# Supplementary material for: Structural characterization of the saxitoxin-targeting APTSTX1 aptamer using optical tweezers and molecular dynamics simulations
Source: PLoS One. 2019 Nov 7;14(11):e0222468. doi: 10.1371/journal.pone.0222468 (PMC6837747; doi:10.1371/journal.pone.0222468)
Supplement: S1 File — Data repository, aptamer control condition and aptamer under SXT. (ZIP) [file pone.0222468.s005.zip]

Archive with 143 entries (132 files):
- Data/
- Data/Data/
- Data/Data/.DS_Store
- Data/Data/2DatosPvalue_original data analysis.xlsx
- Data/Data/August/
- Data/Data/August/070815/
- Data/Data/August/070815/.DS_Store
- Data/Data/August/070815/1AA.txt
- Data/Data/August/070815/1ACOM.txt
- Data/Data/August/070815/1bnbA.txt
- Data/Data/August/070815/1bnbCOM.txt
- Data/Data/August/070815/2bnbA.txt
- Data/Data/August/070815/2bnbCOM.txt
- Data/Data/August/070815/3bnbA.txt
- Data/Data/August/070815/3bnbCOM.txt
- Data/Data/August/070815/4AA.txt
- Data/Data/August/070815/4ACOM.txt
- Data/Data/August/070815/4bnA.txt
- Data/Data/August/070815/4bnCOM.txt
- Data/Data/August/070815/5dnA.txt
- Data/Data/August/070815/5dnCOM.txt
- Data/Data/August/070815/pruebaA.txt
- Data/Data/August/070815/pruebaCOM.txt
- Data/Data/August/080815/
- Data/Data/August/080815/.DS_Store
- Data/Data/August/080815/10aA.txt
- Data/Data/August/080815/10aCOM.txt
- Data/Data/August/080815/10bA.txt
- Data/Data/August/080815/10bCOM.txt
- Data/Data/August/080815/10bnA.txt
- Data/Data/August/080815/10bnCOM.txt
- Data/Data/August/080815/1bnbA.txt
- Data/Data/August/080815/1bnbCOM.txt
- Data/Data/August/080815/2dnA.txt
- Data/Data/August/080815/2dnCOM.txt
- Data/Data/August/080815/3bnbA.txt
- Data/Data/August/080815/3bnbCOM.txt
- Data/Data/August/080815/4dnA.txt
- Data/Data/August/080815/4dnCOM.txt
- Data/Data/August/080815/5bnbA.txt
- Data/Data/August/080815/5bnbCOM.txt
- Data/Data/August/080815/6bnA.txt
- Data/Data/August/080815/6bnCOM.txt
- Data/Data/August/080815/7aA.txt
- Data/Data/August/080815/7aCOM.txt
- Data/Data/August/080815/7bnbA.txt
- Data/Data/August/080815/7bnbCOM.txt
- Data/Data/August/080815/8bnbA.txt
- Data/Data/August/080815/8bnbCOM.txt
- Data/Data/August/080815/9bnbA.txt
- Data/Data/August/080815/9bnbCOM.txt
- Data/Data/August/090815/
- Data/Data/August/090815/1A-hopping13pnA.txt
- Data/Data/August/090815/1A-hopping13pnCOM.txt
- Data/Data/August/090815/1bnbA.txt
- Data/Data/August/090815/1bnbCOM.txt
- Data/Data/August/090815/2aA.txt
- Data/Data/August/090815/2aCOM.txt
- Data/Data/August/090815/2bA.txt
- Data/Data/August/090815/2bCOM.txt
- Data/Data/August/090815/2CA.txt
- Data/Data/August/090815/2CCOM.txt
- Data/Data/August/090815/2d7pnhopA.txt
- Data/Data/August/090815/2d7pnhopCOM.txt
- Data/Data/August/090815/2dnA.txt
- Data/Data/August/090815/2dnCOM.txt
- Data/Data/August/090815/2e8pnhopA.txt
- Data/Data/August/090815/2e8pnhopCOM.txt
- Data/Data/August/090815/3aA.txt
- Data/Data/August/090815/3aB.txt
- Data/Data/August/090815/3aCOM.txt
- Data/Data/August/090815/3bA.txt
- Data/Data/August/090815/3bCOM.txt
- Data/Data/August/090815/3bnbA.txt
- Data/Data/August/090815/3bnbCOM.txt
- Data/Data/August/090815/3cA.txt
- Data/Data/August/090815/3cCOM.txt
- Data/Data/August/090815/3dA.txt
- Data/Data/August/090815/3dCOM.txt
- Data/Data/August/090815/4a17hopA.txt
- Data/Data/August/090815/4a17hopCOM.txt
- Data/Data/August/090815/4bA.txt
- Data/Data/August/090815/4bCOM.txglYU▌¢%87`%C8∩Çë
- Data/Data/August/090815/4bCOM.txt
- Data/Data/August/090815/4bCOM.tx∩Çâ
- Data/Data/August/090815/4bnb18hopA.txt
- Data/Data/August/090815/4bnb18hopCOM.txt
- Data/Data/August/090815/4CA.txt
- Data/Data/August/090815/4CCOM.txt
- Data/Data/simulations data analysis.xlsx
- toxin/
- toxin/toxin/
- toxin/toxin/August/
- toxin/toxin/August/170815/
- toxin/toxin/August/170815/1bnbA.txt
- toxin/toxin/August/170815/1bnbCOM.txt
- toxin/toxin/August/170815/aA.txt
- toxin/toxin/August/170815/aCOM.txt
- toxin/toxin/August/180815/
- toxin/toxin/August/180815/1aA.txt
- toxin/toxin/August/180815/1aCOM.txt
- toxin/toxin/August/180815/1bA.txt
- toxin/toxin/August/180815/1bCOM.txt
- toxin/toxin/August/180815/1bnbA.txt
- toxin/toxin/August/180815/1bnbCOM.txt
- toxin/toxin/August/180815/1cA.txt
- toxin/toxin/August/180815/1cCOM.txt
- toxin/toxin/August/180815/1dA.txt
- toxin/toxin/August/180815/1dCOM.txt
- toxin/toxin/August/180815/1eA.txt
- toxin/toxin/August/180815/1eCOM.txt
- toxin/toxin/August/180815/1fA.txt
- toxin/toxin/August/180815/1fCOM.txt
- toxin/toxin/August/180815/1gA.txt
- toxin/toxin/August/180815/1gB.txt
- toxin/toxin/August/180815/1gCOM.txt
- toxin/toxin/August/180815/2aA.txt
- toxin/toxin/August/180815/2aCOM.txt
- toxin/toxin/August/180815/2bA.txt
- toxin/toxin/August/180815/2bCOM.txt
- toxin/toxin/August/180815/2bnbtoxA.txt
- toxin/toxin/August/180815/2bnbtoxCOM.txt
- toxin/toxin/August/180815/3aA.txt
- toxin/toxin/August/180815/3aB.txt
- toxin/toxin/August/180815/3aCOM.txt
- toxin/toxin/August/180815/3bA.txt
- toxin/toxin/August/180815/3bCOM.txt
- toxin/toxin/August/180815/3dntoxA.txt
- toxin/toxin/August/180815/3dntoxCOM.txt
- toxin/toxin/August/180815/4bnbA.txt
- toxin/toxin/August/180815/4bnbCOM.txt
- toxin/toxin/August/180815/5aA.txt
- toxin/toxin/August/180815/5aCOM.txt
- toxin/toxin/August/180815/5bA.txt
- toxin/toxin/August/180815/5bCOM.txt
- toxin/toxin/August/180815/5bnbA.txt
- toxin/toxin/August/180815/5bnbCOM.txt
- toxin/toxin/August/180815/6aA.txt
- toxin/toxin/August/180815/6aCOM.txt
- toxin/toxin/August/180815/6bA.txt
- toxin/toxin/August/180815/6bCOM.txt
- toxin/toxin/August/180815/6dnA.txt
- toxin/toxin/August/180815/6dnCOM.txt
