# Supplementary material for: Structural characterization of the saxitoxin-targeting APTSTX1 aptamer using optical tweezers and molecular dynamics simulations
Source: PLoS One. 2019 Nov 7;14(11):e0222468. doi: 10.1371/journal.pone.0222468 (PMC6837747; doi:10.1371/journal.pone.0222468)
Supplement: S1 File — Data repository, aptamer control condition and aptamer under SXT. (ZIP) [file pone.0222468.s005.zip › Data/Data/2DatosPvalue_original data analysis.xlsx]

## Sheet: original data analysis
MAGNESIO			TOXINA
F	LC		F	LC
16.59	5.3036		28.69	13.2399
24.03	10.038		27.06	10.0918
25.31	4.2428		29.22	9.8361
24.42	7.3394		29.39	13.5769
10.53	15.2622		28.63	10.1281
8.23	7.3611		27.2	7.3331
13.02	7.7271		20.6	7.863
7.13	8.6453		20.84	11.1469
10.61	11.5771		18.46	9.4658
26.99	6.2937		20.29	10.6557
22	11.57		18.27	10.3378
16.51	7.2541		19.11	11.7758
7.29	13.1982		15.44	9.5932
9.58	6.8812		20.43	8.7057
19.73	6.3342		20.9	10.04
10.27	9.2842		16.38	8.4313
19.11	11.4954		18.65	9.1619
14.69	6.626		24.94	12.0972
10.47	8.6203		16.61	9.5611
9.83	10.3738		25.52	10.5915
28.23	5.2057		23.61	7.9225
6.73	25.8215		25.46	8.4767
18.4	8.9921		22.8	11.76
16.99	4.8261		21.6	7.5139
24.8	9.5811		31.69	11.1194
13.8	7.7326		31.31	7.0423
23.34	13.457		26.81	8.5324
21.44	16.5553		23.11	9.7073
7.43	15.9759		22.84	9.4589
16.9	17.5985		43.08	9.4431
21.09	11.5314		11.4	30.6953
14.11	28.1337		10.5	19.4339
17.63	10.4239		9.4	17.5389
23.66	8.9931		21.7	25.2507
13.04	4.9839		15.36	10.1975
14.71	4.934		12.65	17.4187
28.92	9.8523		20.9	7.5644
11.27	11.2067		13.8	9.7419
16.56	11.9313		12.28	29.6437
17.51	16.2333		23.98	8.569
17.15	11.3408		9.7	10.0499
9.04	10.597		15.6	11.4809
29.16	11.134		9.1	11.903
18.38	9.5317		18.9	7.5887
28.84	5.5768		11.21	17.4825
8.03	13.6421		12.9	12.1123
20.5	8.5614		11.7	12.9732
17.01	7.734		11.8	11.6593
20.77	7.0233		13.13	9.731
7.89	14.6079		12.18	10.7501
8.76	7.5071		10.95	9.5001
7.89	14.9251		9.1	13.7112
12.93	7.1536		13.73	10.5184
26	9.2374		34.93	18.2731
13.14	9.0956		14.15	10.8817
30.32	6.0476		23.87	29.8833
9.97	12.911		19.29	12.451
8.71	12.4404		19.38	10.7612
24.14	6.4189		8.7	9.1738
21.57	4.5096		14.03	9.999
16.15	9.3513		13.54	11.1734
27.83	7.0443		14.96	9.9718
11.26	7.641		9.1	10.9374
16.98	14.8406		13.22	10.3277
25.14	13.8057		10.96	9.8409
17.91	26.604		13.68	10.3769
11.45	11.389		9.57	11.221
15.13	5.4011		10.75	10.0562
10.42	24.9555		13.99	10.1587
18.57	13.5446		16.77	8.2378
16.53	17.5496		17.82	10.3977
			24.75	6.9222
			25.4	9.6728
			21.26	10.005
			20.48	8.8394
			22.04	9.7969
			18.48	11.4409
			15.87	12.6023
			18.32	6.5102
			18.39	8.2013
			20.53	10.6295
			17.2	9.0921
			20.29	10.6557
			18.85	9.8431
			15.12	9.9286
			38.83	9.0694
			36.42	11.5275
			40.02	17.2026
			13.91	9.5679
			10.89	11.4876
			6.5	18.2533
			8.6	45.8764
			11.07	16.6442
			26.4	6.4491
			9.4	12.4609
			14.7	9.1221
			9.4	12.1143
			24.94	9.5714
			27.3	7.0668
			12.61	12.6663
			8.3	24.7024
			8.4	13.3404
			8.07	21.2771
			11.21	20.4721
			20.94	8.6612
			14.09	9.2303
			11.57	11.8959
			9.34	11.9711
			13.8	13.0907
			8.5	19.2686
			12.89	21.9006
			11.12	11.4048
			14.9	9.0887
			11.81	10.698
			10.4	12.011

## Sheet: original data analysis2
MAGNESIO			TOXINA				LC magnesio	Lctoxina									largo de contorno		Fm	Ft
F	LC		F	LC			5.3036	13.2399		Anova: Single Factor							promedio	devest	16.59	28.69		Anova: Single Factor
16.59	5.3036		28.69	13.2399			10.038	10.0918								mag	10.7256	5.14893	24.03	27.06
24.03	10.038		27.06	10.0918			4.2428	9.8361		SUMMARY						toxina	12.1433	5.64771	25.31	29.22		SUMMARY
25.31	4.2428		29.22	9.8361			7.3394	13.5769		Groups	Count	Sum	Average	Variance			fuerza		24.42	29.39		Groups	Count	Sum	Average	Variance
24.42	7.3394		29.39	13.5769			15.2622	10.1281		Column 1	73	777.394	10.6492	26.2011		mag	16.7672	6.62065	10.53	28.63		16.59	70	1173.88	16.7697	44.4678
10.53	15.2622		28.63	10.1281			7.3611	7.3331		Column 2	114	1384.47	12.1445	32.1787		toxina	17.8516	7.58447	8.23	27.2		28.69	114	2024.24	17.7565	56.9846
8.23	7.3611		27.2	7.3331			7.7271	7.863											13.02	20.6
13.02	7.7271		20.6	7.863			8.6453	11.1469											7.13	20.84
7.13	8.6453		20.84	11.1469			11.5771	9.4658		ANOVA									10.61	18.46		ANOVA
10.61	11.5771		18.46	9.4658			6.2937	10.6557		Source of Variation	SS	df	MS	F	P-value	F crit			26.99	20.29		Source of Variation	SS	df	MS	F	P-value	F crit
26.99	6.2937		20.29	10.6557			11.57	10.3378		Between Groups	99.4952	1	99.4952	3.33291	0.0695188	3.89222			22	18.27		Between Groups	42.2302	1	42.2302	0.8084	0.369782	3.89306
22	11.57		18.27	10.3378			7.2541	11.7758		Within Groups	5522.68	185	29.8523						16.51	19.11		Within Groups	9507.54	182	52.2393
16.51	7.2541		19.11	11.7758			13.1982	9.5932											7.29	15.44
7.29	13.1982		15.44	9.5932			6.8812	8.7057		Total	5622.17	186							9.58	20.43		Total	9549.77	183
9.58	6.8812		20.43	8.7057			6.3342	10.04											19.73	20.9
19.73	6.3342		20.9	10.04			9.2842	8.4313		F< F crit	las poblaciones son iguales								10.27	16.38
10.27	9.2842		16.38	8.4313			11.4954	9.1619											19.11	18.65		t-Test: Two-Sample Assuming Equal Variances
19.11	11.4954		18.65	9.1619			6.626	12.0972		t-Test: Two-Sample Assuming Unequal Variances									14.69	24.94
14.69	6.626		24.94	12.0972			8.6203	9.5611											10.47	16.61			Variable 1	Variable 2
10.47	8.6203		16.61	9.5611			10.3738	10.5915			Variable 1	Variable 2							9.83	25.52		Mean	16.7672	17.8516
9.83	10.3738		25.52	10.5915			5.2057	7.9225		Mean	10.6492	12.1433							28.23	23.61		Variance	43.833	57.5243
28.23	5.2057		23.61	7.9225			25.8215	8.4767		Variance	26.2011	31.8966							6.73	25.46		Observations	71	115
6.73	25.8215		25.46	8.4767			8.9921	11.76		Observations	73	115							18.4	22.8		Pooled Variance	52.3156
18.4	8.9921		22.8	11.76			4.8261	7.5139		Hypothesized Mean Difference	0								16.99	21.6		Hypothesized Mean Difference	0
16.99	4.8261		21.6	7.5139			9.5811	11.1194		df	164								24.8	31.69		df	184
24.8	9.5811		31.69	11.1194			7.7326	7.0423		t Stat	-1.87304								13.8	31.31		t Stat	-0.993318
13.8	7.7326		31.31	7.0423			13.457	8.5324		P(T<=t) one-tail	0.0314214								23.34	26.81		P(T<=t) one-tail	0.16093
23.34	13.457		26.81	8.5324			16.5553	9.7073		t Critical one-tail	1.6542								21.44	23.11		t Critical one-tail	1.65318
21.44	16.5553		23.11	9.7073			15.9759	9.4589		P(T<=t) two-tail	0.0628429								7.43	22.84		P(T<=t) two-tail	0.32186
7.43	15.9759		22.84	9.4589			17.5985	9.4431		t Critical two-tail	1.97453								16.9	43.08		t Critical two-tail	1.97294
16.9	17.5985		43.08	9.4431			11.5314	30.6953											21.09	11.4
21.09	11.5314		11.4	30.6953			28.1337	19.4339		Bin	Frequency		Bin	Frequency					14.11	10.5
14.11	28.1337		10.5	19.4339			10.4239	17.5389		4.2428	1		6.4491	1					17.63	9.4
17.63	10.4239		9.4	17.5389			8.9931	25.2507		7.22916	17		10.3918	56					23.66	21.7
23.66	8.9931		21.7	25.2507			4.9839	10.1975		10.2155	21		14.3346	39					13.04	15.36
13.04	4.9839		15.36	10.1975			4.934	17.4187		13.2019	16		18.2773	7					14.71	12.65
14.71	4.934		12.65	17.4187			9.8523	7.5644		16.1882	9		22.22	5					28.92	20.9
28.92	9.8523		20.9	7.5644			11.2067	9.7419		19.1746	4		26.1627	2					11.27	13.8
11.27	11.2067		13.8	9.7419			11.9313	29.6437		22.161	0		30.1055	2					16.56	12.28
16.56	11.9313		12.28	29.6437			16.2333	8.569		25.1473	1		34.0482	1					17.51	23.98
17.51	16.2333		23.98	8.569			11.3408	10.0499		More	3		37.9909	0					17.15	9.7
17.15	11.3408		9.7	10.0499			10.597	11.4809					41.9337	0					9.04	15.6
9.04	10.597		15.6	11.4809			11.134	11.903					More	1					29.16	9.1
29.16	11.134		9.1	11.903			9.5317	7.5887											18.38	18.9
18.38	9.5317		18.9	7.5887			5.5768	17.4825											28.84	11.21
28.84	5.5768		11.21	17.4825			13.6421	12.1123											8.03	12.9
8.03	13.6421		12.9	12.1123			8.5614	12.9732											20.5	11.7
20.5	8.5614		11.7	12.9732			7.734	11.6593											17.01	11.8
17.01	7.734		11.8	11.6593			7.0233	9.731											20.77	13.13
20.77	7.0233		13.13	9.731			14.6079	10.7501											7.89	12.18
7.89	14.6079		12.18	10.7501			7.5071	9.5001											8.76	10.95
8.76	7.5071		10.95	9.5001			14.9251	13.7112											7.89	9.1
7.89	14.9251		9.1	13.7112			7.1536	10.5184											12.93	13.73
12.93	7.1536		13.73	10.5184			9.2374	18.2731											26	34.93
26	9.2374		34.93	18.2731			9.0956	10.8817											13.14	14.15
13.14	9.0956		14.15	10.8817			6.0476	29.8833											30.32	23.87
30.32	6.0476		23.87	29.8833			12.911	12.451											9.97	19.29
9.97	12.911		19.29	12.451			12.4404	10.7612											8.71	19.38
8.71	12.4404		19.38	10.7612			6.4189	9.1738											24.14	8.7
24.14	6.4189		8.7	9.1738			4.5096	9.999											21.57	14.03
21.57	4.5096		14.03	9.999			9.3513	11.1734											16.15	13.54
16.15	9.3513		13.54	11.1734			7.0443	9.9718											27.83	14.96
27.83	7.0443		14.96	9.9718			7.641	10.9374											11.26	9.1
11.26	7.641		9.1	10.9374			14.8406	10.3277											16.98	13.22
16.98	14.8406		13.22	10.3277			13.8057	9.8409											25.14	10.96
25.14	13.8057		10.96	9.8409			26.604	10.3769											17.91	13.68
17.91	26.604		13.68	10.3769			11.389	11.221											11.45	9.57
11.45	11.389		9.57	11.221			5.4011	10.0562											15.13	10.75
15.13	5.4011		10.75	10.0562			24.9555	10.1587											10.42	13.99
10.42	24.9555		13.99	10.1587			13.5446	8.2378											18.57	16.77
18.57	13.5446		16.77	8.2378			17.5496	10.3977											16.53	17.82
16.53	17.5496		17.82	10.3977			10.7256	6.9222												24.75
	10.7256		24.75	6.9222			5.14893	9.6728												25.4
	5.14893		25.4	9.6728				10.005												21.26
			21.26	10.005				8.8394												20.48
			20.48	8.8394				9.7969												22.04
			22.04	9.7969				11.4409												18.48
			18.48	11.4409				12.6023												15.87
			15.87	12.6023				6.5102												18.32
			18.32	6.5102				8.2013												18.39
			18.39	8.2013				10.6295												20.53
			20.53	10.6295				9.0921												17.2
			17.2	9.0921				10.6557												20.29
			20.29	10.6557				9.8431												18.85
			18.85	9.8431				9.9286												15.12
			15.12	9.9286				9.0694												38.83
			38.83	9.0694				11.5275												36.42
			36.42	11.5275				17.2026												40.02
			40.02	17.2026				9.5679												13.91
			13.91	9.5679				11.4876												10.89
			10.89	11.4876				18.2533												6.5
			6.5	18.2533				45.8764												8.6
			8.6	45.8764				16.6442												11.07
			11.07	16.6442				6.4491												26.4
			26.4	6.4491				12.4609												9.4
			9.4	12.4609				9.1221												14.7
			14.7	9.1221				12.1143												9.4
			9.4	12.1143				9.5714												24.94
			24.94	9.5714				7.0668												27.3
			27.3	7.0668				12.6663												12.61
			12.61	12.6663				24.7024												8.3
			8.3	24.7024				13.3404												8.4
			8.4	13.3404				21.2771												8.07
			8.07	21.2771				20.4721												11.21
			11.21	20.4721				8.6612												20.94
			20.94	8.6612				9.2303												14.09
			14.09	9.2303				11.8959												11.57
			11.57	11.8959				11.9711												9.34
			9.34	11.9711				13.0907												13.8
			13.8	13.0907				19.2686												8.5
			8.5	19.2686				21.9006												12.89
			12.89	21.9006				11.4048												11.12
			11.12	11.4048				9.0887												14.9
			14.9	9.0887				10.698												11.81
			11.81	10.698				12.011												10.4
			10.4	12.011
