# Supplementary material for: Structural characterization of the saxitoxin-targeting APTSTX1 aptamer using optical tweezers and molecular dynamics simulations
Source: PLoS One. 2019 Nov 7;14(11):e0222468. doi: 10.1371/journal.pone.0222468 (PMC6837747; doi:10.1371/journal.pone.0222468)
Supplement: S1 File — Data repository, aptamer control condition and aptamer under SXT. (ZIP) [file pone.0222468.s005.zip › Data/Data/August/070815/1AA.txt]

#Begin Write:
CycleCount/n	X_force	Y_force	Z_force	A_dist-Y	B_dist-Y	time(sec)	Status
0	6.41	-42.84	9.40	133.42	669.00	9524.900	0
100	6.30	-42.95	9.42	133.91	668.74	9525.043	0
200	6.38	-42.99	9.33	133.51	668.62	9525.151	0
300	6.08	-42.82	9.45	133.49	668.55	9525.249	0
400	6.34	-42.90	9.37	133.81	668.66	9525.343	0
500	6.26	-42.86	9.40	133.71	668.42	9525.438	0
600	6.28	-42.85	9.35	133.87	668.27	9525.552	0
700	6.46	-42.92	9.39	133.56	668.31	9525.653	0
800	6.18	-42.80	9.36	133.81	668.33	9525.747	0
900	6.41	-42.75	9.51	133.83	668.23	9525.851	0
1000	6.50	-42.92	9.40	133.92	668.18	9525.938	0
1100	6.09	-42.86	9.38	133.88	668.37	9526.048	0
1200	6.26	-42.91	9.38	133.97	668.18	9526.147	0
1300	5.20	-42.70	9.30	133.74	669.02	9526.253	0
1400	6.15	-42.95	9.38	134.27	667.40	9526.343	0
1500	6.43	-42.95	9.33	133.92	667.54	9526.452	0
1600	6.41	-42.86	9.41	133.97	667.55	9526.549	0
1700	6.15	-42.80	9.30	134.10	667.09	9526.648	0
1800	6.36	-42.93	9.44	134.17	667.06	9526.747	0
1900	6.26	-43.13	9.53	134.25	666.81	9526.852	0
2000	6.16	-42.45	9.46	134.25	667.24	9526.952	0
2100	6.28	-42.90	9.43	134.04	666.62	9527.047	0
2200	6.34	-42.97	9.36	134.08	666.23	9527.124	0
2200	6.44	-42.86	9.41	133.98	666.30	9527.193	0
2300	5.97	-42.87	9.43	134.34	666.04	9527.284	0
2400	6.43	-42.92	9.44	134.42	665.97	9527.394	0
2500	6.40	-42.91	9.38	134.08	666.18	9527.491	0
2600	6.22	-42.90	9.28	133.93	665.66	9527.593	0
2700	6.37	-42.88	9.33	134.28	665.21	9527.687	0
2800	6.34	-43.23	9.37	134.76	666.51	9527.794	0
2900	5.78	-42.74	9.42	134.43	665.23	9527.891	0
3000	6.28	-42.92	9.40	134.28	665.32	9527.990	0
3100	6.29	-42.95	9.29	134.28	665.25	9528.092	0
3200	6.65	-43.06	9.36	134.25	665.05	9528.194	0
3300	6.15	-42.94	9.38	134.52	665.01	9528.284	0
3400	6.27	-43.01	9.38	134.50	665.51	9528.374	0
3500	6.05	-43.00	9.38	134.51	665.69	9528.489	0
3600	6.23	-42.86	9.40	134.32	664.86	9528.592	0
3700	6.17	-42.93	9.37	134.45	664.93	9528.687	0
3800	6.03	-42.87	9.34	134.32	664.63	9528.792	0
3900	6.27	-43.00	9.36	134.30	664.54	9528.875	0
4000	5.97	-43.02	9.38	134.63	664.88	9528.990	0
4100	6.21	-43.11	9.36	134.46	663.89	9529.091	0
4200	6.33	-43.05	9.40	134.74	663.60	9529.188	0
4300	6.21	-42.96	9.37	134.47	663.55	9529.291	0
4400	6.55	-43.10	9.36	134.53	664.04	9529.391	0
4500	6.18	-43.06	9.39	134.63	663.56	9529.484	0
4600	6.15	-43.09	9.40	134.73	663.65	9529.591	0
4700	6.38	-43.05	9.38	134.62	663.26	9529.688	0
4800	6.42	-43.06	9.35	134.52	662.76	9529.781	0
5000	6.27	-42.95	9.39	134.34	662.78	9529.834	0
5005	6.11	-43.08	9.38	134.20	662.78	9529.835	0
5010	6.15	-42.98	9.37	134.21	662.90	9529.842	0
5015	6.35	-43.02	9.38	134.44	662.59	9529.846	0
5020	6.07	-43.03	9.37	134.31	663.11	9529.854	0
5025	6.49	-43.09	9.31	134.36	662.70	9529.857	0
5030	6.20	-42.98	9.33	134.28	662.88	9529.861	0
5035	5.96	-42.92	9.33	134.53	662.61	9529.866	0
5040	6.44	-43.09	9.25	134.48	663.04	9529.873	0
5045	6.31	-43.04	9.36	134.46	663.09	9529.875	0
5050	6.21	-42.88	9.54	134.78	662.65	9529.884	0
5055	6.28	-43.01	9.37	134.56	662.49	9529.888	0
5060	6.30	-42.96	9.40	134.22	662.69	9529.891	0
5065	6.13	-42.90	9.44	134.49	662.68	9529.898	0
5070	6.28	-42.99	9.39	134.43	662.69	9529.904	0
5075	6.22	-43.00	9.31	134.27	662.64	9529.906	0
5080	5.80	-42.91	9.36	134.20	662.31	9529.913	0
5085	6.23	-42.96	9.44	134.21	662.54	9529.916	0
5090	6.35	-43.00	9.40	134.42	662.87	9529.922	0
5095	5.90	-42.85	9.37	134.40	662.69	9529.925	0
5100	6.32	-43.04	9.42	134.40	662.42	9529.932	0
5105	5.98	-42.90	9.44	134.47	662.55	9529.937	0
5110	6.37	-43.13	9.34	134.28	662.83	9529.943	0
5115	5.98	-42.98	9.40	134.18	662.16	9529.946	0
5120	6.28	-43.14	9.29	134.54	662.44	9529.953	0
5125	6.46	-43.10	9.36	134.42	662.17	9529.955	0
5130	6.14	-43.04	9.39	134.44	662.28	9529.961	0
5135	6.50	-43.07	9.40	134.42	662.52	9529.967	0
5140	6.32	-43.20	9.33	135.26	661.79	9529.974	0
5145	6.26	-43.05	9.50	134.38	661.94	9529.978	0
5150	6.15	-43.05	9.35	134.28	662.26	9529.982	786
5155	6.34	-43.09	9.34	134.50	662.30	9529.984	1000
5160	6.05	-43.19	9.27	134.24	662.27	9529.991	1000
5165	6.05	-43.09	9.35	134.62	662.62	9529.998	1000
5170	6.40	-43.18	9.38	134.70	662.27	9530.000	1000
5175	6.43	-43.21	9.34	134.36	662.30	9530.008	1000
5180	6.34	-43.21	9.39	134.36	662.44	9530.013	1000
5185	6.12	-43.02	9.45	134.32	662.63	9530.016	1000
5190	6.24	-43.04	9.38	134.55	662.13	9530.021	1000
5195	6.32	-43.01	9.38	134.14	662.20	9530.029	1000
5200	6.17	-42.93	9.38	134.24	662.20	9530.031	1000
5205	5.73	-42.99	9.33	134.24	662.38	9530.038	1000
5210	6.25	-43.05	9.50	134.22	662.58	9530.041	1000
5215	6.24	-44.89	9.49	134.42	695.24	9530.047	1028
5220	6.06	-47.96	9.10	134.60	754.76	9530.052	1030
5225	5.97	-52.12	7.96	134.48	849.21	9530.059	1030
5230	6.53	-53.73	7.97	134.61	884.52	9530.062	1030
5235	6.26	-56.10	8.97	134.22	955.89	9530.066	1030
5240	6.40	-57.73	8.74	133.88	1010.87	9530.071	1030
5245	6.87	-59.18	7.46	132.66	1080.72	9530.078	1030
5250	7.03	-59.78	6.93	132.50	1130.85	9530.079	1030
5255	6.97	-60.31	7.29	132.46	1199.13	9530.086	1030
5260	7.20	-60.96	7.70	132.68	1249.53	9530.092	1030
5265	7.16	-60.59	7.30	132.55	1315.85	9530.096	1030
5270	7.70	-60.21	7.05	132.70	1366.88	9530.104	1030
5275	7.99	-59.02	7.01	131.74	1430.98	9530.107	1030
5280	8.43	-57.69	7.02	130.64	1491.43	9530.110	1030
5285	8.53	-55.80	7.05	130.50	1558.13	9530.116	1030
5290	8.65	-54.01	6.94	130.50	1620.92	9530.123	1030
5295	9.64	-52.25	6.84	130.32	1691.94	9530.127	1030
5300	9.33	-49.74	6.90	129.54	1758.70	9530.133	1030
5305	9.82	-47.22	6.81	129.50	1839.00	9530.138	1030
5310	9.88	-44.22	6.82	128.75	1931.65	9530.141	1030
5315	10.46	-42.15	6.83	129.04	2001.20	9530.147	1030
5320	11.08	-39.42	6.87	129.22	2109.53	9530.154	1030
5325	11.40	-37.69	7.14	128.77	2185.22	9530.156	1030
5330	11.82	-35.64	7.48	127.46	2288.85	9530.161	1030
5335	12.44	-34.45	7.75	127.28	2380.33	9530.166	1030
5340	12.28	-33.15	8.09	127.14	2505.07	9530.172	1030
5345	13.00	-32.47	8.32	127.60	2606.60	9530.176	1030
5350	12.86	-31.53	8.75	126.45	2760.48	9530.184	1030
5355	12.95	-31.39	8.87	126.26	2849.52	9530.187	1030
5360	13.37	-31.32	9.05	126.65	3026.58	9530.194	1030
5365	13.33	-31.25	9.19	126.41	3103.09	9530.196	1030
5370	13.63	-31.02	9.32	124.41	3291.84	9530.204	1030
5375	13.48	-31.36	9.13	123.93	3367.34	9530.205	1030
5380	13.48	-31.35	9.11	123.66	3511.70	9530.211	1030
5385	13.40	-31.38	9.15	123.44	3634.43	9530.217	1030
5390	13.48	-31.47	9.07	122.64	3827.84	9530.224	1030
5395	13.58	-31.61	9.05	122.72	3909.95	9530.228	1030
5400	13.53	-31.47	9.13	122.55	4060.34	9530.232	1030
5405	13.86	-31.53	9.10	122.67	4195.37	9530.234	1030
5410	13.66	-31.47	8.99	122.28	4338.68	9530.242	1030
5415	13.31	-31.06	9.05	121.21	4478.66	9530.248	1030
5420	13.14	-31.14	9.05	121.22	4630.11	9530.250	1030
5425	13.28	-31.18	9.02	121.14	4797.02	9530.257	1030
5430	13.38	-31.28	8.90	121.11	4917.36	9530.263	1030
5435	12.90	-31.33	8.76	120.92	5069.83	9530.266	1030
5440	13.56	-31.40	8.75	120.98	5203.79	9530.271	1030
5445	13.26	-31.24	8.69	119.26	5402.95	9530.279	1030
5450	12.95	-31.32	8.66	118.92	5507.72	9530.281	1030
5455	13.18	-30.87	8.74	118.72	5716.02	9530.288	1030
5460	13.15	-31.06	8.72	118.76	5809.33	9530.290	1030
5465	12.81	-30.94	8.66	117.67	5979.83	9530.297	1030
5470	13.23	-31.19	8.55	117.59	6130.10	9530.303	1030
5475	13.13	-31.24	8.52	116.87	6346.89	9530.309	1030
5480	13.30	-31.21	8.54	116.59	6444.01	9530.312	1030
5485	13.07	-30.95	8.49	116.52	6626.57	9530.316	1030
5490	12.87	-30.92	8.48	116.89	6778.64	9530.322	1030
5495	12.85	-31.13	8.31	115.59	7008.20	9530.328	1030
5500	13.02	-31.28	8.23	115.48	7102.69	9530.330	1030
5505	13.04	-31.34	8.06	115.28	7349.59	9530.339	1030
5510	12.68	-30.94	8.30	115.39	7441.68	9530.342	1030
5515	12.52	-30.87	8.19	114.58	7634.96	9530.348	1030
5520	12.65	-30.75	8.12	113.84	7771.81	9530.353	1030
5525	13.01	-31.04	7.92	113.44	7954.12	9530.358	1030
5530	12.60	-31.02	7.94	113.20	8093.14	9530.360	1030
5535	12.91	-31.23	7.85	113.19	8149.73	9530.368	1030
5540	12.54	-31.21	7.82	113.11	8185.83	9530.373	1030
5545	13.13	-31.24	7.72	112.44	8212.23	9530.375	1030
5550	12.73	-30.89	7.79	111.66	8234.74	9530.382	1030
5555	12.77	-31.04	7.73	111.85	8246.68	9530.387	1030
5560	12.93	-30.88	7.69	111.70	8262.79	9530.392	1030
5565	12.98	-31.09	7.67	111.67	8271.75	9530.397	1030
5570	12.78	-30.75	7.65	110.22	8282.38	9530.403	1030
5575	13.23	-30.71	7.66	109.99	8290.43	9530.406	1030
5580	13.05	-30.65	7.54	109.07	8302.62	9530.413	1030
5585	12.88	-30.64	7.58	109.31	8307.17	9530.416	1030
5590	12.44	-30.48	7.67	109.21	8317.80	9530.424	1030
5595	12.76	-30.58	7.56	109.41	8321.19	9530.425	1030
5600	12.95	-30.25	7.58	108.15	8327.30	9530.432	1030
5605	12.85	-30.29	7.50	107.62	8332.26	9530.437	1030
5610	12.69	-30.22	7.47	107.13	8338.84	9530.443	1030
5615	12.79	-30.34	7.47	107.09	8342.29	9530.447	1030
5620	12.81	-30.33	7.44	106.95	8348.29	9530.453	1030
5625	12.75	-30.20	7.46	107.14	8351.78	9530.455	1030
5630	12.66	-30.18	7.50	107.21	8356.56	9530.461	1030
5635	12.44	-29.89	7.61	107.02	8359.85	9530.467	1030
5640	12.91	-30.03	7.44	106.16	8363.92	9530.473	1030
5645	12.71	-29.87	7.37	104.70	8367.66	9530.478	1030
5650	12.71	-29.79	7.42	104.63	8371.00	9530.482	1030
5655	12.55	-29.69	7.48	104.61	8373.68	9530.484	1030
5660	12.97	-29.86	7.38	104.68	8377.36	9530.491	1030
5665	12.82	-29.75	7.29	103.11	8380.30	9530.498	1030
5670	12.73	-29.70	7.33	103.19	8382.75	9530.500	1030
5675	12.68	-29.79	7.27	103.11	8385.94	9530.508	1030
5680	12.61	-29.90	7.23	102.89	8388.01	9530.513	1030
5685	12.84	-29.69	7.18	101.83	8391.28	9530.516	1030
5690	12.94	-29.61	7.19	101.76	8393.78	9530.522	1030
5695	12.56	-29.46	7.20	100.80	8396.65	9530.528	1030
5700	12.58	-29.43	7.24	100.87	8398.68	9530.531	1030
5705	12.53	-29.27	7.24	101.06	8400.87	9530.537	1030
5710	12.69	-29.42	7.19	100.94	8402.91	9530.542	1030
5715	13.07	-29.42	7.15	99.90	8405.82	9530.548	1030
5720	12.69	-29.12	7.27	99.63	8407.67	9530.552	1030
5725	12.56	-28.99	7.21	100.08	8410.84	9530.559	1030
5730	12.66	-29.11	7.20	99.98	8412.08	9530.562	1030
5735	12.44	-28.67	7.28	98.05	8414.75	9530.569	1030
5740	12.43	-29.06	7.15	98.31	8415.86	9530.572	1030
5745	12.54	-28.92	7.13	97.31	8418.03	9530.577	1030
5750	12.65	-28.80	7.11	97.05	8419.72	9530.579	1030
5755	12.34	-28.80	7.08	96.01	8422.26	9530.589	1030
5760	12.44	-28.73	7.12	96.45	8423.29	9530.592	1030
5765	12.04	-28.45	7.18	96.22	8425.34	9530.598	1030
5770	12.56	-28.68	7.08	96.29	8427.46	9530.604	1030
5775	12.48	-28.73	7.04	96.11	8428.99	9530.607	1030
5780	12.58	-28.50	7.06	94.64	8430.71	9530.610	1030
5785	12.33	-28.49	7.05	94.62	8432.12	9530.616	1030
5790	12.46	-28.33	7.06	94.86	8434.26	9530.624	1030
5795	12.71	-28.57	7.00	95.18	8434.93	9530.625	1030
5800	12.57	-28.69	7.00	94.77	8437.23	9530.633	1030
5805	12.45	-28.73	7.00	94.75	8438.67	9530.637	1030
5810	12.62	-27.97	6.99	92.38	8441.06	9530.644	1030
5815	12.04	-27.99	7.00	92.94	8441.78	9530.648	1030
5820	12.82	-28.24	6.87	92.97	8444.02	9530.654	1030
5825	12.20	-28.08	7.04	92.62	8445.37	9530.656	1030
5830	12.43	-28.02	6.91	91.56	8447.54	9530.662	1030
5835	12.25	-27.81	6.87	90.87	8448.85	9530.667	1030
5840	12.50	-28.13	6.90	90.81	8450.91	9530.674	1030
5845	12.61	-28.03	6.88	90.56	8452.00	9530.677	1030
5850	12.52	-27.90	6.85	90.61	8453.61	9530.682	1030
5855	12.60	-28.07	6.82	90.43	8455.52	9530.687	1030
5860	12.51	-27.94	6.80	89.45	8456.63	9530.693	1030
5865	12.35	-27.87	6.83	89.02	8458.11	9530.697	1030
5870	12.28	-28.04	6.71	89.04	8459.74	9530.702	1030
5875	12.20	-27.63	6.75	88.80	8460.63	9530.705	1030
5880	11.90	-27.92	6.65	87.38	8462.71	9530.714	1030
5885	12.36	-27.77	6.72	87.69	8463.51	9530.717	1030
5890	12.32	-27.80	6.71	87.58	8464.91	9530.723	1030
5895	12.46	-27.78	6.72	87.93	8466.12	9530.727	1030
5900	12.71	-27.71	6.69	87.38	8467.29	9530.732	1030
5905	12.17	-27.21	6.75	86.06	8468.16	9530.734	1030
5910	12.32	-27.32	6.67	86.18	8469.70	9530.741	1030
5915	12.18	-27.22	6.69	85.53	8471.29	9530.749	1030
5920	12.19	-27.32	6.66	85.48	8472.32	9530.750	1030
5925	12.32	-27.44	6.69	85.58	8473.36	9530.757	1030
5930	12.70	-27.46	6.68	85.57	8474.72	9530.763	1030
5935	12.23	-27.26	6.55	84.01	8476.61	9530.767	1030
5940	12.05	-27.22	6.65	84.11	8477.40	9530.772	1030
5945	12.17	-27.16	6.65	84.22	8478.23	9530.779	1030
5950	12.33	-27.33	6.64	84.01	8479.70	9530.781	1030
5955	11.86	-27.00	6.55	82.09	8481.14	9530.788	1030
5960	12.00	-26.93	6.53	82.21	8481.86	9530.792	1030
5965	12.11	-26.77	6.60	82.31	8483.12	9530.797	1030
5970	12.21	-26.65	6.66	82.15	8483.86	9530.802	1030
5975	12.32	-26.92	6.51	81.47	8485.52	9530.809	1030
5980	12.30	-26.72	6.54	80.98	8486.29	9530.812	1030
5985	12.36	-26.77	6.51	81.13	8487.38	9530.817	1030
5990	12.36	-26.86	6.49	80.93	8488.27	9530.822	1030
5995	12.04	-26.78	6.48	80.74	8489.38	9530.827	1030
6000	12.08	-26.58	6.43	79.65	8489.98	9530.834	1030
6005	11.92	-26.53	6.45	79.51	8490.62	9530.836	1030
6010	12.20	-26.57	6.41	79.41	8492.09	9530.843	1030
6015	11.95	-26.55	6.50	79.44	8493.25	9530.845	1030
6020	11.84	-26.28	6.41	78.06	8493.86	9530.852	1030
6025	12.02	-26.45	6.34	78.05	8495.02	9530.857	1030
6030	11.82	-26.37	6.35	77.48	8495.93	9530.860	1030
6035	12.02	-26.41	6.35	77.44	8496.53	9530.866	1030
6040	12.17	-26.26	6.28	76.77	8497.73	9530.873	1030
6045	12.29	-26.22	6.28	76.66	8498.41	9530.875	1030
6050	12.09	-26.24	6.31	76.82	8499.69	9530.883	1030
6055	11.96	-26.15	6.33	76.50	8500.25	9530.887	1030
6060	11.82	-26.08	6.35	76.57	8501.04	9530.891	1030
6065	11.88	-26.11	6.32	76.49	8501.83	9530.900	1030
6070	11.78	-25.94	6.35	74.98	8501.98	9530.904	1030
6075	11.89	-25.97	6.31	74.45	8503.29	9530.906	1030
6080	11.22	-25.96	6.30	74.18	8503.94	9530.914	1030
6085	11.81	-25.99	6.24	74.36	8504.76	9530.916	1030
6090	11.66	-25.69	6.33	74.10	8505.53	9530.922	1030
6095	11.47	-25.69	6.36	74.00	8506.34	9530.925	1030
6100	11.45	-25.32	6.42	72.14	8506.51	9530.934	1030
6105	11.67	-25.33	6.27	71.74	8507.35	9530.937	1030
6110	11.58	-25.34	6.29	71.91	8508.51	9530.942	1030
6115	11.65	-25.50	6.34	71.84	8509.61	9530.947	1030
6120	11.62	-25.39	6.34	71.64	8510.17	9530.952	1030
6125	11.65	-25.16	6.27	70.42	8510.50	9530.956	1030
6130	11.84	-25.44	6.18	70.42	8511.44	9530.962	1030
6135	11.78	-25.27	6.27	70.22	8511.93	9530.967	1030
6140	11.97	-25.43	6.24	70.20	8512.24	9530.971	1030
6145	11.89	-25.10	6.22	68.91	8513.54	9530.977	1030
6150	11.82	-25.10	6.19	68.92	8514.35	9530.982	1030
6155	11.56	-24.94	6.32	68.89	8514.67	9530.989	1030
6160	11.95	-25.15	6.24	68.87	8515.54	9530.991	1030
6165	11.66	-24.91	6.20	67.66	8516.57	9530.998	1030
6170	11.33	-24.80	6.20	67.48	8516.69	9531.000	1030
6175	11.68	-24.86	6.15	66.51	8517.33	9531.008	1030
6180	11.79	-24.99	6.14	66.65	8518.40	9531.013	1030
6185	11.71	-24.68	6.16	66.48	8519.03	9531.016	1030
6190	11.66	-24.65	6.23	66.62	8519.66	9531.024	1030
6195	12.00	-24.63	6.12	65.28	8520.69	9531.029	1030
6200	11.58	-24.53	6.23	64.96	8520.74	9531.031	1030
6205	11.55	-24.61	6.20	64.78	8522.12	9531.039	1030
6210	11.78	-24.51	6.14	64.90	8522.53	9531.042	1030
6215	12.02	-24.46	6.14	63.85	8522.86	9531.047	1030
6220	11.99	-24.34	6.15	63.31	8523.52	9531.052	1030
6225	11.87	-24.43	6.08	63.05	8523.69	9531.057	1030
6230	11.68	-24.27	6.08	62.44	8524.51	9531.062	1030
6235	12.00	-24.50	5.99	62.47	8525.10	9531.067	1030
6240	11.67	-24.18	6.15	62.59	8525.58	9531.071	1030
6245	11.80	-24.18	6.12	62.45	8526.33	9531.077	1030
6250	11.50	-23.88	6.11	61.21	8526.72	9531.079	1030
6255	11.77	-24.15	6.02	60.98	8527.57	9531.086	1030
6260	11.88	-24.09	6.08	61.18	8527.81	9531.093	1030
6265	11.74	-24.11	6.12	61.21	8527.97	9531.095	1030
6270	11.82	-24.06	6.02	60.89	8529.03	9531.102	1030
6275	11.65	-24.20	5.99	60.76	8529.49	9531.107	1030
6280	11.73	-24.07	5.92	58.89	8530.38	9531.110	1030
6285	11.60	-23.92	5.97	58.95	8531.05	9531.117	1030
6290	11.74	-23.93	5.83	57.75	8531.45	9531.123	1030
6295	11.47	-23.83	5.86	57.68	8532.10	9531.125	1030
6300	11.55	-23.86	5.88	57.69	8532.32	9531.133	1030
6305	11.87	-23.79	5.94	57.84	8532.99	9531.137	1030
6310	11.53	-23.50	5.87	56.49	8533.24	9531.144	1030
6315	11.89	-23.70	5.82	56.51	8533.58	9531.147	1030
6320	11.70	-23.53	5.88	56.24	8534.18	9531.155	1030
6325	11.54	-23.63	5.85	56.31	8535.18	9531.156	1030
6330	11.47	-23.48	5.77	54.99	8535.44	9531.162	1030
6335	11.79	-23.43	5.76	54.68	8535.54	9531.166	1030
6340	11.54	-23.14	5.90	54.38	8536.00	9531.172	1030
6345	11.63	-23.23	5.82	53.97	8536.57	9531.177	1030
6350	11.17	-23.41	5.83	54.13	8537.20	9531.184	1030
6355	11.60	-23.30	5.78	53.87	8537.45	9531.187	1030
6360	11.64	-23.31	5.82	53.78	8538.29	9531.193	1030
6365	11.71	-23.31	5.73	53.54	8538.63	9531.197	1030
6370	11.58	-22.85	5.81	51.59	8539.91	9531.204	1030
6375	11.76	-23.07	5.70	51.61	8539.24	9531.205	1030
6380	11.68	-23.16	5.64	51.84	8540.19	9531.211	1030
6385	11.48	-23.01	5.74	51.53	8541.06	9531.217	1030
6390	11.52	-23.21	5.64	51.71	8541.03	9531.221	1030
6395	11.39	-23.02	5.66	50.31	8541.79	9531.227	1030
6400	11.60	-23.06	5.56	50.22	8542.17	9531.232	1030
6405	11.40	-22.86	5.66	50.02	8542.89	9531.239	1030
6410	11.72	-22.89	5.61	50.15	8542.90	9531.243	1030
6415	11.50	-22.79	5.57	48.76	8543.42	9531.248	1030
6420	11.49	-22.78	5.57	48.28	8543.80	9531.250	1030
6425	11.33	-22.71	5.56	47.94	8544.35	9531.259	1030
6430	11.54	-22.75	5.50	47.72	8544.52	9531.263	1030
6435	11.58	-22.37	5.69	47.68	8544.82	9531.266	1030
6440	11.33	-22.42	5.64	47.52	8545.77	9531.275	1030
6445	11.69	-22.61	5.49	46.38	8545.92	9531.279	1030
6450	11.40	-22.48	5.54	46.15	8546.14	9531.281	1030
6455	11.50	-22.47	5.59	46.25	8546.51	9531.288	1030
6460	11.50	-22.58	5.48	46.38	8546.77	9531.292	1030
6465	11.48	-22.29	5.54	45.37	8547.08	9531.297	1030
6470	11.35	-21.94	5.65	44.79	8547.57	9531.302	1030
6475	11.44	-22.21	5.55	44.60	8548.55	9531.308	1030
6480	11.68	-22.22	5.50	44.50	8548.69	9531.312	1030
6485	11.59	-22.29	5.47	44.00	8548.92	9531.318	1030
6490	11.31	-22.06	5.49	43.06	8549.62	9531.322	1030
6495	11.27	-22.14	5.44	43.09	8549.76	9531.327	1030
6500	11.58	-22.12	5.45	42.90	8550.06	9531.329	1030
6505	11.22	-22.08	5.46	42.77	8551.10	9531.335	1030
6510	11.17	-21.97	5.41	41.39	8551.08	9531.343	1030
6515	11.08	-21.84	5.45	41.40	8551.47	9531.347	1030
6520	11.28	-22.02	5.35	41.12	8551.51	9531.352	1030
6525	11.34	-21.87	5.37	41.14	8552.38	9531.357	1030
6530	11.38	-21.72	5.39	40.00	8552.36	9531.360	1030
6535	11.31	-21.59	5.46	39.77	8552.51	9531.366	1030
6540	11.43	-21.61	5.34	39.11	8553.29	9531.373	1030
6545	11.32	-21.66	5.36	39.23	8553.38	9531.375	1030
6550	10.75	-21.54	5.45	39.05	8553.52	9531.383	1030
6555	11.13	-21.60	5.37	38.82	8554.25	9531.387	1030
6560	11.48	-21.72	5.33	39.04	8554.93	9531.391	1030
6565	11.26	-21.59	5.35	38.97	8554.98	9531.397	1030
6570	11.49	-21.47	5.26	36.70	8555.69	9531.404	1030
6575	11.34	-21.31	5.32	36.87	8555.76	9531.406	1030
6580	11.14	-21.21	5.36	36.73	8556.44	9531.412	1030
6585	11.22	-21.26	5.32	36.62	8556.62	9531.417	1030
6590	11.17	-20.83	5.40	35.58	8556.71	9531.424	1030
6595	11.13	-21.00	5.30	34.90	8557.49	9531.427	1030
6600	11.34	-21.03	5.32	35.01	8557.55	9531.432	1030
6605	11.35	-21.01	5.29	34.84	8558.12	9531.438	1030
6610	11.30	-21.02	5.29	34.67	8558.58	9531.443	1030
6615	11.14	-20.60	5.36	33.57	8558.83	9531.447	1030
6620	11.37	-20.80	5.27	32.88	8558.95	9531.452	1030
6625	11.37	-20.75	5.14	32.35	8559.71	9531.459	1030
6630	11.51	-20.81	5.17	32.50	8560.00	9531.462	1030
6635	11.19	-20.72	5.22	32.35	8560.71	9531.467	1030
6640	11.44	-20.76	5.22	32.40	8561.12	9531.471	1030
6645	11.27	-20.60	5.14	30.82	8561.17	9531.478	1030
6650	11.29	-20.56	5.14	30.94	8561.63	9531.482	1030
6655	11.11	-20.60	5.15	31.26	8562.72	9531.488	1030
6660	11.11	-20.51	5.22	31.04	8562.51	9531.494	1030
6665	11.32	-20.49	5.15	30.11	8562.55	9531.498	1030
6670	11.56	-20.53	5.09	29.54	8562.55	9531.500	1030
6675	11.30	-20.38	5.09	28.77	8563.21	9531.508	1030
6680	11.26	-20.27	5.12	28.67	8563.41	9531.514	1030
6685	11.28	-20.44	5.05	28.43	8563.78	9531.516	1030
6690	11.33	-20.37	5.08	28.49	8564.29	9531.525	1030
6695	11.35	-20.28	5.08	28.27	8564.56	9531.529	1030
6700	11.13	-20.00	5.17	27.26	8564.86	9531.531	1030
6705	11.15	-20.19	5.09	27.05	8565.08	9531.538	1030
6710	11.29	-20.04	5.07	26.84	8565.58	9531.544	1030
6715	11.34	-20.23	5.02	26.71	8565.47	9531.546	1030
6720	11.05	-20.02	5.03	25.42	8565.93	9531.552	1030
6725	11.37	-19.90	5.01	25.25	8566.55	9531.556	1030
6730	11.23	-19.87	5.06	24.44	8567.38	9531.562	1030
6735	11.27	-19.88	5.04	24.87	8567.02	9531.568	1030
6740	11.08	-19.92	5.01	24.58	8567.01	9531.572	1030
6745	11.31	-19.83	5.07	24.40	8567.54	9531.577	1030
6750	11.00	-19.63	5.02	23.39	8567.76	9531.579	1030
6755	11.17	-19.71	4.94	23.09	8568.09	9531.585	1030
6760	10.84	-19.72	4.96	23.24	8568.57	9531.594	1030
6765	11.07	-19.66	5.01	23.11	8568.73	9531.594	1030
6770	11.33	-19.77	4.89	23.32	8569.22	9531.602	1030
6775	11.13	-19.68	4.93	22.91	8569.40	9531.607	1030
6780	11.16	-19.57	4.88	21.29	8569.81	9531.611	1030
6785	11.16	-19.33	4.94	20.76	8569.75	9531.619	1030
6790	11.43	-19.35	4.90	19.93	8570.43	9531.624	1030
6795	11.15	-19.37	4.86	20.01	8570.53	9531.625	1030
6800	10.87	-19.42	4.80	20.34	8570.33	9531.634	1030
6805	11.45	-19.41	4.85	19.73	8570.87	9531.638	1030
6810	11.14	-19.29	4.83	18.98	8571.83	9531.641	1030
6815	10.86	-19.24	4.82	18.23	8571.50	9531.650	1030
6820	10.73	-19.21	4.79	17.75	8571.83	9531.654	1030
6825	10.95	-19.23	4.80	17.54	8572.16	9531.656	1030
6830	10.94	-19.19	4.79	17.43	8572.13	9531.663	1030
6835	11.32	-19.11	4.81	17.51	8572.80	9531.667	1030
6840	10.98	-19.12	4.78	17.06	8572.85	9531.671	1030
6845	10.93	-18.97	4.75	16.17	8573.74	9531.675	1030
6850	10.87	-18.95	4.85	16.02	8573.89	9531.682	1030
6855	11.16	-18.96	4.74	16.27	8574.34	9531.688	1030
6860	11.32	-18.94	4.78	15.88	8574.06	9531.693	1030
6865	11.12	-18.83	4.78	15.86	8574.92	9531.697	1030
6870	10.76	-18.87	4.81	16.05	8575.20	9531.702	1030
6875	10.82	-18.59	4.76	13.92	8575.52	9531.709	1030
6880	11.02	-18.81	4.65	13.89	8575.71	9531.712	1030
6885	10.96	-18.73	4.73	13.73	8575.64	9531.717	1030
6890	11.01	-18.54	4.77	13.45	8576.29	9531.720	1030
6895	11.08	-18.38	4.78	12.13	8576.79	9531.728	1030
6900	11.14	-18.45	4.69	12.31	8576.65	9531.732	1030
6905	11.08	-18.34	4.73	12.10	8576.84	9531.738	1030
6910	10.72	-18.37	4.74	12.11	8577.41	9531.743	1030
6915	11.11	-18.24	4.71	10.90	8577.55	9531.748	1030
6920	11.00	-18.18	4.71	10.65	8577.39	9531.750	1030
6925	11.20	-18.26	4.61	9.83	8577.78	9531.759	1030
6930	10.88	-18.09	4.67	9.64	8577.95	9531.764	1030
6935	10.96	-18.10	4.67	9.70	8578.33	9531.766	1030
6940	11.09	-18.13	4.68	9.50	8578.45	9531.774	1030
6945	10.94	-18.07	4.62	8.93	8578.77	9531.779	1030
6950	10.68	-18.06	4.56	8.19	8579.34	9531.781	1030
6955	10.91	-18.09	4.58	7.95	8579.54	9531.788	1030
6960	10.92	-17.92	4.61	7.63	8579.89	9531.792	1030
6965	11.10	-17.84	4.61	7.58	8580.42	9531.796	1030
6970	11.02	-17.83	4.62	7.37	8580.16	9531.801	1030
6975	11.01	-17.83	4.62	7.08	8580.17	9531.806	1030
6980	10.97	-17.74	4.59	5.86	8581.05	9531.812	1030
6985	10.69	-17.69	4.57	6.15	8580.88	9531.817	1030
6990	10.84	-17.59	4.61	5.80	8580.94	9531.822	1030
6995	10.72	-17.54	4.68	5.83	8581.53	9531.827	1030
7000	10.87	-17.45	4.58	4.35	8581.98	9531.834	1030
7005	10.75	-17.41	4.63	4.35	8581.65	9531.835	1030
7010	11.09	-17.49	4.56	4.44	8581.95	9531.842	1030
7015	10.77	-17.48	4.58	4.36	8582.50	9531.844	1030
7020	10.80	-17.17	4.65	3.41	8582.47	9531.853	1030
7025	10.44	-17.26	4.55	2.86	8582.67	9531.857	1030
7030	10.80	-17.47	4.47	2.85	8582.77	9531.860	1030
7035	10.73	-17.38	4.52	2.91	8582.78	9531.867	1030
7040	10.39	-17.19	4.40	1.02	8583.42	9531.874	1030
7045	10.72	-17.17	4.48	1.30	8583.20	9531.875	1030
7050	10.71	-17.23	4.47	1.30	8583.52	9531.884	1030
7055	10.72	-17.14	4.50	1.29	8584.49	9531.889	1030
7060	10.78	-17.02	4.49	0.33	8584.11	9531.891	1030
7065	10.13	-16.67	4.58	-0.24	8584.08	9531.899	1030
7070	10.51	-16.92	4.45	-0.31	8584.72	9531.904	1030
7075	10.48	-17.12	4.37	-0.39	8584.81	9531.906	1030
7080	10.79	-17.01	4.46	-0.74	8585.18	9531.912	1030
7085	10.72	-16.88	4.40	-1.22	8585.55	9531.917	1030
7090	10.67	-16.99	4.38	-1.71	8585.39	9531.922	1030
7095	10.74	-16.79	4.38	-2.65	8585.96	9531.928	1030
7100	10.61	-16.80	4.40	-2.58	8586.27	9531.932	1030
7105	10.71	-16.83	4.37	-2.77	8586.43	9531.937	1030
7110	11.02	-16.85	4.31	-2.85	8586.70	9531.942	1030
7115	10.90	-16.63	4.28	-4.42	8587.26	9531.950	1030
7120	10.76	-16.57	4.35	-4.62	8587.45	9531.952	1030
7125	10.60	-16.64	4.32	-4.35	8587.58	9531.958	1030
7130	10.39	-16.57	4.34	-4.15	8587.90	9531.961	1030
7135	10.71	-16.51	4.28	-5.46	8587.61	9531.967	1030
7140	10.87	-16.53	4.31	-5.59	8588.38	9531.970	1030
7145	10.65	-16.41	4.29	-6.19	8588.52	9531.977	1030
7150	10.51	-16.36	4.28	-6.43	8588.92	9531.982	1030
7155	10.79	-16.52	4.23	-6.61	8588.03	9531.989	1030
7160	10.75	-16.46	4.26	-6.55	8588.76	9531.993	1030
7165	10.74	-16.47	4.22	-6.61	8589.30	9531.998	1030
7170	10.58	-16.45	4.26	-6.64	8589.44	9532.000	1030
7175	10.47	-16.16	4.28	-8.11	8589.48	9532.008	1030
7180	10.73	-16.12	4.21	-8.76	8589.88	9532.014	1030
7185	10.44	-15.87	4.33	-9.08	8589.84	9532.016	1030
7190	10.45	-16.03	4.27	-9.36	8590.35	9532.023	1030
7195	10.46	-15.82	4.27	-9.73	8590.53	9532.028	1030
7200	10.48	-15.87	4.20	-10.71	8590.78	9532.031	1030
7205	10.73	-15.88	4.23	-10.79	8591.05	9532.038	1030
7210	10.55	-15.74	4.22	-11.53	8591.46	9532.043	1030
7215	10.41	-15.81	4.14	-11.40	8591.29	9532.046	1030
7220	10.63	-15.83	4.15	-11.66	8591.18	9532.053	1030
7225	10.49	-15.72	4.24	-11.58	8591.59	9532.056	1030
7230	10.52	-15.66	4.19	-13.00	8591.65	9532.062	1030
7235	10.42	-15.59	4.19	-13.41	8592.26	9532.067	1030
7240	10.25	-15.39	4.21	-14.08	8592.40	9532.072	1030
7245	10.44	-15.30	4.23	-14.21	8592.39	9532.077	1030
7250	10.58	-15.37	4.21	-14.13	8592.97	9532.083	1030
7255	10.60	-15.44	4.14	-14.12	8593.00	9532.085	1030
7260	10.34	-15.52	4.15	-13.81	8592.73	9532.093	1030
7265	10.63	-15.53	4.13	-13.96	8593.24	9532.095	1030
7270	10.48	-15.17	4.20	-16.28	8593.57	9532.104	1030
7275	10.37	-15.12	4.15	-16.62	8593.88	9532.107	1030
7280	10.38	-15.07	4.18	-16.43	8594.10	9532.110	1030
7285	10.56	-15.16	4.12	-16.66	8594.06	9532.119	1030
7290	10.28	-15.11	4.02	-18.31	8593.96	9532.124	1030
7295	10.52	-15.07	4.12	-17.92	8594.21	9532.125	1030
7300	10.58	-14.95	4.14	-17.98	8594.07	9532.133	1030
7305	10.13	-14.88	4.11	-18.28	8594.53	9532.137	1030
7310	10.38	-15.00	4.06	-19.18	8595.01	9532.141	1030
7315	10.44	-14.78	4.09	-19.99	8595.21	9532.148	1030
7320	10.46	-14.74	4.08	-19.87	8595.40	9532.154	1030
7325	10.36	-14.86	4.04	-20.03	8595.88	9532.156	1030
7330	10.37	-14.70	4.09	-20.43	8596.29	9532.162	1030
7335	10.42	-14.65	4.09	-21.01	8596.36	9532.166	1030
7340	10.17	-14.70	4.04	-21.57	8596.59	9532.171	1030
7345	10.31	-14.50	4.07	-22.02	8596.29	9532.178	1030
7350	10.19	-14.61	4.02	-22.06	8596.41	9532.181	1030
7355	10.49	-14.70	3.96	-21.67	8597.01	9532.188	1030
7360	10.61	-14.59	4.00	-22.11	8596.72	9532.193	1030
7365	10.28	-14.44	3.97	-23.20	8597.02	9532.197	1030
7370	10.43	-14.34	4.01	-23.58	8596.97	9532.202	1030
7375	10.41	-14.17	4.07	-24.64	8597.74	9532.208	1030
7380	10.23	-14.27	4.01	-24.52	8597.65	9532.212	1030
7385	10.47	-14.27	3.98	-24.51	8598.12	9532.217	1030
7390	10.79	-14.35	3.91	-24.61	8597.82	9532.220	1030
7395	10.23	-14.08	4.01	-25.66	8598.43	9532.228	1030
7400	10.49	-14.17	3.94	-25.66	8598.66	9532.232	1030
7405	10.47	-14.23	3.93	-25.69	8598.65	9532.238	1030
7410	10.37	-14.14	3.92	-25.82	8599.04	9532.243	1030
7415	10.46	-14.18	3.92	-25.83	8599.11	9532.248	1030
7420	10.35	-14.09	3.96	-25.86	8599.06	9532.250	1030
7425	10.38	-13.93	3.90	-27.29	8599.45	9532.258	1030
7430	10.15	-13.85	3.91	-27.98	8599.31	9532.264	1030
7435	10.48	-13.95	3.87	-28.25	8599.58	9532.266	1030
7440	10.17	-13.75	3.95	-28.68	8599.57	9532.274	1030
7445	10.41	-13.92	3.86	-28.83	8599.87	9532.279	1030
7450	10.22	-13.77	3.88	-28.70	8600.24	9532.281	1030
7455	10.40	-13.83	3.89	-29.32	8600.17	9532.287	1030
7460	9.99	-13.57	3.92	-30.57	8600.50	9532.294	1030
7465	10.33	-13.59	3.83	-30.49	8600.70	9532.297	1030
7470	10.23	-13.60	3.85	-30.43	8601.31	9532.304	1030
7475	10.27	-13.64	3.81	-30.43	8601.45	9532.306	1030
7480	10.26	-13.43	3.88	-31.90	8601.37	9532.312	1030
7485	10.35	-13.40	3.81	-32.01	8601.68	9532.317	1030
7490	10.21	-13.42	3.79	-32.70	8602.07	9532.324	1030
7495	10.39	-13.40	3.86	-32.61	8601.84	9532.327	1030
7500	10.45	-13.39	3.82	-32.74	8601.93	9532.329	1030
7505	10.33	-13.38	3.84	-32.93	8602.21	9532.335	1030
7510	10.12	-13.32	3.72	-34.09	8602.77	9532.344	1030
7515	10.23	-13.14	3.81	-34.09	8603.06	9532.345	1030
7520	10.48	-13.26	3.81	-34.08	8603.42	9532.354	1030
7525	10.31	-13.21	3.76	-34.06	8603.55	9532.357	1030
7530	10.03	-13.02	3.76	-35.47	8603.75	9532.360	1030
7535	10.31	-13.12	3.68	-35.93	8604.03	9532.368	1030
7540	10.07	-12.98	3.77	-36.17	8604.00	9532.373	1030
7545	10.23	-12.99	3.76	-36.41	8604.12	9532.375	1030
7550	10.43	-13.18	3.53	-36.12	8604.82	9532.384	1030
7555	10.43	-13.11	3.68	-36.60	8604.25	9532.387	1030
7560	10.06	-12.95	3.76	-36.80	8605.18	9532.391	1030
7565	10.03	-12.97	3.74	-36.58	8604.85	9532.400	1030
7570	10.38	-12.91	3.70	-37.56	8605.41	9532.403	1030
7575	10.07	-12.62	3.74	-38.48	8605.37	9532.406	1030
7580	9.99	-12.63	3.73	-38.81	8605.24	9532.413	1030
7585	10.10	-12.68	3.70	-39.15	8605.57	9532.417	1030
7590	10.07	-12.73	3.65	-39.49	8605.63	9532.421	1030
7595	10.25	-12.61	3.66	-40.30	8605.91	9532.427	1030
7600	10.31	-12.56	3.68	-40.45	8606.28	9532.432	1030
7605	10.43	-12.63	3.69	-40.39	8606.32	9532.437	1030
7610	10.15	-12.58	3.67	-40.53	8606.41	9532.441	1030
7615	10.12	-12.46	3.62	-41.77	8606.53	9532.447	1030
7620	10.36	-12.46	3.59	-41.88	8606.04	9532.452	1030
7625	10.38	-12.39	3.56	-42.30	8606.07	9532.459	1030
7630	10.14	-12.23	3.66	-42.64	8606.77	9532.462	1030
7635	10.10	-12.33	3.64	-42.60	8606.92	9532.467	1030
7640	10.14	-12.31	3.62	-42.57	8606.71	9532.470	1030
7645	10.37	-12.16	3.64	-44.34	8607.45	9532.478	1030
7650	10.17	-12.06	3.68	-44.00	8607.19	9532.482	1030
7655	10.07	-12.20	3.59	-44.15	8607.89	9532.485	1030
7660	10.35	-12.21	3.58	-44.23	8607.65	9532.493	1030
7665	10.27	-12.04	3.59	-45.54	8607.62	9532.498	1030
7670	10.09	-11.98	3.60	-45.98	8607.62	9532.500	1030
7675	10.03	-12.12	3.56	-45.80	8607.55	9532.508	1030
7680	10.19	-12.07	3.55	-45.92	8608.02	9532.513	1030
7685	9.92	-11.92	3.65	-46.09	8607.64	9532.516	1030
7690	10.01	-11.98	3.57	-46.12	8607.97	9532.523	1030
7695	10.16	-11.90	3.56	-47.17	8608.42	9532.529	1030
7700	9.93	-11.67	3.51	-48.64	8608.63	9532.531	1030
7705	10.10	-11.75	3.52	-48.42	8608.62	9532.538	1030
7710	10.29	-11.70	3.55	-48.67	8608.87	9532.542	1030
7715	10.15	-11.69	3.54	-48.85	8608.82	9532.546	1030
7720	10.12	-11.65	3.52	-49.05	8609.11	9532.552	1030
7725	10.09	-11.69	3.49	-48.58	8609.02	9532.557	1030
7730	9.89	-11.62	3.57	-48.65	8609.08	9532.562	1030
7735	10.03	-11.60	3.55	-49.32	8609.31	9532.568	1030
7740	10.09	-11.30	3.47	-51.55	8609.37	9532.572	1030
7745	9.99	-11.31	3.45	-51.56	8609.30	9532.577	1030
7750	9.91	-11.33	3.52	-51.73	8610.30	9532.579	1030
7755	9.92	-11.24	3.53	-51.75	8610.63	9532.585	1030
7760	9.92	-11.28	3.48	-51.63	8610.48	9532.592	1030
7765	9.81	-11.33	3.45	-51.74	8610.55	9532.594	1030
7770	9.95	-11.18	3.47	-53.10	8610.96	9532.602	1030
7775	9.86	-11.21	3.45	-52.85	8611.19	9532.607	1030
7780	10.05	-11.18	3.41	-52.98	8610.99	9532.610	1030
7785	10.06	-11.19	3.43	-53.47	8611.47	9532.616	1030
7790	9.74	-10.82	3.51	-55.72	8612.07	9532.624	1030
7795	9.90	-10.87	3.46	-55.65	8611.40	9532.625	1030
7800	9.70	-10.87	3.41	-55.69	8611.42	9532.634	1030
7805	9.86	-10.83	3.40	-55.78	8611.57	9532.638	1030
7810	9.96	-10.76	3.45	-56.45	8611.68	9532.641	1030
7815	9.65	-10.64	3.42	-57.43	8611.76	9532.650	1030
7820	9.78	-10.69	3.38	-57.74	8612.11	9532.653	1030
7825	9.70	-10.61	3.34	-58.08	8612.50	9532.656	1030
7830	9.84	-10.68	3.33	-58.02	8612.61	9532.662	1030
7835	10.02	-10.65	3.35	-58.27	8612.63	9532.667	1030
7840	9.89	-10.57	3.36	-58.56	8612.82	9532.672	1030
7845	9.83	-10.45	3.30	-59.66	8612.67	9532.678	1030
7850	9.52	-10.42	3.30	-59.55	8613.24	9532.682	1030
7855	9.70	-10.51	3.31	-59.71	8613.58	9532.688	1030
7860	9.77	-10.48	3.32	-59.74	8613.48	9532.693	1030
7865	9.80	-10.39	3.24	-61.33	8612.61	9532.697	1030
7870	9.74	-10.32	3.27	-61.41	8612.99	9532.702	1030
7875	9.43	-10.11	3.37	-62.26	8613.61	9532.710	1030
7880	9.47	-10.16	3.32	-62.28	8613.53	9532.712	1030
7885	9.91	-10.23	3.29	-62.30	8613.57	9532.717	1030
7890	9.85	-10.28	3.24	-62.45	8613.48	9532.720	1030
7895	9.68	-10.09	3.28	-63.57	8613.66	9532.729	1030
7900	9.89	-10.23	3.22	-64.02	8613.82	9532.732	1030
7905	9.66	-10.04	3.26	-63.88	8613.74	9532.739	1030
7910	9.94	-10.05	3.24	-64.08	8614.25	9532.744	1030
7915	9.69	-10.09	3.30	-64.13	8614.65	9532.749	1030
7920	9.73	-10.05	3.28	-64.13	8614.37	9532.750	1030
7925	9.67	-9.83	3.22	-65.73	8614.82	9532.757	1030
7930	9.56	-9.73	3.20	-66.54	8614.63	9532.764	1030
7935	9.76	-9.73	3.24	-67.06	8614.89	9532.766	1030
7940	9.86	-9.71	3.26	-67.13	8614.85	9532.774	1030
7945	9.76	-9.77	3.19	-66.88	8614.58	9532.779	1030
7950	9.90	-9.77	3.18	-67.01	8615.24	9532.781	1030
7955	10.07	-9.62	3.14	-68.20	8615.55	9532.789	1030
7960	9.61	-9.58	3.21	-68.47	8615.88	9532.792	1030
7965	9.81	-9.64	3.17	-68.24	8616.04	9532.797	1030
7970	9.59	-9.60	3.18	-68.38	8616.17	9532.801	1030
7975	9.58	-9.62	3.14	-68.83	8615.65	9532.806	1030
7980	9.67	-9.45	3.19	-69.62	8616.45	9532.812	1030
7985	9.64	-9.42	3.18	-69.95	8616.21	9532.818	1030
7990	9.68	-9.43	3.19	-69.85	8616.86	9532.824	1030
7995	9.80	-9.47	3.14	-70.04	8616.48	9532.827	1030
8000	9.62	-9.29	3.18	-71.36	8617.06	9532.830	1030
8005	9.79	-9.30	3.15	-71.55	8616.70	9532.837	1030
8010	9.71	-9.34	3.10	-72.41	8617.54	9532.844	1030
8015	9.76	-9.30	3.10	-72.42	8617.06	9532.844	1030
8020	9.77	-9.22	3.15	-72.66	8617.32	9532.853	1030
8025	9.58	-9.16	3.16	-72.48	8617.29	9532.857	1030
8030	9.42	-8.96	3.17	-73.63	8617.43	9532.860	1030
8035	9.56	-9.03	3.08	-73.96	8617.16	9532.869	1030
8040	9.56	-9.04	3.13	-73.95	8617.57	9532.874	1030
8045	9.42	-8.99	3.10	-73.95	8617.68	9532.875	1030
8050	9.56	-9.01	3.11	-74.06	8617.27	9532.884	1030
8055	9.87	-9.06	3.07	-74.08	8617.67	9532.889	1030
8060	9.73	-8.88	3.08	-75.12	8617.65	9532.891	1030
8065	9.61	-8.72	3.11	-76.46	8617.68	9532.900	1030
8070	9.61	-8.74	3.03	-76.66	8617.78	9532.903	1030
8075	9.33	-8.69	3.06	-76.98	8618.08	9532.906	1030
8080	9.59	-8.64	3.09	-77.10	8617.79	9532.912	1030
8085	9.56	-8.66	3.07	-77.05	8618.51	9532.919	1030
8090	9.50	-8.55	3.10	-77.34	8618.60	9532.922	1030
8095	9.61	-8.59	2.96	-78.54	8618.92	9532.926	1030
8100	9.41	-8.34	3.07	-78.86	8619.05	9532.930	1030
8105	9.87	-8.50	2.96	-79.69	8619.02	9532.938	1030
8110	9.58	-8.48	2.99	-79.62	8619.20	9532.942	1030
8115	9.47	-8.30	3.02	-80.00	8619.25	9532.947	1030
8120	9.79	-8.46	2.96	-79.75	8619.21	9532.952	1030
8125	9.49	-8.20	3.00	-81.32	8619.42	9532.958	1030
8130	9.50	-8.26	2.98	-81.20	8619.94	9532.961	1030
8135	9.59	-8.26	2.98	-81.45	8619.75	9532.967	1030
8140	9.43	-8.22	2.97	-81.27	8620.05	9532.970	1030
8145	9.48	-8.10	3.00	-82.33	8619.92	9532.977	1030
8150	9.72	-8.12	2.95	-82.58	8619.96	9532.982	1030
8155	9.61	-8.12	2.95	-83.02	8620.33	9532.986	1030
8160	9.52	-8.15	2.94	-83.03	8620.46	9532.994	1030
8165	9.80	-8.26	2.94	-82.98	8620.83	9532.999	1030
8170	9.50	-8.07	2.99	-82.91	8621.06	9533.000	1030
8175	9.64	-7.98	2.97	-83.35	8621.56	9533.007	1030
8180	9.52	-7.86	2.95	-84.78	8621.03	9533.014	1030
8185	9.40	-7.75	2.88	-86.04	8620.13	9533.019	1030
8190	9.41	-7.77	2.94	-85.63	8620.83	9533.022	1030
8195	9.63	-7.80	2.92	-86.03	8621.38	9533.028	1030
8200	9.41	-7.71	2.91	-85.96	8621.16	9533.031	1030
8205	9.58	-7.72	2.90	-85.85	8621.34	9533.037	1030
8210	9.49	-7.67	2.89	-87.29	8621.76	9533.043	1030
8215	9.53	-7.68	2.91	-87.37	8621.95	9533.046	1030
8220	9.44	-7.64	2.85	-87.34	8622.10	9533.051	1030
8225	9.61	-7.60	2.90	-87.42	8621.67	9533.055	1030
8230	9.26	-7.44	2.91	-88.66	8622.57	9533.063	1030
8235	9.44	-7.49	2.89	-88.80	8622.36	9533.066	1030
8240	9.31	-7.42	2.90	-88.96	8622.29	9533.072	1030
8245	9.41	-7.41	2.88	-89.22	8622.25	9533.077	1030
8250	9.41	-7.25	2.88	-90.52	8622.66	9533.084	1030
8255	9.26	-7.28	2.85	-90.77	8622.97	9533.087	1030
8260	9.32	-7.18	2.90	-90.47	8623.06	9533.092	1030
8265	9.24	-7.20	2.88	-90.56	8623.20	9533.094	1030
8270	8.71	-7.13	2.94	-92.66	8623.26	9533.104	1030
8275	9.32	-7.07	2.88	-92.05	8623.59	9533.107	1030
8280	9.53	-7.22	2.82	-91.98	8624.01	9533.111	1030
8285	9.31	-7.08	2.85	-92.13	8624.18	9533.119	1030
8290	9.42	-7.10	2.82	-92.92	8624.11	9533.123	1030
8295	9.37	-6.92	2.86	-93.59	8624.36	9533.125	1030
8300	9.19	-6.84	2.85	-94.04	8624.55	9533.132	1030
8305	9.25	-6.79	2.81	-94.54	8624.20	9533.139	1030
8310	9.21	-6.86	2.83	-94.67	8624.50	9533.141	1030
8315	9.20	-6.80	2.88	-94.85	8624.53	9533.150	1030
8320	9.41	-6.88	2.79	-95.12	8624.40	9533.153	1030
8325	9.17	-6.70	2.78	-96.19	8624.57	9533.156	1030
8330	9.43	-6.76	2.78	-96.19	8624.65	9533.162	1030
8335	9.11	-6.69	2.82	-96.33	8624.81	9533.167	1030
8340	9.20	-6.66	2.82	-96.18	8624.77	9533.171	1030
8345	9.18	-6.57	2.77	-97.76	8624.88	9533.178	1030
8350	9.22	-6.45	2.80	-97.90	8625.66	9533.181	1030
8355	9.10	-6.58	2.75	-97.73	8625.44	9533.187	1030
8360	9.37	-6.62	2.76	-97.88	8625.55	9533.192	1030
8365	9.44	-6.38	2.69	-98.78	8624.96	9533.199	1030
8370	9.30	-6.36	2.74	-99.04	8625.90	9533.202	1030
8375	9.28	-6.39	2.75	-99.17	8625.97	9533.207	1030
8380	9.17	-6.34	2.79	-99.21	8626.27	9533.213	1030
8385	9.27	-6.22	2.83	-100.83	8626.05	9533.218	1030
8390	9.31	-6.26	2.68	-100.75	8626.36	9533.221	1030
8395	9.42	-6.22	2.74	-101.01	8626.71	9533.228	1030
8400	9.22	-6.15	2.75	-101.02	8626.35	9533.232	1030
8405	9.28	-6.16	2.64	-101.76	8626.73	9533.237	1030
8410	9.24	-6.02	2.69	-102.60	8626.96	9533.244	1030
8415	9.24	-6.00	2.72	-102.65	8626.67	9533.248	1030
8420	9.21	-6.09	2.68	-102.63	8626.76	9533.254	1030
8425	9.22	-5.93	2.73	-103.00	8627.26	9533.257	1030
8430	9.32	-5.92	2.65	-104.11	8627.24	9533.264	1030
8435	9.13	-5.84	2.66	-104.42	8627.36	9533.266	1030
8440	9.36	-5.88	2.67	-104.74	8627.08	9533.274	1030
8445	9.09	-5.83	2.66	-104.90	8627.28	9533.276	1030
8450	9.25	-5.78	2.66	-105.03	8628.00	9533.281	1030
8455	9.26	-5.80	2.63	-105.10	8627.95	9533.287	1030
8460	9.01	-5.81	2.61	-105.15	8627.79	9533.294	1030
8465	9.15	-5.78	2.62	-105.54	8628.15	9533.297	1030
8470	9.11	-5.84	2.61	-105.40	8628.34	9533.304	1030
8475	9.39	-5.82	2.58	-105.71	8628.19	9533.307	1030
8480	9.52	-5.66	2.59	-107.68	8628.74	9533.312	1030
8485	9.13	-5.53	2.62	-108.10	8628.60	9533.318	1030
8490	9.27	-5.48	2.58	-108.58	8628.89	9533.322	1030
8495	9.21	-5.43	2.56	-109.04	8629.07	9533.327	1030
8500	9.09	-5.37	2.64	-109.00	8629.00	9533.333	1030
8505	9.24	-5.41	2.62	-109.03	8629.25	9533.338	1030
8510	9.04	-5.32	2.66	-109.32	8629.71	9533.343	1030
8515	9.01	-5.39	2.57	-109.31	8629.61	9533.344	1030
8520	9.24	-5.37	2.58	-109.35	8629.32	9533.352	1030
8525	8.98	-5.30	2.62	-109.70	8629.45	9533.357	1030
8530	9.19	-5.23	2.57	-110.98	8629.72	9533.362	1030
8535	9.09	-5.09	2.54	-112.28	8629.85	9533.368	1030
8540	8.92	-5.06	2.56	-112.48	8630.15	9533.373	1030
8545	9.33	-5.09	2.53	-112.45	8630.20	9533.376	1030
8550	9.06	-5.06	2.58	-112.46	8630.26	9533.382	1030
8555	9.11	-5.10	2.47	-112.41	8630.49	9533.388	1030
8560	9.15	-5.07	2.48	-113.20	8630.52	9533.391	1030
8565	8.98	-4.84	2.52	-114.73	8630.61	9533.398	1030
8570	9.16	-4.90	2.53	-114.62	8630.97	9533.403	1030
8575	8.97	-4.88	2.51	-114.69	8630.81	9533.406	1030
8580	9.13	-4.84	2.47	-114.86	8630.98	9533.412	1030
8585	9.06	-4.75	2.48	-116.17	8630.98	9533.419	1030
8590	8.99	-4.68	2.49	-116.24	8631.23	9533.422	1030
8595	9.07	-4.73	2.47	-116.39	8631.24	9533.425	1030
8600	9.18	-4.77	2.43	-116.40	8630.81	9533.431	1030
8605	8.73	-4.56	2.47	-117.79	8631.29	9533.438	1030
8610	9.42	-4.69	2.41	-117.71	8631.08	9533.442	1030
8615	9.20	-4.64	2.46	-117.84	8631.52	9533.447	1030
8620	9.24	-4.65	2.45	-117.64	8631.27	9533.452	1030
8625	9.05	-4.50	2.39	-119.35	8631.71	9533.458	1030
8630	8.98	-4.48	2.45	-119.30	8631.85	9533.462	1030
8635	9.13	-4.50	2.42	-119.43	8631.41	9533.468	1030
8640	9.19	-4.49	2.37	-119.68	8631.60	9533.471	1030
8645	9.02	-4.32	2.33	-121.22	8631.76	9533.479	1030
8650	9.09	-4.24	2.45	-121.45	8632.37	9533.482	1030
8655	8.95	-4.26	2.43	-121.28	8632.07	9533.486	1030
8660	9.02	-4.29	2.42	-121.24	8632.19	9533.494	1030
8665	8.76	-4.18	2.43	-121.89	8632.25	9533.498	1030
8670	8.95	-4.08	2.43	-122.55	8632.40	9533.500	1030
8675	8.92	-4.08	2.45	-122.79	8632.57	9533.507	1030
8680	8.99	-4.07	2.41	-123.00	8632.78	9533.514	1030
8685	9.18	-4.04	2.35	-123.40	8632.69	9533.516	1030
8690	8.89	-3.96	2.37	-124.52	8633.05	9533.522	1030
8695	9.08	-3.96	2.41	-124.32	8632.71	9533.528	1030
8700	9.02	-3.99	2.35	-124.38	8632.94	9533.531	1030
8705	9.01	-3.95	2.38	-124.45	8633.01	9533.537	1030
8710	9.23	-3.88	2.33	-125.81	8633.18	9533.541	1030
8715	8.94	-3.82	2.35	-126.08	8633.37	9533.546	1030
8720	9.02	-3.81	2.35	-126.18	8633.33	9533.554	1030
8725	8.85	-3.79	2.35	-126.02	8633.23	9533.555	1030
8730	9.02	-3.81	2.32	-126.19	8633.44	9533.562	1030
8735	9.12	-3.80	2.37	-126.15	8633.52	9533.566	1030
8740	8.84	-3.58	2.32	-128.30	8633.95	9533.574	1030
8745	8.78	-3.54	2.30	-128.28	8633.92	9533.577	1030
8750	8.94	-3.58	2.35	-128.23	8633.59	9533.580	1030
8755	8.87	-3.56	2.36	-128.33	8634.31	9533.588	1030
8760	8.79	-3.42	2.37	-129.60	8634.53	9533.593	1030
8765	8.84	-3.34	2.32	-129.94	8633.81	9533.594	1030
8770	8.84	-3.43	2.29	-129.90	8634.17	9533.602	1030
8775	8.87	-3.38	2.36	-130.00	8634.81	9533.607	1030
8780	8.79	-3.36	2.35	-130.11	8634.49	9533.612	1030
8785	8.95	-3.42	2.25	-130.35	8634.73	9533.619	1030
8790	8.77	-3.20	2.26	-131.45	8635.21	9533.623	1030
8795	8.86	-3.17	2.30	-132.39	8635.01	9533.625	1030
8800	9.53	-3.41	2.13	-132.42	8636.20	9533.634	1030
8805	8.90	-3.12	2.27	-133.16	8634.81	9533.638	1030
8810	8.96	-3.11	2.19	-133.51	8635.18	9533.641	1030
8815	8.96	-3.01	2.25	-134.21	8635.45	9533.647	1030
8820	9.02	-3.04	2.21	-134.36	8635.28	9533.653	1030
8825	8.53	-2.93	2.23	-134.82	8635.68	9533.656	1030
8830	8.56	-2.94	2.26	-134.74	8635.42	9533.662	1030
8835	8.73	-2.91	2.21	-134.99	8635.58	9533.667	1030
8840	8.84	-2.94	2.21	-135.07	8635.13	9533.672	1030
8845	8.80	-2.77	2.20	-136.27	8635.42	9533.675	1030
8850	8.83	-2.72	2.22	-136.57	8635.74	9533.681	1030
8855	8.77	-2.78	2.19	-136.41	8635.87	9533.688	1030
8860	8.90	-2.83	2.25	-136.32	8635.50	9533.692	1030
8865	8.70	-2.63	2.19	-137.71	8635.96	9533.698	1030
8870	8.90	-2.74	2.19	-137.83	8636.22	9533.702	1030
8875	8.62	-2.57	2.23	-138.06	8636.62	9533.708	1030
8880	8.61	-2.62	2.25	-137.86	8636.20	9533.711	1030
8885	8.67	-2.49	2.17	-139.21	8636.57	9533.717	1030
8890	8.87	-2.51	2.15	-139.59	8636.64	9533.720	1030
8895	8.61	-2.36	2.19	-140.52	8636.91	9533.727	1030
8900	8.67	-2.30	2.25	-140.31	8636.59	9533.732	1030
8905	8.55	-2.26	2.17	-140.36	8636.12	9533.739	1030
8910	8.52	-2.26	2.19	-140.78	8636.48	9533.744	1030
8915	8.71	-2.37	2.18	-140.91	8636.31	9533.749	1030
8920	8.74	-2.36	2.14	-141.02	8636.53	9533.750	1030
8925	8.59	-2.24	2.14	-142.07	8636.54	9533.758	1030
8930	8.62	-2.10	2.14	-143.11	8637.03	9533.764	1030
8935	8.67	-2.11	2.17	-143.84	8636.81	9533.769	1030
8940	8.52	-2.02	2.10	-143.77	8637.29	9533.772	1030
8945	8.55	-1.97	2.12	-144.03	8637.04	9533.779	1030
8950	8.50	-1.94	2.12	-144.57	8637.38	9533.781	1030
8955	8.32	-1.85	2.14	-144.81	8637.69	9533.787	1030
8960	8.55	-1.85	2.14	-145.55	8637.67	9533.792	1030
8965	8.49	-1.83	2.14	-145.42	8637.81	9533.796	1030
8970	8.30	-1.80	2.16	-145.59	8638.28	9533.803	1030
8975	8.44	-1.86	2.11	-145.71	8637.93	9533.806	1030
8980	8.45	-1.81	2.14	-145.71	8637.77	9533.812	1030
8985	8.42	-1.77	2.14	-145.85	8637.63	9533.817	1030
8990	8.73	-1.69	2.11	-147.46	8637.90	9533.823	1030
8995	8.20	-1.60	2.14	-147.72	8637.64	9533.827	1030
9000	8.57	-1.73	2.07	-147.57	8637.89	9533.834	1030
9005	8.40	-1.62	2.10	-147.76	8638.35	9533.837	1030
9010	8.49	-1.54	2.14	-148.75	8638.39	9533.842	1030
9015	8.61	-1.57	2.05	-149.16	8638.62	9533.846	1030
9020	8.63	-1.50	2.07	-149.67	8639.07	9533.854	1030
9025	8.35	-1.45	2.09	-149.88	8638.60	9533.857	1030
9030	8.55	-1.43	2.09	-149.97	8638.64	9533.860	1030
9035	8.57	-1.50	2.08	-149.90	8638.63	9533.869	1030
9040	8.43	-1.31	2.03	-151.43	8638.41	9533.874	1030
9045	8.41	-1.22	2.06	-151.50	8638.64	9533.875	1030
9050	8.55	-1.29	2.03	-151.65	8638.76	9533.883	1030
9055	8.29	-1.28	2.06	-151.68	8638.57	9533.888	1030
9060	8.34	-1.17	2.04	-153.39	8638.88	9533.894	1030
9065	8.52	-1.14	2.00	-153.31	8639.23	9533.897	1030
9070	8.33	-1.13	2.06	-153.56	8639.50	9533.904	1030
9075	8.40	-1.17	2.08	-153.32	8639.49	9533.906	1030
9080	8.41	-1.07	2.08	-153.75	8639.31	9533.912	1030
9085	8.51	-0.99	2.00	-154.90	8639.70	9533.920	1030
9090	8.61	-0.97	1.99	-154.97	8639.93	9533.922	1030
9095	8.31	-0.93	2.03	-155.21	8640.28	9533.925	1030
9100	8.51	-0.93	2.03	-155.06	8640.07	9533.931	1030
9105	8.52	-0.88	1.98	-156.49	8640.03	9533.938	1030
9110	8.44	-0.84	1.98	-156.47	8640.42	9533.942	1030
9115	8.52	-0.84	2.04	-156.63	8640.28	9533.947	1030
9120	8.37	-0.83	1.98	-156.67	8640.59	9533.952	1030
9125	8.60	-0.59	1.96	-158.08	8640.65	9533.959	1030
9130	8.41	-0.54	2.06	-158.44	8640.18	9533.962	1030
9135	8.23	-0.50	2.13	-158.47	8641.12	9533.969	1030
9140	8.26	-0.60	2.04	-158.00	8640.86	9533.970	1030
9145	8.43	-0.51	1.98	-159.09	8640.39	9533.977	1030
9150	8.11	-0.39	2.05	-159.66	8641.28	9533.982	1030
9155	8.28	-0.35	2.01	-160.64	8640.84	9533.988	1030
9160	8.40	-0.42	1.97	-160.89	8640.92	9533.993	1030
9165	8.27	-0.34	1.97	-160.58	8641.20	9533.998	1030
9170	8.01	-0.28	2.02	-160.80	8641.45	9534.000	1030
9175	8.47	-0.35	1.95	-161.43	8641.49	9534.007	1030
9180	8.32	-0.21	1.96	-162.29	8641.25	9534.014	1030
9185	8.31	-0.21	1.95	-162.64	8641.49	9534.016	1030
9190	8.29	-0.23	1.94	-162.67	8641.57	9534.025	1030
9195	8.25	-0.20	1.91	-162.75	8641.73	9534.027	1030
9200	8.45	-0.10	1.93	-164.13	8641.94	9534.031	1030
9205	8.46	-0.09	1.87	-164.21	8642.12	9534.038	1030
9210	8.35	-0.01	1.93	-164.43	8642.30	9534.044	1030
9215	8.53	-0.02	1.94	-164.20	8642.39	9534.047	1030
9220	8.47	0.13	1.91	-165.80	8642.55	9534.054	1030
9225	8.44	0.16	1.93	-166.03	8642.17	9534.056	1030
9230	8.12	0.24	1.90	-166.63	8642.26	9534.062	1030
9235	8.37	0.21	1.88	-166.58	8642.49	9534.066	1030
9240	8.29	0.24	1.91	-167.25	8642.55	9534.072	1030
9245	8.19	0.30	1.92	-167.35	8642.47	9534.077	1030
9250	8.09	0.27	1.90	-168.15	8643.28	9534.084	1030
9255	7.97	0.42	1.97	-167.60	8642.88	9534.088	1030
9260	8.18	0.35	1.88	-167.41	8643.21	9534.093	1030
9265	8.41	0.31	1.91	-167.41	8642.94	9534.094	1030
9270	7.95	0.63	1.89	-169.24	8643.24	9534.102	1030
9275	8.26	0.58	1.87	-170.17	8643.45	9534.107	1030
9280	7.98	0.57	1.89	-170.07	8643.38	9534.113	1030
9285	8.03	0.61	1.91	-170.13	8643.37	9534.118	1030
9290	8.25	0.54	1.85	-170.63	8643.61	9534.123	1030
9295	8.12	0.65	1.82	-171.54	8643.67	9534.125	1030
9300	8.19	0.67	1.86	-171.52	8643.83	9534.132	1030
9305	8.17	0.64	1.86	-171.61	8643.81	9534.139	1030
9310	8.28	0.65	1.81	-171.64	8644.10	9534.141	1030
9315	7.99	0.71	1.85	-171.72	8644.33	9534.147	1030
9320	8.38	0.65	1.83	-172.34	8643.98	9534.152	1030
9325	8.29	0.87	1.81	-173.77	8644.31	9534.156	1030
9330	7.91	0.91	1.84	-173.84	8644.43	9534.162	1030
9335	7.97	0.95	1.87	-174.08	8645.29	9534.169	1030
9340	7.92	1.00	1.82	-174.01	8644.73	9534.172	1030
9345	8.15	0.93	1.84	-173.73	8644.80	9534.177	1030
9350	8.05	1.01	1.85	-174.13	8645.10	9534.181	1030
9355	7.85	1.17	1.78	-175.99	8645.52	9534.188	1030
9360	7.82	1.20	1.81	-175.95	8644.94	9534.193	1030
9365	8.19	1.07	1.80	-176.15	8645.25	9534.197	1030
9370	8.22	1.04	1.78	-176.29	8645.27	9534.202	1030
9375	8.24	1.18	1.75	-177.62	8645.32	9534.207	1030
9380	8.10	1.29	1.78	-177.85	8645.32	9534.211	1030
9385	7.96	1.32	1.81	-177.79	8645.30	9534.219	1030
9390	8.04	1.22	1.77	-177.86	8645.60	9534.220	1030
9395	8.22	1.23	1.74	-177.79	8645.67	9534.227	1030
9400	8.16	1.34	1.82	-177.92	8645.40	9534.232	1030
9405	8.27	1.33	1.74	-179.92	8645.49	9534.238	1030
9410	8.28	1.44	1.74	-180.11	8645.92	9534.243	1030
9415	7.99	1.55	1.77	-180.19	8645.87	9534.248	1030
9420	8.58	1.42	1.75	-180.22	8646.25	9534.250	1030
9425	7.86	1.74	1.70	-181.70	8646.13	9534.259	1030
9430	8.23	1.57	1.72	-181.81	8645.97	9534.264	1030
9435	8.01	1.74	1.75	-181.82	8645.84	9534.266	1030
9440	7.96	1.71	1.73	-181.93	8645.90	9534.273	1030
9445	7.90	1.83	1.74	-182.52	8645.98	9534.278	1030
9450	8.17	1.84	1.76	-183.44	8646.44	9534.281	1030
9455	7.91	1.94	1.74	-183.67	8646.42	9534.287	1030
9460	7.92	2.05	1.78	-184.27	8646.23	9534.292	1030
9465	7.99	1.95	1.74	-184.42	8646.55	9534.297	1030
9470	7.95	1.98	1.76	-184.65	8646.31	9534.304	1030
9475	7.95	1.97	1.76	-184.46	8646.58	9534.305	1030
9480	8.08	1.90	1.69	-184.53	8646.74	9534.312	1030
9485	7.99	1.94	1.70	-184.59	8646.92	9534.316	1030
9490	7.99	2.15	1.79	-186.57	8646.96	9534.324	1030
9495	8.03	2.12	1.68	-186.60	8647.02	9534.327	1030
9500	8.29	2.01	1.66	-186.69	8646.38	9534.334	1030
9505	8.15	2.08	1.71	-186.93	8646.94	9534.337	1030
9510	7.98	2.21	1.71	-188.12	8647.12	9534.343	1030
9515	7.97	2.23	1.68	-188.10	8647.35	9534.344	1030
9520	7.76	2.34	1.65	-189.13	8647.62	9534.354	1030
9525	8.02	2.37	1.65	-189.13	8647.56	9534.357	1030
9530	8.10	2.37	1.72	-189.13	8647.40	9534.362	1030
9535	7.93	2.39	1.71	-189.26	8647.43	9534.369	1030
9540	7.76	2.65	1.71	-190.68	8647.46	9534.374	1030
9545	8.00	2.54	1.66	-190.97	8647.25	9534.375	1030
9550	7.92	2.51	1.64	-190.90	8647.61	9534.382	1030
9555	7.99	2.47	1.63	-191.02	8647.82	9534.387	1030
9560	8.06	2.54	1.64	-191.48	8648.19	9534.391	1030
9565	7.96	2.61	1.62	-192.25	8648.11	9534.398	1030
9570	8.00	2.62	1.64	-192.28	8648.14	9534.403	1030
9575	8.20	2.54	1.64	-192.56	8647.60	9534.407	1030
9580	8.20	2.53	1.60	-192.52	8647.87	9534.413	1030
9585	7.81	2.66	1.58	-192.30	8647.40	9534.419	1030
9590	8.02	2.66	1.63	-192.68	8647.68	9534.422	1030
9595	7.98	2.76	1.60	-194.68	8647.90	9534.426	1030
9600	8.07	2.81	1.58	-194.95	8648.12	9534.431	1030
9605	8.06	2.87	1.58	-195.44	8648.59	9534.438	1030
9610	7.93	2.96	1.62	-195.82	8648.56	9534.443	1030
9615	7.94	2.93	1.60	-196.12	8648.11	9534.449	1030
9620	8.06	2.88	1.59	-196.01	8648.15	9534.452	1030
9625	8.00	3.03	1.54	-196.70	8647.86	9534.458	1030
9630	7.93	3.07	1.55	-197.34	8648.51	9534.461	1030
9635	7.88	3.05	1.62	-197.56	8648.69	9534.468	1030
9640	7.88	3.14	1.57	-198.06	8648.71	9534.471	1030
9645	7.94	3.14	1.59	-197.96	8648.71	9534.477	1030
9650	7.85	3.19	1.59	-198.24	8648.93	9534.482	1030
9655	7.90	3.17	1.61	-198.33	8649.02	9534.487	1030
9660	8.08	3.18	1.58	-198.42	8649.20	9534.493	1030
9665	7.93	3.28	1.57	-199.62	8649.23	9534.498	1030
9670	7.85	3.37	1.55	-200.55	8649.22	9534.501	1030
9675	7.95	3.38	1.59	-200.40	8649.54	9534.508	1031
9680	7.92	3.34	1.55	-200.69	8650.01	9534.514	1031
9685	7.86	3.38	1.56	-200.55	8649.81	9534.516	1031
9690	8.00	3.22	1.57	-199.43	8649.85	9534.522	1031
9695	7.70	3.32	1.61	-199.44	8649.88	9534.527	1030
9700	7.96	3.28	1.60	-199.56	8649.47	9534.532	1030
9705	7.91	3.32	1.58	-199.58	8650.31	9534.537	1030
9710	7.71	3.45	1.58	-200.92	8650.54	9534.542	1030
9715	7.94	3.43	1.56	-201.10	8650.51	9534.546	1030
9720	7.77	3.53	1.61	-201.93	8650.50	9534.551	1030
9725	8.07	3.48	1.54	-201.72	8650.66	9534.556	1030
9730	7.67	3.41	1.53	-201.56	8650.10	9534.563	1030
9735	7.74	3.51	1.59	-201.81	8650.88	9534.566	1030
9740	7.80	3.54	1.57	-201.90	8651.00	9534.572	1030
9745	7.81	3.47	1.55	-201.78	8650.66	9534.577	1030
9750	7.60	3.70	1.55	-203.65	8651.23	9534.583	1030
9755	7.90	3.67	1.54	-204.12	8650.89	9534.587	1030
9760	7.67	3.77	1.58	-204.09	8651.02	9534.594	1030
9765	7.82	3.76	1.57	-204.27	8651.17	9534.594	1030
9770	7.76	3.72	1.58	-204.40	8650.91	9534.603	1030
9775	7.83	3.76	1.53	-204.28	8651.03	9534.607	1030
9780	7.81	3.70	1.61	-203.97	8650.85	9534.614	1030
9785	7.84	3.66	1.52	-204.29	8650.78	9534.617	1030
9790	7.79	3.84	1.53	-205.45	8651.45	9534.623	1030
9795	7.85	4.00	1.50	-206.84	8651.52	9534.625	1030
9800	7.85	3.95	1.54	-207.21	8651.15	9534.632	1030
9805	7.81	4.07	1.52	-207.58	8651.18	9534.639	1030
9810	7.62	4.13	1.54	-207.75	8651.31	9534.641	1030
9815	7.73	4.11	1.53	-207.74	8651.43	9534.650	1030
9820	7.77	4.09	1.52	-208.04	8650.88	9534.654	1030
9825	7.74	4.11	1.55	-208.03	8651.76	9534.656	1030
9830	7.38	4.18	1.61	-208.09	8651.76	9534.662	1030
9835	8.03	4.04	1.49	-208.36	8651.63	9534.669	1030
9840	7.97	4.03	1.48	-208.00	8651.44	9534.671	1030
9845	7.89	4.04	1.49	-208.25	8651.80	9534.676	1030
9850	7.89	4.02	1.49	-208.43	8651.60	9534.680	1030
9855	7.67	4.41	1.47	-212.13	8651.94	9534.688	1030
9860	7.54	4.49	1.51	-212.36	8651.67	9534.693	1030
9865	7.57	4.46	1.53	-212.35	8652.74	9534.699	1030
9870	7.69	4.44	1.48	-212.41	8652.59	9534.702	1030
9875	7.58	4.64	1.48	-213.29	8652.34	9534.709	1030
9880	7.76	4.61	1.49	-213.47	8652.38	9534.712	1030
9885	7.60	4.68	1.46	-214.20	8651.48	9534.719	1030
9890	7.64	4.68	1.44	-214.49	8652.31	9534.720	1030
9895	7.96	4.60	1.43	-214.74	8652.59	9534.726	1030
9900	7.82	4.62	1.43	-214.45	8652.35	9534.732	1030
9905	7.84	4.75	1.44	-215.12	8652.81	9534.737	1030
9910	7.61	4.84	1.45	-216.00	8652.56	9534.744	1030
9915	7.55	4.84	1.46	-216.19	8653.09	9534.749	1030
9920	7.65	4.83	1.39	-216.09	8652.66	9534.750	1030
9925	7.82	4.82	1.43	-216.44	8653.13	9534.757	1030
9930	7.81	4.81	1.46	-216.34	8653.48	9534.764	1030
9935	7.60	4.87	1.47	-216.62	8653.17	9534.766	1030
9940	7.61	5.07	1.41	-218.14	8653.44	9534.772	1030
9945	7.54	5.06	1.44	-217.95	8653.34	9534.778	1030
9950	7.51	5.08	1.42	-218.22	8653.69	9534.782	1030
9955	7.51	5.04	1.41	-218.03	8653.74	9534.786	1030
9960	7.47	5.10	1.44	-218.17	8653.74	9534.794	1030
9965	7.76	5.03	1.42	-218.23	8653.89	9534.796	1030
9970	7.73	5.23	1.40	-220.33	8653.66	9534.802	1030
9975	7.71	5.22	1.38	-220.68	8653.51	9534.805	1030
9980	7.55	5.36	1.39	-221.36	8653.24	9534.812	1030
9985	7.61	5.32	1.39	-221.45	8653.65	9534.818	1030
9990	7.70	5.28	1.41	-221.64	8653.77	9534.824	1030
9995	7.44	5.38	1.42	-221.54	8653.48	9534.827	1030
10000	7.78	5.22	1.33	-221.64	8653.47	9534.834	1030
10005	7.55	5.34	1.35	-221.85	8653.51	9534.837	1030
10010	7.36	5.55	1.40	-223.26	8653.47	9534.843	1030
10015	7.27	5.60	1.43	-223.70	8654.04	9534.846	1030
10020	7.44	5.60	1.37	-224.21	8653.91	9534.852	1030
10025	7.30	5.69	1.38	-224.61	8653.41	9534.857	1030
10030	7.30	5.73	1.38	-224.78	8653.73	9534.862	1030
10035	7.33	5.70	1.37	-224.76	8653.47	9534.869	1030
10040	7.39	5.71	1.39	-225.14	8653.86	9534.873	1030
10045	7.26	5.75	1.32	-225.62	8653.86	9534.876	1030
10050	7.38	5.76	1.35	-225.61	8654.11	9534.882	1030
10055	7.31	5.81	1.38	-225.97	8653.70	9534.887	1030
10060	7.26	5.86	1.36	-226.37	8653.72	9534.891	1030
10065	7.21	6.01	1.34	-227.78	8653.70	9534.897	1030
10070	7.26	6.00	1.35	-227.84	8654.11	9534.902	1030
10075	7.23	6.00	1.37	-228.09	8654.01	9534.906	1030
10080	7.35	5.99	1.35	-227.99	8654.02	9534.912	1030
10085	7.17	6.02	1.38	-228.19	8653.84	9534.919	1030
10090	7.11	6.04	1.37	-228.28	8654.60	9534.922	1030
10095	7.14	6.15	1.39	-229.20	8654.54	9534.927	1030
10100	7.28	6.12	1.35	-229.37	8654.57	9534.931	1030
10105	7.49	6.21	1.30	-230.56	8654.51	9534.939	1030
10110	7.25	6.28	1.34	-230.83	8654.74	9534.941	1030
10115	7.55	6.17	1.24	-231.57	8654.15	9534.949	1030
10120	7.21	6.21	1.36	-230.90	8654.90	9534.952	1030
10125	7.25	6.31	1.27	-231.99	8655.23	9534.958	1030
10130	7.20	6.41	1.30	-232.40	8655.30	9534.962	1030
10135	7.38	6.41	1.30	-232.74	8655.09	9534.969	1030
10140	7.51	6.40	1.29	-232.78	8655.31	9534.971	1030
10145	7.56	6.43	1.30	-233.09	8655.51	9534.978	1030
10150	7.28	6.48	1.29	-233.25	8655.59	9534.982	1030
10155	7.38	6.54	1.30	-233.88	8655.33	9534.987	1030
10160	7.41	6.58	1.28	-234.95	8655.68	9534.994	1030
10165	7.39	6.59	1.26	-234.91	8655.47	9534.997	1030
10170	7.51	6.57	1.28	-234.72	8655.80	9535.001	1030
10175	7.37	6.65	1.29	-235.00	8655.91	9535.007	1030
10180	7.38	6.57	1.28	-235.01	8655.59	9535.014	1030
10185	7.41	6.59	1.29	-235.42	8655.52	9535.016	1030
10190	7.23	6.80	1.28	-237.17	8656.03	9535.022	1030
10195	7.45	6.78	1.28	-237.36	8655.94	9535.028	1030
10200	7.39	6.78	1.23	-237.37	8655.69	9535.031	1030
10205	7.39	6.78	1.30	-237.43	8655.31	9535.037	1030
10210	7.37	6.93	1.25	-238.69	8656.23	9535.043	1030
10215	7.46	6.93	1.27	-238.67	8656.11	9535.047	1030
10220	7.18	6.99	1.24	-238.91	8655.94	9535.051	1030
10225	7.16	6.99	1.25	-239.02	8655.95	9535.056	1030
10230	7.31	7.04	1.22	-240.18	8656.70	9535.064	1030
10235	7.29	7.11	1.24	-240.45	8655.98	9535.067	1030
10240	7.21	7.10	1.19	-240.58	8656.23	9535.072	1031
10245	7.26	7.15	1.24	-240.59	8656.59	9535.077	1031
10250	7.25	7.09	1.23	-239.73	8656.16	9535.084	1031
10255	7.35	6.99	1.23	-239.37	8656.43	9535.088	1031
10260	7.38	7.03	1.24	-239.59	8656.82	9535.092	1030
10265	7.31	7.06	1.22	-239.37	8656.94	9535.094	1030
10270	7.20	7.11	1.22	-239.85	8657.00	9535.101	1030
10275	7.03	7.23	1.20	-241.31	8657.00	9535.108	1030
10280	7.33	7.19	1.22	-241.29	8656.86	9535.113	1030
10285	7.33	7.17	1.19	-241.30	8656.98	9535.117	1030
10290	7.28	7.22	1.24	-241.77	8656.79	9535.122	1030
10295	7.37	7.32	1.22	-242.71	8657.30	9535.125	1030
10300	7.07	7.43	1.23	-243.07	8657.27	9535.133	1030
10305	7.20	7.41	1.20	-243.61	8657.65	9535.138	1030
10310	7.10	7.50	1.23	-243.55	8657.66	9535.141	1030
10315	7.17	7.42	1.26	-243.52	8657.77	9535.148	1030
10320	7.07	7.49	1.22	-243.60	8657.12	9535.153	1030
10325	7.19	7.46	1.24	-243.79	8657.54	9535.156	1030
10330	7.17	7.45	1.22	-243.94	8657.86	9535.162	1030
10335	6.88	7.71	1.18	-246.15	8657.49	9535.168	1030
10340	7.23	7.65	1.19	-246.13	8657.63	9535.172	1030
10345	7.05	7.69	1.21	-246.20	8657.39	9535.177	1030
10350	7.25	7.67	1.22	-246.17	8657.96	9535.182	1030
10355	7.06	7.91	1.25	-247.47	8657.92	9535.189	1030
10360	7.16	7.82	1.19	-247.58	8658.10	9535.191	1030
10365	7.07	7.85	1.18	-247.49	8658.09	9535.198	1030
10370	7.07	7.82	1.19	-247.53	8657.88	9535.202	1030
10375	7.17	7.92	1.20	-248.70	8658.10	9535.207	1030
10380	7.23	7.92	1.14	-249.43	8658.02	9535.212	1030
10385	6.85	8.08	1.19	-249.72	8658.34	9535.218	1030
10390	7.00	8.00	1.20	-250.04	8658.63	9535.220	1030
10395	7.22	7.99	1.18	-250.04	8658.82	9535.228	1030
10400	7.13	8.04	1.16	-250.28	8658.89	9535.232	1030
10405	6.99	8.13	1.19	-250.76	8658.85	9535.235	1030
10410	6.92	8.20	1.17	-251.86	8658.73	9535.244	1030
10415	7.03	8.18	1.19	-251.79	8659.31	9535.247	1030
10420	7.13	8.24	1.19	-252.01	8658.92	9535.251	1030
10425	7.11	8.23	1.12	-252.08	8659.36	9535.257	1030
10430	7.16	8.17	1.16	-252.05	8659.43	9535.264	1030
10435	7.39	8.17	1.15	-252.16	8659.76	9535.266	1030
10440	7.47	8.27	1.11	-254.11	8659.83	9535.273	1030
10445	7.23	8.37	1.12	-254.40	8659.53	9535.277	1030
10450	6.98	8.43	1.17	-254.16	8659.99	9535.281	1030
10455	7.14	8.41	1.18	-254.37	8659.57	9535.286	1030
10460	7.17	8.55	1.19	-256.18	8659.78	9535.294	1030
10465	7.08	8.55	1.11	-256.07	8659.77	9535.297	1030
10470	7.17	8.49	1.12	-256.06	8659.26	9535.304	1030
10475	7.08	8.52	1.10	-255.96	8659.76	9535.306	1030
10480	7.00	8.68	1.10	-256.98	8659.46	9535.312	1030
10485	6.97	8.74	1.10	-257.47	8659.70	9535.315	1030
10490	6.97	8.74	1.11	-257.61	8660.24	9535.322	1030
10495	6.99	8.69	1.13	-257.86	8660.29	9535.327	1030
10500	7.08	8.73	1.12	-257.78	8660.70	9535.333	1030
10505	7.11	8.74	1.06	-258.21	8660.39	9535.337	1030
10510	6.94	8.82	1.12	-258.57	8660.46	9535.342	1030
10515	6.96	8.86	1.13	-258.48	8660.57	9535.345	1030
10520	6.79	8.91	1.12	-259.18	8660.47	9535.351	1030
10525	6.93	9.04	1.07	-261.20	8660.58	9535.357	1030
10530	6.76	9.10	1.09	-261.36	8661.03	9535.362	1030
10535	6.75	9.17	1.11	-262.09	8660.98	9535.369	1030
10540	6.73	9.19	1.07	-261.95	8660.86	9535.373	1030
10545	6.89	9.17	1.08	-262.13	8660.50	9535.379	1030
10550	6.85	9.10	1.07	-262.19	8661.15	9535.382	1030
10555	6.98	9.08	1.12	-261.91	8661.30	9535.389	1030
10560	6.84	9.15	1.10	-262.07	8661.10	9535.391	1030
10565	6.85	9.32	1.07	-264.00	8661.16	9535.397	1030
10570	7.01	9.26	1.07	-264.55	8661.33	9535.404	1030
10575	6.73	9.35	1.09	-264.93	8661.55	9535.408	1030
10580	7.01	9.32	1.05	-264.83	8661.57	9535.412	1030
10585	6.90	9.39	1.07	-264.67	8661.91	9535.418	1030
10590	6.79	9.43	1.07	-264.56	8661.69	9535.422	1030
10595	6.96	9.55	1.01	-266.40	8662.02	9535.429	1030
10600	6.92	9.54	1.07	-266.64	8661.73	9535.432	1030
10605	6.73	9.60	1.06	-266.91	8661.64	9535.437	1030
10610	6.83	9.62	1.09	-266.93	8661.72	9535.441	1030
10615	6.97	9.66	1.07	-267.54	8662.08	9535.448	1030
10620	6.86	9.71	1.06	-268.41	8662.22	9535.452	1030
10625	6.88	9.76	1.01	-268.43	8662.42	9535.459	1030
10630	6.76	9.76	1.05	-268.68	8662.39	9535.463	1030
10635	6.66	9.83	1.04	-269.04	8662.17	9535.467	1030
10640	6.87	9.86	1.04	-270.38	8662.72	9535.474	1030
10645	6.74	9.87	1.03	-270.07	8663.06	9535.476	1030
10650	6.69	9.90	1.03	-270.22	8662.57	9535.483	1030
10655	6.67	9.93	1.01	-270.23	8662.83	9535.485	1030
10660	6.79	9.98	1.02	-271.34	8662.67	9535.494	1030
10665	6.79	10.03	1.03	-271.91	8662.34	9535.498	1030
10670	6.61	10.13	0.98	-272.72	8663.00	9535.500	1030
10675	6.49	10.13	1.01	-272.76	8662.90	9535.507	1030
10680	6.56	10.24	0.99	-272.44	8662.57	9535.514	1030
10685	6.45	10.16	1.01	-272.45	8662.89	9535.516	1030
10690	6.50	10.19	1.04	-272.58	8662.96	9535.522	1030
10695	6.61	10.17	1.01	-272.99	8663.58	9535.528	1030
10700	6.27	10.43	1.02	-274.67	8663.13	9535.531	1030
10705	6.60	10.38	0.99	-274.92	8663.37	9535.536	1030
10710	6.87	10.28	1.00	-275.06	8663.35	9535.544	1030
10715	6.60	10.34	1.00	-275.01	8663.41	9535.547	1030
10720	6.68	10.29	0.97	-275.02	8663.14	9535.552	1030
10725	6.66	10.38	1.00	-275.35	8663.20	9535.556	1030
10730	6.86	10.35	0.98	-276.28	8663.81	9535.562	1030
10735	6.65	10.53	0.97	-277.43	8663.69	9535.567	1030
10740	6.79	10.50	0.98	-277.36	8663.44	9535.572	1030
10745	6.67	10.52	0.97	-277.50	8663.36	9535.577	1030
10750	6.72	10.57	1.00	-277.66	8663.42	9535.583	1030
10755	6.23	10.81	0.98	-279.03	8663.69	9535.586	1030
10760	6.40	10.76	0.97	-279.13	8663.67	9535.592	1030
10765	6.33	10.76	0.99	-279.04	8664.82	9535.598	1030
10770	6.50	10.78	0.99	-279.04	8664.45	9535.601	1030
10775	6.54	10.90	0.98	-280.58	8663.92	9535.607	1030
10780	6.65	10.86	0.93	-280.69	8664.35	9535.610	1030
10785	6.65	10.87	0.96	-280.67	8664.47	9535.617	1030
10790	6.27	10.97	0.99	-280.65	8664.61	9535.623	1030
10795	6.58	10.97	0.94	-281.90	8664.38	9535.625	1030
10800	6.66	10.91	0.96	-281.70	8664.65	9535.632	1030
10805	6.82	10.99	0.95	-283.06	8664.26	9535.639	1030
10810	6.55	11.12	0.97	-283.18	8664.56	9535.641	1030
10815	6.20	11.28	0.94	-283.12	8665.07	9535.649	1030
10820	6.39	11.10	0.97	-283.19	8664.86	9535.653	1030
10825	6.68	11.10	0.93	-283.34	8665.23	9535.656	1030
10830	6.54	11.10	0.98	-283.46	8664.81	9535.661	1030
10835	6.83	11.07	0.93	-285.33	8665.81	9535.669	1030
10840	6.53	11.29	0.94	-285.53	8665.17	9535.672	1030
10845	6.40	11.35	0.94	-285.94	8665.14	9535.677	1030
10850	6.44	11.33	0.97	-285.70	8665.26	9535.682	1030
10855	6.51	11.40	0.93	-286.05	8665.09	9535.687	1030
10860	6.49	11.48	0.91	-287.26	8665.56	9535.693	1030
10865	6.32	11.52	0.94	-287.53	8664.97	9535.697	1030
10870	6.05	11.58	0.98	-287.58	8665.48	9535.703	1030
10875	6.27	11.59	0.96	-287.44	8665.58	9535.705	1030
10880	6.24	11.62	0.92	-288.80	8665.86	9535.713	1030
10885	6.27	11.65	0.92	-288.92	8665.99	9535.717	1030
10890	6.42	11.68	0.91	-289.66	8666.01	9535.724	1030
10895	6.45	11.65	0.90	-289.75	8665.83	9535.726	1030
10900	6.59	11.63	0.88	-290.06	8665.75	9535.732	1030
10905	6.41	11.75	0.91	-290.07	8665.86	9535.734	1030
10910	6.64	11.78	0.89	-291.43	8665.58	9535.742	1030
10915	6.54	11.82	0.89	-291.64	8666.18	9535.748	1030
10920	6.40	11.85	0.90	-291.65	8666.05	9535.750	1030
10925	6.34	11.87	0.88	-291.65	8666.09	9535.757	1030
10930	6.28	11.99	0.88	-292.87	8666.43	9535.764	1030
10935	6.49	12.00	0.90	-293.20	8666.38	9535.766	1030
10940	6.01	12.20	0.87	-294.08	8667.07	9535.774	1030
10945	6.42	12.03	0.86	-293.55	8666.79	9535.778	1030
10950	6.41	12.04	0.86	-293.50	8666.98	9535.781	1030
10955	6.25	12.07	0.92	-293.47	8666.85	9535.787	1030
10960	6.26	12.20	0.87	-294.74	8666.58	9535.794	1030
10965	6.39	12.24	0.86	-295.58	8666.57	9535.797	1030
10970	6.28	12.31	0.86	-295.88	8666.54	9535.803	1030
10975	6.22	12.34	0.87	-295.86	8666.85	9535.807	1030
10980	6.20	12.40	0.89	-296.51	8667.00	9535.812	1030
10985	6.05	12.51	0.86	-297.56	8667.06	9535.818	1030
10990	6.13	12.54	0.88	-297.96	8667.14	9535.821	1030
10995	6.06	12.48	0.88	-297.85	8667.33	9535.827	1030
11000	6.23	12.40	0.87	-298.00	8667.04	9535.829	1030
11005	6.38	12.52	0.79	-299.15	8666.64	9535.837	1030
11010	6.26	12.63	0.85	-299.24	8667.22	9535.842	1030
11015	6.34	12.62	0.90	-299.45	8666.81	9535.848	1030
11020	6.32	12.60	0.86	-299.48	8667.17	9535.853	1030
11025	6.38	12.73	0.82	-300.97	8667.89	9535.857	1030
11030	6.39	12.76	0.85	-301.37	8667.59	9535.860	1030
11035	6.16	12.84	0.84	-301.49	8667.20	9535.867	1030
11040	6.41	12.78	0.80	-301.86	8667.41	9535.873	1030
11045	5.99	12.96	0.82	-301.81	8667.90	9535.879	1030
11050	6.16	12.88	0.81	-301.78	8667.39	9535.883	1030
11055	6.27	12.82	0.85	-301.99	8667.24	9535.888	1030
11060	6.32	12.79	0.85	-301.87	8667.22	9535.891	1030
11065	6.57	12.87	0.84	-303.02	8667.35	9535.897	1030
11070	6.31	12.96	0.81	-304.05	8666.92	9535.904	1030
11075	6.24	13.03	0.83	-304.36	8667.18	9535.906	1030
11080	6.42	12.96	0.81	-304.25	8667.31	9535.911	1030
11085	6.14	13.10	0.81	-304.94	8667.98	9535.918	1030
11090	6.22	13.19	0.79	-306.05	8667.72	9535.922	1030
11095	6.22	13.18	0.82	-305.82	8667.70	9535.927	1030
11100	6.33	13.22	0.78	-306.27	8667.71	9535.933	1030
11105	6.32	13.21	0.78	-306.35	8667.86	9535.937	1030
11110	6.26	13.32	0.78	-307.52	8667.44	9535.941	1030
11115	6.40	13.32	0.78	-307.53	8667.54	9535.946	1030
11120	6.24	13.48	0.81	-308.12	8667.90	9535.953	1030
11125	6.43	13.42	0.78	-308.29	8668.09	9535.956	1030
11130	6.04	13.57	0.77	-308.50	8668.01	9535.963	1030
11135	6.14	13.52	0.78	-308.55	8667.70	9535.967	1030
11140	6.30	13.56	0.76	-310.10	8668.07	9535.974	1030
11145	6.27	13.55	0.76	-310.07	8668.48	9535.977	1030
11150	6.18	13.63	0.77	-310.45	8668.10	9535.982	1030
11155	6.04	13.69	0.82	-310.48	8668.49	9535.986	1030
11160	6.47	13.60	0.76	-311.61	8668.75	9535.992	1030
11165	6.12	13.74	0.76	-311.72	8668.69	9535.998	1030
11170	6.30	13.66	0.77	-311.81	8668.74	9536.001	1030
11175	6.27	13.70	0.78	-311.84	8669.04	9536.008	1030
11180	6.11	13.84	0.88	-313.54	8668.33	9536.014	1030
11185	6.16	13.78	0.74	-313.10	8668.98	9536.016	1030
11190	6.10	13.85	0.77	-313.09	8669.28	9536.022	1030
11195	6.07	13.83	0.77	-312.91	8669.17	9536.028	1030
11200	6.21	13.90	0.76	-313.73	8669.71	9536.031	1030
11205	6.02	14.07	0.78	-315.10	8669.60	9536.037	1030
11210	6.00	14.07	0.75	-315.21	8669.34	9536.042	1030
11215	6.10	14.06	0.74	-315.23	8669.01	9536.047	1030
11220	6.22	14.02	0.76	-315.09	8669.37	9536.052	1030
11225	6.24	14.12	0.71	-316.54	8669.20	9536.057	1030
11230	6.13	14.19	0.73	-316.76	8669.01	9536.062	1030
11235	6.08	14.27	0.76	-317.30	8669.50	9536.069	1030
11240	6.03	14.30	0.75	-317.65	8669.73	9536.071	1030
11245	6.10	14.25	0.75	-317.71	8669.81	9536.077	1030
11250	5.96	14.30	0.74	-317.90	8669.59	9536.079	1030
11255	6.05	14.42	0.76	-319.34	8669.90	9536.088	1030
11260	5.99	14.44	0.73	-319.38	8670.03	9536.092	1030
11265	6.56	14.29	0.74	-318.97	8671.17	9536.099	1030
11270	5.93	14.47	0.75	-319.61	8670.11	9536.104	1030
11275	6.14	14.46	0.75	-320.63	8670.42	9536.108	1030
11280	5.95	14.57	0.71	-320.89	8670.33	9536.110	1030
11285	6.08	14.61	0.67	-321.65	8670.07	9536.117	1030
11290	6.11	14.66	0.70	-321.93	8670.23	9536.123	1030
11295	5.94	14.70	0.73	-321.83	8670.05	9536.125	1030
11300	5.85	14.72	0.70	-322.12	8670.14	9536.133	1030
11305	6.03	14.74	0.72	-322.68	8670.26	9536.139	1030
11310	5.98	14.83	0.75	-323.38	8670.17	9536.141	1030
11315	5.77	14.90	0.70	-323.74	8670.07	9536.148	1030
11320	5.72	14.95	0.71	-323.41	8670.38	9536.154	1030
11325	5.59	15.02	0.74	-323.64	8670.21	9536.156	1030
11330	5.89	14.89	0.71	-323.81	8670.21	9536.162	1030
11335	5.82	14.90	0.68	-324.13	8670.11	9536.167	1030
11340	5.92	15.08	0.70	-325.76	8670.37	9536.172	1030
11345	5.79	15.19	0.70	-325.77	8670.09	9536.177	1030
11350	5.86	15.08	0.69	-326.17	8670.31	9536.182	1030
11355	5.96	15.08	0.70	-326.28	8670.88	9536.187	1030
11360	5.93	15.22	0.68	-327.25	8670.86	9536.193	1030
11365	5.84	15.28	0.70	-327.50	8671.47	9536.195	1030
11370	6.00	15.17	0.65	-327.35	8671.25	9536.202	1031
11375	5.93	15.20	0.69	-327.49	8671.10	9536.205	1031
11380	5.77	15.10	0.69	-326.12	8671.38	9536.214	1031
11385	5.61	15.19	0.71	-326.42	8671.02	9536.217	1031
11390	5.92	15.12	0.70	-326.25	8671.62	9536.221	1030
11395	5.70	15.18	0.74	-326.42	8671.38	9536.229	1030
11400	5.58	15.35	0.71	-327.85	8671.54	9536.234	1030
11405	5.63	15.36	0.70	-327.72	8671.52	9536.236	1030
11410	5.47	15.36	0.69	-327.52	8671.93	9536.242	1030
11415	5.60	15.32	0.70	-327.76	8671.86	9536.248	1030
11420	5.82	15.39	0.68	-328.67	8671.88	9536.250	1030
11425	5.71	15.47	0.67	-329.42	8671.84	9536.259	1030
11430	5.85	15.47	0.64	-330.01	8672.47	9536.263	1030
11435	5.73	15.51	0.69	-330.30	8672.18	9536.266	1030
11440	5.54	15.62	0.71	-330.27	8672.06	9536.272	1030
11445	5.78	15.54	0.67	-330.52	8671.49	9536.278	1030
11450	5.65	15.58	0.68	-330.48	8672.04	9536.281	1030
11455	5.30	15.76	0.70	-331.52	8672.00	9536.286	1030
11460	5.44	15.80	0.73	-331.57	8672.21	9536.293	1030
11465	5.65	15.73	0.65	-331.53	8672.14	9536.297	1030
11470	5.38	15.83	0.72	-331.76	8671.86	9536.303	1030
11475	5.47	15.75	0.69	-331.97	8672.29	9536.307	1030
11480	5.53	15.72	0.73	-331.74	8671.99	9536.312	1030
11485	5.39	15.98	0.70	-334.02	8672.18	9536.319	1030
11490	5.44	15.96	0.68	-333.94	8671.71	9536.321	1030
11495	5.57	15.93	0.68	-334.38	8672.06	9536.328	1030
11500	5.37	15.98	0.69	-334.32	8671.99	9536.331	1030
11505	5.45	16.07	0.67	-335.50	8672.41	9536.336	1030
11510	5.30	16.16	0.65	-335.77	8672.35	9536.342	1030
11515	5.41	16.23	0.65	-336.65	8672.25	9536.349	1030
11520	5.29	16.26	0.70	-336.80	8672.35	9536.353	1030
11525	5.34	16.22	0.68	-336.81	8672.42	9536.358	1030
11530	5.37	16.26	0.67	-336.75	8672.60	9536.360	1030
11535	5.35	16.50	0.68	-338.47	8672.23	9536.369	1030
11540	5.32	16.41	0.67	-338.31	8672.79	9536.373	1030
11545	5.14	16.51	0.69	-338.60	8672.70	9536.375	1030
11550	5.46	16.40	0.64	-338.63	8673.05	9536.383	1030
11555	5.65	16.42	0.64	-339.61	8672.94	9536.389	1030
11560	5.55	16.45	0.66	-340.27	8673.26	9536.391	1030
11565	5.34	16.55	0.68	-340.50	8673.08	9536.396	1030
11570	5.45	16.58	0.63	-341.14	8673.24	9536.404	1030
11575	5.34	16.70	0.64	-341.17	8674.11	9536.406	1030
11580	5.83	16.51	0.62	-341.07	8674.15	9536.413	1030
11585	5.30	16.68	0.67	-341.08	8673.67	9536.415	1030
11590	5.44	16.64	0.65	-341.42	8673.69	9536.422	1030
11595	5.59	16.61	0.61	-341.34	8673.91	9536.427	1030
11600	5.24	16.93	0.65	-343.54	8673.67	9536.434	1030
11605	5.21	16.91	0.68	-343.92	8673.46	9536.437	1030
11610	5.33	16.86	0.61	-343.99	8673.75	9536.441	1030
11615	5.62	16.83	0.63	-343.84	8673.87	9536.446	1030
11620	5.46	16.96	0.62	-344.97	8673.59	9536.453	1030
11625	5.64	16.93	0.61	-344.95	8673.77	9536.457	1030
11630	5.78	16.99	0.58	-345.38	8674.40	9536.464	1030
11635	5.51	16.95	0.63	-345.38	8674.47	9536.467	1030
11640	5.64	16.94	0.60	-345.57	8674.37	9536.474	1030
11645	5.81	16.89	0.55	-345.61	8674.29	9536.479	1030
11650	5.83	17.06	0.58	-348.06	8674.08	9536.484	1030
11655	5.53	17.18	0.58	-347.88	8674.38	9536.484	1030
11660	5.62	17.17	0.58	-347.80	8674.33	9536.492	1030
11665	5.67	17.12	0.58	-347.79	8674.52	9536.498	1030
11670	5.64	17.27	0.57	-348.76	8674.13	9536.500	1030
11675	5.75	17.29	0.58	-349.53	8674.36	9536.507	1030
11680	5.53	17.43	0.57	-349.88	8674.20	9536.514	1030
11685	5.55	17.41	0.61	-350.22	8674.16	9536.516	1030
11690	5.32	17.47	0.62	-350.27	8674.39	9536.522	1030
11695	5.55	17.35	0.55	-350.71	8674.38	9536.529	1030
11700	5.50	17.49	0.54	-351.10	8674.85	9536.531	1030
11705	5.48	17.57	0.58	-351.86	8674.57	9536.536	1030
11710	5.63	17.51	0.53	-352.44	8674.84	9536.541	1030
11715	5.38	17.68	0.59	-352.73	8675.00	9536.547	1030
11720	5.37	17.71	0.57	-352.86	8674.58	9536.552	1030
11725	5.17	17.80	0.58	-352.95	8674.98	9536.557	1030
11730	5.24	17.79	0.59	-352.99	8674.96	9536.562	1030
11735	5.26	17.84	0.57	-354.52	8675.18	9536.569	1030
11740	5.40	17.87	0.56	-354.68	8674.80	9536.570	1030
11745	5.30	17.95	0.58	-354.66	8674.93	9536.578	1030
11750	5.52	17.88	0.55	-354.44	8674.82	9536.579	1030
11755	5.57	18.00	0.52	-356.16	8675.00	9536.589	1030
11760	5.33	18.11	0.55	-356.37	8675.18	9536.592	1030
11765	5.44	18.00	0.55	-356.38	8675.27	9536.595	1030
11770	5.51	18.01	0.52	-356.55	8675.19	9536.604	1030
11775	5.39	18.13	0.54	-358.46	8675.14	9536.609	1030
11780	5.30	18.23	0.55	-358.34	8675.62	9536.610	1030
11785	5.36	18.25	0.55	-358.25	8675.47	9536.617	1030
11790	5.36	18.21	0.53	-358.45	8675.80	9536.623	1030
11795	5.36	18.25	0.55	-359.31	8675.93	9536.626	1030
11800	5.45	18.38	0.52	-359.89	8675.60	9536.632	1030
11805	5.36	18.39	0.53	-360.15	8675.68	9536.638	1030
11810	5.39	18.39	0.55	-360.26	8675.63	9536.641	1030
11815	5.24	18.42	0.57	-360.33	8675.60	9536.647	1030
11820	5.10	18.52	0.52	-360.40	8675.45	9536.654	1030
11825	5.09	18.51	0.55	-360.66	8675.91	9536.656	1030
11830	5.34	18.52	0.55	-362.40	8675.63	9536.663	1030
11835	5.14	18.63	0.56	-362.71	8676.01	9536.667	1030
11840	5.38	18.60	0.51	-362.65	8675.81	9536.672	1030
11845	5.30	18.61	0.51	-362.90	8675.41	9536.678	1030
11850	5.17	18.81	0.52	-364.20	8675.78	9536.682	1030
11855	5.06	18.84	0.58	-364.22	8676.17	9536.687	1030
11860	5.15	18.80	0.53	-364.43	8675.96	9536.691	1030
11865	5.08	18.86	0.52	-364.45	8676.03	9536.696	1030
11870	5.21	18.90	0.54	-365.19	8676.27	9536.703	1030
11875	5.10	18.94	0.54	-365.43	8676.31	9536.706	1030
11880	5.13	18.89	0.52	-365.41	8676.45	9536.714	1030
11885	5.14	18.88	0.53	-365.36	8676.04	9536.717	1030
11890	5.27	18.99	0.54	-367.03	8676.22	9536.721	1030
11895	5.22	19.08	0.54	-367.83	8676.18	9536.729	1030
11900	4.72	19.28	0.53	-368.78	8676.24	9536.734	1030
11905	5.10	19.16	0.51	-368.65	8676.37	9536.734	1030
11910	5.32	19.16	0.51	-368.80	8676.04	9536.742	1030
11915	5.12	19.23	0.50	-368.66	8676.48	9536.748	1030
11920	5.03	19.32	0.55	-369.62	8676.20	9536.750	1030
11925	4.94	19.35	0.52	-370.44	8676.75	9536.758	1030
11930	5.27	19.32	0.49	-370.62	8676.72	9536.764	1030
11935	5.20	19.32	0.52	-370.46	8677.12	9536.766	1030
11940	5.32	19.38	0.51	-371.02	8677.14	9536.772	1030
11945	5.40	19.42	0.45	-371.84	8677.08	9536.778	1030
11950	5.06	19.57	0.49	-372.08	8677.19	9536.781	1030
11955	5.00	19.61	0.50	-372.86	8677.17	9536.788	1030
11960	4.96	19.63	0.48	-372.89	8676.91	9536.792	1030
11965	4.89	19.66	0.46	-373.15	8677.01	9536.797	1030
11970	4.73	19.71	0.53	-373.34	8676.77	9536.802	1030
11975	4.95	19.79	0.49	-374.62	8677.44	9536.807	1030
11980	4.97	19.80	0.47	-374.70	8677.16	9536.812	1030
11985	5.12	19.74	0.50	-375.07	8677.19	9536.819	1030
11990	5.26	19.69	0.47	-374.78	8677.54	9536.821	1030
11995	5.04	19.80	0.48	-375.02	8677.44	9536.828	1030
12000	5.01	19.85	0.44	-374.88	8677.58	9536.831	1030
12005	4.76	20.15	0.48	-376.98	8677.10	9536.838	1030
12010	4.83	20.07	0.46	-377.13	8677.58	9536.842	1030
12015	4.90	20.09	0.48	-377.49	8677.30	9536.844	1030
12020	5.04	20.11	0.44	-377.62	8677.12	9536.854	1030
12025	4.86	20.23	0.50	-379.11	8677.37	9536.859	1030
12030	5.40	20.06	0.44	-379.17	8677.12	9536.860	1030
12035	5.55	20.12	0.43	-379.12	8677.30	9536.867	1030
12040	5.33	20.15	0.42	-379.13	8677.45	9536.873	1030
12045	4.99	20.38	0.39	-380.59	8678.34	9536.879	1030
12050	5.08	20.30	0.47	-380.75	8677.88	9536.883	1030
12055	5.26	20.28	0.43	-380.91	8677.77	9536.889	1030
12060	5.01	20.36	0.46	-380.95	8677.76	9536.891	1030
12065	5.38	20.34	0.43	-381.61	8678.18	9536.897	1030
12070	5.18	20.46	0.41	-382.65	8678.27	9536.904	1030
12075	5.30	20.49	0.40	-382.64	8677.93	9536.906	1030
12080	5.32	20.44	0.43	-382.58	8677.84	9536.911	1030
12085	4.93	20.58	0.45	-382.60	8678.16	9536.917	1030
12090	4.78	20.70	0.45	-384.28	8678.05	9536.922	1030
12095	5.13	20.70	0.45	-384.19	8677.69	9536.928	1030
12100	5.22	20.64	0.42	-384.22	8677.98	9536.932	1030
12105	5.03	20.66	0.45	-384.39	8678.38	9536.937	1030
12110	5.57	20.62	0.37	-385.70	8678.40	9536.944	1030
12115	5.29	20.83	0.39	-385.91	8678.47	9536.945	1030
12120	5.42	20.77	0.38	-386.10	8678.90	9536.952	1030
12125	5.48	20.63	0.41	-385.67	8678.84	9536.955	1030
12130	5.16	20.94	0.36	-387.60	8678.45	9536.964	1030
12135	5.43	20.79	0.37	-387.46	8679.02	9536.967	1030
12140	5.09	20.96	0.41	-387.81	8678.93	9536.971	1030
12145	5.09	20.98	0.41	-387.73	8678.80	9536.979	1030
12150	4.88	21.25	0.41	-389.36	8678.57	9536.984	1030
12155	5.13	21.10	0.37	-389.13	8679.02	9536.984	1030
12160	5.23	21.08	0.36	-389.25	8679.15	9536.992	1030
12165	5.04	21.13	0.40	-389.39	8678.70	9536.998	1030
12170	4.85	21.28	0.39	-390.39	8678.47	9537.000	1030
12175	5.10	21.26	0.37	-390.89	8678.60	9537.007	1030
12180	4.97	21.36	0.34	-391.51	8678.61	9537.014	1030
12185	4.91	21.48	0.36	-391.96	8678.80	9537.016	1030
12190	5.26	21.36	0.39	-392.29	8678.96	9537.022	1030
12195	5.00	21.41	0.42	-392.35	8678.96	9537.027	1030
12200	4.95	21.46	0.41	-392.60	8679.23	9537.031	1030
12205	4.88	21.58	0.39	-393.54	8679.16	9537.036	1030
12210	5.00	21.56	0.40	-393.49	8679.14	9537.042	1030
12215	4.86	21.63	0.38	-393.63	8679.50	9537.047	1030
12220	4.92	21.60	0.38	-393.56	8679.09	9537.052	1030
12225	5.23	21.55	0.37	-394.00	8679.44	9537.057	1030
12230	5.35	21.49	0.38	-394.07	8679.22	9537.062	1030
12235	4.99	21.81	0.39	-396.18	8679.62	9537.069	1030
12240	4.96	21.82	0.34	-396.32	8679.18	9537.071	1030
12245	4.86	21.90	0.36	-396.60	8678.88	9537.078	1030
12250	4.84	21.84	0.36	-396.51	8679.38	9537.080	1030
12255	4.90	22.00	0.37	-397.84	8679.33	9537.088	1030
12260	4.82	22.02	0.36	-398.06	8679.53	9537.092	1030
12265	5.01	22.13	0.39	-398.28	8678.89	9537.099	1030
12270	5.07	21.97	0.37	-398.44	8679.51	9537.104	1030
12275	5.03	22.09	0.38	-399.45	8679.82	9537.108	1030
12280	4.89	22.14	0.38	-399.95	8679.94	9537.110	1030
12285	4.56	22.32	0.35	-400.97	8679.68	9537.119	1030
12290	4.82	22.24	0.34	-400.67	8679.79	9537.123	1030
12295	4.85	22.26	0.36	-400.80	8680.29	9537.125	1030
12300	4.85	22.28	0.37	-401.18	8680.10	9537.133	1030
12305	4.86	22.34	0.33	-401.69	8680.14	9537.138	1030
12310	4.90	22.40	0.37	-402.39	8680.33	9537.141	1030
12315	4.65	22.48	0.43	-403.05	8680.30	9537.149	1030
12320	4.94	22.42	0.33	-402.74	8680.49	9537.154	1030
12325	4.94	22.48	0.35	-402.86	8680.48	9537.156	1030
12330	4.57	22.56	0.38	-402.77	8680.13	9537.162	1030
12335	4.68	22.57	0.33	-403.22	8680.39	9537.166	1030
12340	5.05	22.63	0.34	-404.92	8680.21	9537.172	1030
12345	4.79	22.72	0.34	-405.10	8680.83	9537.178	1030
12350	4.73	22.75	0.34	-404.99	8680.53	9537.182	1030
12355	4.59	22.76	0.37	-405.29	8680.34	9537.187	1030
12360	4.80	22.85	0.33	-406.76	8680.50	9537.193	1030
12365	4.93	22.78	0.30	-406.69	8680.77	9537.195	1030
12370	4.81	22.80	0.32	-406.79	8680.43	9537.202	1030
12375	4.98	22.86	0.33	-407.04	8680.15	9537.205	1030
12380	4.59	23.11	0.34	-408.48	8680.33	9537.214	1030
12385	4.62	23.07	0.33	-408.77	8680.58	9537.217	1030
12390	4.88	23.03	0.32	-408.87	8680.41	9537.220	1030
12395	4.77	23.11	0.31	-408.93	8680.41	9537.226	1030
12400	5.04	23.06	0.30	-410.12	8680.78	9537.234	1030
12405	4.83	23.15	0.30	-410.34	8680.37	9537.234	1030
12410	4.77	23.25	0.27	-410.11	8680.15	9537.244	1030
12415	5.11	23.12	0.31	-410.38	8680.42	9537.248	1030
12420	4.61	23.38	0.30	-411.34	8680.77	9537.251	1030
12425	4.55	23.46	0.32	-411.95	8680.86	9537.257	1030
12430	4.72	23.48	0.32	-412.81	8680.77	9537.263	1030
12435	4.78	23.48	0.28	-412.98	8681.08	9537.266	1030
12440	4.94	23.39	0.28	-413.07	8680.88	9537.272	1030
12445	4.85	23.46	0.27	-413.25	8680.81	9537.279	1030
12450	4.72	23.53	0.28	-413.32	8681.04	9537.281	1030
12455	4.88	23.50	0.25	-413.60	8681.06	9537.287	1030
12460	4.94	23.48	0.27	-413.92	8681.20	9537.292	1030
12465	4.91	23.73	0.29	-415.47	8681.37	9537.297	1030
12470	4.83	23.69	0.30	-415.66	8681.29	9537.302	1031
12475	4.87	23.77	0.25	-415.73	8681.77	9537.307	1031
12480	4.73	23.79	0.31	-415.49	8681.29	9537.312	1031
12485	4.73	23.72	0.29	-414.49	8681.84	9537.318	1031
12490	4.73	23.69	0.28	-414.70	8681.03	9537.321	1031
12495	4.59	23.75	0.31	-414.84	8681.86	9537.328	1030
12500	4.66	23.75	0.29	-414.90	8681.75	9537.330	1030
12505	4.91	23.79	0.27	-416.16	8681.83	9537.337	1030
12510	4.81	23.82	0.28	-416.47	8681.98	9537.342	1030
12515	4.32	24.07	0.33	-417.27	8682.11	9537.348	1030
12520	4.67	23.96	0.31	-417.33	8682.05	9537.353	1030
12525	4.58	24.00	0.29	-417.53	8682.16	9537.358	1030
12530	4.46	24.01	0.31	-417.62	8682.23	9537.360	1030
12535	4.63	24.07	0.30	-418.20	8682.52	9537.367	1030
12540	4.73	24.13	0.27	-418.77	8682.30	9537.373	1030
12545	4.67	24.13	0.27	-419.00	8682.28	9537.375	1030
12550	4.73	24.08	0.27	-418.91	8681.99	9537.383	1030
12555	4.56	24.18	0.30	-418.85	8682.22	9537.389	1030
12560	4.52	24.18	0.28	-419.31	8682.55	9537.391	1030
12565	4.65	24.19	0.30	-419.33	8682.56	9537.398	1030
12570	4.53	24.26	0.30	-419.69	8682.47	9537.404	1030
12575	4.65	24.19	0.30	-419.66	8682.04	9537.406	1030
12580	4.65	24.19	0.28	-419.95	8682.31	9537.411	1030
12585	4.49	24.30	0.30	-419.89	8682.29	9537.416	1030
12590	4.87	24.46	0.26	-422.91	8682.48	9537.422	1030
12595	4.47	24.63	0.31	-423.23	8682.62	9537.426	1030
12600	4.68	24.56	0.24	-423.55	8682.50	9537.434	1030
12605	4.48	24.65	0.26	-423.40	8682.30	9537.437	1030
12610	4.57	24.62	0.24	-423.71	8682.77	9537.441	1030
12615	4.76	24.58	0.25	-423.91	8682.96	9537.445	1030
12620	4.43	24.92	0.25	-425.73	8683.01	9537.453	1030
12625	4.60	24.80	0.24	-425.68	8682.85	9537.457	1030
12630	4.43	24.85	0.31	-425.93	8683.20	9537.463	1030
12635	4.58	24.75	0.26	-425.92	8683.34	9537.467	1030
12640	4.74	24.86	0.26	-427.13	8683.48	9537.473	1030
12645	4.51	25.01	0.25	-427.74	8683.26	9537.477	1030
12650	4.54	25.13	0.23	-428.27	8682.95	9537.483	1030
12655	4.58	25.06	0.26	-428.52	8683.28	9537.484	1030
12660	4.49	25.19	0.24	-429.08	8682.70	9537.492	1030
12665	4.59	25.20	0.22	-429.43	8682.68	9537.498	1030
12670	4.60	25.15	0.24	-429.58	8682.78	9537.500	1030
12675	4.68	25.14	0.25	-429.87	8683.09	9537.507	1030
12680	4.92	25.12	0.22	-429.82	8682.97	9537.513	1030
12685	4.71	25.23	0.25	-430.00	8683.21	9537.516	1030
12690	4.62	25.33	0.23	-431.04	8683.19	9537.522	1030
12695	4.34	25.55	0.26	-432.10	8683.30	9537.528	1030
12700	4.44	25.54	0.25	-432.31	8683.26	9537.531	1030
12705	4.22	25.66	0.28	-432.43	8683.07	9537.537	1030
12710	4.63	25.46	0.23	-432.48	8683.57	9537.542	1030
12715	4.50	25.56	0.29	-432.36	8683.31	9537.547	1030
12720	4.68	25.58	0.24	-433.15	8683.24	9537.552	1030
12725	4.30	25.86	0.24	-434.77	8683.36	9537.557	1030
12730	4.40	25.85	0.24	-434.85	8683.14	9537.562	1030
12735	4.38	25.85	0.27	-435.00	8683.55	9537.565	1030
12740	4.47	25.87	0.24	-435.21	8683.40	9537.571	1030
12745	4.47	25.98	0.21	-436.35	8683.06	9537.577	1030
12750	4.34	25.87	0.23	-436.16	8683.23	9537.581	1030
12755	4.44	25.98	0.23	-436.56	8683.73	9537.588	1030
12760	4.52	26.05	0.18	-437.06	8683.80	9537.592	1030
12765	4.14	26.33	0.23	-438.29	8683.87	9537.599	1030
12770	4.41	26.16	0.24	-438.39	8683.56	9537.603	1030
12775	4.66	26.07	0.25	-438.57	8683.53	9537.607	1030
12780	4.55	26.07	0.21	-438.46	8683.36	9537.610	1030
12785	4.61	26.36	0.19	-440.22	8683.44	9537.618	1030
12790	4.36	26.38	0.19	-440.01	8683.47	9537.623	1030
12795	4.27	26.38	0.22	-440.21	8683.53	9537.625	1030
12800	4.53	26.30	0.22	-440.10	8683.46	9537.632	1030
12805	4.40	26.52	0.20	-441.63	8683.89	9537.639	1030
12810	4.36	26.53	0.20	-441.60	8684.09	9537.641	1030
12815	4.29	26.51	0.21	-442.09	8683.56	9537.648	1030
12820	4.34	26.53	0.22	-442.03	8683.31	9537.653	1030
12825	4.15	26.76	0.23	-443.12	8683.37	9537.656	1030
12830	4.33	26.72	0.19	-443.84	8683.56	9537.661	1030
12835	4.39	26.75	0.21	-443.86	8683.78	9537.669	1030
12840	4.38	26.75	0.21	-444.05	8683.59	9537.672	1030
12845	4.33	26.78	0.19	-443.88	8683.90	9537.678	1030
12850	4.28	26.79	0.18	-444.12	8684.29	9537.682	1030
12855	4.11	26.92	0.23	-445.01	8684.02	9537.687	1030
12860	4.01	27.14	0.25	-446.71	8684.02	9537.693	1030
12865	4.41	26.97	0.19	-446.86	8683.66	9537.696	1030
12870	4.33	26.99	0.17	-446.83	8683.95	9537.702	1030
12875	4.47	26.99	0.16	-446.98	8684.24	9537.707	1030
12880	4.34	27.12	0.17	-448.58	8683.63	9537.711	1030
12885	4.38	27.11	0.15	-448.56	8684.16	9537.717	1030
12890	4.55	27.19	0.15	-449.04	8684.28	9537.724	1030
12895	4.18	27.32	0.21	-449.05	8684.29	9537.726	1030
12900	4.02	27.46	0.20	-450.34	8684.21	9537.732	1030
12905	4.01	27.48	0.19	-450.39	8684.22	9537.734	1030
12910	4.14	27.52	0.17	-451.35	8684.40	9537.742	1030
12915	4.13	27.54	0.20	-451.21	8684.32	9537.747	1030
12920	4.30	27.49	0.14	-451.35	8684.81	9537.750	1030
12925	4.18	27.52	0.16	-451.29	8684.47	9537.758	1030
12930	4.30	27.76	0.21	-452.81	8684.95	9537.764	1030
12935	4.13	27.75	0.16	-453.15	8684.97	9537.766	1030
12940	4.05	27.79	0.20	-453.21	8684.69	9537.772	1030
12945	4.27	27.66	0.18	-453.17	8684.66	9537.778	1030
12950	4.10	27.88	0.16	-454.25	8685.18	9537.781	1030
12955	3.88	27.99	0.17	-454.78	8685.27	9537.786	1030
12960	4.22	27.89	0.15	-454.73	8685.30	9537.793	1030
12965	4.22	27.90	0.16	-455.12	8685.57	9537.797	1030
12970	4.15	27.96	0.17	-455.36	8685.33	9537.803	1030
12975	4.22	27.95	0.17	-455.40	8684.89	9537.807	1030
12980	4.29	28.10	0.15	-456.62	8684.68	9537.812	1030
12985	4.32	28.10	0.17	-457.75	8684.67	9537.817	1030
12990	3.98	28.24	0.18	-457.79	8684.86	9537.822	1030
12995	4.17	28.18	0.14	-458.02	8685.01	9537.828	1030
13000	4.21	28.14	0.17	-457.99	8684.96	9537.832	1030
13005	4.14	28.19	0.16	-458.14	8684.74	9537.838	1030
13010	4.02	28.21	0.17	-458.34	8684.97	9537.842	1030
13015	4.21	28.42	0.13	-460.22	8685.29	9537.849	1030
13020	4.16	28.48	0.17	-460.53	8685.00	9537.853	1030
13025	3.92	28.57	0.15	-460.36	8685.10	9537.857	1030
13030	3.93	28.58	0.19	-460.71	8685.31	9537.860	1030
13035	3.87	28.68	0.15	-461.71	8685.06	9537.868	1030
13040	3.87	28.79	0.14	-462.04	8685.31	9537.873	1030
13045	4.19	28.82	0.13	-462.50	8685.71	9537.879	1030
13050	4.08	28.72	0.14	-462.47	8685.12	9537.883	1030
13055	3.93	28.75	0.12	-462.40	8685.30	9537.889	1030
13060	3.81	28.78	0.14	-462.51	8685.23	9537.891	1030
13065	3.73	28.94	0.15	-464.64	8686.06	9537.898	1030
13070	4.01	29.00	0.12	-464.99	8685.41	9537.904	1030
13075	4.26	28.88	0.14	-464.99	8685.38	9537.906	1030
13080	3.89	29.06	0.14	-465.10	8685.21	9537.911	1030
13085	4.06	29.11	0.14	-465.62	8685.08	9537.919	1030
13090	4.02	29.13	0.15	-466.47	8685.32	9537.922	1030
13095	4.10	29.22	0.15	-466.75	8685.02	9537.927	1030
13100	4.06	29.20	0.11	-466.94	8685.87	9537.933	1030
13105	4.06	29.28	0.08	-467.42	8685.52	9537.937	1030
13110	4.01	29.40	0.14	-468.64	8685.57	9537.942	1030
13115	4.12	29.37	0.13	-468.91	8685.70	9537.947	1030
13120	3.92	29.56	0.11	-469.37	8685.79	9537.953	1030
13125	3.83	29.59	0.12	-469.74	8685.60	9537.955	1030
13130	4.03	29.55	0.12	-469.86	8685.68	9537.961	1030
13135	4.18	29.45	0.15	-469.84	8685.32	9537.967	1030
13140	3.94	29.53	0.14	-470.06	8686.24	9537.971	1030
13145	3.97	29.62	0.10	-470.13	8685.56	9537.977	1030
13150	3.70	29.88	0.11	-471.87	8685.98	9537.984	1030
13155	3.85	29.84	0.13	-472.40	8686.00	9537.984	1030
13160	3.55	29.94	0.13	-472.70	8686.22	9537.991	1030
13165	3.65	30.02	0.15	-472.75	8686.04	9537.998	1030
13170	3.73	30.19	0.14	-474.37	8686.36	9538.003	1030
13175	3.57	30.17	0.16	-474.50	8686.10	9538.007	1030
13180	3.63	30.23	0.23	-474.71	8685.98	9538.014	1030
13185	3.78	30.10	0.11	-474.57	8685.96	9538.016	1030
13190	3.87	30.16	0.11	-475.50	8685.98	9538.022	1030
13195	3.92	30.21	0.10	-476.24	8686.25	9538.028	1030
13200	3.78	30.29	0.10	-476.18	8686.31	9538.031	1030
13205	3.85	30.33	0.10	-476.33	8686.49	9538.037	1030
13210	3.89	30.28	0.11	-476.53	8686.27	9538.044	1030
13215	3.56	30.42	0.13	-476.49	8686.65	9538.047	1030
13220	3.80	30.20	0.10	-476.44	8686.90	9538.053	1030
13225	3.64	30.36	0.11	-476.79	8686.72	9538.056	1030
13230	3.80	30.41	0.10	-477.27	8686.61	9538.062	1030
13235	3.64	30.53	0.11	-478.10	8686.95	9538.067	1030
13240	3.57	30.54	0.13	-478.47	8686.67	9538.072	1030
13245	3.76	30.44	0.08	-478.45	8686.79	9538.077	1030
13250	3.63	30.65	0.08	-478.99	8686.41	9538.082	1030
13255	3.67	30.76	0.10	-480.48	8687.11	9538.087	1030
13260	3.86	30.76	0.07	-481.10	8686.68	9538.092	1030
13265	3.60	30.90	0.08	-481.38	8687.12	9538.099	1030
13270	3.88	30.74	0.03	-481.38	8686.79	9538.102	1030
13275	3.34	30.98	0.12	-481.48	8687.16	9538.107	1030
13280	3.67	30.84	0.09	-481.31	8687.17	9538.111	1030
13285	3.47	31.11	0.06	-483.64	8687.00	9538.117	1030
13290	3.62	31.08	0.10	-483.67	8687.13	9538.123	1030
13295	3.81	31.03	0.08	-483.86	8686.92	9538.129	1030
13300	3.99	31.04	0.08	-484.04	8687.06	9538.133	1030
13305	3.71	31.25	0.11	-485.30	8687.22	9538.139	1030
13310	3.55	31.36	0.09	-485.65	8687.12	9538.141	1030
13315	3.57	31.50	0.07	-486.66	8687.12	9538.148	1030
13320	3.76	31.31	0.07	-486.27	8687.32	9538.154	1030
13325	3.80	31.33	0.08	-486.59	8687.12	9538.156	1030
13330	3.73	31.39	0.07	-486.72	8686.91	9538.161	1030
13335	3.67	31.49	0.08	-487.69	8686.85	9538.170	1030
13340	3.55	31.62	0.07	-488.47	8686.93	9538.172	1030
13345	3.55	31.65	0.10	-488.99	8686.95	9538.178	1030
13350	3.57	31.67	0.08	-489.44	8687.01	9538.182	1030
13355	3.68	31.67	0.10	-489.57	8686.81	9538.187	1030
13360	3.53	31.74	0.08	-489.60	8687.03	9538.192	1030
13365	3.56	31.80	0.06	-489.49	8686.91	9538.197	1030
13370	3.55	31.76	0.06	-489.82	8686.85	9538.202	1030
13375	3.49	31.88	0.06	-490.62	8686.72	9538.208	1030
13380	3.54	32.11	0.04	-492.08	8686.55	9538.211	1030
13385	3.65	32.03	0.06	-492.19	8686.12	9538.217	1030
13390	3.57	32.08	0.05	-492.22	8686.47	9538.220	1030
13395	3.40	32.14	0.08	-492.79	8686.38	9538.226	1030
13400	3.52	32.34	0.07	-494.13	8686.96	9538.234	1030
13405	3.62	32.21	0.03	-494.19	8686.59	9538.234	1030
13410	3.61	32.24	0.08	-494.29	8686.89	9538.243	1030
13415	3.53	32.26	0.05	-494.38	8687.18	9538.248	1030
13420	3.45	32.53	0.04	-495.91	8687.56	9538.254	1030
13425	3.30	32.53	0.09	-496.05	8687.34	9538.257	1030
13430	3.62	32.43	0.07	-496.22	8687.42	9538.264	1030
13435	3.45	32.57	0.08	-496.14	8687.32	9538.266	1030
13440	3.21	32.98	0.11	-497.91	8687.95	9538.274	1030
13445	3.48	32.70	0.07	-497.77	8687.49	9538.278	1030
13450	3.45	32.72	0.09	-497.96	8687.83	9538.281	1030
13455	3.39	32.80	0.05	-498.13	8687.81	9538.287	1030
13460	3.66	32.84	0.03	-499.65	8688.03	9538.294	1030
13465	3.71	32.80	0.00	-499.75	8687.77	9538.297	1030
13470	2.87	33.10	0.08	-500.16	8688.03	9538.304	1031
13475	3.55	32.86	0.03	-500.02	8687.83	9538.306	1031
13480	3.27	32.97	0.05	-499.40	8687.64	9538.312	1030
13485	3.35	32.84	0.04	-498.77	8687.93	9538.315	1030
13490	3.27	32.90	0.07	-499.16	8687.80	9538.322	1030
13495	3.05	33.11	0.08	-499.57	8688.21	9538.328	1030
13500	3.28	32.92	0.03	-499.52	8688.17	9538.331	1030
13505	3.50	32.83	0.02	-500.05	8688.22	9538.338	1030
13510	3.58	32.76	0.05	-500.00	8687.87	9538.342	1030
13515	3.32	33.04	0.05	-501.19	8688.04	9538.348	1030
13520	3.24	33.16	0.04	-501.44	8688.23	9538.351	1030
13525	3.60	32.98	0.00	-501.87	8688.12	9538.357	1030
13530	3.62	33.03	0.03	-501.75	8687.93	9538.361	1030
13535	3.62	33.19	0.03	-503.07	8687.94	9538.367	1030
13540	3.64	33.14	0.03	-503.29	8688.09	9538.372	1030
13545	3.30	33.27	0.03	-503.53	8688.30	9538.375	1030
13550	3.41	33.25	0.01	-503.41	8688.54	9538.381	1030
13555	3.24	33.51	0.01	-504.88	8688.39	9538.388	1030
13560	3.81	33.31	-0.02	-504.97	8688.50	9538.391	1030
13565	3.65	33.27	0.02	-505.06	8688.06	9538.398	1030
13570	3.67	33.39	0.01	-505.10	8688.34	9538.403	1030
13575	3.35	33.50	0.02	-505.33	8688.52	9538.409	1030
13580	3.74	33.40	-0.01	-505.35	8688.63	9538.412	1030
13585	3.52	33.67	-0.00	-506.63	8688.80	9538.418	1030
13590	3.63	33.70	-0.01	-507.64	8688.66	9538.422	1030
13595	3.37	33.79	-0.01	-508.31	8689.08	9538.427	1030
13600	3.41	33.85	0.01	-508.63	8689.17	9538.431	1030
13605	3.38	33.88	-0.03	-508.75	8688.82	9538.437	1030
13610	3.49	33.77	0.00	-508.83	8689.11	9538.441	1030
13615	3.26	33.95	0.01	-509.34	8689.15	9538.447	1030
13620	3.30	34.11	-0.01	-510.52	8689.17	9538.452	1030
13625	3.36	34.12	-0.01	-510.39	8689.96	9538.458	1030
13630	3.61	34.04	0.01	-510.52	8689.09	9538.461	1030
13635	3.49	34.14	0.02	-510.79	8689.27	9538.467	1030
13640	3.55	34.02	-0.01	-510.66	8689.71	9538.471	1030
13645	3.53	34.09	-0.02	-510.92	8690.00	9538.476	1030
13650	3.30	34.42	0.01	-512.84	8689.55	9538.484	1030
13655	3.27	34.37	0.00	-512.87	8689.85	9538.484	1030
13660	3.40	34.35	-0.02	-513.09	8689.63	9538.494	1031
13665	3.60	34.26	-0.01	-513.04	8689.92	9538.498	1031
13670	3.95	33.97	-0.08	-511.55	8689.48	9538.500	1031
13675	3.17	34.27	0.00	-511.50	8689.93	9538.506	1031
13680	3.73	34.07	0.01	-512.16	8689.76	9538.514	1031
13685	3.70	34.06	-0.05	-511.76	8689.46	9538.516	1031
13690	3.26	34.39	-0.01	-512.25	8689.13	9538.524	1030
13695	3.56	34.19	-0.01	-512.17	8689.57	9538.528	1030
13700	3.48	34.42	-0.00	-513.73	8689.53	9538.531	1030
13705	3.59	34.39	-0.02	-514.38	8689.72	9538.537	1030
13710	3.57	34.45	-0.02	-515.05	8690.27	9538.544	1030
13715	3.07	34.69	-0.00	-515.50	8690.25	9538.547	1030
13720	3.10	34.77	-0.01	-515.55	8689.82	9538.553	1030
13725	3.43	34.60	-0.04	-515.52	8689.90	9538.557	1030
13730	3.32	34.76	-0.06	-516.38	8689.94	9538.562	1030
13735	3.29	34.83	-0.04	-516.83	8690.21	9538.565	1030
13740	3.37	34.82	-0.02	-517.05	8690.20	9538.572	1030
13745	3.54	34.77	0.00	-517.19	8689.56	9538.578	1030
13750	3.34	34.85	-0.04	-517.27	8690.30	9538.583	1030
13755	3.60	34.75	-0.07	-517.42	8690.37	9538.587	1030
13760	3.73	34.71	-0.06	-518.31	8690.45	9538.592	1030
13765	3.20	35.13	-0.00	-519.62	8690.52	9538.599	1030
13770	3.29	35.07	-0.07	-519.93	8690.15	9538.603	1030
13775	3.32	35.10	-0.07	-519.81	8690.24	9538.607	1030
13780	3.65	34.92	-0.09	-519.91	8689.95	9538.610	1030
13785	3.39	35.19	-0.04	-521.40	8690.86	9538.617	1030
13790	3.18	35.35	-0.03	-521.58	8690.65	9538.623	1030
13795	3.12	35.36	-0.01	-521.40	8690.29	9538.625	1030
13800	3.58	35.22	-0.04	-521.52	8690.46	9538.632	1030
13805	3.31	35.55	-0.03	-523.22	8690.65	9538.640	1030
13810	3.32	35.48	-0.08	-523.42	8690.65	9538.641	1030
13815	3.23	35.56	-0.07	-523.43	8690.59	9538.648	1030
13820	3.44	35.50	-0.06	-523.66	8690.50	9538.654	1030
13825	2.79	35.89	-0.01	-525.05	8690.67	9538.659	1030
13830	3.04	35.83	-0.05	-525.28	8690.52	9538.662	1030
13835	3.00	35.91	-0.03	-525.50	8690.42	9538.669	1030
13840	2.81	35.99	-0.05	-525.44	8690.46	9538.672	1030
13845	3.20	35.90	-0.06	-526.22	8690.44	9538.678	1030
13850	3.54	35.81	-0.10	-527.06	8690.90	9538.682	1030
13855	3.23	35.98	-0.07	-527.34	8690.79	9538.688	1030
13860	3.29	35.94	-0.09	-527.37	8690.37	9538.693	1030
13865	3.29	35.99	-0.12	-527.45	8690.56	9538.696	1030
13870	3.53	35.92	-0.08	-527.62	8690.79	9538.702	1030
13875	3.26	36.07	-0.09	-528.04	8691.08	9538.707	1030
13880	2.91	36.48	-0.12	-529.90	8690.71	9538.714	1030
13885	2.89	36.42	-0.11	-529.87	8691.17	9538.717	1031
13890	2.84	36.42	-0.05	-530.20	8691.09	9538.720	1031
13895	3.02	36.43	-0.06	-530.25	8691.50	9538.726	1031
13900	3.17	36.27	-0.07	-529.03	8691.55	9538.732	1031
13905	3.41	36.09	-0.07	-529.10	8691.55	9538.734	1031
13910	3.20	36.11	-0.05	-528.83	8691.51	9538.744	1031
13915	3.05	36.29	-0.06	-529.04	8691.71	9538.748	1031
13920	2.99	36.34	-0.06	-529.06	8691.73	9538.754	1031
13925	2.82	36.42	-0.05	-529.19	8691.68	9538.757	1031
13930	2.91	36.36	-0.06	-529.23	8691.89	9538.764	1030
13935	3.20	36.20	-0.02	-529.37	8692.05	9538.766	1030
13940	3.34	36.51	-0.10	-531.74	8691.73	9538.773	1030
13945	3.17	36.60	-0.09	-531.94	8691.90	9538.778	1030
13950	3.08	36.57	-0.08	-532.02	8691.98	9538.781	1030
13955	3.17	36.51	-0.06	-531.94	8692.00	9538.787	1030
13960	3.47	36.67	-0.10	-533.62	8692.56	9538.794	1030
13965	3.11	36.84	-0.09	-533.63	8692.47	9538.797	1030
13970	3.04	36.79	-0.08	-533.67	8692.43	9538.803	1030
13975	3.08	36.73	-0.08	-533.60	8692.49	9538.807	1030
13980	2.73	37.00	-0.11	-534.32	8692.88	9538.812	1030
13985	3.02	37.06	-0.11	-535.36	8692.45	9538.817	1030
13990	3.06	36.89	-0.09	-535.31	8692.46	9538.822	1030
13995	3.01	36.99	-0.10	-535.47	8692.33	9538.827	1030
14000	2.88	37.08	-0.13	-535.51	8692.52	9538.832	1030
14005	2.83	37.11	-0.10	-535.58	8691.86	9538.837	1030
14010	3.22	36.90	-0.12	-535.87	8692.36	9538.842	1030
14015	3.25	36.96	-0.13	-536.20	8692.61	9538.849	1030
14020	3.26	36.92	-0.09	-536.07	8692.50	9538.851	1030
14025	2.90	37.17	-0.13	-536.38	8692.87	9538.858	1030
14030	2.94	37.11	-0.10	-536.25	8692.62	9538.860	1030
14035	2.83	37.33	-0.09	-538.35	8692.66	9538.869	1030
14040	3.04	37.35	-0.14	-538.76	8692.44	9538.872	1030
14045	3.24	37.29	-0.13	-539.14	8692.77	9538.875	1030
14050	3.18	37.23	-0.21	-539.38	8692.98	9538.882	1030
14055	3.30	37.17	-0.20	-539.26	8692.94	9538.889	1030
14060	3.61	36.93	-0.30	-539.19	8692.76	9538.891	1030
14065	3.76	36.77	-0.38	-539.30	8693.02	9538.898	1031
14070	3.59	36.85	-0.35	-539.42	8692.96	9538.903	1031
14075	3.87	36.43	-0.33	-537.28	8694.96	9538.909	1031
14080	3.66	36.51	-0.38	-537.53	8693.33	9538.911	1031
14085	3.63	36.62	-0.40	-537.78	8693.18	9538.920	1030
14090	3.60	36.60	-0.42	-537.73	8692.91	9538.922	1030
14095	3.69	36.61	-0.38	-539.00	8692.65	9538.929	1030
14100	3.61	36.69	-0.42	-539.19	8692.68	9538.931	1030
14105	3.24	36.89	-0.40	-538.80	8692.62	9538.937	1031
14110	3.36	36.84	-0.41	-539.29	8692.93	9538.941	1031
14115	3.26	36.79	-0.39	-538.75	8692.60	9538.946	1031
14120	3.39	36.61	-0.42	-538.17	8692.75	9538.953	1031
14125	3.45	36.59	-0.42	-538.32	8692.26	9538.958	1030
14130	3.54	36.56	-0.41	-538.24	8692.35	9538.963	1030
14135	3.41	36.69	-0.42	-538.77	8692.67	9538.967	1030
14140	3.70	36.74	-0.41	-539.73	8692.45	9538.974	1030
14145	3.58	36.78	-0.42	-539.89	8692.42	9538.977	1030
14150	3.69	36.79	-0.42	-540.08	8692.82	9538.982	1030
14155	3.28	36.99	-0.37	-540.31	8692.63	9538.984	1030
14160	3.50	37.01	-0.38	-541.31	8692.80	9538.992	1030
14165	3.53	37.00	-0.41	-541.37	8692.84	9538.997	1030
14170	3.61	37.03	-0.40	-541.64	8693.06	9539.000	1030
14175	3.72	36.98	-0.41	-541.55	8692.59	9539.007	1030
14180	3.55	37.20	-0.38	-542.73	8692.65	9539.013	1030
14185	3.53	37.19	-0.39	-542.90	8692.36	9539.016	1030
14190	3.39	37.33	-0.43	-543.95	8693.34	9539.024	1030
14195	3.46	37.22	-0.41	-543.27	8692.83	9539.027	1030
14200	3.78	37.14	-0.38	-543.25	8693.05	9539.031	1030
14205	3.80	37.10	-0.45	-543.39	8692.78	9539.036	1030
14210	3.37	37.67	-0.39	-545.60	8692.91	9539.043	1030
14215	3.34	37.65	-0.39	-545.97	8693.02	9539.047	1030
14220	3.51	37.56	-0.43	-546.17	8692.88	9539.053	1031
14225	3.49	37.58	-0.46	-545.94	8692.88	9539.060	1031
14230	3.34	37.57	-0.43	-545.47	8693.18	9539.062	1031
14235	3.17	37.61	-0.43	-544.71	8693.40	9539.065	1031
14240	3.15	37.61	-0.42	-544.87	8693.33	9539.072	1031
14245	3.21	37.53	-0.42	-544.97	8692.98	9539.077	1031
14250	3.21	37.52	-0.44	-544.59	8693.13	9539.083	1031
14255	3.38	37.43	-0.42	-544.19	8692.98	9539.087	1031
14260	3.47	37.35	-0.41	-544.21	8693.19	9539.092	1031
14265	3.47	37.34	-0.43	-544.01	8693.33	9539.094	1031
14270	3.61	37.30	-0.43	-544.02	8693.70	9539.101	1031
14275	3.54	37.26	-0.41	-542.61	8693.07	9539.108	1031
14280	3.41	37.32	-0.40	-542.53	8693.43	9539.110	1031
14285	3.69	37.17	-0.39	-542.73	8693.88	9539.119	1031
14290	3.28	37.34	-0.38	-542.65	8693.50	9539.123	1031
14295	3.25	37.24	-0.43	-541.33	8693.73	9539.128	1031
14300	3.42	37.14	-0.43	-541.34	8693.70	9539.132	1031
14305	3.41	37.16	-0.40	-541.31	8693.87	9539.139	1030
14310	3.18	37.18	-0.39	-541.32	8693.73	9539.141	1030
14315	3.27	37.28	-0.38	-542.28	8693.91	9539.149	1030
14320	3.62	37.15	-0.43	-542.56	8693.79	9539.153	1030
14325	3.23	37.34	-0.40	-542.83	8693.86	9539.159	1030
14330	3.50	37.23	-0.38	-542.87	8693.89	9539.162	1030
14335	3.33	37.33	-0.44	-542.43	8693.96	9539.169	1031
14340	3.08	37.48	-0.41	-542.63	8694.05	9539.172	1031
14345	3.98	36.77	-0.40	-540.92	8693.66	9539.179	1031
14350	3.86	36.79	-0.43	-540.91	8694.15	9539.181	1031
14355	3.65	36.86	-0.46	-540.90	8694.15	9539.188	1031
14360	3.64	36.94	-0.43	-541.03	8694.23	9539.191	1031
14365	3.72	36.71	-0.40	-540.22	8694.01	9539.196	1031
14370	3.65	36.73	-0.39	-539.60	8694.57	9539.202	1031
14375	3.47	36.88	-0.42	-539.48	8694.79	9539.208	1031
14380	3.37	36.95	-0.43	-539.62	8694.51	9539.212	1031
14385	3.38	36.90	-0.40	-539.77	8694.32	9539.217	1030
14390	3.49	36.79	-0.43	-539.63	8694.51	9539.221	1030
14395	3.49	36.86	-0.41	-540.17	8694.69	9539.226	1030
14400	3.38	37.14	-0.44	-542.00	8694.60	9539.232	1030
14405	3.48	37.07	-0.38	-541.86	8694.63	9539.235	1030
14410	3.25	37.21	-0.38	-542.05	8694.47	9539.244	1030
14415	2.98	37.39	-0.41	-542.17	8694.62	9539.247	1030
14420	3.10	37.51	-0.38	-543.50	8694.86	9539.251	1030
14425	3.31	37.33	-0.44	-543.56	8694.75	9539.257	1030
14430	3.19	37.43	-0.41	-543.83	8695.01	9539.264	1031
14435	3.40	37.31	-0.39	-543.35	8694.62	9539.266	1031
14440	3.60	37.13	-0.44	-542.56	8694.91	9539.274	1031
14445	3.29	37.25	-0.44	-542.26	8694.47	9539.277	1031
14450	3.60	37.01	-0.42	-541.82	8694.92	9539.281	1031
14455	3.40	37.11	-0.37	-541.74	8694.87	9539.286	1031
14460	3.77	36.96	-0.45	-542.32	8694.99	9539.293	1031
14465	3.79	36.95	-0.43	-541.89	8694.63	9539.297	1031
14470	3.77	36.97	-0.44	-541.73	8694.71	9539.303	1030
14475	3.89	36.91	-0.40	-541.85	8695.09	9539.306	1030
14480	4.41	36.79	-0.38	-544.40	8696.38	9539.314	1030
14485	3.83	37.25	-0.41	-544.17	8694.96	9539.315	1030
14490	3.87	37.24	-0.43	-543.98	8695.29	9539.322	1030
14495	3.71	37.23	-0.40	-544.05	8695.15	9539.327	1030
14500	3.57	37.52	-0.41	-545.25	8694.56	9539.334	1030
14505	3.54	37.56	-0.45	-545.69	8694.92	9539.337	1030
14510	3.60	37.51	-0.40	-545.58	8695.25	9539.343	1031
14515	3.52	37.51	-0.39	-545.63	8695.24	9539.344	1031
14520	3.63	37.37	-0.42	-545.20	8694.87	9539.351	1031
14525	3.74	37.30	-0.41	-544.55	8694.67	9539.357	1031
14530	3.76	37.25	-0.44	-544.62	8695.46	9539.362	1031
14535	3.64	37.29	-0.40	-544.28	8694.99	9539.367	1031
14540	3.57	37.46	-0.41	-544.66	8695.36	9539.373	1031
14545	3.33	37.54	-0.43	-544.59	8695.50	9539.375	1031
14550	3.36	37.38	-0.42	-544.14	8695.43	9539.382	1031
14555	3.84	37.08	-0.41	-542.59	8695.27	9539.389	1031
14560	3.65	37.19	-0.44	-542.71	8695.46	9539.391	1031
14565	3.91	37.06	-0.43	-542.72	8695.35	9539.399	1030
14570	3.73	37.05	-0.41	-542.55	8695.07	9539.402	1030
14575	3.70	37.27	-0.40	-544.33	8694.98	9539.406	1030
14580	3.83	37.26	-0.43	-544.39	8695.09	9539.412	1030
14585	3.54	37.43	-0.40	-544.57	8694.93	9539.417	1030
14590	3.64	37.34	-0.42	-544.66	8695.44	9539.422	1030
14595	3.76	37.62	-0.46	-545.00	8694.96	9539.429	1030
14600	3.69	37.34	-0.43	-545.23	8694.88	9539.432	1030
14605	3.59	37.44	-0.41	-545.48	8695.12	9539.438	1031
14610	3.34	37.60	-0.45	-545.24	8694.51	9539.442	1031
14615	3.55	37.36	-0.40	-543.35	8695.05	9539.449	1031
14620	3.40	37.20	-0.42	-543.20	8694.65	9539.453	1031
14625	3.55	37.18	-0.46	-543.20	8694.93	9539.458	1031
14630	3.61	37.25	-0.46	-543.24	8694.83	9539.462	1031
14635	3.78	37.01	-0.43	-542.71	8694.36	9539.467	1031
14640	3.76	36.98	-0.43	-542.02	8694.80	9539.471	1031
14645	3.88	36.87	-0.47	-541.64	8694.74	9539.477	1031
14650	3.73	37.00	-0.43	-541.70	8695.34	9539.484	1031
14655	3.58	37.10	-0.43	-541.91	8695.25	9539.486	1030
14660	3.69	37.02	-0.40	-541.87	8695.04	9539.492	1030
14665	3.61	37.06	-0.43	-542.19	8695.28	9539.498	1030
14670	3.58	37.33	-0.41	-543.96	8695.68	9539.500	1030
14675	3.67	37.42	-0.40	-544.44	8695.69	9539.507	1030
14680	3.47	37.43	-0.40	-544.76	8695.39	9539.514	1030
14685	3.35	37.54	-0.40	-544.81	8695.31	9539.516	1030
14690	3.45	37.51	-0.38	-544.88	8695.95	9539.522	1030
14695	3.40	37.56	-0.38	-544.93	8696.00	9539.527	1030
14700	3.41	37.47	-0.39	-544.96	8695.53	9539.531	1031
14705	3.50	37.48	-0.43	-545.06	8695.92	9539.537	1031
14710	3.51	37.31	-0.41	-542.84	8696.14	9539.544	1031
14715	3.69	37.19	-0.38	-542.86	8695.95	9539.546	1031
14720	3.58	37.22	-0.39	-543.07	8695.96	9539.552	1031
14725	3.49	37.24	-0.38	-542.72	8695.96	9539.557	1031
14730	3.46	37.08	-0.45	-541.41	8695.43	9539.564	1031
14735	3.54	37.04	-0.38	-541.41	8696.13	9539.566	1031
[truncated: 828 more rows]
