# Supplementary material for: Structural characterization of the saxitoxin-targeting APTSTX1 aptamer using optical tweezers and molecular dynamics simulations
Source: PLoS One. 2019 Nov 7;14(11):e0222468. doi: 10.1371/journal.pone.0222468 (PMC6837747; doi:10.1371/journal.pone.0222468)
Supplement: S1 File — Data repository, aptamer control condition and aptamer under SXT. (ZIP) [file pone.0222468.s005.zip › Data/Data/August/070815/1ACOM.txt]

Instrument name = Christians toy
*****Calibration values *****
TrapA Temperature Fudge	-0.400000
TrapB Temperature Fudge	-1.550000
TrapA Force Sensitivity	0.025700	0.026000	0.032000
TrapB Force Sensitivity	0.026200	0.027400	0.032000
TrapA Lever Sensitivity	15000.000000	14500.000000	0.000000
TrapB Lever Sensitivity	15200.000000	14500.000000	0.000000
Motor Threshold	20	20	20
*****Initial Preference Settings*****
ForceRateDiv	1
ForceGain	32
PosRateDivA	3
PosRateDivB	3
PositionGainA	32
PositionGainB	32
GotoSpeedX	10
GotoSpeedY	10
GotoSpeedZ	5
MaxDataFileSize	10000000
HopDistance	2
*CycleCount/n____	1
*A_PsdX__________	0
*A_PsdY__________	0
*A_PsdSum________	0
*A_Iris__________	0
*A_LeverX________	0
*A_LeverY________	0
*A_LeverSum______	0
*B_PsdX__________	0
*B_PsdY__________	0
*B_PsdSum________	0
*B_Iris__________	0
*B_LeverX________	0
*B_LeverY________	0
*B_LeverSum______	0
*A_Temperature___	0
*B_Temperature___	0
*X_force_________	1
*Y_force_________	1
*Z_force_________	1
*Tension_________	0
*A_dist-X________	0
*A_dist-Y________	1
*B_dist-X________	0
*B_dist-Y________	1
*Motor_X_________	0
*Motor_Y_________	0
*Motor_Z_________	0
*MotorVel_X______	0
*MotorVel_Y______	0
*MotorVel_Z______	0
*A_trapPIC_Err___	0
*B_trapPIC_Err___	0
*comPIC_Err______	0
*A_CycleCount____	0
*B_CycleCount____	0
*Motor_CycleCount	0
*time(sec)_______	1
*Status__________	1
*Null____________	0
samples/line_HI	400
samples/line_LO	20
goto0	8388608	8388608	8388608
goto1	8411600	8394604	8394810
goto2	8450275	8417150	8391626
goto3	8446907	8363215	8394086
goto4	8422772	8353948	8399333
goto5	8388608	8388608	8388608
goto6	8388608	8388608	8388608
goto7	8388608	8388608	8388608
goto8	8388608	8388608	8388608
goto9	8388608	8388608	8388608
yourXYZint	123	456	789
MaxForceP1	20.000000
MinForceP1	1.000000
PullRateP1	100.000000
refoldTime1	0.000000
unfoldTime1	0.000000
MaxForceP2	75.000000
MinForceP2	2.000000
PullRateP2	1000.000000
refoldTime2	0.000000
unfoldTime2	0.000000
MaxForceP3	10.000000
MinForceP3	-10.000000
PullRateP3	1.000000
refoldTime3	2.000000
unfoldTime3	2.000000
constForce1	19.000000
constForce2	20.000000
yourFloat	1.234000
yourXYZfloat	1.000000	2.000000	3.000000
*****End Initial Preference Settings*****

Zero-Force Offsets (pN)  16.921234	13.517603	-89.246529
0	trapA_Empty_PSD_Sum = 19659
        trapB_Empty_PSD_Sum = 19209
        trapA_Empty_Iris = 17809
        trapB_Empty_Iris = 18698
        trapA_Full_PSD_Sum = 17864
        trapB_Full_PSD_Sum = 19691
        trapA_Full_Iris = 16206
        trapB_Full_Iris = 18994
5065	tempA = 21.396	tempB = 21.802
5150	Start P1 pulling protocol 
5535	  piezo limit
5555	  piezo limit
5565	  piezo limit
5585	  piezo limit
5595	  piezo limit
5630	  piezo limit
5650	  piezo limit
5670	  piezo limit
5680	  piezo limit
5695	  piezo limit
5720	  piezo limit
5730	  piezo limit
5740	  piezo limit
5765	  piezo limit
5795	  piezo limit
5815	  piezo limit
5825	  piezo limit
5845	  piezo limit
5870	  piezo limit
5890	  piezo limit
5900	  piezo limit
5920	  piezo limit
5940	  piezo limit
5960	  piezo limit
5985	  piezo limit
6005	  piezo limit
6015	  piezo limit
6025	  piezo limit
6055	  piezo limit
6085	  piezo limit
6110	  piezo limit
6130	  piezo limit
6150	  piezo limit
6160	  piezo limit
6180	  piezo limit
6200	  piezo limit
6210	  piezo limit
6235	  piezo limit
6265	  piezo limit
6275	  piezo limit
6295	  piezo limit
6315	  piezo limit
6325	  piezo limit
6360	  piezo limit
6375	  piezo limit
6400	  piezo limit
6410	  piezo limit
6430	  piezo limit
6450	  piezo limit
6475	  piezo limit
6495	  piezo limit
6515	  piezo limit
6525	  piezo limit
6555	  piezo limit
6575	  piezo limit
6600	  piezo limit
6610	  piezo limit
6630	  piezo limit
6650	  piezo limit
6660	  piezo limit
6680	  piezo limit
6705	  piezo limit
6715	  piezo limit
6735	  piezo limit
6765	  piezo limit
6775	  piezo limit
6795	  piezo limit
6805	  piezo limit
6830	  piezo limit
6860	  piezo limit
6880	  piezo limit
6900	  piezo limit
6910	  piezo limit
6930	  piezo limit
6940	  piezo limit
6965	  piezo limit
6985	  piezo limit
7005	  piezo limit
7025	  piezo limit
7045	  piezo limit
7060	  piezo limit
7080	  piezo limit
7100	  piezo limit
7120	  piezo limit
7130	  piezo limit
7160	  piezo limit
7185	  piezo limit
7195	  piezo limit
7215	  piezo limit
7225	  piezo limit
7255	  piezo limit
7275	  piezo limit
7295	  piezo limit
7320	  piezo limit
7330	  piezo limit
7350	  piezo limit
7360	  piezo limit
7380	  piezo limit
7410	  piezo limit
7420	  piezo limit
7445	  piezo limit
7465	  piezo limit
7475	  piezo limit
7495	  piezo limit
7515	  piezo limit
7525	  piezo limit
7555	  piezo limit
7580	  piezo limit
7600	  piezo limit
7610	  piezo limit
7630	  piezo limit
7650	  piezo limit
7680	  piezo limit
7725	  piezo limit
7740	  piezo limit
7775	  piezo limit
7795	  piezo limit
7805	  piezo limit
7850	  piezo limit
7860	  piezo limit
7880	  piezo limit
7910	  piezo limit
7920	  piezo limit
7945	  piezo limit
7965	  piezo limit
7985	  piezo limit
7995	  piezo limit
8015	  piezo limit
8050	  piezo limit
8060	  piezo limit
8080	  piezo limit
8090	  piezo limit
8110	  piezo limit
8130	  piezo limit
8165	  piezo limit
8175	  piezo limit
8195	  piezo limit
8215	  piezo limit
8235	  piezo limit
8255	  piezo limit
8275	  piezo limit
8285	  piezo limit
8310	  piezo limit
8330	  piezo limit
8350	  piezo limit
8370	  piezo limit
8390	  piezo limit
8415	  piezo limit
8425	  piezo limit
8425	  piezo limit
8465	  piezo limit
8475	  piezo limit
8515	  piezo limit
8550	  piezo limit
8570	  piezo limit
8590	  piezo limit
8610	  piezo limit
8610	  piezo limit
8630	  piezo limit
8650	  piezo limit
8675	  piezo limit
8695	  piezo limit
8725	  piezo limit
8745	  piezo limit
8745	  piezo limit
8775	  piezo limit
8790	  piezo limit
8800	  piezo limit
8810	  piezo limit
8830	  piezo limit
8870	  piezo limit
8880	  piezo limit
8910	  piezo limit
8920	  piezo limit
8935	  piezo limit
8945	  piezo limit
8975	  piezo limit
8995	  piezo limit
9005	  piezo limit
9045	  piezo limit
9070	  piezo limit
9090	  piezo limit
9110	  piezo limit
9130	  piezo limit
9140	  piezo limit
9160	   minForce-limit
  piezo limit
9185	   minForce-limit
  piezo limit
9205	   minForce-limit
  piezo limit
9215	   minForce-limit
  piezo limit
9225	   minForce-limit
  piezo limit
9255	   minForce-limit
  piezo limit
9255	   minForce-limit
  piezo limit
9275	   minForce-limit
  piezo limit
9310	   minForce-limit
  piezo limit
9340	   minForce-limit
  piezo limit
9340	   minForce-limit
  piezo limit
9360	   minForce-limit
  piezo limit
9390	   minForce-limit
  piezo limit
9410	   minForce-limit
  piezo limit
9435	   minForce-limit
  piezo limit
9445	   minForce-limit
  piezo limit
9475	   minForce-limit
  piezo limit
9495	   minForce-limit
  piezo limit
9505	   minForce-limit
  piezo limit
9525	   minForce-limit
  piezo limit
9550	   minForce-limit
  piezo limit
9580	   minForce-limit
  piezo limit
9590	   minForce-limit
  piezo limit
9610	   minForce-limit
  piezo limit
9620	   minForce-limit
  piezo limit
9650	   minForce-limit
  piezo limit
9675	   minForce-limit
9695	  piezo limit
9705	   minForce-limit
  piezo limit
9735	   minForce-limit
  piezo limit
9735	   minForce-limit
  piezo limit
9775	   minForce-limit
  piezo limit
9785	   minForce-limit
  piezo limit
9790	   minForce-limit
  piezo limit
9840	   minForce-limit
  piezo limit
9860	   minForce-limit
  piezo limit
9870	   minForce-limit
  piezo limit
9890	   minForce-limit
  piezo limit
9920	   minForce-limit
  piezo limit
9955	   minForce-limit
  piezo limit
9965	   minForce-limit
  piezo limit
9995	   minForce-limit
  piezo limit
10005	   minForce-limit
  piezo limit
10020	   minForce-limit
  piezo limit
10050	   minForce-limit
  piezo limit
10070	   minForce-limit
  piezo limit
10090	   minForce-limit
  piezo limit
10110	   minForce-limit
  piezo limit
10120	   minForce-limit
  piezo limit
10140	   minForce-limit
  piezo limit
10175	   minForce-limit
  piezo limit
10195	   minForce-limit
  piezo limit
10215	   minForce-limit
  piezo limit
10235	   minForce-limit
10260	  piezo limit
10280	   minForce-limit
  piezo limit
10290	   minForce-limit
  piezo limit
10320	   minForce-limit
  piezo limit
10340	   minForce-limit
  piezo limit
10360	   minForce-limit
  piezo limit
10370	   minForce-limit
  piezo limit
10395	   minForce-limit
  piezo limit
10425	   minForce-limit
  piezo limit
10445	   minForce-limit
  piezo limit
10465	   minForce-limit
  piezo limit
10475	   minForce-limit
  piezo limit
10510	   minForce-limit
  piezo limit
10520	   minForce-limit
  piezo limit
10550	   minForce-limit
  piezo limit
10580	   minForce-limit
  piezo limit
10600	   minForce-limit
  piezo limit
10625	   minForce-limit
  piezo limit
10645	   minForce-limit
  piezo limit
10655	   minForce-limit
  piezo limit
10685	   minForce-limit
  piezo limit
10715	   minForce-limit
  piezo limit
10740	   minForce-limit
  piezo limit
10760	   minForce-limit
  piezo limit
10775	   minForce-limit
  piezo limit
10790	   minForce-limit
  piezo limit
10820	   minForce-limit
  piezo limit
10845	   minForce-limit
  piezo limit
10865	   minForce-limit
  piezo limit
10875	   minForce-limit
  piezo limit
10895	   minForce-limit
  piezo limit
10915	   minForce-limit
  piezo limit
10945	   minForce-limit
  piezo limit
10970	   minForce-limit
  piezo limit
10990	   minForce-limit
  piezo limit
11010	   minForce-limit
  piezo limit
11020	   minForce-limit
  piezo limit
11050	   minForce-limit
  piezo limit
11075	   minForce-limit
  piezo limit
11095	   minForce-limit
  piezo limit
11105	   minForce-limit
  piezo limit
11125	   minForce-limit
  piezo limit
11145	   minForce-limit
  piezo limit
11160	   minForce-limit
  piezo limit
11190	   minForce-limit
  piezo limit
11210	   minForce-limit
  piezo limit
11220	   minForce-limit
  piezo limit
11240	   minForce-limit
  piezo limit
11260	   minForce-limit
  piezo limit
11270	   minForce-limit
  piezo limit
11295	   minForce-limit
  piezo limit
11325	   minForce-limit
  piezo limit
11345	   minForce-limit
  piezo limit
11365	   minForce-limit
11385	  piezo limit
11405	   minForce-limit
  piezo limit
11415	   minForce-limit
  piezo limit
11440	   minForce-limit
  piezo limit
11470	   minForce-limit
  piezo limit
11490	   minForce-limit
  piezo limit
11500	   minForce-limit
  piezo limit
11520	   minForce-limit
  piezo limit
11540	   minForce-limit
  piezo limit
11555	   minForce-limit
  piezo limit
11585	   minForce-limit
  piezo limit
11605	   minForce-limit
  piezo limit
11635	   minForce-limit
  piezo limit
11655	   minForce-limit
  piezo limit
11665	   minForce-limit
  piezo limit
11690	   minForce-limit
  piezo limit
11700	   minForce-limit
  piezo limit
11720	   minForce-limit
  piezo limit
11740	   minForce-limit
  piezo limit
11760	   minForce-limit
  piezo limit
11780	   minForce-limit
  piezo limit
11815	   minForce-limit
  piezo limit
11835	   minForce-limit
  piezo limit
11840	   minForce-limit
  piezo limit
11875	   minForce-limit
  piezo limit
11885	   minForce-limit
  piezo limit
11905	   minForce-limit
  piezo limit
11930	   minForce-limit
  piezo limit
11940	   minForce-limit
  piezo limit
11960	   minForce-limit
  piezo limit
11990	   minForce-limit
  piezo limit
12010	   minForce-limit
  piezo limit
12030	   minForce-limit
  piezo limit
12050	   minForce-limit
  piezo limit
12075	   minForce-limit
  piezo limit
12075	   minForce-limit
  piezo limit
12095	   minForce-limit
  piezo limit
12115	   minForce-limit
  piezo limit
12135	   minForce-limit
  piezo limit
12155	   minForce-limit
  piezo limit
12165	   minForce-limit
  piezo limit
12190	   minForce-limit
  piezo limit
12220	   minForce-limit
  piezo limit
12240	   minForce-limit
  piezo limit
12260	   minForce-limit
  piezo limit
12270	   minForce-limit
  piezo limit
12290	   minForce-limit
  piezo limit
12320	   minForce-limit
  piezo limit
12345	   minForce-limit
  piezo limit
12365	   minForce-limit
  piezo limit
12385	   minForce-limit
  piezo limit
12405	   minForce-limit
  piezo limit
12415	   minForce-limit
  piezo limit
12450	   minForce-limit
  piezo limit
12470	   minForce-limit
12490	  piezo limit
12500	   minForce-limit
  piezo limit
12520	   minForce-limit
  piezo limit
12525	   minForce-limit
  piezo limit
12575	   minForce-limit
  piezo limit
12605	   minForce-limit
  piezo limit
12625	   minForce-limit
  piezo limit
12635	   minForce-limit
  piezo limit
12645	   minForce-limit
  piezo limit
12675	   minForce-limit
  piezo limit
12710	   minForce-limit
  piezo limit
12730	   minForce-limit
  piezo limit
12750	   minForce-limit
  piezo limit
12770	   minForce-limit
  piezo limit
12770	   minForce-limit
  piezo limit
12790	   minForce-limit
  piezo limit
12810	   minForce-limit
  piezo limit
12845	   minForce-limit
  piezo limit
12865	   minForce-limit
  piezo limit
12885	   minForce-limit
  piezo limit
12895	   minForce-limit
  piezo limit
12915	   minForce-limit
  piezo limit
12935	   minForce-limit
  piezo limit
12970	   minForce-limit
  piezo limit
12970	   minForce-limit
  piezo limit
13000	   minForce-limit
  piezo limit
13020	   minForce-limit
  piezo limit
13020	   minForce-limit
  piezo limit
13050	   minForce-limit
  piezo limit
13070	   minForce-limit
  piezo limit
13095	   minForce-limit
  piezo limit
13105	   minForce-limit
  piezo limit
13135	   minForce-limit
  piezo limit
13135	   minForce-limit
  piezo limit
13155	   minForce-limit
  piezo limit
13175	   minForce-limit
  piezo limit
13185	   minForce-limit
  piezo limit
13205	   minForce-limit
  piezo limit
13240	   minForce-limit
  piezo limit
13270	   minForce-limit
  piezo limit
13290	   minForce-limit
  piezo limit
13300	   minForce-limit
  piezo limit
13320	   minForce-limit
  piezo limit
13330	   minForce-limit
  piezo limit
13365	   minForce-limit
  piezo limit
13385	   minForce-limit
  piezo limit
13405	   minForce-limit
  piezo limit
13405	   minForce-limit
  piezo limit
13425	   minForce-limit
  piezo limit
13445	   minForce-limit
  piezo limit
13470	   minForce-limit
13480	  piezo limit
13500	   minForce-limit
  piezo limit
13520	   minForce-limit
  piezo limit
13540	   minForce-limit
  piezo limit
13570	   minForce-limit
  piezo limit
13580	   minForce-limit
  piezo limit
13605	   minForce-limit
  piezo limit
13635	   minForce-limit
  piezo limit
13635	   minForce-limit
  piezo limit
13655	   minForce-limit
13685	  piezo limit
13695	   minForce-limit
  piezo limit
13715	   minForce-limit
  piezo limit
13750	   minForce-limit
  piezo limit
13770	   minForce-limit
  piezo limit
13790	   minForce-limit
  piezo limit
13810	   minForce-limit
  piezo limit
13830	   minForce-limit
  piezo limit
13865	   minForce-limit
  piezo limit
13885	   minForce-limit
13925	  piezo limit
13945	   minForce-limit
  piezo limit
13965	   minForce-limit
  piezo limit
13990	   minForce-limit
  piezo limit
14020	   minForce-limit
  piezo limit
14030	   minForce-limit
  piezo limit
14060	   minForce-limit
14080	  piezo limit
14100	   minForce-limit
14125	  piezo limit
14145	   minForce-limit
  piezo limit
14165	   minForce-limit
  piezo limit
14195	   minForce-limit
  piezo limit
14215	   minForce-limit
14300	  piezo limit
14330	   minForce-limit
14385	  piezo limit
14405	   minForce-limit
  piezo limit
14425	   minForce-limit
14465	  piezo limit
14485	   minForce-limit
  piezo limit
14510	   minForce-limit
14560	  piezo limit
14570	   minForce-limit
  piezo limit
14600	   minForce-limit
14655	  piezo limit
14665	   minForce-limit
  piezo limit
14695	   minForce-limit
14735	  piezo limit
14760	   minForce-limit
14790	  piezo limit
14800	   minForce-limit
  piezo limit
14830	   minForce-limit
  piezo limit
14860	   minForce-limit
14915	  piezo limit
14935	   minForce-limit
  piezo limit
14945	   minForce-limit
  piezo limit
14965	   minForce-limit
15030	  piezo limit
15050	   minForce-limit
15070	tempA = 21.404	tempB = 21.825
15120	  piezo limit
15165	   minForce-limit
  piezo limit
15180	   minForce-limit
15250	  piezo limit
15280	   minForce-limit
  piezo limit
15300	   minForce-limit
15330	  piezo limit
15360	   minForce-limit
  piezo limit
15360	   minForce-limit
  piezo limit
15390	   minForce-limit
15465	  piezo limit
15475	   minForce-limit
  piezo limit
15495	   minForce-limit
15600	  piezo limit
15610	   minForce-limit
  piezo limit
15630	   minForce-limit
  piezo limit
15665	   minForce-limit
15725	  piezo limit
15745	   minForce-limit
  piezo limit
15755	   minForce-limit
15880	  piezo limit
15900	   minForce-limit
  piezo limit
15925	   minForce-limit
15965	  piezo limit
15985	   minForce-limit
  piezo limit
16025	   minForce-limit
16050	  piezo limit
16060	   minForce-limit
  piezo limit
16100	   minForce-limit
16130	  piezo limit
16150	   minForce-limit
  piezo limit
16175	   minForce-limit
16195	  piezo limit
16225	   minForce-limit
16245	  piezo limit
16255	   minForce-limit
  piezo limit
16275	   minForce-limit
  piezo limit
16300	   minForce-limit
16330	  piezo limit
16350	   minForce-limit
  piezo limit
16370	   minForce-limit
16435	  piezo limit
16455	   minForce-limit
  piezo limit
16495	   minForce-limit
16525	  piezo limit
16550	   minForce-limit
  piezo limit
16570	   minForce-limit
16640	  piezo limit
16655	   minForce-limit
  piezo limit
16695	   minForce-limit
16725	  piezo limit
16745	   minForce-limit
  piezo limit
16770	   minForce-limit
16790	  piezo limit
16830	   minForce-limit
  piezo limit
16840	   minForce-limit
  piezo limit
16860	   minForce-limit
16925	  piezo limit
16965	   minForce-limit
  piezo limit
16975	   minForce-limit
  piezo limit
16995	   minForce-limit
  piezo limit
17020	   minForce-limit
17090	  piezo limit
17110	   minForce-limit
  piezo limit
17120	   minForce-limit
17225	  piezo limit
17255	   minForce-limit
17295	  piezo limit
17330	   minForce-limit
  piezo limit
17360	   minForce-limit
  piezo limit
17380	   minForce-limit
  piezo limit
17405	   minForce-limit
17510	  piezo limit
17530	   minForce-limit
  piezo limit
17560	   minForce-limit
17570	  piezo limit
17600	   minForce-limit
  piezo limit
17635	   minForce-limit
17665	  piezo limit
17695	   minForce-limit
17705	  piezo limit
17725	   minForce-limit
  piezo limit
17745	   minForce-limit
  piezo limit
17770	   minForce-limit
17800	  piezo limit
17800	   minForce-limit
  piezo limit
17820	   minForce-limit
  piezo limit
17840	   minForce-limit
17905	  piezo limit
17925	   minForce-limit
  piezo limit
17955	   minForce-limit
18040	  piezo limit
18070	   minForce-limit
18120	  piezo limit
18145	   minForce-limit
18165	  piezo limit
18185	   minForce-limit
  piezo limit
18205	   minForce-limit
  piezo limit
18225	   minForce-limit
18270	  piezo limit
18290	   minForce-limit
  piezo limit
18310	   minForce-limit
  piezo limit
18340	   minForce-limit
18375	  piezo limit
18395	   minForce-limit
  piezo limit
18415	   minForce-limit
18495	  piezo limit
18505	   minForce-limit
  piezo limit
18530	   minForce-limit
18560	  piezo limit
18570	   minForce-limit
  piezo limit
18600	   minForce-limit
18735	  piezo limit
18770	   minForce-limit
18810	  piezo limit
18840	   minForce-limit
  piezo limit
18860	   minForce-limit
18905	End Write
