# Supplementary material for: Structural characterization of the saxitoxin-targeting APTSTX1 aptamer using optical tweezers and molecular dynamics simulations
Source: PLoS One. 2019 Nov 7;14(11):e0222468. doi: 10.1371/journal.pone.0222468 (PMC6837747; doi:10.1371/journal.pone.0222468)
Supplement: S1 File — Data repository, aptamer control condition and aptamer under SXT. (ZIP) [file pone.0222468.s005.zip › Data/Data/August/070815/1bnbA.txt]

#Begin Write:
CycleCount/n	X_force	Y_force	Z_force	A_dist-Y	B_dist-Y	time(sec)	Status
100	6.81	-29.21	11.09	-213.60	410.46	9198.122	0
200	7.04	-29.12	10.99	-214.11	410.31	9198.219	0
300	7.00	-29.12	10.93	-214.01	410.06	9198.312	0
400	6.93	-29.15	10.97	-213.82	410.27	9198.417	0
500	6.95	-29.06	10.98	-213.95	410.24	9198.520	0
600	6.83	-29.11	11.05	-213.99	410.06	9198.617	0
700	6.92	-28.98	10.92	-214.08	410.01	9198.713	0
800	6.88	-29.06	10.94	-214.08	410.06	9198.807	0
900	6.84	-29.10	10.88	-214.06	410.13	9198.912	0
1000	6.83	-29.11	10.90	-214.13	410.18	9199.019	0
1100	6.93	-29.21	10.99	-214.01	410.03	9199.113	0
1200	6.94	-29.10	10.89	-214.32	410.22	9199.216	0
1300	6.74	-29.08	11.03	-214.19	410.12	9199.311	0
1400	6.95	-29.13	10.92	-214.09	410.06	9199.411	0
1500	6.86	-29.09	10.96	-214.14	410.16	9199.500	0
1600	6.76	-29.16	10.98	-214.13	410.01	9199.615	0
1700	6.77	-29.13	10.93	-214.20	410.08	9199.717	0
1800	6.92	-29.21	10.92	-213.85	410.24	9199.811	0
1900	7.00	-29.15	10.94	-214.00	409.98	9199.911	0
2000	6.99	-29.21	11.04	-214.08	410.07	9200.000	0
2100	6.77	-29.17	11.03	-214.12	409.87	9200.114	0
2200	6.89	-29.17	10.92	-214.09	409.89	9200.216	0
2300	6.76	-29.24	10.90	-213.93	410.10	9200.306	0
2300	6.91	-28.91	10.93	-214.59	409.88	9200.363	0
2400	6.80	-29.03	10.93	-214.24	410.08	9200.438	0
2500	6.67	-29.11	11.00	-214.16	409.77	9200.556	0
2600	6.76	-29.06	10.94	-214.22	409.78	9200.656	0
2700	6.89	-29.12	10.95	-214.32	409.72	9200.750	0
2800	6.60	-29.17	10.98	-214.27	409.85	9200.851	0
2900	6.93	-29.17	11.03	-214.20	409.77	9200.943	0
3000	6.77	-29.20	11.01	-214.21	409.52	9201.053	0
3100	6.87	-29.14	11.01	-214.28	409.73	9201.122	0
3200	6.82	-29.10	10.96	-214.38	409.83	9201.246	0
3300	6.63	-29.19	11.04	-214.27	409.78	9201.351	0
3400	6.61	-29.19	11.04	-214.14	409.70	9201.446	0
3500	6.87	-29.22	11.01	-214.23	409.82	9201.555	0
3600	6.95	-29.28	11.05	-213.98	409.76	9201.659	0
3700	6.80	-29.20	11.01	-214.09	409.86	9201.750	0
3800	6.82	-29.23	11.02	-213.92	410.07	9201.856	0
3900	6.79	-29.20	10.96	-214.14	410.16	9201.938	0
4000	6.64	-29.20	11.08	-214.21	409.93	9202.056	0
4100	6.91	-29.20	11.02	-214.04	410.04	9202.149	0
4200	6.76	-29.15	11.01	-214.28	409.89	9202.248	0
4300	6.73	-29.17	10.96	-214.35	409.87	9202.351	0
4400	6.55	-29.22	11.07	-213.89	409.60	9202.464	0
4500	6.70	-29.17	11.02	-214.02	409.83	9202.559	0
4600	6.96	-29.17	10.99	-214.12	409.70	9202.658	0
4700	6.64	-29.22	11.08	-214.20	409.89	9202.747	0
4800	6.62	-29.22	11.05	-214.35	409.89	9202.863	0
4900	6.45	-29.30	10.99	-214.18	410.02	9202.961	0
5000	6.86	-29.31	11.01	-214.28	410.05	9203.047	0
5100	6.93	-29.31	11.04	-214.15	409.87	9203.156	0
5200	6.89	-29.26	11.04	-214.13	409.93	9203.247	0
5300	6.70	-29.30	11.02	-214.21	409.81	9203.364	0
5400	6.29	-29.30	11.08	-214.01	410.19	9203.461	0
5500	6.62	-29.17	11.00	-214.26	409.52	9203.562	0
5600	6.79	-29.32	11.04	-214.14	410.19	9203.660	0
5700	6.73	-29.30	11.09	-214.18	409.94	9203.747	0
5800	6.64	-29.29	11.06	-214.38	410.07	9203.847	0
5900	6.69	-29.38	11.11	-214.36	410.02	9203.945	0
6000	6.89	-29.40	11.07	-214.11	410.09	9204.049	0
6100	6.88	-29.37	11.12	-213.96	409.91	9204.158	0
6200	6.86	-29.44	11.12	-213.99	409.92	9204.247	0
6300	6.51	-29.43	11.20	-213.82	409.81	9204.363	0
6400	7.46	-29.37	11.09	-214.33	410.23	9204.464	0
6500	6.84	-29.40	11.05	-213.88	410.07	9204.556	0
6600	6.88	-29.44	11.06	-213.99	410.18	9204.655	0
6700	6.68	-29.36	11.12	-213.95	410.26	9204.748	0
6800	6.93	-29.42	11.08	-213.88	410.18	9204.854	0
6900	6.82	-29.40	11.08	-213.73	409.86	9204.937	0
7000	6.52	-29.32	11.14	-213.98	410.02	9205.062	0
7100	6.86	-29.47	11.08	-213.98	409.84	9205.159	0
7200	6.92	-29.47	11.17	-214.09	409.79	9205.246	0
7300	6.77	-29.46	11.08	-214.09	409.97	9205.355	0
7400	6.64	-29.35	11.10	-214.17	409.87	9205.438	0
7500	6.94	-29.40	11.10	-214.03	409.92	9205.552	0
7600	6.44	-29.42	11.17	-214.13	410.08	9205.656	0
7755	6.83	-29.42	11.05	-214.22	409.55	9205.707	0
7760	7.06	-29.43	11.06	-214.07	409.91	9205.713	0
7765	6.29	-29.45	11.13	-214.14	409.77	9205.717	0
7770	7.07	-29.46	11.11	-214.13	409.72	9205.722	0
7775	7.39	-29.58	11.07	-213.94	409.93	9205.727	0
7780	6.92	-29.41	11.01	-214.04	410.03	9205.732	0
7785	6.89	-29.37	11.00	-214.23	409.76	9205.734	0
7790	7.14	-29.35	10.99	-214.29	410.03	9205.742	0
7795	6.50	-29.44	11.16	-214.08	409.92	9205.748	0
7800	6.58	-29.47	11.12	-214.11	410.05	9205.750	0
7805	6.99	-29.43	11.07	-214.16	409.84	9205.757	0
7810	6.45	-29.43	11.32	-214.39	409.75	9205.763	0
7815	6.74	-29.38	11.00	-214.52	409.78	9205.766	0
7820	7.08	-29.42	11.00	-214.18	409.92	9205.772	0
7825	6.64	-29.41	11.11	-214.33	409.98	9205.778	0
7830	6.26	-29.37	11.15	-214.41	409.47	9205.781	0
7835	7.10	-29.45	11.14	-214.10	409.67	9205.786	0
7840	7.05	-29.45	11.02	-214.15	409.60	9205.793	0
7845	6.75	-29.41	11.15	-214.37	409.74	9205.797	0
7850	6.39	-29.49	11.06	-213.76	410.01	9205.803	0
7855	6.34	-29.47	11.09	-214.16	409.56	9205.807	0
7860	6.59	-29.36	11.04	-214.07	409.79	9205.812	0
7865	6.79	-29.47	11.02	-214.00	410.12	9205.817	0
7870	7.00	-29.45	11.17	-214.11	410.03	9205.822	0
7875	6.94	-29.40	11.04	-213.96	409.89	9205.827	0
7880	6.72	-29.45	11.10	-214.00	409.84	9205.831	0
7885	6.73	-29.45	11.11	-214.04	409.55	9205.838	0
7890	6.93	-29.35	11.08	-214.06	409.91	9205.842	0
7895	6.70	-29.37	11.11	-214.02	409.73	9205.846	0
7900	7.13	-29.44	11.13	-213.94	409.85	9205.851	500
7905	6.35	-29.45	11.09	-214.18	409.71	9205.858	1000
7910	6.57	-29.40	11.06	-214.38	409.76	9205.860	1000
7915	7.13	-29.30	11.01	-214.04	410.00	9205.868	1000
7920	7.17	-29.41	11.12	-214.25	409.70	9205.873	1000
7925	6.99	-29.38	11.06	-214.26	409.54	9205.875	1000
7930	6.54	-29.47	11.05	-214.12	409.71	9205.882	1000
7935	6.88	-31.87	10.57	-214.03	455.03	9205.889	1030
7940	7.26	-33.70	10.34	-214.20	489.10	9205.891	1030
7945	7.84	-37.17	10.93	-214.32	557.63	9205.897	1030
7950	7.32	-39.37	11.75	-214.49	605.21	9205.903	1030
7955	7.66	-42.09	11.43	-215.99	672.67	9205.909	1030
7960	7.90	-43.57	10.88	-215.75	709.06	9205.912	1030
7965	7.92	-45.50	10.78	-215.67	766.69	9205.918	1030
7970	8.43	-46.93	10.88	-215.51	809.04	9205.922	1030
7975	8.56	-48.71	10.46	-216.88	878.80	9205.929	1030
7980	7.99	-49.07	10.08	-216.81	902.60	9205.931	1030
7985	8.57	-49.97	9.24	-216.98	952.42	9205.937	1030
7990	8.92	-50.55	9.03	-216.76	1000.36	9205.942	1030
7995	8.92	-50.69	9.28	-217.31	1044.16	9205.946	1030
8000	8.93	-50.77	9.52	-218.33	1089.87	9205.953	1030
8005	9.13	-50.72	9.35	-218.27	1132.39	9205.958	1030
8010	9.69	-50.30	8.83	-219.28	1190.35	9205.964	1030
8015	9.69	-49.83	8.71	-219.04	1220.90	9205.966	1030
8020	9.66	-48.86	8.82	-219.72	1270.74	9205.970	1030
8025	9.22	-47.87	9.21	-219.69	1314.18	9205.976	1030
8030	10.05	-46.66	9.52	-219.58	1371.55	9205.982	1030
8035	9.70	-45.45	9.66	-219.47	1417.29	9205.984	1030
8040	10.56	-43.20	9.58	-219.29	1498.50	9205.993	1030
8045	10.40	-42.14	9.48	-219.64	1532.15	9205.998	1030
8050	10.57	-39.85	9.39	-220.23	1605.20	9206.000	1030
8055	10.16	-37.94	9.51	-220.49	1662.09	9206.007	1030
8060	10.73	-35.54	9.30	-222.00	1737.30	9206.014	1030
8065	10.95	-33.76	9.45	-222.23	1800.87	9206.016	1030
8070	10.64	-31.31	9.66	-222.35	1889.62	9206.023	1030
8075	10.55	-29.68	9.64	-222.46	1955.10	9206.029	1030
8080	11.02	-27.79	9.84	-222.07	2044.61	9206.031	1030
8085	11.20	-26.34	10.02	-222.07	2124.51	9206.036	1030
8090	11.47	-24.79	10.04	-223.64	2218.27	9206.044	1030
8095	11.89	-23.78	10.22	-224.29	2296.75	9206.047	1030
8100	12.34	-22.55	10.54	-224.40	2432.50	9206.054	1030
8105	12.18	-22.36	10.63	-224.73	2490.25	9206.056	1030
8110	12.63	-22.05	10.75	-224.79	2597.28	9206.062	1030
8115	12.55	-21.77	11.04	-224.58	2694.58	9206.066	1030
8120	12.79	-21.57	11.09	-225.01	2802.80	9206.073	1030
8125	12.83	-21.86	11.07	-226.09	2929.44	9206.077	1030
8130	13.31	-21.89	11.14	-226.38	3023.49	9206.083	1030
8135	13.36	-21.99	11.22	-226.63	3135.53	9206.088	1030
8140	13.39	-21.67	11.38	-226.47	3231.15	9206.092	1030
8145	13.57	-22.31	11.05	-228.05	3381.63	9206.099	1030
8150	13.62	-22.28	11.05	-228.11	3476.94	9206.101	1030
8155	13.11	-22.38	11.03	-228.26	3598.61	9206.107	1030
8160	13.73	-22.37	10.93	-228.15	3707.24	9206.110	1030
8165	13.39	-21.76	11.11	-229.82	3882.89	9206.119	1030
8170	13.00	-21.88	11.12	-229.46	3946.97	9206.123	1030
8175	13.86	-22.15	10.95	-229.50	4089.17	9206.125	1030
8180	13.60	-22.22	11.00	-229.49	4198.32	9206.133	1030
8185	13.04	-22.06	11.03	-230.70	4372.84	9206.139	1030
8190	13.44	-21.80	11.04	-230.92	4456.89	9206.141	1030
8195	13.08	-22.16	10.96	-230.91	4588.46	9206.148	1030
8200	13.36	-21.89	10.94	-230.90	4706.20	9206.154	1030
8205	13.60	-21.98	10.80	-231.63	4846.10	9206.156	1030
8210	13.53	-21.92	10.84	-232.05	4970.14	9206.162	1030
8215	13.72	-21.86	10.70	-232.22	5095.03	9206.169	1030
8220	13.29	-21.91	10.67	-232.36	5215.92	9206.172	1030
8225	13.39	-22.07	10.57	-232.50	5354.52	9206.177	1030
8230	13.35	-22.19	10.52	-233.98	5508.87	9206.184	1030
8235	12.94	-21.92	10.61	-233.71	5611.80	9206.187	1030
8240	13.48	-22.02	10.52	-233.65	5772.33	9206.193	1030
8245	13.03	-22.05	10.54	-233.69	5865.22	9206.195	1030
8250	13.08	-21.53	10.55	-235.13	6012.99	9206.202	1030
8255	13.14	-22.07	10.38	-235.38	6132.82	9206.207	1030
8260	13.31	-21.84	10.33	-235.99	6287.29	9206.212	1030
8265	13.51	-21.83	10.29	-236.50	6421.82	9206.217	1030
8270	13.04	-21.91	10.33	-236.22	6617.40	9206.223	1030
8275	13.22	-21.90	10.33	-236.32	6702.94	9206.227	1030
8280	13.02	-22.00	10.20	-236.23	6859.43	9206.233	1030
8285	12.91	-21.95	10.21	-236.45	6987.65	9206.234	1030
8290	13.26	-21.77	9.99	-238.53	7195.27	9206.244	1030
8295	13.40	-21.77	9.98	-238.16	7276.61	9206.248	1030
8300	12.26	-21.85	10.03	-239.30	7484.31	9206.254	1030
8305	13.13	-21.78	10.04	-238.51	7567.45	9206.257	1030
8310	12.52	-21.71	9.90	-239.60	7732.96	9206.264	1030
8315	12.91	-21.78	9.86	-239.84	7852.07	9206.266	1030
8320	12.96	-21.75	9.77	-240.18	8021.78	9206.272	1030
8325	12.90	-21.93	9.68	-240.49	8146.09	9206.278	1030
8330	12.84	-22.08	9.67	-240.48	8235.27	9206.281	1030
8335	12.49	-21.95	9.71	-240.52	8273.09	9206.286	1030
8340	12.96	-21.99	9.59	-241.09	8301.73	9206.294	1030
8345	13.19	-21.73	9.61	-241.78	8321.25	9206.297	1030
8350	12.65	-22.05	9.55	-241.79	8339.48	9206.303	1030
8355	12.88	-22.09	9.50	-242.01	8354.69	9206.308	1030
8360	12.58	-21.77	9.59	-241.76	8363.98	9206.312	1030
8365	13.16	-21.57	9.57	-241.88	8375.31	9206.316	1030
8370	13.06	-21.85	9.45	-242.49	8384.51	9206.322	1030
8375	13.15	-21.64	9.40	-244.00	8394.62	9206.328	1030
8380	12.50	-21.48	9.50	-244.09	8400.41	9206.331	1030
8385	13.01	-21.39	9.47	-244.13	8409.80	9206.337	1030
8390	12.75	-21.48	9.44	-244.42	8414.10	9206.341	1030
8395	13.17	-21.48	9.29	-245.50	8420.79	9206.344	1030
8400	13.09	-21.46	9.31	-245.43	8425.66	9206.351	1030
8405	13.05	-21.08	9.37	-246.46	8432.96	9206.358	1030
8410	12.69	-20.92	9.51	-246.05	8436.92	9206.361	1030
8415	12.83	-21.04	9.41	-246.47	8441.79	9206.369	1030
8420	12.82	-21.05	9.45	-246.16	8446.12	9206.373	1030
8425	13.05	-21.47	9.22	-247.23	8450.60	9206.375	1030
8430	13.39	-21.47	9.12	-247.62	8454.46	9206.383	1030
8435	12.78	-20.77	9.37	-247.57	8460.50	9206.389	1030
8440	12.96	-21.05	9.27	-247.59	8462.29	9206.391	1030
8445	12.32	-21.15	9.31	-247.85	8466.19	9206.397	1030
8450	12.81	-21.34	9.22	-247.78	8469.36	9206.404	1030
8455	12.61	-20.76	9.30	-248.76	8472.54	9206.406	1030
8460	13.18	-21.02	9.15	-249.53	8475.70	9206.412	1030
8465	12.81	-21.02	9.13	-249.64	8478.39	9206.418	1030
8470	12.69	-20.88	9.21	-249.91	8481.10	9206.422	1030
8475	12.66	-21.06	9.12	-250.45	8484.27	9206.428	1030
8480	12.34	-20.83	9.19	-251.27	8486.49	9206.432	1030
8485	12.57	-20.64	9.18	-251.57	8489.49	9206.437	1030
8490	12.55	-20.66	9.19	-252.22	8492.17	9206.441	1030
8495	12.47	-20.65	9.12	-252.08	8494.45	9206.446	1030
8500	12.81	-20.31	9.21	-252.17	8497.31	9206.453	1030
8505	12.87	-20.50	9.14	-252.13	8498.63	9206.456	1030
8510	13.03	-20.55	9.14	-252.44	8501.34	9206.462	1030
8515	12.69	-20.43	9.23	-251.94	8503.57	9206.466	1030
8520	12.64	-19.87	9.23	-254.32	8506.00	9206.474	1030
8525	12.46	-20.31	9.12	-254.39	8507.70	9206.476	1030
8530	12.48	-20.58	9.02	-254.52	8509.89	9206.483	1030
8535	12.74	-20.32	9.12	-254.38	8511.82	9206.484	1030
8540	12.89	-20.19	9.04	-255.82	8514.69	9206.493	1030
8545	12.95	-20.41	8.99	-256.03	8515.94	9206.498	1030
8550	12.42	-20.09	9.14	-255.98	8519.35	9206.504	1030
8555	12.08	-19.98	9.16	-255.63	8519.61	9206.507	1030
8560	13.37	-20.31	8.91	-257.11	8522.33	9206.514	1030
8565	12.59	-20.23	8.99	-257.39	8523.67	9206.516	1030
8570	12.82	-20.44	8.92	-257.62	8524.84	9206.522	1030
8575	12.31	-19.60	9.11	-257.95	8526.86	9206.529	1030
8580	12.95	-20.08	8.97	-258.19	8528.74	9206.531	1030
8585	12.71	-19.53	9.07	-258.52	8530.61	9206.536	1030
8590	12.26	-19.53	9.08	-258.61	8532.35	9206.544	1030
8595	12.45	-19.64	9.12	-258.72	8533.79	9206.547	1030
8600	12.52	-19.90	8.98	-258.69	8535.88	9206.553	1030
8605	12.61	-20.17	8.93	-258.52	8536.86	9206.556	1030
8610	12.20	-19.53	9.15	-259.11	8538.60	9206.562	1030
8615	12.55	-19.50	9.01	-260.59	8540.23	9206.567	1030
8620	12.79	-19.67	8.95	-260.59	8541.77	9206.571	1030
8625	12.57	-19.51	8.91	-261.40	8543.54	9206.577	1030
8630	12.94	-19.84	8.81	-261.22	8545.37	9206.583	1030
8635	12.87	-19.41	8.97	-261.56	8547.15	9206.588	1030
8640	12.84	-19.67	8.89	-261.56	8548.86	9206.592	1030
8645	12.31	-19.20	8.92	-262.44	8550.76	9206.599	1030
8650	12.31	-18.95	8.99	-262.80	8551.12	9206.601	1030
8655	13.01	-19.33	8.84	-262.66	8553.08	9206.608	1030
8660	12.79	-19.48	8.80	-262.77	8553.90	9206.610	1030
8665	12.55	-19.38	8.74	-264.02	8555.49	9206.619	1030
8670	12.54	-19.33	8.82	-264.08	8556.96	9206.623	1030
8675	12.82	-19.11	8.71	-265.09	8558.84	9206.628	1030
8680	12.89	-19.12	8.71	-265.04	8560.02	9206.632	1030
8685	12.65	-19.13	8.76	-264.94	8561.35	9206.639	1030
8690	12.21	-18.74	8.90	-264.89	8562.50	9206.641	1030
8695	12.54	-18.37	8.84	-266.22	8564.18	9206.648	1030
8700	12.78	-18.85	8.73	-266.52	8565.40	9206.653	1030
8705	12.25	-18.51	8.95	-266.36	8566.46	9206.656	1030
8710	12.43	-18.68	8.79	-266.56	8567.59	9206.661	1030
8715	12.71	-18.96	8.75	-266.56	8569.11	9206.667	1030
8720	12.62	-18.95	8.67	-266.68	8570.55	9206.672	1030
8725	12.37	-18.84	8.71	-266.94	8571.72	9206.678	1030
8730	12.61	-18.79	8.70	-267.76	8573.35	9206.682	1030
8735	12.25	-18.84	8.60	-268.42	8574.28	9206.687	1030
8740	12.20	-18.57	8.66	-269.37	8575.68	9206.693	1030
8745	11.83	-18.50	8.74	-269.70	8576.74	9206.697	1030
8750	12.57	-18.31	8.67	-270.44	8577.83	9206.702	1030
8755	12.41	-18.47	8.63	-270.68	8578.88	9206.707	1030
8760	12.62	-18.39	8.56	-271.20	8580.79	9206.713	1030
8765	12.50	-18.30	8.57	-271.09	8581.03	9206.717	1030
8770	12.39	-18.10	8.64	-271.43	8582.83	9206.724	1030
8775	12.17	-18.21	8.60	-271.40	8583.88	9206.726	1030
8780	12.20	-18.63	8.50	-272.50	8584.95	9206.733	1030
8785	12.35	-18.39	8.49	-272.61	8585.76	9206.734	1030
8790	12.22	-18.08	8.55	-273.42	8587.40	9206.742	1030
8795	11.98	-18.33	8.53	-273.31	8588.00	9206.748	1030
8800	12.41	-18.14	8.50	-273.32	8589.18	9206.750	1030
8805	12.12	-18.02	8.56	-273.25	8589.87	9206.757	1030
8810	11.70	-18.08	8.51	-274.92	8591.13	9206.763	1030
8815	12.22	-18.19	8.43	-274.66	8591.75	9206.766	1030
8820	11.96	-18.29	8.37	-274.55	8593.54	9206.773	1030
8825	11.62	-18.02	8.56	-274.76	8593.91	9206.779	1030
8830	11.81	-17.73	8.49	-275.61	8594.72	9206.781	1030
8835	11.52	-17.69	8.52	-276.12	8595.78	9206.786	1030
8840	11.94	-17.19	8.43	-275.93	8597.49	9206.794	1030
8845	11.88	-17.59	8.41	-277.03	8597.84	9206.797	1030
8850	11.53	-17.40	8.51	-277.00	8598.36	9206.803	1030
8855	12.07	-17.63	8.41	-276.95	8599.51	9206.807	1030
8860	11.99	-17.28	8.50	-277.68	8600.45	9206.812	1030
8865	11.74	-17.44	8.40	-278.45	8600.93	9206.816	1030
8870	12.31	-17.51	8.30	-278.69	8602.17	9206.821	1030
8875	11.97	-17.37	8.36	-279.13	8603.09	9206.827	1030
8880	11.73	-17.21	8.40	-279.40	8603.32	9206.833	1030
8885	12.62	-17.83	8.14	-279.31	8604.98	9206.837	1030
8890	11.99	-17.47	8.36	-279.45	8605.17	9206.842	1030
8895	12.16	-17.55	8.23	-280.46	8606.16	9206.846	1030
8900	12.16	-17.37	8.29	-280.75	8606.83	9206.851	1030
8905	11.91	-17.23	8.28	-281.47	8607.53	9206.858	1030
8910	11.77	-17.15	8.34	-281.52	8608.04	9206.860	1030
8915	11.92	-17.22	8.33	-281.65	8609.43	9206.868	1030
8920	12.15	-17.57	8.21	-281.52	8609.73	9206.873	1030
8925	11.46	-17.35	8.25	-282.91	8610.99	9206.879	1030
8930	12.10	-17.42	8.21	-283.13	8611.74	9206.883	1030
8935	12.17	-17.71	8.20	-284.13	8610.93	9206.889	1030
8940	11.60	-17.27	8.25	-283.00	8613.24	9206.891	1030
8945	11.71	-17.27	8.23	-284.17	8613.80	9206.897	1030
8950	12.05	-17.12	8.23	-284.59	8614.71	9206.903	1030
8955	11.85	-17.28	8.21	-284.81	8615.57	9206.906	1030
8960	12.16	-17.33	8.14	-285.34	8615.99	9206.911	1030
8965	12.08	-17.30	8.21	-284.98	8616.83	9206.919	1030
8970	11.95	-16.83	8.28	-285.26	8617.60	9206.922	1030
8975	11.58	-16.39	8.46	-285.80	8618.34	9206.927	1030
8980	11.35	-16.83	8.28	-286.81	8618.82	9206.932	1030
8985	12.11	-17.05	8.15	-286.63	8619.58	9206.937	1030
8990	12.14	-17.22	8.10	-287.56	8620.51	9206.944	1030
8995	12.52	-17.29	8.11	-287.57	8621.27	9206.946	1030
9000	11.75	-16.88	8.18	-287.75	8621.75	9206.952	1030
9005	11.35	-16.38	8.37	-287.65	8622.11	9206.957	1030
9010	11.58	-16.48	8.28	-289.14	8622.73	9206.963	1030
9015	11.70	-16.46	8.27	-289.45	8623.29	9206.967	1030
9020	11.77	-16.83	8.19	-289.58	8624.44	9206.973	1030
9025	11.59	-16.64	8.19	-289.26	8624.42	9206.976	1030
9030	12.81	-17.32	8.03	-289.70	8626.29	9206.984	1030
9035	12.20	-16.92	8.12	-289.54	8625.70	9206.984	1030
9040	11.72	-16.47	8.16	-291.02	8626.66	9206.993	1030
9045	11.59	-16.19	8.26	-291.40	8627.23	9206.998	1030
9050	11.78	-16.22	8.19	-292.14	8628.11	9207.000	1030
9055	12.33	-16.35	8.19	-292.37	8628.89	9207.007	1030
9060	12.77	-16.72	8.02	-292.39	8630.50	9207.014	1030
9065	12.07	-16.44	8.10	-292.60	8630.11	9207.016	1030
9070	12.06	-16.37	8.08	-292.39	8630.60	9207.022	1030
9075	11.74	-16.25	8.20	-292.64	8630.97	9207.029	1030
9080	12.25	-16.25	8.08	-293.81	8631.96	9207.031	1030
9085	12.08	-16.12	8.13	-294.82	8632.29	9207.036	1030
9090	11.28	-15.64	8.21	-295.20	8633.10	9207.043	1030
9095	11.87	-16.15	8.00	-295.67	8633.46	9207.047	1030
9100	11.89	-16.09	8.02	-295.71	8634.20	9207.053	1030
9105	11.84	-16.10	8.05	-295.48	8634.76	9207.057	1030
9110	11.90	-16.10	8.01	-295.82	8635.00	9207.062	1030
9115	12.05	-16.08	7.96	-296.72	8635.64	9207.066	1030
9120	11.82	-15.88	8.01	-296.97	8636.31	9207.071	1030
9125	12.07	-16.04	7.95	-297.79	8637.21	9207.077	1030
9130	11.54	-15.61	8.07	-297.75	8638.17	9207.082	1030
9135	11.92	-15.81	7.99	-297.93	8637.93	9207.088	1030
9140	11.74	-16.08	7.93	-297.71	8638.27	9207.092	1030
9145	12.15	-16.05	7.88	-299.12	8638.79	9207.095	1030
9150	11.57	-15.76	7.98	-299.15	8639.76	9207.101	1030
9155	11.94	-15.89	7.84	-300.01	8640.25	9207.108	1030
9160	12.35	-16.10	7.81	-299.97	8640.35	9207.110	1030
9165	10.90	-15.06	8.12	-300.15	8640.70	9207.119	1030
9170	11.92	-16.09	7.83	-300.03	8641.26	9207.123	1030
9175	12.13	-15.88	7.74	-301.50	8642.32	9207.129	1030
9180	11.53	-15.69	7.83	-301.59	8642.47	9207.132	1030
9185	10.96	-15.03	8.01	-301.30	8642.82	9207.139	1030
9190	11.60	-15.38	7.95	-301.62	8643.84	9207.141	1030
9195	11.82	-15.45	7.86	-302.50	8644.11	9207.147	1030
9200	12.13	-15.64	7.79	-303.25	8644.69	9207.154	1030
9205	12.40	-15.66	7.80	-303.70	8644.89	9207.156	1030
9210	11.75	-15.38	7.84	-304.07	8645.46	9207.162	1030
9215	11.07	-14.98	7.89	-304.25	8646.80	9207.169	1030
9220	11.65	-15.43	7.85	-304.01	8646.47	9207.172	1030
9225	12.43	-15.60	7.77	-304.14	8647.08	9207.178	1030
9230	11.56	-15.22	7.93	-304.03	8647.42	9207.181	1030
9235	11.95	-15.32	7.79	-305.25	8647.70	9207.187	1030
9240	11.41	-14.89	7.86	-306.19	8648.21	9207.191	1030
9245	11.78	-15.14	7.77	-306.38	8648.82	9207.196	1030
9250	12.14	-15.29	7.66	-307.23	8648.86	9207.203	1030
9255	12.10	-14.93	7.70	-307.18	8649.58	9207.208	1030
9260	11.63	-14.66	7.79	-307.09	8649.80	9207.212	1030
9265	12.09	-15.08	7.76	-307.23	8650.81	9207.216	1030
9270	11.71	-14.79	7.69	-308.65	8650.91	9207.224	1030
9275	12.33	-15.09	7.61	-308.46	8650.98	9207.227	1030
9280	12.26	-15.24	7.61	-308.82	8651.84	9207.232	1030
9285	11.65	-14.84	7.72	-308.46	8652.27	9207.234	1030
9290	11.22	-14.25	7.79	-310.22	8652.69	9207.242	1030
9295	12.28	-14.94	7.61	-310.35	8653.02	9207.248	1030
9300	11.78	-14.86	7.61	-310.24	8653.55	9207.250	1030
9305	12.51	-15.35	7.49	-310.21	8653.69	9207.257	1030
9310	11.48	-14.73	7.55	-312.10	8654.56	9207.264	1030
9315	12.15	-14.89	7.58	-312.09	8654.68	9207.266	1030
9320	12.30	-15.16	7.47	-312.01	8655.42	9207.274	1030
9325	12.29	-14.87	7.55	-311.95	8655.30	9207.279	1030
9330	12.07	-14.81	7.45	-312.73	8655.68	9207.281	1030
9335	11.41	-14.22	7.62	-313.37	8656.08	9207.286	1030
9340	11.58	-14.27	7.61	-313.75	8656.74	9207.293	1030
9345	11.94	-14.44	7.56	-314.04	8656.88	9207.297	1030
9350	11.67	-14.44	7.55	-314.37	8657.56	9207.303	1030
9355	11.54	-14.09	7.64	-314.37	8658.24	9207.307	1030
9360	11.66	-14.43	7.54	-314.10	8658.62	9207.312	1030
9365	11.18	-14.02	7.67	-314.20	8659.24	9207.317	1030
9370	11.29	-14.04	7.59	-314.86	8659.19	9207.322	1030
9375	10.96	-13.45	7.79	-316.58	8659.48	9207.328	1030
9380	11.53	-13.92	7.60	-316.41	8659.81	9207.333	1030
9385	11.32	-13.66	7.63	-316.49	8660.21	9207.338	1030
9390	11.35	-13.62	7.70	-316.62	8660.86	9207.342	1030
9395	12.09	-14.00	7.45	-317.90	8661.22	9207.344	1030
9400	11.79	-13.77	7.54	-318.04	8661.36	9207.351	1030
9405	11.51	-13.78	7.51	-318.25	8661.50	9207.357	1030
9410	11.57	-13.82	7.51	-318.32	8661.95	9207.360	1030
9415	11.27	-14.16	7.47	-318.28	8662.96	9207.368	1030
9420	11.59	-14.60	7.37	-318.24	8662.73	9207.373	1030
9425	11.88	-14.42	7.45	-318.72	8662.84	9207.379	1030
9430	12.12	-14.30	7.39	-318.36	8663.51	9207.383	1030
9435	11.90	-14.06	7.37	-320.77	8664.05	9207.389	1030
9440	12.08	-13.93	7.39	-321.22	8664.37	9207.391	1030
9445	11.92	-13.72	7.40	-321.64	8664.00	9207.399	1030
9450	12.05	-13.84	7.34	-321.75	8664.52	9207.403	1030
9455	11.67	-13.61	7.36	-321.64	8665.26	9207.406	1030
9460	12.40	-13.83	7.36	-321.77	8665.22	9207.411	1030
9465	12.08	-13.50	7.36	-323.39	8666.56	9207.419	1030
9470	11.67	-13.33	7.46	-323.41	8666.31	9207.422	1030
9475	11.87	-13.54	7.35	-323.48	8666.68	9207.428	1030
9480	12.06	-13.46	7.37	-323.71	8667.09	9207.432	1030
9485	11.86	-13.36	7.35	-323.93	8667.26	9207.437	1030
9490	11.95	-13.39	7.31	-324.87	8667.54	9207.443	1030
9495	11.96	-13.54	7.26	-324.88	8667.79	9207.446	1030
9500	11.46	-13.18	7.39	-324.72	8668.20	9207.452	1030
9505	12.33	-13.49	7.27	-325.27	8668.43	9207.457	1030
9510	12.45	-13.55	7.20	-326.46	8669.07	9207.462	1030
9515	12.40	-13.60	7.11	-326.50	8669.28	9207.466	1030
9520	12.06	-13.85	7.11	-326.48	8669.40	9207.473	1030
9525	11.98	-13.42	7.30	-326.66	8669.91	9207.476	1030
9530	11.64	-13.49	7.25	-326.48	8670.35	9207.483	1030
9535	10.96	-12.63	7.56	-326.75	8670.56	9207.486	1030
9540	11.66	-12.83	7.39	-327.85	8670.95	9207.493	1030
9545	11.45	-12.96	7.33	-328.01	8670.79	9207.498	1030
9550	11.56	-13.32	7.26	-329.04	8671.28	9207.504	1030
9555	11.72	-13.34	7.24	-328.79	8671.86	9207.507	1030
9560	11.76	-13.16	7.28	-328.88	8672.25	9207.514	1030
9565	12.19	-13.99	6.99	-328.85	8672.41	9207.516	1030
9570	11.85	-13.80	6.97	-330.37	8673.06	9207.523	1030
9575	11.66	-13.31	7.15	-330.84	8673.17	9207.528	1030
9580	12.19	-13.42	7.01	-330.87	8673.15	9207.531	1030
9585	11.82	-13.35	7.08	-331.20	8674.04	9207.536	1030
9590	11.99	-13.51	6.95	-332.25	8674.26	9207.544	1030
9595	11.64	-12.83	7.19	-332.78	8674.48	9207.547	1030
9600	11.82	-13.03	7.08	-332.90	8675.03	9207.553	1030
9605	12.01	-13.10	7.06	-333.08	8675.08	9207.556	1030
9610	11.99	-12.56	7.15	-333.10	8675.55	9207.562	1030
9615	12.14	-12.77	6.99	-334.12	8675.76	9207.568	1030
9620	11.90	-13.01	7.01	-333.93	8676.03	9207.572	1030
9625	12.00	-13.05	6.97	-334.31	8676.11	9207.578	1030
9630	11.83	-13.16	6.96	-334.51	8676.63	9207.581	1030
9635	11.52	-12.70	7.08	-335.48	8677.06	9207.587	1030
9640	12.26	-12.97	6.92	-335.74	8676.82	9207.592	1030
9645	11.70	-12.80	6.96	-336.20	8677.74	9207.599	1030
9650	12.24	-13.33	6.82	-336.54	8677.63	9207.601	1030
9655	11.97	-12.29	7.02	-336.53	8678.28	9207.607	1030
9660	12.23	-12.47	6.95	-336.68	8678.34	9207.610	1030
9665	11.21	-11.59	7.14	-337.76	8678.52	9207.617	1030
9670	12.05	-12.21	6.94	-338.21	8678.87	9207.623	1030
9675	12.24	-12.38	6.94	-337.93	8679.25	9207.625	1030
9680	11.93	-12.30	6.92	-338.08	8679.29	9207.633	1030
9685	12.45	-12.25	6.92	-339.88	8679.45	9207.639	1030
9690	12.38	-12.21	6.94	-339.52	8680.42	9207.641	1030
9695	12.16	-12.08	7.02	-339.64	8680.36	9207.648	1030
9700	12.37	-12.16	6.91	-339.73	8680.71	9207.654	1030
9705	11.85	-11.82	7.04	-340.18	8681.04	9207.656	1030
9710	11.70	-11.69	7.00	-341.04	8681.29	9207.662	1030
9715	12.31	-12.14	6.89	-340.94	8681.46	9207.668	1030
9720	12.13	-12.15	6.90	-341.15	8681.99	9207.672	1030
9725	12.06	-12.27	6.85	-341.25	8682.12	9207.678	1030
9730	11.80	-12.10	6.96	-341.00	8682.86	9207.682	1030
9735	11.91	-12.07	6.92	-341.38	8682.81	9207.687	1030
9740	12.18	-12.00	6.84	-343.16	8682.99	9207.691	1030
9745	12.13	-11.88	6.84	-343.10	8683.56	9207.696	1030
9750	11.63	-11.28	7.07	-343.32	8683.68	9207.703	1030
9755	11.71	-11.44	6.99	-343.23	8683.81	9207.706	1030
9760	11.71	-11.68	6.85	-343.36	8684.26	9207.713	1030
9765	11.74	-11.54	6.91	-343.50	8684.60	9207.717	1030
9770	11.84	-11.36	6.92	-345.57	8685.04	9207.724	1030
9775	11.49	-11.30	6.88	-345.55	8684.98	9207.726	1030
9780	12.39	-11.67	6.79	-345.81	8685.45	9207.733	1030
9785	11.83	-11.21	6.96	-345.81	8685.25	9207.734	1030
9790	11.90	-11.15	6.86	-346.94	8685.98	9207.743	1030
9795	11.65	-11.14	6.88	-347.06	8685.72	9207.748	1030
9800	11.78	-11.17	6.91	-347.28	8686.15	9207.750	1030
9805	12.42	-11.60	6.75	-347.12	8686.56	9207.757	1030
9810	12.34	-11.66	6.66	-348.18	8687.08	9207.764	1030
9815	12.42	-11.73	6.64	-348.64	8687.23	9207.766	1030
9820	12.10	-11.33	6.76	-348.87	8687.36	9207.772	1030
9825	12.17	-11.36	6.72	-348.88	8687.50	9207.778	1030
9830	12.18	-11.38	6.72	-349.55	8687.95	9207.781	1030
9835	12.39	-11.74	6.56	-350.46	8687.77	9207.787	1030
9840	12.32	-11.27	6.69	-350.70	8688.25	9207.793	1030
9845	12.24	-11.03	6.71	-351.49	8688.42	9207.797	1030
9850	12.01	-10.83	6.76	-351.30	8688.65	9207.802	1030
9855	12.36	-11.13	6.64	-351.20	8689.07	9207.807	1030
9860	12.42	-11.13	6.66	-351.06	8689.01	9207.811	1030
9865	12.20	-10.76	6.72	-352.68	8689.68	9207.818	1030
9870	12.30	-11.03	6.64	-352.83	8689.92	9207.821	1030
9875	12.17	-10.99	6.64	-352.78	8689.99	9207.827	1030
9880	12.36	-10.94	6.69	-352.89	8690.14	9207.830	1030
9885	12.03	-10.76	6.64	-354.30	8690.39	9207.838	1030
9890	12.16	-10.85	6.60	-354.45	8690.51	9207.842	1030
9895	12.23	-10.75	6.59	-354.59	8691.21	9207.845	1030
9900	12.03	-10.45	6.71	-354.66	8691.31	9207.853	1030
9905	12.31	-10.98	6.47	-355.90	8691.54	9207.859	1030
9910	12.70	-10.90	6.49	-355.99	8691.60	9207.860	1030
9915	11.74	-10.32	6.56	-356.43	8692.10	9207.869	1030
9920	12.51	-10.82	6.49	-355.96	8691.94	9207.873	1030
9925	12.33	-10.69	6.52	-357.25	8692.38	9207.875	1030
9930	12.33	-10.55	6.55	-357.59	8692.70	9207.883	1030
9935	11.91	-10.24	6.61	-357.99	8692.60	9207.888	1030
9940	12.30	-10.51	6.48	-358.20	8693.27	9207.891	1030
9945	12.44	-10.51	6.51	-358.30	8693.91	9207.897	1030
9950	11.98	-10.16	6.65	-358.32	8693.58	9207.904	1030
9955	12.31	-10.37	6.53	-358.20	8693.82	9207.906	1030
9960	12.68	-10.70	6.47	-358.33	8694.18	9207.911	1030
9965	12.73	-10.66	6.46	-358.54	8694.71	9207.917	1030
9970	12.57	-10.33	6.46	-360.47	8694.80	9207.922	1030
9975	12.24	-10.33	6.48	-360.50	8694.77	9207.927	1030
9980	12.14	-10.14	6.55	-360.43	8695.00	9207.932	1030
9985	12.22	-10.24	6.49	-360.55	8695.33	9207.937	1030
9990	12.51	-10.30	6.36	-362.27	8695.80	9207.944	1030
9995	12.35	-10.15	6.45	-362.36	8695.87	9207.946	1030
10000	12.35	-10.19	6.43	-362.32	8696.64	9207.953	1030
10005	12.10	-10.11	6.42	-362.36	8696.52	9207.956	1030
10010	12.14	-10.01	6.48	-363.06	8696.59	9207.961	1030
10015	11.81	-9.90	6.44	-363.68	8696.78	9207.967	1030
10020	11.95	-9.77	6.47	-364.44	8696.84	9207.974	1030
10025	12.05	-9.85	6.47	-364.47	8696.78	9207.978	1030
10030	11.91	-9.80	6.43	-364.32	8697.09	9207.983	1030
10035	11.94	-9.85	6.44	-364.30	8697.38	9207.984	1030
10040	11.84	-9.69	6.42	-365.59	8697.93	9207.993	1030
10045	12.07	-9.83	6.38	-365.82	8698.16	9207.998	1030
10050	11.94	-9.73	6.43	-365.77	8698.42	9208.000	1030
10055	12.25	-9.98	6.32	-365.98	8698.59	9208.009	1030
10060	11.90	-9.61	6.40	-366.04	8699.28	9208.015	1030
10065	12.15	-9.85	6.36	-366.32	8698.91	9208.016	1030
10070	11.77	-9.49	6.48	-367.50	8699.38	9208.022	1030
10075	12.02	-9.52	6.38	-368.25	8699.66	9208.029	1030
10080	11.85	-9.42	6.43	-368.17	8700.00	9208.031	1030
10085	12.14	-9.71	6.30	-368.17	8700.20	9208.038	1030
10090	12.53	-10.28	6.20	-368.63	8700.20	9208.043	1030
10095	11.41	-9.79	6.33	-369.11	8700.36	9208.047	1030
10100	11.62	-9.57	6.36	-368.94	8700.26	9208.052	1030
10105	12.37	-9.64	6.19	-370.50	8700.72	9208.058	1030
10110	12.41	-9.73	6.19	-370.81	8700.67	9208.062	1030
10115	12.20	-9.53	6.24	-370.62	8701.34	9208.069	1030
10120	12.11	-9.37	6.32	-370.74	8701.32	9208.070	1030
10125	12.19	-9.28	6.27	-372.15	8701.45	9208.077	1030
10130	11.86	-9.02	6.35	-372.47	8701.73	9208.082	1030
10135	11.98	-9.11	6.28	-373.28	8701.77	9208.088	1030
10140	12.05	-9.15	6.25	-373.48	8702.03	9208.092	1030
10145	11.69	-8.99	6.33	-374.14	8702.53	9208.098	1030
10150	11.80	-8.97	6.33	-373.45	8702.77	9208.103	1030
10155	12.02	-8.96	6.29	-373.34	8702.83	9208.108	1030
10160	11.99	-9.42	6.21	-373.23	8703.01	9208.110	1030
10165	13.11	-9.94	5.92	-375.48	8703.08	9208.119	1030
10170	12.17	-9.19	6.17	-375.71	8703.42	9208.123	1030
10175	12.44	-9.74	5.98	-375.68	8703.32	9208.126	1030
10180	12.46	-9.71	6.02	-375.55	8703.93	9208.133	1030
10185	12.62	-9.85	5.93	-376.51	8704.27	9208.138	1030
10190	11.83	-9.24	6.09	-377.13	8704.44	9208.141	1030
10195	12.56	-9.66	5.93	-377.13	8704.72	9208.147	1030
10200	12.29	-9.22	6.07	-377.25	8704.80	9208.154	1030
10205	12.48	-9.20	6.08	-377.70	8704.94	9208.156	1030
10210	12.33	-9.22	6.01	-379.00	8705.34	9208.161	1030
10215	12.14	-9.01	6.01	-379.06	8705.50	9208.166	1030
10220	11.85	-8.85	6.06	-379.58	8705.36	9208.172	1030
10225	11.86	-8.99	6.08	-379.79	8705.82	9208.177	1030
10230	12.42	-9.29	5.92	-379.83	8705.83	9208.182	1030
10235	12.40	-9.55	5.94	-379.70	8706.22	9208.187	1030
10240	12.33	-9.86	5.81	-380.88	8706.51	9208.191	1030
10245	11.47	-8.84	6.04	-381.23	8707.10	9208.195	1030
10250	10.75	-8.66	6.17	-381.10	8706.80	9208.203	1030
10255	11.74	-9.37	5.91	-381.14	8707.17	9208.208	1030
10260	11.45	-8.81	6.05	-381.33	8707.39	9208.212	1030
10265	11.27	-9.25	5.97	-381.46	8707.77	9208.217	1030
10270	11.05	-9.14	5.88	-383.49	8708.14	9208.224	1030
10275	11.67	-9.38	5.87	-383.58	8708.11	9208.228	1030
10280	11.55	-8.64	6.07	-384.33	8707.91	9208.234	1030
10285	11.33	-8.60	6.03	-383.84	8708.44	9208.234	1030
10290	11.72	-8.89	5.89	-384.68	8708.89	9208.242	1030
10295	11.70	-9.01	5.86	-385.31	8709.07	9208.248	1030
10300	11.10	-8.56	5.99	-385.26	8709.13	9208.250	1030
10305	11.85	-8.97	5.84	-385.07	8709.25	9208.258	1030
10310	11.94	-9.21	5.76	-385.45	8709.27	9208.263	1030
10315	11.91	-8.90	5.86	-386.00	8709.59	9208.266	1030
10320	11.46	-8.61	5.90	-386.51	8709.53	9208.272	1030
10325	11.25	-8.57	5.87	-387.38	8709.83	9208.279	1030
10330	11.84	-9.01	5.79	-387.44	8710.12	9208.281	1030
10335	11.04	-8.41	5.95	-387.50	8710.16	9208.286	1030
10340	11.62	-8.88	5.79	-387.59	8710.57	9208.291	1030
10345	11.69	-8.66	5.79	-389.00	8710.46	9208.297	1030
10350	12.00	-9.04	5.72	-388.90	8710.92	9208.302	1030
10355	11.57	-9.06	5.69	-388.99	8711.08	9208.307	1030
10360	11.75	-8.59	5.78	-389.21	8711.15	9208.312	1030
10365	11.82	-8.54	5.78	-390.52	8711.86	9208.319	1030
10370	11.74	-8.31	5.80	-390.44	8711.47	9208.321	1030
10375	11.80	-8.60	5.74	-390.47	8711.77	9208.328	1030
10380	11.77	-8.89	5.69	-390.37	8711.77	9208.330	1030
10385	12.25	-8.86	5.64	-391.93	8713.06	9208.339	1030
10390	11.84	-8.73	5.70	-391.98	8712.01	9208.342	1030
10395	11.52	-8.30	5.74	-392.33	8712.57	9208.348	1030
10400	11.83	-8.74	5.69	-392.41	8712.74	9208.352	1030
10405	11.37	-8.33	5.78	-393.22	8712.75	9208.358	1030
10410	11.37	-8.16	5.73	-393.69	8713.14	9208.361	1030
10415	11.48	-8.33	5.69	-394.12	8713.53	9208.367	1030
10420	11.50	-8.42	5.70	-394.79	8713.70	9208.373	1030
10425	11.48	-8.25	5.72	-394.66	8713.56	9208.375	1030
10430	11.48	-8.15	5.72	-394.70	8713.80	9208.383	1030
10435	11.45	-8.03	5.73	-394.90	8714.15	9208.389	1030
10440	11.74	-8.54	5.65	-394.95	8714.10	9208.391	1030
10445	11.48	-8.38	5.68	-395.48	8714.02	9208.397	1030
10450	11.41	-8.24	5.66	-396.75	8714.51	9208.403	1030
10455	11.07	-7.97	5.70	-396.90	8714.81	9208.406	1030
10460	11.54	-7.97	5.67	-397.46	8714.95	9208.412	1030
10465	11.63	-8.25	5.60	-397.72	8714.86	9208.418	1030
10470	11.67	-7.79	5.69	-397.74	8715.41	9208.422	1030
10475	11.69	-8.17	5.62	-398.03	8715.55	9208.428	1030
10480	11.39	-8.01	5.66	-399.08	8715.76	9208.432	1030
10485	11.52	-7.93	5.63	-399.26	8715.92	9208.437	1030
10490	11.84	-8.29	5.53	-399.32	8715.93	9208.444	1030
10495	11.55	-7.74	5.65	-399.46	8716.13	9208.446	1030
10500	11.10	-7.51	5.76	-399.55	8716.47	9208.453	1030
10505	11.87	-8.23	5.49	-399.43	8716.59	9208.456	1030
10510	11.57	-7.80	5.60	-401.24	8717.06	9208.461	1030
10515	11.37	-7.64	5.55	-401.83	8716.90	9208.467	1030
10520	11.08	-7.38	5.63	-402.43	8717.08	9208.474	1030
10525	11.46	-7.85	5.54	-402.48	8717.13	9208.479	1030
10530	10.99	-7.70	5.60	-402.27	8717.43	9208.483	1030
10535	11.10	-7.57	5.61	-402.64	8717.48	9208.484	1030
10540	11.35	-8.09	5.48	-404.07	8718.54	9208.494	1030
10545	11.53	-7.87	5.43	-403.97	8717.91	9208.498	1030
10550	11.46	-7.77	5.51	-404.01	8717.72	9208.500	1030
10555	11.49	-7.58	5.53	-404.18	8718.04	9208.507	1030
10560	11.43	-7.69	5.45	-404.69	8718.24	9208.513	1030
10565	11.34	-7.62	5.49	-405.59	8718.60	9208.516	1030
10570	11.57	-7.96	5.41	-405.72	8718.74	9208.521	1030
10575	11.31	-7.59	5.48	-405.45	8718.70	9208.529	1030
10580	11.25	-7.50	5.51	-406.27	8718.89	9208.531	1030
10585	11.71	-7.66	5.40	-407.02	8719.42	9208.537	1030
10590	10.89	-7.15	5.55	-407.17	8719.45	9208.543	1030
10595	11.06	-7.39	5.47	-407.26	8719.54	9208.547	1030
10600	11.48	-7.37	5.47	-407.34	8720.15	9208.552	1030
10605	11.73	-7.23	5.45	-408.46	8719.95	9208.559	1030
10610	11.61	-7.38	5.40	-408.61	8720.10	9208.562	1030
10615	12.10	-7.32	5.37	-408.78	8719.99	9208.569	1030
10620	11.10	-7.01	5.53	-408.81	8720.27	9208.571	1030
10625	11.00	-6.78	5.52	-410.02	8720.64	9208.577	1030
10630	12.37	-7.22	5.34	-410.46	8720.77	9208.582	1030
10635	11.71	-6.63	5.46	-410.96	8721.00	9208.587	1030
10640	12.06	-6.94	5.38	-411.33	8721.24	9208.592	1030
10645	11.98	-6.79	5.43	-411.22	8721.60	9208.598	1030
10650	11.94	-6.89	5.42	-411.33	8721.48	9208.602	1030
10655	11.69	-6.63	5.44	-411.37	8721.09	9208.608	1030
10660	11.83	-6.95	5.37	-411.21	8721.51	9208.611	1030
10665	12.15	-7.07	5.36	-413.77	8721.66	9208.619	1030
10670	11.70	-6.60	5.40	-413.48	8721.75	9208.623	1030
10675	11.98	-6.66	5.34	-413.65	8721.61	9208.625	1030
10680	11.67	-6.53	5.40	-413.65	8722.11	9208.633	1030
10685	12.02	-6.65	5.31	-414.56	8722.66	9208.638	1030
10690	11.89	-6.88	5.27	-415.47	8722.61	9208.641	1030
10695	12.09	-6.59	5.32	-415.40	8722.71	9208.648	1030
10700	11.96	-6.62	5.29	-415.33	8723.49	9208.654	1030
10705	11.54	-6.22	5.41	-415.88	8723.56	9208.656	1030
10710	11.48	-6.14	5.36	-417.16	8723.80	9208.661	1030
10715	11.98	-6.58	5.27	-417.37	8723.62	9208.667	1030
10720	11.40	-5.97	5.38	-417.72	8723.65	9208.672	1030
10725	11.67	-6.21	5.37	-417.92	8723.70	9208.677	1030
10730	11.79	-6.72	5.23	-417.96	8723.65	9208.682	1030
10735	12.05	-6.72	5.20	-418.36	8724.22	9208.687	1030
10740	11.42	-6.51	5.25	-419.48	8724.03	9208.694	1030
10745	11.50	-6.36	5.27	-419.56	8724.49	9208.696	1030
10750	11.51	-6.70	5.20	-419.60	8724.37	9208.702	1030
10755	11.64	-6.29	5.30	-419.71	8724.44	9208.707	1030
10760	11.69	-6.54	5.23	-419.74	8724.70	9208.711	1030
10765	11.66	-6.46	5.27	-419.54	8724.88	9208.717	1030
10770	10.55	-5.94	5.33	-421.34	8724.70	9208.723	1030
10775	11.30	-6.09	5.29	-421.33	8724.82	9208.726	1030
10780	11.69	-6.20	5.26	-421.47	8725.20	9208.734	1030
10785	11.58	-6.04	5.28	-421.66	8725.77	9208.734	1030
10790	11.34	-5.66	5.29	-422.97	8725.45	9208.743	1030
10795	11.62	-5.72	5.29	-423.54	8725.83	9208.748	1030
10800	11.88	-5.82	5.19	-424.05	8726.08	9208.751	1030
10805	11.74	-6.08	5.15	-424.30	8726.52	9208.757	1030
10810	11.62	-6.34	5.19	-424.45	8726.41	9208.763	1030
10815	11.26	-6.17	5.20	-424.53	8726.66	9208.766	1030
10820	11.28	-6.01	5.21	-425.12	8726.81	9208.772	1030
10825	11.70	-5.95	5.17	-425.72	8726.65	9208.778	1030
10830	11.63	-5.99	5.12	-425.99	8727.00	9208.781	1030
10835	11.68	-5.93	5.12	-426.86	8727.03	9208.788	1030
10840	11.44	-6.08	5.13	-426.85	8727.51	9208.793	1030
10845	11.09	-5.97	5.15	-427.15	8727.48	9208.797	1030
10850	10.88	-6.41	5.12	-427.46	8727.59	9208.802	1030
10855	11.14	-6.73	5.02	-428.49	8727.81	9208.807	1030
10860	11.14	-6.63	5.02	-428.76	8727.93	9208.812	1030
10865	11.40	-6.71	5.01	-428.35	8727.77	9208.816	1030
10870	11.32	-6.32	5.03	-428.55	8727.93	9208.820	1030
10875	11.48	-6.38	5.01	-429.74	8728.24	9208.827	1030
10880	11.26	-6.49	5.03	-430.11	8728.34	9208.832	1030
10885	10.64	-6.20	5.08	-429.85	8728.73	9208.839	1030
10890	11.72	-6.53	4.98	-430.22	8728.42	9208.842	1030
10895	11.50	-6.44	4.95	-429.99	8729.61	9208.848	1030
10900	11.11	-5.76	5.08	-430.08	8729.30	9208.851	1030
10905	11.15	-6.12	5.03	-432.23	8729.23	9208.857	1030
10910	10.96	-6.15	5.01	-432.51	8729.02	9208.860	1030
10915	11.13	-5.76	5.01	-433.38	8729.35	9208.869	1030
10920	11.23	-5.80	4.99	-433.21	8729.73	9208.873	1030
10925	11.30	-5.50	5.06	-433.23	8729.58	9208.875	1030
10930	11.69	-5.39	5.06	-433.29	8729.93	9208.883	1030
10935	12.01	-5.72	4.94	-434.80	8729.61	9208.889	1030
10940	11.60	-5.27	5.03	-434.85	8730.56	9208.891	1030
10945	11.85	-5.58	4.94	-434.93	8730.36	9208.897	1030
10950	11.34	-5.35	5.03	-435.01	8730.32	9208.903	1030
10955	11.79	-5.35	5.01	-435.07	8730.21	9208.906	1030
10960	11.92	-5.45	4.94	-436.26	8730.72	9208.912	1030
10965	11.04	-5.41	4.99	-436.46	8730.89	9208.917	1030
10970	11.40	-5.33	4.94	-437.17	8731.10	9208.922	1030
10975	11.90	-5.49	4.87	-437.26	8731.76	9208.927	1030
10980	11.41	-5.15	5.01	-437.46	8731.55	9208.934	1030
10985	11.03	-5.81	4.96	-437.28	8731.79	9208.937	1030
10990	11.68	-5.09	4.94	-437.32	8732.00	9208.942	1030
10995	11.59	-5.51	4.95	-437.20	8732.18	9208.945	1030
11000	11.21	-4.82	4.97	-439.12	8732.30	9208.953	1030
11005	11.94	-4.96	4.92	-439.68	8732.69	9208.958	1030
11010	11.55	-4.97	4.96	-439.73	8732.84	9208.963	1030
11015	11.67	-4.90	4.95	-439.79	8732.57	9208.967	1030
11020	11.41	-4.91	4.93	-441.15	8732.96	9208.973	1030
11025	11.64	-5.61	4.83	-441.33	8732.63	9208.976	1030
11030	11.55	-5.48	4.84	-441.55	8733.41	9208.984	1030
11035	11.10	-5.64	4.84	-441.41	8733.23	9208.984	1030
11040	11.13	-5.82	4.80	-442.48	8732.95	9208.993	1030
11045	10.95	-5.48	4.83	-443.11	8733.15	9208.998	1030
11050	11.07	-5.63	4.79	-443.79	8733.65	9209.001	1030
11055	11.31	-5.88	4.76	-443.86	8733.77	9209.009	1030
11060	11.31	-5.68	4.80	-443.65	8734.00	9209.013	1030
11065	10.97	-5.43	4.86	-443.70	8734.28	9209.016	1030
11070	11.23	-5.50	4.78	-444.26	8734.24	9209.021	1030
11075	11.24	-5.61	4.75	-445.16	8734.66	9209.028	1030
11080	10.79	-5.21	4.80	-445.27	8734.74	9209.031	1030
11085	10.59	-5.55	4.83	-445.17	8734.79	9209.038	1030
11090	10.96	-5.63	4.78	-445.44	8734.66	9209.041	1030
11095	10.72	-4.97	4.86	-445.33	8734.80	9209.047	1030
11100	10.81	-5.05	4.86	-445.64	8734.68	9209.052	1030
11105	10.92	-4.89	4.81	-447.51	8735.02	9209.060	1030
11110	11.26	-4.95	4.75	-447.47	8735.30	9209.062	1030
11115	11.06	-4.96	4.79	-447.68	8735.29	9209.068	1030
11120	10.64	-4.80	4.86	-447.80	8735.39	9209.071	1030
11125	10.63	-4.95	4.79	-448.75	8735.27	9209.077	1030
11130	10.96	-5.14	4.76	-449.09	8735.31	9209.080	1030
11135	11.00	-5.19	4.70	-450.08	8736.25	9209.088	1030
11140	11.03	-5.45	4.69	-449.99	8736.04	9209.092	1030
11145	10.81	-5.32	4.72	-449.94	8736.05	9209.099	1030
11150	11.00	-5.26	4.70	-450.15	8736.50	9209.103	1030
11155	10.94	-5.22	4.69	-451.09	8736.23	9209.108	1030
11160	10.74	-4.86	4.75	-451.59	8736.53	9209.110	1030
11165	10.78	-4.91	4.76	-452.14	8736.70	9209.117	1030
11170	10.39	-4.44	4.79	-452.15	8736.93	9209.123	1030
11175	10.95	-4.77	4.74	-452.59	8737.13	9209.126	1030
11180	10.86	-4.80	4.70	-452.68	8736.94	9209.133	1030
11185	11.33	-5.23	4.66	-452.51	8736.81	9209.138	1030
11190	11.49	-5.24	4.63	-452.58	8736.99	9209.141	1030
11195	11.31	-4.60	4.71	-452.75	8737.31	9209.147	1030
11200	11.23	-4.79	4.69	-452.69	8737.32	9209.153	1030
11205	11.03	-4.85	4.71	-453.38	8737.34	9209.156	1030
11210	11.31	-5.12	4.58	-455.19	8737.81	9209.162	1030
11215	10.97	-4.57	4.64	-455.40	8738.13	9209.167	1030
11220	11.01	-4.70	4.63	-456.07	8738.18	9209.172	1030
11225	11.04	-4.72	4.63	-456.07	8737.75	9209.177	1030
11230	10.96	-4.48	4.71	-455.90	8738.27	9209.182	1030
11235	11.13	-4.64	4.63	-456.39	8738.88	9209.186	1030
11240	11.51	-5.11	4.53	-457.81	8738.27	9209.193	1030
11245	11.18	-4.89	4.58	-457.67	8738.73	9209.196	1030
11250	11.28	-4.93	4.61	-457.80	8738.75	9209.203	1030
11255	10.88	-4.55	4.62	-457.65	8738.81	9209.208	1030
11260	11.29	-4.21	4.59	-458.88	8739.27	9209.212	1030
11265	11.12	-4.40	4.62	-459.36	8739.38	9209.217	1030
11270	11.19	-4.45	4.62	-459.91	8739.76	9209.222	1030
11275	11.06	-4.65	4.55	-460.12	8739.15	9209.226	1030
11280	11.12	-4.66	4.55	-460.23	8739.43	9209.233	1030
11285	11.19	-4.79	4.57	-459.94	8739.81	9209.234	1030
11290	10.88	-4.63	4.56	-460.35	8739.55	9209.241	1030
11295	10.51	-4.55	4.55	-460.29	8739.87	9209.248	1030
11300	11.26	-4.34	4.51	-462.36	8740.40	9209.254	1030
11305	11.25	-4.48	4.52	-462.45	8740.23	9209.257	1030
11310	10.95	-4.20	4.58	-462.51	8740.16	9209.263	1030
11315	11.14	-4.30	4.52	-462.68	8740.47	9209.266	1030
11320	11.27	-4.27	4.49	-462.82	8740.55	9209.271	1030
11325	11.23	-4.09	4.54	-464.15	8740.68	9209.279	1030
11330	10.74	-3.88	4.58	-464.21	8740.99	9209.281	1030
11335	11.18	-4.29	4.46	-464.91	8740.58	9209.288	1030
11340	11.33	-4.17	4.50	-465.03	8741.36	9209.291	1030
11345	10.76	-4.08	4.52	-465.57	8741.74	9209.297	1030
11350	10.60	-3.64	4.59	-465.22	8741.18	9209.303	1030
11355	10.38	-3.61	4.58	-466.41	8741.61	9209.307	1030
11360	10.57	-3.88	4.53	-466.41	8741.70	9209.312	1030
11365	10.99	-3.92	4.48	-467.25	8741.61	9209.317	1030
11370	10.72	-3.73	4.51	-467.47	8741.81	9209.321	1030
11375	10.80	-3.80	4.51	-467.38	8742.12	9209.328	1030
11380	10.73	-4.05	4.47	-467.51	8742.36	9209.332	1030
11385	10.78	-3.81	4.57	-468.62	8741.59	9209.339	1030
11390	10.40	-3.75	4.52	-467.78	8741.96	9209.342	1030
11395	11.14	-3.93	4.46	-467.84	8742.28	9209.348	1030
11400	10.90	-3.88	4.52	-467.70	8742.71	9209.351	1030
11405	11.01	-3.83	4.44	-469.43	8742.37	9209.358	1030
11410	11.29	-3.81	4.39	-470.58	8742.32	9209.361	1030
11415	10.65	-3.61	4.48	-471.22	8742.52	9209.369	1030
11420	11.33	-3.67	4.41	-471.46	8742.86	9209.373	1030
11425	11.14	-3.85	4.39	-471.86	8743.23	9209.379	1030
11430	10.79	-3.74	4.45	-471.82	8743.06	9209.383	1030
11435	11.11	-3.69	4.39	-471.91	8743.39	9209.387	1030
11440	10.87	-3.49	4.40	-473.10	8743.50	9209.391	1030
11445	10.85	-3.76	4.36	-473.04	8743.81	9209.398	1030
11450	10.96	-3.59	4.39	-473.25	8743.96	9209.403	1030
11455	10.73	-3.33	4.41	-473.15	8744.07	9209.406	1030
11460	10.95	-3.35	4.41	-474.01	8743.96	9209.411	1030
11465	10.94	-3.39	4.42	-474.01	8743.88	9209.415	1030
11470	10.89	-3.26	4.40	-475.42	8744.35	9209.422	1030
11475	10.37	-3.25	4.44	-475.42	8744.23	9209.428	1030
11480	10.93	-3.42	4.38	-475.54	8744.48	9209.434	1030
11485	11.08	-3.10	4.41	-475.76	8745.17	9209.437	1030
11490	10.60	-3.09	4.42	-476.10	8744.70	9209.443	1030
11495	10.62	-2.98	4.44	-475.89	8745.07	9209.446	1030
11500	10.56	-2.85	4.32	-477.47	8746.22	9209.454	1030
11505	10.85	-3.13	4.35	-477.69	8745.73	9209.455	1030
11510	10.34	-2.98	4.45	-477.98	8745.33	9209.464	1030
11515	10.24	-2.81	4.45	-477.86	8745.59	9209.467	1030
11520	10.76	-3.04	4.37	-478.95	8745.42	9209.473	1030
11525	10.51	-2.83	4.40	-479.40	8745.64	9209.479	1030
11530	11.14	-3.05	4.34	-480.05	8746.63	9209.484	1030
11535	10.90	-2.87	4.37	-480.18	8745.90	9209.484	1030
11540	10.72	-2.72	4.35	-480.12	8746.13	9209.491	1030
11545	11.06	-2.86	4.33	-480.62	8746.31	9209.498	1030
11550	10.93	-2.92	4.31	-481.32	8746.40	9209.500	1030
11555	11.02	-2.63	4.35	-482.09	8746.29	9209.508	1030
11560	11.08	-2.79	4.31	-481.80	8746.69	9209.512	1030
11565	11.07	-2.69	4.33	-481.94	8746.43	9209.516	1030
11570	10.90	-2.68	4.32	-482.04	8746.77	9209.521	1030
11575	10.59	-2.58	4.33	-483.21	8746.49	9209.528	1030
11580	11.05	-2.58	4.31	-483.44	8746.71	9209.531	1030
11585	11.03	-2.82	4.27	-483.16	8747.19	9209.539	1030
11590	10.58	-2.34	4.38	-483.08	8746.94	9209.541	1030
11595	10.90	-2.51	4.32	-483.67	8747.20	9209.547	1030
11600	10.54	-2.28	4.40	-483.55	8747.45	9209.552	1030
11605	10.75	-2.41	4.35	-485.65	8747.78	9209.557	1030
11610	10.69	-2.51	4.30	-485.75	8747.60	9209.562	1030
11615	10.66	-2.22	4.38	-485.83	8748.06	9209.569	1030
11620	10.37	-2.20	4.36	-485.74	8747.89	9209.571	1030
11625	10.85	-2.20	4.30	-486.84	8747.86	9209.577	1030
11630	10.93	-2.07	4.31	-486.89	8748.20	9209.580	1030
11635	10.94	-2.16	4.34	-487.83	8748.29	9209.589	1030
11640	10.94	-2.14	4.30	-488.07	8748.57	9209.592	1030
11645	11.17	-2.53	4.31	-488.35	8747.75	9209.599	1030
11650	11.07	-2.27	4.27	-487.95	8748.31	9209.604	1030
11655	10.64	-1.99	4.24	-488.87	8748.31	9209.608	1030
11660	10.54	-2.07	4.27	-489.49	8749.20	9209.610	1030
11665	11.02	-1.91	4.30	-490.25	8748.88	9209.617	1030
11670	10.88	-1.90	4.24	-490.61	8749.35	9209.623	1030
11675	10.75	-2.01	4.25	-490.66	8749.29	9209.626	1030
11680	11.27	-1.95	4.22	-490.72	8749.08	9209.633	1030
11685	11.24	-1.97	4.20	-490.69	8749.53	9209.637	1030
11690	10.70	-1.98	4.22	-490.65	8749.30	9209.641	1030
11695	11.01	-1.91	4.22	-490.76	8749.60	9209.647	1030
11700	10.75	-1.91	4.27	-491.03	8749.50	9209.654	1030
11705	10.96	-1.99	4.21	-490.95	8749.53	9209.656	1030
11710	10.55	-1.59	4.24	-493.06	8749.56	9209.662	1030
11715	10.91	-1.57	4.27	-493.48	8750.01	9209.665	1030
11720	10.68	-1.38	4.25	-494.78	8750.21	9209.672	1030
11725	10.48	-1.44	4.27	-494.90	8750.19	9209.677	1030
11730	10.86	-1.67	4.20	-494.84	8750.52	9209.682	1030
11735	10.51	-1.58	4.20	-494.83	8750.09	9209.687	1030
11740	10.73	-1.42	4.18	-496.45	8751.09	9209.694	1030
11745	10.37	-1.31	4.20	-496.41	8750.77	9209.695	1030
11750	10.48	-1.39	4.18	-496.01	8751.08	9209.703	1030
11755	10.90	-1.56	4.15	-496.00	8750.66	9209.708	1030
11760	10.69	-1.21	4.22	-497.26	8750.73	9209.712	1030
11765	10.82	-1.38	4.18	-497.84	8751.23	9209.717	1030
11770	10.67	-1.20	4.19	-498.55	8751.34	9209.723	1030
11775	10.10	-1.24	4.20	-498.71	8751.49	9209.728	1030
11780	11.06	-1.42	4.14	-498.71	8751.65	9209.734	1030
11785	10.59	-1.09	4.20	-498.99	8751.82	9209.734	1030
11790	10.25	-1.28	4.21	-498.94	8751.35	9209.741	1030
11795	10.48	-1.30	4.14	-499.16	8751.83	9209.748	1030
11800	10.90	-1.18	4.18	-500.44	8752.11	9209.751	1030
11805	10.73	-1.19	4.15	-500.89	8752.20	9209.758	1030
11810	10.67	-1.02	4.15	-501.02	8752.11	9209.763	1030
11815	10.15	-0.97	4.19	-501.34	8752.18	9209.766	1030
11820	10.18	-0.97	4.17	-501.61	8752.54	9209.772	1030
11825	10.06	-0.88	4.17	-502.54	8752.85	9209.778	1030
11830	10.27	-0.63	4.19	-503.00	8752.44	9209.781	1030
11835	10.06	-0.60	4.20	-503.55	8752.27	9209.787	1030
11840	10.34	-0.86	4.13	-503.53	8752.50	9209.794	1030
11845	10.34	-0.78	4.15	-503.58	8752.87	9209.797	1030
11850	10.25	-0.68	4.17	-503.47	8752.77	9209.803	1030
11855	10.41	-0.48	4.16	-504.76	8753.07	9209.807	1030
11860	10.42	-0.56	4.19	-504.98	8753.09	9209.812	1030
11865	10.40	-0.54	4.17	-505.25	8753.08	9209.816	1030
11870	10.06	-0.30	4.22	-505.44	8753.46	9209.820	1030
11875	10.29	-0.40	4.15	-506.73	8753.38	9209.828	1030
11880	10.37	-0.47	4.13	-506.85	8753.07	9209.832	1030
11885	10.76	-0.55	4.10	-507.01	8753.51	9209.838	1030
11890	10.32	-0.54	4.15	-507.08	8753.69	9209.842	1030
11895	10.42	-0.23	4.17	-508.48	8754.16	9209.848	1030
11900	10.60	-0.51	4.06	-508.45	8753.70	9209.852	1030
11905	10.77	-0.43	4.06	-508.81	8754.11	9209.858	1030
11910	10.70	-0.46	4.06	-508.73	8754.05	9209.860	1030
11915	10.58	-0.36	4.07	-509.72	8754.63	9209.867	1030
11920	10.42	-0.24	4.09	-510.37	8754.81	9209.873	1030
11925	10.69	-0.35	4.06	-510.48	8755.05	9209.875	1030
11930	10.57	-0.28	4.04	-510.57	8755.01	9209.883	1030
11935	10.29	-0.43	3.99	-511.67	8754.69	9209.889	1030
11940	10.48	-0.25	4.05	-511.85	8754.89	9209.891	1030
11945	10.64	-0.11	4.03	-511.75	8754.68	9209.897	1030
11950	10.38	-0.21	4.04	-511.73	8755.05	9209.904	1030
11955	10.30	-0.00	4.05	-512.13	8755.40	9209.906	1030
11960	10.53	0.03	4.03	-513.45	8755.54	9209.911	1030
11965	10.76	-0.00	4.02	-513.67	8755.35	9209.917	1030
11970	10.24	0.25	4.10	-514.39	8755.39	9209.922	1030
11975	10.48	0.13	4.05	-514.51	8755.35	9209.927	1030
11980	10.76	-0.07	3.96	-514.69	8755.49	9209.933	1030
11985	10.65	0.03	4.04	-514.63	8755.75	9209.937	1030
11990	10.55	0.20	4.07	-514.64	8755.36	9209.942	1030
11995	10.38	0.09	4.05	-514.73	8755.68	9209.945	1030
12000	10.39	0.15	3.99	-517.21	8755.76	9209.954	1030
12005	10.41	0.35	4.05	-516.91	8756.05	9209.956	1030
12010	10.19	0.37	4.06	-517.06	8756.21	9209.962	1030
12015	10.68	0.21	4.00	-517.20	8756.40	9209.967	1030
12020	10.51	0.22	3.99	-518.32	8756.15	9209.974	1030
12025	10.03	0.29	4.03	-518.64	8756.49	9209.978	1030
12030	10.33	0.45	4.00	-518.72	8756.58	9209.983	1030
12035	10.05	0.63	4.06	-518.73	8757.02	9209.985	1030
12040	9.95	0.73	4.07	-519.42	8756.86	9209.991	1030
12045	10.07	0.47	4.04	-520.36	8757.16	9209.998	1030
12050	10.27	0.57	3.98	-520.39	8756.94	9210.000	1030
12055	10.48	0.53	3.96	-521.11	8756.84	9210.007	1030
12060	10.24	0.71	4.02	-521.23	8756.66	9210.013	1030
12065	10.57	0.59	3.91	-521.83	8757.28	9210.016	1030
12070	10.62	0.72	3.98	-521.94	8757.26	9210.021	1030
12075	10.02	0.87	4.04	-522.01	8757.59	9210.029	1030
12080	9.83	0.86	4.02	-522.13	8757.47	9210.031	1030
12085	10.14	0.80	3.97	-523.41	8757.68	9210.038	1030
12090	9.69	0.98	3.99	-523.35	8757.76	9210.042	1030
12095	9.91	0.92	3.98	-523.35	8757.72	9210.047	1030
12100	10.09	0.89	3.97	-523.41	8757.85	9210.053	1030
12105	10.16	1.04	3.96	-524.93	8757.76	9210.058	1030
12110	9.85	1.17	4.04	-525.00	8758.01	9210.062	1030
12115	9.97	1.04	3.96	-525.05	8758.27	9210.067	1030
12120	9.84	1.24	4.01	-524.96	8758.32	9210.072	1030
12125	10.19	1.01	3.94	-526.04	8758.62	9210.078	1030
12130	10.10	1.18	3.96	-526.43	8758.60	9210.080	1030
12135	10.26	1.11	3.94	-526.64	8758.70	9210.087	1030
12140	10.17	1.10	3.93	-526.62	8758.84	9210.092	1030
12145	10.11	1.12	3.98	-526.90	8758.86	9210.096	1030
12150	10.56	1.21	3.93	-527.16	8759.06	9210.103	1030
12155	10.52	1.26	3.94	-527.28	8759.24	9210.107	1030
12160	10.71	1.09	3.94	-527.35	8758.89	9210.110	1030
12165	10.55	1.34	3.96	-528.42	8759.45	9210.116	1030
12170	10.37	1.40	3.95	-529.59	8759.12	9210.123	1030
12175	10.42	1.39	3.90	-529.82	8759.36	9210.125	1030
12180	10.57	1.38	3.90	-530.10	8759.90	9210.133	1030
12185	10.88	1.28	3.88	-530.21	8759.60	9210.138	1030
12190	10.77	1.24	3.85	-531.49	8759.79	9210.141	1030
12195	10.30	1.61	3.92	-531.44	8759.74	9210.147	1030
12200	10.67	1.55	3.88	-532.36	8760.40	9210.154	1030
12205	10.53	1.59	3.90	-532.58	8760.24	9210.156	1030
12210	10.48	1.62	3.87	-533.02	8760.51	9210.163	1030
12215	10.60	1.58	3.85	-533.00	8760.10	9210.165	1030
12220	10.29	1.70	3.90	-532.73	8760.63	9210.172	1030
12225	10.63	1.63	3.86	-533.11	8760.41	9210.177	1030
12230	10.34	2.05	3.92	-535.19	8760.78	9210.184	1030
12235	10.08	2.00	3.94	-535.21	8760.63	9210.187	1030
12240	10.50	1.67	3.86	-534.80	8760.98	9210.192	1030
12245	10.71	1.74	3.86	-535.31	8760.94	9210.196	1030
12250	10.44	1.93	3.85	-536.76	8760.92	9210.204	1030
12255	10.43	1.90	3.82	-536.65	8761.51	9210.207	1030
12260	10.35	1.91	3.87	-536.88	8761.07	9210.211	1030
12265	10.15	2.00	3.89	-536.77	8761.21	9210.217	1030
12270	10.36	2.11	3.85	-537.74	8761.52	9210.224	1030
12275	10.58	2.04	3.82	-538.50	8761.82	9210.229	1030
12280	9.78	2.54	3.93	-539.12	8761.98	9210.234	1030
12285	9.99	2.23	3.85	-539.51	8762.02	9210.235	1030
12290	10.48	2.10	3.82	-539.33	8761.84	9210.241	1030
12295	10.37	2.03	3.81	-539.50	8761.64	9210.248	1030
12300	10.51	2.01	3.81	-539.72	8761.70	9210.250	1030
12305	10.26	2.28	3.83	-541.20	8761.91	9210.257	1030
12310	10.27	2.36	3.81	-540.89	8761.48	9210.262	1030
12315	10.31	2.32	3.84	-541.20	8762.05	9210.268	1030
12320	10.24	2.23	3.80	-541.23	8762.22	9210.271	1030
12325	10.05	2.41	3.83	-542.99	8762.38	9210.279	1030
12330	10.20	2.46	3.81	-543.14	8762.53	9210.281	1030
12335	10.35	2.42	3.79	-543.46	8762.75	9210.287	1030
12340	10.06	2.40	3.84	-543.88	8762.55	9210.292	1030
12345	10.36	2.26	3.78	-543.98	8762.98	9210.298	1030
12350	10.37	2.29	3.78	-543.98	8763.01	9210.302	1030
12355	10.21	2.46	3.81	-543.97	8762.65	9210.306	1030
12360	9.93	2.36	3.81	-544.04	8763.44	9210.312	1030
12365	10.44	2.63	3.77	-545.93	8763.45	9210.319	1030
12370	10.61	2.71	3.80	-546.24	8763.16	9210.322	1030
12375	9.98	2.62	3.74	-546.03	8763.38	9210.328	1030
12380	10.34	2.65	3.78	-546.10	8763.67	9210.332	1030
12385	10.34	2.79	3.79	-547.04	8763.66	9210.336	1030
12390	9.85	2.96	3.84	-547.38	8763.42	9210.342	1030
12395	9.99	2.96	3.82	-547.74	8763.41	9210.348	1030
12400	10.16	2.87	3.80	-547.52	8763.82	9210.353	1030
12405	10.23	2.86	3.79	-548.05	8764.11	9210.358	1030
12410	9.99	2.93	3.77	-548.48	8763.95	9210.360	1030
12415	9.97	3.03	3.81	-549.29	8764.00	9210.366	1030
12420	9.90	3.12	3.79	-549.97	8764.21	9210.373	1030
12425	9.86	3.13	3.80	-550.13	8764.89	9210.376	1030
12430	10.01	3.17	3.77	-550.23	8764.24	9210.383	1030
12435	9.98	3.23	3.78	-550.65	8764.62	9210.388	1030
12440	9.97	3.31	3.77	-551.58	8764.23	9210.391	1030
12445	10.14	3.21	3.71	-552.20	8764.84	9210.396	1030
12450	10.00	3.35	3.76	-551.99	8764.65	9210.404	1030
12455	10.34	3.28	3.72	-552.34	8765.10	9210.406	1030
12460	10.49	3.26	3.72	-553.49	8765.25	9210.414	1030
12465	10.18	3.38	3.73	-553.38	8765.08	9210.415	1030
12470	10.25	3.41	3.73	-553.44	8765.05	9210.422	1030
12475	9.94	3.40	3.75	-553.64	8765.14	9210.427	1030
12480	9.61	3.67	3.80	-554.93	8765.55	9210.433	1030
12485	9.69	3.64	3.78	-554.96	8765.45	9210.437	1030
12490	9.51	3.59	3.77	-555.07	8765.69	9210.441	1030
12495	9.65	3.44	3.74	-555.12	8765.50	9210.446	1030
12500	9.38	3.74	3.80	-556.57	8766.12	9210.453	1030
12505	9.61	3.67	3.79	-556.90	8765.85	9210.458	1030
12510	9.30	3.77	3.74	-556.81	8765.85	9210.462	1030
12515	9.36	3.82	3.80	-556.94	8765.90	9210.467	1030
12520	9.58	3.93	3.73	-558.33	8766.34	9210.474	1030
12525	9.34	3.87	3.77	-558.90	8766.41	9210.476	1030
12530	9.25	3.73	3.75	-558.58	8766.42	9210.483	1030
12535	9.36	3.77	3.72	-558.82	8766.35	9210.484	1030
12540	9.56	3.83	3.73	-558.96	8766.63	9210.491	1030
12545	9.38	3.86	3.73	-560.47	8766.82	9210.498	1030
12550	9.49	3.97	3.72	-560.64	8766.44	9210.500	1030
12555	9.32	4.09	3.77	-560.69	8766.65	9210.508	1030
12560	9.27	4.05	3.73	-560.91	8767.14	9210.512	1030
12565	9.23	4.14	3.72	-562.06	8766.94	9210.516	1030
12570	9.90	4.20	3.71	-562.12	8766.96	9210.522	1030
12575	9.97	3.95	3.65	-562.14	8767.15	9210.529	1031
12580	9.57	4.24	3.74	-562.07	8767.41	9210.531	1031
12585	9.80	3.97	3.73	-560.84	8767.33	9210.539	1031
12590	9.85	3.86	3.70	-560.89	8767.06	9210.542	1031
12595	10.08	3.86	3.67	-561.19	8767.60	9210.547	1030
12600	10.01	3.88	3.66	-561.24	8767.42	9210.553	1030
12605	10.05	3.83	3.67	-562.14	8767.53	9210.557	1030
12610	9.63	4.07	3.70	-562.05	8767.83	9210.562	1030
12615	9.71	4.30	3.66	-562.68	8768.16	9210.569	1030
12620	9.31	4.10	3.74	-563.07	8767.76	9210.571	1030
12625	9.73	4.10	3.68	-563.10	8768.00	9210.577	1030
12630	9.51	4.14	3.69	-563.14	8767.90	9210.580	1030
12635	9.38	4.35	3.74	-564.08	8767.95	9210.586	1030
12640	9.44	4.26	3.69	-564.86	8768.29	9210.592	1030
12645	9.54	4.27	3.69	-564.71	8768.37	9210.597	1030
12650	9.45	4.34	3.70	-564.81	8768.47	9210.604	1030
12655	9.46	4.43	3.68	-565.23	8768.64	9210.607	1030
12660	9.61	4.54	3.70	-566.69	8768.27	9210.612	1030
12665	9.70	4.50	3.69	-566.40	8768.70	9210.616	1030
12670	9.85	4.50	3.66	-566.44	8768.66	9210.623	1030
12675	9.63	4.45	3.67	-566.93	8768.35	9210.625	1030
12680	9.90	4.52	3.63	-568.53	8768.76	9210.632	1030
12685	9.96	4.49	3.64	-568.39	8768.81	9210.636	1030
12690	9.85	4.70	3.67	-568.66	8769.14	9210.641	1030
12695	9.73	4.65	3.66	-568.63	8769.05	9210.648	1030
12700	10.02	4.63	3.59	-569.86	8769.31	9210.653	1030
12705	9.67	4.69	3.63	-569.99	8769.33	9210.656	1030
12710	9.98	4.79	3.65	-570.33	8769.83	9210.664	1030
12715	9.86	4.71	3.64	-570.19	8769.90	9210.667	1030
12720	9.59	4.84	3.62	-571.51	8769.74	9210.672	1030
12725	9.66	4.70	3.63	-571.79	8769.88	9210.677	1030
12730	9.98	4.82	3.62	-572.30	8769.79	9210.684	1030
12735	9.64	4.97	3.63	-572.30	8769.84	9210.687	1030
12740	9.73	4.87	3.64	-572.59	8770.36	9210.692	1030
12745	9.50	4.90	3.63	-572.67	8770.31	9210.697	1030
12750	9.47	4.96	3.64	-572.98	8770.02	9210.702	1030
12755	9.19	5.07	3.61	-573.96	8770.41	9210.707	1030
12760	9.43	5.18	3.66	-574.53	8770.32	9210.711	1030
12765	9.60	5.09	3.63	-574.53	8770.83	9210.717	1030
12770	9.87	5.10	3.62	-574.71	8771.06	9210.723	1030
12775	9.75	5.20	3.59	-575.89	8770.52	9210.726	1030
12780	9.73	5.27	3.62	-575.87	8770.60	9210.732	1030
12785	9.57	5.17	3.59	-576.11	8770.73	9210.734	1030
12790	9.59	5.30	3.61	-576.09	8770.94	9210.741	1030
12795	9.14	5.36	3.59	-577.70	8770.98	9210.748	1030
12800	9.05	5.50	3.66	-577.81	8771.27	9210.750	1030
12805	9.22	5.39	3.61	-577.90	8771.58	9210.759	1030
12810	9.32	5.33	3.58	-577.83	8771.08	9210.763	1030
12815	9.45	5.37	3.57	-578.92	8771.05	9210.768	1030
12820	9.49	5.55	3.61	-578.75	8771.47	9210.771	1030
12825	9.49	5.51	3.60	-579.01	8771.54	9210.779	1030
12830	9.72	5.45	3.58	-579.09	8771.58	9210.781	1030
12835	9.63	5.57	3.51	-580.25	8771.97	9210.789	1030
12840	9.58	5.52	3.55	-580.56	8771.79	9210.792	1030
12845	9.46	5.57	3.60	-581.00	8771.95	9210.797	1030
12850	9.61	5.64	3.60	-580.79	8772.09	9210.801	1030
12855	9.21	5.69	3.57	-581.81	8772.11	9210.808	1030
12860	9.79	5.60	3.55	-582.34	8772.12	9210.812	1030
12865	9.55	5.79	3.58	-582.70	8772.18	9210.818	1030
12870	9.25	5.87	3.60	-583.03	8772.49	9210.821	1030
12875	9.22	6.00	3.63	-583.21	8772.21	9210.827	1030
12880	9.28	5.99	3.61	-583.23	8772.67	9210.830	1030
12885	9.10	6.05	3.64	-583.74	8772.33	9210.836	1030
12890	9.11	6.02	3.57	-584.78	8772.60	9210.842	1030
12895	9.21	6.01	3.60	-584.91	8772.58	9210.846	1030
12900	9.39	6.13	3.59	-585.03	8772.94	9210.852	1030
12905	9.55	5.96	3.56	-584.81	8773.15	9210.857	1030
12910	9.40	6.05	3.59	-584.99	8773.27	9210.861	1030
12915	9.42	6.00	3.56	-584.96	8773.28	9210.866	1030
12920	9.20	6.33	3.61	-586.98	8773.39	9210.873	1030
12925	9.52	6.16	3.54	-587.07	8773.18	9210.875	1030
12930	9.27	6.36	3.56	-587.26	8773.53	9210.883	1030
12935	9.27	6.27	3.54	-587.37	8773.11	9210.888	1030
12940	9.28	6.29	3.59	-588.32	8773.56	9210.891	1030
12945	9.22	6.30	3.59	-588.62	8773.68	9210.897	1030
12950	8.87	6.53	3.60	-590.11	8773.83	9210.904	1030
12955	8.66	6.50	3.57	-589.93	8773.54	9210.906	1030
12960	8.87	6.59	3.59	-589.97	8773.83	9210.913	1030
12965	8.70	6.44	3.57	-589.97	8773.83	9210.917	1030
12970	8.98	6.54	3.54	-590.93	8774.30	9210.922	1030
12975	9.14	6.63	3.58	-591.60	8774.06	9210.926	1030
12980	9.07	6.66	3.59	-591.69	8774.08	9210.933	1030
12985	8.87	6.62	3.58	-591.93	8774.27	9210.937	1030
12990	9.11	6.72	3.55	-592.60	8774.08	9210.943	1030
12995	8.99	6.93	3.58	-593.47	8774.56	9210.947	1030
13000	9.18	6.82	3.56	-593.64	8774.43	9210.952	1030
13005	8.91	6.84	3.54	-593.56	8774.53	9210.955	1030
13010	8.94	6.86	3.56	-593.94	8774.60	9210.961	1030
13015	9.07	6.94	3.54	-595.22	8774.42	9210.968	1030
13020	9.06	7.02	3.57	-595.36	8774.77	9210.973	1030
13025	8.80	7.07	3.58	-595.78	8774.75	9210.979	1030
13030	9.12	6.94	3.56	-595.82	8774.44	9210.981	1030
13035	8.84	7.13	3.54	-596.93	8775.00	9210.988	1030
13040	9.05	7.06	3.52	-597.10	8775.30	9210.991	1030
13045	9.22	6.97	3.52	-597.00	8775.10	9210.998	1031
13050	9.08	7.05	3.53	-597.13	8775.02	9211.000	1031
13055	9.66	6.89	3.52	-595.72	8775.21	9211.008	1031
13060	9.87	6.86	3.49	-595.87	8775.35	9211.013	1031
13065	9.62	6.85	3.49	-595.81	8775.53	9211.016	1030
13070	9.49	6.73	3.50	-595.41	8775.32	9211.022	1030
13075	9.35	6.98	3.46	-597.00	8775.75	9211.029	1030
13080	9.08	6.95	3.47	-597.14	8775.47	9211.031	1030
13085	9.15	7.03	3.50	-597.43	8776.19	9211.037	1030
13090	9.35	6.94	3.46	-597.16	8775.73	9211.042	1030
13095	8.70	7.19	3.46	-598.88	8775.40	9211.049	1030
13100	9.16	7.06	3.48	-598.85	8776.00	9211.052	1030
13105	9.32	7.01	3.49	-599.24	8776.01	9211.057	1030
13110	9.53	6.98	3.42	-599.03	8775.94	9211.062	1030
13115	9.30	7.09	3.50	-599.09	8776.13	9211.066	1030
13120	8.99	7.16	3.41	-600.52	8776.72	9211.072	1030
13125	9.10	7.25	3.49	-600.67	8776.42	9211.077	1030
13130	8.87	7.28	3.52	-600.74	8776.65	9211.083	1030
13135	8.92	7.21	3.50	-600.66	8776.76	9211.086	1030
13140	9.03	7.32	3.45	-602.37	8776.68	9211.092	1030
13145	8.72	7.39	3.46	-602.51	8777.20	9211.095	1030
13150	8.88	7.45	3.47	-603.16	8776.93	9211.104	1030
13155	9.04	7.46	3.49	-603.32	8776.63	9211.107	1030
13160	9.45	7.49	3.43	-603.34	8777.27	9211.113	1030
13165	8.94	7.57	3.50	-603.65	8777.62	9211.116	1030
13170	8.75	7.76	3.50	-603.93	8777.12	9211.123	1030
13175	8.65	7.66	3.52	-604.01	8777.33	9211.125	1030
13180	8.98	7.71	3.42	-605.81	8777.57	9211.133	1030
13185	9.13	7.74	3.45	-606.05	8777.59	9211.138	1030
13190	8.97	7.88	3.51	-605.98	8777.31	9211.141	1030
13195	8.86	7.80	3.47	-606.00	8777.62	9211.149	1030
13200	8.75	7.95	3.50	-607.46	8778.06	9211.154	1030
13205	8.93	7.97	3.48	-607.55	8777.77	9211.156	1030
13210	9.20	8.06	3.49	-607.57	8777.96	9211.163	1030
13215	9.01	7.94	3.48	-607.59	8777.69	9211.168	1030
13220	9.06	8.17	3.49	-608.69	8777.98	9211.172	1030
13225	9.11	8.21	3.47	-609.78	8778.04	9211.176	1030
13230	9.15	8.22	3.47	-609.76	8778.28	9211.183	1030
13235	9.16	8.29	3.46	-610.48	8778.10	9211.187	1030
13240	9.19	8.14	3.40	-610.60	8778.33	9211.193	1031
13245	9.25	8.16	3.44	-610.55	8778.15	9211.197	1031
13250	9.07	8.19	3.46	-610.68	8778.75	9211.202	1031
13255	9.31	7.99	3.43	-609.51	8778.55	9211.206	1031
13260	9.02	8.16	3.45	-609.50	8778.51	9211.211	1031
13265	9.41	7.97	3.36	-609.79	8778.79	9211.219	1031
13270	9.39	7.99	3.43	-609.22	8778.62	9211.220	1031
13275	9.63	8.02	3.41	-609.51	8778.72	9211.227	1030
13280	9.58	8.02	3.43	-609.42	8779.01	9211.232	1030
13285	9.15	8.45	3.45	-611.99	8778.92	9211.238	1030
13290	9.12	8.37	3.47	-611.83	8778.93	9211.241	1030
13295	9.28	8.24	3.47	-612.03	8779.35	9211.249	1030
13300	9.45	8.27	3.44	-611.59	8779.11	9211.250	1030
13305	9.36	8.32	3.45	-612.82	8779.16	9211.258	1030
13310	8.84	8.47	3.47	-613.29	8779.78	9211.264	1030
13315	8.71	8.68	3.46	-613.80	8779.78	9211.269	1030
13320	8.83	8.51	3.46	-614.19	8779.60	9211.273	1030
13325	8.33	8.52	3.46	-614.33	8779.50	9211.279	1030
13330	8.59	8.43	3.40	-614.29	8779.75	9211.281	1030
13335	8.23	8.54	3.45	-614.92	8779.52	9211.287	1030
13340	8.59	8.47	3.45	-615.82	8779.66	9211.292	1030
13345	8.23	8.55	3.44	-616.26	8780.27	9211.296	1030
13350	8.42	8.64	3.45	-616.75	8779.83	9211.301	1030
13355	8.50	8.77	3.45	-616.90	8779.69	9211.307	1030
13360	8.63	8.71	3.41	-616.87	8779.83	9211.312	1030
13365	8.98	8.65	3.41	-617.04	8780.12	9211.318	1030
13370	8.65	8.63	3.40	-617.12	8780.35	9211.322	1030
13375	8.45	8.75	3.42	-617.24	8780.39	9211.326	1030
13380	8.54	8.93	3.45	-619.03	8779.89	9211.334	1030
13385	8.80	8.86	3.43	-619.25	8780.28	9211.337	1030
13390	8.45	8.88	3.42	-619.46	8780.40	9211.342	1030
13395	8.68	8.80	3.40	-619.41	8780.72	9211.345	1030
13400	8.51	9.02	3.42	-620.97	8781.00	9211.352	1030
13405	8.88	9.06	3.43	-620.92	8780.53	9211.357	1030
13410	8.49	9.00	3.44	-621.27	8781.10	9211.360	1030
13415	8.97	9.05	3.38	-621.07	8780.84	9211.366	1030
13420	8.68	9.07	3.39	-622.13	8781.03	9211.373	1030
13425	8.51	9.19	3.44	-622.78	8781.58	9211.375	1030
13430	9.11	9.32	3.37	-622.78	8780.79	9211.384	1030
13435	8.69	9.24	3.39	-622.75	8781.46	9211.389	1030
13440	8.46	9.52	3.49	-623.06	8781.71	9211.394	1030
13445	8.34	9.40	3.47	-623.12	8781.67	9211.397	1030
13450	8.27	9.44	3.44	-624.27	8781.63	9211.403	1030
13455	8.37	9.44	3.39	-625.23	8781.84	9211.406	1030
13460	8.31	9.54	3.39	-625.93	8781.52	9211.412	1030
13465	8.55	9.52	3.39	-626.05	8781.75	9211.419	1030
13470	8.45	9.50	3.36	-626.02	8782.01	9211.421	1030
13475	8.65	9.48	3.40	-626.61	8782.26	9211.429	1030
13480	8.73	9.56	3.38	-626.91	8781.86	9211.431	1030
13485	8.42	9.60	3.36	-627.92	8781.84	9211.437	1030
13490	8.64	9.65	3.38	-627.94	8781.69	9211.443	1030
13495	8.37	9.67	3.37	-627.99	8782.04	9211.447	1030
13500	8.14	9.74	3.41	-628.23	8782.11	9211.452	1030
13505	8.48	9.82	3.36	-629.32	8782.72	9211.457	1030
13510	8.34	9.77	3.40	-629.13	8782.51	9211.461	1030
13515	8.64	9.87	3.41	-629.25	8783.10	9211.469	1030
13520	8.52	9.79	3.37	-629.20	8782.62	9211.470	1030
13525	8.57	9.75	3.39	-629.72	8782.22	9211.477	1030
13530	8.38	9.65	3.34	-629.19	8782.74	9211.482	1030
13535	8.44	10.05	3.38	-632.22	8782.77	9211.488	1030
13540	8.14	10.08	3.38	-632.10	8782.94	9211.491	1030
13545	7.89	10.27	3.40	-632.64	8782.53	9211.499	1030
13550	8.10	10.28	3.41	-632.81	8783.18	9211.500	1030
13555	8.42	10.36	3.40	-633.52	8783.13	9211.507	1030
13560	8.19	10.29	3.39	-633.72	8783.24	9211.513	1030
13565	8.16	10.32	3.40	-634.52	8783.39	9211.516	1030
13570	8.19	10.29	3.37	-634.68	8783.30	9211.523	1030
13575	8.36	10.34	3.36	-634.74	8783.33	9211.529	1030
13580	7.87	10.29	3.39	-634.61	8783.61	9211.531	1030
13585	8.45	10.20	3.31	-634.85	8783.57	9211.537	1030
13590	7.92	10.32	3.36	-635.06	8783.40	9211.542	1030
13595	8.39	10.33	3.33	-635.86	8783.52	9211.546	1030
13600	8.09	10.46	3.36	-637.18	8783.44	9211.552	1030
13605	8.09	10.45	3.37	-637.31	8783.49	9211.556	1030
13610	7.87	10.47	3.37	-637.30	8783.84	9211.562	1030
13615	7.88	10.50	3.34	-637.87	8783.68	9211.568	1030
13620	8.43	10.62	3.33	-638.72	8783.89	9211.574	1030
13625	8.58	10.53	3.35	-638.90	8783.86	9211.577	1030
13630	8.49	10.55	3.33	-638.91	8783.98	9211.580	1030
13635	8.59	10.60	3.33	-638.97	8783.96	9211.586	1030
13640	8.17	10.81	3.35	-640.59	8784.52	9211.592	1030
13645	8.16	10.75	3.34	-641.00	8784.45	9211.595	1030
13650	8.03	10.91	3.38	-641.28	8783.74	9211.603	1030
13655	7.79	10.84	3.34	-640.90	8784.16	9211.607	1030
13660	7.89	10.83	3.35	-640.98	8784.02	9211.613	1030
13665	8.15	10.78	3.36	-641.02	8783.99	9211.616	1030
13670	8.00	10.96	3.38	-642.89	8784.08	9211.623	1030
13675	8.33	10.94	3.30	-643.19	8784.54	9211.625	1030
13680	7.99	11.15	3.33	-644.34	8784.72	9211.633	1030
13685	7.93	11.12	3.34	-644.39	8784.78	9211.638	1030
13690	8.02	11.08	3.34	-644.51	8784.72	9211.641	1030
13695	7.90	11.22	3.35	-644.34	8784.92	9211.649	1030
13700	8.57	11.17	3.30	-645.27	8784.81	9211.653	1030
13705	8.78	11.19	3.28	-646.09	8784.88	9211.656	1030
13710	8.13	11.40	3.37	-646.31	8784.76	9211.663	1030
13715	8.14	11.35	3.34	-646.16	8785.13	9211.669	1030
13720	8.12	11.29	3.30	-646.32	8784.77	9211.671	1030
13725	8.06	11.21	3.32	-646.10	8785.15	9211.677	1030
13730	7.81	11.42	3.33	-647.21	8784.91	9211.682	1030
13735	8.62	11.41	3.30	-648.47	8785.60	9211.687	1030
13740	8.65	11.49	3.30	-648.93	8785.44	9211.692	1030
13745	8.39	11.42	3.31	-648.79	8785.55	9211.696	1030
13750	8.18	11.57	3.34	-649.27	8785.72	9211.702	1030
13755	8.02	11.80	3.34	-650.35	8785.58	9211.707	1030
13760	8.16	11.70	3.33	-650.52	8785.52	9211.711	1030
13765	7.90	11.77	3.27	-651.17	8785.79	9211.718	1030
13770	8.02	11.75	3.31	-651.33	8786.23	9211.721	1030
13775	8.11	11.76	3.32	-651.29	8786.30	9211.728	1030
13780	7.92	11.74	3.31	-651.41	8785.78	9211.732	1030
13785	7.78	11.91	3.28	-652.89	8786.34	9211.738	1030
13790	7.83	12.04	3.33	-653.19	8786.51	9211.742	1030
13795	8.05	11.96	3.29	-653.01	8786.67	9211.748	1030
13800	7.88	12.07	3.35	-653.40	8786.74	9211.750	1030
13805	7.81	12.08	3.27	-654.74	8786.62	9211.758	1030
13810	7.95	12.13	3.32	-654.47	8786.82	9211.763	1030
13815	7.80	12.26	3.33	-654.28	8786.60	9211.766	1030
13820	7.96	12.16	3.27	-654.82	8786.62	9211.774	1030
13825	7.75	12.23	3.33	-655.13	8786.98	9211.777	1030
13830	7.84	12.35	3.34	-656.29	8786.85	9211.781	1030
13835	7.91	12.35	3.28	-656.89	8787.15	9211.787	1030
13840	7.78	12.24	3.28	-657.13	8786.95	9211.792	1030
13845	7.81	12.25	3.27	-657.44	8786.80	9211.796	1030
13850	7.82	12.44	3.31	-657.20	8787.08	9211.802	1030
13855	8.00	12.42	3.28	-657.50	8787.11	9211.806	1030
13860	7.75	12.43	3.29	-657.65	8787.35	9211.812	1030
13865	7.80	12.40	3.29	-657.96	8787.36	9211.817	1030
13870	7.54	12.57	3.33	-659.58	8787.25	9211.822	1030
13875	8.23	12.56	3.25	-659.73	8787.02	9211.827	1030
13880	8.10	12.73	3.30	-660.79	8787.21	9211.833	1030
13885	7.74	12.66	3.27	-660.79	8787.64	9211.836	1030
13890	7.50	12.73	3.33	-660.88	8787.35	9211.842	1030
13895	7.63	12.68	3.29	-661.03	8787.04	9211.845	1030
13900	7.62	12.94	3.35	-662.06	8787.36	9211.852	1030
13905	7.46	12.90	3.33	-662.46	8787.42	9211.856	1030
13910	7.64	12.86	3.32	-662.26	8787.51	9211.863	1030
13915	7.66	12.84	3.28	-662.51	8787.30	9211.866	1030
13920	7.61	12.91	3.24	-663.87	8787.83	9211.873	1030
13925	7.86	12.93	3.25	-664.04	8788.02	9211.875	1030
13930	7.82	12.98	3.28	-664.56	8787.85	9211.882	1030
13935	7.60	13.14	3.27	-664.99	8787.97	9211.889	1030
13940	7.49	13.15	3.29	-665.12	8788.03	9211.891	1030
13945	7.29	13.11	3.30	-665.33	8788.12	9211.899	1030
13950	7.39	12.98	3.26	-664.99	8788.44	9211.903	1030
13955	7.44	13.13	3.25	-665.16	8788.09	9211.906	1030
13960	7.57	13.12	3.28	-666.23	8788.10	9211.912	1030
13965	7.34	13.36	3.29	-667.44	8788.19	9211.917	1030
13970	7.34	13.36	3.27	-668.01	8788.56	9211.921	1030
13975	7.49	13.45	3.31	-668.41	8788.35	9211.927	1030
13980	7.45	13.44	3.30	-668.72	8788.73	9211.932	1030
13985	7.39	13.37	3.25	-668.55	8788.54	9211.938	1030
13990	7.28	13.48	3.28	-668.84	8788.56	9211.942	1030
13995	7.56	13.44	3.31	-669.00	8788.85	9211.949	1030
14000	7.36	13.60	3.28	-669.46	8788.90	9211.952	1030
14005	7.09	13.68	3.30	-671.12	8789.24	9211.956	1030
14010	7.23	13.81	3.32	-671.18	8789.07	9211.961	1030
14015	7.07	13.89	3.30	-671.70	8788.81	9211.969	1030
14020	7.37	13.74	3.26	-671.74	8789.55	9211.970	1030
14025	7.50	13.71	3.26	-671.99	8789.50	9211.979	1030
14030	7.77	13.71	3.26	-672.07	8789.22	9211.982	1030
14035	7.55	13.95	3.26	-673.68	8789.07	9211.988	1030
14040	7.55	13.99	3.27	-673.62	8789.40	9211.991	1030
14045	7.70	13.94	3.25	-673.55	8790.10	9211.999	1030
14050	7.39	13.96	3.26	-673.95	8789.56	9212.000	1030
14055	6.99	14.15	3.31	-675.28	8789.39	9212.007	1030
14060	7.28	14.00	3.24	-675.45	8789.29	9212.013	1030
14065	7.63	14.19	3.27	-676.10	8789.93	9212.016	1030
14070	7.34	14.14	3.26	-676.48	8790.03	9212.023	1030
14075	8.31	14.02	3.18	-676.43	8790.04	9212.029	1030
14080	7.74	14.06	3.26	-676.28	8789.94	9212.031	1030
14085	7.07	14.31	3.29	-676.42	8789.83	9212.037	1030
14090	7.99	14.08	3.24	-676.58	8790.12	9212.042	1030
14095	7.52	14.37	3.27	-677.63	8789.88	9212.046	1030
14100	7.52	14.34	3.24	-678.87	8790.08	9212.052	1030
14105	7.72	14.35	3.24	-678.69	8790.58	9212.058	1030
14110	7.53	14.44	3.26	-678.73	8790.12	9212.062	1030
14115	7.60	14.37	3.23	-679.25	8790.34	9212.067	1030
14120	7.51	14.49	3.22	-680.59	8790.40	9212.071	1030
14125	7.64	14.47	3.22	-680.45	8790.49	9212.077	1030
14130	8.01	14.46	3.19	-680.96	8790.28	9212.084	1030
14135	8.09	14.47	3.20	-681.07	8790.72	9212.087	1030
14140	7.84	14.39	3.20	-681.07	8790.43	9212.092	1030
14145	7.63	14.54	3.22	-681.53	8790.64	9212.095	1030
14150	8.42	14.67	3.21	-683.16	8790.98	9212.102	1030
14155	8.15	14.53	3.15	-683.48	8790.79	9212.107	1030
14160	8.18	14.57	3.17	-683.74	8791.06	9212.113	1030
14165	7.55	14.72	3.22	-683.77	8790.76	9212.116	1030
14170	7.46	14.83	3.19	-684.78	8791.22	9212.123	1030
14175	7.70	14.79	3.18	-685.50	8791.15	9212.125	1030
14180	7.20	14.82	3.17	-686.19	8790.39	9212.134	1030
14185	6.92	15.02	3.25	-686.21	8791.39	9212.138	1030
14190	7.12	14.89	3.18	-686.24	8791.47	9212.141	1030
14195	7.11	14.94	3.20	-686.26	8791.70	9212.150	1030
14200	7.13	15.09	3.12	-687.28	8791.23	9212.154	1030
14205	7.08	15.14	3.23	-687.98	8791.24	9212.156	1030
14210	7.67	15.06	3.19	-687.89	8791.26	9212.164	1030
14215	7.26	15.14	3.20	-688.06	8792.02	9212.167	1030
14220	7.14	15.21	3.20	-688.99	8791.87	9212.172	1030
14225	6.99	15.26	3.20	-689.80	8792.11	9212.176	1030
14230	6.64	15.51	3.20	-690.46	8792.97	9212.184	1030
14235	6.91	15.40	3.18	-690.76	8792.25	9212.187	1030
14240	7.10	15.43	3.19	-690.77	8792.39	9212.193	1031
14245	7.27	15.39	3.20	-690.91	8792.36	9212.197	1031
14250	7.05	15.37	3.19	-690.38	8792.32	9212.202	1031
14255	6.93	15.35	3.20	-689.52	8792.19	9212.207	1031
14260	6.91	15.33	3.20	-689.65	8792.77	9212.211	1031
14265	6.64	15.38	3.22	-689.70	8792.07	9212.218	1031
14270	6.84	15.31	3.23	-689.87	8792.36	9212.222	1031
14275	6.98	15.31	3.19	-689.78	8793.22	9212.227	1030
14280	7.22	15.25	3.20	-689.88	8792.80	9212.232	1030
14285	7.14	15.37	3.19	-691.77	8792.96	9212.236	1030
14290	7.01	15.48	3.15	-692.09	8792.85	9212.241	1030
14295	6.60	15.63	3.20	-693.11	8792.77	9212.248	1030
14300	6.80	15.62	3.15	-693.21	8792.92	9212.250	1030
14305	6.95	15.62	3.19	-693.29	8792.94	9212.258	1030
14310	6.73	15.59	3.20	-693.51	8792.87	9212.264	1030
14315	6.49	15.74	3.24	-694.49	8793.25	9212.269	1030
14320	6.78	15.67	3.16	-694.92	8793.36	9212.273	1030
14325	6.93	15.75	3.19	-694.99	8793.51	9212.279	1030
14330	7.11	15.76	3.17	-695.00	8793.24	9212.281	1030
14335	6.87	15.83	3.17	-695.90	8793.25	9212.288	1030
14340	7.07	15.93	3.19	-696.57	8793.53	9212.293	1030
14345	6.99	15.93	3.16	-697.79	8793.89	9212.299	1030
14350	6.88	16.05	3.20	-697.69	8793.70	9212.302	1030
14355	6.93	16.00	3.16	-697.62	8793.90	9212.308	1030
14360	6.83	16.13	3.22	-697.65	8793.60	9212.312	1030
14365	6.94	16.06	3.20	-698.28	8794.05	9212.318	1030
14370	6.81	16.15	3.17	-699.56	8794.09	9212.321	1030
14375	7.15	16.13	3.13	-699.64	8793.92	9212.327	1030
14380	7.13	16.14	3.14	-699.70	8794.11	9212.334	1030
14385	7.04	16.15	3.17	-699.53	8794.28	9212.336	1030
14390	7.06	16.18	3.14	-699.58	8794.12	9212.342	1030
14395	6.91	16.34	3.20	-699.89	8794.26	9212.345	1030
14400	7.70	16.32	3.15	-702.27	8794.33	9212.352	1030
14405	7.53	16.42	3.15	-702.32	8794.20	9212.357	1030
14410	7.52	16.41	3.12	-702.46	8794.57	9212.363	1030
14415	7.74	16.43	3.14	-702.42	8794.48	9212.366	1030
14420	7.39	16.62	3.18	-703.63	8794.46	9212.373	1030
14425	7.18	16.63	3.17	-704.13	8794.81	9212.375	1030
14430	7.22	16.73	3.18	-704.94	8795.26	9212.383	1030
14435	7.01	16.72	3.18	-705.21	8794.70	9212.388	1030
14440	6.87	16.77	3.14	-705.10	8794.96	9212.391	1030
14445	6.88	16.72	3.17	-705.27	8794.76	9212.399	1030
14450	6.80	16.94	3.19	-706.17	8794.85	9212.404	1030
14455	6.76	16.87	3.17	-706.55	8794.64	9212.406	1030
14460	6.88	16.87	3.17	-706.68	8795.06	9212.413	1030
14465	6.67	16.91	3.17	-706.81	8795.03	9212.417	1030
14470	6.63	16.95	3.16	-707.83	8794.90	9212.422	1030
14475	6.74	17.00	3.16	-708.47	8794.62	9212.427	1030
14480	6.62	16.93	3.13	-708.65	8795.19	9212.434	1030
14485	6.51	17.17	3.17	-709.27	8795.00	9212.438	1030
14490	6.26	17.26	3.20	-709.33	8795.29	9212.442	1030
14495	6.33	17.17	3.19	-709.33	8795.30	9212.447	1030
14500	6.56	17.13	3.16	-709.56	8795.38	9212.451	1030
14505	6.61	17.40	3.18	-711.20	8795.58	9212.458	1030
14510	6.56	17.40	3.19	-711.16	8795.63	9212.461	1030
14515	6.44	17.37	3.14	-711.37	8795.62	9212.468	1030
14520	6.39	17.32	3.13	-711.32	8795.78	9212.471	1030
14525	6.53	17.35	3.18	-711.47	8795.61	9212.477	1030
14530	6.46	17.38	3.16	-711.53	8795.48	9212.482	1030
14535	6.56	17.56	3.15	-713.49	8795.68	9212.486	1030
14540	6.68	17.63	3.15	-713.64	8795.83	9212.491	1030
14545	6.22	17.90	3.22	-714.77	8795.72	9212.499	1030
14550	6.70	17.70	3.14	-714.91	8796.35	9212.500	1030
14555	6.79	17.69	3.11	-715.21	8796.08	9212.508	1030
14560	6.62	17.72	3.12	-715.09	8796.06	9212.513	1030
14565	6.87	17.76	3.11	-716.43	8795.54	9212.519	1030
14570	6.74	17.84	3.14	-716.25	8796.06	9212.522	1030
14575	6.80	17.86	3.16	-716.59	8796.09	9212.529	1030
14580	6.49	17.90	3.14	-716.78	8796.18	9212.531	1030
14585	6.67	17.95	3.12	-717.89	8796.28	9212.537	1030
14590	6.77	17.96	3.12	-718.43	8796.13	9212.541	1030
14595	6.22	18.09	3.13	-718.92	8796.43	9212.546	1030
14600	6.69	18.05	3.14	-719.67	8796.30	9212.551	1030
14605	6.77	18.14	3.16	-719.68	8796.32	9212.557	1030
14610	6.88	18.06	3.12	-719.63	8796.57	9212.562	1030
14615	6.66	18.12	3.14	-719.36	8796.81	9212.568	1030
14620	6.41	18.13	3.14	-719.62	8796.53	9212.572	1030
14625	6.46	17.98	3.12	-720.01	8797.12	9212.577	1030
14630	6.38	18.30	3.11	-721.89	8796.86	9212.583	1030
14635	6.35	18.34	3.13	-722.46	8797.26	9212.586	1030
14640	6.44	18.35	3.13	-722.86	8796.92	9212.592	1030
14645	6.36	18.37	3.11	-722.90	8797.10	9212.595	1030
14650	6.18	18.46	3.14	-723.47	8797.15	9212.604	1030
14655	6.22	18.46	3.08	-723.76	8797.07	9212.607	1030
14660	6.36	18.52	3.10	-723.93	8797.21	9212.613	1030
14665	6.32	18.43	3.11	-723.90	8797.32	9212.616	1030
14670	6.47	18.52	3.10	-724.11	8797.69	9212.623	1030
14675	6.65	18.48	3.09	-724.26	8797.42	9212.625	1030
14680	6.15	18.85	3.14	-726.71	8797.65	9212.633	1030
14685	6.50	18.75	3.13	-726.48	8797.50	9212.638	1030
14690	6.36	18.87	3.08	-726.79	8797.87	9212.641	1030
14695	6.26	18.89	3.11	-726.82	8798.15	9212.649	1030
14700	7.00	18.80	2.98	-728.64	8798.97	9212.654	1030
14705	6.40	19.00	3.09	-728.51	8798.02	9212.656	1030
14710	6.38	18.94	3.09	-728.50	8797.97	9212.662	1030
14715	6.47	18.98	3.09	-728.68	8798.12	9212.667	1030
14720	6.21	19.04	3.10	-729.39	8798.14	9212.672	1030
14725	6.20	19.11	3.09	-730.31	8798.27	9212.676	1030
14730	6.02	19.21	3.12	-730.48	8798.22	9212.683	1030
14735	6.31	19.18	3.06	-730.93	8798.28	9212.687	1030
14740	6.36	19.16	3.07	-730.93	8798.31	9212.693	1030
14745	6.07	19.23	3.10	-731.19	8797.91	9212.697	1030
14750	6.20	19.20	3.08	-731.10	8798.33	9212.702	1030
14755	6.58	19.17	3.05	-731.28	8798.53	9212.705	1030
14760	6.51	19.27	3.08	-732.09	8798.25	9212.711	1030
14765	6.93	19.42	3.06	-733.76	8798.79	9212.717	1030
14770	6.55	19.44	3.08	-734.20	8798.76	9212.721	1030
14775	7.00	19.39	3.09	-734.12	8798.67	9212.727	1030
14780	6.71	19.11	2.99	-734.28	8799.04	9212.732	1030
14785	6.64	18.56	2.88	-733.97	8798.56	9212.734	1030
14790	6.71	18.63	2.87	-734.13	8798.77	9212.741	1030
14795	7.24	18.60	2.83	-736.43	8799.26	9212.749	1030
14800	6.78	18.56	2.79	-736.57	8798.81	9212.750	1030
14805	6.60	18.68	2.83	-736.73	8798.99	9212.758	1030
14810	6.83	18.64	2.81	-736.84	8799.11	9212.763	1030
14815	6.50	18.92	2.85	-737.92	8799.09	9212.766	1030
14820	6.77	18.74	2.79	-738.45	8799.01	9212.773	1030
14825	6.75	18.77	2.77	-738.94	8799.03	9212.779	1030
14830	6.84	18.84	2.76	-739.34	8799.49	9212.781	1030
14835	7.21	18.72	2.76	-739.28	8799.96	9212.788	1030
14840	7.07	18.74	2.75	-739.38	8799.23	9212.793	1030
14845	6.71	18.77	2.78	-739.60	8799.40	9212.796	1030
14850	7.03	18.86	2.74	-741.03	8799.56	9212.801	1030
14855	7.04	18.81	2.76	-741.06	8799.29	9212.807	1030
14860	7.33	18.79	2.71	-741.40	8799.69	9212.812	1030
14865	7.24	18.76	2.74	-741.24	8799.43	9212.817	1030
14870	7.23	18.84	2.72	-742.22	8799.81	9212.822	1030
14875	7.30	18.84	2.71	-742.47	8799.98	9212.827	1030
14880	7.29	19.02	2.69	-743.85	8800.12	9212.834	1030
14885	7.31	18.94	2.74	-743.94	8799.93	9212.836	1030
14890	7.25	19.06	2.74	-743.99	8800.31	9212.843	1031
14895	6.94	19.07	2.73	-744.23	8800.14	9212.845	1031
14900	6.82	19.08	2.74	-743.26	8800.16	9212.852	1031
14905	7.03	18.96	2.72	-742.81	8800.20	9212.857	1031
14910	7.05	19.03	2.76	-743.09	8799.98	9212.864	1031
14915	7.02	19.00	2.73	-743.25	8800.19	9212.868	1031
14920	7.05	19.00	2.72	-742.94	8800.29	9212.873	1030
14925	7.00	19.10	2.74	-742.97	8800.64	9212.875	1030
14930	6.59	19.35	2.71	-745.80	8801.65	9212.884	1030
14935	6.77	19.27	2.76	-745.38	8800.35	9212.889	1030
14940	7.11	19.25	2.71	-745.24	8800.46	9212.891	1030
14945	7.08	19.20	2.73	-745.24	8800.75	9212.899	1030
14950	6.76	19.25	2.74	-746.14	8800.56	9212.902	1030
14955	6.96	19.37	2.70	-747.39	8800.97	9212.906	1030
14960	7.27	19.53	2.64	-748.71	8800.55	9212.914	1030
14965	6.99	19.50	2.72	-748.37	8800.81	9212.917	1030
14970	6.37	19.60	2.73	-748.08	8800.87	9212.921	1030
14975	6.39	19.51	2.72	-748.45	8800.98	9212.926	1030
14980	6.21	19.65	2.74	-749.13	8801.24	9212.932	1030
14985	6.35	19.73	2.75	-750.15	8801.35	9212.937	1030
14990	6.46	19.74	2.72	-750.25	8800.99	9212.942	1030
14995	6.54	19.72	2.72	-750.10	8800.85	9212.949	1030
15000	6.88	19.65	2.71	-750.35	8801.48	9212.952	1030
15005	6.54	19.73	2.71	-751.75	8801.56	9212.955	1030
15010	6.52	19.84	2.73	-751.79	8801.51	9212.961	1030
15015	6.62	19.89	2.68	-752.98	8801.62	9212.968	1030
15020	6.45	19.91	2.70	-752.94	8801.62	9212.970	1030
15025	6.27	20.00	2.73	-752.96	8802.03	9212.978	1030
15030	6.24	19.98	2.74	-752.94	8801.77	9212.982	1030
15035	5.91	20.11	2.71	-754.44	8801.84	9212.986	1030
15040	5.88	20.14	2.74	-754.63	8802.02	9212.991	1030
15045	6.22	20.08	2.70	-754.63	8801.99	9212.999	1030
15050	6.19	20.15	2.71	-754.84	8801.99	9213.000	1030
15055	6.54	20.21	2.77	-755.36	8801.98	9213.008	1030
15060	6.44	20.16	2.70	-755.01	8802.00	9213.013	1030
15065	6.49	20.42	2.72	-757.01	8802.09	9213.016	1030
15070	6.47	20.43	2.73	-757.33	8802.40	9213.023	1030
15075	6.23	20.54	2.71	-757.70	8802.10	9213.028	1030
15080	6.62	20.54	2.68	-758.36	8802.50	9213.031	1030
15085	6.52	20.56	2.70	-758.47	8802.61	9213.037	1030
15090	6.36	20.43	2.68	-758.43	8802.40	9213.041	1030
15095	6.38	20.56	2.68	-759.47	8802.33	9213.046	1030
15100	6.88	20.47	2.67	-760.03	8802.55	9213.052	1030
15105	6.45	20.65	2.70	-760.22	8802.32	9213.056	1030
15110	6.45	20.60	2.67	-760.24	8802.75	9213.062	1030
15115	6.48	20.71	2.69	-760.84	8802.14	9213.068	1030
15120	6.80	20.76	2.69	-761.64	8803.01	9213.072	1030
15125	6.41	20.74	2.67	-761.69	8802.36	9213.077	1030
15130	6.16	20.91	2.71	-761.69	8802.69	9213.083	1030
15135	6.23	20.86	2.67	-761.70	8802.58	9213.086	1030
15140	6.56	20.93	2.69	-763.18	8802.74	9213.092	1030
15145	6.93	20.89	2.68	-763.39	8802.97	9213.094	1030
15150	6.93	20.93	2.66	-764.00	8802.91	9213.102	1030
15155	6.92	20.94	2.65	-764.09	8802.59	9213.107	1030
15160	6.48	21.27	2.68	-764.55	8803.35	9213.113	1030
15165	6.93	20.97	2.65	-764.47	8803.33	9213.117	1030
15170	6.90	21.11	2.65	-765.45	8803.15	9213.123	1030
15175	6.94	21.21	2.65	-765.99	8803.15	9213.125	1030
15180	7.20	21.10	2.59	-766.70	8802.08	9213.134	1030
15185	7.03	21.19	2.63	-766.65	8803.48	9213.138	1030
15190	7.10	21.15	2.63	-766.68	8803.39	9213.141	1030
15195	6.66	21.24	2.63	-767.03	8803.38	9213.149	1030
15200	6.92	21.30	2.66	-767.90	8803.31	9213.154	1030
15205	6.85	21.39	2.66	-768.53	8803.28	9213.156	1030
15210	6.60	21.41	2.68	-768.57	8803.58	9213.163	1030
15215	6.62	21.47	2.63	-768.90	8803.61	9213.167	1030
15220	6.53	21.51	2.69	-769.06	8803.59	9213.171	1030
15225	6.79	21.40	2.66	-769.08	8803.68	9213.177	1030
15230	6.83	21.48	2.67	-769.66	8803.86	9213.182	1030
15235	6.84	21.66	2.64	-771.22	8804.12	9213.187	1030
15240	6.74	21.71	2.61	-771.46	8803.80	9213.192	1030
15245	6.40	21.67	2.61	-771.35	8803.98	9213.197	1030
15250	6.52	21.73	2.65	-771.72	8803.63	9213.202	1030
15255	5.65	22.06	2.68	-773.22	8804.14	9213.208	1030
15260	6.00	22.01	2.69	-773.21	8803.91	9213.211	1030
15265	6.63	21.94	2.64	-773.90	8804.30	9213.217	1030
15270	6.66	21.99	2.63	-774.20	8803.95	9213.220	1030
15275	6.73	22.12	2.60	-774.90	8804.42	9213.228	1030
15280	6.60	22.09	2.64	-775.27	8804.05	9213.232	1030
15285	6.39	22.14	2.63	-775.25	8804.20	9213.239	1030
15290	6.43	22.09	2.64	-775.18	8804.01	9213.241	1030
15295	6.66	22.11	2.63	-775.24	8804.44	9213.249	1030
15300	6.41	22.14	2.62	-775.75	8804.51	9213.250	1030
15305	6.56	22.31	2.62	-777.40	8804.56	9213.258	1030
15310	6.47	22.38	2.63	-778.00	8804.37	9213.263	1030
15315	5.82	22.65	2.62	-778.66	8804.59	9213.269	1030
15320	5.68	22.62	2.67	-778.75	8804.76	9213.272	1030
15325	5.70	22.60	2.66	-778.82	8804.40	9213.279	1030
15330	5.58	22.59	2.64	-778.66	8804.46	9213.281	1030
15335	6.10	22.57	2.62	-779.61	8804.72	9213.288	1030
15340	5.81	22.65	2.62	-780.61	8804.82	9213.293	1030
15345	5.54	22.79	2.67	-780.64	8804.74	9213.296	1030
15350	5.84	22.77	2.64	-781.42	8805.09	9213.302	1030
15355	5.78	22.79	2.66	-781.63	8804.50	9213.307	1030
15360	5.56	22.84	2.66	-781.57	8805.25	9213.312	1030
15365	5.68	22.81	2.63	-781.84	8805.70	9213.317	1030
15370	5.65	22.99	2.64	-783.03	8805.14	9213.321	1030
15375	5.72	23.00	2.62	-783.48	8805.43	9213.327	1030
15380	5.76	22.98	2.66	-783.38	8805.24	9213.333	1030
15385	5.64	22.97	2.68	-783.29	8805.68	9213.336	1030
15390	5.74	22.93	2.60	-783.31	8805.66	9213.342	1030
15395	5.75	22.96	2.61	-783.47	8805.76	9213.344	1030
15400	5.32	23.36	2.65	-785.83	8805.23	9213.352	1030
15405	5.44	23.32	2.67	-786.11	8805.54	9213.356	1030
15410	5.60	23.38	2.66	-786.42	8805.28	9213.363	1030
15415	5.72	23.33	2.62	-786.31	8805.54	9213.367	1030
15420	5.65	23.50	2.63	-787.60	8805.51	9213.373	1030
15425	5.65	23.53	2.65	-787.84	8805.85	9213.375	1030
15430	5.88	23.56	2.66	-788.59	8805.65	9213.383	1030
15435	5.54	23.67	2.65	-788.70	8805.68	9213.388	1030
15440	5.74	23.59	2.63	-788.79	8806.01	9213.391	1030
15445	5.79	23.64	2.62	-788.98	8805.93	9213.400	1030
15450	5.95	23.73	2.66	-790.29	8806.25	9213.404	1030
15455	5.52	23.77	2.60	-790.77	8806.20	9213.406	1030
15460	5.47	23.75	2.61	-790.65	8806.28	9213.413	1030
15465	5.49	23.79	2.65	-790.70	8806.37	9213.417	1030
15470	5.38	23.94	2.59	-791.60	8806.02	9213.421	1030
15475	5.40	23.99	2.63	-792.27	8806.52	9213.426	1030
15480	5.25	24.01	2.63	-792.64	8806.31	9213.433	1030
15485	5.28	24.10	2.61	-793.49	8806.27	9213.437	1030
15490	5.49	24.06	2.64	-793.62	8806.68	9213.442	1030
15495	6.00	24.00	2.62	-793.78	8806.27	9213.447	1030
15500	5.57	24.00	2.61	-793.57	8806.79	9213.452	1030
15505	5.92	24.13	2.61	-795.02	8806.45	9213.457	1030
15510	5.50	24.30	2.61	-795.58	8806.40	9213.461	1030
15515	6.01	24.11	2.55	-795.74	8806.51	9213.469	1030
15520	5.32	24.27	2.62	-795.65	8806.98	9213.471	1030
15525	5.79	24.20	2.59	-795.66	8806.97	9213.477	1030
15530	5.58	24.31	2.61	-795.68	8807.12	9213.482	1030
15535	5.24	24.61	2.62	-797.73	8807.06	9213.485	1030
15540	5.40	24.64	2.62	-798.20	8807.20	9213.493	1030
15545	4.73	24.71	2.63	-798.94	8807.06	9213.499	1030
15550	5.65	24.69	2.61	-798.84	8807.14	9213.500	1030
15555	5.78	24.68	2.60	-799.14	8807.12	9213.507	1030
15560	5.73	24.65	2.60	-799.34	8807.21	9213.514	1030
15565	5.37	24.77	2.62	-800.33	8807.43	9213.516	1030
15570	4.99	24.79	2.61	-800.95	8807.37	9213.523	1030
15575	5.45	24.89	2.60	-801.10	8807.77	9213.528	1030
15580	5.33	24.86	2.61	-800.98	8807.74	9213.531	1030
15585	5.27	24.95	2.63	-801.86	8807.59	9213.537	1030
15590	5.21	25.03	2.61	-802.93	8807.58	9213.542	1030
15595	5.22	25.07	2.57	-803.15	8808.29	9213.546	1030
15600	5.26	25.15	2.60	-803.72	8808.00	9213.553	1030
15605	5.72	25.14	2.62	-804.03	8807.89	9213.556	1030
15610	5.52	25.16	2.61	-803.72	8807.98	9213.562	1030
15615	5.47	25.09	2.59	-803.93	8807.93	9213.567	1030
15620	4.95	25.31	2.60	-805.29	8808.38	9213.572	1030
15625	5.16	25.26	2.61	-805.41	8808.55	9213.577	1030
15630	5.05	25.35	2.61	-806.29	8808.42	9213.583	1030
15635	5.08	25.39	2.57	-806.39	8808.44	9213.586	1030
15640	4.66	25.54	2.61	-806.66	8808.71	9213.592	1030
15645	4.32	25.58	2.67	-806.70	8808.34	9213.594	1030
15650	4.89	25.64	2.59	-807.96	8808.57	9213.603	1030
15655	4.74	25.69	2.59	-808.31	8808.38	9213.607	1030
15660	5.00	26.21	2.65	-808.65	8808.03	9213.614	1030
15665	5.06	25.75	2.63	-808.37	8808.49	9213.618	1030
15670	5.36	25.60	2.61	-808.69	8808.29	9213.624	1030
15675	5.35	25.66	2.58	-808.73	8808.79	9213.625	1030
15680	5.53	26.09	2.62	-810.38	8808.72	9213.633	1030
15685	5.36	25.90	2.58	-811.03	8808.69	9213.638	1030
15690	5.44	25.90	2.59	-811.41	8808.84	9213.641	1030
15695	5.22	26.11	2.60	-811.67	8808.92	9213.649	1030
15700	5.04	26.16	2.59	-811.92	8808.76	9213.653	1030
15705	4.91	26.07	2.59	-812.00	8809.13	9213.656	1030
15710	4.79	26.12	2.62	-812.75	8809.08	9213.663	1030
15715	5.25	26.11	2.58	-813.77	8808.59	9213.668	1030
15720	5.07	26.14	2.56	-813.60	8809.00	9213.671	1030
15725	4.66	26.26	2.60	-814.12	8809.32	9213.678	1030
15730	4.71	26.10	2.60	-814.12	8809.07	9213.681	1030
15735	4.90	26.39	2.57	-815.39	8809.26	9213.687	1030
15740	4.87	26.46	2.59	-815.49	8809.43	9213.693	1030
15745	4.95	26.44	2.62	-816.64	8809.75	9213.697	1030
15750	5.11	26.49	2.56	-816.36	8809.63	9213.702	1030
15755	5.86	26.28	2.53	-816.57	8809.56	9213.706	1030
15760	4.96	26.41	2.58	-816.68	8810.03	9213.712	1030
15765	5.38	26.45	2.59	-817.82	8810.12	9213.717	1030
15770	5.21	26.57	2.58	-818.06	8810.17	9213.721	1030
15775	4.86	26.67	2.56	-818.54	8810.20	9213.729	1030
15780	4.93	26.75	2.57	-818.59	8809.87	9213.732	1030
15785	5.09	26.64	2.57	-818.55	8810.34	9213.737	1030
15790	4.47	26.80	2.59	-818.76	8810.52	9213.743	1030
15795	4.77	27.01	2.62	-821.11	8811.28	9213.749	1030
15800	5.01	27.06	2.57	-820.90	8809.97	9213.750	1030
15805	4.77	26.99	2.59	-821.03	8810.23	9213.757	1030
15810	4.65	26.96	2.57	-821.16	8810.47	9213.764	1030
15815	4.83	27.07	2.56	-822.33	8810.24	9213.766	1030
15820	4.89	27.13	2.54	-822.66	8809.95	9213.772	1030
15825	5.08	27.46	2.58	-823.09	8810.86	9213.779	1030
15830	4.63	27.19	2.55	-823.83	8810.31	9213.781	1030
15835	4.40	27.19	2.59	-824.15	8809.95	9213.787	1030
15840	4.71	27.09	2.53	-823.96	8810.17	9213.792	1030
15845	4.58	27.27	2.54	-824.36	8810.44	9213.796	1030
15850	4.68	27.35	2.55	-825.60	8810.46	9213.803	1030
15855	4.73	27.35	2.56	-825.65	8810.53	9213.806	1030
15860	4.54	27.37	2.54	-825.79	8810.55	9213.812	1030
15865	4.43	27.44	2.56	-826.28	8810.66	9213.817	1030
15870	4.33	27.53	2.55	-827.62	8810.59	9213.822	1030
15875	4.35	27.59	2.54	-827.97	8810.58	9213.827	1030
15880	5.25	27.42	2.49	-828.30	8810.94	9213.831	1030
15885	4.54	27.65	2.55	-828.41	8811.21	9213.836	1030
15890	4.59	27.63	2.50	-828.48	8811.10	9213.844	1030
15895	5.12	27.57	2.51	-828.76	8811.24	9213.844	1030
15900	4.63	27.62	2.51	-828.74	8811.30	9213.852	1030
15905	4.68	27.68	2.55	-828.77	8811.48	9213.857	1030
15910	4.28	28.03	2.55	-831.27	8811.61	9213.863	1030
15915	4.68	27.83	2.55	-831.12	8811.41	9213.866	1030
15920	4.10	28.05	2.62	-832.03	8811.79	9213.874	1030
15925	4.40	27.97	2.58	-831.71	8811.27	9213.875	1030
15930	4.38	28.04	2.55	-832.39	8811.48	9213.882	1030
15935	4.37	28.15	2.53	-833.10	8811.43	9213.889	1030
15940	4.55	28.16	2.50	-833.98	8811.45	9213.891	1030
15945	4.57	28.16	2.53	-834.33	8811.46	9213.899	1030
15950	4.88	28.08	2.50	-834.42	8811.75	9213.903	1030
15955	4.79	28.12	2.48	-834.44	8811.50	9213.906	1030
15960	4.66	28.22	2.48	-835.41	8811.58	9213.912	1030
15965	4.67	28.37	2.50	-836.14	8811.65	9213.917	1030
15970	4.58	28.40	2.52	-836.35	8811.84	9213.921	1030
15975	4.69	28.48	2.50	-836.81	8811.97	9213.928	1030
15980	4.65	28.51	2.52	-837.15	8812.05	9213.932	1030
15985	4.64	28.49	2.52	-837.17	8811.73	9213.937	1030
15990	4.68	28.61	2.51	-837.16	8812.05	9213.942	1030
15995	4.44	28.73	2.47	-839.03	8812.25	9213.948	1030
16000	4.50	28.74	2.51	-839.29	8812.17	9213.952	1030
16005	4.61	28.71	2.54	-839.17	8812.16	9213.956	1031
16010	4.28	28.79	2.53	-839.30	8811.95	9213.962	1031
16015	4.46	28.62	2.51	-837.82	8811.83	9213.967	1031
16020	4.61	28.51	2.50	-837.87	8812.20	9213.971	1031
16025	4.71	28.66	2.49	-838.19	8811.72	9213.978	1031
16030	4.67	28.59	2.49	-838.32	8812.38	9213.982	1031
16035	4.78	28.68	2.57	-838.13	8812.75	9213.989	1030
16040	4.65	28.59	2.50	-838.29	8812.44	9213.993	1030
16045	4.57	28.68	2.50	-839.99	8812.94	9213.998	1030
16050	4.23	28.94	2.51	-840.74	8812.86	9214.000	1030
16055	4.43	28.95	2.47	-841.51	8812.59	9214.007	1030
16060	4.37	28.98	2.48	-841.81	8812.78	9214.013	1030
16065	4.84	28.75	2.47	-841.76	8813.18	9214.016	1030
16070	4.80	28.88	2.48	-841.91	8812.82	9214.023	1030
16075	4.40	29.06	2.50	-842.61	8812.68	9214.028	1030
16080	4.40	29.05	2.50	-843.57	8813.02	9214.031	1030
16085	4.21	29.11	2.52	-843.54	8813.01	9214.037	1031
16090	4.33	29.17	2.46	-843.53	8813.15	9214.043	1031
16095	4.36	29.18	2.48	-843.43	8813.50	9214.046	1030
16100	4.56	29.07	2.51	-842.23	8813.55	9214.051	1030
16105	4.36	29.14	2.56	-842.46	8813.61	9214.055	1030
16110	4.26	29.20	2.50	-842.96	8813.12	9214.062	1030
16115	4.27	29.30	2.52	-842.88	8813.66	9214.067	1030
16120	4.45	29.17	2.46	-842.89	8813.68	9214.074	1030
16125	4.44	29.19	2.52	-843.15	8813.66	9214.077	1030
16130	4.17	29.28	2.51	-843.16	8813.56	9214.083	1030
16135	4.39	28.96	2.45	-843.16	8813.43	9214.088	1030
16140	4.50	29.23	2.45	-845.12	8813.60	9214.094	1030
16145	4.70	29.11	2.47	-845.46	8813.66	9214.094	1030
16150	4.24	29.40	2.49	-845.44	8813.77	9214.103	1030
16155	4.18	29.49	2.49	-845.59	8813.54	9214.107	1030
16160	4.04	29.78	2.57	-847.04	8813.88	9214.114	1030
16165	4.36	29.55	2.52	-846.99	8814.14	9214.117	1030
16170	4.41	29.43	2.50	-847.11	8813.45	9214.123	1030
16175	4.36	29.38	2.47	-847.36	8813.64	9214.125	1030
16180	4.28	29.43	2.41	-849.16	8813.91	9214.133	1030
16185	4.13	29.50	2.46	-848.93	8813.81	9214.138	1030
16190	4.29	29.65	2.48	-849.11	8814.03	9214.141	1030
16195	4.09	29.73	2.48	-849.37	8814.42	9214.148	1030
16200	4.14	29.75	2.47	-849.91	8813.82	9214.153	1030
16205	4.52	29.58	2.44	-850.54	8813.89	9214.158	1030
16210	4.13	29.70	2.43	-851.33	8814.38	9214.163	1030
16215	4.44	29.68	2.43	-851.52	8814.26	9214.167	1030
16220	4.41	29.66	2.42	-851.69	8814.25	9214.171	1030
16225	4.42	29.72	2.43	-851.82	8814.32	9214.176	1030
16230	4.35	29.82	2.44	-851.97	8813.98	9214.182	1030
16235	4.49	29.86	2.45	-851.74	8813.97	9214.187	1030
16240	4.27	29.88	2.44	-852.32	8814.65	9214.193	1030
16245	4.01	29.94	2.41	-853.14	8814.11	9214.200	1030
16250	4.24	29.83	2.41	-853.30	8814.21	9214.202	1030
16255	4.20	30.11	2.46	-853.38	8813.86	9214.209	1030
16260	3.95	30.10	2.45	-853.30	8814.25	9214.212	1030
16265	4.12	30.13	2.42	-855.58	8814.87	9214.217	1030
16270	4.10	29.44	2.34	-855.91	8814.65	9214.220	1030
16275	4.71	28.59	2.20	-856.64	8814.34	9214.229	1030
16280	4.31	27.95	2.13	-856.56	8814.57	9214.232	1030
16285	4.65	27.80	2.05	-856.79	8814.57	9214.238	1030
16290	4.55	28.06	2.17	-856.99	8814.82	9214.243	1030
16295	4.67	28.23	2.14	-858.23	8814.75	9214.248	1030
16300	4.58	28.29	2.14	-858.50	8815.12	9214.250	1030
16305	4.61	28.11	2.10	-859.52	8814.98	9214.259	1030
16310	4.68	28.32	2.16	-859.33	8815.11	9214.264	1030
16315	4.58	28.37	2.16	-859.56	8815.02	9214.266	1030
16320	4.57	28.50	2.16	-859.57	8815.03	9214.273	1030
16325	4.81	28.47	2.15	-859.96	8815.25	9214.277	1030
16330	4.91	28.43	2.12	-859.98	8815.23	9214.281	1030
16335	4.98	28.37	2.10	-860.54	8815.14	9214.287	1030
16340	4.93	28.39	2.11	-861.29	8815.66	9214.293	1030
16345	5.09	28.40	2.10	-862.01	8815.53	9214.296	1030
16350	4.95	28.64	2.09	-862.98	8815.45	9214.302	1030
16355	4.82	28.64	2.13	-863.29	8815.27	9214.307	1031
16360	4.77	28.64	2.09	-863.44	8815.21	9214.312	1031
16365	5.11	28.44	2.09	-863.04	8815.61	9214.317	1030
16370	4.89	28.26	2.10	-862.26	8815.71	9214.322	1030
16375	4.88	28.22	2.10	-862.47	8815.56	9214.327	1030
16380	4.93	28.34	2.06	-863.46	8815.47	9214.333	1030
16385	5.17	28.38	2.09	-863.57	8815.83	9214.336	1030
16390	5.03	28.46	2.07	-863.63	8815.73	9214.342	1030
16395	4.93	28.56	2.09	-863.56	8815.31	9214.344	1030
16400	4.56	28.81	2.11	-865.02	8815.88	9214.352	1030
16405	5.05	28.58	2.07	-865.25	8815.95	9214.357	1030
16410	5.15	28.71	2.07	-865.14	8815.72	9214.363	1030
16415	4.99	28.65	2.06	-865.41	8815.49	9214.366	1030
16420	5.19	28.59	2.02	-865.64	8815.90	9214.374	1030
16425	4.76	28.69	2.14	-865.65	8815.92	9214.375	1030
16430	4.62	28.91	2.14	-867.34	8816.03	9214.383	1030
16435	4.57	29.05	2.09	-867.75	8815.96	9214.389	1030
16440	4.90	29.02	2.12	-868.34	8816.31	9214.391	1030
16445	4.69	28.90	2.07	-868.80	8816.26	9214.399	1030
16450	5.02	28.88	2.07	-868.71	8816.39	9214.403	1031
16455	4.71	29.18	2.13	-868.93	8816.30	9214.406	1031
16460	4.96	28.97	2.10	-868.03	8816.33	9214.413	1031
16465	4.97	28.98	2.12	-867.64	8816.72	9214.417	1031
16470	5.14	28.95	2.08	-867.44	8816.82	9214.421	1030
16475	5.09	28.94	2.07	-867.52	8816.36	9214.426	1030
16480	4.76	29.07	2.14	-867.98	8816.15	9214.432	1030
16485	4.28	29.37	2.13	-869.01	8816.32	9214.438	1030
16490	4.97	29.17	2.09	-869.00	8816.21	9214.442	1030
16495	5.15	29.07	2.07	-868.98	8816.32	9214.447	1030
16500	4.75	29.10	2.08	-869.01	8816.96	9214.452	1030
16505	5.08	29.19	2.08	-870.56	8816.73	9214.458	1030
16510	5.14	29.25	2.08	-870.79	8816.70	9214.461	1030
16515	5.29	29.20	2.05	-871.48	8816.28	9214.468	1030
16520	5.17	29.24	2.09	-871.43	8816.76	9214.471	1030
16525	5.25	29.22	2.08	-871.35	8816.75	9214.479	1030
16530	5.22	29.30	2.06	-871.54	8816.49	9214.482	1030
16535	5.29	29.41	2.07	-872.79	8816.72	9214.485	1030
16540	5.10	29.49	2.11	-873.10	8816.97	9214.491	1030
16545	4.52	29.60	2.11	-873.52	8817.13	9214.499	1030
16550	4.80	29.56	2.11	-873.32	8816.98	9214.500	1030
16555	5.28	29.44	2.08	-873.41	8816.43	9214.509	1030
16560	4.97	29.56	2.08	-873.53	8817.13	9214.514	1030
16565	5.03	29.73	2.09	-875.25	8817.47	9214.516	1030
16570	4.77	29.84	2.09	-875.41	8817.07	9214.522	1030
16575	4.95	29.95	2.10	-876.49	8817.03	9214.529	1030
16580	4.50	29.97	2.08	-876.53	8817.17	9214.531	1030
16585	4.35	29.82	2.12	-876.17	8817.08	9214.538	1030
16590	5.01	29.83	2.11	-876.71	8817.33	9214.542	1030
16595	4.88	30.11	2.09	-878.52	8817.75	9214.549	1030
16600	4.43	30.18	2.10	-878.53	8817.37	9214.552	1030
16605	4.36	30.08	2.11	-878.63	8817.61	9214.557	1030
16610	4.28	30.17	2.12	-878.79	8817.46	9214.562	1030
16615	4.41	30.15	2.11	-878.99	8817.51	9214.567	1030
16620	4.18	30.24	2.11	-880.12	8817.68	9214.572	1030
16625	4.22	30.23	2.11	-880.60	8817.88	9214.577	1030
16630	4.28	30.32	2.11	-881.35	8818.37	9214.584	1030
16635	4.49	30.31	2.10	-881.03	8817.94	9214.587	1030
16640	4.46	30.39	2.10	-881.38	8817.85	9214.593	1030
16645	4.54	30.45	2.11	-881.67	8818.14	9214.595	1030
16650	4.25	30.60	2.09	-883.29	8818.28	9214.604	1030
16655	4.06	30.55	2.09	-883.35	8818.03	9214.606	1030
16660	4.18	30.64	2.11	-883.92	8818.47	9214.610	1030
16665	3.82	30.65	2.09	-884.62	8817.90	9214.617	1030
16670	4.35	30.74	2.10	-884.60	8818.53	9214.624	1030
16675	3.97	30.66	2.08	-884.79	8818.59	9214.625	1030
16680	3.84	30.67	2.11	-884.65	8818.47	9214.633	1030
16685	3.78	30.81	2.11	-884.54	8818.40	9214.638	1030
16690	4.07	30.79	2.06	-887.16	8818.65	9214.644	1030
16695	3.96	30.98	2.08	-886.97	8818.30	9214.650	1030
16700	4.32	30.95	2.08	-886.98	8818.63	9214.654	1030
16705	4.61	30.93	2.11	-887.15	8818.77	9214.656	1030
16710	4.03	31.19	2.08	-889.01	8818.60	9214.664	1030
16715	4.34	31.20	2.11	-888.86	8818.47	9214.667	1030
16720	4.17	31.22	2.11	-889.21	8818.99	9214.672	1030
16725	4.18	31.18	2.09	-889.33	8818.78	9214.677	1030
16730	4.07	31.39	2.07	-890.16	8818.93	9214.684	1030
16735	3.98	31.47	2.07	-891.01	8818.57	9214.688	1030
16740	3.94	31.49	2.09	-890.75	8818.62	9214.692	1030
16745	4.16	31.49	2.10	-890.92	8819.04	9214.697	1030
16750	4.10	31.59	2.10	-891.00	8818.98	9214.701	1030
16755	3.93	31.75	2.11	-892.32	8818.84	9214.708	1030
16760	4.37	31.79	2.07	-892.56	8819.09	9214.711	1030
16765	4.19	31.91	2.12	-893.26	8819.34	9214.718	1030
16770	4.15	31.86	2.13	-893.29	8819.73	9214.722	1030
16775	4.09	31.89	2.08	-893.49	8819.05	9214.727	1030
16780	4.54	31.81	2.11	-893.47	8819.30	9214.732	1030
16785	4.04	32.07	2.12	-895.11	8818.71	9214.734	1030
16790	4.09	32.12	2.12	-895.33	8819.18	9214.741	1030
16795	4.29	32.17	2.04	-896.06	8818.24	9214.749	1030
16800	4.06	32.11	2.08	-896.15	8819.09	9214.750	1030
16805	3.99	32.11	2.10	-896.08	8819.39	9214.758	1030
16810	3.82	31.97	2.08	-896.13	8819.08	9214.763	1030
16815	3.78	32.14	2.09	-896.90	8819.24	9214.766	1030
16820	3.72	32.22	2.08	-897.51	8819.73	9214.773	1030
16825	3.87	32.30	2.09	-897.68	8819.63	9214.779	1030
16830	3.76	32.20	2.09	-897.88	8819.51	9214.781	1030
16835	3.62	32.18	2.11	-898.25	8819.24	9214.789	1030
16840	3.87	32.01	2.07	-898.08	8819.41	9214.793	1030
16845	3.64	32.40	2.11	-899.21	8819.84	9214.796	1030
16850	3.63	32.49	2.09	-900.21	8819.52	9214.801	1030
16855	3.56	32.45	2.14	-901.03	8819.98	9214.809	1030
16860	3.71	32.58	2.11	-901.16	8819.65	9214.812	1030
16865	3.50	32.55	2.08	-901.41	8819.45	9214.818	1030
16870	3.95	32.52	2.07	-901.64	8819.54	9214.822	1030
16875	3.85	32.58	2.07	-901.99	8819.78	9214.827	1030
16880	3.94	32.77	2.09	-903.17	8819.63	9214.834	1030
16885	3.77	32.75	2.09	-903.58	8820.01	9214.836	1030
16890	3.84	32.74	2.09	-903.49	8820.10	9214.842	1030
16895	3.96	32.63	2.09	-903.83	8820.18	9214.845	1030
16900	3.94	32.86	2.09	-904.95	8820.40	9214.854	1030
16905	3.93	32.85	2.07	-905.13	8820.16	9214.857	1030
16910	4.00	32.95	2.09	-905.95	8820.29	9214.864	1030
16915	3.82	32.90	2.05	-905.92	8820.26	9214.866	1030
16920	3.65	33.02	2.08	-906.12	8820.19	9214.873	1030
16925	3.99	32.85	2.06	-906.10	8820.52	9214.875	1030
16930	3.94	33.15	2.08	-907.44	8820.38	9214.883	1030
16935	3.83	33.17	2.11	-907.76	8820.66	9214.888	1030
16940	3.68	33.26	2.10	-907.48	8820.93	9214.894	1030
16945	3.96	33.17	2.09	-907.93	8820.97	9214.899	1030
16950	3.97	33.13	2.07	-908.11	8820.89	9214.904	1030
16955	3.81	33.16	2.09	-908.07	8820.71	9214.906	1030
16960	3.84	33.44	2.11	-910.64	8820.19	9214.913	1030
16965	3.86	33.42	2.08	-910.88	8820.98	9214.918	1030
16970	3.75	33.47	2.08	-910.92	8820.92	9214.922	1030
16975	3.62	33.50	2.05	-911.04	8820.63	9214.926	1030
16980	3.47	33.69	2.10	-911.93	8820.90	9214.932	1030
16985	3.31	33.69	2.07	-912.35	8820.92	9214.938	1030
16990	3.20	33.67	2.07	-913.11	8820.97	9214.943	1030
16995	3.29	33.81	2.09	-913.37	8821.20	9214.947	1030
17000	3.30	33.90	2.09	-913.67	8820.76	9214.952	1030
17005	3.26	33.76	2.08	-913.56	8821.12	9214.955	1030
17010	3.42	33.90	2.08	-914.09	8821.07	9214.961	1030
17015	3.44	34.03	2.08	-915.17	8821.29	9214.967	1030
17020	3.28	34.05	2.10	-915.46	8821.45	9214.973	1030
17025	3.59	34.14	2.10	-915.52	8821.23	9214.978	1030
17030	3.32	34.13	2.09	-915.76	8821.30	9214.982	1030
17035	3.31	34.36	2.11	-917.07	8821.25	9214.989	1030
17040	3.31	34.26	2.09	-917.16	8821.26	9214.991	1030
17045	3.54	34.30	2.08	-917.22	8821.30	9214.998	1030
17050	3.35	34.27	2.07	-917.50	8821.53	9215.000	1030
17055	3.24	34.54	2.09	-918.91	8821.36	9215.007	1030
17060	3.25	34.46	2.06	-919.09	8821.88	9215.012	1030
17065	3.12	34.55	2.06	-919.38	8821.90	9215.016	1030
17070	3.44	34.54	2.09	-919.30	8821.63	9215.022	1030
17075	3.27	34.71	2.06	-920.85	8821.76	9215.027	1030
17080	3.22	34.75	2.07	-921.15	8821.68	9215.031	1030
17085	3.29	34.69	2.07	-920.97	8821.94	9215.037	1030
17090	3.38	34.68	2.08	-920.82	8821.71	9215.042	1030
17095	3.06	35.05	2.06	-922.75	8821.97	9215.049	1030
17100	3.06	34.88	2.09	-922.72	8821.88	9215.051	1030
17105	3.24	34.93	2.04	-923.01	8821.59	9215.059	1030
17110	3.04	34.88	2.08	-922.92	8821.98	9215.062	1030
17115	3.25	34.88	2.04	-924.00	8821.76	9215.068	1030
17120	3.26	34.68	2.04	-924.45	8822.30	9215.072	1030
17125	3.15	34.87	2.04	-925.55	8821.93	9215.079	1030
17130	3.10	34.73	1.99	-925.25	8821.77	9215.080	1030
17135	2.98	34.72	2.02	-925.45	8822.24	9215.086	1030
17140	3.11	34.86	2.03	-925.73	8822.31	9215.092	1030
17145	2.84	34.88	2.07	-926.25	8822.40	9215.096	1030
17150	2.80	34.95	2.03	-927.07	8822.41	9215.102	1030
17155	2.97	34.86	2.02	-927.31	8822.57	9215.107	1030
17160	2.93	34.85	2.04	-927.28	8822.61	9215.110	1030
17165	3.00	34.87	2.00	-927.43	8822.29	9215.116	1030
17170	3.02	35.01	2.06	-929.07	8822.63	9215.123	1030
17175	3.02	35.11	2.04	-929.23	8822.60	9215.125	1030
17180	2.99	35.10	2.02	-929.23	8822.81	9215.133	1031
17185	2.88	35.13	2.03	-929.14	8822.83	9215.137	1031
17190	3.13	34.85	2.04	-928.20	8822.24	9215.143	1031
17195	3.06	34.82	2.03	-928.12	8822.17	9215.147	1031
17200	2.93	34.91	2.02	-928.28	8822.65	9215.153	1030
17205	3.03	34.93	2.03	-928.28	8822.79	9215.156	1030
17210	2.97	35.00	1.96	-929.39	8822.94	9215.164	1030
17215	2.96	35.16	2.02	-929.66	8822.73	9215.167	1030
17220	3.12	35.07	1.96	-929.41	8822.51	9215.174	1030
17225	2.92	35.18	2.02	-929.86	8822.95	9215.176	1030
17230	2.76	35.28	2.04	-931.00	8822.60	9215.183	1030
17235	2.79	35.42	2.04	-931.65	8822.92	9215.187	1030
17240	2.57	35.42	2.03	-932.11	8823.21	9215.193	1030
17245	2.61	35.51	2.02	-932.51	8823.09	9215.196	1030
17250	2.68	35.66	2.02	-932.72	8823.47	9215.202	1030
17255	2.70	35.48	2.03	-932.89	8823.28	9215.205	1030
17260	2.64	35.43	2.03	-933.18	8823.29	9215.211	1030
17265	2.71	35.63	2.02	-934.41	8823.12	9215.217	1030
17270	2.61	35.70	2.05	-934.71	8823.12	9215.222	1031
17275	2.82	35.69	2.03	-934.55	8823.29	9215.227	1031
17280	2.76	35.68	2.06	-934.59	8822.81	9215.232	1031
17285	2.79	35.46	2.04	-933.36	8823.22	9215.234	1030
17290	2.76	35.52	2.01	-933.34	8823.58	9215.241	1030
17295	2.53	35.67	2.02	-934.11	8823.58	9215.249	1030
17300	2.88	35.59	2.02	-934.35	8823.24	9215.250	1030
17305	2.80	35.47	2.00	-934.38	8823.45	9215.257	1030
17310	2.88	35.48	2.01	-934.48	8823.76	9215.262	1030
17315	2.72	35.62	2.02	-936.11	8823.73	9215.268	1030
17320	2.97	35.73	2.01	-935.88	8823.97	9215.272	1030
17325	2.85	35.76	2.02	-936.25	8823.93	9215.279	1030
17330	2.73	35.85	2.05	-936.06	8823.57	9215.281	1030
17335	2.65	35.91	1.98	-937.43	8823.77	9215.288	1030
17340	2.64	36.05	2.03	-937.75	8823.80	9215.292	1030
17345	2.49	36.08	2.08	-937.87	8824.51	9215.297	1030
17350	2.45	36.09	2.04	-937.89	8824.09	9215.301	1030
17355	2.52	36.13	2.05	-939.33	8824.40	9215.309	1030
[truncated: 1,132 more rows]
