# Supplementary material for: Structural characterization of the saxitoxin-targeting APTSTX1 aptamer using optical tweezers and molecular dynamics simulations
Source: PLoS One. 2019 Nov 7;14(11):e0222468. doi: 10.1371/journal.pone.0222468 (PMC6837747; doi:10.1371/journal.pone.0222468)
Supplement: S1 File — Data repository, aptamer control condition and aptamer under SXT. (ZIP) [file pone.0222468.s005.zip › Data/Data/August/070815/1bnbCOM.txt]

Instrument name = Christians toy
*****Calibration values *****
TrapA Temperature Fudge	-0.400000
TrapB Temperature Fudge	-1.550000
TrapA Force Sensitivity	0.025700	0.026000	0.032000
TrapB Force Sensitivity	0.026200	0.027400	0.032000
TrapA Lever Sensitivity	15000.000000	14500.000000	0.000000
TrapB Lever Sensitivity	15200.000000	14500.000000	0.000000
Motor Threshold	20	20	20
*****Initial Preference Settings*****
ForceRateDiv	1
ForceGain	32
PosRateDivA	3
PosRateDivB	3
PositionGainA	32
PositionGainB	32
GotoSpeedX	10
GotoSpeedY	10
GotoSpeedZ	5
MaxDataFileSize	10000000
HopDistance	2
*CycleCount/n____	1
*A_PsdX__________	0
*A_PsdY__________	0
*A_PsdSum________	0
*A_Iris__________	0
*A_LeverX________	0
*A_LeverY________	0
*A_LeverSum______	0
*B_PsdX__________	0
*B_PsdY__________	0
*B_PsdSum________	0
*B_Iris__________	0
*B_LeverX________	0
*B_LeverY________	0
*B_LeverSum______	0
*A_Temperature___	0
*B_Temperature___	0
*X_force_________	1
*Y_force_________	1
*Z_force_________	1
*Tension_________	0
*A_dist-X________	0
*A_dist-Y________	1
*B_dist-X________	0
*B_dist-Y________	1
*Motor_X_________	0
*Motor_Y_________	0
*Motor_Z_________	0
*MotorVel_X______	0
*MotorVel_Y______	0
*MotorVel_Z______	0
*A_trapPIC_Err___	0
*B_trapPIC_Err___	0
*comPIC_Err______	0
*A_CycleCount____	0
*B_CycleCount____	0
*Motor_CycleCount	0
*time(sec)_______	1
*Status__________	1
*Null____________	0
samples/line_HI	400
samples/line_LO	20
goto0	8388608	8388608	8388608
goto1	8411600	8394604	8394810
goto2	8450275	8417150	8391626
goto3	8446907	8363215	8394086
goto4	8422772	8353948	8399333
goto5	8388608	8388608	8388608
goto6	8388608	8388608	8388608
goto7	8388608	8388608	8388608
goto8	8388608	8388608	8388608
goto9	8388608	8388608	8388608
yourXYZint	123	456	789
MaxForceP1	20.000000
MinForceP1	1.000000
PullRateP1	100.000000
refoldTime1	0.000000
unfoldTime1	0.000000
MaxForceP2	75.000000
MinForceP2	2.000000
PullRateP2	1000.000000
refoldTime2	0.000000
unfoldTime2	0.000000
MaxForceP3	10.000000
MinForceP3	-10.000000
PullRateP3	1.000000
refoldTime3	2.000000
unfoldTime3	2.000000
constForce1	19.000000
constForce2	20.000000
yourFloat	1.234000
yourXYZfloat	1.000000	2.000000	3.000000
*****End Initial Preference Settings*****

Zero-Force Offsets (pN)  17.262428	14.183420	-85.535889
0	trapA_Empty_PSD_Sum = 19659
        trapB_Empty_PSD_Sum = 19209
        trapA_Empty_Iris = 17809
        trapB_Empty_Iris = 18698
        trapA_Full_PSD_Sum = 17956
        trapB_Full_PSD_Sum = 19778
        trapA_Full_Iris = 16284
        trapB_Full_Iris = 19098
4215	tempA = 21.366	tempB = 21.780
7900	Start P1 pulling protocol 
8360	  piezo limit
8380	  piezo limit
8390	  piezo limit
8410	  piezo limit
8440	  piezo limit
8465	  piezo limit
8475	  piezo limit
8505	  piezo limit
8525	  piezo limit
8545	  piezo limit
8555	  piezo limit
8565	  piezo limit
8600	  piezo limit
8610	  piezo limit
8630	  piezo limit
8650	  piezo limit
8660	  piezo limit
8680	  piezo limit
8700	  piezo limit
8725	  piezo limit
8735	  piezo limit
8745	  piezo limit
8765	  piezo limit
8775	  piezo limit
8795	  piezo limit
8815	  piezo limit
8825	  piezo limit
8850	  piezo limit
8860	  piezo limit
8880	  piezo limit
8890	  piezo limit
8910	  piezo limit
8930	  piezo limit
8940	  piezo limit
8965	  piezo limit
8975	  piezo limit
8995	  piezo limit
9025	  piezo limit
9035	  piezo limit
9065	  piezo limit
9075	  piezo limit
9100	  piezo limit
9110	  piezo limit
9130	  piezo limit
9140	  piezo limit
9160	  piezo limit
9180	  piezo limit
9190	  piezo limit
9225	  piezo limit
9235	  piezo limit
9255	  piezo limit
9275	  piezo limit
9295	  piezo limit
9315	  piezo limit
9325	  piezo limit
9360	  piezo limit
9380	  piezo limit
9385	  piezo limit
9420	  piezo limit
9430	  piezo limit
9450	  piezo limit
9475	  piezo limit
9495	  piezo limit
9525	  piezo limit
9555	  piezo limit
9575	  piezo limit
9620	  piezo limit
9630	  piezo limit
9650	  piezo limit
9670	  piezo limit
9690	  piezo limit
9725	  piezo limit
9725	  piezo limit
9755	  piezo limit
9775	  piezo limit
9795	  piezo limit
9815	  piezo limit
9830	  piezo limit
9850	  piezo limit
9870	  piezo limit
9890	  piezo limit
9910	  piezo limit
9920	  piezo limit
9955	  piezo limit
9975	  piezo limit
9995	  piezo limit
10005	  piezo limit
10025	  piezo limit
10055	  piezo limit
10065	  piezo limit
10090	  piezo limit
10110	  piezo limit
10120	  piezo limit
10150	  piezo limit
10175	  piezo limit
10195	  piezo limit
10205	  piezo limit
10225	  piezo limit
10255	  piezo limit
10275	  piezo limit
10285	  piezo limit
10310	  piezo limit
10330	  piezo limit
10350	  piezo limit
10370	  piezo limit
10390	  piezo limit
10400	  piezo limit
10435	  piezo limit
10445	  piezo limit
10465	  piezo limit
10495	  piezo limit
10505	  piezo limit
10525	  piezo limit
10545	  piezo limit
10570	  piezo limit
10590	  piezo limit
10610	  piezo limit
10620	  piezo limit
10650	  piezo limit
10670	  piezo limit
10695	  piezo limit
10705	  piezo limit
10725	  piezo limit
10750	  piezo limit
10775	  piezo limit
10785	  piezo limit
10820	  piezo limit
10840	  piezo limit
10860	  piezo limit
10890	  piezo limit
10900	  piezo limit
10920	  piezo limit
10945	  piezo limit
10955	  piezo limit
10985	  piezo limit
11005	  piezo limit
11025	  piezo limit
11035	  piezo limit
11055	  piezo limit
11090	  piezo limit
11110	  piezo limit
11120	  piezo limit
11140	  piezo limit
11150	  piezo limit
11195	  piezo limit
11205	  piezo limit
11225	  piezo limit
11245	  piezo limit
11255	  piezo limit
11285	  piezo limit
11310	  piezo limit
11320	  piezo limit
11340	  piezo limit
11350	  piezo limit
11390	  piezo limit
11400	  piezo limit
11425	  piezo limit
11430	  piezo limit
11455	  piezo limit
11485	  piezo limit
11505	  piezo limit
11515	  piezo limit
11540	  piezo limit
11560	  piezo limit
11590	  piezo limit
11610	  piezo limit
11620	  piezo limit
11640	  piezo limit
11650	  piezo limit
11685	  piezo limit
11705	  piezo limit
11725	  piezo limit
11745	  piezo limit
11755	  piezo limit
11785	  piezo limit
11810	  piezo limit
11820	  piezo limit
11840	  piezo limit
11860	  piezo limit
11880	  piezo limit
11900	   minForce-limit
  piezo limit
11920	   minForce-limit
  piezo limit
11945	   minForce-limit
  piezo limit
11955	   minForce-limit
  piezo limit
11985	   minForce-limit
  piezo limit
12005	   minForce-limit
  piezo limit
12025	   minForce-limit
  piezo limit
12040	   minForce-limit
  piezo limit
12050	   minForce-limit
  piezo limit
12070	   minForce-limit
  piezo limit
12090	   minForce-limit
  piezo limit
12110	   minForce-limit
  piezo limit
12115	   minForce-limit
  piezo limit
12155	   minForce-limit
  piezo limit
12175	   minForce-limit
  piezo limit
12185	   minForce-limit
  piezo limit
12215	   minForce-limit
  piezo limit
12235	   minForce-limit
  piezo limit
12255	   minForce-limit
  piezo limit
12265	   minForce-limit
  piezo limit
12290	   minForce-limit
  piezo limit
12310	   minForce-limit
  piezo limit
12320	   minForce-limit
  piezo limit
12350	   minForce-limit
  piezo limit
12370	   minForce-limit
  piezo limit
12380	   minForce-limit
  piezo limit
12400	   minForce-limit
  piezo limit
12425	   minForce-limit
  piezo limit
12445	   minForce-limit
  piezo limit
12465	   minForce-limit
  piezo limit
12485	   minForce-limit
  piezo limit
12505	   minForce-limit
  piezo limit
12530	   minForce-limit
  piezo limit
12550	   minForce-limit
  piezo limit
12570	   minForce-limit
12590	  piezo limit
12600	   minForce-limit
  piezo limit
12620	   minForce-limit
  piezo limit
12645	   minForce-limit
  piezo limit
12665	   minForce-limit
  piezo limit
12685	   minForce-limit
  piezo limit
12705	   minForce-limit
  piezo limit
12715	   minForce-limit
  piezo limit
12735	   minForce-limit
  piezo limit
12760	   minForce-limit
  piezo limit
12780	   minForce-limit
  piezo limit
12800	   minForce-limit
  piezo limit
12820	   minForce-limit
  piezo limit
12840	   minForce-limit
  piezo limit
12850	   minForce-limit
  piezo limit
12875	   minForce-limit
  piezo limit
12905	   minForce-limit
  piezo limit
12925	   minForce-limit
  piezo limit
12935	   minForce-limit
  piezo limit
12935	   minForce-limit
  piezo limit
12955	   minForce-limit
  piezo limit
12975	   minForce-limit
  piezo limit
13000	   minForce-limit
  piezo limit
13020	   minForce-limit
  piezo limit
13040	   minForce-limit
13060	  piezo limit
13080	   minForce-limit
  piezo limit
13105	   minForce-limit
  piezo limit
13125	   minForce-limit
  piezo limit
13135	   minForce-limit
  piezo limit
13165	   minForce-limit
  piezo limit
13185	   minForce-limit
  piezo limit
13205	   minForce-limit
  piezo limit
13220	   minForce-limit
  piezo limit
13240	   minForce-limit
13270	  piezo limit
13290	   minForce-limit
  piezo limit
13300	   minForce-limit
  piezo limit
13320	   minForce-limit
  piezo limit
13335	   minForce-limit
  piezo limit
13365	   minForce-limit
  piezo limit
13385	   minForce-limit
  piezo limit
13405	   minForce-limit
  piezo limit
13435	   minForce-limit
  piezo limit
13445	   minForce-limit
  piezo limit
13470	   minForce-limit
  piezo limit
13480	   minForce-limit
  piezo limit
13520	   minForce-limit
  piezo limit
13530	   minForce-limit
  piezo limit
13540	   minForce-limit
  piezo limit
13550	   minForce-limit
  piezo limit
13580	   minForce-limit
  piezo limit
13605	   minForce-limit
  piezo limit
13625	   minForce-limit
  piezo limit
13655	   minForce-limit
  piezo limit
13665	   minForce-limit
  piezo limit
13685	   minForce-limit
  piezo limit
13720	   minForce-limit
  piezo limit
13740	   minForce-limit
  piezo limit
13750	   minForce-limit
  piezo limit
13770	   minForce-limit
  piezo limit
13790	   minForce-limit
  piezo limit
13810	   minForce-limit
  piezo limit
13820	   minForce-limit
  piezo limit
13855	   minForce-limit
  piezo limit
13865	   minForce-limit
  piezo limit
13885	   minForce-limit
  piezo limit
13905	   minForce-limit
  piezo limit
13915	   minForce-limit
  piezo limit
13945	   minForce-limit
  piezo limit
13960	   minForce-limit
  piezo limit
13990	   minForce-limit
  piezo limit
14000	   minForce-limit
  piezo limit
14020	   minForce-limit
  piezo limit
14040	   minForce-limit
  piezo limit
14050	   minForce-limit
  piezo limit
14085	   minForce-limit
  piezo limit
14085	   minForce-limit
  piezo limit
14105	   minForce-limit
  piezo limit
14135	   minForce-limit
  piezo limit
14155	   minForce-limit
  piezo limit
14165	   minForce-limit
  piezo limit
14185	   minForce-limit
  piezo limit
14205	   minForce-limit
  piezo limit
14215	tempA = 21.358	tempB = 21.785
   minForce-limit
  piezo limit
14240	   minForce-limit
14270	  piezo limit
14280	   minForce-limit
  piezo limit
14300	   minForce-limit
  piezo limit
14320	   minForce-limit
  piezo limit
14330	   minForce-limit
  piezo limit
14355	   minForce-limit
  piezo limit
14385	   minForce-limit
  piezo limit
14405	   minForce-limit
  piezo limit
14415	   minForce-limit
  piezo limit
14435	   minForce-limit
  piezo limit
14455	   minForce-limit
  piezo limit
14465	   minForce-limit
  piezo limit
14490	   minForce-limit
  piezo limit
14520	   minForce-limit
  piezo limit
14530	   minForce-limit
  piezo limit
14550	   minForce-limit
  piezo limit
14570	   minForce-limit
  piezo limit
14580	   minForce-limit
  piezo limit
14615	   minForce-limit
  piezo limit
14625	   minForce-limit
  piezo limit
14635	   minForce-limit
  piezo limit
14665	   minForce-limit
  piezo limit
14685	   minForce-limit
  piezo limit
14705	   minForce-limit
  piezo limit
14715	   minForce-limit
  piezo limit
14750	   minForce-limit
  piezo limit
14750	   minForce-limit
  piezo limit
14780	   minForce-limit
  piezo limit
14800	   minForce-limit
  piezo limit
14810	   minForce-limit
  piezo limit
14835	   minForce-limit
  piezo limit
14845	   minForce-limit
  piezo limit
14865	   minForce-limit
  piezo limit
14885	   minForce-limit
14915	  piezo limit
14935	   minForce-limit
  piezo limit
14950	   minForce-limit
  piezo limit
14970	   minForce-limit
  piezo limit
14990	   minForce-limit
  piezo limit
15000	   minForce-limit
  piezo limit
15020	   minForce-limit
  piezo limit
15050	   minForce-limit
  piezo limit
15060	   minForce-limit
  piezo limit
15080	   minForce-limit
  piezo limit
15105	   minForce-limit
  piezo limit
15125	   minForce-limit
  piezo limit
15135	   minForce-limit
  piezo limit
15155	   minForce-limit
  piezo limit
15165	   minForce-limit
  piezo limit
15185	   minForce-limit
  piezo limit
15220	   minForce-limit
  piezo limit
15240	   minForce-limit
  piezo limit
15250	   minForce-limit
  piezo limit
15260	   minForce-limit
  piezo limit
15290	   minForce-limit
  piezo limit
15300	   minForce-limit
  piezo limit
15320	   minForce-limit
  piezo limit
15330	   minForce-limit
  piezo limit
15355	   minForce-limit
  piezo limit
15385	   minForce-limit
  piezo limit
15405	   minForce-limit
  piezo limit
15415	   minForce-limit
  piezo limit
15435	   minForce-limit
  piezo limit
15455	   minForce-limit
  piezo limit
15470	   minForce-limit
  piezo limit
15490	   minForce-limit
  piezo limit
15520	   minForce-limit
  piezo limit
15530	   minForce-limit
  piezo limit
15550	   minForce-limit
  piezo limit
15570	   minForce-limit
  piezo limit
15585	   minForce-limit
  piezo limit
15605	   minForce-limit
  piezo limit
15615	   minForce-limit
  piezo limit
15635	   minForce-limit
  piezo limit
15665	   minForce-limit
  piezo limit
15675	   minForce-limit
  piezo limit
15700	   minForce-limit
  piezo limit
15720	   minForce-limit
  piezo limit
15730	   minForce-limit
  piezo limit
15750	   minForce-limit
  piezo limit
15780	   minForce-limit
  piezo limit
15800	   minForce-limit
  piezo limit
15810	   minForce-limit
  piezo limit
15835	   minForce-limit
  piezo limit
15855	   minForce-limit
  piezo limit
15865	   minForce-limit
  piezo limit
15895	   minForce-limit
  piezo limit
15915	   minForce-limit
  piezo limit
15925	   minForce-limit
  piezo limit
15950	   minForce-limit
  piezo limit
15960	   minForce-limit
  piezo limit
15980	   minForce-limit
  piezo limit
16000	   minForce-limit
16030	  piezo limit
16040	   minForce-limit
  piezo limit
16065	   minForce-limit
  piezo limit
16085	   minForce-limit
16095	  piezo limit
16125	   minForce-limit
  piezo limit
16145	   minForce-limit
  piezo limit
16165	   minForce-limit
  piezo limit
16185	   minForce-limit
  piezo limit
16200	   minForce-limit
  piezo limit
16210	   minForce-limit
  piezo limit
16250	   minForce-limit
  piezo limit
16260	   minForce-limit
  piezo limit
16280	   minForce-limit
  piezo limit
16290	   minForce-limit
  piezo limit
16310	   minForce-limit
  piezo limit
16335	   minForce-limit
  piezo limit
16355	   minForce-limit
16365	  piezo limit
16385	   minForce-limit
  piezo limit
16415	   minForce-limit
  piezo limit
16425	   minForce-limit
  piezo limit
16445	   minForce-limit
16470	  piezo limit
16490	   minForce-limit
  piezo limit
16500	   minForce-limit
  piezo limit
16520	   minForce-limit
  piezo limit
16550	   minForce-limit
  piezo limit
16560	   minForce-limit
  piezo limit
16580	   minForce-limit
  piezo limit
16605	   minForce-limit
  piezo limit
16615	   minForce-limit
  piezo limit
16635	   minForce-limit
  piezo limit
16645	   minForce-limit
  piezo limit
16675	   minForce-limit
  piezo limit
16695	   minForce-limit
  piezo limit
16715	   minForce-limit
  piezo limit
16740	   minForce-limit
  piezo limit
16750	   minForce-limit
  piezo limit
16770	   minForce-limit
  piezo limit
16780	   minForce-limit
  piezo limit
16800	   minForce-limit
  piezo limit
16830	   minForce-limit
  piezo limit
16840	   minForce-limit
  piezo limit
16865	   minForce-limit
  piezo limit
16885	   minForce-limit
  piezo limit
16890	   minForce-limit
  piezo limit
16915	   minForce-limit
  piezo limit
16945	   minForce-limit
  piezo limit
16965	   minForce-limit
  piezo limit
16975	   minForce-limit
  piezo limit
17000	   minForce-limit
  piezo limit
17020	   minForce-limit
  piezo limit
17040	   minForce-limit
  piezo limit
17060	   minForce-limit
  piezo limit
17080	   minForce-limit
  piezo limit
17100	   minForce-limit
  piezo limit
17110	   minForce-limit
  piezo limit
17135	   minForce-limit
  piezo limit
17155	   minForce-limit
  piezo limit
17175	   minForce-limit
17195	  piezo limit
17215	   minForce-limit
  piezo limit
17225	   minForce-limit
  piezo limit
17250	   minForce-limit
  piezo limit
17270	   minForce-limit
17280	  piezo limit
17300	   minForce-limit
  piezo limit
17320	   minForce-limit
  piezo limit
17340	   minForce-limit
  piezo limit
17365	   minForce-limit
17395	  piezo limit
17415	   minForce-limit
  piezo limit
17425	   minForce-limit
17445	  piezo limit
17465	   minForce-limit
  piezo limit
17490	   minForce-limit
  piezo limit
17500	   minForce-limit
  piezo limit
17520	   minForce-limit
  piezo limit
17530	   minForce-limit
  piezo limit
17560	   minForce-limit
  piezo limit
17575	   minForce-limit
  piezo limit
17590	   minForce-limit
  piezo limit
17615	   minForce-limit
  piezo limit
17635	   minForce-limit
17655	  piezo limit
17665	   minForce-limit
  piezo limit
17695	   minForce-limit
  piezo limit
17715	   minForce-limit
  piezo limit
17725	   minForce-limit
17770	  piezo limit
17780	   minForce-limit
  piezo limit
17800	   minForce-limit
  piezo limit
17810	   minForce-limit
17915	  piezo limit
17925	   minForce-limit
  piezo limit
17935	   minForce-limit
18015	  piezo limit
18025	   minForce-limit
  piezo limit
18050	   minForce-limit
18090	  piezo limit
18110	   minForce-limit
  piezo limit
18145	   minForce-limit
18175	  piezo limit
18195	   minForce-limit
18225	  piezo limit
18245	   minForce-limit
  piezo limit
18255	   minForce-limit
18310	  piezo limit
18330	   minForce-limit
  piezo limit
18340	   minForce-limit
  piezo limit
18360	   minForce-limit
18425	  piezo limit
18445	   minForce-limit
18495	  piezo limit
18520	   minForce-limit
  piezo limit
18530	   minForce-limit
18580	  piezo limit
18590	   minForce-limit
  piezo limit
18610	   minForce-limit
18635	  piezo limit
18655	   minForce-limit
18695	  piezo limit
18715	   minForce-limit
  piezo limit
18725	   minForce-limit
  piezo limit
18745	   minForce-limit
18770	  piezo limit
18780	   minForce-limit
  piezo limit
18800	   minForce-limit
  piezo limit
18810	   minForce-limit
18860	  piezo limit
18885	   minForce-limit
  piezo limit
18895	   minForce-limit
  piezo limit
18915	   minForce-limit
18965	  piezo limit
18975	   minForce-limit
  piezo limit
19010	   minForce-limit
19050	  piezo limit
19060	   minForce-limit
  piezo limit
19090	   minForce-limit
19120	  piezo limit
19145	   minForce-limit
  piezo limit
19165	   minForce-limit
  piezo limit
19185	   minForce-limit
19260	  piezo limit
19290	   minForce-limit
19320	  piezo limit
19340	   minForce-limit
  piezo limit
19365	   minForce-limit
  piezo limit
19375	   minForce-limit
19480	  piezo limit
19500	   minForce-limit
19530	  piezo limit
19550	   minForce-limit
19590	  piezo limit
19615	   minForce-limit
19645	  piezo limit
19665	   minForce-limit
19705	  piezo limit
19725	   minForce-limit
19770	  piezo limit
19780	   minForce-limit
  piezo limit
19810	   minForce-limit
19830	  piezo limit
19840	   minForce-limit
  piezo limit
19865	   minForce-limit
19885	  piezo limit
19895	   minForce-limit
  piezo limit
19925	   minForce-limit
19945	  piezo limit
19955	   minForce-limit
  piezo limit
19980	   minForce-limit
20020	  piezo limit
20040	   minForce-limit
20060	  piezo limit
20070	   minForce-limit
  piezo limit
20090	   minForce-limit
  piezo limit
20115	   minForce-limit
  piezo limit
20125	   minForce-limit
20155	  piezo limit
20175	   minForce-limit
  piezo limit
20195	   minForce-limit
20280	  piezo limit
20290	   minForce-limit
  piezo limit
20305	   minForce-limit
20355	  piezo limit
20375	   minForce-limit
  piezo limit
20395	   minForce-limit
20435	  piezo limit
20460	   minForce-limit
  piezo limit
20490	   minForce-limit
20510	  piezo limit
20520	   minForce-limit
  piezo limit
20540	   minForce-limit
20580	  piezo limit
20605	   minForce-limit
  piezo limit
20625	   minForce-limit
20655	  piezo limit
20690	   minForce-limit
  piezo limit
20710	   minForce-limit
  piezo limit
20730	   minForce-limit
20780	  piezo limit
20800	   minForce-limit
20825	  piezo limit
20845	   minForce-limit
  piezo limit
20855	   minForce-limit
20895	  piezo limit
20915	   minForce-limit
  piezo limit
20925	   minForce-limit
  piezo limit
20960	   minForce-limit
20980	  piezo limit
20985	   minForce-limit
  piezo limit
21020	   minForce-limit
21040	  piezo limit
21060	   minForce-limit
21105	  piezo limit
21125	   minForce-limit
21135	  piezo limit
21175	   minForce-limit
21210	  piezo limit
21230	   minForce-limit
21240	  piezo limit
21270	   minForce-limit
  piezo limit
21290	   minForce-limit
  piezo limit
21310	   minForce-limit
21345	  piezo limit
21365	   minForce-limit
  piezo limit
21390	   minForce-limit
  piezo limit
21405	   minForce-limit
  piezo limit
21425	   minForce-limit
21490	  piezo limit
21520	   minForce-limit
21550	  piezo limit
21580	   minForce-limit
21625	  piezo limit
21655	   minForce-limit
  piezo limit
21670	   minForce-limit
  piezo limit
21715	   minForce-limit
21820	  piezo limit
21850	   minForce-limit
21885	  piezo limit
21925	   minForce-limit
  piezo limit
21955	   minForce-limit
22015	  piezo limit
22050	   minForce-limit
22120	  piezo limit
22150	   minForce-limit
22185	  piezo limit
22215	   minForce-limit
22255	  piezo limit
22275	   minForce-limit
22310	  piezo limit
22310	   minForce-limit
  piezo limit
22330	   minForce-limit
22375	  piezo limit
Stop All Protocols, go to manual mode
24270	tempA = 21.365	tempB = 21.785
33270	Center Trap
34270	tempA = 21.367	tempB = 21.783
36055	End Write
