# Supplementary material for: Structural characterization of the saxitoxin-targeting APTSTX1 aptamer using optical tweezers and molecular dynamics simulations
Source: PLoS One. 2019 Nov 7;14(11):e0222468. doi: 10.1371/journal.pone.0222468 (PMC6837747; doi:10.1371/journal.pone.0222468)
Supplement: S1 File — Data repository, aptamer control condition and aptamer under SXT. (ZIP) [file pone.0222468.s005.zip › Data/Data/August/070815/2bnbA.txt]

#Begin Write:
CycleCount/n	X_force	Y_force	Z_force	A_dist-Y	B_dist-Y	time(sec)	Status
100	-1.71	-4.00	1.87	-611.11	499.13	13922.006	1031
200	-1.54	-4.84	1.96	-603.93	513.96	13922.116	1031
300	-2.19	-5.56	2.07	-596.69	530.12	13922.204	1031
400	-2.61	-6.36	2.21	-588.94	549.26	13922.312	1031
500	-2.71	-7.17	2.28	-581.93	568.19	13922.407	1031
600	-2.47	-8.72	2.48	-574.11	589.24	13922.515	1031
700	-3.42	-9.15	2.42	-567.76	609.72	13922.611	1031
800	-3.35	-10.40	2.54	-560.48	632.82	13922.715	1031
900	-3.56	-10.75	2.53	-558.67	650.60	13922.808	1030
1000	-3.33	-10.23	2.43	-565.88	652.31	13922.912	1030
1100	-3.29	-9.50	2.40	-571.02	645.16	13922.991	1030
1100	-3.11	-9.32	2.27	-575.20	636.34	13923.055	1030
1200	-2.79	-8.28	2.26	-582.20	620.15	13923.144	1030
1300	-2.76	-7.49	2.12	-589.89	600.46	13923.249	1030
1400	-2.34	-6.36	2.11	-596.42	578.13	13923.346	1030
1500	-2.01	-5.78	1.97	-603.43	557.90	13923.444	1030
1600	-1.45	-4.73	2.02	-611.53	535.93	13923.558	1030
1700	-1.55	-4.01	1.81	-617.36	516.99	13923.658	1030
1800	-1.41	-3.25	1.72	-626.25	496.87	13923.758	1030
1900	-0.77	-1.97	1.71	-632.83	481.01	13923.847	1030
2000	-0.64	-1.71	1.52	-639.77	465.40	13923.953	1030
2100	-0.35	-0.56	1.49	-646.74	449.46	13924.054	1030
2200	-0.01	-1.47	1.37	-647.39	441.89	13924.158	1031
2300	-0.43	-0.66	1.56	-641.75	444.61	13924.247	1031
2400	-0.72	-1.20	1.69	-634.22	453.62	13924.358	1031
2500	-1.08	-2.17	1.69	-627.40	463.76	13924.458	1031
2600	-1.37	-3.02	1.77	-620.54	475.79	13924.555	1031
2700	-1.54	-3.69	1.84	-613.76	488.42	13924.656	1031
2800	-1.79	-4.67	1.91	-606.40	505.04	13924.750	1031
2900	-2.07	-5.79	1.93	-599.76	520.27	13924.847	1031
3000	-2.32	-6.40	2.05	-592.81	535.06	13924.941	1031
3100	-3.11	-6.73	2.25	-584.96	555.00	13925.058	1031
3200	-3.08	-7.80	2.27	-577.89	570.71	13925.152	1031
3300	-3.04	-9.07	2.34	-570.47	592.80	13925.256	1031
3400	-3.62	-9.73	2.45	-563.73	614.62	13925.357	1031
3500	-3.71	-10.66	2.51	-560.65	636.57	13925.455	1030
3600	-3.35	-10.02	2.41	-567.01	636.10	13925.558	1030
3700	-3.19	-9.56	2.26	-573.67	629.66	13925.655	1030
3800	-2.74	-8.94	2.20	-580.49	617.29	13925.756	1030
3900	-2.76	-8.07	2.07	-587.69	596.26	13925.857	1030
4000	-2.41	-6.97	2.03	-595.29	576.08	13925.958	1030
4100	-1.62	-6.22	1.95	-602.51	553.81	13926.058	1030
4200	-1.86	-5.23	1.82	-608.90	534.77	13926.141	1030
4300	-1.58	-4.19	1.85	-616.07	515.19	13926.256	1030
4400	-1.57	-3.29	1.66	-623.41	496.93	13926.353	1030
4500	-0.90	-2.54	1.62	-630.38	479.99	13926.438	1030
4600	-1.11	-1.91	1.45	-637.44	464.44	13926.554	1030
4700	-0.04	-0.83	1.54	-645.46	447.67	13926.656	1030
4800	0.08	-0.02	1.47	-651.48	432.99	13926.758	1030
4900	-0.42	-0.56	1.31	-649.64	430.67	13926.849	1031
5000	-0.39	-0.89	1.47	-643.48	434.77	13926.953	1031
5100	-0.34	-1.39	1.65	-635.13	442.95	13927.057	1031
5200	-0.68	-2.28	1.59	-630.08	451.60	13927.153	1031
5300	-0.86	-3.18	1.68	-620.20	467.20	13927.258	1031
5400	-1.37	-3.53	1.76	-616.12	476.96	13927.341	1031
5500	-1.72	-4.50	1.83	-608.47	493.24	13927.438	1031
5600	-1.84	-5.47	1.90	-601.92	507.09	13927.556	1031
5700	-2.13	-6.15	2.01	-595.14	521.57	13927.626	1031
5800	-2.08	-7.13	2.16	-586.60	541.98	13927.757	1031
5900	-2.64	-8.07	2.25	-578.80	563.58	13927.857	1031
6000	-2.69	-8.93	2.34	-572.04	581.65	13927.958	1031
6100	-3.24	-10.01	2.39	-564.02	604.36	13928.055	1031
6200	-3.53	-10.57	2.54	-557.67	625.25	13928.155	1030
6300	-3.19	-10.53	2.43	-564.46	629.27	13928.252	1030
6400	-3.17	-9.50	2.37	-570.55	626.42	13928.356	1030
6500	-2.92	-9.02	2.27	-577.55	614.62	13928.457	1030
6600	-2.72	-8.38	2.06	-585.46	597.93	13928.553	1030
6700	-2.40	-6.96	2.09	-592.37	577.70	13928.655	1030
6800	-2.30	-6.22	1.94	-599.76	554.29	13928.750	1030
6900	-1.98	-5.10	1.96	-606.27	534.14	13928.857	1030
7000	-1.65	-4.03	1.91	-613.61	514.90	13928.953	1030
7100	-1.15	-3.32	1.81	-620.07	496.92	13929.056	1030
7200	-1.10	-2.43	1.73	-627.56	478.01	13929.155	1030
7300	-1.34	-1.22	1.67	-633.81	460.69	13929.250	1030
7400	-1.03	-0.49	1.55	-641.37	444.39	13929.352	1031
7500	-0.25	-1.09	1.72	-635.40	445.64	13929.457	1031
7600	-1.10	-1.31	1.70	-629.82	449.10	13929.557	1031
7700	-1.12	-2.03	1.75	-623.30	457.48	13929.641	1031
7800	-1.35	-3.11	1.77	-616.38	470.07	13929.746	1031
7900	-1.40	-4.08	1.83	-609.26	482.60	13929.856	1031
8000	-1.90	-4.54	1.96	-602.92	497.44	13929.955	1031
8100	-2.06	-5.55	2.02	-595.22	513.80	13930.047	1031
8200	-2.30	-6.35	2.11	-588.18	528.49	13930.133	1031
8300	-2.45	-7.46	2.24	-581.09	547.28	13930.241	1031
8400	-2.52	-8.55	2.37	-573.10	569.76	13930.345	1031
8500	-2.86	-9.10	2.47	-566.96	592.09	13930.455	1031
8600	-3.13	-9.99	2.53	-560.06	610.98	13930.555	1031
8700	-3.39	-10.83	2.61	-553.79	629.48	13930.654	1031
8800	-3.87	-11.56	2.78	-546.94	658.05	13930.757	1031
8900	-3.83	-12.64	3.07	-538.22	689.79	13930.852	1031
9000	-4.16	-13.85	2.97	-532.74	725.67	13930.956	1031
9100	-4.45	-14.69	3.06	-524.14	767.94	13931.055	1031
9200	-4.53	-15.63	3.26	-516.08	821.11	13931.155	1031
9300	-4.72	-15.86	3.33	-510.16	882.97	13931.250	1031
9400	-4.17	-16.20	3.28	-501.63	969.96	13931.358	1031
9500	-4.04	-14.51	3.41	-495.20	1098.89	13931.450	1031
9600	-2.41	-9.41	3.44	-486.70	1354.07	13931.555	1031
9700	1.40	-1.21	4.14	-479.40	1934.68	13931.655	1031
9800	3.45	-5.21	5.21	-471.96	3171.67	13931.750	1031
9900	3.52	-6.31	5.03	-464.32	4746.33	13931.852	1031
10000	3.16	-6.56	4.69	-456.98	6590.06	13931.955	1031
10100	3.04	-7.15	4.25	-461.63	7020.78	13932.056	1030
10200	2.88	-6.74	4.22	-466.25	7069.42	13932.144	1030
10300	2.86	-6.18	4.18	-473.43	7099.03	13932.250	1030
10400	3.11	-5.83	4.08	-480.46	7118.23	13932.351	1030
10500	3.09	-5.41	3.99	-487.59	7132.51	13932.455	1030
10600	2.53	-4.80	3.88	-495.09	7143.10	13932.557	1030
10700	2.77	-4.50	3.76	-500.52	7152.34	13932.646	1030
10800	2.68	-4.09	3.66	-507.76	7161.19	13932.750	1030
10900	2.46	-3.32	3.59	-515.64	7168.71	13932.850	1030
11000	2.58	-2.70	3.50	-522.23	7174.42	13932.944	1030
11100	2.95	-3.06	3.34	-530.71	7179.79	13933.057	1030
11200	3.11	-2.58	3.26	-537.16	7185.97	13933.154	1030
11300	3.84	-2.59	3.08	-545.28	7190.70	13933.256	1030
11400	3.41	-2.39	3.02	-551.82	7194.80	13933.354	1030
11500	3.37	-2.01	3.00	-559.75	7199.66	13933.456	1030
11600	3.16	-1.42	2.91	-565.89	7203.81	13933.553	1030
11700	3.07	-0.89	2.84	-572.51	7207.36	13933.627	1030
11800	3.07	0.04	2.74	-581.48	7210.87	13933.755	1030
11900	2.96	0.27	2.71	-587.78	7214.92	13933.854	1030
12000	2.74	0.70	2.61	-593.26	7217.11	13933.958	1030
12100	2.85	1.20	2.58	-599.96	7219.70	13934.051	1030
12200	2.65	1.83	2.52	-607.25	7222.38	13934.152	1030
12300	2.53	2.43	2.51	-613.99	7225.67	13934.249	1030
12400	2.48	3.04	2.44	-621.53	7227.80	13934.353	1030
12500	2.31	3.69	2.37	-628.42	7230.11	13934.458	1030
12600	2.30	4.27	2.37	-635.49	7231.40	13934.558	1030
12700	2.10	4.79	2.28	-642.89	7233.69	13934.653	1030
12800	2.26	5.40	2.24	-650.29	7236.32	13934.748	1030
12900	2.08	6.15	2.22	-658.07	7237.71	13934.848	1030
13000	1.82	6.95	2.23	-665.37	7238.04	13934.957	1030
13100	1.93	7.51	2.17	-673.20	7239.59	13935.057	1030
13200	2.02	8.06	2.14	-679.86	7241.96	13935.155	1030
13300	1.64	8.77	2.11	-687.68	7242.29	13935.250	1030
13400	1.90	9.36	2.06	-695.59	7245.77	13935.354	1030
13500	1.72	10.23	2.03	-703.41	7245.59	13935.457	1030
13600	1.46	10.73	2.00	-710.26	7247.28	13935.557	1030
13700	1.53	11.13	1.99	-715.08	7248.75	13935.656	1030
13800	1.29	11.75	1.95	-722.79	7250.30	13935.755	1030
13900	1.44	12.30	1.92	-728.10	7252.06	13935.857	1030
14000	1.34	13.13	1.95	-736.90	7253.31	13935.948	1030
14100	1.18	13.60	1.90	-744.05	7254.85	13936.034	1030
14200	0.68	14.56	1.87	-752.18	7256.81	13936.144	1030
14300	0.71	15.29	1.84	-759.97	7258.06	13936.248	1030
14400	0.58	15.68	1.86	-764.57	7259.95	13936.357	1030
14500	0.66	16.45	1.84	-772.05	7260.31	13936.439	1030
14600	0.71	17.09	1.82	-779.07	7261.15	13936.555	1030
14700	0.85	17.94	1.81	-787.57	7262.91	13936.650	1030
14800	0.60	18.72	1.80	-795.55	7263.90	13936.754	1030
14900	0.51	19.45	1.79	-802.80	7265.83	13936.844	1030
15000	0.39	20.08	1.76	-810.68	7266.00	13936.959	1030
15100	0.46	20.74	1.73	-817.23	7266.83	13937.056	1030
15200	0.16	21.53	1.71	-824.08	7267.23	13937.154	1030
15300	0.17	22.44	1.66	-833.09	7267.56	13937.250	1030
15400	-0.31	23.22	1.68	-839.75	7268.85	13937.348	1030
15500	-0.27	24.00	1.67	-847.36	7268.95	13937.442	1030
15600	-0.11	24.87	1.63	-856.18	7270.04	13937.556	1030
15900	-0.17	26.42	1.60	-871.20	7273.03	13937.855	0
16000	0.10	26.40	1.62	-871.75	7272.96	13937.957	0
16100	-0.16	26.55	1.61	-871.94	7273.77	13938.056	0
16200	-2.35	26.90	1.62	-872.52	7274.99	13938.154	0
16300	-2.07	26.89	1.62	-872.87	7274.64	13938.245	0
16400	-2.49	27.03	1.64	-873.02	7275.24	13938.356	0
16500	-2.58	27.07	1.59	-873.29	7276.46	13938.458	0
16600	-2.60	27.07	1.61	-873.62	7277.38	13938.552	0
16700	-2.57	27.15	1.61	-873.75	7278.54	13938.655	0
#End Write
