# Supplementary material for: Structural characterization of the saxitoxin-targeting APTSTX1 aptamer using optical tweezers and molecular dynamics simulations
Source: PLoS One. 2019 Nov 7;14(11):e0222468. doi: 10.1371/journal.pone.0222468 (PMC6837747; doi:10.1371/journal.pone.0222468)
Supplement: S1 File — Data repository, aptamer control condition and aptamer under SXT. (ZIP) [file pone.0222468.s005.zip › Data/Data/August/070815/2bnbCOM.txt]

Instrument name = Christians toy
*****Calibration values *****
TrapA Temperature Fudge	-0.400000
TrapB Temperature Fudge	-1.550000
TrapA Force Sensitivity	0.025700	0.026000	0.032000
TrapB Force Sensitivity	0.026200	0.027400	0.032000
TrapA Lever Sensitivity	15000.000000	14500.000000	0.000000
TrapB Lever Sensitivity	15200.000000	14500.000000	0.000000
Motor Threshold	20	20	20
*****Initial Preference Settings*****
ForceRateDiv	1
ForceGain	32
PosRateDivA	3
PosRateDivB	3
PositionGainA	32
PositionGainB	32
GotoSpeedX	10
GotoSpeedY	10
GotoSpeedZ	5
MaxDataFileSize	10000000
HopDistance	2
*CycleCount/n____	1
*A_PsdX__________	0
*A_PsdY__________	0
*A_PsdSum________	0
*A_Iris__________	0
*A_LeverX________	0
*A_LeverY________	0
*A_LeverSum______	0
*B_PsdX__________	0
*B_PsdY__________	0
*B_PsdSum________	0
*B_Iris__________	0
*B_LeverX________	0
*B_LeverY________	0
*B_LeverSum______	0
*A_Temperature___	0
*B_Temperature___	0
*X_force_________	1
*Y_force_________	1
*Z_force_________	1
*Tension_________	0
*A_dist-X________	0
*A_dist-Y________	1
*B_dist-X________	0
*B_dist-Y________	1
*Motor_X_________	0
*Motor_Y_________	0
*Motor_Z_________	0
*MotorVel_X______	0
*MotorVel_Y______	0
*MotorVel_Z______	0
*A_trapPIC_Err___	0
*B_trapPIC_Err___	0
*comPIC_Err______	0
*A_CycleCount____	0
*B_CycleCount____	0
*Motor_CycleCount	0
*time(sec)_______	1
*Status__________	1
*Null____________	0
samples/line_HI	400
samples/line_LO	20
goto0	8388608	8388608	8388608
goto1	8411600	8394604	8394810
goto2	8450275	8417150	8391626
goto3	8446907	8363215	8394086
goto4	8422772	8353948	8399333
goto5	8388608	8388608	8388608
goto6	8388608	8388608	8388608
goto7	8388608	8388608	8388608
goto8	8388608	8388608	8388608
goto9	8388608	8388608	8388608
yourXYZint	123	456	789
MaxForceP1	10.000000
MinForceP1	1.000000
PullRateP1	100.000000
refoldTime1	0.000000
unfoldTime1	0.000000
MaxForceP2	75.000000
MinForceP2	2.000000
PullRateP2	1000.000000
refoldTime2	0.000000
unfoldTime2	0.000000
MaxForceP3	10.000000
MinForceP3	-10.000000
PullRateP3	1.000000
refoldTime3	2.000000
unfoldTime3	2.000000
constForce1	19.000000
constForce2	20.000000
yourFloat	1.234000
yourXYZfloat	1.000000	2.000000	3.000000
*****End Initial Preference Settings*****

Zero-Force Offsets (pN)  18.936466	10.392200	-116.667763
0	trapA_Empty_PSD_Sum = 19659
        trapB_Empty_PSD_Sum = 19209
        trapA_Empty_Iris = 17809
        trapB_Empty_Iris = 18698
        trapA_Full_PSD_Sum = 17087
        trapB_Full_PSD_Sum = 19904
        trapA_Full_Iris = 15492
        trapB_Full_Iris = 19138
875	   maxForce-limit
2265	   minForce-limit
2310	tempA = 21.481	tempB = 21.895
3570	   maxForce-limit
4915	   minForce-limit
6300	   maxForce-limit
7485	   minForce-limit
10125	  piezo limit
10135	  piezo limit
10160	  piezo limit
10180	  piezo limit
10190	  piezo limit
10220	  piezo limit
10230	  piezo limit
10260	  piezo limit
10275	  piezo limit
10295	  piezo limit
10305	  piezo limit
10325	  piezo limit
10345	  piezo limit
10355	  piezo limit
10385	  piezo limit
10420	  piezo limit
10440	  piezo limit
10460	  piezo limit
10500	  piezo limit
10520	  piezo limit
10540	  piezo limit
10575	  piezo limit
10585	  piezo limit
10605	  piezo limit
10615	  piezo limit
10635	  piezo limit
10660	  piezo limit
10680	  piezo limit
10690	  piezo limit
10720	  piezo limit
10740	  piezo limit
10760	  piezo limit
10795	  piezo limit
10825	  piezo limit
10835	  piezo limit
10855	  piezo limit
10865	  piezo limit
10895	  piezo limit
10920	  piezo limit
10960	  piezo limit
10970	  piezo limit
10990	  piezo limit
11010	  piezo limit
11020	  piezo limit
11040	  piezo limit
11055	  piezo limit
11075	  piezo limit
11095	  piezo limit
11105	  piezo limit
11125	  piezo limit
11160	  piezo limit
11170	  piezo limit
11190	  piezo limit
11190	  piezo limit
11210	  piezo limit
11225	  piezo limit
11250	  piezo limit
11270	  piezo limit
11295	  piezo limit
11305	  piezo limit
11325	  piezo limit
11335	  piezo limit
11355	  piezo limit
11385	  piezo limit
11395	  piezo limit
11420	  piezo limit
11440	  piezo limit
11460	  piezo limit
11470	  piezo limit
11490	  piezo limit
11510	  piezo limit
11520	  piezo limit
11535	  piezo limit
11555	  piezo limit
11585	  piezo limit
11605	  piezo limit
11615	  piezo limit
11635	  piezo limit
11650	  piezo limit
11670	  piezo limit
11690	  piezo limit
11700	  piezo limit
11720	  piezo limit
11730	  piezo limit
11755	  piezo limit
11775	  piezo limit
11785	  piezo limit
11815	  piezo limit
11835	  piezo limit
11855	   minForce-limit
  piezo limit
11865	   minForce-limit
  piezo limit
11885	   minForce-limit
  piezo limit
11905	   minForce-limit
  piezo limit
11940	   minForce-limit
  piezo limit
11950	   minForce-limit
  piezo limit
11970	   minForce-limit
  piezo limit
12000	   minForce-limit
  piezo limit
12025	   minForce-limit
  piezo limit
12035	   minForce-limit
  piezo limit
12055	   minForce-limit
12075	  piezo limit
12085	   minForce-limit
  piezo limit
12105	   minForce-limit
  piezo limit
12125	   minForce-limit
  piezo limit
12140	   minForce-limit
  piezo limit
12160	   minForce-limit
  piezo limit
12170	   minForce-limit
  piezo limit
12180	   minForce-limit
  piezo limit
12200	   minForce-limit
  piezo limit
12230	   minForce-limit
  piezo limit
12230	   minForce-limit
  piezo limit
12255	   minForce-limit
  piezo limit
12285	   minForce-limit
  piezo limit
12295	   minForce-limit
  piezo limit
12315	tempA = 21.473	tempB = 21.898
   minForce-limit
  piezo limit
12335	   minForce-limit
  piezo limit
12355	   minForce-limit
  piezo limit
12370	   minForce-limit
  piezo limit
12390	   minForce-limit
  piezo limit
12400	   minForce-limit
  piezo limit
12420	   minForce-limit
  piezo limit
12440	   minForce-limit
  piezo limit
12460	   minForce-limit
  piezo limit
12470	   minForce-limit
  piezo limit
12480	   minForce-limit
  piezo limit
12505	   minForce-limit
  piezo limit
12515	   minForce-limit
  piezo limit
12535	   minForce-limit
  piezo limit
12565	   minForce-limit
  piezo limit
12590	   minForce-limit
  piezo limit
12620	   minForce-limit
  piezo limit
12640	   minForce-limit
  piezo limit
12650	   minForce-limit
  piezo limit
12670	   minForce-limit
  piezo limit
12700	   minForce-limit
  piezo limit
12720	   minForce-limit
  piezo limit
12735	   minForce-limit
  piezo limit
12755	   minForce-limit
  piezo limit
12765	   minForce-limit
  piezo limit
12785	   minForce-limit
  piezo limit
12805	   minForce-limit
  piezo limit
12825	   minForce-limit
  piezo limit
12870	   minForce-limit
  piezo limit
12890	   minForce-limit
  piezo limit
12900	   minForce-limit
  piezo limit
12920	   minForce-limit
  piezo limit
12950	   minForce-limit
  piezo limit
12965	   minForce-limit
  piezo limit
12985	   minForce-limit
  piezo limit
13005	   minForce-limit
  piezo limit
13015	   minForce-limit
  piezo limit
13035	   minForce-limit
  piezo limit
13055	   minForce-limit
  piezo limit
13090	   minForce-limit
  piezo limit
13100	   minForce-limit
  piezo limit
13120	   minForce-limit
  piezo limit
13140	   minForce-limit
  piezo limit
13170	   minForce-limit
  piezo limit
13180	   minForce-limit
  piezo limit
13200	   minForce-limit
  piezo limit
13225	   minForce-limit
  piezo limit
13245	   minForce-limit
  piezo limit
13255	   minForce-limit
  piezo limit
13265	   minForce-limit
  piezo limit
13275	   minForce-limit
  piezo limit
13315	   minForce-limit
  piezo limit
13340	   minForce-limit
  piezo limit
13360	   minForce-limit
  piezo limit
13370	   minForce-limit
  piezo limit
13380	   minForce-limit
  piezo limit
13400	   minForce-limit
  piezo limit
13420	   minForce-limit
  piezo limit
13455	   minForce-limit
  piezo limit
13465	   minForce-limit
  piezo limit
13485	   minForce-limit
  piezo limit
13495	   minForce-limit
  piezo limit
13525	   minForce-limit
  piezo limit
13535	   minForce-limit
  piezo limit
13545	   minForce-limit
  piezo limit
13590	   minForce-limit
  piezo limit
13610	   minForce-limit
  piezo limit
13620	   minForce-limit
  piezo limit
13630	   minForce-limit
  piezo limit
13650	   minForce-limit
  piezo limit
13680	   minForce-limit
  piezo limit
13700	   minForce-limit
  piezo limit
13725	   minForce-limit
13735	  piezo limit
13755	   minForce-limit
  piezo limit
13775	   minForce-limit
  piezo limit
13795	   minForce-limit
  piezo limit
13815	   minForce-limit
  piezo limit
13835	   minForce-limit
  piezo limit
13850	   minForce-limit
  piezo limit
13880	   minForce-limit
  piezo limit
13900	   minForce-limit
  piezo limit
13920	   minForce-limit
  piezo limit
13930	   minForce-limit
  piezo limit
13955	   minForce-limit
  piezo limit
13955	   minForce-limit
  piezo limit
14005	   minForce-limit
  piezo limit
14015	   minForce-limit
  piezo limit
14035	   minForce-limit
  piezo limit
14045	   minForce-limit
  piezo limit
14070	   minForce-limit
  piezo limit
14090	   minForce-limit
  piezo limit
14120	   minForce-limit
  piezo limit
14130	   minForce-limit
  piezo limit
14150	   minForce-limit
  piezo limit
14170	   minForce-limit
  piezo limit
14195	   minForce-limit
  piezo limit
14195	   minForce-limit
  piezo limit
14215	   minForce-limit
  piezo limit
14245	   minForce-limit
  piezo limit
14265	   minForce-limit
  piezo limit
14285	   minForce-limit
  piezo limit
14300	   minForce-limit
  piezo limit
14330	   minForce-limit
  piezo limit
14350	   minForce-limit
  piezo limit
14370	   minForce-limit
  piezo limit
14380	   minForce-limit
  piezo limit
14410	   minForce-limit
  piezo limit
14435	   minForce-limit
  piezo limit
14455	   minForce-limit
  piezo limit
14475	   minForce-limit
14495	  piezo limit
14515	   minForce-limit
  piezo limit
14535	   minForce-limit
  piezo limit
14560	   minForce-limit
  piezo limit
14580	   minForce-limit
  piezo limit
14600	   minForce-limit
  piezo limit
14610	   minForce-limit
  piezo limit
14630	   minForce-limit
  piezo limit
14640	   minForce-limit
  piezo limit
14685	   minForce-limit
  piezo limit
14715	   minForce-limit
  piezo limit
14745	   minForce-limit
  piezo limit
14765	   minForce-limit
  piezo limit
14785	   minForce-limit
  piezo limit
14800	   minForce-limit
  piezo limit
14820	   minForce-limit
  piezo limit
14840	   minForce-limit
  piezo limit
14860	   minForce-limit
  piezo limit
14880	   minForce-limit
  piezo limit
14900	   minForce-limit
  piezo limit
14910	   minForce-limit
  piezo limit
14945	   minForce-limit
  piezo limit
14965	   minForce-limit
  piezo limit
14985	   minForce-limit
  piezo limit
15005	   minForce-limit
  piezo limit
15025	   minForce-limit
  piezo limit
15055	   minForce-limit
  piezo limit
15080	   minForce-limit
  piezo limit
15100	   minForce-limit
  piezo limit
15120	   minForce-limit
  piezo limit
15160	   minForce-limit
  piezo limit
15195	   minForce-limit
  piezo limit
15225	   minForce-limit
  piezo limit
15255	   minForce-limit
  piezo limit
15295	   minForce-limit
  piezo limit
15320	   minForce-limit
  piezo limit
15360	   minForce-limit
  piezo limit
15390	   minForce-limit
  piezo limit
15420	   minForce-limit
  piezo limit
15460	   minForce-limit
  piezo limit
15495	   minForce-limit
  piezo limit
15525	   minForce-limit
  piezo limit
15555	   minForce-limit
  piezo limit
15595	   minForce-limit
  piezo limit
15630	   minForce-limit
  piezo limit
15660	   minForce-limit
  piezo limit
15690	   minForce-limit
  piezo limit
15720	   minForce-limit
  piezo limit
15760	   minForce-limit
  piezo limit
15795	   minForce-limit
  piezo limit
15815	   minForce-limit
15835	  piezo limit
15855	   minForce-limit
  piezo limit
15865	   minForce-limit
  piezo limit
15875	   minForce-limit
  piezo limit
15900	   minForce-limit
  piezo limit
Stop All Protocols, go to manual mode
17035	End Write
