# Supplementary material for: Structural characterization of the saxitoxin-targeting APTSTX1 aptamer using optical tweezers and molecular dynamics simulations
Source: PLoS One. 2019 Nov 7;14(11):e0222468. doi: 10.1371/journal.pone.0222468 (PMC6837747; doi:10.1371/journal.pone.0222468)
Supplement: S1 File — Data repository, aptamer control condition and aptamer under SXT. (ZIP) [file pone.0222468.s005.zip › Data/Data/August/070815/3bnbA.txt]

#Begin Write:
CycleCount/n	X_force	Y_force	Z_force	A_dist-Y	B_dist-Y	time(sec)	Status
#Skipped
#Skipped
#Skipped
#Skipped
#Skipped
#Skipped
#Skipped
#Skipped
#Skipped
#Skipped
#Skipped
#Skipped
1300	0.17	-6.31	-2.59	2743.15	1811.45	15042.062	1031
1400	0.18	-6.25	-2.60	2743.27	1808.95	15042.169	1031
1500	0.31	-6.81	-2.55	2743.48	1819.87	15042.278	1031
1600	3.53	-16.71	-0.42	2869.02	1974.76	15042.372	1030
1700	2.77	-13.26	-1.24	2861.98	2014.31	15042.470	1030
1800	2.65	-12.85	-1.28	2856.32	1995.79	15042.572	1030
1900	2.12	-12.23	-1.44	2848.12	1972.58	15042.671	1030
2000	2.19	-11.45	-1.56	2840.38	1958.14	15042.760	1030
2100	2.20	-12.01	-1.49	2833.26	1944.75	15042.873	1030
2200	2.06	-11.23	-1.61	2825.64	1930.32	15042.967	1030
2300	1.99	-10.48	-1.75	2818.56	1919.79	15043.062	1030
2400	1.77	-9.60	-1.89	2809.57	1913.88	15043.179	1030
2500	1.49	-9.13	-2.07	2801.69	1886.39	15043.277	1030
2600	0.99	-8.65	-2.19	2793.95	1881.89	15043.374	1030
2700	0.87	-8.05	-2.27	2785.02	1865.29	15043.480	1030
2800	0.72	-7.48	-2.39	2778.23	1859.95	15043.562	1030
2900	0.43	-7.62	-2.24	2769.93	1834.60	15043.679	1030
3000	0.69	-7.05	-2.37	2762.63	1829.39	15043.771	1030
3100	0.25	-6.34	-2.43	2754.64	1830.15	15043.876	1030
3200	0.07	-5.91	-2.60	2746.52	1815.26	15043.974	1030
3300	0.06	-5.59	-2.79	2737.97	1801.18	15044.074	1030
3400	-0.31	-4.90	-2.86	2729.81	1802.71	15044.180	1030
3500	-0.26	-4.41	-2.92	2722.02	1772.19	15044.279	1030
3600	-0.72	-3.18	-3.00	2713.91	1774.68	15044.375	1030
3700	-1.11	-2.71	-3.20	2706.43	1750.53	15044.479	1030
3800	-1.02	-1.62	-3.34	2698.80	1744.91	15044.562	1030
3900	-1.53	-0.64	-3.44	2691.25	1728.87	15044.665	1030
4000	-1.72	-0.27	-3.51	2688.36	1731.46	15044.761	1031
4100	-1.26	-1.51	-3.43	2696.36	1727.41	15044.875	1031
4200	-0.70	-1.85	-3.37	2704.01	1747.22	15044.977	1031
4300	-0.97	-2.89	-3.14	2711.79	1747.71	15045.075	1031
4400	-0.66	-3.63	-3.00	2720.07	1764.72	15045.176	1031
4500	-0.39	-4.03	-2.90	2727.15	1782.12	15045.265	1031
4600	-0.46	-5.39	-2.82	2734.80	1787.33	15045.375	1031
4700	0.08	-6.11	-2.73	2742.28	1803.06	15045.474	1031
4800	0.32	-7.26	-2.57	2750.76	1819.34	15045.580	1031
4900	0.99	-8.51	-2.32	2757.99	1831.23	15045.677	1031
5000	0.94	-8.61	-2.21	2766.11	1841.66	15045.752	1031
5100	1.26	-9.63	-2.04	2774.54	1859.69	15045.875	1031
5200	1.48	-10.50	-1.90	2782.04	1866.06	15045.982	1031
5300	1.77	-10.77	-1.79	2782.58	1878.37	15046.075	1030
5400	1.42	-9.95	-1.94	2775.07	1871.53	15046.177	1030
5500	1.41	-9.44	-2.08	2767.62	1867.43	15046.263	1030
5600	0.78	-8.36	-2.18	2759.47	1865.20	15046.373	1030
5700	0.82	-7.39	-2.45	2752.04	1840.59	15046.482	1030
5800	0.64	-6.76	-2.53	2743.73	1845.18	15046.578	1030
5900	0.16	-5.81	-2.70	2736.47	1817.34	15046.670	1030
6000	0.08	-4.95	-2.85	2729.39	1802.12	15046.750	1030
6100	-0.53	-3.72	-3.04	2721.14	1786.24	15046.873	1030
6200	-0.77	-3.08	-3.15	2713.08	1770.80	15046.979	1030
6300	-0.98	-2.06	-3.25	2705.15	1750.56	15047.076	1030
6400	-1.82	-1.19	-3.39	2696.99	1733.05	15047.179	1030
6500	-1.56	-0.55	-3.56	2689.08	1722.77	15047.278	1031
6600	-1.23	-1.38	-3.51	2696.74	1720.55	15047.379	1031
6700	-1.76	-1.58	-3.36	2702.58	1727.76	15047.483	1031
6800	-1.04	-2.22	-3.25	2710.64	1750.92	15047.572	1031
6900	-0.57	-3.47	-3.09	2718.82	1770.12	15047.678	1031
7000	0.06	-3.84	-3.04	2728.07	1781.24	15047.780	1031
7100	-0.16	-5.04	-2.86	2734.34	1781.52	15047.875	1031
7200	0.47	-5.97	-2.75	2741.28	1793.38	15047.973	1031
7300	0.57	-7.09	-2.50	2750.59	1813.51	15048.078	1031
7400	0.30	-7.65	-2.33	2758.55	1829.71	15048.177	1031
7500	0.97	-8.83	-2.16	2766.56	1834.70	15048.279	1031
7600	1.18	-9.66	-2.02	2773.14	1861.77	15048.370	1031
7700	1.60	-10.16	-1.91	2782.46	1878.32	15048.471	1031
7800	1.50	-10.87	-1.83	2787.01	1886.60	15048.578	1030
7900	1.96	-10.01	-1.90	2779.28	1878.76	15048.679	1030
8000	1.39	-9.58	-2.05	2771.28	1871.80	15048.779	1030
8100	1.24	-8.60	-2.19	2764.08	1862.01	15048.875	1030
8200	0.87	-7.91	-2.37	2757.19	1859.33	15048.976	1030
8300	0.69	-6.97	-2.50	2748.30	1836.09	15049.076	1030
8400	0.18	-6.25	-2.58	2741.29	1831.36	15049.168	1030
8500	0.02	-5.17	-2.80	2732.70	1814.13	15049.276	1030
8600	-0.93	-4.22	-2.85	2726.17	1808.21	15049.375	1030
8700	-0.65	-3.66	-3.02	2718.47	1788.89	15049.468	1030
8800	-1.16	-2.51	-3.23	2708.79	1764.62	15049.579	1030
8900	-1.25	-1.75	-3.29	2702.53	1759.56	15049.666	1030
9000	-1.75	-0.80	-3.48	2693.04	1743.65	15049.779	1030
9100	-1.55	-0.10	-3.50	2691.28	1736.66	15049.873	1031
9200	-1.31	-0.92	-3.43	2698.57	1754.85	15049.979	1031
9300	-1.18	-1.80	-3.35	2707.04	1752.81	15050.078	1031
9400	-1.18	-2.12	-3.14	2714.29	1760.14	15050.179	1031
9500	-0.68	-3.29	-3.06	2722.39	1774.97	15050.266	1031
9600	-0.49	-4.23	-2.94	2729.86	1786.26	15050.373	1031
9700	0.17	-5.32	-2.75	2738.28	1816.81	15050.479	1031
9800	0.32	-5.99	-2.67	2744.47	1806.67	15050.556	1031
9800	0.42	-6.46	-2.58	2748.74	1823.74	15050.613	1031
9900	0.66	-7.40	-2.46	2756.78	1832.89	15050.710	1031
10000	0.68	-8.63	-2.29	2765.60	1848.89	15050.820	1031
10100	1.08	-9.51	-2.10	2772.72	1870.32	15050.920	1031
10200	1.61	-10.79	-1.89	2781.17	1882.55	15051.016	1031
10300	1.79	-10.60	-1.88	2782.32	1879.58	15051.121	1030
10400	1.59	-10.08	-1.98	2774.48	1877.33	15051.216	1030
10500	1.27	-9.77	-2.04	2766.73	1885.03	15051.313	1030
10600	1.25	-8.68	-2.23	2760.79	1857.84	15051.419	1030
10700	0.66	-7.51	-2.39	2751.72	1844.59	15051.508	1030
10800	-0.19	-6.53	-2.73	2742.88	1816.57	15051.621	1030
10900	0.06	-5.66	-2.67	2736.67	1824.60	15051.708	1030
11000	-0.35	-4.38	-2.88	2728.26	1809.17	15051.821	1030
11100	-1.28	-4.00	-3.10	2720.41	1809.07	15051.921	1030
11200	-1.83	-2.54	-3.14	2712.38	1775.30	15052.021	1030
11300	-1.32	-1.84	-3.30	2705.30	1762.56	15052.118	1030
11400	-1.69	-1.00	-3.43	2697.70	1757.17	15052.216	1030
11500	-2.00	-0.44	-3.53	2689.67	1753.48	15052.312	1030
11600	-1.97	-0.11	-3.47	2693.09	1742.24	15052.420	1031
11700	-1.28	-1.26	-3.44	2700.36	1747.92	15052.511	1031
11800	-1.38	-1.85	-3.26	2708.19	1751.16	15052.618	1031
11900	-0.93	-3.13	-3.26	2716.31	1768.56	15052.721	1031
12000	-0.96	-3.60	-3.03	2723.76	1776.79	15052.812	1031
12100	-0.46	-4.43	-2.85	2730.50	1775.43	15052.915	1031
12200	-0.03	-5.40	-2.66	2739.08	1796.18	15053.021	1031
12300	0.46	-6.48	-2.55	2747.23	1816.78	15053.120	1031
12400	0.67	-7.17	-2.37	2755.35	1840.09	15053.218	1031
12500	0.76	-8.54	-2.29	2762.76	1854.89	15053.312	1031
12600	1.11	-9.44	-2.12	2769.72	1870.99	15053.409	1031
12700	1.65	-10.51	-1.88	2778.46	1873.02	15053.500	1031
12800	1.67	-9.29	-2.07	2770.09	1881.10	15053.620	1030
12900	1.16	-8.80	-2.18	2765.02	1876.56	15053.709	1030
13000	0.90	-8.09	-2.31	2756.15	1869.93	15053.812	1030
13100	0.14	-7.74	-2.37	2747.95	1856.55	15053.920	1030
13200	0.32	-6.27	-2.65	2741.29	1841.60	15054.023	1030
13300	0.06	-5.50	-2.76	2733.85	1831.69	15054.114	1030
13400	-0.39	-4.57	-2.87	2725.38	1818.70	15054.221	1030
13500	0.33	-3.41	-3.07	2717.26	1790.11	15054.321	1030
13600	-1.21	-2.81	-3.23	2709.02	1773.76	15054.420	1030
13700	-1.18	-1.82	-3.30	2701.38	1767.46	15054.521	1030
13800	-1.57	-0.88	-3.47	2693.32	1748.80	15054.619	1030
13900	-1.70	-0.36	-3.58	2685.57	1739.09	15054.718	1031
14000	-1.90	-0.33	-3.51	2692.55	1741.41	15054.812	1031
14100	-1.25	-1.52	-3.45	2700.02	1750.62	15054.912	1031
14200	-0.97	-2.50	-3.24	2708.93	1754.27	15055.017	1031
14300	-0.94	-2.75	-3.17	2714.66	1768.48	15055.116	1031
14400	-0.79	-3.77	-2.99	2723.90	1780.46	15055.222	1031
14500	0.16	-4.73	-2.84	2732.68	1808.83	15055.320	1031
14600	-1.28	-5.80	-2.68	2738.11	1800.81	15055.421	1031
14700	0.68	-7.01	-2.56	2747.14	1820.74	15055.518	1031
14800	0.71	-7.94	-2.35	2754.42	1841.95	15055.610	1031
14900	1.21	-8.86	-2.16	2762.65	1862.47	15055.721	1031
15000	1.96	-10.13	-1.95	2771.16	1868.26	15055.821	1031
15100	1.79	-10.71	-1.83	2778.03	1890.16	15055.921	1031
15200	1.51	-10.49	-2.07	2770.65	1891.31	15056.016	1030
15300	1.31	-9.03	-2.17	2763.73	1874.66	15056.119	1030
15400	0.96	-8.39	-2.32	2756.67	1861.75	15056.220	1030
15500	0.44	-7.24	-2.45	2748.44	1860.54	15056.313	1030
15600	0.28	-6.15	-2.61	2740.65	1840.02	15056.421	1030
15700	-0.54	-5.10	-2.69	2732.18	1818.00	15056.520	1030
15800	-0.40	-4.34	-2.85	2725.52	1805.20	15056.619	1030
15900	-0.85	-3.52	-3.04	2717.02	1793.48	15056.718	1030
16000	-0.78	-2.63	-3.18	2709.29	1773.54	15056.812	1030
16100	-1.02	-1.45	-3.32	2700.42	1770.71	15056.920	1030
16200	-1.52	-0.96	-3.52	2692.85	1752.06	15057.021	1030
16300	-1.28	-0.23	-3.60	2690.26	1740.05	15057.117	1031
16400	-1.65	-0.90	-3.45	2698.59	1744.09	15057.219	1031
16500	-1.31	-1.15	-3.39	2705.04	1742.28	15057.311	1031
16600	-0.42	-2.36	-3.31	2714.00	1756.61	15057.421	1031
16700	-0.78	-2.91	-3.13	2721.16	1764.34	15057.521	1031
16800	-0.39	-4.00	-2.99	2729.08	1782.60	15057.618	1031
16900	-0.20	-4.84	-2.85	2735.53	1802.13	15057.718	1031
17000	0.42	-5.94	-2.72	2744.12	1826.06	15057.812	1031
17100	0.70	-7.07	-2.52	2752.43	1832.98	15057.916	1031
17200	0.80	-7.96	-2.30	2759.71	1843.58	15058.017	1031
17300	1.09	-9.14	-2.32	2768.45	1864.44	15058.120	1031
17400	1.32	-9.75	-1.92	2776.37	1875.19	15058.219	1031
17500	1.85	-10.69	-1.91	2783.81	1887.10	15058.315	1031
17600	1.51	-10.23	-1.89	2779.08	1896.45	15058.418	1030
17700	1.44	-9.61	-2.08	2771.16	1890.60	15058.516	1030
17800	0.91	-8.83	-2.24	2763.45	1858.81	15058.618	1030
17900	1.09	-8.41	-2.53	2755.08	1850.27	15058.721	1030
18000	0.90	-6.91	-2.57	2748.70	1847.48	15058.812	1030
18100	-0.06	-5.82	-2.74	2740.13	1831.74	15058.920	1030
18200	-0.08	-5.05	-2.84	2734.28	1819.75	15059.000	1030
18300	-1.11	-4.27	-2.99	2725.53	1805.35	15059.121	1030
18400	-0.89	-3.00	-3.06	2717.37	1785.23	15059.218	1030
18500	-0.88	-2.77	-3.23	2709.14	1769.58	15059.312	1030
18600	-1.23	-1.69	-3.34	2702.20	1759.66	15059.419	1030
18700	-1.47	-1.07	-3.52	2693.40	1756.75	15059.516	1030
18800	-1.33	-0.36	-3.55	2692.84	1735.40	15059.622	1031
18900	-0.86	-0.86	-3.51	2700.03	1757.07	15059.719	1031
19000	-1.34	-1.49	-3.32	2707.57	1759.27	15059.812	1031
19100	-0.51	-2.59	-3.27	2715.61	1764.92	15059.921	1031
19200	-0.76	-3.18	-3.06	2723.11	1776.78	15060.019	1031
19300	-0.41	-4.22	-2.95	2730.31	1788.61	15060.113	1031
19400	-0.19	-5.15	-2.80	2737.81	1794.76	15060.214	1031
19500	0.51	-5.97	-2.66	2746.66	1817.60	15060.313	1031
19600	0.63	-6.93	-2.53	2753.32	1825.93	15060.419	1031
19700	0.88	-7.74	-2.31	2761.69	1848.73	15060.519	1031
19800	0.85	-9.16	-2.24	2770.64	1850.97	15060.620	1031
19900	1.59	-9.98	-2.00	2777.74	1864.20	15060.718	1031
20000	1.75	-10.81	-1.82	2784.91	1870.68	15060.825	1031
20100	1.52	-10.48	-1.90	2779.38	1877.85	15060.915	1030
20200	1.52	-10.06	-2.01	2771.49	1874.19	15061.021	1030
20300	1.15	-8.96	-2.17	2764.36	1860.54	15061.119	1030
20400	1.13	-8.28	-2.35	2757.83	1854.72	15061.210	1030
20500	0.43	-6.74	-2.51	2748.30	1837.42	15061.315	1030
20600	0.42	-6.11	-2.71	2741.07	1826.20	15061.414	1030
20700	-0.40	-5.23	-2.87	2732.98	1807.78	15061.517	1030
20800	-0.46	-4.39	-2.92	2725.21	1803.73	15061.620	1030
20900	-0.56	-3.04	-2.99	2717.63	1794.44	15061.719	1030
21000	-1.06	-2.47	-3.21	2710.10	1775.14	15061.812	1030
21100	-1.29	-1.30	-3.32	2702.00	1766.85	15061.915	1030
21200	-1.60	-0.58	-3.49	2694.80	1745.74	15062.000	1030
21300	-1.66	-0.49	-3.52	2695.15	1743.02	15062.119	1031
21400	-1.67	-1.03	-3.37	2703.03	1747.37	15062.207	1031
21500	-0.94	-2.14	-3.28	2709.64	1750.69	15062.312	1031
21600	-0.24	-3.15	-3.15	2719.06	1769.20	15062.418	1031
21700	-0.64	-4.04	-3.00	2725.90	1786.71	15062.518	1031
21800	-0.07	-4.93	-2.88	2733.75	1794.05	15062.620	1031
21900	0.12	-5.92	-2.69	2741.52	1810.20	15062.719	1031
22000	0.92	-6.84	-2.56	2749.46	1828.49	15062.813	1031
22100	1.09	-7.82	-2.38	2757.54	1840.36	15062.915	1031
22200	1.39	-9.21	-2.19	2765.69	1850.75	15063.017	1031
22300	1.52	-9.83	-2.05	2772.68	1868.10	15063.113	1031
22400	1.83	-10.56	-1.94	2780.93	1879.46	15063.218	1031
22500	1.42	-10.28	-1.89	2778.30	1880.03	15063.312	1030
22600	1.75	-9.59	-2.05	2770.55	1892.24	15063.421	1030
22700	1.20	-8.88	-2.20	2763.55	1882.05	15063.501	1030
22800	0.93	-8.03	-2.39	2755.33	1868.22	15063.619	1030
22900	0.65	-7.03	-2.54	2747.19	1850.24	15063.719	1030
23000	0.11	-6.14	-2.65	2739.82	1840.56	15063.819	1030
23100	-0.03	-5.24	-2.86	2732.26	1822.77	15063.910	1030
23200	-0.56	-4.07	-2.96	2724.37	1814.65	15064.002	1030
23300	-0.47	-3.51	-3.08	2718.29	1788.10	15064.121	1030
23400	-0.89	-2.69	-3.22	2710.09	1780.41	15064.216	1030
23500	-0.86	-1.63	-3.33	2702.23	1768.89	15064.313	1030
23600	-1.89	-0.47	-3.46	2694.09	1759.83	15064.420	1030
23700	-1.61	-0.54	-3.46	2694.07	1752.36	15064.501	1031
23800	-1.10	-1.28	-3.41	2701.41	1759.52	15064.621	1031
23900	-1.39	-2.03	-3.20	2709.16	1765.98	15064.721	1031
24000	-0.85	-2.63	-3.23	2717.57	1777.63	15064.812	1031
24100	-0.84	-3.58	-3.05	2724.01	1784.36	15064.922	1031
24200	0.02	-4.96	-3.00	2733.16	1805.96	15065.019	1031
24300	0.06	-4.91	-2.80	2740.95	1802.72	15065.119	1031
24400	0.51	-6.06	-2.70	2748.14	1813.47	15065.210	1031
24500	0.03	-6.94	-2.50	2756.10	1831.17	15065.313	1031
24600	0.56	-8.02	-2.40	2763.72	1843.22	15065.420	1031
24700	1.36	-8.90	-2.15	2772.22	1874.61	15065.521	1031
24800	1.49	-9.82	-2.05	2779.48	1873.02	15065.617	1031
24900	1.67	-10.34	-1.94	2787.68	1898.01	15065.711	1031
25000	2.07	-11.27	-1.68	2796.39	1920.54	15065.819	1031
25100	2.07	-12.40	-1.48	2803.70	1942.49	15065.908	1031
25200	2.72	-13.55	-1.40	2811.19	1958.90	15066.001	1031
25300	3.37	-14.81	-1.13	2820.24	1980.10	15066.119	1031
25400	3.48	-15.77	-0.93	2827.81	1993.91	15066.212	1031
25500	3.21	-15.78	-1.02	2823.41	2003.18	15066.320	1030
25600	3.12	-15.19	-1.20	2816.07	1993.74	15066.421	1030
25700	2.77	-14.09	-1.25	2809.30	1990.45	15066.510	1030
25800	2.78	-12.92	-1.42	2801.29	1966.58	15066.619	1030
25900	2.26	-12.12	-1.59	2794.72	1955.97	15066.716	1030
26000	1.99	-10.89	-1.80	2785.69	1922.89	15066.813	1030
26100	1.96	-9.91	-1.97	2779.19	1908.54	15066.904	1030
26200	1.64	-9.32	-2.11	2775.24	1894.80	15066.960	1030
26300	1.11	-8.36	-2.26	2766.94	1879.44	15067.061	1030
26400	0.71	-7.74	-2.36	2759.48	1868.72	15067.162	1030
26500	0.60	-6.66	-2.57	2751.44	1861.06	15067.250	1030
26600	0.30	-5.84	-2.74	2744.21	1834.28	15067.365	1030
26700	-0.42	-4.45	-2.85	2736.27	1816.05	15067.448	1030
26800	-0.67	-3.65	-3.05	2728.01	1791.28	15067.558	1030
26900	-0.83	-2.31	-3.19	2719.30	1782.79	15067.656	1030
27000	-0.90	-2.00	-3.30	2711.60	1784.64	15067.761	1030
27100	-1.32	-1.11	-3.41	2703.98	1764.96	15067.856	1030
27200	-1.53	-0.43	-3.53	2696.22	1762.77	15067.957	1030
27300	-1.62	-0.49	-3.52	2699.37	1752.27	15068.058	1031
27400	-1.56	-1.35	-3.40	2706.98	1759.80	15068.156	1031
27500	-0.71	-2.09	-3.35	2714.57	1773.08	15068.263	1031
27600	-0.62	-2.94	-3.15	2722.41	1777.42	15068.356	1031
27700	-0.14	-3.69	-2.99	2730.23	1802.39	15068.460	1031
27800	-0.20	-4.49	-2.88	2738.29	1814.43	15068.558	1031
27900	-0.48	-5.19	-2.77	2745.45	1824.61	15068.656	1031
28000	0.60	-6.10	-2.66	2754.26	1846.25	15068.762	1031
28100	0.48	-7.14	-2.46	2761.85	1840.81	15068.862	1031
28200	0.96	-8.18	-2.27	2769.75	1857.03	15068.960	1031
28300	1.20	-9.01	-2.07	2777.99	1882.14	15069.061	1031
28400	1.41	-9.91	-1.95	2785.32	1884.69	15069.164	1031
28500	1.92	-10.78	-1.78	2792.92	1898.57	15069.252	1031
28600	2.17	-12.02	-1.41	2801.63	1920.68	15069.361	1031
28700	2.83	-13.19	-1.45	2808.16	1930.89	15069.461	1031
28800	2.93	-14.20	-1.21	2816.21	1954.29	15069.552	1031
28900	3.22	-15.32	-1.03	2823.83	1975.40	15069.625	1031
29000	3.50	-15.95	-0.91	2827.39	1996.64	15069.756	1030
29100	3.42	-15.31	-0.94	2819.77	2005.83	15069.860	1030
29200	3.07	-14.49	-1.11	2811.98	2003.54	15069.954	1030
29300	2.66	-13.48	-1.32	2803.62	1981.55	15070.062	1030
29400	2.47	-12.79	-1.45	2798.04	1962.22	15070.125	1030
29500	2.42	-11.13	-1.65	2789.00	1937.07	15070.262	1030
29600	1.65	-10.45	-1.88	2781.18	1923.82	15070.362	1030
29700	1.30	-9.42	-2.12	2773.74	1891.44	15070.461	1030
29800	0.88	-8.18	-2.27	2765.59	1884.30	15070.562	1030
29900	0.88	-6.98	-2.47	2757.50	1861.71	15070.658	1030
30000	-0.03	-6.29	-2.65	2750.17	1851.05	15070.752	1030
30100	-0.56	-5.38	-2.82	2741.85	1839.32	15070.861	1030
30200	-0.48	-3.94	-2.89	2734.98	1827.18	15070.961	1030
30300	-0.33	-3.15	-3.08	2726.89	1815.59	15071.060	1030
30400	-0.79	-2.49	-3.22	2718.94	1805.50	15071.128	1030
30500	-1.07	-1.65	-3.33	2711.21	1789.76	15071.247	1030
30600	-1.37	-0.53	-3.41	2702.63	1781.38	15071.359	1030
30700	-1.68	0.34	-3.63	2694.60	1765.99	15071.461	1031
30800	-1.57	-0.36	-3.54	2700.94	1774.32	15071.528	1031
30900	-1.37	-1.41	-3.47	2709.87	1767.86	15071.662	1031
31000	-0.93	-1.86	-3.32	2717.11	1768.50	15071.748	1031
31100	-0.98	-2.68	-3.13	2724.80	1795.07	15071.863	1031
31200	-0.55	-3.78	-3.02	2732.39	1794.19	15071.960	1031
31300	-0.35	-4.47	-2.92	2739.22	1809.76	15072.022	1031
31400	-0.22	-5.37	-2.75	2749.46	1819.35	15072.160	1031
31500	0.12	-6.30	-2.58	2755.67	1844.08	15072.262	1031
31600	0.43	-7.53	-2.45	2764.07	1852.25	15072.361	1031
31700	1.14	-7.99	-2.18	2772.10	1877.59	15072.463	1031
31800	1.62	-9.07	-2.18	2779.27	1877.32	15072.561	1031
31900	0.97	-10.13	-1.80	2787.37	1900.34	15072.662	1031
32000	2.15	-11.21	-1.80	2794.94	1913.51	15072.752	1031
32100	2.20	-12.21	-1.54	2803.09	1933.55	15072.862	1031
32200	2.67	-13.11	-1.31	2810.61	1949.60	15072.960	1031
32300	3.29	-14.49	-1.14	2819.65	1988.90	15073.062	1031
32400	3.19	-15.40	-0.87	2827.29	1994.12	15073.160	1031
32500	3.79	-16.33	-0.74	2833.71	2015.58	15073.252	1030
32600	3.54	-15.77	-0.85	2826.66	2011.72	15073.361	1030
32700	3.35	-15.34	-0.96	2821.31	2007.52	15073.466	1030
32800	3.14	-14.30	-1.16	2810.43	1982.68	15073.562	1030
32900	2.80	-13.36	-1.37	2804.15	1978.60	15073.626	1030
33000	1.75	-12.60	-1.63	2795.36	1956.28	15073.763	1030
33100	2.20	-11.10	-1.71	2787.11	1941.28	15073.861	1030
33200	1.55	-10.28	-1.88	2780.74	1923.76	15073.960	1030
33300	1.47	-9.52	-2.12	2773.37	1900.62	15074.059	1030
33400	1.13	-8.24	-2.26	2764.07	1884.41	15074.156	1030
33500	0.40	-7.20	-2.40	2757.26	1863.00	15074.247	1030
33600	0.14	-6.16	-2.62	2749.47	1841.92	15074.364	1030
33700	0.42	-4.76	-2.81	2740.08	1832.35	15074.464	1030
33800	-0.27	-4.40	-2.93	2734.44	1819.08	15074.526	1030
33900	-0.65	-3.13	-3.07	2725.99	1804.11	15074.627	1030
34000	-1.24	-2.40	-3.25	2716.52	1798.96	15074.763	1030
34100	-0.93	-1.70	-3.40	2710.55	1776.60	15074.858	1030
34200	-1.50	-0.48	-3.49	2701.56	1757.48	15074.960	1030
34300	-1.44	0.50	-3.62	2694.80	1741.67	15075.061	1031
34400	-1.41	-0.40	-3.58	2700.63	1752.98	15075.159	1031
34500	-1.48	-0.85	-3.40	2710.68	1762.43	15075.261	1031
34600	-1.16	-1.69	-3.34	2715.73	1764.65	15075.335	1031
34700	-0.90	-2.42	-3.23	2725.13	1784.11	15075.454	1031
34800	-0.49	-3.53	-3.11	2732.81	1794.74	15075.559	1031
34900	-0.53	-4.25	-2.87	2740.06	1807.46	15075.656	1031
35000	0.29	-5.40	-2.74	2748.62	1823.19	15075.750	1031
35100	0.10	-6.42	-2.62	2756.83	1838.60	15075.859	1031
35200	0.72	-7.16	-2.55	2763.07	1849.83	15075.960	1031
35300	0.97	-8.30	-2.26	2773.49	1851.37	15076.062	1031
35400	1.71	-9.29	-2.19	2781.25	1884.68	15076.162	1031
35500	1.47	-10.21	-1.97	2788.08	1889.53	15076.250	1031
35600	2.00	-11.21	-1.71	2796.68	1915.12	15076.359	1031
35700	2.50	-12.02	-1.59	2803.23	1922.10	15076.462	1031
35800	2.59	-13.20	-1.38	2812.25	1931.12	15076.560	1031
35900	2.98	-14.52	-1.22	2820.03	1962.25	15076.656	1031
36000	3.46	-15.43	-0.85	2829.10	1985.08	15076.762	1031
36100	3.73	-16.01	-0.89	2830.38	1986.68	15076.865	1030
36200	3.47	-15.46	-0.97	2823.60	1980.94	15076.961	1030
36300	3.16	-14.33	-1.10	2815.27	1975.08	15077.060	1030
36400	2.96	-13.72	-1.38	2807.89	1968.35	15077.156	1030
36500	2.62	-12.59	-1.49	2800.48	1956.54	15077.250	1030
36600	2.21	-11.57	-1.72	2792.55	1927.82	15077.364	1030
36700	1.72	-10.75	-1.81	2786.14	1920.07	15077.459	1030
36800	1.56	-9.41	-2.02	2776.75	1907.84	15077.559	1030
36900	1.21	-8.69	-2.23	2769.84	1891.93	15077.663	1030
37000	0.92	-7.85	-2.36	2762.94	1868.16	15077.749	1030
37100	0.54	-6.42	-2.55	2753.09	1855.84	15077.865	1030
37200	0.12	-5.53	-2.84	2744.31	1840.10	15077.963	1030
37300	-0.08	-4.68	-2.87	2738.96	1817.29	15078.031	1030
37400	-0.52	-3.51	-3.01	2729.98	1792.65	15078.156	1030
37500	-0.39	-3.31	-3.18	2723.28	1789.89	15078.250	1030
37600	-0.74	-2.14	-3.32	2714.41	1764.13	15078.356	1030
37700	-1.57	-0.60	-3.39	2706.17	1756.45	15078.458	1030
37800	-1.36	-0.38	-3.55	2699.35	1751.87	15078.557	1030
37900	-1.55	0.12	-3.56	2698.24	1744.82	15078.662	1031
38000	-1.37	-0.71	-3.55	2705.41	1756.34	15078.750	1031
38100	-1.10	-1.19	-3.48	2711.42	1758.23	15078.859	1031
38200	-1.08	-2.02	-3.32	2720.99	1761.80	15078.950	1031
38300	-1.02	-2.87	-3.18	2728.40	1781.42	15079.056	1031
38400	-0.49	-3.82	-2.97	2736.42	1801.07	15079.162	1031
38500	-0.47	-4.62	-2.81	2743.83	1811.58	15079.250	1031
38600	-0.30	-5.61	-2.63	2752.64	1819.63	15079.361	1031
38700	0.30	-6.89	-2.57	2760.30	1839.89	15079.456	1031
38800	0.63	-7.60	-2.31	2766.14	1862.85	15079.558	1031
38900	1.33	-8.76	-2.25	2773.69	1859.17	15079.641	1031
39000	1.31	-9.67	-2.10	2783.53	1883.55	15079.752	1031
39100	1.74	-10.36	-1.86	2791.61	1889.22	15079.865	1031
39200	2.08	-11.43	-1.73	2798.98	1901.56	15079.948	1031
39300	2.43	-12.46	-1.49	2807.15	1911.58	15080.058	1031
39400	2.62	-13.69	-1.28	2815.61	1941.05	15080.157	1031
39500	2.95	-14.66	-1.09	2823.23	1970.77	15080.250	1031
39600	3.41	-15.69	-0.88	2831.50	1985.67	15080.360	1031
39700	3.75	-16.53	-0.76	2835.71	2018.48	15080.441	1030
39800	3.63	-15.60	-0.95	2826.93	2001.29	15080.558	1030
39900	3.15	-15.03	-1.06	2819.92	1998.28	15080.655	1030
40000	2.81	-14.21	-1.22	2812.54	1978.97	15080.749	1030
40100	2.84	-13.17	-1.39	2805.01	1976.58	15080.856	1030
40200	2.19	-12.12	-1.54	2796.91	1971.74	15080.959	1030
40300	1.99	-11.27	-1.71	2789.42	1931.54	15081.058	1030
40400	1.55	-10.25	-1.92	2780.90	1928.18	15081.165	1030
40500	1.29	-9.19	-2.05	2774.11	1912.80	15081.250	1030
40600	0.92	-8.12	-2.29	2766.31	1898.34	15081.357	1030
40700	0.63	-7.25	-2.39	2759.17	1889.32	15081.461	1030
40800	0.42	-6.26	-2.59	2750.86	1859.35	15081.557	1030
40900	0.19	-5.02	-2.78	2741.83	1837.24	15081.658	1030
41000	-0.22	-4.19	-2.99	2734.34	1836.84	15081.750	1030
41100	-0.55	-3.26	-3.09	2727.34	1826.59	15081.859	1030
41200	-0.78	-2.48	-3.24	2718.74	1791.92	15081.944	1030
41300	-1.00	-1.54	-3.38	2710.63	1777.08	15082.051	1030
41400	-1.50	-0.67	-3.53	2702.91	1765.53	15082.157	1030
41500	-1.70	-0.20	-3.50	2702.54	1758.45	15082.248	1031
41600	-1.15	-1.14	-3.44	2711.53	1772.17	15082.356	1031
41700	-1.19	-1.77	-3.34	2719.66	1768.90	15082.456	1031
41800	-0.84	-2.37	-3.23	2725.80	1787.52	15082.556	1031
41900	-0.60	-3.56	-3.04	2734.83	1804.28	15082.660	1031
42000	-0.09	-4.41	-2.98	2742.31	1830.23	15082.750	1031
42100	-0.06	-5.13	-2.78	2749.37	1836.97	15082.861	1031
42200	0.12	-6.06	-2.63	2756.15	1848.13	15082.942	1031
42300	0.46	-7.14	-2.43	2765.07	1864.81	15083.058	1031
42400	0.89	-8.36	-2.24	2773.80	1883.99	15083.166	1031
42500	1.24	-8.96	-2.18	2779.27	1886.78	15083.238	1031
42600	1.49	-9.66	-2.14	2783.34	1897.99	15083.302	1031
42700	1.83	-10.61	-1.83	2791.58	1903.17	15083.375	1031
42800	2.12	-11.54	-1.74	2798.57	1920.32	15083.491	1031
42900	2.31	-12.63	-1.54	2807.48	1950.76	15083.594	1031
43000	2.68	-13.48	-1.30	2815.08	1957.76	15083.703	1031
43100	3.25	-14.62	-1.18	2822.89	1974.43	15083.804	1031
43200	3.47	-15.72	-0.78	2833.63	1990.69	15083.904	1031
43300	4.04	-16.54	-0.71	2839.50	2004.82	15084.002	1030
43400	3.42	-15.13	-1.04	2832.51	2000.95	15084.099	1030
43500	3.24	-13.78	-1.08	2824.35	1990.82	15084.202	1030
43600	2.91	-13.41	-1.22	2819.88	1985.32	15084.263	1030
43700	2.32	-11.88	-1.59	2809.75	1960.68	15084.404	1030
43800	1.84	-10.72	-1.73	2800.02	1934.19	15084.501	1030
43900	2.48	-9.52	-1.89	2793.88	1927.60	15084.602	1030
44000	1.51	-8.80	-2.17	2784.18	1906.20	15084.702	1030
44100	1.06	-8.02	-2.26	2778.26	1883.04	15084.798	1030
44200	1.11	-7.58	-2.36	2770.96	1875.83	15084.904	1030
44300	0.77	-7.09	-2.57	2761.44	1858.43	15085.000	1030
44400	0.87	-6.46	-2.68	2752.81	1849.21	15085.103	1030
44500	0.24	-5.19	-2.80	2747.63	1836.97	15085.196	1030
44600	-0.09	-4.47	-2.95	2738.21	1825.69	15085.304	1030
44700	-0.76	-3.71	-3.06	2731.02	1821.41	15085.403	1030
44800	-0.57	-3.14	-3.19	2724.15	1802.86	15085.498	1030
44900	-0.79	-2.11	-3.38	2714.67	1805.69	15085.602	1030
45000	-1.29	-1.22	-3.50	2707.29	1792.48	15085.700	1030
45100	-1.39	-0.44	-3.59	2698.59	1778.48	15085.804	1030
45200	-2.09	-0.37	-3.46	2702.50	1774.17	15085.905	1031
45300	-0.63	-1.47	-3.50	2709.79	1763.28	15085.999	1031
45400	-1.21	-2.02	-3.36	2716.74	1784.69	15086.094	1031
45500	-1.03	-2.46	-3.27	2724.07	1784.40	15086.201	1031
45600	-0.69	-3.28	-3.12	2732.05	1796.36	15086.303	1031
45700	-0.46	-4.35	-2.95	2740.05	1826.41	15086.402	1031
45800	0.26	-5.34	-2.86	2747.76	1824.95	15086.497	1031
45900	-0.10	-6.07	-2.76	2756.97	1839.25	15086.604	1031
46000	0.74	-6.57	-2.61	2762.78	1843.82	15086.690	1031
46100	0.93	-7.59	-2.46	2772.02	1857.47	15086.804	1031
46200	1.14	-7.97	-2.32	2779.54	1879.54	15086.902	1031
46300	1.38	-8.58	-2.16	2786.15	1882.56	15086.998	1031
46400	1.38	-9.72	-2.02	2796.53	1903.20	15087.102	1031
46500	1.89	-10.41	-1.87	2801.95	1920.06	15087.189	1031
46600	2.18	-11.49	-1.70	2811.06	1922.22	15087.305	1031
46700	2.23	-12.85	-1.43	2820.10	1935.95	15087.404	1031
46800	3.05	-13.41	-1.26	2826.73	1946.40	15087.500	1031
46900	3.27	-14.61	-1.09	2835.55	1985.97	15087.596	1031
47000	2.23	-10.87	-1.54	2842.53	1990.35	15087.703	1031
47100	2.32	-11.21	-1.40	2851.91	1989.88	15087.804	1031
47200	2.61	-12.07	-1.31	2859.52	2001.41	15087.896	1031
47300	2.49	-12.26	-1.25	2868.33	1996.51	15088.000	1031
47400	2.70	-13.04	-1.08	2875.80	2013.83	15088.104	1031
47500	3.31	-14.03	-0.98	2883.92	2048.18	15088.188	1031
47600	3.42	-14.69	-0.74	2891.39	2058.22	15088.295	1031
47700	3.54	-15.49	-0.62	2900.80	2079.35	15088.384	1031
47800	3.67	-15.61	-0.64	2900.90	2086.21	15088.498	1030
47900	2.67	-12.15	-1.41	2892.34	2052.12	15088.595	1030
48000	2.24	-11.17	-1.41	2885.23	2035.77	15088.691	1030
48100	1.77	-10.73	-1.70	2876.75	2019.42	15088.800	1030
48200	1.73	-9.79	-1.75	2871.14	2003.54	15088.874	1030
48300	1.56	-9.16	-1.92	2860.89	1992.98	15088.999	1030
48400	1.20	-8.44	-1.96	2855.54	1976.72	15089.106	1030
48500	1.39	-8.33	-2.04	2846.53	1967.72	15089.188	1030
48600	1.25	-7.83	-2.22	2838.27	1956.25	15089.301	1030
48700	0.78	-7.17	-2.28	2831.38	1926.33	15089.395	1030
48800	0.84	-6.73	-2.43	2822.87	1910.03	15089.496	1030
48900	0.96	-7.02	-2.38	2814.72	1899.35	15089.594	1030
49000	0.80	-6.88	-2.47	2807.55	1886.42	15089.704	1030
49100	0.50	-6.40	-2.45	2798.50	1874.96	15089.804	1030
49200	0.36	-5.84	-2.63	2791.68	1875.25	15089.895	1030
49300	0.29	-5.57	-2.73	2782.80	1866.17	15089.998	1030
49400	0.16	-4.93	-2.84	2775.39	1855.79	15090.097	1030
49500	0.16	-5.50	-2.77	2767.05	1844.68	15090.188	1030
49600	0.83	-6.49	-2.64	2758.77	1840.40	15090.305	1030
49700	0.40	-5.72	-2.74	2750.54	1828.68	15090.391	1030
49800	0.31	-5.24	-2.82	2743.28	1814.18	15090.497	1030
49900	-0.03	-4.41	-2.98	2735.47	1814.17	15090.596	1030
50000	-0.26	-3.53	-3.12	2727.86	1796.06	15090.688	1030
50100	-0.70	-2.32	-3.27	2720.06	1779.64	15090.788	1030
50200	-1.36	-0.85	-3.37	2710.56	1773.73	15090.904	1030
50300	-1.47	-0.46	-3.56	2703.08	1757.90	15090.996	1030
50400	-1.37	-0.39	-3.58	2701.87	1759.83	15091.106	1031
50500	-1.18	-1.01	-3.47	2711.67	1754.26	15091.188	1031
50600	-1.17	-1.78	-3.40	2718.15	1765.03	15091.296	1031
50700	-0.77	-2.89	-3.25	2727.25	1781.54	15091.391	1031
50800	-0.61	-3.57	-3.10	2734.09	1801.06	15091.495	1031
50900	-0.40	-4.34	-2.97	2742.20	1822.25	15091.603	1031
51000	0.30	-5.43	-2.75	2750.10	1820.77	15091.688	1031
51100	0.49	-6.51	-2.64	2755.71	1838.72	15091.797	1031
51200	0.94	-7.66	-2.38	2765.41	1859.34	15091.880	1031
51300	1.38	-9.01	-2.20	2773.92	1884.89	15091.998	1031
51400	1.40	-8.30	-2.32	2781.58	1897.25	15092.096	1031
51500	1.78	-8.96	-2.16	2789.11	1905.71	15092.188	1031
51600	1.63	-9.63	-2.00	2795.97	1907.19	15092.270	1031
51700	1.96	-10.44	-1.80	2804.02	1917.85	15092.379	1031
51800	2.16	-11.64	-1.62	2812.97	1922.12	15092.498	1031
51900	2.71	-12.43	-1.59	2821.01	1944.66	15092.604	1031
52000	3.02	-12.88	-1.42	2829.12	1961.64	15092.689	1031
52100	3.07	-13.85	-1.22	2837.38	1980.15	15092.801	1031
52200	-0.13	-4.40	-2.85	2844.94	1954.32	15092.882	1031
52300	0.17	-4.08	-2.94	2852.81	1936.09	15092.997	1031
52400	-0.07	-4.31	-2.88	2860.17	1936.94	15093.105	1031
52500	0.02	-4.77	-2.77	2868.43	1939.77	15093.198	1031
52600	0.23	-5.11	-2.68	2877.54	1943.82	15093.297	1031
52700	0.22	-5.27	-2.65	2885.15	1955.33	15093.375	1031
52800	0.63	-5.85	-2.67	2894.20	1965.91	15093.500	1031
52900	0.23	-5.79	-2.61	2902.29	1965.22	15093.607	1031
53000	0.53	-6.20	-2.54	2910.26	1981.82	15093.701	1031
53100	0.54	-6.37	-2.39	2917.77	1997.47	15093.795	1031
53200	0.73	-7.20	-2.33	2928.31	2008.48	15093.890	1031
53300	0.73	-7.45	-2.20	2935.52	2019.68	15093.990	1031
53400	1.16	-8.14	-2.10	2944.64	2039.29	15094.105	1031
53500	1.20	-8.51	-1.99	2953.16	2050.38	15094.194	1031
53600	1.49	-8.76	-1.82	2962.93	2064.37	15094.303	1031
53700	1.51	-9.58	-1.89	2969.82	2070.15	15094.376	1031
53800	1.74	-10.21	-1.67	2979.09	2085.47	15094.497	1031
53900	2.11	-11.01	-1.59	2987.08	2095.61	15094.604	1031
54000	2.21	-11.91	-1.40	2996.26	2109.35	15094.688	1031
54100	2.39	-12.93	-1.24	3004.91	2125.99	15094.793	1031
54200	2.72	-13.50	-1.10	3013.65	2139.40	15094.889	1031
54300	3.02	-14.15	-0.93	3022.11	2150.83	15094.997	1031
54400	3.24	-15.14	-0.78	3030.52	2174.10	15095.096	1031
54500	3.80	-16.25	-0.78	3040.04	2178.01	15095.204	1031
54600	3.26	-15.93	-0.70	3033.94	2182.87	15095.291	1030
54700	3.30	-15.25	-0.84	3026.51	2178.98	15095.376	1030
54800	2.87	-14.60	-0.90	3018.53	2175.49	15095.497	1030
54900	2.73	-13.70	-1.08	3011.06	2154.40	15095.599	1030
55000	2.45	-13.06	-1.13	3004.35	2140.52	15095.711	1030
55100	2.16	-11.96	-1.25	2995.30	2115.96	15095.794	1030
55200	2.11	-11.54	-1.51	2988.12	2116.82	15095.877	1030
55300	1.93	-11.00	-1.56	2980.02	2100.15	15095.990	1030
55400	1.80	-10.25	-1.78	2972.65	2082.24	15096.094	1030
55500	1.45	-9.33	-1.80	2964.04	2066.81	15096.192	1030
55600	1.35	-8.75	-1.91	2956.34	2049.35	15096.305	1030
55700	1.24	-8.36	-2.06	2947.86	2053.33	15096.398	1030
55800	0.68	-7.55	-2.13	2939.80	2043.86	15096.498	1030
55900	0.59	-7.31	-2.32	2932.27	2031.72	15096.602	1030
56000	0.65	-6.91	-2.27	2923.76	2009.91	15096.691	1030
56100	0.41	-6.44	-2.22	2916.44	1998.35	15096.804	1030
56200	0.37	-6.14	-2.43	2907.79	1985.31	15096.877	1030
56300	0.49	-5.91	-2.56	2899.24	1978.78	15096.998	1030
56400	0.20	-5.45	-2.62	2892.20	1971.24	15097.091	1030
56500	0.15	-5.43	-2.60	2884.76	1974.79	15097.198	1030
56600	-0.13	-5.07	-2.71	2874.70	1973.23	15097.301	1030
56700	-0.11	-4.75	-2.76	2867.25	1962.04	15097.376	1030
56800	-0.14	-4.56	-2.81	2858.64	1943.86	15097.496	1030
56900	-0.38	-3.82	-2.81	2850.21	1926.22	15097.603	1030
57000	-0.05	-3.96	-3.00	2842.90	1909.97	15097.690	1030
57100	-0.23	-3.73	-3.03	2834.51	1900.81	15097.793	1030
57200	-0.51	-3.32	-3.06	2826.91	1886.95	15097.875	1030
57300	-0.21	-2.98	-3.15	2818.89	1877.54	15097.994	1030
57400	-0.46	-2.97	-3.05	2809.69	1864.06	15098.094	1030
57500	-0.79	-2.68	-3.17	2802.06	1867.17	15098.200	1030
57600	-0.84	-2.90	-3.22	2793.05	1856.64	15098.305	1030
57700	-0.08	-4.20	-2.95	2785.09	1844.27	15098.392	1030
57800	-0.40	-3.81	-3.06	2777.09	1839.18	15098.498	1030
57900	-0.41	-3.82	-3.04	2769.15	1838.47	15098.600	1030
58000	-0.36	-3.02	-3.19	2761.04	1817.82	15098.688	1030
58100	-0.43	-3.07	-3.21	2751.44	1817.03	15098.804	1030
58200	-0.85	-2.16	-3.29	2744.55	1806.29	15098.876	1030
58300	-0.88	-1.52	-3.48	2735.90	1797.48	15098.996	1030
58400	-1.88	-0.58	-3.42	2727.20	1777.34	15099.104	1030
58500	-1.48	-0.27	-3.58	2720.06	1776.21	15099.202	1031
58600	-1.31	-0.54	-3.56	2727.44	1770.87	15099.305	1031
58700	-1.12	-1.08	-3.45	2734.34	1787.12	15099.376	1031
58800	-0.89	-1.72	-3.37	2742.93	1803.91	15099.499	1031
58900	-0.95	-1.93	-3.35	2748.72	1811.63	15099.584	1031
59000	-0.78	-2.26	-3.31	2752.37	1812.10	15099.627	1031
59100	-0.60	-2.87	-3.24	2759.98	1821.83	15099.738	1031
59200	-0.46	-3.91	-3.07	2769.53	1835.76	15099.844	1031
59300	-0.17	-4.16	-2.99	2776.64	1839.45	15099.937	1031
59400	-0.18	-4.16	-2.98	2783.85	1847.82	15100.043	1031
59500	-0.17	-4.56	-2.75	2792.90	1857.02	15100.142	1031
59600	0.78	-5.57	-2.70	2800.65	1866.91	15100.245	1031
59700	-0.34	-3.49	-3.10	2807.81	1878.66	15100.343	1031
59800	-0.40	-3.31	-3.03	2815.77	1869.81	15100.438	1031
59900	-0.39	-3.53	-3.13	2823.24	1880.53	15100.539	1031
60000	-0.26	-3.81	-3.04	2831.57	1888.37	15100.626	1031
60100	-0.08	-3.76	-3.00	2837.88	1894.38	15100.735	1031
60200	-0.29	-4.04	-2.95	2847.53	1912.24	15100.829	1031
60300	-0.11	-4.08	-2.84	2854.91	1918.88	15100.938	1031
60400	0.03	-4.56	-2.89	2863.93	1936.82	15101.037	1031
60500	0.18	-4.90	-2.80	2872.29	1948.81	15101.147	1031
60600	0.27	-5.28	-2.68	2878.86	1950.64	15101.239	1031
60700	0.35	-5.59	-2.58	2888.29	1966.27	15101.343	1031
60800	0.43	-6.17	-2.49	2896.92	1982.72	15101.437	1031
60900	0.34	-6.12	-2.47	2904.94	1981.06	15101.543	1031
61000	0.54	-6.83	-2.27	2913.04	1974.47	15101.644	1031
61100	0.60	-6.50	-2.36	2920.93	1996.82	15101.742	1031
61200	0.79	-7.35	-2.21	2929.49	2011.39	15101.829	1031
61300	0.38	-7.49	-2.21	2937.96	2027.23	15101.944	1031
61400	0.61	-8.15	-2.17	2946.47	2048.51	15102.039	1031
61500	1.35	-8.59	-2.07	2954.21	2056.09	15102.125	1031
61600	1.37	-9.18	-1.82	2962.58	2059.30	15102.242	1031
61700	1.51	-9.53	-1.74	2970.80	2068.02	15102.344	1031
61800	1.74	-10.42	-1.59	2979.83	2078.50	15102.445	1031
61900	2.14	-11.23	-1.43	2988.53	2106.25	15102.546	1031
62000	2.40	-12.01	-1.30	2996.71	2105.09	15102.646	1031
62100	2.54	-12.97	-1.17	3005.30	2129.22	15102.746	1031
62200	0.68	-5.32	-2.37	3014.41	2134.20	15102.846	1031
62300	0.27	-5.77	-2.33	3021.83	2094.93	15102.938	1031
62400	0.31	-5.58	-2.39	3029.88	2103.33	15103.045	1031
62500	-0.84	-0.63	-3.25	3039.01	2082.79	15103.133	1031
62600	-0.89	-0.46	-3.29	3047.81	2081.61	15103.246	1031
62700	-1.04	-0.75	-3.31	3056.19	2087.55	15103.335	1031
62800	-1.00	-0.80	-3.29	3065.54	2105.35	15103.438	1031
62900	-0.79	-0.14	-3.49	3074.67	2098.52	15103.538	1031
63000	-0.99	-0.46	-3.34	3081.98	2107.91	15103.627	1031
63100	-0.95	-0.24	-3.31	3091.89	2107.29	15103.744	1031
63200	-0.63	0.21	-3.75	3101.59	2123.77	15103.844	1031
63300	-0.89	-0.34	-3.22	3109.72	2128.75	15103.940	1031
63400	-0.89	-0.50	-3.23	3117.79	2133.63	15104.039	1031
63500	-0.92	-0.28	-3.32	3126.89	2137.52	15104.128	1031
63600	-0.83	-0.26	-3.43	3134.83	2142.93	15104.237	1031
63700	-0.88	-0.35	-3.35	3146.17	2158.57	15104.346	1031
63800	-1.38	-0.61	-3.20	3155.47	2162.26	15104.444	1031
63900	-0.78	-0.08	-3.50	3162.60	2185.24	15104.543	1031
64000	-0.64	-0.36	-3.46	3172.60	2181.66	15104.625	1031
64100	-0.76	-0.24	-3.52	3182.81	2200.25	15104.744	1031
64200	-0.97	-0.30	-3.32	3191.36	2207.72	15104.845	1031
64300	-0.89	-0.25	-3.30	3201.74	2217.75	15104.937	1031
64400	-0.82	-0.28	-3.31	3210.90	2222.48	15105.037	1031
64500	-1.12	-0.40	-3.22	3220.70	2228.12	15105.142	1031
64600	-0.57	-0.14	-3.31	3230.21	2242.27	15105.245	1031
64700	-1.06	0.04	-3.56	3239.09	2240.14	15105.345	1031
64800	-0.66	-0.15	-3.29	3248.98	2258.11	15105.438	1031
64900	-0.57	-0.03	-3.36	3259.35	2271.22	15105.536	1031
65000	-1.31	-0.12	-3.49	3269.49	2272.36	15105.646	1031
65100	-1.31	-0.37	-3.21	3277.73	2287.97	15105.745	1031
65200	-0.81	-0.14	-3.53	3288.00	2292.36	15105.844	1031
65300	-0.73	-0.03	-3.21	3297.86	2300.94	15105.945	1031
65400	-0.56	-0.04	-3.36	3308.11	2307.12	15106.041	1031
65500	-0.79	-0.15	-3.29	3317.48	2313.17	15106.146	1031
65600	-0.72	-0.19	-3.34	3326.38	2326.33	15106.243	1031
65700	-1.21	0.31	-3.30	3337.21	2319.64	15106.346	1031
65800	-1.07	-0.18	-3.15	3346.78	2344.06	15106.438	1031
65900	-0.72	-0.27	-3.20	3356.78	2351.37	15106.541	1031
66000	-4.72	-4.43	-2.64	3366.78	2361.67	15106.645	1031
66100	0.59	-2.67	-0.97	3376.29	2347.86	15106.743	1031
66200	6.68	-0.51	1.60	3386.69	2317.40	15106.830	1031
66300	3.49	-0.29	3.12	3399.59	2318.16	15106.942	1031
66400	1.04	-0.47	4.65	3408.35	2364.22	15107.046	1031
66500	-0.38	-0.27	3.16	3418.64	2567.06	15107.128	1031
66600	2.42	0.22	1.79	3428.57	2967.06	15107.236	1031
66700	9.94	7.16	4.43	3440.25	3834.63	15107.333	1031
66800	13.25	7.96	2.68	3450.21	4735.57	15107.440	1031
66900	14.84	7.62	1.18	3456.43	5247.98	15107.545	1030
67000	15.70	7.46	0.83	3448.99	5283.62	15107.646	1030
#End Write
