# Supplementary material for: Structural characterization of the saxitoxin-targeting APTSTX1 aptamer using optical tweezers and molecular dynamics simulations
Source: PLoS One. 2019 Nov 7;14(11):e0222468. doi: 10.1371/journal.pone.0222468 (PMC6837747; doi:10.1371/journal.pone.0222468)
Supplement: S1 File — Data repository, aptamer control condition and aptamer under SXT. (ZIP) [file pone.0222468.s005.zip › Data/Data/August/070815/3bnbCOM.txt]

Instrument name = Christians toy
*****Calibration values *****
TrapA Temperature Fudge	-0.400000
TrapB Temperature Fudge	-1.550000
TrapA Force Sensitivity	0.025700	0.026000	0.032000
TrapB Force Sensitivity	0.026200	0.027400	0.032000
TrapA Lever Sensitivity	15000.000000	14500.000000	0.000000
TrapB Lever Sensitivity	15200.000000	14500.000000	0.000000
Motor Threshold	20	20	20
*****Initial Preference Settings*****
ForceRateDiv	1
ForceGain	32
PosRateDivA	3
PosRateDivB	3
PositionGainA	32
PositionGainB	32
GotoSpeedX	10
GotoSpeedY	10
GotoSpeedZ	5
MaxDataFileSize	10000000
HopDistance	2
*CycleCount/n____	1
*A_PsdX__________	0
*A_PsdY__________	0
*A_PsdSum________	0
*A_Iris__________	0
*A_LeverX________	0
*A_LeverY________	0
*A_LeverSum______	0
*B_PsdX__________	0
*B_PsdY__________	0
*B_PsdSum________	0
*B_Iris__________	0
*B_LeverX________	0
*B_LeverY________	0
*B_LeverSum______	0
*A_Temperature___	0
*B_Temperature___	0
*X_force_________	1
*Y_force_________	1
*Z_force_________	1
*Tension_________	0
*A_dist-X________	0
*A_dist-Y________	1
*B_dist-X________	0
*B_dist-Y________	1
*Motor_X_________	0
*Motor_Y_________	0
*Motor_Z_________	0
*MotorVel_X______	0
*MotorVel_Y______	0
*MotorVel_Z______	0
*A_trapPIC_Err___	0
*B_trapPIC_Err___	0
*comPIC_Err______	0
*A_CycleCount____	0
*B_CycleCount____	0
*Motor_CycleCount	0
*time(sec)_______	1
*Status__________	1
*Null____________	0
samples/line_HI	400
samples/line_LO	20
goto0	8388608	8388608	8388608
goto1	8411600	8394604	8394810
goto2	8450275	8417150	8391626
goto3	8446907	8363215	8394086
goto4	8422772	8353948	8399333
goto5	8388608	8388608	8388608
goto6	8388608	8388608	8388608
goto7	8388608	8388608	8388608
goto8	8388608	8388608	8388608
goto9	8388608	8388608	8388608
yourXYZint	123	456	789
MaxForceP1	10.000000
MinForceP1	1.000000
PullRateP1	100.000000
refoldTime1	0.000000
unfoldTime1	0.000000
MaxForceP2	75.000000
MinForceP2	2.000000
PullRateP2	1000.000000
refoldTime2	0.000000
unfoldTime2	0.000000
MaxForceP3	10.000000
MinForceP3	-10.000000
PullRateP3	1.000000
refoldTime3	2.000000
unfoldTime3	2.000000
constForce1	19.000000
constForce2	20.000000
yourFloat	1.234000
yourXYZfloat	1.000000	2.000000	3.000000
*****End Initial Preference Settings*****

Zero-Force Offsets (pN)  20.695272	10.698317	-110.837082
0	trapA_Empty_PSD_Sum = 19659
        trapB_Empty_PSD_Sum = 19209
        trapA_Empty_Iris = 17809
        trapB_Empty_Iris = 18698
        trapA_Full_PSD_Sum = 17276
        trapB_Full_PSD_Sum = 19794
        trapA_Full_Iris = 15664
        trapB_Full_Iris = 19033
1645	   maxForce-limit
4020	   minForce-limit
4705	tempA = 21.644	tempB = 22.044
5310	   maxForce-limit
6555	   minForce-limit
7835	   maxForce-limit
9115	   minForce-limit
10395	   maxForce-limit
11665	   minForce-limit
12845	   maxForce-limit
14045	   minForce-limit
14750	tempA = 21.630	tempB = 22.052
15255	   maxForce-limit
16410	   minForce-limit
17665	   maxForce-limit
18900	   minForce-limit
20155	   maxForce-limit
21380	   minForce-limit
22580	   maxForce-limit
23790	   minForce-limit
24760	tempA = 21.650	tempB = 22.054
25555	   maxForce-limit
27355	   minForce-limit
29095	   maxForce-limit
30825	   minForce-limit
32620	   maxForce-limit
34425	   minForce-limit
34810	tempA = 21.645	tempB = 22.057
36185	   maxForce-limit
37985	   minForce-limit
39815	   maxForce-limit
41575	   minForce-limit
43410	   maxForce-limit
44870	tempA = 21.649	tempB = 22.058
45245	   minForce-limit
47870	   maxForce-limit
50450	   minForce-limit
54625	   maxForce-limit
54895	tempA = 21.660	tempB = 22.045
58605	   minForce-limit
64940	tempA = 21.665	tempB = 22.073
66005	motor goTo 7
66975	  piezo limit
66995	   minForce-limit
  piezo limit
67015	   minForce-limit
  piezo limit
67025	   minForce-limit
  piezo limit
67045	   minForce-limit
  piezo limit
67045	   minForce-limit
  piezo limit
67065	   minForce-limit
  piezo limit
67090	   minForce-limit
  piezo limit
67110	   minForce-limit
  piezo limit
67110	   minForce-limit
  piezo limit
67140	   minForce-limit
  piezo limit
67140	   minForce-limit
  piezo limit
67170	   minForce-limit
  piezo limit
67190	   minForce-limit
  piezo limit
67215	   minForce-limit
  piezo limit
67225	   minForce-limit
  piezo limit
67245	   minForce-limit
  piezo limit
67275	   minForce-limit
  piezo limit
67295	   minForce-limit
  piezo limit
67305	   minForce-limit
  piezo limit
End Write
