# Supplementary material for: Structural characterization of the saxitoxin-targeting APTSTX1 aptamer using optical tweezers and molecular dynamics simulations
Source: PLoS One. 2019 Nov 7;14(11):e0222468. doi: 10.1371/journal.pone.0222468 (PMC6837747; doi:10.1371/journal.pone.0222468)
Supplement: S1 File — Data repository, aptamer control condition and aptamer under SXT. (ZIP) [file pone.0222468.s005.zip › Data/Data/August/070815/4AA.txt]

#Begin Write:
CycleCount/n	X_force	Y_force	Z_force	A_dist-Y	B_dist-Y	time(sec)	Status
100	0.05	-9.89	3.61	674.75	70.50	15440.803	1
200	0.09	-9.99	3.60	674.59	70.57	15440.969	1
300	-0.10	-10.08	3.61	674.68	67.16	15441.062	1
400	-0.05	-9.94	3.58	674.35	70.56	15441.173	1
500	-0.13	-9.88	3.58	674.48	67.75	15441.273	1
600	-0.28	-9.77	3.64	674.62	69.18	15441.369	1
700	0.21	-10.11	3.61	674.60	73.34	15441.473	1
800	0.04	-10.05	3.64	674.53	65.89	15441.575	1
900	0.01	-9.79	3.63	674.71	68.19	15441.672	1
1000	-0.17	-9.77	3.65	674.30	65.93	15441.777	1
1100	-0.30	-10.04	3.60	674.69	69.58	15441.869	1
1200	-0.29	-9.98	3.59	674.52	61.69	15441.979	1
1300	-0.11	-9.97	3.61	674.39	60.24	15442.062	1
1400	0.30	-9.94	3.53	674.53	59.85	15442.176	1
1500	0.22	-9.97	3.55	674.49	57.49	15442.262	1
1600	0.22	-9.86	3.55	674.52	56.14	15442.370	1
1700	0.07	-9.73	3.56	674.53	61.81	15442.472	1
1800	0.06	-9.63	3.58	674.73	66.86	15442.564	1
1900	0.14	-9.81	3.61	674.87	64.40	15442.676	1
2000	1.03	-10.06	3.52	674.59	63.94	15442.760	1
2000	-0.10	-9.58	3.61	674.76	58.21	15442.812	1
2100	0.14	-10.00	3.56	674.58	59.36	15442.920	1
2200	-0.05	-9.75	3.55	674.76	60.90	15443.000	1
2300	-0.08	-9.68	3.55	674.77	55.58	15443.112	1
2400	-0.13	-9.85	3.60	674.64	57.77	15443.218	1
2500	-0.84	-9.36	3.69	674.93	58.10	15443.316	1
2600	0.67	-10.13	3.48	674.76	48.69	15443.416	1
2700	0.05	-9.99	3.59	674.67	50.01	15443.517	1
2800	0.27	-9.74	3.52	674.54	52.16	15443.608	1
2900	0.10	-9.81	3.58	674.58	52.04	15443.715	1
3000	0.13	-9.58	3.52	674.48	55.60	15443.812	1
3100	0.03	-9.79	3.55	674.60	56.07	15443.918	1
3200	0.03	-9.65	3.53	674.27	55.06	15444.016	1
3300	0.41	-9.78	3.50	674.19	55.41	15444.114	1
3400	-0.04	-9.84	3.53	674.53	49.01	15444.214	1
3500	-0.02	-9.86	3.55	674.36	46.11	15444.312	1
3600	-0.43	-9.59	3.67	674.54	50.02	15444.416	1
3700	0.16	-9.75	3.51	674.49	47.56	15444.516	1
3800	0.53	-10.06	3.47	674.36	49.37	15444.616	1
3900	0.26	-9.88	3.58	674.50	53.31	15444.716	1
4000	-0.04	-9.60	3.61	674.29	51.58	15444.812	1
4100	0.17	-9.72	3.53	674.44	53.21	15444.909	1
4200	0.12	-9.85	3.54	674.48	53.70	15445.000	1
4300	-0.24	-9.58	3.58	674.87	59.29	15445.116	1
4400	-0.14	-9.30	3.54	674.08	52.84	15445.217	1
4500	0.14	-9.88	3.53	674.69	55.30	15445.312	1
4600	0.20	-9.80	3.53	674.55	55.24	15445.415	1
4700	-0.06	-9.77	3.58	674.92	57.43	15445.500	1
4800	0.13	-9.82	3.52	674.39	60.92	15445.615	1
4900	0.48	-10.42	3.53	674.77	56.56	15445.717	1
5000	0.38	-10.02	3.51	674.60	56.02	15445.808	1
5100	0.12	-9.69	3.55	674.68	53.73	15445.909	1
5200	-0.07	-9.43	3.58	675.01	52.28	15446.016	1
5300	0.19	-9.52	3.55	674.74	50.68	15446.114	1
5400	0.06	-9.52	3.54	674.61	50.43	15446.195	1
5500	-0.13	-9.58	3.57	674.58	59.42	15446.312	1
5600	0.60	-9.76	3.52	674.67	58.59	15446.412	1
5700	0.46	-9.99	3.54	674.39	53.98	15446.500	1
5800	-0.07	-9.73	3.55	674.39	50.43	15446.613	1
5900	-0.34	-10.39	3.56	674.50	51.19	15446.717	1
6000	0.26	-9.54	3.51	674.42	47.29	15446.812	1
6100	-0.07	-9.44	3.54	674.34	49.51	15446.906	1
6200	-0.24	-9.47	3.41	674.07	45.33	15447.017	1
6300	-0.12	-9.50	3.52	674.30	42.74	15447.116	1
6400	0.32	-9.22	3.49	674.45	46.78	15447.217	1
6500	0.23	-9.81	3.51	674.39	46.85	15447.312	1
6600	-0.31	-9.32	3.55	674.52	49.85	15447.417	1
6700	-0.08	-9.67	3.56	674.66	51.28	15447.515	1
6800	-0.32	-9.46	3.61	674.52	50.75	15447.614	1
6900	0.12	-9.59	3.48	674.07	49.53	15447.696	1
7000	-0.31	-9.15	3.56	674.32	49.85	15447.813	1
7100	-0.20	-9.45	3.57	674.45	47.90	15447.906	1
7200	0.22	-9.77	3.50	674.45	50.76	15448.000	1
7300	0.13	-9.28	3.53	674.34	54.33	15448.117	1
7400	-0.21	-9.51	3.52	674.36	54.66	15448.211	1
7500	0.29	-9.42	3.49	674.35	54.30	15448.314	1
7600	-0.54	-8.97	3.56	674.27	55.02	15448.414	1
7700	0.06	-9.23	3.52	674.74	56.28	15448.517	1
7800	0.04	-9.27	3.50	674.52	53.30	15448.613	1
7900	0.45	-9.79	3.45	674.32	53.07	15448.708	1
8000	-0.08	-9.56	3.53	674.42	50.44	15448.812	1
8100	0.33	-9.59	3.46	674.20	49.40	15448.902	1
8200	0.40	-9.75	3.46	674.35	51.06	15449.001	1
8300	0.04	-9.46	3.48	674.39	54.40	15449.115	1
8400	0.18	-9.39	3.47	674.39	54.23	15449.201	1
8500	0.01	-9.49	3.49	674.43	54.93	15449.317	1
8600	0.26	-9.61	3.49	674.49	57.17	15449.411	1
8700	-0.17	-9.15	3.53	674.23	54.84	15449.516	1
8800	0.22	-9.44	3.47	674.62	53.55	15449.611	1
8900	-0.07	-9.45	3.53	674.33	54.97	15449.715	1
9000	0.12	-9.15	3.52	674.41	50.74	15449.813	1
9100	0.09	-9.52	3.48	674.45	53.22	15449.915	1
9200	0.51	-9.66	3.46	674.96	47.93	15450.016	1
9300	0.15	-9.35	3.47	674.54	54.15	15450.112	1
9400	0.82	-9.51	3.30	674.79	54.50	15450.217	1
9500	-0.09	-9.34	3.50	674.65	57.80	15450.312	1
9600	0.11	-9.63	3.47	674.38	56.75	15450.410	1
9700	-0.03	-9.18	3.48	674.45	58.82	15450.493	1
9800	-0.28	-9.44	3.44	674.52	52.07	15450.616	1
9900	0.20	-9.47	3.43	674.27	53.58	15450.718	1
10000	0.68	-9.71	3.35	674.50	48.64	15450.816	1
10100	-0.01	-9.37	3.47	674.58	55.06	15450.914	1
10200	-0.06	-9.14	3.48	674.40	60.37	15451.012	1
10300	0.47	-9.47	3.39	674.64	59.19	15451.116	1
10400	0.30	-9.14	3.45	674.67	59.60	15451.215	1
10500	0.04	-9.20	3.43	674.29	59.86	15451.313	1
10600	-0.06	-9.28	3.46	674.73	62.47	15451.418	1
10700	0.26	-9.33	3.42	674.50	62.61	15451.500	1
10800	0.15	-9.30	3.44	674.64	64.70	15451.613	1
10900	0.18	-9.32	3.42	674.64	63.67	15451.696	1
11000	0.10	-9.56	3.46	674.76	61.06	15451.812	1
11100	0.36	-9.61	3.42	674.42	61.27	15451.907	1
11200	0.24	-9.47	3.40	674.64	62.88	15452.000	1
11300	0.37	-9.67	3.48	674.07	65.78	15452.118	1
11400	0.33	-9.25	3.42	674.84	63.59	15452.216	1
11500	0.07	-9.35	3.41	674.14	62.41	15452.312	1
11600	0.54	-9.47	3.41	674.50	66.74	15452.417	1
11700	0.14	-9.54	3.45	674.47	62.38	15452.516	1
11800	-0.30	-9.41	3.46	674.52	65.96	15452.616	1
11900	0.28	-9.33	3.41	674.58	68.47	15452.694	1
12000	-0.10	-8.86	3.41	674.39	65.20	15452.816	1
12100	0.09	-9.44	3.40	674.48	66.81	15452.894	1
12200	0.20	-9.29	3.39	674.17	65.41	15452.997	1
12300	-0.34	-9.10	3.46	674.26	66.91	15453.116	1
12400	0.07	-9.05	3.40	674.30	68.82	15453.200	1
12500	-0.02	-9.21	3.43	674.55	66.90	15453.309	1
12600	-0.06	-9.68	3.45	674.73	65.41	15453.408	1
12700	0.42	-9.41	3.35	674.55	61.58	15453.500	1
12800	0.18	-9.21	3.37	674.52	66.33	15453.615	1
12900	0.13	-9.33	3.39	674.58	62.38	15453.706	1
13000	0.27	-9.40	3.34	674.55	64.48	15453.802	1
13100	0.04	-9.13	3.39	674.43	68.58	15453.904	1
13200	0.34	-9.57	3.33	674.54	70.70	15454.000	1
13300	0.41	-9.52	3.34	674.47	66.64	15454.110	1
13400	0.17	-9.13	3.33	674.47	68.87	15454.200	1
13500	0.30	-9.31	3.32	674.33	67.26	15454.306	1
13600	0.09	-9.43	3.39	674.36	61.75	15454.410	1
13700	0.11	-9.27	3.35	674.36	64.64	15454.492	1
13800	0.23	-9.28	3.37	674.54	63.80	15454.610	1
13900	0.14	-9.25	3.39	674.27	68.79	15454.698	1
14000	0.07	-9.31	3.38	674.42	62.66	15454.808	1
14100	0.18	-9.33	3.36	674.41	68.07	15454.909	1
14200	0.27	-9.29	3.36	674.26	67.63	15455.000	1
14300	-0.17	-9.29	3.43	674.43	65.02	15455.111	1
14400	0.40	-9.60	3.32	674.33	63.35	15455.202	1
14500	-0.17	-9.13	3.43	674.34	64.49	15455.316	1
14600	0.01	-9.40	3.42	674.66	68.98	15455.404	1
14700	0.06	-9.32	3.41	674.52	70.39	15455.500	1
14800	-0.05	-9.34	3.40	674.69	73.05	15455.608	1
14900	0.38	-9.63	3.34	674.33	75.59	15455.696	1
15000	0.35	-9.27	3.44	674.61	71.80	15455.811	1
15100	0.25	-9.41	3.37	674.35	65.57	15455.896	1
15200	-0.05	-9.30	3.45	674.41	65.45	15456.000	1
15300	-0.05	-9.38	3.41	674.19	65.22	15456.111	1
15400	-0.07	-9.77	3.42	674.46	64.37	15456.215	1
15500	0.11	-9.30	3.41	674.39	67.21	15456.314	1
15600	-0.64	-8.92	3.48	674.47	73.36	15456.416	1
15700	0.33	-10.15	3.37	674.16	70.31	15456.516	1
15800	0.18	-9.19	3.39	674.32	69.61	15456.611	1
15900	0.16	-9.28	3.39	674.54	68.10	15456.699	1
16000	0.03	-9.33	3.37	674.55	66.01	15456.811	1
16100	0.14	-9.48	3.44	674.47	68.36	15456.900	1
16200	0.24	-9.47	3.43	674.55	70.84	15457.000	1
16300	0.18	-9.25	3.41	674.50	66.07	15457.113	1
16400	0.14	-9.05	3.37	674.39	64.89	15457.223	1
16500	0.04	-9.22	3.37	674.45	69.43	15457.320	1
16600	0.31	-9.27	3.33	674.35	71.79	15457.386	1
16700	-0.02	-9.12	3.39	674.54	67.69	15457.500	1
16800	-0.31	-9.07	3.41	674.35	70.13	15457.611	1
16900	-0.64	-8.95	3.52	674.66	72.66	15457.716	1
17000	0.10	-9.27	3.36	674.38	70.25	15457.815	1
17100	-0.08	-8.86	3.37	674.22	70.99	15457.921	1
17200	-0.04	-9.24	3.36	674.26	68.33	15457.999	1
17300	-0.18	-9.06	3.39	674.25	64.61	15458.113	1
17400	-0.07	-9.09	3.38	674.44	70.07	15458.200	1
17500	-0.13	-9.08	3.40	674.43	72.67	15458.309	1
17600	0.04	-9.27	3.40	674.29	70.71	15458.407	1
17700	0.65	-8.94	3.35	674.27	68.67	15458.516	1
17800	0.33	-9.31	3.39	674.49	72.37	15458.613	1
17900	0.20	-9.10	3.37	674.40	71.36	15458.703	1
18000	0.08	-9.08	3.34	674.19	67.80	15458.814	1
18100	0.05	-9.11	3.38	674.62	69.88	15458.878	1
18200	-0.01	-9.34	3.35	674.51	69.37	15458.999	1
18300	-0.08	-9.21	3.40	674.46	69.53	15459.099	1
18400	0.02	-9.21	3.39	674.23	73.85	15459.154	1
18500	0.32	-9.40	3.39	674.33	67.39	15459.251	1
18600	0.08	-9.31	3.40	674.39	70.36	15459.352	1
18700	0.31	-9.54	3.34	674.45	68.64	15459.441	1
18800	0.38	-9.21	3.33	674.30	71.37	15459.552	1
18900	0.56	-9.50	3.33	674.43	65.96	15459.659	1
19000	0.24	-9.00	3.36	674.22	70.06	15459.749	1
19100	-0.07	-9.09	3.38	674.29	69.12	15459.850	1
19200	0.26	-9.39	3.31	674.34	70.93	15459.950	1
19300	0.85	-9.14	3.32	674.56	67.88	15460.058	1
19400	0.31	-9.00	3.40	674.42	69.49	15460.148	1
19500	0.24	-9.05	3.34	674.45	72.67	15460.249	1
19600	0.10	-9.16	3.34	674.46	70.97	15460.352	1
19700	0.22	-8.85	3.36	674.35	68.84	15460.444	1
19800	-0.28	-8.90	3.41	674.20	65.90	15460.557	1
19900	0.22	-9.17	3.35	674.41	69.05	15460.657	1
20000	0.21	-9.19	3.33	674.31	70.57	15460.747	1
20100	0.13	-9.23	3.38	674.17	68.50	15460.851	1
20200	0.63	-9.30	3.23	674.32	69.52	15460.958	1
20300	0.31	-9.28	3.32	674.35	62.37	15461.041	1
20400	-0.07	-8.80	3.37	674.25	64.93	15461.147	1
20500	-0.02	-9.33	3.31	674.40	71.29	15461.250	1
20600	0.25	-9.18	3.33	674.54	62.59	15461.352	1
20700	0.25	-9.02	3.33	674.31	73.97	15461.454	1
20800	0.16	-8.91	3.33	674.49	70.50	15461.557	1
20900	0.19	-9.16	3.32	674.20	67.14	15461.656	1
21000	-0.40	-8.91	3.38	674.39	69.99	15461.756	1
21100	-0.24	-9.13	3.35	674.57	77.10	15461.857	1
21200	-0.02	-9.12	3.30	674.40	74.86	15461.953	1
21300	0.04	-9.01	3.26	674.42	76.90	15462.057	1
21400	0.20	-9.24	3.29	674.37	67.79	15462.125	1
21500	-0.02	-8.60	3.35	674.12	67.48	15462.256	1
21600	-0.32	-9.33	3.31	674.42	67.57	15462.359	1
21700	0.15	-9.08	3.29	674.47	68.69	15462.457	1
21800	-0.07	-9.12	3.28	674.43	71.29	15462.532	1
21900	0.26	-9.00	3.27	674.46	72.44	15462.652	1
22000	0.53	-9.23	3.23	674.47	73.34	15462.752	1
22100	-0.15	-8.72	3.35	674.43	72.09	15462.852	1
22200	-0.32	-8.76	3.27	674.70	79.66	15462.959	1
22300	0.00	-9.11	3.33	674.57	71.73	15463.054	1
22400	-0.12	-9.15	3.30	674.59	76.71	15463.160	1
22500	0.12	-9.07	3.33	674.59	74.17	15463.248	1
22600	-0.36	-8.73	3.35	674.62	71.78	15463.354	1
22700	0.08	-9.26	3.33	674.78	72.22	15463.466	1
22800	-0.07	-9.60	3.38	674.73	70.30	15463.558	1
22900	-0.19	-9.09	3.36	674.28	73.03	15463.656	1
23000	0.37	-9.38	3.35	674.81	68.95	15463.755	1
23100	-0.20	-9.53	3.34	674.91	71.53	15463.855	1
23215	0.53	-9.62	3.31	674.53	73.27	15463.906	1
23220	0.75	-9.41	3.24	674.48	72.86	15463.910	1
23225	0.06	-9.10	3.33	674.64	73.90	15463.918	1
23230	0.21	-9.04	3.30	674.51	73.69	15463.924	1
23235	0.18	-9.42	3.34	674.77	72.06	15463.926	1
23240	0.17	-9.39	3.32	674.74	73.71	15463.934	1
23245	0.14	-9.38	3.35	674.42	73.88	15463.937	1
23250	0.46	-9.41	3.28	674.72	71.96	15463.938	1
23255	-0.08	-9.16	3.41	675.00	72.13	15463.948	1
23260	0.24	-9.03	3.34	674.62	73.20	15463.953	1
23265	-0.03	-9.19	3.35	674.46	72.54	15463.954	1
23270	0.39	-9.43	3.29	674.59	73.46	15463.964	1
23275	-0.05	-9.18	3.39	674.62	72.26	15463.966	1
23280	-0.32	-8.95	3.43	674.60	73.91	15463.969	1
23285	0.01	-9.14	3.32	674.69	71.54	15463.977	1
23290	0.19	-9.42	3.29	674.72	73.31	15463.982	1
23295	0.25	-9.22	3.27	674.71	72.00	15463.984	1
23300	0.50	-9.20	3.32	674.51	72.29	15463.994	1
23305	0.53	-9.53	3.30	674.72	72.77	15463.997	1
23310	-0.12	-9.16	3.39	674.67	73.34	15464.000	1
23315	0.38	-9.53	3.35	674.76	73.16	15464.006	1
23320	-0.23	-9.09	3.38	674.66	73.55	15464.010	1
23325	0.41	-9.05	3.30	674.58	72.75	15464.015	1
23330	0.07	-9.28	3.39	674.55	74.41	15464.021	1
23335	-0.12	-9.21	3.36	674.54	73.56	15464.026	1
23340	0.25	-8.99	3.32	674.66	73.16	15464.031	1
23345	0.37	-9.42	3.35	674.85	74.67	15464.033	1
23350	0.35	-9.29	3.30	674.59	74.01	15464.043	1
23355	-0.23	-8.98	3.45	674.69	73.20	15464.046	155
23360	-0.48	-8.84	3.40	674.61	75.84	15464.051	1001
23365	-0.03	-9.21	3.38	674.63	74.37	15464.058	1001
23370	-0.22	-8.97	3.41	674.59	75.32	15464.062	1001
23375	0.18	-9.19	3.33	674.61	74.29	15464.064	1001
23380	0.02	-9.19	3.32	674.81	74.41	15464.073	1001
23385	0.33	-9.39	3.36	674.77	74.31	15464.077	1001
23390	0.39	-9.34	3.28	674.63	72.34	15464.079	1001
23395	-0.31	-9.06	3.37	674.43	72.08	15464.089	1001
23400	-0.24	-8.58	3.45	674.14	73.50	15464.093	1001
23405	-0.04	-9.02	3.45	674.31	80.13	15464.096	1020
23410	0.36	-9.52	3.36	674.35	88.21	15464.104	1031
23415	0.33	-10.26	3.46	674.24	94.01	15464.107	1031
23420	-0.47	-9.90	3.56	674.75	101.77	15464.109	1031
23425	-0.44	-10.10	3.62	675.28	108.92	15464.119	1031
23430	-0.06	-10.40	3.60	675.56	114.52	15464.122	1031
23435	0.26	-11.06	3.62	675.77	120.95	15464.126	1031
23440	0.71	-11.35	3.61	676.01	125.05	15464.131	1031
23445	-0.08	-11.24	3.72	676.24	130.32	15464.135	1031
23450	-0.29	-11.02	3.74	676.40	135.00	15464.140	1031
23455	-0.28	-11.60	3.84	678.22	141.60	15464.147	1031
23460	-0.28	-11.62	3.91	678.20	144.00	15464.152	1031
23465	0.01	-12.24	3.90	678.20	147.77	15464.156	1030
23470	-0.22	-12.31	3.89	678.41	152.57	15464.158	1030
23475	-0.78	-12.05	3.94	676.78	155.27	15464.168	1030
23480	-0.35	-12.18	3.91	676.68	157.74	15464.173	1030
23485	-0.44	-12.22	3.94	676.85	162.98	15464.175	1030
23490	0.03	-12.81	3.86	676.80	164.48	15464.183	1030
23495	-0.35	-12.22	3.93	675.74	169.12	15464.187	1030
23500	-0.32	-12.50	3.92	675.29	172.05	15464.189	1030
23505	-0.28	-12.62	3.93	675.35	175.20	15464.199	1030
23510	-0.30	-12.54	3.95	675.36	175.96	15464.204	1030
23515	-0.26	-12.77	3.92	675.07	177.63	15464.206	1030
23520	-0.14	-12.72	3.92	674.44	179.34	15464.214	1030
23525	0.01	-12.89	3.88	673.89	182.94	15464.216	1030
23530	-0.50	-12.69	3.96	673.06	185.08	15464.219	1030
23535	-0.32	-12.83	3.88	673.10	186.15	15464.229	1030
23540	-0.92	-12.89	4.03	673.13	188.35	15464.233	1030
23545	-0.63	-12.66	3.97	672.87	189.33	15464.234	1030
23550	-0.35	-12.78	3.95	672.96	190.66	15464.244	1030
23555	-0.35	-12.81	3.93	673.12	194.11	15464.247	1030
23560	-0.14	-12.71	3.91	671.27	193.11	15464.250	1030
23565	-0.33	-12.77	3.94	671.20	193.70	15464.256	1030
23570	0.00	-12.64	3.87	671.12	193.00	15464.260	1030
23575	-0.54	-12.70	3.90	671.17	195.09	15464.265	1030
23580	-0.67	-12.48	3.85	669.69	196.45	15464.273	1030
23585	-0.52	-12.53	3.89	669.60	198.13	15464.276	1030
23590	-0.36	-12.34	3.84	669.67	197.15	15464.282	1030
23595	-0.38	-12.55	3.89	669.45	197.57	15464.283	1030
23600	-0.53	-12.90	3.76	667.86	196.39	15464.294	1030
23605	-0.19	-12.76	3.77	668.21	196.87	15464.296	1030
23610	-0.26	-12.44	3.80	667.46	197.10	15464.299	1030
23615	-0.61	-12.06	3.78	667.50	197.44	15464.308	1030
23620	-0.77	-12.05	3.84	666.70	199.32	15464.312	1030
23625	-0.37	-12.65	3.75	666.45	200.54	15464.314	1030
23630	-0.81	-12.18	3.77	667.12	202.33	15464.324	1030
23635	-0.39	-12.52	3.86	666.42	201.09	15464.326	1030
23640	-0.59	-12.38	3.76	666.37	203.28	15464.329	1030
23645	-1.14	-12.12	3.92	666.40	203.15	15464.339	1030
23650	-0.77	-12.63	3.87	666.42	203.32	15464.342	1030
23655	-1.04	-12.36	3.89	666.50	201.09	15464.344	1030
23660	-0.79	-12.38	3.79	665.63	203.32	15464.354	1030
23665	-0.36	-12.44	3.73	664.59	202.34	15464.356	1030
23670	-0.68	-12.13	3.76	664.03	202.27	15464.359	1030
23675	-0.69	-11.78	3.71	662.92	200.54	15464.369	1030
23680	-0.27	-12.61	3.68	663.05	201.64	15464.373	1030
23685	0.02	-12.11	3.68	663.05	202.23	15464.375	1030
23690	-0.56	-11.87	3.72	662.60	202.39	15464.382	1030
23695	-0.57	-11.84	3.64	661.54	199.16	15464.385	1030
23700	-0.58	-12.19	3.66	661.28	198.53	15464.391	1030
23705	-0.51	-12.00	3.63	660.98	198.93	15464.397	1030
23710	-0.13	-11.53	3.62	660.84	198.98	15464.401	1030
23715	-0.85	-11.91	3.70	660.91	201.19	15464.406	1030
23720	-0.56	-11.93	3.68	660.92	202.52	15464.409	1030
23725	-0.70	-11.49	3.62	659.45	200.03	15464.417	1030
23730	-0.48	-11.60	3.63	659.39	201.01	15464.421	1030
23735	-0.70	-11.61	3.60	659.31	200.79	15464.429	1030
23740	-0.24	-11.34	3.56	659.13	199.67	15464.434	1030
23745	-0.51	-11.57	3.64	659.15	201.30	15464.438	1030
23750	-0.56	-11.55	3.63	659.36	200.65	15464.439	1030
23755	-0.56	-11.60	3.61	657.20	198.44	15464.448	1030
23760	-0.68	-11.56	3.57	657.18	201.37	15464.452	1030
23765	-0.79	-11.23	3.61	657.40	202.95	15464.454	1030
23770	-0.76	-11.39	3.53	657.17	200.19	15464.464	1030
23775	-0.35	-11.18	3.50	656.42	198.36	15464.467	1030
23780	-0.97	-11.14	3.52	655.73	196.56	15464.469	1030
23785	-0.14	-11.56	3.26	654.97	192.93	15464.479	1030
23790	-0.88	-11.15	3.45	655.01	192.47	15464.482	1030
23795	-0.66	-10.93	3.39	654.89	191.36	15464.484	1030
23800	-0.88	-10.86	3.42	654.73	190.69	15464.495	1030
23805	-0.82	-11.10	3.48	654.52	189.91	15464.497	1030
23810	-0.87	-10.67	3.41	653.21	189.89	15464.500	1030
23815	-0.82	-10.67	3.39	653.25	192.03	15464.506	1030
23820	-0.48	-10.77	3.33	653.34	193.46	15464.510	1030
23825	-0.49	-10.92	3.32	653.50	193.16	15464.515	1030
23830	-0.60	-10.92	3.28	652.07	192.61	15464.521	1030
23835	-0.94	-10.67	3.36	651.91	191.42	15464.527	1030
23840	-0.76	-10.92	3.30	651.98	188.56	15464.532	1030
23845	-0.94	-10.60	3.35	651.59	187.93	15464.533	1030
23850	-0.75	-10.57	3.30	651.60	186.58	15464.544	1030
23855	-0.53	-10.66	3.31	651.71	188.72	15464.546	1030
23860	-0.97	-10.20	3.32	650.19	186.41	15464.550	1030
23865	-0.83	-9.86	3.28	649.56	185.88	15464.558	1030
23870	-0.49	-10.26	3.22	648.82	184.80	15464.564	1030
23875	-0.68	-10.44	3.21	648.60	181.93	15464.563	1030
23880	-1.22	-10.15	3.32	648.43	179.68	15464.574	1030
23885	-0.58	-9.92	3.16	648.65	178.92	15464.576	1030
23890	-0.26	-9.99	3.07	647.64	178.99	15464.579	1030
23895	-0.00	-10.12	3.05	647.13	176.88	15464.588	1030
23900	-0.57	-10.05	3.14	646.94	176.45	15464.591	1030
23905	-0.26	-9.41	3.06	646.66	175.76	15464.595	1030
23910	-0.62	-9.53	3.13	646.66	175.20	15464.604	1030
23915	-1.05	-9.55	3.15	646.52	173.47	15464.606	1030
23920	-0.79	-9.59	3.12	646.43	172.79	15464.609	1030
23925	-0.91	-9.49	3.11	645.13	171.02	15464.619	1030
23930	-0.30	-9.66	2.99	644.93	170.28	15464.623	1030
23935	-0.99	-9.22	3.07	644.94	169.07	15464.626	1030
23940	-0.66	-9.39	3.07	644.89	167.54	15464.631	1030
23945	-0.97	-9.32	3.10	644.84	165.97	15464.635	1030
23950	-0.59	-9.59	3.07	644.63	168.40	15464.640	1030
23955	-0.40	-9.30	2.98	642.42	165.40	15464.648	1030
23960	-0.19	-9.64	2.99	642.45	165.76	15464.651	1030
23965	-0.34	-9.24	2.91	642.58	165.49	15464.657	1030
23970	-0.38	-8.85	2.99	642.52	165.07	15464.658	1030
23975	-0.84	-8.75	2.96	641.03	162.37	15464.667	1030
23980	-0.38	-9.19	2.88	641.07	160.26	15464.671	1030
23985	-0.44	-8.40	2.89	640.49	160.72	15464.678	1030
23990	-0.95	-8.51	2.94	640.33	159.38	15464.684	1030
23995	-0.30	-8.52	2.86	639.92	157.61	15464.688	1030
24000	0.06	-9.24	2.82	640.12	156.99	15464.689	1030
24005	-0.42	-9.24	2.88	639.53	155.84	15464.698	1030
24010	0.06	-9.10	2.79	638.78	156.53	15464.702	1030
24015	-0.38	-8.90	2.88	638.71	155.89	15464.705	1030
24020	-0.81	-8.63	2.85	638.79	155.90	15464.714	1030
24025	-0.90	-8.61	2.86	638.64	155.61	15464.717	1030
24030	-0.66	-8.48	2.81	638.01	154.18	15464.719	1030
24035	-0.56	-8.33	2.81	637.61	153.05	15464.728	1030
24040	-0.13	-8.82	2.73	636.74	148.50	15464.733	1030
24045	-0.68	-8.59	2.79	636.58	146.98	15464.734	1030
24050	-0.93	-8.31	2.85	636.68	145.05	15464.745	1030
24055	-1.10	-8.00	2.85	636.37	146.87	15464.748	1030
24060	-0.65	-8.20	2.76	635.05	143.52	15464.750	1030
24065	-0.50	-8.35	2.73	634.60	143.90	15464.755	1030
24070	-1.05	-7.92	2.79	634.73	143.91	15464.764	1030
24075	-0.96	-7.91	2.75	634.74	143.07	15464.765	1030
24080	-0.73	-8.23	2.70	634.50	141.95	15464.771	1030
24085	-0.68	-8.20	2.69	634.54	139.42	15464.776	1030
24090	-0.32	-8.09	2.60	632.38	135.21	15464.781	1030
24095	-0.29	-8.19	2.56	632.60	135.54	15464.785	1030
24100	-0.79	-7.98	2.62	632.51	132.30	15464.794	1030
24105	-0.75	-7.86	2.67	632.57	132.88	15464.796	1030
24110	-0.73	-7.67	2.62	631.31	132.14	15464.800	1030
24115	-0.78	-7.59	2.60	630.73	132.18	15464.808	1030
24120	-0.67	-7.64	2.57	630.31	130.63	15464.812	1030
24125	-1.02	-7.57	2.59	630.05	131.28	15464.813	1030
24130	-0.28	-7.92	2.56	630.07	131.42	15464.824	1030
24135	-0.88	-7.43	2.63	630.06	130.34	15464.826	1030
24140	-1.06	-7.11	2.57	629.20	132.17	15464.831	1030
24145	-0.79	-7.18	2.53	628.62	131.05	15464.839	1030
24150	-1.26	-6.80	2.55	628.61	130.85	15464.843	1030
24155	-0.79	-6.98	2.51	628.51	129.68	15464.844	1030
24160	-0.99	-7.44	2.49	627.74	131.13	15464.854	1030
24165	-1.12	-6.85	2.54	627.03	130.45	15464.856	1030
24170	-0.82	-7.02	2.49	626.82	130.75	15464.859	1030
24175	-0.29	-7.09	2.38	626.70	127.33	15464.869	1030
24180	-0.91	-6.80	2.47	626.76	126.40	15464.873	1030
24185	-1.09	-6.56	2.51	626.88	126.48	15464.876	1030
24190	-0.43	-7.02	2.39	626.57	125.23	15464.883	1030
24195	-0.97	-6.83	2.45	624.97	124.84	15464.887	1030
24200	-0.96	-6.46	2.43	624.95	125.16	15464.891	1030
24205	-1.08	-6.27	2.36	623.94	124.41	15464.897	1030
24210	-0.56	-7.01	2.36	623.78	124.31	15464.901	1030
24215	-0.57	-7.27	2.36	624.02	122.64	15464.907	1030
24220	-0.69	-7.09	2.34	623.87	121.08	15464.908	1030
24225	-0.38	-6.76	2.26	622.71	120.37	15464.917	1030
24230	-0.75	-7.00	2.29	622.79	119.66	15464.921	1030
24235	-0.49	-6.45	2.27	622.05	117.17	15464.929	1030
24240	-0.57	-6.65	2.27	621.72	118.33	15464.934	1030
24245	-0.51	-7.35	2.24	621.50	119.60	15464.937	1030
24250	-1.18	-6.43	2.34	621.51	119.57	15464.939	1030
24255	-1.17	-6.20	2.30	620.37	117.16	15464.949	1030
24260	-0.72	-5.85	2.23	620.38	116.77	15464.954	1030
24265	-0.99	-5.95	2.26	620.35	116.68	15464.955	1030
24270	-1.43	-5.48	2.33	620.17	113.73	15464.964	1030
24275	-0.76	-6.04	2.20	619.39	112.95	15464.966	1030
24280	-0.63	-5.96	2.19	618.57	113.17	15464.969	1030
24285	-0.72	-6.24	2.15	618.28	110.84	15464.978	1030
24290	-0.38	-5.98	2.06	617.79	109.39	15464.983	1030
24295	-0.65	-5.94	2.13	617.80	109.19	15464.984	1030
24300	-0.24	-6.14	2.09	617.54	108.32	15464.995	1030
24305	-0.94	-6.06	2.18	617.48	109.46	15464.998	1030
24310	-0.65	-5.83	2.11	616.33	107.98	15465.000	1030
24315	-0.38	-5.76	2.09	615.78	107.02	15465.005	1030
24320	-0.80	-6.44	2.08	615.99	105.82	15465.015	1030
24325	-1.12	-6.12	2.10	616.29	106.76	15465.015	1030
24330	-1.02	-5.86	2.06	616.16	104.61	15465.021	1030
24335	-1.01	-5.75	2.06	616.01	106.09	15465.025	1030
24340	-0.13	-5.47	1.90	613.99	105.18	15465.031	1030
24345	-0.74	-5.27	1.98	614.11	103.34	15465.036	1030
24350	-0.51	-5.18	1.97	614.14	106.21	15465.043	1030
24355	-0.79	-5.68	1.98	614.09	101.88	15465.046	1030
24360	-1.01	-4.68	2.02	612.93	99.21	15465.049	1030
24365	-1.42	-5.15	2.02	612.86	98.08	15465.057	1030
24370	-0.55	-5.16	1.93	611.93	95.71	15465.062	1030
24375	-0.42	-5.56	1.89	611.93	95.25	15465.064	1030
24380	-0.42	-5.12	1.91	611.91	94.92	15465.074	1030
24385	-1.00	-5.07	1.96	611.61	95.04	15465.077	1030
24390	-1.11	-4.55	1.97	611.66	94.24	15465.079	1030
24395	-0.87	-4.95	1.92	611.68	94.75	15465.089	1030
24400	-0.42	-5.49	1.84	611.50	94.70	15465.093	1030
24405	-0.78	-5.18	1.91	611.64	95.20	15465.094	1030
24410	-1.00	-5.01	1.91	610.59	92.30	15465.103	1030
24415	-0.87	-4.77	1.83	609.46	90.80	15465.106	1030
24420	-0.66	-5.10	1.81	608.60	89.57	15465.109	1030
24425	-1.03	-4.34	1.86	608.03	88.84	15465.119	1030
24430	-0.95	-4.71	1.81	607.92	88.59	15465.123	1030
24435	-0.86	-5.18	1.80	607.94	85.92	15465.126	1030
24440	-0.61	-4.86	1.75	607.19	81.91	15465.132	1030
24445	-0.83	-4.44	1.77	606.29	83.61	15465.135	1030
24450	-0.67	-4.66	1.72	606.32	83.57	15465.140	1030
24455	-0.59	-4.81	1.67	605.62	82.17	15465.148	1030
24460	-0.33	-4.95	1.67	605.68	81.83	15465.152	1030
24465	-0.70	-4.98	1.68	605.63	82.24	15465.156	1030
24470	-1.17	-4.79	1.75	605.78	82.60	15465.158	1030
24475	-0.71	-4.37	1.69	604.10	81.58	15465.168	1030
24480	-1.31	-3.81	1.80	604.05	81.95	15465.171	1030
24485	-0.40	-4.41	1.64	604.26	80.92	15465.178	1030
24490	-1.49	-4.03	1.78	604.22	80.40	15465.184	1030
24495	-0.97	-3.86	1.67	602.74	79.33	15465.188	1030
24500	-1.21	-4.22	1.67	602.65	78.16	15465.188	1030
24505	-0.55	-4.25	1.53	601.96	73.68	15465.198	1030
24510	-0.68	-3.84	1.55	601.84	74.58	15465.202	1030
24515	-0.46	-4.29	1.55	601.81	75.40	15465.204	1030
24520	-0.55	-4.10	1.57	601.79	75.66	15465.214	1030
24525	-0.75	-3.97	1.53	601.10	73.78	15465.218	1030
24530	-0.47	-3.88	1.49	600.00	71.99	15465.219	1030
24535	-0.30	-3.88	1.47	599.98	73.58	15465.229	1030
24540	-0.77	-3.67	1.57	600.23	72.69	15465.231	1030
24545	-0.84	-3.38	1.60	600.12	73.36	15465.234	1030
24550	-0.69	-4.01	1.52	600.11	73.22	15465.245	1030
24555	-0.55	-3.41	1.51	599.32	71.24	15465.248	1030
24560	-1.18	-2.65	1.52	597.95	68.47	15465.250	1030
24565	-1.24	-3.43	1.55	597.92	68.49	15465.255	1030
24570	-0.98	-3.66	1.54	597.67	68.92	15465.263	1030
24575	-1.21	-2.79	1.54	597.74	69.83	15465.265	1030
24580	-1.48	-2.91	1.48	596.20	68.42	15465.273	1030
24585	-0.96	-2.86	1.47	596.48	68.15	15465.276	1030
24590	-0.29	-3.15	1.28	595.84	68.52	15465.281	1030
24595	-0.18	-3.48	1.28	595.55	62.42	15465.285	1030
24600	-0.97	-3.35	1.32	594.98	61.11	15465.293	1030
24605	-0.88	-3.51	1.37	594.90	61.59	15465.296	1030
24610	-1.07	-2.76	1.39	594.56	62.03	15465.300	1030
24615	-0.83	-2.78	1.36	594.72	62.35	15465.307	1030
24620	-0.44	-3.89	1.26	593.44	60.62	15465.314	1030
24625	-0.54	-3.61	1.27	593.25	60.92	15465.313	1030
24630	-1.04	-2.73	1.36	592.99	62.16	15465.323	1030
24635	-0.71	-3.40	1.32	593.05	63.27	15465.326	1030
24640	-0.55	-3.44	1.25	592.08	59.37	15465.329	1030
24645	-0.64	-3.25	1.25	591.36	59.69	15465.339	1030
24650	-0.58	-3.23	1.22	591.56	60.66	15465.342	1030
24655	-0.67	-2.86	1.20	591.43	60.61	15465.344	1030
24660	-0.74	-2.77	1.21	590.70	58.78	15465.353	1030
24665	-0.79	-2.88	1.20	589.81	57.38	15465.357	1030
24670	-0.39	-2.99	1.17	589.91	57.01	15465.359	1030
24675	-0.63	-3.16	1.24	589.70	55.46	15465.368	1030
24680	-0.62	-2.92	1.20	589.77	57.93	15465.372	1030
24685	-1.37	-2.55	1.27	589.81	57.52	15465.375	1030
24690	-1.18	-2.49	1.23	589.49	54.72	15465.382	1030
24695	-0.98	-2.26	1.17	588.06	55.11	15465.386	1030
24700	-0.90	-2.87	1.09	587.74	56.95	15465.391	1030
24705	-0.78	-2.46	1.14	587.65	54.87	15465.398	1030
24710	-1.25	-2.01	1.23	587.60	55.15	15465.401	1030
24715	-0.77	-2.53	1.10	587.40	54.71	15465.406	1030
24720	-1.37	-1.74	1.17	587.53	53.25	15465.409	1030
24725	-0.64	-2.97	1.02	585.57	51.76	15465.418	1030
24730	-0.45	-2.15	1.02	585.37	52.63	15465.421	1030
24735	-1.12	-1.98	1.09	585.59	54.34	15465.429	1030
24740	-0.93	-1.75	1.10	585.45	53.74	15465.434	1030
24745	-1.10	-2.11	1.09	584.06	53.52	15465.437	1030
24750	-1.34	-2.30	1.11	583.87	52.69	15465.438	1030
24755	-1.50	-0.98	1.12	583.24	52.33	15465.448	1030
24760	-1.15	-2.28	1.07	582.97	52.70	15465.452	1030
24765	-0.76	-2.61	1.01	583.04	51.21	15465.454	1030
24770	-0.62	-2.10	0.99	583.09	51.18	15465.463	1030
24775	-0.41	-2.37	0.94	582.10	50.05	15465.468	1030
24780	-0.68	-2.50	0.95	581.64	49.73	15465.471	1030
24785	-0.76	-1.71	0.96	581.57	49.93	15465.479	1030
24790	-0.59	-1.99	0.94	581.54	47.91	15465.481	1030
24795	-0.82	-1.69	0.96	580.95	47.91	15465.484	1030
24800	-0.89	-2.19	0.91	580.30	46.18	15465.494	1030
24805	-0.98	-1.97	0.96	579.98	45.46	15465.497	1030
24810	-1.29	-1.50	0.90	579.34	44.96	15465.500	1030
24815	-1.40	-1.45	0.94	579.59	43.87	15465.507	1030
24820	-1.07	-1.89	0.90	579.33	43.28	15465.510	1030
24825	-0.95	-1.25	0.93	579.17	43.86	15465.515	1030
24830	-1.11	-1.73	0.88	578.12	43.42	15465.522	1030
24835	-0.89	-1.73	0.89	577.84	44.26	15465.526	1030
24840	-0.81	-1.48	0.86	577.55	40.96	15465.532	1030
24845	-1.20	-1.38	0.92	577.51	41.79	15465.533	1030
24850	-0.92	-2.14	0.82	577.63	45.49	15465.543	1030
24855	-0.61	-1.52	0.78	577.61	45.36	15465.546	1030
24860	-0.78	-2.07	0.80	575.55	42.43	15465.549	1030
24865	-0.76	-1.68	0.79	575.22	41.92	15465.558	1030
24870	-0.18	-2.06	0.71	574.10	43.34	15465.564	1030
24875	-1.29	-1.88	0.82	574.57	43.35	15465.564	1030
24880	-0.15	-2.17	0.71	574.71	42.73	15465.573	1030
24885	-1.13	-1.90	0.82	574.88	42.13	15465.577	1030
24890	-0.85	-1.77	0.76	574.17	42.22	15465.579	1030
24895	-0.86	-1.83	0.79	573.29	40.93	15465.589	1030
24900	-0.82	-1.74	0.75	573.12	41.51	15465.592	1030
24905	-0.87	-1.05	0.74	573.29	42.54	15465.594	1030
24910	-1.17	-0.58	0.77	573.23	40.54	15465.603	1030
24915	-1.08	-0.82	0.72	573.19	39.16	15465.607	1030
24920	-0.81	-1.76	0.67	572.35	37.86	15465.609	1030
24925	-0.44	-1.62	0.63	571.20	37.96	15465.619	1030
24930	-0.82	-1.50	0.65	571.20	39.77	15465.623	1030
24935	-0.70	-1.28	0.65	570.98	38.89	15465.625	1030
24940	-0.79	-1.28	0.64	570.73	38.34	15465.633	1030
24945	-0.72	-1.60	0.66	569.85	35.02	15465.635	1030
24950	-1.12	-0.75	0.68	569.78	34.11	15465.641	1030
24955	-0.60	-1.47	0.61	568.83	35.23	15465.647	1030
24960	-1.18	-0.61	0.64	568.81	35.21	15465.651	1030
24965	-1.08	-1.17	0.61	568.23	33.36	15465.657	1030
24970	-0.99	-1.82	0.69	568.39	32.85	15465.658	1030
24975	-0.76	-1.48	0.56	567.29	31.73	15465.667	1030
24980	-1.03	-1.16	0.62	566.73	30.69	15465.671	1030
24985	-0.95	-1.16	0.58	566.38	29.09	15465.674	1030
24990	-0.74	-1.09	0.60	566.35	29.89	15465.684	1030
24995	-0.97	-1.27	0.59	567.27	29.69	15465.689	1030
25000	-0.99	-0.37	0.59	566.15	30.43	15465.689	1030
25005	-1.02	-1.27	0.58	566.00	30.40	15465.698	1030
25010	-0.94	-0.77	0.55	566.17	30.12	15465.702	1030
25015	-1.42	-0.06	0.57	564.37	29.53	15465.704	1030
25020	-0.45	-0.63	0.47	563.70	28.00	15465.714	1030
25025	-0.71	-0.29	0.48	563.88	28.40	15465.716	1030
25030	-0.97	-0.95	0.51	563.61	32.02	15465.719	1030
25035	-0.78	-0.53	0.47	563.12	30.41	15465.729	1030
25040	-0.98	-0.66	0.48	562.23	28.71	15465.733	1030
25045	-1.14	-0.75	0.55	562.34	29.46	15465.734	1030
25050	-0.81	-0.70	0.49	562.08	29.21	15465.744	1030
25055	-0.59	-0.57	0.44	561.56	28.18	15465.748	1031
25060	-0.80	-0.39	0.43	560.53	24.49	15465.750	1031
25065	-0.87	0.10	0.42	560.72	22.26	15465.756	1031
25070	-0.96	-0.25	0.47	561.32	23.29	15465.763	1031
25075	-0.91	-0.01	0.45	561.25	19.92	15465.765	1031
25080	-0.54	-0.76	0.44	561.07	19.65	15465.771	1031
25085	-0.64	-0.64	0.46	561.04	17.51	15465.776	1031
25090	-0.97	-0.49	0.46	562.42	22.61	15465.781	1031
25095	-0.97	-0.59	0.54	562.78	20.07	15465.785	1031
25100	-0.78	0.23	0.48	562.50	26.76	15465.793	1031
25105	-1.06	-0.40	0.52	562.60	23.69	15465.797	1031
25110	-0.81	-0.50	0.43	562.74	21.93	15465.799	1031
25115	-1.23	-0.14	0.52	562.71	21.65	15465.808	1031
25120	-0.18	-1.17	0.52	564.48	19.53	15465.814	1031
25125	-0.87	-0.69	0.50	564.65	21.69	15465.814	1031
25130	-0.60	-0.40	0.48	564.85	23.32	15465.823	1031
25135	-0.61	-0.34	0.48	564.62	23.43	15465.826	1031
25140	-0.68	-0.64	0.56	565.56	24.48	15465.831	1031
25145	-0.65	-1.05	0.55	566.02	23.34	15465.838	1031
25150	-0.70	-0.52	0.56	566.37	23.82	15465.843	1031
25155	-0.86	-0.63	0.52	566.55	25.82	15465.846	1031
25160	-0.43	-1.35	0.54	566.69	25.62	15465.852	1031
25165	-1.22	-1.10	0.63	566.89	26.05	15465.858	1031
25170	-1.07	-0.70	0.57	567.18	26.81	15465.859	1031
25175	-0.84	-0.47	0.60	568.24	28.78	15465.869	1031
25180	-1.01	-0.13	0.61	568.52	27.67	15465.872	1031
25185	-1.15	-0.80	0.60	568.86	28.36	15465.875	1031
25190	-1.08	-0.82	0.63	569.06	27.55	15465.882	1031
25195	-0.91	-0.43	0.60	569.13	29.91	15465.885	1031
25200	-0.67	-0.76	0.64	569.09	30.78	15465.890	1031
25205	-1.08	-1.76	0.68	569.26	28.90	15465.897	1031
25210	-0.63	-1.42	0.61	569.29	29.68	15465.902	1031
25215	-0.60	-0.61	0.56	569.11	29.29	15465.906	1031
25220	-1.20	-0.55	0.63	568.87	27.94	15465.910	1031
25225	-1.06	-1.24	0.68	571.18	31.11	15465.917	1031
25230	-0.67	-1.46	0.63	571.48	32.80	15465.921	1031
25235	-1.15	-0.74	0.68	572.48	32.81	15465.929	1031
25240	-0.76	-0.67	0.65	572.54	31.63	15465.933	1031
25245	-1.29	-0.07	0.75	573.04	28.90	15465.939	1031
25250	-0.62	-1.16	0.66	572.66	28.53	15465.939	1031
25255	-0.17	-1.63	0.66	573.53	27.81	15465.949	1031
25260	-0.71	-1.54	0.75	573.79	31.44	15465.953	1031
25265	-0.88	-1.23	0.75	574.21	32.69	15465.954	1031
25270	-0.75	-1.17	0.73	574.84	32.76	15465.964	1031
25275	-0.88	-1.47	0.75	574.71	33.64	15465.967	1031
25280	-0.71	-1.64	0.77	574.70	34.18	15465.969	1031
25285	-0.58	-1.36	0.76	575.40	34.37	15465.979	1031
25290	-0.62	-2.01	0.75	576.20	34.88	15465.982	1031
25295	-0.71	-1.76	0.77	575.96	35.33	15465.984	1031
25300	-1.02	-0.88	0.84	575.99	35.87	15465.994	1031
25305	-0.63	-1.68	0.79	576.24	34.87	15465.998	1031
25310	-0.85	-1.81	0.78	576.19	34.83	15466.000	1031
25315	-0.96	-1.43	0.79	576.11	35.20	15466.006	1031
25320	-1.17	-1.53	0.89	578.22	36.40	15466.014	1031
25325	-0.53	-1.78	0.80	578.30	36.71	15466.015	1031
25330	-0.84	-1.48	0.81	578.48	39.13	15466.021	1031
25335	-0.64	-1.63	0.81	578.48	37.49	15466.025	1031
25340	-0.67	-1.94	0.85	579.77	38.82	15466.031	1031
25345	-0.91	-1.90	0.90	579.78	38.21	15466.035	1031
25350	-0.83	-0.96	0.86	579.32	38.89	15466.044	1031
25355	-1.10	-1.72	0.91	579.53	37.93	15466.046	1031
25360	-0.70	-2.04	0.87	580.62	38.70	15466.051	1031
25365	-0.76	-2.16	0.90	581.36	38.72	15466.058	1031
25370	-0.62	-1.54	0.87	581.61	39.88	15466.062	1031
25375	-0.55	-2.39	0.85	581.57	40.20	15466.063	1031
25380	-0.77	-1.59	0.95	581.91	40.34	15466.072	1031
25385	-1.00	-2.02	0.93	582.12	40.46	15466.077	1031
25390	-0.77	-2.10	0.94	582.27	39.97	15466.081	1031
25395	-0.82	-2.01	0.96	582.30	41.59	15466.089	1031
25400	-0.32	-2.53	0.87	582.10	41.61	15466.092	1031
25405	-0.68	-2.07	0.95	582.26	41.58	15466.096	1031
25410	-0.75	-1.46	0.94	582.12	42.41	15466.104	1031
25415	-0.79	-1.91	0.99	582.17	41.75	15466.106	1031
25420	-0.62	-2.40	0.91	583.36	44.80	15466.109	1031
25425	-1.35	-2.34	1.12	585.07	47.19	15466.119	1031
25430	-1.10	-1.59	1.11	585.36	44.88	15466.122	1031
25435	-1.16	-1.60	1.05	585.42	44.19	15466.126	1031
25440	-1.03	-2.39	1.11	585.19	43.43	15466.133	1031
25445	-0.86	-3.21	1.05	586.85	41.71	15466.137	1031
25450	-1.18	-2.52	1.15	587.07	45.36	15466.141	1031
25455	-0.90	-1.50	1.12	587.52	47.41	15466.148	1031
25460	-1.34	-2.08	1.17	587.05	47.25	15466.151	1031
25465	-0.27	-2.15	1.00	587.62	47.08	15466.157	1031
25470	-1.03	-2.53	1.10	587.68	46.95	15466.158	1031
25475	-0.63	-2.80	1.10	588.71	48.22	15466.166	1031
25480	-1.31	-1.70	1.21	589.13	48.22	15466.171	1031
25485	-1.12	-2.53	1.19	590.01	48.75	15466.175	1031
25490	-0.79	-2.05	1.16	590.05	49.34	15466.184	1031
25495	-1.12	-2.85	1.26	590.01	51.29	15466.188	1031
25500	-0.82	-2.29	1.15	589.99	53.36	15466.189	1031
25505	-1.05	-2.27	1.18	589.91	53.49	15466.199	1031
25510	-0.65	-3.06	1.12	589.74	53.88	15466.202	1031
25515	-0.96	-2.57	1.20	592.08	58.71	15466.208	1031
25520	-1.30	-2.30	1.30	591.90	58.11	15466.214	1031
25525	-0.90	-2.35	1.26	591.93	56.55	15466.218	1031
25530	-0.94	-3.01	1.23	592.22	55.44	15466.219	1031
25535	-1.43	-2.65	1.32	593.26	58.57	15466.229	1031
25540	-1.02	-2.31	1.29	593.32	59.41	15466.231	1031
25545	-0.66	-2.62	1.21	593.57	60.07	15466.234	1031
25550	-0.74	-2.66	1.21	593.51	57.15	15466.244	1031
25555	-0.71	-3.03	1.22	594.20	56.47	15466.248	1031
25560	-0.72	-2.89	1.29	595.06	56.32	15466.250	1031
25565	-1.39	-2.75	1.36	595.45	56.82	15466.257	1031
25570	-0.63	-3.45	1.25	595.90	57.45	15466.263	1031
25575	-0.39	-3.06	1.27	595.85	56.29	15466.266	1031
25580	-0.68	-3.75	1.26	595.91	55.88	15466.271	1031
25585	-1.03	-2.85	1.30	595.83	56.55	15466.275	1031
25590	-1.15	-3.38	1.38	597.07	56.85	15466.283	1031
25595	-0.73	-3.24	1.33	597.40	56.18	15466.283	1031
25600	-0.97	-3.45	1.40	597.41	58.28	15466.292	1031
25605	-1.24	-2.94	1.46	597.10	58.77	15466.296	1031
25610	-1.27	-2.52	1.47	598.49	60.13	15466.304	1031
25615	-1.22	-3.29	1.47	598.50	60.92	15466.307	1031
25620	-1.20	-3.76	1.43	598.54	60.46	15466.314	1031
25625	-0.74	-3.44	1.40	598.62	62.82	15466.313	1031
25630	-0.94	-3.78	1.44	600.16	66.53	15466.323	1031
25635	-1.31	-3.42	1.45	600.23	67.43	15466.327	1031
25640	-1.29	-3.48	1.55	600.96	68.95	15466.331	1031
25645	-0.77	-3.46	1.45	601.33	69.51	15466.339	1031
25650	-0.18	-4.34	1.38	601.52	70.12	15466.343	1031
25655	-0.78	-3.52	1.49	601.56	72.01	15466.344	1031
25660	-1.53	-3.06	1.61	601.74	68.74	15466.354	1031
25665	-1.15	-3.67	1.54	601.71	70.67	15466.358	1031
25670	-1.21	-3.15	1.58	601.85	70.07	15466.359	1031
25675	-1.64	-2.97	1.61	601.79	67.98	15466.369	1031
25680	-0.99	-3.31	1.56	602.28	65.31	15466.371	1031
25685	-0.69	-3.59	1.53	604.12	67.67	15466.375	1031
25690	-0.88	-3.46	1.56	604.12	68.66	15466.382	1031
25695	-0.76	-3.46	1.54	604.36	69.03	15466.386	1031
25700	-0.69	-3.51	1.52	604.10	68.50	15466.391	1031
25705	-0.39	-3.89	1.56	605.68	74.55	15466.397	1031
25710	-0.70	-3.98	1.54	605.70	74.32	15466.402	1031
25715	-0.27	-4.28	1.50	605.56	73.77	15466.406	1031
25720	-0.53	-4.02	1.54	605.62	73.70	15466.408	1031
25725	-0.19	-4.97	1.58	606.94	74.88	15466.418	1031
25730	-0.09	-4.46	1.53	606.96	76.12	15466.421	1031
25735	-1.24	-4.26	1.71	607.00	77.54	15466.429	1031
25740	-0.77	-4.49	1.62	606.78	76.65	15466.434	1031
25745	-0.90	-4.61	1.68	608.23	78.75	15466.438	1031
25750	-0.64	-4.02	1.70	608.65	78.97	15466.439	1031
25755	-0.71	-4.45	1.69	609.07	79.89	15466.448	1031
25760	-0.62	-4.51	1.68	609.15	79.30	15466.454	1031
25765	-0.30	-4.29	1.65	609.06	79.99	15466.456	1031
25770	-1.07	-4.59	1.74	608.96	81.77	15466.463	1031
25775	-0.89	-4.71	1.77	609.50	80.86	15466.467	1031
25780	-0.90	-4.84	1.79	610.64	80.80	15466.469	1031
25785	-0.60	-4.68	1.80	610.81	82.40	15466.479	1031
25790	-1.30	-4.07	1.89	611.26	84.76	15466.482	1031
25795	-1.31	-4.21	1.88	611.26	85.63	15466.484	1031
25800	-0.98	-4.45	1.83	611.33	85.79	15466.494	1031
25805	-0.90	-4.81	1.81	611.69	84.61	15466.498	1031
25810	-0.80	-4.51	1.88	612.77	86.22	15466.500	1031
25815	-1.33	-4.77	1.94	612.83	86.12	15466.506	1031
25820	-0.32	-4.72	1.80	613.76	87.18	15466.514	1031
25825	-0.86	-4.29	1.94	613.69	87.81	15466.515	1031
25830	-0.62	-4.86	1.87	613.92	87.82	15466.521	1031
25835	-0.76	-5.03	1.87	613.66	87.05	15466.527	1031
25840	-0.68	-5.11	1.92	614.83	86.29	15466.531	1031
25845	-0.86	-4.94	1.95	615.15	86.45	15466.533	1031
25850	-0.54	-4.44	1.89	615.07	83.55	15466.543	1031
25855	-0.81	-4.86	1.94	615.04	87.93	15466.548	1031
25860	-1.39	-5.10	2.00	614.96	88.53	15466.554	1031
25865	-0.62	-5.14	1.94	615.09	88.88	15466.559	1031
25870	-0.64	-5.03	2.00	616.71	92.38	15466.562	1031
25875	-1.14	-4.81	2.05	617.17	93.40	15466.564	1031
25880	0.03	-4.94	1.84	617.21	93.35	15466.574	1031
25885	-0.68	-4.94	2.03	617.19	92.30	15466.577	1031
25890	-0.54	-5.18	2.02	617.72	94.07	15466.581	1031
25895	-1.05	-5.26	2.04	617.76	94.94	15466.588	1031
25900	-0.68	-5.56	2.02	619.00	96.86	15466.592	1031
25905	-0.55	-5.58	2.06	619.70	98.36	15466.594	1031
25910	-0.85	-5.24	2.10	619.50	100.54	15466.603	1031
25915	-1.00	-5.22	2.10	619.57	99.19	15466.606	1031
25920	-0.99	-5.45	2.13	619.98	99.88	15466.609	1031
25925	-1.15	-4.99	2.16	621.34	100.42	15466.618	1031
25930	-1.03	-5.41	2.17	621.16	100.63	15466.622	1031
25935	-0.59	-5.43	2.15	621.02	101.27	15466.626	1031
25940	-1.18	-5.42	2.21	621.28	100.76	15466.632	1031
25945	-0.78	-5.84	2.16	622.54	100.79	15466.635	1031
25950	-1.11	-5.54	2.23	622.67	101.43	15466.640	1031
25955	-0.71	-6.13	2.14	623.39	102.50	15466.647	1031
25960	-0.61	-5.99	2.20	623.16	102.55	15466.651	1031
25965	-1.18	-5.70	2.32	623.02	104.27	15466.659	1031
25970	-1.06	-5.57	2.24	623.28	105.35	15466.658	1031
25975	-0.74	-5.98	2.21	624.15	105.49	15466.668	1031
25980	-0.80	-5.99	2.27	625.02	105.08	15466.673	1031
25985	-0.87	-6.41	2.23	625.47	103.82	15466.674	1031
25990	-0.51	-6.72	2.21	625.68	103.96	15466.684	1031
25995	-0.92	-6.18	2.29	625.52	104.30	15466.688	1031
26000	-0.77	-6.12	2.28	625.62	103.58	15466.689	1031
26005	-0.47	-5.92	2.20	625.78	104.71	15466.698	1031
26010	-0.93	-6.21	2.26	625.58	105.39	15466.703	1031
26015	-0.68	-6.22	2.26	626.01	105.65	15466.704	1031
26020	-0.66	-6.56	2.30	628.13	106.39	15466.714	1031
26025	-0.58	-6.10	2.29	627.85	107.73	15466.717	1031
26030	-0.69	-6.17	2.32	628.04	106.60	15466.720	1031
26035	-0.80	-5.96	2.38	628.33	105.91	15466.727	1031
26040	-0.67	-6.02	2.43	629.88	110.35	15466.733	1031
26045	-1.07	-6.20	2.48	629.75	109.48	15466.734	1031
26050	-0.85	-6.67	2.40	630.40	110.15	15466.745	1031
26055	-0.37	-6.74	2.38	630.48	111.25	15466.748	1031
26060	-0.49	-6.60	2.43	630.38	113.22	15466.750	1031
26065	-0.48	-6.49	2.42	630.35	113.83	15466.754	1031
26070	-0.36	-6.87	2.47	631.33	112.46	15466.764	1031
26075	-0.80	-6.73	2.47	631.16	113.00	15466.766	1031
26080	-0.76	-6.53	2.51	631.30	114.31	15466.775	1031
26085	-0.91	-6.90	2.52	631.32	115.24	15466.777	1031
26090	-0.30	-7.21	2.40	633.24	118.16	15466.784	1031
26095	-0.51	-7.02	2.55	632.88	116.89	15466.783	1031
26100	-0.82	-6.82	2.56	633.28	114.67	15466.793	1031
26105	-0.86	-7.16	2.55	633.40	115.02	15466.798	1031
26110	-0.69	-7.18	2.55	634.13	115.36	15466.800	1031
26115	-0.82	-7.37	2.58	634.75	116.66	15466.808	1031
26120	-0.73	-7.61	2.60	635.33	116.45	15466.812	1031
26125	-0.99	-7.02	2.67	635.66	117.89	15466.814	1031
26130	-0.23	-7.53	2.53	635.61	122.31	15466.823	1031
26135	-0.59	-7.53	2.63	635.70	122.78	15466.827	1031
26140	-0.83	-7.43	2.64	636.33	121.98	15466.829	1031
26145	-0.63	-7.64	2.67	637.36	124.11	15466.839	1031
26150	-1.23	-7.24	2.78	637.43	124.19	15466.841	1031
26155	-0.56	-7.75	2.70	638.62	126.24	15466.846	1031
26160	-0.78	-8.03	2.76	638.55	127.80	15466.851	1031
26165	-1.09	-7.42	2.74	638.34	126.54	15466.856	1031
26170	-0.47	-7.63	2.66	638.31	126.99	15466.859	1031
26175	-0.25	-8.15	2.70	639.48	128.62	15466.869	1031
26180	-0.31	-7.87	2.71	639.47	127.27	15466.873	1031
26185	-0.23	-7.59	2.73	639.45	129.56	15466.877	1031
26190	-0.41	-8.15	2.75	639.65	129.05	15466.880	1031
26195	-0.33	-8.13	2.78	639.81	130.47	15466.889	1031
26200	-0.77	-8.11	2.77	639.90	131.07	15466.891	1031
26205	-0.73	-8.10	2.83	640.93	130.96	15466.898	1031
26210	-0.62	-8.32	2.82	641.77	131.73	15466.903	1031
26215	-0.25	-8.28	2.75	642.98	130.04	15466.908	1031
26220	-1.22	-8.07	2.89	642.48	131.85	15466.908	1031
26225	-0.65	-8.44	2.86	642.85	132.67	15466.917	1031
26230	-0.42	-8.59	2.83	642.84	131.09	15466.924	1031
26235	-0.40	-8.72	2.87	643.52	133.68	15466.924	1031
26240	-0.63	-8.75	2.91	644.55	134.93	15466.934	1031
26245	-0.71	-8.32	2.96	644.42	138.06	15466.937	1031
26250	-0.40	-8.45	2.86	644.09	137.72	15466.939	1031
26255	-0.31	-8.81	2.89	644.56	137.25	15466.948	1031
26260	-0.47	-8.50	2.95	645.95	137.10	15466.952	1031
26265	-0.73	-8.84	3.02	646.06	136.23	15466.954	1031
26270	-0.31	-9.01	2.90	645.89	136.26	15466.964	1031
26275	-0.28	-9.03	2.89	645.83	136.55	15466.966	1031
26280	-0.89	-9.04	3.08	647.45	136.44	15466.969	1031
26285	-0.65	-9.05	3.05	647.09	137.56	15466.978	1031
26290	-1.28	-8.92	3.12	647.88	138.63	15466.983	1031
26295	-1.12	-9.14	3.10	647.85	139.96	15466.984	1031
26300	-0.16	-9.20	2.97	648.23	139.05	15466.992	1031
26305	-0.74	-9.53	3.05	648.03	140.03	15466.998	1031
26310	-0.32	-9.56	3.06	649.42	141.62	15467.000	1031
26315	-0.85	-9.48	3.17	649.46	142.70	15467.005	1031
26320	-0.27	-9.99	3.10	650.25	143.98	15467.010	1031
26325	-0.19	-10.01	3.12	650.60	144.29	15467.015	1031
26330	-0.38	-9.59	3.08	650.04	146.58	15467.023	1031
26335	-0.38	-9.68	3.14	650.07	146.25	15467.028	1031
26340	-0.62	-9.76	3.14	650.35	148.73	15467.031	1031
26345	-0.60	-9.52	3.16	650.06	148.31	15467.036	1031
26350	-0.24	-10.40	3.13	652.35	151.38	15467.043	1031
26355	-0.04	-9.89	3.14	652.33	152.43	15467.046	1031
26360	-0.46	-10.26	3.26	652.65	152.87	15467.051	1031
26365	-0.58	-10.17	3.26	652.75	152.49	15467.058	1031
26370	-0.24	-10.20	3.16	653.58	152.15	15467.062	1031
26375	-0.55	-10.08	3.24	654.25	153.10	15467.064	1031
26380	-0.94	-10.46	3.34	653.90	156.27	15467.074	1031
26385	-0.45	-10.41	3.27	654.75	156.27	15467.077	1031
26390	-0.35	-10.50	3.26	654.71	156.75	15467.079	1031
26395	-0.43	-10.45	3.28	654.82	157.80	15467.089	1031
26400	-0.02	-10.85	3.25	655.33	159.22	15467.092	1031
26405	-0.53	-10.62	3.34	656.11	160.58	15467.095	1031
26410	-0.56	-10.77	3.38	656.25	161.58	15467.103	1031
26415	-0.81	-10.27	3.40	656.10	161.82	15467.106	1031
26420	-0.58	-10.44	3.38	656.41	163.09	15467.109	1031
26425	0.05	-10.97	3.38	657.67	165.60	15467.119	1031
26430	0.13	-10.84	3.34	657.82	166.69	15467.122	1031
26435	-0.25	-11.03	3.39	658.03	166.31	15467.127	1030
26440	0.19	-11.15	3.34	657.87	165.16	15467.129	1030
26445	-0.17	-10.71	3.35	656.48	167.26	15467.135	1030
26450	-0.99	-10.27	3.46	656.33	168.03	15467.140	1030
26455	0.19	-10.46	3.29	655.47	166.50	15467.147	1030
26460	-0.62	-10.31	3.40	655.49	167.75	15467.153	1030
26465	0.18	-10.90	3.26	655.87	169.24	15467.159	1030
26470	-0.54	-10.38	3.37	655.75	168.42	15467.158	1030
26475	-0.66	-9.79	3.38	654.79	166.20	15467.168	1030
26480	-0.32	-10.39	3.32	654.59	164.98	15467.171	1030
26485	-0.25	-10.27	3.31	654.33	164.59	15467.176	1030
26490	-0.71	-10.03	3.35	653.80	164.78	15467.185	1030
26495	-0.21	-10.42	3.24	653.90	164.06	15467.187	1030
26500	-0.47	-10.11	3.31	653.78	165.66	15467.189	1030
26505	-0.28	-10.56	3.29	653.66	167.04	15467.198	1030
26510	-0.56	-10.29	3.30	653.68	167.70	15467.202	1030
26515	-0.32	-10.05	3.27	652.84	167.96	15467.205	1030
26520	-0.12	-10.44	3.25	651.42	168.70	15467.213	1030
26525	-0.24	-10.29	3.24	651.68	170.57	15467.217	1030
26530	-0.54	-10.21	3.23	651.58	167.70	15467.220	1030
26535	-0.62	-10.58	3.22	651.33	166.59	15467.228	1030
26540	-0.43	-9.94	3.18	650.16	165.23	15467.231	1030
26545	-0.64	-9.84	3.22	650.13	165.99	15467.234	1030
26550	-0.39	-10.02	3.18	649.49	165.60	15467.244	1030
26555	-0.09	-10.21	3.15	649.51	164.76	15467.248	1030
26560	-0.64	-9.58	3.24	649.33	166.45	15467.250	1030
26565	-0.69	-9.82	3.19	649.31	165.11	15467.255	1030
26570	-0.41	-9.87	3.16	648.02	164.03	15467.263	1030
26575	-0.75	-9.77	3.18	648.01	164.96	15467.266	1030
26580	-0.80	-9.47	3.19	647.87	165.85	15467.271	1030
26585	-0.49	-9.64	3.11	647.84	163.61	15467.277	1030
26590	-0.11	-9.63	3.08	646.32	160.90	15467.284	1030
26595	-0.21	-9.50	3.06	646.64	159.84	15467.283	1030
26600	-0.48	-9.45	3.14	646.69	156.57	15467.294	1030
26605	-0.76	-9.51	3.12	646.91	160.53	15467.296	1030
26610	-0.29	-9.59	3.06	645.66	160.25	15467.301	1030
26615	-0.32	-9.79	3.02	645.13	158.46	15467.308	1030
26620	-0.44	-9.47	3.04	644.41	156.67	15467.312	1030
26625	-0.29	-9.25	2.98	644.14	156.19	15467.314	1030
26630	-0.19	-9.59	2.99	644.33	157.28	15467.323	1030
26635	-0.59	-9.10	3.06	644.65	159.00	15467.327	1030
26640	-0.36	-9.06	3.00	644.08	158.17	15467.329	1030
26645	-0.80	-9.01	3.04	644.37	156.13	15467.339	1030
26650	-1.69	-8.71	2.99	642.79	155.43	15467.344	1030
26655	-0.20	-9.24	2.93	642.02	155.39	15467.344	1030
26660	-0.29	-9.28	2.88	641.84	154.20	15467.354	1030
26665	-0.19	-9.39	2.87	642.01	155.73	15467.358	1030
26670	-0.72	-9.00	2.94	641.58	150.33	15467.359	1030
26675	-0.89	-8.49	2.92	640.77	147.13	15467.369	1030
26680	-0.92	-8.81	2.93	640.76	148.73	15467.372	1030
26685	-0.73	-8.53	2.88	640.31	147.00	15467.377	1030
26690	-0.68	-8.63	2.87	639.95	146.48	15467.379	1030
26695	-0.84	-8.67	2.88	639.81	146.66	15467.385	1030
26700	-0.40	-8.84	2.85	639.91	146.03	15467.390	1030
26705	-0.85	-8.40	2.80	638.38	144.10	15467.398	1030
26710	-0.72	-8.17	2.83	638.12	143.97	15467.401	1030
26715	-0.79	-8.32	2.83	638.42	140.39	15467.406	1030
26720	-0.58	-8.63	2.77	638.45	142.59	15467.408	1030
26725	-0.68	-8.16	2.74	636.87	141.85	15467.418	1030
26730	-0.39	-8.13	2.75	636.66	140.99	15467.421	1030
26735	-0.58	-8.46	2.76	636.61	138.41	15467.424	1030
26740	-0.32	-8.25	2.70	636.60	139.83	15467.435	1030
26745	-0.71	-7.80	2.64	635.58	139.81	15467.439	1030
26750	-0.73	-8.24	2.74	635.40	139.81	15467.439	1030
26755	-0.38	-8.37	2.67	635.41	137.84	15467.447	1030
26760	-0.73	-8.09	2.74	635.54	136.48	15467.453	1030
26765	-0.47	-8.26	2.67	634.85	137.23	15467.455	1030
26770	-0.82	-7.53	2.65	633.48	136.24	15467.464	1030
26775	-0.64	-7.84	2.68	633.70	134.41	15467.466	1030
26780	-0.58	-7.56	2.64	633.72	135.43	15467.469	1030
26785	-0.80	-7.99	2.65	633.58	133.83	15467.478	1030
26790	-0.41	-7.65	2.56	632.48	131.27	15467.482	1030
26795	-0.48	-7.63	2.57	632.87	133.36	15467.484	1030
26800	-0.31	-7.63	2.54	632.54	134.24	15467.494	1030
26805	-0.77	-7.48	2.64	632.34	132.99	15467.497	1030
26810	-0.73	-7.16	2.54	630.91	131.49	15467.500	1030
26815	-0.84	-7.32	2.58	630.79	131.22	15467.505	1030
26820	-0.70	-7.24	2.61	629.96	128.03	15467.512	1030
26825	-0.66	-7.00	2.55	630.02	128.47	15467.516	1030
26830	-0.53	-6.98	2.53	630.26	127.19	15467.521	1030
26835	-0.94	-7.34	2.54	629.86	127.66	15467.527	1030
26840	-1.13	-6.65	2.53	628.35	123.94	15467.532	1030
26845	-0.33	-7.65	2.39	628.36	123.21	15467.535	1030
26850	0.11	-7.03	2.41	628.52	118.72	15467.544	1030
26855	-0.62	-7.24	2.45	628.33	120.13	15467.546	1030
26860	-0.83	-6.82	2.46	627.12	121.66	15467.551	1030
26865	-0.63	-6.52	2.39	626.67	119.12	15467.558	1030
26870	-0.25	-7.19	2.36	626.62	116.37	15467.562	1030
26875	-0.96	-6.40	2.45	626.37	117.58	15467.564	1030
26880	-0.02	-6.78	2.26	626.31	118.80	15467.573	1030
26885	-0.55	-6.74	2.35	626.35	115.74	15467.576	1030
26890	-0.63	-6.44	2.36	625.82	114.70	15467.579	1030
26895	-0.47	-6.22	2.30	624.82	115.91	15467.589	1030
26900	-0.87	-6.33	2.35	624.73	116.89	15467.592	1030
26905	-0.89	-6.41	2.39	624.48	115.43	15467.596	1030
26910	-0.34	-6.43	2.32	624.37	113.14	15467.600	1030
26915	-0.27	-6.85	2.22	624.57	111.70	15467.607	1030
26920	-0.21	-7.03	2.25	624.63	110.75	15467.609	1030
26925	-0.68	-6.85	2.31	622.68	109.97	15467.620	1030
26930	-0.84	-6.02	2.25	622.42	111.35	15467.622	1030
26935	-1.06	-6.53	2.24	621.45	110.92	15467.628	1030
26940	-0.72	-6.15	2.24	621.54	111.05	15467.629	1030
26945	-0.91	-5.60	2.28	621.58	108.03	15467.638	1030
26950	-0.84	-6.44	2.25	621.34	109.22	15467.642	1030
26955	-0.43	-6.28	2.14	620.42	108.78	15467.650	1030
26960	-0.91	-5.50	2.21	619.88	107.74	15467.652	1030
26965	-0.50	-5.94	2.13	619.31	107.38	15467.659	1030
26970	-0.39	-5.89	2.09	619.19	104.70	15467.660	1030
26975	-0.61	-5.66	2.11	619.33	104.27	15467.668	1030
26980	-0.20	-6.25	2.07	619.18	103.99	15467.671	1030
26985	-0.81	-5.68	2.14	618.67	104.23	15467.676	1030
26990	-0.70	-5.47	2.12	618.08	105.01	15467.685	1030
26995	-1.05	-5.74	2.12	617.57	102.37	15467.687	1030
27000	-0.62	-5.55	2.07	617.11	101.23	15467.689	1030
27005	-0.70	-5.17	2.06	617.18	103.42	15467.697	1030
27010	-1.01	-5.51	2.09	617.23	101.84	15467.703	1030
27015	-0.82	-5.40	2.06	616.93	102.05	15467.704	1030
27020	-0.74	-5.52	2.03	615.34	100.50	15467.714	1030
27025	-0.80	-5.32	2.01	615.66	96.85	15467.716	1030
27030	-0.99	-4.91	2.02	615.19	96.39	15467.719	1030
27035	-0.25	-5.40	1.95	615.27	97.52	15467.725	1030
27040	-0.75	-4.70	2.02	614.31	94.18	15467.733	1030
27045	-0.86	-5.16	1.95	614.09	95.34	15467.734	1030
27050	-0.48	-5.52	1.90	614.04	96.16	15467.742	1030
27055	-0.99	-5.29	1.96	613.84	96.39	15467.748	1030
27060	-1.30	-4.45	2.04	613.70	93.74	15467.754	1030
27065	-0.99	-4.84	1.99	614.09	92.59	15467.753	1030
27070	-0.94	-4.61	1.92	612.37	89.36	15467.764	1030
27075	-0.52	-5.28	1.80	611.75	88.56	15467.766	1030
27080	-1.09	-4.57	1.91	611.14	87.49	15467.774	1030
27085	-0.91	-4.93	1.83	611.08	88.03	15467.777	1030
27090	-0.98	-4.82	1.90	611.10	90.02	15467.781	1030
27095	-0.83	-4.75	1.86	610.86	87.16	15467.783	1030
27100	-0.81	-4.71	1.88	610.45	83.69	15467.792	1030
27105	-0.80	-5.01	1.78	609.20	81.37	15467.796	1030
27110	-0.38	-5.22	1.73	609.30	83.09	15467.801	1030
27115	-0.69	-4.35	1.76	609.24	81.70	15467.809	1030
27120	-1.07	-4.41	1.84	609.05	83.89	15467.811	1030
27125	-1.37	-4.06	1.81	607.85	83.20	15467.813	1030
27130	-0.75	-4.75	1.74	607.96	84.41	15467.823	1030
27135	-0.69	-4.85	1.66	607.32	80.25	15467.827	1030
27140	-0.66	-4.64	1.73	607.16	82.08	15467.829	1030
27145	-0.66	-4.05	1.71	607.13	80.87	15467.837	1030
27150	-0.54	-3.94	1.70	607.19	80.44	15467.842	1030
27155	-1.08	-4.18	1.74	606.02	79.29	15467.844	1030
27160	-0.87	-4.25	1.71	605.95	79.81	15467.850	1030
27165	-0.27	-4.34	1.56	604.95	76.82	15467.858	1030
27170	-0.89	-4.03	1.68	605.18	77.09	15467.859	1030
27175	-0.78	-3.72	1.66	605.11	78.56	15467.869	1030
27180	-0.69	-3.69	1.63	605.15	78.77	15467.872	1030
27185	-0.91	-3.63	1.59	603.48	74.19	15467.879	1030
27190	-0.95	-3.46	1.65	603.76	73.24	15467.879	1030
27195	-0.90	-3.87	1.61	603.34	71.35	15467.889	1030
27200	-0.95	-3.91	1.60	603.48	73.26	15467.893	1030
27205	-0.78	-3.66	1.57	602.48	71.49	15467.900	1030
27210	-0.86	-3.66	1.57	602.23	71.31	15467.902	1030
27215	-0.36	-4.01	1.46	602.21	69.05	15467.906	1030
27220	-0.78	-4.36	1.55	602.07	67.95	15467.910	1030
27225	-0.27	-4.44	1.47	601.97	70.29	15467.917	1030
27230	-0.15	-4.15	1.46	602.18	71.95	15467.921	1030
27235	-0.05	-4.06	1.46	601.83	72.30	15467.923	1030
27240	-1.11	-3.60	1.53	599.93	72.25	15467.935	1030
27245	-1.08	-3.55	1.55	599.76	69.74	15467.937	1030
27250	-0.71	-3.62	1.45	599.31	69.05	15467.941	1030
27255	-0.97	-3.48	1.49	598.94	69.56	15467.948	1030
27260	0.01	-4.18	1.41	598.84	70.34	15467.954	1030
27265	-1.06	-3.03	1.49	598.83	69.81	15467.954	1030
27270	-0.57	-3.27	1.36	597.54	68.80	15467.963	1030
27275	-0.88	-3.37	1.46	597.63	67.03	15467.966	1030
27280	-0.84	-2.77	1.44	597.22	66.61	15467.974	1030
27285	-1.10	-2.56	1.46	597.27	66.34	15467.978	1030
27290	-0.59	-3.14	1.35	595.95	64.45	15467.981	1030
27295	-1.04	-2.69	1.43	595.58	66.06	15467.987	1030
27300	-0.47	-3.29	1.30	594.82	62.88	15467.994	1030
27305	-0.75	-3.29	1.33	595.09	61.92	15467.998	1030
27310	-0.43	-2.83	1.32	595.10	61.59	15468.000	1030
27315	-0.95	-2.71	1.38	595.04	63.07	15468.003	1030
27320	-0.66	-3.39	1.33	594.63	61.59	15468.013	1030
27325	-0.58	-3.83	1.25	593.90	61.12	15468.017	1030
27330	-0.52	-3.24	1.25	593.66	62.84	15468.024	1030
27335	-0.73	-3.16	1.29	593.70	64.57	15468.029	1030
27340	-0.83	-2.70	1.28	593.61	63.52	15468.031	1030
27345	-0.52	-3.09	1.23	593.59	61.39	15468.034	1030
27350	-0.28	-3.36	1.20	593.25	61.12	15468.043	1030
27355	-0.69	-2.79	1.22	591.23	62.68	15468.047	1030
27360	-0.93	-2.98	1.27	591.20	62.09	15468.049	1030
27365	-0.63	-3.45	1.22	590.89	59.70	15468.058	1030
27370	-0.54	-2.84	1.15	591.07	59.66	15468.062	1030
27375	-0.83	-2.36	1.20	589.86	57.09	15468.064	1030
27380	-0.99	-2.53	1.22	589.60	55.45	15468.074	1030
27385	-0.81	-3.30	1.15	588.89	55.67	15468.078	1030
27390	-0.46	-3.14	1.12	589.11	54.94	15468.079	1030
27395	-1.09	-2.33	1.16	589.12	54.62	15468.089	1030
27400	-1.04	-2.08	1.15	588.92	53.85	15468.092	1030
27405	-0.92	-2.98	1.10	587.32	54.92	15468.098	1030
27410	-0.83	-1.51	1.07	587.23	52.80	15468.104	1030
27415	-0.64	-2.20	1.10	587.22	50.24	15468.108	1030
27420	-0.92	-2.08	1.10	587.22	47.60	15468.110	1030
27425	-1.14	-2.42	1.12	586.47	48.68	15468.120	1030
27430	-0.87	-2.07	1.03	585.76	50.18	15468.122	1030
27435	-1.04	-1.86	1.09	585.81	47.64	15468.127	1030
27440	-0.53	-2.75	1.02	585.52	46.76	15468.131	1030
27445	-0.67	-2.37	1.02	585.61	46.98	15468.137	1030
27450	-0.89	-2.99	1.07	585.60	49.51	15468.141	1030
27455	0.17	-2.97	0.88	585.28	48.36	15468.149	1030
27460	-1.00	-2.12	1.00	583.74	44.52	15468.153	1030
27465	-0.76	-2.51	0.92	583.59	44.80	15468.156	1030
27470	-0.44	-1.93	0.91	582.93	45.23	15468.161	1030
27475	-0.91	-1.48	1.00	583.00	45.79	15468.166	1030
27480	-1.14	-2.20	1.03	582.66	44.32	15468.172	1030
27485	-0.95	-2.14	0.96	582.56	44.76	15468.173	1030
27490	-0.74	-1.54	0.90	581.29	40.81	15468.185	1030
27495	-1.10	-1.55	0.96	581.15	42.81	15468.187	1030
27500	-1.08	-1.57	0.96	580.87	42.05	15468.191	1030
27505	-0.63	-1.92	0.87	580.66	41.40	15468.197	1030
27510	-0.60	-1.78	0.85	580.05	40.22	15468.203	1030
27515	-0.42	-2.08	0.85	580.19	42.13	15468.206	1030
27520	-0.81	-1.93	0.91	580.22	37.89	15468.214	1030
27525	-0.81	-2.00	0.89	580.47	38.35	15468.217	1030
27530	-0.87	-1.99	0.95	578.48	39.44	15468.224	1030
27535	-0.72	-1.83	0.87	578.17	40.22	15468.226	1030
27540	-0.78	-1.64	0.86	577.54	37.27	15468.233	1030
27545	-0.74	-2.15	0.81	577.18	38.93	15468.237	1030
27550	-0.85	-1.68	0.83	576.97	36.38	15468.243	1030
27555	-1.10	-1.52	0.86	576.57	36.16	15468.248	1030
27560	-0.83	-1.41	0.83	576.77	34.78	15468.250	1030
27565	-0.38	-1.61	0.75	576.77	36.18	15468.253	1030
27570	-1.00	-1.07	0.78	576.20	35.84	15468.262	1030
27575	-1.02	-1.26	0.81	575.19	33.89	15468.266	1030
27580	-0.98	-0.94	0.78	575.12	33.08	15468.274	1030
27585	-0.86	-1.24	0.73	574.91	31.07	15468.278	1030
27590	-0.86	-1.18	0.77	574.84	32.33	15468.281	1030
27595	-1.05	-1.19	0.81	574.73	31.67	15468.283	1030
27600	-0.52	-1.46	0.73	574.73	30.36	15468.293	1030
27605	-0.62	-1.37	0.65	573.16	27.68	15468.297	1030
27610	-0.91	-1.22	0.72	572.92	30.96	15468.298	1030
27615	-0.90	-0.79	0.70	572.78	26.78	15468.309	1030
27620	-1.10	-0.69	0.80	572.76	27.82	15468.312	1030
27625	-0.93	-0.39	0.65	571.29	26.03	15468.317	1030
27630	-0.88	-1.19	0.66	571.47	25.97	15468.323	1030
27635	-0.81	-0.40	0.65	571.30	24.68	15468.328	1030
27640	-1.20	-0.88	0.70	571.46	23.69	15468.330	1030
27645	-2.47	-0.51	0.85	570.03	23.43	15468.338	1030
27650	-0.68	-0.89	0.64	569.94	23.63	15468.342	1030
27655	-0.38	-1.17	0.58	569.16	25.72	15468.345	1030
27660	-1.05	-0.51	0.64	569.10	25.61	15468.349	1030
27665	-1.02	-0.47	0.59	568.53	21.74	15468.358	1030
27670	-0.62	-0.81	0.55	568.47	20.67	15468.359	1030
27675	-0.91	-0.85	0.57	568.73	22.37	15468.369	1030
27680	-1.01	-0.69	0.60	568.11	24.01	15468.372	1030
27685	-0.42	-0.82	0.62	568.32	21.87	15468.379	1030
27690	-1.02	-0.84	0.61	568.12	21.38	15468.381	1030
27695	-0.94	-0.28	0.60	567.39	22.19	15468.388	1031
27700	-0.46	-0.62	0.46	566.26	21.03	15468.391	1031
27705	-1.21	-0.13	0.56	566.14	20.41	15468.397	1031
27710	-0.56	-0.72	0.50	566.61	16.79	15468.402	1031
27715	-0.69	-0.19	0.51	567.16	19.37	15468.406	1031
27720	-0.78	-1.21	0.60	567.32	19.53	15468.408	1031
27725	-1.04	-0.72	0.63	567.56	22.65	15468.417	1031
27730	-0.26	-1.39	0.55	567.30	21.01	15468.422	1031
27735	-0.32	-1.34	0.53	567.36	20.73	15468.423	1031
27740	-0.57	-1.63	0.53	567.40	23.07	15468.434	1031
27745	-0.56	-0.76	0.55	567.33	23.57	15468.437	1031
27750	-0.37	-0.77	0.48	569.32	23.97	15468.442	1031
27755	-0.82	-0.76	0.59	569.46	22.52	15468.448	1031
27760	-0.87	-1.16	0.61	569.34	22.74	15468.453	1031
27765	-0.79	-1.19	0.59	569.53	25.09	15468.454	1031
27770	0.07	-1.32	0.50	571.10	25.44	15468.462	1031
27775	-0.60	-1.42	0.66	571.01	24.99	15468.467	1031
27780	-0.59	-1.01	0.63	570.78	26.35	15468.470	1031
27785	-0.10	-1.55	0.55	570.69	25.70	15468.474	1031
27790	-1.43	-0.79	0.75	572.16	27.33	15468.483	1031
27795	-0.75	-0.71	0.65	572.21	28.17	15468.484	1031
27800	-0.92	-1.38	0.63	571.84	27.86	15468.495	1031
27805	-0.83	-0.64	0.65	571.97	27.04	15468.498	1031
27810	-0.65	-1.61	0.64	573.78	24.01	15468.503	1031
27815	-1.04	-0.65	0.75	573.48	26.40	15468.505	1031
27820	-0.60	-1.29	0.70	573.63	27.34	15468.514	1031
27825	-1.21	-1.02	0.74	573.99	27.44	15468.516	1031
27830	-0.61	-1.36	0.69	574.72	26.83	15468.524	1031
27835	-0.84	-1.47	0.73	574.98	26.36	15468.528	1031
27840	-1.25	-1.05	0.77	574.83	29.78	15468.531	1031
27845	-0.62	-1.87	0.72	574.69	30.04	15468.535	1031
27850	-1.07	-0.84	0.76	574.92	28.16	15468.543	1031
27855	-0.49	-1.40	0.67	574.82	28.15	15468.549	1031
27860	-0.92	-1.68	0.73	575.20	27.40	15468.548	1031
27865	-0.30	-1.80	0.72	577.23	28.11	15468.557	1031
27870	-0.97	-0.91	0.80	577.06	29.00	15468.562	1031
27875	-1.42	-0.71	0.82	577.25	26.90	15468.564	1031
27880	-0.72	-1.10	0.75	577.12	27.16	15468.573	1031
27885	-0.46	-1.21	0.73	578.50	27.57	15468.576	1031
27890	-0.71	-1.46	0.77	578.59	29.37	15468.579	1031
27895	-1.17	-0.93	0.88	578.50	28.69	15468.589	1031
27900	-0.97	-1.14	0.83	578.33	28.71	15468.592	1031
27905	-0.70	-1.39	0.79	579.61	27.11	15468.597	1031
27910	-0.85	-0.93	0.81	579.76	27.39	15468.602	1031
27915	-1.48	-1.58	0.91	580.19	30.46	15468.609	1031
27920	-1.02	-1.78	0.86	580.18	28.41	15468.612	1031
27925	-0.52	-1.22	0.88	580.97	30.85	15468.619	1031
27930	-1.11	-1.31	0.90	581.33	30.20	15468.621	1031
27935	-0.85	-1.92	0.89	581.44	31.55	15468.625	1031
27940	-0.76	-1.77	0.89	581.94	31.68	15468.629	1031
27945	-0.41	-1.79	0.86	581.95	34.26	15468.638	1031
27950	-0.63	-1.48	0.83	581.94	35.69	15468.640	1031
27955	-0.64	-1.91	0.87	582.42	36.83	15468.649	1031
27960	-0.89	-2.04	0.92	583.00	36.26	15468.653	1031
27965	-0.52	-2.00	0.88	583.25	36.71	15468.656	1031
27970	-0.62	-1.68	0.92	583.55	36.70	15468.662	1031
27975	-0.99	-1.39	0.95	583.47	36.39	15468.668	1031
27980	-1.21	-0.79	0.98	583.58	35.99	15468.672	1031
27985	-1.16	-1.69	0.98	583.42	37.29	15468.673	1031
27990	-0.56	-2.61	0.90	585.48	35.09	15468.684	1031
27995	-0.57	-2.19	0.92	585.65	37.27	15468.687	1031
28000	-0.60	-2.80	0.97	586.16	36.97	15468.689	1031
28005	-0.86	-2.35	0.97	586.41	36.90	15468.698	1031
28010	-0.60	-1.83	0.97	586.84	38.26	15468.703	1031
28015	-0.59	-2.30	0.94	586.68	33.91	15468.706	1031
28020	-0.78	-2.50	1.02	586.66	34.85	15468.713	1031
28025	-0.62	-2.22	1.00	586.81	35.20	15468.717	1031
28030	-1.51	-1.78	1.14	588.84	35.61	15468.724	1031
28035	-0.92	-2.35	1.08	588.93	37.21	15468.728	1031
28040	-1.31	-1.67	1.15	589.15	38.47	15468.733	1031
28045	-0.89	-1.82	1.09	588.97	39.25	15468.737	1031
28050	-0.74	-1.95	1.12	589.86	39.83	15468.745	1031
28055	-0.32	-2.46	1.00	590.28	38.85	15468.748	1031
28060	-0.94	-2.69	1.08	590.21	39.59	15468.750	1031
28065	-0.86	-2.19	1.15	590.33	40.57	15468.753	1031
28070	-1.02	-1.72	1.19	590.63	41.32	15468.763	1031
28075	-1.23	-2.14	1.18	592.02	43.57	15468.766	1031
28080	-1.15	-2.07	1.25	591.95	45.06	15468.774	1031
28085	-0.50	-2.86	1.13	591.92	44.23	15468.779	1031
28090	-1.03	-2.11	1.18	591.75	47.63	15468.781	1031
28095	-1.28	-2.01	1.24	591.60	47.17	15468.784	1031
28100	-0.50	-2.53	1.15	592.46	46.99	15468.792	1031
28105	-0.68	-2.87	1.18	593.85	48.23	15468.796	1031
28110	-1.03	-2.57	1.20	594.00	49.26	15468.800	1031
28115	-0.83	-2.49	1.22	593.88	48.99	15468.808	1031
28120	-0.68	-2.59	1.21	593.89	49.26	15468.812	1031
28125	-0.36	-3.78	1.15	594.40	50.86	15468.819	1031
28130	-0.43	-2.43	1.17	594.04	51.65	15468.823	1031
28135	-0.94	-2.57	1.22	594.57	47.88	15468.827	1031
28140	-0.91	-2.47	1.29	594.91	46.74	15468.829	1031
28145	-0.91	-2.87	1.22	594.65	47.24	15468.837	1031
28150	-0.58	-3.03	1.19	595.06	46.79	15468.843	1031
28155	-0.66	-2.97	1.29	597.01	48.05	15468.844	1031
28160	-1.15	-2.09	1.39	597.66	49.33	15468.849	1031
28165	-0.53	-3.16	1.26	598.22	49.43	15468.858	1031
28170	-0.92	-3.40	1.33	598.60	52.12	15468.862	1031
28175	-0.99	-2.55	1.33	598.74	51.65	15468.870	1031
28180	-1.00	-2.94	1.35	598.63	53.69	15468.873	1031
28185	-0.43	-3.88	1.39	600.36	55.05	15468.878	1031
28190	-0.91	-3.17	1.37	600.10	54.77	15468.880	1031
28195	-0.92	-2.75	1.45	600.04	55.81	15468.888	1031
28200	-1.30	-2.94	1.49	600.40	56.23	15468.891	1031
28205	-1.09	-2.48	1.45	600.51	56.62	15468.898	1031
28210	-0.81	-3.25	1.40	601.50	56.69	15468.903	1031
28215	-1.29	-3.21	1.51	601.90	58.11	15468.906	1031
28220	-0.59	-3.60	1.43	602.73	58.51	15468.911	1031
28225	-0.77	-3.60	1.41	602.44	57.01	15468.917	1031
28230	-0.79	-3.60	1.45	602.45	59.19	15468.924	1031
28235	-0.31	-4.11	1.41	602.55	59.29	15468.923	1031
28240	-0.21	-4.44	1.41	603.87	59.94	15468.935	1031
28245	-0.60	-3.56	1.49	604.01	61.80	15468.937	1031
28250	-1.15	-2.78	1.57	604.00	63.51	15468.944	1031
28255	-0.50	-3.31	1.46	603.96	63.03	15468.948	1031
28260	-0.96	-3.51	1.56	603.60	63.26	15468.953	1031
28265	-1.01	-3.15	1.59	603.92	61.41	15468.954	1031
28270	-0.48	-4.29	1.50	605.79	64.81	15468.963	1031
28275	-0.75	-3.84	1.58	606.06	66.07	15468.967	1031
28280	-0.51	-3.68	1.51	606.62	66.58	15468.973	1031
28285	-0.78	-3.99	1.64	606.85	69.51	15468.977	1031
28290	-1.05	-3.60	1.65	606.99	69.60	15468.983	1031
28295	-0.95	-4.42	1.63	606.77	68.44	15468.985	1031
28300	-0.81	-3.89	1.68	607.75	67.87	15468.992	1031
28305	-1.02	-3.59	1.72	608.44	68.52	15468.999	1031
28310	-0.49	-4.12	1.64	608.56	68.00	15469.000	1031
28315	-0.62	-4.66	1.63	608.50	69.14	15469.005	1031
28320	-1.21	-3.50	1.74	608.64	69.59	15469.011	1031
28325	-1.17	-3.66	1.77	609.64	69.25	15469.015	1031
28330	-0.52	-4.63	1.65	609.59	69.72	15469.022	1031
28335	-0.77	-3.93	1.73	610.43	71.85	15469.028	1031
28340	-0.97	-3.98	1.79	610.56	72.10	15469.031	1031
28345	-0.86	-4.16	1.77	610.45	72.30	15469.033	1031
28350	-0.43	-4.53	1.70	610.41	73.33	15469.041	1031
28355	-1.04	-4.18	1.83	611.76	75.87	15469.049	1031
28360	-1.05	-4.25	1.86	612.20	76.80	15469.048	1031
28365	-1.09	-4.44	1.86	611.91	74.51	15469.058	1031
28370	-0.58	-4.43	1.75	611.95	73.98	15469.062	1031
28375	-0.79	-4.25	1.83	611.77	75.37	15469.068	1031
28380	-0.56	-4.37	1.74	612.24	74.73	15469.073	1031
28385	-0.62	-4.68	1.84	613.74	76.03	15469.077	1031
28390	-0.51	-4.50	1.79	614.16	77.79	15469.079	1031
28395	-0.07	-4.98	1.78	614.90	77.72	15469.088	1031
28400	-0.13	-4.99	1.77	614.96	77.67	15469.092	1031
28405	-0.73	-4.65	1.91	615.03	78.41	15469.094	1031
28410	-0.65	-4.61	1.87	615.10	78.60	15469.099	1031
28415	-0.38	-5.25	1.86	616.23	79.10	15469.108	1031
28420	-0.81	-4.75	1.95	616.35	81.07	15469.112	1031
28425	-1.12	-4.43	1.96	616.31	84.00	15469.119	1031
28430	-1.13	-4.40	2.00	616.44	85.25	15469.123	1031
28435	-1.25	-4.47	2.02	616.85	86.37	15469.125	1031
28440	-1.29	-4.27	2.07	617.62	86.66	15469.128	1031
28445	-0.66	-5.15	1.99	617.93	84.47	15469.137	1031
28450	-0.61	-5.56	1.99	618.31	85.64	15469.141	1031
28455	-0.44	-5.15	1.93	618.66	86.47	15469.147	1031
28460	-0.74	-5.13	2.02	618.43	85.83	15469.153	1031
28465	-0.74	-5.24	1.98	618.70	85.52	15469.156	1031
28470	-0.66	-5.35	2.03	620.16	86.18	15469.162	1031
28475	-0.64	-5.68	2.03	620.23	86.25	15469.167	1031
28480	-1.32	-4.69	2.16	620.22	86.39	15469.172	1031
28485	-0.53	-5.24	2.03	620.29	85.97	15469.173	1031
28490	-0.79	-4.96	2.09	621.77	87.62	15469.185	1031
28495	-0.83	-5.73	2.08	621.58	87.11	15469.187	1031
28500	-0.68	-5.06	2.15	622.28	88.46	15469.194	1031
28505	-0.73	-5.54	2.11	622.48	88.76	15469.197	1031
28510	-0.43	-5.59	2.11	622.51	89.51	15469.204	1031
28515	-0.35	-5.62	2.08	622.34	91.42	15469.204	1031
28520	-0.49	-6.04	2.12	623.69	92.89	15469.215	1031
28525	-0.65	-5.57	2.13	623.81	92.86	15469.217	1031
28530	0.64	-5.85	2.01	624.29	97.59	15469.224	1031
28535	-0.68	-5.25	2.22	624.09	96.37	15469.224	1031
28540	-0.84	-5.64	2.25	623.89	97.04	15469.233	1031
28545	-0.24	-5.55	2.15	624.15	96.11	15469.234	1031
28550	-0.55	-5.69	2.18	625.29	96.46	15469.244	1031
28555	-0.64	-5.78	2.28	626.19	95.40	15469.248	1031
28560	-0.63	-6.14	2.22	626.08	94.97	15469.250	1031
28565	-0.65	-6.25	2.27	626.12	97.21	15469.254	1031
28570	-0.94	-6.26	2.29	626.61	99.23	15469.262	1031
28575	-0.77	-6.03	2.32	627.39	100.27	15469.268	1031
28580	-0.82	-6.40	2.30	627.50	102.25	15469.272	1031
28585	-1.00	-6.38	2.37	628.41	101.80	15469.279	1031
28590	-0.57	-6.12	2.33	628.58	103.20	15469.281	1031
28595	-0.66	-6.34	2.33	628.43	103.86	15469.285	1031
28600	-0.74	-6.48	2.30	628.56	104.06	15469.292	1031
28605	-0.41	-6.97	2.34	629.97	105.55	15469.299	1031
28610	-0.51	-6.84	2.35	630.30	104.47	15469.298	1031
28615	-0.36	-6.97	2.37	630.61	105.16	15469.307	1031
28620	-0.80	-6.52	2.42	630.67	106.15	15469.312	1031
28625	-0.74	-6.21	2.45	630.77	106.10	15469.314	1031
28630	-0.93	-6.85	2.43	630.90	106.02	15469.323	1031
28635	-0.54	-6.96	2.44	631.97	106.74	15469.328	1031
28640	-0.59	-6.94	2.48	631.89	106.69	15469.329	1031
28645	-0.57	-6.89	2.46	632.28	107.29	15469.339	1031
28650	-0.74	-6.76	2.50	632.40	110.50	15469.342	1031
28655	-0.22	-7.20	2.44	634.19	108.56	15469.348	1031
28660	-0.69	-7.16	2.51	634.02	109.04	15469.349	1031
28665	-0.25	-7.13	2.46	634.37	110.11	15469.359	1031
28670	-0.67	-7.04	2.55	633.96	111.91	15469.362	1031
28675	-0.66	-7.54	2.59	635.02	112.95	15469.369	1031
28680	-0.75	-7.03	2.57	635.13	113.42	15469.371	1031
28685	-0.85	-6.93	2.63	635.72	114.67	15469.375	1031
28690	-0.22	-7.55	2.51	635.96	115.74	15469.381	1031
28695	-0.50	-7.74	2.57	636.39	116.16	15469.389	1031
28700	0.02	-7.87	2.53	636.46	115.09	15469.390	1031
28705	-0.33	-7.60	2.57	636.37	115.08	15469.398	1031
28710	-0.59	-6.97	2.67	636.40	116.79	15469.403	1031
28715	-1.22	-7.37	2.69	638.67	121.86	15469.409	1031
28720	-0.90	-7.62	2.77	638.35	119.82	15469.410	1031
28725	-0.72	-8.02	2.70	638.51	119.72	15469.417	1031
28730	-1.21	-7.50	2.74	638.59	120.27	15469.421	1031
28735	-0.36	-8.03	2.64	638.80	120.13	15469.425	1031
28740	-0.53	-8.03	2.72	639.79	121.14	15469.435	1031
28745	-0.51	-7.79	2.73	639.92	123.35	15469.437	1031
28750	-0.56	-8.13	2.75	640.67	125.50	15469.442	1031
28755	-0.63	-7.81	2.76	640.69	125.40	15469.448	1031
28760	-1.23	-7.88	2.88	640.68	126.32	15469.453	1031
28765	-0.68	-7.94	2.76	640.64	127.42	15469.454	1031
28770	-1.15	-8.56	2.89	642.28	128.83	15469.464	1031
28775	-0.61	-8.06	2.88	642.19	128.35	15469.467	1031
28780	-0.48	-8.44	2.86	642.69	130.71	15469.470	1031
28785	-0.43	-8.49	2.82	643.20	131.11	15469.479	1031
28790	-0.75	-8.34	2.85	643.08	132.31	15469.481	1031
28795	-0.79	-8.36	2.88	642.84	131.25	15469.485	1031
28800	0.08	-8.97	2.81	643.93	131.23	15469.494	1031
28805	-0.50	-8.70	2.87	643.90	131.90	15469.498	1031
28810	-0.37	-9.03	2.88	643.96	132.82	15469.500	1031
28815	-0.70	-8.74	2.94	644.19	131.90	15469.504	1031
28820	-0.58	-8.62	2.91	644.57	134.92	15469.513	1031
28825	-0.09	-8.85	2.92	645.78	136.42	15469.518	1031
28830	-0.25	-8.59	2.95	646.43	137.05	15469.522	1031
28835	0.08	-9.12	2.89	646.83	141.79	15469.529	1031
28840	-0.53	-8.73	2.95	646.75	140.66	15469.531	1031
28845	-0.46	-8.71	2.97	646.72	139.82	15469.533	1031
28850	-0.28	-9.16	2.98	646.68	139.57	15469.542	1031
28855	-0.40	-9.34	3.02	647.92	140.16	15469.549	1031
28860	-0.59	-8.70	3.03	648.16	140.42	15469.548	1031
28865	-0.19	-8.81	3.03	648.37	140.00	15469.557	1031
28870	-0.48	-9.38	3.04	648.18	141.99	15469.562	1031
28875	-0.89	-9.43	3.06	648.40	139.84	15469.569	1031
28880	-0.80	-9.23	3.05	648.31	143.36	15469.574	1031
28885	-0.75	-9.50	3.12	650.11	145.83	15469.576	1031
28890	-0.65	-9.13	3.12	650.57	146.49	15469.579	1031
28895	-0.86	-9.50	3.14	651.01	147.42	15469.587	1031
28900	-0.28	-9.41	3.12	651.47	146.50	15469.592	1031
28905	-0.23	-9.92	3.05	651.30	145.87	15469.594	1031
28910	-0.27	-9.49	3.09	651.51	146.88	15469.603	1031
28915	-0.71	-9.54	3.16	652.87	148.16	15469.609	1031
28920	-0.49	-9.54	3.20	652.78	149.02	15469.610	1031
28925	-0.86	-9.68	3.23	652.75	149.57	15469.619	1031
28930	-0.70	-9.71	3.18	652.85	149.54	15469.623	1031
28935	-0.64	-10.13	3.17	653.72	152.93	15469.625	1031
28940	-0.62	-10.28	3.26	654.61	156.27	15469.629	1031
28945	-0.45	-9.48	3.14	654.83	155.41	15469.639	1031
28950	-0.73	-10.49	3.28	654.98	156.65	15469.641	1031
28955	-0.32	-10.41	3.25	655.18	155.74	15469.649	1031
28960	-1.02	-9.88	3.32	655.39	158.38	15469.653	1031
28965	-0.68	-9.99	3.32	655.51	158.97	15469.656	1031
28970	-0.66	-10.68	3.30	656.65	160.67	15469.661	1031
28975	-0.47	-10.56	3.37	656.44	160.96	15469.667	1031
28980	-0.70	-10.11	3.36	656.46	162.90	15469.671	1031
28985	-0.27	-10.03	3.33	656.44	162.10	15469.674	1031
28990	-0.38	-10.81	3.33	658.12	162.77	15469.685	1031
28995	-0.69	-11.14	3.40	658.25	165.36	15469.687	1031
29000	-0.61	-10.78	3.49	658.82	167.60	15469.692	1031
29005	-0.50	-10.88	3.45	658.86	165.84	15469.697	1031
29010	-0.48	-11.16	3.43	659.01	166.54	15469.703	1030
29015	-0.49	-10.82	3.40	659.18	166.94	15469.704	1030
29020	-0.24	-10.86	3.36	657.80	165.23	15469.713	1030
29025	-0.77	-10.52	3.42	657.74	166.53	15469.717	1030
29030	-0.72	-10.60	3.42	657.48	165.57	15469.724	1030
29035	-0.52	-10.65	3.36	657.66	165.17	15469.724	1030
29040	-0.33	-10.64	3.42	657.86	165.34	15469.734	1030
29045	-0.60	-10.73	3.40	657.68	166.47	15469.734	1030
29050	-0.71	-10.34	3.34	656.38	166.01	15469.743	1030
29055	-0.90	-10.43	3.39	655.41	165.26	15469.748	1030
29060	0.17	-10.61	3.19	654.95	164.04	15469.754	1030
29065	-0.67	-10.54	3.32	654.96	163.16	15469.754	1030
29070	-0.06	-10.73	3.24	655.00	164.54	15469.763	1030
29075	0.24	-10.65	3.23	654.83	165.31	15469.765	1030
29080	-0.50	-10.20	3.30	654.52	164.18	15469.772	1030
29085	-0.72	-10.33	3.26	653.61	163.21	15469.778	1030
29090	-0.70	-9.90	3.31	653.41	166.09	15469.781	1030
29095	0.13	-10.50	3.18	653.61	167.11	15469.786	1030
29100	-0.22	-10.53	3.21	653.30	164.58	15469.793	1030
29105	-0.24	-10.21	3.19	652.91	163.46	15469.798	1030
29110	-0.16	-10.23	3.23	653.16	166.04	15469.800	1030
29115	-0.97	-10.28	3.27	651.87	168.74	15469.808	1030
29120	-0.93	-9.62	3.23	651.64	167.65	15469.812	1030
29125	-1.25	-9.53	3.25	651.53	166.50	15469.814	1030
29130	-0.83	-10.14	3.23	651.68	166.21	15469.824	1030
29135	-0.48	-10.19	3.13	650.09	165.11	15469.828	1030
29140	-0.50	-9.77	3.15	650.01	164.21	15469.829	1030
29145	-0.17	-9.90	3.12	649.95	163.63	15469.837	1030
29150	-0.46	-9.89	3.15	650.22	161.83	15469.842	1030
29155	-1.08	-9.11	3.18	649.19	158.33	15469.846	1030
29160	-0.40	-9.32	3.07	648.75	156.97	15469.852	1030
29165	-0.63	-9.51	3.14	648.22	157.52	15469.858	1030
29170	-0.85	-9.36	3.15	648.19	157.58	15469.862	1030
29175	-0.64	-9.87	3.10	647.98	159.35	15469.870	1030
29180	-0.37	-9.55	3.06	647.80	157.28	15469.872	1030
29185	-0.68	-9.48	3.05	647.09	154.80	15469.875	1030
29190	-0.50	-9.25	3.02	646.43	154.88	15469.878	1030
29195	-0.23	-9.31	3.03	646.15	153.43	15469.887	1030
29200	-0.15	-9.78	2.95	646.17	152.77	15469.891	1030
29205	-0.15	-9.60	2.97	646.36	152.88	15469.897	1030
29210	-0.58	-9.30	3.01	646.42	152.78	15469.904	1030
29215	0.00	-9.55	2.97	645.98	154.85	15469.906	1030
29220	-0.17	-9.39	2.88	644.16	151.85	15469.908	1030
29225	-0.41	-9.06	2.93	643.93	150.89	15469.917	1030
29230	-0.42	-9.15	2.93	643.55	150.42	15469.922	1030
29235	-0.32	-9.11	2.87	643.40	150.29	15469.923	1030
29240	-0.46	-9.32	2.94	643.32	147.24	15469.935	1030
29245	-0.36	-9.24	2.92	643.32	146.41	15469.937	1030
29250	0.08	-9.09	2.84	641.86	147.39	15469.944	1030
29255	-0.84	-8.75	2.95	641.99	147.85	15469.948	1030
29260	-0.93	-9.04	2.95	642.20	147.89	15469.953	1030
29265	-0.85	-8.76	2.91	641.98	147.09	15469.954	1030
29270	-0.61	-8.85	2.83	640.75	146.87	15469.964	1030
29275	-0.58	-8.76	2.80	640.05	145.93	15469.967	1030
29280	0.46	-9.08	2.64	639.36	143.54	15469.973	1030
29285	-0.17	-8.65	2.76	639.24	144.90	15469.977	1030
29290	-0.67	-8.38	2.84	639.29	143.28	15469.983	1030
29295	-0.69	-8.63	2.83	639.11	144.05	15469.986	1030
29300	0.31	-8.39	2.69	638.25	147.63	15469.994	1030
29305	-0.62	-8.32	2.75	638.05	144.80	15469.998	1030
29310	-0.44	-8.58	2.71	637.87	142.19	15470.000	1030
29315	-0.52	-8.59	2.72	638.07	143.41	15470.004	1030
29320	-0.51	-8.32	2.71	637.58	139.89	15470.012	1030
29325	-0.32	-7.91	2.63	636.57	139.90	15470.016	1030
29330	-0.56	-8.22	2.67	636.54	136.84	15470.022	1030
29335	-0.98	-8.12	2.73	636.62	135.67	15470.029	1030
29340	-0.71	-8.29	2.71	636.47	136.98	15470.031	1030
29345	-0.51	-8.01	2.66	636.28	136.46	15470.037	1030
29350	-0.71	-7.90	2.74	636.11	136.01	15470.042	1030
29355	-1.13	-7.42	2.71	634.42	132.42	15470.047	1030
29360	-0.64	-8.03	2.63	634.38	131.16	15470.048	1030
29365	-0.42	-8.00	2.57	633.45	130.00	15470.057	1030
29370	-0.48	-7.48	2.58	633.81	131.09	15470.062	1030
29375	-1.18	-6.88	2.69	633.61	132.09	15470.067	1030
29380	-1.02	-7.42	2.63	633.38	132.20	15470.073	1030
29385	-0.69	-7.76	2.59	632.45	130.56	15470.077	1030
29390	-0.68	-8.17	2.56	632.35	129.01	15470.079	1030
29395	-0.55	-7.35	2.55	631.69	127.63	15470.088	1030
29400	-1.07	-7.22	2.60	631.07	127.52	15470.092	1030
29405	-1.53	-7.27	2.73	630.59	127.30	15470.099	1030
29410	-0.91	-7.17	2.55	630.99	126.60	15470.099	1030
29415	-0.73	-7.55	2.50	630.95	127.31	15470.108	1030
29420	-1.33	-7.05	2.62	631.01	126.58	15470.112	1030
29425	-0.81	-6.93	2.46	630.13	125.50	15470.119	1030
29430	-1.20	-6.57	2.54	629.25	124.82	15470.123	1030
29435	-0.27	-7.32	2.38	628.89	124.12	15470.125	1030
29440	-0.81	-6.95	2.48	628.95	125.11	15470.130	1030
29445	-0.78	-7.03	2.44	628.31	124.00	15470.137	1030
29450	-0.69	-6.57	2.43	627.57	123.31	15470.143	1030
29455	-0.23	-7.49	2.30	626.98	122.77	15470.148	1030
29460	-0.42	-7.07	2.35	626.66	119.61	15470.153	1030
29465	-0.99	-6.60	2.42	626.61	119.36	15470.156	1030
29470	-0.38	-7.14	2.32	626.75	119.25	15470.158	1030
29475	-0.59	-6.74	2.38	626.55	118.92	15470.167	1030
29480	-0.46	-6.76	2.34	625.49	116.69	15470.172	1030
29485	-0.60	-6.67	2.33	625.40	115.47	15470.173	1030
29490	-0.13	-7.20	2.26	625.18	115.21	15470.185	1030
29495	-0.45	-6.82	2.28	625.44	117.69	15470.188	1030
29500	-1.06	-6.28	2.32	624.03	116.57	15470.194	1030
29505	-0.53	-6.59	2.24	623.81	115.77	15470.198	1030
29510	-0.52	-5.89	2.23	623.52	114.53	15470.203	1030
29515	-1.41	-5.85	2.38	623.58	114.37	15470.205	1030
29520	-0.33	-6.37	2.20	622.32	114.03	15470.213	1030
29525	-0.39	-6.62	2.15	622.27	113.24	15470.217	1030
29530	-0.78	-6.34	2.17	621.89	111.45	15470.219	1030
29535	-1.14	-5.55	2.25	621.75	110.90	15470.224	1030
29540	-0.54	-5.66	2.18	621.68	109.77	15470.232	1030
29545	-0.49	-6.31	2.15	621.55	107.78	15470.235	1030
29550	-0.62	-5.94	2.18	621.71	106.07	15470.243	1030
29555	-0.53	-6.17	2.12	621.39	107.09	15470.248	1030
29560	-0.38	-5.56	2.08	620.37	106.15	15470.250	1030
29565	-0.70	-5.13	2.06	619.05	105.90	15470.256	1030
29570	-0.87	-5.93	2.10	619.08	107.87	15470.262	1030
29575	-0.91	-5.37	2.11	619.16	106.44	15470.268	1030
29580	-0.66	-5.10	2.08	618.79	106.85	15470.271	1030
29585	-1.13	-5.14	2.09	617.73	106.53	15470.278	1030
29590	-1.03	-5.33	2.05	617.82	105.70	15470.281	1030
29595	-0.39	-5.45	2.04	617.73	106.13	15470.288	1030
29600	-1.14	-4.88	2.11	617.54	105.91	15470.293	1030
29605	-1.04	-5.10	2.03	616.21	105.71	15470.296	1030
29610	-1.02	-5.30	2.03	616.30	102.71	15470.299	1030
29615	-0.64	-4.89	1.95	615.60	99.45	15470.308	1030
29620	-0.54	-5.49	1.99	615.41	99.02	15470.312	1030
29625	-0.61	-5.42	1.97	615.40	96.74	15470.314	1030
29630	-0.70	-5.18	1.98	615.34	97.34	15470.322	1030
29635	-1.13	-4.93	2.01	614.05	95.82	15470.327	1030
29640	-0.63	-5.01	1.93	613.60	94.42	15470.331	1030
29645	-0.29	-5.18	1.92	613.66	94.51	15470.339	1030
29650	-0.60	-4.83	1.91	613.48	95.23	15470.342	1030
29655	-1.12	-4.78	1.96	614.18	91.38	15470.349	1030
29660	-0.64	-5.12	1.89	613.56	93.62	15470.353	1030
29665	-0.60	-4.69	1.92	612.88	93.05	15470.357	1030
29670	-0.63	-4.92	1.85	611.60	92.25	15470.359	1030
29675	-0.42	-4.76	1.82	611.52	91.10	15470.369	1030
29680	-0.93	-4.69	1.85	611.67	89.66	15470.373	1030
29685	-0.79	-4.82	1.82	611.43	90.26	15470.375	1030
29690	-0.65	-4.68	1.78	610.89	89.69	15470.378	1030
29695	-0.83	-4.50	1.82	610.33	86.80	15470.386	1030
29700	-0.53	-4.55	1.81	609.27	85.63	15470.391	1030
29705	-0.93	-4.78	1.82	609.24	85.13	15470.397	1030
29710	-1.33	-4.07	1.83	609.24	83.79	15470.404	1030
29715	-1.12	-4.44	1.84	609.26	84.79	15470.406	1030
29720	-0.87	-4.38	1.77	607.85	81.72	15470.408	1030
29725	-0.86	-4.79	1.70	607.57	80.87	15470.416	1030
29730	-0.76	-4.05	1.71	606.84	80.59	15470.422	1030
29735	-0.98	-4.42	1.75	607.28	80.50	15470.423	1030
29740	-0.80	-4.62	1.69	607.07	80.01	15470.435	1030
29745	-1.17	-4.29	1.70	607.06	79.75	15470.437	1030
29750	-0.84	-4.36	1.65	606.02	78.21	15470.444	1030
29755	-0.66	-4.17	1.64	605.72	79.44	15470.448	1030
29760	-1.08	-4.75	1.64	605.66	79.41	15470.453	1030
29765	-0.39	-4.30	1.60	605.84	79.61	15470.455	1030
29770	-0.92	-4.46	1.63	604.51	76.65	15470.464	1030
29775	-0.48	-3.94	1.57	604.18	75.32	15470.467	1030
29780	-0.94	-3.59	1.61	603.77	75.24	15470.469	1030
29785	-0.38	-4.46	1.48	603.53	75.05	15470.476	1030
29790	-0.83	-3.98	1.58	603.23	74.40	15470.482	1030
29795	-0.43	-3.91	1.53	603.34	73.48	15470.487	1030
29800	-0.24	-4.20	1.47	602.81	73.57	15470.494	1030
29805	-0.84	-3.69	1.53	602.12	73.69	15470.498	1030
29810	-0.25	-4.07	1.44	602.00	73.40	15470.500	1030
29815	-0.45	-3.86	1.47	602.08	73.99	15470.503	1030
29820	-0.22	-3.91	1.45	601.68	73.95	15470.511	1030
29825	-0.57	-4.24	1.46	600.77	73.89	15470.516	1030
29830	-0.56	-4.01	1.45	600.64	73.08	15470.521	1030
29835	-0.86	-3.17	1.49	600.44	74.11	15470.528	1030
29840	-0.28	-3.32	1.44	600.29	71.73	15470.531	1030
29845	-0.85	-3.03	1.46	598.89	70.36	15470.536	1030
29850	-0.94	-2.83	1.45	599.08	69.43	15470.542	1030
29855	-0.54	-3.92	1.38	598.79	68.54	15470.547	1030
29860	-0.30	-4.20	1.35	598.88	67.99	15470.548	1030
29865	-0.59	-3.33	1.38	597.62	65.93	15470.557	1030
29870	-0.81	-2.75	1.39	597.52	65.80	15470.562	1030
29875	0.61	-3.76	1.26	596.87	64.83	15470.569	1030
29880	-0.50	-3.65	1.32	597.06	63.14	15470.572	1030
29885	-0.85	-2.83	1.36	596.20	63.25	15470.577	1030
29890	-0.90	-2.91	1.35	595.64	63.17	15470.581	1030
29895	-0.76	-3.15	1.27	595.25	62.15	15470.587	1030
29900	-1.11	-3.03	1.34	594.75	60.23	15470.592	1030
29905	-1.06	-2.56	1.36	594.95	59.94	15470.594	1030
29910	-1.42	-2.14	1.37	594.83	60.28	15470.599	1030
29915	-0.86	-2.86	1.30	594.50	60.62	15470.606	1030
29920	-1.07	-2.41	1.29	593.17	60.91	15470.609	1030
29925	-1.25	-2.57	1.35	593.44	61.75	15470.619	1030
29930	-0.95	-2.43	1.29	593.43	60.52	15470.622	1030
29935	-0.52	-3.30	1.21	593.39	58.63	15470.625	1030
29940	-0.87	-2.33	1.26	591.88	55.31	15470.632	1030
29945	-1.17	-2.28	1.22	591.88	58.38	15470.636	1030
29950	-0.94	-2.50	1.18	591.55	57.23	15470.643	1030
29955	-1.27	-2.74	1.21	591.42	57.88	15470.645	1030
29960	-0.99	-2.16	1.18	589.75	55.32	15470.653	1030
29965	-0.52	-2.80	1.09	590.02	55.77	15470.656	1030
29970	-0.35	-2.42	1.05	590.33	53.23	15470.660	1030
29975	-1.03	-2.84	1.17	590.01	53.42	15470.667	1030
29980	-0.99	-2.37	1.13	588.87	53.89	15470.674	1030
29985	-0.69	-2.50	1.05	588.89	52.05	15470.673	1030
29990	-0.44	-2.83	1.09	588.81	52.26	15470.683	1030
29995	-1.09	-2.12	1.16	588.65	55.44	15470.688	1030
30000	-1.02	-2.23	1.15	588.14	52.81	15470.691	1030
30005	-1.00	-2.03	1.10	587.36	53.54	15470.698	1030
30010	-0.66	-2.22	1.04	586.96	52.56	15470.702	1030
30015	-1.16	-2.26	1.11	586.95	51.21	15470.704	1030
30020	-0.94	-2.68	1.04	586.54	50.04	15470.713	1030
30025	-0.98	-2.25	1.05	585.47	47.09	15470.717	1030
30030	-0.68	-2.24	0.97	585.33	47.15	15470.719	1030
30035	-1.07	-2.26	1.00	584.96	49.65	15470.728	1030
30040	-1.24	-1.92	1.03	584.66	48.36	15470.732	1030
30045	-0.66	-1.36	0.93	584.69	46.78	15470.737	1030
30050	-0.76	-2.10	0.96	584.71	47.57	15470.742	1030
30055	-0.48	-2.69	0.91	583.51	43.38	15470.749	1030
30060	-0.91	-1.81	0.96	583.68	44.39	15470.750	1030
30065	-0.77	-1.98	0.91	583.31	43.73	15470.754	1030
30070	-1.17	-1.85	1.00	583.47	41.49	15470.762	1030
30075	-0.65	-1.95	0.91	581.91	40.09	15470.767	1030
30080	-0.69	-2.17	0.91	581.79	41.44	15470.770	1030
30085	-0.78	-1.91	0.94	581.55	40.85	15470.778	1030
30090	-0.54	-2.45	0.86	581.81	40.73	15470.781	1030
30095	-0.99	-1.87	0.90	580.50	41.00	15470.789	1030
30100	-0.69	-1.87	0.90	580.41	40.65	15470.791	1030
30105	-0.37	-1.85	0.94	580.73	39.82	15470.799	1030
30110	-0.28	-2.17	0.78	580.58	41.66	15470.798	1030
30115	-0.81	-1.45	0.88	579.43	39.99	15470.808	1030
30120	-0.84	-1.68	0.87	579.00	38.66	15470.812	1030
30125	-0.58	-1.28	0.80	578.74	37.19	15470.814	1030
30130	-1.21	-0.22	0.86	577.88	38.47	15470.824	1030
30135	-0.99	-1.18	0.85	578.16	37.59	15470.827	1030
30140	0.12	-1.38	0.70	578.01	32.55	15470.833	1030
30145	-0.56	-1.93	0.75	577.95	32.69	15470.837	1030
30150	-0.74	-1.73	0.77	576.79	33.81	15470.842	1030
30155	-0.93	-1.50	0.76	576.71	36.31	15470.844	1030
30160	-0.73	-2.17	0.75	576.51	36.71	15470.849	1030
30165	-1.15	-1.49	0.75	576.47	37.36	15470.857	1030
30170	-0.99	-1.80	0.73	576.36	31.62	15470.861	1030
30175	-0.71	-1.29	0.76	576.67	32.67	15470.867	1030
30180	-1.16	-0.87	0.78	575.70	31.41	15470.873	1030
30185	-0.87	-1.21	0.72	575.63	31.05	15470.875	1030
30190	-0.37	-1.23	0.61	573.57	26.08	15470.883	1030
30195	-1.33	-1.24	0.74	573.44	25.72	15470.886	1030
30200	-0.92	-1.03	0.72	573.42	26.83	15470.892	1030
30205	-1.01	-1.11	0.69	573.58	26.59	15470.896	1030
30210	-1.84	-0.71	0.73	572.36	27.64	15470.903	1030
30215	-0.95	-1.21	0.64	572.24	26.16	15470.906	1030
30220	-1.00	-1.65	0.70	572.11	24.80	15470.911	1030
30225	-0.75	-1.38	0.65	572.07	24.68	15470.916	1030
30230	-1.40	-0.24	0.74	571.39	24.21	15470.924	1030
30235	-1.16	-0.94	0.62	570.58	25.77	15470.923	1030
30240	-0.45	-1.23	0.56	570.49	25.83	15470.933	1030
30245	-0.82	-0.88	0.63	570.87	25.28	15470.937	1030
30250	-0.62	-0.91	0.59	570.25	24.77	15470.939	1030
30255	-0.85	-0.99	0.59	569.33	26.01	15470.947	1030
30260	-1.19	-1.00	0.57	569.38	25.49	15470.952	1030
30265	-0.74	-0.73	0.54	568.48	21.57	15470.954	1030
30270	-0.69	-0.86	0.58	568.74	20.82	15470.962	1030
30275	-0.77	-0.95	0.55	568.27	23.86	15470.967	1030
30280	-0.75	0.03	0.55	568.26	25.29	15470.969	1030
30285	-0.76	-1.05	0.51	567.01	24.29	15470.979	1030
30290	-0.65	-0.78	0.50	566.89	20.24	15470.981	1030
30295	-1.20	-0.16	0.56	567.00	20.88	15470.987	1030
30300	-1.24	-0.13	0.54	566.79	20.81	15470.994	1030
30305	-1.13	-0.08	0.55	565.59	16.92	15470.999	1030
30310	-0.93	-0.23	0.50	565.19	18.74	15471.000	1030
30315	-1.08	-0.19	0.48	565.37	18.38	15471.004	1031
30320	-0.97	-0.60	0.50	565.17	19.25	15471.010	1031
30325	-0.34	-0.24	0.43	565.94	22.25	15471.018	1031
30330	-0.65	-0.51	0.48	566.34	21.18	15471.021	1031
30335	-0.69	-0.38	0.46	566.61	21.14	15471.028	1031
30340	-0.88	-0.83	0.56	566.25	22.93	15471.031	1031
30345	-0.25	-1.22	0.46	567.05	22.78	15471.036	1031
30350	-0.96	-0.30	0.54	567.87	23.79	15471.043	1031
30355	-1.01	-0.56	0.58	567.78	24.26	15471.047	1031
30360	-0.89	-0.44	0.55	567.83	23.43	15471.049	1031
30365	-0.61	-0.88	0.50	568.38	21.81	15471.058	1031
30370	-0.89	-0.91	0.54	569.08	23.17	15471.062	1031
30375	-0.81	-0.92	0.58	569.22	22.86	15471.065	1031
30380	-0.57	-1.28	0.53	569.74	23.04	15471.073	1031
30385	-1.32	-0.12	0.58	569.62	25.11	15471.077	1031
30390	-1.16	-0.69	0.59	569.57	24.05	15471.081	1031
30395	-1.36	-0.59	0.66	569.75	22.71	15471.086	1031
30400	-0.70	-1.03	0.64	571.11	23.64	15471.093	1031
30405	-1.09	-0.93	0.66	571.35	23.25	15471.094	1031
30410	-0.17	-1.03	0.47	571.16	23.51	15471.103	1031
30415	-1.34	-0.58	0.65	571.16	23.07	15471.107	1031
30420	-1.56	-0.59	0.73	572.12	23.36	15471.110	1031
30425	-0.81	-0.93	0.64	572.82	23.65	15471.118	1031
30430	-0.26	-1.60	0.58	573.30	24.43	15471.124	1031
30435	-1.10	-0.91	0.70	573.32	25.04	15471.125	1031
30440	-0.84	-1.17	0.73	573.40	24.99	15471.132	1031
30445	-0.96	-1.58	0.68	573.25	25.17	15471.136	1031
30450	-0.59	-1.55	0.67	574.28	24.21	15471.141	1031
30455	-0.80	-1.36	0.70	574.71	25.53	15471.148	1031
30460	-1.03	-1.11	0.68	574.61	26.55	15471.154	1031
30465	-0.80	-1.14	0.68	574.80	28.66	15471.156	1031
30470	-0.70	-1.27	0.70	575.30	28.01	15471.158	1031
30475	-0.71	-2.18	0.72	576.42	24.89	15471.168	1031
30480	-0.68	-1.58	0.75	576.37	24.99	15471.172	1031
30485	-0.55	-1.47	0.71	576.45	26.51	15471.173	1031
30490	-1.09	-0.64	0.74	576.76	27.13	15471.183	1031
30495	-1.43	-0.95	0.88	577.82	27.83	15471.188	1031
30500	-1.07	-1.22	0.82	577.80	32.02	15471.188	1031
30505	-1.13	-1.45	0.80	577.74	30.95	15471.197	1031
30510	-1.02	-1.39	0.77	577.88	30.75	15471.202	1031
30515	-1.17	-1.49	0.81	579.37	30.98	15471.208	1031
30520	-1.24	-1.56	0.81	579.16	31.96	15471.213	1031
30525	-0.84	-2.43	0.86	579.15	33.58	15471.218	1031
30530	-0.55	-1.87	0.77	579.27	31.41	15471.219	1031
30535	-0.57	-1.79	0.82	580.53	31.70	15471.228	1031
30540	-0.91	-1.88	0.86	580.78	31.19	15471.232	1031
30545	-1.55	-1.05	0.99	581.20	35.14	15471.238	1031
30550	-1.29	-1.77	0.92	581.04	32.93	15471.245	1031
30555	-0.53	-1.69	0.81	581.05	33.16	15471.248	1031
30560	-0.81	-1.81	0.82	580.79	31.83	15471.250	1031
30565	-1.44	-2.12	1.00	583.07	31.49	15471.258	1031
30570	-1.13	-2.09	0.91	582.67	32.07	15471.262	1031
30575	-1.10	-2.34	0.93	582.73	32.13	15471.266	1031
30580	-0.94	-1.29	0.88	582.63	31.63	15471.272	1031
30585	-0.75	-1.70	0.86	583.06	33.84	15471.278	1031
30590	-0.77	-2.17	0.86	583.67	34.49	15471.281	1031
30595	-0.87	-1.81	0.92	584.16	34.78	15471.286	1031
30600	-1.17	-1.27	0.90	584.50	36.12	15471.293	1031
30605	-1.26	-1.42	1.02	584.43	35.22	15471.297	1031
30610	-1.28	-1.52	0.98	584.88	34.55	15471.300	1031
30615	-0.79	-2.05	0.87	585.00	36.20	15471.307	1031
30620	-0.78	-2.12	0.93	586.19	34.24	15471.312	1031
30625	-0.57	-1.55	0.91	586.34	34.62	15471.313	1031
30630	-1.10	-1.91	0.97	586.23	34.79	15471.322	1031
30635	-0.94	-1.30	0.94	586.15	34.14	15471.327	1031
30640	-0.89	-2.95	0.95	587.52	34.95	15471.334	1031
30645	-0.58	-3.50	0.98	587.83	36.08	15471.338	1031
30650	-1.14	-2.04	1.01	587.84	38.47	15471.342	1031
30655	-0.88	-1.80	1.01	587.92	38.27	15471.344	1031
30660	-0.42	-2.40	1.04	588.99	35.48	15471.352	1031
30665	-0.94	-2.13	1.04	589.33	36.55	15471.357	1031
30670	-1.35	-1.56	1.06	589.28	38.21	15471.360	1031
30675	-1.69	-1.54	1.12	589.45	40.19	15471.368	1031
30680	-0.69	-2.48	1.10	591.24	42.57	15471.373	1031
30685	-1.06	-2.41	1.09	591.02	40.95	15471.375	1031
30690	-0.92	-2.40	1.07	590.71	43.61	15471.382	1031
30695	-0.77	-2.78	1.03	590.89	43.47	15471.386	1031
30700	-0.62	-2.44	1.05	591.39	41.78	15471.391	1031
30705	-0.95	-2.42	1.13	592.31	42.65	15471.396	1031
30710	-1.73	-2.15	1.22	592.16	44.18	15471.403	1031
30715	-1.30	-2.32	1.16	592.73	46.13	15471.406	1031
30720	-0.85	-2.54	1.12	592.81	47.10	15471.411	1031
30725	-0.87	-2.69	1.11	592.88	47.17	15471.416	1031
30730	-0.48	-2.49	1.05	592.57	47.03	15471.421	1031
30735	-0.57	-3.06	1.16	594.57	50.07	15471.429	1031
30740	-1.38	-2.46	1.27	594.35	49.53	15471.433	1031
30745	-1.19	-2.79	1.20	594.73	51.04	15471.438	1031
30750	-0.84	-2.96	1.17	594.66	51.75	15471.438	1031
30755	-1.09	-3.22	1.24	595.96	52.58	15471.448	1031
30760	-0.95	-2.65	1.26	596.28	55.44	15471.452	1031
30765	-1.06	-2.52	1.30	596.82	57.19	15471.459	1031
30770	-0.99	-3.28	1.24	597.19	55.83	15471.463	1031
30775	-1.33	-2.96	1.31	597.01	57.00	15471.467	1031
30780	-1.16	-3.22	1.28	596.90	56.95	15471.469	1031
30785	-1.08	-3.16	1.30	598.61	57.39	15471.478	1031
30790	-0.75	-3.19	1.28	598.35	56.42	15471.482	1031
30795	-0.71	-3.10	1.28	598.20	56.95	15471.485	1031
30800	-1.25	-2.89	1.36	598.23	59.07	15471.494	1031
30805	-0.78	-2.92	1.32	599.18	57.35	15471.497	1031
30810	-1.45	-2.78	1.44	599.81	57.30	15471.500	1031
30815	-0.88	-2.85	1.36	599.74	57.19	15471.506	1031
30820	-1.30	-2.83	1.43	599.66	55.53	15471.510	1031
30825	-0.60	-3.11	1.30	600.88	60.12	15471.519	1031
30830	-0.85	-3.26	1.39	601.17	58.69	15471.521	1031
30835	-1.49	-3.18	1.48	601.27	60.97	15471.527	1031
30840	-0.96	-3.23	1.46	601.03	57.38	15471.531	1031
30845	-1.28	-3.98	1.43	601.23	55.66	15471.534	1031
30850	-0.72	-3.59	1.39	602.29	56.66	15471.543	1031
30855	-1.29	-2.75	1.47	602.45	56.94	15471.546	1031
30860	-0.96	-3.32	1.46	603.35	59.45	15471.554	1031
30865	-0.89	-3.72	1.45	603.43	60.08	15471.558	1031
30870	-0.75	-3.39	1.43	603.40	60.82	15471.562	1031
30875	-1.02	-3.18	1.48	603.19	59.03	15471.564	1031
30880	-1.59	-3.31	1.53	604.40	59.04	15471.573	1031
30885	-0.72	-3.51	1.44	604.71	61.69	15471.576	1031
30890	-0.58	-3.06	1.41	604.79	62.46	15471.584	1031
30895	-0.54	-3.41	1.44	604.95	62.59	15471.589	1031
30900	-0.48	-3.93	1.46	605.91	64.28	15471.593	1031
30905	-0.57	-3.63	1.49	606.33	67.73	15471.594	1031
30910	-1.20	-3.65	1.58	606.68	66.12	15471.604	1031
30915	-1.08	-3.95	1.59	606.94	64.77	15471.607	1031
30920	-0.88	-4.06	1.59	607.14	65.55	15471.609	1031
30925	-0.93	-3.30	1.63	606.92	66.56	15471.619	1031
30930	-1.48	-3.47	1.67	607.54	66.37	15471.623	1031
30935	-1.18	-3.78	1.64	608.52	68.48	15471.625	1031
30940	-0.47	-4.21	1.57	608.61	68.72	15471.632	1031
30945	-0.92	-3.91	1.62	609.26	68.59	15471.639	1031
30950	-0.71	-4.22	1.58	609.14	68.45	15471.641	1031
30955	-0.57	-4.25	1.59	609.36	69.57	15471.646	1031
30960	-0.91	-4.27	1.64	609.60	70.22	15471.651	1031
30965	-1.00	-4.37	1.73	610.69	72.90	15471.656	1031
30970	-0.84	-4.45	1.69	610.63	72.98	15471.658	1031
30975	-0.68	-4.62	1.63	610.57	72.66	15471.666	1031
30980	-0.86	-3.97	1.70	610.58	73.16	15471.671	1031
30985	-1.41	-4.09	1.81	612.19	74.30	15471.679	1031
30990	-0.96	-4.38	1.71	612.58	74.47	15471.684	1031
30995	-0.70	-4.59	1.72	612.41	74.76	15471.688	1031
31000	-1.03	-4.22	1.77	612.28	75.45	15471.689	1031
31005	-1.01	-4.03	1.83	613.51	76.52	15471.698	1031
31010	-0.85	-4.19	1.77	613.75	77.92	15471.702	1031
31015	-1.23	-4.95	1.87	613.93	78.09	15471.704	1031
31020	-0.85	-4.84	1.80	614.01	77.23	15471.714	1031
31025	-0.91	-4.67	1.83	615.23	78.34	15471.718	1031
31030	-0.98	-5.01	1.85	615.54	78.90	15471.719	1031
31035	-0.97	-4.39	1.89	615.68	79.92	15471.729	1031
31040	-0.90	-4.34	1.89	615.62	79.97	15471.731	1031
31045	-1.08	-4.81	1.92	616.45	78.60	15471.734	1031
31050	-1.13	-4.14	1.94	617.10	75.60	15471.744	1031
31055	-1.16	-4.27	1.98	616.98	75.42	15471.748	1031
31060	-0.87	-4.99	1.90	616.75	77.12	15471.750	1031
31065	-0.72	-4.88	1.86	617.50	79.95	15471.756	1031
31070	-0.17	-5.14	1.86	618.61	84.59	15471.763	1031
31075	-0.92	-5.04	1.96	618.53	84.96	15471.766	1031
31080	-0.75	-5.19	1.96	619.20	85.49	15471.774	1031
31085	-1.00	-5.23	1.94	618.93	83.02	15471.776	1031
31090	-0.85	-5.11	1.96	619.51	80.50	15471.783	1031
31095	-1.17	-5.01	2.02	619.37	82.94	15471.783	1031
31100	-0.73	-5.28	2.01	620.51	85.60	15471.792	1031
31105	-0.70	-5.98	2.01	621.19	89.20	15471.796	1031
31110	-0.71	-5.31	2.03	621.78	90.22	15471.802	1031
31115	-1.15	-5.44	2.14	621.80	88.91	15471.808	1031
31120	-1.01	-5.34	2.12	621.76	91.09	15471.812	1031
31125	-0.60	-5.39	2.07	621.76	89.07	15471.813	1031
31130	-1.49	-5.51	2.19	622.79	92.68	15471.823	1031
31135	-0.98	-5.84	2.15	623.15	91.47	15471.827	1031
31140	-0.70	-6.14	2.04	622.88	89.42	15471.829	1031
31145	-1.01	-6.08	2.15	623.16	90.46	15471.839	1031
31150	-0.24	-6.07	2.05	624.57	89.40	15471.844	1031
31155	-0.21	-6.77	2.04	624.44	89.76	15471.844	1031
31160	-0.53	-5.98	2.14	624.81	88.52	15471.854	1031
31165	-0.45	-5.94	2.10	624.59	91.93	15471.857	1031
31170	-0.39	-6.11	2.15	625.08	92.92	15471.859	1031
31175	-0.60	-6.33	2.21	626.12	94.91	15471.870	1031
31180	-0.92	-5.96	2.24	626.01	97.11	15471.873	1031
31185	-1.07	-5.99	2.27	626.28	96.26	15471.875	1031
31190	-1.08	-6.07	2.26	626.51	96.68	15471.884	1031
31195	-0.58	-6.08	2.20	627.51	96.89	15471.888	1031
31200	-0.81	-6.17	2.25	627.84	97.68	15471.891	1031
31205	-0.78	-6.13	2.27	627.93	96.01	15471.896	1031
31210	-0.78	-6.73	2.29	627.93	98.20	15471.901	1031
31215	-0.94	-6.58	2.34	629.42	101.24	15471.906	1031
31220	-0.23	-6.69	2.24	629.05	100.58	15471.911	1031
31225	-0.74	-6.39	2.31	629.28	99.82	15471.919	1031
31230	-1.11	-5.95	2.39	629.29	100.64	15471.921	1031
31235	-1.00	-6.44	2.36	630.45	101.65	15471.926	1031
31240	-0.86	-6.41	2.40	630.54	103.37	15471.933	1031
31245	-1.05	-6.51	2.43	631.81	100.08	15471.938	1031
31250	-0.67	-6.83	2.38	631.24	100.68	15471.938	1031
31255	-0.93	-6.53	2.37	631.18	102.05	15471.948	1031
31260	-0.61	-6.43	2.39	631.31	103.05	15471.952	1031
31265	-0.50	-6.86	2.40	632.36	108.03	15471.954	1031
31270	-0.88	-6.61	2.48	633.16	109.06	15471.964	1031
31275	-0.81	-6.46	2.68	633.08	109.34	15471.969	1031
31280	-0.91	-6.88	2.50	633.69	110.02	15471.969	1031
31285	-0.74	-7.05	2.52	633.67	110.95	15471.979	1031
31290	-0.90	-6.52	2.51	633.96	112.41	15471.981	1031
31295	-0.91	-6.82	2.52	634.03	111.06	15471.984	1031
31300	-0.55	-6.93	2.48	635.24	111.57	15471.995	1031
31305	-1.05	-6.75	2.56	635.38	111.52	15471.998	1031
31310	-0.76	-7.19	2.52	635.53	110.81	15472.001	1031
31315	-0.96	-6.79	2.55	635.58	111.09	15472.005	1031
31320	-0.49	-7.30	2.51	635.66	111.18	15472.010	1031
31325	-0.33	-7.46	2.47	635.91	109.78	15472.015	1031
31330	-0.58	-7.59	2.56	637.42	115.11	15472.023	1031
31335	-1.03	-7.09	2.69	637.80	116.25	15472.026	1031
31340	-0.62	-7.57	2.59	637.76	117.35	15472.031	1031
31345	-0.80	-7.20	2.61	637.82	117.43	15472.036	1031
31350	-0.46	-8.01	2.60	638.59	116.44	15472.042	1031
31355	-0.35	-7.95	2.64	639.02	117.87	15472.046	1031
31360	-0.80	-7.69	2.67	639.18	121.53	15472.053	1031
31365	-0.87	-7.33	2.67	639.23	119.63	15472.057	1031
31370	-0.90	-7.27	2.69	639.40	119.80	15472.062	1031
31375	-0.62	-7.93	2.64	639.37	118.91	15472.063	1031
31380	-0.77	-7.93	2.72	640.56	119.71	15472.074	1031
31385	-0.72	-7.80	2.75	641.24	119.98	15472.077	1031
31390	-0.78	-7.72	2.68	641.23	120.24	15472.084	1031
31395	-0.93	-8.04	2.77	641.59	121.34	15472.089	1031
31400	-0.46	-7.86	2.75	641.56	120.65	15472.093	1031
31405	-0.63	-7.84	2.72	641.49	120.31	15472.096	1031
31410	-0.61	-7.93	2.80	642.64	121.46	15472.104	1031
31415	-0.68	-8.06	2.84	643.55	121.57	15472.107	1031
31420	-1.00	-8.17	2.86	644.23	122.54	15472.109	1031
31425	-0.86	-8.66	2.87	644.73	123.00	15472.119	1031
31430	-0.80	-8.52	2.86	644.99	124.47	15472.122	1031
31435	-0.26	-9.04	2.82	644.88	126.36	15472.125	1031
31440	-0.53	-8.76	2.84	644.81	126.77	15472.132	1031
31445	-0.97	-8.32	2.94	645.02	126.55	15472.135	1031
31450	-0.33	-8.48	2.82	644.99	125.78	15472.140	1031
31455	-1.01	-8.55	3.01	646.73	132.77	15472.148	1031
31460	-0.70	-8.38	2.98	646.66	133.51	15472.152	1031
31465	-0.65	-8.43	2.92	647.02	133.18	15472.156	1031
31470	-0.50	-8.82	2.92	646.82	135.34	15472.158	1031
31475	-0.25	-8.68	2.98	647.98	136.99	15472.168	1031
31480	-0.15	-8.92	2.92	648.23	137.75	15472.171	1031
31485	-0.21	-9.02	2.91	648.24	137.67	15472.174	1031
31490	-0.55	-9.14	2.98	648.39	138.97	15472.185	1031
31495	-0.24	-9.23	2.90	649.65	141.69	15472.188	1031
31500	-0.52	-9.17	3.07	649.82	140.92	15472.188	1031
31505	0.15	-9.48	2.95	649.94	140.56	15472.199	1031
31510	-0.47	-9.21	3.02	649.96	140.18	15472.202	1031
31515	-0.48	-9.07	3.09	650.61	141.64	15472.206	1031
31520	-0.08	-9.59	3.04	651.48	142.28	15472.214	1031
31525	-0.11	-9.52	3.05	651.97	144.11	15472.216	1031
31530	-0.31	-9.38	3.08	652.42	144.63	15472.219	1031
31535	-0.18	-9.72	3.10	652.41	146.16	15472.229	1031
31540	0.15	-9.56	3.08	652.37	146.19	15472.231	1031
31545	-0.42	-9.57	3.17	652.28	146.23	15472.234	1031
31550	-0.40	-9.62	3.12	652.46	146.66	15472.245	1031
31555	-0.06	-9.91	3.06	652.65	146.69	15472.248	1031
31560	-0.43	-9.80	3.08	652.98	147.85	15472.250	1031
31565	-0.19	-9.54	3.17	652.63	148.47	15472.257	1031
31570	-0.71	-9.57	3.18	652.80	148.18	15472.260	1031
31575	-0.43	-9.56	3.15	652.89	149.17	15472.266	1031
31580	0.04	-9.90	3.19	655.97	151.99	15472.272	1031
31585	-0.45	-10.14	3.27	656.02	151.64	15472.277	1031
31590	0.09	-10.38	3.18	655.97	152.25	15472.281	1031
31595	-0.23	-10.59	3.20	655.85	150.03	15472.285	1031
31600	-0.26	-10.31	3.23	657.30	155.90	15472.294	1031
31605	-0.06	-10.44	3.24	657.56	155.91	15472.296	1031
31610	0.19	-10.94	3.22	657.45	155.28	15472.299	1031
31615	-0.26	-10.41	3.30	657.28	155.01	15472.307	1031
31620	0.54	-11.29	3.18	659.14	158.35	15472.312	1031
31625	-0.30	-10.58	3.34	659.32	157.62	15472.313	1031
31630	-0.26	-10.44	3.35	659.33	158.25	15472.324	1031
31635	-0.31	-10.41	3.39	659.50	158.76	15472.326	1031
31640	-0.62	-10.88	3.45	660.46	161.41	15472.333	1031
31645	-0.03	-10.88	3.38	660.77	163.24	15472.339	1031
31650	-0.63	-10.85	3.45	660.92	163.28	15472.343	1031
31655	-0.30	-10.54	3.41	660.91	164.50	15472.344	1031
31660	-0.54	-10.30	3.45	662.09	165.62	15472.354	1031
31665	-0.25	-10.88	3.44	662.17	167.15	15472.357	1031
31670	0.13	-11.37	3.36	661.98	167.63	15472.359	1030
31675	-0.17	-11.02	3.47	662.30	167.65	15472.369	1030
31680	-0.58	-10.96	3.50	661.88	167.87	15472.372	1030
31685	-0.43	-10.99	3.48	661.08	167.24	15472.375	1030
31690	-0.20	-11.08	3.45	661.00	167.38	15472.381	1030
31695	0.09	-11.43	3.35	660.18	166.63	15472.387	1030
31700	-0.19	-11.08	3.41	660.17	167.17	15472.391	1030
31705	0.06	-11.03	3.36	660.13	167.23	15472.397	1030
31710	0.37	-11.13	3.30	660.10	168.29	15472.402	1030
31715	-0.18	-10.88	3.40	660.06	168.73	15472.406	1030
31720	-0.14	-11.43	3.41	660.10	168.87	15472.408	1030
31725	-0.70	-10.81	3.38	658.00	169.71	15472.420	1030
31730	-0.67	-10.52	3.36	657.93	169.25	15472.421	1030
31735	-0.67	-10.45	3.39	657.82	167.40	15472.425	1030
31740	-0.22	-10.98	3.37	657.70	166.59	15472.434	1030
31745	0.08	-10.23	3.26	656.33	165.57	15472.439	1030
31750	-0.82	-10.42	3.43	656.23	166.36	15472.438	1030
31755	0.12	-10.71	3.31	655.97	165.74	15472.448	1030
31760	-0.06	-10.65	3.28	656.50	166.59	15472.452	1030
31765	-0.78	-10.08	3.35	654.95	163.25	15472.459	1030
31770	-0.44	-10.10	3.33	654.77	164.01	15472.463	1030
31775	-0.48	-10.38	3.32	654.53	163.80	15472.467	1030
31780	-0.37	-10.29	3.30	654.83	166.23	15472.469	1030
31785	-0.34	-10.51	3.26	654.39	165.30	15472.479	1030
31790	-0.00	-10.26	3.23	653.47	164.69	15472.483	1030
31795	-0.01	-10.22	3.22	653.65	162.88	15472.484	1030
31800	-0.40	-10.51	3.23	653.49	162.32	15472.495	1030
31805	-0.50	-10.51	3.22	653.23	163.57	15472.497	1030
31810	0.08	-10.47	3.12	652.11	161.85	15472.500	1030
31815	-0.29	-9.85	3.21	652.04	161.69	15472.506	1030
31820	-0.06	-9.90	3.16	652.03	159.91	15472.510	1030
31825	-0.49	-9.98	3.18	651.85	160.24	15472.515	1030
31830	-0.67	-10.20	3.16	650.50	160.33	15472.521	1030
31835	-0.33	-9.97	3.11	650.34	159.76	15472.526	1030
31840	0.30	-10.19	2.98	650.08	159.62	15472.531	1030
31845	-0.21	-9.91	3.11	650.57	159.57	15472.535	1030
31850	-0.68	-9.66	3.16	650.48	159.55	15472.542	1030
31855	-0.44	-9.84	3.13	650.01	160.03	15472.546	1030
31860	-0.64	-9.73	3.14	648.60	159.10	15472.551	1030
31865	-0.33	-9.37	3.05	648.08	159.23	15472.559	1030
31870	-0.60	-10.09	3.07	648.12	158.00	15472.562	1030
31875	-0.11	-9.82	3.01	647.95	156.79	15472.564	1030
31880	0.06	-9.62	2.98	647.99	154.83	15472.573	1030
31885	0.40	-10.07	2.93	647.98	155.62	15472.577	1030
31890	0.02	-9.02	2.92	646.16	152.53	15472.583	1030
31895	-0.28	-9.34	2.99	646.19	152.62	15472.589	1030
31900	-0.62	-9.38	3.02	646.01	153.82	15472.593	1030
31905	-0.40	-9.36	2.97	646.11	151.60	15472.594	1030
31910	-0.64	-9.05	2.97	645.76	152.86	15472.604	1030
31915	-0.55	-8.89	2.92	644.30	149.18	15472.607	1030
31920	-0.07	-9.15	2.87	644.39	149.98	15472.609	1030
31925	-0.76	-9.11	2.95	644.48	148.93	15472.618	1030
31930	-0.91	-8.73	2.99	644.69	148.74	15472.622	1030
31935	0.01	-9.33	2.79	643.11	147.69	15472.625	1030
31940	-0.13	-9.17	2.86	643.00	147.75	15472.632	1030
31945	-0.30	-8.93	2.83	642.90	147.25	15472.639	1030
31950	-0.59	-8.80	2.90	643.00	146.27	15472.640	1030
31955	-0.41	-8.93	2.81	641.66	144.17	15472.648	1030
31960	-0.01	-8.60	2.75	641.52	145.13	15472.652	1030
31965	-0.61	-8.27	2.82	641.29	142.76	15472.656	1030
31970	-0.49	-8.51	2.79	641.12	141.96	15472.658	1030
31975	-0.19	-8.76	2.77	641.07	142.47	15472.669	1030
31980	-0.17	-8.63	2.73	640.71	141.66	15472.671	1030
31985	-0.59	-8.81	2.82	640.92	141.02	15472.679	1030
31990	-0.49	-8.30	2.80	640.75	139.79	15472.683	1030
31995	-0.34	-8.32	2.70	639.02	138.12	15472.688	1030
32000	-0.07	-8.08	2.67	638.65	138.99	15472.689	1030
32005	-0.90	-8.08	2.81	638.09	138.12	15472.698	1030
32010	-0.30	-8.04	2.67	638.03	137.06	15472.703	1030
32015	-1.06	-8.00	2.72	638.01	136.57	15472.704	1030
32020	-0.42	-8.48	2.67	638.12	136.24	15472.714	1030
32025	-0.08	-8.29	2.61	637.17	136.27	15472.717	1030
32030	-0.17	-8.19	2.60	636.29	136.11	15472.719	1030
32035	-0.05	-8.47	2.56	636.40	134.50	15472.729	1030
32040	-0.77	-7.48	2.73	636.32	134.14	15472.733	1030
[truncated: 112,383 more rows]
