# Supplementary material for: Structural characterization of the saxitoxin-targeting APTSTX1 aptamer using optical tweezers and molecular dynamics simulations
Source: PLoS One. 2019 Nov 7;14(11):e0222468. doi: 10.1371/journal.pone.0222468 (PMC6837747; doi:10.1371/journal.pone.0222468)
Supplement: S1 File — Data repository, aptamer control condition and aptamer under SXT. (ZIP) [file pone.0222468.s005.zip › Data/Data/August/070815/4ACOM.txt]

Instrument name = Christians toy
*****Calibration values *****
TrapA Temperature Fudge	-0.400000
TrapB Temperature Fudge	-1.550000
TrapA Force Sensitivity	0.025700	0.026000	0.032000
TrapB Force Sensitivity	0.026200	0.027400	0.032000
TrapA Lever Sensitivity	15000.000000	14500.000000	0.000000
TrapB Lever Sensitivity	15200.000000	14500.000000	0.000000
Motor Threshold	20	20	20
*****Initial Preference Settings*****
ForceRateDiv	1
ForceGain	32
PosRateDivA	3
PosRateDivB	3
PositionGainA	32
PositionGainB	32
GotoSpeedX	10
GotoSpeedY	10
GotoSpeedZ	5
MaxDataFileSize	10000000
HopDistance	2
*CycleCount/n____	1
*A_PsdX__________	0
*A_PsdY__________	0
*A_PsdSum________	0
*A_Iris__________	0
*A_LeverX________	0
*A_LeverY________	0
*A_LeverSum______	0
*B_PsdX__________	0
*B_PsdY__________	0
*B_PsdSum________	0
*B_Iris__________	0
*B_LeverX________	0
*B_LeverY________	0
*B_LeverSum______	0
*A_Temperature___	0
*B_Temperature___	0
*X_force_________	1
*Y_force_________	1
*Z_force_________	1
*Tension_________	0
*A_dist-X________	0
*A_dist-Y________	1
*B_dist-X________	0
*B_dist-Y________	1
*Motor_X_________	0
*Motor_Y_________	0
*Motor_Z_________	0
*MotorVel_X______	0
*MotorVel_Y______	0
*MotorVel_Z______	0
*A_trapPIC_Err___	0
*B_trapPIC_Err___	0
*comPIC_Err______	0
*A_CycleCount____	0
*B_CycleCount____	0
*Motor_CycleCount	0
*time(sec)_______	1
*Status__________	1
*Null____________	0
samples/line_HI	400
samples/line_LO	20
goto0	8388608	8388608	8388608
goto1	8411600	8394604	8394810
goto2	8450275	8417150	8391626
goto3	8446907	8363215	8394086
goto4	8422772	8353948	8399333
goto5	8388608	8388608	8388608
goto6	8388608	8388608	8388608
goto7	8388608	8388608	8388608
goto8	8388608	8388608	8388608
goto9	8388608	8388608	8388608
yourXYZint	123	456	789
MaxForceP1	15.000000
MinForceP1	1.000000
PullRateP1	100.000000
refoldTime1	0.000000
unfoldTime1	0.000000
MaxForceP2	75.000000
MinForceP2	2.000000
PullRateP2	1000.000000
refoldTime2	0.000000
unfoldTime2	0.000000
MaxForceP3	10.000000
MinForceP3	-10.000000
PullRateP3	1.000000
refoldTime3	2.000000
unfoldTime3	2.000000
constForce1	19.000000
constForce2	20.000000
yourFloat	1.234000
yourXYZfloat	1.000000	2.000000	3.000000
*****End Initial Preference Settings*****

Zero-Force Offsets (pN)  4.043941	3.004473	-69.093475
0	trapA_Empty_PSD_Sum = 19659
        trapB_Empty_PSD_Sum = 19209
        trapA_Empty_Iris = 17809
        trapB_Empty_Iris = 18698
        trapA_Full_PSD_Sum = 20277
        trapB_Full_PSD_Sum = 21227
        trapA_Full_Iris = 18347
        trapB_Full_Iris = 20499
5105	tempA = 21.699	tempB = 22.107
15120	tempA = 21.693	tempB = 22.088
23355	Start P1 pulling protocol 
23460	   maxForce-limit
25055	   minForce-limit
25170	tempA = 21.707	tempB = 22.102
26430	   maxForce-limit
27695	   minForce-limit
29005	   maxForce-limit
30310	   minForce-limit
31670	   maxForce-limit
32970	   minForce-limit
34310	   maxForce-limit
35235	tempA = 21.703	tempB = 22.114
35660	   minForce-limit
36960	   maxForce-limit
38285	   minForce-limit
39600	   maxForce-limit
40915	   minForce-limit
42255	   maxForce-limit
43560	   minForce-limit
44895	   maxForce-limit
45250	tempA = 21.707	tempB = 22.107
46225	   minForce-limit
47585	   maxForce-limit
48940	   minForce-limit
50245	   maxForce-limit
51530	   minForce-limit
52760	   maxForce-limit
54000	   minForce-limit
55270	   maxForce-limit
55300	tempA = 21.707	tempB = 22.104
56480	   minForce-limit
57745	   maxForce-limit
59035	   minForce-limit
60420	   maxForce-limit
61850	   minForce-limit
63310	   maxForce-limit
64715	   minForce-limit
65305	tempA = 21.700	tempB = 22.119
66040	   maxForce-limit
67470	   minForce-limit
68910	   maxForce-limit
70295	   minForce-limit
71695	   maxForce-limit
73035	   minForce-limit
74385	   maxForce-limit
75355	tempA = 21.714	tempB = 22.103
75680	   minForce-limit
76915	   maxForce-limit
78205	   minForce-limit
79485	   maxForce-limit
80835	   minForce-limit
82150	   maxForce-limit
83440	   minForce-limit
84820	   maxForce-limit
85410	tempA = 21.708	tempB = 22.109
86130	   minForce-limit
87445	   maxForce-limit
88725	   minForce-limit
90020	   maxForce-limit
91300	   minForce-limit
92615	   maxForce-limit
93915	   minForce-limit
95230	   maxForce-limit
95420	tempA = 21.695	tempB = 22.114
96535	   minForce-limit
97795	   maxForce-limit
99025	   minForce-limit
100290	   maxForce-limit
101610	   minForce-limit
102925	   maxForce-limit
104250	   minForce-limit
105470	tempA = 21.702	tempB = 22.108
105555	   maxForce-limit
106805	   minForce-limit
108150	   maxForce-limit
109450	   minForce-limit
110820	   maxForce-limit
112215	   minForce-limit
113545	   maxForce-limit
114915	   minForce-limit
115485	tempA = 21.710	tempB = 22.114
116315	   maxForce-limit
117715	   minForce-limit
119005	   maxForce-limit
120375	   minForce-limit
121740	   maxForce-limit
123040	   minForce-limit
124360	   maxForce-limit
125555	tempA = 21.715	tempB = 22.113
125630	   minForce-limit
126895	   maxForce-limit
128225	   minForce-limit
129520	   maxForce-limit
130855	   minForce-limit
132175	   maxForce-limit
133565	   minForce-limit
134910	   maxForce-limit
135595	tempA = 21.723	tempB = 22.119
136265	   minForce-limit
137610	   maxForce-limit
138915	   minForce-limit
140260	   maxForce-limit
141590	   minForce-limit
142870	   maxForce-limit
144205	   minForce-limit
145485	   maxForce-limit
145620	tempA = 21.704	tempB = 22.124
146765	   minForce-limit
148085	   maxForce-limit
149580	   minForce-limit
151000	   maxForce-limit
152385	   minForce-limit
153805	   maxForce-limit
155235	   minForce-limit
155675	tempA = 21.714	tempB = 22.125
156630	   maxForce-limit
158015	   minForce-limit
159390	   maxForce-limit
160885	   minForce-limit
162450	   maxForce-limit
164015	   minForce-limit
165550	   maxForce-limit
165685	tempA = 21.712	tempB = 22.122
167210	   minForce-limit
168780	   maxForce-limit
170375	   minForce-limit
171975	   maxForce-limit
173465	   minForce-limit
174950	   maxForce-limit
175730	tempA = 21.715	tempB = 22.131
176430	   minForce-limit
177905	   maxForce-limit
179330	   minForce-limit
180780	   maxForce-limit
182140	   minForce-limit
183575	   maxForce-limit
184920	   minForce-limit
185795	tempA = 21.722	tempB = 22.119
186335	   maxForce-limit
187835	   minForce-limit
189315	   maxForce-limit
190765	   minForce-limit
192195	   maxForce-limit
193595	   minForce-limit
194950	   maxForce-limit
195800	tempA = 21.733	tempB = 22.117
196270	   minForce-limit
198045	   maxForce-limit
199895	   minForce-limit
201795	   maxForce-limit
203680	   minForce-limit
205520	   maxForce-limit
205850	tempA = 21.707	tempB = 22.127
207445	   minForce-limit
209410	   maxForce-limit
211465	   minForce-limit
213440	   maxForce-limit
215540	   minForce-limit
215900	tempA = 21.728	tempB = 22.127
217560	   maxForce-limit
219595	   minForce-limit
221620	   maxForce-limit
223550	   minForce-limit
225520	   maxForce-limit
225915	tempA = 21.718	tempB = 22.134
227590	   minForce-limit
229615	   maxForce-limit
231710	   minForce-limit
233740	   maxForce-limit
235795	   minForce-limit
236005	tempA = 21.721	tempB = 22.125
237870	   maxForce-limit
239860	   minForce-limit
241850	   maxForce-limit
243950	   minForce-limit
245995	   maxForce-limit
246015	tempA = 21.721	tempB = 22.128
247975	   minForce-limit
249965	   maxForce-limit
252005	   minForce-limit
254060	   maxForce-limit
256060	tempA = 21.741	tempB = 22.143
   minForce-limit
258090	   maxForce-limit
260125	   minForce-limit
262145	   maxForce-limit
264215	   minForce-limit
266115	tempA = 21.735	tempB = 22.127
266200	   maxForce-limit
268335	   minForce-limit
270535	   maxForce-limit
272695	   minForce-limit
274960	   maxForce-limit
276115	tempA = 21.728	tempB = 22.146
277210	   minForce-limit
279480	   maxForce-limit
281635	   minForce-limit
284575	   maxForce-limit
286175	tempA = 21.727	tempB = 22.138
287635	   minForce-limit
289790	   maxForce-limit
291985	   minForce-limit
294135	   maxForce-limit
296195	tempA = 21.742	tempB = 22.135
296290	   minForce-limit
298635	   maxForce-limit
300865	   minForce-limit
303105	   maxForce-limit
305400	   minForce-limit
306260	tempA = 21.745	tempB = 22.141
307690	   maxForce-limit
309955	   minForce-limit
312215	   maxForce-limit
314550	   minForce-limit
316315	tempA = 21.733	tempB = 22.149
316845	   maxForce-limit
319170	   minForce-limit
321535	   maxForce-limit
323900	   minForce-limit
326070	   maxForce-limit
326330	tempA = 21.736	tempB = 22.137
328360	   minForce-limit
330585	   maxForce-limit
332675	   minForce-limit
335550	   maxForce-limit
336370	tempA = 21.735	tempB = 22.148
338410	   minForce-limit
340455	   maxForce-limit
342375	   minForce-limit
344770	   maxForce-limit
346430	tempA = 21.744	tempB = 22.152
347085	   minForce-limit
350135	   maxForce-limit
353210	   minForce-limit
356310	   maxForce-limit
356445	tempA = 21.748	tempB = 22.151
359330	   minForce-limit
362150	   maxForce-limit
365120	   minForce-limit
366515	tempA = 21.741	tempB = 22.147
368185	   maxForce-limit
371170	   minForce-limit
374000	   maxForce-limit
376520	tempA = 21.743	tempB = 22.151
376740	   minForce-limit
379605	   maxForce-limit
382375	   minForce-limit
385160	   maxForce-limit
386580	tempA = 21.752	tempB = 22.154
388015	   minForce-limit
390670	   maxForce-limit
393390	   minForce-limit
395615	   maxForce-limit
396650	tempA = 21.757	tempB = 22.145
397780	   minForce-limit
399880	   maxForce-limit
401905	   minForce-limit
403935	   maxForce-limit
406000	   minForce-limit
406665	tempA = 21.754	tempB = 22.162
408065	   maxForce-limit
410190	   minForce-limit
412355	   maxForce-limit
414355	   minForce-limit
416345	   maxForce-limit
416720	tempA = 21.762	tempB = 22.172
418450	   minForce-limit
420575	   maxForce-limit
422565	   minForce-limit
424540	   maxForce-limit
426520	   minForce-limit
426750	tempA = 21.756	tempB = 22.160
428605	   maxForce-limit
430530	   minForce-limit
432460	   maxForce-limit
434530	   minForce-limit
436620	   maxForce-limit
436830	tempA = 21.756	tempB = 22.148
438755	   minForce-limit
440785	   maxForce-limit
442845	   minForce-limit
445025	   maxForce-limit
446900	tempA = 21.750	tempB = 22.165
447140	   minForce-limit
449185	   maxForce-limit
451100	   minForce-limit
453115	   maxForce-limit
455210	   minForce-limit
456930	tempA = 21.764	tempB = 22.144
457295	   maxForce-limit
459275	   minForce-limit
461220	   maxForce-limit
463170	   minForce-limit
465115	   maxForce-limit
466970	tempA = 21.765	tempB = 22.160
467145	   minForce-limit
469170	   maxForce-limit
471110	   minForce-limit
473070	   maxForce-limit
474995	   minForce-limit
476960	   maxForce-limit
476990	tempA = 21.765	tempB = 22.165
478920	   minForce-limit
480870	   maxForce-limit
482885	   minForce-limit
484950	   maxForce-limit
487005	   minForce-limit
487035	tempA = 21.766	tempB = 22.167
489075	   maxForce-limit
491070	   minForce-limit
493045	   maxForce-limit
495125	   minForce-limit
497090	tempA = 21.771	tempB = 22.165
497185	   maxForce-limit
499250	   minForce-limit
501320	   maxForce-limit
503515	   minForce-limit
505710	   maxForce-limit
507105	tempA = 21.766	tempB = 22.166
507975	   minForce-limit
510205	   maxForce-limit
512200	   minForce-limit
514200	   maxForce-limit
516265	   minForce-limit
517165	tempA = 21.761	tempB = 22.164
518320	   maxForce-limit
520380	   minForce-limit
522435	   maxForce-limit
524400	   minForce-limit
526365	   maxForce-limit
527210	tempA = 21.767	tempB = 22.172
528210	   minForce-limit
530120	   maxForce-limit
532050	   minForce-limit
534035	   maxForce-limit
536025	   minForce-limit
537215	tempA = 21.753	tempB = 22.181
538015	   maxForce-limit
539975	   minForce-limit
542085	   maxForce-limit
544140	   minForce-limit
546055	   maxForce-limit
547265	tempA = 21.757	tempB = 22.173
547985	   minForce-limit
549910	   maxForce-limit
551810	   minForce-limit
553690	   maxForce-limit
555520	   minForce-limit
557280	tempA = 21.760	tempB = 22.168
557415	   maxForce-limit
559240	   minForce-limit
560980	   maxForce-limit
562680	   minForce-limit
564370	   maxForce-limit
566165	   minForce-limit
567340	tempA = 21.754	tempB = 22.184
567965	   maxForce-limit
569720	   minForce-limit
571500	   maxForce-limit
573280	   minForce-limit
575075	   maxForce-limit
576850	   minForce-limit
577390	tempA = 21.766	tempB = 22.158
578600	   maxForce-limit
580365	   minForce-limit
582125	   maxForce-limit
583825	   minForce-limit
585575	   maxForce-limit
586990	   minForce-limit
587395	tempA = 21.768	tempB = 22.170
588435	   maxForce-limit
589940	   minForce-limit
591430	   maxForce-limit
592945	   minForce-limit
594435	   maxForce-limit
595935	   minForce-limit
597435	tempA = 21.767	tempB = 22.169
   maxForce-limit
598895	   minForce-limit
600315	   maxForce-limit
601795	   minForce-limit
603265	   maxForce-limit
604700	   minForce-limit
606105	   maxForce-limit
607450	tempA = 21.772	tempB = 22.170
607545	   minForce-limit
609110	   maxForce-limit
610565	   minForce-limit
611960	   maxForce-limit
613410	   minForce-limit
614805	   maxForce-limit
616230	   minForce-limit
617505	tempA = 21.776	tempB = 22.175
617655	   maxForce-limit
619380	   minForce-limit
621100	   maxForce-limit
622865	   minForce-limit
624670	   maxForce-limit
626385	   minForce-limit
627555	tempA = 21.765	tempB = 22.167
628085	   maxForce-limit
629835	   minForce-limit
631585	   maxForce-limit
633335	   minForce-limit
635105	   maxForce-limit
636185	End Write
