# Supplementary material for: Structural characterization of the saxitoxin-targeting APTSTX1 aptamer using optical tweezers and molecular dynamics simulations
Source: PLoS One. 2019 Nov 7;14(11):e0222468. doi: 10.1371/journal.pone.0222468 (PMC6837747; doi:10.1371/journal.pone.0222468)
Supplement: S1 File — Data repository, aptamer control condition and aptamer under SXT. (ZIP) [file pone.0222468.s005.zip › Data/Data/August/070815/4bnA.txt]

#Begin Write:
CycleCount/n	X_force	Y_force	Z_force	A_dist-Y	B_dist-Y	time(sec)	Status
100	-0.36	-1.76	0.95	633.06	123.45	15325.273	1030
200	-0.48	-1.67	0.99	632.71	119.02	15325.375	1030
300	-1.80	-1.57	1.04	632.36	121.40	15325.485	1030
400	-0.10	0.25	0.31	605.27	88.44	15325.580	1030
500	0.14	-0.38	0.40	608.70	88.62	15325.685	1031
600	0.42	-0.81	0.44	615.48	97.06	15325.781	1031
700	-0.03	-1.32	0.63	622.56	98.53	15325.875	1031
800	-0.44	-1.09	0.89	629.89	109.05	15325.983	1031
900	-1.06	-1.29	1.05	637.14	120.35	15326.083	1031
1000	-0.73	-2.76	1.27	645.10	131.02	15326.184	1031
1100	-0.93	-2.92	1.51	651.23	137.57	15326.281	1031
1200	-0.87	-3.51	1.78	659.19	151.27	15326.375	1031
1300	-1.09	-4.15	1.93	665.56	162.47	15326.480	1031
1400	-1.18	-5.16	2.15	672.86	172.78	15326.568	1031
1500	-1.22	-5.55	2.25	679.68	183.01	15326.661	1031
1600	-1.99	-5.56	2.55	687.82	192.01	15326.781	1031
1700	-1.65	-6.75	2.64	695.54	194.31	15326.876	1031
1800	-1.44	-7.95	2.76	702.68	216.85	15326.983	1031
1900	-1.90	-8.29	3.02	709.72	223.63	15327.072	1031
2000	-1.71	-9.43	3.15	718.05	239.71	15327.182	1031
2100	-1.59	-10.08	3.33	724.36	251.99	15327.284	1031
2200	-1.59	-10.38	3.34	727.93	262.86	15327.385	1030
2300	-2.24	-9.70	3.28	720.61	255.60	15327.482	1030
2400	-1.85	-9.02	3.08	713.38	254.32	15327.570	1030
2500	-1.74	-8.52	2.90	705.85	237.32	15327.685	1030
2600	-1.77	-7.69	2.75	697.98	227.55	15327.785	1030
2700	-1.54	-6.99	2.53	691.26	217.24	15327.877	1030
2800	-1.37	-6.18	2.36	685.46	198.67	15327.980	1030
2900	-1.49	-5.51	2.24	678.46	196.84	15328.063	1030
3000	-1.50	-4.60	1.98	670.11	184.45	15328.185	1030
3100	-1.12	-3.91	1.87	662.51	165.67	15328.284	1030
3200	-0.94	-3.90	1.66	657.19	157.00	15328.367	1030
3200	-0.81	-3.56	1.56	651.67	146.39	15328.426	1030
3300	-0.65	-2.84	1.37	645.92	133.53	15328.500	1030
3400	-0.24	-2.08	1.13	638.35	126.29	15328.620	1030
3500	-1.09	-1.71	1.03	630.21	118.83	15328.727	1030
3600	-0.29	-1.52	0.75	623.46	103.30	15328.814	1030
3700	-0.25	-0.93	0.58	615.92	98.29	15328.929	1030
3800	0.09	-0.46	0.38	608.54	90.94	15329.020	1030
3900	-0.17	-0.31	0.42	610.63	86.90	15329.123	1031
4000	-0.23	-0.46	0.54	617.08	100.01	15329.228	1031
4100	0.11	-1.16	0.66	624.40	106.70	15329.312	1031
4200	-0.25	-1.73	0.86	630.97	112.91	15329.418	1031
4300	-0.50	-1.93	1.12	638.53	120.42	15329.512	1031
4400	-0.52	-2.82	1.25	645.29	131.59	15329.620	1031
4500	-0.70	-3.25	1.47	653.42	138.92	15329.720	1031
4600	-0.82	-3.68	1.67	660.01	146.39	15329.818	1031
4700	-0.96	-4.40	1.87	666.82	157.34	15329.913	1031
4800	-0.96	-5.19	2.14	675.42	165.03	15330.028	1031
4900	-1.35	-5.62	2.20	681.51	181.74	15330.117	1031
5000	-1.30	-6.70	2.44	689.56	193.69	15330.229	1031
5100	-1.14	-7.07	2.56	696.88	203.76	15330.314	1031
5200	-1.83	-6.95	2.76	704.64	217.99	15330.424	1031
5300	-1.73	-7.97	2.90	710.19	226.03	15330.499	1031
5400	-1.81	-8.96	3.07	718.21	238.11	15330.620	1031
5500	-1.83	-10.02	3.37	726.44	256.11	15330.731	1031
5600	-1.89	-10.84	3.55	733.56	269.34	15330.815	1031
5700	-2.34	-10.93	3.65	731.73	277.88	15330.925	1030
5800	-1.33	-11.76	3.44	724.92	267.43	15331.027	1030
5900	-1.72	-9.37	3.10	717.70	258.86	15331.123	1030
6000	-2.31	-7.81	2.83	710.57	244.69	15331.227	1030
6100	-1.98	-7.73	2.76	703.82	231.98	15331.319	1030
6200	-1.53	-7.21	2.65	696.86	219.48	15331.421	1030
6300	-1.53	-6.70	2.57	689.24	203.30	15331.517	1030
6400	-1.50	-5.94	2.35	681.98	194.25	15331.624	1030
6500	-1.22	-5.52	2.17	674.80	182.30	15331.730	1030
6600	-1.14	-4.73	2.00	667.38	172.47	15331.817	1030
6700	-1.23	-4.24	1.77	660.23	159.71	15331.924	1030
6800	-0.61	-3.85	1.57	654.39	151.58	15332.012	1030
6900	-0.75	-2.64	1.33	645.15	126.83	15332.123	1030
7000	-0.13	-2.30	1.02	638.02	113.05	15332.226	1030
7100	-0.25	-1.95	0.89	630.55	101.48	15332.323	1030
7200	0.18	-1.56	0.74	623.59	94.49	15332.426	1030
7300	-0.18	-1.10	0.53	616.13	84.72	15332.513	1030
7400	0.32	-0.56	0.32	608.02	74.80	15332.625	1030
7500	1.07	0.46	0.23	607.18	73.84	15332.725	1031
7600	0.21	-0.98	0.50	614.11	85.03	15332.818	1031
7700	-0.13	-1.20	0.68	620.93	79.21	15332.923	1031
7800	-0.17	-1.51	0.79	627.94	88.78	15333.004	1031
7900	-0.18	-2.02	0.99	634.58	106.63	15333.117	1031
8000	-0.49	-2.47	1.19	642.45	116.39	15333.228	1031
8100	-0.56	-3.19	1.38	649.19	125.66	15333.314	1031
8200	-0.82	-3.41	1.61	656.76	126.07	15333.419	1031
8300	-1.04	-4.56	1.87	664.23	139.16	15333.515	1031
8400	-1.26	-4.90	2.08	671.75	150.47	15333.622	1031
8500	-1.16	-5.59	2.23	678.46	160.67	15333.719	1031
8600	-1.16	-6.18	2.35	685.91	170.71	15333.812	1031
8700	-1.45	-6.77	2.59	693.92	183.35	15333.923	1031
8800	-1.54	-7.00	2.71	700.32	195.71	15334.003	1031
8900	-1.40	-8.29	2.90	708.29	213.95	15334.120	1031
9000	-1.87	-8.80	3.12	715.34	219.14	15334.224	1031
9100	-1.77	-9.28	3.27	722.89	234.47	15334.312	1031
9200	-1.96	-10.52	3.46	730.13	247.84	15334.427	1031
9300	-2.13	-10.83	3.71	737.09	261.88	15334.521	1030
9400	-2.23	-10.17	3.48	728.63	256.68	15334.625	1030
9500	-1.62	-9.81	3.19	722.50	251.84	15334.721	1030
9600	-1.78	-9.40	3.14	716.43	244.78	15334.812	1030
9700	-1.68	-8.12	2.91	706.87	230.30	15334.925	1030
9800	-1.67	-7.41	2.73	700.34	219.45	15335.024	1030
9900	-1.47	-6.92	2.58	695.00	200.40	15335.122	1030
10000	-1.41	-6.24	2.44	685.49	186.73	15335.220	1030
10100	-1.12	-5.43	2.24	678.03	170.65	15335.326	1030
10200	-1.29	-5.27	2.10	672.45	163.57	15335.429	1030
10300	-1.28	-4.71	1.89	664.17	148.48	15335.522	1030
10400	-0.97	-4.04	1.72	657.90	141.55	15335.623	1030
10500	-0.84	-3.25	1.46	649.33	132.74	15335.719	1030
10600	-0.44	-2.90	1.25	641.42	120.25	15335.826	1030
10700	-0.35	-1.62	1.03	636.09	105.13	15335.921	1030
10800	-0.42	-1.63	0.81	627.59	84.46	15336.019	1030
10900	-0.07	-0.89	0.63	619.48	70.03	15336.125	1030
11000	0.34	-0.59	0.38	614.05	65.76	15336.229	1030
11100	0.36	-0.83	0.31	605.61	60.14	15336.313	1030
11200	0.57	-1.08	0.33	605.92	59.24	15336.429	1031
11300	0.26	-1.22	0.47	613.06	67.15	15336.519	1031
11400	0.32	-1.94	0.63	620.21	76.83	15336.623	1031
11500	0.18	-2.12	0.80	626.18	94.18	15336.729	1031
11600	0.09	-2.47	0.95	634.62	106.22	15336.814	1031
11700	-0.05	-3.10	1.23	642.22	111.51	15336.928	1031
11800	-0.15	-3.53	1.37	647.24	111.98	15337.003	1031
11900	-0.43	-4.37	1.62	656.38	125.03	15337.123	1031
12000	-0.34	-4.83	1.76	662.09	138.02	15337.226	1031
12100	-0.86	-5.61	2.03	669.14	145.19	15337.311	1031
12200	-0.96	-6.45	2.29	677.38	162.59	15337.420	1031
12300	-0.98	-7.05	2.47	683.62	167.89	15337.502	1031
12400	-1.40	-7.81	2.71	692.05	182.19	15337.620	1031
12500	-1.49	-8.70	2.99	699.49	199.09	15337.724	1031
12600	-1.52	-10.19	3.26	707.34	208.92	15337.816	1031
12700	-1.75	-8.52	3.07	714.64	219.95	15337.926	1031
12800	-1.85	-9.48	3.26	722.19	233.76	15338.006	1031
12900	-2.16	-10.12	3.47	729.31	250.13	15338.120	1031
13000	-2.25	-10.15	3.44	728.11	253.42	15338.231	1030
13100	-1.71	-9.85	3.18	720.56	242.12	15338.326	1030
13200	-1.66	-8.46	2.99	714.07	227.86	15338.420	1030
13300	-1.67	-7.78	2.78	705.69	218.87	15338.525	1030
13400	-1.35	-7.46	2.62	699.33	209.85	15338.623	1030
13500	-1.29	-6.76	2.47	691.67	196.02	15338.719	1030
13600	-1.39	-6.57	2.35	684.07	182.07	15338.826	1030
13700	-1.07	-5.75	2.15	677.22	168.89	15338.923	1030
13800	-1.17	-4.95	1.94	671.07	160.64	15339.010	1030
13900	-0.74	-4.14	1.66	663.43	145.58	15339.122	1030
14000	-0.79	-2.88	1.31	655.07	127.48	15339.223	1030
14100	-0.38	-2.71	1.09	648.64	119.26	15339.312	1030
14200	-0.36	-2.03	0.87	640.30	108.92	15339.429	1030
14300	-0.27	-0.79	0.67	632.84	102.26	15339.527	1030
14400	-0.04	-0.96	0.47	625.94	91.58	15339.622	1030
14500	-0.04	-0.64	0.48	626.26	89.68	15339.718	1031
14600	-0.02	-1.40	0.63	633.64	93.21	15339.812	1031
14700	0.02	-1.57	0.83	640.40	100.66	15339.923	1031
14800	-0.64	-2.14	1.05	646.48	102.88	15340.022	1031
14900	-0.40	-2.83	1.25	654.56	112.64	15340.120	1031
15000	-0.61	-2.92	1.54	662.67	123.09	15340.226	1031
15100	-1.02	-4.12	1.76	668.79	136.18	15340.313	1031
15200	-1.10	-4.98	1.94	677.19	140.31	15340.424	1031
15300	-0.57	-5.60	2.02	683.95	163.77	15340.527	1031
15400	-1.02	-6.24	2.35	690.98	177.57	15340.623	1031
15500	-1.46	-6.72	2.47	697.59	189.46	15340.716	1031
15600	-1.64	-7.31	2.69	705.71	199.46	15340.813	1031
15700	-1.49	-8.25	2.91	713.28	212.24	15340.928	1031
15800	-1.63	-8.66	2.95	719.87	221.05	15341.026	1031
15900	-1.85	-9.49	3.19	727.44	238.28	15341.122	1031
16000	-1.83	-9.98	3.49	735.70	254.11	15341.227	1030
16100	-1.79	-9.68	3.17	728.98	244.76	15341.312	1030
16200	-1.49	-8.92	2.98	721.36	243.34	15341.426	1030
16300	-1.63	-8.36	2.81	714.85	229.64	15341.500	1030
16400	-1.74	-7.40	2.68	707.12	219.40	15341.619	1030
16500	-1.40	-7.04	2.51	700.27	212.29	15341.713	1030
16600	-1.30	-6.50	2.40	692.76	196.21	15341.812	1030
16700	-1.05	-5.58	2.13	685.79	191.32	15341.926	1030
16800	-0.86	-5.17	1.93	678.06	176.74	15342.013	1030
16900	-0.98	-4.57	1.79	671.63	166.34	15342.115	1030
17000	-0.80	-3.87	1.60	664.56	163.99	15342.213	1030
17100	-0.33	-3.23	1.34	656.96	159.22	15342.315	1030
17200	-0.37	-2.84	1.10	648.72	153.61	15342.427	1030
17300	-0.54	-2.15	0.96	641.94	135.99	15342.507	1030
17400	-0.23	-1.38	0.79	634.74	120.40	15342.620	1030
17500	0.07	-0.24	0.48	626.28	99.92	15342.724	1030
17600	-0.17	-0.68	0.53	625.65	103.03	15342.824	1031
17700	0.06	-1.49	0.67	633.14	111.14	15342.928	1031
17800	-0.32	-1.74	0.87	640.63	118.91	15343.024	1031
17900	-0.47	-2.48	1.08	648.11	126.90	15343.123	1031
18000	-0.44	-2.83	1.25	655.00	136.20	15343.219	1031
18100	-0.61	-3.28	1.47	661.65	139.12	15343.324	1031
18200	-0.88	-4.06	1.71	669.67	158.08	15343.428	1031
18300	-0.89	-4.89	1.92	676.35	169.44	15343.526	1031
18400	-0.78	-5.91	2.09	683.93	182.17	15343.627	1031
18500	-1.56	-5.66	2.35	690.67	182.06	15343.719	1031
18600	-1.26	-6.43	2.32	697.69	194.97	15343.812	1031
18700	-1.37	-7.04	2.53	704.90	214.60	15343.922	1031
18800	-1.53	-7.76	2.74	712.54	234.87	15344.014	1031
18900	-1.66	-8.65	2.90	720.10	243.63	15344.120	1031
19000	-1.62	-9.23	3.11	727.84	255.45	15344.219	1031
19100	-1.94	-10.28	3.34	736.09	273.12	15344.322	1031
19200	-1.56	-11.38	3.48	742.37	283.81	15344.423	1030
19300	-1.80	-10.26	3.37	735.68	285.79	15344.526	1030
19400	-1.65	-9.58	3.28	729.46	282.11	15344.625	1030
19500	-1.88	-9.12	3.10	722.95	266.18	15344.699	1030
19600	-1.80	-8.86	2.92	717.77	248.34	15344.753	1030
19700	-1.06	-7.93	2.57	710.65	234.44	15344.869	1030
19800	-1.34	-7.02	2.51	703.76	221.78	15344.951	1030
19900	-0.84	-6.91	2.36	695.59	213.81	15345.068	1030
20000	-1.03	-6.31	2.23	689.44	204.48	15345.158	1030
20100	-1.31	-5.33	2.10	681.77	195.51	15345.263	1030
20200	-1.12	-5.51	1.96	674.89	191.48	15345.368	1030
20300	-0.94	-4.29	1.71	667.34	166.31	15345.461	1030
20400	-0.47	-3.69	1.51	659.82	154.55	15345.567	1030
20500	-0.84	-2.63	1.26	653.15	139.18	15345.660	1030
20600	-0.58	-2.23	1.09	645.22	133.68	15345.766	1030
20700	-0.29	-1.41	0.82	638.29	125.15	15345.866	1030
20800	-0.07	-1.24	0.64	630.24	120.48	15345.952	1030
20900	0.01	-0.28	0.42	622.25	109.32	15346.066	1030
21000	0.10	-0.30	0.44	624.45	101.06	15346.169	1031
21100	-0.04	-0.78	0.58	630.79	129.84	15346.250	1031
21200	0.21	-1.99	0.72	639.19	125.80	15346.366	1031
21300	-0.14	-1.70	0.90	645.82	138.97	15346.457	1031
21400	-0.30	-2.43	1.17	653.44	139.89	15346.562	1031
21500	-0.62	-3.35	1.38	660.00	162.59	15346.659	1031
21600	-0.82	-3.84	1.56	667.96	172.13	15346.751	1031
21700	-1.04	-4.85	1.84	674.69	178.48	15346.866	1031
21800	-0.91	-5.31	2.03	681.09	183.23	15346.956	1031
21900	-1.00	-5.80	2.16	689.49	197.61	15347.062	1031
22000	-1.10	-6.49	2.38	697.23	208.39	15347.167	1031
22100	-1.48	-7.37	2.64	704.82	225.82	15347.266	1031
22200	-1.83	-7.59	2.74	711.20	238.50	15347.364	1031
22300	-1.70	-8.54	2.99	719.10	249.17	15347.450	1031
22400	-1.78	-9.46	3.16	727.04	267.37	15347.562	1031
22500	-1.86	-10.29	3.40	734.57	282.75	15347.657	1031
22600	-2.41	-10.60	3.46	738.48	297.15	15347.766	1030
22700	-1.67	-10.11	3.23	731.75	286.07	15347.867	1030
22800	-1.44	-9.40	3.12	723.90	280.48	15347.966	1030
22900	-1.43	-8.93	2.90	717.78	278.97	15348.059	1030
23000	-1.55	-7.80	2.74	709.32	258.80	15348.161	1030
23100	-1.42	-7.30	2.58	702.76	247.26	15348.251	1030
23200	-1.47	-6.61	2.41	696.06	233.00	15348.361	1030
23300	-1.34	-5.71	2.14	687.78	216.41	15348.466	1030
23400	-1.01	-5.16	1.94	681.06	208.73	15348.560	1030
23500	-1.15	-4.68	1.82	673.41	184.64	15348.667	1030
23600	-0.90	-4.09	1.66	667.48	175.02	15348.747	1030
23700	-0.81	-3.18	1.41	659.28	166.73	15348.859	1030
23800	-0.49	-2.65	1.17	651.29	157.72	15348.966	1030
23900	-0.62	-2.10	1.01	644.81	140.14	15349.062	1030
24000	-0.17	-1.55	0.77	637.05	131.78	15349.158	1030
24100	-0.21	-1.30	0.60	629.95	125.37	15349.253	1030
24200	-0.01	-1.03	0.64	633.46	124.84	15349.366	1031
24300	-0.38	-1.55	0.80	640.26	132.25	15349.449	1031
24400	-0.68	-2.92	1.03	648.55	142.62	15349.568	1031
24500	-0.28	-2.64	1.21	654.85	150.08	15349.663	1031
24600	-0.41	-3.36	1.42	662.11	159.21	15349.758	1031
24700	-1.03	-3.15	1.64	669.30	173.33	15349.867	1031
24800	-0.93	-4.54	1.78	675.64	184.82	15349.945	1031
24900	-0.90	-5.71	2.08	683.91	197.58	15350.062	1031
25000	-1.15	-5.75	2.17	690.63	202.86	15350.164	1031
25100	-1.27	-6.57	2.31	698.08	226.98	15350.264	1031
25200	-1.35	-7.04	2.50	704.84	234.67	15350.361	1031
25300	-0.96	-7.30	2.61	711.84	249.63	15350.468	1031
25400	-1.76	-8.89	3.06	720.66	267.49	15350.564	1031
25500	-1.47	-9.10	3.17	728.15	272.49	15350.668	1031
25600	-1.96	-9.96	3.32	735.28	291.20	15350.751	1031
25700	-1.85	-10.80	3.47	740.13	298.23	15350.862	1030
25800	-1.57	-10.52	3.25	732.18	298.35	15350.966	1030
25900	-1.75	-9.42	3.04	725.03	287.42	15351.063	1030
26000	-1.85	-8.64	2.91	718.55	273.09	15351.157	1030
26100	-1.53	-7.77	2.66	711.36	247.66	15351.253	1030
26200	-1.17	-7.31	2.48	703.96	237.73	15351.365	1030
26300	-1.33	-6.89	2.42	696.27	227.71	15351.466	1030
26400	-0.83	-6.31	2.20	689.71	213.09	15351.560	1030
26500	-1.04	-5.83	1.99	682.72	199.91	15351.667	1030
26600	-0.84	-4.82	1.74	674.57	191.27	15351.766	1030
26700	-0.63	-3.95	1.60	667.80	181.73	15351.862	1030
26800	-0.95	-3.53	1.41	659.76	181.45	15351.965	1030
26900	-0.68	-2.72	1.25	652.45	155.70	15352.069	1030
27000	-0.36	-1.75	0.93	645.63	150.02	15352.161	1030
27100	-0.54	-1.38	0.80	638.39	135.28	15352.266	1030
27200	-0.20	-1.05	0.58	631.36	129.93	15352.363	1030
27300	-0.21	-0.31	0.38	625.69	124.23	15352.468	1031
27400	-0.13	-0.90	0.54	632.64	120.48	15352.564	1031
27500	-0.41	-1.74	0.86	639.49	129.95	15352.667	1031
27600	-0.33	-2.12	0.95	646.12	134.10	15352.750	1031
27700	-0.77	-2.36	1.16	653.64	140.40	15352.866	1031
27800	-0.47	-3.38	1.33	660.42	155.69	15352.952	1031
27900	-0.77	-3.75	1.55	667.80	172.52	15353.062	1031
28000	-0.32	-4.18	1.79	675.47	184.18	15353.167	1031
28100	-1.03	-4.84	1.93	682.26	195.23	15353.265	1031
28200	-1.36	-5.29	2.09	689.22	210.23	15353.366	1031
28300	-1.69	-6.60	2.20	695.91	217.28	15353.468	1031
28400	-1.29	-6.85	2.46	703.68	224.11	15353.568	1031
28500	-1.37	-7.40	2.62	710.40	232.28	15353.626	1031
28600	-1.70	-8.38	2.88	718.14	247.15	15353.766	1031
28700	-2.01	-9.45	3.10	725.84	268.13	15353.868	1031
28800	-1.78	-10.19	3.29	733.96	279.78	15353.949	1031
28900	-2.06	-10.73	3.47	738.00	290.29	15354.060	1030
29000	-1.69	-9.92	3.18	730.73	288.35	15354.169	1030
29100	-1.81	-9.28	3.03	723.29	280.61	15354.250	1030
29200	-1.34	-8.48	2.74	715.37	267.64	15354.361	1030
29300	-1.47	-7.45	2.55	708.69	259.21	15354.450	1030
29400	-1.22	-6.91	2.42	701.40	240.19	15354.561	1030
29500	-1.21	-6.12	2.25	695.07	225.51	15354.665	1030
29600	-1.14	-5.72	2.07	687.40	214.20	15354.750	1030
29700	-0.83	-4.88	1.84	680.20	210.11	15354.861	1030
29800	-0.86	-4.59	1.70	673.39	199.73	15354.957	1030
29900	-0.71	-3.86	1.52	665.89	183.43	15355.068	1030
30000	-0.55	-3.04	1.28	659.20	171.79	15355.163	1030
30100	-0.52	-2.51	1.03	651.03	158.65	15355.268	1030
30200	-0.42	-1.55	0.78	644.05	148.15	15355.361	1030
30300	-0.13	-1.16	0.61	637.14	137.68	15355.460	1030
30400	0.19	-0.22	0.33	629.08	124.76	15355.567	1030
30500	0.36	-0.20	0.28	625.84	122.28	15355.670	1031
30600	0.08	-0.56	0.42	632.10	129.93	15355.749	1031
30700	0.11	-1.00	0.60	638.20	132.77	15355.860	1031
30800	-0.09	-1.90	0.81	647.02	146.31	15355.948	1031
30900	0.13	-2.30	0.94	653.87	153.73	15356.063	1031
31000	-0.54	-2.96	1.19	660.89	162.23	15356.156	1031
31100	-0.61	-3.56	1.39	667.62	170.71	15356.249	1031
31200	-0.70	-4.03	1.68	675.46	179.70	15356.363	1031
31300	-0.96	-4.87	1.82	682.39	195.15	15356.454	1031
31400	-1.07	-5.65	2.08	689.74	210.71	15356.557	1031
31500	-1.14	-6.16	2.26	697.05	226.27	15356.646	1031
31600	-1.23	-6.98	2.51	704.43	233.10	15356.750	1031
31700	-1.43	-7.52	2.60	711.61	243.15	15356.863	1031
31800	-1.49	-8.50	2.80	719.33	250.48	15356.949	1031
31900	-1.53	-9.19	3.05	726.96	262.29	15357.067	1031
32000	-1.68	-10.20	3.24	734.47	282.45	15357.134	1031
32100	-1.68	-10.99	3.40	742.13	290.60	15357.250	1031
32200	-1.68	-11.03	3.47	739.89	295.62	15357.360	1030
32300	-1.59	-10.72	3.17	732.88	288.99	15357.468	1030
32400	-2.05	-8.76	3.02	725.28	277.61	15357.568	1030
32500	-1.54	-8.75	2.86	719.30	271.25	15357.626	1030
32600	-1.30	-7.74	2.62	712.18	253.89	15357.744	1030
32700	-1.44	-7.00	2.45	703.61	239.38	15357.860	1030
32800	-0.82	-6.25	2.18	696.82	224.91	15357.966	1030
32900	-1.06	-5.50	2.00	689.17	218.37	15358.069	1030
33000	-0.89	-4.71	1.83	682.30	197.31	15358.144	1030
33100	-0.47	-3.99	1.65	674.59	189.64	15358.266	1030
33200	-0.85	-3.44	1.47	668.00	185.27	15358.363	1030
33300	-0.56	-2.84	1.27	661.31	170.79	15358.464	1030
33400	-0.65	-2.66	1.03	653.72	155.54	15358.568	1030
33500	-0.16	-1.99	0.78	645.59	153.60	15358.659	1030
33600	-0.09	-1.08	0.62	639.27	143.54	15358.748	1030
33700	0.04	-0.39	0.38	631.04	134.07	15358.863	1030
33800	0.12	-0.26	0.28	627.38	118.49	15358.948	1031
33900	0.06	-0.35	0.45	634.20	131.53	15359.062	1031
34000	-0.30	-0.78	0.64	641.44	144.94	15359.167	1031
34100	-0.15	-1.74	0.73	646.46	141.30	15359.250	1031
34200	-0.30	-1.78	0.98	655.14	156.09	15359.363	1031
34300	-0.21	-3.29	1.24	662.93	170.34	15359.466	1031
34400	-0.62	-3.49	1.43	669.55	171.83	15359.562	1031
34500	-0.43	-4.79	1.67	676.71	181.94	15359.667	1031
34600	-0.81	-4.97	1.93	684.38	187.66	15359.750	1031
34700	-1.06	-5.60	2.08	691.02	201.09	15359.863	1031
34800	-1.20	-6.74	2.37	698.73	215.62	15359.967	1031
34900	-1.21	-6.83	2.46	706.00	223.11	15360.066	1031
35000	-0.86	-8.12	2.55	713.12	245.73	15360.168	1031
35100	-1.41	-8.80	2.86	720.89	257.94	15360.265	1031
35200	-1.54	-9.67	2.98	728.77	270.16	15360.367	1031
35300	-1.66	-10.11	3.23	736.08	284.89	15360.466	1031
35400	-1.91	-10.72	3.37	743.95	295.22	15360.562	1030
35500	-1.63	-9.93	3.24	736.76	291.75	15360.664	1030
35600	-1.75	-9.41	2.97	729.50	284.29	15360.766	1030
35700	-1.43	-8.74	2.78	722.45	271.92	15360.864	1030
35800	-0.98	-8.25	2.54	714.89	259.59	15360.965	1030
35900	-1.22	-7.29	2.47	708.54	247.26	15361.045	1030
36000	-1.38	-6.96	2.41	705.46	244.91	15361.094	1030
36100	-1.43	-6.32	2.28	697.03	226.82	15361.194	1030
36200	-0.96	-5.48	1.99	689.96	216.51	15361.307	1030
36300	-0.94	-4.98	1.89	682.61	204.40	15361.398	1030
36400	-0.81	-4.38	1.68	674.83	194.31	15361.500	1030
36500	-0.67	-3.84	1.50	669.30	187.19	15361.609	1030
36600	-0.43	-2.86	1.17	661.04	172.22	15361.688	1030
36700	-0.34	-2.01	0.96	653.02	164.68	15361.807	1030
36800	-0.56	-1.66	0.82	646.17	152.15	15361.893	1030
36900	-0.10	-1.09	0.56	638.44	138.54	15361.998	1030
37000	0.05	-0.29	0.37	631.22	132.31	15362.105	1030
37100	0.25	-0.17	0.21	623.63	119.75	15362.189	1030
37200	-0.06	0.11	0.31	630.07	119.68	15362.299	1031
37300	0.05	-0.99	0.48	637.50	128.64	15362.400	1031
37400	0.16	-1.17	0.58	644.20	136.40	15362.496	1031
37500	-0.11	-1.64	0.82	650.18	138.13	15362.604	1031
37600	-0.39	-2.62	1.07	658.77	144.26	15362.695	1031
37700	-0.75	-2.70	1.30	665.97	160.60	15362.807	1031
37800	-0.56	-3.82	1.47	672.50	171.48	15362.901	1031
37900	-0.83	-4.46	1.70	680.17	179.45	15362.999	1031
38000	-0.90	-5.12	1.87	687.60	196.67	15363.104	1031
38100	-1.06	-5.74	2.10	694.14	204.60	15363.202	1031
38200	-0.89	-6.39	2.25	701.96	208.93	15363.300	1031
38300	-1.12	-7.14	2.50	709.63	225.55	15363.403	1031
38400	-1.23	-7.92	2.59	715.65	236.81	15363.497	1031
38500	-1.49	-8.93	2.95	724.27	252.15	15363.611	1031
38600	-1.73	-9.57	3.12	731.38	268.32	15363.701	1031
38700	-1.74	-10.11	3.23	739.55	279.70	15363.806	1031
38800	-1.79	-10.90	3.37	742.79	289.00	15363.897	1030
38900	-1.79	-10.54	3.25	736.33	291.31	15363.998	1030
39000	-1.40	-9.50	3.00	728.83	276.80	15364.110	1030
39100	-1.31	-8.78	2.83	721.50	265.82	15364.190	1030
39200	-1.34	-7.93	2.64	715.37	257.31	15364.281	1030
39300	-1.38	-7.18	2.51	707.05	235.01	15364.383	1030
39400	-1.17	-6.30	2.27	700.80	226.26	15364.491	1030
39500	-1.01	-5.67	2.05	693.19	218.02	15364.611	1030
39600	-1.13	-5.25	1.99	685.51	204.76	15364.694	1030
39700	-0.61	-4.47	1.65	678.22	191.70	15364.804	1030
39800	-1.16	-2.99	1.49	670.86	184.23	15364.910	1030
39900	-0.30	-3.20	1.23	663.57	176.56	15364.999	1030
40000	-0.37	-2.35	1.05	655.96	161.08	15365.107	1030
40100	-0.26	-1.91	0.84	649.29	153.77	15365.202	1030
40200	-0.18	-1.26	0.61	642.02	142.70	15365.297	1030
40300	-0.07	-0.55	0.44	633.53	131.07	15365.405	1030
40400	0.27	-0.59	0.32	630.71	122.27	15365.497	1031
40500	-0.04	-0.91	0.48	638.07	128.37	15365.610	1031
40600	0.07	-1.29	0.64	645.01	131.29	15365.710	1031
40700	-0.23	-1.91	0.86	652.04	136.65	15365.802	1031
40800	-0.41	-2.25	1.04	658.41	146.59	15365.877	1031
40900	-0.33	-2.96	1.21	664.54	156.89	15365.997	1031
41000	-0.84	-3.68	1.58	673.65	169.46	15366.107	1031
41100	-0.65	-4.51	1.71	679.70	181.60	15366.212	1031
41200	-1.05	-5.11	2.01	687.79	193.00	15366.293	1031
41300	-1.27	-6.13	2.29	695.23	207.00	15366.395	1031
41400	-1.18	-6.87	2.36	701.98	216.58	15366.500	1031
41500	-1.31	-7.27	2.53	709.74	222.31	15366.610	1031
41600	-1.23	-8.06	2.70	717.52	238.53	15366.689	1031
41700	-1.40	-8.94	2.95	724.35	252.32	15366.786	1031
41800	-1.60	-9.59	3.13	731.95	266.39	15366.895	1031
41900	-1.61	-10.58	3.33	738.84	278.68	15366.992	1031
42000	-1.88	-11.68	3.60	747.11	301.83	15367.109	1030
42100	-1.68	-11.06	3.40	740.57	295.34	15367.204	1030
42200	-1.72	-10.50	3.30	733.99	289.19	15367.277	1030
42300	-1.53	-9.52	3.01	726.23	272.80	15367.376	1030
42400	-1.34	-8.54	2.76	719.05	263.54	15367.497	1030
42500	-1.18	-7.69	2.53	711.81	246.91	15367.599	1030
42600	-1.04	-7.62	2.51	704.38	231.97	15367.710	1030
42700	-1.18	-6.32	2.18	697.29	222.04	15367.778	1030
42800	-1.03	-5.61	1.99	690.53	210.85	15367.894	1030
42900	-0.78	-4.80	1.79	682.40	197.16	15367.997	1030
43000	-0.79	-4.10	1.60	675.94	182.38	15368.095	1030
43100	-0.40	-3.59	1.33	668.33	166.90	15368.206	1030
43200	-0.41	-3.04	1.16	660.40	161.47	15368.305	1030
43300	-0.24	-2.31	0.95	653.49	152.13	15368.405	1030
43400	0.10	-2.29	0.75	645.93	140.40	15368.508	1030
43500	0.14	-1.28	0.55	638.75	133.28	15368.604	1030
43600	0.22	-0.74	0.41	631.26	123.20	15368.706	1030
43700	0.37	-0.07	0.23	623.74	117.33	15368.781	1030
43800	0.02	-0.14	0.29	629.40	109.35	15368.875	1031
43900	0.34	-0.63	0.48	636.78	118.97	15369.007	1031
44000	-0.08	-1.30	0.66	644.45	131.10	15369.109	1031
44100	-0.40	-1.90	0.84	651.15	135.27	15369.209	1031
44200	-0.74	-2.49	1.09	658.74	147.43	15369.310	1031
44300	-0.78	-2.44	1.27	664.07	159.91	15369.381	1031
44400	-0.26	-4.44	1.44	672.76	170.83	15369.509	1031
44500	-0.55	-4.54	1.68	680.18	177.15	15369.608	1031
44600	-0.84	-5.13	1.87	687.47	189.26	15369.700	1031
44700	-0.71	-6.09	2.11	694.56	198.90	15369.808	1031
44800	0.05	-6.94	1.97	702.08	212.65	15369.910	1031
44900	-0.99	-7.47	2.61	709.70	222.33	15370.009	1031
45000	-1.33	-7.41	2.60	717.10	237.50	15370.108	1031
45100	-1.28	-8.89	2.91	723.95	249.46	15370.210	1031
45200	-1.80	-9.19	3.23	731.56	265.76	15370.308	1031
45300	-1.59	-10.25	3.18	739.30	277.54	15370.406	1031
45400	-1.53	-10.71	3.40	746.51	286.63	15370.509	1031
45500	-1.58	-11.07	3.40	745.14	296.53	15370.604	1030
45600	-1.70	-10.32	3.22	737.97	290.15	15370.702	1030
45700	-1.46	-9.41	3.06	731.55	275.81	15370.808	1030
45800	-1.44	-8.83	2.97	723.80	266.20	15370.906	1030
45900	-1.36	-8.12	2.71	717.16	260.01	15370.991	1030
46000	-0.53	-8.40	2.39	707.17	241.63	15371.110	1030
46100	-1.09	-6.74	2.34	702.19	233.36	15371.201	1030
46200	-1.12	-6.05	2.15	695.84	220.97	15371.258	1030
46300	-1.06	-5.83	2.01	687.75	210.65	15371.406	1030
46400	-1.17	-4.68	1.87	680.36	193.39	15371.510	1030
46500	-0.69	-4.14	1.54	673.09	185.05	15371.606	1030
46600	-0.26	-3.74	1.32	665.57	173.16	15371.704	1030
46700	-0.77	-2.80	1.18	658.60	167.69	15371.809	1030
46800	0.14	-2.43	0.90	651.59	163.13	15371.906	1030
46900	-0.47	-1.53	0.76	643.47	145.39	15372.005	1030
47000	-0.07	-0.86	0.57	637.23	141.93	15372.095	1030
47100	-0.01	-0.08	0.28	628.13	128.81	15372.206	1030
47200	0.23	-0.33	0.33	631.54	127.64	15372.287	1031
47300	0.50	-0.46	0.48	638.26	127.42	15372.408	1031
47400	0.52	-1.98	0.67	646.95	138.72	15372.509	1031
47500	-0.14	-2.10	0.89	652.63	140.24	15372.602	1031
47600	-0.06	-2.23	1.10	659.72	160.90	15372.709	1031
47700	-0.48	-3.24	1.36	668.09	165.18	15372.810	1031
47800	-0.71	-3.80	1.54	673.86	175.05	15372.875	1031
47900	-0.90	-4.65	1.77	682.77	190.67	15373.001	1031
48000	-0.98	-4.99	1.95	689.39	196.12	15373.108	1031
48100	-0.96	-5.71	2.12	695.42	208.57	15373.215	1031
48200	-1.03	-6.77	2.40	703.71	216.58	15373.308	1031
48300	-0.54	-7.71	2.48	710.86	236.76	15373.409	1031
48400	-1.44	-8.05	2.73	717.61	246.20	15373.491	1031
48500	-1.51	-8.85	2.90	726.12	258.10	15373.606	1031
48600	-1.34	-10.01	3.19	733.13	275.63	15373.704	1031
48700	-1.72	-10.81	3.37	741.66	286.84	15373.808	1030
48800	-1.92	-10.01	3.38	737.29	283.16	15373.906	1030
48900	-1.60	-9.49	3.13	730.33	271.60	15373.997	1030
49000	-1.72	-8.80	3.02	721.37	272.09	15374.110	1030
49100	-1.61	-7.93	2.74	715.62	255.34	15374.208	1030
49200	-1.11	-6.95	2.50	707.59	238.10	15374.309	1030
49300	-1.12	-6.58	2.31	701.38	222.31	15374.401	1030
49400	-1.12	-5.57	2.15	692.86	209.45	15374.501	1030
49500	-1.24	-4.94	1.99	686.51	201.09	15374.609	1030
49600	-0.62	-4.62	1.66	679.20	189.94	15374.702	1030
49700	-0.78	-3.46	1.48	670.97	178.14	15374.810	1030
49800	-0.24	-2.81	1.15	664.59	168.45	15374.910	1030
49900	-0.30	-2.70	1.04	657.28	161.01	15375.000	1030
50000	-0.08	-2.06	0.88	649.07	145.11	15375.108	1030
50100	0.41	-1.70	0.64	642.89	133.88	15375.204	1030
50200	0.33	-1.14	0.52	634.60	125.81	15375.308	1030
50300	-0.10	-0.68	0.36	626.75	113.13	15375.406	1030
50400	0.30	-0.12	0.32	630.24	112.01	15375.500	1031
50500	-0.20	-0.69	0.63	639.32	121.24	15375.607	1031
50600	0.15	-1.78	0.84	646.18	130.81	15375.705	1031
50700	-0.22	-1.97	0.94	651.74	133.41	15375.806	1031
50800	-0.18	-3.19	1.16	660.97	146.00	15375.906	1031
50900	-0.53	-3.66	1.40	667.20	157.38	15376.001	1031
51000	-0.74	-3.61	1.57	674.53	174.11	15376.100	1031
51100	-0.94	-4.79	1.90	682.56	182.83	15376.206	1031
51200	-0.86	-5.54	2.06	687.74	196.34	15376.306	1031
51300	-0.65	-6.21	2.23	697.05	213.00	15376.406	1031
51400	-1.05	-7.34	2.44	704.62	222.93	15376.505	1031
51500	-1.27	-7.60	2.66	709.64	231.20	15376.606	1031
51600	-1.30	-8.68	2.85	718.37	245.57	15376.696	1031
51700	-1.63	-9.27	3.05	725.36	256.86	15376.807	1031
51800	-1.58	-10.53	3.35	734.26	275.60	15376.905	1031
51900	-1.72	-11.08	3.47	741.02	288.92	15377.000	1031
52000	-1.71	-10.82	3.42	736.12	287.42	15377.103	1030
52100	-1.77	-9.63	3.20	728.55	284.92	15377.206	1030
52200	-1.76	-8.82	3.04	720.44	270.95	15377.309	1030
52300	-1.52	-8.87	2.86	715.92	257.86	15377.389	1030
52400	-1.39	-8.05	2.68	711.36	249.30	15377.438	1030
52500	-1.27	-7.16	2.45	703.91	237.91	15377.547	1030
52600	-1.25	-6.14	2.25	697.10	224.89	15377.646	1030
52700	-0.87	-5.62	1.97	689.95	208.55	15377.747	1030
52800	-0.76	-4.92	1.74	681.65	197.40	15377.848	1030
52900	-0.85	-3.82	1.50	675.08	189.03	15377.950	1030
53000	-0.91	-3.23	1.45	667.56	176.53	15378.050	1030
53100	-0.34	-3.12	1.23	660.20	163.03	15378.151	1030
53200	-0.53	-1.97	1.02	652.74	154.35	15378.249	1030
53300	-0.15	-1.58	0.80	645.34	144.29	15378.348	1030
53400	-0.17	-1.08	0.69	639.04	137.78	15378.439	1030
53500	0.01	-1.29	0.49	631.25	122.71	15378.553	1030
53600	0.10	-0.75	0.43	625.71	114.94	15378.645	1031
53700	0.04	-1.19	0.62	632.80	121.80	15378.744	1031
53800	-0.40	-1.29	0.73	639.91	133.53	15378.854	1031
53900	-0.11	-2.13	0.95	647.22	135.61	15378.939	1031
54000	-0.81	-2.39	1.16	655.41	149.49	15379.048	1031
54100	-0.45	-3.09	1.30	661.11	158.72	15379.133	1031
54200	-0.39	-3.77	1.46	667.95	166.65	15379.244	1031
54300	-1.04	-4.32	1.71	675.40	173.60	15379.345	1031
54400	-0.75	-4.89	1.90	683.31	183.75	15379.439	1031
54500	-0.79	-5.61	2.08	689.94	196.91	15379.546	1031
54600	-1.18	-6.32	2.33	696.08	204.39	15379.641	1031
54700	-1.22	-6.84	2.46	703.91	218.90	15379.747	1031
54800	-1.77	-7.88	2.52	712.85	236.91	15379.851	1031
54900	-1.30	-8.74	2.91	719.76	247.03	15379.938	1031
55000	-2.11	-8.81	3.21	728.07	268.29	15380.049	1031
55100	-1.68	-9.88	3.34	734.31	276.17	15380.146	1031
55200	-1.75	-10.72	3.37	737.82	287.54	15380.246	1030
55300	-1.72	-9.97	3.27	731.88	278.57	15380.335	1030
55400	-0.82	-9.88	3.07	723.38	265.91	15380.451	1030
55500	-1.51	-8.73	2.84	716.66	252.48	15380.550	1030
55600	-0.97	-8.17	2.65	708.36	240.47	15380.651	1030
55700	-1.30	-7.13	2.46	702.75	235.48	15380.748	1030
55800	-1.51	-6.46	2.35	694.59	224.72	15380.850	1030
55900	-0.67	-5.94	2.10	687.71	203.20	15380.938	1030
56000	-1.04	-5.09	1.96	680.24	195.24	15381.052	1030
56100	-0.67	-4.61	1.74	673.47	179.25	15381.137	1030
56200	-0.70	-4.09	1.54	666.68	166.73	15381.248	1030
56300	-0.35	-3.68	1.33	659.57	164.00	15381.351	1030
56400	-0.33	-2.77	1.14	652.93	154.86	15381.440	1030
56500	-0.53	-1.85	0.97	647.12	139.78	15381.542	1030
56600	-0.30	-1.54	0.73	638.84	130.83	15381.650	1030
56700	-0.08	-0.63	0.59	631.59	124.55	15381.747	1030
56800	0.12	-0.66	0.44	625.68	115.40	15381.850	1031
56900	-0.25	-1.31	0.68	632.09	119.29	15381.948	1031
57000	-0.50	-1.26	0.77	640.08	129.61	15382.053	1031
57100	-0.02	-2.24	0.90	646.55	132.68	15382.134	1031
57200	-0.79	-2.18	1.19	654.01	144.14	15382.248	1031
57300	-0.52	-2.83	1.30	660.12	147.83	15382.353	1031
57400	-1.16	-3.94	1.61	668.37	159.08	15382.451	1031
57500	-0.64	-4.35	1.75	675.03	169.20	15382.547	1031
57600	-1.11	-5.28	2.04	682.86	185.27	15382.648	1031
57700	-1.14	-5.48	2.16	690.05	197.01	15382.748	1031
57800	-1.15	-6.38	2.33	696.49	211.19	15382.844	1031
57900	-1.10	-7.16	2.51	704.11	218.84	15382.944	1031
58000	-0.62	-7.51	2.60	711.40	227.38	15383.050	1031
58100	-1.76	-8.61	2.93	719.50	243.89	15383.151	1031
58200	-1.47	-9.24	3.08	725.66	255.05	15383.245	1031
58300	-1.46	-10.27	3.28	733.53	266.67	15383.352	1031
58400	-1.62	-10.98	3.52	741.78	285.37	15383.445	1031
58500	-1.71	-12.24	3.76	749.05	296.69	15383.545	1031
58600	-1.56	-13.08	3.89	755.22	319.68	15383.648	1031
58700	-1.95	-13.56	4.16	763.82	339.89	15383.750	1031
58800	-2.16	-14.46	4.33	771.42	347.46	15383.854	1031
58900	-1.90	-15.39	4.48	779.39	362.51	15383.947	1031
59000	-1.44	-10.12	3.22	786.81	352.09	15384.047	1031
59100	-1.78	-9.70	3.19	794.50	342.06	15384.152	1031
59200	-1.78	-10.50	3.29	801.63	348.09	15384.249	1031
59300	-1.96	-10.84	3.49	809.93	355.96	15384.345	1031
59400	-1.83	-11.91	3.57	817.16	367.10	15384.444	1031
59500	-1.64	-12.55	3.76	825.49	384.17	15384.548	1031
59600	-1.28	-8.67	2.69	832.44	394.61	15384.625	1031
59700	-1.32	-8.72	2.72	841.08	370.79	15384.745	1031
59800	-1.62	-8.72	2.80	849.38	376.01	15384.844	1031
59900	-1.46	-9.17	2.88	858.07	379.50	15384.949	1031
60000	-1.52	-9.82	3.03	865.35	389.32	15385.047	1031
60100	-1.49	-10.55	3.19	873.89	402.15	15385.148	1031
60200	0.72	-0.04	0.03	880.75	379.46	15385.251	1031
60300	-0.32	-0.25	0.36	889.62	355.09	15385.344	1031
60400	-0.04	-0.24	0.36	896.12	354.00	15385.438	1031
60500	0.09	-0.35	0.31	905.37	355.05	15385.553	1031
60600	0.13	-0.51	0.37	913.38	363.23	15385.625	1031
60700	0.09	-0.19	0.31	921.68	376.57	15385.746	1031
60800	0.11	-0.30	0.30	930.18	387.64	15385.844	1031
60900	-0.21	0.08	0.31	937.32	388.19	15385.949	1031
61000	0.15	-0.22	0.30	946.56	395.39	15386.050	1031
61100	0.04	-0.52	0.41	953.66	402.30	15386.129	1031
61200	0.18	-0.16	0.37	962.63	411.32	15386.247	1031
61300	0.12	-0.31	0.35	970.37	418.10	15386.350	1031
61400	0.16	-0.21	0.40	978.73	425.57	15386.438	1031
61500	0.27	-0.09	0.28	987.41	430.50	15386.551	1031
61600	0.18	0.10	0.21	995.16	442.88	15386.637	1031
61700	0.20	-0.17	0.26	1003.31	447.97	15386.748	1031
61800	0.07	-0.08	0.23	1010.60	455.16	15386.854	1031
61900	-0.13	-0.21	0.39	1019.78	459.19	15386.938	1031
62000	-0.06	-0.63	0.55	1028.42	466.02	15387.047	1031
62100	0.24	0.05	0.29	1036.68	481.22	15387.144	1031
62200	-0.05	0.28	0.19	1045.23	488.02	15387.248	1031
62300	0.04	-0.10	0.24	1052.63	499.21	15387.344	1031
62400	0.11	-0.13	0.25	1061.81	500.49	15387.445	1031
62500	0.08	-0.44	0.30	1069.52	510.23	15387.540	1031
62600	-0.12	-0.41	0.33	1079.31	515.01	15387.651	1031
62700	-0.10	0.04	0.22	1087.31	524.95	15387.748	1031
62800	-0.04	-0.27	0.39	1095.17	533.54	15387.848	1031
62900	-0.04	-0.06	0.29	1103.96	539.68	15387.947	1031
63000	0.12	-0.08	0.29	1113.65	552.32	15388.047	1031
63100	-0.24	-0.23	0.37	1120.82	557.72	15388.146	1031
63200	0.09	-0.12	0.26	1128.79	564.04	15388.239	1031
63300	0.04	-0.27	0.29	1137.89	565.87	15388.349	1031
#End Write
