# Supplementary material for: Structural characterization of the saxitoxin-targeting APTSTX1 aptamer using optical tweezers and molecular dynamics simulations
Source: PLoS One. 2019 Nov 7;14(11):e0222468. doi: 10.1371/journal.pone.0222468 (PMC6837747; doi:10.1371/journal.pone.0222468)
Supplement: S1 File — Data repository, aptamer control condition and aptamer under SXT. (ZIP) [file pone.0222468.s005.zip › Data/Data/August/070815/5dnA.txt]

#Begin Write:
CycleCount/n	X_force	Y_force	Z_force	A_dist-Y	B_dist-Y	time(sec)	Status
100	0.18	-24.69	3.64	3796.15	2578.61	490.695	1
200	-0.07	-24.68	3.67	3796.18	2574.05	490.838	1
300	0.13	-24.54	3.67	3795.82	2557.78	490.939	1
400	0.16	-24.48	3.65	3796.10	2552.86	491.036	1
500	0.14	-24.62	3.69	3796.12	2562.98	491.136	1
600	0.18	-24.66	3.66	3796.34	2566.23	491.239	1
700	0.02	-24.60	3.68	3796.07	2569.26	491.333	1
800	0.04	-24.57	3.69	3795.94	2558.68	491.437	1
900	0.36	-24.49	3.61	3795.93	2566.58	491.540	1
1000	0.20	-24.58	3.65	3796.37	2568.76	491.634	1
1100	-0.00	-24.57	3.69	3796.00	2561.99	491.739	1
1200	-0.17	-24.53	3.67	3796.17	2560.77	491.840	1
1300	0.39	-24.65	3.67	3796.21	2547.62	491.934	1
1400	0.04	-24.66	3.66	3796.08	2550.82	492.037	1
1500	-0.04	-24.67	3.70	3796.27	2559.50	492.137	1
1600	0.16	-24.59	3.67	3796.26	2563.26	492.236	1
1700	0.10	-24.54	3.69	3795.87	2549.11	492.338	1
1800	0.11	-24.81	3.65	3795.96	2557.29	492.439	1
1900	0.92	-25.06	3.66	3796.01	2562.36	492.536	1
2000	0.83	-25.10	3.64	3796.26	2552.75	492.638	1
2100	0.63	-24.95	3.66	3796.19	2570.39	492.737	1
2200	0.78	-24.91	3.67	3796.18	2560.79	492.834	1
2300	0.76	-24.80	3.65	3796.28	2569.08	492.938	1
2400	0.19	-24.57	3.67	3796.01	2561.40	493.038	1
2500	0.42	-24.58	3.68	3796.26	2543.28	493.135	1
2600	0.09	-24.81	3.67	3796.14	2521.56	493.235	1
2700	0.07	-24.78	3.68	3796.13	2523.32	493.326	1
2800	-0.15	-24.63	3.69	3796.12	2530.52	493.433	1
2900	0.24	-24.78	3.69	3796.22	2529.51	493.536	1
3000	0.23	-24.88	3.68	3796.37	2524.86	493.636	1
3100	0.28	-24.83	3.68	3796.49	2529.89	493.735	1
3200	0.46	-24.86	3.68	3796.30	2520.51	493.837	1
3300	0.28	-24.87	3.69	3796.61	2517.57	493.938	1
3400	0.18	-24.88	3.68	3796.49	2520.93	494.039	1
3500	0.42	-24.85	3.69	3796.55	2520.23	494.138	1
3600	0.21	-24.82	3.71	3796.46	2514.89	494.237	1
3705	0.39	-24.88	3.64	3796.14	2517.26	494.294	1
3710	0.28	-24.87	3.71	3796.41	2520.30	494.297	1
3715	0.03	-24.84	3.73	3796.52	2526.43	494.303	1
3720	0.26	-24.86	3.66	3796.36	2521.81	494.307	1
3725	0.49	-24.87	3.67	3796.23	2522.25	494.313	1
3730	0.25	-24.89	3.69	3796.34	2522.21	494.317	1
3735	0.41	-25.03	3.70	3796.56	2530.35	494.323	1
3740	0.56	-24.96	3.67	3796.54	2520.85	494.327	1
3745	0.60	-25.06	3.68	3796.87	2517.94	494.333	1
3750	-0.19	-24.86	3.70	3796.57	2508.49	494.337	1
3755	0.11	-24.83	3.73	3796.61	2516.33	494.343	1
3760	0.38	-24.86	3.70	3796.39	2517.01	494.347	1
3765	0.06	-24.88	3.72	3796.56	2526.95	494.353	1
3770	0.46	-24.89	3.70	3796.79	2522.30	494.357	1
3775	-0.12	-24.75	3.75	3796.57	2511.01	494.362	1
3780	0.43	-24.80	3.69	3796.62	2510.42	494.367	1
3785	0.15	-24.78	3.69	3796.36	2510.69	494.372	1
3790	0.20	-24.79	3.70	3796.51	2514.39	494.377	1
3795	0.09	-24.86	3.70	3796.38	2519.32	494.382	1
3800	-0.18	-24.82	3.74	3796.76	2519.97	494.387	1
3805	0.06	-24.77	3.69	3796.73	2513.62	494.392	1
3810	0.08	-24.89	3.69	3796.51	2518.74	494.398	1
3815	0.15	-24.87	3.73	3796.65	2521.72	494.402	1
3820	-0.01	-24.86	3.72	3796.33	2523.34	494.407	1
3825	0.06	-24.88	3.68	3796.59	2519.61	494.412	1
3830	0.59	-25.01	3.63	3796.55	2518.75	494.419	1
3835	-0.30	-24.82	3.71	3796.60	2520.89	494.422	295
3840	0.23	-24.89	3.72	3796.56	2520.29	494.428	1001
3845	0.29	-24.90	3.72	3796.78	2505.58	494.432	1001
3850	0.16	-24.84	3.71	3796.54	2510.74	494.438	1001
3855	-0.23	-24.78	3.73	3796.68	2508.92	494.442	1001
3860	0.21	-24.79	3.71	3796.44	2508.04	494.448	1004
3865	0.24	-24.90	3.68	3796.33	2511.85	494.452	1004
3870	0.30	-24.87	3.74	3796.73	2521.35	494.460	1004
3875	-0.24	-24.77	3.73	3796.61	2522.88	494.462	1004
3880	0.48	-25.18	3.74	3796.49	2522.20	494.468	1018
3885	-0.07	-25.74	3.69	3796.58	2533.69	494.472	1034
3890	-0.13	-26.57	3.63	3796.34	2541.70	494.478	1034
3895	0.14	-27.18	3.63	3796.38	2548.57	494.482	1034
3900	0.07	-27.91	3.60	3796.48	2564.41	494.488	1034
3905	0.05	-28.49	3.55	3796.56	2567.28	494.493	1034
3910	0.07	-29.00	3.46	3796.30	2581.53	494.497	1034
3915	0.02	-29.52	3.42	3796.24	2589.22	494.502	1034
3920	-0.07	-29.99	3.41	3796.46	2601.08	494.507	1034
3925	-0.20	-30.53	3.38	3796.44	2597.19	494.513	1034
3930	0.01	-30.88	3.34	3796.63	2605.85	494.517	1034
3935	-0.18	-31.23	3.31	3796.46	2620.62	494.522	1034
3940	0.04	-31.62	3.26	3796.43	2626.61	494.527	1034
3945	-0.35	-31.91	3.25	3796.54	2632.06	494.532	1034
3950	-0.15	-32.24	3.18	3796.72	2635.62	494.537	1034
3955	-0.29	-32.51	3.10	3796.35	2659.53	494.544	1034
3960	0.22	-32.78	3.09	3796.32	2665.50	494.547	1034
3965	-0.05	-33.03	3.08	3796.51	2659.32	494.552	1034
3970	0.31	-33.27	3.03	3796.26	2658.39	494.557	1034
3975	-0.76	-33.40	2.92	3796.38	2651.35	494.563	1034
3980	-0.47	-33.54	2.94	3796.29	2666.97	494.567	1034
3985	0.06	-33.85	2.96	3796.49	2680.45	494.575	1034
3990	-0.22	-34.01	2.87	3796.29	2675.90	494.577	1034
3995	-0.60	-34.08	2.84	3796.32	2684.36	494.583	1034
4000	-0.57	-34.23	2.83	3796.16	2692.19	494.587	1034
4005	-0.52	-34.44	2.78	3796.35	2691.57	494.593	1034
4010	-0.70	-34.52	2.78	3796.18	2699.79	494.597	1034
4015	-0.28	-34.74	2.71	3796.18	2702.06	494.603	1034
4020	-0.58	-34.71	2.70	3796.29	2699.89	494.608	1034
4025	-0.60	-34.86	2.71	3796.35	2706.34	494.612	1034
4030	-0.19	-35.06	2.65	3796.27	2708.82	494.618	1034
4035	-0.69	-35.08	2.62	3796.22	2709.76	494.622	1034
4040	-0.46	-35.14	2.58	3796.12	2713.89	494.627	1034
4045	-0.71	-35.20	2.55	3796.25	2708.94	494.632	1034
4050	-0.43	-35.32	2.55	3796.27	2734.11	494.639	1034
4055	-0.92	-35.35	2.50	3796.41	2733.28	494.642	1034
4060	-0.28	-35.62	2.46	3796.45	2730.45	494.648	1034
4065	-0.99	-35.47	2.51	3796.39	2736.90	494.652	1034
4070	-0.57	-35.64	2.47	3796.27	2720.18	494.658	1034
4075	-0.36	-35.77	2.47	3796.27	2723.77	494.662	1034
4080	-0.88	-35.79	2.44	3796.65	2726.70	494.669	1034
4085	-0.52	-35.83	2.44	3796.59	2736.88	494.672	1034
4090	-0.59	-36.00	2.32	3796.49	2741.52	494.680	1034
4095	-0.29	-35.96	2.37	3796.40	2741.34	494.682	1034
4100	-0.52	-36.00	2.33	3796.78	2739.29	494.688	1034
4105	-0.66	-35.95	2.37	3796.66	2742.12	494.692	1034
4110	-0.68	-36.06	2.36	3796.67	2751.10	494.698	1034
4115	-0.59	-36.10	2.30	3796.81	2752.23	494.702	1034
4120	-0.55	-36.14	2.28	3796.33	2756.53	494.708	1034
4125	-0.71	-36.16	2.26	3796.50	2759.02	494.713	1034
4130	-0.62	-36.18	2.28	3796.20	2753.12	494.717	1034
4135	-0.33	-36.21	2.23	3796.25	2758.76	494.722	1034
4140	-0.30	-36.30	2.24	3796.19	2781.72	494.727	1034
4145	-0.60	-36.33	2.25	3796.43	2773.30	494.732	1034
4150	-0.50	-36.33	2.22	3796.46	2774.82	494.737	1034
4155	-0.39	-36.36	2.22	3796.07	2777.42	494.743	1034
4160	-0.58	-36.37	2.22	3796.56	2772.44	494.747	1034
4165	-0.44	-36.35	2.17	3796.31	2774.13	494.752	1034
4170	-0.70	-36.37	2.22	3796.53	2783.72	494.757	1034
4175	-0.27	-36.46	2.22	3796.53	2784.13	494.762	1034
4180	-0.61	-36.48	2.14	3796.25	2796.69	494.767	1034
4185	-0.72	-36.53	2.14	3796.26	2792.14	494.774	1034
4190	-0.31	-36.59	2.12	3796.43	2781.46	494.777	1034
4195	-0.57	-36.56	2.16	3796.50	2781.91	494.784	1034
4200	-0.42	-36.63	2.11	3796.67	2776.98	494.787	1034
4205	-0.35	-36.68	2.10	3796.67	2781.43	494.793	1034
4210	-0.46	-36.65	2.10	3796.44	2784.00	494.797	1034
4215	-0.51	-36.58	2.14	3796.55	2785.34	494.803	1034
4220	-0.46	-36.58	2.10	3796.55	2783.51	494.807	1034
4225	-0.25	-36.69	2.10	3796.69	2799.34	494.813	1034
4230	-0.63	-36.59	2.05	3796.42	2790.21	494.817	1034
4235	-0.40	-36.63	2.09	3796.18	2781.49	494.823	1034
4240	-0.82	-36.57	2.12	3796.43	2797.47	494.827	1034
4245	-0.47	-36.65	2.03	3796.40	2802.60	494.833	1034
4250	-0.46	-36.69	2.07	3795.91	2808.22	494.837	1034
4255	-0.33	-36.64	2.05	3796.50	2789.96	494.842	1034
4260	-0.41	-36.57	2.07	3796.20	2794.09	494.848	1034
4265	-0.32	-36.65	2.02	3796.35	2792.92	494.852	1034
4270	-0.41	-36.67	2.00	3796.38	2797.74	494.857	1034
4275	-0.60	-36.65	2.03	3796.54	2801.98	494.862	1034
4280	-0.00	-36.70	2.01	3796.36	2795.81	494.867	1034
4285	-0.22	-36.68	2.06	3796.53	2792.02	494.872	1034
4290	-0.24	-36.31	2.04	3796.45	2790.53	494.879	1034
4295	-0.06	-36.23	2.05	3796.26	2790.42	494.882	1034
4300	-0.45	-36.02	2.10	3796.32	2791.49	494.887	1034
4305	-0.73	-36.03	2.07	3796.27	2802.19	494.892	1034
4310	-0.56	-36.04	2.05	3796.50	2806.52	494.897	1034
4315	-0.49	-35.83	2.09	3796.50	2801.70	494.902	1034
4320	-1.02	-35.66	2.12	3796.59	2799.14	494.909	1034
4325	-0.24	-35.67	2.15	3796.61	2799.43	494.912	1034
4330	-0.60	-35.58	2.07	3796.15	2801.80	494.917	1034
4335	-0.55	-35.58	2.11	3796.41	2813.43	494.922	1034
4340	-0.84	-35.45	2.14	3796.52	2825.17	494.928	1034
4345	-0.79	-35.52	2.13	3796.40	2819.09	494.932	1034
4350	-0.67	-35.53	2.14	3796.57	2825.71	494.938	1034
4355	-0.51	-35.33	2.12	3796.46	2826.94	494.942	1034
4360	-0.56	-35.07	2.27	3796.80	2820.09	494.950	1034
4365	-0.31	-34.92	2.20	3796.47	2821.81	494.952	1034
4370	0.01	-34.96	2.17	3796.39	2822.23	494.958	1034
4375	-0.06	-34.99	2.14	3796.56	2805.51	494.962	1034
4380	-0.32	-34.82	2.18	3796.58	2806.96	494.968	1034
4385	-0.36	-34.76	2.17	3796.61	2817.39	494.972	1034
4390	-0.13	-34.66	2.19	3796.52	2817.16	494.978	1034
4395	-0.30	-34.60	2.15	3796.29	2817.91	494.983	1034
4400	-0.45	-34.41	2.21	3796.60	2820.79	494.988	1034
4405	-0.74	-34.34	2.25	3796.67	2824.14	494.992	1034
4410	-0.03	-34.39	2.22	3796.58	2827.84	494.997	1034
4415	-0.48	-34.18	2.20	3796.51	2835.85	495.002	1034
4420	-1.08	-34.06	2.23	3796.62	2827.75	495.007	1034
4425	-0.44	-34.20	2.22	3796.58	2822.64	495.014	1034
4430	-0.28	-34.26	2.21	3796.28	2823.51	495.017	1034
4435	-0.68	-34.20	2.19	3796.20	2823.63	495.022	1034
4440	-0.65	-34.20	2.20	3796.59	2824.65	495.027	1034
4445	-0.64	-34.16	2.24	3796.19	2830.87	495.032	1034
4450	-0.36	-34.27	2.21	3796.56	2842.80	495.037	1034
4455	-1.02	-34.13	2.17	3796.35	2847.19	495.044	1034
4460	-0.31	-34.25	2.18	3796.61	2830.94	495.047	1034
4465	-0.45	-34.14	2.25	3796.37	2828.74	495.052	1034
4470	-0.36	-34.19	2.27	3796.62	2829.58	495.057	1034
4475	-0.56	-34.22	2.18	3796.31	2815.32	495.062	1034
4480	-0.70	-34.22	2.20	3796.50	2823.53	495.067	1034
4485	-0.01	-34.38	2.20	3796.72	2822.95	495.074	1034
4490	-0.86	-34.19	2.18	3796.57	2822.91	495.077	1034
4495	-0.79	-34.21	2.16	3796.44	2821.73	495.083	1034
4500	-0.86	-34.24	2.16	3796.38	2827.95	495.087	1034
4505	-0.39	-34.27	2.17	3796.52	2832.23	495.093	1034
4510	-0.71	-34.23	2.23	3796.71	2826.82	495.097	1034
4515	-0.77	-34.22	2.17	3796.50	2839.35	495.103	1034
4520	-0.26	-34.31	2.17	3796.51	2836.78	495.107	1034
4525	-0.21	-34.33	2.19	3796.37	2835.93	495.113	1034
4530	-0.27	-34.25	2.22	3796.53	2839.13	495.118	1034
4535	-0.29	-34.29	2.17	3796.63	2832.43	495.123	1034
4540	-0.24	-34.30	2.17	3796.66	2838.16	495.127	1034
4545	-0.54	-34.20	2.15	3796.43	2833.15	495.133	1034
4550	-0.47	-34.23	2.17	3796.67	2842.19	495.137	1034
4555	0.03	-34.33	2.16	3796.86	2849.82	495.142	1034
4560	-0.26	-34.30	2.14	3796.98	2841.58	495.148	1034
4565	-0.61	-34.30	2.14	3796.71	2837.04	495.152	1034
4570	-0.65	-34.25	2.17	3796.36	2836.87	495.157	1034
4575	-1.03	-34.22	2.19	3796.71	2845.41	495.162	1034
4580	-0.75	-34.21	2.14	3796.75	2845.10	495.168	1034
4585	-0.64	-34.21	2.13	3796.44	2836.72	495.172	1034
4590	-0.47	-34.13	2.20	3796.46	2838.86	495.179	1034
4595	-0.90	-34.08	2.19	3796.52	2838.20	495.182	1034
4600	-0.37	-34.16	2.19	3796.49	2834.59	495.188	1034
4605	-0.43	-34.15	2.16	3796.39	2839.64	495.192	1034
4610	-0.71	-34.08	2.18	3796.39	2842.50	495.198	1034
4615	-0.77	-34.08	2.23	3796.69	2836.93	495.202	1034
4620	-0.45	-34.12	2.16	3796.41	2849.85	495.209	1034
4625	-0.49	-34.06	2.17	3796.36	2851.66	495.212	1034
4630	-0.60	-34.09	2.17	3796.42	2841.28	495.218	1034
4635	-0.33	-34.17	2.19	3796.35	2834.03	495.222	1034
4640	-0.44	-34.13	2.17	3796.57	2843.05	495.228	1034
4645	-0.51	-34.16	2.15	3796.67	2838.36	495.232	1034
4650	-0.51	-34.13	2.18	3796.65	2839.51	495.238	1034
4655	-0.47	-34.15	2.19	3796.57	2834.63	495.242	1034
4660	-0.71	-34.25	2.17	3796.87	2835.61	495.248	1034
4665	-0.60	-34.34	2.14	3796.90	2828.25	495.252	1034
4670	-0.31	-34.29	2.13	3796.64	2823.00	495.258	1034
4675	-0.69	-34.18	2.19	3796.72	2834.52	495.262	1034
4680	-0.34	-34.22	2.15	3796.55	2821.17	495.268	1034
4685	-0.51	-34.24	2.14	3796.72	2823.73	495.272	1034
4690	-0.67	-34.28	2.14	3797.04	2832.58	495.277	1034
4695	-0.38	-34.24	2.19	3797.29	2829.50	495.283	1034
4700	-0.44	-34.19	2.20	3796.95	2825.21	495.287	1034
4705	-0.89	-34.09	2.20	3797.01	2829.82	495.292	1034
4710	-0.75	-34.19	2.12	3796.70	2825.65	495.297	1034
4715	-0.61	-34.25	2.15	3797.06	2838.72	495.302	1034
4720	-0.71	-34.21	2.17	3796.87	2834.39	495.307	1034
4725	-0.56	-34.22	2.14	3797.04	2838.65	495.314	1034
4730	-0.58	-34.23	2.13	3796.84	2842.13	495.317	1034
4735	-0.70	-34.24	2.16	3796.91	2845.30	495.322	1034
4740	-0.92	-34.23	2.16	3796.64	2836.24	495.327	1034
4745	-0.81	-34.30	2.15	3796.87	2839.40	495.332	1034
4750	-0.80	-34.36	2.11	3796.83	2839.81	495.337	1034
4755	-0.92	-34.25	2.13	3796.48	2835.67	495.344	1034
4760	-0.85	-34.26	2.11	3796.50	2844.74	495.347	1034
4765	-0.53	-34.31	2.12	3796.63	2851.84	495.352	1034
4770	-0.69	-34.32	2.09	3796.70	2832.53	495.357	1034
4775	-0.34	-34.37	2.09	3796.95	2833.27	495.362	1034
4780	-0.39	-34.32	2.12	3796.83	2839.30	495.367	1034
4785	-0.13	-34.39	2.14	3796.58	2843.21	495.375	1034
4790	-0.77	-34.20	2.10	3796.60	2835.85	495.377	1034
4795	-0.50	-34.25	2.09	3796.75	2836.79	495.383	1034
4800	-0.20	-34.32	2.13	3796.71	2840.93	495.387	1034
4805	-0.42	-34.26	2.15	3796.63	2837.97	495.393	1034
4810	-0.18	-34.32	2.13	3796.90	2836.00	495.397	1034
4815	-0.79	-34.19	2.09	3796.68	2839.23	495.403	1034
4820	-0.42	-34.23	2.13	3796.85	2836.81	495.407	1034
4825	-0.62	-34.20	2.14	3796.74	2835.30	495.412	1034
4830	-0.45	-34.21	2.13	3796.62	2834.22	495.418	1034
4835	-0.58	-34.26	2.14	3796.75	2833.26	495.423	1034
4840	-0.60	-34.25	2.12	3796.86	2828.61	495.427	1034
4845	-0.42	-34.28	2.21	3797.07	2815.75	495.432	1034
4850	-0.44	-34.30	2.15	3796.98	2823.87	495.437	1034
4855	-0.75	-34.27	2.13	3796.87	2825.99	495.442	1034
4860	-0.31	-34.38	2.13	3796.81	2830.79	495.448	1034
4865	-0.46	-34.30	2.18	3796.82	2825.02	495.453	1031
4870	-0.89	-34.27	2.11	3796.96	2821.61	495.457	1030
4875	-0.52	-34.44	2.09	3796.90	2819.72	495.463	1030
4880	-1.06	-34.33	2.08	3796.85	2830.73	495.467	1030
4885	-0.45	-34.38	2.12	3797.16	2824.37	495.472	1030
4890	-0.21	-34.37	2.14	3796.97	2817.75	495.477	1030
4895	-0.75	-34.26	2.12	3796.88	2826.17	495.482	1030
4900	-0.47	-34.34	2.09	3796.92	2829.79	495.487	1030
4905	-0.29	-34.38	2.13	3796.72	2824.54	495.492	1030
4910	-0.43	-34.22	2.15	3795.87	2830.22	495.498	1030
4915	-0.45	-34.19	2.06	3795.56	2834.00	495.502	1030
4920	-0.76	-34.14	2.02	3795.48	2828.90	495.509	1030
4925	-0.51	-34.17	2.08	3795.53	2830.24	495.512	1030
4930	-0.78	-34.07	2.10	3795.60	2841.26	495.518	1030
4935	-0.68	-34.12	2.12	3795.44	2839.01	495.522	1030
4940	-0.63	-33.81	2.04	3792.75	2838.31	495.528	1030
4945	-0.68	-33.65	2.04	3791.76	2821.50	495.532	1030
4950	-0.83	-33.62	2.03	3792.00	2821.48	495.538	1030
4955	-0.74	-33.67	2.04	3792.21	2843.73	495.542	1030
4960	-0.62	-33.67	2.01	3792.20	2841.57	495.548	1030
4965	-0.87	-33.61	2.08	3792.04	2831.02	495.552	1030
4970	-0.56	-33.50	2.03	3790.88	2817.49	495.558	1030
4975	-0.82	-33.32	1.98	3789.56	2824.17	495.562	1030
4980	-0.70	-33.37	1.99	3789.43	2828.22	495.568	1030
4985	-0.45	-33.38	2.00	3789.47	2831.42	495.572	1030
4990	-0.64	-33.31	2.03	3789.59	2831.77	495.577	1030
4995	-0.99	-33.17	2.04	3789.33	2835.28	495.583	1030
5000	-0.80	-33.28	2.05	3789.76	2824.21	495.587	1030
5005	-0.50	-33.33	2.05	3789.43	2832.26	495.592	1030
5010	-0.23	-33.31	2.05	3788.95	2824.56	495.597	1030
5015	-0.63	-32.96	1.99	3786.80	2817.62	495.602	1030
5020	-0.64	-32.87	1.99	3786.48	2821.15	495.607	1030
5025	-0.71	-32.88	1.99	3785.97	2825.92	495.613	1030
5030	-0.74	-32.78	2.01	3785.95	2829.76	495.617	1030
5035	-0.74	-32.72	2.04	3786.05	2823.35	495.623	1030
5040	-0.91	-32.69	2.04	3786.02	2818.29	495.627	1030
5045	-1.03	-32.47	2.00	3784.25	2807.14	495.633	1030
5050	-0.41	-32.43	2.01	3783.55	2810.41	495.637	1030
5055	-0.42	-32.38	2.03	3783.55	2819.09	495.645	1030
5060	-0.96	-32.27	2.02	3783.62	2807.83	495.647	1030
5065	-0.95	-32.35	2.02	3783.46	2801.16	495.653	1030
5070	-1.10	-32.33	2.05	3783.79	2804.36	495.657	1030
5075	-0.86	-32.15	2.01	3781.82	2810.73	495.663	1030
5080	-1.06	-32.01	1.99	3781.32	2810.29	495.667	1030
5085	-0.81	-32.00	1.98	3781.37	2805.25	495.673	1030
5090	-1.13	-31.91	1.98	3781.35	2819.11	495.678	1030
5095	-1.13	-31.87	2.01	3781.15	2813.45	495.683	1030
5100	-0.74	-31.81	2.03	3781.31	2810.22	495.687	1030
5105	-1.08	-31.67	2.03	3780.23	2811.74	495.693	1030
5110	-1.17	-31.58	1.97	3779.08	2811.53	495.697	1030
5115	-1.06	-31.57	1.98	3778.92	2803.19	495.703	1030
5120	-1.06	-31.51	1.97	3778.87	2792.67	495.707	1030
5125	-1.02	-31.47	2.01	3778.82	2791.53	495.712	1030
5130	-0.69	-31.52	2.00	3778.63	2792.41	495.718	1030
5135	-1.14	-31.53	2.00	3778.64	2798.24	495.722	1030
5140	-0.90	-31.52	2.06	3778.76	2799.86	495.727	1030
5145	-0.65	-31.54	2.04	3778.32	2806.07	495.732	1030
5150	-0.81	-31.17	1.96	3775.64	2803.42	495.737	1030
5155	-0.64	-31.25	1.99	3775.39	2805.71	495.742	1030
5160	-0.78	-31.13	2.05	3775.45	2800.68	495.748	1030
5165	-0.80	-31.12	1.98	3775.11	2794.76	495.752	1030
5170	-0.87	-31.14	2.00	3775.10	2790.09	495.758	1030
5175	-1.36	-30.98	2.01	3775.53	2798.94	495.762	1030
5180	-1.12	-30.75	2.00	3773.51	2791.79	495.768	1030
5185	-1.11	-30.71	2.03	3772.99	2788.05	495.772	1030
5190	-0.84	-30.59	2.00	3772.84	2777.50	495.779	1030
5195	-1.17	-30.60	1.99	3772.79	2773.96	495.782	1030
5200	-1.08	-30.54	2.02	3773.04	2778.36	495.788	1030
5205	-1.05	-30.53	2.05	3772.73	2789.24	495.792	1030
5210	-0.72	-30.41	1.97	3771.22	2794.62	495.798	1030
5215	-0.74	-30.30	1.95	3770.22	2802.21	495.802	1030
5220	-0.73	-30.17	1.95	3770.13	2792.93	495.809	1030
5225	-1.02	-30.15	2.01	3770.21	2789.45	495.812	1030
5230	-0.94	-30.16	1.97	3770.11	2775.12	495.818	1030
5235	-1.22	-30.17	1.99	3770.03	2777.46	495.822	1030
5240	-1.32	-29.94	1.98	3768.84	2781.87	495.828	1030
5245	-1.70	-29.69	2.02	3767.74	2781.12	495.832	1030
5250	-1.58	-29.71	1.98	3767.58	2796.66	495.838	1030
5255	-0.82	-29.86	1.96	3767.44	2798.36	495.843	1030
5260	-1.04	-29.80	2.01	3767.47	2792.71	495.847	1030
5265	-0.94	-29.73	2.05	3767.57	2788.34	495.852	1030
5270	-1.12	-29.48	2.02	3767.03	2786.19	495.857	1030
5275	-1.17	-29.28	1.95	3765.52	2790.71	495.862	1030
5280	-0.90	-29.29	2.00	3765.27	2787.60	495.867	1030
5285	-1.29	-29.16	1.99	3765.09	2798.10	495.872	1030
5290	-1.41	-29.01	2.03	3765.06	2788.66	495.877	1030
5295	-1.22	-29.00	2.00	3764.94	2780.03	495.884	1030
5300	-1.03	-29.07	1.99	3764.89	2759.04	495.887	1030
5305	-1.13	-29.07	2.04	3765.25	2763.14	495.892	1030
5310	-0.78	-29.15	2.02	3765.32	2759.54	495.897	1030
5315	-0.69	-28.89	1.95	3762.65	2762.23	495.903	1030
5320	-0.95	-28.72	1.95	3761.86	2756.54	495.907	1030
5325	-1.11	-28.45	1.99	3761.76	2765.95	495.914	1030
5330	-1.36	-28.46	2.00	3761.77	2770.51	495.917	1030
5335	-1.36	-28.46	2.00	3761.71	2775.42	495.923	1030
5340	-1.11	-28.38	2.01	3761.51	2770.60	495.927	1030
5345	-0.93	-28.26	2.00	3759.70	2767.61	495.933	1030
5350	-1.27	-28.08	1.94	3758.99	2762.42	495.937	1030
5355	-2.32	-27.72	1.90	3758.93	2738.66	495.945	1030
5360	-1.25	-27.89	1.97	3758.93	2743.23	495.947	1030
5365	-1.30	-27.86	1.98	3758.80	2743.72	495.953	1030
5370	-1.11	-27.77	1.98	3758.84	2749.79	495.957	1030
5375	-0.83	-27.73	1.99	3757.71	2748.13	495.963	1030
5380	-1.27	-27.60	1.93	3756.78	2740.67	495.967	1030
5385	-1.09	-27.52	1.91	3756.52	2734.26	495.973	1030
5390	-1.30	-27.26	2.01	3756.49	2734.76	495.978	1030
5395	-1.27	-27.32	1.99	3756.81	2737.66	495.982	1030
5400	-1.01	-27.39	1.97	3756.49	2739.73	495.987	1030
5405	-0.83	-27.35	1.98	3756.52	2743.43	495.992	1030
5410	-1.07	-27.10	1.94	3754.06	2741.95	495.997	1030
5415	-1.49	-26.95	1.97	3754.09	2740.67	496.002	1030
5420	-1.45	-26.92	1.97	3753.80	2731.84	496.008	1030
5425	-1.37	-27.00	1.97	3753.75	2734.37	496.012	1030
5430	-1.32	-26.85	1.98	3754.21	2734.10	496.017	1030
5435	-1.39	-26.80	2.00	3753.93	2723.42	496.022	1030
5440	-1.52	-26.46	1.96	3751.68	2721.69	496.027	1030
5445	-1.11	-26.47	1.98	3751.47	2728.64	496.032	1030
5450	-1.41	-26.20	1.98	3751.49	2714.40	496.037	1030
5455	-1.33	-26.13	1.98	3751.28	2705.41	496.042	1030
5460	-1.21	-26.00	1.97	3751.18	2722.63	496.049	1030
5465	-1.29	-26.07	1.97	3751.15	2719.24	496.052	1030
5470	-1.04	-26.13	2.02	3751.30	2710.38	496.058	1030
5475	-1.17	-26.00	1.95	3751.33	2733.74	496.062	1030
5480	-1.51	-25.53	1.97	3748.71	2730.83	496.068	1030
5485	-1.32	-25.41	1.93	3748.52	2721.16	496.072	1030
5490	-1.12	-25.33	2.03	3748.04	2718.00	496.080	1030
5495	-1.55	-24.97	1.97	3748.23	2713.79	496.082	1030
5500	-1.51	-20.73	2.17	3748.35	2711.33	496.088	1030
5505	-1.72	-20.75	2.18	3748.11	2709.80	496.092	1030
5510	-1.78	-20.34	2.11	3746.27	2720.51	496.098	1030
5515	-1.69	-19.94	2.15	3745.85	2724.15	496.102	1030
5520	-2.07	-19.90	2.16	3745.71	2715.52	496.108	1030
5525	-2.24	-19.37	2.15	3745.53	2710.34	496.113	1030
5530	-2.25	-19.41	2.16	3745.65	2705.73	496.118	1030
5535	-2.14	-19.71	2.14	3745.64	2700.61	496.122	1030
5540	-2.30	-19.28	2.15	3744.38	2703.15	496.128	1030
5545	-1.77	-19.36	2.09	3743.38	2700.06	496.132	1030
5550	-1.95	-19.49	2.06	3743.40	2699.67	496.137	1030
5555	-2.46	-19.31	2.10	3743.48	2694.73	496.143	1030
5560	-2.14	-19.15	2.11	3743.38	2702.14	496.147	1030
5565	-2.14	-19.32	2.07	3742.99	2701.86	496.152	1030
5570	-2.12	-19.14	2.09	3742.57	2703.55	496.157	1030
5575	-2.05	-19.05	2.05	3741.10	2706.16	496.162	1030
5580	-1.76	-19.16	2.05	3741.03	2708.41	496.167	1030
5585	-1.89	-19.25	2.06	3740.96	2717.40	496.172	1030
5590	-1.86	-19.24	2.02	3740.71	2707.91	496.177	1030
5595	-2.19	-18.98	2.04	3741.01	2690.74	496.184	1030
5600	-2.27	-18.73	2.06	3740.98	2688.20	496.187	1030
5605	-2.02	-19.09	2.04	3740.68	2690.58	496.192	1030
5610	-2.49	-18.78	2.06	3740.76	2694.92	496.197	1030
5615	-2.14	-18.39	2.01	3738.10	2683.16	496.202	1030
5620	-1.98	-18.48	1.98	3737.41	2689.61	496.207	1030
5625	-2.14	-18.12	2.00	3737.20	2683.68	496.214	1030
5630	-2.02	-18.36	1.96	3737.18	2691.06	496.217	1030
5635	-2.27	-18.35	1.97	3737.08	2695.49	496.223	1030
5640	-2.15	-18.54	1.99	3737.47	2695.64	496.227	1030
5645	-2.25	-18.16	1.96	3735.81	2689.26	496.233	1030
5650	-2.34	-18.31	1.93	3735.20	2696.73	496.237	1030
5655	-2.23	-18.17	1.88	3734.68	2698.94	496.243	1030
5660	-1.95	-18.36	1.90	3734.97	2697.66	496.248	1030
5665	-2.17	-18.52	1.94	3735.06	2691.67	496.253	1030
5670	-2.29	-18.37	1.95	3734.89	2696.50	496.257	1030
5675	-2.44	-18.30	1.92	3733.71	2687.95	496.263	1030
5680	-2.06	-18.39	1.88	3732.70	2684.16	496.267	1030
5685	-2.08	-17.99	1.90	3732.59	2680.91	496.273	1030
5690	-2.27	-18.12	1.88	3732.50	2673.36	496.277	1030
5695	-2.64	-18.02	1.89	3732.42	2665.80	496.283	1030
5700	-2.50	-18.13	1.89	3732.39	2672.78	496.287	1030
5705	-2.37	-17.75	1.92	3731.75	2674.46	496.292	1030
5710	-2.45	-17.60	1.87	3730.05	2673.62	496.297	1030
5715	-2.45	-17.75	1.87	3730.12	2686.09	496.302	1030
5720	-2.13	-17.90	1.82	3730.02	2682.35	496.308	1030
5725	-2.62	-17.48	1.86	3729.99	2676.49	496.312	1030
5730	-2.57	-17.79	1.85	3730.19	2678.36	496.317	1030
5735	-2.13	-17.93	1.82	3729.95	2676.09	496.322	1030
5740	-2.44	-17.30	1.82	3728.04	2677.12	496.327	1030
5745	-2.43	-17.34	1.81	3727.49	2678.39	496.332	1030
5750	-2.11	-17.31	1.82	3727.49	2667.50	496.337	1030
5755	-2.63	-17.09	1.83	3727.58	2660.73	496.342	1030
5760	-2.27	-16.90	1.80	3727.75	2657.09	496.349	1030
5765	-2.67	-17.27	1.83	3727.62	2658.32	496.352	1030
5770	-2.33	-17.36	1.81	3727.58	2667.21	496.357	1030
5775	-2.42	-17.17	1.81	3727.41	2663.45	496.362	1030
5780	-3.06	-16.70	1.77	3725.33	2660.08	496.368	1030
5785	-2.02	-17.11	1.76	3724.20	2668.75	496.372	1030
5790	-2.59	-17.04	1.75	3724.58	2655.63	496.379	1030
5795	-2.29	-17.09	1.71	3724.32	2650.00	496.382	1030
5800	-2.34	-16.84	1.77	3724.60	2654.84	496.388	1030
5805	-2.61	-16.82	1.79	3724.59	2652.05	496.392	1030
5810	-2.57	-16.57	1.76	3723.16	2650.98	496.398	1030
5815	-2.11	-16.51	1.73	3722.07	2650.97	496.402	1030
5820	-2.45	-16.84	1.72	3721.79	2649.00	496.408	1030
5825	-2.82	-16.41	1.72	3721.64	2656.72	496.413	1030
5830	-2.22	-16.52	1.72	3721.54	2654.01	496.417	1030
5835	-2.75	-16.15	1.72	3721.62	2654.94	496.422	1030
5840	-2.55	-16.40	1.71	3720.96	2652.80	496.427	1030
5845	-2.18	-16.28	1.66	3719.02	2652.30	496.432	1030
5850	-2.77	-16.21	1.66	3719.11	2647.94	496.437	1030
5855	-2.26	-16.33	1.68	3719.12	2654.07	496.443	1030
5860	-2.06	-16.36	1.66	3718.74	2645.64	496.447	1030
5865	-2.28	-16.26	1.66	3718.73	2644.39	496.452	1030
5870	-2.65	-15.95	1.67	3718.66	2648.62	496.457	1030
5875	-2.89	-15.77	1.65	3716.83	2643.11	496.462	1030
5880	-2.68	-15.62	1.61	3716.62	2635.88	496.467	1030
5885	-3.30	-15.34	1.65	3716.62	2646.48	496.474	1030
5890	-2.71	-15.47	1.68	3716.43	2640.45	496.477	1030
5895	-2.84	-15.78	1.67	3716.79	2640.25	496.483	1030
5900	-2.77	-15.64	1.64	3716.56	2637.41	496.487	1030
5905	-2.26	-15.76	1.57	3713.99	2640.05	496.493	1030
5910	-2.49	-15.30	1.58	3714.25	2638.47	496.497	1030
5915	-2.59	-15.65	1.59	3714.14	2636.38	496.503	1030
5920	-2.53	-15.47	1.62	3714.08	2632.62	496.507	1030
5925	-3.26	-15.24	1.64	3713.77	2628.86	496.514	1030
5930	-2.59	-15.34	1.59	3713.73	2635.39	496.517	1030
5935	-2.82	-15.14	1.60	3713.72	2650.56	496.523	1030
5940	-2.47	-15.15	1.61	3713.58	2635.48	496.527	1030
5945	-2.54	-15.26	1.52	3711.58	2625.27	496.533	1030
5950	-2.15	-15.31	1.52	3710.66	2619.17	496.537	1030
5955	-2.59	-14.83	1.56	3710.48	2633.68	496.543	1030
5960	-2.69	-15.02	1.56	3710.64	2628.81	496.548	1030
5965	-2.45	-15.02	1.54	3710.56	2629.39	496.553	1030
5970	-2.45	-15.08	1.52	3710.71	2636.95	496.557	1030
5975	-2.64	-14.71	1.51	3709.13	2638.98	496.563	1030
5980	-2.66	-14.62	1.50	3707.96	2634.91	496.567	1030
5985	-2.24	-14.82	1.53	3707.83	2634.75	496.572	1030
5990	-2.25	-14.99	1.49	3707.75	2630.53	496.578	1030
5995	-2.30	-14.59	1.49	3707.67	2627.88	496.582	1030
6000	-2.73	-14.20	1.52	3707.59	2629.96	496.587	1030
6005	-2.37	-14.55	1.53	3707.47	2631.12	496.592	1030
6010	-2.37	-14.68	1.49	3705.61	2630.55	496.597	1030
6015	-2.33	-14.91	1.46	3705.39	2622.02	496.602	1030
6020	-3.05	-14.38	1.46	3705.43	2616.57	496.608	1030
6025	-2.88	-13.96	1.50	3705.26	2618.99	496.612	1030
6030	-2.51	-14.55	1.47	3705.21	2615.58	496.618	1030
6035	-2.41	-14.50	1.46	3705.39	2620.15	496.622	1030
6040	-2.56	-14.04	1.44	3703.02	2618.79	496.627	1030
6045	-2.54	-13.95	1.43	3702.73	2618.51	496.632	1030
6050	-2.52	-13.75	1.40	3702.31	2616.02	496.638	1030
6055	-2.48	-14.04	1.39	3702.17	2613.63	496.642	1030
6060	-2.96	-13.63	1.46	3702.27	2598.03	496.649	1030
6065	-2.39	-14.06	1.44	3702.14	2594.02	496.652	1030
6070	-2.76	-13.73	1.43	3702.26	2600.92	496.658	1030
6075	-2.20	-14.18	1.41	3702.15	2601.93	496.662	1030
6080	-2.43	-13.73	1.36	3699.99	2585.78	496.668	1030
6085	-2.69	-13.47	1.40	3699.43	2588.30	496.672	1030
6090	-2.51	-13.40	1.41	3699.55	2612.33	496.680	1030
6095	-2.46	-13.31	1.37	3699.00	2605.77	496.682	1030
6100	-2.29	-13.82	1.38	3698.98	2595.06	496.688	1030
6105	-2.38	-13.48	1.40	3699.10	2593.66	496.692	1030
6110	-2.60	-13.08	1.38	3698.12	2602.87	496.698	1030
6115	-3.12	-12.72	1.33	3696.68	2591.89	496.702	1030
6120	-2.76	-12.97	1.35	3696.71	2582.04	496.708	1030
6125	-2.45	-13.56	1.38	3696.45	2566.76	496.713	1030
6130	-2.63	-13.34	1.33	3696.56	2576.37	496.717	1030
6135	-2.52	-12.84	1.33	3696.53	2583.58	496.722	1030
6140	-2.41	-13.29	1.35	3696.09	2579.55	496.727	1030
6145	-2.83	-13.30	1.35	3694.40	2583.57	496.732	1030
6150	-2.99	-12.77	1.33	3694.02	2594.12	496.737	1030
6155	-2.73	-12.95	1.35	3693.91	2584.44	496.743	1030
6160	-2.59	-13.08	1.31	3693.96	2582.92	496.747	1030
6165	-2.80	-12.54	1.34	3693.74	2592.49	496.752	1030
6170	-3.02	-12.39	1.33	3693.55	2584.80	496.757	1030
6175	-2.76	-12.42	1.26	3691.83	2579.06	496.762	1030
6180	-2.77	-12.41	1.28	3691.50	2579.76	496.767	1030
6185	-2.61	-12.69	1.30	3691.33	2580.02	496.774	1030
6190	-2.57	-12.46	1.29	3691.39	2575.55	496.777	1030
6195	-2.82	-12.36	1.28	3691.56	2569.96	496.783	1030
6200	-2.88	-12.48	1.29	3691.58	2579.03	496.787	1030
6205	-3.10	-12.02	1.26	3689.87	2566.73	496.793	1030
6210	-2.42	-12.13	1.24	3688.95	2567.49	496.797	1030
6215	-2.65	-12.44	1.25	3688.97	2561.74	496.803	1030
6220	-2.91	-12.14	1.22	3688.96	2569.16	496.807	1030
6225	-1.58	-12.67	1.25	3689.11	2576.70	496.815	1030
6230	-3.45	-12.25	1.35	3688.67	2566.15	496.819	1030
6235	-2.61	-12.18	1.25	3689.02	2576.59	496.823	1030
6240	-2.84	-12.18	1.23	3688.99	2584.38	496.827	1030
6245	-3.02	-11.83	1.24	3686.97	2585.39	496.833	1030
6250	-2.80	-11.58	1.19	3685.78	2576.42	496.837	1030
6255	-2.63	-12.07	1.19	3685.71	2572.60	496.843	1030
6260	-2.96	-11.70	1.20	3685.59	2575.50	496.847	1030
6265	-2.88	-11.87	1.21	3685.22	2577.30	496.852	1030
6270	-2.66	-11.51	1.18	3685.33	2567.08	496.857	1030
6275	-2.46	-11.96	1.19	3684.89	2579.48	496.862	1030
6280	-2.33	-11.62	1.18	3684.55	2579.14	496.867	1030
6285	-2.90	-11.53	1.18	3684.58	2576.47	496.872	1030
6290	-2.36	-11.86	1.18	3684.46	2573.64	496.878	1030
6295	-2.17	-11.96	1.19	3684.52	2571.79	496.882	1030
6300	-2.49	-11.78	1.18	3684.54	2567.98	496.888	1030
6305	-2.29	-11.45	1.16	3684.50	2560.95	496.892	1030
6310	-2.77	-11.25	1.14	3680.75	2563.00	496.897	1030
6315	-2.77	-11.47	1.12	3680.42	2559.77	496.902	1030
6320	-2.32	-11.54	1.10	3680.17	2553.27	496.909	1030
6325	-2.68	-11.16	1.12	3680.31	2562.63	496.912	1030
6330	-2.47	-11.64	1.15	3680.13	2571.16	496.918	1030
6335	-2.67	-11.30	1.14	3680.14	2570.66	496.922	1030
6340	-2.59	-11.47	1.10	3678.12	2560.74	496.928	1030
6345	-2.42	-11.24	1.08	3677.82	2551.54	496.932	1030
6350	-2.46	-11.28	1.11	3677.67	2551.59	496.938	1030
6355	-2.74	-11.26	1.08	3677.52	2548.46	496.942	1030
6360	-2.81	-11.18	1.12	3677.68	2531.95	496.949	1030
6365	-2.67	-11.11	1.07	3677.63	2545.48	496.952	1030
6370	-2.65	-11.04	1.12	3677.68	2534.40	496.958	1030
6375	-2.71	-11.33	1.09	3677.61	2530.80	496.962	1030
6380	-2.42	-10.48	1.08	3675.42	2534.75	496.968	1030
6385	-2.35	-11.08	1.02	3674.43	2533.47	496.972	1030
6390	-2.27	-10.83	1.06	3674.34	2541.22	496.978	1030
6395	-2.46	-11.41	1.02	3674.34	2542.55	496.983	1030
6400	-2.70	-10.69	1.03	3674.42	2536.84	496.988	1030
6405	-2.42	-10.47	1.05	3674.30	2536.75	496.992	1030
6410	-2.65	-10.65	1.02	3673.18	2545.71	496.997	1030
6415	-2.62	-10.37	0.99	3671.38	2541.85	497.002	1030
6420	-2.77	-10.43	0.98	3671.56	2533.84	497.007	1030
6425	-2.15	-10.66	1.02	3671.25	2540.62	497.013	1030
6430	-2.80	-10.34	1.02	3671.32	2541.37	497.017	1030
6435	-3.05	-10.33	1.02	3671.49	2545.07	497.022	1030
6440	-2.74	-10.05	1.03	3671.26	2541.18	497.027	1030
6445	-2.76	-10.10	0.99	3669.18	2544.44	497.032	1030
6450	-2.40	-10.53	0.96	3668.95	2529.15	497.037	1030
6455	-2.65	-10.06	0.93	3668.96	2538.08	497.044	1030
6460	-2.41	-10.10	0.97	3668.60	2546.90	497.047	1030
6465	-2.37	-10.23	0.96	3668.58	2542.74	497.053	1030
6470	-2.26	-10.72	0.93	3668.46	2546.10	497.057	1030
6475	-2.61	-9.81	0.93	3666.60	2541.34	497.063	1030
6480	-2.36	-10.11	0.92	3666.21	2545.64	497.067	1030
6485	-2.21	-9.88	0.96	3666.24	2538.43	497.074	1030
6490	-2.60	-9.89	0.92	3665.87	2539.10	497.077	1030
6495	-2.21	-9.97	0.93	3665.95	2539.42	497.083	1030
6500	-2.50	-9.93	0.95	3665.77	2530.35	497.087	1030
6505	-2.39	-9.61	0.96	3664.16	2536.93	497.093	1030
6510	-2.41	-9.95	0.91	3663.42	2528.19	497.097	1030
6515	-2.22	-9.66	0.91	3663.16	2525.69	497.103	1030
6520	-2.60	-9.79	0.90	3663.22	2525.65	497.108	1030
6525	-2.33	-10.00	0.95	3663.32	2525.19	497.113	1030
6530	-2.93	-9.53	0.89	3663.31	2521.89	497.117	1030
6535	-2.44	-9.57	0.92	3662.58	2527.83	497.123	1030
6540	-2.64	-9.31	0.83	3660.75	2524.55	497.127	1030
6545	-2.67	-9.35	0.84	3660.47	2530.45	497.132	1030
6550	-2.48	-9.31	0.88	3660.47	2534.40	497.137	1030
6555	-3.07	-8.94	0.84	3660.60	2523.79	497.142	1030
6560	-2.64	-10.01	0.87	3660.62	2520.90	497.148	1030
6565	-2.38	-10.13	0.89	3660.51	2517.01	497.152	1030
6570	-2.40	-9.97	0.86	3660.62	2514.96	497.157	1030
6575	-2.30	-9.76	0.84	3660.10	2517.20	497.162	1030
6580	-2.41	-9.65	0.81	3657.73	2516.90	497.167	1030
6585	-2.65	-9.24	0.82	3657.36	2507.39	497.172	1030
6590	-2.59	-9.24	0.86	3657.51	2515.48	497.179	1030
6595	-2.85	-8.95	0.81	3657.44	2518.71	497.182	1030
6600	-2.60	-9.53	0.83	3657.27	2522.98	497.188	1030
6605	-1.95	-9.70	0.82	3657.07	2525.13	497.192	1030
6610	-2.12	-9.15	0.77	3655.42	2511.28	497.198	1030
6615	-2.51	-8.58	0.76	3654.70	2506.91	497.202	1030
6620	-2.31	-8.51	0.74	3654.84	2511.13	497.208	1030
6625	-2.36	-9.38	0.81	3654.77	2512.62	497.212	1030
6630	-2.31	-8.43	0.80	3654.62	2522.16	497.218	1030
6635	-2.64	-8.63	0.77	3654.56	2519.36	497.222	1030
6640	-2.22	-9.29	0.74	3652.99	2512.09	497.228	1030
6645	-2.65	-8.89	0.77	3652.16	2506.38	497.232	1030
6650	-2.39	-9.04	0.76	3651.99	2509.22	497.238	1030
6655	-2.34	-8.98	0.75	3651.96	2504.04	497.243	1030
6660	-2.40	-9.18	0.75	3651.90	2509.58	497.247	1030
6665	-2.35	-9.24	0.76	3652.08	2493.37	497.252	1030
6670	-2.01	-9.23	0.75	3651.37	2484.66	497.257	1030
6675	-2.35	-8.64	0.74	3649.72	2482.80	497.262	1030
6680	-2.75	-8.67	0.73	3649.58	2478.61	497.267	1030
6685	-2.06	-8.91	0.75	3649.06	2474.95	497.274	1030
6690	-2.18	-8.62	0.77	3649.28	2470.96	497.277	1030
6695	-2.37	-8.83	0.72	3649.42	2475.47	497.282	1030
6700	-2.28	-8.83	0.71	3649.34	2483.25	497.287	1030
6705	-2.41	-8.75	0.71	3647.29	2495.42	497.293	1030
6710	-2.64	-8.30	0.70	3646.93	2497.89	497.297	1030
6715	-2.42	-9.11	0.73	3646.58	2509.11	497.303	1030
6720	-2.72	-8.53	0.70	3646.58	2499.46	497.307	1030
6725	-2.83	-8.40	0.71	3646.40	2503.41	497.314	1030
6730	-2.36	-8.43	0.71	3646.50	2496.13	497.317	1030
6735	-2.75	-8.54	0.72	3646.71	2504.89	497.323	1030
6740	-2.13	-8.57	0.71	3646.36	2502.71	497.327	1030
6745	-2.57	-7.94	0.64	3644.33	2502.97	497.333	1030
6750	-2.48	-8.21	0.67	3643.62	2493.67	497.337	1030
6755	-2.42	-8.25	0.69	3643.44	2504.60	497.343	1030
6760	-2.78	-7.99	0.67	3643.33	2501.69	497.348	1030
6765	-2.35	-8.35	0.72	3643.28	2499.44	497.353	1030
6770	-2.47	-7.72	0.67	3643.23	2500.90	497.357	1030
6775	-2.69	-7.96	0.70	3642.74	2480.12	497.362	1030
6780	-2.62	-7.80	0.65	3640.81	2480.64	497.367	1030
6785	-2.45	-8.30	0.63	3640.48	2482.21	497.372	1030
6790	-3.15	-7.94	0.67	3640.40	2482.73	497.378	1030
6795	-2.96	-7.94	0.67	3640.79	2478.33	497.382	1030
6800	-2.24	-8.17	0.66	3640.61	2497.85	497.387	1030
6805	-2.69	-7.87	0.62	3640.56	2494.83	497.392	1030
6810	-2.19	-7.78	0.60	3638.48	2489.36	497.397	1030
6815	-2.34	-7.54	0.59	3638.07	2480.58	497.402	1030
6820	-2.03	-7.96	0.61	3638.08	2480.99	497.409	1030
6825	-2.81	-7.27	0.60	3637.98	2486.80	497.412	1030
6830	-2.40	-7.65	0.60	3638.14	2486.60	497.418	1030
6835	-2.97	-7.20	0.62	3637.89	2489.47	497.422	1030
6840	-2.52	-7.41	0.63	3635.84	2487.69	497.428	1030
6845	-2.68	-7.14	0.58	3635.11	2481.22	497.432	1030
6850	-1.71	-7.47	0.60	3634.55	2489.82	497.440	1030
6855	-2.56	-7.42	0.59	3634.88	2481.18	497.442	1030
6860	-2.70	-7.54	0.60	3634.95	2486.63	497.448	1030
6865	-2.97	-7.41	0.59	3635.04	2492.81	497.452	1030
6870	-2.37	-7.70	0.56	3633.85	2481.53	497.458	1030
6875	-3.01	-7.21	0.56	3632.66	2486.14	497.462	1030
6880	-3.08	-7.55	0.58	3632.69	2489.18	497.468	1030
6885	-2.59	-8.13	0.58	3632.58	2490.13	497.472	1030
6890	-2.55	-7.84	0.56	3632.80	2491.62	497.477	1030
6895	-2.71	-8.46	0.58	3632.66	2490.50	497.482	1030
6900	-2.61	-8.23	0.57	3632.71	2485.57	497.487	1030
6905	-2.62	-8.58	0.64	3632.60	2480.31	497.493	1030
6910	-2.65	-8.34	0.55	3631.53	2488.78	497.497	1030
6915	-2.43	-7.62	0.54	3629.46	2474.57	497.503	1030
6920	-3.02	-7.68	0.55	3629.20	2486.91	497.507	1030
6925	-2.77	-7.37	0.55	3628.93	2477.14	497.512	1030
6930	-2.53	-7.41	0.52	3629.09	2472.29	497.517	1030
6935	-2.66	-7.57	0.49	3628.75	2473.43	497.522	1030
6940	-2.47	-7.78	0.51	3628.98	2481.46	497.527	1030
6945	-2.23	-7.77	0.54	3627.66	2475.04	497.533	1030
6950	-2.44	-7.98	0.52	3627.36	2475.80	497.537	1030
6955	-2.15	-8.05	0.47	3627.31	2474.99	497.544	1030
6960	-2.22	-7.77	0.52	3627.05	2473.82	497.547	1030
6965	-2.43	-7.79	0.54	3627.02	2473.51	497.553	1030
6970	-2.38	-7.83	0.53	3627.14	2473.84	497.557	1030
6975	-2.61	-7.44	0.51	3624.85	2465.57	497.563	1030
6980	-2.38	-7.40	0.50	3623.89	2466.82	497.567	1030
6985	-2.07	-7.45	0.51	3623.71	2464.41	497.573	1030
6990	-2.40	-7.61	0.52	3623.74	2470.02	497.578	1030
6995	-2.69	-7.43	0.43	3623.64	2477.07	497.583	1030
7000	-2.34	-7.52	0.51	3623.64	2470.96	497.587	1030
7005	-2.22	-7.33	0.51	3622.40	2477.29	497.593	1030
7010	-2.27	-7.14	0.45	3621.19	2468.98	497.597	1030
7015	-2.41	-7.08	0.41	3620.93	2464.96	497.602	1030
7020	-2.66	-7.04	0.44	3620.93	2463.12	497.608	1030
7025	-1.90	-7.10	0.45	3620.91	2468.42	497.612	1030
7030	-2.28	-7.00	0.45	3620.86	2477.47	497.617	1030
7035	-2.45	-6.94	0.43	3620.21	2480.99	497.622	1030
7040	-2.15	-6.85	0.39	3618.71	2472.47	497.627	1030
7045	-2.38	-6.75	0.44	3618.84	2477.68	497.632	1030
7050	-2.27	-6.72	0.43	3618.48	2469.32	497.637	1030
7055	-2.37	-6.64	0.38	3618.35	2464.07	497.642	1030
7060	-2.56	-6.81	0.41	3618.14	2454.85	497.649	1030
7065	-2.95	-6.68	0.42	3617.79	2460.68	497.652	1030
7070	-2.38	-6.51	0.40	3618.22	2461.28	497.658	1030
7075	-2.58	-6.46	0.42	3618.02	2456.90	497.662	1030
7080	-2.62	-6.00	0.39	3615.55	2453.16	497.668	1030
7085	-2.37	-6.04	0.37	3614.85	2460.40	497.672	1030
7090	-1.82	-6.22	0.33	3614.74	2457.52	497.679	1030
7095	-2.65	-6.16	0.37	3614.68	2453.30	497.682	1030
7100	-2.14	-6.12	0.36	3614.68	2461.57	497.688	1030
7105	-2.37	-5.97	0.36	3614.81	2469.87	497.693	1030
7110	-2.83	-5.67	0.39	3612.89	2469.55	497.698	1030
7115	-2.65	-5.58	0.34	3612.27	2464.96	497.702	1030
7120	-2.37	-5.75	0.32	3612.11	2458.68	497.708	1030
7125	-2.30	-5.75	0.33	3612.15	2450.61	497.712	1030
7130	-2.52	-5.58	0.36	3611.95	2457.28	497.718	1030
7135	-2.25	-5.89	0.38	3611.85	2438.85	497.722	1030
7140	-2.06	-6.04	0.34	3610.61	2433.70	497.728	1030
7145	-2.15	-5.52	0.30	3609.54	2430.66	497.732	1030
7150	-3.08	-5.23	0.30	3609.42	2432.21	497.740	1030
7155	-2.58	-5.18	0.32	3609.68	2436.50	497.742	1030
7160	-2.61	-5.18	0.32	3609.33	2458.35	497.748	1030
7165	-2.74	-5.32	0.32	3609.40	2457.77	497.752	1030
7170	-2.42	-5.45	0.32	3608.84	2458.96	497.757	1030
7175	-2.34	-5.16	0.30	3606.85	2437.71	497.762	1030
7180	-2.28	-5.12	0.26	3607.15	2437.97	497.767	1030
7185	-2.16	-4.99	0.27	3606.84	2433.77	497.772	1030
7190	-2.44	-5.18	0.31	3606.66	2436.56	497.777	1030
7195	-2.35	-4.99	0.27	3606.74	2435.52	497.783	1030
7200	-2.39	-4.98	0.23	3606.57	2445.16	497.787	1030
7205	-2.25	-5.14	0.28	3606.37	2446.01	497.793	1030
7210	-2.37	-5.26	0.26	3606.40	2447.95	497.797	1030
7215	-2.34	-4.50	0.23	3603.48	2439.79	497.802	1030
7220	-2.36	-4.37	0.24	3603.34	2433.61	497.807	1030
7225	-3.33	-4.25	0.21	3602.87	2437.91	497.814	1030
7230	-2.81	-4.31	0.21	3602.88	2429.43	497.817	1030
7235	-2.23	-4.33	0.23	3602.95	2433.31	497.823	1030
7240	-2.47	-4.37	0.21	3602.87	2437.31	497.827	1030
7245	-2.36	-4.17	0.22	3601.35	2422.59	497.833	1030
7250	-2.57	-4.21	0.21	3601.02	2420.89	497.837	1030
7255	-2.93	-4.36	0.16	3600.63	2419.49	497.845	1030
7260	-2.76	-3.93	0.19	3600.37	2421.09	497.847	1030
7265	-2.78	-4.15	0.17	3600.38	2424.36	497.853	1030
7270	-2.68	-4.36	0.24	3600.31	2437.31	497.857	1030
7275	-2.96	-4.07	0.19	3598.67	2436.22	497.863	1030
7280	-2.28	-3.77	0.16	3597.96	2430.66	497.867	1030
7285	-2.80	-3.94	0.18	3597.64	2434.38	497.873	1030
7290	-2.44	-3.86	0.15	3597.30	2434.37	497.878	1030
7295	-2.41	-3.81	0.13	3597.34	2448.20	497.882	1030
7300	-2.02	-3.94	0.15	3597.36	2437.13	497.887	1030
7305	-2.67	-3.73	0.16	3596.07	2430.16	497.893	1030
7310	-2.26	-3.52	0.13	3594.64	2422.94	497.897	1030
7315	-2.56	-3.73	0.11	3594.54	2429.77	497.903	1030
7320	-2.11	-3.71	0.13	3594.58	2436.05	497.908	1030
7325	-2.75	-3.62	0.15	3594.57	2439.26	497.912	1030
7330	-2.10	-3.68	0.10	3594.71	2436.86	497.917	1030
7335	-2.66	-3.50	0.11	3594.36	2436.33	497.922	1030
7340	-2.35	-3.46	0.08	3592.60	2433.91	497.927	1030
7345	-2.74	-3.23	0.10	3592.17	2435.17	497.932	1030
7350	-2.93	-3.09	0.12	3592.26	2430.95	497.937	1030
7355	-2.75	-3.10	0.08	3592.30	2421.72	497.942	1030
7360	-2.81	-3.20	0.10	3592.10	2419.17	497.948	1030
7365	-2.66	-3.12	0.11	3592.28	2426.16	497.952	1030
7370	-2.81	-3.06	0.12	3591.98	2418.29	497.958	1030
7375	-2.42	-3.09	0.08	3592.15	2424.57	497.962	1030
7380	-2.21	-2.74	0.06	3589.30	2418.65	497.968	1030
7385	-2.44	-2.62	0.03	3588.57	2420.93	497.972	1030
7390	-3.10	-2.09	0.02	3587.94	2426.17	497.980	1030
7395	-2.92	-2.50	0.04	3588.29	2437.68	497.982	1030
7400	-2.56	-2.24	-0.00	3588.39	2442.77	497.988	1030
7405	-2.81	-2.16	0.02	3588.23	2439.34	497.992	1030
7410	-2.47	-2.22	0.06	3586.87	2440.77	497.998	1030
7415	-2.18	-2.39	-0.02	3586.02	2438.65	498.002	1030
7420	-2.55	-2.29	0.01	3585.86	2431.13	498.008	1030
7425	-2.45	-2.13	0.01	3585.62	2434.59	498.013	1030
7430	-2.54	-1.94	-0.02	3585.69	2438.61	498.017	1030
7435	-2.30	-2.07	-0.00	3585.81	2435.23	498.022	1030
7440	-2.30	-1.92	-0.05	3584.86	2443.32	498.027	1030
7445	-2.53	-1.65	-0.03	3583.07	2427.54	498.032	1030
7450	-2.10	-1.85	-0.03	3582.87	2425.47	498.037	1030
7455	-3.07	-1.74	-0.01	3582.92	2428.30	498.043	1030
7460	-2.89	-1.76	-0.04	3582.85	2431.49	498.047	1030
7465	-2.71	-1.71	-0.02	3582.69	2444.81	498.053	1030
7470	-2.69	-1.67	-0.00	3582.64	2437.61	498.057	1030
7475	-2.39	-1.48	-0.08	3580.66	2433.67	498.062	1030
7480	-2.63	-1.09	-0.10	3580.55	2428.93	498.067	1030
7485	-2.41	-1.22	-0.02	3579.87	2426.81	498.074	1030
7490	-2.76	-1.32	-0.10	3579.85	2427.24	498.077	1030
7495	-2.40	-1.28	-0.07	3580.07	2434.78	498.083	1030
7500	-2.28	-1.30	-0.11	3579.95	2421.81	498.087	1030
7505	-2.51	-1.36	-0.06	3578.01	2429.87	498.093	1030
7510	-2.42	-1.15	-0.09	3577.67	2428.51	498.097	1030
7515	-2.30	-1.24	-0.09	3577.65	2426.25	498.103	1030
7520	-2.16	-1.25	-0.12	3577.74	2433.90	498.107	1030
7525	-2.72	-1.07	-0.06	3577.79	2430.56	498.114	1030
7530	-2.43	-0.96	-0.12	3577.43	2426.59	498.117	1030
7535	-2.41	-0.87	-0.11	3577.31	2422.69	498.123	1030
7540	-2.21	-0.78	-0.14	3577.18	2420.06	498.127	1030
7545	-2.71	-0.55	-0.13	3575.08	2421.83	498.133	1030
7550	-3.31	-0.38	-0.15	3574.15	2422.31	498.137	1030
7555	-2.66	-0.56	-0.11	3574.27	2417.68	498.143	1030
7560	-2.51	-0.57	-0.15	3574.12	2427.65	498.147	1030
7565	-2.34	-0.74	-0.17	3574.17	2432.00	498.153	1030
7570	-2.57	-0.48	-0.20	3574.18	2425.16	498.157	1030
7575	-2.81	-0.39	-0.12	3573.80	2424.79	498.162	1030
7580	-2.90	-0.10	-0.19	3571.96	2425.99	498.167	1030
7585	-2.73	-0.06	-0.19	3571.37	2426.83	498.172	1030
7590	-2.51	-0.04	-0.19	3571.29	2430.58	498.178	1030
7595	-2.27	-0.09	-0.17	3571.23	2424.33	498.182	1030
7600	-3.00	0.13	-0.20	3571.08	2431.45	498.187	1030
7605	-2.72	0.03	-0.20	3570.90	2431.62	498.192	1030
7610	-2.51	0.55	-0.25	3569.07	2425.79	498.197	1030
7615	-2.72	0.64	-0.25	3568.75	2425.25	498.202	1030
7620	-2.69	0.50	-0.24	3568.86	2415.83	498.207	1030
7625	-2.85	0.48	-0.23	3569.25	2422.34	498.212	1030
7630	-3.67	0.74	-0.22	3568.82	2432.41	498.218	1030
7635	-3.01	0.73	-0.25	3568.76	2423.81	498.222	1030
7640	-2.48	0.69	-0.23	3568.52	2422.57	498.228	1030
7645	-3.02	0.65	-0.25	3568.28	2427.75	498.232	1030
7650	-2.52	0.80	-0.28	3565.77	2415.06	498.239	1030
7655	-2.70	0.98	-0.28	3565.73	2418.04	498.242	1030
7660	-3.06	0.88	-0.20	3565.70	2409.28	498.250	1030
7665	-2.78	1.05	-0.27	3565.57	2413.46	498.252	1030
7670	-3.04	1.03	-0.30	3564.05	2404.39	498.258	1030
7675	-2.82	1.07	-0.30	3563.75	2401.60	498.262	1030
7680	-2.93	1.03	-0.28	3563.14	2411.79	498.268	1030
7685	-3.10	1.25	-0.35	3562.78	2409.86	498.272	1030
7690	-2.78	1.30	-0.32	3562.54	2407.40	498.278	1030
7695	-2.87	1.18	-0.32	3562.54	2406.66	498.283	1030
7700	-2.33	1.16	-0.34	3562.40	2403.31	498.288	1031
7705	-2.95	1.29	-0.31	3562.33	2415.36	498.292	1031
7710	-2.77	1.10	-0.30	3562.86	2418.64	498.297	1031
7715	-2.92	1.11	-0.28	3564.63	2417.42	498.302	1031
7720	-2.87	1.16	-0.31	3564.60	2410.44	498.307	1031
7725	-3.01	1.37	-0.28	3564.61	2414.75	498.312	1031
7730	-2.88	1.58	-0.30	3564.58	2417.20	498.317	1031
7735	-3.17	1.69	-0.29	3564.67	2427.86	498.322	1031
7740	-2.44	1.54	-0.33	3564.81	2420.23	498.327	1031
7745	-2.93	1.26	-0.29	3564.59	2405.29	498.332	1031
7750	-2.19	1.26	-0.32	3564.76	2398.91	498.337	1031
7755	-2.51	1.28	-0.31	3564.52	2394.49	498.343	1031
7760	-2.94	1.33	-0.26	3564.61	2388.54	498.347	1031
7765	-2.55	1.38	-0.32	3564.77	2397.36	498.353	1031
7770	-2.25	1.49	-0.33	3564.38	2400.86	498.357	1031
7775	-2.43	1.50	-0.33	3564.34	2408.51	498.363	1031
7780	-2.74	1.41	-0.31	3564.45	2432.06	498.367	1031
7785	-2.95	1.57	-0.31	3564.40	2436.03	498.373	1031
7790	-2.71	1.56	-0.31	3564.67	2428.25	498.378	1031
7795	-2.81	1.72	-0.29	3564.40	2417.75	498.384	1031
7800	-3.05	1.70	-0.31	3564.31	2418.03	498.387	1031
7805	-2.70	1.67	-0.32	3564.29	2411.95	498.393	1031
7810	-2.79	1.65	-0.30	3564.01	2413.04	498.398	1031
7815	-2.87	0.77	-0.23	3569.54	2419.00	498.403	1031
7820	-2.72	0.48	-0.19	3572.00	2427.21	498.408	1031
7825	-2.88	0.83	-0.22	3571.92	2427.52	498.415	1031
7830	-3.10	0.75	-0.18	3571.85	2427.20	498.417	1031
7835	-2.88	0.22	-0.18	3572.82	2424.51	498.423	1031
7840	-2.86	0.19	-0.20	3573.56	2417.80	498.427	1031
7845	-2.29	-0.12	-0.19	3573.95	2419.75	498.432	1031
7850	-3.07	0.05	-0.15	3574.50	2423.98	498.438	1031
7855	-3.12	0.16	-0.17	3574.65	2427.98	498.442	1031
7860	-2.57	-0.21	-0.15	3574.50	2420.33	498.449	1031
7865	-2.99	0.06	-0.15	3574.87	2427.40	498.452	1031
7870	-3.02	0.20	-0.17	3575.98	2418.81	498.457	1031
7875	-2.85	0.10	-0.18	3575.77	2424.03	498.462	1031
7880	-2.38	-0.46	-0.14	3576.72	2428.65	498.469	1031
7885	-2.94	-0.20	-0.14	3576.79	2424.64	498.472	1031
7890	-2.54	-0.18	-0.11	3577.24	2432.80	498.479	1031
7895	-2.45	-0.34	-0.12	3577.18	2428.95	498.482	1031
7900	-2.72	-0.32	-0.10	3578.25	2419.49	498.488	1031
7905	-2.87	-0.33	-0.09	3578.91	2424.02	498.492	1031
7910	-1.97	-1.07	-0.05	3580.15	2416.80	498.500	1031
7915	-2.75	-0.54	-0.11	3579.41	2430.25	498.502	1031
7920	-3.29	-0.73	-0.10	3579.49	2426.91	498.508	1031
7925	-2.63	-0.76	-0.07	3579.49	2420.98	498.513	1031
7930	-2.41	-0.86	-0.06	3580.22	2429.50	498.518	1031
7935	-3.02	-0.91	-0.05	3581.21	2435.60	498.523	1031
7940	-2.79	-1.01	-0.10	3581.68	2431.54	498.528	1031
7945	-2.32	-1.32	-0.07	3582.18	2435.58	498.533	1031
7950	-2.75	-1.11	-0.04	3581.98	2430.46	498.537	1031
7955	-2.53	-0.95	-0.08	3582.11	2430.56	498.543	1031
7960	-2.86	-0.87	-0.08	3582.18	2424.28	498.547	1031
7965	-2.56	-1.10	-0.03	3583.52	2430.99	498.552	1031
7970	-2.31	-1.05	-0.08	3583.43	2428.69	498.557	1031
7975	-2.28	-1.35	-0.03	3584.29	2435.24	498.562	1031
7980	-2.93	-1.34	-0.03	3584.26	2425.61	498.567	1031
7985	-3.09	-1.47	0.00	3584.34	2425.49	498.574	1031
7990	-2.59	-1.09	-0.05	3584.31	2431.04	498.577	1031
7995	-2.55	-0.94	-0.03	3584.24	2424.71	498.583	1031
8000	-2.59	-1.19	-0.06	3584.59	2423.94	498.587	1031
8005	-2.42	-1.32	-0.02	3585.75	2426.43	498.593	1031
8010	-2.83	-1.36	0.03	3586.58	2430.09	498.597	1031
8015	-2.74	-1.36	0.04	3587.23	2431.77	498.603	1031
8020	-3.14	-1.66	0.02	3587.35	2431.94	498.607	1031
8025	-2.71	-1.81	0.01	3587.53	2432.29	498.613	1031
8030	-2.32	-1.78	-0.01	3587.53	2432.72	498.618	1031
8035	-2.64	-1.87	0.04	3588.44	2437.02	498.623	1031
8040	-2.46	-1.74	0.02	3589.19	2441.73	498.627	1031
8045	-2.75	-1.93	0.03	3589.31	2444.53	498.632	1031
8050	-2.54	-2.20	0.07	3590.07	2437.56	498.638	1031
8055	-2.80	-2.28	0.08	3590.37	2435.67	498.642	1031
8060	-2.35	-2.47	0.06	3590.67	2433.41	498.648	1031
8065	-3.04	-2.28	0.10	3590.74	2430.90	498.652	1031
8070	-2.60	-2.61	0.12	3592.00	2431.13	498.657	1031
8075	-2.41	-2.64	0.09	3591.94	2437.28	498.662	1031
8080	-2.58	-2.43	0.09	3592.94	2442.59	498.669	1031
8085	-2.59	-2.75	0.08	3592.81	2441.26	498.672	1031
8090	-3.09	-2.61	0.12	3592.97	2442.14	498.679	1031
8095	-2.46	-2.80	0.11	3592.98	2436.65	498.682	1031
8100	-2.76	-2.84	0.14	3594.17	2439.47	498.687	1031
8105	-2.56	-2.92	0.12	3594.43	2438.47	498.692	1031
8110	-2.58	-3.24	0.14	3595.61	2437.73	498.700	1031
8115	-2.51	-3.12	0.16	3595.36	2439.08	498.702	1031
8120	-2.90	-3.31	0.15	3596.35	2442.23	498.710	1031
8125	-2.39	-3.18	0.14	3595.48	2441.58	498.712	1031
8130	-2.12	-3.59	0.15	3596.55	2446.12	498.718	1031
8135	-2.97	-3.25	0.18	3597.26	2448.42	498.722	1031
8140	-2.55	-3.43	0.17	3597.81	2448.61	498.728	1031
8145	-2.06	-3.70	0.13	3598.26	2444.71	498.732	1031
8150	-2.56	-3.61	0.19	3598.09	2451.73	498.738	1031
8155	-2.47	-3.47	0.14	3597.87	2441.70	498.743	1031
8160	-2.44	-3.57	0.17	3598.08	2439.65	498.747	1031
8165	-2.70	-3.56	0.19	3597.95	2442.54	498.752	1031
8170	-2.61	-3.42	0.14	3598.13	2439.29	498.757	1031
8175	-2.47	-3.62	0.21	3600.29	2432.99	498.762	1031
8180	-2.63	-3.73	0.20	3600.59	2432.50	498.767	1031
8185	-2.05	-4.26	0.25	3600.73	2434.60	498.774	1031
8190	-1.96	-4.19	0.22	3600.57	2434.36	498.777	1031
8195	-2.56	-3.77	0.17	3600.63	2443.12	498.784	1031
8200	-2.56	-3.89	0.20	3600.65	2443.92	498.787	1031
8205	-2.45	-4.11	0.26	3602.58	2437.45	498.793	1031
8210	-2.89	-4.04	0.26	3603.19	2446.07	498.797	1031
8215	-2.20	-4.19	0.18	3603.70	2437.09	498.805	1031
8220	-2.72	-4.37	0.27	3603.83	2446.05	498.807	1031
8225	-2.63	-4.68	0.28	3603.85	2435.81	498.813	1031
8230	-2.47	-4.57	0.28	3604.16	2439.39	498.817	1031
8235	-2.47	-4.69	0.27	3605.12	2441.45	498.823	1031
8240	-2.08	-4.87	0.26	3605.77	2440.75	498.827	1031
8245	-2.51	-4.43	0.29	3606.17	2443.63	498.833	1031
8250	-2.52	-4.35	0.31	3606.61	2446.49	498.838	1031
8255	-2.28	-4.35	0.24	3606.47	2444.82	498.842	1031
8260	-2.77	-4.51	0.28	3606.63	2440.94	498.848	1031
8265	-1.92	-4.83	0.30	3606.89	2440.27	498.852	1031
8270	-2.48	-5.09	0.31	3608.17	2449.51	498.857	1031
8275	-2.09	-5.15	0.28	3608.22	2439.97	498.861	1031
8280	-3.19	-4.63	0.35	3609.10	2445.90	498.869	1031
8285	-2.31	-5.33	0.31	3608.94	2445.09	498.872	1031
8290	-2.36	-5.25	0.30	3608.71	2442.83	498.879	1031
8295	-2.12	-5.32	0.35	3608.65	2444.00	498.882	1031
8300	-2.57	-5.37	0.33	3610.32	2448.47	498.888	1031
8305	-2.83	-5.56	0.37	3610.76	2452.38	498.892	1031
8310	-2.26	-5.94	0.41	3611.44	2468.50	498.900	1031
8315	-2.18	-5.71	0.36	3611.49	2461.63	498.902	1031
8320	-2.17	-5.85	0.30	3611.62	2463.82	498.908	1031
8325	-2.47	-5.53	0.35	3611.82	2459.39	498.912	1031
8330	-2.65	-5.57	0.41	3612.73	2468.91	498.918	1031
8335	-1.89	-5.89	0.39	3613.35	2454.59	498.922	1031
8340	-2.37	-5.96	0.38	3613.86	2463.30	498.928	1031
8345	-3.63	-5.85	0.49	3613.70	2453.28	498.935	1031
8350	-2.88	-5.82	0.40	3614.11	2459.57	498.938	1031
8355	-2.54	-6.08	0.40	3614.20	2464.13	498.943	1031
8360	-2.46	-6.27	0.41	3614.03	2453.49	498.947	1031
8365	-2.16	-6.23	0.39	3614.22	2460.56	498.952	1031
8370	-2.15	-6.13	0.42	3614.78	2459.03	498.957	1031
8375	-2.21	-6.30	0.44	3616.12	2464.52	498.962	1031
8380	-2.07	-6.17	0.40	3616.40	2456.36	498.967	1031
8385	-2.30	-6.25	0.45	3616.53	2453.98	498.974	1031
8390	-2.06	-6.44	0.43	3616.57	2448.46	498.977	1031
8395	-2.03	-6.48	0.45	3616.91	2461.30	498.984	1031
8400	-2.52	-6.38	0.41	3616.93	2467.57	498.987	1031
8405	-2.31	-6.50	0.44	3618.79	2465.22	498.993	1031
8410	-2.92	-6.47	0.49	3618.94	2461.85	498.997	1031
8415	-2.86	-6.57	0.52	3620.01	2459.79	499.004	1031
8420	-2.66	-6.76	0.48	3619.98	2469.03	499.007	1031
8425	-2.71	-6.77	0.58	3619.98	2480.06	499.015	1031
8430	-2.42	-6.81	0.46	3620.01	2480.53	499.017	1031
8435	-2.67	-6.85	0.50	3621.37	2479.17	499.023	1031
8440	-2.99	-6.93	0.51	3621.62	2483.02	499.027	1031
8445	-2.70	-6.92	0.52	3622.24	2477.19	499.033	1031
8450	-2.12	-7.24	0.53	3622.74	2475.89	499.038	1031
8455	-2.75	-7.23	0.58	3623.23	2479.46	499.043	1031
8460	-2.44	-6.99	0.51	3622.93	2478.18	499.048	1031
8465	-2.39	-7.04	0.54	3623.39	2479.46	499.052	1031
8470	-2.47	-7.02	0.56	3624.27	2488.77	499.057	1031
8475	-2.57	-7.08	0.56	3624.37	2485.95	499.062	1031
8480	-2.33	-7.21	0.54	3624.78	2490.39	499.068	1031
8485	-1.93	-7.27	0.50	3625.19	2489.81	499.072	1031
8490	-2.45	-6.95	0.54	3625.21	2474.94	499.079	1031
8495	-2.51	-7.01	0.56	3625.46	2482.20	499.082	1031
8500	-2.54	-7.17	0.55	3626.86	2485.71	499.087	1031
8505	-2.63	-7.20	0.59	3626.69	2486.34	499.092	1031
8510	-2.58	-7.40	0.57	3627.83	2477.56	499.099	1031
8515	-2.93	-7.33	0.56	3627.69	2481.00	499.102	1031
8520	-1.82	-7.60	0.53	3627.91	2488.77	499.109	1031
8525	-2.24	-7.56	0.57	3627.76	2487.59	499.112	1031
8530	-2.09	-7.87	0.59	3629.16	2489.50	499.118	1031
8535	-2.01	-7.92	0.59	3629.50	2493.79	499.122	1031
8540	-2.19	-8.10	0.61	3630.14	2491.58	499.128	1031
8545	-2.27	-8.13	0.60	3630.27	2494.36	499.132	1031
8550	-2.27	-8.39	0.60	3630.23	2500.60	499.138	1031
8555	-1.99	-8.42	0.63	3630.49	2499.69	499.143	1031
8560	-2.13	-8.70	0.64	3630.52	2500.29	499.148	1031
8565	-2.47	-8.66	0.61	3630.21	2502.49	499.152	1031
8570	-2.34	-8.39	0.61	3630.86	2500.33	499.158	1031
8575	-2.13	-8.49	0.64	3632.81	2497.82	499.162	1031
8580	-2.34	-8.26	0.65	3633.06	2483.63	499.167	1031
8585	-2.52	-8.19	0.62	3633.09	2481.43	499.173	1031
8590	-2.43	-8.17	0.66	3632.91	2480.46	499.177	1031
8595	-2.50	-8.21	0.61	3633.00	2492.03	499.184	1031
8600	-2.28	-8.27	0.62	3633.06	2491.89	499.187	1031
8605	-1.80	-8.96	0.66	3634.69	2482.69	499.192	1031
8610	-2.44	-8.91	0.67	3634.71	2497.39	499.197	1031
8615	-2.52	-8.91	0.68	3636.01	2495.22	499.203	1031
8620	-2.39	-8.92	0.68	3636.20	2490.51	499.207	1031
8625	-2.24	-9.17	0.68	3636.38	2489.33	499.214	1031
8630	-2.66	-9.28	0.70	3636.35	2489.89	499.217	1031
8635	-2.47	-9.22	0.68	3636.57	2490.42	499.223	1031
8640	-2.16	-9.34	0.70	3636.29	2495.99	499.227	1031
8645	-2.27	-9.73	0.72	3638.18	2505.60	499.233	1031
8650	-2.19	-9.77	0.76	3638.90	2507.58	499.237	1031
8655	-2.00	-9.85	0.71	3638.97	2507.91	499.243	1031
8660	-2.07	-9.83	0.73	3638.63	2506.87	499.248	1031
8665	-2.15	-9.84	0.75	3638.66	2507.35	499.253	1031
8670	-1.71	-9.93	0.73	3638.86	2501.42	499.257	1031
8675	-2.34	-9.92	0.75	3639.53	2504.08	499.262	1031
8680	-2.10	-10.07	0.76	3641.15	2512.47	499.267	1031
8685	-2.06	-10.06	0.80	3641.17	2518.47	499.272	1031
8690	-2.40	-9.97	0.76	3641.20	2509.96	499.278	1031
8695	-1.72	-10.07	0.75	3641.11	2513.00	499.282	1031
8700	-1.91	-10.05	0.78	3641.04	2515.40	499.287	1031
8705	-2.39	-10.11	0.80	3641.50	2514.48	499.292	1031
8710	-1.47	-10.81	0.82	3643.30	2522.39	499.297	1031
8715	-1.91	-10.88	0.81	3643.43	2513.89	499.302	1031
8720	-2.00	-10.79	0.79	3643.85	2507.93	499.309	1031
8725	-2.02	-10.81	0.78	3643.62	2512.19	499.312	1031
8730	-2.22	-10.84	0.86	3643.76	2507.45	499.318	1031
8735	-1.85	-10.91	0.79	3643.49	2511.40	499.322	1031
8740	-1.88	-11.08	0.80	3645.34	2510.94	499.328	1031
8745	-2.24	-11.05	0.86	3646.26	2500.78	499.332	1031
8750	-2.12	-11.20	0.84	3646.41	2513.01	499.338	1031
8755	-2.19	-11.18	0.83	3646.19	2500.68	499.342	1031
8760	-2.15	-11.17	0.81	3646.20	2494.63	499.348	1031
8765	-1.92	-10.99	0.82	3646.33	2503.35	499.352	1031
8770	-2.13	-11.09	0.86	3647.14	2502.55	499.358	1031
8775	-2.01	-11.09	0.83	3648.29	2493.86	499.362	1031
8780	-1.70	-11.33	0.82	3648.48	2493.32	499.368	1031
8785	-2.34	-11.18	0.87	3648.52	2491.61	499.372	1031
8790	-2.12	-11.16	0.85	3648.48	2490.74	499.377	1031
8795	-2.07	-11.22	0.86	3648.49	2501.79	499.383	1031
8800	-2.21	-11.23	0.87	3648.68	2505.90	499.387	1031
8805	-1.84	-11.18	0.85	3648.46	2499.97	499.392	1031
8810	-2.07	-11.22	0.88	3649.43	2503.01	499.397	1031
8815	-2.17	-11.59	0.93	3651.68	2499.51	499.402	1031
8820	-2.36	-11.63	0.87	3651.62	2497.40	499.407	1031
8825	-1.76	-11.67	0.86	3651.21	2508.57	499.414	1031
8830	-2.16	-11.68	0.90	3651.32	2513.66	499.417	1032
8835	-2.16	-11.64	0.93	3651.74	2505.66	499.422	1034
8840	-2.36	-11.68	0.87	3651.80	2507.72	499.427	1034
8845	-2.46	-11.57	0.86	3651.72	2507.90	499.432	1034
8850	-2.21	-11.78	0.90	3651.81	2506.85	499.437	1034
8855	-1.98	-11.76	0.88	3651.93	2498.72	499.444	1034
8860	-2.06	-11.74	0.89	3651.70	2503.50	499.447	1034
8865	-1.44	-11.95	0.89	3651.75	2500.58	499.453	1034
8870	-2.11	-11.81	0.92	3651.93	2502.37	499.457	1034
8875	-2.46	-11.71	0.92	3652.06	2500.23	499.463	1034
8880	-2.50	-11.69	0.93	3652.13	2494.47	499.467	1034
8885	-2.02	-11.83	0.91	3652.13	2495.57	499.473	1034
8890	-2.31	-11.77	0.93	3652.11	2500.91	499.477	1034
8895	-2.14	-11.83	0.91	3652.09	2494.76	499.483	1034
8900	-2.19	-11.84	0.90	3652.06	2492.92	499.487	1034
8905	-2.11	-11.73	0.92	3652.22	2503.89	499.493	1034
8910	-1.88	-11.81	0.89	3652.37	2508.06	499.497	1034
8915	-2.26	-11.78	0.93	3652.09	2513.29	499.503	1034
8920	-1.80	-11.86	0.90	3652.58	2507.85	499.508	1034
8925	-2.29	-11.78	0.90	3652.17	2505.62	499.512	1034
8930	-2.25	-11.75	0.93	3652.36	2513.75	499.517	1034
8935	-2.31	-11.74	0.90	3652.15	2509.19	499.522	1034
8940	-2.02	-11.81	0.91	3652.41	2513.65	499.527	1034
8945	-1.63	-11.88	0.88	3652.33	2506.85	499.532	1034
8950	-2.16	-11.81	0.90	3652.29	2511.54	499.537	1034
8955	-1.82	-11.81	0.94	3652.38	2508.19	499.542	1034
8960	-1.34	-12.07	0.93	3652.69	2513.45	499.548	1034
8965	-2.31	-11.79	0.89	3652.14	2518.39	499.553	1034
8970	-2.33	-11.82	0.93	3652.50	2509.43	499.557	1034
8975	-2.01	-11.92	0.90	3652.46	2510.01	499.562	1034
8980	-1.89	-12.03	0.91	3652.59	2512.69	499.567	1034
8985	-1.67	-11.99	0.88	3652.29	2507.32	499.572	1034
8990	-2.33	-11.84	0.91	3652.35	2509.41	499.578	1034
8995	-2.32	-11.83	0.94	3652.38	2516.40	499.582	1034
9000	-2.20	-11.87	0.94	3652.48	2506.32	499.588	1034
9005	-1.80	-11.95	0.90	3652.37	2506.20	499.592	1034
9010	-1.95	-11.96	0.90	3652.72	2495.09	499.598	1034
9015	-2.19	-11.88	0.91	3652.46	2499.85	499.602	1034
9020	-2.03	-11.90	0.91	3652.64	2515.15	499.608	1034
9025	-2.26	-11.96	0.93	3652.69	2510.16	499.612	1034
9030	-1.90	-11.94	0.87	3652.53	2506.30	499.618	1034
9035	-1.91	-11.97	0.89	3652.29	2507.80	499.622	1034
9040	-1.82	-11.95	0.91	3652.33	2502.81	499.628	1034
9045	-2.27	-11.90	0.92	3652.27	2495.27	499.632	1034
9050	-1.85	-11.95	0.91	3652.62	2492.17	499.638	1034
9055	-2.05	-11.96	0.89	3652.62	2494.34	499.643	1034
9060	-2.01	-11.82	0.87	3652.37	2502.17	499.647	1034
9065	-2.41	-11.83	0.89	3652.38	2513.56	499.652	1034
9070	-2.20	-11.91	0.90	3652.35	2520.01	499.657	1034
9075	-2.12	-11.96	0.88	3652.31	2518.64	499.662	1034
9080	-2.26	-11.88	0.93	3652.48	2509.62	499.667	1034
9085	-2.37	-11.88	0.94	3652.77	2508.91	499.673	1034
9090	-2.22	-11.82	0.89	3652.24	2509.21	499.677	1034
9095	-1.85	-11.95	0.89	3652.25	2504.07	499.682	1034
9100	-1.98	-11.93	0.89	3652.41	2504.64	499.687	1034
9105	-2.08	-11.86	0.89	3652.50	2516.01	499.692	1034
9110	-2.22	-11.83	0.93	3652.57	2508.87	499.697	1034
9115	-2.19	-11.85	0.89	3652.66	2501.91	499.702	1034
9120	-2.09	-11.82	0.88	3652.65	2513.80	499.707	1034
9125	-2.17	-11.76	0.88	3652.43	2516.87	499.714	1034
9130	-1.86	-11.70	0.90	3652.45	2512.25	499.717	1034
9135	-2.15	-11.73	0.89	3652.52	2504.74	499.723	1034
9140	-1.70	-11.81	0.89	3652.64	2506.25	499.727	1034
9145	-2.29	-11.82	0.91	3652.80	2496.59	499.733	1034
9150	-2.22	-11.80	0.95	3652.77	2494.92	499.737	1034
9155	-1.53	-11.94	0.85	3652.46	2494.13	499.745	1034
9160	-1.74	-11.89	0.86	3652.35	2506.75	499.747	1034
9165	-2.15	-11.90	0.86	3652.51	2510.86	499.753	1034
9170	-1.74	-11.81	0.88	3652.67	2505.67	499.757	1034
9175	-1.83	-11.88	0.89	3652.64	2508.84	499.763	1034
9180	-2.19	-11.85	0.88	3652.53	2500.50	499.767	1034
9185	-1.83	-11.86	0.86	3652.51	2508.48	499.775	1034
9190	-2.17	-11.87	0.93	3652.76	2511.48	499.777	1034
9195	-2.04	-11.84	0.87	3652.45	2507.58	499.783	1034
9200	-2.13	-11.98	0.89	3652.54	2510.59	499.787	1034
9205	-1.66	-11.98	0.87	3652.34	2512.93	499.792	1034
9210	-2.00	-11.95	0.91	3652.63	2507.95	499.797	1034
9215	-2.07	-11.82	0.87	3652.61	2500.13	499.802	1034
9220	-1.75	-11.99	0.88	3652.52	2503.71	499.808	1034
9225	-2.02	-11.96	0.86	3652.62	2498.51	499.812	1034
9230	-1.90	-11.84	0.90	3652.24	2491.18	499.817	1034
9235	-2.04	-11.88	0.92	3652.59	2492.67	499.822	1034
9240	-2.15	-11.85	0.87	3652.43	2498.47	499.827	1034
9245	-1.64	-11.97	0.88	3652.39	2508.10	499.832	1034
9250	-2.52	-11.78	0.95	3652.58	2511.75	499.839	1034
9255	-1.92	-12.07	0.92	3652.49	2517.60	499.842	1034
9260	-1.78	-12.20	0.89	3652.55	2509.88	499.847	1034
9265	-1.47	-12.27	0.90	3652.51	2497.41	499.852	1034
9270	-2.14	-11.99	0.90	3652.68	2499.92	499.858	1034
9275	-2.25	-12.01	0.93	3652.64	2494.97	499.862	1034
9280	-1.87	-12.15	0.88	3652.77	2494.57	499.868	1034
9285	-1.24	-12.29	0.87	3652.70	2496.41	499.872	1034
9290	-1.88	-12.04	0.93	3652.72	2517.96	499.879	1034
9295	-1.90	-12.12	0.92	3652.89	2513.82	499.882	1034
9300	-1.81	-12.15	0.90	3652.89	2513.57	499.888	1034
9305	-1.94	-12.12	0.92	3652.78	2512.68	499.892	1034
9310	-2.31	-12.08	0.91	3652.84	2513.10	499.898	1034
9315	-1.88	-12.20	0.92	3652.95	2512.16	499.902	1034
9320	-1.87	-12.16	0.90	3652.81	2511.11	499.907	1034
9325	-1.78	-12.17	0.88	3652.72	2509.89	499.913	1034
9330	-1.86	-12.14	0.91	3652.84	2507.29	499.917	1034
9335	-2.19	-12.09	0.90	3652.48	2497.92	499.922	1034
9340	-2.34	-12.15	0.95	3652.54	2488.86	499.927	1034
9345	-2.03	-12.27	0.90	3652.64	2492.08	499.932	1034
9350	-1.90	-12.28	0.88	3652.78	2489.98	499.937	1034
9355	-2.18	-12.22	0.94	3652.35	2488.10	499.944	1034
9360	-1.88	-12.32	0.90	3652.51	2498.54	499.947	1034
9365	-1.98	-12.35	0.88	3652.65	2500.92	499.953	1034
9370	-2.27	-12.30	0.94	3652.68	2492.00	499.957	1034
9375	-2.05	-12.31	0.92	3652.69	2498.37	499.963	1034
9380	-1.60	-12.29	0.94	3653.02	2500.43	499.967	1034
9385	-2.42	-12.22	0.93	3652.45	2489.51	499.975	1034
9390	-2.09	-12.25	0.90	3652.79	2493.49	499.977	1034
9395	-2.50	-12.16	0.94	3652.79	2500.32	499.983	1034
9400	-2.03	-12.26	0.91	3652.87	2501.82	499.987	1034
9405	-2.13	-12.26	0.90	3652.80	2513.44	499.993	1034
9410	-1.93	-12.33	0.91	3652.94	2500.70	499.997	1034
9415	-2.29	-12.24	0.91	3652.77	2522.52	500.003	1034
9420	-1.79	-12.34	0.90	3652.81	2515.76	500.007	1034
9425	-2.43	-12.20	0.89	3652.94	2519.21	500.013	1034
9430	-1.98	-12.15	0.87	3652.65	2524.19	500.017	1034
9435	-1.72	-12.19	0.89	3652.95	2519.17	500.022	1034
9440	-1.86	-12.29	0.90	3652.85	2517.21	500.027	1034
9445	-1.56	-12.30	0.93	3652.96	2507.92	500.032	1034
9450	-1.90	-12.23	0.90	3652.97	2507.44	500.037	1034
9455	-2.09	-12.21	0.89	3652.79	2507.03	500.042	1034
9460	-2.09	-12.25	0.87	3652.95	2510.58	500.048	1034
9465	-1.91	-12.20	0.91	3653.11	2501.99	500.052	1034
9470	-2.02	-12.23	0.90	3653.03	2502.36	500.058	1034
9475	-1.61	-12.27	0.90	3652.78	2499.75	500.062	1034
9480	-1.93	-12.29	0.90	3652.71	2513.95	500.068	1034
9485	-1.79	-12.30	0.90	3652.63	2504.37	500.072	1034
9490	-2.62	-11.98	0.92	3653.33	2503.40	500.080	1034
9495	-2.07	-12.13	0.91	3652.86	2496.47	500.082	1034
9500	-2.10	-12.17	0.89	3652.92	2510.19	500.088	1034
9505	-2.20	-12.20	0.93	3652.98	2514.88	500.092	1034
9510	-2.03	-12.22	0.91	3652.84	2512.08	500.098	1034
9515	-1.90	-12.20	0.88	3652.92	2511.72	500.102	1034
9520	-2.18	-12.12	0.91	3652.91	2509.73	500.108	1034
9525	-1.88	-12.09	0.90	3652.79	2508.34	500.113	1034
9530	-1.87	-12.08	0.90	3652.90	2506.03	500.117	1034
9535	-1.93	-12.15	0.90	3652.72	2499.00	500.122	1034
9540	-1.91	-12.04	0.88	3652.57	2507.16	500.127	1034
9545	-1.86	-12.05	0.92	3652.72	2506.75	500.132	1034
9550	-1.58	-12.07	0.87	3652.63	2500.65	500.137	1034
9555	-1.64	-12.17	0.87	3652.82	2487.00	500.143	1034
9560	-1.56	-12.14	0.88	3652.84	2491.41	500.147	1034
9565	-1.82	-12.09	0.93	3652.92	2499.99	500.152	1034
9570	-1.82	-12.06	0.93	3652.74	2503.03	500.157	1034
9575	-2.17	-12.00	0.87	3652.93	2502.02	500.162	1034
9580	-1.96	-12.13	0.88	3652.86	2501.54	500.167	1034
9585	-2.28	-12.06	0.95	3652.65	2500.25	500.174	1034
9590	-1.70	-12.15	0.85	3652.53	2505.88	500.177	1034
9595	-2.15	-12.08	0.89	3652.66	2505.75	500.183	1034
9600	-2.05	-12.01	0.89	3652.76	2503.43	500.187	1034
9605	-1.89	-12.09	0.89	3652.73	2494.59	500.192	1034
9610	-2.08	-12.03	0.91	3652.76	2496.94	500.197	1034
9615	-1.66	-12.17	0.94	3653.08	2505.75	500.205	1034
9620	-1.63	-12.24	0.88	3652.85	2508.32	500.207	1034
9625	-1.46	-12.26	0.89	3652.69	2501.84	500.213	1034
9630	-1.43	-12.13	0.91	3652.85	2511.33	500.218	1034
9635	-1.95	-12.11	0.90	3652.80	2514.40	500.223	1034
9640	-1.83	-12.10	0.86	3652.81	2516.79	500.227	1034
9645	-1.70	-12.17	0.87	3652.82	2509.64	500.233	1034
9650	-1.92	-12.10	0.90	3652.62	2511.83	500.238	1034
9655	-2.01	-12.13	0.90	3652.88	2513.99	500.242	1034
9660	-1.75	-12.11	0.86	3652.90	2506.62	500.247	1034
9665	-1.95	-12.21	0.87	3652.67	2506.65	500.253	1034
9670	-1.73	-12.25	0.95	3652.72	2499.54	500.257	1034
9675	-1.37	-12.19	0.90	3652.74	2492.14	500.263	1034
9680	-1.91	-12.11	0.88	3652.82	2504.75	500.267	1034
9685	-2.12	-12.15	0.93	3652.85	2510.39	500.272	1034
9690	-1.63	-12.17	0.94	3652.82	2504.84	500.279	1034
9695	-1.63	-12.24	0.93	3653.09	2512.48	500.282	1034
9700	-1.90	-12.22	0.89	3653.05	2507.06	500.287	1034
9705	-1.62	-12.27	0.88	3652.76	2499.50	500.292	1034
9710	-1.48	-12.18	0.92	3652.95	2502.03	500.298	1034
9715	-1.87	-12.24	0.92	3653.27	2499.21	500.302	1034
9720	-1.69	-12.21	0.90	3653.07	2491.92	500.309	1034
9725	-1.54	-12.22	0.89	3653.11	2496.28	500.312	1034
9730	-1.54	-12.12	0.91	3652.83	2497.52	500.318	1034
9735	-1.78	-12.16	0.89	3652.88	2505.33	500.322	1034
9740	-1.92	-12.03	0.90	3652.94	2492.98	500.328	1034
9745	-1.95	-12.14	0.91	3653.05	2493.52	500.332	1034
9750	-2.32	-12.05	0.92	3653.05	2496.44	500.338	1034
9755	-2.05	-12.05	0.93	3653.12	2490.33	500.342	1034
9760	-1.74	-12.03	0.90	3653.14	2503.25	500.348	1034
9765	-2.08	-12.08	0.92	3653.00	2498.20	500.352	1034
9770	-1.53	-12.13	0.85	3653.07	2498.52	500.358	1034
9775	-2.05	-11.93	0.91	3652.85	2499.29	500.362	1034
9780	-1.81	-11.94	0.86	3652.80	2502.54	500.368	1034
9785	-1.31	-12.23	0.88	3653.07	2504.13	500.372	1034
9790	-1.86	-12.01	0.89	3652.99	2499.49	500.377	1034
9795	-2.07	-11.97	0.89	3652.84	2504.22	500.383	1034
9800	-1.84	-12.09	0.90	3652.93	2511.79	500.388	1034
9805	-1.70	-12.09	0.86	3652.87	2510.68	500.392	1034
9810	-1.83	-12.04	0.89	3652.80	2509.49	500.397	1034
9815	-1.83	-12.03	0.93	3652.95	2515.93	500.402	1034
9820	-1.76	-12.06	0.91	3653.03	2511.80	500.407	1034
9825	-2.12	-12.02	0.92	3653.25	2512.61	500.414	1034
9830	-2.20	-11.90	0.91	3652.85	2510.67	500.417	1034
9835	-2.04	-12.02	0.92	3652.98	2508.38	500.422	1034
9840	-1.75	-11.96	0.89	3652.90	2498.65	500.427	1034
9845	-2.15	-11.90	0.88	3652.76	2502.26	500.433	1034
9850	-1.76	-11.98	0.88	3653.02	2511.76	500.437	1034
9855	-2.02	-11.93	0.91	3652.71	2503.16	500.444	1034
9860	-1.99	-12.07	0.90	3652.88	2501.74	500.447	1033
9865	-1.83	-11.98	0.91	3652.97	2494.70	500.453	1030
9870	-1.81	-12.03	0.91	3652.84	2498.81	500.457	1030
9875	-1.97	-12.12	0.91	3652.80	2503.75	500.463	1030
9880	-1.77	-12.12	0.88	3652.73	2500.61	500.467	1030
9885	-2.20	-12.01	0.95	3652.70	2511.83	500.473	1030
9890	-2.47	-11.94	0.89	3652.84	2507.73	500.477	1030
9895	-1.53	-12.19	0.88	3652.90	2517.52	500.483	1030
9900	-2.14	-11.91	0.88	3652.68	2506.94	500.487	1030
9905	-1.69	-11.96	0.88	3651.58	2506.65	500.493	1030
9910	-1.71	-11.84	0.85	3650.30	2509.28	500.497	1030
9915	-1.68	-11.87	0.84	3650.31	2503.94	500.503	1030
9920	-1.01	-11.96	0.86	3650.46	2505.97	500.508	1030
9925	-2.05	-11.78	0.89	3650.29	2505.03	500.512	1030
9930	-1.41	-11.84	0.86	3650.04	2499.66	500.517	1030
9935	-2.30	-11.76	0.87	3649.74	2497.66	500.522	1030
9940	-2.17	-11.42	0.83	3648.22	2497.31	500.527	1030
9945	-1.85	-11.47	0.85	3648.03	2492.02	500.532	1030
9950	-2.29	-11.41	0.87	3648.19	2496.99	500.537	1030
9955	-1.61	-11.50	0.84	3648.35	2490.05	500.542	1030
9960	-1.94	-11.53	0.82	3648.12	2499.68	500.549	1030
9965	-0.98	-11.66	0.84	3648.41	2500.71	500.552	1030
9970	-1.67	-11.56	0.81	3648.18	2489.59	500.557	1030
9975	-2.25	-11.42	0.85	3647.85	2492.15	500.562	1030
9980	-1.49	-11.11	0.76	3645.11	2484.93	500.567	1030
9985	-1.71	-11.08	0.77	3644.80	2501.39	500.572	1030
9990	-1.63	-10.99	0.79	3644.98	2506.39	500.579	1030
9995	-1.84	-10.92	0.78	3645.00	2505.31	500.582	1030
10000	-1.81	-11.03	0.77	3645.24	2503.16	500.588	1030
10005	-1.62	-11.00	0.78	3645.01	2504.59	500.592	1030
10010	-2.19	-10.81	0.80	3643.08	2508.73	500.598	1030
10015	-2.30	-10.71	0.77	3642.80	2503.96	500.602	1030
10020	-2.33	-10.84	0.79	3642.72	2502.47	500.610	1030
10025	-2.16	-10.81	0.79	3642.81	2500.51	500.612	1030
10030	-1.69	-10.73	0.77	3642.56	2504.04	500.618	1030
10035	-2.24	-10.68	0.76	3642.52	2501.92	500.622	1030
10040	-1.60	-10.63	0.72	3641.63	2496.60	500.628	1030
10045	-1.91	-10.40	0.71	3640.47	2501.45	500.632	1030
10050	-1.90	-10.36	0.75	3640.40	2498.84	500.638	1030
10055	-2.09	-10.39	0.75	3640.42	2500.75	500.643	1030
10060	-1.76	-10.45	0.74	3640.60	2503.20	500.647	1030
10065	-1.86	-10.42	0.72	3640.48	2501.14	500.652	1030
10070	-2.28	-10.23	0.72	3639.69	2497.44	500.658	1030
10075	-2.04	-9.98	0.69	3638.21	2490.13	500.662	1030
10080	-2.14	-10.00	0.69	3638.26	2496.42	500.667	1030
10085	-1.95	-9.98	0.67	3637.93	2489.24	500.673	1030
10090	-1.67	-10.00	0.71	3637.89	2479.81	500.677	1030
10095	-2.00	-9.93	0.72	3637.93	2490.34	500.682	1030
10100	-1.58	-10.05	0.71	3638.20	2488.97	500.687	1030
10105	-2.22	-9.63	0.65	3635.87	2483.67	500.692	1030
10110	-2.06	-9.63	0.69	3635.67	2483.60	500.697	1030
10115	-2.32	-9.51	0.68	3635.54	2487.15	500.702	1030
10120	-1.82	-9.62	0.61	3635.51	2487.90	500.707	1030
10125	-2.05	-9.48	0.67	3635.20	2491.04	500.714	1030
10130	-1.68	-9.59	0.67	3635.40	2490.35	500.717	1030
10135	-2.04	-9.59	0.69	3635.49	2485.49	500.723	1030
10140	-2.08	-9.52	0.67	3635.37	2482.66	500.727	1030
10145	-2.55	-9.33	0.62	3633.06	2469.13	500.733	1030
10150	-2.04	-9.22	0.64	3632.14	2470.53	500.737	1030
10155	-2.20	-9.14	0.62	3632.10	2478.97	500.745	1030
10160	-2.14	-9.07	0.59	3632.36	2475.74	500.747	1030
10165	-2.05	-9.08	0.60	3632.22	2473.06	500.753	1030
10170	-2.37	-8.93	0.66	3632.25	2472.47	500.757	1030
10175	-1.79	-8.84	0.60	3630.67	2474.29	500.763	1030
10180	-2.41	-8.66	0.58	3629.71	2477.70	500.767	1030
10185	-1.92	-8.75	0.57	3629.37	2471.28	500.773	1030
10190	-1.67	-8.81	0.56	3629.37	2470.08	500.778	1030
10195	-2.57	-8.61	0.55	3629.21	2473.29	500.782	1030
10200	-2.01	-8.69	0.59	3629.38	2470.33	500.787	1030
10205	-2.49	-8.51	0.58	3628.68	2465.21	500.792	1030
10210	-2.64	-8.22	0.57	3627.01	2465.40	500.797	1030
10215	-2.53	-8.12	0.54	3626.76	2459.63	500.802	1030
10220	-2.32	-8.18	0.54	3626.73	2460.15	500.808	1030
10225	-2.46	-8.18	0.58	3626.69	2468.21	500.812	1030
10230	-2.22	-8.21	0.55	3626.65	2465.95	500.817	1030
10235	-2.41	-8.11	0.54	3626.61	2464.78	500.822	1030
10240	-2.14	-7.76	0.53	3624.45	2462.61	500.827	1030
10245	-2.41	-7.66	0.49	3624.38	2470.90	500.832	1030
10250	-2.16	-7.66	0.54	3624.20	2477.45	500.839	1030
10255	-2.34	-7.63	0.49	3624.18	2467.38	500.842	1030
10260	-2.30	-7.61	0.52	3624.43	2462.78	500.847	1030
10265	-1.92	-7.73	0.49	3624.29	2462.84	500.852	1030
10270	-2.70	-7.27	0.52	3622.23	2466.41	500.858	1030
10275	-2.48	-7.24	0.49	3621.96	2474.22	500.862	1030
10280	-2.00	-7.31	0.51	3621.80	2473.10	500.868	1030
10285	-2.10	-7.29	0.48	3621.84	2470.85	500.872	1030
10290	-2.61	-7.16	0.50	3621.86	2467.57	500.879	1030
10295	-1.95	-7.37	0.46	3621.73	2471.98	500.882	1030
10300	-2.81	-7.20	0.47	3622.19	2468.80	500.888	1030
10305	-1.90	-7.29	0.50	3621.93	2474.95	500.892	1030
10310	-2.08	-6.90	0.43	3619.64	2465.71	500.898	1030
10315	-2.12	-6.67	0.42	3618.90	2459.24	500.902	1030
10320	-1.55	-6.86	0.44	3619.15	2448.54	500.908	1030
10325	-2.49	-6.70	0.46	3618.84	2456.86	500.913	1030
10330	-2.35	-6.77	0.46	3618.78	2475.21	500.918	1030
10335	-1.97	-6.80	0.42	3618.64	2459.26	500.922	1030
10340	-2.20	-6.54	0.43	3617.69	2460.67	500.928	1030
10345	-2.33	-6.35	0.40	3616.55	2453.70	500.932	1030
10350	-2.50	-6.31	0.39	3616.39	2467.85	500.937	1030
10355	-1.95	-6.33	0.42	3616.23	2471.74	500.942	1030
10360	-2.17	-6.25	0.46	3616.14	2467.03	500.947	1030
10365	-2.43	-6.15	0.40	3616.06	2468.04	500.952	1030
10370	-3.04	-6.02	0.44	3616.00	2467.80	500.957	1030
10375	-2.21	-6.08	0.40	3615.84	2469.41	500.962	1030
10380	-2.71	-6.04	0.39	3615.63	2473.08	500.967	1030
10385	-2.78	-5.95	0.42	3615.72	2472.72	500.974	1030
10390	-2.07	-6.10	0.40	3615.61	2469.15	500.977	1030
10395	-2.41	-6.07	0.41	3615.69	2464.75	500.983	1030
10400	-2.26	-6.12	0.38	3615.64	2459.47	500.987	1030
10405	-2.15	-5.55	0.37	3612.01	2450.96	500.993	1030
10410	-2.55	-5.34	0.31	3611.08	2454.07	500.997	1030
10415	-2.07	-5.53	0.35	3610.87	2441.26	501.005	1030
10420	-2.69	-5.38	0.35	3610.96	2448.28	501.007	1030
10425	-2.57	-5.41	0.35	3610.89	2449.09	501.013	1030
10430	-2.52	-5.38	0.34	3610.98	2457.80	501.017	1030
10435	-2.84	-5.14	0.32	3609.52	2460.66	501.023	1030
10440	-2.48	-5.17	0.28	3608.71	2459.41	501.027	1030
10445	-2.07	-5.21	0.30	3608.64	2455.82	501.033	1030
10450	-2.07	-5.10	0.30	3608.31	2460.16	501.037	1030
10455	-2.04	-5.16	0.28	3608.30	2465.62	501.042	1030
10460	-2.36	-5.01	0.26	3608.26	2467.17	501.048	1030
10465	-2.61	-4.90	0.29	3608.29	2460.68	501.053	1030
10470	-2.23	-4.92	0.31	3608.51	2459.65	501.057	1030
10475	-2.27	-4.91	0.29	3608.03	2458.83	501.062	1030
10480	-2.01	-4.84	0.26	3605.31	2453.20	501.067	1030
10485	-2.52	-4.62	0.27	3604.93	2463.01	501.072	1030
10490	-2.89	-4.56	0.29	3604.74	2465.92	501.079	1030
10495	-2.17	-4.72	0.24	3604.68	2464.61	501.082	1030
10500	-2.20	-4.64	0.26	3604.71	2454.99	501.087	1030
10505	-2.46	-4.56	0.25	3604.75	2453.84	501.092	1030
10510	-2.68	-4.16	0.27	3602.69	2456.43	501.098	1030
10515	-2.64	-4.08	0.19	3602.28	2455.39	501.102	1030
10520	-2.84	-4.02	0.26	3602.74	2457.60	501.109	1030
10525	-2.56	-4.09	0.21	3602.40	2459.22	501.112	1030
10530	-2.45	-4.12	0.23	3602.55	2457.57	501.118	1030
10535	-2.62	-4.06	0.21	3602.40	2457.03	501.122	1030
10540	-2.50	-3.76	0.18	3600.40	2451.90	501.128	1030
10545	-2.42	-3.65	0.17	3599.51	2452.78	501.132	1030
10550	-2.73	-3.64	0.20	3599.87	2449.81	501.138	1030
10555	-2.63	-3.66	0.18	3599.88	2443.05	501.142	1030
10560	-2.15	-3.73	0.16	3599.55	2445.64	501.148	1030
10565	-2.81	-3.61	0.17	3599.56	2449.56	501.152	1030
10570	-2.08	-3.62	0.18	3598.65	2442.11	501.158	1030
10575	-2.26	-3.45	0.15	3597.28	2447.60	501.162	1030
10580	-2.73	-3.39	0.12	3596.85	2449.56	501.167	1030
10585	-2.86	-3.27	0.11	3596.88	2450.11	501.172	1030
10590	-2.14	-3.28	0.14	3596.84	2452.63	501.178	1030
10595	-2.42	-3.25	0.17	3596.87	2452.21	501.182	1030
10600	-2.40	-3.30	0.12	3596.66	2451.67	501.187	1030
10605	-2.18	-3.35	0.12	3596.80	2450.05	501.193	1030
10610	-2.85	-3.14	0.10	3596.59	2452.89	501.197	1030
10615	-2.64	-2.80	0.12	3594.11	2445.27	501.202	1030
10620	-2.41	-2.78	0.09	3593.92	2444.03	501.207	1030
10625	-2.80	-2.73	0.09	3593.88	2436.09	501.214	1030
10630	-2.55	-2.69	0.10	3594.02	2438.36	501.217	1030
10635	-2.43	-2.66	0.08	3593.97	2431.82	501.223	1030
10640	-2.77	-2.78	0.13	3593.82	2438.53	501.227	1030
10645	-2.33	-2.34	0.05	3591.84	2434.99	501.233	1030
10650	-2.53	-2.15	0.05	3591.01	2438.38	501.237	1030
10655	-2.74	-2.22	0.07	3590.92	2441.71	501.244	1030
10660	-2.56	-2.15	0.07	3590.87	2437.59	501.247	1030
10665	-2.63	-2.20	0.07	3590.90	2431.39	501.253	1030
10670	-2.67	-2.20	0.08	3590.90	2433.65	501.257	1030
10675	-2.56	-2.04	0.02	3589.16	2435.93	501.263	1030
10680	-2.96	-1.89	0.04	3588.48	2435.58	501.267	1030
10685	-2.65	-2.01	0.02	3588.35	2430.43	501.273	1030
10690	-3.15	-1.84	0.03	3588.54	2427.79	501.277	1030
10695	-2.78	-1.90	0.04	3588.22	2436.30	501.283	1030
10700	-2.22	-1.89	0.01	3588.32	2435.40	501.287	1030
10705	-2.28	-1.83	0.00	3586.80	2439.88	501.293	1030
10710	-2.38	-1.70	-0.04	3585.61	2441.46	501.297	1030
10715	-2.59	-1.51	-0.02	3585.69	2434.29	501.303	1030
10720	-2.79	-1.46	-0.03	3585.64	2442.29	501.308	1030
10725	-3.06	-1.43	-0.02	3585.54	2439.87	501.312	1030
10730	-2.51	-1.51	-0.02	3585.63	2435.29	501.317	1030
10735	-2.90	-1.36	-0.01	3585.11	2439.49	501.322	1030
10740	-2.49	-1.10	-0.05	3583.30	2441.78	501.327	1030
10745	-2.44	-1.12	-0.05	3583.23	2443.14	501.332	1030
10750	-2.72	-1.05	-0.07	3583.07	2436.74	501.339	1030
10755	-2.77	-0.94	-0.06	3583.26	2433.93	501.342	1030
10760	-2.80	-0.96	-0.07	3582.89	2437.83	501.347	1030
10765	-2.65	-0.95	-0.05	3583.01	2434.45	501.352	1030
10770	-3.04	-0.64	-0.07	3581.09	2428.04	501.358	1030
10775	-2.89	-0.55	-0.09	3580.63	2438.06	501.362	1030
10780	-2.79	-0.57	-0.09	3580.54	2434.85	501.368	1030
10785	-2.58	-0.65	-0.08	3580.81	2436.32	501.372	1030
10790	-2.07	-0.74	-0.04	3580.40	2437.09	501.380	1030
10795	-2.90	-0.52	-0.10	3580.27	2436.26	501.382	1030
10800	-2.64	-0.55	-0.09	3580.61	2434.85	501.388	1030
10805	-2.14	-0.63	-0.09	3580.31	2442.07	501.392	1030
10810	-2.89	-0.24	-0.12	3578.16	2437.79	501.398	1030
10815	-3.10	-0.04	-0.12	3577.33	2436.67	501.402	1030
10820	-3.18	0.08	-0.13	3577.29	2426.49	501.408	1030
10825	-2.33	-0.12	-0.14	3577.04	2427.32	501.413	1030
10830	-2.58	0.00	-0.15	3576.93	2433.69	501.418	1030
10835	-2.54	-0.03	-0.15	3577.06	2424.90	501.422	1030
10840	-2.53	-0.03	-0.18	3576.56	2420.53	501.428	1030
10845	-2.30	0.18	-0.19	3574.74	2423.50	501.432	1030
10850	-2.64	0.27	-0.16	3574.45	2431.02	501.437	1030
10855	-3.14	0.25	-0.17	3574.34	2428.13	501.443	1030
10860	-2.92	0.31	-0.22	3574.46	2417.10	501.447	1030
10865	-2.70	0.28	-0.17	3574.45	2417.41	501.452	1030
10870	-3.49	0.47	-0.16	3574.36	2416.95	501.457	1030
10875	-2.81	0.56	-0.23	3572.27	2418.62	501.462	1030
10880	-2.70	0.69	-0.23	3571.73	2418.78	501.467	1030
10885	-3.13	0.81	-0.20	3571.82	2416.60	501.474	1030
10890	-2.96	0.85	-0.22	3571.95	2423.69	501.477	1030
10895	-2.47	0.57	-0.23	3571.84	2416.21	501.483	1030
10900	-2.55	0.62	-0.25	3571.94	2413.36	501.487	1030
10905	-2.74	1.03	-0.24	3570.05	2410.89	501.493	1030
10910	-3.08	1.19	-0.26	3569.18	2409.20	501.497	1030
10915	-2.58	1.13	-0.23	3569.40	2411.79	501.505	1030
10920	-2.99	1.21	-0.25	3569.27	2408.41	501.507	1030
10925	-2.47	1.09	-0.28	3569.42	2409.12	501.513	1030
10930	-3.04	1.23	-0.24	3568.93	2408.88	501.517	1030
10935	-2.67	1.30	-0.30	3567.85	2407.85	501.523	1030
10940	-2.68	1.36	-0.28	3566.95	2399.59	501.527	1030
10945	-3.41	1.57	-0.28	3566.99	2403.84	501.533	1030
10950	-2.63	1.36	-0.26	3567.03	2405.54	501.537	1030
10955	-3.56	1.60	-0.25	3566.84	2394.49	501.542	1030
10960	-2.54	1.53	-0.34	3566.98	2386.54	501.548	1030
10965	-3.23	1.65	-0.32	3566.77	2395.39	501.552	1030
10970	-2.91	1.56	-0.29	3566.59	2396.67	501.557	1030
10975	-2.92	1.63	-0.30	3565.89	2393.67	501.562	1030
10980	-2.82	1.85	-0.35	3563.67	2400.22	501.567	1030
10985	-3.20	1.94	-0.33	3563.31	2395.51	501.572	1030
10990	-3.14	2.00	-0.30	3563.32	2403.31	501.579	1030
10995	-3.25	1.99	-0.30	3563.24	2399.64	501.582	1030
11000	-2.82	1.86	-0.34	3563.25	2405.94	501.587	1031
11005	-2.65	1.74	-0.37	3563.57	2397.08	501.592	1031
11010	-2.86	1.46	-0.31	3565.40	2385.75	501.599	1031
11015	-2.45	1.51	-0.28	3565.58	2391.94	501.602	1031
11020	-3.06	1.50	-0.28	3565.73	2398.92	501.608	1031
11025	-3.05	1.54	-0.25	3565.62	2400.67	501.612	1031
11030	-2.65	1.50	-0.31	3565.40	2405.33	501.618	1031
11035	-3.00	1.60	-0.29	3565.31	2399.83	501.622	1031
11040	-3.00	1.42	-0.27	3566.61	2402.45	501.628	1031
11045	-2.95	1.35	-0.30	3566.57	2401.41	501.632	1031
11050	-2.79	1.43	-0.29	3566.77	2398.97	501.638	1031
11055	-3.13	1.53	-0.27	3566.90	2389.13	501.642	1031
11060	-2.86	1.49	-0.28	3567.11	2392.94	501.648	1031
11065	-3.20	1.63	-0.28	3567.05	2400.87	501.652	1031
11070	-2.67	1.43	-0.25	3568.10	2394.74	501.658	1031
11075	-3.15	1.42	-0.25	3569.52	2399.27	501.662	1031
11080	-2.95	1.36	-0.22	3569.46	2403.39	501.668	1031
11085	-2.74	1.23	-0.26	3569.80	2401.43	501.673	1031
11090	-2.91	1.15	-0.26	3569.97	2402.18	501.677	1031
11095	-2.96	1.17	-0.24	3569.88	2395.69	501.682	1031
11100	-3.15	1.22	-0.25	3570.16	2391.80	501.687	1031
11105	-3.10	0.86	-0.20	3572.01	2403.75	501.692	1031
11110	-3.09	0.84	-0.24	3572.08	2403.21	501.697	1031
11115	-2.88	0.80	-0.23	3572.28	2399.27	501.702	1031
11120	-3.22	0.83	-0.16	3572.08	2399.13	501.707	1031
11125	-3.63	0.78	-0.19	3571.90	2398.09	501.714	1031
11130	-3.09	0.78	-0.21	3572.18	2402.34	501.717	1031
11135	-2.97	0.85	-0.22	3572.14	2397.76	501.723	1031
11140	-2.79	0.72	-0.21	3572.15	2397.35	501.727	1031
11145	-2.51	0.33	-0.20	3574.76	2399.79	501.733	1031
11150	-2.58	0.30	-0.18	3575.34	2404.06	501.737	1031
11155	-3.42	0.51	-0.10	3575.01	2403.89	501.745	1031
11160	-2.87	0.37	-0.17	3575.49	2409.00	501.747	1031
11165	-2.71	0.22	-0.15	3575.59	2401.57	501.753	1031
11170	-3.13	0.36	-0.17	3575.77	2397.67	501.757	1031
11175	-2.82	0.01	-0.12	3577.22	2400.46	501.763	1031
11180	-2.52	-0.12	-0.14	3577.75	2401.78	501.767	1031
11185	-3.04	-0.11	-0.13	3578.04	2406.59	501.773	1031
11190	-2.45	-0.14	-0.13	3578.14	2411.34	501.778	1031
11195	-2.84	0.02	-0.13	3578.22	2418.70	501.783	1031
11200	-3.02	-0.02	-0.14	3578.23	2421.05	501.787	1031
11205	-3.33	-0.06	-0.12	3579.57	2410.81	501.793	1031
11210	-2.68	-0.23	-0.15	3580.45	2407.58	501.797	1031
11215	-2.74	-0.37	-0.15	3580.62	2417.53	501.802	1031
11220	-2.63	-0.37	-0.10	3580.70	2405.84	501.808	1031
11225	-2.53	-0.46	-0.12	3580.88	2409.36	501.812	1031
11230	-2.91	-0.31	-0.08	3580.55	2413.32	501.817	1031
11235	-2.43	-0.43	-0.08	3580.97	2408.23	501.823	1031
11240	-2.66	-0.68	-0.08	3582.79	2398.24	501.828	1031
11245	-2.49	-0.81	-0.08	3582.74	2400.04	501.832	1031
11250	-2.91	-0.67	-0.04	3582.97	2408.79	501.837	1031
11255	-2.45	-0.75	-0.07	3582.96	2407.86	501.842	1031
11260	-2.13	-1.13	0.02	3584.58	2414.60	501.849	1031
11265	-2.58	-1.01	-0.04	3584.60	2420.63	501.852	1031
11270	-2.84	-0.97	-0.04	3584.46	2409.60	501.858	1031
11275	-3.08	-0.96	-0.02	3584.33	2407.67	501.862	1031
11280	-2.74	-1.24	-0.00	3585.58	2393.49	501.868	1031
11285	-3.03	-1.12	0.00	3585.91	2392.05	501.872	1031
11290	-2.11	-1.27	0.05	3586.44	2394.32	501.880	1031
11295	-3.13	-1.19	0.01	3586.14	2394.82	501.882	1031
11300	-2.33	-1.22	-0.01	3586.00	2410.54	501.888	1031
11305	-2.83	-1.18	-0.01	3586.10	2401.82	501.892	1031
11310	-2.80	-1.49	0.04	3587.73	2395.64	501.898	1031
11315	-2.51	-1.58	0.03	3588.50	2410.67	501.903	1031
11320	-2.52	-1.60	0.01	3588.48	2412.90	501.908	1031
11325	-2.51	-1.60	0.02	3588.86	2417.99	501.912	1031
11330	-2.38	-1.69	0.04	3588.95	2420.87	501.917	1031
11335	-2.21	-1.96	0.01	3590.42	2423.22	501.923	1031
11340	-2.55	-1.99	0.05	3590.46	2416.03	501.927	1031
11345	-2.59	-1.99	0.06	3590.54	2411.20	501.932	1031
11350	-3.22	-1.92	0.10	3590.47	2405.48	501.937	1031
11355	-3.18	-2.16	0.10	3592.03	2411.62	501.944	1031
11360	-2.95	-2.24	0.09	3591.81	2411.73	501.947	1031
11365	-2.94	-2.24	0.07	3592.08	2415.61	501.952	1031
11370	-2.48	-2.31	0.08	3592.11	2410.83	501.957	1031
11375	-3.19	-2.41	0.14	3593.42	2390.95	501.963	1031
11380	-2.92	-2.56	0.09	3593.80	2394.86	501.967	1031
11385	-2.64	-2.68	0.09	3593.77	2401.86	501.973	1031
11390	-2.45	-2.67	0.10	3593.79	2406.21	501.977	1031
11395	-2.80	-2.76	0.16	3593.98	2411.14	501.985	1031
11400	-2.38	-2.64	0.12	3593.93	2416.35	501.987	1031
11405	-2.21	-2.77	0.07	3593.86	2407.01	501.993	1031
11410	-2.55	-2.81	0.11	3593.87	2412.78	501.997	1031
11415	-2.45	-3.12	0.15	3596.20	2410.38	502.003	1031
11420	-2.82	-3.25	0.14	3596.93	2417.72	502.007	1031
11425	-2.50	-3.40	0.15	3597.25	2409.94	502.013	1031
11430	-2.29	-3.49	0.16	3597.18	2410.47	502.018	1031
11435	-2.46	-3.49	0.21	3597.21	2407.54	502.023	1031
11440	-2.39	-3.52	0.16	3597.34	2404.90	502.027	1031
11445	-3.10	-3.52	0.18	3598.64	2418.59	502.033	1031
11450	-2.72	-3.63	0.21	3599.46	2407.92	502.038	1031
11455	-3.10	-3.57	0.25	3599.54	2407.14	502.042	1031
11460	-3.02	-3.58	0.23	3599.78	2406.18	502.047	1031
11465	-2.67	-3.82	0.20	3600.29	2400.43	502.052	1031
11470	-2.38	-3.88	0.22	3601.37	2402.60	502.057	1031
11475	-2.82	-3.82	0.26	3601.28	2393.77	502.062	1031
11480	-2.51	-3.93	0.24	3601.29	2402.97	502.069	1031
11485	-2.07	-3.95	0.15	3601.02	2394.95	502.072	1031
11490	-2.63	-3.98	0.18	3601.33	2388.52	502.077	1031
11495	-2.06	-4.12	0.24	3601.36	2394.97	502.082	1031
11500	-2.51	-4.38	0.28	3603.44	2406.56	502.088	1031
11505	-2.89	-4.41	0.26	3603.86	2387.74	502.092	1031
11510	-2.61	-4.52	0.26	3603.91	2382.09	502.098	1031
11515	-2.58	-4.49	0.29	3603.77	2373.59	502.102	1031
11520	-2.80	-4.64	0.23	3603.90	2358.90	502.109	1031
11525	-2.64	-4.71	0.26	3603.96	2358.84	502.112	1031
11530	-2.67	-4.76	0.29	3604.02	2368.39	502.118	1031
11535	-2.55	-4.81	0.30	3604.08	2378.89	502.122	1031
11540	-2.81	-5.15	0.31	3606.37	2374.21	502.128	1031
11545	-2.65	-5.26	0.31	3607.31	2357.16	502.132	1031
11550	-2.95	-5.17	0.32	3607.16	2360.00	502.138	1031
11555	-2.46	-5.26	0.34	3607.36	2372.66	502.143	1031
11560	-2.61	-5.26	0.35	3607.38	2368.81	502.148	1031
11565	-2.14	-5.40	0.32	3607.29	2367.46	502.152	1031
11570	-2.71	-5.40	0.35	3608.68	2385.55	502.158	1031
11575	-1.99	-5.71	0.36	3609.85	2399.93	502.162	1031
11580	-2.11	-5.70	0.36	3609.88	2389.24	502.167	1031
11585	-2.58	-5.59	0.40	3610.01	2396.59	502.173	1031
11590	-2.83	-5.48	0.41	3609.86	2401.10	502.177	1031
11595	-2.60	-5.38	0.36	3609.75	2395.94	502.182	1031
11600	-2.68	-5.51	0.37	3610.38	2394.23	502.188	1031
11605	-2.21	-5.87	0.37	3611.98	2400.37	502.192	1031
11610	-2.02	-6.01	0.34	3612.10	2394.40	502.197	1031
11615	-2.46	-6.04	0.41	3612.11	2398.27	502.204	1031
11620	-2.27	-6.03	0.38	3611.92	2394.76	502.207	1031
11625	-2.87	-5.97	0.43	3612.15	2394.16	502.212	1031
11630	-3.32	-5.96	0.41	3612.17	2406.69	502.217	1031
11635	-2.58	-6.39	0.44	3614.46	2403.56	502.222	1031
11640	-2.44	-6.45	0.42	3614.90	2406.70	502.227	1031
11645	-2.44	-6.46	0.47	3615.06	2396.70	502.233	1031
11650	-2.83	-6.36	0.43	3615.05	2414.31	502.237	1031
11655	-2.11	-6.43	0.45	3615.09	2424.43	502.244	1031
11660	-2.56	-6.44	0.43	3614.87	2423.03	502.247	1031
11665	-2.15	-6.54	0.43	3614.90	2424.52	502.253	1031
11670	-2.16	-6.63	0.43	3615.26	2425.34	502.257	1031
11675	-2.53	-6.86	0.45	3617.61	2421.22	502.263	1031
11680	-2.45	-7.04	0.50	3618.43	2418.70	502.267	1031
11685	-2.75	-6.94	0.51	3618.41	2423.91	502.273	1031
11690	-2.20	-7.11	0.45	3618.41	2417.69	502.279	1031
11695	-2.34	-7.07	0.46	3618.38	2423.07	502.283	1031
11700	-2.44	-7.09	0.44	3618.31	2421.85	502.287	1031
11705	-1.96	-7.14	0.48	3619.59	2428.01	502.293	1031
11710	-2.61	-7.08	0.51	3620.62	2440.64	502.297	1031
11715	-2.03	-7.31	0.52	3620.67	2444.60	502.303	1031
11720	-2.52	-7.11	0.49	3620.47	2437.00	502.307	1031
11725	-2.61	-7.13	0.53	3620.73	2442.90	502.312	1031
11730	-2.31	-7.28	0.54	3620.64	2435.63	502.317	1031
11735	-2.75	-7.34	0.58	3620.72	2432.34	502.323	1031
11740	-2.36	-7.32	0.49	3621.13	2439.79	502.327	1031
11745	-2.30	-7.28	0.51	3621.14	2438.64	502.332	1031
11750	-2.34	-7.36	0.51	3621.29	2443.20	502.338	1031
11755	-2.39	-7.37	0.55	3620.99	2439.19	502.342	1031
11760	-2.38	-7.48	0.52	3621.19	2441.14	502.349	1031
11765	-2.31	-7.47	0.53	3620.92	2446.56	502.352	1031
11770	-2.41	-7.86	0.60	3624.60	2441.21	502.357	1031
11775	-1.94	-8.15	0.61	3625.63	2438.06	502.362	1031
11780	-2.42	-8.20	0.61	3626.47	2430.95	502.369	1031
11785	-1.91	-8.37	0.56	3626.44	2436.47	502.372	1031
11790	-1.89	-8.42	0.56	3626.44	2425.95	502.379	1031
11795	-1.82	-8.39	0.60	3626.42	2426.59	502.382	1031
11800	-1.95	-8.44	0.60	3627.72	2424.73	502.388	1031
11805	-2.31	-8.50	0.62	3628.27	2433.40	502.392	1031
11810	-1.78	-8.65	0.61	3629.00	2445.06	502.398	1031
11815	-1.96	-8.72	0.63	3629.17	2445.17	502.402	1031
11820	-2.36	-8.88	0.63	3629.11	2441.86	502.408	1031
11825	-2.35	-8.82	0.60	3629.43	2436.32	502.412	1031
11830	-1.91	-8.90	0.64	3630.01	2434.37	502.418	1031
11835	-1.98	-8.92	0.69	3630.86	2433.56	502.422	1031
11840	-1.96	-8.94	0.64	3630.52	2428.62	502.427	1031
11845	-2.57	-8.90	0.66	3630.70	2429.37	502.432	1031
11850	-1.95	-8.97	0.67	3630.93	2420.30	502.437	1031
11855	-2.21	-8.90	0.68	3630.84	2415.24	502.443	1031
11860	-2.14	-8.86	0.63	3630.77	2424.76	502.447	1031
11865	-2.35	-8.89	0.64	3631.17	2428.77	502.453	1031
11870	-2.33	-8.91	0.65	3631.29	2428.51	502.457	1031
11875	-2.33	-9.18	0.72	3633.57	2418.10	502.462	1031
11880	-2.35	-9.25	0.72	3633.77	2423.34	502.467	1031
11885	-2.24	-9.56	0.70	3634.44	2429.04	502.474	1031
11890	-2.12	-9.40	0.69	3634.54	2435.86	502.477	1031
11895	-2.58	-9.43	0.70	3634.75	2431.70	502.484	1031
11900	-2.16	-9.45	0.73	3634.92	2433.88	502.487	1031
11905	-1.86	-9.75	0.72	3636.14	2432.47	502.493	1031
11910	-2.47	-9.71	0.73	3636.52	2426.44	502.497	1031
11915	-2.29	-9.84	0.72	3637.56	2424.57	502.505	1031
11920	-1.74	-10.10	0.75	3637.68	2429.99	502.507	1031
11925	-2.01	-10.05	0.75	3637.67	2423.30	502.513	1031
11930	-2.51	-10.03	0.75	3637.48	2423.09	502.517	1031
11935	-1.98	-10.36	0.80	3638.55	2430.48	502.523	1031
11940	-2.28	-10.24	0.79	3639.09	2439.47	502.527	1031
11945	-2.05	-10.41	0.75	3639.54	2421.19	502.533	1031
11950	-2.05	-10.56	0.79	3639.85	2421.09	502.538	1031
11955	-2.66	-10.40	0.81	3639.97	2418.65	502.542	1031
11960	-2.40	-10.47	0.79	3639.85	2428.99	502.548	1031
11965	-2.02	-10.55	0.77	3640.03	2415.69	502.552	1031
11970	-1.48	-10.86	0.80	3641.40	2416.72	502.557	1031
11975	-2.22	-10.75	0.82	3641.75	2419.59	502.562	1031
11980	-1.96	-10.84	0.88	3642.36	2392.59	502.569	1031
11985	-2.01	-10.86	0.82	3642.48	2386.34	502.572	1031
11990	-1.97	-10.92	0.81	3642.30	2402.71	502.579	1031
11995	-2.02	-10.84	0.79	3642.40	2411.19	502.582	1031
12000	-2.16	-11.03	0.83	3643.60	2404.02	502.588	1031
12005	-2.42	-11.05	0.88	3644.32	2413.37	502.592	1031
12010	-1.95	-11.24	0.81	3644.79	2404.28	502.598	1031
12015	-2.22	-11.18	0.84	3645.12	2398.24	502.602	1031
12020	-2.08	-11.28	0.82	3644.93	2428.06	502.609	1031
12025	-2.16	-11.22	0.83	3645.07	2437.91	502.612	1032
12030	-2.10	-11.24	0.86	3644.81	2435.97	502.618	1034
12035	-2.43	-11.23	0.86	3644.83	2437.75	502.622	1034
12040	-2.12	-11.13	0.83	3645.16	2437.76	502.628	1034
12045	-2.03	-10.97	0.84	3645.04	2416.65	502.632	1034
12050	-1.81	-10.57	0.81	3645.26	2426.43	502.638	1034
12055	-1.83	-10.59	0.79	3645.15	2417.42	502.642	1034
12060	-2.16	-10.59	0.82	3645.02	2414.36	502.648	1034
12065	-2.53	-10.68	0.85	3644.97	2428.73	502.653	1034
12070	-2.34	-10.41	0.80	3645.21	2424.49	502.658	1034
12075	-1.94	-10.41	0.81	3645.12	2423.25	502.662	1034
12080	-1.72	-10.46	0.82	3645.17	2416.47	502.668	1034
12085	-2.44	-10.33	0.81	3645.35	2417.39	502.673	1034
12090	-2.26	-10.36	0.82	3645.25	2415.18	502.677	1034
12095	-2.26	-10.37	0.81	3645.38	2409.77	502.683	1034
12100	-1.47	-10.56	0.78	3645.51	2420.77	502.687	1034
12105	-1.31	-10.51	0.79	3645.53	2419.61	502.692	1034
12110	-1.98	-10.41	0.82	3645.44	2417.01	502.697	1034
12115	-2.31	-10.28	0.86	3645.16	2415.25	502.704	1034
12120	-2.08	-10.41	0.81	3645.35	2406.95	502.707	1034
12125	-1.57	-10.50	0.84	3645.39	2395.51	502.714	1034
12130	-1.37	-10.54	0.82	3645.67	2401.60	502.717	1034
12135	-1.83	-10.57	0.80	3645.40	2405.03	502.723	1034
12140	-2.39	-10.60	0.78	3645.54	2394.48	502.727	1034
12145	-2.21	-10.58	0.88	3645.41	2390.08	502.735	1034
12150	-1.97	-10.51	0.82	3645.58	2378.25	502.737	1034
12155	-2.29	-10.39	0.81	3645.50	2395.14	502.743	1034
12160	-1.39	-10.53	0.78	3645.48	2397.34	502.747	1034
12165	-1.84	-10.42	0.79	3645.30	2405.50	502.753	1034
12170	-1.86	-10.53	0.84	3645.23	2398.58	502.757	1034
12175	-2.29	-10.51	0.81	3645.64	2397.19	502.763	1034
12180	-2.04	-10.38	0.80	3645.35	2401.60	502.768	1034
12185	-1.58	-10.55	0.82	3645.33	2406.54	502.772	1034
12190	-2.07	-10.74	0.85	3645.60	2404.02	502.778	1034
12195	-1.92	-10.78	0.85	3645.73	2410.15	502.782	1034
12200	-1.84	-10.84	0.83	3645.60	2412.97	502.787	1034
12205	-1.81	-10.83	0.83	3645.57	2414.97	502.792	1034
12210	-1.65	-10.81	0.82	3645.40	2418.99	502.797	1034
12215	-1.71	-10.85	0.81	3645.47	2417.25	502.802	1034
12220	-2.20	-10.64	0.80	3645.34	2420.17	502.809	1034
12225	-1.99	-10.76	0.82	3645.35	2423.06	502.812	1034
12230	-2.05	-10.80	0.83	3645.59	2425.32	502.818	1034
12235	-2.14	-10.86	0.86	3645.43	2422.71	502.822	1034
12240	-2.05	-10.79	0.83	3645.52	2429.91	502.828	1034
12245	-1.77	-10.95	0.80	3645.52	2440.00	502.832	1034
12250	-1.83	-10.82	0.81	3645.48	2424.86	502.839	1034
12255	-1.72	-10.90	0.84	3645.51	2424.06	502.842	1034
12260	-1.23	-11.12	0.79	3645.79	2430.35	502.850	1034
12265	-2.24	-10.88	0.83	3645.32	2425.24	502.852	1034
12270	-2.16	-10.86	0.83	3645.64	2429.44	502.858	1034
12275	-2.35	-10.85	0.85	3645.50	2436.82	502.862	1034
12280	-1.97	-10.97	0.79	3645.39	2425.87	502.868	1034
12285	-1.81	-10.90	0.80	3645.40	2433.44	502.873	1034
12290	-1.89	-10.78	0.81	3645.28	2429.83	502.878	1034
12295	-1.88	-10.79	0.84	3645.51	2417.83	502.883	1034
12300	-1.60	-10.90	0.85	3645.78	2432.87	502.887	1034
12305	-2.08	-10.84	0.82	3645.55	2432.84	502.892	1034
12310	-2.40	-10.87	0.84	3645.59	2424.43	502.897	1034
12315	-2.08	-10.58	0.80	3645.08	2422.26	502.903	1034
12320	-1.64	-10.78	0.86	3645.51	2419.83	502.907	1034
12325	-1.53	-10.78	0.78	3645.25	2429.30	502.913	1034
12330	-2.14	-10.65	0.81	3645.38	2429.95	502.917	1034
12335	-1.86	-10.71	0.82	3645.42	2423.63	502.922	1034
12340	-2.05	-10.69	0.82	3645.51	2425.38	502.927	1034
12345	-2.18	-10.67	0.85	3645.48	2429.93	502.934	1034
12350	-2.17	-10.65	0.81	3645.46	2424.62	502.937	1034
12355	-2.01	-10.54	0.82	3645.49	2418.36	502.943	1034
12360	-2.05	-10.66	0.83	3645.45	2412.05	502.947	1034
12365	-1.37	-10.82	0.80	3645.62	2412.20	502.953	1034
12370	-2.16	-10.56	0.84	3645.61	2424.48	502.957	1034
12375	-1.89	-10.73	0.82	3645.49	2426.73	502.963	1034
12380	-2.02	-10.73	0.82	3645.58	2424.97	502.967	1034
12385	-1.94	-10.61	0.83	3645.53	2426.91	502.973	1034
12390	-1.75	-10.58	0.79	3645.84	2417.69	502.978	1034
12395	-2.26	-10.67	0.86	3645.72	2420.59	502.983	1034
12400	-2.34	-10.74	0.84	3645.78	2428.15	502.987	1034
12405	-1.70	-10.82	0.85	3645.66	2428.69	502.993	1034
12410	-1.63	-10.80	0.83	3645.74	2416.39	502.997	1034
12415	-2.25	-10.74	0.84	3645.68	2407.53	503.002	1034
12420	-2.02	-10.70	0.83	3645.70	2404.47	503.008	1034
12425	-1.98	-10.66	0.78	3645.55	2414.13	503.012	1034
12430	-2.14	-10.61	0.83	3645.43	2408.12	503.017	1034
12435	-1.92	-10.60	0.89	3645.69	2429.58	503.022	1034
12440	-2.03	-10.71	0.83	3645.63	2422.54	503.027	1034
12445	-2.13	-10.73	0.83	3645.64	2428.34	503.032	1034
12450	-2.07	-10.82	0.80	3645.59	2413.74	503.039	1034
12455	-2.01	-10.82	0.83	3645.50	2419.28	503.042	1034
12460	-2.55	-10.69	0.81	3645.50	2429.33	503.049	1034
12465	-2.09	-10.75	0.80	3645.42	2427.80	503.052	1034
12470	-2.39	-10.70	0.81	3645.88	2424.45	503.058	1034
12475	-2.09	-10.87	0.83	3645.53	2425.98	503.062	1034
12480	-1.98	-10.71	0.76	3645.48	2399.52	503.070	1034
12485	-2.48	-10.64	0.84	3645.64	2407.56	503.072	1034
12490	-2.09	-10.64	0.83	3645.56	2423.62	503.078	1034
12495	-1.84	-10.59	0.81	3645.61	2418.73	503.082	1034
12500	-1.72	-10.77	0.85	3645.96	2428.65	503.088	1034
12505	-1.98	-10.71	0.82	3645.60	2416.60	503.092	1034
12510	-2.11	-10.83	0.82	3645.70	2416.94	503.098	1034
12515	-2.25	-10.83	0.83	3645.67	2415.31	503.103	1034
12520	-1.95	-10.61	0.75	3645.21	2414.96	503.107	1034
12525	-2.22	-10.77	0.85	3645.52	2415.97	503.113	1034
12530	-2.07	-10.71	0.84	3645.38	2416.65	503.117	1034
12535	-1.81	-10.80	0.80	3645.46	2409.03	503.122	1034
12540	-2.79	-10.55	0.80	3645.39	2406.96	503.127	1034
12545	-1.89	-10.79	0.84	3645.21	2415.61	503.134	1034
12550	-1.84	-10.81	0.86	3645.49	2415.64	503.137	1034
12555	-1.76	-10.54	0.85	3645.45	2418.18	503.144	1034
12560	-2.23	-10.51	0.81	3645.37	2417.04	503.147	1034
12565	-2.20	-10.56	0.83	3645.45	2405.06	503.153	1034
12570	-2.18	-10.58	0.84	3645.50	2395.35	503.157	1034
12575	-2.24	-10.58	0.84	3645.66	2408.45	503.163	1034
12580	-2.22	-10.73	0.82	3645.67	2406.62	503.167	1034
12585	-1.84	-10.87	0.82	3645.98	2385.20	503.175	1034
12590	-2.32	-10.49	0.84	3645.57	2393.82	503.177	1034
12595	-2.11	-10.60	0.79	3645.42	2380.18	503.183	1034
12600	-1.63	-10.73	0.82	3645.70	2370.70	503.187	1034
12605	-2.31	-10.30	0.85	3645.64	2377.83	503.193	1034
12610	-2.03	-10.55	0.82	3645.71	2381.78	503.197	1034
12615	-2.02	-10.44	0.81	3645.39	2382.98	503.203	1034
12620	-2.23	-10.55	0.83	3645.65	2380.65	503.208	1034
12625	-2.44	-10.57	0.81	3645.70	2390.35	503.212	1034
12630	-1.88	-10.68	0.82	3645.97	2370.05	503.218	1034
12635	-2.63	-10.64	0.85	3645.83	2378.65	503.222	1034
12640	-1.99	-10.57	0.84	3645.88	2384.01	503.227	1034
12645	-2.20	-10.57	0.84	3645.59	2383.12	503.232	1034
12650	-1.53	-10.71	0.86	3645.65	2394.24	503.239	1034
12655	-1.96	-10.91	0.84	3646.08	2391.53	503.242	1034
12660	-2.09	-10.85	0.83	3646.06	2389.93	503.249	1034
12665	-2.18	-10.84	0.83	3645.88	2385.32	503.252	1034
12670	-1.70	-10.80	0.81	3645.84	2387.51	503.258	1034
12675	-2.05	-10.60	0.84	3645.94	2397.11	503.262	1034
12680	-2.98	-10.42	0.82	3645.48	2391.49	503.269	1034
12685	-2.13	-10.60	0.80	3645.93	2393.83	503.272	1034
12690	-3.21	-10.26	0.78	3645.35	2401.38	503.280	1034
12695	-1.96	-10.70	0.84	3645.51	2400.79	503.282	1034
12700	-2.06	-10.75	0.78	3645.76	2391.38	503.288	1034
12705	-2.04	-10.68	0.81	3645.78	2400.24	503.292	1034
12710	-2.01	-10.57	0.84	3645.82	2397.35	503.298	1034
12715	-2.59	-10.59	0.87	3645.81	2386.76	503.303	1034
12720	-2.39	-10.54	0.82	3645.74	2392.68	503.307	1034
12725	-1.99	-10.58	0.81	3645.89	2380.13	503.313	1034
12730	-2.16	-10.51	0.81	3645.70	2396.17	503.317	1034
12735	-2.17	-10.54	0.85	3645.51	2393.87	503.322	1034
12740	-2.28	-10.57	0.81	3645.59	2421.15	503.327	1034
12745	-2.01	-10.66	0.80	3645.77	2425.61	503.332	1034
12750	-2.05	-10.65	0.79	3645.67	2424.11	503.337	1034
12755	-1.87	-10.59	0.82	3645.67	2405.08	503.344	1034
12760	-1.56	-10.57	0.83	3645.50	2425.22	503.347	1034
12765	-2.05	-10.73	0.79	3645.60	2411.74	503.352	1034
12770	-2.03	-10.69	0.80	3645.58	2417.01	503.357	1034
12775	-2.28	-10.47	0.84	3645.80	2402.57	503.362	1034
12780	-2.22	-10.52	0.83	3645.96	2402.23	503.367	1034
12785	-2.14	-10.56	0.83	3645.75	2403.26	503.374	1034
12790	-2.02	-10.69	0.81	3645.65	2404.99	503.377	1034
12795	-1.80	-10.99	0.81	3645.45	2420.65	503.383	1034
12800	-2.16	-10.89	0.83	3645.75	2423.31	503.387	1034
12805	-2.01	-10.61	0.83	3645.91	2427.59	503.393	1034
12810	-2.31	-10.53	0.80	3645.84	2418.88	503.397	1034
12815	-1.42	-11.14	0.81	3645.86	2413.07	503.405	1034
12820	-1.90	-10.90	0.86	3645.73	2417.97	503.407	1034
12825	-2.36	-10.88	0.86	3645.81	2419.09	503.413	1034
12830	-1.86	-10.97	0.79	3645.88	2405.95	503.418	1034
12835	-2.29	-10.79	0.84	3646.06	2414.89	503.423	1034
12840	-1.93	-10.83	0.85	3645.95	2413.81	503.427	1034
12845	-1.68	-10.86	0.83	3645.57	2403.11	503.433	1034
12850	-1.73	-10.89	0.82	3645.63	2406.91	503.438	1034
12855	-1.80	-10.86	0.81	3645.76	2418.76	503.442	1034
12860	-1.99	-10.67	0.84	3645.81	2432.14	503.448	1034
12865	-2.11	-10.62	0.82	3645.85	2425.51	503.452	1034
12870	-1.94	-10.70	0.82	3645.81	2432.40	503.457	1034
12875	-1.79	-10.71	0.81	3645.90	2433.66	503.462	1034
12880	-1.29	-10.64	0.81	3645.82	2423.10	503.469	1034
12885	-2.11	-10.45	0.83	3646.07	2415.81	503.472	1034
12890	-1.71	-10.84	0.76	3645.73	2422.18	503.479	1034
12895	-1.73	-10.85	0.82	3645.74	2417.33	503.482	1034
12900	-1.76	-10.74	0.82	3645.83	2429.45	503.488	1034
12905	-1.72	-10.66	0.82	3645.77	2417.94	503.492	1034
12910	-1.63	-10.71	0.82	3645.86	2398.94	503.498	1034
12915	-1.92	-10.78	0.81	3645.62	2404.93	503.502	1034
12920	-2.11	-10.49	0.84	3645.54	2409.34	503.510	1034
12925	-1.69	-10.67	0.83	3645.73	2398.69	503.512	1034
12930	-2.15	-10.66	0.84	3645.83	2400.22	503.518	1034
12935	-2.14	-10.44	0.80	3645.54	2383.68	503.523	1034
12940	-2.09	-10.49	0.80	3645.63	2391.28	503.528	1034
12945	-2.00	-10.55	0.81	3645.59	2395.29	503.532	1034
12950	-2.18	-10.59	0.84	3645.51	2412.23	503.538	1034
12955	-1.66	-10.69	0.81	3645.42	2391.54	503.543	1034
12960	-2.30	-10.59	0.83	3645.81	2398.11	503.548	1034
12965	-1.96	-10.60	0.81	3645.56	2395.99	503.552	1034
12970	-1.63	-10.70	0.83	3645.69	2389.57	503.557	1034
12975	-1.86	-10.62	0.83	3645.97	2374.42	503.562	1034
12980	-1.25	-10.63	0.80	3645.79	2387.01	503.567	1034
12985	-1.75	-10.59	0.81	3645.93	2384.38	503.573	1034
12990	-1.66	-10.68	0.84	3645.92	2394.56	503.577	1034
12995	-1.70	-10.55	0.82	3645.83	2380.16	503.582	1034
13000	-1.82	-10.60	0.79	3645.87	2382.71	503.587	1034
13005	-1.90	-10.57	0.81	3645.90	2385.92	503.592	1034
13010	-2.01	-10.72	0.86	3645.86	2375.98	503.597	1034
13015	-1.67	-10.86	0.84	3645.63	2387.34	503.604	1034
13020	-1.93	-10.71	0.81	3645.83	2407.57	503.607	1034
13025	-2.15	-10.47	0.84	3645.60	2404.14	503.614	1034
13030	-1.82	-10.42	0.81	3645.50	2383.82	503.617	1033
13035	-1.83	-10.41	0.84	3645.65	2385.59	503.623	1030
13040	-1.83	-10.50	0.82	3645.71	2390.98	503.627	1030
13045	-1.56	-10.72	0.81	3646.00	2402.41	503.633	1030
13050	-1.78	-10.49	0.82	3645.77	2392.07	503.637	1030
13055	-1.80	-10.40	0.80	3645.81	2384.91	503.643	1030
13060	-2.05	-10.40	0.84	3645.60	2399.06	503.650	1030
13065	-2.18	-10.68	0.84	3646.04	2379.51	503.653	1030
13070	-2.23	-10.64	0.85	3646.13	2392.55	503.657	1030
13075	-1.98	-10.58	0.86	3645.60	2398.05	503.663	1030
13080	-2.19	-10.33	0.81	3643.72	2370.61	503.667	1030
13085	-2.52	-10.35	0.80	3643.50	2361.81	503.672	1030
13090	-2.43	-10.47	0.82	3643.82	2382.50	503.677	1030
13095	-2.21	-10.53	0.81	3643.64	2387.68	503.682	1030
13100	-1.78	-10.61	0.81	3643.45	2383.18	503.687	1030
13105	-2.27	-10.48	0.80	3643.60	2385.73	503.692	1030
13110	-1.68	-10.50	0.78	3643.05	2374.86	503.697	1030
13115	-1.69	-10.56	0.79	3642.74	2367.95	503.702	1030
13120	-1.41	-10.71	0.74	3642.89	2362.86	503.709	1030
13125	-1.70	-10.55	0.76	3643.11	2384.57	503.712	1030
13130	-1.84	-10.50	0.81	3643.16	2378.47	503.718	1030
13135	-1.74	-10.39	0.79	3642.96	2373.26	503.722	1030
13140	-1.75	-10.05	0.72	3640.04	2370.87	503.728	1030
13145	-1.97	-9.89	0.70	3638.79	2387.52	503.732	1030
13150	-1.92	-10.00	0.72	3638.87	2374.60	503.738	1030
13155	-2.15	-10.02	0.73	3638.79	2350.73	503.742	1030
13160	-2.60	-9.81	0.73	3638.67	2360.36	503.748	1030
13165	-1.93	-9.91	0.70	3638.73	2353.20	503.752	1030
13170	-2.46	-9.81	0.73	3637.51	2353.33	503.758	1030
13175	-2.02	-9.72	0.71	3636.20	2348.66	503.762	1030
13180	-2.47	-9.86	0.72	3636.32	2341.58	503.768	1030
13185	-2.34	-9.86	0.68	3636.46	2358.50	503.773	1030
13190	-2.17	-9.78	0.70	3636.01	2361.01	503.777	1030
13195	-2.52	-9.56	0.73	3636.31	2373.42	503.782	1030
13200	-2.53	-9.45	0.74	3635.90	2368.65	503.787	1030
13205	-2.44	-9.45	0.66	3634.05	2362.23	503.792	1030
13210	-2.82	-9.42	0.62	3633.77	2362.68	503.797	1030
13215	-2.69	-8.99	0.70	3633.32	2362.94	503.804	1030
13220	-2.12	-9.18	0.68	3633.46	2362.46	503.807	1030
13225	-2.17	-9.21	0.65	3633.61	2380.19	503.812	1030
13230	-2.69	-9.03	0.65	3633.43	2377.07	503.817	1030
13235	-2.36	-8.87	0.65	3631.40	2376.04	503.823	1030
13240	-2.37	-8.75	0.64	3631.13	2370.14	503.827	1030
13245	-2.42	-8.77	0.62	3631.16	2372.40	503.833	1030
13250	-2.07	-8.93	0.63	3631.10	2370.05	503.837	1030
13255	-2.10	-8.78	0.68	3630.91	2370.21	503.845	1030
13260	-2.20	-8.52	0.66	3630.93	2364.66	503.847	1030
13265	-2.10	-8.67	0.60	3630.90	2355.82	503.853	1030
13270	-2.63	-8.56	0.65	3631.26	2356.47	503.857	1030
13275	-2.39	-8.34	0.59	3628.78	2358.80	503.863	1030
13280	-2.58	-8.18	0.60	3627.90	2348.56	503.867	1030
13285	-2.38	-8.16	0.60	3627.68	2347.32	503.873	1030
13290	-2.52	-8.15	0.56	3627.35	2354.89	503.878	1030
13295	-2.44	-8.26	0.57	3627.48	2360.22	503.883	1030
13300	-2.88	-8.08	0.62	3627.33	2362.84	503.887	1030
13305	-2.50	-8.27	0.55	3626.09	2354.78	503.893	1030
13310	-2.43	-8.08	0.55	3625.23	2337.66	503.897	1030
13315	-2.42	-7.69	0.56	3625.08	2343.99	503.902	1030
13320	-2.45	-7.86	0.57	3625.33	2352.91	503.908	1030
13325	-2.52	-8.07	0.57	3625.12	2345.38	503.912	1030
13330	-2.51	-8.21	0.56	3625.08	2342.82	503.917	1030
13335	-2.66	-7.99	0.56	3624.79	2340.33	503.922	1030
13340	-2.61	-7.67	0.52	3622.89	2349.66	503.927	1030
13345	-2.85	-7.64	0.55	3622.75	2343.73	503.932	1030
13350	-2.69	-7.41	0.53	3623.29	2357.48	503.939	1030
13355	-2.36	-7.66	0.52	3622.65	2352.64	503.942	1030
13360	-2.52	-7.61	0.53	3622.85	2361.78	503.948	1030
13365	-2.47	-7.36	0.54	3622.80	2340.87	503.952	1030
13370	-1.99	-7.29	0.47	3620.58	2352.52	503.958	1030
13375	-1.96	-7.13	0.49	3620.46	2338.90	503.962	1030
13380	-2.17	-7.03	0.50	3620.06	2333.30	503.969	1030
13385	-1.67	-7.17	0.50	3620.27	2347.98	503.972	1030
13390	-2.40	-6.89	0.52	3619.98	2323.85	503.979	1030
13395	-1.89	-7.01	0.49	3620.20	2317.42	503.982	1030
13400	-2.20	-7.20	0.49	3620.51	2339.50	503.988	1030
13405	-2.04	-7.20	0.50	3620.53	2339.14	503.992	1030
13410	-2.03	-6.84	0.50	3618.66	2337.64	503.998	1030
13415	-2.48	-6.74	0.48	3618.29	2331.67	504.002	1030
13420	-2.25	-6.54	0.44	3617.46	2335.24	504.008	1030
13425	-2.63	-6.42	0.43	3617.25	2342.43	504.013	1030
13430	-2.29	-6.53	0.45	3617.27	2340.67	504.017	1030
13435	-2.63	-6.36	0.47	3616.96	2334.60	504.022	1030
13440	-2.66	-6.42	0.47	3616.86	2335.08	504.027	1030
13445	-2.21	-6.28	0.42	3614.98	2334.10	504.032	1030
13450	-2.58	-6.13	0.45	3614.91	2338.81	504.037	1030
13455	-2.41	-6.27	0.44	3614.68	2362.64	504.043	1030
13460	-2.83	-6.17	0.43	3614.74	2357.20	504.047	1030
13465	-2.21	-6.22	0.42	3614.68	2353.33	504.052	1030
13470	-2.43	-6.18	0.39	3614.85	2341.43	504.057	1030
13475	-1.98	-5.83	0.38	3612.56	2340.78	504.062	1030
13480	-2.60	-5.74	0.38	3612.25	2347.88	504.067	1030
13485	-2.68	-5.73	0.38	3612.15	2351.88	504.074	1030
13490	-2.44	-5.81	0.39	3611.84	2349.84	504.077	1030
13495	-2.52	-5.60	0.37	3611.77	2345.65	504.083	1030
13500	-2.73	-5.62	0.37	3612.14	2340.92	504.087	1030
13505	-2.55	-5.35	0.34	3609.84	2344.57	504.093	1030
13510	-2.74	-5.15	0.37	3609.14	2347.60	504.097	1030
[truncated: 110,335 more rows]
