# Supplementary material for: Structural characterization of the saxitoxin-targeting APTSTX1 aptamer using optical tweezers and molecular dynamics simulations
Source: PLoS One. 2019 Nov 7;14(11):e0222468. doi: 10.1371/journal.pone.0222468 (PMC6837747; doi:10.1371/journal.pone.0222468)
Supplement: S1 File — Data repository, aptamer control condition and aptamer under SXT. (ZIP) [file pone.0222468.s005.zip › Data/Data/August/070815/5dnCOM.txt]

Instrument name = Christians toy
*****Calibration values *****
TrapA Temperature Fudge	-0.400000
TrapB Temperature Fudge	-1.550000
TrapA Force Sensitivity	0.025700	0.026000	0.032000
TrapB Force Sensitivity	0.026200	0.027400	0.032000
TrapA Lever Sensitivity	15000.000000	14500.000000	0.000000
TrapB Lever Sensitivity	15200.000000	14500.000000	0.000000
Motor Threshold	20	20	20
*****Initial Preference Settings*****
ForceRateDiv	1
ForceGain	32
PosRateDivA	3
PosRateDivB	3
PositionGainA	32
PositionGainB	32
GotoSpeedX	10
GotoSpeedY	10
GotoSpeedZ	5
MaxDataFileSize	10000000
HopDistance	2
*CycleCount/n____	1
*A_PsdX__________	0
*A_PsdY__________	0
*A_PsdSum________	0
*A_Iris__________	0
*A_LeverX________	0
*A_LeverY________	0
*A_LeverSum______	0
*B_PsdX__________	0
*B_PsdY__________	0
*B_PsdSum________	0
*B_Iris__________	0
*B_LeverX________	0
*B_LeverY________	0
*B_LeverSum______	0
*A_Temperature___	0
*B_Temperature___	0
*X_force_________	1
*Y_force_________	1
*Z_force_________	1
*Tension_________	0
*A_dist-X________	0
*A_dist-Y________	1
*B_dist-X________	0
*B_dist-Y________	1
*Motor_X_________	0
*Motor_Y_________	0
*Motor_Z_________	0
*MotorVel_X______	0
*MotorVel_Y______	0
*MotorVel_Z______	0
*A_trapPIC_Err___	0
*B_trapPIC_Err___	0
*comPIC_Err______	0
*A_CycleCount____	0
*B_CycleCount____	0
*Motor_CycleCount	0
*time(sec)_______	1
*Status__________	1
*Null____________	0
samples/line_HI	400
samples/line_LO	20
goto0	8388608	8388608	8388608
goto1	8411513	8394846	8394500
goto2	8450275	8417150	8391626
goto3	8446907	8363215	8394086
goto4	8422772	8353948	8399333
goto5	8388608	8388608	8388608
goto6	8388608	8388608	8388608
goto7	8388608	8388608	8388608
goto8	8388608	8388608	8388608
goto9	8388608	8388608	8388608
yourXYZint	123	456	789
MaxForceP1	10.000000
MinForceP1	0.000000
PullRateP1	100.000000
refoldTime1	0.000000
unfoldTime1	1.000000
MaxForceP2	75.000000
MinForceP2	2.000000
PullRateP2	1000.000000
refoldTime2	0.000000
unfoldTime2	0.000000
MaxForceP3	10.000000
MinForceP3	-10.000000
PullRateP3	1.000000
refoldTime3	2.000000
unfoldTime3	2.000000
constForce1	19.000000
constForce2	20.000000
yourFloat	1.234000
yourXYZfloat	1.000000	2.000000	3.000000
*****End Initial Preference Settings*****

Zero-Force Offsets (pN)  11.059039	5.889446	-81.964676
0	trapA_Empty_PSD_Sum = 0
        trapB_Empty_PSD_Sum = 0
        trapA_Empty_Iris = 0
        trapB_Empty_Iris = 0
        trapA_Full_PSD_Sum = 18926
        trapB_Full_PSD_Sum = 20351
        trapA_Full_Iris = 17182
        trapB_Full_Iris = 19743
3225	tempA = 21.845	tempB = 22.247
3835	Start P1 pulling protocol 
3855	   maxForce-limit
  pause to unfold
7700	   minForce-limit
8830	   maxForce-limit
  pause to unfold
10995	   minForce-limit
12025	   maxForce-limit
  pause to unfold
13260	tempA = 21.837	tempB = 22.252
14095	   minForce-limit
15185	   maxForce-limit
  pause to unfold
17320	   minForce-limit
18405	   maxForce-limit
  pause to unfold
20500	   minForce-limit
21545	   maxForce-limit
  pause to unfold
23300	tempA = 21.847	tempB = 22.255
23625	   minForce-limit
24640	   maxForce-limit
  pause to unfold
26705	   minForce-limit
27775	   maxForce-limit
  pause to unfold
29860	   minForce-limit
30885	   maxForce-limit
31840	   minForce-limit
32820	   maxForce-limit
33350	tempA = 21.851	tempB = 22.260
33780	   minForce-limit
34790	   maxForce-limit
35745	   minForce-limit
36715	   maxForce-limit
37695	   minForce-limit
38745	   maxForce-limit
39775	   minForce-limit
40735	   maxForce-limit
41685	   minForce-limit
42650	   maxForce-limit
43375	tempA = 21.859	tempB = 22.262
43680	   minForce-limit
44680	   maxForce-limit
45610	   minForce-limit
46610	   maxForce-limit
47605	   minForce-limit
48580	   maxForce-limit
49610	   minForce-limit
50545	   maxForce-limit
51545	   minForce-limit
52575	   maxForce-limit
53440	tempA = 21.865	tempB = 22.261
53515	   minForce-limit
54545	   maxForce-limit
55580	   minForce-limit
56605	   maxForce-limit
57605	   minForce-limit
58505	   maxForce-limit
59500	   minForce-limit
60495	   maxForce-limit
61465	   minForce-limit
62445	   maxForce-limit
63455	tempA = 21.865	tempB = 22.265
   minForce-limit
64415	   maxForce-limit
65385	   minForce-limit
66310	   maxForce-limit
67280	   minForce-limit
68250	   maxForce-limit
69315	   minForce-limit
70365	   maxForce-limit
71365	   minForce-limit
72405	   maxForce-limit
73470	   minForce-limit
73505	tempA = 21.866	tempB = 22.273
74470	   maxForce-limit
75495	   minForce-limit
76535	   maxForce-limit
77560	   minForce-limit
78585	   maxForce-limit
79635	   minForce-limit
80665	   maxForce-limit
81690	   minForce-limit
82760	   maxForce-limit
83560	tempA = 21.867	tempB = 22.267
83860	   minForce-limit
84930	   maxForce-limit
85960	   minForce-limit
86965	   maxForce-limit
87995	   minForce-limit
89060	   maxForce-limit
90100	   minForce-limit
91110	   maxForce-limit
92140	   minForce-limit
93190	   maxForce-limit
93610	tempA = 21.861	tempB = 22.275
94170	   minForce-limit
95145	   maxForce-limit
96140	   minForce-limit
97170	   maxForce-limit
98195	   minForce-limit
99215	   maxForce-limit
100250	   minForce-limit
101280	   maxForce-limit
102315	   minForce-limit
103385	   maxForce-limit
103685	tempA = 21.879	tempB = 22.273
104385	   minForce-limit
105415	   maxForce-limit
106480	   minForce-limit
107510	   maxForce-limit
108580	   minForce-limit
109665	   maxForce-limit
110705	   minForce-limit
111745	   maxForce-limit
112760	   minForce-limit
113705	tempA = 21.870	tempB = 22.272
113770	   maxForce-limit
114790	   minForce-limit
115760	   maxForce-limit
116785	   minForce-limit
117805	   maxForce-limit
118775	   minForce-limit
119735	   maxForce-limit
120800	   minForce-limit
121870	   maxForce-limit
122900	   minForce-limit
123770	tempA = 21.871	tempB = 22.274
123935	   maxForce-limit
124965	   minForce-limit
125930	   maxForce-limit
126950	   minForce-limit
128000	   maxForce-limit
129070	   minForce-limit
130095	   maxForce-limit
131160	   minForce-limit
132230	   maxForce-limit
133270	   minForce-limit
133830	tempA = 21.872	tempB = 22.280
134300	   maxForce-limit
135370	   minForce-limit
136395	   maxForce-limit
137435	   minForce-limit
138445	   maxForce-limit
139495	   minForce-limit
140555	   maxForce-limit
141595	   minForce-limit
142605	   maxForce-limit
143660	   minForce-limit
143860	tempA = 21.874	tempB = 22.284
144690	   maxForce-limit
145685	   minForce-limit
146695	   maxForce-limit
147790	   minForce-limit
148815	   maxForce-limit
149825	   minForce-limit
150850	   maxForce-limit
151885	   minForce-limit
153335	   maxForce-limit
153910	tempA = 21.870	tempB = 22.282
154710	   minForce-limit
156110	   maxForce-limit
157500	   minForce-limit
158875	   maxForce-limit
160230	   minForce-limit
161600	   maxForce-limit
163000	   minForce-limit
163965	tempA = 21.891	tempB = 22.286
164435	   maxForce-limit
165800	   minForce-limit
167170	   maxForce-limit
168500	   minForce-limit
169870	   maxForce-limit
171240	   minForce-limit
172600	   maxForce-limit
173935	   minForce-limit
174000	tempA = 21.887	tempB = 22.294
175335	   maxForce-limit
176750	   minForce-limit
178185	   maxForce-limit
179545	   minForce-limit
181010	   maxForce-limit
182395	   minForce-limit
183785	   maxForce-limit
184045	tempA = 21.887	tempB = 22.295
185145	   minForce-limit
186520	   maxForce-limit
187880	   minForce-limit
189250	   maxForce-limit
190610	   minForce-limit
191980	   maxForce-limit
193340	   minForce-limit
194045	tempA = 21.890	tempB = 22.299
194710	   maxForce-limit
196110	   minForce-limit
197545	   maxForce-limit
198945	   minForce-limit
200340	   maxForce-limit
201740	   minForce-limit
203145	   maxForce-limit
204110	tempA = 21.895	tempB = 22.305
204580	   minForce-limit
205940	   maxForce-limit
207310	   minForce-limit
208640	   maxForce-limit
210010	   minForce-limit
211375	   maxForce-limit
212740	   minForce-limit
214015	   maxForce-limit
214150	tempA = 21.896	tempB = 22.299
215455	   minForce-limit
216935	   maxForce-limit
218330	   minForce-limit
219730	   maxForce-limit
221135	   minForce-limit
222495	   maxForce-limit
223900	   minForce-limit
224170	tempA = 21.903	tempB = 22.298
225335	   maxForce-limit
226705	   minForce-limit
228065	   maxForce-limit
229530	   minForce-limit
230865	   maxForce-limit
232165	   minForce-limit
233565	   maxForce-limit
234230	tempA = 21.908	tempB = 22.317
235000	   minForce-limit
236400	   maxForce-limit
237730	   minForce-limit
239100	   maxForce-limit
240430	   minForce-limit
241790	   maxForce-limit
243190	   minForce-limit
244260	tempA = 21.904	tempB = 22.308
244530	   maxForce-limit
245925	   minForce-limit
247325	   maxForce-limit
248745	   minForce-limit
250545	   maxForce-limit
252270	   minForce-limit
254040	   maxForce-limit
254345	tempA = 21.909	tempB = 22.316
255775	   minForce-limit
257500	   maxForce-limit
259235	   minForce-limit
260970	   maxForce-limit
262775	   minForce-limit
264400	tempA = 21.897	tempB = 22.313
264535	   maxForce-limit
266270	   minForce-limit
267990	   maxForce-limit
269665	   minForce-limit
271420	   maxForce-limit
273190	   minForce-limit
274415	tempA = 21.905	tempB = 22.320
274945	   maxForce-limit
276710	   minForce-limit
278445	   maxForce-limit
280175	   minForce-limit
281910	   maxForce-limit
283645	   minForce-limit
284480	tempA = 21.920	tempB = 22.325
285375	   maxForce-limit
287110	   minForce-limit
288835	   maxForce-limit
290540	   minForce-limit
292275	   maxForce-limit
294010	   minForce-limit
294510	tempA = 21.915	tempB = 22.319
295780	   maxForce-limit
297470	   minForce-limit
299185	   maxForce-limit
300930	   minForce-limit
302655	   maxForce-limit
304420	   minForce-limit
304555	tempA = 21.917	tempB = 22.324
306190	   maxForce-limit
307925	   minForce-limit
309655	   maxForce-limit
311420	   minForce-limit
313090	   maxForce-limit
314625	tempA = 21.910	tempB = 22.321
314780	   minForce-limit
316505	   maxForce-limit
318185	   minForce-limit
319920	   maxForce-limit
321590	   minForce-limit
323320	   maxForce-limit
324660	tempA = 21.912	tempB = 22.324
325055	   minForce-limit
326725	   maxForce-limit
328455	   minForce-limit
330120	   maxForce-limit
331885	   minForce-limit
333655	   maxForce-limit
334715	tempA = 21.928	tempB = 22.324
335380	   minForce-limit
337085	   maxForce-limit
338820	   minForce-limit
340575	   maxForce-limit
342275	   minForce-limit
344010	   maxForce-limit
344780	tempA = 21.927	tempB = 22.334
345745	   minForce-limit
347510	   maxForce-limit
349205	   minForce-limit
350940	   maxForce-limit
352670	   minForce-limit
354405	   maxForce-limit
354800	tempA = 21.930	tempB = 22.335
356140	   minForce-limit
357865	   maxForce-limit
359605	   minForce-limit
361400	   maxForce-limit
363135	   minForce-limit
364870	tempA = 21.925	tempB = 22.338
   maxForce-limit
366640	   minForce-limit
368405	   maxForce-limit
370160	   minForce-limit
371940	   maxForce-limit
373670	   minForce-limit
374875	tempA = 21.941	tempB = 22.341
375385	   maxForce-limit
377115	   minForce-limit
378875	   maxForce-limit
380615	   minForce-limit
382380	   maxForce-limit
384110	   minForce-limit
384940	tempA = 21.934	tempB = 22.339
385875	   maxForce-limit
387640	   minForce-limit
389400	   maxForce-limit
391110	   minForce-limit
392840	   maxForce-limit
394575	   minForce-limit
395005	tempA = 21.924	tempB = 22.356
396595	   maxForce-limit
398660	   minForce-limit
400725	   maxForce-limit
402760	   minForce-limit
404825	   maxForce-limit
405030	tempA = 21.940	tempB = 22.337
406895	   minForce-limit
408990	   maxForce-limit
411125	   minForce-limit
413225	   maxForce-limit
415090	tempA = 21.951	tempB = 22.355
415315	   minForce-limit
417370	   maxForce-limit
419470	   minForce-limit
421500	   maxForce-limit
423535	   minForce-limit
425105	tempA = 21.953	tempB = 22.349
425665	   maxForce-limit
427730	   minForce-limit
429805	   maxForce-limit
431820	   minForce-limit
433885	   maxForce-limit
435185	tempA = 21.937	tempB = 22.352
435985	   minForce-limit
438010	   maxForce-limit
440045	   minForce-limit
442145	   maxForce-limit
444180	   minForce-limit
445250	tempA = 21.943	tempB = 22.366
446250	   maxForce-limit
448315	   minForce-limit
450385	   maxForce-limit
452420	   minForce-limit
454490	   maxForce-limit
455255	tempA = 21.939	tempB = 22.349
456590	   minForce-limit
458690	   maxForce-limit
460775	   minForce-limit
462880	   maxForce-limit
464990	   minForce-limit
465300	tempA = 21.953	tempB = 22.368
467090	   maxForce-limit
469125	   minForce-limit
471175	   maxForce-limit
473260	   minForce-limit
475355	tempA = 21.960	tempB = 22.370
475625	   maxForce-limit
478020	   minForce-limit
480455	   maxForce-limit
482785	   minForce-limit
485120	   maxForce-limit
485360	tempA = 21.959	tempB = 22.368
487555	   minForce-limit
489995	   maxForce-limit
492460	   minForce-limit
494890	   maxForce-limit
495430	tempA = 21.966	tempB = 22.369
497275	   minForce-limit
499670	   maxForce-limit
502020	   minForce-limit
504440	   maxForce-limit
505470	tempA = 21.953	tempB = 22.376
506845	   minForce-limit
509235	   maxForce-limit
511610	   minForce-limit
513965	   maxForce-limit
515535	tempA = 21.951	tempB = 22.373
516370	   minForce-limit
518740	   maxForce-limit
521120	   minForce-limit
523515	   maxForce-limit
525590	tempA = 21.961	tempB = 22.380
525920	   minForce-limit
528195	   maxForce-limit
530595	   minForce-limit
532925	   maxForce-limit
535285	   minForce-limit
535620	tempA = 21.964	tempB = 22.372
537705	   maxForce-limit
540055	   minForce-limit
542455	   maxForce-limit
544810	   minForce-limit
545670	tempA = 21.970	tempB = 22.377
547150	   maxForce-limit
549490	   minForce-limit
551855	   maxForce-limit
554200	   minForce-limit
555700	tempA = 21.956	tempB = 22.374
556550	   maxForce-limit
559035	   minForce-limit
561745	   maxForce-limit
562360	  piezo limit
562380	  piezo limit
562410	  piezo limit
562435	  piezo limit
562455	  piezo limit
562465	  piezo limit
562515	   minForce-limit
  piezo limit
562550	   minForce-limit
  piezo limit
562570	   minForce-limit
  piezo limit
562590	   minForce-limit
  piezo limit
562600	   minForce-limit
  piezo limit
562620	   minForce-limit
  piezo limit
562675	   minForce-limit
  piezo limit
562695	   minForce-limit
  piezo limit
562725	   minForce-limit
  piezo limit
562755	   minForce-limit
  piezo limit
562780	   minForce-limit
  piezo limit
562810	   minForce-limit
  piezo limit
562840	   minForce-limit
  piezo limit
562870	   minForce-limit
  piezo limit
562890	   minForce-limit
  piezo limit
562945	   minForce-limit
  piezo limit
562965	   minForce-limit
  piezo limit
562995	   minForce-limit
  piezo limit
563015	   minForce-limit
  piezo limit
563040	   minForce-limit
  piezo limit
563070	   minForce-limit
  piezo limit
563090	   minForce-limit
  piezo limit
563130	   minForce-limit
  piezo limit
563165	   minForce-limit
  piezo limit
563185	   minForce-limit
  piezo limit
563205	   minForce-limit
  piezo limit
563255	   minForce-limit
  piezo limit
563290	   minForce-limit
  piezo limit
563310	   minForce-limit
  piezo limit
563340	   minForce-limit
  piezo limit
563370	   minForce-limit
  piezo limit
563375	   minForce-limit
  piezo limit
563425	   minForce-limit
  piezo limit
563475	   minForce-limit
  piezo limit
563515	   minForce-limit
  piezo limit
563530	   minForce-limit
  piezo limit
563560	   minForce-limit
  piezo limit
563590	   minForce-limit
  piezo limit
563610	   minForce-limit
  piezo limit
563640	   minForce-limit
  piezo limit
563665	   minForce-limit
  piezo limit
563695	   minForce-limit
  piezo limit
563745	   minForce-limit
  piezo limit
563770	   minForce-limit
  piezo limit
563790	   minForce-limit
  piezo limit
563830	   minForce-limit
  piezo limit
563860	   minForce-limit
  piezo limit
563880	   minForce-limit
  piezo limit
563915	   minForce-limit
  piezo limit
563935	   minForce-limit
  piezo limit
563965	   minForce-limit
  piezo limit
563995	   minForce-limit
  piezo limit
564020	   minForce-limit
  piezo limit
564040	   minForce-limit
  piezo limit
564060	   minForce-limit
  piezo limit
564110	   minForce-limit
  piezo limit
564155	   minForce-limit
  piezo limit
564165	   minForce-limit
  piezo limit
564195	   minForce-limit
  piezo limit
564225	   minForce-limit
  piezo limit
564280	   minForce-limit
  piezo limit
564300	   minForce-limit
  piezo limit
564330	   minForce-limit
  piezo limit
564330	   minForce-limit
  piezo limit
564360	   minForce-limit
  piezo limit
564370	   minForce-limit
  piezo limit
564405	   minForce-limit
  piezo limit
564425	   minForce-limit
  piezo limit
564445	   minForce-limit
  piezo limit
564465	   minForce-limit
  piezo limit
564485	   minForce-limit
  piezo limit
564495	   minForce-limit
  piezo limit
564520	   minForce-limit
  piezo limit
564560	   minForce-limit
  piezo limit
564580	   minForce-limit
  piezo limit
564645	   minForce-limit
  piezo limit
564645	   minForce-limit
  piezo limit
564685	   minForce-limit
  piezo limit
564725	   minForce-limit
  piezo limit
564735	   minForce-limit
  piezo limit
564745	   minForce-limit
  piezo limit
564800	   minForce-limit
  piezo limit
564830	   minForce-limit
  piezo limit
564830	   minForce-limit
  piezo limit
564850	   minForce-limit
  piezo limit
564870	   minForce-limit
  piezo limit
564925	   minForce-limit
  piezo limit
564935	   minForce-limit
  piezo limit
564965	   minForce-limit
  piezo limit
564985	   minForce-limit
  piezo limit
565005	   minForce-limit
  piezo limit
565040	   minForce-limit
  piezo limit
565060	   minForce-limit
  piezo limit
565090	   minForce-limit
  piezo limit
565090	   minForce-limit
  piezo limit
565145	   minForce-limit
  piezo limit
565155	   minForce-limit
  piezo limit
End Write
