# Supplementary material for: Structural characterization of the saxitoxin-targeting APTSTX1 aptamer using optical tweezers and molecular dynamics simulations
Source: PLoS One. 2019 Nov 7;14(11):e0222468. doi: 10.1371/journal.pone.0222468 (PMC6837747; doi:10.1371/journal.pone.0222468)
Supplement: S1 File — Data repository, aptamer control condition and aptamer under SXT. (ZIP) [file pone.0222468.s005.zip › Data/Data/August/070815/pruebaA.txt]

#Begin Write:
CycleCount/n	X_force	Y_force	Z_force	A_dist-Y	B_dist-Y	time(sec)	Status
100	-2.05	-9.15	4.21	1454.96	904.22	288.388	1
200	-2.17	-9.30	4.22	1454.83	903.81	288.497	1
300	-1.87	-9.13	4.06	1454.92	900.90	288.592	1
400	-1.77	-8.34	3.74	1454.94	903.78	288.704	1
500	-1.98	-9.27	4.23	1454.99	899.07	288.804	1
600	-1.99	-9.19	4.16	1454.94	901.55	288.895	1
700	-1.81	-9.13	4.12	1454.92	902.09	288.994	1
800	-1.93	-9.08	4.21	1454.96	901.81	289.104	1
900	-1.93	-9.38	4.10	1455.03	902.86	289.193	1
1000	-1.94	-9.44	4.21	1454.99	899.03	289.294	1
1100	-1.88	-9.04	4.07	1455.05	899.91	289.398	1
1200	-1.93	-9.82	4.33	1454.90	901.06	289.504	1
1300	-2.02	-9.15	4.16	1454.94	904.39	289.592	1
1400	-1.67	-8.84	3.96	1455.04	906.04	289.695	1
1500	-1.99	-9.08	4.11	1455.05	901.15	289.792	1
1600	-2.01	-9.02	4.18	1455.27	902.49	289.891	1
1700	-2.04	-9.56	4.28	1455.12	903.19	289.997	1
1800	-1.68	-8.68	4.07	1455.03	902.14	290.105	1
1900	-1.94	-9.34	4.22	1455.17	900.31	290.191	1
2000	-2.16	-9.33	4.24	1455.22	898.77	290.294	1
2100	-1.86	-9.05	4.13	1455.08	901.68	290.397	1
2200	-1.95	-9.24	4.13	1455.20	904.56	290.492	1
2300	-0.85	-9.64	4.04	1455.03	903.15	290.605	1
2400	-1.94	-9.49	4.16	1455.14	902.38	290.693	1
2500	-1.84	-8.83	4.09	1455.01	903.93	290.794	1
2600	-1.73	-9.48	4.22	1455.30	904.68	290.903	1
2700	-1.97	-8.81	3.97	1455.21	904.48	291.005	1
2800	-1.74	-9.20	4.10	1455.05	905.64	291.093	1
#End Write
