# Supplementary material for: Structural characterization of the saxitoxin-targeting APTSTX1 aptamer using optical tweezers and molecular dynamics simulations
Source: PLoS One. 2019 Nov 7;14(11):e0222468. doi: 10.1371/journal.pone.0222468 (PMC6837747; doi:10.1371/journal.pone.0222468)
Supplement: S1 File — Data repository, aptamer control condition and aptamer under SXT. (ZIP) [file pone.0222468.s005.zip › Data/Data/August/080815/10aA.txt]

#Begin Write:
CycleCount/n	X_force	Y_force	Z_force	A_dist-Y	B_dist-Y	time(sec)	Status
100	-0.51	-3.73	0.00	-496.92	-270.45	11102.666	1030
200	-0.49	-4.20	0.05	-497.16	-270.69	11102.771	1030
300	-0.19	-3.42	0.72	-520.33	-282.66	11102.875	1030
400	-0.08	-0.34	0.59	-527.47	-302.16	11102.977	1031
500	-0.36	-1.47	0.48	-520.04	-296.04	11103.077	1031
600	-0.22	-1.25	0.26	-514.08	-292.17	11103.172	1031
700	-0.03	-3.01	0.11	-506.83	-283.41	11103.278	1031
800	-0.68	-3.42	-0.13	-499.30	-274.40	11103.378	1031
900	-0.72	-4.46	-0.12	-492.73	-269.04	11103.470	1031
1000	-1.78	-6.41	-0.09	-485.49	-262.30	11103.578	1031
1100	-0.56	-5.68	-0.37	-479.88	-255.85	11103.670	1031
1200	-0.19	-6.90	-0.45	-472.17	-248.53	11103.775	1031
1300	-0.46	-7.74	-0.49	-466.64	-242.92	11103.867	1031
1400	0.04	-9.37	-0.50	-458.48	-232.24	11103.973	1031
1500	-0.75	-10.60	-0.49	-451.55	-227.16	11104.073	1031
1600	-0.22	-12.60	-0.49	-443.28	-218.67	11104.175	1031
1700	0.24	-11.09	-0.43	-450.49	-221.97	11104.277	1030
1800	-0.46	-10.21	-0.42	-456.61	-229.16	11104.374	1030
1900	-0.54	-8.31	-0.47	-463.63	-235.01	11104.470	1030
2000	-0.58	-5.44	-0.47	-470.81	-241.88	11104.575	1030
2100	-0.09	-6.21	-0.37	-476.24	-248.18	11104.674	1030
2200	-0.43	-4.35	-0.31	-484.70	-258.40	11104.773	1030
2300	-0.28	-3.67	-0.20	-491.82	-264.28	11104.874	1030
2400	-0.27	-3.29	-0.08	-497.07	-271.29	11104.968	1030
2500	-0.04	-3.83	0.29	-505.25	-280.72	11105.069	1030
2600	-0.69	-2.60	0.34	-511.97	-287.22	11105.175	1030
2700	-0.47	-1.77	0.52	-518.96	-296.64	11105.271	1030
2800	-1.35	-1.52	0.62	-523.67	-301.74	11105.374	1031
2900	-0.41	-1.12	0.35	-516.02	-294.04	11105.477	1031
3000	-0.28	-2.42	0.22	-509.85	-287.45	11105.562	1031
3100	-0.25	-2.66	0.00	-502.52	-279.01	11105.672	1031
3200	-0.76	-4.37	0.01	-497.06	-271.86	11105.773	1031
3300	-0.11	-3.91	-0.32	-489.02	-264.41	11105.872	1031
3400	-0.39	-5.24	-0.36	-482.29	-256.52	11105.969	1031
3500	-0.18	-5.94	-0.46	-476.31	-251.51	11106.062	1031
3600	0.01	-7.05	-0.55	-467.47	-241.30	11106.175	1031
3700	0.10	-8.02	-0.56	-461.41	-235.41	11106.271	1031
3800	-0.66	-9.99	-0.56	-453.77	-226.94	11106.373	1031
3900	-0.73	-11.47	-0.54	-446.41	-221.21	11106.469	1031
4000	-0.43	-11.35	-0.52	-447.60	-221.01	11106.569	1030
4100	-0.51	-9.95	-0.49	-454.67	-225.31	11106.670	1030
4200	-0.46	-8.42	-0.48	-461.31	-232.20	11106.771	1030
4300	-0.14	-7.45	-0.50	-467.42	-239.01	11106.870	1030
4400	-0.28	-5.46	-0.50	-475.61	-247.22	11106.971	1030
4500	-0.95	-5.70	-0.33	-483.33	-254.86	11107.072	1030
4600	-0.10	-4.01	-0.35	-488.32	-260.85	11107.170	1030
4700	0.03	-3.03	-0.26	-495.90	-268.27	11107.250	1030
4800	-0.04	-3.40	0.03	-503.49	-275.47	11107.372	1030
4900	-0.24	-1.65	0.05	-509.66	-285.60	11107.476	1030
5000	-0.32	-1.86	0.35	-517.42	-292.46	11107.563	1030
5100	-0.61	-1.08	0.37	-521.10	-298.29	11107.666	1031
5200	-1.71	-2.03	0.28	-513.63	-291.32	11107.770	1031
5300	-1.51	-2.93	0.14	-506.83	-284.94	11107.872	1031
5400	-0.66	-4.60	0.06	-499.13	-275.68	11107.977	1031
5500	-0.41	-4.02	-0.26	-493.89	-270.17	11108.061	1031
5600	-0.11	-4.51	-0.39	-487.87	-262.42	11108.169	1031
5700	0.31	-4.99	-0.52	-479.60	-253.79	11108.269	1031
5800	-0.38	-6.74	-0.56	-472.34	-247.07	11108.373	1031
5900	0.04	-8.19	-0.60	-465.14	-239.84	11108.476	1031
6000	-0.17	-10.14	-0.57	-458.21	-231.79	11108.562	1031
6100	-0.48	-10.63	-0.61	-450.91	-224.01	11108.677	1031
6200	-0.17	-11.53	-0.57	-446.95	-221.27	11108.764	1030
6300	-0.11	-10.40	-0.61	-455.06	-226.12	11108.873	1030
6400	-0.34	-9.17	-0.59	-460.76	-229.76	11108.975	1030
6500	-0.54	-8.05	-0.56	-467.84	-240.01	11109.062	1030
6600	-0.65	-6.86	-0.54	-475.46	-246.49	11109.172	1030
6700	-0.41	-5.63	-0.49	-481.53	-253.43	11109.263	1030
6800	-0.43	-5.03	-0.31	-489.32	-263.25	11109.370	1030
6900	-0.11	-3.27	-0.28	-496.61	-270.54	11109.469	1030
7000	-0.41	-2.70	-0.22	-501.91	-275.61	11109.561	1030
7100	0.04	-1.53	-0.08	-509.95	-285.60	11109.674	1030
7200	0.08	-1.66	0.28	-517.53	-294.18	11109.772	1030
7300	-0.12	-1.98	0.21	-515.91	-293.19	11109.870	1031
7400	-0.23	-3.41	0.16	-508.71	-285.25	11109.970	1031
7500	0.05	-2.26	-0.21	-502.82	-278.18	11110.062	1031
7600	-0.79	-3.69	-0.26	-495.48	-273.43	11110.172	1031
7700	-0.42	-4.41	-0.45	-488.80	-263.80	11110.264	1031
7800	0.06	-4.46	-0.63	-482.46	-256.40	11110.364	1031
7900	0.11	-5.64	-0.69	-474.68	-247.95	11110.477	1031
8000	-0.34	-7.08	-0.70	-467.67	-240.50	11110.562	1031
8100	-0.53	-8.66	-0.69	-461.22	-235.43	11110.663	1031
8200	-0.31	-10.57	-0.69	-453.52	-226.25	11110.767	1031
8300	-0.30	-11.56	-0.63	-446.77	-219.51	11110.870	1031
8400	-0.46	-10.92	-0.66	-451.99	-223.47	11110.979	1030
8500	-0.13	-9.21	-0.64	-458.70	-229.93	11111.062	1030
8600	-0.29	-7.99	-0.71	-464.88	-237.34	11111.168	1030
8700	0.48	-6.34	-0.63	-472.55	-244.21	11111.255	1030
8800	-0.30	-5.40	-0.62	-478.15	-249.76	11111.357	1030
8900	0.08	-3.60	-0.58	-486.66	-256.99	11111.476	1030
9000	-0.18	-2.92	-0.42	-493.72	-266.83	11111.562	1030
9100	-0.34	-4.02	-0.02	-500.77	-275.02	11111.678	1030
9200	-0.48	-2.33	-0.03	-507.21	-282.72	11111.758	1030
9300	-0.41	-1.63	0.16	-514.34	-290.83	11111.870	1030
9400	-1.22	-0.86	0.31	-521.05	-298.32	11111.977	1030
9500	-0.19	-1.57	0.32	-519.92	-297.67	11112.062	1031
9600	-0.35	-2.32	0.25	-514.37	-292.45	11112.167	1031
9700	-0.52	-2.87	0.04	-507.94	-285.72	11112.250	1031
9700	-0.33	-3.69	-0.27	-503.36	-279.98	11112.320	1031
9800	-0.26	-3.18	-0.37	-496.52	-271.54	11112.409	1031
9900	-0.32	-4.71	-0.34	-490.56	-265.33	11112.517	1031
10000	0.21	-5.69	-0.50	-482.49	-257.47	11112.616	1031
10100	0.03	-6.17	-0.67	-475.88	-250.85	11112.716	1031
10200	0.26	-7.19	-0.65	-469.36	-242.56	11112.812	1031
10300	-0.51	-8.14	-0.69	-463.19	-237.11	11112.908	1031
10400	-0.38	-9.78	-0.72	-454.90	-229.53	11113.019	1031
10500	0.24	-11.35	-0.64	-448.05	-222.41	11113.119	1031
10600	-0.15	-11.26	-0.69	-447.79	-221.99	11113.214	1030
10700	-0.12	-9.95	-0.70	-454.43	-228.08	11113.312	1030
10800	-0.88	-8.57	-0.64	-462.44	-236.07	11113.419	1030
10900	-0.24	-8.41	-0.60	-467.54	-240.38	11113.509	1030
11000	-0.12	-5.66	-0.65	-475.50	-248.76	11113.617	1030
11100	-0.09	-5.30	-0.57	-480.70	-254.52	11113.716	1030
11200	-0.20	-4.17	-0.44	-489.53	-262.74	11113.813	1030
11300	-0.58	-3.53	-0.26	-496.20	-269.79	11113.917	1030
11400	-0.28	-3.07	-0.11	-502.35	-277.30	11114.000	1030
11500	-0.21	-2.88	0.16	-511.04	-285.33	11114.121	1030
11600	-0.50	-2.35	0.39	-516.48	-293.05	11114.215	1030
11700	0.01	-0.59	0.38	-524.63	-301.48	11114.312	1030
11800	-0.24	-1.14	0.60	-528.75	-307.62	11114.407	1031
11900	-0.06	-0.90	0.37	-523.47	-302.73	11114.501	1031
12000	-0.18	-2.65	0.31	-514.65	-292.70	11114.618	1031
12100	-2.03	-2.10	0.08	-509.39	-288.37	11114.700	1031
12200	-0.62	-3.42	-0.12	-500.97	-278.15	11114.812	1031
12300	-0.11	-4.26	-0.34	-494.00	-268.81	11114.918	1031
12400	0.11	-4.68	-0.45	-488.13	-264.09	11115.018	1031
12500	-0.05	-5.47	-0.57	-480.93	-255.76	11115.116	1031
12600	-0.64	-6.97	-0.63	-473.63	-248.45	11115.216	1031
12700	-0.44	-7.84	-0.65	-467.75	-242.12	11115.312	1031
12800	-0.36	-9.38	-0.73	-459.09	-234.35	11115.417	1031
12900	0.32	-10.67	-0.65	-453.34	-227.24	11115.516	1031
13000	-0.06	-11.82	-0.62	-447.70	-221.24	11115.615	1030
13100	-0.41	-9.91	-0.71	-456.05	-227.53	11115.715	1030
13200	0.34	-8.37	-0.69	-462.43	-233.61	11115.811	1030
13300	0.09	-7.68	-0.62	-469.62	-240.25	11115.907	1030
13400	-0.19	-6.44	-0.64	-475.41	-247.30	11115.999	1030
13500	-0.04	-4.91	-0.56	-483.93	-256.12	11116.116	1030
13600	-0.74	-4.47	-0.39	-491.08	-262.40	11116.216	1030
13700	0.09	-2.85	-0.36	-497.33	-269.66	11116.312	1030
13800	0.10	-2.39	-0.19	-504.59	-278.08	11116.407	1030
13900	-0.09	-2.53	0.09	-510.97	-284.06	11116.516	1030
14000	-0.22	-1.58	0.08	-514.01	-288.51	11116.607	1031
14100	-0.37	-2.67	-0.05	-506.32	-281.90	11116.715	1031
14200	-0.98	-3.88	-0.08	-499.99	-276.31	11116.811	1031
14300	-0.53	-4.47	-0.29	-493.22	-268.85	11116.908	1031
14400	-0.33	-4.86	-0.54	-485.92	-260.05	11117.015	1031
14500	-0.19	-4.98	-0.67	-479.12	-255.19	11117.116	1031
14600	-0.41	-6.38	-0.70	-472.11	-247.07	11117.211	1031
14700	-0.06	-7.61	-0.70	-464.17	-239.76	11117.315	1031
14800	0.04	-9.46	-0.75	-457.60	-231.32	11117.406	1031
14900	0.36	-10.77	-0.69	-451.61	-225.22	11117.500	1031
15000	-0.61	-12.30	-0.60	-448.44	-223.38	11117.620	1030
15100	-0.04	-9.78	-0.67	-454.94	-227.75	11117.716	1030
15200	-0.05	-8.12	-0.70	-460.96	-233.44	11117.808	1030
15300	-0.15	-7.88	-0.61	-468.42	-239.95	11117.907	1030
15400	0.27	-6.17	-0.61	-475.67	-247.92	11118.009	1030
15500	-0.30	-5.63	-0.50	-481.34	-254.50	11118.109	1030
15600	-0.47	-4.38	-0.38	-489.65	-261.50	11118.216	1030
15700	-0.25	-3.41	-0.33	-495.70	-269.52	11118.312	1030
15800	-1.51	-3.10	-0.08	-502.43	-277.75	11118.416	1030
15900	-0.81	-3.60	0.36	-510.37	-286.69	11118.516	1030
16000	-2.00	-1.09	0.23	-516.52	-294.07	11118.612	1030
16100	-1.24	-1.22	0.37	-519.97	-298.15	11118.716	1031
16200	-0.49	-1.41	0.01	-512.77	-290.60	11118.820	1031
16300	-0.77	-2.75	0.08	-506.75	-284.63	11118.907	1031
16400	-0.16	-3.42	-0.16	-500.15	-276.54	11119.000	1031
16500	-0.76	-4.32	-0.26	-493.16	-269.62	11119.117	1031
16600	-0.02	-4.33	-0.52	-486.30	-261.25	11119.219	1031
16700	-0.83	-6.19	-0.56	-479.28	-254.14	11119.319	1031
16800	-0.52	-7.10	-0.55	-473.24	-248.48	11119.415	1031
16900	-0.45	-8.52	-0.66	-465.03	-241.61	11119.509	1031
17000	-0.56	-9.88	-0.64	-459.30	-234.72	11119.608	1031
17100	0.38	-10.89	-0.71	-450.98	-227.60	11119.708	1031
17200	0.38	-11.66	-0.64	-448.79	-223.51	11119.812	1030
17300	-0.32	-10.47	-0.65	-455.37	-229.89	11119.917	1030
17400	0.27	-8.84	-0.66	-462.55	-235.85	11120.000	1030
17500	0.22	-7.03	-0.64	-469.83	-242.47	11120.118	1030
17600	0.36	-6.18	-0.61	-476.16	-248.64	11120.205	1030
17700	0.18	-4.29	-0.63	-483.61	-256.48	11120.315	1030
17800	-0.19	-4.51	-0.39	-490.06	-263.68	11120.414	1030
17900	-0.09	-3.86	-0.24	-496.92	-271.38	11120.500	1030
18000	-0.04	-2.75	-0.09	-503.92	-279.63	11120.616	1030
18100	-0.35	-2.83	0.18	-511.10	-286.37	11120.706	1030
18200	-0.03	-1.15	0.22	-518.48	-296.85	11120.812	1030
18300	0.06	-0.86	0.25	-520.59	-298.50	11120.912	1031
18400	-1.17	-2.28	0.28	-513.85	-294.90	11121.006	1031
18500	0.05	-1.86	-0.12	-507.58	-285.73	11121.108	1031
18600	-0.56	-2.98	-0.21	-500.11	-277.46	11121.212	1031
18700	-0.48	-3.35	-0.48	-493.32	-271.51	11121.316	1031
18800	-0.61	-5.09	-0.39	-488.21	-265.46	11121.414	1031
18900	-0.17	-5.32	-0.61	-480.67	-257.92	11121.496	1031
19000	-0.32	-6.44	-0.76	-472.62	-247.56	11121.614	1031
19100	-0.33	-8.22	-0.72	-465.66	-242.03	11121.709	1031
19200	-0.16	-8.69	-0.79	-458.53	-234.61	11121.812	1031
19300	-0.36	-10.50	-0.73	-452.22	-226.80	11121.917	1031
19400	-1.17	-12.53	-0.72	-444.15	-220.82	11122.018	1030
19500	-0.41	-10.75	-0.74	-450.23	-224.74	11122.107	1030
19600	-0.15	-9.27	-0.78	-456.75	-230.76	11122.195	1030
19700	-0.50	-7.54	-0.73	-464.77	-239.11	11122.312	1030
19800	0.08	-6.43	-0.73	-470.51	-244.15	11122.417	1030
19900	0.05	-4.90	-0.73	-478.48	-252.48	11122.517	1030
20000	-0.04	-4.12	-0.65	-485.45	-258.49	11122.616	1030
20100	-0.32	-3.84	-0.45	-491.77	-265.28	11122.707	1030
20200	0.19	-1.94	-0.44	-499.69	-274.87	11122.816	1030
20300	-0.39	-3.38	0.07	-506.55	-283.20	11122.916	1030
20400	-0.77	-1.71	0.23	-512.74	-290.46	11123.020	1030
20500	-0.09	-1.34	0.28	-521.21	-298.35	11123.117	1030
20600	-0.90	-1.01	0.21	-518.60	-298.67	11123.209	1031
20700	-0.14	-1.45	-0.06	-511.81	-290.65	11123.312	1031
20800	-0.66	-2.90	-0.05	-505.57	-284.41	11123.417	1031
20900	-0.16	-3.06	-0.35	-497.95	-275.97	11123.517	1031
21000	0.02	-4.07	-0.44	-491.75	-269.15	11123.609	1031
21100	-0.35	-5.21	-0.60	-484.56	-261.23	11123.716	1031
21200	0.03	-5.92	-0.67	-477.56	-254.59	11123.808	1031
21300	0.13	-6.78	-0.76	-470.21	-245.70	11123.906	1031
21400	-0.52	-8.38	-0.75	-463.58	-240.15	11123.999	1031
21500	-0.75	-9.66	-0.74	-456.12	-230.79	11124.119	1031
21600	-0.22	-10.69	-0.76	-449.23	-224.78	11124.210	1031
21700	0.25	-10.33	-0.75	-452.47	-227.00	11124.319	1030
21800	-0.57	-9.46	-0.75	-457.86	-232.93	11124.417	1030
21900	0.57	-8.24	-0.70	-465.88	-240.56	11124.519	1030
22000	-0.18	-6.92	-0.74	-471.99	-246.63	11124.616	1030
22100	0.15	-5.35	-0.70	-479.81	-255.09	11124.716	1030
22200	-0.12	-4.91	-0.52	-486.18	-260.59	11124.808	1030
22300	-0.72	-4.25	-0.40	-492.97	-266.71	11124.908	1030
22400	-0.34	-3.31	-0.25	-499.40	-274.92	11124.999	1030
22500	-0.08	-2.43	-0.14	-506.88	-284.51	11125.119	1030
22600	-0.35	-3.12	0.40	-514.13	-292.43	11125.218	1030
22700	-0.40	-1.52	0.15	-515.19	-294.03	11125.310	1031
22800	0.00	-1.75	-0.16	-507.47	-285.37	11125.410	1031
22900	-0.03	-2.29	-0.31	-501.25	-280.49	11125.499	1031
23000	-0.95	-3.69	-0.35	-494.36	-272.47	11125.608	1031
23100	-1.07	-3.62	-0.66	-486.84	-263.46	11125.719	1031
23200	0.01	-4.73	-0.72	-480.66	-256.48	11125.808	1031
23300	-0.24	-6.14	-0.79	-473.40	-249.57	11125.916	1031
23400	-0.32	-8.16	-0.73	-466.31	-243.48	11126.019	1031
23500	-0.15	-8.95	-0.76	-458.98	-236.01	11126.116	1031
23600	-0.40	-10.91	-0.75	-452.10	-227.33	11126.218	1031
23700	-0.01	-10.70	-0.73	-452.64	-226.78	11126.316	1030
23800	-0.40	-9.85	-0.70	-458.25	-232.86	11126.416	1030
23900	0.34	-7.71	-0.76	-465.63	-240.29	11126.516	1030
24000	-0.76	-6.62	-0.71	-472.00	-246.67	11126.617	1030
24100	-0.41	-6.12	-0.61	-479.84	-252.22	11126.716	1030
24200	0.90	-4.58	-0.62	-486.53	-261.07	11126.814	1030
24300	-0.14	-4.68	-0.27	-493.39	-269.23	11126.916	1030
24400	-0.04	-2.58	-0.35	-499.85	-276.62	11127.018	1030
24500	0.20	-2.42	-0.14	-506.25	-283.15	11127.115	1030
24600	-0.49	-2.19	0.21	-514.87	-293.81	11127.218	1030
24700	-0.26	-2.45	0.19	-513.75	-293.39	11127.308	1031
24800	-0.66	-2.78	-0.08	-506.03	-285.53	11127.418	1031
24900	0.08	-3.15	-0.28	-499.80	-279.14	11127.500	1031
25000	-0.04	-3.08	-0.54	-492.84	-270.54	11127.615	1031
25100	-1.03	-4.36	-0.64	-486.68	-263.67	11127.715	1031
25200	0.43	-5.28	-0.74	-478.99	-255.88	11127.812	1031
25300	0.58	-6.58	-0.84	-471.24	-247.91	11127.919	1031
25400	-0.14	-7.82	-0.82	-465.38	-241.35	11128.008	1031
25500	0.40	-9.62	-0.76	-457.69	-233.13	11128.120	1031
25600	0.61	-10.50	-0.76	-450.72	-226.99	11128.218	1031
25700	0.35	-10.28	-0.74	-450.56	-225.89	11128.316	1030
25800	0.04	-9.04	-0.86	-457.16	-232.18	11128.419	1030
25900	-0.18	-8.25	-0.74	-462.92	-236.79	11128.516	1030
26000	0.10	-6.69	-0.85	-468.81	-242.36	11128.597	1030
26100	-0.58	-6.24	-0.76	-473.24	-248.17	11128.653	1030
26200	-0.32	-5.09	-0.73	-479.94	-254.71	11128.760	1030
26300	0.10	-4.26	-0.63	-487.51	-262.10	11128.854	1030
26400	-0.08	-2.45	-0.63	-494.75	-270.22	11128.956	1030
26500	-0.27	-2.43	-0.33	-501.33	-276.66	11129.058	1030
26600	0.26	-1.41	-0.18	-508.34	-285.92	11129.160	1030
26700	-0.43	-2.12	0.01	-511.27	-288.58	11129.250	1031
26800	-0.41	-2.15	-0.26	-504.11	-282.45	11129.361	1031
26900	-0.51	-2.94	-0.41	-497.71	-276.81	11129.452	1031
27000	-0.02	-3.30	-0.65	-490.67	-267.77	11129.559	1031
27100	-0.35	-4.80	-0.70	-484.36	-260.43	11129.654	1031
27200	-0.41	-5.56	-0.75	-476.91	-254.60	11129.750	1031
27300	-0.10	-7.12	-0.80	-470.01	-246.40	11129.861	1031
27400	-0.16	-7.86	-0.86	-463.07	-238.96	11129.943	1031
27500	-0.64	-9.98	-0.77	-455.76	-231.41	11130.061	1031
27600	-0.25	-10.92	-0.76	-449.30	-226.34	11130.157	1031
27700	-0.01	-10.44	-0.78	-452.76	-229.47	11130.250	1030
27800	-0.23	-9.36	-0.79	-459.27	-235.14	11130.350	1030
27900	0.03	-7.87	-0.85	-466.39	-240.78	11130.459	1030
28000	-0.00	-5.91	-0.86	-473.75	-248.84	11130.560	1030
28100	-0.27	-5.21	-0.76	-480.41	-253.13	11130.654	1030
28200	-0.09	-4.87	-0.66	-487.63	-259.79	11130.752	1030
28300	0.13	-3.15	-0.61	-494.96	-269.43	11130.859	1030
28400	-0.41	-2.74	-0.37	-501.09	-275.92	11130.955	1030
28500	-0.17	-1.86	-0.27	-506.83	-283.61	11131.056	1031
28600	-0.93	-2.67	-0.36	-499.75	-279.51	11131.157	1031
28700	-0.72	-3.96	-0.38	-493.39	-271.65	11131.261	1031
28800	0.26	-4.72	-0.70	-486.91	-263.19	11131.351	1031
28900	-1.24	-6.61	-0.67	-479.55	-255.99	11131.458	1031
29000	-0.72	-7.74	-0.79	-472.13	-249.53	11131.561	1031
29100	-0.18	-7.41	-1.07	-465.22	-241.69	11131.661	1031
29200	-1.26	-9.97	-1.06	-457.64	-233.49	11131.761	1031
29300	-0.40	-10.94	-0.80	-451.73	-227.00	11131.853	1031
29400	0.60	-8.20	-0.89	-458.40	-234.27	11131.959	1030
29500	0.20	-7.60	-0.88	-464.55	-238.04	11132.055	1030
29600	0.90	-6.62	-0.84	-471.97	-244.04	11132.156	1030
29700	0.30	-5.27	-0.82	-478.42	-251.05	11132.250	1030
29800	0.11	-4.46	-0.70	-485.65	-259.59	11132.351	1030
29900	-0.37	-4.20	-0.56	-493.06	-267.91	11132.460	1030
30000	1.12	-3.78	-0.25	-499.11	-276.15	11132.561	1030
30100	0.19	-2.81	-0.16	-506.38	-282.76	11132.656	1030
30200	-0.33	-1.48	-0.05	-512.97	-290.22	11132.750	1030
30300	-0.30	-2.66	-0.09	-507.94	-286.84	11132.859	1031
30400	-0.42	-2.72	-0.31	-501.77	-280.57	11132.945	1031
30500	-0.35	-3.35	-0.55	-494.87	-272.11	11133.056	1031
30600	-0.12	-3.47	-0.76	-488.07	-264.74	11133.159	1031
30700	-0.05	-5.05	-0.82	-480.61	-256.01	11133.258	1031
30800	-0.15	-5.80	-0.90	-474.17	-249.94	11133.351	1031
30900	0.24	-6.97	-0.87	-466.92	-243.10	11133.449	1031
31000	-0.40	-8.71	-0.90	-459.54	-235.64	11133.559	1031
31100	-0.13	-9.77	-0.82	-452.94	-230.38	11133.656	1031
31200	-0.84	-10.65	-0.79	-449.91	-227.60	11133.751	1030
31300	-0.41	-10.00	-0.79	-456.20	-231.71	11133.853	1030
31400	0.01	-8.03	-0.84	-463.62	-236.33	11133.956	1030
31500	-1.43	-7.68	-0.88	-470.60	-243.34	11134.060	1030
31600	0.24	-5.35	-0.87	-476.91	-250.66	11134.158	1030
31700	0.63	-3.63	-0.83	-484.67	-260.12	11134.260	1030
31800	-0.28	-4.17	-0.60	-490.91	-265.85	11134.360	1030
31900	-0.07	-3.19	-0.45	-498.19	-274.62	11134.455	1030
32000	-0.43	-2.33	-0.31	-504.71	-281.09	11134.560	1030
32100	-0.79	-2.27	0.04	-512.46	-289.47	11134.657	1030
32200	0.18	-1.27	-0.25	-511.61	-291.14	11134.760	1031
32300	-0.85	-4.23	0.02	-504.07	-284.05	11134.857	1031
32400	-0.91	-3.58	-0.40	-497.66	-277.98	11134.956	1031
32500	-0.23	-3.44	-0.69	-491.23	-268.33	11135.060	1031
32600	-1.50	-4.12	-0.83	-483.80	-262.20	11135.156	1031
32700	-1.64	-5.17	-0.94	-477.34	-255.36	11135.255	1031
32800	-0.18	-6.26	-1.00	-469.59	-248.19	11135.357	1031
32900	0.39	-7.82	-0.86	-463.42	-239.57	11135.460	1031
33000	-0.51	-9.86	-0.82	-455.77	-231.73	11135.555	1031
33100	-0.33	-11.28	-0.84	-448.59	-225.58	11135.660	1031
33200	-0.65	-11.20	-0.80	-449.03	-225.83	11135.750	1030
33300	0.13	-9.66	-0.84	-456.41	-230.11	11135.858	1030
33400	-0.61	-8.64	-0.86	-462.42	-237.07	11135.955	1030
33500	-0.06	-5.98	-0.91	-470.34	-243.46	11136.059	1030
33600	-1.23	-5.78	-0.88	-476.49	-251.09	11136.156	1030
33700	-0.34	-4.45	-0.80	-484.61	-258.13	11136.252	1030
33800	-0.47	-3.49	-0.67	-491.85	-265.92	11136.360	1030
33900	0.34	-2.59	-0.69	-497.30	-271.97	11136.456	1030
34000	-0.24	-3.15	-0.26	-504.89	-281.70	11136.556	1030
34100	0.29	-1.27	-0.29	-512.14	-290.87	11136.661	1030
34200	-1.60	-3.52	0.04	-508.84	-287.04	11136.761	1031
34300	0.32	-2.28	-0.53	-501.04	-278.79	11136.860	1031
34400	-1.00	-3.99	-0.47	-495.49	-273.47	11136.947	1031
34500	-1.46	-4.89	-0.66	-488.05	-263.91	11137.061	1031
34600	-1.12	-4.57	-0.85	-481.75	-259.09	11137.160	1031
34700	-0.05	-5.05	-0.99	-473.49	-250.97	11137.260	1031
34800	-0.28	-7.60	-0.92	-467.70	-243.39	11137.358	1031
34900	-0.42	-9.03	-0.89	-460.05	-236.86	11137.457	1031
35000	0.12	-10.33	-0.83	-453.74	-229.36	11137.558	1031
35100	-0.24	-9.58	-0.83	-454.52	-228.59	11137.656	1030
35200	-0.32	-8.97	-0.88	-461.56	-235.63	11137.750	1030
35300	-0.02	-7.26	-0.90	-468.03	-242.37	11137.859	1030
35400	-0.70	-6.68	-0.85	-475.91	-248.22	11137.956	1030
35500	-0.11	-4.84	-0.87	-482.34	-254.50	11138.059	1030
35600	0.06	-2.91	-0.87	-489.81	-264.33	11138.155	1030
35700	-1.12	-3.08	-0.66	-495.76	-271.95	11138.251	1030
35800	0.20	-1.03	-0.68	-503.83	-280.73	11138.359	1030
35900	0.03	-1.44	-0.46	-507.94	-284.45	11138.449	1031
36000	-0.40	-2.63	-0.60	-500.50	-278.19	11138.561	1031
36100	-0.70	-3.45	-0.69	-494.60	-270.89	11138.655	1031
36200	-0.22	-4.68	-0.72	-487.74	-263.02	11138.760	1031
36300	-0.09	-5.49	-0.89	-480.91	-256.34	11138.854	1031
36400	-0.36	-6.06	-0.98	-473.57	-249.61	11138.956	1031
36500	0.38	-6.97	-0.94	-466.74	-241.44	11139.059	1031
36600	0.00	-8.42	-0.92	-459.38	-236.41	11139.155	1031
36700	0.05	-10.20	-0.82	-452.34	-228.50	11139.259	1031
36800	-0.55	-11.47	-0.78	-446.46	-224.05	11139.350	1030
36900	-0.23	-9.87	-0.86	-453.99	-229.94	11139.456	1030
37000	-0.30	-8.61	-0.90	-460.23	-235.01	11139.555	1030
37100	-0.11	-7.04	-0.86	-467.69	-240.05	11139.655	1030
37200	-0.48	-6.98	-0.88	-473.89	-245.68	11139.750	1030
37300	-0.17	-4.47	-0.94	-481.21	-254.45	11139.855	1030
37400	-0.51	-2.17	-0.89	-488.79	-263.35	11139.961	1030
37500	-0.14	-3.37	-0.63	-495.06	-271.05	11140.059	1030
37600	0.79	-2.30	-0.58	-502.30	-278.37	11140.161	1030
37700	0.12	-2.28	-0.29	-508.91	-285.38	11140.250	1030
37800	-0.08	-1.33	-0.17	-516.14	-293.14	11140.358	1030
37900	-0.12	-2.29	-0.08	-513.19	-291.99	11140.457	1031
38000	-0.22	-3.47	-0.21	-505.93	-284.20	11140.560	1031
38100	-0.25	-3.04	-0.60	-499.42	-278.45	11140.654	1031
38200	-0.22	-3.70	-0.76	-492.42	-271.65	11140.760	1031
38300	-0.06	-4.38	-0.85	-486.14	-263.83	11140.857	1031
38400	-0.47	-5.53	-0.90	-478.97	-255.54	11140.958	1031
38500	-0.32	-6.99	-0.87	-471.94	-248.86	11141.058	1031
38600	-0.87	-8.31	-0.86	-463.85	-239.44	11141.161	1031
38700	-1.03	-9.09	-0.89	-458.04	-232.84	11141.256	1031
38800	-0.31	-10.48	-0.79	-450.21	-226.22	11141.360	1031
38900	-0.47	-10.54	-0.81	-448.36	-223.99	11141.460	1030
39000	-0.53	-9.94	-0.93	-455.90	-230.27	11141.560	1030
39100	0.33	-7.72	-0.90	-462.60	-236.78	11141.656	1030
39200	-0.49	-7.00	-0.98	-469.81	-243.65	11141.750	1030
39300	-0.05	-6.00	-0.94	-475.54	-249.63	11141.856	1030
39400	-0.46	-5.62	-0.82	-483.31	-255.55	11141.958	1030
39500	-0.11	-3.93	-0.85	-489.75	-262.47	11142.042	1030
39600	-0.06	-3.28	-0.67	-497.48	-272.46	11142.160	1030
39700	-0.66	-2.79	-0.41	-503.77	-278.49	11142.258	1030
39800	-0.10	-1.74	-0.39	-510.60	-286.31	11142.352	1030
39900	0.69	-1.83	-0.10	-517.75	-293.47	11142.461	1031
40000	0.24	-1.82	-0.26	-510.68	-290.56	11142.560	1031
40100	-0.32	-2.29	-0.51	-504.12	-281.99	11142.655	1031
40200	-0.30	-3.09	-0.71	-497.38	-273.33	11142.749	1031
40300	-0.20	-3.61	-0.83	-491.10	-266.43	11142.851	1031
40400	-0.06	-4.97	-0.91	-483.86	-258.52	11142.946	1031
40500	-0.25	-5.17	-1.03	-476.26	-252.45	11143.060	1031
40600	-0.73	-6.81	-0.99	-468.31	-245.08	11143.161	1031
40700	-0.19	-8.17	-0.89	-462.73	-237.49	11143.250	1031
40800	0.05	-10.43	-0.79	-454.39	-230.14	11143.359	1031
40900	-0.43	-11.65	-0.74	-448.24	-223.58	11143.458	1031
41000	-0.28	-10.45	-0.76	-452.41	-225.34	11143.560	1030
41100	-0.70	-8.92	-0.84	-459.41	-232.35	11143.656	1030
41200	-0.38	-7.60	-0.93	-465.42	-238.97	11143.749	1030
41300	-0.10	-6.30	-0.97	-473.53	-246.85	11143.859	1030
41400	-0.67	-6.21	-0.89	-479.63	-251.19	11143.954	1030
41500	-0.42	-4.17	-0.90	-487.70	-261.46	11144.059	1030
41600	-0.04	-3.53	-0.83	-493.33	-266.60	11144.152	1030
41700	0.13	-2.97	-0.62	-500.87	-274.92	11144.261	1030
41800	0.40	-2.59	-0.42	-507.46	-282.74	11144.357	1030
41900	-0.14	-2.94	-0.47	-503.17	-281.74	11144.457	1031
42000	-0.40	-4.07	-0.52	-496.75	-273.08	11144.560	1031
42100	-0.34	-3.63	-0.90	-490.07	-267.16	11144.657	1031
42200	-0.39	-4.87	-0.94	-483.26	-257.71	11144.750	1031
42300	-0.33	-6.18	-0.94	-475.86	-249.38	11144.858	1031
42400	-0.51	-7.55	-0.89	-469.29	-244.07	11144.944	1031
42500	0.10	-7.97	-0.94	-465.35	-240.47	11144.997	1031
42600	-0.03	-9.27	-0.81	-458.27	-232.36	11145.097	1031
42700	-0.63	-11.29	-0.71	-451.36	-226.57	11145.198	1031
42800	-0.24	-10.61	-0.81	-452.00	-227.79	11145.298	1030
42900	-0.41	-9.76	-0.88	-458.92	-232.78	11145.402	1030
43000	-0.18	-8.07	-0.85	-464.95	-238.80	11145.497	1030
43100	-0.16	-6.09	-0.99	-472.33	-246.11	11145.594	1030
43200	-0.25	-5.44	-0.96	-479.15	-250.43	11145.697	1030
43300	-0.42	-4.28	-0.90	-486.69	-259.04	11145.800	1030
43400	-0.11	-2.69	-0.95	-493.07	-265.32	11145.899	1030
43500	0.18	-3.48	-0.61	-500.64	-275.42	11146.000	1030
43600	-0.28	-1.28	-0.65	-507.36	-281.99	11146.096	1030
43700	-0.11	-0.84	-0.41	-514.69	-290.12	11146.198	1030
43800	-0.72	-2.53	-0.07	-513.87	-291.99	11146.300	1031
43900	-0.57	-2.09	-0.46	-507.49	-286.05	11146.402	1031
44000	-0.40	-2.78	-0.65	-500.76	-277.32	11146.498	1031
44100	-0.21	-3.06	-0.89	-494.32	-270.62	11146.594	1031
44200	-0.48	-3.68	-1.05	-486.78	-262.39	11146.701	1031
44300	-0.47	-5.38	-1.00	-479.83	-255.89	11146.802	1031
44400	0.15	-6.05	-1.01	-473.01	-248.54	11146.898	1031
44500	-0.39	-7.51	-0.94	-465.60	-242.04	11147.000	1031
44600	0.15	-9.20	-0.88	-458.41	-233.29	11147.098	1031
44700	-1.15	-11.37	-0.69	-451.24	-226.82	11147.200	1031
44800	-0.11	-9.53	-0.79	-456.88	-231.01	11147.296	1030
44900	-0.19	-8.10	-0.82	-463.64	-235.78	11147.387	1030
45000	0.21	-6.68	-0.96	-470.69	-241.38	11147.496	1030
45100	-0.33	-6.44	-0.88	-478.10	-249.58	11147.599	1030
45200	-0.46	-3.70	-1.05	-485.93	-258.54	11147.702	1030
45300	-0.39	-3.60	-0.88	-491.68	-265.03	11147.798	1030
45400	0.31	-2.07	-0.91	-499.24	-271.64	11147.901	1030
45500	-0.06	-2.91	-0.49	-505.49	-279.53	11147.997	1030
45600	0.29	-1.24	-0.53	-512.69	-287.85	11148.094	1030
45700	-1.58	-2.06	-0.09	-516.81	-292.84	11148.202	1031
45800	-0.38	-2.10	-0.38	-510.98	-288.21	11148.300	1031
45900	-0.21	-2.07	-0.69	-503.63	-280.54	11148.394	1031
46000	-0.44	-4.59	-0.63	-496.74	-272.37	11148.497	1031
46100	-0.83	-4.35	-0.90	-489.45	-265.26	11148.602	1031
46200	-1.06	-4.71	-1.03	-482.57	-258.51	11148.702	1031
46300	-0.21	-6.18	-0.97	-475.43	-250.37	11148.802	1031
46400	-0.80	-8.16	-0.88	-468.92	-242.99	11148.901	1031
46500	-0.01	-8.82	-0.87	-462.00	-237.63	11148.997	1031
46600	-0.05	-8.90	-0.87	-455.14	-230.88	11149.098	1031
46700	-0.39	-10.96	-0.71	-451.58	-227.63	11149.188	1030
46800	-0.36	-10.29	-0.60	-458.69	-233.48	11149.303	1030
46900	-0.58	-8.04	-0.90	-464.91	-239.44	11149.386	1030
47000	0.29	-6.30	-1.04	-472.53	-244.66	11149.502	1030
47100	-0.26	-6.10	-0.93	-478.70	-250.85	11149.602	1030
47200	-0.25	-4.42	-1.00	-486.04	-257.73	11149.688	1030
47300	-0.21	-3.98	-0.87	-493.22	-266.53	11149.802	1030
47400	-0.41	-2.66	-0.81	-500.06	-274.81	11149.897	1030
47500	0.04	-1.48	-0.74	-506.48	-281.44	11149.999	1030
47600	-0.06	-1.57	-0.35	-513.99	-289.72	11150.095	1030
47700	-0.22	-1.28	-0.37	-515.16	-292.52	11150.188	1031
47800	1.02	-0.98	-0.68	-509.60	-285.94	11150.302	1031
47900	-0.11	-2.03	-0.89	-500.86	-277.25	11150.395	1031
48000	-0.64	-3.91	-0.95	-494.87	-267.58	11150.502	1031
48100	0.04	-4.79	-0.91	-487.51	-261.45	11150.603	1031
48200	-0.41	-5.38	-0.99	-480.39	-254.23	11150.696	1031
48300	-0.54	-7.10	-1.01	-473.19	-248.10	11150.802	1031
48400	0.47	-7.42	-0.99	-465.84	-242.19	11150.903	1031
48500	-0.01	-8.77	-0.78	-459.27	-233.86	11151.003	1031
48600	-0.90	-11.38	-0.65	-452.02	-227.05	11151.101	1031
48700	0.09	-10.41	-0.78	-453.77	-227.49	11151.201	1030
48800	-0.10	-8.95	-0.83	-460.91	-234.25	11151.300	1030
48900	-0.79	-7.04	-0.94	-467.95	-241.31	11151.398	1030
49000	-0.29	-6.59	-0.97	-474.88	-248.27	11151.498	1030
49100	0.01	-5.16	-1.04	-482.12	-255.29	11151.601	1030
49200	0.12	-3.43	-1.07	-488.54	-261.92	11151.688	1030
49300	-0.22	-3.67	-0.87	-496.00	-270.68	11151.803	1030
49400	-0.23	-3.31	-0.63	-502.71	-277.61	11151.902	1030
49500	-0.38	-2.15	-0.55	-509.40	-283.98	11152.002	1030
49600	0.07	-1.92	-0.87	-503.05	-280.32	11152.097	1031
49700	-0.26	-3.46	-0.83	-496.88	-272.06	11152.184	1031
49800	0.31	-4.96	-0.89	-489.12	-265.29	11152.297	1031
49900	0.21	-4.02	-1.09	-483.05	-258.41	11152.388	1031
50000	0.36	-5.18	-1.09	-475.64	-252.07	11152.496	1031
50100	-0.38	-7.01	-0.97	-468.09	-242.93	11152.599	1031
50200	-0.21	-8.88	-0.85	-461.31	-238.12	11152.688	1031
50300	-0.78	-10.43	-0.75	-453.85	-228.67	11152.802	1031
50400	-0.58	-11.56	-0.56	-451.60	-226.32	11152.903	1030
50500	0.35	-9.02	-0.81	-458.64	-233.17	11152.999	1030
50600	-0.40	-7.80	-0.86	-465.14	-239.49	11153.095	1030
50700	0.08	-6.30	-0.92	-472.43	-245.29	11153.202	1030
50800	-0.21	-5.67	-1.00	-479.12	-252.34	11153.291	1030
50900	-0.42	-4.89	-0.95	-486.47	-260.34	11153.402	1030
51000	-0.21	-3.92	-0.84	-494.26	-269.25	11153.500	1030
51100	-0.02	-2.60	-0.90	-499.88	-275.26	11153.598	1030
51200	0.06	-1.62	-0.79	-506.56	-282.33	11153.698	1030
51300	0.08	-1.77	-0.40	-513.89	-290.86	11153.796	1030
51400	-0.26	-1.79	-0.06	-521.22	-299.28	11153.901	1031
51500	-0.50	-1.57	-0.34	-515.13	-294.32	11154.000	1031
51600	-0.34	-1.23	-0.76	-508.14	-284.87	11154.094	1031
51700	0.23	-1.60	-1.04	-501.11	-276.83	11154.199	1031
51800	-1.43	-5.06	-0.63	-494.47	-270.09	11154.302	1031
51900	-0.44	-4.16	-1.03	-486.87	-261.86	11154.403	1031
52000	-0.43	-5.63	-1.02	-480.71	-256.39	11154.500	1031
52100	-0.16	-6.30	-0.99	-472.50	-247.45	11154.601	1031
52200	-0.12	-7.36	-0.82	-465.69	-240.86	11154.703	1031
52300	-0.69	-9.13	-0.81	-459.27	-235.18	11154.798	1031
52400	-0.01	-10.64	-0.68	-452.60	-228.42	11154.890	1031
52500	-0.44	-10.76	-0.72	-452.24	-228.58	11154.999	1030
52600	-1.63	-9.60	-0.84	-459.80	-234.75	11155.102	1030
52700	-0.16	-8.23	-0.85	-465.61	-239.44	11155.188	1030
52800	-0.30	-6.85	-0.92	-473.25	-247.93	11155.300	1030
52900	-0.54	-5.90	-0.95	-479.77	-251.76	11155.400	1030
53000	-0.25	-5.21	-0.89	-486.93	-259.13	11155.500	1030
53100	-0.55	-4.72	-0.80	-493.70	-267.44	11155.594	1030
53200	-0.44	-2.49	-0.96	-500.67	-274.39	11155.702	1030
53300	0.02	-1.45	-0.82	-507.85	-282.77	11155.799	1030
53400	0.15	-1.46	-0.55	-514.59	-290.18	11155.902	1031
53500	0.03	-2.18	-0.76	-507.49	-283.59	11156.000	1031
53600	0.36	-2.47	-0.90	-500.95	-278.07	11156.099	1031
53700	0.26	-3.29	-1.01	-494.42	-271.46	11156.198	1031
53800	0.25	-3.59	-1.05	-487.32	-262.20	11156.297	1031
53900	-0.64	-5.43	-1.02	-480.25	-255.56	11156.401	1031
54000	-0.51	-6.40	-0.99	-472.62	-248.36	11156.498	1031
54100	-0.34	-7.97	-0.85	-466.27	-241.64	11156.594	1031
54200	-0.77	-9.70	-0.69	-458.67	-235.09	11156.692	1031
54300	-0.40	-10.79	-0.61	-452.45	-228.13	11156.800	1031
54400	0.06	-9.99	-0.68	-456.75	-230.81	11156.900	1030
54500	0.08	-8.38	-0.84	-462.99	-237.68	11156.998	1030
54600	-0.13	-7.72	-0.87	-470.07	-244.20	11157.096	1030
54700	0.40	-5.00	-1.07	-477.17	-251.35	11157.199	1030
54800	-0.27	-5.18	-1.02	-484.03	-257.33	11157.298	1030
54900	0.50	-3.43	-1.12	-491.82	-264.27	11157.403	1030
55000	-0.61	-3.68	-0.81	-497.72	-271.54	11157.494	1030
55100	-0.45	-2.90	-0.71	-505.54	-279.25	11157.598	1030
55200	-0.99	-1.05	-0.73	-512.03	-288.70	11157.699	1030
55300	0.54	-2.40	-0.77	-506.89	-283.60	11157.797	1031
55400	-0.14	-2.66	-0.98	-500.29	-276.74	11157.900	1031
55500	0.07	-3.61	-1.00	-494.27	-270.84	11157.999	1031
55600	-0.57	-5.39	-0.90	-487.15	-264.07	11158.094	1031
55700	0.16	-4.90	-1.09	-480.43	-257.15	11158.195	1031
55800	0.12	-7.15	-0.91	-472.73	-248.58	11158.302	1031
55900	-0.18	-8.19	-0.83	-466.31	-241.67	11158.398	1031
56000	0.37	-8.86	-0.77	-459.05	-234.67	11158.498	1031
56100	-0.42	-11.75	-0.60	-451.19	-227.80	11158.602	1031
56200	0.20	-9.41	-0.75	-455.57	-231.77	11158.695	1030
56300	0.03	-7.25	-0.89	-462.34	-236.95	11158.797	1030
56400	-0.33	-6.58	-0.91	-469.01	-243.07	11158.896	1030
56500	-0.56	-6.41	-0.95	-476.94	-248.24	11159.000	1030
56600	-0.23	-4.81	-1.02	-483.02	-256.22	11159.097	1030
56700	-0.54	-3.77	-1.05	-490.60	-264.09	11159.197	1030
56800	-0.24	-2.39	-1.07	-497.08	-271.75	11159.299	1030
56900	-0.30	-2.43	-0.78	-504.36	-279.40	11159.399	1030
57000	-1.47	-2.81	-0.41	-511.94	-288.42	11159.500	1030
57100	-0.41	-2.42	-0.16	-518.00	-295.62	11159.593	1030
57200	-0.24	-2.01	-0.09	-521.56	-298.00	11159.697	1031
57300	0.06	-0.88	-0.61	-515.81	-294.30	11159.799	1031
57400	-0.50	-2.20	-0.62	-508.68	-287.47	11159.898	1031
57500	-0.65	-3.63	-0.60	-501.78	-278.86	11160.000	1031
57600	-0.19	-3.47	-0.98	-494.84	-271.76	11160.094	1031
57700	0.05	-3.32	-1.14	-488.32	-264.12	11160.197	1031
57800	-0.61	-5.07	-0.99	-480.52	-256.17	11160.300	1031
57900	-0.10	-5.84	-0.98	-474.18	-249.09	11160.390	1031
58000	-0.30	-6.84	-0.93	-466.43	-242.83	11160.499	1031
58100	-0.16	-8.24	-0.82	-459.50	-235.77	11160.595	1031
58200	-0.59	-9.27	-0.76	-453.20	-229.58	11160.690	1031
58300	-0.55	-11.68	-0.59	-444.92	-221.50	11160.798	1031
58400	-1.01	-9.65	-0.71	-451.76	-228.15	11160.902	1030
58500	-0.36	-10.04	-0.64	-458.19	-232.08	11160.999	1030
58600	0.14	-7.43	-0.80	-464.42	-237.11	11161.097	1030
58700	-0.21	-6.19	-0.87	-471.54	-244.24	11161.188	1030
58800	-0.56	-5.99	-0.90	-477.87	-251.12	11161.279	1030
58900	0.27	-3.52	-1.05	-482.49	-254.88	11161.343	1030
59000	-0.29	-4.54	-0.90	-489.05	-262.11	11161.437	1030
59100	0.04	-2.48	-1.08	-496.14	-268.83	11161.541	1030
59200	-0.00	-2.52	-0.84	-502.55	-276.51	11161.625	1030
59300	0.16	-2.04	-0.69	-509.61	-284.38	11161.742	1030
59400	-0.60	-2.64	-0.35	-512.37	-290.52	11161.837	1031
59500	0.02	-1.52	-0.86	-505.66	-283.73	11161.937	1031
59600	-1.03	-3.88	-0.72	-498.24	-274.99	11162.044	1031
59700	-0.17	-3.16	-0.97	-492.29	-268.99	11162.125	1031
59800	-0.30	-4.78	-0.89	-485.60	-260.85	11162.240	1031
59900	-0.51	-5.16	-0.97	-478.14	-254.20	11162.337	1031
60000	-0.58	-6.76	-0.89	-470.36	-247.32	11162.443	1031
60100	-0.13	-7.26	-0.82	-464.43	-240.87	11162.538	1031
60200	-0.38	-9.52	-0.50	-456.82	-232.04	11162.644	1031
60300	-0.90	-10.44	-0.58	-449.48	-226.11	11162.742	1031
60400	-0.30	-11.31	-0.48	-446.82	-222.89	11162.842	1030
60500	-0.18	-9.31	-0.68	-453.18	-229.21	11162.936	1030
60600	-0.87	-7.40	-0.68	-460.20	-235.39	11163.044	1030
60700	-0.81	-7.90	-0.73	-467.74	-240.64	11163.141	1030
60800	-0.36	-6.14	-0.87	-474.01	-247.56	11163.241	1030
60900	0.31	-5.60	-0.87	-481.46	-253.39	11163.342	1030
61000	-0.31	-4.21	-0.93	-488.39	-261.81	11163.437	1030
61100	-0.15	-4.34	-0.72	-495.38	-269.07	11163.544	1030
61200	-0.03	-2.02	-0.95	-501.75	-276.64	11163.626	1030
61300	0.10	-3.10	-0.53	-509.11	-284.82	11163.741	1030
61400	-0.47	-1.82	-0.38	-516.41	-294.07	11163.840	1030
61500	-0.02	-1.13	-0.21	-523.23	-301.54	11163.938	1031
61600	-0.63	-2.42	-0.22	-516.44	-295.17	11164.040	1031
61700	-0.58	-1.95	-0.58	-510.21	-288.79	11164.131	1031
61800	-0.68	-3.37	-0.61	-503.06	-281.52	11164.243	1031
61900	-0.38	-2.98	-0.90	-496.35	-272.47	11164.343	1031
62000	-0.53	-3.88	-0.93	-489.43	-265.32	11164.438	1031
62100	0.18	-4.31	-0.97	-482.27	-258.55	11164.538	1031
62200	-0.02	-5.20	-0.92	-475.40	-251.72	11164.626	1031
62300	0.04	-6.15	-0.71	-467.33	-242.90	11164.744	1031
62400	0.50	-8.24	-0.80	-460.71	-238.49	11164.844	1031
62500	0.46	-9.65	-0.55	-454.21	-230.29	11164.941	1031
62600	-0.07	-10.51	-0.54	-446.75	-224.92	11165.043	1030
62700	-0.26	-9.41	-0.68	-454.19	-230.31	11165.127	1030
62800	-0.14	-8.09	-0.72	-461.40	-236.61	11165.242	1030
62900	-0.82	-7.33	-0.70	-467.88	-242.11	11165.343	1030
63000	-0.02	-5.34	-0.91	-475.24	-248.38	11165.441	1030
63100	-0.80	-6.27	-0.72	-482.02	-256.14	11165.544	1030
63200	0.35	-3.71	-0.94	-489.52	-263.56	11165.641	1030
63300	-0.04	-3.68	-0.86	-495.98	-269.23	11165.746	1030
63400	-0.08	-2.31	-0.89	-502.88	-277.35	11165.841	1030
63500	-0.02	-2.39	-0.67	-509.22	-284.81	11165.932	1030
63600	-0.29	-2.44	-0.33	-516.57	-293.23	11166.037	1030
63700	0.30	-1.28	-0.19	-523.56	-301.39	11166.140	1031
63800	0.14	-1.47	-0.39	-517.92	-296.87	11166.244	1031
63900	-0.03	-1.46	-0.69	-510.61	-289.82	11166.343	1031
64000	-0.02	-2.33	-0.83	-504.31	-281.80	11166.438	1031
64100	0.28	-2.14	-0.99	-497.65	-273.60	11166.543	1031
64200	0.78	-2.21	-1.13	-490.36	-265.77	11166.642	1031
64300	0.12	-4.39	-0.98	-483.37	-260.34	11166.742	1031
64400	-0.42	-5.82	-0.84	-476.18	-251.67	11166.841	1031
64500	-0.19	-6.53	-0.78	-469.15	-246.04	11166.943	1031
64600	-0.59	-7.99	-0.70	-462.22	-238.33	11167.043	1031
64700	-0.41	-9.16	-0.59	-454.99	-231.90	11167.140	1031
64800	-0.88	-10.95	-0.55	-447.73	-224.51	11167.242	1031
64900	0.10	-10.18	-0.62	-450.33	-226.19	11167.340	1030
65000	-0.99	-9.54	-0.58	-456.88	-230.72	11167.444	1030
65100	-0.54	-7.41	-0.74	-464.57	-237.65	11167.545	1030
65200	-0.07	-7.27	-0.82	-470.95	-243.38	11167.644	1030
65300	0.12	-5.34	-0.88	-478.72	-250.92	11167.743	1030
65400	-0.29	-4.52	-0.92	-485.06	-256.94	11167.841	1030
65500	-0.00	-3.76	-0.90	-492.26	-265.87	11167.938	1030
65600	-0.39	-2.83	-0.81	-499.74	-273.72	11168.043	1030
65700	-0.12	-2.28	-0.76	-505.65	-279.96	11168.131	1030
65800	0.00	-1.81	-0.61	-513.14	-288.31	11168.241	1031
65900	-0.22	-3.06	-0.50	-506.44	-285.65	11168.342	1031
66000	-0.28	-2.19	-0.89	-500.07	-276.27	11168.438	1031
66100	0.02	-2.79	-1.02	-492.27	-267.58	11168.545	1031
66200	-1.02	-4.71	-0.86	-486.66	-263.71	11168.644	1031
66300	-0.01	-4.61	-0.93	-479.00	-254.01	11168.740	1031
66400	-0.77	-6.38	-0.78	-472.27	-247.19	11168.843	1031
66500	-0.49	-8.02	-0.70	-464.98	-240.74	11168.937	1031
66600	-0.42	-8.48	-0.64	-458.08	-234.46	11169.042	1031
66700	-0.48	-10.38	-0.55	-451.27	-227.88	11169.143	1031
66800	-0.11	-10.24	-0.57	-450.60	-227.70	11169.240	1030
66900	-0.28	-8.88	-0.64	-457.31	-232.73	11169.337	1030
67000	-0.31	-7.98	-0.66	-464.94	-238.14	11169.443	1030
67100	-0.31	-6.83	-0.71	-471.17	-243.69	11169.531	1030
67200	-0.17	-4.84	-1.12	-479.43	-253.14	11169.644	1030
67300	-0.40	-4.54	-0.86	-486.37	-259.39	11169.743	1030
67400	-0.53	-4.36	-0.77	-492.81	-265.77	11169.841	1030
67500	-0.50	-3.83	-0.67	-499.94	-274.83	11169.944	1030
67600	-0.23	-1.84	-0.79	-506.58	-280.50	11170.031	1030
67700	-0.46	-2.81	-0.35	-514.05	-289.11	11170.142	1030
67800	-0.12	-1.41	-0.33	-520.21	-296.86	11170.239	1030
67900	0.12	-1.59	-0.20	-523.78	-301.29	11170.342	1031
68000	-0.38	-1.96	-0.32	-518.36	-298.57	11170.437	1031
68100	-0.57	-2.23	-0.54	-510.32	-289.34	11170.535	1031
68200	0.05	-2.11	-0.82	-503.48	-280.58	11170.641	1031
68300	-0.22	-3.27	-0.76	-498.22	-274.35	11170.734	1031
68400	-0.36	-4.12	-0.87	-490.66	-264.99	11170.843	1031
68500	-0.56	-4.96	-0.83	-483.99	-258.03	11170.938	1031
68600	0.75	-7.16	-0.81	-477.16	-250.45	11171.043	1031
68700	-0.63	-6.74	-0.81	-469.68	-245.77	11171.140	1031
68800	-0.48	-7.90	-0.69	-462.99	-237.87	11171.233	1031
68900	-0.40	-8.96	-0.62	-455.35	-230.65	11171.332	1031
69000	-0.31	-10.90	-0.59	-447.02	-224.11	11171.443	1031
69100	-1.00	-10.21	-0.54	-449.82	-226.75	11171.543	1030
69200	-0.28	-9.27	-0.61	-456.57	-232.59	11171.642	1030
69300	-0.12	-7.11	-0.79	-463.08	-238.32	11171.744	1030
69400	-0.25	-6.82	-0.72	-470.26	-242.22	11171.833	1030
69500	-0.02	-5.28	-0.84	-477.43	-248.86	11171.935	1030
69600	-0.29	-4.46	-0.87	-482.76	-255.90	11172.041	1030
69700	-0.12	-4.29	-0.84	-488.88	-262.09	11172.125	1030
69800	-0.41	-2.88	-0.95	-496.94	-269.88	11172.237	1030
69900	-0.30	-1.76	-0.86	-503.60	-277.46	11172.344	1030
70000	-0.18	-2.39	-0.61	-510.20	-284.32	11172.436	1030
70100	0.97	-3.09	-0.24	-518.08	-293.46	11172.544	1031
70200	-0.22	-2.64	-0.46	-511.82	-288.11	11172.640	1031
70300	-0.45	-2.42	-0.78	-504.70	-280.90	11172.743	1031
70400	-0.34	-2.77	-0.88	-498.35	-273.71	11172.840	1031
70500	-0.41	-4.45	-0.76	-492.04	-269.36	11172.935	1031
70600	-0.44	-5.07	-0.83	-484.73	-261.56	11173.035	1031
70700	-0.09	-7.11	-0.72	-477.82	-253.51	11173.144	1031
70800	-0.37	-6.87	-0.76	-470.92	-247.52	11173.241	1031
70900	0.09	-7.44	-0.74	-463.26	-239.67	11173.342	1031
71000	-0.50	-9.24	-0.57	-456.70	-232.43	11173.435	1031
71100	-0.48	-10.47	-0.52	-449.01	-226.98	11173.544	1031
71200	-0.72	-12.00	-0.41	-441.33	-218.11	11173.642	1031
71300	-0.41	-14.05	-0.48	-433.26	-211.57	11173.744	1031
71400	-0.54	-15.60	-0.33	-426.64	-205.32	11173.841	1031
71500	-0.27	-15.67	-0.38	-424.35	-203.78	11173.936	1030
71600	-0.55	-14.18	-0.42	-430.85	-209.77	11174.038	1030
71700	-0.52	-12.56	-0.55	-439.07	-216.44	11174.141	1030
71800	-0.69	-11.36	-0.48	-445.89	-222.50	11174.241	1030
71900	0.17	-10.60	-0.53	-452.73	-228.83	11174.343	1030
72000	-0.53	-8.47	-0.66	-459.65	-233.11	11174.442	1030
72100	-0.24	-6.68	-0.80	-466.79	-240.49	11174.536	1030
72200	0.06	-6.04	-0.82	-473.93	-247.83	11174.642	1030
72300	0.25	-4.96	-0.86	-481.11	-254.34	11174.742	1030
72400	0.02	-2.95	-1.04	-488.56	-262.12	11174.844	1030
72500	-0.10	-4.24	-0.72	-495.58	-268.52	11174.941	1030
72600	-0.04	-2.36	-0.86	-501.46	-276.41	11175.039	1030
72700	-0.02	-2.26	-0.61	-509.11	-284.15	11175.132	1030
72800	0.28	-1.77	-0.53	-516.75	-293.23	11175.243	1031
72900	-0.78	-2.75	-0.52	-509.96	-286.04	11175.344	1031
73000	-0.34	-2.41	-0.84	-502.68	-279.30	11175.438	1031
73100	-0.17	-4.82	-0.57	-496.88	-272.60	11175.544	1031
73200	0.16	-4.08	-0.89	-489.82	-264.39	11175.643	1031
73300	0.17	-4.70	-0.91	-483.17	-258.16	11175.744	1031
73400	0.09	-5.76	-0.83	-475.56	-250.78	11175.843	1031
73500	-0.75	-8.11	-0.72	-467.73	-244.52	11175.944	1031
73600	0.69	-8.08	-0.76	-461.24	-238.33	11176.044	1031
73700	0.01	-9.62	-0.68	-454.09	-230.90	11176.141	1031
73800	0.21	-10.82	-0.57	-447.64	-224.09	11176.245	1031
73900	-0.13	-13.00	-0.43	-439.49	-216.01	11176.343	1031
74000	-0.77	-13.98	-0.41	-433.10	-212.12	11176.433	1031
74100	-0.19	-15.49	-0.41	-425.34	-205.25	11176.544	1031
74200	-1.23	-16.10	-0.37	-425.02	-205.88	11176.641	1030
74300	-0.57	-14.28	-0.39	-431.22	-209.03	11176.741	1030
74400	-0.22	-12.67	-0.57	-438.95	-215.60	11176.844	1030
74500	-0.15	-11.17	-0.56	-445.37	-221.59	11176.935	1030
74600	-0.58	-9.99	-0.63	-453.33	-229.73	11177.042	1030
74700	0.38	-8.47	-0.61	-459.19	-234.91	11177.144	1030
74800	-0.13	-6.78	-0.79	-466.84	-242.03	11177.240	1030
74900	0.14	-5.54	-0.89	-473.83	-246.62	11177.342	1030
75000	-0.56	-5.35	-0.83	-480.89	-254.31	11177.444	1030
75100	-0.41	-4.53	-0.90	-488.70	-262.88	11177.538	1030
75200	-0.32	-3.10	-0.96	-494.30	-269.70	11177.624	1030
75300	-0.76	-3.87	-0.65	-497.24	-272.55	11177.684	1030
75400	-0.30	-2.02	-0.79	-505.38	-280.69	11177.780	1030
75500	-0.84	-3.79	-0.18	-511.67	-287.76	11177.884	1030
75600	-0.71	-2.25	-0.26	-519.21	-294.60	11177.984	1030
75700	-0.35	-1.49	-0.28	-523.72	-302.15	11178.082	1031
75800	-0.65	-2.65	-0.26	-517.14	-295.93	11178.181	1031
75900	0.09	-1.45	-0.78	-509.91	-289.14	11178.285	1031
76000	-0.27	-3.08	-0.66	-503.94	-281.77	11178.381	1031
76100	-0.70	-3.28	-0.82	-496.19	-272.33	11178.483	1031
76200	-0.63	-4.10	-0.82	-490.30	-266.19	11178.579	1031
76300	-0.21	-3.88	-0.95	-482.39	-257.53	11178.684	1031
76400	0.26	-4.95	-0.95	-475.57	-251.43	11178.786	1031
76500	-0.35	-6.84	-0.78	-468.44	-244.19	11178.874	1031
76600	-1.40	-9.37	-0.52	-461.32	-237.72	11178.983	1031
76700	-0.57	-10.10	-0.50	-454.18	-229.70	11179.079	1031
76800	-0.68	-10.74	-0.57	-446.60	-223.53	11179.186	1031
76900	-0.19	-12.20	-0.51	-439.17	-217.88	11179.280	1031
77000	-0.72	-13.75	-0.38	-431.54	-212.60	11179.384	1031
77100	-0.64	-15.60	-0.37	-425.63	-205.37	11179.479	1031
77200	-0.53	-14.73	-0.45	-428.98	-205.40	11179.585	1030
77300	-0.74	-13.67	-0.43	-434.95	-212.37	11179.680	1030
77400	-0.46	-12.26	-0.45	-442.54	-218.81	11179.779	1030
77500	-0.02	-10.68	-0.55	-449.23	-225.21	11179.877	1030
77600	-0.42	-9.62	-0.60	-456.53	-231.99	11179.980	1030
77700	-0.70	-8.29	-0.69	-463.53	-237.66	11180.078	1030
77800	-0.22	-6.83	-0.79	-470.48	-243.86	11180.180	1030
77900	-0.02	-5.47	-0.86	-477.81	-251.20	11180.280	1030
78000	-0.49	-4.86	-0.88	-484.95	-258.05	11180.375	1030
78100	0.03	-3.43	-0.92	-492.30	-266.23	11180.483	1030
78200	0.07	-2.79	-0.92	-499.42	-272.46	11180.584	1030
78300	-0.30	-2.18	-0.81	-506.18	-279.26	11180.683	1030
78400	-1.01	-2.21	-0.54	-513.64	-289.62	11180.785	1030
78500	-0.20	-3.22	-0.04	-515.34	-290.76	11180.886	1031
78600	-0.36	-2.42	-0.67	-508.01	-285.30	11180.984	1031
78700	-0.32	-3.74	-0.64	-501.89	-278.95	11181.079	1031
78800	-1.51	-3.89	-0.81	-494.47	-269.74	11181.184	1031
78900	0.41	-2.14	-1.18	-486.91	-261.36	11181.285	1031
79000	0.16	-4.77	-0.92	-480.54	-254.89	11181.374	1031
79100	-0.24	-5.94	-0.79	-473.14	-247.00	11181.484	1031
79200	-0.56	-8.29	-0.61	-466.14	-241.04	11181.583	1031
79300	-0.87	-9.30	-0.57	-458.85	-234.84	11181.685	1031
79400	-0.36	-10.71	-0.54	-452.45	-228.38	11181.780	1031
79500	-0.56	-11.74	-0.46	-444.75	-222.43	11181.875	1031
79600	-1.39	-13.62	-0.35	-437.26	-216.31	11181.984	1031
79700	-0.46	-14.63	-0.42	-430.95	-209.31	11182.077	1031
79800	-0.28	-15.87	-0.41	-426.76	-203.47	11182.186	1030
79900	-0.79	-14.58	-0.36	-433.06	-210.43	11182.284	1030
80000	-0.60	-12.83	-0.43	-440.78	-217.53	11182.376	1030
80100	-0.05	-11.76	-0.49	-447.24	-223.35	11182.476	1030
80200	-0.60	-10.65	-0.49	-454.58	-230.38	11182.583	1030
80300	-0.25	-8.72	-0.65	-461.45	-236.83	11182.681	1030
80400	-0.40	-7.17	-0.77	-468.48	-242.82	11182.779	1030
80500	-0.15	-5.99	-0.83	-475.42	-249.85	11182.874	1030
80600	0.10	-4.61	-0.97	-482.85	-257.03	11182.979	1030
80700	-1.59	-4.08	-0.87	-490.67	-263.43	11183.086	1030
80800	-0.28	-3.54	-0.86	-496.78	-269.88	11183.181	1030
80900	-0.46	-4.96	-0.39	-504.61	-279.15	11183.286	1030
81000	-0.25	-2.82	-0.55	-510.62	-286.09	11183.375	1030
81100	-0.16	-2.18	-0.40	-518.28	-293.69	11183.482	1030
81200	-0.16	-2.57	-0.22	-520.07	-296.69	11183.585	1031
81300	-0.37	-2.32	-0.50	-513.69	-290.86	11183.686	1031
81400	1.09	-2.20	-0.78	-506.19	-284.19	11183.785	1031
81500	-0.12	-2.58	-0.94	-500.01	-275.58	11183.875	1031
81600	-0.13	-3.63	-0.93	-493.83	-268.10	11183.978	1031
81700	-0.11	-4.35	-0.93	-486.80	-260.96	11184.072	1031
81800	-0.61	-5.58	-0.87	-478.81	-253.48	11184.184	1031
81900	-0.99	-7.04	-0.81	-471.69	-248.01	11184.286	1031
82000	0.49	-7.90	-0.71	-464.73	-240.04	11184.386	1031
82100	0.18	-8.72	-0.69	-457.98	-234.21	11184.487	1031
82200	-0.33	-10.23	-0.55	-450.87	-227.89	11184.580	1031
82300	-0.61	-12.02	-0.47	-443.69	-222.16	11184.680	1031
82400	-0.79	-13.59	-0.45	-436.05	-213.75	11184.782	1031
82500	-0.51	-15.11	-0.39	-428.33	-207.57	11184.885	1031
82600	-0.88	-16.07	-0.36	-423.30	-203.34	11184.978	1030
82700	-0.68	-15.21	-0.41	-430.49	-206.31	11185.084	1030
82800	-0.76	-13.50	-0.45	-436.97	-211.85	11185.181	1030
82900	-0.03	-11.68	-0.52	-444.71	-219.06	11185.281	1030
83000	-0.67	-10.52	-0.47	-450.85	-225.83	11185.385	1030
83100	-0.46	-9.32	-0.65	-458.42	-232.49	11185.486	1030
83200	-0.19	-7.99	-0.71	-465.00	-239.05	11185.568	1030
83300	-0.06	-6.09	-0.86	-472.37	-245.94	11185.685	1030
83400	-0.35	-5.70	-0.78	-480.13	-251.24	11185.781	1030
83500	-0.15	-3.40	-1.00	-486.77	-257.78	11185.876	1030
83600	-0.33	-3.86	-0.88	-493.88	-265.47	11185.974	1030
83700	-0.01	-2.16	-1.01	-501.33	-272.13	11186.084	1030
83800	-0.77	-1.80	-0.76	-508.44	-280.95	11186.185	1030
83900	-0.15	-2.15	-0.65	-514.71	-289.70	11186.286	1030
84000	-0.69	-2.67	-0.29	-519.74	-294.47	11186.384	1031
84100	0.03	-2.20	-0.56	-513.62	-290.13	11186.477	1031
84200	0.16	-2.58	-0.79	-506.53	-282.87	11186.582	1031
84300	-0.55	-3.75	-0.81	-499.90	-274.79	11186.685	1031
84400	-0.20	-4.22	-0.84	-493.19	-267.31	11186.781	1031
84500	-0.65	-4.49	-0.85	-486.58	-260.94	11186.884	1031
84600	-0.15	-5.29	-0.87	-479.25	-254.97	11186.975	1031
84700	-0.51	-7.15	-0.76	-471.47	-245.72	11187.084	1031
84800	0.18	-7.96	-0.73	-464.72	-240.04	11187.185	1031
84900	-0.28	-8.90	-0.67	-457.91	-233.07	11187.283	1031
85000	-0.54	-10.64	-0.58	-450.71	-226.93	11187.386	1031
85100	-0.38	-11.93	-0.53	-443.69	-219.89	11187.483	1031
85200	-0.39	-13.85	-0.44	-435.88	-212.76	11187.584	1031
85300	-0.39	-15.74	-0.39	-428.04	-205.28	11187.686	1031
85400	-0.41	-15.15	-0.46	-428.95	-206.59	11187.782	1030
85500	0.10	-13.41	-0.49	-436.81	-213.99	11187.876	1030
85600	-0.72	-11.99	-0.50	-443.25	-217.82	11187.975	1030
85700	-0.26	-10.51	-0.56	-451.13	-224.73	11188.084	1030
85800	-0.80	-9.60	-0.61	-457.49	-231.37	11188.183	1030
85900	-0.35	-7.51	-0.72	-465.22	-239.43	11188.281	1030
86000	-0.03	-6.20	-0.89	-472.15	-246.14	11188.384	1030
86100	-0.15	-5.08	-0.85	-478.90	-249.97	11188.482	1030
86200	-0.39	-4.90	-0.90	-486.42	-259.32	11188.581	1030
86300	0.26	-3.35	-1.02	-492.56	-265.91	11188.685	1030
86400	0.25	-2.84	-0.86	-500.63	-271.86	11188.781	1030
86500	-1.05	-2.79	-0.66	-506.98	-279.41	11188.881	1030
86600	-0.43	-1.79	-0.65	-514.81	-289.17	11188.985	1030
86700	-0.39	-1.29	-0.55	-518.63	-293.96	11189.082	1031
86800	-0.74	-2.47	-0.61	-511.69	-288.31	11189.180	1031
86900	-0.58	-3.28	-0.66	-504.84	-280.41	11189.279	1031
87000	-0.12	-2.87	-0.93	-498.86	-273.82	11189.375	1031
87100	-0.44	-3.40	-0.96	-491.04	-265.73	11189.485	1031
87200	-0.82	-5.48	-0.76	-484.92	-258.75	11189.584	1031
87300	-0.36	-5.42	-0.87	-476.96	-252.43	11189.685	1031
87400	-0.10	-7.29	-0.73	-470.13	-244.38	11189.780	1031
87500	-0.45	-8.81	-0.65	-462.46	-236.62	11189.876	1031
87600	-0.46	-9.51	-0.60	-455.84	-230.72	11189.986	1031
87700	-0.30	-11.21	-0.51	-448.88	-224.32	11190.068	1031
87800	0.37	-12.51	-0.54	-440.90	-219.47	11190.185	1031
87900	-0.16	-14.32	-0.45	-433.88	-212.26	11190.280	1031
88000	-0.69	-15.71	-0.39	-426.29	-205.08	11190.384	1031
88100	-0.67	-16.13	-0.35	-425.02	-203.94	11190.475	1030
88200	-0.52	-14.02	-0.50	-432.25	-208.06	11190.580	1030
88300	-0.77	-13.00	-0.45	-438.70	-215.20	11190.681	1030
88400	-0.41	-11.76	-0.48	-446.11	-221.60	11190.782	1030
88500	-0.82	-10.13	-0.56	-453.24	-227.76	11190.874	1030
88600	-0.26	-8.69	-0.67	-460.33	-234.27	11190.984	1030
88700	-0.49	-7.54	-0.70	-467.30	-241.30	11191.083	1030
88800	0.07	-5.96	-0.85	-474.59	-247.48	11191.180	1030
88900	-0.52	-6.22	-0.78	-481.99	-254.36	11191.279	1030
89000	0.04	-3.70	-0.95	-489.47	-261.51	11191.386	1030
89100	0.02	-3.03	-0.98	-495.54	-267.44	11191.483	1030
89200	-0.16	-1.77	-0.93	-503.49	-275.75	11191.581	1030
89300	-0.16	-1.93	-0.77	-509.52	-283.42	11191.681	1030
89400	-0.20	-2.82	-0.70	-506.54	-281.31	11191.784	1031
89500	0.19	-2.35	-0.96	-499.25	-272.70	11191.885	1031
89600	-0.14	-3.07	-0.94	-492.72	-265.55	11191.982	1031
89700	-1.17	-5.84	-0.69	-485.74	-259.19	11192.085	1031
89800	-0.16	-5.12	-0.86	-479.22	-253.96	11192.181	1031
89900	-0.96	-7.00	-0.64	-471.49	-245.49	11192.284	1031
90000	-0.13	-8.12	-0.63	-464.49	-239.16	11192.375	1031
90100	-0.21	-9.58	-0.60	-456.98	-232.82	11192.486	1031
90200	-0.44	-10.51	-0.57	-450.61	-227.80	11192.577	1031
90300	-0.40	-11.46	-0.59	-443.04	-222.59	11192.684	1031
90400	-0.53	-13.37	-0.48	-435.90	-214.21	11192.779	1031
90500	0.02	-14.71	-0.43	-428.13	-207.76	11192.885	1031
90600	-0.61	-15.77	-0.45	-422.97	-202.71	11192.975	1030
90700	-0.59	-15.34	-0.31	-429.88	-206.56	11193.082	1030
90800	-0.48	-13.90	-0.37	-436.72	-211.86	11193.181	1030
90900	-0.48	-11.65	-0.49	-443.80	-217.89	11193.285	1030
91000	-0.40	-10.38	-0.54	-450.84	-224.23	11193.374	1030
91100	-0.46	-9.02	-0.62	-457.88	-231.55	11193.475	1030
91200	-0.56	-7.81	-0.65	-465.11	-238.25	11193.580	1030
91300	0.38	-5.61	-0.80	-472.31	-245.10	11193.684	1030
91400	0.07	-5.20	-0.80	-479.60	-252.12	11193.781	1030
91500	-0.10	-3.90	-0.92	-486.32	-258.31	11193.875	1030
91600	-0.37	-4.03	-0.82	-491.99	-264.64	11193.960	1030
91700	-0.04	-3.35	-0.88	-496.73	-267.44	11194.021	1030
91800	0.23	-2.33	-0.88	-504.00	-276.48	11194.125	1030
91900	-0.72	-2.80	-0.59	-510.59	-284.48	11194.219	1030
92000	-0.14	-2.38	-0.41	-517.14	-292.02	11194.312	1030
92100	-0.15	-1.44	-0.30	-524.56	-301.38	11194.425	1030
92200	-0.56	-2.66	-0.08	-526.42	-303.82	11194.525	1031
92300	-0.89	-1.34	-0.43	-520.23	-299.28	11194.621	1031
92400	0.05	-1.97	-0.57	-512.67	-290.90	11194.726	1031
92500	-0.39	-3.09	-0.61	-506.85	-283.47	11194.812	1031
92600	-0.46	-3.21	-0.81	-499.72	-274.30	11194.926	1031
92700	0.29	-4.12	-0.77	-491.72	-266.45	11195.027	1031
92800	0.13	-4.09	-0.88	-486.21	-260.25	11195.125	1031
92900	-0.53	-6.24	-0.73	-477.90	-253.47	11195.227	1031
93000	-0.33	-6.50	-0.77	-471.73	-245.95	11195.317	1031
93100	-0.09	-8.13	-0.64	-463.91	-239.29	11195.424	1031
93200	-0.39	-9.34	-0.70	-456.79	-232.28	11195.526	1031
93300	-0.11	-10.29	-0.63	-450.10	-226.57	11195.619	1031
93400	-0.58	-12.43	-0.46	-442.38	-220.22	11195.719	1031
93500	-0.55	-14.32	-0.41	-435.13	-212.76	11195.824	1031
93600	-0.83	-15.34	-0.37	-428.13	-207.08	11195.917	1031
93700	-0.61	-15.52	-0.40	-427.62	-206.95	11196.023	1030
93800	-0.42	-14.30	-0.44	-434.33	-210.82	11196.120	1030
93900	-0.61	-13.06	-0.44	-441.46	-217.18	11196.218	1030
94000	-0.80	-11.61	-0.45	-448.22	-223.21	11196.312	1030
94100	-0.14	-9.55	-0.60	-455.47	-231.08	11196.424	1030
94200	-0.78	-8.60	-0.62	-462.46	-235.53	11196.505	1030
94300	-0.61	-6.90	-0.74	-469.85	-243.81	11196.625	1030
94400	-0.06	-5.31	-0.83	-476.05	-249.55	11196.721	1030
94500	-0.21	-4.47	-0.84	-484.39	-258.32	11196.823	1030
94600	0.06	-3.51	-0.89	-490.51	-262.64	11196.921	1030
94700	0.04	-2.29	-0.92	-497.86	-271.63	11197.022	1030
94800	-0.37	-3.05	-0.68	-504.98	-277.92	11197.121	1030
94900	-0.42	-2.35	-0.62	-511.03	-284.83	11197.209	1030
95000	-0.31	-1.11	-0.54	-519.08	-294.79	11197.312	1031
95100	-0.36	-1.51	-0.64	-514.09	-290.23	11197.427	1031
95200	-0.41	-2.77	-0.63	-507.39	-284.04	11197.513	1031
95300	-0.34	-3.59	-0.68	-500.57	-275.66	11197.618	1031
95400	0.21	-3.33	-0.84	-493.89	-268.88	11197.724	1031
95500	-0.14	-4.73	-0.77	-486.87	-262.41	11197.812	1031
95600	0.07	-4.78	-0.80	-479.38	-254.07	11197.925	1031
95700	0.05	-6.42	-0.71	-472.06	-246.75	11198.027	1031
95800	-0.16	-7.68	-0.67	-465.41	-239.92	11198.120	1031
95900	-0.41	-9.02	-0.59	-457.90	-234.69	11198.224	1031
96000	-0.48	-10.51	-0.56	-451.05	-226.58	11198.312	1031
96100	-1.08	-12.37	-0.47	-443.06	-220.05	11198.426	1031
96200	-0.79	-13.73	-0.37	-436.52	-213.87	11198.513	1031
96300	-0.31	-15.22	-0.37	-428.59	-207.11	11198.622	1031
96400	-0.60	-15.89	-0.36	-425.44	-203.74	11198.720	1030
96500	-0.64	-14.32	-0.40	-432.23	-209.49	11198.815	1030
96600	-0.91	-13.06	-0.39	-440.11	-217.31	11198.926	1030
96700	-0.50	-11.03	-0.56	-446.38	-222.20	11199.021	1030
96800	-0.39	-8.92	-0.56	-454.33	-229.24	11199.127	1030
96900	0.10	-8.28	-0.66	-460.68	-235.77	11199.218	1030
97000	-0.20	-7.44	-0.62	-468.22	-241.67	11199.312	1030
97100	-0.42	-6.08	-0.73	-474.14	-247.19	11199.423	1030
97200	-0.55	-4.96	-0.77	-482.66	-254.27	11199.522	1030
97300	-0.77	-5.89	-0.55	-490.19	-263.59	11199.625	1030
97400	-0.60	-4.24	-0.67	-496.88	-270.16	11199.718	1030
97500	-0.20	-2.62	-0.68	-503.69	-277.03	11199.823	1030
97600	-0.11	-2.32	-0.65	-510.31	-283.07	11199.917	1030
97700	0.11	-1.29	-0.64	-513.68	-289.38	11200.027	1031
97800	-0.48	-1.95	-0.74	-507.64	-284.05	11200.119	1031
97900	-0.22	-3.09	-0.73	-500.43	-275.10	11200.223	1031
98000	-0.16	-3.03	-0.82	-493.37	-269.04	11200.327	1031
98100	-0.21	-4.36	-0.75	-487.18	-261.60	11200.426	1031
98200	-0.10	-5.36	-0.71	-479.82	-254.87	11200.527	1031
98300	-0.11	-6.38	-0.68	-473.40	-248.25	11200.619	1031
98400	-0.85	-7.55	-0.61	-465.58	-242.66	11200.719	1031
98500	-0.67	-8.91	-0.48	-458.16	-235.53	11200.827	1031
98600	-0.47	-10.41	-0.50	-451.62	-228.49	11200.926	1031
98700	-0.01	-11.73	-0.49	-444.19	-221.62	11201.023	1031
98800	-0.10	-13.65	-0.37	-436.08	-214.56	11201.126	1031
98900	-0.63	-15.03	-0.37	-429.62	-207.64	11201.219	1031
99000	-0.66	-16.48	-0.24	-424.06	-202.04	11201.322	1030
99100	-0.82	-14.96	-0.37	-430.73	-208.94	11201.423	1030
99200	-0.30	-13.30	-0.45	-437.70	-215.24	11201.522	1030
99300	-0.50	-11.94	-0.45	-445.27	-219.93	11201.622	1030
99400	-0.05	-9.91	-0.59	-452.38	-228.50	11201.719	1030
99500	0.15	-7.97	-0.71	-458.77	-234.57	11201.813	1030
99600	-0.48	-7.49	-0.64	-466.21	-240.89	11201.917	1030
99700	-0.36	-5.81	-0.77	-474.10	-248.64	11202.027	1030
99800	-0.17	-5.53	-0.68	-480.38	-252.71	11202.123	1030
99900	0.25	-3.60	-0.81	-488.18	-260.63	11202.219	1030
100000	0.03	-3.11	-0.83	-494.79	-267.31	11202.312	1030
100100	-0.27	-2.48	-0.80	-501.78	-274.47	11202.423	1030
100200	-0.02	-3.21	-0.54	-508.97	-283.87	11202.526	1030
100300	-0.48	-2.97	-0.59	-507.34	-284.14	11202.624	1031
100400	-0.02	-3.36	-0.74	-500.10	-277.33	11202.720	1031
100500	-0.11	-2.98	-0.86	-493.69	-269.97	11202.812	1031
100600	-0.05	-4.58	-0.75	-486.88	-261.87	11202.925	1031
100700	0.11	-4.97	-0.71	-479.96	-255.01	11203.022	1031
100800	-0.09	-7.19	-0.61	-472.41	-248.23	11203.125	1031
100900	-0.15	-7.81	-0.63	-465.81	-240.95	11203.226	1031
101000	-0.63	-9.50	-0.63	-458.55	-235.36	11203.327	1031
101100	-0.10	-10.42	-0.56	-451.87	-228.09	11203.418	1031
101200	-0.20	-11.94	-0.51	-444.53	-221.61	11203.518	1031
101300	-0.33	-13.80	-0.37	-437.35	-214.97	11203.622	1031
101400	-0.41	-14.91	-0.41	-430.13	-209.34	11203.727	1031
101500	-0.64	-15.60	-0.30	-427.18	-206.54	11203.824	1030
101600	-0.67	-13.90	-0.43	-433.22	-211.84	11203.923	1030
101700	-0.62	-13.03	-0.56	-440.32	-215.59	11204.027	1030
101800	-0.90	-11.44	-0.45	-447.93	-223.07	11204.125	1030
101900	-0.46	-10.25	-0.52	-454.35	-227.46	11204.225	1030
102000	-0.29	-8.49	-0.63	-461.54	-235.87	11204.325	1030
102100	-0.31	-6.98	-0.70	-468.51	-242.20	11204.425	1030
102200	-0.37	-5.19	-0.81	-476.58	-250.66	11204.527	1030
102300	-0.02	-4.58	-0.75	-482.91	-254.22	11204.619	1030
102400	-0.23	-3.63	-0.79	-490.11	-262.77	11204.720	1030
102500	-0.39	-3.59	-0.72	-497.28	-269.93	11204.827	1030
102600	-0.14	-3.12	-0.70	-504.52	-277.48	11204.922	1030
102700	-0.42	-2.23	-0.66	-510.97	-284.88	11205.025	1031
102800	-0.17	-2.17	-0.76	-504.23	-279.79	11205.120	1031
102900	0.15	-2.17	-0.94	-496.88	-272.10	11205.227	1031
103000	-0.50	-3.62	-0.76	-491.00	-265.46	11205.312	1031
103100	0.31	-4.49	-0.78	-483.20	-258.18	11205.422	1031
103200	0.15	-6.17	-0.65	-476.14	-250.07	11205.524	1031
103300	-1.03	-8.20	-0.45	-469.13	-244.46	11205.628	1031
103400	-0.02	-9.09	-0.53	-461.13	-237.38	11205.727	1031
103500	-0.43	-9.90	-0.52	-455.31	-230.81	11205.812	1031
103600	0.32	-11.73	-0.43	-446.98	-223.74	11205.927	1031
103700	0.25	-12.74	-0.47	-440.72	-219.43	11206.026	1031
103800	-0.36	-14.79	-0.33	-433.18	-210.83	11206.125	1031
103900	-0.59	-16.17	-0.23	-427.73	-204.68	11206.226	1030
104000	-0.34	-14.49	-0.39	-434.99	-212.33	11206.325	1030
104100	-0.66	-13.09	-0.39	-442.42	-217.61	11206.422	1030
104200	-0.42	-11.65	-0.43	-448.85	-223.55	11206.521	1030
104300	-0.17	-10.04	-0.56	-457.02	-228.69	11206.627	1030
104400	-0.40	-9.10	-0.58	-462.50	-235.39	11206.725	1030
104500	0.22	-7.33	-0.66	-470.42	-243.00	11206.822	1030
104600	-0.22	-5.19	-0.75	-476.99	-249.97	11206.927	1030
104700	-0.64	-5.84	-0.62	-484.37	-257.22	11207.024	1030
104800	-0.27	-3.93	-0.75	-491.96	-262.77	11207.124	1030
104900	0.12	-2.82	-0.77	-498.25	-271.24	11207.226	1030
105000	-0.50	-2.73	-0.66	-506.14	-279.89	11207.327	1030
105100	-1.01	-3.68	-0.46	-511.99	-286.73	11207.423	1030
105200	-0.13	-1.57	-0.58	-516.68	-292.66	11207.527	1031
105300	0.10	-2.02	-0.66	-510.86	-287.08	11207.624	1031
105400	0.48	-1.54	-0.83	-503.66	-279.35	11207.719	1031
105500	0.50	-2.52	-0.86	-496.80	-271.55	11207.824	1031
105600	-0.16	-4.80	-0.67	-490.21	-264.55	11207.923	1031
105700	0.85	-5.95	-0.54	-481.96	-256.21	11208.026	1031
105800	-0.06	-6.71	-0.62	-475.91	-251.54	11208.123	1031
105900	-0.16	-8.67	-0.47	-467.68	-243.50	11208.226	1031
106000	-0.14	-8.69	-0.65	-461.91	-237.72	11208.323	1031
106100	-0.42	-10.66	-0.51	-454.17	-229.55	11208.423	1031
106200	-0.19	-11.71	-0.48	-447.93	-224.26	11208.521	1031
106300	-0.99	-13.61	-0.39	-439.58	-217.30	11208.625	1031
106400	-0.63	-14.98	-0.28	-432.99	-210.60	11208.725	1031
106500	-0.53	-16.03	-0.34	-425.45	-203.89	11208.825	1030
106600	-0.77	-14.99	-0.31	-432.33	-207.95	11208.926	1030
106700	0.05	-13.57	-0.41	-438.91	-215.36	11209.021	1030
106800	-0.87	-11.75	-0.43	-446.85	-223.11	11209.122	1030
106900	0.23	-10.03	-0.60	-453.52	-227.79	11209.225	1030
107000	-0.41	-9.55	-0.46	-460.57	-235.81	11209.325	1030
107100	-0.16	-7.53	-0.64	-468.21	-241.76	11209.422	1030
107200	0.26	-6.15	-0.65	-474.89	-248.31	11209.527	1030
107300	-0.21	-5.15	-0.68	-482.29	-256.18	11209.623	1030
107400	-0.42	-4.31	-0.66	-489.04	-262.49	11209.718	1030
107500	0.37	-2.81	-0.73	-496.35	-270.94	11209.823	1030
107600	-0.14	-3.15	-0.65	-502.58	-277.08	11209.927	1030
107700	-0.89	-3.18	-0.52	-510.56	-286.07	11210.026	1030
107800	-0.05	-1.40	-0.60	-516.63	-292.19	11210.119	1030
107900	-0.30	-2.20	-0.30	-524.41	-301.63	11210.219	1030
108000	0.12	-1.77	-0.21	-529.37	-307.63	11210.304	1031
108000	-0.64	-3.87	-0.03	-525.24	-304.60	11210.367	1031
108100	-0.41	-2.53	-0.37	-519.43	-298.54	11210.467	1031
108200	-0.26	-1.12	-0.70	-512.48	-290.88	11210.562	1031
108300	-0.42	-2.24	-0.70	-506.19	-283.88	11210.656	1031
108400	-0.30	-3.58	-0.63	-498.64	-273.32	11210.766	1031
108500	-0.28	-4.24	-0.65	-492.46	-268.38	11210.866	1031
108600	-0.40	-5.48	-0.54	-485.04	-260.23	11210.965	1031
108700	-0.36	-5.62	-0.67	-477.99	-253.64	11211.062	1031
108800	0.16	-7.06	-0.57	-470.37	-246.19	11211.157	1031
108900	-0.30	-9.32	-0.43	-462.99	-239.26	11211.266	1031
109000	-0.17	-9.78	-0.51	-456.30	-231.97	11211.364	1031
109100	-0.96	-11.74	-0.38	-449.71	-226.53	11211.466	1031
109200	-0.11	-12.43	-0.45	-442.47	-219.40	11211.561	1031
109300	-0.42	-14.44	-0.23	-434.72	-212.02	11211.658	1031
109400	-0.33	-16.24	-0.16	-427.77	-206.20	11211.752	1031
109500	-0.48	-15.15	-0.19	-432.71	-211.50	11211.866	1030
109600	-0.79	-13.36	-0.56	-440.32	-215.94	11211.969	1030
109700	-0.00	-12.29	-0.37	-446.76	-223.04	11212.061	1030
109800	-2.44	-10.94	-0.54	-454.17	-230.06	11212.168	1030
109900	-0.29	-9.22	-0.51	-460.48	-235.88	11212.257	1030
110000	0.64	-7.63	-0.57	-468.28	-242.94	11212.365	1030
110100	-1.18	-7.64	-0.45	-475.63	-249.63	11212.467	1030
110200	-0.14	-4.90	-0.66	-482.30	-256.48	11212.562	1030
110300	0.04	-4.17	-0.65	-489.25	-263.47	11212.664	1030
110400	-0.30	-3.60	-0.63	-496.25	-270.11	11212.761	1030
110500	-0.41	-2.07	-0.70	-503.32	-277.04	11212.863	1030
110600	-0.35	-2.05	-0.64	-510.22	-284.57	11212.960	1030
110700	-0.49	-0.90	-0.63	-517.64	-294.00	11213.063	1030
110800	-1.20	-0.42	-0.34	-524.93	-302.72	11213.168	1031
110900	-0.02	-1.15	-0.53	-519.04	-296.57	11213.261	1031
111000	-0.02	-1.30	-0.67	-512.36	-292.20	11213.364	1031
111100	0.06	-1.15	-0.79	-505.92	-283.00	11213.465	1031
111200	0.03	-4.15	-0.59	-497.92	-274.05	11213.569	1031
111300	-0.25	-3.62	-0.63	-492.15	-268.93	11213.659	1031
111400	0.06	-5.23	-0.60	-484.55	-261.61	11213.762	1031
111500	-0.37	-5.97	-0.61	-478.12	-255.37	11213.867	1031
111600	-0.25	-7.35	-0.54	-470.44	-248.36	11213.966	1031
111700	-0.48	-8.84	-0.54	-462.93	-240.94	11214.068	1031
111800	0.98	-10.04	-0.41	-456.28	-234.12	11214.168	1031
111900	-0.79	-12.24	-0.29	-448.63	-226.41	11214.266	1031
112000	-0.41	-12.99	-0.48	-441.04	-218.40	11214.369	1031
112100	-0.89	-14.61	-0.19	-434.58	-212.65	11214.461	1031
112200	0.26	-16.37	-0.18	-426.64	-205.42	11214.567	1030
112300	-0.63	-14.95	-0.20	-432.88	-210.78	11214.663	1030
112400	-1.07	-13.83	-0.28	-440.67	-218.76	11214.766	1030
112500	1.49	-11.47	-0.49	-447.04	-224.42	11214.869	1030
112600	0.21	-9.65	-0.57	-454.27	-230.47	11214.967	1030
112700	0.02	-9.08	-0.51	-460.79	-236.04	11215.058	1030
112800	-1.68	-6.09	-0.74	-468.61	-246.22	11215.169	1030
112900	-0.98	-7.02	-0.51	-475.73	-250.29	11215.268	1030
113000	-0.17	-4.44	-0.74	-482.51	-256.68	11215.364	1030
113100	-0.26	-3.93	-0.68	-489.23	-263.54	11215.456	1030
113200	-0.13	-3.34	-0.69	-496.43	-271.43	11215.569	1030
113300	0.08	-2.09	-0.67	-503.78	-279.47	11215.667	1030
113400	-0.38	-2.66	-0.55	-510.16	-285.47	11215.750	1030
113500	0.83	-1.88	-0.52	-514.64	-291.19	11215.867	1031
113600	0.03	-1.86	-0.69	-508.36	-286.73	11215.958	1031
113700	-0.22	-2.73	-0.68	-501.45	-277.66	11216.062	1031
113800	-0.39	-3.78	-0.65	-495.53	-272.70	11216.161	1031
113900	-2.00	-4.76	-0.46	-488.21	-264.88	11216.269	1031
114000	-0.12	-5.39	-0.57	-481.55	-257.91	11216.366	1031
114100	-0.06	-5.52	-0.72	-474.00	-250.48	11216.465	1031
114200	-0.31	-7.39	-0.54	-467.16	-243.54	11216.568	1031
114300	0.00	-8.41	-0.60	-459.80	-237.47	11216.662	1031
114400	0.02	-10.37	-0.52	-452.42	-229.91	11216.766	1031
114500	-0.35	-11.93	-0.34	-445.88	-223.36	11216.866	1031
114600	-0.57	-13.63	-0.16	-438.29	-217.81	11216.969	1031
114700	-0.86	-14.91	-0.27	-431.03	-211.17	11217.065	1031
114800	-0.34	-16.02	-0.14	-427.51	-206.98	11217.165	1030
114900	-0.08	-14.44	-0.21	-434.88	-213.91	11217.266	1030
115000	-0.18	-12.87	-0.35	-441.33	-219.73	11217.363	1030
115100	-0.59	-11.92	-0.19	-449.41	-225.55	11217.467	1030
115200	-0.18	-9.38	-0.52	-455.91	-231.40	11217.569	1030
115300	-0.20	-8.94	-0.47	-462.48	-238.00	11217.657	1030
115400	-0.04	-7.21	-0.55	-469.92	-244.91	11217.768	1030
115500	-0.19	-5.82	-0.64	-476.76	-251.27	11217.869	1030
115600	-0.00	-4.44	-0.69	-484.36	-258.75	11217.967	1030
115700	-0.60	-4.33	-0.63	-491.01	-265.39	11218.069	1030
115800	0.09	-4.08	-0.62	-497.91	-271.29	11218.169	1030
115900	0.36	-3.01	-0.51	-505.34	-279.74	11218.268	1030
116000	-0.19	-1.57	-0.62	-512.01	-286.53	11218.367	1030
116100	0.10	-1.33	-0.69	-513.78	-292.48	11218.465	1031
116200	0.04	-2.41	-0.64	-507.49	-285.12	11218.562	1031
116300	-0.68	-3.72	-0.57	-501.03	-279.29	11218.664	1031
116400	-0.46	-3.89	-0.62	-494.30	-271.27	11218.751	1031
116500	-0.35	-4.11	-0.68	-486.60	-262.40	11218.867	1031
116600	-0.42	-5.52	-0.57	-480.56	-257.04	11218.953	1031
116700	0.16	-6.38	-0.64	-472.60	-248.78	11219.062	1031
116800	-0.07	-7.59	-0.55	-466.17	-241.93	11219.167	1031
116900	-0.28	-9.46	-0.44	-459.08	-236.01	11219.265	1031
117000	-0.27	-10.64	-0.33	-451.81	-229.25	11219.366	1031
117100	-0.45	-12.21	-0.31	-444.88	-222.07	11219.465	1031
117200	-0.47	-13.60	-0.33	-436.75	-215.08	11219.569	1031
117300	-1.54	-15.42	-0.06	-430.23	-210.29	11219.666	1031
117400	-0.74	-16.52	-0.07	-423.59	-204.10	11219.765	1030
117500	-0.36	-15.33	-0.20	-429.22	-206.47	11219.865	1030
117600	-0.09	-14.29	-0.18	-436.08	-213.08	11219.966	1030
117700	-0.64	-12.69	-0.26	-443.45	-219.00	11220.062	1030
117800	-0.09	-10.79	-0.42	-450.57	-226.94	11220.157	1030
117900	-0.02	-8.52	-0.64	-458.31	-233.37	11220.266	1030
118000	-0.16	-8.13	-0.51	-464.19	-238.57	11220.366	1030
118100	-0.20	-6.42	-0.61	-472.06	-245.82	11220.465	1030
118200	-1.09	-5.56	-0.49	-479.30	-253.54	11220.569	1030
118300	-0.13	-4.08	-0.66	-486.70	-260.83	11220.656	1030
118400	0.30	-3.44	-0.63	-493.59	-266.93	11220.766	1030
118500	-0.23	-2.92	-0.66	-499.93	-273.48	11220.864	1030
118600	-0.03	-2.42	-0.53	-507.59	-282.24	11220.966	1030
118700	-0.54	-2.17	-0.51	-513.38	-288.61	11221.068	1031
118800	-0.26	-2.44	-0.54	-506.04	-284.05	11221.168	1031
118900	-0.02	-2.73	-0.67	-501.32	-278.53	11221.260	1031
119000	-0.67	-3.90	-0.57	-493.04	-268.81	11221.368	1031
119100	0.21	-3.01	-0.72	-486.91	-263.54	11221.465	1031
119200	-0.48	-6.37	-0.39	-479.06	-255.84	11221.568	1031
119300	-0.21	-6.04	-0.64	-472.07	-249.95	11221.656	1031
119400	-0.13	-7.34	-0.55	-465.42	-241.87	11221.765	1031
119500	-0.27	-8.66	-0.52	-457.79	-236.40	11221.864	1031
119600	-0.25	-10.59	-0.41	-450.05	-227.17	11221.968	1031
119700	-0.92	-12.00	-0.27	-444.26	-221.11	11222.062	1031
119800	-0.42	-13.37	-0.22	-436.00	-214.37	11222.167	1031
119900	-0.79	-15.46	-0.10	-429.39	-207.35	11222.250	1031
120000	-0.88	-16.38	0.07	-424.64	-205.45	11222.368	1030
120100	1.07	-14.13	-0.30	-432.41	-210.79	11222.469	1030
120200	-0.14	-13.36	-0.24	-438.75	-215.88	11222.562	1030
120300	-0.36	-11.68	-0.31	-446.23	-222.16	11222.662	1030
120400	-0.00	-10.19	-0.44	-452.52	-226.82	11222.761	1030
120500	-0.29	-8.23	-0.57	-460.21	-234.57	11222.869	1030
120600	-0.39	-8.16	-0.41	-466.43	-240.62	11222.965	1030
120700	-0.32	-6.49	-0.53	-474.50	-247.55	11223.062	1030
120800	-0.20	-4.99	-0.60	-481.22	-254.89	11223.157	1030
120900	-0.39	-4.20	-0.58	-489.00	-261.06	11223.263	1030
121000	-0.34	-3.50	-0.56	-495.38	-269.82	11223.367	1030
121100	-0.11	-2.53	-0.61	-502.57	-276.34	11223.466	1030
121200	-0.64	-2.08	-0.60	-509.91	-285.96	11223.569	1030
121300	-0.30	-1.10	-0.58	-516.56	-294.17	11223.656	1030
121400	0.44	-3.75	-0.46	-512.32	-291.52	11223.769	1031
121500	0.05	-2.14	-0.61	-506.84	-284.52	11223.864	1031
121600	-0.08	-3.71	-0.55	-499.92	-276.89	11223.965	1031
121700	-0.67	-4.88	-0.48	-493.10	-269.32	11224.062	1031
121800	-0.69	-4.12	-0.61	-485.86	-262.77	11224.167	1031
121900	-0.06	-6.20	-0.45	-478.22	-255.80	11224.267	1031
122000	-0.72	-7.94	-0.35	-471.95	-247.71	11224.364	1031
122100	0.13	-7.76	-0.50	-464.47	-241.12	11224.465	1031
122200	-0.21	-9.29	-0.43	-458.11	-234.47	11224.561	1031
122300	-0.54	-10.62	-0.38	-451.47	-228.77	11224.662	1031
122400	-0.74	-12.85	-0.26	-442.57	-221.18	11224.766	1031
122500	-0.30	-13.91	-0.29	-436.06	-214.72	11224.863	1031
122600	-1.06	-16.91	0.23	-427.90	-207.29	11224.969	1031
122700	-0.77	-15.45	-0.08	-429.91	-209.80	11225.061	1030
122800	0.01	-14.53	-0.04	-437.66	-214.11	11225.168	1030
122900	-0.03	-12.38	-0.31	-443.76	-219.09	11225.255	1030
123000	-0.06	-10.78	-0.32	-451.17	-226.68	11225.367	1030
123100	-0.98	-9.77	-0.32	-458.18	-234.24	11225.468	1030
123200	-0.28	-7.86	-0.48	-464.73	-240.09	11225.562	1030
123300	-0.35	-7.24	-0.44	-471.50	-246.89	11225.663	1030
123400	-1.51	-8.12	-0.15	-478.99	-253.62	11225.768	1030
123500	-0.36	-4.34	-0.62	-486.66	-261.54	11225.862	1030
123600	-0.85	-2.94	-0.57	-492.99	-267.00	11225.968	1030
123700	-0.30	-2.79	-0.61	-499.82	-274.93	11226.065	1030
123800	0.32	-4.31	-0.47	-507.40	-283.36	11226.168	1030
123900	-1.94	-1.35	-0.47	-510.46	-287.14	11226.268	1031
124000	-1.12	-3.43	-0.52	-503.21	-282.03	11226.367	1031
124100	-0.32	-3.15	-0.59	-496.92	-275.07	11226.456	1031
124200	-0.23	-5.05	-0.45	-489.90	-267.37	11226.561	1031
124300	-0.20	-4.24	-0.60	-484.11	-261.04	11226.648	1031
124400	-0.49	-6.15	-0.42	-479.93	-255.78	11226.705	1031
124500	-0.76	-6.96	-0.44	-473.10	-248.63	11226.809	1031
124600	-0.30	-8.05	-0.42	-465.56	-242.31	11226.906	1031
124700	-0.52	-9.58	-0.34	-458.82	-235.94	11227.000	1031
124800	0.63	-9.76	-0.59	-451.53	-227.74	11227.106	1031
124900	-0.34	-11.99	-0.31	-444.32	-222.16	11227.207	1031
125000	0.16	-13.46	-0.27	-437.14	-215.22	11227.308	1031
125100	-0.57	-15.40	-0.08	-430.11	-208.42	11227.405	1031
125200	-0.20	-14.50	-0.33	-429.86	-209.35	11227.508	1030
125300	0.90	-13.87	-0.30	-436.20	-213.16	11227.609	1030
125400	-0.34	-12.88	-0.17	-443.94	-219.47	11227.705	1030
125500	-0.29	-10.85	-0.34	-451.28	-227.90	11227.807	1030
125600	-0.48	-9.12	-0.45	-457.59	-234.31	11227.906	1030
125700	-0.65	-8.08	-0.46	-465.00	-241.20	11228.000	1030
125800	-0.31	-6.52	-0.55	-472.04	-247.64	11228.109	1030
125900	-0.55	-6.26	-0.41	-479.34	-252.73	11228.203	1030
126000	-0.68	-4.63	-0.49	-486.58	-259.75	11228.310	1030
126100	-0.41	-3.93	-0.54	-493.79	-268.60	11228.406	1030
126200	-0.22	-2.45	-0.58	-499.85	-274.70	11228.508	1030
126300	-1.45	-2.63	-0.46	-507.26	-283.44	11228.610	1030
126400	-0.07	-2.35	-0.58	-512.34	-288.99	11228.704	1031
126500	-0.23	-2.43	-0.63	-505.19	-283.42	11228.808	1031
126600	-0.20	-3.79	-0.53	-498.19	-276.56	11228.906	1031
126700	-0.42	-3.98	-0.56	-492.35	-269.84	11229.005	1031
126800	-0.39	-5.02	-0.48	-484.50	-261.27	11229.108	1031
126900	-0.50	-6.33	-0.46	-478.62	-255.91	11229.204	1031
127000	0.42	-6.48	-0.54	-470.24	-248.06	11229.309	1031
127100	-0.47	-8.82	-0.29	-464.07	-240.93	11229.405	1031
127200	-0.75	-9.93	-0.32	-456.84	-234.17	11229.505	1031
127300	-0.06	-11.18	-0.26	-449.81	-228.30	11229.608	1031
127400	-0.43	-12.37	-0.22	-442.34	-221.32	11229.709	1031
127500	-0.40	-14.34	-0.05	-434.65	-212.26	11229.809	1031
127600	-1.81	-15.92	0.35	-427.12	-206.67	11229.910	1031
127700	-0.57	-14.61	-0.13	-431.47	-209.15	11230.009	1030
127800	-0.36	-13.54	-0.14	-438.14	-214.01	11230.107	1030
127900	-0.39	-12.33	-0.17	-444.94	-220.30	11230.207	1030
128000	-0.12	-11.04	-0.17	-452.85	-228.50	11230.310	1030
128100	-0.25	-8.52	-0.49	-458.72	-234.94	11230.405	1030
128200	0.13	-7.03	-0.54	-466.47	-242.26	11230.502	1030
128300	-0.43	-6.55	-0.48	-472.58	-247.26	11230.603	1030
128400	-0.45	-5.43	-0.44	-480.87	-255.29	11230.709	1030
128500	0.03	-3.98	-0.55	-487.17	-261.52	11230.806	1030
128600	-0.32	-3.96	-0.49	-494.69	-268.82	11230.904	1030
128700	-0.24	-2.57	-0.54	-501.06	-276.46	11231.004	1030
128800	-0.34	-2.43	-0.56	-507.77	-283.95	11231.096	1030
128900	-0.47	-2.06	-0.56	-511.94	-289.70	11231.207	1031
129000	0.48	-4.10	-0.52	-505.07	-283.85	11231.310	1031
129100	-0.06	-2.14	-0.62	-498.79	-276.45	11231.405	1031
129200	0.12	-4.68	-0.47	-491.74	-268.71	11231.508	1031
129300	-0.95	-5.00	-0.40	-485.70	-262.35	11231.609	1031
129400	-0.59	-5.20	-0.49	-477.64	-254.22	11231.710	1031
129500	-0.60	-6.94	-0.37	-471.31	-248.66	11231.809	1031
129600	0.07	-7.94	-0.44	-463.90	-241.32	11231.904	1031
129700	-0.07	-9.32	-0.35	-457.55	-234.57	11231.999	1031
129800	0.12	-11.09	-0.23	-449.91	-227.84	11232.107	1031
129900	-0.43	-12.11	-0.18	-442.84	-221.69	11232.206	1031
130000	-0.72	-13.87	-0.07	-435.64	-214.15	11232.305	1031
130100	-0.33	-15.02	-0.09	-428.02	-207.56	11232.405	1031
130200	-0.60	-16.05	0.08	-426.42	-204.56	11232.499	1030
130300	-0.09	-14.38	-0.08	-433.74	-210.62	11232.609	1030
130400	-0.34	-13.38	-0.10	-439.96	-216.59	11232.707	1030
130500	-0.29	-11.36	-0.26	-446.96	-224.01	11232.805	1030
130600	0.10	-9.55	-0.32	-454.81	-231.22	11232.908	1030
130700	-0.53	-8.33	-0.40	-461.57	-237.31	11233.000	1030
130800	0.33	-6.08	-0.56	-468.96	-244.12	11233.109	1030
130900	-0.45	-6.17	-0.43	-475.28	-250.13	11233.205	1030
131000	-0.37	-4.74	-0.44	-482.70	-255.77	11233.307	1030
131100	-0.06	-3.54	-0.54	-489.79	-263.53	11233.404	1030
131200	-0.51	-2.98	-0.36	-496.81	-271.04	11233.509	1030
131300	-0.40	-2.72	-0.49	-503.50	-279.08	11233.603	1030
131400	0.14	-2.44	-0.59	-506.24	-282.43	11233.710	1031
131500	-0.16	-2.57	-0.49	-500.45	-278.02	11233.805	1031
131600	-0.20	-2.69	-0.59	-493.67	-269.64	11233.906	1031
131700	-0.17	-4.22	-0.46	-487.42	-263.58	11233.999	1031
131800	-0.06	-5.59	-0.40	-480.10	-255.13	11234.108	1031
131900	-0.43	-6.57	-0.39	-472.19	-248.08	11234.206	1031
132000	-0.30	-7.29	-0.44	-465.90	-241.17	11234.306	1031
132100	-0.13	-9.37	-0.30	-458.85	-235.41	11234.404	1031
132200	0.11	-10.12	-0.34	-451.74	-228.78	11234.500	1031
132300	-0.12	-11.90	-0.23	-444.25	-221.41	11234.608	1031
132400	-0.07	-14.22	-0.18	-437.74	-214.84	11234.710	1031
132500	0.03	-15.87	0.04	-429.86	-208.23	11234.808	1031
132600	-0.26	-15.82	0.01	-427.74	-206.61	11234.907	1030
132700	-0.08	-14.08	-0.05	-435.94	-213.38	11235.009	1030
132800	-0.45	-12.10	-0.16	-443.35	-219.37	11235.109	1030
132900	-0.66	-11.07	-0.20	-449.68	-225.50	11235.190	1030
133000	0.05	-9.27	-0.31	-456.74	-233.20	11235.303	1030
133100	0.16	-8.84	-0.26	-463.58	-239.48	11235.408	1030
133200	-0.37	-6.81	-0.36	-470.33	-245.90	11235.500	1030
133300	0.19	-4.74	-0.52	-478.56	-253.95	11235.608	1030
133400	-0.44	-5.05	-0.35	-484.78	-260.55	11235.709	1030
133500	-0.10	-3.11	-0.47	-492.34	-267.98	11235.804	1030
133600	-0.22	-3.85	-0.41	-498.50	-273.83	11235.903	1030
133700	0.43	-0.67	-0.57	-506.27	-281.83	11236.000	1030
133800	-0.11	-1.22	-0.54	-512.95	-291.03	11236.101	1030
133900	-0.09	-0.56	-0.52	-515.78	-294.14	11236.207	1031
134000	-0.35	-2.09	-0.44	-508.39	-287.14	11236.310	1031
134100	-0.16	-2.42	-0.49	-502.98	-281.64	11236.405	1031
134200	1.13	-1.34	-0.64	-495.54	-274.29	11236.510	1031
134300	-0.27	-3.56	-0.46	-489.48	-266.85	11236.602	1031
134400	-0.33	-4.97	-0.37	-482.10	-260.01	11236.703	1031
134500	0.02	-6.19	-0.32	-475.53	-252.84	11236.806	1031
134600	0.17	-6.66	-0.47	-467.91	-245.24	11236.905	1031
134700	0.24	-8.41	-0.37	-460.51	-238.27	11237.005	1031
134800	0.97	-9.43	-0.39	-453.91	-231.58	11237.109	1031
134900	-0.40	-12.00	-0.11	-447.36	-224.59	11237.196	1031
135000	-0.49	-13.74	-0.04	-439.32	-218.10	11237.309	1031
135100	-0.10	-14.23	-0.20	-431.89	-210.73	11237.409	1031
135200	-0.36	-16.21	-0.01	-424.99	-206.03	11237.509	1030
135300	-0.28	-14.97	-0.01	-432.08	-210.36	11237.607	1030
135400	-0.69	-13.82	-0.01	-438.63	-215.01	11237.710	1030
135500	0.10	-11.80	-0.16	-446.82	-221.88	11237.810	1030
135600	-0.39	-10.53	-0.30	-452.79	-227.55	11237.906	1030
135700	-0.11	-9.03	-0.30	-460.19	-235.15	11238.000	1030
135800	0.14	-7.64	-0.37	-466.47	-241.83	11238.103	1030
135900	-0.13	-6.47	-0.32	-474.10	-248.75	11238.207	1030
136000	-0.24	-5.22	-0.44	-481.34	-256.90	11238.310	1030
136100	-0.12	-4.08	-0.43	-488.16	-263.15	11238.404	1030
136200	-0.60	-3.44	-0.39	-495.83	-271.67	11238.509	1030
136300	-0.22	-1.80	-0.53	-501.45	-279.06	11238.604	1030
136400	-0.21	-2.32	-0.49	-508.46	-286.81	11238.710	1031
136500	-0.15	-2.20	-0.51	-502.84	-281.72	11238.803	1031
136600	-0.04	-3.16	-0.47	-495.81	-274.84	11238.904	1031
136700	-0.51	-4.97	-0.24	-488.89	-267.17	11239.008	1031
136800	-0.46	-5.60	-0.30	-481.69	-259.91	11239.110	1031
136900	-0.38	-6.23	-0.36	-474.67	-252.50	11239.210	1031
137000	-0.69	-7.57	-0.29	-468.25	-246.43	11239.309	1031
137100	0.83	-8.65	-0.33	-460.28	-237.59	11239.409	1031
137200	-0.71	-10.00	-0.33	-454.32	-230.94	11239.511	1031
137300	-0.16	-11.92	-0.15	-446.52	-223.16	11239.608	1031
137400	-0.19	-13.21	-0.09	-439.90	-218.78	11239.688	1031
137500	-0.16	-15.10	-0.01	-431.89	-211.99	11239.809	1031
137600	0.27	-16.43	0.05	-426.27	-206.82	11239.905	1030
137700	-0.23	-14.69	-0.02	-433.38	-212.61	11239.999	1030
137800	-0.11	-13.33	-0.04	-441.14	-218.18	11240.109	1030
137900	-0.22	-11.40	-0.25	-446.92	-224.11	11240.207	1030
138000	-0.13	-10.17	-0.20	-455.19	-231.61	11240.311	1030
138100	-0.66	-8.87	-0.25	-461.15	-236.80	11240.404	1030
138200	0.11	-7.55	-0.25	-468.58	-243.30	11240.506	1030
138300	-0.35	-6.14	-0.35	-475.39	-250.36	11240.608	1030
138400	0.14	-5.29	-0.32	-483.06	-258.11	11240.703	1030
138500	0.16	-3.42	-0.44	-489.93	-265.03	11240.809	1030
138600	0.25	-2.49	-0.47	-496.27	-272.12	11240.900	1030
138700	0.20	-1.70	-0.45	-503.91	-281.84	11241.008	1030
138800	0.18	-3.54	-0.40	-510.57	-289.81	11241.108	1030
138900	0.00	-1.97	-0.53	-515.09	-295.45	11241.205	1031
139000	-0.35	-2.45	-0.45	-508.94	-289.44	11241.308	1031
139100	-0.20	-3.13	-0.35	-501.86	-280.96	11241.406	1031
139200	-0.60	-3.31	-0.29	-494.85	-274.26	11241.509	1031
139300	-0.05	-5.31	-0.23	-488.51	-268.26	11241.609	1031
139400	-0.44	-5.22	-0.31	-482.79	-261.36	11241.696	1031
139500	-0.25	-6.07	-0.30	-475.45	-254.64	11241.805	1031
139600	0.50	-7.47	-0.18	-468.70	-246.64	11241.908	1031
139700	0.26	-8.30	-0.35	-461.30	-239.83	11241.999	1031
139800	0.42	-10.05	-0.22	-454.64	-233.42	11242.104	1031
139900	-0.03	-11.75	-0.11	-447.19	-224.93	11242.196	1031
140000	0.33	-12.56	-0.06	-438.75	-218.03	11242.309	1031
140100	-0.50	-15.41	0.13	-432.05	-211.97	11242.407	1031
140200	-0.55	-16.24	0.05	-425.38	-204.89	11242.501	1030
140300	-0.57	-14.59	-0.00	-433.27	-211.93	11242.608	1030
140400	-0.08	-12.84	-0.13	-439.18	-217.75	11242.707	1030
140500	-0.22	-11.96	-0.08	-445.06	-222.84	11242.809	1030
140600	-0.03	-10.92	-0.16	-450.61	-227.06	11242.902	1030
140700	-0.29	-9.68	-0.18	-456.76	-234.20	11242.991	1030
140800	0.17	-8.73	-0.30	-460.71	-238.35	11243.045	1030
140900	-0.31	-7.43	-0.25	-467.94	-245.11	11243.147	1030
141000	-0.35	-6.13	-0.29	-474.97	-251.88	11243.246	1030
141100	-0.09	-5.17	-0.32	-482.41	-259.25	11243.344	1030
141200	-0.58	-3.28	-0.52	-489.22	-266.01	11243.451	1030
141300	0.77	-3.12	-0.44	-496.70	-272.61	11243.551	1030
141400	-0.41	-2.69	-0.38	-503.01	-281.10	11243.644	1030
141500	-0.21	-2.03	-0.39	-510.39	-288.75	11243.748	1030
141600	0.29	-0.34	-0.52	-516.60	-297.07	11243.844	1030
141700	-0.12	-1.07	-0.53	-515.76	-298.34	11243.951	1031
141800	-0.61	-3.94	-0.33	-508.74	-289.90	11244.052	1031
141900	-0.44	-3.23	-0.39	-502.41	-281.85	11244.144	1031
142000	-0.22	-2.69	-0.40	-495.49	-274.66	11244.249	1031
142100	-0.26	-3.83	-0.33	-489.02	-266.44	11244.350	1031
142200	-2.12	-6.89	-0.11	-481.65	-259.09	11244.452	1031
142300	0.71	-5.34	-0.48	-474.23	-253.61	11244.551	1031
142400	-0.16	-7.97	-0.15	-467.58	-246.18	11244.646	1031
142500	-0.23	-9.21	-0.28	-460.49	-239.08	11244.750	1031
142600	-0.07	-10.74	-0.11	-453.66	-232.28	11244.846	1031
142700	-0.98	-12.26	-0.22	-445.61	-224.35	11244.952	1031
142800	-0.40	-13.55	-0.06	-439.34	-218.69	11245.041	1031
142900	-0.34	-15.36	0.07	-431.95	-211.90	11245.147	1031
143000	-0.26	-16.63	0.10	-424.86	-206.88	11245.244	1031
143100	0.08	-18.29	0.14	-417.04	-199.49	11245.344	1031
143200	-0.61	-19.97	0.30	-410.17	-192.13	11245.444	1031
143300	-0.02	-21.55	0.35	-403.67	-185.14	11245.548	1030
143400	-0.22	-19.81	0.24	-410.07	-192.62	11245.651	1030
143500	-1.11	-18.75	0.23	-416.40	-197.31	11245.750	1030
143600	-0.53	-16.82	0.09	-423.28	-204.72	11245.844	1030
143700	-0.77	-15.90	0.12	-430.89	-208.62	11245.949	1030
143800	0.02	-14.25	0.03	-437.53	-214.67	11246.040	1030
143900	-0.76	-12.45	-0.04	-445.16	-220.16	11246.146	1030
144000	0.20	-10.70	-0.19	-452.08	-228.76	11246.245	1030
144100	-0.41	-9.33	-0.18	-458.72	-235.87	11246.349	1030
144200	-0.09	-7.48	-0.33	-466.35	-243.35	11246.449	1030
144300	-0.24	-6.01	-0.36	-473.25	-249.99	11246.542	1030
144400	0.01	-5.29	-0.30	-479.82	-256.43	11246.644	1030
144500	-0.16	-4.01	-0.31	-487.27	-261.51	11246.743	1030
144600	-0.03	-3.70	-0.28	-494.34	-270.92	11246.844	1030
144700	-0.22	-1.86	-0.38	-501.28	-279.07	11246.943	1030
144800	0.33	-1.63	-0.43	-508.63	-287.57	11247.052	1030
144900	0.17	-2.98	-0.34	-504.26	-283.54	11247.148	1031
145000	0.11	-3.70	-0.29	-497.98	-276.72	11247.247	1031
145100	0.04	-3.68	-0.31	-490.55	-269.03	11247.347	1031
145200	-0.05	-4.56	-0.31	-484.76	-263.53	11247.438	1031
145300	0.00	-6.13	-0.23	-477.13	-256.22	11247.550	1031
145400	-0.01	-7.25	-0.24	-470.63	-247.51	11247.635	1031
145500	0.81	-8.27	-0.35	-463.14	-240.93	11247.750	1031
145600	-0.14	-9.87	-0.24	-455.47	-234.01	11247.844	1031
145700	0.09	-11.48	-0.11	-448.96	-228.23	11247.942	1031
145800	0.47	-13.52	0.01	-441.16	-219.98	11248.048	1031
145900	0.48	-14.12	-0.07	-434.30	-213.36	11248.150	1031
146000	0.24	-15.56	-0.04	-426.47	-206.39	11248.250	1031
146100	0.10	-17.46	0.26	-420.42	-200.53	11248.351	1031
146200	-0.85	-18.80	0.27	-413.04	-194.38	11248.446	1031
146300	-0.42	-20.15	0.23	-406.36	-188.49	11248.547	1031
146400	-1.28	-21.28	0.37	-404.23	-185.68	11248.651	1030
146500	-1.07	-19.44	0.23	-409.96	-191.19	11248.748	1030
146600	-0.17	-18.21	0.17	-416.53	-196.23	11248.843	1030
146700	-0.39	-16.63	0.17	-424.07	-202.90	11248.949	1030
146800	-0.57	-16.01	0.17	-430.24	-208.17	11249.051	1030
146900	-0.32	-13.87	-0.01	-438.12	-215.75	11249.148	1030
147000	-0.30	-12.29	-0.12	-444.90	-221.41	11249.248	1030
147100	0.79	-10.41	-0.22	-451.79	-227.39	11249.345	1030
147200	0.28	-9.44	-0.16	-459.42	-235.41	11249.450	1030
147300	-0.13	-8.33	-0.17	-465.81	-240.65	11249.550	1030
147400	0.01	-6.84	-0.17	-473.89	-249.98	11249.651	1030
147500	0.10	-5.58	-0.21	-480.17	-256.33	11249.743	1030
147600	-0.66	-4.95	-0.15	-488.06	-263.69	11249.844	1030
147700	-0.20	-3.08	-0.28	-494.34	-269.83	11249.951	1030
147800	-0.10	-2.73	-0.25	-501.42	-278.03	11250.050	1030
147900	-0.17	-3.50	-0.28	-508.72	-286.18	11250.150	1030
148000	0.23	1.09	-0.54	-515.75	-294.48	11250.249	1030
148100	-0.08	-1.83	-0.38	-509.02	-287.50	11250.352	1031
148200	-0.30	-3.08	-0.24	-502.82	-280.32	11250.444	1031
148300	-0.19	-2.69	-0.33	-495.51	-273.75	11250.551	1031
148400	0.56	-4.30	-0.19	-489.15	-266.62	11250.651	1031
148500	-0.01	-4.28	-0.31	-482.45	-260.48	11250.747	1031
148600	-0.57	-6.52	-0.14	-474.88	-254.04	11250.849	1031
148700	-0.01	-6.72	-0.30	-468.96	-245.66	11250.938	1031
148800	0.01	-8.91	-0.18	-460.83	-240.20	11251.047	1031
148900	0.18	-10.09	-0.13	-454.82	-233.45	11251.147	1031
149000	0.20	-11.41	-0.13	-447.44	-226.35	11251.247	1031
149100	-0.02	-13.26	-0.00	-440.64	-219.35	11251.343	1031
149200	0.04	-14.55	0.03	-432.33	-212.41	11251.448	1031
149300	-0.60	-16.82	0.24	-425.09	-205.53	11251.551	1031
149400	0.20	-18.25	0.23	-417.99	-199.14	11251.650	1031
149500	-0.19	-19.38	0.24	-410.76	-192.19	11251.750	1031
149600	-0.14	-21.35	0.38	-404.39	-186.55	11251.843	1031
149700	-0.47	-19.78	0.29	-410.10	-190.88	11251.950	1030
149800	-0.32	-18.12	0.21	-417.10	-197.96	11252.050	1030
149900	-0.46	-16.30	0.11	-424.02	-204.16	11252.150	1030
150000	0.05	-15.69	0.10	-430.46	-207.80	11252.247	1030
150100	0.08	-14.07	0.07	-438.17	-213.59	11252.344	1030
150200	0.52	-12.23	-0.06	-445.18	-220.04	11252.448	1030
150300	-0.46	-11.10	-0.02	-452.49	-227.97	11252.550	1030
150400	-0.01	-9.55	-0.15	-459.11	-234.23	11252.650	1030
150500	-0.24	-8.24	-0.17	-466.18	-241.73	11252.747	1030
150600	-0.07	-5.69	-0.34	-473.74	-247.87	11252.845	1030
150700	-0.12	-5.24	-0.27	-479.99	-253.35	11252.938	1030
150800	-0.39	-5.17	-0.10	-487.70	-262.88	11253.047	1030
150900	0.51	-1.76	-0.39	-494.74	-270.17	11253.151	1030
151000	0.30	-1.58	-0.34	-501.44	-277.84	11253.248	1030
151100	0.76	-1.17	-0.25	-509.28	-287.09	11253.352	1030
151200	-0.16	-1.07	-0.36	-514.92	-293.88	11253.438	1030
151300	0.09	-1.18	-0.28	-510.24	-289.37	11253.550	1031
151400	0.54	-2.23	-0.23	-503.47	-283.18	11253.651	1031
151500	-0.63	-3.40	-0.20	-497.35	-277.25	11253.747	1031
151600	-0.09	-3.78	-0.20	-490.84	-270.15	11253.848	1031
151700	0.07	-4.88	-0.22	-484.16	-260.87	11253.938	1031
151800	-0.25	-5.85	-0.23	-476.44	-253.89	11254.046	1031
151900	-0.03	-6.84	-0.28	-469.73	-245.97	11254.140	1031
152000	-0.40	-8.28	-0.17	-462.21	-238.51	11254.247	1031
152100	-0.55	-10.33	-0.09	-454.91	-232.08	11254.352	1031
152200	-0.35	-11.48	-0.06	-447.74	-227.09	11254.451	1031
152300	-0.03	-12.79	-0.01	-440.11	-217.95	11254.548	1031
152400	-0.53	-14.31	0.01	-434.04	-211.52	11254.639	1031
152500	-0.51	-16.41	0.15	-426.19	-205.13	11254.747	1031
152600	-0.74	-18.22	0.25	-419.23	-197.91	11254.843	1031
152700	-0.57	-19.25	0.25	-412.37	-193.63	11254.938	1031
152800	-0.64	-21.15	0.34	-405.05	-185.42	11255.050	1030
152900	-0.59	-20.15	0.35	-410.70	-190.60	11255.147	1030
153000	-0.89	-18.04	0.22	-417.21	-197.74	11255.247	1030
153100	-0.48	-16.91	0.19	-424.07	-202.85	11255.350	1030
153200	0.04	-15.29	0.09	-431.55	-210.53	11255.449	1030
153300	-0.51	-13.77	0.04	-438.15	-215.31	11255.543	1030
153400	-0.25	-12.58	0.02	-445.78	-220.83	11255.647	1030
153500	0.29	-10.52	-0.22	-452.97	-229.46	11255.750	1030
153600	0.53	-9.53	-0.29	-459.32	-235.95	11255.852	1030
153700	0.64	-7.68	-0.20	-467.04	-242.04	11255.952	1030
153800	-0.16	-6.81	-0.13	-474.03	-249.36	11256.043	1030
153900	0.34	-6.33	0.02	-481.31	-254.88	11256.148	1030
154000	-0.06	-4.03	-0.19	-488.11	-263.11	11256.243	1030
154100	-0.12	-2.38	-0.24	-495.77	-272.75	11256.350	1030
154200	0.20	-1.86	-0.17	-502.17	-277.90	11256.451	1030
154300	-0.18	-1.46	-0.23	-508.81	-285.04	11256.546	1030
154400	0.15	-0.72	-0.27	-509.37	-288.51	11256.649	1031
154500	-0.29	-2.04	-0.21	-503.42	-282.99	11256.744	1031
154600	0.58	-4.23	-0.01	-496.08	-275.44	11256.852	1031
154700	0.31	-4.04	-0.23	-489.81	-268.15	11256.952	1031
154800	-1.16	-5.13	-0.27	-482.32	-261.17	11257.052	1031
154900	0.03	-5.91	-0.19	-476.06	-254.44	11257.139	1031
155000	-0.38	-7.12	-0.20	-468.71	-245.67	11257.248	1031
155100	0.26	-8.80	-0.17	-462.20	-238.45	11257.349	1031
155200	-0.06	-10.24	-0.06	-454.55	-232.82	11257.447	1031
155300	0.17	-11.92	-0.06	-446.83	-224.25	11257.548	1031
155400	0.11	-12.64	-0.05	-440.22	-219.36	11257.637	1031
155500	-0.33	-14.21	0.03	-433.20	-213.10	11257.744	1031
155600	-0.38	-16.23	0.11	-425.86	-205.30	11257.848	1031
155700	-0.27	-17.85	0.20	-418.36	-198.68	11257.944	1031
155800	-0.32	-18.94	0.21	-411.89	-194.03	11258.042	1031
155900	-0.23	-20.84	0.28	-404.31	-187.16	11258.151	1031
156000	-0.95	-20.63	0.31	-405.96	-187.66	11258.244	1030
156100	-0.84	-18.93	0.26	-413.23	-193.72	11258.347	1030
156200	-0.53	-17.46	0.19	-420.52	-200.78	11258.450	1030
156300	-1.27	-16.11	0.24	-427.18	-206.49	11258.552	1030
156400	-0.28	-14.16	0.05	-434.23	-212.13	11258.650	1030
156500	-0.70	-12.87	0.00	-440.43	-217.58	11258.750	1030
156600	-0.87	-11.36	-0.06	-448.27	-223.79	11258.848	1030
156700	0.18	-9.99	-0.11	-455.63	-231.57	11258.951	1030
156800	-0.14	-8.21	-0.20	-462.59	-237.35	11259.048	1030
156900	0.36	-6.53	-0.28	-469.81	-244.85	11259.149	1030
157000	-0.15	-5.56	-0.26	-476.52	-250.34	11259.249	1030
157100	0.33	-4.01	-0.37	-482.70	-257.62	11259.332	1030
157200	-0.03	-3.55	-0.28	-486.45	-263.01	11259.375	1030
157300	-0.63	-2.63	-0.29	-493.45	-270.92	11259.489	1030
157400	0.11	-1.37	-0.26	-501.20	-277.63	11259.593	1030
157500	-0.88	-3.27	-0.14	-507.20	-285.93	11259.692	1030
157600	0.13	-2.06	-0.18	-507.21	-284.70	11259.792	1031
157700	-0.12	-1.16	-0.27	-501.34	-280.38	11259.891	1031
157800	-0.55	-3.77	-0.08	-494.36	-272.33	11259.990	1031
157900	0.09	-3.96	-0.24	-487.34	-264.93	11260.091	1031
158000	0.14	-4.84	-0.21	-480.74	-259.52	11260.187	1031
158100	-0.28	-6.40	-0.21	-473.31	-250.29	11260.281	1031
158200	0.01	-8.22	-0.14	-466.42	-243.24	11260.391	1031
158300	-0.01	-9.69	-0.11	-458.79	-235.68	11260.490	1031
158400	0.25	-10.44	-0.12	-452.51	-230.45	11260.590	1031
158500	0.20	-12.22	-0.07	-445.48	-223.16	11260.688	1031
158600	-0.63	-13.36	-0.07	-437.23	-216.30	11260.792	1031
158700	-0.23	-15.06	0.08	-430.97	-210.71	11260.887	1031
158800	-1.47	-16.89	0.16	-423.14	-202.44	11260.988	1031
158900	-0.33	-18.38	0.23	-416.21	-195.81	11261.093	1031
159000	-1.21	-19.63	0.25	-408.77	-190.98	11261.188	1031
159100	-0.05	-20.57	0.18	-405.07	-187.19	11261.291	1030
159200	-1.30	-19.56	0.24	-411.16	-193.37	11261.390	1030
159300	-0.81	-17.66	0.12	-418.29	-197.52	11261.488	1030
159400	-0.63	-16.89	0.18	-424.69	-202.79	11261.590	1030
159500	-0.73	-14.85	0.04	-432.77	-209.75	11261.693	1030
159600	-0.57	-13.12	-0.04	-438.67	-216.55	11261.783	1030
159700	-0.03	-11.53	-0.08	-446.91	-222.68	11261.888	1030
159800	0.15	-10.07	-0.14	-454.13	-229.36	11261.992	1030
159900	0.51	-8.33	-0.22	-460.77	-234.89	11262.090	1030
160000	0.46	-7.30	-0.15	-468.25	-244.46	11262.193	1030
160100	-0.09	-6.08	-0.17	-474.18	-250.25	11262.283	1030
160200	-0.62	-5.88	-0.12	-482.60	-257.75	11262.393	1030
160300	-0.07	-4.20	-0.08	-488.55	-265.30	11262.488	1030
160400	0.04	-2.46	-0.16	-496.25	-271.70	11262.591	1030
160500	0.10	-2.72	-0.06	-503.16	-280.70	11262.693	1030
160600	-0.28	-3.26	-0.11	-509.52	-288.39	11262.793	1031
160700	-0.48	-2.38	-0.13	-502.04	-282.00	11262.890	1031
160800	-0.12	-2.81	-0.12	-496.39	-275.28	11262.991	1031
160900	-0.04	-3.79	-0.15	-488.90	-268.60	11263.090	1031
161000	-0.01	-4.45	-0.21	-482.71	-261.13	11263.187	1031
161100	-0.32	-5.72	-0.26	-474.67	-254.37	11263.292	1031
161200	-0.27	-6.96	-0.19	-468.81	-246.85	11263.376	1031
161300	0.49	-8.16	-0.25	-460.83	-239.10	11263.490	1031
161400	0.59	-9.46	-0.18	-454.34	-232.31	11263.591	1031
161500	-0.20	-11.65	0.01	-447.09	-226.09	11263.686	1031
161600	-0.35	-12.92	-0.01	-439.40	-219.97	11263.793	1031
161700	-0.53	-14.91	0.06	-432.46	-212.11	11263.887	1031
161800	0.18	-15.86	0.06	-425.62	-205.06	11263.988	1031
161900	-0.78	-18.24	0.20	-418.22	-198.63	11264.088	1031
162000	0.11	-19.93	0.26	-411.03	-192.41	11264.193	1031
162100	-0.41	-21.30	0.34	-404.53	-185.46	11264.286	1031
162200	-0.89	-19.71	0.27	-409.31	-191.21	11264.383	1030
162300	-0.08	-18.02	0.14	-416.18	-198.30	11264.489	1030
162400	-0.39	-16.84	0.10	-422.84	-202.85	11264.586	1030
162500	-0.64	-15.44	0.10	-430.38	-208.81	11264.690	1030
162600	-0.52	-14.21	0.06	-436.95	-213.84	11264.781	1030
162700	-0.14	-12.09	-0.06	-444.18	-220.81	11264.892	1030
162800	-0.40	-10.82	-0.06	-451.34	-227.79	11264.992	1030
162900	-0.00	-9.13	-0.18	-458.88	-234.24	11265.091	1030
163000	-0.40	-8.26	-0.10	-464.66	-242.06	11265.185	1030
163100	-0.26	-6.78	-0.14	-473.06	-249.54	11265.292	1030
163200	-0.45	-5.59	-0.12	-479.16	-255.68	11265.375	1030
163300	-0.28	-3.21	-0.34	-486.97	-264.78	11265.493	1030
163400	-0.38	-2.62	-0.16	-493.89	-272.09	11265.593	1030
163500	0.09	-1.96	-0.15	-500.60	-280.36	11265.687	1030
163600	-0.86	-1.79	-0.11	-507.89	-287.78	11265.793	1030
163700	-0.06	-1.33	-0.16	-514.01	-294.08	11265.875	1030
163800	-0.00	-1.31	-0.19	-511.57	-294.03	11265.984	1031
163900	-0.68	-2.17	-0.10	-504.61	-285.67	11266.081	1031
164000	0.10	-2.07	-0.18	-497.25	-277.15	11266.192	1031
164100	-0.20	-3.31	-0.13	-493.00	-272.36	11266.286	1031
164200	-0.51	-5.03	-0.13	-484.06	-263.14	11266.390	1031
164300	0.08	-5.76	-0.15	-476.60	-256.41	11266.487	1031
164400	-0.51	-7.72	-0.08	-470.14	-248.69	11266.590	1031
164500	-0.31	-7.97	-0.17	-463.46	-242.69	11266.691	1031
164600	0.01	-10.10	-0.06	-455.31	-236.43	11266.792	1031
164700	-0.35	-11.83	0.03	-448.59	-228.89	11266.891	1031
164800	0.13	-12.18	-0.01	-441.63	-223.45	11266.992	1031
164900	-0.51	-14.19	0.05	-435.10	-215.63	11267.088	1031
165000	-0.79	-15.78	0.15	-428.45	-210.13	11267.193	1031
165100	-0.25	-16.82	0.12	-420.26	-203.19	11267.285	1031
165200	-0.18	-18.76	0.22	-413.57	-197.90	11267.374	1031
165300	-0.68	-20.60	0.28	-405.95	-190.50	11267.491	1031
165400	-0.28	-20.78	0.30	-404.35	-187.93	11267.593	1030
165500	-0.67	-19.40	0.19	-410.10	-192.91	11267.687	1030
165600	-0.45	-18.06	0.18	-416.72	-198.31	11267.792	1030
165700	-0.67	-17.28	0.22	-423.50	-205.00	11267.891	1030
165800	0.10	-14.64	0.04	-431.16	-212.55	11267.989	1030
165900	0.94	-13.26	-0.11	-438.25	-214.94	11268.092	1030
166000	-0.15	-11.93	-0.03	-445.19	-222.80	11268.188	1030
166100	0.72	-9.84	-0.13	-452.41	-231.11	11268.291	1030
166200	0.17	-8.61	-0.18	-459.09	-238.46	11268.393	1030
166300	0.15	-7.60	-0.21	-466.16	-242.38	11268.492	1030
166400	-0.25	-6.20	-0.17	-473.24	-249.65	11268.581	1030
166500	0.18	-5.85	-0.07	-480.90	-258.28	11268.692	1030
166600	0.23	-3.20	-0.20	-488.41	-266.58	11268.793	1030
166700	0.10	-2.39	-0.17	-494.53	-273.52	11268.890	1030
166800	-0.13	-3.34	-0.05	-501.99	-283.13	11268.991	1030
166900	0.11	-1.94	-0.07	-508.61	-289.03	11269.092	1030
167000	0.12	-1.39	-0.18	-506.79	-289.22	11269.184	1031
167100	-0.31	-3.31	-0.04	-499.73	-281.49	11269.293	1031
167200	-0.13	-3.24	-0.12	-492.78	-273.60	11269.389	1031
167300	0.20	-3.49	-0.22	-486.80	-266.19	11269.491	1031
167400	-0.51	-5.22	-0.15	-478.95	-261.01	11269.591	1031
167500	0.00	-6.30	-0.18	-472.55	-252.76	11269.687	1031
167600	0.33	-7.79	-0.11	-464.97	-246.62	11269.787	1031
167700	0.46	-9.04	-0.14	-458.53	-238.69	11269.887	1031
167800	-0.14	-10.48	-0.10	-451.44	-231.37	11269.988	1031
167900	-0.04	-12.44	0.03	-444.29	-223.58	11270.083	1031
168000	0.19	-13.57	0.01	-437.41	-217.26	11270.187	1031
168100	-0.14	-15.59	0.14	-429.74	-210.55	11270.287	1031
168200	0.19	-16.94	0.15	-422.61	-205.52	11270.383	1031
168300	-0.63	-18.57	0.23	-415.43	-197.54	11270.488	1031
168400	-0.79	-20.43	0.31	-408.93	-191.66	11270.584	1031
168500	-0.39	-21.05	0.24	-405.26	-188.97	11270.688	1030
168600	-0.42	-19.32	0.23	-410.95	-195.35	11270.788	1030
168700	-0.33	-18.60	0.26	-417.73	-199.09	11270.887	1030
168800	-0.35	-16.28	0.15	-424.80	-206.87	11270.987	1030
168900	0.50	-15.51	0.13	-431.30	-210.31	11271.088	1030
169000	0.19	-13.31	-0.02	-439.15	-218.49	11271.187	1030
169100	1.01	-12.46	0.02	-446.91	-224.46	11271.293	1030
169200	0.07	-10.36	-0.03	-452.69	-232.13	11271.391	1030
169300	0.08	-8.77	-0.12	-460.45	-240.29	11271.491	1030
169400	0.15	-8.18	-0.05	-466.80	-245.85	11271.589	1030
169500	-0.31	-7.24	-0.11	-474.70	-252.04	11271.693	1030
169600	-0.04	-4.90	-0.14	-481.16	-260.91	11271.787	1030
169700	0.32	-3.17	-0.13	-489.22	-268.91	11271.893	1030
169800	-0.17	-2.76	-0.10	-494.93	-275.58	11271.986	1030
169900	0.31	-1.59	-0.13	-502.49	-282.71	11272.090	1030
170000	-0.14	-1.57	-0.12	-507.01	-289.52	11272.185	1031
170100	-0.55	-3.07	-0.07	-500.16	-283.19	11272.291	1031
170200	-0.20	-3.15	-0.07	-493.05	-275.48	11272.389	1031
170300	-0.04	-4.40	-0.10	-486.24	-267.68	11272.488	1031
170400	-0.11	-4.56	-0.28	-478.84	-261.28	11272.592	1031
170500	0.06	-6.76	-0.11	-472.52	-253.68	11272.687	1031
170600	-0.31	-8.36	-0.04	-464.83	-245.37	11272.793	1031
170700	-0.07	-9.04	-0.10	-458.83	-240.43	11272.883	1031
170800	-0.53	-10.47	-0.20	-450.48	-233.30	11272.993	1031
170900	-0.12	-12.00	-0.04	-443.52	-226.01	11273.092	1031
171000	0.33	-13.38	-0.02	-436.96	-220.11	11273.187	1031
171100	0.25	-14.39	0.03	-429.37	-213.44	11273.292	1031
171200	-0.61	-16.50	0.11	-422.70	-207.13	11273.377	1031
171300	-0.74	-17.96	0.14	-415.28	-201.22	11273.491	1031
171400	0.53	-20.36	0.34	-408.55	-192.41	11273.593	1031
171500	-0.65	-21.15	0.24	-401.90	-186.30	11273.687	1031
171600	-1.35	-20.77	0.37	-407.39	-191.30	11273.793	1030
171700	-0.46	-18.84	0.18	-414.00	-195.91	11273.879	1030
171800	-0.93	-17.58	0.15	-421.74	-203.91	11273.992	1030
171900	-0.26	-15.57	0.10	-428.30	-209.50	11274.090	1030
172060	0.16	-14.78	0.10	-432.67	-214.00	11274.154	1030
172065	0.23	-14.36	0.09	-433.55	-214.57	11274.156	1030
172070	0.11	-14.66	0.14	-433.61	-214.72	11274.161	1030
172075	0.26	-14.47	0.07	-433.41	-214.98	11274.167	1030
172080	0.19	-14.11	0.08	-433.93	-215.29	11274.171	1030
172085	-0.51	-14.00	0.08	-434.92	-216.40	11274.173	1030
172090	-0.77	-14.24	0.12	-435.16	-216.89	11274.180	1030
172095	-0.50	-14.23	0.05	-435.52	-217.30	11274.186	1030
172100	-0.38	-14.15	0.13	-435.50	-217.51	11274.188	1030
172105	-0.02	-14.06	0.09	-435.86	-217.49	11274.198	1030
172110	0.49	-13.95	0.02	-436.01	-217.57	11274.200	1030
172115	-0.03	-13.60	0.04	-436.70	-218.57	11274.204	1030
172120	-0.01	-13.61	0.05	-437.18	-218.70	11274.213	1030
172125	0.05	-13.47	0.05	-436.98	-218.74	11274.217	1030
172130	-0.11	-13.57	0.05	-437.05	-218.71	11274.219	1030
172135	0.39	-13.06	-0.05	-438.38	-219.88	11274.227	1030
172140	0.50	-12.73	-0.07	-438.51	-220.24	11274.232	1030
172145	0.87	-12.63	-0.04	-438.54	-220.55	11274.234	1030
172150	0.08	-12.88	-0.03	-438.44	-220.08	11274.243	1030
172155	-0.30	-12.57	-0.03	-439.86	-221.11	11274.248	1030
172160	-0.08	-12.42	-0.04	-440.14	-221.53	11274.250	1030
172165	-0.26	-12.82	0.03	-440.33	-221.60	11274.257	1030
172170	-0.08	-12.81	-0.01	-440.21	-221.71	11274.261	1030
172175	-0.27	-12.49	-0.08	-440.97	-222.43	11274.266	1030
172180	-0.54	-12.63	-0.00	-441.71	-223.33	11274.269	1030
172185	-0.76	-12.66	-0.02	-441.76	-223.29	11274.278	1030
172190	-0.46	-12.11	0.03	-441.90	-222.66	11274.281	1030
172195	-0.60	-12.28	-0.03	-442.23	-223.69	11274.285	4722
172200	-0.24	-11.94	-0.04	-443.38	-224.56	11274.292	7030
172205	-0.09	-11.77	-0.02	-443.41	-225.03	11274.297	7030
172210	-0.56	-11.64	-0.07	-443.77	-225.52	11274.302	7030
172215	-0.22	-11.92	-0.06	-444.03	-225.48	11274.305	7030
172220	-0.13	-12.40	0.07	-443.97	-225.51	11274.312	7030
172225	-0.65	-12.10	0.03	-444.04	-225.38	11274.313	7030
172230	-0.11	-12.57	0.01	-439.01	-222.58	11274.323	7070
172235	-0.95	-13.17	-0.03	-437.92	-223.00	11274.326	7110
172240	1.65	-12.31	-0.04	-438.01	-222.82	11274.332	7110
172245	0.69	-12.97	-0.08	-435.59	-219.69	11274.339	7110
172250	-0.18	-13.21	0.02	-438.28	-223.38	11274.342	7110
172255	-0.38	-12.75	-0.07	-438.43	-223.20	11274.344	7110
172260	-0.60	-13.13	0.01	-435.89	-220.67	11274.352	7110
172265	-0.12	-12.96	0.00	-437.07	-221.92	11274.357	7110
172270	-1.12	-13.11	0.11	-438.60	-224.77	11274.363	7110
172275	0.05	-12.67	0.00	-438.85	-224.42	11274.369	7110
172280	0.07	-13.12	0.03	-436.84	-220.18	11274.373	7110
172285	-0.53	-13.20	0.01	-437.59	-222.09	11274.375	7110
172290	-0.27	-13.24	0.05	-438.09	-223.48	11274.381	7110
172295	-0.19	-12.87	0.05	-439.60	-225.11	11274.387	7110
172300	0.21	-12.82	0.03	-438.26	-222.77	11274.391	7110
172305	-0.29	-13.05	0.03	-438.23	-223.13	11274.396	7110
172310	-0.55	-12.99	-0.02	-438.65	-223.75	11274.402	7110
172315	0.07	-12.90	-0.03	-437.05	-221.56	11274.406	7110
172320	-0.57	-13.13	0.02	-437.25	-221.63	11274.410	7110
172325	-0.64	-12.97	0.07	-439.09	-225.15	11274.416	7110
172330	0.87	-12.88	-0.00	-438.31	-223.28	11274.421	7110
172335	0.04	-12.91	-0.05	-438.59	-223.71	11274.423	7110
172340	-0.27	-13.09	-0.01	-437.53	-221.94	11274.431	7110
172345	0.08	-13.33	-0.03	-437.20	-222.22	11274.438	7110
172350	-0.32	-12.97	0.04	-439.71	-225.56	11274.441	7110
172355	-0.29	-12.94	0.03	-439.09	-224.72	11274.448	7110
172360	-0.16	-12.95	-0.01	-438.20	-223.62	11274.451	7110
172365	-0.13	-13.00	0.03	-437.61	-222.74	11274.454	7110
172370	-0.34	-13.10	0.02	-436.95	-221.95	11274.462	7110
172375	0.03	-12.82	-0.07	-437.54	-223.13	11274.468	7110
172380	0.29	-12.83	-0.02	-436.75	-220.94	11274.469	7110
172385	-0.04	-13.06	-0.01	-435.87	-220.05	11274.477	7110
172390	0.16	-13.22	-0.04	-436.60	-221.19	11274.481	7110
172395	-0.22	-13.22	0.00	-436.82	-221.81	11274.486	7110
172400	0.23	-12.83	0.03	-437.39	-221.92	11274.492	7110
172405	-0.54	-12.95	-0.01	-436.45	-220.73	11274.497	7110
172410	-0.18	-13.16	-0.01	-436.29	-221.27	11274.500	7110
172415	-0.35	-13.09	0.00	-437.65	-222.90	11274.507	7110
172420	0.02	-12.80	-0.02	-437.58	-222.37	11274.510	7110
172425	0.38	-13.20	0.06	-436.18	-221.03	11274.519	7110
172430	-0.13	-13.31	0.03	-437.78	-222.92	11274.519	7110
172435	-0.69	-12.89	0.04	-438.48	-223.56	11274.527	7110
172440	0.22	-13.02	0.01	-437.42	-223.20	11274.531	7110
172445	0.01	-12.87	0.04	-438.72	-223.73	11274.536	7110
172450	-0.23	-13.17	0.07	-438.27	-223.82	11274.542	7110
172455	-0.50	-13.19	-0.03	-437.90	-223.06	11274.547	7110
172460	-0.14	-13.20	0.03	-437.71	-221.87	11274.549	7110
172465	-0.30	-13.17	0.08	-438.95	-224.51	11274.557	7110
172470	0.03	-12.67	-0.03	-438.93	-223.97	11274.561	7110
172475	-0.37	-12.90	0.01	-437.16	-221.64	11274.566	7110
172480	-0.33	-13.10	0.03	-436.87	-221.45	11274.572	7110
172485	0.58	-12.95	0.20	-438.87	-224.41	11274.578	7110
172490	-0.21	-12.90	-0.01	-437.98	-223.07	11274.578	7110
172495	-0.47	-12.77	0.03	-438.44	-224.22	11274.587	7110
172500	0.35	-13.07	0.09	-437.96	-223.58	11274.592	7110
172505	0.32	-13.08	0.08	-438.22	-223.56	11274.594	7110
172510	-0.37	-13.32	0.03	-438.77	-223.67	11274.603	7110
172515	-0.08	-12.75	0.05	-438.94	-224.72	11274.606	7110
172520	0.31	-12.91	0.06	-438.61	-223.93	11274.609	7110
172525	-0.18	-12.90	0.02	-437.70	-222.17	11274.616	7110
172530	-0.00	-12.91	-0.04	-438.08	-223.05	11274.622	7110
172535	-0.04	-13.19	-0.01	-438.15	-222.08	11274.625	7110
172540	-0.37	-13.44	-0.00	-437.36	-221.43	11274.632	7110
172545	-0.47	-13.13	0.04	-438.34	-222.56	11274.635	7110
172550	0.11	-12.61	-0.04	-439.28	-224.59	11274.641	7110
172555	-0.28	-13.16	-0.02	-437.60	-221.60	11274.645	7110
172560	-0.16	-12.55	-0.03	-437.78	-222.03	11274.653	7110
172565	-0.21	-13.08	0.02	-436.68	-220.92	11274.656	7110
172570	-0.31	-13.25	0.05	-437.75	-222.44	11274.659	7110
172575	-0.62	-12.93	0.03	-439.57	-225.17	11274.666	7110
172580	0.30	-13.04	0.04	-438.29	-223.09	11274.672	7110
172585	-0.25	-12.95	0.05	-439.70	-225.04	11274.673	7110
172590	-0.13	-13.53	-0.05	-436.73	-221.21	11274.683	7110
172595	-0.19	-12.93	-0.08	-437.86	-222.22	11274.686	7110
172600	0.38	-13.15	-0.11	-436.46	-220.67	11274.693	7110
172605	-0.51	-12.95	-0.03	-436.95	-221.46	11274.698	7110
172610	-0.06	-13.00	-0.02	-437.36	-221.74	11274.702	7110
172615	-0.57	-13.04	-0.02	-437.56	-221.72	11274.704	7110
172620	0.21	-13.38	0.05	-437.02	-221.71	11274.713	7110
172625	-0.60	-13.17	0.08	-437.34	-222.16	11274.717	7110
172630	-0.18	-13.08	0.04	-438.19	-223.36	11274.719	7110
172635	-0.44	-12.94	0.02	-438.42	-223.43	11274.727	7110
172640	-0.18	-13.02	0.03	-438.96	-224.46	11274.732	7110
172645	0.25	-12.80	0.05	-438.30	-223.65	11274.734	7110
172650	-0.22	-12.89	0.02	-438.22	-222.97	11274.742	7110
172655	-0.21	-13.09	0.04	-437.16	-221.68	11274.748	7110
172660	0.13	-12.95	0.01	-437.66	-222.01	11274.750	7110
172665	-0.25	-12.92	0.02	-438.27	-223.37	11274.753	7110
172670	0.12	-13.01	-0.03	-436.67	-221.44	11274.760	7110
172675	0.14	-13.23	-0.06	-436.09	-219.98	11274.766	7110
172680	-0.29	-13.12	0.03	-437.50	-221.42	11274.771	7110
172685	0.28	-12.74	0.00	-438.25	-222.98	11274.777	7110
172690	-0.73	-13.26	-0.00	-437.35	-221.30	11274.781	7110
172695	-0.21	-13.01	-0.01	-437.75	-222.08	11274.783	7110
172700	-0.39	-13.23	0.03	-438.51	-223.27	11274.790	7110
172705	0.09	-12.70	-0.05	-438.44	-223.14	11274.797	7110
172710	-0.49	-13.24	-0.01	-438.58	-222.78	11274.800	7110
172715	-0.43	-12.88	-0.01	-438.20	-222.85	11274.808	7110
172720	0.33	-13.00	0.01	-437.49	-222.41	11274.811	7110
172725	-0.28	-13.04	0.06	-438.12	-223.08	11274.818	7110
172730	-0.05	-12.89	-0.03	-437.86	-222.55	11274.822	7110
172735	-0.05	-13.03	-0.06	-438.18	-222.94	11274.827	7110
172740	0.07	-13.02	0.01	-437.64	-222.05	11274.829	7110
172745	-0.32	-12.96	0.02	-438.11	-222.62	11274.838	7110
172750	-0.22	-13.04	-0.02	-437.16	-221.96	11274.842	7110
172755	-1.02	-13.10	0.11	-438.56	-223.41	11274.848	7110
172760	-0.15	-12.81	0.02	-438.18	-223.44	11274.851	7110
172765	-0.10	-13.07	0.08	-437.71	-222.75	11274.857	7110
172770	0.16	-13.07	-0.02	-437.00	-221.71	11274.859	7110
172775	0.11	-12.92	-0.01	-437.62	-223.22	11274.868	7110
172780	0.04	-13.06	-0.01	-438.28	-222.93	11274.872	7110
172785	0.31	-13.10	0.05	-437.80	-222.93	11274.875	7110
172790	-1.00	-13.14	0.00	-439.30	-224.53	11274.878	7110
172795	0.23	-12.69	0.02	-440.07	-225.49	11274.887	7110
172800	0.34	-12.91	0.03	-439.27	-223.88	11274.891	7110
172805	-0.14	-13.00	-0.01	-438.28	-223.00	11274.897	7110
172810	-0.49	-13.06	0.00	-438.08	-222.94	11274.902	7110
172815	-0.56	-12.93	0.02	-438.85	-223.84	11274.906	7110
172820	-0.26	-12.87	0.01	-439.03	-224.39	11274.910	7110
172825	0.01	-13.22	0.10	-439.00	-224.40	11274.915	7110
172830	0.30	-12.82	0.01	-438.85	-223.29	11274.921	7110
172835	-0.15	-13.07	-0.01	-438.52	-223.06	11274.926	7110
172840	-0.83	-13.10	-0.02	-437.74	-222.58	11274.930	7110
172845	0.24	-13.01	-0.00	-438.35	-223.09	11274.937	7110
172850	-0.15	-13.03	0.02	-438.69	-223.62	11274.939	7110
172855	-0.87	-12.98	0.05	-439.57	-224.28	11274.945	7110
172860	0.32	-12.97	-0.00	-437.68	-221.71	11274.952	7110
172865	0.06	-13.21	-0.01	-436.94	-221.50	11274.954	7110
172870	0.19	-13.00	0.02	-437.56	-222.19	11274.961	7110
172875	-0.73	-12.96	-0.07	-437.62	-221.97	11274.966	7110
172880	0.16	-13.07	0.02	-438.13	-223.13	11274.969	7110
172885	-0.16	-12.95	0.10	-438.61	-223.21	11274.975	7110
172890	-1.02	-12.99	0.02	-438.26	-222.98	11274.983	7110
172895	0.13	-13.16	0.07	-439.46	-224.64	11274.984	7110
172900	-0.44	-12.73	0.04	-439.11	-224.03	11274.994	7110
172905	0.12	-13.13	0.01	-437.61	-222.78	11274.996	7110
172910	-0.05	-13.07	0.01	-438.81	-223.91	11275.000	7110
172915	0.07	-13.08	0.01	-439.64	-224.60	11275.004	7110
172920	0.78	-13.25	-0.03	-438.13	-222.27	11275.012	7110
172925	-0.42	-13.04	0.01	-437.93	-222.04	11275.016	7110
172930	-0.36	-12.98	-0.00	-438.20	-222.87	11275.022	7110
172935	-0.06	-12.99	-0.02	-438.38	-223.19	11275.027	7110
172940	0.56	-12.78	0.07	-439.00	-222.91	11275.033	7110
172945	-0.14	-13.16	0.07	-438.86	-223.82	11275.035	7110
172950	-0.15	-12.84	0.00	-438.65	-222.96	11275.041	7110
172955	-0.29	-13.01	-0.02	-438.33	-223.05	11275.047	7110
172960	0.10	-13.12	0.03	-438.25	-223.01	11275.050	7110
172965	-0.32	-13.04	0.05	-439.27	-224.14	11275.058	7110
172970	-0.26	-12.70	0.02	-439.26	-224.73	11275.062	7110
172975	0.32	-12.91	-0.06	-437.75	-222.12	11275.064	7110
172980	-0.80	-13.24	0.04	-437.42	-221.66	11275.071	7110
172985	-0.55	-12.93	0.02	-438.37	-223.60	11275.076	7110
172990	0.69	-12.85	-0.08	-437.04	-221.65	11275.078	7110
172995	-0.58	-13.20	-0.03	-437.60	-222.26	11275.087	7110
173000	-0.11	-12.88	-0.02	-438.16	-222.90	11275.092	7110
173005	-0.82	-13.42	0.09	-438.41	-222.87	11275.095	7110
173010	-0.39	-13.00	0.06	-439.55	-225.80	11275.101	7110
173015	0.65	-12.83	-0.02	-440.81	-226.87	11275.107	7110
173020	-0.34	-12.85	-0.01	-439.15	-224.33	11275.109	7110
173025	-0.07	-13.17	0.09	-440.46	-225.75	11275.119	7110
173030	0.06	-12.76	-0.01	-440.25	-225.51	11275.121	7110
173035	-0.25	-12.56	-0.06	-438.34	-223.10	11275.125	7110
173040	0.02	-13.19	0.01	-437.61	-221.61	11275.130	7110
173045	0.19	-12.88	0.01	-438.62	-223.50	11275.137	7110
173050	-0.53	-12.88	-0.01	-438.00	-222.31	11275.141	7110
173055	-0.61	-13.24	0.04	-438.22	-222.25	11275.148	7110
173060	-0.36	-12.92	-0.03	-438.38	-222.62	11275.151	7110
173065	0.13	-12.95	-0.01	-437.59	-222.08	11275.156	7110
173070	-0.35	-13.01	-0.02	-438.37	-222.81	11275.159	7110
173075	-0.54	-13.16	-0.05	-437.71	-221.20	11275.166	7110
173080	-0.21	-12.94	-0.05	-438.08	-222.98	11275.171	7110
173085	-0.41	-12.84	-0.08	-437.78	-223.05	11275.178	7110
173090	-0.33	-13.23	-0.01	-438.27	-223.00	11275.183	7110
173095	0.02	-12.97	-0.07	-438.09	-222.31	11275.187	7110
173100	-0.22	-12.92	-0.01	-437.95	-222.69	11275.189	7110
173105	-0.04	-13.10	-0.05	-436.53	-220.72	11275.196	7110
173110	-0.81	-13.21	-0.02	-437.61	-221.93	11275.201	7110
173115	-0.93	-13.32	-0.01	-435.74	-221.72	11275.208	7110
173120	-0.14	-12.87	0.02	-437.61	-222.49	11275.213	7110
173125	0.12	-13.17	0.01	-435.65	-220.14	11275.217	7110
173130	0.16	-12.85	-0.07	-436.29	-221.21	11275.219	7110
173135	0.46	-13.25	-0.05	-437.09	-221.44	11275.226	7110
173140	-0.99	-12.84	0.01	-439.10	-224.27	11275.232	7110
173145	-0.38	-13.15	0.03	-439.37	-225.22	11275.234	7110
173150	-0.08	-12.83	0.01	-440.17	-225.71	11275.241	7110
173155	0.30	-12.73	-0.03	-438.00	-222.38	11275.248	7110
173160	-0.53	-13.02	0.03	-438.28	-223.33	11275.250	7110
173165	0.08	-12.99	0.06	-438.26	-223.40	11275.255	7110
173170	0.52	-13.00	-0.01	-437.78	-222.50	11275.263	7110
173175	-0.68	-13.19	-0.01	-437.96	-222.42	11275.266	7110
173180	0.21	-12.75	-0.02	-438.53	-223.19	11275.269	7110
173185	-0.10	-13.03	0.02	-437.58	-221.67	11275.276	7110
173190	-0.28	-13.03	-0.05	-438.28	-223.00	11275.281	7110
173195	-0.05	-12.90	-0.07	-438.36	-223.57	11275.285	7110
173200	-0.88	-13.39	0.09	-438.47	-223.14	11275.292	7110
173205	0.07	-12.65	0.03	-439.81	-225.55	11275.296	7110
173210	0.02	-13.17	0.00	-438.30	-222.61	11275.298	7110
173215	-0.49	-13.10	-0.01	-438.59	-223.95	11275.306	7110
173220	-0.56	-12.82	-0.04	-439.78	-224.83	11275.312	7110
173225	-0.04	-12.94	0.02	-439.03	-224.04	11275.314	7110
173230	0.12	-13.20	-0.03	-438.34	-223.30	11275.323	7110
173235	-0.29	-13.21	-0.01	-438.55	-223.27	11275.326	7110
173240	0.31	-12.67	-0.02	-439.21	-224.44	11275.329	7110
173245	-0.36	-13.10	0.08	-438.64	-223.19	11275.339	7110
173250	-0.34	-12.65	-0.03	-438.95	-223.86	11275.343	7110
173255	-0.14	-13.06	-0.01	-438.56	-223.01	11275.344	7110
173260	-0.24	-13.26	0.04	-438.61	-223.01	11275.351	7110
173265	-0.67	-12.94	-0.01	-439.40	-224.43	11275.357	7110
173270	0.26	-12.94	-0.01	-438.32	-222.92	11275.359	7110
173275	-0.49	-13.07	-0.01	-439.08	-223.86	11275.370	7110
173280	-0.19	-13.16	0.05	-438.14	-223.13	11275.372	7110
173285	-0.05	-12.95	0.04	-439.31	-224.36	11275.375	7110
173290	-0.12	-12.80	-0.01	-438.68	-223.25	11275.380	7110
173295	0.24	-13.04	-0.03	-437.89	-222.50	11275.388	7110
173300	0.17	-13.02	-0.00	-438.02	-221.98	11275.391	7110
173305	-0.45	-13.00	0.06	-438.63	-223.34	11275.397	7110
173310	0.19	-13.19	-0.01	-437.81	-222.21	11275.402	7110
173315	-0.54	-13.10	-0.05	-438.21	-222.41	11275.406	7110
173320	0.00	-12.80	0.03	-438.30	-222.82	11275.408	7110
173325	0.36	-12.85	-0.00	-439.70	-225.02	11275.418	7110
173330	0.31	-12.67	-0.03	-438.82	-223.34	11275.421	7110
173335	-0.22	-12.87	-0.11	-437.61	-221.74	11275.426	7110
173340	-0.06	-13.15	-0.06	-437.37	-221.55	11275.430	7110
173345	-0.89	-12.91	-0.06	-438.42	-223.32	11275.436	7110
173350	-0.29	-12.98	-0.05	-438.08	-223.25	11275.438	7110
173355	-0.04	-12.98	-0.05	-438.74	-223.40	11275.447	7110
173360	-0.62	-13.00	-0.03	-439.53	-224.52	11275.451	7110
173365	-0.55	-13.16	0.09	-439.49	-224.17	11275.454	7110
173370	-0.22	-13.11	0.08	-440.71	-226.78	11275.461	7110
173375	0.13	-12.93	0.02	-439.21	-224.22	11275.468	7110
173380	0.30	-13.17	0.05	-438.84	-223.86	11275.469	7110
173385	-0.04	-13.02	-0.01	-438.45	-222.39	11275.478	7110
173390	-0.45	-13.07	0.02	-438.26	-222.91	11275.482	7110
173395	0.39	-12.87	-0.06	-438.20	-222.88	11275.484	7110
173400	-0.35	-13.12	-0.03	-437.48	-221.77	11275.491	7110
173405	0.74	-12.97	0.03	-437.78	-222.73	11275.498	7110
173410	0.26	-12.97	-0.01	-438.90	-224.20	11275.500	7110
173415	0.23	-12.78	-0.04	-439.52	-224.25	11275.507	7110
173420	-0.12	-13.17	0.04	-438.33	-223.01	11275.512	7110
173425	-0.54	-12.96	0.13	-439.79	-225.29	11275.518	7110
173430	0.14	-12.91	-0.01	-439.35	-224.29	11275.521	7110
173435	-0.90	-13.19	-0.03	-438.00	-221.98	11275.528	7110
173440	-0.28	-13.04	0.06	-438.98	-224.11	11275.531	7110
[truncated: 90,919 more rows]
