# Supplementary material for: Structural characterization of the saxitoxin-targeting APTSTX1 aptamer using optical tweezers and molecular dynamics simulations
Source: PLoS One. 2019 Nov 7;14(11):e0222468. doi: 10.1371/journal.pone.0222468 (PMC6837747; doi:10.1371/journal.pone.0222468)
Supplement: S1 File — Data repository, aptamer control condition and aptamer under SXT. (ZIP) [file pone.0222468.s005.zip › Data/Data/August/080815/10aCOM.txt]

Instrument name = Christians toy
*****Calibration values *****
TrapA Temperature Fudge	-0.400000
TrapB Temperature Fudge	-1.550000
TrapA Force Sensitivity	0.025700	0.026000	0.032000
TrapB Force Sensitivity	0.026200	0.027400	0.032000
TrapA Lever Sensitivity	15000.000000	14500.000000	0.000000
TrapB Lever Sensitivity	15200.000000	14500.000000	0.000000
Motor Threshold	20	20	20
*****Initial Preference Settings*****
ForceRateDiv	1
ForceGain	32
PosRateDivA	3
PosRateDivB	3
PositionGainA	32
PositionGainB	32
GotoSpeedX	10
GotoSpeedY	10
GotoSpeedZ	5
MaxDataFileSize	10000000
HopDistance	2
*CycleCount/n____	1
*A_PsdX__________	0
*A_PsdY__________	0
*A_PsdSum________	0
*A_Iris__________	0
*A_LeverX________	0
*A_LeverY________	0
*A_LeverSum______	0
*B_PsdX__________	0
*B_PsdY__________	0
*B_PsdSum________	0
*B_Iris__________	0
*B_LeverX________	0
*B_LeverY________	0
*B_LeverSum______	0
*A_Temperature___	0
*B_Temperature___	0
*X_force_________	1
*Y_force_________	1
*Z_force_________	1
*Tension_________	0
*A_dist-X________	0
*A_dist-Y________	1
*B_dist-X________	0
*B_dist-Y________	1
*Motor_X_________	0
*Motor_Y_________	0
*Motor_Z_________	0
*MotorVel_X______	0
*MotorVel_Y______	0
*MotorVel_Z______	0
*A_trapPIC_Err___	0
*B_trapPIC_Err___	0
*comPIC_Err______	0
*A_CycleCount____	0
*B_CycleCount____	0
*Motor_CycleCount	0
*time(sec)_______	1
*Status__________	1
*Null____________	0
samples/line_HI	400
samples/line_LO	20
goto0	8388608	8388608	8388608
goto1	8411736	8394822	8402837
goto2	8450028	8417272	8403086
goto3	8447226	8363526	8403898
goto4	8422772	8353948	8399333
goto5	8388608	8388608	8388608
goto6	8388608	8388608	8388608
goto7	8388608	8388608	8388608
goto8	8388608	8388608	8388608
goto9	8388608	8388608	8388608
yourXYZint	123	456	789
MaxForceP1	10.000000
MinForceP1	2.000000
PullRateP1	100.000000
refoldTime1	0.000000
unfoldTime1	0.000000
MaxForceP2	75.000000
MinForceP2	2.000000
PullRateP2	1000.000000
refoldTime2	0.000000
unfoldTime2	0.000000
MaxForceP3	10.000000
MinForceP3	-10.000000
PullRateP3	1.000000
refoldTime3	2.000000
unfoldTime3	2.000000
constForce1	12.000000
constForce2	20.000000
yourFloat	1.234000
yourXYZfloat	1.000000	2.000000	3.000000
*****End Initial Preference Settings*****

Zero-Force Offsets (pN)  -1.677443	4.395413	-42.441811
0	trapA_Empty_PSD_Sum = 20841
        trapB_Empty_PSD_Sum = 21330
        trapA_Empty_Iris = 18943
        trapB_Empty_Iris = 20712
        trapA_Full_PSD_Sum = 20999
        trapB_Full_PSD_Sum = 21011
        trapA_Full_Iris = 19215
        trapB_Full_Iris = 20543
455	   minForce-limit
1685	   maxForce-limit
1880	tempA = 23.289	tempB = 23.717
2830	   minForce-limit
4005	   maxForce-limit
5145	   minForce-limit
6225	   maxForce-limit
7305	   minForce-limit
8370	   maxForce-limit
9500	   minForce-limit
10695	   maxForce-limit
11930	tempA = 23.295	tempB = 23.715
   minForce-limit
13130	   maxForce-limit
14090	   minForce-limit
15130	   maxForce-limit
16220	   minForce-limit
17300	   maxForce-limit
18415	   minForce-limit
19540	   maxForce-limit
20675	   minForce-limit
21770	   maxForce-limit
21945	tempA = 23.287	tempB = 23.714
22780	   minForce-limit
23780	   maxForce-limit
24780	   minForce-limit
25795	   maxForce-limit
26795	   minForce-limit
27745	   maxForce-limit
28615	   minForce-limit
29425	   maxForce-limit
30325	   minForce-limit
31285	   maxForce-limit
32005	tempA = 23.287	tempB = 23.727
32270	   minForce-limit
33270	   maxForce-limit
34240	   minForce-limit
35150	   maxForce-limit
35995	   minForce-limit
36915	   maxForce-limit
37940	   minForce-limit
38975	   maxForce-limit
40020	   minForce-limit
41050	   maxForce-limit
41940	   minForce-limit
42030	tempA = 23.276	tempB = 23.727
42845	   maxForce-limit
43845	   minForce-limit
44820	   maxForce-limit
45790	   minForce-limit
46790	   maxForce-limit
47760	   minForce-limit
48745	   maxForce-limit
49620	   minForce-limit
50475	   maxForce-limit
51510	   minForce-limit
52085	tempA = 23.294	tempB = 23.718
52555	   maxForce-limit
53505	   minForce-limit
54415	   maxForce-limit
55315	   minForce-limit
56235	   maxForce-limit
57275	   minForce-limit
58415	   maxForce-limit
59460	   minForce-limit
60465	   maxForce-limit
61595	   minForce-limit
62150	tempA = 23.289	tempB = 23.722
62690	   maxForce-limit
63785	   minForce-limit
64925	   maxForce-limit
65895	   minForce-limit
66835	   maxForce-limit
67970	   minForce-limit
69125	   maxForce-limit
70190	   minForce-limit
71560	   maxForce-limit
72155	tempA = 23.273	tempB = 23.720
72890	   minForce-limit
74235	   maxForce-limit
75745	   minForce-limit
77200	   maxForce-limit
78525	   minForce-limit
79850	   maxForce-limit
81240	   minForce-limit
82200	tempA = 23.282	tempB = 23.736
82650	   maxForce-limit
84060	   minForce-limit
85420	   maxForce-limit
86745	   minForce-limit
88125	   maxForce-limit
89395	   minForce-limit
90655	   maxForce-limit
92220	   minForce-limit
92255	tempA = 23.292	tempB = 23.722
93715	   maxForce-limit
95055	   minForce-limit
96425	   maxForce-limit
97725	   minForce-limit
99050	   maxForce-limit
100300	   minForce-limit
101520	   maxForce-limit
102275	tempA = 23.278	tempB = 23.704
102755	   minForce-limit
103945	   maxForce-limit
105240	   minForce-limit
106555	   maxForce-limit
108030	   minForce-limit
109545	   maxForce-limit
110945	   minForce-limit
112330	tempA = 23.296	tempB = 23.727
112340	   maxForce-limit
113630	   minForce-limit
114925	   maxForce-limit
116210	   minForce-limit
117535	   maxForce-limit
118835	   minForce-limit
120120	   maxForce-limit
121470	   minForce-limit
122335	tempA = 23.289	tempB = 23.719
122775	   maxForce-limit
124015	   minForce-limit
125280	   maxForce-limit
126505	   minForce-limit
127755	   maxForce-limit
129000	   minForce-limit
130280	   maxForce-limit
131495	   minForce-limit
132380	tempA = 23.298	tempB = 23.716
132675	   maxForce-limit
134000	   minForce-limit
135330	   maxForce-limit
136520	   minForce-limit
137720	   maxForce-limit
139015	   minForce-limit
140325	   maxForce-limit
141735	   minForce-limit
142430	tempA = 23.289	tempB = 23.714
143410	   maxForce-limit
144930	   minForce-limit
146465	   maxForce-limit
148115	   minForce-limit
149715	   maxForce-limit
151310	   minForce-limit
152440	tempA = 23.288	tempB = 23.728
152905	   maxForce-limit
154455	   minForce-limit
156045	   maxForce-limit
157640	   minForce-limit
159165	   maxForce-limit
160670	   minForce-limit
162195	   maxForce-limit
162500	tempA = 23.299	tempB = 23.724
163815	   minForce-limit
165455	   maxForce-limit
167025	   minForce-limit
168570	   maxForce-limit
170065	   minForce-limit
171600	   maxForce-limit
172195	Start Constant-Force1 = 13.000000
172515	tempA = 23.295	tempB = 23.726
182565	tempA = 23.302	tempB = 23.722
192620	tempA = 23.292	tempB = 23.708
202625	tempA = 23.298	tempB = 23.722
212670	tempA = 23.302	tempB = 23.727
222675	tempA = 23.297	tempB = 23.710
232720	tempA = 23.292	tempB = 23.718
242770	tempA = 23.278	tempB = 23.716
252770	tempA = 23.302	tempB = 23.713
262815	tempA = 23.291	tempB = 23.726
272865	tempA = 23.302	tempB = 23.731
282870	tempA = 23.294	tempB = 23.722
292915	tempA = 23.298	tempB = 23.722
302925	tempA = 23.300	tempB = 23.720
312970	tempA = 23.286	tempB = 23.721
323025	tempA = 23.295	tempB = 23.713
333025	tempA = 23.294	tempB = 23.717
343080	tempA = 23.309	tempB = 23.722
353100	tempA = 23.303	tempB = 23.716
363150	tempA = 23.291	tempB = 23.724
373215	tempA = 23.302	tempB = 23.710
383220	tempA = 23.277	tempB = 23.734
393265	tempA = 23.310	tempB = 23.734
403305	tempA = 23.290	tempB = 23.710
413315	tempA = 23.285	tempB = 23.730
423380	tempA = 23.298	tempB = 23.717
433380	tempA = 23.294	tempB = 23.727
443435	tempA = 23.296	tempB = 23.716
453490	tempA = 23.283	tempB = 23.727
463490	tempA = 23.289	tempB = 23.721
473535	tempA = 23.282	tempB = 23.734
483540	tempA = 23.302	tempB = 23.733
493595	tempA = 23.313	tempB = 23.720
503665	tempA = 23.290	tempB = 23.716
513670	tempA = 23.308	tempB = 23.719
523725	tempA = 23.276	tempB = 23.721
533730	tempA = 23.307	tempB = 23.729
543780	tempA = 23.287	tempB = 23.723
553825	tempA = 23.291	tempB = 23.732
563835	tempA = 23.300	tempB = 23.735
573880	tempA = 23.281	tempB = 23.725
583925	tempA = 23.298	tempB = 23.725
593930	tempA = 23.307	tempB = 23.721
603990	tempA = 23.312	tempB = 23.719
614000	tempA = 23.296	tempB = 23.731
622355	Start P1 pulling protocol 
623230	   minForce-limit
624045	tempA = 23.303	tempB = 23.738
624495	   maxForce-limit
625810	   minForce-limit
627130	   maxForce-limit
628025	End Write
