# Supplementary material for: Structural characterization of the saxitoxin-targeting APTSTX1 aptamer using optical tweezers and molecular dynamics simulations
Source: PLoS One. 2019 Nov 7;14(11):e0222468. doi: 10.1371/journal.pone.0222468 (PMC6837747; doi:10.1371/journal.pone.0222468)
Supplement: S1 File — Data repository, aptamer control condition and aptamer under SXT. (ZIP) [file pone.0222468.s005.zip › Data/Data/August/080815/10bA.txt]

#Begin Write:
CycleCount/n	X_force	Y_force	Z_force	A_dist-Y	B_dist-Y	time(sec)	Status
0	0.33	-4.83	0.27	-486.52	-274.74	11732.354	1031
100	0.07	-6.05	0.35	-479.65	-267.78	11732.450	1031
200	0.31	-7.36	0.40	-472.38	-262.49	11732.554	1031
300	-0.15	-9.28	0.63	-465.11	-255.43	11732.653	1031
400	-0.19	-10.55	0.85	-458.29	-249.44	11732.746	1031
500	-0.35	-12.04	1.06	-451.44	-242.88	11732.853	1031
600	0.46	-13.58	1.21	-443.90	-236.92	11732.955	1031
700	-0.64	-14.90	1.44	-437.38	-232.14	11733.050	1031
800	-1.00	-16.89	1.59	-429.28	-223.96	11733.155	1031
900	0.35	-18.45	1.86	-423.14	-217.80	11733.236	1031
900	-0.14	-18.98	1.95	-420.24	-216.02	11733.296	1031
1000	-0.78	-21.05	2.22	-412.66	-207.73	11733.392	1031
1100	-1.03	-19.48	2.02	-418.43	-213.55	11733.495	1030
1200	-0.67	-18.01	1.85	-424.95	-218.38	11733.592	1030
1300	-1.07	-16.11	1.62	-432.35	-225.97	11733.697	1030
1400	-0.67	-14.95	1.42	-438.31	-230.18	11733.795	1030
1500	-0.67	-13.04	1.18	-446.16	-238.31	11733.892	1030
1600	-0.04	-12.13	0.99	-452.05	-242.55	11733.996	1030
1700	-0.57	-10.07	0.77	-459.89	-250.17	11734.093	1030
1800	-0.63	-8.65	0.60	-466.85	-255.50	11734.194	1030
1900	0.14	-7.38	0.46	-473.58	-263.11	11734.291	1030
2000	0.29	-5.57	0.23	-481.30	-270.19	11734.395	1030
2100	-0.52	-3.96	0.19	-487.85	-276.09	11734.496	1030
2200	-0.45	-2.79	0.14	-495.49	-283.50	11734.594	1030
2300	0.02	-1.11	0.04	-501.72	-289.43	11734.688	1030
2400	0.59	-1.62	-0.02	-497.20	-285.61	11734.795	1031
2500	-1.45	-3.59	0.14	-491.20	-280.21	11734.896	1031
2600	-0.36	-4.61	0.23	-483.85	-274.16	11734.995	1031
2700	-0.34	-6.40	0.41	-477.75	-267.22	11735.092	1031
2800	-0.01	-8.08	0.61	-470.15	-259.44	11735.187	1031
2900	0.61	-9.44	0.81	-462.92	-254.35	11735.295	1031
3000	-0.40	-11.17	0.94	-456.29	-247.31	11735.395	1031
3100	0.06	-13.16	1.19	-448.78	-240.10	11735.495	1031
3200	-0.61	-14.19	1.31	-442.55	-235.85	11735.589	1031
3300	-0.61	-16.00	1.55	-434.85	-229.49	11735.688	1031
3400	-0.57	-17.41	1.77	-427.98	-223.68	11735.795	1031
3500	-0.90	-18.80	1.97	-421.11	-217.82	11735.895	1031
3600	-0.08	-20.54	2.20	-413.53	-211.52	11735.994	1031
3700	-0.57	-21.34	2.30	-411.60	-209.41	11736.094	1030
3800	-0.99	-19.42	2.07	-418.54	-216.04	11736.188	1030
3900	-0.64	-18.17	1.82	-424.45	-219.18	11736.296	1030
4000	-0.65	-16.41	1.65	-432.25	-227.02	11736.393	1030
4100	-0.25	-15.28	1.52	-438.33	-230.85	11736.493	1030
4200	-0.73	-13.52	1.25	-446.44	-238.54	11736.594	1030
4300	-0.44	-12.10	1.09	-452.42	-244.04	11736.687	1030
4400	-0.35	-10.59	0.87	-460.02	-251.23	11736.795	1030
4500	-0.54	-8.71	0.72	-466.56	-257.33	11736.893	1030
4600	-0.45	-7.21	0.51	-473.89	-264.53	11736.994	1030
4700	-0.57	-5.38	0.42	-481.45	-272.15	11737.094	1030
4800	-0.26	-3.58	0.19	-487.91	-278.75	11737.188	1030
4900	-0.24	-2.45	0.11	-495.19	-283.90	11737.282	1030
5000	-0.53	-0.97	0.02	-501.39	-290.67	11737.391	1031
5100	-0.11	-2.47	0.12	-494.49	-286.41	11737.490	1031
5200	-0.53	-4.09	0.23	-487.32	-279.75	11737.595	1031
5300	0.45	-5.28	0.34	-481.47	-274.78	11737.687	1031
5400	-0.24	-6.93	0.44	-473.33	-268.75	11737.795	1031
5500	-0.38	-8.34	0.67	-467.45	-261.27	11737.885	1031
5600	-0.20	-10.09	0.85	-459.77	-253.31	11737.992	1031
5700	0.04	-11.65	1.00	-452.93	-248.20	11738.093	1031
5800	-0.38	-13.33	1.25	-445.76	-241.48	11738.188	1031
5900	-0.30	-14.99	1.50	-438.32	-234.36	11738.295	1031
6000	-0.94	-16.74	1.70	-431.75	-227.20	11738.396	1031
6100	-0.90	-18.49	2.13	-424.23	-220.50	11738.497	1031
6200	-0.75	-19.27	2.06	-419.50	-217.72	11738.588	1031
6300	-1.05	-21.51	2.35	-410.74	-208.32	11738.688	1031
6400	-0.77	-20.26	2.19	-416.38	-213.19	11738.794	1030
6500	-0.64	-18.51	1.99	-422.73	-219.71	11738.875	1030
6600	-0.58	-16.64	1.81	-430.54	-226.42	11738.997	1030
6700	-0.88	-15.48	1.58	-436.92	-231.61	11739.093	1030
6800	-0.42	-13.26	1.45	-444.47	-238.97	11739.197	1030
6900	-0.34	-12.32	1.15	-450.82	-244.30	11739.284	1030
7000	-0.39	-10.81	0.98	-457.66	-250.78	11739.391	1030
7100	-0.25	-10.83	0.78	-465.16	-258.01	11739.496	1030
7200	0.18	-7.39	0.59	-472.03	-264.79	11739.593	1030
7300	-0.22	-6.07	0.46	-479.48	-270.08	11739.688	1030
7400	-0.12	-4.13	0.31	-486.23	-277.38	11739.787	1030
7500	-0.25	-2.60	0.22	-493.47	-285.05	11739.893	1030
7600	0.01	-0.96	0.08	-500.62	-291.09	11739.995	1030
7700	0.08	-1.02	0.09	-499.62	-290.01	11740.089	1031
7800	-0.15	-2.48	0.20	-492.45	-284.83	11740.187	1031
7900	0.54	-3.64	0.19	-485.98	-278.94	11740.291	1031
8000	-0.17	-5.40	0.34	-478.20	-272.73	11740.394	1031
8100	-0.75	-7.32	0.62	-471.25	-265.61	11740.496	1031
8200	-0.02	-8.62	0.72	-464.29	-260.84	11740.591	1031
8300	-0.53	-10.53	0.94	-457.21	-253.36	11740.695	1031
8400	-0.63	-11.94	1.16	-450.99	-248.40	11740.788	1031
8500	-0.02	-13.31	1.18	-443.41	-241.52	11740.896	1031
8600	-0.86	-14.94	1.49	-436.60	-234.40	11740.992	1031
8700	-0.92	-16.71	1.72	-429.28	-228.34	11741.091	1031
8800	-1.01	-18.88	2.02	-422.03	-221.05	11741.197	1031
8900	-0.96	-20.07	2.21	-415.57	-215.99	11741.290	1031
9000	-1.75	-21.59	2.42	-410.56	-208.87	11741.396	1030
9100	-1.51	-20.15	2.21	-417.08	-213.57	11741.491	1030
9200	0.07	-18.21	1.99	-423.86	-220.60	11741.594	1030
9300	-0.48	-16.76	1.78	-430.49	-225.80	11741.688	1030
9400	-0.69	-15.28	1.62	-437.76	-232.54	11741.796	1030
9500	-0.50	-13.61	1.41	-444.75	-238.68	11741.896	1030
9600	0.11	-12.08	1.11	-452.03	-245.91	11741.997	1030
9700	-0.25	-9.47	1.07	-458.39	-252.76	11742.096	1030
9800	-0.51	-9.15	0.76	-465.61	-258.52	11742.197	1030
9900	-0.89	-7.20	0.59	-473.22	-265.61	11742.294	1030
10000	0.16	-5.68	0.46	-479.76	-271.06	11742.380	1030
10100	0.06	-4.02	0.32	-487.02	-278.13	11742.496	1030
10200	-0.19	-2.58	0.24	-493.57	-284.11	11742.591	1030
10300	1.54	0.07	0.06	-499.85	-291.81	11742.697	1030
10400	-0.31	-1.40	0.21	-498.57	-289.28	11742.791	1031
10500	0.28	-3.17	0.28	-491.69	-282.89	11742.886	1031
10600	1.79	-3.76	0.17	-485.28	-278.13	11742.994	1031
10700	0.04	-5.60	0.34	-478.30	-272.68	11743.097	1031
10800	-0.20	-9.11	0.74	-470.29	-263.07	11743.197	1031
10900	-0.94	-9.44	0.90	-464.50	-258.65	11743.297	1031
11000	0.04	-10.64	0.94	-457.29	-253.63	11743.394	1031
11100	-0.23	-12.04	1.14	-450.74	-248.04	11743.494	1031
11200	-0.43	-13.33	1.30	-443.27	-242.39	11743.593	1031
11300	-0.37	-15.46	1.65	-435.53	-233.95	11743.695	1031
11400	-0.63	-16.82	1.80	-429.14	-228.95	11743.796	1031
11500	-0.39	-18.65	1.97	-421.85	-220.84	11743.892	1031
11600	-0.47	-19.92	2.17	-414.91	-214.64	11743.996	1031
11700	-0.41	-21.07	2.34	-410.93	-211.28	11744.095	1030
11800	-2.06	-19.76	2.06	-417.53	-216.61	11744.195	1030
11900	-0.98	-18.19	1.93	-424.87	-221.57	11744.296	1030
12000	-0.58	-16.70	1.75	-430.88	-228.38	11744.378	1030
12100	-1.26	-15.48	1.60	-438.07	-232.78	11744.496	1030
12200	-0.35	-13.78	1.33	-444.72	-239.73	11744.594	1030
12300	0.25	-11.86	1.16	-451.72	-247.10	11744.694	1030
12400	-0.25	-10.65	0.98	-458.32	-251.39	11744.788	1030
12500	-0.57	-9.05	0.85	-465.79	-258.54	11744.896	1030
12600	-0.25	-7.47	0.65	-472.41	-264.01	11744.993	1030
12700	0.13	-5.95	0.52	-479.99	-272.04	11745.093	1030
12800	0.50	-4.07	0.35	-487.34	-276.76	11745.192	1030
12900	-0.09	-2.69	0.28	-493.70	-283.95	11745.290	1030
13000	-0.03	-1.23	0.18	-500.99	-288.76	11745.393	1030
13100	-0.86	-1.54	0.24	-499.30	-289.02	11745.496	1031
13200	0.37	-2.63	0.23	-491.81	-283.73	11745.593	1031
13300	-0.53	-4.09	0.34	-485.65	-278.03	11745.695	1031
13400	0.09	-5.93	0.49	-477.80	-272.60	11745.794	1031
13500	-0.68	-7.60	0.67	-471.54	-266.85	11745.896	1031
13600	-0.11	-9.48	0.88	-464.39	-259.54	11745.996	1031
13700	-0.05	-10.75	0.97	-457.57	-252.46	11746.094	1031
13800	-0.43	-11.72	1.08	-450.91	-248.42	11746.188	1031
13900	-0.24	-13.86	1.38	-443.70	-240.39	11746.295	1031
14000	-0.27	-15.21	1.57	-436.96	-234.07	11746.392	1031
14100	-0.71	-17.32	1.83	-429.42	-227.13	11746.491	1031
14200	0.00	-18.39	1.98	-422.70	-223.31	11746.594	1031
14300	-0.15	-20.18	2.17	-414.78	-216.02	11746.697	1031
14400	-0.39	-20.66	2.27	-412.40	-214.02	11746.797	1030
14500	-1.13	-19.46	2.14	-418.28	-218.01	11746.892	1030
14600	-0.39	-17.74	1.91	-425.19	-224.04	11746.993	1030
14700	-0.68	-16.50	1.74	-431.88	-229.20	11747.088	1030
14800	0.26	-14.83	1.51	-439.43	-236.41	11747.187	1030
14900	-0.13	-13.50	1.36	-445.54	-241.46	11747.292	1030
15000	0.02	-11.63	1.15	-453.24	-249.62	11747.389	1030
15100	-0.23	-10.03	0.95	-460.79	-256.92	11747.496	1030
15200	0.16	-9.00	0.83	-466.56	-260.74	11747.592	1030
15300	0.08	-7.60	0.79	-475.07	-268.46	11747.695	1030
15400	-0.06	-5.85	0.64	-480.93	-274.98	11747.790	1030
15500	-0.46	-3.37	0.49	-488.55	-282.22	11747.896	1030
15600	-0.21	-2.38	0.40	-494.85	-287.27	11747.991	1030
15700	0.56	-0.98	0.28	-500.46	-293.28	11748.093	1031
16000	0.31	-3.32	0.32	-488.52	-283.52	11748.392	1
16100	0.22	-3.84	0.44	-488.58	-283.28	11748.492	1
16200	0.70	-3.50	0.39	-488.67	-283.44	11748.591	1
16300	0.15	-3.33	0.25	-489.02	-284.34	11748.697	1
16400	0.34	-3.57	0.35	-488.69	-283.19	11748.785	1
16500	0.09	-3.56	0.36	-488.70	-283.65	11748.890	1
16600	-0.74	-3.82	0.31	-488.61	-283.69	11748.997	1
16700	0.52	-3.53	0.23	-488.66	-283.72	11749.094	1
16800	0.15	-3.57	0.22	-488.83	-283.59	11749.188	1
16900	0.02	-3.57	0.16	-488.73	-283.82	11749.295	1
17000	0.24	-3.32	0.23	-489.12	-283.63	11749.379	1
17100	0.14	-3.30	0.23	-488.95	-283.92	11749.492	1
17200	0.46	-3.44	0.23	-488.68	-283.81	11749.562	1
17300	0.01	-3.29	0.17	-488.66	-283.72	11749.628	1
17400	1.35	-2.76	0.11	-489.26	-283.53	11749.738	1
17500	0.28	-2.66	0.13	-491.59	-286.66	11749.838	1
17600	0.28	-2.81	0.18	-491.71	-286.64	11749.935	1
17700	-0.36	-2.81	0.12	-491.59	-286.66	11750.036	1
17800	-0.33	-2.64	0.10	-492.56	-287.66	11750.128	1
17900	0.10	-3.26	0.21	-489.28	-284.49	11750.229	1
18000	-3.06	-5.64	0.60	-482.02	-276.91	11750.338	1
18100	0.06	-10.72	0.96	-459.34	-252.32	11750.435	1
18200	-0.22	-13.77	1.46	-445.46	-238.76	11750.538	1
18300	-0.39	-15.55	1.60	-438.56	-231.59	11750.636	1
18400	-0.91	-18.78	2.04	-426.54	-218.38	11750.735	1
18500	-1.62	-23.37	2.54	-408.14	-198.93	11750.835	1
18600	-1.57	-25.66	2.73	-399.39	-189.07	11750.930	1
18700	-1.35	-27.34	2.89	-392.63	-182.03	11751.035	1
18800	-1.80	-30.07	3.10	-381.70	-169.52	11751.125	1
18900	-1.86	-32.66	3.18	-371.40	-158.98	11751.234	1
19000	-1.84	-34.47	3.33	-365.04	-152.28	11751.337	1
19100	-1.81	-35.78	3.22	-358.70	-145.90	11751.436	1
19200	-1.83	-37.60	3.30	-350.80	-137.34	11751.532	1
19300	-2.49	-38.87	3.35	-345.27	-131.33	11751.638	1
19400	-2.38	-39.78	3.37	-342.33	-128.14	11751.738	1
19500	-2.26	-40.47	3.40	-338.31	-123.90	11751.836	1
19600	-2.71	-41.54	3.40	-333.16	-118.42	11751.934	1
19700	-2.94	-42.60	3.41	-329.30	-114.43	11752.033	1
19800	-2.91	-44.09	3.41	-323.36	-108.12	11752.131	1
19900	-3.39	-50.14	3.62	-299.16	-82.63	11752.238	1
20000	-3.68	-52.69	3.81	-288.63	-71.45	11752.336	1
20100	-3.85	-53.86	3.85	-284.20	-66.15	11752.436	1
20200	-4.01	-55.28	3.97	-278.77	-60.38	11752.531	1
20300	-4.40	-56.45	4.09	-273.85	-55.01	11752.635	1
20400	-4.22	-57.84	4.24	-268.92	-50.14	11752.726	1
20500	-4.29	-60.01	4.50	-259.63	-41.37	11752.836	1
20600	-4.67	-61.69	4.64	-252.43	-33.69	11752.931	1
20700	-4.54	-63.35	4.81	-246.31	-26.67	11753.030	1
20800	-5.11	-64.23	4.96	-241.80	-22.34	11753.137	1
20900	-4.35	-64.48	4.91	-241.82	-21.78	11753.237	1
21000	-5.15	-65.00	5.01	-239.23	-19.41	11753.336	1
21100	-4.81	-65.08	5.06	-238.65	-18.24	11753.437	1
21200	-4.83	-65.19	5.01	-238.51	-18.29	11753.530	1
21300	-5.26	-65.46	5.04	-237.46	-17.05	11753.626	1
21400	-5.27	-65.58	5.06	-236.88	-16.81	11753.734	1
21500	-5.08	-65.65	5.04	-236.98	-16.47	11753.835	1
21600	-5.07	-65.77	5.09	-236.70	-15.85	11753.937	1
21700	-4.92	-65.71	5.06	-236.61	-15.87	11754.037	1
21800	-5.25	-65.70	5.12	-236.49	-15.50	11754.125	1
21900	-4.99	-66.75	5.19	-233.00	-11.55	11754.234	1
22000	-5.03	-67.11	5.24	-231.52	-10.38	11754.337	1
22100	-5.42	-67.02	5.22	-231.33	-10.06	11754.435	1
22200	-5.70	-67.12	5.27	-231.04	-9.56	11754.531	1
22300	-5.40	-66.64	5.15	-233.22	-11.87	11754.625	1
22400	-5.61	-66.31	5.18	-234.58	-13.02	11754.735	1
22500	-4.49	-65.95	5.11	-234.43	-13.23	11754.832	1
22600	-5.75	-66.04	5.15	-234.82	-13.15	11754.937	1
22700	-5.23	-65.59	5.04	-237.35	-15.54	11755.029	1
22800	-4.93	-61.98	4.74	-251.48	-30.47	11755.136	1
22900	-4.79	-61.70	4.67	-253.31	-32.33	11755.230	1
23000	-4.51	-54.66	4.00	-281.62	-61.50	11755.339	1
23100	-4.71	-55.20	4.03	-279.86	-59.94	11755.435	1
23200	-4.61	-61.57	4.62	-254.43	-33.77	11755.536	1
23300	-4.79	-64.61	4.93	-242.21	-21.11	11755.625	1
23400	-5.34	-67.81	5.32	-229.17	-7.15	11755.736	1
23500	-5.90	-73.76	5.86	-204.66	19.01	11755.839	1
23600	-6.30	-73.96	5.88	-203.68	20.03	11755.935	1
23700	-5.96	-73.90	5.81	-203.06	20.89	11756.032	1
23800	-5.76	-72.62	5.74	-208.86	14.76	11756.125	1
23900	-4.98	-63.02	4.79	-247.68	-26.09	11756.234	1
24000	-4.45	-56.45	4.09	-274.35	-53.03	11756.338	1
24100	-4.00	-56.23	4.04	-275.47	-54.58	11756.436	1
24200	-3.90	-55.43	4.01	-278.45	-57.70	11756.531	1
24300	-4.21	-54.77	3.96	-281.25	-60.74	11756.625	1
24400	-4.06	-54.83	3.94	-281.57	-60.72	11756.736	1
24500	-4.24	-54.72	4.01	-281.45	-61.39	11756.836	1
24600	-4.12	-54.79	3.98	-281.69	-60.98	11756.935	1
24700	-4.06	-54.83	3.92	-281.89	-60.98	11757.037	1
24800	-4.13	-54.76	4.02	-281.72	-60.96	11757.136	1
24900	-3.87	-54.74	3.95	-281.90	-61.43	11757.227	1
25000	-4.31	-54.76	3.99	-281.77	-61.18	11757.334	1
25100	-3.98	-54.86	3.92	-281.58	-61.57	11757.438	1
25200	-4.45	-54.41	3.96	-282.88	-62.25	11757.532	1
25300	-4.14	-54.51	3.94	-282.93	-62.47	11757.638	1
25400	-3.78	-54.36	3.95	-282.83	-62.61	11757.737	1
25500	-3.76	-54.52	3.94	-282.79	-62.17	11757.829	1
25600	-3.92	-54.68	4.01	-282.64	-61.71	11757.938	1
25700	-4.03	-54.50	3.95	-282.87	-62.32	11758.036	1
25800	-3.68	-54.38	3.99	-282.95	-62.08	11758.136	1
25900	-3.66	-54.51	3.97	-283.32	-62.84	11758.237	1
26000	-3.69	-54.31	3.91	-283.63	-63.23	11758.338	1
26100	-3.96	-54.21	3.94	-283.79	-63.27	11758.432	1
26200	-4.47	-54.41	4.02	-283.84	-62.49	11758.538	1
26300	-3.94	-54.38	4.01	-283.81	-63.38	11758.638	1
26400	-3.81	-54.24	3.92	-283.71	-63.19	11758.728	1
26500	-4.56	-59.26	4.41	-262.74	-41.80	11758.836	1
26600	-6.00	-73.33	5.83	-206.46	17.62	11758.936	1
26700	-5.95	-81.05	6.35	-175.19	52.27	11759.038	1
26800	-6.94	-82.83	6.49	-166.51	60.30	11759.135	1
26900	-7.08	-87.74	6.95	-146.14	81.01	11759.238	1
27000	-7.71	-90.46	7.08	-134.78	93.57	11759.334	1
27100	-7.60	-90.68	7.09	-133.94	95.11	11759.436	1
27200	-8.35	-95.00	7.55	-115.30	114.20	11759.534	1
27300	-8.41	-96.79	7.66	-107.05	123.32	11759.631	1
27400	-8.64	-98.85	7.96	-98.24	132.33	11759.734	1
27500	-8.90	-99.76	8.03	-93.27	137.84	11759.833	1
27600	-10.88	-98.85	7.80	-92.44	139.17	11759.937	1
27700	-10.80	-98.88	7.83	-92.15	139.66	11760.035	1
27800	-11.69	-98.54	7.74	-91.30	140.36	11760.125	1
27900	-0.17	0.92	0.26	-90.76	141.02	11760.234	1
28000	-0.08	0.33	0.19	-90.60	141.18	11760.319	1
28100	-0.24	0.55	0.18	-90.14	141.92	11760.436	1
28200	-0.06	0.45	0.17	-90.22	142.08	11760.531	1
28300	-0.43	0.36	0.31	-89.39	142.18	11760.637	1
28400	-0.08	0.17	0.43	-89.41	142.54	11760.734	1
28500	-0.27	0.14	-0.14	-88.90	142.85	11760.834	1
28600	-0.70	0.02	0.28	-88.74	143.24	11760.936	1
28700	-0.19	0.25	0.31	-88.54	143.68	11761.031	1
28800	-0.58	-0.03	-0.15	-88.69	143.85	11761.135	1
28900	0.09	0.48	0.16	-92.69	139.42	11761.234	1
29000	-0.05	0.52	0.58	-184.49	44.60	11761.334	1
29100	-0.41	-0.75	1.04	-391.54	-173.90	11761.437	1
29200	-0.86	-0.91	0.77	-427.03	-211.39	11761.535	1
29300	-0.92	-1.13	0.47	-454.81	-241.15	11761.628	1
29400	0.72	2.16	0.04	-485.64	-274.30	11761.736	1
29500	0.14	0.76	-0.02	-498.92	-289.54	11761.833	1
29600	-0.12	0.97	0.01	-502.74	-293.72	11761.930	1
29700	0.16	1.76	0.61	-532.36	-324.40	11762.037	1
29800	0.53	1.27	1.23	-547.48	-339.76	11762.136	1
29900	0.27	3.09	1.25	-561.97	-356.15	11762.235	1
30000	0.70	2.82	1.61	-575.21	-370.40	11762.333	1
30100	0.67	3.33	1.63	-579.51	-374.26	11762.431	1
30200	0.16	2.07	1.46	-559.89	-354.36	11762.534	1
30300	-0.04	0.89	0.93	-537.79	-331.48	11762.625	1
30400	0.26	-0.41	0.10	-507.48	-299.92	11762.734	1
30500	0.75	-0.96	0.12	-493.23	-285.05	11762.836	1
30600	-0.28	-7.43	0.75	-464.87	-254.60	11762.935	1
30700	-0.66	-1.33	0.64	-445.27	-233.61	11763.031	1
30800	-1.05	-0.77	0.65	-415.97	-203.49	11763.124	1
30900	-0.86	-0.80	0.95	-390.88	-176.04	11763.236	1
31000	-0.08	0.03	0.70	-387.44	-171.93	11763.338	1
31100	-0.71	-1.14	1.00	-376.59	-160.72	11763.431	1
31200	-0.76	-0.49	0.92	-402.29	-188.29	11763.535	1
31300	-0.47	-1.77	0.73	-444.08	-231.79	11763.638	1
31400	0.21	1.39	0.05	-488.56	-279.29	11763.730	1
31500	-0.08	0.75	0.03	-505.73	-298.08	11763.821	1
31600	0.55	1.90	0.03	-518.32	-311.23	11763.934	1
31700	0.67	2.13	0.76	-542.00	-335.02	11764.037	1
31800	1.37	3.64	1.08	-560.55	-355.15	11764.138	1
31900	0.49	2.70	1.40	-566.21	-361.15	11764.235	1
32000	0.09	1.84	1.84	-577.64	-373.52	11764.336	1
32100	0.77	2.95	1.73	-583.15	-379.11	11764.431	1
32200	0.67	2.49	1.82	-583.75	-379.90	11764.535	1
32300	1.10	2.62	1.69	-578.58	-374.22	11764.625	1
32400	0.89	1.86	1.40	-560.18	-355.71	11764.738	1
32500	1.14	2.21	1.06	-553.54	-348.60	11764.833	1
32600	0.89	2.96	0.40	-539.47	-333.76	11764.933	1
32700	0.84	2.26	0.14	-528.18	-321.75	11765.031	1
32800	1.57	0.61	-0.22	-514.77	-309.05	11765.138	1
32900	-0.80	-1.28	0.11	-499.25	-291.85	11765.237	1
33000	-2.17	-3.41	0.38	-483.35	-274.31	11765.332	1
33100	-2.82	-5.73	0.76	-466.66	-256.42	11765.430	1
33200	-2.46	-6.54	0.79	-440.06	-228.64	11765.537	1
33300	-1.68	-5.92	0.18	-425.25	-213.11	11765.625	1
33400	-2.34	-6.50	0.14	-419.60	-207.29	11765.734	1
33500	-2.21	-7.76	0.26	-413.81	-200.99	11765.834	1
33600	-0.50	-1.36	0.99	-408.02	-195.25	11765.922	1
33700	-0.79	-0.65	0.99	-390.15	-175.78	11765.973	1
33800	-0.47	-0.54	0.97	-385.06	-169.90	11766.067	1
33900	-0.57	-0.33	0.93	-376.82	-160.64	11766.174	1
34000	-0.68	-0.27	0.70	-372.50	-156.19	11766.277	1
34100	0.67	0.09	0.93	-380.55	-164.89	11766.379	1
34200	0.69	2.73	0.46	-431.45	-218.86	11766.475	1
34300	0.86	2.28	0.51	-445.84	-233.99	11766.578	1
34400	0.64	3.26	0.77	-474.32	-264.09	11766.678	1
34500	0.48	2.03	0.96	-474.60	-264.24	11766.767	1
34600	0.76	2.38	0.95	-474.86	-264.31	11766.876	1
34700	0.47	2.84	1.27	-497.85	-288.98	11766.977	1
34800	0.09	2.33	1.37	-505.22	-297.08	11767.062	1
34900	0.54	3.27	1.48	-524.08	-316.22	11767.173	1
35000	0.11	2.16	1.76	-536.68	-329.96	11767.277	1
35100	0.35	2.51	1.70	-538.59	-331.75	11767.373	1
35200	0.07	2.66	1.75	-545.94	-339.13	11767.469	1
35300	0.48	2.83	1.87	-560.20	-354.63	11767.562	1
35400	0.19	3.05	1.97	-571.15	-366.11	11767.680	1
35500	0.37	2.41	2.13	-580.29	-375.24	11767.776	1
35600	0.04	2.52	2.24	-596.31	-392.64	11767.874	1
35700	0.27	2.36	2.35	-603.27	-399.65	11767.970	1
35800	0.12	2.62	2.44	-614.12	-411.05	11768.067	1
35900	0.19	2.85	2.39	-615.64	-412.55	11768.176	1
36000	0.40	2.66	2.33	-606.31	-403.36	11768.277	1
36100	-0.27	1.88	2.30	-592.32	-389.16	11768.375	1
36200	0.13	2.52	1.93	-565.73	-361.30	11768.476	1
36300	0.18	2.37	1.73	-542.50	-337.21	11768.576	1
36400	-0.12	2.21	1.50	-519.15	-313.01	11768.676	1
36500	0.33	2.48	1.30	-507.43	-300.49	11768.767	1
36600	0.47	2.37	1.06	-488.33	-280.50	11768.879	1
36700	0.28	1.32	0.72	-460.17	-250.75	11768.969	1
36800	-0.24	0.76	0.60	-430.00	-219.22	11769.076	1
36900	-0.78	-0.73	0.97	-391.01	-176.83	11769.175	1
37000	-1.36	-3.70	0.67	-356.83	-140.57	11769.277	1
37100	-1.37	-4.72	-0.02	-331.63	-112.82	11769.377	1
37200	-3.38	-17.25	0.36	-282.73	-60.65	11769.480	1
37300	-5.03	-27.73	1.06	-241.07	-17.81	11769.562	1
37400	-5.95	-37.06	1.83	-208.84	16.39	11769.678	1
37500	-6.12	-37.88	1.78	-205.30	19.65	11769.780	1
37600	-6.17	-38.00	1.84	-204.14	21.42	11769.873	1
37700	-6.11	-38.25	1.88	-203.67	22.46	11769.978	1
37800	-6.06	-38.12	1.85	-204.10	22.38	11770.062	1
37900	-5.80	-33.87	1.59	-219.88	5.90	11770.179	1
38000	-5.16	-30.77	1.33	-231.03	-5.57	11770.277	1
38100	-4.62	-27.50	1.08	-241.78	-16.80	11770.376	1
38200	-4.22	-22.22	0.81	-264.06	-38.90	11770.469	1
38300	-4.04	-19.43	0.60	-273.24	-48.91	11770.580	1
38400	-3.05	-14.91	0.23	-290.06	-66.45	11770.676	1
38500	-2.91	-11.42	0.15	-308.25	-85.45	11770.780	1
38600	-2.53	-9.56	0.12	-313.94	-92.25	11770.876	1
38700	-2.19	-7.55	0.10	-321.75	-100.68	11770.972	1
38800	-2.99	-7.84	0.48	-326.83	-107.22	11771.080	1
38900	-1.88	-5.47	0.02	-330.74	-110.85	11771.178	1
39000	-1.33	-4.10	0.10	-338.14	-118.81	11771.266	1
39100	-1.47	-4.89	0.29	-339.60	-120.28	11771.373	1
39200	-0.70	-4.32	0.21	-339.68	-120.40	11771.478	1
39300	-1.28	-3.93	0.19	-340.15	-120.51	11771.563	1
39400	-1.65	-5.21	0.38	-340.11	-120.75	11771.676	1
39500	-2.64	-5.35	0.40	-340.05	-120.82	11771.780	1
39600	-1.54	-4.45	0.24	-340.32	-120.89	11771.869	1
39700	-1.29	-4.60	0.37	-344.90	-125.55	11771.970	1
39800	-0.29	-2.18	0.08	-347.21	-127.96	11772.080	1
39900	-1.38	-4.30	0.65	-354.64	-135.97	11772.177	1
40000	-1.07	-2.45	0.47	-358.89	-140.40	11772.278	1
40100	-1.15	-2.19	0.44	-358.81	-140.53	11772.369	1
40200	-1.36	-2.16	0.50	-358.92	-140.50	11772.470	1
40300	-0.28	-1.12	0.36	-360.81	-142.21	11772.578	1
40400	-1.71	-2.14	0.50	-361.60	-143.51	11772.679	1
40500	-1.88	-3.09	0.68	-361.64	-143.76	11772.779	1
40600	-1.78	-3.38	0.65	-356.67	-138.00	11772.875	1
40700	-1.68	-4.46	0.39	-349.05	-129.84	11772.979	1
40800	-1.37	-4.18	0.32	-344.83	-125.65	11773.071	1
40900	-0.91	-4.10	0.17	-342.32	-123.05	11773.175	1
41000	-1.62	-5.12	0.29	-339.68	-120.25	11773.263	1
41100	-1.39	-5.06	0.23	-338.10	-119.09	11773.374	1
41200	-1.48	-3.95	0.09	-338.07	-118.91	11773.469	1
41300	-1.77	-6.11	0.41	-338.23	-118.95	11773.580	1
41400	-1.51	-4.68	0.19	-338.06	-118.73	11773.679	1
41500	-1.28	-5.40	0.27	-337.93	-118.51	11773.779	1
41600	-1.57	-7.37	0.54	-338.06	-118.43	11773.875	1
41700	-1.88	-6.08	0.38	-338.06	-118.38	11773.973	1
41800	-1.98	-6.49	0.45	-338.09	-118.66	11774.078	1
41900	-1.78	-5.94	0.31	-337.82	-118.66	11774.177	1
42000	-1.98	-5.72	0.30	-337.86	-118.54	11774.278	1
42100	-1.01	-5.11	0.19	-338.18	-118.74	11774.375	1
42200	-1.42	-4.02	0.03	-337.99	-118.50	11774.477	1
42300	-2.03	-5.62	0.35	-337.97	-118.66	11774.563	1
42400	-2.38	-5.26	0.24	-337.76	-118.64	11774.676	1
42500	-1.62	-5.68	0.29	-337.96	-118.54	11774.778	1
42600	-1.56	-4.62	0.14	-338.12	-118.67	11774.874	1
42700	-2.36	-5.47	0.27	-337.89	-118.60	11774.979	1
42800	-1.70	-6.91	0.51	-337.98	-118.63	11775.068	1
42900	-1.78	-6.09	0.38	-338.10	-118.75	11775.175	1
43000	-1.55	-6.33	0.38	-337.85	-118.91	11775.278	1
43100	-1.53	-3.82	0.09	-338.95	-118.74	11775.379	1
43200	-1.83	-4.94	0.23	-338.21	-118.78	11775.469	1
43300	-1.68	-5.74	0.34	-338.03	-118.54	11775.574	1
43400	-1.67	-4.36	0.16	-338.04	-118.56	11775.675	1
43500	-1.83	-5.63	0.35	-337.91	-118.66	11775.771	1
43600	-1.78	-5.52	0.33	-338.14	-118.32	11775.874	1
43700	-2.01	-6.26	0.42	-337.91	-118.34	11775.978	1
43800	-2.96	-5.10	0.19	-338.25	-118.00	11776.078	1
43900	-1.85	-5.52	0.31	-338.09	-118.48	11776.179	1
44000	-1.45	-5.20	0.22	-338.29	-118.64	11776.277	1
44100	-2.00	-4.83	0.16	-338.12	-118.52	11776.375	1
44200	-1.36	-5.17	0.23	-337.95	-118.51	11776.469	1
44300	-1.46	-5.74	0.27	-338.07	-118.66	11776.577	1
44400	-1.71	-5.17	0.19	-338.25	-118.31	11776.675	1
44500	-1.88	-6.13	0.40	-338.03	-118.14	11776.770	1
44600	-1.93	-5.60	0.35	-338.12	-118.42	11776.873	1
44700	-1.93	-5.09	0.26	-337.93	-118.29	11776.971	1
44800	-2.06	-5.54	0.31	-337.93	-118.36	11777.063	1
44900	-1.83	-5.39	0.28	-338.05	-118.20	11777.178	1
45000	-1.81	-5.06	0.22	-337.98	-118.07	11777.278	1
45100	-1.37	-5.29	0.26	-338.03	-118.31	11777.374	1
45200	-2.07	-5.24	0.28	-338.02	-118.34	11777.473	1
45300	-1.88	-5.12	0.21	-338.02	-118.30	11777.579	1
45400	-2.02	-6.34	0.44	-337.90	-118.25	11777.676	1
45500	-1.83	-6.01	0.36	-337.80	-118.14	11777.777	1
45600	-1.26	-5.38	0.26	-338.09	-118.01	11777.875	1
45700	-1.64	-5.05	0.21	-337.73	-118.04	11777.968	1
45800	-1.68	-6.29	0.38	-338.01	-118.30	11778.072	1
45900	-2.24	-6.11	0.42	-338.07	-118.21	11778.180	1
46000	-1.40	-5.37	0.24	-337.98	-118.13	11778.273	1
46100	-1.38	-5.33	0.21	-337.78	-118.13	11778.373	1
46200	-1.35	-5.02	0.24	-337.83	-118.05	11778.478	1
46300	-1.47	-4.57	0.14	-337.63	-117.81	11778.568	1
46400	-1.74	-4.65	0.16	-337.81	-118.06	11778.680	1
46500	-1.79	-5.17	0.27	-337.96	-118.18	11778.777	1
46600	-1.81	-5.86	0.32	-337.90	-117.81	11778.874	1
46700	-1.47	-4.66	0.11	-338.40	-117.65	11778.969	1
46800	-1.54	-4.04	-0.00	-337.69	-117.76	11779.078	1
46900	-1.72	-5.89	0.35	-338.01	-117.84	11779.175	1
47000	-1.58	-5.96	0.18	-332.19	-112.01	11779.271	1
47100	-1.91	-8.35	0.26	-324.28	-102.97	11779.376	1
47200	-1.98	-9.03	0.06	-316.69	-94.62	11779.470	1
47300	-2.89	-11.05	0.23	-310.18	-88.27	11779.563	1
47400	-2.50	-11.90	0.10	-303.49	-80.96	11779.676	1
47500	-2.53	-13.83	0.24	-295.80	-72.81	11779.776	1
47600	-3.28	-15.14	0.31	-292.62	-69.31	11779.874	1
47700	-3.59	-17.22	0.49	-283.42	-59.74	11779.979	1
47800	-3.75	-19.06	0.59	-276.60	-52.31	11780.066	1
47900	-4.13	-20.06	0.65	-273.56	-48.87	11780.178	1
48000	-5.39	-21.95	0.74	-264.72	-40.65	11780.280	1
48100	-4.13	-21.99	0.74	-264.63	-39.50	11780.373	1
48200	-3.73	-19.52	0.59	-275.35	-50.65	11780.478	1
48300	-2.24	-10.58	0.06	-308.93	-86.30	11780.580	1
48400	-1.52	-3.35	0.51	-354.74	-134.78	11780.679	1
48500	-0.96	-2.23	0.70	-361.72	-142.11	11780.778	1
48600	-0.42	-0.95	0.50	-365.74	-146.16	11780.869	1
48700	-1.02	-2.24	0.79	-366.97	-147.34	11780.969	1
48800	-0.57	-1.68	0.67	-367.02	-147.71	11781.074	1
48900	-0.75	-1.50	0.67	-367.24	-147.75	11781.175	1
49000	-0.86	-0.66	0.52	-367.50	-148.03	11781.271	1
49100	-1.30	-1.06	0.65	-367.45	-148.50	11781.378	1
49200	-0.99	-1.71	0.67	-365.70	-146.29	11781.469	1
49300	-0.88	-2.73	0.33	-351.14	-131.26	11781.577	1
49400	-1.18	-4.20	0.36	-344.35	-124.29	11781.671	1
49500	-1.47	-4.10	0.25	-341.47	-121.62	11781.771	1
49600	-1.65	-3.88	0.15	-339.03	-119.56	11781.876	1
49700	-1.40	-5.25	0.21	-335.12	-114.67	11781.977	1
49800	-1.28	-4.77	0.06	-333.11	-112.52	11782.062	1
49900	-1.88	-7.49	0.11	-322.68	-100.96	11782.177	1
50000	-2.90	-13.36	0.24	-297.92	-74.66	11782.259	1
50100	-2.92	-14.74	0.33	-290.79	-67.00	11782.312	1
50200	-3.23	-16.65	0.47	-284.99	-61.32	11782.420	1
50300	-3.54	-17.20	0.46	-281.35	-57.08	11782.521	1
50400	-3.45	-17.84	0.53	-280.11	-55.83	11782.618	1
50500	-3.07	-18.25	0.63	-279.79	-55.47	11782.717	1
50600	-2.75	-18.06	0.65	-279.31	-54.88	11782.821	1
50700	-3.93	-18.34	0.59	-278.49	-54.07	11782.921	1
50800	-3.64	-20.29	0.70	-269.40	-44.14	11783.018	1
50900	-3.53	-21.03	0.73	-268.54	-42.87	11783.120	1
51000	-3.68	-20.93	0.72	-268.33	-42.81	11783.213	1
51100	-3.74	-20.12	0.62	-268.30	-42.85	11783.318	1
51200	-3.11	-16.00	0.42	-286.65	-62.54	11783.419	1
51300	-2.62	-12.28	0.16	-300.24	-76.53	11783.513	1
51400	-2.38	-9.67	0.09	-313.66	-90.21	11783.620	1
51500	-1.95	-8.95	0.34	-322.71	-99.95	11783.719	1
51600	-1.51	-6.43	0.06	-325.74	-103.46	11783.812	1
51700	-1.21	-4.91	0.06	-332.25	-110.61	11783.916	1
51800	-1.64	-5.44	0.28	-336.39	-115.02	11784.017	1
51900	-0.95	-3.94	0.34	-345.01	-123.96	11784.116	1
52000	-1.13	-1.29	0.07	-348.94	-128.14	11784.218	1
52100	-0.90	-2.04	0.34	-353.13	-132.27	11784.312	1
52200	-1.44	-2.53	0.41	-355.20	-134.47	11784.420	1
52300	-0.45	-2.31	0.43	-355.73	-135.27	11784.520	1
52400	-1.20	-1.83	0.42	-356.63	-135.64	11784.620	1
52500	-1.43	-3.93	0.73	-356.51	-135.47	11784.719	1
52600	-0.57	-2.62	0.43	-355.95	-135.80	11784.820	1
52700	-0.81	-1.66	0.32	-355.83	-134.83	11784.918	1
52800	-1.13	-3.73	0.55	-352.02	-130.92	11785.019	1
52900	-1.16	-4.80	0.40	-343.80	-122.62	11785.121	1
53000	-1.47	-4.87	0.39	-339.87	-118.10	11785.222	1
53100	-1.62	-5.51	0.22	-334.83	-112.48	11785.312	1
53200	-2.55	-7.81	0.20	-322.98	-100.07	11785.421	1
53300	-1.79	-8.27	0.19	-319.35	-96.38	11785.521	1
53400	-2.97	-9.92	0.24	-313.15	-89.67	11785.620	1
53500	-1.95	-10.93	0.21	-308.39	-85.09	11785.717	1
53600	-2.64	-12.00	0.20	-302.89	-78.59	11785.813	1
53700	-2.60	-14.58	0.28	-292.23	-66.74	11785.916	1
53800	-2.98	-17.18	0.44	-282.77	-57.38	11786.016	1
53900	-2.77	-16.60	0.34	-282.67	-57.02	11786.120	1
54000	-2.92	-16.64	0.36	-282.42	-56.46	11786.217	1
54100	-2.83	-16.81	0.35	-282.03	-56.19	11786.322	1
54200	-2.90	-16.67	0.34	-282.50	-56.23	11786.418	1
54300	-3.47	-17.21	0.49	-282.26	-55.80	11786.511	1
54400	-3.10	-16.39	0.33	-282.00	-55.64	11786.616	1
54500	-2.65	-16.53	0.30	-282.25	-56.08	11786.718	1
54600	-3.13	-16.65	0.42	-282.05	-55.68	11786.812	1
54700	-3.41	-16.62	0.40	-282.22	-55.43	11786.913	1
54800	-3.17	-16.85	0.35	-281.70	-55.43	11787.016	1
54900	-3.65	-17.14	0.46	-281.95	-55.62	11787.117	1
55000	-3.77	-16.86	0.45	-281.87	-55.10	11787.222	1
55100	-3.53	-16.78	0.40	-281.78	-55.26	11787.312	1
55200	-3.28	-16.49	0.33	-281.92	-55.16	11787.410	1
55300	-3.24	-17.01	0.42	-281.76	-54.89	11787.517	1
55400	-3.54	-16.91	0.42	-281.61	-55.23	11787.618	1
55500	-3.22	-17.25	0.46	-281.64	-55.05	11787.715	1
55600	-3.19	-17.39	0.47	-281.58	-54.93	11787.812	1
55700	-4.34	-22.12	0.78	-263.07	-35.38	11787.913	1
55800	-6.63	-40.64	2.04	-193.23	36.97	11788.004	1
55900	-9.32	-58.96	2.85	-125.09	107.81	11788.121	1
56000	-10.07	-68.31	3.44	-89.67	145.23	11788.216	1
56100	-10.44	-73.50	3.89	-70.90	165.65	11788.320	1
56200	-11.70	-80.08	4.73	-45.51	192.57	11788.415	1
56300	-12.46	-86.60	5.34	-20.68	219.33	11788.520	1
56400	-12.06	-90.33	5.57	-7.02	234.40	11788.620	1
56500	-13.72	-98.31	6.04	25.88	268.67	11788.713	1
56600	-14.52	-101.16	6.15	38.09	282.12	11788.817	1
56700	-14.64	-103.08	6.33	45.31	289.90	11788.914	1
56800	-14.95	-105.14	6.47	54.03	299.38	11789.021	1
56900	-15.27	-105.36	6.49	55.57	301.42	11789.116	1
57000	-15.24	-105.70	6.48	56.59	302.59	11789.219	1
57100	-15.06	-105.87	6.56	57.50	303.67	11789.313	1
57200	-14.93	-106.18	6.52	58.36	304.56	11789.415	1
57300	-15.14	-106.22	6.53	59.13	305.34	11789.521	1
57400	-15.52	-106.21	6.58	59.39	306.06	11789.619	1
57500	-15.04	-106.31	6.49	59.75	306.76	11789.718	1
57600	-15.18	-106.46	6.58	60.38	307.23	11789.813	1
57700	-15.66	-106.41	6.54	60.49	307.36	11789.919	1
57800	-15.40	-106.56	6.60	61.11	308.27	11790.015	1
57900	-15.15	-106.72	6.57	61.29	308.66	11790.120	1
58000	-15.25	-106.71	6.60	61.64	309.10	11790.217	1
58100	-15.45	-106.78	6.64	61.73	309.50	11790.312	1
58200	-15.39	-106.81	6.63	62.27	309.85	11790.421	1
58300	-15.26	-106.83	6.66	62.27	310.83	11790.521	1
58400	-15.29	-106.92	6.64	62.68	311.05	11790.620	1
58500	-14.54	-107.77	6.74	65.66	313.50	11790.721	1
58600	-15.27	-109.45	6.80	74.21	323.22	11790.820	1
58700	-15.59	-111.51	7.04	83.65	332.94	11790.916	1
58800	-16.38	-113.37	7.31	92.01	341.49	11791.017	1
58900	-16.39	-115.29	7.58	100.51	351.00	11791.120	1
59000	-16.51	-117.10	7.80	108.09	358.95	11791.219	1
59100	-16.68	-118.54	7.99	114.40	366.51	11791.309	1
59200	-17.00	-120.15	8.32	121.96	374.64	11791.409	1
59300	-17.34	-122.15	8.61	131.34	384.13	11791.516	1
59400	-17.83	-124.73	9.15	143.43	397.10	11791.616	1
59500	-17.80	-126.55	9.41	153.01	406.56	11791.719	1
59600	-18.11	-126.67	9.48	155.35	409.37	11791.820	1
59700	-17.80	-127.10	9.57	156.61	411.43	11791.912	1
59800	-18.12	-127.15	9.56	157.86	412.44	11792.021	1
59900	-18.01	-127.31	9.61	157.98	414.13	11792.120	1
60000	-17.82	-127.39	9.62	158.64	414.02	11792.213	1
60100	-17.86	-128.18	9.74	162.59	418.35	11792.312	1
60200	-17.93	-131.65	10.25	180.09	435.94	11792.421	1
60300	-18.78	-133.55	10.82	191.05	447.85	11792.516	1
60400	-18.78	-134.91	11.04	198.46	455.38	11792.621	1
60500	-19.02	-136.03	11.36	204.63	462.18	11792.716	1
60600	-19.23	-137.15	11.55	211.41	469.19	11792.812	1
60700	-19.63	-138.76	11.89	220.89	479.94	11792.921	1
60800	-19.31	-140.64	12.36	233.28	492.37	11793.016	1
60900	-19.19	-141.42	12.61	238.57	498.59	11793.118	1
61000	-19.32	-143.34	13.11	251.25	512.18	11793.216	1
61100	-19.14	-144.26	13.28	257.86	518.81	11793.312	1
61200	-19.85	-145.30	13.60	270.57	532.44	11793.406	1
61300	-19.58	-146.78	14.15	281.14	543.35	11793.518	1
61400	0.60	0.78	0.81	294.19	558.95	11793.620	1
61500	0.17	0.89	0.70	305.73	570.60	11793.710	1
61600	0.27	0.78	0.56	315.59	581.61	11793.820	1
61700	0.40	0.70	0.57	318.91	585.31	11793.912	1
61800	0.16	1.07	0.47	320.25	586.83	11794.019	1
61900	0.30	0.73	0.74	300.56	567.35	11794.120	1
62000	-0.05	0.71	0.63	213.01	476.08	11794.217	1
62100	0.02	0.59	-0.72	107.76	365.22	11794.317	1
62200	-0.00	0.50	-0.04	91.86	348.66	11794.420	1
62300	0.19	0.77	-0.74	89.02	345.39	11794.518	1
62400	0.05	0.55	-0.08	75.71	331.85	11794.617	1
62500	0.79	-0.20	0.76	-26.46	224.97	11794.721	1
62600	-0.10	0.69	0.48	-125.08	121.70	11794.816	1
62700	-0.58	0.48	0.48	-195.89	46.28	11794.921	1
62800	-0.27	0.14	0.24	-268.43	-29.69	11795.018	1
62900	-0.24	-0.07	0.42	-324.16	-89.12	11795.120	1
63000	-0.74	0.12	0.66	-349.99	-117.03	11795.218	1
63100	-0.56	-0.25	0.87	-366.07	-134.90	11795.312	1
63200	-0.01	-0.03	0.96	-429.75	-201.41	11795.421	1
63300	-0.72	-1.49	0.74	-457.79	-232.57	11795.520	1
63400	-0.41	-0.17	0.50	-473.10	-249.49	11795.618	1
63500	-0.60	0.98	0.21	-497.62	-276.42	11795.719	1
63600	0.12	-0.57	0.15	-505.83	-285.48	11795.821	1
63700	-0.29	-0.34	0.19	-507.58	-287.59	11795.915	1
63800	-0.94	-1.61	0.67	-465.24	-242.81	11796.016	1
63900	-0.66	-1.01	1.05	-411.73	-186.06	11796.117	1
64000	-1.18	-0.77	0.88	-382.63	-155.62	11796.217	1
64100	-0.74	-0.31	0.87	-359.91	-131.66	11796.311	1
64200	-0.73	-0.41	0.59	-339.68	-109.95	11796.412	1
64300	-0.52	-0.28	0.58	-330.31	-99.89	11796.516	1
64400	-0.88	-0.13	0.30	-306.37	-74.73	11796.621	1
64500	-0.53	-0.02	0.22	-272.41	-38.87	11796.717	1
64600	-0.52	-0.11	0.28	-213.53	23.32	11796.812	1
64700	-0.28	-0.13	0.51	-177.60	61.07	11796.917	1
64800	-0.45	-0.15	0.63	-210.78	26.80	11797.016	1
64900	-0.32	0.95	0.46	-475.62	-251.79	11797.117	1
65000	0.17	2.50	1.36	-552.11	-333.45	11797.219	1
65100	0.38	2.42	1.41	-556.10	-338.78	11797.316	1
65200	0.41	3.46	1.25	-557.49	-340.60	11797.420	1
65300	1.88	5.12	0.95	-558.98	-342.05	11797.521	1
65400	1.23	3.82	1.20	-559.63	-343.29	11797.618	1
65500	1.24	3.73	1.22	-560.38	-344.02	11797.718	1
65600	1.01	3.07	1.32	-560.95	-344.55	11797.812	1
65700	-0.15	2.70	1.50	-561.26	-345.20	11797.921	1
65800	0.73	2.73	1.43	-560.92	-344.53	11798.016	1
65900	0.67	2.74	0.68	-536.42	-319.05	11798.121	1
66000	0.12	-0.13	0.24	-497.43	-278.87	11798.217	1
66100	-1.92	-5.41	0.98	-464.84	-243.88	11798.312	1
66200	-1.29	-1.29	0.79	-445.72	-223.35	11798.416	1
66300	-0.59	-0.48	0.99	-416.93	-193.51	11798.502	1
66400	-0.27	-1.31	1.08	-400.37	-175.37	11798.604	1
66500	-0.70	-0.94	0.99	-393.37	-168.42	11798.655	1
66600	-0.75	-0.82	0.92	-380.69	-154.37	11798.752	1
66700	-0.47	-0.58	0.73	-355.16	-127.13	11798.857	1
66800	-0.75	-0.84	0.46	-326.51	-97.25	11798.960	1
66900	-0.98	-0.49	0.19	-299.78	-68.60	11799.062	1
67000	-0.30	-0.09	0.16	-279.70	-47.58	11799.156	1
67100	-0.43	-0.12	0.17	-271.74	-39.05	11799.258	1
67200	-0.51	-0.02	0.31	-276.63	-44.19	11799.352	1
67300	-0.63	-0.48	0.15	-276.62	-43.62	11799.460	1
67400	-0.54	-0.29	0.24	-275.99	-43.00	11799.560	1
67500	-0.70	0.02	0.00	-275.81	-42.97	11799.661	1
67600	-0.37	-0.31	0.22	-275.73	-42.62	11799.750	1
67700	-0.25	0.00	-0.19	-275.34	-42.61	11799.859	1
67800	-0.72	0.08	0.29	-319.07	-88.29	11799.959	1
67900	-0.72	-0.31	0.40	-354.75	-125.43	11800.062	1
68000	-0.64	-0.42	0.62	-356.16	-126.88	11800.158	1
68100	-0.74	-0.06	0.66	-356.31	-127.32	11800.254	1
68200	-0.82	0.56	0.92	-356.24	-127.50	11800.362	1
68300	-0.94	-0.54	0.81	-356.57	-127.64	11800.449	1
68400	-0.64	-0.44	0.70	-357.09	-127.56	11800.557	1
68500	-0.60	-0.55	0.76	-356.98	-127.57	11800.661	1
68600	-1.13	0.26	0.70	-357.42	-127.85	11800.762	1
68700	-0.54	-0.85	0.66	-357.24	-127.61	11800.859	1
68800	-0.54	-0.74	0.84	-357.24	-127.77	11800.962	1
68900	-1.53	0.69	0.66	-356.67	-128.37	11801.062	1
69000	-0.92	-0.41	0.54	-357.31	-127.96	11801.162	1
69100	0.43	-0.21	0.76	-357.70	-128.29	11801.263	1
69200	-0.88	-0.31	0.41	-357.72	-131.04	11801.362	1
69300	-0.47	-1.48	0.91	-357.72	-133.46	11801.463	1
69400	-0.68	-0.44	0.63	-357.68	-132.01	11801.561	1
69500	-0.63	-0.68	0.74	-357.56	-131.87	11801.658	1
69600	-0.83	-0.60	0.64	-357.47	-132.12	11801.750	1
69700	-0.86	-0.57	0.77	-357.35	-130.96	11801.862	1
69800	-0.22	0.55	0.67	-357.68	-129.17	11801.963	1
69900	-0.53	0.03	0.74	-357.79	-129.60	11802.056	1
70000	-0.34	-0.68	0.81	-357.70	-129.39	11802.155	1
70100	-0.47	-0.69	0.84	-357.55	-131.80	11802.261	1
70200	-0.61	-0.16	0.76	-357.65	-131.56	11802.355	1
70300	-0.62	-0.47	0.73	-357.59	-127.24	11802.458	1
70400	-0.65	0.28	0.73	-357.62	-129.64	11802.561	1
70500	-0.41	-0.37	0.75	-357.69	-128.17	11802.661	1
70600	-0.42	0.19	0.74	-357.61	-126.85	11802.750	1
70700	-0.91	-0.70	0.80	-357.64	-128.64	11802.860	1
70800	-0.98	-1.32	0.86	-357.46	-128.02	11802.956	1
70900	-0.76	-0.45	0.81	-357.23	-127.16	11803.055	1
71000	-0.75	-1.05	0.86	-357.43	-128.26	11803.155	1
71100	-0.39	-1.19	0.85	-357.51	-127.30	11803.262	1
71200	-0.47	0.02	0.73	-357.69	-127.60	11803.353	1
71300	-0.56	0.39	0.70	-357.53	-128.11	11803.459	1
71400	-0.92	-1.88	0.88	-357.44	-127.62	11803.562	1
71500	-0.61	-0.57	0.82	-357.45	-127.87	11803.662	1
71600	-0.79	-0.50	0.80	-357.66	-128.23	11803.750	1
71700	-0.91	-1.09	0.85	-357.55	-127.95	11803.863	1
71800	-0.73	-0.30	0.68	-357.24	-128.24	11803.961	1
71900	-0.54	-0.11	0.75	-357.37	-128.03	11804.056	1
72000	-0.89	0.06	0.77	-357.57	-128.00	11804.156	1
72100	-0.66	-0.63	0.87	-357.61	-128.10	11804.261	1
72200	-0.75	-0.47	0.79	-357.77	-128.15	11804.360	1
72300	-0.11	0.56	0.69	-357.38	-128.23	11804.459	1
72400	-0.55	-0.17	0.74	-357.56	-128.07	11804.556	1
72500	-1.08	-0.71	0.81	-357.63	-128.15	11804.656	1
72600	-0.29	-0.09	0.77	-357.61	-128.10	11804.762	1
72700	-0.27	0.39	0.70	-357.34	-128.15	11804.860	1
72800	-0.80	-0.26	0.79	-357.35	-128.18	11804.958	1
72900	-0.66	-0.23	0.73	-357.54	-128.23	11805.055	1
73000	-0.48	-0.08	0.76	-358.05	-128.96	11805.164	1
73100	-0.47	0.18	0.73	-358.18	-129.37	11805.261	1
73200	-1.02	0.55	0.92	-370.83	-143.18	11805.362	1
73300	-0.61	1.19	0.95	-379.11	-151.75	11805.462	1
73400	-0.02	1.34	1.06	-393.79	-167.59	11805.556	1
73500	0.16	1.56	1.30	-421.64	-196.85	11805.659	1
73600	0.27	2.15	1.37	-437.00	-212.25	11805.750	1
73700	0.37	2.26	1.61	-455.25	-231.30	11805.859	1
73800	0.55	1.80	1.81	-475.21	-252.99	11805.961	1
73900	0.70	2.46	1.72	-477.52	-255.14	11806.061	1
74000	0.38	2.96	1.76	-487.55	-266.14	11806.160	1
74100	0.46	3.25	1.75	-500.96	-280.53	11806.250	1
74200	0.66	2.74	1.80	-523.48	-304.60	11806.359	1
74300	0.96	2.68	1.83	-527.67	-309.51	11806.459	1
74400	0.74	3.24	1.78	-533.38	-315.18	11806.562	1
74500	0.99	3.46	1.76	-532.85	-314.78	11806.657	1
74600	0.69	2.95	1.80	-518.40	-299.63	11806.750	1
74700	0.47	2.75	1.76	-511.58	-292.84	11806.859	1
74800	1.11	3.54	1.70	-508.42	-289.04	11806.960	1
74900	0.23	3.46	1.68	-505.53	-286.18	11807.061	1
75000	-0.11	2.51	1.80	-505.60	-286.42	11807.163	1
75100	1.08	2.95	1.75	-505.64	-286.43	11807.261	1
75200	0.91	3.29	1.74	-505.50	-286.66	11807.362	1
75300	0.61	2.28	1.80	-505.75	-286.80	11807.461	1
75400	0.82	2.53	1.79	-505.74	-286.66	11807.561	1
75500	0.88	3.20	1.72	-505.45	-286.77	11807.655	1
75600	0.56	3.50	1.68	-505.83	-287.96	11807.762	1
75700	0.73	2.71	1.83	-505.75	-288.02	11807.857	1
75800	0.62	2.60	1.90	-505.78	-287.42	11807.962	1
75900	1.12	2.21	1.91	-506.05	-288.19	11808.061	1
76000	1.16	4.26	1.64	-505.95	-288.49	11808.157	1
76100	0.51	4.81	1.68	-505.54	-288.31	11808.262	1
76200	0.62	2.88	1.81	-506.09	-289.03	11808.353	1
76300	0.66	2.54	1.85	-506.20	-289.24	11808.460	1
76400	0.58	2.91	1.77	-506.38	-290.27	11808.557	1
76500	0.49	2.05	1.89	-506.30	-289.29	11808.660	1
76600	0.91	2.10	1.86	-506.54	-289.96	11808.761	1
76700	0.93	3.19	1.73	-506.53	-288.78	11808.859	1
76800	0.47	2.51	1.83	-506.71	-288.58	11808.951	1
76900	0.87	2.79	1.82	-506.44	-288.86	11809.062	1
77000	0.75	2.21	1.84	-506.73	-289.99	11809.155	1
77100	0.43	1.74	1.89	-507.01	-289.39	11809.250	1
77200	0.40	2.46	1.83	-506.92	-286.91	11809.362	1
77300	0.13	1.72	1.87	-506.58	-288.60	11809.460	1
77400	0.50	1.75	1.86	-506.73	-288.63	11809.556	1
77500	0.54	1.78	1.89	-506.75	-287.01	11809.659	1
77600	0.70	2.40	1.82	-507.09	-288.38	11809.750	1
77700	0.70	2.33	1.84	-506.86	-288.39	11809.853	1
77800	0.89	3.08	1.76	-506.72	-287.43	11809.956	1
77900	0.67	2.62	1.82	-507.00	-288.06	11810.057	1
78000	0.42	3.17	1.77	-506.85	-288.08	11810.157	1
78100	0.66	2.32	1.86	-507.05	-287.73	11810.257	1
78200	0.69	2.74	1.76	-506.86	-288.57	11810.352	1
78300	0.50	2.69	1.79	-507.00	-288.39	11810.453	1
78400	0.55	3.21	1.75	-506.95	-288.07	11810.561	1
78500	1.54	2.27	1.80	-507.20	-288.36	11810.662	1
78600	0.79	2.80	1.80	-507.15	-288.12	11810.750	1
78700	0.68	2.10	1.89	-507.29	-288.52	11810.862	1
78800	-0.20	2.75	1.70	-507.44	-288.37	11810.963	1
78900	0.45	2.75	1.80	-507.40	-288.25	11811.055	1
79000	0.80	2.77	1.76	-507.33	-288.45	11811.161	1
79100	0.58	3.05	1.77	-507.08	-288.51	11811.261	1
79200	0.46	3.07	1.78	-507.46	-288.42	11811.352	1
79300	0.82	2.65	1.84	-507.45	-288.50	11811.459	1
79400	0.98	2.98	1.80	-507.29	-288.49	11811.556	1
79500	0.72	3.00	1.77	-507.58	-288.46	11811.662	1
79600	0.63	2.36	1.84	-507.44	-288.46	11811.752	1
79700	1.81	3.82	1.72	-507.69	-288.50	11811.862	1
79800	0.57	3.08	1.76	-507.60	-288.63	11811.954	1
79900	0.41	2.47	1.82	-507.79	-288.71	11812.061	1
80000	0.47	3.41	1.69	-507.55	-288.81	11812.163	1
80100	0.90	3.57	1.65	-507.53	-288.91	11812.262	1
80200	0.48	3.05	1.75	-507.69	-288.92	11812.359	1
80300	0.46	3.06	1.75	-507.51	-289.01	11812.454	1
80400	1.00	3.05	1.70	-507.74	-289.02	11812.561	1
80500	0.57	2.79	1.77	-507.76	-288.95	11812.657	1
80600	0.58	1.96	1.84	-507.90	-288.86	11812.750	1
80700	1.04	3.21	1.72	-507.87	-289.27	11812.859	1
80800	0.71	2.27	1.80	-507.81	-289.35	11812.949	1
80900	0.55	3.39	1.69	-508.00	-289.09	11813.055	1
81000	0.97	3.84	1.63	-508.11	-289.50	11813.162	1
81100	0.49	2.27	1.83	-508.01	-289.31	11813.249	1
81200	0.07	2.51	1.77	-508.11	-289.19	11813.360	1
81300	0.55	3.19	1.69	-507.85	-289.11	11813.461	1
81400	0.83	2.61	1.77	-507.84	-289.32	11813.557	1
81500	0.90	2.43	1.79	-507.96	-289.39	11813.657	1
81600	1.28	3.69	1.67	-508.07	-289.37	11813.761	1
81700	0.68	2.38	1.80	-507.97	-289.38	11813.861	1
81800	0.70	1.93	1.84	-508.04	-289.64	11813.960	1
81900	0.40	1.62	1.87	-508.23	-289.23	11814.061	1
82000	0.48	2.50	1.81	-508.41	-289.59	11814.161	1
82100	0.94	3.41	1.73	-508.14	-289.45	11814.251	1
82200	0.57	2.89	1.74	-508.25	-289.66	11814.359	1
82300	1.41	3.16	1.71	-508.39	-289.89	11814.457	1
82400	0.80	2.68	1.76	-508.41	-289.78	11814.560	1
82500	1.57	2.90	1.68	-508.58	-290.01	11814.662	1
82600	0.47	2.38	1.78	-508.36	-289.61	11814.761	1
82700	0.47	2.88	1.74	-508.45	-289.51	11814.860	1
82800	0.39	2.76	1.77	-508.43	-289.80	11814.939	1
82900	0.52	2.70	1.79	-508.56	-289.72	11815.000	1
83000	0.82	2.76	1.77	-508.53	-289.80	11815.104	1
83100	0.47	3.24	1.71	-508.45	-289.60	11815.201	1
83200	1.21	3.18	1.76	-508.53	-289.96	11815.302	1
83300	0.69	2.80	1.76	-508.48	-289.74	11815.391	1
83400	0.42	1.99	1.84	-508.31	-289.77	11815.499	1
83500	0.51	3.00	1.74	-508.34	-290.01	11815.601	1
83600	0.60	2.90	1.77	-508.48	-289.51	11815.701	1
83700	0.52	2.34	1.82	-508.40	-289.83	11815.800	1
83800	0.45	2.46	1.80	-508.67	-289.63	11815.902	1
83900	0.78	3.06	1.80	-508.67	-289.92	11816.000	1
84000	-0.11	4.08	1.82	-508.52	-290.03	11816.104	1
84100	0.55	2.80	1.82	-508.47	-289.80	11816.190	1
84200	0.85	3.37	1.74	-508.62	-290.01	11816.300	1
84300	0.70	2.72	1.83	-508.59	-289.87	11816.396	1
84400	1.06	3.61	1.73	-508.71	-289.77	11816.498	1
84500	0.77	3.35	1.71	-508.61	-289.94	11816.594	1
84600	0.78	2.65	1.80	-508.65	-289.72	11816.688	1
84700	0.79	2.48	1.88	-508.73	-289.84	11816.804	1
84800	1.23	3.12	1.81	-508.53	-290.25	11816.904	1
84900	0.86	2.37	1.85	-508.90	-289.75	11816.993	1
85000	0.83	3.20	1.76	-508.64	-289.92	11817.100	1
85100	1.20	2.87	1.81	-508.83	-290.12	11817.197	1
85200	0.52	2.62	1.82	-508.95	-290.12	11817.304	1
85300	1.35	2.96	1.78	-509.08	-289.78	11817.397	1
85400	1.01	3.18	1.75	-509.07	-289.96	11817.499	1
85500	0.90	2.87	1.73	-508.77	-290.54	11817.600	1
85600	1.44	3.29	1.74	-508.90	-291.74	11817.692	1
85700	1.04	3.10	1.81	-509.26	-291.60	11817.798	1
85800	0.78	3.10	1.78	-508.99	-290.39	11817.902	1
85900	0.69	2.87	1.79	-509.39	-290.82	11817.999	1
86000	1.07	2.62	1.83	-509.49	-291.39	11818.094	1
86100	0.67	3.30	1.76	-509.34	-289.10	11818.202	1
86200	0.74	3.15	1.76	-509.19	-290.27	11818.304	1
86300	0.66	1.86	1.86	-509.18	-290.72	11818.404	1
86400	0.73	2.80	1.79	-509.09	-290.40	11818.500	1
86500	0.52	3.00	1.78	-509.21	-290.51	11818.594	1
86600	0.85	1.90	1.92	-509.53	-290.61	11818.701	1
86700	0.70	2.90	1.79	-509.30	-290.20	11818.798	1
86800	0.96	2.94	1.83	-509.20	-290.51	11818.898	1
86900	0.88	3.42	1.76	-509.49	-290.40	11819.000	1
87000	1.00	2.99	1.81	-509.41	-290.30	11819.104	1
87100	0.52	3.52	1.73	-509.18	-290.31	11819.195	1
87200	0.90	2.90	1.81	-509.38	-290.13	11819.300	1
87300	0.62	2.91	1.80	-509.23	-290.01	11819.402	1
87400	0.56	2.36	1.83	-509.02	-290.23	11819.498	1
87500	0.74	3.21	1.76	-509.61	-290.13	11819.597	1
87600	1.16	2.44	1.90	-509.18	-290.43	11819.701	1
87700	0.85	3.39	1.74	-509.43	-290.29	11819.799	1
87800	1.18	2.56	1.85	-509.44	-290.08	11819.892	1
87900	0.94	2.13	1.94	-509.04	-290.13	11820.000	1
88000	0.86	2.57	1.84	-509.33	-290.22	11820.096	1
88100	0.57	2.39	1.88	-509.34	-290.38	11820.190	1
88200	0.31	2.04	1.94	-509.32	-290.28	11820.297	1
88300	1.24	3.08	1.79	-509.21	-290.23	11820.397	1
88400	0.79	2.62	1.85	-509.48	-290.31	11820.499	1
88500	0.66	2.44	1.90	-509.39	-290.45	11820.598	1
88600	0.83	3.01	1.93	-509.93	-290.72	11820.704	1
88700	0.78	3.06	1.78	-509.25	-290.43	11820.802	1
88800	0.30	2.82	1.87	-509.42	-290.35	11820.903	1
88900	0.97	2.71	1.84	-509.55	-290.65	11820.994	1
89000	0.84	2.73	1.86	-509.25	-290.45	11821.094	1
89100	0.58	3.37	1.84	-509.71	-290.01	11821.204	1
89200	1.18	1.14	2.13	-509.67	-291.06	11821.304	1
89300	1.09	3.06	1.80	-509.77	-290.56	11821.403	1
89400	1.27	3.45	1.72	-509.68	-290.73	11821.498	1
89500	0.81	2.56	1.90	-509.97	-290.62	11821.602	1
89600	0.72	2.53	1.88	-509.50	-290.55	11821.702	1
89700	0.87	3.24	1.78	-509.81	-290.60	11821.804	1
89800	0.11	2.75	1.84	-509.61	-290.41	11821.901	1
89900	0.18	1.93	1.95	-509.58	-291.02	11822.000	1
90000	0.66	2.80	1.85	-509.72	-290.70	11822.101	1
90100	0.91	2.65	1.86	-509.70	-291.03	11822.204	1
90200	0.76	2.87	1.83	-510.01	-290.84	11822.296	1
90300	0.50	2.88	1.84	-509.83	-291.26	11822.403	1
90400	0.18	4.14	1.71	-509.98	-291.42	11822.504	1
90500	0.28	2.14	1.89	-509.56	-291.35	11822.600	1
90600	0.81	1.71	1.97	-509.27	-291.70	11822.703	1
90700	0.43	2.46	1.89	-509.71	-291.14	11822.795	1
90800	0.19	2.73	1.87	-509.66	-291.22	11822.900	1
90900	0.73	3.15	1.83	-509.82	-291.22	11822.999	1
91000	0.51	2.08	1.93	-509.79	-291.61	11823.104	1
91100	0.74	3.12	1.82	-509.65	-291.07	11823.188	1
91200	0.88	3.07	1.85	-509.60	-291.36	11823.303	1
91300	0.54	2.57	1.94	-509.73	-291.33	11823.403	1
91400	0.32	3.33	1.90	-509.85	-291.43	11823.503	1
91500	0.45	2.59	1.91	-509.65	-291.27	11823.601	1
91600	1.06	3.27	1.79	-509.90	-291.24	11823.702	1
91700	0.60	2.87	1.87	-509.79	-291.45	11823.798	1
91800	0.92	3.28	1.83	-509.77	-291.18	11823.902	1
91900	0.01	2.55	1.99	-509.32	-291.46	11824.003	1
92000	1.31	1.51	1.98	-509.76	-291.71	11824.102	1
92100	0.79	3.61	1.80	-510.04	-291.57	11824.199	1
92200	1.03	3.13	1.87	-510.01	-291.56	11824.298	1
92300	0.97	3.06	1.80	-509.80	-291.43	11824.403	1
92400	0.58	1.86	1.97	-509.91	-292.07	11824.501	1
92500	0.94	2.73	1.87	-509.79	-292.47	11824.602	1
92600	0.84	3.38	1.80	-510.09	-291.66	11824.703	1
92700	0.62	2.72	1.92	-509.92	-292.36	11824.802	1
92800	1.42	2.35	1.97	-509.88	-290.93	11824.902	1
92900	1.09	2.10	1.98	-509.92	-291.48	11825.000	1
93000	0.62	3.37	1.82	-509.76	-292.22	11825.094	1
93100	0.99	2.30	1.91	-510.15	-291.04	11825.202	1
93200	1.21	3.33	1.85	-509.76	-291.43	11825.302	1
93300	0.42	2.78	1.90	-509.55	-291.82	11825.400	1
93400	0.41	3.01	1.88	-509.80	-291.28	11825.500	1
93500	0.48	2.07	2.00	-509.95	-292.39	11825.603	1
93600	0.78	2.66	1.94	-509.71	-291.60	11825.697	1
93700	0.73	2.78	1.90	-509.89	-291.20	11825.804	1
93800	-0.01	3.15	1.92	-509.40	-291.45	11825.903	1
93900	0.54	2.39	1.96	-510.03	-291.41	11825.999	1
94000	0.79	3.29	1.84	-509.75	-291.30	11826.104	1
94100	0.51	3.04	1.84	-509.93	-291.35	11826.203	1
94200	0.55	2.53	1.93	-510.10	-291.77	11826.302	1
94300	0.50	2.84	1.91	-509.72	-291.58	11826.391	1
94400	0.56	2.92	1.93	-510.04	-291.54	11826.500	1
94500	0.70	2.87	1.93	-509.86	-291.90	11826.604	1
94600	1.07	2.80	1.91	-510.03	-291.85	11826.698	1
94700	0.18	2.91	1.90	-510.17	-292.16	11826.799	1
94800	0.63	1.90	1.98	-510.09	-291.82	11826.904	1
94900	0.85	3.13	1.90	-510.09	-291.90	11826.999	1
95000	-0.23	2.94	1.96	-510.22	-291.60	11827.102	1
95100	0.18	3.26	1.94	-510.21	-291.78	11827.202	1
95200	0.77	2.73	1.92	-509.83	-291.78	11827.295	1
95300	0.75	2.92	1.92	-510.23	-292.05	11827.400	1
95400	0.97	3.05	1.92	-509.95	-292.05	11827.500	1
95500	0.65	3.54	1.83	-510.12	-291.86	11827.594	1
95600	0.48	3.43	1.85	-510.35	-292.26	11827.700	1
95700	0.59	2.99	1.91	-510.23	-291.94	11827.792	1
95800	0.33	3.05	1.88	-510.51	-292.24	11827.902	1
95900	0.35	3.53	1.85	-510.15	-291.94	11827.999	1
96000	-0.62	2.19	2.00	-510.47	-292.33	11828.104	1
96100	0.74	3.38	1.88	-510.14	-292.08	11828.191	1
96200	0.77	2.83	1.90	-510.38	-292.22	11828.303	1
96300	0.43	3.60	1.83	-510.28	-292.02	11828.401	1
96400	0.86	3.02	1.91	-510.23	-291.86	11828.498	1
96500	0.82	3.19	1.86	-510.42	-291.90	11828.594	1
96600	0.61	3.51	1.85	-510.07	-291.68	11828.701	1
96700	0.83	2.95	1.88	-510.07	-292.16	11828.801	1
96800	0.50	3.24	1.86	-510.14	-292.15	11828.903	1
96900	0.83	3.31	1.84	-510.07	-292.17	11828.998	1
97000	0.76	2.06	2.00	-510.21	-291.87	11829.102	1
97100	1.06	3.76	1.81	-510.27	-292.03	11829.188	1
97200	0.39	3.16	1.87	-510.35	-292.06	11829.302	1
97300	1.18	3.17	1.85	-510.28	-292.34	11829.401	1
97400	0.61	2.83	1.92	-510.22	-292.31	11829.498	1
97500	0.39	3.34	1.83	-510.33	-291.93	11829.594	1
97600	1.97	4.19	1.78	-510.43	-292.04	11829.703	1
97700	0.45	2.56	1.94	-510.29	-292.03	11829.797	1
97800	0.54	2.88	1.88	-510.45	-292.04	11829.902	1
97900	0.95	3.85	1.81	-510.42	-292.17	11830.000	1
98000	0.54	2.68	1.92	-510.43	-291.92	11830.093	1
98100	0.94	3.18	1.86	-510.63	-292.20	11830.191	1
98200	0.95	3.43	1.81	-510.19	-292.16	11830.298	1
98300	0.36	2.27	2.02	-510.18	-292.10	11830.402	1
98400	0.44	3.00	1.90	-510.10	-292.07	11830.495	1
98500	0.61	2.61	1.93	-510.38	-292.28	11830.594	1
98600	0.77	3.10	1.91	-510.57	-292.19	11830.688	1
98700	0.35	3.47	1.85	-510.65	-292.39	11830.804	1
98800	0.28	3.21	1.85	-510.19	-292.21	11830.903	1
98900	0.58	3.57	1.85	-510.44	-292.29	11830.999	1
99000	0.17	2.61	1.99	-510.28	-291.85	11831.094	1
99100	-0.45	2.35	2.03	-510.53	-291.87	11831.203	1
99200	0.97	3.79	1.91	-510.78	-291.73	11831.288	1
99200	1.41	2.56	1.93	-510.89	-292.78	11831.346	1
99300	0.16	3.26	1.92	-510.49	-292.31	11831.436	1
99400	0.68	3.43	1.83	-510.71	-292.02	11831.545	1
99500	0.39	3.04	1.93	-510.48	-292.37	11831.625	1
99600	0.83	3.46	1.90	-510.46	-292.39	11831.745	1
99700	0.07	4.00	1.81	-510.60	-292.27	11831.844	1
99800	0.38	3.15	1.95	-510.52	-292.23	11831.937	1
99900	0.69	3.46	1.90	-510.52	-292.24	11832.036	1
100000	0.20	2.57	2.01	-510.73	-292.48	11832.144	1
100100	0.16	2.59	2.04	-510.52	-292.35	11832.245	1
100200	0.46	2.66	1.98	-510.26	-292.23	11832.344	1
100300	0.49	3.06	1.94	-510.48	-292.07	11832.437	1
100400	0.48	2.22	2.03	-510.49	-292.37	11832.545	1
100500	0.51	3.01	1.94	-510.72	-292.32	11832.631	1
100600	0.66	2.40	1.99	-510.69	-292.60	11832.743	1
100700	-0.17	3.15	1.92	-510.98	-292.30	11832.842	1
100800	0.54	3.03	1.94	-510.90	-292.49	11832.937	1
100900	0.77	3.36	1.90	-510.79	-292.38	11833.038	1
101000	0.63	3.33	1.90	-510.74	-292.36	11833.146	1
101100	0.76	3.21	1.91	-510.79	-292.60	11833.241	1
101200	0.45	3.07	1.91	-510.87	-292.55	11833.340	1
101300	0.04	2.70	1.93	-510.87	-292.84	11833.444	1
101400	0.11	2.26	2.13	-510.34	-292.72	11833.546	1
101500	0.47	2.36	1.97	-510.98	-292.67	11833.631	1
101600	0.77	2.54	1.97	-510.76	-292.63	11833.745	1
101700	0.38	2.71	1.93	-510.76	-292.62	11833.844	1
101800	0.68	3.55	1.85	-510.87	-292.50	11833.936	1
101900	0.61	3.52	1.86	-510.95	-292.60	11834.042	1
102000	1.42	3.12	1.82	-511.01	-292.72	11834.146	1
102100	0.33	2.63	1.96	-510.63	-292.80	11834.243	1
102200	0.49	2.10	2.00	-510.77	-292.69	11834.342	1
102300	0.65	2.60	1.97	-510.77	-292.71	11834.438	1
102400	-0.71	-0.64	1.21	-396.98	-173.21	11834.535	1
102500	-4.12	-16.43	0.20	-271.29	-38.94	11834.628	1
102600	-5.48	-25.02	0.90	-236.15	-1.96	11834.743	1
102700	-6.89	-30.05	1.26	-215.43	19.83	11834.839	1
102800	-8.49	-41.05	1.79	-172.90	65.19	11834.942	1
102900	-9.01	-42.32	1.84	-166.34	72.09	11835.045	1
103000	-8.48	-43.50	1.86	-165.13	74.06	11835.145	1
103100	-8.94	-43.31	1.87	-164.36	74.63	11835.245	1
103200	-8.68	-43.26	1.90	-163.90	75.22	11835.344	1
103300	-8.88	-43.63	1.88	-163.18	75.73	11835.438	1
103400	-9.91	-50.48	2.16	-136.56	103.28	11835.543	1
103500	-12.35	-65.18	3.24	-80.03	162.45	11835.645	1
103600	-14.94	-82.00	4.78	-14.96	231.79	11835.741	1
103700	-17.36	-103.21	5.99	71.24	323.80	11835.844	1
103800	-18.23	-106.19	6.37	84.20	337.66	11835.938	1
103900	-18.21	-106.78	6.44	86.33	339.93	11836.037	1
104000	-18.22	-107.01	6.32	87.90	342.32	11836.146	1
104100	-19.42	-114.06	7.64	119.41	374.44	11836.245	1
104200	-20.80	-122.19	8.98	157.71	415.43	11836.341	1
104300	-0.79	0.59	0.45	203.78	463.69	11836.446	1
104400	0.04	0.90	0.73	251.94	515.74	11836.534	1
104500	0.23	0.73	0.67	261.18	525.76	11836.643	1
104600	-0.39	1.05	0.65	264.25	527.94	11836.746	1
104700	-0.06	0.77	0.67	264.60	529.90	11836.841	1
104800	-0.07	0.80	0.76	237.47	500.99	11836.936	1
104900	-0.26	0.80	-0.11	113.03	370.69	11837.045	1
105000	0.27	0.82	-0.11	50.41	305.68	11837.142	1
105100	-0.05	0.79	-0.12	45.23	299.81	11837.243	1
105200	-0.25	0.37	-0.73	44.76	299.19	11837.344	1
105300	-0.36	0.78	0.25	43.84	298.95	11837.440	1
105400	0.06	1.01	-0.11	43.73	298.76	11837.546	1
105500	0.00	0.66	-0.32	43.94	298.23	11837.626	1
105600	0.08	0.92	-0.35	43.65	298.01	11837.741	1
105700	-0.06	0.90	0.21	43.34	298.23	11837.844	1
105800	-0.05	0.38	-0.80	43.46	297.38	11837.945	1
105900	0.03	0.84	0.15	43.16	297.59	11838.040	1
106000	-0.18	1.13	-0.54	43.09	295.99	11838.144	1
106100	-0.22	0.94	-0.11	43.40	297.55	11838.245	1
106200	0.16	0.62	-0.18	43.27	297.85	11838.343	1
106300	0.28	1.03	0.19	43.10	297.53	11838.439	1
106400	-0.19	0.72	0.10	43.16	297.41	11838.540	1
106500	-0.29	0.77	0.45	43.03	297.59	11838.642	1
106600	-0.02	0.84	-0.11	43.03	297.30	11838.743	1
106700	-0.49	1.21	-0.63	42.86	297.26	11838.843	1
106800	-0.17	0.46	-0.50	43.01	297.28	11838.938	1
106900	-0.11	0.52	-0.63	46.05	300.00	11839.034	1
107000	-0.33	0.86	-0.50	44.86	299.48	11839.144	1
107100	0.03	1.23	-0.50	5.20	258.03	11839.244	1
107200	-0.26	0.67	0.12	2.38	255.20	11839.341	1
107300	-0.20	0.83	0.12	6.80	259.81	11839.436	1
107400	-0.08	0.79	-0.24	6.33	259.11	11839.540	1
107500	-0.02	0.87	0.71	-71.70	178.50	11839.642	1
107600	-0.13	0.27	0.27	-150.30	95.76	11839.743	1
107700	-0.49	0.32	0.48	-265.69	-25.86	11839.843	1
107800	-0.50	-0.10	-0.09	-336.03	-101.22	11839.933	1
107900	-0.80	-0.15	0.24	-343.63	-109.87	11840.031	1
108000	-0.28	-0.44	0.03	-345.39	-111.90	11840.144	1
108100	-0.79	-1.08	0.91	-385.78	-155.51	11840.243	1
108200	-0.66	-0.56	1.15	-447.66	-220.55	11840.337	1
108300	-0.53	1.00	0.74	-468.55	-243.56	11840.437	1
108400	0.62	4.39	0.45	-485.05	-261.84	11840.534	1
108500	1.34	5.58	0.31	-497.40	-275.64	11840.641	1
108600	0.88	4.95	0.41	-487.60	-265.39	11840.741	1
108700	-4.11	-11.13	1.98	-420.91	-194.27	11840.844	1
108800	-5.10	-16.13	2.15	-400.62	-173.70	11840.938	1
108900	-5.34	-18.06	2.10	-390.30	-162.78	11841.035	1
109000	-1.17	-0.43	0.73	-375.58	-146.95	11841.142	1
109100	-0.66	-0.51	0.51	-369.08	-139.75	11841.241	1
109200	-0.67	-0.45	0.40	-349.75	-119.54	11841.341	1
109300	-0.66	0.05	0.30	-320.95	-89.66	11841.445	1
109400	-0.46	-0.17	0.00	-304.47	-71.43	11841.538	1
109500	-0.30	-0.37	-0.10	-271.83	-37.50	11841.644	1
109600	-0.09	0.55	0.43	-229.51	6.96	11841.744	1
109700	-0.26	-0.20	0.40	-192.72	45.65	11841.840	1
109800	-1.35	1.24	0.22	-243.00	-6.11	11841.946	1
109900	0.52	-0.13	0.15	-294.59	-61.11	11842.046	1
110000	0.06	-0.02	0.22	-329.33	-97.25	11842.144	1
110100	-0.60	-0.40	0.42	-359.57	-129.34	11842.241	1
110200	-0.69	-0.81	0.78	-395.32	-167.06	11842.343	1
110300	-0.67	-0.67	1.01	-403.36	-175.46	11842.437	1
110400	-0.66	-0.66	1.14	-434.92	-208.29	11842.534	1
110500	-0.85	-0.25	1.15	-463.07	-238.82	11842.638	1
110600	-0.26	-0.20	0.97	-475.76	-251.84	11842.746	1
110700	0.78	3.80	0.41	-498.76	-276.88	11842.841	1
110800	2.06	6.32	0.00	-511.70	-290.88	11842.938	1
110900	1.92	4.92	0.18	-519.32	-298.90	11843.044	1
111000	1.24	6.10	0.43	-529.17	-309.34	11843.146	1
111100	1.19	3.96	0.98	-529.52	-309.64	11843.241	1
111200	0.78	3.72	0.63	-517.19	-297.67	11843.334	1
111300	0.61	3.95	0.42	-497.56	-277.47	11843.445	1
111400	-0.45	-1.36	1.09	-473.48	-251.16	11843.532	1
111500	-2.86	-4.53	1.43	-460.24	-237.34	11843.646	1
111600	-2.57	-8.73	1.84	-442.47	-217.87	11843.743	1
111700	-3.84	-12.30	2.07	-424.49	-198.80	11843.833	1
111800	-4.13	-15.56	2.18	-407.04	-180.96	11843.946	1
111900	-4.74	-16.61	1.96	-390.96	-163.87	11844.044	1
112000	-0.52	-0.75	0.48	-361.09	-131.76	11844.144	1
112100	-0.69	-0.61	0.23	-329.35	-98.51	11844.245	1
112200	-0.52	0.25	0.34	-306.67	-74.90	11844.343	1
112300	0.29	0.48	-0.03	-282.05	-49.02	11844.444	1
112400	-0.72	0.25	0.19	-259.09	-24.77	11844.545	1
112500	-0.47	0.15	0.51	-237.08	-1.68	11844.625	1
112600	-0.44	-0.11	0.59	-206.34	30.73	11844.745	1
112700	-0.35	0.25	0.51	-202.59	34.80	11844.840	1
112800	-0.39	0.20	0.35	-266.05	-31.02	11844.938	1
112900	-0.39	-0.21	0.06	-325.28	-93.53	11845.040	1
113000	-0.34	0.60	0.32	-360.87	-130.72	11845.142	1
113100	-0.07	2.01	0.43	-373.84	-144.46	11845.244	1
113200	0.23	-0.05	0.79	-381.93	-153.31	11845.344	1
113300	-0.22	1.19	1.06	-409.14	-182.37	11845.437	1
113400	0.46	1.79	1.43	-440.94	-216.07	11845.531	1
113500	0.56	1.68	1.67	-463.46	-240.06	11845.646	1
113600	0.11	1.95	1.70	-468.77	-245.37	11845.745	1
113700	0.54	1.54	1.73	-471.33	-248.24	11845.843	1
113800	0.38	2.12	1.72	-474.08	-251.66	11845.942	1
113900	0.28	3.41	1.66	-491.52	-269.81	11846.042	1
114000	0.85	1.40	2.00	-507.65	-287.52	11846.142	1
114100	0.78	2.14	1.92	-512.68	-292.59	11846.245	1
114200	0.65	2.91	1.92	-527.61	-308.22	11846.342	1
114300	0.54	2.33	1.95	-538.59	-320.18	11846.436	1
114400	0.76	2.02	1.97	-542.67	-324.56	11846.545	1
114500	-0.28	3.41	1.79	-543.16	-325.57	11846.644	1
114600	0.59	2.37	1.93	-543.80	-326.11	11846.737	1
114700	0.55	2.31	1.94	-531.46	-312.66	11846.841	1
114800	-0.03	1.62	1.82	-480.48	-259.33	11846.938	1
114900	-0.18	2.21	1.37	-445.52	-222.39	11847.046	1
115000	0.58	1.11	1.32	-429.01	-204.45	11847.142	1
115100	0.17	1.28	1.12	-413.17	-188.22	11847.242	1
115200	-0.32	0.62	0.95	-397.82	-172.24	11847.344	1
115300	-0.40	0.05	0.35	-365.52	-137.02	11847.437	1
115400	-1.06	-3.21	-0.65	-321.96	-91.46	11847.540	1
115500	-2.40	-6.73	-0.69	-294.33	-62.35	11847.625	1
115600	-3.88	-14.04	0.07	-259.85	-25.83	11847.681	1
115700	-6.22	-24.55	0.89	-208.41	28.24	11847.771	1
115800	-0.11	0.04	0.25	-168.23	71.05	11847.880	1
115900	0.50	0.40	0.11	-163.90	75.77	11847.987	1
116000	-0.63	0.14	0.46	-162.75	76.79	11848.086	1
116100	-0.32	0.01	0.12	-162.11	77.80	11848.182	1
116200	-0.88	-0.30	0.50	-161.65	77.98	11848.287	1
116300	-0.56	0.46	0.35	-200.44	37.31	11848.387	1
116400	-0.48	0.15	0.43	-235.99	-0.08	11848.486	1
116500	-0.56	0.12	0.48	-249.55	-13.70	11848.583	1
116600	-0.44	-0.00	0.48	-249.86	-13.79	11848.679	1
116700	-0.34	0.08	0.17	-263.21	-28.41	11848.787	1
116800	-0.76	-0.08	0.00	-318.30	-85.75	11848.886	1
116900	-0.62	-0.37	0.32	-361.26	-131.15	11848.974	1
117000	-0.57	-0.49	0.91	-408.05	-181.29	11849.084	1
117100	-0.74	-0.66	1.02	-416.91	-190.10	11849.186	1
117200	-0.52	-0.58	0.97	-420.44	-193.78	11849.280	1
117300	-0.81	0.35	1.07	-423.62	-197.41	11849.386	1
117400	-0.84	-0.65	0.98	-410.24	-183.89	11849.482	1
117500	-0.73	-0.46	0.41	-389.85	-162.73	11849.565	1
117600	-0.75	-0.44	-0.09	-346.14	-116.10	11849.684	1
117700	-1.34	0.12	-0.00	-334.61	-104.63	11849.787	1
117800	-0.48	-0.09	0.01	-317.77	-86.72	11849.876	1
117900	-0.63	0.22	0.14	-309.82	-77.94	11849.984	1
118000	-0.37	-0.12	-0.15	-300.80	-68.62	11850.085	1
118100	-0.49	-0.02	0.14	-288.53	-55.54	11850.181	1
118200	-0.17	-0.27	0.44	-263.77	-30.05	11850.281	1
118300	-0.32	0.19	0.39	-270.85	-37.05	11850.375	1
118400	-0.34	-0.41	0.14	-358.10	-127.88	11850.487	1
118500	-0.59	-0.71	0.99	-407.87	-181.60	11850.584	1
118600	-0.48	-0.52	0.79	-414.55	-188.26	11850.685	1
118700	-0.58	-0.74	0.71	-423.24	-196.97	11850.787	1
118800	-0.83	-1.12	1.10	-431.49	-205.81	11850.875	1
118900	-0.66	-0.79	1.16	-431.85	-206.81	11850.981	1
119000	0.37	-1.13	1.04	-433.23	-207.83	11851.087	1
119100	-0.79	-0.77	0.92	-433.53	-208.20	11851.181	1
119200	-1.24	-1.02	0.99	-436.54	-211.18	11851.280	1
119300	-1.03	-1.19	0.78	-441.24	-216.22	11851.385	1
119400	-0.49	-1.03	1.20	-444.47	-219.78	11851.484	1
119500	-0.51	-1.23	1.15	-444.40	-220.28	11851.582	1
119600	-0.86	-0.72	1.01	-445.07	-220.48	11851.684	1
119700	-0.90	-0.22	1.19	-448.44	-224.49	11851.786	1
119800	0.46	1.36	0.91	-519.84	-300.28	11851.886	1
119900	0.24	1.75	0.98	-526.73	-307.81	11851.978	1
120000	0.43	2.52	0.83	-527.48	-308.93	11852.083	1
120100	1.28	1.15	0.97	-528.00	-310.18	11852.187	1
120200	0.16	1.62	0.98	-528.54	-310.49	11852.286	1
120300	-0.32	0.65	0.99	-519.60	-301.14	11852.386	1
120400	0.42	0.08	0.89	-511.20	-292.45	11852.484	1
120500	1.03	-2.18	1.11	-499.22	-280.02	11852.584	1
120600	-0.14	1.41	0.83	-486.02	-265.34	11852.685	1
120700	-0.70	0.37	0.97	-476.73	-255.27	11852.783	1
120800	-0.66	-0.80	1.05	-469.23	-247.44	11852.875	1
120900	-0.78	-1.32	0.90	-454.53	-230.87	11852.984	1
121000	-1.25	-2.88	0.73	-439.05	-215.10	11853.088	1
121100	-1.73	-4.37	0.69	-429.69	-204.84	11853.180	1
121200	-0.72	-0.65	0.97	-422.18	-197.45	11853.281	1
121300	-0.84	-0.93	1.05	-413.51	-189.14	11853.386	1
121400	-0.71	-1.22	0.81	-399.18	-173.70	11853.487	1
121500	-0.54	-1.08	0.41	-382.47	-155.39	11853.585	1
121600	-0.82	-0.56	0.33	-369.25	-141.28	11853.681	1
121700	-0.63	-0.57	0.44	-358.86	-130.38	11853.781	1
121800	-0.80	-0.70	-0.02	-352.18	-123.22	11853.875	1
121900	-0.71	-0.90	0.12	-345.16	-116.13	11853.986	1
122000	-0.56	-0.34	-0.17	-331.42	-101.40	11854.087	1
122100	-0.50	-0.26	-0.15	-321.67	-91.15	11854.181	1
122200	-0.56	0.02	-0.40	-300.36	-68.63	11854.281	1
122300	-0.65	0.23	-0.09	-280.87	-48.69	11854.385	1
122400	-0.14	-0.27	0.52	-259.42	-25.50	11854.483	1
122500	-0.57	0.10	0.08	-255.52	-21.71	11854.586	1
122600	-0.39	0.06	-0.08	-255.06	-21.05	11854.681	1
122700	-0.59	-0.35	0.59	-254.45	-20.44	11854.781	1
122800	-1.01	-0.19	0.20	-280.62	-47.74	11854.886	1
122900	-0.72	-0.52	0.25	-376.01	-146.90	11854.985	1
123000	-1.01	-1.90	1.28	-457.45	-233.22	11855.088	1
123100	-1.27	-1.76	1.26	-467.96	-245.07	11855.186	1
123200	0.13	0.71	0.99	-483.41	-261.43	11855.280	1
123300	3.05	5.91	0.44	-537.39	-318.96	11855.374	1
123400	2.34	5.09	0.89	-544.78	-327.21	11855.479	1
123500	1.98	2.94	1.34	-545.72	-328.09	11855.583	1
123600	3.38	6.40	0.58	-547.52	-330.02	11855.686	1
123700	2.48	4.17	1.17	-547.85	-330.37	11855.786	1
123800	3.23	6.04	0.53	-542.60	-324.94	11855.876	1
123900	3.09	5.08	0.54	-535.47	-317.37	11855.988	1
124000	0.80	2.78	0.63	-509.93	-290.62	11856.084	1
124100	0.32	1.06	0.87	-502.86	-283.68	11856.185	1
124200	-0.46	0.68	0.91	-498.56	-279.40	11856.283	1
124300	-1.56	-2.48	1.35	-484.31	-263.77	11856.378	1
124400	-3.52	-5.19	1.64	-465.77	-243.69	11856.483	1
124500	-4.83	-8.68	1.92	-449.73	-226.46	11856.585	1
124600	-3.50	-8.65	1.89	-437.38	-213.28	11856.687	1
124700	-0.79	-0.73	0.56	-400.38	-175.24	11856.783	1
124800	-0.50	-0.77	0.83	-393.00	-167.51	11856.875	1
124900	-0.49	-0.66	0.69	-379.77	-153.45	11856.984	1
125000	-0.65	-0.70	0.10	-350.35	-121.73	11857.084	1
125100	-0.58	-0.49	-0.42	-343.76	-114.82	11857.184	1
125200	-0.65	-0.19	-0.08	-328.10	-98.40	11857.282	1
125300	-0.59	-0.39	0.25	-289.17	-57.91	11857.375	1
125400	-0.70	-0.10	0.30	-263.48	-30.09	11857.487	1
125500	-0.55	-0.27	0.16	-259.35	-25.73	11857.583	1
125600	-0.51	0.28	0.12	-254.05	-20.30	11857.684	1
125700	-0.37	-0.21	0.16	-220.39	15.30	11857.781	1
125800	-0.19	0.37	-0.08	-196.68	40.35	11857.885	1
125900	-0.46	0.16	-0.03	-283.87	-50.62	11857.982	1
126000	-0.63	0.03	0.36	-390.54	-163.56	11858.085	1
126100	-0.59	-0.54	0.78	-400.57	-174.41	11858.184	1
126200	-1.09	-0.98	1.06	-421.64	-195.64	11858.281	1
126300	-0.71	-0.51	1.11	-435.82	-210.55	11858.384	1
126400	-0.87	-0.57	1.16	-460.46	-236.82	11858.488	1
126500	-0.03	1.30	0.88	-495.74	-274.75	11858.584	1
126600	0.11	2.67	0.74	-514.60	-295.22	11858.683	1
126700	-0.06	2.70	0.96	-528.47	-309.62	11858.786	1
126800	0.03	2.39	1.15	-537.89	-319.32	11858.882	1
126900	0.49	2.17	1.26	-542.06	-324.56	11858.983	1
127000	0.96	3.88	1.00	-543.13	-325.28	11859.085	1
127100	0.67	2.91	1.12	-543.14	-325.99	11859.185	1
127200	0.98	2.16	1.27	-543.68	-326.15	11859.281	1
127300	0.09	2.94	1.15	-543.73	-326.59	11859.387	1
127400	0.67	2.04	1.31	-544.13	-327.27	11859.476	1
127500	0.62	2.30	1.29	-544.29	-327.20	11859.585	1
127600	-0.07	1.55	1.43	-544.69	-327.59	11859.684	1
127700	0.47	2.00	1.39	-544.72	-327.83	11859.783	1
127800	0.30	1.60	1.35	-540.48	-323.19	11859.886	1
127900	0.17	1.66	0.85	-507.11	-288.72	11859.984	1
128000	-1.17	-1.53	1.27	-478.43	-257.64	11860.085	1
128100	-1.63	-3.89	1.33	-453.62	-231.16	11860.186	1
128200	-2.62	-8.80	1.46	-430.84	-207.22	11860.282	1
128300	-3.52	-13.75	1.35	-407.04	-182.63	11860.381	1
128400	-4.42	-17.71	1.30	-386.28	-159.94	11860.477	1
128500	-5.37	-20.50	1.21	-372.83	-145.47	11860.577	1
128600	-5.20	-21.36	1.17	-369.05	-141.38	11860.685	1
128700	-5.62	-22.07	1.28	-367.34	-139.46	11860.781	1
128800	-6.04	-21.96	1.22	-367.00	-139.21	11860.875	1
128900	-6.38	-24.08	1.29	-358.52	-130.14	11860.985	1
129000	-6.40	-24.72	1.29	-355.40	-127.56	11861.087	1
129100	-5.97	-24.58	1.20	-356.09	-127.62	11861.182	1
129200	-6.46	-24.54	1.20	-355.66	-127.40	11861.280	1
129300	-6.15	-25.05	1.43	-355.50	-127.10	11861.376	1
129400	-6.50	-27.35	1.40	-344.99	-116.31	11861.484	1
129500	-9.87	-42.82	2.54	-280.94	-48.99	11861.577	1
129600	-14.56	-70.56	4.26	-165.28	72.90	11861.681	1
129700	-0.28	0.38	0.44	-94.49	147.58	11861.785	1
129800	0.48	0.87	0.31	-51.55	192.77	11861.885	1
129900	-0.17	0.56	0.10	-22.44	224.02	11861.978	1
130000	-0.22	0.58	-0.06	-13.48	233.34	11862.085	1
130100	-0.23	0.71	0.09	-22.01	224.73	11862.186	1
130200	-0.23	0.25	0.41	-65.80	179.30	11862.286	1
130300	-0.40	0.21	0.46	-93.98	149.84	11862.386	1
130400	0.49	1.20	0.19	-94.10	149.01	11862.487	1
130500	0.05	-0.32	0.56	-97.35	146.51	11862.586	1
130600	-0.37	-0.01	0.27	-169.79	71.38	11862.684	1
130700	-0.54	-0.26	0.07	-329.47	-97.61	11862.785	1
130800	-0.21	-0.96	1.32	-464.66	-240.59	11862.886	1
130900	-0.25	0.54	1.08	-468.13	-244.95	11862.979	1
131000	1.72	5.81	0.53	-491.72	-270.40	11863.084	1
131100	6.39	19.98	-1.21	-552.81	-335.50	11863.181	1
131200	8.27	23.72	-1.59	-572.83	-356.95	11863.282	1
131300	8.14	24.40	-1.62	-575.17	-359.74	11863.386	1
131400	9.02	24.81	-1.66	-576.54	-361.11	11863.483	1
131500	0.23	2.39	1.64	-558.81	-342.70	11863.585	1
131600	-0.25	0.56	1.05	-495.89	-276.83	11863.683	1
131700	-0.90	-1.08	0.71	-432.36	-208.88	11863.781	1
131800	-0.91	-0.31	0.06	-369.81	-143.41	11863.881	1
131900	-0.48	-0.26	0.31	-346.77	-119.25	11863.968	1
132000	-0.57	-0.23	0.17	-321.63	-92.45	11864.026	1
132100	-0.54	0.03	0.37	-266.93	-34.33	11864.124	1
132200	-0.56	0.05	-0.15	-224.40	10.32	11864.225	1
132300	-0.47	0.34	0.09	-198.76	37.91	11864.313	1
132400	-0.54	0.04	-0.08	-316.92	-85.99	11864.428	1
132500	0.47	3.58	1.11	-538.86	-320.51	11864.528	1
132600	1.34	5.23	1.60	-588.18	-373.46	11864.621	1
132700	1.03	4.39	1.76	-590.11	-375.42	11864.719	1
132800	0.70	3.46	1.74	-591.06	-377.18	11864.828	1
132900	1.48	3.19	1.77	-591.79	-378.23	11864.928	1
133000	1.33	5.01	1.53	-592.52	-378.40	11865.028	1
133100	0.92	4.69	1.62	-592.78	-379.39	11865.124	1
133200	1.76	3.16	1.77	-593.22	-380.17	11865.227	1
133300	2.06	4.16	1.64	-593.87	-380.77	11865.316	1
133400	1.52	3.27	1.76	-594.30	-381.12	11865.425	1
133500	0.73	2.86	1.80	-593.42	-380.48	11865.528	1
133600	0.43	1.49	0.92	-520.28	-304.01	11865.625	1
133700	-0.87	-0.74	0.59	-416.00	-193.79	11865.728	1
133800	-0.84	-0.40	0.07	-365.17	-138.98	11865.813	1
133900	-0.61	-0.01	0.05	-322.54	-93.93	11865.926	1
134000	-1.08	0.19	0.17	-285.31	-55.37	11866.027	1
134100	-0.40	0.66	0.41	-267.93	-36.57	11866.125	1
134200	-0.43	0.04	0.52	-252.89	-21.36	11866.221	1
134300	-0.48	0.11	0.52	-263.41	-30.97	11866.316	1
134400	-0.50	-0.25	-0.10	-329.27	-99.98	11866.422	1
134500	-0.91	-0.27	1.09	-434.28	-210.10	11866.529	1
134600	-0.24	0.42	1.05	-466.56	-244.47	11866.625	1
134700	-0.85	-0.70	1.25	-467.27	-245.54	11866.721	1
134800	0.41	0.63	0.56	-468.28	-245.90	11866.828	1
134900	0.23	1.26	0.99	-490.09	-270.24	11866.922	1
135000	1.13	2.74	0.73	-527.77	-310.49	11867.028	1
135100	0.95	4.33	0.98	-548.39	-332.43	11867.125	1
135200	0.91	3.70	1.22	-554.75	-339.14	11867.228	1
135300	1.32	3.82	1.32	-560.29	-345.02	11867.326	1
135400	0.86	4.05	1.29	-565.54	-350.41	11867.428	1
135500	0.87	4.36	1.51	-583.47	-369.47	11867.527	1
135600	1.38	4.05	1.68	-590.26	-376.23	11867.624	1
135700	1.38	4.31	1.70	-596.91	-383.51	11867.720	1
135800	1.73	4.69	1.69	-601.82	-388.70	11867.818	1
135900	1.48	3.54	1.78	-602.98	-389.47	11867.928	1
136000	1.38	3.36	1.88	-602.98	-390.02	11868.027	1
136100	1.99	4.96	1.68	-607.40	-394.18	11868.123	1
136200	2.03	4.88	1.75	-621.28	-409.48	11868.224	1
136300	1.94	5.35	1.76	-633.83	-422.80	11868.312	1
136400	1.83	5.28	1.83	-638.47	-427.91	11868.428	1
136500	2.63	6.68	1.88	-663.11	-452.74	11868.527	1
136600	1.85	5.76	2.23	-673.36	-463.14	11868.624	1
136700	1.59	5.03	2.63	-686.63	-476.97	11868.720	1
136800	1.82	4.85	3.26	-717.29	-509.78	11868.812	1
136900	1.87	5.15	3.39	-731.77	-524.75	11868.927	1
137000	1.67	4.87	3.67	-750.61	-544.34	11869.027	1
137100	1.19	4.22	4.04	-769.51	-564.22	11869.119	1
137200	1.09	3.95	4.22	-783.62	-578.96	11869.223	1
137300	0.77	4.38	4.35	-794.70	-590.47	11869.318	1
137400	1.35	4.31	4.29	-792.90	-588.71	11869.428	1
137500	0.67	3.34	4.31	-777.41	-572.47	11869.526	1
137600	0.97	3.44	4.10	-762.52	-556.97	11869.623	1
137700	0.38	2.22	3.88	-728.11	-522.26	11869.719	1
137800	-0.04	-1.70	3.74	-679.99	-471.86	11869.828	1
137900	1.35	4.27	2.18	-652.16	-444.12	11869.929	1
138000	1.39	3.55	1.87	-605.80	-395.87	11870.023	1
138100	1.03	2.86	1.59	-567.71	-355.79	11870.124	1
138200	0.22	1.06	0.96	-516.42	-301.93	11870.219	1
138300	-1.36	-1.11	1.23	-456.93	-237.95	11870.328	1
138400	-0.37	-0.56	1.02	-443.90	-224.44	11870.425	1
138500	-0.52	-0.74	0.64	-406.67	-184.78	11870.522	1
138600	-0.82	-3.66	-0.57	-350.77	-125.65	11870.623	1
138700	-1.90	-12.08	-0.39	-307.20	-79.38	11870.725	1
138800	-2.84	-18.17	0.20	-286.90	-57.45	11870.819	1
138900	-4.16	-20.64	0.40	-276.86	-46.10	11870.929	1
139000	-0.11	0.17	0.34	-265.62	-34.62	11871.022	1
139100	-0.37	0.18	0.54	-263.22	-32.30	11871.122	1
139200	-0.20	-0.26	0.56	-262.14	-31.37	11871.227	1
139300	-0.10	-0.08	0.50	-261.85	-30.81	11871.313	1
139400	-0.17	0.05	0.19	-261.09	-29.77	11871.427	1
139500	-0.14	-0.28	0.07	-271.99	-40.48	11871.527	1
139600	-0.15	0.11	0.40	-274.12	-42.72	11871.622	1
139700	-0.60	-0.57	0.14	-273.88	-42.53	11871.720	1
139800	-0.41	-0.40	0.10	-273.67	-42.15	11871.820	1
139900	-1.64	0.87	-0.03	-309.64	-79.78	11871.928	1
140000	-0.59	-0.53	0.62	-400.42	-175.32	11872.017	1
140100	-0.85	-1.08	1.33	-475.29	-254.27	11872.126	1
140200	-0.19	0.85	1.10	-487.62	-267.82	11872.221	1
140300	0.43	3.05	0.77	-503.41	-285.09	11872.326	1
140400	0.47	3.29	0.73	-516.04	-298.81	11872.426	1
140500	0.93	3.61	0.78	-530.65	-313.90	11872.523	1
140600	2.14	5.47	1.04	-561.63	-346.53	11872.626	1
140700	0.94	5.27	1.53	-587.21	-373.42	11872.720	1
140800	0.67	5.38	1.51	-588.63	-375.23	11872.825	1
140900	0.87	6.35	1.43	-590.57	-376.91	11872.929	1
141000	0.62	5.36	1.58	-591.50	-378.22	11873.018	1
141100	1.61	6.97	1.32	-592.06	-378.82	11873.123	1
141200	0.91	6.30	1.46	-592.59	-379.22	11873.229	1
141300	1.13	-0.21	1.90	-554.59	-339.92	11873.316	1
141400	-0.92	-1.67	1.32	-465.94	-246.06	11873.426	1
141500	-0.29	-0.53	0.79	-409.76	-187.71	11873.526	1
141600	-0.49	-0.49	-0.05	-352.87	-127.16	11873.624	1
141700	-0.58	-0.28	0.02	-302.20	-73.47	11873.727	1
141800	-0.19	0.11	-0.23	-247.93	-16.28	11873.828	1
141900	-0.18	0.76	0.37	-188.94	46.16	11873.923	1
142000	-0.17	0.13	0.51	-159.85	76.96	11874.020	1
142100	-0.17	0.46	0.42	-143.41	94.66	11874.122	1
142200	-0.26	0.44	0.45	-156.53	81.74	11874.221	1
142300	-0.85	0.48	0.08	-287.52	-53.17	11874.328	1
142400	-0.97	-1.44	1.10	-462.05	-238.67	11874.426	1
142500	0.62	1.80	0.91	-511.23	-292.40	11874.524	1
142600	0.45	2.01	0.93	-514.11	-295.67	11874.625	1
142700	0.56	3.17	0.97	-541.30	-323.77	11874.727	1
142800	2.19	5.47	1.81	-645.44	-434.61	11874.827	1
142900	1.73	5.07	2.81	-698.03	-488.62	11874.926	1
143000	1.79	5.52	2.84	-705.37	-496.17	11875.027	1
143100	1.76	4.67	3.06	-707.75	-499.05	11875.121	1
143200	1.71	5.12	3.01	-709.08	-500.15	11875.219	1
143300	1.84	4.80	2.71	-692.09	-483.12	11875.326	1
143400	0.14	2.67	1.69	-573.12	-361.00	11875.428	1
143500	-1.05	-1.43	1.11	-445.47	-225.82	11875.527	1
143600	-1.44	-6.96	-0.41	-378.28	-153.69	11875.625	1
143700	-0.94	-14.12	-0.34	-335.57	-108.84	11875.719	1
143800	0.01	-0.15	0.18	-277.69	-48.54	11875.828	1
143900	-0.28	-0.20	0.37	-217.41	15.63	11875.917	1
144000	-0.25	0.03	0.45	-207.83	26.49	11876.027	1
144100	-0.50	0.16	0.47	-206.02	28.28	11876.128	1
144200	-0.27	0.06	0.43	-205.56	29.04	11876.226	1
144300	-0.50	-0.06	0.46	-204.61	30.07	11876.321	1
144400	-1.25	-0.02	0.41	-203.89	31.14	11876.428	1
144500	-0.44	0.18	0.44	-203.90	31.35	11876.510	1
144600	-0.46	-0.37	0.54	-203.20	31.73	11876.625	1
144700	-0.53	0.23	0.34	-203.05	32.40	11876.727	1
144800	-0.56	-0.08	0.39	-202.71	32.75	11876.812	1
144900	-0.45	0.27	0.41	-202.32	33.24	11876.924	1
145000	-0.58	0.09	0.04	-202.39	33.55	11877.027	1
145100	-0.43	0.07	0.08	-201.92	33.65	11877.128	1
145200	-0.68	0.47	0.49	-202.23	33.71	11877.228	1
145300	-0.18	0.45	0.24	-201.86	34.24	11877.325	1
145400	-0.34	0.14	0.18	-201.62	34.32	11877.418	1
145500	-0.66	0.05	0.27	-201.45	34.72	11877.529	1
145600	-0.52	0.59	0.37	-201.29	34.81	11877.624	1
145700	-0.20	0.21	0.50	-214.73	20.70	11877.729	1
145800	-0.40	0.17	0.46	-256.24	-22.95	11877.812	1
145900	-0.33	0.10	-0.06	-339.96	-110.55	11877.919	1
146000	-0.58	-0.54	0.94	-425.72	-200.63	11878.028	1
146100	-0.16	1.04	0.87	-475.85	-253.73	11878.124	1
146200	-0.30	1.63	1.11	-508.64	-290.18	11878.229	1
146300	0.80	3.04	0.92	-532.80	-315.52	11878.312	1
146400	1.18	3.16	1.32	-557.15	-341.22	11878.427	1
146500	1.30	4.99	1.67	-594.17	-380.20	11878.529	1
146600	0.69	5.10	1.71	-595.69	-382.27	11878.625	1
146700	1.57	4.83	1.69	-596.33	-383.26	11878.728	1
146800	1.36	4.49	1.74	-597.02	-384.18	11878.821	1
146900	0.69	3.37	1.47	-564.20	-349.86	11878.929	1
147000	-0.91	-2.13	1.45	-502.54	-285.17	11879.026	1
147100	-1.80	-5.68	1.80	-483.63	-264.74	11879.127	1
147200	-1.87	-7.13	1.92	-476.09	-256.17	11879.219	1
147300	-1.77	-4.32	0.90	-440.83	-219.47	11879.327	1
147400	-0.33	-0.70	0.19	-414.38	-192.03	11879.428	1
147500	-0.68	-1.05	0.70	-410.24	-187.67	11879.527	1
147600	-0.55	-0.37	0.49	-401.89	-178.41	11879.625	1
147700	-0.32	-0.66	-0.06	-396.70	-172.65	11879.728	1
147800	-0.96	-1.31	-0.40	-384.75	-159.89	11879.820	1
147900	-1.85	-5.45	-0.96	-331.20	-103.30	11879.928	1
148000	-0.19	-0.17	-0.22	-293.38	-64.14	11880.029	1
148100	-0.30	0.04	0.24	-290.28	-60.73	11880.124	1
148200	-0.36	0.09	0.05	-289.36	-59.68	11880.228	1
148300	-0.08	-0.20	0.31	-284.25	-54.99	11880.312	1
148400	-0.80	-0.18	0.12	-283.92	-53.99	11880.367	1
148500	-0.54	-0.36	0.12	-283.50	-53.50	11880.466	1
148600	-0.65	-0.38	0.26	-235.79	-3.95	11880.562	1
148700	-0.02	0.04	0.41	-164.48	72.52	11880.665	1
148800	-0.15	0.33	0.34	-152.77	85.33	11880.763	1
148900	-0.19	0.12	0.25	-136.72	102.37	11880.867	1
149000	-0.32	0.37	0.25	-136.04	103.18	11880.966	1
149100	-0.24	0.21	0.61	-174.31	63.80	11881.062	1
149200	-0.28	0.23	0.39	-226.78	7.71	11881.162	1
149300	-0.31	-0.40	0.26	-274.65	-42.28	11881.267	1
149400	0.14	-0.13	0.23	-301.29	-69.93	11881.366	1
149500	-0.36	0.15	-0.10	-325.18	-95.74	11881.470	1
149600	-0.58	-0.40	-0.35	-362.86	-134.41	11881.562	1
149700	-0.49	-0.89	0.68	-419.73	-194.90	11881.665	1
149800	-0.54	-0.70	0.95	-444.34	-220.46	11881.752	1
149900	0.70	1.12	1.01	-466.72	-245.21	11881.870	1
150000	-0.33	2.58	0.98	-504.96	-285.61	11881.969	1
150100	0.43	2.20	0.95	-520.31	-302.67	11882.062	1
150200	0.06	1.90	1.07	-522.22	-305.01	11882.170	1
150300	0.14	1.97	0.96	-523.04	-305.74	11882.270	1
150400	0.40	2.94	0.91	-523.44	-305.99	11882.365	1
150500	0.83	2.69	0.91	-524.14	-307.00	11882.465	1
150600	0.64	2.42	0.94	-524.34	-307.21	11882.562	1
150700	0.45	3.07	0.90	-524.76	-307.28	11882.669	1
150800	0.64	2.80	0.91	-524.75	-308.13	11882.758	1
150900	0.49	2.88	0.96	-525.21	-307.96	11882.869	1
151000	0.72	2.97	0.93	-525.35	-308.22	11882.962	1
151100	0.35	2.83	0.95	-525.39	-308.26	11883.063	1
151200	0.58	2.61	1.02	-515.96	-298.07	11883.169	1
151300	-0.09	0.70	1.11	-498.92	-280.34	11883.266	1
151400	-0.09	0.96	1.03	-484.84	-264.70	11883.366	1
151500	-0.78	-1.26	1.21	-461.81	-240.61	11883.456	1
151600	-0.88	-1.17	0.41	-446.04	-223.98	11883.562	1
151700	-1.01	-0.10	0.46	-418.52	-196.01	11883.670	1
151800	-0.86	-1.22	-0.15	-400.14	-175.44	11883.769	1
151900	-0.80	-0.60	0.14	-388.67	-163.76	11883.867	1
152000	-1.32	-1.03	0.11	-379.05	-152.83	11883.970	1
152100	-0.83	-0.03	-0.20	-363.53	-137.33	11884.064	1
152200	-0.79	-0.60	0.12	-354.54	-127.82	11884.157	1
152300	-0.55	-0.58	0.19	-333.09	-105.26	11884.268	1
152400	-0.35	0.23	0.06	-305.04	-75.97	11884.367	1
152500	-0.79	-0.34	0.38	-294.38	-64.75	11884.469	1
152600	-0.28	0.04	0.18	-326.80	-97.85	11884.560	1
152700	-0.60	-0.24	0.74	-432.98	-209.28	11884.659	1
152800	-0.84	-1.46	1.32	-474.31	-252.14	11884.766	1
152900	0.31	2.24	1.01	-500.25	-280.95	11884.866	1
153000	0.69	2.75	1.02	-523.76	-306.40	11884.968	1
153100	0.85	3.59	1.01	-533.27	-316.26	11885.062	1
153200	1.21	3.94	1.15	-550.90	-334.78	11885.161	1
153300	0.20	3.32	1.34	-556.17	-340.33	11885.265	1
153400	0.96	3.51	1.47	-566.29	-351.19	11885.359	1
153500	0.98	3.57	1.70	-579.94	-365.92	11885.466	1
153600	1.43	3.94	1.62	-583.68	-369.63	11885.566	1
153700	1.14	3.72	1.78	-586.89	-373.37	11885.656	1
153800	1.91	6.26	1.47	-593.85	-380.70	11885.766	1
153900	2.72	7.09	1.40	-599.81	-387.53	11885.869	1
154000	3.63	7.48	1.35	-603.23	-391.43	11885.970	1
154100	2.44	7.87	1.36	-604.13	-391.20	11886.069	1
154200	2.61	7.82	1.34	-604.34	-391.97	11886.165	1
154300	1.83	4.23	1.64	-584.99	-371.97	11886.267	1
154400	0.62	0.95	1.89	-563.39	-349.62	11886.370	1
154500	0.49	1.40	1.62	-546.17	-330.93	11886.468	1
154600	0.10	0.48	1.57	-521.91	-306.10	11886.562	1
154700	0.03	0.89	1.35	-503.93	-286.70	11886.657	1
154800	0.01	0.95	1.32	-497.91	-280.14	11886.767	1
154900	-0.17	0.33	1.29	-487.38	-269.18	11886.870	1
155000	-0.65	0.43	1.13	-472.40	-253.14	11886.966	1
155100	-0.30	-0.71	1.17	-461.87	-241.42	11887.069	1
155200	-0.38	-0.01	0.70	-435.79	-215.46	11887.166	1
155300	-0.86	-1.56	0.20	-405.96	-183.39	11887.269	1
155400	-0.60	-2.26	0.10	-400.17	-177.03	11887.367	1
155500	-0.76	-3.00	0.17	-399.72	-176.74	11887.466	1
155600	-1.13	-3.32	0.27	-399.46	-176.18	11887.561	1
155700	-0.57	-2.47	0.11	-399.11	-175.85	11887.669	1
155800	-1.69	-3.14	0.33	-399.42	-175.36	11887.766	1
155900	-0.69	-3.05	0.16	-398.82	-175.21	11887.869	1
156000	-0.87	-2.86	0.00	-395.08	-171.47	11887.969	1
156100	-0.94	-3.69	-0.37	-383.74	-158.88	11888.062	1
156200	-1.32	-4.26	-0.46	-379.93	-155.00	11888.157	1
156300	-1.05	-4.09	-0.70	-374.42	-149.35	11888.250	1
156400	-0.48	-4.81	-0.62	-369.32	-143.57	11888.370	1
156500	-0.72	-5.44	-0.89	-364.47	-138.97	11888.469	1
156600	-1.28	-5.22	-1.02	-359.19	-132.98	11888.561	1
156700	-1.68	-7.47	-0.93	-348.63	-121.80	11888.667	1
156800	-1.53	-7.25	-1.01	-345.22	-118.46	11888.765	1
156900	-1.81	-7.37	-1.02	-338.19	-111.25	11888.868	1
157000	-1.85	-8.68	-0.85	-332.52	-104.94	11888.966	1
157100	-2.22	-8.47	-0.93	-330.11	-102.62	11889.070	1
157200	-2.69	-10.47	-0.71	-326.29	-98.24	11889.167	1
157300	-2.50	-10.86	-0.70	-322.22	-93.97	11889.250	1
157400	-2.66	-11.36	-0.65	-319.75	-91.34	11889.367	1
157500	-2.96	-11.83	-0.59	-314.57	-87.10	11889.469	1
157600	-3.20	-13.20	-0.42	-307.18	-78.65	11889.562	1
157700	-3.56	-15.32	-0.27	-302.26	-73.40	11889.660	1
157800	-4.48	-16.37	-0.17	-295.35	-65.93	11889.770	1
157900	-3.68	-18.83	0.05	-287.92	-58.67	11889.869	1
158000	-3.35	-19.05	0.19	-283.57	-53.84	11889.969	1
158100	-4.46	-19.77	0.27	-279.70	-49.26	11890.062	1
158200	-4.51	-20.68	0.26	-276.34	-45.59	11890.165	1
158300	-4.75	-20.35	0.28	-276.02	-45.06	11890.251	1
158400	-4.59	-20.70	0.28	-275.72	-44.80	11890.368	1
158500	-3.86	-17.91	0.05	-284.98	-54.91	11890.466	1
158600	-3.78	-16.72	-0.05	-296.70	-67.77	11890.570	1
158700	-3.36	-14.01	-0.36	-303.39	-74.26	11890.660	1
158800	-3.30	-13.87	-0.37	-309.15	-79.98	11890.769	1
158900	-2.41	-11.27	-0.54	-313.79	-85.06	11890.870	1
159000	-2.56	-9.27	-0.74	-328.79	-101.04	11890.970	1
159100	-1.69	-7.27	-1.02	-338.31	-110.66	11891.062	1
159200	-1.55	-5.83	-1.10	-350.04	-122.99	11891.156	1
159300	-1.68	-5.94	-0.88	-358.78	-131.98	11891.269	1
159400	-1.42	-5.46	-0.49	-370.50	-143.93	11891.370	1
159500	-1.68	-4.25	-0.42	-376.85	-151.12	11891.467	1
159600	-0.80	-2.81	-0.35	-387.40	-162.32	11891.569	1
159700	-1.01	-2.26	-0.29	-391.02	-165.99	11891.661	1
159800	-0.52	-0.55	-0.49	-394.99	-170.36	11891.767	1
159900	-2.19	-1.61	-0.13	-397.79	-173.21	11891.870	1
160000	-0.76	-2.77	0.12	-398.04	-173.89	11891.970	1
160100	-1.25	-3.62	-0.17	-389.88	-164.94	11892.062	1
160200	-1.42	-4.49	-0.61	-375.72	-150.07	11892.169	1
160300	-1.15	-4.74	-0.93	-366.15	-140.01	11892.255	1
160400	-1.12	-5.22	-1.03	-360.97	-134.51	11892.365	1
160500	-1.65	-6.47	-0.99	-354.23	-127.75	11892.458	1
160600	-1.64	-9.05	-0.95	-335.23	-107.86	11892.570	1
160700	-3.55	-12.79	-0.54	-313.81	-85.41	11892.670	1
160800	-3.28	-14.77	-0.32	-301.46	-72.64	11892.767	1
160900	-3.75	-16.42	-0.20	-290.50	-61.05	11892.864	1
161000	-4.18	-18.13	-0.03	-283.97	-54.66	11892.966	1
161100	-4.14	-18.89	0.05	-280.25	-50.21	11893.062	1
161200	-3.75	-19.31	0.11	-279.95	-49.94	11893.170	1
161300	-4.42	-18.70	0.03	-279.93	-49.96	11893.256	1
161400	-4.47	-19.49	0.08	-279.58	-49.61	11893.368	1
161500	-4.61	-19.02	0.03	-279.52	-49.34	11893.467	1
161600	-0.32	0.64	-0.08	86.55	334.20	11893.569	1
161700	-0.10	0.78	0.46	427.19	696.20	11893.662	1
161800	0.56	0.81	-0.32	471.53	743.64	11893.769	1
161900	0.14	0.84	-0.56	489.71	763.95	11893.867	1
162000	0.10	0.74	-0.24	504.40	780.41	11893.966	1
162100	0.37	0.85	-0.02	508.16	785.09	11894.064	1
162200	-0.14	0.83	-0.43	460.68	735.78	11894.163	1
162300	-0.22	0.82	0.39	324.85	595.69	11894.269	1
162400	-0.03	0.39	0.34	207.36	473.17	11894.369	1
162500	-0.29	0.81	0.04	132.67	395.27	11894.468	1
162600	-0.04	0.41	-0.00	64.23	322.80	11894.570	1
162700	-0.16	0.32	-0.61	-40.89	211.16	11894.664	1
162800	-0.46	0.05	0.22	-165.59	81.37	11894.766	1
162900	-0.50	0.09	0.26	-172.75	72.45	11894.868	1
163000	-0.40	0.35	0.49	-174.96	69.90	11894.962	1
163100	-0.58	0.55	0.60	-175.94	68.13	11895.069	1
163200	0.41	-0.05	0.22	-207.34	35.94	11895.170	1
163300	-0.53	0.19	0.07	-337.32	-102.59	11895.266	1
163400	-0.82	-0.79	0.41	-417.20	-187.02	11895.371	1
163500	-1.10	-0.82	0.46	-450.54	-223.36	11895.469	1
163600	-2.04	-0.90	0.76	-466.15	-241.02	11895.569	1
163700	-0.39	-0.59	0.85	-472.84	-247.89	11895.670	1
163800	-0.69	1.60	0.78	-489.47	-265.75	11895.767	1
163900	1.10	3.42	0.92	-523.43	-302.41	11895.870	1
164000	1.25	3.92	1.08	-546.83	-327.98	11895.963	1
164100	0.66	4.42	1.05	-549.53	-331.33	11896.062	1
164200	1.00	4.89	1.05	-551.23	-333.07	11896.170	1
164300	1.26	4.62	1.03	-552.43	-334.35	11896.266	1
164400	1.14	5.05	0.96	-552.46	-334.55	11896.368	1
164500	0.80	3.06	1.13	-542.71	-324.45	11896.469	1
164600	-0.05	1.19	1.10	-515.78	-296.27	11896.562	1
164700	-0.12	0.32	1.08	-502.85	-282.69	11896.642	1
164800	-0.38	-0.12	0.99	-489.75	-268.67	11896.705	1
164900	-0.84	-0.86	0.85	-475.62	-253.33	11896.809	1
165000	-0.92	-1.25	0.74	-463.80	-240.30	11896.906	1
165100	-0.44	-0.40	-0.05	-451.02	-227.57	11897.000	1
165200	-0.78	-3.08	-0.69	-421.02	-195.93	11897.111	1
165300	-0.57	-3.61	-0.76	-416.12	-191.13	11897.205	1
165400	-0.74	-3.26	-0.81	-410.37	-184.80	11897.309	1
165500	-0.82	-3.40	-0.93	-401.63	-175.86	11897.404	1
165600	-0.90	-5.49	-0.88	-395.93	-169.39	11897.499	1
165700	-1.75	-7.10	-0.87	-390.75	-164.33	11897.610	1
165800	-1.23	-12.00	-0.61	-366.63	-138.64	11897.709	1
165900	-1.75	-14.62	-0.48	-352.31	-123.42	11897.805	1
166000	-1.74	-16.02	-0.40	-344.31	-115.09	11897.911	1
166100	-1.99	-19.66	-0.03	-328.92	-98.97	11898.008	1
166200	-2.27	-20.92	-0.03	-325.19	-95.09	11898.111	1
166300	-2.08	-22.30	0.09	-320.30	-90.03	11898.211	1
166400	-3.23	-32.20	0.82	-279.97	-47.84	11898.308	1
166500	-0.26	-0.16	0.26	-222.29	13.34	11898.409	1
166600	-0.73	0.41	0.33	-206.62	30.29	11898.511	1
166700	-0.80	0.25	0.37	-204.00	32.38	11898.610	1
166800	-0.37	-0.13	0.10	-203.50	33.81	11898.711	1
166900	-0.49	0.10	0.22	-203.00	34.04	11898.809	1
167000	-0.53	-0.02	0.30	-209.60	27.61	11898.906	1
167100	-0.47	-0.24	0.01	-282.50	-49.26	11899.000	1
167200	-0.61	-0.16	-0.23	-359.31	-129.11	11899.110	1
167300	-0.80	-0.83	0.12	-405.42	-177.78	11899.211	1
167400	-0.86	-0.75	0.17	-429.28	-202.84	11899.309	1
167500	-0.61	-0.20	0.57	-446.70	-221.61	11899.406	1
167600	-1.35	-2.03	0.80	-466.42	-242.73	11899.511	1
167700	-0.62	0.18	0.83	-485.14	-262.86	11899.602	1
167800	0.10	1.95	0.83	-498.70	-277.28	11899.709	1
167900	0.77	3.63	0.85	-528.06	-308.50	11899.805	1
168000	0.94	3.68	1.14	-552.99	-334.80	11899.906	1
168100	0.85	3.01	1.26	-555.51	-337.96	11900.000	1
168200	0.76	2.93	1.33	-556.29	-338.86	11900.104	1
168300	1.03	3.04	1.34	-557.06	-339.84	11900.204	1
168400	0.80	2.32	1.34	-549.20	-331.71	11900.311	1
168500	1.28	3.02	0.93	-533.28	-314.94	11900.410	1
168600	-0.03	1.22	0.85	-504.91	-285.80	11900.501	1
168700	-1.25	-2.46	0.89	-476.78	-255.71	11900.612	1
168800	-0.95	-1.20	0.75	-467.83	-245.39	11900.708	1
168900	-0.52	-0.63	0.56	-465.09	-242.28	11900.811	1
169000	-1.23	-2.94	0.58	-452.74	-229.51	11900.908	1
169100	-1.33	-1.16	0.53	-433.46	-209.45	11901.009	1
169200	-0.43	-0.26	0.15	-413.20	-188.65	11901.113	1
169300	-0.75	-0.74	-0.86	-406.34	-181.18	11901.211	1
169400	-0.55	0.19	-0.03	-397.28	-172.66	11901.310	1
169500	0.23	-1.46	0.20	-388.24	-163.10	11901.412	1
169600	-0.44	1.55	-0.01	-381.57	-155.30	11901.511	1
169700	-0.29	-0.23	0.09	-375.27	-148.41	11901.601	1
169800	-0.76	-2.00	0.02	-363.96	-136.15	11901.690	1
169900	-0.59	-0.31	-0.36	-363.42	-135.70	11901.808	1
170000	-1.14	-0.87	-0.32	-363.10	-135.58	11901.911	1
170100	-0.39	0.02	-0.21	-367.18	-139.16	11902.000	1
170200	0.08	2.03	0.72	-440.22	-215.86	11902.110	1
170300	0.97	3.14	0.79	-455.63	-231.88	11902.211	1
170400	0.27	1.88	0.94	-456.91	-233.69	11902.305	1
170500	-0.09	1.90	1.21	-471.05	-248.73	11902.412	1
170600	0.56	2.66	1.54	-489.70	-268.80	11902.500	1
170700	0.13	2.00	1.93	-508.90	-289.44	11902.610	1
170800	0.13	2.91	2.05	-532.20	-313.78	11902.709	1
170900	0.17	2.62	2.14	-540.01	-321.43	11902.811	1
171000	0.71	3.15	2.13	-551.77	-334.36	11902.910	1
171100	0.53	3.47	2.13	-552.70	-335.87	11903.000	1
171200	0.55	2.68	2.27	-563.98	-347.53	11903.107	1
171300	0.47	3.32	2.31	-577.02	-361.25	11903.197	1
171400	0.41	2.43	2.44	-578.79	-363.62	11903.310	1
171500	0.23	3.31	2.34	-580.40	-365.15	11903.406	1
171600	0.46	2.80	2.37	-580.82	-365.70	11903.499	1
171700	0.50	2.41	2.18	-535.97	-318.43	11903.608	1
171800	-0.21	2.21	2.00	-519.47	-301.13	11903.711	1
171900	-0.21	1.41	1.41	-476.66	-256.09	11903.809	1
172000	-0.50	1.98	0.84	-453.42	-231.23	11903.908	1
172100	-0.17	1.35	0.77	-442.43	-219.73	11904.000	1
172200	-0.31	1.54	0.54	-428.31	-204.88	11904.109	1
172300	-0.36	0.61	0.54	-413.21	-189.58	11904.198	1
172400	-0.67	-1.74	0.59	-394.17	-169.60	11904.310	1
172500	-0.53	-1.51	0.49	-386.59	-160.69	11904.410	1
172600	-1.14	-1.72	0.05	-365.80	-138.61	11904.501	1
172700	-1.81	-3.67	-0.84	-334.64	-106.93	11904.612	1
172800	-1.94	-7.28	-0.58	-322.07	-92.50	11904.710	1
172900	-2.78	-9.33	-0.77	-304.85	-75.13	11904.810	1
173000	-3.05	-11.12	-0.64	-296.24	-65.59	11904.911	1
173100	-3.32	-15.68	-0.34	-279.50	-48.09	11905.010	1
173200	-3.61	-18.25	-0.16	-267.16	-34.69	11905.110	1
173300	-4.01	-19.34	0.01	-264.72	-32.33	11905.189	1
173400	-3.99	-20.16	0.04	-263.78	-30.91	11905.309	1
173500	-4.03	-19.28	-0.06	-263.52	-30.67	11905.407	1
173600	-3.45	-18.96	-0.07	-263.21	-30.27	11905.510	1
173700	-3.94	-19.36	0.03	-263.05	-29.65	11905.609	1
173800	-3.90	-19.73	0.02	-261.66	-28.28	11905.702	1
173900	-3.77	-19.72	0.06	-261.37	-28.00	11905.810	1
174000	-3.75	-20.45	0.09	-259.51	-26.00	11905.906	1
174100	-4.44	-23.23	0.31	-247.79	-13.92	11905.999	1
174200	-4.38	-24.84	0.45	-241.93	-7.98	11906.106	1
174300	-4.84	-30.30	0.99	-221.31	14.06	11906.207	1
174400	-6.38	-35.94	1.48	-199.91	37.21	11906.309	1
174500	-5.80	-37.90	1.61	-192.99	44.60	11906.406	1
174600	-6.83	-39.19	1.78	-187.29	51.00	11906.507	1
174700	-7.99	-46.00	2.22	-161.28	78.44	11906.612	1
174800	-8.14	-49.96	2.33	-145.95	94.67	11906.710	1
174900	-8.23	-52.28	2.48	-136.82	103.86	11906.806	1
175000	-8.54	-55.13	2.63	-126.02	115.10	11906.905	1
175100	-8.78	-57.56	2.61	-115.77	125.91	11907.008	1
175200	-9.51	-59.47	2.73	-109.26	133.10	11907.111	1
175300	-9.34	-60.52	2.81	-105.34	137.21	11907.209	1
175400	-9.16	-62.13	2.81	-99.71	143.01	11907.309	1
175500	-9.92	-64.05	2.89	-91.23	151.83	11907.407	1
175600	-9.63	-64.11	2.91	-90.76	152.42	11907.499	1
175700	-10.03	-64.37	2.91	-89.90	153.29	11907.609	1
175800	-9.80	-64.55	2.96	-89.28	153.87	11907.708	1
175900	-9.48	-64.56	2.81	-88.92	154.59	11907.810	1
176000	-10.44	-63.94	2.92	-88.57	154.66	11907.910	1
176100	-9.55	-64.59	2.83	-84.75	158.71	11908.010	1
176200	-10.59	-67.33	3.13	-73.93	169.80	11908.107	1
176300	-10.46	-67.52	3.12	-73.52	170.94	11908.205	1
176400	0.20	0.53	-0.27	-72.91	171.77	11908.306	1
176500	-0.08	0.34	-0.18	-72.32	172.34	11908.406	1
176600	-0.61	-0.31	-0.34	-72.09	172.43	11908.509	1
176700	-0.37	0.33	-0.29	-71.83	172.72	11908.608	1
176800	-0.01	0.61	-0.40	-71.77	172.92	11908.708	1
176900	-0.20	0.43	-0.17	-71.54	173.23	11908.810	1
177000	-0.17	0.35	-0.28	-71.03	173.29	11908.907	1
177100	0.02	0.57	-0.06	-70.84	173.47	11909.000	1
177200	0.01	0.52	-0.41	-72.18	172.11	11909.106	1
177300	-0.67	0.27	-0.18	-135.10	107.50	11909.209	1
177400	-0.37	0.01	0.58	-193.25	46.37	11909.309	1
177500	-0.65	0.62	0.38	-202.79	35.68	11909.411	1
177600	-0.36	0.34	-0.15	-247.26	-10.85	11909.499	1
177700	-0.05	0.74	-0.42	-300.32	-66.31	11909.608	1
177800	-0.46	0.11	-0.28	-368.06	-138.45	11909.711	1
177900	-0.07	-0.11	-0.06	-391.84	-164.03	11909.812	1
178000	-0.58	-0.59	0.28	-429.29	-202.53	11909.905	1
178100	-0.59	-0.29	0.25	-441.23	-215.67	11910.010	1
178200	-0.51	-0.77	0.18	-455.26	-229.33	11910.112	1
178300	-0.28	0.83	0.45	-483.74	-261.10	11910.210	1
178400	-0.59	-0.35	0.70	-489.50	-267.05	11910.311	1
178500	0.98	3.87	0.67	-517.94	-297.52	11910.405	1
178600	0.66	2.79	1.00	-533.05	-313.59	11910.502	1
178700	0.53	2.69	1.05	-534.46	-314.99	11910.608	1
178800	0.71	2.27	0.77	-515.40	-295.68	11910.709	1
178900	-0.82	-0.25	0.50	-481.23	-259.36	11910.809	1
179000	-0.56	-0.82	0.51	-469.22	-246.90	11910.911	1
179100	-0.76	-2.27	-0.50	-438.00	-213.82	11911.011	1
179200	-1.29	-1.55	-0.34	-421.41	-197.04	11911.112	1
179300	-0.78	-0.59	-0.20	-404.56	-179.75	11911.200	1
179400	-0.50	-0.44	0.12	-372.11	-144.86	11911.310	1
179500	-0.63	-0.52	-0.18	-353.30	-125.06	11911.410	1
179600	-0.28	-0.43	-0.15	-317.92	-87.76	11911.500	1
179700	-0.62	-0.18	0.18	-277.16	-45.65	11911.608	1
179800	-0.43	0.29	-0.07	-253.30	-19.87	11911.710	1
179900	-0.58	-1.16	0.26	-241.28	-7.69	11911.812	1
180000	-0.17	-0.08	0.30	-235.53	-1.03	11911.906	1
180100	-0.36	-0.11	-0.15	-291.66	-60.45	11912.010	1
180200	-0.59	-0.23	0.28	-402.58	-176.42	11912.101	1
180300	-0.29	-0.12	0.41	-475.95	-253.30	11912.208	1
180400	0.19	1.67	0.64	-504.00	-282.80	11912.306	1
180500	0.73	2.78	0.99	-539.03	-320.19	11912.405	1
180600	0.94	2.48	1.10	-544.45	-326.68	11912.499	1
180700	1.53	3.20	1.07	-545.85	-327.52	11912.612	1
180800	1.64	4.09	1.71	-588.42	-372.57	11912.708	1
180900	1.00	3.76	2.04	-606.78	-391.98	11912.810	1
181000	1.72	5.51	1.83	-613.11	-399.18	11912.905	1
181100	1.50	4.45	1.96	-613.70	-400.38	11912.996	1
181200	1.37	3.91	2.02	-613.33	-399.74	11913.045	1
181300	1.08	2.86	1.68	-573.67	-358.66	11913.151	1
181400	0.22	1.51	1.64	-561.23	-345.67	11913.249	1
181500	0.36	0.32	1.30	-534.18	-316.68	11913.351	1
181600	-0.06	1.31	1.07	-532.37	-315.59	11913.443	1
181700	-1.92	-2.78	1.09	-497.12	-278.86	11913.547	1
181800	-0.81	-0.27	-0.34	-412.42	-189.31	11913.650	1
181900	-0.63	-1.25	0.04	-405.02	-181.17	11913.749	1
182000	-0.76	-0.72	-0.21	-404.27	-180.60	11913.850	1
182100	-0.72	0.21	-0.19	-403.77	-179.96	11913.951	1
182200	-0.71	-0.68	-0.02	-403.45	-179.59	11914.050	1
182300	-0.73	-0.31	-0.52	-403.20	-179.39	11914.146	1
182400	0.10	-3.11	-0.38	-403.14	-178.97	11914.250	1
182500	-0.87	-2.57	-0.37	-402.88	-179.01	11914.344	1
182600	-0.48	-1.33	-0.78	-402.02	-177.97	11914.438	1
182700	-0.72	-1.28	-0.81	-401.79	-177.53	11914.550	1
182800	-0.77	-1.76	-0.63	-402.30	-177.32	11914.653	1
182900	-0.54	-1.74	-0.72	-401.76	-177.43	11914.747	1
183000	-0.70	-1.71	-0.73	-401.66	-177.16	11914.844	1
183100	-0.61	-2.39	-0.48	-401.45	-177.53	11914.951	1
183200	-0.54	-1.60	-0.80	-401.24	-177.06	11915.045	1
183300	-1.57	-2.97	-0.34	-401.49	-177.07	11915.152	1
183400	-0.48	-0.70	-0.89	-401.15	-176.92	11915.251	1
183500	-0.36	-2.09	-0.65	-401.18	-176.91	11915.351	1
183600	-0.31	-1.59	-0.81	-401.10	-177.01	11915.438	1
183700	-0.23	-1.36	-0.88	-401.10	-176.55	11915.553	1
183800	-0.23	-1.52	-0.81	-401.12	-176.44	11915.640	1
183900	-0.56	-2.22	-0.63	-401.02	-176.94	11915.749	1
184000	-0.64	-1.87	-0.67	-401.44	-176.80	11915.844	1
184100	-0.53	-1.79	-0.77	-400.98	-176.74	11915.946	1
184200	-0.80	-2.22	-0.67	-400.99	-176.53	11916.054	1
184300	-0.86	-2.38	-0.65	-401.03	-176.39	11916.151	1
184400	-0.46	-3.29	-0.23	-401.33	-177.27	11916.253	1
184500	-0.52	-1.71	-0.81	-400.94	-176.39	11916.351	1
184600	-0.34	-0.17	-1.23	-400.99	-176.55	11916.438	1
184700	-0.08	-1.79	-0.74	-401.07	-176.41	11916.548	1
184800	-0.49	-0.51	-1.17	-401.03	-176.38	11916.638	1
184900	-0.73	-1.67	-0.82	-401.18	-176.46	11916.747	1
185000	0.42	3.86	1.80	-565.75	-348.86	11916.851	1
185100	2.17	5.61	2.04	-638.89	-426.51	11916.953	1
185200	2.33	6.06	1.95	-642.33	-430.18	11917.048	1
185300	2.56	7.13	1.84	-653.54	-441.59	11917.154	1
185400	0.66	3.47	2.23	-619.04	-406.73	11917.247	1
185500	-0.04	2.69	2.15	-578.42	-364.28	11917.344	1
185600	0.16	2.64	0.95	-512.93	-296.17	11917.442	1
185700	-0.28	-0.20	0.65	-460.93	-240.12	11917.551	1
185800	-0.15	-0.85	0.28	-434.06	-211.74	11917.653	1
185900	-0.70	-4.06	-0.63	-393.00	-168.64	11917.749	1
186000	-1.08	-7.67	-1.04	-362.87	-136.65	11917.852	1
186100	-1.36	-11.41	-0.75	-346.01	-119.60	11917.947	1
186200	-2.00	-17.01	-0.37	-323.82	-96.22	11918.048	1
186300	-2.10	-20.87	-0.09	-304.70	-75.79	11918.153	1
186400	-2.47	-23.58	0.06	-293.92	-64.81	11918.247	1
186500	-2.59	-25.82	0.16	-286.08	-56.23	11918.353	1
186600	-2.82	-27.08	0.29	-282.34	-52.11	11918.445	1
186700	-3.08	-28.83	0.54	-274.16	-43.68	11918.552	1
186800	-2.91	-30.18	0.62	-267.63	-36.06	11918.652	1
186900	-3.50	-34.68	1.01	-252.24	-19.90	11918.750	1
187000	-3.43	-37.10	1.31	-241.35	-8.88	11918.844	1
187100	-3.77	-37.82	1.37	-238.72	-5.68	11918.938	1
187200	-3.41	-38.16	1.48	-237.92	-4.77	11919.049	1
187300	-3.76	-38.80	1.54	-234.41	-0.14	11919.152	1
187400	-3.45	-39.06	1.58	-232.62	1.55	11919.249	1
187500	-4.01	-41.81	1.85	-222.13	12.59	11919.345	1
187600	-4.27	-42.92	1.99	-218.19	17.33	11919.438	1
187700	-3.71	-44.26	2.11	-212.94	22.51	11919.549	1
187800	-4.21	-45.55	2.34	-203.61	32.92	11919.652	1
187900	-4.41	-47.92	2.47	-195.00	42.34	11919.748	1
188000	-4.59	-48.18	2.49	-193.28	43.88	11919.844	1
188100	-0.36	0.05	0.27	-192.42	44.79	11919.938	1
188200	-0.45	0.13	0.30	-191.54	45.85	11920.054	1
188300	-0.05	0.48	0.33	-185.06	52.93	11920.152	1
188400	-0.08	0.09	0.36	-184.88	53.54	11920.250	1
188500	-0.38	0.10	0.26	-189.62	48.08	11920.346	1
188600	-0.60	-0.33	-0.01	-272.60	-39.85	11920.445	1
188700	-0.29	-0.04	-0.21	-313.40	-82.85	11920.552	1
188800	-0.75	-0.48	-0.31	-368.99	-141.66	11920.652	1
188900	-0.81	-0.64	0.04	-390.61	-164.33	11920.744	1
189000	-0.66	-0.32	0.22	-434.06	-209.96	11920.853	1
189100	-0.63	-0.74	0.34	-438.94	-215.20	11920.946	1
189200	-0.45	-0.30	-0.63	-445.54	-222.20	11921.048	1
189300	-0.95	-1.72	-0.19	-449.06	-225.93	11921.142	1
189400	-0.76	-0.78	-0.42	-449.39	-226.71	11921.249	1
189500	-2.18	-8.65	-0.87	-407.35	-182.42	11921.350	1
189600	-2.82	-13.65	-0.67	-386.69	-160.95	11921.442	1
189700	-4.56	-25.33	0.12	-340.07	-112.65	11921.548	1
189800	-5.67	-30.58	0.39	-318.83	-90.18	11921.642	1
189900	-5.82	-33.05	0.63	-310.29	-81.07	11921.749	1
190000	-5.74	-36.46	0.91	-297.15	-66.73	11921.852	1
190100	-6.78	-39.46	1.16	-284.37	-53.76	11921.944	1
190200	-7.79	-39.47	1.15	-282.97	-53.52	11922.053	1
190300	-7.72	-42.51	1.48	-273.51	-41.87	11922.151	1
190400	-9.21	-49.69	2.21	-245.89	-12.99	11922.250	1
190500	-8.68	-52.41	2.58	-232.38	2.02	11922.352	1
190600	-8.53	-52.94	2.70	-226.86	7.50	11922.445	1
190700	-8.44	-54.53	2.99	-220.78	16.24	11922.553	1
190800	-9.29	-57.06	3.15	-210.68	24.98	11922.645	1
190900	-9.47	-58.55	3.29	-204.89	31.14	11922.748	1
191000	-9.67	-58.98	3.34	-203.08	33.02	11922.845	1
191100	-9.66	-60.38	3.43	-197.97	38.85	11922.938	1
191200	-10.31	-63.86	3.75	-184.11	53.33	11923.050	1
191300	-10.29	-64.34	3.79	-181.97	55.51	11923.152	1
191400	-10.23	-64.55	3.78	-181.72	56.24	11923.247	1
191500	-10.53	-64.69	3.80	-181.42	56.75	11923.344	1
191600	-10.88	-64.76	3.80	-180.35	56.81	11923.453	1
191700	-10.39	-65.05	3.79	-179.60	58.81	11923.549	1
191800	-10.84	-68.86	3.99	-164.02	74.42	11923.652	1
191900	0.04	-1.31	0.36	-150.67	88.70	11923.753	1
192000	-0.05	0.40	-0.00	-145.99	93.82	11923.847	1
192100	-0.44	0.30	-0.02	-143.70	96.50	11923.944	1
192200	-0.29	0.42	-0.04	-140.07	100.14	11924.050	1
192300	-0.11	0.21	-0.24	-139.54	100.59	11924.144	1
192400	-0.02	0.56	0.13	-147.20	92.94	11924.248	1
192500	-0.14	-0.02	0.41	-193.74	44.71	11924.353	1
192600	-0.14	0.34	0.16	-221.68	14.65	11924.438	1
192700	-0.13	0.26	-0.14	-278.35	-44.95	11924.548	1
192800	-0.25	-0.12	-0.40	-343.77	-114.09	11924.647	1
192900	-0.49	-0.36	-0.05	-349.30	-120.15	11924.747	1
193000	-0.35	-0.84	0.31	-386.22	-159.17	11924.851	1
193100	1.34	6.29	-2.65	-474.28	-251.28	11924.938	1
193200	-0.79	0.23	-1.93	-508.33	-288.29	11925.052	1
193300	-0.98	0.52	-1.88	-509.87	-290.36	11925.152	1
193400	-1.02	0.45	-1.95	-509.96	-290.43	11925.244	1
193500	-0.97	0.90	-2.07	-467.02	-245.64	11925.352	1
193600	-0.05	1.63	-2.01	-457.10	-235.38	11925.453	1
193700	-0.68	-0.15	0.09	-409.12	-185.50	11925.548	1
193800	-0.64	1.07	-0.21	-351.99	-124.60	11925.652	1
193900	-0.56	-0.35	-0.12	-320.90	-91.54	11925.744	1
194000	-0.32	-0.66	-0.23	-308.22	-78.21	11925.844	1
194100	-0.03	0.68	-0.09	-289.16	-59.70	11925.953	1
194200	-0.68	0.19	-0.44	-269.82	-38.01	11926.052	1
194300	-0.41	-0.40	0.12	-251.85	-18.65	11926.152	1
194400	-0.41	0.24	0.04	-237.36	-3.86	11926.244	1
194500	-0.37	-0.04	-0.19	-221.46	13.85	11926.350	1
194600	-0.23	-0.16	-0.20	-255.77	-21.02	11926.452	1
194700	-0.62	-0.42	-0.16	-330.75	-101.13	11926.547	1
194800	-0.63	-0.65	0.05	-352.20	-123.72	11926.651	1
194900	-0.60	-0.65	-0.18	-372.69	-145.05	11926.736	1
195000	-0.48	-0.56	0.07	-393.05	-167.09	11926.851	1
195100	-0.44	-0.78	-0.04	-401.76	-176.39	11926.938	1
195200	-1.55	-1.25	-0.11	-456.13	-233.05	11927.051	1
195300	0.08	0.95	0.62	-503.52	-283.32	11927.152	1
195400	0.55	2.93	0.49	-510.16	-290.66	11927.244	1
195500	0.81	3.56	0.55	-517.10	-297.85	11927.345	1
195600	0.86	3.47	0.47	-515.95	-297.52	11927.452	1
195700	-0.05	0.95	0.15	-480.19	-259.07	11927.549	1
195800	-1.98	-4.53	0.59	-455.06	-232.62	11927.652	1
195900	-1.45	-6.21	-0.68	-427.19	-202.73	11927.753	1
196000	-2.49	-8.66	-0.84	-412.22	-188.38	11927.851	1
196100	-2.97	-10.52	-0.68	-404.45	-180.23	11927.938	1
196200	-3.59	-12.05	-0.51	-398.57	-174.01	11928.052	1
196300	-3.70	-13.51	-0.60	-390.13	-164.81	11928.152	1
196400	-4.03	-16.78	-0.30	-379.97	-155.40	11928.253	1
196500	-4.91	-18.39	-0.24	-370.35	-143.95	11928.344	1
196600	-5.24	-21.02	-0.12	-359.72	-132.77	11928.444	1
196700	-0.81	-0.71	-0.61	-351.61	-124.10	11928.552	1
196800	-0.32	-0.20	-0.01	-345.18	-117.34	11928.652	1
196900	-0.79	-0.43	-0.05	-338.40	-110.54	11928.750	1
197000	-0.27	-0.46	-0.34	-332.28	-103.98	11928.844	1
197100	-0.43	-0.64	-0.32	-332.27	-103.78	11928.952	1
197200	-1.00	-0.70	-0.09	-333.96	-105.39	11929.048	1
197300	-0.85	-0.11	-0.35	-368.09	-141.09	11929.143	1
197400	-0.80	-0.06	-0.33	-390.58	-164.91	11929.245	1
197500	-0.41	-0.15	-0.38	-448.94	-225.75	11929.336	1
197500	-0.84	0.19	0.26	-481.23	-259.60	11929.394	1
197600	-0.51	0.40	0.10	-481.99	-261.04	11929.495	1
197700	-0.20	2.59	-0.19	-482.18	-261.14	11929.592	1
197800	0.27	2.28	-0.24	-481.60	-260.79	11929.688	1
197900	-0.81	-0.23	-0.97	-461.38	-239.27	11929.783	1
198000	-0.99	-1.16	-0.21	-422.61	-198.89	11929.894	1
198100	-0.80	-0.66	-0.70	-402.72	-178.31	11929.991	1
198200	-0.68	-0.02	-0.37	-399.32	-174.37	11930.072	1
198300	-0.04	0.35	-1.25	-384.31	-157.87	11930.195	1
198400	-0.45	0.12	-0.44	-374.94	-148.50	11930.287	1
198500	-0.60	0.09	-0.07	-367.68	-140.90	11930.388	1
198600	-0.32	-0.62	-0.01	-357.66	-130.62	11930.489	1
198700	-0.32	-0.65	-0.09	-335.12	-107.43	11930.594	1
198800	-0.04	0.05	0.01	-315.64	-86.46	11930.688	1
198900	-0.57	0.33	-0.09	-297.26	-67.27	11930.794	1
199000	-0.47	-0.47	-0.00	-304.10	-74.98	11930.890	1
199100	-0.64	-0.25	-0.02	-304.03	-74.33	11930.992	1
199200	-0.38	-0.20	-0.25	-303.99	-73.93	11931.090	1
199300	-0.31	-2.12	0.20	-303.88	-73.97	11931.195	1
199400	-0.24	-0.29	0.11	-190.63	45.56	11931.284	1
199500	-0.30	0.55	-0.30	-16.08	228.87	11931.393	1
199600	-0.31	0.38	-0.21	-55.18	188.98	11931.490	1
[truncated: 300 more rows]
