# Supplementary material for: Structural characterization of the saxitoxin-targeting APTSTX1 aptamer using optical tweezers and molecular dynamics simulations
Source: PLoS One. 2019 Nov 7;14(11):e0222468. doi: 10.1371/journal.pone.0222468 (PMC6837747; doi:10.1371/journal.pone.0222468)
Supplement: S1 File — Data repository, aptamer control condition and aptamer under SXT. (ZIP) [file pone.0222468.s005.zip › Data/Data/August/080815/10bCOM.txt]

Instrument name = Christians toy
*****Calibration values *****
TrapA Temperature Fudge	-0.400000
TrapB Temperature Fudge	-1.550000
TrapA Force Sensitivity	0.025700	0.026000	0.032000
TrapB Force Sensitivity	0.026200	0.027400	0.032000
TrapA Lever Sensitivity	15000.000000	14500.000000	0.000000
TrapB Lever Sensitivity	15200.000000	14500.000000	0.000000
Motor Threshold	20	20	20
*****Initial Preference Settings*****
ForceRateDiv	1
ForceGain	32
PosRateDivA	3
PosRateDivB	3
PositionGainA	32
PositionGainB	32
GotoSpeedX	10
GotoSpeedY	10
GotoSpeedZ	5
MaxDataFileSize	10000000
HopDistance	2
*CycleCount/n____	1
*A_PsdX__________	0
*A_PsdY__________	0
*A_PsdSum________	0
*A_Iris__________	0
*A_LeverX________	0
*A_LeverY________	0
*A_LeverSum______	0
*B_PsdX__________	0
*B_PsdY__________	0
*B_PsdSum________	0
*B_Iris__________	0
*B_LeverX________	0
*B_LeverY________	0
*B_LeverSum______	0
*A_Temperature___	0
*B_Temperature___	0
*X_force_________	1
*Y_force_________	1
*Z_force_________	1
*Tension_________	0
*A_dist-X________	0
*A_dist-Y________	1
*B_dist-X________	0
*B_dist-Y________	1
*Motor_X_________	0
*Motor_Y_________	0
*Motor_Z_________	0
*MotorVel_X______	0
*MotorVel_Y______	0
*MotorVel_Z______	0
*A_trapPIC_Err___	0
*B_trapPIC_Err___	0
*comPIC_Err______	0
*A_CycleCount____	0
*B_CycleCount____	0
*Motor_CycleCount	0
*time(sec)_______	1
*Status__________	1
*Null____________	0
samples/line_HI	400
samples/line_LO	20
goto0	8388608	8388608	8388608
goto1	8411736	8394822	8402837
goto2	8450028	8417272	8403086
goto3	8447226	8363526	8403898
goto4	8422772	8353948	8399333
goto5	8388608	8388608	8388608
goto6	8388608	8388608	8388608
goto7	8388608	8388608	8388608
goto8	8388608	8388608	8388608
goto9	8388608	8388608	8388608
yourXYZint	123	456	789
MaxForceP1	20.000000
MinForceP1	2.000000
PullRateP1	100.000000
refoldTime1	0.000000
unfoldTime1	0.000000
MaxForceP2	75.000000
MinForceP2	2.000000
PullRateP2	1000.000000
refoldTime2	0.000000
unfoldTime2	0.000000
MaxForceP3	10.000000
MinForceP3	-10.000000
PullRateP3	1.000000
refoldTime3	2.000000
unfoldTime3	2.000000
constForce1	13.000000
constForce2	20.000000
yourFloat	1.234000
yourXYZfloat	1.000000	2.000000	3.000000
*****End Initial Preference Settings*****

Zero-Force Offsets (pN)  -1.677443	4.395413	-42.441811
0	trapA_Empty_PSD_Sum = 20841
        trapB_Empty_PSD_Sum = 21330
        trapA_Empty_Iris = 18943
        trapB_Empty_Iris = 20712
        trapA_Full_PSD_Sum = 20999
        trapB_Full_PSD_Sum = 21011
        trapA_Full_Iris = 19215
        trapB_Full_Iris = 20543
1090	   maxForce-limit
2390	   minForce-limit
2660	tempA = 23.302	tempB = 23.717
3745	   maxForce-limit
5070	   minForce-limit
6385	   maxForce-limit
7720	   minForce-limit
9065	   maxForce-limit
10415	   minForce-limit
11750	   maxForce-limit
12660	tempA = 23.297	tempB = 23.725
13105	   minForce-limit
14450	   maxForce-limit
15765	   minForce-limit
15945	Stop All Protocols, go to manual mode
22710	tempA = 23.291	tempB = 23.726
32730	tempA = 23.303	tempB = 23.734
42770	tempA = 23.299	tempB = 23.727
52820	tempA = 23.289	tempB = 23.733
62835	tempA = 23.305	tempB = 23.726
72880	tempA = 23.298	tempB = 23.721
80280	jog pipette up 
82925	tempA = 23.303	tempB = 23.732
90865	jog pipette left 
92930	tempA = 23.297	tempB = 23.722
102975	tempA = 23.291	tempB = 23.725
112980	tempA = 23.298	tempB = 23.722
123035	tempA = 23.293	tempB = 23.723
133085	tempA = 23.288	tempB = 23.728
143100	tempA = 23.304	tempB = 23.710
153155	tempA = 23.295	tempB = 23.725
163170	tempA = 23.294	tempB = 23.735
173220	tempA = 23.298	tempB = 23.708
183270	tempA = 23.293	tempB = 23.730
193275	tempA = 23.289	tempB = 23.736
203325	tempA = 23.302	tempB = 23.731
213325	tempA = 23.308	tempB = 23.711
223370	tempA = 23.291	tempB = 23.740
229820	End Write
