# Supplementary material for: Structural characterization of the saxitoxin-targeting APTSTX1 aptamer using optical tweezers and molecular dynamics simulations
Source: PLoS One. 2019 Nov 7;14(11):e0222468. doi: 10.1371/journal.pone.0222468 (PMC6837747; doi:10.1371/journal.pone.0222468)
Supplement: S1 File — Data repository, aptamer control condition and aptamer under SXT. (ZIP) [file pone.0222468.s005.zip › Data/Data/August/080815/10bnA.txt]

#Begin Write:
CycleCount/n	X_force	Y_force	Z_force	A_dist-Y	B_dist-Y	time(sec)	Status
0	-0.58	-5.32	0.85	-1560.80	-2287.25	10803.322	1
100	-0.58	-5.29	0.84	-1560.72	-2291.04	10803.417	1
200	-0.58	-5.44	0.84	-1560.86	-2293.93	10803.523	1
300	-0.51	-5.20	0.87	-1560.65	-2291.17	10803.631	1
400	-0.67	-4.37	0.73	-1560.58	-2295.02	10803.729	1
500	-0.62	-4.63	0.72	-1560.75	-2282.38	10803.830	1
600	-0.10	-5.98	0.87	-1560.74	-2296.88	10803.931	1
700	-0.50	-6.72	1.03	-1560.42	-2299.03	10804.029	1
800	-0.47	-5.24	0.83	-1560.90	-2299.17	10804.123	1
900	-0.55	-4.31	0.69	-1561.06	-2298.06	10804.220	1
1000	-0.54	-5.89	0.96	-1560.82	-2299.44	10804.327	1
1100	-0.62	-5.80	0.91	-1560.96	-2297.74	10804.429	1
1200	-0.74	-5.82	0.90	-1560.68	-2296.30	10804.528	1
1300	-0.87	-4.42	0.68	-1560.51	-2290.35	10804.629	1
1400	-0.35	-5.09	0.79	-1560.71	-2291.78	10804.719	1
1500	-0.71	-4.98	0.76	-1560.55	-2292.75	10804.827	1
1600	-0.75	-5.34	0.83	-1560.59	-2297.80	10804.929	1
1700	-0.77	-5.76	0.90	-1560.76	-2288.08	10805.028	1
1800	-0.74	-5.05	0.78	-1560.77	-2286.89	10805.126	1
1900	-0.87	-4.64	0.70	-1560.59	-2292.99	10805.230	1
2000	-0.40	-4.93	0.74	-1560.91	-2296.20	10805.323	1
2100	-0.74	-4.77	0.73	-1560.96	-2286.89	10805.426	1
2200	-0.42	-5.96	0.90	-1561.07	-2287.73	10805.531	1
2300	-0.76	-4.38	0.66	-1560.92	-2289.63	10805.623	1
2400	-0.52	-4.38	0.66	-1560.81	-2291.43	10805.719	1
2500	-0.59	-5.08	0.80	-1560.96	-2294.22	10805.829	1
2600	-0.77	-5.79	0.85	-1560.98	-2290.91	10805.921	1
2700	-1.18	-5.14	0.79	-1560.76	-2298.93	10806.031	1
2800	-0.50	-4.83	0.70	-1560.90	-2304.49	10806.123	1
2900	-0.80	-5.04	0.76	-1560.76	-2291.40	10806.226	1
3000	-0.57	-5.62	0.84	-1561.09	-2290.12	10806.331	1
3100	-0.46	-6.02	0.88	-1560.97	-2289.83	10806.428	1
3200	-1.20	-5.49	0.83	-1560.95	-2296.65	10806.529	1
3300	-0.31	-5.71	0.84	-1561.17	-2293.78	10806.624	1
3400	-0.75	-4.67	0.70	-1561.11	-2289.31	10806.729	1
3500	-0.38	-4.08	0.65	-1561.32	-2291.55	10806.830	1
3600	-0.47	-5.37	0.81	-1561.33	-2292.10	10806.930	1
3700	-0.55	-5.76	0.80	-1561.12	-2290.22	10807.020	1
3800	-0.60	-5.22	0.80	-1561.03	-2288.72	10807.124	1
3900	-0.62	-5.20	0.74	-1561.26	-2292.79	10807.222	1
4000	-0.87	-5.94	0.86	-1561.06	-2291.79	10807.327	1
4100	-1.18	-4.72	0.70	-1560.94	-2299.24	10807.429	1
4200	-0.35	-4.96	0.71	-1561.02	-2286.87	10807.531	1
4300	-0.70	-5.16	0.75	-1560.94	-2285.68	10807.624	1
4400	-1.11	-5.36	0.73	-1561.19	-2289.23	10807.731	1
4500	-0.56	-2.85	0.44	-1560.64	-2294.39	10807.831	1
4600	-0.43	-5.79	0.82	-1560.99	-2289.35	10807.929	1
4700	-0.61	-5.94	0.87	-1561.02	-2291.25	10808.031	1
4800	0.04	-5.41	0.77	-1561.08	-2288.13	10808.130	1
4900	-0.56	-5.01	0.73	-1561.14	-2293.60	10808.219	1
5000	-0.64	-6.47	0.90	-1560.41	-2288.37	10808.331	1
5100	-0.62	-4.89	0.69	-1560.85	-2292.17	10808.429	1
5200	-0.78	-4.41	0.61	-1560.90	-2286.60	10808.528	1
5300	-0.61	-5.79	0.82	-1560.94	-2291.29	10808.625	1
5400	-0.30	-4.89	0.67	-1560.93	-2286.00	10808.725	1
5500	-0.54	-5.40	0.75	-1560.88	-2289.57	10808.812	1
5600	-0.52	-4.86	0.66	-1561.14	-2285.47	10808.929	1
5700	-0.43	-5.57	0.77	-1561.74	-2297.74	10809.031	1
5800	-0.53	-5.01	0.70	-1560.81	-2294.54	10809.122	1
5900	0.17	-5.52	0.74	-1560.76	-2295.84	10809.230	1
6000	-0.64	-6.56	0.93	-1561.02	-2302.09	10809.331	1
6100	-0.35	-5.75	0.80	-1560.96	-2299.65	10809.429	1
6200	-0.52	-4.66	0.61	-1560.98	-2296.58	10809.529	1
6300	-1.31	-5.71	0.82	-1561.03	-2300.75	10809.630	1
6400	-1.34	-5.19	0.79	-1560.90	-2293.85	10809.731	1
6500	-0.59	-5.52	0.75	-1560.91	-2299.35	10809.824	1
6600	-0.78	-4.66	0.62	-1561.02	-2300.35	10809.931	1
6700	-0.50	-5.49	0.75	-1560.85	-2299.54	10810.020	1
6800	-0.76	-5.28	0.72	-1560.69	-2297.28	10810.131	1
6900	-0.66	-5.56	0.75	-1561.06	-2299.89	10810.223	1
7000	-0.56	-5.34	0.71	-1560.37	-2298.08	10810.331	1
7100	-2.01	-3.43	0.39	-1561.02	-2301.29	10810.431	1
7200	-0.46	-4.56	0.58	-1561.00	-2296.29	10810.530	1
7300	-0.77	-3.97	0.51	-1560.82	-2291.23	10810.630	1
7400	-0.25	-5.65	0.74	-1560.96	-2303.41	10810.721	1
7500	0.02	-5.73	0.76	-1560.83	-2301.23	10810.830	1
7600	-0.71	-4.52	0.48	-1560.52	-2301.85	10810.931	1
7700	-0.74	-3.82	0.50	-1561.25	-2300.01	10811.027	1
7800	-0.50	-5.69	0.72	-1560.91	-2300.28	10811.129	1
7900	-0.09	-5.77	0.80	-1561.10	-2290.21	10811.230	1
8000	-0.53	-5.79	0.75	-1561.01	-2296.01	10811.328	1
8100	-0.86	-4.43	0.57	-1560.63	-2290.87	10811.430	1
8200	-2.01	-6.11	0.77	-1561.79	-2293.38	10811.531	1
8300	-0.42	-6.23	0.82	-1560.93	-2303.36	10811.625	1
8400	-1.09	-5.94	0.76	-1560.86	-2302.93	10811.729	1
8500	-0.42	-5.92	0.76	-1560.74	-2304.22	10811.831	1
8600	-0.49	-6.00	0.78	-1560.70	-2302.97	10811.927	1
8700	-0.18	-7.14	0.88	-1560.95	-2296.20	10812.030	1
8800	-0.53	-6.20	0.78	-1560.40	-2299.09	10812.129	1
8900	0.21	-5.81	0.71	-1560.66	-2294.13	10812.229	1
9000	0.48	-5.70	0.65	-1560.72	-2293.22	10812.327	1
9100	-0.60	-5.45	0.66	-1560.90	-2295.36	10812.424	1
9200	-0.65	-6.01	0.74	-1560.75	-2296.58	10812.528	1
9300	-0.58	-5.48	0.67	-1560.88	-2294.90	10812.623	1
9400	-0.44	-6.19	0.72	-1560.68	-2295.82	10812.729	1
9500	-0.37	-5.22	0.62	-1560.87	-2296.01	10812.828	1
9600	-0.30	-4.76	0.53	-1560.67	-2298.91	10812.928	1
9700	-0.60	-4.38	0.48	-1560.64	-2300.72	10813.029	1
9800	-0.62	-4.97	0.57	-1560.50	-2297.50	10813.124	1
9900	-0.50	-4.79	0.56	-1560.79	-2294.31	10813.221	1
10000	-0.74	-5.18	0.62	-1560.50	-2304.61	10813.328	1
10100	-0.52	-5.95	0.70	-1560.73	-2301.28	10813.429	1
10200	-0.45	-5.69	0.68	-1560.70	-2299.72	10813.527	1
10300	-1.09	-6.43	0.74	-1560.61	-2294.75	10813.630	1
10400	-1.07	-4.62	0.50	-1560.69	-2296.61	10813.724	1
10500	-0.43	-5.64	0.64	-1560.56	-2297.00	10813.830	1
10600	-1.18	-4.90	0.67	-1560.67	-2304.01	10813.931	1
10700	-1.00	-5.14	0.57	-1560.48	-2297.87	10814.029	1
10800	-0.32	-7.16	0.82	-1560.22	-2294.04	10814.126	1
10900	-0.77	-4.13	0.40	-1560.67	-2293.11	10814.226	1
11000	-1.10	-5.21	0.57	-1560.56	-2293.97	10814.327	1
11100	-0.42	-5.40	0.56	-1560.46	-2293.71	10814.426	1
11200	-0.55	-4.78	0.46	-1560.61	-2292.93	10814.513	1
11300	-1.08	-5.78	0.65	-1560.51	-2291.07	10814.631	1
11400	-0.59	-5.48	0.57	-1560.51	-2299.52	10814.725	1
11500	-0.34	-5.40	0.56	-1560.81	-2298.11	10814.828	1
11600	-0.81	-4.81	0.50	-1560.48	-2295.05	10814.925	1
11700	-0.46	-5.21	0.53	-1560.70	-2294.10	10815.022	1
11800	-1.01	-5.42	0.59	-1560.77	-2295.76	10815.129	1
11900	-0.03	-5.81	0.71	-1560.49	-2297.41	10815.230	1
12000	-0.58	-5.62	0.58	-1560.50	-2292.77	10815.319	1
12100	-1.20	-6.31	0.73	-1560.35	-2296.34	10815.430	1
12200	-0.79	-5.41	0.59	-1560.65	-2291.17	10815.530	1
12300	-0.36	-5.38	0.57	-1560.73	-2292.95	10815.623	1
12400	-0.31	-5.90	0.62	-1560.61	-2298.91	10815.730	1
12500	-0.65	-5.54	0.58	-1560.67	-2291.84	10815.812	1
12600	-0.44	-5.08	0.50	-1560.59	-2301.78	10815.927	1
12700	-0.35	-5.55	0.57	-1560.23	-2298.44	10816.030	1
12800	-1.34	-5.46	0.52	-1560.62	-2289.58	10816.131	1
12900	-1.10	-6.18	0.68	-1560.76	-2300.08	10816.230	1
13000	0.10	-5.17	0.46	-1560.77	-2300.03	10816.331	1
13100	-0.19	-6.67	0.74	-1560.65	-2297.77	10816.432	1
13200	-0.61	-4.22	0.32	-1560.78	-2293.37	10816.528	1
13300	-0.46	-6.00	0.60	-1560.46	-2302.44	10816.623	1
13400	-0.81	-4.46	0.44	-1560.95	-2301.83	10816.731	1
13500	-0.73	-4.15	0.34	-1560.82	-2295.78	10816.823	1
13600	-0.63	-5.13	0.48	-1560.69	-2299.04	10816.927	1
13700	-0.47	-5.66	0.52	-1560.30	-2300.19	10817.029	1
13800	-0.44	-5.53	0.54	-1560.77	-2297.75	10817.123	1
13900	-0.78	-5.00	0.45	-1560.78	-2303.74	10817.219	1
14000	-0.71	-4.84	0.17	-1560.62	-2290.02	10817.331	1
14100	-0.67	-5.81	0.55	-1560.74	-2289.64	10817.429	1
14200	-0.05	-5.89	0.57	-1560.61	-2295.06	10817.528	1
14300	-0.34	-5.88	0.56	-1560.47	-2295.03	10817.624	1
14400	-0.51	-5.27	0.48	-1560.65	-2290.41	10817.719	1
14500	-0.47	-5.27	0.48	-1560.58	-2287.71	10817.814	1
14600	-0.24	-5.55	0.47	-1560.65	-2289.55	10817.928	1
14700	-0.41	-4.83	0.40	-1560.61	-2290.99	10818.028	1
14800	-0.62	-5.23	0.44	-1560.77	-2290.54	10818.106	1
14800	-0.35	-5.56	0.49	-1560.69	-2288.56	10818.162	1
14900	-0.61	-4.00	0.29	-1560.53	-2291.41	10818.271	1
15000	-0.74	-4.88	0.41	-1560.75	-2289.85	10818.371	1
15100	-0.52	-5.33	0.43	-1560.69	-2286.61	10818.470	1
15200	-0.11	-5.73	0.49	-1560.55	-2286.01	10818.562	1
15300	-0.38	-5.61	0.49	-1560.53	-2288.67	10818.659	1
15400	-0.82	-6.37	0.65	-1560.70	-2283.23	10818.767	1
15500	-0.63	-4.71	0.43	-1561.20	-2283.80	10818.871	1
15600	-0.43	-5.62	0.49	-1560.60	-2289.26	10818.968	1
15700	-0.31	-5.96	0.56	-1560.66	-2289.04	10819.072	1
15800	-0.90	-5.32	0.44	-1560.71	-2296.11	10819.162	1
15900	-0.45	-6.38	0.59	-1560.77	-2292.88	10819.270	1
16000	-0.44	-4.37	0.26	-1560.61	-2295.85	10819.368	1
16100	-0.60	-4.58	0.33	-1560.76	-2297.94	10819.467	1
16200	-1.11	-4.21	0.30	-1560.53	-2297.28	10819.572	1
16300	-1.03	-4.83	0.37	-1560.25	-2290.43	10819.672	1
16400	-0.65	-5.23	0.40	-1560.22	-2288.46	10819.757	1
16500	-2.50	-5.59	0.75	-1560.63	-2290.85	10819.873	1
16600	-0.50	-4.87	0.30	-1560.20	-2284.24	10819.969	1
16700	-0.64	-4.79	0.31	-1560.53	-2288.45	10820.062	1
16800	-0.23	-6.08	0.50	-1560.42	-2288.47	10820.167	1
16900	-0.83	-5.05	0.35	-1560.53	-2288.42	10820.260	1
17000	-0.49	-5.31	0.40	-1560.49	-2290.53	10820.368	1
17100	-0.53	-4.70	0.35	-1560.22	-2291.59	10820.469	1
17200	0.12	-4.64	0.30	-1560.16	-2294.98	10820.570	1
17300	-0.26	-5.83	0.48	-1560.57	-2292.71	10820.659	1
17400	-0.27	-5.03	0.34	-1560.52	-2299.06	10820.767	1
17500	-0.89	-5.30	0.46	-1560.27	-2300.86	10820.872	1
17600	-0.64	-6.75	0.65	-1560.73	-2288.41	10820.969	1
17700	-0.40	-5.79	0.52	-1560.46	-2293.23	10821.062	1
17800	-0.38	-4.78	0.30	-1560.46	-2296.10	10821.170	1
17900	-0.43	-5.99	0.57	-1560.33	-2293.92	10821.272	1
18105	-0.60	-5.47	0.39	-1560.23	-2295.45	10821.359	1
18110	0.26	-7.22	0.71	-1560.48	-2293.34	10821.367	1
18115	-0.20	-5.95	0.46	-1560.56	-2291.57	10821.371	1
18120	-0.34	-5.18	0.31	-1560.41	-2294.96	10821.375	1
18125	-0.67	-4.70	0.31	-1560.41	-2297.59	10821.380	1
18130	-0.29	-6.03	0.48	-1560.37	-2294.49	10821.386	1
18135	-1.06	-4.58	0.28	-1560.50	-2294.30	10821.391	1
18140	-0.73	-4.87	0.29	-1560.51	-2293.98	10821.396	1
18145	-0.40	-5.82	0.50	-1560.32	-2298.60	10821.401	1
18150	-0.69	-5.86	0.48	-1560.52	-2296.48	10821.406	1
18155	0.06	-5.51	0.43	-1560.61	-2295.58	10821.408	1
18160	-0.43	-5.41	0.38	-1560.45	-2300.62	10821.417	1
18165	-0.52	-5.95	0.45	-1560.31	-2299.73	10821.420	1
18170	-0.65	-6.09	0.52	-1560.30	-2300.57	10821.424	1
18175	-1.02	-5.94	0.53	-1560.45	-2301.95	10821.431	1
18180	-0.14	-5.89	0.44	-1560.21	-2300.65	10821.436	1
18185	-0.36	-5.70	0.44	-1560.18	-2299.69	10821.438	1
18190	-0.82	-5.74	0.49	-1560.21	-2300.36	10821.446	1
18195	-0.41	-4.95	0.36	-1560.50	-2303.89	10821.451	1
18200	-0.42	-5.79	0.52	-1560.23	-2305.45	10821.453	1
18205	-0.33	-5.07	0.32	-1560.34	-2305.04	10821.462	1
18210	-0.17	-4.82	0.30	-1560.31	-2304.92	10821.467	1
18215	-0.30	-4.58	0.30	-1560.43	-2301.46	10821.469	1
18220	-0.63	-5.88	0.43	-1560.38	-2300.99	10821.476	1
18225	-0.54	-4.44	0.26	-1560.26	-2300.27	10821.481	1
18230	-0.54	-4.80	0.31	-1560.22	-2297.29	10821.484	1
18235	-0.72	-5.51	0.46	-1560.25	-2299.03	10821.492	1
18240	-0.67	-5.52	0.43	-1560.52	-2303.53	10821.497	1
18245	-0.42	-4.69	0.25	-1560.33	-2299.96	10821.500	1
18250	-1.18	-5.24	0.37	-1560.65	-2298.11	10821.507	1
18255	0.22	-6.26	0.53	-1560.73	-2297.77	10821.511	1
18260	-0.45	-5.94	0.46	-1560.71	-2298.57	10821.515	918
18265	-0.46	-5.61	0.42	-1560.50	-2297.28	10821.521	1001
18270	-0.69	-5.89	0.46	-1560.58	-2299.76	10821.526	1001
18275	-0.65	-4.36	0.30	-1560.42	-2301.23	10821.531	1001
18280	-1.07	-5.57	0.37	-1560.42	-2299.27	10821.536	1001
18285	0.03	-5.94	0.42	-1560.45	-2302.75	10821.540	1001
18290	0.02	-5.06	0.36	-1560.41	-2303.39	10821.546	1008
18295	-0.18	-7.54	0.77	-1560.69	-2289.21	10821.548	1031
18300	-0.09	-8.26	0.76	-1560.71	-2271.55	10821.554	1031
18305	0.01	-7.53	0.52	-1560.82	-2253.41	10821.562	1031
18310	-0.22	-8.98	0.67	-1560.91	-2240.81	10821.565	1031
18315	-0.22	-9.10	0.86	-1560.32	-2223.07	10821.571	1031
18320	0.24	-9.37	1.02	-1560.58	-2213.87	10821.576	1031
18325	-0.00	-11.74	1.25	-1559.23	-2203.61	10821.579	1031
18330	0.19	-12.24	1.33	-1559.03	-2193.32	10821.586	1031
18335	0.49	-14.91	1.53	-1558.03	-2178.62	10821.592	1031
18340	0.45	-15.05	1.54	-1558.16	-2172.97	10821.594	1031
18345	0.46	-15.81	1.61	-1558.08	-2165.31	10821.600	1030
18350	0.24	-16.66	1.71	-1558.28	-2162.28	10821.606	1030
18355	1.10	-17.03	1.52	-1559.29	-2160.55	10821.613	1030
18360	-0.04	-16.89	1.76	-1559.37	-2157.30	10821.617	1030
18365	1.30	-17.36	1.82	-1559.46	-2156.61	10821.623	1030
18370	0.70	-17.17	1.81	-1559.43	-2153.99	10821.625	1030
18375	0.60	-17.62	1.85	-1560.64	-2153.45	10821.632	1030
18380	0.99	-17.81	1.84	-1561.13	-2151.12	10821.636	1030
18385	0.52	-17.83	1.84	-1561.26	-2152.54	10821.641	1030
18390	1.06	-18.09	1.85	-1561.92	-2152.51	10821.646	1030
18395	0.88	-17.99	1.86	-1561.68	-2152.29	10821.651	1030
18400	0.99	-17.87	1.85	-1561.70	-2152.93	10821.656	1030
18405	0.38	-17.60	1.84	-1562.42	-2153.79	10821.661	1030
18410	0.37	-17.32	1.85	-1563.38	-2156.44	10821.667	1030
18415	1.24	-18.38	1.85	-1563.27	-2154.70	10821.671	1030
18420	0.56	-18.29	1.84	-1563.81	-2158.84	10821.678	1030
18425	0.44	-18.54	1.81	-1563.90	-2158.01	10821.679	1030
18430	0.50	-18.04	1.91	-1563.98	-2158.31	10821.686	1030
18435	0.79	-17.95	1.84	-1563.96	-2160.63	10821.688	1030
18440	1.35	-18.09	1.80	-1565.30	-2159.16	10821.695	1030
18445	1.27	-18.21	1.80	-1565.47	-2164.06	10821.701	1030
18450	1.15	-17.87	1.80	-1565.43	-2165.37	10821.707	1030
18455	0.93	-18.27	1.85	-1565.26	-2159.19	10821.710	1030
18460	0.97	-16.70	1.78	-1566.21	-2158.07	10821.717	1030
18465	0.63	-16.69	1.78	-1566.45	-2160.95	10821.719	1030
18470	0.39	-17.27	1.82	-1567.17	-2165.77	10821.727	1030
18475	0.58	-17.37	1.79	-1567.03	-2161.09	10821.732	1030
18480	1.06	-16.68	1.76	-1566.89	-2153.95	10821.738	1030
18485	0.68	-17.02	1.83	-1566.99	-2155.85	10821.742	1030
18490	1.02	-17.12	1.82	-1568.37	-2155.90	10821.748	1030
18495	0.77	-17.62	1.80	-1568.65	-2155.10	10821.750	1030
18500	0.51	-17.46	1.84	-1568.94	-2152.94	10821.756	1030
18505	0.75	-16.62	1.81	-1569.51	-2150.33	10821.760	1030
18510	0.73	-16.54	1.79	-1569.62	-2155.56	10821.766	1030
18515	0.55	-16.72	1.76	-1569.67	-2155.13	10821.772	1030
18520	1.21	-16.27	1.78	-1569.78	-2155.72	10821.774	1030
18525	0.71	-16.88	1.81	-1570.76	-2157.19	10821.781	1030
18530	0.63	-16.51	1.74	-1570.93	-2152.23	10821.786	1030
18535	1.39	-16.25	1.73	-1571.77	-2149.89	10821.789	1030
18540	0.77	-17.25	1.80	-1571.55	-2148.73	10821.796	1030
18545	0.68	-16.62	1.76	-1571.66	-2149.56	10821.798	1030
18550	0.89	-16.61	1.78	-1571.50	-2149.31	10821.806	1030
18555	0.33	-15.75	1.76	-1572.64	-2153.42	10821.812	1030
18560	0.46	-14.92	1.71	-1572.86	-2155.99	10821.814	1030
18565	0.46	-15.41	1.74	-1573.11	-2151.67	10821.822	1030
18570	0.59	-15.50	1.71	-1572.69	-2152.44	10821.826	1030
18575	0.31	-15.09	1.70	-1573.69	-2152.76	10821.829	1030
18580	0.41	-15.11	1.72	-1574.05	-2153.69	10821.836	1030
18585	0.75	-14.41	1.65	-1574.72	-2152.48	10821.843	1030
18590	0.90	-14.71	1.70	-1574.99	-2153.37	10821.844	1030
18595	0.03	-15.47	1.79	-1574.23	-2158.80	10821.853	1030
18600	0.68	-15.11	1.73	-1574.84	-2154.84	10821.856	1030
18605	0.69	-15.36	1.70	-1575.48	-2153.41	10821.859	1030
18610	0.62	-15.72	1.66	-1576.24	-2155.31	10821.867	1030
18615	0.71	-15.46	1.72	-1576.63	-2158.60	10821.872	1030
18620	0.33	-14.62	1.69	-1577.02	-2160.96	10821.875	1030
18625	0.74	-14.97	1.64	-1577.12	-2163.40	10821.879	1030
18630	0.86	-15.18	1.64	-1577.09	-2163.01	10821.886	1030
18635	0.02	-14.04	1.67	-1577.76	-2162.34	10821.890	1030
18640	0.21	-15.10	1.65	-1578.52	-2161.71	10821.897	1030
18645	0.54	-15.37	1.55	-1578.53	-2160.83	10821.900	1030
18650	0.60	-15.60	1.62	-1578.47	-2160.68	10821.906	1030
18655	0.55	-15.29	1.65	-1578.57	-2161.72	10821.910	1030
18660	0.54	-13.71	1.61	-1579.62	-2161.72	10821.917	1030
18665	0.32	-14.69	1.59	-1579.66	-2161.15	10821.920	1030
18670	-0.22	-14.03	1.54	-1580.36	-2165.10	10821.927	1030
18675	0.85	-14.76	1.61	-1580.61	-2160.76	10821.931	1030
18680	0.43	-15.17	1.58	-1580.43	-2160.70	10821.937	1030
18685	1.37	-13.92	1.58	-1580.35	-2161.12	10821.938	1030
18690	-0.12	-13.83	1.58	-1581.29	-2160.60	10821.947	1030
18695	0.91	-13.83	1.58	-1582.01	-2163.96	10821.951	1030
18700	1.87	-13.72	1.62	-1581.76	-2158.09	10821.958	1030
18705	0.75	-14.07	1.55	-1582.57	-2163.80	10821.963	1030
18710	0.98	-14.49	1.61	-1582.52	-2162.67	10821.966	1030
18715	0.50	-13.31	1.51	-1582.68	-2162.79	10821.969	1030
18720	0.29	-14.00	1.55	-1583.90	-2164.47	10821.977	1030
18725	1.10	-13.92	1.54	-1583.88	-2163.99	10821.982	1030
18730	0.41	-14.34	1.61	-1583.91	-2159.13	10821.984	1030
18735	0.63	-14.44	1.46	-1584.10	-2161.11	10821.992	1030
18740	0.02	-13.71	1.51	-1584.74	-2157.11	10821.996	1030
18745	0.69	-13.11	1.51	-1585.38	-2159.37	10822.000	1030
18750	0.69	-13.59	1.40	-1585.76	-2164.09	10822.007	1030
18755	0.69	-13.57	1.46	-1585.86	-2163.14	10822.010	1030
18760	0.60	-12.78	1.44	-1586.03	-2162.83	10822.015	1030
18765	0.96	-12.78	1.42	-1585.98	-2164.62	10822.022	1030
18770	0.92	-13.11	1.52	-1586.23	-2163.47	10822.026	1030
18775	0.82	-13.47	1.40	-1587.03	-2165.53	10822.031	1030
18780	0.86	-13.76	1.43	-1587.24	-2168.15	10822.034	1030
18785	-0.07	-12.31	1.47	-1587.96	-2167.43	10822.040	1030
18790	0.16	-12.15	1.48	-1588.26	-2167.66	10822.046	1030
18795	0.42	-12.25	1.46	-1588.16	-2170.43	10822.048	1030
18800	0.20	-11.82	1.42	-1588.12	-2173.72	10822.056	1030
18805	0.54	-12.21	1.39	-1589.43	-2173.45	10822.062	1030
18810	0.92	-12.88	1.42	-1589.48	-2172.07	10822.064	1030
18815	1.08	-12.72	1.44	-1589.73	-2174.83	10822.072	1030
18820	0.18	-11.49	1.51	-1589.26	-2171.97	10822.076	1030
18825	0.39	-12.27	1.36	-1590.56	-2176.12	10822.078	1030
18830	0.74	-12.07	1.45	-1590.74	-2183.76	10822.087	1030
18835	0.60	-11.82	1.41	-1591.06	-2181.26	10822.092	1030
18840	0.04	-11.13	1.39	-1591.60	-2181.66	10822.094	1030
18845	0.31	-12.22	1.36	-1591.63	-2179.35	10822.101	1030
18850	0.61	-12.29	1.41	-1591.46	-2177.54	10822.106	1030
18855	0.04	-12.10	1.39	-1592.29	-2178.99	10822.109	1030
18860	0.58	-12.21	1.37	-1592.77	-2181.27	10822.117	1030
18865	0.16	-11.57	1.34	-1593.26	-2182.72	10822.122	1030
18870	0.38	-11.91	1.30	-1594.03	-2179.67	10822.125	1030
18875	1.01	-12.49	1.33	-1593.90	-2176.33	10822.131	1030
18880	-0.21	-12.16	1.27	-1593.64	-2174.89	10822.137	1030
18885	0.42	-11.56	1.28	-1593.92	-2173.51	10822.140	1030
18890	0.18	-10.90	1.31	-1595.35	-2175.61	10822.146	1030
18895	0.33	-10.77	1.34	-1595.40	-2175.24	10822.149	1030
18900	-0.12	-11.02	1.31	-1596.14	-2173.90	10822.156	1030
18905	0.79	-10.86	1.26	-1595.77	-2175.19	10822.161	1030
18910	-0.01	-10.84	1.33	-1595.79	-2179.04	10822.166	1030
18915	0.68	-11.29	1.27	-1595.74	-2177.43	10822.171	1030
18920	0.34	-11.67	1.24	-1597.08	-2179.14	10822.173	1030
18925	-0.75	-10.17	1.30	-1597.64	-2178.79	10822.181	1030
18930	-0.09	-10.70	1.31	-1597.45	-2176.31	10822.188	1030
18935	0.80	-11.20	1.33	-1597.15	-2173.67	10822.188	1030
18940	0.19	-10.28	1.29	-1597.52	-2175.05	10822.197	1030
18945	0.78	-11.42	1.25	-1597.84	-2175.98	10822.201	1030
18950	1.11	-9.73	1.15	-1599.12	-2178.45	10822.207	1030
18955	-0.12	-10.57	1.24	-1599.33	-2179.55	10822.213	1030
18960	0.62	-10.89	1.24	-1599.31	-2179.35	10822.217	1030
18965	0.19	-10.63	1.23	-1599.40	-2179.14	10822.219	1030
18970	-0.03	-9.23	1.26	-1600.94	-2178.04	10822.227	1030
18975	0.19	-9.96	1.25	-1600.87	-2176.18	10822.231	1030
18980	0.24	-9.28	1.17	-1600.71	-2179.85	10822.234	1030
18985	0.13	-8.94	1.23	-1600.87	-2178.30	10822.242	1030
18990	0.46	-10.15	1.19	-1601.45	-2177.86	10822.246	1030
18995	0.50	-10.43	1.18	-1602.20	-2176.93	10822.250	1030
19000	0.08	-9.18	1.21	-1602.48	-2177.43	10822.256	1030
19005	0.07	-8.95	1.22	-1602.94	-2179.35	10822.263	1030
19010	-0.61	-9.79	1.22	-1603.15	-2178.91	10822.266	1030
19015	0.33	-8.97	1.20	-1602.97	-2180.86	10822.272	1030
19020	0.77	-8.99	1.14	-1603.43	-2184.94	10822.274	1030
19025	0.26	-9.00	1.16	-1604.39	-2183.00	10822.281	1030
19030	0.25	-9.24	1.14	-1604.62	-2187.01	10822.286	1030
19035	0.21	-9.60	1.17	-1605.41	-2185.58	10822.293	1030
19040	0.55	-9.63	1.13	-1605.15	-2183.99	10822.295	1030
19045	0.43	-9.75	1.20	-1605.31	-2190.82	10822.302	1030
19050	-0.05	-8.59	1.13	-1605.35	-2186.92	10822.305	1030
19055	0.29	-9.20	1.13	-1606.33	-2188.82	10822.311	1030
19060	0.22	-8.87	1.09	-1606.46	-2186.42	10822.314	1030
19065	-0.42	-9.76	1.16	-1607.22	-2188.54	10822.322	1030
19070	0.44	-9.60	1.11	-1607.20	-2189.37	10822.326	1030
19075	0.45	-9.61	1.11	-1607.06	-2186.16	10822.328	1030
19080	0.71	-9.36	1.06	-1606.95	-2186.76	10822.338	1030
19085	-0.09	-8.60	1.08	-1608.55	-2186.75	10822.342	1030
19090	0.32	-9.21	1.08	-1608.64	-2188.78	10822.344	1030
19095	0.39	-8.58	1.08	-1608.87	-2189.62	10822.351	1030
19100	0.47	-10.34	1.10	-1608.61	-2189.69	10822.356	1030
19105	0.19	-9.71	1.04	-1609.26	-2190.14	10822.359	1030
19110	0.23	-8.60	1.05	-1610.09	-2188.49	10822.367	1030
19115	0.41	-8.32	0.98	-1610.03	-2192.44	10822.370	1030
19120	0.47	-9.38	1.05	-1610.78	-2190.15	10822.375	1030
19125	0.67	-9.11	1.00	-1610.55	-2190.87	10822.380	1030
19130	0.71	-9.05	1.04	-1610.83	-2194.10	10822.388	1030
19135	0.23	-8.13	1.03	-1611.04	-2191.82	10822.391	1030
19140	0.68	-7.79	1.02	-1612.11	-2193.55	10822.394	1030
19145	0.48	-8.76	1.06	-1612.32	-2193.12	10822.400	1030
19150	0.68	-9.89	1.06	-1612.91	-2194.22	10822.406	1030
19155	0.45	-9.50	1.08	-1612.77	-2194.42	10822.408	1030
19160	0.36	-7.55	0.93	-1612.78	-2195.51	10822.417	1030
19165	0.44	-8.23	0.99	-1613.09	-2195.27	10822.421	1030
19170	0.38	-7.93	0.94	-1614.11	-2198.64	10822.427	1030
19175	-0.10	-7.36	0.95	-1614.28	-2197.31	10822.430	1030
19180	-0.39	-7.58	0.97	-1614.30	-2195.18	10822.437	1030
19185	0.40	-7.47	0.99	-1614.26	-2196.12	10822.438	1030
19190	0.17	-8.42	1.03	-1615.43	-2197.32	10822.447	1030
19195	0.55	-8.35	0.96	-1615.76	-2197.39	10822.451	1030
19200	0.23	-6.68	0.89	-1616.12	-2196.16	10822.454	1030
19205	0.33	-7.13	0.90	-1616.62	-2196.71	10822.463	1030
19210	0.02	-8.40	0.99	-1616.49	-2197.91	10822.467	1030
19215	0.22	-7.92	0.96	-1616.47	-2197.20	10822.469	1030
19220	0.17	-7.83	0.94	-1617.43	-2194.95	10822.477	1030
19225	-0.40	-5.85	0.84	-1618.06	-2192.77	10822.481	1030
19230	-0.18	-5.37	0.93	-1618.35	-2198.71	10822.484	1030
19235	0.08	-7.32	0.91	-1618.90	-2199.42	10822.491	1030
19240	-0.10	-7.73	0.89	-1618.84	-2199.92	10822.496	1030
19245	0.15	-9.09	1.03	-1618.73	-2202.93	10822.500	1030
19250	-0.01	-7.12	0.92	-1618.83	-2199.55	10822.507	1030
19255	-0.62	-7.41	0.92	-1620.19	-2202.73	10822.513	1030
19260	0.41	-8.11	1.00	-1620.11	-2205.27	10822.515	1030
19265	0.31	-7.46	0.95	-1620.39	-2200.66	10822.522	1030
19270	0.21	-7.15	0.92	-1620.22	-2201.45	10822.523	1030
19275	0.65	-6.61	0.93	-1621.14	-2201.66	10822.531	1030
19280	-0.41	-4.92	0.82	-1621.53	-2206.29	10822.536	1030
19285	0.32	-5.83	0.78	-1622.36	-2207.63	10822.542	1030
19290	0.65	-6.48	0.87	-1622.28	-2206.51	10822.546	1030
19295	0.72	-5.30	0.84	-1622.30	-2200.62	10822.552	1030
19300	-0.11	-6.60	0.90	-1622.34	-2201.86	10822.556	1030
19305	-0.35	-5.10	0.85	-1623.58	-2205.73	10822.561	1030
19310	0.12	-7.56	0.94	-1623.59	-2205.50	10822.563	1030
19315	0.22	-7.25	0.92	-1624.10	-2204.95	10822.572	1030
19320	0.12	-7.13	0.89	-1624.52	-2200.67	10822.576	1030
19325	-0.14	-7.55	0.94	-1624.39	-2202.15	10822.578	1030
19330	0.01	-6.45	0.93	-1624.39	-2199.42	10822.587	1030
19335	0.47	-6.47	0.89	-1625.34	-2199.32	10822.591	1030
19340	-0.17	-7.75	0.92	-1625.87	-2199.27	10822.594	1030
19345	0.66	-6.57	0.86	-1626.26	-2204.04	10822.600	1030
19350	0.14	-4.69	0.77	-1625.76	-2207.81	10822.607	1030
19355	-0.25	-6.49	0.90	-1626.22	-2206.71	10822.609	1030
19360	0.23	-6.09	0.80	-1627.55	-2207.03	10822.617	1030
19365	0.04	-6.56	0.87	-1627.37	-2207.07	10822.621	1030
19370	0.10	-5.46	0.77	-1628.05	-2205.17	10822.625	1030
19375	-0.01	-6.03	0.89	-1628.07	-2206.33	10822.629	1030
19380	0.76	-7.49	1.02	-1628.19	-2203.23	10822.638	1030
19385	-0.97	-6.18	0.80	-1628.49	-2202.25	10822.641	1030
19390	0.11	-6.44	0.89	-1629.31	-2205.00	10822.647	1030
19395	0.05	-6.77	0.98	-1629.39	-2203.93	10822.649	1030
19400	-0.42	-6.63	0.98	-1630.08	-2204.28	10822.656	1030
19405	-0.33	-5.01	0.71	-1630.31	-2201.32	10822.658	1030
19410	-0.08	-5.64	0.80	-1630.29	-2203.22	10822.666	1030
19415	-0.36	-4.85	0.71	-1630.29	-2202.24	10822.670	1030
19420	0.33	-6.81	0.87	-1631.32	-2204.67	10822.676	1030
19425	-0.45	-5.41	0.75	-1631.85	-2205.80	10822.681	1030
19430	-0.08	-5.82	0.93	-1632.29	-2209.67	10822.688	1030
19435	0.09	-6.47	0.93	-1631.96	-2210.06	10822.688	1030
19440	0.09	-7.37	0.99	-1633.00	-2211.74	10822.696	1030
19445	0.31	-6.65	0.96	-1633.22	-2212.37	10822.701	1030
19450	-0.49	-5.21	0.77	-1633.53	-2214.29	10822.706	1030
19455	0.01	-6.11	0.91	-1634.08	-2216.17	10822.712	1030
19460	0.25	-6.47	0.91	-1634.56	-2215.04	10822.717	1030
19465	-0.23	-5.15	0.77	-1634.50	-2215.56	10822.719	1030
19470	0.44	-5.47	0.81	-1634.84	-2217.23	10822.725	1030
19475	-0.03	-5.14	0.77	-1635.50	-2218.62	10822.731	1030
19480	0.06	-5.39	0.82	-1635.80	-2214.68	10822.734	1030
19485	-0.24	-5.98	0.92	-1636.16	-2213.32	10822.741	1030
19490	1.02	-7.09	1.06	-1636.32	-2214.60	10822.745	1030
19495	-0.12	-5.39	0.86	-1636.31	-2215.89	10822.750	1030
19500	0.30	-4.79	0.72	-1636.32	-2213.90	10822.756	1030
19505	-0.24	-5.02	0.84	-1637.34	-2216.31	10822.763	1030
19510	-0.11	-6.37	0.96	-1637.47	-2215.86	10822.766	1030
19515	-0.46	-4.81	0.75	-1637.56	-2213.99	10822.772	1030
19520	0.06	-5.15	0.77	-1637.64	-2214.41	10822.775	1030
19525	0.10	-5.68	0.88	-1638.98	-2214.95	10822.781	1030
19530	0.74	-5.36	0.85	-1639.50	-2221.32	10822.784	1030
19535	-0.11	-5.20	0.76	-1640.20	-2217.94	10822.792	1030
19540	0.21	-4.91	0.77	-1639.82	-2219.69	10822.795	1030
19545	0.00	-3.43	0.67	-1639.91	-2215.08	10822.802	1030
19550	-0.80	-4.99	0.82	-1639.99	-2216.36	10822.807	1030
19555	0.68	-5.51	0.83	-1640.89	-2216.73	10822.812	1030
19560	-0.65	-5.18	0.85	-1641.47	-2214.05	10822.814	1030
19565	-0.52	-3.82	0.67	-1641.75	-2213.50	10822.823	1030
19570	0.02	-5.89	0.95	-1641.82	-2214.73	10822.826	1030
19575	-0.18	-5.27	0.86	-1642.15	-2216.21	10822.829	1030
19580	-0.17	-4.26	0.72	-1641.98	-2216.35	10822.837	1030
19585	-0.74	-4.30	0.77	-1642.54	-2216.40	10822.842	1030
19590	0.28	-4.02	0.74	-1642.89	-2215.64	10822.846	1030
19595	0.15	-4.00	0.73	-1643.69	-2212.66	10822.850	1030
19600	0.40	-5.32	0.90	-1644.09	-2209.59	10822.857	1030
19605	0.35	-5.60	0.88	-1644.26	-2210.55	10822.859	1030
19610	0.12	-6.43	1.08	-1644.28	-2211.63	10822.867	1030
19615	0.29	-5.79	0.97	-1644.17	-2211.41	10822.870	1030
19620	0.38	-5.92	1.00	-1644.74	-2210.88	10822.876	1030
19625	-0.14	-5.76	1.02	-1645.01	-2212.64	10822.879	1030
19630	0.53	-5.12	0.86	-1645.01	-2211.66	10822.888	1030
19635	-0.56	-5.17	0.92	-1645.26	-2211.57	10822.890	1030
19640	-0.50	-5.86	0.98	-1646.71	-2216.94	10822.896	1030
19645	0.25	-6.04	1.01	-1647.01	-2218.05	10822.900	1030
19650	-0.18	-4.91	0.88	-1648.03	-2213.21	10822.908	1030
19655	0.40	-5.67	1.05	-1648.02	-2214.93	10822.908	1030
19660	0.20	-5.15	0.95	-1647.91	-2212.14	10822.916	1030
19665	0.15	-4.86	0.89	-1647.89	-2212.14	10822.920	1030
19670	0.09	-6.93	1.17	-1648.91	-2219.02	10822.925	1030
19675	-0.37	-5.20	1.02	-1649.32	-2213.89	10822.932	1030
19680	0.03	-4.11	0.85	-1649.96	-2212.14	10822.937	1030
19685	-0.25	-5.19	0.97	-1650.31	-2220.21	10822.939	1030
19690	-0.01	-4.03	0.85	-1650.37	-2218.83	10822.947	1030
19695	-0.31	-4.87	1.02	-1650.05	-2221.74	10822.951	1030
19700	0.06	-5.33	0.97	-1650.43	-2220.53	10822.956	1030
19705	-0.31	-5.06	0.99	-1651.59	-2214.34	10822.961	1030
19710	0.18	-5.15	1.02	-1651.65	-2216.32	10822.967	1030
19715	-0.40	-3.12	0.77	-1651.57	-2216.73	10822.970	1030
19720	0.25	-3.70	0.82	-1651.68	-2218.56	10822.975	1030
19725	-0.55	-3.39	0.79	-1652.67	-2217.36	10822.982	1030
19730	-0.38	-4.51	0.93	-1653.03	-2217.26	10822.984	1030
19735	0.32	-6.54	1.31	-1653.25	-2219.53	10822.992	1030
19740	0.43	-4.56	0.94	-1654.14	-2219.42	10822.995	1030
19745	0.30	-4.87	1.05	-1654.33	-2218.04	10823.002	1030
19750	0.02	-3.87	0.93	-1653.92	-2222.08	10823.005	1030
19755	0.05	-4.01	0.95	-1654.89	-2222.01	10823.011	1030
19760	0.29	-4.88	1.04	-1655.27	-2221.20	10823.016	1030
19765	-0.89	-3.97	0.91	-1655.86	-2226.88	10823.023	1030
19770	0.30	-5.50	1.09	-1655.81	-2227.26	10823.026	1030
19775	0.35	-4.96	1.04	-1656.09	-2225.56	10823.031	1030
19780	0.11	-4.16	0.96	-1656.26	-2221.57	10823.035	1030
19785	0.50	-5.55	0.88	-1657.60	-2222.62	10823.043	1030
19790	-0.05	-4.46	0.97	-1657.61	-2220.61	10823.045	1030
19795	-1.47	-2.68	0.80	-1657.86	-2222.71	10823.053	1030
19800	-0.36	-5.31	1.09	-1657.59	-2226.78	10823.056	1030
19805	-0.63	-3.96	0.94	-1658.32	-2231.07	10823.062	1030
19810	-0.11	-3.35	0.91	-1658.49	-2230.65	10823.063	1030
19815	-0.45	-2.99	0.83	-1659.31	-2227.13	10823.071	1030
19820	-0.34	-5.16	1.07	-1659.47	-2225.92	10823.076	1030
19825	0.00	-4.22	1.00	-1659.16	-2224.06	10823.080	1030
19830	0.02	-4.41	1.07	-1659.66	-2225.66	10823.085	1030
19835	-0.60	-2.45	0.81	-1660.13	-2225.52	10823.092	1030
19840	-0.22	-2.95	0.81	-1660.77	-2227.06	10823.094	1030
19845	-0.07	-3.74	0.94	-1661.10	-2228.40	10823.101	1030
19850	-0.66	-4.35	1.04	-1661.33	-2229.89	10823.107	1030
19855	0.38	-4.47	1.06	-1661.64	-2229.38	10823.109	1030
19860	-0.06	-3.58	0.94	-1661.82	-2229.21	10823.117	1030
19865	-0.08	-4.16	0.96	-1661.58	-2230.46	10823.120	1030
19870	-0.83	-3.29	0.91	-1663.34	-2229.26	10823.126	1030
19875	-0.46	-2.53	0.76	-1663.15	-2228.56	10823.129	1030
19880	-0.56	-6.42	1.37	-1663.14	-2232.04	10823.137	1030
19885	0.37	-3.94	0.98	-1663.40	-2230.87	10823.140	1030
19890	-0.57	-2.97	0.90	-1664.37	-2233.10	10823.147	1030
19895	0.09	-4.21	1.08	-1664.67	-2230.78	10823.150	1030
19900	-0.38	-2.70	0.85	-1665.32	-2235.98	10823.158	1030
19905	-0.69	-3.35	0.85	-1665.24	-2230.71	10823.158	1030
19910	-0.74	-2.96	0.91	-1665.47	-2231.57	10823.165	1030
19915	0.23	-3.45	0.97	-1665.61	-2232.97	10823.170	1030
19920	0.37	-3.54	0.94	-1666.38	-2233.08	10823.175	1030
19925	0.39	-4.57	1.12	-1666.98	-2235.68	10823.182	1030
19930	0.04	-3.53	1.02	-1666.83	-2235.45	10823.187	1030
19935	-0.39	-2.43	0.85	-1667.51	-2233.15	10823.189	1030
19940	-0.62	-3.12	0.97	-1667.43	-2236.27	10823.196	1030
19945	-0.04	-3.56	0.98	-1667.12	-2234.78	10823.201	1030
19950	-0.84	-2.34	0.90	-1667.70	-2233.20	10823.203	1030
19955	0.09	-3.87	1.05	-1668.98	-2237.71	10823.211	1030
19960	0.06	-4.17	1.05	-1668.83	-2234.25	10823.217	1030
19965	-0.20	-2.91	0.97	-1669.01	-2230.74	10823.221	1030
19970	0.17	-4.16	1.11	-1669.18	-2232.94	10823.226	1030
19975	-0.56	-3.19	1.01	-1670.41	-2236.38	10823.232	1030
19980	-0.60	-3.06	0.97	-1670.31	-2236.19	10823.234	1030
19985	-0.23	-4.25	1.22	-1671.09	-2237.36	10823.242	1030
19990	0.36	-3.20	0.98	-1671.33	-2240.73	10823.245	1030
19995	-0.68	-2.95	0.94	-1671.11	-2239.46	10823.251	1030
20000	-0.52	-3.50	1.06	-1671.41	-2238.17	10823.256	1030
20005	-0.51	-2.69	0.92	-1672.32	-2242.32	10823.261	1030
20010	-0.20	-3.23	1.04	-1672.65	-2242.06	10823.265	1030
20015	-0.59	-5.44	1.22	-1673.21	-2245.68	10823.273	1030
20020	0.12	-4.62	1.19	-1672.87	-2245.78	10823.276	1030
20025	-0.16	-4.12	1.14	-1672.89	-2243.77	10823.281	1030
20030	-0.42	-2.48	1.01	-1673.09	-2247.89	10823.284	1030
20035	-0.99	-3.89	1.11	-1674.59	-2252.85	10823.292	1030
20040	-0.47	-2.60	0.96	-1674.66	-2249.12	10823.296	1030
20045	0.06	-3.33	1.08	-1674.61	-2246.92	10823.300	1030
20050	-0.34	-3.24	1.07	-1674.93	-2244.86	10823.306	1030
20055	-0.39	-3.64	1.07	-1675.40	-2245.95	10823.311	1030
20060	-0.25	-2.66	0.95	-1675.95	-2246.87	10823.313	1030
20065	0.15	-1.82	0.90	-1676.63	-2246.39	10823.319	1030
20070	-0.06	-3.30	1.07	-1676.79	-2247.29	10823.326	1030
20075	-0.69	-2.11	0.97	-1676.73	-2249.04	10823.329	1030
20080	-0.65	-2.47	0.95	-1677.12	-2250.38	10823.335	1030
20085	-0.21	-3.54	1.13	-1676.89	-2249.21	10823.341	1030
20090	-0.54	-1.71	0.95	-1678.27	-2250.95	10823.344	1030
20095	-1.37	-1.98	1.02	-1678.37	-2249.90	10823.351	1030
20100	-0.08	-2.46	1.00	-1679.35	-2252.33	10823.356	1030
20105	-0.05	-3.04	1.07	-1679.22	-2251.13	10823.359	1030
20110	0.39	-4.02	1.15	-1679.27	-2250.23	10823.366	1030
20115	-0.46	-2.80	1.06	-1679.40	-2248.46	10823.370	1030
20120	0.36	-3.55	1.17	-1680.77	-2249.85	10823.375	1030
20125	-0.53	-2.76	1.04	-1680.70	-2250.48	10823.381	1030
20130	0.33	-3.03	1.08	-1680.81	-2252.51	10823.387	1030
20135	0.01	-1.79	0.94	-1680.83	-2251.82	10823.390	1030
20140	-0.16	-1.89	0.90	-1681.68	-2253.73	10823.396	1030
20145	-0.15	-2.90	1.08	-1681.95	-2254.48	10823.401	1030
20150	-0.63	-2.85	1.11	-1682.60	-2252.63	10823.406	1030
20155	-0.22	-3.45	1.13	-1682.65	-2254.13	10823.408	1030
20160	0.10	-4.21	1.26	-1682.62	-2253.15	10823.415	1030
20165	-0.25	-4.91	1.30	-1682.75	-2253.91	10823.420	1030
20170	-1.19	-0.10	0.83	-1684.70	-2255.35	10823.428	1030
20175	0.16	-2.13	1.05	-1684.36	-2254.11	10823.431	1030
20180	0.17	-3.32	1.09	-1684.21	-2254.24	10823.437	1030
20185	-0.04	-2.57	1.00	-1684.43	-2253.46	10823.438	1030
20190	-0.66	-2.02	1.01	-1684.65	-2253.97	10823.444	1030
20195	-0.32	-1.44	0.99	-1685.78	-2254.16	10823.451	1030
20200	-0.45	-2.06	0.98	-1685.39	-2254.49	10823.455	1030
20205	-0.31	-4.04	1.28	-1686.37	-2257.05	10823.460	1030
20210	0.03	-4.34	1.27	-1686.68	-2256.09	10823.467	1030
20215	0.37	-2.38	1.04	-1686.18	-2260.04	10823.471	1030
20220	-0.24	-1.98	1.06	-1686.59	-2258.07	10823.475	1030
20225	0.13	-2.41	1.09	-1687.75	-2259.40	10823.481	1030
20230	-0.34	-3.34	1.17	-1687.94	-2258.47	10823.484	1030
20235	-0.54	-2.87	1.10	-1688.65	-2260.93	10823.491	1030
20240	-0.49	-2.70	1.10	-1688.65	-2258.27	10823.496	1030
20245	-0.80	-3.95	1.32	-1688.54	-2251.86	10823.502	1030
20250	-0.53	-2.54	1.17	-1688.75	-2253.67	10823.505	1030
20255	-0.38	-2.75	1.16	-1689.95	-2253.03	10823.511	1030
20260	-0.43	-1.77	1.04	-1690.36	-2254.48	10823.515	1030
20265	-0.18	-4.99	1.45	-1691.60	-2253.09	10823.523	1030
20270	-0.22	-3.96	1.29	-1690.77	-2253.51	10823.526	1030
20275	-0.08	-2.54	1.09	-1691.01	-2256.30	10823.531	1030
20280	-0.30	-2.02	1.05	-1690.91	-2257.40	10823.534	1030
20285	0.01	-1.79	1.03	-1691.35	-2256.65	10823.540	1030
20290	0.06	-1.47	1.08	-1692.27	-2259.17	10823.545	1030
20295	-0.36	-1.43	1.13	-1692.39	-2258.20	10823.550	1030
20300	-0.26	-3.29	1.24	-1692.68	-2255.84	10823.556	1030
20305	0.06	-1.90	1.04	-1692.52	-2257.84	10823.561	1030
20310	-0.06	-1.95	1.13	-1693.07	-2257.96	10823.563	1030
20315	0.11	-2.79	1.26	-1693.43	-2258.63	10823.570	1030
20320	-0.32	-2.26	1.17	-1694.60	-2259.59	10823.577	1030
20325	-0.65	-2.42	1.18	-1694.61	-2258.15	10823.578	1030
20330	0.40	-2.71	1.31	-1694.96	-2260.12	10823.586	1030
20335	-0.60	-2.55	1.18	-1695.05	-2260.25	10823.592	1030
20340	0.12	-3.89	1.37	-1696.23	-2262.97	10823.594	1030
20345	0.40	-1.70	1.11	-1696.53	-2264.95	10823.600	1030
20350	-0.65	-2.29	1.20	-1696.83	-2260.31	10823.608	1030
20355	-0.13	-1.10	1.07	-1696.97	-2262.53	10823.609	1030
20360	-0.00	-2.71	1.23	-1696.85	-2265.48	10823.617	1030
20365	-0.15	-1.19	1.08	-1696.83	-2265.99	10823.621	1030
20370	0.94	-3.30	1.34	-1698.23	-2265.20	10823.628	1030
20375	-0.46	-2.24	1.31	-1698.32	-2265.35	10823.629	1030
20380	0.06	-2.69	1.28	-1698.16	-2264.79	10823.635	1030
20385	-0.14	-2.76	1.27	-1698.43	-2266.45	10823.641	1030
20390	-0.15	-1.76	1.20	-1699.00	-2269.77	10823.646	1030
20395	-0.01	-1.56	1.18	-1699.76	-2270.34	10823.651	1030
20400	0.26	-2.46	1.27	-1700.09	-2271.94	10823.656	1030
20405	-0.27	-3.10	1.32	-1700.47	-2270.01	10823.661	1030
20410	-0.64	-1.51	1.13	-1700.49	-2272.79	10823.665	1030
20415	-0.18	-3.70	1.46	-1700.76	-2269.86	10823.671	1030
20420	-0.12	-3.47	1.37	-1700.95	-2272.15	10823.676	1030
20425	-0.41	-2.96	1.35	-1702.35	-2273.48	10823.682	1030
20430	-0.51	-3.62	1.44	-1702.28	-2273.51	10823.686	1030
20435	-0.18	-1.73	1.25	-1702.35	-2273.70	10823.692	1030
20440	-0.28	-2.43	1.31	-1702.88	-2270.18	10823.694	1030
20445	-1.58	-3.25	1.45	-1702.85	-2273.00	10823.702	1030
20450	0.18	-3.38	1.49	-1702.77	-2271.03	10823.703	1030
20455	-0.21	-1.64	1.27	-1704.16	-2277.02	10823.713	1030
20460	-1.02	-1.36	1.25	-1704.36	-2279.01	10823.716	1030
20465	-0.78	-1.73	1.27	-1705.15	-2277.82	10823.721	1030
20470	-0.27	-1.82	1.29	-1704.92	-2277.78	10823.726	1030
20475	-0.67	-1.58	1.26	-1705.01	-2278.70	10823.732	1030
20480	-0.65	-1.60	1.27	-1705.28	-2274.49	10823.734	1030
20485	0.00	-1.88	1.29	-1706.51	-2274.01	10823.742	1030
20490	-0.31	-1.24	1.28	-1706.77	-2273.48	10823.746	1030
20495	-0.83	-2.27	1.37	-1706.92	-2272.58	10823.750	1031
20500	-0.59	-1.65	1.31	-1706.70	-2274.69	10823.755	1031
20505	-0.32	-1.96	1.32	-1705.66	-2272.27	10823.762	1031
20510	0.37	-2.65	1.39	-1704.88	-2273.56	10823.765	1031
20515	-1.52	-2.28	1.39	-1705.07	-2275.32	10823.772	1031
20520	-0.13	-2.36	1.36	-1704.45	-2272.06	10823.775	1031
20525	-0.60	-1.96	1.30	-1704.48	-2271.95	10823.780	1031
20530	-0.67	-2.03	1.35	-1704.45	-2273.94	10823.787	1031
20535	-0.71	-2.64	1.38	-1704.26	-2272.16	10823.791	1031
20540	-0.49	-1.92	1.27	-1703.15	-2272.00	10823.795	1031
20545	0.03	-2.08	1.30	-1703.09	-2274.97	10823.798	1031
20550	-0.70	-2.60	1.40	-1702.36	-2272.11	10823.806	1031
20555	0.22	-2.93	1.40	-1702.61	-2273.79	10823.811	1031
20560	-0.15	-2.20	1.30	-1702.45	-2274.53	10823.813	1031
20565	-0.46	-1.83	1.23	-1702.47	-2273.96	10823.819	1031
20570	-0.75	-1.66	1.18	-1701.11	-2268.03	10823.827	1031
20575	-0.21	-1.58	1.20	-1700.99	-2266.99	10823.828	1031
20580	0.16	-0.71	1.06	-1701.29	-2269.61	10823.836	1031
20585	-0.68	-1.85	1.19	-1701.13	-2268.90	10823.842	1031
20590	-0.56	-2.55	1.30	-1699.95	-2267.77	10823.844	1031
20595	0.26	-1.77	1.18	-1699.82	-2267.98	10823.850	1031
20600	0.05	-2.57	1.24	-1699.16	-2266.71	10823.858	1031
20605	-0.18	-2.47	1.26	-1699.22	-2270.18	10823.859	1031
20610	-0.77	-2.72	1.30	-1699.27	-2271.88	10823.867	1031
20615	-0.15	-3.22	1.35	-1699.19	-2270.42	10823.871	1031
20620	-0.21	-2.32	1.24	-1698.36	-2270.84	10823.875	1031
20625	0.03	-2.66	1.26	-1698.00	-2269.17	10823.878	1031
20630	-0.46	-2.99	1.33	-1697.75	-2271.74	10823.886	1031
20635	-0.11	-2.99	1.30	-1697.37	-2270.63	10823.891	1031
20640	-0.29	-3.92	1.43	-1697.37	-2268.85	10823.897	1031
20645	-0.59	-2.68	1.24	-1697.18	-2270.87	10823.902	1031
20650	0.19	-1.92	1.17	-1697.15	-2271.22	10823.905	1031
20655	-0.43	-2.24	1.18	-1695.85	-2271.46	10823.908	1031
20660	-0.12	-3.50	1.32	-1695.53	-2270.62	10823.915	1031
20665	-0.58	-2.92	1.18	-1694.84	-2267.45	10823.922	1031
20670	-0.58	-2.22	1.15	-1694.82	-2267.05	10823.923	1031
20675	-0.28	-2.56	1.23	-1695.29	-2267.50	10823.932	1031
20680	-1.14	-2.78	1.24	-1694.96	-2264.74	10823.936	1031
20685	-0.02	-1.17	1.09	-1693.49	-2262.62	10823.943	1031
20690	-0.59	-2.69	1.24	-1693.41	-2266.23	10823.947	1031
20695	-0.24	-2.75	1.18	-1693.14	-2265.47	10823.953	1031
20700	-0.08	-3.15	1.24	-1693.42	-2268.74	10823.953	1031
20705	-0.07	-3.59	1.33	-1692.50	-2267.38	10823.962	1031
20710	-0.41	-2.53	1.12	-1692.01	-2267.07	10823.967	1031
20715	0.26	-3.81	1.30	-1691.48	-2270.07	10823.969	1031
20720	-0.46	-2.45	1.18	-1691.36	-2270.18	10823.976	1031
20725	-0.70	-1.96	1.13	-1691.31	-2268.30	10823.982	1031
20730	-0.20	-3.37	1.25	-1691.29	-2264.90	10823.984	1031
20735	-0.45	-1.65	0.99	-1690.86	-2265.09	10823.990	1031
20740	-0.21	-2.66	1.11	-1690.24	-2264.07	10823.996	1031
20745	-0.27	-1.76	1.05	-1689.97	-2264.58	10824.000	1031
20750	0.22	-2.66	1.15	-1689.48	-2260.74	10824.007	1031
20755	0.03	-2.14	1.13	-1689.43	-2261.49	10824.010	1031
20760	0.33	-2.50	1.09	-1689.30	-2261.24	10824.015	1031
20765	-0.28	-2.77	1.12	-1688.96	-2261.70	10824.018	1031
20770	-0.21	-2.16	1.09	-1688.04	-2258.10	10824.028	1031
20775	-0.58	-2.97	1.19	-1687.74	-2257.90	10824.030	1031
20780	-0.55	-2.75	1.08	-1687.70	-2256.03	10824.037	1031
20785	-0.72	-1.14	0.90	-1687.95	-2256.06	10824.040	1031
20790	-0.99	-3.97	1.30	-1686.66	-2253.02	10824.046	1031
20795	-0.36	-2.35	1.11	-1686.56	-2255.05	10824.048	1031
20800	0.10	-4.66	1.29	-1685.89	-2251.43	10824.058	1031
20805	-0.26	-3.36	1.17	-1685.98	-2255.10	10824.061	1031
20810	-0.01	-1.72	1.08	-1685.74	-2255.45	10824.068	1031
20815	-0.14	-1.19	0.92	-1686.00	-2254.39	10824.071	1031
20820	0.11	-3.62	1.15	-1684.84	-2254.21	10824.077	1031
20825	-0.55	-2.76	1.08	-1684.67	-2255.03	10824.078	1031
20830	-1.40	-3.21	1.08	-1683.72	-2253.26	10824.088	1031
20835	-0.64	-2.37	1.04	-1683.78	-2254.10	10824.092	1031
20840	-0.80	-3.93	1.21	-1683.63	-2252.13	10824.094	1031
20845	-0.52	-2.71	1.05	-1683.48	-2255.95	10824.100	1031
20850	0.29	-3.86	1.14	-1683.14	-2255.29	10824.107	1031
20855	-0.13	-2.93	1.06	-1682.52	-2256.00	10824.109	1031
20860	0.01	-4.26	1.24	-1682.55	-2256.58	10824.118	1031
20865	-0.31	-1.92	0.97	-1682.34	-2257.14	10824.120	1031
20870	-0.50	-2.38	0.99	-1682.22	-2258.98	10824.125	1031
20875	-0.15	-0.99	0.83	-1681.20	-2260.70	10824.131	1031
20880	-0.54	-2.10	0.98	-1680.86	-2256.50	10824.135	1031
20885	0.08	-4.59	1.23	-1680.45	-2256.24	10824.141	1031
20890	-0.28	-4.28	1.22	-1680.48	-2255.24	10824.146	1031
20895	-0.39	-2.98	1.11	-1680.44	-2251.68	10824.152	1031
20900	0.26	-2.53	0.95	-1680.25	-2252.86	10824.155	1031
20905	-0.62	-3.00	1.07	-1678.93	-2249.36	10824.159	1031
20910	-0.29	-2.20	0.93	-1679.02	-2247.88	10824.165	1031
20915	-0.08	-3.12	1.00	-1678.32	-2249.05	10824.171	1031
20920	0.11	-4.60	1.19	-1678.26	-2249.86	10824.175	1031
20925	-0.05	-3.47	1.09	-1678.40	-2243.91	10824.182	1031
20930	-0.28	-2.44	0.97	-1678.19	-2244.99	10824.186	1031
20935	-0.27	-3.20	0.98	-1676.88	-2244.38	10824.192	1031
20940	-0.05	-2.75	0.98	-1676.84	-2246.87	10824.194	1031
20945	-0.46	-2.88	1.00	-1677.03	-2244.82	10824.203	1031
20950	-0.22	-3.48	1.04	-1677.00	-2245.98	10824.203	1031
20955	0.27	-2.85	0.90	-1675.58	-2247.59	10824.210	1031
20960	-0.73	-1.75	0.77	-1675.57	-2247.82	10824.217	1031
20965	-0.07	-3.39	1.02	-1674.63	-2246.78	10824.219	1031
20970	0.42	-3.71	1.06	-1674.64	-2246.11	10824.226	1031
20975	-0.06	-2.57	0.94	-1674.37	-2244.43	10824.232	1031
20980	-0.60	-2.26	0.85	-1674.66	-2244.72	10824.234	1031
20985	-0.58	-3.11	0.99	-1673.88	-2242.41	10824.242	1031
20990	0.07	-4.00	1.10	-1673.68	-2243.64	10824.247	1031
20995	-0.11	-4.42	1.13	-1673.90	-2245.14	10824.250	1031
21000	-0.24	-2.80	0.89	-1673.89	-2244.62	10824.256	1031
21005	-0.12	-4.61	1.16	-1673.32	-2241.50	10824.261	1031
21010	-0.20	-2.82	0.90	-1671.86	-2237.60	10824.265	1031
21015	-0.32	-3.86	1.06	-1671.93	-2237.40	10824.271	1031
21020	0.35	-3.84	0.97	-1671.35	-2238.37	10824.276	1031
21025	-0.45	-3.55	0.96	-1671.39	-2237.77	10824.281	1031
21030	-0.40	-4.51	1.14	-1671.45	-2235.24	10824.287	1031
21035	-0.28	-3.46	0.95	-1671.45	-2237.01	10824.290	1031
21040	-0.29	-3.77	1.00	-1670.22	-2233.10	10824.295	1031
21045	-0.10	-3.35	0.95	-1669.82	-2235.24	10824.300	1031
21050	-0.20	-2.10	0.76	-1669.20	-2236.13	10824.306	1031
21055	0.33	-3.38	1.01	-1669.26	-2234.72	10824.311	1031
21060	-1.02	-2.76	0.90	-1669.15	-2228.24	10824.317	1031
21065	-0.24	-3.13	0.92	-1668.98	-2229.27	10824.319	1031
21070	0.10	-1.90	0.78	-1668.04	-2232.24	10824.326	1031
21075	0.09	-2.63	0.85	-1667.78	-2232.90	10824.328	1031
21080	-0.02	-2.72	0.89	-1666.78	-2233.98	10824.336	1031
21085	-0.22	-2.40	0.80	-1667.10	-2233.93	10824.342	1031
21090	-0.19	-3.31	0.93	-1667.03	-2228.56	10824.345	1031
21095	0.00	-5.12	1.13	-1667.07	-2231.94	10824.350	1031
21100	-0.36	-5.63	1.06	-1665.85	-2230.58	10824.358	1031
21105	-0.89	-3.96	1.00	-1665.71	-2227.84	10824.359	1031
21110	-1.10	-2.70	0.86	-1665.98	-2228.30	10824.366	1031
21115	-0.39	-4.05	0.95	-1666.14	-2230.59	10824.372	1031
21120	-0.11	-3.75	0.91	-1665.42	-2231.17	10824.375	1031
21125	-0.41	-1.49	0.62	-1664.67	-2232.64	10824.378	1031
21130	0.23	-3.40	0.90	-1663.99	-2233.20	10824.384	1031
21135	-0.00	-3.50	0.89	-1663.91	-2231.85	10824.391	1031
21140	0.10	-3.05	0.79	-1663.90	-2230.85	10824.396	1031
21145	-0.54	-3.03	0.82	-1663.53	-2230.55	10824.403	1031
21150	-0.15	-2.86	0.83	-1663.51	-2231.56	10824.406	1031
21155	-0.29	-3.04	0.81	-1662.62	-2232.48	10824.409	1031
21160	-0.80	-3.75	0.82	-1662.33	-2227.96	10824.416	1031
21165	-0.27	-3.80	0.92	-1661.84	-2228.12	10824.422	1031
21170	-0.29	-3.23	0.83	-1661.77	-2229.58	10824.423	1031
21175	-0.17	-4.23	0.92	-1661.80	-2230.45	10824.431	1031
21180	0.64	-4.06	0.92	-1661.74	-2229.52	10824.436	1031
21185	-0.27	-2.91	0.75	-1660.16	-2226.36	10824.442	1031
21190	-0.08	-3.24	0.79	-1660.30	-2229.49	10824.446	1031
21195	-0.79	-3.06	0.71	-1660.07	-2227.11	10824.452	1031
21200	0.02	-3.90	0.88	-1660.07	-2223.68	10824.453	1031
21205	-0.66	-3.02	0.75	-1659.05	-2225.20	10824.461	1031
21210	-0.25	-4.81	1.03	-1658.76	-2224.75	10824.467	1031
21215	0.30	-3.72	0.57	-1657.95	-2221.72	10824.473	1031
21220	-0.67	-4.70	0.97	-1658.08	-2224.09	10824.476	1031
21225	-0.10	-4.50	0.92	-1658.05	-2223.88	10824.482	1031
21230	0.46	-4.74	1.02	-1658.06	-2224.03	10824.484	1031
21235	-0.51	-3.17	0.79	-1657.64	-2224.54	10824.491	1031
21240	-0.26	-4.39	0.84	-1656.65	-2225.14	10824.496	1031
21245	0.40	-4.58	0.90	-1656.36	-2223.74	10824.500	1031
21250	-0.05	-3.05	0.74	-1656.16	-2224.36	10824.507	1031
21255	-0.46	-3.43	0.77	-1656.12	-2224.54	10824.511	1031
21260	-0.03	-1.37	0.48	-1656.03	-2225.95	10824.515	1031
21265	-0.35	-2.58	0.61	-1656.07	-2223.28	10824.521	1031
21270	-0.94	-2.18	0.67	-1654.73	-2223.39	10824.527	1031
21275	-0.32	-3.96	0.79	-1654.68	-2221.85	10824.531	1031
21280	-0.07	-3.92	0.74	-1654.33	-2224.69	10824.538	1031
21285	-0.47	-2.84	0.69	-1654.31	-2225.35	10824.541	1031
21290	-0.08	-4.23	0.80	-1653.34	-2229.46	10824.546	1031
21295	-0.57	-4.43	0.86	-1653.27	-2226.64	10824.549	1031
21300	0.52	-4.10	0.74	-1652.26	-2222.61	10824.558	1031
21305	-0.17	-4.93	0.91	-1652.70	-2225.09	10824.561	1031
21310	-0.35	-3.18	0.80	-1652.58	-2228.81	10824.568	1031
21315	-0.10	-3.50	0.74	-1652.46	-2229.38	10824.572	1031
21320	-0.26	-4.06	0.72	-1651.38	-2230.52	10824.577	1031
21325	0.27	-3.57	0.64	-1651.07	-2225.65	10824.578	1031
21330	0.32	-3.52	0.70	-1650.42	-2223.69	10824.585	1031
21335	-0.40	-4.91	0.86	-1650.08	-2223.48	10824.592	1031
21340	-0.67	-4.04	0.72	-1650.36	-2222.73	10824.594	1031
21345	0.03	-3.94	0.75	-1650.25	-2222.12	10824.601	1031
21350	-0.34	-3.50	0.67	-1649.71	-2221.24	10824.605	1031
21355	0.01	-3.48	0.64	-1648.79	-2221.64	10824.609	1031
21360	0.11	-4.73	0.79	-1648.68	-2222.69	10824.615	1031
21365	0.04	-5.05	0.85	-1648.28	-2216.15	10824.621	1031
21370	0.56	-4.67	0.77	-1648.22	-2218.43	10824.625	1031
21375	-0.33	-4.02	0.71	-1648.02	-2218.88	10824.628	1031
21380	-0.26	-4.80	0.78	-1648.16	-2218.92	10824.634	1031
21385	0.74	-4.66	0.69	-1646.29	-2215.01	10824.641	1031
21390	-0.46	-5.08	0.85	-1646.91	-2217.19	10824.644	1031
21395	-0.33	-4.60	0.81	-1646.79	-2217.21	10824.653	1031
21400	0.34	-4.84	0.76	-1646.53	-2218.03	10824.656	1031
21405	-0.23	-4.75	0.75	-1645.18	-2216.62	10824.658	1031
21410	-0.20	-4.84	0.79	-1645.04	-2217.83	10824.664	1031
21415	0.27	-2.47	0.50	-1644.51	-2215.14	10824.672	1031
21420	-0.68	-4.62	0.71	-1644.52	-2218.26	10824.673	1031
21425	-0.37	-5.74	0.85	-1644.21	-2216.95	10824.682	1031
21430	-0.05	-4.08	0.66	-1644.28	-2216.97	10824.686	1031
21435	0.30	-5.75	0.87	-1643.41	-2215.70	10824.692	1031
21440	0.27	-5.15	0.80	-1643.24	-2215.88	10824.697	1031
21445	-0.01	-4.62	0.71	-1642.73	-2215.92	10824.701	1031
21450	-0.23	-5.91	0.87	-1642.63	-2213.42	10824.703	1031
21455	0.07	-5.20	0.76	-1642.49	-2216.24	10824.710	1031
21460	-0.57	-4.34	0.63	-1642.51	-2217.66	10824.717	1031
21465	-0.40	-6.21	0.93	-1642.07	-2214.13	10824.719	1031
21470	0.03	-3.32	0.54	-1641.22	-2211.72	10824.727	1031
21475	-0.78	-5.17	0.74	-1640.87	-2213.38	10824.730	1031
21480	0.29	-5.95	0.87	-1641.20	-2211.66	10824.734	1031
21485	0.40	-5.50	0.75	-1640.43	-2215.18	10824.741	1031
21490	0.05	-5.06	0.72	-1639.83	-2214.05	10824.746	1031
21495	0.20	-4.57	0.59	-1639.40	-2211.44	10824.750	1031
21500	0.01	-5.24	0.70	-1639.04	-2209.05	10824.757	1031
21505	-0.32	-4.85	0.65	-1638.95	-2211.45	10824.759	1031
21510	-0.78	-4.07	0.55	-1638.90	-2210.45	10824.766	1031
21515	0.44	-3.85	0.51	-1639.09	-2207.52	10824.768	1031
21520	-0.59	-5.65	0.72	-1637.41	-2211.54	10824.775	1031
21525	-0.13	-6.40	0.86	-1637.51	-2210.62	10824.781	1031
21530	-0.05	-3.93	0.62	-1637.16	-2213.33	10824.788	1031
21535	-0.18	-5.98	0.72	-1636.92	-2213.30	10824.791	1031
21540	0.11	-5.34	0.67	-1637.00	-2211.32	10824.795	1031
21545	-0.30	-5.88	0.70	-1636.79	-2212.34	10824.798	1031
21550	0.35	-6.75	0.85	-1635.24	-2214.21	10824.808	1031
21555	-0.08	-6.32	0.82	-1635.67	-2215.41	10824.811	1031
21560	-0.00	-4.94	0.54	-1635.44	-2210.64	10824.818	1031
21565	-0.07	-4.99	0.63	-1635.28	-2212.49	10824.821	1031
21570	0.06	-5.34	0.66	-1634.15	-2210.18	10824.826	1031
21575	-0.30	-4.73	0.58	-1633.86	-2210.64	10824.828	1031
21580	1.54	-6.44	0.71	-1633.41	-2205.45	10824.838	1031
21585	0.68	-7.03	0.85	-1633.38	-2210.30	10824.842	1031
21590	-0.26	-5.34	0.66	-1633.55	-2204.46	10824.844	1031
21595	0.09	-5.58	0.67	-1633.22	-2209.05	10824.851	1031
21600	0.20	-6.26	0.73	-1632.55	-2211.74	10824.856	1031
21605	0.26	-6.50	0.75	-1631.83	-2210.97	10824.859	1031
21610	-0.03	-6.01	0.65	-1631.59	-2208.91	10824.865	1031
21615	-0.15	-6.45	0.80	-1631.40	-2206.65	10824.872	1031
21620	-0.01	-6.38	0.76	-1631.28	-2208.62	10824.875	1031
21625	-0.59	-6.34	0.73	-1631.16	-2206.51	10824.878	1031
21630	-0.22	-6.81	0.84	-1631.24	-2207.58	10824.885	1031
21635	0.39	-7.32	0.84	-1629.66	-2203.23	10824.891	1031
21640	0.40	-6.66	0.72	-1629.66	-2203.14	10824.896	1031
21645	0.11	-7.13	0.79	-1629.69	-2202.27	10824.901	1031
21650	-0.24	-6.66	0.81	-1629.53	-2203.07	10824.906	1031
21655	0.01	-6.91	0.78	-1628.49	-2203.53	10824.911	1031
21660	-0.28	-5.92	0.61	-1628.42	-2201.72	10824.914	1031
21665	0.50	-6.80	0.79	-1627.73	-2202.44	10824.922	1031
21670	0.45	-6.70	0.73	-1627.49	-2202.77	10824.924	1031
21675	0.77	-6.52	0.60	-1627.26	-2203.00	10824.932	1031
21680	-0.06	-5.16	0.60	-1627.45	-2199.55	10824.936	1031
21685	-0.02	-5.98	0.69	-1626.19	-2200.26	10824.942	1031
21690	-0.01	-5.44	0.69	-1625.97	-2200.51	10824.945	1031
21695	-0.38	-8.61	0.91	-1625.62	-2200.95	10824.953	1031
21700	0.52	-7.89	0.80	-1625.43	-2200.76	10824.953	1031
21705	0.03	-7.98	0.93	-1625.71	-2199.89	10824.960	1031
21710	0.16	-6.89	0.76	-1625.53	-2200.90	10824.967	1031
21715	-0.01	-7.68	0.76	-1624.13	-2200.25	10824.972	1031
21720	0.12	-7.06	0.76	-1623.84	-2197.52	10824.976	1031
21725	-0.12	-5.97	0.71	-1623.70	-2197.34	10824.982	1031
21730	0.37	-6.77	0.73	-1623.77	-2199.97	10824.984	1031
21735	0.36	-7.28	0.77	-1623.40	-2196.58	10824.990	1031
21740	0.01	-5.94	0.63	-1622.38	-2194.33	10824.997	1031
21745	-0.19	-7.61	0.83	-1622.13	-2196.20	10825.000	1031
21750	0.31	-6.31	0.73	-1621.72	-2195.58	10825.006	1031
21755	0.31	-5.63	0.64	-1621.56	-2196.80	10825.011	1031
21760	0.68	-6.28	0.62	-1621.25	-2199.72	10825.015	1031
21765	0.09	-6.85	0.70	-1621.05	-2198.52	10825.018	1031
21770	-0.23	-6.08	0.74	-1620.04	-2195.87	10825.028	1031
21775	-0.30	-5.94	0.68	-1620.02	-2194.18	10825.031	1031
21780	0.25	-6.91	0.72	-1619.90	-2199.78	10825.037	1031
21785	0.49	-7.38	0.74	-1619.84	-2198.45	10825.040	1031
21790	0.12	-7.02	0.74	-1618.58	-2194.82	10825.045	1031
21795	0.48	-7.28	0.74	-1618.36	-2192.88	10825.048	1031
21800	1.00	-7.20	0.59	-1617.83	-2190.62	10825.056	1031
21805	-0.20	-7.89	0.76	-1617.95	-2190.32	10825.061	1031
21810	0.09	-7.27	0.82	-1617.87	-2190.30	10825.067	1031
21815	0.42	-7.57	0.76	-1617.90	-2189.27	10825.069	1031
21820	0.22	-8.21	0.77	-1616.76	-2191.71	10825.076	1031
21825	0.13	-7.54	0.77	-1616.63	-2191.01	10825.078	1031
21830	-0.09	-7.12	0.79	-1616.02	-2188.32	10825.088	1031
21835	0.35	-7.03	0.77	-1615.83	-2189.36	10825.092	1031
21840	-0.45	-7.51	0.73	-1615.76	-2190.82	10825.094	1031
21845	0.25	-5.99	0.76	-1615.72	-2190.40	10825.100	1031
21850	0.67	-8.62	0.82	-1614.69	-2191.20	10825.107	1031
21855	0.04	-7.98	0.83	-1614.42	-2188.66	10825.109	1031
21860	-0.13	-7.27	0.78	-1614.79	-2187.77	10825.116	1031
21865	0.16	-8.75	0.88	-1614.36	-2189.27	10825.121	1031
21870	0.62	-7.23	0.79	-1613.66	-2193.04	10825.125	1031
21875	0.19	-7.82	0.82	-1613.12	-2189.74	10825.129	1031
21880	-0.17	-7.36	0.75	-1612.82	-2187.88	10825.136	1031
21885	0.87	-7.86	0.84	-1612.56	-2186.43	10825.141	1031
21890	0.00	-7.93	0.90	-1612.53	-2186.39	10825.146	1030
21895	-0.06	-7.38	0.78	-1612.28	-2186.88	10825.153	1030
21900	0.17	-7.55	0.84	-1612.49	-2187.23	10825.156	1030
21905	0.33	-7.95	0.86	-1613.66	-2185.92	10825.158	1030
21910	0.27	-8.22	0.76	-1613.79	-2191.32	10825.165	1030
21915	0.09	-6.92	0.86	-1614.38	-2188.22	10825.172	1030
21920	0.20	-7.77	0.77	-1614.33	-2189.80	10825.174	1030
21925	0.54	-8.99	0.97	-1614.10	-2190.22	10825.181	1030
21930	0.34	-9.70	0.94	-1614.38	-2192.34	10825.186	1030
21935	0.35	-7.28	0.79	-1615.37	-2195.50	10825.189	1030
21940	1.03	-8.11	0.77	-1615.49	-2196.02	10825.194	1030
21945	0.19	-6.65	0.78	-1616.32	-2195.16	10825.202	1030
21950	-0.05	-7.85	0.82	-1616.13	-2193.09	10825.203	1030
21955	0.54	-8.06	0.85	-1616.15	-2192.30	10825.212	1030
21960	0.54	-8.44	0.83	-1616.21	-2189.28	10825.217	1030
21965	0.46	-7.18	0.74	-1617.46	-2194.35	10825.222	1030
21970	0.12	-6.91	0.78	-1617.55	-2198.88	10825.226	1030
21975	0.03	-7.71	0.75	-1617.23	-2199.65	10825.232	1030
21980	0.23	-9.10	0.89	-1617.33	-2199.96	10825.234	1030
21985	0.41	-8.26	0.78	-1618.23	-2196.84	10825.241	1030
21990	0.21	-7.59	0.76	-1618.83	-2194.87	10825.246	1030
21995	-0.95	-8.23	0.97	-1618.90	-2193.83	10825.253	1030
22000	-0.42	-6.38	0.67	-1619.69	-2195.76	10825.256	1030
22005	0.07	-6.39	0.76	-1619.81	-2200.80	10825.261	1030
22010	0.20	-7.02	0.74	-1619.43	-2199.70	10825.265	1030
22015	0.53	-7.66	0.73	-1619.47	-2198.07	10825.270	1030
22020	0.05	-8.49	0.85	-1620.86	-2201.64	10825.275	1030
22025	0.11	-6.26	0.64	-1620.82	-2202.92	10825.281	1030
22030	-0.13	-7.79	0.78	-1620.82	-2197.14	10825.287	1030
22035	-0.12	-7.95	0.81	-1621.03	-2197.40	10825.289	1030
22040	0.41	-7.26	0.76	-1622.21	-2197.19	10825.295	1030
22045	0.75	-7.45	0.74	-1622.38	-2196.79	10825.298	1030
22050	-0.05	-6.34	0.73	-1622.83	-2198.12	10825.307	1030
22055	0.42	-7.41	0.77	-1623.06	-2196.76	10825.311	1030
22060	-0.30	-5.29	0.55	-1622.83	-2198.82	10825.317	1030
22065	0.23	-6.95	0.74	-1622.82	-2195.97	10825.321	1030
22070	-0.07	-6.56	0.72	-1624.05	-2196.96	10825.326	1030
22075	-0.18	-5.74	0.68	-1624.40	-2197.07	10825.328	1030
22080	-0.11	-6.40	0.68	-1625.16	-2197.50	10825.338	1030
22085	-0.18	-6.77	0.71	-1625.00	-2198.61	10825.342	1030
22090	0.35	-7.67	0.82	-1625.02	-2198.07	10825.344	1030
22095	0.15	-6.30	0.62	-1625.11	-2197.02	10825.350	1030
22100	-0.64	-8.42	0.87	-1626.28	-2198.34	10825.357	1030
22105	-0.26	-7.30	0.78	-1626.75	-2201.41	10825.359	1030
22110	-0.00	-6.36	0.72	-1627.14	-2201.51	10825.366	1030
22115	0.06	-5.22	0.56	-1627.36	-2196.24	10825.371	1030
22120	-0.31	-5.39	0.55	-1627.38	-2200.28	10825.375	1030
22125	-0.14	-5.94	0.65	-1627.35	-2204.29	10825.378	1030
22130	0.08	-8.29	0.93	-1627.72	-2204.10	10825.386	1030
22135	-0.32	-6.80	0.67	-1628.82	-2201.81	10825.391	1030
22140	-0.14	-6.98	0.73	-1628.67	-2200.35	10825.396	1030
22145	0.56	-5.78	0.60	-1629.00	-2201.83	10825.403	1030
22150	0.37	-6.30	0.69	-1628.64	-2204.85	10825.405	1030
22155	0.16	-5.79	0.63	-1630.11	-2208.04	10825.408	1030
22160	0.03	-5.48	0.64	-1630.03	-2209.73	10825.414	1030
22165	-0.09	-6.12	0.73	-1630.71	-2209.73	10825.421	1030
22170	-0.05	-6.06	0.69	-1630.57	-2211.80	10825.424	1030
22175	0.46	-6.66	0.74	-1630.30	-2208.55	10825.431	1030
22180	-0.04	-7.06	0.74	-1630.76	-2206.81	10825.436	1030
22185	0.26	-5.45	0.64	-1632.07	-2203.68	10825.438	1030
22190	-0.01	-5.86	0.70	-1632.22	-2206.11	10825.447	1030
22195	-0.16	-5.36	0.61	-1632.85	-2206.04	10825.452	1030
22200	-0.01	-5.79	0.62	-1632.96	-2205.45	10825.453	1030
22205	-0.38	-5.55	0.63	-1632.97	-2205.84	10825.462	1030
22210	-0.09	-3.78	0.52	-1633.06	-2205.26	10825.467	1030
22215	-0.53	-5.64	0.65	-1634.00	-2206.58	10825.469	1030
22220	0.29	-6.23	0.69	-1634.40	-2206.40	10825.475	1030
22225	0.30	-6.72	0.84	-1634.41	-2205.18	10825.482	1030
22230	0.38	-6.75	0.83	-1634.24	-2208.65	10825.484	1030
22235	-0.23	-5.19	0.65	-1635.21	-2206.53	10825.491	1030
22240	-0.12	-5.80	0.70	-1635.74	-2203.53	10825.496	1030
22245	0.31	-4.98	0.60	-1635.88	-2207.71	10825.500	1030
22250	0.21	-5.53	0.73	-1636.46	-2205.92	10825.506	1030
22255	0.12	-5.06	0.61	-1636.58	-2206.66	10825.510	1030
22260	-0.02	-5.09	0.57	-1636.60	-2211.00	10825.516	1030
22265	0.35	-5.45	0.66	-1636.50	-2210.16	10825.519	1030
22270	-0.41	-4.47	0.56	-1637.77	-2212.16	10825.525	1030
22275	-0.36	-5.53	0.74	-1638.18	-2211.51	10825.530	1030
22280	-0.10	-4.62	0.62	-1639.04	-2208.00	10825.537	1030
22285	-0.38	-4.30	0.57	-1638.74	-2208.96	10825.540	1030
22290	-0.24	-3.98	0.55	-1638.67	-2209.89	10825.545	1030
22295	-0.38	-3.72	0.47	-1638.67	-2209.45	10825.548	1030
22300	-0.43	-4.62	0.64	-1639.96	-2208.33	10825.555	1030
22305	-0.06	-5.62	0.75	-1639.92	-2209.91	10825.561	1030
22310	-0.30	-5.54	0.77	-1640.02	-2212.81	10825.568	1030
22315	-0.53	-5.66	0.75	-1640.11	-2213.02	10825.572	1030
22320	-0.16	-4.47	0.55	-1641.01	-2213.51	10825.576	1030
22325	0.23	-4.65	0.68	-1641.31	-2214.33	10825.579	1030
22330	0.11	-7.12	0.99	-1642.03	-2214.36	10825.585	1030
22335	0.39	-4.75	0.68	-1642.32	-2215.67	10825.592	1030
22340	-0.32	-4.55	0.63	-1642.26	-2219.98	10825.594	1030
22345	-0.61	-4.64	0.65	-1642.30	-2224.58	10825.601	1030
22350	0.55	-5.20	0.80	-1642.81	-2224.76	10825.605	1030
22355	-0.10	-4.58	0.65	-1643.25	-2222.52	10825.609	1030
22360	0.33	-4.91	0.72	-1643.24	-2219.52	10825.615	1030
22365	-0.08	-4.75	0.72	-1644.25	-2216.35	10825.622	1030
22370	0.04	-5.19	0.79	-1644.16	-2215.89	10825.625	1030
22375	-0.19	-5.10	0.77	-1644.41	-2220.73	10825.628	1030
22380	0.31	-3.97	0.55	-1644.46	-2216.53	10825.634	1030
22385	-0.50	-2.65	0.49	-1645.87	-2216.18	10825.641	1030
22390	0.20	-4.31	0.69	-1645.83	-2218.01	10825.646	1030
22395	-0.83	-4.27	0.64	-1645.31	-2221.50	10825.652	1030
22400	0.07	-3.57	0.53	-1645.73	-2221.76	10825.656	1030
22405	0.03	-4.78	0.73	-1646.85	-2217.75	10825.661	1030
22410	-0.36	-4.14	0.68	-1647.27	-2218.57	10825.664	1030
22415	0.27	-6.65	1.01	-1647.92	-2217.51	10825.672	1030
22420	-0.68	-4.57	0.67	-1648.12	-2216.96	10825.674	1030
22425	-1.75	-2.37	0.35	-1647.88	-2223.60	10825.682	1030
22430	-0.38	-3.03	0.56	-1648.01	-2222.33	10825.686	1030
22435	0.15	-4.41	0.70	-1649.03	-2220.00	10825.691	1030
22440	0.03	-4.75	0.74	-1649.18	-2222.41	10825.697	1030
22445	-0.06	-3.68	0.69	-1650.17	-2223.02	10825.701	1030
22450	0.11	-4.03	0.75	-1650.32	-2220.80	10825.703	1030
22455	0.00	-4.84	0.76	-1650.20	-2223.15	10825.710	1030
22460	-0.77	-3.31	0.53	-1650.43	-2225.96	10825.717	1030
22465	-0.57	-3.36	0.64	-1651.28	-2222.61	10825.719	1030
22470	-0.36	-3.93	0.75	-1651.73	-2224.71	10825.725	1030
22475	-0.67	-3.22	0.52	-1651.33	-2224.74	10825.733	1030
22480	-0.64	-3.44	0.61	-1652.27	-2225.07	10825.734	1030
22485	-0.08	-3.90	0.74	-1652.33	-2226.85	10825.741	1030
22490	-0.28	-3.60	0.71	-1652.28	-2227.19	10825.746	1030
22495	-0.33	-4.50	0.79	-1652.50	-2226.18	10825.749	1030
22500	0.20	-3.78	0.66	-1653.59	-2230.70	10825.756	1030
22505	-0.20	-3.62	0.71	-1653.60	-2231.37	10825.760	1030
22510	0.14	-3.18	0.73	-1653.81	-2232.66	10825.766	1030
22515	0.09	-2.81	0.56	-1653.75	-2230.74	10825.768	1030
22520	0.24	-4.25	0.74	-1654.88	-2227.40	10825.776	1030
22525	-0.36	-3.43	0.71	-1655.14	-2229.67	10825.781	1030
22530	0.35	-5.60	0.99	-1656.02	-2228.84	10825.786	1030
22535	-0.31	-3.86	0.72	-1655.60	-2229.37	10825.790	1030
22540	-0.91	-3.32	0.59	-1655.66	-2232.69	10825.797	1030
22545	-0.14	-4.03	0.70	-1655.96	-2232.96	10825.798	1030
22550	-0.21	-4.18	0.81	-1656.76	-2233.36	10825.806	1030
22555	-0.07	-2.55	0.63	-1657.23	-2231.93	10825.811	1030
22560	-1.24	-4.70	0.90	-1657.80	-2232.91	10825.818	1030
22565	-0.14	-4.05	0.79	-1657.97	-2233.45	10825.821	1030
22570	-0.52	-5.10	0.97	-1657.99	-2232.01	10825.826	1030
22575	-0.26	-3.35	0.69	-1657.93	-2229.21	10825.828	1030
22580	0.02	-4.08	0.89	-1658.70	-2233.95	10825.835	1030
22585	-0.28	-4.15	0.86	-1659.16	-2233.18	10825.842	1030
22590	-0.04	-3.33	0.75	-1659.57	-2234.80	10825.844	1030
22595	-0.15	-2.98	0.68	-1659.39	-2235.88	10825.851	1030
22600	-0.32	-2.98	0.70	-1659.90	-2236.13	10825.856	1030
22605	-0.22	-1.61	0.51	-1660.81	-2236.55	10825.859	1030
22610	-0.31	-2.79	0.69	-1660.79	-2238.06	10825.865	1030
22615	0.17	-3.49	0.79	-1661.33	-2239.01	10825.873	1030
22620	0.36	-2.85	0.66	-1661.38	-2237.45	10825.875	1030
22625	-0.39	-3.75	0.79	-1661.17	-2235.12	10825.882	1030
22630	-0.06	-4.80	0.96	-1661.75	-2235.81	10825.886	1030
22635	0.11	-3.62	0.82	-1662.87	-2237.68	10825.890	1030
22640	0.11	-3.79	0.88	-1662.89	-2235.55	10825.896	1030
22645	0.12	-3.01	0.70	-1663.63	-2235.42	10825.903	1030
22650	0.28	-3.11	0.75	-1663.54	-2237.48	10825.906	1030
22655	-0.39	-1.82	0.56	-1663.64	-2233.63	10825.909	1030
22660	-0.03	-3.77	0.86	-1663.87	-2233.32	10825.915	1030
22665	-0.17	-4.08	0.97	-1665.19	-2234.35	10825.922	1030
22670	-0.29	-3.49	0.89	-1665.03	-2234.87	10825.924	1030
22675	-0.68	-2.89	0.67	-1664.86	-2235.89	10825.932	1030
22680	-0.07	-2.71	0.75	-1665.09	-2237.02	10825.936	1030
22685	0.08	-1.88	0.64	-1665.74	-2234.98	10825.942	1030
22690	0.02	-4.21	0.95	-1665.92	-2235.77	10825.946	1030
22695	-0.06	-3.40	0.86	-1666.32	-2237.55	10825.952	1030
22700	-0.07	-3.44	0.85	-1666.71	-2236.54	10825.953	1030
22705	-0.50	-3.98	0.97	-1666.76	-2240.24	10825.960	1030
22710	-0.18	-4.64	1.02	-1666.81	-2237.99	10825.967	1030
22715	-0.87	-2.85	0.80	-1667.17	-2234.10	10825.969	1030
22720	0.08	-4.38	0.98	-1668.14	-2233.99	10825.975	1030
22725	-0.36	-3.49	0.89	-1668.06	-2238.71	10825.980	1030
22730	0.17	-3.93	0.96	-1668.66	-2237.68	10825.985	1030
22735	-0.10	-3.08	0.82	-1668.86	-2238.82	10825.991	1030
22740	-0.23	-3.15	0.86	-1668.80	-2239.96	10825.996	1030
22745	-0.17	-2.87	0.84	-1668.97	-2239.74	10826.000	1030
22750	-0.39	-3.77	0.99	-1670.24	-2239.50	10826.007	1030
22755	-0.71	-3.39	0.90	-1670.31	-2238.53	10826.009	1030
22760	-0.51	-3.59	0.99	-1670.00	-2239.68	10826.016	1030
22765	0.30	-4.62	1.11	-1670.35	-2238.84	10826.019	1030
22770	-0.09	-4.21	1.06	-1671.15	-2243.03	10826.025	1030
22775	-0.18	-4.84	1.14	-1671.90	-2239.55	10826.031	1030
22780	-0.33	-2.05	0.74	-1672.57	-2239.30	10826.038	1030
22785	-0.10	-1.96	0.79	-1672.61	-2240.04	10826.042	1030
22790	-0.79	-2.66	0.92	-1672.60	-2237.70	10826.047	1030
22795	-0.26	-2.92	0.91	-1672.78	-2243.06	10826.048	1030
22800	0.27	-2.14	0.79	-1673.35	-2246.31	10826.057	1030
22805	-0.05	-3.71	0.98	-1674.15	-2246.44	10826.061	1030
22810	0.66	-3.16	0.99	-1674.47	-2248.30	10826.068	1030
22815	-0.52	-3.35	0.97	-1674.61	-2248.79	10826.071	1030
22820	-1.01	-3.78	0.95	-1674.67	-2244.57	10826.077	1030
22825	-0.57	-2.96	0.95	-1674.54	-2242.76	10826.078	1030
22830	-0.02	-2.47	0.84	-1675.00	-2242.68	10826.085	1030
22835	0.21	-4.17	1.11	-1676.22	-2241.29	10826.092	1030
22840	-0.26	-2.80	0.88	-1676.18	-2242.25	10826.094	1030
22845	-0.15	-2.45	0.88	-1676.24	-2244.01	10826.102	1030
22850	-0.72	-3.41	1.00	-1676.64	-2244.36	10826.106	1030
22855	-0.42	-3.09	0.98	-1677.75	-2244.57	10826.109	1030
22860	-0.21	-1.42	0.78	-1677.78	-2244.18	10826.114	1030
22865	-0.43	-2.38	0.89	-1677.97	-2250.42	10826.123	1030
22870	-0.20	-3.11	1.06	-1678.50	-2253.96	10826.125	1030
22875	-0.71	-2.35	0.84	-1678.29	-2256.83	10826.132	1030
22880	-0.21	-3.77	1.04	-1678.48	-2253.86	10826.134	1030
22885	-0.19	-2.66	0.95	-1679.48	-2249.88	10826.141	1030
22890	0.25	-2.16	0.95	-1679.64	-2250.88	10826.146	1030
22895	-0.11	-4.05	1.13	-1680.50	-2253.00	10826.151	1030
22900	-0.75	-2.34	0.97	-1680.32	-2252.65	10826.156	1030
22905	-2.33	-2.42	1.03	-1680.71	-2252.56	10826.163	1030
22910	-0.36	-3.08	1.02	-1680.34	-2249.52	10826.167	1030
22915	-0.62	-3.13	1.08	-1681.54	-2251.53	10826.171	1030
22920	0.20	-3.63	1.07	-1681.95	-2252.40	10826.173	1030
22925	-0.29	-2.24	0.97	-1682.31	-2255.82	10826.179	1030
22930	-0.64	-2.96	1.07	-1682.48	-2255.84	10826.186	1030
22935	-0.24	-3.64	1.10	-1682.65	-2255.04	10826.190	1030
22940	-0.17	-3.52	1.13	-1682.64	-2255.96	10826.196	1030
22945	0.30	-4.38	1.20	-1682.98	-2255.01	10826.201	1030
22950	0.25	-3.03	1.06	-1683.96	-2252.16	10826.205	1030
22955	0.17	-3.44	1.13	-1684.28	-2254.17	10826.211	1030
22960	0.25	-3.47	1.17	-1684.41	-2258.35	10826.217	1030
22965	0.13	-3.10	1.09	-1684.44	-2257.79	10826.219	1030
22970	0.22	-2.27	1.02	-1685.63	-2258.86	10826.225	1030
22975	-0.76	-3.03	1.13	-1685.66	-2262.78	10826.230	1030
22980	-0.30	-2.26	0.99	-1686.72	-2260.57	10826.236	1030
22985	-0.57	-1.96	1.01	-1686.66	-2261.70	10826.242	1030
22990	-0.41	-2.09	1.01	-1686.43	-2261.48	10826.246	1030
22995	0.15	-3.66	1.17	-1686.62	-2263.00	10826.250	1030
23000	-0.69	-1.12	0.87	-1687.78	-2260.14	10826.257	1030
23005	-0.03	-1.70	0.94	-1687.80	-2258.37	10826.259	1030
23010	-0.93	-3.37	1.19	-1687.62	-2256.86	10826.266	1030
23015	0.25	-2.50	1.08	-1687.79	-2257.26	10826.268	1030
23020	-0.10	-2.56	1.12	-1688.84	-2261.28	10826.277	1030
23025	-0.01	-2.98	1.12	-1689.15	-2261.58	10826.281	1030
23030	0.94	-1.63	0.89	-1689.76	-2262.78	10826.288	1030
23035	-0.08	-2.00	1.00	-1689.77	-2262.96	10826.292	1030
23040	-0.13	-2.37	1.07	-1689.77	-2266.52	10826.296	1030
23045	-0.46	-2.67	1.12	-1689.94	-2267.04	10826.299	1030
23050	-0.45	-2.24	1.07	-1690.32	-2268.35	10826.307	1030
23055	-0.02	-1.48	1.00	-1691.33	-2268.78	10826.311	1030
23060	0.14	-2.49	1.10	-1691.45	-2267.12	10826.317	1030
23065	0.22	-3.32	1.23	-1691.82	-2267.99	10826.321	1030
23070	-0.24	-2.48	1.16	-1691.81	-2269.43	10826.326	1030
23075	0.24	-2.59	1.07	-1691.70	-2269.37	10826.330	1030
23080	-0.57	-3.53	1.22	-1692.04	-2264.93	10826.335	1030
23085	-0.45	-2.77	1.17	-1693.19	-2263.06	10826.342	1030
23090	0.29	-3.76	1.29	-1693.28	-2263.17	10826.344	1030
23095	-0.43	-2.61	1.16	-1693.86	-2261.20	10826.351	1030
23100	-0.43	-2.65	1.19	-1694.31	-2263.45	10826.355	1030
23105	-0.04	-4.50	1.39	-1694.57	-2261.11	10826.359	1030
23110	-0.18	-2.00	1.10	-1694.57	-2264.01	10826.366	1030
23115	0.01	-1.28	1.12	-1696.49	-2266.40	10826.372	1030
23120	0.11	-2.73	1.23	-1696.23	-2267.04	10826.375	1030
23125	-0.71	-2.18	1.23	-1696.39	-2264.28	10826.382	1030
23130	-0.03	-1.96	1.12	-1696.20	-2264.54	10826.385	1030
23135	-0.11	-3.70	1.41	-1697.21	-2270.42	10826.391	1030
23140	-0.06	-2.35	1.20	-1697.24	-2271.59	10826.394	1030
23145	-0.50	-0.40	0.96	-1697.47	-2266.80	10826.402	1030
23150	0.24	-1.47	1.11	-1697.96	-2268.73	10826.406	1030
23155	1.07	-2.47	1.12	-1697.85	-2263.63	10826.413	1030
23160	-0.23	-1.81	1.11	-1698.07	-2268.34	10826.416	1030
23165	-0.02	-2.12	1.19	-1698.71	-2265.20	10826.421	1030
23170	-0.50	-1.81	1.21	-1699.58	-2262.30	10826.423	1030
23175	0.03	-2.70	1.24	-1699.80	-2266.43	10826.429	1030
23180	0.11	-3.11	1.31	-1699.99	-2267.35	10826.437	1030
23185	-0.19	-2.41	1.24	-1700.16	-2267.77	10826.439	1030
23190	-0.71	-2.62	1.28	-1700.23	-2269.24	10826.447	1030
23195	-0.20	-3.60	1.40	-1700.40	-2269.08	10826.450	1030
23200	0.02	-2.77	1.33	-1701.85	-2270.93	10826.455	1030
23205	-0.26	-2.67	1.31	-1701.94	-2271.00	10826.460	1030
23210	-0.47	-2.46	1.26	-1702.00	-2268.62	10826.467	1030
23215	0.15	-1.67	1.23	-1701.92	-2269.43	10826.469	1030
23220	-0.86	-2.05	1.30	-1703.09	-2270.75	10826.476	1031
23225	-0.32	-3.17	1.39	-1703.24	-2274.33	10826.480	1031
23230	0.28	-0.97	1.10	-1702.37	-2273.31	10826.486	1031
23235	-0.56	-1.35	1.20	-1702.51	-2274.81	10826.491	1031
23240	0.41	-3.37	1.37	-1702.26	-2271.39	10826.498	1031
23245	-0.45	-1.18	1.12	-1702.54	-2270.72	10826.500	1031
23250	-0.33	-1.36	1.15	-1701.67	-2269.08	10826.506	1031
23255	-0.24	-3.45	1.40	-1701.19	-2268.48	10826.511	1031
23260	0.16	-2.58	1.28	-1700.81	-2270.43	10826.516	1031
23265	-0.13	-2.05	1.21	-1700.45	-2272.63	10826.519	1031
23270	-0.01	-2.20	1.25	-1700.40	-2272.83	10826.526	1031
23275	-0.44	-0.84	1.06	-1700.53	-2270.51	10826.531	1031
23280	-0.07	-2.68	1.29	-1699.92	-2268.58	10826.536	1031
23285	-0.28	-2.19	1.22	-1699.28	-2269.83	10826.541	1031
23290	-0.22	-1.53	1.12	-1699.22	-2268.46	10826.546	1031
23295	-0.23	-1.83	1.16	-1699.13	-2266.73	10826.552	1031
23300	0.04	-2.26	1.27	-1698.89	-2267.18	10826.554	1031
23305	-0.70	-1.42	1.09	-1698.01	-2267.83	10826.561	1031
23310	-0.82	-2.84	1.32	-1697.83	-2267.11	10826.565	1031
23315	-0.43	-2.48	1.23	-1697.44	-2263.36	10826.570	1031
23320	-0.05	-2.61	1.22	-1697.32	-2264.76	10826.576	1031
23325	0.04	-2.07	1.18	-1697.38	-2263.86	10826.581	1031
23330	-0.40	-3.26	1.33	-1697.40	-2266.59	10826.585	1031
23335	-0.01	-2.73	1.21	-1696.13	-2264.32	10826.592	1031
23340	-0.32	-2.68	1.24	-1696.02	-2266.98	10826.594	1031
23345	-0.44	-2.41	1.19	-1694.76	-2266.49	10826.602	1031
23350	-0.31	-1.92	1.12	-1695.34	-2267.48	10826.606	1031
23355	0.33	-4.13	1.27	-1694.97	-2266.72	10826.612	1031
23360	-0.09	-3.12	1.22	-1695.08	-2264.16	10826.616	1031
23365	-0.55	-2.50	1.21	-1694.49	-2263.84	10826.622	1031
23370	0.55	-3.35	1.25	-1693.74	-2264.50	10826.625	1031
23375	0.09	-2.82	1.09	-1693.35	-2263.35	10826.632	1031
23380	-0.46	-2.49	1.10	-1692.85	-2270.13	10826.635	1031
23385	-0.31	-1.62	1.05	-1693.03	-2270.97	10826.641	1031
23390	-0.08	-1.50	1.01	-1692.78	-2268.93	10826.644	1031
23395	-0.08	-1.81	1.01	-1692.58	-2265.05	10826.651	1031
23400	-0.62	-3.25	1.21	-1691.58	-2266.49	10826.656	1031
23405	-0.55	-1.53	1.05	-1691.74	-2264.37	10826.661	1031
23410	0.06	-1.96	1.05	-1691.50	-2265.17	10826.665	1031
23415	-0.46	-2.01	1.05	-1691.10	-2261.46	10826.671	1031
23420	-0.87	-3.06	1.16	-1690.16	-2264.72	10826.673	1031
23425	0.06	-1.29	0.96	-1690.20	-2264.32	10826.679	1031
23430	0.23	-1.88	1.04	-1689.51	-2263.21	10826.688	1031
23435	-0.57	-1.48	0.93	-1689.35	-2262.97	10826.689	1031
23440	-0.66	-2.90	1.15	-1689.70	-2261.40	10826.697	1031
23445	-0.10	-1.94	1.07	-1689.79	-2261.01	10826.701	1031
23450	-0.19	-1.41	0.99	-1688.04	-2259.94	10826.707	1031
23455	-0.31	-1.55	0.91	-1688.38	-2263.93	10826.711	1031
23460	-0.47	-2.26	1.04	-1687.94	-2262.81	10826.718	1031
23465	-0.38	-1.59	0.98	-1688.19	-2258.52	10826.719	1031
23470	-0.41	-1.47	0.97	-1687.03	-2258.09	10826.727	1031
23475	0.12	-2.23	1.02	-1686.83	-2257.48	10826.731	1031
23480	0.58	-6.19	1.51	-1686.37	-2253.65	10826.738	1031
23485	-0.43	-2.48	1.05	-1686.23	-2255.00	10826.742	1031
23490	-0.81	-2.34	1.04	-1686.36	-2255.68	10826.747	1031
23495	0.22	-3.17	1.13	-1686.29	-2251.83	10826.750	1031
23500	-0.13	-1.91	0.94	-1685.28	-2250.33	10826.756	1031
23505	-0.60	-1.19	0.87	-1684.99	-2249.19	10826.761	1031
23510	-0.09	-1.44	0.88	-1684.22	-2254.23	10826.766	1031
23515	0.12	-3.07	1.08	-1684.00	-2253.91	10826.768	1031
23520	-0.10	-1.93	0.92	-1683.74	-2253.85	10826.775	1031
23525	0.64	-1.72	0.92	-1683.76	-2256.70	10826.781	1031
23530	-0.25	-3.03	1.13	-1683.43	-2257.75	10826.785	1031
23535	0.14	-2.20	0.96	-1682.63	-2255.43	10826.792	1031
23540	-0.20	-2.86	0.95	-1682.57	-2254.74	10826.795	1031
23545	-0.56	-3.22	1.05	-1681.93	-2255.57	10826.800	1031
23550	-0.28	-3.10	1.02	-1681.98	-2255.12	10826.804	1031
23555	-0.48	-2.01	0.89	-1681.80	-2255.55	10826.811	1031
23560	0.10	-3.93	1.08	-1681.87	-2252.05	10826.813	1031
23565	-0.64	-2.07	0.90	-1680.49	-2247.44	10826.822	1031
23570	-0.13	-3.69	1.08	-1680.68	-2249.27	10826.826	1031
23575	0.04	-1.96	0.83	-1680.51	-2250.40	10826.832	1031
23580	-0.21	-0.96	0.73	-1680.60	-2250.00	10826.837	1031
23585	-0.32	-0.49	0.68	-1679.07	-2253.53	10826.842	1031
23590	-0.93	-2.43	0.92	-1678.88	-2252.00	10826.844	1031
23595	-1.77	-3.03	0.79	-1677.87	-2252.85	10826.852	1031
23600	0.10	-3.23	0.91	-1678.20	-2254.50	10826.856	1031
23605	-0.10	-2.15	0.90	-1678.42	-2255.15	10826.859	1031
23610	-0.88	-2.78	0.93	-1678.29	-2254.62	10826.867	1031
23615	-0.39	-3.53	1.04	-1677.18	-2252.89	10826.873	1031
23620	-0.30	-4.15	1.07	-1676.60	-2253.33	10826.875	1031
23625	-0.30	-1.69	0.83	-1676.50	-2247.83	10826.883	1031
23630	-0.94	-1.82	0.82	-1676.01	-2250.49	10826.885	1031
23635	0.01	-3.76	0.93	-1675.81	-2249.35	10826.891	1031
23640	-0.08	-3.05	0.95	-1675.91	-2245.83	10826.894	1031
23645	-0.45	-3.81	1.03	-1675.52	-2246.28	10826.901	1031
23650	-0.85	-1.95	0.78	-1674.63	-2249.28	10826.906	1031
23655	-0.47	-2.84	0.91	-1675.05	-2245.94	10826.908	1031
23660	-0.24	-2.15	0.83	-1674.70	-2245.51	10826.915	1031
23665	-0.05	-1.87	0.76	-1674.77	-2246.75	10826.920	1031
23670	-0.49	-3.69	0.97	-1673.70	-2247.64	10826.923	1031
23675	-0.62	-3.62	1.04	-1673.43	-2245.85	10826.929	1031
23680	-1.15	-2.34	0.87	-1672.94	-2246.00	10826.938	1031
23685	-0.21	-3.84	1.00	-1672.81	-2247.22	10826.938	1031
23690	0.15	-1.77	0.82	-1672.54	-2247.12	10826.948	1031
23695	-1.11	-1.45	0.65	-1672.68	-2244.09	10826.951	1031
23700	0.09	-4.13	1.00	-1671.54	-2243.78	10826.954	1031
23705	-0.52	-3.67	1.00	-1671.11	-2246.88	10826.962	1031
23710	-0.70	-3.61	0.90	-1670.64	-2245.88	10826.967	1031
23715	0.27	-4.20	1.05	-1670.73	-2248.90	10826.969	1031
23720	0.44	-6.57	1.42	-1670.63	-2245.01	10826.977	1031
23725	0.06	-4.44	1.02	-1670.42	-2247.06	10826.981	1031
23730	-0.46	-2.78	0.79	-1670.26	-2245.81	10826.984	1031
23735	0.29	-3.15	0.87	-1670.25	-2242.83	10826.992	1031
23740	0.32	-4.74	1.07	-1670.43	-2243.79	10826.998	1031
23745	-0.03	-4.85	1.12	-1670.48	-2242.50	10827.000	1031
23750	-0.49	-5.09	1.09	-1669.79	-2241.29	10827.007	1031
23755	0.01	-3.30	0.89	-1668.34	-2239.28	10827.010	1031
23760	-0.28	-3.86	0.88	-1668.67	-2238.94	10827.015	1031
23765	0.01	-4.78	1.04	-1667.23	-2241.04	10827.021	1031
23770	-0.16	-3.39	0.88	-1667.12	-2240.50	10827.026	1031
23775	-0.42	-3.69	0.90	-1667.16	-2241.21	10827.031	1031
23780	-0.24	-4.32	0.92	-1666.90	-2241.36	10827.035	1031
23785	-0.11	-3.47	0.89	-1665.99	-2240.62	10827.042	1031
23790	-0.15	-4.41	0.93	-1665.70	-2241.78	10827.045	1031
23795	-0.82	-4.37	0.91	-1665.12	-2241.67	10827.053	1031
23800	-0.26	-4.51	0.95	-1665.32	-2243.49	10827.054	1031
23805	-0.32	-4.09	0.94	-1665.13	-2242.79	10827.061	1031
23810	0.48	-4.30	0.93	-1665.30	-2241.21	10827.063	1031
23815	-0.46	-2.70	0.69	-1663.76	-2236.16	10827.071	1031
23820	-0.26	-4.88	0.95	-1663.56	-2234.96	10827.076	1031
23825	-0.57	-4.37	0.98	-1663.36	-2233.15	10827.083	1031
23830	-0.28	-2.87	0.72	-1663.64	-2237.62	10827.087	1031
23835	-0.44	-4.38	0.90	-1662.66	-2241.75	10827.092	1031
23840	-0.39	-4.21	0.85	-1662.30	-2239.89	10827.094	1031
23845	0.56	-3.06	0.58	-1661.48	-2242.14	10827.102	1031
23850	-0.40	-3.32	0.73	-1661.61	-2240.32	10827.106	1031
23855	-0.01	-5.11	0.98	-1661.57	-2238.65	10827.109	1031
23860	-0.28	-4.07	0.82	-1661.57	-2237.37	10827.117	1031
23865	-0.56	-3.41	0.78	-1660.89	-2236.43	10827.123	1031
23870	0.36	-2.89	0.64	-1660.03	-2234.42	10827.125	1031
23875	-0.23	-4.90	0.91	-1659.53	-2235.22	10827.132	1031
23880	-0.43	-4.22	0.80	-1659.29	-2237.14	10827.135	1031
23885	0.20	-4.41	0.87	-1659.68	-2241.90	10827.141	1031
23890	-0.58	-3.97	0.83	-1659.53	-2237.65	10827.146	1031
23895	-0.31	-3.39	0.70	-1659.32	-2240.07	10827.151	1031
23900	0.26	-3.10	0.58	-1658.18	-2237.05	10827.156	1031
23905	-0.85	-4.69	0.85	-1658.35	-2235.96	10827.161	1031
23910	-0.80	-4.28	0.72	-1657.70	-2232.10	10827.166	1031
23915	0.28	-4.88	0.87	-1657.73	-2234.94	10827.171	1031
23920	-0.12	-4.51	0.80	-1657.57	-2238.42	10827.173	1031
23925	0.69	-5.94	1.00	-1657.60	-2240.13	10827.180	1031
23930	0.90	-4.84	0.78	-1656.56	-2235.37	10827.187	1031
23935	-0.31	-4.25	0.73	-1656.34	-2236.15	10827.188	1031
23940	-1.34	-4.51	0.78	-1655.96	-2238.28	10827.198	1031
23945	0.33	-3.62	0.73	-1656.45	-2236.97	10827.201	1031
23950	-0.19	-3.72	0.66	-1655.01	-2230.44	10827.204	1031
23955	-0.14	-4.85	0.80	-1654.89	-2233.13	10827.213	1031
23960	-1.60	-3.60	0.67	-1654.76	-2228.18	10827.217	1031
23965	-0.37	-4.58	0.74	-1653.89	-2228.15	10827.219	1031
23970	-0.13	-4.49	0.73	-1654.30	-2229.59	10827.226	1031
23975	0.05	-4.65	0.76	-1654.26	-2228.52	10827.232	1031
23980	0.53	-4.60	0.69	-1653.24	-2232.19	10827.234	1031
23985	-1.08	-4.41	0.70	-1652.87	-2231.76	10827.242	1031
23990	-0.42	-4.83	0.84	-1652.22	-2228.57	10827.247	1031
23995	0.42	-3.93	0.61	-1651.84	-2229.16	10827.250	1031
24000	-0.24	-3.77	0.61	-1651.92	-2228.45	10827.256	1031
24005	-0.26	-3.86	0.67	-1651.94	-2229.22	10827.261	1031
24010	0.20	-4.86	0.77	-1651.67	-2227.91	10827.265	1031
24015	-0.45	-3.97	0.60	-1650.24	-2225.97	10827.272	1031
24020	-0.33	-4.16	0.59	-1650.32	-2225.97	10827.274	1031
24025	0.24	-3.68	0.64	-1650.48	-2227.12	10827.281	1031
24030	-0.42	-4.40	0.73	-1650.22	-2226.37	10827.286	1031
24035	0.24	-4.66	0.70	-1649.03	-2224.53	10827.292	1031
24040	-0.58	-3.94	0.57	-1648.75	-2225.43	10827.295	1031
24045	-0.30	-3.68	0.53	-1648.31	-2225.57	10827.302	1031
24050	-0.41	-4.22	0.62	-1648.19	-2223.12	10827.304	1031
24055	-0.56	-2.02	0.31	-1648.60	-2223.52	10827.312	1031
24060	-0.19	-4.59	0.62	-1648.25	-2224.77	10827.313	1031
24065	-0.13	-5.46	0.80	-1647.29	-2225.64	10827.320	1031
24070	0.11	-5.55	0.76	-1646.80	-2223.82	10827.326	1031
24075	0.22	-3.13	0.36	-1646.15	-2225.53	10827.333	1031
24080	0.14	-4.03	0.56	-1646.28	-2227.55	10827.338	1031
24085	-0.07	-4.86	0.65	-1646.19	-2228.52	10827.341	1031
24090	-0.39	-5.53	0.79	-1646.12	-2228.67	10827.344	1031
24095	-0.37	-4.83	0.58	-1644.16	-2222.63	10827.352	1031
24100	-0.02	-4.94	0.61	-1644.73	-2222.47	10827.356	1031
24105	-0.14	-3.31	0.48	-1644.65	-2220.90	10827.359	1031
24110	-0.07	-4.46	0.58	-1644.61	-2221.02	10827.367	1031
24115	0.14	-5.07	0.61	-1644.16	-2221.44	10827.372	1031
24120	-0.23	-4.25	0.52	-1642.94	-2221.01	10827.375	1031
24125	-0.01	-4.80	0.61	-1642.93	-2219.13	10827.381	1031
24130	-0.63	-3.46	0.43	-1642.20	-2219.67	10827.386	1031
24135	0.13	-5.03	0.61	-1642.20	-2216.36	10827.390	1031
24140	-0.67	-5.14	0.63	-1642.09	-2213.82	10827.397	1031
24145	0.57	-5.17	0.61	-1642.34	-2212.83	10827.399	1031
24150	-0.48	-5.51	0.67	-1641.49	-2214.63	10827.406	1031
24155	0.09	-5.48	0.64	-1641.01	-2217.16	10827.410	1031
24160	0.18	-5.67	0.63	-1640.41	-2216.78	10827.417	1031
24165	-0.23	-5.11	0.60	-1640.70	-2219.08	10827.421	1031
24170	-0.18	-5.94	0.75	-1640.34	-2216.91	10827.423	1031
24175	-0.02	-5.82	0.68	-1640.44	-2217.41	10827.432	1031
24180	1.10	-3.32	0.20	-1638.66	-2220.83	10827.438	1031
24185	0.09	-5.92	0.64	-1639.09	-2218.34	10827.438	1031
24190	-0.07	-6.04	0.60	-1638.66	-2213.32	10827.448	1031
24195	0.42	-5.10	0.55	-1638.87	-2214.93	10827.451	1031
24200	-0.17	-4.52	0.48	-1638.17	-2214.68	10827.454	1031
24205	0.31	-4.27	0.42	-1637.51	-2217.94	10827.463	1031
24210	-0.19	-6.07	0.63	-1637.38	-2220.55	10827.467	1031
24215	-0.43	-5.88	0.66	-1636.89	-2221.92	10827.469	1031
24220	-0.08	-4.94	0.51	-1636.85	-2224.31	10827.475	1031
24225	0.03	-4.41	0.40	-1636.86	-2221.13	10827.482	1031
24230	-0.40	-5.48	0.53	-1636.16	-2218.16	10827.484	1031
24235	-0.01	-6.89	0.74	-1635.15	-2216.42	10827.492	1031
24240	-0.16	-6.65	0.68	-1635.33	-2216.83	10827.495	1031
24245	-0.50	-6.12	0.62	-1634.52	-2217.69	10827.500	1031
24250	-0.31	-5.52	0.65	-1634.71	-2218.24	10827.507	1031
24255	-0.07	-5.69	0.56	-1634.45	-2217.40	10827.511	1031
24260	0.49	-5.93	0.59	-1634.49	-2215.58	10827.515	1031
24265	-1.06	-5.20	0.54	-1633.09	-2211.45	10827.521	1031
24270	-0.08	-6.63	0.69	-1633.29	-2209.95	10827.525	1031
24275	0.58	-7.14	0.63	-1633.28	-2213.41	10827.532	1031
24280	0.13	-6.23	0.58	-1632.76	-2212.39	10827.534	1031
24285	-0.24	-5.51	0.55	-1632.20	-2212.62	10827.540	1031
24290	-0.16	-5.43	0.52	-1632.02	-2212.07	10827.546	1031
24295	-0.03	-6.11	0.59	-1630.90	-2212.36	10827.552	1031
24300	0.26	-6.14	0.61	-1631.11	-2216.93	10827.556	1031
24305	-0.47	-4.63	0.46	-1631.23	-2212.48	10827.561	1031
24310	-0.43	-5.75	0.53	-1631.02	-2212.50	10827.563	1031
24315	0.55	-6.00	0.60	-1629.86	-2215.05	10827.572	1031
24320	0.06	-5.38	0.56	-1629.75	-2213.22	10827.576	1031
24325	-0.52	-6.57	0.62	-1629.31	-2212.85	10827.580	1031
24330	-0.51	-5.54	0.50	-1629.44	-2214.87	10827.587	1031
24335	-0.08	-5.83	0.51	-1628.99	-2209.52	10827.592	1031
24340	-0.04	-7.08	0.62	-1627.98	-2208.80	10827.594	1031
24345	0.15	-6.64	0.59	-1628.03	-2208.49	10827.600	1031
24350	0.04	-6.54	0.54	-1627.43	-2208.97	10827.607	1031
24355	0.91	-7.38	0.62	-1627.39	-2207.12	10827.609	1031
24360	-0.47	-6.45	0.51	-1627.30	-2209.96	10827.616	1031
24365	-0.10	-5.16	0.49	-1627.05	-2208.78	10827.618	1031
24370	-0.21	-7.65	0.73	-1625.92	-2208.92	10827.625	1031
24375	0.39	-6.80	0.54	-1625.83	-2208.75	10827.631	1031
24380	0.18	-5.59	0.48	-1624.96	-2204.48	10827.637	1031
24385	-0.08	-6.41	0.60	-1625.39	-2204.04	10827.640	1031
24390	-0.40	-5.65	0.48	-1625.19	-2202.85	10827.646	1031
24395	-0.18	-6.16	0.53	-1625.21	-2201.31	10827.651	1031
24400	-0.06	-7.87	0.62	-1623.70	-2201.21	10827.656	1031
24405	0.51	-7.61	0.68	-1623.92	-2202.74	10827.659	1031
24410	0.52	-6.75	0.59	-1623.53	-2200.61	10827.667	1031
24415	0.26	-7.09	0.57	-1623.77	-2199.15	10827.671	1031
24420	-0.09	-7.10	0.66	-1622.56	-2199.28	10827.677	1031
24425	0.12	-8.44	0.78	-1622.44	-2195.09	10827.681	1031
24430	-0.60	-7.47	0.67	-1621.52	-2199.21	10827.688	1031
24435	0.29	-7.95	0.66	-1621.78	-2199.16	10827.688	1031
24440	-0.12	-7.11	0.63	-1621.80	-2201.78	10827.695	1031
24445	0.41	-7.77	0.69	-1621.32	-2202.19	10827.701	1031
24450	0.02	-7.24	0.63	-1620.84	-2200.08	10827.704	1031
24455	0.20	-7.99	0.70	-1620.06	-2200.74	10827.712	1031
24460	-0.05	-7.48	0.64	-1619.38	-2198.52	10827.716	1031
24465	0.27	-7.56	0.67	-1619.39	-2194.66	10827.719	1031
24470	0.28	-6.56	0.57	-1619.27	-2195.80	10827.726	1031
24475	0.30	-6.76	0.62	-1619.14	-2194.61	10827.732	1031
24480	0.08	-7.61	0.64	-1618.89	-2195.82	10827.734	1031
24485	-0.06	-7.55	0.69	-1617.95	-2194.79	10827.742	1031
24490	0.15	-6.27	0.66	-1617.97	-2198.02	10827.744	1031
24495	-0.30	-8.58	0.77	-1616.95	-2196.93	10827.751	1031
24500	0.28	-7.29	0.65	-1617.23	-2195.11	10827.756	1031
24505	0.16	-6.77	0.65	-1617.17	-2197.45	10827.761	1031
24510	0.26	-8.06	0.72	-1616.71	-2194.83	10827.765	1031
24515	0.33	-8.83	0.67	-1615.95	-2199.02	10827.772	1031
24520	0.10	-7.61	0.70	-1615.61	-2196.60	10827.776	1031
24525	0.21	-9.15	0.81	-1615.55	-2199.14	10827.783	1031
24530	0.52	-8.87	0.79	-1615.85	-2198.64	10827.785	1031
24535	-0.07	-8.36	0.73	-1614.56	-2197.44	10827.790	1030
24540	0.49	-7.72	0.73	-1614.40	-2194.69	10827.795	1030
24545	0.54	-8.42	0.80	-1615.11	-2194.30	10827.802	1030
24550	0.80	-8.39	0.72	-1614.83	-2195.49	10827.806	1030
24555	0.20	-7.74	0.73	-1614.96	-2194.63	10827.812	1030
24560	0.33	-6.92	0.71	-1614.73	-2197.43	10827.813	1030
24565	0.13	-7.72	0.72	-1615.54	-2199.41	10827.819	1030
24570	0.33	-8.58	0.76	-1616.35	-2201.02	10827.826	1030
24575	-0.35	-6.76	0.53	-1617.01	-2205.72	10827.832	1030
24580	0.15	-8.82	0.76	-1616.78	-2204.17	10827.837	1030
24585	0.13	-8.81	0.85	-1616.98	-2207.87	10827.841	1030
24590	0.10	-8.28	0.76	-1616.72	-2205.99	10827.844	1030
24595	0.50	-9.18	0.74	-1617.15	-2202.86	10827.851	1030
24600	0.11	-7.67	0.72	-1617.94	-2198.68	10827.857	1030
24605	0.65	-7.72	0.67	-1618.15	-2198.57	10827.859	1030
24610	0.11	-7.89	0.76	-1618.29	-2199.28	10827.866	1030
24615	0.13	-7.44	0.65	-1617.86	-2201.37	10827.870	1030
24620	0.38	-7.07	0.65	-1619.36	-2200.86	10827.875	1030
24625	0.13	-7.27	0.70	-1619.35	-2200.62	10827.880	1030
24630	0.06	-7.27	0.66	-1620.35	-2199.27	10827.887	1030
24635	0.46	-6.72	0.66	-1620.16	-2200.72	10827.890	1030
24640	-0.71	-5.79	0.59	-1620.41	-2195.77	10827.897	1030
24645	-0.11	-6.41	0.62	-1620.43	-2197.66	10827.900	1030
24650	-0.21	-6.97	0.63	-1621.58	-2204.18	10827.906	1030
24655	-0.64	-6.00	0.58	-1621.84	-2206.49	10827.910	1030
24660	0.12	-7.58	0.65	-1622.47	-2201.66	10827.918	1030
24665	-0.18	-6.58	0.64	-1622.68	-2202.71	10827.920	1030
24670	0.05	-6.57	0.57	-1622.49	-2204.33	10827.927	1030
24675	0.49	-6.85	0.66	-1622.51	-2202.39	10827.932	1030
24680	-0.04	-6.66	0.49	-1623.67	-2205.50	10827.938	1030
24685	0.29	-5.88	0.58	-1623.84	-2206.41	10827.939	1030
24690	-0.28	-6.22	0.51	-1623.77	-2207.40	10827.946	1030
24695	0.00	-7.38	0.63	-1623.71	-2207.37	10827.951	1030
24700	0.17	-6.91	0.63	-1623.98	-2207.32	10827.954	1030
24705	0.21	-5.97	0.55	-1625.11	-2204.78	10827.962	1030
24710	0.25	-5.48	0.56	-1625.50	-2202.36	10827.966	1030
24715	-0.87	-5.90	0.59	-1625.77	-2201.20	10827.969	1030
24720	-0.01	-7.22	0.65	-1625.70	-2202.66	10827.975	1030
24725	0.08	-6.78	0.72	-1626.00	-2199.19	10827.981	1030
24730	-0.27	-6.54	0.60	-1625.88	-2201.86	10827.984	1030
24735	0.40	-4.80	0.46	-1626.99	-2201.76	10827.991	1030
24740	-0.44	-5.19	0.50	-1627.40	-2202.48	10827.996	1030
24745	0.56	-7.48	0.72	-1627.92	-2202.30	10828.000	1030
24750	0.93	-7.44	0.72	-1627.95	-2201.77	10828.006	1030
24755	0.44	-6.42	0.58	-1627.90	-2201.20	10828.012	1030
24760	-0.31	-7.09	0.66	-1628.09	-2202.82	10828.015	1030
24765	0.17	-6.37	0.63	-1629.24	-2203.13	10828.020	1030
24770	0.19	-5.73	0.51	-1629.62	-2201.77	10828.026	1030
24775	0.26	-5.75	0.45	-1630.23	-2200.74	10828.033	1030
24780	0.01	-6.85	0.68	-1630.14	-2198.52	10828.035	1030
24785	0.14	-7.74	0.79	-1629.96	-2198.35	10828.041	1030
24790	0.19	-6.55	0.63	-1629.84	-2199.95	10828.045	1030
24795	0.66	-4.56	0.42	-1630.98	-2201.89	10828.052	1030
24800	0.23	-5.64	0.54	-1631.43	-2204.04	10828.057	1030
24805	0.47	-6.59	0.72	-1631.51	-2206.94	10828.061	1030
24810	0.21	-6.86	0.64	-1631.52	-2205.49	10828.063	1030
24815	-0.16	-5.59	0.57	-1631.92	-2202.89	10828.069	1030
24820	-0.29	-4.69	0.47	-1632.91	-2204.33	10828.076	1030
24825	-0.11	-5.99	0.55	-1633.00	-2202.03	10828.079	1030
24830	0.70	-6.25	0.59	-1633.07	-2200.50	10828.086	1030
24835	-0.19	-5.04	0.48	-1633.61	-2204.05	10828.091	1030
24840	-0.06	-5.90	0.63	-1633.48	-2205.81	10828.095	1030
24845	-0.33	-6.25	0.63	-1633.68	-2206.00	10828.100	1030
24850	-0.08	-5.32	0.54	-1634.66	-2207.49	10828.107	1030
24855	-0.23	-5.03	0.49	-1634.89	-2207.24	10828.109	1030
24860	-0.18	-4.82	0.51	-1635.69	-2202.65	10828.116	1030
24865	-0.13	-6.25	0.67	-1635.80	-2205.30	10828.119	1030
24870	-0.55	-5.27	0.53	-1635.73	-2209.14	10828.125	1030
24875	-0.03	-6.07	0.61	-1635.85	-2208.31	10828.130	1030
24880	-0.18	-4.99	0.58	-1636.77	-2202.44	10828.138	1030
24885	0.22	-6.97	0.79	-1637.08	-2201.94	10828.141	1030
24890	0.01	-7.16	0.71	-1636.91	-2204.58	10828.147	1030
24895	0.25	-5.51	0.56	-1637.19	-2207.06	10828.150	1030
24900	-0.39	-5.43	0.57	-1638.33	-2203.96	10828.156	1030
24905	0.19	-5.84	0.66	-1638.35	-2206.97	10828.158	1030
24910	-0.87	-4.79	0.50	-1639.00	-2210.24	10828.165	1030
24915	-0.44	-5.53	0.56	-1639.28	-2208.25	10828.170	1030
24920	0.09	-6.62	0.78	-1639.39	-2205.68	10828.174	1030
24925	0.21	-5.46	0.59	-1639.22	-2208.47	10828.181	1030
24930	0.10	-6.01	0.63	-1639.73	-2209.55	10828.186	1030
24935	0.06	-6.80	0.77	-1640.43	-2208.59	10828.188	1030
24940	-0.11	-5.47	0.58	-1640.75	-2211.63	10828.195	1030
24945	-0.37	-4.96	0.58	-1641.17	-2212.11	10828.201	1030
24950	-0.41	-5.82	0.61	-1641.08	-2211.13	10828.204	1030
24955	-0.63	-4.53	0.45	-1641.11	-2210.00	10828.211	1030
24960	-0.32	-4.27	0.44	-1641.07	-2210.34	10828.217	1030
24965	0.15	-4.64	0.55	-1642.58	-2210.77	10828.219	1030
24970	-0.22	-5.36	0.65	-1642.75	-2211.52	10828.226	1030
24975	0.03	-4.83	0.51	-1643.36	-2217.17	10828.233	1030
24980	-0.35	-4.77	0.53	-1643.18	-2216.09	10828.234	1030
24985	-0.14	-4.51	0.50	-1643.40	-2214.55	10828.243	1030
24990	0.04	-5.02	0.61	-1643.37	-2216.59	10828.246	1030
24995	-1.02	-4.42	0.63	-1644.90	-2213.24	10828.252	1030
25000	-0.28	-4.18	0.50	-1644.77	-2216.13	10828.255	1030
25005	0.49	-3.42	0.50	-1644.93	-2217.53	10828.262	1030
25010	0.08	-4.56	0.55	-1644.88	-2217.75	10828.266	1030
25015	0.45	-4.89	0.63	-1645.74	-2218.69	10828.271	1030
25020	-0.17	-4.63	0.57	-1646.10	-2219.16	10828.276	1030
25025	-0.57	-3.38	0.53	-1646.74	-2224.16	10828.282	1030
25030	-0.20	-4.32	0.60	-1646.71	-2223.18	10828.285	1030
25035	-0.03	-3.76	0.43	-1646.68	-2223.21	10828.290	1030
25040	-0.37	-4.73	0.58	-1646.77	-2224.33	10828.295	1030
25045	-0.37	-4.15	0.57	-1647.22	-2222.92	10828.302	1030
25050	0.38	-5.34	0.77	-1648.64	-2217.78	10828.306	1030
25055	0.06	-4.92	0.61	-1648.40	-2224.11	10828.311	1030
25060	0.14	-2.97	0.43	-1648.36	-2221.62	10828.317	1030
25065	0.27	-4.98	0.69	-1648.68	-2223.02	10828.319	1030
25070	0.17	-4.28	0.62	-1649.63	-2224.16	10828.326	1030
25075	-0.62	-1.72	0.29	-1649.65	-2223.64	10828.328	1030
25080	-0.77	-3.13	0.44	-1650.23	-2221.77	10828.338	1030
25085	0.23	-3.81	0.60	-1650.32	-2223.82	10828.342	1030
25090	-0.09	-5.39	0.78	-1650.12	-2222.83	10828.346	1030
25095	-0.24	-4.60	0.68	-1650.53	-2223.69	10828.351	1030
25100	0.16	-3.47	0.51	-1650.62	-2223.64	10828.356	1030
25105	-0.83	-5.66	0.85	-1650.62	-2223.80	10828.359	1030
25110	-0.51	-3.19	0.42	-1652.52	-2221.73	10828.366	1030
25115	-0.54	-3.53	0.54	-1652.46	-2225.17	10828.372	1030
25120	-0.37	-5.91	0.89	-1652.52	-2223.73	10828.378	1030
25125	0.11	-5.83	0.93	-1652.83	-2225.02	10828.378	1030
25130	0.21	-3.03	0.45	-1653.66	-2226.06	10828.388	1030
25135	-0.19	-3.50	0.56	-1654.07	-2225.91	10828.390	1030
25140	-0.36	-4.67	0.79	-1654.92	-2223.42	10828.398	1030
25145	-0.40	-4.23	0.73	-1654.92	-2227.24	10828.400	1030
25150	0.32	-3.47	0.59	-1654.66	-2229.68	10828.405	1030
25155	-0.04	-3.84	0.63	-1654.69	-2228.70	10828.408	1030
25160	-0.26	-3.30	0.54	-1655.39	-2228.81	10828.416	1030
25165	-0.32	-4.42	0.77	-1656.33	-2233.05	10828.421	1030
25170	-0.65	-5.11	0.88	-1656.13	-2233.21	10828.426	1030
25175	-0.50	-4.55	0.67	-1656.40	-2232.77	10828.430	1030
25180	-0.53	-4.04	0.71	-1656.65	-2231.11	10828.436	1030
25185	-0.12	-2.59	0.54	-1657.28	-2228.50	10828.438	1030
25190	-0.36	-2.93	0.57	-1657.65	-2228.22	10828.444	1030
25195	0.08	-2.46	0.46	-1658.08	-2229.52	10828.451	1030
25200	0.14	-4.37	0.74	-1658.00	-2229.04	10828.454	1030
25205	-0.07	-3.43	0.68	-1658.19	-2227.03	10828.461	1030
25210	-0.06	-3.30	0.62	-1658.21	-2229.69	10828.467	1030
25215	-0.05	-4.91	0.88	-1659.70	-2230.84	10828.469	1030
25220	0.10	-3.55	0.74	-1659.57	-2231.78	10828.476	1030
25225	0.14	-1.54	0.45	-1660.79	-2233.28	10828.482	1030
25230	0.34	-3.07	0.64	-1660.55	-2236.86	10828.484	1030
25235	-0.02	-3.21	0.61	-1660.56	-2231.93	10828.492	1030
25240	-0.10	-3.97	0.78	-1660.50	-2230.84	10828.496	1030
25245	0.04	-3.12	0.72	-1660.98	-2235.11	10828.503	1030
25250	0.08	-3.06	0.65	-1661.69	-2233.57	10828.506	1030
25255	-0.57	-3.99	0.76	-1661.86	-2231.63	10828.513	1030
25260	-0.28	-4.60	0.85	-1661.70	-2232.60	10828.515	1030
25265	-0.47	-4.15	0.87	-1662.57	-2233.63	10828.521	1030
25270	-0.34	-3.59	0.73	-1663.27	-2235.09	10828.526	1030
25275	-0.25	-2.60	0.59	-1663.56	-2235.05	10828.531	1030
25280	-0.44	-3.98	0.77	-1664.06	-2237.20	10828.535	1030
25285	-0.43	-3.00	0.72	-1663.91	-2237.36	10828.539	1030
25290	-0.22	-2.30	0.60	-1663.92	-2234.18	10828.547	1030
25295	-0.25	-2.64	0.63	-1664.56	-2234.76	10828.552	1030
25300	0.11	-4.74	0.93	-1665.47	-2237.93	10828.557	1030
25305	-0.38	-4.06	0.85	-1665.47	-2239.52	10828.560	1030
25310	-0.68	-4.38	0.93	-1666.00	-2239.58	10828.568	1030
25315	0.02	-1.68	0.59	-1666.03	-2235.85	10828.569	1030
25320	-0.39	-3.32	0.78	-1666.01	-2243.42	10828.577	1030
25325	0.13	-3.58	0.81	-1665.92	-2240.90	10828.578	1030
25330	-0.14	-4.83	1.00	-1667.24	-2241.60	10828.587	1030
25335	-0.09	-2.87	0.71	-1667.43	-2241.49	10828.592	1030
25340	-0.32	-3.34	0.79	-1668.05	-2242.60	10828.596	1030
25345	-0.14	-3.62	0.85	-1668.33	-2242.01	10828.600	1030
25350	0.33	-3.35	0.88	-1668.52	-2239.97	10828.607	1030
25355	0.12	-4.01	0.91	-1668.21	-2241.00	10828.609	1030
25360	0.09	-2.36	0.56	-1669.27	-2242.76	10828.617	1030
25365	0.14	-3.33	0.87	-1669.42	-2239.13	10828.620	1030
25370	-0.29	-1.79	0.65	-1669.25	-2241.39	10828.625	1030
25375	0.33	-2.72	0.80	-1669.33	-2239.21	10828.631	1030
25380	-0.66	-3.16	0.84	-1670.13	-2243.05	10828.634	1030
25385	-0.35	-3.68	0.92	-1670.77	-2241.72	10828.641	1030
25390	0.66	-4.07	0.88	-1671.28	-2246.22	10828.648	1030
25395	-0.32	-3.69	0.92	-1671.32	-2242.78	10828.650	1030
25400	-0.37	-2.59	0.82	-1671.41	-2242.39	10828.655	1030
25405	-0.45	-1.85	0.67	-1671.58	-2243.45	10828.662	1030
25410	-0.57	-1.09	0.55	-1671.74	-2244.05	10828.666	1030
25415	-0.33	-4.19	0.97	-1673.00	-2243.68	10828.670	1030
25420	-0.37	-3.27	0.87	-1673.04	-2243.74	10828.674	1030
25425	-0.30	-2.97	0.87	-1673.49	-2248.10	10828.680	1030
25430	-0.34	-3.32	0.91	-1673.75	-2247.36	10828.686	1030
25435	0.02	-2.04	0.71	-1673.95	-2248.13	10828.688	1030
25440	-0.81	-3.37	0.95	-1673.66	-2247.00	10828.696	1030
25445	-0.47	-4.68	1.09	-1675.09	-2249.45	10828.702	1030
25450	-0.00	-3.92	0.97	-1675.02	-2245.86	10828.703	1030
25455	0.26	-4.04	1.03	-1675.07	-2245.95	10828.713	1030
25460	0.04	-3.07	0.89	-1675.04	-2246.31	10828.717	1030
25465	0.01	-1.59	0.76	-1676.28	-2245.70	10828.719	1030
25470	-0.40	-2.93	0.92	-1676.56	-2247.24	10828.726	1030
25475	-0.35	-3.68	0.96	-1677.14	-2249.17	10828.732	1030
25480	-0.58	-3.51	1.01	-1677.39	-2248.40	10828.734	1030
25485	-0.21	-2.22	0.85	-1677.33	-2249.10	10828.741	1030
25490	-0.39	-3.91	1.04	-1677.44	-2250.70	10828.747	1030
25495	-0.33	-2.09	0.81	-1678.68	-2247.60	10828.750	1030
25500	-0.36	-2.30	0.90	-1678.80	-2248.72	10828.755	1030
25505	-0.06	-2.47	0.88	-1679.02	-2248.75	10828.760	1030
25510	0.34	-2.98	0.96	-1679.76	-2250.54	10828.766	1030
25515	-0.20	-3.14	0.91	-1679.58	-2251.03	10828.771	1030
25520	-0.11	-3.68	1.10	-1679.65	-2251.13	10828.776	1030
25525	-0.15	-2.71	0.94	-1679.84	-2251.57	10828.780	1030
25530	-0.26	-3.09	0.98	-1680.90	-2252.37	10828.787	1030
25535	-0.38	-4.85	1.18	-1681.06	-2254.00	10828.789	1030
25540	-0.10	-2.00	0.88	-1681.20	-2255.85	10828.797	1030
25545	-0.33	-0.76	0.71	-1681.11	-2254.39	10828.798	1030
25550	0.36	-2.42	0.95	-1682.22	-2255.26	10828.807	1030
25555	-0.84	-2.74	0.96	-1682.42	-2255.04	10828.811	1030
25560	-1.44	-3.31	1.04	-1683.02	-2257.19	10828.817	1030
25565	-0.41	-3.55	1.08	-1683.12	-2256.58	10828.821	1030
25570	-1.59	-2.07	0.86	-1682.28	-2254.15	10828.828	1030
25575	0.10	-2.43	0.91	-1683.04	-2257.57	10828.828	1030
25580	-0.64	-2.80	1.02	-1683.98	-2253.35	10828.837	1030
25585	-0.65	-1.42	0.84	-1684.60	-2253.95	10828.842	1030
25590	0.29	-2.20	0.91	-1685.50	-2252.25	10828.848	1030
25595	-0.29	-3.14	1.00	-1685.64	-2250.59	10828.851	1030
25600	-0.05	-3.63	1.16	-1685.64	-2253.07	10828.857	1030
25605	0.36	-1.59	0.88	-1685.61	-2257.95	10828.859	1030
25610	-0.18	-2.38	0.97	-1686.11	-2257.88	10828.866	1030
25615	-0.31	-1.97	0.91	-1686.93	-2260.29	10828.873	1030
25620	0.06	-3.54	1.12	-1686.85	-2260.16	10828.875	1030
25625	-0.56	-2.67	1.04	-1686.92	-2256.78	10828.882	1030
25630	-0.03	-1.15	0.86	-1686.70	-2257.19	10828.884	1030
25635	-0.52	-2.16	1.00	-1688.03	-2255.82	10828.891	1030
25640	-0.49	-2.20	1.02	-1688.39	-2255.52	10828.896	1030
25645	0.04	-3.90	1.25	-1689.01	-2259.06	10828.903	1030
25650	-0.17	-3.43	1.09	-1688.89	-2259.15	10828.906	1030
25655	-0.60	-2.76	1.08	-1688.86	-2265.90	10828.913	1030
25660	-0.08	-2.15	1.01	-1688.77	-2266.68	10828.915	1030
25665	-0.14	-1.81	1.02	-1690.02	-2266.25	10828.920	1030
25670	-0.46	-1.68	0.96	-1690.34	-2262.99	10828.923	1030
25675	-0.18	-3.11	1.16	-1691.02	-2267.97	10828.931	1030
25680	0.45	-3.86	1.22	-1691.08	-2266.68	10828.936	1030
25685	0.36	-4.48	1.38	-1691.07	-2270.77	10828.943	1030
25690	-0.36	-2.21	1.05	-1691.18	-2272.35	10828.946	1030
25695	0.25	-2.96	1.16	-1692.30	-2269.10	10828.951	1030
25700	-0.22	-1.54	0.99	-1692.29	-2267.39	10828.953	1030
25705	-0.17	-1.66	1.05	-1693.15	-2265.44	10828.961	1030
25710	-0.63	-1.41	1.01	-1693.18	-2265.64	10828.967	1030
25715	-0.47	-1.44	0.93	-1693.21	-2265.03	10828.969	1030
25720	0.16	-2.75	1.12	-1693.34	-2266.20	10828.976	1030
25725	-1.00	-2.02	1.17	-1695.54	-2266.05	10828.983	1030
25730	-0.38	-2.33	1.13	-1694.63	-2267.24	10828.984	1030
25735	-0.94	-1.90	1.08	-1694.72	-2263.94	10828.991	1030
25740	-0.23	-3.29	1.26	-1694.85	-2264.30	10828.998	1030
25745	-0.43	-1.86	1.09	-1695.13	-2265.53	10829.000	1030
25750	-0.57	-1.97	1.12	-1696.12	-2265.02	10829.005	1030
25755	-0.48	-2.79	1.20	-1696.29	-2268.03	10829.010	1030
25760	0.08	-3.15	1.27	-1696.95	-2266.77	10829.015	1030
25765	0.16	-2.74	1.25	-1696.84	-2264.48	10829.019	1030
25770	-0.57	-0.85	1.10	-1696.74	-2267.46	10829.028	1030
25775	-0.33	-2.49	1.18	-1696.90	-2266.19	10829.031	1030
25780	-0.40	-1.25	1.04	-1697.36	-2267.91	10829.034	1030
25785	-0.41	-2.24	1.15	-1697.58	-2268.98	10829.041	1030
25790	0.37	-3.96	1.39	-1697.36	-2270.23	10829.047	1030
25795	-0.58	-2.09	1.17	-1697.73	-2269.98	10829.048	1030
25800	-0.37	-2.26	1.20	-1698.81	-2268.82	10829.056	1030
25805	-0.13	-2.61	1.30	-1699.36	-2268.92	10829.061	1030
25810	-0.93	-2.86	1.35	-1700.38	-2273.85	10829.068	1030
25815	-0.51	-2.33	1.26	-1700.87	-2269.52	10829.071	1030
25820	-0.65	-3.10	1.32	-1700.44	-2269.88	10829.076	1030
25825	-0.19	-3.60	1.37	-1700.61	-2267.75	10829.078	1030
25830	-0.87	-2.63	1.31	-1701.25	-2271.82	10829.085	1030
25835	-0.11	-2.40	1.23	-1702.02	-2272.94	10829.092	1030
25840	0.29	-3.11	1.37	-1702.74	-2271.79	10829.094	1030
25845	-0.29	-3.68	1.44	-1702.85	-2272.11	10829.102	1030
25850	-0.01	-3.25	1.36	-1702.80	-2272.98	10829.106	1030
25855	-0.76	-1.85	1.22	-1702.64	-2269.84	10829.110	1030
25860	-0.11	-1.73	1.24	-1702.90	-2269.84	10829.116	1030
25865	0.01	-3.33	1.41	-1704.19	-2271.71	10829.121	1030
25870	0.12	-3.45	1.44	-1704.23	-2272.03	10829.125	1030
25875	-0.30	-3.15	1.43	-1704.94	-2273.36	10829.132	1030
25880	-0.46	-0.67	1.06	-1705.13	-2274.76	10829.134	1030
25885	-0.27	-0.82	1.19	-1705.21	-2274.09	10829.140	1031
25890	-0.46	-0.85	1.10	-1705.06	-2272.44	10829.144	1031
25895	-0.21	-3.39	1.41	-1703.91	-2270.96	10829.152	1031
25900	-0.13	-3.26	1.36	-1703.68	-2273.44	10829.156	1031
25905	0.09	-2.43	1.18	-1703.81	-2277.43	10829.163	1031
25910	-0.10	-2.17	1.32	-1704.00	-2274.00	10829.167	1031
25915	-0.08	-1.60	1.20	-1702.76	-2270.89	10829.171	1031
25920	-0.38	-2.98	1.31	-1702.35	-2271.90	10829.173	1031
25925	-1.02	-1.21	1.13	-1701.30	-2269.89	10829.183	1031
25930	-0.26	-2.81	1.34	-1701.51	-2274.45	10829.186	1031
25935	-0.37	-2.08	1.21	-1701.72	-2274.70	10829.189	1031
25940	-0.25	-1.78	1.22	-1701.68	-2273.62	10829.196	1031
25945	-0.08	-2.18	1.22	-1701.47	-2271.54	10829.201	1031
25950	0.26	-3.52	1.33	-1700.35	-2271.43	10829.203	1031
25955	-1.88	-1.55	1.16	-1700.10	-2267.07	10829.213	1031
25960	-0.61	-2.23	1.25	-1699.99	-2271.28	10829.217	1031
25965	-0.35	-3.03	1.32	-1700.30	-2270.11	10829.219	1031
25970	-0.43	-2.75	1.25	-1700.07	-2268.43	10829.225	1031
25975	-0.55	-3.20	1.35	-1699.93	-2271.73	10829.230	1031
25980	-0.15	-0.97	1.00	-1698.46	-2268.60	10829.234	1031
25985	-0.28	-1.69	1.10	-1698.37	-2272.26	10829.240	1031
25990	-0.64	-2.69	1.25	-1698.64	-2271.34	10829.247	1031
25995	-0.40	-3.51	1.35	-1698.77	-2270.28	10829.250	1031
26000	-1.12	-2.55	1.25	-1697.74	-2264.30	10829.256	1031
26005	-0.92	-2.45	1.20	-1697.47	-2265.10	10829.259	1031
26010	-0.43	-2.80	1.18	-1696.58	-2263.54	10829.266	1031
26015	-0.11	-3.62	1.24	-1696.48	-2266.38	10829.271	1031
26020	-0.81	-2.13	1.10	-1696.28	-2267.14	10829.277	1031
26025	-0.45	-1.95	1.10	-1696.38	-2268.92	10829.281	1031
26030	-0.08	-2.94	1.16	-1695.48	-2265.46	10829.287	1031
26035	-0.54	-1.98	1.08	-1695.20	-2263.23	10829.291	1031
26040	-0.69	-2.33	1.15	-1694.73	-2258.92	10829.298	1031
26045	0.17	-2.89	1.20	-1694.32	-2263.34	10829.298	1031
26050	0.23	-4.60	1.31	-1694.38	-2263.49	10829.307	1031
26055	-0.96	-2.86	1.21	-1694.49	-2265.04	10829.311	1031
26060	-0.11	-2.93	1.17	-1693.39	-2264.66	10829.317	1031
26065	-0.23	-0.93	0.98	-1693.05	-2262.33	10829.322	1031
26070	-0.22	-3.20	1.20	-1692.99	-2262.71	10829.327	1031
26075	0.03	-3.36	1.23	-1692.99	-2268.04	10829.329	1031
26080	-0.06	-3.82	1.26	-1692.22	-2265.89	10829.337	1031
26085	0.06	-3.12	1.14	-1691.35	-2266.37	10829.342	1031
26090	-0.72	-3.35	1.22	-1691.44	-2264.65	10829.344	1031
26095	-0.13	-1.76	1.01	-1690.86	-2264.53	10829.351	1031
26100	-0.36	-2.44	1.06	-1690.84	-2260.30	10829.356	1031
26105	-0.43	-2.23	1.08	-1690.85	-2258.99	10829.360	1031
26110	0.06	-3.68	1.16	-1690.16	-2260.23	10829.365	1031
26115	0.05	-2.40	1.05	-1689.18	-2260.12	10829.371	1031
26120	-0.13	-2.59	1.12	-1689.55	-2258.46	10829.375	1031
26125	0.21	-2.23	1.01	-1688.76	-2258.86	10829.382	1031
26130	-0.04	-1.52	0.94	-1688.89	-2261.13	10829.385	1031
26135	-0.64	-2.89	1.12	-1689.01	-2260.63	10829.390	1031
26140	0.03	-3.43	1.12	-1688.82	-2261.04	10829.394	1031
26145	-0.19	-3.05	1.05	-1686.96	-2263.37	10829.402	1031
26150	0.07	-3.40	1.15	-1687.53	-2263.60	10829.406	1031
26155	-0.24	-2.74	0.97	-1686.96	-2262.66	10829.413	1031
26160	-0.75	-2.59	1.02	-1687.21	-2263.51	10829.417	1031
26165	-0.40	-1.93	0.92	-1686.45	-2256.39	10829.421	1031
26170	-0.24	-2.93	1.04	-1685.84	-2258.99	10829.423	1031
26175	0.52	-2.97	0.99	-1685.39	-2258.14	10829.432	1031
26180	-0.22	-2.66	1.00	-1685.08	-2256.81	10829.436	1031
26185	-0.01	-2.77	1.07	-1685.08	-2255.92	10829.442	1031
26190	-0.68	-2.71	1.01	-1685.44	-2256.82	10829.446	1031
26195	0.10	-3.22	1.02	-1684.28	-2255.25	10829.451	1031
26200	0.03	-3.18	1.06	-1683.89	-2254.40	10829.453	1031
26205	0.27	-3.34	1.16	-1683.80	-2260.29	10829.462	1031
26210	-0.19	-2.89	1.01	-1683.26	-2254.70	10829.467	1031
26215	-0.23	-1.81	0.87	-1683.39	-2255.48	10829.469	1031
26220	-0.27	-3.24	1.04	-1683.07	-2256.14	10829.476	1031
26225	-0.33	-2.43	1.00	-1683.08	-2255.09	10829.482	1031
26230	-0.05	-2.84	0.96	-1682.18	-2249.36	10829.485	1031
26235	-0.65	-2.59	0.90	-1681.43	-2250.82	10829.490	1031
26240	-0.10	-2.62	1.07	-1682.02	-2253.79	10829.497	1031
26245	-0.10	-3.08	1.03	-1681.62	-2254.58	10829.500	1031
26250	-0.28	-1.96	0.89	-1680.71	-2251.31	10829.505	1031
26255	-0.57	-1.98	0.84	-1680.49	-2248.69	10829.509	1031
26260	-0.75	-2.39	0.90	-1679.63	-2249.99	10829.516	1031
26265	-0.48	-1.57	0.79	-1679.56	-2245.48	10829.519	1031
26270	0.15	-4.45	0.94	-1679.64	-2251.29	10829.527	1031
26275	-0.58	-2.48	0.89	-1679.61	-2249.24	10829.531	1031
26280	0.12	-1.93	0.87	-1678.56	-2248.65	10829.535	1031
26285	-0.25	-3.08	0.91	-1678.15	-2246.86	10829.541	1031
26290	-1.04	-3.50	0.84	-1676.62	-2243.88	10829.547	1031
26295	0.05	-2.62	0.89	-1677.38	-2245.52	10829.549	1031
26300	0.36	-3.99	1.02	-1677.65	-2244.46	10829.556	1031
26305	-0.66	-3.84	1.03	-1677.29	-2241.31	10829.561	1031
26310	-0.26	-2.74	0.91	-1676.71	-2243.86	10829.565	1031
26315	-0.54	-3.21	0.91	-1676.10	-2243.15	10829.572	1031
26320	0.26	-1.80	0.69	-1675.95	-2241.78	10829.577	1031
26325	-0.28	-2.48	0.80	-1675.89	-2240.44	10829.579	1031
26330	-0.22	-3.95	1.08	-1675.69	-2244.68	10829.585	1031
26335	-0.17	-4.19	0.98	-1674.56	-2245.32	10829.592	1031
26340	-0.10	-2.93	0.87	-1674.56	-2242.00	10829.594	1031
26345	-0.37	-2.90	0.84	-1674.06	-2244.07	10829.602	1031
26350	-0.47	-1.96	0.71	-1673.87	-2243.67	10829.605	1031
26355	-0.04	-2.19	0.71	-1674.03	-2241.44	10829.611	1031
26360	-0.52	-2.73	0.84	-1673.91	-2243.62	10829.616	1031
26365	-0.09	-3.18	0.88	-1672.88	-2242.89	10829.621	1031
26370	1.11	-5.01	1.06	-1672.80	-2241.36	10829.625	1031
26375	-0.36	-3.60	0.97	-1672.25	-2240.03	10829.632	1031
26380	-0.26	-2.15	0.67	-1671.76	-2242.58	10829.633	1031
26385	-0.09	-2.24	0.73	-1672.04	-2240.80	10829.640	1031
26390	-0.42	-3.12	0.81	-1671.99	-2237.12	10829.644	1031
26395	-0.35	-3.29	0.94	-1670.28	-2235.64	10829.652	1031
26400	-0.35	-3.49	0.86	-1670.49	-2236.55	10829.656	1031
26405	-0.01	-1.66	0.72	-1670.44	-2241.08	10829.663	1031
26410	-0.45	-1.59	0.58	-1670.39	-2240.03	10829.667	1031
26415	-1.05	-1.11	0.54	-1669.41	-2235.64	10829.670	1031
26420	0.02	-2.01	0.62	-1668.88	-2233.62	10829.673	1031
26425	-0.82	-2.55	0.72	-1668.69	-2231.00	10829.681	1031
26430	-0.19	-2.43	0.64	-1668.71	-2234.18	10829.687	1031
26435	-0.42	-2.08	0.56	-1668.69	-2233.66	10829.692	1031
26440	0.04	-4.63	1.00	-1668.35	-2234.11	10829.697	1031
26445	0.45	-3.96	0.87	-1667.88	-2240.08	10829.701	1031
26450	-0.18	-4.49	0.92	-1666.85	-2239.06	10829.703	1031
26455	-0.20	-3.68	0.90	-1667.01	-2239.77	10829.710	1031
26460	-0.68	-2.94	0.75	-1666.68	-2234.46	10829.717	1031
26465	-0.91	-3.01	0.81	-1666.68	-2236.17	10829.719	1031
26470	-0.22	-2.55	0.68	-1666.62	-2235.27	10829.726	1031
26475	-0.73	-2.22	0.61	-1666.76	-2234.06	10829.730	1031
26480	-0.06	-2.70	0.70	-1665.23	-2238.59	10829.734	1031
26485	-0.16	-2.49	0.64	-1664.84	-2241.81	10829.740	1031
26490	-0.67	-2.08	0.57	-1664.60	-2239.52	10829.747	1031
26495	-0.08	-3.58	0.77	-1664.48	-2233.48	10829.750	1031
26500	-0.54	-3.93	0.82	-1664.07	-2232.23	10829.757	1031
26505	-0.17	-3.41	0.76	-1664.21	-2229.77	10829.760	1031
26510	-0.60	-3.96	0.73	-1662.62	-2232.99	10829.766	1031
26515	-0.58	-4.27	0.79	-1662.63	-2236.14	10829.771	1031
26520	-0.33	-3.31	0.69	-1662.68	-2234.62	10829.777	1031
26525	-0.13	-1.19	0.44	-1662.75	-2236.17	10829.781	1031
26530	-0.42	-3.33	0.66	-1661.84	-2234.69	10829.786	1031
26535	-0.56	-2.03	0.45	-1661.56	-2235.99	10829.791	1031
26540	0.06	-2.58	0.61	-1661.11	-2235.81	10829.796	1031
26545	-0.35	-2.28	0.52	-1660.74	-2232.65	10829.798	1031
26550	0.05	-4.72	0.78	-1661.05	-2229.56	10829.806	1031
26555	-0.23	-3.65	0.70	-1660.88	-2230.15	10829.811	1031
26560	0.08	-2.09	0.46	-1660.29	-2232.69	10829.814	1031
26565	-0.42	-3.39	0.66	-1659.45	-2232.17	10829.822	1031
26570	-0.31	-3.76	0.70	-1659.48	-2230.38	10829.826	1031
26575	0.00	-2.21	0.37	-1658.30	-2231.36	10829.829	1031
26580	-0.42	-2.27	0.53	-1658.74	-2228.95	10829.835	1031
26585	-0.05	-4.19	0.75	-1658.76	-2232.35	10829.842	1031
26590	-0.21	-3.53	0.57	-1658.26	-2233.75	10829.844	1031
26595	-0.53	-3.35	0.57	-1657.50	-2231.46	10829.852	1031
26600	0.38	-2.78	0.50	-1657.04	-2234.68	10829.856	1031
26605	0.26	-2.46	0.44	-1657.13	-2228.88	10829.862	1031
26610	0.04	-4.19	0.68	-1657.23	-2230.89	10829.866	1031
26615	-0.54	-3.04	0.55	-1656.16	-2230.81	10829.873	1031
26620	-0.43	-4.03	0.68	-1655.64	-2228.21	10829.875	1031
26625	-0.63	-6.08	0.83	-1655.54	-2227.86	10829.882	1031
26630	-0.35	-4.58	0.71	-1654.98	-2226.85	10829.885	1031
26635	-0.43	-3.00	0.49	-1654.68	-2230.00	10829.893	1031
26640	-0.03	-3.91	0.61	-1654.93	-2229.34	10829.895	1031
26645	0.52	-4.54	0.67	-1654.12	-2227.41	10829.902	1031
26650	-0.53	-4.93	0.70	-1653.83	-2228.76	10829.906	1031
26655	0.10	-4.23	0.65	-1653.29	-2228.16	10829.911	1031
26660	0.08	-3.65	0.54	-1652.88	-2228.06	10829.917	1031
26665	-0.61	-2.90	0.43	-1653.19	-2224.28	10829.921	1031
26670	0.27	-3.66	0.56	-1653.07	-2226.14	10829.923	1031
26675	-0.15	-4.32	0.66	-1652.62	-2226.95	10829.931	1031
26680	-0.08	-4.53	0.67	-1651.79	-2223.03	10829.936	1031
26685	-0.28	-3.56	0.52	-1651.80	-2222.10	10829.941	1031
26690	0.14	-4.09	0.52	-1651.45	-2225.31	10829.946	1031
26695	0.44	-4.22	0.55	-1651.42	-2225.62	10829.951	1031
26700	-0.11	-4.62	0.60	-1650.13	-2226.60	10829.953	1031
26705	-0.30	-3.63	0.48	-1650.11	-2225.06	10829.960	1031
26710	-0.88	-3.36	0.36	-1649.35	-2220.46	10829.967	1031
26715	-0.48	-4.11	0.53	-1649.13	-2223.68	10829.969	1031
26720	0.29	-4.75	0.58	-1649.13	-2223.79	10829.977	1031
26725	0.40	-2.74	0.34	-1649.09	-2221.38	10829.981	1031
26730	0.60	-4.06	0.40	-1648.17	-2223.51	10829.984	1031
26735	-0.13	-4.55	0.60	-1647.84	-2220.52	10829.991	1031
26740	-0.60	-3.81	0.48	-1647.19	-2218.78	10829.997	1031
26745	-0.55	-5.25	0.66	-1647.06	-2221.06	10830.000	1031
26750	-0.99	-4.44	0.48	-1646.97	-2218.58	10830.007	1031
26755	-0.13	-5.02	0.56	-1646.95	-2221.52	10830.011	1031
26760	-0.14	-4.87	0.56	-1646.07	-2221.31	10830.016	1031
26765	-0.03	-4.04	0.42	-1645.63	-2217.25	10830.019	1031
26770	-0.32	-4.25	0.49	-1645.37	-2216.70	10830.027	1031
26775	0.16	-5.68	0.66	-1645.15	-2217.56	10830.031	1031
26780	-0.13	-5.38	0.65	-1645.07	-2216.98	10830.036	1031
26785	-0.36	-4.32	0.45	-1644.90	-2217.98	10830.042	1031
26790	-0.34	-3.85	0.31	-1644.89	-2219.56	10830.045	1031
26795	-0.12	-5.06	0.51	-1643.51	-2216.28	10830.052	1031
26800	0.22	-3.99	0.39	-1643.58	-2214.39	10830.054	1031
26805	-0.26	-3.67	0.30	-1643.35	-2216.44	10830.062	1031
26810	-0.06	-4.61	0.47	-1643.51	-2214.81	10830.063	1031
26815	0.16	-3.97	0.34	-1642.33	-2212.98	10830.072	1031
26820	0.14	-3.61	0.31	-1642.32	-2215.08	10830.076	1031
26825	-0.36	-5.88	0.63	-1641.59	-2212.61	10830.080	1031
26830	-0.43	-4.58	0.41	-1641.70	-2212.42	10830.085	1031
26835	-0.45	-5.57	0.58	-1641.56	-2215.51	10830.092	1031
26840	0.30	-5.09	0.46	-1641.51	-2217.34	10830.094	1031
26845	0.10	-5.64	0.48	-1640.32	-2217.78	10830.102	1031
26850	0.17	-4.92	0.47	-1640.11	-2214.67	10830.106	1031
26855	-0.50	-5.25	0.52	-1640.16	-2212.13	10830.113	1031
26860	0.14	-5.28	0.52	-1639.97	-2213.14	10830.117	1031
26865	-0.53	-5.17	0.40	-1639.00	-2208.68	10830.123	1031
26870	-0.96	-5.52	0.44	-1638.59	-2208.40	10830.125	1031
26875	0.19	-5.70	0.53	-1638.18	-2207.52	10830.132	1031
26880	0.32	-5.74	0.55	-1638.06	-2207.91	10830.136	1031
26885	0.25	-4.89	0.40	-1638.26	-2209.62	10830.141	1031
26890	-0.36	-5.52	0.47	-1638.18	-2210.48	10830.146	1031
26895	-0.11	-5.05	0.47	-1637.77	-2211.03	10830.152	1031
26900	-0.14	-4.10	0.36	-1636.62	-2212.65	10830.156	1031
26905	-0.03	-5.09	0.45	-1636.73	-2211.84	10830.160	1031
26910	-0.24	-5.01	0.41	-1635.96	-2210.15	10830.165	1031
26915	0.18	-4.84	0.37	-1635.55	-2206.88	10830.171	1031
26920	-0.14	-2.26	0.18	-1635.96	-2203.04	10830.178	1031
26925	-0.28	-3.63	0.30	-1635.98	-2207.43	10830.179	1031
26930	-0.38	-4.24	0.35	-1634.85	-2208.20	10830.186	1031
26935	0.37	-5.16	0.41	-1634.48	-2205.60	10830.189	1031
26940	-0.48	-4.37	0.28	-1633.67	-2202.77	10830.195	1031
26945	0.34	-5.46	0.43	-1633.73	-2202.40	10830.201	1031
26950	0.19	-6.00	0.45	-1633.64	-2205.90	10830.203	1031
26955	-0.24	-5.63	0.41	-1633.65	-2207.76	10830.212	1031
26960	-0.33	-4.70	0.37	-1632.46	-2205.66	10830.217	1031
26965	0.05	-6.43	0.53	-1632.35	-2206.35	10830.219	1031
26970	2.24	-5.51	0.50	-1632.23	-2197.30	10830.228	1031
26975	0.34	-5.24	0.38	-1632.21	-2199.51	10830.232	1031
26980	0.37	-4.99	0.34	-1631.23	-2199.84	10830.234	1031
26985	0.39	-6.35	0.51	-1630.84	-2198.32	10830.241	1031
26990	0.88	-5.61	0.39	-1629.89	-2195.64	10830.248	1031
26995	0.04	-6.34	0.50	-1630.16	-2198.88	10830.250	1031
27000	0.44	-7.47	0.69	-1630.03	-2200.90	10830.257	1031
27005	0.05	-5.84	0.48	-1629.97	-2202.95	10830.261	1031
27010	0.25	-6.33	0.52	-1629.65	-2202.04	10830.266	1031
27015	-0.30	-7.87	0.66	-1628.64	-2200.79	10830.268	1031
27020	0.17	-7.01	0.56	-1628.31	-2198.29	10830.274	1031
27025	-0.18	-5.35	0.41	-1627.93	-2197.24	10830.281	1031
27030	-0.26	-5.80	0.44	-1627.86	-2199.66	10830.286	1031
27035	-0.19	-5.87	0.49	-1627.62	-2199.73	10830.292	1031
27040	-0.03	-5.81	0.49	-1627.61	-2199.53	10830.296	1031
27045	0.21	-5.43	0.43	-1626.31	-2201.10	10830.300	1031
27050	0.41	-5.46	0.38	-1626.17	-2202.87	10830.306	1031
27055	-0.44	-5.08	0.38	-1625.82	-2202.60	10830.312	1031
27060	-0.20	-5.29	0.41	-1626.10	-2203.87	10830.313	1031
27065	-0.20	-6.17	0.46	-1624.91	-2199.72	10830.322	1031
27070	-0.08	-6.19	0.42	-1624.38	-2200.73	10830.326	1031
27075	-1.36	-6.28	0.56	-1623.97	-2199.35	10830.332	1031
27080	-0.06	-6.00	0.45	-1623.77	-2202.33	10830.337	1031
27085	-0.16	-4.11	0.35	-1623.59	-2199.05	10830.343	1031
27090	0.44	-5.38	0.43	-1623.61	-2198.95	10830.344	1031
27095	-0.47	-6.91	0.55	-1623.01	-2195.66	10830.352	1031
27100	-0.01	-7.00	0.57	-1622.45	-2197.04	10830.357	1031
27105	0.08	-7.40	0.52	-1621.98	-2195.22	10830.359	1031
27110	-0.13	-6.84	0.51	-1621.88	-2197.87	10830.366	1031
27115	0.46	-7.21	0.61	-1621.73	-2195.63	10830.372	1031
27120	-0.24	-6.79	0.55	-1621.88	-2193.95	10830.375	1031
27125	0.29	-6.31	0.49	-1621.85	-2196.21	10830.380	1031
27130	0.05	-6.42	0.54	-1620.60	-2195.28	10830.385	1031
27135	0.01	-7.35	0.58	-1620.43	-2199.78	10830.390	1031
27140	-0.12	-8.68	0.69	-1619.56	-2195.92	10830.396	1031
27145	-0.52	-7.40	0.62	-1619.94	-2197.12	10830.400	1031
27150	-0.10	-6.21	0.52	-1619.85	-2195.11	10830.406	1031
27155	0.14	-6.24	0.48	-1619.80	-2193.01	10830.411	1031
27160	0.27	-6.59	0.57	-1618.51	-2193.11	10830.416	1031
27165	0.85	-6.09	0.56	-1618.58	-2193.09	10830.421	1031
27170	0.29	-8.40	0.61	-1618.08	-2195.57	10830.427	1031
27175	-0.38	-6.86	0.51	-1618.20	-2197.69	10830.430	1031
27180	-0.64	-6.61	0.58	-1616.75	-2188.95	10830.436	1031
27185	0.12	-7.89	0.59	-1616.85	-2188.89	10830.439	1031
[truncated: 14,811 more rows]
