# Supplementary material for: Structural characterization of the saxitoxin-targeting APTSTX1 aptamer using optical tweezers and molecular dynamics simulations
Source: PLoS One. 2019 Nov 7;14(11):e0222468. doi: 10.1371/journal.pone.0222468 (PMC6837747; doi:10.1371/journal.pone.0222468)
Supplement: S1 File — Data repository, aptamer control condition and aptamer under SXT. (ZIP) [file pone.0222468.s005.zip › Data/Data/August/080815/10bnCOM.txt]

Instrument name = Christians toy
*****Calibration values *****
TrapA Temperature Fudge	-0.400000
TrapB Temperature Fudge	-1.550000
TrapA Force Sensitivity	0.025700	0.026000	0.032000
TrapB Force Sensitivity	0.026200	0.027400	0.032000
TrapA Lever Sensitivity	15000.000000	14500.000000	0.000000
TrapB Lever Sensitivity	15200.000000	14500.000000	0.000000
Motor Threshold	20	20	20
*****Initial Preference Settings*****
ForceRateDiv	1
ForceGain	32
PosRateDivA	3
PosRateDivB	3
PositionGainA	32
PositionGainB	32
GotoSpeedX	10
GotoSpeedY	10
GotoSpeedZ	5
MaxDataFileSize	10000000
HopDistance	2
*CycleCount/n____	1
*A_PsdX__________	0
*A_PsdY__________	0
*A_PsdSum________	0
*A_Iris__________	0
*A_LeverX________	0
*A_LeverY________	0
*A_LeverSum______	0
*B_PsdX__________	0
*B_PsdY__________	0
*B_PsdSum________	0
*B_Iris__________	0
*B_LeverX________	0
*B_LeverY________	0
*B_LeverSum______	0
*A_Temperature___	0
*B_Temperature___	0
*X_force_________	1
*Y_force_________	1
*Z_force_________	1
*Tension_________	0
*A_dist-X________	0
*A_dist-Y________	1
*B_dist-X________	0
*B_dist-Y________	1
*Motor_X_________	0
*Motor_Y_________	0
*Motor_Z_________	0
*MotorVel_X______	0
*MotorVel_Y______	0
*MotorVel_Z______	0
*A_trapPIC_Err___	0
*B_trapPIC_Err___	0
*comPIC_Err______	0
*A_CycleCount____	0
*B_CycleCount____	0
*Motor_CycleCount	0
*time(sec)_______	1
*Status__________	1
*Null____________	0
samples/line_HI	400
samples/line_LO	20
goto0	8388608	8388608	8388608
goto1	8411736	8394822	8402837
goto2	8450028	8417272	8403086
goto3	8447226	8363526	8403898
goto4	8422772	8353948	8399333
goto5	8388608	8388608	8388608
goto6	8388608	8388608	8388608
goto7	8388608	8388608	8388608
goto8	8388608	8388608	8388608
goto9	8388608	8388608	8388608
yourXYZint	123	456	789
MaxForceP1	7.000000
MinForceP1	2.000000
PullRateP1	100.000000
refoldTime1	0.000000
unfoldTime1	0.000000
MaxForceP2	75.000000
MinForceP2	2.000000
PullRateP2	1000.000000
refoldTime2	0.000000
unfoldTime2	0.000000
MaxForceP3	10.000000
MinForceP3	-10.000000
PullRateP3	1.000000
refoldTime3	2.000000
unfoldTime3	2.000000
constForce1	12.000000
constForce2	20.000000
yourFloat	1.234000
yourXYZfloat	1.000000	2.000000	3.000000
*****End Initial Preference Settings*****

Zero-Force Offsets (pN)  -1.677443	4.395413	-42.441811
0	trapA_Empty_PSD_Sum = 20841
        trapB_Empty_PSD_Sum = 21330
        trapA_Empty_Iris = 18943
        trapB_Empty_Iris = 20712
        trapA_Full_PSD_Sum = 20999
        trapB_Full_PSD_Sum = 21011
        trapA_Full_Iris = 19215
        trapB_Full_Iris = 20543
840	tempA = 23.282	tempB = 23.705
10840	tempA = 23.287	tempB = 23.700
18260	Start P1 pulling protocol 
18340	   maxForce-limit
20490	   minForce-limit
20890	tempA = 23.299	tempB = 23.709
21890	   maxForce-limit
23215	   minForce-limit
24530	   maxForce-limit
25880	   minForce-limit
27250	   maxForce-limit
28460	   minForce-limit
29640	   maxForce-limit
30905	tempA = 23.303	tempB = 23.712
31210	   minForce-limit
33130	   maxForce-limit
35045	   minForce-limit
36955	   maxForce-limit
38595	   minForce-limit
40245	   maxForce-limit
40955	tempA = 23.282	tempB = 23.719
41740	   minForce-limit
43190	   maxForce-limit
44765	   minForce-limit
46450	   maxForce-limit
48225	   minForce-limit
49925	   maxForce-limit
51000	tempA = 23.306	tempB = 23.708
51405	   minForce-limit
52940	   maxForce-limit
54860	   minForce-limit
56760	   maxForce-limit
58760	   minForce-limit
60775	   maxForce-limit
61000	tempA = 23.291	tempB = 23.689
62750	   minForce-limit
64685	   maxForce-limit
66520	   minForce-limit
68400	   maxForce-limit
69885	   minForce-limit
71065	tempA = 23.309	tempB = 23.711
71325	   maxForce-limit
73040	   minForce-limit
74720	   maxForce-limit
76225	   minForce-limit
77770	   maxForce-limit
79450	   minForce-limit
81125	tempA = 23.297	tempB = 23.703
81210	   maxForce-limit
82835	   minForce-limit
84425	   maxForce-limit
86135	   minForce-limit
87910	   maxForce-limit
89475	   minForce-limit
91025	   maxForce-limit
91095	   minForce-limit
91125	tempA = 23.302	tempB = 23.725
101200	tempA = 23.290	tempB = 23.711
101270	End Write
