# Supplementary material for: Structural characterization of the saxitoxin-targeting APTSTX1 aptamer using optical tweezers and molecular dynamics simulations
Source: PLoS One. 2019 Nov 7;14(11):e0222468. doi: 10.1371/journal.pone.0222468 (PMC6837747; doi:10.1371/journal.pone.0222468)
Supplement: S1 File — Data repository, aptamer control condition and aptamer under SXT. (ZIP) [file pone.0222468.s005.zip › Data/Data/August/080815/1bnbA.txt]

#Begin Write:
CycleCount/n	X_force	Y_force	Z_force	A_dist-Y	B_dist-Y	time(sec)	Status
100	-8.27	-16.82	4.36	2624.92	4216.61	684.995	5
200	-8.87	-16.69	4.30	2625.00	4216.66	685.097	5
300	-8.53	-16.65	4.35	2624.90	4216.47	685.194	5
400	-8.55	-16.65	4.33	2625.01	4216.56	685.297	5
500	-8.40	-16.74	4.37	2624.93	4216.40	685.391	5
600	-8.52	-16.74	4.35	2625.10	4216.39	685.493	5
700	-8.56	-16.59	4.36	2624.88	4216.31	685.595	5
800	-8.51	-16.72	4.35	2625.23	4216.39	685.689	5
900	-8.61	-16.71	4.31	2625.00	4216.18	685.790	5
1000	-8.70	-16.65	4.38	2625.17	4216.70	685.895	5
1100	-8.67	-16.46	4.42	2625.06	4216.68	685.989	5
1200	-8.45	-16.77	4.44	2625.34	4216.72	686.094	5
1300	-8.53	-16.75	4.39	2625.12	4216.50	686.193	5
1400	-8.54	-16.81	4.39	2625.05	4216.50	686.294	5
1500	-7.63	-17.21	4.43	2624.54	4216.04	686.385	5
1500	-8.40	-16.65	4.42	2625.00	4216.36	686.422	5
1600	-8.82	-16.75	4.30	2625.39	4216.35	686.540	5
1700	-8.44	-16.77	4.34	2625.27	4216.29	686.625	5
1800	-8.60	-16.82	4.35	2625.21	4216.41	686.724	5
1900	-8.73	-16.74	4.36	2624.97	4216.31	686.838	5
2000	-8.90	-16.34	4.47	2625.40	4216.94	686.940	5
2100	-8.40	-16.62	4.50	2625.41	4216.58	687.021	5
2200	-8.28	-16.57	4.51	2625.32	4216.66	687.136	5
2300	-8.28	-16.63	4.51	2625.33	4216.76	687.240	5
2400	-8.46	-16.48	4.51	2625.51	4216.50	687.338	5
2500	-8.41	-16.60	4.49	2625.28	4216.55	687.433	5
2665	-8.99	-16.45	4.43	2625.46	4215.94	687.477	5
2670	-8.06	-16.67	4.53	2625.39	4216.22	687.480	5
2675	-8.64	-16.54	4.46	2625.21	4216.42	687.485	5
2680	-8.61	-16.45	4.48	2625.31	4216.80	687.490	5
2685	-8.11	-16.59	4.49	2625.73	4216.47	687.496	5
2690	-8.41	-16.70	4.46	2625.43	4216.65	687.500	5
2695	-8.71	-16.49	4.44	2625.38	4216.67	687.506	5
2700	-8.38	-16.77	4.43	2625.33	4216.89	687.510	5
2705	-8.57	-16.51	4.44	2625.63	4216.21	687.516	5
2710	-8.38	-16.61	4.44	2625.52	4216.74	687.520	5
2715	-8.95	-16.20	4.47	2625.13	4216.97	687.526	5
2720	-8.73	-16.54	4.40	2625.29	4216.57	687.530	5
2725	-8.85	-16.28	4.42	2625.36	4216.56	687.536	5
2730	-8.50	-16.69	4.43	2625.28	4217.19	687.540	5
2735	-8.75	-16.39	4.42	2625.22	4216.67	687.545	5
2740	-8.07	-16.57	4.45	2625.38	4216.75	687.550	5
2745	-8.08	-16.72	4.45	2625.52	4216.55	687.556	5
2750	-8.57	-16.49	4.42	2625.47	4216.55	687.560	5
2755	-8.96	-16.24	4.43	2625.45	4216.48	687.565	5
2760	-8.81	-16.31	4.45	2625.55	4216.43	687.570	5
2765	-8.61	-16.59	4.40	2625.43	4216.51	687.575	5
2770	-8.43	-16.74	4.43	2625.48	4216.63	687.580	5
2775	-7.98	-16.85	4.48	2625.39	4216.72	687.585	5
2780	-8.54	-16.43	4.47	2625.30	4216.75	687.590	5
2785	-8.60	-16.42	4.42	2625.21	4216.46	687.595	5
2790	-8.47	-16.52	4.43	2625.44	4216.60	687.600	5
2795	-8.30	-16.63	4.47	2625.46	4216.36	687.605	5
2800	-8.83	-16.28	4.40	2625.46	4216.33	687.612	5
2805	-8.71	-16.34	4.44	2625.41	4216.35	687.615	338
2810	-8.55	-16.44	4.46	2625.35	4216.44	687.620	1005
2815	-7.92	-16.71	4.49	2625.22	4216.45	687.625	1005
2820	-8.25	-16.56	4.50	2625.45	4216.29	687.631	1005
2825	-8.27	-16.70	4.44	2625.09	4216.35	687.635	1005
2830	-8.31	-16.67	4.46	2625.17	4216.50	687.641	1005
2835	-8.44	-16.65	4.40	2625.01	4216.62	687.645	1005
2840	-8.42	-16.68	4.43	2625.40	4216.12	687.652	1005
2845	-8.58	-16.53	4.44	2625.12	4216.47	687.655	1005
2850	-8.44	-16.65	4.49	2625.50	4218.19	687.662	1035
2855	-8.75	-16.77	4.50	2625.16	4220.76	687.665	1035
2860	-9.18	-17.01	4.48	2625.18	4224.88	687.671	1035
2865	-9.29	-17.25	4.49	2625.31	4228.56	687.675	1035
2870	-9.14	-17.73	4.50	2625.72	4232.56	687.681	1035
2875	-8.59	-18.43	4.51	2625.97	4236.11	687.686	1035
2880	-9.51	-18.09	4.53	2626.01	4238.82	687.691	1035
2885	-9.45	-18.38	4.51	2626.02	4241.14	687.695	1035
2890	-9.36	-18.34	4.58	2626.53	4243.51	687.701	1035
2895	-9.47	-18.84	4.58	2627.51	4245.50	687.706	1035
2900	-9.46	-18.99	4.60	2627.67	4247.74	687.711	1035
2905	-9.18	-19.43	4.57	2627.99	4249.94	687.716	1035
2910	-9.54	-19.41	4.61	2627.86	4251.80	687.720	1035
2915	-9.64	-19.53	4.69	2629.10	4253.46	687.725	1035
2920	-9.66	-19.68	4.67	2629.40	4254.83	687.730	1035
2925	-10.25	-19.57	4.65	2630.02	4256.87	687.736	1035
2930	-10.42	-19.53	4.63	2630.12	4257.84	687.740	1035
2935	-10.28	-19.78	4.67	2629.94	4259.80	687.746	1035
2940	-10.57	-19.81	4.66	2630.29	4260.71	687.750	1035
2945	-10.12	-20.58	4.63	2631.80	4263.71	687.757	1035
2950	-10.23	-20.35	4.74	2631.68	4265.12	687.760	1035
2955	-10.37	-20.47	4.75	2631.74	4266.09	687.766	1035
2960	-10.37	-20.62	4.74	2631.74	4267.45	687.770	1035
2965	-10.73	-20.66	4.69	2633.49	4270.89	687.777	1035
2970	-10.53	-20.79	4.74	2633.66	4270.69	687.780	1035
2975	-10.62	-21.06	4.71	2633.65	4271.96	687.786	1035
2980	-10.46	-21.14	4.72	2633.32	4272.80	687.790	1035
2985	-10.74	-21.30	4.70	2633.60	4274.07	687.795	1035
2990	-11.17	-21.26	4.68	2635.10	4275.96	687.800	1035
2995	-10.75	-21.40	4.73	2635.06	4276.53	687.805	1035
3000	-11.04	-21.49	4.69	2634.97	4276.98	687.810	1035
3005	-10.49	-21.71	4.72	2635.25	4277.75	687.815	1035
3010	-11.16	-21.57	4.73	2636.78	4279.88	687.822	1035
3015	-10.87	-21.61	4.81	2636.82	4280.39	687.825	1035
3020	-10.81	-21.81	4.78	2636.70	4281.09	687.832	1035
3025	-11.06	-21.83	4.74	2636.87	4281.51	687.835	1035
3030	-11.47	-21.91	4.73	2638.23	4283.16	687.840	1034
3035	-11.44	-21.95	4.73	2638.15	4283.58	687.845	1034
3040	-11.07	-22.13	4.73	2637.60	4283.58	687.850	1034
3045	-11.65	-21.89	4.69	2637.73	4283.83	687.855	1034
3050	-11.00	-22.13	4.78	2638.13	4284.42	687.862	1034
3055	-11.26	-22.12	4.70	2637.90	4284.50	687.865	1034
3060	-11.43	-22.09	4.72	2637.99	4284.78	687.871	1034
3065	-10.84	-22.59	4.72	2637.97	4285.40	687.875	1034
3070	-10.98	-21.95	4.71	2635.23	4283.45	687.883	1034
3075	-11.01	-22.02	4.70	2635.22	4283.16	687.885	1034
3080	-11.12	-21.80	4.75	2635.54	4283.14	687.891	1034
3085	-11.27	-21.57	4.74	2635.44	4283.32	687.895	1034
3090	-10.94	-21.85	4.71	2634.55	4283.83	687.901	1034
3095	-10.96	-21.71	4.68	2633.77	4283.57	687.905	1034
3100	-11.02	-21.89	4.64	2634.05	4283.45	687.911	1034
3105	-11.07	-21.85	4.66	2633.88	4283.52	687.915	1034
3110	-11.00	-21.88	4.62	2633.70	4283.47	687.920	1034
3115	-10.67	-21.80	4.66	2632.08	4282.45	687.925	1034
3120	-11.45	-21.32	4.63	2632.12	4282.11	687.930	1034
3125	-10.82	-21.52	4.67	2631.77	4282.29	687.935	1034
3130	-11.20	-21.20	4.66	2631.26	4282.07	687.940	1034
3135	-10.98	-21.54	4.64	2631.46	4281.98	687.945	1034
3140	-10.74	-21.54	4.64	2631.37	4281.98	687.950	1034
3145	-10.55	-21.39	4.58	2629.58	4280.47	687.957	1034
3150	-10.90	-21.18	4.60	2629.46	4280.52	687.960	1034
3155	-11.03	-21.25	4.57	2629.75	4280.50	687.965	1034
3160	-10.72	-21.34	4.57	2629.63	4280.60	687.970	1034
3165	-10.91	-21.04	4.50	2628.75	4278.60	687.976	1034
3170	-10.97	-21.02	4.56	2628.45	4278.76	687.980	1034
3175	-11.13	-20.89	4.59	2628.39	4279.03	687.986	1034
3180	-10.77	-21.02	4.60	2628.32	4278.80	687.990	1034
3185	-10.93	-20.79	4.56	2626.64	4277.18	687.997	1034
3190	-10.19	-21.20	4.56	2626.61	4276.74	688.000	1034
3195	-10.74	-21.07	4.49	2626.40	4276.95	688.006	1034
3200	-10.72	-20.95	4.53	2626.47	4276.44	688.010	1034
3205	-10.77	-20.54	4.58	2625.49	4275.30	688.016	1034
3210	-10.27	-20.76	4.59	2624.67	4274.50	688.021	1034
3215	-10.40	-20.55	4.57	2624.80	4274.39	688.025	1034
3220	-10.02	-20.73	4.61	2624.80	4274.15	688.031	1034
3225	-9.91	-20.66	4.60	2624.37	4273.95	688.036	1034
3230	-9.96	-20.46	4.54	2623.39	4272.53	688.040	1034
3235	-10.25	-20.07	4.55	2623.49	4272.65	688.045	1034
3240	-10.57	-20.02	4.57	2623.25	4272.20	688.051	1034
3245	-9.82	-20.38	4.58	2623.20	4272.00	688.055	1034
3250	-10.09	-20.07	4.54	2622.25	4270.90	688.062	1034
3255	-9.67	-20.13	4.64	2622.24	4270.79	688.065	1034
3260	-10.00	-20.04	4.60	2622.35	4271.06	688.070	1034
3265	-10.29	-20.11	4.49	2622.32	4270.53	688.075	1034
3270	-10.33	-19.72	4.49	2620.49	4268.00	688.082	1034
3275	-9.90	-19.88	4.49	2620.17	4268.09	688.085	1034
3280	-10.35	-19.61	4.48	2619.99	4267.91	688.090	1034
3285	-10.12	-19.84	4.45	2620.17	4267.64	688.095	1034
3290	-9.94	-19.72	4.42	2618.38	4266.93	688.102	1034
3295	-10.21	-19.46	4.44	2618.37	4266.81	688.105	1034
3300	-9.86	-19.69	4.39	2618.49	4266.59	688.111	1034
3305	-9.85	-19.54	4.45	2618.66	4266.13	688.115	1034
3310	-10.29	-19.36	4.37	2617.15	4265.96	688.122	1034
3315	-10.06	-19.51	4.38	2616.87	4265.58	688.125	1034
3320	-10.34	-18.96	4.45	2616.88	4265.29	688.132	1034
3325	-9.53	-19.54	4.40	2616.62	4264.75	688.135	1034
3330	-10.10	-18.96	4.34	2615.94	4264.00	688.141	1034
3335	-9.53	-19.25	4.35	2615.05	4262.74	688.145	1034
3340	-9.69	-19.02	4.32	2614.79	4261.76	688.151	1034
3345	-9.85	-19.10	4.24	2614.43	4260.69	688.155	1034
3350	-9.77	-18.93	4.30	2614.28	4260.80	688.160	1034
3355	-9.65	-19.05	4.22	2614.11	4260.29	688.166	1034
3360	-10.11	-18.56	4.28	2614.25	4260.33	688.170	1034
3365	-9.69	-18.81	4.33	2614.36	4260.02	688.175	1034
3370	-9.69	-18.83	4.33	2614.69	4259.77	688.180	1034
3375	-10.08	-18.24	4.25	2612.15	4257.74	688.186	1034
3380	-9.64	-18.72	4.18	2611.88	4257.61	688.190	1034
3385	-9.94	-18.31	4.18	2611.87	4257.30	688.195	1034
3390	-9.64	-18.37	4.25	2612.14	4257.08	688.200	1034
3395	-9.50	-18.55	4.16	2610.51	4255.25	688.207	1034
3400	-9.19	-18.55	4.20	2610.75	4255.14	688.210	1034
3405	-9.46	-18.39	4.18	2610.64	4255.10	688.216	1034
3410	-9.88	-18.19	4.12	2610.40	4254.95	688.220	1034
3415	-8.60	-18.09	4.23	2608.52	4253.23	688.228	1034
3420	-9.36	-17.92	4.15	2608.77	4252.76	688.230	1034
3425	-9.01	-18.03	4.18	2608.52	4252.57	688.236	1034
3430	-9.20	-18.02	4.18	2608.20	4252.71	688.240	1034
3435	-8.85	-18.01	4.18	2606.70	4250.12	688.248	1034
3440	-9.53	-17.62	4.08	2606.71	4249.83	688.250	1034
3445	-9.60	-17.70	4.04	2606.25	4249.47	688.256	1034
3450	-8.96	-18.00	4.10	2606.60	4249.59	688.260	1034
3455	-9.09	-17.45	4.06	2606.26	4248.45	688.266	1034
3460	-9.24	-17.12	4.08	2604.96	4246.82	688.271	1034
3465	-9.16	-17.07	4.07	2605.27	4246.84	688.275	1034
3470	-8.96	-17.49	4.04	2605.33	4246.46	688.280	1034
3475	-8.96	-17.35	4.07	2605.00	4246.08	688.285	1034
3480	-9.24	-16.87	4.05	2603.66	4244.57	688.291	1034
3485	-8.90	-17.27	4.00	2603.59	4244.35	688.295	1034
3490	-9.56	-16.56	4.06	2603.47	4243.92	688.302	1034
3495	-8.88	-16.86	4.08	2603.50	4243.91	688.305	1034
3500	-8.50	-17.19	4.06	2602.08	4243.89	688.312	1034
3505	-9.08	-17.02	3.99	2602.22	4243.78	688.315	1034
3510	-8.95	-16.88	3.97	2601.30	4243.37	688.320	1034
3515	-8.96	-16.75	4.03	2601.31	4243.16	688.325	1034
3520	-8.88	-16.77	3.96	2600.70	4242.17	688.331	1034
3525	-8.70	-16.70	3.93	2600.28	4241.58	688.335	1034
3530	-9.21	-16.54	3.88	2600.79	4241.67	688.342	1034
3535	-8.45	-16.90	3.98	2600.64	4241.28	688.345	1034
3540	-8.69	-16.61	3.99	2600.35	4240.83	688.351	1034
3545	-8.33	-16.73	4.00	2600.31	4240.36	688.356	1034
3550	-8.48	-16.43	3.97	2598.77	4238.60	688.361	1034
3555	-8.25	-16.23	4.00	2598.00	4237.62	688.365	1034
3560	-8.60	-16.04	3.98	2598.01	4236.89	688.371	1034
3565	-8.62	-15.95	3.97	2597.95	4237.28	688.375	1034
3570	-8.16	-16.14	3.97	2597.49	4235.79	688.381	1034
3575	-8.09	-16.14	3.91	2596.43	4234.65	688.386	1034
3580	-8.27	-15.97	3.93	2596.54	4234.38	688.390	1034
3585	-8.35	-15.86	3.90	2596.37	4234.13	688.396	1034
3590	-8.46	-15.75	3.96	2596.14	4233.84	688.400	1034
3595	-8.32	-15.48	3.91	2595.05	4232.40	688.405	1034
3600	-8.69	-15.24	3.93	2594.98	4232.12	688.410	1034
3605	-8.17	-15.58	3.81	2594.04	4230.81	688.415	1034
3610	-8.44	-15.55	3.77	2594.18	4230.85	688.420	1034
3615	-8.95	-15.33	3.78	2594.24	4230.40	688.427	1034
3620	-8.74	-15.26	3.82	2594.20	4230.44	688.430	1034
3625	-8.44	-15.68	3.79	2593.91	4229.94	688.436	1034
3630	-8.55	-15.58	3.79	2593.94	4230.02	688.440	1034
3635	-8.22	-15.19	3.72	2591.76	4227.54	688.447	1034
3640	-8.56	-15.02	3.74	2591.47	4227.35	688.450	1034
3645	-8.15	-15.29	3.73	2591.53	4226.56	688.456	1034
3650	-8.63	-14.85	3.75	2591.75	4226.90	688.460	1034
3655	-8.51	-14.92	3.71	2589.86	4224.82	688.467	1034
3660	-8.00	-15.12	3.68	2589.83	4224.60	688.470	1034
3665	-7.43	-15.50	3.69	2589.90	4224.57	688.476	1034
3670	-7.69	-15.34	3.67	2589.94	4224.73	688.480	1034
3675	-7.90	-14.90	3.72	2588.69	4222.55	688.487	1034
3680	-8.11	-14.56	3.67	2588.39	4223.04	688.490	1034
3685	-7.98	-14.65	3.66	2588.24	4222.77	688.496	1034
3690	-8.29	-14.68	3.57	2587.92	4222.46	688.501	1034
3695	-7.69	-14.83	3.60	2587.81	4222.20	688.505	1034
3700	-7.94	-14.28	3.61	2586.55	4220.47	688.510	1034
3705	-7.56	-14.49	3.59	2586.35	4219.93	688.515	1034
3710	-7.65	-14.32	3.59	2585.65	4219.42	688.521	1034
3715	-7.83	-14.30	3.54	2585.73	4219.36	688.525	1034
3720	-7.89	-14.40	3.56	2585.76	4219.22	688.530	1034
3725	-7.50	-14.62	3.53	2585.68	4219.09	688.535	1034
3730	-6.87	-14.47	3.61	2583.98	4218.82	688.541	1034
3735	-7.44	-14.25	3.52	2583.84	4218.26	688.545	1034
3740	-7.39	-13.99	3.55	2583.82	4217.72	688.551	1034
3745	-7.46	-14.17	3.55	2583.86	4217.32	688.555	1034
3750	-7.59	-13.75	3.50	2582.57	4215.72	688.562	1034
3755	-7.22	-13.95	3.47	2582.42	4215.95	688.565	1034
3760	-7.13	-14.03	3.48	2582.27	4215.65	688.571	1034
3765	-7.13	-14.06	3.43	2582.08	4215.41	688.575	1034
3770	-6.33	-14.30	3.51	2580.92	4213.42	688.583	1034
3775	-7.22	-13.46	3.52	2580.68	4213.31	688.585	1034
3780	-7.38	-13.40	3.46	2580.76	4212.89	688.591	1034
3785	-6.99	-13.81	3.43	2580.68	4212.77	688.595	1034
3790	-6.82	-13.70	3.41	2579.96	4211.73	688.601	1034
3795	-6.90	-13.59	3.36	2579.19	4210.64	688.606	1034
3800	-7.29	-13.21	3.37	2579.08	4210.47	688.611	1034
3805	-6.97	-13.19	3.39	2579.35	4210.42	688.615	1034
3810	-7.52	-12.71	3.39	2579.18	4209.94	688.620	1034
3815	-7.14	-13.01	3.34	2577.57	4208.76	688.625	1034
3820	-7.21	-12.92	3.32	2577.51	4208.03	688.630	1034
3825	-7.09	-13.04	3.32	2577.52	4207.74	688.635	1034
3830	-6.83	-13.14	3.33	2577.37	4207.56	688.640	1034
3835	-6.53	-13.09	3.32	2575.73	4206.42	688.645	1034
3840	-6.79	-12.98	3.25	2575.62	4205.95	688.650	1034
3845	-7.42	-12.59	3.25	2575.76	4205.74	688.655	1034
3850	-6.97	-12.96	3.29	2575.73	4205.59	688.660	1034
3855	-6.63	-13.15	3.33	2575.77	4205.55	688.666	1034
3860	-7.10	-12.89	3.32	2575.70	4205.53	688.670	1034
3865	-6.87	-12.43	3.36	2575.73	4204.62	688.677	1034
3870	-6.71	-12.93	3.34	2575.66	4204.81	688.680	1034
3875	-7.18	-12.74	3.28	2575.65	4204.26	688.686	1034
3880	-6.80	-12.66	3.34	2575.47	4204.65	688.690	1034
3885	-6.30	-12.64	3.05	2572.07	4199.63	688.698	1034
3890	-6.33	-12.63	3.19	2571.46	4200.65	688.700	1034
3895	-6.81	-12.29	3.14	2571.57	4200.72	688.706	1034
3900	-6.44	-12.50	3.17	2571.53	4199.67	688.710	1034
3905	-6.63	-11.60	3.12	2569.59	4199.10	688.717	1034
3910	-6.83	-11.78	3.15	2569.74	4197.67	688.720	1034
3915	-6.84	-11.72	3.17	2569.84	4197.50	688.726	1034
3920	-6.04	-12.36	3.12	2570.01	4197.03	688.732	1034
3925	-6.01	-12.07	3.11	2569.58	4197.50	688.735	1034
3930	-6.16	-11.58	3.20	2568.13	4196.83	688.740	1034
3935	-6.60	-11.39	3.12	2567.75	4196.69	688.746	1034
3940	-6.76	-11.62	3.12	2567.48	4195.91	688.751	1034
3945	-6.19	-11.45	3.10	2567.46	4194.97	688.755	1034
3950	-6.42	-11.48	3.07	2567.25	4195.52	688.760	1034
3955	-6.61	-11.53	3.14	2567.20	4194.78	688.765	1034
3960	-5.96	-11.70	3.08	2565.79	4192.80	688.771	1034
3965	-6.06	-11.37	3.10	2565.77	4192.43	688.775	1034
3970	-5.86	-11.72	3.09	2565.42	4192.17	688.782	1034
3975	-6.02	-11.10	3.15	2565.24	4192.20	688.785	1034
3980	-5.32	-11.17	3.11	2564.18	4190.47	688.790	1034
3985	-5.82	-10.92	3.07	2564.20	4190.09	688.795	1034
3990	-6.43	-10.84	3.03	2562.92	4189.18	688.802	1034
3995	-6.04	-10.64	3.05	2562.85	4189.40	688.805	1034
4000	-5.45	-11.30	2.96	2562.80	4188.76	688.811	1034
4005	-6.14	-10.37	3.03	2562.64	4188.44	688.816	1034
4010	-5.60	-10.86	2.95	2561.63	4187.40	688.821	1034
4015	-6.33	-10.36	2.94	2561.19	4186.54	688.825	1034
4020	-5.76	-10.79	2.94	2561.16	4186.25	688.831	1034
4025	-5.55	-10.97	2.88	2561.15	4186.18	688.835	1034
4030	-5.14	-10.77	2.83	2560.35	4185.21	688.843	1034
4035	-6.06	-10.39	2.87	2560.23	4185.13	688.845	1034
4040	-5.71	-10.77	2.86	2559.99	4184.86	688.851	1034
4045	-5.54	-10.54	2.92	2559.95	4184.73	688.855	1034
4050	-4.72	-10.32	2.89	2558.12	4184.02	688.863	1034
4055	-5.62	-10.08	2.84	2558.06	4182.07	688.865	1034
4060	-5.19	-10.44	2.82	2557.94	4182.04	688.871	1034
4065	-5.24	-10.28	2.83	2558.04	4181.31	688.875	1034
4070	-5.78	-9.62	2.85	2557.79	4180.61	688.880	1034
4075	-4.80	-10.21	2.82	2556.52	4179.48	688.887	1034
4080	-5.03	-9.89	2.86	2556.51	4179.01	688.890	1034
4085	-5.05	-10.03	2.79	2556.17	4179.51	688.897	1034
4090	-5.05	-9.95	2.76	2556.52	4178.93	688.899	1034
4095	-5.54	-9.50	2.75	2554.99	4178.11	688.905	1034
4100	-5.79	-9.54	2.71	2554.86	4177.31	688.910	1034
4105	-5.14	-9.32	2.77	2554.05	4176.42	688.916	1034
4110	-4.65	-9.80	2.76	2553.86	4175.99	688.920	1034
4115	-5.45	-9.47	2.69	2553.71	4175.73	688.926	1034
4120	-5.17	-9.45	2.70	2554.10	4175.37	688.930	1034
4125	-5.00	-9.50	2.61	2552.38	4175.94	688.938	1034
4130	-5.73	-9.58	2.54	2552.04	4175.18	688.940	1034
4135	-5.15	-9.74	2.65	2552.07	4175.76	688.946	1034
4140	-5.13	-9.71	2.66	2551.96	4175.00	688.950	1034
4145	-5.26	-9.62	2.48	2550.88	4173.90	688.958	1034
4150	-5.06	-9.40	2.59	2550.46	4173.46	688.960	1034
4155	-6.12	-8.38	2.57	2550.45	4173.13	688.966	1034
4160	-5.68	-9.00	2.59	2550.76	4172.76	688.970	1034
4165	-5.15	-8.98	2.60	2549.82	4171.95	688.976	1034
4170	-4.92	-8.93	2.58	2548.58	4170.90	688.981	1034
4175	-4.93	-9.05	2.52	2548.66	4170.59	688.985	1034
4180	-4.53	-9.21	2.55	2548.89	4170.52	688.990	1034
4185	-5.13	-8.73	2.58	2548.46	4170.07	688.995	1034
4190	-4.94	-8.72	2.47	2546.94	4168.42	689.001	1034
4195	-4.83	-8.82	2.50	2547.07	4168.65	689.005	1034
4200	-4.52	-8.90	2.54	2546.90	4168.35	689.010	1034
4205	-5.27	-8.56	2.42	2547.16	4168.08	689.015	1034
4210	-4.54	-8.82	2.46	2545.61	4167.60	689.020	1034
4215	-4.85	-8.71	2.48	2545.21	4167.13	689.025	1034
4220	-4.35	-8.93	2.43	2545.20	4166.88	689.032	1034
4225	-5.04	-8.59	2.39	2545.20	4166.78	689.035	1034
4230	-4.65	-8.69	2.47	2545.26	4166.75	689.041	1034
4235	-4.68	-8.57	2.50	2545.05	4166.47	689.045	1034
4240	-4.41	-8.38	2.40	2542.58	4163.71	689.052	1034
4245	-5.00	-8.03	2.38	2542.76	4163.36	689.055	1034
4250	-4.00	-8.30	2.51	2542.64	4163.27	689.062	1034
4255	-4.43	-8.21	2.39	2542.38	4162.85	689.065	1034
4260	-4.28	-8.10	2.40	2541.35	4161.54	689.071	1034
4265	-4.27	-7.83	2.41	2541.01	4161.00	689.075	1034
4270	-4.19	-7.78	2.33	2540.40	4160.20	689.081	1034
4275	-4.21	-7.55	2.35	2539.98	4159.59	689.085	1034
4280	-4.38	-7.79	2.32	2540.00	4159.50	689.091	1034
4285	-4.07	-8.11	2.30	2539.99	4158.75	689.095	1034
4290	-4.29	-7.90	2.32	2540.03	4158.44	689.101	1034
4295	-3.88	-8.17	2.34	2539.71	4158.31	689.106	1034
4300	-4.05	-7.69	2.32	2539.59	4157.82	689.110	1034
4305	-3.94	-7.46	2.25	2537.22	4156.01	689.115	1034
4310	-4.24	-7.26	2.27	2536.90	4155.27	689.120	1034
4315	-3.75	-7.67	2.18	2536.32	4154.60	689.126	1034
4320	-3.99	-7.32	2.17	2536.36	4154.60	689.130	1034
4325	-3.87	-7.51	2.20	2536.07	4154.29	689.135	1034
4330	-3.91	-7.13	2.23	2536.18	4154.30	689.140	1034
4335	-4.16	-7.46	2.11	2534.76	4153.86	689.147	1034
4340	-3.69	-7.49	2.17	2534.71	4153.52	689.150	1034
4345	-4.06	-7.33	2.08	2534.61	4153.22	689.155	1034
4350	-3.83	-7.32	2.18	2534.74	4153.30	689.160	1034
4355	-3.80	-7.42	2.06	2533.46	4152.88	689.166	1034
4360	-3.25	-7.65	2.14	2533.75	4153.00	689.170	1034
4365	-3.76	-7.25	2.13	2533.44	4152.38	689.176	1034
4370	-3.77	-6.95	2.18	2533.28	4152.27	689.180	1034
4375	-3.98	-6.55	2.10	2531.05	4150.59	689.187	1034
4380	-3.10	-7.31	2.05	2531.45	4149.86	689.190	1034
4385	-3.30	-6.74	2.09	2531.63	4149.66	689.196	1034
4390	-2.99	-6.74	2.17	2531.56	4148.81	689.200	1034
4395	-3.43	-6.69	2.02	2530.51	4147.82	689.206	1034
4400	-3.32	-6.48	2.00	2530.04	4147.00	689.211	1034
4405	-3.19	-6.59	2.01	2529.98	4146.91	689.216	1034
4410	-3.44	-6.41	2.02	2529.93	4146.38	689.220	1034
4415	-3.65	-6.31	1.92	2529.15	4145.37	689.226	1034
4420	-2.89	-6.53	2.00	2528.34	4144.64	689.231	1034
4425	-3.56	-6.27	1.92	2528.02	4143.83	689.236	1034
4430	-3.14	-6.25	1.95	2527.65	4143.92	689.241	1034
4435	-3.10	-6.38	1.89	2527.39	4143.72	689.245	1034
4440	-3.17	-6.53	1.81	2526.84	4143.45	689.250	1034
4445	-3.31	-6.22	1.85	2526.65	4143.01	689.255	1034
4450	-3.43	-6.06	1.80	2525.87	4142.23	689.262	1034
4455	-2.81	-6.22	1.89	2525.75	4142.29	689.265	1034
4460	-3.13	-5.79	1.82	2525.84	4141.38	689.272	1034
4465	-3.58	-5.66	1.81	2525.58	4141.62	689.275	1034
4470	-3.48	-4.83	1.87	2524.14	4139.34	689.282	1034
4475	-3.12	-5.46	1.86	2523.99	4139.23	689.285	1034
4480	-2.97	-5.67	1.83	2523.56	4138.44	689.291	1034
4485	-2.82	-5.86	1.77	2523.23	4138.40	689.295	1034
4490	-3.07	-5.48	1.72	2522.64	4136.69	689.303	1034
4495	-3.39	-5.23	1.74	2522.53	4136.98	689.305	1034
4500	-2.87	-5.54	1.79	2522.54	4136.91	689.311	1034
4505	-3.09	-5.67	1.69	2522.47	4137.09	689.315	1034
4510	-3.04	-5.67	1.63	2521.56	4136.04	689.321	1034
4515	-2.56	-5.62	1.66	2520.60	4135.29	689.325	1034
4520	-2.84	-5.19	1.74	2520.49	4135.31	689.331	1034
4525	-2.56	-5.29	1.75	2520.54	4134.96	689.336	1034
4530	-2.64	-5.25	1.74	2520.60	4134.54	689.341	1034
4535	-2.50	-5.21	1.77	2520.16	4134.37	689.345	1034
4540	-2.48	-5.06	1.72	2519.47	4133.57	689.350	1034
4545	-2.41	-4.80	1.72	2518.10	4131.92	689.355	1034
4550	-3.13	-4.69	1.62	2518.02	4131.56	689.360	1034
4555	-2.35	-5.01	1.65	2517.98	4131.22	689.366	1034
4560	-2.11	-5.32	1.62	2517.90	4131.43	689.370	1034
4565	-2.01	-5.09	1.70	2517.91	4131.45	689.376	1034
4570	-2.58	-5.06	1.59	2517.28	4131.16	689.380	1034
4575	-2.84	-4.78	1.46	2515.57	4128.46	689.385	1034
4580	-2.34	-4.54	1.66	2515.35	4128.22	689.390	1034
4585	-1.76	-5.15	1.59	2514.71	4126.90	689.397	1034
4590	-2.40	-4.53	1.56	2514.63	4126.55	689.400	1034
4595	-2.71	-4.48	1.54	2514.73	4126.52	689.405	1034
4600	-2.46	-4.55	1.53	2514.61	4126.91	689.410	1034
4605	-2.91	-4.57	1.40	2512.92	4125.96	689.417	1034
4610	-2.82	-4.23	1.46	2512.74	4126.25	689.420	1034
4615	-2.69	-4.72	1.39	2513.01	4126.15	689.426	1034
4620	-2.36	-4.37	1.49	2512.62	4125.78	689.430	1034
4625	-2.56	-4.51	1.33	2511.77	4124.76	689.436	1034
4630	-2.08	-4.26	1.47	2511.13	4124.23	689.440	1034
4635	-1.68	-4.82	1.34	2511.12	4124.53	689.448	1034
4640	-2.31	-4.20	1.41	2511.08	4124.09	689.450	1034
4645	-1.98	-4.20	1.44	2511.30	4123.47	689.456	1034
4650	-2.03	-4.28	1.48	2511.55	4123.56	689.461	1034
4655	-2.42	-4.13	1.39	2510.80	4122.30	689.465	1034
4660	-2.02	-4.07	1.37	2509.22	4120.59	689.470	1034
4665	-2.14	-3.89	1.35	2508.57	4120.54	689.476	1034
4670	-1.96	-3.80	1.35	2508.18	4120.62	689.481	1034
4675	-1.48	-3.96	1.38	2507.85	4120.00	689.485	1034
4680	-2.13	-3.84	1.27	2507.96	4119.95	689.490	1034
4685	-1.96	-3.74	1.35	2508.07	4119.73	689.495	1034
4690	-1.20	-3.85	1.39	2506.36	4118.10	689.501	1034
4695	-2.29	-3.15	1.26	2506.22	4118.08	689.504	1034
4700	-1.53	-3.63	1.27	2505.96	4117.59	689.512	1034
4705	-1.30	-3.57	1.38	2505.98	4117.49	689.515	1034
4710	-1.79	-3.22	1.24	2505.18	4116.20	689.520	1034
4715	-1.39	-4.17	1.20	2505.01	4115.77	689.525	1034
4720	-1.82	-3.25	1.16	2503.81	4114.14	689.531	1034
4725	-1.68	-3.80	1.13	2503.95	4113.61	689.535	1034
4730	-1.67	-3.06	1.21	2503.71	4113.27	689.541	1034
4735	-1.88	-3.27	1.15	2503.74	4113.65	689.545	1034
4740	-1.33	-3.57	1.10	2501.53	4111.19	689.553	1034
4745	-1.23	-3.26	1.14	2502.15	4111.32	689.555	1034
4750	-1.28	-3.06	1.15	2502.20	4111.43	689.561	1034
4755	-0.91	-2.98	1.26	2502.35	4111.73	689.566	1034
4760	-1.09	-2.86	1.17	2501.37	4111.22	689.571	1034
4765	-1.08	-3.08	1.12	2500.65	4110.91	689.575	1034
4770	-0.85	-2.87	1.17	2500.40	4110.76	689.580	1034
4775	-1.54	-2.81	1.05	2499.65	4110.74	689.585	1034
4780	-1.36	-2.63	1.10	2499.71	4110.34	689.591	1034
4785	-1.25	-2.57	1.10	2499.54	4110.36	689.595	1034
4790	-1.18	-2.58	1.14	2499.53	4109.97	689.600	1034
4795	-0.50	-3.06	1.10	2498.14	4108.30	689.606	1034
4800	-1.60	-2.45	1.02	2497.77	4108.46	689.610	1034
4805	-1.24	-2.56	1.01	2497.89	4108.33	689.615	1034
4810	-1.04	-2.76	0.99	2497.51	4108.21	689.620	1034
4815	-0.96	-2.87	0.91	2496.19	4106.40	689.627	1034
4820	-0.95	-2.27	1.01	2496.26	4105.96	689.630	1034
4825	-1.10	-2.85	0.89	2495.99	4105.52	689.637	1034
4830	-0.95	-2.39	1.02	2496.08	4105.67	689.640	1034
4835	-0.93	-2.74	0.90	2494.35	4104.12	689.647	1034
4840	-0.96	-2.16	0.93	2494.41	4103.80	689.650	1034
4845	-0.98	-2.39	0.88	2493.89	4103.73	689.656	1034
4850	-0.78	-2.23	0.96	2493.59	4103.66	689.660	1034
4855	-0.34	-3.15	0.79	2492.62	4103.67	689.667	1034
4860	-0.87	-2.28	0.82	2492.49	4102.98	689.670	1034
4865	-1.29	-1.96	0.84	2492.62	4102.98	689.676	1034
4870	-1.08	-2.09	0.90	2492.59	4102.82	689.680	1034
4875	-1.34	-2.97	0.75	2491.34	4100.73	689.688	1034
4880	-1.05	-2.40	0.74	2491.10	4100.70	689.690	1034
4885	-0.60	-2.46	0.79	2490.87	4100.38	689.696	1034
4890	-1.08	-2.50	0.73	2490.86	4100.49	689.700	1034
4895	-0.69	-2.18	0.73	2490.17	4099.43	689.706	1034
4900	-0.62	-2.30	0.70	2488.97	4098.38	689.710	1034
4905	0.60	-3.84	0.69	2487.78	4098.85	689.718	1034
4910	-0.85	-2.17	0.71	2488.22	4098.17	689.720	1034
4915	-0.46	-2.12	0.75	2488.05	4097.58	689.726	1034
4920	-0.71	-2.23	0.70	2488.05	4097.57	689.731	1034
4925	-0.89	-2.70	0.63	2488.06	4097.49	689.735	1034
4930	-0.96	-1.70	0.70	2486.72	4097.26	689.740	1034
4935	-0.64	-2.22	0.67	2486.32	4096.74	689.745	1034
4940	-0.83	-1.83	0.62	2485.59	4096.04	689.750	1034
4945	-0.55	-1.84	0.62	2485.48	4095.82	689.755	1034
4950	-0.59	-1.90	0.65	2485.60	4095.21	689.762	1034
4955	-0.78	-1.67	0.61	2485.50	4095.09	689.765	1034
4960	-0.39	-1.96	0.56	2485.34	4094.71	689.771	1034
4965	-0.23	-1.52	0.68	2485.45	4094.62	689.775	1034
4970	0.14	-1.58	0.64	2482.99	4092.60	689.781	1034
4975	0.42	-1.53	0.63	2483.06	4091.82	689.785	1034
4980	-0.35	-0.74	0.63	2482.85	4091.66	689.791	1034
4985	-1.04	-0.88	0.50	2483.11	4091.41	689.795	1034
4990	0.21	-1.35	0.57	2481.09	4089.66	689.802	1034
4995	-0.24	-1.30	0.55	2481.32	4089.66	689.805	1034
5000	-0.25	-1.78	0.38	2481.31	4088.98	689.811	1034
5005	0.19	-1.73	0.51	2481.05	4089.35	689.815	1034
5010	-0.10	-0.86	0.55	2480.11	4088.30	689.821	1034
5015	0.97	-1.24	0.66	2479.75	4087.50	689.825	1034
5020	-0.42	-1.79	0.43	2479.41	4087.38	689.831	1034
5025	-0.33	-1.82	0.37	2479.43	4087.16	689.835	1034
5030	-0.00	-1.60	0.40	2478.79	4086.91	689.841	1034
5035	-0.11	-1.38	0.37	2477.86	4086.06	689.846	1034
5040	-0.14	-1.18	0.40	2477.78	4086.15	689.850	1034
5045	-0.26	-1.49	0.36	2477.75	4086.06	689.855	1034
5050	0.10	-1.13	0.39	2477.22	4085.91	689.860	1034
5055	-0.44	-1.01	0.34	2476.17	4086.01	689.866	1034
5060	-0.33	-1.51	0.30	2476.26	4085.78	689.870	1034
5065	-0.04	-0.85	0.34	2476.18	4085.67	689.875	1034
5070	0.04	-0.68	0.40	2475.59	4084.79	689.880	1034
5075	1.16	-0.75	0.48	2474.29	4083.87	689.886	1034
5080	0.49	-0.77	0.32	2474.26	4083.08	689.890	1034
5085	0.16	-1.20	0.33	2474.32	4082.91	689.897	1034
5090	0.46	-1.22	0.35	2474.17	4083.02	689.900	1034
5095	0.27	-1.23	0.31	2472.89	4082.57	689.905	1034
5100	0.13	-1.44	0.30	2472.73	4082.47	689.910	1034
5105	0.43	-1.05	0.24	2472.06	4082.49	689.917	1034
5110	0.05	-1.26	0.17	2471.71	4082.17	689.920	1034
5115	-0.97	-2.27	0.10	2472.15	4081.67	689.927	1034
5120	-0.98	-1.96	0.13	2472.04	4081.95	689.930	1034
5125	-0.67	-2.81	0.11	2470.63	4080.52	689.936	1034
5130	-0.49	-5.07	-0.01	2470.37	4080.34	689.940	1034
5135	0.07	-5.10	0.07	2469.26	4082.46	689.947	1034
5140	-0.93	-4.85	-0.01	2469.39	4082.03	689.950	1034
5145	-1.51	-4.73	-0.04	2469.49	4082.51	689.956	1034
5150	-0.23	-5.23	0.04	2469.08	4082.97	689.960	1034
5155	-1.02	-4.89	-0.03	2468.21	4082.38	689.966	1034
5160	0.06	-5.17	0.04	2467.30	4082.55	689.970	1034
5165	-0.21	-5.18	0.03	2467.65	4083.02	689.976	1034
5170	-0.64	-5.00	-0.01	2467.56	4083.25	689.980	1034
5175	-1.08	-4.98	-0.09	2467.35	4083.16	689.986	1034
5180	-0.82	-5.03	-0.04	2467.34	4083.50	689.990	1034
5185	-0.83	-5.01	-0.02	2467.00	4083.28	689.995	1034
5190	-0.26	-4.69	0.01	2465.46	4082.26	690.001	1034
5195	-0.80	-4.85	-0.08	2465.63	4082.26	690.005	1034
5200	-0.78	-5.16	-0.10	2465.53	4082.53	690.010	1034
5205	-0.22	-4.92	-0.04	2465.23	4083.06	690.014	1034
5210	-0.63	-4.35	-0.08	2463.07	4080.71	690.021	1034
5215	0.09	-4.65	-0.04	2462.80	4080.89	690.025	1034
5220	-0.45	-4.23	-0.07	2462.94	4080.66	690.030	1034
5225	-0.72	-4.63	-0.12	2463.15	4080.73	690.035	1034
5230	-1.00	-3.95	-0.15	2461.44	4078.83	690.042	1034
5235	0.14	-4.33	-0.06	2461.52	4079.11	690.045	1034
5240	-0.48	-4.50	-0.13	2461.34	4079.58	690.051	1034
5245	-0.62	-4.15	-0.10	2461.39	4079.48	690.055	1034
5250	0.21	-3.89	-0.13	2459.71	4078.28	690.062	1034
5255	-0.21	-4.05	-0.12	2459.79	4077.27	690.065	1034
5260	0.18	-4.12	-0.13	2459.70	4077.52	690.071	1034
5265	-0.15	-4.42	-0.16	2459.50	4077.58	690.075	1034
5270	-0.12	-4.19	-0.18	2458.47	4076.65	690.081	1034
5275	0.64	-4.34	-0.12	2458.08	4076.16	690.085	1034
5280	-0.50	-4.19	-0.26	2458.27	4076.40	690.091	1034
5285	-0.35	-3.86	-0.18	2458.04	4076.53	690.095	1034
5290	-0.32	-3.98	-0.25	2457.03	4075.75	690.101	1034
5295	-0.45	-3.65	-0.25	2456.41	4074.82	690.105	1034
5300	-0.49	-3.52	-0.25	2456.09	4074.14	690.110	1034
5305	-0.69	-3.51	-0.27	2455.61	4074.03	690.115	1034
5310	0.15	-3.46	-0.20	2455.28	4073.60	690.120	1034
5315	0.51	-3.64	-0.20	2455.21	4073.52	690.125	1034
5320	0.66	-3.62	-0.17	2455.18	4073.58	690.130	1034
5325	1.11	-3.64	-0.15	2453.39	4073.35	690.136	1034
5330	0.57	-3.26	-0.20	2453.35	4073.38	690.140	1034
5335	-0.18	-3.35	-0.31	2453.31	4073.06	690.145	1034
5340	0.53	-3.36	-0.26	2453.35	4072.97	690.150	1034
5345	0.80	-3.18	-0.18	2451.78	4071.64	690.156	1034
5350	0.63	-3.14	-0.23	2451.87	4071.62	690.160	1034
5355	0.15	-3.03	-0.29	2451.68	4071.54	690.166	1034
5360	-0.20	-3.24	-0.35	2451.68	4071.42	690.170	1034
5365	0.21	-3.07	-0.31	2449.92	4070.18	690.178	1034
5370	0.68	-3.11	-0.30	2449.99	4069.67	690.181	1034
5375	0.75	-3.32	-0.33	2449.82	4069.68	690.186	1034
5380	0.62	-3.24	-0.32	2449.82	4069.45	690.190	1034
5385	0.50	-2.92	-0.35	2448.69	4069.90	690.196	1034
5390	0.93	-3.02	-0.30	2448.10	4069.18	690.200	1034
5395	0.61	-2.89	-0.36	2448.18	4069.04	690.206	1034
5400	0.23	-2.77	-0.39	2447.98	4068.48	690.211	1034
5405	-0.22	-2.17	-0.37	2448.10	4068.69	690.216	1034
5410	1.02	-2.61	-0.32	2447.78	4068.42	690.220	1034
5415	0.18	-2.38	-0.39	2447.58	4067.24	690.225	1034
5420	0.36	-2.12	-0.48	2445.62	4065.38	690.231	1034
5425	0.31	-1.95	-0.43	2445.50	4064.94	690.235	1034
5430	0.53	-2.21	-0.48	2445.19	4065.08	690.240	1034
5435	0.83	-2.47	-0.47	2445.12	4064.71	690.245	1034
5440	1.09	-2.17	-0.46	2443.50	4064.45	690.251	1034
5445	0.46	-2.28	-0.48	2443.47	4064.12	690.255	1034
5450	0.41	-2.28	-0.52	2443.67	4063.62	690.260	1034
5455	0.57	-2.35	-0.56	2443.65	4063.82	690.265	1034
5460	1.14	-2.13	-0.48	2442.33	4061.97	690.270	1034
5465	1.26	-2.03	-0.49	2442.10	4061.71	690.275	1034
5470	1.10	-2.30	-0.50	2441.48	4061.13	690.282	1034
5475	0.80	-1.98	-0.57	2441.71	4060.95	690.285	1034
5480	0.83	-2.04	-0.57	2441.41	4061.14	690.292	1034
5485	0.92	-2.11	-0.54	2441.71	4060.96	690.295	1034
5490	1.01	-1.89	-0.54	2439.89	4058.72	690.301	1034
5495	1.02	-1.45	-0.58	2439.23	4058.29	690.305	1034
5500	1.40	-2.07	-0.66	2439.26	4057.07	690.313	1034
5505	0.92	-1.68	-0.64	2438.52	4056.92	690.315	1034
5510	0.78	-1.45	-0.63	2438.35	4056.52	690.321	1034
5515	0.59	-1.51	-0.69	2438.15	4056.89	690.325	1034
5520	2.29	-1.73	-0.46	2436.84	4055.33	690.333	1034
5525	0.71	-1.39	-0.64	2436.93	4056.44	690.335	1034
5530	1.03	-1.59	-0.69	2436.57	4056.12	690.341	1034
5535	0.85	-1.30	-0.66	2436.67	4056.34	690.346	1034
5540	1.38	-1.84	-0.68	2436.39	4055.75	690.350	1034
5545	0.86	-1.63	-0.77	2434.84	4055.59	690.355	1034
5550	0.90	-1.37	-0.73	2434.76	4055.59	690.360	1034
5555	1.12	-0.99	-0.70	2434.17	4054.69	690.366	1034
5560	1.24	-1.02	-0.75	2434.14	4053.95	690.370	1034
5565	0.76	-1.13	-0.76	2434.23	4054.04	690.375	1034
5570	0.40	-0.65	-0.77	2433.91	4053.68	690.380	1034
5575	1.53	-0.64	-0.74	2432.74	4051.86	690.385	1034
5580	1.37	-0.94	-0.76	2432.43	4051.08	690.390	1034
5585	1.03	-1.18	-0.86	2432.00	4050.93	690.397	1034
5590	1.31	-0.98	-0.76	2432.10	4051.21	690.400	1034
5595	0.92	-0.76	-0.83	2431.86	4050.82	690.407	1034
5600	1.21	-0.83	-0.78	2432.12	4050.51	690.410	1034
5605	1.58	-0.50	-0.85	2430.33	4048.62	690.416	1034
5610	1.00	-0.18	-0.85	2429.75	4047.86	690.420	1034
5615	0.81	0.03	-1.00	2429.07	4046.82	690.427	1034
5620	1.70	-0.40	-0.88	2428.73	4046.14	690.431	1034
5625	1.61	-0.11	-0.82	2428.69	4046.03	690.436	1034
5630	1.32	0.38	-0.86	2428.50	4045.91	690.440	1034
5635	1.79	0.30	-0.97	2426.72	4044.63	690.448	1034
5640	1.35	0.47	-0.93	2426.90	4043.72	690.450	1034
5645	1.86	0.32	-0.85	2426.74	4043.53	690.456	1034
5650	1.64	0.75	-0.90	2426.91	4042.91	690.461	1034
5655	1.56	0.59	-0.88	2426.02	4042.11	690.465	1034
5660	1.48	0.62	-0.99	2425.04	4040.70	690.470	1034
5665	0.57	0.88	-1.06	2424.73	4040.17	690.475	1034
5670	1.15	0.86	-1.04	2423.97	4039.87	690.480	1034
5675	1.01	0.95	-1.04	2424.21	4039.43	690.485	1034
5680	1.05	0.60	-1.06	2424.47	4038.64	690.492	1034
5685	1.01	0.81	-1.06	2424.41	4039.06	690.495	1034
5690	1.76	0.70	-1.01	2424.31	4038.99	690.500	1034
5695	1.11	1.06	-1.04	2424.14	4038.46	690.505	1034
5700	1.88	0.72	-1.13	2421.84	4036.22	690.511	1034
5705	2.20	1.43	-0.97	2421.90	4036.16	690.515	1034
5710	1.50	1.30	-1.09	2421.73	4035.69	690.520	1034
5715	1.63	1.17	-1.15	2421.61	4035.65	690.525	1034
5720	0.85	1.78	-1.23	2420.41	4034.29	690.531	1034
5725	1.68	1.58	-1.13	2419.94	4034.20	690.535	1034
5730	2.55	1.67	-1.04	2420.01	4033.86	690.541	1035
5735	1.73	1.78	-1.09	2419.90	4033.10	690.545	1035
5740	1.40	1.26	-1.18	2421.08	4034.38	690.551	1035
5745	1.73	1.50	-1.10	2421.37	4034.52	690.556	1035
5750	1.54	1.56	-1.09	2421.07	4033.98	690.561	1035
5755	1.25	1.49	-1.11	2421.12	4034.05	690.565	1035
5760	1.27	1.43	-1.09	2421.73	4035.23	690.570	1035
5765	1.14	1.55	-1.10	2422.54	4035.58	690.575	1035
5770	1.32	1.65	-1.00	2423.01	4035.93	690.581	1035
5775	0.73	1.59	-1.09	2423.18	4036.44	690.586	1035
5780	0.38	1.71	-1.17	2423.62	4036.29	690.591	1035
5785	1.36	1.12	-1.06	2423.30	4035.96	690.595	1035
5790	1.20	1.05	-1.06	2423.87	4036.87	690.601	1035
5795	1.20	1.25	-1.03	2424.84	4038.36	690.605	1035
5800	1.37	1.00	-1.04	2424.99	4038.53	690.610	1035
5805	1.57	0.79	-0.98	2425.59	4038.28	690.616	1035
5810	1.20	0.83	-1.00	2425.44	4038.60	690.620	1035
5815	0.67	1.08	-1.07	2425.46	4038.89	690.625	1035
5820	1.14	1.07	-1.01	2425.76	4038.84	690.630	1035
5825	2.51	0.57	-0.84	2427.08	4040.11	690.637	1035
5830	1.68	0.68	-0.90	2427.10	4040.14	690.640	1035
5835	0.71	1.07	-0.97	2426.78	4040.19	690.647	1035
5840	1.48	0.82	-0.96	2427.06	4040.04	690.650	1035
5845	0.80	0.43	-1.02	2428.50	4040.11	690.655	1035
5850	1.41	0.48	-0.93	2428.73	4040.08	690.660	1035
5855	0.58	0.81	-0.98	2429.75	4039.92	690.665	1035
5860	-0.00	0.93	-1.03	2429.49	4040.03	690.670	1035
5865	1.18	0.56	-0.96	2429.50	4040.10	690.677	1035
5870	0.60	0.65	-1.00	2429.55	4040.35	690.680	1035
5875	1.80	0.30	-0.95	2429.34	4040.14	690.688	1035
5880	0.55	0.66	-1.03	2429.72	4040.35	690.690	1035
5885	1.37	0.16	-0.90	2431.44	4042.24	690.696	1035
5890	1.47	0.12	-0.83	2431.78	4042.82	690.700	1035
5895	-0.72	0.75	-0.98	2432.28	4042.74	690.708	1035
5900	0.98	0.03	-0.92	2431.88	4043.24	690.710	1035
5905	1.47	-0.09	-0.81	2432.65	4043.62	690.716	1035
5910	1.05	-0.35	-0.86	2432.83	4043.74	690.720	1035
5915	0.43	-0.39	-0.93	2433.76	4045.32	690.726	1035
5920	0.66	-0.35	-0.83	2434.28	4045.77	690.730	1035
5925	0.99	-0.50	-0.82	2434.02	4045.79	690.736	1035
5930	0.50	-0.50	-0.92	2434.05	4045.72	690.741	1035
5935	1.32	-0.81	-0.83	2433.84	4046.10	690.745	1035
5940	0.74	-0.65	-0.84	2434.11	4046.41	690.750	1035
5945	1.32	-0.94	-0.82	2434.89	4047.14	690.755	1035
5950	1.03	-1.16	-0.77	2436.19	4048.82	690.761	1035
5955	-0.05	-1.23	-0.90	2436.39	4048.56	690.765	1035
5960	0.85	-1.14	-0.80	2436.27	4048.82	690.770	1035
5965	0.27	-0.88	-0.85	2436.27	4049.22	690.774	1035
5970	-0.06	-1.12	-0.80	2437.81	4050.28	690.780	1035
5975	1.29	-1.32	-0.68	2438.23	4050.74	690.785	1035
5980	0.54	-1.48	-0.80	2438.13	4051.09	690.792	1035
5985	0.80	-1.32	-0.76	2438.22	4051.12	690.795	1035
5990	1.07	-1.43	-0.68	2438.06	4051.62	690.801	1035
5995	1.02	-1.08	-0.69	2438.10	4052.15	690.805	1035
6000	1.37	-1.38	-0.61	2440.48	4053.93	690.812	1035
6005	0.57	-1.24	-0.60	2440.23	4054.33	690.815	1035
6010	0.98	-1.42	-0.59	2440.38	4054.57	690.821	1035
6015	1.01	-1.79	-0.62	2440.43	4054.60	690.825	1035
6020	0.93	-1.67	-0.61	2441.98	4056.26	690.832	1035
6025	0.30	-1.64	-0.65	2441.99	4056.34	690.835	1035
6030	0.19	-1.84	-0.66	2441.99	4056.82	690.841	1035
6035	0.63	-1.95	-0.59	2442.22	4056.58	690.845	1035
6040	0.16	-2.04	-0.62	2442.94	4057.10	690.851	1035
6045	0.20	-1.80	-0.55	2443.48	4057.85	690.855	1035
6050	0.34	-2.32	-0.61	2443.82	4057.78	690.862	1035
6055	0.32	-1.93	-0.56	2443.44	4058.04	690.865	1035
6060	0.10	-1.71	-0.59	2443.50	4058.46	690.870	1035
6065	0.62	-1.82	-0.53	2443.31	4058.32	690.875	1035
6070	-0.26	-2.28	-0.67	2443.47	4058.45	690.880	1035
6075	0.36	-2.35	-0.53	2445.45	4060.62	690.885	1035
6080	-0.62	-2.30	-0.67	2445.40	4061.26	690.890	1035
6085	-0.28	-2.40	-0.55	2445.34	4061.05	690.896	1035
6090	0.05	-2.45	-0.51	2445.62	4061.37	690.899	1035
6095	-0.71	-2.53	-0.58	2446.99	4062.61	690.905	1035
6100	-0.59	-2.70	-0.57	2447.38	4062.64	690.910	1035
6105	-0.22	-3.07	-0.50	2448.11	4063.52	690.916	1035
6110	-0.10	-3.05	-0.49	2448.53	4063.05	690.920	1035
6115	-0.20	-2.75	-0.49	2448.44	4063.50	690.927	1035
6120	0.01	-2.90	-0.48	2448.35	4063.53	690.930	1035
6125	0.69	-3.14	-0.40	2449.86	4064.84	690.936	1035
6130	0.22	-3.17	-0.39	2450.11	4065.63	690.940	1035
6135	0.24	-3.50	-0.44	2450.77	4066.32	690.947	1035
6140	-0.16	-3.49	-0.44	2450.79	4066.75	690.950	1035
6145	-1.14	-3.26	-0.50	2450.91	4066.94	690.956	1035
6150	0.88	-3.40	-0.30	2450.95	4067.01	690.961	1035
6155	-0.13	-3.32	-0.33	2452.02	4068.00	690.966	1035
6160	-0.16	-3.81	-0.41	2452.49	4068.83	690.971	1035
6165	-0.17	-3.71	-0.36	2452.93	4069.04	690.975	1035
6170	-0.09	-3.86	-0.35	2452.80	4069.01	690.981	1035
6175	-0.19	-3.85	-0.40	2453.07	4069.00	690.985	1035
6180	-0.56	-3.72	-0.35	2454.23	4069.73	690.990	1035
6185	-0.12	-3.88	-0.28	2454.43	4070.43	690.995	1035
6190	0.35	-4.06	-0.24	2454.94	4070.85	691.001	1035
6195	-0.54	-4.11	-0.35	2455.19	4071.14	691.005	1035
6200	-0.35	-4.44	-0.39	2454.78	4071.22	691.010	1035
6205	-0.03	-4.40	-0.28	2454.87	4071.52	691.015	1035
6210	-0.51	-4.37	-0.32	2456.36	4071.68	691.021	1035
6215	-0.52	-4.41	-0.34	2456.45	4071.94	691.025	1035
6220	-0.19	-4.52	-0.33	2456.45	4072.34	691.030	1035
6225	0.05	-4.36	-0.23	2456.53	4072.31	691.035	1035
6230	-0.06	-4.68	-0.24	2457.60	4073.76	691.041	1035
6235	-0.37	-4.85	-0.29	2458.11	4074.13	691.045	1035
6240	0.40	-4.90	-0.19	2458.20	4074.69	691.050	1035
6245	-0.51	-4.85	-0.28	2457.92	4075.23	691.055	1035
6250	-0.77	-4.56	-0.23	2458.07	4075.27	691.062	1035
6255	0.43	-4.80	-0.16	2458.05	4075.51	691.065	1035
6260	-0.16	-4.84	-0.18	2457.90	4075.93	691.071	1035
6265	0.16	-5.10	-0.22	2457.83	4076.12	691.075	1035
6270	-0.62	-5.22	-0.27	2460.84	4079.47	691.083	1035
6275	0.66	-5.85	-0.11	2460.97	4079.65	691.085	1035
6280	0.34	-5.46	-0.13	2460.76	4079.81	691.091	1035
6285	0.03	-5.45	-0.14	2460.99	4079.85	691.095	1035
6290	-0.12	-5.69	-0.16	2461.82	4080.09	691.101	1035
6295	0.16	-5.93	-0.12	2462.57	4080.74	691.105	1035
6300	-0.40	-5.63	-0.18	2462.89	4081.38	691.110	1035
6305	-0.39	-5.73	-0.15	2463.40	4082.37	691.116	1035
6310	-0.13	-5.89	-0.12	2463.44	4082.55	691.120	1035
6315	-0.23	-5.83	-0.12	2463.65	4082.58	691.125	1035
6320	-0.78	-5.84	-0.17	2463.81	4082.61	691.130	1035
6325	-1.20	-5.87	-0.18	2465.15	4084.42	691.137	1035
6330	-1.03	-6.08	-0.18	2465.09	4084.32	691.140	1035
6335	-0.50	-5.95	-0.09	2465.08	4084.58	691.145	1035
6340	-0.47	-6.20	-0.16	2465.20	4084.78	691.150	1035
6345	-0.15	-6.59	-0.05	2466.42	4086.37	691.155	1035
6350	-0.99	-6.40	-0.05	2466.93	4086.87	691.160	1035
6355	-1.40	-6.46	-0.13	2466.63	4087.18	691.167	1035
6360	-0.49	-6.47	-0.06	2466.96	4087.54	691.170	1035
6365	0.79	-6.88	0.08	2467.44	4087.50	691.177	1035
6370	-0.71	-6.41	-0.05	2466.99	4087.93	691.180	1035
6375	-0.82	-6.85	-0.03	2468.86	4089.92	691.186	1035
6380	-0.28	-7.12	0.00	2469.53	4090.54	691.190	1035
6385	-0.91	-6.88	-0.02	2470.36	4091.74	691.197	1035
6390	0.12	-7.30	0.09	2469.96	4091.46	691.200	1035
6395	-0.26	-7.09	0.10	2470.03	4092.12	691.206	1035
6400	-0.76	-7.01	0.04	2470.03	4091.98	691.210	1035
6405	-0.19	-7.35	0.10	2471.02	4092.32	691.216	1035
6410	-0.91	-7.08	0.06	2471.48	4092.27	691.221	1035
6415	-0.55	-7.31	0.09	2471.60	4092.87	691.226	1035
6420	-0.56	-7.21	0.09	2471.46	4092.54	691.231	1035
6425	-0.25	-7.32	0.07	2472.48	4092.89	691.235	1035
6430	-0.34	-7.38	0.11	2473.17	4093.18	691.240	1035
6435	-0.72	-7.45	0.11	2473.51	4093.68	691.246	1035
6440	-1.23	-7.58	0.03	2474.27	4093.99	691.250	1035
6445	-0.57	-7.83	0.15	2474.49	4094.58	691.255	1035
6450	-0.81	-7.65	0.11	2474.63	4094.79	691.262	1035
6455	-1.48	-7.33	0.08	2474.58	4095.14	691.265	1035
6460	-1.08	-7.54	0.12	2474.57	4095.34	691.270	1035
6465	-0.77	-7.58	0.15	2474.88	4095.90	691.275	1035
6470	-1.01	-7.90	0.22	2476.92	4098.59	691.281	1035
6475	-1.13	-8.26	0.16	2476.96	4098.99	691.285	1035
6480	-0.59	-8.51	0.19	2476.72	4099.55	691.292	1035
6485	-0.59	-8.36	0.18	2476.65	4099.75	691.295	1035
6490	-1.19	-8.50	0.15	2478.14	4101.24	691.300	1035
6495	-1.08	-8.54	0.21	2478.53	4101.56	691.305	1035
6500	-1.10	-8.72	0.18	2478.76	4102.22	691.312	1035
6505	-0.93	-8.72	0.25	2478.89	4102.58	691.315	1035
6510	-1.59	-8.71	0.14	2478.97	4103.41	691.322	1035
6515	-1.81	-8.75	0.17	2479.06	4103.39	691.325	1035
6520	-1.72	-8.89	0.22	2480.46	4104.58	691.331	1035
6525	-1.51	-8.74	0.29	2481.02	4105.78	691.335	1035
6530	-0.90	-9.23	0.29	2481.72	4105.22	691.342	1035
6535	-1.11	-9.00	0.28	2481.89	4106.28	691.346	1035
6540	-1.40	-9.03	0.28	2481.62	4105.97	691.351	1035
6545	-1.72	-8.91	0.24	2481.72	4106.45	691.355	1035
6550	-1.32	-8.82	0.30	2482.08	4106.91	691.360	1035
6555	-1.71	-9.06	0.29	2483.33	4108.26	691.365	1035
6560	-1.04	-9.27	0.33	2483.05	4108.69	691.370	1035
6565	-0.67	-9.36	0.39	2483.35	4109.43	691.376	1035
6570	-1.14	-9.52	0.38	2483.34	4109.52	691.380	1035
6575	-0.89	-9.86	0.36	2484.82	4111.14	691.385	1035
6580	-1.48	-9.69	0.28	2485.06	4111.32	691.390	1035
6585	-1.41	-9.85	0.35	2485.93	4111.56	691.396	1035
6590	-1.94	-9.42	0.34	2486.10	4111.66	691.400	1035
6595	-0.96	-9.69	0.40	2485.70	4111.86	691.407	1035
6600	-1.74	-9.41	0.39	2486.02	4111.51	691.410	1035
6605	-1.68	-9.69	0.39	2487.19	4112.66	691.416	1035
6610	-1.39	-9.96	0.44	2487.70	4113.77	691.420	1035
6615	-1.92	-10.33	0.43	2488.40	4114.10	691.427	1035
6620	-1.24	-10.27	0.43	2488.32	4114.92	691.430	1035
6625	-1.23	-10.16	0.43	2488.53	4115.06	691.436	1035
6630	-1.22	-10.13	0.45	2488.37	4115.13	691.440	1035
6635	-1.62	-10.35	0.44	2490.26	4116.75	691.448	1035
6640	-1.60	-10.34	0.47	2489.96	4117.16	691.450	1035
6645	-1.66	-10.51	0.43	2490.25	4117.41	691.456	1035
6650	-1.61	-10.75	0.45	2490.25	4117.62	691.461	1035
6655	-1.83	-10.90	0.43	2490.67	4118.33	691.465	1035
6660	-1.79	-11.00	0.46	2491.53	4119.22	691.470	1035
6665	-2.27	-11.24	0.40	2491.78	4119.67	691.475	1035
6670	-2.69	-11.46	0.39	2492.83	4120.93	691.481	1035
6675	-1.79	-11.63	0.47	2492.73	4121.39	691.485	1035
6680	-2.30	-11.58	0.40	2492.83	4121.96	691.490	1035
6685	-2.10	-11.79	0.39	2493.02	4122.42	691.495	1035
6690	-2.28	-11.63	0.47	2494.09	4122.42	691.502	1035
6695	-2.36	-11.85	0.44	2494.19	4122.64	691.505	1035
6700	-2.74	-11.13	0.46	2494.45	4123.38	691.512	1035
6705	-2.03	-11.32	0.53	2494.48	4123.32	691.515	1035
6710	-1.38	-11.68	0.63	2495.86	4125.41	691.522	1035
6715	-1.67	-11.69	0.61	2496.09	4125.23	691.525	1035
6720	-1.99	-11.82	0.57	2496.63	4126.05	691.531	1035
6725	-1.63	-11.95	0.57	2496.54	4126.16	691.535	1035
6730	-2.11	-11.79	0.62	2497.62	4126.23	691.542	1035
6735	-2.38	-11.60	0.65	2497.61	4126.44	691.546	1035
6740	-2.01	-11.70	0.63	2497.35	4126.68	691.551	1035
6745	-1.20	-11.90	0.72	2497.56	4126.89	691.555	1035
6750	-2.05	-12.11	0.61	2498.69	4128.08	691.561	1035
6755	-2.66	-12.08	0.53	2499.04	4128.78	691.565	1035
6760	-2.96	-11.97	0.50	2498.92	4129.01	691.571	1035
6765	-2.28	-12.06	0.58	2498.79	4129.19	691.575	1035
6770	-1.72	-12.02	0.72	2499.23	4129.24	691.581	1035
6775	-2.10	-12.17	0.65	2499.19	4129.51	691.585	1035
6780	-2.00	-11.88	0.69	2499.15	4129.25	691.591	1035
6785	-1.50	-12.21	0.76	2499.51	4129.95	691.596	1035
6790	-1.79	-12.10	0.71	2499.56	4130.02	691.600	1035
6795	-1.58	-12.27	0.71	2499.42	4130.51	691.605	1035
6800	-3.08	-11.86	0.54	2499.94	4130.64	691.610	1035
6805	-2.13	-12.73	0.71	2502.84	4134.13	691.616	1035
6810	-1.75	-12.81	0.82	2502.96	4134.28	691.620	1035
6815	-1.88	-12.74	0.81	2502.89	4134.17	691.627	1035
6820	-2.06	-12.84	0.75	2502.76	4134.38	691.630	1035
6825	-1.77	-12.99	0.84	2504.44	4134.67	691.635	1035
6830	-2.14	-13.04	0.76	2504.47	4135.03	691.640	1035
6835	-2.62	-12.85	0.74	2505.28	4136.03	691.646	1035
6840	-2.96	-13.10	0.73	2505.43	4136.44	691.650	1035
6845	-3.09	-13.00	0.70	2505.04	4136.66	691.657	1035
6850	-2.41	-13.29	0.72	2505.41	4136.33	691.660	1035
6855	-2.32	-13.63	0.79	2506.68	4138.49	691.666	1035
6860	-2.71	-13.57	0.77	2506.98	4138.79	691.670	1035
6865	-2.70	-14.01	0.88	2507.49	4140.12	691.678	1035
6870	-2.75	-14.12	0.74	2507.99	4139.81	691.680	1035
6875	-2.07	-13.93	0.84	2507.91	4140.10	691.686	1035
6880	-2.77	-13.90	0.80	2507.97	4140.03	691.690	1035
6885	-2.56	-14.16	0.82	2509.04	4141.33	691.696	1035
6890	-2.26	-14.29	0.84	2509.92	4142.32	691.701	1035
6895	-2.14	-14.21	0.91	2509.84	4142.54	691.706	1035
6900	-2.55	-14.20	0.82	2509.45	4142.65	691.711	1035
6905	-2.26	-14.48	0.86	2510.08	4142.70	691.715	1035
6910	-2.14	-14.51	0.89	2511.22	4143.38	691.720	1035
6915	-2.32	-14.53	0.86	2511.49	4143.65	691.726	1035
6920	-2.22	-14.43	0.95	2511.86	4144.02	691.731	1035
6925	-2.75	-14.35	0.90	2511.79	4144.49	691.735	1035
6930	-2.27	-14.63	0.93	2511.82	4144.82	691.742	1035
6935	-2.93	-14.32	0.82	2512.04	4144.98	691.745	1035
6940	-2.71	-14.53	0.92	2513.51	4145.28	691.750	1035
6945	-2.49	-14.75	0.93	2513.46	4145.52	691.755	1035
6950	-1.93	-14.99	1.05	2514.53	4147.10	691.762	1035
6955	-2.72	-14.86	0.93	2514.37	4147.82	691.765	1035
6960	-3.19	-14.84	0.85	2514.61	4148.07	691.771	1035
6965	-3.34	-14.75	0.85	2514.61	4148.22	691.775	1035
6970	-3.10	-15.65	0.83	2516.93	4151.29	691.782	1035
6975	-3.04	-15.10	0.96	2516.25	4151.18	691.785	1035
6980	-3.50	-15.24	0.91	2516.29	4150.92	691.792	1035
6985	-3.34	-15.26	0.91	2516.44	4151.67	691.795	1035
6990	-3.37	-15.73	0.88	2517.18	4152.62	691.801	1035
6995	-2.67	-15.79	0.96	2518.02	4153.41	691.805	1035
7000	-2.50	-16.02	1.15	2518.30	4154.75	691.813	1035
7005	-2.84	-15.95	0.98	2518.58	4154.38	691.815	1035
7010	-2.59	-15.84	1.05	2518.33	4154.63	691.821	1035
7015	-3.27	-15.71	0.96	2518.50	4154.57	691.825	1035
7020	-3.19	-15.75	1.00	2518.77	4155.00	691.830	1035
7025	-3.36	-15.77	1.04	2520.21	4155.34	691.835	1035
7030	-2.94	-15.70	1.07	2520.38	4155.58	691.840	1035
7035	-3.03	-15.88	1.04	2521.17	4156.26	691.846	1035
7040	-3.32	-15.91	1.06	2520.92	4156.77	691.850	1035
7045	-3.58	-16.03	1.00	2521.10	4156.59	691.855	1035
7050	-2.65	-16.16	1.14	2521.19	4157.04	691.860	1035
7055	-3.00	-16.20	1.08	2522.63	4157.18	691.866	1035
7060	-3.63	-16.20	1.00	2522.56	4157.80	691.870	1035
7065	-2.90	-16.42	1.18	2523.09	4157.95	691.877	1035
7070	-3.03	-16.32	1.11	2523.00	4158.25	691.880	1035
7075	-3.58	-16.28	1.12	2524.16	4159.87	691.886	1035
7080	-3.45	-16.46	1.06	2524.38	4160.67	691.890	1035
7085	-2.93	-16.74	1.21	2524.68	4162.34	691.898	1035
7090	-3.28	-16.84	1.12	2525.27	4162.18	691.900	1035
7095	-3.19	-17.14	1.04	2525.03	4161.78	691.908	1035
7100	-2.97	-17.16	1.09	2525.49	4162.37	691.910	1035
7105	-3.21	-17.21	1.16	2526.46	4163.43	691.916	1035
7110	-3.97	-17.23	1.07	2526.74	4163.76	691.920	1035
7115	-4.38	-16.79	1.13	2528.35	4165.14	691.928	1035
7120	-3.46	-17.33	1.14	2527.63	4165.32	691.931	1035
7125	-3.00	-17.46	1.20	2527.69	4165.94	691.935	1035
7130	-3.38	-17.58	1.11	2527.60	4165.88	691.940	1035
7135	-3.74	-17.31	1.15	2528.68	4166.61	691.945	1035
7140	-4.06	-17.55	1.08	2529.30	4167.60	691.950	1035
7145	-3.71	-17.57	1.21	2529.38	4168.41	691.955	1035
7150	-3.20	-17.58	1.24	2529.79	4168.72	691.961	1035
7155	-3.34	-17.66	1.23	2529.76	4168.43	691.965	1035
7160	-3.16	-17.72	1.26	2529.32	4168.87	691.970	1035
7165	-4.16	-17.47	1.15	2529.63	4169.13	691.975	1035
7170	-3.72	-17.94	1.22	2531.71	4171.60	691.981	1035
7175	-3.09	-18.47	1.27	2531.94	4171.49	691.985	1035
7180	-3.73	-18.12	1.24	2531.89	4172.18	691.992	1035
7185	-4.20	-18.09	1.18	2532.11	4171.91	691.995	1035
7190	-3.59	-18.59	1.32	2533.49	4173.80	692.000	1035
7195	-3.50	-18.65	1.30	2534.13	4174.53	692.005	1035
7200	-4.75	-18.54	1.18	2534.11	4174.51	692.012	1035
7205	-3.85	-18.75	1.28	2534.63	4174.92	692.015	1035
7210	-3.09	-18.86	1.51	2534.75	4175.04	692.023	1035
7215	-4.20	-18.64	1.24	2534.56	4175.36	692.025	1035
7220	-3.81	-18.96	1.32	2535.82	4176.74	692.031	1035
7225	-3.68	-18.92	1.30	2536.17	4177.94	692.035	1035
7230	-3.74	-18.79	1.37	2536.42	4178.39	692.041	1035
7235	-4.21	-18.82	1.30	2536.91	4178.74	692.045	1035
7240	-3.94	-18.80	1.36	2537.09	4179.23	692.051	1035
7245	-3.90	-19.05	1.34	2536.95	4179.07	692.056	1035
7250	-3.88	-19.08	1.30	2536.95	4179.29	692.061	1035
7255	-3.50	-19.26	1.35	2537.30	4179.46	692.065	1035
7260	-4.23	-19.37	1.33	2538.34	4180.52	692.071	1035
7265	-3.63	-19.51	1.39	2539.31	4182.40	692.075	1035
7270	-3.02	-19.62	1.49	2539.42	4182.56	692.081	1035
7275	-3.95	-19.52	1.37	2539.69	4182.63	692.086	1035
7280	-4.08	-19.45	1.38	2539.99	4183.01	692.090	1035
7285	-3.60	-19.30	1.47	2540.06	4183.16	692.096	1035
7290	-3.67	-19.34	1.47	2540.07	4183.49	692.100	1035
7295	-4.09	-19.40	1.45	2542.17	4185.85	692.106	1035
7300	-3.53	-19.57	1.56	2542.32	4185.78	692.110	1035
7305	-3.97	-19.50	1.49	2542.30	4185.61	692.115	1035
7310	-4.37	-18.95	1.60	2542.37	4186.21	692.120	1035
7315	-3.62	-18.82	1.76	2543.56	4187.51	692.126	1035
7320	-3.52	-18.97	1.75	2543.41	4187.75	692.130	1035
7325	-3.52	-18.83	1.75	2543.50	4188.01	692.136	1035
7330	-4.40	-18.80	1.64	2543.51	4187.80	692.140	1035
7335	-4.24	-19.00	1.69	2544.72	4188.03	692.146	1035
7340	-3.81	-19.03	1.73	2545.18	4188.04	692.150	1035
7345	-4.33	-18.98	1.68	2545.12	4188.34	692.157	1035
7350	-4.02	-19.16	1.71	2545.42	4188.53	692.160	1035
7355	-3.99	-19.18	1.64	2545.50	4188.08	692.166	1035
7360	-4.11	-18.97	1.73	2545.37	4188.40	692.171	1035
7365	-3.71	-19.40	1.82	2547.19	4190.54	692.176	1035
7370	-3.99	-19.49	1.74	2547.67	4191.34	692.180	1035
7375	-4.21	-19.63	1.75	2547.76	4191.57	692.186	1035
7380	-4.43	-19.53	1.70	2547.99	4191.45	692.190	1035
7385	-4.07	-19.69	1.79	2548.40	4192.20	692.196	1035
7390	-4.39	-19.75	1.82	2549.48	4193.13	692.200	1035
7395	-4.19	-19.93	1.84	2549.82	4193.66	692.205	1035
7400	-4.47	-19.83	1.84	2550.50	4194.57	692.210	1035
7405	-4.91	-19.90	1.76	2550.52	4194.46	692.215	1035
7410	-4.42	-19.68	1.83	2550.75	4194.84	692.221	1035
7415	-4.50	-19.66	1.87	2550.75	4194.59	692.224	1035
7420	-3.75	-20.22	1.86	2550.68	4194.73	692.231	1035
7425	-4.10	-20.16	1.83	2550.38	4195.03	692.235	1035
7430	-4.51	-20.60	1.80	2552.43	4196.92	692.240	1035
7435	-4.03	-20.85	1.87	2552.97	4197.21	692.245	1035
7440	-4.05	-20.85	1.84	2552.94	4197.41	692.251	1035
7445	-4.53	-20.71	1.84	2553.42	4198.05	692.255	1035
7450	-4.23	-20.91	1.81	2554.19	4198.94	692.262	1035
7455	-4.00	-20.96	1.87	2554.15	4199.22	692.265	1035
7460	-4.26	-20.87	1.91	2554.10	4199.13	692.271	1035
7465	-4.18	-20.98	1.88	2553.95	4199.30	692.275	1035
7470	-4.18	-21.36	1.91	2556.74	4202.12	692.283	1035
7475	-4.01	-21.25	1.95	2556.40	4201.73	692.285	1035
7480	-3.56	-21.35	2.02	2556.34	4202.05	692.291	1035
7485	-4.02	-21.15	2.02	2556.22	4202.73	692.296	1035
7490	-4.59	-21.28	1.99	2557.61	4203.88	692.301	1034
7495	-3.92	-21.56	2.03	2558.00	4204.06	692.305	1034
7500	-4.47	-21.37	2.02	2557.65	4203.80	692.311	1034
7505	-4.12	-21.24	2.05	2557.54	4203.24	692.316	1034
7510	-4.57	-21.01	2.02	2557.43	4203.30	692.320	1034
7515	-4.15	-21.18	2.05	2557.63	4203.61	692.325	1034
7520	-4.34	-21.13	2.02	2556.99	4203.51	692.330	1034
7525	-4.58	-21.02	1.97	2555.88	4202.64	692.335	1034
7530	-4.65	-20.75	1.99	2555.89	4202.24	692.340	1034
7535	-4.59	-20.95	1.98	2556.20	4202.24	692.346	1034
7540	-4.21	-21.06	1.96	2556.15	4202.91	692.349	1034
7545	-4.53	-20.94	2.03	2556.05	4202.89	692.356	1034
7550	-4.18	-20.83	2.08	2556.01	4202.70	692.360	1034
7555	-4.43	-20.52	1.95	2554.34	4200.86	692.365	1034
7560	-5.09	-20.46	1.82	2553.99	4200.29	692.370	1034
7565	-4.45	-20.35	1.93	2552.99	4200.16	692.376	1034
7570	-4.60	-20.64	1.87	2553.07	4200.19	692.380	1034
7575	-4.28	-20.81	1.85	2552.98	4199.88	692.386	1034
7580	-4.32	-20.74	1.88	2553.24	4199.87	692.390	1034
7585	-4.47	-20.76	1.76	2551.89	4198.83	692.397	1034
7590	-4.90	-20.42	1.77	2551.70	4198.31	692.400	1034
7595	-4.42	-20.47	1.78	2551.46	4198.94	692.407	1034
7600	-3.55	-20.64	1.94	2551.48	4198.43	692.410	1034
7605	-4.65	-20.12	1.82	2550.40	4197.39	692.416	1034
7610	-3.88	-20.29	1.84	2549.98	4196.94	692.420	1034
7615	-3.91	-20.02	1.87	2549.28	4196.43	692.426	1034
7620	-3.87	-20.12	1.83	2549.29	4196.20	692.430	1034
7625	-3.76	-20.14	1.84	2549.02	4196.54	692.436	1034
7630	-3.85	-20.09	1.84	2549.04	4196.54	692.440	1034
7635	-3.11	-20.11	1.90	2547.54	4193.91	692.448	1034
7640	-3.99	-19.90	1.78	2547.73	4194.80	692.450	1034
7645	-3.98	-19.89	1.78	2547.70	4194.45	692.455	1034
7650	-4.17	-19.65	1.75	2547.51	4194.44	692.461	1034
7655	-3.77	-19.82	1.79	2547.22	4194.21	692.465	1034
7660	-3.92	-19.58	1.78	2546.03	4192.93	692.470	1034
7665	-4.40	-19.29	1.69	2545.91	4192.81	692.475	1034
7670	-3.53	-19.52	1.80	2545.20	4192.29	692.482	1034
7675	-3.68	-19.48	1.73	2545.43	4192.03	692.485	1034
7680	-4.00	-19.27	1.73	2545.22	4192.29	692.492	1034
7685	-3.44	-19.27	1.82	2545.42	4192.10	692.495	1034
7690	-3.74	-19.01	1.73	2543.83	4190.63	692.501	1034
7695	-3.73	-18.96	1.73	2543.59	4190.53	692.505	1034
7700	-4.15	-18.96	1.66	2542.76	4189.68	692.511	1034
7705	-4.10	-18.66	1.69	2542.49	4189.47	692.515	1034
7710	-3.98	-18.75	1.74	2542.67	4189.34	692.522	1034
7715	-3.74	-18.81	1.73	2542.67	4189.29	692.525	1034
7720	-3.86	-18.84	1.71	2542.57	4189.08	692.531	1034
7725	-3.83	-18.65	1.76	2542.78	4188.89	692.535	1034
7730	-3.87	-18.31	1.71	2541.21	4187.59	692.541	1034
7735	-3.91	-18.30	1.67	2540.38	4186.40	692.545	1034
7740	-3.95	-18.42	1.67	2540.40	4185.94	692.551	1034
7745	-3.79	-18.39	1.62	2540.17	4186.37	692.555	1034
7750	-3.96	-18.26	1.66	2539.76	4185.69	692.561	1034
7755	-4.04	-18.07	1.61	2538.80	4184.19	692.565	1034
7760	-3.68	-17.92	1.66	2538.33	4183.73	692.570	1034
7765	-4.32	-17.70	1.62	2537.79	4183.44	692.576	1034
7770	-3.59	-17.94	1.64	2537.59	4183.75	692.580	1034
7775	-3.90	-17.73	1.59	2537.71	4183.27	692.585	1034
7780	-4.45	-17.74	1.53	2537.98	4183.03	692.590	1034
7785	-3.73	-17.76	1.63	2536.43	4182.70	692.596	1034
7790	-3.51	-17.62	1.67	2536.33	4182.80	692.600	1034
7795	-4.02	-17.47	1.56	2536.32	4182.49	692.607	1034
7800	-3.66	-17.59	1.59	2536.18	4182.42	692.610	1034
7805	-3.19	-17.46	1.65	2534.75	4181.01	692.616	1034
7810	-2.97	-17.60	1.58	2534.31	4180.40	692.620	1034
7815	-3.40	-17.35	1.56	2533.70	4179.22	692.627	1034
7820	-4.05	-17.02	1.53	2533.76	4178.78	692.630	1034
7825	-4.60	-16.88	1.43	2533.50	4178.72	692.636	1034
7830	-4.03	-16.95	1.50	2533.40	4178.14	692.640	1034
7835	-3.58	-16.63	1.52	2531.60	4176.40	692.648	1034
7840	-3.32	-16.93	1.54	2532.05	4176.31	692.650	1034
7845	-3.73	-16.86	1.58	2532.77	4176.62	692.658	1034
7850	-3.59	-16.83	1.49	2531.73	4175.86	692.660	1034
7855	-3.19	-16.82	1.55	2530.82	4174.91	692.666	1034
7860	-3.45	-16.56	1.50	2530.40	4173.58	692.670	1034
7865	-3.66	-16.36	1.55	2529.34	4172.88	692.678	1034
7870	-3.67	-16.41	1.46	2529.47	4172.61	692.680	1034
7875	-2.96	-16.41	1.52	2529.32	4172.14	692.685	1034
7880	-3.16	-16.57	1.50	2529.55	4172.22	692.690	1034
7885	-3.35	-16.33	1.49	2529.16	4171.53	692.695	1034
7890	-4.08	-16.03	1.36	2527.70	4169.92	692.701	1034
7895	-3.50	-16.04	1.47	2527.94	4170.03	692.705	1034
7900	-3.54	-16.05	1.41	2527.66	4169.90	692.710	1034
7905	-3.19	-16.15	1.47	2527.59	4169.60	692.715	1034
7910	-3.18	-15.90	1.45	2526.21	4168.48	692.721	1034
7915	-2.82	-15.87	1.46	2526.27	4168.46	692.725	1034
7920	-3.03	-15.78	1.43	2526.37	4168.17	692.730	1034
7925	-2.76	-15.98	1.46	2526.28	4168.16	692.735	1034
7930	-3.80	-15.40	1.35	2524.74	4166.45	692.742	1034
7935	-3.25	-15.41	1.42	2524.64	4166.11	692.745	1034
7940	-3.44	-15.32	1.40	2524.45	4165.78	692.753	1034
7945	-3.03	-15.36	1.42	2524.45	4165.71	692.755	1034
7950	-2.54	-15.50	1.39	2523.23	4164.76	692.761	1034
7955	-3.24	-15.31	1.34	2523.04	4164.04	692.765	1034
7960	-3.10	-15.09	1.32	2522.51	4163.54	692.771	1034
7965	-2.46	-15.29	1.42	2522.06	4163.50	692.776	1034
7970	-3.07	-15.15	1.34	2522.12	4163.47	692.781	1034
7975	-2.37	-15.29	1.36	2522.09	4163.64	692.785	1034
7980	-2.60	-15.20	1.32	2521.58	4162.46	692.791	1034
7985	-2.20	-15.06	1.41	2520.71	4161.32	692.796	1034
7990	-2.00	-15.08	1.40	2520.56	4160.88	692.800	1034
7995	-2.44	-14.88	1.33	2520.70	4160.78	692.806	1034
8000	-2.62	-14.56	1.38	2520.59	4160.61	692.810	1034
8005	-2.54	-14.56	1.32	2518.94	4159.10	692.815	1034
8010	-2.89	-14.67	1.21	2518.87	4158.87	692.820	1034
8015	-2.16	-14.64	1.27	2518.27	4158.43	692.827	1034
8020	-1.73	-14.71	1.37	2518.29	4158.18	692.830	1034
8025	-2.08	-14.48	1.31	2518.06	4157.99	692.836	1034
8030	-2.39	-14.47	1.27	2518.34	4157.54	692.840	1034
8035	-1.96	-14.23	1.30	2516.58	4156.04	692.846	1034
8040	-2.56	-14.19	1.24	2516.54	4156.23	692.850	1034
8045	-2.79	-14.23	1.18	2516.63	4155.65	692.857	1034
8050	-2.22	-14.33	1.25	2516.70	4155.88	692.860	1034
8055	-2.04	-13.94	1.24	2514.75	4153.82	692.868	1034
8060	-2.93	-13.73	1.15	2514.89	4153.81	692.870	1034
8065	-3.18	-13.48	1.12	2514.38	4153.46	692.876	1034
8070	-2.64	-13.60	1.17	2514.14	4152.70	692.880	1034
8075	-2.54	-13.38	1.24	2513.57	4151.90	692.886	1034
8080	-1.99	-13.33	1.25	2513.18	4151.52	692.891	1034
8085	-2.37	-13.56	1.21	2513.34	4151.45	692.896	1034
8090	-2.22	-13.37	1.21	2513.64	4151.29	692.900	1034
8095	-2.99	-13.18	1.10	2512.75	4150.84	692.906	1034
8100	-2.76	-13.12	1.11	2511.68	4149.40	692.912	1034
8105	-3.10	-12.84	1.08	2511.77	4149.12	692.915	1034
8110	-2.53	-13.13	1.10	2511.74	4149.08	692.920	1034
8115	-2.37	-13.36	1.14	2511.50	4149.06	692.925	1034
8120	-2.11	-13.32	1.19	2511.55	4148.75	692.931	1034
8125	-2.28	-13.22	1.16	2511.16	4148.12	692.935	1034
8130	-2.12	-13.17	1.11	2510.25	4146.57	692.941	1034
8135	-2.52	-12.96	1.04	2510.18	4146.60	692.945	1034
8140	-2.23	-12.86	1.12	2509.98	4146.32	692.950	1034
8145	-2.02	-12.85	1.19	2510.05	4146.05	692.955	1034
8150	-2.66	-12.45	1.03	2507.93	4144.09	692.961	1034
8155	-1.72	-12.94	1.07	2507.79	4144.23	692.965	1034
8160	-2.28	-12.59	1.01	2508.03	4143.95	692.971	1034
8165	-2.28	-12.64	1.04	2507.85	4143.60	692.975	1034
8170	-1.80	-12.45	1.10	2506.43	4143.62	692.982	1034
8175	-2.19	-12.47	1.02	2506.29	4143.29	692.985	1034
8180	-2.09	-12.48	0.99	2506.32	4143.53	692.991	1034
8185	-1.73	-12.47	1.05	2506.13	4143.42	692.995	1034
8190	-2.09	-12.09	1.00	2505.13	4141.74	693.003	1034
8195	-1.94	-11.84	1.03	2504.76	4141.00	693.005	1034
8200	-2.69	-11.55	0.98	2504.52	4140.49	693.011	1034
8205	-1.91	-11.79	1.01	2504.81	4140.53	693.015	1034
8210	-2.15	-11.66	1.05	2503.91	4139.58	693.021	1034
8215	-1.75	-11.62	1.01	2502.98	4138.60	693.025	1034
8220	-1.98	-11.62	1.01	2502.94	4138.11	693.031	1034
8225	-2.44	-11.43	0.98	2502.72	4137.92	693.035	1034
8230	-2.19	-11.37	0.96	2502.54	4137.29	693.040	1034
8235	-1.92	-11.39	0.96	2501.66	4136.29	693.046	1034
8240	-1.67	-11.48	0.96	2501.51	4136.09	693.050	1034
8245	-1.74	-11.28	1.00	2501.43	4135.36	693.057	1034
8250	-2.07	-11.01	0.95	2501.26	4135.01	693.060	1034
8255	-2.38	-10.87	0.86	2499.94	4133.58	693.065	1034
8260	-1.41	-11.17	0.91	2499.75	4133.51	693.070	1034
8265	-1.61	-11.00	0.94	2499.14	4132.98	693.075	1034
8270	-1.51	-11.32	0.83	2498.78	4132.75	693.080	1034
8275	-1.40	-11.29	0.90	2498.93	4132.99	693.087	1034
8280	-1.69	-11.32	0.87	2498.92	4132.73	693.090	1034
8285	-1.87	-11.12	0.89	2498.97	4132.63	693.095	1034
8290	-2.77	-10.86	0.75	2498.98	4132.35	693.100	1034
8295	-0.93	-10.76	0.87	2496.63	4129.96	693.107	1034
8300	-1.03	-10.90	0.86	2496.62	4129.66	693.110	1034
8305	-1.24	-10.51	0.85	2496.47	4129.49	693.116	1034
8310	-1.65	-10.56	0.83	2496.29	4129.07	693.120	1034
8315	-1.59	-9.85	0.76	2495.07	4127.66	693.127	1034
8320	-1.83	-10.18	0.75	2495.04	4127.52	693.130	1034
8325	-1.65	-10.29	0.75	2494.89	4126.90	693.136	1034
8330	-1.44	-10.37	0.81	2494.86	4126.89	693.140	1034
8335	-1.79	-10.02	0.69	2494.12	4126.56	693.145	1034
8340	-1.29	-10.00	0.75	2493.45	4125.20	693.150	1034
8345	-1.41	-9.73	0.80	2492.78	4124.42	693.155	1034
8350	-1.40	-9.84	0.70	2492.33	4123.85	693.161	1034
8355	-1.58	-9.87	0.68	2492.19	4123.50	693.165	1034
8360	-1.83	-9.56	0.66	2491.97	4123.11	693.171	1034
8365	-2.04	-9.59	0.65	2491.93	4123.10	693.175	1034
8370	-1.58	-9.29	0.70	2490.69	4121.53	693.180	1034
8375	-1.35	-9.54	0.67	2490.66	4121.46	693.185	1034
8380	-1.21	-9.76	0.65	2489.77	4121.21	693.192	1034
8385	-1.26	-9.41	0.65	2489.78	4120.87	693.195	1034
8390	-1.44	-9.68	0.65	2489.63	4120.46	693.200	1034
8395	-0.81	-9.89	0.66	2489.54	4121.02	693.205	1034
8400	-1.74	-9.40	0.57	2488.30	4119.35	693.211	1034
8405	-0.93	-9.20	0.68	2488.33	4119.04	693.215	1034
8410	-3.62	-8.64	0.45	2488.24	4118.48	693.222	1034
8415	-2.13	-9.02	0.57	2488.36	4118.62	693.225	1034
8420	-1.69	-8.83	0.65	2488.17	4118.12	693.231	1034
8425	-1.96	-8.63	0.65	2488.21	4118.06	693.235	1034
8430	-2.11	-8.23	0.57	2485.98	4116.48	693.242	1034
8435	-1.39	-8.41	0.61	2485.82	4115.65	693.245	1034
8440	-1.14	-8.66	0.60	2486.02	4115.47	693.251	1034
8445	-1.27	-8.52	0.61	2485.55	4115.35	693.255	1034
8450	-0.75	-8.72	0.48	2483.68	4114.33	693.263	1034
8455	-1.24	-8.23	0.57	2483.78	4113.48	693.265	1034
8460	-1.45	-8.23	0.56	2483.70	4113.29	693.271	1034
8465	-1.28	-8.23	0.53	2483.67	4113.30	693.275	1034
8470	-1.16	-8.15	0.55	2483.57	4112.69	693.281	1034
8475	-0.76	-7.93	0.60	2482.46	4110.58	693.285	1034
8480	-0.27	-8.00	0.64	2481.99	4110.56	693.290	1034
8485	-0.44	-7.95	0.57	2481.31	4110.33	693.296	1034
8490	-0.51	-8.12	0.55	2481.23	4110.00	693.300	1034
8495	-0.66	-7.94	0.56	2481.36	4109.94	693.305	1034
8500	-0.91	-7.91	0.53	2481.12	4109.47	693.310	1034
8505	-0.84	-7.90	0.49	2479.76	4107.68	693.317	1034
8510	0.29	-8.08	0.61	2479.73	4107.67	693.320	1034
8515	-1.20	-7.30	0.51	2479.63	4107.14	693.326	1034
8520	-0.87	-7.54	0.47	2479.46	4106.91	693.330	1034
8525	-1.38	-7.47	0.43	2477.94	4104.92	693.337	1034
8530	-0.98	-7.53	0.43	2477.89	4104.43	693.340	1034
8535	-0.90	-7.44	0.44	2477.74	4104.71	693.346	1034
8540	-1.29	-7.28	0.38	2477.51	4104.76	693.350	1034
8545	-1.11	-7.12	0.40	2475.82	4102.43	693.358	1034
8550	-1.01	-7.02	0.38	2476.03	4102.76	693.360	1034
8555	-1.12	-6.95	0.36	2476.08	4102.66	693.366	1034
8560	-0.59	-6.94	0.45	2476.26	4102.49	693.370	1034
8565	-0.67	-6.70	0.43	2475.22	4101.87	693.376	1034
8570	-0.73	-6.74	0.39	2474.34	4100.52	693.381	1034
8575	-0.50	-6.53	0.42	2474.37	4100.31	693.385	1034
8580	-0.21	-6.62	0.44	2474.26	4100.24	693.390	1034
8585	-0.31	-6.54	0.42	2474.03	4100.19	693.395	1034
8590	-0.77	-6.30	0.33	2472.87	4099.86	693.400	1034
8595	-0.48	-6.23	0.41	2472.73	4099.47	693.405	1034
8600	-0.36	-6.32	0.41	2473.01	4099.62	693.411	1034
8605	-0.52	-6.50	0.39	2472.67	4099.41	693.415	1034
8610	-0.90	-6.18	0.29	2472.69	4099.06	693.420	1034
8615	-1.10	-5.92	0.32	2472.61	4098.74	693.425	1034
8620	-0.54	-5.76	0.32	2470.69	4095.27	693.432	1034
8625	-1.14	-5.82	0.23	2470.40	4095.44	693.435	1034
8630	-0.29	-5.85	0.33	2470.25	4094.98	693.442	1034
8635	-0.24	-6.22	0.26	2470.51	4094.83	693.445	1034
8640	-0.09	-5.96	0.23	2468.98	4093.41	693.451	1034
8645	-0.52	-5.52	0.24	2468.48	4093.18	693.455	1034
8650	-0.94	-5.35	0.11	2467.84	4092.65	693.462	1034
8655	-0.15	-5.22	0.26	2467.73	4092.18	693.465	1034
8660	-1.46	-5.26	0.15	2467.98	4091.11	693.473	1034
8665	-0.05	-5.23	0.27	2468.09	4091.17	693.475	1034
8670	-0.40	-5.23	0.13	2466.63	4090.23	693.481	1034
8675	-0.00	-5.29	0.16	2466.14	4089.64	693.485	1034
8680	-0.07	-5.01	0.19	2465.38	4088.92	693.491	1034
8685	-0.09	-5.09	0.15	2465.07	4089.15	693.496	1034
8690	0.46	-5.08	0.20	2465.07	4089.06	693.501	1034
8695	0.03	-4.89	0.19	2464.94	4088.68	693.505	1034
8700	-0.17	-4.74	0.14	2464.24	4088.08	693.511	1034
8705	0.02	-4.86	0.08	2463.44	4087.41	693.516	1034
8710	0.09	-4.80	0.10	2463.39	4087.04	693.520	1034
8715	0.75	-4.74	0.23	2463.26	4087.06	693.526	1034
8720	0.67	-4.96	0.20	2463.42	4087.09	693.530	1034
8725	0.06	-4.31	0.10	2462.05	4085.41	693.535	1034
8730	-0.05	-4.10	0.06	2461.98	4084.69	693.540	1034
8735	-0.32	-4.01	0.03	2460.73	4083.68	693.547	1034
8740	0.63	-4.39	0.06	2460.90	4082.96	693.550	1034
8745	0.22	-3.97	0.04	2461.05	4083.31	693.557	1034
8750	-0.04	-4.11	0.02	2461.04	4083.08	693.560	1034
8755	0.03	-3.83	0.01	2459.59	4081.52	693.565	1034
8760	-0.09	-4.01	-0.04	2458.86	4081.47	693.570	1034
8765	-0.39	-3.56	-0.05	2458.79	4080.52	693.576	1034
8770	-0.02	-3.68	-0.04	2458.59	4080.66	693.580	1034
8775	0.39	-4.19	0.02	2458.48	4080.92	693.587	1034
8780	-0.95	-4.47	-0.24	2458.50	4080.43	693.590	1034
8785	0.06	-3.73	-0.01	2458.52	4080.21	693.597	1034
8790	0.27	-3.78	-0.01	2458.41	4080.03	693.600	1034
8795	-0.55	-3.51	-0.13	2456.99	4078.78	693.606	1034
8800	-0.44	-3.49	-0.15	2455.95	4076.96	693.610	1034
8805	-0.19	-3.56	-0.15	2455.88	4076.57	693.616	1034
8810	-0.43	-3.24	-0.16	2456.06	4076.62	693.620	1034
8815	-0.66	-3.12	-0.18	2455.85	4076.12	693.626	1034
8820	0.87	-3.16	0.02	2455.13	4075.94	693.631	1034
8825	0.79	-3.26	-0.02	2455.35	4075.80	693.635	1034
8830	-0.09	-3.28	-0.13	2455.39	4075.33	693.640	1034
8835	-0.07	-3.01	-0.17	2454.44	4074.56	693.646	1034
8840	0.21	-2.78	-0.16	2452.94	4072.60	693.650	1034
8845	-0.16	-3.28	-0.25	2452.84	4072.32	693.655	1034
8850	0.14	-3.51	-0.25	2452.70	4072.12	693.661	1034
8855	-0.12	-3.57	-0.28	2452.84	4072.32	693.665	1034
8860	-0.04	-3.62	-0.29	2452.71	4072.15	693.671	1034
8865	-0.19	-3.69	-0.34	2452.26	4071.60	693.675	1034
8870	-0.29	-3.36	-0.44	2450.23	4069.82	693.680	1034
8875	0.24	-3.20	-0.36	2449.99	4069.62	693.685	1034
8880	-0.21	-2.94	-0.38	2449.18	4068.74	693.692	1034
8885	-0.68	-3.01	-0.43	2449.38	4068.60	693.695	1034
8890	-0.39	-2.97	-0.42	2449.45	4068.61	693.701	1034
8895	-0.35	-2.74	-0.39	2449.31	4068.34	693.705	1034
8900	0.40	-2.70	-0.39	2447.35	4067.06	693.712	1034
8905	-0.01	-2.94	-0.44	2447.29	4066.79	693.715	1034
8910	-1.01	-3.16	-0.52	2447.31	4066.16	693.722	1034
8915	-0.41	-2.74	-0.49	2447.26	4066.49	693.725	1034
8920	-0.81	-2.38	-0.50	2446.04	4066.38	693.731	1034
8925	-0.59	-2.50	-0.51	2445.79	4066.63	693.735	1034
8930	-0.71	-2.34	-0.53	2445.04	4065.86	693.742	1034
8935	-0.34	-2.39	-0.52	2445.16	4065.28	693.745	1034
8940	-0.88	-2.37	-0.56	2445.00	4065.01	693.751	1034
8945	-0.18	-2.52	-0.49	2445.15	4064.89	693.756	1034
8950	-0.16	-2.67	-0.50	2444.52	4064.83	693.760	1034
8955	-0.01	-1.98	-0.44	2443.21	4063.33	693.766	1034
8960	0.75	-2.33	-0.46	2442.78	4062.83	693.770	1034
8965	0.70	-2.00	-0.49	2442.48	4061.83	693.775	1034
8970	0.68	-2.24	-0.51	2442.43	4061.35	693.780	1034
8975	-0.06	-2.09	-0.59	2442.21	4061.98	693.786	1034
8980	0.37	-2.28	-0.55	2442.35	4061.83	693.790	1034
8985	0.30	-2.35	-0.54	2442.08	4061.68	693.795	1034
8990	-1.01	-2.23	-0.66	2442.23	4061.63	693.799	1034
8995	-0.33	-1.57	-0.65	2440.03	4059.76	693.806	1034
9000	-0.55	-1.58	-0.68	2440.02	4059.32	693.810	1034
9005	-0.59	-1.62	-0.68	2439.81	4059.28	693.816	1034
9010	-0.09	-1.44	-0.64	2439.83	4059.14	693.820	1034
9015	0.34	-0.89	-0.64	2438.23	4057.80	693.827	1034
9020	0.43	-1.18	-0.63	2438.36	4057.41	693.830	1034
9025	0.22	-0.97	-0.68	2438.15	4056.83	693.838	1034
9030	-0.08	-1.28	-0.74	2438.38	4056.64	693.840	1034
9035	0.24	-1.01	-0.69	2437.12	4055.81	693.846	1034
9040	0.06	-0.84	-0.72	2436.75	4054.79	693.850	1034
9045	0.44	-0.72	-0.70	2436.18	4054.25	693.856	1034
9050	0.52	-0.73	-0.73	2435.99	4053.60	693.860	1034
9055	-0.29	-0.67	-0.81	2435.76	4054.19	693.866	1034
9060	-0.21	-0.58	-0.76	2435.71	4053.57	693.871	1034
9065	0.49	-0.74	-0.75	2435.88	4053.52	693.876	1034
9070	0.29	-0.83	-0.76	2435.75	4053.43	693.880	1034
9075	-0.06	-0.71	-0.86	2434.95	4052.98	693.885	1034
9080	-0.07	-0.43	-0.87	2433.35	4051.52	693.891	1034
9085	-0.15	-0.38	-0.87	2433.32	4051.42	693.895	1034
9090	0.19	-0.41	-0.83	2433.27	4050.78	693.900	1034
9095	1.14	-0.65	-0.79	2432.88	4050.70	693.905	1034
9100	0.60	-0.04	-0.81	2431.64	4049.47	693.911	1034
9105	-0.18	0.12	-0.92	2431.41	4048.83	693.915	1034
9110	0.54	0.35	-0.77	2431.52	4048.42	693.922	1034
9115	0.98	-0.08	-0.80	2431.59	4048.30	693.925	1034
9120	0.41	0.19	-0.89	2430.16	4046.80	693.931	1034
9125	0.33	0.56	-0.89	2430.23	4046.16	693.935	1034
9130	0.58	0.20	-0.96	2429.33	4045.86	693.941	1034
9135	0.60	0.41	-0.89	2429.02	4045.19	693.945	1034
9140	0.94	0.07	-0.87	2429.08	4044.90	693.952	1034
9145	0.54	0.25	-0.93	2428.97	4045.34	693.955	1034
9150	0.28	0.28	-0.97	2428.81	4045.33	693.961	1034
9155	0.63	0.60	-0.90	2428.85	4045.20	693.965	1034
9160	1.69	0.41	-0.80	2427.05	4042.84	693.973	1034
9165	0.70	0.69	-0.97	2426.59	4043.16	693.975	1034
9170	0.50	0.99	-0.98	2426.72	4042.86	693.981	1034
9175	0.79	0.72	-0.98	2426.57	4042.27	693.985	1034
9180	1.97	0.63	-0.89	2425.80	4039.98	693.993	1034
9185	0.85	0.89	-1.04	2425.00	4040.43	693.995	1034
9190	1.15	0.91	-0.98	2424.98	4040.34	694.000	1034
9195	0.73	0.98	-1.03	2424.88	4039.97	694.005	1034
9200	0.50	0.96	-1.07	2424.65	4039.53	694.010	1034
9205	1.68	0.91	-0.97	2423.16	4038.53	694.016	1034
9210	1.57	1.02	-0.99	2423.24	4037.71	694.020	1034
9215	1.11	1.25	-1.06	2423.24	4038.12	694.025	1035
9220	1.40	1.08	-1.04	2423.07	4037.99	694.030	1035
9225	1.18	1.18	-0.98	2423.90	4039.24	694.035	1035
9230	1.70	0.78	-1.01	2424.49	4039.59	694.040	1035
9235	0.39	1.04	-1.05	2424.58	4039.34	694.047	1035
9240	0.96	0.89	-1.02	2424.36	4039.56	694.050	1035
9245	1.11	1.19	-1.01	2424.63	4038.67	694.056	1035
9250	1.37	1.11	-1.03	2424.20	4038.84	694.060	1035
9255	0.53	0.57	-1.00	2426.30	4040.90	694.068	1035
9260	0.98	0.69	-0.97	2426.84	4041.18	694.070	1035
9265	-0.01	0.95	-1.04	2427.00	4040.68	694.076	1035
9270	1.46	0.53	-0.95	2426.89	4040.53	694.080	1035
9275	0.88	0.54	-0.91	2427.83	4041.57	694.086	1035
9280	0.55	0.48	-0.97	2428.29	4042.13	694.091	1035
9285	1.43	0.12	-0.93	2428.22	4042.28	694.096	1035
9290	0.51	0.25	-1.02	2428.26	4042.48	694.100	1035
9295	0.80	0.09	-0.99	2428.89	4042.96	694.106	1035
9300	0.54	0.12	-0.94	2429.92	4043.75	694.110	1035
9305	0.55	0.13	-0.94	2429.76	4043.16	694.115	1035
9310	0.64	0.00	-0.94	2429.67	4043.61	694.120	1035
9315	0.18	0.11	-1.01	2429.85	4043.62	694.125	1035
9320	0.31	0.20	-0.96	2429.57	4043.54	694.130	1035
9325	1.09	0.11	-0.89	2429.69	4044.02	694.135	1035
9330	0.32	-0.29	-0.89	2431.72	4045.94	694.140	1035
9335	0.90	-0.18	-0.85	2431.81	4045.93	694.145	1035
9340	0.49	-0.21	-0.91	2431.83	4045.82	694.151	1035
9345	0.98	-0.24	-0.84	2432.05	4046.17	694.155	1035
9350	0.53	-0.39	-0.88	2432.03	4046.16	694.161	1035
9355	0.57	-0.13	-0.86	2432.11	4046.01	694.165	1035
9360	0.71	-0.87	-0.82	2434.44	4048.33	694.172	1035
9365	0.57	-0.69	-0.78	2434.17	4048.57	694.175	1035
9370	0.56	-0.86	-0.81	2434.35	4048.66	694.181	1035
9375	0.04	-0.69	-0.90	2434.14	4048.75	694.185	1035
9380	0.25	-0.91	-0.74	2435.65	4050.41	694.193	1035
9385	0.40	-0.81	-0.80	2435.78	4049.94	694.195	1035
9390	0.63	-0.59	-0.76	2435.93	4050.12	694.201	1035
9395	0.96	-0.73	-0.73	2435.63	4050.66	694.205	1035
9400	0.85	-0.70	-0.67	2436.71	4051.08	694.211	1035
9405	0.42	-1.22	-0.71	2437.69	4052.08	694.215	1035
9410	1.20	-1.88	-0.61	2437.97	4051.60	694.223	1035
9415	0.72	-1.07	-0.72	2437.51	4051.82	694.225	1035
9420	0.75	-0.93	-0.69	2437.43	4051.69	694.231	1035
9425	1.08	-0.92	-0.64	2437.54	4051.77	694.235	1035
9430	1.33	-1.04	-0.60	2437.90	4052.46	694.240	1035
9435	1.07	-1.64	-0.64	2439.66	4054.00	694.245	1035
9440	0.56	-1.51	-0.65	2439.88	4053.99	694.250	1035
9445	0.39	-1.35	-0.68	2440.16	4054.08	694.256	1035
9450	0.51	-1.33	-0.68	2439.94	4053.89	694.260	1035
9455	0.30	-1.44	-0.70	2440.17	4054.45	694.265	1035
9460	-0.14	-1.59	-0.74	2440.02	4054.34	694.270	1035
9465	-0.39	-1.74	-0.70	2442.63	4056.68	694.278	1035
9470	0.65	-1.76	-0.59	2442.23	4056.70	694.280	1035
9475	-0.19	-1.72	-0.66	2442.56	4056.71	694.285	1035
9480	0.40	-1.88	-0.60	2442.37	4056.72	694.290	1035
9485	0.56	-1.98	-0.56	2442.16	4057.10	694.296	1035
9490	0.21	-1.62	-0.56	2442.51	4056.75	694.300	1035
9495	0.56	-2.44	-0.65	2443.72	4058.29	694.305	1035
9500	0.35	-2.32	-0.57	2444.07	4058.67	694.310	1035
9505	0.47	-2.45	-0.59	2443.93	4058.56	694.318	1035
9510	1.12	-2.34	-0.53	2444.08	4058.83	694.320	1035
9515	0.39	-2.44	-0.49	2444.14	4059.07	694.326	1035
9520	0.43	-2.26	-0.54	2444.14	4059.11	694.330	1035
9525	0.28	-2.70	-0.51	2446.49	4060.76	694.336	1035
9530	0.72	-2.98	-0.44	2446.95	4062.18	694.340	1035
9535	0.17	-3.26	-0.51	2446.97	4061.89	694.347	1035
9540	0.10	-3.03	-0.53	2446.95	4063.06	694.350	1035
9545	0.26	-2.91	-0.47	2447.13	4062.79	694.356	1035
9550	0.48	-2.89	-0.48	2447.25	4062.83	694.360	1035
9555	0.66	-2.98	-0.41	2447.86	4063.03	694.365	1035
9560	0.14	-3.07	-0.43	2449.72	4063.26	694.370	1035
9565	0.03	-3.24	-0.43	2449.50	4063.60	694.376	1035
9570	0.07	-3.07	-0.43	2449.42	4064.38	694.380	1035
9575	0.29	-3.03	-0.39	2449.21	4064.83	694.385	1035
9580	0.45	-2.88	-0.40	2449.62	4064.68	694.391	1035
9585	0.15	-3.07	-0.41	2449.64	4064.67	694.395	1035
9590	-0.34	-3.18	-0.48	2449.57	4064.73	694.400	1035
9595	0.27	-3.08	-0.43	2450.03	4065.06	694.405	1035
9600	0.33	-3.62	-0.30	2452.37	4068.09	694.410	1035
9605	-0.50	-3.63	-0.39	2452.52	4067.98	694.415	1035
9610	-0.14	-3.69	-0.38	2452.82	4068.66	694.422	1035
9615	-0.05	-3.69	-0.34	2452.75	4068.79	694.425	1035
9620	-0.24	-3.67	-0.38	2452.51	4069.02	694.431	1035
9625	-0.23	-3.45	-0.34	2452.77	4069.22	694.435	1035
9630	-0.27	-3.79	-0.33	2454.25	4070.55	694.441	1035
9635	-0.16	-3.70	-0.27	2454.91	4071.52	694.445	1035
9640	-0.39	-3.36	-0.27	2454.53	4071.88	694.452	1035
9645	-0.09	-3.87	-0.25	2454.55	4071.91	694.455	1035
9650	-0.06	-3.96	-0.23	2454.97	4071.93	694.461	1035
9655	-0.42	-3.98	-0.31	2454.99	4071.65	694.465	1035
9660	-0.19	-4.01	-0.24	2456.15	4072.95	694.471	1035
9665	-0.43	-4.27	-0.24	2457.33	4074.53	694.475	1035
9670	0.58	-4.38	-0.17	2457.33	4074.59	694.482	1035
9675	-0.10	-4.42	-0.21	2457.39	4074.51	694.485	1035
9680	-0.11	-4.07	-0.17	2457.47	4074.66	694.491	1035
9685	-0.89	-4.22	-0.25	2457.55	4074.95	694.495	1035
9690	-0.10	-4.57	-0.20	2458.26	4075.99	694.500	1035
9695	-0.36	-4.48	-0.12	2459.57	4077.05	694.505	1035
9700	-0.48	-4.54	-0.17	2459.66	4077.64	694.510	1035
9705	-0.67	-4.60	-0.18	2459.39	4077.46	694.516	1035
9710	-0.55	-4.50	-0.14	2459.51	4078.03	694.520	1035
9715	-0.24	-4.76	-0.14	2459.79	4078.08	694.526	1035
9720	-0.01	-4.55	-0.11	2459.54	4078.40	694.530	1035
9725	-0.29	-4.83	-0.05	2461.94	4080.27	694.535	1035
9730	-0.94	-4.88	-0.13	2462.12	4080.49	694.540	1035
9735	-1.53	-5.23	-0.21	2462.65	4081.98	694.546	1035
9740	-0.38	-5.54	-0.12	2462.74	4082.06	694.550	1035
9745	-0.39	-5.39	-0.11	2462.88	4082.15	694.557	1035
9750	-0.66	-5.14	-0.12	2462.81	4082.47	694.560	1035
9755	-0.45	-5.30	-0.11	2462.78	4082.27	694.565	1035
9760	-1.28	-5.23	-0.18	2462.77	4082.65	694.570	1035
9765	-0.69	-5.60	-0.09	2464.44	4084.48	694.576	1035
9770	-0.76	-5.41	-0.01	2465.15	4085.00	694.580	1035
9775	-0.17	-5.31	0.03	2465.14	4084.88	694.587	1035
9780	-0.66	-5.56	-0.01	2465.56	4085.09	694.590	1035
9785	-1.17	-5.53	-0.05	2465.54	4085.48	694.596	1035
9790	-0.81	-5.81	-0.04	2465.27	4085.55	694.600	1035
9795	-0.47	-6.04	0.01	2466.85	4086.94	694.606	1035
9800	-0.93	-5.82	0.05	2467.44	4087.63	694.610	1035
9805	-0.79	-6.20	-0.04	2468.08	4088.11	694.617	1035
9810	-0.59	-5.71	0.08	2467.85	4088.23	694.620	1035
9815	-1.09	-5.81	0.06	2467.82	4088.11	694.626	1035
9820	-1.25	-5.58	0.02	2467.97	4088.08	694.630	1035
9825	-0.54	-5.92	0.11	2468.54	4088.58	694.635	1035
9830	-0.95	-6.07	0.09	2470.05	4090.03	694.641	1035
9835	-1.51	-5.94	0.07	2470.06	4090.75	694.646	1035
9840	-1.17	-6.26	0.09	2470.19	4090.93	694.651	1035
9845	-1.37	-6.26	0.05	2470.16	4090.82	694.655	1035
9850	-0.39	-6.46	0.16	2470.21	4090.92	694.660	1035
9855	-1.22	-6.48	0.10	2470.75	4091.37	694.665	1035
9860	-1.16	-6.68	0.09	2472.40	4093.52	694.670	1035
9865	-0.83	-6.55	0.17	2472.44	4093.61	694.675	1035
9870	-1.37	-6.39	0.13	2472.43	4093.64	694.680	1035
9875	-0.79	-6.41	0.19	2472.43	4093.71	694.685	1035
9880	-0.95	-6.69	0.19	2472.71	4093.58	694.692	1035
9885	-0.67	-6.71	0.21	2472.61	4094.00	694.695	1035
9890	-0.78	-6.73	0.16	2472.55	4093.93	694.700	1035
9895	-0.81	-6.51	0.22	2472.74	4094.31	694.705	1035
9900	-0.67	-6.68	0.25	2475.40	4094.14	694.710	1035
9905	-0.15	-6.70	0.35	2475.69	4094.56	694.715	1035
9910	-0.93	-7.13	0.19	2476.19	4095.19	694.722	1035
9915	-0.97	-6.92	0.20	2475.97	4095.41	694.725	1035
9920	-1.45	-7.01	0.14	2475.71	4095.37	694.731	1035
9925	-0.76	-6.79	0.29	2475.84	4095.38	694.735	1035
9930	-0.73	-6.88	0.32	2477.59	4096.19	694.741	1035
9935	-0.94	-7.39	0.28	2478.33	4096.71	694.745	1035
9940	-1.66	-6.89	0.29	2478.02	4097.22	694.753	1035
9945	-1.52	-7.50	0.22	2478.20	4097.87	694.755	1035
9950	-1.08	-7.73	0.27	2478.54	4098.23	694.761	1035
9955	-1.17	-7.50	0.26	2478.31	4098.58	694.766	1035
9960	-1.69	-7.77	0.19	2479.55	4099.92	694.771	1035
9965	-1.25	-7.97	0.34	2480.60	4101.30	694.775	1035
9970	-0.77	-7.65	0.41	2480.83	4101.06	694.781	1035
9975	-1.17	-7.60	0.38	2480.80	4101.53	694.786	1035
9980	-0.72	-7.65	0.46	2480.72	4101.84	694.790	1035
9985	-1.25	-7.81	0.36	2481.10	4101.96	694.795	1035
9990	-1.31	-7.89	0.35	2481.68	4102.80	694.800	1035
9995	-1.56	-8.43	0.40	2483.44	4104.34	694.805	1035
10000	-0.95	-8.27	0.44	2483.24	4105.27	694.810	1035
10005	-2.12	-8.80	0.30	2483.43	4105.16	694.816	1035
10010	-1.13	-9.03	0.33	2483.42	4105.54	694.820	1035
10015	-1.43	-9.08	0.33	2483.75	4106.44	694.825	1035
10020	-1.03	-8.61	0.46	2483.76	4106.33	694.830	1035
10025	-1.97	-8.90	0.37	2485.85	4106.74	694.835	1035
10030	-1.40	-9.31	0.40	2486.14	4106.76	694.840	1035
10035	-1.77	-8.81	0.41	2485.98	4107.42	694.845	1035
10040	-1.50	-8.86	0.43	2486.00	4108.29	694.850	1035
10045	-1.00	-8.94	0.56	2486.12	4109.01	694.857	1035
10050	-1.73	-8.63	0.41	2486.07	4108.89	694.860	1035
10055	-1.15	-8.92	0.54	2485.80	4109.02	694.866	1035
10060	-1.64	-8.73	0.45	2486.12	4109.93	694.870	1035
10065	-2.56	-9.45	0.43	2489.23	4113.38	694.877	1035
10070	-1.80	-9.76	0.48	2489.43	4112.76	694.880	1035
10075	-2.04	-9.54	0.47	2489.37	4113.38	694.886	1035
10080	-2.17	-9.63	0.46	2489.24	4113.77	694.890	1035
10085	-1.34	-9.52	0.65	2490.19	4115.08	694.896	1035
10090	-0.95	-9.84	0.64	2490.91	4115.89	694.900	1035
10095	-1.46	-9.76	0.68	2491.38	4116.29	694.906	1035
10100	-1.58	-9.93	0.64	2491.52	4117.18	694.910	1035
10105	-1.23	-10.19	0.63	2491.84	4117.61	694.916	1035
10110	-1.80	-10.27	0.58	2492.16	4117.42	694.921	1035
10115	-2.25	-9.91	0.56	2491.90	4117.91	694.925	1035
10120	-1.48	-10.33	0.62	2491.86	4118.17	694.930	1035
10125	-1.85	-10.37	0.57	2492.34	4118.46	694.935	1035
10130	-2.14	-10.24	0.61	2494.07	4120.52	694.940	1035
10135	-2.20	-10.29	0.67	2494.21	4120.80	694.945	1035
10140	-1.49	-10.22	0.76	2494.47	4121.12	694.951	1035
10145	-2.05	-10.48	0.66	2494.38	4121.33	694.955	1035
10150	-1.56	-10.59	0.70	2494.20	4121.60	694.961	1035
10155	-1.45	-10.72	0.69	2494.42	4121.42	694.965	1035
10160	-1.81	-10.84	0.72	2496.15	4123.25	694.970	1035
10165	-2.03	-10.98	0.70	2496.24	4123.36	694.975	1035
10170	-1.98	-10.78	0.71	2496.47	4123.87	694.980	1035
10175	-1.58	-11.04	0.72	2496.28	4123.88	694.985	1035
10180	-1.68	-10.91	0.74	2496.41	4123.94	694.991	1035
10185	-2.13	-10.80	0.71	2496.55	4124.21	694.995	1035
10190	-1.33	-11.09	0.77	2497.04	4124.93	695.001	1035
10195	-1.83	-10.89	0.74	2497.13	4125.29	695.005	1035
10200	-2.32	-10.52	0.77	2497.34	4125.42	695.013	1035
10205	-2.21	-10.64	0.72	2497.25	4125.51	695.015	1035
10210	-1.87	-10.84	0.80	2497.20	4126.80	695.023	1035
10215	-1.87	-10.66	0.83	2497.44	4125.66	695.025	1035
10220	-2.38	-10.86	0.80	2500.13	4125.63	695.031	1035
10225	-1.57	-11.28	0.86	2501.22	4126.01	695.035	1035
10230	-1.77	-11.18	0.92	2501.78	4126.63	695.041	1035
10235	-1.28	-11.16	0.95	2502.17	4127.04	695.045	1035
10240	-1.74	-11.31	0.88	2502.21	4127.42	695.051	1035
10245	-2.35	-11.20	0.86	2502.19	4127.47	695.056	1035
10250	-1.44	-11.34	0.91	2502.18	4127.65	695.060	1035
10255	-1.55	-11.17	0.94	2502.11	4128.10	695.065	1035
10260	-1.95	-11.40	0.93	2503.12	4129.48	695.070	1035
10265	-1.86	-11.74	0.93	2504.35	4130.90	695.075	1035
10270	-2.21	-11.48	0.93	2504.44	4131.30	695.080	1035
10275	-1.58	-11.85	0.94	2504.63	4131.70	695.086	1035
10280	-2.29	-11.66	0.94	2504.70	4131.72	695.090	1035
10285	-2.05	-11.72	0.95	2504.66	4132.21	695.095	1035
10290	-2.31	-11.73	0.92	2504.91	4132.76	695.100	1035
10295	-2.50	-12.14	0.94	2506.74	4135.05	695.105	1035
10300	-2.22	-12.44	0.94	2506.76	4135.77	695.110	1035
10305	-1.98	-12.53	1.02	2506.91	4135.86	695.116	1035
10310	-2.43	-12.20	0.98	2506.80	4136.51	695.120	1035
10315	-1.74	-12.39	1.03	2506.99	4136.57	695.125	1035
10320	-2.13	-12.22	0.99	2506.90	4136.34	695.130	1035
10325	-1.76	-12.81	1.07	2508.99	4138.62	695.135	1035
10330	-2.65	-12.87	0.95	2509.57	4138.90	695.140	1035
10335	-2.48	-12.31	1.00	2509.40	4139.29	695.147	1035
10340	-2.07	-12.59	1.05	2509.20	4139.36	695.150	1035
10345	-1.83	-12.83	1.13	2509.41	4139.67	695.156	1035
10350	-1.78	-12.70	1.08	2509.61	4139.88	695.161	1035
10355	-1.55	-12.92	1.19	2510.91	4141.56	695.166	1035
10360	-2.15	-13.20	1.12	2511.81	4142.38	695.170	1035
10365	-2.16	-13.02	1.17	2511.83	4142.75	695.176	1035
10370	-2.40	-13.32	1.08	2511.96	4143.13	695.180	1035
10375	-2.25	-13.19	1.12	2511.84	4143.65	695.186	1035
10380	-1.78	-13.28	1.18	2512.13	4143.33	695.191	1035
10385	-1.87	-13.22	1.18	2512.17	4143.37	695.195	1035
10390	-2.78	-13.19	1.05	2512.22	4143.76	695.200	1035
10395	-2.40	-13.07	1.10	2512.46	4144.34	695.205	1035
10400	-2.42	-13.94	1.13	2515.24	4147.28	695.211	1035
10405	-2.70	-13.58	1.15	2515.32	4147.64	695.215	1035
10410	-2.63	-13.72	1.15	2515.53	4148.21	695.222	1035
10415	-2.54	-13.94	1.14	2515.36	4147.86	695.225	1035
10420	-2.98	-13.89	1.18	2516.72	4149.11	695.230	1035
10425	-2.57	-13.80	1.24	2516.69	4149.21	695.235	1035
10430	-2.47	-14.17	1.25	2517.71	4150.54	695.241	1035
10435	-2.65	-14.07	1.27	2517.82	4150.48	695.245	1035
10440	-2.32	-14.04	1.32	2518.14	4150.71	695.252	1035
10445	-2.29	-13.99	1.33	2517.97	4150.64	695.255	1035
10450	-1.85	-13.99	1.34	2517.65	4150.89	695.261	1035
10455	-2.01	-14.03	1.34	2517.75	4151.20	695.265	1035
10460	-2.75	-14.34	1.33	2519.54	4152.57	695.271	1035
10465	-1.67	-14.67	1.39	2519.87	4153.67	695.275	1035
10470	-2.45	-14.30	1.42	2520.13	4153.32	695.283	1035
10475	-2.00	-14.71	1.38	2520.19	4154.43	695.285	1035
10480	-1.83	-14.78	1.39	2519.99	4154.09	695.291	1035
10485	-2.29	-14.68	1.34	2520.20	4154.41	695.296	1035
10490	-2.43	-14.71	1.34	2521.62	4154.57	695.301	1035
10495	-2.43	-15.01	1.33	2522.58	4155.30	695.305	1035
10500	-2.48	-14.80	1.40	2522.60	4155.32	695.311	1035
10505	-2.10	-15.18	1.40	2522.50	4155.94	695.316	1035
10510	-3.02	-15.02	1.28	2522.68	4156.19	695.320	1035
10515	-2.54	-14.86	1.35	2522.42	4156.22	695.326	1035
10520	-2.87	-15.11	1.34	2523.34	4157.09	695.331	1035
10525	-2.67	-15.26	1.41	2525.02	4159.19	695.336	1035
10530	-2.51	-15.38	1.42	2525.14	4159.77	695.341	1035
10535	-2.60	-15.70	1.36	2524.81	4159.94	695.346	1035
10540	-2.57	-15.60	1.40	2525.19	4159.84	695.350	1035
10545	-2.53	-15.47	1.42	2524.87	4160.42	695.356	1035
10550	-2.61	-15.56	1.38	2525.18	4160.84	695.360	1035
10555	-2.93	-15.89	1.44	2527.35	4162.79	695.365	1035
10560	-3.00	-15.81	1.41	2527.52	4163.42	695.370	1035
10565	-2.73	-16.03	1.43	2528.00	4163.66	695.376	1035
10570	-2.77	-16.28	1.40	2528.32	4163.46	695.380	1035
10575	-3.28	-16.21	1.34	2528.31	4164.17	695.387	1035
10580	-2.75	-16.04	1.48	2528.20	4163.85	695.390	1035
10585	-2.07	-16.28	1.51	2528.36	4164.04	695.396	1035
10590	-2.98	-16.12	1.40	2528.57	4164.12	695.400	1035
10595	-3.19	-16.44	1.43	2530.21	4164.17	695.406	1035
10600	-3.43	-15.98	1.44	2530.66	4164.25	695.410	1035
10605	-3.66	-16.17	1.45	2530.85	4164.94	695.416	1035
10610	-2.83	-16.63	1.47	2530.71	4165.33	695.420	1035
10615	-2.86	-16.67	1.43	2530.89	4166.34	695.426	1035
10620	-3.02	-16.78	1.42	2530.95	4166.16	695.431	1035
10625	-3.14	-16.80	1.42	2533.34	4166.64	695.437	1035
10630	-3.45	-16.52	1.52	2533.66	4167.24	695.440	1035
10635	-3.37	-16.51	1.54	2533.58	4167.24	695.446	1035
10640	-3.71	-16.39	1.52	2533.59	4167.88	695.450	1035
10645	-2.57	-17.18	1.65	2534.24	4169.13	695.458	1035
10650	-3.23	-16.70	1.59	2534.70	4169.84	695.461	1035
10655	-3.40	-16.77	1.57	2534.84	4170.52	695.466	1035
10660	-3.32	-16.95	1.64	2534.78	4170.58	695.470	1035
10665	-3.41	-16.93	1.57	2535.00	4171.39	695.475	1035
10670	-2.73	-17.29	1.69	2536.61	4173.48	695.481	1035
10675	-3.55	-17.36	1.59	2536.68	4173.39	695.485	1035
10680	-3.48	-17.28	1.61	2536.86	4174.07	695.490	1035
10685	-3.42	-17.76	1.59	2536.91	4174.09	695.495	1035
10690	-3.65	-17.62	1.63	2538.53	4174.67	695.500	1035
10695	-3.08	-17.76	1.70	2538.57	4175.29	695.505	1035
10700	-3.37	-17.72	1.65	2538.49	4175.23	695.510	1035
10705	-3.60	-17.46	1.63	2538.54	4175.83	695.515	1035
10710	-3.48	-17.55	1.64	2538.40	4175.89	695.521	1035
10715	-3.84	-17.61	1.61	2538.42	4175.92	695.525	1035
10720	-3.38	-17.62	1.71	2538.78	4176.34	695.531	1035
10725	-3.69	-17.51	1.67	2539.09	4176.83	695.535	1035
10730	-3.35	-17.86	1.82	2542.03	4177.11	695.542	1035
10735	-3.17	-17.75	1.80	2542.19	4177.78	695.545	1035
10740	-3.07	-17.60	1.82	2541.82	4178.22	695.552	1035
10745	-3.71	-17.59	1.79	2541.95	4178.60	695.555	1035
10750	-3.18	-17.96	1.81	2542.80	4179.50	695.561	1035
10755	-3.85	-18.17	1.77	2543.42	4180.93	695.565	1035
10760	-3.89	-18.18	1.81	2544.06	4182.12	695.571	1035
10765	-3.72	-18.11	1.78	2544.49	4182.84	695.575	1035
10770	-3.95	-17.98	1.79	2544.47	4182.84	695.581	1035
10775	-3.94	-17.91	1.80	2544.54	4183.41	695.586	1035
10780	-4.22	-17.82	1.76	2544.57	4183.22	695.591	1035
10785	-3.55	-18.03	1.86	2544.54	4183.50	695.595	1035
10790	-3.65	-18.25	1.89	2545.64	4185.03	695.601	1035
10795	-3.49	-18.77	1.91	2547.14	4186.27	695.605	1035
10800	-3.88	-18.68	1.86	2546.86	4187.10	695.610	1035
10805	-3.50	-18.63	1.90	2546.96	4187.70	695.616	1035
10810	-3.82	-18.86	1.85	2547.19	4188.14	695.620	1035
10815	-3.72	-18.89	1.89	2546.98	4187.99	695.625	1035
10820	-3.58	-18.96	1.93	2547.16	4188.06	695.630	1035
10825	-3.68	-19.33	1.92	2549.27	4190.55	695.637	1035
10830	-3.86	-19.22	1.90	2549.42	4190.79	695.640	1035
10835	-4.27	-19.09	1.88	2549.56	4191.25	695.645	1035
10840	-4.11	-19.31	1.87	2549.59	4191.26	695.650	1035
10845	-4.01	-19.37	1.85	2549.56	4191.50	695.655	1035
10850	-4.51	-19.01	1.85	2549.65	4191.77	695.660	1035
10855	-3.91	-19.39	1.90	2549.52	4191.92	695.666	1035
10860	-4.30	-19.16	1.84	2549.36	4191.95	695.670	1035
10865	-4.19	-19.41	1.93	2551.63	4194.11	695.677	1035
10870	-4.74	-19.25	1.84	2551.50	4193.93	695.680	1035
10875	-4.72	-19.04	1.93	2551.50	4194.23	695.687	1035
10880	-4.20	-19.47	1.93	2551.46	4194.73	695.690	1035
10885	-3.43	-19.99	2.05	2553.36	4196.50	695.696	1035
10890	-4.65	-19.78	1.92	2554.25	4197.48	695.700	1035
10895	-4.56	-19.84	1.98	2555.10	4198.17	695.706	1035
10900	-4.18	-19.95	2.03	2555.13	4198.65	695.710	1035
10905	-4.54	-19.81	2.03	2555.52	4198.82	695.716	1035
10910	-4.49	-19.86	1.98	2555.31	4199.17	695.721	1035
10915	-4.82	-19.75	1.98	2555.26	4198.82	695.725	1035
10920	-4.59	-19.94	1.97	2555.14	4199.24	695.730	1035
10925	-4.93	-19.88	2.01	2556.61	4200.10	695.736	1035
10930	-4.42	-20.29	2.04	2557.69	4201.47	695.741	1035
10935	-4.54	-20.45	2.03	2557.97	4201.84	695.745	1035
10940	-4.67	-20.48	2.04	2558.03	4201.67	695.751	1035
10945	-4.88	-20.52	1.98	2557.93	4201.63	695.755	1035
10950	-4.83	-20.44	2.01	2557.94	4202.39	695.760	1035
10955	-4.58	-20.56	2.07	2558.22	4202.71	695.765	1035
10960	-4.41	-20.93	2.08	2560.12	4202.47	695.771	1035
10965	-4.41	-20.81	2.10	2560.13	4202.98	695.776	1035
10970	-4.47	-20.75	2.15	2560.29	4203.25	695.780	1035
10975	-4.92	-20.63	2.02	2560.34	4203.61	695.785	1035
10980	-4.51	-21.06	2.11	2561.84	4204.45	695.791	1035
10985	-4.49	-21.08	2.14	2562.06	4204.25	695.795	1035
10990	-4.99	-20.85	2.11	2561.98	4205.23	695.800	1035
10995	-4.77	-20.88	2.09	2562.05	4205.42	695.805	1035
11000	-4.91	-21.49	2.09	2563.38	4207.10	695.812	1035
11005	-4.94	-21.28	2.11	2563.49	4207.01	695.815	1035
11010	-4.24	-21.61	2.19	2563.64	4207.46	695.821	1034
11015	-4.32	-21.52	2.22	2563.59	4208.23	695.825	1034
11020	-4.97	-21.18	2.11	2562.57	4207.52	695.831	1034
11025	-4.49	-21.33	2.14	2562.07	4207.14	695.835	1034
11030	-4.18	-21.30	2.30	2562.31	4207.15	695.843	1034
11035	-5.07	-21.19	2.12	2561.92	4207.86	695.845	1034
11040	-4.77	-21.20	2.16	2561.89	4207.41	695.851	1034
11045	-4.68	-21.20	2.16	2562.18	4207.95	695.855	1034
11050	-4.17	-21.42	2.18	2560.78	4208.26	695.861	1034
11055	-4.45	-21.23	2.13	2559.72	4208.37	695.865	1034
11060	-4.19	-21.34	2.13	2559.40	4208.20	695.871	1034
11065	-4.27	-21.30	2.14	2559.73	4208.06	695.875	1034
11070	-4.01	-21.40	2.15	2560.20	4208.29	695.880	1034
11075	-4.49	-21.09	2.14	2559.96	4208.46	695.885	1034
11080	-4.29	-21.37	2.14	2560.12	4208.18	695.890	1034
11085	-4.50	-21.32	2.11	2559.91	4208.31	695.895	1034
11090	-4.07	-21.45	2.14	2559.65	4208.24	695.900	1034
11095	-4.45	-20.63	2.10	2557.16	4205.84	695.905	1034
11100	-4.51	-20.60	2.05	2557.22	4205.33	695.910	1034
11105	-4.43	-20.58	2.05	2556.80	4205.71	695.916	1034
11110	-4.18	-20.61	2.10	2556.71	4205.62	695.920	1034
11115	-4.26	-20.42	2.08	2555.32	4204.31	695.925	1034
11120	-4.60	-20.25	2.03	2555.13	4204.21	695.930	1034
11125	-4.44	-20.35	2.04	2554.83	4203.47	695.936	1034
11130	-4.35	-20.25	2.01	2554.84	4203.36	695.940	1034
11135	-3.46	-20.79	2.08	2554.81	4203.18	695.947	1034
11140	-3.77	-20.64	2.06	2554.82	4202.96	695.950	1034
11145	-3.91	-20.52	2.04	2554.75	4203.27	695.956	1034
11150	-3.90	-20.41	2.09	2555.00	4203.23	695.960	1034
11155	-4.36	-19.99	1.96	2553.10	4201.25	695.966	1034
11160	-4.40	-19.90	1.94	2552.35	4200.81	695.970	1034
11165	-3.99	-19.86	2.00	2552.46	4200.79	695.976	1034
11170	-3.83	-20.03	1.97	2552.23	4200.94	695.980	1034
11175	-3.86	-19.91	2.10	2552.42	4200.69	695.987	1034
11180	-3.80	-19.88	2.05	2552.14	4200.79	695.990	1034
11185	-4.09	-19.62	2.01	2552.19	4200.59	695.996	1034
11190	-4.07	-19.89	1.99	2552.23	4200.59	696.000	1034
11195	-4.32	-19.56	1.95	2550.84	4199.28	696.006	1034
11200	-3.87	-19.37	1.98	2549.32	4197.63	696.010	1034
11205	-4.17	-19.42	1.87	2549.18	4197.22	696.016	1034
11210	-4.03	-19.39	1.93	2549.14	4197.24	696.020	1034
11215	-3.93	-19.30	1.96	2549.14	4197.33	696.025	1034
11220	-4.52	-19.29	1.86	2549.16	4196.76	696.030	1034
11225	-4.08	-19.31	1.86	2548.92	4196.88	696.035	1034
11230	-3.81	-19.03	1.87	2546.86	4194.52	696.040	1034
11235	-4.36	-18.80	1.83	2546.56	4194.05	696.045	1034
11240	-3.95	-18.97	1.86	2546.53	4193.88	696.051	1034
11245	-4.19	-18.80	1.84	2546.59	4194.04	696.055	1034
11250	-3.58	-19.01	1.89	2546.61	4193.80	696.060	1034
11255	-3.59	-18.97	1.88	2546.21	4193.91	696.065	1034
11260	-3.19	-18.62	1.94	2544.57	4191.75	696.070	1034
11265	-3.26	-18.46	1.91	2544.18	4191.43	696.075	1034
11270	-2.91	-18.74	1.82	2543.91	4190.97	696.082	1034
11275	-3.92	-18.45	1.78	2544.38	4190.58	696.085	1034
11280	-3.82	-18.41	1.81	2544.13	4190.66	696.091	1034
11285	-3.55	-18.51	1.84	2544.05	4190.66	696.095	1034
11290	-3.79	-18.17	1.70	2541.90	4190.76	696.103	1034
11295	-3.51	-18.45	1.82	2541.91	4190.37	696.105	1034
11300	-4.38	-18.00	1.76	2542.02	4189.95	696.112	1034
11305	-3.27	-18.38	1.83	2541.73	4189.70	696.116	1034
11310	-3.66	-17.83	1.79	2540.61	4188.00	696.121	1034
11315	-3.75	-17.80	1.76	2539.96	4187.32	696.125	1034
11320	-2.75	-17.96	1.80	2539.32	4186.26	696.131	1034
11325	-2.90	-17.93	1.80	2539.03	4185.42	696.135	1034
11330	-2.93	-18.14	1.80	2539.32	4185.81	696.141	1034
11335	-3.57	-17.87	1.75	2539.33	4185.49	696.146	1034
11340	-3.71	-17.91	1.72	2539.36	4185.12	696.150	1034
11345	-3.80	-17.58	1.67	2539.15	4185.04	696.155	1034
11350	-3.54	-17.70	1.67	2538.52	4184.20	696.160	1034
11355	-3.38	-17.46	1.68	2536.66	4182.22	696.165	1034
11360	-2.94	-17.47	1.79	2536.75	4182.11	696.170	1034
11365	-3.48	-17.05	1.71	2536.71	4181.75	696.176	1034
11370	-3.61	-17.13	1.68	2536.36	4181.73	696.180	1034
11375	-3.00	-17.50	1.70	2536.40	4181.63	696.186	1034
11380	-3.23	-17.13	1.75	2536.52	4180.79	696.190	1034
11385	-3.86	-16.57	1.60	2534.66	4178.80	696.195	1034
11390	-3.43	-16.75	1.67	2534.54	4178.17	696.200	1034
11395	-3.23	-17.06	1.63	2533.69	4177.61	696.205	1034
11400	-3.19	-17.15	1.58	2533.61	4177.24	696.210	1034
11405	-3.24	-17.14	1.63	2533.54	4177.39	696.217	1034
11410	-2.91	-17.06	1.62	2533.99	4176.95	696.220	1034
11415	-2.60	-17.11	1.72	2533.52	4176.78	696.226	1034
11420	-3.10	-17.11	1.61	2533.72	4176.91	696.230	1034
11425	-2.67	-17.14	1.59	2531.52	4177.09	696.236	1034
11430	-2.98	-17.09	1.54	2531.07	4176.56	696.240	1034
11435	-2.46	-16.79	1.63	2531.01	4176.75	696.248	1034
11440	-3.44	-16.54	1.55	2531.07	4175.92	696.250	1034
11445	-3.42	-16.70	1.55	2531.13	4175.89	696.256	1034
11450	-3.30	-16.55	1.61	2531.08	4175.40	696.260	1034
11455	-2.72	-16.54	1.58	2529.75	4174.20	696.266	1034
11460	-2.89	-16.22	1.56	2528.83	4172.31	696.270	1034
11465	-2.89	-16.06	1.58	2528.54	4172.10	696.276	1034
11470	-2.49	-15.99	1.64	2528.65	4172.13	696.281	1034
11475	-2.21	-16.15	1.65	2528.70	4171.71	696.285	1034
11480	-2.56	-15.90	1.61	2528.42	4171.40	696.290	1034
11485	-2.78	-15.64	1.55	2528.23	4170.33	696.295	1034
11490	-2.72	-15.20	1.56	2526.63	4168.82	696.300	1034
11495	-2.28	-15.39	1.64	2526.48	4168.39	696.305	1034
11500	-2.11	-15.44	1.58	2526.64	4168.27	696.310	1034
11505	-2.36	-15.34	1.63	2526.55	4167.89	696.318	1034
11510	-1.97	-15.37	1.60	2526.44	4167.34	696.320	1034
11515	-2.12	-15.24	1.59	2525.91	4166.80	696.325	1034
11520	-2.17	-14.87	1.55	2524.07	4164.42	696.330	1034
11525	-2.15	-14.65	1.54	2523.88	4163.90	696.335	1034
11530	-2.34	-14.64	1.50	2523.98	4163.53	696.340	1034
11535	-1.85	-14.98	1.55	2523.90	4163.48	696.345	1034
11540	-3.04	-14.71	1.46	2523.92	4163.16	696.352	1034
11545	-2.30	-15.02	1.48	2524.04	4163.10	696.355	1034
11550	-2.71	-14.72	1.41	2522.88	4162.51	696.362	1034
11555	-2.69	-14.34	1.48	2523.32	4162.77	696.365	1034
11560	-2.59	-14.44	1.44	2521.42	4162.49	696.371	1034
11565	-2.35	-14.41	1.44	2520.90	4162.37	696.375	1034
11570	-2.47	-14.51	1.32	2520.03	4161.45	696.382	1034
11575	-1.86	-14.26	1.50	2519.87	4160.73	696.385	1034
11580	-2.35	-13.89	1.41	2519.94	4160.28	696.391	1034
11585	-2.35	-13.95	1.41	2519.99	4159.55	696.395	1034
11590	-2.20	-14.01	1.43	2519.32	4158.62	696.401	1034
11595	-2.45	-13.65	1.40	2518.56	4157.62	696.405	1034
11600	-2.67	-13.81	1.33	2518.55	4157.29	696.411	1034
11605	-2.71	-13.69	1.30	2518.61	4157.05	696.416	1034
11610	-2.34	-14.04	1.37	2518.53	4156.89	696.420	1034
11615	-2.94	-13.67	1.31	2518.70	4157.15	696.425	1034
11620	-2.65	-13.68	1.35	2518.36	4156.75	696.430	1034
11625	-2.68	-13.35	1.26	2516.44	4154.62	696.435	1034
11630	-2.31	-13.49	1.36	2516.29	4154.31	696.440	1034
11635	-2.37	-13.64	1.31	2515.98	4153.82	696.446	1034
11640	-2.28	-13.68	1.31	2515.97	4153.57	696.450	1034
11645	-2.07	-13.71	1.30	2515.81	4153.74	696.455	1034
11650	-2.38	-13.55	1.27	2516.07	4153.68	696.460	1034
11655	-2.02	-13.34	1.26	2514.06	4151.15	696.465	1034
11660	-1.96	-13.31	1.27	2513.88	4150.88	696.470	1034
11665	-1.78	-13.42	1.25	2513.80	4150.47	696.475	1034
11670	-2.00	-13.24	1.24	2513.59	4150.78	696.480	1034
11675	-1.68	-13.28	1.31	2513.51	4151.12	696.487	1034
11680	-2.07	-13.05	1.26	2513.77	4150.05	696.490	1034
11685	-2.43	-13.03	1.25	2513.68	4150.22	696.496	1034
11690	-2.06	-13.20	1.29	2513.88	4150.12	696.500	1034
11695	-1.68	-12.82	1.26	2511.31	4147.38	696.506	1034
11700	-2.44	-12.66	1.15	2510.51	4145.99	696.510	1034
11705	-1.94	-12.88	1.18	2510.62	4145.60	696.517	1034
11710	-2.28	-12.39	1.18	2510.42	4145.70	696.520	1034
11715	-2.87	-12.44	1.09	2510.44	4145.69	696.526	1034
11720	-2.16	-12.64	1.14	2510.26	4145.68	696.530	1034
11725	-2.76	-12.26	1.06	2508.68	4143.94	696.536	1034
11730	-1.96	-12.11	1.18	2507.81	4142.60	696.540	1034
11735	-1.93	-12.07	1.17	2507.86	4142.88	696.546	1034
11740	-1.89	-12.12	1.16	2507.97	4142.43	696.551	1034
11745	-0.71	-12.40	1.27	2507.10	4142.98	696.557	1034
11750	-2.03	-12.11	1.10	2507.64	4142.23	696.560	1034
11755	-2.23	-11.80	1.08	2506.96	4141.21	696.565	1034
11760	-1.56	-11.81	1.12	2505.60	4139.39	696.571	1034
11765	-1.72	-11.74	1.07	2505.55	4139.00	696.575	1034
11770	-1.93	-11.80	1.10	2505.01	4139.20	696.581	1034
11775	-1.91	-11.73	1.05	2505.06	4139.03	696.585	1034
11780	-1.73	-11.75	1.07	2504.88	4138.61	696.590	1034
11785	-1.70	-11.76	1.05	2504.68	4138.48	696.595	1034
11790	-1.80	-11.50	1.03	2503.33	4137.08	696.600	1034
11795	-1.64	-11.65	1.04	2503.43	4136.62	696.605	1034
11800	-2.19	-11.21	1.00	2503.31	4136.33	696.611	1034
11805	-1.81	-11.28	1.00	2503.47	4136.67	696.615	1034
11810	-2.57	-11.29	0.95	2503.15	4136.57	696.620	1034
11815	-0.86	-11.71	1.11	2503.08	4136.05	696.625	1034
11820	-1.47	-11.29	1.02	2501.19	4134.27	696.630	1034
11825	-1.67	-11.17	0.95	2500.97	4133.83	696.635	1034
11830	-1.74	-11.15	0.96	2500.79	4133.92	696.642	1034
11835	-1.76	-11.17	0.98	2500.97	4134.01	696.645	1034
11840	-2.31	-10.99	0.91	2501.16	4133.64	696.651	1034
11845	-1.31	-11.19	0.96	2500.76	4133.19	696.655	1034
11850	-2.38	-10.66	0.89	2498.68	4130.56	696.662	1034
11855	-1.14	-10.90	0.99	2498.34	4130.68	696.665	1034
11860	-1.38	-10.90	0.95	2498.79	4130.54	696.671	1034
11865	-1.46	-10.75	0.94	2498.72	4130.57	696.675	1034
11870	-0.91	-10.67	1.01	2497.20	4127.53	696.683	1034
11875	-1.47	-10.43	0.98	2497.33	4129.21	696.685	1034
11880	-1.90	-10.39	0.85	2497.28	4128.55	696.691	1034
11885	-1.75	-10.32	0.87	2497.05	4128.45	696.695	1034
11890	-1.48	-10.38	0.84	2496.41	4127.99	696.700	1034
11895	-1.11	-10.34	0.91	2495.49	4127.30	696.705	1034
11900	-1.94	-10.33	0.76	2495.86	4126.82	696.711	1034
11905	-2.15	-10.09	0.74	2495.78	4126.91	696.716	1034
11910	-1.76	-10.11	0.82	2495.38	4126.49	696.720	1034
11915	-1.65	-10.11	0.83	2495.73	4126.29	696.725	1034
11920	-1.39	-10.00	0.83	2494.90	4125.40	696.731	1034
11925	-0.96	-9.66	0.86	2493.49	4123.73	696.735	1034
11930	-0.84	-9.72	0.85	2493.03	4123.23	696.740	1034
11935	-1.43	-9.74	0.79	2492.79	4122.97	696.746	1034
11940	-1.55	-9.59	0.80	2492.98	4122.98	696.750	1034
11945	-1.57	-9.57	0.79	2492.96	4122.62	696.755	1034
11950	-1.59	-9.35	0.79	2492.71	4122.64	696.760	1034
11955	-1.86	-8.94	0.72	2490.42	4120.43	696.766	1034
11960	-1.51	-8.73	0.75	2490.40	4120.36	696.770	1034
11965	-1.23	-8.98	0.70	2490.35	4120.06	696.776	1034
11970	-1.34	-8.93	0.76	2490.41	4119.79	696.780	1034
11975	-1.06	-8.82	0.72	2488.42	4117.42	696.787	1034
11980	-1.48	-8.56	0.69	2488.90	4117.94	696.790	1034
11985	-0.88	-9.01	0.76	2488.77	4117.67	696.796	1034
11990	-1.13	-8.83	0.70	2488.60	4117.67	696.800	1034
11995	-1.54	-8.23	0.64	2487.30	4116.42	696.806	1034
12000	-0.91	-8.51	0.68	2486.82	4115.76	696.810	1034
12005	-0.91	-8.33	0.72	2487.00	4115.71	696.816	1034
12010	-0.49	-8.55	0.76	2487.23	4115.28	696.820	1034
12015	-0.96	-8.12	0.72	2487.14	4115.56	696.826	1034
12020	-0.90	-8.19	0.73	2486.93	4115.01	696.830	1034
12025	-0.57	-8.26	0.74	2486.20	4114.90	696.835	1034
12030	-0.76	-8.18	0.72	2484.75	4115.02	696.840	1034
12035	-0.95	-7.97	0.66	2484.31	4114.65	696.845	1034
12040	-0.37	-8.34	0.72	2484.65	4114.15	696.851	1034
12045	-0.87	-8.17	0.63	2484.39	4113.58	696.855	1034
12050	-1.51	-8.26	0.54	2484.67	4113.89	696.860	1034
12055	-1.21	-8.50	0.56	2484.00	4113.07	696.865	1034
12060	-1.57	-7.82	0.46	2481.83	4111.00	696.872	1034
12065	-0.24	-8.01	0.59	2481.83	4111.15	696.875	1034
12070	-0.84	-7.73	0.56	2481.58	4110.74	696.882	1034
12075	-0.24	-7.91	0.64	2481.58	4110.50	696.885	1034
12080	-0.85	-7.73	0.53	2480.47	4110.18	696.891	1034
12085	-1.19	-7.72	0.46	2479.93	4109.79	696.895	1034
12090	-0.64	-7.50	0.55	2479.25	4108.67	696.901	1034
12095	-0.68	-7.52	0.52	2478.93	4108.47	696.905	1034
12100	-0.83	-7.25	0.49	2478.51	4107.88	696.912	1034
12105	-0.73	-7.06	0.54	2479.00	4107.60	696.915	1034
12110	-0.78	-7.46	0.49	2478.87	4107.02	696.921	1034
12115	-0.57	-7.48	0.50	2478.74	4106.73	696.925	1034
12120	-0.89	-6.72	0.44	2477.16	4104.67	696.931	1034
12125	-0.66	-6.75	0.48	2476.66	4103.69	696.935	1034
12130	-0.72	-6.79	0.43	2476.42	4103.07	696.941	1034
12135	-0.85	-6.64	0.42	2476.35	4102.78	696.945	1034
12140	0.01	-6.68	0.58	2476.51	4102.62	696.952	1034
12145	-0.62	-6.59	0.49	2476.70	4102.34	696.956	1034
12150	-0.50	-6.75	0.42	2476.71	4102.58	696.961	1034
12155	-0.87	-6.85	0.40	2476.71	4102.18	696.965	1034
12160	-1.03	-6.58	0.32	2475.18	4100.53	696.971	1034
12165	-1.19	-6.18	0.28	2473.31	4098.79	696.975	1034
12170	-0.54	-6.51	0.35	2473.37	4098.33	696.981	1034
12175	-0.38	-6.17	0.39	2473.28	4097.92	696.986	1034
12180	-0.95	-6.26	0.31	2473.29	4098.37	696.990	1034
12185	0.49	-6.28	0.47	2473.26	4097.90	696.997	1034
12190	-0.10	-6.25	0.39	2473.18	4097.44	697.000	1034
12195	-0.42	-6.10	0.32	2471.14	4095.52	697.005	1034
12200	-0.49	-5.76	0.29	2470.84	4094.86	697.010	1034
12205	0.02	-5.99	0.34	2470.96	4094.79	697.015	1034
12210	-0.21	-6.11	0.30	2470.66	4094.68	697.020	1034
12215	-0.47	-5.81	0.28	2470.68	4094.68	697.025	1034
12220	-0.40	-5.93	0.30	2470.66	4093.82	697.030	1034
12225	-0.12	-6.63	0.15	2469.77	4093.82	697.035	1034
12230	0.28	-7.00	0.16	2469.64	4094.03	697.040	1034
12235	-0.42	-6.63	0.14	2469.86	4093.50	697.047	1034
12240	-0.04	-6.56	0.17	2469.55	4093.70	697.050	1034
12245	-1.24	-6.28	0.02	2469.50	4093.89	697.056	1034
12250	-0.01	-6.89	0.16	2469.49	4093.60	697.060	1034
12255	0.05	-6.13	0.12	2466.12	4090.99	697.067	1034
12260	0.12	-6.00	0.09	2466.04	4090.14	697.070	1034
12265	-0.34	-5.99	0.02	2465.86	4090.41	697.076	1034
12270	-0.34	-5.76	0.03	2465.80	4090.07	697.080	1034
12275	-0.03	-5.93	0.06	2465.14	4090.15	697.086	1034
12280	-0.30	-5.80	-0.03	2464.56	4089.68	697.091	1034
12285	-0.58	-5.63	-0.04	2463.50	4087.88	697.098	1034
12290	0.40	-5.81	0.09	2463.26	4088.56	697.100	1034
12295	0.18	-5.55	0.07	2463.10	4088.13	697.106	1034
12300	-0.22	-5.45	0.01	2463.16	4088.05	697.110	1034
12305	-0.45	-5.57	-0.09	2462.78	4087.68	697.116	1034
12310	-0.32	-5.36	-0.07	2461.87	4086.35	697.120	1034
12315	0.14	-5.23	0.05	2461.37	4086.44	697.126	1034
12320	0.43	-5.38	0.01	2461.43	4086.10	697.130	1034
12325	0.28	-5.23	-0.02	2461.04	4085.34	697.135	1034
12330	-0.09	-5.12	-0.10	2459.93	4084.89	697.140	1034
12335	0.24	-5.06	-0.09	2460.06	4084.66	697.145	1034
12340	0.26	-5.12	0.00	2459.70	4084.00	697.152	1034
12345	0.47	-4.97	-0.00	2459.97	4083.90	697.155	1034
12350	0.28	-5.06	-0.05	2459.93	4083.99	697.160	1034
12355	0.36	-5.16	-0.06	2459.71	4084.04	697.165	1034
12360	0.21	-4.84	-0.09	2457.93	4081.45	697.170	1034
12365	0.26	-4.59	-0.09	2457.58	4080.99	697.175	1034
12370	0.15	-5.14	-0.14	2457.72	4080.27	697.182	1034
12375	0.28	-4.82	-0.10	2457.86	4080.48	697.185	1034
12380	0.05	-4.73	-0.16	2457.73	4080.42	697.190	1034
12385	0.63	-4.94	-0.09	2457.69	4080.20	697.195	1034
12390	0.11	-4.63	-0.11	2455.64	4080.35	697.202	1034
12395	0.88	-4.81	-0.13	2455.33	4080.43	697.205	1034
12400	1.97	-4.94	0.01	2455.13	4079.87	697.212	1034
12405	0.49	-4.47	-0.14	2455.29	4079.72	697.215	1034
12410	0.41	-4.51	-0.19	2454.17	4078.37	697.221	1034
12415	0.06	-3.97	-0.20	2453.78	4077.53	697.225	1034
12420	0.46	-4.14	-0.21	2453.91	4077.71	697.231	1034
12425	0.77	-4.10	-0.18	2453.97	4077.21	697.235	1034
12430	0.64	-3.86	-0.16	2453.49	4076.62	697.241	1034
12435	0.55	-3.87	-0.16	2452.93	4075.63	697.245	1034
12440	0.30	-3.44	-0.20	2452.16	4075.13	697.251	1034
12445	-0.37	-3.22	-0.31	2451.34	4073.90	697.255	1034
12450	0.90	-3.32	-0.18	2450.89	4073.41	697.260	1034
12455	0.55	-3.30	-0.26	2450.52	4073.04	697.265	1034
12460	-0.11	-3.21	-0.32	2450.48	4072.79	697.270	1034
12465	1.03	-3.44	-0.24	2450.25	4072.42	697.276	1034
12470	0.96	-3.38	-0.25	2450.07	4072.50	697.280	1034
12475	0.33	-3.25	-0.24	2450.17	4071.73	697.285	1034
12480	0.58	-3.72	-0.26	2450.05	4071.52	697.290	1034
12485	0.48	-3.01	-0.35	2447.51	4069.31	697.297	1034
12490	0.78	-2.82	-0.36	2447.77	4069.52	697.300	1034
12495	0.30	-2.87	-0.36	2447.81	4069.64	697.305	1034
12500	0.16	-2.78	-0.38	2447.79	4069.25	697.310	1034
12505	1.08	-2.86	-0.33	2446.14	4067.03	697.317	1034
12510	-0.04	-2.56	-0.45	2445.88	4066.91	697.320	1034
12515	-0.18	-2.76	-0.51	2445.92	4066.75	697.326	1034
12520	0.44	-2.58	-0.41	2445.68	4066.26	697.330	1034
[truncated: 42,379 more rows]
