# Supplementary material for: Structural characterization of the saxitoxin-targeting APTSTX1 aptamer using optical tweezers and molecular dynamics simulations
Source: PLoS One. 2019 Nov 7;14(11):e0222468. doi: 10.1371/journal.pone.0222468 (PMC6837747; doi:10.1371/journal.pone.0222468)
Supplement: S1 File — Data repository, aptamer control condition and aptamer under SXT. (ZIP) [file pone.0222468.s005.zip › Data/Data/August/080815/1bnbCOM.txt]

Instrument name = Christians toy
*****Calibration values *****
TrapA Temperature Fudge	-0.400000
TrapB Temperature Fudge	-1.550000
TrapA Force Sensitivity	0.025700	0.026000	0.032000
TrapB Force Sensitivity	0.026200	0.027400	0.032000
TrapA Lever Sensitivity	15000.000000	14500.000000	0.000000
TrapB Lever Sensitivity	15200.000000	14500.000000	0.000000
Motor Threshold	20	20	20
*****Initial Preference Settings*****
ForceRateDiv	1
ForceGain	32
PosRateDivA	3
PosRateDivB	3
PositionGainA	32
PositionGainB	32
GotoSpeedX	10
GotoSpeedY	10
GotoSpeedZ	5
MaxDataFileSize	10000000
HopDistance	2
*CycleCount/n____	1
*A_PsdX__________	0
*A_PsdY__________	0
*A_PsdSum________	0
*A_Iris__________	0
*A_LeverX________	0
*A_LeverY________	0
*A_LeverSum______	0
*B_PsdX__________	0
*B_PsdY__________	0
*B_PsdSum________	0
*B_Iris__________	0
*B_LeverX________	0
*B_LeverY________	0
*B_LeverSum______	0
*A_Temperature___	0
*B_Temperature___	0
*X_force_________	1
*Y_force_________	1
*Z_force_________	1
*Tension_________	0
*A_dist-X________	0
*A_dist-Y________	1
*B_dist-X________	0
*B_dist-Y________	1
*Motor_X_________	0
*Motor_Y_________	0
*Motor_Z_________	0
*MotorVel_X______	0
*MotorVel_Y______	0
*MotorVel_Z______	0
*A_trapPIC_Err___	0
*B_trapPIC_Err___	0
*comPIC_Err______	0
*A_CycleCount____	0
*B_CycleCount____	0
*Motor_CycleCount	0
*time(sec)_______	1
*Status__________	1
*Null____________	0
samples/line_HI	400
samples/line_LO	20
goto0	8388608	8388608	8388608
goto1	8411736	8394822	8402837
goto2	8450028	8417272	8403086
goto3	8447226	8363526	8403898
goto4	8422772	8353948	8399333
goto5	8388608	8388608	8388608
goto6	8388608	8388608	8388608
goto7	8388608	8388608	8388608
goto8	8388608	8388608	8388608
goto9	8388608	8388608	8388608
yourXYZint	123	456	789
MaxForceP1	20.000000
MinForceP1	0.000000
PullRateP1	100.000000
refoldTime1	0.000000
unfoldTime1	0.000000
MaxForceP2	75.000000
MinForceP2	2.000000
PullRateP2	1000.000000
refoldTime2	0.000000
unfoldTime2	0.000000
MaxForceP3	10.000000
MinForceP3	-10.000000
PullRateP3	1.000000
refoldTime3	2.000000
unfoldTime3	2.000000
constForce1	19.000000
constForce2	20.000000
yourFloat	1.234000
yourXYZfloat	1.000000	2.000000	3.000000
*****End Initial Preference Settings*****

Zero-Force Offsets (pN)  -0.567722	-1.609811	-74.720459
0	trapA_Empty_PSD_Sum = 20902
        trapB_Empty_PSD_Sum = 21942
        trapA_Empty_Iris = 19054
        trapB_Empty_Iris = 21366
        trapA_Full_PSD_Sum = 20839
        trapB_Full_PSD_Sum = 21734
        trapA_Full_Iris = 18776
        trapB_Full_Iris = 21111
2805	Start P1 pulling protocol 
3025	   maxForce-limit
4610	tempA = 20.184	tempB = 20.551
5725	   minForce-limit
7485	   maxForce-limit
9210	   minForce-limit
11005	   maxForce-limit
12810	   minForce-limit
14580	   maxForce-limit
14625	tempA = 20.170	tempB = 20.565
16285	   minForce-limit
18005	   maxForce-limit
19735	   minForce-limit
21495	   maxForce-limit
23245	   minForce-limit
24675	tempA = 20.162	tempB = 20.570
24965	   maxForce-limit
26715	   minForce-limit
28530	   maxForce-limit
30305	   minForce-limit
32120	   maxForce-limit
33900	   minForce-limit
34720	tempA = 20.176	tempB = 20.571
35695	   maxForce-limit
37490	   minForce-limit
39270	   maxForce-limit
41005	   minForce-limit
42650	   maxForce-limit
44350	   minForce-limit
44735	tempA = 20.182	tempB = 20.571
46155	   maxForce-limit
47845	   minForce-limit
49675	   maxForce-limit
51535	   minForce-limit
53285	   maxForce-limit
54780	tempA = 20.178	tempB = 20.575
55055	   minForce-limit
56830	   maxForce-limit
58575	   minForce-limit
60385	   maxForce-limit
61960	   minForce-limit
63555	   maxForce-limit
64785	tempA = 20.184	tempB = 20.569
65160	   minForce-limit
66785	   maxForce-limit
68440	   minForce-limit
70100	   maxForce-limit
71720	   minForce-limit
73320	   maxForce-limit
74835	tempA = 20.165	tempB = 20.580
74925	   minForce-limit
76480	   maxForce-limit
78055	   minForce-limit
79675	   maxForce-limit
81305	   minForce-limit
82890	   maxForce-limit
84500	   minForce-limit
84880	tempA = 20.184	tempB = 20.572
86090	   maxForce-limit
87695	   minForce-limit
89995	   maxForce-limit
92270	   minForce-limit
94580	   maxForce-limit
94895	tempA = 20.185	tempB = 20.580
96930	   minForce-limit
99270	   maxForce-limit
101620	   minForce-limit
103950	   maxForce-limit
104965	tempA = 20.187	tempB = 20.589
106250	   minForce-limit
108555	   maxForce-limit
110895	   minForce-limit
113175	   maxForce-limit
114970	tempA = 20.195	tempB = 20.593
115470	   minForce-limit
117820	   maxForce-limit
120130	   minForce-limit
123080	   maxForce-limit
125020	tempA = 20.203	tempB = 20.586
126055	   minForce-limit
128995	   maxForce-limit
131945	   minForce-limit
134975	   maxForce-limit
135060	tempA = 20.192	tempB = 20.605
137935	   minForce-limit
140905	   maxForce-limit
143925	   minForce-limit
145075	tempA = 20.202	tempB = 20.594
146865	   maxForce-limit
149870	   minForce-limit
153525	   maxForce-limit
155120	tempA = 20.192	tempB = 20.592
157150	   minForce-limit
160715	   maxForce-limit
164275	   minForce-limit
165140	tempA = 20.200	tempB = 20.599
168485	   maxForce-limit
172725	   minForce-limit
175200	tempA = 20.197	tempB = 20.595
177075	   maxForce-limit
181415	   minForce-limit
185245	tempA = 20.201	tempB = 20.604
185780	   maxForce-limit
190120	   minForce-limit
195120	   maxForce-limit
195255	tempA = 20.195	tempB = 20.605
200095	   minForce-limit
205305	tempA = 20.210	tempB = 20.594
205710	  piezo limit
205720	  piezo limit
205750	  piezo limit
205780	  piezo limit
205815	  piezo limit
205835	  piezo limit
205855	  piezo limit
205875	  piezo limit
205895	  piezo limit
205905	  piezo limit
205925	  piezo limit
205960	  piezo limit
205970	  piezo limit
205980	  piezo limit
206000	  piezo limit
206020	  piezo limit
206040	  piezo limit
206055	  piezo limit
206075	  piezo limit
206105	  piezo limit
206135	  piezo limit
206155	  piezo limit
206165	  piezo limit
206185	  piezo limit
206210	  piezo limit
206220	  piezo limit
206240	  piezo limit
206260	  piezo limit
206270	  piezo limit
206305	  piezo limit
206325	  piezo limit
206335	  piezo limit
206365	  piezo limit
206405	  piezo limit
206420	  piezo limit
206435	  piezo limit
206460	  piezo limit
206480	  piezo limit
206490	  piezo limit
206510	  piezo limit
206615	  piezo limit
206625	  piezo limit
206645	  piezo limit
206655	  piezo limit
206685	  piezo limit
206695	  piezo limit
206720	  piezo limit
206735	  piezo limit
206760	  piezo limit
206760	  piezo limit
206780	  piezo limit
206790	  piezo limit
206820	  piezo limit
206840	  piezo limit
206855	  piezo limit
206875	  piezo limit
206895	  piezo limit
206905	  piezo limit
206935	  piezo limit
206945	  piezo limit
206965	  piezo limit
206990	  piezo limit
207010	  piezo limit
207040	  piezo limit
207050	  piezo limit
207070	  piezo limit
207095	  piezo limit
207105	  piezo limit
207125	  piezo limit
207155	  piezo limit
207165	  piezo limit
207185	  piezo limit
207205	  piezo limit
207220	  piezo limit
207240	  piezo limit
207260	  piezo limit
207270	  piezo limit
207290	  piezo limit
207315	  piezo limit
207335	  piezo limit
207355	  piezo limit
207375	  piezo limit
207385	  piezo limit
207405	  piezo limit
207450	  piezo limit
207470	  piezo limit
207490	  piezo limit
207500	  piezo limit
207520	  piezo limit
207555	  piezo limit
207575	  piezo limit
207585	  piezo limit
207605	  piezo limit
207635	  piezo limit
207655	  piezo limit
207670	  piezo limit
207690	  piezo limit
207700	  piezo limit
207720	  piezo limit
207740	  piezo limit
207750	  piezo limit
207785	  piezo limit
207805	  piezo limit
207815	  piezo limit
207835	  piezo limit
207855	  piezo limit
207875	  piezo limit
207885	  piezo limit
207910	  piezo limit
207930	  piezo limit
207940	  piezo limit
207960	  piezo limit
208000	  piezo limit
208035	  piezo limit
208035	  piezo limit
208055	  piezo limit
208065	  piezo limit
208095	  piezo limit
208105	  piezo limit
208135	  piezo limit
208160	  piezo limit
208170	  piezo limit
208190	  piezo limit
208200	  piezo limit
208220	  piezo limit
208240	  piezo limit
208250	  piezo limit
208275	  piezo limit
208285	  piezo limit
208315	  piezo limit
208335	  piezo limit
208355	  piezo limit
208365	  piezo limit
208395	  piezo limit
208410	  piezo limit
208420	  piezo limit
208450	  piezo limit
208470	  piezo limit
208490	  piezo limit
208500	  piezo limit
208530	  piezo limit
208530	  piezo limit
208565	  piezo limit
208595	  piezo limit
208605	  piezo limit
208635	  piezo limit
208655	  piezo limit
208665	  piezo limit
208690	  piezo limit
208720	  piezo limit
208740	  piezo limit
208760	  piezo limit
208785	  piezo limit
208785	  piezo limit
208825	  piezo limit
208835	  piezo limit
208855	  piezo limit
208875	  piezo limit
208900	  piezo limit
208920	  piezo limit
208940	  piezo limit
208950	  piezo limit
208980	  piezo limit
209000	  piezo limit
209025	  piezo limit
209035	  piezo limit
209055	  piezo limit
209065	  piezo limit
209095	  piezo limit
209095	  piezo limit
209115	  piezo limit
209150	  piezo limit
209170	  piezo limit
209190	  piezo limit
209200	  piezo limit
209220	  piezo limit
209250	  piezo limit
209260	  piezo limit
209285	  piezo limit
209305	  piezo limit
209325	  piezo limit
209345	  piezo limit
209365	  piezo limit
209400	  piezo limit
209420	  piezo limit
209440	  piezo limit
209450	  piezo limit
209470	  piezo limit
209490	  piezo limit
209510	  piezo limit
209535	  piezo limit
209555	  piezo limit
209565	  piezo limit
209585	  piezo limit
209595	  piezo limit
209615	  piezo limit
209635	  piezo limit
209665	  piezo limit
209690	  piezo limit
209700	  piezo limit
209750	  piezo limit
209760	  piezo limit
209780	  piezo limit
209800	  piezo limit
209825	  piezo limit
209835	  piezo limit
209865	  piezo limit
209885	  piezo limit
209895	  piezo limit
209915	  piezo limit
209940	  piezo limit
209950	  piezo limit
209970	  piezo limit
210000	  piezo limit
210010	  piezo limit
210030	  piezo limit
210050	  piezo limit
210075	  piezo limit
210085	  piezo limit
210095	  piezo limit
210135	  piezo limit
210145	  piezo limit
210150	  piezo limit
210190	  piezo limit
210200	  piezo limit
210210	  piezo limit
210230	  piezo limit
210250	  piezo limit
210260	  piezo limit
210305	  piezo limit
210315	  piezo limit
210335	  piezo limit
210345	  piezo limit
210375	  piezo limit
210395	  piezo limit
210415	  piezo limit
210425	  piezo limit
210450	  piezo limit
210470	  piezo limit
210480	  piezo limit
210500	  piezo limit
210520	  piezo limit
210540	  piezo limit
210565	  piezo limit
210585	  piezo limit
210595	  piezo limit
210615	  piezo limit
210645	  piezo limit
210665	  piezo limit
210685	  piezo limit
210700	  piezo limit
210730	  piezo limit
210750	  piezo limit
210770	  piezo limit
210780	  piezo limit
210800	  piezo limit
210830	  piezo limit
210865	  piezo limit
210885	  piezo limit
210895	  piezo limit
210915	  piezo limit
210950	  piezo limit
210970	  piezo limit
210970	  piezo limit
210990	  piezo limit
211010	  piezo limit
211030	  piezo limit
211065	  piezo limit
211075	  piezo limit
211115	  piezo limit
211135	  piezo limit
211145	  piezo limit
211515	   minForce-limit
212250	  piezo limit
212265	  piezo limit
212295	  piezo limit
212315	  piezo limit
212345	  piezo limit
212365	  piezo limit
212375	  piezo limit
212400	  piezo limit
212420	  piezo limit
212440	  piezo limit
212460	  piezo limit
212480	  piezo limit
212510	  piezo limit
212545	  piezo limit
212565	  piezo limit
212605	  piezo limit
213015	   minForce-limit
213740	  piezo limit
213765	  piezo limit
213775	  piezo limit
213815	  piezo limit
213835	  piezo limit
213855	  piezo limit
213875	  piezo limit
213910	  piezo limit
213930	  piezo limit
213940	  piezo limit
213970	  piezo limit
214430	   minForce-limit
215265	  piezo limit
215275	  piezo limit
215305	  piezo limit
215325	  piezo limit
215345	tempA = 20.191	tempB = 20.606
  piezo limit
215355	  piezo limit
215380	  piezo limit
215410	  piezo limit
215430	  piezo limit
215440	  piezo limit
215460	  piezo limit
215470	  piezo limit
215505	  piezo limit
215555	  piezo limit
215575	  piezo limit
215595	  piezo limit
215650	  piezo limit
215660	  piezo limit
216015	   minForce-limit
216775	  piezo limit
216785	  piezo limit
216805	  piezo limit
216840	  piezo limit
216870	  piezo limit
216890	  piezo limit
216910	  piezo limit
216920	  piezo limit
216945	  piezo limit
216975	  piezo limit
216980	  piezo limit
217005	  piezo limit
217035	  piezo limit
217055	  piezo limit
217080	  piezo limit
217090	  piezo limit
217120	  piezo limit
217540	   minForce-limit
218310	  piezo limit
218340	  piezo limit
218345	  piezo limit
218370	  piezo limit
218390	  piezo limit
218405	  piezo limit
218425	  piezo limit
218445	  piezo limit
218455	  piezo limit
218485	  piezo limit
218515	  piezo limit
218535	  piezo limit
218560	  piezo limit
218570	  piezo limit
218600	  piezo limit
219040	   minForce-limit
219735	  piezo limit
219750	  piezo limit
219770	  piezo limit
219790	  piezo limit
219800	  piezo limit
219830	  piezo limit
219855	  piezo limit
219875	  piezo limit
219885	  piezo limit
219905	  piezo limit
219915	  piezo limit
219935	  piezo limit
219955	  piezo limit
219965	  piezo limit
220000	  piezo limit
220390	   minForce-limit
221105	  piezo limit
221135	  piezo limit
221155	  piezo limit
221165	  piezo limit
221190	  piezo limit
221200	  piezo limit
221230	  piezo limit
221250	  piezo limit
221270	  piezo limit
221280	  piezo limit
221300	  piezo limit
221335	  piezo limit
221355	  piezo limit
221365	  piezo limit
221395	  piezo limit
221420	  piezo limit
221450	  piezo limit
221805	   minForce-limit
222425	  piezo limit
222440	  piezo limit
222470	  piezo limit
222480	  piezo limit
222510	  piezo limit
222530	  piezo limit
222555	  piezo limit
222565	  piezo limit
222585	  piezo limit
222595	  piezo limit
222615	  piezo limit
222635	  piezo limit
222645	  piezo limit
222700	  piezo limit
222730	  piezo limit
222750	  piezo limit
222760	  piezo limit
222790	  piezo limit
223175	   minForce-limit
223665	Stop All Protocols, go to manual mode
225360	tempA = 20.207	tempB = 20.605
235410	tempA = 20.204	tempB = 20.627
239080	End Write
