# Supplementary material for: Structural characterization of the saxitoxin-targeting APTSTX1 aptamer using optical tweezers and molecular dynamics simulations
Source: PLoS One. 2019 Nov 7;14(11):e0222468. doi: 10.1371/journal.pone.0222468 (PMC6837747; doi:10.1371/journal.pone.0222468)
Supplement: S1 File — Data repository, aptamer control condition and aptamer under SXT. (ZIP) [file pone.0222468.s005.zip › Data/Data/August/080815/2dnA.txt]

#Begin Write:
CycleCount/n	X_force	Y_force	Z_force	A_dist-Y	B_dist-Y	time(sec)	Status
100	-2.94	-12.74	4.59	-1130.80	-58.37	4535.093	5
200	-2.34	-13.05	4.61	-1130.69	-58.71	4535.184	5
300	-2.34	-13.00	4.60	-1130.60	-58.26	4535.288	5
400	-2.57	-12.70	4.59	-1130.88	-57.54	4535.391	5
500	-2.25	-13.25	4.52	-1130.51	-57.48	4535.486	5
600	-2.05	-12.83	4.78	-1130.50	-58.13	4535.590	5
700	-2.28	-13.21	4.57	-1130.70	-57.88	4535.686	5
800	-2.32	-12.99	4.55	-1130.52	-57.39	4535.791	5
900	-2.51	-13.22	4.56	-1130.64	-58.43	4535.888	5
1000	-2.51	-12.89	4.65	-1130.77	-58.65	4535.992	5
1100	-2.58	-12.81	4.65	-1130.92	-58.84	4536.090	5
1200	-2.50	-13.09	4.56	-1130.58	-58.37	4536.184	5
1300	-2.38	-12.96	4.71	-1130.45	-59.48	4536.291	5
1400	-2.56	-13.15	4.57	-1130.23	-59.30	4536.389	5
1500	-2.50	-12.85	4.69	-1130.86	-58.25	4536.492	5
1600	-2.37	-12.95	4.57	-1130.47	-57.94	4536.595	5
1700	-1.91	-12.98	4.61	-1130.61	-57.88	4536.692	5
1800	-1.94	-13.06	4.65	-1130.32	-58.26	4536.794	5
1900	-2.38	-13.24	4.57	-1130.56	-59.11	4536.890	5
2000	-2.35	-12.93	4.68	-1130.54	-59.96	4536.990	5
2100	-2.62	-13.38	4.51	-1130.36	-60.05	4537.092	5
2200	-2.96	-12.62	4.59	-1130.69	-59.74	4537.194	5
2300	-2.47	-12.77	4.72	-1130.27	-59.46	4537.291	5
2400	-2.01	-13.48	4.47	-1130.68	-59.45	4537.394	5
2500	-2.34	-12.93	4.67	-1130.61	-59.83	4537.486	5
2600	-2.08	-13.08	4.72	-1130.69	-58.84	4537.590	5
2700	-2.25	-13.55	4.41	-1130.76	-58.54	4537.694	5
2800	-2.48	-12.79	4.66	-1130.81	-59.04	4537.786	5
2900	-2.14	-13.06	4.59	-1130.55	-57.70	4537.887	5
3000	-2.56	-13.52	4.56	-1130.60	-56.65	4537.989	5
3100	-2.05	-13.05	4.51	-1130.80	-57.77	4538.086	5
3200	-2.40	-12.95	4.86	-1130.38	-58.65	4538.193	5
3300	-2.32	-12.79	4.67	-1130.27	-57.47	4538.294	5
3400	-2.61	-13.16	4.56	-1130.19	-57.27	4538.389	5
3500	-2.31	-12.73	4.62	-1130.85	-57.13	4538.491	5
3600	-2.36	-13.02	4.66	-1130.67	-56.62	4538.586	5
3700	-2.22	-12.66	4.73	-1131.37	-56.89	4538.686	5
3800	-2.03	-12.44	4.53	-1134.15	-60.56	4538.794	5
3900	-2.30	-12.33	4.56	-1134.88	-60.77	4538.885	5
4000	-1.71	-12.17	4.29	-1138.10	-64.54	4538.993	5
4100	-1.99	-11.51	4.22	-1141.05	-65.45	4539.094	5
4200	-2.24	-11.07	4.04	-1144.34	-69.88	4539.186	5
4300	-1.49	-11.05	3.90	-1147.47	-72.18	4539.295	5
4400	-2.13	-10.43	3.87	-1149.40	-74.44	4539.386	5
4500	-2.31	-9.33	3.85	-1154.97	-78.99	4539.495	5
4600	-2.27	-9.49	3.63	-1157.64	-82.03	4539.594	5
4700	-1.67	-8.35	3.27	-1165.13	-89.21	4539.685	5
4800	-1.94	-7.43	3.11	-1171.92	-96.89	4539.792	5
4900	-2.01	-7.42	2.81	-1176.38	-100.89	4539.894	5
5000	-1.69	-6.14	2.55	-1183.80	-107.82	4539.991	5
5100	-1.35	-5.43	2.36	-1188.48	-111.85	4540.093	5
5200	-1.49	-5.17	2.37	-1189.43	-112.91	4540.193	5
5300	-1.28	-5.07	2.22	-1192.15	-115.26	4540.291	5
5400	-1.85	-4.18	2.29	-1194.63	-117.96	4540.394	5
5500	-1.34	-3.81	2.08	-1198.84	-121.47	4540.491	5
5600	-1.12	-3.25	1.87	-1204.43	-129.06	4540.590	5
5700	-1.36	-2.23	1.76	-1209.41	-131.44	4540.691	5
5800	-0.99	-2.01	1.69	-1211.65	-133.39	4540.789	5
5900	-0.54	-1.78	1.67	-1213.00	-133.00	4540.887	5
6000	-0.35	-1.67	1.72	-1213.27	-133.92	4540.991	5
6100	-0.81	-2.47	1.76	-1209.63	-132.17	4541.087	5
6200	-1.29	-2.93	1.85	-1206.61	-129.18	4541.194	5
6300	-1.40	-4.61	2.11	-1196.83	-117.65	4541.294	5
6400	-1.68	-5.11	2.42	-1190.20	-113.04	4541.393	5
6500	-1.53	-5.84	2.40	-1187.43	-110.04	4541.486	5
6600	-1.83	-6.97	2.87	-1176.82	-98.82	4541.591	5
6700	-1.91	-7.72	3.15	-1169.55	-92.26	4541.694	5
6800	-1.88	-9.40	3.54	-1158.96	-81.77	4541.790	5
6900	-2.48	-10.35	3.89	-1151.59	-74.11	4541.894	5
7000	-2.22	-12.41	4.24	-1143.69	-65.54	4541.995	5
7100	-2.04	-11.92	4.31	-1140.49	-66.60	4542.087	5
7200	-2.28	-12.45	4.49	-1136.80	-61.29	4542.194	5
7300	-2.02	-13.19	4.73	-1130.39	-54.81	4542.292	5
7400	-2.43	-14.42	5.04	-1124.35	-46.65	4542.388	5
7500	-2.11	-14.84	5.20	-1120.22	-43.82	4542.494	5
7600	-2.55	-15.19	5.24	-1117.07	-40.35	4542.591	5
7700	-2.71	-15.78	5.49	-1112.23	-34.01	4542.693	5
7800	-2.58	-16.22	5.53	-1110.20	-32.74	4542.790	5
7900	-2.88	-16.28	5.43	-1110.05	-34.99	4542.892	5
8000	-2.34	-16.87	5.72	-1107.97	-32.32	4542.975	5
8000	-2.89	-17.30	5.93	-1105.66	-29.00	4543.032	5
8100	-2.64	-17.69	5.86	-1104.02	-27.17	4543.122	5
8200	-2.69	-17.77	5.84	-1100.66	-24.46	4543.232	5
8300	-2.71	-18.05	6.04	-1098.29	-22.62	4543.331	5
8400	-3.02	-18.17	6.07	-1098.42	-22.19	4543.434	5
8500	-3.14	-18.97	6.24	-1093.35	-16.90	4543.532	5
8600	-3.31	-19.76	6.43	-1088.27	-11.06	4543.632	5
8700	-3.17	-19.81	6.52	-1087.04	-10.13	4543.734	5
8800	-2.96	-19.77	6.55	-1086.96	-9.12	4543.830	5
8900	-2.71	-19.75	6.48	-1087.16	-8.85	4543.937	5
9000	-2.95	-19.86	6.44	-1086.84	-10.04	4544.029	5
9100	-2.98	-20.39	6.68	-1082.24	-5.15	4544.132	5
9200	-3.27	-20.89	6.73	-1080.09	-5.39	4544.233	5
9300	-3.27	-21.14	6.81	-1078.87	-2.63	4544.331	5
9400	-3.01	-21.21	7.00	-1076.76	0.71	4544.433	5
9500	-4.19	-20.65	7.19	-1076.74	-0.83	4544.537	5
9600	-3.49	-21.08	6.87	-1077.72	-0.48	4544.630	5
9700	-3.52	-20.03	6.30	-1086.74	-8.88	4544.736	5
9800	-2.76	-18.07	6.00	-1097.76	-20.65	4544.826	5
9900	-2.27	-16.43	5.41	-1111.66	-33.92	4544.936	5
10000	-2.54	-15.27	5.09	-1118.13	-40.60	4545.026	5
10100	-2.45	-13.30	4.79	-1129.04	-50.49	4545.132	5
10200	-2.12	-10.90	4.00	-1147.33	-66.36	4545.236	5
10300	-1.95	-9.98	3.70	-1153.78	-72.10	4545.329	5
10400	-2.19	-9.85	3.52	-1156.87	-77.48	4545.434	5
10500	-1.63	-8.46	3.26	-1165.85	-84.70	4545.527	5
10600	-1.99	-7.22	2.88	-1176.21	-95.76	4545.631	5
10700	-1.44	-6.31	2.66	-1181.92	-101.53	4545.736	5
10800	-1.49	-6.34	2.46	-1185.69	-105.13	4545.834	5
10900	0.02	-5.37	2.24	-1194.74	-112.80	4545.937	5
11000	-1.35	-3.93	2.17	-1199.22	-117.48	4546.036	5
11100	-0.91	-3.40	1.88	-1205.46	-124.07	4546.130	5
11200	-1.02	-2.29	1.67	-1212.51	-131.14	4546.232	5
11300	-0.94	-2.30	1.66	-1212.93	-130.11	4546.333	5
11400	-0.76	-2.18	1.67	-1213.11	-129.75	4546.431	5
11500	-1.23	-3.39	1.85	-1206.55	-123.65	4546.527	5
11600	-1.58	-6.32	2.34	-1189.29	-106.49	4546.627	5
11700	-1.64	-7.72	2.62	-1180.84	-99.08	4546.731	5
11800	-1.40	-9.42	3.15	-1167.75	-86.63	4546.835	5
11900	-2.05	-9.29	3.47	-1161.33	-79.84	4546.930	5
12000	-1.75	-10.52	3.82	-1151.85	-70.39	4547.035	5
12100	-2.39	-11.31	4.04	-1147.11	-65.83	4547.130	5
12200	-2.17	-12.06	4.19	-1140.67	-59.48	4547.230	5
12300	-5.38	-12.28	4.60	-1134.89	-53.90	4547.337	5
12400	-2.18	-12.67	4.58	-1134.50	-53.48	4547.431	5
12500	-2.29	-11.02	4.06	-1148.06	-66.48	4547.536	5
12600	-1.60	-10.19	3.47	-1161.66	-80.04	4547.637	5
12700	-1.77	-7.07	2.92	-1177.68	-93.51	4547.733	5
12800	-1.47	-5.55	2.57	-1188.15	-105.27	4547.829	5
12900	-1.68	-5.42	2.59	-1188.46	-105.92	4547.928	5
13000	-1.55	-4.86	2.44	-1193.38	-111.35	4548.033	5
13100	-1.27	-3.98	2.19	-1199.26	-117.57	4548.127	5
13200	-1.17	-2.98	2.05	-1204.89	-122.15	4548.229	5
13300	-1.25	-2.86	2.02	-1206.40	-123.92	4548.334	5
13400	-0.63	-1.84	1.79	-1213.04	-129.70	4548.431	5
13500	-0.78	-1.65	1.82	-1213.59	-131.56	4548.530	5
13600	-0.44	-1.49	1.83	-1213.39	-131.55	4548.635	5
13700	-0.78	-1.77	1.79	-1213.44	-131.15	4548.729	5
13800	-1.16	-2.13	1.88	-1210.99	-129.07	4548.829	5
13900	-0.14	-2.36	1.79	-1210.70	-128.44	4548.937	5
14000	-0.51	-2.54	2.00	-1205.33	-123.23	4549.036	5
14100	-1.72	-4.15	2.25	-1196.81	-115.38	4549.135	5
14200	-1.50	-5.12	2.51	-1191.33	-109.90	4549.229	5
14300	-1.28	-6.63	2.62	-1184.38	-102.30	4549.334	5
14400	-1.36	-7.07	2.84	-1179.90	-98.97	4549.435	5
14500	-1.84	-7.45	3.11	-1174.72	-94.11	4549.528	5
14600	-1.93	-8.90	3.22	-1169.00	-88.43	4549.635	5
14700	-1.89	-9.24	3.48	-1163.67	-82.50	4549.735	5
14800	-2.25	-10.03	3.71	-1157.40	-76.54	4549.828	5
14900	-1.84	-10.28	3.95	-1152.83	-71.90	4549.927	5
15000	-2.44	-10.83	4.23	-1148.64	-68.31	4550.037	5
15100	-2.45	-11.56	4.34	-1141.56	-61.64	4550.135	5
15200	-2.20	-11.98	4.22	-1141.27	-61.98	4550.231	5
15300	-2.42	-12.25	4.35	-1139.71	-60.54	4550.337	5
15400	-2.57	-15.32	5.25	-1118.85	-39.86	4550.431	5
15500	-2.53	-16.02	5.52	-1115.67	-35.31	4550.534	5
15600	-2.73	-16.08	5.45	-1115.36	-34.67	4550.624	5
15700	-2.74	-15.85	5.36	-1115.30	-34.24	4550.730	5
15800	-2.80	-15.45	5.46	-1115.17	-33.24	4550.833	5
15900	-2.77	-15.68	5.39	-1114.93	-33.31	4550.932	5
16000	-2.33	-15.34	5.29	-1117.33	-35.20	4551.026	5
16100	-2.91	-13.64	4.95	-1128.26	-45.63	4551.137	5
16200	-2.50	-13.82	4.94	-1125.80	-43.40	4551.230	5
16300	-2.67	-15.48	5.27	-1117.75	-35.81	4551.333	5
16400	-2.84	-15.66	5.39	-1115.47	-34.62	4551.435	5
16500	-2.63	-16.13	5.33	-1113.44	-32.07	4551.524	5
16600	-2.58	-16.46	5.55	-1110.79	-29.05	4551.632	5
16700	-2.66	-17.03	5.62	-1108.96	-27.15	4551.729	5
16800	-2.37	-16.94	5.55	-1109.04	-27.62	4551.834	5
16900	-2.86	-16.82	5.68	-1109.12	-27.44	4551.934	5
17000	-3.80	-16.43	5.52	-1108.68	-28.62	4552.036	5
17100	-3.23	-16.68	5.59	-1108.72	-29.39	4552.132	5
17200	-3.21	-16.81	5.82	-1106.72	-27.13	4552.233	5
17300	-2.65	-17.28	5.60	-1106.70	-25.11	4552.335	5
17400	-2.78	-17.13	5.80	-1107.01	-26.06	4552.432	5
17500	-2.92	-16.81	5.59	-1109.37	-27.89	4552.533	5
17600	-2.27	-16.59	5.57	-1111.06	-29.42	4552.627	5
17700	-2.90	-16.41	5.52	-1111.28	-27.76	4552.733	5
17800	-2.48	-16.70	5.44	-1111.29	-29.81	4552.831	5
17900	-2.63	-16.37	5.51	-1111.22	-28.68	4552.935	5
18000	-2.53	-16.25	5.70	-1111.19	-29.22	4553.030	5
18100	-2.71	-16.15	5.82	-1111.02	-28.43	4553.133	5
18200	-2.63	-16.30	5.67	-1110.73	-28.89	4553.236	5
18300	-2.98	-16.39	5.54	-1111.41	-28.91	4553.333	5
18400	-2.68	-16.43	5.66	-1110.94	-28.17	4553.432	5
18500	-2.69	-16.51	5.65	-1110.81	-28.96	4553.527	5
18600	-2.73	-16.35	5.73	-1110.94	-28.72	4553.632	5
18700	-2.09	-16.50	5.51	-1111.03	-28.48	4553.733	5
18800	-2.79	-16.39	5.61	-1110.98	-28.91	4553.834	5
18900	-2.57	-16.46	5.56	-1111.06	-29.03	4553.931	5
19000	-2.69	-16.06	5.67	-1111.08	-28.23	4554.030	5
19100	-3.53	-16.62	5.48	-1110.82	-27.43	4554.135	5
19200	-2.65	-16.55	5.56	-1110.89	-28.51	4554.230	5
19300	-2.32	-16.68	5.56	-1110.63	-27.37	4554.334	5
19400	-2.54	-16.82	5.47	-1111.12	-27.78	4554.434	5
19500	-2.54	-16.52	5.64	-1110.91	-27.85	4554.529	5
19600	-2.71	-16.75	5.56	-1110.66	-28.30	4554.631	5
19700	-2.60	-16.21	5.68	-1110.65	-28.01	4554.733	5
19800	-2.89	-16.35	5.67	-1110.63	-26.96	4554.836	5
19900	-2.59	-16.53	5.44	-1111.16	-26.77	4554.932	5
20000	-2.49	-17.28	5.72	-1107.37	-23.19	4555.032	5
20100	-3.37	-19.03	6.19	-1095.78	-14.51	4555.137	5
20200	-2.94	-19.27	6.37	-1091.50	-7.93	4555.232	5
20300	-2.99	-20.37	6.65	-1084.87	-2.72	4555.335	5
20400	-2.86	-20.98	6.79	-1081.69	0.83	4555.431	5
20500	-2.98	-22.39	7.23	-1073.69	7.67	4555.536	5
20600	-3.58	-23.09	7.32	-1068.20	13.73	4555.628	5
20700	-3.19	-23.05	7.27	-1058.85	22.52	4555.731	5
20800	-3.75	-23.54	7.44	-1054.96	25.64	4555.834	5
20900	-3.32	-23.72	7.45	-1054.43	26.09	4555.931	5
21000	-3.30	-24.08	7.47	-1053.36	26.53	4556.036	5
21100	-3.54	-23.81	7.59	-1053.40	26.60	4556.132	5
21200	-3.12	-23.80	7.62	-1053.22	26.51	4556.229	5
21300	-2.88	-24.05	7.61	-1052.88	24.28	4556.334	5
21400	-3.43	-21.86	7.25	-1065.55	12.97	4556.430	5
21500	-3.09	-19.97	6.43	-1079.72	-0.56	4556.530	5
21600	-2.94	-18.24	6.07	-1091.36	-11.01	4556.626	5
21700	-2.97	-17.31	5.90	-1096.91	-16.98	4556.733	5
21800	-2.90	-17.29	5.68	-1098.15	-17.55	4556.829	5
21900	-2.86	-16.49	5.53	-1101.75	-21.50	4556.930	5
22000	-2.67	-15.45	5.32	-1109.51	-29.61	4557.036	5
22100	-2.63	-14.78	5.08	-1113.08	-33.41	4557.133	5
22200	-2.90	-14.37	4.82	-1118.71	-40.02	4557.234	5
22300	-2.45	-13.75	4.74	-1122.02	-42.24	4557.326	5
22400	-2.28	-12.51	4.50	-1128.39	-48.18	4557.430	5
22500	-2.35	-12.02	4.45	-1132.42	-52.66	4557.537	5
22600	-2.04	-12.85	4.47	-1136.87	-56.97	4557.626	5
22700	-2.31	-11.02	4.09	-1140.66	-60.59	4557.731	5
22800	-1.98	-11.03	4.34	-1145.43	-64.69	4557.836	5
22900	-2.03	-10.69	3.89	-1151.40	-71.61	4557.929	5
23000	-3.03	-10.48	3.95	-1153.42	-73.27	4558.037	5
23100	-2.45	-10.86	4.01	-1153.52	-72.46	4558.136	5
23200	-1.78	-9.56	3.81	-1158.42	-77.73	4558.235	5
23300	-1.61	-9.88	3.62	-1160.33	-76.45	4558.334	5
23400	-2.08	-10.01	3.70	-1159.40	-78.64	4558.430	5
23500	-2.39	-12.38	4.37	-1141.14	-60.36	4558.535	5
23600	-2.22	-13.20	4.71	-1133.28	-51.61	4558.630	5
23700	-2.56	-14.03	5.08	-1125.35	-43.35	4558.732	5
23800	-2.60	-14.35	5.14	-1115.67	-34.76	4558.834	5
23900	-2.32	-15.44	5.24	-1110.64	-30.32	4558.931	5
24000	-2.77	-16.48	5.61	-1102.28	-21.95	4559.026	5
24100	-2.82	-19.31	6.61	-1082.95	-2.73	4559.133	5
24200	-3.20	-20.23	6.49	-1078.54	1.07	4559.232	5
24300	-3.22	-19.90	6.62	-1078.37	1.72	4559.316	5
24400	-2.91	-19.93	6.54	-1079.19	5.58	4559.375	5
24500	-2.43	-15.42	5.26	-1110.10	-28.54	4559.475	5
24600	-1.94	-12.87	4.55	-1128.66	-48.48	4559.572	5
24700	-2.09	-12.37	4.60	-1130.47	-51.27	4559.677	5
24800	-1.90	-12.09	4.58	-1131.79	-53.67	4559.777	5
24900	-2.32	-12.22	4.35	-1133.73	-54.39	4559.870	5
25000	-1.70	-14.03	4.52	-1134.14	-54.74	4559.978	5
25100	-2.21	-13.09	4.74	-1133.81	-54.87	4560.064	5
25200	-2.29	-12.16	4.41	-1134.13	-54.14	4560.171	5
25300	-2.40	-12.24	4.53	-1131.60	-50.18	4560.274	5
25400	-2.11	-12.63	4.52	-1131.27	-49.42	4560.373	5
25500	-2.04	-12.08	4.49	-1131.12	-50.31	4560.476	5
25600	-2.76	-12.54	4.65	-1130.92	-50.10	4560.578	5
25700	-2.45	-12.15	4.56	-1131.35	-50.23	4560.674	5
25800	-1.50	-13.59	4.76	-1129.09	-47.01	4560.777	5
25900	-2.76	-13.61	5.13	-1129.46	-48.66	4560.875	5
26000	-2.58	-13.66	5.07	-1129.16	-47.66	4560.974	5
26100	-1.71	-12.85	4.55	-1129.37	-46.73	4561.078	5
26200	-2.32	-12.44	4.69	-1129.47	-47.83	4561.168	5
26300	-1.84	-13.09	4.58	-1127.62	-45.31	4561.276	5
26400	-2.14	-13.74	4.90	-1123.46	-41.98	4561.375	5
26500	-2.09	-13.32	5.04	-1123.10	-40.42	4561.477	5
26600	-2.38	-13.79	4.86	-1122.86	-41.09	4561.573	5
26700	-2.55	-13.49	4.91	-1123.14	-40.93	4561.674	5
26800	-2.15	-13.46	4.92	-1123.29	-40.65	4561.769	5
26900	-2.62	-13.29	4.90	-1124.02	-41.54	4561.873	5
27000	-1.30	-13.15	4.80	-1124.41	-42.58	4561.977	5
27100	-2.24	-12.75	4.62	-1129.45	-46.07	4562.072	5
27200	-1.92	-12.74	4.52	-1132.18	-48.19	4562.174	5
27300	-2.10	-12.36	4.31	-1134.76	-51.63	4562.275	5
27400	-2.58	-12.40	4.35	-1134.72	-52.70	4562.377	5
27500	-2.05	-12.02	4.44	-1134.92	-51.62	4562.475	5
27600	-2.35	-12.59	4.44	-1134.90	-52.11	4562.575	5
27700	-2.59	-13.03	4.78	-1135.06	-51.84	4562.676	5
27800	-2.27	-12.03	4.42	-1134.93	-52.74	4562.774	5
27900	-2.45	-12.49	4.50	-1132.97	-52.24	4562.878	5
28000	-2.42	-11.96	4.55	-1133.59	-48.65	4562.978	5
28100	-2.57	-13.65	4.90	-1133.09	-48.56	4563.073	5
28200	-2.14	-12.03	4.58	-1133.09	-48.90	4563.167	5
28300	-2.06	-13.12	4.49	-1133.81	-51.65	4563.277	5
28400	-2.01	-12.23	4.51	-1133.37	-50.85	4563.373	5
28500	-1.99	-12.72	4.42	-1133.25	-52.64	4563.475	5
28600	-1.63	-11.53	4.39	-1133.75	-51.84	4563.578	5
28700	-2.22	-11.75	4.59	-1133.40	-51.72	4563.670	5
28800	-2.22	-12.36	4.49	-1133.31	-51.79	4563.773	5
28900	-1.68	-12.14	4.58	-1133.42	-50.75	4563.877	5
29000	-1.99	-11.99	4.68	-1133.67	-51.22	4563.978	5
29100	-2.02	-12.99	4.56	-1133.31	-49.03	4564.076	5
29200	-2.01	-12.17	4.71	-1133.38	-50.54	4564.173	5
29300	-2.16	-12.09	4.58	-1133.66	-50.20	4564.269	5
29400	-2.18	-12.21	4.52	-1133.39	-52.32	4564.373	5
29500	-2.27	-13.52	4.77	-1133.37	-50.90	4564.475	5
29600	-2.07	-12.09	4.55	-1133.41	-50.62	4564.573	5
29700	-1.99	-12.06	4.65	-1133.34	-50.77	4564.674	5
29800	-1.98	-12.03	4.48	-1133.48	-51.06	4564.774	5
29900	-2.44	-12.04	4.51	-1133.44	-50.79	4564.872	5
30000	-2.80	-12.07	4.47	-1133.59	-47.49	4564.976	5
30100	-2.22	-13.66	4.79	-1133.69	-47.26	4565.078	5
30200	-2.28	-13.31	4.83	-1133.39	-51.05	4565.169	5
30300	-2.13	-11.83	4.54	-1133.30	-52.48	4565.273	5
30400	-2.28	-12.55	4.68	-1133.11	-52.94	4565.373	5
30500	-1.61	-12.43	4.68	-1133.66	-54.89	4565.478	5
30600	-2.67	-12.44	4.72	-1133.55	-52.25	4565.578	5
30700	-2.08	-11.91	4.43	-1133.23	-52.74	4565.675	5
30800	-2.23	-12.36	4.41	-1133.35	-52.14	4565.773	5
30900	-2.15	-13.39	4.86	-1133.28	-48.31	4565.873	5
31000	-2.41	-13.74	4.79	-1133.52	-52.93	4565.969	5
31100	-2.27	-11.70	4.58	-1133.28	-52.42	4566.074	5
31200	-2.46	-12.29	4.43	-1133.10	-50.79	4566.167	5
31300	-2.57	-11.92	4.57	-1133.04	-50.72	4566.276	5
31400	-2.07	-11.88	4.50	-1133.34	-48.29	4566.373	5
31500	-1.79	-11.84	4.51	-1133.51	-49.69	4566.474	5
31600	-2.61	-13.32	4.91	-1133.30	-48.80	4566.569	5
31700	-2.20	-13.53	4.80	-1133.53	-44.37	4566.669	5
31800	-2.01	-11.96	4.49	-1133.50	-49.76	4566.773	5
31900	-2.03	-12.07	4.54	-1133.50	-47.52	4566.872	5
32000	-2.16	-12.16	4.52	-1133.68	-44.28	4566.966	5
32100	-2.52	-12.05	4.46	-1133.56	-43.85	4567.074	5
32200	-2.24	-12.32	4.43	-1133.56	-48.33	4567.171	5
32300	-2.02	-13.31	4.69	-1133.70	-48.19	4567.274	5
32400	-2.58	-12.39	4.45	-1133.59	-44.52	4567.377	5
32500	-2.71	-11.89	4.48	-1133.35	-44.26	4567.475	5
32600	-2.08	-13.26	4.65	-1133.47	-43.42	4567.572	5
32700	-1.55	-11.76	4.62	-1133.61	-47.68	4567.677	5
32800	-3.51	-12.11	4.52	-1133.84	-47.41	4567.777	5
32900	-2.35	-12.08	4.52	-1133.48	-47.64	4567.870	5
33000	-2.33	-12.43	4.42	-1133.35	-47.33	4567.975	5
33100	-2.16	-12.73	4.38	-1132.99	-47.07	4568.076	5
33200	-2.04	-11.17	4.74	-1133.46	-45.62	4568.178	5
33300	-1.99	-11.93	4.55	-1133.46	-42.80	4568.277	5
33400	-2.57	-12.21	4.59	-1133.47	-47.47	4568.375	5
33500	-1.96	-12.01	4.63	-1133.30	-47.82	4568.469	5
33600	-2.47	-13.53	4.82	-1133.37	-43.35	4568.572	5
33700	-2.36	-12.19	4.54	-1133.50	-46.79	4568.670	5
33800	-2.23	-13.90	4.79	-1133.31	-47.63	4568.774	5
33900	-2.51	-13.74	4.88	-1133.20	-46.69	4568.876	5
34000	-2.60	-13.61	4.82	-1133.22	-46.98	4568.970	5
34100	-2.73	-12.21	4.70	-1133.40	-46.96	4569.075	5
34200	-2.15	-12.34	4.54	-1133.04	-47.45	4569.170	5
34300	-2.17	-12.12	4.56	-1133.56	-43.53	4569.277	5
34400	-2.19	-11.86	4.64	-1133.21	-48.47	4569.373	5
34500	-2.49	-12.05	4.60	-1133.27	-48.66	4569.470	5
34600	-2.34	-12.11	4.67	-1133.34	-48.37	4569.578	5
34700	-2.05	-11.83	4.61	-1133.45	-48.64	4569.675	5
34800	-2.64	-13.34	4.94	-1133.56	-44.21	4569.772	5
34900	-2.39	-11.56	4.66	-1133.05	-47.68	4569.878	5
35000	-3.07	-12.74	4.66	-1133.42	-43.12	4569.978	5
35100	-2.09	-12.56	4.52	-1133.31	-48.34	4570.072	5
35200	-2.53	-12.37	4.34	-1133.57	-49.41	4570.178	5
35300	-2.16	-14.34	4.98	-1133.67	-48.09	4570.278	5
35400	-2.43	-13.45	4.97	-1133.18	-48.46	4570.369	5
35500	-2.50	-13.51	4.92	-1133.42	-48.05	4570.476	5
35600	-2.10	-12.33	4.65	-1133.30	-45.44	4570.577	5
35700	-2.40	-12.54	4.53	-1133.36	-47.74	4570.668	5
35800	-2.30	-13.03	5.10	-1133.12	-47.76	4570.776	5
35900	-2.35	-13.53	4.94	-1133.29	-47.86	4570.871	5
36000	-2.24	-13.38	4.99	-1133.23	-47.62	4570.970	5
36100	-2.48	-12.17	4.69	-1133.14	-48.92	4571.078	5
36200	-2.20	-12.34	4.58	-1133.50	-46.90	4571.176	5
36300	-2.79	-11.88	4.66	-1133.12	-45.81	4571.277	5
36400	-2.64	-13.27	4.94	-1133.34	-46.62	4571.373	5
36500	-2.78	-12.02	4.60	-1133.86	-45.60	4571.478	5
36600	-2.51	-12.29	4.56	-1133.45	-45.74	4571.571	5
36700	-2.53	-13.96	4.83	-1133.37	-49.97	4571.676	5
36800	-1.91	-13.29	4.88	-1133.77	-45.60	4571.778	5
36900	-2.44	-13.70	4.93	-1133.21	-51.09	4571.871	5
37000	-1.93	-13.30	4.97	-1133.38	-46.56	4571.974	5
37100	-2.11	-12.59	4.57	-1133.66	-45.87	4572.077	5
37200	-2.32	-13.89	4.92	-1133.76	-49.17	4572.169	5
37300	-2.96	-11.97	4.65	-1133.79	-50.36	4572.275	5
37400	-2.43	-12.10	4.62	-1134.00	-49.62	4572.376	5
37500	-0.65	-14.55	4.91	-1133.54	-47.67	4572.478	5
37600	-2.06	-13.50	4.92	-1133.53	-47.39	4572.575	5
37700	-2.29	-13.25	4.99	-1133.31	-47.91	4572.677	5
37800	-1.82	-13.00	4.56	-1133.34	-47.37	4572.772	5
37900	-2.32	-13.61	5.10	-1133.77	-47.26	4572.878	5
38000	-2.64	-13.78	4.96	-1133.58	-46.31	4572.977	5
38100	-1.57	-12.71	4.83	-1133.82	-47.27	4573.078	5
38200	-2.36	-12.66	4.72	-1133.41	-45.43	4573.169	5
38300	-2.56	-13.40	5.09	-1133.36	-45.49	4573.274	5
38400	-2.44	-13.91	5.00	-1132.94	-46.67	4573.376	5
38500	-2.46	-13.66	5.04	-1133.21	-47.46	4573.470	5
38600	-2.37	-12.28	4.64	-1133.49	-46.13	4573.573	5
38700	-2.31	-12.50	4.61	-1133.41	-46.12	4573.669	5
38800	-2.54	-12.18	4.50	-1133.37	-46.31	4573.775	5
38900	-2.37	-12.09	4.43	-1133.25	-46.48	4573.869	5
39000	-2.47	-12.21	4.35	-1133.41	-45.98	4573.977	5
39100	-1.84	-11.92	4.54	-1133.18	-44.90	4574.073	5
39200	-2.05	-12.42	4.28	-1133.62	-45.69	4574.177	5
39300	-2.33	-12.10	4.39	-1133.37	-45.16	4574.274	5
39400	-2.39	-12.38	4.34	-1133.45	-45.69	4574.373	5
39500	-1.94	-12.52	4.32	-1133.38	-45.24	4574.473	5
39600	-2.02	-12.20	4.39	-1133.13	-44.53	4574.573	5
39700	-2.45	-12.28	4.33	-1133.03	-44.53	4574.671	5
39800	-2.04	-12.05	4.43	-1133.03	-45.88	4574.773	5
39900	-2.69	-12.02	4.57	-1133.06	-43.75	4574.875	5
40000	-2.05	-12.24	4.48	-1133.29	-43.80	4574.975	5
40100	-2.45	-12.31	4.46	-1133.36	-46.54	4575.073	5
40200	-2.76	-12.61	4.24	-1133.37	-44.61	4575.174	5
40300	-2.38	-11.95	4.53	-1133.23	-45.15	4575.271	5
40400	-2.32	-12.06	4.46	-1133.77	-44.29	4575.374	5
40500	-2.40	-13.50	4.77	-1133.50	-43.88	4575.476	5
40600	-2.70	-13.56	4.76	-1133.23	-45.45	4575.572	5
40700	-2.21	-12.23	4.45	-1133.50	-45.44	4575.653	5
40800	-2.46	-13.47	4.80	-1133.39	-45.71	4575.713	5
40900	-2.19	-13.69	4.72	-1133.20	-46.37	4575.816	5
41000	-2.18	-12.29	4.45	-1133.44	-45.70	4575.912	5
41100	-2.48	-12.25	4.44	-1133.33	-45.77	4576.014	5
41200	-2.54	-12.07	4.50	-1133.24	-46.60	4576.115	5
41300	-2.23	-12.24	4.44	-1133.30	-44.30	4576.214	5
41400	-2.42	-12.26	4.47	-1133.29	-47.04	4576.312	5
41500	-2.24	-11.95	4.45	-1133.32	-46.93	4576.416	5
41600	-2.58	-13.33	4.83	-1133.34	-45.72	4576.513	5
41700	-2.21	-12.27	4.36	-1133.36	-45.59	4576.616	5
41800	-2.11	-12.83	4.56	-1133.42	-48.50	4576.714	5
41900	-2.27	-13.33	4.70	-1133.42	-49.05	4576.812	5
42000	-2.40	-13.54	4.74	-1133.42	-48.04	4576.915	5
42100	-2.40	-12.21	4.57	-1133.56	-47.87	4577.014	5
42200	-2.34	-12.32	4.49	-1133.27	-47.80	4577.113	5
42300	-2.14	-11.94	4.51	-1133.48	-45.60	4577.217	5
42400	-2.46	-12.19	4.49	-1133.48	-46.29	4577.311	5
42500	-2.36	-12.45	4.50	-1133.21	-45.63	4577.414	5
42600	-2.26	-13.45	4.92	-1133.52	-45.59	4577.520	5
42700	-2.01	-12.12	4.53	-1133.44	-46.43	4577.616	5
42800	-2.47	-12.54	4.50	-1133.12	-46.44	4577.713	5
42900	-2.19	-12.41	4.50	-1133.24	-45.80	4577.813	5
43000	-2.03	-13.74	4.75	-1133.26	-45.98	4577.915	5
43100	-2.18	-12.44	4.63	-1133.30	-45.81	4578.012	5
43200	-2.68	-11.80	4.55	-1133.84	-46.94	4578.119	5
43300	-2.49	-13.52	4.82	-1133.29	-45.94	4578.213	5
43400	-2.19	-12.58	4.59	-1133.49	-46.24	4578.304	5
43500	-2.31	-12.32	4.52	-1133.31	-47.52	4578.419	5
43600	-3.00	-12.09	4.54	-1133.35	-44.88	4578.519	5
43700	-2.97	-12.43	4.44	-1133.39	-44.97	4578.619	5
43800	-2.34	-12.10	4.46	-1133.36	-43.73	4578.719	5
43900	-2.18	-12.16	4.59	-1133.44	-45.87	4578.819	5
44000	-2.22	-12.50	4.47	-1133.42	-45.06	4578.909	5
44100	-2.46	-11.63	4.65	-1133.30	-44.18	4579.019	5
44200	-2.67	-13.20	4.56	-1133.15	-44.96	4579.119	5
44300	-2.56	-13.49	4.81	-1133.35	-43.62	4579.213	5
44400	-2.27	-12.46	4.50	-1133.24	-42.85	4579.315	5
44500	-1.84	-12.41	4.48	-1133.56	-42.40	4579.417	5
44600	-1.95	-12.42	4.57	-1133.67	-43.51	4579.520	5
44700	-2.36	-12.33	4.53	-1133.20	-42.31	4579.616	5
44800	-2.25	-13.60	4.82	-1133.31	-43.44	4579.708	5
44900	-2.49	-13.62	4.94	-1133.29	-41.38	4579.809	5
45000	-1.82	-13.74	4.89	-1133.45	-44.84	4579.917	5
45100	-3.51	-12.15	4.71	-1133.82	-42.27	4580.020	5
45200	-2.44	-12.38	4.58	-1133.31	-44.18	4580.112	5
45300	-2.26	-12.34	4.57	-1133.18	-43.37	4580.216	5
45400	-2.38	-12.18	4.67	-1133.26	-42.78	4580.317	5
45500	-2.27	-12.58	4.47	-1133.50	-43.79	4580.417	5
45600	-2.46	-12.39	4.62	-1133.05	-42.51	4580.514	5
45700	-2.64	-11.97	4.74	-1133.00	-42.21	4580.618	5
45800	-1.92	-11.70	4.70	-1133.18	-42.28	4580.720	5
45900	-2.15	-11.87	4.83	-1132.92	-42.90	4580.819	5
46000	-2.52	-12.36	4.60	-1133.30	-44.64	4580.917	5
46100	-2.27	-12.79	4.78	-1133.13	-45.46	4581.007	5
46200	-2.44	-13.60	4.94	-1133.27	-45.86	4581.109	5
46300	-2.43	-13.47	4.94	-1133.10	-45.81	4581.215	5
46400	-2.34	-12.85	4.89	-1132.87	-42.28	4581.320	5
46500	-2.42	-13.47	4.99	-1133.08	-43.04	4581.414	5
46600	-3.00	-12.26	4.55	-1133.47	-43.52	4581.519	5
46700	-2.52	-12.27	4.56	-1133.36	-44.21	4581.617	5
46800	-2.46	-13.53	4.93	-1133.19	-44.96	4581.711	5
46900	-2.30	-13.53	4.90	-1133.33	-43.90	4581.811	5
47000	-2.55	-13.62	4.90	-1133.33	-43.82	4581.914	5
47100	-2.29	-12.51	4.68	-1133.08	-43.26	4582.015	5
47200	-2.72	-12.27	4.78	-1133.18	-44.41	4582.118	5
47300	-2.70	-13.46	4.99	-1132.91	-43.38	4582.218	5
47400	-2.34	-12.56	4.79	-1133.09	-42.22	4582.308	5
47500	-2.42	-12.42	4.58	-1133.26	-43.69	4582.417	5
47600	-2.17	-12.54	4.61	-1132.74	-42.27	4582.520	5
47700	-2.16	-12.14	4.66	-1133.14	-40.53	4582.609	5
47800	-2.50	-12.54	4.68	-1133.14	-41.16	4582.710	5
47900	-2.23	-12.24	4.66	-1132.97	-41.03	4582.808	5
48000	-2.03	-13.76	5.02	-1132.90	-40.67	4582.911	5
48100	-2.75	-13.96	5.08	-1132.89	-41.26	4583.019	5
48200	-3.06	-13.25	5.01	-1133.02	-41.45	4583.117	5
48300	-2.66	-13.73	5.02	-1133.06	-41.58	4583.218	5
48400	-1.81	-12.14	4.72	-1132.86	-41.51	4583.318	5
48500	-2.21	-13.38	5.01	-1132.91	-41.23	4583.417	5
48600	-2.69	-12.95	4.82	-1133.08	-42.57	4583.513	5
48700	-2.30	-13.76	5.00	-1132.97	-43.11	4583.620	5
48800	-2.18	-12.78	4.66	-1132.74	-41.80	4583.708	5
48900	-2.36	-12.68	4.60	-1132.80	-38.87	4583.817	5
49000	-2.66	-13.24	4.84	-1132.79	-41.54	4583.916	5
49100	-2.40	-12.55	4.63	-1133.11	-41.41	4584.015	5
49200	-2.26	-12.58	4.62	-1132.94	-41.26	4584.115	5
49300	-2.30	-12.51	4.91	-1132.76	-41.35	4584.213	5
49400	-2.21	-13.24	4.82	-1133.11	-41.42	4584.315	5
49500	-2.59	-12.60	4.70	-1132.80	-40.55	4584.417	5
49600	-2.26	-12.42	4.68	-1132.73	-41.00	4584.518	5
49700	-2.45	-13.67	4.98	-1132.77	-41.68	4584.617	5
49800	-2.33	-13.18	5.02	-1132.88	-41.43	4584.706	5
49900	-2.31	-12.50	4.79	-1132.99	-40.49	4584.808	5
50000	-1.74	-12.08	4.77	-1132.54	-40.90	4584.919	5
50100	-2.40	-12.49	4.72	-1132.83	-39.12	4585.014	5
50200	-2.14	-12.69	4.69	-1132.80	-40.34	4585.104	5
50300	-2.30	-12.61	4.72	-1132.96	-40.07	4585.218	5
50400	-1.02	-13.08	4.51	-1132.82	-38.96	4585.320	5
50500	-2.17	-12.34	4.77	-1132.62	-40.80	4585.418	5
50600	-2.18	-12.54	4.76	-1132.77	-41.41	4585.504	5
50700	-2.33	-12.22	4.87	-1133.06	-40.40	4585.609	5
50800	-2.29	-12.90	4.70	-1132.82	-39.28	4585.718	5
50900	-2.34	-12.58	4.79	-1133.03	-38.79	4585.814	5
51000	-2.34	-12.87	4.74	-1132.96	-38.64	4585.915	5
51100	-2.03	-12.54	4.77	-1132.81	-37.13	4586.019	5
51200	-2.42	-12.60	4.76	-1132.62	-37.55	4586.109	5
51300	-2.01	-12.61	4.79	-1132.63	-37.92	4586.207	5
51400	-2.83	-12.42	4.77	-1132.70	-39.65	4586.319	5
51500	-2.64	-12.48	4.80	-1132.81	-38.40	4586.408	5
51600	-2.30	-12.70	4.90	-1132.77	-37.95	4586.506	5
51700	-2.11	-12.62	4.77	-1132.57	-38.65	4586.609	5
51800	-1.77	-12.49	4.90	-1132.63	-38.20	4586.715	5
51900	-2.41	-12.80	4.78	-1132.63	-38.21	4586.803	5
52000	-2.44	-13.76	5.18	-1132.76	-38.14	4586.916	5
52100	-2.78	-13.78	5.21	-1132.85	-38.15	4587.013	5
52200	-2.47	-13.89	5.18	-1132.57	-38.13	4587.108	5
52300	-2.48	-14.31	5.18	-1132.75	-37.25	4587.216	5
52400	-2.62	-13.68	5.19	-1132.47	-38.11	4587.317	5
52500	-2.10	-12.28	4.90	-1132.74	-37.95	4587.415	5
52600	-2.45	-13.58	5.08	-1132.60	-38.15	4587.510	5
52700	-2.32	-12.85	4.73	-1132.75	-37.67	4587.611	5
52800	-1.72	-12.47	4.77	-1132.22	-37.30	4587.720	5
52900	-2.06	-12.62	4.82	-1132.59	-39.06	4587.810	5
53000	-2.43	-13.97	5.22	-1132.74	-39.30	4587.914	5
53100	-2.88	-12.71	4.74	-1132.70	-38.50	4588.019	5
53200	-2.45	-12.76	4.78	-1132.38	-38.30	4588.115	5
53300	-1.99	-12.48	4.84	-1132.37	-39.54	4588.214	5
53400	-1.79	-12.76	4.80	-1132.59	-38.74	4588.317	5
53500	-2.19	-12.76	4.84	-1132.78	-38.93	4588.412	5
53600	-2.24	-12.65	4.81	-1132.75	-40.25	4588.514	5
53700	-2.48	-12.69	4.91	-1132.54	-37.74	4588.617	5
53800	-2.16	-12.85	4.83	-1132.65	-38.63	4588.712	5
53900	-2.17	-12.66	4.87	-1132.59	-39.41	4588.809	5
54000	-1.31	-13.16	4.61	-1132.70	-38.13	4588.920	5
54100	-2.51	-12.61	4.84	-1132.80	-42.57	4589.012	5
54200	-2.42	-12.40	5.01	-1132.57	-41.47	4589.111	5
54300	-2.08	-12.37	4.95	-1132.51	-40.82	4589.218	5
54400	-2.10	-12.62	4.86	-1132.63	-40.19	4589.311	5
54500	-2.69	-12.80	4.91	-1132.79	-39.30	4589.413	5
54600	-2.63	-12.88	4.82	-1132.71	-40.61	4589.519	5
54700	-3.18	-12.24	4.92	-1132.64	-38.96	4589.620	5
54800	-2.33	-12.71	4.91	-1132.62	-38.93	4589.712	5
54900	-2.10	-12.61	4.94	-1132.72	-39.16	4589.817	5
55000	-2.46	-12.81	4.90	-1132.83	-37.17	4589.909	5
55100	-2.19	-13.51	5.15	-1132.83	-37.75	4590.011	5
55200	-2.22	-13.08	4.95	-1132.65	-38.05	4590.118	5
55350	-2.29	-12.47	5.13	-1132.31	-38.13	4590.168	5
55355	-1.97	-12.98	5.01	-1132.54	-38.13	4590.172	5
55360	-1.94	-12.49	5.11	-1132.43	-39.17	4590.178	5
55365	-2.57	-12.43	5.15	-1132.64	-38.13	4590.182	5
55370	-2.17	-12.83	4.96	-1132.44	-38.08	4590.187	5
55375	-1.88	-12.96	4.96	-1132.83	-37.60	4590.192	5
55380	-2.90	-12.75	4.99	-1132.85	-38.34	4590.198	5
55385	-2.47	-12.61	4.98	-1132.70	-37.91	4590.202	5
55390	-2.63	-12.98	4.89	-1132.88	-38.66	4590.208	5
55395	-2.09	-12.78	4.94	-1132.78	-38.62	4590.211	5
55400	-2.30	-12.86	4.95	-1132.76	-37.61	4590.217	5
55405	-2.24	-12.92	4.93	-1132.51	-37.66	4590.222	5
55410	-2.33	-12.47	5.03	-1132.58	-37.31	4590.228	5
55415	-2.13	-12.68	5.03	-1132.46	-39.80	4590.232	5
55420	-2.37	-12.64	5.05	-1132.73	-38.82	4590.238	5
55425	-2.62	-12.63	5.00	-1132.53	-37.35	4590.243	5
55430	-2.02	-13.08	4.90	-1132.53	-37.16	4590.249	5
55435	-2.29	-13.11	4.90	-1132.45	-38.41	4590.252	5
55440	-2.25	-12.54	5.01	-1132.35	-38.02	4590.257	5
55445	-2.45	-12.87	4.94	-1132.41	-38.67	4590.263	5
55450	-2.47	-12.57	5.01	-1132.69	-38.43	4590.268	5
55455	-2.32	-13.08	4.92	-1132.57	-37.56	4590.272	5
55460	-2.18	-12.90	4.92	-1132.37	-37.41	4590.277	5
55465	-2.27	-13.01	4.90	-1132.60	-36.72	4590.281	5
55470	-2.36	-12.74	4.94	-1132.70	-36.75	4590.288	5
55475	-1.78	-12.71	5.02	-1132.72	-36.22	4590.293	5
55480	-2.12	-12.88	4.96	-1132.53	-36.32	4590.297	5
55485	-1.94	-13.15	4.89	-1132.78	-36.80	4590.303	5
55490	-2.29	-13.05	4.93	-1132.71	-37.12	4590.308	5
55495	-2.27	-12.77	4.97	-1132.83	-38.30	4590.312	5
55500	-2.73	-13.08	4.90	-1132.75	-36.27	4590.318	4672
55505	-1.59	-12.86	4.95	-1132.65	-36.15	4590.323	7005
55510	-2.30	-12.75	5.07	-1132.56	-36.65	4590.327	7005
55515	-2.41	-13.12	5.08	-1132.51	-35.44	4590.333	7005
55520	-2.25	-13.81	5.23	-1132.76	-35.11	4590.336	7005
55525	-2.53	-13.67	5.23	-1120.05	-42.14	4590.343	7098
55530	-2.19	-14.04	5.27	-1117.10	-42.72	4590.347	7115
55535	-2.61	-14.01	5.26	-1117.11	-43.94	4590.352	7115
55540	-2.63	-13.53	5.43	-1115.31	-43.49	4590.356	7115
55545	-2.77	-13.61	5.65	-1114.04	-43.69	4590.364	7115
55550	-2.62	-14.15	5.48	-1113.13	-41.76	4590.367	7115
55555	-2.27	-13.81	5.53	-1113.71	-40.35	4590.375	7115
55560	-2.39	-14.02	5.51	-1113.47	-40.90	4590.377	7115
55565	-2.71	-14.04	5.39	-1114.39	-41.22	4590.382	7115
55570	-2.78	-13.81	5.32	-1114.42	-42.47	4590.387	7115
55575	-2.61	-13.56	5.62	-1112.81	-39.18	4590.395	7115
55580	-2.30	-14.12	5.33	-1112.92	-39.22	4590.397	7115
55585	-2.28	-13.80	5.12	-1118.05	-43.81	4590.404	7115
55590	-2.06	-13.99	5.24	-1116.53	-41.89	4590.407	7115
55595	-2.70	-13.96	5.25	-1116.75	-41.75	4590.413	7115
55600	-2.42	-13.98	5.17	-1117.27	-41.28	4590.418	7115
55605	-2.15	-13.96	5.32	-1115.50	-41.00	4590.422	7115
55610	-2.27	-13.84	5.40	-1114.12	-39.58	4590.428	7115
55615	-2.56	-14.06	5.31	-1114.93	-40.05	4590.433	7115
55620	-2.73	-13.72	5.39	-1114.33	-40.12	4590.437	7115
55625	-2.24	-13.51	5.31	-1117.22	-43.10	4590.445	7115
55630	-1.95	-13.89	5.36	-1114.98	-41.89	4590.449	7115
55635	-3.20	-13.63	5.39	-1116.54	-41.87	4590.455	7115
55640	-2.48	-13.89	5.44	-1113.05	-40.23	4590.458	7115
55645	-2.45	-14.12	5.22	-1115.38	-41.82	4590.463	7115
55650	-2.43	-13.77	5.31	-1115.41	-43.85	4590.467	7115
55655	-2.55	-14.08	5.31	-1113.77	-43.70	4590.472	7115
55660	-2.57	-14.10	5.20	-1116.56	-45.53	4590.478	7115
55665	-2.30	-13.88	5.27	-1116.21	-45.93	4590.482	7115
55670	-2.53	-14.14	5.26	-1114.38	-43.77	4590.487	7115
55675	-2.74	-13.79	5.26	-1116.46	-42.73	4590.492	7115
55680	-2.39	-13.59	5.62	-1112.94	-40.84	4590.499	7115
55685	-2.92	-13.91	5.61	-1110.69	-40.73	4590.501	7115
55690	-2.56	-14.29	5.37	-1112.02	-39.60	4590.507	7115
55695	-1.80	-14.14	5.24	-1113.91	-41.20	4590.512	7115
55700	-2.27	-14.15	5.27	-1113.88	-41.00	4590.518	7115
55705	-1.85	-13.86	5.25	-1116.55	-42.47	4590.522	7115
55710	-2.30	-14.37	5.28	-1114.94	-40.97	4590.529	7115
55715	-2.93	-13.81	5.32	-1115.58	-42.00	4590.531	7115
55720	-2.38	-13.64	5.37	-1115.48	-43.02	4590.538	7115
55725	-2.14	-13.93	5.48	-1112.17	-40.17	4590.542	7115
55730	-2.44	-14.02	5.46	-1113.06	-42.75	4590.547	7115
55735	-1.84	-14.27	5.26	-1114.08	-45.64	4590.553	7115
55740	-2.35	-14.10	5.28	-1115.94	-44.76	4590.559	7115
55745	-2.42	-13.79	5.30	-1116.23	-42.94	4590.562	7115
55750	-2.18	-13.82	5.39	-1113.80	-40.47	4590.568	7115
55755	-2.61	-14.31	5.34	-1113.85	-40.25	4590.573	7115
55760	-2.73	-13.43	5.25	-1115.58	-40.62	4590.580	7115
55765	-2.88	-13.93	5.30	-1114.62	-41.97	4590.584	7115
55770	-2.70	-14.16	5.20	-1115.03	-41.08	4590.588	7115
55775	-2.47	-14.08	5.18	-1116.73	-42.89	4590.592	7115
55780	-2.28	-13.68	5.26	-1116.12	-42.92	4590.598	7115
55785	-2.60	-14.03	5.30	-1114.67	-43.64	4590.602	7115
55790	-1.88	-14.41	5.22	-1114.75	-41.45	4590.609	7115
55795	-2.38	-13.80	5.27	-1115.07	-42.49	4590.612	7115
55800	-2.11	-14.13	5.33	-1113.08	-41.44	4590.620	7115
55805	-2.58	-14.00	5.46	-1113.58	-41.50	4590.623	7115
55810	-2.33	-14.22	5.30	-1114.26	-42.05	4590.627	7115
55815	-2.87	-13.96	5.23	-1114.98	-42.61	4590.632	7115
55820	-2.60	-13.81	5.23	-1114.93	-44.23	4590.638	7115
55825	-1.85	-13.96	5.33	-1112.59	-41.25	4590.644	7115
55830	-2.59	-14.29	5.29	-1113.11	-41.08	4590.647	7115
55835	-2.23	-13.95	5.16	-1116.09	-43.60	4590.653	7115
55840	-2.08	-13.80	5.40	-1113.48	-43.88	4590.657	7115
55845	-1.47	-14.11	5.28	-1114.83	-41.14	4590.664	7115
55850	-2.17	-13.91	5.36	-1114.94	-42.33	4590.667	7115
55855	-2.10	-14.28	5.21	-1114.71	-42.28	4590.672	7115
55860	-2.24	-13.83	5.29	-1115.73	-43.66	4590.677	7115
55865	-2.28	-13.97	5.29	-1116.20	-44.92	4590.684	7115
55870	-2.44	-14.06	5.18	-1116.72	-45.06	4590.687	7115
55875	-2.60	-13.87	5.36	-1116.06	-44.93	4590.693	7115
55880	-2.71	-14.07	5.25	-1115.63	-44.76	4590.697	7115
55885	-1.72	-13.89	5.14	-1117.49	-46.58	4590.704	7115
55890	-2.85	-13.75	5.25	-1116.38	-45.64	4590.708	7115
55895	-2.68	-14.05	5.23	-1115.04	-45.78	4590.713	7115
55900	-2.61	-13.98	5.05	-1117.66	-45.64	4590.717	7115
55905	-2.23	-14.46	5.04	-1116.14	-45.03	4590.725	7115
55910	-2.00	-13.83	5.17	-1116.57	-43.23	4590.727	7115
55915	-2.43	-13.95	5.25	-1115.65	-44.39	4590.732	7115
55920	-2.18	-13.88	5.25	-1116.22	-43.16	4590.737	7115
55925	-2.39	-14.12	5.17	-1115.52	-41.94	4590.743	7115
55930	-2.18	-14.04	5.10	-1117.38	-45.18	4590.748	7115
55935	-2.25	-13.45	5.47	-1115.20	-44.77	4590.754	7115
55940	-2.43	-14.07	5.37	-1113.78	-42.66	4590.757	7115
55945	-2.53	-14.24	5.10	-1117.16	-43.61	4590.764	7115
55950	-2.52	-14.16	5.03	-1119.32	-45.63	4590.767	7115
55955	-3.23	-12.87	5.41	-1117.53	-43.94	4590.774	7115
55960	-2.64	-13.80	5.41	-1113.49	-41.50	4590.776	7115
55965	-2.07	-14.15	5.35	-1113.88	-41.39	4590.783	7115
55970	-2.24	-14.10	5.25	-1115.33	-41.94	4590.788	7115
55975	-2.53	-13.93	5.28	-1115.91	-43.87	4590.792	7115
55980	-2.55	-13.75	5.48	-1113.67	-41.92	4590.797	7115
55985	-2.58	-14.08	5.50	-1112.88	-41.91	4590.802	7115
55990	-2.60	-13.89	5.34	-1115.17	-41.45	4590.808	7115
55995	-2.52	-13.94	5.37	-1114.41	-41.51	4590.812	7115
56000	-2.33	-14.29	5.16	-1115.85	-41.73	4590.817	7115
56005	-2.38	-13.69	5.22	-1117.30	-43.93	4590.821	7115
56010	-2.34	-14.09	5.17	-1117.39	-43.27	4590.828	7115
56015	-2.29	-13.42	5.49	-1115.31	-42.34	4590.832	7115
56020	-2.30	-14.15	5.43	-1113.57	-41.35	4590.839	7115
56025	-2.92	-14.10	5.36	-1114.44	-41.39	4590.842	7115
56030	-2.05	-13.76	5.41	-1114.86	-41.84	4590.847	7115
56035	-2.83	-13.97	5.54	-1112.47	-40.76	4590.852	7115
56040	-2.08	-14.55	5.17	-1115.73	-44.62	4590.859	7115
56045	-2.65	-13.79	5.18	-1118.08	-45.08	4590.863	7115
56050	-2.80	-14.01	5.21	-1116.40	-43.52	4590.867	7115
56055	-2.14	-14.08	5.21	-1116.04	-43.34	4590.873	7115
56060	-1.48	-13.92	5.35	-1115.19	-42.48	4590.879	7115
56065	-2.41	-13.80	5.40	-1115.12	-42.06	4590.882	7115
56070	-2.71	-13.60	5.40	-1115.23	-42.28	4590.890	7115
56075	-2.51	-13.74	5.60	-1113.38	-43.19	4590.892	7115
56080	-2.44	-14.40	5.30	-1112.90	-43.21	4590.898	7115
56085	-2.11	-13.92	5.14	-1117.35	-44.09	4590.903	7115
56090	-2.91	-13.82	5.22	-1116.40	-44.60	4590.909	7115
56095	-2.24	-13.85	5.31	-1115.40	-42.56	4590.913	7115
56100	-3.48	-13.93	5.55	-1111.48	-40.61	4590.920	7115
56105	-2.29	-14.05	5.55	-1112.53	-41.20	4590.921	7115
56110	-2.24	-14.28	5.27	-1114.58	-41.28	4590.928	7115
56115	-2.56	-13.96	5.17	-1116.84	-43.02	4590.934	7115
56120	-2.29	-13.87	5.14	-1117.28	-43.93	4590.937	7115
56125	-2.38	-14.02	5.13	-1116.57	-43.52	4590.943	7115
56130	-2.71	-14.04	5.22	-1116.41	-43.10	4590.947	7115
56135	-2.46	-13.73	5.35	-1114.38	-41.95	4590.953	7115
56140	-2.10	-14.12	5.36	-1113.50	-40.67	4590.958	7115
56145	-2.37	-14.13	5.33	-1114.06	-41.12	4590.963	7115
56150	-2.30	-14.14	5.25	-1115.47	-41.60	4590.967	7115
56155	-2.55	-13.87	5.35	-1116.61	-42.47	4590.973	7115
56160	-2.42	-13.78	5.42	-1115.50	-41.45	4590.977	7115
56165	-2.64	-14.04	5.52	-1111.77	-39.94	4590.982	7115
56170	-2.77	-13.82	5.38	-1112.99	-40.76	4590.987	7115
56175	-2.67	-13.87	5.55	-1111.84	-38.78	4590.994	7115
56180	-1.98	-14.21	5.41	-1112.39	-40.51	4590.997	7115
56185	-2.40	-13.96	5.27	-1113.76	-41.67	4591.003	7115
56190	-2.57	-14.14	5.21	-1113.94	-41.75	4591.006	7115
56195	-2.52	-13.93	5.25	-1114.12	-41.77	4591.013	7115
56200	-2.45	-13.99	5.21	-1113.67	-41.70	4591.018	7115
56205	-2.13	-14.33	5.27	-1113.85	-42.82	4591.025	7115
56210	-2.50	-14.02	5.21	-1115.06	-41.99	4591.028	7115
56215	-2.13	-13.86	5.26	-1114.48	-42.05	4591.033	7115
56220	-2.60	-13.86	5.32	-1114.20	-42.53	4591.038	7115
56225	-2.89	-13.99	5.28	-1113.79	-40.60	4591.045	7115
56230	-2.44	-14.09	5.27	-1114.15	-41.07	4591.046	7115
56235	-2.28	-14.06	5.30	-1114.62	-42.08	4591.055	7115
56240	-2.62	-14.03	5.31	-1114.17	-42.22	4591.058	7115
56245	-2.78	-14.00	5.31	-1115.70	-42.62	4591.062	7115
56250	-2.45	-14.06	5.11	-1116.26	-42.74	4591.067	7115
56255	-2.72	-13.71	5.34	-1115.33	-42.49	4591.073	7115
56260	-1.99	-14.07	5.24	-1114.10	-42.13	4591.077	7115
56265	-2.08	-14.19	5.03	-1115.73	-41.03	4591.083	7115
56270	-2.41	-13.98	5.16	-1116.12	-42.11	4591.088	7115
56275	-2.24	-14.09	5.27	-1115.06	-41.77	4591.092	7115
56280	-2.63	-13.97	5.28	-1114.94	-41.94	4591.098	7115
56285	-2.70	-14.36	5.08	-1116.27	-44.25	4591.102	7115
56290	-2.80	-13.73	5.37	-1115.21	-42.22	4591.108	7115
56295	-2.52	-13.77	5.49	-1112.10	-40.55	4591.112	7115
56300	-2.43	-14.24	5.21	-1113.76	-40.45	4591.117	7115
56305	-2.28	-14.39	4.98	-1116.22	-43.10	4591.122	7115
56310	-2.80	-13.60	5.11	-1117.84	-43.48	4591.128	7115
56315	-2.14	-13.70	5.18	-1115.49	-41.99	4591.132	7115
56320	-1.95	-14.12	5.15	-1115.34	-40.82	4591.139	7115
56325	-2.72	-14.00	5.20	-1115.55	-41.61	4591.142	7115
56330	-2.32	-13.78	5.38	-1113.67	-40.97	4591.147	7115
56335	-2.43	-14.16	5.38	-1111.91	-39.53	4591.152	7115
56340	-3.50	-13.97	5.22	-1114.67	-43.26	4591.159	7115
56345	-2.72	-14.26	5.05	-1115.62	-42.66	4591.162	7115
56350	-1.92	-13.96	5.01	-1117.56	-44.97	4591.168	7115
56355	-2.56	-13.60	5.12	-1117.49	-44.63	4591.171	7115
56360	-1.62	-14.22	5.43	-1111.76	-40.62	4591.180	7115
56365	-2.29	-14.23	5.21	-1112.92	-41.05	4591.184	7115
56370	-2.89	-13.76	5.23	-1114.06	-42.00	4591.189	7115
56375	-2.29	-14.15	5.11	-1115.01	-45.09	4591.192	7115
56380	-2.29	-13.90	5.26	-1114.29	-43.29	4591.198	7115
56385	-2.48	-13.90	5.42	-1113.09	-43.35	4591.202	7115
56390	-2.53	-14.13	5.23	-1113.55	-42.53	4591.208	7115
56395	-2.38	-13.90	5.31	-1113.84	-41.63	4591.211	7115
56400	-2.32	-13.85	5.20	-1114.49	-42.39	4591.218	7115
56405	-2.44	-14.01	5.25	-1113.64	-42.41	4591.223	7115
56410	-2.34	-14.01	5.22	-1114.37	-42.53	4591.228	7115
56415	-2.25	-13.83	5.35	-1114.07	-42.70	4591.232	7115
56420	-2.53	-14.02	5.48	-1112.33	-42.47	4591.237	7115
56425	-2.19	-14.02	5.35	-1112.51	-41.94	4591.243	7115
56430	-2.17	-13.90	5.45	-1111.75	-41.86	4591.248	7115
56435	-2.58	-13.85	5.55	-1111.36	-41.87	4591.253	7115
56440	-2.55	-14.01	5.34	-1111.95	-42.44	4591.259	7115
56445	-2.48	-13.99	5.34	-1112.84	-41.72	4591.263	7115
56450	-2.71	-14.10	5.20	-1113.86	-42.33	4591.267	7115
56455	-2.66	-14.11	5.30	-1113.08	-42.35	4591.273	7115
56460	-2.09	-13.90	5.33	-1113.34	-42.33	4591.277	7115
56465	-2.47	-14.00	5.45	-1111.68	-40.70	4591.281	7115
56470	-2.26	-14.05	5.37	-1112.04	-41.11	4591.287	7115
56475	-2.14	-13.95	5.54	-1110.61	-40.48	4591.292	7115
56480	-2.41	-14.06	5.48	-1110.99	-40.05	4591.297	7115
56485	-2.46	-14.03	5.26	-1114.84	-42.15	4591.304	7115
56490	-2.29	-13.95	5.30	-1115.21	-42.85	4591.308	7115
56495	-2.11	-13.99	5.35	-1114.01	-42.86	4591.312	7115
56500	-2.39	-14.04	5.24	-1115.87	-43.10	4591.317	7115
56505	-1.58	-13.58	5.42	-1114.97	-43.10	4591.324	7115
56510	-2.66	-14.23	5.30	-1114.64	-43.10	4591.327	7115
56515	-2.50	-13.73	5.43	-1114.33	-42.86	4591.333	7115
56520	-2.47	-14.36	5.22	-1114.25	-43.28	4591.337	7115
56525	-1.72	-13.92	5.06	-1116.02	-44.76	4591.345	7115
56530	-2.56	-13.78	5.24	-1116.16	-44.89	4591.348	7115
56535	-4.01	-13.60	5.30	-1113.24	-41.46	4591.354	7115
56540	-2.71	-14.20	5.25	-1113.64	-42.13	4591.357	7115
56545	-2.37	-13.94	5.25	-1113.78	-42.49	4591.362	7115
56550	-2.38	-14.05	5.24	-1112.83	-42.11	4591.367	7115
56555	-1.85	-13.81	5.37	-1113.27	-42.49	4591.375	7115
56560	-2.18	-13.98	5.40	-1112.96	-42.11	4591.377	7115
56565	-2.24	-14.04	5.26	-1114.17	-42.60	4591.382	7115
56570	-2.66	-13.40	5.47	-1114.31	-42.07	4591.389	7115
56575	-2.05	-14.20	5.34	-1112.42	-42.47	4591.393	7115
56580	-2.42	-14.05	5.28	-1114.24	-41.45	4591.397	7115
56585	-2.54	-13.68	5.36	-1114.43	-43.10	4591.402	7115
56590	-2.42	-14.06	5.41	-1111.96	-41.06	4591.408	7115
56595	-2.85	-14.11	5.34	-1112.66	-41.77	4591.412	7115
56600	-2.55	-14.02	5.20	-1114.29	-42.11	4591.418	7115
56605	-2.21	-14.21	4.98	-1115.97	-42.89	4591.421	7115
56610	-1.92	-13.95	5.17	-1115.08	-42.42	4591.428	7115
56615	-2.71	-13.75	5.36	-1113.80	-42.66	4591.432	7115
56620	-2.17	-14.34	5.23	-1113.87	-41.37	4591.438	7115
56625	-2.72	-14.07	5.14	-1116.10	-42.57	4591.441	7115
56630	-2.53	-13.71	5.35	-1114.02	-42.07	4591.448	7115
56635	-2.56	-14.06	5.37	-1112.29	-40.57	4591.452	7115
56640	-2.44	-13.91	5.32	-1114.05	-41.23	4591.459	7115
56645	-3.13	-13.93	5.32	-1113.84	-40.97	4591.461	7115
56650	-2.24	-14.17	5.18	-1113.95	-42.94	4591.467	7115
56655	-2.43	-13.85	5.21	-1115.72	-42.85	4591.472	7115
56660	-2.04	-14.13	5.24	-1113.20	-41.32	4591.478	7115
56665	-2.32	-13.75	5.34	-1113.19	-42.58	4591.482	7115
56670	-2.95	-13.56	5.46	-1113.30	-42.90	4591.489	7115
56675	-2.82	-13.99	5.38	-1112.52	-40.33	4591.492	7115
56680	-2.18	-13.97	5.30	-1112.36	-40.30	4591.498	7115
56685	-2.63	-13.89	5.35	-1112.45	-40.23	4591.502	7115
56690	-1.76	-14.13	5.14	-1113.11	-41.95	4591.509	7115
56695	-2.21	-13.85	5.22	-1114.41	-42.89	4591.513	7115
56700	-2.57	-13.96	5.28	-1113.93	-41.61	4591.518	7115
56705	-2.26	-13.82	5.30	-1113.44	-41.49	4591.522	7115
56710	-2.49	-14.47	5.17	-1113.56	-40.69	4591.527	7115
56715	-3.07	-13.72	5.20	-1115.59	-43.55	4591.532	7115
56720	-2.11	-13.93	5.13	-1113.96	-41.38	4591.538	7115
56725	-2.40	-14.02	5.23	-1113.33	-41.44	4591.543	7115
56730	-2.69	-13.88	5.29	-1113.42	-41.27	4591.547	7115
56735	-2.54	-13.93	5.30	-1112.55	-40.90	4591.553	7115
56740	-2.49	-14.25	5.18	-1112.94	-40.91	4591.558	7115
56745	-2.08	-14.02	5.19	-1113.36	-41.11	4591.562	7115
56750	-2.18	-14.00	5.19	-1113.85	-41.83	4591.567	7115
56755	-2.41	-14.18	5.19	-1114.03	-41.68	4591.573	7115
56760	-2.45	-14.02	5.09	-1114.60	-41.89	4591.577	7115
56765	-2.41	-13.73	5.25	-1114.40	-41.89	4591.583	7115
56770	-2.42	-14.06	5.34	-1112.46	-41.00	4591.587	7115
56775	-2.36	-13.93	5.27	-1113.50	-42.62	4591.593	7115
56780	-2.09	-14.05	5.37	-1113.01	-41.07	4591.597	7115
56785	-2.34	-14.00	5.17	-1114.97	-44.92	4591.604	7115
56790	-2.35	-14.06	5.12	-1114.91	-45.35	4591.606	7115
56795	-2.42	-13.80	5.23	-1114.00	-41.51	4591.612	7115
56800	-2.57	-13.95	5.30	-1113.57	-40.97	4591.617	7115
56805	-2.04	-13.84	5.21	-1113.96	-40.72	4591.624	7115
56810	-2.17	-13.98	5.18	-1114.28	-40.34	4591.627	7115
56815	-2.52	-13.95	5.29	-1114.06	-40.04	4591.632	7115
56820	-2.37	-14.10	5.13	-1115.12	-40.62	4591.637	7115
56825	-2.26	-14.05	5.20	-1115.20	-40.73	4591.644	7115
56830	-2.41	-13.79	5.32	-1115.59	-41.61	4591.647	7115
56835	-2.44	-14.03	5.17	-1114.85	-41.04	4591.654	7115
56840	-2.19	-14.08	5.07	-1116.47	-41.82	4591.657	7115
56845	-2.60	-14.02	5.26	-1114.74	-41.88	4591.663	7115
56850	-2.43	-13.84	5.31	-1114.71	-41.41	4591.668	7115
56855	-2.08	-14.24	5.28	-1113.78	-40.95	4591.674	7115
56860	-2.25	-13.93	5.28	-1115.56	-41.23	4591.678	7115
56865	-1.85	-13.90	5.46	-1114.02	-41.72	4591.684	7115
56870	-2.14	-14.17	5.30	-1114.90	-41.61	4591.687	7115
56875	-2.46	-14.09	5.17	-1117.32	-43.17	4591.693	7115
56880	-2.42	-13.80	5.19	-1117.47	-44.30	4591.698	7115
56885	-2.58	-14.40	5.18	-1115.27	-41.85	4591.705	7115
56890	-2.49	-14.03	5.08	-1117.67	-44.04	4591.708	7115
56895	-2.59	-13.95	5.24	-1117.33	-44.51	4591.712	7115
56900	-2.30	-13.65	5.29	-1115.71	-43.66	4591.717	7115
56905	-2.70	-14.03	5.34	-1113.84	-41.28	4591.722	7115
56910	-2.21	-14.13	5.24	-1115.44	-40.86	4591.729	7115
56915	-2.31	-13.87	5.21	-1115.46	-41.75	4591.732	7115
56920	-2.13	-14.11	5.34	-1113.94	-41.58	4591.738	7115
56925	-2.73	-14.03	5.30	-1114.63	-41.03	4591.742	7115
56930	-2.34	-14.00	5.29	-1114.81	-40.82	4591.748	7115
56935	-2.34	-13.96	5.29	-1114.60	-41.21	4591.751	7115
56940	-2.11	-13.99	5.33	-1114.44	-41.75	4591.758	7115
56945	-2.38	-14.24	5.21	-1115.26	-41.51	4591.762	7115
56950	-2.49	-13.75	5.27	-1117.08	-43.11	4591.767	7115
56955	-2.21	-14.07	5.31	-1115.31	-43.50	4591.772	7115
56960	-2.41	-14.03	5.25	-1115.93	-42.75	4591.779	7115
56965	-2.55	-13.79	5.36	-1115.56	-42.42	4591.781	7115
56970	-3.13	-13.90	5.11	-1118.08	-45.04	4591.789	7115
56975	-2.64	-13.57	5.27	-1116.34	-44.33	4591.793	7115
56980	-2.55	-14.06	5.23	-1115.48	-42.92	4591.797	7115
56985	-2.26	-14.09	5.15	-1115.84	-42.69	4591.803	7115
56990	-2.72	-13.59	5.45	-1113.45	-42.84	4591.809	7115
56995	-2.72	-14.09	5.34	-1112.29	-41.24	4591.812	7115
57000	-4.44	-13.14	5.35	-1115.03	-43.93	4591.820	7115
57005	-2.46	-14.17	5.31	-1114.33	-43.18	4591.823	7115
57010	-2.87	-13.86	5.24	-1114.37	-44.76	4591.828	7115
57015	-2.18	-14.28	5.47	-1113.82	-43.52	4591.833	7115
57020	-2.68	-14.38	5.53	-1118.49	-47.89	4591.838	7115
57025	-2.63	-14.05	5.22	-1122.22	-51.26	4591.842	7115
57030	-2.26	-13.95	5.21	-1122.21	-52.28	4591.848	7115
57035	-2.50	-13.89	5.36	-1121.11	-51.58	4591.852	7115
57040	-2.38	-13.66	5.23	-1120.89	-51.04	4591.858	7115
57045	-2.35	-13.49	5.20	-1116.60	-47.25	4591.863	7115
57050	-2.62	-13.77	5.42	-1112.73	-43.04	4591.867	7115
57055	-2.00	-13.97	5.56	-1110.93	-40.07	4591.873	7115
57060	-2.18	-14.14	5.43	-1111.63	-39.61	4591.877	7115
57065	-2.12	-14.29	5.23	-1113.68	-42.11	4591.882	7115
57070	-2.37	-13.97	5.25	-1116.09	-44.38	4591.888	7115
57075	-2.32	-13.85	5.41	-1114.43	-44.20	4591.894	7115
57080	-2.00	-13.88	5.49	-1113.77	-42.67	4591.897	7115
57085	-2.76	-14.10	5.34	-1114.57	-44.25	4591.903	7115
57090	-2.41	-14.03	5.26	-1115.40	-44.48	4591.907	7115
57095	-2.19	-13.73	5.36	-1115.97	-46.80	4591.913	7115
57100	-2.46	-14.02	5.51	-1113.53	-44.83	4591.917	7115
57105	-1.82	-14.26	5.33	-1114.35	-46.21	4591.922	7115
57110	-2.49	-14.16	5.20	-1117.25	-46.57	4591.927	7115
57115	-2.61	-14.15	5.18	-1116.96	-49.52	4591.934	7115
57120	-2.02	-13.83	5.31	-1117.59	-45.75	4591.937	7115
57125	-3.00	-13.90	5.26	-1117.09	-45.29	4591.942	7115
57130	-2.44	-14.06	5.11	-1117.24	-44.41	4591.947	7115
57135	-2.24	-13.60	5.06	-1118.63	-45.10	4591.954	7115
57140	-2.11	-14.03	5.10	-1117.54	-46.37	4591.957	7115
57145	-2.52	-13.78	5.22	-1117.21	-46.52	4591.963	7115
57150	-2.26	-13.81	5.35	-1115.33	-45.99	4591.967	7115
57155	-2.50	-13.26	5.52	-1115.97	-42.29	4591.975	7115
57160	-2.79	-14.05	5.39	-1113.99	-41.98	4591.977	7115
57165	-2.99	-13.92	5.34	-1114.57	-41.81	4591.983	7115
57170	-2.56	-14.06	5.34	-1113.63	-41.99	4591.988	7115
57175	-1.66	-13.85	5.43	-1114.34	-42.51	4591.994	7115
57180	-2.69	-14.31	5.30	-1113.81	-42.76	4591.998	7115
57185	-2.59	-14.11	5.04	-1117.31	-43.93	4592.001	7115
57190	-2.38	-13.87	5.20	-1115.86	-44.12	4591.964	7115
57195	-2.50	-14.05	5.20	-1115.99	-43.59	4591.969	7115
57200	-1.95	-13.91	5.20	-1115.87	-43.48	4591.974	7115
57205	-2.56	-13.97	5.23	-1115.86	-44.14	4591.979	7115
57210	-2.61	-13.64	5.42	-1115.32	-43.64	4591.984	7115
57215	-1.86	-13.92	5.54	-1112.51	-41.87	4591.988	7115
57220	-2.24	-14.23	5.14	-1117.61	-43.93	4591.994	7115
57225	-2.88	-13.65	5.25	-1117.19	-45.31	4591.999	7115
57230	-2.90	-13.90	5.17	-1117.05	-45.01	4592.005	7115
57235	-2.15	-14.05	5.17	-1116.96	-44.90	4592.008	7115
57240	-3.32	-14.14	5.14	-1115.37	-43.37	4592.016	7115
57245	-2.91	-14.27	5.14	-1115.95	-43.93	4592.020	7115
57250	-2.00	-14.19	5.11	-1116.83	-44.19	4592.024	7115
57255	-2.29	-13.95	5.12	-1118.61	-45.68	4592.029	7115
57260	-3.49	-13.75	5.40	-1115.29	-45.03	4592.035	7115
57265	-2.43	-14.01	5.32	-1113.88	-44.26	4592.039	7115
57270	-2.55	-14.03	5.31	-1113.45	-43.77	4592.045	7115
57275	-2.28	-14.13	5.16	-1115.24	-43.66	4592.049	7115
57280	-2.44	-13.99	5.33	-1113.31	-43.34	4592.054	7115
57285	-2.32	-13.76	5.50	-1112.66	-42.45	4592.059	7115
57290	-2.22	-14.65	5.46	-1110.25	-40.62	4592.066	7115
57295	-2.19	-14.12	5.34	-1113.76	-42.22	4592.069	7115
57300	-2.24	-14.16	5.27	-1114.41	-43.03	4592.074	7115
57305	-2.76	-13.94	5.24	-1116.05	-44.14	4592.079	7115
57310	-2.48	-13.77	5.42	-1113.50	-42.97	4592.084	7115
57315	-2.53	-14.03	5.41	-1112.83	-42.69	4592.089	7115
57320	-2.15	-14.06	5.30	-1113.63	-42.63	4592.094	7115
57325	-2.13	-14.16	5.07	-1116.80	-43.81	4592.100	7115
57330	-2.21	-13.77	5.35	-1116.61	-45.40	4592.104	7115
57335	-2.68	-14.02	5.50	-1111.76	-42.86	4592.108	7115
57340	-2.22	-14.07	5.35	-1113.99	-43.52	4592.114	7115
57345	-2.56	-13.93	5.43	-1114.03	-44.63	4592.120	7115
57350	-3.02	-13.85	5.47	-1113.56	-42.89	4592.124	7115
57355	-2.38	-14.31	5.27	-1114.04	-43.36	4592.130	7115
57360	-1.81	-14.10	5.27	-1115.37	-44.26	4592.133	7115
57365	-2.82	-13.91	5.29	-1114.65	-43.32	4592.140	7115
57370	-2.60	-13.89	5.18	-1116.09	-43.70	4592.143	7115
57375	-2.74	-13.52	5.15	-1116.79	-43.23	4592.150	7115
57380	-2.56	-13.82	5.20	-1115.49	-42.50	4592.153	7115
57385	-2.34	-13.86	5.37	-1112.80	-41.88	4592.159	7115
57390	-2.52	-14.12	5.36	-1112.45	-40.52	4592.164	7115
57395	-2.34	-13.87	5.19	-1115.58	-41.45	4592.170	7115
57400	-2.22	-14.16	5.16	-1115.58	-41.91	4592.173	7115
57405	-2.64	-13.89	5.18	-1116.29	-43.52	4592.181	7115
57410	-2.28	-13.74	5.30	-1115.64	-43.15	4592.184	7115
57415	-2.62	-13.83	5.41	-1112.89	-41.04	4592.189	7115
57420	-2.56	-14.89	5.37	-1113.35	-41.70	4592.194	7115
57425	-0.40	-14.12	5.27	-1124.30	-51.39	4592.201	7115
57430	-2.39	-14.43	5.20	-1125.43	-51.72	4592.203	7115
57435	-1.82	-14.25	5.01	-1128.05	-55.13	4592.210	7115
57440	-2.37	-13.87	5.19	-1127.34	-54.28	4592.213	7115
57445	-2.39	-13.99	5.09	-1127.79	-54.65	4592.219	7115
57450	-2.63	-13.96	5.11	-1127.86	-55.76	4592.224	7115
57455	-2.67	-13.64	5.24	-1126.79	-55.30	4592.229	7115
57460	-2.26	-13.93	5.21	-1124.16	-52.62	4592.234	7115
57465	-2.57	-13.89	5.26	-1123.01	-50.68	4592.240	7115
57470	-2.78	-13.40	5.04	-1120.41	-49.20	4592.244	7115
57475	-3.15	-13.74	5.13	-1117.12	-45.42	4592.249	7115
57480	-2.58	-13.98	5.12	-1116.24	-43.33	4592.254	7115
57485	-2.45	-13.93	5.18	-1115.99	-46.14	4592.258	7115
57490	-2.35	-13.79	5.17	-1116.12	-45.59	4592.264	7115
57495	-1.99	-13.82	5.27	-1115.27	-42.09	4592.269	7115
57500	-2.41	-14.27	5.25	-1114.12	-41.49	4592.273	7115
57505	-2.43	-14.05	5.06	-1116.89	-42.83	4592.279	7115
57510	-2.29	-13.89	5.23	-1115.96	-42.72	4592.284	7115
57515	-1.92	-14.02	5.29	-1114.75	-42.20	4592.289	7115
57520	-2.43	-13.79	5.31	-1116.21	-42.73	4592.295	7115
57525	-2.64	-14.07	5.31	-1114.88	-42.20	4592.298	7115
57530	-2.65	-13.83	5.31	-1114.27	-42.15	4592.304	7115
57535	-2.36	-14.18	5.19	-1114.65	-43.26	4592.308	7115
57540	-2.39	-13.84	5.10	-1117.14	-44.76	4592.315	7115
57545	-2.26	-13.97	5.08	-1117.04	-44.17	4592.319	7115
57550	-2.43	-13.85	5.31	-1114.94	-42.91	4592.324	7115
57555	-2.24	-13.95	5.42	-1112.96	-41.74	4592.328	7115
57560	-1.81	-13.81	5.14	-1117.68	-44.41	4592.335	7115
57565	-2.44	-13.89	5.24	-1115.02	-43.55	4592.338	7115
57570	-1.69	-13.95	5.36	-1114.52	-42.84	4592.346	7115
57575	-2.29	-13.99	5.30	-1114.80	-42.41	4592.349	7115
57580	-2.10	-14.27	5.28	-1114.61	-42.52	4592.354	7115
57585	-2.48	-13.97	5.26	-1116.42	-43.84	4592.358	7115
57590	-2.43	-13.85	5.25	-1116.36	-44.76	4592.365	7115
57595	-2.46	-13.91	5.36	-1114.63	-42.86	4592.369	7115
57600	-2.43	-14.01	5.21	-1116.49	-43.72	4592.375	7115
57605	-2.27	-13.78	5.42	-1114.11	-42.50	4592.378	7115
57610	-2.68	-14.01	5.42	-1114.25	-42.42	4592.385	7115
57615	-2.33	-14.13	5.35	-1114.60	-42.11	4592.389	7115
57620	-2.34	-14.10	5.26	-1115.71	-43.11	4592.394	7115
57625	-2.36	-13.91	5.23	-1116.57	-44.56	4592.398	7115
57630	-1.88	-13.95	5.29	-1115.36	-43.22	4592.404	7115
57635	-2.45	-13.92	5.25	-1116.12	-43.11	4592.410	7115
57640	-2.61	-13.90	5.26	-1115.07	-41.52	4592.414	7115
57645	-2.82	-14.14	5.24	-1114.41	-42.16	4592.419	7115
57650	-2.42	-14.05	5.07	-1116.65	-43.36	4592.424	7115
57655	-2.00	-14.00	5.31	-1113.17	-41.51	4592.430	7115
57660	-2.41	-14.51	4.92	-1116.59	-43.32	4592.434	7115
57665	-2.53	-13.55	5.11	-1117.47	-44.55	4592.438	7115
57670	-2.78	-14.24	5.05	-1115.29	-42.78	4592.443	7115
57675	-2.06	-13.71	5.34	-1113.54	-41.24	4592.449	7115
57680	-2.36	-14.01	5.48	-1111.16	-39.73	4592.454	7115
57685	-2.41	-14.11	5.22	-1114.82	-41.36	4592.460	7115
57690	-2.65	-14.08	5.11	-1115.66	-41.82	4592.463	7115
57695	-2.54	-13.80	5.16	-1116.65	-43.22	4592.469	7115
57700	-2.51	-13.99	5.19	-1113.69	-43.04	4592.474	7115
57705	-2.28	-13.72	5.41	-1113.43	-42.79	4592.480	7115
57710	-3.01	-13.98	5.37	-1112.85	-41.89	4592.483	7115
57715	-2.23	-14.30	5.13	-1114.99	-42.83	4592.490	7115
57720	-2.12	-13.86	5.14	-1116.22	-44.13	4592.493	7115
57725	-2.21	-13.78	5.13	-1116.58	-44.14	4592.500	7115
57730	-2.32	-13.79	5.31	-1115.37	-44.05	4592.503	7115
57735	-2.82	-13.81	5.46	-1113.24	-43.11	4592.511	7115
57740	-2.20	-14.20	5.36	-1113.80	-42.51	4592.514	7115
57745	-2.71	-13.75	5.54	-1112.95	-42.38	4592.519	7115
57750	-2.57	-14.28	5.29	-1113.00	-41.32	4592.523	7115
57755	-1.96	-14.03	5.50	-1112.83	-43.77	4592.530	7115
57760	-2.12	-14.06	5.35	-1113.70	-43.77	4592.534	7115
57765	-2.31	-14.00	5.26	-1115.32	-45.59	4592.541	7115
57770	-2.41	-13.97	5.20	-1115.66	-45.49	4592.544	7115
57775	-2.31	-13.92	5.28	-1115.80	-46.27	4592.549	7115
57780	-2.39	-13.97	5.25	-1115.94	-47.31	4592.554	7115
57785	-2.74	-13.95	5.23	-1115.17	-46.42	4592.559	7115
57790	-2.76	-13.77	5.23	-1116.43	-46.86	4592.563	7115
57795	-2.71	-13.91	5.39	-1114.67	-45.87	4592.571	7115
57800	-2.52	-14.17	5.27	-1114.61	-43.69	4592.574	7115
57805	-2.58	-14.58	5.43	-1119.13	-46.99	4592.579	7115
57810	-2.15	-13.40	5.26	-1121.05	-50.28	4592.584	7115
57815	-2.12	-13.60	5.32	-1114.85	-45.53	4592.588	7115
57820	-2.69	-13.88	5.47	-1112.92	-42.73	4592.594	7115
57825	-2.60	-14.31	5.26	-1113.57	-43.93	4592.598	7115
57830	-2.28	-13.94	5.26	-1115.67	-48.28	4592.604	7115
57835	-2.22	-13.92	5.29	-1113.71	-47.39	4592.608	7115
57840	-2.70	-14.08	5.25	-1114.17	-46.14	4592.615	7115
57845	-2.90	-13.85	5.32	-1114.14	-45.14	4592.618	7115
57850	-2.37	-14.13	4.98	-1117.19	-44.94	4592.624	7115
57855	-2.51	-13.98	5.03	-1117.21	-45.33	4592.628	7115
57860	-1.88	-14.38	4.97	-1115.56	-44.48	4592.636	7115
57865	-2.57	-13.64	5.09	-1116.21	-44.81	4592.639	7115
57870	-1.78	-14.00	5.29	-1112.92	-45.49	4592.645	7115
57875	-2.73	-14.09	5.33	-1113.39	-44.47	4592.648	7115
57880	-2.60	-13.84	5.35	-1113.67	-43.16	4592.655	7115
57885	-2.20	-14.22	5.19	-1113.75	-43.05	4592.660	7115
57890	-2.85	-13.79	5.12	-1116.12	-43.94	4592.666	7115
57895	-2.44	-13.90	5.15	-1116.09	-44.33	4592.669	7115
57900	-2.70	-13.69	5.27	-1114.68	-42.10	4592.675	7115
57905	-2.28	-14.12	5.25	-1113.45	-42.06	4592.679	7115
57910	-2.62	-13.85	5.30	-1114.26	-42.69	4592.685	7115
57915	-2.04	-13.94	5.38	-1111.82	-41.73	4592.688	7115
57920	-2.44	-14.33	5.31	-1112.46	-43.28	4592.694	7115
57925	-2.63	-14.12	5.17	-1114.94	-45.49	4592.700	7115
57930	-2.32	-13.90	5.37	-1113.10	-45.31	4592.704	7115
57935	-2.26	-14.26	5.30	-1113.19	-45.54	4592.709	7115
57940	-2.14	-13.88	5.08	-1117.57	-48.07	4592.716	7115
57945	-2.55	-13.76	5.16	-1115.98	-47.58	4592.719	7115
57950	-2.23	-13.70	5.42	-1112.68	-44.44	4592.725	7115
57955	-2.96	-14.37	5.38	-1111.63	-41.74	4592.729	7115
57960	-2.16	-14.15	5.22	-1114.63	-43.81	4592.733	7115
57965	-2.21	-13.86	5.29	-1113.77	-43.88	4592.739	7115
57970	-3.02	-14.07	5.33	-1112.70	-43.44	4592.744	7115
57975	-2.86	-14.14	5.20	-1113.67	-42.90	4592.750	7115
57980	-2.79	-13.95	5.22	-1113.98	-43.47	4592.754	7115
57985	-2.37	-13.80	5.39	-1111.89	-41.89	4592.760	7115
57990	-2.04	-14.08	5.40	-1111.47	-41.65	4592.764	7115
57995	-2.73	-14.04	5.29	-1113.01	-43.19	4592.770	7115
58000	-2.21	-14.20	5.14	-1114.03	-43.40	4592.773	7115
58005	-2.28	-13.80	5.32	-1114.81	-44.55	4592.780	7115
58010	-2.44	-14.00	5.22	-1114.14	-44.34	4592.784	7115
58015	-2.31	-13.91	5.20	-1113.84	-47.07	4592.789	7115
58020	-2.22	-14.00	5.20	-1114.42	-46.28	4592.793	7115
58025	-2.78	-14.11	5.23	-1113.58	-42.41	4592.800	7115
58030	-2.37	-13.86	5.31	-1114.24	-42.90	4592.804	7115
58035	-2.38	-13.86	5.54	-1110.94	-41.55	4592.810	7115
58040	-2.45	-14.27	5.35	-1112.11	-41.50	4592.814	7115
58045	-2.55	-13.98	5.30	-1113.73	-43.04	4592.819	7115
58050	-2.67	-13.90	5.26	-1113.41	-42.27	4592.824	7115
58055	-2.01	-13.82	5.23	-1114.30	-46.54	4592.831	7115
58060	-2.11	-14.06	5.25	-1113.68	-45.59	4592.834	7115
58065	-2.17	-13.78	5.30	-1114.71	-44.83	4592.839	7115
58070	-2.51	-13.89	5.58	-1112.07	-42.27	4592.843	7115
58075	-1.91	-14.11	5.31	-1113.27	-42.28	4592.849	7115
58080	-2.23	-14.15	5.37	-1112.85	-42.66	4592.854	7115
58085	-2.03	-14.52	5.17	-1114.55	-42.27	4592.861	7115
58090	-2.67	-14.05	5.20	-1115.69	-44.87	4592.865	7115
58095	-2.13	-13.79	5.30	-1114.64	-44.10	4592.869	7115
58100	-2.42	-14.20	5.25	-1114.27	-43.06	4592.874	7115
58105	-2.11	-13.85	5.54	-1113.95	-42.27	4592.881	7115
58110	-2.45	-14.01	5.47	-1112.23	-44.87	4592.883	7115
58115	-2.32	-14.18	5.39	-1113.28	-44.69	4592.889	7115
58120	-2.25	-13.74	5.25	-1114.62	-44.28	4592.895	7115
58125	-2.29	-14.09	5.31	-1113.40	-45.76	4592.899	7115
58130	-2.20	-14.13	5.38	-1113.49	-43.71	4592.904	7115
58135	-2.49	-14.05	5.19	-1115.44	-43.52	4592.909	7115
58140	-2.44	-13.97	5.17	-1115.65	-43.92	4592.915	7115
58145	-2.31	-13.84	5.26	-1114.93	-43.10	4592.917	7115
58150	-2.61	-13.96	5.26	-1114.67	-42.59	4592.925	7115
58155	-2.29	-14.03	5.30	-1114.24	-41.69	4592.928	7115
58160	-2.62	-14.04	5.19	-1115.56	-43.55	4592.935	7115
58165	-2.53	-13.86	5.24	-1115.59	-43.51	4592.939	7115
58170	-1.52	-13.94	5.20	-1114.06	-42.28	4592.946	7115
58175	-2.06	-14.06	5.29	-1114.81	-42.55	4592.949	7115
58180	-2.68	-14.06	5.21	-1115.56	-43.04	4592.954	7115
58185	-2.35	-14.05	5.15	-1115.84	-43.71	4592.959	7115
58190	-4.13	-13.56	5.13	-1117.93	-45.59	4592.966	7115
58195	-2.65	-13.93	5.18	-1116.55	-44.27	4592.968	7115
58200	-2.54	-12.93	5.32	-1117.95	-47.24	4592.976	7115
58205	-2.81	-13.63	5.43	-1113.69	-44.85	4592.979	7115
58210	-1.96	-14.03	5.49	-1112.01	-40.62	4592.984	7115
58215	-2.43	-14.19	5.35	-1113.03	-41.49	4592.989	7115
58220	-2.15	-13.93	5.43	-1114.67	-42.28	4592.996	7115
58225	-2.53	-14.18	5.24	-1114.52	-42.33	4592.999	7115
58230	-0.94	-14.17	5.05	-1117.26	-43.94	4593.006	7115
58235	-2.49	-13.79	5.23	-1116.78	-43.60	4593.008	7115
58240	-2.59	-14.00	5.27	-1114.69	-43.00	4593.014	7115
58245	-2.20	-13.84	5.31	-1114.90	-42.81	4593.020	7115
58250	-2.50	-13.98	5.45	-1113.28	-42.07	4593.023	7115
58255	-2.89	-14.13	5.37	-1113.30	-41.57	4593.029	7115
58260	-2.70	-13.87	5.25	-1115.35	-42.85	4593.034	7115
58265	-2.21	-13.97	5.25	-1114.64	-42.40	4593.039	7115
58270	-2.64	-13.85	5.36	-1114.11	-41.97	4593.043	7115
58275	-2.34	-14.09	5.35	-1114.36	-42.13	4593.050	7115
58280	-2.37	-13.90	5.37	-1114.53	-42.15	4593.053	7115
58285	-2.94	-14.00	5.37	-1113.17	-42.87	4593.060	7115
58290	-2.76	-14.20	5.18	-1113.73	-42.48	4593.063	7115
58295	-2.16	-13.82	5.21	-1114.98	-43.52	4593.069	7115
58300	-2.79	-13.90	5.36	-1111.55	-42.35	4593.073	7115
58305	-2.16	-14.02	5.41	-1111.69	-41.86	4593.080	7115
58310	-2.10	-14.13	5.26	-1113.40	-42.97	4593.083	7115
58315	-2.13	-13.95	5.34	-1113.50	-42.57	4593.090	7115
58320	-2.40	-14.00	5.33	-1113.37	-42.72	4593.093	7115
58325	-2.45	-13.84	5.14	-1117.59	-46.54	4593.101	7115
58330	-2.36	-13.95	5.11	-1116.06	-46.06	4593.104	7115
58335	-2.46	-14.15	5.21	-1115.48	-45.32	4593.111	7115
58340	-2.25	-13.94	5.21	-1115.64	-45.24	4593.114	7115
58345	-2.17	-14.02	5.26	-1115.47	-44.88	4593.120	7115
58350	-2.28	-13.91	5.31	-1114.21	-44.14	4593.124	7115
58355	-1.66	-13.60	5.38	-1114.08	-44.36	4593.130	7115
58360	-2.64	-13.82	5.49	-1112.03	-43.26	4593.133	7115
58365	-2.31	-14.22	5.37	-1111.79	-42.11	4593.140	7115
58370	-2.66	-13.96	5.34	-1113.01	-42.45	4593.145	7115
58375	-2.59	-14.11	5.38	-1112.69	-43.23	4593.149	7115
58380	-2.25	-14.08	5.24	-1114.17	-45.63	4593.154	7115
58385	-2.52	-14.05	5.31	-1113.49	-44.14	4593.159	7115
58390	-2.41	-13.87	5.24	-1115.27	-43.83	4593.164	7115
58395	-2.32	-13.81	5.39	-1114.22	-45.59	4593.169	7115
58400	-2.17	-14.19	5.25	-1114.13	-43.64	4593.173	7115
58405	-2.24	-13.90	5.22	-1115.79	-44.88	4593.179	7115
58410	-2.22	-14.25	5.26	-1116.02	-44.25	4593.185	7115
58415	-2.64	-13.64	5.36	-1115.90	-45.00	4593.189	7115
58420	-2.73	-14.03	5.33	-1115.06	-45.59	4593.194	7115
58425	-2.36	-13.90	5.34	-1113.50	-42.87	4593.199	7115
58430	-2.54	-13.94	5.36	-1113.76	-42.16	4593.204	7115
58435	-2.66	-14.09	5.25	-1114.02	-42.20	4593.208	7115
58440	-2.03	-13.98	5.20	-1114.85	-42.00	4593.214	7115
58445	-2.09	-14.16	5.24	-1115.27	-43.03	4593.219	7115
58450	-2.66	-13.89	5.46	-1113.22	-44.31	4593.225	7115
58455	-2.49	-14.16	5.36	-1113.32	-43.00	4593.229	7115
58460	-2.29	-13.97	5.29	-1114.80	-42.40	4593.233	7115
58465	-2.38	-13.85	5.37	-1114.28	-43.05	4593.238	7115
58470	-2.61	-14.18	5.28	-1115.10	-42.42	4593.246	7115
58475	-2.03	-13.88	5.41	-1114.13	-43.23	4593.249	7115
58480	-2.51	-14.01	5.40	-1112.63	-42.65	4593.254	7115
58485	-2.14	-13.95	5.32	-1113.85	-42.81	4593.258	7115
58490	-2.43	-14.05	5.38	-1113.33	-42.27	4593.265	7115
58495	-2.26	-14.02	5.39	-1113.79	-42.23	4593.270	7115
58500	-1.71	-14.46	5.34	-1111.60	-41.03	4593.276	7115
58505	-2.54	-14.21	5.30	-1114.46	-42.48	4593.279	7115
58510	-2.03	-13.81	5.39	-1114.94	-46.04	4593.285	7115
58515	-2.43	-13.82	5.51	-1113.15	-44.46	4593.289	7115
58520	-2.32	-14.24	5.17	-1115.67	-45.42	4593.295	7115
58525	-2.43	-13.94	5.14	-1116.99	-43.76	4593.298	7115
58530	-2.23	-14.15	5.30	-1114.08	-44.12	4593.304	7115
58535	-2.29	-13.86	5.33	-1115.50	-43.00	4593.309	7115
58540	-2.25	-14.11	5.16	-1115.75	-43.99	4593.315	7115
58545	-2.70	-13.97	5.20	-1116.59	-43.98	4593.319	7115
58550	-2.37	-13.75	5.25	-1115.07	-43.10	4593.326	7115
58555	-2.69	-13.95	5.38	-1112.51	-41.78	4593.329	7115
58560	-2.00	-14.35	5.18	-1114.74	-41.44	4593.334	7115
58565	-2.38	-13.99	4.98	-1118.87	-47.28	4593.340	7115
58570	-2.52	-13.88	5.13	-1116.99	-46.26	4593.344	7115
58575	-2.59	-13.70	5.30	-1114.21	-43.87	4593.351	7115
58580	-2.16	-14.16	5.25	-1113.32	-41.50	4593.354	7115
58585	-2.36	-13.80	5.37	-1114.42	-41.52	4593.359	7115
58590	-2.32	-13.99	5.36	-1113.23	-42.14	4593.364	7115
58595	-1.86	-14.35	5.09	-1116.50	-43.27	4593.369	7115
58600	-2.48	-13.82	5.22	-1116.64	-44.83	4593.374	7115
58605	-1.19	-14.11	5.44	-1113.12	-43.01	4593.380	7115
58610	-2.21	-14.27	5.38	-1114.27	-43.15	4593.383	7115
58615	-2.70	-13.80	5.31	-1116.95	-43.73	4593.389	7115
58620	-2.56	-14.10	5.20	-1115.97	-43.30	4593.394	7115
58625	-2.99	-14.08	5.31	-1115.00	-42.15	4593.400	7115
58630	-2.47	-13.88	5.35	-1114.67	-42.86	4593.403	7115
58635	-3.09	-13.84	5.28	-1115.84	-43.52	4593.411	7115
58640	-2.56	-13.91	5.31	-1114.70	-43.11	4593.414	7115
58645	-3.08	-14.02	5.30	-1114.10	-42.22	4593.420	7115
58650	-2.34	-13.98	5.21	-1115.49	-42.77	4593.423	7115
58655	-2.58	-14.02	5.16	-1115.45	-43.10	4593.429	7115
58660	-2.55	-13.65	5.40	-1114.03	-41.62	4593.434	7115
58665	-1.20	-13.99	5.44	-1111.96	-40.62	4593.441	7115
58670	-2.87	-14.25	5.33	-1111.90	-40.08	4593.444	7115
58675	-2.04	-14.12	5.04	-1115.72	-42.28	4593.450	7115
58680	-2.50	-13.91	5.10	-1115.82	-42.73	4593.453	7115
58685	-2.43	-14.03	5.11	-1115.23	-42.14	4593.459	7115
58690	-1.89	-13.85	5.26	-1113.99	-41.94	4593.464	7115
58695	-2.59	-14.05	5.28	-1113.74	-42.05	4593.469	7115
58700	-2.37	-14.22	5.19	-1113.50	-42.48	4593.474	7115
58705	-2.37	-13.86	5.06	-1117.07	-45.46	4593.479	7115
58710	-2.45	-13.93	5.29	-1114.38	-47.46	4593.483	7115
58715	-2.11	-14.02	5.30	-1114.02	-44.31	4593.489	7115
58720	-2.51	-13.88	5.48	-1113.51	-42.58	4593.496	7115
58725	-2.80	-14.04	5.37	-1113.25	-44.16	4593.499	7115
58730	-2.45	-14.12	5.26	-1114.63	-44.32	4593.503	7115
58735	-2.13	-13.94	5.12	-1117.04	-44.70	4593.508	7115
58740	-2.13	-14.26	5.15	-1116.90	-46.04	4593.516	7115
58745	-2.07	-13.70	5.18	-1117.31	-46.36	4593.519	7115
58750	-2.72	-14.08	5.49	-1113.44	-40.98	4593.525	7115
58755	-2.71	-13.87	5.39	-1114.45	-41.98	4593.528	7115
58760	-2.72	-13.94	5.32	-1114.58	-42.45	4593.535	7115
58765	-2.52	-13.95	5.34	-1114.56	-43.72	4593.539	7115
58770	-1.92	-14.01	5.39	-1114.75	-42.28	4593.545	7115
58775	-2.59	-13.81	5.37	-1114.27	-42.28	4593.548	7115
58780	-2.33	-13.86	5.53	-1112.87	-41.70	4593.554	7115
58785	-2.68	-13.90	5.43	-1112.09	-40.44	4593.559	7115
58790	-1.78	-14.45	5.28	-1113.42	-41.45	4593.566	7115
58795	-2.66	-13.93	5.31	-1114.79	-42.67	4593.568	7115
58800	-2.26	-13.75	5.41	-1113.42	-40.48	4593.576	7115
58805	-2.44	-14.10	5.34	-1111.87	-39.73	4593.579	7115
58810	-2.21	-14.06	5.25	-1114.44	-40.27	4593.585	7115
58815	-1.75	-14.06	5.10	-1115.90	-41.61	4593.590	7115
58820	-2.11	-14.06	5.33	-1114.69	-41.83	4593.594	7115
58825	-2.31	-14.08	5.24	-1115.26	-41.49	4593.600	7115
58830	-2.57	-13.84	5.39	-1114.37	-41.86	4593.604	7115
58835	-1.99	-14.30	5.18	-1116.43	-42.80	4593.608	7115
58840	-2.49	-14.15	5.24	-1116.62	-43.61	4593.614	7115
58845	-2.27	-13.82	5.19	-1117.23	-44.34	4593.620	7115
58850	-2.87	-13.91	5.27	-1115.90	-43.21	4593.624	7115
58855	-2.54	-13.77	5.30	-1114.80	-41.95	4593.629	7115
58860	-2.66	-14.00	5.26	-1114.19	-41.28	4593.634	7115
58865	-2.83	-14.02	5.18	-1115.90	-43.14	4593.639	7115
58870	-2.39	-13.92	5.33	-1114.33	-41.51	4593.644	7115
58875	-2.67	-14.18	5.26	-1113.57	-41.15	4593.649	7115
58880	-2.28	-14.18	5.09	-1115.86	-42.40	4593.653	7115
58885	-2.20	-13.85	5.01	-1118.54	-44.23	4593.660	7115
58890	-2.61	-13.59	5.31	-1116.18	-43.43	4593.664	7115
58895	-2.73	-13.80	5.41	-1112.98	-41.16	4593.669	7115
58900	-2.53	-14.22	5.44	-1111.90	-39.85	4593.672	7115
58905	-2.54	-14.12	5.26	-1114.13	-41.29	4593.679	7115
58910	-2.22	-14.01	5.28	-1114.42	-42.75	4593.684	7115
58915	-2.56	-13.90	5.36	-1113.40	-41.58	4593.688	7115
58920	-2.90	-14.12	5.26	-1113.90	-41.34	4593.693	7115
58925	-2.45	-13.87	5.29	-1113.92	-44.43	4593.701	7115
58930	-2.35	-13.94	5.30	-1114.08	-44.34	4593.703	7115
58935	-1.82	-13.90	5.44	-1113.05	-45.24	4593.710	7115
58940	-2.55	-14.23	5.32	-1112.96	-43.15	4593.714	7115
58945	-2.19	-14.00	5.24	-1114.68	-42.01	4593.719	7115
58950	-2.37	-14.02	5.22	-1114.84	-44.30	4593.724	7115
58955	-2.14	-13.88	5.28	-1115.79	-46.66	4593.730	7115
58960	-2.56	-13.69	5.35	-1114.31	-44.38	4593.733	7115
58965	-2.91	-14.33	5.17	-1112.84	-45.58	4593.741	7115
58970	-2.57	-14.03	5.31	-1113.85	-40.74	4593.744	7115
58975	-2.99	-13.91	5.32	-1113.87	-40.96	4593.750	7115
58980	-2.52	-14.19	5.18	-1114.28	-41.14	4593.754	7115
58985	-2.04	-14.01	5.13	-1116.88	-46.19	4593.759	7115
58990	-2.04	-13.90	5.12	-1116.70	-44.23	4593.764	7115
58995	-2.14	-13.94	5.21	-1115.34	-41.52	4593.769	7115
59000	-2.87	-13.84	5.32	-1114.80	-41.81	4593.774	7115
59005	-2.65	-13.98	5.35	-1112.58	-40.54	4593.779	7115
59010	-2.35	-13.95	5.38	-1113.38	-40.85	4593.784	7115
59015	-2.40	-14.11	5.34	-1112.87	-40.62	4593.789	7115
59020	-2.48	-13.93	5.25	-1115.25	-42.50	4593.795	7115
59025	-2.83	-13.86	5.28	-1114.28	-42.60	4593.798	7115
59030	-2.38	-14.00	5.35	-1113.31	-41.36	4593.804	7115
59035	-2.71	-13.57	5.57	-1111.85	-42.72	4593.808	7115
59040	-2.42	-14.39	5.40	-1111.28	-40.01	4593.814	7115
59045	-2.33	-13.89	5.34	-1113.47	-40.55	4593.818	7115
59050	-1.71	-13.97	5.33	-1113.02	-40.41	4593.826	7115
59055	-2.26	-13.92	5.38	-1113.63	-41.17	4593.828	7115
59060	-2.49	-14.05	5.48	-1111.36	-40.45	4593.834	7115
59065	-2.32	-13.91	5.61	-1111.33	-43.57	4593.839	7115
59070	-2.50	-14.24	5.47	-1111.15	-41.24	4593.845	7115
59075	-2.29	-13.83	5.46	-1112.29	-42.22	4593.849	7115
59080	-2.35	-14.31	5.24	-1114.09	-42.23	4593.855	7115
59085	-2.20	-13.73	5.46	-1113.90	-42.04	4593.858	7115
59090	-1.73	-14.39	5.11	-1115.98	-43.22	4593.866	7115
59095	-2.47	-13.69	5.29	-1116.35	-44.10	4593.869	7115
59100	-3.08	-13.79	5.41	-1113.87	-42.93	4593.875	7115
59105	-2.30	-14.10	5.45	-1111.82	-41.55	4593.878	7115
59110	-2.32	-14.04	5.34	-1113.24	-41.28	4593.884	7115
59115	-1.69	-14.22	5.20	-1114.32	-42.11	4593.889	7115
59120	-2.19	-13.87	5.24	-1116.50	-43.82	4593.894	7115
59125	-2.50	-13.91	5.30	-1116.06	-43.58	4593.898	7115
59130	-2.45	-13.81	5.50	-1113.35	-41.45	4593.904	7115
59135	-2.84	-14.14	5.57	-1110.94	-40.28	4593.910	7115
59140	-2.89	-13.88	5.46	-1112.47	-40.30	4593.914	7115
59145	-2.75	-14.18	5.41	-1111.29	-39.56	4593.919	7115
59150	-2.74	-14.20	5.17	-1116.54	-42.90	4593.926	7115
59155	-2.34	-13.70	5.25	-1116.01	-43.50	4593.929	7115
59160	-2.63	-13.89	5.33	-1114.40	-41.32	4593.934	7115
59165	-2.74	-13.94	5.33	-1113.56	-40.53	4593.938	7115
59170	-2.51	-13.81	5.38	-1113.23	-39.78	4593.943	7115
59175	-2.39	-14.21	5.39	-1111.85	-38.96	4593.950	7115
59180	-2.56	-13.72	5.47	-1111.94	-39.02	4593.954	7115
59185	-2.31	-14.28	5.29	-1112.65	-39.93	4593.960	7115
59190	-2.02	-13.92	5.26	-1113.76	-40.68	4593.963	7115
59195	-2.37	-14.24	5.22	-1113.55	-40.24	4593.968	7115
59200	-2.66	-13.76	5.32	-1115.19	-40.50	4593.973	7115
59205	-2.32	-13.80	5.32	-1114.32	-40.38	4593.979	7115
59210	-2.38	-14.29	5.19	-1114.84	-40.68	4593.983	7115
59215	-2.47	-13.79	5.28	-1114.88	-40.87	4593.989	7115
59220	-2.56	-14.01	5.32	-1113.83	-38.76	4593.993	7115
59225	-2.16	-13.84	5.41	-1113.41	-40.20	4594.000	7115
59230	-2.16	-14.09	5.25	-1113.30	-39.74	4594.004	7115
59235	-2.21	-13.97	5.41	-1114.15	-39.58	4594.010	7115
59240	-3.01	-13.91	5.43	-1113.35	-40.14	4594.014	7115
59245	-2.52	-13.93	5.35	-1112.55	-39.59	4594.019	7115
59250	-2.37	-14.06	5.26	-1113.16	-39.60	4594.023	7115
59255	-1.72	-13.88	5.13	-1113.51	-40.21	4594.031	7115
59260	-2.52	-13.89	5.32	-1114.29	-41.24	4594.035	7115
59265	-2.52	-14.32	5.46	-1110.51	-38.62	4594.041	7115
59270	-2.22	-14.03	5.47	-1111.80	-39.90	4594.044	7115
59275	-2.48	-13.98	5.40	-1112.97	-39.72	4594.049	7115
59280	-2.31	-14.06	5.39	-1112.13	-39.83	4594.054	7115
59285	-2.35	-14.07	5.26	-1113.63	-40.35	4594.060	7115
59290	-2.16	-14.12	5.08	-1116.83	-42.31	4594.063	7115
59295	-2.05	-13.94	5.10	-1116.81	-45.15	4594.069	7115
59300	-2.27	-13.82	5.15	-1116.68	-44.72	4594.075	7115
59305	-2.16	-14.01	5.25	-1113.65	-41.03	4594.081	7115
59310	-2.34	-14.14	5.23	-1115.29	-41.77	4594.084	7115
59315	-2.19	-14.00	5.39	-1114.52	-41.86	4594.088	7115
59320	-2.17	-14.24	5.25	-1114.42	-43.16	4594.095	7115
59325	-2.55	-13.93	5.24	-1116.04	-43.22	4594.099	7115
59330	-2.48	-13.85	5.34	-1114.80	-41.72	4594.104	7115
59335	-2.45	-13.92	5.30	-1113.83	-40.94	4594.108	7115
59340	-2.25	-14.07	5.28	-1115.08	-40.89	4594.115	7115
59345	-2.45	-13.94	5.33	-1114.87	-41.24	4594.118	7115
59350	-2.71	-13.90	5.41	-1113.39	-40.89	4594.125	7115
59355	-2.51	-13.88	5.43	-1112.76	-42.97	4594.129	7115
59360	-2.52	-14.13	5.32	-1113.25	-39.66	4594.133	7115
59365	-2.58	-13.89	5.31	-1114.84	-41.39	4594.139	7115
59370	-2.43	-14.38	5.13	-1114.73	-40.31	4594.144	7115
59375	-2.57	-13.91	5.11	-1117.14	-42.59	4594.148	7115
59380	-2.30	-13.93	5.26	-1114.35	-40.81	4594.154	7115
59385	-2.60	-13.95	5.26	-1113.54	-40.81	4594.160	7115
59390	-2.45	-14.35	5.30	-1113.64	-39.96	4594.166	7115
59395	-1.90	-14.03	5.18	-1115.23	-40.37	4594.168	7115
59400	-2.62	-14.35	5.36	-1112.18	-40.44	4594.175	7115
59405	-2.40	-14.16	5.21	-1114.89	-42.27	4594.179	7115
59410	-2.36	-14.02	5.39	-1114.19	-43.54	4594.185	7115
59415	-2.67	-14.04	5.16	-1116.26	-41.86	4594.188	7115
59420	-2.10	-14.24	5.28	-1114.51	-42.27	4594.196	7115
59425	-2.28	-13.81	5.41	-1114.62	-41.49	4594.200	7115
59430	-2.87	-14.27	5.33	-1113.71	-41.17	4594.206	7115
59435	-2.84	-13.94	5.35	-1114.24	-41.50	4594.209	7115
59440	-1.87	-13.92	5.31	-1113.93	-41.58	4594.214	7115
59445	-2.37	-14.11	5.33	-1114.12	-43.35	4594.218	7115
59450	-1.63	-14.03	5.23	-1115.21	-40.62	4594.226	7115
59455	-2.51	-14.07	5.26	-1115.26	-42.39	4594.229	7115
59460	-2.04	-13.97	5.29	-1115.36	-42.02	4594.234	7115
59465	-2.13	-14.27	5.18	-1116.68	-42.56	4594.239	7115
59470	-2.86	-13.32	5.29	-1116.78	-43.94	4594.246	7115
59475	-2.91	-14.02	5.24	-1117.15	-43.00	4594.249	7115
59480	-2.02	-13.93	5.25	-1116.67	-41.89	4594.254	7115
59485	-2.68	-13.85	5.35	-1116.39	-42.04	4594.259	7115
59490	-2.21	-14.00	5.42	-1115.16	-41.61	4594.264	7115
59495	-2.72	-14.13	5.28	-1116.68	-41.99	4594.270	7115
59500	-2.14	-13.77	5.41	-1116.25	-42.54	4594.273	7115
59505	-3.01	-13.97	5.40	-1115.42	-41.12	4594.279	7115
59510	-2.08	-14.02	5.33	-1115.15	-41.10	4594.284	7115
59515	-2.38	-13.88	5.36	-1116.57	-41.78	4594.289	7115
59520	-2.51	-13.85	5.47	-1114.38	-40.86	4594.293	7115
59525	-2.28	-13.99	5.43	-1114.07	-40.62	4594.300	7115
59530	-2.77	-14.05	5.44	-1114.54	-41.34	4594.304	7115
59535	-2.61	-13.78	5.24	-1116.94	-42.03	4594.310	7115
59540	-2.37	-13.90	5.45	-1113.61	-41.52	4594.313	7115
59545	-2.57	-14.00	5.44	-1113.65	-43.97	4594.319	7115
59550	-3.02	-13.96	5.42	-1114.59	-42.81	4594.324	7115
59555	-2.81	-13.99	5.35	-1113.80	-40.53	4594.330	7115
59560	-2.08	-14.12	5.12	-1114.67	-42.47	4594.333	7115
59565	-1.38	-13.40	5.30	-1116.13	-40.82	4594.341	7115
59570	-2.56	-13.88	5.44	-1113.19	-43.02	4594.343	7115
59575	-2.16	-14.13	5.35	-1114.20	-43.04	4594.350	7115
59580	-2.85	-14.08	5.28	-1114.92	-43.39	4594.355	7115
59585	-1.73	-14.08	5.17	-1114.97	-41.03	4594.361	7115
59590	-2.53	-13.90	5.24	-1115.69	-41.75	4594.364	7115
59595	-2.37	-13.93	5.50	-1112.42	-41.38	4594.370	7115
59600	-1.72	-14.47	5.22	-1114.39	-41.89	4594.374	7115
59605	-2.88	-13.69	5.22	-1117.20	-43.55	4594.379	7115
59610	-2.53	-13.91	5.25	-1116.03	-45.05	4594.383	7115
59615	-2.00	-13.82	5.46	-1113.25	-41.06	4594.389	7115
59620	-2.36	-14.10	5.51	-1111.68	-40.53	4594.395	7115
59625	-2.71	-13.97	5.45	-1113.02	-40.54	4594.399	7115
59630	-2.23	-14.18	5.47	-1112.23	-40.28	4594.404	7115
59635	-1.33	-14.26	5.21	-1114.01	-43.11	4594.411	7115
59640	-2.45	-14.20	5.22	-1115.41	-41.94	4594.414	7115
59645	-2.43	-13.82	5.28	-1116.11	-42.97	4594.419	7115
59650	-2.42	-13.94	5.48	-1112.12	-41.56	4594.424	7115
59655	-2.36	-14.04	5.27	-1114.02	-41.12	4594.429	7115
59660	-2.42	-13.97	5.36	-1113.89	-41.03	4594.435	7115
59665	-2.53	-13.94	5.43	-1113.41	-40.04	4594.438	7115
59670	-2.17	-14.10	5.39	-1113.38	-42.48	4594.445	7115
59675	-2.29	-13.97	5.40	-1113.43	-41.06	4594.449	7115
59680	-2.44	-14.11	5.42	-1113.98	-40.62	4594.454	7115
59685	-2.54	-14.05	5.32	-1114.74	-41.11	4594.458	7115
59690	-2.18	-13.85	5.29	-1116.31	-41.95	4594.465	7115
59695	-2.32	-13.86	5.41	-1115.28	-44.10	4594.468	7115
59700	-2.57	-13.95	5.43	-1113.94	-40.80	4594.475	7115
59705	-2.64	-14.05	5.35	-1113.78	-41.00	4594.479	7115
59710	-2.54	-14.06	5.26	-1115.26	-42.14	4594.483	7115
59715	-2.59	-13.70	5.42	-1113.78	-40.88	4594.488	7115
59720	-2.37	-14.22	5.21	-1115.27	-41.53	4594.495	7115
59725	-2.03	-13.89	5.23	-1115.73	-41.03	4594.499	7115
59730	-2.11	-13.81	5.35	-1114.96	-41.77	4594.504	7115
59735	-2.47	-14.43	5.12	-1115.15	-42.39	4594.508	7115
59740	-2.15	-13.76	5.18	-1116.45	-43.10	4594.515	7115
59745	-2.48	-13.97	5.33	-1114.73	-42.11	4594.519	7115
59750	-2.96	-13.77	5.23	-1115.88	-41.45	4594.526	7115
59755	-2.35	-13.99	5.31	-1114.64	-41.95	4594.529	7115
59760	-2.81	-13.93	5.44	-1113.69	-40.44	4594.535	7115
59765	-2.63	-14.13	5.26	-1114.42	-41.07	4594.539	7115
59770	-1.92	-14.17	5.20	-1115.76	-41.86	4594.546	7115
59775	-2.47	-13.97	5.25	-1115.93	-43.16	4594.549	7115
59780	-2.81	-14.06	5.29	-1114.61	-43.28	4594.554	7115
59785	-2.47	-13.92	5.28	-1115.18	-40.06	4594.559	7115
59790	-2.41	-13.98	5.28	-1115.18	-40.46	4594.564	7115
59795	-2.17	-14.26	5.21	-1116.29	-41.28	4594.569	7115
59800	-2.76	-13.61	5.20	-1117.19	-42.33	4594.574	7115
59805	-1.98	-13.75	5.39	-1114.01	-41.08	4594.579	7115
59810	-2.44	-14.58	5.17	-1115.02	-40.10	4594.584	7115
59815	-2.62	-13.79	5.03	-1118.56	-41.49	4594.590	7115
59820	-2.78	-13.86	5.21	-1115.56	-40.11	4594.594	7115
59825	-2.63	-14.03	5.11	-1116.80	-40.40	4594.601	7115
59830	-2.43	-14.06	5.11	-1116.02	-40.56	4594.604	7115
59835	-2.54	-13.59	5.37	-1113.97	-40.00	4594.608	7115
59840	-2.11	-14.13	5.41	-1111.79	-38.02	4594.614	7115
59845	-2.21	-13.85	5.46	-1113.19	-39.45	4594.619	7115
59850	-2.28	-14.57	5.30	-1113.26	-40.80	4594.624	7115
59855	-2.39	-14.00	5.19	-1116.13	-44.38	4594.629	7115
59860	-2.64	-13.58	5.26	-1115.44	-42.35	4594.633	7115
59865	-2.04	-14.44	5.11	-1114.89	-39.69	4594.641	7115
59870	-1.84	-14.00	5.10	-1117.23	-41.38	4594.644	7115
59875	-2.43	-14.08	5.25	-1114.50	-40.25	4594.648	7115
59880	-2.54	-13.91	5.14	-1116.25	-40.91	4594.653	7115
59885	-1.90	-14.41	5.19	-1114.11	-40.61	4594.661	7115
59890	-2.66	-13.94	5.21	-1116.09	-40.52	4594.664	7115
59895	-2.47	-14.02	5.40	-1112.88	-39.28	4594.669	7115
59900	-2.71	-13.98	5.38	-1113.10	-39.28	4594.674	7115
59905	-2.68	-14.41	5.14	-1115.35	-40.49	4594.681	7115
59910	-2.10	-13.86	5.15	-1116.90	-42.55	4594.684	7115
59915	-2.19	-14.06	5.47	-1112.44	-40.62	4594.691	7115
59920	-2.12	-13.94	5.39	-1113.89	-41.41	4594.694	7115
59925	-2.50	-14.06	5.48	-1112.54	-38.88	4594.700	7115
59930	-2.45	-14.02	5.30	-1114.33	-42.57	4594.704	7115
59935	-2.61	-13.98	5.36	-1113.79	-40.34	4594.709	7115
59940	-2.57	-14.06	5.32	-1113.47	-39.44	4594.715	7115
59945	-2.57	-13.88	5.31	-1114.70	-40.16	4594.719	7115
59950	-2.64	-14.13	5.31	-1114.15	-40.20	4594.724	7115
59955	-2.04	-13.89	5.29	-1114.83	-39.96	4594.729	7115
59960	-2.89	-14.14	5.34	-1113.22	-39.37	4594.734	7115
59965	-2.14	-13.80	5.44	-1114.60	-42.01	4594.739	7115
59970	-2.38	-14.20	5.40	-1113.30	-40.15	4594.744	7115
59975	-2.88	-13.87	5.39	-1114.72	-40.62	4594.749	7115
59980	-2.45	-14.00	5.28	-1114.83	-40.86	4594.754	7115
59985	-2.05	-13.85	5.29	-1114.79	-42.27	4594.758	7115
59990	-2.35	-14.01	5.30	-1114.45	-41.56	4594.765	7115
59995	-2.28	-14.07	5.28	-1114.80	-40.90	4594.769	7115
60000	-2.48	-14.11	5.28	-1114.10	-40.46	4594.775	7115
60005	-2.51	-14.11	5.23	-1115.01	-40.68	4594.778	7115
60010	-2.23	-14.06	5.25	-1114.25	-40.12	4594.784	7115
60015	-2.54	-13.92	5.32	-1114.16	-39.85	4594.789	7115
60020	-2.69	-14.31	5.16	-1114.73	-40.30	4594.795	7115
60025	-1.96	-13.93	5.14	-1115.70	-40.32	4594.797	7115
60030	-2.61	-14.02	5.32	-1113.81	-40.82	4594.804	7115
60035	-2.19	-13.93	5.35	-1113.55	-39.63	4594.809	7115
60040	-1.83	-13.60	5.41	-1115.66	-40.20	4594.816	7115
60045	-2.73	-13.67	5.45	-1113.23	-39.15	4594.818	7115
60050	-2.27	-13.89	5.25	-1112.23	-36.75	4594.826	7115
60055	-2.47	-14.10	5.21	-1113.15	-37.43	4594.828	7115
60060	-2.30	-13.91	5.29	-1114.78	-40.26	4594.834	7115
60065	-2.44	-13.73	5.23	-1114.80	-40.82	4594.840	7115
60070	-1.93	-13.90	5.51	-1111.84	-40.63	4594.846	7115
60075	-2.54	-14.20	5.33	-1111.97	-38.63	4594.849	7115
60080	-2.49	-14.61	4.98	-1115.76	-40.61	4594.855	7115
60085	-2.23	-13.90	4.96	-1117.84	-44.31	4594.858	7115
60090	-2.83	-13.61	5.22	-1115.17	-41.79	4594.865	7115
60095	-2.40	-14.07	5.22	-1113.75	-39.04	4594.869	7115
60100	-3.01	-14.04	5.18	-1114.42	-39.27	4594.874	7115
60105	-2.55	-13.83	5.08	-1114.16	-42.66	4594.879	7115
60110	-2.06	-14.08	5.13	-1113.89	-40.12	4594.884	7115
60115	-2.05	-14.70	5.28	-1116.38	-40.20	4594.890	7115
60120	-2.43	-14.00	5.24	-1119.80	-44.68	4594.893	7115
60125	-2.66	-13.69	5.09	-1116.34	-46.83	4594.898	7115
60130	-2.18	-13.97	5.14	-1114.61	-41.62	4594.903	7115
60135	-2.25	-13.70	5.13	-1118.78	-43.66	4594.910	7115
60140	-2.22	-13.71	5.21	-1115.31	-42.07	4594.914	7115
60145	-2.23	-14.07	5.30	-1113.10	-39.70	4594.919	7115
60150	-2.54	-14.14	5.06	-1116.00	-40.49	4594.922	7115
60155	-2.67	-13.75	5.20	-1115.75	-40.01	4594.929	7115
60160	-2.09	-14.03	5.17	-1115.22	-40.49	4594.934	7115
60165	-1.91	-14.02	5.25	-1115.28	-40.15	4594.939	7115
60170	-2.39	-13.97	5.10	-1116.04	-40.38	4594.944	7115
60175	-2.39	-14.14	5.14	-1115.86	-40.16	4594.950	7115
60180	-2.37	-13.89	5.09	-1117.14	-40.66	4594.953	7115
60185	-2.99	-14.19	5.39	-1114.45	-40.51	4594.960	7115
60190	-2.61	-14.12	5.13	-1116.15	-41.20	4594.963	7115
60195	-2.00	-13.80	5.17	-1117.69	-43.10	4594.969	7115
60200	-2.20	-13.98	5.14	-1116.88	-42.32	4594.975	7115
60205	-1.28	-14.23	5.09	-1117.26	-42.27	4594.981	7115
60210	-3.32	-13.97	5.27	-1116.56	-41.94	4594.983	7115
60215	-2.77	-14.02	5.30	-1115.11	-41.50	4594.990	7115
60220	-2.10	-14.05	5.12	-1116.36	-42.02	4594.994	7115
60225	-2.36	-13.90	5.07	-1118.42	-43.03	4595.000	7115
60230	-2.49	-13.84	5.17	-1116.56	-42.52	4595.004	7115
60235	-2.79	-14.00	5.12	-1114.47	-39.79	4595.011	7115
60240	-2.72	-13.91	5.25	-1114.72	-39.56	4595.014	7115
60245	-2.48	-13.91	5.25	-1114.25	-40.73	4595.019	7115
60250	-2.75	-14.04	5.13	-1115.17	-40.13	4595.023	7115
60255	-2.39	-13.62	5.35	-1112.92	-39.24	4595.029	7115
60260	-2.26	-14.19	5.30	-1112.59	-38.00	4595.035	7115
60265	-2.13	-14.00	5.33	-1112.60	-38.85	4595.039	7115
60270	-2.42	-14.07	5.20	-1114.19	-38.62	4595.044	7115
60275	-2.24	-14.02	5.08	-1114.56	-41.00	4595.049	7115
60280	-2.02	-13.97	5.11	-1115.55	-42.81	4595.054	7115
60285	-2.46	-13.81	5.19	-1115.67	-40.17	4595.059	7115
60290	-2.68	-13.71	5.18	-1116.37	-40.09	4595.065	7115
60295	-2.60	-13.54	5.45	-1113.23	-39.24	4595.068	7115
60300	-2.51	-14.10	5.27	-1114.22	-38.87	4595.075	7115
60305	-2.65	-13.77	5.45	-1112.57	-39.13	4595.079	7115
60310	-2.43	-14.22	5.34	-1113.29	-39.34	4595.084	7115
60315	-2.55	-14.10	5.12	-1114.73	-40.89	4595.088	7115
60320	-2.26	-13.61	5.35	-1112.34	-38.59	4595.095	7115
60325	-2.38	-14.33	5.28	-1111.76	-37.71	4595.099	7115
60330	-1.67	-14.32	5.12	-1114.03	-42.00	4595.105	7115
60335	-2.31	-14.21	4.89	-1118.30	-45.03	4595.108	7115
60340	-2.12	-13.74	5.13	-1115.64	-45.27	4595.115	7115
60345	-2.19	-14.21	5.27	-1113.46	-42.72	4595.119	7115
60350	-2.86	-13.29	5.51	-1114.26	-40.62	4595.126	7115
60355	-2.47	-13.93	5.47	-1111.82	-38.96	4595.129	7115
60360	-2.39	-13.98	5.54	-1112.04	-38.47	4595.134	7115
60365	-2.35	-14.32	5.24	-1112.45	-39.55	4595.139	7115
60370	-3.33	-14.17	5.19	-1112.76	-40.62	4595.146	7115
60375	-2.38	-14.05	5.24	-1113.65	-39.29	4595.148	7115
60380	-1.86	-14.01	5.18	-1114.65	-40.87	4595.155	7115
60385	-2.15	-13.71	5.43	-1113.51	-42.11	4595.160	7115
60390	-2.16	-13.98	5.42	-1111.77	-41.58	4595.164	7115
60395	-2.02	-14.14	5.55	-1110.74	-42.32	4595.169	7115
60400	-2.53	-14.20	5.42	-1112.85	-41.44	4595.174	7115
60405	-2.81	-13.85	5.33	-1114.58	-41.53	4595.179	7115
60410	-2.80	-13.99	5.21	-1113.78	-41.52	4595.184	7115
60415	-2.61	-13.69	5.45	-1112.30	-40.23	4595.188	7115
60420	-2.22	-14.14	5.39	-1111.78	-38.74	4595.194	7115
60425	-3.05	-13.84	5.38	-1113.08	-39.01	4595.199	7115
60430	-2.29	-14.13	5.30	-1112.76	-41.06	4595.204	7115
60435	-2.60	-14.03	5.29	-1113.05	-39.24	4595.209	7115
60440	-1.84	-14.03	5.20	-1114.09	-40.04	4595.213	7115
60445	-2.58	-13.88	5.32	-1113.38	-42.60	4595.218	7115
60450	-2.45	-13.92	5.42	-1112.42	-41.99	4595.224	7115
60455	-1.78	-14.18	5.27	-1112.57	-40.81	4595.229	7115
60460	-2.64	-13.97	5.35	-1113.44	-43.66	4595.233	7115
60465	-2.25	-13.84	5.23	-1115.13	-42.10	4595.240	7115
60470	-2.64	-13.75	5.34	-1112.91	-39.78	4595.243	7115
60475	-2.72	-13.90	5.51	-1111.43	-40.40	4595.249	7115
60480	-2.39	-14.23	5.29	-1111.87	-40.20	4595.253	7115
60485	-2.59	-13.99	5.57	-1111.56	-41.07	4595.260	7115
60490	-2.37	-14.05	5.39	-1111.84	-40.29	4595.264	7115
60495	-2.35	-14.22	5.38	-1112.63	-40.75	4595.270	7115
60500	-2.57	-14.01	5.23	-1114.39	-41.55	4595.273	7115
60505	-2.20	-13.94	5.24	-1113.50	-41.63	4595.279	7115
60510	-2.15	-14.31	5.13	-1116.24	-43.28	4595.284	7115
60515	-1.90	-13.80	5.44	-1114.57	-42.28	4595.291	7115
60520	-2.00	-14.00	5.33	-1114.49	-41.86	4595.294	7115
60525	-2.40	-14.12	5.45	-1112.93	-40.82	4595.299	7115
60530	-2.39	-14.09	5.41	-1114.43	-41.66	4595.304	7115
60535	-2.80	-13.87	5.23	-1116.43	-44.11	4595.310	7115
60540	-2.35	-14.06	5.29	-1115.82	-45.42	4595.313	7115
60545	-1.98	-14.53	5.59	-1117.99	-45.17	4595.319	7115
60550	-2.70	-14.10	5.38	-1122.04	-48.80	4595.325	7115
60555	-2.18	-13.97	5.44	-1121.69	-50.16	4595.330	7115
60560	-2.33	-13.96	5.48	-1121.11	-49.53	4595.334	7115
60565	-2.85	-13.92	5.50	-1120.43	-48.91	4595.339	7115
60570	-2.36	-13.48	5.59	-1118.43	-47.42	4595.344	7115
60575	-2.53	-13.85	5.38	-1113.56	-43.30	4595.350	7115
60580	-1.88	-14.02	5.24	-1114.89	-43.28	4595.354	7115
60585	-2.11	-14.33	5.17	-1115.97	-42.08	4595.358	7115
60590	-2.62	-13.80	5.27	-1116.72	-42.81	4595.364	7115
60595	-2.52	-13.88	5.38	-1114.27	-41.39	4595.368	7115
60600	-2.56	-14.07	5.30	-1114.91	-41.17	4595.375	7115
60605	-2.43	-13.66	5.36	-1114.80	-41.72	4595.378	7115
60610	-2.37	-14.22	5.38	-1113.28	-40.70	4595.383	7115
60615	-2.67	-13.57	5.26	-1114.59	-41.86	4595.388	7115
60620	-2.23	-14.26	5.16	-1114.62	-42.35	4595.394	7115
60625	-2.19	-13.82	5.26	-1115.67	-42.27	4595.399	7115
60630	-2.08	-14.20	5.32	-1114.12	-39.44	4595.406	7115
60635	-2.66	-13.71	5.33	-1114.57	-39.51	4595.409	7115
60640	-2.62	-14.24	5.12	-1114.80	-39.62	4595.414	7115
60645	-2.31	-13.97	5.09	-1116.20	-39.99	4595.418	7115
60650	-1.63	-14.22	5.25	-1114.31	-39.89	4595.425	7115
60655	-2.05	-14.03	5.25	-1115.00	-39.57	4595.429	7115
60660	-1.47	-14.50	5.39	-1114.24	-39.99	4595.436	7115
60665	-2.31	-14.10	5.31	-1114.62	-39.51	4595.438	7115
60670	-2.80	-13.75	5.26	-1116.68	-42.17	4595.444	7115
60675	-2.29	-13.96	5.39	-1114.01	-40.54	4595.450	7115
60680	-2.47	-14.38	5.18	-1117.26	-42.82	4595.456	7115
60685	-2.08	-13.72	5.24	-1116.25	-45.08	4595.459	7115
60690	-2.49	-14.02	5.27	-1115.42	-40.34	4595.464	7115
60695	-2.54	-14.28	5.19	-1116.00	-40.44	4595.468	7115
60700	-2.41	-13.75	5.23	-1116.45	-39.85	4595.475	7115
60705	-2.32	-13.96	5.35	-1113.70	-39.57	4595.480	7115
60710	-2.27	-13.85	5.42	-1114.24	-41.74	4595.483	7115
60715	-3.07	-13.81	5.35	-1113.75	-42.23	4595.490	7115
60720	-2.96	-14.29	5.38	-1113.16	-40.69	4595.494	7115
60725	-2.63	-13.78	5.39	-1113.28	-38.68	4595.499	7115
60730	-2.64	-14.17	5.27	-1113.36	-40.67	4595.503	7115
60735	-2.35	-13.79	5.34	-1112.87	-39.07	4595.509	7115
60740	-2.61	-14.25	5.33	-1112.24	-38.06	4595.514	7115
60745	-2.53	-14.00	5.14	-1114.77	-39.89	4595.519	7115
60750	-2.11	-13.58	5.19	-1115.13	-41.06	4595.523	7115
60755	-2.25	-14.13	5.33	-1112.82	-37.84	4595.529	7115
60760	-2.46	-14.33	5.28	-1113.66	-39.61	4595.534	7115
60765	-1.69	-13.56	5.09	-1115.93	-41.17	4595.539	7115
60770	-2.89	-14.17	5.20	-1114.42	-41.88	4595.543	7115
60775	-2.46	-13.93	5.23	-1114.56	-41.34	4595.549	7115
60780	-2.25	-13.93	5.15	-1115.08	-41.45	4595.553	7115
60785	-2.47	-13.77	5.09	-1116.87	-43.35	4595.560	7115
60790	-2.50	-14.05	5.13	-1115.49	-40.91	4595.563	7115
60795	-2.64	-13.84	5.06	-1116.71	-40.31	4595.570	7115
60800	-2.24	-13.78	5.13	-1115.66	-39.68	4595.574	7115
60805	-2.54	-14.44	5.48	-1116.32	-41.03	4595.578	7115
60810	-1.93	-13.64	5.27	-1118.26	-45.17	4595.583	7115
60815	-1.72	-14.31	5.20	-1114.66	-40.21	4595.590	7115
60820	-2.50	-13.90	5.21	-1114.78	-41.10	4595.593	7115
60825	-2.06	-13.96	5.28	-1113.81	-41.76	4595.600	7115
60830	-2.60	-13.80	5.39	-1114.95	-42.16	4595.604	7115
60835	-2.59	-14.10	5.33	-1113.14	-39.50	4595.609	7115
60840	-2.33	-14.12	5.19	-1114.88	-40.40	4595.614	7115
60845	-1.86	-14.15	5.10	-1115.99	-41.64	4595.621	7115
60850	-2.48	-13.76	5.23	-1116.22	-43.10	4595.624	7115
60855	-2.30	-14.21	5.10	-1114.93	-41.50	4595.629	7115
60860	-2.65	-13.77	5.22	-1114.82	-41.53	4595.633	7115
60865	-2.72	-14.31	5.48	-1115.19	-39.28	4595.641	7115
60870	-1.97	-13.91	5.17	-1116.52	-43.43	4595.644	7115
60875	-1.11	-14.30	5.10	-1117.45	-44.49	4595.650	7115
60880	-2.80	-13.67	5.17	-1117.05	-43.71	4595.654	7115
60885	-2.47	-14.02	5.34	-1113.68	-40.20	4595.659	7115
60890	-2.75	-14.13	5.19	-1115.15	-41.36	4595.664	7115
60895	-2.54	-14.02	5.29	-1114.17	-46.01	4595.671	7115
60900	-2.27	-14.17	5.21	-1114.15	-42.05	4595.674	7115
60905	-1.42	-14.38	5.01	-1116.27	-43.26	4595.679	7115
60910	-2.15	-13.67	5.29	-1115.18	-43.82	4595.684	7115
60915	-2.33	-14.10	5.34	-1113.54	-41.19	4595.689	7115
60920	-1.72	-14.21	5.04	-1117.12	-42.33	4595.694	7115
60925	-2.78	-13.83	5.18	-1117.65	-43.58	4595.699	7115
60930	-2.72	-14.14	5.09	-1116.67	-40.67	4595.704	7115
60935	-2.06	-13.84	5.08	-1117.77	-41.28	4595.708	7115
60940	-2.33	-14.02	5.32	-1115.40	-39.99	4595.715	7115
60945	-1.94	-14.29	5.25	-1115.33	-39.40	4595.718	7115
60950	-2.31	-13.86	5.09	-1119.41	-44.76	4595.725	7115
60955	-2.27	-14.01	5.15	-1118.93	-45.94	4595.729	7115
60960	-2.40	-14.13	5.12	-1118.36	-44.57	4595.734	7115
60965	-2.96	-13.79	5.23	-1117.36	-45.88	4595.738	7115
60970	-3.36	-13.79	5.21	-1116.34	-44.35	4595.745	7115
60975	-2.29	-13.88	5.25	-1114.99	-42.33	4595.749	7115
60980	-1.46	-13.69	5.15	-1117.34	-40.41	4595.756	7115
60985	-2.56	-13.79	5.42	-1115.37	-40.11	4595.758	7115
60990	-2.47	-13.84	5.39	-1113.27	-38.49	4595.765	7115
60995	-2.34	-14.39	5.22	-1115.81	-40.57	4595.770	7115
61000	-2.09	-13.62	5.27	-1116.64	-42.07	4595.775	7115
61005	-2.38	-14.27	5.32	-1114.76	-41.00	4595.779	7115
61010	-2.50	-14.26	5.30	-1117.31	-42.11	4595.785	7115
61015	-2.45	-14.16	5.01	-1119.52	-44.72	4595.789	7115
61020	-2.45	-13.27	5.09	-1119.85	-45.68	4595.794	7115
61025	-2.66	-13.77	5.24	-1117.45	-44.09	4595.799	7115
61030	-2.01	-14.30	5.24	-1116.97	-43.55	4595.804	7115
61035	-2.96	-13.68	5.23	-1117.02	-42.83	4595.809	7115
61040	-2.60	-13.93	5.23	-1116.64	-41.27	4595.814	7115
61045	-2.34	-13.93	5.32	-1115.12	-41.94	4595.819	7115
61050	-2.35	-14.13	5.30	-1115.28	-41.44	4595.824	7115
61055	-2.36	-14.06	5.08	-1118.39	-44.04	4595.829	7115
61060	-2.15	-13.97	5.18	-1117.51	-41.94	4595.833	7115
61065	-2.54	-13.70	5.24	-1117.31	-43.99	4595.839	7115
61070	-2.00	-14.06	5.28	-1116.08	-41.38	4595.844	7115
61075	-2.08	-13.94	5.18	-1117.57	-40.99	4595.849	7115
61080	-2.86	-13.87	5.31	-1116.48	-40.90	4595.854	7115
61085	-2.18	-14.30	5.13	-1116.97	-42.63	4595.860	7115
61090	-2.54	-13.94	5.27	-1117.39	-43.60	4595.863	7115
61095	-2.44	-14.11	5.48	-1112.56	-38.49	4595.871	7115
61100	-2.37	-14.15	5.29	-1113.89	-39.30	4595.874	7115
61105	-2.26	-14.07	5.16	-1116.53	-41.09	4595.879	7115
61110	-2.49	-13.53	5.36	-1115.57	-39.96	4595.883	7115
61115	-1.91	-14.46	5.46	-1111.64	-37.30	4595.891	7115
61120	-2.75	-14.10	5.30	-1114.23	-38.96	4595.895	7115
61125	-2.93	-14.07	5.24	-1114.67	-40.33	4595.899	7115
61130	-2.67	-14.15	5.11	-1115.82	-40.65	4595.904	7115
61135	-2.40	-13.89	5.20	-1113.30	-41.45	4595.910	7115
61140	-2.06	-13.99	5.20	-1114.24	-43.05	4595.914	7115
61145	-2.59	-13.71	5.26	-1114.14	-38.95	4595.920	7115
61150	-2.31	-14.03	5.25	-1113.61	-40.28	4595.924	7115
61155	-2.49	-13.91	5.25	-1114.27	-40.54	4595.929	7115
61160	-1.71	-13.97	5.33	-1113.57	-41.44	4595.934	7115
61165	-2.07	-14.14	5.36	-1113.27	-41.88	4595.939	7115
61170	-2.51	-14.11	5.25	-1115.25	-41.81	4595.944	7115
61175	-2.55	-13.87	5.30	-1115.43	-41.45	4595.949	7115
61180	-2.67	-13.92	5.27	-1115.14	-42.27	4595.956	7115
61185	-1.95	-13.96	5.37	-1114.68	-40.84	4595.959	7115
61190	-2.25	-13.97	5.32	-1115.32	-41.11	4595.963	7115
61195	-2.90	-13.91	5.47	-1113.73	-40.69	4595.970	7115
61200	-2.26	-13.97	5.41	-1113.09	-38.72	4595.975	7115
61205	-1.92	-13.85	5.51	-1113.51	-41.21	4595.979	7115
61210	-2.45	-14.12	5.39	-1112.99	-40.28	4595.983	7115
61215	-2.52	-13.91	5.37	-1113.82	-41.12	4595.988	7115
61220	-3.02	-14.38	5.19	-1114.68	-40.61	4595.995	7115
61225	-1.96	-13.99	5.12	-1117.79	-41.11	4595.999	7115
61230	-2.68	-13.75	5.30	-1115.10	-40.37	4596.005	7115
61235	-2.41	-13.90	5.38	-1113.65	-41.23	4596.008	7115
61240	-2.37	-14.16	5.30	-1113.17	-41.53	4596.014	7115
61245	-2.80	-13.96	5.26	-1113.82	-41.26	4596.019	7115
61250	-2.02	-14.32	5.02	-1116.48	-42.50	4596.025	7115
61255	-2.72	-13.87	5.04	-1117.12	-42.97	4596.028	7115
61260	-2.51	-13.84	5.06	-1117.35	-42.10	4596.035	7115
61265	-2.96	-13.88	5.10	-1117.01	-41.51	4596.039	7115
61270	-2.29	-13.93	5.13	-1114.26	-38.74	4596.044	7115
61275	-1.67	-14.09	5.24	-1113.98	-39.30	4596.047	7115
61280	-2.34	-14.02	5.27	-1114.39	-39.92	4596.056	7115
61285	-2.51	-14.03	5.27	-1114.19	-41.05	4596.059	7115
61290	-2.70	-14.07	5.22	-1114.46	-39.84	4596.064	7115
61295	-2.69	-14.08	5.21	-1114.59	-39.10	4596.068	7115
61300	-2.17	-14.20	5.19	-1114.48	-38.40	4596.076	7115
61305	-2.47	-13.75	5.28	-1114.49	-38.91	4596.079	7115
61310	-2.30	-13.88	5.23	-1114.44	-38.96	4596.085	7115
61315	-2.04	-13.95	5.41	-1113.16	-40.58	4596.090	7115
61320	-2.62	-14.03	5.31	-1113.90	-39.30	4596.095	7115
61325	-2.60	-13.90	5.30	-1114.06	-39.95	4596.099	7115
61330	-2.49	-13.88	5.22	-1114.99	-41.09	4596.104	7115
61335	-2.09	-13.90	5.33	-1113.33	-40.57	4596.109	7115
61340	-2.57	-13.89	5.47	-1113.06	-40.56	4596.114	7115
61345	-2.16	-14.09	5.26	-1113.62	-40.67	4596.119	7115
61350	-2.18	-14.01	5.36	-1113.31	-40.45	4596.124	7115
61355	-2.47	-13.95	5.31	-1114.36	-40.97	4596.129	7115
61360	-2.45	-14.02	5.30	-1113.78	-39.85	4596.134	7115
61365	-2.30	-14.10	5.17	-1115.02	-40.02	4596.139	7115
61370	-2.39	-13.85	5.22	-1116.24	-42.15	4596.144	7115
61375	-2.39	-14.10	5.20	-1114.45	-39.96	4596.148	7115
61380	-2.32	-14.08	5.15	-1116.08	-41.28	4596.153	7115
61385	-2.47	-13.99	5.19	-1116.16	-40.74	4596.160	7115
61390	-2.15	-13.85	5.32	-1114.97	-40.87	4596.163	7115
61395	-2.44	-14.28	5.23	-1114.41	-39.54	4596.170	7115
61400	-2.27	-13.85	5.20	-1115.15	-39.98	4596.173	7115
61405	-2.59	-14.11	5.25	-1114.51	-39.78	4596.179	7115
61410	-2.02	-13.98	5.24	-1115.09	-40.82	4596.184	7115
61415	-2.88	-13.96	5.29	-1114.91	-43.57	4596.190	7115
61420	-2.51	-13.73	5.32	-1114.39	-43.10	4596.194	7115
61425	-2.39	-14.28	5.26	-1112.90	-41.95	4596.200	7115
61430	-2.32	-14.05	5.17	-1115.33	-42.64	4596.204	7115
61435	-2.44	-14.43	5.16	-1111.43	-40.90	4596.211	7115
61440	-1.97	-13.92	5.42	-1113.19	-40.25	4596.214	7115
61445	-2.94	-14.08	5.52	-1111.48	-38.68	4596.220	7115
61450	-2.79	-14.09	5.54	-1110.56	-40.73	4596.224	7115
61455	-2.53	-13.91	5.32	-1114.46	-40.81	4596.229	7115
61460	-2.28	-13.87	5.33	-1113.38	-40.16	4596.233	7115
61465	-2.12	-14.19	5.31	-1113.46	-38.54	4596.241	7115
61470	-2.23	-13.89	5.44	-1113.31	-40.26	4596.244	7115
61475	-1.96	-13.98	5.41	-1113.17	-39.74	4596.250	7115
61480	-2.58	-14.03	5.44	-1113.52	-40.44	4596.254	7115
61485	-3.03	-13.88	5.41	-1114.01	-41.78	4596.259	7115
61490	-2.60	-14.36	5.25	-1114.29	-40.98	4596.264	7115
61495	-2.46	-13.67	5.19	-1116.74	-44.16	4596.269	7115
61500	-2.16	-13.99	5.30	-1114.95	-41.49	4596.274	7115
61505	-2.45	-14.06	5.33	-1115.16	-41.44	4596.279	7115
61510	-2.28	-13.94	5.27	-1115.54	-44.01	4596.285	7115
61515	-2.50	-13.89	5.36	-1114.22	-43.87	4596.289	7115
61520	-2.67	-13.78	5.27	-1115.87	-42.20	4596.295	7115
61525	-2.35	-13.81	5.39	-1114.65	-42.09	4596.298	7115
61530	-2.19	-13.91	5.39	-1114.66	-39.65	4596.305	7115
61535	-2.16	-14.43	5.11	-1116.63	-43.43	4596.309	7115
61540	-2.67	-13.62	5.22	-1118.65	-47.33	4596.313	7115
61545	-2.48	-13.90	5.36	-1114.96	-46.79	4596.318	7115
61550	-2.70	-13.94	5.50	-1113.24	-45.41	4596.326	7115
61555	-2.46	-14.21	5.37	-1113.09	-44.71	4596.328	7115
61560	-2.38	-13.75	5.36	-1115.39	-44.13	4596.335	7115
61565	-2.06	-14.15	5.32	-1114.45	-43.65	4596.338	7115
61570	-1.84	-13.90	5.29	-1115.96	-44.26	4596.344	7115
61575	-2.64	-14.02	5.44	-1114.30	-41.38	4596.349	7115
61580	-2.91	-14.20	5.30	-1115.15	-42.26	4596.355	7115
61585	-2.34	-13.99	5.26	-1115.98	-44.71	4596.358	7115
61590	-2.69	-13.84	5.60	-1112.65	-40.47	4596.365	7115
61595	-2.39	-14.49	5.22	-1114.51	-40.96	4596.368	7115
61600	-2.32	-13.44	5.28	-1117.43	-44.88	4596.375	7115
61605	-2.63	-14.05	5.43	-1113.78	-43.51	4596.379	7115
61610	-1.49	-14.46	5.19	-1114.00	-41.45	4596.386	7115
61615	-2.17	-13.93	5.28	-1116.01	-41.40	4596.389	7115
61620	-2.53	-14.09	5.36	-1113.65	-40.50	4596.394	7115
61625	-2.52	-14.10	5.31	-1114.77	-41.56	4596.398	7115
61630	-2.33	-13.81	5.55	-1113.79	-40.62	4596.406	7115
61635	-2.14	-14.03	5.50	-1113.14	-40.72	4596.410	7115
61640	-2.26	-13.92	5.58	-1112.12	-40.82	4596.414	7115
61645	-2.74	-14.12	5.40	-1113.47	-40.61	4596.419	7115
61650	-2.42	-14.07	5.35	-1114.18	-42.13	4596.424	7115
61655	-1.97	-14.28	5.13	-1116.88	-45.74	4596.429	7115
61660	-2.45	-13.93	5.28	-1114.79	-45.59	4596.436	7115
61665	-2.32	-13.90	5.47	-1114.34	-43.93	4596.438	7115
61670	-2.48	-13.91	5.45	-1113.94	-42.96	4596.443	7115
61675	-2.42	-13.95	5.44	-1114.16	-42.40	4596.450	7115
61680	-2.82	-14.14	5.29	-1115.46	-41.00	4596.454	7115
61685	-2.69	-14.12	5.12	-1115.05	-40.61	4596.459	7115
61690	-2.07	-14.00	5.13	-1116.45	-41.79	4596.463	7115
61695	-2.32	-13.87	5.35	-1113.97	-41.10	4596.470	7115
61700	-2.12	-14.19	5.24	-1114.77	-41.38	4596.473	7115
61705	-1.90	-13.83	5.40	-1113.84	-41.94	4596.479	7115
61710	-1.98	-14.38	5.35	-1113.59	-41.44	4596.483	7115
61715	-2.25	-14.03	5.45	-1113.98	-40.25	4596.490	7115
61720	-2.71	-14.16	5.38	-1114.86	-39.85	4596.493	7115
61725	-2.86	-13.75	5.32	-1115.72	-40.17	4596.499	7115
61730	-2.09	-14.29	5.27	-1114.25	-38.79	4596.503	7115
61735	-2.20	-14.02	5.24	-1114.54	-39.33	4596.510	7115
61740	-2.47	-14.22	5.10	-1115.40	-40.42	4596.514	7115
61745	-2.48	-14.24	5.26	-1113.96	-40.94	4596.521	7115
61750	-2.30	-14.02	5.25	-1115.03	-40.71	4596.523	7115
61755	-2.42	-13.76	5.50	-1113.56	-42.79	4596.529	7115
61760	-2.51	-14.09	5.50	-1113.20	-41.15	4596.534	7115
61765	-2.72	-13.55	5.33	-1116.80	-44.76	4596.541	7115
61770	-2.46	-13.91	5.26	-1115.08	-43.71	4596.544	7115
61775	-3.07	-13.64	5.57	-1113.95	-39.80	4596.551	7115
61780	-2.76	-14.13	5.33	-1113.68	-39.12	4596.554	7115
61785	-2.48	-14.56	5.58	-1113.61	-41.22	4596.560	7115
61790	-2.56	-13.79	5.15	-1119.13	-46.47	4596.563	7115
61795	-2.23	-13.70	5.36	-1114.22	-42.54	4596.569	7115
61800	-2.35	-13.95	5.46	-1112.43	-39.74	4596.574	7115
61805	-2.36	-14.17	5.28	-1113.36	-40.54	4596.579	7115
61810	-2.24	-13.79	5.53	-1113.78	-39.07	4596.584	7115
61815	-1.96	-14.99	5.46	-1118.05	-42.39	4596.589	7115
61820	-2.60	-13.71	5.37	-1124.17	-47.64	4596.593	7115
61825	-3.51	-13.72	5.54	-1120.92	-49.73	4596.601	7115
61830	-2.22	-14.25	5.33	-1122.01	-49.46	4596.604	7115
61835	-2.20	-13.81	5.33	-1123.11	-47.48	4596.608	7115
61840	-2.44	-14.06	5.29	-1121.98	-48.08	4596.614	7115
61845	-2.73	-13.91	5.21	-1123.42	-48.79	4596.619	7115
61850	-2.47	-13.37	5.23	-1118.28	-47.96	4596.625	7115
61855	-2.08	-14.30	5.18	-1118.17	-41.45	4596.631	7115
61860	-2.27	-13.86	5.15	-1118.07	-42.19	4596.633	7115
61865	-2.39	-13.85	5.30	-1116.64	-41.51	4596.638	7115
61870	-2.35	-14.01	5.18	-1117.97	-43.10	4596.645	7115
61875	-2.97	-13.91	5.24	-1116.83	-42.05	4596.648	7115
61880	-2.25	-13.90	5.54	-1113.94	-40.53	4596.655	7115
61885	-2.65	-14.23	5.48	-1113.50	-39.73	4596.659	7115
61890	-2.07	-14.00	5.26	-1116.35	-43.27	4596.664	7115
61895	-1.92	-13.93	5.39	-1115.91	-43.49	4596.668	7115
61900	-3.04	-14.24	5.32	-1114.09	-42.86	4596.675	7115
61905	-2.49	-14.01	5.47	-1115.36	-42.51	4596.679	7115
61910	-2.55	-13.76	5.09	-1118.59	-45.04	4596.686	7115
61915	-2.81	-13.52	5.31	-1116.12	-42.62	4596.688	7115
61920	-2.15	-14.32	5.31	-1114.93	-40.44	4596.694	7115
61925	-2.49	-13.56	5.42	-1115.26	-42.22	4596.699	7115
61930	-2.73	-14.38	5.34	-1111.99	-42.63	4596.706	7115
61935	-2.45	-14.06	5.31	-1114.56	-41.17	4596.709	7115
61940	-2.03	-14.11	5.31	-1113.96	-40.72	4596.714	7115
61945	-2.35	-14.05	5.24	-1115.51	-40.90	4596.718	7115
61950	-2.31	-13.81	5.29	-1115.20	-41.61	4596.726	7115
61955	-2.55	-13.70	5.58	-1113.05	-41.55	4596.729	7115
61960	-2.92	-14.68	5.07	-1115.87	-43.30	4596.736	7115
61965	-2.67	-13.68	5.17	-1117.61	-44.42	4596.739	7115
61970	-2.57	-13.78	5.21	-1115.86	-42.87	4596.745	7115
61975	-2.16	-13.93	5.24	-1114.83	-41.86	4596.749	7115
61980	-2.58	-14.09	5.27	-1114.31	-41.71	4596.756	7115
61985	-2.19	-14.12	5.18	-1115.27	-42.27	4596.758	7115
61990	-2.54	-14.44	5.20	-1117.50	-43.63	4596.764	7115
61995	-2.72	-14.06	5.31	-1121.56	-47.31	4596.769	7115
62000	-2.68	-13.97	5.25	-1120.29	-47.86	4596.773	7115
62005	-2.24	-14.09	5.21	-1121.49	-47.33	4596.779	7115
62010	-3.06	-14.22	5.32	-1121.21	-48.34	4596.784	7115
62015	-2.42	-13.01	5.08	-1120.76	-47.97	4596.789	7115
62020	-2.10	-13.78	5.20	-1115.49	-43.02	4596.794	7115
62025	-2.56	-13.89	5.23	-1114.73	-41.94	4596.799	7115
62030	-2.24	-13.87	5.37	-1113.19	-40.50	4596.804	7115
62035	-2.09	-14.27	5.27	-1111.83	-39.46	4596.811	7115
62040	-2.15	-13.93	5.31	-1112.94	-40.02	4596.813	7115
62045	-2.24	-14.44	4.99	-1116.50	-41.57	4596.819	7115
62050	-2.38	-13.58	5.08	-1118.35	-43.93	4596.823	7115
62055	-2.61	-14.01	5.09	-1115.50	-42.15	4596.828	7115
62060	-2.31	-13.74	5.30	-1114.90	-41.65	4596.833	7115
62065	-2.30	-14.20	5.36	-1111.92	-39.37	4596.839	7115
62070	-2.50	-14.11	5.21	-1114.20	-40.13	4596.843	7115
62075	-2.39	-14.10	5.10	-1115.26	-40.53	4596.850	7115
62080	-1.57	-13.97	5.12	-1115.19	-41.19	4596.854	7115
62085	-2.49	-13.85	5.19	-1114.60	-40.77	4596.859	7115
62090	-2.30	-14.00	5.27	-1114.51	-40.62	4596.864	7115
62095	-0.22	-14.74	5.10	-1115.11	-40.90	4596.871	7115
62100	-2.58	-13.74	5.27	-1116.60	-42.10	4596.874	7115
62105	-2.41	-14.09	5.27	-1114.78	-41.54	4596.879	7115
62110	-2.39	-13.99	5.23	-1115.37	-42.23	4596.883	7115
62115	-2.37	-13.98	5.33	-1113.78	-41.78	4596.891	7115
62120	-2.46	-14.22	5.16	-1115.94	-42.82	4596.894	7115
62125	-1.33	-13.91	5.36	-1116.78	-43.92	4596.901	7115
62130	-2.74	-13.93	5.28	-1115.13	-42.73	4596.904	7115
62135	-2.50	-13.76	5.30	-1114.25	-41.73	4596.910	7115
62140	-2.55	-14.06	5.34	-1113.97	-41.39	4596.914	7115
62145	-2.47	-13.96	5.31	-1113.64	-42.46	4596.919	7115
62150	-2.59	-13.75	5.46	-1112.97	-41.50	4596.925	7115
62155	-3.59	-13.83	5.28	-1114.63	-42.29	4596.931	7115
62160	-2.09	-13.93	5.22	-1115.08	-42.99	4596.934	7115
62165	-2.47	-13.93	5.47	-1111.57	-41.50	4596.939	7115
62170	-2.18	-14.02	5.36	-1112.54	-40.91	4596.944	7115
62175	-2.17	-14.26	5.39	-1113.38	-41.31	4596.949	7115
62180	-2.67	-14.10	5.27	-1115.49	-42.80	4596.954	7115
62185	-2.71	-13.74	5.25	-1116.92	-44.89	4596.958	7115
62190	-2.71	-13.94	5.29	-1113.80	-43.76	4596.965	7115
62195	-1.96	-14.05	5.30	-1114.60	-42.74	4596.969	7115
62200	-1.91	-13.82	5.30	-1115.42	-42.75	4596.975	7115
62205	-1.97	-14.02	5.39	-1114.40	-42.00	4596.979	7115
62210	-2.51	-14.00	5.41	-1113.69	-41.83	4596.983	7115
62215	-2.69	-14.23	5.31	-1114.11	-41.67	4596.989	7115
62220	-2.18	-14.83	5.50	-1115.06	-42.98	4596.996	7115
62225	-2.45	-14.53	5.46	-1119.12	-46.19	4596.999	7115
62230	-2.45	-14.27	5.20	-1123.62	-51.49	4597.005	7115
62235	-2.44	-13.70	5.32	-1123.66	-50.69	4597.008	7115
62240	-2.82	-14.09	5.27	-1121.73	-49.99	4597.015	7115
62245	-2.30	-13.24	4.93	-1120.70	-48.85	4597.020	7115
62250	-1.96	-13.84	5.25	-1114.68	-43.52	4597.025	7115
62255	-2.36	-14.22	5.23	-1115.13	-41.92	4597.029	7115
62260	-2.35	-13.67	5.36	-1115.90	-43.24	4597.035	7115
62265	-2.57	-13.87	5.29	-1114.79	-43.15	4597.039	7115
62270	-2.52	-13.72	5.46	-1113.27	-42.09	4597.045	7115
62275	-2.99	-14.16	5.47	-1111.45	-40.70	4597.048	7115
62280	-2.12	-13.85	5.14	-1115.53	-42.48	4597.056	7115
62285	-2.59	-13.86	5.31	-1114.75	-42.68	4597.059	7115
62290	-2.45	-14.09	5.18	-1114.97	-43.93	4597.066	7115
62295	-2.36	-13.87	5.26	-1114.01	-42.57	4597.069	7115
62300	-2.97	-14.00	5.23	-1113.17	-41.37	4597.074	7115
62305	-1.91	-13.92	5.19	-1113.86	-42.10	4597.079	7115
62310	-2.70	-13.93	5.36	-1112.09	-41.11	4597.084	7115
62315	-1.81	-14.00	5.37	-1112.43	-41.19	4597.089	7115
62320	-2.18	-14.17	5.24	-1113.80	-41.61	4597.094	7115
62325	-2.48	-14.19	5.11	-1115.35	-42.51	4597.099	7115
62330	-1.79	-13.96	5.07	-1116.65	-43.86	4597.103	7115
62335	-2.70	-14.16	5.11	-1116.04	-44.23	4597.108	7115
62340	-2.55	-13.82	5.18	-1115.78	-44.11	4597.114	7115
62345	-3.08	-13.81	5.39	-1113.36	-42.65	4597.120	7115
62350	-2.40	-13.97	5.34	-1111.73	-40.82	4597.124	7115
62355	-2.62	-14.08	5.38	-1113.21	-41.17	4597.128	7115
62360	-2.07	-14.31	5.20	-1113.32	-41.07	4597.133	7115
62365	-2.64	-13.65	5.41	-1113.38	-41.90	4597.141	7115
62370	-2.06	-14.12	5.29	-1111.85	-41.09	4597.144	7115
62375	-2.18	-13.79	5.10	-1116.20	-43.63	4597.150	7115
62380	-2.89	-13.70	5.25	-1114.92	-43.49	4597.153	7115
62385	-2.53	-13.93	5.41	-1113.47	-42.23	4597.160	7115
62390	-2.10	-13.92	5.41	-1112.27	-41.29	4597.164	7115
62395	-2.73	-13.79	5.34	-1113.46	-41.45	4597.170	7115
62400	-2.49	-14.16	5.24	-1113.01	-41.34	4597.174	7115
62405	-2.18	-13.87	5.33	-1114.87	-43.24	4597.179	7115
62410	-2.41	-13.93	5.42	-1113.57	-42.42	4597.184	7115
62415	-3.03	-13.83	5.37	-1115.38	-43.11	4597.190	7115
62420	-2.43	-13.62	5.56	-1112.12	-41.61	4597.194	7115
62425	-3.16	-13.87	5.66	-1111.46	-42.68	4597.201	7115
62430	-2.06	-14.29	5.32	-1113.90	-42.40	4597.203	7115
62435	-2.39	-13.70	5.45	-1114.40	-43.16	4597.209	7115
62440	-2.21	-14.21	5.42	-1112.02	-40.92	4597.215	7115
62445	-3.04	-13.88	5.16	-1116.88	-43.59	4597.221	7115
62450	-2.65	-13.88	5.20	-1115.87	-43.88	4597.224	7115
62455	-1.97	-13.86	5.26	-1115.18	-43.25	4597.229	7115
62460	-2.51	-13.98	5.36	-1114.28	-42.27	4597.233	7115
62465	-2.18	-14.06	5.37	-1114.65	-42.53	4597.239	7115
62470	-2.51	-13.98	5.38	-1114.07	-42.32	4597.244	7115
62475	-1.84	-13.93	5.37	-1115.23	-42.70	4597.251	7115
62480	-2.44	-14.32	5.13	-1116.53	-42.77	4597.253	7115
62485	-2.42	-13.70	5.13	-1118.41	-44.68	4597.259	7115
62490	-2.35	-13.93	5.42	-1113.98	-41.50	4597.264	7115
62495	-3.27	-13.95	5.55	-1112.31	-40.30	4597.269	7115
62500	-2.32	-13.90	5.28	-1114.47	-41.44	4597.275	7115
62505	-2.78	-14.20	5.18	-1114.73	-42.16	4597.279	7115
62510	-2.09	-13.91	5.12	-1116.06	-43.66	4597.285	7115
62515	-1.80	-13.93	5.23	-1115.64	-42.28	4597.289	7115
62520	-2.80	-13.85	5.38	-1113.37	-41.77	4597.294	7115
62525	-2.80	-14.09	5.25	-1113.41	-41.26	4597.298	7115
62530	-1.97	-14.34	5.32	-1112.44	-41.03	4597.306	7115
62535	-2.44	-14.28	5.21	-1114.26	-42.33	4597.308	7115
62540	-2.02	-13.88	5.20	-1115.02	-43.54	4597.313	7115
62545	-2.75	-14.35	5.07	-1115.67	-43.63	4597.319	7115
62550	-2.24	-13.79	5.11	-1115.76	-43.04	4597.325	7115
62555	-2.43	-14.00	5.23	-1115.02	-42.48	4597.328	7115
62560	-2.22	-13.94	5.11	-1112.30	-42.60	4597.335	7115
62565	-2.28	-13.97	5.26	-1112.87	-41.05	4597.339	7115
62570	-2.73	-14.23	5.32	-1111.86	-40.49	4597.344	7115
[truncated: 52,827 more rows]
