# Supplementary material for: Structural characterization of the saxitoxin-targeting APTSTX1 aptamer using optical tweezers and molecular dynamics simulations
Source: PLoS One. 2019 Nov 7;14(11):e0222468. doi: 10.1371/journal.pone.0222468 (PMC6837747; doi:10.1371/journal.pone.0222468)
Supplement: S1 File — Data repository, aptamer control condition and aptamer under SXT. (ZIP) [file pone.0222468.s005.zip › Data/Data/August/080815/2dnCOM.txt]

Instrument name = Christians toy
*****Calibration values *****
TrapA Temperature Fudge	-0.400000
TrapB Temperature Fudge	-1.550000
TrapA Force Sensitivity	0.025700	0.026000	0.032000
TrapB Force Sensitivity	0.026200	0.027400	0.032000
TrapA Lever Sensitivity	15000.000000	14500.000000	0.000000
TrapB Lever Sensitivity	15200.000000	14500.000000	0.000000
Motor Threshold	20	20	20
*****Initial Preference Settings*****
ForceRateDiv	1
ForceGain	32
PosRateDivA	3
PosRateDivB	3
PositionGainA	32
PositionGainB	32
GotoSpeedX	10
GotoSpeedY	10
GotoSpeedZ	5
MaxDataFileSize	10000000
HopDistance	2
*CycleCount/n____	1
*A_PsdX__________	0
*A_PsdY__________	0
*A_PsdSum________	0
*A_Iris__________	0
*A_LeverX________	0
*A_LeverY________	0
*A_LeverSum______	0
*B_PsdX__________	0
*B_PsdY__________	0
*B_PsdSum________	0
*B_Iris__________	0
*B_LeverX________	0
*B_LeverY________	0
*B_LeverSum______	0
*A_Temperature___	0
*B_Temperature___	0
*X_force_________	1
*Y_force_________	1
*Z_force_________	1
*Tension_________	0
*A_dist-X________	0
*A_dist-Y________	1
*B_dist-X________	0
*B_dist-Y________	1
*Motor_X_________	0
*Motor_Y_________	0
*Motor_Z_________	0
*MotorVel_X______	0
*MotorVel_Y______	0
*MotorVel_Z______	0
*A_trapPIC_Err___	0
*B_trapPIC_Err___	0
*comPIC_Err______	0
*A_CycleCount____	0
*B_CycleCount____	0
*Motor_CycleCount	0
*time(sec)_______	1
*Status__________	1
*Null____________	0
samples/line_HI	400
samples/line_LO	20
goto0	8388608	8388608	8388608
goto1	8411736	8394822	8402837
goto2	8450028	8417272	8403086
goto3	8447226	8363526	8403898
goto4	8422772	8353948	8399333
goto5	8388608	8388608	8388608
goto6	8388608	8388608	8388608
goto7	8388608	8388608	8388608
goto8	8388608	8388608	8388608
goto9	8388608	8388608	8388608
yourXYZint	123	456	789
MaxForceP1	50.000000
MinForceP1	0.000000
PullRateP1	100.000000
refoldTime1	0.000000
unfoldTime1	0.000000
MaxForceP2	75.000000
MinForceP2	2.000000
PullRateP2	1000.000000
refoldTime2	0.000000
unfoldTime2	0.000000
MaxForceP3	10.000000
MinForceP3	-10.000000
PullRateP3	1.000000
refoldTime3	2.000000
unfoldTime3	2.000000
constForce1	18.000000
constForce2	20.000000
yourFloat	1.234000
yourXYZfloat	1.000000	2.000000	3.000000
*****End Initial Preference Settings*****

Zero-Force Offsets (pN)  -0.681950	-0.617994	-71.535385
0	trapA_Empty_PSD_Sum = 20902
        trapB_Empty_PSD_Sum = 21942
        trapA_Empty_Iris = 19054
        trapB_Empty_Iris = 21366
        trapA_Full_PSD_Sum = 20862
        trapB_Full_PSD_Sum = 21683
        trapA_Full_Iris = 18793
        trapB_Full_Iris = 21026
5870	tempA = 20.917	tempB = 21.345
15910	tempA = 20.939	tempB = 21.356
25960	tempA = 20.933	tempB = 21.364
35980	tempA = 20.921	tempB = 21.369
46030	tempA = 20.943	tempB = 21.363
55500	Start Constant-Force1 = 14.000000
56045	tempA = 20.964	tempB = 21.363
65045	Stop All Protocols, go to manual mode
66100	tempA = 20.953	tempB = 21.366
66380	Start Constant-Force1 = 13.000000
76145	tempA = 20.951	tempB = 21.368
86150	tempA = 20.955	tempB = 21.372
96210	tempA = 20.965	tempB = 21.386
106215	tempA = 20.971	tempB = 21.374
116265	tempA = 20.982	tempB = 21.379
126310	tempA = 20.977	tempB = 21.386
136320	tempA = 20.965	tempB = 21.384
146375	tempA = 20.986	tempB = 21.407
156430	tempA = 20.976	tempB = 21.391
166435	tempA = 20.979	tempB = 21.401
176490	tempA = 20.992	tempB = 21.398
186510	tempA = 20.989	tempB = 21.403
196560	tempA = 21.002	tempB = 21.404
206610	tempA = 20.993	tempB = 21.423
216620	tempA = 20.990	tempB = 21.432
226670	tempA = 20.997	tempB = 21.417
236675	tempA = 21.003	tempB = 21.427
239220	Stop All Protocols, go to manual mode
239985	Start Constant-Force1 = 12.000000
246730	tempA = 21.012	tempB = 21.435
256780	tempA = 21.026	tempB = 21.411
266795	tempA = 21.005	tempB = 21.409
276875	tempA = 21.025	tempB = 21.424
279135	Stop All Protocols, go to manual mode
280220	Start Constant-Force1 = 13.000000
286940	tempA = 21.015	tempB = 21.440
289925	Stop All Protocols, go to manual mode
290470	Start Constant-Force1 = 12.500000
296950	tempA = 21.036	tempB = 21.436
307000	tempA = 21.018	tempB = 21.439
315650	Stop All Protocols, go to manual mode
317015	tempA = 21.031	tempB = 21.433
327065	tempA = 21.028	tempB = 21.444
337115	tempA = 21.047	tempB = 21.452
347120	tempA = 21.024	tempB = 21.439
357170	tempA = 21.040	tempB = 21.445
367180	tempA = 21.051	tempB = 21.453
377245	tempA = 21.043	tempB = 21.448
387290	tempA = 21.060	tempB = 21.462
397310	tempA = 21.060	tempB = 21.466
407355	tempA = 21.051	tempB = 21.448
417375	tempA = 21.051	tempB = 21.455
427420	tempA = 21.060	tempB = 21.463
437470	tempA = 21.054	tempB = 21.481
447480	tempA = 21.058	tempB = 21.474
457525	tempA = 21.075	tempB = 21.476
467580	tempA = 21.068	tempB = 21.483
477595	tempA = 21.067	tempB = 21.489
487640	tempA = 21.077	tempB = 21.489
497645	tempA = 21.064	tempB = 21.486
507705	tempA = 21.074	tempB = 21.488
517755	tempA = 21.072	tempB = 21.495
527770	tempA = 21.084	tempB = 21.493
537820	tempA = 21.092	tempB = 21.485
547835	tempA = 21.082	tempB = 21.498
557890	tempA = 21.084	tempB = 21.498
567940	tempA = 21.083	tempB = 21.491
577955	tempA = 21.083	tempB = 21.496
588005	tempA = 21.086	tempB = 21.491
598050	tempA = 21.087	tempB = 21.502
598700	End Write
