# Supplementary material for: Structural characterization of the saxitoxin-targeting APTSTX1 aptamer using optical tweezers and molecular dynamics simulations
Source: PLoS One. 2019 Nov 7;14(11):e0222468. doi: 10.1371/journal.pone.0222468 (PMC6837747; doi:10.1371/journal.pone.0222468)
Supplement: S1 File — Data repository, aptamer control condition and aptamer under SXT. (ZIP) [file pone.0222468.s005.zip › Data/Data/August/080815/3bnbA.txt]

#Begin Write:
CycleCount/n	X_force	Y_force	Z_force	A_dist-Y	B_dist-Y	time(sec)	Status
#Skipped
#Skipped
#Skipped
#Skipped
#Skipped
#Skipped
#Skipped
#Skipped
#Skipped
#Skipped
#Skipped
#Skipped
#Skipped
1400	-3.83	-15.05	1.75	-134.99	873.25	12600.875	7115
1500	-3.99	-15.03	1.95	-133.65	873.50	12600.985	7115
1600	-3.95	-15.00	1.62	-137.65	871.09	12601.094	7115
1700	-3.93	-14.99	1.77	-138.62	869.20	12601.187	7115
1800	-3.20	-15.13	1.83	-136.32	871.75	12601.296	7115
1900	-3.58	-15.14	1.69	-135.59	873.20	12601.394	7115
2000	-4.22	-14.97	1.90	-134.78	872.50	12601.497	7115
2100	-3.86	-15.13	1.82	-134.43	873.84	12601.578	7115
2200	-3.90	-15.07	1.74	-133.74	874.52	12601.687	7115
2300	-3.91	-15.04	2.00	-131.73	876.36	12601.795	7115
2400	-3.72	-15.09	2.11	-130.61	875.78	12601.896	7115
2500	-3.59	-15.04	1.99	-130.68	876.08	12601.990	7115
2600	-4.16	-15.01	2.03	-130.24	876.65	12602.095	7115
2700	-4.01	-14.99	1.74	-131.88	877.23	12602.188	7115
2800	-4.15	-14.94	1.79	-134.65	872.00	12602.286	7115
2900	-4.05	-15.00	1.92	-132.59	876.29	12602.375	7115
3000	-3.80	-15.06	1.84	-130.08	878.36	12602.494	7115
3100	-3.98	-15.00	2.05	-133.82	872.87	12602.596	7115
3200	-3.92	-15.00	1.87	-131.06	876.89	12602.688	7115
3300	-3.98	-14.99	1.78	-133.31	874.35	12602.791	7115
3400	-3.86	-15.08	2.16	-128.55	877.75	12602.876	7115
3500	-3.89	-15.04	2.00	-129.41	877.85	12602.985	7115
3600	-3.86	-14.97	1.67	-134.68	874.86	12603.085	7115
3700	-4.08	-14.93	1.88	-131.50	875.11	12603.188	7115
3800	-3.94	-15.03	1.83	-134.46	871.96	12603.287	7115
3900	-4.28	-14.89	1.76	-137.01	871.49	12603.392	7115
4000	-4.11	-15.10	1.81	-134.70	873.20	12603.495	7115
4100	-4.00	-14.96	1.81	-138.14	870.72	12603.592	7115
4200	-4.07	-14.94	1.85	-135.76	873.64	12603.688	7115
4300	-3.95	-14.95	1.87	-131.20	877.92	12603.791	7115
4400	-4.00	-15.03	2.00	-134.08	874.76	12603.879	7115
4500	-3.89	-15.13	1.71	-133.63	875.42	12603.993	7115
4600	-4.04	-15.05	1.89	-133.10	875.54	12604.085	7115
4700	-3.97	-15.08	1.88	-132.77	876.22	12604.187	7115
4800	-3.84	-15.04	1.65	-131.04	878.18	12604.288	7115
4900	-4.06	-14.99	1.85	-134.58	874.73	12604.385	7115
5000	-3.95	-15.03	1.84	-132.22	874.05	12604.493	7115
5100	-3.88	-15.02	1.95	-134.62	873.08	12604.591	7115
5200	-3.95	-15.12	1.61	109.38	1117.32	12604.684	7115
5300	-4.08	-15.09	1.46	107.83	1113.99	12604.789	7115
5400	-3.96	-14.98	1.54	109.89	1114.88	12604.876	7115
5500	-0.54	-0.46	-0.16	3650.64	4470.88	12604.985	7115
5600	0.02	1.16	-1.86	7456.24	8184.28	12605.095	7115
5700	0.35	1.46	-1.98	7568.92	8294.03	12605.187	7115
5800	0.52	1.61	-2.17	7618.35	8341.77	12605.291	7115
5900	0.68	1.84	-2.29	7648.95	8370.42	12605.395	7115
6000	0.36	1.77	-2.46	7669.74	8390.81	12605.492	7115
6100	0.35	1.73	-2.25	7685.67	8402.13	12605.580	7115
6200	0.52	1.61	-2.51	7699.54	8418.87	12605.685	7115
6300	0.57	1.61	-2.52	7711.61	8430.61	12605.790	7115
6400	0.33	1.53	-2.72	7721.35	8432.95	12605.875	7115
6500	0.56	1.56	-2.31	7730.66	8445.34	12605.989	7115
6600	0.38	1.62	-2.40	7738.21	8453.48	12606.071	7115
6700	0.49	1.57	-2.47	7745.96	8459.73	12606.183	7115
6800	0.54	1.68	-2.20	7752.86	8465.88	12606.293	7115
6900	0.56	1.39	-2.34	7759.02	8473.07	12606.375	7115
7000	0.38	1.66	-2.41	7764.11	8477.12	12606.485	7115
7100	0.44	1.36	-2.32	7769.72	8481.50	12606.589	7115
7200	0.56	1.78	-2.40	7774.82	8484.66	12606.687	7115
7300	0.52	1.65	-2.29	7778.76	8491.15	12606.750	7115
7400	0.53	1.51	-2.51	7783.46	8494.37	12606.875	7115
7500	0.39	1.72	-2.43	7788.27	8497.01	12606.993	7115
7600	0.45	1.59	-2.34	7791.84	8498.83	12607.079	7115
7700	0.32	1.66	-2.50	7795.58	8506.97	12607.184	7115
7800	0.47	1.51	-2.41	7799.12	8506.75	12607.293	7115
7900	0.32	1.52	-2.33	7802.60	8510.78	12607.375	7115
8000	0.30	1.57	-2.30	7805.66	8513.94	12607.485	7115
8100	0.27	1.61	-2.46	7808.94	8518.28	12607.588	7115
8200	0.48	1.70	-2.33	7811.95	8519.61	12607.687	7115
8300	-0.30	1.61	-2.25	7815.05	8523.18	12607.794	7115
8400	0.43	1.58	-2.57	7817.57	8524.06	12607.875	7115
8500	0.43	1.45	-2.48	7820.67	8527.91	12607.993	7115
8600	0.58	1.86	-2.54	7823.57	8531.09	12608.093	7115
8700	0.34	1.52	-2.32	7825.87	8536.81	12608.184	7115
8800	0.30	1.53	-2.43	7828.28	8537.16	12608.274	7115
8900	0.40	1.25	-2.45	7830.75	8543.84	12608.396	7115
9000	0.59	1.40	-2.23	7832.69	8541.60	12608.496	7115
9100	0.42	1.39	-2.35	7835.17	8544.71	12608.595	7115
9200	0.30	1.60	-2.37	7837.23	8547.66	12608.687	7115
9300	0.42	1.72	-2.40	7839.31	8549.09	12608.789	7115
9400	0.34	1.58	-2.39	7841.28	8551.23	12608.875	7115
9500	0.28	1.77	-2.47	7843.42	8553.58	12608.993	7115
9600	0.16	2.19	-2.35	7845.12	8559.59	12609.096	7115
9700	0.34	1.67	-2.45	7847.17	8558.08	12609.184	7115
9800	0.01	1.58	-2.54	7850.08	8559.68	12609.296	7115
9900	0.36	1.54	-2.24	7851.02	8559.94	12609.375	7115
10000	0.44	1.47	-2.57	7852.58	8562.39	12609.494	7115
10100	0.20	1.42	-2.53	7854.37	8566.26	12609.593	7115
10200	0.45	1.39	-2.42	7856.02	8564.42	12609.684	7115
10300	0.39	1.62	-2.46	7857.67	8567.04	12609.794	7115
10400	0.60	1.35	-2.35	7859.27	8565.77	12609.876	7115
10500	0.34	1.50	-2.69	7861.01	8570.90	12609.985	7115
10600	0.24	1.64	-2.52	7862.94	8572.70	12610.077	7115
10700	0.37	1.50	-2.44	7864.21	8571.11	12610.187	7115
10800	0.35	1.64	-2.41	7865.51	8578.16	12610.293	7115
10900	0.43	1.64	-2.47	7867.11	8578.71	12610.375	7115
11000	0.39	1.18	-2.69	7868.77	8578.15	12610.496	7115
11100	0.36	1.46	-2.51	7869.78	8577.70	12610.571	7115
11200	0.30	1.55	-2.49	7871.16	8579.56	12610.685	7115
11300	0.53	2.47	-2.57	7872.68	8584.31	12610.796	7115
11400	0.25	1.79	-2.59	7873.80	8585.18	12610.875	7115
11500	0.31	1.52	-2.35	7875.38	8582.89	12610.984	7115
11600	0.20	1.70	-2.45	7876.30	8584.59	12611.091	7115
11700	0.36	1.51	-2.65	7877.66	8588.30	12611.188	7115
11800	-1.06	0.44	-2.85	7884.20	8590.81	12611.296	7115
11900	0.42	1.60	-2.66	7880.72	8595.96	12611.391	7115
12000	0.32	1.55	-2.52	7881.63	8592.36	12611.489	7115
12100	0.39	1.52	-2.67	7882.77	8593.77	12611.572	7115
12200	0.25	1.62	-2.68	7883.69	8592.70	12611.687	7115
12300	0.28	1.51	-2.62	7885.04	8594.53	12611.788	7115
12400	0.35	1.54	-2.48	7886.07	8594.78	12611.875	7115
12500	0.31	1.61	-2.53	7887.31	8595.67	12611.990	7115
12600	0.47	1.60	-2.69	7888.08	8596.65	12612.080	7115
12700	0.20	1.60	-2.64	7889.16	8598.11	12612.171	7115
12800	0.24	1.68	-2.92	7890.44	8598.12	12612.294	7115
12900	0.36	1.68	-2.37	7891.50	8598.88	12612.396	7115
13000	0.43	1.49	-2.80	7892.35	8601.89	12612.485	7115
13100	0.06	1.85	-2.56	7893.81	8604.62	12612.594	7115
13200	-0.22	1.95	-2.90	7894.98	8605.66	12612.696	7115
13300	0.52	1.58	-2.64	7895.60	8606.86	12612.785	7115
13400	0.59	1.65	-2.55	7896.67	8606.95	12612.883	7115
13500	0.23	1.46	-2.68	7897.79	8605.28	12612.996	7115
13600	0.49	1.51	-2.71	7898.57	8610.32	12613.072	7115
13700	0.53	1.54	-2.62	7899.73	8611.39	12613.184	7115
13800	0.54	1.75	-2.62	7900.86	8611.05	12613.296	7115
13900	0.56	1.64	-2.43	7901.57	8612.14	12613.375	7115
14000	0.61	1.53	-2.62	7902.30	8612.87	12613.487	7115
14100	0.73	1.45	-2.62	7903.47	8614.51	12613.594	7115
14200	0.25	1.57	-2.74	7904.29	8614.54	12613.688	7115
14300	0.29	1.98	-2.69	7905.34	8618.23	12613.793	7115
14400	0.35	1.87	-2.62	7906.32	8617.79	12613.895	7115
14500	0.36	1.61	-2.76	7907.31	8613.99	12613.985	7115
14600	0.31	1.53	-3.01	7908.06	8616.61	12614.095	7115
14700	0.51	1.62	-2.75	7908.87	8615.94	12614.188	7115
14800	0.26	1.48	-2.85	7909.86	8618.82	12614.295	7115
14900	0.74	1.46	-2.86	7910.78	8619.47	12614.383	7115
15000	0.40	1.59	-2.96	7911.58	8618.92	12614.493	7115
15100	0.05	1.29	-2.74	7912.14	8619.21	12614.594	7115
15200	0.37	2.53	-3.13	7912.94	8625.98	12614.695	7115
15300	0.36	1.63	-2.67	7913.80	8622.88	12614.787	7115
15400	0.80	1.43	-2.36	7914.89	8621.04	12614.892	7115
#End Write
