# Supplementary material for: Structural characterization of the saxitoxin-targeting APTSTX1 aptamer using optical tweezers and molecular dynamics simulations
Source: PLoS One. 2019 Nov 7;14(11):e0222468. doi: 10.1371/journal.pone.0222468 (PMC6837747; doi:10.1371/journal.pone.0222468)
Supplement: S1 File — Data repository, aptamer control condition and aptamer under SXT. (ZIP) [file pone.0222468.s005.zip › Data/Data/August/080815/4dnA.txt]

#Begin Write:
CycleCount/n	X_force	Y_force	Z_force	A_dist-Y	B_dist-Y	time(sec)	Status
100	5.52	-15.86	-0.45	601.59	2611.53	13435.001	5
200	5.90	-16.11	-0.56	601.52	2611.87	13435.109	5
300	6.70	-15.63	-0.45	601.41	2612.50	13435.208	5
400	6.45	-15.72	-0.46	601.55	2611.60	13435.310	5
500	6.85	-16.05	-0.53	601.55	2611.53	13435.411	5
600	7.07	-15.92	-0.52	601.60	2611.41	13435.504	5
700	7.39	-15.86	-0.51	601.46	2611.44	13435.609	5
800	7.15	-15.89	-0.47	601.82	2611.05	13435.710	5
900	6.68	-16.15	-0.55	601.55	2609.76	13435.810	5
1000	6.99	-15.81	-0.50	601.44	2610.76	13435.906	5
1100	7.46	-15.82	-0.50	601.70	2612.52	13436.000	5
1200	7.27	-15.72	-0.46	601.65	2610.10	13436.107	5
1300	6.74	-16.06	-0.53	601.56	2610.76	13436.213	5
1400	6.83	-15.90	-0.46	601.41	2612.06	13436.307	5
1500	6.79	-16.12	-0.50	601.53	2612.53	13436.408	5
1600	6.73	-15.97	-0.46	601.60	2610.43	13436.499	5
1700	6.73	-15.89	-0.48	601.55	2612.41	13436.609	5
1800	6.28	-16.07	-0.51	601.75	2612.41	13436.712	5
1900	6.75	-15.84	-0.41	601.62	2611.39	13436.810	5
2000	6.27	-15.69	-0.43	601.57	2612.02	13436.906	5
2100	6.44	-15.63	-0.39	601.61	2611.73	13437.000	5
2200	6.37	-15.67	-0.41	601.62	2610.73	13437.109	5
2300	6.09	-15.77	-0.34	601.86	2611.88	13437.208	5
2400	5.83	-15.78	-0.38	601.80	2611.15	13437.307	5
2500	5.94	-15.59	-0.33	601.73	2610.91	13437.407	5
2600	4.84	-15.65	-0.31	601.68	2610.34	13437.507	5
2700	5.03	-15.83	-0.37	601.69	2611.38	13437.602	5
2800	5.08	-15.95	-0.38	601.62	2610.21	13437.710	5
2900	4.72	-15.57	-0.31	601.75	2609.76	13437.810	5
3000	5.29	-15.81	-0.37	601.56	2610.81	13437.912	5
3100	5.35	-15.74	-0.34	601.77	2612.16	13438.001	5
3200	6.00	-15.78	-0.37	601.61	2611.37	13438.105	5
3300	5.72	-15.98	-0.38	601.56	2612.56	13438.193	5
3400	5.59	-15.76	-0.32	601.62	2611.10	13438.308	5
3500	5.84	-15.79	-0.35	601.76	2610.19	13438.407	5
3600	5.25	-15.87	-0.35	601.67	2610.10	13438.500	5
3700	5.40	-15.94	-0.36	601.64	2610.11	13438.614	5
3800	5.90	-15.73	-0.31	601.50	2610.25	13438.711	5
3900	5.58	-15.96	-0.38	601.63	2612.35	13438.807	5
4000	6.74	-15.58	-0.32	601.60	2611.78	13438.912	5
4100	5.21	-15.75	-0.30	601.55	2610.37	13438.999	5
4200	5.47	-15.93	-0.32	601.59	2608.84	13439.105	5
4300	5.30	-15.87	-0.32	601.62	2609.80	13439.197	5
4400	5.49	-15.92	-0.34	601.56	2610.96	13439.301	5
4500	5.26	-15.93	-0.33	601.70	2611.42	13439.408	5
4600	5.82	-15.84	-0.34	601.70	2609.63	13439.500	5
4700	5.70	-15.69	-0.29	601.57	2609.95	13439.604	5
4800	5.54	-16.09	-0.35	601.80	2610.49	13439.691	5
4900	5.22	-15.97	-0.33	601.82	2610.40	13439.812	5
5000	5.47	-15.76	-0.28	601.73	2610.93	13439.895	5
5100	4.98	-15.85	-0.28	601.76	2610.76	13439.999	5
5200	5.39	-15.61	-0.22	601.91	2611.39	13440.108	5
5300	5.02	-16.07	-0.33	601.89	2610.20	13440.213	5
5400	5.27	-15.95	-0.33	601.76	2611.28	13440.307	5
5500	5.23	-15.85	-0.28	601.68	2610.66	13440.407	5
5600	5.17	-15.90	-0.29	601.65	2611.13	13440.499	5
5700	5.25	-15.95	-0.28	601.96	2610.89	13440.613	5
5800	5.16	-15.86	-0.26	601.75	2610.23	13440.699	5
5900	5.35	-15.90	-0.29	601.69	2610.70	13440.798	5
6000	5.16	-15.88	-0.30	601.76	2610.63	13440.907	5
6100	4.85	-16.03	-0.31	601.72	2609.17	13441.000	5
6200	4.93	-15.87	-0.25	601.68	2609.49	13441.109	5
6300	5.00	-15.79	-0.21	601.91	2611.99	13441.188	5
6400	4.81	-15.87	-0.28	601.74	2610.88	13441.307	5
6500	5.10	-15.92	-0.28	601.80	2610.78	13441.406	5
6600	4.90	-15.67	-0.20	601.64	2610.65	13441.500	5
6780	4.88	-16.17	-0.31	601.62	2611.31	13441.594	5
6785	5.30	-15.82	-0.26	601.40	2612.23	13441.601	5
6790	5.37	-15.73	-0.20	601.53	2612.01	13441.607	5
6795	5.01	-15.89	-0.26	601.52	2612.13	13441.609	5
6800	5.47	-15.95	-0.30	601.61	2611.23	13441.615	5
6805	4.90	-15.97	-0.26	601.76	2611.44	13441.621	5
6810	5.05	-15.93	-0.29	601.54	2611.78	13441.625	5
6815	5.13	-15.90	-0.22	601.57	2610.74	13441.630	5
6820	5.35	-15.79	-0.23	601.60	2611.06	13441.636	5
6825	5.34	-15.90	-0.28	601.57	2611.62	13441.641	5
6830	5.11	-15.77	-0.23	601.78	2611.60	13441.644	5
6835	5.22	-15.99	-0.25	601.64	2610.72	13441.649	5
6840	5.36	-15.81	-0.29	601.58	2610.69	13441.656	5
6845	5.40	-15.61	-0.20	601.60	2611.26	13441.657	5
6850	5.24	-15.76	-0.23	601.60	2611.89	13441.668	5
6855	5.11	-15.91	-0.26	601.66	2612.00	13441.671	5
6860	5.14	-15.99	-0.28	601.79	2611.87	13441.674	5
6865	5.07	-15.91	-0.28	602.07	2611.84	13441.682	5
6870	4.88	-16.27	-0.35	601.86	2611.21	13441.687	5
6875	4.98	-15.91	-0.24	601.89	2611.20	13441.688	5
6880	5.37	-15.94	-0.24	601.77	2610.67	13441.699	5
6885	4.92	-16.16	-0.36	601.64	2610.94	13441.701	5
6890	4.84	-16.26	-0.29	601.71	2611.45	13441.704	5
6895	4.97	-16.17	-0.28	601.99	2610.59	13441.712	5
6900	5.16	-15.93	-0.28	601.87	2609.52	13441.716	5
6905	5.05	-15.98	-0.26	601.79	2609.57	13441.719	5
6910	5.11	-15.97	-0.25	601.90	2610.64	13441.726	5
6915	5.03	-15.97	-0.29	601.80	2610.75	13441.732	5
6920	5.45	-16.12	-0.21	601.85	2609.98	13441.738	5
6925	5.04	-15.94	-0.25	602.04	2609.78	13441.742	705
6930	5.11	-15.95	-0.22	601.96	2611.10	13441.747	7005
6935	5.40	-15.93	-0.25	601.96	2610.95	13441.750	7005
6940	5.08	-16.23	-0.30	601.96	2610.35	13441.754	7005
6945	5.26	-15.86	-0.20	601.66	2610.15	13441.762	7005
6950	4.89	-13.84	-0.86	581.30	2629.15	13441.766	7005
6955	2.33	-5.57	-3.06	504.33	2748.65	13441.767	7063
6960	-1.28	3.72	-3.61	448.96	3003.21	13441.776	7115
6965	-2.00	8.58	-3.07	371.23	3435.40	13441.781	7115
6970	-8.89	-33.93	-1.69	41.82	4181.60	13441.783	7115
6975	1.72	-28.71	4.37	-450.37	5200.70	13441.792	7115
6980	4.14	17.53	-0.15	-918.09	6289.42	13441.796	7115
6985	-1.46	36.49	-2.40	-1033.40	7375.50	13441.799	7115
6990	-0.94	31.23	-2.20	-991.18	8236.24	13441.806	7115
6995	-0.77	30.14	-2.22	-983.19	8558.51	13441.812	7115
7000	-0.63	29.97	-2.25	-981.90	8619.16	13441.813	7115
7005	-1.28	30.01	-2.19	-980.99	8668.43	13441.822	7115
7010	-0.84	29.79	-2.19	-980.11	8696.07	13441.826	7115
7015	-1.15	29.94	-2.17	-980.04	8721.92	13441.828	7115
7020	-1.46	29.79	-2.14	-978.77	8740.08	13441.837	7115
7025	-0.76	29.62	-2.17	-978.51	8757.97	13441.842	7115
7030	-1.00	29.61	-2.09	-978.59	8770.68	13441.844	7115
7035	-0.65	29.56	-2.14	-978.51	8787.39	13441.851	7115
7040	-1.07	29.61	-2.11	-978.55	8794.37	13441.855	7115
7045	-1.01	29.54	-2.15	-978.01	8807.21	13441.859	7115
7050	-0.90	29.58	-2.18	-978.33	8818.58	13441.864	7115
7055	-1.38	29.64	-2.13	-977.83	8832.36	13441.872	7115
7060	-0.99	29.61	-2.16	-977.87	8841.00	13441.875	7115
7065	-1.21	29.65	-2.14	-977.60	8856.80	13441.883	7115
7070	-1.61	29.68	-2.07	-977.57	8860.37	13441.887	7115
7075	-0.98	29.61	-2.01	-977.37	8870.30	13441.891	7115
7080	-1.43	29.71	-1.98	-977.69	8877.22	13441.893	7115
7085	-1.05	29.64	-1.99	-977.81	8883.78	13441.901	7115
7090	-1.13	29.61	-2.02	-977.90	8890.21	13441.906	7115
7095	-0.52	29.58	-2.01	-977.41	8899.49	13441.912	7115
7100	-1.20	29.53	-2.02	-978.00	8904.64	13441.917	7115
7105	-1.63	29.59	-1.93	-978.33	8913.67	13441.922	7115
7110	-1.42	29.58	-1.98	-978.18	8919.17	13441.924	7115
7115	-1.10	29.58	-2.01	-978.11	8926.98	13441.931	7115
7120	-0.89	29.58	-2.02	-977.78	8933.17	13441.937	7115
7125	-1.30	29.57	-1.94	-977.85	8940.52	13441.939	7115
7130	-1.29	29.55	-1.88	-977.56	8946.19	13441.948	7115
7135	-1.07	29.47	-1.82	-977.61	8951.02	13441.951	7115
7140	-1.36	29.49	-1.80	-977.56	8955.34	13441.953	7115
7145	-1.32	29.44	-1.74	-977.31	8961.73	13441.962	7115
7150	-1.26	29.46	-1.67	-977.49	8969.73	13441.967	7115
7155	-1.31	29.49	-1.63	-977.56	8973.60	13441.969	7115
7160	-1.31	29.53	-1.54	-977.56	8979.96	13441.978	7115
7165	-1.08	29.40	-1.51	-977.43	8982.43	13441.981	7115
7170	-1.37	29.43	-1.44	-977.75	8988.48	13441.984	7115
7175	-1.08	29.50	-1.43	-977.87	8991.06	13441.990	7115
7180	-1.40	29.43	-1.38	-977.32	8998.17	13441.998	7115
7185	-1.23	29.45	-1.39	-977.03	8999.56	13442.000	7115
7190	-1.27	29.41	-1.37	-976.88	9001.57	13442.004	7115
7195	-1.41	29.42	-1.37	-976.72	9001.43	13442.009	7115
7200	-0.84	29.35	-1.42	-976.78	9006.17	13442.016	7115
7205	-0.86	29.35	-1.38	-977.15	9005.37	13442.017	7115
7210	-1.53	29.46	-1.39	-976.84	9007.33	13442.025	7115
7215	-1.16	29.37	-1.39	-976.25	9009.41	13442.031	7115
7220	-1.37	29.43	-1.36	-976.57	9011.61	13442.034	7115
7225	-1.09	29.40	-1.37	-976.03	9013.13	13442.043	7115
7230	-1.51	29.46	-1.33	-976.07	9012.56	13442.047	7115
7235	-1.20	29.41	-1.38	-975.99	9013.98	13442.048	7115
7240	-1.30	29.39	-1.43	-975.38	9015.57	13442.056	7115
7245	-1.58	29.40	-1.35	-975.96	9018.83	13442.061	7115
7250	-1.22	29.44	-1.37	-976.00	9022.23	13442.063	7115
7255	-1.30	29.40	-1.38	-975.84	9020.06	13442.072	7115
7260	-1.54	29.43	-1.39	-975.74	9021.02	13442.076	7115
7265	-1.32	29.45	-1.37	-976.04	9023.07	13442.079	7115
7270	-1.06	29.36	-1.39	-976.03	9024.02	13442.088	7115
7275	-1.10	29.39	-1.39	-975.88	9025.54	13442.092	7115
7280	-1.29	29.36	-1.39	-975.99	9026.10	13442.094	7115
7285	-1.75	29.41	-1.36	-975.84	9027.40	13442.099	7115
7290	-1.36	29.36	-1.33	-975.73	9028.99	13442.105	7115
7295	-1.63	29.50	-1.34	-975.74	9030.86	13442.110	7115
7300	-1.83	29.44	-1.31	-974.81	9032.78	13442.116	7115
7305	-0.76	29.36	-1.39	-974.37	9033.52	13442.121	7115
7310	-1.45	29.40	-1.36	-974.42	9036.54	13442.125	7115
7315	-1.44	29.36	-1.35	-974.08	9036.13	13442.128	7115
7320	-1.33	29.36	-1.32	-974.06	9036.96	13442.133	7115
7325	-1.50	29.38	-1.35	-974.23	9037.97	13442.141	7115
7330	-1.02	29.40	-1.38	-974.57	9038.52	13442.142	7115
7335	-1.19	29.31	-1.37	-974.54	9039.79	13442.152	7115
7340	-1.04	29.40	-1.40	-974.80	9041.26	13442.155	7115
7345	-1.25	29.41	-1.38	-974.50	9042.03	13442.157	7115
7350	-1.75	29.40	-1.34	-974.21	9042.09	13442.166	7115
7355	-0.59	29.36	-1.41	-974.20	9042.94	13442.171	7115
7360	-1.42	29.38	-1.38	-973.95	9044.86	13442.173	7115
7365	-1.16	29.41	-1.37	-974.77	9045.65	13442.180	7115
7370	-1.47	29.36	-1.34	-974.26	9046.57	13442.186	7115
7375	-1.52	29.40	-1.38	-974.83	9046.75	13442.188	7115
7380	-0.88	29.40	-1.42	-974.85	9048.21	13442.198	7115
7385	-2.40	29.56	-1.35	-974.05	9049.96	13442.201	7115
7390	-1.44	29.38	-1.35	-973.51	9051.84	13442.203	7115
7395	-1.37	29.34	-1.38	-973.26	9052.57	13442.214	7115
7400	-1.55	29.39	-1.40	-973.21	9051.14	13442.216	7115
7405	-1.24	29.36	-1.38	-973.40	9053.20	13442.219	7115
7410	-1.11	29.35	-1.44	-973.34	9054.50	13442.224	7115
7415	-1.50	29.42	-1.44	-973.53	9054.48	13442.231	7115
7420	-1.30	29.35	-1.42	-973.55	9055.63	13442.234	7115
7425	-1.49	29.39	-1.40	-973.29	9054.97	13442.243	7115
7430	-1.50	29.37	-1.41	-973.27	9054.82	13442.248	7115
7435	-0.95	29.38	-1.41	-973.37	9056.62	13442.250	7115
7440	-1.29	29.33	-1.39	-973.10	9057.95	13442.254	7115
7445	-1.27	29.36	-1.38	-973.83	9059.45	13442.261	7115
7450	-1.33	29.45	-1.44	-973.69	9060.35	13442.266	7115
7455	-1.02	29.29	-1.43	-973.02	9061.22	13442.268	7115
7460	-1.43	29.42	-1.44	-973.85	9064.40	13442.277	7115
7465	-1.29	29.40	-1.41	-973.36	9065.19	13442.281	7115
7470	-0.79	29.39	-1.47	-973.32	9065.30	13442.283	7115
7475	-1.35	29.37	-1.43	-973.21	9063.92	13442.291	7115
7480	-1.50	29.41	-1.42	-972.91	9064.62	13442.297	7115
7485	-1.58	29.34	-1.44	-972.74	9067.55	13442.298	7115
7490	-1.33	29.34	-1.41	-972.97	9067.13	13442.308	7115
7495	-0.95	29.36	-1.43	-973.12	9067.61	13442.310	7115
7500	-1.37	29.37	-1.45	-973.25	9066.91	13442.318	7115
7505	-1.28	29.41	-1.43	-973.06	9069.64	13442.321	7115
7510	-1.79	29.43	-1.39	-973.03	9071.14	13442.327	7115
7515	-0.92	29.34	-1.46	-972.54	9072.58	13442.328	7115
7520	-1.69	29.39	-1.41	-972.79	9072.02	13442.337	7115
7525	-1.40	29.34	-1.40	-972.59	9071.74	13442.342	7115
7530	-2.36	29.40	-1.38	-972.96	9073.03	13442.347	7115
7535	-1.21	29.32	-1.44	-973.18	9073.63	13442.347	7115
7540	-1.38	29.41	-1.39	-973.51	9074.69	13442.356	7115
7545	-1.19	29.38	-1.45	-973.18	9077.31	13442.359	7115
7550	-1.82	29.43	-1.40	-972.92	9077.24	13442.367	7115
7555	-1.15	29.31	-1.42	-972.67	9079.55	13442.372	7115
7560	-1.14	29.37	-1.44	-972.81	9079.70	13442.375	7115
7565	-1.40	29.36	-1.41	-972.94	9082.70	13442.379	7115
7570	-1.22	29.37	-1.41	-973.00	9082.31	13442.385	7115
7575	-1.36	29.37	-1.41	-972.70	9081.95	13442.391	7115
7580	-1.12	29.35	-1.45	-972.70	9078.87	13442.395	7115
7585	-1.46	29.40	-1.40	-972.88	9080.81	13442.401	7115
7590	-1.54	29.37	-1.41	-972.49	9081.74	13442.406	7115
7595	-1.62	29.41	-1.43	-972.22	9082.98	13442.411	7115
7600	-1.39	29.34	-1.42	-972.07	9084.25	13442.416	7115
7605	-1.31	29.31	-1.42	-972.60	9084.70	13442.421	7115
7610	-1.43	29.40	-1.40	-973.05	9086.26	13442.423	7115
7615	-0.86	29.38	-1.48	-972.83	9086.12	13442.430	7115
7620	-1.66	29.38	-1.42	-972.90	9088.92	13442.436	7115
7625	-0.84	29.30	-1.44	-973.04	9089.61	13442.438	7115
7630	-1.84	29.41	-1.40	-973.45	9089.52	13442.447	7115
7635	-1.48	29.36	-1.40	-972.51	9088.84	13442.452	7115
7640	-1.71	29.32	-1.40	-972.59	9087.45	13442.453	7115
7645	-1.21	29.37	-1.43	-972.96	9088.99	13442.464	7115
7650	-1.29	29.37	-1.42	-972.88	9089.62	13442.466	7115
7655	-1.79	29.35	-1.38	-972.70	9087.17	13442.469	7115
7660	-1.46	29.35	-1.42	-972.49	9089.14	13442.473	7115
7665	-0.82	29.33	-1.46	-972.64	9090.10	13442.482	7115
7670	-1.09	29.34	-1.42	-973.14	9091.45	13442.484	7115
7675	-1.37	29.40	-1.44	-973.07	9092.86	13442.494	7115
7680	-1.66	29.42	-1.44	-972.87	9092.75	13442.497	7115
7685	-1.19	29.29	-1.42	-972.45	9093.64	13442.500	7115
7690	-1.32	29.36	-1.41	-972.92	9092.68	13442.504	7115
7695	-2.02	29.29	-1.45	-973.07	9091.82	13442.513	7115
7700	-1.22	29.35	-1.43	-972.68	9091.55	13442.516	7115
7705	-1.53	29.35	-1.40	-972.69	9094.76	13442.522	7115
7710	-1.27	29.37	-1.40	-972.79	9095.97	13442.526	7115
7715	-1.41	29.36	-1.44	-972.86	9097.51	13442.531	7115
7720	-1.05	29.39	-1.45	-972.87	9098.75	13442.534	7115
7725	-1.34	29.35	-1.43	-972.48	9099.30	13442.542	7115
7730	-1.21	29.30	-1.40	-972.77	9097.05	13442.547	7115
7735	-1.05	29.32	-1.44	-972.91	9098.63	13442.548	7115
7740	-1.78	29.40	-1.40	-972.73	9096.91	13442.558	7115
7745	-1.25	29.38	-1.43	-972.35	9097.17	13442.561	7115
7750	-1.18	29.32	-1.44	-972.40	9098.74	13442.564	7115
7755	-0.65	29.31	-1.51	-973.02	9097.70	13442.571	7115
7760	-1.01	29.30	-1.44	-972.63	9099.88	13442.578	7115
7765	-1.37	29.40	-1.44	-972.82	9099.28	13442.578	7115
7770	-1.63	29.33	-1.39	-972.09	9100.43	13442.588	7115
7775	-1.27	29.26	-1.40	-972.49	9101.54	13442.591	7115
7780	-1.02	29.37	-1.43	-973.46	9100.90	13442.594	7115
7785	-1.33	29.36	-1.41	-973.17	9101.68	13442.598	7115
7790	-1.73	29.42	-1.40	-972.98	9102.33	13442.607	7115
7795	-1.11	29.35	-1.47	-972.64	9102.00	13442.609	7115
7800	-1.22	29.32	-1.44	-972.05	9103.39	13442.617	7115
7805	-1.33	29.40	-1.43	-973.12	9100.86	13442.621	7115
7810	-1.04	29.36	-1.42	-973.04	9100.48	13442.626	7115
7815	-1.59	29.40	-1.41	-972.75	9102.08	13442.628	7115
7820	-1.37	29.33	-1.43	-972.66	9103.91	13442.636	7115
7825	-1.39	29.33	-1.42	-972.69	9103.05	13442.640	7115
7830	-1.31	29.33	-1.47	-972.76	9104.47	13442.648	7115
7835	-1.38	29.35	-1.43	-973.02	9104.65	13442.651	7115
7840	-1.16	29.35	-1.47	-973.42	9104.56	13442.656	7115
7845	-1.82	29.44	-1.40	-973.66	9105.57	13442.658	7115
7850	-1.39	29.37	-1.43	-973.65	9105.62	13442.666	7115
7855	-1.05	29.34	-1.46	-973.50	9105.45	13442.671	7115
7860	-1.20	29.36	-1.46	-973.47	9104.33	13442.673	7115
7865	-1.49	29.41	-1.44	-973.15	9105.13	13442.683	7115
7870	-1.43	29.27	-1.43	-972.33	9106.35	13442.685	7115
7875	-1.25	29.37	-1.43	-973.05	9107.99	13442.688	7115
7880	-1.28	29.36	-1.45	-972.91	9108.04	13442.697	7115
7885	-1.47	29.36	-1.47	-973.04	9108.92	13442.701	7115
7890	-1.36	29.40	-1.45	-973.04	9107.93	13442.703	7115
7895	-1.41	29.34	-1.43	-972.94	9109.09	13442.713	7115
7900	-1.21	29.38	-1.45	-973.19	9108.00	13442.716	7115
7905	-1.44	29.42	-1.47	-972.98	9109.35	13442.719	7115
7910	-1.54	29.38	-1.42	-972.32	9108.71	13442.725	7115
7915	-0.65	29.21	-1.44	-972.19	9110.16	13442.732	7115
7920	-1.76	29.35	-1.39	-973.04	9110.98	13442.734	7115
7925	-1.47	29.34	-1.44	-973.45	9110.59	13442.742	7115
7930	-1.10	29.34	-1.43	-973.47	9111.57	13442.744	7115
7935	-1.72	29.39	-1.43	-973.38	9114.85	13442.750	7115
7940	-1.69	29.36	-1.40	-973.15	9113.86	13442.754	7115
7945	-1.39	29.41	-1.44	-973.66	9111.42	13442.761	7115
7950	-1.54	29.45	-1.46	-973.50	9110.92	13442.765	7115
7955	-1.33	29.33	-1.44	-972.54	9114.49	13442.767	7115
7960	-1.28	29.34	-1.45	-972.65	9112.33	13442.776	7115
7965	-1.26	29.35	-1.45	-972.38	9115.34	13442.781	7115
7970	-1.31	29.28	-1.45	-972.50	9115.42	13442.783	7115
7975	-1.79	29.41	-1.43	-972.72	9117.09	13442.792	7115
7980	-0.73	29.27	-1.49	-972.73	9116.33	13442.796	7115
7985	-1.39	29.37	-1.47	-973.28	9117.39	13442.799	7115
7990	-1.63	29.45	-1.42	-972.84	9117.96	13442.809	7115
7995	-1.68	29.32	-1.36	-972.07	9116.23	13442.812	7115
8000	-1.56	29.34	-1.44	-972.10	9115.90	13442.813	7115
8005	-1.05	29.33	-1.43	-972.53	9116.11	13442.822	7115
8010	-1.45	29.39	-1.41	-972.65	9116.11	13442.826	7115
8015	-1.06	29.33	-1.49	-972.78	9116.36	13442.828	7115
8020	-1.71	29.41	-1.41	-972.92	9117.01	13442.839	7115
8025	-1.24	29.37	-1.45	-972.25	9118.14	13442.842	7115
8030	-1.41	29.38	-1.44	-971.92	9119.56	13442.844	7115
8035	-1.31	29.27	-1.47	-971.93	9120.04	13442.850	7115
8040	-0.98	29.26	-1.45	-972.39	9121.86	13442.857	7115
8045	-1.17	29.38	-1.46	-973.54	9121.57	13442.859	7115
8050	-1.43	29.41	-1.42	-972.65	9123.22	13442.865	7115
8055	-1.44	29.32	-1.43	-972.47	9121.28	13442.870	7115
8060	-1.53	29.34	-1.42	-972.76	9123.26	13442.875	7115
8065	-1.54	29.35	-1.43	-972.84	9122.30	13442.879	7115
8070	-0.76	29.22	-1.45	-972.66	9121.16	13442.888	7115
8075	-1.58	29.37	-1.43	-973.58	9120.36	13442.890	7115
8080	-1.44	29.35	-1.46	-973.62	9121.81	13442.893	7115
8085	-1.28	29.34	-1.43	-973.45	9122.46	13442.900	7115
8090	-1.20	29.39	-1.45	-973.54	9120.42	13442.906	7115
8095	-1.28	29.38	-1.45	-972.90	9121.01	13442.907	7115
8100	-1.56	29.33	-1.44	-972.60	9119.03	13442.916	7115
8105	-1.06	29.34	-1.44	-973.42	9120.05	13442.921	7115
8110	-1.46	29.30	-1.37	-972.26	9119.25	13442.928	7115
8115	-1.55	29.30	-1.42	-972.95	9120.46	13442.932	7115
8120	-1.34	29.39	-1.44	-973.11	9120.47	13442.937	7115
8125	-1.71	29.39	-1.45	-972.61	9121.36	13442.938	7115
8130	-1.08	29.40	-1.51	-972.73	9120.95	13442.946	7115
8135	-1.32	29.37	-1.45	-972.44	9120.62	13442.951	7115
8140	-1.62	29.37	-1.44	-972.19	9121.48	13442.953	7115
8145	-1.44	29.35	-1.44	-972.49	9122.57	13442.963	7115
8150	-1.11	29.28	-1.46	-972.47	9126.16	13442.968	7115
8155	-1.53	29.39	-1.46	-972.59	9125.35	13442.969	7115
8160	-1.15	29.34	-1.46	-972.04	9125.95	13442.977	7115
8165	-1.30	29.38	-1.44	-972.13	9126.29	13442.982	7115
8170	-1.05	29.27	-1.48	-971.43	9125.66	13442.984	7115
8175	-1.56	29.34	-1.43	-972.15	9125.42	13442.992	7115
8180	-1.22	29.32	-1.46	-972.15	9125.57	13442.997	7115
8185	-1.14	29.32	-1.45	-972.33	9125.42	13443.000	7115
8190	-1.75	29.37	-1.45	-972.24	9125.29	13443.004	7115
8195	-1.38	29.31	-1.43	-972.15	9125.47	13443.012	7115
8200	-1.63	29.34	-1.41	-972.42	9124.72	13443.016	7115
8205	-1.09	29.37	-1.47	-972.53	9125.23	13443.017	7115
8210	-1.15	29.36	-1.48	-972.52	9126.91	13443.025	7115
8215	-1.26	29.34	-1.45	-972.51	9127.63	13443.031	7115
8220	-1.42	29.36	-1.48	-972.37	9126.83	13443.032	7115
8225	-1.29	29.33	-1.48	-972.70	9125.78	13443.042	7115
8230	-1.37	29.38	-1.43	-972.84	9126.63	13443.046	7115
8235	-1.85	29.35	-1.43	-972.82	9127.27	13443.051	7115
8240	-0.94	29.37	-1.49	-972.84	9127.16	13443.056	7115
8245	-1.54	29.35	-1.47	-972.58	9128.26	13443.061	7115
8250	-1.32	29.35	-1.47	-972.37	9127.53	13443.063	7115
8255	-1.18	29.34	-1.46	-972.34	9127.27	13443.073	7115
8260	-1.87	29.40	-1.46	-972.33	9128.36	13443.076	7115
8265	-0.98	29.29	-1.44	-972.81	9131.55	13443.081	7115
8270	-1.57	29.42	-1.42	-972.93	9130.04	13443.088	7115
8275	-1.19	29.35	-1.42	-972.47	9130.70	13443.092	7115
8280	-1.14	29.30	-1.48	-971.95	9129.77	13443.094	7115
8285	-1.60	29.33	-1.43	-972.42	9133.54	13443.099	7115
8290	-0.64	29.30	-1.50	-972.41	9131.87	13443.106	7115
8295	-1.58	29.28	-1.44	-971.29	9131.30	13443.112	7115
8300	-1.22	29.27	-1.45	-971.59	9131.39	13443.114	7115
8305	-1.42	29.43	-1.42	-971.97	9133.65	13443.122	7115
8310	-1.48	29.32	-1.43	-972.24	9133.21	13443.125	7115
8315	-1.30	29.38	-1.44	-972.19	9132.99	13443.130	7115
8320	-1.47	29.32	-1.48	-971.80	9133.38	13443.137	7115
8325	-1.18	29.28	-1.47	-971.97	9133.72	13443.141	7115
8330	-0.96	29.34	-1.47	-972.98	9131.33	13443.144	7115
8335	-1.58	29.39	-1.42	-972.75	9131.96	13443.150	7115
8340	-1.40	29.36	-1.41	-972.19	9132.03	13443.156	7115
8345	-1.61	29.39	-1.44	-972.20	9131.30	13443.160	7115
8350	-1.65	29.33	-1.40	-971.89	9132.22	13443.167	7115
8355	-0.95	29.31	-1.48	-972.24	9132.39	13443.171	7115
8360	-1.86	29.39	-1.44	-972.43	9130.86	13443.173	7115
8365	-1.31	29.31	-1.43	-972.33	9133.63	13443.181	7115
8370	-1.46	29.37	-1.44	-972.66	9134.32	13443.186	7115
8375	-1.43	29.32	-1.43	-972.06	9135.14	13443.188	7115
8380	-1.68	29.36	-1.41	-972.20	9137.74	13443.198	7115
8385	-1.12	29.31	-1.42	-972.26	9135.26	13443.201	7115
8390	-1.02	29.34	-1.42	-972.54	9135.09	13443.204	7115
8395	-1.34	29.35	-1.46	-972.29	9137.00	13443.211	7115
8400	-1.60	29.34	-1.43	-972.50	9135.60	13443.216	7115
8405	-1.47	29.35	-1.44	-972.38	9137.00	13443.219	7115
8410	-0.73	29.40	-1.47	-973.01	9138.18	13443.226	7115
8415	-1.38	29.39	-1.45	-972.67	9138.97	13443.232	7115
8420	-1.39	29.37	-1.47	-972.00	9136.02	13443.234	7115
8425	-1.42	29.30	-1.46	-972.12	9135.27	13443.241	7115
8430	-2.01	29.36	-1.48	-972.40	9135.70	13443.247	7115
8435	-1.44	29.35	-1.42	-972.49	9136.11	13443.250	7115
8440	-1.09	29.34	-1.45	-972.80	9138.96	13443.256	7115
8445	-1.47	29.33	-1.42	-972.76	9137.97	13443.261	7115
8450	-1.19	29.28	-1.42	-972.88	9136.31	13443.266	7115
8455	-1.53	29.39	-1.44	-972.91	9137.03	13443.268	7115
8460	-1.15	29.33	-1.45	-972.26	9139.00	13443.277	7115
8465	-1.37	29.35	-1.45	-972.27	9140.16	13443.281	7115
8470	-0.89	29.32	-1.51	-972.23	9140.28	13443.285	7115
8475	-1.40	29.36	-1.45	-972.14	9138.91	13443.292	7115
8480	-1.63	29.32	-1.43	-972.26	9141.90	13443.296	7115
8485	-1.24	29.27	-1.42	-972.19	9140.10	13443.298	7115
8490	-0.57	29.28	-1.45	-972.60	9142.30	13443.308	7115
8495	-1.02	29.34	-1.47	-972.51	9141.79	13443.311	7115
8500	-1.08	29.39	-1.48	-972.70	9142.34	13443.316	7115
8505	-1.59	29.37	-1.41	-972.12	9141.54	13443.322	7115
8510	-1.14	29.31	-1.46	-972.23	9142.82	13443.326	7115
8515	-1.50	29.30	-1.45	-972.37	9141.64	13443.328	7115
8520	-1.54	29.32	-1.43	-972.56	9142.98	13443.338	7115
8525	-1.34	29.35	-1.46	-973.04	9143.36	13443.342	7115
8530	-1.44	29.34	-1.41	-972.66	9142.21	13443.344	7115
8535	-1.79	29.41	-1.43	-972.32	9142.26	13443.351	7115
8540	-1.09	29.30	-1.48	-972.17	9142.81	13443.356	7115
8545	-1.43	29.35	-1.44	-972.72	9142.61	13443.359	7115
8550	-1.34	29.31	-1.42	-972.36	9142.25	13443.365	7115
8555	-1.19	29.32	-1.48	-972.80	9142.03	13443.372	7115
8560	-1.42	29.39	-1.47	-972.80	9142.76	13443.375	7115
8565	-1.02	29.27	-1.45	-972.38	9143.11	13443.382	7115
8570	-1.39	29.44	-1.46	-972.49	9143.30	13443.386	7115
8575	-1.71	29.32	-1.41	-971.99	9143.66	13443.390	7115
8580	-0.75	29.29	-1.49	-972.11	9144.23	13443.392	7115
8585	-1.38	29.34	-1.48	-972.49	9144.05	13443.400	7115
8590	-1.24	29.37	-1.45	-972.44	9144.63	13443.406	7115
8595	-1.76	29.29	-1.43	-972.34	9145.94	13443.413	7115
8600	-1.64	29.27	-1.43	-972.17	9145.74	13443.417	7115
8605	-1.17	29.27	-1.47	-972.59	9143.80	13443.421	7115
8610	-1.53	29.36	-1.42	-973.00	9144.92	13443.423	7115
8615	-1.01	29.37	-1.46	-972.53	9144.89	13443.431	7115
8620	-1.18	29.37	-1.46	-972.78	9143.87	13443.437	7115
8625	-0.95	29.30	-1.46	-972.63	9144.30	13443.439	7115
8630	-1.59	29.36	-1.44	-972.35	9144.27	13443.449	7115
8635	-1.49	29.36	-1.47	-972.49	9145.25	13443.450	7115
8640	-1.35	29.38	-1.45	-972.78	9145.33	13443.453	7115
8645	-1.23	29.37	-1.46	-972.50	9145.42	13443.463	7115
8650	-1.16	29.35	-1.46	-972.14	9146.12	13443.466	7115
8655	-1.24	29.36	-1.45	-972.15	9146.50	13443.469	7115
8660	-1.42	29.35	-1.41	-972.43	9147.38	13443.476	7115
8665	-1.60	29.35	-1.42	-972.25	9148.30	13443.480	7115
8670	-0.99	29.32	-1.47	-972.87	9146.33	13443.484	7115
8675	-1.41	29.39	-1.46	-972.85	9148.08	13443.493	7115
8680	-1.62	29.32	-1.42	-972.35	9147.97	13443.497	7115
8685	-1.40	29.40	-1.43	-972.52	9147.25	13443.500	7115
8690	-1.86	29.52	-1.42	-972.36	9148.51	13443.507	7115
8695	-1.84	29.27	-1.40	-971.69	9147.68	13443.510	7115
8700	-0.89	29.29	-1.47	-972.45	9147.03	13443.516	7115
8705	-1.62	29.43	-1.43	-972.68	9147.27	13443.520	7115
8710	-1.18	29.35	-1.45	-972.50	9149.28	13443.527	7115
8715	-1.51	29.26	-1.43	-972.07	9148.88	13443.531	7115
8720	-1.68	29.35	-1.42	-972.46	9148.75	13443.532	7115
8725	-1.05	29.31	-1.48	-972.60	9148.73	13443.542	7115
8730	-1.30	29.34	-1.44	-972.40	9150.78	13443.547	7115
8735	-1.44	29.36	-1.42	-972.43	9150.46	13443.548	7115
8740	-1.69	29.39	-1.42	-972.41	9150.00	13443.557	7115
8745	-1.93	29.36	-1.42	-972.11	9150.97	13443.561	7115
8750	-1.21	29.34	-1.45	-972.12	9151.56	13443.563	7115
8755	-0.93	29.33	-1.42	-972.36	9150.26	13443.572	7115
8760	-0.95	29.30	-1.42	-972.44	9152.64	13443.578	7115
8765	-1.59	29.36	-1.41	-972.36	9152.67	13443.578	7115
8770	-1.31	29.30	-1.43	-971.94	9152.90	13443.588	7115
8775	-1.53	29.37	-1.41	-972.22	9149.52	13443.592	7115
8780	-1.56	29.32	-1.41	-972.05	9149.28	13443.594	7115
8785	-1.21	29.31	-1.43	-972.37	9150.95	13443.599	7115
8790	-2.19	29.59	-1.38	-973.64	9152.53	13443.608	7115
8795	-1.31	29.39	-1.43	-972.71	9152.28	13443.609	7115
8800	-1.72	29.37	-1.42	-971.83	9152.13	13443.617	7115
8805	-1.43	29.33	-1.41	-972.01	9152.95	13443.621	7115
8810	-1.05	29.38	-1.49	-971.88	9153.41	13443.625	7115
8815	-1.82	29.31	-1.40	-971.86	9152.06	13443.629	7115
8820	-1.59	29.30	-1.41	-971.89	9151.78	13443.636	7115
8825	-1.58	29.35	-1.42	-972.40	9152.29	13443.641	7115
8830	-1.23	29.36	-1.42	-972.19	9152.40	13443.644	7115
8835	-1.39	29.36	-1.36	-971.92	9151.98	13443.651	7115
8840	-1.53	29.27	-1.43	-971.79	9153.89	13443.656	7115
8845	-0.84	29.31	-1.46	-972.53	9153.73	13443.658	7115
8850	-1.06	29.37	-1.47	-972.68	9152.82	13443.665	7115
8855	-1.35	29.33	-1.42	-972.50	9153.91	13443.672	7115
8860	-1.33	29.33	-1.47	-972.45	9155.29	13443.673	7115
8865	-1.45	29.37	-1.41	-972.39	9157.54	13443.681	7115
8870	-1.26	29.33	-1.47	-972.54	9155.48	13443.686	7115
8875	-1.28	29.34	-1.43	-972.26	9154.36	13443.688	7115
8880	-1.34	29.29	-1.42	-972.49	9155.03	13443.697	7115
8885	-1.27	29.38	-1.45	-972.26	9157.69	13443.701	7115
8890	-1.97	29.42	-1.39	-972.07	9158.76	13443.703	7115
8895	-1.15	29.29	-1.45	-971.44	9157.98	13443.711	7115
8900	-1.26	29.35	-1.47	-971.87	9156.06	13443.717	7115
8905	-1.32	29.32	-1.48	-972.28	9155.91	13443.719	7115
8910	-1.53	29.35	-1.43	-971.96	9156.17	13443.723	7115
8915	-1.56	29.33	-1.45	-972.28	9155.96	13443.733	7115
8920	-1.36	29.38	-1.46	-972.58	9157.23	13443.734	7115
8925	-1.42	29.38	-1.44	-971.89	9156.17	13443.742	7115
8930	-1.04	29.33	-1.47	-972.26	9157.28	13443.747	7115
8935	-1.59	29.36	-1.41	-972.54	9156.15	13443.750	7115
8940	-1.50	29.33	-1.42	-972.33	9157.17	13443.752	7115
8945	-1.28	29.34	-1.45	-972.45	9157.18	13443.761	7115
8950	-1.49	29.35	-1.41	-972.30	9157.02	13443.765	7115
8955	-1.05	29.30	-1.48	-972.81	9155.88	13443.770	7115
8960	-1.51	29.38	-1.43	-972.65	9158.40	13443.776	7115
8965	-1.64	29.37	-1.40	-972.32	9159.62	13443.781	7115
8970	-1.01	29.28	-1.45	-972.48	9157.31	13443.783	7115
8975	-1.51	29.34	-1.47	-972.92	9158.56	13443.791	7115
8980	-1.52	29.34	-1.45	-972.68	9158.25	13443.796	7115
8985	-1.53	29.38	-1.44	-972.85	9159.24	13443.799	7115
8990	-1.75	29.39	-1.45	-972.38	9159.42	13443.808	7115
8995	-1.16	29.26	-1.46	-972.06	9161.38	13443.810	7115
9000	-1.79	29.21	-1.39	-971.92	9160.32	13443.813	7115
9005	-0.92	29.17	-1.40	-974.49	9158.85	13443.822	7115
9010	-1.14	29.30	-1.41	-975.55	9158.92	13443.827	7115
9015	-0.62	29.05	-1.45	-976.64	9159.98	13443.828	7115
9020	-0.83	29.36	-1.50	-978.22	9162.21	13443.838	7115
9025	-2.16	29.52	-1.45	-978.41	9161.49	13443.841	7115
9030	-1.21	29.42	-1.48	-977.72	9160.24	13443.844	7115
9035	-1.22	29.32	-1.46	-976.84	9160.60	13443.850	7115
9040	-1.58	29.38	-1.46	-976.62	9161.73	13443.856	7115
9045	-1.55	29.24	-1.42	-976.53	9161.60	13443.859	7115
9050	-1.06	29.34	-1.48	-976.98	9159.94	13443.866	7115
9055	-1.33	29.38	-1.47	-976.96	9159.01	13443.870	7115
9060	-1.58	29.34	-1.46	-976.48	9161.60	13443.875	7115
9065	-0.93	29.28	-1.48	-976.13	9159.49	13443.878	7115
9070	-1.68	29.33	-1.44	-977.24	9161.11	13443.887	7115
9075	-1.45	29.29	-1.46	-977.59	9163.62	13443.890	7115
9080	-1.62	29.41	-1.49	-977.05	9161.43	13443.895	7115
9085	-1.54	29.30	-1.47	-976.22	9162.17	13443.901	7115
9090	-1.51	29.31	-1.51	-977.52	9161.54	13443.908	7115
9095	-1.45	29.42	-1.44	-976.93	9158.97	13443.908	7115
9100	-1.15	29.27	-1.45	-976.40	9160.47	13443.915	7115
9105	-1.06	29.36	-1.49	-977.49	9161.34	13443.921	7115
9110	-1.89	29.60	-1.51	-977.53	9165.07	13443.928	7115
9115	-1.17	29.28	-1.47	-977.42	9164.99	13443.933	7115
9120	-1.27	29.32	-1.47	-978.15	9164.61	13443.937	7115
9125	-1.41	29.40	-1.47	-978.30	9164.96	13443.939	7115
9130	-1.56	29.29	-1.48	-978.63	9166.37	13443.948	7115
9135	-2.10	29.37	-1.36	-978.38	9163.16	13443.952	7115
9140	-1.42	29.35	-1.43	-978.56	9162.77	13443.953	7115
9145	-1.20	29.35	-1.47	-979.37	9165.57	13443.963	7115
9150	-1.75	29.35	-1.41	-978.93	9164.59	13443.965	7115
9155	-1.40	29.31	-1.46	-978.90	9164.02	13443.969	7115
9160	-1.13	29.35	-1.47	-979.58	9163.67	13443.975	7115
9165	-1.62	29.37	-1.46	-978.70	9164.92	13443.981	7115
9170	-0.79	29.40	-1.49	-978.47	9166.55	13443.984	7115
9175	-1.56	29.38	-1.43	-977.25	9164.99	13443.991	7115
9180	-1.67	29.29	-1.43	-977.28	9166.91	13443.995	7115
9185	-1.13	29.38	-1.48	-977.57	9166.28	13444.000	7115
9190	-1.63	29.39	-1.43	-977.20	9165.86	13444.005	7115
9195	-2.20	29.39	-1.41	-977.47	9168.96	13444.012	7115
9200	-1.31	29.29	-1.45	-977.25	9169.07	13444.015	7115
9205	-1.67	29.28	-1.42	-977.82	9166.00	13444.019	7115
9210	-1.26	29.26	-1.42	-978.70	9165.86	13444.025	7115
9215	-0.93	29.24	-1.49	-978.52	9169.85	13444.032	7115
9220	-1.31	29.36	-1.50	-978.78	9168.18	13444.032	7115
9225	-1.29	29.30	-1.45	-978.37	9166.26	13444.041	7115
9230	-1.74	29.31	-1.41	-978.48	9167.24	13444.046	7115
9235	-1.01	29.28	-1.49	-978.49	9168.16	13444.048	7115
9240	-1.69	29.36	-1.40	-978.69	9166.72	13444.058	7115
9245	-1.38	29.37	-1.46	-978.98	9170.04	13444.062	7115
9250	-1.57	29.41	-1.46	-978.78	9168.98	13444.064	7115
9255	-1.64	29.35	-1.44	-978.67	9167.66	13444.071	7115
9260	-1.43	29.33	-1.45	-978.84	9167.35	13444.076	7115
9265	-1.60	29.35	-1.46	-979.07	9168.47	13444.079	7115
9270	-0.89	29.32	-1.49	-979.10	9168.05	13444.089	7115
9275	-1.86	29.45	-1.44	-978.02	9167.44	13444.092	7115
9280	-1.09	29.35	-1.49	-977.88	9168.28	13444.094	7115
9285	-1.36	29.37	-1.49	-977.79	9168.08	13444.099	7115
9290	-1.51	29.19	-1.43	-977.91	9166.75	13444.107	7115
9295	-1.65	29.34	-1.47	-978.72	9168.07	13444.109	7115
9300	-1.08	29.30	-1.49	-978.89	9168.87	13444.115	7115
9305	-1.46	29.34	-1.39	-978.63	9169.70	13444.123	7115
9310	-1.39	29.32	-1.45	-978.65	9167.52	13444.125	7115
9315	-1.27	29.36	-1.44	-978.74	9166.47	13444.131	7115
9320	-1.17	29.35	-1.47	-978.77	9168.06	13444.136	7115
9325	-1.48	29.27	-1.43	-978.33	9167.28	13444.141	7115
9330	-1.44	29.40	-1.43	-979.12	9167.98	13444.146	7115
9335	-1.31	29.27	-1.47	-979.05	9167.36	13444.150	7115
9340	-1.10	29.29	-1.52	-979.46	9168.24	13444.156	7115
9345	-1.74	29.43	-1.45	-979.23	9170.34	13444.157	7115
9350	-1.66	29.32	-1.44	-978.89	9170.59	13444.167	7115
9355	-1.38	29.32	-1.46	-978.65	9171.40	13444.171	7115
9360	-1.75	29.34	-1.43	-978.47	9171.81	13444.175	7115
9365	-0.90	29.33	-1.46	-978.80	9171.36	13444.181	7115
9370	-1.01	29.34	-1.45	-978.78	9169.67	13444.187	7115
9375	-1.74	29.37	-1.44	-978.82	9169.06	13444.188	7115
9380	-1.46	29.32	-1.44	-978.26	9169.84	13444.197	7115
9385	-1.61	29.40	-1.45	-978.78	9169.04	13444.201	7115
9390	-1.66	29.32	-1.43	-978.39	9169.81	13444.208	7115
9395	-1.54	29.36	-1.43	-978.85	9170.31	13444.211	7115
9400	-1.19	29.30	-1.44	-978.62	9169.28	13444.217	7115
9405	-1.15	29.45	-1.50	-979.00	9169.30	13444.219	7115
9410	-1.25	29.08	-1.57	-976.22	9170.52	13444.228	7115
9415	-1.61	29.18	-1.44	-977.77	9171.50	13444.231	7115
9420	-1.49	29.41	-1.43	-979.63	9171.94	13444.234	7115
9425	-1.08	29.35	-1.49	-979.13	9173.09	13444.244	7115
9430	-1.43	29.35	-1.46	-978.66	9171.24	13444.248	7115
9435	-1.45	29.32	-1.46	-978.66	9170.82	13444.250	7115
9440	-1.50	29.37	-1.35	-978.51	9170.63	13444.258	7115
9445	-1.04	29.27	-1.49	-979.21	9171.37	13444.261	7115
9450	-1.62	29.39	-1.43	-979.35	9171.95	13444.266	7115
9455	-1.08	29.36	-1.50	-979.08	9172.63	13444.268	7115
9460	-1.62	29.36	-1.43	-979.05	9172.61	13444.276	7115
9465	-1.27	29.33	-1.46	-979.01	9171.57	13444.281	7115
9470	-1.44	29.38	-1.43	-979.17	9172.92	13444.283	7115
9475	-1.97	29.45	-1.40	-979.50	9172.22	13444.292	7115
9480	-1.10	29.32	-1.47	-978.73	9171.93	13444.296	7115
9485	-1.76	29.33	-1.41	-979.13	9171.67	13444.298	7115
9490	-1.40	29.31	-1.42	-979.06	9173.28	13444.307	7115
9495	-1.89	29.38	-1.41	-979.42	9172.83	13444.311	7115
9500	-1.42	29.37	-1.44	-979.10	9173.36	13444.313	7115
9505	-1.34	29.40	-1.46	-979.16	9174.31	13444.321	7115
9510	-1.21	29.50	-1.46	-978.65	9174.24	13444.326	7115
9515	-1.31	29.35	-1.44	-977.58	9176.86	13444.328	7115
9520	-1.91	29.29	-1.45	-977.76	9177.17	13444.337	7115
9525	-1.08	29.27	-1.45	-978.12	9175.83	13444.342	7115
9530	-1.53	29.39	-1.42	-978.57	9177.47	13444.344	7115
9535	-1.06	29.29	-1.47	-978.77	9175.51	13444.348	7115
9540	-1.63	29.39	-1.44	-978.87	9176.43	13444.356	7115
9545	-1.14	29.39	-1.52	-979.31	9175.17	13444.362	7115
9550	-1.79	29.44	-1.42	-979.37	9176.47	13444.364	7115
9555	-0.94	29.31	-1.47	-978.83	9176.29	13444.373	7115
9560	-1.67	29.39	-1.48	-979.02	9176.36	13444.375	7115
9565	-1.44	29.27	-1.44	-978.40	9176.40	13444.379	7115
9570	-1.67	29.31	-1.44	-978.78	9176.44	13444.387	7115
9575	-0.20	29.21	-1.51	-979.26	9175.46	13444.391	7115
9580	-1.35	29.40	-1.48	-979.16	9176.75	13444.395	7115
9585	-1.59	29.30	-1.44	-978.10	9176.14	13444.403	7115
9590	-1.24	29.31	-1.46	-978.93	9175.66	13444.406	7115
9595	-1.11	29.33	-1.47	-979.39	9175.82	13444.409	7115
9600	-1.48	29.38	-1.48	-979.37	9177.00	13444.417	7115
9605	-2.28	29.43	-1.39	-978.51	9177.02	13444.422	7115
9610	-1.33	29.33	-1.44	-978.31	9176.91	13444.423	7115
9615	-1.12	29.39	-1.48	-978.80	9174.87	13444.432	7115
9620	-1.53	29.42	-1.50	-977.75	9176.27	13444.436	7115
9625	-1.78	29.27	-1.43	-977.62	9176.56	13444.439	7115
9630	-1.07	29.36	-1.49	-978.41	9176.34	13444.448	7115
9635	-1.72	29.33	-1.46	-978.49	9175.95	13444.451	7115
9640	-1.43	29.37	-1.45	-978.84	9177.33	13444.454	7115
9645	-1.15	29.29	-1.48	-978.82	9177.13	13444.462	7115
9650	-1.40	29.39	-1.48	-979.16	9177.27	13444.467	7115
9655	-1.91	29.44	-1.44	-978.98	9177.32	13444.469	7115
9660	-1.24	29.30	-1.46	-978.65	9177.65	13444.474	7115
9665	-1.24	29.40	-1.46	-979.45	9177.79	13444.481	7115
9670	-1.90	29.39	-1.42	-979.02	9180.42	13444.484	7115
9675	-1.31	29.32	-1.45	-978.83	9179.98	13444.490	7115
9680	-1.27	29.29	-1.46	-978.64	9178.99	13444.498	7115
9685	-1.22	29.32	-1.47	-978.91	9178.82	13444.500	7115
9690	-1.39	29.38	-1.47	-979.30	9178.24	13444.502	7115
9695	-1.73	29.40	-1.44	-979.10	9178.93	13444.509	7115
9700	-1.47	29.42	-1.42	-979.08	9179.12	13444.516	7115
9705	-1.34	29.36	-1.48	-978.58	9179.56	13444.517	7115
9710	-1.70	29.30	-1.37	-978.72	9180.72	13444.528	7115
9715	-1.17	29.38	-1.47	-979.12	9180.50	13444.530	7115
9720	-1.03	29.36	-1.49	-978.40	9180.73	13444.533	7115
9725	-1.39	29.34	-1.45	-978.64	9181.59	13444.543	7115
9730	-1.49	29.36	-1.45	-978.35	9181.42	13444.546	7115
9735	-1.47	29.30	-1.46	-978.21	9179.83	13444.549	7115
9740	-1.00	29.35	-1.41	-978.36	9179.81	13444.557	7115
9745	-1.14	29.36	-1.50	-978.79	9181.26	13444.561	7115
9750	-1.75	29.43	-1.40	-978.69	9182.86	13444.563	7115
9755	-0.75	29.27	-1.48	-978.80	9181.55	13444.572	7115
9760	-1.50	29.33	-1.40	-978.79	9180.43	13444.576	7115
9765	-1.04	29.35	-1.45	-978.95	9180.81	13444.578	7115
9770	-1.56	29.26	-1.50	-978.65	9179.17	13444.588	7115
9775	-1.72	29.36	-1.44	-978.88	9179.71	13444.592	7115
9780	-1.11	29.27	-1.47	-978.34	9179.65	13444.594	7115
9785	-1.43	29.31	-1.43	-978.49	9179.73	13444.597	7115
9790	-1.64	29.30	-1.42	-978.33	9179.88	13444.606	7115
9795	-1.02	29.28	-1.47	-978.51	9179.37	13444.609	7115
9800	-1.96	29.43	-1.45	-979.11	9179.07	13444.618	7115
9805	-1.22	29.30	-1.45	-978.35	9179.25	13444.620	7115
9810	-1.41	29.36	-1.43	-978.72	9180.49	13444.625	7115
9815	-1.36	29.37	-1.45	-979.20	9179.34	13444.628	7115
9820	-1.27	29.38	-1.46	-979.11	9180.62	13444.635	7115
9825	-1.40	29.31	-1.45	-978.39	9181.10	13444.641	7115
9830	-1.50	29.30	-1.46	-978.96	9181.44	13444.642	7115
9835	-1.72	29.42	-1.44	-978.66	9181.53	13444.651	7115
9840	-1.35	29.32	-1.43	-978.18	9181.00	13444.655	7115
9845	-1.01	29.30	-1.41	-978.28	9181.68	13444.657	7115
9850	-1.38	29.37	-1.43	-978.53	9181.41	13444.666	7115
9855	-1.33	29.32	-1.42	-978.66	9181.02	13444.672	7115
9860	-0.94	29.29	-1.47	-978.93	9182.25	13444.673	7115
9865	-1.03	29.37	-1.43	-978.95	9181.08	13444.682	7115
9870	-1.47	29.47	-1.45	-979.46	9181.71	13444.686	7115
9875	-0.34	29.40	-1.52	-978.20	9182.55	13444.693	7115
9880	-0.53	29.41	-1.54	-978.35	9182.40	13444.698	7115
9885	-1.10	29.37	-1.52	-977.82	9181.85	13444.702	7115
9890	-1.40	29.34	-1.48	-977.20	9181.83	13444.703	7115
9895	-1.04	29.27	-1.54	-977.59	9183.24	13444.712	7115
9900	-1.40	29.36	-1.52	-977.74	9182.50	13444.717	7115
9905	-1.69	29.40	-1.51	-977.73	9182.30	13444.719	7115
9910	-1.61	29.32	-1.50	-977.17	9183.33	13444.724	7115
9915	-1.41	29.40	-1.56	-977.63	9182.09	13444.731	7115
9920	-1.58	29.30	-1.51	-977.03	9182.28	13444.734	7115
9925	-1.12	29.31	-1.58	-977.98	9184.87	13444.743	7115
9930	-0.95	29.36	-1.54	-978.03	9183.77	13444.747	7115
9935	-1.76	29.38	-1.51	-977.88	9183.31	13444.750	7115
9940	-1.40	29.34	-1.52	-977.58	9182.98	13444.754	7115
9945	-1.17	29.31	-1.56	-977.80	9183.05	13444.761	7115
9950	-1.45	29.33	-1.52	-977.79	9183.51	13444.766	7115
9955	-1.50	29.35	-1.52	-977.53	9184.15	13444.769	7115
9960	-1.29	29.28	-1.56	-977.59	9184.79	13444.776	7115
9965	-1.44	29.29	-1.56	-978.00	9185.53	13444.781	7115
9970	-1.06	29.32	-1.54	-978.22	9185.35	13444.783	7115
9975	-1.58	29.35	-1.52	-977.67	9184.70	13444.790	7115
9980	-1.49	29.31	-1.54	-977.71	9184.10	13444.796	7115
9985	-1.26	29.31	-1.57	-977.88	9184.20	13444.798	7115
9990	-1.75	29.38	-1.51	-978.01	9184.72	13444.808	7115
9995	-1.25	29.29	-1.55	-977.86	9185.36	13444.811	7115
10000	-1.44	29.35	-1.54	-978.13	9186.85	13444.813	7115
10005	-1.58	29.38	-1.56	-978.24	9186.04	13444.821	7115
10010	-1.35	29.41	-1.57	-978.24	9182.46	13444.827	7115
10015	-1.46	29.34	-1.53	-978.09	9183.29	13444.828	7115
10020	-1.43	29.34	-1.55	-978.26	9184.26	13444.839	7115
10025	-1.14	29.37	-1.56	-978.53	9184.39	13444.842	7115
10030	-0.90	29.32	-1.60	-978.30	9183.87	13444.844	7115
10035	-1.45	29.35	-1.53	-978.39	9185.69	13444.849	7115
10040	-1.89	29.32	-1.50	-977.65	9187.06	13444.858	7115
10045	-1.51	29.33	-1.55	-977.65	9188.50	13444.859	7115
10050	-1.32	29.31	-1.55	-978.01	9187.73	13444.867	7115
10055	-1.27	29.30	-1.56	-977.97	9188.21	13444.871	7115
10060	-1.60	29.37	-1.55	-978.21	9188.75	13444.875	7115
10065	-1.41	29.33	-1.54	-978.02	9187.37	13444.878	7115
10070	-1.30	29.31	-1.48	-977.84	9188.68	13444.887	7115
10075	-1.08	29.32	-1.56	-977.81	9188.62	13444.891	7115
10080	-1.47	29.34	-1.55	-978.13	9186.32	13444.895	7115
10085	-1.51	29.34	-1.55	-977.96	9185.44	13444.901	7115
10090	-1.57	29.33	-1.51	-978.34	9186.21	13444.906	7115
10095	-1.34	29.37	-1.49	-978.13	9186.67	13444.908	7115
10100	-1.27	29.32	-1.52	-978.08	9185.52	13444.915	7115
10105	-1.70	29.37	-1.50	-977.92	9185.42	13444.921	7115
10110	-0.95	29.27	-1.53	-977.83	9186.69	13444.924	7115
10115	-1.48	29.34	-1.53	-978.36	9186.77	13444.933	7115
10120	-1.48	29.25	-1.49	-977.71	9185.82	13444.936	7115
10125	-1.51	29.32	-1.53	-977.66	9186.21	13444.938	7115
10130	-1.34	29.35	-1.53	-977.99	9186.33	13444.947	7115
10135	-1.52	29.34	-1.52	-977.69	9186.83	13444.951	7115
10140	-1.29	29.30	-1.58	-977.69	9188.07	13444.953	7115
10145	-1.54	29.41	-1.56	-978.20	9188.37	13444.962	7115
10150	-1.41	29.30	-1.52	-977.81	9188.64	13444.966	7115
10155	-1.42	29.31	-1.52	-977.85	9188.90	13444.969	7115
10160	-1.41	29.31	-1.50	-977.94	9189.43	13444.976	7115
10165	-0.95	29.30	-1.56	-977.81	9187.31	13444.982	7115
10170	-1.39	29.33	-1.52	-978.13	9186.86	13444.984	7115
10175	-1.40	29.29	-1.50	-977.73	9188.54	13444.992	7115
10180	-1.37	29.36	-1.52	-978.19	9190.45	13444.996	7115
10185	-1.15	29.30	-1.55	-977.96	9188.50	13445.000	7115
10190	-1.68	29.41	-1.48	-977.98	9187.78	13445.002	7115
10195	-1.23	29.29	-1.54	-977.74	9186.61	13445.011	7115
10200	-1.49	29.37	-1.52	-977.87	9187.12	13445.016	7115
10205	-1.55	29.33	-1.51	-977.58	9187.84	13445.022	7115
10210	-1.31	29.33	-1.53	-977.74	9187.69	13445.026	7115
10215	-1.26	29.37	-1.54	-977.77	9187.13	13445.031	7115
10220	-1.28	29.38	-1.53	-977.89	9187.76	13445.032	7115
10225	-1.50	29.32	-1.56	-978.12	9187.65	13445.040	7115
10230	-1.39	29.33	-1.52	-978.47	9188.09	13445.046	7115
10235	-1.74	29.37	-1.51	-978.14	9189.44	13445.049	7115
10240	-1.11	29.30	-1.53	-977.82	9190.48	13445.059	7115
10245	-1.27	29.32	-1.53	-977.99	9190.43	13445.060	7115
10250	-1.36	29.37	-1.53	-978.22	9190.03	13445.063	7115
10255	-1.56	29.44	-1.50	-978.59	9186.71	13445.073	7115
10260	-1.47	29.36	-1.52	-978.08	9189.30	13445.076	7115
10265	-1.60	29.38	-1.51	-978.24	9190.03	13445.078	7115
10270	-1.44	29.29	-1.50	-977.32	9188.49	13445.088	7115
10275	-1.72	29.31	-1.50	-977.91	9189.18	13445.092	7115
10280	-0.96	29.33	-1.54	-977.90	9188.63	13445.094	7115
10285	-1.25	29.29	-1.54	-977.93	9189.23	13445.099	7115
10290	-1.55	29.39	-1.53	-978.14	9190.02	13445.106	7115
10295	-1.18	29.32	-1.53	-977.85	9189.18	13445.109	7115
10300	-1.50	29.31	-1.51	-977.75	9189.74	13445.115	7115
10305	-1.44	29.34	-1.50	-978.32	9192.39	13445.120	7115
10310	-1.63	29.33	-1.53	-977.96	9193.49	13445.125	7115
10315	-1.30	29.25	-1.50	-977.51	9192.01	13445.130	7115
10320	-1.72	29.36	-1.51	-977.98	9192.77	13445.137	7115
10325	-1.40	29.31	-1.52	-977.97	9192.62	13445.141	7115
10330	-1.66	29.37	-1.49	-977.97	9192.52	13445.144	7115
10335	-1.23	29.29	-1.53	-977.82	9192.79	13445.151	7115
10340	-1.57	29.33	-1.51	-977.69	9191.92	13445.156	7115
10345	-1.18	29.31	-1.51	-977.93	9192.38	13445.158	7115
10350	-1.48	29.35	-1.53	-978.02	9192.33	13445.166	7115
10355	-1.73	29.40	-1.53	-977.90	9192.69	13445.171	7115
10360	-1.38	29.31	-1.51	-978.08	9190.63	13445.173	7115
10365	-1.50	29.39	-1.52	-978.30	9190.57	13445.183	7115
10370	-1.07	29.26	-1.47	-977.78	9192.37	13445.188	7115
10375	-1.33	29.35	-1.54	-977.83	9191.06	13445.188	7115
10380	-1.51	29.29	-1.49	-977.49	9192.40	13445.197	7115
10385	-1.11	29.34	-1.54	-977.78	9193.59	13445.201	7115
10390	-1.30	29.40	-1.54	-978.11	9195.06	13445.204	7115
10395	-1.56	29.38	-1.52	-978.04	9195.35	13445.213	7115
10400	-1.88	29.39	-1.47	-977.22	9194.35	13445.218	7115
10405	-1.39	29.27	-1.49	-976.97	9193.28	13445.219	7115
10410	-1.14	29.32	-1.51	-977.73	9195.57	13445.226	7115
10415	-1.55	29.35	-1.51	-977.85	9196.71	13445.231	7115
10420	-1.49	29.33	-1.55	-977.73	9196.04	13445.234	7115
10425	-1.80	29.32	-1.49	-977.50	9196.90	13445.242	7115
10430	-1.18	29.29	-1.50	-977.60	9197.67	13445.246	7115
10435	-1.48	29.30	-1.51	-977.99	9198.03	13445.250	7115
10440	-1.23	29.37	-1.54	-978.19	9194.03	13445.255	7115
10445	-1.02	29.34	-1.56	-978.31	9193.69	13445.261	7115
10450	-1.92	29.39	-1.47	-977.79	9195.69	13445.266	7115
10455	-1.35	29.30	-1.51	-976.93	9198.42	13445.269	7115
10460	-1.28	29.29	-1.51	-977.65	9198.20	13445.275	7115
10465	-1.61	29.37	-1.51	-977.94	9198.21	13445.281	7115
10470	-1.56	29.36	-1.47	-977.83	9197.58	13445.282	7115
10475	-1.43	29.33	-1.51	-977.39	9197.42	13445.292	7115
10480	-1.83	29.40	-1.49	-977.36	9198.03	13445.296	7115
10485	-0.99	29.32	-1.55	-977.51	9199.08	13445.303	7115
10490	-1.46	29.33	-1.50	-977.30	9198.48	13445.306	7115
10495	-1.39	29.35	-1.51	-977.39	9198.16	13445.311	7115
10500	-1.67	29.38	-1.48	-977.49	9198.50	13445.313	7115
10505	-1.11	29.26	-1.50	-977.45	9197.33	13445.323	7115
10510	-1.35	29.37	-1.49	-977.90	9197.62	13445.327	7115
10515	-1.21	29.31	-1.52	-977.49	9198.04	13445.329	7115
10520	-1.46	29.38	-1.49	-977.61	9198.20	13445.339	7115
10525	-0.88	29.29	-1.56	-977.36	9199.93	13445.342	7115
10530	-1.65	29.40	-1.49	-977.90	9198.89	13445.344	7115
10535	-0.37	29.33	-1.60	-978.02	9197.42	13445.352	7115
10540	-1.77	29.39	-1.47	-978.20	9197.92	13445.356	7115
10545	-1.51	29.21	-1.46	-977.18	9199.61	13445.363	7115
10550	-1.58	29.35	-1.47	-977.32	9198.24	13445.365	7115
10555	-1.38	29.36	-1.50	-977.40	9197.79	13445.372	7115
10560	-1.32	29.34	-1.48	-977.62	9199.59	13445.375	7115
10565	-1.68	29.39	-1.48	-977.70	9198.85	13445.379	7115
10570	-1.22	29.35	-1.47	-977.53	9197.38	13445.386	7115
10575	-1.10	29.55	-1.64	-977.82	9198.31	13445.392	7115
10580	-1.54	29.32	-1.49	-977.37	9197.18	13445.395	7115
10585	-1.39	29.32	-1.50	-977.80	9197.50	13445.401	7115
10590	-1.70	29.31	-1.45	-977.46	9197.82	13445.406	7115
10595	-1.36	29.34	-1.49	-977.75	9198.34	13445.410	7115
10600	-1.25	29.37	-1.47	-977.93	9199.30	13445.417	7115
10605	-1.28	29.33	-1.52	-977.85	9197.93	13445.420	7115
10610	-1.81	29.33	-1.52	-977.58	9198.87	13445.423	7115
10615	-1.32	29.37	-1.47	-977.68	9198.32	13445.432	7115
10620	-1.58	29.36	-1.48	-977.59	9198.21	13445.436	7115
10625	-1.26	29.32	-1.48	-977.49	9198.61	13445.438	7115
10630	-1.32	29.36	-1.51	-977.90	9198.41	13445.448	7115
10635	-1.62	29.39	-1.53	-977.82	9199.09	13445.450	7115
10640	-1.69	29.33	-1.50	-977.84	9198.62	13445.457	7115
10645	-1.18	29.38	-1.48	-977.75	9199.88	13445.460	7115
10650	-1.68	29.36	-1.49	-977.17	9199.48	13445.467	7115
10655	-0.97	29.26	-1.54	-977.64	9197.69	13445.469	7115
10660	-1.29	29.35	-1.49	-978.10	9197.21	13445.474	7115
10665	-1.56	29.32	-1.49	-977.52	9197.82	13445.481	7115
10670	-1.38	29.37	-1.51	-977.95	9201.78	13445.487	7115
10675	-1.28	29.36	-1.53	-977.77	9199.11	13445.491	7115
10680	-1.63	29.33	-1.53	-977.55	9198.31	13445.498	7115
10685	-1.23	29.30	-1.52	-977.82	9199.23	13445.500	7115
10690	-1.37	29.36	-1.55	-977.83	9199.60	13445.504	7115
10695	-1.42	29.36	-1.53	-977.93	9198.26	13445.512	7115
10700	-1.40	29.33	-1.50	-977.65	9198.65	13445.516	7115
10705	-1.41	29.34	-1.51	-977.61	9198.78	13445.518	7115
10710	-1.26	29.35	-1.49	-977.80	9199.20	13445.527	7115
10715	-1.48	29.32	-1.49	-977.76	9199.53	13445.531	7115
10720	-1.20	29.31	-1.54	-977.81	9199.65	13445.534	7115
10725	-1.63	29.39	-1.49	-977.94	9198.79	13445.543	7115
10730	-1.27	29.30	-1.54	-977.88	9200.02	13445.546	7115
10735	-1.46	29.37	-1.52	-977.69	9200.24	13445.549	7115
10740	-1.57	29.35	-1.49	-977.36	9200.21	13445.558	7115
10745	-1.39	29.33	-1.49	-977.31	9198.25	13445.562	7115
10750	-1.52	29.32	-1.50	-977.64	9199.30	13445.563	7115
10755	-1.34	29.31	-1.51	-977.51	9199.08	13445.572	7115
10760	-1.36	29.33	-1.51	-977.65	9198.55	13445.575	7115
10765	-1.37	29.37	-1.48	-977.99	9197.93	13445.578	7115
10770	-1.76	29.37	-1.49	-977.80	9197.37	13445.588	7115
10775	-1.39	29.33	-1.51	-977.68	9199.10	13445.593	7115
10780	-1.04	29.32	-1.52	-977.98	9200.85	13445.594	7115
10785	-1.42	29.37	-1.52	-977.98	9199.58	13445.597	7115
10790	-1.41	29.32	-1.51	-977.67	9197.26	13445.605	7115
10795	-1.74	29.38	-1.48	-977.38	9199.59	13445.609	7115
10800	-1.11	29.27	-1.52	-977.09	9200.74	13445.617	7115
10805	-1.14	29.27	-1.53	-977.54	9203.88	13445.623	7115
10810	-1.53	29.30	-1.47	-977.76	9201.61	13445.625	7115
10815	-1.57	29.33	-1.49	-977.68	9202.61	13445.629	7115
10820	-1.30	29.36	-1.52	-977.89	9202.30	13445.635	7115
10825	-1.77	29.42	-1.46	-977.89	9201.74	13445.641	7115
10830	-1.05	29.32	-1.52	-978.14	9200.30	13445.642	7115
10835	-1.48	29.39	-1.51	-977.95	9202.06	13445.651	7115
10840	-1.38	29.35	-1.53	-977.74	9201.64	13445.656	7115
10845	-1.24	29.30	-1.44	-977.79	9201.54	13445.662	7115
10850	-1.56	29.35	-1.51	-977.65	9201.03	13445.668	7115
10855	-1.64	29.33	-1.47	-977.76	9201.63	13445.672	7115
10860	-1.16	29.34	-1.50	-977.88	9204.11	13445.673	7115
10865	-1.17	29.37	-1.51	-977.84	9202.84	13445.683	7115
10870	-1.21	29.29	-1.51	-977.68	9203.28	13445.686	7115
10875	-0.55	29.24	-1.58	-977.40	9202.42	13445.692	7115
10880	-1.32	29.30	-1.50	-977.70	9203.45	13445.698	7115
10885	-1.26	29.40	-1.51	-978.16	9203.10	13445.701	7115
10890	-1.35	29.31	-1.48	-977.78	9203.66	13445.703	7115
10895	-1.23	29.34	-1.53	-977.99	9204.37	13445.713	7115
10900	-1.72	29.35	-1.49	-977.93	9206.31	13445.716	7115
10905	-1.21	29.25	-1.50	-977.58	9204.61	13445.719	7115
10910	-1.57	29.37	-1.50	-977.62	9205.34	13445.725	7115
10915	-1.66	29.36	-1.47	-977.59	9205.05	13445.730	7115
10920	-1.29	29.35	-1.51	-977.59	9204.40	13445.734	7115
10925	-1.34	29.30	-1.49	-977.36	9205.30	13445.741	7115
10930	-1.60	29.35	-1.47	-977.71	9204.60	13445.746	7115
10935	-1.27	29.35	-1.53	-977.46	9205.34	13445.750	7115
10940	-1.47	29.33	-1.48	-977.60	9206.99	13445.755	7115
10945	-1.32	29.35	-1.47	-977.58	9205.23	13445.760	7115
10950	-1.30	29.27	-1.48	-977.48	9205.57	13445.766	7115
10955	-1.26	29.34	-1.48	-977.92	9205.28	13445.768	7115
10960	-1.45	29.37	-1.50	-978.11	9205.78	13445.776	7115
10965	-1.52	29.34	-1.50	-977.46	9205.22	13445.780	7115
10970	-1.31	29.36	-1.51	-978.08	9204.69	13445.783	7115
10975	-1.18	29.28	-1.51	-977.65	9205.02	13445.791	7115
10980	-1.71	29.33	-1.46	-978.36	9204.89	13445.797	7115
10985	-1.61	29.39	-1.47	-978.24	9202.84	13445.798	7115
10990	-1.29	29.35	-1.50	-978.04	9204.73	13445.809	7115
10995	-1.58	29.35	-1.48	-977.86	9206.58	13445.811	7115
11000	-1.16	29.35	-1.51	-978.13	9208.20	13445.813	7115
11005	-1.53	29.38	-1.52	-978.19	9205.95	13445.823	7115
11010	-0.91	29.18	-1.49	-977.12	9207.27	13445.828	7115
11015	-1.28	29.30	-1.52	-977.86	9205.95	13445.828	7115
11020	-1.09	29.33	-1.51	-977.82	9205.21	13445.837	7115
11025	-1.43	29.36	-1.49	-977.87	9204.50	13445.842	7115
11030	-1.35	29.33	-1.51	-977.57	9206.43	13445.844	7115
11035	-1.58	29.35	-1.49	-977.80	9206.81	13445.847	7115
11040	-1.25	29.27	-1.51	-977.37	9206.51	13445.857	7115
11045	-1.51	29.36	-1.48	-977.69	9206.91	13445.859	7115
11050	-1.14	29.34	-1.49	-977.66	9205.45	13445.868	7115
11055	-1.53	29.35	-1.49	-977.61	9205.19	13445.871	7115
11060	-2.13	29.38	-1.41	-977.56	9207.25	13445.875	7115
11065	-1.23	29.30	-1.52	-977.31	9206.17	13445.878	7115
11070	-1.66	29.34	-1.47	-977.56	9206.59	13445.885	7115
11075	-1.22	29.27	-1.51	-977.29	9205.31	13445.891	7115
11080	-1.30	29.41	-1.52	-977.94	9206.07	13445.894	7115
11085	-1.36	29.38	-1.48	-977.71	9205.67	13445.901	7115
11090	-1.27	29.32	-1.52	-977.27	9208.47	13445.906	7115
11095	-1.41	29.34	-1.50	-977.66	9208.00	13445.908	7115
11100	-1.55	29.37	-1.47	-977.17	9207.35	13445.915	7115
11105	-0.85	29.18	-1.49	-977.02	9206.12	13445.922	7115
11110	-1.56	29.37	-1.47	-977.70	9206.40	13445.923	7115
11115	-1.56	29.38	-1.50	-977.31	9206.03	13445.933	7115
11120	-1.60	29.34	-1.44	-977.58	9207.69	13445.937	7115
11125	-1.26	29.35	-1.48	-977.37	9207.80	13445.939	7115
11130	-1.50	29.33	-1.50	-977.36	9209.18	13445.946	7115
11135	-1.47	29.34	-1.47	-977.58	9207.60	13445.951	7115
11140	-1.49	29.33	-1.51	-977.53	9209.30	13445.953	7115
11145	-1.38	29.35	-1.48	-977.43	9209.64	13445.961	7115
11150	-0.84	29.29	-1.51	-977.40	9209.01	13445.967	7115
11155	-1.81	29.46	-1.50	-978.05	9209.36	13445.969	7115
11160	-1.39	29.27	-1.49	-977.22	9209.63	13445.973	7115
11165	-1.03	29.29	-1.50	-977.88	9211.08	13445.981	7115
11170	-1.66	29.37	-1.47	-978.06	9210.30	13445.984	7115
11175	-1.65	29.31	-1.45	-977.41	9209.15	13445.994	7115
11180	-1.15	29.33	-1.50	-977.59	9210.68	13445.996	7115
11185	-1.15	29.37	-1.50	-978.16	9210.97	13446.000	7115
11190	-1.92	29.34	-1.44	-977.77	9212.24	13446.003	7115
11195	-0.90	29.26	-1.53	-978.02	9209.43	13446.013	7115
11200	-1.34	29.37	-1.51	-978.28	9210.45	13446.016	7115
11205	-1.50	29.35	-1.47	-977.95	9209.42	13446.019	7115
11210	-1.63	29.35	-1.46	-977.74	9210.40	13446.027	7115
11215	-1.21	29.29	-1.49	-977.57	9210.87	13446.031	7115
11220	-1.34	29.37	-1.45	-978.16	9211.08	13446.033	7115
11225	-1.06	29.39	-1.51	-977.72	9211.93	13446.040	7115
11230	-1.19	29.35	-1.49	-977.92	9211.03	13446.046	7115
11235	-1.82	29.32	-1.45	-977.85	9209.95	13446.049	7115
11240	-1.45	29.35	-1.47	-977.84	9209.36	13446.058	7115
11245	-1.83	29.34	-1.42	-977.92	9209.67	13446.061	7115
11250	-0.92	29.26	-1.51	-977.74	9207.34	13446.063	7115
11255	-2.11	29.39	-1.48	-978.03	9208.65	13446.072	7115
11260	-1.28	29.38	-1.49	-978.14	9207.83	13446.076	7115
11265	-1.34	29.37	-1.48	-977.83	9207.24	13446.078	7115
11270	-1.25	29.36	-1.50	-977.82	9207.55	13446.088	7115
11275	-1.37	29.33	-1.49	-977.65	9210.19	13446.092	7115
11280	-1.66	29.35	-1.45	-977.69	9208.39	13446.094	7115
11285	-1.64	29.36	-1.45	-977.58	9207.07	13446.099	7115
11290	-1.18	29.38	-1.48	-977.65	9207.53	13446.106	7115
11295	-1.44	29.29	-1.50	-977.09	9210.54	13446.109	7115
11300	-1.51	29.32	-1.47	-977.50	9208.39	13446.115	7115
11305	-1.21	29.36	-1.50	-977.80	9207.92	13446.121	7115
11310	-1.46	29.24	-1.50	-977.51	9212.09	13446.128	7115
11315	-1.35	29.35	-1.54	-978.20	9212.59	13446.128	7115
11320	-1.51	29.42	-1.52	-978.02	9213.10	13446.137	7115
11325	-1.53	29.33	-1.49	-977.81	9213.15	13446.140	7115
11330	-1.61	29.39	-1.47	-977.63	9212.31	13446.145	7115
11335	-1.32	29.33	-1.51	-977.26	9211.16	13446.151	7115
11340	-0.25	29.26	-1.75	-977.61	9209.04	13446.158	7115
11345	-1.48	29.34	-1.49	-977.59	9209.41	13446.158	7115
11350	-1.34	29.29	-1.44	-977.81	9209.75	13446.165	7115
11355	-1.64	29.38	-1.47	-977.57	9208.99	13446.171	7115
11360	-1.54	29.34	-1.46	-977.36	9207.81	13446.173	7115
11365	-1.46	29.34	-1.47	-977.42	9208.80	13446.183	7115
11370	-1.94	29.48	-1.53	-977.55	9209.91	13446.188	7115
11375	-1.33	29.31	-1.52	-977.25	9208.64	13446.188	7115
11380	-1.41	29.40	-1.50	-977.79	9208.27	13446.197	7115
11385	-1.43	29.36	-1.49	-977.47	9209.62	13446.201	7115
11390	-1.70	29.36	-1.47	-976.86	9209.82	13446.203	7115
11395	-1.25	29.34	-1.51	-977.03	9211.17	13446.213	7115
11400	-1.78	29.34	-1.48	-976.68	9210.19	13446.216	7115
11405	-1.45	29.37	-1.47	-977.49	9208.98	13446.219	7115
11410	-1.33	29.31	-1.56	-977.63	9209.09	13446.225	7115
11415	-1.74	29.34	-1.49	-977.34	9208.54	13446.231	7115
11420	-1.79	29.37	-1.45	-977.23	9208.52	13446.234	7115
11425	-1.13	29.29	-1.50	-977.36	9212.33	13446.241	7115
11430	-1.47	29.36	-1.53	-977.68	9212.26	13446.244	7115
11435	-1.09	29.31	-1.52	-977.64	9212.62	13446.250	7115
11440	-1.56	29.40	-1.51	-977.61	9212.47	13446.255	7115
11445	-1.18	29.35	-1.49	-977.35	9210.69	13446.262	7115
11450	-0.80	29.25	-1.50	-977.52	9209.73	13446.265	7115
11455	-1.83	29.46	-1.47	-977.81	9211.11	13446.267	7115
11460	-1.17	29.30	-1.42	-977.65	9210.00	13446.275	7115
11465	-1.72	29.39	-1.45	-977.92	9208.03	13446.281	7115
11470	-1.21	29.31	-1.51	-977.71	9209.41	13446.282	7115
11475	-1.49	29.37	-1.47	-977.75	9212.56	13446.291	7115
11480	-0.79	29.27	-1.51	-977.84	9212.06	13446.296	7115
11485	-2.08	29.43	-1.47	-978.03	9211.89	13446.298	7115
11490	-1.08	29.28	-1.48	-977.38	9211.30	13446.308	7115
11495	-1.21	29.31	-1.50	-977.94	9211.30	13446.312	7115
11500	-1.40	29.35	-1.48	-978.11	9210.64	13446.314	7115
11505	-0.33	29.13	-1.54	-977.45	9211.39	13446.322	7115
11510	-1.59	29.35	-1.48	-977.73	9211.53	13446.326	7115
11515	-1.40	29.34	-1.48	-977.61	9210.43	13446.328	7115
11520	-1.55	29.36	-1.46	-977.71	9209.78	13446.338	7115
11525	-1.58	29.34	-1.43	-977.47	9211.09	13446.342	7115
11530	-0.70	29.32	-1.51	-977.78	9211.46	13446.344	7115
11535	-1.45	29.35	-1.48	-977.53	9211.41	13446.351	7115
11540	-1.74	29.31	-1.46	-977.21	9212.56	13446.357	7115
11545	-1.22	29.36	-1.47	-977.85	9212.53	13446.359	7115
11550	-1.49	29.33	-1.45	-977.83	9210.93	13446.366	7115
11555	-1.36	29.31	-1.51	-977.92	9208.73	13446.373	7115
11560	-1.51	29.34	-1.47	-977.81	9209.74	13446.375	7115
11565	-1.25	29.38	-1.47	-978.14	9212.23	13446.380	7115
11570	-1.77	29.36	-1.44	-977.55	9211.00	13446.386	7115
11575	-1.02	29.29	-1.49	-977.47	9212.01	13446.391	7115
11580	-1.78	29.42	-1.48	-977.81	9210.67	13446.396	7115
11585	-1.10	29.24	-1.50	-977.57	9209.85	13446.400	7115
11590	-1.50	29.38	-1.46	-978.06	9210.92	13446.406	7115
11595	-1.04	29.28	-1.49	-977.90	9210.82	13446.407	7115
11600	-1.84	29.32	-1.42	-977.53	9210.43	13446.417	7115
11605	-1.10	29.26	-1.48	-977.63	9211.06	13446.421	7115
11610	-1.55	29.30	-1.44	-977.44	9211.66	13446.428	7115
11615	-1.52	29.32	-1.45	-977.42	9210.75	13446.432	7115
11620	-1.26	29.41	-1.47	-978.12	9212.95	13446.436	7115
11625	-1.28	29.35	-1.50	-977.77	9211.32	13446.438	7115
11630	-1.76	29.42	-1.46	-977.96	9213.14	13446.447	7115
11635	-1.11	29.28	-1.49	-977.31	9210.67	13446.451	7115
11640	-1.79	29.33	-1.45	-977.46	9215.44	13446.458	7115
11645	-1.80	29.35	-1.42	-977.58	9213.91	13446.461	7115
11650	-1.07	29.33	-1.50	-977.63	9212.94	13446.467	7115
11655	-1.20	29.32	-1.48	-977.63	9214.70	13446.469	7115
11660	-1.63	29.33	-1.48	-977.76	9212.73	13446.476	7115
11665	-1.42	29.36	-1.45	-977.88	9211.42	13446.482	7115
11670	-2.36	29.42	-1.47	-976.87	9210.56	13446.488	7115
11675	-1.39	29.29	-1.45	-977.91	9211.61	13446.492	7115
11680	-1.34	29.30	-1.49	-977.92	9208.23	13446.497	7115
11685	-1.56	29.32	-1.43	-977.70	9208.83	13446.500	7115
11690	-1.27	29.30	-1.49	-977.90	9208.72	13446.505	7115
11695	-1.25	29.37	-1.49	-977.96	9210.20	13446.511	7115
11700	-1.45	29.35	-1.45	-977.90	9207.13	13446.516	7115
11705	-1.59	29.35	-1.45	-977.86	9206.97	13446.517	7115
11710	-1.25	29.30	-1.48	-977.68	9209.77	13446.525	7115
11715	-1.51	29.37	-1.48	-978.07	9212.15	13446.531	7115
11720	-1.37	29.33	-1.45	-978.05	9210.48	13446.535	7115
11725	-1.43	29.34	-1.50	-977.84	9211.20	13446.542	7115
11730	-1.49	29.40	-1.50	-978.07	9210.56	13446.546	7115
11735	-1.18	29.30	-1.47	-977.96	9210.68	13446.549	7115
11740	-1.59	29.37	-1.48	-977.91	9209.67	13446.557	7115
11745	-1.50	29.33	-1.45	-977.87	9210.75	13446.562	7115
11750	-1.59	29.36	-1.47	-977.84	9210.45	13446.563	7115
11755	-1.54	29.31	-1.46	-977.97	9210.49	13446.573	7115
11760	-1.79	29.42	-1.44	-978.26	9210.68	13446.577	7115
11765	-1.48	29.35	-1.43	-978.31	9210.75	13446.578	7115
11770	-0.98	29.31	-1.51	-977.88	9211.14	13446.588	7115
11775	-1.81	29.45	-1.46	-978.46	9211.94	13446.593	7115
11780	-1.49	29.38	-1.49	-978.62	9212.95	13446.594	7115
11785	-1.69	29.37	-1.47	-978.14	9212.07	13446.600	7115
11790	-1.03	29.34	-1.49	-978.08	9211.36	13446.606	7115
11795	-1.13	29.33	-1.47	-978.29	9210.60	13446.609	7115
11800	-1.13	29.30	-1.52	-977.87	9210.55	13446.615	7115
11805	-1.92	29.45	-1.42	-978.52	9210.58	13446.623	7115
11810	-1.28	29.32	-1.52	-977.92	9211.46	13446.625	7115
11815	-1.39	29.36	-1.47	-977.82	9212.78	13446.630	7115
11820	-1.39	29.37	-1.52	-977.81	9214.18	13446.636	7115
11825	-0.87	29.28	-1.51	-978.10	9213.82	13446.641	7115
11830	-1.52	29.39	-1.50	-978.19	9211.80	13446.642	7115
11835	-1.45	29.38	-1.47	-978.45	9211.24	13446.653	7115
11840	-1.83	29.35	-1.47	-978.04	9211.35	13446.656	7115
11845	-1.20	29.32	-1.47	-978.17	9215.08	13446.660	7115
11850	-1.58	29.38	-1.46	-978.19	9211.98	13446.667	7115
11855	-1.08	29.33	-1.53	-977.79	9211.53	13446.671	7115
11860	-1.77	29.40	-1.48	-977.81	9213.30	13446.673	7115
11865	-1.39	29.26	-1.42	-977.55	9213.89	13446.683	7115
11870	-1.11	29.27	-1.47	-978.03	9213.22	13446.686	7115
11875	-1.37	29.34	-1.49	-978.03	9213.87	13446.690	7115
11880	-1.63	29.33	-1.45	-977.92	9212.91	13446.698	7115
11885	-1.26	29.32	-1.47	-978.09	9212.56	13446.701	7115
11890	-1.64	29.33	-1.46	-977.72	9214.84	13446.703	7115
11895	-1.62	29.33	-1.45	-977.71	9212.83	13446.713	7115
11900	-1.22	29.35	-1.45	-978.32	9214.74	13446.717	7115
11905	-1.73	29.42	-1.41	-977.83	9215.31	13446.719	7115
11910	-1.50	29.31	-1.44	-977.85	9214.16	13446.727	7115
11915	-1.20	29.35	-1.48	-978.04	9214.63	13446.731	7115
11920	-1.32	29.37	-1.51	-978.01	9214.41	13446.734	7115
11925	-1.65	29.34	-1.46	-978.11	9214.60	13446.741	7115
11930	-1.51	29.42	-1.47	-978.35	9214.28	13446.747	7115
11935	-1.04	29.33	-1.47	-977.80	9214.37	13446.750	7115
11940	-0.68	29.30	-1.48	-977.74	9213.87	13446.757	7115
11945	-1.43	29.35	-1.43	-977.74	9214.12	13446.761	7115
11950	-1.22	29.31	-1.43	-977.61	9216.58	13446.766	7115
11955	-1.49	29.30	-1.47	-977.78	9213.85	13446.767	7115
11960	-1.50	29.41	-1.45	-978.26	9214.67	13446.776	7115
11965	-1.44	29.34	-1.47	-977.94	9213.82	13446.781	7115
11970	-1.39	29.41	-1.38	-978.24	9212.56	13446.788	7115
11975	-1.30	29.36	-1.46	-977.70	9212.62	13446.793	7115
11980	-1.07	29.35	-1.46	-977.59	9213.37	13446.796	7115
11985	-1.19	29.36	-1.46	-977.36	9213.87	13446.798	7115
11990	-1.29	29.30	-1.46	-977.75	9215.37	13446.808	7115
11995	-1.58	29.38	-1.44	-977.95	9214.40	13446.811	7115
12000	-1.19	29.37	-1.48	-978.14	9214.20	13446.817	7115
12005	-1.61	29.39	-1.43	-978.01	9214.14	13446.823	7115
12010	-1.57	29.33	-1.43	-977.73	9213.80	13446.826	7115
12015	-1.32	29.29	-1.45	-977.60	9216.60	13446.828	7115
12020	-1.09	29.34	-1.50	-978.17	9214.38	13446.837	7115
12025	-1.47	29.32	-1.44	-978.14	9216.21	13446.842	7115
12030	-1.32	29.29	-1.44	-977.93	9216.77	13446.844	7115
12035	-1.59	29.36	-1.50	-977.65	9217.36	13446.849	7115
12040	-0.90	29.26	-1.49	-977.86	9217.38	13446.856	7115
12045	-1.64	29.42	-1.47	-978.13	9214.97	13446.859	7115
12050	-1.73	29.34	-1.45	-977.38	9214.96	13446.868	7115
12055	-1.48	29.36	-1.44	-977.52	9214.55	13446.871	7115
12060	-1.45	29.38	-1.46	-977.69	9216.67	13446.875	7115
12065	-1.17	29.34	-1.46	-977.83	9216.14	13446.878	7115
12070	-1.25	29.33	-1.46	-978.19	9215.28	13446.885	7115
12075	-1.91	29.41	-1.41	-978.23	9216.06	13446.891	7115
12080	-1.36	29.30	-1.47	-978.02	9216.14	13446.894	7115
12085	-1.70	29.35	-1.46	-977.81	9218.31	13446.901	7115
12090	-1.30	29.32	-1.46	-977.97	9217.39	13446.905	7115
12095	-1.49	29.35	-1.45	-977.23	9216.36	13446.908	7115
12100	-1.76	29.39	-1.47	-977.43	9216.61	13446.915	7115
12105	-0.35	29.26	-1.53	-977.12	9217.35	13446.922	7115
12110	-1.41	29.41	-1.45	-977.67	9217.09	13446.923	7115
12115	-1.33	29.26	-1.44	-977.05	9216.95	13446.933	7115
12120	-1.46	29.36	-1.47	-977.50	9218.06	13446.936	7115
12125	-0.94	29.35	-1.51	-977.51	9218.21	13446.938	7115
12130	-1.59	29.39	-1.42	-977.60	9215.82	13446.948	7115
12135	-1.80	29.30	-1.44	-976.49	9216.18	13446.952	7115
12140	-1.47	29.30	-1.47	-977.32	9217.70	13446.953	7115
12145	-1.48	29.30	-1.46	-977.32	9218.17	13446.963	7115
12150	-1.12	29.27	-1.46	-977.55	9217.52	13446.966	7115
12155	-1.78	29.38	-1.45	-977.66	9217.11	13446.969	7115
12160	-1.10	29.34	-1.47	-977.49	9216.55	13446.974	7115
12165	-0.97	29.31	-1.51	-977.75	9215.88	13446.981	7115
12170	-1.58	29.37	-1.43	-977.87	9216.49	13446.984	7115
12175	-1.68	29.28	-1.45	-977.41	9216.67	13446.994	7115
12180	-1.58	29.34	-1.46	-977.74	9217.29	13446.998	7115
12185	-1.55	29.35	-1.46	-977.65	9217.33	13447.000	7115
12190	-1.02	29.27	-1.45	-977.96	9217.58	13447.002	7115
12195	-1.42	29.34	-1.49	-978.04	9217.39	13447.011	7115
12200	-1.90	29.35	-1.45	-977.76	9218.58	13447.016	7115
12205	-1.52	29.37	-1.44	-977.40	9219.05	13447.021	7115
12210	-1.61	29.38	-1.43	-977.59	9219.02	13447.026	7115
12215	-1.58	29.36	-1.44	-977.38	9218.18	13447.030	7115
12220	-0.99	29.28	-1.49	-977.51	9217.84	13447.033	7115
12225	-1.37	29.31	-1.46	-978.04	9219.11	13447.041	7115
12230	-1.80	29.41	-1.42	-977.76	9220.46	13447.046	7115
12235	-1.03	29.26	-1.47	-977.42	9218.81	13447.048	7115
12240	-0.73	29.33	-1.52	-978.18	9218.37	13447.056	7115
12245	-1.30	29.39	-1.49	-977.99	9218.91	13447.060	7115
12250	-1.70	29.37	-1.43	-977.67	9219.64	13447.064	7115
12255	-1.72	29.33	-1.43	-977.38	9220.94	13447.070	7115
12260	-1.38	29.31	-1.45	-977.25	9220.71	13447.076	7115
12265	-1.66	29.34	-1.40	-977.71	9220.62	13447.078	7115
12270	-1.10	29.30	-1.44	-977.76	9218.74	13447.088	7115
12275	-1.80	29.38	-1.42	-977.70	9219.85	13447.092	7115
12280	-1.29	29.30	-1.48	-977.50	9221.39	13447.094	7115
12285	-1.29	29.35	-1.46	-977.64	9220.11	13447.098	7115
12290	-1.16	29.36	-1.43	-977.63	9220.65	13447.107	7115
12295	-1.66	29.39	-1.42	-977.84	9222.88	13447.109	7115
12300	-1.52	29.40	-1.40	-977.87	9222.07	13447.117	7115
12305	-1.45	29.32	-1.44	-977.57	9222.21	13447.121	7115
12310	-1.46	29.39	-1.45	-977.90	9220.61	13447.125	7115
12315	-1.35	29.31	-1.45	-977.71	9220.57	13447.128	7115
12320	-1.60	29.32	-1.41	-977.48	9221.19	13447.136	7115
12325	-1.34	29.29	-1.46	-978.18	9220.33	13447.141	7115
12330	-1.55	29.39	-1.43	-978.58	9221.52	13447.146	7115
12335	-1.37	29.39	-1.44	-978.48	9223.59	13447.151	7115
12340	-1.78	29.32	-1.39	-977.52	9221.29	13447.158	7115
12345	-1.47	29.35	-1.45	-977.82	9222.24	13447.157	7115
12350	-0.97	29.29	-1.46	-978.14	9221.78	13447.167	7115
12355	-1.56	29.42	-1.43	-978.51	9222.65	13447.172	7115
12360	-1.72	29.42	-1.40	-977.91	9222.46	13447.174	7115
12365	-1.45	29.33	-1.44	-977.64	9221.45	13447.183	7115
12370	-1.31	29.37	-1.47	-977.90	9222.22	13447.186	7115
12375	-1.39	29.36	-1.44	-977.92	9222.14	13447.188	7115
12380	-1.45	29.33	-1.47	-977.62	9222.66	13447.196	7115
12385	-1.33	29.34	-1.46	-978.00	9222.79	13447.201	7115
12390	-1.37	29.34	-1.44	-977.92	9222.98	13447.203	7115
12395	-1.10	29.31	-1.49	-978.20	9221.85	13447.213	7115
12400	-1.72	29.38	-1.43	-978.19	9221.23	13447.216	7115
12405	-1.52	29.25	-1.46	-977.52	9222.30	13447.221	7115
12410	-1.39	29.26	-1.46	-977.87	9222.10	13447.225	7115
12415	-1.80	29.38	-1.44	-978.07	9220.58	13447.232	7115
12420	-1.55	29.34	-1.42	-977.70	9220.69	13447.234	7115
12425	-1.18	29.35	-1.47	-978.36	9220.76	13447.243	7115
12430	-1.58	29.33	-1.43	-978.02	9221.36	13447.246	7115
12435	-1.93	29.54	-1.44	-979.13	9221.21	13447.252	7115
12440	-1.42	29.39	-1.44	-978.34	9221.00	13447.252	7115
12445	-1.61	29.35	-1.41	-978.03	9219.88	13447.261	7115
12450	-1.54	29.33	-1.42	-978.00	9219.88	13447.266	7115
12455	-1.32	29.40	-1.45	-978.40	9222.10	13447.269	7115
12460	-1.33	29.33	-1.46	-978.26	9223.28	13447.276	7115
12465	-0.84	29.31	-1.50	-977.73	9223.19	13447.281	7115
12470	-1.56	29.30	-1.45	-977.58	9223.98	13447.283	7115
12475	-1.53	29.32	-1.45	-978.02	9224.90	13447.292	7115
12480	-1.60	29.35	-1.44	-978.09	9224.00	13447.297	7115
12485	-1.41	29.32	-1.45	-977.61	9224.63	13447.299	7115
12490	-1.36	29.36	-1.44	-978.20	9223.55	13447.308	7115
12495	-1.47	29.31	-1.44	-978.23	9221.27	13447.310	7115
12500	-1.44	29.41	-1.43	-978.34	9223.07	13447.313	7115
12505	-1.31	29.36	-1.42	-977.89	9222.45	13447.323	7115
12510	-1.45	29.39	-1.44	-977.91	9223.47	13447.327	7115
12515	-0.94	29.32	-1.40	-978.54	9223.41	13447.332	7115
12520	-1.23	29.36	-1.43	-978.23	9222.67	13447.339	7115
12525	-1.31	29.36	-1.44	-978.18	9223.02	13447.342	7115
12530	-1.50	29.35	-1.44	-977.77	9220.96	13447.344	7115
12535	-1.47	29.33	-1.47	-977.65	9222.00	13447.350	7115
12540	-1.34	29.38	-1.45	-977.75	9222.36	13447.356	7115
12545	-1.82	29.31	-1.39	-977.36	9221.63	13447.359	7115
12550	-1.23	29.37	-1.44	-977.95	9224.18	13447.366	7115
12555	-1.59	29.35	-1.46	-978.23	9224.49	13447.370	7115
12560	-1.12	29.35	-1.48	-978.20	9222.96	13447.375	7115
12565	-1.41	29.31	-1.44	-978.02	9224.28	13447.380	7115
12570	-1.46	29.33	-1.42	-978.08	9225.21	13447.387	7115
12575	-1.44	29.38	-1.46	-978.02	9225.39	13447.390	7115
12580	-1.35	29.33	-1.45	-977.78	9225.15	13447.396	7115
12585	-1.02	29.32	-1.49	-978.15	9227.65	13447.400	7115
12590	-1.39	29.34	-1.43	-977.77	9225.64	13447.406	7115
12595	-1.26	29.31	-1.46	-977.61	9225.56	13447.407	7115
12600	-0.75	29.19	-1.48	-977.25	9223.22	13447.417	7115
12605	-1.36	29.31	-1.42	-977.74	9225.14	13447.421	7115
12610	-1.25	29.31	-1.46	-977.79	9226.34	13447.423	7115
12615	-1.38	29.34	-1.47	-978.05	9224.84	13447.433	7115
12620	-1.52	29.32	-1.42	-978.03	9226.84	13447.437	7115
12625	-1.77	29.44	-1.41	-978.24	9226.71	13447.438	7115
12630	-1.14	29.27	-1.44	-977.58	9227.52	13447.448	7115
12635	-1.30	29.38	-1.48	-978.33	9223.99	13447.451	7115
12640	-1.17	29.28	-1.42	-977.75	9224.14	13447.453	7115
12645	-1.53	29.42	-1.40	-978.09	9225.12	13447.464	7115
12650	-1.65	29.37	-1.38	-977.97	9225.09	13447.466	7115
12655	-1.25	29.36	-1.48	-978.17	9225.54	13447.469	7115
12660	-1.50	29.37	-1.45	-977.72	9225.50	13447.475	7115
12665	-1.38	29.33	-1.43	-978.11	9227.12	13447.481	7115
12670	-1.49	29.32	-1.40	-977.64	9227.44	13447.484	7115
12675	-1.59	29.41	-1.44	-977.79	9226.26	13447.494	7115
12680	-1.01	29.26	-1.42	-977.28	9226.77	13447.496	7115
12685	-1.92	29.37	-1.38	-978.12	9226.84	13447.500	7115
12690	-1.42	29.34	-1.43	-977.74	9226.98	13447.505	7115
12695	-1.53	29.34	-1.41	-977.50	9228.01	13447.511	7115
12700	-0.97	29.23	-1.42	-977.48	9228.32	13447.516	7115
12705	-1.68	29.40	-1.40	-978.28	9229.79	13447.520	7115
12710	-1.04	29.32	-1.49	-978.22	9228.19	13447.525	7115
12715	-1.42	29.38	-1.43	-978.04	9229.14	13447.531	7115
12720	-1.72	29.43	-1.41	-977.65	9229.52	13447.532	7115
12725	-1.33	29.34	-1.43	-977.46	9228.33	13447.542	7115
12730	-1.08	29.23	-1.46	-977.24	9226.74	13447.546	7115
12735	-0.53	29.26	-1.49	-977.67	9224.96	13447.553	7115
12740	-1.19	29.33	-1.46	-978.17	9226.47	13447.557	7115
12745	-1.41	29.33	-1.43	-977.72	9225.85	13447.562	7115
12750	-1.75	29.31	-1.42	-977.68	9225.68	13447.563	7115
12755	-1.55	29.38	-1.45	-977.99	9226.02	13447.573	7115
12760	-1.31	29.36	-1.44	-977.94	9227.65	13447.576	7115
12765	-1.59	29.31	-1.43	-977.63	9227.18	13447.578	7115
12770	-1.43	29.37	-1.42	-977.88	9226.16	13447.587	7115
12775	-2.31	29.59	-1.40	-978.57	9225.47	13447.592	7115
12780	-1.20	29.33	-1.45	-977.82	9224.85	13447.594	7115
12785	-1.66	29.34	-1.41	-977.75	9224.43	13447.600	7115
12790	-1.73	29.31	-1.42	-977.62	9224.51	13447.607	7115
12795	-1.08	29.36	-1.45	-977.97	9224.09	13447.609	7115
12800	-1.67	29.41	-1.45	-977.84	9224.19	13447.615	7115
12805	-1.16	29.25	-1.47	-977.16	9223.75	13447.622	7115
12810	-1.53	29.33	-1.43	-977.56	9224.91	13447.625	7115
12815	-1.72	29.35	-1.42	-977.92	9225.59	13447.630	7115
12820	-1.14	29.41	-1.45	-977.58	9224.02	13447.636	7115
12825	-1.44	29.28	-1.44	-977.50	9225.67	13447.641	7115
12830	-1.79	29.36	-1.40	-977.65	9228.39	13447.644	7115
12835	-2.02	29.38	-1.45	-977.66	9227.57	13447.651	7115
12840	0.45	29.27	-1.52	-977.82	9225.14	13447.656	7115
12845	-1.78	29.45	-1.42	-978.00	9224.60	13447.658	7115
12850	-1.98	29.43	-1.40	-978.49	9224.98	13447.667	7115
12855	-0.45	29.36	-1.50	-978.55	9225.48	13447.671	7115
12860	-1.90	29.39	-1.41	-978.04	9226.31	13447.674	7115
12865	-1.36	29.34	-1.40	-977.90	9227.95	13447.681	7115
12870	-1.00	29.41	-1.46	-978.18	9228.38	13447.687	7115
12875	-1.53	29.27	-1.43	-977.59	9228.59	13447.690	7115
12880	-1.69	29.30	-1.40	-977.46	9229.02	13447.698	7115
12885	-1.11	29.34	-1.43	-978.13	9228.80	13447.701	7115
12890	-0.70	29.26	-1.48	-977.65	9229.16	13447.703	7115
12895	-2.41	29.40	-1.37	-977.67	9228.68	13447.711	7115
12900	-1.72	29.24	-1.38	-977.50	9227.25	13447.718	7115
12905	-0.83	29.41	-1.47	-978.07	9228.35	13447.719	7115
12910	-0.94	29.34	-1.49	-977.73	9228.24	13447.724	7115
12915	-1.69	29.32	-1.42	-977.62	9230.49	13447.731	7115
12920	-1.88	29.40	-1.36	-978.18	9226.67	13447.734	7115
12925	-0.88	29.34	-1.48	-977.56	9227.36	13447.741	7115
12930	-0.96	29.26	-1.46	-977.69	9227.71	13447.748	7115
12935	-2.34	29.39	-1.35	-977.58	9227.45	13447.750	7115
12940	-3.34	29.38	-1.30	-977.87	9227.18	13447.758	7115
12945	-1.06	29.24	-1.44	-977.81	9228.26	13447.761	7115
12950	-2.25	29.44	-1.41	-977.77	9229.14	13447.766	7115
12955	-1.43	29.36	-1.42	-977.93	9229.43	13447.767	7115
12960	-1.03	29.24	-1.44	-977.76	9226.60	13447.775	7115
12965	-1.92	29.42	-1.41	-978.18	9228.30	13447.781	7115
12970	-1.21	29.32	-1.41	-977.81	9231.25	13447.784	7115
12975	-0.99	29.32	-1.48	-978.11	9228.58	13447.793	7115
12980	-1.90	29.38	-1.40	-977.73	9229.42	13447.796	7115
12985	-1.03	29.35	-1.41	-977.69	9229.29	13447.798	7115
12990	-1.46	29.40	-1.44	-977.98	9230.06	13447.807	7115
12995	-2.09	29.37	-1.40	-977.64	9230.00	13447.811	7115
13000	-2.20	29.29	-1.44	-978.88	9232.75	13447.818	7115
13005	-1.37	29.36	-1.39	-978.07	9232.03	13447.823	7115
13010	-1.70	29.37	-1.41	-978.09	9232.17	13447.825	7115
13015	-0.59	29.28	-1.46	-978.29	9234.08	13447.828	7115
13020	-2.06	29.38	-1.35	-978.08	9233.04	13447.838	7115
13025	-1.39	29.40	-1.45	-978.39	9230.38	13447.842	7115
13030	-0.82	29.39	-1.47	-978.33	9229.31	13447.844	7115
13035	-1.81	29.41	-1.38	-978.24	9230.40	13447.850	7115
13040	-1.00	29.31	-1.45	-978.37	9230.66	13447.855	7115
13045	-1.16	29.30	-1.41	-977.70	9228.23	13447.859	7115
13050	-1.66	29.43	-1.42	-978.05	9226.79	13447.864	7115
13055	-1.12	29.42	-1.47	-978.09	9228.81	13447.871	7115
13060	-1.57	29.24	-1.44	-977.38	9231.96	13447.875	7115
13065	-2.23	29.41	-1.41	-977.86	9231.25	13447.882	7115
13070	0.09	29.26	-1.49	-977.91	9230.51	13447.885	7115
13075	-1.19	29.18	-1.45	-977.16	9229.69	13447.891	7115
13080	-2.16	29.44	-1.42	-978.50	9229.62	13447.892	7115
13085	-0.71	29.29	-1.43	-977.98	9230.33	13447.902	7115
13090	-1.38	29.32	-1.44	-977.98	9228.78	13447.905	7115
13095	-2.20	29.42	-1.39	-978.38	9228.34	13447.908	7115
13100	-1.42	29.33	-1.41	-978.14	9229.42	13447.917	7115
13105	-1.69	29.51	-1.39	-978.46	9231.52	13447.922	7115
13110	-1.00	29.40	-1.49	-978.38	9230.51	13447.923	7115
13115	-1.81	29.41	-1.40	-976.91	9231.18	13447.933	7115
13120	-1.79	29.30	-1.43	-976.10	9231.87	13447.936	7115
13125	-1.63	29.41	-1.44	-976.97	9230.98	13447.938	7115
13130	-1.19	29.23	-1.43	-977.27	9231.83	13447.948	7115
13135	-1.40	29.42	-1.46	-977.50	9231.70	13447.951	7115
13140	-1.18	29.34	-1.45	-976.75	9231.53	13447.954	7115
13145	-1.40	29.26	-1.44	-977.60	9230.87	13447.963	7115
13150	-1.76	29.44	-1.42	-977.73	9230.71	13447.967	7115
13155	-1.32	29.20	-1.44	-977.72	9232.19	13447.969	7115
13160	-1.43	29.39	-1.44	-977.81	9231.14	13447.975	7115
13165	-1.74	29.39	-1.43	-977.56	9230.56	13447.980	7115
13170	-1.26	29.35	-1.44	-977.29	9232.04	13447.984	7115
13175	-1.54	29.36	-1.42	-977.15	9231.21	13447.993	7115
13180	-1.99	29.27	-1.42	-977.39	9229.83	13447.997	7115
13185	-0.87	29.37	-1.43	-977.68	9229.39	13448.000	7115
13190	-0.62	29.18	-1.44	-977.78	9229.81	13448.007	7115
13195	-1.70	29.45	-1.43	-977.81	9228.51	13448.009	7115
13200	-1.36	29.28	-1.46	-977.50	9229.15	13448.016	7115
13205	-1.71	29.33	-1.37	-977.83	9230.14	13448.019	7115
13210	-1.16	29.28	-1.40	-978.11	9230.52	13448.026	7115
13215	-1.43	29.34	-1.46	-977.99	9230.97	13448.030	7115
13220	-1.23	29.33	-1.46	-978.04	9229.13	13448.033	7115
13225	-1.28	29.28	-1.44	-978.08	9228.07	13448.040	7115
13230	-1.82	29.37	-1.38	-978.20	9229.46	13448.047	7115
13235	-1.51	29.36	-1.43	-978.16	9228.35	13448.048	7115
13240	-1.73	29.42	-1.41	-978.32	9230.01	13448.058	7115
13245	-1.46	29.37	-1.42	-977.74	9230.69	13448.061	7115
13250	-1.75	29.44	-1.43	-977.89	9231.13	13448.063	7115
13255	-0.84	29.36	-1.46	-977.69	9231.13	13448.072	7115
13260	-1.17	29.31	-1.43	-977.77	9231.67	13448.077	7115
13265	-1.59	29.42	-1.43	-977.92	9231.66	13448.078	7115
13270	-1.45	29.35	-1.42	-977.81	9231.72	13448.086	7115
13275	-1.29	29.36	-1.46	-978.26	9232.17	13448.092	7115
13280	-2.07	29.40	-1.37	-978.25	9232.23	13448.094	7115
13285	-1.12	29.30	-1.41	-977.70	9230.38	13448.097	7115
13290	-1.46	29.34	-1.41	-977.70	9231.04	13448.106	7115
13295	-1.17	29.31	-1.47	-978.12	9230.82	13448.109	7115
13300	-1.32	29.34	-1.44	-978.31	9230.48	13448.119	7115
13305	-1.54	29.38	-1.40	-978.08	9231.03	13448.122	7115
13310	-1.66	29.36	-1.41	-977.90	9231.49	13448.125	7115
13315	-1.58	29.34	-1.39	-978.07	9231.00	13448.129	7115
13320	-0.90	29.34	-1.47	-978.52	9231.87	13448.136	7115
13325	-1.80	29.47	-1.41	-978.45	9231.43	13448.141	7115
13330	-1.53	29.36	-1.42	-977.73	9231.42	13448.144	7115
13335	-1.73	29.35	-1.38	-977.72	9231.98	13448.152	7115
13340	-1.03	29.27	-1.41	-977.98	9232.22	13448.156	7115
13345	-1.58	29.40	-1.41	-978.15	9231.46	13448.158	7115
13350	-1.40	29.34	-1.41	-977.75	9233.02	13448.166	7115
13355	-1.30	29.29	-1.44	-978.14	9232.98	13448.171	7115
13360	-1.53	29.38	-1.39	-978.23	9234.13	13448.173	7115
13365	-1.67	29.33	-1.40	-978.21	9234.12	13448.180	7115
13370	-1.54	29.38	-1.41	-978.38	9233.97	13448.186	7115
13375	-1.49	29.33	-1.40	-977.99	9235.79	13448.189	7115
13380	-1.30	29.31	-1.42	-978.24	9235.44	13448.197	7115
13385	-1.30	29.37	-1.35	-978.50	9235.18	13448.202	7115
13390	-1.74	29.41	-1.36	-978.59	9234.14	13448.203	7115
13395	-1.49	29.33	-1.41	-978.14	9235.24	13448.214	7115
13400	-1.02	29.29	-1.41	-978.25	9234.31	13448.216	7115
13405	-1.42	29.35	-1.44	-977.86	9236.18	13448.222	7115
13410	-1.69	29.36	-1.37	-978.12	9236.87	13448.223	7115
13415	-1.37	29.35	-1.41	-977.73	9236.35	13448.232	7115
13420	-1.41	29.32	-1.39	-977.80	9236.93	13448.234	7115
13425	-1.57	29.34	-1.39	-977.81	9235.96	13448.244	7115
13430	-1.60	29.34	-1.40	-977.69	9236.62	13448.247	7115
13435	-1.51	29.23	-1.40	-977.53	9238.00	13448.251	7115
13440	-1.31	29.31	-1.42	-977.84	9237.48	13448.254	7115
13445	-1.44	29.39	-1.42	-978.16	9235.63	13448.261	7115
13450	-1.39	29.38	-1.44	-978.23	9236.40	13448.266	7115
13455	-1.13	29.39	-1.43	-977.86	9236.25	13448.271	7115
13460	-1.41	29.35	-1.42	-977.66	9235.54	13448.276	7115
13465	-1.18	29.32	-1.42	-977.85	9235.95	13448.281	7115
13470	-1.15	29.39	-1.46	-978.67	9235.93	13448.283	7115
13475	-1.64	29.39	-1.41	-978.15	9237.31	13448.291	7115
13480	-1.23	29.31	-1.43	-978.25	9237.82	13448.297	7115
13485	-1.68	29.40	-1.38	-978.11	9237.66	13448.298	7115
13490	-1.45	29.32	-1.43	-977.62	9237.25	13448.308	7115
13495	-1.37	29.30	-1.40	-977.56	9238.31	13448.311	7115
13500	-1.28	29.31	-1.43	-977.61	9236.20	13448.314	7115
13505	-0.92	29.35	-1.46	-977.62	9235.08	13448.321	7115
13510	-1.52	29.37	-1.42	-977.97	9235.95	13448.327	7115
13515	-1.56	29.33	-1.40	-977.99	9237.23	13448.328	7115
13520	-1.32	29.34	-1.40	-978.28	9236.69	13448.339	7115
13525	-1.45	29.38	-1.45	-978.11	9236.44	13448.342	7115
13530	-1.67	29.33	-1.41	-978.20	9234.80	13448.344	7115
13535	-0.95	29.34	-1.47	-978.54	9234.71	13448.350	7115
13540	-1.79	29.38	-1.43	-977.63	9236.56	13448.358	7115
13545	-1.51	29.31	-1.40	-977.77	9237.14	13448.359	7115
13550	-1.40	29.33	-1.44	-977.94	9238.08	13448.367	7115
13555	-1.72	29.36	-1.41	-977.87	9237.71	13448.371	7115
13560	-1.28	29.35	-1.39	-977.87	9238.25	13448.375	7115
13565	-1.41	29.37	-1.42	-977.80	9238.62	13448.378	7115
13570	-1.39	29.25	-1.37	-977.71	9237.65	13448.387	7115
13575	-1.41	29.36	-1.42	-978.32	9237.27	13448.391	7115
13580	-1.54	29.37	-1.42	-978.36	9236.95	13448.395	7115
13585	-1.38	29.30	-1.43	-978.17	9237.22	13448.402	7115
13590	-1.42	29.36	-1.41	-978.17	9238.37	13448.406	7115
13595	-1.13	29.27	-1.46	-977.84	9237.99	13448.408	7115
13600	-1.87	29.44	-1.39	-978.38	9238.39	13448.416	7115
13605	-1.29	29.35	-1.43	-978.32	9238.27	13448.422	7115
13610	-1.53	29.39	-1.42	-978.52	9237.71	13448.423	7115
13615	-1.40	29.40	-1.41	-978.36	9236.08	13448.433	7115
13620	-1.47	29.29	-1.40	-977.56	9235.62	13448.436	7115
13625	-1.27	29.26	-1.41	-978.09	9234.57	13448.438	7115
13630	-1.26	29.26	-1.45	-978.42	9235.95	13448.448	7115
13635	-1.63	29.43	-1.42	-978.55	9235.78	13448.451	7115
13640	-1.62	29.38	-1.41	-978.25	9236.50	13448.453	7115
13645	-1.72	29.37	-1.38	-978.35	9235.86	13448.463	7115
13650	-1.26	29.35	-1.40	-978.77	9235.32	13448.467	7115
13655	-1.35	29.35	-1.39	-978.61	9236.28	13448.469	7115
13660	-1.45	29.33	-1.42	-978.32	9237.41	13448.476	7115
13665	-1.54	29.34	-1.40	-978.60	9236.24	13448.481	7115
13670	-1.42	29.30	-1.46	-978.51	9238.30	13448.484	7115
13675	-1.50	29.34	-1.45	-978.48	9238.63	13448.492	7115
13680	-1.62	29.35	-1.42	-978.42	9238.44	13448.495	7115
13685	-1.40	29.34	-1.41	-978.58	9238.41	13448.500	7115
13690	-1.41	29.37	-1.39	-979.02	9237.74	13448.502	7115
13695	-1.43	29.45	-1.42	-978.50	9239.04	13448.511	7115
13700	-1.28	29.23	-1.39	-978.21	9238.97	13448.516	7115
13705	-2.24	29.56	-1.33	-979.45	9236.38	13448.522	7115
13710	-1.17	29.33	-1.42	-978.57	9236.91	13448.526	7115
13715	-1.37	29.46	-1.41	-978.43	9235.73	13448.531	7115
13720	-1.52	29.31	-1.43	-978.00	9236.53	13448.533	7115
13725	-1.01	29.31	-1.43	-978.61	9235.56	13448.542	7115
13730	-1.51	29.45	-1.40	-978.19	9236.61	13448.546	7115
13735	-1.25	29.27	-1.41	-977.85	9236.51	13448.553	7115
13740	-1.46	29.32	-1.39	-978.26	9236.50	13448.557	7115
13745	-1.66	29.34	-1.41	-978.28	9237.76	13448.562	7115
13750	-1.32	29.34	-1.39	-978.40	9238.27	13448.564	7115
13755	-1.62	29.29	-1.39	-977.93	9237.36	13448.572	7115
13760	-1.36	29.32	-1.37	-978.52	9237.87	13448.576	7115
13765	-1.80	29.41	-1.42	-978.71	9237.57	13448.582	7115
13770	-1.24	29.35	-1.42	-978.75	9237.87	13448.588	7115
13775	-1.68	29.38	-1.37	-978.87	9237.72	13448.592	7115
13780	-1.41	29.37	-1.39	-978.59	9237.79	13448.594	7115
13785	-1.81	29.38	-1.39	-978.30	9237.39	13448.600	7115
13790	-1.18	29.27	-1.43	-978.29	9237.74	13448.606	7115
13795	-1.47	29.37	-1.40	-978.55	9237.89	13448.609	7115
13800	-1.28	29.37	-1.43	-978.16	9237.77	13448.617	7115
13805	-1.59	29.31	-1.35	-977.94	9238.09	13448.621	7115
13810	-1.26	29.35	-1.41	-978.48	9237.15	13448.625	7115
13815	-1.43	29.32	-1.38	-978.19	9235.39	13448.629	7115
13820	-1.33	29.34	-1.44	-978.35	9237.28	13448.636	7115
13825	-1.54	29.38	-1.38	-978.36	9237.37	13448.640	7115
13830	-1.02	29.35	-1.44	-978.31	9237.86	13448.643	7115
13835	-1.79	29.40	-1.41	-978.48	9237.21	13448.650	7115
13840	-1.52	29.33	-1.37	-977.75	9237.79	13448.656	7115
13845	-1.53	29.34	-1.36	-977.98	9238.13	13448.657	7115
13850	-1.57	29.31	-1.40	-977.98	9238.27	13448.667	7115
13855	-1.33	29.41	-1.42	-978.15	9238.22	13448.671	7115
13860	-1.12	29.25	-1.42	-977.55	9236.99	13448.673	7115
13865	-1.79	29.36	-1.40	-978.15	9237.50	13448.682	7115
13870	-1.79	29.35	-1.41	-978.04	9238.76	13448.687	7115
13875	-1.18	29.31	-1.46	-978.16	9239.28	13448.688	7115
13880	-1.45	29.34	-1.43	-978.08	9239.37	13448.698	7115
13885	-1.54	29.33	-1.38	-978.43	9239.73	13448.701	7115
13890	-1.39	29.35	-1.38	-978.18	9240.14	13448.703	7115
13895	-1.73	29.37	-1.41	-977.81	9239.47	13448.713	7115
13900	-0.49	29.19	-1.39	-978.21	9239.69	13448.718	7115
13905	-1.17	29.34	-1.46	-978.35	9239.18	13448.719	7115
13910	-1.68	29.36	-1.38	-978.35	9239.81	13448.726	7115
13915	-1.35	29.37	-1.42	-978.41	9239.61	13448.732	7115
13920	-1.50	29.33	-1.40	-978.49	9239.83	13448.734	7115
13925	-1.61	29.35	-1.39	-978.32	9241.56	13448.742	7115
13930	-2.22	29.42	-1.43	-977.94	9240.42	13448.748	7115
13935	-1.49	29.33	-1.42	-978.10	9239.05	13448.750	7115
13940	-1.30	29.35	-1.39	-978.47	9239.80	13448.755	7115
13945	-1.51	29.40	-1.35	-978.72	9239.32	13448.761	7115
13950	-1.43	29.35	-1.45	-978.47	9239.69	13448.766	7115
13955	-1.35	29.35	-1.41	-978.48	9239.66	13448.768	7115
13960	-1.37	29.37	-1.41	-978.43	9240.12	13448.776	7115
13965	-1.41	29.33	-1.42	-978.19	9239.78	13448.781	7115
13970	-1.54	29.41	-1.42	-978.21	9241.28	13448.783	7115
13975	-1.21	29.37	-1.43	-977.94	9240.82	13448.792	7115
13980	-1.27	29.36	-1.42	-978.34	9240.45	13448.796	7115
13985	-1.44	29.33	-1.44	-978.02	9239.60	13448.799	7115
13990	-1.50	29.36	-1.40	-978.06	9240.44	13448.807	7115
13995	-1.42	29.33	-1.40	-978.10	9239.98	13448.811	7115
14000	-1.10	29.33	-1.43	-978.34	9239.39	13448.813	7115
14005	-1.19	29.28	-1.43	-977.44	9238.51	13448.820	7115
14010	-1.72	29.34	-1.38	-977.84	9239.96	13448.826	7115
14015	-1.74	29.34	-1.42	-977.63	9239.87	13448.828	7115
14020	-1.16	29.33	-1.43	-978.18	9240.44	13448.836	7115
14025	-1.23	29.32	-1.42	-977.82	9241.16	13448.842	7115
14030	-1.84	29.36	-1.39	-977.97	9240.42	13448.844	7115
14035	-1.09	29.28	-1.40	-978.15	9240.44	13448.851	7115
14040	-1.62	29.38	-1.40	-978.19	9239.73	13448.857	7115
14045	-0.83	29.39	-1.44	-977.70	9241.04	13448.859	7115
14050	-2.16	29.31	-1.36	-977.66	9239.89	13448.864	7115
14055	-1.22	29.34	-1.40	-977.91	9239.77	13448.873	7115
14060	-1.17	29.31	-1.40	-978.41	9239.73	13448.875	7115
14065	-1.71	29.51	-1.40	-978.85	9240.09	13448.883	7115
14070	-1.64	29.43	-1.40	-979.04	9239.53	13448.886	7115
14075	-1.08	29.34	-1.42	-978.84	9240.24	13448.891	7115
14080	-1.57	29.34	-1.44	-978.20	9240.36	13448.894	7115
14085	-1.58	29.31	-1.37	-978.80	9238.71	13448.902	7115
14090	-1.30	29.40	-1.40	-978.76	9240.28	13448.906	7115
14095	-1.26	29.24	-1.36	-978.46	9240.49	13448.912	7115
14100	-1.75	29.37	-1.38	-978.40	9239.66	13448.917	7115
14105	-1.49	29.38	-1.40	-978.65	9240.63	13448.920	7115
14110	-1.46	29.39	-1.38	-978.96	9238.49	13448.923	7115
14115	-1.18	29.39	-1.41	-978.36	9238.91	13448.933	7115
14120	-1.04	29.31	-1.44	-978.30	9240.46	13448.936	7115
14125	-1.61	29.36	-1.40	-978.36	9239.70	13448.938	7115
14130	-1.23	29.33	-1.45	-978.23	9238.99	13448.948	7115
14135	-1.67	29.39	-1.39	-978.00	9240.08	13448.950	7115
14140	-1.15	29.39	-1.41	-978.12	9239.79	13448.954	7115
14145	-1.13	29.33	-1.41	-978.26	9240.13	13448.960	7115
14150	-1.69	29.32	-1.37	-978.33	9239.67	13448.967	7115
14155	-1.77	29.40	-1.38	-978.35	9240.08	13448.969	7115
14160	-0.99	29.31	-1.42	-979.00	9240.85	13448.973	7115
14165	-1.92	29.37	-1.33	-978.81	9241.48	13448.981	7115
14170	-1.38	29.25	-1.41	-978.57	9240.97	13448.986	7115
14175	-1.43	29.39	-1.44	-978.90	9241.68	13448.990	7115
14180	-1.84	29.41	-1.39	-978.66	9241.93	13448.997	7115
14185	-1.67	29.33	-1.39	-978.25	9242.17	13449.000	7115
14190	-0.88	29.21	-1.43	-977.64	9241.99	13449.004	7115
14195	-1.50	29.40	-1.41	-978.48	9240.88	13449.012	7115
14200	-0.63	29.49	-1.52	-978.21	9243.58	13449.019	7115
14205	-1.58	29.36	-1.39	-978.40	9243.92	13449.018	7115
14210	-1.53	29.26	-1.41	-977.81	9243.40	13449.026	7115
14215	-1.25	29.32	-1.43	-978.00	9243.51	13449.030	7115
14220	-1.49	29.35	-1.42	-978.43	9241.96	13449.034	7115
14225	-1.47	29.32	-1.42	-978.06	9244.44	13449.042	7115
14230	-0.97	29.28	-1.41	-977.80	9242.99	13449.047	7115
14235	-1.28	29.38	-1.43	-978.30	9242.80	13449.048	7115
14240	-1.30	29.28	-1.43	-977.52	9242.49	13449.057	7115
14245	-1.64	29.29	-1.42	-978.15	9241.88	13449.061	7115
14250	-1.33	29.44	-1.46	-978.82	9242.17	13449.063	7115
14255	-1.64	29.38	-1.41	-978.39	9244.06	13449.073	7115
14260	-1.49	29.35	-1.42	-978.15	9243.48	13449.075	7115
14265	-1.59	29.37	-1.41	-978.34	9244.37	13449.078	7115
14270	-0.83	29.43	-1.47	-978.75	9241.93	13449.088	7115
14275	-1.36	29.30	-1.42	-978.26	9243.24	13449.093	7115
14280	-1.32	29.29	-1.43	-978.25	9244.20	13449.094	7115
14280	-1.18	29.34	-1.40	-978.56	9243.10	13449.058	7115
14285	-1.50	29.34	-1.39	-978.80	9244.54	13449.062	7115
14290	-1.67	29.36	-1.42	-978.60	9242.74	13449.065	7115
14295	-1.18	29.28	-1.46	-978.28	9243.07	13449.072	7115
14300	-1.26	29.50	-1.40	-978.34	9246.30	13449.078	7115
14305	-1.18	29.33	-1.39	-978.14	9244.04	13449.079	7115
14310	-1.42	29.32	-1.41	-977.85	9244.89	13449.088	7115
14315	-1.71	29.40	-1.38	-978.26	9242.03	13449.093	7115
14320	-1.30	29.32	-1.43	-977.64	9241.07	13449.094	7115
14325	-1.21	29.34	-1.41	-977.99	9243.00	13449.103	7115
14330	-1.41	29.32	-1.39	-978.55	9242.11	13449.109	7115
14335	-1.52	29.33	-1.43	-978.11	9242.42	13449.110	7115
14340	-1.55	29.34	-1.39	-977.88	9242.81	13449.118	7115
14345	-0.98	29.36	-1.43	-978.12	9245.84	13449.123	7115
14350	-1.66	29.38	-1.39	-978.11	9245.55	13449.125	7115
14355	-1.19	29.31	-1.44	-977.96	9246.05	13449.131	7115
14360	-2.24	29.20	-1.42	-977.87	9245.71	13449.139	7115
14365	-1.47	29.30	-1.39	-977.85	9244.07	13449.141	7115
14370	-1.35	29.34	-1.40	-977.89	9243.82	13449.149	7115
14375	-1.27	29.40	-1.44	-978.29	9245.01	13449.153	7115
14380	-1.51	29.37	-1.37	-978.28	9245.04	13449.156	7115
14385	-1.15	29.37	-1.39	-978.28	9244.22	13449.159	7115
14390	-1.59	29.30	-1.39	-977.90	9243.26	13449.167	7115
14395	-0.83	29.23	-1.44	-978.13	9242.29	13449.172	7115
14400	-2.02	29.41	-1.36	-978.20	9243.41	13449.173	7115
14405	-1.16	29.31	-1.38	-977.97	9241.72	13449.183	7115
14410	-1.81	29.30	-1.34	-978.20	9243.05	13449.187	7115
14415	-1.10	29.30	-1.40	-978.50	9244.22	13449.189	7115
14420	-1.51	29.36	-1.38	-978.38	9242.68	13449.197	7115
14425	-1.30	29.31	-1.37	-978.12	9242.46	13449.203	7115
14430	-1.35	29.25	-1.38	-978.49	9243.04	13449.204	7115
14435	-1.26	29.41	-1.42	-979.24	9243.36	13449.211	7115
14440	-1.81	29.48	-1.35	-978.53	9243.10	13449.218	7115
14445	-1.44	29.36	-1.42	-978.17	9241.49	13449.221	7115
14450	-1.36	29.31	-1.41	-977.79	9242.51	13449.226	7115
14455	-1.24	29.35	-1.40	-978.44	9245.07	13449.233	7115
14460	-1.34	29.35	-1.42	-978.44	9244.68	13449.235	7115
14465	-0.56	29.14	-1.49	-977.41	9243.30	13449.244	7115
14470	-1.76	29.32	-1.37	-978.03	9245.45	13449.248	7115
14475	-1.45	29.35	-1.38	-978.87	9245.90	13449.250	7115
14480	-1.22	29.36	-1.43	-979.07	9244.56	13449.256	7115
14485	-1.54	29.37	-1.39	-978.82	9243.79	13449.264	7115
14490	-1.32	29.34	-1.36	-978.57	9246.12	13449.266	7115
14495	-1.92	29.36	-1.35	-979.43	9246.09	13449.275	7115
14500	-1.60	29.41	-1.39	-979.14	9245.21	13449.278	7115
14505	-1.13	29.39	-1.39	-978.95	9246.71	13449.281	7115
14510	-1.72	29.36	-1.32	-978.35	9247.91	13449.285	7115
14515	-1.48	29.31	-1.36	-978.11	9246.52	13449.293	7115
14520	-1.17	29.31	-1.43	-978.57	9246.25	13449.297	7115
14525	-1.18	29.35	-1.41	-978.83	9246.86	13449.301	7115
14530	-1.67	29.41	-1.35	-978.57	9248.30	13449.308	7115
14535	-1.75	29.23	-1.37	-978.21	9245.67	13449.312	7115
14540	-1.61	29.39	-1.41	-978.75	9248.04	13449.319	7115
14545	-1.29	29.35	-1.41	-978.48	9247.11	13449.323	7115
14550	-1.62	29.34	-1.36	-978.03	9246.78	13449.328	7115
14555	-1.35	29.39	-1.41	-978.59	9246.93	13449.331	7115
14560	-1.55	29.32	-1.38	-977.52	9244.38	13449.339	7115
14565	-1.27	29.31	-1.42	-978.12	9245.80	13449.343	7115
14570	-1.44	29.27	-1.41	-977.91	9245.07	13449.344	7115
14575	-1.35	29.32	-1.44	-977.94	9244.72	13449.352	7115
14580	-1.51	29.42	-1.39	-978.37	9244.82	13449.357	7115
14585	-1.27	29.38	-1.44	-978.38	9246.45	13449.361	7115
14590	-1.84	29.38	-1.36	-978.22	9245.32	13449.370	7115
14595	-1.09	29.40	-1.40	-978.55	9246.32	13449.373	7115
14600	-1.35	29.32	-1.40	-978.08	9246.73	13449.377	7115
14605	-1.12	29.32	-1.46	-978.32	9245.36	13449.380	7115
14610	-1.31	29.39	-1.42	-978.60	9245.17	13449.388	7115
14615	-1.47	29.43	-1.41	-979.25	9245.02	13449.391	7115
14620	-1.25	29.42	-1.42	-978.85	9243.84	13449.399	7115
14625	-0.97	29.38	-1.48	-978.25	9245.31	13449.403	7115
14630	-2.36	28.77	-1.27	-977.61	9244.96	13449.409	7115
14635	-1.09	29.33	-1.42	-978.73	9244.03	13449.410	7115
14640	-1.65	29.44	-1.42	-978.72	9245.66	13449.418	7115
14645	-1.31	29.31	-1.42	-978.19	9244.50	13449.422	7115
14650	-1.99	29.42	-1.36	-978.22	9243.34	13449.428	7115
14655	-0.99	29.27	-1.37	-978.66	9245.87	13449.433	7115
14660	-1.67	29.43	-1.38	-979.42	9245.26	13449.438	7115
14665	-1.19	29.32	-1.39	-978.77	9246.34	13449.439	7115
14670	-1.89	29.63	-1.41	-978.24	9247.23	13449.449	7115
14675	-1.69	29.41	-1.34	-978.52	9247.78	13449.452	7115
14680	-0.96	29.27	-1.42	-978.61	9247.68	13449.457	7115
14685	-1.55	29.41	-1.41	-978.70	9248.15	13449.464	7115
14690	-1.15	29.39	-1.37	-978.78	9247.23	13449.469	7115
14695	-1.22	29.38	-1.42	-978.79	9246.79	13449.470	7115
14700	-1.42	29.36	-1.38	-978.32	9246.47	13449.479	7115
14705	-1.23	29.31	-1.40	-978.59	9245.63	13449.484	7115
14710	-1.45	29.38	-1.38	-978.49	9246.60	13449.484	7115
14715	-1.34	29.40	-1.41	-978.81	9247.60	13449.495	7115
14720	-1.35	29.34	-1.39	-978.60	9246.04	13449.498	7115
14725	-2.03	29.37	-1.32	-978.53	9247.55	13449.500	7115
14730	-1.42	29.39	-1.36	-977.88	9246.12	13449.509	7115
14735	-1.22	29.41	-1.37	-978.57	9247.78	13449.515	7115
14740	-1.22	29.30	-1.42	-978.54	9247.30	13449.516	7115
14745	-1.49	29.37	-1.39	-978.49	9248.10	13449.523	7115
14750	-1.49	29.30	-1.37	-978.39	9248.29	13449.527	7115
14755	-1.55	29.34	-1.37	-978.10	9248.63	13449.531	7115
14760	-1.47	29.38	-1.36	-978.64	9249.43	13449.536	7115
14765	-1.72	29.44	-1.35	-978.19	9247.37	13449.544	7115
14770	-1.55	29.29	-1.36	-977.86	9247.91	13449.547	7115
14775	-1.74	29.46	-1.34	-978.50	9249.37	13449.551	7115
14780	-1.04	29.28	-1.36	-977.63	9249.13	13449.557	7115
14785	-1.40	29.36	-1.39	-978.03	9248.54	13449.562	7115
14790	-1.77	29.43	-1.36	-978.13	9249.46	13449.564	7115
14795	-1.14	29.40	-1.36	-977.77	9248.86	13449.574	7115
14800	-1.32	29.40	-1.39	-978.53	9249.34	13449.577	7115
14805	-1.40	29.37	-1.40	-978.33	9250.60	13449.580	7115
14810	-1.39	29.31	-1.40	-977.92	9249.97	13449.589	7115
14815	-1.30	29.32	-1.38	-978.12	9250.76	13449.593	7115
14820	-1.68	29.37	-1.35	-977.95	9250.27	13449.594	7115
14825	-1.75	29.30	-1.29	-977.36	9248.27	13449.604	7115
14830	-1.18	29.31	-1.37	-978.20	9249.31	13449.607	7115
14835	-0.97	29.41	-1.49	-978.07	9249.92	13449.614	7115
14840	-1.45	29.34	-1.38	-977.91	9250.92	13449.620	7115
14845	-1.28	29.26	-1.38	-977.76	9249.08	13449.623	7115
14850	-1.49	29.37	-1.37	-977.86	9248.60	13449.625	7115
14855	-1.87	29.37	-1.35	-978.11	9250.38	13449.633	7115
14860	-1.28	29.32	-1.38	-977.92	9249.12	13449.638	7115
14865	-2.18	29.17	-1.25	-978.01	9249.23	13449.644	7115
14870	-1.39	29.29	-1.37	-978.10	9250.26	13449.650	7115
14875	-0.97	29.47	-1.44	-978.57	9250.51	13449.651	7115
14880	-1.26	29.28	-1.42	-977.75	9250.13	13449.656	7115
14885	-1.71	29.34	-1.38	-978.18	9249.50	13449.661	7115
14890	-1.26	29.33	-1.40	-978.08	9249.22	13449.667	7115
14895	-2.14	29.30	-1.32	-977.67	9248.83	13449.672	7115
14900	-1.93	29.41	-1.39	-978.57	9248.28	13449.677	7115
14905	-1.02	29.34	-1.39	-978.82	9250.33	13449.681	7115
14910	-1.46	29.37	-1.37	-978.46	9249.90	13449.688	7115
14915	-1.21	29.28	-1.39	-978.23	9250.26	13449.689	7115
14920	-1.37	29.30	-1.39	-978.67	9250.19	13449.698	7115
14925	-1.57	29.39	-1.40	-979.15	9249.55	13449.702	7115
14930	-1.57	29.48	-1.41	-978.78	9248.92	13449.709	7115
14935	-1.23	29.32	-1.37	-978.82	9249.65	13449.714	7115
14940	-1.77	29.40	-1.35	-978.59	9249.50	13449.718	7115
14945	-1.72	29.34	-1.41	-977.99	9250.51	13449.720	7115
14950	-1.03	29.36	-1.41	-978.47	9251.05	13449.729	7115
14955	-1.56	29.34	-1.37	-978.20	9250.83	13449.733	7115
14960	-2.01	29.43	-1.37	-979.12	9249.93	13449.739	7115
14965	-1.64	29.42	-1.36	-977.99	9250.26	13449.745	7115
14970	-0.62	29.19	-1.40	-977.85	9248.95	13449.748	7115
14975	-1.39	29.37	-1.40	-978.49	9250.64	13449.750	7115
14980	-1.69	29.39	-1.41	-977.92	9249.36	13449.758	7115
14985	-1.37	29.26	-1.40	-977.89	9251.15	13449.763	7115
14990	-1.52	29.51	-1.44	-978.67	9253.38	13449.769	7115
14995	-1.65	29.29	-1.41	-978.11	9250.85	13449.775	7115
15000	-1.59	29.45	-1.39	-978.40	9251.46	13449.779	7115
15005	-1.17	29.32	-1.40	-978.42	9250.51	13449.781	7115
15010	-1.56	29.35	-1.39	-978.71	9250.25	13449.786	7115
15015	-1.70	29.52	-1.38	-978.81	9251.04	13449.793	7115
15020	-1.30	29.17	-1.38	-977.55	9250.40	13449.797	7115
15025	-1.11	29.43	-1.42	-978.95	9248.88	13449.800	7115
15030	-1.68	29.50	-1.41	-978.70	9249.87	13449.808	7115
15035	-1.48	29.29	-1.38	-978.22	9251.00	13449.812	7115
15040	-1.37	29.41	-1.38	-978.70	9250.13	13449.816	7115
15045	-1.41	29.37	-1.38	-978.54	9250.94	13449.823	7115
15050	-1.04	29.33	-1.40	-978.38	9251.08	13449.827	7115
15055	-1.54	29.41	-1.41	-978.48	9251.71	13449.829	7115
15060	-1.59	29.26	-1.40	-978.00	9251.03	13449.837	7115
15065	-1.05	29.47	-1.44	-978.32	9251.77	13449.844	7115
15070	-2.00	29.36	-1.36	-977.85	9251.28	13449.844	7115
15075	-1.30	29.39	-1.41	-978.54	9251.06	13449.854	7115
15080	-1.20	29.29	-1.42	-978.69	9251.04	13449.856	7115
15085	-1.52	29.34	-1.41	-978.78	9249.63	13449.860	7115
15090	-1.00	29.29	-1.42	-978.70	9249.45	13449.869	7115
15095	-1.43	29.43	-1.37	-978.76	9249.19	13449.873	7115
15100	-1.39	29.35	-1.40	-978.25	9249.46	13449.875	7115
15105	-1.09	29.35	-1.44	-978.40	9250.11	13449.882	7115
15110	-1.35	29.34	-1.39	-978.53	9251.25	13449.887	7115
15115	-1.65	29.41	-1.37	-978.42	9251.23	13449.891	7115
15120	-1.18	29.30	-1.43	-978.11	9251.95	13449.900	7115
15125	-1.44	29.34	-1.38	-978.35	9252.08	13449.904	7115
15130	-1.44	29.34	-1.38	-978.12	9250.42	13449.906	7115
15135	-1.40	29.36	-1.38	-977.96	9250.39	13449.911	7115
15140	-1.49	29.34	-1.39	-978.44	9250.71	13449.917	7115
15145	-1.28	29.35	-1.41	-978.43	9249.51	13449.922	7115
15150	-1.39	29.38	-1.40	-978.30	9251.61	13449.924	7115
15155	-1.24	29.31	-1.36	-978.55	9251.88	13449.931	7115
15160	-1.73	29.34	-1.33	-978.00	9254.01	13449.937	7115
15165	-1.37	29.35	-1.39	-978.29	9252.46	13449.940	7115
15170	-1.92	29.38	-1.36	-978.18	9251.92	13449.949	7115
15175	-0.95	29.40	-1.43	-977.82	9252.02	13449.952	7115
15180	-1.33	29.33	-1.37	-977.93	9251.76	13449.954	7115
15185	-1.52	29.36	-1.39	-978.01	9251.74	13449.963	7115
15190	-1.33	29.37	-1.40	-978.28	9252.42	13449.968	7115
15195	-1.91	29.44	-1.36	-977.92	9251.99	13449.970	7115
15200	-1.73	29.37	-1.33	-977.51	9251.71	13449.979	7115
15205	-1.47	29.34	-1.34	-977.90	9252.85	13449.983	7115
15210	-0.93	29.38	-1.44	-977.27	9253.27	13449.985	7115
15215	-1.45	29.24	-1.38	-977.69	9252.12	13449.993	7115
15220	-2.00	29.35	-1.33	-977.85	9253.10	13449.998	7115
15225	-1.49	29.37	-1.42	-977.91	9252.84	13450.000	7115
15230	-1.09	29.31	-1.41	-977.98	9254.06	13450.005	7115
15235	-1.49	29.35	-1.41	-978.12	9253.38	13450.011	7115
15240	-1.54	29.41	-1.37	-978.39	9252.39	13450.016	7115
15245	-1.38	29.30	-1.41	-978.32	9252.76	13450.022	7115
15250	-1.66	29.40	-1.40	-978.47	9252.06	13450.028	7115
15255	-1.23	29.35	-1.36	-978.13	9253.42	13450.031	7115
15260	-1.67	29.36	-1.34	-977.78	9252.42	13450.037	7115
15265	-1.34	29.32	-1.36	-977.94	9252.14	13450.042	7115
15270	-0.58	29.26	-1.43	-977.92	9254.12	13450.049	7115
15275	-1.54	29.36	-1.35	-978.02	9252.48	13450.049	7115
15280	-1.71	29.39	-1.33	-977.80	9252.90	13450.057	7115
15285	-0.86	29.37	-1.42	-977.80	9253.69	13450.062	7115
15290	-0.81	29.35	-1.43	-977.66	9253.47	13450.065	7115
15295	-2.13	29.41	-1.31	-977.36	9253.79	13450.073	7115
15300	-1.22	29.35	-1.44	-978.23	9255.27	13450.078	7115
15305	-1.70	29.41	-1.34	-978.00	9253.77	13450.079	7115
15310	-0.98	29.27	-1.41	-977.89	9254.69	13450.089	7115
15315	-1.60	29.41	-1.38	-978.62	9253.73	13450.094	7115
15320	-1.00	29.35	-1.41	-977.57	9253.99	13450.095	7115
15325	-1.74	29.38	-1.37	-977.20	9252.51	13450.104	7115
15330	-1.28	29.27	-1.45	-976.80	9252.92	13450.108	7115
15335	-1.33	29.31	-1.43	-977.37	9255.19	13450.110	7115
15340	-1.44	29.34	-1.41	-976.59	9253.30	13450.120	7115
15345	-1.49	29.31	-1.36	-976.68	9253.56	13450.123	7115
15350	-1.63	29.42	-1.36	-977.32	9253.35	13450.125	7115
15355	-1.52	29.33	-1.41	-977.21	9251.68	13450.131	7115
15360	-1.56	29.40	-1.36	-976.93	9252.29	13450.136	7115
15365	-1.57	29.30	-1.39	-976.56	9253.29	13450.141	7115
15370	-1.51	29.29	-1.38	-977.09	9253.49	13450.150	7115
15375	-1.35	29.39	-1.40	-978.13	9252.61	13450.152	7115
15380	-1.56	29.42	-1.36	-977.72	9252.34	13450.156	7115
15385	-1.59	29.37	-1.39	-976.89	9253.09	13450.159	7115
15390	-1.49	29.30	-1.41	-977.03	9252.66	13450.166	7115
15395	-2.72	29.34	-1.32	-977.55	9252.88	13450.172	7115
15400	-1.17	29.25	-1.38	-977.53	9252.23	13450.173	7115
15405	-1.60	29.35	-1.39	-978.20	9253.04	13450.183	7115
15410	-1.88	29.38	-1.35	-977.76	9253.72	13450.187	7115
15415	-1.41	29.35	-1.37	-977.82	9253.24	13450.190	7115
15420	-1.57	29.35	-1.39	-977.99	9253.60	13450.197	7115
15425	-1.34	29.35	-1.37	-978.67	9253.38	13450.203	7115
15430	-1.44	29.39	-1.38	-978.42	9253.44	13450.204	7115
15435	-1.26	29.24	-1.39	-978.11	9253.20	13450.214	7115
15440	-1.34	29.33	-1.40	-978.04	9252.85	13450.218	7115
15445	-1.52	29.39	-1.39	-978.46	9251.94	13450.220	7115
15450	-1.40	29.33	-1.36	-978.24	9250.73	13450.229	7115
15455	-1.54	29.35	-1.35	-977.90	9252.79	13450.234	7115
15460	-1.11	29.24	-1.41	-977.97	9252.90	13450.234	7115
15465	-1.64	29.35	-1.34	-978.20	9252.25	13450.245	7115
15470	-1.14	29.37	-1.35	-978.46	9251.51	13450.248	7115
15475	-1.35	29.31	-1.38	-978.39	9252.87	13450.250	7115
15480	-1.51	29.38	-1.35	-978.61	9252.41	13450.257	7115
15485	-1.34	29.32	-1.38	-978.17	9251.15	13450.264	7115
15490	-1.61	29.37	-1.36	-977.93	9253.26	13450.266	7115
15495	-2.12	29.45	-1.32	-978.50	9251.31	13450.274	7115
15500	-1.09	29.32	-1.40	-978.29	9251.82	13450.279	7115
15505	-1.58	29.39	-1.37	-977.71	9250.91	13450.281	7115
15510	-1.70	29.33	-1.35	-978.37	9251.40	13450.285	7115
15515	-1.50	29.44	-1.33	-978.74	9252.80	13450.293	7115
15520	-1.30	29.27	-1.36	-977.53	9253.30	13450.297	7115
15525	-1.54	29.35	-1.39	-978.08	9253.31	13450.300	7115
15530	-0.58	29.28	-1.44	-977.82	9252.46	13450.307	7115
15535	-1.80	29.44	-1.37	-977.89	9251.94	13450.312	7115
15540	-2.03	29.37	-1.32	-978.10	9252.33	13450.314	7115
15545	-0.37	29.27	-1.44	-978.31	9252.21	13450.322	7115
15550	-1.92	29.36	-1.36	-978.39	9251.75	13450.327	7115
15555	-1.25	29.51	-1.38	-978.48	9251.89	13450.329	7115
15560	-0.05	29.25	-1.41	-978.26	9253.22	13450.339	7115
15565	-3.09	29.45	-1.31	-978.58	9251.80	13450.343	7115
15570	-4.18	29.53	-1.17	-978.39	9251.78	13450.349	7115
15575	-0.22	29.24	-1.37	-977.78	9252.18	13450.351	7115
15580	-2.43	29.41	-1.31	-978.35	9252.85	13450.357	7115
15585	-0.07	29.42	-1.47	-978.94	9252.18	13450.360	7115
15590	-0.27	29.08	-1.41	-977.34	9251.44	13450.369	7115
15595	-2.83	29.53	-1.25	-978.75	9251.22	13450.373	7115
15600	-3.53	29.37	-1.29	-978.93	9253.03	13450.378	7115
15605	-2.03	29.35	-1.33	-978.04	9253.10	13450.380	7115
15610	-2.97	29.48	-1.27	-978.49	9254.01	13450.389	7115
15615	-0.23	29.37	-1.41	-979.02	9253.32	13450.391	7115
15620	-1.01	29.25	-1.35	-978.92	9253.75	13450.399	7115
15625	-1.98	29.43	-1.34	-979.56	9254.62	13450.403	7115
15630	-1.35	29.71	-1.33	-979.45	9255.50	13450.409	7115
15635	-2.18	29.38	-1.31	-978.99	9253.86	13450.409	7115
15640	-2.17	29.48	-1.32	-979.64	9255.05	13450.418	7115
15645	-0.84	29.35	-1.40	-979.55	9254.97	13450.422	7115
15650	-1.20	29.27	-1.40	-978.35	9254.55	13450.427	7115
15655	-1.70	29.32	-1.35	-978.43	9254.99	13450.433	7115
15660	-1.29	29.41	-1.36	-979.19	9253.78	13450.437	7115
15665	-1.36	29.38	-1.38	-978.90	9254.05	13450.440	7115
15670	-1.27	29.36	-1.35	-978.15	9252.74	13450.447	7115
15675	-1.80	29.30	-1.33	-977.90	9254.03	13450.452	7115
15680	-1.34	29.52	-1.39	-978.61	9254.95	13450.456	7115
15685	-0.60	29.23	-1.41	-978.78	9255.61	13450.464	7115
15690	-1.58	29.58	-1.36	-978.81	9254.26	13450.468	7115
15695	-2.03	29.46	-1.32	-978.80	9253.44	13450.470	7115
15700	-1.12	29.02	-1.38	-978.27	9253.53	13450.479	7115
15705	-2.85	29.52	-1.29	-978.99	9254.99	13450.483	7115
15710	-0.47	29.30	-1.39	-978.92	9255.06	13450.484	7115
15715	-0.47	29.29	-1.37	-979.12	9254.92	13450.494	7115
15720	-2.87	29.51	-1.28	-979.49	9254.99	13450.498	7115
15725	-1.21	29.40	-1.38	-979.20	9255.33	13450.500	7115
15730	-1.46	29.32	-1.36	-978.32	9255.33	13450.506	7115
15735	-3.12	29.48	-1.27	-979.57	9256.74	13450.513	7115
15740	-0.80	29.34	-1.37	-978.93	9256.01	13450.516	7115
15745	-0.75	29.31	-1.41	-978.65	9256.01	13450.524	7115
15750	-2.24	29.48	-1.31	-979.76	9256.74	13450.527	7115
15755	-0.63	29.38	-1.42	-979.01	9257.03	13450.531	7115
15760	-1.48	29.24	-1.33	-978.39	9256.74	13450.535	7115
15765	-2.95	29.34	-1.27	-978.44	9256.91	13450.544	7115
15770	-0.24	29.22	-1.41	-978.39	9256.84	13450.547	7115
15775	-1.69	29.37	-1.33	-978.80	9257.69	13450.552	7115
15780	-1.76	29.53	-1.32	-979.09	9257.30	13450.558	7115
15785	-0.22	29.23	-1.40	-979.05	9256.50	13450.562	7115
15790	-1.80	29.62	-1.37	-979.29	9256.15	13450.564	7115
15795	-2.30	29.59	-1.33	-979.45	9255.85	13450.573	7115
15800	-1.21	29.22	-1.34	-978.47	9255.61	13450.577	7115
15805	-2.80	29.39	-1.28	-978.56	9257.81	13450.583	7115
15810	-0.46	29.22	-1.39	-978.14	9256.50	13450.589	7115
15815	-1.18	29.36	-1.33	-978.09	9255.29	13450.593	7115
15820	-1.79	29.30	-1.31	-978.81	9255.64	13450.594	7115
15825	-3.10	29.64	-1.33	-980.02	9255.07	13450.604	7115
15830	-2.26	29.48	-1.30	-979.44	9255.72	13450.607	7115
15835	-1.21	29.25	-1.32	-978.93	9256.37	13450.612	7115
15840	-1.03	29.41	-1.33	-978.77	9256.26	13450.620	7115
15845	-2.01	29.18	-1.31	-978.48	9256.33	13450.623	7115
15850	-0.85	29.36	-1.41	-978.78	9255.50	13450.625	7115
15855	-1.68	29.42	-1.31	-978.79	9255.54	13450.634	7115
15860	-1.36	29.50	-1.42	-979.27	9254.91	13450.638	7115
15865	-1.45	29.14	-1.35	-979.06	9254.40	13450.641	7115
15870	-1.67	29.34	-1.18	-978.35	9253.33	13450.649	7115
15875	-0.08	29.27	-1.34	-979.08	9255.64	13450.651	7115
15880	-1.82	29.39	-1.24	-978.62	9254.44	13450.656	7115
15885	-1.27	29.42	-1.31	-979.51	9254.58	13450.661	7115
15890	0.93	29.47	-1.59	-979.95	9258.39	13450.669	7115
15895	-4.13	29.53	-1.22	-979.25	9255.47	13450.672	7115
15900	-0.09	29.36	-1.43	-979.20	9255.93	13450.674	7115
15905	-2.13	29.42	-1.33	-978.44	9256.91	13450.683	7115
15910	-1.24	29.40	-1.45	-978.94	9255.30	13450.687	7115
15915	-1.41	29.34	-1.32	-978.25	9255.15	13450.689	7115
15920	-1.33	29.30	-1.36	-978.14	9256.24	13450.699	7115
15925	-1.65	29.37	-1.42	-978.28	9256.10	13450.702	7115
15930	-0.49	29.13	-1.34	-977.14	9256.50	13450.709	7115
15935	-1.68	29.49	-1.30	-978.39	9255.28	13450.714	7115
15940	-0.75	29.42	-1.45	-979.01	9256.42	13450.718	7115
15945	-2.14	29.34	-1.39	-978.39	9255.74	13450.720	7115
15950	-2.12	29.41	-1.26	-978.18	9256.69	13450.728	7115
15955	-0.55	29.28	-1.36	-977.73	9256.86	13450.733	7115
15960	-2.14	29.48	-1.34	-978.15	9257.76	13450.735	7115
15965	-1.08	29.31	-1.41	-977.96	9257.16	13450.745	7115
15970	-1.41	29.23	-1.35	-977.93	9258.52	13450.748	7115
15975	-1.51	29.33	-1.37	-977.94	9257.80	13450.750	7115
15980	-1.43	29.35	-1.38	-977.57	9257.27	13450.758	7115
15985	-1.54	29.33	-1.35	-978.02	9258.48	13450.763	7115
15990	-1.17	29.03	-1.43	-978.26	9257.74	13450.769	7115
15995	-1.77	29.39	-1.35	-978.05	9258.31	13450.775	7115
16000	-1.12	29.24	-1.34	-977.68	9257.01	13450.779	7115
16005	-2.00	29.39	-1.36	-977.65	9256.88	13450.781	7115
16010	-1.16	29.36	-1.36	-977.39	9256.75	13450.786	7115
16015	-0.06	29.27	-1.41	-977.75	9255.68	13450.793	7115
16020	-3.28	29.39	-1.25	-977.58	9256.62	13450.796	7115
16025	-2.01	29.37	-1.33	-977.88	9257.07	13450.800	7115
16030	-1.02	29.43	-1.38	-978.14	9258.14	13450.806	7115
16035	-2.42	29.60	-1.36	-978.37	9256.04	13450.812	7115
16040	-1.33	29.25	-1.38	-977.35	9257.60	13450.813	7115
16045	-1.05	29.35	-1.43	-978.02	9257.58	13450.823	7115
16050	-2.03	29.52	-1.38	-978.72	9257.39	13450.827	7115
16055	-1.78	29.46	-1.39	-978.28	9256.88	13450.829	7115
16060	-1.06	29.25	-1.40	-977.72	9256.15	13450.839	7115
16065	-1.03	29.53	-1.45	-978.40	9257.58	13450.843	7115
16070	-1.39	29.30	-1.41	-977.62	9256.70	13450.845	7115
16075	-1.47	29.14	-1.37	-977.13	9257.00	13450.854	7115
16080	-2.44	29.67	-1.35	-978.94	9256.78	13450.857	7115
16085	-1.48	29.36	-1.40	-977.91	9257.35	13450.860	7115
16090	-1.08	29.21	-1.38	-977.74	9257.05	13450.870	7115
16095	0.13	29.31	-1.48	-978.08	9257.96	13450.874	7115
16100	-1.84	29.29	-1.36	-977.54	9257.62	13450.875	7115
16105	-2.16	29.42	-1.35	-977.50	9257.10	13450.883	7115
16110	-1.24	29.35	-1.40	-977.93	9256.62	13450.888	7115
16115	-1.77	29.28	-1.40	-978.34	9255.52	13450.891	7115
16120	-0.89	29.44	-1.45	-977.67	9255.41	13450.900	7115
16125	-0.40	28.03	-1.26	-976.40	9258.63	13450.904	7115
16130	-1.62	29.54	-1.44	-978.18	9258.43	13450.906	7115
16135	-1.60	29.31	-1.39	-978.09	9257.61	13450.911	7115
16140	-1.65	29.53	-1.39	-977.93	9257.09	13450.917	7115
16145	-1.07	29.24	-1.39	-976.99	9257.59	13450.922	7115
16150	-1.17	29.21	-1.42	-977.72	9257.04	13450.925	7115
16155	-2.22	29.68	-1.37	-978.42	9256.95	13450.932	7115
16160	-1.72	29.29	-1.37	-977.57	9257.19	13450.938	7115
16165	-0.93	29.38	-1.44	-978.39	9258.19	13450.939	7115
16170	-1.65	29.50	-1.38	-978.00	9258.32	13450.948	7115
16175	-0.47	29.05	-1.35	-977.50	9257.63	13450.953	7115
16180	-1.34	29.37	-1.39	-977.51	9258.47	13450.955	7115
16185	-3.08	29.59	-1.35	-978.01	9257.81	13450.962	7115
16190	-2.39	29.48	-1.33	-977.79	9258.55	13450.968	7115
16195	-0.22	29.35	-1.41	-977.87	9257.52	13450.970	7115
16200	-2.13	29.55	-1.38	-977.92	9258.62	13450.978	7115
16205	-1.44	29.30	-1.38	-977.21	9257.62	13450.983	7115
16210	-2.03	29.49	-1.32	-977.72	9258.88	13450.984	7115
16215	-1.54	29.27	-1.37	-978.20	9258.91	13450.993	7115
16220	-1.50	29.48	-1.41	-978.60	9259.43	13450.999	7115
16225	-1.06	29.35	-1.42	-977.99	9257.23	13451.000	7115
16230	-1.34	29.54	-1.41	-978.14	9257.67	13451.008	7115
16235	-1.72	29.37	-1.40	-977.50	9260.26	13451.012	7115
16240	-0.78	29.35	-1.47	-977.65	9261.08	13451.016	7115
16245	-1.92	29.25	-1.36	-977.33	9261.28	13451.023	7115
16250	-2.09	29.29	-1.36	-977.39	9260.22	13451.028	7115
16255	-1.23	29.41	-1.41	-977.91	9261.35	13451.031	7115
16260	-0.91	29.27	-1.43	-977.49	9261.83	13451.035	7115
16265	-1.45	29.19	-1.37	-977.31	9261.57	13451.044	7115
16270	-2.76	29.31	-1.30	-977.60	9262.02	13451.047	7115
16275	-1.05	29.52	-1.40	-978.52	9258.40	13451.050	7115
16280	-1.27	29.28	-1.44	-977.70	9260.80	13451.056	7115
16285	-1.71	29.25	-1.41	-977.51	9258.87	13451.062	7115
16290	-2.10	29.36	-1.35	-977.84	9260.17	13451.065	7115
16295	-0.60	29.25	-1.46	-978.19	9260.91	13451.073	7115
16300	-1.85	29.53	-1.37	-978.07	9261.19	13451.077	7115
16305	-1.54	29.17	-1.39	-977.64	9261.43	13451.079	7115
16310	-1.79	29.29	-1.33	-977.61	9260.98	13451.087	7115
16315	-1.30	29.29	-1.38	-977.26	9262.09	13451.094	7115
16320	-0.96	29.44	-1.40	-977.16	9260.45	13451.094	7115
16325	-1.61	29.22	-1.41	-977.44	9261.88	13451.104	7115
16330	-2.45	29.29	-1.37	-977.57	9260.16	13451.106	7115
16335	-2.22	29.44	-1.34	-977.05	9260.83	13451.114	7115
16340	-0.83	29.29	-1.40	-977.23	9261.30	13451.119	7115
16345	-1.08	29.47	-1.44	-978.16	9261.26	13451.123	7115
16350	-1.28	29.17	-1.36	-977.44	9260.02	13451.125	7115
16355	-1.99	29.38	-1.32	-977.60	9260.51	13451.131	7115
16360	-1.46	29.38	-1.39	-978.11	9261.04	13451.137	7115
16365	-2.13	29.57	-1.34	-978.54	9260.05	13451.144	7115
16370	-1.35	29.31	-1.34	-978.00	9259.03	13451.149	7115
16375	-1.48	29.42	-1.33	-977.73	9259.60	13451.154	7115
16380	-1.53	29.31	-1.36	-977.06	9260.33	13451.156	7115
16385	-1.95	29.48	-1.30	-977.93	9258.41	13451.161	7115
16390	-1.57	29.31	-1.26	-977.78	9259.15	13451.167	7115
16395	-1.28	29.16	-1.33	-977.87	9258.28	13451.174	7115
16400	-1.37	29.34	-1.33	-977.66	9260.09	13451.174	7115
16405	-1.17	29.26	-1.31	-977.39	9259.51	13451.181	7115
16410	-1.36	29.36	-1.32	-977.96	9260.96	13451.187	7115
16415	-1.21	29.30	-1.34	-977.34	9260.59	13451.191	7115
16420	-2.09	29.44	-1.28	-977.38	9260.79	13451.198	7115
16425	-2.17	29.40	-1.29	-978.32	9263.76	13451.204	7115
16430	-1.70	29.40	-1.30	-978.22	9260.63	13451.204	7115
[truncated: 992 more rows]
