# Supplementary material for: Structural characterization of the saxitoxin-targeting APTSTX1 aptamer using optical tweezers and molecular dynamics simulations
Source: PLoS One. 2019 Nov 7;14(11):e0222468. doi: 10.1371/journal.pone.0222468 (PMC6837747; doi:10.1371/journal.pone.0222468)
Supplement: S1 File — Data repository, aptamer control condition and aptamer under SXT. (ZIP) [file pone.0222468.s005.zip › Data/Data/August/080815/5bnbA.txt]

#Begin Write:
CycleCount/n	X_force	Y_force	Z_force	A_dist-Y	B_dist-Y	time(sec)	Status
100	-0.38	-5.55	2.26	-139.80	120.43	2222.002	0
200	-0.71	-5.39	2.21	-139.45	119.92	2222.098	0
300	-0.94	-4.83	2.27	-139.69	120.92	2222.191	0
400	-0.52	-4.73	2.29	-139.86	121.18	2222.296	0
500	-1.17	-4.85	2.27	-139.97	120.25	2222.399	0
600	-0.61	-5.20	2.25	-139.93	120.22	2222.480	0
600	-0.62	-5.08	2.29	-139.87	120.42	2222.542	0
700	-0.92	-4.94	2.18	-139.95	121.33	2222.635	0
800	-0.64	-4.78	2.18	-139.75	121.03	2222.740	0
900	-0.84	-5.09	2.23	-139.70	120.34	2222.839	0
1000	-0.79	-4.90	2.24	-140.13	120.18	2222.929	0
1100	-0.48	-5.19	2.19	-139.99	120.75	2223.040	0
1200	-1.08	-4.91	2.24	-139.87	120.91	2223.142	0
1300	-0.79	-4.81	2.33	-139.82	119.42	2223.243	0
1400	-0.72	-5.27	2.19	-139.93	120.48	2223.339	0
1500	-0.97	-5.04	2.27	-139.78	120.45	2223.439	0
1600	-0.65	-4.99	2.23	-139.77	120.29	2223.540	0
1700	-0.80	-5.00	2.21	-141.08	119.39	2223.630	0
1800	-0.42	-3.65	2.19	-162.06	97.12	2223.737	0
1900	-0.78	-3.85	2.12	-167.10	92.78	2223.840	0
2000	-0.98	-4.68	2.23	-173.60	85.97	2223.937	0
2100	-0.81	-3.48	2.14	-187.75	71.71	2224.038	0
2200	-1.04	-3.10	2.20	-187.89	71.57	2224.138	0
2300	-0.64	-3.38	2.16	-188.15	72.18	2224.237	0
2400	-0.47	-3.10	2.15	-189.22	70.34	2224.341	0
2500	-0.65	-2.03	2.15	-199.64	59.53	2224.442	0
2600	-0.98	-1.62	2.11	-205.08	54.48	2224.541	0
2700	-0.59	-1.86	2.08	-205.16	53.83	2224.637	0
2800	-0.61	-1.58	2.09	-205.33	53.04	2224.740	0
2900	-1.00	-1.93	2.13	-205.52	51.88	2224.841	0
3000	-0.81	-1.78	2.10	-205.56	52.45	2224.934	0
3100	-1.05	-2.24	2.09	-205.69	52.36	2225.035	0
3200	-1.13	-2.23	2.08	-205.80	51.86	2225.137	0
3300	-0.75	-1.85	2.06	-205.86	52.37	2225.228	0
3400	-0.90	-1.98	2.07	-205.95	52.68	2225.330	0
3500	-1.03	-1.75	2.06	-206.13	51.97	2225.438	0
3600	-0.90	-1.86	2.15	-206.07	51.35	2225.539	0
3700	-0.76	-2.69	2.13	-206.14	52.00	2225.642	0
3800	-0.46	-2.37	2.07	-205.95	51.21	2225.735	0
3900	-0.74	-2.18	2.10	-205.97	51.56	2225.836	0
4000	-0.83	-2.39	2.11	-206.32	52.39	2225.933	0
4100	-1.28	-1.72	2.10	-206.62	51.37	2226.043	0
4200	-0.59	-1.29	2.08	-207.76	50.45	2226.136	0
4300	-0.58	-1.70	2.06	-211.90	46.03	2226.238	0
4400	-0.84	-1.82	2.05	-212.06	45.66	2226.338	0
4500	-0.89	-1.46	2.09	-212.19	45.37	2226.441	0
4600	-0.23	-1.15	2.07	-212.08	45.85	2226.543	0
4700	-0.37	-1.34	2.05	-212.61	45.69	2226.637	0
4800	-1.18	-1.30	2.07	-212.83	45.84	2226.743	0
4900	-0.78	-1.65	2.04	-212.63	45.04	2226.843	0
5000	-0.83	-1.51	2.09	-212.29	44.94	2226.938	0
5100	-0.98	-1.70	2.04	-212.29	45.80	2227.040	0
5200	-0.96	-0.97	2.08	-212.40	44.68	2227.137	0
5300	-0.49	-1.75	2.08	-212.47	44.26	2227.237	0
5400	-0.62	-1.50	2.10	-212.42	45.28	2227.328	0
5500	-1.07	-1.76	2.04	-212.66	44.51	2227.441	0
5600	-1.13	-2.34	2.06	-212.54	45.27	2227.542	0
5700	-1.00	-1.09	2.10	-212.64	44.53	2227.638	0
5800	-0.89	-1.07	2.11	-212.74	45.14	2227.741	0
5900	-0.51	-1.19	2.04	-212.45	44.82	2227.838	0
6000	-0.97	-1.33	2.07	-212.87	44.09	2227.938	0
6100	-0.66	-1.84	2.06	-212.74	44.40	2228.034	0
6200	-0.77	-1.54	2.07	-212.61	45.36	2228.136	0
6300	-0.71	-1.35	2.04	-212.78	46.18	2228.240	0
6400	-0.90	-1.72	2.05	-212.55	45.40	2228.327	0
6500	-0.86	-0.92	2.08	-212.50	43.99	2228.442	0
6600	-0.87	-1.16	2.08	-212.60	44.40	2228.541	0
6700	-0.54	-1.24	2.10	-212.90	43.14	2228.640	0
6800	-0.71	-1.45	2.04	-212.78	42.83	2228.737	0
6900	-1.48	-1.96	2.06	-212.79	43.00	2228.838	0
7000	-0.78	-1.82	2.03	-212.77	42.96	2228.940	0
7100	-0.90	-1.85	2.08	-212.85	42.68	2229.044	0
7200	-0.72	-1.52	2.06	-212.70	44.73	2229.133	0
7300	-0.66	-1.50	2.08	-212.65	44.29	2229.237	0
7400	-0.59	-1.40	2.05	-212.88	44.25	2229.337	0
7500	-1.00	-1.80	2.05	-212.76	43.82	2229.438	0
7600	-0.91	-1.63	2.06	-212.82	43.80	2229.536	0
7700	-0.63	-1.34	2.05	-213.16	43.91	2229.630	0
7800	-0.87	-1.71	2.05	-213.29	44.39	2229.739	0
7900	-0.67	-1.44	2.06	-213.33	42.01	2229.840	0
8000	-0.65	-1.39	2.04	-213.03	41.67	2229.935	0
8100	-0.40	-1.85	2.02	-213.47	41.44	2230.042	0
8200	-0.38	-1.25	2.06	-213.21	41.42	2230.143	0
8300	-0.50	-2.05	2.07	-213.21	42.18	2230.243	0
8400	-1.50	-0.95	2.15	-212.96	40.92	2230.343	0
8500	-0.74	-2.05	2.10	-213.85	42.43	2230.444	0
8600	-0.93	-1.44	2.05	-213.37	41.83	2230.539	0
8700	-0.97	-1.60	2.07	-213.27	40.77	2230.635	0
8800	-0.77	-1.14	2.10	-213.42	40.73	2230.739	0
8900	-1.26	-1.46	2.05	-213.29	39.05	2230.841	0
9000	-1.03	-2.59	2.04	-213.16	39.69	2230.942	0
9100	-0.97	-1.48	2.07	-213.48	40.54	2231.031	0
9200	-0.86	-1.34	2.09	-213.34	41.35	2231.142	0
9300	-0.76	-1.42	2.09	-213.31	41.30	2231.235	0
9400	-1.04	-2.14	2.06	-213.62	42.49	2231.338	0
9500	-0.79	-1.11	2.06	-213.52	42.01	2231.440	0
9600	-0.48	-1.30	2.08	-213.68	42.69	2231.535	0
9700	-1.35	-1.00	2.25	-213.88	40.92	2231.644	0
9800	-0.66	-1.19	2.10	-213.47	42.12	2231.740	0
9900	-0.91	-1.14	2.10	-213.65	41.82	2231.836	0
10000	-1.56	-1.35	2.08	-213.89	41.17	2231.944	0
10100	-0.75	-1.49	2.07	-213.56	40.30	2232.027	0
10200	-0.81	-1.39	2.03	-213.53	41.34	2232.138	0
10300	-0.91	-1.43	2.06	-213.49	40.95	2232.241	0
10400	-0.98	-1.16	2.08	-213.72	41.00	2232.333	0
10500	-0.76	-1.35	2.05	-213.83	41.73	2232.440	0
10600	-1.33	-1.52	2.05	-213.84	43.12	2232.538	0
10700	-0.48	-1.49	2.05	-213.67	41.89	2232.642	0
10800	-0.74	-1.97	2.08	-213.87	42.83	2232.737	0
10900	-0.69	-1.47	2.06	-213.83	42.34	2232.837	0
11000	-0.68	-1.34	2.07	-213.79	42.46	2232.940	0
11100	-0.52	-0.75	2.08	-213.63	42.36	2233.034	0
11200	-0.81	-1.33	2.09	-213.59	42.49	2233.137	0
11300	-0.85	-1.09	2.05	-213.65	41.37	2233.227	0
11400	-0.84	-1.37	2.07	-213.84	40.92	2233.333	0
11500	-0.29	-1.22	2.05	-213.56	40.38	2233.440	0
11600	-0.54	-0.73	2.09	-213.76	41.69	2233.538	0
11700	-0.86	-1.28	2.08	-213.72	41.59	2233.637	0
11800	-0.97	-1.56	2.14	-213.82	41.02	2233.742	0
11900	-0.70	-1.33	2.09	-213.64	42.24	2233.842	0
12000	0.45	-1.61	2.04	-213.88	41.67	2233.944	0
12100	-0.48	-1.34	2.07	-213.93	42.54	2234.039	0
12200	-0.76	-1.61	2.04	-213.78	40.66	2234.142	0
12300	-0.67	-1.13	2.07	-213.75	41.46	2234.231	0
12400	-0.65	-1.25	2.07	-213.77	41.09	2234.337	0
12500	-0.05	-0.79	2.05	-214.14	41.30	2234.444	0
12600	-1.08	-1.59	2.04	-213.93	41.98	2234.534	0
12700	-0.79	-1.45	2.08	-214.01	41.67	2234.631	0
12800	-0.86	-1.29	2.08	-213.99	41.89	2234.736	0
12900	-0.71	-1.45	2.05	-213.86	41.56	2234.833	0
13000	-1.15	-2.58	2.09	-213.72	41.56	2234.941	0
13100	-1.13	-2.35	2.10	-213.88	41.73	2235.038	0
13200	-0.84	-2.49	2.05	-213.91	41.67	2235.140	0
13300	-1.44	-2.49	2.04	-214.22	41.80	2235.243	0
13400	-1.22	-2.45	2.09	-214.22	39.91	2235.344	0
13500	-0.77	-2.39	2.08	-214.02	39.65	2235.439	0
13600	-1.25	-2.39	2.08	-214.04	38.48	2235.532	0
13700	-1.14	-2.17	2.08	-214.21	38.95	2235.641	0
13800	-1.22	-2.16	2.11	-214.11	39.71	2235.739	0
13900	-1.34	-2.35	2.10	-213.74	40.85	2235.837	0
14000	-1.09	-2.39	2.10	-213.96	39.78	2235.939	0
14100	-1.44	-2.55	2.08	-213.89	42.44	2236.043	0
14200	-1.20	-2.42	2.09	-214.00	40.20	2236.136	0
14300	-1.45	-2.58	2.07	-214.16	39.97	2236.238	0
14400	-0.52	-2.60	2.11	-213.94	39.78	2236.342	0
14500	-0.91	-2.26	2.10	-213.94	39.23	2236.438	0
14600	-1.17	-2.63	2.06	-213.94	41.50	2236.539	0
14700	-1.43	-2.63	2.06	-213.87	41.37	2236.640	0
14800	-1.10	-2.52	2.06	-214.02	41.04	2236.730	0
14900	-1.33	-2.43	2.09	-214.00	40.74	2236.827	0
15000	-0.83	-2.38	2.11	-214.09	41.25	2236.939	0
15100	-1.35	-2.41	2.11	-214.15	41.26	2237.036	0
15200	-1.25	-2.66	2.10	-214.14	40.25	2237.141	0
15300	-0.59	-2.79	2.05	-213.92	41.03	2237.241	0
15400	-1.22	-2.42	2.11	-213.90	40.62	2237.335	0
15500	-1.22	-2.51	2.12	-214.11	40.35	2237.442	0
15600	-0.99	-2.83	2.05	-213.86	41.67	2237.542	0
15700	-1.12	-2.48	2.10	-214.11	40.73	2237.636	0
15800	-1.13	-2.40	2.07	-214.14	40.46	2237.737	0
15900	-1.05	-2.28	2.10	-214.21	40.40	2237.827	0
16000	-1.10	-2.46	2.08	-214.45	40.78	2237.939	0
16100	-1.16	-2.47	2.09	-213.95	40.64	2238.027	0
16200	-1.31	-2.32	2.14	-213.99	40.92	2238.141	0
16300	-1.10	-2.39	2.09	-213.99	40.98	2238.238	0
16400	-1.26	-2.21	2.11	-214.12	40.22	2238.337	0
16500	-1.13	-2.11	2.11	-213.90	40.81	2238.433	0
16600	-1.38	-2.15	2.11	-214.11	40.67	2238.535	0
16700	-0.87	-2.55	2.06	-214.32	40.81	2238.643	0
16800	-1.49	-2.52	2.08	-214.11	40.84	2238.729	0
16900	-1.32	-2.53	2.11	-214.00	40.57	2238.821	0
17000	-1.27	-2.32	2.10	-214.09	39.99	2238.876	0
17100	-1.22	-2.72	2.09	-213.95	40.68	2238.978	0
17200	-1.03	-2.14	2.10	-214.14	40.65	2239.070	0
17300	-0.93	-2.31	2.11	-214.19	40.04	2239.182	0
17400	-1.35	-2.30	2.09	-214.02	40.14	2239.278	0
17500	-0.96	-2.42	2.10	-213.93	40.78	2239.384	0
17600	-1.40	-2.28	2.09	-214.15	40.97	2239.481	0
17700	-1.02	-2.30	2.09	-213.93	40.90	2239.579	0
17800	-1.28	-2.71	2.10	-213.96	41.40	2239.680	0
17900	-0.94	-2.56	2.12	-214.16	41.24	2239.781	0
18000	-1.42	-2.71	2.08	-213.95	40.65	2239.877	0
18100	-1.31	-2.54	2.11	-214.04	40.40	2239.974	0
18200	-1.46	-2.65	2.11	-213.97	41.43	2240.070	0
18300	-0.92	-2.78	2.09	-213.98	41.16	2240.178	0
18400	-1.05	-2.71	2.10	-214.06	41.20	2240.277	0
18500	-0.99	-2.67	2.09	-214.12	41.68	2240.385	0
18600	-1.28	-2.54	2.12	-214.26	40.60	2240.471	0
18700	-0.26	-2.88	2.01	-214.27	40.26	2240.584	0
18800	-1.42	-2.60	2.12	-214.13	40.44	2240.684	0
18900	-1.11	-2.65	2.11	-214.18	40.38	2240.776	0
19000	-1.77	-2.47	2.12	-214.08	41.17	2240.883	0
19100	-0.33	-2.57	2.06	-214.40	41.68	2240.985	0
19200	-1.49	-2.81	2.10	-213.86	40.46	2241.085	0
19300	-1.28	-2.51	2.09	-214.13	40.59	2241.176	0
19400	-1.19	-2.24	2.17	-214.33	40.73	2241.284	0
19500	-1.11	-2.26	2.17	-214.05	40.67	2241.385	0
19600	-1.21	-2.48	2.09	-214.30	40.69	2241.479	0
19700	-1.19	-2.55	2.11	-214.32	40.65	2241.570	0
19800	-1.30	-2.73	2.09	-214.10	40.63	2241.676	0
19900	-1.34	-2.33	2.14	-214.19	40.54	2241.777	0
20000	-0.72	-2.65	2.21	-213.87	38.64	2241.885	0
20100	-1.43	-2.51	2.12	-214.24	40.54	2241.982	0
20200	-1.19	-2.56	2.10	-214.45	40.54	2242.071	0
20300	-1.35	-2.54	2.10	-214.37	38.96	2242.177	0
20400	-1.23	-2.58	2.10	-214.28	39.98	2242.268	0
20500	-1.28	-2.65	2.09	-214.51	40.58	2242.378	0
20600	-0.99	-2.74	2.11	-214.38	39.58	2242.485	0
20700	-1.16	-2.28	2.11	-214.52	40.60	2242.575	0
20800	-1.29	-2.66	2.09	-214.59	39.28	2242.677	0
20900	-1.61	-2.40	2.13	-214.39	40.02	2242.784	0
21000	-1.30	-2.57	2.11	-214.40	40.19	2242.881	0
21100	-1.23	-2.59	2.11	-214.56	39.34	2242.976	0
21200	-1.29	-2.46	2.12	-214.47	40.20	2243.081	0
21300	-1.31	-2.55	2.10	-214.23	39.56	2243.172	0
21400	-1.09	-2.52	2.12	-214.25	40.49	2243.276	0
21500	-0.68	-2.81	2.03	-214.22	39.65	2243.385	0
21600	-1.23	-2.67	2.08	-214.33	40.25	2243.474	0
21700	-1.33	-2.41	2.10	-214.18	40.87	2243.571	0
21800	-0.98	-2.40	2.07	-214.39	40.06	2243.684	0
21900	-1.49	-2.34	2.15	-214.44	39.78	2243.780	0
22000	-1.32	-2.43	2.12	-214.25	39.87	2243.871	0
22100	-1.47	-2.41	2.10	-214.52	40.56	2243.976	0
22200	-0.90	-2.34	2.11	-214.30	40.36	2244.075	0
22300	-0.14	-2.66	2.17	-214.05	39.89	2244.185	0
22400	-1.00	-2.63	2.09	-214.41	41.30	2244.275	0
22500	-1.28	-2.40	2.13	-214.28	40.00	2244.376	0
22600	-1.31	-2.54	2.12	-214.34	39.91	2244.471	0
22700	-1.14	-2.62	2.08	-214.10	40.07	2244.576	0
22800	-1.26	-2.67	2.09	-214.31	39.69	2244.673	0
22900	-0.98	-2.69	2.07	-214.31	39.64	2244.775	0
23000	-1.13	-2.58	2.09	-214.29	38.87	2244.872	0
23100	-1.54	-2.65	2.09	-214.27	39.65	2244.974	0
23200	-1.31	-2.79	2.10	-214.27	39.16	2245.077	0
23300	-1.47	-2.64	2.09	-214.16	38.31	2245.173	0
23400	-1.02	-2.58	2.10	-214.34	38.19	2245.275	0
23500	-1.30	-2.67	2.09	-214.23	38.16	2245.377	0
23600	-1.60	-2.97	2.08	-214.41	38.58	2245.476	0
23700	-1.62	-2.87	2.10	-214.25	39.04	2245.573	0
23800	-1.21	-2.73	2.09	-214.40	39.12	2245.676	0
23900	-1.15	-2.58	2.08	-214.31	39.23	2245.777	0
24000	-0.96	-2.35	2.11	-214.36	38.91	2245.874	0
24100	-1.10	-2.60	2.10	-214.14	39.52	2245.975	0
24200	-1.48	-2.49	2.09	-214.19	40.58	2246.076	0
24300	-1.17	-2.71	2.09	-213.90	40.38	2246.174	0
24400	-1.25	-2.40	2.11	-214.18	40.69	2246.276	0
24500	-0.98	-2.57	2.11	-214.35	40.08	2246.377	0
24600	-1.28	-2.56	2.11	-214.35	39.99	2246.475	0
24700	-1.40	-2.54	2.11	-214.41	40.27	2246.574	0
24800	-1.29	-2.69	2.07	-214.16	39.92	2246.677	0
24900	-1.13	-2.64	2.10	-214.25	40.93	2246.774	0
25000	-1.27	-2.47	2.12	-214.29	40.51	2246.871	0
25100	-1.24	-2.53	2.10	-214.17	39.78	2246.976	0
25200	-1.48	-2.64	2.10	-214.43	40.49	2247.074	0
25300	-1.31	-2.34	2.13	-214.58	39.88	2247.175	0
25400	-1.11	-2.40	2.09	-214.64	39.20	2247.285	0
25500	-1.45	-2.72	2.09	-214.34	39.75	2247.383	0
25600	-0.94	-2.60	2.07	-214.41	40.10	2247.483	0
25700	-1.17	-2.75	2.08	-214.59	38.93	2247.581	0
25800	-1.51	-2.62	2.09	-214.56	39.23	2247.673	0
25900	-0.65	-2.57	2.12	-214.11	39.77	2247.785	0
26000	-1.04	-2.68	2.07	-214.51	40.60	2247.872	0
26100	-1.20	-2.48	2.10	-214.40	39.83	2247.978	0
26200	-1.70	-2.34	2.09	-214.43	39.93	2248.083	0
26300	-1.31	-2.57	2.08	-214.45	40.65	2248.178	0
26400	-1.75	-2.30	2.12	-214.60	41.07	2248.281	0
26500	-1.26	-2.39	2.08	-214.77	39.74	2248.375	0
26600	-1.16	-2.42	2.12	-214.55	39.71	2248.473	0
26700	-1.07	-2.77	2.08	-214.55	38.80	2248.581	0
26800	-1.29	-2.38	2.09	-214.63	39.96	2248.683	0
26900	-1.37	-2.58	2.10	-214.53	39.05	2248.764	0
27000	-1.39	-2.52	2.08	-214.45	39.43	2248.878	0
27100	-1.36	-2.64	2.10	-214.48	40.39	2248.976	0
27200	-1.23	-2.69	2.08	-214.72	40.24	2249.076	0
27300	-1.01	-2.42	2.09	-214.72	39.24	2249.182	0
27400	-0.79	-2.46	2.12	-214.54	40.04	2249.269	0
27500	-0.91	-2.34	2.12	-214.67	40.07	2249.377	0
27600	-1.13	-2.56	2.10	-214.76	40.60	2249.478	0
27700	-1.25	-2.31	2.11	-214.73	40.06	2249.575	0
27800	-1.36	-2.61	2.09	-214.75	39.48	2249.670	0
27900	-1.15	-2.49	2.09	-214.42	40.36	2249.777	0
28000	-1.39	-2.94	2.08	-214.49	39.52	2249.884	0
28100	-1.19	-2.59	2.10	-214.47	39.77	2249.975	0
28200	-1.13	-2.57	2.09	-214.46	39.43	2250.078	0
28300	-1.44	-2.32	2.11	-214.89	39.58	2250.185	0
28400	-1.13	-2.57	2.09	-214.67	40.43	2250.278	0
28500	-0.76	-2.42	2.07	-214.53	38.52	2250.382	0
28600	-1.19	-2.65	2.11	-214.60	39.67	2250.476	0
28700	-1.17	-2.53	2.09	-214.28	39.49	2250.576	0
28800	-1.18	-2.59	2.08	-214.55	39.50	2250.679	0
28900	-0.91	-2.54	2.06	-214.33	39.63	2250.781	0
29000	-0.73	-2.01	2.14	-214.89	38.52	2250.885	0
29100	-0.99	-2.26	2.11	-214.68	39.50	2250.974	0
29200	-2.22	-2.53	2.09	-214.53	39.39	2251.085	0
29300	-0.33	-3.03	1.99	-214.86	38.63	2251.185	0
29400	-1.91	-1.99	2.12	-214.66	39.49	2251.283	0
29500	-1.21	-2.75	2.08	-214.50	38.59	2251.383	0
29600	-1.35	-2.52	2.09	-214.49	39.71	2251.475	0
29700	-1.62	-2.34	2.11	-214.54	39.80	2251.581	0
29800	-1.49	-2.67	2.07	-214.46	39.91	2251.671	0
29900	-1.00	-2.59	2.10	-214.45	39.86	2251.774	0
30000	-1.22	-2.38	2.09	-214.58	39.26	2251.870	0
30100	-1.65	-2.53	2.07	-214.51	40.22	2251.981	0
30200	-1.48	-2.68	2.07	-214.54	40.43	2252.072	0
30300	-1.44	-2.53	2.08	-214.68	39.98	2252.177	0
30400	-1.36	-2.62	2.08	-214.63	39.21	2252.272	0
30500	-0.82	-2.62	2.04	-214.53	39.84	2252.380	0
30600	-1.29	-2.47	2.08	-214.46	40.10	2252.470	0
30700	-1.36	-2.30	2.11	-214.40	40.22	2252.576	0
30800	-1.07	-2.25	2.10	-214.57	40.08	2252.674	0
30900	-1.17	-2.38	2.09	-214.91	39.19	2252.781	0
31000	-1.11	-2.44	2.09	-214.53	39.22	2252.877	0
31100	-1.08	-2.21	2.09	-214.78	37.92	2252.973	0
31200	-1.38	-2.65	2.08	-214.65	39.74	2253.081	0
31300	-1.16	-2.59	2.08	-214.61	39.31	2253.178	0
31400	-1.50	-2.26	2.08	-214.52	39.21	2253.282	0
31500	-1.01	-2.39	2.10	-214.43	39.24	2253.375	0
31600	-1.30	-2.46	2.10	-214.54	39.48	2253.480	0
31835	-0.99	-2.74	2.07	-214.86	38.88	2253.579	0
31840	-1.19	-2.62	2.09	-214.84	38.46	2253.583	0
31845	-1.35	-2.77	2.06	-215.00	38.46	2253.587	0
31850	-1.47	-2.59	2.07	-214.95	38.99	2253.593	0
31855	-0.91	-2.71	2.07	-214.89	38.17	2253.597	0
31860	-1.49	-2.37	2.09	-214.69	38.08	2253.603	0
31865	-1.54	-2.49	2.06	-214.72	37.48	2253.607	0
31870	-1.46	-2.46	2.10	-214.89	37.53	2253.614	0
31875	-1.10	-2.75	2.07	-214.88	38.00	2253.618	0
31880	-1.03	-2.54	2.08	-214.85	38.43	2253.624	0
31885	-1.32	-2.44	2.10	-214.86	38.08	2253.627	0
31890	-0.99	-2.66	2.06	-214.86	37.88	2253.634	0
31895	-0.32	-2.60	2.06	-214.81	38.14	2253.638	0
31900	-1.42	-2.32	2.07	-214.80	38.83	2253.644	0
31905	-0.80	-2.48	2.10	-214.96	38.64	2253.647	0
31910	-1.28	-2.33	2.08	-215.00	38.95	2253.653	0
31915	-1.40	-2.24	2.10	-214.73	39.20	2253.658	0
31920	-0.30	-2.42	2.09	-215.04	38.74	2253.663	0
31925	-1.72	-2.52	2.11	-214.66	38.94	2253.668	0
31930	-1.32	-2.59	2.10	-214.73	38.89	2253.673	0
31935	-1.39	-2.35	2.11	-214.68	39.16	2253.678	0
31940	-0.79	-2.36	2.10	-214.53	38.75	2253.683	0
31945	-1.24	-2.51	2.13	-214.65	38.68	2253.688	0
31950	-1.50	-2.32	2.11	-214.76	38.79	2253.693	0
31955	-2.06	-2.21	2.11	-214.64	39.18	2253.698	0
31960	-1.00	-2.66	2.10	-214.58	39.10	2253.703	615
31965	-1.29	-2.46	2.10	-214.68	39.02	2253.708	1000
31970	-1.38	-2.45	2.08	-214.60	38.83	2253.713	1000
31975	-0.66	-2.88	2.01	-214.55	39.01	2253.719	1000
31980	-1.33	-2.52	2.06	-214.41	38.43	2253.722	1000
31985	-1.76	-2.27	2.12	-214.41	38.18	2253.728	1000
31990	-1.55	-2.57	2.13	-214.44	37.93	2253.732	1000
31995	-1.10	-2.49	2.12	-214.53	38.00	2253.738	1000
32000	-1.48	-2.54	2.04	-214.68	37.83	2253.742	1000
32005	-1.78	-3.10	2.09	-214.35	46.47	2253.750	1030
32010	-1.60	-3.61	2.02	-214.59	53.39	2253.752	1030
32015	-1.96	-4.66	2.04	-214.70	69.67	2253.760	1030
32020	-2.08	-4.90	2.00	-214.40	76.02	2253.763	1030
32025	-1.70	-5.53	1.93	-216.26	87.91	2253.768	1030
32030	-2.20	-5.83	1.92	-216.56	96.54	2253.772	1030
32035	-2.19	-6.33	1.82	-216.83	106.49	2253.779	1030
32040	-2.37	-6.69	1.83	-217.07	113.91	2253.783	1030
32045	-2.34	-7.09	1.82	-217.12	122.30	2253.788	1030
32050	-1.97	-7.62	1.80	-217.10	129.30	2253.792	1030
32055	-2.43	-7.87	1.70	-217.90	135.76	2253.798	1030
32060	-2.24	-8.02	1.74	-218.76	141.70	2253.803	1030
32065	-2.63	-8.42	1.66	-218.64	148.92	2253.808	1030
32070	-2.65	-8.83	1.63	-218.71	154.90	2253.813	1030
32075	-2.31	-8.87	1.65	-218.71	160.15	2253.818	1030
32080	-0.77	-5.50	1.68	-218.72	166.21	2253.823	1030
32085	-0.72	-4.60	1.64	-218.79	170.70	2253.828	1030
32090	-0.73	-4.33	1.70	-220.58	174.98	2253.833	1030
32095	-0.99	-4.23	1.69	-220.75	179.67	2253.838	1030
32100	-0.57	-4.57	1.67	-220.80	186.36	2253.844	1030
32105	-0.56	-4.86	1.64	-220.47	189.24	2253.847	1030
32110	-0.77	-5.20	1.65	-220.33	194.02	2253.853	1030
32115	-0.31	-5.08	1.62	-220.43	197.54	2253.857	1030
32120	-0.43	-5.02	1.66	-222.47	200.65	2253.865	1030
32125	-0.60	-4.40	1.75	-222.73	202.44	2253.867	1030
32130	-0.15	-4.58	1.71	-222.80	207.45	2253.873	1030
32135	-0.44	-5.13	1.59	-222.77	211.00	2253.877	1030
32140	-1.07	-5.00	1.65	-224.23	213.77	2253.885	1030
32145	-0.36	-5.03	1.56	-224.06	216.19	2253.888	1030
32150	-1.09	-5.11	1.62	-224.26	220.08	2253.894	1030
32155	-0.78	-5.17	1.59	-224.42	223.21	2253.898	1030
32160	-0.60	-5.27	1.53	-225.21	226.29	2253.904	1030
32165	-0.74	-5.21	1.57	-225.53	227.56	2253.908	1030
32170	-0.64	-4.97	1.63	-225.57	229.90	2253.913	1030
32175	-0.77	-5.10	1.54	-225.88	231.67	2253.918	1030
32180	-0.35	-5.03	1.58	-226.41	234.29	2253.923	1030
32185	-0.78	-4.69	1.68	-227.29	236.31	2253.928	1030
32190	-0.80	-4.87	1.60	-227.48	238.41	2253.933	1030
32195	-0.40	-5.23	1.49	-227.85	240.49	2253.939	1030
32200	-0.40	-5.30	1.49	-228.15	241.57	2253.943	1030
32205	-0.17	-5.18	1.48	-227.79	243.50	2253.948	1030
32210	-0.45	-4.86	1.55	-228.30	243.71	2253.953	1030
32215	-1.29	-4.79	1.60	-229.34	246.38	2253.959	1030
32220	-0.57	-5.20	1.49	-229.44	248.77	2253.962	1030
32225	-0.47	-5.07	1.51	-229.37	250.73	2253.968	1030
32230	-0.35	-4.94	1.57	-229.29	251.94	2253.972	1030
32235	0.36	-4.96	1.55	-229.40	253.56	2253.979	1030
32240	-0.84	-4.82	1.59	-229.65	253.92	2253.982	1030
32245	-0.68	-5.31	1.43	-229.43	254.81	2253.988	1030
32250	-0.23	-5.00	1.54	-229.54	255.88	2253.993	1030
32255	-0.16	-4.78	1.58	-230.87	257.55	2253.998	1030
32260	-0.75	-4.93	1.54	-231.02	259.62	2254.002	1030
32265	-0.20	-5.56	1.47	-231.71	261.94	2254.010	1030
32270	-0.54	-5.11	1.52	-231.28	262.62	2254.013	1030
32275	-0.72	-5.03	1.48	-231.29	264.15	2254.018	1030
32280	-0.42	-5.09	1.51	-231.33	265.08	2254.022	1030
32285	-0.98	-4.90	1.58	-232.36	265.90	2254.028	1030
32290	-1.00	-4.83	1.56	-233.12	267.85	2254.033	1030
32295	-1.12	-5.03	1.47	-233.11	268.36	2254.038	1030
32300	-0.39	-4.55	1.60	-233.02	269.26	2254.042	1030
32305	-0.75	-4.42	1.65	-233.57	270.87	2254.048	1030
32310	-0.34	-4.60	1.57	-234.71	271.15	2254.053	1030
32315	-0.50	-4.94	1.45	-234.89	272.56	2254.058	1030
32320	-1.10	-4.94	1.43	-234.91	273.31	2254.063	1030
32325	-0.37	-4.70	1.52	-234.89	273.59	2254.068	1030
32330	-0.45	-4.71	1.42	-235.84	272.87	2254.074	1030
32335	-1.05	-4.59	1.49	-235.97	272.77	2254.078	1030
32340	-0.78	-4.73	1.45	-236.17	272.83	2254.083	1030
32345	-0.45	-4.65	1.47	-235.99	273.32	2254.087	1030
32350	-1.13	-4.44	1.57	-237.23	272.88	2254.094	1030
32355	-0.83	-4.54	1.47	-237.49	273.88	2254.097	1030
32360	-0.24	-4.51	1.46	-237.54	274.33	2254.103	1030
32365	-0.91	-4.59	1.51	-237.72	274.78	2254.109	1030
32370	-0.64	-4.52	1.46	-238.82	273.84	2254.113	1030
32375	-0.82	-4.66	1.43	-239.08	273.72	2254.117	1030
32380	-0.26	-4.40	1.54	-239.08	273.86	2254.123	1030
32385	-0.65	-4.59	1.48	-239.05	274.14	2254.127	1030
32390	-0.65	-4.38	1.47	-239.89	274.00	2254.133	1030
32395	-0.49	-4.74	1.37	-240.21	273.65	2254.138	1030
32400	-0.64	-4.37	1.47	-240.29	274.02	2254.144	1030
32405	-0.42	-4.51	1.43	-240.27	273.48	2254.148	1030
32410	-0.60	-4.29	1.45	-240.10	273.26	2254.153	1030
32415	-0.42	-4.22	1.50	-240.14	274.06	2254.158	1030
32420	-0.34	-4.10	1.45	-241.18	272.45	2254.163	1030
32425	-0.75	-4.31	1.37	-242.44	270.61	2254.168	1030
32430	-0.84	-4.39	1.37	-242.54	269.73	2254.173	1030
32435	-0.88	-3.97	1.50	-242.69	270.01	2254.178	1030
32440	-0.44	-4.05	1.46	-243.29	269.80	2254.183	1030
32445	-0.50	-3.78	1.51	-244.01	268.63	2254.188	1030
32450	-0.70	-3.92	1.46	-244.29	268.56	2254.193	1030
32455	-0.66	-3.78	1.46	-245.17	267.61	2254.198	1030
32460	-0.82	-3.58	1.51	-244.93	267.81	2254.203	1030
32465	-0.41	-3.95	1.46	-244.98	268.36	2254.209	1030
32470	-0.57	-4.19	1.39	-244.94	268.03	2254.212	1030
32475	-0.55	-4.10	1.38	-245.19	266.89	2254.218	1030
32480	-0.58	-3.96	1.42	-245.09	266.62	2254.222	1030
32485	-0.84	-3.96	1.38	-247.14	264.22	2254.229	1030
32490	-0.86	-3.77	1.42	-247.25	263.71	2254.232	1030
32495	-0.31	-3.76	1.40	-247.35	263.29	2254.238	1030
32500	-0.12	-3.81	1.37	-247.44	263.10	2254.243	1030
32505	-0.39	-3.68	1.43	-248.87	261.96	2254.250	1030
32510	-0.42	-3.53	1.46	-248.77	261.72	2254.252	1030
32515	-0.36	-3.89	1.35	-248.88	261.33	2254.259	1030
32520	-0.45	-3.74	1.38	-248.90	260.60	2254.263	1030
32525	-0.45	-3.32	1.47	-249.67	259.23	2254.269	1030
32530	-0.78	-3.40	1.42	-250.22	258.26	2254.273	1030
32535	-0.39	-3.80	1.33	-250.10	257.37	2254.278	1030
32540	-0.91	-3.41	1.42	-250.29	255.92	2254.283	1030
32545	-0.98	-3.38	1.46	-251.04	253.95	2254.288	1030
32550	0.03	-3.31	1.45	-251.77	252.67	2254.292	1030
32555	-0.74	-2.85	1.49	-251.72	252.63	2254.298	1030
32560	-0.21	-3.12	1.46	-251.84	251.04	2254.304	1030
32565	-0.59	-3.11	1.45	-251.65	250.86	2254.308	1030
32570	-0.14	-3.20	1.42	-251.83	249.23	2254.313	1030
32575	-0.80	-3.06	1.43	-251.91	248.94	2254.317	1030
32580	-0.52	-2.96	1.45	-253.73	246.13	2254.323	1030
32585	-0.45	-3.18	1.43	-254.14	244.70	2254.328	1030
32590	-0.37	-3.13	1.40	-254.86	242.80	2254.333	1030
32595	-0.06	-3.42	1.33	-254.76	241.87	2254.337	1030
32600	-0.67	-2.54	1.51	-254.80	240.23	2254.344	1030
32605	-0.46	-2.81	1.43	-254.51	239.97	2254.347	1030
32610	-0.40	-2.82	1.43	-254.82	238.89	2254.353	1030
32615	-0.73	-3.19	1.40	-254.96	237.84	2254.357	1030
32620	-0.54	-2.58	1.45	-256.49	234.75	2254.363	1030
32625	-0.99	-2.24	1.49	-256.90	233.52	2254.367	1030
32630	-0.60	-3.12	1.36	-257.51	230.90	2254.375	1030
32635	-0.46	-2.76	1.41	-257.22	230.45	2254.377	1030
32640	-1.05	-3.09	1.36	-257.49	229.31	2254.384	1030
32645	-0.98	-2.67	1.44	-257.30	228.16	2254.388	1030
32650	-0.58	-2.50	1.43	-258.51	224.51	2254.394	1030
32655	-0.33	-2.53	1.38	-259.10	222.90	2254.397	1030
32660	-0.39	-2.53	1.44	-259.71	220.93	2254.403	1030
32665	-0.74	-2.24	1.47	-259.99	218.51	2254.408	1030
32670	-0.85	-2.88	1.38	-260.32	217.01	2254.413	1030
32675	-0.82	-2.80	1.40	-260.26	215.66	2254.417	1030
32680	-0.61	-2.22	1.45	-260.67	213.57	2254.423	1030
32685	-0.11	-2.21	1.46	-261.52	211.65	2254.428	1030
32690	-0.72	-2.24	1.41	-261.62	209.92	2254.432	1030
32695	-1.06	-1.97	1.47	-261.66	208.63	2254.438	1030
32700	-0.32	-2.26	1.41	-261.73	207.82	2254.443	1030
32705	-0.78	-1.34	1.53	-261.76	206.36	2254.449	1030
32710	-0.37	-1.21	1.55	-261.75	205.65	2254.452	1030
32715	-0.54	-1.88	1.47	-261.87	204.72	2254.458	1030
32720	-0.63	-2.12	1.46	-261.66	203.43	2254.462	1030
32725	-0.26	-1.81	1.46	-264.40	200.12	2254.468	1030
32730	-1.09	-1.89	1.48	-264.68	198.30	2254.472	1030
32735	0.64	-1.84	1.44	-264.93	195.64	2254.480	1030
32740	-0.71	-1.84	1.49	-264.66	195.24	2254.482	1030
32745	-0.25	-1.73	1.46	-264.84	193.78	2254.488	1030
32750	-0.60	-1.47	1.51	-264.86	193.05	2254.493	1030
32755	-0.86	-1.19	1.47	-266.67	192.03	2254.498	1030
32760	-0.46	-1.30	1.49	-267.22	190.71	2254.502	1030
32765	-0.79	-1.53	1.49	-267.14	189.33	2254.509	1030
32770	-0.60	-1.46	1.47	-267.29	188.12	2254.513	1030
32775	-0.64	-1.56	1.43	-267.16	187.51	2254.520	1030
32780	-0.01	-1.41	1.45	-267.47	186.09	2254.523	1030
32785	-0.49	-1.21	1.49	-268.45	183.34	2254.528	1030
32790	-0.52	-0.99	1.41	-269.60	181.49	2254.533	1030
32795	-0.96	-1.27	1.47	-269.60	179.86	2254.538	1030
32800	-0.74	-1.22	1.46	-270.06	177.91	2254.543	1030
32805	-0.85	-0.95	1.48	-270.16	176.91	2254.548	1031
32810	-1.20	-1.26	1.48	-270.37	175.72	2254.553	1031
32815	-0.52	-0.95	1.45	-270.05	174.81	2254.557	1031
32820	-0.44	-1.31	1.44	-268.74	175.09	2254.563	1031
32825	-0.44	-1.39	1.45	-269.01	174.84	2254.568	1031
32830	-0.65	-1.66	1.42	-268.95	173.61	2254.573	1031
32835	-0.19	-1.51	1.42	-268.77	172.27	2254.577	1031
32840	-0.16	-1.32	1.49	-268.93	171.31	2254.583	1031
32845	-0.39	-0.92	1.46	-268.75	170.52	2254.587	1031
32850	-1.06	-1.31	1.44	-268.83	169.52	2254.594	1031
32855	-0.37	-1.16	1.46	-268.68	168.40	2254.597	1031
32860	-0.60	-0.98	1.48	-266.41	169.68	2254.603	1031
32865	-0.54	-1.15	1.52	-266.08	169.73	2254.607	1031
32870	-0.19	-1.69	1.47	-265.04	169.61	2254.615	1031
32875	-0.48	-0.69	1.50	-264.95	169.92	2254.618	1031
32880	-0.43	-1.07	1.48	-265.09	170.02	2254.623	1031
32885	-0.55	-1.41	1.47	-265.18	169.94	2254.627	1031
32890	-0.27	-1.38	1.43	-264.06	170.19	2254.634	1031
32895	-0.63	-2.07	1.42	-263.61	170.74	2254.638	1031
32900	0.32	-1.73	1.44	-263.87	171.92	2254.645	1031
32905	-0.59	-1.44	1.46	-263.58	171.72	2254.648	1031
32910	-0.29	-1.22	1.46	-263.67	170.71	2254.653	1031
32915	-0.67	-1.41	1.46	-263.48	170.41	2254.658	1031
32920	-0.49	-1.68	1.47	-262.81	170.97	2254.663	1031
32925	-0.37	-1.77	1.47	-261.68	171.61	2254.667	1031
32930	-0.49	-1.55	1.44	-261.36	170.97	2254.673	1031
32935	-0.36	-1.83	1.47	-261.48	171.70	2254.679	1031
32940	-0.58	-2.10	1.43	-261.56	172.30	2254.683	1031
32945	-0.68	-2.11	1.44	-261.62	171.76	2254.688	1031
32950	-0.64	-2.25	1.43	-261.22	171.50	2254.693	1031
32955	-0.91	-1.95	1.48	-259.56	173.10	2254.698	1031
32960	-0.31	-1.59	1.51	-259.08	172.85	2254.702	1031
32965	-0.39	-1.69	1.51	-259.38	173.77	2254.709	1031
32970	-0.68	-1.62	1.45	-259.40	173.28	2254.712	1031
32975	-0.21	-2.28	1.40	-259.36	173.71	2254.718	1031
32980	-0.22	-1.84	1.48	-259.53	174.51	2254.723	1031
32985	-0.38	-1.43	1.53	-257.68	174.01	2254.728	1031
32990	-0.39	-2.06	1.46	-257.39	174.44	2254.732	1031
32995	-1.06	-1.91	1.49	-257.27	174.30	2254.739	1031
33000	0.13	-1.71	1.51	-257.46	174.05	2254.743	1031
33005	-1.20	-2.71	1.46	-257.59	174.17	2254.750	1031
33010	-0.46	-2.35	1.46	-257.24	175.26	2254.752	1031
33015	0.56	-2.06	1.45	-256.77	175.40	2254.760	1031
33020	-0.34	-2.15	1.46	-257.29	175.68	2254.762	1031
33025	-0.20	-2.00	1.50	-255.42	175.27	2254.768	1031
33030	-0.31	-2.31	1.47	-254.51	174.96	2254.772	1031
33035	-0.42	-1.92	1.51	-253.58	175.72	2254.778	1031
33040	0.02	-2.51	1.46	-253.76	177.11	2254.783	1031
33045	-0.65	-2.42	1.49	-253.68	177.03	2254.788	1031
33050	-0.76	-2.48	1.49	-253.71	177.13	2254.793	1031
33055	-0.34	-2.36	1.46	-253.08	178.05	2254.798	1031
33060	-0.62	-2.37	1.53	-252.40	179.59	2254.803	1031
33065	-0.46	-2.27	1.55	-252.25	179.95	2254.808	1031
33070	-0.70	-2.01	1.53	-252.15	180.91	2254.813	1031
33075	-0.77	-1.80	1.58	-252.11	181.35	2254.818	1031
33080	-0.38	-1.66	1.55	-252.34	182.73	2254.823	1031
33085	-0.26	-1.94	1.53	-252.21	183.70	2254.827	1031
33090	-0.40	-3.20	1.40	-251.73	184.50	2254.834	1031
33095	-0.97	-2.02	1.56	-251.55	184.85	2254.837	1031
33100	-0.23	-2.82	1.44	-251.52	185.32	2254.843	1031
33105	-0.94	-2.68	1.52	-251.47	185.33	2254.847	1031
33110	-0.25	-2.36	1.56	-248.81	188.03	2254.854	1031
33115	-0.55	-2.57	1.52	-248.96	189.11	2254.857	1031
33120	-0.20	-2.63	1.53	-248.77	190.44	2254.863	1031
33125	-0.94	-2.45	1.58	-248.83	191.47	2254.868	1031
33130	-0.52	-2.57	1.62	-247.23	193.45	2254.875	1031
33135	-0.44	-2.93	1.49	-247.34	194.13	2254.877	1031
33140	-0.40	-3.15	1.50	-247.28	194.44	2254.884	1031
33145	-0.61	-3.01	1.52	-247.39	194.80	2254.888	1031
33150	-0.74	-3.38	1.49	-246.29	197.03	2254.893	1031
33155	-0.26	-3.56	1.52	-245.87	197.60	2254.898	1031
33160	-0.37	-3.23	1.46	-245.80	198.81	2254.903	1031
33165	-0.24	-3.43	1.49	-245.70	199.08	2254.908	1031
33170	-0.50	-2.61	1.57	-245.17	199.02	2254.913	1031
33175	-0.27	-2.78	1.59	-244.23	200.92	2254.919	1031
33180	-0.25	-2.85	1.58	-244.22	202.28	2254.922	1031
33185	-0.14	-3.14	1.56	-244.16	203.81	2254.928	1031
33190	-0.07	-2.98	1.55	-244.32	205.14	2254.933	1031
33195	-0.55	-3.72	1.50	-242.81	207.68	2254.939	1031
33200	-0.66	-3.69	1.46	-242.89	207.19	2254.942	1031
33205	-0.92	-3.33	1.57	-242.84	208.47	2254.948	1031
33210	-0.94	-3.31	1.50	-242.48	209.62	2254.953	1031
33215	-0.67	-3.39	1.54	-241.34	212.23	2254.959	1031
33220	-0.75	-3.58	1.50	-241.28	213.70	2254.962	1031
33225	-0.71	-3.59	1.54	-241.28	214.85	2254.969	1031
33230	-0.43	-3.89	1.51	-241.29	215.81	2254.972	1031
33235	-0.46	-3.79	1.58	-240.28	216.88	2254.980	1031
33240	-0.34	-3.64	1.54	-240.17	217.34	2254.982	1031
33245	0.02	-3.99	1.51	-240.03	217.48	2254.989	1031
33250	-0.53	-4.11	1.51	-240.04	218.31	2254.993	1031
33255	-0.69	-4.39	1.49	-239.02	218.73	2254.998	1031
33260	-0.14	-4.19	1.52	-238.39	220.36	2255.002	1031
33265	-0.21	-4.19	1.55	-238.47	222.71	2255.008	1031
33270	-0.39	-4.18	1.50	-238.27	223.44	2255.013	1031
33275	-0.71	-4.57	1.50	-238.40	224.19	2255.018	1031
33280	-0.05	-3.90	1.60	-238.32	224.63	2255.022	1031
33285	-0.71	-3.90	1.58	-237.98	225.55	2255.027	1031
33290	-0.31	-4.42	1.53	-236.18	229.02	2255.034	1031
33295	-0.52	-4.37	1.52	-236.24	229.65	2255.037	1031
33300	-1.25	-3.99	1.61	-236.26	231.00	2255.044	1031
33305	-0.73	-4.06	1.60	-236.15	231.32	2255.047	1031
33310	-0.21	-4.53	1.52	-235.10	234.34	2255.053	1031
33315	-0.29	-4.67	1.50	-234.79	236.19	2255.057	1031
33320	-0.59	-4.67	1.55	-234.13	238.08	2255.063	1031
33325	-0.38	-4.94	1.46	-233.97	238.97	2255.068	1031
33330	-1.62	-4.79	1.56	-234.01	239.57	2255.075	1031
33335	-0.18	-4.99	1.47	-233.87	240.08	2255.078	1031
33340	-0.07	-4.91	1.42	-233.87	241.22	2255.083	1031
33345	-0.49	-4.82	1.53	-233.92	241.66	2255.088	1031
33350	-0.67	-5.05	1.52	-232.78	243.97	2255.093	1031
33355	-1.42	-5.03	1.55	-232.07	246.26	2255.098	1031
33360	-0.67	-5.34	1.45	-232.08	247.82	2255.103	1031
33365	-0.65	-5.02	1.50	-231.93	248.28	2255.108	1031
33370	-0.35	-5.09	1.56	-232.04	249.94	2255.113	1031
33375	-0.63	-5.03	1.53	-231.67	251.55	2255.119	1031
33380	-0.97	-5.42	1.48	-231.91	252.13	2255.123	1031
33385	-0.62	-5.25	1.53	-231.87	253.05	2255.127	1031
33390	-0.36	-5.50	1.45	-231.35	254.87	2255.132	1031
33395	-0.59	-5.56	1.55	-229.02	259.35	2255.139	1031
33400	-0.67	-5.46	1.58	-228.65	261.05	2255.143	1031
33405	-0.59	-5.75	1.45	-228.93	262.87	2255.149	1031
33410	-0.58	-5.52	1.55	-228.90	263.89	2255.152	1031
33415	-0.73	-5.70	1.53	-227.51	266.79	2255.158	1031
33420	-0.19	-5.82	1.53	-227.07	269.17	2255.162	1031
33425	-0.90	-5.87	1.60	-226.73	271.47	2255.167	1031
33430	-0.66	-5.85	1.55	-226.59	272.77	2255.130	1031
33435	-0.81	-6.00	1.49	-226.48	275.35	2255.135	1031
33440	-1.19	-5.95	1.46	-226.28	276.35	2255.139	1031
33445	-0.86	-6.18	1.47	-226.18	277.95	2255.145	1031
33450	-0.76	-6.25	1.46	-226.38	279.14	2255.149	1031
33455	-1.14	-6.14	1.47	-226.71	280.44	2255.155	1031
33460	-0.58	-6.24	1.49	-227.08	281.20	2255.159	1031
33465	-1.32	-6.21	1.54	-226.90	282.32	2255.164	1031
33470	-0.88	-5.97	1.54	-226.91	283.89	2255.170	1031
33475	-0.97	-6.02	1.55	-226.60	285.76	2255.174	1031
33480	-0.63	-6.12	1.54	-225.71	288.39	2255.179	1031
33485	-0.92	-6.05	1.57	-225.24	289.82	2255.184	1031
33490	-0.99	-6.42	1.51	-224.66	291.87	2255.189	1031
33495	-0.83	-6.29	1.57	-224.78	293.99	2255.194	1031
33500	-0.31	-6.52	1.46	-224.66	296.67	2255.201	1031
33505	-1.20	-6.41	1.51	-224.78	297.47	2255.204	1031
33510	-0.71	-6.28	1.58	-224.86	300.24	2255.209	1031
33515	-0.71	-6.35	1.59	-224.88	301.42	2255.214	1031
33520	-1.02	-6.76	1.51	-222.88	306.86	2255.221	1031
33525	-1.16	-6.53	1.58	-222.98	307.79	2255.224	1031
33530	-0.63	-6.70	1.61	-222.55	310.03	2255.229	1031
33535	-1.27	-6.67	1.63	-222.61	312.44	2255.234	1031
33540	-1.09	-6.95	1.54	-222.02	318.58	2255.241	1031
33545	-1.21	-6.84	1.54	-221.25	318.80	2255.244	1031
33550	-1.29	-7.05	1.44	-221.19	321.12	2255.249	1031
33555	-0.59	-7.05	1.42	-221.01	322.89	2255.255	1031
33560	-0.91	-6.83	1.66	-220.53	326.72	2255.260	1031
33565	-1.10	-7.09	1.58	-219.72	329.94	2255.264	1031
33570	-0.84	-7.05	1.56	-219.45	332.50	2255.270	1031
33575	-0.47	-7.15	1.53	-219.70	335.58	2255.274	1031
33580	-1.13	-7.31	1.44	-219.08	339.30	2255.280	1031
33585	-1.36	-7.39	1.45	-218.12	341.87	2255.284	1031
33590	-0.95	-7.41	1.37	-218.07	344.72	2255.289	1031
33595	-0.80	-7.43	1.43	-218.13	347.99	2255.294	1031
33600	-0.76	-7.52	1.40	-218.08	350.34	2255.299	1031
33605	-0.85	-7.57	1.43	-216.70	355.00	2255.306	1031
33610	-0.77	-7.58	1.37	-216.72	356.90	2255.309	1031
33615	-1.10	-7.60	1.34	-216.65	360.06	2255.314	1031
33620	-0.82	-7.50	1.48	-216.73	362.29	2255.319	1031
33625	-1.08	-7.57	1.60	-215.67	367.30	2255.324	1031
33630	-0.78	-7.70	1.53	-215.33	371.18	2255.329	1031
33635	-2.03	-8.09	1.20	-215.41	375.09	2255.336	1031
33640	-1.00	-7.80	1.27	-215.37	376.77	2255.339	1031
33645	-0.77	-7.61	1.49	-215.48	380.39	2255.345	1031
33650	-1.47	-7.60	1.41	-215.31	384.32	2255.349	1031
33655	-0.95	-7.74	1.47	-213.64	390.67	2255.355	1031
33660	-1.12	-8.04	1.25	-212.89	393.79	2255.359	1031
33665	-1.03	-7.89	1.28	-213.52	397.84	2255.367	1031
33670	-1.19	-7.92	1.52	-213.22	401.37	2255.369	1031
33675	-1.18	-7.80	1.31	-213.24	406.84	2255.375	1031
33680	-1.93	-7.90	1.34	-212.97	409.79	2255.380	1031
33685	-0.72	-8.01	1.30	-211.72	415.47	2255.385	1031
33690	-1.07	-7.96	1.66	-211.10	422.27	2255.389	1031
33695	-0.76	-8.06	1.26	-210.95	428.97	2255.395	1031
33700	-1.46	-7.95	1.26	-211.16	434.26	2255.400	1031
33705	-1.50	-7.98	1.26	-210.62	439.36	2255.405	1031
33710	-1.41	-7.97	1.29	-209.73	446.23	2255.409	1031
33715	-1.13	-8.16	1.14	-209.28	452.57	2255.414	1031
33720	-2.04	-7.95	1.22	-209.00	458.20	2255.419	1031
33725	-1.29	-8.01	1.05	-209.25	463.61	2255.424	1031
33730	-1.14	-7.83	1.24	-209.13	470.84	2255.430	1031
33735	-1.52	-7.79	1.12	-209.21	477.37	2255.435	1031
33740	-1.25	-7.65	1.10	-209.14	482.75	2255.439	1031
33745	-1.04	-7.59	0.85	-208.84	489.25	2255.444	1031
33750	-1.14	-7.59	1.02	-207.02	498.93	2255.449	1031
33755	-1.22	-7.57	1.03	-206.68	505.16	2255.454	1031
33760	-0.89	-7.35	1.03	-206.67	513.86	2255.459	1031
33765	-1.58	-7.24	0.88	-206.44	521.96	2255.464	1031
33770	-1.54	-7.10	1.11	-206.31	533.61	2255.471	1031
33775	-1.21	-6.98	1.13	-206.25	539.44	2255.474	1031
33780	-1.77	-6.67	0.87	-206.00	551.26	2255.479	1031
33785	-1.85	-6.45	0.91	-206.12	561.18	2255.484	1031
33790	-2.13	-6.26	0.73	-204.53	575.98	2255.490	1031
33795	-1.63	-6.09	0.65	-204.13	586.76	2255.494	1031
33800	-1.44	-5.72	0.54	-203.92	599.82	2255.500	1031
33805	-1.85	-5.34	0.40	-203.87	612.50	2255.505	1031
33810	-1.63	-5.05	0.58	-203.77	624.72	2255.510	1031
33815	-1.30	-4.56	0.33	-203.63	639.06	2255.514	1031
33820	-1.65	-4.14	0.17	-203.00	655.11	2255.519	1031
33825	-1.80	-3.41	-0.02	-201.54	673.92	2255.525	1031
33830	-1.97	-3.10	0.16	-201.57	687.72	2255.529	1031
33835	-1.38	-2.45	-0.06	-201.73	706.55	2255.534	1031
33840	-1.81	-1.76	-0.25	-201.68	724.53	2255.539	1031
33845	-2.04	-0.79	-0.35	-200.21	751.34	2255.546	1031
33850	-2.22	-0.28	-0.36	-200.09	767.21	2255.549	1031
33855	-1.38	0.70	-0.59	-200.19	791.35	2255.554	1031
33860	-1.55	1.58	-0.66	-200.12	812.37	2255.558	1031
33865	-2.75	3.21	-0.64	-199.02	854.81	2255.566	1031
33870	-1.45	3.98	-0.91	-198.94	872.84	2255.569	1031
33875	-1.77	5.48	-1.28	-198.85	906.65	2255.574	1031
33880	-1.50	6.61	-1.22	-198.86	935.54	2255.579	1031
33885	-1.19	9.10	-1.94	-197.34	989.87	2255.587	1031
33890	-1.07	9.97	-2.09	-197.50	1008.82	2255.589	1031
33895	-1.47	11.84	-2.50	-197.48	1051.32	2255.595	1031
33900	-0.86	13.31	-2.46	-197.31	1088.98	2255.599	1031
33905	-0.76	15.12	-3.28	-196.27	1137.87	2255.605	1031
33910	-0.61	16.15	-3.87	-196.04	1179.25	2255.609	1031
33915	-0.33	15.63	-4.76	-195.91	1230.64	2255.615	1031
33920	-0.50	13.91	-5.21	-195.72	1283.37	2255.619	1031
33925	-0.92	13.92	-5.37	-195.42	1351.57	2255.625	1031
33930	-1.08	13.35	-5.49	-194.61	1435.09	2255.630	1031
33935	-0.98	13.83	-5.19	-194.52	1506.10	2255.635	1031
33940	-1.01	13.92	-4.95	-194.51	1588.03	2255.639	1031
33945	-0.75	11.67	-4.94	-194.01	1668.34	2255.644	1031
33950	-0.89	8.37	-5.00	-193.01	1796.04	2255.651	1031
33955	-1.08	4.85	-5.34	-192.91	1869.35	2255.654	1031
33960	-0.54	1.87	-5.53	-193.09	1984.88	2255.659	1031
33965	-0.29	0.73	-5.64	-193.15	2079.44	2255.664	1031
33970	-0.40	0.34	-5.52	-191.52	2223.42	2255.670	1031
33975	-0.33	0.70	-5.57	-191.36	2336.28	2255.674	1031
33980	-1.92	-2.62	-6.15	-191.17	2514.31	2255.681	1031
33985	-1.87	-3.24	-5.97	-191.34	2586.95	2255.684	1031
33990	-1.67	-3.57	-5.81	-191.33	2741.46	2255.690	1031
33995	-1.22	-3.08	-5.78	-191.32	2862.86	2255.694	1031
34000	-1.15	-3.47	-5.95	-188.94	3072.14	2255.702	1031
34005	-1.38	-2.99	-6.02	-189.23	3143.13	2255.704	1031
34010	-1.32	-3.60	-6.06	-189.17	3305.06	2255.710	1031
34015	-2.34	-6.69	-6.39	-188.88	3433.34	2255.714	1031
34020	-1.59	-6.96	-6.46	-188.22	3601.25	2255.720	1031
34025	-1.72	-5.94	-6.38	-187.55	3748.31	2255.725	1031
34030	-2.31	-7.05	-6.48	-187.29	3912.43	2255.729	1031
34035	-1.78	-7.27	-6.49	-187.31	4057.94	2255.734	1031
34040	-2.13	-7.38	-6.55	-187.10	4221.64	2255.740	1031
34045	-1.94	-6.88	-6.47	-186.14	4388.40	2255.745	1031
34050	-1.33	-8.42	-6.65	-185.94	4549.12	2255.750	1031
34055	-1.03	-8.13	-6.71	-186.03	4730.26	2255.755	1031
34060	-1.18	-7.94	-6.66	-185.68	4854.91	2255.759	1031
34065	-1.41	-8.39	-6.73	-184.91	5041.07	2255.764	1031
34070	-0.36	-7.72	-6.79	-184.62	5191.83	2255.769	1031
34075	-0.22	-7.39	-6.84	-183.96	5429.51	2255.776	1031
34080	-1.16	-8.25	-6.91	-183.86	5535.98	2255.779	1031
34085	-1.13	-7.68	-6.94	-183.73	5731.70	2255.784	1031
34090	-1.32	-7.16	-6.88	-183.93	5887.08	2255.789	1031
34095	-1.30	-7.24	-6.94	-182.36	6137.33	2255.796	1031
34100	-1.07	-7.33	-6.99	-182.33	6255.23	2255.799	1031
34105	-1.49	-8.43	-7.03	-182.29	6526.21	2255.806	1031
34110	-1.75	-8.67	-7.14	-182.15	6625.81	2255.810	1031
34115	-1.45	-7.66	-7.24	-181.08	6846.06	2255.815	1031
34120	-1.18	-8.42	-7.42	-180.89	7014.76	2255.819	1031
34125	-1.25	-7.75	-7.43	-180.52	7236.69	2255.825	1031
34130	-0.89	-8.41	-7.52	-180.37	7404.29	2255.830	1031
34135	-0.75	-8.58	-7.58	-179.95	7555.72	2255.835	1030
34140	-0.54	-8.26	-7.57	-180.19	7611.29	2255.839	1030
34145	-1.53	-8.22	-7.58	-180.35	7646.33	2255.844	1030
34150	-1.43	-7.78	-7.52	-181.05	7669.68	2255.849	1030
34155	-1.71	-8.30	-7.54	-181.32	7688.93	2255.854	1030
34160	-0.99	-7.57	-7.49	-181.83	7708.94	2255.860	1030
34165	-1.26	-8.53	-7.61	-181.80	7719.51	2255.864	1030
34170	-1.56	-8.41	-7.59	-181.69	7729.92	2255.869	1030
34175	-0.76	-8.53	-7.56	-181.95	7739.35	2255.874	1030
34180	-1.15	-7.66	-7.50	-183.33	7752.07	2255.881	1030
34185	-1.36	-7.88	-7.48	-183.26	7758.55	2255.884	1030
34190	-1.69	-7.98	-7.49	-182.99	7765.75	2255.889	1030
34195	-1.13	-8.64	-7.54	-183.33	7771.10	2255.894	1030
34200	-0.43	-8.10	-7.46	-184.75	7782.25	2255.901	1030
34205	-1.02	-8.46	-7.49	-184.73	7785.25	2255.904	1030
34210	-0.81	-8.43	-7.54	-184.58	7792.06	2255.910	1030
34215	-1.74	-8.70	-7.52	-184.52	7797.62	2255.915	1030
34220	-1.11	-7.66	-7.50	-186.10	7803.78	2255.922	1030
34225	-0.89	-8.31	-7.55	-185.82	7807.17	2255.924	1030
34230	-1.38	-8.41	-7.52	-185.94	7812.40	2255.930	1030
34235	-1.48	-7.53	-7.50	-185.86	7816.22	2255.935	1030
34240	-1.53	-8.33	-7.54	-186.59	7820.04	2255.940	1030
34245	-1.27	-8.52	-7.53	-187.16	7825.20	2255.944	1030
34250	-0.92	-7.80	-7.47	-187.14	7827.89	2255.949	1030
34255	-1.05	-8.47	-7.53	-187.24	7831.82	2255.955	1030
34260	-1.24	-7.13	-7.39	-187.54	7836.66	2255.959	1030
34265	-0.79	-7.71	-7.47	-187.74	7840.73	2255.964	1030
34270	-1.01	-8.21	-7.52	-188.55	7843.48	2255.969	1030
34275	-1.41	-7.84	-7.55	-189.36	7846.62	2255.975	1030
34280	-0.80	-7.72	-7.44	-189.50	7851.66	2255.979	1030
34285	-1.22	-8.45	-7.46	-189.36	7855.05	2255.985	1030
34290	-0.87	-8.71	-7.51	-189.48	7856.98	2255.989	1030
34295	-1.24	-7.83	-7.47	-190.80	7861.25	2255.994	1030
34300	-1.31	-7.87	-7.38	-190.71	7863.74	2255.999	1030
34305	-1.87	-8.30	-7.41	-191.59	7867.43	2256.006	1030
34310	-1.47	-7.76	-7.41	-191.57	7870.39	2256.009	1030
34315	-0.59	-8.27	-7.40	-191.63	7873.00	2256.014	1030
34320	-0.75	-8.37	-7.45	-191.33	7874.74	2256.019	1030
34325	-1.16	-7.77	-7.42	-193.20	7877.77	2256.027	1030
34330	-1.09	-8.30	-7.38	-192.97	7880.54	2256.029	1030
34335	-0.98	-8.24	-7.45	-192.86	7883.83	2256.037	1030
34340	-0.84	-8.14	-7.35	-192.94	7885.03	2256.040	1030
34345	-1.50	-7.42	-7.25	-194.11	7887.90	2256.045	1030
34350	-0.95	-8.26	-7.33	-194.54	7891.50	2256.049	1030
34355	-1.18	-7.70	-7.26	-194.89	7895.19	2256.055	1030
34360	-1.13	-7.60	-7.26	-195.18	7896.03	2256.060	1030
34365	-1.24	-7.71	-7.27	-195.36	7899.22	2256.065	1030
34370	-1.06	-7.94	-7.23	-194.86	7902.29	2256.070	1030
34375	-0.95	-7.58	-7.17	-195.49	7904.62	2256.074	1030
34380	-1.27	-7.70	-7.26	-196.48	7907.82	2256.080	1030
34385	-0.92	-8.86	-7.28	-196.57	7910.54	2256.084	1030
34390	-0.90	-8.36	-7.32	-196.97	7913.04	2256.091	1030
34395	-1.84	-7.82	-7.27	-197.17	7915.91	2256.094	1030
34400	-1.09	-7.03	-7.18	-197.16	7917.04	2256.099	1030
34405	-1.28	-7.58	-7.19	-196.97	7921.00	2256.103	1030
34410	-1.09	-7.87	-7.27	-198.43	7923.43	2256.111	1030
34415	-1.35	-8.33	-7.30	-198.47	7925.00	2256.114	1030
34420	-1.73	-7.59	-7.16	-198.67	7928.23	2256.121	1030
34425	-1.31	-7.92	-7.23	-198.75	7929.63	2256.124	1030
34430	-1.43	-7.72	-7.19	-199.44	7931.29	2256.130	1030
34435	-0.67	-7.15	-7.19	-199.69	7931.82	2256.135	1030
34440	-0.78	-8.03	-7.27	-200.65	7932.20	2256.142	1030
34445	-0.54	-7.37	-7.14	-200.58	7935.70	2256.144	1030
34450	-1.00	-7.38	-7.07	-200.52	7937.59	2256.150	1030
34455	-0.59	-7.55	-7.12	-200.17	7938.13	2256.154	1030
34460	-1.23	-7.24	-7.08	-201.32	7940.37	2256.160	1030
34465	-1.01	-7.94	-7.11	-201.43	7942.48	2256.165	1030
34470	-1.13	-7.77	-7.06	-201.76	7946.01	2256.169	1030
34475	-0.59	-7.75	-7.03	-201.88	7947.72	2256.175	1030
34480	-0.53	-7.51	-7.01	-202.32	7949.19	2256.179	1030
34485	-0.28	-7.64	-7.05	-203.00	7951.56	2256.185	1030
34490	-1.09	-7.50	-7.04	-203.12	7955.25	2256.189	1030
34495	-1.09	-7.47	-6.99	-203.81	7956.19	2256.196	1030
34500	-1.13	-7.85	-7.11	-203.82	7956.70	2256.199	1030
34505	-0.95	-7.32	-6.97	-203.83	7958.73	2256.205	1030
34510	-0.94	-7.31	-6.94	-203.83	7962.08	2256.208	1030
34515	-0.86	-7.75	-6.98	-205.46	7963.40	2256.216	1030
34520	-1.01	-7.67	-6.96	-205.32	7963.60	2256.219	1030
34525	-1.00	-7.90	-6.93	-205.40	7964.34	2256.225	1030
34530	-1.04	-7.66	-6.92	-205.38	7966.38	2256.229	1030
34535	-0.39	-7.95	-7.12	-206.54	7969.82	2256.237	1030
34540	-1.04	-8.26	-7.04	-206.63	7970.89	2256.240	1030
34545	-1.12	-7.83	-6.95	-206.88	7972.94	2256.245	1030
34550	-1.32	-7.35	-6.89	-206.82	7975.08	2256.249	1030
34555	-1.25	-7.08	-6.89	-207.79	7976.61	2256.255	1030
34560	-1.22	-6.82	-6.83	-208.05	7978.13	2256.260	1030
34565	-1.07	-6.76	-6.81	-208.24	7978.95	2256.264	1030
34570	-1.41	-7.14	-6.83	-208.19	7982.34	2256.270	1030
34575	-1.09	-7.24	-6.88	-208.78	7983.06	2256.274	1030
34580	-0.94	-6.76	-6.81	-209.44	7984.40	2256.279	1030
34585	-1.41	-7.40	-6.81	-209.87	7986.06	2256.284	1030
34590	-1.20	-7.71	-6.83	-210.20	7987.42	2256.290	1030
34595	-1.35	-7.33	-6.80	-210.40	7988.25	2256.294	1030
34600	-1.10	-7.28	-6.81	-210.25	7989.46	2256.299	1030
34605	-1.16	-7.36	-6.80	-210.61	7990.92	2256.304	1030
34610	-0.18	-7.27	-6.75	-212.07	7993.22	2256.311	1030
34615	-1.28	-7.66	-6.81	-212.02	7994.56	2256.314	1030
34620	-0.40	-7.03	-6.72	-212.15	7997.72	2256.319	1030
34625	-0.79	-7.37	-6.73	-211.90	7999.31	2256.323	1030
34630	-0.61	-6.99	-6.69	-213.62	7999.65	2256.331	1030
34635	-1.38	-7.42	-6.78	-213.59	8001.35	2256.334	1030
34640	-0.82	-7.01	-6.79	-213.28	8002.23	2256.342	1030
34645	-1.15	-7.33	-6.70	-213.57	8004.11	2256.344	1030
34650	-0.92	-7.35	-6.77	-214.98	8005.76	2256.350	1030
34655	-0.79	-7.11	-6.72	-215.09	8006.65	2256.354	1030
34660	-1.20	-7.09	-6.74	-215.54	8007.34	2256.360	1030
34665	-1.32	-7.16	-6.75	-215.50	8012.05	2256.365	1030
34670	-1.36	-7.04	-6.71	-215.43	8014.13	2256.370	1030
34675	-1.54	-7.18	-6.75	-215.37	8014.59	2256.374	1030
34680	-1.43	-6.87	-6.69	-215.92	8015.38	2256.379	1030
34685	-0.56	-7.02	-6.74	-216.74	8016.61	2256.385	1030
34690	-1.15	-7.23	-6.76	-217.06	8018.48	2256.389	1030
34695	-1.72	-6.85	-6.74	-217.05	8020.59	2256.394	1030
34700	-1.30	-8.17	-6.79	-217.13	8021.22	2256.399	1030
34705	-1.03	-8.37	-6.84	-218.48	8022.94	2256.405	1030
34710	-1.41	-7.41	-6.71	-218.27	8024.39	2256.409	1030
34715	-1.85	-7.42	-6.72	-218.49	8025.51	2256.415	1030
34720	-1.27	-7.49	-6.70	-218.60	8027.50	2256.419	1030
34725	-0.81	-8.02	-6.69	-220.31	8027.30	2256.426	1030
34730	-1.52	-7.43	-6.67	-219.92	8027.89	2256.429	1030
34735	-0.99	-7.40	-6.69	-219.94	8029.09	2256.435	1030
34740	-1.62	-7.40	-6.68	-219.95	8028.81	2256.439	1030
34745	-1.81	-6.63	-6.59	-221.41	8031.61	2256.447	1030
34750	-0.80	-7.12	-6.62	-221.42	8030.97	2256.449	1030
34755	-1.06	-7.84	-6.68	-221.45	8033.95	2256.455	1030
34760	-1.37	-7.59	-6.66	-221.47	8035.12	2256.459	1030
34765	-1.02	-7.21	-6.67	-222.40	8035.11	2256.465	1030
34770	-1.07	-7.33	-6.64	-223.09	8035.11	2256.470	1030
34775	-0.91	-6.96	-6.65	-222.64	8036.28	2256.477	1030
34780	-0.98	-7.10	-6.63	-222.84	8036.64	2256.479	1030
34785	-1.03	-7.12	-6.65	-223.62	8037.40	2256.485	1030
34790	-0.74	-6.72	-6.63	-224.38	8039.33	2256.490	1030
34795	-0.92	-7.34	-6.69	-224.51	8040.67	2256.494	1030
34800	-0.92	-7.51	-6.70	-225.02	8040.15	2256.499	1030
34805	-0.57	-6.96	-6.59	-224.99	8040.65	2256.504	1030
34810	-0.54	-7.74	-6.70	-224.97	8040.71	2256.511	1030
34815	-0.51	-6.92	-6.62	-225.18	8040.66	2256.514	1030
34820	-1.65	-7.23	-6.67	-225.36	8041.44	2256.520	1030
34825	-1.32	-6.82	-6.59	-225.16	8041.33	2256.523	1030
34830	-1.27	-6.87	-6.62	-227.08	8043.63	2256.529	1030
34835	-0.69	-7.88	-6.73	-227.52	8043.19	2256.534	1030
34840	-1.96	-7.71	-6.76	-228.69	8045.58	2256.541	1030
34845	-1.05	-6.58	-6.62	-228.60	8044.03	2256.544	1030
34850	-1.60	-7.68	-6.67	-228.19	8046.44	2256.552	1030
34855	-1.40	-7.20	-6.67	-228.40	8047.46	2256.554	1030
34860	-1.86	-6.20	-6.61	-229.45	8048.20	2256.560	1030
34865	-1.19	-7.07	-6.68	-229.96	8048.83	2256.564	1030
34870	-1.62	-7.28	-6.75	-230.50	8049.47	2256.570	1030
34875	-1.56	-6.75	-6.66	-230.67	8048.87	2256.574	1030
34880	-1.30	-6.69	-6.64	-230.74	8049.82	2256.580	1030
34885	-0.99	-7.19	-6.66	-230.95	8050.33	2256.584	1030
34890	-1.39	-6.86	-6.61	-231.24	8051.63	2256.590	1030
34895	-1.01	-6.62	-6.65	-232.44	8052.16	2256.595	1030
34900	-0.84	-6.78	-6.65	-232.16	8053.56	2256.600	1030
34905	-0.57	-6.29	-6.62	-232.52	8055.69	2256.605	1030
34910	-1.37	-8.95	-6.85	-232.59	8053.82	2256.609	1030
34915	-1.55	-11.75	-7.18	-233.31	8054.12	2256.615	1030
34920	-1.54	-12.84	-7.27	-233.87	8056.32	2256.619	1030
34925	-1.32	-12.20	-7.14	-234.68	8055.26	2256.626	1030
34930	-1.93	-12.07	-7.10	-234.39	8056.03	2256.629	1030
34935	-1.58	-12.96	-7.18	-234.37	8056.58	2256.635	1030
34940	-1.81	-12.55	-7.24	-234.56	8055.75	2256.639	1030
34945	-0.99	-11.72	-7.04	-236.16	8057.56	2256.646	1030
34950	-1.35	-12.31	-7.14	-236.05	8058.29	2256.649	1030
34955	-0.32	-12.50	-7.29	-235.96	8059.45	2256.656	1030
34960	-1.36	-12.39	-7.19	-236.07	8058.80	2256.659	1030
34965	-1.69	-11.98	-7.11	-236.96	8060.24	2256.665	1030
34970	-1.53	-12.50	-7.20	-237.28	8059.69	2256.669	1030
34975	-1.47	-12.72	-7.24	-237.96	8059.29	2256.675	1030
34980	-1.23	-12.47	-7.24	-238.11	8059.49	2256.679	1030
34985	-1.20	-12.23	-7.20	-237.94	8060.03	2256.685	1030
34990	-1.35	-12.36	-7.15	-237.93	8062.68	2256.689	1030
34995	-1.27	-11.82	-7.26	-238.60	8062.28	2256.695	1030
35000	-1.02	-12.69	-7.27	-239.56	8063.49	2256.699	1030
35005	-1.09	-12.24	-7.16	-239.52	8063.84	2256.704	1030
35010	-1.31	-11.58	-7.12	-239.52	8063.55	2256.710	1030
35015	-1.42	-12.45	-7.14	-239.72	8062.90	2256.715	1030
35020	-0.77	-12.39	-7.20	-239.79	8062.94	2256.720	1030
35025	-0.85	-12.74	-7.16	-239.98	8063.23	2256.724	1030
35030	-1.24	-12.29	-7.15	-241.81	8063.56	2256.729	1030
35035	-1.49	-13.42	-7.24	-242.00	8064.01	2256.734	1030
35040	-1.85	-12.71	-7.25	-242.54	8065.96	2256.741	1030
35045	-1.24	-11.81	-7.14	-242.92	8064.92	2256.743	1030
35050	-1.59	-12.75	-7.16	-242.57	8065.39	2256.751	1030
35055	-1.43	-12.21	-7.26	-242.61	8066.10	2256.754	1030
35060	-1.01	-11.86	-7.33	-243.73	8066.80	2256.760	1030
35065	-1.47	-12.38	-7.19	-244.03	8066.93	2256.764	1030
35070	-2.11	-12.69	-7.32	-244.79	8067.49	2256.771	1030
35075	-1.45	-11.93	-7.20	-244.88	8068.04	2256.774	1030
35080	-1.17	-11.62	-7.18	-244.71	8066.86	2256.780	1030
35085	-0.85	-12.47	-7.26	-244.60	8067.32	2256.784	1030
35090	-1.76	-12.91	-7.34	-245.61	8067.78	2256.790	1030
35095	-1.50	-12.12	-7.22	-246.29	8066.99	2256.795	1030
35100	-1.65	-12.90	-7.21	-246.12	8069.85	2256.800	1030
35105	-0.96	-13.06	-7.23	-246.87	8067.82	2256.807	1030
35110	-1.53	-12.59	-7.17	-247.13	8069.70	2256.810	1030
35115	-1.59	-12.27	-7.32	-247.69	8070.46	2256.814	1030
35120	-1.55	-12.10	-7.29	-248.50	8070.09	2256.819	1030
35125	-1.60	-11.87	-7.28	-248.74	8070.50	2256.824	1030
35130	-1.53	-12.07	-7.26	-248.81	8072.02	2256.829	1030
35135	-1.27	-11.83	-7.23	-249.15	8069.25	2256.835	1030
35140	-1.57	-12.30	-7.30	-249.01	8070.03	2256.839	1030
35145	-0.86	-12.26	-7.24	-249.07	8071.50	2256.844	1030
35150	-1.66	-11.64	-7.18	-249.38	8072.41	2256.849	1030
35155	-1.57	-11.25	-7.16	-250.60	8072.26	2256.856	1030
35160	-0.82	-11.81	-7.23	-250.86	8071.37	2256.859	1030
35165	-1.47	-11.74	-7.18	-250.85	8072.03	2256.865	1030
35170	-0.87	-12.08	-7.19	-251.01	8074.18	2256.869	1030
35175	-1.44	-12.56	-7.25	-252.42	8076.27	2256.877	1030
35180	-1.37	-12.78	-7.31	-252.59	8075.82	2256.880	1030
35185	-3.09	-12.02	-7.40	-253.12	8074.53	2256.887	1030
35190	-0.97	-12.73	-7.35	-252.44	8075.41	2256.889	1030
35195	-1.51	-12.77	-7.29	-253.48	8075.77	2256.895	1030
35200	-1.78	-12.47	-7.31	-253.92	8076.00	2256.900	1030
35205	-1.75	-12.03	-7.30	-254.51	8076.05	2256.905	1030
35210	-1.46	-12.35	-7.33	-254.46	8076.25	2256.909	1030
35215	-1.69	-13.12	-7.34	-254.43	8076.79	2256.914	1030
35220	-1.20	-12.88	-7.29	-254.55	8077.39	2256.919	1030
35225	-1.62	-12.10	-7.28	-254.85	8077.13	2256.925	1030
35230	-1.84	-13.00	-7.33	-255.97	8077.60	2256.929	1030
35235	-1.38	-12.87	-7.33	-256.11	8077.41	2256.934	1030
35240	-1.85	-12.99	-7.29	-255.92	8078.20	2256.939	1030
35245	-1.37	-12.32	-7.31	-256.03	8079.30	2256.944	1030
35250	-1.68	-12.99	-7.33	-257.11	8080.49	2256.950	1030
35255	-1.11	-12.75	-7.40	-257.34	8080.44	2256.954	1030
35260	-0.92	-12.13	-7.33	-257.50	8083.09	2256.959	1030
35265	-1.90	-13.53	-7.36	-257.38	8082.64	2256.964	1030
35270	-1.36	-12.43	-7.33	-259.05	8083.73	2256.971	1030
35275	-1.20	-12.63	-7.34	-259.21	8082.13	2256.974	1030
35280	-1.83	-12.27	-7.31	-259.24	8082.30	2256.980	1030
35285	-1.63	-12.45	-7.30	-259.40	8082.51	2256.984	1030
35290	-3.01	-13.29	-7.32	-261.93	8081.41	2256.992	1030
35295	-1.22	-12.25	-7.33	-260.44	8083.22	2256.994	1030
35300	-1.26	-12.69	-7.35	-260.79	8083.08	2257.000	1030
35305	-1.35	-12.87	-7.32	-260.46	8082.31	2257.005	1030
35310	-1.42	-12.60	-7.28	-261.76	8082.72	2257.010	1030
35315	-1.34	-12.24	-7.37	-262.46	8082.41	2257.014	1030
35320	-1.09	-13.02	-7.38	-261.69	8085.03	2257.020	1030
35325	-0.89	-12.50	-7.34	-262.74	8083.56	2257.025	1030
35330	-1.75	-11.45	-7.28	-262.70	8083.43	2257.030	1030
35335	-2.03	-12.52	-7.30	-263.01	8085.18	2257.035	1030
35340	-1.12	-11.81	-7.32	-263.26	8086.68	2257.039	1030
35345	-1.47	-12.28	-7.36	-264.36	8086.85	2257.044	1030
35350	-1.60	-12.29	-7.33	-264.15	8088.37	2257.049	1030
35355	-1.18	-12.88	-7.55	-264.79	8089.89	2257.056	1030
35360	-1.23	-12.65	-7.40	-264.61	8088.50	2257.059	1030
35365	-0.94	-12.52	-7.35	-265.11	8088.26	2257.064	1030
35370	-1.22	-12.89	-7.35	-265.37	8088.40	2257.069	1030
35375	-0.92	-12.88	-7.52	-266.54	8088.62	2257.076	1030
35380	-1.38	-13.17	-7.43	-267.01	8089.14	2257.079	1030
35385	-1.33	-12.69	-7.41	-267.03	8088.83	2257.084	1030
35390	-1.32	-12.40	-7.37	-266.65	8089.22	2257.091	1030
35395	-1.31	-12.72	-7.38	-268.31	8087.17	2257.095	1030
35400	-1.20	-12.18	-7.36	-268.88	8087.27	2257.099	1030
35405	-0.81	-12.49	-7.34	-268.83	8087.78	2257.105	1030
35410	-1.58	-11.81	-7.38	-268.70	8087.86	2257.109	1030
35415	-1.61	-12.65	-7.45	-269.03	8091.14	2257.115	1030
35420	-1.65	-12.46	-7.39	-269.55	8090.24	2257.119	1030
35425	-0.89	-13.01	-7.38	-269.93	8090.20	2257.125	1030
35430	-1.64	-12.89	-7.51	-270.38	8089.45	2257.130	1030
35435	-1.85	-12.15	-7.49	-270.89	8090.11	2257.135	1030
35440	-1.27	-12.61	-7.39	-270.70	8089.34	2257.140	1030
35445	-1.18	-12.25	-7.40	-270.66	8089.62	2257.144	1030
35450	-1.17	-12.31	-7.37	-270.83	8089.84	2257.150	1030
35455	-1.44	-12.06	-7.40	-270.88	8090.77	2257.154	1030
35460	-1.05	-12.14	-7.41	-272.99	8090.77	2257.161	1030
35465	-1.08	-11.93	-7.38	-272.99	8091.25	2257.164	1030
35470	-1.48	-12.65	-7.44	-272.52	8090.49	2257.171	1030
35475	-2.01	-12.70	-7.45	-272.99	8092.08	2257.174	1030
35480	-2.56	-13.16	-7.36	-274.16	8092.53	2257.181	1030
35485	-0.67	-12.80	-7.49	-274.40	8092.20	2257.184	1030
35490	-0.66	-13.33	-7.44	-274.73	8093.68	2257.190	1030
35495	-1.31	-13.12	-7.44	-275.20	8093.32	2257.194	1030
35500	-1.73	-12.88	-7.44	-276.00	8092.85	2257.202	1030
35505	-1.67	-12.66	-7.44	-275.87	8093.89	2257.205	1030
35510	-1.75	-12.30	-7.43	-275.61	8094.09	2257.210	1030
35515	-1.17	-13.07	-7.44	-275.62	8094.98	2257.214	1030
35520	-1.31	-12.73	-7.50	-276.52	8094.29	2257.219	1030
35525	-1.71	-12.64	-7.43	-277.12	8094.65	2257.224	1030
35530	-1.87	-13.70	-7.52	-277.34	8094.20	2257.229	1030
35535	-1.34	-12.18	-7.47	-278.08	8094.27	2257.235	1030
35540	-1.84	-12.62	-7.49	-277.91	8093.74	2257.239	1030
35545	-0.78	-13.05	-7.47	-277.97	8095.25	2257.244	1030
35550	-1.23	-12.52	-7.50	-277.94	8094.65	2257.249	1030
35555	-1.60	-12.14	-7.46	-279.16	8095.90	2257.255	1030
35560	-1.10	-12.05	-7.43	-279.39	8095.86	2257.259	1030
35565	-1.42	-13.09	-7.46	-279.58	8095.98	2257.265	1030
35570	-1.64	-12.35	-7.53	-279.44	8094.89	2257.269	1030
35575	-0.93	-12.40	-7.50	-279.59	8094.31	2257.275	1030
35580	-1.57	-12.80	-7.48	-279.47	8093.65	2257.279	1030
35585	-1.35	-13.07	-7.55	-281.61	8094.38	2257.285	1030
35590	-1.65	-12.98	-7.51	-281.54	8094.89	2257.289	1030
35595	-2.12	-12.70	-7.55	-281.73	8094.92	2257.296	1030
35600	-1.72	-12.88	-7.48	-281.66	8095.95	2257.299	1030
35605	-2.04	-12.28	-7.48	-283.45	8097.60	2257.306	1030
35610	-1.55	-13.34	-7.54	-282.86	8095.79	2257.310	1030
35615	-1.53	-11.97	-7.50	-283.57	8095.98	2257.314	1030
35620	-1.34	-12.12	-7.50	-283.82	8096.59	2257.319	1030
35625	-1.77	-13.25	-7.51	-284.62	8097.75	2257.325	1030
35630	-1.34	-12.74	-7.53	-284.30	8097.81	2257.330	1030
35635	-1.06	-11.63	-7.43	-284.85	8096.57	2257.336	1030
35640	-1.97	-12.82	-7.59	-284.66	8098.17	2257.339	1030
35645	-1.68	-13.51	-7.61	-284.49	8098.73	2257.344	1030
35650	-1.75	-12.82	-7.56	-284.58	8099.02	2257.349	1030
35655	-1.30	-12.25	-7.53	-285.70	8099.98	2257.354	1030
35660	-1.36	-12.62	-7.53	-286.82	8099.93	2257.359	1030
35665	-1.32	-12.60	-7.56	-287.01	8100.43	2257.364	1030
35670	-2.03	-12.32	-7.57	-287.84	8100.76	2257.370	1030
35675	-1.40	-13.19	-7.57	-288.01	8101.24	2257.374	1030
35680	-1.52	-12.84	-7.54	-287.80	8100.44	2257.379	1030
35685	-1.26	-12.31	-7.53	-288.11	8100.60	2257.385	1030
35690	-1.87	-12.13	-7.52	-289.00	8100.62	2257.391	1030
35695	-1.48	-12.41	-7.57	-289.15	8102.03	2257.394	1030
35700	-1.01	-12.31	-7.51	-289.14	8101.83	2257.400	1030
35705	-2.05	-12.17	-7.49	-289.32	8101.00	2257.404	1030
35710	-1.90	-12.54	-7.53	-290.88	8101.98	2257.411	1030
35715	-1.72	-12.31	-7.55	-290.87	8101.94	2257.414	1030
35720	-1.06	-14.22	-7.60	-291.10	8104.09	2257.422	1030
35725	-1.60	-13.64	-7.56	-290.91	8102.97	2257.424	1030
35730	-0.80	-12.15	-7.55	-292.17	8105.11	2257.432	1030
35735	-1.66	-13.16	-7.65	-292.39	8103.59	2257.435	1030
35740	-2.12	-13.33	-7.57	-292.79	8103.16	2257.440	1030
35745	-1.36	-12.93	-7.55	-293.13	8103.53	2257.444	1030
35750	-1.79	-12.80	-7.57	-293.44	8103.65	2257.450	1030
35755	-2.00	-13.55	-7.60	-294.03	8103.76	2257.455	1030
35760	-1.67	-14.50	-7.65	-294.02	8103.43	2257.459	1030
35765	-1.70	-12.88	-7.58	-293.93	8103.71	2257.464	1030
35770	-0.47	-12.10	-7.64	-295.24	8103.45	2257.472	1030
35775	-2.07	-13.06	-7.66	-295.36	8105.11	2257.474	1030
35780	-1.85	-13.40	-7.66	-295.56	8105.84	2257.479	1030
35785	-1.46	-13.21	-7.62	-295.53	8105.01	2257.485	1030
35790	-1.67	-12.72	-7.61	-295.43	8105.24	2257.489	1030
35795	-2.07	-13.78	-7.65	-296.78	8104.29	2257.496	1030
35800	-0.78	-12.69	-7.61	-297.00	8105.75	2257.499	1030
35805	-1.77	-12.72	-7.63	-297.75	8105.93	2257.505	1030
35810	-2.03	-13.25	-7.66	-297.84	8106.17	2257.509	1030
35815	-1.01	-12.53	-7.60	-298.20	8105.79	2257.514	1030
35820	-1.37	-12.90	-7.65	-297.92	8106.47	2257.519	1030
35825	-2.38	-12.76	-7.60	-298.92	8107.31	2257.527	1030
35830	-1.85	-12.97	-7.63	-298.84	8106.34	2257.529	1030
35835	-1.48	-13.57	-7.73	-299.09	8107.68	2257.535	1030
35840	-1.51	-12.92	-7.62	-298.80	8108.53	2257.540	1030
35845	-1.11	-12.98	-7.65	-299.77	8108.29	2257.545	1030
35850	-1.63	-13.28	-7.69	-300.87	8107.58	2257.549	1030
35855	-1.06	-13.07	-7.68	-301.41	8107.87	2257.554	1030
35860	-1.27	-13.44	-7.72	-301.47	8108.56	2257.560	1030
35865	-1.72	-12.82	-7.70	-302.11	8108.27	2257.564	1030
35870	-1.45	-12.67	-7.70	-301.95	8108.27	2257.569	1030
35875	-1.71	-13.74	-7.70	-302.23	8108.33	2257.574	1030
35880	-1.80	-12.95	-7.70	-303.59	8110.02	2257.581	1030
35885	-1.64	-13.00	-7.67	-303.58	8110.38	2257.584	1030
35890	-2.09	-13.56	-7.73	-303.57	8109.87	2257.589	1030
35895	-1.65	-13.17	-7.67	-303.33	8109.90	2257.594	1030
35900	-1.19	-13.33	-7.73	-305.07	8111.36	2257.601	1030
35905	-1.19	-13.30	-7.71	-304.77	8111.57	2257.604	1030
35910	-1.98	-13.41	-7.60	-304.66	8111.82	2257.611	1030
35915	-1.19	-12.79	-7.69	-304.51	8112.15	2257.614	1030
35920	-0.28	-12.59	-7.73	-305.99	8110.41	2257.622	1030
35925	-1.54	-12.65	-7.72	-306.43	8111.14	2257.624	1030
35930	-2.01	-12.19	-7.68	-306.92	8112.19	2257.630	1030
35935	-1.89	-13.07	-7.67	-307.19	8112.23	2257.635	1030
35940	-1.47	-13.04	-7.69	-307.58	8113.39	2257.640	1030
35945	-1.72	-12.98	-7.71	-307.96	8112.75	2257.644	1030
35950	-1.84	-13.30	-7.73	-307.98	8112.35	2257.650	1030
35955	-1.78	-13.28	-7.75	-308.09	8112.48	2257.654	1030
35960	-1.23	-13.13	-7.68	-308.58	8113.19	2257.659	1030
35965	-2.03	-13.49	-7.77	-309.88	8112.68	2257.665	1030
35970	-1.88	-12.37	-7.71	-309.70	8112.40	2257.669	1030
35975	-1.55	-13.15	-7.75	-309.64	8113.16	2257.675	1030
35980	-1.41	-13.43	-7.74	-309.76	8113.32	2257.679	1030
35985	-1.49	-13.84	-7.78	-309.83	8113.56	2257.685	1030
35990	-1.76	-13.10	-7.76	-310.16	8113.66	2257.689	1030
35995	-1.16	-13.19	-7.80	-312.18	8113.98	2257.696	1030
36000	-1.45	-13.85	-7.75	-312.06	8116.13	2257.699	1030
36005	-1.80	-13.30	-7.75	-312.17	8115.15	2257.706	1030
36010	-1.22	-13.40	-7.71	-312.26	8114.39	2257.708	1030
36015	-2.00	-13.04	-7.71	-313.56	8114.64	2257.714	1030
36020	-1.06	-13.34	-7.76	-313.86	8115.29	2257.719	1030
36025	-1.67	-12.78	-7.74	-314.52	8115.92	2257.725	1030
36030	-1.68	-12.77	-7.74	-314.78	8116.16	2257.729	1030
36035	-1.80	-12.64	-7.71	-314.71	8114.61	2257.737	1030
36040	-1.95	-13.37	-7.81	-314.65	8114.72	2257.740	1030
36045	-2.16	-15.22	-7.71	-315.07	8113.23	2257.747	1030
36050	-1.71	-13.85	-7.78	-314.51	8116.39	2257.749	1030
36055	-1.55	-12.49	-7.81	-316.07	8113.41	2257.757	1030
36060	-1.43	-14.00	-7.82	-316.72	8116.43	2257.760	1030
36065	-1.24	-13.65	-7.76	-317.36	8117.05	2257.765	1030
36070	-1.33	-13.17	-7.80	-317.51	8116.60	2257.769	1030
36075	-1.69	-13.83	-7.85	-318.22	8116.72	2257.775	1030
36080	-1.44	-13.77	-7.83	-318.57	8116.81	2257.780	1030
36085	-1.74	-13.55	-7.86	-318.29	8117.23	2257.784	1030
36090	-1.84	-13.75	-7.84	-318.37	8116.80	2257.790	1030
36095	-1.75	-13.83	-7.86	-319.03	8117.91	2257.794	1030
36100	-1.96	-13.27	-7.86	-319.60	8116.85	2257.799	1030
36105	-1.44	-13.71	-7.87	-319.78	8116.73	2257.804	1030
36110	-1.56	-13.68	-7.89	-320.16	8118.58	2257.810	1030
36115	-1.49	-13.33	-7.85	-320.11	8119.67	2257.814	1030
36120	-1.87	-13.15	-7.77	-320.21	8118.89	2257.820	1030
36125	-1.32	-13.48	-7.84	-320.67	8119.59	2257.824	1030
36130	-1.44	-13.59	-7.86	-322.26	8119.70	2257.830	1030
36135	-1.21	-13.01	-7.87	-322.34	8119.99	2257.833	1030
36140	-1.63	-13.17	-7.82	-322.16	8118.54	2257.839	1030
36145	-1.78	-12.89	-7.85	-322.30	8119.73	2257.844	1030
36150	-1.38	-12.86	-7.82	-322.54	8118.42	2257.851	1030
36155	-1.22	-13.13	-7.81	-323.09	8119.85	2257.854	1030
36160	-2.28	-12.61	-7.88	-323.36	8120.40	2257.860	1030
36165	-1.72	-13.90	-7.85	-323.42	8120.14	2257.864	1030
36170	-1.65	-14.80	-7.87	-324.96	8120.03	2257.872	1030
36175	-1.83	-13.81	-7.82	-325.32	8121.19	2257.874	1030
36180	-1.03	-12.81	-7.88	-325.07	8120.70	2257.880	1030
36185	-1.77	-13.16	-7.88	-325.51	8120.74	2257.885	1030
36190	-2.17	-13.59	-7.87	-326.38	8120.96	2257.890	1030
36195	-1.01	-13.35	-7.89	-326.86	8120.51	2257.895	1030
36200	-1.38	-13.12	-7.83	-327.08	8120.62	2257.899	1030
36205	-1.45	-13.43	-7.90	-327.70	8119.62	2257.904	1030
36210	-1.88	-13.25	-7.90	-327.94	8121.16	2257.909	1030
36215	-1.83	-13.77	-7.92	-328.36	8121.26	2257.915	1030
36220	-1.32	-13.12	-7.91	-328.59	8121.00	2257.919	1030
36225	-1.40	-13.74	-7.91	-328.79	8122.62	2257.926	1030
36230	-1.56	-14.62	-7.93	-328.91	8122.38	2257.929	1030
36235	-2.20	-14.18	-7.93	-328.77	8123.01	2257.936	1030
36240	-2.01	-13.60	-7.85	-328.87	8122.96	2257.939	1030
36245	-2.38	-13.83	-7.91	-330.79	8122.30	2257.944	1030
36250	-1.45	-13.01	-7.93	-331.08	8120.91	2257.948	1030
36255	-1.57	-13.49	-7.88	-331.82	8121.84	2257.956	1030
36260	-1.55	-12.92	-7.90	-331.70	8121.50	2257.959	1030
36265	-1.70	-12.97	-7.89	-332.06	8123.70	2257.966	1030
36270	-1.76	-12.94	-7.91	-331.79	8123.57	2257.969	1030
36275	-1.92	-13.62	-7.92	-333.33	8123.85	2257.977	1030
36280	-2.13	-13.90	-7.96	-333.41	8124.12	2257.979	1030
36285	-1.45	-13.29	-7.89	-333.94	8123.77	2257.985	1030
36290	-1.01	-13.93	-7.98	-334.15	8124.29	2257.990	1030
36295	-1.26	-13.40	-7.90	-334.69	8123.84	2257.995	1030
36300	-1.95	-13.94	-7.96	-334.68	8124.88	2257.999	1030
36305	-0.77	-13.79	-7.95	-334.83	8126.00	2258.005	1030
36310	-1.65	-13.68	-7.94	-334.81	8125.31	2258.010	1030
36315	-1.78	-13.46	-7.93	-335.20	8125.25	2258.014	1030
36320	-1.37	-12.81	-7.91	-334.94	8125.44	2258.020	1030
36325	-1.54	-13.24	-7.94	-335.21	8124.88	2258.024	1030
36330	-2.34	-13.28	-7.94	-337.25	8124.08	2258.029	1030
36335	-1.21	-13.11	-7.99	-337.66	8124.74	2258.034	1030
36340	-1.90	-13.81	-7.97	-338.39	8126.51	2258.040	1030
36345	-1.70	-13.03	-7.90	-338.59	8125.66	2258.044	1030
36350	-1.60	-13.48	-7.95	-338.63	8124.94	2258.049	1030
36355	-1.19	-12.74	-7.97	-338.56	8125.70	2258.054	1030
36360	-1.97	-13.55	-7.97	-340.02	8126.37	2258.061	1030
36365	-2.15	-13.35	-7.96	-339.97	8126.92	2258.063	1030
36370	-1.37	-13.40	-7.98	-340.05	8127.34	2258.069	1030
36375	-0.90	-13.32	-7.97	-340.02	8126.33	2258.073	1030
36380	-2.08	-13.74	-7.99	-341.73	8127.34	2258.081	1030
36385	-1.33	-13.81	-7.98	-341.41	8126.42	2258.084	1030
36390	-1.57	-13.61	-8.01	-341.66	8125.35	2258.092	1030
36395	-1.73	-13.14	-7.97	-341.65	8126.66	2258.094	1030
36400	-1.13	-13.42	-7.97	-342.61	8127.06	2258.100	1030
36405	-0.80	-13.22	-7.97	-343.17	8127.50	2258.104	1030
36410	-2.08	-13.77	-7.98	-343.73	8127.69	2258.110	1030
36415	-1.78	-13.50	-8.03	-344.00	8127.00	2258.115	1030
36420	-1.22	-13.53	-8.01	-344.28	8129.62	2258.120	1030
36425	-1.75	-13.70	-8.02	-344.03	8127.73	2258.124	1030
36430	-2.08	-13.24	-8.02	-344.44	8126.77	2258.129	1030
36435	-1.69	-13.06	-8.02	-344.57	8127.52	2258.134	1030
36440	-1.84	-13.67	-8.00	-345.21	8126.22	2258.139	1030
36445	-1.70	-14.12	-8.01	-346.63	8126.02	2258.145	1030
36450	-1.71	-13.94	-8.05	-346.57	8126.65	2258.149	1030
36455	-1.73	-13.72	-8.00	-346.42	8126.01	2258.155	1030
36460	-1.67	-13.94	-8.06	-346.72	8126.27	2258.159	1030
36465	-1.33	-13.02	-8.02	-348.31	8127.08	2258.165	1030
36470	-1.83	-12.51	-8.00	-348.42	8127.49	2258.169	1030
36475	-1.38	-13.31	-8.01	-348.24	8127.88	2258.174	1030
36480	-2.11	-14.02	-8.06	-348.43	8127.58	2258.180	1030
36485	-2.02	-13.36	-8.04	-349.01	8127.92	2258.185	1030
36490	-2.22	-13.15	-8.02	-349.28	8127.64	2258.189	1030
36495	-1.83	-14.12	-8.05	-349.42	8128.41	2258.194	1030
36500	-1.68	-13.96	-8.08	-349.46	8128.14	2258.198	1030
36505	-1.51	-13.67	-8.03	-351.20	8128.72	2258.207	1030
36510	-2.09	-14.66	-8.05	-351.18	8127.98	2258.209	1030
36515	-1.37	-13.83	-8.11	-351.36	8128.61	2258.215	1030
36520	-1.91	-14.15	-8.05	-351.13	8128.65	2258.219	1030
36525	-1.30	-12.14	-8.07	-352.60	8129.50	2258.227	1030
36530	-1.83	-13.25	-8.08	-353.08	8128.73	2258.229	1030
36535	-1.09	-13.20	-8.06	-353.06	8129.81	2258.235	1030
36540	-1.69	-13.60	-8.10	-353.20	8129.62	2258.240	1030
36545	-1.58	-13.31	-8.09	-353.78	8130.14	2258.244	1030
36550	-1.88	-14.14	-8.08	-354.66	8129.93	2258.249	1030
36555	-1.33	-12.84	-8.05	-354.91	8129.79	2258.254	1030
36560	-1.45	-12.63	-8.02	-354.74	8131.07	2258.260	1030
36565	-1.49	-13.98	-8.09	-355.00	8132.45	2258.264	1030
36570	-1.38	-13.83	-8.11	-354.78	8131.28	2258.271	1030
36575	-2.16	-14.09	-8.09	-355.12	8130.58	2258.274	1030
36580	-1.59	-14.02	-8.11	-357.13	8131.53	2258.279	1030
36585	-1.23	-13.31	-8.08	-357.43	8131.93	2258.284	1030
36590	-2.10	-13.87	-8.12	-357.82	8131.24	2258.291	1030
36595	-1.66	-13.82	-8.13	-357.86	8130.60	2258.294	1030
36600	-1.57	-13.09	-8.12	-358.00	8132.25	2258.299	1030
36605	-1.84	-12.87	-8.09	-357.99	8131.28	2258.304	1030
36610	-1.77	-13.94	-8.16	-359.38	8132.64	2258.310	1030
36615	-1.47	-14.15	-8.15	-359.66	8132.36	2258.314	1030
36620	-2.37	-12.98	-8.08	-360.41	8131.96	2258.322	1030
36625	-1.51	-13.21	-8.13	-359.99	8132.15	2258.324	1030
36630	-1.46	-13.34	-8.11	-359.98	8132.10	2258.330	1030
36635	-1.26	-13.92	-8.10	-360.04	8132.79	2258.334	1030
36640	-1.12	-13.90	-8.13	-361.12	8132.84	2258.339	1030
36645	-1.79	-13.54	-8.13	-362.30	8133.56	2258.345	1030
36650	-1.35	-13.48	-8.12	-362.44	8133.83	2258.350	1030
36655	-1.83	-13.02	-8.12	-362.31	8134.05	2258.355	1030
36660	-1.89	-13.19	-8.17	-362.86	8134.51	2258.359	1030
36665	-1.56	-13.22	-8.13	-363.93	8134.67	2258.365	1030
36670	-1.74	-12.95	-8.13	-364.35	8132.91	2258.369	1030
36675	-1.38	-13.19	-8.16	-364.74	8133.23	2258.375	1030
36680	-1.22	-13.68	-8.19	-364.87	8133.75	2258.379	1030
36685	-1.63	-13.32	-8.19	-364.92	8134.31	2258.385	1030
36690	-1.37	-13.19	-8.17	-365.30	8135.05	2258.389	1030
36695	-1.61	-13.86	-8.17	-366.34	8135.65	2258.394	1030
36700	-1.42	-13.14	-8.14	-366.44	8135.49	2258.398	1030
36705	-1.43	-13.51	-8.20	-366.38	8136.27	2258.406	1030
36710	-1.95	-12.69	-8.14	-366.42	8136.81	2258.409	1030
36715	-1.45	-13.59	-8.15	-366.37	8138.10	2258.415	1030
36720	-2.27	-13.73	-8.20	-366.46	8138.10	2258.419	1030
36725	-0.32	-13.15	-8.15	-368.78	8137.65	2258.426	1030
36730	-1.57	-13.81	-8.25	-368.80	8138.07	2258.429	1030
36735	-1.41	-13.38	-8.18	-368.98	8137.48	2258.435	1030
36740	-2.04	-14.26	-8.20	-368.85	8138.04	2258.439	1030
36745	-1.81	-13.96	-8.18	-370.09	8136.02	2258.445	1030
36750	-1.66	-14.08	-8.22	-370.45	8136.37	2258.449	1030
36755	-1.31	-14.28	-8.26	-370.21	8136.13	2258.455	1030
36760	-1.53	-13.82	-8.20	-370.59	8138.24	2258.459	1030
36765	-2.11	-14.90	-8.29	-370.34	8138.87	2258.466	1030
36770	-2.18	-14.18	-8.25	-370.76	8137.69	2258.469	1030
36775	-1.65	-15.13	-8.22	-372.22	8137.92	2258.475	1030
36780	-1.99	-13.67	-8.21	-373.13	8137.16	2258.479	1030
36785	-2.08	-14.24	-8.24	-373.52	8136.73	2258.485	1030
36790	-2.19	-14.41	-8.25	-374.13	8136.42	2258.490	1030
36795	-2.18	-14.59	-8.27	-373.90	8135.79	2258.494	1030
36800	-2.15	-14.22	-8.24	-374.14	8136.67	2258.499	1030
36805	-2.06	-14.52	-8.19	-374.26	8135.96	2258.504	1030
36810	-2.29	-14.54	-8.31	-375.38	8136.64	2258.510	1030
36815	-1.63	-14.02	-8.27	-375.53	8136.92	2258.514	1030
36820	-1.70	-14.23	-8.27	-375.47	8137.65	2258.521	1030
36825	-1.95	-14.09	-8.24	-375.76	8137.93	2258.524	1030
36830	-1.99	-14.54	-8.27	-375.67	8139.96	2258.530	1030
36835	-2.07	-14.55	-8.27	-375.59	8139.60	2258.534	1030
36840	-2.89	-15.10	-8.23	-378.16	8138.65	2258.541	1030
36845	-2.10	-14.94	-8.27	-378.32	8138.87	2258.544	1030
36850	-1.79	-14.23	-8.17	-378.71	8139.08	2258.552	1030
36855	-1.38	-14.44	-8.30	-378.42	8140.77	2258.554	1030
36860	-2.20	-15.09	-8.30	-379.29	8141.46	2258.560	1030
36865	-1.77	-14.81	-8.28	-379.67	8141.43	2258.564	1030
36870	-1.92	-14.31	-8.33	-380.12	8141.56	2258.570	1030
36875	-2.04	-13.97	-8.25	-380.51	8140.52	2258.574	1030
36880	-1.98	-15.41	-8.28	-380.65	8140.98	2258.580	1030
36885	-2.21	-14.72	-8.28	-380.65	8140.71	2258.584	1030
36890	-1.77	-14.35	-8.32	-380.75	8139.97	2258.590	1030
36895	-2.02	-14.37	-8.29	-380.87	8139.49	2258.594	1030
36900	-1.77	-14.92	-8.31	-381.60	8141.42	2258.599	1030
36905	-2.18	-14.73	-8.34	-382.86	8142.05	2258.605	1030
36910	-1.78	-14.00	-8.33	-382.88	8140.96	2258.609	1030
36915	-1.97	-15.30	-8.32	-383.20	8141.53	2258.615	1030
36920	-2.11	-14.92	-8.37	-383.24	8142.45	2258.619	1030
36925	-2.48	-15.14	-8.34	-384.72	8141.12	2258.626	1030
36930	-1.95	-14.12	-8.30	-384.58	8141.91	2258.628	1030
36935	-1.72	-14.69	-8.35	-384.74	8142.49	2258.635	1030
36940	-2.35	-14.98	-8.33	-384.84	8142.52	2258.639	1030
36945	-1.78	-14.62	-8.35	-386.37	8142.51	2258.645	1030
36950	-1.74	-15.26	-8.36	-386.31	8142.60	2258.649	1030
36955	-1.94	-14.83	-8.38	-386.42	8143.01	2258.656	1030
36960	-1.97	-14.08	-8.33	-386.86	8144.04	2258.659	1030
36965	-1.80	-15.09	-8.34	-386.53	8143.02	2258.665	1030
36970	-1.93	-15.10	-8.39	-386.44	8144.28	2258.669	1030
36975	-2.01	-15.67	-8.41	-387.88	8143.99	2258.675	1030
36980	-1.64	-14.86	-8.40	-388.71	8142.71	2258.679	1030
36985	-2.17	-14.78	-8.38	-388.80	8143.68	2258.685	1030
36990	-2.21	-14.89	-8.36	-388.86	8143.91	2258.690	1030
36995	-2.41	-14.41	-8.36	-389.62	8144.26	2258.694	1030
37000	-1.56	-14.80	-8.43	-390.69	8144.26	2258.699	1030
37005	-2.40	-15.12	-8.39	-391.08	8144.01	2258.704	1030
37010	-2.14	-14.75	-8.40	-391.22	8144.01	2258.709	1030
37015	-2.15	-15.77	-8.40	-391.35	8144.86	2258.714	1030
37020	-1.92	-15.40	-8.42	-391.56	8144.82	2258.720	1030
37025	-1.21	-14.80	-8.37	-391.73	8144.92	2258.724	1030
37030	-1.83	-14.95	-8.40	-391.75	8145.79	2258.729	1030
37035	-1.06	-15.04	-8.38	-391.95	8144.69	2258.734	1030
37040	-1.46	-14.24	-8.42	-394.16	8144.22	2258.741	1030
37045	-1.91	-14.80	-8.44	-394.35	8145.29	2258.744	1030
37050	-2.19	-15.47	-8.45	-394.50	8146.26	2258.751	1030
37055	-1.56	-15.24	-8.41	-394.36	8145.21	2258.754	1030
37060	-2.17	-15.51	-8.43	-395.70	8145.25	2258.760	1030
37065	-1.92	-15.70	-8.43	-396.10	8144.45	2258.764	1030
37070	-2.34	-15.57	-8.42	-396.94	8144.32	2258.770	1030
37075	-2.00	-15.19	-8.46	-396.68	8145.03	2258.774	1030
37080	-1.71	-14.52	-8.41	-396.87	8145.25	2258.780	1030
37085	-1.70	-14.71	-8.40	-396.72	8145.55	2258.784	1030
37090	-2.21	-15.50	-8.48	-396.45	8147.68	2258.790	1030
37095	-1.74	-15.17	-8.49	-397.09	8148.90	2258.795	1030
37100	-2.09	-15.36	-8.44	-397.24	8147.28	2258.800	1030
37105	-1.38	-14.44	-8.46	-396.96	8146.37	2258.804	1030
37110	-2.00	-14.99	-8.45	-398.65	8147.14	2258.810	1030
37115	-2.79	-14.81	-8.43	-399.89	8146.98	2258.814	1030
37120	-2.46	-15.41	-8.49	-400.63	8146.20	2258.819	1030
37125	-1.63	-15.69	-8.50	-400.92	8146.56	2258.825	1030
37130	-2.23	-15.61	-8.48	-401.06	8147.71	2258.829	1030
37135	-2.30	-16.50	-8.48	-400.86	8148.21	2258.834	1030
37140	-2.78	-15.15	-8.48	-400.98	8149.50	2258.839	1030
37145	-1.95	-14.92	-8.50	-402.35	8149.46	2258.844	1030
37150	-2.60	-15.00	-8.50	-402.68	8149.30	2258.849	1030
37155	-2.06	-15.13	-8.52	-402.72	8149.05	2258.856	1030
37160	-1.70	-15.20	-8.50	-402.74	8149.46	2258.859	1030
37165	-1.97	-15.27	-8.50	-403.15	8148.20	2258.866	1030
37170	-2.16	-15.48	-8.44	-403.25	8148.66	2258.869	1030
37175	-1.63	-15.38	-8.51	-404.71	8150.13	2258.874	1030
37180	-2.14	-15.18	-8.50	-405.21	8150.28	2258.879	1030
37185	-2.08	-14.78	-8.59	-405.47	8151.48	2258.886	1030
37190	-1.90	-15.67	-8.49	-405.09	8149.67	2258.889	1030
37195	-1.84	-16.08	-8.55	-406.01	8149.95	2258.895	1030
37200	-1.48	-16.61	-8.50	-406.18	8149.27	2258.900	1030
37205	-2.29	-15.47	-8.48	-407.41	8147.97	2258.905	1030
37210	-2.00	-15.91	-8.54	-407.72	8148.31	2258.909	1030
37215	-1.47	-16.82	-8.51	-408.00	8148.64	2258.915	1030
37220	-2.28	-15.03	-8.50	-407.97	8149.10	2258.919	1030
37225	-2.27	-14.58	-8.49	-407.96	8148.90	2258.925	1030
37230	-2.11	-15.32	-8.52	-408.48	8148.93	2258.929	1030
37235	-1.96	-15.53	-8.53	-408.85	8148.40	2258.935	1030
37240	-2.06	-14.81	-8.52	-410.20	8150.17	2258.940	1030
37245	-1.68	-15.63	-8.57	-410.30	8149.15	2258.944	1030
37250	-2.53	-14.73	-8.50	-410.12	8149.62	2258.949	1030
37255	-2.72	-15.43	-8.54	-410.37	8149.63	2258.954	1030
37260	-2.55	-15.71	-8.56	-411.97	8148.55	2258.960	1030
37265	-2.08	-16.24	-8.56	-412.10	8149.06	2258.964	1030
37270	-2.57	-16.18	-8.59	-411.94	8149.32	2258.970	1030
37275	-2.19	-15.62	-8.54	-412.39	8149.76	2258.974	1030
37280	-2.85	-15.16	-8.51	-413.59	8148.94	2258.979	1030
37285	-1.67	-16.01	-8.54	-413.64	8148.64	2258.984	1030
37290	-2.01	-15.70	-8.58	-414.69	8149.14	2258.992	1030
37295	-1.90	-15.36	-8.62	-414.00	8149.72	2258.994	1030
37300	-2.74	-15.89	-8.50	-414.20	8150.69	2259.001	1030
37305	-2.76	-16.34	-8.55	-414.19	8150.14	2259.004	1030
37310	-2.64	-15.09	-8.57	-415.57	8149.67	2259.010	1030
37315	-1.65	-16.08	-8.63	-416.44	8148.88	2259.014	1030
37320	-1.85	-15.68	-8.55	-416.69	8149.06	2259.020	1030
37325	-2.48	-16.28	-8.59	-417.28	8148.88	2259.025	1030
37330	-1.82	-16.07	-8.65	-417.41	8149.97	2259.030	1030
37335	-1.92	-16.34	-8.57	-417.49	8149.89	2259.034	1030
37340	-1.72	-15.65	-8.59	-418.48	8149.71	2259.039	1030
37345	-1.62	-15.26	-8.62	-418.86	8150.26	2259.044	1030
37350	-2.26	-16.83	-8.59	-419.18	8150.54	2259.049	1030
37355	-2.09	-16.20	-8.64	-419.11	8149.99	2259.056	1030
37360	-1.81	-16.21	-8.59	-419.17	8149.84	2259.059	1030
37365	-2.09	-16.21	-8.60	-419.13	8150.13	2259.064	1030
37370	-2.08	-16.57	-8.60	-419.29	8148.83	2259.069	1030
37375	-1.77	-15.87	-8.65	-421.53	8148.98	2259.075	1030
37380	-2.21	-15.11	-8.57	-421.54	8150.81	2259.079	1030
37385	-1.42	-15.86	-8.71	-421.30	8151.54	2259.086	1030
37390	-2.35	-16.46	-8.66	-421.75	8150.67	2259.089	1030
37395	-1.76	-14.99	-8.57	-423.15	8151.45	2259.095	1030
37400	-1.97	-14.88	-8.60	-423.56	8151.97	2259.099	1030
37405	-2.12	-15.75	-8.62	-424.23	8152.96	2259.105	1030
37410	-1.70	-15.88	-8.62	-424.34	8153.35	2259.109	1030
37415	-1.83	-15.24	-8.72	-424.56	8152.10	2259.117	1030
37420	-1.60	-16.05	-8.65	-424.60	8154.14	2259.119	1030
37425	-0.81	-15.29	-8.83	-424.48	8154.22	2259.125	1030
37430	-1.98	-14.98	-8.94	-424.59	8154.09	2259.130	1030
37435	-1.70	-16.37	-8.56	-425.55	8152.38	2259.135	1030
37440	-0.78	-16.24	-8.15	-426.38	8152.61	2259.139	1030
37445	-2.42	-16.35	-7.97	-426.72	8153.61	2259.145	1030
37450	-2.16	-16.11	-8.18	-426.84	8154.27	2259.150	1030
37455	-1.32	-16.01	-8.49	-427.33	8155.21	2259.155	1030
37460	-1.49	-15.93	-9.02	-428.26	8154.61	2259.159	1030
37465	-4.07	-15.20	-9.22	-428.65	8154.19	2259.164	1030
37470	-0.99	-15.85	-9.03	-429.45	8155.11	2259.171	1030
37475	0.50	-16.40	-9.10	-429.40	8155.59	2259.174	1030
37480	-2.26	-15.59	-9.38	-429.52	8155.43	2259.179	1030
37485	-5.09	-15.31	-9.44	-429.60	8155.12	2259.184	1030
37490	2.02	-16.22	-9.06	-430.86	8155.14	2259.191	1030
37495	0.09	-16.32	-9.31	-431.01	8155.77	2259.194	1030
37500	-4.94	-15.21	-9.48	-431.21	8155.61	2259.199	1030
37505	-3.57	-14.80	-9.01	-430.98	8155.24	2259.204	1030
37510	1.32	-17.38	-8.44	-432.48	8155.04	2259.212	1030
37515	-1.44	-15.99	-9.06	-432.57	8154.60	2259.214	1030
37520	-2.22	-15.55	-9.07	-432.46	8157.09	2259.222	1030
37525	-1.77	-16.34	-8.67	-432.79	8155.24	2259.224	1030
37530	-0.60	-16.28	-8.52	-433.51	8154.55	2259.230	1030
37535	-2.31	-15.46	-9.05	-433.46	8154.56	2259.234	1030
37540	-3.39	-14.64	-9.20	-434.38	8155.53	2259.240	1030
37545	-1.46	-16.37	-8.85	-434.83	8154.08	2259.245	1030
37550	-1.98	-15.14	-8.92	-435.05	8153.97	2259.252	1030
37555	-3.32	-15.56	-9.06	-435.14	8155.99	2259.254	1030
37560	-3.17	-15.07	-9.02	-435.52	8155.10	2259.260	1030
37565	-1.95	-15.90	-8.79	-436.66	8156.04	2259.264	1030
37570	-1.38	-16.14	-8.86	-436.77	8155.57	2259.269	1030
37575	-3.17	-15.53	-9.10	-437.50	8153.99	2259.276	1030
37580	-2.70	-15.42	-9.02	-437.59	8155.86	2259.279	1030
37585	-1.58	-15.19	-8.97	-437.49	8154.82	2259.284	1030
37590	-1.13	-16.23	-9.11	-437.70	8156.37	2259.289	1030
37595	-2.21	-15.38	-9.19	-438.93	8156.02	2259.296	1030
37600	-2.09	-15.71	-9.06	-439.21	8155.42	2259.299	1030
37605	-1.91	-16.45	-8.87	-439.06	8156.54	2259.306	1030
37610	-2.33	-15.90	-8.96	-439.38	8155.48	2259.309	1030
37615	-2.31	-14.83	-8.99	-440.55	8156.48	2259.315	1030
37620	-2.50	-16.60	-8.98	-441.12	8158.24	2259.319	1030
37625	-1.68	-16.09	-8.90	-441.47	8157.11	2259.325	1030
37630	-2.20	-15.99	-8.90	-441.84	8157.40	2259.330	1030
37635	-2.86	-15.71	-8.90	-442.25	8155.97	2259.335	1030
37640	-1.81	-15.79	-9.02	-442.27	8156.24	2259.339	1030
37645	-1.39	-15.03	-9.07	-442.19	8156.98	2259.344	1030
37650	-2.38	-15.40	-9.05	-442.32	8157.24	2259.349	1030
37655	-2.11	-15.52	-9.11	-443.11	8157.77	2259.354	1030
37660	-1.73	-14.75	-9.09	-444.36	8158.50	2259.360	1030
37665	-2.42	-15.56	-9.10	-444.75	8158.61	2259.364	1030
37670	-2.39	-15.78	-8.96	-444.81	8158.78	2259.369	1030
37675	-2.43	-15.78	-8.92	-444.94	8159.59	2259.374	1030
37680	-2.43	-15.92	-8.91	-446.02	8158.38	2259.380	1030
37685	-1.89	-16.04	-8.96	-446.43	8157.68	2259.384	1030
37690	-2.13	-15.73	-8.92	-446.27	8157.61	2259.391	1030
37695	-2.34	-15.92	-8.87	-446.25	8156.78	2259.394	1030
37700	-2.49	-15.83	-8.90	-447.69	8158.41	2259.400	1030
37705	-2.22	-15.24	-8.93	-448.20	8158.17	2259.404	1030
37710	-1.63	-16.29	-9.00	-449.05	8159.72	2259.411	1030
37715	-2.57	-15.88	-8.88	-449.02	8160.18	2259.414	1030
37720	-3.01	-15.89	-8.94	-448.95	8160.32	2259.420	1030
37725	-2.05	-15.75	-8.93	-449.29	8159.28	2259.424	1030
37730	-2.19	-15.52	-8.96	-450.32	8158.41	2259.430	1030
37735	-2.23	-16.08	-8.94	-450.44	8159.25	2259.435	1030
37740	-2.34	-15.27	-8.91	-450.42	8159.18	2259.440	1030
37745	-1.88	-16.55	-9.00	-450.78	8158.50	2259.444	1030
37750	-2.77	-16.26	-9.10	-450.47	8157.74	2259.451	1030
37755	-2.50	-15.76	-9.05	-450.83	8158.76	2259.454	1030
37760	-2.39	-15.88	-9.00	-451.68	8159.13	2259.459	1030
37765	-2.34	-16.23	-9.06	-452.91	8159.36	2259.464	1030
37770	-2.39	-16.50	-9.04	-453.08	8159.77	2259.469	1030
37775	-2.28	-16.03	-8.98	-453.78	8159.94	2259.475	1030
37780	-2.62	-16.65	-8.98	-454.14	8158.76	2259.479	1030
37785	-2.12	-15.77	-8.95	-454.17	8158.12	2259.485	1030
37790	-3.74	-15.92	-8.90	-454.54	8159.59	2259.489	1030
37795	-2.69	-16.06	-8.78	-455.68	8161.01	2259.494	1030
37800	-2.23	-16.15	-8.66	-455.72	8160.72	2259.499	1030
37805	-3.26	-16.88	-8.38	-456.52	8161.27	2259.506	1030
37810	-2.78	-16.71	-8.30	-456.44	8160.89	2259.509	1030
37815	-2.38	-16.10	-8.03	-456.51	8160.52	2259.514	1030
37820	-2.14	-16.48	-7.88	-456.79	8160.59	2259.520	1030
37825	-3.09	-18.35	-7.85	-458.01	8160.07	2259.525	1030
37830	-2.83	-17.43	-7.82	-458.48	8160.39	2259.529	1030
37835	-2.95	-18.61	-7.84	-458.31	8158.53	2259.536	1030
37840	-2.37	-18.20	-7.66	-458.37	8159.72	2259.540	1030
37845	-3.00	-17.49	-7.49	-459.36	8160.83	2259.545	1030
37850	-3.32	-17.87	-7.38	-460.09	8162.35	2259.552	1030
37855	-3.30	-18.15	-7.34	-460.63	8162.39	2259.555	1030
37860	-3.16	-18.29	-7.02	-460.98	8160.37	2259.560	1030
37865	-3.34	-18.07	-6.82	-460.79	8159.19	2259.565	1030
37870	-3.51	-18.26	-6.91	-460.88	8159.81	2259.569	1030
37875	-2.96	-17.95	-6.86	-461.91	8160.88	2259.575	1030
37880	-3.09	-18.25	-6.80	-462.28	8160.61	2259.579	1030
37885	-3.17	-19.20	-7.08	-462.81	8160.94	2259.584	1030
37890	-3.23	-18.62	-7.39	-463.59	8163.43	2259.590	1030
37895	-3.12	-17.97	-7.57	-463.33	8163.17	2259.594	1030
37900	-2.33	-17.75	-7.64	-463.50	8164.52	2259.600	1030
37905	-2.88	-17.53	-7.74	-463.63	8163.86	2259.604	1030
37910	-3.25	-17.46	-7.99	-465.14	8164.84	2259.609	1030
37915	-2.96	-17.05	-8.01	-465.17	8164.50	2259.614	1030
37920	-2.48	-16.74	-8.16	-465.98	8163.76	2259.621	1030
37925	-2.98	-17.09	-8.20	-465.91	8164.05	2259.624	1030
37930	-2.43	-17.20	-8.34	-466.13	8163.60	2259.630	1030
37935	-2.50	-16.83	-8.29	-466.12	8164.17	2259.634	1030
37940	-2.11	-18.30	-8.38	-467.47	8163.28	2259.639	1030
37945	-2.47	-17.47	-8.48	-467.51	8162.81	2259.644	1030
37950	-2.09	-17.47	-8.52	-467.99	8161.63	2259.652	1030
37955	-2.48	-17.48	-8.57	-467.73	8162.52	2259.654	1030
37960	-2.85	-16.44	-8.61	-467.61	8162.58	2259.661	1030
37965	-2.79	-16.97	-8.63	-468.13	8162.45	2259.664	1030
37970	-2.81	-17.55	-8.71	-469.44	8164.32	2259.670	1030
37975	-2.69	-17.06	-8.63	-470.18	8163.08	2259.674	1030
37980	-3.21	-16.58	-8.68	-470.50	8165.00	2259.680	1030
37985	-2.81	-16.75	-8.74	-470.74	8165.46	2259.685	1030
37990	-2.59	-17.05	-8.67	-470.95	8164.90	2259.689	1030
37995	-3.18	-17.15	-8.63	-471.17	8164.82	2259.695	1030
38000	-3.24	-16.86	-8.64	-471.46	8163.94	2259.699	1030
38005	-2.90	-17.46	-8.66	-471.38	8163.52	2259.705	1030
38010	-2.74	-17.19	-8.63	-471.86	8164.00	2259.709	1030
38015	-2.23	-16.89	-8.64	-473.29	8163.53	2259.715	1030
38020	-3.14	-16.98	-8.64	-473.51	8163.38	2259.719	1030
38025	-2.95	-17.21	-8.58	-473.38	8163.46	2259.724	1030
38030	-2.89	-17.01	-8.56	-473.45	8163.74	2259.729	1030
38035	-2.20	-17.59	-8.60	-474.98	8161.79	2259.735	1030
38040	-2.16	-17.56	-8.59	-474.73	8163.66	2259.739	1030
38045	-2.77	-17.45	-8.57	-474.95	8163.82	2259.744	1030
38050	-2.88	-17.72	-8.54	-474.84	8164.02	2259.749	1030
38055	-1.87	-16.84	-8.55	-476.15	8164.31	2259.756	1030
38060	-2.20	-17.63	-8.42	-476.58	8164.33	2259.759	1030
38065	-3.36	-17.57	-8.27	-476.56	8163.80	2259.766	1030
38070	-3.00	-17.94	-8.26	-476.83	8164.29	2259.769	1030
38075	-2.63	-18.05	-8.29	-478.11	8164.08	2259.775	1030
38080	-3.09	-18.90	-8.15	-478.24	8163.72	2259.779	1030
38085	-2.73	-17.94	-8.03	-479.02	8165.85	2259.787	1030
38090	-3.49	-18.09	-8.19	-479.26	8165.28	2259.790	1030
38095	-2.92	-17.70	-8.23	-479.50	8165.09	2259.794	1030
38100	-4.05	-19.35	-8.13	-479.73	8165.01	2259.799	1030
38105	-3.99	-19.42	-8.07	-480.43	8165.22	2259.805	1030
38110	-3.77	-17.79	-8.20	-480.89	8165.20	2259.810	1030
38115	-3.92	-18.45	-8.23	-481.16	8166.27	2259.814	1030
38120	-3.39	-19.05	-8.09	-481.44	8165.84	2259.820	1030
38125	-3.78	-19.42	-8.10	-481.68	8166.31	2259.824	1030
38130	-4.35	-18.84	-8.23	-482.71	8166.19	2259.830	1030
38135	-3.68	-19.21	-8.15	-482.98	8166.18	2259.834	1030
38140	-2.63	-17.47	-8.12	-483.55	8166.42	2259.841	1030
38145	-3.07	-17.58	-8.14	-483.78	8166.54	2259.844	1030
38150	-3.09	-18.40	-8.26	-483.61	8166.29	2259.849	1030
38155	-3.42	-18.18	-8.23	-483.90	8165.88	2259.854	1030
38160	-3.40	-18.16	-8.20	-485.15	8165.47	2259.861	1030
38165	-3.77	-18.51	-8.23	-485.46	8167.76	2259.864	1030
38170	-2.59	-18.25	-8.34	-485.68	8166.87	2259.871	1030
38175	-2.81	-18.62	-8.37	-485.60	8167.43	2259.874	1030
38180	-2.67	-18.32	-8.28	-487.01	8168.01	2259.880	1030
38185	-3.29	-18.23	-8.33	-487.35	8167.39	2259.885	1030
38190	-2.69	-18.03	-8.38	-487.97	8167.61	2259.891	1030
38195	-2.98	-17.82	-8.40	-488.03	8167.69	2259.895	1030
38200	-3.34	-17.45	-8.38	-488.10	8166.98	2259.900	1030
38205	-3.14	-17.85	-8.43	-488.26	8165.59	2259.905	1030
38210	-2.75	-17.99	-8.44	-489.32	8165.50	2259.910	1030
38215	-3.13	-18.42	-8.49	-490.00	8165.03	2259.915	1030
38220	-3.16	-18.25	-8.45	-490.47	8165.66	2259.920	1030
38225	-3.24	-18.46	-8.54	-491.00	8164.78	2259.925	1030
38230	-2.92	-18.53	-8.53	-491.08	8165.72	2259.929	1030
38235	-3.13	-17.94	-8.51	-491.25	8166.40	2259.935	1030
38240	-3.60	-17.95	-8.48	-491.44	8166.81	2259.939	1030
38245	-3.34	-18.25	-8.53	-492.34	8166.08	2259.946	1030
38250	-3.31	-18.21	-8.49	-492.79	8166.08	2259.949	1030
38255	-3.28	-18.28	-8.50	-492.87	8167.18	2259.956	1030
38260	-3.35	-17.94	-8.46	-492.69	8168.02	2259.958	1030
38265	-3.66	-18.73	-8.49	-494.05	8168.40	2259.966	1030
38270	-2.69	-17.46	-8.55	-494.57	8169.38	2259.969	1030
38275	-3.61	-18.50	-8.52	-495.23	8170.27	2259.975	1030
38280	-3.44	-17.99	-8.52	-495.61	8169.05	2259.979	1030
38285	-3.36	-18.64	-8.54	-496.21	8168.90	2259.987	1030
38290	-3.42	-18.32	-8.57	-496.02	8167.90	2259.990	1030
38295	-2.89	-17.97	-8.54	-496.09	8168.77	2259.995	1030
38300	-3.21	-18.00	-8.49	-496.28	8168.49	2260.000	1030
38305	-3.74	-18.34	-8.57	-497.52	8167.65	2260.005	1030
38310	-2.86	-18.43	-8.58	-498.12	8167.90	2260.010	1030
38315	-3.01	-18.52	-8.52	-498.01	8168.26	2260.014	1030
38320	-3.52	-18.25	-8.54	-498.31	8167.85	2260.020	1030
38325	-3.29	-18.72	-8.50	-498.60	8168.12	2260.024	1030
38330	-2.94	-18.31	-8.57	-499.62	8167.85	2260.029	1030
38335	-3.25	-17.97	-8.54	-500.00	8167.75	2260.034	1030
38340	-1.81	-17.79	-8.56	-500.69	8168.50	2260.040	1030
38345	-2.84	-17.42	-8.53	-500.55	8168.87	2260.044	1030
38350	-1.44	-17.71	-8.56	-500.62	8169.14	2260.049	1030
38355	-1.89	-17.56	-8.56	-500.82	8168.63	2260.054	1030
38360	-2.80	-18.54	-8.58	-502.78	8167.72	2260.061	1030
38365	-2.79	-18.08	-8.59	-502.70	8168.96	2260.064	1030
38370	-3.04	-18.18	-8.59	-502.20	8169.52	2260.071	1030
38375	-3.00	-18.49	-8.60	-502.61	8169.38	2260.073	1030
38380	-2.85	-18.83	-8.56	-504.10	8168.49	2260.080	1030
38385	-4.12	-18.73	-8.60	-504.27	8168.47	2260.084	1030
38390	-3.78	-17.66	-8.58	-504.62	8169.30	2260.092	1030
38395	-2.99	-18.72	-8.56	-505.20	8168.59	2260.094	1030
38400	-3.51	-18.91	-8.65	-505.37	8168.16	2260.101	1030
38405	-3.34	-18.54	-8.62	-505.45	8169.01	2260.104	1030
38410	-2.98	-17.96	-8.61	-506.55	8168.49	2260.110	1030
38415	-3.57	-18.52	-8.64	-507.06	8170.08	2260.115	1030
38420	-3.91	-18.81	-8.59	-507.40	8172.08	2260.120	1030
38425	-3.40	-18.34	-8.61	-507.68	8172.61	2260.124	1030
38430	-3.71	-19.05	-8.61	-508.02	8171.99	2260.129	1030
38435	-3.69	-19.01	-8.62	-508.08	8171.86	2260.135	1030
38440	-3.18	-18.61	-8.61	-508.63	8171.94	2260.139	1030
38445	-3.39	-19.06	-8.62	-509.40	8172.07	2260.146	1030
38450	-3.95	-19.03	-8.63	-509.81	8172.45	2260.149	1030
38455	-2.59	-18.71	-8.66	-510.01	8173.20	2260.156	1030
38460	-3.65	-19.39	-8.63	-509.61	8173.27	2260.159	1030
38465	-3.56	-18.69	-8.63	-511.20	8174.20	2260.165	1030
38470	-3.48	-18.52	-8.62	-511.46	8173.24	2260.169	1030
38475	-2.83	-18.58	-8.66	-512.20	8172.32	2260.176	1030
38480	-3.38	-19.35	-8.67	-512.55	8173.23	2260.179	1030
38485	-4.33	-19.27	-8.63	-512.48	8174.50	2260.186	1030
38490	-3.35	-19.28	-8.66	-512.61	8174.27	2260.189	1030
38495	-3.05	-18.82	-8.65	-513.83	8173.84	2260.195	1030
38500	-3.75	-18.38	-8.64	-514.18	8173.70	2260.199	1030
38505	-3.42	-19.35	-8.68	-514.70	8173.76	2260.206	1030
38510	-3.26	-18.52	-8.67	-514.90	8173.77	2260.209	1030
38515	-3.38	-19.79	-8.66	-515.16	8174.45	2260.215	1030
38520	-3.10	-19.45	-8.67	-515.21	8173.57	2260.219	1030
38525	-3.34	-19.83	-8.65	-516.17	8173.88	2260.225	1030
38530	-3.47	-18.81	-8.73	-516.56	8173.98	2260.229	1030
38535	-3.54	-18.83	-8.65	-516.86	8173.44	2260.235	1030
38540	-3.73	-18.46	-8.67	-516.89	8173.30	2260.240	1030
38545	-3.71	-18.82	-8.69	-517.43	8172.90	2260.244	1030
38550	-3.70	-19.79	-8.70	-518.30	8172.96	2260.249	1030
38555	-3.07	-19.57	-8.75	-518.86	8172.96	2260.254	1030
38560	-2.63	-19.20	-8.71	-519.43	8173.28	2260.261	1030
38565	-3.73	-19.49	-8.70	-519.57	8173.14	2260.264	1030
38570	-2.72	-18.24	-8.76	-519.86	8174.38	2260.271	1030
38575	-3.71	-19.11	-8.70	-519.89	8173.46	2260.273	1030
38580	-2.91	-19.66	-8.76	-521.37	8172.89	2260.281	1030
38585	-3.50	-18.83	-8.67	-521.61	8173.85	2260.284	1030
38590	-3.30	-18.59	-8.73	-522.45	8172.97	2260.290	1030
38595	-3.62	-18.31	-8.76	-522.76	8173.16	2260.294	1030
38600	-4.02	-19.10	-8.73	-523.36	8172.20	2260.300	1030
38605	-4.50	-19.88	-8.67	-523.23	8171.82	2260.304	1030
38610	-4.03	-19.36	-8.74	-523.63	8172.82	2260.310	1030
38615	-3.90	-20.44	-8.73	-523.52	8173.58	2260.314	1030
38620	-3.50	-20.31	-8.75	-523.59	8171.89	2260.321	1030
38625	-4.06	-19.84	-8.73	-524.21	8172.69	2260.324	1030
38630	-4.49	-20.15	-8.72	-523.62	8173.68	2260.330	1030
38635	-4.80	-20.43	-8.64	-523.89	8173.27	2260.334	1030
38640	-3.62	-20.22	-8.76	-525.36	8174.12	2260.339	1030
38645	-3.89	-20.92	-8.74	-526.91	8173.83	2260.344	1030
38650	-3.74	-20.88	-8.78	-527.10	8173.84	2260.349	1030
38655	-4.71	-20.48	-8.73	-527.91	8174.10	2260.355	1030
38660	-4.13	-20.81	-8.75	-527.88	8174.75	2260.359	1030
38665	-3.91	-20.64	-8.78	-528.32	8173.26	2260.365	1030
38670	-3.80	-20.24	-8.81	-528.36	8174.13	2260.369	1030
38675	-4.48	-20.38	-8.78	-529.76	8175.73	2260.374	1030
38680	-4.34	-20.54	-8.79	-529.99	8175.36	2260.379	1030
38685	-4.25	-21.02	-8.77	-530.69	8174.58	2260.386	1030
38690	-5.00	-20.19	-8.76	-530.68	8174.46	2260.389	1030
38695	-4.13	-20.83	-8.77	-530.63	8175.42	2260.394	1030
38700	-4.57	-20.83	-8.73	-530.91	8176.41	2260.399	1030
38705	-4.32	-20.07	-8.75	-532.36	8177.72	2260.406	1030
38710	-4.63	-20.73	-8.79	-532.81	8177.02	2260.409	1030
38715	-2.52	-21.53	-8.70	-532.94	8176.25	2260.417	1030
38720	-3.84	-20.48	-8.82	-532.68	8177.03	2260.419	1030
38725	-4.08	-21.20	-8.82	-533.86	8176.48	2260.425	1030
38730	-3.40	-20.89	-8.79	-533.98	8177.37	2260.429	1030
38735	-4.65	-21.67	-8.77	-534.87	8176.52	2260.435	1030
38740	-4.16	-21.36	-8.76	-535.30	8176.69	2260.439	1030
38745	-4.51	-20.64	-8.78	-535.51	8176.97	2260.444	1030
38750	-4.18	-20.63	-8.86	-535.66	8177.05	2260.449	1030
38755	-3.63	-21.25	-8.81	-536.19	8177.35	2260.454	1030
38760	-4.77	-20.25	-8.78	-537.25	8177.72	2260.460	1030
38765	-4.42	-21.52	-8.78	-537.33	8178.58	2260.464	1030
38770	-4.25	-21.31	-8.82	-537.38	8177.02	2260.469	1030
38775	-4.96	-21.15	-8.78	-537.60	8177.21	2260.474	1030
38780	-4.98	-21.49	-8.81	-538.95	8176.66	2260.481	1030
38785	-4.73	-21.22	-8.78	-539.03	8175.89	2260.484	1030
38790	-4.15	-21.57	-8.82	-539.22	8176.36	2260.490	1030
38795	-4.18	-20.56	-8.84	-539.32	8177.13	2260.494	1030
38800	-4.26	-20.64	-8.84	-540.58	8175.39	2260.499	1030
38805	-4.93	-20.72	-8.79	-540.97	8176.41	2260.504	1030
38810	-4.09	-21.16	-8.78	-541.37	8175.82	2260.511	1030
38815	-4.37	-22.04	-8.83	-541.21	8175.84	2260.514	1030
38820	-4.51	-21.85	-8.73	-541.39	8175.33	2260.521	1030
38825	-4.12	-21.48	-8.85	-541.27	8175.62	2260.524	1030
38830	-5.65	-21.70	-8.75	-543.67	8177.34	2260.532	1030
38835	-4.67	-21.42	-8.84	-543.56	8178.69	2260.534	1030
38840	-4.16	-21.41	-8.82	-544.12	8177.95	2260.540	1030
38845	-4.57	-21.27	-8.80	-544.34	8178.83	2260.544	1030
38850	-4.21	-21.52	-8.85	-545.21	8179.43	2260.550	1030
38855	-4.22	-21.59	-8.84	-545.36	8178.86	2260.554	1030
38860	-4.25	-22.32	-8.87	-545.57	8178.91	2260.560	1030
38865	-4.53	-21.46	-8.84	-545.80	8178.77	2260.564	1030
38870	-4.99	-21.81	-8.83	-546.31	8179.06	2260.569	1030
38875	-4.37	-20.74	-8.83	-547.33	8179.27	2260.575	1030
38880	-4.51	-21.62	-8.88	-547.26	8180.69	2260.579	1030
38885	-4.16	-21.37	-8.88	-547.44	8179.21	2260.585	1030
38890	-4.51	-21.41	-8.82	-548.15	8178.59	2260.589	1030
38895	-4.41	-21.65	-8.85	-548.72	8179.22	2260.594	1030
38900	-5.10	-21.59	-8.83	-548.76	8177.99	2260.599	1030
38905	-3.72	-21.57	-8.88	-549.67	8177.67	2260.605	1030
38910	-4.73	-20.99	-8.89	-549.87	8178.20	2260.609	1030
38915	-5.09	-20.75	-8.85	-549.88	8178.71	2260.615	1030
38920	-4.79	-21.48	-8.89	-550.30	8177.95	2260.619	1030
38925	-4.76	-20.94	-8.89	-551.24	8178.61	2260.626	1030
38930	-4.96	-21.16	-8.88	-551.50	8179.02	2260.629	1030
38935	-4.01	-21.63	-8.88	-551.62	8179.62	2260.635	1030
38940	-4.56	-21.49	-8.86	-551.57	8180.77	2260.639	1030
38945	-4.56	-22.10	-8.90	-552.82	8180.07	2260.645	1030
38950	-4.30	-22.41	-8.87	-552.98	8180.30	2260.649	1030
38955	-3.66	-21.57	-8.91	-553.79	8182.38	2260.657	1030
38960	-4.43	-21.59	-8.87	-553.69	8182.53	2260.659	1030
38965	-3.82	-21.78	-8.95	-553.51	8181.32	2260.667	1030
38970	-4.65	-21.50	-8.85	-553.69	8180.89	2260.669	1030
38975	-4.63	-21.59	-8.90	-555.69	8180.94	2260.675	1030
38980	-4.07	-21.44	-8.91	-556.24	8180.11	2260.679	1030
38985	-3.98	-21.82	-8.91	-556.93	8181.15	2260.685	1030
38990	-4.08	-21.60	-8.95	-557.20	8179.66	2260.689	1030
38995	-5.21	-21.47	-8.84	-557.20	8180.88	2260.694	1030
39000	-4.69	-21.28	-8.92	-557.29	8180.28	2260.699	1030
39005	-4.55	-21.92	-8.88	-557.77	8179.81	2260.704	1030
39010	-4.38	-21.24	-8.94	-558.85	8181.52	2260.710	1030
39015	-4.68	-21.46	-8.85	-558.94	8182.78	2260.714	1030
39020	-4.50	-20.92	-8.97	-558.93	8184.88	2260.719	1030
39025	-3.72	-21.17	-8.96	-559.24	8183.85	2260.724	1030
39030	-4.45	-21.70	-8.92	-560.54	8182.71	2260.729	1030
39035	-4.45	-21.43	-8.92	-561.12	8181.34	2260.734	1030
39040	-4.79	-21.96	-8.87	-560.66	8181.52	2260.741	1030
39045	-5.01	-21.83	-8.90	-560.88	8181.39	2260.744	1030
39050	-4.24	-21.66	-8.93	-560.96	8180.83	2260.751	1030
39055	-4.43	-22.12	-8.90	-561.33	8180.92	2260.754	1030
39060	-4.58	-22.22	-8.90	-563.07	8180.22	2260.760	1030
39065	-4.71	-21.90	-8.95	-563.32	8179.96	2260.764	1030
39070	-3.40	-22.03	-9.00	-564.66	8181.48	2260.771	1030
39075	-4.62	-21.15	-8.96	-564.66	8181.24	2260.774	1030
39080	-4.81	-22.12	-8.92	-564.72	8180.38	2260.780	1030
39085	-4.61	-21.73	-8.96	-564.65	8181.25	2260.784	1030
39090	-4.10	-22.23	-8.97	-565.65	8181.08	2260.790	1030
39095	-4.62	-21.83	-8.95	-566.30	8180.60	2260.795	1030
39100	-4.57	-21.67	-8.92	-566.48	8180.57	2260.800	1030
39105	-4.41	-22.11	-8.95	-566.55	8179.64	2260.804	1030
39110	-4.75	-22.08	-8.93	-566.85	8180.56	2260.809	1030
39115	-5.16	-22.03	-8.90	-568.23	8180.94	2260.815	1030
39120	-4.62	-21.92	-8.98	-568.01	8181.40	2260.819	1030
39125	-4.28	-21.60	-8.97	-568.18	8181.70	2260.824	1030
39130	-4.50	-21.49	-8.97	-568.56	8181.71	2260.829	1030
39135	-4.97	-21.66	-8.92	-569.85	8182.26	2260.834	1030
39140	-4.84	-22.04	-8.91	-569.87	8182.23	2260.839	1030
39145	-4.49	-21.72	-9.02	-569.99	8183.41	2260.845	1030
39150	-5.18	-21.54	-8.99	-570.13	8183.59	2260.849	1030
39155	-4.64	-21.75	-8.96	-570.55	8184.54	2260.856	1030
39160	-4.58	-21.95	-8.98	-570.25	8183.47	2260.859	1030
39165	-4.67	-21.72	-8.95	-572.31	8182.77	2260.865	1030
39170	-4.63	-21.77	-8.99	-572.91	8182.38	2260.869	1030
39175	-5.69	-21.46	-8.93	-573.73	8182.36	2260.876	1030
39180	-5.09	-21.77	-8.95	-573.60	8181.79	2260.879	1030
39185	-4.71	-21.34	-9.00	-573.60	8182.02	2260.885	1030
39190	-4.46	-21.65	-9.01	-573.64	8183.27	2260.889	1030
39195	-3.91	-21.42	-9.01	-575.06	8182.90	2260.895	1030
39200	-4.79	-21.26	-8.97	-575.36	8182.70	2260.900	1030
39205	-4.27	-21.05	-9.02	-575.49	8182.81	2260.905	1030
39210	-4.28	-21.85	-9.01	-575.39	8183.12	2260.909	1030
39215	-4.63	-21.65	-8.98	-575.48	8182.89	2260.915	1030
39220	-4.55	-21.22	-8.83	-575.73	8182.58	2260.922	1030
39225	-4.57	-21.81	-8.98	-576.70	8184.39	2260.925	1030
39230	-5.16	-21.88	-8.99	-577.91	8184.44	2260.929	1030
39235	-4.27	-21.98	-9.03	-578.14	8184.81	2260.934	1030
39240	-4.45	-21.75	-9.00	-578.86	8184.78	2260.939	1030
39245	-4.82	-21.29	-9.03	-578.94	8183.62	2260.944	1030
39250	-4.36	-21.39	-9.03	-579.34	8183.59	2260.951	1030
39255	-4.17	-21.44	-9.01	-579.32	8182.77	2260.954	1030
39260	-4.02	-21.85	-9.02	-579.60	8184.73	2260.961	1030
39265	-4.14	-21.84	-9.05	-579.81	8184.94	2260.964	1030
39270	-4.42	-21.94	-9.02	-581.45	8184.73	2260.970	1030
39275	-4.94	-22.01	-8.99	-581.92	8184.71	2260.974	1030
39280	-4.81	-22.74	-9.01	-583.07	8185.83	2260.981	1030
39285	-4.20	-22.11	-9.05	-582.73	8185.57	2260.984	1030
39290	-4.70	-22.04	-9.04	-583.13	8185.12	2260.990	1030
39295	-5.03	-22.05	-9.01	-583.30	8184.55	2260.994	1030
39300	-4.03	-21.87	-9.05	-584.29	8183.98	2261.000	1030
39305	-4.86	-21.79	-9.04	-584.59	8183.72	2261.005	1030
39310	-4.44	-22.12	-9.05	-584.93	8183.82	2261.010	1030
39315	-4.79	-22.29	-8.99	-584.99	8184.43	2261.014	1030
39320	-5.00	-21.68	-9.02	-584.94	8184.78	2261.020	1030
39325	-4.67	-21.66	-9.03	-585.05	8184.27	2261.024	1030
39330	-4.58	-21.68	-9.04	-586.78	8184.63	2261.030	1030
39335	-4.65	-22.07	-9.05	-587.35	8185.15	2261.034	1030
39340	-4.12	-22.41	-9.02	-587.63	8184.83	2261.039	1030
39345	-4.16	-23.16	-9.02	-587.89	8185.51	2261.044	1030
39350	-4.15	-23.12	-9.02	-588.20	8185.04	2261.049	1030
39355	-4.54	-22.87	-9.05	-589.14	8185.67	2261.055	1030
39360	-4.98	-21.79	-9.01	-589.38	8185.98	2261.059	1030
39365	-4.97	-22.19	-9.03	-589.75	8184.83	2261.064	1030
39370	-4.54	-22.26	-9.08	-589.75	8184.53	2261.069	1030
39375	-4.72	-21.93	-9.07	-591.14	8183.71	2261.075	1030
39380	-5.05	-22.11	-8.98	-591.40	8183.28	2261.079	1030
39385	-4.95	-22.19	-9.04	-591.51	8184.10	2261.084	1030
39390	-5.25	-22.45	-8.99	-591.73	8184.89	2261.089	1030
39395	-4.42	-23.76	-8.95	-593.20	8185.45	2261.096	1030
39400	-4.48	-22.50	-9.06	-593.44	8185.62	2261.099	1030
39405	-4.51	-23.68	-9.00	-593.37	8185.41	2261.105	1030
39410	-4.93	-22.82	-9.04	-593.49	8185.77	2261.109	1030
39415	-4.56	-22.76	-9.09	-594.68	8186.08	2261.116	1030
39420	-3.76	-23.62	-9.01	-595.04	8185.98	2261.119	1030
39425	-4.33	-23.45	-9.02	-595.02	8185.71	2261.125	1030
39430	-4.90	-23.37	-9.02	-595.14	8186.47	2261.130	1030
39435	-4.30	-23.53	-9.05	-596.21	8185.75	2261.135	1030
39440	-3.91	-23.61	-9.06	-597.04	8185.58	2261.139	1030
39445	-4.76	-23.24	-9.02	-597.25	8184.94	2261.145	1030
39450	-5.02	-22.01	-9.07	-597.16	8186.00	2261.150	1030
39455	-5.23	-22.71	-9.03	-597.57	8186.08	2261.155	1030
39460	-5.22	-23.53	-9.01	-598.63	8186.00	2261.159	1030
39465	-5.32	-23.41	-8.96	-598.97	8185.29	2261.164	1030
39470	-4.43	-23.55	-9.06	-600.04	8185.81	2261.171	1030
39475	-5.04	-23.49	-9.03	-599.89	8185.24	2261.174	1030
39480	-5.13	-23.64	-8.96	-599.92	8186.02	2261.179	1030
39485	-5.36	-23.87	-8.96	-600.01	8186.66	2261.184	1030
39490	-5.11	-24.19	-8.98	-601.34	8186.02	2261.189	1030
39495	-4.16	-23.75	-9.03	-601.34	8186.17	2261.194	1030
39500	-4.53	-24.01	-9.04	-601.53	8186.36	2261.201	1030
39505	-4.78	-22.92	-9.01	-601.71	8186.96	2261.204	1030
39510	-4.19	-22.92	-9.11	-602.09	8186.69	2261.209	1030
39515	-5.08	-22.51	-9.07	-602.14	8186.56	2261.214	1030
39520	-5.17	-23.41	-8.98	-604.49	8185.30	2261.221	1030
39525	-4.41	-23.10	-9.08	-604.63	8187.23	2261.224	1030
39530	-4.36	-22.99	-9.09	-604.38	8187.61	2261.231	1030
39535	-4.97	-22.69	-9.07	-604.69	8188.26	2261.234	1030
39540	-4.60	-22.83	-9.07	-605.84	8188.00	2261.240	1030
39545	-5.11	-22.76	-9.08	-606.34	8186.20	2261.244	1030
39550	-4.97	-23.12	-9.05	-607.05	8186.07	2261.250	1030
39555	-4.93	-22.84	-9.07	-607.33	8186.14	2261.255	1030
39560	-5.12	-22.47	-9.08	-607.24	8187.11	2261.260	1030
39565	-4.28	-22.65	-9.11	-607.42	8188.23	2261.264	1030
39570	-4.52	-22.84	-9.06	-607.80	8188.24	2261.270	1030
39575	-5.62	-22.97	-9.02	-608.90	8186.72	2261.275	1030
39580	-4.85	-22.77	-9.05	-609.29	8188.20	2261.280	1030
39585	-5.36	-22.74	-9.02	-609.14	8189.31	2261.284	1030
39590	-5.43	-22.83	-9.04	-609.56	8187.88	2261.289	1030
39595	-5.14	-22.93	-9.10	-610.97	8188.33	2261.294	1030
39600	-5.81	-23.09	-9.03	-611.05	8187.96	2261.299	1030
39605	-5.61	-23.66	-8.95	-611.13	8187.80	2261.306	1030
39610	-5.49	-22.70	-9.05	-611.35	8188.54	2261.309	1030
39615	-5.06	-22.82	-9.08	-611.55	8187.89	2261.316	1030
39620	-5.15	-22.64	-9.04	-611.43	8188.02	2261.319	1030
39625	-5.22	-22.86	-9.05	-613.46	8187.97	2261.325	1030
39630	-5.76	-23.18	-9.03	-614.04	8188.34	2261.329	1030
39635	-5.23	-23.64	-9.01	-614.53	8188.37	2261.336	1030
39640	-5.58	-23.70	-8.98	-615.09	8187.98	2261.339	1030
39645	-5.41	-23.59	-8.98	-615.00	8186.93	2261.345	1030
39650	-5.42	-23.92	-9.04	-615.17	8186.95	2261.349	1030
39655	-5.94	-24.15	-8.90	-617.17	8187.29	2261.357	1030
39660	-5.56	-23.67	-9.02	-616.55	8188.59	2261.359	1030
39665	-5.42	-23.48	-9.00	-616.79	8188.72	2261.365	1030
39670	-5.35	-23.66	-9.03	-616.83	8188.58	2261.370	1030
39675	-5.84	-23.81	-8.97	-617.85	8188.36	2261.375	1030
39680	-5.15	-23.72	-9.06	-618.48	8187.91	2261.380	1030
39685	-5.35	-23.46	-9.06	-618.71	8188.59	2261.385	1030
39690	-5.54	-23.65	-9.02	-619.57	8188.66	2261.389	1030
39695	-5.84	-23.55	-9.02	-619.67	8189.03	2261.395	1030
39700	-6.03	-23.48	-9.02	-619.95	8188.98	2261.400	1030
39705	-5.14	-23.86	-9.03	-620.00	8188.79	2261.404	1030
39710	-5.34	-23.90	-9.01	-619.87	8188.35	2261.409	1030
39715	-5.01	-23.46	-9.07	-620.06	8188.46	2261.414	1030
39720	-5.23	-23.85	-9.01	-621.90	8189.13	2261.421	1030
39725	-5.79	-23.88	-9.03	-622.39	8190.31	2261.424	1030
39730	-5.40	-24.10	-9.01	-622.42	8189.74	2261.429	1030
39735	-5.18	-23.53	-9.07	-622.34	8191.33	2261.434	1030
39740	-5.84	-23.39	-9.05	-623.98	8192.10	2261.441	1030
39745	-5.63	-24.11	-9.01	-624.21	8191.45	2261.444	1030
39750	-5.63	-23.95	-9.01	-624.40	8191.22	2261.449	1030
39755	-5.93	-24.11	-8.97	-624.35	8190.42	2261.454	1030
39760	-5.71	-24.38	-9.07	-625.25	8191.06	2261.461	1030
39765	-5.82	-24.03	-9.00	-625.75	8190.47	2261.464	1030
39770	-5.61	-24.05	-9.01	-625.99	8190.50	2261.470	1030
39775	-5.79	-24.49	-8.93	-625.86	8191.09	2261.474	1030
39780	-5.98	-24.16	-9.00	-626.99	8191.30	2261.480	1030
39785	-5.50	-24.07	-9.00	-627.57	8190.77	2261.484	1030
39790	-6.14	-24.28	-8.98	-627.55	8191.11	2261.490	1030
39795	-5.72	-24.57	-8.98	-627.84	8191.72	2261.494	1030
39800	-5.53	-24.37	-8.97	-628.11	8191.32	2261.500	1030
39805	-5.87	-23.59	-9.01	-628.32	8191.82	2261.505	1030
39810	-5.43	-24.08	-9.04	-628.89	8190.16	2261.510	1030
39815	-5.85	-24.32	-8.98	-630.45	8189.89	2261.515	1030
39820	-5.93	-24.52	-8.96	-630.57	8190.72	2261.520	1030
39825	-6.20	-24.41	-8.94	-630.52	8191.64	2261.525	1030
39830	-6.03	-24.10	-9.00	-630.79	8190.66	2261.529	1030
39835	-5.61	-24.33	-9.00	-632.10	8191.21	2261.536	1030
39840	-6.23	-24.08	-8.95	-632.40	8190.48	2261.539	1030
39845	-6.44	-24.28	-8.94	-632.34	8192.48	2261.544	1030
39850	-5.79	-24.14	-8.94	-632.28	8190.54	2261.549	1030
39855	-6.56	-24.18	-8.93	-633.85	8190.51	2261.556	1030
39860	-6.20	-24.57	-8.91	-634.03	8190.02	2261.559	1030
39865	-5.84	-24.14	-8.97	-633.95	8191.37	2261.566	1030
39870	-6.09	-24.21	-9.00	-634.18	8190.77	2261.569	1030
39875	-6.45	-23.97	-8.93	-635.33	8192.07	2261.575	1030
39880	-5.90	-23.90	-9.00	-635.75	8191.41	2261.579	1030
39885	-6.07	-23.11	-8.99	-635.01	8189.62	2261.587	1030
39890	-6.03	-24.09	-8.99	-635.89	8190.90	2261.589	1030
39895	-5.84	-23.82	-8.99	-636.45	8191.66	2261.594	1030
39900	-6.15	-23.93	-8.98	-636.80	8191.29	2261.599	1030
39905	-5.57	-23.96	-8.95	-637.95	8192.92	2261.605	1030
39910	-6.19	-23.94	-8.98	-638.61	8191.40	2261.610	1030
39915	-6.16	-24.10	-8.92	-638.77	8191.04	2261.614	1030
39920	-6.82	-24.18	-8.93	-638.89	8190.67	2261.620	1030
39925	-6.64	-24.28	-8.95	-638.92	8189.77	2261.624	1030
39930	-6.58	-24.18	-8.96	-640.28	8191.83	2261.630	1030
39935	-6.72	-24.20	-8.98	-640.55	8192.10	2261.634	1030
39940	-7.07	-24.67	-8.85	-641.48	8190.91	2261.640	1030
39945	-6.88	-24.17	-8.93	-641.61	8191.45	2261.644	1030
39950	-6.84	-24.39	-8.93	-641.76	8192.11	2261.649	1030
39955	-6.68	-24.23	-8.95	-641.78	8192.23	2261.654	1030
39960	-8.85	-25.71	-8.72	-642.93	8192.51	2261.659	1030
39965	-8.42	-25.85	-8.74	-643.18	8192.23	2261.664	1030
39970	-7.33	-26.17	-8.71	-643.28	8192.30	2261.671	1030
39975	-7.74	-26.11	-8.74	-643.30	8191.28	2261.674	1030
39980	-7.64	-26.36	-8.73	-643.95	8193.46	2261.682	1030
39985	-7.65	-26.07	-8.74	-643.71	8192.68	2261.685	1030
39990	-7.71	-25.73	-8.76	-644.06	8192.10	2261.690	1030
39995	-7.49	-26.02	-8.76	-644.07	8192.24	2261.694	1030
40000	-7.68	-25.90	-8.75	-644.86	8192.92	2261.700	1030
40005	-7.19	-25.69	-8.85	-645.10	8192.88	2261.705	1030
40010	-7.54	-26.53	-8.73	-644.87	8193.28	2261.710	1030
40015	-7.39	-26.28	-8.74	-644.97	8194.52	2261.714	1030
40020	-7.59	-26.09	-8.73	-645.72	8193.43	2261.719	1030
40025	-7.65	-26.23	-8.82	-646.50	8193.12	2261.724	1030
40030	-7.83	-26.13	-8.70	-646.75	8193.51	2261.729	1030
40035	-7.48	-26.16	-8.79	-647.02	8193.69	2261.735	1030
40040	-7.60	-26.16	-8.73	-647.21	8194.78	2261.739	1030
40045	-7.62	-26.32	-8.76	-647.06	8194.95	2261.744	1030
40050	-7.33	-26.30	-8.76	-647.28	8194.62	2261.749	1030
40055	-7.84	-26.59	-8.68	-649.04	8196.14	2261.755	1030
40060	-7.62	-26.23	-8.79	-649.56	8195.85	2261.759	1030
40065	-7.67	-26.23	-8.75	-649.67	8196.39	2261.764	1030
40070	-7.53	-26.31	-8.77	-649.72	8196.22	2261.769	1030
40075	-7.79	-26.22	-8.77	-651.18	8195.73	2261.776	1030
40080	-7.55	-26.04	-8.75	-651.28	8196.16	2261.779	1030
40085	-7.44	-26.01	-8.75	-651.27	8196.74	2261.784	1030
40090	-7.63	-26.29	-8.73	-651.64	8195.67	2261.789	1030
40095	-7.60	-26.37	-8.75	-652.62	8196.88	2261.795	1030
40100	-7.99	-26.53	-8.75	-652.88	8198.02	2261.799	1030
40105	-8.02	-25.53	-8.75	-653.43	8195.39	2261.807	1030
40110	-7.39	-25.91	-8.77	-653.41	8195.63	2261.810	1030
40115	-7.61	-25.75	-8.70	-653.48	8196.32	2261.815	1030
40120	-7.70	-25.92	-8.74	-653.38	8196.48	2261.819	1030
40125	-7.49	-25.78	-8.80	-654.56	8196.30	2261.825	1030
40130	-7.77	-25.87	-8.75	-655.60	8195.53	2261.830	1030
40135	-7.93	-25.87	-8.74	-655.67	8196.14	2261.834	1030
40140	-7.86	-25.98	-8.73	-655.89	8196.12	2261.840	1030
40145	-7.97	-25.67	-8.78	-656.17	8195.89	2261.844	1030
40150	-8.04	-25.93	-8.74	-655.94	8196.00	2261.849	1030
40155	-8.00	-25.81	-8.74	-656.86	8196.20	2261.854	1030
40160	-8.22	-25.91	-8.75	-658.58	8195.06	2261.860	1030
40165	-8.43	-25.87	-8.72	-658.40	8194.74	2261.864	1030
40170	-7.75	-26.00	-8.73	-658.55	8195.71	2261.869	1030
40175	-7.76	-25.95	-8.79	-658.54	8195.63	2261.874	1030
40180	-8.09	-26.25	-8.71	-660.07	8197.33	2261.880	1030
40185	-8.40	-26.28	-8.68	-660.26	8196.32	2261.884	1030
40190	-8.49	-25.83	-8.72	-660.45	8197.06	2261.891	1030
40195	-8.01	-26.29	-8.70	-660.49	8196.26	2261.894	1030
40200	-7.63	-25.71	-8.73	-660.39	8197.39	2261.901	1030
40205	-8.15	-25.96	-8.70	-660.56	8197.92	2261.904	1030
40210	-8.03	-25.60	-8.71	-662.73	8197.60	2261.909	1030
40215	-8.38	-25.92	-8.68	-663.21	8196.96	2261.914	1030
40220	-8.04	-25.56	-8.77	-664.18	8197.41	2261.920	1030
40225	-8.37	-25.68	-8.71	-664.55	8197.92	2261.924	1030
40230	-8.18	-25.55	-8.73	-664.32	8197.26	2261.930	1030
40235	-8.21	-25.86	-8.67	-664.44	8196.86	2261.935	1030
[truncated: 699 more rows]
