# Supplementary material for: Structural characterization of the saxitoxin-targeting APTSTX1 aptamer using optical tweezers and molecular dynamics simulations
Source: PLoS One. 2019 Nov 7;14(11):e0222468. doi: 10.1371/journal.pone.0222468 (PMC6837747; doi:10.1371/journal.pone.0222468)
Supplement: S1 File — Data repository, aptamer control condition and aptamer under SXT. (ZIP) [file pone.0222468.s005.zip › Data/Data/August/080815/5bnbCOM.txt]

Instrument name = Christians toy
*****Calibration values *****
TrapA Temperature Fudge	-0.400000
TrapB Temperature Fudge	-1.550000
TrapA Force Sensitivity	0.025700	0.026000	0.032000
TrapB Force Sensitivity	0.026200	0.027400	0.032000
TrapA Lever Sensitivity	15000.000000	14500.000000	0.000000
TrapB Lever Sensitivity	15200.000000	14500.000000	0.000000
Motor Threshold	20	20	20
*****Initial Preference Settings*****
ForceRateDiv	1
ForceGain	32
PosRateDivA	3
PosRateDivB	3
PositionGainA	32
PositionGainB	32
GotoSpeedX	10
GotoSpeedY	10
GotoSpeedZ	5
MaxDataFileSize	10000000
HopDistance	2
*CycleCount/n____	1
*A_PsdX__________	0
*A_PsdY__________	0
*A_PsdSum________	0
*A_Iris__________	0
*A_LeverX________	0
*A_LeverY________	0
*A_LeverSum______	0
*B_PsdX__________	0
*B_PsdY__________	0
*B_PsdSum________	0
*B_Iris__________	0
*B_LeverX________	0
*B_LeverY________	0
*B_LeverSum______	0
*A_Temperature___	0
*B_Temperature___	0
*X_force_________	1
*Y_force_________	1
*Z_force_________	1
*Tension_________	0
*A_dist-X________	0
*A_dist-Y________	1
*B_dist-X________	0
*B_dist-Y________	1
*Motor_X_________	0
*Motor_Y_________	0
*Motor_Z_________	0
*MotorVel_X______	0
*MotorVel_Y______	0
*MotorVel_Z______	0
*A_trapPIC_Err___	0
*B_trapPIC_Err___	0
*comPIC_Err______	0
*A_CycleCount____	0
*B_CycleCount____	0
*Motor_CycleCount	0
*time(sec)_______	1
*Status__________	1
*Null____________	0
samples/line_HI	400
samples/line_LO	20
goto0	8388608	8388608	8388608
goto1	8411736	8394822	8402837
goto2	8450028	8417272	8403086
goto3	8447226	8363526	8403898
goto4	8422772	8353948	8399333
goto5	8388608	8388608	8388608
goto6	8388608	8388608	8388608
goto7	8388608	8388608	8388608
goto8	8388608	8388608	8388608
goto9	8388608	8388608	8388608
yourXYZint	123	456	789
MaxForceP1	90.000000
MinForceP1	0.000000
PullRateP1	100.000000
refoldTime1	0.000000
unfoldTime1	1.000000
MaxForceP2	75.000000
MinForceP2	2.000000
PullRateP2	1000.000000
refoldTime2	0.000000
unfoldTime2	0.000000
MaxForceP3	10.000000
MinForceP3	-10.000000
PullRateP3	1.000000
refoldTime3	2.000000
unfoldTime3	2.000000
constForce1	12.000000
constForce2	20.000000
yourFloat	1.234000
yourXYZfloat	1.000000	2.000000	3.000000
*****End Initial Preference Settings*****

Zero-Force Offsets (pN)  -5.019478	-1.298422	-62.822334
0	trapA_Empty_PSD_Sum = 0
        trapB_Empty_PSD_Sum = 0
        trapA_Empty_Iris = 0
        trapB_Empty_Iris = 0
        trapA_Full_PSD_Sum = 20475
        trapB_Full_PSD_Sum = 21140
        trapA_Full_Iris = 18602
        trapB_Full_Iris = 20568
7920	tempA = 22.120	tempB = 22.542
17970	tempA = 22.119	tempB = 22.530
27980	tempA = 22.131	tempB = 22.543
31960	Start P1 pulling protocol 
32805	   minForce-limit
34130	  piezo limit
34145	  piezo limit
34165	  piezo limit
34185	  piezo limit
34205	  piezo limit
34225	  piezo limit
34235	  piezo limit
34260	  piezo limit
34280	  piezo limit
34290	  piezo limit
34310	  piezo limit
34330	  piezo limit
34340	  piezo limit
34365	  piezo limit
34375	  piezo limit
34395	  piezo limit
34415	  piezo limit
34425	  piezo limit
34445	  piezo limit
34470	  piezo limit
34480	  piezo limit
34500	  piezo limit
34520	  piezo limit
34540	  piezo limit
34560	  piezo limit
34575	  piezo limit
34595	  piezo limit
34615	  piezo limit
34635	  piezo limit
34645	  piezo limit
34665	  piezo limit
34690	  piezo limit
34710	  piezo limit
34730	  piezo limit
34730	  piezo limit
34750	  piezo limit
34770	  piezo limit
34785	  piezo limit
34815	  piezo limit
34825	  piezo limit
34845	  piezo limit
34855	  piezo limit
34875	  piezo limit
34900	  piezo limit
34910	  piezo limit
34930	  piezo limit
34950	  piezo limit
34960	  piezo limit
34980	  piezo limit
35015	  piezo limit
35025	  piezo limit
35045	  piezo limit
35055	  piezo limit
35075	  piezo limit
35095	  piezo limit
35110	  piezo limit
35115	  piezo limit
35140	  piezo limit
35160	  piezo limit
35180	  piezo limit
35190	  piezo limit
35215	  piezo limit
35230	  piezo limit
35255	  piezo limit
35275	  piezo limit
35295	  piezo limit
35305	  piezo limit
35330	  piezo limit
35340	  piezo limit
35360	  piezo limit
35380	  piezo limit
35395	  piezo limit
35410	  piezo limit
35445	  piezo limit
35465	  piezo limit
35475	  piezo limit
35485	  piezo limit
35505	  piezo limit
35515	  piezo limit
35540	  piezo limit
35570	  piezo limit
35590	  piezo limit
35600	  piezo limit
35610	  piezo limit
35645	  piezo limit
35655	  piezo limit
35675	  piezo limit
35695	  piezo limit
35715	  piezo limit
35725	  piezo limit
35735	  piezo limit
35760	  piezo limit
35775	  piezo limit
35790	  piezo limit
35800	  piezo limit
35830	  piezo limit
35840	  piezo limit
35865	  piezo limit
35885	  piezo limit
35905	  piezo limit
35915	  piezo limit
35925	  piezo limit
35945	  piezo limit
35980	  piezo limit
35980	  piezo limit
36000	  piezo limit
36010	  piezo limit
36040	  piezo limit
36050	  piezo limit
36060	  piezo limit
36085	  piezo limit
36115	  piezo limit
36115	  piezo limit
36125	  piezo limit
36155	  piezo limit
36175	  piezo limit
36185	  piezo limit
36200	  piezo limit
36230	  piezo limit
36240	  piezo limit
36260	  piezo limit
36270	  piezo limit
36280	  piezo limit
36315	  piezo limit
36325	  piezo limit
36345	  piezo limit
36345	  piezo limit
36365	  piezo limit
36385	  piezo limit
36395	  piezo limit
36430	  piezo limit
36450	  piezo limit
36450	  piezo limit
36460	  piezo limit
36485	  piezo limit
36510	  piezo limit
36530	  piezo limit
36565	  piezo limit
36575	  piezo limit
36595	  piezo limit
36625	  piezo limit
36650	  piezo limit
36660	  piezo limit
36680	  piezo limit
36710	  piezo limit
36730	  piezo limit
36760	  piezo limit
36775	  piezo limit
36795	  piezo limit
36825	  piezo limit
36845	  piezo limit
36855	  piezo limit
36890	  piezo limit
36910	  piezo limit
36930	  piezo limit
36960	  piezo limit
36995	  piezo limit
37025	  piezo limit
37045	  piezo limit
37055	  piezo limit
37095	  piezo limit
37110	  piezo limit
37130	  piezo limit
37160	  piezo limit
37170	  piezo limit
37190	  piezo limit
37225	  piezo limit
37245	  piezo limit
37265	  piezo limit
37295	  piezo limit
37305	  piezo limit
37330	  piezo limit
37360	  piezo limit
37380	  piezo limit
37390	  piezo limit
37420	  piezo limit
37445	  piezo limit
37455	  piezo limit
37475	  piezo limit
37495	  piezo limit
37515	  piezo limit
37525	  piezo limit
37550	  piezo limit
37560	  piezo limit
37580	  piezo limit
37600	  piezo limit
37610	  piezo limit
37645	  piezo limit
37645	  piezo limit
37665	  piezo limit
37685	  piezo limit
37695	  piezo limit
37715	  piezo limit
37750	  piezo limit
37760	  piezo limit
37780	  piezo limit
37790	  piezo limit
37810	  piezo limit
37825	  piezo limit
37840	  piezo limit
37860	  piezo limit
37875	  piezo limit
37895	  piezo limit
37905	  piezo limit
37925	  piezo limit
37955	  piezo limit
37965	  piezo limit
38000	  piezo limit
38020	  piezo limit
38040	tempA = 22.121	tempB = 22.556
  piezo limit
38060	  piezo limit
38070	  piezo limit
38090	  piezo limit
38115	  piezo limit
38125	  piezo limit
38145	  piezo limit
38165	  piezo limit
38175	  piezo limit
38195	  piezo limit
38210	  piezo limit
38230	  piezo limit
38250	  piezo limit
38260	  piezo limit
38270	  piezo limit
38290	  piezo limit
38310	  piezo limit
38325	  piezo limit
38345	  piezo limit
38365	  piezo limit
38375	  piezo limit
38395	  piezo limit
38405	  piezo limit
38430	  piezo limit
38450	  piezo limit
38460	  piezo limit
38480	  piezo limit
38490	  piezo limit
38510	  piezo limit
38535	  piezo limit
38545	  piezo limit
38565	  piezo limit
38575	  piezo limit
38585	  piezo limit
38625	  piezo limit
38640	  piezo limit
38660	  piezo limit
38670	  piezo limit
38690	  piezo limit
38710	  piezo limit
38720	  piezo limit
38740	  piezo limit
38765	  piezo limit
38785	  piezo limit
38785	  piezo limit
38815	  piezo limit
38825	  piezo limit
38835	  piezo limit
38855	  piezo limit
38880	  piezo limit
38890	  piezo limit
38910	  piezo limit
38930	  piezo limit
38960	  piezo limit
38970	  piezo limit
39015	  piezo limit
39045	  piezo limit
39055	  piezo limit
39075	  piezo limit
39120	  piezo limit
39150	  piezo limit
39160	  piezo limit
39215	  piezo limit
39225	  piezo limit
39230	  piezo limit
39255	  piezo limit
39265	  piezo limit
39285	  piezo limit
39320	  piezo limit
39340	  piezo limit
39360	  piezo limit
39380	  piezo limit
39400	  piezo limit
39420	  piezo limit
39445	  piezo limit
39455	  piezo limit
39475	  piezo limit
39505	  piezo limit
39525	  piezo limit
39535	  piezo limit
39560	  piezo limit
39580	  piezo limit
39610	  piezo limit
39620	  piezo limit
39640	  piezo limit
39660	  piezo limit
39675	  piezo limit
39705	  piezo limit
39725	  piezo limit
39745	  piezo limit
39765	  piezo limit
39800	  piezo limit
39820	  piezo limit
39840	  piezo limit
39860	  piezo limit
39870	  piezo limit
39890	  piezo limit
39915	  piezo limit
39925	  piezo limit
39945	  piezo limit
39945	  piezo limit
39975	  piezo limit
39985	  piezo limit
40010	  piezo limit
40040	  piezo limit
40060	  piezo limit
40080	  piezo limit
40110	  piezo limit
40110	  piezo limit
40145	  piezo limit
40165	  piezo limit
40195	  piezo limit
40205	  piezo limit
40235	  piezo limit
40260	  piezo limit
40280	  piezo limit
40300	  piezo limit
40330	  piezo limit
40350	  piezo limit
40360	  piezo limit
40395	  piezo limit
40405	  piezo limit
40435	  piezo limit
40455	  piezo limit
40475	  piezo limit
40510	  piezo limit
40530	  piezo limit
40550	  piezo limit
40560	  piezo limit
40580	  piezo limit
40590	  piezo limit
40595	  piezo limit
40645	  piezo limit
40655	  piezo limit
40675	  piezo limit
40695	  piezo limit
40740	  piezo limit
40770	  piezo limit
40790	  piezo limit
40810	  piezo limit
40830	  piezo limit
40875	  piezo limit
40885	  piezo limit
40905	  piezo limit
40935	  piezo limit
40965	  piezo limit
40990	  piezo limit
41010	  piezo limit
41030	  piezo limit
41070	  piezo limit
41080	  piezo limit
41105	  piezo limit
41135	  piezo limit
41175	  piezo limit
41205	  piezo limit
41215	  piezo limit
41240	  piezo limit
41260	  piezo limit
41280	  piezo limit
41310	  piezo limit
41330	  piezo limit
41345	  piezo limit
41365	  piezo limit
41385	  piezo limit
41405	  piezo limit
41425	  piezo limit
41480	  piezo limit
41490	  piezo limit
41510	  piezo limit
41530	  piezo limit
41550	  piezo limit
41575	  piezo limit
41595	  piezo limit
41615	  piezo limit
41635	  piezo limit
41655	  piezo limit
41680	  piezo limit
41710	  piezo limit
41730	  piezo limit
41750	  piezo limit
41770	  piezo limit
41795	  piezo limit
41805	  piezo limit
41825	  piezo limit
41845	  piezo limit
Stop All Protocols, go to manual mode
48060	tempA = 22.127	tempB = 22.553
52375	Center Trap
53400	Center Trap
58105	tempA = 22.143	tempB = 22.549
63185	manual move motors 
68155	tempA = 22.126	tempB = 22.544
78160	tempA = 22.132	tempB = 22.550
80240	End Write
