# Supplementary material for: Structural characterization of the saxitoxin-targeting APTSTX1 aptamer using optical tweezers and molecular dynamics simulations
Source: PLoS One. 2019 Nov 7;14(11):e0222468. doi: 10.1371/journal.pone.0222468 (PMC6837747; doi:10.1371/journal.pone.0222468)
Supplement: S1 File — Data repository, aptamer control condition and aptamer under SXT. (ZIP) [file pone.0222468.s005.zip › Data/Data/August/080815/6bnA.txt]

#Begin Write:
CycleCount/n	X_force	Y_force	Z_force	A_dist-Y	B_dist-Y	time(sec)	Status
100	1.21	-6.38	6.95	412.65	160.45	3011.902	1
200	1.04	-6.27	6.93	412.59	159.19	3011.982	1
300	1.02	-6.45	6.93	412.91	159.86	3012.127	1
400	0.61	-6.41	6.90	412.79	160.98	3012.232	1
500	1.23	-6.15	6.94	412.81	160.62	3012.322	1
600	0.86	-6.40	6.93	412.78	161.31	3012.428	1
700	0.95	-5.86	6.92	412.66	161.50	3012.531	1
800	1.07	-6.04	6.95	412.93	161.77	3012.632	1
900	1.02	-6.02	6.92	412.73	160.78	3012.727	1
1000	0.92	-5.67	6.95	412.69	161.82	3012.832	1
1100	0.00	-6.03	6.93	412.49	162.56	3012.936	1
1200	0.90	-6.38	6.96	412.94	162.31	3013.028	1
1300	1.17	-6.43	6.90	412.71	163.16	3013.128	1
1400	0.98	-5.77	6.91	412.60	162.27	3013.226	1
1500	0.80	-6.01	6.88	412.70	162.20	3013.333	1
1600	1.13	-5.87	6.96	412.69	162.17	3013.432	1
1700	0.39	-4.21	6.44	397.58	145.68	3013.535	1
1800	0.62	-3.60	6.32	392.28	141.06	3013.635	1
1900	0.67	-2.62	5.59	372.27	120.60	3013.727	1
2000	1.73	-3.74	5.44	372.20	117.44	3013.835	1
2100	0.79	-3.08	5.55	372.39	118.16	3013.926	1
2200	0.68	-2.34	5.69	374.38	120.51	3014.027	1
2300	1.12	-3.24	5.90	380.95	129.14	3014.135	1
2400	1.01	-4.75	6.43	396.80	144.76	3014.227	1
2500	1.04	-4.83	6.51	400.33	148.15	3014.333	1
2600	1.03	-4.82	6.52	400.48	147.73	3014.427	1
2700	0.72	-4.56	6.55	400.47	148.40	3014.525	1
2800	0.74	-4.71	6.58	400.40	149.61	3014.630	1
2900	0.90	-4.51	6.54	400.17	148.84	3014.735	1
3000	0.76	-4.80	6.54	400.66	149.76	3014.824	1
3100	0.59	-4.89	6.54	400.60	148.93	3014.932	1
3200	0.84	-4.87	6.54	400.68	149.81	3015.032	1
3300	0.94	-4.43	6.58	400.56	149.70	3015.126	1
3400	1.02	-5.27	6.52	400.75	150.23	3015.232	1
3500	0.35	-4.98	6.59	400.70	149.86	3015.335	1
3600	0.80	-4.37	6.60	400.54	149.56	3015.429	1
3700	0.68	-4.26	6.64	400.76	149.45	3015.533	1
3800	0.90	-4.85	6.53	400.34	147.33	3015.627	1
3900	0.72	-4.72	6.58	400.35	150.30	3015.735	1
4000	0.48	-4.45	6.59	400.61	150.29	3015.823	1
4095	0.26	-5.33	6.55	400.65	150.44	3015.844	1
4100	0.77	-5.11	6.50	400.57	151.17	3015.849	1
4105	0.52	-4.15	6.64	400.38	150.81	3015.853	1
4110	0.33	-4.78	6.53	400.45	149.61	3015.858	1
4115	0.40	-5.15	6.48	400.39	149.71	3015.864	1
4120	0.37	-4.60	6.55	400.57	149.66	3015.869	1
4125	0.21	-4.28	6.59	400.47	149.57	3015.873	1
4130	0.58	-5.05	6.50	400.53	149.33	3015.878	1
4135	0.71	-4.33	6.57	400.42	149.71	3015.884	1
4140	0.70	-4.84	6.56	400.55	149.01	3015.889	1
4145	1.04	-5.04	6.51	400.44	149.31	3015.893	1
4150	1.16	-4.89	6.51	400.62	148.72	3015.898	1
4155	0.22	-4.55	6.61	400.39	149.31	3015.902	1
4160	0.67	-4.96	6.52	400.53	149.50	3015.908	1
4165	0.52	-4.32	6.53	400.54	149.39	3015.913	1
4170	0.44	-4.25	6.59	400.49	149.74	3015.918	1
4175	0.32	-5.40	6.51	400.68	150.31	3015.923	1
4180	0.59	-4.76	6.55	400.29	149.82	3015.928	1
4185	1.07	-4.14	6.52	400.53	149.48	3015.933	1
4190	0.62	-5.45	6.48	400.67	148.84	3015.939	1
4195	1.00	-4.18	6.59	400.53	149.50	3015.943	1
4200	0.52	-4.28	6.53	400.68	149.33	3015.948	1
4205	0.28	-5.62	6.48	400.37	149.76	3015.953	1
4210	1.03	-5.15	6.53	400.57	149.45	3015.959	1
4215	0.69	-5.14	6.54	400.53	149.68	3015.963	1
4220	0.45	-4.97	6.49	400.40	149.82	3015.969	1
4225	0.73	-4.90	6.48	400.56	149.96	3015.973	1
4230	0.43	-5.76	6.42	400.31	150.37	3015.979	1
4235	1.04	-4.57	6.53	400.60	150.10	3015.983	51
4240	0.87	-4.72	6.51	400.63	150.59	3015.989	1001
4245	0.76	-5.19	6.49	400.70	150.10	3015.994	1001
4250	0.63	-5.75	6.52	400.76	150.19	3015.999	1001
4255	0.95	-4.89	6.56	400.71	149.88	3016.003	1001
4260	0.48	-4.97	6.56	400.62	149.72	3016.009	1001
4265	0.67	-3.56	6.62	400.86	150.00	3016.014	1001
4270	0.63	-4.19	6.54	400.73	150.53	3016.018	1001
4275	0.52	-5.00	6.45	400.50	150.96	3016.023	1001
4280	0.45	-4.00	6.59	400.52	150.26	3016.028	1001
4285	0.74	-4.71	6.54	400.55	150.15	3016.034	1001
4290	0.66	-4.84	6.49	400.79	149.01	3016.039	1001
4295	0.32	-4.89	6.48	400.36	145.65	3016.045	1031
4300	0.61	-4.13	6.53	400.46	142.48	3016.048	1031
4305	0.79	-3.64	6.47	400.65	139.30	3016.053	1031
4310	0.65	-4.58	6.32	400.54	137.40	3016.058	1031
4315	0.93	-3.15	6.47	401.54	135.57	3016.064	1031
4320	0.85	-3.07	6.41	401.51	134.16	3016.068	1031
4325	0.70	-4.57	6.26	401.51	132.02	3016.074	1031
4330	0.95	-4.96	6.20	401.80	130.80	3016.078	1031
4335	0.58	-4.26	6.24	402.84	130.09	3016.084	1031
4340	0.77	-4.84	6.17	403.21	129.52	3016.088	1031
4345	-0.28	-4.78	6.24	403.81	129.04	3016.094	1031
4350	0.83	-4.92	6.20	403.80	128.56	3016.098	1031
4355	0.31	-4.48	6.25	403.91	127.10	3016.105	1031
4360	0.11	-4.73	6.19	403.70	126.93	3016.108	1031
4365	0.50	-4.32	6.25	404.56	127.35	3016.114	1031
4370	1.10	-4.34	6.26	405.25	127.53	3016.119	1031
4375	0.94	-4.02	6.29	405.61	127.44	3016.124	1031
4380	0.68	-4.15	6.25	405.85	127.04	3016.128	1031
4385	0.49	-4.50	6.25	405.77	126.46	3016.134	1031
4390	0.53	-4.07	6.26	406.06	126.42	3016.138	1031
4395	0.62	-3.81	6.27	406.34	125.57	3016.144	1031
4400	0.28	-3.30	6.32	407.39	126.53	3016.148	1031
4405	0.54	-3.55	6.39	407.56	126.25	3016.154	1031
4410	0.50	-4.14	6.27	407.59	126.15	3016.159	1031
4415	0.69	-4.19	6.30	407.55	126.46	3016.163	1031
4420	0.51	-4.04	6.19	407.41	125.68	3016.168	1031
4425	0.69	-4.94	6.14	408.05	126.55	3016.173	1031
4430	0.36	-4.47	6.25	409.35	127.74	3016.178	1031
4435	0.48	-4.72	6.24	409.28	127.68	3016.183	1031
4440	0.27	-4.96	6.31	409.33	127.14	3016.189	1031
4445	0.41	-4.29	6.27	409.42	127.54	3016.193	1031
4450	0.30	-4.48	6.32	409.80	128.37	3016.198	1031
4455	0.45	-4.75	6.28	409.69	129.05	3016.202	1031
4460	0.26	-3.80	6.40	411.18	129.54	3016.209	1031
4465	0.19	-3.46	6.45	411.82	129.38	3016.213	1031
4470	0.22	-3.90	6.45	411.81	129.69	3016.220	1031
4475	0.76	-4.12	6.46	411.95	129.41	3016.223	1031
4480	0.91	-3.99	6.54	411.62	129.95	3016.230	1031
4485	0.78	-4.21	6.41	411.91	129.62	3016.233	1031
4490	0.11	-4.30	6.42	413.95	130.75	3016.240	1031
4495	0.94	-4.07	6.50	413.83	130.70	3016.244	1031
4500	0.81	-3.40	6.54	414.28	130.39	3016.249	1031
4505	0.67	-4.25	6.48	414.57	130.65	3016.253	1031
4510	0.52	-4.32	6.52	414.96	130.15	3016.259	1031
4515	0.30	-4.46	6.56	415.06	131.04	3016.263	1031
4520	0.92	-4.66	6.48	415.11	131.00	3016.269	1031
4525	0.59	-4.95	6.43	415.25	131.35	3016.273	1031
4530	0.91	-5.02	6.45	415.56	131.14	3016.278	1031
4535	0.29	-4.45	6.57	416.72	132.18	3016.284	1031
4540	0.17	-5.19	6.49	416.82	131.95	3016.288	1031
4545	0.70	-4.42	6.53	416.72	132.26	3016.294	1031
4550	0.69	-4.94	6.47	416.96	132.32	3016.298	1031
4555	0.36	-5.17	6.54	417.77	133.45	3016.303	1031
4560	1.22	-4.83	6.55	418.23	133.71	3016.308	1031
4565	0.79	-5.08	6.58	418.46	133.76	3016.314	1031
4570	1.10	-4.88	6.55	418.85	133.54	3016.318	1031
4575	0.86	-5.40	6.55	418.91	133.11	3016.325	1031
4580	0.96	-5.79	6.45	418.71	133.88	3016.328	1031
4585	0.34	-5.25	6.56	419.94	133.58	3016.334	1031
4590	0.79	-5.30	6.54	420.21	133.60	3016.338	1031
4595	0.97	-5.19	6.63	420.85	134.45	3016.344	1031
4600	0.72	-4.70	6.70	421.11	133.73	3016.348	1031
4605	0.28	-5.18	6.59	421.18	133.02	3016.355	1031
4610	0.34	-5.30	6.61	421.30	133.16	3016.358	1031
4615	0.86	-4.84	6.63	421.27	133.95	3016.364	1031
4620	0.60	-4.95	6.65	421.25	133.29	3016.369	1031
4625	0.59	-5.30	6.65	422.45	134.82	3016.374	1031
4630	0.56	-4.43	6.78	423.24	136.10	3016.378	1031
4635	0.70	-4.74	6.73	423.36	135.69	3016.384	1031
4640	0.83	-4.67	6.76	423.34	137.05	3016.389	1031
4645	0.44	-5.25	6.72	423.43	136.72	3016.393	1031
4650	0.64	-5.07	6.72	423.43	136.10	3016.398	1031
4655	0.86	-5.15	6.74	424.26	137.62	3016.404	1031
4660	0.59	-5.97	6.76	425.42	138.61	3016.409	1031
4665	0.65	-5.59	6.72	425.31	138.76	3016.413	1031
4670	0.98	-5.96	6.68	425.28	139.56	3016.420	1031
4675	1.04	-6.45	6.69	425.25	139.48	3016.423	1031
4680	0.97	-6.10	6.72	425.20	139.56	3016.429	1031
4685	0.27	-5.78	6.75	425.36	140.25	3016.433	1031
4690	0.64	-5.70	6.84	427.21	141.93	3016.438	1031
4695	0.23	-5.23	6.94	427.51	142.43	3016.442	1031
4700	1.04	-6.37	6.78	428.09	142.12	3016.448	1031
4705	0.33	-6.19	6.87	428.08	143.04	3016.453	1031
4710	-0.19	-6.24	6.80	428.48	141.41	3016.460	1031
4715	0.95	-5.66	6.86	428.46	141.86	3016.463	1031
4720	0.25	-5.41	6.88	428.34	141.87	3016.468	1031
4725	1.08	-5.90	6.76	428.54	141.66	3016.473	1031
4730	0.61	-6.74	6.78	430.63	141.53	3016.480	1031
4735	1.04	-6.05	6.86	430.68	141.74	3016.483	1031
4740	0.50	-5.84	6.96	430.29	142.05	3016.490	1031
4745	0.43	-5.92	6.98	430.66	141.10	3016.494	1031
4750	0.50	-5.72	6.97	431.50	141.17	3016.499	1031
4755	0.96	-5.95	7.00	432.18	141.59	3016.503	1031
4760	0.91	-6.76	6.95	432.78	141.59	3016.510	1031
4765	0.89	-6.37	6.99	433.12	142.19	3016.514	1031
4770	0.98	-6.09	7.06	433.08	142.24	3016.518	1031
4775	0.91	-6.88	6.96	432.95	143.44	3016.524	1031
4780	0.76	-6.92	6.93	433.11	143.46	3016.529	1031
4785	0.92	-6.24	6.97	433.32	144.04	3016.534	1031
4790	1.19	-6.08	6.99	433.80	144.34	3016.538	1031
4795	0.79	-6.11	7.11	435.03	146.19	3016.543	1031
4800	1.13	-6.56	7.10	435.26	145.66	3016.548	1031
4805	0.62	-6.50	7.10	435.30	146.08	3016.554	1031
4810	0.59	-6.63	7.05	435.24	146.45	3016.558	1031
4815	0.85	-5.89	7.09	435.34	145.85	3016.563	1031
4820	0.58	-6.33	7.08	435.47	145.70	3016.568	1031
4825	0.77	-7.02	7.12	437.31	147.91	3016.573	1031
4830	0.55	-7.02	7.16	437.70	148.83	3016.578	1031
4835	0.67	-6.63	7.18	437.72	149.48	3016.585	1031
4840	0.90	-7.19	7.11	437.53	149.15	3016.588	1031
4845	-0.45	-7.15	7.19	438.20	148.83	3016.596	1031
4850	0.59	-7.32	7.17	437.74	149.90	3016.598	1031
4855	1.56	-7.48	7.21	439.00	150.90	3016.604	1031
4860	0.79	-7.50	7.24	439.60	151.67	3016.608	1031
4865	1.22	-8.05	7.20	440.10	151.89	3016.614	1031
4870	1.22	-8.11	7.19	440.48	152.19	3016.619	1031
4875	0.47	-7.62	7.23	440.41	151.12	3016.624	1031
4880	0.95	-7.76	7.20	440.74	151.31	3016.629	1031
4885	0.97	-7.83	7.27	441.14	151.69	3016.634	1031
4890	1.09	-7.95	7.26	441.72	153.07	3016.639	1031
4895	1.37	-7.90	7.24	441.98	153.81	3016.643	1031
4900	1.27	-8.03	7.25	442.49	155.07	3016.648	1031
4905	1.01	-8.05	7.33	442.57	155.83	3016.653	1031
4910	0.93	-8.01	7.36	443.14	156.42	3016.659	1031
4915	0.93	-8.51	7.31	443.23	157.39	3016.663	1031
4920	1.16	-8.57	7.33	443.17	156.93	3016.668	1031
4925	1.56	-8.29	7.31	443.18	156.53	3016.673	1031
4930	0.81	-8.34	7.40	444.55	158.33	3016.678	1031
4935	0.50	-7.84	7.37	444.71	158.61	3016.683	1031
4940	1.93	-8.06	7.45	445.19	159.86	3016.690	1031
4945	0.93	-8.23	7.40	444.94	159.23	3016.693	1031
4950	0.68	-8.65	7.37	444.85	158.81	3016.699	1031
4955	1.55	-8.73	7.28	444.75	158.89	3016.703	1031
4960	1.66	-8.35	7.43	446.41	160.10	3016.709	1031
4965	1.06	-8.36	7.44	447.21	160.71	3016.713	1031
4970	0.07	-8.37	7.51	447.57	160.70	3016.720	1031
4975	0.84	-8.38	7.48	447.37	160.19	3016.724	1031
4980	1.19	-8.44	7.42	447.21	160.23	3016.729	1031
4985	1.44	-8.35	7.45	447.30	160.22	3016.733	1031
4990	2.97	-8.68	7.46	449.73	162.56	3016.741	1031
4995	1.17	-8.97	7.51	449.37	163.08	3016.743	1031
5000	1.11	-9.21	7.48	449.37	162.83	3016.749	1031
5005	1.31	-9.24	7.47	449.53	162.86	3016.753	1031
5010	1.65	-9.08	7.51	450.23	162.93	3016.761	1031
5015	0.92	-9.53	7.53	450.58	164.23	3016.763	1031
5020	0.80	-9.20	7.58	450.40	164.88	3016.769	1031
5025	1.13	-8.98	7.52	450.74	164.60	3016.774	1031
5030	1.37	-9.33	7.48	450.99	164.97	3016.778	1031
5035	1.44	-9.53	7.59	452.50	166.67	3016.783	1031
5040	1.02	-9.99	7.61	452.19	166.18	3016.788	1031
5045	1.63	-9.28	7.58	453.03	165.35	3016.794	1031
5050	1.30	-9.73	7.53	452.80	165.91	3016.798	1031
5055	1.27	-9.54	7.58	452.97	166.79	3016.805	1031
5060	1.38	-9.77	7.56	453.04	166.91	3016.808	1031
5065	1.67	-10.13	7.60	454.37	167.33	3016.813	1031
5070	1.36	-10.17	7.63	454.43	167.29	3016.818	1031
5075	1.75	-9.99	7.63	455.15	167.73	3016.825	1031
5080	1.40	-9.86	7.66	455.22	167.79	3016.828	1031
5085	1.44	-10.33	7.62	455.39	168.54	3016.834	1031
5090	1.59	-10.01	7.64	455.63	168.29	3016.838	1031
5095	1.38	-9.79	7.66	456.59	169.98	3016.844	1031
5100	1.46	-10.30	7.68	456.88	169.91	3016.849	1031
5105	1.81	-10.12	7.64	457.04	170.40	3016.854	1031
5110	1.20	-10.72	7.66	457.11	170.31	3016.858	1031
5115	2.21	-10.72	7.71	456.84	171.42	3016.865	1031
5120	1.40	-10.52	7.65	456.92	171.37	3016.869	1031
5125	1.09	-10.45	7.74	457.74	171.97	3016.873	1031
5130	1.35	-10.65	7.71	458.90	173.20	3016.878	1031
5135	1.73	-11.26	7.64	460.43	174.78	3016.885	1031
5140	1.44	-11.30	7.74	459.85	174.37	3016.888	1031
5145	1.20	-10.44	7.79	459.68	174.63	3016.893	1031
5150	1.33	-10.56	7.77	459.96	174.86	3016.898	1031
5155	1.20	-11.16	7.75	460.57	175.29	3016.904	1031
5160	1.13	-11.11	7.85	461.40	176.57	3016.909	1031
5165	1.07	-11.24	7.82	461.32	175.98	3016.913	1031
5170	1.22	-11.11	7.72	461.28	176.90	3016.919	1031
5175	0.87	-11.33	7.75	461.47	177.16	3016.923	1031
5180	1.65	-11.30	7.77	462.65	178.77	3016.928	1030
5185	1.78	-11.34	7.79	463.02	179.24	3016.933	1030
5190	1.08	-11.34	7.79	462.13	177.63	3016.940	1030
5195	1.05	-11.15	7.82	462.17	177.78	3016.943	1030
5200	1.54	-10.77	7.81	462.33	179.45	3016.950	1030
5205	1.41	-11.17	7.85	462.26	178.83	3016.953	1030
5210	1.74	-11.58	7.73	461.05	178.06	3016.959	1030
5215	1.29	-11.11	7.77	460.64	177.37	3016.963	1030
5220	0.71	-11.06	7.78	460.40	176.25	3016.970	1030
5225	1.45	-11.14	7.77	460.44	176.17	3016.974	1030
5230	1.30	-11.06	7.76	460.22	176.70	3016.979	1030
5235	1.46	-10.80	7.78	460.48	176.38	3016.983	1030
5240	1.94	-10.63	7.88	459.42	175.52	3016.991	1030
5245	1.65	-10.66	7.77	459.08	175.12	3016.993	1030
5250	1.47	-10.88	7.71	458.91	174.97	3016.999	1030
5255	1.13	-10.99	7.77	458.74	174.84	3017.003	1030
5260	1.03	-10.97	7.72	458.40	174.46	3017.009	1030
5265	1.60	-10.26	7.73	457.44	174.29	3017.014	1030
5270	1.47	-10.90	7.68	457.32	174.64	3017.018	1030
5275	0.63	-10.31	7.78	456.97	174.46	3017.024	1030
5280	1.43	-10.45	7.69	456.94	174.18	3017.028	1030
5285	1.00	-10.56	7.75	457.03	173.56	3017.034	1030
5290	1.39	-10.48	7.70	456.85	174.53	3017.038	1030
5295	1.37	-10.57	7.62	455.47	172.82	3017.043	1030
5300	1.33	-10.42	7.69	455.44	172.67	3017.048	1030
5305	0.18	-10.41	7.76	454.36	172.24	3017.055	1030
5310	1.33	-10.66	7.63	454.65	172.09	3017.058	1030
5315	1.44	-10.39	7.63	454.58	172.00	3017.064	1030
5320	1.79	-10.36	7.65	454.67	172.34	3017.068	1030
5325	0.70	-10.02	7.67	453.12	171.54	3017.075	1030
5330	1.14	-9.82	7.64	453.45	171.12	3017.078	1030
5335	0.85	-9.93	7.67	453.38	170.71	3017.084	1030
5340	1.40	-10.29	7.58	453.21	170.87	3017.088	1030
5345	1.25	-9.74	7.67	452.45	170.39	3017.093	1030
5350	1.35	-9.71	7.60	451.73	171.07	3017.098	1030
5355	1.42	-10.25	7.61	451.17	169.57	3017.105	1030
5360	1.59	-10.09	7.59	451.10	169.62	3017.108	1030
5365	1.59	-9.70	7.56	451.36	170.11	3017.114	1030
5370	1.30	-10.19	7.56	450.85	169.27	3017.119	1030
5375	1.16	-9.94	7.54	450.26	168.63	3017.124	1030
5380	1.71	-9.79	7.49	449.69	167.99	3017.128	1030
5385	1.60	-9.32	7.60	449.67	167.87	3017.133	1030
5390	1.49	-8.94	7.53	449.27	166.97	3017.140	1030
5395	1.61	-9.21	7.52	449.09	166.35	3017.143	1030
5400	1.68	-9.41	7.56	449.26	167.12	3017.150	1030
5405	1.24	-9.05	7.58	449.01	166.99	3017.153	1030
5410	1.56	-8.98	7.51	447.72	165.19	3017.158	1030
5415	1.34	-9.24	7.49	447.41	165.06	3017.163	1030
5420	2.01	-9.03	7.48	446.72	164.95	3017.169	1030
5425	1.06	-9.22	7.42	446.77	164.13	3017.173	1030
5430	1.10	-8.59	7.50	446.89	163.56	3017.179	1030
5435	1.18	-8.68	7.46	446.80	163.61	3017.183	1030
5440	1.54	-8.70	7.42	445.39	162.55	3017.190	1030
5445	1.38	-9.35	7.36	445.09	162.90	3017.193	1030
5450	1.24	-8.74	7.50	445.13	162.88	3017.201	1030
5455	1.15	-8.19	7.49	444.97	162.18	3017.203	1030
5460	1.11	-8.35	7.45	444.23	161.76	3017.209	1030
5465	0.86	-8.61	7.41	443.77	161.44	3017.213	1030
5470	1.18	-8.32	7.38	443.61	160.68	3017.218	1030
5475	1.51	-8.47	7.34	443.21	161.09	3017.224	1030
5480	1.50	-8.28	7.37	443.24	160.06	3017.229	1030
5485	0.99	-8.25	7.45	443.20	160.43	3017.234	1030
5490	1.15	-8.03	7.38	442.75	159.89	3017.239	1030
5495	0.97	-8.01	7.36	441.91	158.60	3017.243	1030
5500	1.09	-7.72	7.33	441.82	158.99	3017.248	1030
5505	1.21	-7.63	7.30	441.42	158.11	3017.255	1030
5510	1.17	-7.72	7.30	441.37	158.01	3017.258	1030
5515	1.04	-7.63	7.32	441.06	157.83	3017.264	1030
5520	1.23	-7.79	7.31	441.26	157.62	3017.268	1030
5525	1.13	-7.65	7.22	439.50	156.41	3017.275	1030
5530	0.97	-7.34	7.32	439.53	156.09	3017.277	1030
5535	0.74	-6.99	7.32	439.96	155.98	3017.285	1030
5540	1.06	-7.53	7.30	439.74	155.75	3017.288	1030
5545	1.54	-7.31	7.23	438.37	153.84	3017.293	1030
5550	1.63	-7.09	7.23	437.98	153.53	3017.298	1030
5555	1.82	-7.28	7.20	437.32	153.30	3017.305	1030
5560	1.00	-7.40	7.20	437.31	152.60	3017.308	1030
5565	1.82	-6.58	7.25	437.32	153.06	3017.315	1030
5570	1.03	-6.22	7.31	437.38	152.58	3017.318	1030
5575	0.76	-6.63	7.27	436.95	152.35	3017.324	1030
5580	1.00	-7.68	7.15	435.90	153.51	3017.328	1030
5585	1.28	-7.17	7.18	435.78	152.69	3017.334	1030
5590	0.80	-6.86	7.17	435.39	151.60	3017.339	1030
5595	1.14	-6.80	7.13	435.34	151.50	3017.343	1030
5600	0.63	-7.59	7.14	435.18	151.70	3017.348	1030
5605	1.58	-7.23	7.12	434.85	151.64	3017.354	1030
5610	0.78	-6.03	7.17	433.75	149.83	3017.359	1030
5615	1.62	-6.01	7.19	433.77	149.54	3017.363	1030
5620	0.09	-6.45	7.12	433.53	148.86	3017.369	1030
5625	0.59	-6.59	7.17	433.56	149.47	3017.373	1030
5630	0.66	-6.40	7.07	432.49	148.24	3017.378	1030
5635	0.92	-6.04	7.05	432.53	148.91	3017.383	1030
5640	1.15	-6.85	6.92	431.57	148.21	3017.389	1030
5645	0.77	-6.38	7.02	431.42	149.10	3017.393	1030
5650	1.22	-6.02	7.00	431.63	148.92	3017.400	1030
5655	0.20	-7.00	6.97	431.27	148.97	3017.404	1030
5660	0.95	-6.75	6.96	430.16	149.10	3017.409	1030
5665	1.03	-6.45	6.97	430.20	149.23	3017.413	1030
5670	1.07	-6.43	6.97	429.58	147.89	3017.419	1030
5675	0.71	-6.88	6.92	429.13	147.94	3017.424	1030
5680	0.98	-6.46	6.94	429.16	147.97	3017.428	1030
5685	0.75	-6.18	6.95	429.35	147.80	3017.433	1030
5690	0.75	-5.78	6.90	429.01	146.98	3017.440	1030
5695	1.05	-5.63	7.03	428.89	147.23	3017.443	1030
5700	0.46	-5.36	6.97	428.53	146.64	3017.449	1030
5705	0.97	-6.15	6.88	428.52	145.58	3017.454	1030
5710	0.97	-5.89	6.91	427.61	143.32	3017.459	1030
5715	0.87	-5.82	6.84	426.21	141.53	3017.463	1030
5720	1.60	-6.02	6.93	425.13	142.90	3017.471	1030
5725	1.19	-5.88	6.82	425.44	142.36	3017.474	1030
5730	0.80	-6.19	6.85	425.39	143.75	3017.479	1030
5735	1.26	-5.78	6.83	425.43	143.09	3017.484	1030
5740	0.49	-5.35	6.90	425.11	142.73	3017.489	1030
5745	1.02	-5.96	6.71	424.31	141.61	3017.493	1030
5750	0.80	-6.17	6.76	423.99	140.86	3017.498	1030
5755	1.17	-5.26	6.79	423.26	140.29	3017.504	1030
5760	0.35	-5.78	6.75	423.30	139.37	3017.508	1030
5765	1.05	-5.19	6.77	423.31	138.90	3017.514	1030
5770	0.21	-4.95	6.73	423.43	139.22	3017.520	1030
5775	1.12	-4.39	6.81	422.21	140.41	3017.524	1030
5780	0.90	-4.78	6.78	421.93	139.48	3017.529	1030
5785	1.54	-4.70	6.76	421.79	139.45	3017.535	1030
5790	0.62	-5.52	6.68	421.92	139.04	3017.538	1030
5795	1.06	-5.47	6.71	421.25	138.61	3017.544	1030
5800	1.00	-5.61	6.62	420.61	138.42	3017.549	1030
5805	0.33	-5.77	6.76	420.07	137.67	3017.556	1030
5810	0.89	-5.48	6.61	419.73	137.42	3017.558	1030
5815	0.27	-3.85	6.75	420.05	136.50	3017.564	1030
5820	0.79	-4.49	6.68	419.91	135.77	3017.569	1030
5825	1.09	-5.02	6.55	419.36	135.71	3017.573	1030
5830	1.07	-4.26	6.64	418.42	134.49	3017.578	1030
5835	1.24	-4.09	6.61	418.13	134.11	3017.583	1030
5840	0.17	-4.70	6.59	417.50	133.90	3017.589	1030
5845	0.74	-5.19	6.56	417.77	134.32	3017.593	1030
5850	0.44	-4.86	6.53	417.97	134.68	3017.599	1030
5855	1.04	-4.75	6.56	417.56	134.80	3017.603	1030
5860	0.50	-4.45	6.57	416.42	135.06	3017.608	1030
5865	0.33	-4.31	6.63	416.40	135.31	3017.613	1030
5870	0.36	-4.44	6.58	415.87	134.00	3017.620	1030
5875	-0.14	-4.23	6.57	415.69	133.27	3017.623	1030
5880	0.65	-4.89	6.46	415.64	133.35	3017.628	1030
5885	1.04	-4.23	6.54	415.49	132.51	3017.633	1030
5890	0.85	-3.93	6.52	414.20	130.68	3017.639	1030
5895	0.69	-4.27	6.49	414.48	131.37	3017.643	1030
5900	-0.02	-5.20	6.49	414.46	132.04	3017.650	1030
5905	1.02	-4.57	6.43	414.18	131.63	3017.653	1030
5910	0.52	-4.26	6.41	413.29	130.95	3017.659	1030
5915	0.81	-4.55	6.38	412.78	130.30	3017.663	1030
5920	0.46	-4.35	6.32	412.01	129.39	3017.670	1030
5925	0.42	-4.89	6.37	412.30	129.57	3017.673	1030
5930	0.22	-4.14	6.37	412.03	129.62	3017.678	1030
5935	0.20	-4.28	6.35	411.70	128.87	3017.683	1030
5940	0.13	-3.82	6.39	411.56	127.73	3017.689	1030
5945	0.79	-3.23	6.33	410.49	127.74	3017.694	1030
5950	0.09	-3.91	6.37	410.21	126.95	3017.698	1030
5955	0.77	-4.77	6.21	409.32	126.34	3017.705	1030
5960	0.90	-3.90	6.22	409.52	126.14	3017.708	1030
5965	0.78	-3.90	6.26	409.63	126.03	3017.713	1030
5970	-0.03	-3.46	6.33	409.57	125.70	3017.718	1030
5975	0.58	-4.51	6.22	408.15	125.59	3017.724	1030
5980	0.57	-3.88	6.23	408.25	125.81	3017.728	1030
5985	0.98	-4.26	6.22	408.35	125.04	3017.735	1030
5990	0.28	-3.26	6.30	408.46	125.41	3017.738	1030
5995	0.28	-3.55	6.21	407.05	124.47	3017.744	1030
6000	0.57	-4.05	6.12	406.70	123.47	3017.748	1030
6005	0.46	-3.89	6.12	405.82	123.08	3017.755	1030
6010	0.90	-3.70	6.10	406.08	122.96	3017.758	1030
6015	0.80	-3.10	6.11	406.32	123.67	3017.766	1030
6020	0.26	-3.83	6.13	405.84	123.09	3017.768	1030
6025	0.04	-3.73	6.05	405.02	121.98	3017.773	1030
6030	0.66	-3.60	6.04	404.53	121.27	3017.779	1030
6035	0.25	-2.83	6.07	403.99	120.86	3017.784	1030
6040	0.23	-3.12	6.05	403.71	120.65	3017.789	1030
6045	0.61	-4.69	5.84	403.86	120.09	3017.794	1030
6050	0.33	-4.11	5.90	403.72	120.50	3017.799	1030
6055	-0.04	-4.12	5.92	402.98	120.22	3017.804	1030
6060	0.91	-4.42	5.87	402.25	120.27	3017.809	1030
6065	0.21	-3.79	5.90	402.41	120.68	3017.813	1030
6070	-0.22	-2.02	6.15	402.15	119.84	3017.819	1030
6075	-0.02	-2.33	6.12	402.07	119.15	3017.823	1030
6080	-0.08	-2.58	6.01	401.04	119.09	3017.828	1030
6085	-0.00	-3.35	5.92	400.68	119.01	3017.833	1030
6090	0.15	-3.07	5.87	400.57	118.65	3017.839	1030
6095	0.27	-3.24	5.94	400.36	118.79	3017.843	1030
6100	0.08	-3.96	5.79	400.20	118.74	3017.850	1030
6105	-0.09	-3.07	5.89	400.46	118.47	3017.853	1030
6110	0.39	-3.48	5.78	399.15	117.59	3017.858	1030
6115	-0.00	-4.37	5.72	399.08	117.20	3017.863	1030
6120	0.17	-3.00	5.79	398.23	116.06	3017.870	1030
6125	0.08	-3.29	5.85	397.97	115.13	3017.873	1030
6130	-0.73	-3.70	5.80	398.48	115.23	3017.881	1030
6135	0.69	-3.13	5.72	398.25	115.38	3017.884	1030
6140	-0.13	-2.61	5.81	397.09	113.83	3017.889	1030
6145	0.15	-2.34	5.80	396.78	113.24	3017.893	1030
6150	-0.01	-2.85	5.79	395.79	112.52	3017.900	1030
6155	0.19	-2.87	5.74	395.89	112.93	3017.904	1030
6160	0.56	-3.15	5.72	395.92	112.30	3017.909	1030
6165	0.59	-3.50	5.73	395.67	113.13	3017.913	1030
6170	0.74	-3.05	5.70	395.44	112.54	3017.918	1030
6175	0.48	-2.62	5.72	394.13	113.28	3017.924	1030
6180	-0.00	-3.18	5.69	394.04	112.88	3017.928	1030
6185	0.29	-3.58	5.67	393.94	112.99	3017.935	1030
6190	0.42	-2.68	5.73	393.90	113.11	3017.938	1030
6195	0.22	-2.97	5.68	392.83	113.20	3017.944	1030
6200	0.74	-2.24	5.71	392.39	112.71	3017.948	1030
6205	0.81	-2.22	5.71	391.71	111.30	3017.955	1030
6210	0.27	-3.56	5.50	391.87	111.45	3017.958	1030
6215	0.49	-2.83	5.55	391.96	110.93	3017.965	1030
6220	0.27	-3.24	5.52	391.98	111.52	3017.968	1030
6225	0.44	-2.27	5.63	390.84	109.92	3017.974	1030
6230	0.18	-3.10	5.52	390.17	109.52	3017.978	1030
6235	-0.02	-3.21	5.58	389.52	110.08	3017.985	1030
6240	0.13	-3.11	5.46	389.65	108.76	3017.988	1030
6245	0.52	-3.65	5.45	389.42	109.13	3017.994	1030
6250	0.76	-3.08	5.46	389.51	110.58	3017.999	1030
6255	0.54	-3.56	5.34	387.98	107.39	3018.006	1030
6260	-0.01	-2.77	5.41	387.88	107.97	3018.008	1030
6265	0.72	-3.32	5.31	387.92	108.11	3018.014	1030
6270	-0.07	-2.55	5.45	388.07	107.96	3018.019	1030
6275	0.51	-2.85	5.35	387.40	107.83	3018.024	1030
6280	0.20	-2.27	5.40	386.30	105.64	3018.029	1030
6285	0.34	-1.60	5.51	386.30	105.53	3018.033	1030
6290	0.21	-3.19	5.36	385.83	104.94	3018.039	1030
6295	0.20	-2.60	5.32	385.57	104.98	3018.043	1030
6300	1.36	-3.22	5.30	385.84	105.41	3018.050	1030
6305	0.59	-1.84	5.41	385.75	104.54	3018.052	1030
6310	0.34	-1.56	5.41	384.61	103.12	3018.058	1030
6315	0.05	-2.08	5.39	384.48	102.92	3018.063	1030
6320	-0.19	-2.61	5.26	383.93	102.77	3018.069	1030
6325	0.35	-1.99	5.28	383.88	102.31	3018.073	1030
6330	0.68	-3.38	5.23	384.18	102.53	3018.081	1030
6335	0.94	-2.81	5.16	383.73	102.30	3018.083	1030
6340	-0.80	-2.58	5.48	382.15	103.68	3018.091	1030
6345	0.48	-2.93	5.15	382.36	102.77	3018.093	1030
6350	0.03	-1.84	5.21	381.81	101.84	3018.099	1030
6355	0.86	-2.40	5.17	381.55	102.39	3018.104	1030
6360	0.91	-2.01	5.26	381.48	102.09	3018.108	1030
6365	-0.10	-1.81	5.27	381.51	102.15	3018.114	1030
6370	-0.12	-2.55	5.19	381.16	102.32	3018.119	1030
6375	0.88	-2.39	5.13	380.77	102.00	3018.124	1030
6380	0.40	-2.40	5.18	380.65	101.91	3018.128	1030
6385	-0.15	-1.22	5.34	380.91	101.33	3018.135	1030
6390	0.16	-2.55	5.15	380.54	102.55	3018.138	1030
6395	0.12	-2.74	5.06	378.87	100.49	3018.143	1030
6400	0.33	-2.85	5.04	378.79	99.36	3018.148	1030
6405	0.49	-2.14	5.05	378.09	97.60	3018.155	1030
6410	0.34	-1.82	5.08	377.96	97.90	3018.158	1030
6415	0.61	-2.10	5.09	377.72	97.25	3018.163	1030
6420	0.41	-1.76	5.12	377.78	98.31	3018.167	1030
6425	-0.09	-0.96	5.17	376.57	95.85	3018.175	1030
6430	-0.11	-2.49	4.93	376.27	95.70	3018.178	1030
6435	-0.48	-3.32	4.99	376.16	96.65	3018.185	1030
6440	-0.22	-2.86	4.93	376.30	97.24	3018.188	1030
6445	0.24	-0.99	5.12	375.51	96.88	3018.194	1030
6450	0.60	-2.40	4.93	375.11	96.90	3018.198	1030
6455	0.19	-2.56	4.87	374.08	95.92	3018.205	1030
6460	0.83	-1.68	5.03	374.19	95.83	3018.208	1030
6465	0.46	-1.71	5.01	374.01	95.59	3018.214	1030
6470	0.40	-2.15	4.93	374.08	95.57	3018.218	1030
6475	0.88	-1.15	5.05	372.96	94.89	3018.224	1030
6480	0.07	-0.81	5.08	372.60	94.76	3018.229	1030
6485	-0.23	-0.24	4.99	372.21	91.82	3018.236	1030
6490	0.61	-2.23	4.85	372.15	91.83	3018.239	1030
6495	0.21	-3.26	4.75	372.01	92.44	3018.244	1030
6500	0.01	-2.47	4.87	371.77	92.43	3018.249	1030
6505	0.38	-1.49	4.96	371.53	92.15	3018.253	1030
6510	0.64	-2.49	4.81	370.16	90.47	3018.259	1030
6515	0.72	-2.43	4.82	370.07	90.59	3018.263	1030
6520	0.77	-2.62	4.73	369.22	90.94	3018.269	1030
6525	-0.68	-2.57	4.90	369.33	89.62	3018.273	1030
6530	0.34	-2.26	4.79	369.34	89.85	3018.279	1030
6535	0.85	-1.87	4.74	369.48	90.21	3018.283	1030
6540	0.50	-1.26	4.79	367.99	88.88	3018.290	1030
6545	0.43	-2.44	4.74	367.96	88.51	3018.293	1030
6550	-0.09	-1.22	4.87	367.85	88.57	3018.300	1030
6555	0.43	-0.94	4.93	367.69	88.17	3018.303	1030
6560	-0.05	-1.95	4.75	366.49	86.10	3018.308	1031
6565	0.88	-2.70	4.66	366.21	86.71	3018.313	1031
6570	0.51	-2.27	4.72	367.63	87.39	3018.321	1031
6575	-0.27	-2.41	4.69	367.28	88.28	3018.323	1031
6580	0.55	-2.62	4.78	367.33	88.14	3018.331	1031
6585	0.06	-1.40	4.85	367.13	87.52	3018.333	1031
6590	0.56	-2.95	4.64	367.55	87.34	3018.339	1031
6595	0.04	-1.96	4.75	368.24	88.99	3018.343	1031
6600	0.72	-2.50	4.73	368.59	89.32	3018.349	1031
6605	0.68	-3.01	4.63	369.06	89.63	3018.354	1031
6610	0.38	-2.57	4.80	369.27	89.56	3018.358	1031
6615	1.07	-2.86	4.76	369.04	89.43	3018.363	1031
6620	0.07	-1.88	4.89	369.15	89.67	3018.368	1031
6625	0.05	-2.44	4.90	370.34	92.01	3018.374	1031
6630	0.86	-1.82	4.90	370.57	91.56	3018.378	1031
6635	0.67	-2.65	4.83	370.27	92.29	3018.384	1031
6640	0.22	-2.47	4.84	370.50	92.48	3018.388	1031
6645	0.43	-2.89	4.87	372.03	92.23	3018.393	1031
6650	0.07	-1.96	4.95	372.35	93.11	3018.398	1031
6655	0.41	-2.28	4.88	372.99	92.36	3018.405	1031
6660	-0.09	-2.62	4.85	372.80	92.45	3018.408	1031
6665	-0.02	-1.62	5.01	373.11	92.56	3018.416	1031
6670	0.01	-2.23	4.94	372.84	92.12	3018.418	1031
6675	0.19	-2.23	5.01	373.95	93.66	3018.424	1031
6680	0.42	-3.23	4.87	374.35	93.91	3018.428	1031
6685	1.14	-2.33	4.94	374.86	95.08	3018.435	1031
6690	0.37	-1.91	5.04	375.27	94.54	3018.438	1031
6695	0.15	-1.42	5.09	375.14	94.65	3018.444	1031
6700	-0.09	-2.13	5.04	374.98	94.66	3018.448	1031
6705	1.55	-3.79	4.68	375.77	97.76	3018.456	1031
6710	0.55	-3.10	4.91	376.37	96.69	3018.458	1031
6715	0.54	-2.66	4.97	376.37	97.07	3018.464	1031
6720	-0.35	-2.45	5.06	376.46	97.29	3018.469	1031
6725	0.07	-3.36	4.89	376.58	96.65	3018.474	1031
6730	0.08	-1.65	5.14	377.62	96.89	3018.479	1031
6735	0.38	-1.23	5.11	377.83	96.83	3018.483	1031
6740	-0.02	-1.75	5.20	378.60	97.47	3018.489	1031
6745	0.15	-0.84	5.25	378.47	97.81	3018.493	1031
6750	-0.52	-2.52	5.09	378.33	97.66	3018.500	1031
6755	-0.19	-2.40	5.04	378.37	98.08	3018.502	1031
6760	-0.34	-1.67	5.25	379.73	99.19	3018.509	1031
6765	0.80	-1.87	5.16	379.79	99.33	3018.513	1031
6770	0.21	-3.30	5.07	380.31	99.75	3018.520	1031
6775	0.37	-2.63	5.08	380.32	100.26	3018.523	1031
6780	0.29	-3.68	4.99	380.67	101.00	3018.530	1031
6785	0.26	-2.46	5.10	380.60	102.68	3018.533	1031
6790	-0.07	-1.62	5.30	381.64	102.79	3018.539	1031
6795	0.26	-2.90	5.20	382.32	103.32	3018.543	1031
6800	0.61	-2.01	5.25	382.74	103.33	3018.549	1031
6805	0.29	-3.14	5.15	382.74	103.45	3018.553	1031
6810	0.05	-2.84	5.14	382.96	103.66	3018.559	1031
6815	0.10	-3.32	5.19	383.09	102.71	3018.563	1031
6820	1.52	-2.54	4.99	384.96	103.70	3018.571	1031
6825	0.26	-3.10	5.29	384.58	104.21	3018.573	1031
6830	0.26	-2.71	5.33	384.37	105.09	3018.579	1031
6835	0.27	-2.65	5.31	384.44	103.67	3018.584	1031
6840	0.47	-2.48	5.35	384.87	104.15	3018.588	1031
6845	-0.07	-2.27	5.48	385.67	105.18	3018.593	1031
6850	0.73	-2.35	5.34	385.86	105.26	3018.599	1031
6855	0.26	-2.50	5.49	386.16	105.25	3018.604	1031
6860	0.02	-2.19	5.49	386.04	105.64	3018.608	1031
6865	0.85	-2.96	5.38	386.43	105.82	3018.615	1031
6870	0.34	-2.73	5.29	386.53	105.95	3018.617	1031
6875	0.59	-2.16	5.56	387.41	106.95	3018.624	1031
6880	0.38	-2.18	5.47	387.64	107.30	3018.628	1031
6885	0.54	-2.19	5.52	388.28	107.17	3018.635	1031
6890	0.49	-2.96	5.38	388.15	106.85	3018.638	1031
6895	0.31	-1.94	5.57	388.28	107.81	3018.644	1031
6900	-0.17	-1.87	5.60	388.22	107.59	3018.647	1031
6905	0.53	-2.23	5.50	389.28	108.59	3018.655	1031
6910	0.25	-3.44	5.45	389.63	108.61	3018.658	1031
6915	0.85	-3.79	5.46	389.75	108.85	3018.666	1031
6920	0.27	-3.19	5.52	389.81	108.33	3018.668	1031
6925	0.89	-3.11	5.57	391.04	109.99	3018.674	1031
6930	0.32	-2.57	5.62	391.31	110.62	3018.678	1031
6935	1.32	-2.78	5.62	392.41	110.09	3018.685	1031
6940	0.12	-3.24	5.57	392.13	110.87	3018.688	1031
6945	0.34	-2.28	5.72	392.14	111.11	3018.694	1031
6950	-0.10	-1.33	5.83	392.24	110.36	3018.698	1031
6955	0.31	-2.75	5.66	392.39	110.39	3018.703	1031
6960	0.01	-3.24	5.65	393.44	110.51	3018.708	1031
6965	0.23	-2.03	5.82	393.65	111.33	3018.713	1031
6970	0.58	-1.88	5.85	394.45	110.79	3018.718	1031
6975	0.71	-2.51	5.75	394.31	111.74	3018.723	1031
6980	0.18	-1.65	5.86	394.53	111.42	3018.729	1031
6985	0.08	-1.87	5.77	394.51	111.34	3018.733	1031
6990	0.43	-3.36	5.71	396.09	113.82	3018.739	1031
6995	0.44	-3.45	5.68	396.13	113.05	3018.743	1031
7000	0.86	-3.51	5.63	395.62	112.31	3018.750	1031
7005	0.75	-3.47	5.72	396.32	113.37	3018.753	1031
7010	0.25	-3.55	5.71	397.27	114.24	3018.759	1031
7015	-0.18	-3.00	5.79	397.23	114.44	3018.763	1031
7020	0.26	-4.29	5.67	398.28	114.59	3018.770	1031
7025	-0.19	-3.81	5.75	398.35	114.00	3018.775	1031
7030	0.40	-4.05	5.71	398.31	114.75	3018.779	1031
7035	0.51	-3.74	5.76	398.33	115.29	3018.784	1031
7040	0.14	-3.30	5.85	399.19	115.70	3018.789	1031
7045	0.09	-2.69	5.93	399.69	115.84	3018.793	1031
7050	-0.95	-1.64	6.25	400.20	116.22	3018.801	1031
7055	0.71	-2.98	5.93	400.43	116.19	3018.803	1031
7060	0.44	-4.23	5.77	400.50	116.79	3018.809	1031
7065	-0.01	-2.60	5.99	400.51	117.07	3018.814	1031
7070	0.54	-3.36	5.95	400.77	117.31	3018.819	1031
7075	0.36	-2.65	6.02	401.76	118.17	3018.823	1031
7080	0.26	-3.98	5.90	402.18	117.94	3018.828	1031
7085	0.99	-4.59	5.90	402.73	119.36	3018.834	1031
7090	0.19	-3.73	5.97	402.78	119.53	3018.838	1031
7095	0.27	-3.08	6.02	402.80	119.16	3018.843	1031
7100	0.37	-3.73	5.90	402.81	119.51	3018.848	1031
7105	1.38	-3.56	5.94	404.19	120.91	3018.855	1031
7110	0.14	-3.70	6.02	404.10	120.76	3018.858	1031
7115	-0.08	-3.07	6.04	404.36	121.28	3018.865	1031
7120	0.34	-3.41	6.04	404.12	120.72	3018.868	1031
7125	0.02	-3.56	6.06	405.14	121.02	3018.874	1031
7130	0.66	-3.91	6.04	405.72	121.37	3018.878	1031
7135	0.16	-3.28	6.14	406.19	121.72	3018.885	1031
7140	0.88	-3.31	6.07	406.49	121.61	3018.888	1031
7145	0.59	-2.94	6.20	406.62	120.99	3018.894	1031
7150	0.44	-3.61	6.07	406.22	120.20	3018.898	1031
7155	0.40	-4.57	6.01	407.11	121.19	3018.904	1031
7160	0.35	-3.97	6.10	407.53	120.78	3018.908	1031
7165	0.82	-4.60	6.11	407.92	121.54	3018.914	1031
7170	0.92	-3.97	6.07	408.63	121.55	3018.918	1031
7175	1.07	-3.67	6.13	408.64	121.84	3018.924	1031
7180	0.04	-4.01	6.17	408.78	122.46	3018.928	1031
7185	1.03	-4.14	6.09	408.93	122.69	3018.933	1031
7190	0.45	-5.03	6.08	409.96	123.75	3018.939	1031
7195	0.26	-3.88	6.23	409.84	124.10	3018.943	1031
7200	0.98	-4.03	6.20	409.96	123.98	3018.949	1031
7205	0.05	-3.89	6.22	409.97	123.64	3018.953	1031
7210	1.02	-4.86	6.15	411.27	124.24	3018.959	1031
7215	0.57	-4.31	6.22	411.46	124.60	3018.963	1031
7220	0.65	-4.27	6.26	411.73	124.55	3018.970	1031
7225	0.65	-4.69	6.24	412.18	124.08	3018.973	1031
7230	1.00	-4.51	6.23	412.13	124.46	3018.980	1031
7235	1.04	-4.71	6.21	412.00	125.39	3018.983	1031
7240	0.75	-3.69	6.30	413.14	125.32	3018.988	1031
7245	0.32	-4.38	6.31	413.70	124.71	3018.993	1031
7250	0.03	-5.30	6.14	414.43	126.20	3019.000	1031
7255	0.93	-4.11	6.33	414.05	126.38	3019.003	1031
7260	0.35	-4.72	6.30	414.42	126.26	3019.009	1031
7265	0.74	-4.14	6.34	414.30	126.75	3019.014	1031
7270	0.82	-5.18	6.25	415.18	127.52	3019.019	1031
7275	1.24	-5.09	6.29	415.57	128.56	3019.023	1031
7280	1.39	-5.24	6.33	415.84	129.05	3019.029	1031
7285	0.23	-5.39	6.29	415.72	129.39	3019.034	1031
7290	1.12	-4.96	6.33	416.29	129.44	3019.038	1031
7295	0.98	-4.53	6.42	417.12	130.22	3019.043	1031
7300	0.27	-4.68	6.46	417.16	130.97	3019.048	1031
7305	0.76	-4.20	6.52	417.61	131.63	3019.053	1031
7310	0.74	-4.05	6.54	417.88	131.21	3019.058	1031
7315	0.47	-4.56	6.40	417.89	131.20	3019.064	1031
7320	0.62	-4.84	6.50	417.70	130.81	3019.068	1031
7325	0.52	-4.21	6.50	419.08	131.79	3019.073	1031
7330	0.63	-5.00	6.42	419.20	131.09	3019.077	1031
7335	0.72	-4.28	6.55	420.32	132.39	3019.084	1031
7340	0.94	-4.29	6.50	419.90	132.65	3019.088	1031
7345	0.34	-5.17	6.44	420.06	133.11	3019.093	1031
7350	0.95	-5.51	6.48	420.07	132.85	3019.098	1031
7355	0.72	-4.80	6.56	421.53	132.22	3019.105	1031
7360	0.81	-4.46	6.61	421.26	132.94	3019.108	1031
7365	0.35	-5.27	6.50	421.75	132.73	3019.115	1031
7370	0.44	-4.99	6.56	421.40	133.25	3019.118	1031
7375	0.52	-4.72	6.59	422.16	134.24	3019.124	1031
7380	0.88	-4.84	6.62	422.86	134.34	3019.128	1031
7385	0.87	-5.22	6.56	423.29	135.14	3019.134	1031
7390	0.93	-5.57	6.56	423.75	135.51	3019.139	1031
7395	0.45	-5.23	6.62	423.95	135.88	3019.144	1031
7400	0.81	-5.50	6.63	423.56	135.64	3019.149	1031
7405	0.91	-5.16	6.63	423.78	136.09	3019.153	1031
7410	0.92	-5.62	6.62	424.99	137.13	3019.159	1031
7415	0.33	-5.66	6.64	425.17	137.80	3019.163	1031
7420	0.83	-4.75	6.74	425.81	137.15	3019.169	1031
7425	0.61	-4.08	6.74	425.88	137.20	3019.173	1031
7430	0.76	-4.73	6.73	426.02	137.27	3019.179	1031
7435	0.86	-5.52	6.69	426.09	137.87	3019.183	1031
7440	0.97	-5.67	6.70	426.65	138.54	3019.188	1031
7445	0.38	-5.57	6.73	427.24	139.12	3019.193	1031
7450	0.40	-5.44	6.79	428.33	139.26	3019.200	1031
7455	0.85	-6.11	6.72	428.14	139.38	3019.203	1031
7460	0.70	-5.92	6.75	428.06	139.89	3019.209	1031
7465	0.94	-5.27	6.84	427.94	140.27	3019.213	1031
7470	1.26	-6.01	6.73	429.27	142.12	3019.221	1031
7475	1.57	-5.94	6.81	429.66	142.26	3019.223	1031
7480	1.42	-6.06	6.82	429.77	142.17	3019.231	1031
7485	1.01	-5.88	6.81	429.63	142.52	3019.233	1031
7490	0.68	-7.11	6.80	430.83	143.53	3019.239	1031
7495	1.02	-6.60	6.85	431.15	143.80	3019.243	1031
7500	1.24	-6.47	6.93	432.33	144.38	3019.250	1031
7505	1.13	-6.34	6.91	431.89	144.32	3019.253	1031
7510	1.44	-6.07	6.93	432.15	144.80	3019.259	1031
7515	1.12	-6.23	6.92	432.30	144.15	3019.264	1031
7520	1.11	-6.33	6.92	432.72	144.61	3019.269	1031
7525	0.81	-6.59	6.96	433.38	145.11	3019.273	1031
7530	1.71	-6.62	6.91	433.53	144.89	3019.278	1031
7535	0.77	-6.08	7.03	434.23	145.34	3019.283	1031
7540	1.11	-6.78	6.92	434.18	145.64	3019.288	1031
7545	1.08	-6.68	6.94	434.11	145.11	3019.293	1031
7550	0.88	-6.42	7.06	433.70	145.85	3019.298	1031
7555	1.44	-7.12	6.95	435.57	147.26	3019.304	1031
7560	0.85	-6.98	7.01	435.76	147.59	3019.308	1031
7565	0.62	-6.75	7.00	435.89	147.96	3019.315	1031
7570	1.09	-6.30	7.07	435.93	147.74	3019.318	1031
7575	0.98	-7.00	7.08	436.82	148.60	3019.323	1031
7580	1.43	-7.74	6.97	437.07	149.02	3019.328	1031
7585	0.66	-6.84	7.11	438.46	149.75	3019.335	1031
7590	1.32	-6.17	7.18	438.12	150.64	3019.338	1031
7595	1.42	-7.53	7.06	437.92	150.74	3019.345	1031
7600	0.76	-7.31	7.09	437.77	151.60	3019.349	1031
7605	0.77	-6.94	7.13	438.99	151.35	3019.354	1031
7610	1.04	-7.97	7.07	439.30	152.14	3019.358	1031
7615	0.52	-7.80	7.10	439.51	152.39	3019.364	1031
7620	1.06	-7.51	7.19	440.05	152.49	3019.369	1031
7625	1.32	-7.50	7.15	440.23	152.31	3019.374	1031
7630	0.98	-7.58	7.15	440.47	152.02	3019.378	1031
7635	1.54	-7.46	7.13	440.64	152.32	3019.384	1031
7640	1.06	-8.08	7.18	441.72	153.37	3019.389	1031
7645	1.13	-7.72	7.21	441.51	154.15	3019.393	1031
7650	1.71	-7.31	7.23	441.75	154.22	3019.399	1031
7655	1.59	-7.54	7.22	441.67	153.72	3019.403	1031
7660	1.34	-7.78	7.31	442.98	155.06	3019.409	1031
7665	1.30	-7.75	7.25	443.18	155.70	3019.413	1031
7670	1.49	-8.22	7.23	443.83	157.35	3019.419	1031
7675	1.44	-8.10	7.24	443.56	156.90	3019.423	1031
7680	1.66	-7.77	7.35	444.03	156.99	3019.430	1031
7685	1.18	-7.95	7.30	443.87	156.72	3019.433	1031
7690	1.33	-8.00	7.33	445.25	157.84	3019.439	1031
7695	1.28	-8.66	7.30	445.40	157.59	3019.443	1031
7700	1.20	-8.16	7.42	446.18	158.37	3019.450	1031
7705	1.22	-8.77	7.26	446.17	158.39	3019.453	1031
7710	0.50	-8.41	7.20	446.38	157.32	3019.460	1031
7715	1.56	-8.52	7.30	446.32	158.18	3019.463	1031
7720	1.27	-8.44	7.42	447.19	159.17	3019.469	1031
7725	1.48	-8.09	7.43	447.75	159.49	3019.473	1031
7730	1.15	-9.04	7.36	447.66	159.90	3019.479	1031
7735	0.93	-8.88	7.37	447.79	159.55	3019.483	1031
7740	1.01	-8.64	7.39	448.03	160.51	3019.489	1031
7745	1.47	-8.14	7.46	448.40	160.54	3019.493	1031
7750	1.42	-9.01	7.43	448.83	160.16	3019.498	1031
7755	1.05	-8.81	7.41	449.48	161.11	3019.503	1031
7760	1.56	-8.95	7.42	449.76	161.03	3019.509	1031
7765	1.25	-9.30	7.40	449.80	161.90	3019.514	1031
7770	0.84	-9.65	7.35	449.75	162.06	3019.518	1031
7775	1.30	-9.22	7.46	451.20	163.30	3019.523	1031
7780	1.40	-9.52	7.45	451.24	163.63	3019.528	1031
7785	1.13	-9.54	7.49	451.95	164.10	3019.534	1031
7790	1.17	-9.29	7.52	452.27	164.62	3019.538	1031
7795	1.31	-9.17	7.53	451.83	163.66	3019.544	1031
7800	1.37	-9.34	7.56	452.10	163.92	3019.548	1031
7805	2.05	-9.84	7.53	453.10	164.82	3019.553	1031
7810	1.44	-10.19	7.51	453.28	165.23	3019.558	1031
7815	1.68	-9.98	7.45	453.98	165.49	3019.565	1031
7820	1.39	-9.84	7.59	454.15	165.86	3019.569	1031
7825	1.55	-9.48	7.57	454.28	166.37	3019.573	1031
7830	1.22	-9.73	7.55	454.32	166.44	3019.578	1031
7835	1.63	-9.99	7.64	455.48	168.83	3019.585	1031
7840	1.60	-10.08	7.59	455.71	168.34	3019.588	1031
7845	1.73	-10.19	7.57	455.87	167.93	3019.593	1031
7850	1.28	-10.16	7.60	456.10	168.20	3019.599	1031
7855	1.82	-10.11	7.67	456.24	169.29	3019.603	1031
7860	1.43	-10.91	7.58	457.34	171.35	3019.608	1031
7865	1.60	-10.56	7.66	457.62	171.27	3019.614	1031
7870	1.62	-10.78	7.61	457.98	171.02	3019.619	1031
7875	1.36	-10.82	7.69	457.98	171.14	3019.623	1031
7880	2.35	-10.26	7.64	458.00	171.49	3019.630	1031
7885	1.32	-10.49	7.72	458.04	171.98	3019.633	1031
7890	1.65	-10.70	7.68	459.13	172.63	3019.639	1031
7895	1.92	-10.72	7.69	459.65	173.83	3019.643	1031
7900	2.10	-10.34	7.74	460.11	173.68	3019.649	1031
7905	1.87	-10.24	7.80	460.52	174.21	3019.653	1031
7910	1.40	-11.01	7.76	460.43	175.07	3019.658	1031
7915	1.50	-10.66	7.75	460.58	175.53	3019.663	1031
7920	0.51	-11.05	7.87	462.43	175.55	3019.671	1031
7925	1.26	-10.99	7.82	462.07	176.02	3019.674	1031
7930	2.23	-10.99	7.75	462.21	175.48	3019.681	1030
7935	1.46	-10.88	7.77	462.23	176.37	3019.683	1030
7940	1.72	-10.74	7.74	461.29	175.36	3019.689	1030
7945	1.29	-11.01	7.73	460.76	174.42	3019.693	1030
7950	1.83	-10.71	7.64	460.42	174.34	3019.698	1030
7955	1.23	-10.97	7.70	459.96	173.02	3019.704	1030
7960	1.38	-10.60	7.73	460.04	173.42	3019.709	1030
7965	1.74	-10.66	7.75	460.12	172.98	3019.713	1030
7970	1.91	-10.16	7.70	459.30	172.17	3019.719	1030
7975	1.55	-10.70	7.62	458.52	171.77	3019.724	1030
7980	1.71	-10.55	7.65	458.36	171.86	3019.728	1030
7985	1.47	-9.86	7.74	457.84	171.43	3019.734	1030
7990	1.47	-10.35	7.67	457.79	171.04	3019.738	1030
7995	1.27	-10.13	7.70	457.94	170.06	3019.743	1030
8000	1.63	-10.23	7.69	457.89	170.63	3019.748	1030
8005	1.55	-10.14	7.64	456.63	169.64	3019.755	1030
8010	1.39	-10.13	7.63	456.58	169.87	3019.758	1030
8015	1.51	-10.03	7.62	456.40	169.70	3019.765	1030
8020	1.27	-10.58	7.59	456.48	170.11	3019.768	1030
8025	1.14	-10.26	7.60	455.52	170.02	3019.773	1030
8030	1.10	-10.03	7.61	455.13	169.72	3019.778	1030
8035	1.35	-9.94	7.55	454.59	168.09	3019.785	1030
8040	1.36	-9.89	7.62	454.28	168.64	3019.788	1030
8045	1.82	-9.57	7.61	454.17	168.63	3019.794	1030
8050	1.46	-9.52	7.61	454.24	168.41	3019.799	1030
8055	0.55	-9.42	7.76	453.14	169.10	3019.805	1030
8060	1.24	-9.49	7.64	452.85	168.45	3019.808	1030
8065	0.81	-9.50	7.61	452.72	168.98	3019.814	1030
8070	1.41	-9.59	7.58	452.04	169.23	3019.819	1030
8075	1.23	-9.68	7.58	451.87	168.43	3019.823	1030
8080	1.23	-9.32	7.59	451.58	167.59	3019.828	1030
8085	2.17	-9.55	7.49	451.33	167.42	3019.833	1030
8090	1.35	-9.60	7.51	450.91	168.00	3019.840	1030
8095	1.15	-9.55	7.49	450.68	167.47	3019.843	1030
8100	1.48	-8.77	7.57	450.87	167.31	3019.848	1030
8105	0.93	-9.04	7.55	451.01	167.25	3019.853	1030
8110	1.17	-9.05	7.54	449.55	166.67	3019.860	1030
8115	1.00	-8.92	7.55	449.32	166.21	3019.863	1030
8120	0.79	-9.18	7.50	449.30	165.62	3019.870	1030
8125	1.86	-9.10	7.52	449.49	166.50	3019.873	1030
8130	0.91	-8.74	7.51	448.29	165.02	3019.878	1030
8135	1.47	-8.98	7.46	448.18	164.58	3019.884	1030
8140	1.55	-8.86	7.41	447.50	165.03	3019.890	1030
8145	1.34	-9.19	7.39	447.33	164.81	3019.894	1030
8150	1.58	-8.79	7.38	447.13	164.15	3019.899	1030
8155	1.77	-8.86	7.37	447.24	165.26	3019.904	1030
8160	1.29	-8.91	7.39	446.22	164.87	3019.909	1030
8165	0.97	-9.07	7.36	445.71	164.98	3019.913	1030
8170	0.77	-8.66	7.42	445.58	164.12	3019.919	1030
8175	1.49	-8.84	7.38	444.85	163.10	3019.924	1030
8180	1.15	-8.44	7.41	445.01	161.90	3019.928	1030
8185	0.74	-8.49	7.36	445.07	162.95	3019.934	1030
8190	0.87	-8.23	7.39	444.70	163.38	3019.938	1030
8195	1.07	-8.13	7.34	443.54	161.09	3019.943	1030
8200	1.22	-7.89	7.41	443.54	160.65	3019.948	1030
8205	1.53	-7.82	7.35	442.76	159.63	3019.955	1030
8210	1.10	-8.24	7.28	442.93	159.80	3019.958	1030
8215	0.78	-8.62	7.31	442.77	159.95	3019.963	1030
8220	0.80	-8.21	7.34	442.77	159.74	3019.968	1030
8225	0.64	-7.86	7.28	441.34	158.36	3019.975	1030
8230	0.69	-7.91	7.22	441.46	158.26	3019.978	1030
8235	0.39	-7.37	7.37	441.31	157.98	3019.985	1030
8240	0.96	-7.62	7.34	441.33	157.94	3019.988	1030
8245	1.13	-8.02	7.17	440.30	156.81	3019.994	1030
8250	0.75	-7.84	7.21	439.86	155.93	3019.998	1030
8255	1.34	-7.41	7.18	439.41	156.14	3020.005	1030
8260	0.95	-7.33	7.29	439.33	155.56	3020.009	1030
8265	1.42	-7.96	7.18	439.04	155.22	3020.014	1030
8270	1.67	-8.16	7.13	439.17	155.34	3020.018	1030
8275	0.72	-7.32	7.19	438.17	154.48	3020.024	1030
8280	1.28	-6.91	7.18	437.84	153.74	3020.029	1030
8285	-0.66	-6.98	7.27	437.47	151.77	3020.036	1030
8290	0.84	-6.92	7.18	436.77	152.48	3020.038	1030
8295	1.50	-7.12	7.07	436.68	152.86	3020.044	1030
8300	1.14	-6.58	7.17	436.86	152.72	3020.049	1030
8305	1.47	-6.88	7.09	436.58	151.91	3020.053	1030
8310	0.68	-7.18	7.06	435.46	152.31	3020.060	1030
8315	0.75	-7.23	7.05	435.52	151.26	3020.063	1030
8320	0.51	-7.69	7.03	435.58	150.43	3020.070	1030
8325	0.67	-6.84	7.15	435.49	150.90	3020.073	1030
8330	1.25	-6.11	7.05	434.22	149.27	3020.078	1030
8335	1.34	-6.98	7.01	433.86	149.96	3020.083	1030
8340	0.83	-7.00	7.01	433.38	148.08	3020.090	1030
8345	0.75	-6.81	7.00	433.33	148.13	3020.093	1030
8350	1.20	-7.30	6.99	433.25	146.68	3020.100	1030
8355	1.45	-7.45	6.92	433.09	147.49	3020.104	1030
8360	0.95	-6.43	6.93	432.15	146.80	3020.109	1030
8365	1.03	-6.08	6.97	431.71	145.69	3020.113	1030
8370	1.37	-5.99	6.80	430.87	144.38	3020.121	1030
8375	0.99	-6.35	6.96	430.86	145.56	3020.124	1030
8380	0.10	-6.11	6.99	431.00	145.37	3020.128	1030
8385	1.20	-5.91	6.95	430.99	145.41	3020.134	1030
8390	0.95	-6.08	6.90	430.25	145.04	3020.139	1030
8395	0.54	-7.13	6.84	429.24	144.36	3020.146	1030
8400	0.53	-6.75	6.81	429.49	143.73	3020.149	1030
8405	1.13	-6.36	6.86	429.32	144.17	3020.154	1030
8410	1.49	-6.53	6.83	428.74	144.55	3020.158	1030
8415	0.93	-6.39	6.79	427.75	143.55	3020.163	1030
8420	0.63	-6.27	6.77	427.44	142.58	3020.169	1030
8425	1.36	-5.94	6.82	427.81	142.03	3020.174	1030
8430	0.96	-5.47	6.89	427.63	141.70	3020.178	1030
8435	0.59	-6.01	6.84	427.37	141.60	3020.185	1030
8440	1.49	-5.43	6.88	427.55	142.10	3020.187	1030
8445	0.54	-6.05	6.79	426.05	141.64	3020.193	1030
8450	0.76	-5.59	6.76	425.89	141.41	3020.198	1030
8455	0.79	-5.61	6.76	425.18	140.24	3020.205	1030
8460	0.92	-5.09	6.81	425.19	140.07	3020.208	1030
8465	0.77	-5.83	6.78	425.18	139.67	3020.214	1030
8470	0.85	-5.92	6.75	425.05	139.86	3020.219	1030
8475	0.71	-5.41	6.73	423.95	138.80	3020.223	1030
8480	0.45	-5.54	6.70	423.86	138.27	3020.228	1030
8485	0.68	-5.39	6.69	423.00	137.20	3020.236	1030
8490	0.57	-5.43	6.65	422.69	136.40	3020.238	1030
8495	0.63	-5.64	6.63	422.43	136.66	3020.244	1030
8500	0.71	-5.43	6.67	422.43	136.15	3020.249	1030
8505	-0.14	-5.73	6.57	421.46	134.54	3020.255	1030
8510	1.36	-5.19	6.60	421.51	134.87	3020.259	1030
8515	0.94	-4.54	6.60	421.29	135.03	3020.264	1030
8520	0.48	-4.80	6.63	421.11	134.96	3020.269	1030
8525	0.28	-4.75	6.67	420.53	135.58	3020.273	1030
8530	0.39	-4.63	6.62	420.01	134.89	3020.279	1030
8535	0.37	-4.74	6.65	419.62	134.57	3020.284	1030
8540	0.63	-5.01	6.56	419.24	133.46	3020.289	1030
8545	-0.07	-4.89	6.56	419.32	134.65	3020.294	1030
8550	0.68	-4.64	6.58	419.06	134.23	3020.299	1030
8555	1.17	-4.77	6.56	418.83	134.20	3020.303	1030
8560	0.58	-4.43	6.56	418.01	133.57	3020.308	1030
8565	0.82	-4.91	6.50	417.98	132.96	3020.313	1030
8570	0.53	-4.11	6.57	417.44	132.40	3020.320	1030
8575	0.41	-4.37	6.57	417.35	132.36	3020.323	1030
8580	0.58	-4.88	6.46	417.31	132.11	3020.328	1030
8585	0.67	-5.62	6.38	417.29	132.29	3020.333	1030
8590	0.53	-4.69	6.54	416.01	132.20	3020.340	1030
8595	0.62	-4.46	6.50	415.92	132.30	3020.343	1030
8600	0.51	-3.60	6.62	415.82	129.74	3020.350	1030
8605	0.56	-4.61	6.43	415.85	129.78	3020.353	1030
8610	0.81	-4.24	6.53	414.97	130.18	3020.359	1030
8615	0.14	-4.26	6.50	414.58	130.65	3020.363	1030
8620	0.70	-4.70	6.47	414.27	130.46	3020.369	1030
8625	0.99	-4.74	6.37	414.14	130.02	3020.374	1030
8630	1.00	-4.72	6.42	413.93	129.64	3020.378	1030
8635	0.69	-4.69	6.42	413.99	130.73	3020.384	1030
8640	0.22	-4.85	6.39	413.50	131.44	3020.388	1030
8645	0.19	-4.10	6.43	412.62	131.33	3020.393	1030
8650	0.71	-3.18	6.48	412.26	130.76	3020.399	1030
8655	1.11	-3.92	6.27	411.72	128.83	3020.404	1030
8660	0.57	-4.18	6.32	411.83	128.43	3020.408	1030
8665	0.45	-4.06	6.35	411.46	127.47	3020.413	1030
8670	0.32	-3.89	6.37	411.79	126.82	3020.418	1030
8675	0.49	-4.24	6.20	410.04	126.31	3020.425	1030
8680	1.05	-4.34	6.20	409.88	126.45	3020.428	1030
8685	0.46	-4.90	6.26	410.08	126.45	3020.435	1030
8690	-0.02	-4.01	6.34	410.02	125.76	3020.438	1030
8695	0.65	-3.83	6.25	408.85	125.08	3020.444	1030
8700	0.32	-4.57	6.21	408.70	125.56	3020.448	1030
8705	0.67	-4.36	6.13	407.78	125.31	3020.455	1030
8710	0.56	-3.96	6.13	407.96	124.31	3020.458	1030
8715	-0.06	-4.04	6.14	407.80	124.37	3020.466	1030
8720	0.44	-3.39	6.25	407.70	123.77	3020.468	1030
8725	0.62	-2.92	6.21	406.64	122.22	3020.474	1030
8730	0.48	-2.78	6.19	406.35	121.42	3020.479	1030
8735	0.55	-3.56	6.12	405.93	120.21	3020.483	1030
8740	1.13	-4.62	6.00	405.61	119.68	3020.489	1030
8745	0.78	-3.76	6.11	405.36	120.04	3020.494	1030
8750	0.64	-3.61	6.11	405.58	120.27	3020.499	1030
8755	0.67	-3.50	6.06	405.00	119.85	3020.503	1030
8760	0.41	-3.32	6.09	404.45	119.50	3020.509	1030
8765	0.61	-4.38	5.94	404.26	119.26	3020.513	1030
8770	1.10	-4.23	5.89	403.76	118.62	3020.519	1030
8775	0.25	-3.90	5.92	403.50	118.61	3020.523	1030
8780	0.63	-3.56	5.99	403.38	117.47	3020.528	1030
8785	0.36	-4.02	5.96	403.63	118.38	3020.533	1030
8790	0.28	-3.37	5.91	402.02	117.33	3020.540	1030
8795	0.24	-2.99	6.00	401.99	116.83	3020.543	1030
8800	-0.52	-3.11	6.02	402.06	115.88	3020.550	1030
8805	0.10	-3.51	5.93	401.96	115.88	3020.553	1030
8810	1.27	-2.45	5.98	400.67	115.45	3020.559	1030
8815	0.45	-3.59	5.81	400.59	114.80	3020.563	1030
8820	0.35	-2.20	5.98	399.79	114.77	3020.570	1030
8825	0.53	-3.33	5.85	399.67	114.49	3020.573	1030
8830	0.85	-3.10	5.77	400.23	114.74	3020.581	1030
8835	0.21	-3.01	5.96	399.71	114.49	3020.583	1030
8840	0.93	-3.30	5.86	398.97	114.30	3020.589	1030
8845	0.18	-3.76	5.83	398.21	113.56	3020.593	1030
8850	0.55	-3.02	5.87	397.94	113.53	3020.599	1030
8855	0.44	-3.27	5.81	397.61	113.20	3020.604	1030
8860	0.13	-3.00	5.91	397.88	112.60	3020.608	1030
8865	0.52	-2.26	5.89	397.79	113.57	3020.613	1030
8870	0.32	-2.51	5.88	397.24	114.27	3020.619	1030
8875	0.79	-3.12	5.74	396.12	113.18	3020.624	1030
8880	0.48	-3.07	5.81	396.35	112.66	3020.628	1030
8885	0.15	-3.34	5.79	396.24	112.70	3020.635	1030
8890	0.26	-3.31	5.66	396.06	112.81	3020.638	1030
8895	0.55	-2.91	5.72	395.09	110.80	3020.643	1030
8900	0.17	-3.14	5.66	394.88	110.75	3020.648	1030
8905	0.19	-2.72	5.69	393.76	110.15	3020.655	1030
8910	-0.06	-3.39	5.65	393.86	109.62	3020.658	1030
8915	0.11	-2.76	5.70	393.70	109.54	3020.663	1030
8920	0.17	-2.51	5.72	393.90	109.72	3020.668	1030
8925	0.45	-3.06	5.63	392.69	110.11	3020.675	1030
8930	0.40	-2.76	5.67	392.54	109.71	3020.678	1030
8935	0.20	-2.95	5.66	392.35	109.71	3020.685	1030
8940	0.33	-3.22	5.59	392.41	109.01	3020.688	1030
8945	0.56	-2.96	5.51	391.13	109.82	3020.694	1030
8950	0.01	-2.64	5.58	390.97	109.68	3020.698	1030
8955	0.36	-3.41	5.56	390.08	110.03	3020.705	1030
8960	0.60	-3.13	5.59	390.15	110.24	3020.709	1030
8965	0.28	-2.52	5.64	390.06	109.82	3020.716	1030
8970	0.32	-3.06	5.56	390.08	108.92	3020.718	1030
8975	0.49	-2.70	5.57	389.33	107.89	3020.724	1030
8980	-0.10	-2.36	5.59	388.64	107.41	3020.729	1030
8985	0.20	-2.13	5.57	388.58	106.90	3020.733	1030
8990	0.16	-3.03	5.39	388.03	106.48	3020.739	1030
8995	-0.08	-2.52	5.56	387.97	106.45	3020.744	1030
9000	0.70	-3.01	5.40	387.77	106.35	3020.748	1030
9005	0.10	-2.84	5.47	387.73	105.51	3020.753	1030
9010	-0.05	-2.67	5.45	386.42	104.58	3020.759	1030
9015	0.53	-3.07	5.42	386.46	104.60	3020.763	1030
9020	0.70	-3.59	5.30	385.66	103.90	3020.769	1030
9025	0.00	-2.36	5.46	385.89	103.41	3020.774	1030
9030	0.22	-2.62	5.37	385.73	103.18	3020.779	1030
9035	0.31	-2.99	5.36	385.66	102.02	3020.783	1030
9040	0.02	-1.75	5.48	384.34	100.29	3020.790	1030
9045	0.47	-2.94	5.25	384.28	100.14	3020.792	1030
9050	-0.05	-2.14	5.38	384.58	101.99	3020.800	1030
9055	-0.12	-2.71	5.35	384.51	101.87	3020.803	1030
9060	0.26	-2.81	5.28	383.18	101.23	3020.809	1030
9065	0.85	-3.35	5.23	383.09	100.60	3020.814	1030
9070	0.63	-1.57	5.41	382.07	100.90	3020.820	1030
9075	0.30	-2.08	5.39	382.30	99.32	3020.823	1030
9080	-0.31	-1.94	5.44	382.13	100.27	3020.830	1030
9085	0.73	-2.53	5.33	382.24	101.04	3020.833	1030
9090	0.39	-3.58	5.15	380.94	99.38	3020.839	1030
9095	0.19	-2.81	5.19	380.60	98.66	3020.843	1030
9100	0.15	-2.23	5.30	380.11	98.36	3020.849	1030
9105	0.60	-2.75	5.21	379.77	98.49	3020.854	1030
9110	-0.17	-2.01	5.30	379.76	98.14	3020.858	1030
9115	0.09	-2.45	5.23	379.71	98.20	3020.863	1030
9120	-0.14	-2.45	5.19	379.28	98.49	3020.869	1030
9125	0.41	-2.24	5.22	378.41	97.85	3020.875	1030
9130	0.22	-3.14	5.09	378.53	98.53	3020.878	1030
9135	0.21	-1.89	5.23	378.32	97.44	3020.885	1030
9140	0.71	-3.21	5.14	378.12	97.90	3020.888	1030
9145	0.10	-2.44	5.18	376.84	97.74	3020.893	1030
9150	0.36	-2.29	5.17	376.88	98.65	3020.898	1030
9155	0.23	-3.34	5.03	376.23	98.23	3020.905	1030
9160	0.58	-3.12	5.07	376.16	97.91	3020.908	1030
9165	1.27	-2.23	5.20	376.27	97.21	3020.915	1030
9170	0.59	-2.85	5.12	376.32	97.65	3020.918	1030
9175	0.31	-2.11	5.18	375.37	96.64	3020.924	1030
9180	0.56	-2.28	5.10	375.17	95.90	3020.928	1030
9185	0.57	-1.37	5.14	374.16	95.71	3020.935	1030
9190	0.72	-2.13	5.09	374.21	94.98	3020.938	1030
9195	-0.06	-3.67	4.99	373.75	95.54	3020.946	1030
9200	0.15	-3.22	4.99	373.93	95.31	3020.948	1030
9205	0.16	-2.54	4.95	372.82	94.35	3020.954	1030
9210	0.10	-2.96	4.88	372.46	93.86	3020.958	1030
9215	0.57	-3.11	4.90	371.96	94.17	3020.964	1030
9220	0.25	-3.03	4.94	371.76	93.80	3020.968	1030
9225	0.68	-2.79	4.94	371.42	92.82	3020.974	1030
9230	0.27	-2.42	5.00	371.37	92.64	3020.979	1030
9235	0.63	-2.93	4.91	370.42	92.26	3020.984	1030
9240	0.39	-2.22	5.03	369.81	91.79	3020.989	1030
9245	0.09	-2.06	5.01	369.86	93.32	3020.993	1030
9250	0.38	-2.58	4.94	370.01	93.42	3021.000	1030
9255	0.26	-2.94	4.84	369.69	93.63	3021.003	1030
9260	0.87	-2.69	4.86	368.63	91.60	3021.008	1030
9265	0.45	-2.74	4.79	368.31	91.51	3021.013	1030
9270	0.71	-3.59	4.65	367.83	90.71	3021.018	1030
9275	-0.06	-2.44	4.85	367.82	89.68	3021.023	1030
9280	0.59	-2.21	4.86	367.95	90.21	3021.029	1030
9285	0.05	-2.26	4.87	367.92	89.92	3021.033	1030
9290	0.45	-2.61	4.74	366.81	88.69	3021.040	1030
9295	0.18	-1.29	4.88	366.45	88.55	3021.043	1030
9300	0.58	-2.36	4.85	366.20	88.40	3021.050	1030
9305	0.28	-1.80	4.94	366.45	87.02	3021.053	1030
9310	0.11	-2.39	4.80	365.24	86.20	3021.059	1030
9315	0.48	-2.31	4.83	364.91	85.91	3021.063	1030
9320	-0.06	-2.74	4.75	364.31	84.32	3021.070	1030
9325	0.85	-3.02	4.64	364.04	84.44	3021.073	1030
9330	-0.34	-2.06	4.88	363.56	82.93	3021.081	1030
9335	0.37	-2.53	4.77	364.00	84.28	3021.083	1030
9340	0.54	-2.58	4.67	362.95	85.49	3021.089	1030
9345	0.33	-2.01	4.70	362.15	84.58	3021.093	1030
9350	0.55	-2.66	4.55	361.74	82.95	3021.101	1030
9355	0.29	-2.46	4.65	361.71	83.70	3021.103	1030
9360	0.07	-2.15	4.65	361.70	82.85	3021.108	1030
9365	-0.19	-2.07	4.73	361.59	83.04	3021.114	1030
9370	0.25	-1.52	4.63	361.16	83.50	3021.118	1030
9375	-0.16	-1.59	4.68	360.42	82.14	3021.124	1030
9380	0.58	-2.40	4.65	360.74	81.65	3021.128	1030
9385	-0.03	-0.99	4.66	359.90	80.67	3021.134	1030
9390	0.48	-1.34	4.65	359.90	80.45	3021.138	1030
9395	0.05	-2.49	4.60	359.85	80.10	3021.143	1030
9400	-0.28	-2.12	4.67	359.53	80.59	3021.148	1030
9405	0.23	-1.95	4.59	358.10	79.25	3021.155	1030
9410	0.02	-1.24	4.68	358.41	79.50	3021.158	1030
9415	-0.59	-2.50	4.52	358.22	79.56	3021.165	1030
9420	-0.02	-2.08	4.64	358.09	79.38	3021.168	1030
9425	0.27	-1.60	4.59	357.15	77.82	3021.174	1030
9430	0.19	-1.08	4.63	356.77	77.34	3021.178	1030
9435	1.20	-1.77	4.52	356.15	77.60	3021.185	1030
9440	0.62	-1.74	4.60	355.99	77.55	3021.188	1030
9445	0.14	-1.87	4.51	355.89	77.77	3021.194	1030
9450	0.21	-1.68	4.53	355.94	77.56	3021.198	1030
9455	0.26	-2.34	4.47	354.85	76.58	3021.204	1030
9460	0.32	-2.37	4.50	354.56	75.60	3021.208	1030
9465	0.67	-2.42	4.48	354.63	75.55	3021.213	1030
9470	0.77	-1.74	4.47	354.08	75.01	3021.218	1030
9475	0.31	-2.12	4.55	353.80	76.01	3021.224	1030
9480	0.47	-2.50	4.55	353.76	75.66	3021.229	1030
9485	0.27	-1.33	4.58	353.74	75.61	3021.232	1030
9490	0.40	-2.96	4.42	352.43	74.12	3021.240	1030
9495	0.66	-2.52	4.48	352.48	74.18	3021.243	1030
9500	0.17	-1.67	4.56	352.21	74.15	3021.249	1030
9505	-0.25	-2.49	4.53	352.00	73.78	3021.252	1030
9510	-0.02	-1.06	4.46	351.00	72.63	3021.259	1030
9515	0.09	-1.62	4.51	350.70	73.19	3021.263	1030
9520	-0.44	-1.55	4.57	350.38	72.48	3021.270	1030
9525	0.08	-2.54	4.49	350.18	72.19	3021.273	1030
9530	0.45	-1.97	4.59	350.27	72.32	3021.281	1030
9535	0.26	-1.31	4.54	350.10	72.03	3021.284	1030
9540	0.35	-2.19	4.54	348.65	72.00	3021.289	1030
9545	0.30	-1.54	4.56	348.60	71.31	3021.293	1030
9550	-0.10	-1.89	4.43	347.82	71.84	3021.300	1030
9555	0.11	-1.50	4.48	347.90	71.60	3021.303	1030
9560	0.24	-1.27	4.55	347.84	71.68	3021.309	1031
9565	0.69	-2.21	4.55	347.72	71.85	3021.313	1031
9570	0.43	-1.82	4.38	348.91	71.35	3021.320	1031
9575	0.41	-2.16	4.49	349.11	71.50	3021.323	1031
9580	-0.18	-1.57	4.59	349.00	70.82	3021.329	1031
9585	0.40	-2.47	4.45	349.23	71.74	3021.334	1031
9590	0.13	-1.25	4.55	349.30	71.56	3021.338	1031
9595	-0.24	-2.14	4.50	350.74	73.52	3021.343	1031
9600	0.05	-0.72	4.60	350.74	72.93	3021.348	1031
9605	0.42	-1.88	4.54	351.18	74.07	3021.354	1031
9610	0.07	-1.28	4.65	351.12	73.63	3021.358	1031
9615	0.56	-2.68	4.52	351.39	73.93	3021.365	1031
9620	0.36	-1.95	4.57	351.14	74.28	3021.367	1031
9625	0.26	-2.25	4.54	352.30	74.71	3021.374	1031
9630	-0.11	-2.07	4.55	352.61	74.62	3021.378	1031
9635	0.30	-1.81	4.48	353.33	75.56	3021.385	1031
9640	0.08	-2.04	4.63	353.25	75.15	3021.388	1031
9645	0.32	-2.37	4.64	353.25	75.78	3021.393	1031
9650	0.23	-1.63	4.59	353.04	75.84	3021.398	1031
9655	-0.58	-2.97	4.61	354.17	77.90	3021.405	1031
9660	-0.02	-2.37	4.59	354.20	77.87	3021.408	1031
9665	-0.14	-2.40	4.63	354.23	77.76	3021.414	1031
9670	0.24	-2.13	4.56	354.36	77.26	3021.418	1031
9675	0.23	-2.56	4.59	355.15	78.71	3021.424	1031
9680	0.29	-2.16	4.59	355.92	78.47	3021.428	1031
9685	0.13	-2.74	4.52	356.15	77.90	3021.434	1031
9690	0.44	-2.74	4.58	356.62	77.86	3021.439	1031
9695	0.41	-2.78	4.62	356.43	78.76	3021.443	1031
9700	0.15	-2.73	4.58	356.51	79.26	3021.448	1031
9705	0.77	-2.50	4.57	356.87	79.63	3021.453	1031
9710	0.03	-2.64	4.65	357.96	81.00	3021.458	1031
9715	0.12	-1.86	4.66	358.11	82.03	3021.463	1031
9720	0.40	-1.78	4.71	358.29	81.85	3021.470	1031
9725	-0.04	-1.81	4.69	358.64	81.87	3021.473	1031
9730	0.29	-1.81	4.66	358.80	80.30	3021.479	1031
9735	-0.37	-1.64	4.65	358.72	80.64	3021.483	1031
9740	-0.49	-2.68	4.70	360.18	82.85	3021.490	1031
9745	0.22	-1.93	4.67	360.09	83.70	3021.493	1031
9750	-0.17	-2.35	4.68	359.97	82.78	3021.500	1031
9755	-0.38	-2.94	4.66	359.91	82.00	3021.503	1031
9760	-0.14	-2.02	4.74	360.96	81.90	3021.509	1031
9765	0.07	-1.56	4.66	361.19	81.96	3021.515	1031
9770	-0.46	-1.96	4.79	361.72	82.40	3021.519	1031
9775	-0.28	-0.83	4.80	362.06	82.55	3021.523	1031
9780	0.06	-1.78	4.78	362.24	82.90	3021.529	1031
9785	0.08	-2.34	4.66	362.15	83.10	3021.534	1031
9790	0.25	-2.20	4.74	362.71	83.69	3021.539	1031
9795	0.62	-1.75	4.78	363.37	84.64	3021.543	1031
9800	-0.04	-2.65	4.71	363.50	84.38	3021.549	1031
9805	0.31	-2.05	4.81	364.13	85.48	3021.553	1031
9810	0.17	-1.80	4.85	364.58	86.59	3021.559	1031
9815	0.28	-2.13	4.82	364.35	86.06	3021.563	1031
9820	0.57	-2.71	4.67	365.01	86.37	3021.569	1031
9825	0.23	-3.16	4.66	366.07	87.66	3021.574	1031
9830	-0.51	-1.84	4.86	365.87	87.82	3021.578	1031
9835	0.36	-1.72	4.85	365.83	86.97	3021.584	1031
9840	0.50	-2.88	4.73	365.98	86.29	3021.588	1031
9845	0.49	-2.47	4.79	367.20	86.50	3021.593	1031
9850	0.03	-2.10	4.86	367.09	86.71	3021.598	1031
9855	-0.10	-1.78	4.95	367.76	87.62	3021.604	1031
9860	0.30	-2.60	4.80	368.09	87.77	3021.608	1031
9865	0.13	-2.70	4.79	367.96	87.59	3021.615	1031
9870	0.52	-2.96	4.68	368.16	88.61	3021.618	1031
9875	0.24	-2.20	4.92	369.25	89.39	3021.624	1031
9880	0.56	-1.35	4.98	369.46	89.56	3021.627	1031
9885	0.36	-2.33	4.96	370.10	88.86	3021.635	1031
9890	0.22	-2.65	4.91	369.99	91.15	3021.638	1031
9895	0.43	-3.76	4.68	369.68	90.36	3021.645	1031
9900	-0.13	-1.70	5.05	370.20	91.09	3021.648	1031
9905	-0.57	-1.58	5.01	371.22	91.95	3021.654	1031
9910	0.05	-1.50	5.06	371.76	91.82	3021.658	1031
9915	-0.08	-1.26	5.10	372.33	92.87	3021.665	1031
9920	0.10	-2.89	4.92	372.52	91.74	3021.668	1031
9925	0.39	-1.87	4.95	372.25	91.92	3021.674	1031
9930	0.48	-2.85	4.89	372.67	92.12	3021.678	1031
9935	0.00	-2.05	5.06	374.03	94.05	3021.686	1031
9940	0.40	-2.26	5.03	374.18	93.95	3021.688	1031
9945	0.03	-2.00	5.08	374.27	93.65	3021.694	1031
9950	0.76	-2.62	4.95	374.32	92.89	3021.698	1031
9955	0.08	-2.01	5.06	374.52	92.78	3021.703	1031
9960	0.31	-2.45	5.08	375.67	93.74	3021.708	1031
9965	0.44	-2.82	5.05	375.73	93.99	3021.713	1031
9970	0.21	-3.10	5.00	376.22	94.96	3021.718	1031
9975	0.79	-2.33	5.04	376.36	95.01	3021.724	1031
9980	0.14	-2.58	5.05	376.41	95.09	3021.729	1031
9985	0.10	-2.75	5.07	376.28	94.68	3021.732	1031
9990	0.72	-2.87	5.07	377.74	96.58	3021.740	1031
9995	0.38	-3.48	5.03	377.67	96.07	3021.742	1031
10000	0.23	-2.86	5.19	377.62	96.18	3021.750	1031
10005	0.49	-2.28	5.15	377.98	96.89	3021.753	1031
10010	-0.03	-3.71	5.07	378.90	97.25	3021.758	1031
10015	-0.27	-2.65	5.18	379.19	97.46	3021.763	1031
10020	0.07	-2.21	5.18	379.58	96.37	3021.770	1031
10025	-0.19	-2.25	5.27	379.81	96.31	3021.773	1031
10030	-0.04	-2.24	5.24	380.10	95.69	3021.780	1031
10035	0.45	-2.06	5.32	379.80	96.09	3021.783	1031
10040	0.17	-0.51	5.49	380.81	97.06	3021.789	1031
10045	0.36	-1.31	5.42	381.26	97.96	3021.793	1031
10050	-0.24	-2.67	5.35	381.93	98.46	3021.801	1031
10055	0.36	-3.54	5.19	381.75	98.64	3021.803	1031
10060	-0.30	-3.37	5.29	382.00	99.41	3021.809	1031
10065	0.27	-2.76	5.34	381.99	99.10	3021.813	1031
10070	-0.43	-2.43	5.45	383.45	101.43	3021.821	1031
10075	0.47	-2.48	5.41	383.42	100.94	3021.823	1031
10080	0.24	-2.59	5.37	383.28	100.51	3021.829	1031
10085	0.22	-2.50	5.36	383.25	101.17	3021.834	1031
10090	0.61	-2.91	5.29	383.57	101.44	3021.838	1031
10095	0.52	-3.30	5.32	384.48	102.37	3021.843	1031
10100	0.69	-3.43	5.35	384.69	103.05	3021.849	1031
10105	0.74	-2.38	5.43	385.41	103.23	3021.854	1031
10110	0.53	-1.91	5.51	385.40	103.18	3021.858	1031
10115	0.79	-3.37	5.33	385.31	104.54	3021.865	1031
10120	0.22	-3.33	5.36	385.41	104.78	3021.868	1031
10125	0.04	-2.82	5.55	386.75	105.69	3021.874	1031
10130	0.56	-2.35	5.55	386.78	104.85	3021.877	1031
10135	0.48	-3.40	5.55	387.47	105.72	3021.884	1031
10140	0.22	-2.61	5.54	387.59	105.72	3021.888	1031
10145	0.30	-2.80	5.55	387.46	105.87	3021.894	1031
10150	0.42	-2.70	5.57	387.45	105.65	3021.898	1031
10155	0.63	-3.32	5.46	388.71	107.37	3021.905	1031
10160	0.64	-2.95	5.52	388.95	107.05	3021.908	1031
10165	0.20	-2.34	5.64	388.73	106.93	3021.914	1031
10170	0.58	-2.73	5.61	388.77	106.86	3021.918	1031
10175	0.30	-3.63	5.47	389.85	105.88	3021.924	1031
10180	0.45	-3.04	5.61	390.39	106.84	3021.928	1031
10185	0.16	-2.90	5.58	390.79	107.72	3021.934	1031
10190	0.07	-2.70	5.64	391.31	108.22	3021.938	1031
10195	0.28	-3.10	5.59	391.05	108.15	3021.944	1031
10200	0.45	-3.03	5.60	391.13	107.89	3021.949	1031
10205	0.23	-3.70	5.56	391.58	108.56	3021.953	1031
10210	0.53	-4.05	5.59	392.79	109.31	3021.958	1031
10215	0.82	-2.98	5.63	392.78	109.44	3021.963	1031
10220	0.24	-4.34	5.55	393.39	110.01	3021.969	1031
10225	0.05	-3.18	5.69	393.60	109.70	3021.973	1031
10230	0.58	-3.90	5.60	393.59	109.64	3021.980	1031
10235	0.05	-2.78	5.75	393.38	110.40	3021.983	1031
10240	-0.10	-2.32	5.82	394.72	111.72	3021.988	1031
10245	0.23	-2.10	5.83	394.99	111.52	3021.993	1031
10250	0.44	-3.24	5.67	396.19	112.33	3022.000	1031
10255	0.03	-2.93	5.77	395.70	111.79	3022.003	1031
10260	0.12	-3.16	5.77	395.89	111.75	3022.009	1031
10265	0.60	-3.30	5.75	396.09	111.64	3022.014	1031
10270	0.25	-3.15	5.80	397.40	112.97	3022.020	1031
10275	0.43	-3.82	5.73	397.21	113.18	3022.023	1031
10280	0.65	-3.72	5.84	396.96	113.65	3022.031	1031
10285	0.34	-2.95	5.88	397.31	113.23	3022.033	1031
10290	0.23	-3.76	5.78	398.22	114.27	3022.039	1031
10295	-0.23	-3.21	5.96	398.69	114.47	3022.043	1031
10300	-0.19	-4.21	5.83	399.24	115.60	3022.049	1031
10305	0.40	-3.97	5.87	399.79	115.44	3022.054	1031
10310	0.48	-3.71	5.82	399.58	115.83	3022.058	1031
10315	0.06	-3.33	5.88	399.45	115.99	3022.064	1031
10320	-0.16	-3.12	5.93	400.06	116.92	3022.068	1031
10325	0.01	-3.44	5.98	400.85	116.93	3022.073	1031
10330	0.96	-3.62	5.94	401.02	117.16	3022.078	1031
10335	0.38	-3.23	5.95	401.54	117.94	3022.084	1031
10340	0.43	-3.58	5.92	401.52	118.19	3022.088	1031
10345	0.10	-3.56	5.95	401.60	118.19	3022.093	1031
10350	0.45	-3.46	5.95	401.48	117.96	3022.098	1031
10355	0.57	-4.34	5.96	402.74	119.72	3022.105	1031
10360	0.30	-4.22	6.02	403.09	120.06	3022.108	1031
10365	0.28	-3.81	6.04	403.41	119.18	3022.115	1031
10370	0.24	-3.73	6.05	403.41	119.30	3022.118	1031
10375	0.35	-3.50	6.13	404.36	120.68	3022.124	1031
10380	0.74	-4.03	6.13	404.64	121.57	3022.128	1031
10385	0.74	-4.52	6.02	405.42	121.02	3022.135	1031
10390	0.25	-4.51	6.03	404.94	121.66	3022.138	1031
10395	0.93	-4.30	6.06	404.82	121.41	3022.146	1031
10400	0.23	-4.24	6.12	405.28	121.63	3022.148	1031
10405	-0.04	-3.84	6.20	406.07	121.98	3022.154	1031
10410	0.67	-3.78	6.17	406.65	121.03	3022.158	1031
10415	-1.13	-3.34	6.26	407.33	120.69	3022.166	1031
10420	0.53	-4.55	6.06	407.59	120.86	3022.168	1031
10425	0.63	-4.81	6.08	407.64	120.62	3022.174	1031
10430	0.39	-4.75	6.06	407.67	120.92	3022.178	1031
10435	0.53	-3.88	6.15	408.25	121.60	3022.183	1031
10440	0.41	-4.42	6.19	409.28	122.90	3022.188	1031
10445	1.02	-4.11	6.14	409.33	122.91	3022.192	1031
10450	0.05	-4.08	6.23	409.76	122.03	3022.200	1031
10455	0.45	-4.08	6.23	409.89	122.28	3022.203	1031
10460	0.53	-4.07	6.24	410.10	122.67	3022.209	1031
10465	0.65	-4.18	6.21	410.00	122.10	3022.213	1031
10470	0.65	-4.44	6.26	411.33	124.91	3022.220	1031
10475	0.92	-5.37	6.17	411.52	125.14	3022.223	1031
10480	0.24	-4.52	6.31	411.66	124.53	3022.230	1031
10485	0.12	-4.50	6.32	411.73	124.17	3022.233	1031
10490	0.60	-5.22	6.25	412.64	125.23	3022.239	1031
10495	0.91	-4.58	6.36	412.83	124.88	3022.243	1031
10500	0.40	-4.30	6.40	413.04	125.13	3022.250	1031
10505	0.69	-3.81	6.43	413.42	125.52	3022.253	1031
10510	0.88	-4.80	6.37	413.51	126.09	3022.259	1031
10515	0.78	-4.85	6.37	413.38	127.09	3022.263	1031
10520	0.83	-4.79	6.40	414.36	128.48	3022.269	1031
10525	0.34	-5.02	6.47	415.19	128.67	3022.274	1031
10530	0.56	-4.85	6.50	415.44	128.37	3022.279	1031
10535	0.74	-4.12	6.44	415.24	128.46	3022.284	1031
10540	1.08	-4.87	6.46	415.68	129.25	3022.288	1031
10545	1.39	-5.53	6.38	416.61	130.25	3022.293	1031
10550	0.69	-4.37	6.53	416.94	131.09	3022.298	1031
10555	0.84	-4.88	6.48	417.34	132.13	3022.304	1031
10560	0.56	-5.56	6.47	417.45	130.98	3022.309	1031
10565	0.21	-5.35	6.54	417.50	130.11	3022.315	1031
10570	0.15	-5.52	6.49	417.71	130.87	3022.318	1031
10575	0.96	-5.52	6.45	418.56	129.79	3022.323	1031
10580	0.44	-4.87	6.53	418.79	130.17	3022.328	1031
10585	0.90	-4.75	6.56	419.00	129.30	3022.335	1031
10590	1.32	-4.91	6.49	419.51	129.72	3022.338	1031
10595	0.27	-4.27	6.59	419.23	129.76	3022.345	1031
10600	0.81	-4.97	6.53	419.47	129.97	3022.348	1031
10605	0.49	-4.44	6.59	420.69	129.87	3022.354	1031
10610	1.24	-5.00	6.55	420.84	129.76	3022.358	1031
10615	0.83	-4.94	6.60	421.43	130.31	3022.365	1031
10620	1.48	-5.25	6.53	421.35	130.94	3022.369	1031
10625	0.62	-5.03	6.58	421.52	132.72	3022.374	1031
10630	0.55	-6.03	6.52	421.38	132.98	3022.378	1031
10635	1.40	-5.36	6.61	422.58	134.69	3022.384	1031
10640	0.83	-4.58	6.71	422.92	134.61	3022.389	1031
10645	-0.38	-4.54	6.84	423.13	134.73	3022.396	1031
10650	0.65	-5.31	6.65	422.95	134.95	3022.398	1031
10655	0.50	-5.33	6.70	423.65	134.54	3022.404	1031
10660	1.10	-5.59	6.65	424.54	136.08	3022.408	1031
10665	0.81	-5.41	6.69	424.72	136.47	3022.414	1031
10670	1.11	-5.69	6.69	425.17	136.91	3022.418	1031
10675	0.82	-5.93	6.69	425.19	136.49	3022.424	1031
10680	1.23	-5.18	6.80	425.17	137.10	3022.429	1031
10685	0.62	-5.94	6.72	425.47	136.31	3022.433	1031
10690	0.98	-5.86	6.78	426.51	137.37	3022.438	1031
10695	0.87	-5.59	6.76	426.89	137.84	3022.443	1031
10700	0.85	-5.56	6.85	427.55	137.42	3022.450	1031
10705	0.87	-6.06	6.79	427.45	138.07	3022.453	1031
10710	0.89	-5.73	6.76	427.24	139.03	3022.458	1031
10715	1.39	-5.28	6.80	427.43	139.47	3022.463	1031
10720	0.63	-6.83	6.83	428.71	140.83	3022.469	1031
10725	1.22	-6.15	6.84	428.71	140.67	3022.473	1031
10730	0.46	-6.43	6.82	428.63	140.44	3022.480	1031
10735	0.81	-5.97	6.85	428.71	140.45	3022.483	1031
10740	0.40	-6.30	6.84	429.90	140.89	3022.489	1031
10745	1.23	-6.42	6.84	430.33	141.50	3022.494	1031
10750	1.06	-6.45	6.93	431.35	143.24	3022.500	1031
10755	0.78	-6.39	6.95	431.11	142.69	3022.503	1031
10760	0.67	-6.14	6.94	430.97	142.27	3022.509	1031
10765	0.92	-5.55	6.98	430.95	142.83	3022.514	1031
10770	0.97	-6.12	6.97	431.58	143.58	3022.518	1031
10775	0.93	-6.92	6.93	432.75	143.56	3022.523	1031
10780	1.15	-6.93	6.91	432.96	144.49	3022.529	1031
10785	1.16	-6.57	7.02	433.53	144.75	3022.534	1031
10790	0.97	-6.99	6.95	433.57	145.08	3022.538	1031
10795	1.11	-6.13	7.00	433.54	144.78	3022.543	1031
10800	0.99	-6.57	6.95	433.72	144.44	3022.547	1031
10805	1.03	-5.90	7.09	435.12	146.20	3022.554	1031
10810	1.01	-6.95	6.99	434.79	145.76	3022.558	1031
10815	0.61	-7.26	6.99	434.76	146.95	3022.565	1031
10820	1.04	-7.45	7.03	434.87	146.86	3022.568	1031
10825	0.66	-6.60	7.12	436.29	147.58	3022.573	1031
10830	0.76	-6.97	7.05	436.54	147.72	3022.578	1031
10835	0.75	-6.74	7.17	437.47	149.33	3022.585	1031
10840	0.97	-6.93	7.18	437.47	150.15	3022.588	1031
10845	0.95	-6.90	7.17	437.36	149.72	3022.595	1031
10850	0.94	-6.70	7.21	437.43	148.82	3022.599	1031
10855	1.43	-7.33	7.11	438.74	149.94	3022.604	1031
10860	0.78	-7.42	7.14	438.92	150.00	3022.608	1031
10865	-0.05	-8.07	7.16	439.62	150.61	3022.615	1031
10870	1.03	-7.85	7.17	439.83	150.96	3022.619	1031
10875	1.46	-6.86	7.26	439.95	152.31	3022.624	1031
10880	1.07	-7.41	7.18	439.76	153.11	3022.628	1031
10885	1.36	-7.30	7.24	440.51	152.42	3022.634	1031
10890	0.86	-7.75	7.24	441.36	152.83	3022.639	1031
10895	1.63	-7.95	7.21	441.21	153.31	3022.644	1031
10900	0.75	-8.18	7.19	441.24	152.55	3022.649	1031
10905	0.67	-8.29	7.30	441.71	152.69	3022.653	1031
10910	1.54	-8.26	7.32	442.51	153.95	3022.659	1031
10915	1.70	-7.86	7.28	443.01	153.61	3022.663	1031
10920	1.07	-7.99	7.37	443.27	154.55	3022.669	1031
10925	1.62	-7.84	7.34	443.64	154.96	3022.673	1031
10930	1.47	-7.82	7.27	443.39	154.58	3022.680	1031
10935	1.02	-7.74	7.34	443.18	156.02	3022.683	1031
10940	1.66	-8.30	7.29	444.71	157.67	3022.688	1031
10945	1.10	-8.34	7.32	444.90	157.81	3022.693	1031
10950	0.90	-8.48	7.33	445.57	158.42	3022.699	1031
10955	0.97	-8.54	7.36	445.58	157.79	3022.703	1031
10960	1.07	-8.41	7.35	445.74	157.96	3022.709	1031
10965	1.12	-8.74	7.33	445.55	157.46	3022.713	1031
10970	1.52	-8.54	7.54	447.17	158.78	3022.721	1031
10975	1.33	-8.23	7.44	447.02	158.23	3022.723	1031
10980	1.31	-8.41	7.41	446.82	159.24	3022.729	1031
10985	1.18	-8.51	7.43	447.07	159.34	3022.733	1031
10990	0.33	-8.64	7.42	448.15	159.55	3022.739	1031
10995	1.31	-8.88	7.43	448.29	159.48	3022.743	1031
11000	1.92	-8.70	7.44	449.72	160.32	3022.750	1031
11005	1.28	-8.63	7.49	449.39	160.53	3022.753	1031
11010	1.75	-9.23	7.41	449.45	160.71	3022.759	1031
11015	1.35	-9.56	7.38	449.41	160.85	3022.764	1031
11020	1.31	-9.12	7.53	449.87	161.36	3022.768	1031
11025	1.68	-8.95	7.52	450.84	162.42	3022.773	1031
11030	1.45	-8.85	7.55	450.74	162.15	3022.777	1031
11035	0.67	-9.02	7.64	451.56	163.20	3022.784	1031
11040	1.18	-9.19	7.55	451.60	163.13	3022.788	1031
11045	1.70	-8.92	7.56	451.72	162.90	3022.796	1031
11050	1.38	-8.97	7.50	451.55	163.43	3022.798	1031
11055	1.52	-9.34	7.57	452.64	164.96	3022.803	1031
11060	1.51	-9.35	7.55	452.96	165.12	3022.808	1031
11065	0.60	-9.38	7.66	452.98	165.10	3022.815	1031
11070	1.56	-9.34	7.55	453.15	165.29	3022.818	1031
11075	1.69	-9.45	7.62	453.64	166.23	3022.824	1031
11080	1.52	-9.54	7.57	453.86	165.95	3022.828	1031
11085	0.23	-10.20	7.68	455.31	167.58	3022.835	1031
11090	1.16	-10.00	7.64	455.47	167.66	3022.838	1031
11095	1.45	-10.20	7.63	455.38	167.38	3022.843	1031
11100	0.77	-9.70	7.67	455.54	167.84	3022.849	1031
11105	1.11	-9.67	7.75	456.21	168.48	3022.854	1031
11110	1.13	-10.04	7.72	457.03	168.88	3022.858	1031
11115	1.09	-10.51	7.73	457.25	170.08	3022.864	1031
11120	1.82	-10.49	7.70	457.63	170.45	3022.869	1031
11125	1.19	-10.50	7.66	457.64	170.38	3022.874	1031
11130	1.38	-10.45	7.73	457.86	170.45	3022.879	1031
11135	1.60	-10.59	7.69	457.94	171.45	3022.883	1031
11140	1.72	-10.75	7.74	458.87	172.00	3022.888	1031
11145	1.54	-10.36	7.79	459.11	172.59	3022.893	1031
11150	1.57	-10.68	7.72	459.64	173.24	3022.898	1031
11155	1.11	-11.20	7.76	459.74	173.40	3022.903	1031
11160	1.28	-10.44	7.81	459.76	173.11	3022.910	1031
11165	1.77	-10.65	7.87	459.82	173.62	3022.913	1031
11170	1.70	-10.99	7.77	460.12	174.45	3022.918	1030
11175	1.56	-10.67	7.80	460.40	173.91	3022.924	1030
11180	2.14	-10.27	7.79	458.92	173.56	3022.930	1030
11185	1.72	-10.34	7.84	458.80	174.21	3022.933	1030
11190	2.00	-10.74	7.74	458.66	174.53	3022.939	1030
11195	1.58	-10.76	7.75	458.46	173.91	3022.943	1030
11200	1.30	-10.82	7.78	457.16	174.49	3022.950	1030
11205	1.87	-10.58	7.76	457.48	173.87	3022.953	1030
11210	1.97	-10.30	7.71	457.34	173.96	3022.959	1030
11215	1.71	-10.72	7.74	457.46	173.16	3022.964	1030
11220	1.79	-10.53	7.78	457.20	172.11	3022.968	1030
11225	1.47	-10.20	7.74	456.25	171.59	3022.974	1030
11230	1.94	-10.18	7.75	455.98	171.03	3022.979	1030
11235	0.96	-10.13	7.73	455.27	170.25	3022.983	1030
11240	1.24	-10.04	7.69	455.37	171.74	3022.989	1030
11245	1.40	-10.30	7.70	455.19	171.19	3022.993	1030
11250	1.70	-10.70	7.65	455.30	170.99	3022.998	1030
11255	1.51	-9.92	7.65	454.08	168.60	3023.004	1030
11260	1.60	-10.06	7.66	453.74	168.72	3023.009	1030
11265	1.93	-9.72	7.72	453.77	170.52	3023.015	1030
11270	1.65	-9.82	7.67	453.67	170.14	3023.018	1030
11275	2.03	-9.77	7.58	452.90	168.27	3023.023	1030
11280	1.88	-9.88	7.57	452.43	168.00	3023.028	1030
11285	1.70	-9.42	7.66	451.92	167.70	3023.035	1030
11290	1.86	-9.58	7.62	451.91	166.88	3023.038	1030
11295	0.99	-9.82	7.62	451.76	166.35	3023.046	1030
11300	1.02	-9.61	7.57	451.44	167.76	3023.049	1030
11305	1.63	-8.85	7.61	450.78	165.83	3023.054	1030
11310	1.73	-9.45	7.54	450.46	165.88	3023.058	1030
11315	1.47	-9.40	7.48	449.83	165.30	3023.065	1030
11320	1.44	-9.12	7.61	449.83	165.23	3023.068	1030
11325	1.89	-8.71	7.56	449.63	165.29	3023.073	1030
11330	1.12	-9.41	7.55	449.58	165.75	3023.079	1030
11335	1.39	-9.10	7.52	449.21	165.21	3023.083	1030
11340	1.66	-8.57	7.55	448.05	164.45	3023.088	1030
11345	1.60	-8.65	7.54	447.56	163.87	3023.094	1030
11350	1.68	-8.66	7.46	447.34	163.32	3023.099	1030
11355	1.54	-9.15	7.43	447.40	163.72	3023.103	1030
11360	1.79	-8.68	7.49	447.22	162.91	3023.108	1030
11365	1.56	-9.28	7.43	447.03	163.30	3023.113	1030
11370	1.51	-8.60	7.46	445.64	161.86	3023.119	1030
11375	1.39	-8.39	7.46	445.82	162.77	3023.123	1030
11380	1.13	-9.23	7.36	445.56	161.12	3023.129	1030
11385	0.97	-9.25	7.40	445.69	162.37	3023.133	1030
11390	1.62	-8.72	7.34	444.64	162.20	3023.139	1030
11395	1.12	-8.50	7.41	444.48	161.18	3023.143	1030
11400	0.79	-8.46	7.36	443.63	161.06	3023.149	1030
11405	0.83	-8.27	7.42	443.77	161.18	3023.154	1030
11410	1.03	-8.11	7.50	443.78	160.17	3023.160	1030
11415	1.22	-8.54	7.40	443.60	159.62	3023.163	1030
11420	0.69	-8.15	7.36	442.79	158.28	3023.169	1030
11425	1.14	-8.24	7.37	442.26	158.11	3023.174	1030
11430	1.10	-7.53	7.41	441.68	157.52	3023.180	1030
11435	1.35	-7.38	7.38	441.85	157.48	3023.183	1030
11440	0.92	-8.11	7.30	441.67	158.02	3023.189	1030
11445	0.91	-8.56	7.28	441.77	157.23	3023.194	1030
11450	1.41	-7.88	7.25	441.24	156.84	3023.198	1030
11455	1.58	-7.75	7.22	440.22	156.78	3023.203	1030
11460	1.56	-7.57	7.25	440.18	156.67	3023.209	1030
11465	1.29	-8.05	7.22	440.23	156.95	3023.214	1030
11470	1.29	-7.51	7.23	440.08	156.43	3023.218	1030
11470	1.17	-7.67	7.19	438.73	153.63	3023.180	1030
11475	0.77	-7.27	7.21	438.35	153.90	3023.184	1030
11480	1.25	-7.02	7.19	437.78	154.43	3023.191	1030
11485	1.14	-7.22	7.23	437.75	154.13	3023.194	1030
11490	0.59	-6.65	7.31	437.65	154.21	3023.202	1030
11495	0.90	-6.87	7.25	438.09	153.40	3023.205	1030
11500	1.33	-7.48	7.20	439.31	155.75	3023.210	1030
11505	1.24	-7.48	7.22	439.54	154.76	3023.215	1030
11510	1.54	-7.49	7.18	438.81	154.39	3023.220	1030
11515	1.09	-7.60	7.18	438.70	153.59	3023.225	1030
11520	1.24	-7.96	7.16	438.59	154.18	3023.230	1030
11525	1.33	-7.66	7.19	438.50	154.54	3023.235	1030
11530	0.95	-7.39	7.21	437.72	153.43	3023.240	1030
11535	1.58	-6.96	7.14	437.04	152.49	3023.245	1030
11540	1.32	-7.86	7.17	437.14	152.85	3023.250	1030
11545	1.54	-7.85	7.10	437.12	152.99	3023.256	1030
11550	1.16	-7.37	7.10	436.67	152.33	3023.260	1030
11555	1.31	-7.62	7.12	435.85	150.30	3023.264	1030
11560	1.72	-7.28	7.11	435.70	150.36	3023.270	1030
11565	1.52	-7.13	7.06	434.88	150.68	3023.276	1030
11570	1.58	-7.18	7.04	434.80	150.17	3023.279	1030
11575	1.46	-6.90	7.13	434.88	149.39	3023.286	1030
11580	1.66	-7.29	7.09	434.62	148.56	3023.289	1030
11585	1.61	-6.30	7.13	433.81	148.28	3023.295	1030
11590	1.36	-6.56	7.04	433.58	147.53	3023.299	1030
11595	1.40	-7.02	7.06	432.45	147.18	3023.307	1030
11600	1.74	-7.67	6.91	432.58	147.48	3023.310	1030
11605	1.65	-7.10	6.99	432.75	147.69	3023.315	1030
11610	1.07	-7.50	7.03	432.62	147.30	3023.320	1030
11615	0.99	-6.60	7.00	430.71	144.81	3023.326	1030
11620	1.17	-6.73	6.96	431.19	145.61	3023.330	1030
11625	0.59	-7.07	6.90	430.98	144.54	3023.335	1030
11630	0.86	-6.50	7.00	430.87	145.55	3023.340	1030
11635	0.87	-6.98	6.90	429.95	144.30	3023.345	1030
11640	1.32	-6.91	6.88	429.48	143.33	3023.350	1030
11645	1.33	-6.53	6.87	429.03	143.02	3023.355	1030
11650	1.60	-6.16	6.88	428.79	142.66	3023.361	1030
11655	1.32	-5.82	6.87	428.76	142.17	3023.365	1030
11660	0.84	-6.23	6.87	428.45	143.38	3023.370	1030
11665	1.70	-5.87	6.86	428.20	142.04	3023.375	1030
11670	0.91	-5.89	6.88	427.27	142.59	3023.380	1030
11675	0.93	-5.72	6.92	427.37	143.29	3023.385	1030
11680	1.26	-6.28	6.81	426.82	143.56	3023.391	1030
11685	1.14	-6.04	6.82	426.75	142.99	3023.395	1030
11690	0.37	-6.04	6.87	426.80	142.48	3023.401	1030
11695	0.60	-6.73	6.76	426.49	143.02	3023.405	1030
11700	0.61	-6.12	6.79	425.30	141.26	3023.410	1030
11705	0.80	-6.34	6.77	425.28	140.70	3023.414	1030
11710	0.43	-5.80	6.74	424.69	140.42	3023.422	1030
11715	1.33	-5.96	6.78	424.72	140.57	3023.424	1030
11720	0.81	-6.01	6.77	424.72	140.14	3023.430	1030
11725	0.89	-5.80	6.81	424.91	140.03	3023.435	1030
11730	0.54	-6.22	6.69	423.34	137.31	3023.441	1030
11735	0.71	-5.48	6.70	423.07	137.86	3023.445	1030
11740	1.08	-4.51	6.68	423.44	137.18	3023.452	1030
11745	1.29	-4.85	6.75	422.91	137.43	3023.455	1030
11750	1.19	-5.52	6.67	422.27	136.27	3023.460	1030
11755	0.83	-5.19	6.67	421.79	135.11	3023.465	1030
11760	0.26	-4.40	6.77	421.18	134.82	3023.470	1030
11765	1.14	-4.48	6.66	421.09	134.72	3023.475	1030
11770	1.01	-5.32	6.60	420.99	133.88	3023.480	1030
11775	1.01	-4.91	6.66	420.93	134.16	3023.485	1030
11780	0.93	-4.46	6.74	420.47	134.40	3023.490	1030
11785	0.71	-4.93	6.66	419.49	133.78	3023.495	1030
11790	0.75	-5.10	6.63	419.61	133.55	3023.499	1030
11795	0.40	-4.79	6.65	419.01	132.93	3023.506	1030
11800	1.04	-5.92	6.51	419.01	133.37	3023.510	1030
11805	0.86	-5.00	6.58	419.07	133.40	3023.514	1030
11810	1.05	-5.53	6.54	418.70	132.39	3023.520	1030
11815	1.37	-5.71	6.52	417.23	131.67	3023.526	1030
11820	0.93	-5.01	6.55	417.36	131.68	3023.529	1030
11825	1.54	-4.89	6.53	417.31	131.22	3023.536	1030
11830	1.24	-5.01	6.56	417.39	131.23	3023.540	1030
11835	0.61	-4.60	6.53	416.49	129.98	3023.545	1030
11840	0.87	-5.23	6.44	415.95	129.00	3023.550	1030
11845	1.14	-5.77	6.16	414.99	128.08	3023.557	1030
11850	0.77	-5.20	6.42	415.21	127.54	3023.560	1030
11855	0.36	-4.35	6.52	415.21	128.60	3023.565	1030
11860	0.74	-4.16	6.50	415.06	128.46	3023.570	1030
11865	0.81	-4.42	6.45	414.21	127.95	3023.575	1030
11870	-0.00	-4.11	6.48	413.73	127.23	3023.580	1030
11875	1.20	-4.26	6.42	412.69	127.70	3023.587	1030
11880	0.84	-3.98	6.43	413.00	125.91	3023.590	1030
11885	0.66	-4.60	6.41	413.24	126.99	3023.595	1030
11890	0.27	-4.60	6.37	413.03	125.80	3023.600	1030
11895	0.32	-4.13	6.42	413.06	126.03	3023.604	1030
11900	0.68	-3.50	6.35	411.98	124.79	3023.611	1030
11905	0.17	-3.55	6.39	411.92	124.48	3023.615	1030
11910	0.98	-4.24	6.32	411.75	124.92	3023.620	1030
11915	0.16	-4.28	6.35	411.69	123.70	3023.625	1030
11920	0.62	-3.30	6.35	410.20	123.31	3023.630	1030
11925	0.60	-3.29	6.36	410.44	124.15	3023.634	1030
11930	0.89	-4.72	6.22	409.81	122.80	3023.642	1030
11935	0.47	-4.65	6.25	409.65	123.94	3023.644	1030
11940	0.93	-4.03	6.21	409.40	121.85	3023.652	1030
11945	-0.08	-4.19	6.26	409.27	122.64	3023.655	1030
11950	1.10	-3.52	6.23	408.28	121.23	3023.660	1030
11955	0.46	-3.33	6.21	407.67	122.41	3023.665	1030
11960	0.43	-3.65	6.12	407.23	121.65	3023.672	1030
11965	0.74	-3.89	6.14	407.03	121.56	3023.675	1030
11970	0.09	-3.80	6.15	407.13	121.51	3023.680	1030
11975	0.49	-2.61	6.24	407.45	121.84	3023.685	1030
11980	0.18	-2.45	6.28	406.56	120.55	3023.690	1030
11985	0.78	-3.27	6.15	405.72	121.78	3023.695	1030
11990	0.33	-3.98	6.14	405.70	120.66	3023.700	1030
11995	0.31	-3.46	6.16	405.94	119.99	3023.706	1030
12000	0.46	-3.27	6.15	405.50	119.74	3023.710	1030
12005	0.59	-3.86	6.06	404.65	118.92	3023.715	1030
12010	0.72	-2.61	6.12	404.60	117.89	3023.719	1030
12015	0.35	-3.96	6.09	403.83	117.44	3023.726	1030
12020	0.92	-3.88	6.06	403.89	117.03	3023.729	1030
12025	0.32	-3.52	6.09	403.59	116.82	3023.736	1030
12030	0.57	-3.90	6.04	403.62	116.59	3023.740	1030
12035	0.34	-3.49	6.05	402.33	115.84	3023.745	1030
12040	0.46	-3.80	6.03	402.44	116.92	3023.749	1030
12045	0.17	-3.13	6.05	401.67	115.27	3023.757	1030
12050	0.67	-2.86	6.06	401.86	116.22	3023.760	1030
12055	0.65	-3.37	6.16	401.84	116.12	3023.767	1030
12060	0.76	-2.97	6.04	401.47	116.25	3023.769	1030
12065	0.35	-4.54	5.89	400.66	116.73	3023.776	1030
12070	0.53	-4.28	5.90	400.29	116.45	3023.780	1030
12075	-0.14	-3.36	6.08	399.61	114.93	3023.787	1030
12080	0.12	-2.80	6.04	399.38	116.01	3023.790	1030
12085	0.53	-2.57	6.01	399.72	116.93	3023.795	1030
12090	0.83	-3.13	5.94	399.42	117.33	3023.800	1030
12095	1.08	-3.19	5.90	397.69	115.25	3023.807	1030
12100	0.19	-3.21	5.91	397.80	114.80	3023.810	1030
12105	0.09	-3.53	5.88	397.71	114.05	3023.815	1030
12110	0.33	-2.17	6.00	397.89	113.85	3023.820	1030
12115	0.66	-4.08	5.78	397.38	114.45	3023.825	1030
12120	0.37	-3.67	5.83	396.38	113.98	3023.830	1030
12125	0.99	-3.40	5.83	396.32	113.47	3023.835	1030
12130	0.57	-2.81	5.89	395.58	112.67	3023.840	1030
12135	0.53	-2.41	5.92	395.46	113.68	3023.845	1030
12140	0.11	-3.06	5.88	395.67	113.47	3023.851	1030
12145	0.22	-3.67	5.78	395.38	113.00	3023.854	1030
12150	0.49	-3.08	5.75	394.05	111.12	3023.860	1030
12155	0.06	-3.00	5.75	393.88	110.09	3023.865	1030
12160	0.45	-3.07	5.67	393.11	108.97	3023.870	1030
12165	0.17	-3.25	5.65	393.22	109.39	3023.875	1030
12170	0.42	-3.00	5.66	393.10	109.95	3023.880	1030
12175	0.22	-2.07	5.80	393.35	109.73	3023.885	1030
12180	0.69	-4.12	5.56	391.48	108.92	3023.891	1030
12185	0.45	-3.34	5.61	391.78	107.80	3023.895	1030
12190	0.48	-4.41	5.49	391.08	107.61	3023.902	1030
12195	0.36	-4.29	5.47	391.51	107.91	3023.905	1030
12200	0.41	-3.66	5.51	390.73	108.16	3023.911	1030
12205	0.29	-2.49	5.67	390.27	108.73	3023.916	1030
12210	-0.66	-1.06	5.77	389.68	108.86	3023.922	1030
12215	0.28	-1.34	5.78	390.17	108.43	3023.925	1030
12220	0.08	-2.25	5.71	389.59	106.61	3023.931	1030
12225	0.17	-2.36	5.71	389.24	106.90	3023.935	1030
12230	-0.29	-1.76	5.66	388.51	105.14	3023.942	1030
12235	0.32	-2.05	5.60	388.25	106.03	3023.945	1030
12240	0.17	-3.63	5.40	387.98	105.78	3023.950	1030
12245	0.39	-3.12	5.46	387.63	105.18	3023.956	1030
12250	0.87	-2.58	5.57	387.94	105.07	3023.959	1030
12255	0.23	-2.89	5.53	386.64	103.70	3023.965	1030
12260	0.33	-2.65	5.51	386.36	102.92	3023.970	1030
12265	0.76	-2.52	5.46	385.77	102.97	3023.976	1030
12270	0.39	-2.89	5.45	385.92	103.79	3023.979	1030
12275	0.74	-2.19	5.54	385.99	103.10	3023.986	1030
12280	0.54	-2.45	5.50	385.78	102.53	3023.990	1030
12285	0.67	-2.72	5.43	384.50	100.92	3023.995	1030
12290	0.00	-3.21	5.39	384.25	101.49	3023.999	1030
12295	0.81	-1.70	5.51	383.82	100.06	3024.007	1030
12300	0.78	-2.35	5.40	383.43	101.13	3024.010	1030
12305	0.74	-4.38	5.11	383.54	100.35	3024.015	1030
12310	0.59	-3.88	5.19	383.50	100.79	3024.019	1030
12315	1.33	-1.66	5.45	382.70	99.59	3024.027	1030
12320	0.17	-2.74	5.29	382.02	99.39	3024.030	1030
12325	0.08	-2.33	5.39	382.32	99.66	3024.035	1030
12330	0.13	-2.70	5.36	382.35	99.48	3024.040	1030
12335	0.23	-1.81	5.40	381.78	98.25	3024.045	1030
12340	0.49	-1.74	5.35	380.83	97.41	3024.050	1030
12345	0.18	-2.85	5.26	380.58	98.08	3024.055	1030
12350	0.14	-2.76	5.22	380.04	98.03	3024.061	1030
12355	-0.02	-2.45	5.33	379.89	98.18	3024.065	1030
12360	-0.17	-2.03	5.39	379.96	98.27	3024.070	1030
12365	0.56	-2.58	5.29	379.74	98.05	3024.075	1030
12370	0.22	-2.56	5.26	378.49	96.51	3024.080	1030
12375	0.44	-2.54	5.26	378.28	97.29	3024.084	1030
12380	-0.10	-3.41	5.16	377.90	95.58	3024.091	1030
12385	0.60	-3.08	5.12	377.71	96.20	3024.095	1030
12390	0.38	-1.90	5.29	377.53	95.51	3024.100	1030
12395	-0.02	-1.65	5.28	377.97	95.28	3024.104	1030
12400	0.27	-1.60	5.28	376.38	96.03	3024.111	1030
12405	1.22	-1.81	5.23	376.27	96.03	3024.115	1030
12410	-0.17	-2.32	5.19	376.42	96.11	3024.122	1030
12415	0.04	-2.23	5.19	376.25	95.69	3024.124	1030
12420	0.37	-1.40	5.30	374.92	94.70	3024.131	1030
12425	-0.14	-1.93	5.20	374.68	94.43	3024.135	1030
12430	0.20	-1.11	5.27	374.08	94.19	3024.141	1030
12435	-0.04	-1.57	5.21	373.99	94.14	3024.145	1030
12440	0.34	-2.88	5.00	373.88	93.51	3024.151	1030
12445	0.45	-2.54	5.04	374.03	93.63	3024.155	1030
12450	0.20	-2.49	5.15	373.22	92.56	3024.160	1030
12455	0.35	-3.34	4.91	372.36	91.84	3024.165	1030
12460	0.68	-2.76	5.03	372.18	91.20	3024.170	1030
12465	0.42	-2.96	4.94	371.65	90.90	3024.175	1030
12470	0.66	-1.97	5.11	371.45	90.39	3024.180	1030
12475	0.06	-1.14	5.18	371.44	91.43	3024.185	1030
12480	0.53	-2.00	5.06	371.41	90.83	3024.190	1030
12485	0.42	-2.76	4.90	370.11	90.23	3024.195	1030
12490	0.76	-1.93	4.98	370.31	89.60	3024.200	1030
12495	-0.16	-2.37	5.03	370.02	88.68	3024.206	1030
12500	-0.02	-1.84	5.08	369.94	89.33	3024.210	1030
12505	0.66	-3.29	4.89	369.04	88.78	3024.215	1030
12510	0.29	-3.19	4.91	368.86	88.23	3024.219	1030
12515	0.39	-2.81	4.88	368.09	86.76	3024.225	1030
12520	0.05	-3.04	4.87	368.00	86.43	3024.229	1030
12525	-0.24	-2.41	4.94	367.92	86.89	3024.237	1030
12530	1.06	-2.70	4.85	367.94	86.64	3024.240	1030
12535	0.59	-2.99	4.86	367.50	86.61	3024.245	1030
12540	0.54	-3.69	4.80	367.36	86.54	3024.250	1030
12545	0.17	-2.06	4.94	366.16	86.65	3024.257	1030
12550	0.43	-2.11	4.94	365.95	87.04	3024.260	1030
12555	0.52	-1.80	5.02	365.78	86.78	3024.265	1030
12560	0.34	-1.69	5.00	365.54	86.76	3024.270	1030
12565	-0.37	-2.24	4.91	364.86	87.04	3024.275	1031
12570	0.25	-2.11	4.89	364.05	85.94	3024.280	1031
12575	0.23	-3.03	4.91	364.51	86.25	3024.285	1031
12580	0.18	-2.27	4.91	364.74	86.21	3024.290	1031
12585	0.47	-2.01	4.89	364.71	87.04	3024.295	1031
12590	0.45	-2.21	4.90	364.60	86.86	3024.300	1031
12595	0.29	-1.97	4.94	365.00	86.10	3024.305	1031
12600	0.70	-2.03	4.92	365.98	86.01	3024.311	1031
12605	0.73	-2.70	4.90	366.37	86.48	3024.314	1031
12610	0.48	-3.28	4.77	366.19	86.58	3024.321	1031
12615	0.31	-1.71	4.98	366.19	86.97	3024.324	1031
12620	0.45	-2.58	4.93	367.54	86.92	3024.330	1031
12625	-0.15	-2.59	4.86	367.28	86.33	3024.334	1031
12630	0.52	-2.68	5.00	368.05	87.19	3024.341	1031
12635	0.34	-2.77	4.93	368.12	87.23	3024.345	1031
12640	0.60	-3.58	4.77	368.35	87.52	3024.352	1031
12645	0.65	-3.95	4.76	368.39	87.53	3024.354	1031
12650	0.22	-2.68	5.00	369.46	88.36	3024.361	1031
12655	0.43	-2.64	4.94	369.46	89.35	3024.365	1031
12660	1.09	-1.31	5.22	370.20	90.33	3024.372	1031
12665	0.34	-1.91	5.07	370.51	88.94	3024.375	1031
12670	0.59	-2.11	5.01	370.62	90.28	3024.380	1031
12675	0.65	-2.41	5.04	370.43	90.47	3024.385	1031
12680	0.71	-2.84	4.97	371.44	90.18	3024.390	1031
12685	0.67	-2.29	5.01	372.07	90.46	3024.395	1031
12690	0.29	-2.26	5.00	371.75	90.07	3024.400	1031
12695	0.32	-1.81	5.07	371.87	90.02	3024.405	1031
12700	0.23	-2.37	5.11	372.55	90.90	3024.410	1031
12705	0.34	-2.67	4.99	373.29	91.96	3024.415	1031
12710	0.45	-3.59	4.95	373.54	92.05	3024.419	1031
12715	0.26	-2.03	5.11	374.00	92.08	3024.425	1031
12720	0.58	-1.87	5.10	373.97	91.76	3024.430	1031
12725	0.33	-2.00	5.11	374.03	92.04	3024.436	1031
12730	-0.20	-1.38	5.15	374.18	92.01	3024.440	1031
12735	0.43	-2.82	5.05	375.57	93.15	3024.445	1031
12740	0.31	-3.03	5.06	375.57	93.37	3024.449	1031
12745	0.36	-2.73	5.10	376.23	94.03	3024.456	1031
12750	0.60	-2.67	5.16	376.36	94.20	3024.459	1031
12755	0.60	-2.65	5.05	376.11	94.64	3024.467	1031
12760	0.38	-2.12	5.18	376.39	94.48	3024.469	1031
12765	0.47	-2.64	5.10	377.23	95.39	3024.475	1031
12770	0.36	-1.76	5.26	377.57	95.33	3024.479	1031
12775	0.68	-2.83	5.13	378.37	96.76	3024.486	1031
12780	-0.05	-2.77	5.23	378.28	96.21	3024.490	1031
12785	0.49	-2.61	5.21	378.43	95.68	3024.495	1031
12790	0.30	-3.28	5.07	378.36	96.25	3024.500	1031
12795	0.40	-3.25	5.12	379.15	96.36	3024.505	1031
12800	0.40	-1.80	5.32	379.73	96.83	3024.510	1031
12805	0.85	-2.81	5.20	379.96	96.94	3024.514	1031
12810	0.01	-3.08	5.19	380.19	96.94	3024.521	1031
12815	1.02	-2.78	5.25	380.36	97.63	3024.525	1031
12820	0.77	-2.46	5.33	381.22	97.59	3024.530	1031
12825	0.39	-2.99	5.19	381.27	97.65	3024.534	1031
12830	0.40	-2.81	5.32	381.79	98.41	3024.541	1031
12835	0.20	-2.33	5.32	381.92	98.66	3024.545	1031
12840	0.78	-2.85	5.24	381.85	97.88	3024.551	1031
12845	0.69	-3.54	5.13	381.94	99.42	3024.554	1031
12850	0.89	-3.70	5.22	382.94	98.82	3024.561	1031
12855	0.59	-3.08	5.27	383.41	100.08	3024.564	1031
12860	1.20	-2.75	5.42	384.19	99.95	3024.571	1031
12865	0.69	-2.91	5.36	384.16	100.44	3024.574	1031
12870	0.55	-1.87	5.49	384.20	100.33	3024.580	1031
12875	0.73	-1.75	5.48	384.14	100.37	3024.584	1031
12880	0.10	-2.18	5.57	385.50	101.75	3024.591	1031
12885	0.40	-2.32	5.52	385.44	102.63	3024.595	1031
12890	0.24	-3.89	5.40	385.02	102.18	3024.602	1031
12895	0.27	-3.01	5.42	385.15	102.17	3024.604	1031
12900	0.11	-3.42	5.42	386.27	102.52	3024.611	1031
12905	0.11	-2.99	5.46	386.93	103.45	3024.615	1031
12910	0.31	-2.54	5.50	387.26	103.00	3024.620	1031
12915	0.63	-3.59	5.43	387.73	103.29	3024.625	1031
12920	0.59	-3.47	5.43	387.59	104.02	3024.630	1031
12925	0.74	-3.33	5.40	387.89	103.97	3024.635	1031
12930	0.72	-2.95	5.49	388.36	105.01	3024.640	1031
12935	0.28	-2.82	5.54	389.47	105.87	3024.645	1031
12940	0.40	-2.46	5.64	389.62	105.25	3024.650	1031
12945	0.80	-2.30	5.71	389.81	106.82	3024.656	1031
12950	0.45	-3.25	5.55	389.67	106.07	3024.660	1031
12955	0.63	-3.76	5.42	389.64	106.02	3024.666	1031
12960	1.29	-3.54	5.53	389.93	106.10	3024.669	1031
12965	0.08	-3.48	5.59	391.06	107.09	3024.675	1031
12970	0.34	-2.62	5.67	391.19	107.19	3024.679	1031
12975	0.42	-2.90	5.77	392.32	107.94	3024.686	1031
12980	0.54	-2.80	5.76	392.20	108.09	3024.689	1031
12985	0.64	-2.37	5.75	391.94	108.77	3024.695	1031
12990	0.49	-2.37	5.73	392.12	108.77	3024.700	1031
12995	0.49	-2.97	5.76	393.85	109.68	3024.707	1031
13000	0.42	-3.05	5.76	393.55	109.81	3024.710	1031
13005	0.52	-2.46	5.76	393.61	109.61	3024.715	1031
13010	0.20	-2.33	5.79	393.52	109.11	3024.720	1031
13015	0.05	-3.95	5.64	394.39	110.36	3024.725	1031
13020	0.52	-3.79	5.71	395.11	111.12	3024.729	1031
13025	1.58	-3.25	5.88	395.46	111.03	3024.737	1031
13030	0.66	-3.73	5.74	395.82	110.88	3024.740	1031
13035	0.87	-2.32	5.91	395.89	112.17	3024.745	1031
13040	0.90	-3.33	5.79	395.78	110.86	3024.750	1031
13045	0.42	-2.99	5.86	395.89	110.14	3024.755	1031
13050	0.34	-2.82	5.90	397.30	113.00	3024.760	1031
13055	0.74	-3.54	5.85	397.79	113.64	3024.764	1031
13060	0.33	-3.28	5.92	398.33	112.93	3024.771	1031
13065	0.65	-2.48	5.94	398.19	112.83	3024.775	1031
13070	0.66	-3.20	5.95	398.32	112.68	3024.780	1031
13075	0.53	-3.19	5.93	398.18	112.90	3024.784	1031
13080	0.08	-3.47	5.95	399.62	114.17	3024.791	1031
13085	0.69	-3.79	5.92	399.42	113.89	3024.795	1031
13090	1.07	-3.28	5.88	399.59	112.16	3024.802	1031
13095	0.53	-2.86	5.99	399.76	112.94	3024.804	1031
13100	0.42	-4.76	5.88	400.85	115.43	3024.811	1031
13105	0.44	-3.96	5.93	401.01	116.17	3024.815	1031
13110	0.59	-3.14	6.07	402.01	117.59	3024.822	1031
13115	0.13	-3.39	6.05	402.08	117.66	3024.825	1031
13120	0.51	-3.51	6.09	401.80	117.70	3024.832	1031
13125	0.80	-3.39	6.10	401.89	117.58	3024.834	1031
13130	1.23	-4.83	5.98	403.00	118.48	3024.841	1031
13135	0.75	-3.47	6.15	403.39	118.26	3024.845	1031
13140	1.27	-2.52	6.00	403.79	118.84	3024.852	1031
13145	0.53	-3.04	6.14	403.72	118.74	3024.854	1031
13150	0.55	-3.27	6.09	403.88	118.81	3024.860	1031
13155	0.50	-4.03	6.04	404.02	119.03	3024.865	1031
13160	0.44	-3.68	6.12	404.26	119.02	3024.869	1031
13165	0.44	-2.65	6.23	405.43	119.93	3024.875	1031
13170	1.08	-3.31	6.16	405.53	119.57	3024.880	1031
13175	1.24	-3.30	6.19	405.31	120.01	3024.886	1031
13180	0.99	-4.21	6.18	405.42	119.81	3024.889	1031
13185	0.78	-3.42	6.24	406.97	119.25	3024.896	1031
13190	0.74	-3.78	6.17	406.93	120.18	3024.899	1031
13195	0.52	-3.61	6.24	407.32	120.58	3024.905	1031
13200	0.88	-4.05	6.20	407.34	120.73	3024.909	1031
13205	-0.21	-2.89	6.35	407.48	121.11	3024.917	1031
13210	0.68	-3.75	6.16	407.62	121.11	3024.920	1031
13215	0.33	-4.28	6.17	408.30	120.01	3024.925	1031
13220	0.51	-3.19	6.26	408.23	120.14	3024.929	1031
13225	0.70	-3.38	6.38	409.63	122.29	3024.936	1031
13230	0.52	-3.84	6.33	409.89	122.78	3024.940	1031
13235	0.97	-3.95	6.25	409.78	123.09	3024.945	1031
13240	0.67	-4.39	6.27	409.96	123.00	3024.950	1031
13245	-0.49	-4.24	6.26	411.19	123.62	3024.957	1031
13250	0.85	-5.11	6.22	411.23	123.86	3024.960	1031
13255	0.79	-4.88	6.26	411.14	124.11	3024.965	1031
13260	0.84	-4.65	6.28	411.05	124.37	3024.971	1031
13265	0.52	-4.29	6.30	411.48	123.88	3024.975	1031
13270	0.82	-4.43	6.36	412.72	124.96	3024.979	1031
13275	0.08	-4.02	6.45	413.05	125.17	3024.985	1031
13280	0.06	-4.95	6.39	413.25	126.07	3024.990	1031
13285	1.48	-4.81	6.37	413.04	126.37	3024.994	1031
13290	0.81	-4.91	6.39	413.21	126.90	3025.001	1031
13295	0.73	-4.56	6.43	413.52	126.59	3025.004	1031
13300	0.98	-4.65	6.43	414.77	127.26	3025.010	1031
13305	0.98	-4.88	6.47	414.77	127.06	3025.014	1031
13310	1.48	-4.74	6.41	415.59	129.36	3025.021	1031
13315	0.91	-4.53	6.48	415.69	128.18	3025.025	1031
13320	0.06	-4.96	6.46	415.52	128.49	3025.032	1031
13325	0.65	-4.51	6.49	415.85	128.06	3025.034	1031
13330	0.79	-4.92	6.49	416.86	130.44	3025.041	1031
13335	0.96	-4.64	6.57	417.10	130.91	3025.045	1031
13340	2.53	-5.16	6.38	417.56	132.50	3025.052	1031
13345	0.59	-5.02	6.55	418.07	131.83	3025.055	1031
13350	0.96	-5.93	6.45	418.16	131.45	3025.061	1031
13355	1.24	-5.19	6.51	418.03	131.00	3025.065	1031
13360	0.78	-5.14	6.62	419.25	131.77	3025.072	1031
13365	0.75	-4.94	6.60	419.25	130.88	3025.075	1031
13370	0.91	-4.80	6.59	419.19	129.83	3025.080	1031
13375	0.69	-5.06	6.59	419.11	131.22	3025.085	1031
13380	0.62	-5.02	6.55	419.61	132.14	3025.090	1031
13385	1.04	-5.19	6.57	420.51	133.15	3025.095	1031
13390	0.95	-4.78	6.63	420.61	132.84	3025.100	1031
13395	1.06	-5.42	6.63	421.49	133.78	3025.105	1031
13400	1.46	-5.86	6.64	421.34	133.74	3025.110	1031
13405	1.02	-4.62	6.71	421.44	133.40	3025.116	1031
13410	0.74	-4.36	6.77	421.36	133.15	3025.119	1031
13415	0.97	-4.93	6.75	422.53	134.68	3025.125	1031
13420	0.96	-4.72	6.77	422.58	134.82	3025.129	1031
13425	0.56	-5.01	6.75	423.38	136.60	3025.137	1031
13430	1.03	-4.98	6.79	423.31	136.79	3025.139	1031
13435	1.16	-5.60	6.73	423.41	137.41	3025.145	1031
13440	1.07	-5.31	6.69	423.33	137.06	3025.150	1031
13445	1.01	-5.84	6.74	424.80	138.67	3025.156	1031
13450	0.75	-5.73	6.70	424.88	138.46	3025.160	1031
13455	0.02	-5.24	6.72	425.19	139.20	3025.167	1031
13460	0.89	-5.22	6.79	424.72	139.10	3025.170	1031
13465	1.07	-5.92	6.76	425.30	139.04	3025.175	1031
13470	1.32	-6.13	6.76	426.25	141.05	3025.179	1031
13475	1.19	-6.15	6.72	426.39	140.16	3025.185	1031
13480	0.54	-6.97	6.75	426.83	139.47	3025.190	1031
13485	1.42	-6.23	6.79	426.88	138.60	3025.195	1031
13490	0.93	-5.50	6.92	426.94	138.40	3025.201	1031
13495	1.11	-6.46	6.79	427.35	138.04	3025.205	1031
13500	1.10	-6.84	6.78	428.21	139.39	3025.209	1031
13505	1.19	-6.48	6.83	428.52	139.36	3025.215	1031
13510	0.79	-7.22	6.83	428.91	139.32	3025.221	1031
13515	0.80	-6.37	6.87	429.05	139.49	3025.224	1031
13520	0.67	-6.62	6.82	429.31	139.70	3025.229	1031
13525	0.91	-6.38	6.87	429.47	139.71	3025.234	1031
13530	1.52	-6.02	6.86	431.06	140.93	3025.241	1031
13535	0.48	-6.04	6.98	430.75	141.72	3025.244	1031
13540	1.86	-6.32	6.83	430.83	142.63	3025.252	1031
13545	0.86	-6.38	6.93	430.97	143.05	3025.254	1031
13550	1.18	-6.25	6.98	432.43	143.34	3025.260	1031
13555	0.81	-6.83	6.97	432.72	142.79	3025.264	1031
13560	1.33	-6.70	7.02	433.50	144.48	3025.271	1031
13565	1.22	-6.89	6.96	433.35	144.85	3025.275	1031
13570	0.90	-6.39	7.09	433.87	145.85	3025.282	1031
13575	0.80	-7.42	6.98	433.28	144.72	3025.285	1031
13580	0.99	-6.93	7.02	434.42	145.54	3025.291	1031
13585	0.95	-6.90	7.04	434.67	146.21	3025.295	1031
13590	0.99	-7.29	6.89	435.45	147.71	3025.302	1031
13595	1.40	-7.49	7.05	435.27	147.50	3025.305	1031
13600	1.39	-7.34	7.06	435.12	147.66	3025.310	1031
13605	1.08	-6.80	7.10	435.29	147.03	3025.315	1031
13610	1.48	-7.30	7.09	435.90	147.80	3025.319	1031
13615	0.81	-7.38	7.14	436.87	149.55	3025.325	1031
13620	0.89	-7.56	7.15	436.85	148.80	3025.330	1031
13625	0.98	-7.30	7.16	437.02	148.41	3025.336	1031
13630	1.09	-6.81	7.13	437.21	148.51	3025.340	1031
13635	1.39	-7.33	7.22	438.52	150.30	3025.345	1031
13640	1.44	-7.78	7.16	438.30	150.29	3025.349	1031
13645	1.17	-7.68	7.25	439.31	151.31	3025.356	1031
13650	1.10	-7.51	7.27	439.39	151.75	3025.359	1031
13655	1.29	-8.07	7.18	439.40	151.20	3025.366	1031
13660	1.67	-7.40	7.22	439.48	150.65	3025.369	1031
13665	1.59	-6.92	7.31	440.61	151.48	3025.375	1031
13670	0.90	-7.26	7.29	440.89	151.86	3025.380	1031
13675	2.23	-8.53	7.22	441.56	152.71	3025.386	1031
13680	1.67	-8.14	7.22	441.68	152.73	3025.389	1031
13685	1.35	-8.33	7.15	441.56	152.87	3025.397	1031
13690	1.65	-8.01	7.27	441.83	153.09	3025.400	1031
13695	1.43	-7.90	7.30	442.89	154.46	3025.406	1031
13700	1.24	-8.03	7.37	443.30	154.27	3025.409	1031
13705	1.29	-8.19	7.32	443.61	155.41	3025.416	1031
13710	1.16	-8.06	7.37	443.94	156.29	3025.420	1031
13715	1.38	-7.82	7.37	443.98	156.83	3025.425	1031
13720	1.44	-8.21	7.29	443.80	156.60	3025.430	1031
13725	1.52	-8.84	7.33	446.06	157.68	3025.437	1031
13730	1.65	-8.71	7.44	445.46	158.79	3025.440	1031
13735	1.56	-8.45	7.41	445.40	158.29	3025.445	1031
13740	2.09	-8.39	7.45	445.52	157.67	3025.451	1031
13745	1.76	-8.80	7.38	445.46	157.95	3025.455	1031
13750	1.69	-8.51	7.45	446.64	159.07	3025.460	1031
13755	1.62	-8.88	7.47	447.12	159.05	3025.465	1031
13760	1.53	-9.34	7.47	447.71	159.79	3025.470	1031
13765	1.61	-9.19	7.48	447.55	160.70	3025.475	1031
13770	1.84	-8.47	7.46	447.72	159.77	3025.480	1031
13775	1.14	-8.83	7.50	447.66	159.60	3025.484	1031
13780	1.66	-9.28	7.49	448.90	161.27	3025.491	1031
13785	1.65	-9.70	7.49	448.96	161.76	3025.494	1031
13790	1.32	-9.24	7.49	448.74	161.84	3025.502	1031
13795	0.97	-9.60	7.47	448.78	161.00	3025.505	1031
13800	0.99	-9.45	7.57	449.80	162.89	3025.510	1031
13805	1.62	-9.44	7.58	450.10	162.87	3025.514	1031
13810	1.42	-9.09	7.69	451.28	163.38	3025.522	1031
13815	1.56	-9.66	7.58	451.01	163.35	3025.525	1031
13820	1.03	-9.12	7.67	451.77	163.63	3025.532	1031
13825	1.46	-9.44	7.51	451.18	163.73	3025.534	1031
13830	0.98	-9.23	7.62	452.12	162.94	3025.541	1031
13835	1.21	-9.67	7.57	452.59	163.43	3025.545	1031
13840	1.40	-9.76	7.60	452.85	163.95	3025.550	1031
13845	1.69	-9.81	7.59	453.31	165.13	3025.555	1031
13850	1.74	-9.58	7.62	453.41	165.10	3025.560	1031
13855	1.77	-9.52	7.59	453.48	164.93	3025.565	1031
13860	1.59	-9.45	7.61	453.50	165.12	3025.570	1031
13865	1.91	-9.54	7.73	454.87	167.36	3025.577	1031
13870	1.56	-9.89	7.62	455.06	167.11	3025.580	1031
13875	1.63	-10.47	7.64	455.54	167.51	3025.585	1031
[truncated: 93,530 more rows]
