# Supplementary material for: Structural characterization of the saxitoxin-targeting APTSTX1 aptamer using optical tweezers and molecular dynamics simulations
Source: PLoS One. 2019 Nov 7;14(11):e0222468. doi: 10.1371/journal.pone.0222468 (PMC6837747; doi:10.1371/journal.pone.0222468)
Supplement: S1 File — Data repository, aptamer control condition and aptamer under SXT. (ZIP) [file pone.0222468.s005.zip › Data/Data/August/080815/6bnCOM.txt]

Instrument name = Christians toy
*****Calibration values *****
TrapA Temperature Fudge	-0.400000
TrapB Temperature Fudge	-1.550000
TrapA Force Sensitivity	0.025700	0.026000	0.032000
TrapB Force Sensitivity	0.026200	0.027400	0.032000
TrapA Lever Sensitivity	15000.000000	14500.000000	0.000000
TrapB Lever Sensitivity	15200.000000	14500.000000	0.000000
Motor Threshold	20	20	20
*****Initial Preference Settings*****
ForceRateDiv	1
ForceGain	32
PosRateDivA	3
PosRateDivB	3
PositionGainA	32
PositionGainB	32
GotoSpeedX	10
GotoSpeedY	10
GotoSpeedZ	5
MaxDataFileSize	10000000
HopDistance	2
*CycleCount/n____	1
*A_PsdX__________	0
*A_PsdY__________	0
*A_PsdSum________	0
*A_Iris__________	0
*A_LeverX________	0
*A_LeverY________	0
*A_LeverSum______	0
*B_PsdX__________	0
*B_PsdY__________	0
*B_PsdSum________	0
*B_Iris__________	0
*B_LeverX________	0
*B_LeverY________	0
*B_LeverSum______	0
*A_Temperature___	0
*B_Temperature___	0
*X_force_________	1
*Y_force_________	1
*Z_force_________	1
*Tension_________	0
*A_dist-X________	0
*A_dist-Y________	1
*B_dist-X________	0
*B_dist-Y________	1
*Motor_X_________	0
*Motor_Y_________	0
*Motor_Z_________	0
*MotorVel_X______	0
*MotorVel_Y______	0
*MotorVel_Z______	0
*A_trapPIC_Err___	0
*B_trapPIC_Err___	0
*comPIC_Err______	0
*A_CycleCount____	0
*B_CycleCount____	0
*Motor_CycleCount	0
*time(sec)_______	1
*Status__________	1
*Null____________	0
samples/line_HI	400
samples/line_LO	20
goto0	8388608	8388608	8388608
goto1	8411736	8394822	8402837
goto2	8450028	8417272	8403086
goto3	8447226	8363526	8403898
goto4	8422772	8353948	8399333
goto5	8388608	8388608	8388608
goto6	8388608	8388608	8388608
goto7	8388608	8388608	8388608
goto8	8388608	8388608	8388608
goto9	8388608	8388608	8388608
yourXYZint	123	456	789
MaxForceP1	10.000000
MinForceP1	2.000000
PullRateP1	100.000000
refoldTime1	0.000000
unfoldTime1	0.000000
MaxForceP2	75.000000
MinForceP2	2.000000
PullRateP2	1000.000000
refoldTime2	0.000000
unfoldTime2	0.000000
MaxForceP3	10.000000
MinForceP3	-10.000000
PullRateP3	1.000000
refoldTime3	2.000000
unfoldTime3	2.000000
constForce1	12.000000
constForce2	20.000000
yourFloat	1.234000
yourXYZfloat	1.000000	2.000000	3.000000
*****End Initial Preference Settings*****

Zero-Force Offsets (pN)  -1.046408	3.708072	-50.662106
0	trapA_Empty_PSD_Sum = 20841
        trapB_Empty_PSD_Sum = 21330
        trapA_Empty_Iris = 18943
        trapB_Empty_Iris = 20712
        trapA_Full_PSD_Sum = 20967
        trapB_Full_PSD_Sum = 21357
        trapA_Full_Iris = 19038
        trapB_Full_Iris = 20623
4235	Start P1 pulling protocol 
5175	   maxForce-limit
6555	   minForce-limit
7925	   maxForce-limit
9005	tempA = 22.293	tempB = 22.716
9555	   minForce-limit
11165	   maxForce-limit
12560	   minForce-limit
13950	   maxForce-limit
15395	   minForce-limit
16895	   maxForce-limit
18370	   minForce-limit
19050	tempA = 22.304	tempB = 22.716
19825	   maxForce-limit
21255	   minForce-limit
22685	   maxForce-limit
24230	   minForce-limit
25800	   maxForce-limit
27300	   minForce-limit
28870	   maxForce-limit
29100	tempA = 22.301	tempB = 22.723
30300	   minForce-limit
31735	   maxForce-limit
33310	   minForce-limit
34945	   maxForce-limit
36575	   minForce-limit
38185	   maxForce-limit
39105	tempA = 22.312	tempB = 22.722
39585	   minForce-limit
40975	   maxForce-limit
42455	   minForce-limit
43950	   maxForce-limit
45790	   minForce-limit
47575	   maxForce-limit
49155	tempA = 22.316	tempB = 22.720
49245	   minForce-limit
50935	   maxForce-limit
52920	   minForce-limit
54910	   maxForce-limit
56615	   minForce-limit
58295	   maxForce-limit
59160	tempA = 22.300	tempB = 22.718
59875	   minForce-limit
61525	   maxForce-limit
63060	   minForce-limit
64585	   maxForce-limit
66305	   minForce-limit
68000	   maxForce-limit
69215	tempA = 22.323	tempB = 22.718
69610	   minForce-limit
71230	   maxForce-limit
72785	   minForce-limit
74380	   maxForce-limit
76205	   minForce-limit
78030	   maxForce-limit
79265	tempA = 22.312	tempB = 22.726
79620	   minForce-limit
81225	   maxForce-limit
82905	   minForce-limit
84620	   maxForce-limit
86365	   minForce-limit
88110	   maxForce-limit
89280	tempA = 22.318	tempB = 22.731
89845	   minForce-limit
91575	   maxForce-limit
93220	   minForce-limit
94900	   maxForce-limit
96510	   minForce-limit
98100	   maxForce-limit
99330	tempA = 22.324	tempB = 22.731
100490	   minForce-limit
102920	   maxForce-limit
105320	   minForce-limit
107685	   maxForce-limit
109330	tempA = 22.330	tempB = 22.737
110225	   minForce-limit
113190	   maxForce-limit
116000	   minForce-limit
118840	   maxForce-limit
119375	tempA = 22.331	tempB = 22.735
121540	   minForce-limit
124290	   maxForce-limit
126935	   minForce-limit
129430	tempA = 22.335	tempB = 22.736
129515	   maxForce-limit
131865	   minForce-limit
134160	   maxForce-limit
136655	   minForce-limit
139175	   maxForce-limit
139435	tempA = 22.332	tempB = 22.744
141765	   minForce-limit
144410	   maxForce-limit
146915	   minForce-limit
149430	   maxForce-limit
149485	tempA = 22.348	tempB = 22.746
152030	   minForce-limit
154705	   maxForce-limit
157330	   minForce-limit
159540	tempA = 22.330	tempB = 22.753
160065	   maxForce-limit
162625	   minForce-limit
165145	   maxForce-limit
167750	   minForce-limit
169555	tempA = 22.340	tempB = 22.748
170355	   maxForce-limit
172810	   minForce-limit
175275	   maxForce-limit
178090	   minForce-limit
179605	tempA = 22.343	tempB = 22.754
180815	   maxForce-limit
183510	   minForce-limit
186230	   maxForce-limit
188840	   minForce-limit
189620	tempA = 22.330	tempB = 22.758
191450	   maxForce-limit
194165	   minForce-limit
196860	   maxForce-limit
199300	   minForce-limit
199670	tempA = 22.341	tempB = 22.759
201785	   maxForce-limit
204325	   minForce-limit
206860	   maxForce-limit
209540	   minForce-limit
209715	tempA = 22.353	tempB = 22.753
212080	   maxForce-limit
214520	   minForce-limit
216970	   maxForce-limit
219280	   minForce-limit
219720	tempA = 22.348	tempB = 22.760
221565	   maxForce-limit
224260	   minForce-limit
226990	   maxForce-limit
229660	   minForce-limit
229770	tempA = 22.343	tempB = 22.760
232330	   maxForce-limit
234950	   minForce-limit
237520	   maxForce-limit
239770	tempA = 22.358	tempB = 22.758
240105	   minForce-limit
242705	   maxForce-limit
244965	   minForce-limit
247270	   maxForce-limit
249745	   minForce-limit
249830	tempA = 22.350	tempB = 22.773
252245	   maxForce-limit
254905	   minForce-limit
257600	   maxForce-limit
259880	tempA = 22.362	tempB = 22.770
260200	   minForce-limit
262790	   maxForce-limit
265505	   minForce-limit
268235	   maxForce-limit
269885	tempA = 22.359	tempB = 22.772
271065	   minForce-limit
273940	   maxForce-limit
276815	   minForce-limit
279690	   maxForce-limit
279930	tempA = 22.356	tempB = 22.767
282055	   minForce-limit
284450	   maxForce-limit
287065	   minForce-limit
289705	   maxForce-limit
289950	tempA = 22.361	tempB = 22.766
292620	   minForce-limit
295535	   maxForce-limit
298350	   minForce-limit
300000	tempA = 22.377	tempB = 22.775
301170	   maxForce-limit
304095	   minForce-limit
307130	   maxForce-limit
309990	   minForce-limit
310055	tempA = 22.381	tempB = 22.782
312790	   maxForce-limit
315590	   minForce-limit
318755	   maxForce-limit
320060	tempA = 22.381	tempB = 22.772
321930	   minForce-limit
325250	   maxForce-limit
328710	   minForce-limit
330120	tempA = 22.368	tempB = 22.776
332090	   maxForce-limit
335155	   minForce-limit
338215	   maxForce-limit
340165	tempA = 22.356	tempB = 22.780
341730	   minForce-limit
345175	   maxForce-limit
348120	   minForce-limit
350185	tempA = 22.382	tempB = 22.785
351060	   maxForce-limit
354185	   minForce-limit
357360	   maxForce-limit
360265	tempA = 22.378	tempB = 22.789
360760	   minForce-limit
364220	   maxForce-limit
367780	   minForce-limit
370280	tempA = 22.391	tempB = 22.800
371275	   maxForce-limit
374735	   minForce-limit
378115	   maxForce-limit
380335	tempA = 22.395	tempB = 22.796
381335	   minForce-limit
384565	   maxForce-limit
387885	   minForce-limit
390385	tempA = 22.387	tempB = 22.788
391265	   maxForce-limit
394620	   minForce-limit
397965	   maxForce-limit
400390	tempA = 22.400	tempB = 22.800
401225	   minForce-limit
404485	   maxForce-limit
407930	   minForce-limit
410440	tempA = 22.388	tempB = 22.806
411345	   maxForce-limit
414775	   minForce-limit
418240	   maxForce-limit
420450	tempA = 22.399	tempB = 22.794
421770	   minForce-limit
425245	   maxForce-limit
428805	   minForce-limit
430515	tempA = 22.404	tempB = 22.804
432350	   maxForce-limit
435815	   minForce-limit
439310	   maxForce-limit
440575	tempA = 22.409	tempB = 22.802
442985	   minForce-limit
446700	   maxForce-limit
450360	   minForce-limit
450600	tempA = 22.391	tempB = 22.801
454005	   maxForce-limit
457580	   minForce-limit
460650	tempA = 22.393	tempB = 22.813
461155	   maxForce-limit
464555	   minForce-limit
467950	   maxForce-limit
469975	   minForce-limit
470700	tempA = 22.401	tempB = 22.807
471135	  piezo limit
471165	  piezo limit
471195	  piezo limit
471220	  piezo limit
471270	  piezo limit
471300	  piezo limit
471330	  piezo limit
471365	  piezo limit
471395	  piezo limit
471425	  piezo limit
471465	  piezo limit
471500	  piezo limit
471530	  piezo limit
471560	  piezo limit
471600	  piezo limit
471635	  piezo limit
471665	  piezo limit
471695	  piezo limit
471725	  piezo limit
471770	  piezo limit
471800	  piezo limit
471830	  piezo limit
471860	  piezo limit
471900	  piezo limit
471935	  piezo limit
471965	  piezo limit
471995	  piezo limit
472025	  piezo limit
472070	  piezo limit
472100	  piezo limit
472130	  piezo limit
472160	  piezo limit
472190	  piezo limit
472235	  piezo limit
472265	   minForce-limit
  piezo limit
472295	   minForce-limit
  piezo limit
472325	   minForce-limit
  piezo limit
472370	   minForce-limit
  piezo limit
472400	   minForce-limit
472430	  piezo limit
472460	   minForce-limit
  piezo limit
472495	   minForce-limit
472525	  piezo limit
472565	   minForce-limit
  piezo limit
472575	   minForce-limit
  piezo limit
472630	   minForce-limit
472660	  piezo limit
472700	   minForce-limit
472730	  piezo limit
472765	   minForce-limit
472795	  piezo limit
472825	   minForce-limit
  piezo limit
472865	   minForce-limit
472900	  piezo limit
472930	   minForce-limit
  piezo limit
472960	   minForce-limit
  piezo limit
472990	   minForce-limit
473155	  piezo limit
473200	   minForce-limit
  piezo limit
473230	   minForce-limit
473255	  piezo limit
473295	   minForce-limit
473325	  piezo limit
473365	   minForce-limit
473430	  piezo limit
473460	   minForce-limit
473500	  piezo limit
473530	   minForce-limit
473565	  piezo limit
473595	   minForce-limit
473625	  piezo limit
473665	   minForce-limit
473695	  piezo limit
473730	   minForce-limit
473760	  piezo limit
473790	   minForce-limit
473830	  piezo limit
473865	   minForce-limit
473895	  piezo limit
473925	   minForce-limit
474000	  piezo limit
474030	   minForce-limit
474060	  piezo limit
474090	   minForce-limit
474120	  piezo limit
474130	   minForce-limit
  piezo limit
474165	   minForce-limit
474195	  piezo limit
474195	   minForce-limit
  piezo limit
474225	   minForce-limit
  piezo limit
474225	   minForce-limit
  piezo limit
474260	   minForce-limit
474330	  piezo limit
474330	   minForce-limit
  piezo limit
474365	   minForce-limit
474395	  piezo limit
474395	   minForce-limit
  piezo limit
474425	   minForce-limit
  piezo limit
474425	   minForce-limit
  piezo limit
474455	   minForce-limit
474490	  piezo limit
474530	   minForce-limit
  piezo limit
474530	   minForce-limit
  piezo limit
474560	   minForce-limit
474590	  piezo limit
474590	   minForce-limit
  piezo limit
474620	   minForce-limit
  piezo limit
474625	   minForce-limit
  piezo limit
474655	   minForce-limit
474685	  piezo limit
474695	   minForce-limit
  piezo limit
474730	   minForce-limit
474760	  piezo limit
474760	   minForce-limit
  piezo limit
474790	   minForce-limit
474820	  piezo limit
474830	   minForce-limit
  piezo limit
474855	   minForce-limit
474895	  piezo limit
474895	   minForce-limit
  piezo limit
474925	   minForce-limit
475020	  piezo limit
475030	   minForce-limit
  piezo limit
475060	   minForce-limit
  piezo limit
475060	   minForce-limit
  piezo limit
475095	   minForce-limit
475125	  piezo limit
475155	   minForce-limit
  piezo limit
475155	   minForce-limit
  piezo limit
475195	   minForce-limit
475260	  piezo limit
475290	   minForce-limit
475365	  piezo limit
475395	   minForce-limit
  piezo limit
475425	   minForce-limit
475485	  piezo limit
475530	   minForce-limit
  piezo limit
475560	   minForce-limit
  piezo limit
475590	   minForce-limit
  piezo limit
475620	  piezo limit
475655	  piezo limit
475695	  piezo limit
475725	  piezo limit
475760	  piezo limit
475790	  piezo limit
475820	  piezo limit
475860	  piezo limit
475890	  piezo limit
475925	  piezo limit
475955	  piezo limit
475980	  piezo limit
476025	  piezo limit
476060	  piezo limit
476090	  piezo limit
476120	  piezo limit
476195	  piezo limit
476255	  piezo limit
476285	  piezo limit
476330	  piezo limit
476360	  piezo limit
476390	  piezo limit
476420	  piezo limit
476450	  piezo limit
476495	  piezo limit
476525	  piezo limit
476555	  piezo limit
476585	  piezo limit
476620	  piezo limit
476660	  piezo limit
476690	  piezo limit
476720	  piezo limit
476755	  piezo limit
476825	   minForce-limit
476920	  piezo limit
476960	   minForce-limit
477020	  piezo limit
477055	   minForce-limit
477085	  piezo limit
477125	   minForce-limit
  piezo limit
477155	   minForce-limit
477220	  piezo limit
477250	   minForce-limit
  piezo limit
477290	   minForce-limit
477385	  piezo limit
477425	   minForce-limit
  piezo limit
477460	   minForce-limit
477550	  piezo limit
477590	   minForce-limit
477625	  piezo limit
477655	   minForce-limit
477685	  piezo limit
477715	   minForce-limit
477735	  piezo limit
477760	   minForce-limit
  piezo limit
477780	   minForce-limit
  piezo limit
477790	   minForce-limit
  piezo limit
477810	   minForce-limit
477830	  piezo limit
477840	   minForce-limit
  piezo limit
477860	   minForce-limit
477915	  piezo limit
477925	   minForce-limit
  piezo limit
477945	   minForce-limit
  piezo limit
477965	   minForce-limit
478040	  piezo limit
478060	   minForce-limit
  piezo limit
478080	   minForce-limit
  piezo limit
478090	   minForce-limit
  piezo limit
478115	   minForce-limit
478175	  piezo limit
478195	   minForce-limit
478205	  piezo limit
478230	   minForce-limit
  piezo limit
478250	   minForce-limit
  piezo limit
478260	   minForce-limit
478310	  piezo limit
478335	   minForce-limit
  piezo limit
478345	   minForce-limit
  piezo limit
478365	   minForce-limit
478395	  piezo limit
478415	   minForce-limit
478460	  piezo limit
478480	   minForce-limit
478500	  piezo limit
478510	   minForce-limit
  piezo limit
478530	   minForce-limit
  piezo limit
478540	   minForce-limit
  piezo limit
478560	   minForce-limit
478595	  piezo limit
478615	   minForce-limit
  piezo limit
478625	   minForce-limit
  piezo limit
478645	   minForce-limit
478675	  piezo limit
478700	   minForce-limit
  piezo limit
478705	   minForce-limit
  piezo limit
478730	   minForce-limit
478750	  piezo limit
478760	   minForce-limit
  piezo limit
478780	   minForce-limit
478825	  piezo limit
478845	   minForce-limit
478865	  piezo limit
478875	   minForce-limit
  piezo limit
478895	   minForce-limit
478925	  piezo limit
478950	   minForce-limit
  piezo limit
478960	   minForce-limit
  piezo limit
478980	   minForce-limit
479030	  piezo limit
479040	   minForce-limit
  piezo limit
479060	   minForce-limit
479115	  piezo limit
479125	   minForce-limit
  piezo limit
479145	   minForce-limit
  piezo limit
479155	   minForce-limit
  piezo limit
479180	   minForce-limit
479200	  piezo limit
479210	   minForce-limit
  piezo limit
479230	   minForce-limit
479280	  piezo limit
479290	   minForce-limit
  piezo limit
479310	   minForce-limit
479345	  piezo limit
479365	   minForce-limit
  piezo limit
479375	   minForce-limit
479430	  piezo limit
479440	   minForce-limit
  piezo limit
479460	   minForce-limit
  piezo limit
479480	   minForce-limit
479510	  piezo limit
479520	   minForce-limit
  piezo limit
479545	   minForce-limit
479595	  piezo limit
479605	   minForce-limit
  piezo limit
479625	   minForce-limit
479660	  piezo limit
479680	   minForce-limit
479690	  piezo limit
479710	   minForce-limit
  piezo limit
479730	   minForce-limit
  piezo limit
479740	   minForce-limit
  piezo limit
479765	   minForce-limit
479795	  piezo limit
479815	   minForce-limit
479845	  piezo limit
479855	   minForce-limit
  piezo limit
479880	   minForce-limit
479900	  piezo limit
479910	   minForce-limit
  piezo limit
479930	   minForce-limit
479960	  piezo limit
479970	   minForce-limit
  piezo limit
479990	   minForce-limit
480045	  piezo limit
480065	   minForce-limit
480095	  piezo limit
480105	   minForce-limit
  piezo limit
480130	   minForce-limit
480160	  piezo limit
480180	   minForce-limit
  piezo limit
480190	   minForce-limit
  piezo limit
480210	   minForce-limit
  piezo limit
480230	   minForce-limit
480305	  piezo limit
480325	   minForce-limit
480345	  piezo limit
480355	   minForce-limit
  piezo limit
480375	   minForce-limit
480410	  piezo limit
480430	   minForce-limit
  piezo limit
480440	   minForce-limit
  piezo limit
480460	   minForce-limit
480515	  piezo limit
480525	   minForce-limit
  piezo limit
480545	   minForce-limit
480595	  piezo limit
480605	   minForce-limit
  piezo limit
480630	   minForce-limit
  piezo limit
480640	   minForce-limit
  piezo limit
480660	   minForce-limit
480690	  piezo limit
480710	tempA = 22.396	tempB = 22.805
   minForce-limit
480720	  piezo limit
480740	   minForce-limit
  piezo limit
480755	   minForce-limit
  piezo limit
480775	   minForce-limit
480795	  piezo limit
480805	   minForce-limit
  piezo limit
480825	   minForce-limit
480845	  piezo limit
480855	   minForce-limit
  piezo limit
480880	   minForce-limit
480910	  piezo limit
480930	   minForce-limit
  piezo limit
480940	   minForce-limit
  piezo limit
480960	   minForce-limit
480990	  piezo limit
481000	   minForce-limit
  piezo limit
481025	   minForce-limit
481075	  piezo limit
481095	   minForce-limit
  piezo limit
481105	   minForce-limit
481160	  piezo limit
481170	   minForce-limit
  piezo limit
481190	   minForce-limit
481245	  piezo limit
481255	   minForce-limit
  piezo limit
481275	   minForce-limit
481285	  piezo limit
481305	   minForce-limit
  piezo limit
481325	   minForce-limit
  piezo limit
481350	   minForce-limit
481370	  piezo limit
481390	   minForce-limit
481440	  piezo limit
481465	   minForce-limit
Stop All Protocols, go to manual mode
482865	End Write
