# Supplementary material for: Structural characterization of the saxitoxin-targeting APTSTX1 aptamer using optical tweezers and molecular dynamics simulations
Source: PLoS One. 2019 Nov 7;14(11):e0222468. doi: 10.1371/journal.pone.0222468 (PMC6837747; doi:10.1371/journal.pone.0222468)
Supplement: S1 File — Data repository, aptamer control condition and aptamer under SXT. (ZIP) [file pone.0222468.s005.zip › Data/Data/August/080815/7aA.txt]

#Begin Write:
CycleCount/n	X_force	Y_force	Z_force	A_dist-Y	B_dist-Y	time(sec)	Status
0	3.54	-8.60	2.47	559.62	522.32	5329.727	1031
100	4.18	-8.92	2.61	566.55	528.27	5329.823	1031
200	4.83	-10.36	2.79	574.31	536.79	5329.926	1031
300	5.04	-10.97	3.06	581.40	544.94	5330.021	1031
400	5.31	-12.14	3.34	589.14	554.34	5330.123	1031
500	5.97	-13.11	3.51	595.91	560.02	5330.216	1031
600	6.53	-14.57	3.74	604.47	571.29	5330.328	1031
700	6.86	-15.51	4.02	611.42	579.30	5330.421	1031
800	7.10	-16.06	4.03	611.84	582.65	5330.524	1030
900	6.92	-14.54	3.84	604.43	578.63	5330.628	1030
1000	6.37	-13.67	3.68	597.97	569.82	5330.719	1030
1100	5.66	-13.01	3.38	590.36	562.91	5330.826	1030
1200	5.59	-11.77	3.19	583.86	551.06	5330.921	1030
1300	5.31	-10.85	2.93	575.42	541.40	5331.026	1030
1400	4.55	-9.90	2.74	568.80	534.96	5331.122	1030
1500	3.71	-8.71	2.58	560.69	526.14	5331.225	1030
1600	3.72	-8.19	2.40	554.15	519.60	5331.322	1030
1700	3.53	-8.01	2.20	545.98	512.69	5331.424	1030
1800	3.21	-6.86	2.07	538.94	504.35	5331.520	1030
1900	3.22	-6.85	1.98	530.87	497.51	5331.628	1030
2000	2.83	-6.36	1.88	524.03	490.63	5331.716	1030
2100	2.76	-5.73	1.76	516.19	482.24	5331.816	1030
2200	3.18	-5.58	1.70	507.38	473.63	5331.927	1030
2300	2.07	-4.70	1.61	501.85	472.69	5332.019	1030
2400	1.81	-4.18	1.52	493.23	461.93	5332.127	1030
2500	2.04	-4.48	1.46	485.50	455.62	5332.216	1030
2600	1.72	-3.59	1.36	478.58	450.07	5332.313	1030
2700	1.48	-3.72	1.26	471.84	444.27	5332.411	1030
2800	1.48	-3.33	1.11	463.48	438.54	5332.520	1030
2900	1.48	-3.88	1.21	468.03	441.78	5332.623	1031
3000	2.10	-4.25	1.32	475.60	449.31	5332.727	1031
3100	2.16	-4.39	1.36	482.75	455.91	5332.827	1031
3200	2.56	-4.24	1.50	491.33	459.67	5332.927	1031
3300	2.40	-5.30	1.59	497.61	466.23	5333.021	1031
3400	2.31	-4.91	1.66	505.52	473.20	5333.124	1031
3500	2.91	-5.79	1.72	511.83	478.26	5333.225	1031
3600	2.65	-5.56	1.77	519.73	486.57	5333.323	1031
3700	3.16	-6.68	1.86	527.16	492.45	5333.426	1031
3800	2.90	-6.53	1.98	534.68	498.08	5333.525	1031
3900	2.99	-7.53	2.11	542.68	506.61	5333.625	1031
4000	3.47	-7.82	2.27	549.65	513.53	5333.724	1031
4100	3.89	-8.79	2.46	557.95	521.61	5333.823	1031
4200	4.30	-9.57	2.60	565.07	530.11	5333.921	1031
4300	4.47	-10.99	2.85	573.58	537.84	5334.026	1031
4400	5.42	-11.64	2.98	580.55	543.25	5334.126	1031
4500	5.76	-12.46	3.28	588.53	553.14	5334.225	1031
4600	6.68	-13.24	3.47	595.33	559.02	5334.325	1031
4700	6.51	-14.29	3.76	603.01	569.03	5334.421	1031
4800	7.44	-15.61	3.96	611.16	579.38	5334.526	1031
4900	7.01	-15.58	4.09	610.82	578.32	5334.623	1030
5000	6.35	-14.24	3.89	603.07	570.65	5334.725	1030
5100	5.65	-13.14	3.83	596.35	564.45	5334.827	1030
5200	5.40	-12.66	3.39	588.61	556.55	5334.926	1030
5300	5.61	-11.50	3.20	582.02	548.13	5335.024	1030
5400	4.59	-10.33	3.02	574.05	540.19	5335.125	1030
5500	4.79	-10.24	2.69	566.57	532.01	5335.225	1030
5600	4.31	-8.89	2.53	559.28	526.18	5335.325	1030
5700	3.97	-8.28	2.29	551.29	516.46	5335.426	1030
5800	3.89	-6.88	2.26	544.15	510.98	5335.528	1030
5900	3.26	-6.39	2.02	536.29	503.50	5335.623	1030
6000	3.79	-5.83	1.76	527.65	493.80	5335.729	1030
6100	2.70	-5.33	1.81	521.80	487.77	5335.826	1030
6200	2.35	-5.34	1.80	514.08	481.01	5335.926	1030
6300	2.29	-4.78	1.68	506.70	475.47	5336.019	1030
6400	2.07	-4.92	1.65	498.41	467.86	5336.125	1030
6500	2.46	-3.77	1.55	490.73	462.49	5336.228	1030
6600	2.10	-4.12	1.49	483.74	455.80	5336.323	1030
6700	1.74	-5.00	1.33	475.64	449.94	5336.429	1030
6800	1.63	-3.46	1.23	468.70	442.66	5336.525	1030
6900	1.65	-2.82	1.10	463.84	437.33	5336.625	1031
7000	1.98	-3.67	1.21	470.49	443.22	5336.723	1031
7100	2.22	-4.80	1.39	478.59	449.21	5336.826	1031
7200	2.37	-4.27	1.43	485.08	455.00	5336.925	1031
7300	2.53	-4.90	1.54	492.44	460.71	5337.021	1031
7400	2.40	-5.15	1.65	499.56	469.38	5337.124	1031
7500	2.49	-4.94	1.72	507.36	472.41	5337.219	1031
7600	2.03	-5.36	1.78	514.38	479.91	5337.326	1031
7700	2.52	-6.86	1.79	523.02	488.39	5337.429	1031
7800	3.16	-7.10	1.94	530.45	494.90	5337.527	1031
7900	3.39	-7.17	2.02	537.05	501.48	5337.621	1031
8000	3.45	-7.19	2.14	545.50	507.95	5337.726	1031
8100	3.70	-7.91	2.32	553.37	516.67	5337.828	1031
8200	4.14	-9.19	2.50	560.55	522.41	5337.920	1031
8300	4.19	-10.09	2.71	567.71	528.65	5338.023	1031
8400	4.98	-11.04	2.89	575.42	537.83	5338.123	1031
8500	5.27	-11.83	3.10	582.86	545.87	5338.225	1031
8600	6.01	-13.34	3.25	590.37	552.22	5338.325	1031
8700	5.92	-14.01	3.53	597.63	559.60	5338.421	1031
8800	6.78	-14.75	3.77	605.17	569.68	5338.524	1031
8900	6.52	-15.46	3.97	609.21	575.87	5338.623	1030
9000	5.92	-14.46	3.82	601.87	569.11	5338.726	1030
9100	6.20	-13.47	3.50	595.94	562.90	5338.814	1030
9200	5.72	-12.55	3.28	588.52	554.48	5338.928	1030
9300	5.36	-11.60	3.14	581.49	550.66	5339.025	1030
9400	4.90	-10.86	2.86	573.21	539.21	5339.125	1030
9500	4.60	-9.88	2.63	566.13	531.36	5339.224	1030
9600	4.66	-8.55	2.38	558.44	523.52	5339.323	1030
9700	3.56	-7.94	2.31	551.34	515.23	5339.420	1030
9800	3.30	-7.47	2.13	543.57	508.71	5339.523	1030
9900	2.88	-6.49	2.10	535.42	502.33	5339.628	1030
10000	2.76	-6.34	1.96	528.36	494.81	5339.720	1030
10100	2.89	-6.07	1.87	520.18	487.89	5339.826	1030
10200	2.78	-5.78	1.79	514.08	482.50	5339.923	1030
10300	2.34	-4.99	1.66	505.50	474.20	5340.024	1030
10400	2.63	-4.87	1.62	498.67	469.30	5340.122	1030
10500	1.93	-4.40	1.54	490.32	462.52	5340.226	1030
10600	1.89	-3.71	1.40	483.45	454.93	5340.315	1030
10700	1.91	-3.62	1.25	475.83	447.98	5340.419	1030
10800	2.07	-5.51	1.00	467.99	439.52	5340.528	1030
10900	2.03	-3.77	1.12	469.65	442.26	5340.623	1031
11000	1.74	-3.44	1.24	477.01	450.42	5340.728	1031
11100	1.84	-4.11	1.43	483.47	455.90	5340.823	1031
11200	2.40	-5.11	1.51	491.23	460.14	5340.927	1031
11300	2.06	-4.78	1.62	497.74	466.14	5341.020	1031
11400	2.25	-4.90	1.68	505.59	473.33	5341.125	1031
11500	2.17	-5.47	1.78	512.69	478.43	5341.217	1031
11600	2.35	-5.70	1.83	520.63	486.22	5341.325	1031
11700	3.52	-6.78	1.81	528.21	493.32	5341.429	1031
11800	3.65	-6.70	1.97	535.41	498.32	5341.527	1031
11900	2.87	-7.94	2.24	543.47	504.28	5341.627	1031
12000	3.64	-7.98	2.24	550.29	512.16	5341.718	1031
12100	4.06	-8.80	2.42	558.37	519.47	5341.825	1031
12200	4.09	-9.08	2.64	565.71	526.85	5341.926	1031
12300	4.56	-10.67	2.82	573.37	536.20	5342.024	1031
12400	4.97	-10.86	3.09	581.33	542.90	5342.125	1031
12500	5.51	-11.95	3.23	588.62	551.62	5342.217	1031
12600	6.13	-13.46	3.39	596.17	558.40	5342.325	1031
12700	6.62	-14.55	3.63	603.45	566.64	5342.421	1031
12800	7.33	-15.50	3.92	611.45	575.43	5342.524	1031
12900	6.79	-15.69	3.93	609.76	577.82	5342.622	1030
13000	6.67	-14.79	3.71	602.06	573.01	5342.724	1030
13100	6.28	-13.56	3.47	595.01	563.58	5342.828	1030
13200	5.79	-12.83	3.26	588.79	556.09	5342.928	1030
13300	4.89	-11.35	3.15	580.76	548.15	5343.024	1030
13400	4.70	-10.74	2.89	573.35	540.45	5343.121	1030
13500	4.90	-9.80	2.67	565.61	533.59	5343.227	1030
13600	4.41	-10.57	2.41	558.36	524.87	5343.328	1030
13700	3.66	-8.06	2.26	550.31	515.19	5343.426	1030
13800	3.61	-8.34	2.13	543.14	510.18	5343.529	1030
13900	3.32	-7.26	2.05	536.00	502.73	5343.627	1030
14000	2.97	-6.66	1.96	529.08	495.35	5343.710	1030
14000	2.89	-6.50	1.91	524.98	492.70	5343.762	1030
14100	2.71	-5.88	1.86	517.25	484.54	5343.868	1030
14200	3.03	-4.52	1.68	509.50	477.78	5343.969	1030
14300	1.89	-5.08	1.70	502.42	471.61	5344.068	1030
14400	2.43	-4.65	1.54	494.46	463.68	5344.166	1030
14500	2.67	-4.63	1.48	487.64	456.72	5344.269	1030
14600	1.52	-3.25	1.36	479.88	450.21	5344.368	1030
14700	2.26	-4.09	1.10	472.16	443.94	5344.468	1030
14800	1.84	-3.89	1.22	473.69	447.75	5344.567	1031
14900	2.03	-4.01	1.35	480.54	453.81	5344.666	1031
15000	2.29	-4.86	1.44	487.95	458.65	5344.764	1031
15100	1.89	-3.10	1.54	496.03	467.89	5344.870	1031
15200	2.27	-4.94	1.67	502.14	473.03	5344.963	1031
15300	2.40	-5.41	1.74	510.54	480.60	5345.067	1031
15400	3.08	-5.96	1.74	517.37	484.50	5345.170	1031
15500	3.27	-6.27	1.87	524.55	491.12	5345.264	1031
15600	3.37	-6.38	1.95	532.62	497.67	5345.370	1031
15700	3.19	-7.22	2.08	539.33	504.37	5345.467	1031
15800	3.88	-8.18	2.19	547.37	510.33	5345.567	1031
15900	3.75	-8.20	2.39	554.31	518.98	5345.667	1031
16000	4.08	-9.11	2.59	563.31	527.80	5345.769	1031
16100	4.86	-10.71	2.68	570.65	532.73	5345.870	1031
16200	4.94	-11.60	2.90	577.56	540.83	5345.966	1031
16300	5.05	-11.82	3.23	585.17	547.92	5346.062	1031
16400	6.27	-13.24	3.29	592.53	557.02	5346.167	1031
16500	6.34	-14.37	3.63	600.75	566.93	5346.267	1031
16600	6.56	-15.98	3.79	607.51	574.54	5346.366	1031
16700	6.65	-15.61	3.90	607.54	576.13	5346.467	1030
16800	6.06	-14.47	3.77	600.70	571.87	5346.569	1030
16900	5.80	-13.76	3.44	593.66	564.93	5346.666	1030
17000	5.60	-12.97	3.15	586.17	556.04	5346.769	1030
17100	4.99	-11.97	3.07	580.12	548.70	5346.868	1030
17200	4.18	-10.64	2.78	571.40	538.42	5346.969	1030
17300	4.48	-10.12	2.62	564.60	534.10	5347.067	1030
17400	4.35	-9.15	2.40	556.45	523.16	5347.166	1030
17500	3.82	-7.92	2.28	549.64	516.75	5347.262	1030
17600	3.47	-7.25	2.21	541.23	508.21	5347.367	1030
17700	3.14	-7.21	2.08	534.72	501.17	5347.464	1030
17800	3.12	-7.21	1.97	526.39	496.58	5347.566	1030
17900	2.92	-6.66	1.90	519.23	489.16	5347.668	1030
18000	2.53	-4.85	1.74	511.72	483.03	5347.763	1030
18100	2.41	-5.53	1.74	504.43	476.79	5347.866	1030
18200	2.36	-4.57	1.62	496.90	467.72	5347.963	1030
18300	2.03	-4.03	1.52	488.80	459.68	5348.069	1030
18400	1.58	-3.59	1.40	481.78	454.75	5348.166	1030
18500	1.63	-3.33	1.22	473.75	447.56	5348.269	1030
18600	1.49	-3.41	1.10	467.14	443.56	5348.360	1030
18700	1.44	-3.24	0.93	462.85	436.99	5348.465	1031
18800	2.47	-4.03	1.11	470.19	445.27	5348.569	1031
18900	2.12	-4.50	1.26	476.72	451.23	5348.666	1031
19000	1.61	-4.27	1.44	483.59	458.29	5348.765	1031
19100	2.29	-4.29	1.49	490.71	461.22	5348.862	1031
19200	1.94	-4.31	1.65	498.37	467.96	5348.964	1031
19300	2.47	-5.41	1.72	505.50	474.48	5349.060	1031
19400	2.33	-5.70	1.81	513.29	482.07	5349.166	1031
19500	3.05	-6.56	1.89	520.04	488.49	5349.263	1031
19600	3.16	-6.97	1.95	528.10	494.66	5349.364	1031
19700	3.21	-6.85	2.02	535.30	502.27	5349.461	1031
19800	3.65	-7.70	2.16	542.80	510.27	5349.561	1031
19900	3.73	-8.18	2.30	551.23	518.21	5349.668	1031
20000	4.33	-9.08	2.44	558.13	523.45	5349.764	1031
20100	4.21	-10.20	2.70	566.47	528.33	5349.867	1031
20200	4.84	-10.85	2.80	573.37	538.43	5349.964	1031
20300	5.53	-12.54	2.98	581.35	545.86	5350.063	1031
20400	5.77	-13.00	3.24	588.53	555.75	5350.159	1031
20500	6.23	-14.19	3.45	596.73	563.32	5350.269	1031
20600	6.51	-15.05	3.69	603.56	569.17	5350.362	1031
20700	6.82	-15.40	3.68	604.10	574.02	5350.464	1030
20800	7.94	-13.87	3.53	596.42	566.89	5350.570	1030
20900	5.90	-13.11	3.40	590.20	563.33	5350.666	1030
21000	5.52	-12.23	3.15	582.58	553.94	5350.765	1030
21100	5.14	-10.90	2.98	575.22	544.49	5350.867	1030
21200	4.80	-10.68	2.72	568.54	537.54	5350.964	1030
21300	4.23	-9.56	2.61	560.16	529.11	5351.062	1030
21400	4.15	-8.64	2.39	553.52	521.86	5351.166	1030
21500	3.52	-7.82	2.23	545.04	514.07	5351.265	1030
21600	3.69	-7.40	2.10	538.06	507.08	5351.364	1030
21700	3.49	-7.14	2.01	530.30	497.68	5351.464	1030
21800	2.90	-5.83	1.91	523.52	494.44	5351.559	1030
21900	2.84	-6.34	1.88	515.48	487.34	5351.666	1030
22000	2.51	-5.22	1.75	507.87	480.28	5351.765	1030
22100	2.58	-4.74	1.67	500.51	472.19	5351.864	1030
22200	2.20	-4.59	1.55	492.52	462.73	5351.967	1030
22300	2.08	-4.59	1.49	485.21	457.00	5352.062	1030
22400	2.34	-3.86	1.33	477.88	451.85	5352.165	1030
22500	2.10	-4.10	1.18	470.62	445.55	5352.262	1030
22600	1.87	-3.62	0.96	462.45	437.64	5352.369	1030
22700	0.70	-8.06	0.92	455.67	431.90	5352.459	1030
22800	0.95	-7.03	0.65	447.73	424.07	5352.569	1030
22900	1.14	-5.77	0.41	440.80	416.31	5352.656	1030
23000	0.92	-4.40	0.25	432.87	413.37	5352.765	1030
23100	0.80	-2.94	-0.04	424.85	404.39	5352.865	1030
23200	1.06	-3.19	0.01	426.44	405.70	5352.961	1031
23300	0.80	-4.65	0.26	433.53	410.74	5353.062	1031
23400	0.76	-5.78	0.45	439.90	419.56	5353.168	1031
23500	1.04	-7.11	0.67	447.75	424.75	5353.266	1031
23600	0.45	-8.41	0.95	455.41	431.63	5353.370	1031
23700	0.75	-9.31	1.11	461.92	437.15	5353.468	1031
23800	0.78	-10.53	1.28	469.22	445.91	5353.561	1031
23900	1.07	-11.86	1.47	476.58	454.12	5353.668	1031
24000	0.56	-13.59	1.63	483.34	461.16	5353.762	1031
24100	1.28	-14.76	1.76	491.24	466.58	5353.867	1031
24200	0.86	-16.73	1.90	498.27	473.43	5353.968	1030
24300	0.51	-15.00	1.81	492.30	469.19	5354.063	1030
24400	0.41	-14.03	1.62	483.82	461.36	5354.169	1030
24500	1.36	-12.93	1.51	477.99	456.87	5354.266	1030
24600	1.57	-11.45	1.29	470.15	450.96	5354.366	1030
24700	0.95	-10.46	1.14	463.45	445.08	5354.461	1030
24800	1.19	-8.61	0.91	455.95	437.27	5354.563	1030
24900	0.51	-7.43	0.75	447.99	429.53	5354.668	1030
25000	1.03	-5.76	0.53	441.18	422.01	5354.770	1030
25100	0.76	-4.37	0.23	433.68	412.71	5354.863	1030
25200	0.33	-2.84	-0.02	426.17	405.66	5354.969	1030
25300	1.00	-2.67	-0.12	423.13	403.13	5355.061	1031
25400	0.79	-4.38	0.14	430.51	409.89	5355.166	1031
25500	0.94	-5.32	0.30	436.87	416.23	5355.265	1031
25600	0.66	-6.97	0.58	444.72	422.04	5355.370	1031
25700	0.98	-7.89	0.75	451.19	428.09	5355.461	1031
25800	1.05	-9.23	0.99	458.41	437.86	5355.560	1031
25900	0.68	-11.00	1.29	466.39	446.03	5355.666	1031
26000	0.65	-12.03	1.41	473.12	450.66	5355.764	1031
26100	0.74	-13.44	1.60	481.09	458.23	5355.866	1031
26200	1.18	-14.69	1.78	488.08	462.85	5355.968	1031
26300	0.58	-15.63	1.90	495.83	472.03	5356.068	1031
26400	1.16	-15.89	1.90	493.60	472.39	5356.166	1030
26500	1.11	-14.48	1.72	486.08	467.13	5356.265	1030
26600	1.38	-13.36	1.55	478.64	458.19	5356.370	1030
26700	0.93	-11.85	1.40	472.12	452.64	5356.467	1030
26800	0.90	-10.73	1.21	464.08	444.84	5356.569	1030
26900	1.18	-9.22	0.98	457.60	438.94	5356.666	1030
27000	0.67	-7.75	0.77	449.56	431.96	5356.765	1030
27100	0.59	-6.48	0.54	442.85	424.12	5356.863	1030
27200	0.83	-4.89	0.21	434.69	414.10	5356.968	1030
27300	2.53	-4.42	-0.07	428.12	408.73	5357.069	1030
27400	0.88	-2.39	-0.14	420.44	401.71	5357.166	1030
27500	1.41	-3.53	-0.15	424.53	403.80	5357.270	1031
27600	1.36	-4.59	0.02	430.15	407.06	5357.361	1031
27900	0.60	-7.00	0.47	442.65	418.48	5357.661	1
28000	1.51	-6.54	0.42	443.04	420.15	5357.769	1
28100	1.29	-6.36	0.44	442.65	418.69	5357.861	1
28200	1.18	-6.51	0.47	442.74	418.79	5357.966	1
28300	0.57	-6.03	0.51	442.42	418.16	5358.070	1
28400	1.06	-6.39	0.46	442.94	420.86	5358.164	1
28500	1.54	-6.30	0.46	442.50	417.88	5358.265	1
28600	0.45	-6.72	0.48	442.66	419.81	5358.366	1
28700	0.76	-6.85	0.47	442.82	419.61	5358.463	1
28800	0.90	-6.60	0.46	442.67	418.21	5358.564	1
28900	1.55	-6.66	0.38	442.65	419.49	5358.666	1
29000	1.61	-6.61	0.37	442.66	420.57	5358.767	1
29100	0.89	-8.63	0.83	454.08	428.89	5358.863	1
29200	0.62	-28.45	2.61	551.81	528.02	5358.968	1
29300	0.85	-34.33	3.02	587.07	562.79	5359.061	1
29400	0.96	-35.09	3.11	593.15	567.55	5359.163	1
29500	0.52	-35.53	3.17	596.93	571.60	5359.266	1
29600	0.75	-35.56	3.22	597.24	572.18	5359.360	1
29700	1.19	-35.32	3.25	597.55	573.12	5359.463	1
29800	0.97	-35.44	3.22	597.80	572.36	5359.554	1
29900	1.18	-35.63	3.22	598.85	573.71	5359.656	1
30000	0.82	-37.14	3.31	606.96	582.38	5359.769	1
30100	1.26	-37.16	3.30	607.49	583.26	5359.861	1
30200	1.15	-37.10	3.35	607.69	583.87	5359.962	1
30300	1.08	-37.04	3.33	607.73	584.09	5360.045	1
30400	1.76	-37.47	3.25	607.54	583.78	5360.110	1
30500	0.71	-37.56	3.42	610.05	589.08	5360.211	1
30600	1.29	-37.56	3.38	610.23	586.19	5360.309	1
30700	1.30	-38.55	3.41	614.60	589.70	5360.405	1
30800	1.11	-38.52	3.46	614.96	591.25	5360.507	1
30900	1.10	-38.95	3.42	616.04	591.48	5360.606	1
31000	0.70	-39.08	3.44	616.43	591.97	5360.702	1
31100	1.18	-39.66	3.50	620.27	595.54	5360.810	1
31200	0.91	-40.36	3.48	622.17	595.09	5360.905	1
31300	0.47	-40.72	3.53	624.29	601.04	5361.007	1
31400	1.02	-41.26	3.48	627.59	603.07	5361.108	1
31500	1.11	-41.78	3.57	629.61	604.18	5361.205	1
31600	0.90	-41.76	3.61	630.29	605.30	5361.311	1
31700	1.32	-43.18	3.76	639.38	615.47	5361.402	1
31800	0.91	-45.05	3.91	647.54	622.07	5361.509	1
31900	1.41	-44.91	3.93	648.92	625.88	5361.611	1
32000	1.29	-45.90	3.97	653.33	629.74	5361.702	1
32100	1.38	-46.70	4.02	657.27	634.41	5361.810	1
32200	1.13	-46.80	4.18	660.43	638.03	5361.909	1
32300	1.39	-48.04	4.24	666.54	640.93	5362.007	1
32400	1.57	-49.48	4.40	674.39	650.56	5362.107	1
32500	1.97	-51.14	4.46	681.02	657.45	5362.210	1
32600	1.36	-52.05	4.55	686.30	661.33	5362.306	1
32700	1.35	-51.89	4.60	687.72	663.71	5362.406	1
32800	1.34	-51.80	4.63	686.86	662.58	5362.498	1
32900	1.21	-36.79	3.37	608.51	585.31	5362.607	1
33000	0.95	-24.00	2.65	540.40	518.51	5362.704	1
33100	1.27	-8.53	1.03	461.59	437.21	5362.808	1
33200	0.66	-1.60	-0.09	426.33	400.26	5362.910	1
33300	2.77	5.42	-1.40	383.24	357.50	5363.012	1
33400	1.21	6.02	-1.35	382.69	355.74	5363.105	1
33500	1.67	-4.47	0.09	435.45	408.46	5363.206	1
33600	1.74	-17.76	2.04	503.25	478.35	5363.308	1
33700	1.13	-24.27	2.60	537.89	512.76	5363.404	1
33800	1.41	-30.11	2.90	567.56	541.75	5363.510	1
33900	1.09	-39.29	3.38	614.57	588.27	5363.607	1
34000	2.79	-41.16	3.50	626.35	602.01	5363.711	1
34100	1.44	-41.36	3.53	626.47	600.72	5363.810	1
34200	1.52	-42.82	3.65	634.64	609.53	5363.909	1
34300	1.44	-42.84	3.75	638.07	614.56	5364.010	1
34400	1.05	-43.07	3.79	638.35	614.21	5364.110	1
34500	1.30	-42.70	3.69	635.49	610.23	5364.208	1
34600	1.17	-42.54	3.75	635.95	612.08	5364.310	1
34700	1.40	-42.67	3.70	636.43	611.98	5364.405	1
34800	1.06	-42.63	3.73	636.44	612.26	5364.502	1
34900	1.29	-42.69	3.69	636.77	612.10	5364.609	1
35000	0.79	-42.37	3.77	636.33	612.63	5364.709	1
35100	1.13	-42.87	3.71	636.47	611.97	5364.810	1
35200	0.88	-43.01	3.70	637.04	613.11	5364.906	1
35300	1.06	-43.33	3.68	636.61	612.94	5364.999	1
35400	1.04	-42.87	3.73	636.87	612.10	5365.107	1
35500	1.06	-42.71	3.74	637.11	612.55	5365.209	1
35600	1.14	-42.64	3.80	637.41	613.94	5365.310	1
35700	1.18	-42.37	3.80	637.22	614.33	5365.408	1
35800	1.39	-42.80	3.74	637.28	614.51	5365.508	1
35900	1.15	-43.10	3.69	637.21	614.84	5365.609	1
36000	1.56	-42.67	3.71	637.31	613.64	5365.703	1
36100	0.95	-42.78	3.75	637.44	615.61	5365.812	1
36200	1.50	-42.69	3.72	637.49	613.21	5365.909	1
36300	1.26	-42.74	3.73	637.52	614.22	5366.004	1
36400	1.56	-42.59	3.75	637.68	614.67	5366.106	1
36500	2.27	-42.27	3.79	637.50	614.60	5366.208	1
36600	1.83	-42.64	3.73	637.60	613.28	5366.306	1
36700	1.98	-42.58	3.78	637.84	614.31	5366.410	1
36800	1.58	-42.59	3.79	637.63	614.11	5366.502	1
36900	1.56	-42.69	3.76	637.92	614.61	5366.606	1
37000	1.82	-42.89	3.73	637.88	613.80	5366.711	1
37100	1.62	-42.86	3.74	637.82	613.16	5366.804	1
37200	2.01	-43.12	3.69	637.62	614.07	5366.903	1
37300	1.32	-42.95	3.74	638.36	613.58	5367.009	1
37400	1.70	-55.90	4.93	706.92	683.80	5367.107	1
37500	2.03	-56.12	4.97	708.49	686.70	5367.207	1
37600	1.87	-63.16	5.62	746.27	723.03	5367.309	1
37700	2.31	-64.75	5.71	755.51	733.24	5367.402	1
37800	2.20	-64.90	5.70	756.40	734.96	5367.503	1
37900	1.69	-65.15	5.63	757.39	734.81	5367.611	1
38000	2.63	-66.24	5.80	766.01	744.21	5367.704	1
38100	2.81	-71.62	6.10	795.08	776.09	5367.807	1
38200	3.01	-71.37	6.11	796.07	777.27	5367.910	1
38300	3.15	-71.16	6.12	796.97	778.80	5368.001	1
38400	3.01	-72.76	6.21	804.38	787.29	5368.107	1
38500	3.32	-74.31	6.40	815.69	797.52	5368.204	1
38600	3.33	-74.68	6.43	818.02	799.98	5368.307	1
38700	18.10	-50.73	9.03	826.71	808.10	5368.411	1
38800	18.47	-53.14	9.49	843.93	825.37	5368.498	1
38900	19.35	-55.13	9.80	857.09	837.02	5368.610	1
39000	19.33	-55.39	9.73	858.15	837.35	5368.708	1
39100	19.38	-55.20	9.81	858.75	839.25	5368.808	1
39200	19.25	-55.36	9.77	859.28	841.39	5368.910	1
39300	18.73	-54.53	9.69	852.83	833.48	5369.007	1
39400	17.16	-49.84	8.85	820.86	802.36	5369.111	1
39500	15.91	-44.65	8.47	788.79	770.15	5369.206	1
39600	15.13	-41.55	8.01	770.01	751.27	5369.309	1
39700	15.11	-40.17	7.87	762.04	744.13	5369.403	1
39800	12.63	-35.07	7.01	728.68	710.33	5369.512	1
39900	11.91	-30.12	6.37	700.12	682.90	5369.605	1
40000	10.94	-26.35	5.68	677.00	657.30	5369.708	1
40100	9.18	-22.34	4.98	651.54	633.26	5369.806	1
40200	8.01	-18.21	4.20	625.26	604.32	5369.903	1
40300	6.23	-14.37	3.59	600.47	580.11	5370.011	1
40400	5.70	-12.06	2.93	580.15	559.09	5370.104	1
40500	3.99	-9.13	2.48	554.06	533.49	5370.204	1
40600	4.47	-8.78	2.37	552.86	531.71	5370.310	1
40700	6.67	-15.97	3.69	608.51	586.02	5370.403	1
40800	12.88	-33.05	6.74	717.95	696.27	5370.507	1
40900	15.38	-39.78	7.77	759.00	736.61	5370.610	1
41000	15.59	-40.20	7.85	763.10	741.56	5370.709	1
41100	16.78	-46.58	8.81	800.91	782.50	5370.810	1
41200	20.40	-60.08	10.40	889.88	870.50	5370.907	1
41300	20.76	-61.57	10.76	900.17	882.52	5371.006	1
41400	21.04	-63.73	11.09	913.97	896.01	5371.104	1
41500	21.40	-65.23	11.41	925.33	908.82	5371.210	1
41600	21.57	-65.44	11.56	926.71	908.19	5371.310	1
41700	21.77	-65.62	11.53	927.35	910.61	5371.402	1
41800	21.72	-66.07	11.56	927.98	912.23	5371.512	1
41900	21.95	-67.52	11.88	940.01	924.08	5371.605	1
42000	22.30	-69.73	12.24	953.73	937.50	5371.708	1
42100	22.28	-69.81	12.22	954.53	938.70	5371.810	1
42200	22.64	-69.85	12.26	955.30	939.06	5371.907	1
42300	22.29	-69.88	12.34	956.06	939.85	5372.008	1
42400	22.60	-70.69	12.36	960.16	945.03	5372.097	1
42500	22.61	-70.94	12.44	961.89	947.18	5372.204	1
42600	22.53	-70.89	12.45	961.63	946.90	5372.309	1
42700	22.80	-71.14	12.48	963.61	948.86	5372.406	1
42800	22.51	-72.18	12.54	968.81	954.68	5372.512	1
42900	22.74	-71.14	12.43	969.84	956.91	5372.607	1
43000	22.44	-71.24	12.59	970.50	956.18	5372.710	1
43100	22.33	-71.44	12.44	970.79	956.77	5372.811	1
43200	22.54	-71.18	12.50	970.86	957.00	5372.905	1
43300	22.70	-71.27	12.55	971.35	956.27	5373.008	1
43400	23.03	-71.28	12.42	971.68	957.11	5373.110	1
43500	22.38	-71.52	12.45	971.89	956.22	5373.207	1
43600	22.86	-71.35	12.55	971.88	956.61	5373.310	1
43700	22.71	-71.31	12.63	972.78	958.80	5373.411	1
43800	22.54	-71.37	12.54	972.34	957.27	5373.508	1
43900	22.52	-71.57	12.50	972.90	958.81	5373.608	1
44000	22.88	-71.44	12.66	973.57	957.44	5373.711	1
44100	22.47	-71.60	12.51	973.44	959.70	5373.809	1
44200	22.79	-71.46	12.52	973.29	958.27	5373.900	1
44300	22.57	-71.49	12.60	973.69	959.34	5374.008	1
44400	22.77	-71.55	12.56	973.51	958.84	5374.109	1
44500	22.42	-71.45	12.57	973.74	959.66	5374.210	1
44600	22.62	-71.39	12.41	974.04	958.70	5374.309	1
44700	22.51	-71.54	12.43	974.09	958.52	5374.410	1
44800	22.54	-71.45	12.39	974.32	958.80	5374.504	1
44900	22.50	-71.57	12.35	974.54	958.54	5374.609	1
45000	22.66	-71.56	12.42	974.63	960.20	5374.704	1
45100	22.68	-71.53	12.43	974.83	960.24	5374.807	1
45200	22.63	-71.49	12.47	974.92	960.92	5374.908	1
45300	22.44	-71.69	12.41	974.97	961.21	5375.008	1
45400	22.65	-71.57	12.42	975.03	962.55	5375.107	1
45500	22.45	-71.62	12.49	975.33	960.64	5375.208	1
45600	22.51	-71.65	12.51	975.38	960.52	5375.305	1
45700	22.67	-71.73	12.42	975.41	960.68	5375.406	1
45800	22.64	-71.70	12.44	975.60	960.83	5375.507	1
45900	22.57	-71.72	12.50	975.55	960.27	5375.604	1
46000	22.67	-71.65	12.51	975.87	958.95	5375.705	1
46100	22.36	-71.65	12.41	975.80	960.12	5375.811	1
46200	22.87	-71.43	12.60	975.50	962.34	5375.911	1
46300	22.80	-73.44	12.80	987.90	972.81	5376.008	1
46400	23.15	-73.95	12.84	991.97	976.51	5376.110	1
46500	23.18	-74.15	12.81	992.31	975.72	5376.210	1
46600	23.04	-74.10	12.84	992.37	977.11	5376.307	1
46700	23.74	-77.00	13.32	1013.12	998.10	5376.388	1
46800	0.22	-0.17	-3.39	1071.28	1055.45	5376.451	1
46900	-0.14	0.12	-3.83	1088.69	1072.92	5376.545	1
47000	0.09	0.48	-4.10	1091.54	1074.06	5376.652	1
47100	0.03	0.04	-3.57	1087.63	1072.12	5376.743	1
47200	-0.20	-0.14	-1.87	986.31	973.11	5376.850	1
47300	0.09	-0.66	-2.15	905.37	889.47	5376.951	1
47400	0.22	-0.39	-1.95	867.38	851.79	5377.046	1
47500	-0.14	-0.33	-1.20	848.91	832.24	5377.149	1
47600	-0.22	-0.30	-1.09	841.57	824.27	5377.246	1
47700	-0.16	-0.05	-0.59	830.50	813.72	5377.350	1
47800	-0.33	-0.13	-0.64	811.58	793.29	5377.450	1
47900	0.20	-0.72	-0.20	734.79	715.79	5377.544	1
48000	0.37	-1.05	-0.44	653.28	631.81	5377.653	1
48100	0.12	-1.38	-0.43	624.59	602.36	5377.746	1
48200	0.71	-1.88	-0.35	563.55	542.38	5377.843	1
48300	0.95	-2.20	0.31	497.85	477.83	5377.949	1
48400	0.62	-2.29	-0.09	486.57	464.22	5378.044	1
48500	0.75	-2.48	0.30	484.96	462.96	5378.149	1
48600	0.75	-2.09	0.16	478.83	457.25	5378.249	1
48700	1.05	-2.55	0.37	472.31	449.19	5378.344	1
48800	0.95	-2.62	0.03	467.99	446.88	5378.441	1
48900	0.79	-2.33	-0.28	451.87	428.15	5378.551	1
49000	1.56	-3.91	0.24	446.96	422.88	5378.653	1
49100	1.30	-3.20	-0.58	446.12	421.09	5378.747	1
49200	1.57	-3.02	-0.75	438.11	413.40	5378.850	1
49300	0.85	-3.38	-1.70	413.26	387.46	5378.943	1
49400	1.42	-3.31	-1.99	407.84	381.66	5379.051	1
49500	0.83	-4.72	-1.55	394.98	368.71	5379.152	1
49600	1.27	-3.64	-1.53	394.07	368.07	5379.246	1
49700	1.47	-4.17	-1.15	404.09	378.01	5379.349	1
49800	2.14	-5.12	-0.23	427.36	402.51	5379.440	1
49900	4.91	-7.99	0.80	458.39	434.27	5379.548	1
50000	1.23	-2.39	-0.21	486.06	461.55	5379.652	1
50100	0.48	-1.82	0.42	529.84	506.55	5379.751	1
50200	0.64	-1.99	0.37	542.25	520.18	5379.840	1
50300	0.58	-2.07	0.17	554.04	532.07	5379.948	1
50400	0.75	-2.08	0.14	567.25	545.24	5380.048	1
50500	0.24	-1.72	-0.46	578.56	556.79	5380.152	1
50600	0.67	-1.95	0.17	554.34	534.09	5380.248	1
50700	0.88	-2.64	0.14	471.97	450.56	5380.342	1
50800	1.21	-2.95	-1.26	419.19	393.65	5380.447	1
50900	1.44	-3.98	-1.39	372.54	346.99	5380.544	1
51000	1.68	-5.25	-1.00	308.95	283.57	5380.649	1
51100	1.86	-5.09	-1.02	305.39	279.15	5380.749	1
51200	1.55	-5.75	-1.09	323.27	298.03	5380.850	1
51300	1.61	-4.31	-1.38	363.30	338.77	5380.944	1
51400	2.04	-4.46	-0.76	394.81	368.32	5381.044	1
51500	2.46	-5.11	-0.22	416.58	392.39	5381.142	1
51600	1.09	-3.01	-0.24	450.25	425.27	5381.250	1
51700	1.14	-2.29	-0.09	477.49	455.07	5381.350	1
51800	0.92	-2.22	0.43	491.00	468.77	5381.442	1
51900	1.01	-2.64	0.41	498.46	476.31	5381.547	1
52000	0.75	-1.89	0.43	517.61	496.25	5381.649	1
52100	0.76	-2.12	0.09	571.06	547.36	5381.750	1
52200	0.69	-1.65	-0.84	580.59	555.71	5381.853	1
52300	2.15	-1.03	-0.43	581.76	556.51	5381.953	1
52400	0.21	-1.48	-0.05	582.14	557.48	5382.046	1
52500	0.16	-1.35	0.21	568.43	544.46	5382.152	1
52600	1.25	-2.34	0.26	478.05	455.93	5382.250	1
52700	1.30	-3.79	-1.48	356.50	332.26	5382.351	1
52800	1.63	-4.54	-1.21	333.81	309.23	5382.450	1
52900	1.13	-3.96	-1.11	302.80	277.48	5382.545	1
53000	2.84	-5.04	-1.31	288.00	261.76	5382.653	1
53100	2.36	-6.07	-1.58	262.15	235.57	5382.748	1
53200	2.64	-6.88	-2.58	212.15	183.93	5382.849	1
53300	3.91	-9.67	-2.93	193.49	166.22	5382.953	1
53400	2.79	-7.71	-2.64	191.15	162.49	5383.053	1
53500	3.94	-8.74	-2.64	189.15	160.88	5383.152	1
53600	3.58	-8.54	-2.34	188.20	158.63	5383.246	1
53700	2.66	-7.51	-1.96	239.48	208.42	5383.341	1
53800	1.62	-5.43	-1.19	308.11	278.43	5383.453	1
53900	1.50	-4.42	-1.30	339.51	309.93	5383.546	1
54000	1.84	-4.04	-1.12	382.51	354.00	5383.651	1
54100	1.35	-3.60	-0.84	423.84	395.00	5383.750	1
54200	1.02	-3.14	-0.13	461.63	435.24	5383.852	1
54300	0.56	-2.29	0.44	475.61	448.06	5383.953	1
54400	0.63	-2.10	-0.01	491.89	466.17	5384.046	1
54500	0.63	-2.22	0.32	518.09	493.35	5384.148	1
54600	0.81	-2.35	0.50	524.32	499.85	5384.253	1
54700	1.22	-3.09	-0.78	428.69	402.66	5384.351	1
54800	0.72	-4.35	-1.14	312.28	285.46	5384.451	1
54900	1.13	-4.63	-1.12	296.75	268.04	5384.546	1
55000	1.70	-3.34	-1.93	231.30	202.94	5384.651	1
55100	3.04	-8.27	-2.18	198.00	167.51	5384.752	1
55200	5.21	-10.90	-2.37	150.35	119.19	5384.842	1
55300	5.88	-12.64	-3.10	125.09	92.06	5384.953	1
55400	7.95	-15.00	-3.72	64.50	30.30	5385.046	1
55500	8.50	-15.54	-3.52	48.78	14.94	5385.148	1
55600	7.85	-15.04	-3.39	35.13	1.19	5385.248	1
55700	8.16	-15.16	-3.37	-2.51	-38.46	5385.345	1
55800	8.00	-14.90	-4.18	-38.49	-75.15	5385.447	1
55900	15.97	-23.25	-4.42	-71.60	-108.89	5385.550	1
56000	16.47	-24.13	-4.33	-77.87	-115.44	5385.651	1
56100	16.51	-23.73	-4.36	-81.88	-119.46	5385.750	1
56200	13.10	-21.07	-4.12	-29.94	-67.78	5385.851	1
56300	9.05	-16.74	-3.39	32.04	-5.68	5385.948	1
56400	7.17	-15.44	-3.76	83.78	46.75	5386.051	1
56500	3.73	-9.17	-2.21	184.93	150.74	5386.149	1
56600	2.75	-7.43	-1.78	252.70	218.78	5386.249	1
56700	2.30	-6.24	-1.04	311.50	278.44	5386.341	1
56800	1.43	-4.17	-1.36	360.92	328.01	5386.451	1
56900	0.95	-3.48	-1.19	370.86	338.65	5386.549	1
57000	1.27	-3.86	-1.19	372.58	340.17	5386.650	1
57100	1.24	-4.96	-1.17	373.53	341.30	5386.748	1
57200	1.21	-5.03	-1.17	374.62	341.49	5386.850	1
57300	1.37	-3.66	-0.89	402.86	370.01	5386.939	1
57400	1.36	-2.85	-0.63	444.49	412.31	5387.049	1
57500	0.53	-2.92	-0.16	455.58	424.38	5387.148	1
57600	1.62	-3.47	0.15	465.22	435.05	5387.245	1
57700	2.88	-7.14	1.53	501.05	471.58	5387.349	1
57800	4.40	-8.98	2.06	518.94	490.55	5387.449	1
57900	4.54	-14.18	2.54	550.15	521.42	5387.552	1
58000	0.63	-1.78	0.03	576.91	548.76	5387.651	1
58100	0.40	-1.58	0.09	584.22	556.97	5387.747	1
58200	0.55	-1.57	0.10	587.02	559.11	5387.844	1
58300	0.68	-1.45	0.06	587.78	560.71	5387.951	1
58400	0.40	-1.47	-0.22	588.84	561.98	5388.046	1
58500	0.42	-1.18	-0.31	589.11	562.22	5388.149	1
58600	0.45	-1.68	-0.40	575.65	548.16	5388.246	1
58700	0.64	-2.05	0.25	535.04	507.10	5388.341	1
58800	1.05	-1.59	-1.17	480.68	453.15	5388.453	1
58900	1.06	-3.01	-0.65	444.00	416.17	5388.544	1
59000	1.13	-3.26	-0.81	438.19	411.19	5388.651	1
59100	0.08	-3.71	-0.55	431.96	405.43	5388.753	1
59200	1.19	-3.15	-0.70	419.08	389.37	5388.850	1
59300	1.89	-2.84	-0.32	411.57	382.68	5388.953	1
59400	-0.38	0.14	-0.63	382.16	351.90	5389.045	1
59500	-0.15	0.64	-1.24	333.17	303.76	5389.149	1
59600	1.82	-3.88	-1.21	331.57	301.79	5389.249	1
59700	1.24	-2.23	-1.34	331.04	301.05	5389.352	1
59800	2.13	-9.30	-1.27	376.59	345.94	5389.448	1
59900	2.40	-11.48	-1.41	388.01	356.75	5389.550	1
60000	0.82	-2.96	-0.87	389.05	358.29	5389.646	1
60100	1.36	-3.91	-0.69	402.89	372.89	5389.750	1
60200	1.04	-3.08	-1.55	413.52	382.83	5389.841	1
60300	0.82	-3.24	-0.53	439.69	409.56	5389.947	1
60400	1.52	-3.87	-0.03	453.57	423.25	5390.046	1
60500	1.14	-3.82	0.02	454.08	424.38	5390.148	1
60600	1.50	-4.65	-0.01	454.39	425.04	5390.248	1
60700	1.70	-4.59	-0.03	454.45	425.83	5390.353	1
60800	2.02	-4.71	-0.01	454.74	425.89	5390.444	1
60900	1.54	-4.34	0.05	455.13	425.40	5390.544	1
61000	1.26	-4.64	-0.02	454.94	424.40	5390.649	1
61100	1.37	-4.06	-0.00	454.99	426.35	5390.746	1
61200	1.09	-3.97	0.03	455.36	426.49	5390.853	1
61300	1.60	-3.88	0.06	455.20	425.67	5390.952	1
61400	1.45	-4.25	-0.02	455.20	426.43	5391.046	1
61500	1.59	-4.38	0.00	455.16	427.07	5391.148	1
61600	1.99	-3.62	-0.01	455.54	425.75	5391.250	1
61700	1.65	-3.73	-0.03	455.24	426.43	5391.351	1
61800	1.48	-4.02	0.02	455.21	426.28	5391.448	1
61900	1.58	-4.89	-0.04	455.29	426.16	5391.551	1
62000	1.38	-4.43	-0.01	455.51	425.70	5391.644	1
62100	1.29	-3.84	0.01	455.77	426.93	5391.745	1
62200	1.39	-4.86	0.03	455.74	426.40	5391.842	1
62300	1.83	-2.84	-0.02	455.49	427.41	5391.952	1
62400	1.09	-4.13	0.00	455.80	427.07	5392.045	1
62500	1.44	-3.70	0.00	455.59	427.36	5392.150	1
62600	1.70	-4.19	0.03	455.70	426.03	5392.249	1
62700	1.47	-4.04	0.05	455.53	427.68	5392.346	1
62800	1.23	-4.11	-0.01	455.58	428.17	5392.448	1
62900	1.62	-3.67	-0.03	455.73	427.61	5392.547	1
63000	1.48	-3.69	-0.00	455.77	427.40	5392.643	1
63100	1.11	-4.13	-0.05	455.75	428.10	5392.733	1
63200	1.42	-4.29	-0.03	455.73	427.31	5392.790	1
63300	1.34	-3.70	-0.05	455.92	426.79	5392.894	1
63400	1.47	-4.37	-0.07	455.90	426.76	5392.988	1
63500	1.15	-3.45	-0.01	455.84	427.72	5393.091	1
63600	1.05	-3.60	-0.02	456.05	425.88	5393.194	1
63700	1.50	-4.11	-0.04	455.95	426.53	5393.282	1
63800	1.66	-4.11	-0.01	455.75	428.01	5393.389	1
63900	1.52	-4.88	0.01	455.67	427.54	5393.494	1
64000	1.12	-4.26	-0.03	456.02	427.35	5393.593	1
64100	1.20	-4.37	-0.05	455.76	427.07	5393.692	1
64200	0.79	-3.94	0.02	456.09	428.36	5393.790	1
64300	1.51	-4.51	-0.02	455.71	428.95	5393.893	1
64400	1.18	-3.82	-0.03	455.99	429.94	5393.985	1
64500	1.21	-3.72	0.04	456.06	428.04	5394.091	1
64600	1.29	-3.90	0.04	456.09	428.28	5394.184	1
64700	1.44	-4.52	-0.02	455.95	428.01	5394.281	1
64800	1.62	-4.77	-0.04	456.15	428.33	5394.390	1
64900	1.11	-3.78	0.03	456.11	429.61	5394.493	1
65000	1.18	-4.02	0.03	456.07	427.91	5394.586	1
65100	1.44	-4.10	-0.00	456.23	428.42	5394.687	1
65200	0.83	-4.12	0.12	456.01	428.36	5394.791	1
65300	1.58	-4.60	-0.00	456.26	425.67	5394.893	1
65400	1.39	-4.24	0.06	456.47	426.98	5394.990	1
65500	1.36	-3.96	0.07	456.24	428.92	5395.092	1
65600	1.57	-4.38	0.03	456.19	429.10	5395.184	1
65700	1.88	-5.49	-0.06	456.15	428.29	5395.291	1
65800	1.30	-4.06	0.06	456.35	425.82	5395.387	1
65900	1.62	-4.38	-0.01	456.14	425.53	5395.492	1
66000	1.25	-4.14	0.03	456.30	427.37	5395.587	1
66100	1.24	-3.60	0.04	456.26	427.67	5395.691	1
66200	1.54	-5.06	0.07	456.54	428.18	5395.793	1
66300	1.75	-3.84	0.02	456.18	426.98	5395.894	1
66400	1.17	-4.39	0.11	456.38	428.14	5395.991	1
66500	1.16	-4.45	0.05	456.57	427.37	5396.093	1
66600	1.28	-4.12	0.05	456.35	427.33	5396.184	1
66700	1.34	-3.99	0.09	456.48	428.01	5396.292	1
66800	1.30	-4.01	0.10	456.37	429.62	5396.391	1
66900	2.41	-5.11	-0.05	456.62	428.63	5396.494	1
67000	1.22	-4.36	0.06	456.55	428.66	5396.589	1
67100	1.17	-3.64	0.05	456.69	429.67	5396.693	1
67200	1.42	-4.18	0.02	456.52	427.90	5396.790	1
67300	1.46	-4.31	0.07	456.30	428.70	5396.887	1
67400	1.86	-2.92	0.01	457.09	429.42	5396.995	1
67500	1.87	-4.20	0.03	456.74	428.24	5397.093	1
67600	1.50	-4.27	-0.01	456.61	427.88	5397.192	1
67700	1.07	-4.61	0.08	456.56	428.04	5397.293	1
67800	1.44	-4.45	0.03	456.63	426.79	5397.390	1
67900	1.20	-3.81	0.08	456.52	427.98	5397.490	1
68000	0.90	-4.44	0.10	456.55	427.88	5397.593	1
68100	1.43	-4.12	0.05	456.73	428.33	5397.687	1
68200	1.80	-4.32	-0.00	456.53	428.50	5397.790	1
68300	1.26	-4.98	0.04	456.42	428.37	5397.890	1
68400	1.38	-4.55	0.07	456.59	429.49	5397.989	1
68500	1.61	-4.61	0.03	456.40	430.02	5398.089	1
68600	1.08	-4.43	0.09	456.70	429.78	5398.193	1
68700	1.53	-4.00	0.00	456.71	428.30	5398.291	1
68800	1.50	-3.72	-0.06	456.42	429.44	5398.389	1
68900	1.43	-3.37	-0.02	456.68	428.51	5398.494	1
69000	1.29	-3.98	-0.03	456.53	430.84	5398.589	1
69100	1.74	-4.71	-0.06	456.57	428.55	5398.685	1
69200	1.48	-4.39	0.01	456.69	427.69	5398.790	1
69300	1.77	-4.58	-0.00	456.70	427.74	5398.888	1
69400	1.71	-4.76	0.03	456.51	427.84	5398.986	1
69500	0.84	-3.56	0.08	456.78	427.50	5399.091	1
69600	1.16	-4.60	0.06	456.71	427.50	5399.186	1
69700	1.11	-4.55	0.07	456.66	427.05	5399.287	1
69800	1.57	-5.23	0.00	456.58	428.94	5399.394	1
69900	1.32	-4.38	0.05	456.79	429.11	5399.486	1
70000	1.49	-4.63	0.03	456.87	428.57	5399.589	1
70100	1.66	-3.80	0.12	456.90	429.56	5399.694	1
70200	1.66	-4.62	-0.02	457.09	430.00	5399.788	1
70300	1.83	-4.70	0.02	456.99	429.76	5399.890	1
70400	1.83	-4.66	0.00	457.06	431.05	5399.992	1
70500	1.30	-4.88	0.04	456.73	429.77	5400.090	1
70600	1.28	-3.93	0.08	456.66	429.47	5400.193	1
70700	1.77	-5.05	0.05	456.88	427.56	5400.290	1
70800	1.65	-4.26	0.05	456.89	427.36	5400.390	1
70900	1.46	-4.68	0.04	456.83	428.40	5400.491	1
71000	1.45	-5.25	0.21	462.79	432.91	5400.587	1
71100	2.72	-7.74	2.01	527.46	498.47	5400.692	1
71200	3.99	-10.54	2.56	574.98	547.85	5400.782	1
71300	4.63	-12.43	3.22	600.73	574.54	5400.889	1
71400	6.34	-17.47	4.06	634.90	609.52	5400.985	1
71500	8.10	-23.25	5.28	674.59	648.94	5401.089	1
71600	10.13	-29.58	6.68	715.85	692.94	5401.194	1
71700	10.30	-31.80	6.88	727.38	704.16	5401.290	1
71800	9.98	-32.19	6.99	729.40	705.23	5401.389	1
71900	10.50	-32.27	6.94	729.74	705.16	5401.487	1
72000	9.17	-26.83	6.26	699.17	674.91	5401.593	1
72100	6.58	-19.34	4.52	648.80	625.50	5401.694	1
72200	5.33	-15.47	3.92	625.17	600.71	5401.792	1
72300	5.57	-15.53	3.74	623.55	599.36	5401.889	1
72400	7.86	-22.59	5.22	671.25	647.53	5401.990	1
72500	11.56	-37.28	7.87	760.39	737.94	5402.086	1
72600	13.31	-44.72	9.09	807.34	785.16	5402.191	1
72700	14.50	-49.52	9.70	837.11	815.12	5402.279	1
72800	16.14	-57.70	10.94	890.68	869.71	5402.389	1
72900	16.64	-60.47	11.28	907.46	888.05	5402.487	1
73000	16.50	-60.59	11.22	910.20	891.80	5402.595	1
73100	17.14	-61.28	11.48	913.39	895.17	5402.691	1
73200	17.07	-63.66	11.84	929.20	911.53	5402.784	1
73300	17.60	-65.45	12.13	940.73	923.74	5402.889	1
73400	17.75	-67.15	12.48	952.55	936.24	5402.986	1
73500	18.21	-68.61	12.82	962.80	947.51	5403.086	1
73600	18.13	-69.66	12.88	969.43	954.12	5403.192	1
73700	17.94	-69.89	13.11	970.50	957.51	5403.293	1
73800	18.44	-70.03	12.95	972.08	958.20	5403.395	1
73900	18.43	-70.04	13.15	972.55	958.05	5403.491	1
74000	18.07	-70.31	13.07	973.08	959.80	5403.592	1
74100	18.33	-70.21	13.18	973.94	959.75	5403.679	1
74200	18.17	-70.35	13.24	974.43	961.52	5403.792	1
74300	18.53	-70.46	13.10	974.91	961.69	5403.891	1
74400	19.05	-73.57	13.74	996.93	982.60	5403.992	1
74500	19.65	-77.08	14.29	1021.03	1008.25	5404.089	1
74600	19.64	-77.40	14.39	1023.35	1009.10	5404.192	1
74700	19.23	-78.19	14.56	1029.10	1016.00	5404.293	1
74800	19.87	-78.98	14.67	1034.47	1019.60	5404.389	1
74900	19.89	-78.89	14.76	1033.75	1019.59	5404.493	1
75000	19.27	-76.53	14.28	1018.09	1002.98	5404.583	1
75100	18.55	-70.84	13.31	977.79	963.56	5404.690	1
75200	17.63	-66.26	12.47	947.30	933.34	5404.779	1
75300	17.37	-63.97	12.02	931.88	917.22	5404.890	1
75400	17.48	-61.34	11.76	915.47	899.96	5404.995	1
75500	15.76	-55.95	10.54	877.33	862.50	5405.089	1
75600	15.09	-50.23	9.89	841.98	826.16	5405.193	1
75700	10.56	-32.29	6.98	729.15	713.88	5405.288	1
75800	5.15	-15.37	3.99	625.44	606.06	5405.391	1
75900	3.53	-9.29	2.48	570.07	551.80	5405.492	1
76000	2.80	-6.91	2.01	537.03	518.39	5405.592	1
76100	3.00	-5.88	1.76	521.77	501.88	5405.694	1
76200	2.75	-6.43	1.78	515.11	494.87	5405.793	1
76300	2.04	-5.50	1.57	504.99	485.31	5405.888	1
76400	1.75	-5.83	1.26	492.82	472.66	5405.993	1
76500	1.42	-3.63	-0.14	453.69	430.58	5406.095	1
76600	0.93	-3.54	-0.31	440.43	417.93	5406.188	1
76700	0.45	-3.18	-0.62	429.76	407.02	5406.294	1
76800	1.00	-3.35	-0.91	417.14	394.18	5406.388	1
76900	1.05	-3.83	-1.05	407.36	383.47	5406.493	1
77000	1.64	-3.03	-1.06	406.88	382.88	5406.594	1
77100	1.36	-4.17	-0.66	429.32	405.61	5406.687	1
77200	1.83	-4.68	0.31	464.84	442.75	5406.790	1
77300	2.17	-4.90	1.20	491.34	470.74	5406.893	1
77400	2.22	-6.68	1.83	520.16	499.79	5406.991	1
77500	2.83	-8.05	2.24	547.27	527.65	5407.092	1
77600	4.01	-10.22	2.70	579.56	558.16	5407.188	1
77700	5.70	-16.73	4.12	633.34	612.89	5407.290	1
77800	7.36	-20.85	4.90	660.98	641.29	5407.391	1
77900	7.47	-21.16	5.03	662.08	642.82	5407.491	1
78000	7.52	-21.07	4.95	662.78	643.78	5407.590	1
78100	7.54	-21.43	4.98	663.38	643.45	5407.688	1
78200	7.72	-22.25	5.15	669.64	650.17	5407.791	1
78300	10.88	-32.82	7.11	734.14	713.69	5407.891	1
78400	13.35	-43.67	8.88	800.90	781.12	5407.991	1
78500	14.17	-48.20	9.60	827.81	809.56	5408.089	1
78600	15.71	-50.18	9.98	843.12	826.72	5408.194	1
78700	15.12	-51.85	10.15	852.05	833.16	5408.283	1
78800	15.82	-53.75	10.36	864.48	845.70	5408.393	1
78900	15.62	-55.26	10.66	873.67	856.00	5408.489	1
79000	16.58	-59.22	11.29	899.08	882.80	5408.593	1
79100	16.69	-62.07	11.66	917.79	902.95	5408.692	1
79200	17.14	-63.03	11.83	924.59	910.26	5408.791	1
79300	17.47	-63.92	12.09	932.08	916.19	5408.892	1
79400	17.79	-64.33	12.02	933.49	916.39	5408.994	1
79500	17.56	-64.22	12.02	933.44	917.46	5409.075	1
79600	17.29	-64.37	12.09	933.95	918.69	5409.127	1
79700	17.38	-64.41	12.10	934.63	918.90	5409.231	1
79800	17.75	-65.59	12.34	942.95	927.38	5409.333	1
79900	17.99	-68.83	12.95	964.76	947.65	5409.435	1
80000	18.15	-69.49	13.24	970.01	954.16	5409.527	1
80100	18.30	-70.80	13.35	977.87	962.03	5409.631	1
80200	18.74	-71.10	13.41	980.12	965.00	5409.732	1
80300	18.35	-71.23	13.36	980.67	965.80	5409.828	1
80400	18.58	-71.29	13.35	981.38	966.08	5409.931	1
80500	18.61	-71.32	13.55	981.82	966.46	5410.032	1
80600	19.04	-73.69	13.91	998.54	982.88	5410.126	1
80700	19.19	-77.26	14.52	1023.62	1007.88	5410.234	1
80800	19.61	-77.62	14.58	1024.90	1009.45	5410.327	1
80900	19.54	-77.65	14.56	1025.44	1009.67	5410.423	1
81000	19.40	-76.61	14.49	1018.41	1002.15	5410.535	1
81100	18.65	-70.10	13.18	973.32	958.06	5410.632	1
81200	16.06	-56.38	10.70	881.93	863.87	5410.730	1
81300	14.42	-50.20	9.74	839.65	822.06	5410.831	1
81400	13.56	-44.51	8.95	802.13	783.11	5410.936	1
81500	11.59	-37.89	8.07	763.01	743.64	5411.035	1
81600	10.81	-33.62	7.27	737.77	718.36	5411.127	1
81700	7.55	-21.79	4.94	665.14	645.48	5411.234	1
81800	5.61	-15.42	3.80	625.40	605.12	5411.327	1
81900	2.57	-5.24	1.85	526.27	505.54	5411.432	1
82000	2.13	-5.63	1.75	516.75	495.43	5411.535	1
82100	2.31	-6.35	1.74	515.45	493.69	5411.624	1
82200	2.23	-5.40	1.69	514.53	492.10	5411.730	1
82300	2.48	-6.18	1.51	504.88	482.30	5411.833	1
82400	1.76	-4.53	0.46	469.89	447.30	5411.926	1
82500	1.74	-3.93	-0.16	452.78	428.62	5412.029	1
82600	1.10	-3.81	-0.61	431.28	408.10	5412.122	1
82700	1.23	-3.63	-1.19	399.67	374.68	5412.228	1
82800	1.49	-3.72	-1.29	377.36	352.81	5412.336	1
82900	1.52	-4.03	-1.31	375.55	350.48	5412.431	1
83000	0.80	-3.89	-1.26	374.73	348.29	5412.528	1
83100	1.06	-3.57	-1.28	381.72	356.45	5412.633	1
83200	1.46	-4.17	-0.10	454.75	429.04	5412.736	1
83300	1.58	-5.10	0.86	483.49	459.57	5412.829	1
83400	2.74	-7.07	1.98	531.45	508.02	5412.924	1
83500	4.28	-10.90	2.88	588.89	563.98	5413.036	1
83600	4.64	-13.73	3.52	611.87	589.05	5413.132	1
83700	4.96	-15.14	3.95	626.67	604.69	5413.235	1
83800	5.03	-15.32	3.93	624.21	602.25	5413.333	1
83900	4.95	-14.20	3.40	611.11	589.34	5413.435	1
84000	4.86	-13.65	3.50	611.10	587.50	5413.528	1
84100	5.25	-13.99	3.49	611.11	590.07	5413.632	1
84200	4.79	-13.68	3.57	611.41	589.97	5413.733	1
84300	5.03	-13.65	3.51	611.20	589.64	5413.833	1
84400	5.07	-13.99	3.50	611.15	589.81	5413.936	1
84500	5.07	-13.41	3.56	611.90	591.45	5414.028	1
84600	5.49	-13.85	3.57	611.91	590.90	5414.136	1
84700	4.93	-13.63	3.54	611.79	590.46	5414.230	1
84800	5.10	-13.68	3.48	612.02	588.05	5414.327	1
84900	5.38	-14.25	3.47	612.17	588.66	5414.434	1
85000	5.09	-14.03	3.47	611.93	591.24	5414.529	1
85100	5.02	-13.91	3.60	612.34	591.08	5414.632	1
85200	4.58	-13.84	3.61	612.86	590.99	5414.736	1
85300	5.08	-13.78	3.59	611.97	590.05	5414.829	1
85400	5.07	-13.51	3.64	612.45	588.92	5414.931	1
85500	5.08	-13.58	3.60	612.74	588.50	5415.035	1
85600	5.00	-13.89	3.44	612.57	587.98	5415.132	1
85700	4.90	-14.01	3.59	612.75	589.23	5415.232	1
85800	5.24	-13.84	3.49	612.63	588.96	5415.334	1
85900	5.27	-14.22	3.47	612.53	589.09	5415.428	1
86000	5.17	-13.42	3.59	612.48	589.27	5415.530	1
86100	5.17	-13.53	3.47	611.85	588.86	5415.635	1
86200	5.08	-14.35	3.47	612.37	589.42	5415.733	1
86300	5.35	-13.71	3.45	611.67	590.72	5415.836	1
86400	4.70	-13.37	3.78	612.50	591.08	5415.935	1
86500	4.84	-13.82	3.58	613.02	589.08	5416.032	1
86600	5.30	-14.16	3.56	612.97	589.26	5416.131	1
86700	6.04	-13.76	3.64	612.84	589.59	5416.232	1
86800	5.13	-13.74	3.65	612.74	588.78	5416.335	1
86900	5.11	-14.15	3.57	612.82	589.30	5416.431	1
87000	5.11	-14.25	3.54	612.94	589.70	5416.532	1
87100	5.29	-13.82	3.64	613.00	589.67	5416.632	1
87200	5.65	-13.88	3.54	612.62	589.75	5416.733	1
87300	4.82	-13.77	3.64	612.76	590.45	5416.829	1
87400	4.94	-14.24	3.59	612.79	591.10	5416.934	1
87500	5.03	-14.09	3.61	612.92	591.08	5417.031	1
87600	4.86	-13.77	3.64	612.94	590.87	5417.132	1
87700	5.38	-13.69	3.58	613.08	591.60	5417.233	1
87800	5.50	-14.35	3.54	612.89	590.07	5417.333	1
87900	5.08	-14.13	3.57	612.91	590.55	5417.432	1
88000	4.69	-14.26	3.64	612.98	591.92	5417.532	1
88100	5.32	-14.35	3.55	613.31	591.71	5417.629	1
88200	5.34	-13.89	3.61	612.82	591.72	5417.735	1
88300	6.30	-14.06	3.37	612.60	590.39	5417.836	1
88400	5.25	-14.56	3.55	612.87	590.99	5417.932	1
88500	5.09	-13.85	3.68	613.08	590.13	5418.030	1
88600	4.66	-14.25	3.66	613.20	590.23	5418.133	1
88700	5.60	-14.42	3.53	613.00	590.82	5418.230	1
88800	5.03	-13.87	3.67	613.08	590.21	5418.335	1
88900	5.74	-14.65	3.41	612.14	590.26	5418.436	1
89000	5.34	-14.00	3.58	612.88	590.35	5418.529	1
89100	5.19	-14.10	3.66	612.85	590.83	5418.635	1
89200	5.42	-14.26	3.57	612.85	591.96	5418.730	1
89300	5.36	-13.98	3.59	613.01	590.70	5418.828	1
89400	5.16	-13.83	3.63	613.21	591.72	5418.932	1
89500	5.29	-14.44	3.58	613.22	591.76	5419.035	1
89600	4.75	-14.01	3.64	613.22	592.02	5419.134	1
89700	4.96	-14.51	3.59	613.11	591.51	5419.233	1
89800	5.22	-14.08	3.66	613.43	590.93	5419.328	1
89900	4.98	-14.44	3.63	613.34	590.53	5419.434	1
90000	5.21	-14.22	3.62	613.01	590.51	5419.529	1
90100	5.16	-14.36	3.62	613.28	590.04	5419.628	1
90200	5.46	-13.75	3.69	613.49	588.25	5419.736	1
90300	5.12	-14.25	3.66	613.26	589.14	5419.828	1
90400	5.33	-14.28	3.65	613.47	590.58	5419.932	1
90500	5.54	-14.16	3.48	613.06	588.91	5420.036	1
90600	4.94	-14.34	3.64	613.39	588.85	5420.128	1
90700	5.26	-14.88	3.49	613.33	588.01	5420.235	1
90800	5.44	-14.44	3.63	613.39	589.44	5420.332	1
90900	5.46	-14.13	3.62	613.24	589.92	5420.429	1
91000	5.04	-13.79	3.71	613.54	590.51	5420.529	1
91100	5.09	-14.41	3.60	613.33	589.59	5420.623	1
91200	5.09	-14.51	3.64	613.38	589.94	5420.729	1
91300	4.90	-14.07	3.73	613.61	590.89	5420.834	1
91400	4.59	-14.64	3.65	613.65	590.92	5420.936	1
91500	5.09	-14.26	3.61	613.05	590.46	5421.027	1
91600	5.13	-14.41	3.63	613.40	589.55	5421.133	1
91700	5.22	-14.34	3.63	613.12	590.00	5421.231	1
91800	5.26	-14.54	3.59	613.39	589.68	5421.329	1
91900	5.76	-13.86	3.70	613.21	589.73	5421.435	1
92000	5.43	-14.13	3.62	613.47	590.01	5421.527	1
92100	5.49	-13.99	3.63	613.76	589.69	5421.625	1
92200	5.07	-13.62	3.67	613.53	588.51	5421.732	1
92300	5.01	-13.83	3.70	613.68	589.35	5421.834	1
92400	5.23	-14.23	3.61	613.53	589.94	5421.929	1
92500	5.57	-14.34	3.64	613.68	589.95	5422.034	1
92600	5.21	-13.41	3.81	613.76	590.48	5422.135	1
92700	5.68	-14.30	3.51	613.38	588.16	5422.235	1
92800	4.53	-14.25	3.75	614.29	589.61	5422.335	1
92900	5.34	-15.16	3.52	613.66	590.43	5422.436	1
93000	4.86	-13.89	3.68	613.76	590.68	5422.528	1
93100	5.11	-13.80	3.69	613.71	590.92	5422.632	1
93200	5.46	-14.22	3.64	613.60	590.21	5422.732	1
93300	5.22	-14.37	3.60	613.75	589.53	5422.833	1
93400	4.93	-14.31	3.63	613.90	590.07	5422.932	1
93500	5.63	-14.37	3.58	613.66	589.28	5423.035	1
93600	4.92	-14.18	3.71	613.72	591.36	5423.134	1
93700	4.86	-14.15	3.69	613.87	590.52	5423.232	1
93800	5.19	-14.28	3.66	614.02	590.41	5423.327	1
93900	5.16	-14.36	3.64	614.08	591.21	5423.434	1
94000	5.06	-14.22	3.67	614.05	591.30	5423.535	1
94100	5.26	-13.92	3.62	613.90	590.73	5423.629	1
94200	4.61	-13.99	3.75	613.68	590.10	5423.732	1
94300	5.09	-14.41	3.65	614.07	590.01	5423.828	1
94400	5.39	-14.46	3.62	613.99	591.04	5423.929	1
94500	5.34	-13.97	3.70	614.06	590.30	5424.033	1
94600	5.19	-14.38	3.66	614.15	590.00	5424.124	1
94700	5.09	-14.27	3.74	614.09	590.23	5424.232	1
94800	5.04	-14.29	3.66	613.94	590.22	5424.334	1
94900	5.10	-14.21	3.60	614.07	589.54	5424.426	1
95000	5.07	-13.91	3.73	613.97	590.42	5424.534	1
95100	5.82	-14.63	3.61	614.00	589.22	5424.635	1
95200	5.10	-14.07	3.69	614.00	589.52	5424.728	1
95300	5.41	-14.45	3.57	613.93	590.12	5424.834	1
95400	5.36	-14.20	3.70	613.99	589.08	5424.936	1
95500	5.10	-14.14	3.68	614.06	589.37	5425.027	1
95600	5.18	-14.14	3.66	614.23	590.53	5425.132	1
95700	5.06	-14.50	3.68	614.05	589.31	5425.233	1
95800	4.73	-14.06	3.85	614.25	590.78	5425.334	1
95900	4.67	-14.11	3.73	614.33	590.33	5425.420	1
96000	5.33	-14.40	3.64	614.15	591.22	5425.471	1
96100	5.01	-14.23	3.62	614.00	589.76	5425.575	1
96200	5.00	-14.62	3.63	614.42	590.39	5425.678	1
96300	5.02	-13.98	3.70	613.98	589.88	5425.770	1
96400	5.25	-14.01	3.64	613.99	587.44	5425.874	1
96500	4.98	-13.61	3.71	614.04	589.62	5425.976	1
96600	5.07	-14.23	3.66	613.81	590.00	5426.073	1
96700	5.35	-14.54	3.59	613.83	590.71	5426.171	1
96800	4.85	-14.32	3.64	613.85	590.47	5426.276	1
96900	5.24	-14.36	3.66	613.96	589.88	5426.372	1
97000	5.23	-13.93	3.75	614.10	589.27	5426.475	1
97100	5.58	-13.33	3.72	613.78	590.11	5426.576	1
97200	5.90	-15.00	3.60	613.63	589.50	5426.677	1
97300	4.96	-14.05	3.75	613.84	590.70	5426.770	1
97400	4.76	-14.26	3.96	614.75	591.17	5426.877	1
97500	5.06	-14.70	3.70	613.90	590.69	5426.974	1
97600	5.38	-14.62	3.71	613.95	590.73	5427.073	1
97700	5.38	-14.18	3.73	614.30	590.91	5427.172	1
97800	5.18	-14.20	3.66	614.07	591.15	5427.272	1
97900	5.24	-14.43	3.69	614.03	591.32	5427.372	1
98000	5.15	-14.35	3.64	613.97	591.72	5427.475	1
98100	4.74	-14.35	3.76	614.23	591.60	5427.572	1
98200	5.42	-14.21	3.71	614.07	591.41	5427.671	1
98300	5.34	-14.56	3.68	614.07	591.80	5427.773	1
98400	5.14	-14.33	3.71	614.02	591.26	5427.871	1
98500	5.16	-14.31	3.73	614.20	591.17	5427.965	1
98600	5.92	-14.23	3.56	614.18	591.86	5428.078	1
98700	5.02	-14.35	3.78	613.79	592.07	5428.176	1
98800	5.20	-14.27	3.71	614.10	592.11	5428.273	1
98900	5.03	-13.85	3.78	614.11	591.72	5428.374	1
99000	5.05	-14.07	3.76	614.02	592.27	5428.476	1
99100	5.05	-14.22	3.75	614.11	590.55	5428.573	1
99200	5.26	-13.90	3.75	614.24	591.54	5428.672	1
99300	5.18	-13.85	3.76	614.31	591.38	5428.776	1
99400	5.50	-14.39	3.66	614.38	591.00	5428.871	1
99500	5.44	-13.98	3.67	614.24	591.15	5428.974	1
99600	5.09	-14.67	3.66	614.23	591.65	5429.073	1
99700	5.16	-14.27	3.71	614.26	591.69	5429.169	1
99800	5.48	-12.89	3.92	614.62	590.72	5429.277	1
99900	5.30	-14.45	3.74	614.33	590.96	5429.370	1
100000	4.94	-13.74	3.76	614.29	591.47	5429.471	1
100100	5.09	-13.87	3.77	614.35	589.88	5429.572	1
100200	4.93	-13.47	3.82	613.93	590.15	5429.675	1
100300	4.85	-14.07	3.75	614.17	590.84	5429.773	1
100400	5.41	-13.84	3.74	614.25	590.67	5429.876	1
100500	5.32	-14.22	3.72	614.19	590.49	5429.974	1
100600	5.23	-14.03	3.78	614.24	590.90	5430.072	1
100700	5.23	-14.21	3.72	614.43	591.16	5430.170	1
100800	4.95	-13.83	3.82	614.45	592.00	5430.274	1
100900	4.25	-11.28	3.25	592.76	569.84	5430.367	1
101000	6.24	-17.93	4.33	637.06	614.96	5430.477	1
101100	6.68	-19.25	4.70	648.40	626.44	5430.576	1
101200	9.83	-30.80	6.84	720.59	699.46	5430.676	1
101300	14.95	-50.82	10.00	844.69	825.70	5430.778	1
101400	15.45	-54.40	10.86	869.49	849.36	5430.873	1
101500	16.66	-59.85	11.61	905.49	887.12	5430.977	1
101600	17.69	-65.63	12.57	944.12	926.22	5431.076	1
101700	18.52	-70.79	13.60	979.88	964.31	5431.168	1
101800	19.51	-77.40	14.96	1026.08	1009.37	5431.274	1
101900	19.83	-79.61	15.38	1041.51	1025.23	5431.367	1
102000	19.93	-80.52	15.59	1047.76	1031.95	5431.475	1
102100	20.26	-81.05	15.72	1052.61	1037.51	5431.577	1
102200	20.95	-88.71	17.64	1102.53	1088.23	5431.670	1
102300	-0.12	-0.30	-3.66	1141.81	1128.14	5431.774	1
102400	-0.18	0.18	-3.79	1162.29	1147.92	5431.873	1
102500	0.08	-0.27	-3.92	1169.29	1154.87	5431.969	1
102600	0.11	-0.30	-3.77	1171.34	1156.95	5432.076	1
102700	0.10	0.13	-3.80	1142.81	1130.30	5432.169	1
102800	-0.21	-0.79	-1.83	1054.17	1043.32	5432.276	1
102900	-0.79	-0.32	-2.69	961.98	947.88	5432.376	1
103000	-0.09	-0.39	-1.84	911.08	894.70	5432.475	1
103100	-0.55	-0.38	-1.37	881.80	865.31	5432.576	1
103200	-0.13	-0.45	-0.71	816.55	801.60	5432.669	1
103300	0.08	-1.24	-0.46	731.41	714.52	5432.776	1
103400	0.49	-0.99	-0.55	676.46	657.34	5432.878	1
103500	0.48	-1.45	-0.00	609.00	589.53	5432.970	1
103600	0.80	-1.66	0.27	567.93	549.42	5433.075	1
103700	0.28	-1.89	0.12	526.10	506.20	5433.177	1
103800	0.85	-2.38	-0.08	488.71	469.84	5433.273	1
103900	1.29	-3.25	-0.71	445.12	422.32	5433.375	1
104000	1.25	-3.65	-1.67	439.04	414.13	5433.477	1
104100	0.62	-3.07	-1.67	432.86	407.87	5433.576	1
104200	0.77	-2.47	-1.96	424.86	399.82	5433.670	1
104300	0.93	-2.77	-2.03	423.46	398.22	5433.773	1
104400	0.75	-2.77	-1.92	426.46	402.30	5433.869	1
104500	1.62	-3.07	0.16	481.59	457.92	5433.976	1
104600	0.52	-2.32	-0.25	511.47	488.16	5434.074	1
104700	0.63	-1.43	0.01	535.78	512.78	5434.176	1
104800	0.17	-1.88	0.03	564.69	541.15	5434.275	1
104900	0.05	-1.84	-0.19	584.41	560.90	5434.374	1
105000	0.42	-1.50	-0.02	593.57	570.43	5434.467	1
105100	0.16	-2.01	-0.38	606.15	583.84	5434.577	1
105200	0.03	-1.12	-0.83	655.94	632.65	5434.677	1
105300	0.30	-0.98	-0.69	662.55	639.81	5434.771	1
105400	-0.32	-1.13	-0.58	663.08	640.53	5434.874	1
105500	0.28	-1.21	-0.37	663.82	641.53	5434.966	1
105600	-0.09	-1.27	-0.70	663.90	642.03	5435.073	1
105700	0.51	-0.95	-0.59	664.02	640.49	5435.176	1
105800	0.04	-1.28	-0.86	664.05	641.56	5435.271	1
105900	-0.09	-1.47	-0.69	664.45	642.39	5435.374	1
106000	0.31	-1.49	-0.86	664.67	642.15	5435.476	1
106100	0.01	-0.74	-0.66	664.82	641.20	5435.564	1
106200	0.52	-1.11	-0.56	665.00	643.29	5435.676	1
106300	0.38	-1.12	-0.53	665.05	643.51	5435.776	1
106400	0.06	-1.01	-0.86	665.05	641.85	5435.867	1
106500	-0.06	-1.09	-1.02	665.13	643.12	5435.975	1
106600	0.40	-1.07	-1.05	665.34	641.65	5436.074	1
106700	0.10	-1.03	-0.69	665.28	644.68	5436.174	1
106800	0.03	-1.21	-0.73	665.73	643.32	5436.273	1
106900	0.44	-1.41	-0.58	665.52	643.42	5436.375	1
107000	0.03	-0.59	-0.81	666.11	643.28	5436.478	1
107100	0.14	-0.88	-0.44	666.04	644.02	5436.574	1
107200	0.32	-0.99	-0.39	666.08	644.16	5436.675	1
107300	0.21	-1.21	-0.60	666.10	644.79	5436.768	1
107400	0.91	-0.75	-0.21	666.27	644.07	5436.876	1
107500	0.04	-1.17	-0.70	666.07	643.45	5436.974	1
107600	0.09	-0.87	-0.58	666.29	643.69	5437.073	1
107700	1.32	-2.31	-0.58	666.18	643.72	5437.178	1
107800	0.15	-0.82	-0.79	666.25	643.87	5437.275	1
107900	0.17	-1.21	-0.75	666.24	643.45	5437.368	1
108000	-0.21	-0.92	-1.01	666.05	643.56	5437.468	1
108100	-0.05	-1.40	-0.92	666.16	644.52	5437.572	1
108200	0.19	-0.62	-0.85	666.15	644.57	5437.673	1
108300	0.36	-1.31	-0.26	666.40	643.22	5437.775	1
108400	0.43	-1.33	-0.58	666.05	644.06	5437.873	1
108500	0.38	-1.28	-0.62	666.30	643.02	5437.974	1
108600	0.53	-1.09	-0.34	666.73	645.04	5438.076	1
108700	0.22	-1.19	-0.50	666.57	642.69	5438.171	1
108800	0.25	-1.47	-0.52	666.56	643.99	5438.274	1
108900	0.31	-1.34	-0.49	666.52	643.14	5438.374	1
109000	0.26	-1.19	-0.39	666.56	644.63	5438.474	1
109100	0.13	-1.11	-0.45	666.57	642.73	5438.572	1
109200	-0.29	-1.36	-0.63	666.18	640.87	5438.678	1
109300	0.30	-1.33	-0.56	666.64	643.36	5438.772	1
109400	0.09	-1.12	-0.75	666.37	642.12	5438.871	1
109500	-0.99	-2.16	-0.48	666.80	644.33	5438.978	1
109600	0.13	-1.14	-0.95	666.40	642.83	5439.069	1
109700	0.14	-1.13	-0.73	666.61	644.06	5439.173	1
109800	0.03	-1.17	-0.78	666.80	642.23	5439.278	1
109900	0.22	-0.99	-0.58	666.73	644.37	5439.373	1
110000	-0.10	-1.25	-0.64	666.70	643.74	5439.470	1
110100	0.94	-1.37	-0.53	666.68	644.25	5439.577	1
110200	1.22	-2.67	-0.36	667.27	645.24	5439.677	1
110300	0.22	-0.81	-0.83	666.68	643.97	5439.775	1
110400	-0.24	-0.88	-0.55	666.77	644.96	5439.874	1
110500	0.62	-0.91	-0.33	667.10	645.42	5439.973	1
110600	0.61	-1.13	-0.40	666.95	645.77	5440.072	1
110700	0.41	-1.04	-0.57	666.59	644.52	5440.171	1
110800	0.35	-1.24	-0.51	666.80	646.00	5440.273	1
110900	0.40	-0.86	-0.66	667.03	645.03	5440.372	1
111000	-0.05	-0.88	-0.99	666.81	645.49	5440.475	1
111100	-0.11	-0.93	-0.90	666.87	646.98	5440.575	1
111200	-0.01	-1.34	-0.63	666.87	645.07	5440.670	1
111300	0.15	-1.20	-0.56	667.18	646.33	5440.771	1
111400	0.10	-1.13	-0.75	666.83	645.56	5440.874	1
111500	0.06	-1.29	-0.66	666.90	645.29	5440.969	1
111600	0.26	-1.20	-0.51	667.25	646.47	5441.076	1
111700	0.26	-0.95	-0.36	667.05	647.07	5441.173	1
111800	-0.12	-1.48	-0.43	667.12	646.22	5441.276	1
111900	0.14	-1.06	-0.66	666.98	646.54	5441.370	1
112000	0.29	-1.13	-0.47	667.03	647.45	5441.470	1
112100	0.56	-1.08	-0.53	667.41	645.90	5441.577	1
112200	-0.01	-1.22	-0.89	667.04	645.97	5441.670	1
112300	0.24	-1.21	-0.74	667.14	646.81	5441.753	1
112300	0.51	-0.96	-0.81	666.85	646.06	5441.817	1
112400	0.34	-1.13	-0.49	667.45	646.03	5441.914	1
112500	0.25	-1.52	-0.80	666.94	645.34	5442.012	1
112600	-0.07	-1.01	-0.86	666.97	645.54	5442.115	1
112700	0.24	-0.98	-0.82	667.14	645.50	5442.213	1
112800	-0.11	-1.37	-0.84	667.05	645.99	5442.310	1
112900	0.37	-1.61	-0.70	666.93	644.63	5442.417	1
113000	0.55	-1.36	-0.40	667.23	646.43	5442.519	1
113100	0.21	-1.09	-0.72	667.13	644.53	5442.611	1
113200	0.63	-1.64	-0.90	667.30	644.33	5442.719	1
113300	0.11	-0.99	-0.77	667.20	644.76	5442.809	1
113400	0.25	-1.29	-0.57	667.33	645.13	5442.911	1
113500	0.25	-0.28	-0.42	667.05	644.25	5443.019	1
113600	0.33	-0.85	-0.59	667.09	645.02	5443.111	1
113700	0.21	-1.09	-0.51	667.21	644.80	5443.213	1
113800	0.69	-1.28	-0.60	667.44	646.00	5443.318	1
113900	0.19	-1.13	-0.79	667.16	645.11	5443.404	1
114000	0.22	-1.06	-0.78	667.37	644.19	5443.513	1
114100	0.34	-1.26	-0.98	667.24	644.75	5443.616	1
114200	0.05	-1.32	-0.86	667.14	643.36	5443.712	1
114300	0.21	-0.94	-0.60	667.46	644.95	5443.809	1
114400	-0.12	-1.13	-0.95	666.91	644.71	5443.915	1
114500	0.31	-1.13	-0.64	667.24	645.25	5444.018	1
114600	0.48	-1.11	-0.78	667.37	645.40	5444.119	1
114700	0.49	-1.08	-0.62	667.41	647.29	5444.213	1
114800	0.32	-0.94	-0.68	667.42	645.27	5444.317	1
114900	0.28	-1.42	-0.64	667.34	645.14	5444.419	1
115000	0.24	-0.71	-0.62	667.43	646.50	5444.515	1
115100	0.21	-1.25	-0.61	667.48	643.94	5444.617	1
115200	-0.29	-0.99	-0.78	667.53	645.14	5444.718	1
115300	0.03	-0.78	-0.69	667.31	644.64	5444.817	1
115400	0.08	-1.11	-0.55	667.55	644.84	5444.916	1
115500	0.45	-0.82	-0.53	667.52	645.61	5445.012	1
115600	0.03	-0.98	-0.85	667.52	643.82	5445.115	1
115700	0.30	-1.33	-0.71	667.62	645.64	5445.217	1
115800	0.06	-0.85	-0.80	667.51	646.45	5445.317	1
115900	0.29	-0.33	-1.28	666.87	644.55	5445.419	1
116000	0.19	-1.18	-0.65	667.64	645.56	5445.511	1
116100	-0.03	-1.49	-0.82	667.58	644.79	5445.617	1
116200	0.33	-1.33	-0.43	667.74	644.29	5445.719	1
116300	0.15	-0.56	-0.78	667.71	644.39	5445.812	1
116400	0.15	-0.83	-0.95	667.51	646.63	5445.918	1
116500	0.03	-1.14	-0.56	667.92	646.11	5446.019	1
116600	-0.04	-0.85	-0.46	667.59	645.99	5446.110	1
116700	-0.26	-1.29	-0.78	667.76	646.07	5446.218	1
116800	0.41	-1.30	-0.87	667.52	645.69	5446.317	1
116900	0.46	-1.13	-0.47	667.73	646.00	5446.415	1
117000	-0.45	-0.46	-1.02	667.60	643.45	5446.518	1
117100	0.31	-1.01	-0.86	667.53	645.60	5446.610	1
117200	0.17	-2.45	-0.88	667.80	645.26	5446.719	1
117300	0.12	-0.61	-0.69	667.64	647.12	5446.818	1
117400	0.20	-1.38	-0.73	667.57	646.77	5446.904	1
117500	0.07	-1.22	-0.59	667.80	645.67	5447.014	1
117600	0.13	-0.64	-0.50	667.65	644.47	5447.117	1
117700	0.76	-1.12	-0.63	668.26	643.62	5447.218	1
117800	0.13	-1.37	-0.59	667.99	643.69	5447.315	1
117900	0.29	-1.12	-0.92	667.78	645.35	5447.415	1
118000	0.25	-1.12	-0.88	667.87	645.18	5447.515	1
118100	0.38	-1.11	-0.95	667.83	646.21	5447.616	1
118200	0.32	-1.01	-0.63	668.14	644.77	5447.711	1
118300	0.41	-1.23	-0.86	668.01	644.84	5447.817	1
118400	0.33	-0.61	-0.70	667.78	645.78	5447.914	1
118500	0.35	-1.63	-0.58	667.89	645.68	5448.014	1
118600	0.30	-1.13	-0.67	668.14	645.91	5448.116	1
118700	0.02	-1.19	-0.88	667.76	645.70	5448.216	1
118800	0.43	-1.14	-0.68	668.02	645.60	5448.318	1
118900	0.35	-1.48	-0.54	668.22	647.36	5448.415	1
119000	0.16	-0.91	-0.63	668.12	646.71	5448.515	1
119100	0.30	-0.99	-0.58	668.02	646.29	5448.616	1
119200	0.20	-1.13	-0.41	668.02	646.73	5448.716	1
119300	-0.04	-1.14	-0.99	667.85	646.20	5448.809	1
119400	0.28	-1.32	-0.80	667.99	645.53	5448.915	1
119500	1.22	-0.98	-0.67	667.94	648.03	5449.019	1
119600	0.19	-1.44	-0.75	667.90	645.99	5449.117	1
119700	0.12	-1.21	-0.74	667.76	645.97	5449.215	1
119800	0.16	-0.92	-0.91	668.00	646.00	5449.316	1
119900	0.23	-1.13	-0.89	667.63	647.28	5449.416	1
120000	-0.13	-1.57	-1.17	667.93	644.84	5449.518	1
120100	0.21	-0.93	-0.74	667.85	645.74	5449.615	1
120200	0.24	-1.20	-0.68	667.75	646.41	5449.713	1
120300	0.92	-1.11	-0.47	667.96	645.10	5449.818	1
120400	-0.50	-0.70	-0.51	668.00	645.27	5449.917	1
120500	0.12	-1.09	-0.74	667.99	645.95	5450.014	1
120600	0.74	-0.95	-0.38	668.14	646.35	5450.119	1
120700	0.14	-1.26	-1.09	667.87	645.69	5450.213	1
120800	0.22	-1.69	-0.91	668.02	646.19	5450.317	1
120900	-0.26	-1.28	-0.89	667.79	645.78	5450.418	1
121000	0.09	-1.45	-0.67	667.78	646.03	5450.515	1
121100	-0.11	-1.17	-0.97	668.05	645.04	5450.617	1
121200	0.46	-1.23	-0.40	668.42	645.14	5450.713	1
121300	0.25	-1.01	-0.92	668.17	645.11	5450.812	1
121400	-0.42	-2.63	-0.30	668.48	646.34	5450.919	1
121500	0.36	-1.35	-0.39	668.41	645.18	5451.013	1
121600	0.24	-1.18	-0.54	668.27	645.95	5451.111	1
121700	-0.05	-1.06	-0.96	668.11	645.13	5451.213	1
121800	-0.06	-1.36	-0.51	668.28	645.75	5451.312	1
121900	0.12	-1.12	-0.85	668.11	645.14	5451.416	1
122000	0.31	-0.88	-0.72	668.03	645.82	5451.515	1
122100	0.28	-1.05	-0.98	668.12	645.89	5451.611	1
122200	0.18	-0.99	-0.81	668.42	644.99	5451.713	1
122300	0.08	-1.65	-0.81	668.27	647.09	5451.818	1
122400	0.07	-0.95	-0.71	668.36	647.24	5451.909	1
122500	0.58	-0.93	-0.55	668.22	645.62	5452.015	1
122600	0.03	-1.15	-0.92	668.72	645.62	5452.117	1
122700	0.14	-1.11	-0.88	668.31	645.16	5452.208	1
122800	0.23	-1.13	-0.72	668.14	646.37	5452.304	1
122900	0.12	-1.76	-0.58	668.36	646.01	5452.419	1
123000	0.10	-1.20	-0.71	668.02	646.73	5452.514	1
123100	0.07	-1.04	-0.66	667.96	646.75	5452.612	1
123200	0.48	-1.20	-0.50	668.11	647.91	5452.718	1
123300	0.18	-1.38	-0.85	667.88	647.00	5452.808	1
123400	0.18	-0.98	-0.63	668.33	646.41	5452.914	1
123500	-0.09	-1.03	-0.82	667.89	646.38	5453.016	1
123600	-0.03	-1.13	-1.06	668.14	645.88	5453.110	1
123700	0.36	-1.03	-0.66	668.18	646.14	5453.213	1
123800	-0.10	-0.77	-0.55	667.49	647.09	5453.318	1
123900	-0.72	-0.98	-0.78	667.98	647.09	5453.418	1
124000	0.38	-1.27	-0.98	668.07	646.06	5453.511	1
124100	-0.05	-1.19	-1.01	668.07	645.68	5453.616	1
124200	0.10	-1.13	-1.01	663.71	641.42	5453.711	1
124300	-0.17	-0.95	-0.70	626.00	602.84	5453.816	1
124400	0.22	-1.42	-0.25	596.27	573.83	5453.918	1
124500	0.34	-1.67	0.21	585.68	563.45	5454.012	1
124600	0.33	-1.30	0.06	574.25	552.69	5454.116	1
124700	0.42	-2.25	-0.02	536.11	513.19	5454.216	1
124800	0.80	-1.51	-0.01	528.93	508.48	5454.318	1
124900	-0.50	-1.29	-0.35	517.73	496.85	5454.419	1
125000	0.98	-2.03	-0.72	471.07	447.65	5454.519	1
125100	1.13	-2.91	-0.67	454.22	431.07	5454.615	1
125200	1.32	-3.31	-0.50	448.30	424.67	5454.715	1
125300	1.47	-3.00	-0.51	426.97	403.15	5454.817	1
125400	1.17	-3.62	-1.90	419.19	395.57	5454.919	1
125500	1.41	-2.30	-0.96	418.98	395.08	5455.018	1
125600	1.24	-3.22	-0.70	418.11	392.08	5455.113	1
125700	1.36	-2.71	-0.49	417.32	391.85	5455.218	1
125800	0.88	-3.20	-0.65	416.80	390.01	5455.319	1
125900	1.42	-3.49	-0.39	416.59	391.66	5455.407	1
126000	1.84	-3.31	-0.78	416.33	390.23	5455.518	1
126100	1.41	-3.72	-1.08	415.58	391.97	5455.617	1
126200	1.06	-2.55	-0.99	415.71	390.95	5455.718	1
126300	1.58	-4.55	-1.27	406.12	380.55	5455.816	1
126400	1.27	-4.05	-1.37	385.87	360.24	5455.918	1
126500	1.21	-4.24	-1.47	375.73	350.63	5456.013	1
126600	1.18	-4.34	-1.43	369.11	344.24	5456.117	1
126700	0.55	-3.86	-1.54	367.97	342.12	5456.218	1
126800	1.14	-4.46	-1.51	367.26	340.69	5456.318	1
126900	1.21	-4.02	-1.48	366.95	341.03	5456.416	1
127000	1.26	-3.87	-1.50	371.86	344.53	5456.515	1
127100	1.21	-3.91	-1.49	379.50	353.49	5456.617	1
127200	1.16	-4.31	-1.40	386.42	358.64	5456.716	1
127300	1.79	-4.46	-1.36	403.25	375.71	5456.809	1
127400	2.01	-4.34	-1.13	410.89	383.88	5456.919	1
127500	1.68	-4.46	-1.09	419.28	391.99	5457.013	1
127600	1.69	-5.40	-1.01	427.54	400.62	5457.116	1
127700	1.87	-5.19	-0.94	430.29	403.21	5457.213	1
127800	1.28	-2.83	-0.56	436.33	409.95	5457.312	1
127900	1.72	-3.35	-0.55	439.51	412.61	5457.411	1
128000	0.93	-3.82	-0.27	445.90	419.63	5457.515	1
128100	1.59	-3.66	-0.13	453.98	427.54	5457.612	1
128200	1.76	-3.84	-0.07	457.83	431.16	5457.707	1
128300	1.63	-3.67	0.04	460.62	435.02	5457.809	1
128400	1.90	-4.49	0.05	462.21	436.89	5457.917	1
128500	1.78	-4.35	0.14	465.13	439.04	5458.014	1
128600	2.11	-4.69	0.19	468.04	442.05	5458.102	1
128700	2.41	-5.50	0.35	472.18	446.58	5458.155	1
128800	2.25	-5.06	0.36	473.65	448.01	5458.257	1
128900	2.76	-5.73	0.45	477.53	453.46	5458.357	1
129000	3.03	-6.28	0.61	482.72	458.41	5458.459	1
129100	3.13	-5.99	0.73	488.62	464.75	5458.556	1
129200	3.55	-7.49	0.80	490.47	464.88	5458.653	1
129300	3.06	-7.10	0.89	491.66	466.47	5458.758	1
129400	3.12	-7.09	0.96	494.52	469.82	5458.857	1
129500	3.50	-7.49	0.99	495.97	470.52	5458.952	1
129600	2.95	-7.57	0.98	496.45	470.52	5459.061	1
129700	3.40	-7.43	0.93	496.08	470.45	5459.159	1
129800	3.44	-7.56	1.00	500.16	474.52	5459.258	1
129900	3.61	-7.45	1.04	500.23	475.29	5459.356	1
130000	3.73	-7.66	1.10	502.43	476.93	5459.454	1
130100	3.80	-8.39	1.20	504.98	478.16	5459.559	1
130200	3.72	-8.63	1.22	506.85	481.18	5459.659	1
130300	3.88	-8.97	1.37	510.32	483.77	5459.757	1
130400	4.38	-9.64	1.48	515.27	488.21	5459.854	1
130500	4.82	-9.74	1.54	517.12	490.99	5459.958	1
130600	4.25	-10.10	1.57	519.38	493.41	5460.056	1
130700	4.57	-10.32	1.74	521.06	495.04	5460.154	1
130800	5.16	-10.02	1.72	522.43	496.31	5460.259	1
130900	4.87	-10.74	1.76	523.45	497.67	5460.354	1
131000	4.97	-10.80	1.87	526.31	501.18	5460.458	1
131100	5.23	-11.04	1.93	527.59	502.71	5460.557	1
131200	5.69	-10.77	1.80	528.83	503.25	5460.661	1
131300	5.12	-11.92	2.11	530.08	503.39	5460.760	1
131400	5.06	-11.89	2.13	532.64	507.48	5460.854	1
131500	5.57	-12.21	2.11	534.03	507.67	5460.958	1
131600	5.55	-12.55	2.20	535.55	509.64	5461.052	1
131700	5.69	-12.99	2.18	537.22	511.67	5461.159	1
131800	5.49	-12.69	2.23	537.41	510.79	5461.248	1
131900	5.76	-13.14	2.32	539.98	512.72	5461.354	1
132000	5.94	-13.08	2.47	543.57	515.83	5461.460	1
132100	6.10	-13.60	2.47	544.45	516.98	5461.554	1
132200	6.13	-14.18	2.57	547.12	520.25	5461.652	1
132300	6.28	-14.33	2.61	548.64	522.08	5461.756	1
132400	6.33	-13.89	2.69	548.73	522.33	5461.850	1
132500	6.11	-14.56	2.68	550.80	524.24	5461.958	1
132600	5.40	-14.96	2.57	550.70	525.53	5462.060	1
132700	6.47	-15.03	2.69	552.08	525.92	5462.152	1
132800	6.49	-15.08	2.72	552.07	527.49	5462.252	1
132900	7.27	-15.01	2.72	552.71	526.68	5462.361	1
133000	6.49	-15.06	2.71	552.10	526.77	5462.451	1
133100	6.51	-14.94	2.68	552.30	527.46	5462.557	1
133200	6.37	-14.92	2.72	552.37	526.06	5462.659	1
133300	6.41	-14.74	2.86	552.65	526.52	5462.761	1
133400	5.98	-15.47	2.70	552.62	525.75	5462.858	1
133500	5.48	-15.27	2.71	553.19	525.04	5462.961	1
133600	6.34	-14.99	2.68	552.56	526.69	5463.060	1
133700	6.76	-14.80	2.61	552.44	526.93	5463.157	1
133800	6.62	-14.97	2.68	552.74	527.12	5463.258	1
133900	6.85	-15.07	2.61	552.71	528.04	5463.357	1
134000	6.49	-14.92	2.65	552.79	526.75	5463.458	1
134100	6.35	-15.26	2.67	552.92	526.28	5463.553	1
134200	6.52	-15.10	2.66	553.07	527.03	5463.655	1
134300	6.71	-15.10	2.64	552.67	528.32	5463.761	1
134400	6.62	-15.09	2.68	553.03	527.97	5463.855	1
134500	6.83	-15.42	2.66	554.03	528.49	5463.958	1
134600	6.58	-15.37	2.75	555.18	528.99	5464.054	1
134700	6.94	-15.74	2.87	557.87	532.79	5464.156	1
134800	6.75	-16.17	2.92	559.97	533.26	5464.257	1
134900	7.13	-16.28	2.85	560.15	534.45	5464.354	1
135000	7.26	-16.42	2.95	561.95	537.14	5464.460	1
135100	7.16	-16.89	3.03	564.04	538.19	5464.552	1
135200	7.63	-16.92	3.01	564.95	539.42	5464.660	1
135300	7.77	-17.14	3.05	566.14	540.57	5464.758	1
135400	7.66	-17.15	3.07	566.33	540.57	5464.855	1
135500	7.60	-17.81	3.02	567.13	540.89	5464.959	1
135600	7.44	-17.66	3.14	568.19	542.48	5465.054	1
135700	7.64	-17.90	3.15	570.11	543.42	5465.155	1
135800	7.29	-18.24	3.23	571.16	546.29	5465.258	1
135900	7.71	-18.36	3.24	572.60	546.88	5465.359	1
136000	7.69	-18.39	3.23	572.37	546.75	5465.458	1
136100	7.78	-18.25	3.29	573.38	548.43	5465.558	1
136200	7.93	-18.65	3.28	574.74	550.80	5465.652	1
136300	8.18	-18.71	3.31	575.76	550.87	5465.759	1
136400	7.93	-18.78	3.27	575.49	550.39	5465.859	1
136500	8.40	-18.73	3.35	576.90	552.20	5465.958	1
136600	8.27	-19.61	3.38	579.73	555.34	5466.056	1
136700	8.37	-19.92	3.44	581.57	557.98	5466.161	1
136800	8.46	-20.05	3.45	582.56	558.74	5466.254	1
136900	8.41	-20.35	3.44	583.58	559.85	5466.357	1
137000	8.82	-20.13	3.48	583.56	560.21	5466.456	1
137100	8.42	-20.22	3.50	583.72	560.50	5466.555	1
137200	8.68	-20.17	3.46	583.84	560.03	5466.655	1
137300	9.12	-20.19	3.47	583.66	559.37	5466.758	1
137400	8.45	-20.26	3.42	583.64	560.19	5466.854	1
137500	8.69	-20.23	3.51	583.98	560.39	5466.958	1
137600	8.55	-20.17	3.53	583.99	559.70	5467.059	1
137700	8.47	-20.07	3.52	584.19	560.23	5467.152	1
137800	8.59	-20.33	3.52	584.03	561.20	5467.257	1
137900	8.64	-20.44	3.45	584.09	559.27	5467.359	1
138000	8.46	-20.43	3.49	584.28	560.59	5467.454	1
138100	8.57	-20.34	3.47	584.29	560.15	5467.556	1
138200	8.68	-20.26	3.53	584.07	559.40	5467.657	1
138300	8.65	-20.16	3.49	584.14	559.41	5467.753	1
138400	8.40	-20.22	3.48	584.36	560.37	5467.858	1
138500	8.76	-20.31	3.50	584.24	559.54	5467.958	1
138600	8.66	-20.27	3.52	584.60	560.32	5468.057	1
138700	8.37	-20.39	3.52	584.58	560.46	5468.153	1
138800	8.34	-20.35	3.53	584.28	560.21	5468.257	1
138900	9.07	-20.16	3.52	584.61	560.77	5468.360	1
139000	8.52	-20.46	3.48	584.49	558.43	5468.458	1
139100	8.93	-19.93	3.51	584.36	560.11	5468.556	1
139200	8.76	-20.10	3.46	584.48	558.39	5468.655	1
139300	8.47	-20.16	3.52	584.26	560.39	5468.749	1
139400	8.62	-19.93	3.52	584.45	560.57	5468.857	1
139500	8.65	-19.97	3.49	584.72	560.73	5468.958	1
139600	8.50	-20.08	3.51	584.56	560.52	5469.059	1
139700	8.65	-20.13	3.50	584.48	560.88	5469.154	1
139800	8.49	-20.16	3.51	584.42	559.42	5469.257	1
139900	8.66	-20.07	3.50	584.75	560.65	5469.354	1
140000	8.72	-20.20	3.50	584.59	560.94	5469.458	1
140100	8.38	-20.08	3.54	584.28	561.07	5469.557	1
140200	8.26	-20.66	3.44	584.64	559.98	5469.653	1
140300	8.58	-20.21	3.54	584.87	559.00	5469.757	1
140400	8.37	-20.28	3.53	584.63	560.22	5469.857	1
140500	8.90	-20.02	3.48	584.58	561.22	5469.958	1
140600	8.34	-20.30	3.55	584.71	560.72	5470.059	1
140700	8.40	-20.34	3.49	585.09	561.66	5470.157	1
140800	8.70	-20.38	3.43	584.49	560.71	5470.253	1
140900	8.49	-20.38	3.49	584.68	560.76	5470.354	1
141000	8.53	-20.27	3.51	584.70	560.40	5470.459	1
141100	8.58	-20.48	3.51	584.52	561.01	5470.558	1
141200	8.32	-20.37	3.53	584.52	560.39	5470.653	1
141300	9.17	-19.97	3.49	585.00	558.87	5470.761	1
141400	8.52	-20.37	3.49	584.83	559.04	5470.854	1
141500	8.49	-20.30	3.48	584.79	559.42	5470.953	1
141600	8.64	-20.10	3.48	584.92	559.81	5471.059	1
141700	8.61	-20.32	3.51	585.12	559.43	5471.152	1
141800	8.68	-20.20	3.52	584.83	560.32	5471.244	1
141900	9.00	-19.71	3.55	584.64	561.45	5471.361	1
142000	8.65	-20.20	3.47	584.85	559.96	5471.453	1
142100	8.66	-20.19	3.50	584.85	561.30	5471.557	1
142200	8.73	-20.37	3.45	584.87	560.48	5471.660	1
142300	8.26	-20.47	3.47	584.88	559.50	5471.750	1
142400	8.52	-20.46	3.46	584.67	559.66	5471.855	1
142500	8.97	-20.58	3.36	585.13	558.30	5471.960	1
142600	8.79	-20.14	3.48	584.89	558.73	5472.052	1
142700	8.59	-20.53	3.46	585.06	558.64	5472.152	1
142800	8.52	-20.45	3.40	584.72	559.29	5472.259	1
142900	7.47	-20.87	3.53	584.97	559.50	5472.360	1
143000	8.31	-20.39	3.48	584.86	559.86	5472.451	1
143100	8.60	-20.21	3.47	584.99	559.31	5472.560	1
143200	8.23	-20.57	3.47	584.88	560.85	5472.660	1
143300	8.45	-20.57	3.47	585.16	560.00	5472.747	1
143400	8.36	-20.61	3.52	585.01	560.32	5472.858	1
143500	8.23	-20.64	3.47	585.55	560.72	5472.958	1
143600	8.70	-20.54	3.47	585.47	560.40	5473.060	1
143700	8.55	-20.74	3.42	585.36	559.83	5473.157	1
143800	8.78	-20.93	3.38	585.14	560.52	5473.257	1
143900	8.54	-20.59	3.46	584.86	560.09	5473.361	1
144000	8.93	-21.30	3.51	588.84	564.90	5473.453	1
144100	8.76	-20.75	3.47	586.03	560.40	5473.559	1
144200	8.30	-20.94	3.43	586.45	561.33	5473.660	1
144300	8.94	-20.77	3.45	587.22	561.77	5473.756	1
144400	8.94	-21.30	3.60	589.97	566.45	5473.858	1
144500	8.97	-21.42	3.56	589.88	566.36	5473.949	1
144600	9.09	-21.39	3.59	591.31	567.45	5474.056	1
144700	9.22	-21.43	3.63	591.97	567.68	5474.160	1
144800	9.57	-21.46	3.62	592.15	568.64	5474.260	1
144900	9.13	-21.70	3.63	592.24	567.53	5474.357	1
145000	8.96	-21.81	3.66	591.87	568.30	5474.442	1
145100	8.65	-21.91	3.67	593.10	570.05	5474.500	1
145200	8.91	-21.70	3.76	594.07	570.06	5474.601	1
145300	9.41	-22.02	3.76	595.47	570.51	5474.698	1
145400	9.04	-22.52	3.87	597.31	572.86	5474.802	1
145500	9.21	-22.75	3.86	598.09	573.70	5474.901	1
145600	9.45	-23.12	3.81	599.98	574.88	5474.995	1
145700	9.87	-23.84	3.82	604.38	579.13	5475.102	1
145800	9.86	-23.95	3.93	604.65	580.65	5475.200	1
145900	9.89	-24.30	3.90	606.12	582.44	5475.298	1
146000	11.28	-24.34	3.91	606.96	581.34	5475.402	1
146100	0.49	-1.15	-0.33	607.88	583.28	5475.498	1
146200	0.24	-1.70	-0.63	608.79	583.48	5475.601	1
146300	-0.40	-1.24	-0.35	609.88	585.41	5475.701	1
146400	0.42	-1.79	-0.32	610.66	587.97	5475.797	1
146500	0.54	-1.76	-0.59	611.03	587.52	5475.898	1
146600	0.24	-1.59	-0.06	610.59	588.30	5476.001	1
146700	0.34	-1.65	0.01	611.00	586.39	5476.101	1
146800	0.55	-2.05	-0.28	611.71	587.19	5476.202	1
146900	0.18	-1.58	-0.54	610.82	586.04	5476.300	1
147000	0.21	-1.64	-0.51	611.12	588.09	5476.398	1
147100	0.36	-1.48	-0.18	611.42	588.19	5476.493	1
147200	0.18	-1.20	-0.40	611.48	589.04	5476.601	1
147300	0.22	-1.18	-0.56	611.16	588.12	5476.698	1
147400	0.08	-1.34	-0.45	611.32	588.06	5476.797	1
147500	0.46	-1.50	-0.05	611.60	589.36	5476.901	1
147600	0.01	-1.69	-0.46	611.20	587.85	5476.998	1
147700	0.40	-1.42	-0.36	611.39	587.44	5477.102	1
147800	-0.30	-1.89	-0.38	611.75	588.17	5477.202	1
147900	0.48	-1.77	-0.32	610.57	587.60	5477.295	1
148000	0.26	-1.79	-0.45	609.43	584.25	5477.400	1
148100	0.28	-1.65	-0.22	607.95	583.98	5477.501	1
148200	0.38	-1.47	-0.49	606.34	581.78	5477.590	1
148300	0.67	-2.19	-0.73	604.73	580.46	5477.699	1
148400	0.50	-1.77	-0.17	601.01	576.87	5477.800	1
148500	0.54	-1.13	-0.41	600.67	575.44	5477.898	1
148600	0.50	-1.46	-0.34	599.25	574.55	5477.998	1
148700	0.05	-1.55	-0.68	592.94	567.28	5478.102	1
148800	0.75	-1.87	-0.59	590.03	565.49	5478.199	1
148900	0.61	-1.42	-0.31	586.40	561.48	5478.296	1
149000	0.54	-1.51	-0.90	584.44	558.26	5478.398	1
149100	0.59	-1.89	-0.69	583.28	557.32	5478.499	1
149200	0.43	-1.77	-0.63	580.29	554.13	5478.600	1
149300	0.54	-1.84	-0.53	577.60	550.52	5478.690	1
149400	0.84	-1.97	-0.81	572.63	546.34	5478.795	1
149500	0.66	-1.94	-0.56	569.40	544.68	5478.898	1
149600	0.19	-1.90	-1.15	568.36	543.90	5479.000	1
149700	0.37	-1.95	-0.82	568.40	544.26	5479.095	1
149800	0.49	-1.78	-1.07	568.25	542.50	5479.197	1
149900	0.40	-1.49	-1.09	567.43	541.40	5479.295	1
150000	0.33	-2.08	-0.94	565.54	540.10	5479.399	1
150100	0.41	-1.92	-1.04	557.41	532.46	5479.499	1
150200	0.66	-1.98	-1.69	541.70	516.71	5479.592	1
150300	1.28	-1.97	-0.32	530.36	505.43	5479.702	1
150400	0.62	-2.16	-0.94	520.47	495.36	5479.795	1
150500	0.57	-2.03	-0.61	512.13	486.19	5479.898	1
150600	0.84	-2.24	-0.81	502.18	476.79	5479.995	1
150700	1.08	-2.48	-0.18	497.51	472.46	5480.093	1
150800	1.34	-2.93	-0.50	476.59	452.05	5480.198	1
150900	1.20	-2.58	-0.93	452.90	428.49	5480.301	1
151000	1.45	-3.11	-0.71	446.98	422.74	5480.399	1
151100	0.92	-2.65	-1.40	439.37	415.77	5480.498	1
151200	1.60	-3.70	-0.57	424.55	399.98	5480.596	1
151300	1.21	-3.23	-0.47	417.98	392.86	5480.697	1
151400	0.97	-3.33	-1.38	415.50	389.93	5480.795	1
151500	1.11	-3.09	-1.95	415.22	389.95	5480.898	1
151600	1.52	-3.55	-1.75	414.64	388.23	5480.998	1
151700	1.63	-2.90	-0.64	415.09	390.94	5481.101	1
151800	1.40	-3.28	-0.79	414.49	389.36	5481.198	1
151900	1.36	-3.96	-0.87	414.11	388.91	5481.298	1
152000	0.88	-3.29	-1.45	413.03	388.04	5481.396	1
152100	1.29	-3.03	-1.34	401.90	376.69	5481.496	1
152200	0.08	-3.17	-2.40	365.66	342.35	5481.602	1
152300	1.36	-4.02	-1.92	336.08	309.31	5481.701	1
152400	1.24	-4.03	-1.37	316.45	291.57	5481.800	1
152500	1.34	-3.91	-1.20	303.94	277.12	5481.894	1
152600	0.85	-3.71	-1.13	292.53	266.76	5481.997	1
152700	1.78	-4.87	-1.18	291.18	264.96	5482.099	1
152800	1.33	-4.27	-1.14	293.42	267.46	5482.193	1
152900	0.93	-3.37	-1.13	298.40	270.54	5482.296	1
153000	1.04	-3.88	-1.19	311.66	283.86	5482.398	1
153100	1.38	-3.72	-1.79	333.53	307.19	5482.496	1
153200	0.79	-3.41	-2.12	344.80	316.85	5482.598	1
153300	1.07	-3.69	-2.38	350.25	322.05	5482.700	1
153400	1.08	-3.59	-2.42	357.87	330.03	5482.796	1
153500	1.16	-3.35	-2.34	368.61	340.75	5482.898	1
153600	1.29	-4.25	-2.13	377.13	349.02	5482.995	1
153700	1.08	-3.31	-1.68	381.96	352.52	5483.101	1
153800	1.54	-4.76	-1.63	389.24	361.09	5483.193	1
153900	1.76	-5.70	-1.08	400.55	372.35	5483.295	1
154000	2.32	-7.05	-0.90	407.31	378.84	5483.401	1
154100	2.26	-8.42	-0.73	413.85	384.64	5483.493	1
154200	2.96	-9.12	-0.55	419.54	391.30	5483.601	1
154300	2.64	-8.91	-0.65	419.91	392.99	5483.702	1
154400	2.73	-9.40	-0.58	419.96	392.60	5483.796	1
154500	1.98	-9.73	-0.53	420.02	392.15	5483.900	1
154600	3.09	-9.51	-0.58	420.11	392.91	5484.000	1
154700	1.99	-9.33	-0.43	420.44	394.40	5484.100	1
154800	2.76	-9.41	-0.62	420.40	393.34	5484.200	1
154900	2.64	-9.38	-0.58	420.49	392.48	5484.295	1
155000	3.16	-10.34	-0.45	425.30	398.57	5484.391	1
155100	2.90	-13.38	0.28	442.62	415.76	5484.500	1
155200	3.97	-15.37	0.41	449.71	423.64	5484.596	1
155300	3.92	-16.96	0.55	456.75	430.22	5484.701	1
155400	1.01	-2.87	-0.56	460.94	434.54	5484.795	1
155500	0.99	-2.64	-0.91	465.19	438.45	5484.894	1
155600	1.16	-2.47	-0.43	466.82	439.83	5485.000	1
155700	1.18	-2.61	-0.19	466.67	441.18	5485.092	1
155800	1.02	-3.00	-0.60	466.64	440.33	5485.195	1
155900	1.52	-2.66	-0.32	466.65	440.76	5485.300	1
156000	1.00	-2.50	-0.84	466.71	440.87	5485.401	1
156100	1.02	-2.63	-0.38	466.71	441.22	5485.493	1
156200	0.64	-2.63	-0.98	461.63	435.98	5485.594	1
156300	0.95	-3.26	-0.61	448.35	421.72	5485.699	1
156400	1.30	-3.30	-1.03	435.88	408.76	5485.800	1
156500	1.18	-3.23	-1.45	418.40	391.52	5485.900	1
156600	0.91	-4.14	-0.95	410.30	383.54	5485.998	1
156700	0.64	-4.07	-1.36	401.53	374.44	5486.096	1
156800	1.36	-3.92	-2.14	389.33	360.65	5486.202	1
156900	0.77	-3.41	-2.36	378.05	350.32	5486.294	1
157000	0.56	-3.52	-2.45	361.02	332.97	5486.401	1
157100	1.36	-3.63	-2.24	348.84	322.91	5486.500	1
157200	0.63	-3.79	-2.09	344.18	316.56	5486.600	1
157300	0.94	-4.84	-1.52	331.13	305.50	5486.702	1
157400	1.50	-5.09	-1.43	325.71	298.30	5486.795	1
157500	1.59	-4.45	-1.48	325.05	298.47	5486.898	1
157600	0.82	-4.98	-1.43	326.76	300.21	5487.000	1
157700	1.09	-4.40	-1.88	339.55	312.33	5487.091	1
157800	1.51	-4.25	-2.21	350.62	323.35	5487.198	1
157900	1.17	-3.88	-2.34	356.96	329.75	5487.295	1
158000	1.33	-4.13	-2.52	366.15	339.40	5487.398	1
158100	0.84	-3.86	-2.34	378.83	351.08	5487.496	1
158200	0.84	-4.60	-1.90	391.74	363.02	5487.601	1
158300	1.38	-3.77	-1.38	401.97	374.86	5487.702	1
158400	1.13	-3.95	-1.08	409.30	382.51	5487.795	1
158500	1.45	-2.81	-0.43	417.74	394.49	5487.901	1
158600	1.14	-5.12	0.11	433.71	410.57	5487.994	1
158700	1.57	-7.18	0.40	444.61	421.61	5488.095	1
158800	1.26	-7.95	0.58	448.81	426.57	5488.200	1
158900	1.35	-8.77	0.76	454.92	432.89	5488.295	1
159000	1.92	-8.90	0.78	456.19	431.32	5488.398	1
159100	1.61	-9.12	0.79	456.20	430.67	5488.500	1
159200	2.00	-9.11	0.76	456.59	432.67	5488.601	1
159300	1.63	-9.03	0.79	456.67	431.94	5488.694	1
159400	1.75	-9.61	0.83	458.77	433.92	5488.798	1
159500	1.93	-10.39	1.00	463.00	437.08	5488.896	1
159600	2.47	-11.22	1.04	467.06	439.86	5488.998	1
159700	0.91	-11.59	1.23	470.01	443.90	5489.102	1
159800	2.03	-11.84	1.25	472.00	445.64	5489.202	1
159900	1.69	-12.36	1.31	474.11	447.85	5489.298	1
160000	2.03	-12.78	1.35	476.25	448.48	5489.394	1
160100	1.73	-13.36	1.44	477.30	450.30	5489.499	1
160200	2.02	-13.68	1.41	480.00	452.65	5489.600	1
160300	1.73	-14.55	1.61	484.82	457.48	5489.698	1
160400	2.11	-15.07	1.56	486.34	459.54	5489.801	1
160500	1.62	-14.97	1.62	486.62	459.60	5489.898	1
160600	1.86	-15.00	1.66	486.40	460.45	5489.998	1
160700	1.76	-14.55	1.65	486.88	459.70	5490.096	1
160800	1.75	-14.94	1.70	488.66	462.23	5490.200	1
160900	1.72	-15.51	1.78	491.80	463.95	5490.295	1
161000	1.06	-15.75	1.91	492.78	466.22	5490.401	1
161100	1.34	-16.52	1.91	494.91	468.82	5490.501	1
161200	1.86	-16.71	1.95	496.38	470.68	5490.593	1
161300	2.30	-17.97	2.05	501.06	476.30	5490.698	1
161400	2.05	-19.29	2.23	507.09	481.54	5490.778	1
161500	2.10	-20.20	2.35	511.75	487.73	5490.834	1
161600	2.37	-21.92	2.50	519.33	493.48	5490.937	1
161700	1.92	-22.70	2.62	524.01	499.77	5491.040	1
161800	1.99	-22.78	2.71	527.43	503.20	5491.140	1
161900	2.58	-23.66	2.77	529.39	503.83	5491.241	1
162000	1.77	-23.97	2.80	531.60	506.74	5491.341	1
162100	1.95	-24.50	2.85	532.75	508.22	5491.438	1
162200	1.95	-25.32	2.97	536.65	512.65	5491.528	1
162300	2.43	-25.78	2.98	538.80	514.07	5491.637	1
162400	1.48	-26.15	3.10	540.69	517.46	5491.741	1
162500	2.24	-26.94	3.18	544.36	521.83	5491.841	1
162600	2.30	-26.76	3.18	545.48	522.68	5491.936	1
162700	2.27	-27.45	3.23	547.69	524.59	5492.041	1
162800	2.28	-27.66	3.24	548.77	524.98	5492.137	1
162900	2.54	-27.71	3.23	548.94	525.40	5492.233	1
163000	2.20	-27.68	3.26	550.81	528.39	5492.343	1
163100	2.27	-28.15	3.35	553.23	530.04	5492.437	1
163200	2.04	-28.70	3.41	556.21	531.62	5492.542	1
163300	2.53	-29.01	3.45	559.26	535.11	5492.636	1
163400	2.64	-29.72	3.48	561.51	537.73	5492.737	1
163500	1.93	-29.71	3.54	562.06	539.37	5492.842	1
163600	2.80	-29.66	3.50	561.86	537.55	5492.934	1
163700	2.57	-29.81	3.54	563.01	539.82	5493.041	1
163800	3.06	-30.30	3.59	566.05	543.42	5493.143	1
163900	2.73	-30.83	3.61	569.05	545.77	5493.235	1
164000	2.25	-32.11	3.72	574.01	549.92	5493.341	1
164100	2.52	-32.70	3.77	576.37	552.93	5493.436	1
164200	2.71	-32.79	3.76	577.41	554.19	5493.539	1
164300	2.16	-32.80	3.73	577.61	553.47	5493.643	1
164400	2.93	-32.82	3.78	577.59	554.72	5493.735	1
164500	3.07	-32.32	3.76	577.88	555.59	5493.839	1
164600	2.94	-32.44	3.73	578.02	555.52	5493.940	1
164700	3.37	-32.53	3.80	577.58	556.81	5494.043	1
164800	2.98	-32.47	3.75	578.21	556.54	5494.137	1
164900	2.86	-32.65	3.68	578.13	557.21	5494.242	1
165000	3.01	-33.10	3.78	580.61	559.54	5494.342	1
165100	2.72	-34.57	3.91	589.07	568.47	5494.440	1
165200	2.95	-37.42	4.09	602.76	582.43	5494.541	1
165300	2.96	-38.99	4.21	610.83	591.49	5494.639	1
165400	3.23	-40.37	4.32	618.98	599.00	5494.737	1
165500	3.26	-41.47	4.37	623.71	603.38	5494.838	1
165600	2.74	-41.62	4.41	624.02	603.98	5494.941	1
165700	3.28	-42.88	4.48	630.92	610.96	5495.035	1
165800	3.36	-43.47	4.54	634.38	614.69	5495.143	1
165900	2.86	-44.16	4.67	638.46	618.23	5495.244	1
166000	0.24	-0.65	-0.32	640.63	620.50	5495.343	1
166100	-0.41	-0.67	-0.82	643.82	621.47	5495.443	1
166200	0.27	-1.29	-0.65	647.80	627.85	5495.534	1
166300	0.35	-0.96	-0.41	650.71	631.03	5495.641	1
166400	0.47	-1.24	-0.67	651.09	632.92	5495.737	1
166500	0.41	-1.46	-0.60	650.93	631.27	5495.837	1
166600	0.26	-0.90	-0.64	651.31	631.15	5495.941	1
166700	0.12	-1.34	-0.51	649.64	629.38	5496.040	1
166800	0.08	-1.16	-0.62	614.12	593.60	5496.139	1
166900	0.26	-1.83	-0.78	581.51	561.17	5496.242	1
167000	0.53	-2.12	-0.82	539.84	519.28	5496.338	1
167100	0.91	-2.51	-0.61	510.74	490.54	5496.435	1
167200	0.78	-2.55	-0.96	476.32	454.90	5496.541	1
167300	1.11	-3.09	-0.88	451.78	432.92	5496.643	1
167400	1.06	-2.54	-1.65	431.71	410.72	5496.736	1
167500	0.11	-1.93	-2.26	415.35	392.10	5496.841	1
167600	0.15	-2.03	-2.58	406.10	383.60	5496.940	1
167700	0.84	-1.97	-2.83	391.45	367.86	5497.040	1
167800	1.16	-4.30	-2.71	376.84	353.54	5497.139	1
167900	1.52	-4.59	-2.48	362.15	339.19	5497.242	1
168000	1.68	-4.59	-2.29	358.42	336.14	5497.341	1
168100	0.95	-4.00	-2.31	357.68	334.57	5497.441	1
168200	1.25	-3.75	-2.35	357.46	334.48	5497.540	1
168300	1.55	-3.87	-2.51	366.93	344.46	5497.639	1
168400	1.37	-4.19	-2.66	384.56	361.41	5497.736	1
168500	1.33	-3.91	-2.61	400.72	377.33	5497.841	1
168600	0.64	-3.49	-2.32	413.14	390.50	5497.937	1
168700	0.68	-3.97	-1.31	442.68	420.75	5498.043	1
168800	1.13	-3.25	-0.51	456.63	436.40	5498.137	1
168900	1.08	-2.90	-0.09	467.53	445.63	5498.235	1
169000	1.28	-3.27	0.24	479.76	457.33	5498.341	1
169100	1.24	-3.51	0.63	496.25	474.42	5498.438	1
169200	1.41	-3.79	0.81	510.57	489.99	5498.540	1
169300	1.73	-5.10	0.94	515.42	493.73	5498.640	1
169400	1.75	-3.97	0.64	500.36	479.55	5498.742	1
169500	0.51	-2.91	-0.75	447.51	427.39	5498.841	1
169600	2.02	-3.21	-2.54	397.19	375.06	5498.943	1
169700	1.55	-3.10	-2.73	389.44	366.50	5499.039	1
169800	1.54	-3.60	-2.73	387.95	365.20	5499.137	1
169900	0.81	-3.16	-2.74	387.68	365.00	5499.241	1
170000	1.29	-3.61	-2.69	387.44	364.41	5499.338	1
170100	0.99	-2.69	-2.65	399.21	377.20	5499.441	1
170200	1.09	-3.30	-1.69	427.51	406.65	5499.540	1
170300	-0.44	-2.90	-0.91	444.07	424.77	5499.644	1
170400	0.94	-2.30	-0.46	457.23	437.39	5499.740	1
170500	1.05	-2.13	-0.10	469.73	450.28	5499.838	1
170600	0.44	-3.82	0.26	480.66	460.27	5499.943	1
170700	1.31	-3.50	0.51	491.94	470.98	5500.040	1
170800	1.63	-5.01	0.88	504.35	484.88	5500.144	1
170900	1.99	-5.20	0.92	514.32	495.26	5500.236	1
171000	1.18	-3.71	0.81	522.78	505.93	5500.343	1
171100	2.02	-5.61	1.00	528.97	509.09	5500.434	1
171200	2.30	-6.34	1.06	538.21	517.22	5500.541	1
171300	2.41	-6.17	1.02	543.49	521.43	5500.639	1
171400	2.16	-6.76	1.10	543.54	523.41	5500.737	1
171500	2.18	-6.36	1.04	543.95	524.25	5500.841	1
171600	2.32	-6.34	1.02	544.41	523.47	5500.935	1
171700	2.50	-6.46	0.97	544.74	523.73	5501.043	1
171800	2.64	-7.13	1.14	545.70	525.60	5501.141	1
171900	1.77	-6.35	1.00	545.70	526.35	5501.242	1
172000	2.36	-6.39	1.02	545.86	525.51	5501.342	1
172100	2.69	-6.97	1.04	545.91	525.74	5501.442	1
172200	2.45	-5.88	0.91	546.13	525.70	5501.541	1
172300	2.09	-6.32	1.00	546.24	526.28	5501.637	1
172400	2.35	-7.33	1.20	546.23	526.98	5501.740	1
172500	2.41	-5.73	0.90	546.43	524.26	5501.840	1
172600	1.75	-6.21	0.97	546.99	525.49	5501.943	1
172700	3.02	-6.90	0.97	550.07	529.87	5502.043	1
172800	2.37	-6.65	1.04	555.34	534.93	5502.143	1
172900	2.52	-8.21	1.23	560.18	537.94	5502.235	1
173000	2.78	-7.20	1.14	563.43	541.35	5502.341	1
173100	2.50	-7.95	1.28	566.42	545.47	5502.435	1
173200	3.01	-8.00	1.34	568.42	547.76	5502.539	1
173300	2.95	-8.82	1.43	571.73	551.40	5502.636	1
173400	2.83	-7.80	1.42	572.82	552.51	5502.736	1
173500	2.65	-8.74	1.46	574.62	556.07	5502.841	1
173600	2.67	-7.91	1.52	576.88	558.38	5502.937	1
173700	2.81	-8.88	1.55	578.63	560.36	5503.041	1
173800	3.06	-8.88	1.58	581.17	561.59	5503.138	1
173900	3.46	-8.61	1.65	583.06	564.06	5503.240	1
174000	3.48	-8.92	1.74	585.19	567.09	5503.340	1
174100	3.41	-9.37	1.69	586.25	567.77	5503.437	1
174200	2.82	-9.12	1.84	588.32	570.12	5503.542	1
174300	3.08	-9.37	1.97	591.39	573.28	5503.644	1
174400	3.34	-9.37	2.02	593.72	576.82	5503.735	1
174500	4.07	-9.18	2.01	594.87	578.01	5503.841	1
174600	4.03	-9.69	2.10	596.90	578.75	5503.942	1
174700	3.34	-9.07	2.35	599.13	581.86	5504.040	1
174800	4.13	-10.16	2.15	599.18	581.24	5504.141	1
174900	3.17	-10.19	2.25	600.01	582.59	5504.239	1
175000	3.65	-10.74	2.43	605.06	588.35	5504.338	1
175100	4.07	-11.87	2.42	607.89	591.29	5504.442	1
175200	3.78	-11.36	2.58	610.75	594.19	5504.531	1
175300	4.20	-11.48	2.64	612.48	595.04	5504.636	1
175400	3.71	-12.23	2.58	613.75	595.72	5504.744	1
175500	3.90	-11.77	2.79	614.82	598.17	5504.833	1
175600	3.68	-13.20	2.71	617.10	599.74	5504.943	1
175700	4.19	-12.30	2.89	618.67	603.99	5505.032	1
175800	4.50	-12.73	2.96	622.17	605.82	5505.125	1
175900	4.46	-12.51	3.01	623.17	606.74	5505.241	1
176000	4.68	-12.98	3.10	625.26	607.94	5505.343	1
176100	4.66	-13.00	3.08	625.06	609.03	5505.437	1
176200	4.82	-13.12	3.11	625.34	609.13	5505.540	1
176300	4.51	-13.29	3.14	626.40	610.26	5505.637	1
176400	5.08	-13.81	3.11	627.57	611.51	5505.740	1
176500	5.30	-14.54	3.15	630.28	613.96	5505.842	1
176600	4.99	-13.93	3.35	634.78	616.84	5505.943	1
176700	5.05	-14.73	3.45	637.11	620.81	5506.042	1
176800	5.05	-14.63	3.53	638.91	621.56	5506.139	1
176900	5.34	-14.80	3.54	640.19	622.65	5506.240	1
177000	4.79	-15.12	3.57	640.22	623.61	5506.342	1
177100	5.18	-14.98	3.56	640.34	624.03	5506.432	1
177200	4.77	-15.08	3.62	641.57	624.39	5506.541	1
177300	5.17	-15.10	3.62	641.56	624.43	5506.640	1
177400	5.37	-15.44	3.56	641.87	623.24	5506.742	1
177500	5.33	-15.16	3.63	641.80	624.48	5506.833	1
177600	4.84	-15.35	3.58	642.10	625.74	5506.941	1
177700	5.09	-15.12	3.61	642.02	624.83	5507.042	1
177800	4.69	-15.24	3.67	641.89	625.38	5507.127	1
177900	5.40	-16.43	3.50	641.97	626.14	5507.185	1
178000	5.05	-14.75	3.70	642.10	625.41	5507.281	1
178100	5.07	-15.90	3.55	642.55	626.58	5507.381	1
178200	5.23	-15.32	3.70	642.43	625.74	5507.482	1
178300	5.01	-15.52	3.61	642.29	625.97	5507.583	1
178400	5.20	-15.46	3.62	642.33	626.31	5507.682	1
178500	4.84	-15.48	3.65	642.74	625.98	5507.783	1
178600	5.02	-14.87	3.80	642.53	625.61	5507.880	1
178700	5.53	-15.03	3.66	642.92	625.94	5507.980	1
178800	5.03	-15.21	3.75	642.77	626.25	5508.079	1
178900	5.16	-15.13	3.62	642.92	625.37	5508.181	1
179000	5.12	-13.95	3.60	637.98	622.58	5508.284	1
179100	4.98	-13.69	3.46	633.93	619.21	5508.384	1
179200	4.30	-13.42	3.30	629.79	613.29	5508.467	1
179300	4.62	-12.25	3.08	624.56	608.71	5508.583	1
179400	4.41	-11.99	2.99	621.41	605.67	5508.676	1
179500	3.28	-11.93	2.95	617.45	601.67	5508.784	1
179600	3.68	-11.48	2.75	613.54	598.04	5508.883	1
179700	4.09	-11.03	2.64	612.29	596.19	5508.974	1
179800	3.53	-11.23	2.70	612.14	597.73	5509.083	1
179900	4.63	-11.08	2.59	612.36	597.81	5509.184	1
180000	3.91	-11.23	2.57	612.18	596.46	5509.284	1
180100	4.04	-10.99	2.59	612.30	596.67	5509.382	1
180200	3.45	-10.61	2.71	612.47	596.49	5509.482	1
180300	4.05	-11.09	2.53	612.27	596.58	5509.578	1
180400	4.09	-11.11	2.52	612.30	597.16	5509.681	1
180500	3.80	-11.03	2.62	612.14	595.28	5509.784	1
180600	4.02	-10.88	2.60	612.40	596.02	5509.879	1
180700	4.51	-11.06	2.56	612.37	596.76	5509.984	1
180800	3.21	-11.16	2.70	612.50	597.99	5510.084	1
180900	4.27	-11.12	2.63	612.48	597.81	5510.178	1
181000	3.81	-10.78	2.57	612.26	596.61	5510.280	1
181100	3.77	-11.46	2.58	612.31	596.85	5510.382	1
181200	3.83	-10.98	2.59	612.10	595.91	5510.480	1
181300	4.01	-10.82	2.57	612.24	595.82	5510.583	1
181400	3.65	-10.94	2.62	612.22	596.26	5510.683	1
181500	4.61	-11.48	2.53	612.45	596.28	5510.777	1
181600	3.93	-11.07	2.60	612.29	596.34	5510.882	1
181700	3.89	-11.12	2.61	612.63	596.10	5510.982	1
181800	3.96	-11.28	2.57	612.45	596.05	5511.078	1
181900	4.09	-11.25	2.52	612.37	594.72	5511.179	1
182000	4.00	-11.45	2.54	612.43	596.43	5511.272	1
182100	3.75	-11.54	2.53	612.45	596.76	5511.383	1
182200	4.17	-11.52	2.55	612.41	596.93	5511.482	1
182300	3.97	-11.17	2.61	612.35	597.29	5511.579	1
182400	3.86	-11.58	2.52	612.23	595.62	5511.682	1
182500	4.41	-11.31	2.49	612.30	596.64	5511.781	1
182600	4.02	-11.68	2.55	612.56	597.08	5511.882	1
182700	4.04	-11.82	2.49	612.25	595.88	5511.972	1
182800	4.69	-11.70	2.45	612.49	594.59	5512.078	1
182900	4.01	-11.60	2.52	612.59	596.83	5512.182	1
183000	3.94	-10.77	2.59	612.34	596.26	5512.285	1
183100	3.82	-11.10	2.62	612.39	595.76	5512.374	1
183200	4.23	-11.67	2.50	612.37	596.09	5512.468	1
183300	3.99	-11.15	2.56	612.42	595.52	5512.576	1
183400	4.08	-11.04	2.56	612.59	595.10	5512.678	1
183500	4.08	-11.14	2.58	612.44	595.67	5512.780	1
183600	4.31	-11.20	2.52	612.31	595.77	5512.876	1
183700	3.98	-11.28	2.53	612.81	596.59	5512.980	1
183800	4.09	-10.87	2.71	613.09	594.85	5513.085	1
183900	3.96	-11.36	2.51	612.57	595.40	5513.181	1
184000	3.68	-11.46	2.57	612.62	595.39	5513.279	1
184100	3.43	-11.62	2.63	612.57	597.05	5513.383	1
184200	4.34	-11.48	2.53	612.93	596.05	5513.484	1
184300	4.27	-11.10	2.50	612.34	595.62	5513.578	1
184400	3.51	-11.61	2.58	612.53	596.13	5513.684	1
184500	4.19	-11.25	2.50	612.48	595.90	5513.779	1
184600	3.93	-11.05	2.53	612.59	597.58	5513.878	1
184700	3.98	-11.41	2.57	612.91	597.46	5513.984	1
184800	3.75	-11.22	2.56	612.67	596.90	5514.079	1
184900	3.87	-11.42	2.52	612.62	597.82	5514.178	1
185000	4.18	-11.75	2.45	612.53	597.66	5514.280	1
185100	4.01	-11.87	2.47	612.68	596.40	5514.374	1
185200	4.33	-11.73	2.48	612.91	598.88	5514.478	1
185300	4.03	-11.55	2.52	612.79	599.42	5514.583	1
185400	4.00	-11.52	2.53	612.84	598.39	5514.676	1
185500	4.20	-11.32	2.51	613.03	598.32	5514.780	1
185600	3.90	-11.72	2.47	612.79	597.50	5514.859	1
185700	3.75	-11.57	2.46	612.61	597.40	5514.952	1
185800	3.89	-12.32	2.42	612.50	597.73	5515.084	1
185900	3.73	-11.35	2.48	613.12	596.91	5515.175	1
186000	3.84	-11.33	2.43	612.89	596.95	5515.284	1
186100	3.98	-11.42	2.49	612.99	597.47	5515.381	1
186200	3.60	-11.66	2.47	612.86	597.73	5515.471	1
186300	4.10	-11.62	2.45	612.89	598.29	5515.578	1
186400	4.21	-11.60	2.42	612.79	598.02	5515.676	1
186500	3.78	-11.22	2.52	612.82	597.41	5515.776	1
186600	4.40	-11.32	2.46	613.14	598.11	5515.881	1
186700	3.71	-11.21	2.52	613.04	597.16	5515.978	1
186800	4.67	-11.70	2.35	612.71	597.18	5516.084	1
186900	4.10	-11.48	2.47	612.83	597.38	5516.176	1
187000	3.59	-11.26	2.53	612.96	598.19	5516.278	1
187100	3.87	-11.97	2.40	613.01	597.24	5516.384	1
187200	3.92	-11.90	2.37	612.97	596.93	5516.483	1
187300	3.92	-11.40	2.47	612.89	596.95	5516.579	1
187400	4.36	-11.93	2.46	613.06	598.26	5516.683	1
187500	3.18	-10.17	2.47	612.62	598.42	5516.784	1
187600	3.97	-11.04	2.50	612.67	598.32	5516.873	1
187700	3.31	-11.23	2.49	612.93	599.40	5516.982	1
187800	3.96	-11.50	2.43	612.73	596.42	5517.078	1
187900	4.08	-11.16	2.46	612.73	597.57	5517.181	1
188000	3.59	-11.46	2.43	612.83	597.33	5517.273	1
188100	3.77	-11.44	2.36	612.59	596.15	5517.374	1
188200	3.82	-11.49	2.43	612.84	597.79	5517.480	1
188300	3.79	-11.43	2.41	612.59	595.69	5517.578	1
188400	3.97	-11.28	2.52	613.06	596.84	5517.684	1
188500	3.54	-11.19	2.47	612.87	596.74	5517.781	1
188600	3.80	-11.46	2.42	612.77	595.83	5517.881	1
188700	4.26	-11.46	2.39	612.91	595.42	5517.981	1
188800	4.26	-11.46	2.34	612.82	596.47	5518.083	1
188900	3.89	-11.04	2.45	612.99	596.93	5518.181	1
189000	4.18	-11.18	2.39	612.80	596.47	5518.276	1
189100	4.25	-11.80	2.29	612.63	595.68	5518.383	1
189200	3.52	-11.79	2.44	612.79	596.72	5518.480	1
189300	3.76	-11.13	2.50	612.72	595.54	5518.580	1
189400	4.02	-11.77	2.38	612.88	596.36	5518.663	1
189500	3.49	-11.58	2.46	612.91	595.84	5518.778	1
189600	3.91	-11.59	2.41	612.93	596.18	5518.879	1
189700	3.49	-11.83	2.49	612.97	595.39	5518.981	1
189800	3.89	-11.78	2.43	613.02	595.36	5519.076	1
189900	4.10	-11.58	2.40	613.01	596.05	5519.181	1
190000	4.12	-11.15	2.43	613.09	596.23	5519.282	1
190130	4.45	-11.53	2.41	613.20	596.82	5519.380	1
190135	4.19	-11.45	2.42	613.19	597.87	5519.382	1
190140	4.06	-11.07	2.44	612.80	597.82	5519.389	1
190145	3.93	-11.32	2.54	612.89	597.73	5519.393	1
190150	4.17	-10.97	2.54	612.96	596.72	5519.398	1
190155	3.97	-10.95	2.52	612.66	597.15	5519.403	1
190160	4.44	-11.12	2.41	612.79	597.72	5519.407	1
190165	4.23	-11.63	2.44	613.03	597.45	5519.413	1
190170	4.28	-11.09	2.50	613.08	597.99	5519.418	1
190175	4.38	-11.65	2.39	612.82	597.92	5519.422	1
190180	4.03	-11.84	2.32	613.03	597.86	5519.428	1
190185	4.01	-11.57	2.39	612.83	597.39	5519.434	1
190190	3.69	-11.52	2.43	612.84	597.52	5519.438	1
190195	4.19	-11.28	2.37	613.01	597.45	5519.443	1
190200	3.91	-10.75	2.53	612.84	597.41	5519.448	1
190205	3.86	-11.47	2.42	612.84	597.72	5519.452	1
190210	4.07	-11.37	2.41	612.72	597.53	5519.458	1
190215	4.30	-11.11	2.42	613.10	597.90	5519.462	1
190220	4.31	-11.06	2.46	613.26	597.28	5519.467	1
190225	4.16	-10.82	2.42	613.09	597.26	5519.473	1
190230	4.30	-11.48	2.39	613.09	597.30	5519.477	1
190235	3.82	-11.38	2.42	613.16	596.86	5519.483	1
190240	4.39	-11.02	2.41	613.24	597.00	5519.487	1
190245	4.13	-10.49	2.54	613.00	596.99	5519.492	1
190250	4.17	-10.41	2.53	613.12	598.21	5519.498	1
190255	4.35	-11.06	2.41	613.11	597.25	5519.503	1
190260	4.14	-10.54	2.53	613.25	597.61	5519.507	1
190265	3.78	-11.41	2.55	613.39	597.53	5519.515	1
190270	3.84	-11.22	2.51	613.14	597.04	5519.517	119
190275	3.57	-11.47	2.45	613.22	597.83	5519.523	1001
190280	3.76	-11.30	2.48	613.09	598.28	5519.528	1001
190285	3.68	-11.80	2.41	613.23	596.97	5519.535	1001
190290	4.32	-11.15	2.49	613.06	598.00	5519.538	1001
190295	4.14	-10.71	2.55	613.18	597.29	5519.543	1001
190300	4.07	-10.91	2.56	613.17	597.59	5519.547	1001
190305	3.73	-10.84	2.57	613.40	596.83	5519.553	1001
190310	4.14	-11.64	2.47	613.24	597.64	5519.559	1001
190315	4.37	-11.22	2.49	613.27	598.34	5519.562	1019
190320	4.12	-11.29	2.48	613.30	596.89	5519.567	1031
190325	4.08	-11.55	2.42	613.32	595.28	5519.574	1031
190330	3.99	-11.86	2.45	613.35	593.31	5519.577	1031
190335	3.88	-11.09	2.53	613.43	592.76	5519.583	1031
190340	3.48	-11.73	2.56	614.33	591.40	5519.587	1031
190345	3.73	-11.64	2.53	614.56	591.04	5519.593	1031
190350	4.14	-11.17	2.62	615.38	590.64	5519.599	1031
190355	3.93	-11.09	2.59	615.09	589.85	5519.602	1031
190360	4.43	-11.37	2.58	615.32	589.67	5519.608	1031
190365	3.82	-10.93	2.65	615.38	589.94	5519.612	1031
190370	3.96	-11.74	2.69	617.13	590.74	5519.617	1031
190375	4.39	-11.22	2.67	617.45	591.18	5519.623	1031
190380	3.48	-11.00	2.86	617.45	591.27	5519.629	1031
190385	4.37	-11.40	2.65	617.36	590.36	5519.632	1031
190390	4.19	-11.03	2.75	617.46	589.41	5519.639	1031
190395	3.95	-10.75	2.80	617.39	589.37	5519.642	1031
190400	4.03	-11.44	2.86	619.04	591.52	5519.648	1031
190405	4.44	-11.47	2.80	619.45	590.86	5519.653	1031
190410	4.57	-11.04	2.91	619.66	591.41	5519.659	1031
190415	4.12	-11.77	2.80	619.59	590.41	5519.663	1031
190420	3.97	-11.76	2.88	619.53	591.29	5519.668	1031
190425	4.28	-11.39	2.86	619.90	592.84	5519.672	1031
190430	3.76	-11.28	2.99	621.15	592.31	5519.678	1031
190435	3.92	-11.58	2.97	622.24	593.08	5519.684	1031
190440	4.37	-11.84	2.92	622.46	593.31	5519.688	1031
190445	4.03	-12.46	2.95	622.83	593.83	5519.693	1031
190450	4.53	-12.00	2.90	622.56	592.81	5519.700	1031
190455	3.87	-11.85	3.00	622.64	593.44	5519.703	1031
190460	3.70	-11.74	3.08	622.73	593.50	5519.708	1031
190465	4.11	-12.13	2.99	622.79	593.17	5519.713	1031
190470	3.95	-12.05	3.03	623.18	593.37	5519.718	1031
190475	4.18	-12.53	3.06	624.69	594.55	5519.723	1031
190480	4.02	-12.24	3.10	624.88	595.53	5519.728	1031
190485	3.95	-12.28	3.16	625.04	595.66	5519.733	1031
190490	4.05	-12.13	3.14	624.97	595.37	5519.737	1031
190495	4.04	-12.20	3.17	624.94	595.51	5519.742	1031
190500	4.17	-12.62	3.05	625.04	595.42	5519.748	1031
190505	4.48	-12.64	3.13	627.09	596.71	5519.753	1031
190510	4.34	-12.55	3.25	627.16	596.97	5519.757	1031
190515	4.19	-12.71	3.19	627.35	597.05	5519.764	1031
190520	4.50	-12.71	3.19	627.43	597.15	5519.768	1031
190525	4.94	-12.69	3.15	627.34	597.54	5519.772	1031
190530	4.31	-12.77	3.23	627.16	597.16	5519.778	1031
190535	4.62	-12.74	3.18	628.68	597.32	5519.784	1031
190540	4.57	-13.07	3.14	629.19	597.19	5519.788	1031
190545	4.17	-13.19	3.20	629.24	597.72	5519.795	1031
190550	4.29	-12.91	3.24	629.46	597.25	5519.797	1031
190555	5.12	-12.82	3.15	629.47	597.07	5519.804	1031
190560	4.67	-12.85	3.16	629.61	597.14	5519.810	1031
190565	4.64	-13.42	3.19	630.44	598.54	5519.812	1031
190570	4.39	-13.35	3.33	631.63	599.77	5519.818	1031
190575	4.08	-13.49	3.30	631.64	600.19	5519.823	1031
190580	4.22	-12.93	3.43	632.48	600.98	5519.828	1031
190585	4.75	-12.81	3.41	632.55	600.29	5519.833	1031
190590	4.44	-12.94	3.47	632.41	600.39	5519.839	1031
190595	4.73	-13.58	3.31	632.71	599.98	5519.843	1031
190600	4.64	-13.23	3.44	633.76	600.99	5519.849	1031
190605	4.25	-13.44	3.48	634.21	601.17	5519.853	1031
190610	4.75	-13.66	3.47	634.51	601.79	5519.859	1031
[truncated: 84,325 more rows]
