# Supplementary material for: Structural characterization of the saxitoxin-targeting APTSTX1 aptamer using optical tweezers and molecular dynamics simulations
Source: PLoS One. 2019 Nov 7;14(11):e0222468. doi: 10.1371/journal.pone.0222468 (PMC6837747; doi:10.1371/journal.pone.0222468)
Supplement: S1 File — Data repository, aptamer control condition and aptamer under SXT. (ZIP) [file pone.0222468.s005.zip › Data/Data/August/080815/7aCOM.txt]

Instrument name = Christians toy
*****Calibration values *****
TrapA Temperature Fudge	-0.400000
TrapB Temperature Fudge	-1.550000
TrapA Force Sensitivity	0.025700	0.026000	0.032000
TrapB Force Sensitivity	0.026200	0.027400	0.032000
TrapA Lever Sensitivity	15000.000000	14500.000000	0.000000
TrapB Lever Sensitivity	15200.000000	14500.000000	0.000000
Motor Threshold	20	20	20
*****Initial Preference Settings*****
ForceRateDiv	1
ForceGain	32
PosRateDivA	3
PosRateDivB	3
PositionGainA	32
PositionGainB	32
GotoSpeedX	10
GotoSpeedY	10
GotoSpeedZ	5
MaxDataFileSize	10000000
HopDistance	2
*CycleCount/n____	1
*A_PsdX__________	0
*A_PsdY__________	0
*A_PsdSum________	0
*A_Iris__________	0
*A_LeverX________	0
*A_LeverY________	0
*A_LeverSum______	0
*B_PsdX__________	0
*B_PsdY__________	0
*B_PsdSum________	0
*B_Iris__________	0
*B_LeverX________	0
*B_LeverY________	0
*B_LeverSum______	0
*A_Temperature___	0
*B_Temperature___	0
*X_force_________	1
*Y_force_________	1
*Z_force_________	1
*Tension_________	0
*A_dist-X________	0
*A_dist-Y________	1
*B_dist-X________	0
*B_dist-Y________	1
*Motor_X_________	0
*Motor_Y_________	0
*Motor_Z_________	0
*MotorVel_X______	0
*MotorVel_Y______	0
*MotorVel_Z______	0
*A_trapPIC_Err___	0
*B_trapPIC_Err___	0
*comPIC_Err______	0
*A_CycleCount____	0
*B_CycleCount____	0
*Motor_CycleCount	0
*time(sec)_______	1
*Status__________	1
*Null____________	0
samples/line_HI	400
samples/line_LO	20
goto0	8388608	8388608	8388608
goto1	8411736	8394822	8402837
goto2	8450028	8417272	8403086
goto3	8447226	8363526	8403898
goto4	8422772	8353948	8399333
goto5	8388608	8388608	8388608
goto6	8388608	8388608	8388608
goto7	8388608	8388608	8388608
goto8	8388608	8388608	8388608
goto9	8388608	8388608	8388608
yourXYZint	123	456	789
MaxForceP1	15.000000
MinForceP1	3.500000
PullRateP1	100.000000
refoldTime1	0.000000
unfoldTime1	0.000000
MaxForceP2	75.000000
MinForceP2	2.000000
PullRateP2	1000.000000
refoldTime2	0.000000
unfoldTime2	0.000000
MaxForceP3	10.000000
MinForceP3	-10.000000
PullRateP3	1.000000
refoldTime3	2.000000
unfoldTime3	2.000000
constForce1	12.000000
constForce2	20.000000
yourFloat	1.234000
yourXYZfloat	1.000000	2.000000	3.000000
*****End Initial Preference Settings*****

Zero-Force Offsets (pN)  -1.586355	3.570008	-48.541451
0	trapA_Empty_PSD_Sum = 20841
        trapB_Empty_PSD_Sum = 21330
        trapA_Empty_Iris = 18943
        trapB_Empty_Iris = 20712
        trapA_Full_PSD_Sum = 20969
        trapB_Full_PSD_Sum = 21109
        trapA_Full_Iris = 19027
        trapB_Full_Iris = 20547
745	   maxForce-limit
2850	   minForce-limit
3120	tempA = 22.708	tempB = 23.100
4850	   maxForce-limit
6880	   minForce-limit
8885	   maxForce-limit
10850	   minForce-limit
12845	   maxForce-limit
13130	tempA = 22.699	tempB = 23.105
14815	   minForce-limit
16725	   maxForce-limit
18765	   minForce-limit
20740	   maxForce-limit
23175	tempA = 22.707	tempB = 23.109
23225	   minForce-limit
24285	   maxForce-limit
25360	   minForce-limit
26420	   maxForce-limit
27520	   minForce-limit
27845	Stop All Protocols, go to manual mode
33220	tempA = 22.689	tempB = 23.098
43225	tempA = 22.696	tempB = 23.111
53275	tempA = 22.697	tempB = 23.116
63330	tempA = 22.696	tempB = 23.103
73350	tempA = 22.701	tempB = 23.106
83390	tempA = 22.713	tempB = 23.112
93405	tempA = 22.710	tempB = 23.104
103465	tempA = 22.696	tempB = 23.106
113510	tempA = 22.697	tempB = 23.110
123510	tempA = 22.712	tempB = 23.106
133570	tempA = 22.698	tempB = 23.114
143570	tempA = 22.707	tempB = 23.101
153615	tempA = 22.712	tempB = 23.113
163670	tempA = 22.694	tempB = 23.119
173670	tempA = 22.703	tempB = 23.122
183715	tempA = 22.715	tempB = 23.124
190270	Start P1 pulling protocol 
190840	   maxForce-limit
192420	   minForce-limit
193745	tempA = 22.710	tempB = 23.127
193985	   maxForce-limit
195535	   minForce-limit
197050	   maxForce-limit
198680	   minForce-limit
200295	   maxForce-limit
201895	   minForce-limit
203500	   maxForce-limit
203805	tempA = 22.704	tempB = 23.103
205050	   minForce-limit
206535	   maxForce-limit
208070	   minForce-limit
209635	   maxForce-limit
211280	   minForce-limit
212905	   maxForce-limit
213855	tempA = 22.709	tempB = 23.117
214555	   minForce-limit
216185	   maxForce-limit
217845	   minForce-limit
219475	   maxForce-limit
221275	   minForce-limit
223075	   maxForce-limit
223860	tempA = 22.721	tempB = 23.134
224725	   minForce-limit
226395	   maxForce-limit
228025	   minForce-limit
229635	   maxForce-limit
231210	   minForce-limit
232765	   maxForce-limit
233905	tempA = 22.717	tempB = 23.117
234270	   minForce-limit
235765	   maxForce-limit
237395	   minForce-limit
239035	   maxForce-limit
240625	   minForce-limit
242225	   maxForce-limit
243855	   minForce-limit
243960	tempA = 22.722	tempB = 23.119
245425	   maxForce-limit
246915	   minForce-limit
248450	   maxForce-limit
249995	   minForce-limit
251495	   maxForce-limit
253140	   minForce-limit
253980	tempA = 22.708	tempB = 23.127
254810	   maxForce-limit
256345	   minForce-limit
257875	   maxForce-limit
259530	   minForce-limit
261230	   maxForce-limit
262830	   minForce-limit
264025	tempA = 22.716	tempB = 23.115
264355	   maxForce-limit
265975	   minForce-limit
267625	   maxForce-limit
269265	   minForce-limit
270915	   maxForce-limit
272500	   minForce-limit
274015	   maxForce-limit
274025	tempA = 22.703	tempB = 23.121
275340	   minForce-limit
276735	   maxForce-limit
278300	   minForce-limit
279845	   maxForce-limit
281410	   minForce-limit
282995	   maxForce-limit
284070	tempA = 22.728	tempB = 23.129
284490	   minForce-limit
286005	   maxForce-limit
287470	   minForce-limit
288910	   maxForce-limit
290500	   minForce-limit
292065	   maxForce-limit
293770	   minForce-limit
294130	tempA = 22.721	tempB = 23.137
295455	   maxForce-limit
297210	   minForce-limit
298915	   maxForce-limit
300650	   minForce-limit
302335	   maxForce-limit
304110	   minForce-limit
304130	tempA = 22.725	tempB = 23.131
305865	   maxForce-limit
307410	   minForce-limit
308985	   maxForce-limit
310565	   minForce-limit
312170	   maxForce-limit
313665	   minForce-limit
314195	tempA = 22.717	tempB = 23.133
315095	   maxForce-limit
316745	   minForce-limit
318385	   maxForce-limit
319765	   minForce-limit
321640	   maxForce-limit
323855	   minForce-limit
324205	tempA = 22.718	tempB = 23.132
326075	   maxForce-limit
328090	   minForce-limit
330120	   maxForce-limit
332220	   minForce-limit
334270	tempA = 22.717	tempB = 23.136
   maxForce-limit
336260	   minForce-limit
338195	   maxForce-limit
340275	   minForce-limit
342520	   maxForce-limit
344320	tempA = 22.732	tempB = 23.132
344615	   minForce-limit
346720	   maxForce-limit
348620	   minForce-limit
350540	   maxForce-limit
352460	   minForce-limit
354330	tempA = 22.719	tempB = 23.140
354360	   maxForce-limit
356210	   minForce-limit
358045	   maxForce-limit
359970	   minForce-limit
361850	   maxForce-limit
363955	   minForce-limit
364380	tempA = 22.740	tempB = 23.146
366045	   maxForce-limit
367995	   minForce-limit
369930	   maxForce-limit
371885	   minForce-limit
373865	   maxForce-limit
374385	tempA = 22.727	tempB = 23.154
375860	   minForce-limit
377795	   maxForce-limit
379520	   minForce-limit
381285	   maxForce-limit
383600	   minForce-limit
384445	tempA = 22.739	tempB = 23.137
385815	   maxForce-limit
388065	   minForce-limit
390375	   maxForce-limit
392505	   minForce-limit
394510	tempA = 22.744	tempB = 23.147
394570	   maxForce-limit
396490	   minForce-limit
398435	   maxForce-limit
400345	   minForce-limit
402270	   maxForce-limit
404390	   minForce-limit
404515	tempA = 22.744	tempB = 23.149
406470	   maxForce-limit
408355	   minForce-limit
410245	   maxForce-limit
412160	   minForce-limit
414065	   maxForce-limit
414565	tempA = 22.731	tempB = 23.149
415995	   minForce-limit
417865	   maxForce-limit
419905	   minForce-limit
422000	   maxForce-limit
424260	   minForce-limit
424625	tempA = 22.735	tempB = 23.152
426420	   maxForce-limit
428355	   minForce-limit
430260	   maxForce-limit
432485	   minForce-limit
434630	tempA = 22.743	tempB = 23.148
434660	   maxForce-limit
436820	   minForce-limit
438930	   maxForce-limit
440980	   minForce-limit
443040	   maxForce-limit
444680	tempA = 22.744	tempB = 23.146
445125	   minForce-limit
447100	   maxForce-limit
449255	   minForce-limit
451385	   maxForce-limit
453275	   minForce-limit
454685	tempA = 22.741	tempB = 23.158
455175	   maxForce-limit
457170	   minForce-limit
459120	   maxForce-limit
461080	   minForce-limit
463060	   maxForce-limit
464730	tempA = 22.761	tempB = 23.158
465025	   minForce-limit
466955	   maxForce-limit
468765	   minForce-limit
470585	   maxForce-limit
472385	   minForce-limit
474215	   maxForce-limit
474770	tempA = 22.755	tempB = 23.160
476080	   minForce-limit
477930	   maxForce-limit
479715	   minForce-limit
481945	   maxForce-limit
484125	   minForce-limit
484775	tempA = 22.753	tempB = 23.150
486310	   maxForce-limit
488500	   minForce-limit
490730	   maxForce-limit
493025	   minForce-limit
494830	tempA = 22.739	tempB = 23.169
495310	   maxForce-limit
497565	   minForce-limit
499860	   maxForce-limit
501980	   minForce-limit
504090	   maxForce-limit
504850	tempA = 22.745	tempB = 23.171
506240	   minForce-limit
508370	   maxForce-limit
510565	   minForce-limit
512735	   maxForce-limit
514780	   minForce-limit
514905	tempA = 22.743	tempB = 23.175
516805	   maxForce-limit
518885	   minForce-limit
520965	   maxForce-limit
523030	   minForce-limit
524965	tempA = 22.765	tempB = 23.175
525110	   maxForce-limit
527190	   minForce-limit
529270	   maxForce-limit
531355	   minForce-limit
533400	   maxForce-limit
534965	tempA = 22.757	tempB = 23.171
535445	   minForce-limit
537485	   maxForce-limit
539585	   minForce-limit
541670	   maxForce-limit
543795	   minForce-limit
545020	tempA = 22.763	tempB = 23.167
545875	   maxForce-limit
548005	   minForce-limit
550170	   maxForce-limit
552310	   minForce-limit
554445	   maxForce-limit
555080	tempA = 22.769	tempB = 23.176
556650	   minForce-limit
558820	   maxForce-limit
560865	   minForce-limit
562880	   maxForce-limit
564960	   minForce-limit
565095	tempA = 22.754	tempB = 23.177
567080	   maxForce-limit
569160	   minForce-limit
571270	   maxForce-limit
573300	   minForce-limit
575150	tempA = 22.776	tempB = 23.172
575330	   maxForce-limit
577420	   minForce-limit
579495	   maxForce-limit
581605	   minForce-limit
581875	Stop All Protocols, go to manual mode
585155	tempA = 22.751	tempB = 23.186
595205	tempA = 22.779	tempB = 23.183
605250	tempA = 22.759	tempB = 23.186
615265	tempA = 22.767	tempB = 23.194
625320	tempA = 22.765	tempB = 23.196
635340	tempA = 22.768	tempB = 23.198
645395	tempA = 22.779	tempB = 23.198
655440	tempA = 22.784	tempB = 23.194
665440	tempA = 22.788	tempB = 23.199
675490	tempA = 22.793	tempB = 23.197
685495	tempA = 22.798	tempB = 23.210
695545	tempA = 22.799	tempB = 23.201
705605	tempA = 22.804	tempB = 23.212
715625	tempA = 22.795	tempB = 23.232
725680	tempA = 22.816	tempB = 23.214
735730	tempA = 22.814	tempB = 23.219
745740	tempA = 22.820	tempB = 23.220
755800	tempA = 22.828	tempB = 23.220
765810	tempA = 22.829	tempB = 23.231
775855	tempA = 22.826	tempB = 23.229
785900	tempA = 22.827	tempB = 23.231
795900	tempA = 22.839	tempB = 23.249
805940	tempA = 22.857	tempB = 23.265
815945	tempA = 22.859	tempB = 23.258
825995	tempA = 22.879	tempB = 23.268
836055	tempA = 22.895	tempB = 23.286
846055	tempA = 22.898	tempB = 23.291
856115	tempA = 22.905	tempB = 23.292
866155	tempA = 22.925	tempB = 23.303
876170	tempA = 22.941	tempB = 23.311
886225	tempA = 22.935	tempB = 23.318
889065	motor goTo 2
896240	tempA = 22.954	tempB = 23.322
905070	motor goTo 2
905740	motor goTo 2
906290	tempA = 22.942	tempB = 23.317
906585	motor goTo 2
916340	tempA = 22.956	tempB = 23.323
919115	motor goTo 1
926345	tempA = 22.952	tempB = 23.328
936395	tempA = 22.956	tempB = 23.323
946400	tempA = 22.965	tempB = 23.334
956440	tempA = 22.952	tempB = 23.338
966495	tempA = 22.954	tempB = 23.338
971570	motor goTo 2
976505	tempA = 22.979	tempB = 23.332
986555	tempA = 22.969	tempB = 23.335
996560	tempA = 22.969	tempB = 23.339
1006600	tempA = 22.962	tempB = 23.344
1012905	motor goTo 2
1016650	tempA = 22.958	tempB = 23.344
1026650	tempA = 22.973	tempB = 23.350
1033360	Center Trap
1036700	tempA = 22.970	tempB = 23.364
1036835	manual move motors 
1044600	motor goTo 1
1046750	tempA = 22.972	tempB = 23.349
1056755	tempA = 22.975	tempB = 23.351
1059465	jog pipette up 
1059960	jog pipette up 
1060040	jog pipette up 
1060125	jog pipette up 
1060360	jog pipette up 
1060650	jog pipette up 
1060880	jog pipette up 
1061145	jog pipette right 
1061365	jog pipette right 
1061550	jog pipette right 
1061725	jog pipette right 
1061910	jog pipette right 
1062075	jog pipette right 
1062430	jog pipette left 
1062610	jog pipette left 
1062775	jog pipette left 
1062995	jog pipette left 
1063180	jog pipette left 
1063405	jog pipette left 
1063605	jog pipette left 
1063975	jog pipette up 
1066455	jog pipette up 
1066805	tempA = 22.963	tempB = 23.355
1068835	jog pipette down 
1069445	jog pipette up 
1070480	jog pipette down 
1070800	jog pipette down 
1071295	jog pipette down 
1071375	jog pipette down 
1071460	jog pipette down 
1071545	jog pipette down 
1071625	jog pipette down 
1071710	jog pipette down 
1072225	jog pipette down 
1072720	jog pipette down 
1072815	jog pipette down 
1072895	jog pipette down 
1072980	jog pipette down 
1073060	jog pipette down 
1073145	jog pipette down 
1073545	jog pipette up 
1074045	jog pipette up 
1074125	jog pipette up 
1074210	jog pipette up 
1074290	jog pipette up 
1074375	jog pipette up 
1074455	jog pipette up 
1074540	jog pipette up 
1074735	jog pipette up 
1074975	jog pipette up 
1075170	jog pipette up 
1075355	jog pipette up 
1075570	jog pipette up 
1075840	jog pipette up 
1076355	jog pipette right 
1076690	jog pipette left 
1076820	tempA = 22.976	tempB = 23.351
1076905	jog pipette left 
1077070	jog pipette left 
1077920	focus pipette in
1078125	focus pipette in
1078300	focus pipette in
1078485	focus pipette in
1078660	focus pipette in
1078835	focus pipette in
1079335	focus pipette in
1079415	focus pipette in
1079500	focus pipette in
1079585	focus pipette in
1079665	focus pipette in
1080150	focus pipette out
1080645	focus pipette out
1080730	focus pipette out
1080810	focus pipette out
1080895	focus pipette out
1080980	focus pipette out
1081060	focus pipette out
1081145	focus pipette out
1081225	focus pipette out
1081310	focus pipette out
1081400	focus pipette out
1081485	focus pipette out
1081565	focus pipette out
1081650	focus pipette out
1081735	focus pipette out
1082095	focus pipette out
1082600	focus pipette out
1082685	focus pipette out
1082765	focus pipette out
1086275	manual move motors 
1086875	tempA = 22.965	tempB = 23.357
1088815	motor goTo 3
1096925	tempA = 22.975	tempB = 23.362
1106940	tempA = 22.970	tempB = 23.368
1116995	tempA = 22.978	tempB = 23.355
1119985	motor goTo 1
1127005	tempA = 22.978	tempB = 23.356
1137045	tempA = 22.980	tempB = 23.382
1138365	TrapAB autoAlign ON.
1138635	TrapAB autoAlign OFF.
1139780	Zero Forces
        trapA_Full_PSD_Sum = 20967
        trapB_Full_PSD_Sum = 21043
        trapA_Full_Iris = 19038
        trapB_Full_Iris = 20473
1140325	Zero-Force Offsets (pN)  -1.237665	5.331934	-46.190231
1147115	tempA = 22.959	tempB = 23.365
1153735	Zero Forces
        trapA_Full_PSD_Sum = 21523
        trapB_Full_PSD_Sum = 21035
        trapA_Full_Iris = 20670
        trapB_Full_Iris = 20477
1154790	Zero-Force Offsets (pN)  -430.469360	-430.916016	16.222233
1157145	tempA = 22.959	tempB = 23.375
1164915	TrapAB autoAlign ON.
1165560	TrapAB autoAlign ON.
1167205	tempA = 22.959	tempB = 23.371
1168465	Center Trap
1172875	Zero Forces
        trapA_Full_PSD_Sum = 21601
        trapB_Full_PSD_Sum = 21145
        trapA_Full_Iris = 20896
        trapB_Full_Iris = 20579
1173830	Zero-Force Offsets (pN)  -397.744537	-412.223450	14.406229
1177235	tempA = 22.959	tempB = 23.383
1193640	tempA = 22.964	tempB = 23.389
1194270	End Write
