# Supplementary material for: Structural characterization of the saxitoxin-targeting APTSTX1 aptamer using optical tweezers and molecular dynamics simulations
Source: PLoS One. 2019 Nov 7;14(11):e0222468. doi: 10.1371/journal.pone.0222468 (PMC6837747; doi:10.1371/journal.pone.0222468)
Supplement: S1 File — Data repository, aptamer control condition and aptamer under SXT. (ZIP) [file pone.0222468.s005.zip › Data/Data/August/080815/7bnbA.txt]

#Begin Write:
CycleCount/n	X_force	Y_force	Z_force	A_dist-Y	B_dist-Y	time(sec)	Status
100	2.57	-4.79	0.75	531.53	531.63	4853.821	1031
200	2.79	-5.57	0.95	539.32	536.17	4853.921	1031
300	2.96	-6.58	1.08	546.59	543.90	4854.018	1031
400	3.37	-7.64	1.27	554.15	549.27	4854.119	1031
500	3.77	-8.87	1.52	562.40	558.77	4854.224	1031
600	3.72	-9.78	1.71	568.27	565.46	4854.312	1031
700	4.52	-10.75	2.05	577.46	574.36	4854.421	1031
800	4.91	-11.09	2.05	578.35	575.03	4854.521	1030
900	3.67	-9.79	1.73	566.53	563.51	4854.624	1030
1000	3.42	-8.70	1.57	560.39	559.23	4854.723	1030
1100	3.38	-7.81	1.27	552.00	551.89	4854.820	1030
1200	3.38	-6.74	1.02	544.48	546.02	4854.923	1030
1300	2.81	-5.83	0.90	537.77	539.86	4855.016	1030
1400	2.14	-5.55	0.83	530.34	534.32	4855.114	1030
1500	1.71	-4.27	0.63	522.31	526.27	4855.219	1030
1600	2.03	-4.10	0.59	515.83	521.36	4855.321	1030
1700	1.68	-4.02	0.36	506.89	512.21	4855.421	1030
1800	1.22	-2.71	0.27	500.26	505.94	4855.522	1030
1900	1.94	-3.44	0.33	504.44	510.06	4855.623	1031
2000	1.23	-3.51	0.47	510.77	514.59	4855.724	1031
2100	1.77	-3.85	0.58	518.43	520.68	4855.821	1031
2200	2.28	-5.08	0.61	525.44	528.59	4855.923	1031
2300	2.56	-5.59	0.81	533.21	534.36	4856.022	1031
2400	1.69	-5.30	1.10	539.65	539.61	4856.124	1031
2500	2.88	-6.66	1.17	547.91	546.73	4856.222	1031
2600	3.90	-7.71	1.39	556.30	554.31	4856.324	1031
2700	4.12	-8.62	1.65	563.13	560.79	4856.424	1031
2800	3.86	-9.80	1.95	571.08	567.39	4856.522	1031
2900	4.30	-10.94	2.01	576.40	572.47	4856.623	1030
3000	4.01	-9.77	1.75	568.56	567.33	4856.717	1030
3100	3.83	-8.83	1.58	562.16	561.88	4856.824	1030
3200	3.47	-7.96	1.38	554.44	554.66	4856.919	1030
3300	2.77	-6.91	1.17	546.76	544.08	4857.023	1030
3400	3.15	-6.34	0.97	539.58	536.59	4857.125	1030
3500	2.67	-5.35	0.81	532.13	530.28	4857.223	1030
3600	2.02	-4.96	0.71	524.89	525.62	4857.312	1030
3700	1.58	-3.72	0.61	517.26	518.51	4857.420	1030
3800	1.66	-3.25	0.47	509.70	511.35	4857.522	1030
3900	1.31	-2.84	0.37	502.69	506.76	4857.615	1030
4000	1.45	-3.95	0.40	505.46	509.28	4857.723	1031
4100	1.94	-2.18	0.46	511.82	515.34	4857.824	1031
4200	1.17	-4.24	0.69	519.41	520.83	4857.924	1031
4300	1.99	-4.69	0.72	526.30	524.04	4858.018	1031
4400	1.89	-4.23	0.92	534.28	531.19	4858.122	1031
4500	3.01	-5.91	0.99	541.20	538.15	4858.222	1031
4600	2.90	-6.81	1.25	548.81	546.65	4858.321	1031
4700	3.04	-7.74	1.46	557.30	552.55	4858.424	1031
4800	4.25	-9.10	1.53	564.01	560.01	4858.522	1031
4900	3.86	-10.58	1.83	571.77	567.69	4858.623	1031
5000	4.70	-10.88	2.06	577.57	572.98	4858.713	1030
5100	4.27	-9.95	1.81	569.79	567.55	4858.821	1030
5200	3.95	-8.43	1.72	562.92	561.29	4858.924	1030
5300	3.38	-8.11	1.44	555.30	555.07	4859.018	1030
5400	2.71	-6.51	1.28	547.22	547.94	4859.125	1030
5500	2.83	-5.39	1.08	540.35	542.72	4859.225	1030
5600	2.18	-4.52	0.86	532.24	532.48	4859.325	1030
5700	1.92	-5.04	0.73	526.04	526.47	4859.424	1030
5800	1.39	-3.96	0.63	517.97	518.63	4859.522	1030
5900	1.41	-3.39	0.55	511.52	513.87	4859.616	1030
6000	1.22	-2.57	0.41	503.18	508.33	4859.723	1030
6100	1.10	-2.91	0.17	496.45	503.31	4859.822	1030
6200	0.58	-2.45	0.13	488.65	495.26	4859.921	1031
6300	1.07	-3.38	0.17	495.53	500.92	4860.021	1031
6400	1.12	-3.09	0.38	502.79	509.38	4860.122	1031
6500	2.73	-5.35	0.50	511.33	517.47	4860.225	1031
6600	1.88	-3.91	0.57	516.99	520.31	4860.313	1031
6700	1.86	-4.57	0.73	524.84	525.40	4860.418	1031
6800	2.35	-5.27	0.82	531.81	531.35	4860.521	1031
6900	2.49	-6.11	1.00	539.01	538.14	4860.621	1031
7000	3.04	-6.68	1.14	547.02	544.74	4860.722	1031
7100	3.19	-7.74	1.34	554.27	551.12	4860.817	1031
7200	3.78	-8.48	1.55	562.35	558.58	4860.920	1031
7300	4.14	-9.87	1.76	569.37	566.15	4861.014	1031
7400	5.21	-11.63	1.84	577.64	573.88	4861.124	1031
7500	4.53	-9.54	2.00	570.96	568.37	4861.224	1030
7600	3.67	-8.90	1.80	564.35	563.12	4861.323	1030
7700	3.69	-7.94	1.52	556.72	558.46	4861.420	1030
7800	2.86	-6.93	1.34	549.40	548.70	4861.522	1030
7900	2.64	-5.94	1.19	541.95	541.94	4861.621	1030
8000	2.69	-5.67	0.92	534.80	534.77	4861.716	1030
8100	2.63	-5.14	0.70	526.26	527.81	4861.825	1030
8200	1.61	-4.02	0.68	520.29	521.26	4861.918	1030
8300	1.83	-3.88	0.53	512.52	515.29	4862.014	1030
8400	1.67	-3.53	0.44	505.36	509.89	4862.120	1030
8500	0.96	-3.45	0.29	497.35	502.45	4862.216	1030
8600	1.15	-2.74	0.13	491.15	496.59	4862.321	1031
8700	0.90	-2.62	0.32	498.22	502.96	4862.418	1031
8800	1.24	-3.91	0.46	506.27	509.21	4862.522	1031
8900	1.75	-4.14	0.56	512.50	515.38	4862.619	1031
9000	1.70	-3.89	0.67	520.71	522.28	4862.721	1031
9100	2.29	-4.94	0.77	527.22	528.02	4862.817	1031
9200	2.38	-5.49	0.89	535.16	531.68	4862.919	1031
9300	2.50	-6.21	1.13	542.51	539.92	4863.021	1031
9400	3.17	-6.92	1.24	549.81	546.78	4863.118	1031
9500	3.30	-8.18	1.48	557.96	553.68	4863.221	1031
9600	4.02	-8.95	1.68	564.58	561.59	4863.318	1031
9700	4.59	-10.29	2.16	573.26	569.34	4863.425	1031
9800	4.52	-10.65	2.05	574.70	574.63	4863.517	1030
9900	4.07	-9.47	1.85	566.75	566.45	4863.623	1030
10000	3.45	-9.34	1.51	559.06	560.26	4863.724	1030
10100	3.13	-7.24	1.48	552.27	553.20	4863.816	1030
10200	2.18	-7.57	1.08	543.80	546.71	4863.925	1030
10300	2.30	-5.68	1.05	538.03	539.43	4864.017	1030
10400	1.68	-5.60	0.82	529.99	532.57	4864.124	1030
10500	2.24	-4.57	0.75	522.95	526.35	4864.217	1030
10600	1.73	-3.97	0.61	515.36	519.84	4864.319	1030
10700	1.17	-4.17	0.53	507.35	512.56	4864.421	1030
10800	1.49	-3.13	0.35	500.31	506.53	4864.517	1030
10900	1.89	-3.37	0.12	492.41	500.31	4864.624	1030
11000	1.09	-2.30	0.19	484.80	493.32	4864.725	1031
11100	1.43	-2.60	0.16	491.29	500.55	4864.821	1031
11200	1.02	-2.31	0.38	499.06	506.17	4864.924	1031
11300	1.44	-3.65	0.44	505.56	513.78	4865.021	1031
11400	1.22	-3.75	0.60	513.09	517.80	4865.123	1031
11500	1.51	-4.21	0.67	520.28	522.96	4865.217	1031
11600	1.16	-4.60	0.81	527.55	528.74	4865.325	1031
11700	2.49	-5.61	0.88	534.07	536.72	4865.418	1031
11800	2.92	-5.78	1.08	541.93	542.10	4865.515	1031
11900	3.07	-7.30	1.24	549.53	548.31	4865.620	1031
12000	2.97	-8.10	1.50	557.17	556.19	4865.723	1031
12100	3.92	-8.76	1.66	565.20	563.33	4865.824	1031
12200	4.66	-10.74	1.79	572.27	571.42	4865.918	1031
12300	4.33	-11.16	1.99	575.73	574.37	4866.021	1030
12400	4.20	-9.84	1.88	569.45	568.77	4866.120	1030
12500	0.71	-1.61	0.05	561.23	564.92	4866.221	1030
12600	0.88	-2.04	0.24	554.55	558.10	4866.313	1030
12700	0.51	-1.87	0.17	560.22	561.90	4866.424	1031
12800	1.23	-1.40	0.26	567.51	569.14	4866.523	1031
12900	0.46	-1.80	0.28	574.57	576.86	4866.620	1031
13000	1.19	-1.70	0.19	582.63	584.46	4866.724	1031
13100	0.51	-1.60	0.41	589.71	591.53	4866.819	1031
13200	0.55	-1.25	0.18	597.11	598.03	4866.924	1031
13300	0.02	-2.04	0.16	605.09	605.56	4867.025	1031
13400	0.63	-1.62	0.27	612.24	610.04	4867.118	1031
13500	0.27	-1.06	0.36	619.88	616.77	4867.218	1031
13600	0.44	-1.12	0.32	627.13	624.59	4867.315	1031
13700	0.04	-1.92	0.08	635.14	635.05	4867.424	1031
13800	-0.09	-1.55	-0.20	642.55	640.94	4867.523	1031
13900	0.00	-1.46	-0.54	650.22	647.75	4867.623	1031
14000	-0.14	-1.44	-0.45	658.96	657.82	4867.723	1031
14100	0.11	-1.40	-0.47	666.22	664.40	4867.821	1031
14200	0.38	-1.34	-0.19	673.31	670.29	4867.918	1031
14300	0.53	-1.55	0.24	682.15	678.42	4868.023	1031
14400	0.50	-1.12	0.11	690.47	686.90	4868.122	1031
14500	-0.08	-0.25	0.08	698.19	693.70	4868.224	1031
14600	0.55	-0.35	0.23	707.07	701.76	4868.324	1031
14700	-0.24	-0.77	-0.05	714.34	708.98	4868.423	1031
14800	0.31	-0.96	0.05	722.90	718.47	4868.521	1031
14900	-0.10	-1.07	0.26	730.87	724.77	4868.624	1031
15000	0.22	-1.29	-0.16	739.08	733.93	4868.724	1031
15100	-0.13	-0.71	-0.44	746.58	742.20	4868.812	1031
15200	0.13	-1.08	-0.16	755.03	750.03	4868.920	1031
15300	0.30	-1.10	-0.15	763.40	757.66	4869.022	1031
15400	0.51	-1.32	-0.77	771.29	765.99	4869.125	1031
15500	0.35	-0.80	-0.07	780.26	773.93	4869.224	1031
15600	-0.03	-1.11	-0.29	787.23	779.90	4869.324	1031
15700	0.02	-0.68	-0.13	795.10	787.11	4869.418	1031
15800	0.28	-0.74	-0.21	803.46	793.08	4869.514	1031
16100	0.07	-0.86	-0.08	819.48	811.10	4869.808	1
16100	-0.03	-0.71	-0.25	820.12	811.21	4869.856	1
16200	0.07	-1.06	-0.50	820.62	810.72	4869.963	1
16300	0.37	-0.95	-0.35	821.13	811.97	4870.066	1
16400	0.12	-0.77	-0.45	821.42	812.16	4870.155	1
16500	-0.04	-0.98	-0.95	821.75	812.75	4870.260	1
16600	0.27	-0.81	-0.57	822.00	812.87	4870.365	1
16700	0.16	-0.67	-0.59	814.73	804.98	4870.462	1
16800	-0.05	-0.73	-0.38	796.48	786.85	4870.559	1
16900	0.61	-1.07	-0.20	760.64	751.01	4870.663	1
17000	0.35	-1.37	0.28	680.11	671.06	4870.766	1
17100	0.54	-1.65	0.04	644.12	633.54	4870.860	1
17200	0.39	-1.58	0.12	582.44	570.91	4870.963	1
17300	0.71	-1.77	0.43	514.65	504.30	4871.059	1
17400	0.50	-0.89	0.26	504.78	493.55	4871.167	1
17500	0.31	-1.35	0.34	503.83	493.70	4871.265	1
17600	0.73	-2.04	0.31	503.11	491.50	4871.357	1
17700	0.75	-1.90	0.28	502.43	491.38	4871.461	1
17800	0.59	-2.02	0.13	493.37	482.50	4871.566	1
17900	0.46	-1.77	0.15	492.77	481.01	4871.658	1
18000	0.65	-2.11	0.20	492.18	481.31	4871.763	1
18100	0.74	-1.11	0.13	491.13	479.91	4871.863	1
18200	0.52	-2.08	0.15	490.72	479.56	4871.958	1
18300	-0.42	-1.12	0.17	485.86	473.74	4872.066	1
18400	0.04	-1.39	0.05	485.27	473.76	4872.159	1
18500	0.99	-2.31	0.03	479.34	467.95	4872.264	1
18600	0.67	-2.23	-0.12	472.80	460.98	4872.366	1
18700	0.36	-1.82	-0.12	472.03	460.87	4872.462	1
18800	0.51	-1.99	-0.17	471.54	459.85	4872.562	1
18900	0.25	-1.58	-0.18	471.32	458.93	4872.663	1
19000	0.44	-2.36	-0.15	469.81	458.17	4872.760	1
19100	0.49	-2.04	0.25	469.85	459.17	4872.860	1
19200	1.07	-3.10	0.46	469.77	457.73	4872.963	1
19300	0.61	-2.83	0.10	469.44	458.04	4873.058	1
19400	0.54	-2.53	0.14	469.34	457.30	4873.157	1
19500	1.24	-1.08	0.14	469.11	456.41	4873.267	1
19600	0.81	-3.00	0.08	469.39	456.85	4873.358	1
19700	0.76	-2.90	0.11	469.01	455.85	4873.456	1
19800	0.77	-3.46	0.15	469.59	458.04	4873.565	1
19900	0.06	-1.65	0.26	469.96	456.75	4873.663	1
20000	1.06	-3.27	0.21	476.09	463.69	4873.757	1
20100	0.71	-1.77	0.41	480.43	465.91	4873.866	1
20200	1.70	-4.22	0.41	483.82	470.90	4873.962	1
20300	1.71	-4.00	0.43	488.29	474.95	4874.064	1
20400	1.20	-3.45	0.59	491.01	478.24	4874.157	1
20500	2.08	-5.65	0.76	501.65	487.88	4874.266	1
20600	3.06	-5.71	0.70	505.53	491.85	4874.365	1
20700	2.35	-6.20	1.03	516.30	501.89	4874.465	1
20800	3.35	-7.57	1.14	525.37	512.16	4874.557	1
20900	4.00	-8.39	1.21	532.63	519.14	4874.664	1
21000	3.93	-8.76	1.35	537.70	524.40	4874.764	1
21100	4.13	-9.24	1.63	543.81	530.96	4874.865	1
21200	4.64	-9.85	1.90	550.16	537.31	4874.964	1
21300	4.96	-10.77	1.82	553.28	539.27	4875.057	1
21400	4.93	-10.53	1.84	553.69	540.99	4875.155	1
21500	5.18	-11.60	2.01	560.00	548.03	4875.266	1
21600	0.30	-1.82	0.24	560.40	547.76	4875.358	1
21700	0.98	-1.77	0.30	559.89	546.45	4875.460	1
21800	0.58	-2.29	0.28	553.80	540.87	4875.563	1
21900	0.73	-2.01	0.18	550.65	537.75	4875.655	1
22000	0.93	-1.55	0.30	551.04	537.43	4875.767	1
22100	0.69	-2.07	0.36	550.81	537.60	4875.858	1
22200	0.58	-2.01	0.10	527.64	516.12	4875.967	1
22300	0.63	-2.23	0.45	515.62	503.31	4876.061	1
22400	0.50	-1.99	-0.15	502.54	490.34	4876.153	1
22500	0.32	-1.58	-0.35	495.43	483.94	4876.261	1
22600	0.45	-1.19	-0.35	495.13	483.13	4876.363	1
22700	0.71	-1.56	-0.38	495.11	482.83	4876.465	1
22800	0.74	-2.50	-0.37	494.03	482.31	4876.559	1
22900	0.31	-1.66	-0.34	493.76	481.77	4876.663	1
23000	0.58	-1.20	-0.29	493.70	482.76	4876.766	1
23100	0.20	-1.54	-0.32	493.74	482.12	4876.856	1
23200	0.09	-1.59	-0.34	492.20	479.01	4876.965	1
23300	-0.06	-1.64	-0.38	491.08	478.82	4877.061	1
23400	0.27	-1.36	-0.41	490.12	479.26	4877.163	1
23500	0.02	-3.49	-0.55	487.81	475.92	4877.266	1
23600	-0.05	-1.12	-0.46	486.44	474.40	4877.358	1
23700	0.11	-2.23	-0.55	484.81	473.96	4877.464	1
23800	0.23	-1.56	-0.55	484.44	473.11	4877.558	1
23900	0.06	-1.26	-0.53	482.47	471.57	4877.658	1
24000	0.23	-2.03	-0.67	478.76	466.34	4877.764	1
24100	-0.76	-1.23	-0.65	473.74	463.25	4877.867	1
24200	0.49	-1.48	-0.78	471.37	458.64	4877.965	1
24300	-0.51	-0.39	-0.72	471.77	458.96	4878.063	1
24400	-0.57	-0.68	-0.73	469.63	456.27	4878.165	1
24500	-0.12	-1.07	-0.80	469.40	456.41	4878.262	1
24600	0.22	-2.05	-0.81	469.17	455.30	4878.366	1
24700	0.81	-0.75	-0.76	471.00	457.89	4878.465	1
24800	-0.45	-1.56	-0.52	482.09	469.13	4878.561	1
24900	-0.03	-1.61	-0.36	491.23	478.90	4878.661	1
25000	-1.29	-1.75	-0.10	499.05	486.12	4878.767	1
25100	0.50	-1.67	-0.03	503.27	490.62	4878.859	1
25200	0.37	-2.88	-0.00	510.04	498.82	4878.965	1
25300	0.45	-2.78	0.12	512.28	499.75	4879.062	1
25400	0.62	-2.31	0.05	510.55	497.50	4879.154	1
25500	0.24	-0.83	-0.37	493.14	479.42	4879.265	1
25600	0.08	-1.38	-0.27	494.71	482.78	4879.364	1
25700	-0.15	-1.54	-0.08	503.57	490.80	4879.465	1
25800	0.51	-2.29	0.05	509.96	497.59	4879.559	1
25900	0.45	-2.42	0.26	516.78	504.29	4879.660	1
26000	1.13	-3.15	0.28	522.17	510.65	4879.759	1
26100	0.93	-3.64	0.39	526.32	514.42	4879.857	1
26200	1.30	-3.02	0.49	530.19	518.31	4879.964	1
26300	1.63	-4.81	0.64	539.62	528.58	4880.057	1
26400	1.85	-5.20	0.79	546.89	535.57	4880.160	1
26500	2.13	-7.41	1.03	557.89	546.86	4880.265	1
26600	2.65	-7.64	1.34	566.16	555.43	4880.362	1
26700	2.65	-7.64	1.30	567.54	555.80	4880.462	1
26800	2.71	-8.19	1.38	571.61	559.95	4880.565	1
26900	0.32	-1.98	0.30	578.73	566.80	4880.663	1
27000	1.06	-1.82	0.24	579.00	567.77	4880.764	1
27100	0.58	-1.91	0.28	587.72	576.47	4880.859	1
27200	0.46	-1.77	0.28	588.18	576.38	4880.961	1
27300	-0.11	-2.81	0.39	588.22	577.10	4881.066	1
27400	0.82	-2.03	0.41	560.86	548.96	4881.155	1
27500	0.45	-2.49	0.19	519.44	509.29	4881.265	1
27600	0.88	-2.27	0.31	500.86	489.94	4881.355	1
27700	0.81	-2.60	0.31	489.73	478.74	4881.461	1
27800	1.48	-2.56	0.38	479.48	467.26	4881.567	1
27900	1.31	-2.91	0.49	477.38	466.94	4881.663	1
28000	1.33	-3.13	0.31	476.99	466.41	4881.762	1
28100	0.90	-2.45	0.30	474.49	463.02	4881.865	1
28200	1.18	-2.38	0.19	461.90	449.81	4881.962	1
28300	0.52	-2.47	0.34	460.77	448.76	4882.061	1
28400	1.10	-3.43	0.43	460.49	448.17	4882.163	1
28500	1.06	-2.90	0.34	460.48	448.76	4882.260	1
28600	1.31	-3.24	0.50	460.20	448.09	4882.358	1
28700	0.61	-3.71	0.53	459.74	447.84	4882.464	1
28800	1.85	-4.62	0.73	479.04	466.30	4882.557	1
28900	2.14	-4.26	0.88	488.88	476.42	4882.664	1
29000	2.02	-4.11	0.96	495.20	481.38	4882.763	1
29100	1.40	-4.07	1.11	500.68	488.54	4882.858	1
29200	2.20	-4.58	1.18	506.19	494.07	4882.962	1
29300	2.80	-4.75	1.17	507.42	494.72	4883.067	1
29400	2.55	-5.20	1.28	510.91	497.62	4883.164	1
29500	3.08	-5.67	1.56	523.45	509.80	4883.260	1
29600	3.10	-6.32	1.84	534.86	520.66	4883.363	1
29700	3.04	-6.56	1.88	535.05	521.57	4883.459	1
29800	2.49	-6.29	1.93	535.26	521.06	4883.562	1
29900	3.28	-6.48	1.85	535.21	521.56	4883.656	1
30000	3.22	-6.77	1.81	535.49	521.81	4883.761	1
30100	3.69	-6.32	1.81	535.30	522.09	4883.866	1
30200	3.45	-7.22	1.76	535.49	521.44	4883.958	1
30300	3.54	-7.19	1.79	535.78	522.13	4884.061	1
30400	2.73	-6.35	1.90	535.93	521.96	4884.163	1
30500	3.34	-6.89	1.83	535.67	521.77	4884.258	1
30600	2.70	-6.30	1.89	535.70	522.84	4884.358	1
30700	3.40	-5.79	1.93	535.39	521.89	4884.466	1
30800	2.95	-5.84	1.90	535.79	521.85	4884.558	1
30900	3.18	-6.27	1.83	535.83	521.86	4884.660	1
31000	3.46	-6.81	1.78	535.73	522.80	4884.766	1
31100	2.19	-6.66	2.03	535.67	523.34	4884.867	1
31200	3.20	-6.59	1.83	536.01	522.25	4884.958	1
31300	3.03	-6.11	1.85	535.79	522.22	4885.065	1
31400	3.66	-6.23	1.81	535.94	522.37	4885.167	1
31500	3.07	-6.63	1.83	536.00	522.86	4885.260	1
31600	3.20	-5.98	1.85	536.22	522.36	4885.364	1
31700	2.77	-5.78	1.89	535.71	523.11	4885.464	1
31800	3.24	-6.54	1.79	536.09	522.66	4885.558	1
31900	3.47	-6.21	1.81	535.85	522.84	4885.664	1
32000	2.67	-6.25	1.89	535.83	523.49	4885.755	1
32100	2.88	-5.79	1.88	536.30	522.74	4885.857	1
32200	3.71	-5.83	1.81	536.06	522.51	4885.965	1
32300	3.62	-6.95	1.82	536.07	524.08	4886.065	1
32400	3.35	-6.05	1.84	535.99	523.66	4886.149	1
32500	3.66	-7.02	1.82	535.84	522.30	4886.208	1
32600	3.70	-6.50	1.80	535.98	524.40	4886.306	1
32700	3.73	-8.05	2.40	556.29	544.31	4886.405	1
32800	3.40	-9.17	2.59	562.64	550.04	4886.507	1
32900	4.77	-9.48	2.56	565.85	554.41	4886.605	1
33000	4.00	-9.23	2.71	565.92	553.40	4886.707	1
33100	4.93	-9.46	2.56	566.00	553.38	4886.807	1
33200	4.35	-9.82	2.61	566.03	553.01	4886.904	1
33300	4.01	-8.67	2.76	566.02	554.55	4887.004	1
33400	4.98	-9.44	2.49	566.56	552.55	4887.107	1
33500	0.68	-1.56	0.16	567.09	554.86	4887.206	1
33600	0.36	-2.01	0.26	567.08	554.74	4887.305	1
33700	0.32	-2.10	0.31	568.16	554.76	4887.406	1
33800	0.51	-1.93	-0.03	570.59	557.23	4887.508	1
33900	0.20	-1.92	0.04	571.04	558.40	4887.604	1
34000	0.83	-2.25	0.22	564.23	552.80	4887.707	1
34100	0.70	-2.41	0.31	510.44	498.54	4887.803	1
34200	0.89	-2.22	0.27	492.85	480.50	4887.905	1
34300	1.03	-3.01	0.38	492.20	480.31	4887.996	1
34400	0.75	-2.57	0.41	491.85	481.98	4888.105	1
34500	1.01	-3.05	0.28	491.65	480.46	4888.207	1
34600	1.09	-3.27	0.35	491.83	479.91	4888.306	1
34700	0.77	-2.60	0.36	491.66	479.05	4888.408	1
34800	1.14	-2.42	0.33	491.41	478.83	4888.506	1
34900	1.08	-3.19	0.26	491.37	479.46	4888.608	1
35000	1.44	-3.85	0.25	491.23	479.60	4888.706	1
35100	1.07	-4.15	0.35	491.28	479.39	4888.807	1
35200	1.76	-3.60	0.28	491.01	479.11	4888.901	1
35300	1.30	-3.53	0.29	491.39	479.63	4889.004	1
35400	1.20	-4.10	0.42	490.64	479.58	4889.107	1
35500	1.52	-4.45	0.23	491.02	479.30	4889.203	1
35600	1.73	-3.52	0.22	490.56	478.25	4889.304	1
35700	1.44	-3.51	0.29	490.35	478.29	4889.398	1
35800	1.36	-3.77	0.27	489.56	477.41	4889.502	1
35900	0.88	-3.04	0.37	489.71	477.64	4889.604	1
36000	1.61	-2.81	0.29	490.07	477.92	4889.706	1
36100	1.53	-3.51	0.23	489.80	477.57	4889.803	1
36200	1.47	-3.68	0.23	489.81	478.47	4889.901	1
36300	1.01	-3.25	0.30	489.73	478.02	4890.005	1
36400	0.90	-3.28	0.32	489.97	476.57	4890.103	1
36500	1.28	-3.46	0.23	489.72	476.37	4890.202	1
36600	2.02	-3.45	0.03	489.97	476.85	4890.307	1
36700	1.09	-3.39	0.30	489.49	476.96	4890.401	1
36800	1.32	-3.62	0.24	489.55	477.99	4890.504	1
36900	2.09	-3.31	0.15	489.77	478.42	4890.606	1
37000	1.36	-4.11	0.19	489.44	478.11	4890.700	1
37100	1.15	-3.55	0.27	489.65	478.40	4890.805	1
37200	1.31	-2.95	0.30	489.22	479.55	4890.904	1
37300	1.46	-3.07	0.11	484.81	474.03	4890.998	1
37400	-0.68	-1.52	-0.32	459.07	447.49	4891.106	1
37500	0.40	-1.91	-0.42	458.99	448.00	4891.207	1
37600	-0.11	-1.70	-0.41	458.69	447.06	4891.302	1
37700	-0.52	-0.54	-0.27	458.61	447.46	4891.408	1
37800	-0.01	-1.99	-0.42	458.35	446.54	4891.507	1
37900	-0.45	-1.86	-0.34	460.02	449.03	4891.603	1
38000	0.11	-1.89	-0.13	469.59	457.75	4891.701	1
38100	0.35	-2.40	-0.12	472.56	461.44	4891.800	1
38200	1.03	-2.14	-0.02	478.58	466.80	4891.907	1
38300	1.16	-2.75	0.24	487.42	475.10	4892.001	1
38400	1.45	-4.54	0.36	498.69	486.06	4892.107	1
38500	2.51	-5.53	0.51	506.91	495.26	4892.204	1
38600	3.20	-5.72	0.65	514.11	502.81	4892.304	1
38700	3.16	-6.22	0.67	516.22	504.85	4892.397	1
38800	3.69	-7.16	0.76	522.93	511.38	4892.505	1
38900	4.52	-7.64	0.80	527.34	515.57	4892.605	1
39000	4.88	-8.09	0.85	531.03	519.13	4892.703	1
39100	4.10	-8.12	1.07	531.42	520.39	4892.805	1
39200	4.55	-8.51	1.01	534.54	522.51	4892.902	1
39300	4.89	-8.87	0.82	534.39	522.59	4893.000	1
39400	4.79	-8.66	1.09	537.28	525.96	4893.105	1
39500	4.83	-9.59	1.11	541.36	529.02	4893.202	1
39600	5.08	-9.95	1.13	542.26	530.76	4893.300	1
39700	5.51	-10.17	1.20	545.66	533.28	4893.401	1
39800	5.63	-10.13	1.30	546.79	534.90	4893.497	1
39900	5.90	-10.60	1.08	546.91	535.04	4893.604	1
40000	5.84	-10.16	1.25	546.90	534.56	4893.702	1
40100	5.59	-10.05	1.36	546.81	535.80	4893.805	1
40200	6.30	-9.41	0.84	541.11	529.01	4893.908	1
40300	5.28	-9.25	1.16	541.00	529.68	4893.999	1
40400	5.35	-9.71	0.95	540.98	529.06	4894.104	1
40500	4.81	-9.56	1.12	541.16	528.82	4894.207	1
40600	4.88	-9.40	1.21	541.24	529.13	4894.297	1
40700	5.81	-9.80	0.86	541.21	528.17	4894.406	1
40800	4.97	-9.43	1.11	540.84	529.00	4894.507	1
40900	4.74	-10.01	1.04	541.08	528.69	4894.608	1
41000	5.46	-9.32	1.03	541.18	528.66	4894.702	1
41100	4.73	-9.55	1.17	540.83	528.60	4894.805	1
41200	4.87	-9.68	1.05	541.01	528.87	4894.899	1
41300	5.28	-9.20	1.08	541.11	529.16	4895.005	1
41400	5.03	-9.23	1.12	541.05	529.39	4895.098	1
41500	4.54	-9.82	1.48	540.98	530.72	4895.208	1
41600	5.37	-9.78	1.07	541.21	528.49	4895.303	1
41730	5.23	-9.23	0.92	540.93	529.41	4895.337	1
41735	5.14	-9.23	1.05	541.28	529.56	4895.341	1
41740	5.22	-9.55	1.02	541.17	529.50	4895.346	1
41745	5.05	-9.30	1.16	541.12	529.48	4895.351	1
41750	5.05	-9.65	1.02	541.29	529.60	4895.355	1
41755	4.74	-9.64	1.12	540.88	529.56	4895.360	1
41760	4.58	-9.40	1.22	541.06	530.39	4895.366	1
41765	4.62	-9.77	1.11	540.98	530.53	4895.371	1
41770	4.83	-9.56	1.18	541.35	530.13	4895.375	1
41775	4.90	-9.39	1.12	541.13	529.07	4895.382	1
41780	5.33	-9.02	1.21	541.02	528.99	4895.386	1
41785	4.95	-9.50	1.10	541.20	529.33	4895.391	1
41790	5.27	-9.32	1.12	541.32	529.51	4895.396	1
41795	5.28	-9.14	1.14	541.24	529.20	4895.401	1
41800	5.29	-9.33	1.05	541.22	529.47	4895.405	1
41805	5.25	-9.19	1.16	541.21	529.61	4895.412	1
41810	5.63	-8.99	1.16	540.94	529.41	4895.416	1
41815	5.01	-9.57	1.07	541.38	529.64	4895.421	1
41820	4.90	-9.79	1.03	541.28	529.71	4895.426	1
41825	5.13	-9.73	1.00	541.02	529.65	4895.432	1
41830	5.64	-9.49	0.94	541.37	529.37	4895.436	1
41835	5.12	-9.52	1.01	541.07	529.51	4895.440	1
41840	5.08	-9.39	1.13	541.16	529.55	4895.445	1
41845	5.41	-9.60	0.90	540.97	529.13	4895.451	1
41850	5.17	-9.63	1.00	541.03	529.63	4895.456	1
41855	5.34	-9.29	1.05	541.04	528.92	4895.460	1
41860	5.41	-9.44	0.96	540.88	528.38	4895.466	1
41865	5.32	-9.61	0.98	541.22	527.96	4895.471	1
41870	5.06	-9.17	1.11	541.02	528.55	4895.477	1
41875	4.89	-9.41	1.11	541.12	528.66	4895.480	501
41880	4.88	-9.59	1.05	541.08	528.99	4895.484	1001
41885	4.67	-9.64	1.19	541.08	529.19	4895.491	1001
41890	5.21	-9.38	1.10	540.97	529.54	4895.496	1001
41895	5.24	-9.46	0.97	541.31	528.98	4895.500	1001
41900	5.54	-9.84	0.89	541.22	528.96	4895.507	1001
41905	5.50	-9.62	0.96	541.02	528.62	4895.511	1001
41910	5.28	-9.31	1.10	541.38	529.32	4895.516	1001
41915	4.86	-9.47	1.11	541.09	528.69	4895.521	1001
41920	5.37	-9.96	0.96	541.50	529.09	4895.528	1001
41925	5.22	-9.83	0.93	541.37	529.58	4895.530	1001
41930	5.26	-9.74	0.97	541.38	529.88	4895.537	1003
41935	5.16	-9.55	1.13	541.36	530.75	4895.541	1031
41940	5.27	-9.38	1.12	541.48	532.52	4895.548	1031
41945	5.61	-10.02	0.97	541.35	533.33	4895.551	1031
41950	5.11	-9.94	1.18	542.17	535.32	4895.557	1031
41955	5.51	-10.19	1.05	542.72	536.91	4895.562	1031
41960	5.84	-10.47	1.27	544.16	539.21	4895.568	1031
41965	5.57	-10.44	1.23	544.23	539.89	4895.570	1031
41970	5.88	-10.09	1.32	544.27	541.06	4895.577	1031
41975	5.97	-10.14	1.21	544.43	541.49	4895.582	1031
41980	5.23	-10.73	1.34	544.63	541.72	4895.585	1031
41985	6.51	-10.20	1.22	545.93	541.54	4895.591	1031
41990	6.17	-10.74	1.16	546.30	541.66	4895.596	1031
41995	5.81	-11.18	1.16	547.04	542.06	4895.602	1031
42000	6.01	-10.80	1.24	547.09	542.94	4895.605	1031
42005	5.86	-10.79	1.38	546.81	543.56	4895.612	1031
42010	5.85	-10.71	1.41	546.95	543.51	4895.616	1031
42015	6.13	-11.01	1.24	548.18	544.69	4895.622	1030
42020	6.42	-10.95	1.26	548.42	544.86	4895.625	1030
42025	6.03	-11.00	1.27	547.84	545.18	4895.632	1030
42030	6.19	-10.80	1.33	547.78	545.54	4895.636	1030
42035	6.48	-10.88	1.26	547.91	546.02	4895.643	1030
42040	6.14	-10.92	1.36	547.66	546.39	4895.646	1030
42045	6.16	-10.84	1.35	546.66	545.53	4895.652	1030
42050	6.06	-10.75	1.35	546.28	545.53	4895.655	1030
42055	5.81	-11.11	1.17	545.68	545.10	4895.663	1030
42060	6.19	-10.96	1.21	545.48	544.59	4895.666	1030
42065	6.02	-10.71	1.35	545.43	545.02	4895.671	1030
42070	5.96	-10.90	1.36	545.43	545.14	4895.677	1030
42075	5.60	-11.21	1.29	543.15	544.06	4895.683	1030
42080	6.06	-10.72	1.23	544.01	543.58	4895.687	1030
42085	5.22	-11.34	1.30	544.09	544.85	4895.690	1030
42090	5.96	-10.72	1.31	544.04	544.93	4895.696	1030
42095	5.96	-10.99	1.29	543.95	544.78	4895.701	1030
42100	5.55	-10.44	1.28	542.55	543.58	4895.706	1030
42105	6.19	-10.24	1.20	542.20	543.69	4895.710	1030
42110	5.91	-10.65	1.02	541.57	542.37	4895.717	1030
42115	5.83	-10.86	1.11	541.58	542.32	4895.721	1030
42120	5.91	-10.72	1.16	541.44	542.25	4895.727	1030
42125	6.00	-10.17	1.27	541.44	542.21	4895.730	1030
42130	5.77	-10.46	1.14	540.38	541.11	4895.735	1030
42135	5.97	-10.16	1.14	540.03	541.49	4895.741	1030
42140	5.88	-9.90	0.95	539.23	540.59	4895.748	1030
42145	5.56	-9.92	1.28	538.93	540.81	4895.750	1030
42150	5.71	-9.86	1.13	539.19	540.71	4895.756	1030
42155	5.56	-10.21	1.20	539.23	540.22	4895.761	1030
42160	5.53	-9.46	1.38	538.46	539.79	4895.767	1030
42165	5.28	-10.09	1.18	537.98	539.15	4895.771	1030
42170	5.73	-9.78	1.04	538.13	539.38	4895.776	1030
42175	5.46	-10.09	1.05	538.04	539.44	4895.780	1030
42180	5.26	-9.61	1.23	536.96	538.32	4895.787	1030
42185	5.24	-9.67	1.25	536.32	537.41	4895.791	1030
42190	4.72	-10.04	1.18	536.12	537.60	4895.796	1030
42195	4.87	-9.63	1.21	535.82	537.55	4895.801	1030
42200	5.27	-9.67	1.19	535.79	537.69	4895.807	1030
42205	5.21	-9.64	1.16	535.71	537.81	4895.811	1030
42210	5.52	-9.27	1.18	535.55	537.49	4895.815	1030
42215	5.42	-9.55	0.99	534.37	536.38	4895.820	1030
42220	5.33	-9.52	0.97	534.15	535.64	4895.826	1030
42225	5.65	-9.37	0.98	533.33	535.59	4895.832	1030
42230	5.24	-9.66	0.96	533.36	535.76	4895.835	1030
42235	5.09	-9.74	0.97	533.33	535.71	4895.841	1030
42240	5.47	-9.48	0.94	533.26	535.55	4895.846	1030
42245	5.52	-9.00	0.94	532.07	534.43	4895.852	1030
42250	4.71	-8.93	1.22	532.10	534.59	4895.855	1030
42255	5.34	-8.34	1.20	531.47	533.92	4895.863	1030
42260	4.90	-8.81	1.26	532.02	534.26	4895.866	1030
42265	4.46	-8.53	1.22	530.78	532.83	4895.871	1030
42270	4.61	-8.83	1.17	530.28	532.50	4895.875	1030
42275	4.92	-8.68	1.01	529.65	532.38	4895.882	1030
42280	4.62	-9.09	0.91	529.64	532.50	4895.886	1030
42285	5.01	-8.87	0.98	529.52	532.43	4895.891	1030
42290	4.92	-8.93	0.95	529.37	531.83	4895.896	1030
42295	4.67	-9.34	0.87	528.60	531.53	4895.901	1030
42300	5.17	-8.80	0.83	528.16	530.88	4895.905	1030
42305	4.88	-8.77	0.86	527.71	530.53	4895.912	1030
42310	4.62	-8.81	0.83	527.58	530.12	4895.917	1030
42315	4.89	-8.22	0.96	527.35	529.92	4895.921	1030
42320	4.48	-8.78	0.90	527.34	530.25	4895.926	1030
42325	4.79	-8.72	0.93	527.03	530.24	4895.931	1030
42330	4.12	-8.41	0.93	525.82	529.64	4895.937	1030
42335	4.85	-8.09	0.85	525.70	529.35	4895.940	1030
42340	4.65	-8.42	0.86	525.42	528.14	4895.947	1030
42345	4.78	-8.35	0.81	525.56	528.35	4895.951	1030
42350	4.72	-8.10	0.81	524.50	528.31	4895.956	1030
42355	3.91	-8.18	0.94	524.27	527.69	4895.960	1030
42360	5.08	-8.92	0.63	523.25	526.65	4895.968	1030
42365	4.28	-8.08	0.87	523.21	525.97	4895.970	1030
42370	4.90	-7.72	0.83	522.89	526.94	4895.978	1030
42375	4.33	-8.68	0.71	523.28	526.64	4895.980	1030
42380	4.28	-8.41	0.71	522.27	525.48	4895.985	1030
42385	4.71	-7.98	0.76	522.20	525.29	4895.991	1030
42390	4.24	-7.57	0.78	521.11	525.11	4895.998	1030
42395	4.36	-7.62	0.73	521.24	525.41	4896.000	1030
42400	4.07	-8.12	0.73	521.34	525.48	4896.008	1030
42405	4.19	-8.53	0.70	521.19	524.87	4896.012	1030
42410	3.97	-7.17	0.99	520.00	525.14	4896.016	1030
42415	3.80	-7.80	0.81	519.97	524.38	4896.021	1030
42420	3.74	-7.60	0.84	519.52	523.62	4896.026	1030
42425	4.09	-7.84	0.73	519.26	523.74	4896.031	1030
42430	3.24	-7.72	0.89	518.80	523.72	4896.037	1030
42435	3.68	-7.62	0.80	518.93	523.53	4896.041	1030
42440	4.03	-7.41	0.75	518.15	522.86	4896.046	1030
42445	4.14	-7.18	0.82	517.38	521.10	4896.051	1030
42450	3.91	-7.34	0.79	517.33	521.01	4896.056	1030
42455	4.25	-7.34	0.68	517.29	520.96	4896.062	1030
42460	3.67	-7.54	0.74	516.90	521.11	4896.065	1030
42465	4.00	-7.06	0.72	515.67	520.30	4896.070	1030
42470	3.66	-7.35	0.67	515.48	520.14	4896.075	1030
42475	3.93	-7.31	0.60	515.04	519.66	4896.082	1030
42480	3.50	-7.58	0.69	514.74	518.64	4896.085	1030
42485	4.00	-6.72	0.76	514.73	519.71	4896.091	1030
42490	3.55	-6.91	0.77	514.93	520.20	4896.096	1030
42495	3.44	-6.32	0.84	513.42	517.53	4896.102	1030
42500	3.39	-6.88	0.75	513.61	518.11	4896.105	1030
42505	2.90	-7.46	0.83	513.59	518.72	4896.113	1030
42510	3.51	-6.82	0.77	513.32	517.17	4896.116	1030
42515	3.00	-6.66	0.74	512.02	518.18	4896.123	1030
42520	3.65	-6.53	0.66	511.72	517.58	4896.125	1030
42525	3.76	-6.63	0.73	510.90	517.74	4896.131	1030
42530	3.92	-6.58	0.59	510.76	516.59	4896.137	1030
42535	3.87	-6.13	0.70	510.78	516.44	4896.141	1030
42540	3.50	-6.54	0.70	510.58	516.50	4896.146	1030
42545	3.64	-6.66	0.62	510.44	515.79	4896.151	1030
42550	3.42	-6.79	0.62	509.95	516.62	4896.155	1030
42555	3.44	-6.59	0.61	509.79	515.98	4896.162	1030
42560	3.64	-6.47	0.63	508.71	514.69	4896.167	1030
42565	3.49	-6.35	0.60	508.75	514.27	4896.171	1030
42570	3.50	-6.02	0.62	509.03	514.56	4896.177	1030
42575	3.46	-6.61	0.59	508.88	514.58	4896.180	1030
42580	3.23	-6.78	0.55	507.38	513.85	4896.186	1030
42585	3.30	-6.19	0.65	507.32	513.37	4896.190	1030
42590	2.85	-6.10	0.59	506.55	512.45	4896.196	1030
42595	3.25	-6.20	0.57	506.25	512.19	4896.200	1030
42600	3.03	-6.29	0.60	506.49	512.63	4896.207	1030
42605	3.30	-5.97	0.62	506.45	511.98	4896.210	1030
42610	2.77	-6.13	0.62	504.76	512.30	4896.217	1030
42615	2.94	-5.79	0.63	505.03	512.14	4896.221	1030
42620	2.89	-5.77	0.60	504.88	511.92	4896.228	1030
42625	2.94	-6.39	0.60	504.80	511.35	4896.230	1030
42630	2.84	-5.34	0.60	503.90	510.58	4896.236	1030
42635	2.97	-5.99	0.51	503.24	510.11	4896.241	1030
42640	3.81	-4.90	0.45	502.16	509.70	4896.248	1030
42645	2.66	-5.49	0.58	502.56	509.36	4896.250	1030
42650	2.36	-6.09	0.59	502.92	510.01	4896.258	1030
42655	3.16	-5.99	0.44	502.39	509.99	4896.261	1030
42660	2.77	-5.59	0.46	501.37	508.97	4896.266	1030
42665	3.03	-6.31	0.43	501.03	507.80	4896.271	1030
42670	1.97	-5.89	0.64	500.59	506.84	4896.278	1030
42675	3.10	-4.90	0.49	500.44	506.91	4896.280	1030
42680	2.49	-5.14	0.54	500.21	506.84	4896.286	1030
42685	2.84	-5.23	0.49	500.23	506.78	4896.291	1030
42690	2.61	-5.28	0.51	500.00	507.42	4896.295	1030
42695	2.79	-4.90	0.53	498.71	505.29	4896.301	1030
42700	2.69	-5.33	0.47	498.41	505.66	4896.306	1030
42705	2.71	-4.77	0.48	498.34	505.22	4896.312	1030
42710	2.93	-5.15	0.39	498.34	505.42	4896.315	1030
42715	2.01	-4.72	0.49	497.44	503.95	4896.320	1030
42720	2.40	-4.48	0.46	497.21	503.01	4896.326	1030
42725	3.34	-4.20	0.41	496.10	503.02	4896.332	1030
42730	2.76	-5.14	0.37	496.54	502.95	4896.335	1030
42735	3.02	-5.12	0.42	496.44	502.44	4896.343	1030
42740	2.66	-5.13	0.35	496.11	502.65	4896.346	1030
42745	2.10	-5.42	0.36	494.88	501.93	4896.351	1030
42750	2.44	-4.65	0.38	494.77	501.54	4896.355	1030
42755	2.59	-5.26	0.33	494.32	502.44	4896.363	1030
42760	2.94	-5.21	0.26	493.82	500.76	4896.366	1030
42765	1.93	-4.47	0.41	493.73	500.05	4896.372	1030
42770	2.14	-4.39	0.39	493.45	500.81	4896.375	1030
42775	2.07	-4.33	0.40	491.98	499.85	4896.383	1030
42780	2.02	-3.65	0.44	492.36	499.64	4896.386	1030
42785	1.68	-3.86	0.47	492.38	499.09	4896.391	1030
42790	2.17	-4.37	0.38	492.51	499.94	4896.397	1030
42795	2.18	-4.85	0.32	491.53	499.44	4896.400	1030
42800	2.59	-4.39	0.23	490.62	498.42	4896.405	1030
42805	2.53	-5.68	0.12	490.37	498.88	4896.411	1030
42810	1.75	-4.57	0.28	489.80	499.25	4896.417	1030
42815	2.35	-3.93	0.30	489.96	497.63	4896.421	1030
42820	1.49	-3.85	0.41	489.75	498.12	4896.427	1030
42825	2.05	-3.89	0.36	489.48	498.55	4896.430	1030
42830	2.41	-4.36	0.24	488.19	498.19	4896.437	1030
42835	2.17	-4.18	0.24	488.16	498.33	4896.440	1030
42840	2.26	-3.93	0.29	487.22	498.49	4896.447	1030
42845	2.15	-3.94	0.32	487.33	498.21	4896.451	1030
42850	2.32	-3.91	0.26	487.48	497.19	4896.457	1030
42855	2.11	-4.16	0.27	487.65	497.42	4896.460	1030
42860	1.80	-4.11	0.28	486.43	495.48	4896.467	1030
42865	1.55	-4.28	0.30	486.13	495.74	4896.472	1030
42870	2.04	-4.02	0.20	486.25	495.04	4896.476	1030
42875	1.47	-3.79	0.30	486.08	494.95	4896.481	1030
42880	2.11	-3.47	0.17	485.00	493.95	4896.486	1030
42885	1.54	-3.92	0.22	484.17	493.80	4896.491	1030
42890	1.22	-3.26	0.33	484.15	493.35	4896.497	1030
42895	1.77	-2.92	0.25	483.72	491.89	4896.500	1030
42900	1.69	-3.36	0.24	483.70	492.06	4896.506	1030
42905	1.74	-3.50	0.23	483.66	492.23	4896.512	1030
42910	1.54	-3.83	0.19	483.06	492.18	4896.516	1030
42915	1.66	-3.59	0.17	482.02	491.02	4896.521	1030
42920	1.92	-4.12	0.07	481.94	491.24	4896.526	1030
42925	2.13	-3.21	0.06	481.37	490.74	4896.531	1030
42930	2.08	-3.49	0.07	481.49	490.67	4896.536	1030
42935	1.61	-3.38	0.12	481.17	490.47	4896.542	1030
42940	1.54	-3.55	0.18	481.26	490.03	4896.546	1030
42945	0.81	-3.20	0.22	479.98	489.96	4896.551	1030
42950	1.82	-3.43	0.16	480.16	489.75	4896.556	1030
42955	1.00	-2.97	0.16	479.26	488.96	4896.562	1030
42960	0.52	-2.88	0.28	479.24	488.66	4896.566	1030
42965	0.79	-2.57	0.22	479.16	488.91	4896.570	1030
42970	1.42	-3.16	0.11	478.97	488.70	4896.576	1030
42975	0.92	-3.09	0.18	477.40	487.39	4896.582	1030
42980	0.50	-3.36	0.19	477.59	487.34	4896.585	1030
42985	0.35	-2.93	0.19	478.02	487.14	4896.593	1030
42990	1.01	-2.95	0.12	477.63	487.24	4896.596	1030
42995	1.19	-2.21	0.15	476.65	486.82	4896.601	1030
43000	0.74	-2.51	0.19	476.16	485.77	4896.606	1030
43005	0.68	-2.27	0.18	475.58	485.67	4896.611	1030
43010	1.10	-2.59	0.07	475.08	485.40	4896.617	1030
43015	1.22	-3.41	0.07	475.18	485.74	4896.621	1030
43020	1.65	-3.87	-0.02	475.04	485.46	4896.625	1030
43025	0.88	-3.46	0.06	474.82	485.55	4896.631	1030
43030	1.54	-2.84	0.04	473.73	485.84	4896.637	1030
43035	1.56	-3.20	-0.01	473.56	485.38	4896.641	1030
43040	1.05	-3.08	0.06	472.83	485.53	4896.647	1030
43045	1.29	-2.76	0.07	472.64	485.05	4896.651	1030
43050	1.68	-3.38	-0.03	472.64	484.44	4896.655	1030
43055	0.79	-2.86	0.09	472.61	484.79	4896.661	1030
43060	2.13	-4.03	-0.17	471.11	483.23	4896.667	1030
43065	0.91	-3.21	0.03	471.28	483.46	4896.671	1030
43070	0.72	-3.16	0.02	471.26	482.92	4896.678	1030
43075	0.69	-3.51	-0.04	471.24	483.01	4896.681	1030
43080	0.58	-2.38	-0.02	470.00	483.07	4896.687	1030
43085	1.22	-3.21	-0.09	469.58	482.17	4896.691	1030
43090	1.45	-2.41	-0.06	468.34	480.92	4896.698	1030
43095	0.95	-2.06	0.00	468.77	481.25	4896.701	1030
43100	1.55	-2.63	-0.09	468.64	481.10	4896.708	1030
43105	1.21	-2.94	-0.11	468.73	480.73	4896.710	1030
43110	1.25	-2.88	-0.08	468.46	480.42	4896.717	1031
43115	0.69	-2.40	-0.08	467.49	479.51	4896.722	1031
43120	0.92	-1.78	-0.04	467.73	479.62	4896.726	1031
43125	0.85	-2.84	-0.10	467.88	479.53	4896.731	1031
43130	0.53	-2.46	-0.05	468.50	479.89	4896.735	1031
43135	0.87	-2.60	-0.07	467.85	479.56	4896.741	1031
43140	1.15	-2.24	-0.03	468.12	479.39	4896.746	1031
43145	0.91	-2.31	-0.08	469.28	480.75	4896.750	1031
43150	1.38	-2.85	-0.06	469.25	480.82	4896.755	1031
43155	0.90	-2.36	-0.03	469.29	480.61	4896.762	1031
43160	1.66	-3.60	-0.16	469.34	480.54	4896.765	1031
43165	1.43	-3.19	-0.15	470.65	482.10	4896.771	1031
43170	1.18	-3.54	-0.08	470.44	482.15	4896.775	1031
43175	0.98	-2.38	0.02	471.47	483.43	4896.782	1031
43180	0.27	-2.91	0.06	471.40	483.54	4896.786	1031
43185	0.94	-4.65	-0.15	471.37	482.82	4896.793	1031
43190	1.50	-3.17	-0.09	471.51	483.28	4896.796	1031
43195	1.31	-2.67	-0.02	472.77	483.61	4896.802	1031
43200	1.19	-3.77	-0.11	472.48	483.77	4896.808	1031
43205	1.26	-3.25	-0.02	473.51	483.65	4896.812	1031
43210	0.48	-2.98	0.05	473.68	483.79	4896.817	1031
43215	0.71	-2.88	0.03	473.55	483.65	4896.821	1031
43220	0.54	-2.56	0.06	473.46	483.80	4896.826	1031
43225	1.12	-2.54	0.02	474.24	484.65	4896.832	1031
43230	0.93	-2.17	0.10	474.86	485.22	4896.835	1031
43235	0.72	-3.09	0.07	475.19	485.42	4896.841	1031
43240	0.94	-2.53	0.09	475.65	485.70	4896.847	1031
43245	1.22	-2.67	0.11	475.92	485.89	4896.851	1031
43250	1.29	-3.28	0.04	475.69	485.89	4896.856	1031
43255	1.09	-2.56	0.12	476.30	486.27	4896.861	1031
43260	1.79	-3.02	0.07	477.29	487.33	4896.867	1031
43265	1.16	-3.02	0.12	477.67	487.83	4896.871	1031
43270	0.49	-3.37	0.19	477.49	487.94	4896.877	1031
43275	1.40	-3.10	0.09	477.47	488.08	4896.880	1031
43280	1.42	-2.99	0.09	478.79	489.10	4896.886	1031
43285	1.32	-3.13	0.09	478.78	489.73	4896.890	1031
43290	1.63	-3.67	0.07	479.54	490.48	4896.898	1031
43295	1.43	-3.40	0.12	479.55	490.31	4896.900	1031
43300	2.35	-3.90	-0.03	479.59	489.67	4896.908	1031
43305	1.29	-3.95	0.14	479.59	490.21	4896.911	1031
43310	2.07	-3.44	0.09	480.53	491.49	4896.917	1031
43315	2.05	-3.28	0.14	480.87	491.64	4896.921	1031
43320	0.44	-4.20	0.29	481.29	491.04	4896.928	1031
43325	1.64	-3.57	0.19	481.68	492.55	4896.930	1031
43330	0.86	-3.18	0.20	481.40	492.37	4896.937	1031
43335	1.98	-3.87	0.12	481.54	492.18	4896.940	1031
43340	1.71	-3.47	0.18	482.29	493.01	4896.946	1031
43345	2.06	-3.67	0.16	482.85	493.60	4896.952	1031
43350	2.00	-3.42	0.23	483.11	494.26	4896.956	1031
43355	1.49	-4.03	0.19	483.26	494.10	4896.961	1031
43360	1.45	-3.93	0.24	483.22	493.96	4896.966	1031
43365	1.39	-3.60	0.30	484.44	494.87	4896.972	1031
43370	1.82	-3.73	0.22	484.91	495.81	4896.975	1031
43375	1.48	-3.93	0.28	485.63	496.65	4896.981	1031
43380	1.53	-4.25	0.27	485.60	496.40	4896.985	1031
43385	2.29	-4.55	0.18	485.38	496.69	4896.991	1031
43390	2.17	-4.89	0.13	485.65	496.89	4896.996	1031
43395	1.55	-4.53	0.31	486.90	497.94	4897.002	1031
43400	2.08	-3.90	0.22	487.32	497.75	4897.005	1031
43405	2.46	-4.44	0.23	486.99	497.58	4897.012	1031
43410	2.24	-4.74	0.22	487.05	497.39	4897.015	1031
43415	1.58	-4.61	0.34	488.56	498.99	4897.021	1031
43420	2.46	-4.01	0.28	488.80	499.21	4897.026	1031
43425	2.05	-4.48	0.30	489.35	499.59	4897.031	1031
43430	2.51	-4.06	0.26	489.28	499.50	4897.036	1031
43435	1.63	-4.43	0.43	489.48	499.31	4897.043	1031
43440	1.91	-4.26	0.32	489.56	498.81	4897.046	1031
43445	2.80	-4.33	0.19	490.81	499.02	4897.051	1031
43450	2.36	-4.78	0.24	491.17	499.30	4897.055	1031
43455	2.56	-5.29	0.18	492.16	499.41	4897.062	1031
43460	2.71	-4.52	0.23	492.05	499.18	4897.065	1031
43465	3.45	-3.85	0.19	492.27	499.65	4897.073	1031
43470	2.09	-4.43	0.30	491.85	499.02	4897.076	1031
43475	2.32	-4.48	0.33	492.44	499.68	4897.081	1031
43480	2.67	-4.65	0.29	493.18	500.33	4897.085	1031
43485	2.43	-5.05	0.33	493.67	500.92	4897.091	1031
43490	2.15	-4.68	0.32	494.12	501.40	4897.097	1031
43495	2.31	-4.41	0.40	494.23	501.17	4897.101	1031
43500	1.89	-4.23	0.41	494.10	501.72	4897.106	1031
43505	2.44	-4.55	0.38	494.11	502.13	4897.110	1031
43510	2.62	-4.94	0.37	495.31	503.30	4897.116	1031
43515	2.39	-5.02	0.36	495.73	503.54	4897.121	1031
43520	1.92	-4.91	0.42	495.64	503.41	4897.127	1031
43525	2.50	-4.60	0.37	495.68	503.41	4897.130	1031
43530	2.17	-4.92	0.43	497.10	504.70	4897.136	1031
43535	2.80	-4.68	0.38	497.13	504.78	4897.140	1031
43540	2.16	-5.15	0.37	497.75	506.12	4897.147	1031
43545	2.71	-5.27	0.37	497.59	506.30	4897.151	1031
43550	2.34	-5.46	0.41	497.71	505.98	4897.155	1031
43555	2.50	-4.68	0.36	497.76	505.67	4897.161	1031
43560	2.43	-5.16	0.41	499.36	505.64	4897.167	1031
43565	2.29	-5.25	0.45	499.34	505.69	4897.171	1031
43570	2.85	-4.78	0.35	499.68	505.19	4897.178	1031
43575	2.64	-4.40	0.49	499.67	504.66	4897.180	1031
43580	2.91	-5.51	0.40	500.29	506.06	4897.187	1031
43585	2.84	-5.43	0.43	500.71	506.95	4897.191	1031
43590	2.00	-5.16	0.52	501.29	507.58	4897.196	1031
43595	3.27	-4.94	0.34	501.49	507.71	4897.201	1031
43600	2.32	-5.01	0.49	501.49	508.34	4897.207	1031
43605	2.45	-5.36	0.46	501.53	508.16	4897.210	1031
43610	2.61	-5.16	0.52	502.18	509.02	4897.216	1031
43615	3.32	-5.72	0.36	503.31	509.65	4897.222	1031
43620	3.50	-5.42	0.37	503.82	509.69	4897.226	1031
43625	3.24	-5.69	0.45	503.69	510.49	4897.231	1031
43630	2.65	-6.25	0.49	503.81	511.15	4897.235	1031
43635	2.60	-5.63	0.53	503.79	510.57	4897.242	1031
43640	2.69	-6.31	0.50	503.90	510.73	4897.246	1031
43645	3.01	-5.73	0.57	505.30	510.91	4897.250	1031
43650	3.24	-5.64	0.53	505.50	510.87	4897.255	1031
43655	2.98	-6.60	0.47	505.81	511.07	4897.262	1031
43660	2.79	-6.02	0.58	505.85	511.21	4897.265	1031
43665	2.89	-5.96	0.50	506.02	511.20	4897.271	1031
43670	3.06	-5.97	0.47	506.24	511.82	4897.276	1031
43675	3.25	-5.45	0.58	507.38	512.00	4897.282	1031
43680	2.73	-5.97	0.60	507.74	512.18	4897.286	1031
43685	2.89	-6.07	0.64	507.61	511.49	4897.293	1031
43690	2.80	-6.11	0.55	507.70	511.79	4897.296	1031
43695	3.13	-6.84	0.55	508.51	513.13	4897.302	1031
43700	3.45	-6.55	0.53	509.01	513.60	4897.306	1031
43705	3.09	-6.40	0.62	510.02	514.05	4897.312	1031
43710	3.19	-6.29	0.64	509.99	514.71	4897.315	1031
43715	2.99	-6.40	0.64	509.93	514.68	4897.321	1031
43720	3.46	-6.14	0.56	509.71	514.90	4897.326	1031
43725	3.02	-6.41	0.66	510.27	515.38	4897.331	1031
43730	3.34	-6.49	0.61	511.27	516.63	4897.335	1031
43735	3.00	-6.55	0.66	511.59	516.52	4897.341	1031
43740	3.35	-6.48	0.69	512.00	516.13	4897.347	1031
43745	3.58	-6.51	0.60	512.04	516.48	4897.351	1031
43750	3.43	-6.83	0.60	512.27	516.19	4897.356	1031
43755	3.42	-6.67	0.61	512.55	516.71	4897.361	1031
43760	3.88	-6.25	0.63	513.71	517.84	4897.367	1031
43765	3.74	-6.79	0.59	513.48	518.10	4897.371	1031
43770	3.66	-7.03	0.58	513.74	517.50	4897.377	1031
43775	3.54	-7.26	0.61	513.71	517.33	4897.380	1031
43780	3.66	-7.00	0.71	515.17	519.22	4897.387	1031
43785	4.21	-7.01	0.66	515.48	519.64	4897.390	1031
43790	3.12	-7.71	0.74	516.28	519.75	4897.398	1031
43795	4.28	-7.16	0.63	516.34	519.74	4897.400	1031
43800	4.13	-7.01	0.67	515.90	520.37	4897.408	1031
43805	3.61	-7.55	0.75	516.10	520.22	4897.411	1031
43810	4.11	-7.25	0.70	517.45	520.23	4897.417	1031
43815	3.70	-6.83	0.82	517.73	521.26	4897.421	1031
43820	2.77	-7.64	0.92	518.75	520.49	4897.428	1031
43825	3.73	-7.41	0.69	518.56	521.93	4897.430	1031
43830	4.03	-7.35	0.70	518.58	522.16	4897.437	1031
43835	4.26	-7.10	0.67	518.55	521.68	4897.442	1031
43840	4.12	-7.37	0.66	519.52	522.32	4897.448	1031
43845	3.70	-7.76	0.74	519.69	523.14	4897.451	1031
43850	3.88	-7.43	0.73	519.94	523.24	4897.456	1031
43855	3.84	-7.14	0.84	520.08	523.39	4897.460	1031
43860	3.24	-7.20	0.98	520.29	522.59	4897.466	1031
43865	3.84	-7.49	0.85	521.47	523.46	4897.472	1031
43870	3.99	-7.35	0.83	521.74	523.71	4897.476	1031
43875	4.34	-7.45	0.79	522.36	523.64	4897.481	1031
43880	4.28	-7.49	0.77	522.30	524.37	4897.485	1031
43885	4.60	-8.81	0.51	522.34	523.63	4897.492	1031
43890	3.92	-7.61	0.76	522.33	524.32	4897.496	1031
43895	3.88	-7.78	0.85	523.50	525.80	4897.500	1031
43900	4.53	-7.88	0.72	523.65	526.12	4897.505	1031
43905	4.31	-8.05	0.85	524.42	526.96	4897.513	1031
43910	4.37	-7.93	0.88	524.38	526.67	4897.515	1031
43915	4.33	-8.01	0.86	524.36	527.06	4897.521	1031
43920	3.97	-8.07	0.90	524.53	527.47	4897.526	1031
43925	5.07	-8.34	0.62	526.25	527.21	4897.533	1031
43930	4.73	-8.18	0.77	526.25	527.90	4897.536	1031
43935	4.02	-9.02	0.84	526.53	527.70	4897.543	1031
43940	4.54	-8.39	0.83	526.26	527.39	4897.546	1031
43945	4.22	-8.44	0.99	527.11	528.55	4897.552	1031
43950	4.27	-8.60	0.90	527.88	529.12	4897.555	1031
43955	5.18	-8.67	0.74	528.10	529.37	4897.561	1031
43960	4.45	-8.94	0.86	528.52	530.12	4897.566	1031
43965	4.40	-8.57	0.96	528.61	530.95	4897.571	1031
43970	4.70	-8.51	0.91	528.56	531.10	4897.577	1031
43975	4.88	-8.22	0.97	528.75	530.82	4897.580	1031
43980	4.81	-8.40	1.05	530.02	531.27	4897.585	1031
43985	4.14	-8.70	0.98	530.09	531.00	4897.590	1031
43990	4.39	-8.63	1.03	530.60	531.87	4897.597	1031
43995	4.69	-8.30	1.02	530.63	531.69	4897.600	1031
44000	4.35	-8.79	0.99	530.75	531.45	4897.607	1031
44005	4.79	-8.58	0.92	530.99	531.60	4897.609	1031
44010	4.48	-9.23	1.01	532.35	532.87	4897.616	1031
44015	4.62	-8.55	1.04	532.13	533.80	4897.621	1031
44020	5.44	-9.09	0.85	533.33	533.76	4897.627	1031
44025	4.82	-9.12	0.95	533.26	534.25	4897.630	1031
44030	5.20	-8.99	0.95	533.41	534.54	4897.637	1031
44035	5.19	-8.87	0.99	533.38	534.78	4897.640	1031
44040	5.56	-9.02	1.11	534.60	536.29	4897.647	1031
44045	5.21	-9.50	0.93	534.60	536.88	4897.651	1031
44050	4.91	-9.66	1.02	534.75	536.83	4897.656	1031
44055	5.18	-9.44	0.96	534.90	537.34	4897.661	1031
44060	5.36	-9.37	0.97	535.62	537.16	4897.667	1031
44065	5.18	-9.37	1.05	536.28	538.14	4897.671	1031
44070	5.25	-9.85	0.84	537.36	538.07	4897.678	1031
44075	4.95	-9.73	0.98	537.26	537.71	4897.681	1031
44080	5.18	-9.54	1.13	537.09	537.82	4897.686	1031
44085	5.36	-9.83	0.98	537.31	538.97	4897.691	1031
44090	5.37	-10.02	0.88	537.39	539.01	4897.695	1031
44095	5.33	-9.98	1.02	538.43	540.97	4897.701	1031
44100	5.71	-9.65	1.19	538.91	541.44	4897.705	1031
44105	5.39	-9.87	1.15	539.38	540.14	4897.711	1031
44110	5.70	-9.82	1.07	539.42	540.08	4897.716	1031
44115	5.99	-9.63	1.06	539.44	540.87	4897.722	1031
44120	5.99	-9.92	0.97	539.48	541.47	4897.726	1031
44125	6.01	-9.96	1.03	540.86	540.89	4897.732	1031
44130	5.69	-10.24	1.01	541.00	541.07	4897.735	1031
44135	5.42	-10.22	1.17	540.65	541.14	4897.743	1031
44140	5.31	-10.48	1.02	540.88	541.38	4897.747	1031
44145	6.01	-10.15	1.13	542.28	543.00	4897.750	1031
44150	5.34	-10.74	1.12	542.53	543.19	4897.756	1031
44155	5.37	-11.29	1.11	543.18	544.17	4897.763	1031
44160	5.63	-10.70	1.16	543.18	543.90	4897.765	1031
44165	7.45	-10.04	0.80	543.09	543.35	4897.773	1031
44170	6.05	-10.42	1.13	543.37	544.18	4897.775	1031
44175	6.10	-10.33	1.21	544.17	545.58	4897.781	1031
44180	6.09	-10.82	1.10	544.81	545.95	4897.786	1031
44185	5.99	-10.65	1.23	545.61	546.36	4897.793	1031
44190	5.91	-10.81	1.23	545.63	547.56	4897.796	1031
44195	6.35	-10.75	1.20	545.83	547.12	4897.801	1031
44200	6.12	-11.67	1.04	545.76	547.04	4897.805	1031
44205	6.64	-10.70	1.17	546.11	547.57	4897.811	1031
44210	6.06	-11.21	1.31	547.31	548.92	4897.816	1031
44215	6.06	-11.24	1.23	547.38	548.07	4897.820	1030
44220	6.51	-11.22	1.12	547.30	548.72	4897.827	1030
44225	6.01	-11.46	1.19	547.25	548.39	4897.831	1030
44230	5.98	-10.91	1.37	546.24	547.06	4897.835	1030
44235	6.01	-11.00	1.24	545.92	546.60	4897.840	1030
44240	6.30	-11.36	1.03	545.16	546.29	4897.848	1030
44245	5.95	-11.29	1.22	545.00	547.29	4897.851	1030
44250	5.82	-11.07	1.34	544.86	547.76	4897.857	1030
44255	5.89	-10.90	1.46	545.08	547.68	4897.860	1030
44260	6.20	-10.72	1.28	543.96	546.49	4897.866	1030
44265	6.02	-10.99	1.15	543.41	546.52	4897.872	1030
44270	5.91	-11.12	1.00	542.58	546.04	4897.877	1030
44275	5.93	-11.26	1.04	542.56	546.34	4897.881	1030
44280	6.27	-11.15	1.05	542.71	546.43	4897.886	1030
44285	6.14	-10.51	1.29	542.65	546.60	4897.890	1030
44290	6.40	-10.51	1.03	541.52	544.16	4897.898	1030
44295	6.04	-10.51	1.08	541.42	544.39	4897.901	1030
44300	5.29	-10.67	1.26	541.37	544.40	4897.906	1030
44305	5.28	-10.23	1.37	541.19	544.32	4897.912	1030
44310	5.32	-10.28	1.26	540.57	544.18	4897.917	1030
44315	5.73	-10.06	1.13	539.63	542.88	4897.921	1030
44320	5.45	-10.25	1.09	539.52	542.92	4897.925	1030
44325	5.56	-9.83	1.22	538.94	542.40	4897.932	1030
44330	5.48	-10.04	1.15	539.03	542.44	4897.936	1030
44335	5.82	-9.82	1.14	538.81	541.86	4897.941	1030
44340	5.65	-9.97	1.17	538.97	542.21	4897.945	1030
44345	5.30	-9.98	1.18	537.84	540.90	4897.951	1030
44350	6.01	-9.73	1.04	537.43	540.34	4897.956	1030
44355	5.14	-10.07	1.16	536.53	539.48	4897.962	1030
44360	5.59	-9.84	1.04	537.10	540.10	4897.965	1030
44365	5.08	-9.76	1.28	537.22	540.40	4897.973	1030
44370	5.73	-9.30	1.22	536.62	539.74	4897.976	1030
44375	5.30	-9.53	1.19	535.47	538.63	4897.981	1030
44380	5.34	-9.49	1.13	535.48	538.09	4897.984	1030
44385	5.02	-9.41	1.07	534.78	538.03	4897.992	1030
44390	5.03	-9.32	1.07	534.51	537.30	4897.997	1030
44395	5.24	-9.64	0.97	534.28	537.12	4898.000	1030
44400	5.75	-9.64	0.89	534.57	537.47	4898.006	1030
44405	4.98	-8.90	1.10	533.81	535.53	4898.013	1030
44410	4.97	-9.19	1.02	533.17	536.44	4898.015	1030
44415	5.17	-9.65	0.90	533.21	536.44	4898.021	1030
44420	4.61	-9.47	1.11	532.95	536.17	4898.026	1030
44425	5.30	-9.26	0.94	532.65	535.76	4898.030	1030
44430	5.03	-8.80	0.96	531.57	534.73	4898.036	1030
44435	5.28	-8.83	0.93	531.41	535.16	4898.041	1030
44440	5.05	-9.26	0.94	530.79	535.11	4898.046	1030
44445	5.20	-9.24	0.87	530.91	534.58	4898.051	1030
44450	5.05	-9.04	0.86	530.95	534.68	4898.055	1030
44455	4.86	-8.90	0.99	530.69	534.73	4898.061	1030
44460	4.60	-8.78	1.06	529.60	533.83	4898.067	1030
44465	4.62	-8.56	1.09	529.48	533.05	4898.070	1030
44470	5.03	-8.81	0.79	529.69	533.17	4898.078	1030
44475	4.48	-9.07	0.88	529.44	533.91	4898.081	1030
44480	4.80	-8.49	0.92	528.00	533.11	4898.086	1030
44485	4.92	-8.81	0.78	527.83	531.67	4898.091	1030
44490	6.04	-7.60	0.87	527.37	531.10	4898.098	1030
44495	4.93	-8.86	0.72	527.33	530.69	4898.101	1030
44500	4.87	-8.40	0.93	527.06	530.44	4898.106	1030
44505	4.82	-8.72	0.83	526.91	530.49	4898.109	1030
44510	4.63	-8.49	0.78	526.14	529.84	4898.116	1030
44515	4.30	-8.12	0.93	525.48	529.29	4898.121	1030
44520	5.72	-7.92	0.81	524.94	527.81	4898.128	1030
44525	5.30	-7.93	0.74	524.95	528.65	4898.131	1030
44530	4.53	-8.10	0.87	524.87	528.21	4898.136	1030
44535	3.97	-8.30	0.92	524.61	528.79	4898.141	1030
44540	4.29	-8.04	0.90	524.36	528.72	4898.146	1030
44545	4.06	-7.80	0.87	523.26	526.85	4898.151	1030
44550	4.34	-7.80	0.83	523.08	526.72	4898.155	1030
44555	4.56	-7.70	0.78	522.77	525.44	4898.162	1030
44560	4.39	-7.39	0.82	522.62	525.99	4898.166	1030
44565	4.07	-7.92	0.79	522.30	525.61	4898.171	1030
44570	3.98	-8.73	0.74	522.40	525.47	4898.176	1030
44575	4.65	-7.83	0.64	521.07	525.23	4898.180	1030
44580	4.38	-7.74	0.73	520.93	525.43	4898.185	1030
44585	3.99	-7.88	0.78	520.76	525.19	4898.191	1030
44590	4.49	-8.33	0.64	520.51	525.66	4898.195	1030
44595	4.24	-7.38	0.77	519.78	524.67	4898.202	1030
44600	4.26	-7.65	0.71	519.60	524.36	4898.206	1030
44605	3.28	-7.98	0.85	518.20	523.60	4898.213	1030
44610	3.99	-7.50	0.68	518.54	523.02	4898.216	1030
44615	4.04	-7.20	0.77	518.65	522.59	4898.222	1030
44620	4.54	-7.36	0.61	518.34	522.25	4898.226	1030
44625	3.68	-6.91	0.77	517.06	521.44	4898.232	1030
44630	3.68	-7.28	0.74	516.97	521.51	4898.235	1030
44635	4.21	-6.88	0.74	516.89	521.89	4898.241	1030
44640	4.24	-7.17	0.67	516.96	521.74	4898.247	1030
44645	3.99	-7.54	0.62	516.06	521.95	4898.252	1030
44650	3.47	-7.80	0.61	515.50	522.22	4898.256	1030
44655	4.20	-7.19	0.73	515.15	519.85	4898.263	1030
44660	3.78	-7.37	0.68	514.82	521.49	4898.265	1030
44665	3.45	-7.05	0.73	514.54	521.20	4898.271	1030
44670	3.61	-7.27	0.56	514.77	520.70	4898.277	1030
44675	3.69	-7.25	0.62	514.39	520.79	4898.280	1030
44680	3.87	-6.69	0.61	513.36	520.52	4898.286	1030
44685	3.45	-6.53	0.72	513.10	520.35	4898.290	1030
44690	3.63	-6.41	0.64	512.31	520.06	4898.296	1030
44695	3.84	-6.70	0.54	512.33	519.67	4898.301	1030
44700	3.67	-6.82	0.66	512.08	518.74	4898.307	1030
44705	3.41	-6.96	0.64	512.27	519.48	4898.310	1030
44710	3.94	-6.20	0.57	511.36	518.13	4898.316	1030
44715	3.66	-6.53	0.53	510.99	518.22	4898.320	1030
44720	3.38	-6.12	0.78	510.28	516.63	4898.328	1030
44725	2.86	-6.24	0.80	509.91	516.41	4898.331	1030
44730	3.38	-6.41	0.62	510.10	516.59	4898.335	1030
44735	3.18	-6.19	0.69	509.95	516.59	4898.341	1030
44740	2.82	-5.97	0.62	508.58	514.58	4898.348	1030
44745	2.99	-6.27	0.64	508.73	514.87	4898.351	1030
44750	2.23	-7.05	0.61	508.92	513.90	4898.358	1030
44755	2.88	-6.39	0.61	508.67	514.46	4898.360	1030
44760	3.57	-6.19	0.54	507.73	514.27	4898.366	1030
44765	3.18	-6.03	0.53	507.21	513.16	4898.371	1030
44770	2.57	-6.60	0.41	505.76	511.80	4898.378	1030
44775	3.10	-6.02	0.49	506.36	512.03	4898.381	1030
44780	3.02	-5.96	0.61	506.26	512.73	4898.386	1030
44785	2.96	-6.44	0.53	506.46	512.92	4898.391	1030
44790	2.91	-6.05	0.49	506.19	512.29	4898.396	1030
44795	2.85	-6.28	0.52	505.01	512.48	4898.401	1030
44800	2.90	-5.83	0.57	504.76	511.82	4898.405	1030
44805	2.98	-6.19	0.49	504.17	511.00	4898.411	1030
44810	3.06	-5.96	0.39	504.12	511.16	4898.415	1030
44815	3.07	-5.98	0.49	503.97	511.60	4898.421	1030
44820	2.61	-6.14	0.55	503.72	511.17	4898.426	1030
44825	2.86	-5.55	0.45	502.67	509.48	4898.432	1030
44830	3.41	-5.88	0.38	502.61	510.17	4898.436	1030
44835	2.47	-6.10	0.51	502.47	509.50	4898.443	1030
44840	2.99	-6.21	0.40	502.46	509.69	4898.445	1030
44845	2.70	-5.11	0.50	501.22	508.43	4898.451	1030
44850	3.04	-5.41	0.36	501.18	508.02	4898.456	1030
44855	2.10	-4.71	0.60	500.42	506.84	4898.462	1030
44860	2.45	-4.76	0.58	500.52	506.88	4898.466	1030
44865	2.72	-5.47	0.45	500.42	506.12	4898.472	1030
44870	2.88	-5.47	0.39	500.21	505.32	4898.476	1030
44875	2.96	-5.60	0.41	499.25	506.06	4898.482	1030
44880	2.87	-5.09	0.41	498.63	506.15	4898.485	1030
44885	2.90	-3.82	0.42	497.99	506.65	4898.493	1030
44890	2.60	-4.74	0.42	497.95	507.10	4898.496	1030
44895	2.11	-5.18	0.45	498.28	506.40	4898.501	1030
44900	2.36	-5.10	0.46	498.08	505.92	4898.507	1030
44905	2.62	-4.93	0.38	497.53	505.30	4898.511	1030
44910	2.25	-4.96	0.42	496.61	503.85	4898.515	1030
44915	2.36	-4.58	0.40	496.73	503.68	4898.521	1030
44920	2.46	-5.02	0.36	495.95	503.35	4898.526	1030
44925	2.09	-4.74	0.43	496.08	503.30	4898.530	1030
44930	3.12	-5.07	0.29	495.69	504.14	4898.537	1030
44935	2.58	-4.85	0.36	495.80	503.41	4898.540	1030
44940	2.51	-4.69	0.36	494.66	502.87	4898.546	1030
44945	2.95	-4.85	0.23	494.15	502.87	4898.550	1030
44950	2.56	-5.36	0.25	493.81	502.30	4898.558	1030
44955	2.01	-5.38	0.26	493.48	501.99	4898.561	1030
44960	1.69	-4.80	0.40	493.28	502.35	4898.566	1030
44965	2.70	-4.99	0.25	493.30	502.35	4898.570	1030
44970	2.20	-4.78	0.36	491.67	500.74	4898.578	1030
44975	2.17	-4.27	0.34	491.49	500.10	4898.581	1030
44980	1.67	-4.26	0.40	491.48	500.63	4898.586	1030
44985	2.42	-4.59	0.30	491.52	500.36	4898.591	1030
44990	2.26	-4.29	0.26	490.70	499.57	4898.597	1030
44995	1.91	-4.62	0.29	489.82	499.12	4898.601	1030
45000	2.21	-4.47	0.23	489.39	498.71	4898.606	1030
45005	2.02	-3.77	0.28	489.24	498.57	4898.611	1030
45010	1.24	-3.39	0.44	489.10	498.62	4898.616	1030
45015	1.74	-3.11	0.41	489.20	498.26	4898.621	1030
45020	1.17	-3.37	0.46	489.40	498.03	4898.625	1030
45025	1.06	-3.58	0.40	487.71	496.02	4898.631	1030
45030	1.48	-3.81	0.29	487.88	495.41	4898.636	1030
45035	2.15	-4.09	0.22	487.60	496.72	4898.643	1030
45040	2.33	-3.98	0.22	487.34	495.49	4898.646	1030
45045	2.05	-4.13	0.27	486.07	495.06	4898.651	1030
45050	2.28	-4.48	0.18	485.97	495.19	4898.655	1030
45055	1.99	-3.81	0.20	484.98	494.80	4898.663	1030
45060	1.91	-3.60	0.29	485.01	495.00	4898.665	1030
45065	2.31	-3.14	0.19	485.21	495.63	4898.673	1030
45070	1.49	-4.00	0.26	485.07	495.00	4898.677	1030
45075	2.00	-3.83	0.19	484.23	494.33	4898.682	1030
45080	1.91	-4.77	0.14	483.93	493.33	4898.686	1030
45085	1.99	-4.66	0.15	483.15	492.39	4898.693	1030
45090	1.74	-4.43	0.14	483.06	492.44	4898.695	1030
45095	1.87	-3.21	0.20	483.13	493.15	4898.702	1030
45100	1.40	-4.60	0.22	482.85	492.52	4898.708	1030
45105	1.55	-3.55	0.25	482.50	491.85	4898.710	1030
45110	1.95	-3.58	0.15	481.62	491.80	4898.716	1030
45115	1.32	-3.25	0.20	481.59	491.66	4898.721	1030
45120	1.86	-4.47	0.06	481.59	492.04	4898.727	1030
45125	1.90	-3.11	0.11	481.62	491.70	4898.730	1030
45130	1.85	-3.43	0.16	480.50	491.35	4898.735	1030
45135	1.17	-2.94	0.17	480.34	491.52	4898.740	1030
45140	1.14	-3.14	0.16	479.33	490.53	4898.746	1030
45145	1.51	-3.18	0.16	479.00	489.91	4898.751	1030
45150	1.15	-3.51	0.05	479.38	489.03	4898.756	1030
45155	1.42	-3.38	0.14	479.22	489.57	4898.761	1030
45160	1.76	-3.48	0.07	477.87	489.08	4898.765	1030
45165	1.72	-3.91	0.02	477.82	489.17	4898.771	1030
45170	0.90	-2.81	0.21	477.34	488.29	4898.777	1030
45175	0.88	-2.71	0.20	477.26	488.20	4898.780	1030
45180	1.39	-4.10	-0.07	476.62	488.27	4898.788	1030
45185	1.44	-3.63	-0.00	476.76	488.23	4898.791	1030
45190	0.68	-3.37	0.10	475.77	487.02	4898.796	1030
45195	1.48	-3.12	-0.01	475.18	486.49	4898.801	1030
45200	2.05	-2.23	-0.10	475.34	486.14	4898.808	1030
45205	0.78	-2.50	0.11	475.37	486.67	4898.811	1030
45210	0.70	-3.15	0.07	474.74	485.86	4898.816	1030
45215	1.22	-2.61	0.06	474.39	485.35	4898.820	1030
45220	0.82	-2.64	0.06	473.59	484.65	4898.827	1030
45225	1.94	-3.03	-0.11	473.05	484.17	4898.832	1030
45230	1.61	-3.71	-0.08	472.82	483.83	4898.835	1030
45235	1.54	-3.63	-0.03	472.91	484.17	4898.841	1030
45240	1.66	-3.42	-0.07	472.56	483.90	4898.845	1030
45245	1.42	-3.26	-0.10	471.04	483.21	4898.851	1030
45250	1.14	-3.20	-0.10	470.94	482.98	4898.856	1030
45255	1.39	-3.33	-0.07	470.51	482.31	4898.861	1030
45260	0.38	-2.55	0.07	470.70	481.80	4898.866	1031
45265	0.89	-2.87	-0.09	470.48	481.39	4898.873	1031
45270	1.09	-2.99	-0.07	470.39	481.70	4898.875	1031
45275	1.42	-2.82	-0.08	471.74	483.62	4898.881	1031
45280	1.03	-2.64	0.01	471.89	483.46	4898.885	1031
45285	0.47	-1.57	0.10	472.49	483.49	4898.892	1031
45290	0.31	-1.51	0.12	472.76	483.61	4898.896	1031
45295	0.81	-2.65	0.04	472.69	483.47	4898.902	1031
45300	1.42	-3.37	-0.10	472.58	483.55	4898.905	1031
45305	1.86	-2.91	-0.13	474.15	484.88	4898.913	1031
45310	1.08	-3.41	-0.02	474.26	485.07	4898.915	1031
45315	1.03	-2.52	0.07	474.07	484.62	4898.923	1031
45320	0.71	-2.21	0.11	474.07	484.42	4898.926	1031
45325	0.87	-3.01	0.09	474.77	485.12	4898.932	1031
45330	0.23	-2.72	0.19	475.43	485.55	4898.937	1031
45335	1.07	-2.38	0.07	476.02	485.26	4898.941	1031
45340	1.45	-3.04	0.02	476.31	485.34	4898.945	1031
45345	1.25	-3.32	0.05	476.36	485.25	4898.952	1031
45350	0.56	-2.75	0.19	476.28	485.18	4898.957	1031
45355	1.37	-2.91	0.10	476.78	485.54	4898.960	1031
45360	1.74	-3.16	0.00	477.74	486.98	4898.966	1031
45365	1.20	-3.30	0.16	477.82	486.69	4898.971	1031
45370	1.77	-3.87	-0.01	478.52	487.62	4898.977	1031
45375	1.56	-3.85	0.03	478.55	487.86	4898.981	1031
45380	0.75	-3.39	0.18	478.54	487.17	4898.985	1031
45385	1.28	-3.20	0.13	478.90	487.51	4898.990	1031
45390	1.08	-3.45	0.23	480.04	488.25	4898.998	1031
45395	1.59	-3.72	0.10	479.97	488.22	4899.000	1031
45400	1.63	-4.15	0.07	479.79	488.20	4899.007	1031
45405	1.33	-3.46	0.14	480.08	488.28	4899.010	1031
45410	1.34	-2.97	0.20	481.31	489.39	4899.015	1031
45415	1.19	-3.43	0.16	481.39	489.19	4899.021	1031
45420	1.51	-3.52	0.13	482.14	491.45	4899.027	1031
45425	1.06	-3.77	0.20	482.62	490.91	4899.030	1031
45430	1.69	-3.46	0.13	482.57	490.69	4899.038	1031
45435	1.29	-3.41	0.18	482.28	490.51	4899.041	1031
45440	1.63	-3.25	0.16	483.20	491.41	4899.046	1031
45445	1.41	-3.28	0.26	483.99	492.28	4899.051	1031
45450	1.75	-3.52	0.25	484.14	492.29	4899.057	1031
45455	2.16	-4.20	0.17	484.66	492.61	4899.061	1031
45460	1.96	-3.75	0.17	484.44	493.14	4899.066	1031
45465	1.80	-4.53	0.21	484.50	492.65	4899.070	1031
45470	2.02	-4.17	0.13	485.40	493.04	4899.076	1031
45475	2.39	-4.14	0.15	486.07	494.19	4899.081	1031
45480	1.80	-3.94	0.21	486.16	494.01	4899.085	1031
45485	1.76	-3.86	0.22	486.37	494.55	4899.092	1031
45490	1.71	-3.94	0.25	486.37	494.65	4899.096	1031
45495	1.92	-4.01	0.27	487.52	496.31	4899.101	1031
45500	1.65	-3.41	0.39	487.72	496.35	4899.105	1031
45505	2.74	-4.33	0.13	488.42	496.81	4899.112	1031
45510	2.22	-4.25	0.21	488.47	497.05	4899.116	1031
45515	1.45	-3.79	0.30	488.26	496.53	4899.122	1031
45520	1.67	-4.35	0.32	488.39	496.29	4899.125	1031
45525	2.07	-4.60	0.25	489.58	497.55	4899.131	1031
45530	2.15	-4.23	0.30	489.93	498.46	4899.136	1031
45535	2.19	-3.16	0.26	490.99	499.62	4899.143	1031
45540	2.04	-4.22	0.31	490.64	499.17	4899.146	1031
45545	1.62	-4.64	0.33	490.77	498.73	4899.151	1031
45550	2.55	-4.12	0.26	490.77	498.92	4899.155	1031
45555	3.40	-4.38	0.10	492.22	499.83	4899.163	1031
45560	1.98	-5.18	0.31	492.15	500.05	4899.166	1031
45565	2.11	-4.12	0.36	492.56	499.80	4899.171	1031
45570	2.09	-4.14	0.37	492.45	499.91	4899.176	1031
45575	2.19	-4.12	0.34	493.03	500.59	4899.181	1031
45580	2.27	-4.71	0.37	494.01	500.88	4899.186	1031
45585	2.13	-4.94	0.39	494.15	500.85	4899.190	1031
45590	2.06	-4.06	0.41	494.90	500.43	4899.196	1031
45595	2.44	-4.13	0.38	494.79	500.70	4899.202	1031
45600	1.93	-4.64	0.40	494.74	501.56	4899.207	1031
45605	2.68	-4.73	0.31	494.98	500.59	4899.210	1031
45610	2.76	-5.34	0.30	496.17	502.60	4899.216	1031
45615	2.47	-5.05	0.34	496.77	502.93	4899.221	1031
45620	2.07	-4.86	0.44	497.32	503.13	4899.227	1031
45625	2.55	-4.63	0.38	497.12	502.75	4899.230	1031
45630	1.79	-5.35	0.49	497.03	503.68	4899.238	1031
45635	1.87	-4.99	0.45	497.13	503.67	4899.241	1031
45640	2.40	-5.33	0.44	498.26	504.53	4899.247	1031
45645	2.83	-5.69	0.36	498.60	504.08	4899.250	1031
45650	2.73	-5.08	0.44	498.93	505.11	4899.257	1031
45655	2.33	-5.09	0.45	499.33	504.34	4899.261	1031
45660	2.70	-4.70	0.51	499.34	504.73	4899.266	1031
45665	2.36	-5.48	0.43	499.30	505.03	4899.271	1031
45670	1.84	-4.86	0.49	500.55	505.43	4899.278	1031
45675	2.57	-5.06	0.43	500.80	505.65	4899.280	1031
45680	2.40	-5.40	0.42	500.79	505.78	4899.287	1031
45685	2.89	-5.57	0.38	500.79	505.76	4899.291	1031
45690	2.17	-5.71	0.49	501.69	505.92	4899.296	1031
45695	2.08	-5.53	0.48	502.07	506.70	4899.301	1031
45700	2.29	-5.72	0.47	502.45	507.07	4899.306	1031
45705	2.62	-5.55	0.48	502.93	507.63	4899.311	1031
45710	2.62	-5.80	0.48	503.06	507.90	4899.315	1031
45715	2.57	-5.24	0.51	503.11	507.19	4899.320	1031
45720	2.23	-5.72	0.57	503.05	507.73	4899.325	1031
45725	2.88	-5.88	0.52	504.62	509.12	4899.332	1031
45730	2.73	-5.94	0.50	504.43	509.26	4899.335	1031
45735	3.10	-5.48	0.50	504.73	508.61	4899.342	1031
45740	2.67	-6.02	0.50	504.46	508.82	4899.346	1031
45745	2.84	-6.23	0.54	505.81	511.11	4899.351	1031
45750	3.55	-6.37	0.43	506.05	511.81	4899.355	1031
45755	2.89	-6.88	0.45	506.82	512.11	4899.362	1031
45760	3.25	-6.46	0.49	506.87	512.32	4899.366	1031
45765	3.73	-5.60	0.33	507.03	513.29	4899.373	1031
45770	2.81	-5.79	0.59	506.97	512.92	4899.375	1031
45775	3.65	-6.08	0.46	508.07	514.69	4899.382	1031
45780	3.64	-6.22	0.57	508.33	513.87	4899.386	1031
45785	3.16	-6.11	0.59	509.49	514.38	4899.393	1031
45790	3.03	-6.09	0.63	509.26	513.79	4899.396	1031
45795	3.16	-5.54	0.77	509.35	513.48	4899.403	1031
45800	2.98	-5.96	0.68	508.97	513.92	4899.405	1031
45805	3.31	-6.21	0.62	510.08	513.68	4899.412	1031
45810	2.94	-6.15	0.75	510.97	514.62	4899.416	1031
45815	3.24	-6.24	0.66	511.10	514.99	4899.421	1031
45820	3.12	-6.56	0.70	511.49	515.53	4899.427	1031
45825	3.80	-6.10	0.64	511.45	515.55	4899.432	1031
45830	3.55	-6.72	0.58	511.40	515.53	4899.436	1031
45835	3.15	-6.70	0.70	511.53	515.64	4899.440	1031
45840	3.90	-7.10	0.56	513.26	517.38	4899.446	1031
45845	3.88	-6.97	0.57	513.38	517.05	4899.451	1031
45850	3.50	-6.64	0.63	513.40	517.71	4899.457	1031
45855	3.12	-7.04	0.65	513.42	517.21	4899.460	1031
45860	3.57	-6.69	0.69	514.55	517.77	4899.466	1031
45865	3.46	-6.87	0.71	514.48	519.17	4899.471	1031
45870	3.79	-6.90	0.72	515.32	519.88	4899.477	1031
45875	3.46	-7.17	0.70	515.26	519.38	4899.480	1031
45880	3.32	-7.06	0.74	515.08	519.85	4899.488	1031
45885	4.24	-7.09	0.58	515.51	519.59	4899.491	1031
45890	3.78	-7.41	0.60	516.19	519.21	4899.496	1031
45895	3.44	-7.34	0.72	516.65	519.45	4899.500	1031
45900	3.73	-7.67	0.73	517.63	519.82	4899.507	1031
45905	3.92	-7.35	0.59	517.74	519.76	4899.511	1031
45910	3.98	-6.70	0.81	517.56	519.91	4899.517	1031
45915	4.00	-6.82	0.79	517.69	520.05	4899.521	1031
45920	2.10	-8.89	0.75	519.69	521.92	4899.528	1031
45925	4.31	-7.10	0.76	519.23	521.19	4899.530	1031
45930	3.40	-7.69	0.81	519.35	521.90	4899.537	1031
45935	3.65	-7.59	0.95	519.19	520.59	4899.543	1031
45940	4.31	-7.54	0.64	519.68	521.80	4899.546	1031
45945	4.11	-7.69	0.76	520.66	523.32	4899.551	1031
45950	3.88	-8.01	0.76	520.91	523.80	4899.556	1031
45955	3.80	-7.68	0.97	521.53	523.86	4899.561	1031
45960	3.83	-7.52	0.87	521.64	524.43	4899.565	1031
45965	4.00	-7.20	0.93	521.78	523.94	4899.572	1031
45970	4.64	-7.26	0.80	521.68	523.14	4899.576	1031
45975	4.23	-7.72	0.74	521.90	524.29	4899.581	1031
45980	3.78	-7.55	0.95	522.02	524.75	4899.585	1031
45985	3.69	-8.11	0.81	523.80	525.57	4899.593	1031
45990	4.46	-7.83	0.71	523.88	524.80	4899.596	1031
45995	4.33	-8.11	0.70	523.82	525.27	4899.601	1031
46000	3.94	-7.95	0.83	523.89	526.15	4899.605	1031
46005	3.09	-8.61	1.06	525.41	525.29	4899.612	1031
46010	4.09	-7.59	1.04	525.53	525.92	4899.616	1031
46015	5.24	-7.26	0.76	525.17	526.02	4899.623	1031
46020	4.39	-7.94	0.84	525.42	525.68	4899.625	1031
46025	3.89	-8.11	1.01	526.55	526.90	4899.632	1031
46030	4.64	-8.01	0.81	526.78	527.71	4899.637	1031
46035	4.12	-8.93	0.80	527.61	529.32	4899.643	1031
46040	4.45	-8.38	0.94	527.53	529.04	4899.646	1031
46045	3.93	-8.34	1.05	527.74	528.68	4899.651	1031
46050	4.62	-8.69	0.78	527.61	529.48	4899.656	1031
46055	4.40	-8.47	0.92	528.23	529.77	4899.662	1031
46060	4.54	-8.61	0.95	529.23	530.90	4899.665	1031
46065	4.66	-8.51	0.94	529.53	530.65	4899.671	1031
46070	4.82	-8.79	0.90	529.97	532.34	4899.677	1031
46075	4.90	-8.37	1.01	530.06	531.94	4899.681	1031
46080	4.65	-8.56	1.03	530.20	531.68	4899.686	1031
46085	4.81	-8.94	0.82	530.26	530.84	4899.690	1031
46090	4.41	-9.10	0.94	531.59	531.74	4899.697	1031
46095	4.37	-9.04	0.96	531.33	531.79	4899.701	1031
46100	4.56	-8.84	1.10	531.77	531.77	4899.707	1031
46105	4.86	-8.70	0.99	531.68	532.26	4899.710	1031
46110	4.98	-8.68	1.07	533.02	534.30	4899.716	1031
46115	4.58	-9.07	1.08	533.13	533.84	4899.721	1031
46120	4.95	-9.10	0.99	533.87	534.58	4899.728	1031
46125	5.00	-9.39	0.91	533.97	533.97	4899.731	1031
46130	5.14	-9.29	1.03	533.92	534.46	4899.738	1031
46135	4.99	-9.16	1.05	533.80	533.92	4899.741	1031
46140	5.50	-9.37	1.00	534.97	535.07	4899.747	1031
46145	5.44	-9.49	0.98	535.09	536.86	4899.750	1031
46150	6.40	-8.55	1.01	536.36	536.51	4899.758	1031
46155	5.18	-9.22	1.13	535.94	536.56	4899.761	1031
46160	5.52	-9.39	0.99	536.04	536.56	4899.767	1031
46165	4.80	-9.79	1.09	536.35	536.32	4899.771	1031
46170	5.30	-9.70	0.99	536.87	536.04	4899.776	1031
46175	5.36	-9.39	1.24	537.62	536.69	4899.781	1031
46180	5.06	-9.73	1.11	537.58	537.53	4899.787	1031
46185	5.61	-9.57	0.99	537.69	537.19	4899.792	1031
46190	4.99	-9.42	1.15	538.16	538.14	4899.795	1031
46195	5.03	-9.78	1.16	538.94	538.23	4899.801	1031
46200	4.88	-9.92	1.16	539.15	538.20	4899.806	1031
46205	5.47	-9.75	1.17	540.17	539.13	4899.812	1031
46210	5.60	-9.72	1.06	539.81	539.58	4899.815	1031
46215	4.89	-9.84	1.37	539.83	538.69	4899.821	1031
46220	5.30	-10.11	1.09	540.01	538.88	4899.825	1031
46225	5.31	-10.34	1.17	541.36	540.59	4899.831	1031
46230	5.79	-10.03	1.12	541.64	541.41	4899.835	1031
46235	5.57	-10.52	1.27	542.47	541.17	4899.842	1031
46240	5.74	-10.44	1.18	542.24	541.98	4899.846	1031
46245	5.95	-10.18	1.11	542.33	541.91	4899.851	1031
46250	5.58	-10.26	1.24	542.37	542.61	4899.855	1031
46255	5.42	-11.13	1.12	543.60	543.94	4899.863	1031
46260	5.64	-10.90	1.16	543.64	545.07	4899.866	1031
46265	6.26	-10.48	1.12	543.78	544.68	4899.873	1031
46270	5.74	-10.49	1.29	544.05	544.05	4899.875	1031
46275	6.39	-10.59	1.11	544.92	546.16	4899.882	1031
46280	5.89	-11.00	1.16	545.40	545.98	4899.887	1031
46285	5.21	-11.27	1.21	546.12	547.06	4899.893	1031
46290	6.02	-11.07	1.17	546.01	547.03	4899.896	1031
46295	6.64	-10.92	1.10	546.16	546.37	4899.903	1030
46300	6.09	-10.94	1.26	546.21	547.02	4899.905	1030
46305	6.52	-10.56	1.24	545.79	548.11	4899.912	1030
46310	5.70	-11.19	1.17	544.93	547.95	4899.916	1030
46315	6.03	-10.69	1.32	545.07	546.96	4899.921	1030
46320	6.16	-10.52	1.27	544.39	546.54	4899.927	1030
46325	6.02	-10.75	1.24	544.63	545.37	4899.931	1030
46330	6.26	-10.51	1.23	544.25	546.36	4899.937	1030
46335	6.27	-10.74	1.16	544.27	546.71	4899.940	1030
46340	6.04	-10.38	1.34	542.87	544.30	4899.945	1030
46345	5.99	-10.23	1.28	542.59	544.13	4899.951	1030
46350	5.23	-10.94	1.19	542.80	545.73	4899.957	1030
46355	5.76	-10.53	1.22	542.68	545.42	4899.960	1030
46360	5.79	-10.50	1.20	542.00	544.87	4899.966	1030
46365	6.42	-10.98	0.91	541.92	544.99	4899.971	1030
46370	5.18	-10.46	1.24	539.95	543.19	4899.978	1030
46375	5.31	-10.62	1.18	540.09	543.30	4899.980	1030
46380	6.42	-10.06	1.04	540.46	543.22	4899.988	1030
46385	5.97	-10.55	1.01	540.31	542.84	4899.991	1030
46390	5.55	-10.24	1.11	539.28	541.90	4899.997	1030
46395	5.45	-10.24	1.16	538.85	541.29	4900.000	1030
46400	5.95	-10.19	0.97	538.26	539.92	4900.007	1030
46405	5.63	-10.13	0.94	538.07	540.47	4900.011	1030
46410	5.10	-10.32	1.02	538.20	541.39	4900.017	1030
46415	5.64	-9.82	1.16	538.28	540.80	4900.021	1030
46420	5.27	-10.31	0.94	537.00	539.44	4900.026	1030
46425	5.46	-9.84	0.98	536.54	538.19	4900.030	1030
46430	5.24	-9.86	1.04	536.34	538.80	4900.036	1030
46435	5.10	-9.83	1.15	535.55	537.90	4900.041	1030
46440	5.81	-9.84	0.94	536.07	537.90	4900.045	1030
46445	5.01	-9.96	1.01	536.09	538.36	4900.052	1030
46450	4.78	-9.58	1.18	535.74	537.80	4900.056	1030
46455	5.09	-9.86	0.95	534.40	536.09	4900.062	1030
46460	5.35	-9.67	0.89	534.30	536.38	4900.065	1030
46465	5.39	-9.30	0.93	534.20	536.71	4900.072	1030
46470	5.22	-9.36	1.07	534.17	537.21	4900.076	1030
46475	5.39	-9.52	0.90	533.02	535.62	4900.081	1030
46480	5.24	-9.49	0.77	532.67	535.17	4900.085	1030
46485	5.34	-9.06	0.93	531.85	533.93	4900.092	1030
46490	5.19	-8.90	1.09	531.90	534.21	4900.096	1030
46495	4.73	-9.06	1.14	531.91	535.11	4900.102	1030
46500	5.14	-8.86	1.05	532.03	535.15	4900.105	1030
46505	5.36	-9.22	0.84	530.74	533.93	4900.110	1030
46510	5.01	-9.35	0.83	530.70	533.55	4900.116	1030
46515	4.04	-10.11	0.79	529.56	532.99	4900.123	1030
46520	5.03	-8.90	0.90	529.67	532.64	4900.125	1030
46525	4.69	-8.51	1.01	529.63	532.29	4900.131	1030
46530	4.42	-9.12	0.92	529.68	532.94	4900.136	1030
46535	5.22	-8.28	0.86	528.44	531.53	4900.143	1030
46540	4.82	-8.94	0.76	528.46	531.07	4900.146	1030
46545	4.81	-8.63	0.86	528.26	531.12	4900.151	1030
46550	4.43	-9.09	0.86	528.12	530.71	4900.156	1030
46555	4.71	-8.64	0.95	527.31	529.76	4900.162	1030
46560	4.52	-8.29	0.97	526.78	528.57	4900.166	1030
46565	4.38	-8.75	0.86	526.68	528.84	4900.171	1030
46570	4.16	-8.66	0.83	526.29	528.27	4900.177	1030
46575	4.77	-8.18	0.80	526.19	528.71	4900.181	1030
46580	4.88	-8.02	0.87	526.13	528.97	4900.186	1030
46585	4.35	-8.39	0.86	525.94	527.98	4900.190	1030
46590	3.85	-8.80	0.85	524.74	527.71	4900.196	1030
46595	4.33	-8.14	0.88	524.43	527.73	4900.201	1030
46600	4.44	-7.39	0.98	524.20	528.39	4900.207	1030
46605	4.27	-8.17	0.82	524.28	528.11	4900.210	1030
46610	3.96	-8.21	0.87	523.33	528.13	4900.216	1030
46615	4.47	-7.91	0.84	523.10	527.81	4900.221	1030
46620	4.10	-7.63	0.95	522.34	528.70	4900.228	1030
46625	4.36	-7.92	0.83	522.24	527.62	4900.230	1030
46630	4.47	-8.04	0.74	522.22	527.92	4900.238	1030
46635	4.49	-7.69	0.82	522.26	527.47	4900.241	1030
46640	4.28	-7.79	0.77	521.15	526.28	4900.247	1030
46645	4.46	-7.83	0.69	520.81	526.35	4900.250	1030
46650	4.37	-7.44	0.69	520.35	526.09	4900.257	1030
46655	3.96	-8.00	0.72	520.32	525.80	4900.261	1030
46660	4.77	-7.46	0.80	520.30	525.58	4900.268	1030
46665	3.94	-8.05	0.77	520.26	525.43	4900.271	1030
46670	3.97	-7.85	0.71	519.37	524.31	4900.276	1030
46675	4.13	-7.34	0.77	518.88	523.27	4900.280	1030
46680	3.99	-7.50	0.71	518.42	523.46	4900.287	1030
46685	3.99	-6.90	0.85	517.63	522.48	4900.292	1030
46690	3.94	-6.93	0.81	517.94	522.18	4900.296	1030
46695	4.07	-6.77	0.84	517.63	522.45	4900.302	1030
46700	3.81	-7.41	0.78	517.71	522.61	4900.305	1030
46705	4.42	-7.36	0.54	516.43	521.04	4900.312	1030
46710	4.00	-7.59	0.54	516.06	521.08	4900.315	1030
46715	3.86	-7.19	0.66	516.26	520.53	4900.322	1030
46720	4.30	-6.80	0.71	516.11	520.79	4900.325	1030
46725	4.00	-7.04	0.67	514.66	519.46	4900.332	1030
46730	3.91	-7.38	0.60	514.72	519.61	4900.335	1030
46735	3.42	-7.37	0.84	513.77	519.27	4900.342	1030
46740	4.05	-7.10	0.61	513.66	518.95	4900.346	1030
46745	4.31	-6.89	0.66	513.89	519.84	4900.353	1030
46750	3.50	-7.50	0.68	513.83	519.42	4900.356	1030
46755	3.33	-6.88	0.74	512.76	518.03	4900.360	1030
46760	3.78	-6.75	0.67	512.45	517.92	4900.366	1030
46765	3.28	-6.59	0.80	511.98	516.64	4900.373	1030
46770	4.09	-6.50	0.56	511.82	516.87	4900.375	1030
46775	3.95	-6.59	0.56	511.63	517.16	4900.381	1030
46780	3.45	-7.10	0.63	511.57	516.99	4900.387	1030
46785	3.72	-6.85	0.55	510.98	516.62	4900.392	1030
46790	3.50	-6.62	0.58	509.84	515.95	4900.396	1030
46795	3.53	-6.81	0.54	509.80	516.25	4900.401	1030
46800	3.24	-6.68	0.63	509.79	516.48	4900.406	1030
46805	3.15	-6.52	0.62	509.26	515.79	4900.412	1030
46810	3.41	-6.44	0.53	508.29	514.81	4900.416	1030
46815	2.84	-7.22	0.56	508.01	514.66	4900.421	1030
46820	3.32	-6.04	0.62	507.55	514.95	4900.427	1030
46825	2.95	-6.03	0.63	507.57	514.59	4900.431	1030
46830	3.86	-6.45	0.44	507.61	514.84	4900.437	1030
46835	3.39	-6.53	0.50	507.58	514.80	4900.440	1030
46840	3.51	-5.65	0.53	506.28	513.02	4900.445	1030
46845	2.88	-5.94	0.66	506.18	513.24	4900.451	1030
46850	2.93	-5.99	0.53	505.54	512.10	4900.457	1030
46855	2.96	-5.83	0.60	505.51	512.11	4900.460	1030
46860	2.74	-5.28	0.64	505.68	512.02	4900.466	1030
46865	2.83	-5.81	0.57	505.64	511.37	4900.472	1030
46870	2.74	-5.73	0.60	504.32	510.98	4900.477	1030
46875	3.45	-5.57	0.51	503.90	510.16	4900.481	1030
46880	3.11	-5.86	0.45	504.00	510.87	4900.487	1030
46885	3.49	-5.56	0.45	503.98	510.86	4900.491	1030
46890	2.69	-5.94	0.52	503.25	510.03	4900.497	1030
46895	3.28	-5.78	0.46	502.79	509.47	4900.500	1030
46900	2.93	-5.71	0.49	502.11	509.00	4900.507	1030
46905	3.17	-6.05	0.36	501.56	508.32	4900.511	1030
46910	2.91	-6.27	0.41	501.77	508.55	4900.516	1030
46915	2.74	-5.37	0.49	501.54	508.82	4900.521	1030
46920	2.51	-4.77	0.56	501.03	508.32	4900.526	1030
46925	2.41	-4.70	0.54	500.17	506.62	4900.530	1030
46930	2.88	-5.19	0.42	499.94	506.15	4900.536	1030
46935	2.60	-5.59	0.45	499.35	505.78	4900.542	1030
46940	2.63	-5.48	0.41	499.29	505.75	4900.546	1030
46945	2.96	-5.66	0.32	499.31	505.86	4900.552	1030
46950	3.09	-5.33	0.40	499.42	505.04	4900.555	1030
46955	2.57	-4.86	0.34	498.07	503.78	4900.562	1030
46960	2.37	-5.12	0.45	497.93	503.77	4900.565	1030
46965	2.97	-5.30	0.33	498.15	503.50	4900.573	1030
46970	2.58	-5.20	0.36	497.99	503.26	4900.576	1030
46975	2.47	-5.44	0.34	496.45	502.65	4900.582	1030
46980	2.59	-4.80	0.32	496.32	502.41	4900.585	1030
46985	2.96	-4.67	0.32	495.69	501.72	4900.592	1030
46990	2.65	-5.08	0.33	495.74	501.70	4900.597	1030
46995	1.76	-4.94	0.39	495.35	501.63	4900.603	1030
47000	2.67	-4.83	0.32	495.64	501.85	4900.606	1030
47005	2.46	-4.71	0.27	494.38	500.50	4900.612	1030
47010	2.32	-4.84	0.36	494.16	499.93	4900.616	1030
47015	0.93	-6.25	0.38	493.29	499.65	4900.623	1030
47020	1.95	-5.19	0.30	493.31	499.85	4900.625	1030
47025	2.40	-4.73	0.28	493.00	499.94	4900.632	1030
47030	2.54	-4.68	0.28	493.28	499.18	4900.637	1030
47035	1.50	-5.32	0.39	491.71	498.58	4900.643	1030
47040	2.37	-4.75	0.24	491.67	498.07	4900.646	1030
47045	2.00	-4.53	0.27	491.54	498.30	4900.651	1030
47050	2.00	-4.47	0.29	491.44	498.20	4900.656	1030
47055	2.07	-4.25	0.29	491.38	498.37	4900.661	1030
47060	2.18	-4.11	0.27	490.11	498.23	4900.666	1030
47065	1.45	-3.75	0.35	489.93	497.86	4900.670	1030
47070	1.92	-3.50	0.30	489.03	497.77	4900.676	1030
47075	1.58	-4.05	0.32	488.99	497.75	4900.680	1030
47080	2.00	-4.93	0.27	489.21	497.92	4900.687	1030
47085	1.77	-4.71	0.29	489.15	497.46	4900.690	1030
47090	1.59	-4.63	0.27	487.84	496.72	4900.695	1030
47095	1.74	-4.16	0.28	487.40	497.01	4900.700	1030
47100	1.78	-4.48	0.16	486.51	495.94	4900.707	1030
47105	1.65	-4.15	0.23	486.73	496.04	4900.710	1030
47110	1.76	-3.45	0.32	486.75	495.68	4900.716	1030
47115	1.72	-4.34	0.25	486.66	496.14	4900.721	1030
47120	1.90	-4.03	0.23	485.37	494.40	4900.727	1030
47125	1.45	-3.91	0.24	485.30	494.06	4900.731	1030
47130	1.89	-3.77	0.27	484.98	494.74	4900.738	1030
47135	1.44	-3.99	0.28	485.44	493.77	4900.741	1030
47140	1.60	-3.98	0.27	484.60	493.14	4900.747	1030
47145	1.61	-4.46	0.20	483.75	492.76	4900.750	1030
47150	1.43	-4.17	0.19	483.41	492.85	4900.756	1030
47155	1.64	-3.91	0.22	483.00	492.00	4900.762	1030
47160	1.52	-3.77	0.16	482.93	491.97	4900.766	1030
47165	2.04	-3.77	0.13	483.12	492.23	4900.771	1030
47170	1.90	-3.27	0.16	482.30	492.20	4900.776	1030
47175	1.26	-3.60	0.21	481.41	491.97	4900.780	1030
47180	2.04	-3.66	0.17	481.24	492.02	4900.786	1030
47185	1.47	-3.66	0.19	480.92	492.03	4900.792	1030
47190	1.95	-3.20	0.13	480.80	491.77	4900.796	1030
47195	1.39	-3.58	0.16	480.70	491.83	4900.802	1030
47200	1.61	-3.50	0.18	480.56	491.49	4900.805	1030
47205	1.54	-3.53	0.09	479.38	490.53	4900.812	1030
47210	1.09	-3.42	0.18	479.27	490.18	4900.815	1030
47215	1.18	-3.77	0.18	479.16	489.54	4900.823	1030
47220	1.56	-3.59	0.12	479.08	489.44	4900.826	1030
47225	1.28	-3.44	0.13	477.43	488.06	4900.831	1030
47230	1.56	-3.39	0.09	477.54	488.07	4900.835	1030
47235	0.87	-2.90	0.18	476.86	487.61	4900.842	1030
47240	0.66	-2.55	0.18	476.77	487.38	4900.847	1030
47245	0.31	-3.08	0.10	476.69	486.46	4900.853	1030
47250	1.18	-2.98	0.09	476.49	486.72	4900.855	1030
47255	1.30	-3.14	0.08	475.35	486.32	4900.862	1030
47260	1.36	-3.09	0.12	475.17	486.68	4900.866	1030
47265	2.00	-4.44	-0.02	474.45	486.53	4900.873	1030
47270	1.21	-3.60	0.03	474.52	486.37	4900.875	1030
47275	0.97	-3.67	0.02	474.38	485.51	4900.882	1030
47280	1.04	-2.74	0.11	474.58	485.63	4900.887	1030
47285	1.10	-2.75	0.08	473.29	484.92	4900.893	1030
47290	0.57	-3.11	0.12	472.69	485.71	4900.896	1030
47295	1.89	-3.27	-0.03	472.84	485.89	4900.901	1030
47300	1.70	-3.59	-0.06	472.74	485.42	4900.906	1030
47305	1.79	-2.91	-0.07	472.61	484.54	4900.912	1030
47310	1.09	-3.32	-0.03	471.33	484.17	4900.916	1030
47315	0.86	-3.18	0.03	471.30	484.00	4900.920	1030
47320	1.65	-3.02	-0.10	470.68	482.70	4900.927	1030
47325	1.09	-3.18	-0.04	470.54	483.08	4900.931	1030
47330	0.61	-2.67	0.02	470.52	482.41	4900.938	1030
47335	0.59	-2.73	0.07	470.28	482.89	4900.941	1030
47340	1.57	-2.99	-0.11	470.21	482.47	4900.945	1030
47345	1.58	-3.46	-0.15	469.88	482.40	4900.951	1030
47350	0.19	-2.01	0.10	468.11	480.53	4900.958	1030
47355	0.76	-2.20	-0.01	468.17	480.25	4900.960	1030
47360	1.07	-2.23	-0.02	468.06	479.88	4900.967	1030
47365	0.99	-2.77	-0.08	467.91	479.52	4900.972	1030
47370	-0.06	-2.05	0.05	466.48	479.62	4900.978	1030
47375	1.03	-1.80	-0.06	466.44	478.45	4900.980	1030
47380	0.88	-2.36	-0.08	466.50	478.02	4900.988	1031
47385	0.73	-2.41	-0.03	466.65	478.51	4900.991	1031
47390	0.15	-2.12	0.06	467.18	478.69	4900.997	1031
47395	0.60	-2.34	-0.04	467.84	478.52	4901.000	1031
47400	1.91	-3.83	-0.19	468.29	478.68	4901.008	1031
47405	1.52	-3.00	-0.14	468.42	478.67	4901.011	1031
47410	0.83	-2.80	-0.03	468.50	478.81	4901.016	1031
47415	1.18	-2.80	-0.12	468.54	479.18	4901.021	1031
47420	1.09	-3.17	-0.08	468.97	480.10	4901.026	1031
47425	0.83	-2.71	-0.03	470.18	480.85	4901.030	1031
47430	1.21	-3.51	-0.07	470.41	480.53	4901.037	1031
47435	0.71	-2.80	0.05	470.88	481.35	4901.042	1031
47440	0.80	-2.72	0.01	470.92	481.47	4901.046	1031
47445	1.35	-2.69	-0.09	470.93	481.98	4901.052	1031
47450	1.08	-3.23	-0.01	471.30	482.07	4901.056	1031
47455	1.38	-3.00	-0.02	472.65	482.24	4901.062	1031
47460	1.10	-3.22	-0.04	472.41	483.17	4901.065	1031
47465	1.13	-2.95	0.01	472.74	483.49	4901.072	1031
47470	1.45	-2.56	-0.03	472.66	483.11	4901.076	1031
47475	1.19	-2.53	0.04	473.72	482.93	4901.082	1031
47480	0.99	-3.44	0.05	473.75	482.81	4901.085	1031
47485	1.70	-2.56	-0.08	474.52	482.39	4901.092	1031
47490	1.31	-3.22	0.03	474.57	482.50	4901.096	1031
47495	1.00	-2.97	0.08	474.35	483.17	4901.103	1031
47500	1.01	-2.65	0.11	474.27	482.91	4901.105	1031
47505	0.84	-2.25	0.11	475.89	484.35	4901.111	1031
47510	1.00	-3.22	0.04	476.08	484.01	4901.116	1031
47515	1.36	-3.40	0.11	476.59	485.82	4901.122	1031
47520	1.20	-2.79	0.08	476.87	485.41	4901.125	1031
47525	0.84	-2.53	0.13	476.89	486.14	4901.131	1031
47530	0.81	-3.27	0.14	476.69	485.69	4901.137	1031
47535	1.43	-3.04	0.10	477.12	486.07	4901.142	1031
47540	0.78	-3.20	0.17	478.47	487.83	4901.146	1031
47545	1.45	-3.44	0.10	478.83	487.24	4901.151	1031
47550	1.88	-3.71	-0.02	479.37	488.15	4901.156	1031
47555	1.65	-3.44	0.12	479.18	488.71	4901.161	1031
47560	1.56	-3.20	0.08	479.11	489.13	4901.166	1031
47565	1.49	-3.07	0.14	479.48	488.99	4901.171	1031
47570	1.74	-2.80	0.10	480.64	490.20	4901.177	1031
47575	1.49	-3.32	0.13	480.53	489.94	4901.180	1031
47580	0.44	-3.72	0.23	480.84	489.68	4901.188	1031
47585	1.48	-3.06	0.18	480.84	490.14	4901.191	1031
47590	2.03	-2.50	0.18	481.98	491.14	4901.195	1031
47595	1.48	-3.77	0.17	482.18	491.42	4901.201	1031
47600	1.11	-3.08	0.26	483.10	492.54	4901.208	1031
47605	1.14	-3.21	0.27	482.96	492.13	4901.210	1031
47610	1.57	-4.37	0.20	483.24	492.47	4901.218	1031
47615	1.87	-3.75	0.14	482.90	492.12	4901.221	1031
47620	2.21	-4.04	0.14	484.03	492.60	4901.226	1031
47625	2.16	-4.46	0.11	484.33	492.37	4901.230	1031
47630	1.49	-4.47	0.21	484.67	493.25	4901.237	1031
47635	1.55	-4.52	0.20	485.11	493.45	4901.241	1031
47640	1.59	-3.59	0.25	485.17	493.31	4901.247	1031
47645	1.59	-3.84	0.23	485.27	493.42	4901.250	1031
47650	2.12	-3.82	0.20	485.84	494.40	4901.256	1031
47655	1.84	-3.95	0.24	486.38	495.13	4901.261	1031
47660	2.04	-3.57	0.22	486.69	494.80	4901.266	1031
47665	1.82	-3.97	0.19	486.83	494.87	4901.271	1031
47670	1.46	-4.21	0.25	486.59	494.49	4901.275	1031
47675	2.27	-4.59	0.16	488.05	496.23	4901.280	1031
47680	1.93	-5.02	0.22	488.57	496.55	4901.286	1031
47685	1.69	-4.67	0.28	489.02	497.22	4901.292	1031
47690	1.97	-3.97	0.29	489.32	497.41	4901.295	1031
47695	2.00	-3.96	0.31	489.08	497.45	4901.302	1031
47700	2.11	-3.91	0.26	489.08	497.71	4901.305	1031
47705	2.40	-4.15	0.27	490.55	496.80	4901.311	1031
47710	2.17	-3.81	0.29	490.88	497.14	4901.315	1031
47715	2.67	-4.35	0.22	491.74	496.99	4901.322	1031
47720	2.11	-4.26	0.29	491.52	497.54	4901.326	1031
47725	1.95	-4.43	0.31	491.67	497.07	4901.332	1031
47730	1.92	-4.71	0.28	491.43	497.86	4901.335	1031
47735	2.73	-3.80	0.33	492.78	499.38	4901.343	1031
47740	1.84	-4.20	0.35	492.73	498.96	4901.347	1031
47745	2.23	-4.68	0.23	492.79	499.16	4901.352	1031
47750	2.00	-4.35	0.33	493.04	498.90	4901.356	1031
47755	2.30	-4.99	0.32	493.63	499.39	4901.360	1031
47760	2.43	-4.99	0.28	494.42	500.07	4901.366	1031
47765	1.91	-4.60	0.40	495.10	501.80	4901.373	1031
47770	2.32	-4.90	0.32	495.33	500.70	4901.375	1031
47775	2.63	-5.16	0.24	494.97	500.49	4901.382	1031
47780	2.54	-4.79	0.28	495.05	500.71	4901.386	1031
47785	2.46	-4.49	0.35	495.49	500.95	4901.391	1031
47790	2.19	-5.00	0.35	496.82	502.48	4901.396	1031
47795	2.14	-5.03	0.35	497.11	503.45	4901.401	1031
47800	1.97	-4.98	0.38	497.36	502.48	4901.406	1031
47805	2.95	-5.34	0.28	497.53	502.86	4901.410	1031
47810	2.67	-5.26	0.28	497.55	503.04	4901.416	1031
47815	2.37	-5.60	0.30	497.68	503.18	4901.421	1031
47820	2.88	-5.24	0.30	499.03	504.79	4901.427	1031
47825	2.93	-5.68	0.29	498.96	505.58	4901.430	1031
47830	2.83	-5.43	0.34	498.98	503.82	4901.438	1031
47835	2.66	-5.27	0.42	498.97	504.68	4901.441	1031
47840	1.80	-4.80	0.60	500.31	506.08	4901.445	1031
47845	2.18	-5.45	0.50	500.58	506.00	4901.451	1031
47850	2.01	-5.89	0.57	501.24	508.02	4901.458	1031
47855	2.59	-5.36	0.46	501.38	507.21	4901.460	1031
47860	2.72	-5.51	0.46	501.30	507.32	4901.466	1031
47865	2.66	-5.62	0.43	501.29	507.10	4901.472	1031
47870	2.58	-5.94	0.53	501.97	506.86	4901.476	1031
47875	2.38	-5.93	0.56	502.72	506.11	4901.481	1031
47880	3.12	-5.74	0.46	503.29	506.27	4901.486	1031
47885	2.78	-5.87	0.46	503.70	506.98	4901.491	1031
47890	3.31	-5.78	0.43	503.59	507.29	4901.497	1031
47895	2.41	-5.44	0.61	503.81	508.45	4901.502	1031
47900	2.53	-5.62	0.55	503.97	508.02	4901.505	1031
47905	2.83	-5.36	0.55	505.09	508.13	4901.512	1031
47910	3.22	-5.24	0.53	505.13	508.13	4901.515	1031
47915	2.57	-5.30	0.74	506.10	509.30	4901.522	1031
47920	2.92	-5.60	0.58	505.83	509.12	4901.526	1031
47925	3.09	-5.92	0.54	505.93	509.41	4901.530	1031
47930	3.47	-6.23	0.41	505.98	509.41	4901.535	1031
47935	3.34	-6.46	0.52	507.84	511.54	4901.542	1031
47940	3.82	-5.91	0.46	507.59	511.34	4901.546	1031
47945	2.95	-5.53	0.51	507.64	511.43	4901.552	1031
47950	3.27	-5.93	0.48	507.52	511.82	4901.556	1031
47955	3.60	-5.82	0.52	508.38	512.27	4901.562	1031
47960	3.26	-6.22	0.59	508.72	512.30	4901.566	1031
47965	3.37	-6.25	0.47	509.90	512.88	4901.573	1031
47970	3.65	-6.40	0.46	509.71	513.00	4901.576	1031
47975	3.34	-6.40	0.58	509.55	513.20	4901.582	1031
47980	3.31	-6.68	0.51	509.72	512.85	4901.585	1031
47985	2.48	-7.89	0.60	511.16	514.28	4901.593	1031
47990	3.40	-6.42	0.67	511.25	514.53	4901.597	1031
47995	3.79	-6.12	0.64	511.42	514.69	4901.601	1031
48000	3.31	-7.11	0.53	511.31	514.46	4901.606	1031
48005	3.35	-6.80	0.60	512.06	515.11	4901.611	1031
48010	3.45	-6.79	0.62	513.01	516.15	4901.616	1031
48015	3.48	-6.75	0.60	512.94	516.29	4901.621	1031
48020	3.23	-6.50	0.78	513.66	516.71	4901.625	1031
48025	3.68	-6.76	0.63	513.93	516.12	4901.631	1031
48030	3.93	-7.06	0.55	513.59	516.30	4901.637	1031
48035	3.91	-6.79	0.61	513.86	517.01	4901.640	1031
48040	3.88	-6.81	0.69	515.20	518.22	4901.646	1031
48045	3.58	-6.65	0.75	515.29	518.43	4901.650	1031
48050	4.10	-7.09	0.64	515.87	519.46	4901.656	1031
48055	3.45	-7.28	0.67	515.97	519.67	4901.661	1031
48060	4.15	-8.08	0.48	516.11	519.52	4901.667	1031
48065	4.38	-7.76	0.50	515.88	519.46	4901.670	1031
48070	4.19	-7.70	0.58	517.43	520.42	4901.676	1031
48075	3.79	-7.53	0.70	517.83	521.04	4901.680	1031
48080	3.53	-8.19	0.70	518.47	521.16	4901.688	1031
48085	3.87	-7.58	0.61	518.55	521.23	4901.692	1031
48090	4.15	-6.90	0.76	518.35	520.78	4901.696	1031
48095	3.51	-7.28	0.85	518.44	520.45	4901.701	1031
48100	3.75	-7.15	0.83	519.63	520.71	4901.707	1031
48105	3.97	-7.73	0.66	519.76	521.27	4901.710	1031
48110	4.38	-7.24	0.68	519.71	521.76	4901.716	1031
48115	3.54	-7.61	0.92	519.70	521.81	4901.721	1031
48120	4.10	-7.00	0.88	520.42	523.16	4901.726	1031
48125	3.83	-7.73	0.86	521.11	523.02	4901.731	1031
48130	4.18	-7.91	0.71	521.41	522.81	4901.736	1031
48135	3.78	-7.97	0.88	522.08	523.48	4901.742	1031
48140	3.91	-8.13	0.78	522.15	523.86	4901.746	1031
48145	4.24	-7.38	0.87	522.19	523.81	4901.752	1031
48150	4.42	-8.07	0.73	522.25	523.99	4901.755	1031
48155	4.65	-8.55	0.63	523.37	525.68	4901.762	1031
48160	4.91	-8.01	0.71	523.63	525.90	4901.766	1031
48165	5.05	-8.23	0.58	524.15	526.70	4901.772	1031
48170	4.37	-8.90	0.68	524.25	526.74	4901.776	1031
48175	4.76	-8.23	0.78	524.50	527.11	4901.781	1031
48180	4.42	-8.75	0.77	524.53	527.45	4901.786	1031
48185	4.60	-8.22	0.93	525.77	528.73	4901.792	1031
48190	4.33	-8.60	0.86	525.83	529.31	4901.796	1031
48195	5.54	-8.58	0.69	526.24	529.58	4901.803	1031
48200	4.81	-8.78	0.74	525.86	529.25	4901.805	1031
48205	5.17	-9.02	0.69	527.10	530.35	4901.812	1031
48210	4.32	-8.91	0.92	527.41	531.55	4901.817	1031
48215	3.62	-9.50	0.90	528.28	531.71	4901.823	1031
48220	4.73	-8.71	0.83	528.38	530.97	4901.826	1031
48225	4.58	-8.63	0.95	528.43	530.97	4901.832	1031
48230	5.17	-8.49	0.79	528.51	531.17	4901.835	1031
48235	4.71	-8.74	0.91	528.68	530.19	4901.841	1031
48240	4.85	-8.89	0.91	529.79	531.62	4901.847	1031
48245	4.66	-9.26	0.85	530.08	532.29	4901.851	1031
48250	4.89	-9.47	0.87	530.56	533.20	4901.856	1031
48255	4.81	-9.12	0.91	530.69	532.92	4901.860	1031
48260	4.87	-8.92	0.91	530.54	533.03	4901.867	1031
48265	5.30	-9.31	0.78	530.60	533.02	4901.871	1031
48270	4.91	-9.85	0.82	532.12	534.44	4901.875	1031
48275	5.85	-9.66	0.73	532.27	535.19	4901.880	1031
48280	4.70	-9.71	0.99	532.76	534.70	4901.888	1031
48285	4.66	-9.03	1.12	533.17	535.08	4901.890	1031
48290	4.83	-9.37	1.03	533.09	535.12	4901.896	1031
48295	4.91	-9.09	1.14	533.08	535.70	4901.900	1031
48300	5.54	-9.20	1.06	534.41	535.07	4901.908	1031
48305	4.72	-9.54	1.07	534.37	534.97	4901.911	1031
48310	5.55	-8.95	1.18	534.52	536.25	4901.917	1031
48315	5.09	-9.40	1.13	534.49	535.76	4901.921	1031
48320	5.57	-9.55	0.94	535.79	536.78	4901.927	1031
48325	4.95	-9.93	1.00	536.25	537.16	4901.931	1031
48330	5.12	-9.70	1.16	536.81	537.98	4901.937	1031
48335	5.31	-9.83	1.06	537.18	538.07	4901.941	1031
48340	5.52	-10.08	0.95	537.03	538.24	4901.945	1031
48345	5.72	-9.90	0.89	537.09	538.80	4901.951	1031
48350	5.57	-9.86	1.09	537.80	539.10	4901.956	1031
48355	5.63	-9.92	1.14	538.53	539.82	4901.960	1031
48360	5.93	-9.90	1.10	538.29	539.68	4901.966	1031
48365	5.59	-9.83	1.20	538.57	539.67	4901.972	1031
48370	5.73	-9.93	1.19	538.63	540.04	4901.976	1031
48375	6.03	-10.10	1.08	539.73	539.57	4901.981	1031
48380	5.04	-10.32	1.32	539.86	539.56	4901.985	1031
48385	5.59	-10.43	1.16	540.81	541.21	4901.992	1031
48390	6.11	-9.83	1.20	540.56	541.47	4901.995	1031
48395	5.41	-10.41	1.13	540.54	541.71	4902.002	1031
48400	5.83	-10.16	1.12	540.49	541.24	4902.005	1031
48405	5.89	-10.21	1.16	541.81	542.01	4902.012	1031
48410	5.50	-10.80	1.16	542.22	541.36	4902.015	1031
48415	5.92	-10.35	1.16	542.83	542.59	4902.023	1031
48420	6.03	-10.32	1.25	543.09	542.64	4902.026	1031
48425	6.30	-10.58	0.85	542.97	542.13	4902.033	1031
48430	5.87	-10.54	1.28	543.19	543.18	4902.036	1031
48435	5.76	-10.62	1.41	544.12	544.83	4902.042	1031
48440	5.95	-10.78	1.29	544.69	544.91	4902.046	1031
48445	6.02	-11.01	1.22	545.12	545.35	4902.051	1031
48450	6.24	-10.88	1.15	545.33	545.45	4902.055	1031
48455	6.29	-10.81	1.18	545.46	546.33	4902.061	1030
48460	6.43	-10.32	1.32	545.71	546.01	4902.066	1030
48465	5.58	-11.13	1.36	545.21	545.42	4902.071	1030
48470	6.01	-10.85	1.22	544.16	544.18	4902.077	1030
48475	5.83	-11.14	1.23	543.99	544.08	4902.080	1030
48480	6.31	-10.62	1.25	543.82	544.10	4902.086	1030
48485	5.93	-10.60	1.38	543.65	544.18	4902.091	1030
48490	5.56	-10.84	1.35	542.56	544.35	4902.097	1030
48495	6.02	-10.56	1.40	542.41	543.80	4902.100	1030
48500	5.64	-11.10	1.22	541.86	543.87	4902.108	1030
48505	5.65	-10.56	1.35	541.87	544.22	4902.109	1030
48510	6.09	-10.49	1.22	541.72	543.83	4902.117	1030
48515	6.24	-10.54	1.16	541.77	543.48	4902.121	1030
48520	5.92	-10.73	1.05	540.37	542.62	4902.125	1030
48525	5.85	-10.20	1.17	540.44	542.62	4902.130	1030
48530	6.09	-10.05	1.18	539.90	541.04	4902.137	1030
48535	5.40	-10.44	1.31	539.93	541.38	4902.141	1030
48540	5.74	-9.94	1.27	539.79	542.07	4902.146	1030
48545	5.47	-10.13	1.20	539.76	541.72	4902.151	1030
48550	5.68	-9.63	1.21	538.71	539.97	4902.156	1030
48555	5.54	-10.34	1.06	538.23	540.15	4902.162	1030
48560	5.30	-10.49	0.99	538.21	540.70	4902.167	1030
48565	5.26	-10.18	1.04	537.92	540.35	4902.171	1030
48570	5.43	-9.95	1.09	537.46	539.62	4902.176	1030
48575	5.10	-10.14	1.09	536.60	538.41	4902.180	1030
48580	5.52	-10.08	1.02	536.63	538.69	4902.186	1030
48585	5.46	-9.65	1.11	536.00	538.01	4902.191	1030
48590	5.07	-9.89	1.12	535.98	536.76	4902.196	1030
48595	5.36	-9.61	1.20	535.92	537.09	4902.202	1030
48600	5.53	-9.45	1.18	535.77	537.15	4902.206	1030
48605	5.04	-9.46	1.21	534.81	537.01	4902.210	1030
48610	5.09	-9.95	1.08	534.69	536.96	4902.215	1030
48615	5.56	-9.11	1.07	533.70	535.52	4902.223	1030
48620	5.35	-9.71	0.96	533.80	536.06	4902.226	1030
48625	5.42	-9.91	0.85	533.87	536.30	4902.232	1030
48630	5.35	-9.67	0.95	533.60	535.94	4902.234	1030
48635	5.30	-9.84	0.87	532.77	534.76	4902.242	1030
48640	6.00	-9.08	0.81	532.19	534.43	4902.246	1030
48645	5.17	-9.15	0.97	531.46	532.91	4902.252	1030
48650	4.87	-9.50	0.97	531.63	533.80	4902.256	1030
48655	5.42	-9.38	0.86	531.61	534.13	4902.262	1030
48660	4.82	-9.10	1.02	531.65	534.90	4902.265	1030
48665	4.93	-8.47	1.08	530.62	533.59	4902.273	1030
48670	4.72	-9.34	0.91	530.27	533.09	4902.276	1030
48675	4.98	-8.87	1.01	530.37	532.26	4902.281	1030
48680	5.11	-8.64	0.99	530.14	532.45	4902.286	1030
48685	4.64	-8.92	0.99	529.73	532.80	4902.290	1030
48690	4.66	-8.93	0.96	528.67	531.88	4902.296	1030
48695	5.04	-8.83	0.94	528.28	531.81	4902.301	1030
48700	4.57	-8.57	1.06	527.81	531.39	4902.307	1030
48705	5.13	-8.74	0.82	527.69	531.30	4902.311	1030
48710	4.61	-9.12	0.86	527.92	531.88	4902.316	1030
48715	4.62	-8.63	1.08	527.88	531.69	4902.320	1030
48720	4.70	-8.61	0.83	526.49	530.00	4902.326	1030
48725	4.95	-8.32	0.77	525.89	529.31	4902.331	1030
48730	5.06	-8.41	0.72	525.10	529.17	4902.336	1030
48735	4.83	-7.98	0.98	525.03	528.85	4902.340	1030
48740	4.97	-9.19	0.64	525.15	527.80	4902.348	1030
48745	4.89	-8.88	0.71	525.11	527.95	4902.351	1030
48750	4.21	-8.86	0.78	525.01	527.91	4902.356	1030
48755	4.42	-8.61	0.87	525.06	527.67	4902.359	1030
48760	4.13	-8.51	0.71	522.85	526.10	4902.368	1030
48765	4.15	-8.33	0.80	522.65	526.09	4902.371	1030
48770	4.70	-8.36	0.63	522.73	525.36	4902.377	1030
48775	4.41	-8.17	0.81	522.83	525.86	4902.381	1030
48780	3.84	-8.06	0.95	522.08	525.22	4902.386	1030
48785	4.21	-7.85	0.84	521.11	525.73	4902.390	1030
48790	4.12	-8.32	0.76	521.34	525.77	4902.396	1030
48795	4.39	-7.67	0.86	520.62	525.94	4902.401	1030
48800	4.55	-7.71	0.79	520.81	525.82	4902.405	1030
48805	4.29	-7.85	0.78	520.63	525.70	4902.411	1030
48810	4.92	-7.63	0.71	520.61	525.53	4902.415	1030
48815	4.04	-8.10	0.83	519.02	524.37	4902.421	1030
48820	4.42	-7.85	0.80	519.00	524.59	4902.426	1030
48825	4.11	-8.31	0.74	519.24	524.57	4902.433	1030
48830	4.41	-7.90	0.73	519.22	524.23	4902.436	1030
48835	4.56	-7.59	0.76	517.62	524.04	4902.441	1030
48840	4.01	-7.70	0.77	517.20	522.18	4902.445	1030
48845	4.57	-7.57	0.55	517.01	521.94	4902.453	1030
48850	4.00	-7.04	0.75	516.83	520.98	4902.456	1030
48855	3.65	-7.27	0.72	517.13	521.28	4902.463	1030
48860	3.95	-7.83	0.62	516.76	521.22	4902.466	1030
48865	3.97	-7.31	0.63	515.53	520.36	4902.472	1030
48870	4.07	-7.09	0.67	515.15	520.80	4902.476	1030
48875	3.35	-6.95	0.76	514.73	520.24	4902.482	1030
48880	3.77	-7.26	0.61	514.69	519.43	4902.485	1030
48885	3.44	-7.08	0.70	514.50	519.22	4902.490	1030
48890	3.87	-6.77	0.64	514.53	519.81	4902.452	1030
48895	3.93	-6.74	0.70	514.22	519.44	4902.458	1030
48900	3.95	-6.64	0.66	513.04	517.57	4902.463	1030
48905	3.66	-7.12	0.59	513.38	517.55	4902.467	1030
48910	3.08	-7.01	0.74	513.02	518.12	4902.473	1030
48915	2.84	-6.88	0.87	512.83	518.34	4902.477	1030
48920	4.23	-6.97	0.61	514.57	518.93	4902.482	1030
48925	3.76	-7.09	0.69	514.57	519.12	4902.487	1030
48930	3.68	-7.09	0.68	513.99	518.12	4902.494	1030
48935	3.58	-7.04	0.65	513.72	518.49	4902.497	1030
48940	3.89	-7.02	0.54	513.90	518.39	4902.504	1030
48945	3.73	-6.71	0.63	513.74	519.00	4902.507	1030
48950	3.37	-6.48	0.79	512.38	517.41	4902.513	1030
48955	3.74	-6.17	0.71	512.08	517.01	4902.517	1030
48960	2.94	-6.88	0.66	511.44	517.70	4902.524	1030
48965	3.45	-6.82	0.61	511.70	516.79	4902.528	1030
48970	3.05	-7.31	0.62	511.45	516.75	4902.532	1030
48975	3.75	-6.91	0.64	511.61	516.78	4902.538	1030
48980	3.96	-6.27	0.52	509.89	514.81	4902.544	1030
48985	3.39	-6.54	0.57	510.13	515.32	4902.546	1030
48990	3.93	-7.07	0.43	509.96	515.36	4902.553	1030
48995	3.70	-6.93	0.57	509.92	514.78	4902.558	1030
49000	4.02	-6.60	0.47	509.53	514.92	4902.562	1030
49005	3.58	-6.12	0.45	508.36	513.29	4902.567	1030
49010	2.99	-6.74	0.52	507.98	513.45	4902.572	1030
49015	3.13	-5.91	0.61	507.47	512.28	4902.578	1030
49020	2.80	-5.80	0.67	507.33	512.67	4902.582	1030
49025	2.92	-5.89	0.57	507.75	512.92	4902.588	1030
49030	2.48	-6.13	0.63	507.53	512.71	4902.592	1030
49035	3.08	-5.32	0.58	506.36	512.18	4902.598	1030
49040	2.46	-5.89	0.56	506.21	511.67	4902.602	1030
49045	3.46	-5.56	0.41	505.33	510.24	4902.608	1030
49050	3.22	-5.79	0.43	505.65	510.75	4902.612	1030
49055	3.32	-5.61	0.46	505.64	510.45	4902.617	1030
49060	2.88	-5.46	0.51	505.61	510.95	4902.622	1030
49065	3.08	-5.34	0.46	504.29	509.44	4902.629	1030
49070	2.79	-5.80	0.52	504.15	509.39	4902.632	1030
49075	2.62	-6.23	0.42	504.05	509.70	4902.639	1030
49080	2.68	-5.17	0.61	504.09	509.59	4902.642	1030
49085	3.05	-6.05	0.37	502.83	509.68	4902.648	1030
49090	3.14	-5.86	0.37	502.45	509.49	4902.653	1030
49095	3.07	-5.64	0.44	502.17	508.94	4902.659	1030
49100	2.69	-5.72	0.45	501.72	508.10	4902.663	1030
49105	2.61	-5.41	0.45	501.76	508.25	4902.668	1030
49110	2.68	-5.36	0.40	501.58	508.20	4902.671	1030
49115	2.22	-5.48	0.46	501.03	507.60	4902.678	1030
49120	2.44	-4.76	0.46	499.92	506.61	4902.683	1030
49125	2.76	-5.02	0.33	499.85	506.22	4902.687	1030
49130	3.01	-5.52	0.30	499.47	505.87	4902.693	1030
49135	2.50	-5.04	0.54	499.49	505.80	4902.697	1030
49140	2.52	-5.55	0.41	499.54	506.11	4902.702	1030
49145	2.69	-5.31	0.37	499.15	505.90	4902.707	1030
49150	2.31	-4.85	0.44	497.86	504.46	4902.713	1030
49155	2.53	-5.31	0.39	497.78	504.60	4902.716	1030
49160	3.21	-5.30	0.22	497.84	503.35	4902.724	1030
49165	2.16	-5.09	0.42	497.63	503.78	4902.727	1030
49170	2.49	-4.92	0.37	496.60	502.77	4902.732	1030
49175	2.51	-4.89	0.36	496.18	502.83	4902.737	1030
49180	2.43	-4.98	0.25	495.49	500.80	4902.744	1030
49185	2.18	-4.87	0.36	495.39	501.38	4902.748	1030
49190	2.41	-4.93	0.39	495.36	501.14	4902.755	1030
49195	2.21	-4.62	0.35	495.34	501.74	4902.757	1030
49200	2.41	-4.58	0.37	494.54	501.67	4902.764	1030
49205	2.21	-4.67	0.36	494.13	502.17	4902.767	1030
49210	1.89	-4.91	0.31	493.54	501.67	4902.774	1030
49215	1.39	-4.55	0.43	493.25	501.58	4902.777	1030
49220	2.16	-4.53	0.36	493.17	502.15	4902.783	1030
49225	2.79	-4.28	0.28	493.29	501.63	4902.788	1030
49230	2.30	-4.47	0.32	492.46	501.29	4902.792	1030
49235	2.89	-4.81	0.22	491.26	500.65	4902.796	1030
49240	1.94	-4.68	0.33	491.34	500.02	4902.802	1030
49245	1.86	-4.28	0.36	490.61	499.31	4902.808	1030
49250	2.37	-4.27	0.30	490.54	499.06	4902.812	1030
49255	2.26	-4.54	0.27	490.45	499.39	4902.817	1030
49260	2.60	-4.51	0.20	490.37	499.30	4902.822	1030
49265	1.99	-3.69	0.32	489.03	497.36	4902.828	1030
49270	1.96	-4.31	0.29	488.88	496.82	4902.832	1030
49275	1.91	-4.61	0.28	488.97	496.58	4902.839	1030
49280	1.91	-4.54	0.26	488.74	497.68	4902.842	1030
49285	1.99	-4.47	0.23	487.53	497.28	4902.848	1030
49290	2.17	-3.95	0.30	487.34	496.60	4902.852	1030
49295	2.10	-4.22	0.13	486.49	495.78	4902.859	1030
49300	2.10	-4.63	0.23	486.60	495.85	4902.863	1030
49305	1.84	-3.12	0.26	486.26	495.69	4902.870	1030
49310	1.84	-4.16	0.22	486.88	496.02	4902.873	1030
49315	2.11	-4.34	0.19	485.12	494.95	4902.878	1030
49320	1.65	-4.40	0.20	484.79	494.57	4902.882	1030
49325	1.22	-4.79	0.20	485.48	493.85	4902.890	1030
49330	2.42	-3.77	0.19	485.22	493.82	4902.892	1030
49335	1.93	-4.02	0.21	484.59	493.66	4902.897	1030
49340	1.79	-3.27	0.25	484.25	493.54	4902.903	1030
49345	2.07	-4.33	0.14	483.66	493.09	4902.908	1030
49350	2.10	-4.27	0.10	482.66	492.26	4902.913	1030
49355	1.95	-4.16	0.08	482.64	492.07	4902.917	1030
49360	2.02	-3.98	0.14	482.56	492.35	4902.922	1030
49365	2.09	-4.35	0.11	482.47	491.63	4902.927	1030
49370	1.32	-3.31	0.16	481.11	490.44	4902.933	1030
49375	1.18	-3.50	0.18	481.13	490.60	4902.937	1030
49380	1.66	-3.98	0.13	480.59	489.94	4902.944	1030
49385	1.60	-3.63	0.17	480.51	490.44	4902.947	1030
49390	1.50	-2.99	0.21	480.25	489.96	4902.953	1030
49395	1.57	-3.58	0.13	480.22	490.26	4902.957	1030
49400	1.40	-3.63	0.12	479.14	489.18	4902.962	1030
49405	1.86	-3.61	0.07	478.81	489.45	4902.967	1030
49410	0.93	-2.26	0.25	478.25	488.31	4902.975	1030
49415	1.14	-2.90	0.17	478.04	487.60	4902.977	1030
49420	1.24	-3.43	0.08	478.04	487.26	4902.983	1030
49425	1.40	-3.44	0.08	478.34	486.75	4902.987	1030
49430	1.51	-2.63	0.00	476.68	484.91	4902.995	1030
49435	1.86	-3.07	0.05	476.77	484.94	4902.998	1030
49440	1.34	-3.84	-0.02	476.70	484.92	4903.003	1030
49445	1.75	-4.04	-0.03	476.29	485.33	4903.007	1030
49450	1.18	-2.47	0.09	475.41	483.79	4903.013	1030
49455	1.10	-2.92	0.07	474.93	483.30	4903.017	1030
49460	0.89	-2.44	0.12	474.37	481.87	4903.023	1030
49465	1.27	-3.20	0.02	474.38	482.76	4903.028	1030
49470	1.93	-3.41	-0.08	474.27	483.70	4903.032	1030
49475	1.39	-3.43	-0.01	473.96	483.37	4903.038	1030
49480	1.41	-3.67	-0.04	473.10	483.67	4903.042	1030
49485	1.35	-3.79	-0.03	472.55	482.20	4903.046	1030
49490	0.83	-3.30	0.04	472.07	482.00	4903.052	1030
49495	0.34	-2.51	0.12	471.96	481.91	4903.058	1030
49500	0.72	-2.18	0.10	471.76	481.98	4903.062	1030
49505	0.81	-2.46	0.10	471.98	482.50	4903.067	1030
49510	1.68	-3.75	-0.11	471.52	482.87	4903.072	1030
49515	1.46	-2.19	0.00	470.36	481.42	4903.078	1030
49520	1.00	-2.89	-0.03	470.30	481.97	4903.082	1030
49525	1.04	-3.09	0.01	470.26	482.10	4903.088	1030
49530	1.26	-2.43	-0.02	470.41	481.97	4903.092	1030
49535	1.28	-3.02	-0.09	468.79	480.77	4903.099	1030
49540	1.16	-3.02	-0.01	468.58	480.77	4903.102	1030
49545	0.62	-2.01	0.03	468.24	479.90	4903.108	1030
49550	1.25	-2.49	-0.06	467.91	479.54	4903.112	1030
49555	0.64	-1.86	0.07	467.97	480.02	4903.117	1031
49560	0.51	-2.31	0.05	467.89	479.64	4903.123	1031
49565	0.41	-3.98	0.06	469.09	481.04	4903.129	1031
49570	1.34	-3.36	-0.10	469.06	481.70	4903.132	1031
49575	0.83	-2.44	0.02	468.96	481.35	4903.138	1031
49580	0.77	-2.78	0.02	469.37	482.13	4903.142	1031
49585	1.03	-2.74	-0.00	470.04	482.50	4903.147	1031
49590	0.42	-2.66	0.07	470.86	483.09	4903.152	1031
49595	0.27	-1.48	0.17	471.39	482.74	4903.157	1031
49600	0.12	-1.95	0.16	471.66	481.20	4903.163	1031
49605	0.59	-2.25	0.07	471.64	482.10	4903.167	1031
49610	0.90	-2.78	0.03	471.53	481.31	4903.172	1031
49615	0.62	-2.71	0.07	471.84	482.01	4903.178	1031
49620	0.90	-2.92	0.05	472.77	483.10	4903.184	1031
49625	1.32	-3.14	0.02	472.94	481.66	4903.187	1031
49630	1.07	-2.71	0.03	473.63	482.80	4903.193	1031
49635	1.64	-3.17	-0.04	473.55	482.76	4903.196	1031
49640	0.86	-2.52	0.09	473.75	482.06	4903.202	1031
[truncated: 46,182 more rows]
