# Supplementary material for: Structural characterization of the saxitoxin-targeting APTSTX1 aptamer using optical tweezers and molecular dynamics simulations
Source: PLoS One. 2019 Nov 7;14(11):e0222468. doi: 10.1371/journal.pone.0222468 (PMC6837747; doi:10.1371/journal.pone.0222468)
Supplement: S1 File — Data repository, aptamer control condition and aptamer under SXT. (ZIP) [file pone.0222468.s005.zip › Data/Data/August/080815/7bnbCOM.txt]

Instrument name = Christians toy
*****Calibration values *****
TrapA Temperature Fudge	-0.400000
TrapB Temperature Fudge	-1.550000
TrapA Force Sensitivity	0.025700	0.026000	0.032000
TrapB Force Sensitivity	0.026200	0.027400	0.032000
TrapA Lever Sensitivity	15000.000000	14500.000000	0.000000
TrapB Lever Sensitivity	15200.000000	14500.000000	0.000000
Motor Threshold	20	20	20
*****Initial Preference Settings*****
ForceRateDiv	1
ForceGain	32
PosRateDivA	3
PosRateDivB	3
PositionGainA	32
PositionGainB	32
GotoSpeedX	10
GotoSpeedY	10
GotoSpeedZ	5
MaxDataFileSize	10000000
HopDistance	2
*CycleCount/n____	1
*A_PsdX__________	0
*A_PsdY__________	0
*A_PsdSum________	0
*A_Iris__________	0
*A_LeverX________	0
*A_LeverY________	0
*A_LeverSum______	0
*B_PsdX__________	0
*B_PsdY__________	0
*B_PsdSum________	0
*B_Iris__________	0
*B_LeverX________	0
*B_LeverY________	0
*B_LeverSum______	0
*A_Temperature___	0
*B_Temperature___	0
*X_force_________	1
*Y_force_________	1
*Z_force_________	1
*Tension_________	0
*A_dist-X________	0
*A_dist-Y________	1
*B_dist-X________	0
*B_dist-Y________	1
*Motor_X_________	0
*Motor_Y_________	0
*Motor_Z_________	0
*MotorVel_X______	0
*MotorVel_Y______	0
*MotorVel_Z______	0
*A_trapPIC_Err___	0
*B_trapPIC_Err___	0
*comPIC_Err______	0
*A_CycleCount____	0
*B_CycleCount____	0
*Motor_CycleCount	0
*time(sec)_______	1
*Status__________	1
*Null____________	0
samples/line_HI	400
samples/line_LO	20
goto0	8388608	8388608	8388608
goto1	8411736	8394822	8402837
goto2	8450028	8417272	8403086
goto3	8447226	8363526	8403898
goto4	8422772	8353948	8399333
goto5	8388608	8388608	8388608
goto6	8388608	8388608	8388608
goto7	8388608	8388608	8388608
goto8	8388608	8388608	8388608
goto9	8388608	8388608	8388608
yourXYZint	123	456	789
MaxForceP1	10.000000
MinForceP1	3.000000
PullRateP1	100.000000
refoldTime1	0.000000
unfoldTime1	0.000000
MaxForceP2	75.000000
MinForceP2	2.000000
PullRateP2	1000.000000
refoldTime2	0.000000
unfoldTime2	0.000000
MaxForceP3	10.000000
MinForceP3	-10.000000
PullRateP3	1.000000
refoldTime3	2.000000
unfoldTime3	2.000000
constForce1	12.000000
constForce2	20.000000
yourFloat	1.234000
yourXYZfloat	1.000000	2.000000	3.000000
*****End Initial Preference Settings*****

Zero-Force Offsets (pN)  -1.586355	3.570008	-48.541451
0	trapA_Empty_PSD_Sum = 20841
        trapB_Empty_PSD_Sum = 21330
        trapA_Empty_Iris = 18943
        trapB_Empty_Iris = 20712
        trapA_Full_PSD_Sum = 20969
        trapB_Full_PSD_Sum = 21109
        trapA_Full_Iris = 19027
        trapB_Full_Iris = 20547
745	   maxForce-limit
1840	   minForce-limit
2905	   maxForce-limit
3960	   minForce-limit
5005	   maxForce-limit
6230	   minForce-limit
7440	   maxForce-limit
8620	   minForce-limit
8735	tempA = 22.658	tempB = 23.058
9780	   maxForce-limit
11030	   minForce-limit
12295	   maxForce-limit
12630	   minForce-limit
15990	Stop All Protocols, go to manual mode
18785	tempA = 22.650	tempB = 23.064
28800	tempA = 22.657	tempB = 23.065
38855	tempA = 22.668	tempB = 23.072
41875	Start P1 pulling protocol 
42010	   maxForce-limit
43105	   minForce-limit
44215	   maxForce-limit
45260	   minForce-limit
46290	   maxForce-limit
47375	   minForce-limit
48455	   maxForce-limit
48860	tempA = 22.653	tempB = 23.064
49550	   minForce-limit
50565	   maxForce-limit
51650	   minForce-limit
52735	   maxForce-limit
53780	   minForce-limit
54815	   maxForce-limit
55805	   minForce-limit
56810	   maxForce-limit
57905	   minForce-limit
58905	tempA = 22.669	tempB = 23.076
59045	   maxForce-limit
60120	   minForce-limit
61155	   maxForce-limit
62200	   minForce-limit
63235	   maxForce-limit
64215	   minForce-limit
65200	   maxForce-limit
66315	   minForce-limit
67370	   maxForce-limit
68355	   minForce-limit
68970	tempA = 22.661	tempB = 23.062
69370	   maxForce-limit
70385	   minForce-limit
71395	   maxForce-limit
72420	   minForce-limit
73435	   maxForce-limit
74465	   minForce-limit
75510	   maxForce-limit
76440	   minForce-limit
77380	   maxForce-limit
78375	   minForce-limit
78990	tempA = 22.670	tempB = 23.078
79345	   maxForce-limit
80255	   minForce-limit
81215	   maxForce-limit
82320	   minForce-limit
83365	   maxForce-limit
84395	   minForce-limit
85375	   maxForce-limit
86345	   minForce-limit
87360	   maxForce-limit
88415	   minForce-limit
89035	tempA = 22.672	tempB = 23.083
89515	   maxForce-limit
90455	   minForce-limit
91385	   maxForce-limit
92450	   minForce-limit
93525	   maxForce-limit
94610	   minForce-limit
95720	   maxForce-limit
96775	   minForce-limit
97860	   maxForce-limit
99020	   minForce-limit
99095	tempA = 22.663	tempB = 23.074
100170	   maxForce-limit
101225	   minForce-limit
102270	   maxForce-limit
103365	   minForce-limit
104500	   maxForce-limit
105535	   minForce-limit
106565	   maxForce-limit
107620	   minForce-limit
108690	   maxForce-limit
109095	tempA = 22.685	tempB = 23.099
109720	   minForce-limit
110765	   maxForce-limit
111930	   minForce-limit
113090	   maxForce-limit
114195	   minForce-limit
115335	   maxForce-limit
116450	   minForce-limit
117555	   maxForce-limit
118695	   minForce-limit
119155	tempA = 22.689	tempB = 23.076
119815	   maxForce-limit
120875	   minForce-limit
121900	   maxForce-limit
123000	   minForce-limit
124095	   maxForce-limit
125180	   minForce-limit
126270	   maxForce-limit
127280	   minForce-limit
128270	   maxForce-limit
129160	tempA = 22.667	tempB = 23.078
129350	   minForce-limit
130445	   maxForce-limit
131510	   minForce-limit
132525	   maxForce-limit
133670	   minForce-limit
134835	   maxForce-limit
135870	   minForce-limit
136895	   maxForce-limit
138040	   minForce-limit
139135	   maxForce-limit
139220	tempA = 22.689	tempB = 23.087
140220	   minForce-limit
141335	   maxForce-limit
142510	   minForce-limit
143695	   maxForce-limit
144870	   minForce-limit
146080	   maxForce-limit
147310	   minForce-limit
148470	   maxForce-limit
149270	tempA = 22.682	tempB = 23.069
149600	   minForce-limit
150765	   maxForce-limit
151995	   minForce-limit
153250	   maxForce-limit
154525	   minForce-limit
155800	   maxForce-limit
156990	   minForce-limit
158150	   maxForce-limit
159250	   minForce-limit
159285	tempA = 22.678	tempB = 23.078
160310	   maxForce-limit
161380	   minForce-limit
162455	   maxForce-limit
163600	   minForce-limit
164700	   maxForce-limit
165775	   minForce-limit
166870	   maxForce-limit
167930	   minForce-limit
168990	   maxForce-limit
169345	tempA = 22.680	tempB = 23.065
170045	   minForce-limit
171120	   maxForce-limit
172260	   minForce-limit
173355	   maxForce-limit
174345	   minForce-limit
175355	   maxForce-limit
176400	   minForce-limit
177455	   maxForce-limit
178615	   minForce-limit
179345	tempA = 22.677	tempB = 23.072
180215	   maxForce-limit
181480	   minForce-limit
182745	   maxForce-limit
184060	   minForce-limit
185350	   maxForce-limit
186685	   minForce-limit
187970	   maxForce-limit
189235	   minForce-limit
189400	tempA = 22.689	tempB = 23.084
190510	   maxForce-limit
191845	   minForce-limit
193190	   maxForce-limit
194585	   minForce-limit
195945	   maxForce-limit
197380	   minForce-limit
198780	   maxForce-limit
199450	tempA = 22.693	tempB = 23.083
200175	   minForce-limit
201540	   maxForce-limit
202860	   minForce-limit
204215	   maxForce-limit
205560	   minForce-limit
206825	   maxForce-limit
208135	   minForce-limit
209450	tempA = 22.684	tempB = 23.085
   maxForce-limit
210735	   minForce-limit
211990	   maxForce-limit
213320	   minForce-limit
214615	   maxForce-limit
215915	   minForce-limit
217190	   maxForce-limit
218540	   minForce-limit
219510	tempA = 22.670	tempB = 23.072
219840	   maxForce-limit
221155	   minForce-limit
222480	   maxForce-limit
223740	   minForce-limit
225000	   maxForce-limit
226290	   minForce-limit
227565	   maxForce-limit
228925	   minForce-limit
229560	tempA = 22.703	tempB = 23.093
229885	Stop All Protocols, go to manual mode
239570	tempA = 22.685	tempB = 23.083
249615	tempA = 22.687	tempB = 23.077
259625	tempA = 22.687	tempB = 23.084
269670	tempA = 22.682	tempB = 23.098
279715	tempA = 22.682	tempB = 23.079
289720	tempA = 22.693	tempB = 23.090
299770	tempA = 22.691	tempB = 23.085
309775	tempA = 22.699	tempB = 23.082
319830	tempA = 22.697	tempB = 23.086
329880	tempA = 22.697	tempB = 23.101
339895	tempA = 22.702	tempB = 23.102
349940	tempA = 22.694	tempB = 23.092
359945	tempA = 22.700	tempB = 23.092
369990	tempA = 22.697	tempB = 23.091
380040	tempA = 22.704	tempB = 23.100
390040	tempA = 22.715	tempB = 23.109
400105	tempA = 22.711	tempB = 23.095
410150	tempA = 22.702	tempB = 23.099
420165	tempA = 22.692	tempB = 23.096
421570	Start P1 pulling protocol 
423545	   maxForce-limit
425985	   minForce-limit
426830	   maxForce-limit
427885	   minForce-limit
428980	   maxForce-limit
430025	   minForce-limit
430215	tempA = 22.696	tempB = 23.103
431130	   maxForce-limit
432185	   minForce-limit
433020	Stop All Protocols, go to manual mode
439800	Start P1 pulling protocol 
440215	tempA = 22.703	tempB = 23.096
441050	   maxForce-limit
443190	   minForce-limit
445320	   maxForce-limit
447415	   minForce-limit
449485	   maxForce-limit
450270	tempA = 22.703	tempB = 23.107
451465	   minForce-limit
453430	   maxForce-limit
455445	   minForce-limit
457455	   maxForce-limit
459605	   minForce-limit
460315	tempA = 22.702	tempB = 23.097
461685	   maxForce-limit
463785	   minForce-limit
465895	   maxForce-limit
467875	   minForce-limit
468870	End Write
