# Supplementary material for: Structural characterization of the saxitoxin-targeting APTSTX1 aptamer using optical tweezers and molecular dynamics simulations
Source: PLoS One. 2019 Nov 7;14(11):e0222468. doi: 10.1371/journal.pone.0222468 (PMC6837747; doi:10.1371/journal.pone.0222468)
Supplement: S1 File — Data repository, aptamer control condition and aptamer under SXT. (ZIP) [file pone.0222468.s005.zip › Data/Data/August/080815/8bnbA.txt]

#Begin Write:
CycleCount/n	X_force	Y_force	Z_force	A_dist-Y	B_dist-Y	time(sec)	Status
0	1.10	-12.89	0.99	-176.93	-1037.79	6746.893	1
100	1.22	-12.98	1.04	-177.06	-1033.71	6746.994	1
200	1.25	-12.93	1.04	-177.06	-1033.53	6747.093	1
300	1.22	-12.85	1.02	-177.12	-1041.80	6747.190	1
400	0.74	-12.83	1.01	-176.99	-1038.90	6747.293	1
500	0.76	-12.77	1.08	-176.94	-1041.43	6747.391	1
600	0.93	-12.97	1.05	-176.83	-1035.08	6747.495	1
700	1.20	-12.91	1.12	-176.75	-1038.69	6747.593	1
800	1.02	-12.89	1.03	-176.96	-1037.56	6747.687	1
900	0.96	-12.95	1.02	-176.77	-1039.04	6747.785	1
1000	1.02	-13.01	1.00	-176.92	-1043.92	6747.891	1
1100	1.10	-12.84	1.07	-177.08	-1048.95	6747.989	1
1200	0.88	-12.96	0.95	-177.01	-1048.02	6748.091	1
1300	0.82	-12.82	1.07	-177.16	-1044.33	6748.195	1
1400	1.06	-13.13	0.92	-176.97	-1048.63	6748.295	1
1500	0.90	-13.24	1.04	-176.82	-1053.45	6748.392	1
1600	0.96	-12.89	1.08	-176.72	-1048.77	6748.495	1
1700	0.88	-12.96	1.13	-176.98	-1052.61	6748.595	1
1800	1.06	-12.97	1.14	-176.88	-1053.27	6748.687	1
1900	0.94	-13.03	1.05	-176.91	-1051.93	6748.793	1
2000	0.93	-12.97	1.06	-176.84	-1050.29	6748.891	1
2100	1.01	-12.95	1.11	-176.77	-1045.57	6748.995	1
2200	0.83	-12.88	1.06	-176.96	-1046.31	6749.077	1
2200	0.78	-12.85	1.08	-176.77	-1049.63	6749.127	1
2300	0.95	-13.17	0.95	-176.60	-1054.74	6749.237	1
2400	1.00	-13.29	1.06	-177.43	-1055.17	6749.339	1
2500	1.00	-12.93	1.03	-176.95	-1052.34	6749.434	1
2600	1.52	-12.87	1.13	-176.31	-1046.27	6749.537	1
2700	1.83	-12.77	1.10	-176.97	-1046.88	6749.638	1
2800	0.99	-12.98	1.05	-176.84	-1044.40	6749.734	1
2900	1.28	-12.97	0.99	-177.01	-1053.91	6749.838	1
3000	0.96	-12.97	0.98	-176.83	-1053.55	6749.938	1
3100	0.97	-12.80	1.07	-176.82	-1053.07	6750.029	1
3200	1.38	-12.84	1.11	-176.54	-1049.56	6750.138	1
3300	1.13	-12.83	1.08	-176.96	-1046.57	6750.236	1
3400	0.64	-12.87	1.03	-176.74	-1049.30	6750.333	1
3500	1.05	-12.99	1.10	-176.57	-1046.88	6750.436	1
3600	0.98	-12.85	1.07	-176.77	-1042.71	6750.528	1
3700	1.18	-12.93	1.02	-176.92	-1047.93	6750.625	1
3800	0.70	-13.15	1.05	-176.98	-1050.13	6750.736	1
3900	0.25	-12.81	1.16	-176.98	-1048.18	6750.839	1
4000	0.85	-12.88	1.14	-176.92	-1040.94	6750.933	1
4100	0.99	-12.86	1.12	-176.96	-1039.55	6751.031	1
4200	1.23	-13.05	1.05	-177.05	-1043.75	6751.122	1
4330	0.48	-12.93	1.08	-177.10	-1046.65	6751.148	1
4335	0.75	-12.87	1.11	-177.29	-1045.41	6751.151	1
4340	0.77	-12.94	1.05	-177.33	-1044.67	6751.156	1
4345	0.57	-12.84	1.14	-177.32	-1045.93	6751.162	1
4350	1.28	-13.10	1.05	-176.90	-1046.09	6751.167	1
4355	0.71	-13.02	1.08	-177.00	-1045.83	6751.171	1
4360	0.96	-12.91	1.14	-176.86	-1049.16	6751.177	1
4365	1.16	-12.97	1.09	-176.91	-1045.93	6751.181	1
4370	1.27	-13.16	1.04	-176.88	-1046.37	6751.187	1
4375	0.85	-13.06	1.03	-177.13	-1047.29	6751.192	1
4380	1.04	-12.90	1.11	-176.72	-1045.95	6751.197	1
4385	0.91	-12.86	1.20	-176.64	-1046.04	6751.202	1
4390	1.04	-12.90	1.18	-176.84	-1047.04	6751.208	1
4395	0.81	-12.90	1.15	-176.90	-1046.70	6751.211	1
4400	0.63	-12.99	1.07	-176.81	-1046.43	6751.218	1
4405	0.98	-12.89	1.13	-176.88	-1045.02	6751.223	1
4410	1.09	-12.93	1.12	-176.77	-1045.58	6751.227	1
4415	1.14	-12.87	1.18	-176.84	-1044.59	6751.232	1
4420	0.98	-12.88	1.18	-176.70	-1044.69	6751.238	1
4425	1.00	-12.93	1.11	-176.90	-1045.78	6751.241	1
4430	0.69	-12.92	1.16	-176.80	-1045.44	6751.248	1
4435	1.06	-12.82	1.17	-176.78	-1050.67	6751.250	1
4440	1.17	-12.93	1.11	-176.74	-1051.87	6751.257	1
4445	0.86	-12.93	1.09	-176.92	-1053.62	6751.263	1
4450	0.62	-13.08	1.02	-176.90	-1046.94	6751.267	1
4455	1.32	-13.02	1.03	-176.98	-1044.86	6751.272	1
4460	0.78	-12.86	1.17	-176.77	-1044.57	6751.276	1
4465	1.02	-13.15	1.04	-176.87	-1047.85	6751.281	1
4470	1.21	-12.99	1.12	-176.75	-1046.04	6751.287	1
4475	0.98	-12.79	1.20	-176.81	-1047.21	6751.294	1
4480	0.90	-12.88	1.16	-176.86	-1048.08	6751.296	572
4485	1.14	-12.81	1.15	-177.08	-1047.44	6751.303	1001
4490	1.43	-12.89	1.12	-176.98	-1047.61	6751.305	1001
4495	1.53	-12.97	1.06	-176.87	-1048.26	6751.312	1001
4500	1.39	-12.97	1.10	-176.94	-1048.04	6751.317	1001
4505	0.84	-12.85	1.14	-177.15	-1052.31	6751.321	1000
4510	1.45	-13.06	1.06	-177.22	-1050.75	6751.327	1000
4515	0.79	-12.86	1.17	-177.13	-1052.05	6751.333	1000
4520	1.23	-12.92	1.17	-177.15	-1052.55	6751.336	1000
4525	1.21	-12.31	1.12	-176.89	-1056.86	6751.343	1000
4530	0.97	-10.93	0.82	-177.01	-1072.25	6751.348	1002
4535	0.38	-8.71	0.70	-176.73	-1091.06	6751.352	1030
4540	0.29	-7.04	0.53	-177.13	-1105.42	6751.356	1030
4545	-0.38	-4.84	0.36	-178.75	-1126.23	6751.364	1030
4550	-0.15	-4.88	0.31	-178.96	-1132.36	6751.366	1030
4555	-0.44	-3.85	0.20	-179.46	-1145.74	6751.374	1030
4560	0.39	-3.06	0.11	-179.59	-1151.29	6751.375	1030
4565	0.09	-2.56	0.06	-181.07	-1161.49	6751.382	1030
4570	-0.89	-2.75	0.04	-181.63	-1166.14	6751.388	1030
4575	0.19	-3.70	-0.10	-182.06	-1176.05	6751.394	1030
4580	-0.18	-2.96	-0.12	-182.59	-1176.53	6751.397	1030
4585	-1.09	-3.04	-0.23	-182.71	-1183.62	6751.403	1030
4590	-0.49	-1.97	-0.25	-182.51	-1185.92	6751.406	1030
4595	-0.50	-2.65	-0.34	-183.10	-1186.89	6751.413	1030
4600	-0.69	-2.11	-0.39	-183.73	-1190.09	6751.417	1030
4605	-1.01	-1.34	-0.36	-183.84	-1196.53	6751.421	1030
4610	-0.52	-1.94	-0.51	-183.94	-1198.98	6751.428	1030
4615	-0.96	-1.54	-0.45	-184.16	-1198.59	6751.432	1030
4620	-0.15	-3.13	-0.67	-185.40	-1203.72	6751.437	1030
4625	-0.86	-2.87	-0.61	-185.61	-1203.90	6751.442	1030
4630	-0.36	-2.64	-0.66	-186.14	-1206.66	6751.448	1030
4635	-0.53	-2.95	-0.70	-186.12	-1208.05	6751.452	1030
4640	-1.44	-1.58	-0.66	-186.28	-1206.11	6751.458	1030
4645	-0.25	-1.88	-0.78	-186.27	-1208.32	6751.461	1030
4650	-0.58	-1.44	-0.77	-187.35	-1209.38	6751.467	1030
4655	-0.33	-1.90	-0.82	-187.60	-1209.77	6751.472	1030
4660	-0.32	-1.55	-0.84	-188.14	-1212.56	6751.479	1030
4665	-0.47	-1.69	-0.79	-188.37	-1214.47	6751.481	1030
4670	-0.46	-1.76	-0.86	-188.36	-1215.04	6751.486	1030
4675	-0.90	-1.40	-0.78	-188.18	-1215.81	6751.491	1030
4680	-0.74	-1.00	-0.79	-189.74	-1212.62	6751.499	1030
4685	-0.88	-0.93	-0.78	-189.72	-1212.70	6751.500	1030
4690	-1.39	-0.28	-0.78	-189.80	-1213.17	6751.509	1030
4695	-1.05	-0.93	-0.75	-189.63	-1212.90	6751.513	1030
4700	0.16	-1.29	-0.88	-190.55	-1212.50	6751.517	1030
4705	-0.18	-0.86	-0.88	-191.42	-1213.92	6751.522	1030
4710	-0.26	-1.10	-0.88	-191.50	-1216.01	6751.528	1030
4715	-0.37	-1.91	-0.93	-191.94	-1216.02	6751.531	1030
4720	-0.06	-1.56	-0.93	-192.07	-1218.10	6751.537	1030
4725	-0.18	-1.50	-0.92	-192.23	-1217.11	6751.543	1030
4730	-0.14	-1.40	-0.90	-192.70	-1216.33	6751.546	1030
4735	-0.17	-1.35	-0.92	-193.68	-1218.77	6751.553	1030
4740	-0.20	-1.66	-0.96	-193.51	-1220.24	6751.557	1030
4745	-0.20	-1.62	-1.00	-194.46	-1219.10	6751.562	1030
4750	-0.17	-1.73	-0.99	-194.36	-1219.43	6751.567	1030
4755	-0.57	-1.55	-0.98	-194.23	-1219.68	6751.573	1030
4760	0.06	-2.47	-1.02	-194.31	-1218.51	6751.577	1030
4765	-0.58	-2.17	-0.96	-195.95	-1217.40	6751.583	1030
4770	-0.22	-1.34	-0.93	-196.19	-1217.87	6751.586	1030
4775	-0.25	-0.41	-0.90	-195.79	-1220.62	6751.594	1030
4780	-0.21	-0.79	-0.91	-196.01	-1219.93	6751.598	1030
4785	0.12	-0.78	-1.03	-196.45	-1219.78	6751.602	1030
4790	0.22	-1.26	-0.99	-196.76	-1218.90	6751.607	1030
4795	-0.16	-1.03	-1.02	-198.24	-1220.35	6751.613	1030
4800	-0.20	-1.56	-1.02	-198.21	-1217.05	6751.617	1030
4805	-0.33	-2.18	-1.15	-198.38	-1220.28	6751.624	1031
4810	-0.67	-1.23	-1.00	-198.27	-1217.78	6751.625	1031
4815	-0.89	-1.14	-1.03	-197.57	-1218.14	6751.632	1031
4820	-0.32	-2.35	-1.02	-196.69	-1217.80	6751.638	1031
4825	-1.26	-1.58	-0.83	-196.07	-1214.74	6751.644	1031
4830	-0.45	-1.30	-0.95	-196.10	-1218.76	6751.647	1031
4835	0.21	-0.68	-0.95	-196.12	-1216.78	6751.653	1031
4840	-1.19	-0.26	-0.97	-196.26	-1217.18	6751.659	1031
4845	0.16	-0.89	-1.03	-196.09	-1218.33	6751.661	1031
4850	-0.41	-1.34	-0.95	-194.96	-1218.21	6751.667	1031
4855	-0.27	-0.63	-0.90	-194.70	-1217.62	6751.671	1031
4860	-0.62	-0.96	-0.97	-194.78	-1217.04	6751.678	1031
4865	-1.00	-0.70	-0.96	-194.70	-1215.66	6751.680	1031
4870	-0.53	-0.73	-0.89	-193.32	-1215.52	6751.687	1031
4875	-0.67	-0.54	-0.90	-193.49	-1213.08	6751.692	1031
4880	-0.07	-0.79	-0.92	-192.53	-1210.87	6751.699	1031
4885	-0.37	-1.05	-0.84	-192.28	-1212.79	6751.702	1031
4890	-0.52	-1.19	-0.91	-192.35	-1215.92	6751.708	1031
4895	-0.82	-1.31	-0.88	-192.33	-1217.46	6751.711	1031
4900	-0.55	-0.87	-0.85	-191.31	-1215.75	6751.717	1031
4905	0.35	-2.26	-1.00	-190.92	-1213.31	6751.723	1031
4910	-1.09	-0.98	-0.82	-190.33	-1213.96	6751.729	1031
4915	-0.80	-1.57	-0.84	-190.40	-1213.04	6751.732	1031
4920	-1.28	-1.66	-0.88	-190.57	-1212.12	6751.739	1031
4925	-0.15	-1.99	-0.91	-190.14	-1212.99	6751.741	1031
4930	-0.37	-2.14	-0.81	-189.00	-1210.81	6751.748	1031
4935	0.16	-2.54	-0.83	-188.51	-1210.39	6751.750	1031
4940	-0.05	-2.32	-0.91	-188.10	-1211.30	6751.757	1031
4945	-0.81	-1.35	-0.82	-187.93	-1210.96	6751.763	1031
4950	-0.07	-1.64	-0.85	-187.78	-1211.29	6751.766	1031
4955	-0.75	-1.83	-0.85	-188.00	-1212.31	6751.772	1031
4960	-0.52	-1.31	-0.82	-187.79	-1211.76	6751.778	1031
4965	-1.45	-0.40	-0.68	-186.56	-1210.42	6751.781	1031
4970	-0.00	-2.00	-0.86	-186.51	-1211.36	6751.787	1031
4975	-0.31	-1.69	-0.75	-186.45	-1211.60	6751.793	1031
4980	-0.85	-1.63	-0.77	-186.52	-1212.42	6751.796	1031
4985	-0.05	-2.11	-0.83	-185.27	-1208.62	6751.803	1031
4990	-0.77	-2.26	-0.84	-185.09	-1207.41	6751.806	1031
4995	-1.21	-2.31	-0.71	-184.23	-1204.96	6751.813	1031
5000	-0.99	-3.11	-0.73	-184.13	-1209.20	6751.817	1031
5005	-1.58	-2.41	-0.74	-184.25	-1210.57	6751.824	1031
5010	-0.59	-1.29	-0.69	-184.21	-1211.15	6751.827	1031
5015	-0.61	-2.45	-0.77	-183.14	-1208.87	6751.833	1031
5020	-0.23	-1.94	-0.77	-183.00	-1209.41	6751.836	1031
5025	-0.93	-0.92	-0.61	-181.92	-1209.25	6751.843	1031
5030	-0.67	-1.41	-0.71	-181.89	-1207.74	6751.848	1031
5035	-0.50	-1.81	-0.75	-182.01	-1206.30	6751.852	1031
5040	-0.09	-2.80	-0.81	-182.07	-1207.83	6751.857	1031
5045	-0.09	-1.78	-0.69	-180.70	-1208.62	6751.864	1031
5050	-1.42	-0.61	-0.61	-180.57	-1207.53	6751.867	1031
5055	-1.48	-0.97	-0.59	-180.42	-1205.08	6751.873	1031
5060	-0.94	-1.56	-0.68	-180.14	-1204.10	6751.876	1031
5065	-0.42	-1.83	-0.68	-180.34	-1204.44	6751.882	1031
5070	-0.64	-2.15	-0.63	-178.92	-1205.47	6751.888	1031
5075	-0.62	-2.62	-0.65	-178.96	-1203.66	6751.891	1031
5080	-0.81	-2.78	-0.71	-178.55	-1201.70	6751.898	1031
5085	-0.53	-2.60	-0.71	-178.53	-1200.92	6751.901	1031
5090	-2.12	-1.45	-0.55	-178.17	-1201.19	6751.909	1031
5095	-0.76	-1.89	-0.68	-178.45	-1202.66	6751.911	1031
5100	-0.73	-3.30	-0.71	-176.83	-1204.05	6751.919	1031
5105	-0.77	-2.99	-0.68	-176.64	-1203.35	6751.921	1031
5110	-0.55	-2.52	-0.65	-176.11	-1201.10	6751.928	1031
5115	-0.98	-1.89	-0.55	-175.76	-1202.38	6751.931	1031
5120	-1.17	-2.34	-0.61	-175.99	-1203.01	6751.938	1031
5125	-0.97	-2.31	-0.58	-175.99	-1202.43	6751.942	1031
5130	-1.40	-2.48	-0.57	-175.46	-1202.45	6751.947	1031
5135	-0.58	-2.38	-0.61	-175.51	-1203.01	6751.952	1031
5140	-1.19	-2.90	-0.51	-173.68	-1204.16	6751.959	1031
5145	-0.38	-2.59	-0.57	-173.59	-1201.74	6751.961	1031
5150	-1.37	-2.27	-0.52	-173.83	-1201.32	6751.968	1031
5155	-1.32	-1.58	-0.49	-173.60	-1201.84	6751.973	1031
5160	-0.71	-2.45	-0.51	-172.83	-1200.80	6751.977	1031
5165	-0.45	-2.15	-0.51	-172.20	-1198.10	6751.982	1031
5170	-0.91	-1.63	-0.46	-172.39	-1198.16	6751.987	1031
5175	-0.98	-1.70	-0.47	-172.36	-1198.81	6751.992	1031
5180	-0.55	-2.46	-0.47	-172.04	-1196.01	6751.998	1031
5185	-1.00	-2.03	-0.45	-171.06	-1196.37	6752.000	1031
5190	-0.80	-2.32	-0.46	-171.03	-1196.45	6752.006	1031
5195	-1.52	-1.44	-0.44	-170.30	-1193.69	6752.013	1031
5200	-0.84	-1.00	-0.41	-170.36	-1195.79	6752.016	1031
5205	-0.78	-1.05	-0.45	-170.01	-1195.88	6752.023	1031
5210	-0.60	-1.92	-0.45	-170.13	-1192.87	6752.026	1031
5215	-0.55	-1.98	-0.44	-168.64	-1193.83	6752.031	1031
5220	-0.63	-2.09	-0.45	-168.58	-1193.56	6752.037	1031
5225	-0.91	-1.76	-0.45	-167.76	-1192.28	6752.043	1031
5230	-1.14	-1.18	-0.42	-167.62	-1191.17	6752.046	1031
5235	-1.03	-2.19	-0.44	-167.79	-1191.19	6752.053	1031
5240	-0.50	-2.09	-0.44	-167.76	-1189.31	6752.056	1031
5245	-1.51	-2.44	-0.36	-166.61	-1191.90	6752.063	1031
5250	-0.81	-1.94	-0.40	-166.31	-1190.56	6752.067	1031
5255	-1.06	-2.90	-0.45	-166.39	-1188.02	6752.072	1031
5260	-0.53	-3.25	-0.55	-166.44	-1185.79	6752.077	1031
5265	-1.30	-2.40	-0.51	-165.68	-1185.91	6752.082	1031
5270	-0.92	-2.24	-0.41	-164.83	-1187.49	6752.086	1031
5275	-0.16	-3.34	-0.46	-164.84	-1183.80	6752.094	1031
5280	-1.00	-2.18	-0.43	-164.21	-1186.26	6752.099	1031
5285	-0.75	-2.15	-0.46	-164.41	-1185.41	6752.101	1031
5290	-0.72	-1.84	-0.44	-164.30	-1185.84	6752.107	1031
5295	-0.85	-2.49	-0.41	-163.67	-1187.30	6752.113	1031
5300	-1.01	-2.82	-0.40	-162.82	-1186.43	6752.116	1031
5305	-0.71	-2.86	-0.39	-162.64	-1186.48	6752.122	1031
5310	-0.68	-2.91	-0.41	-161.98	-1185.40	6752.126	1031
5315	-0.76	-2.36	-0.36	-162.14	-1186.20	6752.131	1031
5320	-0.76	-2.53	-0.35	-161.97	-1186.85	6752.139	1031
5325	-0.61	-2.11	-0.40	-161.91	-1185.00	6752.141	1031
5330	-0.58	-2.39	-0.39	-160.69	-1186.67	6752.147	1031
5335	-0.63	-2.04	-0.40	-160.70	-1184.69	6752.151	1031
5340	-1.58	-1.49	-0.35	-159.55	-1183.59	6752.158	1031
5345	-0.71	-2.27	-0.40	-159.68	-1184.16	6752.162	1031
5350	-1.02	-2.55	-0.39	-159.85	-1183.81	6752.168	1031
5355	-0.83	-3.08	-0.35	-159.79	-1185.64	6752.171	1031
5360	-0.60	-3.62	-0.40	-158.60	-1184.01	6752.179	1031
5365	-0.79	-3.17	-0.33	-158.65	-1185.11	6752.182	1031
5370	-1.13	-2.96	-0.31	-158.68	-1185.88	6752.187	1031
5375	-1.42	-2.07	-0.39	-158.41	-1184.74	6752.193	1031
5380	-0.96	-3.04	-0.42	-157.93	-1183.43	6752.198	1031
5385	-0.88	-2.86	-0.40	-157.49	-1183.07	6752.202	1031
5390	-1.49	-3.81	-0.29	-156.51	-1180.94	6752.209	1031
5395	-0.55	-2.91	-0.38	-156.43	-1185.73	6752.211	1031
5400	-0.39	-2.88	-0.40	-156.49	-1186.47	6752.217	1031
5405	-0.40	-3.49	-0.41	-156.37	-1186.32	6752.224	1031
5410	-1.19	-4.05	-0.33	-156.26	-1185.76	6752.226	1031
5415	-0.57	-3.43	-0.34	-154.93	-1185.74	6752.232	1031
5420	-0.52	-3.20	-0.33	-154.77	-1185.64	6752.236	1031
5425	-0.86	-4.34	-0.32	-154.22	-1184.91	6752.242	1031
5430	-1.52	-4.37	-0.33	-154.26	-1186.78	6752.247	1031
5435	-0.64	-3.61	-0.32	-153.90	-1185.95	6752.250	1031
5440	-1.14	-4.24	-0.35	-153.88	-1186.69	6752.257	1031
5445	-0.77	-3.23	-0.46	-152.46	-1183.59	6752.264	1031
5450	-0.95	-3.02	-0.33	-152.31	-1184.61	6752.266	1031
5455	-0.74	-2.51	-0.40	-152.18	-1181.73	6752.273	1031
5460	-1.14	-3.01	-0.39	-151.91	-1183.05	6752.277	1031
5465	-0.54	-3.81	-0.33	-151.28	-1184.41	6752.281	1031
5470	-0.66	-3.08	-0.36	-150.64	-1183.04	6752.287	1031
5475	-1.01	-4.03	-0.36	-150.28	-1182.72	6752.293	1031
5480	-0.84	-3.91	-0.33	-150.35	-1181.00	6752.296	1031
5485	-0.68	-4.33	-0.30	-150.33	-1183.32	6752.302	1031
5490	-0.76	-3.67	-0.42	-150.38	-1181.21	6752.307	1031
5495	-0.52	-3.17	-0.40	-149.64	-1182.93	6752.312	1031
5500	-0.73	-3.45	-0.38	-148.76	-1183.08	6752.318	1031
5505	-0.34	-3.12	-0.49	-148.39	-1182.30	6752.323	1031
5510	-0.79	-3.46	-0.40	-148.03	-1183.55	6752.327	1031
5515	-0.20	-3.65	-0.39	-148.13	-1182.32	6752.333	1031
5520	-0.32	-3.84	-0.39	-148.09	-1184.24	6752.336	1031
5525	-0.89	-4.29	-0.33	-147.56	-1185.08	6752.342	1031
5530	0.28	-3.92	-0.38	-146.39	-1185.26	6752.349	1031
5535	-1.01	-3.38	-0.42	-146.18	-1186.36	6752.351	1031
5540	-0.74	-4.02	-0.33	-146.34	-1186.16	6752.358	1031
5545	-1.10	-3.94	-0.38	-146.08	-1184.80	6752.362	1031
5550	-1.11	-3.30	-0.41	-144.81	-1186.29	6752.367	1031
5555	-1.18	-3.77	-0.31	-144.61	-1186.43	6752.373	1031
5560	-0.79	-3.88	-0.40	-143.94	-1184.71	6752.378	1031
5565	-0.76	-3.82	-0.43	-144.09	-1186.40	6752.382	1031
5570	-1.06	-5.04	-0.27	-143.80	-1185.08	6752.388	1031
5575	-0.86	-4.11	-0.40	-143.42	-1187.93	6752.391	1031
5580	-1.22	-3.51	-0.39	-142.82	-1184.61	6752.399	1031
5585	-0.68	-3.85	-0.35	-142.72	-1184.82	6752.402	1031
5590	-0.59	-4.89	-0.32	-142.61	-1183.60	6752.409	1031
5595	-0.33	-3.99	-0.35	-142.56	-1181.22	6752.412	1031
5600	-0.89	-4.72	-0.31	-141.72	-1181.61	6752.418	1031
5605	-0.64	-5.31	-0.22	-141.30	-1180.03	6752.421	1031
5610	-0.44	-4.96	-0.30	-140.44	-1179.68	6752.427	1031
5615	-1.43	-4.58	-0.25	-139.98	-1180.72	6752.433	1031
5620	-0.27	-4.37	-0.35	-140.49	-1181.12	6752.437	1031
5625	-0.52	-4.04	-0.41	-140.02	-1181.69	6752.443	1031
5630	-0.99	-4.00	-0.40	-139.73	-1181.34	6752.447	1031
5635	-0.73	-4.47	-0.32	-138.60	-1179.73	6752.452	1031
5640	-0.72	-4.32	-0.32	-138.38	-1179.81	6752.457	1031
5645	-1.06	-3.91	-0.40	-137.77	-1178.28	6752.462	1031
5650	-0.25	-4.63	-0.32	-137.65	-1177.27	6752.466	1031
5655	0.48	-4.59	-0.39	-137.95	-1175.66	6752.473	1031
5660	-0.79	-5.19	-0.29	-137.96	-1175.58	6752.476	1031
5665	-1.94	-3.99	-0.22	-136.12	-1175.90	6752.484	1031
5670	-0.28	-4.71	-0.32	-136.20	-1175.88	6752.485	1031
5675	-0.25	-4.84	-0.32	-136.43	-1178.02	6752.492	1031
5680	-0.33	-4.62	-0.35	-136.38	-1178.77	6752.497	1031
5685	0.20	-5.11	-0.38	-135.15	-1178.55	6752.501	1031
5690	-0.61	-5.46	-0.28	-134.86	-1177.00	6752.507	1031
5695	-1.87	-3.69	-0.30	-134.44	-1177.04	6752.514	1031
5700	-1.11	-5.10	-0.28	-133.84	-1175.50	6752.516	1031
5705	-0.09	-5.90	-0.37	-134.17	-1176.19	6752.524	1031
5710	-0.93	-4.82	-0.31	-133.54	-1176.10	6752.527	1031
5715	-0.62	-5.37	-0.28	-132.79	-1174.96	6752.531	1031
5720	-0.85	-6.11	-0.25	-132.16	-1176.64	6752.538	1031
5725	-0.76	-6.11	-0.21	-132.09	-1176.83	6752.544	1031
5730	-0.37	-6.07	-0.26	-131.47	-1175.47	6752.546	1031
5735	-0.92	-5.03	-0.28	-131.37	-1174.82	6752.552	1031
5740	-0.93	-5.82	-0.29	-131.40	-1175.01	6752.556	1031
5745	-1.02	-5.90	-0.26	-131.12	-1174.78	6752.562	1031
5750	-0.16	-6.57	-0.27	-130.11	-1173.24	6752.568	1031
5755	-0.63	-6.15	-0.19	-130.12	-1173.88	6752.572	1031
5760	-0.74	-5.97	-0.21	-129.78	-1171.31	6752.578	1031
5765	-0.10	-4.84	-0.39	-129.94	-1172.11	6752.582	1031
5770	-0.16	-5.77	-0.24	-128.51	-1172.38	6752.586	1031
5775	-0.35	-6.32	-0.24	-128.65	-1172.04	6752.591	1031
5780	-0.53	-5.67	-0.25	-127.42	-1171.70	6752.598	1031
5785	-0.91	-5.52	-0.26	-128.00	-1171.64	6752.602	1031
5790	-0.83	-5.92	-0.21	-127.56	-1167.87	6752.607	1031
5795	-0.14	-5.94	-0.23	-127.54	-1168.79	6752.610	1031
5800	-0.07	-5.83	-0.24	-126.27	-1166.52	6752.617	1031
5805	-0.30	-5.99	-0.25	-126.34	-1165.77	6752.623	1031
5810	-1.52	-5.70	-0.13	-126.09	-1164.85	6752.628	1031
5815	-0.34	-6.02	-0.23	-126.30	-1165.28	6752.632	1031
5820	-0.38	-5.81	-0.21	-126.10	-1165.74	6752.638	1031
5825	-0.62	-6.90	-0.12	-125.98	-1166.34	6752.641	1031
5830	-0.73	-7.11	-0.17	-123.87	-1165.06	6752.648	1031
5835	-0.55	-6.72	-0.16	-123.95	-1163.23	6752.653	1031
5840	-0.63	-7.51	-0.15	-123.76	-1163.67	6752.659	1031
5845	-0.72	-7.23	-0.14	-123.77	-1161.99	6752.662	1031
5850	-0.61	-6.14	-0.13	-123.17	-1160.59	6752.668	1031
5855	-0.47	-6.35	-0.14	-122.42	-1161.65	6752.671	1031
5860	0.35	-8.47	-0.09	-121.19	-1159.33	6752.679	1031
5865	-0.55	-7.00	-0.07	-121.63	-1159.79	6752.682	1031
5870	-0.19	-6.82	-0.13	-121.93	-1158.41	6752.687	1031
5875	0.32	-7.56	-0.13	-121.76	-1157.25	6752.692	1031
5880	-0.80	-7.28	-0.05	-121.48	-1158.09	6752.697	1031
5885	-0.31	-7.47	-0.07	-120.60	-1156.05	6752.702	1031
5890	-0.56	-6.72	-0.08	-120.27	-1154.98	6752.707	1031
5895	0.06	-7.11	-0.04	-119.79	-1151.29	6752.711	1031
5900	0.08	-7.41	-0.09	-119.66	-1153.45	6752.717	1031
5905	-0.71	-7.42	-0.03	-119.66	-1156.88	6752.723	1031
5910	-0.50	-8.02	-0.04	-119.99	-1155.73	6752.726	1031
5915	-0.33	-7.61	0.01	-118.32	-1157.78	6752.733	1031
5920	-0.44	-7.17	0.04	-118.33	-1156.90	6752.735	1031
5925	-1.04	-8.04	0.06	-117.79	-1153.93	6752.744	1031
5930	-0.55	-8.20	-0.03	-117.93	-1155.49	6752.748	1031
5935	-0.29	-7.71	0.11	-116.79	-1155.80	6752.750	1031
5940	-0.44	-7.10	0.11	-116.58	-1156.23	6752.757	1031
5945	0.16	-7.07	-0.10	-116.33	-1155.49	6752.764	1031
5950	-0.63	-7.51	0.04	-116.04	-1156.64	6752.766	1031
5955	-0.54	-7.90	0.08	-115.84	-1157.52	6752.772	1031
5960	-0.44	-8.48	-0.00	-116.00	-1156.77	6752.777	1031
5965	-0.32	-7.58	-0.00	-114.94	-1156.51	6752.781	1031
5970	-0.32	-7.76	0.14	-114.41	-1156.01	6752.788	1031
5975	0.09	-8.40	0.13	-113.67	-1155.86	6752.793	1031
5980	-0.58	-8.03	0.10	-113.81	-1155.30	6752.796	1031
5985	-0.17	-7.98	-0.03	-113.99	-1156.33	6752.802	1031
5990	-0.36	-8.42	0.05	-113.82	-1156.68	6752.809	1031
5995	-0.53	-8.10	0.13	-113.38	-1156.82	6752.812	1031
6000	0.15	-7.80	0.17	-112.28	-1156.29	6752.818	1031
6005	-0.46	-8.61	0.15	-112.24	-1157.74	6752.820	1031
6010	0.09	-8.37	0.19	-111.37	-1156.98	6752.828	1031
6015	-0.01	-8.00	0.07	-111.37	-1157.50	6752.832	1031
6020	0.00	-8.59	0.17	-111.34	-1156.33	6752.836	1031
6025	-0.54	-9.02	0.10	-111.41	-1157.22	6752.841	1031
6030	-0.27	-9.36	0.30	-109.83	-1153.41	6752.848	1031
6035	0.47	-8.59	0.12	-109.81	-1155.11	6752.851	1031
6040	0.23	-9.67	0.20	-109.35	-1156.47	6752.859	1031
6045	-0.48	-9.05	0.23	-109.63	-1153.86	6752.860	1031
6050	-0.47	-8.66	0.24	-108.70	-1152.85	6752.867	1031
6055	-0.18	-9.55	0.23	-108.25	-1154.62	6752.873	1031
6060	-0.21	-10.05	0.26	-107.01	-1151.60	6752.878	1031
6065	0.48	-9.12	0.23	-107.63	-1152.18	6752.882	1031
6070	-0.09	-8.76	0.35	-107.61	-1153.29	6752.888	1031
6075	0.12	-9.55	0.32	-107.61	-1152.84	6752.891	1031
6080	-0.15	-8.82	0.42	-107.17	-1150.67	6752.897	1031
6085	-0.16	-8.89	0.47	-106.27	-1151.38	6752.903	1031
6090	0.45	-9.43	0.46	-105.61	-1149.70	6752.906	1031
6095	-0.57	-10.03	0.29	-105.32	-1148.84	6752.913	1031
6100	-0.14	-9.21	0.36	-105.55	-1148.96	6752.917	1031
6105	-0.24	-9.21	0.51	-105.47	-1148.08	6752.922	1031
6110	-0.12	-9.39	0.46	-105.02	-1149.17	6752.927	1031
6115	-0.27	-10.00	0.40	-103.96	-1146.35	6752.933	1031
6120	0.23	-9.73	0.39	-104.04	-1145.32	6752.937	1031
6125	-0.04	-10.07	0.52	-103.71	-1147.65	6752.943	1031
6130	0.61	-10.49	0.43	-103.59	-1145.90	6752.946	1031
6135	-0.31	-9.93	0.53	-102.37	-1144.66	6752.952	1031
6140	0.66	-10.00	0.55	-102.17	-1143.33	6752.956	1031
6145	-0.23	-10.30	0.65	-101.39	-1143.81	6752.962	1031
6150	-0.08	-9.83	0.62	-101.34	-1142.76	6752.966	1031
6155	-1.32	-9.41	0.67	-101.77	-1140.32	6752.974	1031
6160	0.28	-10.20	0.62	-101.11	-1140.47	6752.976	1031
6165	-0.38	-10.52	0.50	-100.42	-1138.68	6752.982	1031
6170	-0.70	-10.56	0.54	-100.36	-1137.82	6752.985	1031
6175	-0.07	-10.55	0.78	-99.20	-1139.09	6752.994	1031
6180	-0.51	-10.49	0.63	-99.23	-1136.91	6752.998	1031
6185	-0.20	-11.09	0.43	-99.05	-1138.61	6753.001	1031
6190	0.32	-10.35	0.67	-99.01	-1138.23	6753.007	1031
6195	1.26	-11.10	0.41	-97.79	-1137.26	6753.014	1031
6200	-0.39	-10.90	0.76	-97.64	-1139.28	6753.016	1031
6205	0.25	-10.66	0.65	-97.56	-1138.74	6753.022	1030
6210	-0.13	-10.82	0.70	-97.46	-1138.09	6753.027	1030
6215	-0.38	-10.64	0.85	-97.88	-1139.39	6753.033	1030
6220	0.06	-10.39	0.67	-99.23	-1141.14	6753.037	1030
6225	-0.00	-10.51	0.54	-99.45	-1142.50	6753.042	1030
6230	0.34	-10.73	0.49	-99.65	-1141.98	6753.047	1030
6235	0.03	-10.38	0.67	-99.74	-1141.25	6753.052	1030
6240	-0.64	-10.20	0.70	-99.72	-1141.87	6753.059	1030
6245	0.02	-10.42	0.70	-100.06	-1143.19	6753.061	1030
6250	-0.31	-10.47	0.54	-100.39	-1147.80	6753.067	1030
6255	-0.40	-10.09	0.59	-100.88	-1147.12	6753.071	1030
6260	-0.34	-10.00	0.52	-101.67	-1146.68	6753.078	1030
6265	-0.20	-10.39	0.40	-101.47	-1145.53	6753.083	1030
6270	-0.39	-10.14	0.55	-101.24	-1145.02	6753.086	1030
6275	-0.42	-10.00	0.60	-101.37	-1142.70	6753.091	1030
6280	0.37	-9.60	0.56	-102.66	-1142.60	6753.098	1030
6285	-0.21	-10.12	0.47	-102.85	-1142.77	6753.101	1030
6290	0.74	-10.31	0.39	-102.79	-1143.99	6753.108	1030
6295	-0.76	-9.97	0.54	-103.00	-1144.50	6753.111	1030
6300	-0.30	-9.90	0.41	-104.04	-1144.78	6753.117	1030
6305	-0.38	-9.62	0.52	-104.36	-1145.01	6753.123	1030
6310	0.23	-9.88	0.30	-105.58	-1143.93	6753.129	1030
6315	-0.11	-9.93	0.40	-105.20	-1143.25	6753.132	1030
6320	-0.65	-9.50	0.52	-105.37	-1142.72	6753.138	1030
6325	-1.13	-9.94	0.43	-105.30	-1141.80	6753.141	1030
6330	0.23	-9.94	0.37	-106.07	-1145.71	6753.147	1030
6335	-0.29	-9.19	0.45	-106.54	-1146.93	6753.152	1030
6340	-0.07	-9.38	0.37	-106.78	-1148.02	6753.156	1030
6345	0.21	-9.51	0.25	-107.25	-1146.02	6753.162	1030
6350	0.07	-9.22	0.36	-107.71	-1147.10	6753.168	1030
6355	-0.64	-8.87	0.49	-107.64	-1147.57	6753.172	1030
6360	0.27	-8.88	0.36	-107.52	-1149.13	6753.177	1030
6365	0.04	-8.82	0.35	-108.85	-1147.80	6753.181	1030
6370	-0.64	-8.76	0.38	-109.09	-1147.80	6753.187	1030
6375	-0.41	-8.76	0.45	-109.72	-1147.43	6753.192	1030
6380	0.35	-8.68	0.36	-109.72	-1147.18	6753.195	1030
6385	-0.16	-8.69	0.37	-109.98	-1146.74	6753.202	1030
6390	0.07	-8.84	0.27	-109.60	-1146.93	6753.208	1030
6395	0.58	-8.94	0.17	-111.13	-1149.08	6753.213	1030
6400	-0.47	-8.34	0.26	-111.37	-1150.40	6753.216	1030
6405	-0.77	-8.28	0.15	-111.31	-1151.85	6753.224	1030
6410	0.25	-8.36	0.27	-111.10	-1151.52	6753.226	1030
6415	-0.24	-8.41	0.17	-112.28	-1153.45	6753.232	1030
6420	-0.87	-8.46	0.24	-112.47	-1154.67	6753.235	1030
6425	-0.34	-7.91	0.31	-113.05	-1156.97	6753.244	1030
6430	-0.31	-7.80	0.25	-113.12	-1156.58	6753.248	1030
6435	-1.06	-8.12	0.20	-113.35	-1155.40	6753.252	1030
6440	-0.49	-8.00	0.19	-113.30	-1155.53	6753.257	1030
6445	0.24	-7.78	0.15	-113.81	-1158.07	6753.262	1030
6450	-0.71	-7.66	0.14	-114.43	-1158.64	6753.266	1030
6455	-0.35	-7.50	0.25	-114.80	-1158.38	6753.271	1030
6460	-0.27	-7.16	0.27	-115.24	-1157.26	6753.278	1030
6465	-0.52	-7.80	0.02	-115.10	-1159.66	6753.284	1030
6470	-0.23	-7.46	0.19	-115.38	-1159.90	6753.287	1030
6475	-0.61	-7.47	0.13	-115.27	-1160.83	6753.292	1030
6480	-0.89	-7.42	0.15	-116.46	-1159.45	6753.297	1030
6485	-0.61	-7.48	0.01	-116.72	-1160.85	6753.301	1030
6490	-0.05	-6.85	0.34	-116.95	-1157.81	6753.309	1030
6495	-0.14	-7.27	0.08	-116.75	-1156.13	6753.312	1030
6500	-0.37	-7.30	0.07	-117.03	-1159.12	6753.318	1030
6505	-0.02	-7.23	0.11	-117.19	-1158.75	6753.321	1030
6510	-1.24	-7.34	0.09	-118.91	-1161.05	6753.328	1030
6515	-0.18	-7.15	-0.03	-118.80	-1159.73	6753.333	1030
6520	0.62	-7.04	-0.04	-118.67	-1163.88	6753.338	1030
6525	-0.78	-6.85	0.08	-118.48	-1162.15	6753.342	1030
6530	-0.50	-6.88	-0.01	-119.85	-1161.22	6753.349	1030
6535	-0.17	-7.06	-0.07	-120.51	-1161.97	6753.351	1030
6540	-1.39	-6.87	-0.09	-120.96	-1162.42	6753.358	1030
6545	-0.18	-6.28	0.06	-121.56	-1163.27	6753.361	1030
6550	-0.14	-6.49	-0.04	-121.18	-1162.82	6753.367	1030
6555	-0.55	-6.67	-0.04	-121.04	-1161.82	6753.373	1030
6560	-0.31	-6.82	-0.02	-121.74	-1163.69	6753.376	1030
6565	-0.85	-6.64	-0.09	-122.46	-1162.13	6753.382	1030
6570	-1.00	-7.27	-0.12	-122.69	-1161.31	6753.387	1030
6575	-1.61	-7.29	0.01	-123.14	-1162.59	6753.392	1030
6580	-0.94	-6.45	-0.10	-123.33	-1162.44	6753.396	1030
6585	-1.06	-6.61	-0.06	-123.26	-1162.79	6753.402	1030
6590	-1.03	-6.49	-0.13	-123.69	-1164.21	6753.406	1030
6595	-0.33	-5.84	-0.08	-124.72	-1169.02	6753.413	1030
6600	-0.11	-5.93	-0.14	-124.64	-1169.57	6753.417	1030
6605	-0.44	-6.37	-0.24	-124.81	-1168.83	6753.422	1030
6610	-1.30	-6.18	-0.12	-124.57	-1168.69	6753.427	1030
6615	-0.63	-5.96	-0.14	-125.78	-1169.19	6753.432	1030
6620	-0.73	-6.27	-0.21	-125.98	-1169.26	6753.437	1030
6625	0.54	-6.33	-0.32	-126.76	-1171.61	6753.443	1030
6630	-0.33	-6.51	-0.22	-126.70	-1169.87	6753.446	1030
6635	-0.60	-6.46	-0.11	-126.64	-1170.22	6753.454	1030
6640	-0.39	-6.07	-0.24	-126.66	-1168.63	6753.458	1030
6645	-0.71	-6.31	-0.30	-127.60	-1170.66	6753.462	1030
6650	-0.62	-6.25	-0.20	-128.48	-1171.42	6753.467	1030
6655	-0.62	-5.50	-0.16	-129.49	-1172.90	6753.474	1030
6660	-0.59	-5.88	-0.29	-129.20	-1173.83	6753.477	1030
6665	-0.42	-5.65	-0.27	-129.14	-1175.05	6753.482	1030
6670	-0.69	-5.54	-0.29	-129.17	-1174.80	6753.485	1030
6675	-0.83	-5.81	-0.23	-129.82	-1173.47	6753.492	1030
6680	-0.73	-5.29	-0.24	-130.50	-1174.83	6753.498	1030
6685	-0.73	-5.23	-0.33	-130.38	-1175.35	6753.501	1030
6690	-0.27	-5.67	-0.28	-130.30	-1174.76	6753.507	1030
6695	-0.44	-5.86	-0.28	-131.04	-1176.00	6753.512	1030
6700	-0.22	-4.99	-0.37	-131.78	-1176.99	6753.516	1030
6705	-0.26	-5.92	-0.30	-132.08	-1176.70	6753.521	1030
6710	-0.35	-4.86	-0.30	-132.83	-1179.28	6753.528	1030
6715	-0.79	-5.20	-0.26	-133.07	-1176.99	6753.531	1030
6720	-0.22	-5.47	-0.32	-133.31	-1178.24	6753.539	1030
6725	-0.49	-5.14	-0.31	-132.92	-1178.07	6753.541	1030
6730	-0.45	-5.04	-0.33	-133.98	-1178.85	6753.547	1030
6735	-1.70	-4.99	-0.29	-134.08	-1179.05	6753.552	1030
6740	-1.01	-6.13	-0.23	-135.12	-1178.51	6753.559	1030
6745	-0.77	-4.94	-0.38	-135.30	-1179.02	6753.562	1030
6750	-0.50	-4.74	-0.31	-134.82	-1180.66	6753.568	1030
6755	-0.45	-4.95	-0.33	-134.91	-1180.64	6753.570	1030
6760	-0.80	-4.80	-0.37	-136.21	-1180.22	6753.577	1030
6765	-0.57	-5.37	-0.34	-136.93	-1182.56	6753.583	1030
6770	-0.22	-4.46	-0.39	-137.29	-1180.91	6753.589	1030
6775	-0.57	-4.30	-0.37	-137.67	-1178.80	6753.592	1030
6780	-0.43	-4.48	-0.35	-137.58	-1177.61	6753.599	1030
6785	-1.12	-4.85	-0.32	-137.69	-1178.19	6753.602	1030
6790	-0.63	-3.64	-0.41	-139.11	-1174.09	6753.609	1030
6795	-0.61	-4.19	-0.37	-139.03	-1177.14	6753.610	1030
6800	-1.13	-4.19	-0.31	-139.07	-1175.13	6753.617	1030
6805	-0.78	-3.73	-0.39	-138.94	-1175.28	6753.623	1030
6810	-1.10	-4.19	-0.38	-139.70	-1176.34	6753.626	1030
6815	-0.85	-4.99	-0.32	-140.31	-1176.49	6753.632	1030
6820	-0.49	-4.38	-0.37	-140.31	-1176.34	6753.637	1030
6825	-0.47	-4.70	-0.39	-141.03	-1180.28	6753.643	1030
6830	-0.49	-4.86	-0.30	-141.37	-1178.90	6753.646	1030
6835	-0.88	-4.67	-0.29	-141.31	-1178.11	6753.652	1030
6840	-0.84	-4.87	-0.20	-141.40	-1178.26	6753.656	1030
6845	-0.65	-4.33	-0.38	-142.75	-1178.50	6753.663	1030
6850	-0.94	-4.67	-0.34	-142.91	-1177.22	6753.667	1030
6855	-0.08	-4.58	-0.33	-142.99	-1178.33	6753.673	1030
6860	-0.51	-4.43	-0.39	-142.69	-1180.33	6753.677	1030
6865	-0.67	-3.91	-0.39	-143.83	-1179.27	6753.682	1030
6870	-0.98	-3.81	-0.40	-144.00	-1181.20	6753.687	1030
6875	-0.53	-3.46	-0.40	-144.78	-1184.87	6753.694	1030
6880	-0.91	-4.21	-0.32	-145.18	-1183.52	6753.696	1030
6885	-2.21	-4.17	-0.37	-145.05	-1181.22	6753.704	1030
6890	-0.85	-3.72	-0.38	-144.74	-1178.84	6753.708	1030
6895	-0.63	-3.99	-0.35	-146.04	-1183.53	6753.711	1030
6900	-0.47	-4.50	-0.35	-146.41	-1183.27	6753.717	1030
6905	-0.80	-4.25	-0.32	-147.39	-1183.44	6753.724	1030
6910	-0.33	-3.48	-0.37	-147.34	-1182.27	6753.726	1030
6915	-0.52	-3.72	-0.38	-146.94	-1179.59	6753.733	1030
6920	-0.31	-2.97	-0.42	-147.25	-1180.20	6753.736	1030
6925	-1.25	-3.56	-0.37	-147.67	-1180.91	6753.741	1030
6930	-0.12	-3.24	-0.41	-148.71	-1185.40	6753.748	1030
6935	-0.75	-4.67	-0.30	-149.07	-1184.49	6753.751	1030
6940	-0.85	-3.56	-0.35	-149.65	-1187.75	6753.757	1030
6945	-1.28	-2.93	-0.39	-149.38	-1185.88	6753.762	1030
6950	-0.92	-3.67	-0.30	-149.55	-1187.06	6753.766	1030
6955	-0.63	-4.21	-0.30	-149.36	-1185.55	6753.771	1030
6960	-0.63	-3.29	-0.36	-151.03	-1186.03	6753.778	1030
6965	-0.16	-3.39	-0.37	-150.99	-1186.47	6753.781	1030
6970	-1.05	-4.06	-0.22	-150.99	-1184.70	6753.789	1030
6975	-1.09	-3.98	-0.27	-151.17	-1184.59	6753.792	1030
6980	-0.38	-3.90	-0.30	-152.58	-1185.31	6753.796	1030
6985	-1.44	-3.41	-0.26	-152.71	-1184.77	6753.802	1030
6990	0.10	-2.15	-0.52	-153.28	-1184.41	6753.809	1030
6995	-0.70	-1.98	-0.43	-153.13	-1185.81	6753.812	1030
7000	-1.05	-3.72	-0.29	-153.12	-1190.03	6753.819	1030
7005	-0.37	-3.89	-0.28	-153.39	-1187.59	6753.821	1030
7010	-0.80	-4.68	-0.33	-154.45	-1186.66	6753.827	1030
7015	-0.78	-3.21	-0.36	-154.98	-1185.69	6753.833	1030
7020	-0.72	-3.80	-0.28	-155.39	-1186.76	6753.836	1030
7025	-0.66	-3.77	-0.31	-155.60	-1185.48	6753.842	1030
7030	-1.01	-3.59	-0.26	-155.95	-1184.87	6753.848	1030
7035	-0.49	-3.63	-0.29	-155.60	-1188.24	6753.852	1030
7040	-0.60	-3.69	-0.35	-156.13	-1192.92	6753.856	1030
7045	-0.32	-3.87	-0.32	-157.34	-1191.33	6753.863	1030
7050	-0.36	-2.95	-0.40	-157.39	-1190.76	6753.867	1030
7055	-1.40	-5.62	-0.33	-157.65	-1189.25	6753.873	1030
7060	-0.97	-4.07	-0.32	-157.71	-1188.08	6753.875	1030
7065	-0.65	-4.06	-0.33	-158.74	-1191.06	6753.882	1030
7070	-0.56	-2.58	-0.37	-158.86	-1191.90	6753.887	1030
7075	-0.57	-2.98	-0.36	-159.41	-1191.71	6753.894	1030
7080	-0.88	-3.13	-0.33	-159.63	-1194.20	6753.896	1030
7085	-0.21	-2.20	-0.42	-159.57	-1189.66	6753.903	1030
7090	-0.69	-3.59	-0.38	-159.72	-1192.11	6753.906	1030
7095	-0.49	-2.82	-0.38	-160.68	-1191.38	6753.913	1030
7100	-1.01	-3.00	-0.38	-160.97	-1197.32	6753.916	1030
7105	0.33	-4.19	-0.53	-161.96	-1196.38	6753.924	1030
7110	-0.23	-3.48	-0.43	-161.76	-1193.55	6753.928	1030
7115	-0.42	-3.94	-0.31	-161.88	-1193.79	6753.934	1030
7120	-0.45	-3.72	-0.43	-161.80	-1195.97	6753.937	1030
7125	-0.54	-3.05	-0.41	-162.83	-1195.62	6753.943	1030
7130	-0.70	-2.16	-0.42	-163.29	-1196.14	6753.946	1030
7135	-0.72	-1.77	-0.42	-163.45	-1196.23	6753.953	1030
7140	-0.83	-3.49	-0.43	-164.02	-1198.54	6753.958	1030
7145	-0.47	-3.48	-0.53	-164.09	-1198.30	6753.961	1030
7150	-0.21	-4.56	-0.53	-163.92	-1200.18	6753.968	1030
7155	-1.20	-4.46	-0.45	-163.78	-1199.47	6753.972	1030
7160	-0.46	-3.01	-0.42	-165.20	-1198.20	6753.976	1030
7165	-0.79	-2.70	-0.42	-165.37	-1199.35	6753.982	1030
7170	-0.82	-2.86	-0.44	-165.24	-1194.11	6753.988	1030
7175	-1.20	-2.12	-0.39	-165.56	-1195.17	6753.992	1030
7180	-0.86	-2.19	-0.44	-166.37	-1196.82	6753.998	1030
7185	-0.71	-2.14	-0.37	-166.41	-1198.68	6754.001	1030
7190	-0.88	-3.06	-0.39	-167.49	-1201.56	6754.007	1030
7195	-1.33	-3.40	-0.45	-167.74	-1200.15	6754.012	1030
7200	-0.71	-1.85	-0.42	-167.65	-1199.18	6754.016	1030
7205	-0.96	-1.92	-0.37	-167.81	-1199.13	6754.021	1030
7210	-1.13	-1.82	-0.36	-169.21	-1198.43	6754.027	1030
7215	-0.82	-2.41	-0.46	-168.86	-1198.35	6754.031	1030
7220	-1.18	-3.66	-0.60	-169.15	-1197.18	6754.039	1030
7225	-0.89	-2.91	-0.50	-168.87	-1198.13	6754.042	1030
7230	-0.87	-2.27	-0.45	-170.07	-1200.10	6754.047	1030
7235	-1.12	-2.35	-0.48	-170.42	-1200.19	6754.053	1030
7240	-1.47	-0.97	-0.40	-171.45	-1202.29	6754.059	1030
7245	-1.07	-1.37	-0.38	-171.37	-1201.63	6754.062	1030
7250	-0.82	-2.16	-0.45	-171.23	-1202.81	6754.068	1030
7255	-0.82	-2.57	-0.53	-171.26	-1203.25	6754.071	1030
7260	-1.26	-1.93	-0.44	-171.92	-1204.90	6754.077	1030
7265	-1.35	-1.73	-0.47	-172.75	-1204.15	6754.083	1030
7270	-1.02	-2.17	-0.53	-173.43	-1202.16	6754.086	1030
7275	-1.03	-2.15	-0.49	-173.46	-1201.78	6754.092	1030
7280	-0.62	-1.47	-0.50	-173.22	-1203.81	6754.098	1030
7285	-0.59	-1.52	-0.49	-173.23	-1203.95	6754.102	1030
7290	-0.85	-1.07	-0.48	-173.39	-1201.80	6754.106	1030
7295	-0.56	-1.10	-0.54	-174.94	-1203.86	6754.110	1030
7300	-1.24	-0.60	-0.46	-174.59	-1202.58	6754.116	1030
7305	-1.62	-2.03	-0.52	-175.64	-1205.71	6754.123	1030
7310	-0.48	-2.53	-0.55	-175.65	-1203.80	6754.126	1030
7315	-0.84	-2.86	-0.59	-175.60	-1202.23	6754.132	1030
7320	-1.04	-2.57	-0.51	-175.86	-1202.78	6754.137	1030
7325	-1.01	-1.84	-0.53	-177.05	-1209.53	6754.144	1030
7330	-1.23	-2.06	-0.52	-177.08	-1207.32	6754.146	1030
7335	-1.07	-1.03	-0.46	-177.45	-1204.28	6754.153	1030
7340	-0.30	-2.26	-0.60	-177.31	-1205.88	6754.156	1030
7345	-0.97	-1.81	-0.56	-178.55	-1204.93	6754.163	1030
7350	-0.79	-1.59	-0.61	-178.81	-1206.05	6754.167	1030
7355	-0.15	-1.45	-0.55	-179.87	-1210.54	6754.173	1030
7360	-0.61	-1.75	-0.58	-179.77	-1211.23	6754.177	1030
7365	-0.38	-0.92	-0.59	-179.52	-1212.20	6754.184	1030
7370	-0.53	-1.51	-0.62	-179.31	-1209.53	6754.187	1030
7375	-1.17	-1.29	-0.56	-180.39	-1209.47	6754.192	1030
7380	-1.25	-1.55	-0.59	-181.01	-1210.79	6754.197	1030
7385	-0.63	-1.42	-0.66	-181.01	-1211.79	6754.202	1030
7390	-1.27	-1.16	-0.60	-181.15	-1211.64	6754.208	1030
7395	-0.42	-1.99	-0.63	-181.71	-1210.76	6754.211	1031
7400	-0.81	-1.45	-0.63	-182.55	-1212.28	6754.217	1031
7405	-1.88	-1.36	-0.53	-182.04	-1209.85	6754.224	1031
7410	-0.98	-1.83	-0.68	-181.77	-1212.77	6754.227	1031
7415	-0.88	-1.02	-0.56	-181.62	-1213.04	6754.232	1031
7420	-0.56	0.28	-0.56	-181.98	-1211.19	6754.238	1031
7425	-1.23	0.39	-0.49	-181.70	-1208.18	6754.242	1031
7430	-0.96	-0.58	-0.50	-180.58	-1207.60	6754.248	1031
7435	-0.74	-1.28	-0.56	-180.67	-1207.26	6754.250	1031
7440	-0.56	-2.40	-0.65	-179.80	-1204.47	6754.258	1031
7445	-0.78	-2.52	-0.66	-179.96	-1203.27	6754.263	1031
7450	-0.83	-2.51	-0.60	-179.80	-1203.42	6754.269	1031
7455	-0.65	-1.67	-0.56	-179.88	-1201.47	6754.271	1031
7460	-0.77	-1.92	-0.59	-178.62	-1198.09	6754.278	1031
7465	-0.54	-2.45	-0.64	-178.17	-1197.63	6754.281	1031
7470	-0.67	-2.10	-0.60	-177.49	-1197.58	6754.289	1031
7475	-0.80	-0.61	-0.50	-177.43	-1196.69	6754.292	1031
7480	-1.17	-0.72	-0.48	-177.43	-1195.31	6754.297	1031
7485	-0.84	-2.11	-0.56	-177.68	-1196.92	6754.302	1031
7490	-0.77	-2.41	-0.50	-176.16	-1196.39	6754.309	1031
7495	-0.71	-1.94	-0.56	-175.99	-1197.96	6754.312	1031
7500	-0.25	-2.59	-0.60	-176.08	-1199.48	6754.317	1031
7505	-1.15	-1.11	-0.47	-175.96	-1195.83	6754.321	1031
7510	-0.74	-2.79	-0.54	-175.54	-1196.01	6754.327	1031
7515	-0.96	-2.23	-0.49	-174.63	-1195.31	6754.333	1031
7520	-0.87	-2.30	-0.50	-174.21	-1195.75	6754.339	1031
7525	-1.26	-2.67	-0.51	-173.82	-1196.28	6754.342	1031
7530	-0.61	-2.32	-0.51	-173.36	-1195.51	6754.347	1031
7535	-1.44	-3.07	-0.48	-173.43	-1193.55	6754.351	1031
7540	-0.41	-3.73	-0.62	-173.14	-1194.38	6754.357	1031
7545	-0.99	-2.47	-0.39	-172.24	-1190.18	6754.364	1031
7550	-0.88	-2.73	-0.51	-172.31	-1191.20	6754.366	1031
7555	-0.49	-2.08	-0.44	-172.08	-1191.18	6754.373	1031
7560	-0.70	-3.88	-0.55	-172.15	-1191.82	6754.375	1031
7565	-0.71	-3.41	-0.50	-171.05	-1192.06	6754.382	1031
7570	-1.45	-1.87	-0.40	-170.75	-1191.59	6754.388	1031
7575	-1.28	-1.96	-0.38	-169.90	-1190.58	6754.393	1031
7580	-0.94	-1.34	-0.39	-170.39	-1195.29	6754.396	1031
7585	-0.81	-2.67	-0.50	-170.46	-1192.93	6754.404	1031
7590	-0.75	-1.85	-0.37	-170.17	-1189.85	6754.406	1031
7595	-1.03	-1.80	-0.36	-169.06	-1189.86	6754.413	1031
7600	-0.89	-2.78	-0.43	-168.76	-1190.25	6754.418	1031
7605	-1.22	-2.30	-0.33	-168.31	-1190.49	6754.422	1031
7610	-0.91	-2.24	-0.34	-167.84	-1194.22	6754.427	1031
7615	-0.67	-2.30	-0.45	-168.00	-1196.47	6754.433	1031
7620	-0.98	-2.41	-0.42	-168.15	-1194.51	6754.437	1031
7625	-1.07	-2.74	-0.40	-167.40	-1192.50	6754.442	1031
7630	-0.98	-1.80	-0.34	-166.85	-1194.21	6754.446	1031
7635	-0.14	-3.42	-0.48	-166.40	-1193.30	6754.454	1031
7640	-0.86	-2.91	-0.41	-166.15	-1192.92	6754.458	1031
7645	-0.35	-2.30	-0.44	-166.09	-1193.83	6754.461	1031
7650	-0.20	-1.37	-0.37	-165.80	-1191.49	6754.469	1031
7655	-0.72	-2.88	-0.35	-165.71	-1192.10	6754.472	1031
7660	-1.14	-3.05	-0.40	-164.73	-1191.27	6754.476	1031
7665	-1.69	-1.76	-0.34	-164.53	-1190.42	6754.480	1031
7670	-1.12	-2.40	-0.41	-163.74	-1189.40	6754.488	1031
7675	-1.09	-2.02	-0.35	-163.77	-1190.57	6754.491	1031
7680	-1.00	-2.39	-0.34	-163.67	-1191.29	6754.498	1031
7685	-1.09	-2.11	-0.35	-163.86	-1190.22	6754.500	1031
7690	-0.45	-2.74	-0.40	-162.24	-1188.51	6754.508	1031
7695	-0.82	-2.63	-0.36	-162.66	-1189.17	6754.513	1031
7700	-1.32	-1.06	-0.35	-162.51	-1189.00	6754.519	1031
7705	-1.46	-1.39	-0.35	-162.09	-1189.88	6754.522	1031
7710	-0.87	-2.30	-0.33	-160.99	-1188.68	6754.528	1031
7715	-0.62	-2.36	-0.37	-160.77	-1187.74	6754.531	1031
7720	-0.22	-2.22	-0.64	-160.67	-1187.34	6754.539	1031
7725	-1.09	-2.17	-0.39	-160.19	-1190.09	6754.542	1031
7730	-1.16	-3.01	-0.32	-160.38	-1188.21	6754.547	1031
7735	-0.95	-2.81	-0.35	-160.00	-1188.48	6754.552	1031
7740	-1.13	-2.78	-0.40	-158.61	-1190.73	6754.559	1031
7745	-0.99	-3.58	-0.36	-158.75	-1191.10	6754.562	1031
7750	-0.76	-3.26	-0.32	-158.69	-1191.09	6754.567	1031
7755	-0.79	-2.97	-0.35	-158.66	-1191.17	6754.573	1031
7760	-1.24	-2.72	-0.33	-158.32	-1189.57	6754.577	1031
7765	-1.08	-2.82	-0.32	-157.62	-1189.38	6754.583	1031
7770	-1.15	-3.47	-0.31	-157.04	-1189.04	6754.586	1031
7775	-0.98	-2.51	-0.39	-156.21	-1190.42	6754.593	1031
7780	-1.06	-3.53	-0.33	-156.74	-1189.72	6754.597	1031
7785	-0.42	-3.07	-0.42	-156.51	-1189.80	6754.603	1031
7790	-0.38	-2.57	-0.34	-156.45	-1188.97	6754.606	1031
7795	-1.09	-3.12	-0.26	-155.24	-1186.11	6754.611	1031
7800	-0.76	-3.24	-0.35	-154.88	-1185.01	6754.616	1031
7805	-1.26	-2.38	-0.35	-153.83	-1184.94	6754.624	1031
7810	-1.29	-3.14	-0.28	-154.12	-1186.03	6754.625	1031
7815	-1.01	-3.58	-0.31	-154.31	-1184.77	6754.632	1031
7820	-1.00	-3.64	-0.32	-154.36	-1183.42	6754.638	1031
7825	-0.87	-4.33	-0.31	-152.69	-1181.98	6754.644	1031
7830	-1.05	-3.74	-0.30	-152.82	-1181.96	6754.647	1031
7835	-0.72	-2.81	-0.36	-152.65	-1183.05	6754.652	1031
7840	-0.62	-3.96	-0.35	-152.65	-1183.27	6754.656	1031
7845	-0.59	-4.23	-0.29	-151.78	-1182.37	6754.663	1031
7850	-0.51	-3.47	-0.30	-150.90	-1183.19	6754.667	1031
7855	-1.67	-3.47	-0.19	-150.02	-1179.94	6754.674	1031
7860	-0.66	-3.82	-0.31	-150.48	-1181.93	6754.677	1031
7865	-0.64	-3.96	-0.33	-150.45	-1181.08	6754.683	1031
7870	-1.05	-3.76	-0.30	-150.37	-1182.38	6754.687	1031
7875	-1.25	-4.03	-0.29	-150.06	-1183.58	6754.692	1031
7880	-0.90	-3.61	-0.31	-148.80	-1183.69	6754.696	1031
7885	-0.73	-3.17	-0.40	-148.72	-1181.47	6754.702	1031
7890	-0.74	-3.19	-0.39	-148.05	-1182.16	6754.708	1031
7895	-1.14	-3.41	-0.32	-148.25	-1183.06	6754.711	1031
7900	-0.81	-3.80	-0.36	-148.27	-1182.86	6754.717	1031
7905	-0.49	-3.46	-0.35	-148.19	-1182.46	6754.722	1031
7910	-1.21	-3.95	-0.32	-146.63	-1179.58	6754.727	1031
7915	-0.93	-4.14	-0.32	-146.71	-1178.10	6754.732	1031
7920	-0.43	-3.04	-0.47	-146.72	-1180.17	6754.738	1031
7925	-0.14	-3.53	-0.40	-146.63	-1178.81	6754.741	1031
7930	-0.22	-3.80	-0.35	-145.19	-1178.15	6754.748	1031
7935	-1.50	-3.05	-0.38	-144.94	-1179.77	6754.750	1031
7940	-1.68	-2.53	-0.29	-144.38	-1180.56	6754.758	1031
7945	-0.22	-3.07	-0.42	-144.40	-1179.82	6754.762	1031
7950	-0.66	-3.51	-0.45	-144.57	-1178.82	6754.769	1031
7955	-0.94	-4.45	-0.28	-144.33	-1178.89	6754.771	1031
7960	-1.15	-5.19	-0.26	-143.08	-1178.93	6754.778	1031
7965	-0.86	-4.78	-0.31	-142.83	-1177.72	6754.781	1031
7970	-1.82	-4.61	-0.20	-141.70	-1181.60	6754.789	1031
7975	-0.74	-4.77	-0.29	-142.32	-1180.15	6754.792	1031
7980	-0.47	-5.69	-0.24	-142.24	-1180.79	6754.797	1031
7985	-0.80	-5.09	-0.26	-142.25	-1180.48	6754.802	1031
7990	-0.67	-4.86	-0.30	-141.60	-1183.31	6754.807	1031
7995	-0.79	-4.59	-0.29	-140.97	-1183.53	6754.812	1031
8000	-0.82	-4.92	-0.31	-141.11	-1180.87	6754.817	1031
8005	-0.68	-4.66	-0.32	-140.73	-1179.85	6754.821	1031
8010	-0.52	-4.68	-0.31	-140.51	-1179.77	6754.827	1031
8015	-0.39	-4.39	-0.35	-139.46	-1178.89	6754.833	1031
8020	-0.51	-4.76	-0.25	-139.15	-1178.41	6754.836	1031
8025	-0.23	-5.14	-0.27	-138.55	-1180.78	6754.843	1031
8030	-0.64	-4.64	-0.33	-138.44	-1178.15	6754.848	1031
8035	-0.90	-4.48	-0.30	-138.24	-1179.08	6754.852	1031
8040	-0.04	-4.99	-0.35	-138.43	-1178.72	6754.856	1031
8045	-0.37	-5.24	-0.28	-137.26	-1175.11	6754.860	1031
8050	-1.19	-4.45	-0.33	-137.19	-1173.50	6754.866	1031
8055	-0.94	-4.32	-0.29	-136.29	-1174.06	6754.873	1031
8060	-0.71	-4.60	-0.34	-136.41	-1174.36	6754.875	1031
8065	-0.45	-5.27	-0.28	-136.34	-1176.62	6754.882	1031
8070	-0.72	-5.51	-0.21	-136.19	-1176.71	6754.888	1031
8075	0.34	-5.07	-0.34	-134.50	-1173.63	6754.894	1031
8080	-0.77	-4.85	-0.31	-134.87	-1178.62	6754.896	1031
8085	-0.75	-4.53	-0.39	-134.69	-1180.21	6754.904	1031
8090	-0.90	-4.34	-0.33	-134.54	-1180.18	6754.906	1031
8095	-0.53	-4.76	-0.36	-133.51	-1176.07	6754.913	1031
8100	-0.68	-4.39	-0.26	-133.32	-1174.37	6754.917	1031
8105	-0.95	-5.45	-0.27	-132.25	-1172.22	6754.924	1031
8110	-0.56	-4.97	-0.34	-132.46	-1171.54	6754.927	1031
8115	-0.51	-5.31	-0.27	-132.25	-1174.59	6754.933	1031
8120	-0.66	-5.51	-0.25	-132.44	-1174.26	6754.937	1031
8125	-0.38	-6.03	-0.29	-131.74	-1175.55	6754.942	1031
8130	-0.70	-5.50	-0.26	-130.95	-1175.41	6754.946	1031
8135	-1.16	-6.09	-0.19	-130.79	-1174.75	6754.953	1031
8140	-0.39	-5.54	-0.29	-130.40	-1174.85	6754.958	1031
8145	-0.42	-5.21	-0.33	-130.10	-1175.03	6754.961	1031
8150	-0.38	-5.00	-0.28	-130.07	-1172.41	6754.968	1031
8155	-0.35	-5.37	-0.27	-130.04	-1170.54	6754.973	1031
8160	-0.73	-6.01	-0.22	-128.77	-1170.93	6754.977	1031
8165	-1.18	-5.61	-0.21	-128.54	-1170.34	6754.981	1031
8170	-1.11	-5.17	-0.17	-127.56	-1168.16	6754.988	1031
8175	-0.27	-5.53	-0.27	-127.85	-1170.45	6754.991	1031
8180	-0.49	-5.81	-0.24	-127.78	-1172.62	6754.998	1031
8185	-0.21	-5.66	-0.29	-127.54	-1171.24	6755.000	1031
8190	-0.08	-6.14	-0.22	-126.26	-1166.60	6755.008	1031
8195	-0.52	-6.24	-0.21	-126.36	-1166.05	6755.012	1031
8200	-0.63	-6.22	-0.24	-126.29	-1164.18	6755.019	1031
8205	-0.14	-6.18	-0.25	-126.26	-1163.43	6755.022	1031
8210	-0.77	-5.72	-0.11	-125.25	-1162.12	6755.028	1031
8215	-0.35	-5.88	-0.14	-124.84	-1163.67	6755.031	1031
8220	-0.92	-6.26	-0.09	-124.28	-1166.45	6755.039	1031
8225	-0.48	-6.14	-0.19	-124.07	-1167.15	6755.042	1031
8230	-0.33	-6.39	-0.16	-124.22	-1168.77	6755.046	1031
8235	-0.63	-6.20	-0.14	-124.11	-1168.15	6755.053	1031
8240	-0.17	-6.64	-0.15	-123.67	-1168.04	6755.058	1031
8245	-0.43	-6.84	-0.18	-122.85	-1168.07	6755.062	1031
8250	-1.59	-7.37	-0.16	-121.67	-1163.08	6755.069	1031
8255	-0.44	-7.08	-0.13	-121.74	-1165.45	6755.072	1031
8260	-0.79	-6.92	-0.13	-122.11	-1163.87	6755.077	1031
8265	0.19	-7.13	-0.17	-122.04	-1162.76	6755.083	1031
8270	-0.65	-6.79	-0.07	-121.72	-1162.32	6755.086	1031
8275	-0.51	-7.77	-0.05	-120.31	-1160.84	6755.093	1031
8280	-0.04	-7.77	-0.11	-120.37	-1161.00	6755.097	1031
8285	-0.27	-7.24	-0.10	-120.31	-1163.53	6755.104	1031
8290	-0.89	-7.26	-0.09	-120.33	-1164.03	6755.107	1031
8295	-0.32	-7.70	-0.06	-119.27	-1164.09	6755.111	1031
8300	-0.46	-7.05	-0.03	-118.83	-1161.55	6755.116	1031
8305	-0.10	-8.21	-0.17	-118.54	-1159.13	6755.124	1031
8310	0.12	-7.49	-0.07	-118.25	-1160.51	6755.125	1031
8315	-0.62	-7.60	-0.09	-118.55	-1158.56	6755.134	1031
8320	-0.85	-7.26	0.02	-118.22	-1160.33	6755.138	1031
8325	-1.44	-7.29	0.08	-117.20	-1159.16	6755.143	1031
8330	-0.85	-7.03	0.16	-116.79	-1158.29	6755.147	1031
8335	-0.08	-7.12	0.14	-116.19	-1156.98	6755.153	1031
8340	-0.37	-7.42	0.04	-116.21	-1158.36	6755.156	1031
8345	-0.09	-7.76	-0.05	-116.34	-1159.62	6755.163	1031
8350	-0.85	-7.67	0.05	-116.11	-1158.75	6755.167	1031
8355	-0.83	-7.80	0.07	-115.51	-1158.27	6755.171	1031
8360	-0.28	-7.57	0.08	-114.64	-1155.78	6755.177	1031
8365	-0.38	-7.88	-0.04	-114.88	-1155.89	6755.182	1031
8370	-0.85	-8.18	0.06	-114.71	-1156.21	6755.188	1031
8375	-0.13	-7.89	0.06	-114.49	-1156.58	6755.192	1031
8380	-0.50	-8.57	0.06	-113.28	-1155.26	6755.196	1031
8385	-0.71	-8.41	0.05	-112.87	-1157.64	6755.202	1031
8390	-0.05	-7.65	0.31	-112.39	-1156.27	6755.208	1031
8395	-0.16	-8.05	0.16	-112.57	-1155.78	6755.211	1031
8400	-0.83	-8.08	0.18	-112.17	-1154.39	6755.218	1031
8405	-0.46	-8.08	0.23	-112.19	-1153.69	6755.222	1031
8410	-0.11	-8.20	0.27	-110.95	-1153.31	6755.227	1031
8415	-0.43	-8.52	0.18	-110.91	-1152.07	6755.231	1031
8420	-0.35	-8.75	0.14	-110.04	-1150.46	6755.238	1031
8425	-0.01	-8.57	0.22	-110.16	-1151.05	6755.242	1031
8430	-0.37	-8.99	0.20	-110.21	-1150.97	6755.248	1031
8435	-0.29	-9.38	0.14	-110.12	-1152.00	6755.250	1031
8440	-0.76	-9.66	0.18	-108.68	-1148.63	6755.258	1031
8445	-0.59	-9.35	0.21	-108.75	-1148.85	6755.263	1031
8450	1.10	-8.25	0.27	-108.21	-1148.83	6755.269	1031
8455	0.11	-8.73	0.38	-108.63	-1148.05	6755.272	1031
8460	-0.50	-9.36	0.31	-107.69	-1147.17	6755.278	1031
8465	-0.12	-9.38	0.30	-107.20	-1146.73	6755.281	1031
8470	-1.47	-9.43	0.60	-106.63	-1147.01	6755.289	1031
8475	-0.46	-9.85	0.45	-106.37	-1147.12	6755.292	1031
8480	-0.51	-9.28	0.39	-106.35	-1148.31	6755.296	1031
8485	-0.16	-9.48	0.36	-106.29	-1147.10	6755.303	1031
8490	-0.38	-9.32	0.36	-105.92	-1148.75	6755.307	1031
8495	-0.13	-9.98	0.37	-104.70	-1147.49	6755.312	1031
8500	0.14	-9.75	0.32	-104.50	-1148.44	6755.317	1031
8505	-0.15	-10.07	0.32	-104.18	-1146.36	6755.324	1031
8510	-0.30	-9.73	0.41	-104.14	-1147.46	6755.327	1031
8515	0.40	-9.51	0.46	-104.03	-1146.51	6755.334	1031
8520	-0.63	-9.69	0.57	-103.77	-1145.15	6755.336	1031
8525	-0.58	-10.53	0.38	-102.58	-1145.80	6755.342	1031
8530	-0.11	-10.05	0.45	-102.50	-1147.55	6755.347	1031
8535	0.11	-10.34	0.49	-101.86	-1148.25	6755.352	1031
8540	-0.11	-10.50	0.48	-101.70	-1145.68	6755.356	1031
8545	-0.88	-10.44	0.55	-101.39	-1143.94	6755.361	1031
8550	0.09	-10.32	0.57	-101.64	-1143.58	6755.366	1031
8555	-0.25	-10.26	0.75	-101.41	-1143.21	6755.374	1031
8560	0.07	-10.11	0.64	-101.43	-1142.83	6755.375	1031
8565	0.03	-10.08	0.69	-101.44	-1144.49	6755.382	1031
8570	0.05	-10.08	0.76	-101.24	-1144.41	6755.388	1031
8575	-0.04	-10.59	0.66	-100.25	-1143.14	6755.391	1031
8580	-0.88	-10.79	0.79	-98.99	-1142.01	6755.396	1031
8585	0.29	-10.76	0.72	-98.07	-1143.38	6755.403	1031
8590	0.44	-10.88	0.73	-97.86	-1144.32	6755.406	1031
8595	-0.70	-11.22	0.65	-97.82	-1143.81	6755.413	1031
8600	0.02	-10.94	0.68	-97.97	-1143.66	6755.417	1031
8605	-0.33	-10.90	0.81	-97.63	-1143.53	6755.421	1031
8610	-0.33	-11.38	0.83	-96.35	-1143.16	6755.428	1031
8615	-0.03	-11.40	0.76	-96.52	-1142.71	6755.432	1030
8620	-0.41	-11.81	0.63	-96.50	-1142.75	6755.438	1030
8625	-0.23	-11.35	0.74	-96.32	-1142.81	6755.442	1030
8630	-0.16	-11.09	0.76	-97.58	-1143.09	6755.446	1030
8635	0.26	-10.82	0.82	-97.69	-1143.70	6755.452	1030
8640	-0.32	-11.07	0.63	-98.30	-1143.13	6755.458	1030
8645	0.10	-10.65	0.85	-98.40	-1144.84	6755.461	1030
8650	0.15	-10.87	0.64	-98.65	-1143.93	6755.469	1030
8655	-0.07	-10.87	0.77	-98.35	-1141.55	6755.473	1030
8660	-0.13	-10.79	0.65	-99.58	-1142.26	6755.477	1030
8665	-0.23	-10.79	0.68	-99.73	-1142.12	6755.482	1030
8670	0.03	-10.70	0.63	-100.31	-1142.05	6755.488	1030
8675	-0.36	-10.38	0.80	-100.44	-1143.40	6755.492	1030
8680	-0.55	-10.56	0.65	-100.38	-1147.15	6755.499	1030
8685	0.05	-10.46	0.68	-100.45	-1144.64	6755.500	1030
8690	-0.06	-10.17	0.81	-101.22	-1145.69	6755.507	1030
8695	-0.25	-10.28	0.64	-101.95	-1146.22	6755.513	1030
8700	0.36	-10.25	0.46	-102.20	-1143.79	6755.519	1030
8705	-0.13	-10.17	0.52	-102.81	-1143.44	6755.522	1030
8710	0.01	-10.28	0.60	-102.66	-1143.08	6755.528	1030
8715	0.06	-10.44	0.49	-102.36	-1144.74	6755.531	1030
8720	0.45	-10.13	0.54	-102.60	-1146.08	6755.537	1030
8725	-0.31	-10.06	0.53	-103.69	-1144.76	6755.543	1030
8730	-0.29	-9.97	0.52	-103.69	-1144.16	6755.546	1030
8735	-0.27	-9.82	0.61	-103.82	-1145.85	6755.553	1030
8740	-0.16	-9.91	0.52	-103.66	-1146.12	6755.557	1030
8745	0.02	-9.77	0.37	-105.32	-1146.68	6755.562	1030
8750	-0.05	-9.91	0.34	-105.22	-1145.12	6755.566	1030
8755	-0.72	-9.62	0.46	-106.53	-1146.44	6755.574	1030
8760	-0.23	-9.29	0.51	-106.02	-1144.73	6755.577	1030
8765	0.62	-9.15	0.41	-105.90	-1143.43	6755.583	1030
8770	-0.64	-9.20	0.57	-105.92	-1143.97	6755.586	1030
8775	-0.66	-9.22	0.45	-107.18	-1143.09	6755.592	1030
8780	-0.52	-9.17	0.39	-107.69	-1142.53	6755.598	1030
8785	-0.55	-9.43	0.27	-108.17	-1143.76	6755.604	1030
8790	-0.53	-9.27	0.36	-108.46	-1143.05	6755.607	1030
8795	-0.39	-9.31	0.32	-108.45	-1144.43	6755.613	1030
8800	-0.19	-9.45	0.21	-108.48	-1144.31	6755.616	1030
8805	-0.42	-9.55	0.10	-109.48	-1146.44	6755.623	1030
8810	-0.05	-8.95	0.23	-109.98	-1146.39	6755.625	1030
8815	-0.27	-8.72	0.38	-109.94	-1146.38	6755.632	1030
8820	0.03	-8.35	0.42	-109.92	-1147.20	6755.638	1030
8825	-0.44	-8.54	0.23	-110.34	-1148.64	6755.642	1030
8830	-0.40	-8.63	0.24	-111.12	-1149.12	6755.647	1030
8835	-0.49	-8.61	0.23	-111.29	-1149.14	6755.652	1030
8840	-0.11	-8.40	0.23	-111.85	-1147.69	6755.656	1030
8845	-0.12	-8.32	0.23	-111.87	-1147.77	6755.661	1030
8850	-0.40	-8.27	0.33	-111.78	-1150.74	6755.668	1030
8855	-0.29	-8.03	0.31	-111.90	-1150.37	6755.671	1030
8860	-0.51	-7.89	0.29	-113.21	-1153.78	6755.677	1030
8865	-0.37	-8.00	0.19	-113.43	-1154.52	6755.682	1030
8870	-0.60	-7.96	0.15	-114.06	-1153.02	6755.688	1030
8875	-0.33	-7.81	0.12	-114.15	-1152.15	6755.691	1030
8880	-0.08	-8.42	0.05	-114.31	-1154.11	6755.696	1030
8885	-0.80	-8.25	0.09	-114.20	-1150.88	6755.702	1030
8890	0.10	-7.74	0.16	-115.11	-1153.62	6755.708	1030
8895	-0.41	-7.96	0.14	-115.37	-1151.83	6755.711	1030
8900	-0.48	-7.60	0.03	-115.45	-1151.06	6755.719	1030
8905	-0.94	-8.12	0.13	-115.44	-1149.96	6755.723	1030
8910	-0.24	-8.06	0.04	-116.72	-1151.99	6755.727	1030
8915	-0.69	-8.00	0.13	-116.93	-1151.68	6755.732	1030
8920	-0.39	-8.04	-0.02	-117.39	-1152.11	6755.738	1030
8925	-0.44	-7.63	-0.01	-117.45	-1151.75	6755.742	1030
8930	-0.33	-7.35	-0.00	-117.00	-1152.70	6755.749	1030
8935	-0.70	-7.86	0.01	-117.52	-1155.41	6755.750	1030
8940	-0.26	-7.31	0.05	-118.22	-1156.11	6755.757	1030
8945	-0.75	-7.52	-0.03	-118.90	-1155.81	6755.763	1030
8950	-0.91	-7.45	0.01	-118.92	-1155.67	6755.767	1030
8955	-0.30	-6.80	0.15	-119.28	-1154.40	6755.772	1030
8960	-0.08	-6.91	0.01	-119.66	-1154.28	6755.778	1030
8965	-0.13	-7.22	-0.10	-119.76	-1155.92	6755.781	1030
8970	-0.83	-6.86	-0.02	-119.79	-1156.25	6755.786	1030
8975	-0.56	-7.02	-0.07	-121.16	-1159.47	6755.793	1030
8980	-0.23	-7.03	-0.11	-121.26	-1162.33	6755.796	1030
8985	-0.60	-7.58	-0.06	-121.09	-1165.82	6755.803	1030
8990	-0.53	-7.22	-0.09	-121.03	-1161.40	6755.805	1030
8995	-0.78	-6.88	-0.10	-122.20	-1163.39	6755.812	1030
9000	-0.38	-6.79	-0.10	-122.39	-1164.87	6755.817	1030
9005	-0.81	-6.46	-0.14	-123.13	-1164.75	6755.823	1030
9010	-0.95	-6.62	-0.12	-123.03	-1165.86	6755.827	1030
9015	0.09	-7.22	-0.12	-122.86	-1166.52	6755.833	1030
9020	-0.61	-6.97	-0.15	-123.39	-1166.67	6755.836	1030
9025	-0.14	-6.75	-0.18	-124.43	-1166.48	6755.843	1030
9030	-0.81	-6.69	-0.14	-124.90	-1168.59	6755.849	1030
9035	-0.85	-6.00	-0.20	-125.32	-1167.89	6755.852	1030
9040	0.03	-6.27	-0.26	-125.71	-1165.66	6755.857	1030
9045	-0.41	-6.68	-0.21	-125.60	-1166.47	6755.863	1030
9050	-0.38	-6.42	-0.18	-125.54	-1167.84	6755.867	1030
9055	-0.40	-6.45	-0.16	-126.22	-1165.46	6755.873	1030
9060	-0.58	-5.90	-0.19	-126.98	-1165.43	6755.875	1030
9065	-0.11	-5.70	-0.22	-127.22	-1164.59	6755.882	1030
9070	-0.30	-6.11	-0.23	-127.68	-1165.67	6755.888	1030
9075	-1.23	-5.72	-0.21	-127.64	-1165.27	6755.892	1030
9080	-0.50	-5.52	-0.21	-127.69	-1165.51	6755.897	1030
9085	-0.33	-5.78	-0.24	-128.23	-1166.33	6755.903	1030
9090	-0.64	-6.31	-0.25	-129.66	-1166.13	6755.906	1030
9095	-0.14	-5.94	-0.27	-129.34	-1166.11	6755.912	1030
9100	-0.54	-5.45	-0.25	-129.38	-1165.92	6755.918	1030
9105	-0.82	-5.62	-0.22	-129.38	-1165.48	6755.921	1030
9110	-0.57	-5.41	-0.28	-130.56	-1168.73	6755.928	1030
9115	-0.30	-5.78	-0.29	-130.81	-1166.32	6755.930	1030
9120	-0.37	-5.61	-0.32	-131.55	-1167.44	6755.938	1030
9125	-0.77	-5.21	-0.31	-131.60	-1167.59	6755.942	1030
9130	-0.72	-5.52	-0.29	-131.68	-1168.26	6755.946	1030
9135	-0.96	-5.30	-0.30	-131.55	-1168.18	6755.952	1030
9140	-0.79	-5.29	-0.29	-132.98	-1169.46	6755.959	1030
9145	-1.19	-5.28	-0.25	-133.05	-1168.57	6755.961	1030
9150	-0.99	-4.78	-0.27	-133.43	-1163.97	6755.969	1030
9155	-0.38	-5.27	-0.28	-133.36	-1166.08	6755.972	1030
9160	-0.83	-5.24	-0.33	-134.39	-1169.12	6755.977	1030
9165	-0.76	-4.47	-0.40	-134.59	-1169.71	6755.982	1030
9170	-1.69	-5.66	-0.08	-135.19	-1171.14	6755.989	1030
9175	-0.90	-5.42	-0.24	-135.40	-1170.31	6755.991	1030
9180	-0.72	-4.64	-0.35	-135.36	-1169.32	6755.998	1030
9185	-0.95	-4.79	-0.36	-135.26	-1170.85	6756.000	1030
9190	-0.70	-5.53	-0.28	-136.22	-1169.13	6756.007	1030
9195	-0.63	-5.44	-0.29	-137.19	-1170.24	6756.013	1030
9200	-0.35	-4.73	-0.34	-137.34	-1169.53	6756.018	1030
9205	-0.75	-5.28	-0.35	-137.66	-1167.85	6756.022	1030
9210	-0.78	-5.36	-0.26	-137.98	-1168.26	6756.028	1030
9215	-0.51	-4.43	-0.38	-137.53	-1168.62	6756.031	1030
9220	-0.61	-4.65	-0.36	-137.94	-1172.12	6756.037	1030
9225	-0.61	-4.60	-0.35	-138.93	-1172.11	6756.042	1030
9230	-0.58	-4.39	-0.34	-139.01	-1171.27	6756.046	1030
9235	-1.18	-4.59	-0.29	-139.93	-1175.42	6756.054	1030
9240	-0.65	-3.84	-0.40	-139.97	-1172.24	6756.056	1030
9245	-0.56	-3.82	-0.40	-140.05	-1177.13	6756.062	1030
9250	-0.70	-4.07	-0.37	-139.88	-1177.39	6756.066	1030
9255	-0.38	-4.95	-0.28	-141.43	-1177.58	6756.074	1030
9260	-0.65	-5.44	-0.26	-141.54	-1180.31	6756.077	1030
9265	-0.94	-5.12	-0.23	-141.58	-1182.54	6756.084	1030
9270	-0.32	-4.68	-0.29	-141.53	-1185.22	6756.086	1030
9275	-0.39	-4.47	-0.35	-142.22	-1187.87	6756.093	1030
9280	-0.52	-4.91	-0.33	-142.97	-1186.17	6756.098	1030
9285	-2.18	-3.60	-0.35	-143.24	-1178.82	6756.104	1030
9290	-0.64	-4.17	-0.29	-143.47	-1178.54	6756.107	1030
9295	-1.67	-3.46	-0.32	-144.02	-1180.75	6756.114	1030
9300	-1.14	-4.40	-0.28	-143.82	-1177.20	6756.116	1030
9305	-0.93	-4.19	-0.36	-144.14	-1176.48	6756.122	1030
9310	-1.03	-3.45	-0.37	-145.27	-1175.67	6756.125	1030
9315	-1.01	-4.14	-0.27	-145.46	-1176.26	6756.132	1030
9320	-0.31	-4.90	-0.34	-146.30	-1177.01	6756.138	1030
9325	-1.34	-4.24	-0.26	-146.10	-1174.95	6756.141	1030
9330	-0.86	-3.76	-0.32	-145.85	-1173.37	6756.147	1030
9335	-1.30	-3.88	-0.33	-146.01	-1175.36	6756.152	1030
9340	-0.83	-3.97	-0.31	-147.78	-1180.58	6756.158	1030
9345	-1.11	-3.54	-0.37	-147.67	-1181.20	6756.162	1030
9350	-1.40	-2.83	-0.36	-147.15	-1181.07	6756.168	1030
9355	-0.85	-3.54	-0.33	-147.79	-1181.70	6756.171	1030
9360	-0.69	-3.40	-0.39	-148.91	-1181.88	6756.178	1030
9365	-1.27	-3.77	-0.28	-148.98	-1182.00	6756.180	1030
9370	-0.95	-3.00	-0.45	-150.05	-1181.65	6756.189	1030
9375	-0.97	-3.52	-0.36	-149.98	-1182.53	6756.192	1030
9380	-0.66	-3.53	-0.23	-149.76	-1181.22	6756.199	1030
9385	-0.39	-3.74	-0.33	-150.15	-1181.86	6756.202	1030
9390	-0.76	-3.23	-0.35	-150.55	-1182.58	6756.208	1030
9395	-0.86	-3.38	-0.33	-151.45	-1182.63	6756.211	1030
9400	-1.11	-3.48	-0.29	-152.13	-1182.71	6756.218	1030
9405	-0.85	-3.17	-0.33	-152.10	-1185.55	6756.223	1030
9410	-0.51	-3.36	-0.36	-152.18	-1185.55	6756.227	1030
9415	-1.01	-3.23	-0.36	-152.25	-1188.24	6756.232	1030
9420	-0.98	-3.68	-0.34	-152.64	-1188.78	6756.238	1030
9425	-0.42	-3.37	-0.36	-153.77	-1188.75	6756.241	1030
9430	-0.97	-3.38	-0.36	-153.71	-1189.69	6756.247	1030
9435	-0.53	-2.75	-0.41	-154.46	-1188.26	6756.251	1030
9440	-0.83	-2.15	-0.38	-154.32	-1187.88	6756.257	1030
9445	-1.29	-2.40	-0.37	-154.28	-1189.27	6756.263	1030
9450	-1.10	-2.62	-0.35	-154.25	-1188.19	6756.266	1030
9455	-1.16	-2.61	-0.30	-156.00	-1190.76	6756.272	1030
9460	-0.73	-2.36	-0.41	-156.07	-1191.46	6756.278	1030
9465	-0.47	-2.20	-0.47	-155.99	-1188.27	6756.284	1030
9470	-0.84	-3.16	-0.33	-156.13	-1187.91	6756.287	1030
9475	-0.89	-4.22	-0.33	-157.36	-1191.25	6756.294	1030
9480	-0.56	-3.26	-0.36	-157.63	-1189.37	6756.296	1030
9485	-0.47	-4.20	-0.41	-158.36	-1188.57	6756.304	1030
9490	-1.34	-2.90	-0.33	-158.32	-1189.52	6756.307	1030
9495	-1.35	-2.19	-0.33	-158.39	-1190.69	6756.312	1030
9500	-1.02	-2.39	-0.36	-158.23	-1190.69	6756.318	1030
9505	-1.30	-4.12	-0.29	-159.22	-1191.76	6756.323	1030
9510	-0.33	-2.72	-0.36	-159.76	-1192.52	6756.327	1030
9515	-1.24	-1.71	-0.32	-159.71	-1194.62	6756.333	1030
9520	-0.88	-2.42	-0.35	-159.53	-1191.89	6756.336	1030
9525	-1.62	-2.08	-0.32	-159.89	-1191.08	6756.341	1030
9530	-1.03	-2.55	-0.35	-161.08	-1192.26	6756.349	1030
9535	-0.45	-3.63	-0.38	-161.52	-1193.57	6756.351	1030
9540	-0.61	-3.09	-0.33	-161.82	-1194.89	6756.357	1030
9545	-0.58	-3.23	-0.37	-161.92	-1194.22	6756.362	1030
9550	-0.71	-3.07	-0.34	-161.95	-1195.83	6756.367	1030
9555	-0.74	-3.15	-0.37	-162.07	-1195.26	6756.372	1030
9560	-1.57	-3.09	-0.29	-163.35	-1194.28	6756.375	1030
9565	-1.51	-2.48	-0.30	-163.40	-1193.74	6756.382	1030
9570	-2.04	-2.44	-0.24	-164.39	-1193.45	6756.389	1030
9575	-0.79	-2.19	-0.28	-164.25	-1194.07	6756.391	1030
9580	-0.99	-1.10	-0.40	-164.33	-1194.03	6756.398	1030
9585	-0.84	-2.01	-0.36	-164.39	-1193.56	6756.403	1030
9590	-0.61	-2.28	-0.34	-165.47	-1196.06	6756.406	1030
9595	-1.34	-2.27	-0.33	-165.57	-1195.17	6756.412	1030
9600	-0.02	-2.19	-0.43	-166.65	-1197.14	6756.419	1030
9605	-0.60	-2.37	-0.44	-166.49	-1195.55	6756.421	1030
9610	-0.81	-2.22	-0.35	-166.44	-1196.35	6756.428	1030
9615	-0.38	-2.43	-0.34	-166.41	-1197.02	6756.432	1030
9620	-0.65	-3.01	-0.45	-167.47	-1196.51	6756.437	1030
9625	-1.12	-3.01	-0.40	-168.09	-1197.89	6756.442	1030
9630	-0.24	-2.94	-0.47	-168.47	-1197.77	6756.447	1030
9635	-0.77	-2.79	-0.42	-168.39	-1200.44	6756.452	1030
9640	-1.68	-2.74	-0.31	-168.81	-1197.94	6756.458	1030
9645	-0.39	-3.56	-0.48	-168.82	-1198.00	6756.461	1030
9650	-0.69	-2.79	-0.34	-168.75	-1198.25	6756.465	1030
9655	-1.08	-2.24	-0.41	-170.19	-1199.26	6756.473	1030
9660	-1.38	-1.97	-0.35	-170.06	-1198.79	6756.476	1030
9665	-0.67	-2.57	-0.41	-170.18	-1198.77	6756.482	1030
9670	-0.60	-2.41	-0.33	-170.05	-1200.00	6756.486	1030
9675	-0.96	-3.41	-0.43	-171.08	-1204.48	6756.492	1030
9680	-0.95	-3.02	-0.49	-171.64	-1202.56	6756.497	1030
9685	-1.00	-1.93	-0.36	-171.89	-1202.73	6756.503	1030
9690	-0.92	-2.69	-0.40	-172.28	-1202.19	6756.507	1030
9695	-0.78	-2.17	-0.42	-173.02	-1203.72	6756.513	1030
9700	-0.83	-1.74	-0.40	-173.19	-1203.90	6756.516	1030
9705	0.49	-2.67	-0.54	-173.70	-1205.30	6756.524	1030
9710	-1.32	-2.31	-0.39	-173.83	-1204.06	6756.527	1030
9715	-1.06	-1.69	-0.36	-174.27	-1205.35	6756.531	1030
9720	-1.23	-3.28	-0.43	-174.13	-1205.55	6756.538	1030
9725	-1.06	-2.29	-0.49	-174.98	-1206.53	6756.544	1030
9730	-0.74	-2.33	-0.44	-175.41	-1207.85	6756.546	1030
9735	-1.54	-2.74	-0.39	-175.39	-1207.89	6756.552	1030
9740	-1.06	-2.23	-0.47	-175.48	-1208.08	6756.558	1030
9745	-0.34	-2.15	-0.49	-176.20	-1206.56	6756.562	1030
9750	-1.33	-1.55	-0.41	-176.97	-1206.02	6756.568	1030
9755	-1.09	-1.52	-0.43	-177.53	-1205.85	6756.573	1030
9760	-0.67	-2.76	-0.44	-178.20	-1205.66	6756.578	1030
9765	-0.88	-2.12	-0.48	-178.00	-1204.58	6756.583	1030
9770	-1.00	-1.67	-0.35	-178.07	-1205.51	6756.587	1030
9775	-0.86	-2.05	-0.44	-178.19	-1206.07	6756.591	1030
9780	-1.55	-1.52	-0.42	-179.15	-1206.96	6756.598	1030
9785	-0.16	-2.37	-0.57	-179.38	-1209.76	6756.601	1030
9790	-1.19	-1.11	-0.46	-180.11	-1208.14	6756.608	1030
9795	-1.08	-1.81	-0.45	-180.24	-1209.30	6756.612	1030
9800	-0.98	-0.59	-0.43	-180.14	-1208.01	6756.617	1030
9805	-0.42	-1.87	-0.53	-180.21	-1208.07	6756.623	1030
9810	-0.45	-2.19	-0.56	-181.83	-1211.69	6756.628	1030
9815	-1.50	-1.43	-0.48	-181.78	-1210.94	6756.632	1030
9820	-1.56	-1.37	-0.46	-181.78	-1207.93	6756.639	1030
9825	-0.78	-2.05	-0.50	-181.70	-1207.62	6756.641	1030
9830	-0.84	-1.70	-0.55	-182.57	-1212.17	6756.648	1030
9835	-0.33	-2.45	-0.62	-183.34	-1211.84	6756.652	1030
9840	-1.07	-0.30	-0.46	-183.24	-1212.76	6756.659	1030
9845	-0.62	-1.08	-0.51	-184.14	-1213.34	6756.662	1030
9850	-0.41	-2.61	-0.62	-184.26	-1212.60	6756.667	1030
9855	-0.41	-2.01	-0.59	-184.24	-1212.67	6756.671	1030
9860	-0.50	-1.39	-0.55	-184.62	-1212.84	6756.677	1031
9865	-0.55	-2.30	-0.58	-185.36	-1213.68	6756.682	1031
9870	-0.19	-2.43	-0.65	-185.28	-1214.09	6756.687	1031
9875	-0.96	-1.98	-0.59	-184.37	-1214.50	6756.692	1031
9880	-0.08	-1.74	-0.63	-185.09	-1216.36	6756.697	1031
9885	-1.69	-0.67	-0.58	-184.67	-1217.11	6756.703	1031
9890	-0.27	-2.67	-0.66	-185.03	-1214.88	6756.707	1031
9895	-0.75	-1.80	-0.55	-183.48	-1213.55	6756.711	1031
9900	-0.69	-1.84	-0.59	-183.58	-1214.86	6756.716	1031
9905	-0.74	-2.05	-0.50	-182.94	-1213.74	6756.723	1031
9910	-1.18	-3.20	-0.58	-183.10	-1213.39	6756.726	1031
9915	-0.71	-1.68	-0.49	-182.79	-1211.98	6756.732	1031
9920	-0.52	-2.23	-0.57	-182.64	-1211.86	6756.734	1031
9925	-1.09	-1.92	-0.53	-182.41	-1213.15	6756.743	1031
9930	-0.82	-2.15	-0.56	-182.51	-1212.37	6756.747	1031
9935	-1.50	-2.34	-0.43	-182.36	-1212.33	6756.753	1031
9940	-1.05	-1.81	-0.49	-182.57	-1211.37	6756.757	1031
9945	-1.12	-1.38	-0.47	-180.52	-1212.88	6756.763	1031
9950	-0.78	-2.35	-0.47	-179.69	-1211.26	6756.766	1031
9955	-0.39	-1.80	-0.47	-179.23	-1209.44	6756.772	1031
9960	-0.65	-0.87	-0.42	-179.00	-1209.56	6756.778	1031
9965	-0.19	-2.91	-0.53	-179.09	-1210.56	6756.781	1031
9970	-0.90	-2.57	-0.47	-179.29	-1210.60	6756.787	1031
9975	-0.97	-2.34	-0.46	-178.20	-1208.58	6756.793	1031
9980	-0.65	-1.92	-0.41	-177.75	-1209.34	6756.796	1031
9985	-0.96	-2.06	-0.44	-177.44	-1207.00	6756.802	1031
9990	-1.29	-2.42	-0.41	-176.79	-1204.77	6756.807	1031
9995	-1.00	-3.26	-0.46	-176.93	-1203.56	6756.812	1031
10000	-0.52	-3.11	-0.53	-176.68	-1207.49	6756.818	1031
10005	-1.04	-2.44	-0.43	-176.42	-1205.59	6756.823	1031
10010	-1.06	-1.73	-0.35	-175.27	-1203.43	6756.828	1031
10015	-0.59	-2.44	-0.32	-175.50	-1203.49	6756.832	1031
10020	0.18	-3.59	-0.60	-175.21	-1204.03	6756.837	1031
10025	-0.34	-3.55	-0.47	-175.37	-1205.13	6756.841	1031
10030	-0.68	-2.84	-0.38	-174.45	-1200.91	6756.848	1031
10035	-0.40	-2.01	-0.41	-174.00	-1204.91	6756.851	1031
10040	-1.35	-1.67	-0.28	-173.25	-1204.29	6756.858	1031
10045	-0.85	-1.79	-0.31	-173.33	-1205.86	6756.861	1031
10050	-0.28	-3.79	-0.43	-173.30	-1204.08	6756.868	1031
10055	-0.88	-4.35	-0.48	-173.00	-1204.32	6756.873	1031
10060	-0.54	-3.10	-0.42	-172.01	-1201.76	6756.875	1031
10065	-0.91	-4.41	-0.48	-172.08	-1199.30	6756.882	1031
10070	-0.71	-3.35	-0.26	-171.61	-1197.25	6756.889	1031
10075	-0.58	-3.04	-0.40	-170.93	-1196.99	6756.891	1031
10080	-1.20	-2.24	-0.27	-170.74	-1195.77	6756.897	1031
10085	-1.51	-2.93	-0.32	-170.82	-1196.20	6756.902	1031
10090	-1.70	-3.39	-0.32	-170.04	-1195.98	6756.909	1031
10095	-0.78	-3.07	-0.37	-169.35	-1197.62	6756.912	1031
10100	-0.67	-2.65	-0.39	-169.77	-1195.77	6756.918	1031
10105	-1.58	-2.90	-0.34	-169.52	-1195.68	6756.922	1031
10110	-0.80	-2.89	-0.38	-169.01	-1194.33	6756.927	1031
10115	-1.05	-2.81	-0.26	-168.37	-1193.53	6756.931	1031
10120	-0.30	-2.89	-0.33	-167.93	-1191.86	6756.937	1031
10125	-1.22	-1.92	-0.26	-167.54	-1193.54	6756.942	1031
10130	-1.35	-2.48	-0.25	-167.30	-1194.02	6756.946	1031
10135	-0.56	-3.19	-0.33	-167.48	-1193.81	6756.953	1031
10140	-1.15	-3.65	-0.33	-167.43	-1194.00	6756.956	1031
10145	-0.57	-2.73	-0.30	-166.33	-1192.60	6756.961	1031
10150	-1.05	-2.57	-0.25	-166.01	-1196.71	6756.966	1031
10155	-0.76	-3.05	-0.23	-165.55	-1191.86	6756.973	1031
10160	-0.42	-3.12	-0.33	-165.56	-1191.20	6756.976	1031
10165	-0.86	-2.45	-0.28	-165.22	-1192.69	6756.982	1031
10170	-0.06	-2.55	-0.29	-165.12	-1195.05	6756.988	1031
10175	-1.21	-2.26	-0.30	-164.10	-1195.73	6756.992	1031
10180	-0.87	-2.44	-0.26	-163.84	-1196.86	6756.998	1031
10185	0.61	-1.75	-0.47	-163.82	-1195.80	6757.004	1031
10190	-1.11	-1.89	-0.28	-163.90	-1196.98	6757.007	1031
10195	-1.49	-1.88	-0.31	-162.78	-1194.61	6757.013	1031
10200	-1.11	-3.29	-0.28	-162.93	-1193.00	6757.016	1031
10205	-0.75	-2.34	-0.32	-162.07	-1190.56	6757.022	1031
10210	-1.18	-2.89	-0.32	-161.82	-1190.33	6757.028	1031
10215	-0.85	-2.74	-0.28	-161.82	-1191.76	6757.031	1031
10220	-0.95	-2.52	-0.31	-161.33	-1192.20	6757.038	1031
10225	-1.23	-2.57	-0.29	-161.52	-1192.92	6757.042	1031
10230	-0.38	-2.26	-0.36	-160.01	-1191.94	6757.047	1031
10235	-1.03	-3.08	-0.28	-159.86	-1189.50	6757.051	1031
10240	-0.65	-3.16	-0.30	-159.26	-1189.31	6757.058	1031
10245	-0.86	-3.03	-0.25	-159.45	-1189.85	6757.062	1031
10250	-0.86	-1.39	-0.38	-158.83	-1192.12	6757.068	1031
10255	-1.21	-1.94	-0.39	-158.86	-1191.63	6757.072	1031
10260	-0.69	-3.64	-0.30	-158.26	-1190.77	6757.077	1031
10265	-0.81	-3.11	-0.27	-158.18	-1188.36	6757.081	1031
10270	-0.59	-3.69	-0.25	-157.55	-1188.71	6757.088	1031
10275	-1.28	-3.56	-0.27	-157.44	-1189.84	6757.091	1031
10280	-1.00	-2.81	-0.29	-157.41	-1191.16	6757.098	1031
10285	-0.67	-3.36	-0.28	-157.42	-1191.00	6757.101	1031
10290	-1.47	-3.29	-0.25	-155.99	-1187.04	6757.109	1031
10295	-0.71	-3.88	-0.22	-156.04	-1188.57	6757.110	1031
10300	0.56	-4.19	-0.44	-155.99	-1187.87	6757.119	1031
10305	-0.55	-3.73	-0.25	-156.01	-1190.40	6757.123	1031
10310	-0.57	-4.42	-0.26	-155.10	-1188.82	6757.127	1031
10315	-0.76	-3.98	-0.23	-154.22	-1188.93	6757.132	1031
10320	-1.34	-3.95	-0.22	-153.86	-1187.60	6757.138	1031
10325	-0.78	-3.87	-0.25	-153.59	-1184.96	6757.141	1031
10330	-1.18	-2.87	-0.34	-153.57	-1186.35	6757.147	1031
10335	-0.39	-4.05	-0.29	-153.50	-1187.02	6757.153	1031
10340	-0.72	-3.62	-0.22	-152.70	-1185.94	6757.156	1031
10345	-0.88	-3.85	-0.24	-151.99	-1184.36	6757.162	1031
10350	-0.80	-2.60	-0.44	-151.58	-1184.85	6757.168	1031
10355	-0.71	-3.31	-0.32	-150.95	-1184.00	6757.172	1031
10360	-0.89	-4.00	-0.23	-151.27	-1183.95	6757.177	1031
10365	-0.73	-4.35	-0.25	-151.21	-1183.83	6757.181	1031
10370	-0.94	-4.12	-0.31	-150.78	-1185.22	6757.187	1031
10375	-0.56	-4.21	-0.27	-149.68	-1184.21	6757.193	1031
10380	-0.03	-3.73	-0.30	-149.41	-1184.16	6757.195	1031
10385	-0.34	-3.11	-0.38	-149.46	-1186.05	6757.203	1031
10390	-0.52	-3.06	-0.39	-149.11	-1184.93	6757.208	1031
10395	-0.57	-3.86	-0.32	-147.94	-1185.18	6757.211	1031
10400	-1.20	-3.83	-0.27	-147.95	-1183.92	6757.216	1031
10405	-1.36	-2.74	-0.36	-146.62	-1184.04	6757.224	1031
10410	-0.82	-3.43	-0.34	-147.06	-1183.51	6757.226	1031
10415	-0.81	-4.08	-0.23	-147.28	-1180.73	6757.234	1031
10420	-0.88	-4.91	-0.22	-147.43	-1183.01	6757.236	1031
10425	-0.98	-4.53	-0.26	-146.22	-1183.45	6757.242	1031
10430	-1.13	-4.03	-0.27	-145.97	-1182.73	6757.248	1031
10435	-0.86	-3.91	-0.24	-144.89	-1183.57	6757.254	1031
10440	-0.94	-3.72	-0.34	-145.06	-1182.59	6757.257	1031
10445	-0.58	-4.10	-0.29	-144.94	-1181.22	6757.262	1031
10450	-0.46	-3.90	-0.35	-144.71	-1179.43	6757.267	1031
10455	-1.27	-4.11	-0.29	-144.57	-1176.80	6757.271	1031
10460	-0.56	-3.21	-0.41	-143.07	-1173.40	6757.278	1031
10465	-0.97	-3.68	-0.30	-143.13	-1173.91	6757.281	1031
10470	-1.07	-3.65	-0.36	-142.52	-1174.65	6757.289	1031
10475	-1.22	-3.67	-0.39	-142.69	-1172.95	6757.292	1031
10480	-0.56	-3.61	-0.39	-142.60	-1171.50	6757.297	1031
10485	-0.37	-4.70	-0.23	-142.89	-1174.23	6757.301	1031
10490	-0.34	-4.91	-0.32	-141.42	-1175.87	6757.309	1031
10495	-1.27	-4.72	-0.28	-141.66	-1176.52	6757.312	1031
10500	-0.88	-4.47	-0.34	-141.34	-1174.77	6757.319	1031
10505	-0.08	-4.69	-0.30	-141.31	-1174.75	6757.320	1031
10510	-0.77	-5.48	-0.24	-139.92	-1172.16	6757.327	1031
10515	-0.59	-5.62	-0.23	-139.79	-1172.22	6757.333	1031
10520	-0.46	-5.09	-0.37	-139.33	-1168.09	6757.339	1031
10525	-0.33	-5.62	-0.21	-139.14	-1167.50	6757.342	1031
10530	-1.62	-4.68	-0.34	-138.81	-1167.36	6757.349	1031
10535	-0.84	-4.11	-0.32	-138.95	-1172.14	6757.351	1031
10540	-0.09	-4.70	-0.40	-138.04	-1172.34	6757.358	1031
10545	-0.57	-4.92	-0.31	-137.48	-1168.24	6757.360	1031
10550	-1.32	-5.36	-0.22	-136.85	-1165.26	6757.367	1031
10555	-0.31	-4.65	-0.30	-136.57	-1164.76	6757.373	1031
10560	-0.83	-5.16	-0.26	-136.47	-1165.30	6757.376	1031
10565	-1.23	-5.68	-0.22	-136.79	-1163.51	6757.382	1031
10570	-0.69	-5.14	-0.25	-135.28	-1166.78	6757.389	1031
10575	-0.73	-5.53	-0.22	-135.05	-1166.96	6757.391	1031
10580	-0.57	-5.00	-0.27	-134.75	-1166.83	6757.396	1031
10585	-0.62	-5.18	-0.32	-134.94	-1168.00	6757.403	1031
10590	0.04	-5.43	-0.29	-134.73	-1164.38	6757.406	1031
10595	-0.56	-5.32	-0.30	-133.63	-1164.14	6757.413	1031
10600	-0.91	-4.87	-0.21	-133.71	-1163.95	6757.417	1031
10605	-0.71	-5.46	-0.29	-132.76	-1161.83	6757.422	1031
10610	-1.01	-6.02	-0.22	-132.95	-1163.66	6757.427	1031
10615	0.40	-5.41	-0.31	-132.41	-1166.47	6757.433	1031
10620	-0.65	-5.48	-0.24	-132.82	-1167.30	6757.437	1031
10625	-0.89	-5.19	-0.21	-131.68	-1166.68	6757.442	1031
10630	-0.88	-5.82	-0.22	-131.04	-1166.73	6757.446	1031
10635	-0.48	-4.94	-0.23	-130.45	-1163.06	6757.453	1031
10640	-0.76	-5.23	-0.22	-130.18	-1163.40	6757.458	1031
10645	-1.31	-5.08	-0.39	-129.97	-1157.09	6757.464	1031
10650	-0.42	-5.05	-0.25	-130.54	-1158.48	6757.467	1031
10655	-0.41	-4.95	-0.14	-129.28	-1162.87	6757.473	1031
10660	-0.77	-5.56	-0.20	-128.91	-1163.26	6757.477	1031
10665	-0.64	-6.42	-0.18	-129.03	-1166.49	6757.482	1031
10670	-0.53	-5.88	-0.23	-129.19	-1165.99	6757.488	1031
10675	-0.81	-5.52	-0.19	-128.91	-1165.18	6757.492	1031
10680	0.01	-6.13	-0.17	-128.64	-1164.31	6757.498	1031
10685	-0.76	-6.25	-0.14	-128.04	-1165.01	6757.501	1031
10690	-0.87	-5.94	-0.21	-127.28	-1166.66	6757.507	1031
10695	-1.12	-6.31	-0.15	-127.14	-1166.47	6757.512	1031
10700	-0.29	-6.17	-0.26	-126.82	-1165.89	6757.518	1031
10705	-0.20	-6.06	-0.21	-126.87	-1164.94	6757.521	1031
10710	-0.36	-6.52	-0.15	-125.59	-1163.53	6757.527	1031
10715	-0.51	-6.20	-0.16	-125.67	-1163.32	6757.531	1031
10720	-1.08	-5.97	-0.03	-124.80	-1163.31	6757.538	1031
10725	-0.30	-6.04	-0.16	-125.00	-1163.03	6757.542	1031
10730	-0.84	-6.71	-0.16	-124.78	-1162.43	6757.547	1031
10735	-0.31	-6.99	-0.16	-125.02	-1164.90	6757.552	1031
10740	-1.43	-6.67	-0.08	-123.62	-1163.70	6757.558	1031
10745	-0.05	-6.48	-0.17	-123.51	-1162.58	6757.562	1031
10750	-0.39	-6.94	-0.15	-123.35	-1161.41	6757.568	1031
10755	-0.54	-6.80	-0.12	-123.54	-1161.45	6757.570	1031
10760	-0.28	-6.94	-0.14	-122.49	-1160.63	6757.577	1031
10765	-0.44	-7.17	-0.13	-122.48	-1155.78	6757.583	1031
10770	-1.07	-7.11	-0.05	-121.75	-1159.37	6757.588	1031
10775	-0.96	-6.79	-0.01	-121.38	-1161.40	6757.592	1031
10780	-0.97	-6.44	0.10	-121.50	-1161.62	6757.599	1031
10785	0.14	-6.53	-0.03	-121.52	-1158.89	6757.602	1031
10790	-0.50	-6.54	0.01	-120.71	-1161.89	6757.607	1031
10795	-0.52	-6.55	0.02	-120.20	-1160.69	6757.610	1031
10800	-0.31	-7.10	-0.02	-119.67	-1158.50	6757.617	1031
10805	-1.12	-7.53	-0.03	-119.33	-1160.19	6757.623	1031
10810	-0.19	-7.40	-0.09	-118.99	-1160.07	6757.626	1031
10815	-0.55	-7.09	-0.03	-119.33	-1160.98	6757.632	1031
10820	-0.61	-7.27	0.00	-119.07	-1157.90	6757.637	1031
10825	-1.01	-7.30	0.12	-117.81	-1157.57	6757.641	1031
10830	-0.49	-7.87	-0.00	-117.95	-1156.79	6757.647	1031
10835	-1.09	-7.29	0.06	-117.81	-1158.99	6757.653	1031
10840	-0.08	-7.13	0.05	-117.62	-1159.25	6757.655	1031
10845	-0.70	-7.74	0.01	-116.53	-1159.39	6757.662	1031
10850	-0.33	-7.98	0.02	-116.55	-1156.16	6757.666	1031
10855	-0.28	-8.40	0.07	-116.05	-1156.42	6757.672	1031
10860	-0.51	-7.92	0.05	-115.67	-1159.52	6757.677	1031
10865	0.35	-7.08	0.40	-115.84	-1155.51	6757.684	1031
10870	0.30	-7.56	0.09	-115.84	-1157.01	6757.687	1031
10875	-0.64	-8.39	0.14	-114.63	-1156.77	6757.693	1031
10880	-0.79	-8.81	0.10	-114.26	-1155.45	6757.695	1031
10885	0.24	-8.03	0.13	-113.49	-1155.58	6757.704	1031
10890	-0.71	-8.19	0.20	-113.87	-1155.85	6757.708	1031
10895	0.28	-8.47	-0.01	-113.87	-1154.15	6757.714	1031
10900	-0.56	-8.19	0.17	-113.79	-1154.36	6757.717	1031
10905	-0.20	-8.00	0.17	-112.98	-1153.98	6757.722	1031
10910	-0.53	-8.91	0.10	-112.31	-1151.43	6757.726	1031
10915	-0.08	-8.95	0.14	-111.85	-1148.65	6757.732	1031
10920	-0.21	-8.67	0.14	-111.51	-1148.11	6757.736	1031
10925	-0.18	-8.82	0.15	-111.61	-1147.90	6757.742	1031
10930	-0.63	-8.51	0.29	-111.37	-1149.16	6757.748	1031
10935	-0.37	-8.49	0.38	-110.80	-1148.71	6757.751	1031
10940	-0.66	-8.83	0.35	-110.20	-1147.26	6757.757	1031
10945	-0.10	-8.79	0.27	-110.03	-1146.31	6757.762	1031
10950	-0.39	-8.88	0.32	-109.86	-1150.60	6757.767	1031
10955	-0.25	-8.83	0.42	-109.64	-1154.16	6757.772	1031
10960	0.03	-9.25	0.30	-108.51	-1149.58	6757.777	1031
10965	-0.01	-9.34	0.41	-108.17	-1150.56	6757.782	1031
10970	-0.28	-9.27	0.38	-107.86	-1147.36	6757.789	1031
10975	-0.46	-9.41	0.41	-107.60	-1147.21	6757.792	1031
10980	-0.69	-9.40	0.42	-107.47	-1148.18	6757.797	1031
10985	-0.26	-9.43	0.38	-107.54	-1149.20	6757.802	1031
10990	0.05	-9.63	0.48	-106.03	-1148.87	6757.806	1031
10995	0.09	-9.62	0.41	-106.17	-1148.21	6757.811	1031
11000	-0.70	-9.57	0.56	-105.49	-1146.15	6757.818	1031
11005	-0.25	-9.71	0.46	-105.34	-1146.29	6757.821	1031
11010	-0.34	-9.65	0.51	-105.37	-1147.09	6757.827	1031
11015	-0.48	-9.81	0.45	-105.17	-1147.00	6757.832	1031
11020	-0.05	-9.73	0.50	-103.50	-1145.51	6757.839	1031
11025	-0.37	-9.66	0.69	-103.69	-1143.64	6757.842	1031
11030	-0.46	-9.91	0.65	-103.76	-1149.00	6757.849	1031
11035	-0.15	-9.93	0.66	-103.68	-1149.78	6757.852	1031
11040	-0.20	-10.26	0.53	-102.87	-1148.63	6757.858	1031
11045	-0.46	-10.44	0.49	-102.63	-1146.77	6757.860	1031
11050	0.22	-10.18	0.66	-101.98	-1149.12	6757.867	1031
11055	-0.34	-10.29	0.74	-101.66	-1146.14	6757.873	1031
11060	0.13	-10.39	0.69	-101.67	-1149.02	6757.877	1031
11065	-0.04	-10.47	0.54	-101.82	-1145.29	6757.882	1031
11070	-0.25	-10.42	0.69	-101.42	-1145.42	6757.887	1031
11075	-0.00	-10.63	0.75	-100.21	-1141.25	6757.891	1031
11080	-0.26	-10.59	0.79	-100.12	-1140.66	6757.896	1031
11085	-0.22	-10.72	0.75	-99.54	-1142.20	6757.903	1031
11090	0.17	-10.91	0.65	-99.29	-1143.72	6757.906	1031
11095	0.07	-10.95	0.69	-99.34	-1143.14	6757.914	1031
11100	-0.15	-11.18	0.66	-99.29	-1141.72	6757.917	1031
11105	0.12	-11.25	0.62	-97.91	-1142.79	6757.921	1030
11110	0.19	-11.23	0.63	-97.80	-1142.63	6757.927	1030
11115	0.20	-10.95	0.83	-97.68	-1148.32	6757.934	1030
11120	0.29	-11.19	0.68	-97.49	-1149.33	6757.937	1030
11125	0.10	-10.94	0.67	-98.17	-1150.49	6757.943	1030
11130	-0.10	-10.69	0.80	-98.24	-1148.67	6757.946	1030
11135	0.43	-10.55	0.82	-99.86	-1147.04	6757.954	1030
11140	-0.21	-10.44	0.71	-99.89	-1146.23	6757.958	1030
11145	0.12	-10.76	0.54	-99.85	-1145.57	6757.961	1030
11150	-0.16	-10.81	0.58	-100.08	-1145.69	6757.967	1030
11155	0.11	-10.64	0.53	-100.64	-1146.10	6757.974	1030
11160	-0.64	-10.47	0.59	-101.27	-1147.06	6757.976	1030
11165	0.25	-10.14	0.60	-101.83	-1150.58	6757.983	1030
11170	-0.82	-10.11	0.73	-102.17	-1149.47	6757.988	1030
11175	-0.55	-10.49	0.57	-102.11	-1147.61	6757.992	1030
11180	-0.45	-10.32	0.62	-102.15	-1149.34	6757.998	1030
11185	-0.10	-10.25	0.51	-102.41	-1151.50	6758.001	1030
11190	-0.42	-9.83	0.50	-103.46	-1151.32	6758.007	1030
11195	-0.26	-9.77	0.57	-103.40	-1151.09	6758.012	1030
11200	0.09	-9.41	0.72	-104.19	-1151.54	6758.018	1030
11205	-0.32	-9.55	0.64	-104.34	-1153.28	6758.021	1030
11210	-0.57	-9.64	0.63	-104.07	-1152.62	6758.027	1030
11215	-0.45	-9.83	0.51	-104.05	-1153.39	6758.031	1030
11220	-0.61	-9.53	0.49	-105.56	-1155.06	6758.039	1030
11225	-0.58	-9.58	0.50	-105.46	-1156.43	6758.042	1030
11230	0.54	-9.21	0.58	-105.26	-1156.28	6758.047	1030
11235	-0.87	-9.39	0.53	-105.57	-1157.41	6758.052	1030
11240	-0.78	-9.38	0.40	-106.64	-1157.22	6758.058	1030
11245	-0.43	-9.00	0.47	-107.00	-1157.44	6758.062	1030
11250	-0.53	-9.61	0.23	-107.97	-1157.16	6758.069	1030
11255	0.36	-9.18	0.28	-108.11	-1158.75	6758.073	1030
11260	-0.81	-9.11	0.37	-107.82	-1158.81	6758.077	1030
11265	0.06	-9.01	0.38	-108.12	-1160.37	6758.083	1030
11270	0.56	-8.80	0.35	-108.69	-1160.13	6758.086	1030
11275	-0.55	-8.82	0.29	-109.47	-1161.03	6758.092	1030
11280	-0.47	-9.23	0.25	-109.59	-1161.06	6758.098	1030
11285	-0.72	-9.04	0.34	-109.61	-1158.54	6758.102	1030
11290	-0.22	-9.06	0.25	-109.39	-1157.80	6758.107	1030
11295	-0.15	-8.84	0.27	-109.59	-1157.71	6758.110	1030
11300	0.05	-8.65	0.33	-109.91	-1157.83	6758.117	1030
11305	-0.79	-8.09	0.52	-111.38	-1160.00	6758.123	1030
11310	-0.68	-8.37	0.37	-111.28	-1159.31	6758.126	1030
11315	-0.49	-9.02	0.22	-111.42	-1159.85	6758.133	1030
11320	-0.63	-8.71	0.20	-111.61	-1160.97	6758.137	1030
11325	-0.93	-8.11	0.32	-112.80	-1159.32	6758.141	1030
11330	-0.35	-8.12	0.25	-112.89	-1159.20	6758.146	1030
11335	-0.08	-8.01	0.25	-113.71	-1160.97	6758.152	1030
11340	-0.46	-8.18	0.24	-113.52	-1160.16	6758.156	1030
11345	0.10	-8.69	0.06	-113.64	-1160.06	6758.164	1030
11350	-0.42	-8.46	0.18	-113.63	-1159.82	6758.167	1030
11355	-0.43	-7.81	0.19	-114.85	-1162.31	6758.172	1030
11360	-0.63	-7.99	0.17	-115.23	-1161.54	6758.177	1030
11365	-1.49	-7.64	0.09	-115.43	-1162.41	6758.184	1030
11370	0.05	-7.82	0.09	-115.84	-1160.59	6758.187	1030
11375	-0.60	-7.56	0.18	-115.76	-1159.56	6758.193	1030
11380	-0.65	-7.92	0.14	-115.83	-1161.08	6758.196	1030
11385	-0.85	-7.77	0.06	-117.24	-1162.34	6758.204	1030
11390	-0.40	-7.17	0.16	-117.11	-1160.43	6758.208	1030
11395	-0.52	-7.56	0.12	-117.03	-1160.23	6758.211	1030
11400	-0.18	-7.26	0.08	-116.99	-1159.32	6758.217	1030
11405	-0.18	-7.17	0.06	-117.69	-1159.35	6758.223	1030
11410	-0.74	-7.17	0.06	-118.52	-1161.28	6758.226	1030
11415	-0.03	-7.23	0.05	-118.60	-1161.96	6758.232	1030
11420	-0.67	-7.19	0.04	-119.20	-1163.05	6758.236	1030
11425	-0.51	-7.18	0.02	-119.25	-1163.29	6758.242	1030
11430	-1.18	-7.58	0.00	-119.19	-1162.65	6758.249	1030
11435	-1.15	-7.29	0.03	-119.27	-1162.05	6758.250	1030
11440	-1.07	-7.22	-0.01	-120.57	-1162.52	6758.257	1030
11445	-0.67	-7.29	0.00	-120.58	-1164.24	6758.262	1030
11450	-0.36	-6.17	0.03	-121.35	-1164.77	6758.268	1030
11455	-0.39	-6.37	0.09	-121.32	-1163.28	6758.271	1030
11460	-0.24	-6.40	-0.01	-121.26	-1163.53	6758.278	1030
11465	-0.42	-6.87	-0.10	-121.36	-1163.28	6758.281	1030
11470	-0.47	-6.26	0.02	-122.84	-1167.10	6758.289	1030
11475	-0.85	-6.34	-0.07	-122.79	-1167.96	6758.292	1030
11480	-0.89	-6.63	-0.07	-123.22	-1164.26	6758.299	1030
11485	-0.45	-6.66	-0.17	-123.11	-1164.03	6758.302	1030
11490	-0.71	-7.09	-0.04	-123.88	-1164.85	6758.308	1030
11495	-0.78	-6.48	-0.07	-124.19	-1164.74	6758.312	1030
11500	-1.30	-6.76	-0.05	-124.78	-1166.83	6758.318	1030
11505	-1.01	-6.21	-0.19	-124.91	-1167.63	6758.322	1030
11510	0.41	-6.72	-0.34	-124.78	-1166.50	6758.329	1030
11515	-0.50	-6.28	-0.13	-125.08	-1168.20	6758.333	1030
11520	-0.97	-6.03	-0.20	-125.65	-1167.92	6758.336	1030
11525	-0.28	-5.87	-0.24	-126.40	-1166.99	6758.341	1030
11530	-0.93	-5.34	-0.20	-126.92	-1169.56	6758.348	1030
11535	-0.99	-5.81	-0.21	-127.37	-1167.69	6758.352	1030
11540	-0.31	-5.78	-0.19	-127.06	-1166.58	6758.357	1030
11545	-0.45	-5.97	-0.26	-127.33	-1165.89	6758.363	1030
11550	-0.39	-5.79	-0.26	-127.53	-1168.83	6758.367	1030
11555	-0.33	-6.00	-0.26	-128.66	-1167.83	6758.373	1030
11560	-0.31	-5.76	-0.27	-128.85	-1166.77	6758.376	1030
11565	-0.52	-5.76	-0.25	-129.36	-1170.51	6758.382	1030
11570	-0.05	-6.37	-0.29	-129.86	-1171.91	6758.386	1030
11575	-0.63	-5.66	-0.25	-129.58	-1168.50	6758.391	1030
11580	-0.70	-6.15	-0.19	-129.49	-1168.70	6758.396	1030
11585	-1.05	-6.52	-0.19	-131.26	-1170.96	6758.402	1030
11590	-0.90	-5.94	-0.24	-131.21	-1171.37	6758.406	1030
11595	0.16	-5.17	-0.33	-131.01	-1173.09	6758.414	1030
11600	0.45	-5.62	-0.31	-131.08	-1172.81	6758.416	1030
11605	-0.47	-5.09	-0.35	-132.23	-1174.95	6758.422	1030
11610	-0.67	-5.03	-0.31	-132.61	-1176.21	6758.427	1030
11615	-0.01	-4.41	-0.22	-133.62	-1175.49	6758.434	1030
11620	-0.23	-4.53	-0.35	-133.26	-1176.07	6758.437	1030
11625	-0.61	-5.16	-0.27	-133.25	-1174.13	6758.443	1030
11630	-0.66	-4.62	-0.29	-133.42	-1176.00	6758.447	1030
11635	-0.47	-5.33	-0.31	-134.13	-1175.52	6758.452	1030
11640	-0.48	-6.01	-0.23	-134.78	-1176.55	6758.458	1030
11645	-0.68	-6.22	-0.29	-135.68	-1175.85	6758.464	1030
11650	-0.48	-5.71	-0.22	-135.93	-1174.86	6758.467	1030
11655	-1.08	-5.04	-0.24	-135.45	-1175.45	6758.472	1030
11660	-0.53	-6.06	-0.16	-135.71	-1177.46	6758.477	1030
11665	-0.18	-5.15	-0.32	-135.83	-1177.65	6758.482	1030
11670	-0.31	-4.45	-0.37	-137.14	-1180.22	6758.488	1030
11675	-0.29	-4.35	-0.34	-137.02	-1179.57	6758.491	1030
11680	-1.02	-4.15	-0.37	-137.03	-1182.34	6758.499	1030
11685	-1.07	-5.16	-0.25	-137.25	-1181.62	6758.500	1030
11690	-1.25	-4.38	-0.30	-138.72	-1179.64	6758.507	1030
11695	-0.52	-4.82	-0.29	-138.75	-1176.43	6758.513	1030
11700	-0.42	-4.72	-0.32	-139.40	-1177.00	6758.518	1030
11705	-0.90	-3.99	-0.33	-139.70	-1182.92	6758.521	1030
11710	-0.32	-3.81	-0.36	-139.60	-1178.75	6758.529	1030
11715	-0.51	-3.71	-0.37	-139.65	-1177.85	6758.531	1030
11720	-0.83	-3.98	-0.38	-140.45	-1177.14	6758.538	1030
11725	-0.73	-4.41	-0.26	-141.18	-1175.70	6758.542	1030
11730	-0.29	-4.35	-0.31	-142.06	-1177.61	6758.548	1030
11735	-0.69	-4.85	-0.23	-142.07	-1176.88	6758.552	1030
11740	-0.60	-4.42	-0.32	-141.97	-1178.90	6758.558	1030
11745	-0.68	-5.08	-0.29	-141.95	-1177.72	6758.562	1030
11750	-0.78	-4.32	-0.29	-142.30	-1179.57	6758.567	1030
11755	-1.01	-4.51	-0.25	-143.34	-1178.19	6758.571	1030
11760	-0.45	-4.10	-0.34	-143.67	-1177.39	6758.577	1030
11765	-1.29	-3.89	-0.33	-143.98	-1179.18	6758.583	1030
11770	-0.90	-3.45	-0.38	-143.99	-1180.43	6758.586	1030
11775	-0.84	-3.74	-0.32	-143.98	-1179.72	6758.592	1030
11780	-0.28	-4.25	-0.32	-144.45	-1178.95	6758.598	1030
11785	-1.03	-4.59	-0.22	-145.36	-1185.67	6758.602	1030
11790	-0.68	-3.89	-0.37	-145.51	-1184.83	6758.606	1030
11795	-0.92	-4.25	-0.28	-145.79	-1182.83	6758.613	1030
11800	-0.84	-4.05	-0.30	-145.35	-1184.47	6758.617	1030
11805	-1.02	-4.22	-0.27	-146.85	-1186.59	6758.623	1030
11810	-0.63	-4.48	-0.25	-147.42	-1186.23	6758.625	1030
11815	-1.18	-3.45	-0.38	-148.12	-1186.16	6758.633	1030
11820	-0.50	-3.36	-0.35	-147.78	-1185.41	6758.637	1030
11825	-0.77	-2.95	-0.40	-147.93	-1185.52	6758.641	1030
11830	-0.93	-4.23	-0.27	-148.14	-1184.92	6758.646	1030
11835	-1.08	-3.88	-0.23	-149.33	-1182.95	6758.653	1030
11840	-0.82	-3.35	-0.32	-149.63	-1182.42	6758.656	1030
11845	-1.15	-3.48	-0.35	-149.51	-1181.98	6758.663	1030
11850	-1.66	-3.22	-0.36	-149.27	-1182.80	6758.667	1030
11855	-0.95	-3.21	-0.33	-149.92	-1190.23	6758.672	1030
11860	-0.94	-2.87	-0.31	-150.87	-1186.19	6758.677	1030
11865	-0.47	-3.70	-0.31	-152.35	-1186.03	6758.684	1030
11870	-0.83	-3.17	-0.29	-151.76	-1186.23	6758.687	1030
11875	-0.68	-3.76	-0.26	-151.68	-1186.69	6758.692	1030
11880	-0.94	-4.04	-0.24	-151.92	-1186.06	6758.696	1030
11885	-0.61	-3.52	-0.29	-152.20	-1187.09	6758.702	1030
11890	-0.82	-3.24	-0.27	-153.15	-1187.79	6758.708	1030
11895	-0.32	-3.32	-0.32	-153.85	-1187.16	6758.711	1030
11900	-0.74	-2.87	-0.38	-153.81	-1188.24	6758.717	1030
11905	-0.73	-2.19	-0.33	-154.24	-1188.06	6758.722	1030
11910	-1.12	-3.84	-0.25	-154.15	-1188.25	6758.728	1030
11915	-0.79	-3.30	-0.30	-154.35	-1188.30	6758.731	1030
11920	-1.05	-2.87	-0.23	-155.62	-1189.70	6758.735	1030
11925	-0.94	-2.29	-0.30	-155.87	-1188.02	6758.741	1030
11930	-0.58	-4.49	-0.28	-156.69	-1187.81	6758.749	1030
11935	-0.67	-4.33	-0.27	-156.40	-1188.80	6758.750	1030
11940	-0.44	-3.71	-0.27	-156.30	-1188.24	6758.757	1030
11945	-0.77	-3.54	-0.21	-156.72	-1190.11	6758.763	1030
11950	-0.73	-3.17	-0.23	-157.64	-1189.52	6758.766	1030
11955	-1.34	-2.87	-0.22	-157.67	-1192.10	6758.771	1030
11960	-1.05	-1.61	-0.33	-157.75	-1191.67	6758.779	1030
11965	-0.91	-2.39	-0.27	-157.63	-1192.86	6758.781	1030
11970	-0.97	-2.55	-0.27	-158.19	-1194.22	6758.788	1030
11975	-1.30	-3.32	-0.22	-158.21	-1193.32	6758.792	1030
11980	-2.63	-4.78	-0.16	-159.63	-1189.40	6758.799	1030
11985	-1.45	-3.72	-0.26	-160.23	-1191.51	6758.803	1030
11990	-0.17	-3.54	-0.27	-160.32	-1193.02	6758.809	1030
11995	-0.90	-3.31	-0.28	-160.07	-1193.68	6758.812	1030
12000	-0.87	-3.49	-0.30	-161.23	-1194.30	6758.817	1030
12005	-1.05	-2.97	-0.25	-161.60	-1196.02	6758.821	1030
12010	-0.62	-2.67	-0.33	-161.89	-1193.56	6758.828	1030
12015	-0.28	-3.54	-0.32	-161.38	-1190.84	6758.833	1030
12020	-1.36	-3.17	-0.20	-161.80	-1192.98	6758.836	1030
12025	-0.25	-3.06	-0.31	-162.08	-1192.37	6758.842	1030
12030	-1.34	-3.49	-0.21	-162.73	-1195.31	6758.848	1030
12035	-1.47	-2.85	-0.25	-163.48	-1195.37	6758.853	1030
12040	-0.48	-2.48	-0.29	-163.65	-1196.45	6758.857	1030
12045	0.08	-3.90	-0.33	-163.17	-1195.14	6758.863	1030
12050	-2.11	-3.43	-0.23	-163.79	-1196.35	6758.866	1030
12055	-0.73	-2.96	-0.27	-164.93	-1194.67	6758.873	1030
12060	-0.99	-3.12	-0.25	-165.30	-1196.88	6758.875	1030
12065	-1.37	-2.06	-0.26	-166.25	-1197.29	6758.883	1030
12070	-0.60	-1.91	-0.28	-165.64	-1198.59	6758.888	1030
12075	-0.55	-2.21	-0.22	-166.44	-1200.99	6758.894	1030
12080	-0.68	-1.71	-0.29	-165.84	-1199.93	6758.897	1030
12085	-0.72	-1.73	-0.29	-166.90	-1201.08	6758.903	1030
12090	-1.21	-1.07	-0.30	-167.20	-1201.65	6758.906	1030
12095	-1.44	-2.36	-0.22	-167.49	-1201.09	6758.914	1030
12100	-0.99	-2.10	-0.27	-167.97	-1198.42	6758.917	1030
12105	-1.03	-2.02	-0.31	-167.84	-1196.82	6758.922	1030
12110	-1.17	-3.20	-0.31	-168.05	-1196.05	6758.927	1030
12115	-0.80	-2.86	-0.28	-168.35	-1196.77	6758.933	1030
12120	-0.29	-1.69	-0.30	-169.03	-1195.82	6758.938	1030
12125	-0.62	-2.20	-0.31	-169.17	-1197.73	6758.942	1030
12130	-0.99	-2.35	-0.23	-169.09	-1196.57	6758.948	1030
12135	-0.73	-2.05	-0.32	-169.83	-1196.22	6758.952	1030
12140	-1.00	-2.34	-0.27	-171.07	-1195.93	6758.958	1030
12145	-1.66	-1.29	-0.24	-170.72	-1196.73	6758.961	1030
12150	-0.60	-2.09	-0.27	-171.36	-1196.47	6758.968	1030
12155	-1.34	-2.08	-0.31	-171.45	-1198.55	6758.972	1030
12160	-1.60	-1.67	-0.23	-171.47	-1196.72	6758.978	1030
12165	-1.28	-2.65	-0.33	-171.83	-1197.15	6758.981	1030
12170	-0.86	-2.28	-0.31	-173.08	-1201.72	6758.985	1030
12175	-0.44	-2.48	-0.38	-173.10	-1197.18	6758.991	1030
12180	-0.09	-1.82	-0.30	-173.91	-1197.92	6758.999	1030
12185	-0.97	-1.44	-0.24	-173.98	-1195.26	6759.000	1030
12190	-0.96	-2.35	-0.33	-173.74	-1194.56	6759.007	1030
12195	-0.84	-1.56	-0.27	-173.86	-1194.81	6759.013	1030
12200	-0.76	-1.66	-0.28	-175.16	-1197.87	6759.019	1030
12205	-0.78	-2.02	-0.31	-175.40	-1200.13	6759.021	1030
12210	-1.81	-0.95	-0.23	-175.84	-1199.10	6759.029	1030
12215	-0.67	-2.89	-0.37	-175.36	-1200.25	6759.031	1030
12220	-1.11	-1.60	-0.25	-176.09	-1201.88	6759.038	1030
12225	-1.38	-1.47	-0.28	-176.87	-1202.64	6759.042	1030
12230	0.05	-2.18	-0.48	-177.38	-1207.43	6759.048	1030
12235	-1.42	-2.00	-0.29	-177.57	-1204.39	6759.052	1030
12240	-1.35	-1.94	-0.32	-177.71	-1204.93	6759.059	1030
12245	-1.18	-2.34	-0.33	-177.73	-1205.27	6759.062	1030
12250	-0.92	-2.63	-0.41	-178.23	-1203.54	6759.067	1030
12255	-0.73	-1.65	-0.33	-179.32	-1206.00	6759.071	1030
12260	-0.90	-1.71	-0.34	-179.58	-1204.50	6759.077	1030
12265	-1.07	-1.64	-0.34	-180.19	-1205.31	6759.083	1030
12270	-0.94	-0.91	-0.32	-180.10	-1205.88	6759.086	1031
12275	-1.44	-0.68	-0.29	-180.07	-1206.66	6759.093	1031
12280	-1.07	-1.73	-0.35	-180.28	-1206.16	6759.096	1031
12285	-1.04	-2.21	-0.36	-179.13	-1206.22	6759.102	1031
12290	-0.77	-2.29	-0.43	-178.89	-1207.16	6759.106	1031
12295	-1.13	-1.63	-0.31	-179.03	-1204.00	6759.113	1031
12300	-0.98	-0.40	-0.32	-178.81	-1202.25	6759.116	1031
12305	-0.72	-1.81	-0.37	-178.18	-1207.01	6759.123	1031
12310	-0.55	-1.89	-0.42	-177.82	-1208.25	6759.125	1031
12315	-1.20	-2.95	-0.32	-176.67	-1205.83	6759.134	1031
12320	-0.93	-1.78	-0.31	-176.45	-1204.99	6759.138	1031
12325	-0.36	-2.73	-0.44	-176.80	-1205.84	6759.143	1031
12330	-0.86	-1.27	-0.30	-176.82	-1202.68	6759.147	1031
12335	-1.19	-1.62	-0.28	-175.92	-1207.44	6759.153	1031
12340	-1.07	-0.01	-0.26	-175.45	-1208.42	6759.156	1031
12345	-0.98	-2.13	-0.33	-175.00	-1213.64	6759.163	1031
12350	-1.05	-1.95	-0.29	-174.32	-1210.71	6759.168	1031
12355	-0.38	-1.97	-0.33	-174.49	-1209.57	6759.171	1031
12360	-0.60	-3.30	-0.34	-174.41	-1208.36	6759.178	1031
12365	-0.70	-3.89	-0.44	-174.09	-1204.15	6759.182	1031
12370	-0.84	-2.54	-0.28	-172.98	-1204.44	6759.187	1031
12375	-0.65	-2.45	-0.35	-172.89	-1205.36	6759.192	1031
12380	-0.79	-2.04	-0.30	-172.24	-1198.00	6759.198	1031
12385	-0.89	-2.45	-0.30	-172.31	-1198.14	6759.202	1031
12390	-1.26	-1.61	-0.23	-172.02	-1198.40	6759.208	1031
12395	-1.05	-1.69	-0.22	-172.13	-1198.37	6759.211	1031
12400	-1.01	-2.85	-0.31	-170.72	-1195.44	6759.218	1031
12405	-0.58	-2.89	-0.28	-170.90	-1196.57	6759.222	1031
12410	-0.93	-0.51	-0.18	-170.89	-1197.27	6759.229	1031
12415	-1.19	-1.49	-0.26	-171.19	-1197.29	6759.232	1031
12420	-1.03	-3.07	-0.31	-169.58	-1194.88	6759.238	1031
12425	-1.00	-2.62	-0.28	-169.58	-1195.01	6759.241	1031
12430	-1.84	-1.45	-0.18	-168.54	-1196.46	6759.249	1031
12435	-1.12	-2.16	-0.24	-168.40	-1194.36	6759.250	1031
12440	-2.22	-2.25	-0.09	-169.05	-1193.41	6759.259	1031
12445	-0.98	-2.67	-0.25	-168.65	-1194.41	6759.263	1031
12450	-0.73	-2.10	-0.26	-167.88	-1198.13	6759.267	1031
12455	-0.86	-3.31	-0.28	-167.50	-1196.85	6759.272	1031
12460	-0.27	-3.18	-0.28	-167.22	-1197.26	6759.278	1031
12465	-0.60	-2.80	-0.27	-166.83	-1196.61	6759.281	1031
12470	-0.72	-2.26	-0.22	-166.88	-1194.56	6759.288	1031
12475	-1.15	-2.67	-0.21	-166.58	-1196.52	6759.292	1031
12480	-1.09	-1.99	-0.24	-166.55	-1196.49	6759.296	1031
12485	-0.71	-1.99	-0.20	-165.22	-1196.07	6759.303	1031
12490	-0.12	-1.92	-0.25	-165.36	-1196.08	6759.307	1031
12495	-0.88	-2.11	-0.18	-165.46	-1198.01	6759.312	1031
12500	-0.57	-3.30	-0.21	-165.32	-1196.48	6759.316	1031
12505	-0.53	-1.69	-0.22	-163.83	-1194.23	6759.321	1031
12510	-0.95	-2.49	-0.17	-163.96	-1192.81	6759.327	1031
12515	-0.70	-2.78	-0.19	-163.24	-1191.97	6759.333	1031
12520	-0.97	-2.32	-0.20	-163.27	-1193.23	6759.336	1031
12525	-1.31	-1.88	-0.21	-163.07	-1194.60	6759.343	1031
12530	-0.34	-3.17	-0.20	-163.59	-1194.18	6759.348	1031
12535	-0.58	-2.69	-0.22	-162.30	-1192.82	6759.352	1031
12540	-0.69	-3.85	-0.16	-162.02	-1192.39	6759.356	1031
12545	-0.76	-2.99	-0.15	-161.28	-1191.30	6759.363	1031
12550	-1.03	-3.25	-0.19	-161.41	-1190.18	6759.366	1031
12555	-0.60	-3.80	-0.15	-161.34	-1191.51	6759.373	1031
12560	-0.40	-2.98	-0.23	-161.08	-1191.90	6759.375	1031
12565	-1.15	-2.39	-0.30	-159.64	-1185.97	6759.383	1031
12570	-0.76	-1.34	-0.28	-159.46	-1186.40	6759.388	1031
12575	-0.76	-2.55	-0.22	-159.54	-1188.25	6759.391	1031
12580	-0.81	-4.02	-0.15	-159.61	-1186.16	6759.397	1031
12585	-0.57	-3.19	-0.17	-159.07	-1185.27	6759.403	1031
12590	-0.76	-2.29	-0.20	-158.36	-1186.39	6759.406	1031
12595	-0.59	-3.19	-0.23	-158.09	-1185.15	6759.413	1031
12600	-0.33	-4.01	-0.22	-157.55	-1185.73	6759.419	1031
12605	-0.80	-3.58	-0.20	-157.58	-1186.48	6759.421	1031
12610	-0.93	-4.03	-0.12	-157.59	-1182.28	6759.428	1031
12615	-1.00	-3.55	-0.17	-157.42	-1183.81	6759.430	1031
12620	-0.50	-3.54	-0.17	-156.09	-1183.40	6759.438	1031
12625	-0.26	-3.55	-0.18	-156.22	-1187.89	6759.441	1031
12630	-0.46	-4.50	-0.17	-155.49	-1190.17	6759.447	1031
12635	-0.28	-4.09	-0.21	-155.37	-1186.96	6759.452	1031
12640	-0.30	-2.28	-0.27	-155.38	-1192.84	6759.458	1031
12645	-0.16	-2.63	-0.29	-155.21	-1189.81	6759.461	1031
12650	-0.72	-3.89	-0.17	-154.76	-1187.94	6759.467	1031
12655	-0.52	-2.90	-0.22	-154.42	-1186.69	6759.473	1031
12660	-0.87	-1.50	-0.36	-152.76	-1188.19	6759.479	1031
12665	-1.24	-3.14	-0.23	-152.84	-1187.90	6759.482	1031
12670	-0.88	-4.43	-0.22	-153.13	-1187.81	6759.488	1031
12675	-0.33	-4.90	-0.22	-152.95	-1187.07	6759.491	1031
12680	-0.77	-3.82	-0.24	-152.23	-1189.00	6759.498	1031
12685	-1.19	-4.57	-0.20	-151.64	-1189.25	6759.500	1031
12690	-0.89	-3.61	-0.23	-151.48	-1187.52	6759.507	1031
12695	-0.82	-3.91	-0.28	-151.40	-1183.76	6759.513	1031
12700	-0.53	-3.34	-0.29	-151.05	-1181.00	6759.516	1031
12705	-0.75	-4.25	-0.23	-149.88	-1180.17	6759.522	1031
12710	-1.31	-4.96	-0.08	-149.86	-1182.14	6759.528	1031
12715	-1.41	-4.37	-0.20	-149.34	-1177.87	6759.531	1031
12720	-0.66	-4.19	-0.24	-148.97	-1180.20	6759.536	1031
12725	-0.77	-4.29	-0.28	-149.08	-1179.56	6759.543	1031
12730	-0.32	-4.53	-0.24	-149.06	-1180.45	6759.546	1031
12735	-1.30	-4.27	-0.22	-147.48	-1179.82	6759.552	1031
12740	-1.25	-4.67	-0.17	-147.38	-1178.74	6759.555	1031
12745	-1.26	-4.50	-0.19	-146.99	-1181.92	6759.562	1031
12750	-0.37	-4.74	-0.24	-147.00	-1181.12	6759.567	1031
12755	-0.85	-4.34	-0.26	-146.91	-1183.42	6759.571	1031
12760	-0.80	-4.26	-0.24	-146.94	-1184.59	6759.577	1031
12765	0.65	-5.27	-0.18	-145.58	-1185.88	6759.584	1031
12770	-0.68	-4.91	-0.21	-145.50	-1187.99	6759.586	1031
12775	0.72	-4.74	-0.40	-145.04	-1186.93	6759.594	1031
12780	-1.10	-4.91	-0.25	-145.36	-1186.05	6759.598	1031
12785	-1.22	-4.63	-0.24	-144.57	-1183.89	6759.602	1031
12790	-0.77	-4.23	-0.32	-143.45	-1185.26	6759.607	1031
12795	-0.71	-5.06	-0.27	-142.72	-1182.53	6759.614	1031
12800	0.19	-4.74	-0.25	-143.06	-1184.55	6759.617	1031
12805	-0.44	-4.38	-0.23	-142.42	-1184.49	6759.623	1031
12810	-0.83	-4.51	-0.28	-142.62	-1184.66	6759.625	1031
12815	-1.00	-4.86	-0.21	-142.14	-1183.91	6759.632	1031
12820	-0.92	-4.98	-0.23	-141.34	-1177.99	6759.638	1031
12825	-0.37	-5.00	-0.29	-141.10	-1179.93	6759.641	1031
12830	-0.84	-4.42	-0.31	-140.24	-1181.57	6759.647	1031
12835	-0.62	-4.08	-0.34	-140.54	-1182.91	6759.653	1031
12840	-0.48	-4.58	-0.29	-140.43	-1182.34	6759.656	1031
12845	-0.20	-4.53	-0.34	-140.18	-1181.28	6759.662	1031
12850	-0.17	-4.96	-0.24	-139.29	-1180.98	6759.668	1031
12855	-0.60	-5.06	-0.25	-139.13	-1180.97	6759.671	1031
12860	-1.41	-5.65	-0.14	-139.18	-1182.03	6759.679	1031
12865	-0.94	-5.56	-0.19	-139.32	-1181.26	6759.680	1031
12870	-0.87	-4.99	-0.30	-137.74	-1179.14	6759.687	1031
12875	-0.60	-4.72	-0.34	-137.37	-1179.43	6759.692	1031
12880	-0.36	-4.17	-0.29	-136.92	-1181.18	6759.699	1031
12885	-1.17	-4.96	-0.26	-136.87	-1179.55	6759.702	1031
12890	-0.97	-5.93	-0.25	-136.73	-1180.22	6759.709	1031
12895	-0.86	-5.27	-0.26	-136.67	-1179.36	6759.711	1031
12900	-0.78	-5.01	-0.23	-135.31	-1180.37	6759.718	1031
12905	-0.76	-5.50	-0.22	-135.30	-1180.09	6759.723	1031
12910	-0.30	-5.07	-0.31	-134.87	-1176.08	6759.727	1031
12915	-0.44	-5.26	-0.26	-134.57	-1178.39	6759.732	1031
12920	-0.86	-5.34	-0.28	-134.82	-1177.14	6759.737	1031
12925	-0.62	-5.23	-0.31	-134.52	-1176.15	6759.741	1031
12930	-0.77	-5.80	-0.29	-134.05	-1173.08	6759.748	1031
12935	-0.41	-6.26	-0.24	-133.08	-1177.63	6759.750	1031
12940	-1.13	-6.21	-0.21	-133.22	-1174.56	6759.756	1031
12945	-0.17	-6.25	-0.27	-133.00	-1174.32	6759.763	1031
12950	-0.31	-6.16	-0.25	-133.04	-1174.82	6759.766	1031
12955	-0.34	-6.31	-0.23	-131.55	-1175.11	6759.772	1031
12960	-1.00	-5.55	-0.22	-131.40	-1173.61	6759.777	1031
12965	-0.75	-6.21	-0.21	-130.44	-1172.84	6759.781	1031
12970	-0.66	-6.69	-0.23	-130.73	-1172.06	6759.788	1031
12975	-0.80	-6.39	-0.22	-130.63	-1172.87	6759.793	1031
12980	-0.61	-6.08	-0.19	-130.41	-1170.92	6759.796	1031
12985	-1.16	-6.26	-0.19	-129.33	-1168.17	6759.803	1031
12990	-0.38	-5.91	-0.27	-129.07	-1169.08	6759.806	1031
12995	-0.95	-5.89	-0.22	-128.08	-1169.20	6759.812	1031
13000	-0.34	-5.39	-0.22	-127.90	-1171.26	6759.817	1031
13005	-0.31	-6.51	-0.30	-128.14	-1173.21	6759.824	1031
13010	-0.38	-5.73	-0.22	-127.89	-1173.19	6759.827	1031
13015	-0.63	-6.23	-0.19	-126.64	-1167.11	6759.833	1031
13020	-0.71	-6.75	-0.13	-126.30	-1167.49	6759.836	1031
13025	-0.30	-6.77	-0.19	-125.81	-1169.82	6759.844	1031
13030	-0.53	-7.51	-0.09	-125.90	-1171.97	6759.849	1031
13035	-0.52	-7.31	-0.11	-125.84	-1169.76	6759.852	1031
13040	-0.23	-6.93	-0.16	-125.85	-1170.52	6759.857	1031
13045	-0.32	-6.12	-0.16	-124.82	-1172.76	6759.863	1031
13050	-0.77	-6.92	-0.12	-124.67	-1172.71	6759.867	1031
13055	-0.62	-7.05	-0.12	-124.73	-1169.24	6759.873	1031
13060	-0.01	-7.20	-0.07	-124.36	-1168.93	6759.875	1031
13065	-0.62	-6.18	-0.01	-124.26	-1168.12	6759.881	1031
13070	-0.83	-6.41	-0.15	-123.03	-1169.20	6759.888	1031
13075	-0.08	-6.59	-0.20	-122.80	-1166.39	6759.891	1031
13080	-0.39	-6.68	-0.16	-122.53	-1166.80	6759.897	1031
13085	0.32	-7.76	-0.15	-122.68	-1164.11	6759.902	1031
13090	-0.15	-7.25	-0.16	-122.17	-1162.88	6759.908	1031
13095	-0.32	-6.78	-0.20	-122.00	-1162.84	6759.912	1031
13100	-0.46	-7.53	-0.10	-121.13	-1162.30	6759.917	1031
13105	-0.54	-7.03	-0.07	-120.62	-1162.35	6759.921	1031
13110	-1.08	-7.06	-0.02	-119.65	-1161.91	6759.929	1031
13115	-0.08	-7.78	-0.12	-119.81	-1165.86	6759.931	1031
13120	-0.56	-7.99	-0.07	-119.99	-1162.17	6759.937	1031
13125	-0.63	-7.99	-0.04	-119.79	-1161.71	6759.943	1031
13130	-0.30	-8.00	-0.01	-118.43	-1159.82	6759.948	1031
13135	-0.18	-6.90	0.05	-118.17	-1162.48	6759.952	1031
13140	-0.74	-7.21	0.22	-117.77	-1161.92	6759.959	1031
13145	-0.03	-7.70	-0.06	-118.00	-1160.06	6759.961	1031
13150	-0.34	-7.51	0.02	-117.54	-1158.88	6759.967	1031
13155	-0.25	-7.94	0.01	-116.89	-1158.53	6759.973	1031
13160	0.01	-8.11	0.03	-116.63	-1158.59	6759.976	1031
13165	-0.40	-7.65	0.18	-116.33	-1162.46	6759.983	1031
13170	-0.18	-6.99	0.11	-116.63	-1163.11	6759.987	1031
13175	0.12	-7.30	0.11	-116.17	-1159.23	6759.992	1031
13180	-0.22	-8.21	0.02	-116.05	-1161.02	6759.997	1031
13185	-0.24	-7.98	0.06	-114.81	-1161.93	6760.000	1031
13190	-0.49	-7.73	0.09	-114.81	-1160.95	6760.006	1031
13195	-0.10	-7.77	0.18	-114.06	-1160.04	6760.013	1031
13200	-0.12	-7.63	0.31	-114.26	-1157.37	6760.016	1031
13205	-0.39	-7.74	0.27	-113.93	-1157.69	6760.022	1031
13210	-0.06	-7.47	0.24	-114.10	-1157.52	6760.026	1031
13215	-0.45	-8.43	0.20	-112.76	-1155.78	6760.034	1031
13220	-0.35	-8.82	0.15	-112.70	-1155.16	6760.037	1031
13225	-0.48	-8.74	0.07	-112.64	-1157.69	6760.044	1031
13230	-0.46	-8.67	0.12	-112.51	-1156.65	6760.046	1031
13235	0.32	-8.47	0.17	-111.37	-1156.77	6760.053	1031
13240	-0.50	-8.39	0.29	-111.04	-1156.00	6760.056	1031
13245	-0.12	-8.84	0.18	-110.67	-1157.65	6760.062	1031
13250	0.09	-8.55	0.11	-110.38	-1156.83	6760.068	1031
13255	-0.42	-8.23	0.15	-110.33	-1154.65	6760.073	1031
13260	-0.42	-8.46	0.26	-110.14	-1156.46	6760.077	1031
13265	-0.50	-8.88	0.18	-109.70	-1155.46	6760.082	1031
13270	-0.50	-8.73	0.24	-108.94	-1157.68	6760.086	1031
13275	-0.29	-8.53	0.21	-108.66	-1159.65	6760.092	1031
13280	-0.31	-9.44	0.27	-108.02	-1164.29	6760.099	1031
13285	-0.43	-9.83	0.23	-108.32	-1162.84	6760.101	1031
13290	-0.37	-9.21	0.19	-108.39	-1159.70	6760.107	1031
13295	-0.24	-9.13	0.26	-107.90	-1160.04	6760.110	1031
13300	0.34	-9.45	0.26	-106.35	-1157.90	6760.117	1031
13305	-0.26	-9.31	0.28	-106.51	-1157.82	6760.123	1031
13310	0.48	-9.25	0.34	-106.65	-1157.36	6760.125	1031
13315	-0.11	-9.58	0.26	-106.57	-1156.14	6760.131	1031
13320	-0.48	-9.81	0.32	-105.19	-1155.63	6760.138	1031
13325	-0.58	-9.60	0.38	-104.90	-1154.53	6760.141	1031
13330	-0.52	-10.01	0.28	-104.29	-1152.26	6760.148	1031
13335	-0.02	-9.84	0.35	-104.33	-1152.28	6760.152	1031
13340	-0.45	-9.83	0.26	-103.98	-1153.43	6760.159	1031
13345	-0.09	-9.90	0.32	-104.50	-1154.45	6760.162	1031
13350	0.23	-9.70	0.39	-103.22	-1155.24	6760.169	1031
13355	0.10	-9.83	0.43	-102.61	-1154.50	6760.172	1031
13360	0.48	-9.84	0.48	-102.14	-1151.85	6760.178	1031
13365	-0.26	-9.79	0.59	-102.03	-1150.97	6760.181	1031
13370	0.20	-9.83	0.48	-102.09	-1150.22	6760.187	1031
13375	-0.52	-9.94	0.45	-102.12	-1149.91	6760.193	1031
13380	-0.21	-10.04	0.61	-101.18	-1152.68	6760.198	1031
13385	0.11	-10.32	0.50	-100.32	-1149.80	6760.203	1031
13390	-0.30	-10.86	0.42	-100.27	-1151.41	6760.208	1031
13395	0.01	-10.34	0.60	-100.43	-1151.34	6760.211	1031
13400	0.95	-10.28	0.69	-99.93	-1156.01	6760.216	1031
13405	0.32	-10.44	0.69	-99.04	-1151.94	6760.223	1031
13410	-0.01	-10.93	0.54	-98.75	-1153.23	6760.226	1031
13415	0.21	-11.43	0.47	-98.18	-1152.85	6760.233	1031
13420	-0.17	-11.21	0.60	-97.95	-1151.40	6760.236	1031
13425	-0.76	-10.90	0.68	-98.17	-1152.20	6760.242	1031
13430	0.41	-11.33	0.58	-98.23	-1152.34	6760.247	1031
13435	0.32	-11.25	0.71	-96.90	-1150.57	6760.250	1030
13440	0.04	-11.30	0.66	-96.43	-1147.85	6760.256	1030
13445	1.09	-11.36	0.51	-97.29	-1146.90	6760.264	1030
13450	-0.39	-11.39	0.50	-97.59	-1147.81	6760.266	1030
13455	-0.33	-11.07	0.85	-97.16	-1147.03	6760.272	1030
13460	0.46	-10.86	0.81	-97.31	-1145.31	6760.277	1030
13465	0.37	-10.30	0.76	-99.46	-1146.79	6760.284	1030
13470	0.43	-10.98	0.73	-98.50	-1146.63	6760.287	1030
13475	-0.12	-10.56	0.87	-98.61	-1148.07	6760.293	1030
13480	-0.24	-10.87	0.72	-98.71	-1148.74	6760.296	1030
13485	0.07	-11.01	0.64	-99.75	-1150.84	6760.303	1030
13490	-0.28	-10.49	0.78	-100.10	-1149.67	6760.307	1030
13495	-0.94	-10.74	0.71	-100.88	-1149.14	6760.314	1030
13500	-0.09	-10.73	0.69	-100.36	-1148.95	6760.317	1030
13505	-1.87	-12.68	0.59	-101.36	-1142.84	6760.324	1030
13510	-0.34	-11.14	0.41	-100.57	-1143.80	6760.327	1030
13515	-0.56	-10.60	0.46	-101.49	-1145.34	6760.333	1030
13520	-0.32	-10.59	0.57	-102.10	-1147.66	6760.336	1030
13525	-0.10	-10.49	0.53	-102.30	-1148.64	6760.342	1030
13530	-0.17	-10.72	0.37	-102.75	-1153.21	6760.349	1030
13535	0.17	-10.48	0.52	-102.39	-1155.29	6760.351	1030
13540	-0.11	-9.64	0.63	-102.93	-1152.05	6760.358	1030
13545	0.01	-10.20	0.55	-103.27	-1151.15	6760.362	1030
13550	-0.04	-10.10	0.40	-104.21	-1151.36	6760.366	1030
13555	0.11	-9.48	0.52	-104.25	-1150.76	6760.372	1030
13560	0.41	-9.77	0.61	-104.96	-1155.40	6760.377	1030
13565	-0.10	-9.68	0.40	-104.98	-1154.88	6760.382	1030
13570	-0.24	-9.90	0.39	-105.00	-1156.16	6760.388	1030
13575	-0.06	-9.75	0.47	-104.80	-1154.88	6760.391	1030
13580	-1.29	-9.79	0.41	-106.35	-1161.04	6760.398	1030
13585	0.37	-9.66	0.36	-106.24	-1160.86	6760.402	1030
13590	0.73	-9.51	0.39	-105.87	-1161.67	6760.409	1030
13595	-0.23	-9.74	0.34	-106.53	-1163.64	6760.412	1030
13600	0.07	-9.23	0.55	-107.41	-1164.71	6760.417	1030
13605	-0.04	-9.39	0.33	-108.22	-1164.48	6760.421	1030
13610	0.15	-9.96	0.27	-108.58	-1162.25	6760.428	1030
13615	0.15	-9.55	0.23	-108.80	-1162.72	6760.431	1030
13620	-0.35	-9.66	0.25	-108.69	-1164.60	6760.437	1030
13625	-0.27	-9.33	0.30	-108.69	-1166.59	6760.443	1030
13630	-0.15	-8.98	0.22	-109.77	-1171.11	6760.447	1030
13635	-0.26	-9.11	0.22	-110.12	-1171.24	6760.452	1030
13640	0.17	-9.17	0.22	-110.31	-1171.66	6760.457	1030
13645	0.03	-8.81	0.20	-110.26	-1171.06	6760.461	1030
13650	-0.02	-8.70	0.28	-110.64	-1170.35	6760.467	1030
13655	-0.01	-8.48	0.37	-110.84	-1165.38	6760.473	1030
13660	-0.53	-8.98	0.17	-111.49	-1167.64	6760.476	1030
13665	-0.07	-8.63	0.12	-112.49	-1167.65	6760.483	1030
13670	0.05	-8.53	0.14	-112.30	-1170.66	6760.487	1030
13675	0.07	-8.34	0.22	-112.31	-1169.25	6760.492	1030
13680	-0.62	-8.34	0.24	-112.53	-1167.90	6760.497	1030
13685	-0.15	-8.36	0.02	-113.58	-1168.24	6760.500	1030
13690	-0.33	-8.56	0.05	-113.68	-1167.40	6760.506	1030
13695	-0.49	-8.28	0.17	-114.45	-1168.89	6760.514	1030
13700	-0.05	-8.01	0.19	-114.63	-1169.35	6760.516	1030
13705	-1.01	-8.55	0.09	-115.06	-1171.32	6760.523	1030
13710	-0.40	-8.62	0.06	-114.52	-1171.28	6760.527	1030
13715	-0.02	-8.45	0.04	-115.28	-1172.14	6760.531	1030
13720	-0.27	-8.17	0.08	-115.83	-1171.38	6760.537	1030
13725	0.17	-7.62	0.10	-116.73	-1173.82	6760.544	1030
13730	-0.07	-8.05	-0.04	-116.61	-1173.70	6760.546	1030
13735	-0.09	-8.17	-0.02	-116.77	-1173.14	6760.553	1030
13740	-0.58	-7.94	0.11	-116.81	-1174.04	6760.556	1030
13745	-1.35	-8.25	-0.12	-117.47	-1177.00	6760.564	1030
13750	-0.55	-8.20	-0.07	-118.06	-1173.44	6760.568	1030
13755	0.09	-7.71	0.00	-117.61	-1172.34	6760.573	1030
13760	-0.35	-7.65	0.06	-118.13	-1170.94	6760.577	1030
13765	-0.38	-6.81	0.12	-119.04	-1170.32	6760.583	1030
13770	-0.21	-6.99	0.04	-119.43	-1173.27	6760.586	1030
13775	-0.34	-7.43	0.01	-119.89	-1170.27	6760.592	1030
13780	-0.76	-7.73	-0.01	-120.38	-1170.16	6760.599	1030
13785	0.04	-7.89	-0.06	-120.53	-1168.86	6760.601	1030
13790	-0.93	-7.33	-0.05	-120.75	-1167.71	6760.607	1030
13795	-0.97	-7.14	-0.05	-121.21	-1167.41	6760.612	1030
13800	-0.11	-6.86	0.00	-121.58	-1165.13	6760.617	1030
13805	-0.31	-7.12	-0.11	-121.79	-1162.72	6760.622	1030
13810	-0.06	-7.38	-0.14	-122.33	-1164.22	6760.625	1030
13815	-0.61	-8.07	-0.03	-122.78	-1161.59	6760.631	1030
13820	-0.18	-7.46	-0.08	-123.40	-1162.05	6760.638	1030
13825	-0.29	-6.79	-0.08	-123.22	-1163.70	6760.641	1030
13830	-0.80	-7.56	-0.11	-123.28	-1162.94	6760.647	1030
13835	-0.54	-7.48	-0.09	-123.06	-1162.02	6760.651	1030
13840	-0.08	-6.66	-0.15	-124.58	-1163.16	6760.657	1030
13845	0.02	-6.76	-0.14	-124.46	-1164.84	6760.662	1030
13850	-0.29	-6.97	-0.18	-124.48	-1167.03	6760.667	1030
13855	0.19	-6.98	-0.14	-124.57	-1166.11	6760.671	1030
13860	0.30	-7.01	-0.21	-125.64	-1165.09	6760.677	1030
13865	-0.62	-6.95	-0.15	-126.11	-1165.74	6760.682	1030
13870	-0.34	-6.27	-0.18	-126.62	-1166.37	6760.688	1030
13875	-0.56	-6.70	-0.11	-126.67	-1167.02	6760.692	1030
13880	0.08	-5.65	-0.18	-126.86	-1164.86	6760.699	1030
13885	-0.47	-6.57	-0.22	-126.94	-1166.32	6760.702	1030
13890	-0.78	-6.40	-0.23	-128.00	-1169.40	6760.708	1030
13895	-0.47	-6.04	-0.15	-128.25	-1168.76	6760.711	1030
13900	-0.64	-6.06	-0.21	-129.06	-1172.01	6760.719	1030
13905	-0.71	-5.62	-0.22	-129.38	-1171.21	6760.724	1030
13910	-1.09	-5.90	-0.24	-129.14	-1169.09	6760.727	1030
13915	-0.73	-6.22	-0.20	-129.57	-1166.84	6760.732	1030
13920	-0.69	-6.18	-0.20	-129.79	-1167.15	6760.737	1030
13925	-0.71	-6.36	-0.15	-130.85	-1167.04	6760.742	1030
13930	-0.38	-6.09	-0.24	-130.82	-1168.34	6760.748	1030
13935	-1.23	-6.20	-0.19	-130.72	-1171.12	6760.751	1030
13940	-0.33	-6.11	-0.24	-131.32	-1168.46	6760.757	1030
13945	-0.69	-6.22	-0.18	-132.30	-1174.68	6760.763	1030
13950	-0.68	-5.53	-0.27	-132.17	-1174.95	6760.766	1030
13955	-0.41	-5.33	-0.28	-132.90	-1176.97	6760.772	1030
13960	-0.22	-5.56	-0.26	-133.14	-1175.17	6760.778	1030
13965	-0.40	-5.49	-0.29	-132.88	-1176.15	6760.784	1030
13970	-0.89	-5.36	-0.26	-133.01	-1173.96	6760.786	1030
13975	-0.19	-5.06	-0.34	-134.31	-1176.25	6760.792	1030
13980	-0.53	-5.80	-0.18	-134.69	-1176.06	6760.796	1030
13985	-0.09	-5.73	-0.27	-135.31	-1177.24	6760.804	1030
13990	-0.76	-5.34	-0.28	-135.06	-1176.66	6760.805	1030
13995	-1.03	-5.42	-0.24	-135.26	-1177.94	6760.812	1030
14000	-0.68	-5.78	-0.19	-135.29	-1179.54	6760.817	1030
14005	-0.65	-5.41	-0.27	-136.42	-1181.03	6760.822	1030
14010	-0.60	-5.58	-0.30	-136.69	-1180.36	6760.827	1030
14015	-0.17	-5.41	-0.28	-136.82	-1179.48	6760.833	1030
14020	-0.49	-5.39	-0.21	-136.93	-1182.45	6760.836	1030
14025	-0.98	-6.57	-0.13	-137.14	-1179.76	6760.843	1030
14030	-0.92	-5.47	-0.21	-136.88	-1178.71	6760.848	1030
14035	-0.09	-5.11	-0.25	-139.09	-1178.24	6760.854	1030
14040	-0.74	-5.04	-0.24	-138.99	-1177.68	6760.857	1030
14045	-0.21	-4.22	-0.35	-138.86	-1177.30	6760.862	1030
14050	-0.43	-4.62	-0.31	-138.82	-1178.50	6760.867	1030
14055	-1.23	-5.22	-0.22	-139.13	-1178.64	6760.872	1030
14060	-0.91	-4.44	-0.28	-140.41	-1178.04	6760.875	1030
14065	-0.63	-4.41	-0.29	-140.64	-1177.31	6760.881	1030
14070	-0.96	-4.56	-0.33	-141.18	-1177.17	6760.888	1030
14075	-1.06	-5.22	-0.21	-141.45	-1175.98	6760.891	1030
14080	-0.89	-4.98	-0.21	-141.42	-1178.21	6760.897	1030
14085	-0.37	-4.67	-0.34	-141.33	-1180.65	6760.902	1030
14090	0.15	-4.31	-0.40	-142.72	-1181.00	6760.908	1030
14095	-0.71	-4.43	-0.26	-142.85	-1178.90	6760.912	1030
[truncated: 45,392 more rows]
