# Supplementary material for: Structural characterization of the saxitoxin-targeting APTSTX1 aptamer using optical tweezers and molecular dynamics simulations
Source: PLoS One. 2019 Nov 7;14(11):e0222468. doi: 10.1371/journal.pone.0222468 (PMC6837747; doi:10.1371/journal.pone.0222468)
Supplement: S1 File — Data repository, aptamer control condition and aptamer under SXT. (ZIP) [file pone.0222468.s005.zip › Data/Data/August/080815/8bnbCOM.txt]

Instrument name = Christians toy
*****Calibration values *****
TrapA Temperature Fudge	-0.400000
TrapB Temperature Fudge	-1.550000
TrapA Force Sensitivity	0.025700	0.026000	0.032000
TrapB Force Sensitivity	0.026200	0.027400	0.032000
TrapA Lever Sensitivity	15000.000000	14500.000000	0.000000
TrapB Lever Sensitivity	15200.000000	14500.000000	0.000000
Motor Threshold	20	20	20
*****Initial Preference Settings*****
ForceRateDiv	1
ForceGain	32
PosRateDivA	3
PosRateDivB	3
PositionGainA	32
PositionGainB	32
GotoSpeedX	10
GotoSpeedY	10
GotoSpeedZ	5
MaxDataFileSize	10000000
HopDistance	2
*CycleCount/n____	1
*A_PsdX__________	0
*A_PsdY__________	0
*A_PsdSum________	0
*A_Iris__________	0
*A_LeverX________	0
*A_LeverY________	0
*A_LeverSum______	0
*B_PsdX__________	0
*B_PsdY__________	0
*B_PsdSum________	0
*B_Iris__________	0
*B_LeverX________	0
*B_LeverY________	0
*B_LeverSum______	0
*A_Temperature___	0
*B_Temperature___	0
*X_force_________	1
*Y_force_________	1
*Z_force_________	1
*Tension_________	0
*A_dist-X________	0
*A_dist-Y________	1
*B_dist-X________	0
*B_dist-Y________	1
*Motor_X_________	0
*Motor_Y_________	0
*Motor_Z_________	0
*MotorVel_X______	0
*MotorVel_Y______	0
*MotorVel_Z______	0
*A_trapPIC_Err___	0
*B_trapPIC_Err___	0
*comPIC_Err______	0
*A_CycleCount____	0
*B_CycleCount____	0
*Motor_CycleCount	0
*time(sec)_______	1
*Status__________	1
*Null____________	0
samples/line_HI	400
samples/line_LO	20
goto0	8388608	8388608	8388608
goto1	8411736	8394822	8402837
goto2	8450028	8417272	8403086
goto3	8447226	8363526	8403898
goto4	8422772	8353948	8399333
goto5	8388608	8388608	8388608
goto6	8388608	8388608	8388608
goto7	8388608	8388608	8388608
goto8	8388608	8388608	8388608
goto9	8388608	8388608	8388608
yourXYZint	123	456	789
MaxForceP1	10.000000
MinForceP1	2.000000
PullRateP1	100.000000
refoldTime1	0.000000
unfoldTime1	0.000000
MaxForceP2	75.000000
MinForceP2	2.000000
PullRateP2	1000.000000
refoldTime2	0.000000
unfoldTime2	0.000000
MaxForceP3	10.000000
MinForceP3	-10.000000
PullRateP3	1.000000
refoldTime3	2.000000
unfoldTime3	2.000000
constForce1	12.000000
constForce2	20.000000
yourFloat	1.234000
yourXYZfloat	1.000000	2.000000	3.000000
*****End Initial Preference Settings*****

Zero-Force Offsets (pN)  -1.825650	4.830223	-47.846394
0	trapA_Empty_PSD_Sum = 20841
        trapB_Empty_PSD_Sum = 21330
        trapA_Empty_Iris = 18943
        trapB_Empty_Iris = 20712
        trapA_Full_PSD_Sum = 20916
        trapB_Full_PSD_Sum = 21029
        trapA_Full_Iris = 19021
        trapB_Full_Iris = 20524
3685	tempA = 23.006	tempB = 23.409
4480	Start P1 pulling protocol 
4500	   maxForce-limit
4800	   minForce-limit
6205	   maxForce-limit
7395	   minForce-limit
8615	   maxForce-limit
9860	   minForce-limit
11100	   maxForce-limit
12270	   minForce-limit
13430	   maxForce-limit
13700	tempA = 23.004	tempB = 23.410
14765	   minForce-limit
16080	   maxForce-limit
17460	   minForce-limit
18890	   maxForce-limit
20395	   minForce-limit
21870	   maxForce-limit
23270	   minForce-limit
23750	tempA = 23.019	tempB = 23.429
24700	   maxForce-limit
26130	   minForce-limit
27605	   maxForce-limit
29170	   minForce-limit
30690	   maxForce-limit
31995	   minForce-limit
33245	   maxForce-limit
33770	tempA = 23.026	tempB = 23.406
34495	   minForce-limit
35825	   maxForce-limit
37070	   minForce-limit
38345	   maxForce-limit
39580	   minForce-limit
40840	   maxForce-limit
42200	   minForce-limit
43545	   maxForce-limit
43815	tempA = 23.027	tempB = 23.411
44850	   minForce-limit
46120	   maxForce-limit
47345	   minForce-limit
48585	   maxForce-limit
49945	   minForce-limit
51255	   maxForce-limit
52435	   minForce-limit
53540	   maxForce-limit
53860	tempA = 23.018	tempB = 23.408
54815	   minForce-limit
56135	   maxForce-limit
57495	   minForce-limit
58825	   maxForce-limit
59995	   minForce-limit
61170	   maxForce-limit
62275	   minForce-limit
63410	   maxForce-limit
63895	tempA = 23.026	tempB = 23.430
64575	   minForce-limit
65705	   maxForce-limit
66875	   minForce-limit
68080	   maxForce-limit
69315	   minForce-limit
70590	   maxForce-limit
71675	   minForce-limit
72710	   maxForce-limit
73850	   minForce-limit
73935	tempA = 23.013	tempB = 23.412
75020	   maxForce-limit
76285	   minForce-limit
77530	   maxForce-limit
78835	   minForce-limit
80130	   maxForce-limit
81270	   minForce-limit
82405	   maxForce-limit
83490	   minForce-limit
83940	tempA = 23.014	tempB = 23.425
84660	   maxForce-limit
85955	   minForce-limit
87220	   maxForce-limit
88460	   minForce-limit
89745	   maxForce-limit
90930	   minForce-limit
92110	   maxForce-limit
93260	   minForce-limit
93990	tempA = 23.023	tempB = 23.429
94430	   maxForce-limit
95535	   minForce-limit
96650	   maxForce-limit
97830	   minForce-limit
99035	   maxForce-limit
100235	   minForce-limit
101475	   maxForce-limit
102730	   minForce-limit
103960	   maxForce-limit
104045	tempA = 23.022	tempB = 23.419
105140	   minForce-limit
106340	   maxForce-limit
107500	   minForce-limit
108660	   maxForce-limit
109890	   minForce-limit
111115	   maxForce-limit
112105	   minForce-limit
113110	   maxForce-limit
114050	tempA = 23.019	tempB = 23.427
114145	   minForce-limit
115210	   maxForce-limit
116360	   minForce-limit
117540	   maxForce-limit
118840	   minForce-limit
120130	   maxForce-limit
121315	   minForce-limit
122520	   maxForce-limit
123615	   minForce-limit
124095	tempA = 23.019	tempB = 23.413
124725	   maxForce-limit
126010	   minForce-limit
127315	   maxForce-limit
128375	   minForce-limit
129400	   maxForce-limit
130455	   minForce-limit
131500	   maxForce-limit
132765	   minForce-limit
134110	   maxForce-limit
134140	tempA = 23.022	tempB = 23.421
135375	   minForce-limit
136605	   maxForce-limit
137890	   minForce-limit
139155	   maxForce-limit
140260	   minForce-limit
141420	   maxForce-limit
142660	   minForce-limit
143925	   maxForce-limit
144145	tempA = 23.030	tempB = 23.432
145125	   minForce-limit
146330	   maxForce-limit
147560	   minForce-limit
148825	   maxForce-limit
150130	   minForce-limit
151725	   maxForce-limit
153180	   minForce-limit
154195	tempA = 23.028	tempB = 23.441
154615	   maxForce-limit
156330	   minForce-limit
158135	   maxForce-limit
159795	   minForce-limit
161330	   maxForce-limit
163130	   minForce-limit
164225	tempA = 23.019	tempB = 23.428
164950	   maxForce-limit
166650	   minForce-limit
168315	   maxForce-limit
170010	   minForce-limit
171715	   maxForce-limit
173280	   minForce-limit
174275	tempA = 23.017	tempB = 23.429
174710	   maxForce-limit
176305	   minForce-limit
177880	   maxForce-limit
179520	   minForce-limit
181170	   maxForce-limit
182775	   minForce-limit
184335	tempA = 23.015	tempB = 23.425
184345	   maxForce-limit
185980	   minForce-limit
187570	   maxForce-limit
189150	   minForce-limit
190750	   maxForce-limit
192275	   minForce-limit
193770	   maxForce-limit
194355	tempA = 23.029	tempB = 23.421
195155	   minForce-limit
196545	   maxForce-limit
197995	   minForce-limit
199465	   maxForce-limit
200915	   minForce-limit
202380	   maxForce-limit
203855	   minForce-limit
204395	tempA = 23.031	tempB = 23.430
205295	   maxForce-limit
206925	   minForce-limit
208525	   maxForce-limit
210040	   minForce-limit
211555	   maxForce-limit
213120	   minForce-limit
214415	tempA = 23.026	tempB = 23.433
214685	   maxForce-limit
216285	   minForce-limit
217840	   maxForce-limit
219290	   minForce-limit
220745	   maxForce-limit
222270	   minForce-limit
223805	   maxForce-limit
224465	tempA = 23.023	tempB = 23.438
225250	   minForce-limit
226680	   maxForce-limit
228215	   minForce-limit
229750	   maxForce-limit
231315	   minForce-limit
232925	   maxForce-limit
234525	tempA = 23.023	tempB = 23.441
234535	   minForce-limit
236140	   maxForce-limit
237700	   minForce-limit
239205	   maxForce-limit
239330	Stop All Protocols, go to manual mode
244540	tempA = 23.022	tempB = 23.444
254595	tempA = 23.020	tempB = 23.434
264650	tempA = 23.040	tempB = 23.433
274325	End Write
