# Supplementary material for: Structural characterization of the saxitoxin-targeting APTSTX1 aptamer using optical tweezers and molecular dynamics simulations
Source: PLoS One. 2019 Nov 7;14(11):e0222468. doi: 10.1371/journal.pone.0222468 (PMC6837747; doi:10.1371/journal.pone.0222468)
Supplement: S1 File — Data repository, aptamer control condition and aptamer under SXT. (ZIP) [file pone.0222468.s005.zip › Data/Data/August/080815/9bnbA.txt]

#Begin Write:
CycleCount/n	X_force	Y_force	Z_force	A_dist-Y	B_dist-Y	time(sec)	Status
0	-0.30	-10.51	-6.49	11.10	-567.81	10284.195	0
100	-0.39	-10.39	-6.52	10.85	-571.29	10284.244	0
200	-0.41	-10.04	-6.50	11.12	-572.60	10284.402	0
300	-0.42	-10.16	-6.71	11.01	-575.48	10284.500	0
400	-0.16	-10.39	-6.62	10.78	-571.99	10284.603	0
500	-1.14	-10.38	-6.58	11.44	-566.78	10284.701	0
600	0.04	-10.23	-6.39	11.34	-582.35	10284.803	0
700	-0.08	-10.38	-6.56	11.01	-575.51	10284.897	0
800	0.18	-10.37	-6.62	11.08	-574.44	10285.000	0
900	-0.46	-10.05	-6.62	11.12	-571.71	10285.101	0
1000	-0.49	-10.15	-6.58	11.22	-566.65	10285.201	0
1100	-0.56	-9.86	-6.52	11.04	-577.73	10285.302	0
1200	-0.22	-10.27	-6.57	10.90	-576.91	10285.402	0
1300	-0.42	-10.64	-6.52	10.77	-576.95	10285.499	0
1400	-0.28	-10.31	-6.67	10.78	-576.56	10285.597	0
1500	-0.40	-10.18	-6.61	10.88	-568.67	10285.701	0
1600	-0.64	-10.27	-6.66	11.13	-577.74	10285.797	0
1700	-0.68	-10.27	-6.59	11.13	-578.40	10285.902	0
1800	0.31	-10.20	-6.53	10.98	-575.31	10286.000	0
1900	-0.48	-9.75	-6.45	11.12	-578.04	10286.101	0
2000	-0.67	-10.17	-6.61	11.07	-576.92	10286.198	0
2100	-0.53	-10.00	-6.64	10.65	-575.18	10286.298	0
2200	-0.56	-10.36	-6.60	10.83	-572.70	10286.389	0
2300	-0.18	-10.52	-6.63	11.04	-580.11	10286.499	0
2400	-0.34	-10.59	-6.61	10.92	-570.60	10286.601	0
2500	-0.96	-10.26	-6.77	10.88	-563.79	10286.703	0
2600	-0.85	-10.25	-6.55	10.92	-568.91	10286.801	0
2700	-0.78	-10.45	-6.60	10.59	-573.99	10286.900	0
2800	-0.77	-10.14	-6.57	10.69	-570.93	10286.986	0
2900	-0.82	-10.06	-6.54	10.65	-574.94	10287.093	0
3000	-0.57	-10.07	-6.42	10.71	-573.25	10287.197	0
3100	-0.66	-9.77	-6.30	10.75	-568.97	10287.301	0
3200	-0.91	-10.05	-6.61	10.93	-572.17	10287.396	0
3300	-0.70	-9.91	-6.50	10.91	-572.35	10287.488	0
3400	-1.06	-9.76	-6.51	10.74	-568.52	10287.595	0
3500	-0.27	-10.04	-6.56	10.73	-574.25	10287.703	0
3600	-0.51	-9.72	-6.30	10.88	-573.45	10287.798	0
3700	-0.56	-9.74	-6.48	10.43	-572.20	10287.902	0
3800	-0.40	-9.74	-6.08	10.98	-572.80	10288.000	0
3900	-0.18	-9.86	-6.36	11.11	-569.57	10288.076	0
4000	-0.50	-9.87	-6.49	11.08	-569.15	10288.193	0
4100	-0.09	-10.05	-6.43	11.14	-572.42	10288.299	0
4200	-0.28	-9.99	-6.44	10.87	-574.66	10288.396	0
4300	-1.62	-10.07	-6.33	10.95	-571.61	10288.503	0
4400	-0.57	-10.06	-6.42	10.89	-576.30	10288.593	0
4500	-0.38	-10.07	-6.37	11.04	-571.41	10288.690	0
4600	0.00	-9.88	-6.29	10.92	-573.34	10288.798	0
4700	-0.75	-9.93	-6.35	11.21	-570.78	10288.902	0
4800	-0.36	-9.91	-6.29	10.90	-573.11	10288.997	0
4900	-0.09	-9.89	-6.33	11.17	-568.25	10289.102	0
5000	-0.33	-9.99	-6.41	11.08	-574.80	10289.188	0
5100	0.17	-10.25	-6.55	11.13	-582.51	10289.302	0
5200	-0.53	-9.92	-6.33	10.95	-572.18	10289.402	0
5300	-0.44	-10.34	-6.59	11.24	-576.49	10289.500	0
5400	-0.33	-10.36	-6.60	11.29	-577.70	10289.593	0
5500	0.79	-10.21	-6.43	11.18	-576.84	10289.703	0
5600	-0.23	-10.35	-6.52	11.06	-577.20	10289.794	0
5700	0.68	-10.40	-6.77	11.47	-572.02	10289.903	0
5800	-0.31	-9.93	-6.28	10.77	-582.01	10289.997	0
5900	-0.44	-10.39	-6.59	10.95	-579.87	10290.094	0
6000	-0.35	-10.09	-6.37	11.01	-577.81	10290.188	0
6100	-0.76	-10.39	-6.47	10.92	-575.60	10290.301	0
6200	-0.73	-10.08	-6.21	11.16	-570.36	10290.401	0
6300	-0.08	-10.08	-6.25	10.93	-577.49	10290.486	0
6400	-0.51	-9.89	-6.06	10.90	-572.53	10290.601	0
6500	-0.38	-10.17	-6.48	11.03	-578.00	10290.699	0
6600	-0.66	-10.25	-6.46	10.95	-581.55	10290.797	0
6700	-0.50	-10.53	-6.53	10.82	-578.75	10290.903	0
6800	-0.37	-10.52	-6.51	10.97	-584.23	10290.995	0
6900	-0.67	-10.21	-6.66	11.47	-584.32	10291.103	0
7000	-0.50	-10.50	-6.39	10.95	-579.65	10291.201	0
7100	-0.01	-9.96	-6.13	10.76	-572.32	10291.302	0
7200	-0.66	-10.16	-6.48	10.99	-581.27	10291.396	0
7300	-0.35	-10.37	-6.44	10.93	-573.34	10291.500	0
7400	-0.39	-10.30	-6.48	10.85	-572.61	10291.599	0
7500	-0.74	-10.67	-6.75	11.12	-568.79	10291.703	0
7600	-0.58	-10.54	-6.42	10.87	-576.62	10291.797	0
7700	-0.44	-10.51	-6.52	11.00	-579.57	10291.897	0
7800	-0.66	-10.46	-6.50	10.87	-579.57	10291.996	0
7900	-0.54	-9.94	-6.11	11.00	-588.07	10292.101	0
8000	-0.57	-10.22	-6.47	11.08	-589.49	10292.203	0
8100	-0.22	-10.24	-6.29	10.66	-583.60	10292.300	0
8200	0.11	-10.23	-6.04	10.85	-574.91	10292.401	0
8300	-0.33	-10.24	-6.41	10.88	-584.08	10292.497	0
8400	0.11	-10.50	-6.45	10.95	-573.83	10292.602	0
8500	-0.31	-10.11	-6.32	10.81	-573.22	10292.688	0
8600	-0.62	-10.25	-6.26	10.76	-583.22	10292.801	0
8700	-0.84	-10.20	-6.28	10.85	-577.56	10292.901	0
8800	-0.37	-10.64	-6.46	11.06	-578.58	10292.993	0
8900	-0.74	-10.90	-6.47	11.14	-584.32	10293.100	0
9000	0.56	-10.39	-6.79	11.47	-575.45	10293.203	0
9100	-0.70	-10.46	-6.42	11.03	-577.85	10293.297	0
9200	-0.56	-10.58	-6.23	10.74	-574.74	10293.403	0
9300	-0.50	-9.91	-5.99	10.54	-573.84	10293.494	0
9400	-0.12	-9.46	-5.70	10.95	-576.73	10293.602	0
9500	-0.21	-10.31	-6.24	11.13	-587.40	10293.702	0
9600	-0.20	-10.79	-6.49	10.78	-570.87	10293.800	0
9700	-0.56	-10.45	-6.47	10.89	-580.95	10293.900	0
9800	-0.45	-10.18	-6.47	10.97	-575.20	10294.000	0
9900	-0.75	-10.11	-6.40	10.49	-572.71	10294.102	0
10000	-0.48	-10.15	-6.39	10.78	-577.67	10294.196	0
10100	-0.76	-10.19	-6.19	10.62	-573.91	10294.297	0
10200	-0.79	-10.32	-5.76	10.69	-577.25	10294.403	0
10300	-0.76	-10.50	-6.44	11.12	-581.80	10294.500	0
10400	-0.29	-10.29	-6.38	11.04	-582.68	10294.601	0
10500	-0.63	-10.73	-6.50	10.90	-572.58	10294.692	0
10600	-0.76	-10.26	-6.44	10.72	-578.91	10294.800	0
10700	-0.52	-10.20	-6.39	11.16	-576.53	10294.902	0
10800	-0.62	-10.45	-6.42	11.01	-581.16	10294.997	0
10900	-0.39	-10.61	-6.53	10.72	-575.50	10295.094	0
11000	-0.33	-10.75	-6.59	11.02	-580.94	10295.181	0
11000	-0.32	-10.72	-6.77	11.07	-583.60	10295.243	0
11100	-0.17	-10.97	-6.63	11.13	-583.59	10295.325	0
11200	-0.36	-10.43	-6.47	11.01	-588.12	10295.437	0
11300	-0.70	-10.63	-6.70	11.26	-583.01	10295.545	0
11400	-0.62	-10.51	-6.58	11.32	-582.25	10295.643	0
11500	-0.44	-10.28	-6.41	11.15	-581.68	10295.730	0
11600	-0.48	-10.31	-6.42	10.92	-585.62	10295.842	0
11700	-0.53	-10.45	-6.44	11.27	-573.14	10295.938	0
11800	-0.65	-10.08	-6.34	11.06	-574.25	10296.041	0
11955	-0.48	-9.98	-6.17	11.12	-586.13	10296.079	0
11960	-0.15	-10.00	-6.24	11.11	-578.36	10296.082	0
11965	-0.77	-9.86	-6.20	11.24	-583.56	10296.088	0
11970	0.02	-9.86	-6.31	11.13	-582.23	10296.092	0
11975	-0.36	-9.89	-6.25	11.02	-585.05	10296.096	0
11980	-0.31	-9.88	-6.16	11.11	-584.06	10296.104	0
11985	-0.33	-10.00	-6.27	11.07	-583.00	10296.108	0
11990	-0.74	-10.03	-6.39	10.98	-584.29	10296.110	0
11995	-0.45	-10.27	-6.40	11.11	-583.20	10296.118	0
12000	-0.89	-10.18	-6.38	11.18	-584.31	10296.123	0
12005	-0.21	-10.16	-6.40	11.05	-578.70	10296.125	0
12010	-0.47	-10.24	-6.43	11.19	-575.81	10296.134	0
12015	-0.69	-9.96	-6.07	10.99	-584.99	10296.138	0
12020	-0.25	-10.25	-6.38	11.15	-581.22	10296.141	0
12025	-0.28	-10.39	-6.42	11.24	-579.23	10296.148	0
12030	-0.48	-10.38	-6.55	10.95	-578.29	10296.154	0
12035	-0.30	-10.31	-6.47	10.92	-576.90	10296.156	0
12040	-0.68	-10.33	-6.51	11.12	-579.51	10296.162	0
12045	0.07	-10.31	-6.49	10.92	-577.69	10296.168	0
12050	-0.73	-10.45	-6.43	11.12	-580.18	10296.172	0
12055	0.11	-10.26	-6.53	11.32	-577.08	10296.179	0
12060	-0.15	-10.13	-6.39	10.98	-579.36	10296.184	0
12065	-0.38	-10.12	-6.26	11.00	-578.57	10296.188	0
12070	-0.43	-10.15	-6.45	10.99	-576.85	10296.193	0
12075	0.17	-10.18	-6.22	10.86	-577.08	10296.198	0
12080	-0.35	-10.14	-6.32	11.11	-575.78	10296.203	0
12085	-0.41	-10.14	-6.27	11.25	-576.35	10296.206	0
12090	-0.88	-10.19	-6.44	11.26	-576.59	10296.213	0
12095	-0.65	-10.28	-6.49	11.09	-577.57	10296.218	0
12100	-0.34	-10.19	-6.37	11.23	-581.03	10296.223	923
12105	-1.00	-10.22	-6.47	11.07	-582.65	10296.228	1000
12110	-0.68	-10.23	-6.35	11.17	-580.67	10296.232	1000
12115	-0.20	-10.38	-6.59	11.09	-586.75	10296.236	1000
12120	-0.27	-10.34	-6.45	11.19	-583.20	10296.242	1000
12125	-0.25	-10.22	-6.27	11.02	-577.33	10296.248	1000
12130	-0.50	-10.47	-6.39	10.86	-579.15	10296.251	1008
12135	-0.51	-10.89	-6.32	11.11	-575.08	10296.259	1030
12140	-0.06	-11.05	-6.67	10.90	-573.42	10296.263	1030
12145	-0.49	-10.79	-6.40	10.02	-570.12	10296.268	1030
12150	-1.07	-10.99	-6.46	9.75	-570.88	10296.271	1030
12155	-0.20	-10.87	-6.07	9.80	-573.37	10296.279	1030
12160	-0.13	-11.02	-6.10	9.94	-573.06	10296.281	1030
12165	-0.57	-11.04	-6.34	8.34	-567.61	10296.289	1030
12170	-0.50	-11.10	-6.49	7.89	-566.92	10296.292	1030
12175	-0.41	-11.17	-6.27	8.01	-569.25	10296.297	1030
12180	-0.47	-11.15	-6.38	8.29	-568.76	10296.300	1030
12185	0.03	-10.65	-5.95	6.78	-570.80	10296.309	1030
12190	-0.57	-10.80	-6.39	6.78	-569.44	10296.312	1030
12195	-0.43	-10.92	-6.35	6.74	-568.15	10296.319	1030
12200	-0.62	-10.78	-6.27	6.78	-571.65	10296.323	1030
12205	-0.17	-10.51	-6.30	5.56	-570.89	10296.328	1030
12210	-0.26	-10.32	-6.25	5.08	-571.30	10296.330	1030
12215	-0.66	-10.61	-6.34	5.48	-569.86	10296.337	1030
12220	-0.24	-10.36	-6.09	5.06	-571.30	10296.344	1030
12225	-0.26	-10.24	-6.28	5.02	-569.63	10296.348	1030
12230	-0.01	-10.18	-6.09	5.18	-567.65	10296.353	1030
12235	-0.47	-10.18	-6.11	4.13	-568.11	10296.357	1030
12240	-0.71	-9.81	-6.21	2.89	-564.82	10296.360	1030
12245	-0.80	-9.76	-6.18	2.76	-569.12	10296.367	1030
12250	-0.94	-9.99	-6.20	2.61	-568.34	10296.373	1030
12255	-0.63	-9.79	-6.20	2.74	-575.76	10296.376	1030
12260	-0.39	-9.88	-6.13	2.82	-573.63	10296.385	1030
12265	-0.31	-9.89	-6.26	2.64	-566.66	10296.389	1030
12270	-0.36	-9.21	-6.16	0.93	-568.35	10296.393	1030
12275	-0.47	-9.23	-6.11	0.45	-576.25	10296.398	1030
12280	-0.43	-9.29	-6.22	0.77	-576.36	10296.404	1030
12285	-0.72	-9.14	-6.06	0.71	-568.01	10296.406	1030
12290	-0.96	-8.64	-6.01	-0.94	-577.80	10296.414	1030
12295	-0.91	-8.77	-5.95	-0.81	-575.00	10296.417	1030
12300	-0.46	-8.99	-6.22	-0.85	-575.07	10296.422	1030
12305	0.10	-8.90	-6.17	-1.11	-565.97	10296.427	1030
12310	-1.52	-8.57	-6.16	-2.17	-572.71	10296.435	1030
12315	-0.73	-8.39	-6.14	-2.36	-577.65	10296.438	1030
12320	-0.41	-8.45	-6.13	-2.43	-577.40	10296.441	1030
12325	-0.45	-8.35	-6.09	-2.37	-574.40	10296.448	1030
12330	-0.06	-8.14	-5.97	-3.56	-572.09	10296.452	1030
12335	-0.28	-7.88	-6.09	-4.37	-579.86	10296.457	1030
12340	-0.53	-7.85	-6.14	-4.20	-575.26	10296.463	1030
12345	-0.09	-7.97	-6.07	-4.33	-577.19	10296.467	1030
12350	-0.64	-7.97	-6.14	-4.45	-571.69	10296.471	1030
12355	-0.30	-8.15	-6.34	-5.38	-578.61	10296.478	1030
12360	-0.11	-8.12	-6.29	-5.25	-577.42	10296.483	1030
12365	-0.38	-8.13	-6.20	-5.40	-580.17	10296.485	1030
12370	-0.79	-8.12	-6.26	-5.48	-581.13	10296.491	1030
12375	-0.47	-8.00	-6.18	-6.72	-578.65	10296.498	1030
12380	-0.30	-8.02	-6.27	-6.69	-576.08	10296.500	1030
12385	0.21	-7.96	-6.05	-6.93	-571.36	10296.508	1030
12390	0.11	-7.77	-6.06	-7.04	-576.28	10296.514	1030
12395	-0.26	-8.04	-6.23	-6.91	-572.80	10296.516	1030
12400	-0.43	-7.94	-6.24	-6.78	-574.19	10296.524	1030
12405	-1.04	-7.60	-6.11	-8.87	-578.24	10296.530	1030
12410	0.00	-7.50	-6.13	-8.87	-576.83	10296.531	1030
12415	-0.12	-7.44	-5.88	-8.87	-572.43	10296.540	1030
12420	-0.40	-7.51	-6.17	-9.00	-573.86	10296.543	1030
12425	-0.46	-7.03	-6.06	-10.03	-581.29	10296.547	1030
12430	-0.57	-7.33	-6.09	-10.17	-579.93	10296.550	1030
12435	-1.06	-6.53	-5.92	-10.95	-576.45	10296.560	1030
12440	-0.32	-6.71	-6.05	-10.98	-577.79	10296.562	1030
12445	-0.79	-6.99	-6.10	-11.10	-574.51	10296.569	1030
12450	-0.87	-6.89	-6.14	-11.18	-580.03	10296.572	1030
12455	-0.90	-6.91	-6.09	-11.78	-581.68	10296.577	1030
12460	-0.30	-6.49	-6.10	-12.58	-587.20	10296.582	1030
12465	-0.71	-6.59	-6.13	-12.52	-587.95	10296.588	1030
12470	-0.46	-6.75	-5.94	-12.41	-585.94	10296.592	1030
12475	-0.94	-6.52	-5.98	-13.11	-589.66	10296.596	1030
12480	0.10	-6.55	-6.18	-14.01	-574.23	10296.603	1030
12485	-1.03	-6.76	-6.05	-13.86	-577.75	10296.608	1030
12490	-0.60	-6.47	-5.96	-13.81	-580.22	10296.610	1030
12495	-0.71	-6.21	-6.02	-14.26	-582.76	10296.616	1030
12500	-0.15	-5.82	-6.06	-15.53	-577.12	10296.624	1030
12505	-0.60	-5.61	-5.92	-15.41	-583.79	10296.626	1030
12510	-0.83	-6.00	-5.94	-15.44	-583.45	10296.635	1030
12515	-0.39	-6.14	-5.96	-15.47	-580.22	10296.639	1030
12520	-0.66	-5.30	-6.12	-16.99	-578.88	10296.644	1030
12525	-0.29	-5.63	-5.97	-16.89	-584.68	10296.648	1030
12530	-0.44	-5.65	-5.76	-17.16	-585.63	10296.654	1030
12535	-0.63	-5.31	-5.88	-17.06	-582.00	10296.656	1030
12540	-0.24	-4.88	-6.04	-18.29	-583.89	10296.663	1030
12545	-0.53	-5.30	-5.98	-18.57	-578.98	10296.668	1030
12550	-1.40	-5.19	-5.88	-18.67	-589.85	10296.674	1030
12555	-0.66	-5.09	-5.78	-18.65	-589.04	10296.678	1030
12560	-0.42	-5.43	-6.05	-18.11	-584.26	10296.684	1030
12565	-0.26	-4.86	-5.97	-18.36	-584.67	10296.688	1030
12570	-0.93	-4.70	-5.98	-19.95	-589.61	10296.694	1030
12575	-0.02	-4.41	-5.78	-20.48	-591.40	10296.697	1030
12580	-0.77	-4.68	-5.88	-20.51	-601.76	10296.703	1030
12585	-0.49	-4.41	-5.83	-20.78	-605.12	10296.706	1030
12590	-0.36	-4.54	-5.69	-21.28	-601.68	10296.711	1030
12595	-0.08	-3.80	-5.54	-22.04	-598.56	10296.717	1030
12600	0.55	-4.30	-5.72	-22.44	-593.46	10296.725	1030
12605	-0.77	-3.74	-5.78	-22.85	-597.80	10296.728	1030
12610	-0.52	-3.71	-5.54	-22.91	-604.41	10296.732	1030
12615	-0.46	-3.56	-5.63	-22.85	-600.87	10296.735	1030
12620	-0.66	-3.28	-5.68	-23.44	-602.72	10296.742	1030
12625	-0.40	-3.27	-5.59	-24.32	-603.37	10296.750	1030
12630	-1.10	-3.41	-5.55	-24.68	-600.43	10296.750	1030
12635	-0.82	-3.37	-5.64	-24.55	-602.00	10296.759	1030
12640	-0.85	-3.32	-5.66	-24.81	-600.36	10296.762	1030
12645	-0.21	-3.23	-5.66	-25.75	-602.00	10296.767	1030
12650	-0.27	-2.85	-5.56	-25.60	-599.51	10296.772	1030
12655	-0.00	-3.10	-5.50	-25.62	-601.24	10296.779	1030
12660	-0.42	-3.35	-5.61	-25.63	-603.93	10296.781	1030
12665	-0.22	-2.61	-5.55	-27.13	-605.63	10296.788	1030
12670	-0.34	-2.58	-5.59	-26.89	-603.93	10296.792	1030
12675	-1.29	-3.28	-5.48	-27.19	-605.29	10296.797	1030
12680	-1.12	-2.75	-5.59	-27.24	-605.05	10296.800	1030
12685	-1.45	-3.29	-5.20	-29.09	-597.08	10296.809	1030
12690	-0.70	-2.60	-5.51	-28.73	-604.64	10296.812	1030
12695	-0.57	-2.69	-5.48	-28.80	-602.71	10296.818	1030
12700	-0.83	-2.75	-5.60	-28.87	-603.47	10296.823	1030
12705	-1.19	-2.29	-5.39	-29.39	-603.75	10296.828	1030
12710	-0.33	-2.26	-5.34	-30.16	-603.12	10296.832	1030
12715	-0.40	-2.48	-5.33	-30.58	-603.06	10296.838	1030
12720	-0.53	-2.27	-5.45	-30.39	-607.52	10296.844	1030
12725	-0.40	-1.97	-5.47	-30.40	-604.75	10296.849	1030
12730	-0.33	-2.11	-5.37	-30.26	-611.84	10296.854	1030
12735	-0.24	-2.67	-5.25	-30.86	-610.49	10296.858	1030
12740	-0.67	-2.53	-5.16	-32.51	-608.47	10296.864	1030
12745	-0.94	-2.21	-5.12	-32.91	-609.02	10296.868	1030
12750	-0.57	-2.15	-5.13	-32.70	-613.39	10296.874	1030
12755	-0.74	-2.35	-5.05	-32.71	-612.80	10296.875	1030
12760	-0.83	-1.05	-5.37	-33.99	-612.00	10296.882	1030
12765	-0.57	-1.16	-5.35	-34.10	-606.75	10296.888	1030
12770	-0.38	-1.16	-5.22	-34.54	-607.14	10296.891	1030
12775	-0.78	-1.19	-5.20	-34.83	-601.93	10296.898	1030
12780	-0.39	-1.58	-5.05	-35.68	-603.84	10296.905	1030
12785	-1.13	-1.23	-5.19	-35.62	-609.43	10296.906	1030
12790	-0.57	-0.46	-5.12	-35.80	-613.11	10296.914	1030
12795	-1.18	-0.97	-5.16	-35.95	-611.40	10296.918	1030
12800	-0.37	-1.22	-5.16	-37.05	-611.61	10296.922	1030
12805	-0.30	-1.37	-4.95	-37.05	-608.37	10296.927	1030
12810	-0.59	-1.50	-4.81	-37.87	-610.32	10296.933	1030
12815	-0.93	-1.60	-4.71	-38.01	-609.53	10296.938	1030
12820	1.25	-1.10	-4.82	-39.14	-614.93	10296.945	1030
12825	-1.05	-0.89	-5.01	-38.07	-613.08	10296.948	1030
12830	-0.37	-1.29	-4.84	-38.14	-612.48	10296.952	1031
12835	-0.84	-0.71	-5.04	-38.02	-610.01	10296.957	1031
12840	-0.90	-0.61	-5.17	-37.48	-611.80	10296.961	1031
12845	-0.60	-0.45	-5.21	-35.93	-613.16	10296.969	1031
12850	-0.98	-0.54	-5.16	-36.04	-608.65	10296.973	1031
12855	-0.45	-0.77	-5.17	-36.12	-608.05	10296.977	1031
12860	-0.22	-1.74	-4.95	-35.91	-605.05	10296.982	1031
12865	-0.88	-1.87	-4.99	-34.62	-611.25	10296.985	1031
12870	-0.92	-1.89	-5.07	-34.53	-608.67	10296.991	1031
12875	-0.98	-1.70	-5.18	-34.18	-603.77	10296.998	1031
12880	-1.00	-1.51	-5.27	-34.00	-602.37	10297.000	1031
12885	-0.58	-2.16	-4.81	-33.99	-608.76	10297.008	1031
12890	-0.49	-2.28	-4.81	-34.25	-609.29	10297.014	1031
12895	-0.74	-1.43	-5.17	-33.98	-605.69	10297.016	1031
12900	-0.70	-1.82	-5.12	-33.95	-604.35	10297.023	1031
12905	-1.26	-1.69	-5.21	-32.09	-606.29	10297.029	1031
12910	-0.81	-1.78	-5.28	-31.79	-605.94	10297.031	1031
12915	-0.62	-1.99	-5.17	-31.90	-607.86	10297.040	1031
12920	-1.04	-1.47	-5.40	-31.85	-607.84	10297.043	1031
12925	-1.71	-2.14	-5.48	-32.09	-601.95	10297.050	1031
12930	-1.16	-1.78	-5.22	-31.72	-602.21	10297.050	1031
12935	-0.23	-2.16	-5.16	-30.78	-595.10	10297.059	1031
12940	-0.70	-2.16	-5.23	-30.40	-596.77	10297.062	1031
12945	-0.42	-2.43	-5.24	-29.54	-599.91	10297.069	1031
12950	-0.59	-2.38	-5.34	-29.05	-601.17	10297.073	1031
12955	-0.41	-2.29	-5.45	-28.73	-599.16	10297.078	1031
12960	-0.46	-2.40	-5.50	-28.91	-598.19	10297.082	1031
12965	-0.93	-2.63	-5.34	-28.52	-598.66	10297.087	1031
12970	-0.97	-2.67	-5.37	-27.47	-599.41	10297.092	1031
12975	-0.74	-3.16	-5.47	-27.23	-603.32	10297.096	1031
12980	-0.83	-2.95	-5.47	-26.50	-601.34	10297.104	1031
12985	-0.57	-2.93	-5.51	-26.57	-599.60	10297.107	1031
12990	-0.55	-2.81	-5.44	-26.75	-600.57	10297.115	1031
12995	-0.45	-2.81	-5.42	-26.50	-600.03	10297.117	1031
13000	-0.06	-2.72	-5.52	-25.62	-599.60	10297.123	1031
13005	-0.26	-3.04	-5.57	-25.49	-598.24	10297.125	1031
13010	-0.49	-3.40	-5.47	-24.68	-595.34	10297.135	1031
13015	-0.59	-3.30	-5.48	-24.61	-592.12	10297.139	1031
13020	-0.87	-3.27	-5.74	-24.44	-598.58	10297.144	1031
13025	-0.80	-3.36	-5.59	-24.67	-598.73	10297.147	1031
13030	-0.96	-3.42	-5.47	-24.48	-595.44	10297.154	1031
13035	-0.82	-3.69	-5.38	-24.45	-593.10	10297.156	1031
13040	-1.07	-4.07	-5.54	-22.78	-593.93	10297.163	1031
13045	-1.01	-3.94	-5.63	-22.24	-592.01	10297.168	1031
13050	-1.22	-3.79	-5.58	-22.26	-591.22	10297.174	1031
13055	-0.73	-3.79	-5.61	-22.26	-593.58	10297.179	1031
13060	-0.97	-3.79	-5.72	-22.31	-593.84	10297.184	1031
13065	-0.58	-3.64	-5.77	-22.21	-596.47	10297.188	1031
13070	-0.69	-3.91	-5.68	-20.98	-597.58	10297.194	1031
13075	-0.78	-4.16	-5.76	-20.23	-598.75	10297.198	1031
13080	-0.04	-4.16	-5.85	-20.16	-597.42	10297.203	1031
13085	-0.80	-3.77	-5.66	-20.56	-597.95	10297.207	1031
13090	-0.40	-3.98	-5.64	-20.34	-594.93	10297.212	1031
13095	-0.26	-3.77	-5.69	-20.55	-592.56	10297.219	1031
13100	-0.27	-4.24	-5.87	-19.74	-593.71	10297.223	1031
13105	-0.87	-4.47	-5.78	-18.15	-590.07	10297.228	1031
13110	-0.38	-4.90	-5.86	-17.88	-595.28	10297.233	1031
13115	-0.57	-5.02	-5.86	-17.45	-600.30	10297.238	1031
13120	-0.77	-4.95	-5.95	-17.39	-595.82	10297.241	1031
13125	-0.95	-5.00	-5.78	-17.21	-597.44	10297.249	1031
13130	-0.46	-4.56	-5.69	-17.29	-595.92	10297.250	1031
13135	-0.40	-5.25	-5.94	-15.68	-586.87	10297.259	1031
13140	-0.97	-4.99	-5.99	-15.58	-593.99	10297.264	1031
13145	-0.66	-5.03	-5.96	-14.86	-591.41	10297.268	1031
13150	-0.41	-5.12	-5.81	-15.28	-589.87	10297.272	1031
13155	-0.22	-5.67	-5.92	-14.66	-582.49	10297.279	1031
13160	-0.39	-5.64	-6.01	-14.75	-583.32	10297.281	1031
13165	-0.80	-5.81	-5.93	-13.72	-588.39	10297.289	1031
13170	-0.68	-6.11	-5.93	-13.26	-588.61	10297.293	1031
13175	-0.90	-6.12	-5.91	-12.75	-589.93	10297.297	1031
13180	-0.85	-6.14	-6.07	-12.65	-587.54	10297.301	1031
13185	-0.15	-6.30	-6.07	-12.52	-589.20	10297.308	1031
13190	-0.88	-6.25	-5.98	-12.57	-585.54	10297.312	1031
13195	-0.79	-6.37	-6.14	-12.41	-588.36	10297.318	1031
13200	-1.14	-6.40	-6.15	-12.49	-585.49	10297.323	1031
13205	-0.75	-6.68	-6.09	-11.51	-590.22	10297.328	1031
13210	-0.87	-6.59	-6.00	-10.25	-591.83	10297.330	1031
13215	-0.65	-7.17	-5.95	-10.22	-587.88	10297.338	1031
13220	-0.09	-6.96	-6.06	-9.67	-582.64	10297.344	1031
13225	-0.27	-6.85	-6.14	-9.63	-584.25	10297.346	1031
13230	-0.93	-7.31	-6.12	-9.73	-585.80	10297.354	1031
13235	-0.53	-7.33	-6.05	-9.31	-582.08	10297.358	1031
13240	-0.23	-7.12	-6.19	-8.50	-579.39	10297.360	1031
13245	-0.51	-7.12	-6.15	-8.55	-581.75	10297.366	1031
13250	-0.37	-7.13	-6.16	-8.39	-584.83	10297.374	1031
13255	0.08	-6.99	-6.02	-8.39	-583.66	10297.376	1031
13260	-0.40	-6.99	-6.20	-8.53	-584.48	10297.385	1031
13265	-0.19	-7.14	-6.36	-8.41	-581.66	10297.389	1031
13270	-0.41	-7.22	-6.09	-6.68	-581.17	10297.393	1031
13275	-0.84	-7.14	-6.22	-6.48	-576.00	10297.397	1031
13280	-0.26	-7.45	-6.28	-6.13	-581.59	10297.405	1031
13285	-0.95	-7.64	-6.30	-6.56	-580.85	10297.406	1031
13290	0.24	-7.76	-6.17	-4.82	-584.23	10297.414	1031
13295	0.10	-7.80	-6.11	-4.69	-580.90	10297.418	1031
13300	0.42	-7.92	-6.19	-4.45	-584.35	10297.422	1031
13305	-0.66	-8.05	-6.27	-4.17	-584.36	10297.426	1031
13310	-0.77	-8.49	-6.21	-3.53	-578.82	10297.434	1031
13315	-0.55	-8.62	-6.28	-3.16	-579.75	10297.438	1031
13320	-0.43	-8.58	-6.42	-3.34	-579.71	10297.443	1031
13325	-0.29	-8.53	-6.35	-3.49	-580.85	10297.448	1031
13330	-0.36	-8.49	-6.20	-3.22	-583.31	10297.452	1031
13335	-0.62	-8.30	-6.09	-3.20	-582.83	10297.457	1031
13340	-0.41	-8.69	-6.10	-1.56	-576.18	10297.465	1031
13345	-0.89	-8.81	-6.17	-1.15	-577.14	10297.467	1031
13350	-0.61	-9.10	-6.30	-0.96	-570.61	10297.474	1031
13355	-0.30	-9.11	-6.17	-1.01	-571.15	10297.478	1031
13360	-0.28	-9.10	-6.29	-0.66	-576.81	10297.482	1031
13365	-0.38	-9.51	-6.43	0.15	-575.64	10297.486	1031
13370	-0.87	-9.67	-6.47	0.12	-575.89	10297.491	1031
13375	-0.29	-9.62	-6.36	0.52	-577.38	10297.498	1031
13380	-0.24	-9.69	-6.38	0.41	-580.52	10297.500	1031
13385	0.43	-9.98	-6.26	1.80	-573.97	10297.508	1031
13390	-0.41	-10.02	-6.40	2.05	-575.41	10297.514	1031
13395	-0.27	-10.10	-6.53	2.32	-573.19	10297.516	1031
13400	-0.27	-10.07	-6.46	2.22	-573.93	10297.523	1031
13405	-0.15	-10.40	-6.44	3.56	-568.83	10297.528	1031
13410	-0.41	-10.55	-6.36	3.61	-571.42	10297.531	1031
13415	-0.69	-10.80	-6.51	3.52	-569.37	10297.539	1031
13420	-0.76	-10.66	-6.64	3.59	-567.97	10297.543	1031
13425	0.29	-10.52	-6.58	3.87	-569.72	10297.547	1031
13430	0.15	-10.47	-6.38	3.86	-568.55	10297.552	1031
13435	-0.33	-10.78	-6.51	5.88	-567.43	10297.558	1031
13440	-0.57	-10.68	-6.37	6.10	-570.01	10297.562	1031
13445	0.18	-10.76	-6.37	6.40	-570.08	10297.568	1031
13450	0.20	-11.06	-6.54	6.48	-571.13	10297.573	1031
13455	0.17	-11.05	-6.47	6.30	-570.97	10297.578	1031
13460	-0.33	-11.06	-6.60	6.28	-571.27	10297.580	1031
13465	-0.26	-11.41	-6.48	7.30	-562.62	10297.587	1031
13470	-0.11	-11.77	-6.56	8.47	-558.43	10297.592	1031
13475	-0.16	-11.60	-6.36	8.46	-558.79	10297.598	1030
13480	-0.42	-11.65	-6.44	8.41	-560.54	10297.603	1030
13485	-0.50	-11.68	-6.63	8.15	-564.65	10297.608	1030
13490	0.01	-11.71	-6.63	7.22	-562.79	10297.614	1030
13495	-0.37	-11.33	-6.36	6.92	-559.34	10297.618	1030
13500	-0.50	-11.02	-6.41	6.28	-557.37	10297.623	1030
13505	-0.17	-11.19	-6.56	6.14	-567.67	10297.626	1030
13510	-0.39	-10.84	-6.29	5.65	-564.50	10297.633	1030
13515	-0.03	-10.79	-6.31	5.17	-565.13	10297.638	1030
13520	-0.62	-11.01	-6.59	5.47	-566.66	10297.641	1030
13525	-0.23	-11.12	-6.53	5.21	-568.39	10297.647	1030
13530	-0.24	-10.60	-6.35	3.91	-566.31	10297.655	1030
13535	-0.21	-10.59	-6.40	3.99	-564.39	10297.656	1030
13540	-0.80	-10.70	-6.49	3.97	-565.99	10297.662	1030
13545	-0.35	-10.67	-6.34	4.09	-566.96	10297.667	1030
13550	0.31	-10.10	-6.47	2.74	-564.05	10297.674	1030
13555	-0.47	-10.00	-6.39	2.47	-565.23	10297.676	1030
13560	-0.18	-10.20	-6.47	2.46	-563.61	10297.685	1030
13565	-0.30	-10.31	-6.44	2.55	-572.62	10297.688	1030
13570	-0.23	-10.16	-6.26	1.60	-573.25	10297.694	1030
13575	-0.48	-10.33	-6.58	1.45	-573.28	10297.698	1030
13580	-0.49	-10.05	-6.55	1.04	-574.77	10297.704	1030
13585	-0.30	-9.81	-6.26	1.04	-573.74	10297.708	1030
13590	-0.41	-9.98	-6.29	1.25	-573.17	10297.713	1030
13595	-0.55	-9.84	-6.34	1.38	-575.60	10297.717	1030
13600	-0.63	-9.72	-6.49	0.64	-573.63	10297.724	1030
13605	-0.66	-9.40	-6.34	-0.86	-574.94	10297.729	1030
13610	-1.03	-9.52	-6.42	-1.08	-577.54	10297.733	1030
13615	-0.46	-9.63	-6.48	-1.01	-578.04	10297.735	1030
13620	-0.40	-9.84	-6.56	-1.08	-577.10	10297.743	1030
13625	-0.42	-9.64	-6.41	-1.10	-574.07	10297.748	1030
13630	0.34	-9.86	-6.44	-1.16	-573.73	10297.750	1030
13635	0.08	-9.74	-6.55	-1.52	-569.54	10297.757	1030
13640	-0.41	-9.70	-6.54	-1.56	-571.46	10297.764	1030
13645	-0.14	-9.50	-6.29	-1.56	-570.48	10297.766	1030
13650	-0.07	-9.33	-6.21	-1.42	-570.92	10297.772	1030
13655	-0.46	-9.39	-6.27	-4.37	-571.79	10297.780	1030
13660	-0.38	-9.45	-6.34	-4.57	-570.67	10297.781	1030
13665	-0.10	-9.27	-6.36	-4.66	-568.49	10297.787	1030
13670	0.18	-9.22	-6.41	-4.78	-578.19	10297.792	1030
13675	0.10	-9.01	-6.41	-6.04	-576.00	10297.797	1030
13680	0.09	-8.98	-6.47	-6.35	-573.63	10297.801	1030
13685	-0.54	-8.66	-6.21	-6.35	-573.83	10297.809	1030
13690	0.12	-8.60	-6.21	-6.33	-571.65	10297.812	1030
13695	-0.15	-8.41	-6.26	-6.26	-569.99	10297.819	1030
13700	-0.34	-8.64	-6.40	-6.41	-569.89	10297.822	1030
13705	-0.07	-8.36	-6.20	-8.01	-572.00	10297.828	1030
13710	0.06	-8.32	-6.15	-8.52	-574.85	10297.832	1030
13715	0.26	-8.12	-6.27	-8.59	-576.89	10297.837	1030
13720	-0.62	-7.88	-6.28	-8.46	-577.90	10297.843	1030
13725	-0.33	-7.58	-6.19	-8.34	-577.31	10297.850	1030
13730	-0.27	-8.07	-6.20	-8.54	-576.96	10297.853	1030
13735	-0.32	-7.79	-6.25	-9.20	-577.62	10297.858	1030
13740	-0.49	-7.29	-6.13	-10.43	-579.01	10297.860	1030
13745	-0.34	-7.34	-6.17	-10.51	-576.75	10297.868	1030
13750	-0.80	-6.94	-6.04	-11.31	-581.44	10297.874	1030
13755	-0.54	-6.96	-6.02	-11.23	-580.34	10297.876	1030
13760	-0.57	-7.27	-6.24	-11.34	-582.77	10297.885	1030
13765	-0.03	-7.33	-6.19	-11.37	-582.42	10297.889	1030
13770	-0.34	-7.11	-6.00	-12.47	-588.78	10297.891	1030
13775	-0.34	-7.25	-5.99	-12.52	-588.32	10297.897	1030
13780	0.51	-6.82	-6.07	-12.83	-589.34	10297.904	1030
13785	-0.33	-6.60	-6.09	-12.80	-588.70	10297.906	1030
13790	-0.05	-6.28	-5.85	-13.04	-584.75	10297.914	1030
13795	-0.61	-6.53	-6.10	-12.84	-583.19	10297.917	1030
13800	-1.00	-6.33	-6.09	-14.74	-585.11	10297.922	1030
13805	-0.14	-5.82	-5.91	-14.81	-582.48	10297.926	1030
13810	-0.87	-6.15	-5.75	-15.65	-583.04	10297.934	1030
13815	-0.75	-5.93	-6.00	-15.59	-578.53	10297.938	1030
13820	-0.73	-6.22	-6.05	-15.58	-574.15	10297.943	1030
13825	-0.34	-5.95	-5.97	-15.67	-571.64	10297.948	1030
13830	-1.00	-6.03	-5.82	-17.21	-577.65	10297.955	1030
13835	-0.28	-5.60	-5.83	-17.12	-577.78	10297.956	1030
13840	-0.74	-5.85	-6.07	-17.08	-580.17	10297.963	1030
13845	-1.08	-5.70	-5.95	-17.19	-580.39	10297.967	1030
13850	-0.43	-5.35	-5.85	-17.78	-577.72	10297.974	1030
13855	-0.52	-5.48	-5.80	-18.81	-580.31	10297.979	1030
13860	-0.21	-5.23	-5.86	-19.00	-582.79	10297.983	1030
13865	-0.49	-5.23	-5.89	-18.91	-579.56	10297.985	1030
13870	-0.50	-5.22	-5.75	-19.02	-583.01	10297.991	1030
13875	-0.22	-5.02	-5.85	-20.26	-588.95	10297.998	1030
13880	-0.81	-4.98	-5.91	-20.57	-590.77	10298.000	1030
13885	-0.53	-4.73	-5.83	-20.30	-589.20	10298.007	1030
13890	-0.72	-4.54	-5.77	-20.15	-589.16	10298.013	1030
13895	-0.34	-4.56	-5.87	-20.27	-591.25	10298.016	1030
13900	-0.64	-4.84	-5.84	-20.21	-587.05	10298.022	1030
13905	-0.52	-4.23	-5.74	-22.10	-592.04	10298.029	1030
13910	-0.70	-4.56	-5.68	-22.27	-593.16	10298.031	1030
13915	-0.76	-4.19	-5.83	-22.55	-592.67	10298.038	1030
13920	-0.54	-4.39	-5.66	-22.54	-593.81	10298.044	1030
13925	-0.11	-4.29	-5.67	-22.59	-593.37	10298.047	1030
13930	-0.86	-4.34	-5.64	-22.68	-589.93	10298.050	1030
13935	-0.87	-3.97	-5.59	-24.33	-589.34	10298.058	1030
13940	-0.72	-3.74	-5.69	-24.73	-594.03	10298.062	1030
13945	-1.08	-3.64	-5.66	-24.78	-590.57	10298.069	1030
13950	-0.96	-3.77	-5.49	-25.02	-594.45	10298.073	1030
13955	-0.69	-3.39	-5.73	-24.69	-598.20	10298.078	1030
13960	-0.91	-3.43	-5.73	-24.54	-595.98	10298.080	1030
13965	-0.81	-3.11	-5.59	-26.20	-599.38	10298.087	1030
13970	-0.28	-2.70	-5.43	-26.78	-598.89	10298.093	1030
13975	-0.62	-3.25	-5.48	-26.79	-592.55	10298.097	1030
13980	-0.94	-3.37	-5.48	-26.73	-599.42	10298.103	1030
13985	-0.60	-3.04	-5.36	-27.32	-594.80	10298.108	1030
13990	-0.79	-2.81	-5.40	-28.41	-587.34	10298.110	1030
13995	-0.78	-2.82	-5.38	-28.70	-591.96	10298.116	1030
14000	-0.57	-2.78	-5.47	-28.94	-590.24	10298.123	1030
14005	-0.49	-2.32	-5.41	-29.14	-589.54	10298.126	1030
14010	-0.45	-2.53	-5.39	-29.08	-588.68	10298.132	1030
14015	-0.93	-2.78	-5.45	-29.00	-589.01	10298.138	1030
14020	-0.68	-2.85	-5.49	-29.16	-597.23	10298.143	1030
14025	-0.45	-3.03	-5.29	-29.18	-594.95	10298.147	1030
14030	-0.56	-1.99	-5.35	-31.10	-591.38	10298.154	1030
14035	-0.61	-2.01	-5.23	-31.31	-597.61	10298.156	1030
14040	-0.12	-1.82	-5.39	-31.96	-600.39	10298.162	1030
14045	-0.81	-1.47	-5.36	-32.26	-589.38	10298.167	1030
14050	-0.58	-1.88	-5.32	-32.35	-602.14	10298.174	1030
14055	-0.62	-1.64	-5.32	-32.20	-600.90	10298.177	1030
14060	-0.98	-1.80	-5.49	-32.56	-599.26	10298.184	1030
14065	-0.63	-1.61	-5.28	-32.44	-599.60	10298.188	1030
14070	-0.41	-0.89	-5.31	-33.79	-602.74	10298.194	1030
14075	-0.73	-0.78	-5.31	-34.35	-602.60	10298.197	1030
14080	-0.27	-1.34	-5.20	-35.22	-611.33	10298.204	1030
14085	-0.46	-1.07	-5.30	-35.13	-609.60	10298.207	1030
14090	-0.33	-1.08	-5.14	-35.43	-611.64	10298.211	1030
14095	-0.78	-1.20	-5.11	-35.14	-606.53	10298.217	1030
14100	-1.25	-1.05	-5.16	-35.96	-604.03	10298.224	1030
14105	-0.19	-1.00	-5.04	-36.56	-603.58	10298.228	1030
14110	-0.94	-1.79	-4.80	-36.50	-597.05	10298.233	1030
14115	-0.99	-1.58	-4.86	-36.60	-602.37	10298.236	1030
14120	-0.58	-0.76	-5.23	-36.73	-606.40	10298.241	1030
14125	-0.75	-1.49	-4.86	-36.92	-610.25	10298.248	1030
14130	-0.35	-1.09	-4.88	-37.33	-607.35	10298.250	1030
14135	-0.53	0.28	-5.18	-39.36	-606.70	10298.258	1030
14140	-0.49	0.05	-5.08	-39.47	-610.00	10298.264	1030
14145	-1.09	-0.98	-4.75	-39.22	-604.24	10298.266	1031
14150	-1.08	-0.53	-4.80	-39.19	-608.09	10298.271	1031
14155	-1.03	-1.70	-4.70	-37.89	-600.63	10298.279	1031
14160	-0.63	-1.43	-4.96	-37.76	-610.03	10298.281	1031
14165	-0.78	-1.62	-4.71	-36.96	-612.33	10298.288	1031
14170	-0.77	-1.89	-4.68	-37.18	-608.08	10298.292	1031
14175	-0.16	-0.98	-5.05	-37.14	-607.30	10298.297	1031
14180	-0.74	-0.83	-5.04	-37.12	-604.17	10298.301	1031
14185	-0.89	-1.23	-4.96	-37.05	-604.16	10298.309	1031
14190	-0.85	-0.91	-5.08	-36.97	-606.50	10298.312	1031
14195	-0.83	-0.54	-5.02	-37.31	-602.32	10298.320	1031
14200	-0.65	-0.92	-5.04	-37.21	-603.04	10298.323	1031
14205	-0.80	-1.11	-5.16	-35.29	-609.68	10298.328	1031
14210	-0.24	-1.57	-5.05	-34.16	-611.10	10298.330	1031
14215	-0.55	-1.90	-5.13	-33.84	-607.51	10298.337	1031
14220	-0.28	-1.84	-5.11	-33.86	-603.25	10298.344	1031
14225	-1.32	-1.70	-5.15	-33.62	-607.56	10298.347	1031
14230	-0.56	-1.23	-5.25	-33.42	-610.94	10298.353	1031
14235	-0.57	-1.97	-5.19	-33.54	-610.03	10298.358	1031
14240	-0.75	-1.86	-5.29	-32.09	-609.96	10298.360	1031
14245	-1.00	-1.98	-5.31	-32.13	-610.49	10298.367	1031
14250	-0.93	-2.17	-5.18	-31.79	-605.50	10298.374	1031
14255	-1.15	-1.99	-5.28	-31.70	-604.54	10298.376	1031
14260	-1.03	-1.87	-5.39	-31.51	-613.30	10298.385	1031
14265	-0.73	-1.98	-5.32	-31.47	-614.81	10298.389	1031
14270	-1.04	-2.00	-5.39	-30.23	-611.53	10298.391	1031
14275	-0.74	-2.01	-5.38	-29.93	-611.77	10298.397	1031
14280	-0.48	-2.17	-5.44	-30.04	-610.95	10298.404	1031
14285	-0.91	-1.90	-5.40	-30.02	-608.67	10298.406	1031
14290	-0.78	-2.47	-5.25	-29.77	-603.01	10298.413	1031
14295	-1.38	-2.74	-5.30	-29.90	-606.88	10298.418	1031
14300	-0.97	-3.09	-5.52	-28.87	-607.34	10298.424	1031
14305	-0.57	-2.51	-5.41	-28.60	-607.68	10298.427	1031
14310	-0.15	-2.35	-5.27	-28.17	-607.84	10298.435	1031
14315	-1.08	-2.60	-5.46	-28.38	-606.60	10298.438	1031
14320	-0.34	-2.78	-5.55	-26.31	-609.43	10298.444	1031
14325	-0.44	-2.71	-5.45	-26.14	-607.07	10298.448	1031
14330	-0.87	-2.71	-5.43	-25.60	-597.59	10298.453	1031
14335	-0.46	-2.60	-5.49	-25.38	-600.48	10298.455	1031
14340	-0.64	-2.93	-5.59	-25.11	-605.10	10298.462	1031
14345	-1.08	-3.20	-5.53	-24.91	-605.57	10298.467	1031
14350	-0.58	-3.58	-5.45	-24.30	-601.80	10298.472	1031
14355	-1.01	-3.82	-5.60	-23.84	-599.60	10298.479	1031
14360	-0.93	-3.30	-5.74	-23.66	-598.80	10298.483	1031
14365	-0.75	-3.38	-5.57	-23.74	-597.17	10298.485	1031
14370	-0.88	-3.32	-5.53	-23.41	-596.43	10298.493	1031
14375	-0.45	-4.14	-5.63	-22.47	-594.22	10298.500	1031
14380	-0.22	-4.05	-5.59	-22.43	-600.95	10298.500	1031
14385	-0.61	-3.59	-5.47	-22.38	-597.32	10298.508	1031
14390	-0.71	-3.75	-5.67	-22.32	-596.16	10298.514	1031
14395	-0.40	-4.10	-5.73	-21.19	-603.71	10298.516	1031
14400	-0.68	-3.82	-5.81	-21.24	-600.96	10298.522	1031
14405	-0.84	-4.60	-5.50	-20.51	-601.36	10298.529	1031
14410	-0.38	-4.39	-5.62	-20.38	-603.82	10298.531	1031
14415	0.11	-4.44	-5.60	-20.35	-597.05	10298.539	1031
14420	-0.61	-4.36	-5.75	-20.19	-603.46	10298.542	1031
14425	-1.07	-4.07	-5.65	-19.97	-604.77	10298.547	1031
14430	-0.89	-4.13	-5.70	-20.17	-602.11	10298.551	1031
14435	-1.32	-4.43	-6.00	-18.00	-595.82	10298.560	1031
14440	-0.80	-4.40	-5.80	-18.02	-593.52	10298.562	1031
14445	-0.89	-4.53	-5.72	-18.26	-592.04	10298.570	1031
14450	-0.90	-4.71	-5.67	-18.08	-593.29	10298.573	1031
14455	-0.56	-5.20	-5.76	-17.42	-591.35	10298.578	1031
14460	-0.24	-4.70	-5.84	-16.80	-591.61	10298.580	1031
14465	-0.67	-4.84	-5.94	-15.65	-592.13	10298.590	1031
14470	-0.76	-5.20	-5.81	-15.97	-588.75	10298.592	1031
14475	-0.53	-5.01	-5.79	-16.05	-591.36	10298.598	1031
14480	-0.61	-5.02	-5.81	-16.07	-588.64	10298.604	1031
14485	-0.57	-5.44	-5.89	-15.74	-590.12	10298.607	1031
14490	-0.48	-5.66	-5.94	-14.33	-583.62	10298.611	1031
14495	-0.29	-5.96	-5.85	-14.42	-587.50	10298.616	1031
14500	-0.07	-5.74	-5.87	-13.93	-591.07	10298.623	1031
14505	0.41	-6.23	-6.01	-13.84	-587.23	10298.625	1031
14510	0.02	-5.98	-5.71	-13.61	-590.66	10298.635	1031
14515	-0.12	-6.09	-6.01	-13.67	-585.69	10298.639	1031
14520	-1.10	-6.07	-6.02	-13.97	-585.60	10298.643	1031
14525	-0.41	-5.91	-5.90	-13.86	-587.58	10298.648	1031
14530	-0.63	-5.78	-5.97	-13.65	-580.56	10298.655	1031
14535	-0.88	-6.26	-6.03	-13.91	-581.97	10298.656	1031
14540	-0.33	-6.66	-6.05	-11.39	-582.10	10298.662	1031
14545	-0.44	-6.65	-5.85	-10.74	-581.54	10298.667	1031
14550	-1.06	-6.78	-5.96	-9.98	-583.32	10298.673	1031
14555	-0.65	-6.92	-6.10	-10.15	-585.62	10298.677	1031
14560	0.07	-6.54	-6.08	-9.91	-585.03	10298.684	1031
14565	-0.74	-6.71	-5.97	-10.14	-580.37	10298.688	1031
14570	0.11	-7.02	-5.92	-9.25	-581.94	10298.694	1031
14575	-0.27	-7.19	-6.07	-8.80	-583.65	10298.697	1031
14580	-0.14	-7.52	-6.18	-8.27	-587.64	10298.703	1031
14585	-0.47	-7.57	-6.07	-7.97	-587.81	10298.707	1031
14590	-0.86	-7.36	-6.02	-8.05	-579.77	10298.712	1031
14595	-0.61	-7.57	-6.23	-8.07	-582.43	10298.717	1031
14600	-0.09	-7.48	-6.14	-7.53	-576.56	10298.722	1031
14605	-0.51	-7.75	-6.02	-6.64	-575.01	10298.729	1031
14610	-0.54	-7.80	-6.06	-6.38	-576.17	10298.733	1031
14615	-1.11	-7.84	-6.23	-6.31	-582.57	10298.740	1031
14620	-0.27	-7.75	-6.19	-6.47	-579.98	10298.743	1031
14625	-0.48	-7.89	-6.11	-6.40	-582.07	10298.748	1031
14630	-0.17	-8.17	-6.04	-6.34	-579.50	10298.750	1031
14635	-0.72	-8.45	-6.20	-4.22	-572.18	10298.759	1031
14640	-0.60	-8.80	-6.33	-3.99	-571.99	10298.764	1031
14645	-0.72	-8.75	-6.22	-4.02	-578.19	10298.768	1031
14650	-0.21	-8.50	-6.12	-4.22	-576.04	10298.772	1031
14655	-0.09	-8.49	-6.30	-4.03	-580.50	10298.779	1031
14660	0.31	-8.28	-6.32	-4.30	-580.60	10298.781	1031
14665	-0.35	-9.20	-6.33	-1.96	-579.96	10298.789	1031
14670	-1.15	-9.09	-6.22	-1.68	-584.08	10298.793	1031
14675	-0.52	-9.45	-6.47	-1.74	-574.92	10298.800	1031
14680	-0.91	-8.89	-6.28	-2.11	-574.09	10298.800	1031
14685	-1.00	-8.97	-6.18	-1.20	-580.08	10298.808	1031
14690	-0.79	-8.79	-6.02	-0.78	-579.22	10298.812	1031
14695	-0.93	-8.90	-5.84	0.52	-585.13	10298.820	1031
14700	-0.36	-8.95	-6.35	0.06	-578.58	10298.823	1031
14705	-1.35	-8.95	-6.05	0.60	-575.16	10298.828	1031
14710	-0.68	-9.02	-5.93	0.68	-580.39	10298.830	1031
14715	-0.35	-9.37	-6.20	1.00	-574.27	10298.837	1031
14720	-0.77	-9.37	-6.13	1.88	-572.30	10298.844	1031
14725	-0.78	-9.43	-6.13	1.95	-570.21	10298.846	1031
14730	-0.41	-9.56	-6.12	1.80	-571.49	10298.854	1031
14735	-0.26	-9.64	-6.28	1.99	-578.68	10298.857	1031
14740	-0.43	-10.07	-6.34	3.17	-574.93	10298.864	1031
14745	-0.49	-9.98	-6.24	3.23	-576.53	10298.868	1031
14750	0.08	-9.89	-6.04	3.39	-577.16	10298.873	1031
14755	-0.09	-9.97	-6.18	3.52	-576.17	10298.876	1031
14760	-0.51	-10.51	-6.45	4.95	-574.43	10298.883	1031
14765	-0.52	-10.55	-6.31	4.79	-567.40	10298.889	1031
14770	-0.40	-10.57	-6.35	4.75	-563.13	10298.891	1031
14775	-0.59	-10.38	-6.30	4.89	-566.62	10298.898	1031
14780	-1.16	-10.76	-6.40	6.26	-567.91	10298.904	1031
14785	0.02	-10.88	-6.30	6.54	-570.34	10298.906	1031
14790	-0.74	-10.90	-6.23	6.47	-566.24	10298.913	1031
14795	-0.24	-10.83	-6.33	6.31	-568.32	10298.918	1031
14800	-0.44	-11.22	-6.50	7.63	-563.62	10298.922	1031
14805	-0.49	-11.32	-6.28	8.19	-561.78	10298.927	1031
14810	-0.49	-11.27	-6.53	8.34	-565.57	10298.934	1031
14815	-0.27	-11.28	-6.37	7.95	-564.84	10298.938	1031
14820	-0.52	-11.40	-6.29	8.66	-565.97	10298.943	1030
14825	-0.26	-11.57	-6.07	9.49	-566.50	10298.947	1030
14830	-0.09	-11.79	-6.15	9.63	-566.56	10298.953	1030
14835	0.15	-11.68	-6.23	9.11	-571.67	10298.958	1030
14840	-0.24	-11.75	-6.44	9.05	-568.10	10298.962	1030
14845	-0.53	-11.82	-6.56	9.15	-565.51	10298.967	1030
14850	-0.48	-11.54	-6.24	8.42	-562.89	10298.971	1030
14855	-0.10	-11.18	-6.25	7.65	-561.56	10298.978	1030
14860	-0.17	-11.31	-6.30	7.54	-560.49	10298.982	1030
14865	-0.04	-11.34	-6.38	7.66	-558.26	10298.985	1030
14870	0.11	-11.45	-6.35	7.62	-561.68	10298.991	1030
14875	-0.06	-10.82	-6.17	6.18	-558.95	10299.000	1030
14880	0.03	-10.82	-6.35	6.08	-561.71	10299.000	1030
14885	-0.61	-10.83	-6.28	6.18	-560.70	10299.009	1030
14890	-0.47	-10.83	-6.20	6.04	-551.08	10299.014	1030
14895	-0.18	-10.55	-6.41	4.61	-558.65	10299.019	1030
14900	-0.58	-10.62	-6.37	4.55	-555.26	10299.024	1030
14905	-0.47	-10.54	-6.38	4.66	-555.62	10299.029	1030
14910	-0.20	-10.49	-6.23	4.50	-554.21	10299.031	1030
14915	-0.29	-10.19	-6.32	3.13	-561.70	10299.040	1030
14920	-0.50	-10.06	-6.40	3.13	-562.40	10299.043	1030
14925	-0.46	-9.96	-6.27	3.20	-563.94	10299.047	1030
14930	0.03	-9.90	-6.14	3.21	-560.51	10299.051	1030
14935	-0.53	-10.04	-6.41	2.48	-561.83	10299.059	1030
14940	-0.29	-9.90	-6.53	1.98	-565.91	10299.062	1030
14945	-0.85	-9.77	-6.28	1.56	-565.10	10299.069	1030
14950	0.03	-9.46	-6.10	0.67	-564.74	10299.073	1030
14955	-0.13	-9.66	-6.38	0.96	-562.71	10299.077	1030
14960	-0.37	-9.55	-6.42	0.96	-563.58	10299.080	1030
14965	-0.55	-9.56	-6.25	0.52	-563.28	10299.087	1030
14970	-0.00	-9.40	-6.14	-0.90	-562.37	10299.092	1030
14975	-0.57	-9.34	-6.12	-0.48	-561.38	10299.096	1030
14980	-0.54	-9.27	-6.24	-0.83	-559.11	10299.102	1030
14985	-0.45	-9.47	-6.35	-0.71	-562.99	10299.107	1030
14990	-0.47	-9.36	-6.19	-0.81	-564.55	10299.110	1030
14995	-0.93	-9.31	-6.49	-0.74	-567.58	10299.117	1030
15000	-0.61	-8.75	-6.28	-2.88	-566.50	10299.123	1030
15005	-0.31	-8.73	-6.26	-2.96	-561.03	10299.125	1030
15010	0.47	-8.69	-6.08	-3.30	-568.95	10299.134	1030
15015	-0.21	-9.03	-6.38	-3.18	-565.77	10299.139	1030
15020	-0.13	-8.67	-6.25	-2.89	-562.68	10299.141	1030
15025	-0.38	-8.73	-6.18	-2.96	-564.52	10299.149	1030
15030	-0.61	-8.36	-5.96	-4.54	-570.61	10299.154	1030
15035	-0.38	-8.23	-6.10	-5.06	-565.97	10299.156	1030
15040	-0.21	-8.28	-6.25	-5.22	-566.97	10299.163	1030
15045	-0.27	-8.15	-6.02	-5.22	-564.97	10299.169	1030
15050	-0.73	-8.05	-6.10	-5.78	-567.89	10299.171	1030
15055	-0.45	-7.91	-6.02	-6.54	-573.73	10299.177	1030
15060	-0.31	-7.95	-6.24	-6.71	-575.49	10299.183	1030
15065	-0.89	-8.11	-6.20	-6.78	-570.40	10299.188	1030
15070	-0.44	-7.93	-6.15	-7.17	-568.70	10299.193	1030
15075	-0.09	-7.88	-6.22	-7.25	-574.63	10299.198	1030
15080	-0.58	-7.82	-6.22	-7.35	-578.59	10299.202	1030
15085	-0.74	-7.47	-5.96	-8.75	-576.24	10299.208	1030
15090	-0.01	-7.75	-6.14	-8.77	-574.77	10299.212	1030
15095	0.52	-7.84	-6.36	-8.55	-579.82	10299.219	1030
15100	0.28	-7.67	-6.18	-8.72	-576.99	10299.220	1030
15105	0.02	-7.11	-6.04	-9.81	-579.02	10299.229	1030
15110	-0.44	-7.34	-6.10	-9.80	-573.40	10299.232	1030
15115	0.02	-6.97	-6.17	-10.60	-573.65	10299.239	1030
15120	-1.01	-6.50	-6.03	-10.95	-579.10	10299.241	1030
15125	-0.73	-6.93	-6.10	-10.90	-578.12	10299.248	1030
15130	-0.58	-6.78	-6.08	-10.77	-578.46	10299.250	1030
15135	-0.35	-6.03	-5.75	-11.74	-580.92	10299.257	1030
15140	-0.46	-6.03	-5.88	-11.96	-576.21	10299.264	1030
15145	-0.33	-6.52	-5.92	-12.00	-576.81	10299.270	1030
15150	-0.48	-6.30	-6.03	-12.09	-578.34	10299.274	1030
15155	0.01	-6.27	-6.11	-12.13	-575.63	10299.278	1030
15160	-0.47	-5.97	-5.96	-11.97	-573.89	10299.281	1030
15165	-0.87	-5.68	-5.87	-13.26	-577.11	10299.289	1030
15170	-0.83	-5.71	-5.87	-14.26	-580.83	10299.293	1030
15175	-0.43	-5.71	-6.00	-14.40	-585.06	10299.297	1030
15180	-0.37	-5.75	-6.00	-14.25	-583.20	10299.303	1030
15185	-0.28	-5.69	-6.07	-14.56	-581.25	10299.308	1030
15190	0.05	-5.66	-5.93	-15.40	-583.87	10299.312	1030
15195	0.06	-5.60	-5.83	-15.82	-583.42	10299.317	1030
15200	-0.71	-5.03	-5.95	-16.38	-579.09	10299.325	1030
15205	-0.90	-4.88	-5.84	-16.62	-586.40	10299.327	1030
15210	-0.17	-4.66	-5.63	-16.63	-580.94	10299.335	1030
15215	-1.24	-5.04	-6.06	-16.55	-582.84	10299.338	1030
15220	-0.42	-4.82	-6.00	-18.03	-585.17	10299.344	1030
15225	-0.81	-4.61	-5.86	-17.91	-587.60	10299.345	1030
15230	-0.59	-4.99	-5.76	-18.85	-589.65	10299.352	1030
15235	-1.24	-4.81	-5.91	-18.74	-593.72	10299.358	1030
15240	-0.82	-4.65	-5.94	-18.98	-597.35	10299.360	1030
15245	-1.26	-4.52	-5.86	-19.11	-592.65	10299.367	1030
15250	-0.42	-4.26	-5.70	-20.03	-589.22	10299.374	1030
15255	-0.75	-4.18	-5.77	-20.41	-587.44	10299.375	1030
15260	-1.01	-4.11	-5.85	-20.31	-588.57	10299.384	1030
15265	-1.04	-3.96	-5.64	-20.37	-591.87	10299.389	1030
15270	-0.66	-3.97	-5.65	-21.10	-594.09	10299.392	1030
15275	-0.59	-3.69	-5.67	-21.70	-594.47	10299.399	1030
15280	-1.02	-3.98	-5.87	-21.72	-596.34	10299.404	1030
15285	-0.66	-4.42	-5.73	-21.67	-592.53	10299.406	1030
15290	-1.21	-3.82	-5.75	-21.82	-589.58	10299.412	1030
15295	-0.79	-3.44	-5.77	-21.74	-591.26	10299.419	1030
15300	-0.65	-3.79	-5.88	-22.56	-593.12	10299.422	1030
15305	-1.00	-3.30	-5.70	-24.10	-594.31	10299.429	1030
15310	-0.68	-3.07	-5.71	-24.04	-597.18	10299.433	1030
15315	-0.27	-3.33	-5.70	-24.30	-599.04	10299.438	1030
15320	-0.97	-3.23	-5.91	-24.32	-595.43	10299.442	1030
15325	-0.97	-2.49	-5.59	-25.45	-595.01	10299.448	1030
15330	-1.14	-2.94	-5.58	-25.35	-596.53	10299.452	1030
15335	-0.43	-3.01	-5.60	-26.03	-600.44	10299.456	1030
15340	-0.40	-2.71	-5.66	-25.98	-596.49	10299.461	1030
15345	-0.94	-3.17	-5.55	-26.31	-599.58	10299.469	1030
15350	-0.57	-3.16	-5.43	-26.33	-600.23	10299.470	1030
15355	-0.58	-2.70	-5.69	-26.16	-600.85	10299.478	1030
15360	-1.05	-2.69	-5.65	-26.20	-599.23	10299.483	1030
15365	-0.27	-2.06	-5.39	-28.00	-602.97	10299.489	1030
15370	0.01	-2.27	-5.45	-28.38	-598.36	10299.491	1030
15375	-0.95	-2.65	-5.34	-28.18	-598.55	10299.500	1030
15380	-0.21	-2.24	-5.54	-28.42	-601.80	10299.500	1030
15385	-0.26	-2.05	-5.48	-29.43	-603.36	10299.509	1030
15390	-0.63	-1.73	-5.38	-29.83	-603.02	10299.514	1030
15395	-0.21	-1.98	-5.51	-30.65	-600.67	10299.520	1030
15400	-0.79	-1.83	-5.50	-30.71	-601.89	10299.524	1030
15405	-0.56	-1.23	-5.47	-30.82	-603.84	10299.529	1030
15410	-0.54	-1.30	-5.34	-30.78	-608.80	10299.531	1030
15415	-1.60	-1.14	-5.26	-31.82	-607.42	10299.540	1030
15420	-0.45	-1.48	-5.46	-32.17	-606.81	10299.544	1030
15425	-0.53	-1.51	-5.37	-32.19	-611.88	10299.547	1030
15430	-0.61	-1.41	-5.34	-32.24	-608.57	10299.554	1030
15435	-0.41	-1.25	-5.39	-32.35	-612.90	10299.556	1030
15440	-0.45	-1.46	-5.32	-33.79	-616.29	10299.562	1030
15445	-1.18	-1.10	-5.17	-33.96	-616.35	10299.568	1030
15450	-0.85	-1.23	-5.11	-34.40	-614.29	10299.574	1030
15455	-0.79	-0.95	-5.28	-34.44	-616.63	10299.577	1030
15460	-0.37	-1.05	-5.30	-34.41	-613.70	10299.581	1030
15465	-1.10	-0.94	-5.30	-34.30	-612.93	10299.588	1030
15470	-0.46	-0.83	-5.17	-35.81	-624.45	10299.592	1030
15475	-0.95	-0.54	-5.22	-36.00	-619.67	10299.595	1030
15480	-0.54	-0.71	-5.32	-36.11	-626.71	10299.604	1030
15485	-0.39	-1.15	-5.07	-36.24	-623.93	10299.607	1030
15490	-1.18	-0.44	-5.16	-36.20	-620.53	10299.614	1031
15495	-0.38	-0.86	-5.09	-36.04	-618.68	10299.617	1031
15500	-0.55	-1.05	-5.25	-34.35	-615.88	10299.623	1031
15505	-0.82	-1.65	-5.02	-34.18	-611.06	10299.625	1031
15510	-0.17	-1.62	-5.13	-33.39	-612.07	10299.633	1031
15515	-0.72	-1.28	-5.37	-33.53	-608.43	10299.639	1031
15520	-0.78	-1.62	-5.28	-33.60	-603.83	10299.641	1031
15525	-0.21	-1.55	-5.28	-33.31	-600.64	10299.649	1031
15530	-0.64	-1.15	-5.31	-32.20	-601.30	10299.654	1031
15535	-1.12	-1.92	-5.33	-31.60	-604.81	10299.656	1031
15540	-0.77	-2.08	-5.36	-31.57	-604.75	10299.664	1031
15545	-1.30	-2.18	-5.17	-31.80	-603.35	10299.670	1031
15550	-0.21	-2.11	-5.22	-31.16	-606.44	10299.672	1031
15555	-0.89	-2.33	-5.43	-30.44	-608.75	10299.677	1031
15560	-0.48	-2.41	-5.27	-30.31	-606.12	10299.682	1031
15565	-0.14	-2.11	-5.35	-29.48	-608.98	10299.688	1031
15570	-0.94	-2.47	-5.31	-29.34	-609.20	10299.693	1031
15575	-0.84	-2.54	-5.40	-29.50	-603.78	10299.698	1031
15580	-0.25	-2.10	-5.54	-29.53	-605.35	10299.702	1031
15585	-0.76	-2.39	-5.56	-28.46	-605.84	10299.709	1031
15590	-0.33	-2.53	-5.42	-28.37	-607.79	10299.713	1031
15595	-0.39	-2.34	-5.57	-28.49	-607.43	10299.717	1031
15600	-0.42	-2.35	-5.53	-28.25	-605.72	10299.721	1031
15605	0.61	-2.78	-5.57	-26.74	-608.40	10299.729	1031
15610	-0.72	-3.16	-5.34	-26.94	-605.48	10299.732	1031
15615	-0.71	-2.78	-5.51	-26.93	-605.75	10299.736	1031
15620	-0.57	-3.17	-5.52	-26.95	-602.25	10299.744	1031
15625	1.28	-3.35	-5.39	-25.04	-598.83	10299.750	1031
15630	-0.74	-3.49	-5.43	-25.57	-598.43	10299.750	1031
15635	-0.28	-3.05	-5.43	-25.49	-598.99	10299.758	1031
15640	-0.59	-3.27	-5.59	-25.48	-595.74	10299.764	1031
15645	-0.72	-3.51	-5.53	-24.85	-596.61	10299.766	1031
15650	-0.39	-3.63	-5.48	-24.00	-597.06	10299.774	1031
15655	-0.05	-3.84	-5.48	-23.74	-595.44	10299.779	1031
15660	-0.63	-4.04	-5.58	-24.03	-598.88	10299.781	1031
15665	-0.85	-3.94	-5.49	-24.05	-600.12	10299.787	1031
15670	-0.12	-3.83	-5.49	-23.27	-596.12	10299.794	1031
15675	-0.98	-3.70	-5.70	-23.11	-596.91	10299.797	1031
15680	-0.28	-3.79	-5.63	-21.59	-597.07	10299.803	1031
15685	-0.14	-3.50	-5.55	-21.74	-598.82	10299.806	1031
15690	-0.35	-4.42	-5.41	-21.55	-598.31	10299.812	1031
15695	-0.24	-3.67	-5.63	-21.81	-599.36	10299.817	1031
15700	-0.28	-4.21	-5.71	-20.50	-599.62	10299.825	1031
15705	-0.21	-4.56	-5.52	-20.48	-596.19	10299.827	1031
15710	0.46	-4.02	-5.51	-20.21	-597.99	10299.834	1031
15715	-0.36	-4.41	-5.69	-20.26	-595.09	10299.839	1031
15720	-0.94	-4.84	-5.78	-19.15	-595.13	10299.843	1031
15725	-0.36	-4.82	-5.68	-18.81	-596.22	10299.845	1031
15730	-0.47	-4.85	-5.68	-18.14	-594.73	10299.853	1031
15735	-0.62	-5.21	-5.67	-18.13	-589.59	10299.857	1031
15740	-0.38	-4.74	-5.85	-18.22	-591.98	10299.862	1031
15745	-0.51	-4.72	-5.63	-18.08	-593.20	10299.869	1031
15750	-0.73	-5.15	-5.55	-16.95	-595.53	10299.874	1031
15755	-0.32	-5.21	-5.74	-16.76	-596.96	10299.875	1031
15760	-0.71	-5.67	-5.76	-16.82	-594.69	10299.884	1031
15765	-0.88	-5.02	-5.84	-16.30	-595.40	10299.889	1031
15770	-0.32	-4.95	-5.79	-16.08	-595.17	10299.891	1031
15775	-0.57	-5.21	-5.89	-15.16	-596.11	10299.898	1031
15780	-0.18	-5.53	-5.84	-15.16	-595.85	10299.904	1031
15785	-0.79	-5.24	-5.76	-15.19	-596.82	10299.906	1031
15790	-0.83	-5.41	-5.74	-15.19	-597.58	10299.912	1031
15795	-1.44	-5.88	-5.91	-13.61	-593.63	10299.919	1031
15800	-0.80	-5.63	-5.89	-13.53	-588.34	10299.922	1031
15805	0.00	-5.76	-5.75	-13.51	-591.26	10299.927	1031
15810	-0.57	-5.80	-5.85	-13.75	-591.93	10299.931	1031
15815	-1.11	-6.39	-5.97	-12.34	-591.60	10299.940	1031
15820	-1.17	-6.54	-6.08	-11.93	-591.65	10299.941	1031
15825	-0.13	-6.35	-5.82	-11.81	-591.99	10299.947	1031
15830	-0.36	-6.21	-5.74	-12.09	-587.45	10299.952	1031
15835	-0.51	-6.46	-6.17	-10.85	-585.95	10299.959	1031
15840	-0.42	-6.66	-5.97	-10.40	-585.08	10299.963	1031
15845	-0.55	-7.02	-5.96	-10.33	-588.63	10299.968	1031
15850	-0.22	-6.77	-5.79	-10.54	-589.85	10299.970	1031
15855	-0.20	-7.04	-6.06	-9.39	-589.46	10299.978	1031
15860	-0.19	-7.20	-6.06	-8.84	-586.06	10299.982	1031
15865	-0.41	-7.48	-6.01	-8.79	-588.22	10299.988	1031
15870	-0.32	-7.35	-6.01	-8.57	-587.80	10299.994	1031
15875	-0.48	-7.39	-6.03	-8.73	-586.00	10299.998	1031
15880	0.25	-7.33	-6.17	-8.66	-587.31	10300.000	1031
15885	-0.22	-7.45	-5.92	-8.00	-589.47	10300.007	1031
15890	-0.26	-7.70	-6.00	-7.15	-589.87	10300.014	1031
15895	-0.19	-7.52	-6.08	-7.00	-590.97	10300.016	1031
15900	-0.38	-7.64	-6.15	-6.86	-590.62	10300.025	1031
15905	-1.24	-7.95	-6.04	-6.73	-586.43	10300.028	1031
15910	-0.53	-8.34	-6.01	-5.45	-584.10	10300.033	1031
15915	-0.31	-8.00	-6.22	-5.25	-586.37	10300.038	1031
15920	-0.37	-8.09	-6.30	-5.29	-587.11	10300.043	1031
15925	0.32	-8.03	-6.17	-5.34	-585.98	10300.047	1031
15930	-1.15	-8.46	-6.00	-4.00	-582.97	10300.054	1031
15935	-0.81	-8.46	-6.15	-3.94	-581.28	10300.057	1031
15940	-0.48	-8.69	-6.20	-3.97	-582.16	10300.062	1031
15945	0.05	-8.89	-6.06	-3.86	-582.85	10300.067	1031
15950	-1.01	-8.55	-6.03	-2.35	-583.39	10300.074	1031
15955	-0.07	-8.83	-6.16	-2.66	-582.18	10300.077	1031
15960	-0.30	-9.14	-6.56	-2.61	-582.74	10300.085	1031
15965	-0.34	-9.13	-6.27	-2.47	-582.33	10300.089	1031
15970	-0.11	-9.24	-6.15	-1.56	-575.33	10300.093	1031
15975	0.18	-9.31	-6.14	-0.96	-578.77	10300.095	1031
15980	-0.65	-9.27	-6.28	-0.42	-582.89	10300.103	1031
15985	-0.25	-9.30	-6.14	-0.33	-578.88	10300.108	1031
15990	-0.08	-9.50	-6.17	-0.19	-576.04	10300.112	1031
15995	-0.51	-9.68	-6.34	-0.23	-577.20	10300.119	1031
16000	0.11	-9.50	-6.43	0.16	-582.13	10300.123	1031
16005	-0.34	-9.87	-6.17	1.39	-579.68	10300.125	1031
16010	-0.59	-9.87	-6.18	1.47	-573.41	10300.132	1031
16015	-0.72	-9.58	-6.14	1.41	-568.57	10300.139	1031
16020	-0.63	-9.75	-6.22	1.53	-574.43	10300.141	1031
16025	-1.07	-10.09	-6.19	1.10	-573.22	10300.148	1031
16030	-0.58	-9.90	-6.23	1.46	-568.47	10300.154	1031
16035	-0.59	-10.49	-6.41	3.37	-571.32	10300.156	1031
16040	-0.08	-10.63	-6.46	3.81	-570.51	10300.162	1031
16045	0.24	-10.43	-6.27	4.28	-560.32	10300.170	1031
16050	-0.69	-10.39	-6.19	4.64	-562.71	10300.172	1031
16055	-0.17	-10.71	-6.24	4.53	-565.71	10300.178	1031
16060	-0.49	-10.58	-6.31	4.56	-573.08	10300.182	1031
16065	-0.75	-11.07	-6.59	5.94	-575.12	10300.189	1031
16070	-0.25	-10.92	-6.31	5.96	-573.62	10300.191	1031
16075	-2.17	-10.63	-6.14	5.74	-569.80	10300.200	1031
16080	-0.47	-10.99	-6.53	6.08	-568.56	10300.202	1031
16085	-0.78	-10.95	-6.25	6.59	-574.04	10300.208	1031
16090	-0.39	-11.22	-6.24	7.68	-574.14	10300.213	1031
16095	-0.53	-11.23	-6.21	7.82	-563.30	10300.218	1031
16100	-0.47	-11.55	-6.31	8.53	-562.54	10300.224	1031
16105	-0.33	-11.69	-6.39	8.27	-564.38	10300.227	1030
16110	-0.79	-11.39	-6.01	8.29	-564.94	10300.232	1030
16115	-0.52	-11.47	-6.28	8.21	-571.69	10300.236	1030
16120	0.25	-11.35	-6.41	6.65	-568.95	10300.242	1030
16125	0.10	-11.33	-6.28	7.10	-567.92	10300.248	1030
16130	-0.20	-11.22	-6.18	7.13	-564.32	10300.254	1030
16135	-0.45	-10.94	-6.35	7.30	-568.06	10300.257	1030
16140	-0.19	-10.77	-6.17	5.71	-563.77	10300.264	1030
16145	-0.23	-10.82	-6.11	5.54	-563.82	10300.266	1030
16150	-1.30	-10.79	-6.07	5.01	-558.86	10300.275	1030
16155	-0.25	-10.69	-6.09	4.82	-564.37	10300.279	1030
16160	-0.56	-10.51	-6.17	4.73	-569.01	10300.281	1030
16165	-0.27	-10.54	-5.97	4.78	-564.58	10300.287	1030
16170	-0.41	-10.29	-6.24	3.26	-574.31	10300.295	1030
16175	-0.18	-10.41	-6.29	3.26	-569.93	10300.297	1030
16180	-0.63	-10.39	-6.39	3.16	-563.63	10300.302	1030
16185	-0.04	-10.19	-6.03	3.24	-566.13	10300.308	1030
16190	-0.21	-9.74	-6.06	1.56	-559.09	10300.314	1030
16195	-0.30	-9.83	-6.24	1.77	-568.36	10300.318	1030
16200	-0.29	-9.97	-6.36	1.81	-563.62	10300.323	1030
16205	-0.45	-9.95	-6.15	1.59	-567.66	10300.327	1030
16210	-0.32	-9.65	-6.12	1.04	-570.59	10300.333	1030
16215	-0.03	-9.31	-6.01	0.17	-568.05	10300.338	1030
16220	-0.43	-9.37	-6.14	0.20	-573.09	10300.342	1030
16225	-0.11	-9.31	-6.11	0.22	-574.64	10300.347	1030
16230	0.11	-9.27	-6.11	0.05	-571.31	10300.352	1030
16235	-0.04	-8.92	-5.99	-1.04	-569.67	10300.358	1030
16240	-0.75	-8.82	-5.96	-0.95	-570.54	10300.363	1030
16245	-0.01	-8.78	-5.97	-1.93	-571.51	10300.368	1030
16250	-0.80	-8.88	-6.00	-2.09	-570.10	10300.373	1030
16255	-0.83	-8.63	-6.07	-2.18	-578.24	10300.376	1030
16260	-0.25	-8.74	-5.97	-2.22	-580.12	10300.382	1030
16265	-0.86	-8.25	-5.98	-3.42	-577.64	10300.389	1030
16270	-0.97	-8.26	-5.78	-3.61	-576.20	10300.391	1030
16275	-0.30	-8.41	-6.11	-3.68	-579.42	10300.399	1030
16280	-0.22	-8.29	-6.01	-3.73	-571.80	10300.404	1030
16285	-0.29	-8.36	-6.29	-5.11	-571.77	10300.409	1030
16290	-0.65	-8.29	-6.12	-5.12	-577.70	10300.412	1030
16295	-1.34	-7.86	-5.84	-5.22	-576.81	10300.420	1030
16300	-0.53	-7.97	-6.20	-4.97	-573.64	10300.422	1030
16305	-0.08	-7.73	-5.97	-6.23	-577.75	10300.428	1030
16310	-0.49	-7.70	-5.94	-6.46	-576.31	10300.433	1030
16315	-0.60	-7.47	-6.09	-7.10	-574.28	10300.438	1030
16320	-0.26	-7.64	-6.17	-7.36	-567.23	10300.444	1030
16325	0.07	-7.70	-6.10	-7.13	-572.16	10300.448	1030
16330	-0.39	-7.76	-6.07	-7.21	-574.34	10300.452	1030
16335	-0.18	-7.30	-6.13	-8.21	-571.08	10300.458	1030
16340	0.12	-7.25	-6.27	-8.71	-573.02	10300.464	1030
16345	0.04	-7.18	-5.80	-8.62	-573.35	10300.467	1030
16350	0.02	-7.11	-5.94	-8.50	-570.90	10300.470	1030
16355	-0.27	-7.06	-6.07	-8.61	-576.48	10300.477	1030
16360	-0.19	-7.44	-6.28	-8.75	-578.26	10300.483	1030
16365	-0.32	-7.11	-5.90	-8.68	-576.73	10300.486	1030
16370	-0.49	-6.92	-5.80	-8.81	-575.92	10300.494	1030
16375	-0.50	-7.08	-6.12	-8.83	-578.15	10300.498	1030
16380	-1.19	-6.71	-6.14	-11.29	-572.73	10300.502	1030
16385	-0.40	-6.70	-5.84	-11.27	-571.36	10300.507	1030
16390	-0.72	-6.56	-5.95	-11.54	-568.75	10300.515	1030
16395	-0.84	-6.41	-5.96	-11.21	-567.71	10300.516	1030
16400	-0.51	-6.08	-5.88	-12.62	-570.98	10300.524	1030
16405	-0.35	-6.04	-5.72	-12.92	-566.40	10300.529	1030
16410	-0.47	-5.92	-5.75	-13.26	-564.03	10300.534	1030
16415	-1.04	-5.69	-5.76	-13.50	-564.48	10300.539	1030
16420	-0.90	-5.62	-5.90	-13.71	-569.00	10300.545	1030
16425	-0.76	-5.87	-5.84	-13.56	-569.68	10300.547	1030
16430	-1.15	-5.39	-5.68	-15.30	-573.26	10300.554	1030
16435	-0.95	-5.25	-5.73	-15.16	-572.27	10300.557	1030
16440	-0.38	-5.40	-5.91	-15.09	-577.37	10300.562	1030
16445	-0.15	-5.30	-5.78	-15.19	-571.80	10300.568	1030
16450	-0.46	-5.44	-5.80	-15.69	-571.50	10300.573	1030
16455	-0.97	-5.13	-5.85	-16.51	-570.87	10300.577	1030
16460	-0.92	-4.98	-5.95	-16.53	-570.65	10300.582	1030
16465	-0.32	-4.70	-5.78	-17.39	-577.39	10300.587	1030
16470	-1.02	-5.09	-5.82	-17.41	-583.82	10300.592	1030
16475	-0.35	-5.06	-6.00	-17.18	-576.04	10300.595	1030
16480	-0.53	-4.85	-5.91	-17.21	-577.03	10300.602	1030
16485	-0.28	-4.42	-5.65	-19.02	-578.04	10300.608	1030
16490	-0.83	-4.37	-5.60	-18.95	-577.69	10300.612	1030
16495	-0.88	-4.48	-5.84	-18.78	-584.89	10300.619	1030
16500	-0.42	-4.62	-5.81	-18.78	-582.39	10300.623	1030
16505	-0.33	-4.09	-5.73	-20.08	-585.07	10300.629	1030
16510	0.33	-4.05	-5.60	-20.22	-584.55	10300.632	1030
16515	-0.53	-4.02	-5.60	-20.28	-582.51	10300.639	1030
16520	-0.67	-3.99	-5.82	-20.40	-582.83	10300.641	1030
16525	-0.19	-3.81	-5.72	-21.91	-587.75	10300.649	1030
16530	-0.66	-3.66	-5.60	-21.76	-579.66	10300.654	1030
16535	-0.15	-3.96	-5.72	-21.78	-588.12	10300.656	1030
16540	-0.24	-3.69	-5.77	-21.86	-596.48	10300.662	1030
16545	-0.23	-3.16	-5.40	-23.48	-588.83	10300.670	1030
16550	-1.10	-3.43	-5.56	-23.16	-585.80	10300.672	1030
16555	0.18	-3.21	-5.55	-23.34	-585.28	10300.679	1030
16560	-0.43	-3.28	-5.62	-23.35	-588.42	10300.682	1030
16565	-0.28	-3.50	-5.56	-23.74	-589.42	10300.687	1030
16570	-0.56	-2.99	-5.56	-24.55	-589.47	10300.690	1030
16575	-0.01	-2.73	-5.58	-24.64	-580.85	10300.697	1030
16580	-0.38	-3.10	-5.70	-25.32	-584.89	10300.703	1030
16585	-0.34	-3.10	-5.58	-25.57	-581.83	10300.708	1030
16590	-0.58	-2.82	-5.64	-25.38	-588.01	10300.714	1030
16595	-0.81	-2.92	-5.67	-25.32	-589.36	10300.717	1030
16600	-0.06	-3.22	-5.56	-26.98	-586.46	10300.725	1030
16605	-0.67	-2.51	-5.60	-27.13	-584.24	10300.726	1030
16610	-0.58	-2.90	-5.41	-26.72	-587.34	10300.734	1030
16615	-0.94	-3.11	-5.59	-27.07	-586.82	10300.735	1030
16620	-0.66	-2.90	-5.53	-27.90	-593.42	10300.743	1030
16625	-0.54	-2.57	-5.36	-28.47	-590.47	10300.748	1030
16630	-0.19	-2.52	-5.31	-29.06	-581.68	10300.752	1030
16635	-0.20	-2.08	-5.49	-29.22	-583.43	10300.759	1030
16640	-0.73	-2.05	-5.50	-29.51	-584.14	10300.764	1030
16645	-0.26	-2.51	-5.31	-29.32	-583.29	10300.766	1030
16650	0.06	-2.23	-5.39	-29.46	-578.36	10300.772	1030
16655	-0.57	-2.18	-5.39	-29.58	-585.07	10300.779	1030
16660	-0.97	-2.38	-5.44	-30.23	-584.11	10300.781	1030
16665	-0.82	-1.82	-5.36	-31.46	-586.73	10300.789	1030
16670	-0.88	-1.69	-5.28	-31.75	-586.10	10300.795	1030
16675	-0.75	-1.87	-5.46	-31.57	-586.97	10300.797	1030
16680	-0.12	-1.84	-5.54	-31.74	-588.66	10300.802	1030
16685	-0.66	-2.18	-5.28	-33.40	-587.93	10300.807	1030
16690	-0.67	-1.67	-5.24	-33.28	-590.93	10300.812	1030
16695	-1.12	-2.13	-5.32	-33.28	-594.88	10300.819	1030
16700	-0.74	-2.04	-5.36	-33.05	-596.92	10300.821	1030
16705	-0.46	-1.30	-5.30	-34.06	-597.75	10300.828	1030
16710	-0.97	-1.56	-5.15	-34.44	-604.60	10300.832	1030
16715	-0.37	-0.91	-5.27	-35.22	-603.02	10300.840	1030
16720	-0.49	-1.22	-5.26	-35.21	-604.16	10300.842	1030
16725	-0.68	-1.48	-5.16	-35.19	-601.05	10300.849	1030
16730	-0.64	-1.35	-5.07	-35.37	-601.49	10300.852	1030
16735	-0.75	-1.03	-5.10	-36.79	-605.81	10300.857	1030
16740	-0.48	-0.93	-5.15	-36.83	-607.06	10300.861	1030
16745	-1.29	-0.32	-5.12	-37.57	-602.36	10300.869	1030
16750	-0.46	-0.33	-5.08	-37.69	-602.73	10300.873	1030
16755	-0.77	-0.51	-5.13	-37.65	-606.13	10300.876	1031
16760	-0.90	-0.57	-5.17	-37.81	-604.93	10300.885	1031
16765	-1.95	-0.78	-5.14	-36.27	-606.54	10300.889	1031
16770	-0.24	-0.81	-5.05	-36.25	-602.81	10300.891	1031
16775	-0.33	-0.92	-5.19	-36.17	-600.95	10300.899	1031
16780	-0.56	-0.71	-5.21	-36.21	-599.69	10300.904	1031
16785	-1.06	-1.05	-5.14	-35.52	-601.71	10300.906	1031
16790	-0.42	-1.56	-4.99	-34.81	-603.22	10300.912	1031
16795	-0.71	-1.12	-5.23	-34.32	-604.94	10300.918	1031
16800	-1.52	-1.06	-5.33	-34.15	-606.55	10300.922	1031
16805	-0.98	-1.00	-5.27	-34.08	-604.22	10300.928	1031
16810	-1.07	-1.69	-4.95	-34.04	-603.34	10300.934	1031
16815	-1.27	-2.00	-5.14	-34.02	-607.60	10300.937	1031
16820	-0.97	-1.21	-5.25	-34.13	-603.48	10300.943	1031
16825	-1.22	-1.09	-5.16	-34.22	-606.71	10300.946	1031
16830	-1.31	-1.49	-5.18	-32.09	-594.14	10300.953	1031
16835	-0.78	-1.66	-5.27	-32.21	-603.47	10300.957	1031
16840	-0.41	-1.92	-5.45	-31.86	-604.92	10300.964	1031
16845	-1.11	-1.72	-5.23	-32.09	-600.07	10300.967	1031
16850	-0.75	-1.45	-5.39	-30.96	-601.78	10300.974	1031
16855	-0.51	-2.40	-5.31	-30.51	-603.08	10300.978	1031
16860	-1.01	-2.26	-4.83	-30.68	-603.64	10300.984	1031
16865	-0.10	-2.66	-5.25	-30.33	-600.10	10300.985	1031
16870	-1.36	-2.87	-5.15	-29.31	-598.63	10300.992	1031
16875	-0.76	-2.68	-5.50	-28.80	-594.03	10300.998	1031
16880	-0.14	-2.49	-5.45	-28.07	-597.91	10301.004	1031
16885	-1.36	-2.81	-5.43	-28.32	-594.72	10301.008	1031
16890	-1.24	-3.56	-5.74	-27.91	-598.29	10301.014	1031
16895	-0.52	-2.24	-5.50	-28.20	-604.74	10301.016	1031
16900	-0.77	-2.68	-5.60	-27.28	-600.43	10301.023	1031
16905	-0.34	-2.64	-5.45	-26.61	-602.26	10301.029	1031
16910	-0.20	-2.98	-5.44	-26.09	-604.07	10301.031	1031
16915	-0.82	-3.20	-5.55	-25.93	-601.98	10301.039	1031
16920	-0.20	-3.02	-5.73	-25.79	-605.03	10301.045	1031
16925	0.14	-3.13	-5.52	-26.14	-601.71	10301.047	1031
16930	-0.56	-3.25	-5.49	-25.61	-602.43	10301.053	1031
16935	-0.27	-3.46	-5.57	-24.65	-602.62	10301.058	1031
16940	-0.36	-3.59	-5.66	-24.59	-599.38	10301.062	1031
16945	-0.82	-3.51	-5.54	-24.28	-598.46	10301.069	1031
16950	-0.72	-3.60	-5.34	-24.63	-595.76	10301.072	1031
16955	-0.28	-3.52	-5.61	-24.41	-596.80	10301.078	1031
16960	-0.83	-3.92	-5.54	-23.93	-600.91	10301.080	1031
16965	-0.36	-3.96	-5.65	-22.33	-599.24	10301.089	1031
16970	-0.23	-4.16	-5.52	-22.26	-595.88	10301.092	1031
16975	-0.62	-4.26	-5.72	-21.65	-603.20	10301.099	1031
16980	-0.78	-4.33	-5.79	-21.81	-599.67	10301.103	1031
16985	-0.37	-3.98	-5.60	-21.70	-591.78	10301.109	1031
16990	-0.25	-3.98	-5.61	-21.63	-592.24	10301.110	1031
16995	-0.26	-4.66	-5.73	-20.52	-593.40	10301.119	1031
17000	-0.47	-4.52	-5.82	-20.27	-593.85	10301.123	1031
17005	-0.36	-5.09	-5.60	-19.67	-592.40	10301.130	1031
17010	0.05	-4.89	-5.69	-19.33	-592.59	10301.134	1031
17015	-0.70	-4.77	-5.82	-19.52	-596.06	10301.139	1031
17020	-0.27	-4.71	-5.96	-19.24	-591.25	10301.141	1031
17025	-0.18	-4.81	-5.74	-19.26	-588.29	10301.147	1031
17030	0.19	-4.74	-5.64	-19.44	-589.56	10301.154	1031
17035	0.49	-4.96	-5.72	-18.62	-595.77	10301.158	1031
17040	-0.26	-5.29	-5.96	-18.18	-592.73	10301.162	1031
17045	-0.45	-5.16	-5.80	-17.51	-591.84	10301.169	1031
17050	0.03	-5.04	-5.68	-17.06	-585.79	10301.172	1031
17055	-0.21	-5.40	-5.98	-17.05	-590.35	10301.178	1031
17060	-0.85	-5.38	-5.89	-17.21	-585.78	10301.183	1031
17065	-0.33	-5.49	-5.85	-17.07	-586.95	10301.188	1031
17070	-0.45	-5.78	-5.86	-15.10	-587.29	10301.190	1031
17075	-0.86	-5.77	-6.03	-14.79	-585.78	10301.196	1031
17080	-0.43	-5.76	-6.03	-14.86	-578.39	10301.203	1031
17085	0.05	-5.80	-5.86	-14.78	-587.59	10301.208	1031
17090	-0.51	-6.16	-5.95	-14.91	-583.92	10301.214	1031
17095	-0.71	-6.33	-5.99	-14.73	-589.10	10301.217	1031
17100	-0.68	-6.58	-6.18	-12.94	-592.61	10301.222	1031
17105	-0.30	-6.22	-5.85	-12.81	-590.24	10301.229	1031
17110	-0.12	-6.24	-5.71	-12.43	-587.20	10301.234	1031
17115	-0.31	-6.29	-6.03	-12.59	-583.00	10301.236	1031
17120	0.22	-6.30	-5.97	-12.81	-581.47	10301.244	1031
17125	-0.65	-6.64	-5.97	-12.81	-585.88	10301.248	1031
17130	-0.35	-6.99	-5.94	-11.23	-591.70	10301.251	1031
17135	0.09	-7.20	-6.14	-10.72	-586.31	10301.259	1031
17140	-0.80	-7.09	-6.11	-10.64	-583.59	10301.264	1031
17145	0.06	-7.11	-6.03	-10.66	-580.21	10301.266	1031
17150	-0.11	-7.14	-5.98	-10.65	-580.66	10301.272	1031
17155	-0.57	-7.46	-6.08	-10.50	-582.62	10301.279	1031
17160	-0.54	-7.46	-6.18	-9.79	-586.35	10301.281	1031
17165	0.05	-7.63	-6.17	-8.48	-586.92	10301.288	1031
17170	-0.32	-7.62	-5.96	-8.69	-584.94	10301.294	1031
17175	-0.52	-7.80	-6.23	-7.90	-585.56	10301.297	1031
17180	-0.44	-7.86	-6.16	-7.98	-582.95	10301.303	1031
17185	-1.66	-8.19	-6.06	-7.88	-588.15	10301.310	1031
17190	-0.07	-7.81	-5.94	-7.82	-587.16	10301.312	1031
17195	0.31	-7.94	-6.18	-6.87	-588.21	10301.317	1031
17200	-1.39	-8.22	-6.09	-6.69	-585.45	10301.321	1031
17205	-1.09	-7.93	-6.03	-5.79	-584.67	10301.328	1031
17210	-0.29	-8.16	-6.04	-5.82	-585.15	10301.333	1031
17215	-0.18	-8.84	-6.24	-5.33	-579.38	10301.339	1031
17220	-0.70	-7.87	-6.16	-5.54	-581.58	10301.342	1031
17225	-0.14	-8.19	-6.21	-4.37	-580.40	10301.346	1031
17230	-1.09	-8.74	-6.05	-4.25	-575.44	10301.354	1031
17235	-0.66	-8.57	-6.24	-3.65	-579.16	10301.358	1031
17240	0.08	-8.86	-6.36	-3.19	-577.56	10301.361	1031
17245	0.08	-9.05	-6.25	-3.00	-580.46	10301.370	1031
17250	-0.18	-8.79	-6.17	-3.36	-579.68	10301.373	1031
17255	0.45	-8.91	-6.36	-2.96	-582.81	10301.376	1031
17260	-0.75	-8.93	-6.31	-3.08	-581.11	10301.385	1031
17265	-0.55	-8.81	-6.18	-1.73	-580.43	10301.389	1031
17270	0.20	-9.09	-6.05	-0.52	-581.38	10301.391	1031
17275	0.49	-9.35	-6.23	-0.64	-579.21	10301.397	1031
17280	-0.66	-9.45	-6.39	-0.81	-585.24	10301.404	1031
17285	0.32	-9.30	-6.33	-0.84	-585.39	10301.406	1031
17290	-0.63	-9.58	-6.16	-0.66	-583.29	10301.412	1031
17295	-0.46	-9.55	-6.32	-0.38	-583.01	10301.418	1031
17300	-0.50	-10.22	-6.42	1.47	-578.69	10301.422	1031
17305	-0.28	-10.20	-6.34	1.43	-580.12	10301.428	1031
17310	-1.02	-10.03	-6.25	1.40	-579.06	10301.434	1031
17315	0.61	-9.75	-6.17	1.56	-572.85	10301.438	1031
17320	0.40	-10.46	-6.44	1.48	-574.95	10301.444	1031
17325	-0.16	-9.95	-6.32	1.71	-571.48	10301.446	1031
17330	0.46	-10.31	-6.19	3.36	-576.77	10301.452	1031
17335	-0.72	-10.65	-6.37	3.43	-579.48	10301.458	1031
17340	-1.16	-10.94	-6.33	4.43	-574.99	10301.463	1031
17345	0.21	-10.57	-6.20	4.69	-575.92	10301.467	1031
17350	0.80	-10.66	-6.18	4.69	-568.55	10301.474	1031
17355	-0.71	-10.77	-6.34	4.45	-574.78	10301.478	1031
17360	-0.71	-10.96	-6.52	5.89	-576.96	10301.483	1031
17365	-0.28	-11.36	-6.51	6.39	-575.66	10301.485	1031
17370	0.04	-11.45	-6.41	6.54	-572.80	10301.493	1031
17375	-0.11	-11.29	-6.32	6.66	-574.22	10301.498	1031
17380	-0.48	-11.42	-6.52	6.65	-572.13	10301.500	1031
17385	-0.53	-11.90	-6.60	6.86	-572.51	10301.509	1031
17390	-0.03	-11.56	-6.36	6.52	-573.82	10301.513	1030
17395	-0.41	-11.46	-6.49	6.93	-565.91	10301.516	1030
17400	0.05	-11.24	-6.42	5.59	-564.03	10301.523	1030
17405	-0.34	-11.10	-6.41	4.35	-560.57	10301.529	1030
17410	0.50	-10.27	-6.50	4.17	-568.47	10301.534	1030
17415	-0.31	-10.92	-6.36	4.24	-563.27	10301.538	1030
17420	-0.43	-11.09	-6.61	4.33	-561.27	10301.543	1030
17425	0.02	-11.13	-6.31	4.43	-564.07	10301.547	1030
17430	-0.06	-11.08	-6.43	4.09	-563.09	10301.552	1030
17435	0.22	-10.55	-6.38	2.44	-561.10	10301.557	1030
17440	-0.56	-10.76	-6.39	2.25	-560.90	10301.562	1030
17445	-0.88	-10.93	-6.38	1.91	-560.52	10301.569	1030
17450	-0.07	-10.22	-6.13	2.29	-565.65	10301.572	1030
17455	-0.38	-10.69	-6.43	2.45	-567.10	10301.577	1030
17460	-0.60	-10.55	-6.63	2.19	-565.84	10301.583	1030
17465	-0.28	-9.99	-6.31	0.85	-573.36	10301.588	1030
17470	-0.36	-9.89	-6.03	0.11	-570.01	10301.592	1030
17475	0.03	-9.99	-6.32	0.06	-571.81	10301.599	1030
17480	0.14	-9.74	-6.35	0.20	-568.49	10301.601	1030
17485	-0.32	-9.74	-6.23	0.26	-568.62	10301.607	1030
17490	-0.68	-9.70	-6.18	0.06	-570.74	10301.610	1030
17495	-0.33	-9.43	-6.26	-1.43	-575.43	10301.617	1030
17500	1.11	-9.90	-6.48	-1.76	-573.45	10301.623	1030
17505	-0.28	-9.93	-6.33	-1.95	-574.35	10301.626	1030
17510	-0.22	-9.31	-6.28	-2.45	-573.59	10301.635	1030
17515	-0.36	-9.26	-6.27	-2.23	-571.24	10301.639	1030
17520	-0.55	-9.24	-6.33	-2.24	-568.19	10301.641	1030
17525	0.00	-9.23	-6.24	-3.23	-566.14	10301.649	1030
17530	-0.55	-8.89	-6.17	-4.35	-564.08	10301.654	1030
17535	-0.22	-8.56	-6.22	-4.84	-569.58	10301.656	1030
17540	-1.20	-8.16	-6.31	-5.13	-574.53	10301.663	1030
17545	-0.09	-8.31	-6.21	-5.18	-569.22	10301.668	1030
17550	0.01	-8.42	-6.27	-5.01	-567.16	10301.672	1030
17555	0.41	-8.40	-6.25	-5.37	-569.58	10301.678	1030
17560	-0.43	-7.86	-6.21	-6.43	-578.93	10301.682	1030
17565	-0.38	-7.66	-6.13	-6.64	-576.92	10301.687	1030
17570	-0.63	-7.60	-6.05	-7.55	-583.67	10301.693	1030
17575	-0.52	-7.74	-6.15	-7.14	-582.52	10301.696	1030
17580	-0.49	-7.42	-5.91	-7.48	-579.57	10301.703	1030
17585	-0.54	-7.59	-6.14	-7.46	-580.95	10301.708	1030
17590	-0.34	-7.88	-6.19	-7.42	-580.03	10301.712	1030
17595	-0.72	-7.76	-6.21	-7.39	-582.59	10301.717	1030
17600	-1.06	-7.48	-6.26	-8.82	-583.79	10301.724	1030
17605	0.25	-7.53	-6.01	-9.42	-585.13	10301.728	1030
17610	-0.31	-7.22	-6.22	-9.81	-584.55	10301.734	1030
17615	-0.09	-7.18	-6.16	-9.46	-582.60	10301.736	1030
17620	-0.53	-7.17	-6.05	-9.68	-581.91	10301.743	1030
17625	-0.44	-6.93	-6.07	-9.99	-583.58	10301.748	1030
17630	-0.20	-6.87	-5.92	-10.80	-584.13	10301.751	1030
17635	-0.37	-6.61	-6.05	-11.62	-586.61	10301.759	1030
17640	0.40	-6.88	-6.32	-11.59	-588.61	10301.764	1030
17645	-0.41	-6.58	-6.09	-11.54	-589.24	10301.766	1030
17650	0.35	-6.64	-5.93	-11.69	-589.96	10301.772	1030
17655	-1.15	-6.67	-6.07	-11.68	-588.56	10301.779	1030
17660	-0.45	-6.71	-6.11	-12.00	-589.28	10301.781	1030
17665	-0.05	-6.21	-5.96	-13.72	-590.45	10301.787	1030
17670	0.17	-6.76	-5.88	-13.60	-590.15	10301.791	1030
17675	-0.27	-5.88	-5.87	-13.77	-591.36	10301.798	1030
17680	-1.06	-6.06	-6.16	-13.60	-591.55	10301.802	1030
17685	-0.86	-5.76	-5.59	-13.56	-598.74	10301.810	1030
17690	-0.30	-5.88	-5.79	-13.60	-595.85	10301.812	1030
17695	-0.71	-5.81	-6.00	-15.53	-590.24	10301.817	1030
17700	-0.51	-6.15	-6.01	-16.17	-586.87	10301.822	1030
17705	-0.72	-5.74	-5.95	-16.66	-587.77	10301.827	1030
17710	-0.14	-5.60	-5.86	-17.01	-587.13	10301.830	1030
17715	-0.86	-5.94	-6.07	-16.95	-592.97	10301.840	1030
17720	-0.95	-5.77	-6.06	-16.85	-589.43	10301.842	1030
17725	-0.44	-5.69	-5.84	-16.90	-598.15	10301.849	1030
17730	-0.11	-5.79	-5.78	-17.05	-590.94	10301.853	1030
17735	-0.55	-5.38	-5.85	-17.94	-592.76	10301.858	1030
17740	-1.29	-5.20	-5.86	-18.83	-598.78	10301.860	1030
17745	-0.81	-5.03	-5.60	-19.56	-591.77	10301.870	1030
17750	0.03	-4.95	-5.73	-19.75	-591.27	10301.873	1030
17755	-0.06	-4.84	-5.83	-19.62	-595.12	10301.877	1030
17760	-0.96	-4.99	-5.89	-19.54	-594.70	10301.884	1030
17765	-0.20	-4.94	-5.69	-20.23	-593.27	10301.889	1030
17770	-0.51	-4.83	-5.62	-20.97	-592.86	10301.891	1030
17775	-0.40	-4.74	-5.83	-21.24	-597.50	10301.898	1030
17780	-0.38	-4.71	-5.66	-21.96	-594.56	10301.904	1030
17785	-0.38	-4.57	-5.72	-21.81	-596.53	10301.906	1030
17790	-0.15	-4.46	-5.62	-21.78	-594.20	10301.912	1030
17795	-0.69	-4.73	-5.69	-21.82	-593.47	10301.917	1030
17800	-0.46	-4.30	-5.71	-22.86	-595.46	10301.922	1030
17805	-0.42	-3.95	-5.62	-23.18	-592.99	10301.927	1030
17810	-0.83	-4.23	-5.71	-23.36	-588.74	10301.934	1030
17815	-0.37	-4.03	-5.60	-23.15	-588.81	10301.938	1030
17820	-0.53	-3.99	-5.68	-23.32	-595.48	10301.943	1030
17825	-0.03	-4.24	-5.55	-23.33	-594.40	10301.948	1030
17830	-0.52	-3.64	-5.58	-24.84	-593.41	10301.953	1030
17835	-0.36	-3.63	-5.62	-25.49	-595.65	10301.958	1030
17840	-0.77	-3.85	-5.64	-25.83	-600.85	10301.964	1030
17845	-0.82	-3.63	-5.59	-25.78	-598.89	10301.967	1030
17850	-1.84	-3.45	-5.58	-25.57	-597.58	10301.975	1030
17855	-0.80	-3.48	-5.68	-25.77	-597.35	10301.979	1030
17860	-0.70	-3.16	-5.62	-27.24	-599.61	10301.983	1030
17865	-1.09	-2.63	-5.53	-27.99	-597.83	10301.985	1030
17870	-0.40	-2.95	-5.35	-28.09	-604.02	10301.991	1030
17875	-0.61	-2.89	-5.55	-28.79	-598.87	10301.998	1030
17880	-0.35	-2.98	-5.55	-28.73	-595.51	10302.000	1030
17885	-0.48	-2.70	-5.48	-28.66	-599.37	10302.009	1030
17890	-0.59	-2.56	-5.38	-28.74	-603.41	10302.013	1030
17895	-0.78	-2.83	-5.40	-29.89	-600.10	10302.016	1030
17900	-0.43	-2.64	-5.43	-29.94	-601.84	10302.022	1030
17905	-0.80	-2.28	-5.29	-30.55	-608.80	10302.029	1030
17910	-1.09	-2.83	-5.14	-30.79	-606.25	10302.031	1030
17915	-0.71	-2.50	-5.37	-30.89	-602.89	10302.038	1030
17920	-0.73	-2.08	-5.46	-30.86	-603.93	10302.042	1030
17925	-0.42	-2.12	-5.38	-30.78	-601.82	10302.047	1030
17930	-0.09	-2.13	-5.22	-30.87	-599.08	10302.053	1030
17935	-0.93	-1.42	-5.30	-32.77	-599.48	10302.058	1030
17940	-0.40	-1.70	-5.31	-33.29	-599.38	10302.062	1030
17945	-0.56	-0.96	-5.38	-34.09	-603.78	10302.070	1030
17950	-0.59	-1.29	-5.28	-34.06	-606.52	10302.073	1030
17955	-0.39	-1.40	-5.27	-33.92	-604.56	10302.078	1030
17960	-0.77	-1.18	-5.32	-33.97	-603.28	10302.081	1030
17965	-0.38	-1.56	-5.03	-34.76	-605.35	10302.087	1030
17970	-0.22	-1.34	-4.95	-35.28	-603.51	10302.093	1030
17975	-0.26	-1.33	-5.17	-35.77	-598.49	10302.099	1030
17980	-0.70	-0.99	-5.18	-36.28	-601.14	10302.103	1030
17985	-1.07	-0.72	-5.23	-36.12	-599.33	10302.108	1030
17990	-1.08	-0.85	-5.07	-36.21	-603.48	10302.110	1030
17995	-0.62	-0.60	-5.20	-36.70	-603.80	10302.118	1030
18000	-0.43	-0.73	-5.07	-37.57	-601.41	10302.123	1030
18005	-0.65	-0.59	-5.01	-37.68	-600.61	10302.125	1030
18010	-0.67	-0.58	-5.03	-37.83	-597.69	10302.133	1030
18015	-0.68	-0.20	-5.19	-37.81	-599.38	10302.139	1031
18020	-0.66	-0.44	-5.13	-37.92	-597.00	10302.141	1031
18025	-0.43	-1.11	-4.86	-37.67	-597.73	10302.147	1031
18030	-0.37	-1.33	-4.96	-36.07	-598.38	10302.154	1031
18035	-0.35	-1.60	-4.91	-36.14	-601.26	10302.156	1031
18040	-0.31	-1.42	-4.92	-36.01	-601.33	10302.164	1031
18045	-0.77	-1.43	-5.07	-36.04	-598.07	10302.167	1031
18050	-0.77	-0.69	-5.17	-36.03	-604.49	10302.172	1031
18055	-1.01	-0.52	-5.23	-36.12	-601.13	10302.178	1031
18060	-0.88	-1.20	-5.25	-34.05	-598.24	10302.184	1031
18065	-0.13	-1.17	-5.17	-34.00	-605.94	10302.188	1031
18070	-0.54	-1.75	-5.10	-33.92	-601.41	10302.193	1031
18075	-0.52	-1.77	-5.26	-33.81	-603.57	10302.198	1031
18080	-0.64	-2.06	-5.34	-32.56	-603.03	10302.205	1031
18085	-0.74	-1.85	-5.29	-32.25	-598.27	10302.207	1031
18090	0.01	-2.34	-5.12	-31.83	-590.63	10302.215	1031
18095	-0.46	-2.37	-5.25	-32.29	-590.60	10302.217	1031
18100	-0.99	-2.25	-5.25	-31.62	-595.05	10302.224	1031
18105	-0.68	-2.22	-5.27	-30.78	-594.42	10302.228	1031
18110	-0.82	-2.02	-5.36	-30.10	-595.71	10302.233	1031
18115	-0.93	-2.08	-5.40	-29.95	-598.61	10302.237	1031
18120	-1.12	-2.64	-5.26	-29.90	-600.61	10302.241	1031
18125	-0.53	-2.72	-5.26	-29.83	-597.42	10302.249	1031
18130	-0.71	-2.51	-5.31	-29.90	-593.69	10302.250	1031
18135	-0.37	-2.55	-5.39	-28.63	-599.34	10302.259	1031
18140	-0.08	-2.48	-5.44	-28.41	-601.71	10302.262	1031
18145	-0.56	-2.63	-5.54	-27.51	-605.58	10302.267	1031
18150	-0.80	-2.61	-5.36	-27.46	-606.02	10302.272	1031
18155	-1.11	-3.05	-5.44	-27.52	-605.08	10302.279	1031
18160	-0.12	-2.86	-5.43	-27.68	-606.45	10302.281	1031
18165	-0.51	-3.33	-5.43	-26.55	-610.06	10302.289	1031
18170	-0.79	-3.23	-5.41	-26.38	-605.25	10302.294	1031
18175	-0.45	-3.05	-5.59	-26.26	-603.09	10302.300	1031
18180	-0.74	-3.28	-5.54	-26.22	-608.05	10302.300	1031
18185	-1.04	-3.14	-5.44	-26.20	-608.32	10302.308	1031
18190	-0.62	-3.70	-5.24	-26.17	-607.92	10302.312	1031
18195	-1.41	-3.73	-5.55	-24.59	-605.55	10302.319	1031
18200	-0.51	-3.87	-5.60	-24.15	-598.98	10302.323	1031
18205	-0.25	-3.76	-5.43	-24.14	-598.13	10302.328	1031
18210	-0.28	-3.97	-5.38	-24.28	-598.64	10302.331	1031
18215	-0.43	-3.82	-5.54	-23.30	-592.74	10302.337	1031
18220	-0.23	-4.33	-5.50	-22.66	-594.75	10302.342	1031
18225	-0.86	-4.35	-5.53	-22.68	-597.06	10302.346	1031
18230	-0.62	-3.96	-5.60	-22.43	-597.42	10302.354	1031
18235	-0.58	-3.89	-5.60	-22.43	-598.10	10302.357	1031
18240	-0.61	-4.23	-5.67	-21.24	-595.38	10302.361	1031
18245	-0.53	-3.94	-5.47	-21.35	-598.04	10302.367	1031
18250	-0.94	-4.41	-5.55	-20.99	-595.83	10302.374	1031
18255	-0.42	-4.20	-5.61	-21.01	-600.09	10302.376	1031
18260	-0.78	-4.75	-5.73	-19.77	-596.44	10302.385	1031
18265	-0.49	-4.43	-5.56	-19.95	-592.20	10302.389	1031
18270	-0.65	-4.74	-5.58	-19.09	-596.61	10302.391	1031
18275	-0.70	-4.75	-5.76	-19.14	-593.68	10302.397	1031
18280	-0.19	-4.76	-5.73	-19.40	-590.11	10302.404	1031
18285	-0.51	-4.98	-5.69	-19.09	-586.91	10302.406	1031
18290	0.07	-4.90	-5.59	-19.17	-587.87	10302.413	1031
18295	-0.17	-4.68	-5.74	-18.74	-586.72	10302.419	1031
18300	-0.38	-5.18	-5.83	-17.14	-592.25	10302.422	1031
18305	-0.77	-5.57	-5.60	-17.00	-591.64	10302.429	1031
18310	-1.15	-5.72	-5.86	-15.91	-591.76	10302.434	1031
18315	-0.59	-5.66	-5.82	-16.11	-591.24	10302.438	1031
18320	-1.06	-5.17	-5.87	-16.08	-590.18	10302.444	1031
18325	-0.71	-5.75	-5.70	-15.85	-591.22	10302.448	1031
18330	-0.44	-5.74	-5.71	-15.09	-594.47	10302.453	1031
18335	-0.86	-6.12	-5.87	-14.24	-590.24	10302.455	1031
18340	-0.91	-6.09	-6.02	-14.17	-589.33	10302.461	1031
18345	-0.33	-5.95	-5.91	-13.81	-587.81	10302.467	1031
18350	-0.53	-6.23	-5.74	-13.86	-591.52	10302.472	1031
18355	-0.62	-6.34	-5.88	-13.64	-584.56	10302.479	1031
18360	-0.43	-6.30	-6.00	-13.77	-590.64	10302.482	1031
18365	-0.76	-6.33	-5.69	-12.69	-583.87	10302.489	1031
18370	-0.17	-6.14	-5.80	-12.44	-583.86	10302.491	1031
18375	-0.67	-6.27	-5.91	-12.30	-582.98	10302.498	1031
18380	-0.83	-6.30	-5.97	-12.47	-581.84	10302.500	1031
18385	-0.33	-6.71	-5.90	-11.07	-581.23	10302.507	1031
18390	-0.36	-6.88	-5.92	-11.03	-581.10	10302.514	1031
18395	-0.39	-6.95	-6.04	-10.08	-584.78	10302.519	1031
18400	-0.63	-7.21	-5.96	-10.30	-581.11	10302.523	1031
18405	-0.61	-7.26	-6.01	-10.19	-579.15	10302.529	1031
18410	-0.44	-7.13	-5.90	-10.07	-581.17	10302.531	1031
18415	0.15	-7.56	-6.01	-8.97	-581.09	10302.539	1031
18420	-0.57	-7.54	-6.12	-8.73	-582.25	10302.544	1031
18425	-0.32	-7.42	-5.95	-8.83	-586.92	10302.547	1031
18430	-0.30	-7.08	-5.70	-8.55	-581.62	10302.552	1031
18435	-0.49	-7.18	-5.86	-7.93	-578.52	10302.558	1031
18440	-0.39	-7.60	-6.21	-7.33	-579.14	10302.562	1031
18445	-0.83	-7.86	-6.08	-7.30	-577.78	10302.568	1031
18450	-0.53	-7.83	-5.83	-6.64	-576.24	10302.572	1031
18455	0.03	-7.94	-6.09	-6.54	-574.29	10302.578	1031
18460	-0.86	-8.13	-6.18	-6.62	-572.65	10302.584	1031
18465	-0.26	-8.42	-6.08	-6.56	-572.89	10302.586	1031
18470	-0.96	-8.17	-6.07	-5.15	-574.78	10302.592	1031
18475	-0.27	-8.53	-6.19	-5.22	-570.80	10302.596	1031
18480	-0.25	-8.59	-6.18	-4.50	-574.55	10302.603	1031
18485	-0.51	-8.45	-6.10	-4.41	-573.38	10302.608	1031
18490	-0.53	-8.46	-6.16	-4.31	-577.66	10302.615	1031
18495	-0.30	-8.32	-6.09	-4.48	-576.53	10302.616	1031
18500	-0.75	-8.70	-6.21	-3.13	-578.80	10302.623	1031
18505	-0.53	-8.95	-6.23	-3.01	-576.54	10302.625	1031
18510	0.13	-9.26	-6.18	-2.50	-575.29	10302.635	1031
18515	-0.48	-8.90	-6.25	-2.33	-578.55	10302.639	1031
18520	-0.52	-8.88	-6.26	-2.36	-577.55	10302.641	1031
18525	-0.80	-8.94	-6.18	-2.18	-581.50	10302.648	1031
18530	-0.30	-9.42	-6.20	-1.29	-573.27	10302.654	1031
18535	-1.30	-9.55	-6.35	-0.83	-573.17	10302.656	1031
18540	-0.85	-9.35	-6.32	-0.78	-574.03	10302.664	1031
18545	-0.71	-9.63	-6.13	-0.49	-572.73	10302.667	1031
18550	-0.55	-9.37	-6.11	-0.90	-572.21	10302.672	1031
18555	-0.81	-9.42	-6.29	-0.70	-567.52	10302.679	1031
18560	-0.88	-10.22	-6.43	2.09	-574.36	10302.684	1031
18565	-0.96	-10.03	-6.29	1.91	-573.35	10302.688	1031
18570	-0.66	-10.22	-6.32	1.99	-571.63	10302.694	1031
18575	-0.67	-9.83	-6.23	1.83	-572.60	10302.698	1031
18580	-0.37	-10.22	-6.41	2.05	-568.20	10302.703	1031
18585	-0.49	-10.40	-6.27	3.43	-574.87	10302.709	1031
18590	-0.77	-10.38	-6.16	3.62	-573.27	10302.713	1031
18595	-0.34	-10.65	-6.32	3.42	-569.29	10302.717	1031
18600	-0.69	-10.50	-6.39	3.33	-567.35	10302.721	1031
18605	-0.26	-10.76	-6.27	4.88	-567.34	10302.728	1031
18610	-0.48	-10.80	-6.21	4.69	-566.85	10302.733	1031
18615	-0.47	-10.80	-6.55	4.82	-569.04	10302.735	1031
18620	-0.36	-10.99	-6.48	4.88	-570.87	10302.742	1031
18625	-0.77	-11.38	-6.42	6.78	-570.29	10302.749	1031
18630	-0.07	-11.44	-6.36	6.78	-567.47	10302.750	1031
18635	-0.64	-11.27	-6.38	6.92	-568.06	10302.759	1031
18640	-0.63	-11.31	-6.36	6.81	-569.42	10302.764	1031
18645	-0.86	-11.45	-6.24	8.12	-565.78	10302.768	1031
18650	-0.55	-11.43	-6.08	8.27	-561.74	10302.774	1031
18655	0.08	-11.17	-6.33	8.08	-572.74	10302.780	1030
18660	0.02	-11.35	-6.16	8.37	-566.56	10302.781	1030
18665	-0.32	-11.13	-6.13	7.14	-569.79	10302.788	1030
18670	-0.25	-11.26	-6.25	6.83	-567.11	10302.793	1030
18675	-0.37	-10.86	-6.19	6.00	-565.96	10302.797	1030
18680	-0.29	-10.70	-6.10	5.71	-569.99	10302.802	1030
18685	-0.36	-10.83	-6.09	5.70	-567.75	10302.807	1030
18690	-0.69	-10.60	-5.91	6.01	-561.44	10302.812	1030
18695	-0.50	-10.54	-6.22	5.54	-566.96	10302.818	1030
18700	0.26	-10.35	-6.38	4.36	-569.55	10302.822	1030
18705	-0.60	-10.49	-6.25	4.17	-569.56	10302.828	1030
18710	-0.71	-10.02	-5.86	3.61	-568.60	10302.834	1030
18715	-0.44	-10.05	-6.00	3.61	-570.44	10302.837	1030
18720	-0.25	-10.08	-6.17	3.71	-573.44	10302.842	1030
18725	-0.04	-10.02	-6.08	3.27	-568.49	10302.848	1030
18730	-0.45	-9.90	-6.09	2.42	-566.92	10302.853	1030
18735	-0.06	-10.03	-6.38	2.29	-567.87	10302.858	1030
18740	-0.52	-10.03	-5.97	2.40	-572.17	10302.865	1030
18745	-0.35	-9.98	-6.23	2.37	-570.81	10302.866	1030
18750	-0.29	-9.57	-5.99	1.04	-573.81	10302.873	1030
18755	-0.01	-9.68	-6.42	0.80	-576.75	10302.875	1030
18760	-0.69	-9.57	-6.35	-0.09	-573.77	10302.884	1030
18765	-0.18	-9.28	-6.11	0.00	-575.33	10302.889	1030
18770	-0.61	-9.37	-6.23	0.12	-571.24	10302.891	1030
18775	-0.16	-9.46	-6.36	0.20	-575.30	10302.899	1030
18780	0.41	-8.86	-5.96	-1.65	-574.71	10302.905	1030
18785	-0.11	-8.84	-5.98	-1.46	-573.68	10302.906	1030
18790	0.14	-9.11	-6.27	-1.60	-570.17	10302.914	1030
18795	-0.65	-9.00	-6.26	-1.59	-570.05	10302.918	1030
18800	-0.26	-8.97	-6.49	-2.40	-572.68	10302.922	1030
18805	-0.02	-8.87	-6.22	-2.88	-571.44	10302.927	1030
18810	0.07	-8.35	-5.87	-3.27	-571.50	10302.934	1030
18815	-0.20	-8.32	-6.07	-3.78	-564.89	10302.938	1030
18820	-0.10	-8.29	-6.12	-3.65	-566.77	10302.941	1030
18825	0.01	-8.31	-6.08	-3.91	-571.28	10302.948	1030
18830	-0.25	-8.11	-5.97	-4.26	-574.31	10302.952	1030
18835	0.07	-8.09	-6.17	-5.35	-570.94	10302.956	1030
18840	-0.59	-7.96	-5.95	-5.52	-572.35	10302.961	1030
18845	-0.42	-8.03	-6.22	-5.98	-569.37	10302.969	1030
18850	-0.78	-7.92	-6.12	-6.00	-573.55	10302.972	1030
18855	-0.42	-8.16	-6.21	-5.97	-572.55	10302.979	1030
18860	-0.01	-7.79	-6.13	-6.18	-574.38	10302.983	1030
18865	-0.62	-7.73	-6.11	-7.54	-573.47	10302.985	1030
18870	-0.31	-7.89	-6.12	-7.62	-571.99	10302.991	1030
18875	-0.83	-7.48	-5.95	-8.55	-571.48	10302.999	1030
18880	-0.33	-7.56	-6.20	-8.50	-577.32	10303.000	1030
18885	-0.54	-7.95	-6.15	-8.10	-574.19	10303.009	1030
18890	-0.83	-7.67	-6.06	-8.32	-574.95	10303.014	1030
18895	-0.62	-7.47	-6.34	-9.13	-575.33	10303.020	1030
18900	-0.41	-7.30	-6.17	-9.42	-576.09	10303.024	1030
18905	-0.41	-7.36	-6.07	-9.65	-572.39	10303.029	1030
18910	-0.54	-7.47	-6.05	-9.50	-579.16	10303.031	1030
18915	-0.55	-7.13	-6.26	-10.33	-579.27	10303.040	1030
18920	-0.37	-6.96	-6.14	-11.08	-578.17	10303.043	1030
18925	-0.81	-7.43	-6.09	-11.27	-583.24	10303.047	1030
18930	-0.60	-6.83	-6.08	-11.54	-580.45	10303.052	1030
18935	-0.36	-6.69	-6.09	-11.96	-577.71	10303.058	1030
18940	-0.65	-6.90	-6.09	-11.89	-579.79	10303.062	1030
18945	-0.43	-6.54	-6.00	-12.15	-582.84	10303.068	1030
18950	0.12	-6.43	-6.08	-13.11	-578.82	10303.072	1030
18955	-0.25	-6.38	-6.10	-13.23	-581.57	10303.078	1030
18960	-0.08	-6.15	-6.05	-13.13	-583.12	10303.084	1030
18965	0.15	-6.22	-6.02	-13.30	-581.19	10303.087	1030
18970	-0.62	-5.86	-5.95	-14.63	-583.05	10303.092	1030
18975	-0.38	-5.71	-5.96	-14.65	-585.72	10303.096	1030
18980	-0.21	-5.64	-5.96	-15.57	-587.83	10303.103	1030
18985	-0.62	-5.43	-5.96	-15.62	-585.11	10303.107	1030
18990	-0.78	-5.43	-5.93	-15.26	-583.68	10303.114	1030
18995	-0.10	-5.44	-5.97	-15.31	-580.33	10303.117	1030
19000	-0.88	-5.65	-6.02	-16.75	-583.02	10303.123	1030
19005	-0.61	-5.66	-5.89	-17.01	-583.39	10303.125	1030
19010	-1.45	-4.73	-5.95	-17.36	-590.95	10303.133	1030
19015	-0.90	-4.77	-5.93	-17.53	-589.67	10303.139	1030
19020	-1.55	-5.87	-5.87	-17.56	-589.10	10303.144	1030
19025	-0.63	-5.65	-5.96	-17.71	-592.44	10303.149	1030
19030	-0.59	-4.86	-5.70	-18.68	-592.77	10303.153	1030
19035	-0.47	-4.88	-5.96	-19.09	-587.08	10303.156	1030
19040	-0.59	-4.71	-5.86	-19.42	-587.36	10303.163	1030
19045	-0.53	-4.56	-5.81	-19.48	-591.63	10303.169	1030
19050	-0.42	-5.00	-5.76	-19.66	-596.29	10303.172	1030
19055	-1.10	-4.41	-5.88	-19.82	-592.80	10303.179	1030
19060	-0.80	-4.59	-5.83	-20.06	-600.80	10303.182	1030
19065	-0.10	-4.13	-5.72	-21.31	-600.47	10303.188	1030
19070	-0.85	-4.60	-5.67	-21.39	-597.26	10303.191	1030
19075	-0.70	-4.63	-5.78	-21.05	-596.29	10303.198	1030
19080	-0.86	-4.19	-5.75	-21.51	-598.01	10303.203	1030
19085	-0.69	-4.36	-5.69	-21.96	-594.44	10303.209	1030
19090	-0.90	-4.02	-5.58	-22.03	-596.89	10303.212	1030
19095	-0.76	-3.69	-5.75	-22.49	-595.24	10303.219	1030
19100	-0.97	-3.83	-5.81	-22.03	-595.79	10303.220	1030
19105	-1.09	-3.65	-5.70	-24.42	-599.87	10303.227	1030
19110	-0.43	-3.79	-5.55	-24.47	-603.94	10303.232	1030
19115	-0.77	-3.80	-5.65	-24.75	-598.68	10303.235	1030
19120	-0.91	-3.86	-5.60	-24.88	-600.09	10303.241	1030
19125	-0.93	-3.13	-5.55	-25.50	-600.72	10303.249	1030
19130	-0.72	-3.02	-5.38	-25.73	-599.76	10303.250	1030
19135	-1.00	-3.54	-5.69	-25.36	-592.42	10303.260	1030
19140	-0.63	-3.20	-5.63	-25.62	-594.11	10303.264	1030
19145	0.78	-2.89	-5.53	-27.66	-591.45	10303.270	1030
19150	-0.69	-2.80	-5.51	-26.97	-594.45	10303.275	1030
19155	-0.82	-3.33	-5.51	-26.89	-595.35	10303.279	1030
19160	-1.10	-3.55	-5.50	-26.87	-593.26	10303.281	1030
19165	-0.73	-3.56	-5.36	-27.75	-596.78	10303.288	1030
19170	-0.16	-2.81	-5.46	-28.15	-600.31	10303.293	1030
19175	-0.62	-2.82	-5.48	-28.55	-602.47	10303.297	1030
19180	-0.73	-3.31	-5.40	-28.70	-598.93	10303.302	1030
19185	0.01	-3.00	-5.28	-28.65	-597.13	10303.309	1030
19190	-0.47	-2.42	-5.41	-28.55	-598.86	10303.312	1030
19195	-0.48	-3.08	-5.32	-29.29	-601.71	10303.319	1030
19200	-0.55	-2.81	-5.29	-30.57	-595.51	10303.323	1030
19205	-0.30	-2.51	-5.24	-31.00	-600.77	10303.327	1030
19210	-0.80	-2.34	-5.16	-31.55	-603.03	10303.334	1030
19215	-0.46	-2.31	-5.39	-31.69	-605.40	10303.337	1030
19220	-0.70	-1.80	-5.41	-31.59	-602.22	10303.342	1030
19225	-0.18	-1.57	-5.28	-31.71	-604.50	10303.346	1030
19230	-0.77	-1.52	-5.22	-33.22	-605.63	10303.352	1030
19235	-0.08	-1.25	-5.30	-33.08	-600.73	10303.357	1030
19240	-0.63	-1.75	-5.28	-33.48	-602.53	10303.364	1030
19245	-0.40	-1.90	-5.09	-33.52	-609.08	10303.368	1030
19250	-1.05	-1.60	-5.17	-34.20	-606.39	10303.373	1030
19255	-0.99	-1.82	-5.06	-34.55	-602.16	10303.375	1030
19260	-0.20	-1.24	-5.18	-35.42	-602.02	10303.383	1030
19265	-0.64	-0.86	-5.22	-35.45	-607.37	10303.389	1030
19270	0.03	-1.33	-5.11	-36.00	-602.03	10303.395	1030
19275	-1.04	-0.98	-5.24	-35.48	-605.37	10303.399	1030
19280	-0.98	-1.05	-5.20	-36.41	-603.92	10303.404	1031
19285	-0.08	-0.80	-5.10	-36.42	-604.91	10303.406	1031
19290	-0.25	-0.60	-5.18	-36.27	-604.88	10303.413	1031
19295	-0.73	-1.10	-5.16	-36.01	-608.81	10303.419	1031
19300	-0.67	-1.05	-5.23	-36.01	-601.45	10303.422	1031
19305	-0.40	-0.98	-5.12	-35.91	-605.22	10303.429	1031
19310	-0.02	-0.80	-5.21	-35.29	-607.48	10303.434	1031
19315	-0.79	-1.52	-5.22	-34.58	-602.89	10303.438	1031
19320	-0.04	-1.55	-5.24	-34.76	-603.42	10303.442	1031
19325	-0.81	-1.80	-5.05	-34.59	-600.98	10303.448	1031
19330	-0.58	-1.69	-5.19	-33.96	-611.13	10303.453	1031
19335	-0.27	-2.31	-5.18	-33.26	-606.86	10303.456	1031
19340	-1.15	-2.06	-5.20	-33.06	-605.92	10303.462	1031
19345	-1.45	-2.46	-5.07	-32.64	-607.75	10303.468	1031
19350	-0.34	-2.25	-5.07	-32.63	-602.11	10303.471	1031
19355	-0.96	-2.72	-5.19	-32.54	-605.94	10303.478	1031
19360	-0.34	-2.22	-5.23	-32.40	-608.41	10303.482	1031
19365	-0.68	-2.31	-5.18	-31.47	-608.32	10303.485	1031
19370	-1.08	-2.49	-5.12	-30.89	-602.71	10303.493	1031
19375	-0.43	-2.65	-5.24	-30.26	-610.00	10303.499	1031
19380	-1.04	-2.36	-5.36	-30.05	-607.27	10303.500	1031
19385	-0.48	-1.97	-5.35	-30.14	-606.89	10303.509	1031
19390	-0.54	-2.06	-5.29	-30.32	-610.61	10303.514	1031
19395	-0.56	-2.44	-5.27	-28.87	-602.46	10303.519	1031
19400	-0.76	-2.59	-5.40	-28.94	-601.90	10303.524	1031
19405	-0.26	-2.91	-5.16	-28.81	-604.24	10303.529	1031
19410	0.15	-2.55	-5.20	-29.06	-605.49	10303.531	1031
19415	-0.38	-2.51	-5.39	-28.14	-603.10	10303.538	1031
19420	-0.98	-2.58	-5.53	-27.37	-604.08	10303.544	1031
19425	-0.94	-2.74	-5.40	-27.04	-603.63	10303.547	1031
19430	-0.87	-2.93	-5.36	-26.82	-599.99	10303.552	1031
19435	-1.06	-2.92	-5.47	-26.61	-601.18	10303.557	1031
19440	-0.63	-3.04	-5.44	-26.74	-598.55	10303.562	1031
19445	-0.93	-3.10	-5.32	-26.70	-601.27	10303.568	1031
19450	-0.81	-3.25	-5.46	-25.24	-600.57	10303.573	1031
19455	-0.58	-3.55	-5.48	-25.13	-596.89	10303.577	1031
19460	-0.45	-3.08	-5.56	-25.20	-594.65	10303.584	1031
19465	-0.11	-3.19	-5.42	-25.25	-599.98	10303.588	1031
19470	-0.32	-3.82	-5.32	-24.11	-595.87	10303.592	1031
19475	-0.39	-3.96	-5.45	-24.06	-593.27	10303.595	1031
19480	-0.84	-4.07	-5.47	-22.96	-593.88	10303.603	1031
19485	-0.68	-3.94	-5.48	-23.12	-596.36	10303.608	1031
19490	-0.95	-3.98	-5.57	-23.13	-596.68	10303.614	1031
19495	-0.45	-3.67	-5.54	-23.01	-598.14	10303.619	1031
19500	-0.70	-4.15	-5.65	-21.75	-594.26	10303.623	1031
19505	0.20	-4.24	-5.51	-21.56	-597.90	10303.625	1031
19510	-0.05	-4.97	-5.51	-20.78	-592.34	10303.633	1031
19515	-0.98	-4.68	-5.60	-20.62	-592.04	10303.639	1031
19520	-1.40	-4.35	-5.59	-20.87	-586.66	10303.645	1031
19525	-0.20	-4.55	-5.56	-20.68	-592.01	10303.648	1031
19530	-0.23	-4.66	-5.65	-19.82	-595.65	10303.653	1031
19535	-0.97	-4.67	-5.69	-19.30	-598.50	10303.656	1031
19540	-0.29	-4.67	-5.71	-19.02	-591.55	10303.663	1031
19545	-0.49	-4.82	-5.61	-18.65	-590.48	10303.668	1031
19550	-0.71	-4.88	-5.70	-18.42	-591.91	10303.672	1031
19555	-0.28	-4.82	-5.81	-18.23	-587.20	10303.677	1031
19560	-0.62	-4.76	-5.82	-18.20	-591.07	10303.682	1031
19565	-0.25	-5.11	-5.77	-17.13	-590.93	10303.688	1031
19570	-0.32	-4.74	-5.58	-17.18	-592.96	10303.693	1031
19575	-0.40	-5.03	-5.86	-17.13	-594.26	10303.700	1031
19580	-1.34	-4.81	-5.80	-17.06	-593.88	10303.702	1031
19585	-0.46	-5.40	-5.81	-15.86	-584.60	10303.707	1031
19590	-0.69	-5.63	-5.82	-15.52	-583.37	10303.711	1031
19595	0.19	-5.75	-5.73	-15.18	-584.31	10303.719	1031
19600	-0.08	-6.25	-5.87	-14.79	-588.68	10303.721	1031
19605	-0.01	-5.86	-5.76	-14.95	-588.05	10303.729	1031
19610	-0.25	-5.87	-5.90	-15.09	-589.16	10303.733	1031
19615	0.06	-6.62	-5.88	-13.49	-586.04	10303.739	1031
19620	-0.77	-6.42	-5.95	-13.35	-585.95	10303.743	1031
19625	0.10	-6.14	-5.82	-13.16	-584.87	10303.748	1031
19630	-0.56	-6.09	-5.84	-13.41	-583.38	10303.750	1031
19635	0.42	-6.50	-6.06	-12.10	-580.99	10303.760	1031
19640	-0.70	-6.60	-6.11	-12.03	-577.42	10303.764	1031
19645	-1.24	-6.88	-5.99	-11.86	-575.93	10303.766	1031
19650	-0.53	-6.59	-5.89	-11.92	-577.85	10303.775	1031
19655	-0.21	-6.63	-6.09	-11.23	-578.18	10303.779	1031
19660	-0.60	-6.65	-6.03	-10.79	-584.09	10303.781	1031
19665	-0.49	-7.09	-5.98	-10.63	-578.57	10303.789	1031
19670	-1.15	-7.22	-5.89	-10.46	-583.07	10303.793	1031
19675	-0.11	-7.16	-6.03	-10.06	-583.02	10303.797	1031
19680	-0.06	-7.14	-6.05	-9.02	-581.79	10303.804	1031
19685	-0.67	-7.36	-5.92	-8.95	-582.29	10303.808	1031
19690	-0.46	-7.29	-5.91	-8.87	-577.96	10303.812	1031
19695	-0.79	-7.43	-6.16	-8.81	-579.79	10303.818	1031
19700	-0.23	-7.61	-6.06	-8.00	-580.97	10303.823	1031
19705	-0.63	-7.59	-6.01	-8.02	-578.21	10303.828	1031
19710	-0.69	-7.87	-6.02	-7.20	-578.95	10303.834	1031
19715	-0.32	-7.56	-6.06	-7.21	-577.57	10303.836	1031
19720	-0.38	-7.45	-5.95	-7.30	-583.81	10303.844	1031
19725	0.43	-7.62	-6.09	-7.21	-578.01	10303.845	1031
19730	-0.61	-8.04	-6.10	-5.98	-575.79	10303.853	1031
19735	-0.42	-8.16	-6.19	-5.85	-577.45	10303.857	1031
19740	-0.27	-8.15	-6.13	-4.82	-578.92	10303.864	1031
19745	-0.35	-8.25	-6.08	-5.03	-574.77	10303.868	1031
19750	-0.38	-8.35	-6.05	-4.85	-573.62	10303.873	1031
19755	-0.34	-8.56	-6.32	-4.54	-576.08	10303.875	1031
19760	-0.26	-8.86	-6.31	-3.65	-580.25	10303.885	1031
19765	-0.58	-8.72	-6.11	-3.51	-572.50	10303.889	1031
19770	-0.61	-8.77	-6.11	-3.62	-577.66	10303.891	1031
19775	-0.64	-8.70	-6.27	-3.40	-574.47	10303.899	1031
19780	-0.15	-8.84	-6.18	-2.85	-574.03	10303.904	1031
19785	-0.22	-9.21	-6.17	-1.85	-570.73	10303.906	1031
19790	-0.70	-9.02	-6.09	-1.50	-572.84	10303.913	1031
19795	-0.68	-9.20	-6.28	-0.98	-573.13	10303.919	1031
19800	-0.50	-9.22	-6.38	-1.00	-575.41	10303.922	1031
19805	-0.28	-9.69	-6.21	-0.80	-571.37	10303.929	1031
19810	-0.52	-9.60	-6.22	-0.49	-574.16	10303.932	1031
19815	-0.71	-9.68	-6.22	0.39	-568.86	10303.938	1031
19820	-0.33	-9.69	-6.24	0.39	-566.13	10303.942	1031
19825	0.37	-10.01	-6.28	1.22	-570.46	10303.949	1031
19830	-0.03	-9.97	-6.16	1.28	-569.40	10303.953	1031
19835	-0.94	-10.06	-6.46	1.33	-566.87	10303.955	1031
19840	-0.15	-10.04	-6.30	1.23	-563.66	10303.962	1031
19845	-0.43	-10.23	-6.24	2.55	-562.72	10303.969	1031
19850	0.02	-10.34	-6.25	2.78	-561.94	10303.972	1031
19855	-0.51	-10.22	-6.38	3.13	-566.82	10303.979	1031
19860	-0.65	-10.31	-6.38	2.87	-565.43	10303.983	1031
19865	-0.46	-10.79	-6.35	3.61	-561.18	10303.989	1031
19870	-0.53	-10.79	-6.22	4.24	-564.98	10303.993	1031
19875	-0.83	-11.02	-6.35	5.34	-571.21	10303.999	1031
19880	-0.96	-10.80	-6.28	5.32	-569.58	10304.000	1031
19885	-0.35	-10.89	-6.25	5.18	-566.62	10304.009	1031
19890	-1.12	-10.91	-6.39	5.46	-569.58	10304.014	1031
19895	-0.11	-10.99	-6.41	6.00	-570.56	10304.016	1031
19900	-0.84	-11.34	-6.54	6.72	-563.46	10304.024	1031
19905	-0.24	-11.36	-6.38	7.13	-559.66	10304.029	1031
19910	-0.53	-11.50	-6.23	7.58	-559.25	10304.031	1031
19915	-0.35	-11.64	-6.48	7.68	-562.63	10304.037	1030
19920	-1.10	-11.56	-6.39	7.61	-564.58	10304.043	1030
19925	-0.34	-11.52	-6.44	7.16	-564.23	10304.047	1030
19930	-0.78	-11.12	-6.33	6.06	-571.87	10304.053	1030
19935	-0.54	-11.27	-6.41	5.82	-565.99	10304.058	1030
19940	-0.15	-11.28	-6.38	5.88	-562.65	10304.062	1030
19945	0.03	-11.15	-6.39	5.86	-561.78	10304.068	1030
19950	-0.31	-11.20	-6.33	5.01	-561.34	10304.073	1030
19955	-0.55	-11.11	-6.43	4.66	-562.61	10304.077	1030
19960	-0.37	-11.11	-6.47	3.45	-564.08	10304.085	1030
19965	-0.95	-11.05	-6.35	3.58	-561.29	10304.088	1030
19970	-0.07	-11.22	-6.42	3.65	-564.31	10304.094	1030
19975	-0.03	-11.28	-6.35	3.75	-564.02	10304.095	1030
19980	-0.64	-10.42	-6.38	2.58	-563.92	10304.104	1030
19985	-0.64	-10.25	-6.34	2.30	-571.31	10304.107	1030
19990	-0.07	-10.33	-6.35	1.56	-574.31	10304.115	1030
19995	-0.81	-10.13	-6.37	1.43	-566.41	10304.119	1030
20000	0.16	-10.30	-6.36	1.30	-568.04	10304.123	1030
20005	-0.52	-10.29	-6.46	1.36	-568.98	10304.125	1030
20010	-0.14	-9.93	-6.52	0.00	-567.42	10304.135	1030
20015	-0.15	-10.05	-6.52	0.06	-563.26	10304.139	1030
20020	-0.55	-9.76	-6.12	-0.04	-561.54	10304.141	1030
20025	-0.41	-9.77	-6.12	-0.00	-559.40	10304.150	1030
20030	-0.44	-9.76	-6.21	-0.56	-566.11	10304.154	1030
20035	-0.14	-9.51	-6.28	-1.36	-566.45	10304.156	1030
20040	-0.37	-9.50	-6.25	-1.61	-566.66	10304.162	1030
20045	-0.01	-9.09	-5.98	-2.31	-572.45	10304.170	1030
20050	-0.27	-9.32	-6.16	-2.23	-564.18	10304.172	1030
20055	-0.45	-9.14	-6.30	-2.21	-561.31	10304.179	1030
20060	-0.70	-8.96	-6.22	-2.37	-559.69	10304.181	1030
20065	-0.21	-9.00	-6.22	-3.93	-564.09	10304.188	1030
20070	-0.27	-9.27	-6.21	-3.85	-565.28	10304.193	1030
20075	-0.07	-9.15	-6.35	-4.40	-572.78	10304.199	1030
20080	-0.66	-8.95	-6.26	-4.56	-570.33	10304.202	1030
20085	-0.04	-8.62	-5.96	-4.61	-574.05	10304.210	1030
20090	-0.31	-8.80	-6.10	-4.73	-571.34	10304.213	1030
20095	-0.43	-8.81	-6.31	-5.93	-561.24	10304.217	1030
20100	-0.02	-8.43	-6.24	-5.81	-560.39	10304.221	1030
20105	0.08	-8.26	-6.06	-6.78	-574.14	10304.229	1030
20110	-0.62	-8.34	-6.11	-6.78	-571.39	10304.232	1030
20115	-0.18	-8.51	-6.34	-6.55	-569.05	10304.236	1030
20120	-0.73	-8.61	-6.33	-6.60	-575.04	10304.244	1030
20125	0.33	-8.36	-6.09	-8.00	-579.57	10304.249	1030
20130	0.01	-8.06	-6.21	-8.00	-578.49	10304.250	1030
20135	-0.76	-8.14	-6.39	-7.93	-580.05	10304.259	1030
20140	-0.34	-8.06	-6.17	-7.73	-573.72	10304.264	1030
20145	-0.66	-7.94	-6.14	-8.59	-574.40	10304.266	1030
20150	-0.03	-7.85	-6.03	-9.21	-576.38	10304.275	1030
20155	-0.42	-7.57	-6.22	-9.67	-579.50	10304.279	1030
20160	-0.10	-7.26	-6.03	-9.91	-573.91	10304.282	1030
20165	-0.80	-7.21	-6.08	-10.04	-575.40	10304.287	1030
20170	-0.59	-7.09	-5.93	-9.81	-573.92	10304.293	1030
20175	-0.73	-6.98	-6.09	-9.91	-571.55	10304.297	1030
20180	0.20	-6.67	-5.92	-11.26	-575.27	10304.304	1030
20185	-0.40	-6.66	-5.86	-11.37	-573.27	10304.305	1030
20190	0.62	-6.81	-6.02	-11.62	-577.14	10304.313	1030
20195	-0.60	-6.73	-6.11	-11.66	-575.11	10304.318	1030
20200	-0.26	-6.45	-5.96	-12.55	-573.27	10304.323	1030
20205	-0.19	-6.50	-5.95	-13.07	-575.95	10304.327	1030
20210	-0.52	-6.14	-6.02	-13.69	-579.47	10304.335	1030
20215	-0.56	-6.14	-5.97	-13.64	-576.20	10304.337	1030
20220	-0.73	-6.35	-5.95	-13.56	-584.23	10304.344	1030
20225	0.10	-6.10	-5.87	-13.53	-581.49	10304.345	1030
20230	-0.10	-5.91	-5.82	-14.81	-577.84	10304.353	1030
20235	-0.05	-6.10	-6.01	-15.09	-579.60	10304.358	1030
20240	-0.48	-6.25	-6.09	-15.13	-580.39	10304.365	1030
20245	-0.61	-6.23	-6.09	-15.79	-578.60	10304.368	1030
20250	-0.48	-6.22	-5.96	-15.72	-580.10	10304.373	1030
20255	-0.44	-6.10	-6.02	-15.71	-578.68	10304.375	1030
20260	-0.11	-6.00	-6.04	-16.48	-581.40	10304.382	1030
20265	-0.80	-5.64	-5.80	-17.19	-581.64	10304.389	1030
20270	-0.86	-5.55	-5.90	-17.74	-580.91	10304.391	1030
20275	-0.47	-5.47	-5.91	-18.08	-590.36	10304.399	1030
20280	0.19	-5.41	-5.82	-18.00	-588.94	10304.404	1030
20285	-0.12	-5.82	-5.77	-18.28	-581.04	10304.406	1030
20290	-0.46	-5.38	-5.78	-18.03	-580.20	10304.413	1030
20295	-0.48	-5.45	-5.78	-19.49	-584.07	10304.420	1030
20300	0.14	-5.40	-5.72	-19.47	-582.24	10304.422	1030
20305	-0.60	-5.54	-5.70	-19.36	-586.14	10304.429	1030
20310	-0.43	-5.10	-5.64	-19.54	-582.62	10304.431	1030
20315	-0.33	-4.63	-5.84	-20.84	-580.57	10304.438	1030
20320	-0.85	-4.74	-5.86	-20.96	-579.58	10304.443	1030
20325	-0.10	-4.65	-5.49	-21.44	-582.45	10304.450	1030
20330	-0.69	-4.58	-5.56	-21.43	-588.72	10304.452	1030
20335	-0.99	-5.07	-5.63	-21.75	-584.79	10304.457	1030
20340	-0.40	-4.71	-5.69	-21.91	-582.10	10304.463	1030
20345	-0.81	-3.69	-5.55	-23.30	-584.82	10304.469	1030
20350	-0.98	-4.18	-5.52	-23.33	-587.50	10304.470	1030
20355	-0.43	-4.07	-5.63	-23.03	-591.21	10304.478	1030
20360	-0.33	-4.21	-5.70	-23.20	-589.44	10304.482	1030
20365	-0.85	-4.22	-5.47	-24.22	-584.46	10304.487	1030
20370	-0.50	-3.96	-5.60	-24.66	-589.84	10304.494	1030
20375	-0.77	-3.77	-5.60	-24.96	-593.25	10304.498	1030
20380	-0.51	-3.82	-5.52	-25.50	-587.95	10304.501	1030
20385	-0.98	-3.73	-5.52	-25.86	-597.06	10304.509	1030
20390	-0.47	-3.63	-5.50	-25.49	-596.49	10304.514	1030
20395	0.01	-3.49	-5.67	-25.74	-595.30	10304.516	1030
20400	-0.63	-3.37	-5.58	-27.00	-596.36	10304.525	1030
20405	-0.39	-3.44	-5.38	-27.10	-599.73	10304.529	1030
20410	-0.71	-3.72	-5.47	-27.49	-600.75	10304.531	1030
20415	-0.59	-4.06	-5.27	-27.48	-595.51	10304.537	1030
20420	-0.10	-3.27	-5.41	-28.44	-597.91	10304.545	1030
20425	-0.28	-3.87	-5.29	-27.58	-594.55	10304.547	1030
20430	-0.56	-3.40	-5.15	-28.90	-596.08	10304.552	1030
20435	-0.72	-3.15	-5.37	-29.18	-600.18	10304.555	1030
20440	-0.74	-2.78	-5.48	-29.81	-600.28	10304.562	1030
20445	-0.22	-2.61	-5.35	-30.02	-600.20	10304.568	1030
20450	-0.63	-2.79	-5.39	-30.06	-607.72	10304.574	1030
20455	-0.31	-2.91	-5.47	-30.08	-599.68	10304.578	1030
20460	-0.21	-2.73	-5.33	-30.27	-604.82	10304.585	1030
20465	-0.91	-2.76	-5.24	-30.19	-602.70	10304.587	1030
20470	-0.97	-2.91	-5.19	-30.16	-602.64	10304.594	1030
20475	-0.41	-2.66	-5.32	-30.39	-604.07	10304.595	1030
20480	-0.45	-2.54	-5.15	-32.22	-604.61	10304.604	1030
20485	-0.39	-1.79	-5.22	-33.12	-605.82	10304.607	1030
20490	-0.23	-1.60	-5.37	-33.92	-591.99	10304.615	1030
20495	-0.66	-2.20	-5.11	-34.15	-603.12	10304.619	1030
20500	-0.74	-1.42	-5.31	-33.92	-602.80	10304.623	1030
20505	-0.42	-1.53	-5.25	-34.05	-605.96	10304.626	1030
20510	-1.29	-1.23	-5.15	-34.74	-601.48	10304.633	1030
20515	-1.00	-1.70	-5.09	-35.38	-604.99	10304.639	1030
20520	-0.84	-1.10	-5.27	-35.44	-607.11	10304.641	1030
20525	-0.89	-1.61	-5.08	-36.05	-602.65	10304.648	1030
20530	-0.97	-1.69	-5.03	-35.97	-605.64	10304.654	1030
20535	-0.70	-1.01	-5.16	-35.93	-606.62	10304.656	1030
20540	-0.40	-1.56	-5.10	-36.17	-609.93	10304.662	1030
20545	-1.27	-0.70	-4.95	-38.03	-605.60	10304.669	1030
20550	-0.84	-0.96	-4.95	-38.03	-611.76	10304.672	1030
20555	-0.57	-0.67	-5.19	-38.02	-608.99	10304.679	1030
20560	-0.59	-0.68	-5.09	-38.03	-610.44	10304.682	1030
20565	-0.37	-0.37	-4.97	-39.17	-608.15	10304.688	1030
20570	-0.69	-0.65	-4.92	-39.46	-609.33	10304.691	1030
20575	-0.23	-0.30	-4.99	-40.10	-613.39	10304.699	1030
20580	-0.76	0.16	-5.03	-40.36	-612.62	10304.703	1030
20585	0.08	-0.72	-4.72	-40.19	-614.03	10304.710	1031
20590	-0.94	-0.71	-4.79	-40.37	-614.06	10304.713	1031
20595	-0.96	-0.84	-4.87	-39.15	-615.61	10304.718	1031
20600	-0.99	-0.33	-5.05	-38.91	-617.24	10304.720	1031
20605	-0.66	-0.54	-5.01	-38.30	-614.86	10304.728	1031
20610	-0.97	-1.64	-4.69	-37.98	-611.05	10304.733	1031
20615	-0.73	-0.95	-4.94	-37.75	-613.64	10304.736	1031
20620	-1.02	-0.84	-5.02	-37.97	-617.11	10304.744	1031
20625	-1.43	-0.92	-4.90	-37.50	-610.19	10304.748	1031
20630	-0.86	-1.29	-4.99	-36.45	-610.86	10304.751	1031
20635	-0.38	-0.74	-5.14	-36.38	-607.85	10304.758	1031
20640	-0.40	-1.14	-5.10	-36.48	-609.31	10304.764	1031
20645	-0.44	-1.15	-5.07	-36.44	-611.10	10304.766	1031
20650	-0.60	-1.25	-5.09	-35.20	-608.91	10304.775	1031
20655	-0.78	-1.90	-5.09	-35.08	-611.78	10304.779	1031
20660	-0.40	-1.54	-5.27	-34.23	-608.75	10304.782	1031
20665	-0.61	-1.80	-5.09	-34.29	-602.33	10304.788	1031
20670	-0.44	-1.39	-5.28	-34.32	-602.64	10304.794	1031
20675	-0.39	-1.37	-5.15	-34.07	-607.69	10304.797	1031
20680	-0.66	-2.00	-5.18	-33.34	-603.71	10304.802	1031
20685	-0.95	-2.01	-5.17	-32.82	-597.48	10304.808	1031
20690	-1.96	-2.52	-5.33	-32.87	-598.71	10304.815	1031
20695	-0.35	-2.07	-5.25	-32.17	-602.61	10304.817	1031
20700	-1.27	-1.80	-5.21	-32.43	-598.99	10304.825	1031
20705	-0.79	-2.14	-5.17	-31.95	-604.34	10304.827	1031
20710	0.20	-2.66	-5.18	-31.31	-596.33	10304.834	1031
20715	-0.52	-2.51	-5.23	-30.72	-595.48	10304.838	1031
20720	-0.57	-2.44	-5.22	-30.67	-596.43	10304.843	1031
20725	-0.77	-2.31	-5.31	-30.42	-597.31	10304.845	1031
20730	-0.17	-2.55	-5.27	-30.18	-595.14	10304.851	1031
20735	-0.92	-2.67	-5.33	-29.15	-597.80	10304.858	1031
20740	-0.07	-2.41	-5.38	-28.98	-597.94	10304.863	1031
20745	-0.46	-2.65	-5.40	-28.52	-593.61	10304.868	1031
20750	-1.02	-2.61	-5.40	-28.66	-602.24	10304.873	1031
20755	-0.12	-3.09	-5.39	-28.42	-602.21	10304.877	1031
20760	-0.32	-3.19	-5.36	-28.28	-600.52	10304.884	1031
20765	-0.41	-4.11	-5.17	-27.18	-599.35	10304.889	1031
20770	-1.00	-3.70	-5.33	-26.83	-599.97	10304.891	1031
20775	-0.90	-3.60	-5.43	-26.31	-598.76	10304.897	1031
20780	-0.00	-3.39	-5.46	-26.09	-599.33	10304.904	1031
20785	-0.41	-3.36	-5.37	-26.23	-603.13	10304.907	1031
20790	-1.34	-3.17	-5.40	-25.91	-602.05	10304.913	1031
20795	-0.26	-3.15	-5.58	-25.07	-597.16	10304.919	1031
20800	-0.81	-3.26	-5.67	-24.77	-600.03	10304.922	1031
20805	-0.64	-3.45	-5.52	-23.87	-594.70	10304.929	1031
20810	-1.29	-3.60	-5.49	-23.70	-595.94	10304.931	1031
20815	-0.61	-3.36	-5.58	-23.77	-603.33	10304.938	1031
20820	-0.37	-3.76	-5.60	-24.00	-606.60	10304.940	1031
20825	-0.76	-3.40	-5.78	-22.69	-605.64	10304.950	1031
20830	-0.95	-4.16	-5.49	-22.40	-606.80	10304.952	1031
20835	-0.50	-4.10	-5.59	-22.35	-603.48	10304.958	1031
20840	-0.28	-3.81	-5.67	-22.49	-594.12	10304.964	1031
20845	-0.75	-4.17	-5.52	-21.56	-595.11	10304.967	1031
20850	-0.38	-4.10	-5.67	-20.71	-594.45	10304.970	1031
20855	-0.55	-4.38	-5.85	-20.52	-593.67	10304.978	1031
20860	-0.59	-4.45	-5.74	-20.13	-592.93	10304.983	1031
20865	-0.71	-4.61	-5.66	-20.20	-591.10	10304.987	1031
20870	-1.07	-4.71	-5.72	-20.06	-596.14	10304.993	1031
20875	-0.93	-4.90	-5.62	-20.15	-585.47	10304.998	1031
20880	-0.88	-4.89	-5.82	-18.36	-589.12	10305.000	1031
20885	-0.42	-4.89	-5.68	-18.48	-590.26	10305.007	1031
20890	-0.62	-5.48	-5.71	-17.80	-584.28	10305.015	1031
20895	-0.44	-5.39	-5.86	-18.05	-584.62	10305.016	1031
20900	-0.11	-5.05	-5.87	-17.71	-584.16	10305.025	1031
20905	-0.47	-5.28	-5.69	-17.88	-580.30	10305.029	1031
20910	-0.75	-5.71	-5.89	-16.34	-580.79	10305.034	1031
20915	-0.90	-5.55	-5.86	-16.36	-581.94	10305.038	1031
20920	0.15	-5.92	-5.90	-16.34	-592.00	10305.044	1031
20925	-0.40	-5.42	-5.81	-16.02	-593.61	10305.047	1031
20930	-0.77	-5.84	-5.84	-15.46	-584.11	10305.054	1031
20935	-0.44	-6.19	-5.89	-14.77	-587.13	10305.057	1031
20940	-0.15	-6.11	-5.89	-14.31	-586.75	10305.062	1031
20945	-0.78	-6.26	-5.92	-14.05	-588.19	10305.068	1031
20950	-0.46	-6.19	-5.84	-14.12	-587.75	10305.073	1031
20955	-0.67	-6.41	-6.01	-14.05	-588.65	10305.078	1031
20960	-0.70	-6.58	-5.98	-13.68	-590.90	10305.083	1031
20965	-0.51	-6.71	-5.93	-12.86	-594.49	10305.089	1031
20970	-0.72	-6.83	-5.78	-12.88	-589.20	10305.092	1031
20975	-0.08	-6.65	-5.85	-12.04	-590.41	10305.099	1031
20980	-0.78	-6.53	-5.96	-12.00	-588.48	10305.102	1031
20985	0.04	-6.79	-5.97	-12.14	-589.39	10305.107	1031
20990	-0.42	-6.84	-5.95	-12.52	-593.86	10305.111	1031
20995	-0.48	-6.95	-6.11	-10.73	-588.20	10305.118	1031
21000	-0.59	-7.15	-6.11	-10.82	-589.28	10305.123	1031
21005	-0.40	-7.07	-6.16	-10.84	-583.95	10305.129	1031
21010	-0.38	-6.94	-5.93	-10.66	-585.24	10305.133	1031
21015	-0.60	-7.54	-6.01	-10.33	-584.59	10305.139	1031
21020	-0.28	-7.03	-6.00	-10.75	-586.12	10305.141	1031
21025	-0.48	-7.73	-5.98	-9.39	-589.39	10305.149	1031
21030	-0.78	-7.93	-5.99	-8.48	-582.57	10305.154	1031
21035	-0.24	-8.26	-6.43	-7.82	-579.38	10305.160	1031
21040	-0.44	-8.13	-6.21	-7.67	-583.22	10305.163	1031
21045	-0.53	-7.96	-5.97	-7.75	-582.74	10305.170	1031
21050	-0.40	-7.98	-6.03	-7.79	-577.16	10305.172	1031
21055	-0.20	-8.14	-6.14	-7.30	-579.13	10305.178	1031
21060	0.11	-8.36	-6.23	-6.05	-575.01	10305.183	1031
21065	-0.50	-8.51	-6.22	-6.00	-572.73	10305.187	1031
21070	-0.67	-8.97	-6.17	-5.60	-578.01	10305.193	1031
21075	-0.33	-8.45	-6.23	-5.55	-581.81	10305.197	1031
21080	-0.76	-8.50	-6.04	-5.38	-579.53	10305.203	1031
21085	-0.22	-8.54	-6.05	-5.22	-574.98	10305.206	1031
21090	-0.29	-8.77	-6.09	-4.02	-580.93	10305.214	1031
21095	-0.37	-8.54	-6.14	-3.98	-582.04	10305.217	1031
21100	0.02	-8.25	-6.06	-3.41	-584.65	10305.221	1031
21105	-0.93	-8.41	-5.99	-3.65	-579.73	10305.228	1031
21110	-0.80	-8.60	-6.11	-3.27	-581.14	10305.234	1031
21115	-1.00	-8.39	-5.91	-3.33	-580.97	10305.235	1031
21120	-0.53	-7.89	-6.00	-3.44	-582.90	10305.243	1031
21125	-0.84	-0.61	-5.92	-3.57	-584.19	10305.248	1031
21130	-0.48	-0.98	-5.58	-1.63	-585.07	10305.250	1031
21135	-0.49	-1.22	-5.46	-1.09	-588.62	10305.257	1031
21140	-0.77	-1.16	-5.93	-1.10	-582.03	10305.264	1031
21145	-0.56	-0.22	-6.04	-1.08	-577.12	10305.266	1031
21150	-0.64	-0.31	-6.45	-1.21	-577.09	10305.274	1031
21155	-0.55	-1.31	-6.25	-1.15	-575.66	10305.279	1031
21160	-0.99	0.11	-6.39	0.65	-577.89	10305.281	1031
21165	-0.93	-0.79	-6.01	1.04	-582.37	10305.287	1031
21170	0.03	-0.80	-6.30	0.94	-584.78	10305.294	1031
21175	-1.00	-0.60	-6.49	1.22	-583.58	10305.297	1031
21180	-0.78	-1.46	-6.31	1.32	-580.26	10305.302	1031
21185	-0.78	-0.42	-6.45	1.35	-576.98	10305.307	1031
21190	-0.98	-1.87	-6.40	2.17	-579.04	10305.312	1031
21195	-0.85	-0.45	-6.42	3.62	-574.66	10305.317	1031
21200	-0.59	-0.79	-6.23	3.93	-570.22	10305.323	1031
21205	-0.73	-0.97	-6.36	3.76	-570.80	10305.328	1031
21210	-0.72	-0.98	-6.44	3.73	-576.61	10305.331	1031
21215	-0.67	-0.09	-6.58	3.65	-574.35	10305.338	1031
21220	-0.49	-0.62	-6.26	4.22	-569.64	10305.342	1031
21225	-0.47	-0.29	-6.29	5.97	-564.94	10305.345	1031
21230	-1.27	-1.52	-6.35	6.15	-568.22	10305.352	1031
21235	-0.69	0.78	-6.55	6.83	-560.65	10305.359	1031
21240	-0.84	-1.25	-6.44	6.74	-565.76	10305.360	1031
21245	-0.97	0.62	-6.47	6.91	-573.88	10305.368	1031
21250	-1.04	-1.05	-6.24	6.61	-576.07	10305.373	1031
21255	-1.03	-0.72	-6.73	7.61	-570.21	10305.378	1031
21260	-0.73	-1.06	-6.65	7.90	-570.18	10305.383	1031
21265	-0.91	0.33	-6.09	8.79	-571.90	10305.390	1031
21270	-0.98	-0.71	-6.23	8.79	-572.09	10305.391	1031
21275	-0.34	0.57	-6.13	9.18	-566.24	10305.400	1031
21280	-0.90	-0.75	-5.20	8.80	-561.34	10305.404	1031
21285	-0.57	-0.20	-5.30	9.80	-567.35	10305.406	1031
21290	-0.71	-0.36	-5.77	10.33	-567.71	10305.412	1031
21295	-1.12	-1.36	-6.36	11.08	-569.07	10305.420	1031
21300	-0.67	-1.19	-6.48	11.47	-563.91	10305.422	1031
21305	-0.40	-0.84	-6.63	11.51	-567.79	10305.428	1031
21310	-1.37	0.01	-6.71	11.51	-566.39	10305.432	1031
21315	-0.84	-0.50	-6.55	11.39	-564.63	10305.437	1031
21320	-0.71	-0.01	-6.39	11.44	-559.68	10305.443	1031
21325	-0.84	-1.58	-6.61	12.14	-563.34	10305.447	1031
21330	-0.98	-0.92	-6.82	13.52	-559.97	10305.453	1031
21335	-0.74	-0.67	-6.82	13.64	-555.18	10305.458	1031
21340	-0.56	-1.48	-5.65	13.78	-552.84	10305.462	1031
[truncated: 6,844 more rows]
