# Supplementary material for: Structural characterization of the saxitoxin-targeting APTSTX1 aptamer using optical tweezers and molecular dynamics simulations
Source: PLoS One. 2019 Nov 7;14(11):e0222468. doi: 10.1371/journal.pone.0222468 (PMC6837747; doi:10.1371/journal.pone.0222468)
Supplement: S1 File — Data repository, aptamer control condition and aptamer under SXT. (ZIP) [file pone.0222468.s005.zip › Data/Data/August/080815/9bnbCOM.txt]

Instrument name = Christians toy
*****Calibration values *****
TrapA Temperature Fudge	-0.400000
TrapB Temperature Fudge	-1.550000
TrapA Force Sensitivity	0.025700	0.026000	0.032000
TrapB Force Sensitivity	0.026200	0.027400	0.032000
TrapA Lever Sensitivity	15000.000000	14500.000000	0.000000
TrapB Lever Sensitivity	15200.000000	14500.000000	0.000000
Motor Threshold	20	20	20
*****Initial Preference Settings*****
ForceRateDiv	1
ForceGain	32
PosRateDivA	3
PosRateDivB	3
PositionGainA	32
PositionGainB	32
GotoSpeedX	10
GotoSpeedY	10
GotoSpeedZ	5
MaxDataFileSize	10000000
HopDistance	2
*CycleCount/n____	1
*A_PsdX__________	0
*A_PsdY__________	0
*A_PsdSum________	0
*A_Iris__________	0
*A_LeverX________	0
*A_LeverY________	0
*A_LeverSum______	0
*B_PsdX__________	0
*B_PsdY__________	0
*B_PsdSum________	0
*B_Iris__________	0
*B_LeverX________	0
*B_LeverY________	0
*B_LeverSum______	0
*A_Temperature___	0
*B_Temperature___	0
*X_force_________	1
*Y_force_________	1
*Z_force_________	1
*Tension_________	0
*A_dist-X________	0
*A_dist-Y________	1
*B_dist-X________	0
*B_dist-Y________	1
*Motor_X_________	0
*Motor_Y_________	0
*Motor_Z_________	0
*MotorVel_X______	0
*MotorVel_Y______	0
*MotorVel_Z______	0
*A_trapPIC_Err___	0
*B_trapPIC_Err___	0
*comPIC_Err______	0
*A_CycleCount____	0
*B_CycleCount____	0
*Motor_CycleCount	0
*time(sec)_______	1
*Status__________	1
*Null____________	0
samples/line_HI	400
samples/line_LO	20
goto0	8388608	8388608	8388608
goto1	8411736	8394822	8402837
goto2	8450028	8417272	8403086
goto3	8447226	8363526	8403898
goto4	8422772	8353948	8399333
goto5	8388608	8388608	8388608
goto6	8388608	8388608	8388608
goto7	8388608	8388608	8388608
goto8	8388608	8388608	8388608
goto9	8388608	8388608	8388608
yourXYZint	123	456	789
MaxForceP1	15.000000
MinForceP1	2.000000
PullRateP1	100.000000
refoldTime1	0.000000
unfoldTime1	0.000000
MaxForceP2	75.000000
MinForceP2	2.000000
PullRateP2	1000.000000
refoldTime2	0.000000
unfoldTime2	0.000000
MaxForceP3	10.000000
MinForceP3	-10.000000
PullRateP3	1.000000
refoldTime3	2.000000
unfoldTime3	2.000000
constForce1	12.000000
constForce2	20.000000
yourFloat	1.234000
yourXYZfloat	1.000000	2.000000	3.000000
*****End Initial Preference Settings*****

Zero-Force Offsets (pN)  -1.499036	8.127662	-44.441086
0	trapA_Empty_PSD_Sum = 20841
        trapB_Empty_PSD_Sum = 21330
        trapA_Empty_Iris = 18943
        trapB_Empty_Iris = 20712
        trapA_Full_PSD_Sum = 20963
        trapB_Full_PSD_Sum = 20965
        trapA_Full_Iris = 19089
        trapB_Full_Iris = 20474
9520	tempA = 23.275	tempB = 23.684
12100	Start P1 pulling protocol 
12825	   minForce-limit
13475	   maxForce-limit
14140	   minForce-limit
14820	   maxForce-limit
15485	   minForce-limit
16105	   maxForce-limit
16750	   minForce-limit
17385	   maxForce-limit
18015	   minForce-limit
18650	   maxForce-limit
19275	   minForce-limit
19570	tempA = 23.275	tempB = 23.693
19915	   maxForce-limit
20580	   minForce-limit
23840	Stop All Protocols, go to manual mode
29620	tempA = 23.277	tempB = 23.685
39635	tempA = 23.271	tempB = 23.679
49690	tempA = 23.275	tempB = 23.696
59705	tempA = 23.266	tempB = 23.693
69760	tempA = 23.275	tempB = 23.688
79805	tempA = 23.273	tempB = 23.695
89820	tempA = 23.273	tempB = 23.698
99870	tempA = 23.275	tempB = 23.702
109930	tempA = 23.273	tempB = 23.700
119945	tempA = 23.281	tempB = 23.688
129995	tempA = 23.284	tempB = 23.699
140015	tempA = 23.283	tempB = 23.694
150060	tempA = 23.292	tempB = 23.692
157280	Start P1 pulling protocol 
157665	   maxForce-limit
158365	   minForce-limit
159095	   maxForce-limit
159795	   minForce-limit
160115	tempA = 23.288	tempB = 23.694
160515	   maxForce-limit
161215	   minForce-limit
161915	   maxForce-limit
162610	   minForce-limit
163290	   maxForce-limit
164050	   minForce-limit
164825	   maxForce-limit
165505	   minForce-limit
166185	   maxForce-limit
166875	   minForce-limit
170060	Stop All Protocols, go to manual mode
170120	tempA = 23.279	tempB = 23.701
180170	tempA = 23.279	tempB = 23.702
190185	tempA = 23.279	tempB = 23.682
200235	tempA = 23.289	tempB = 23.694
210275	tempA = 23.288	tempB = 23.700
220280	tempA = 23.286	tempB = 23.703
230335	tempA = 23.290	tempB = 23.697
240355	tempA = 23.276	tempB = 23.691
250405	tempA = 23.291	tempB = 23.699
252845	Start P1 pulling protocol 
253480	   maxForce-limit
254265	   minForce-limit
256430	Stop All Protocols, go to manual mode
260455	tempA = 23.277	tempB = 23.700
270460	tempA = 23.276	tempB = 23.700
280510	tempA = 23.283	tempB = 23.703
290555	tempA = 23.288	tempB = 23.697
300575	tempA = 23.286	tempB = 23.701
310625	tempA = 23.286	tempB = 23.689
319625	manual move motors 
320635	tempA = 23.286	tempB = 23.702
328450	motor goTo 3
330690	tempA = 23.281	tempB = 23.697
340740	tempA = 23.296	tempB = 23.705
343590	End Write
