# Supplementary material for: Structural characterization of the saxitoxin-targeting APTSTX1 aptamer using optical tweezers and molecular dynamics simulations
Source: PLoS One. 2019 Nov 7;14(11):e0222468. doi: 10.1371/journal.pone.0222468 (PMC6837747; doi:10.1371/journal.pone.0222468)
Supplement: S1 File — Data repository, aptamer control condition and aptamer under SXT. (ZIP) [file pone.0222468.s005.zip › Data/Data/August/090815/1A-hopping13pnA.txt]

#Begin Write:
CycleCount/n	X_force	Y_force	Z_force	A_dist-Y	B_dist-Y	time(sec)	Status
0	-1.65	-13.09	5.49	-334.75	-171.59	5515.981	7110
100	-1.27	-13.04	5.53	-334.12	-169.73	5516.077	7110
200	-1.46	-13.00	5.53	-335.44	-170.59	5516.173	7110
300	-1.26	-12.90	5.58	-334.54	-170.18	5516.273	7110
400	-1.50	-12.91	5.42	-338.29	-174.16	5516.372	7110
500	-1.31	-13.10	5.57	-332.39	-167.66	5516.470	7110
600	-1.50	-13.00	5.62	-330.43	-163.57	5516.571	7110
700	-1.42	-13.06	5.50	-335.11	-169.96	5516.676	7110
800	-1.56	-13.14	5.64	-330.20	-164.56	5516.772	7110
900	-1.37	-12.89	5.47	-336.98	-173.56	5516.873	7110
1000	-1.36	-13.11	5.61	-334.26	-169.29	5516.971	7110
1100	-1.33	-13.19	5.52	-335.65	-168.54	5517.077	7110
1200	-1.54	-13.06	5.49	-335.94	-169.79	5517.181	7110
1300	-1.49	-12.89	5.57	-334.04	-169.05	5517.275	7110
1400	-1.43	-13.05	5.54	-333.85	-167.79	5517.381	7110
1500	-1.41	-13.02	5.49	-335.25	-168.73	5517.467	7110
1600	-1.55	-12.80	5.51	-334.84	-172.13	5517.583	7110
1700	-1.38	-12.73	5.61	-331.47	-163.65	5517.683	7110
1800	-1.26	-12.81	5.48	-335.87	-170.45	5517.781	7110
1900	-1.39	-12.98	5.50	-336.05	-169.62	5517.880	7110
2000	-1.77	-13.04	5.52	-334.72	-168.17	5517.969	7110
2100	-1.41	-13.04	5.66	-331.51	-166.88	5518.071	7110
2200	-1.52	-12.95	5.57	-332.70	-165.71	5518.178	7110
2300	-1.44	-12.89	5.55	-334.83	-168.96	5518.258	7110
2400	-1.40	-13.16	5.68	-332.14	-165.26	5518.383	7110
2500	-1.71	-12.96	5.65	-331.01	-165.55	5518.481	7110
2600	-1.54	-13.01	5.56	-334.27	-169.46	5518.580	7110
2700	-1.59	-13.13	5.67	-330.65	-164.88	5518.676	7110
2800	-2.03	-13.54	5.63	-331.82	-165.11	5518.785	7110
2900	-1.42	-12.91	5.54	-333.60	-171.11	5518.882	7110
3000	-1.34	-12.91	5.63	-332.03	-170.20	5518.969	7110
3100	-1.47	-12.98	5.69	-330.09	-163.63	5519.078	7110
3200	-1.47	-13.19	5.65	-330.51	-163.98	5519.175	7110
3300	-1.41	-13.00	5.62	-332.34	-166.83	5519.272	7110
3400	-1.46	-13.20	5.71	-329.39	-163.88	5519.373	7110
3500	-1.43	-12.97	5.58	-334.14	-168.82	5519.467	7110
3600	-1.24	-12.85	5.61	-331.08	-165.41	5519.583	7110
3700	-1.37	-12.70	5.53	-333.19	-168.33	5519.684	7110
3800	-1.66	-13.17	5.64	-330.49	-166.18	5519.776	7110
3900	-1.43	-12.89	5.63	-332.05	-167.57	5519.861	7110
4000	-1.43	-13.06	5.63	-332.67	-166.50	5519.970	7110
4100	-1.32	-13.12	5.53	-335.70	-168.50	5520.077	7110
4200	-1.61	-12.98	5.59	-331.99	-166.07	5520.166	7110
4300	-1.84	-13.10	5.57	-333.02	-169.67	5520.284	7110
4400	-1.49	-12.95	5.59	-333.01	-168.68	5520.369	7110
4500	-0.99	-12.79	5.56	-332.37	-167.77	5520.482	7110
4600	-1.69	-13.30	5.60	-331.26	-166.61	5520.584	7110
4700	-1.27	-13.01	5.66	-330.74	-164.26	5520.675	7110
4800	-1.51	-13.06	5.66	-331.30	-163.77	5520.775	7110
4900	-1.47	-12.98	5.59	-331.56	-166.28	5520.856	7110
5000	-1.24	-13.12	5.53	-335.07	-167.71	5520.970	7110
5100	-1.41	-12.99	5.44	-336.35	-170.14	5521.079	7110
5200	-1.21	-12.84	5.65	-332.10	-165.30	5521.182	7110
5300	-2.09	-13.22	5.54	-334.56	-167.40	5521.285	7110
5400	-1.40	-12.77	5.59	-334.25	-165.88	5521.374	7110
5500	-1.61	-12.89	5.69	-330.07	-165.59	5521.480	7110
5600	-1.41	-13.14	5.57	-334.44	-171.83	5521.578	7110
5700	-1.47	-13.10	5.62	-332.20	-170.04	5521.675	7110
5800	-1.34	-12.92	5.68	-330.37	-169.07	5521.772	7110
5900	-1.43	-12.94	5.60	-332.21	-167.24	5521.873	7110
6000	-1.47	-13.07	5.59	-334.28	-168.21	5521.967	7110
6100	-1.57	-13.07	5.64	-331.86	-167.34	5522.077	7110
6200	-1.50	-13.06	5.63	-331.87	-163.93	5522.181	7110
6300	-1.40	-12.92	5.69	-331.31	-166.78	5522.277	7110
6400	-1.47	-13.02	5.61	-334.83	-173.58	5522.377	7110
6500	-1.62	-12.96	5.56	-334.27	-168.88	5522.471	7110
6600	-1.63	-12.82	5.66	-331.79	-167.30	5522.581	7110
6700	-1.88	-13.70	5.81	-325.61	-160.59	5522.684	7110
6800	-1.42	-13.08	5.71	-328.38	-163.25	5522.773	7110
6900	-1.59	-12.95	5.67	-331.41	-168.02	5522.867	7110
7000	-1.40	-12.83	5.52	-335.13	-168.69	5522.984	7110
7100	-1.46	-12.92	5.59	-333.38	-167.26	5523.078	7110
7200	-1.40	-13.02	5.60	-333.11	-167.08	5523.169	7110
7300	-1.65	-12.91	5.60	-333.62	-169.53	5523.280	7110
7400	-1.56	-13.38	5.54	-333.86	-167.15	5523.382	7110
7500	-1.36	-13.27	5.53	-335.48	-169.75	5523.463	7110
7500	-1.38	-12.99	5.52	-335.57	-169.95	5523.522	7110
7600	-1.69	-12.91	5.55	-335.01	-171.18	5523.617	7110
7700	-1.47	-13.14	5.70	-330.12	-165.03	5523.718	7110
7800	-1.66	-12.94	5.54	-335.19	-169.20	5523.817	7110
7900	-1.38	-12.90	5.49	-337.01	-170.47	5523.921	7110
8000	-1.20	-12.70	5.53	-335.42	-171.56	5524.024	7110
8100	-1.47	-12.78	5.59	-334.69	-170.60	5524.121	7110
8200	-1.50	-12.93	5.61	-333.24	-166.90	5524.220	7110
8300	-1.66	-12.98	5.54	-337.83	-171.65	5524.325	7110
8400	-1.04	-13.15	5.51	-337.19	-172.08	5524.426	7110
8500	-1.53	-12.99	5.52	-336.89	-170.77	5524.518	7110
8600	-1.40	-12.69	5.63	-335.66	-172.17	5524.621	7110
8700	-1.65	-13.05	5.64	-334.21	-169.00	5524.718	7110
8800	-1.29	-13.00	5.56	-335.74	-172.02	5524.823	7110
8900	-1.67	-13.04	5.71	-332.23	-160.99	5524.920	7110
9000	-1.51	-12.88	5.64	-333.50	-165.35	5525.024	7110
9100	-1.48	-13.05	5.66	-333.78	-166.68	5525.121	7110
9200	-1.44	-13.05	5.68	-333.71	-164.48	5525.212	7110
9300	-1.35	-12.81	5.66	-333.25	-165.22	5525.326	7110
9400	-1.48	-13.11	5.59	-335.91	-165.12	5525.421	7110
9500	-1.51	-13.03	5.60	-335.25	-163.46	5525.519	7110
9600	-1.58	-12.97	5.61	-334.86	-164.30	5525.616	7110
9700	-1.52	-12.99	5.64	-334.42	-163.67	5525.712	7110
9800	-1.93	-13.22	5.65	-334.60	-166.42	5525.825	7110
9900	-1.50	-12.89	5.65	-334.98	-165.01	5525.921	7110
10000	-1.75	-12.72	5.58	-335.90	-164.53	5526.026	7110
10100	-1.58	-13.10	5.40	-341.13	-174.11	5526.115	7110
10200	-1.33	-13.00	5.60	-336.34	-166.84	5526.212	7110
10300	-1.29	-12.96	5.61	-335.96	-167.99	5526.321	7110
10400	-0.85	-12.97	5.57	-338.58	-172.21	5526.425	7110
10500	-1.70	-12.67	5.49	-338.20	-170.36	5526.523	7110
10600	-1.53	-13.05	5.53	-336.83	-166.99	5526.621	7110
10700	-1.08	-12.70	5.62	-336.22	-169.35	5526.719	7110
10800	-1.68	-12.83	5.66	-334.40	-166.52	5526.817	7110
10900	-1.52	-13.04	5.52	-339.70	-172.78	5526.916	7110
11000	-1.54	-13.26	5.52	-340.75	-174.02	5527.018	7110
11100	-1.34	-13.11	5.60	-336.89	-166.88	5527.121	7110
11200	-1.63	-12.90	5.55	-337.60	-171.34	5527.219	7110
11300	-1.30	-13.07	5.51	-337.52	-167.32	5527.313	7110
11400	-1.45	-13.10	5.67	-335.45	-162.85	5527.419	7110
11500	-1.36	-13.06	5.59	-336.82	-164.94	5527.524	7110
11600	-1.46	-13.06	5.60	-337.31	-166.16	5527.615	7110
11700	-1.62	-12.88	5.54	-338.86	-168.18	5527.716	7110
11800	-1.27	-12.85	5.49	-341.07	-177.23	5527.818	7110
11900	-1.57	-13.13	5.45	-341.46	-174.35	5527.920	7110
12000	-1.38	-12.95	5.53	-337.86	-170.47	5528.015	7110
12100	-1.39	-13.23	5.52	-337.85	-168.68	5528.121	7110
12200	-1.58	-13.10	5.49	-338.24	-169.49	5528.225	7110
12300	-1.60	-12.69	5.57	-337.95	-166.48	5528.322	7110
12400	-1.68	-12.99	5.52	-338.27	-169.13	5528.417	7110
12500	-1.40	-12.90	5.48	-339.32	-169.91	5528.519	7110
12600	-1.20	-12.75	5.63	-335.12	-165.85	5528.624	7110
12700	-1.59	-13.11	5.56	-336.12	-166.60	5528.718	7110
12800	-1.50	-13.02	5.60	-336.27	-165.60	5528.811	7110
12900	-1.42	-12.75	5.64	-338.21	-167.39	5528.926	7110
13000	-1.46	-13.10	5.48	-340.74	-171.85	5529.019	7110
13100	-1.45	-13.02	5.56	-337.60	-168.60	5529.104	7110
13200	-1.23	-13.38	5.55	-338.53	-167.26	5529.217	7110
13300	-1.41	-13.15	5.45	-341.50	-172.81	5529.321	7110
13400	-1.58	-12.77	5.52	-339.56	-170.88	5529.421	7110
13500	-1.58	-12.81	5.51	-338.87	-171.33	5529.519	7110
13600	-1.22	-12.85	5.52	-340.14	-172.06	5529.623	7110
13700	-1.44	-13.07	5.56	-338.08	-168.54	5529.718	7110
13800	-1.59	-12.51	5.26	-346.18	-177.14	5529.825	7110
13900	-1.25	-13.18	5.49	-340.56	-170.54	5529.919	7110
14000	-1.49	-12.95	5.44	-342.20	-175.98	5530.019	7110
14100	-1.43	-12.87	5.40	-342.51	-175.66	5530.120	7110
14200	-1.01	-13.81	5.47	-341.79	-173.58	5530.227	7110
14300	-1.54	-13.01	5.39	-341.99	-174.51	5530.309	7110
14400	-1.61	-12.90	5.39	-342.16	-173.76	5530.422	7110
14500	-1.44	-13.22	5.47	-341.18	-171.25	5530.523	7110
14600	-1.53	-13.21	5.35	-343.17	-175.04	5530.621	7110
14700	-1.78	-12.74	5.54	-340.39	-171.30	5530.724	7110
14800	-1.39	-12.92	5.48	-341.77	-173.13	5530.819	7110
14900	-1.53	-13.03	5.51	-339.65	-166.69	5530.919	7110
15000	-1.93	-12.84	5.56	-336.81	-165.94	5531.025	7110
15100	-1.53	-13.07	5.53	-339.40	-167.61	5531.104	7110
15200	-1.51	-12.90	5.47	-341.81	-172.70	5531.196	7110
15300	-1.74	-13.02	5.52	-341.57	-171.90	5531.322	7110
15400	-1.40	-12.93	5.62	-338.79	-167.88	5531.419	7110
15500	-1.52	-12.97	5.56	-339.13	-169.58	5531.520	7110
15600	-1.41	-13.04	5.51	-340.95	-170.61	5531.615	7110
15700	-1.40	-12.85	5.39	-344.41	-176.17	5531.716	7110
15800	-1.37	-13.33	5.52	-342.05	-172.12	5531.826	7110
15900	-1.38	-13.09	5.46	-342.46	-175.09	5531.926	7110
16000	-1.46	-12.81	5.48	-341.96	-173.09	5532.015	7110
16100	-1.53	-12.74	5.51	-343.18	-173.62	5532.121	7110
16200	-1.16	-13.04	5.53	-343.07	-171.79	5532.220	7110
16300	-1.64	-12.84	5.41	-343.82	-174.09	5532.316	7110
16400	-1.61	-13.65	5.36	-344.23	-174.65	5532.426	7110
16500	-1.53	-12.75	5.50	-341.29	-170.99	5532.524	7110
16600	-1.68	-12.93	5.44	-343.88	-174.90	5532.624	7110
16700	-1.51	-12.80	5.57	-339.88	-170.03	5532.725	7110
16800	-1.34	-12.91	5.62	-338.44	-169.28	5532.819	7110
16900	-1.37	-13.24	5.46	-344.17	-173.64	5532.919	7110
17000	-1.36	-12.83	5.61	-340.74	-169.64	5533.020	7110
17100	-1.48	-12.99	5.37	-347.76	-180.99	5533.117	7110
17200	-1.44	-12.95	5.43	-346.06	-179.31	5533.216	7110
17300	-1.03	-13.46	5.45	-345.89	-173.51	5533.326	7110
17400	-1.49	-13.06	5.36	-349.34	-180.13	5533.410	7110
17500	-1.38	-12.84	5.36	-347.10	-180.14	5533.524	7110
17600	-1.16	-12.74	5.30	-349.54	-176.77	5533.624	7110
17700	-1.22	-13.22	5.42	-347.45	-173.24	5533.726	7110
17800	-1.73	-12.85	5.29	-350.02	-173.21	5533.808	7110
17900	-1.22	-12.85	5.40	-348.00	-179.20	5533.920	7110
18000	-1.39	-12.92	5.42	-347.25	-178.29	5534.022	7110
18100	-1.35	-12.85	5.52	-343.69	-173.42	5534.120	7110
18200	-1.69	-13.34	5.50	-345.77	-174.13	5534.226	7110
18300	-1.42	-13.15	5.42	-347.87	-173.37	5534.311	7110
18400	-1.58	-12.99	5.25	-353.45	-176.05	5534.413	7110
18500	-1.58	-12.82	5.24	-353.65	-174.34	5534.518	7110
18600	-1.42	-12.89	5.55	-344.77	-165.22	5534.625	7110
18700	-1.47	-12.79	5.45	-346.06	-166.81	5534.724	7110
18800	-1.48	-12.94	5.56	-340.73	-160.65	5534.806	7110
18900	-1.29	-12.73	5.49	-342.88	-164.51	5534.919	7110
19000	-1.33	-13.16	5.55	-342.30	-162.73	5535.000	7110
19100	-1.77	-13.15	5.44	-346.04	-165.45	5535.123	7110
19200	-1.61	-12.88	5.56	-341.31	-162.32	5535.201	7110
19300	-1.45	-12.94	5.64	-339.30	-164.22	5535.318	7110
19400	-1.60	-13.17	5.61	-341.41	-167.51	5535.422	7110
19500	-1.56	-12.24	5.60	-341.05	-169.46	5535.525	7110
19600	-1.34	-13.06	5.52	-344.80	-171.34	5535.621	7110
19700	-1.32	-13.02	5.70	-339.11	-164.75	5535.714	7110
19800	-1.54	-12.78	5.54	-344.89	-172.88	5535.814	7110
19900	-1.67	-12.90	5.53	-344.80	-173.25	5535.920	7110
20000	-1.75	-13.19	5.53	-344.29	-167.97	5536.023	7110
20100	-1.53	-13.10	5.57	-343.25	-170.35	5536.120	7110
20200	-1.30	-12.78	5.44	-349.32	-175.69	5536.221	7110
20300	-1.60	-12.93	5.55	-346.40	-173.78	5536.323	7110
20400	-1.24	-13.19	5.50	-348.08	-174.90	5536.421	7110
20500	-1.41	-12.95	5.47	-348.05	-176.86	5536.518	7110
20600	-1.49	-13.10	5.55	-344.50	-170.71	5536.614	7110
20700	-1.66	-12.87	5.52	-344.17	-167.30	5536.716	7110
20800	-1.37	-12.90	5.57	-343.49	-168.02	5536.817	7110
20900	-1.37	-13.04	5.62	-342.25	-161.35	5536.926	7110
21000	-1.46	-12.84	5.57	-342.82	-161.44	5537.019	7110
21100	-1.47	-13.01	5.60	-341.29	-159.40	5537.104	7110
21200	-1.87	-12.84	5.55	-344.53	-164.87	5537.220	7110
21300	-1.64	-12.85	5.47	-347.17	-164.58	5537.325	7110
21400	-1.39	-13.18	5.59	-342.94	-161.19	5537.420	7110
21500	-1.39	-12.91	5.56	-344.03	-161.95	5537.521	7110
21600	-1.70	-12.79	5.51	-344.38	-164.17	5537.623	7110
21700	-1.39	-12.58	5.44	-347.45	-166.19	5537.726	7110
21800	-1.35	-12.92	5.64	-341.10	-159.16	5537.799	7110
21900	-1.42	-13.00	5.51	-344.82	-164.14	5537.913	7110
22000	-1.47	-12.87	5.57	-344.73	-164.21	5538.019	7110
22100	-1.52	-12.74	5.65	-341.16	-160.64	5538.117	7110
22200	-1.29	-13.32	5.64	-341.40	-158.20	5538.218	7110
22300	-2.10	-12.63	5.51	-347.50	-167.31	5538.326	7110
22400	-1.61	-13.07	5.53	-346.04	-164.44	5538.411	7110
22500	-1.29	-13.12	5.50	-348.33	-166.64	5538.518	7110
22600	-1.50	-12.96	5.54	-345.80	-163.98	5538.625	7110
22700	-1.44	-12.97	5.55	-345.19	-165.87	5538.696	7110
22800	-1.45	-12.92	5.55	-345.95	-167.82	5538.823	7110
22900	-1.51	-13.03	5.51	-346.06	-168.00	5538.913	7110
23000	-1.07	-12.54	5.51	-345.28	-164.40	5539.023	7110
23100	-1.37	-12.71	5.73	-338.94	-157.64	5539.126	7110
23200	-1.46	-13.19	5.66	-341.72	-160.38	5539.217	7110
23300	-1.42	-12.67	5.54	-344.73	-166.59	5539.326	7110
23400	-1.47	-13.01	5.70	-340.70	-158.26	5539.420	7110
23500	-1.40	-13.39	5.58	-344.36	-162.24	5539.524	7110
23600	-1.57	-12.98	5.62	-342.51	-163.04	5539.620	7110
23700	-0.90	-12.90	5.62	-342.77	-162.74	5539.724	7110
23800	-1.42	-12.69	5.68	-340.47	-158.98	5539.803	7110
23900	-1.40	-13.18	5.61	-343.61	-159.78	5539.866	7110
24000	-1.28	-12.89	5.60	-342.19	-161.99	5539.964	7110
24100	-1.45	-13.14	5.56	-342.81	-160.38	5540.055	7110
24200	-1.25	-12.79	5.66	-340.51	-158.45	5540.155	7110
24300	-1.16	-13.11	5.48	-347.81	-164.61	5540.264	7110
24400	-1.41	-13.18	5.49	-346.43	-164.31	5540.364	7110
24500	-1.86	-13.16	5.46	-347.04	-160.45	5540.466	7110
24600	-1.37	-12.98	5.56	-345.65	-161.10	5540.558	7110
24700	-1.47	-12.95	5.59	-341.31	-155.71	5540.664	7110
24800	-1.41	-13.04	5.55	-345.43	-164.69	5540.762	7110
24900	-1.40	-13.02	5.65	-343.31	-160.61	5540.851	7110
25000	-1.12	-13.19	5.49	-347.27	-165.22	5540.966	7110
25100	-1.41	-13.04	5.66	-341.13	-158.94	5541.054	7110
25200	-1.31	-12.87	5.54	-345.74	-168.61	5541.157	7110
25300	-1.71	-12.95	5.63	-342.75	-164.78	5541.264	7110
25400	-1.37	-12.86	5.50	-347.10	-167.87	5541.350	7110
25500	-1.26	-12.89	5.64	-340.88	-161.58	5541.463	7110
25600	-1.39	-12.86	5.54	-344.55	-166.99	5541.557	7110
25700	-1.53	-13.03	5.63	-341.50	-162.61	5541.657	7110
25800	-1.39	-12.93	5.62	-342.18	-163.22	5541.739	7110
25900	-1.69	-12.98	5.53	-344.33	-164.55	5541.861	7110
26000	-1.25	-13.21	5.59	-343.75	-161.51	5541.963	7110
26100	-1.48	-13.06	5.64	-341.39	-165.51	5542.063	7110
26200	-1.21	-12.92	5.54	-344.52	-166.02	5542.156	7110
26300	-1.36	-13.02	5.60	-342.53	-162.54	5542.256	7110
26400	-1.38	-12.97	5.60	-343.38	-166.37	5542.350	7110
26500	-1.45	-13.60	5.63	-342.21	-163.17	5542.467	7110
26600	-1.63	-13.39	5.62	-341.43	-164.01	5542.566	7110
26700	-1.57	-13.17	5.57	-342.17	-164.16	5542.665	7110
26800	-1.31	-12.87	5.40	-346.93	-169.45	5542.765	7110
26900	-1.67	-12.80	5.45	-347.73	-165.36	5542.862	7110
27000	-1.69	-12.70	5.52	-346.32	-166.77	5542.967	7110
27100	-0.96	-13.18	5.58	-343.14	-163.60	5543.066	7110
27200	-1.63	-12.89	5.53	-346.42	-166.16	5543.156	7110
27300	-1.39	-13.10	5.41	-348.89	-168.75	5543.248	7110
27400	-1.34	-13.14	5.62	-342.09	-159.31	5543.358	7110
27500	-1.29	-12.86	5.47	-346.86	-167.61	5543.461	7110
27600	-1.44	-12.57	5.66	-340.01	-159.02	5543.566	7110
27700	-1.47	-13.05	5.68	-340.72	-152.54	5543.656	7110
27800	-1.29	-12.95	5.53	-344.14	-158.82	5543.753	7110
27900	-1.43	-12.97	5.56	-343.17	-157.09	5543.851	7110
28000	-1.56	-12.90	5.59	-343.54	-159.93	5543.962	7110
28100	-1.60	-12.87	5.65	-341.27	-158.17	5544.059	7110
28200	-1.49	-13.06	5.55	-345.05	-159.65	5544.154	7110
28300	-1.58	-13.32	5.52	-345.61	-161.25	5544.265	7110
28400	-1.72	-12.85	5.77	-336.20	-151.16	5544.366	7110
28500	-1.58	-12.66	5.65	-340.25	-153.92	5544.468	7110
28600	-1.99	-13.37	5.74	-335.97	-159.91	5544.563	7110
28700	-1.36	-12.85	5.71	-338.88	-164.30	5544.667	7110
28800	-1.51	-12.93	5.50	-345.60	-172.53	5544.752	7110
28900	-1.38	-12.95	5.47	-346.14	-173.41	5544.855	7110
29000	-1.38	-13.01	5.70	-339.49	-163.89	5544.958	7110
29100	-1.67	-12.95	5.59	-340.87	-165.45	5545.056	7110
29200	-0.88	-13.13	5.53	-343.73	-169.00	5545.167	7110
29300	-1.40	-12.82	5.51	-346.22	-170.43	5545.263	7110
29400	-1.54	-13.00	5.54	-343.86	-168.69	5545.362	7110
29500	-1.37	-13.04	5.52	-346.46	-159.23	5545.466	7110
29600	-0.89	-13.60	5.46	-346.39	-158.32	5545.568	7110
29700	-1.69	-12.87	5.57	-341.84	-151.86	5545.664	7110
29800	-1.51	-12.95	5.55	-342.57	-154.83	5545.765	7110
29900	-1.55	-12.97	5.55	-341.49	-154.58	5545.858	7110
30000	-1.48	-12.84	5.61	-340.79	-151.55	5545.963	7110
30100	-1.32	-12.98	5.46	-346.41	-159.02	5546.059	7110
30200	-1.46	-13.02	5.53	-343.86	-156.83	5546.157	7110
30300	-1.41	-13.01	5.65	-341.70	-152.12	5546.243	7110
30400	-1.60	-12.89	5.60	-341.45	-152.66	5546.360	7110
30500	-1.43	-12.92	5.62	-341.07	-145.70	5546.458	7110
30600	-2.23	-13.48	5.52	-342.46	-145.15	5546.568	7110
30700	-1.44	-12.90	5.47	-346.61	-150.08	5546.653	7110
30800	-1.53	-12.94	5.46	-346.09	-148.70	5546.753	7110
30900	-1.36	-13.11	5.52	-344.09	-145.74	5546.858	7110
31000	-1.28	-13.06	5.43	-347.10	-145.37	5546.963	7110
31100	-1.47	-12.67	5.41	-345.68	-145.71	5547.068	7110
31200	-1.52	-13.00	5.50	-345.07	-146.49	5547.154	7110
31300	-1.49	-12.88	5.47	-347.93	-143.80	5547.264	7110
31400	-1.48	-13.08	5.49	-346.41	-142.21	5547.359	7110
31500	-1.28	-13.13	5.50	-344.13	-142.39	5547.458	7110
31600	-1.39	-13.04	5.52	-342.95	-143.98	5547.554	7110
31700	-1.35	-13.04	5.68	-339.26	-134.03	5547.658	7110
31800	-1.31	-12.93	5.53	-344.18	-143.76	5547.764	7110
31900	-1.29	-12.95	5.55	-342.72	-140.56	5547.861	7110
32000	-1.23	-12.86	5.49	-344.53	-143.27	5547.958	7110
32100	-1.35	-13.06	5.64	-340.29	-136.11	5548.059	7110
32200	-1.78	-13.05	5.57	-342.37	-139.12	5548.166	7110
32300	-1.39	-12.94	5.49	-346.15	-144.69	5548.250	7110
32400	-1.54	-12.88	5.54	-345.21	-146.47	5548.350	7110
32500	-1.46	-12.70	5.50	-345.80	-146.93	5548.463	7110
32600	-1.29	-12.68	5.55	-342.64	-141.74	5548.564	7110
32700	-1.45	-12.79	5.64	-340.51	-140.21	5548.661	7110
32800	-1.35	-12.94	5.50	-345.02	-140.68	5548.744	7110
32900	-1.56	-12.97	5.69	-338.24	-134.88	5548.856	7110
33000	-1.30	-13.03	5.62	-342.23	-139.49	5548.960	7110
33100	-1.65	-12.87	5.48	-346.85	-145.48	5549.059	7110
33200	-1.75	-13.42	5.48	-344.87	-142.36	5549.165	7110
33300	-1.54	-13.48	5.55	-342.01	-135.32	5549.266	7110
33400	-1.55	-13.26	5.47	-345.32	-139.30	5549.363	7110
33500	-1.28	-13.10	5.44	-347.07	-143.99	5549.458	7110
33600	-1.47	-12.95	5.46	-346.98	-150.82	5549.544	7110
33700	-1.38	-12.83	5.48	-347.47	-137.90	5549.665	7110
33800	-1.42	-12.95	5.62	-342.84	-129.85	5549.748	7110
33900	-1.37	-13.12	5.45	-347.81	-134.90	5549.852	7110
34000	-1.60	-13.00	5.58	-342.14	-128.82	5549.958	7110
34100	-1.45	-13.02	5.59	-340.92	-125.77	5550.053	7110
34200	-1.31	-12.73	5.60	-340.36	-126.76	5550.167	7110
34300	-1.39	-13.09	5.60	-341.60	-128.93	5550.254	7110
34400	-1.59	-13.08	5.55	-342.85	-129.15	5550.354	7110
34500	-1.45	-13.02	5.65	-340.77	-128.14	5550.463	7110
34600	-1.49	-12.93	5.63	-341.20	-127.49	5550.544	7110
34700	-1.60	-13.02	5.62	-339.77	-128.01	5550.654	7110
34800	-1.48	-12.92	5.64	-339.50	-125.00	5550.764	7110
34900	-1.41	-13.04	5.58	-342.94	-129.85	5550.854	7110
35000	-1.92	-12.57	5.51	-343.20	-132.08	5550.964	7110
35100	-1.36	-13.00	5.59	-342.70	-132.05	5551.044	7110
35200	-1.61	-13.23	5.50	-345.39	-132.80	5551.159	7110
35300	-1.52	-12.89	5.65	-340.75	-127.92	5551.250	7110
35400	-1.61	-12.86	5.63	-340.48	-128.73	5551.365	7110
35500	-1.47	-13.39	5.52	-343.40	-130.23	5551.463	7110
35600	-1.32	-13.02	5.48	-345.67	-135.12	5551.559	7110
35700	-1.43	-12.97	5.56	-343.60	-131.38	5551.659	7110
35800	-1.11	-13.06	5.54	-345.10	-132.57	5551.765	7110
35900	-1.45	-13.19	5.49	-346.18	-133.94	5551.867	7110
36000	-1.47	-12.92	5.63	-342.08	-131.32	5551.960	7110
36100	-1.53	-13.13	5.62	-341.06	-130.70	5552.063	7110
36200	-1.21	-13.02	5.48	-346.48	-136.10	5552.167	7110
36300	-1.45	-13.00	5.39	-349.48	-137.73	5552.263	7110
36400	-1.37	-13.13	5.50	-346.17	-132.59	5552.361	7110
36500	-1.76	-12.50	5.59	-341.73	-128.32	5552.467	7110
36600	-1.52	-12.98	5.55	-344.05	-131.50	5552.557	7110
36700	-1.57	-13.19	5.55	-344.62	-131.72	5552.662	7110
36800	-1.45	-12.99	5.52	-345.71	-132.77	5552.761	7110
36900	-1.50	-13.14	5.57	-344.55	-133.89	5552.865	7110
37000	-1.17	-12.68	5.46	-348.18	-138.33	5552.961	7110
37100	-1.62	-12.62	5.53	-345.68	-136.18	5553.062	7110
37200	-1.43	-13.04	5.51	-345.42	-133.64	5553.154	7110
37300	-1.52	-13.01	5.47	-347.65	-136.68	5553.245	7110
37400	-1.27	-13.14	5.55	-344.94	-133.39	5553.359	7110
37500	-1.40	-12.91	5.45	-347.42	-136.33	5553.461	7110
37600	-1.43	-13.16	5.54	-346.77	-134.64	5553.561	7110
37700	-1.35	-13.07	5.42	-347.73	-134.80	5553.665	7110
37800	-1.23	-13.10	5.54	-344.98	-132.11	5553.762	7110
37900	-1.08	-13.52	5.55	-344.35	-131.81	5553.867	7110
38000	-1.63	-13.11	5.64	-340.93	-126.96	5553.958	7110
38100	-1.62	-13.50	5.62	-340.87	-125.07	5554.062	7110
38200	-1.50	-12.98	5.58	-342.01	-127.59	5554.162	7110
38300	-0.99	-13.09	5.62	-344.10	-130.47	5554.268	7110
38400	-1.38	-12.88	5.40	-349.05	-136.33	5554.365	7110
38500	-1.43	-13.03	5.52	-346.12	-131.60	5554.458	7110
38600	-1.56	-12.95	5.51	-345.09	-129.98	5554.547	7110
38700	-1.42	-12.93	5.46	-347.34	-133.01	5554.665	7110
38800	-1.31	-12.98	5.56	-343.83	-131.62	5554.761	7110
38900	-1.79	-12.76	5.44	-347.07	-133.50	5554.864	7110
39000	-1.31	-13.09	5.56	-343.82	-130.69	5554.936	7110
39100	-1.39	-13.78	5.50	-345.19	-138.59	5555.067	7110
39200	-1.48	-12.88	5.48	-347.13	-135.57	5555.160	7110
39300	-1.36	-13.05	5.43	-350.25	-139.25	5555.263	7110
39400	-1.42	-12.96	5.53	-345.88	-131.50	5555.351	7110
39500	-1.95	-13.25	5.67	-341.68	-128.17	5555.466	7110
39600	-1.47	-12.95	5.48	-346.12	-133.31	5555.561	7110
39700	-1.34	-13.16	5.59	-343.01	-127.19	5555.657	7110
39800	-1.86	-12.80	5.53	-344.55	-130.10	5555.762	7110
39900	-1.26	-13.01	5.61	-342.62	-127.99	5555.850	7110
40000	-1.41	-13.15	5.52	-346.67	-130.62	5555.939	7110
40100	-1.36	-12.90	5.46	-348.97	-134.96	5556.054	7110
40200	-1.75	-13.19	5.44	-349.12	-136.29	5556.150	7110
40300	-1.31	-12.94	5.47	-348.32	-142.64	5556.204	7110
40400	-1.56	-12.90	5.44	-348.67	-139.52	5556.300	7110
40500	-1.41	-12.96	5.49	-347.04	-139.39	5556.396	7110
40600	-1.41	-13.00	5.50	-346.81	-137.30	5556.497	7110
40700	-1.65	-12.95	5.45	-349.29	-143.00	5556.604	7110
40800	-1.48	-13.25	5.34	-349.38	-142.39	5556.703	7110
40900	-1.49	-12.80	5.60	-342.65	-134.07	5556.801	7110
41000	-1.55	-13.03	5.42	-348.64	-142.96	5556.898	7110
41100	-1.56	-13.06	5.40	-350.21	-142.56	5556.993	7110
41200	-1.34	-12.95	5.47	-347.55	-141.37	5557.096	7110
41300	-1.71	-12.85	5.49	-346.37	-140.77	5557.209	7110
41400	-1.58	-12.92	5.43	-347.64	-142.42	5557.307	7110
41500	-1.55	-12.93	5.46	-347.32	-143.05	5557.402	7110
41600	-1.67	-12.96	5.44	-348.43	-141.78	5557.506	7110
41700	-1.28	-12.92	5.46	-348.79	-143.34	5557.598	7110
41800	-1.35	-13.11	5.38	-351.40	-138.29	5557.703	7110
41900	-1.32	-13.04	5.45	-348.68	-134.56	5557.800	7110
42000	-1.69	-12.87	5.47	-345.95	-133.79	5557.896	7110
42100	-1.54	-12.88	5.51	-345.13	-133.29	5558.007	7110
42200	-1.40	-12.99	5.47	-347.83	-134.92	5558.093	7110
42300	-1.37	-13.07	5.48	-348.28	-136.32	5558.203	7110
42400	-1.59	-12.83	5.39	-350.66	-139.19	5558.302	7110
42500	-1.57	-12.97	5.53	-345.12	-133.57	5558.398	7110
42600	-1.54	-12.75	5.43	-346.68	-135.63	5558.498	7110
42700	-1.34	-12.99	5.58	-342.89	-130.06	5558.593	7110
42800	-1.38	-12.88	5.58	-343.49	-130.37	5558.696	7110
42900	-1.36	-12.72	5.55	-341.85	-129.57	5558.800	7110
43000	-1.70	-13.26	5.65	-338.86	-125.90	5558.906	7110
43100	-1.76	-13.18	5.76	-333.93	-119.43	5559.008	7110
43200	-1.15	-13.63	5.71	-340.65	-126.22	5559.108	7110
43300	-1.16	-13.65	5.45	-346.48	-135.07	5559.208	7110
43400	-1.37	-12.83	5.65	-340.31	-124.19	5559.309	7110
43500	-1.41	-13.08	5.41	-348.34	-136.39	5559.398	7110
43600	-1.06	-12.81	5.48	-346.29	-134.19	5559.507	7110
43700	-1.36	-13.18	5.54	-342.79	-131.54	5559.604	7110
43800	-1.46	-12.90	5.53	-344.93	-133.75	5559.684	7110
43900	-1.45	-12.97	5.47	-345.63	-137.94	5559.790	7110
44000	-1.89	-13.11	5.61	-342.14	-134.81	5559.909	7110
44100	-1.68	-12.93	5.47	-346.11	-137.55	5560.004	7110
44200	-1.59	-12.77	5.39	-348.28	-141.97	5560.096	7110
44300	-1.54	-12.99	5.58	-341.62	-134.89	5560.202	7110
44400	-1.47	-12.79	5.49	-346.07	-138.28	5560.310	7110
44500	-1.34	-12.87	5.52	-344.08	-138.16	5560.405	7110
44600	-1.54	-12.99	5.45	-347.70	-143.90	5560.507	7110
44700	-1.60	-13.05	5.38	-348.43	-142.11	5560.606	7110
44800	-1.04	-13.00	5.39	-350.46	-145.83	5560.703	7110
44900	-1.65	-12.89	5.45	-345.99	-140.24	5560.806	7110
45000	-1.38	-13.05	5.43	-347.23	-142.82	5560.902	7110
45100	-1.66	-13.08	5.49	-345.82	-141.87	5561.007	7110
45200	-1.42	-13.19	5.49	-346.84	-139.90	5561.106	7110
45300	-1.57	-12.80	5.51	-344.85	-139.02	5561.202	7110
45400	-1.47	-13.04	5.59	-341.78	-134.64	5561.304	7110
45500	-1.47	-13.12	5.48	-347.76	-140.88	5561.403	7110
45600	-1.76	-12.93	5.46	-347.38	-141.55	5561.497	7110
45700	-1.38	-12.95	5.53	-343.57	-138.29	5561.596	7110
45800	-1.30	-13.24	5.48	-345.47	-138.93	5561.702	7110
45900	-1.57	-12.93	5.48	-345.78	-142.23	5561.800	7110
46000	-1.53	-12.97	5.27	-352.05	-148.77	5561.902	7110
46100	-1.53	-12.92	5.48	-345.54	-141.48	5561.993	7110
46200	-1.29	-12.93	5.56	-342.88	-138.29	5562.104	7110
46300	-1.38	-13.01	5.48	-344.95	-139.91	5562.184	7110
46400	-1.42	-12.82	5.47	-344.78	-142.75	5562.308	7110
46500	-1.57	-13.49	5.38	-348.74	-144.46	5562.402	7110
46600	-1.71	-13.29	5.52	-342.69	-137.11	5562.506	7110
46700	-1.40	-13.11	5.55	-342.87	-135.02	5562.605	7110
46800	-1.61	-13.01	5.61	-339.39	-133.33	5562.702	7110
46900	-1.58	-13.17	5.51	-344.20	-137.79	5562.805	7110
47000	-1.31	-12.56	5.41	-347.96	-143.66	5562.906	7110
47100	-1.39	-13.00	5.55	-342.54	-138.14	5563.000	7110
47200	-1.63	-13.01	5.43	-345.55	-142.14	5563.104	7110
47300	-1.29	-13.32	5.43	-348.74	-144.82	5563.203	7110
47400	-1.62	-12.96	5.40	-347.69	-146.41	5563.291	7110
47500	-1.45	-12.93	5.48	-343.83	-141.18	5563.384	7110
47600	-1.60	-13.05	5.49	-343.86	-141.01	5563.486	7110
47700	-1.23	-13.20	5.44	-346.50	-144.16	5563.609	7110
47800	-1.73	-12.91	5.36	-349.42	-148.00	5563.705	7110
47900	-1.51	-13.10	5.47	-343.65	-141.97	5563.804	7110
48000	-1.40	-13.05	5.42	-346.55	-144.94	5563.904	7110
48100	-0.39	-11.54	5.36	-347.20	-146.93	5564.010	7110
48200	-1.51	-13.00	5.52	-343.32	-139.71	5564.103	7110
48300	-1.39	-12.96	5.32	-352.71	-148.64	5564.209	7110
48400	-1.18	-12.77	5.54	-345.27	-144.58	5564.306	7110
48500	-1.35	-13.07	5.42	-347.55	-145.66	5564.401	7110
48600	-1.41	-13.05	5.57	-343.21	-137.84	5564.503	7110
48700	-1.53	-13.04	5.42	-349.20	-143.82	5564.605	7110
48800	-1.43	-13.10	5.44	-349.87	-143.24	5564.700	7110
48900	-1.20	-12.95	5.26	-355.71	-150.54	5564.806	7110
49000	-1.49	-13.16	5.34	-352.15	-146.96	5564.904	7110
49100	-1.63	-12.72	5.28	-355.61	-154.13	5565.000	7110
49200	-1.30	-13.15	5.44	-348.92	-142.24	5565.105	7110
49300	-1.56	-13.18	5.35	-354.35	-150.84	5565.206	7110
49400	-1.59	-12.91	5.35	-352.10	-148.80	5565.300	7110
49500	-1.45	-13.22	5.25	-355.72	-153.21	5565.401	7110
49600	-1.10	-13.05	5.29	-354.36	-150.22	5565.502	7110
49700	-1.47	-12.76	5.40	-352.02	-150.40	5565.598	7110
49800	-1.49	-13.11	5.14	-360.47	-158.12	5565.702	7110
49900	-1.51	-12.45	5.29	-352.67	-147.86	5565.806	7110
50000	-1.35	-12.94	5.35	-351.29	-144.33	5565.906	7110
50100	-1.35	-13.23	5.33	-353.87	-146.18	5565.999	7110
50200	-1.21	-13.13	5.40	-349.62	-145.62	5566.104	7110
50300	-1.38	-12.97	5.34	-352.91	-149.32	5566.202	7110
50400	-1.33	-12.85	5.37	-351.65	-149.10	5566.301	7110
50500	-1.52	-12.95	5.42	-348.99	-145.11	5566.402	7110
50600	-1.38	-13.06	5.58	-342.69	-137.63	5566.500	7110
50700	-1.47	-12.91	5.45	-347.77	-144.09	5566.600	7110
50800	-1.49	-12.81	5.45	-347.00	-142.68	5566.702	7110
50900	-1.21	-12.85	5.43	-348.45	-144.54	5566.806	7110
51000	-1.53	-12.88	5.44	-347.86	-143.19	5566.898	7110
51100	-1.46	-12.77	5.42	-346.85	-144.14	5567.002	7110
51200	-1.11	-12.94	5.34	-351.27	-148.14	5567.106	7110
51300	-1.39	-12.77	5.33	-353.68	-151.52	5567.205	7110
51400	-1.22	-13.23	5.40	-350.29	-144.68	5567.301	7110
51500	-1.44	-13.08	5.38	-351.71	-147.85	5567.402	7110
51600	-1.68	-13.04	5.45	-347.78	-144.47	5567.498	7110
51700	-1.15	-12.81	5.30	-354.54	-152.33	5567.604	7110
51800	-1.42	-13.19	5.44	-350.62	-147.81	5567.703	7110
51900	-1.57	-13.36	5.40	-350.13	-146.07	5567.800	7110
52000	-1.32	-12.86	5.31	-354.82	-153.67	5567.903	7110
52100	-1.51	-12.89	5.37	-351.30	-154.59	5568.003	7110
52200	-1.43	-12.95	5.32	-353.34	-155.75	5568.096	7110
52300	-1.38	-12.86	5.39	-350.77	-145.94	5568.205	7110
52400	-1.28	-13.08	5.37	-352.70	-146.23	5568.302	7110
52500	-1.54	-12.95	5.33	-353.75	-147.44	5568.397	7110
52600	-1.59	-12.87	5.42	-350.42	-143.07	5568.500	7110
52700	-1.61	-13.16	5.58	-344.51	-132.70	5568.604	7110
52800	-1.37	-12.93	5.45	-347.79	-138.00	5568.694	7110
52900	-1.59	-13.09	5.37	-352.57	-142.18	5568.801	7110
53000	-1.32	-12.82	5.35	-352.15	-144.68	5568.904	7110
53100	-1.58	-12.97	5.25	-355.47	-147.38	5568.997	7110
53200	-1.54	-12.98	5.38	-350.36	-142.42	5569.095	7110
53300	-1.39	-12.75	5.41	-349.22	-141.74	5569.204	7110
53400	-1.34	-13.17	5.30	-354.25	-145.29	5569.300	7110
53500	-1.17	-13.21	5.48	-347.05	-136.37	5569.403	7110
53600	-1.86	-13.05	5.31	-352.86	-144.15	5569.503	7110
53700	-0.94	-13.01	5.28	-353.26	-146.35	5569.604	7110
53800	-1.26	-12.79	5.41	-349.52	-141.56	5569.702	7110
53900	-1.53	-13.09	5.35	-352.11	-143.48	5569.801	7110
54000	-1.56	-12.65	5.30	-351.85	-145.36	5569.905	7110
54100	-1.40	-13.11	5.42	-348.25	-139.79	5569.999	7110
54200	-1.22	-13.03	5.45	-346.46	-134.87	5570.104	7110
54300	-1.58	-12.89	5.51	-345.16	-139.81	5570.202	7110
54400	-1.33	-13.14	5.47	-345.07	-141.05	5570.303	7110
54500	-1.45	-12.88	5.36	-349.18	-147.86	5570.403	7110
54600	-1.66	-12.99	5.46	-346.38	-143.11	5570.498	7110
54700	-1.49	-13.00	5.44	-347.70	-143.45	5570.592	7110
54800	-1.55	-13.01	5.32	-351.12	-149.44	5570.702	7110
54900	-1.46	-13.12	5.35	-350.84	-148.48	5570.796	7110
55000	-1.31	-12.87	5.44	-347.12	-144.46	5570.902	7110
55100	-1.46	-12.95	5.38	-349.39	-146.09	5570.998	7110
55200	-1.08	-12.95	5.53	-344.59	-141.07	5571.104	7110
55300	-1.51	-13.12	5.48	-345.97	-140.47	5571.205	7110
55400	-1.29	-12.86	5.36	-350.71	-149.74	5571.300	7110
55500	-1.34	-13.10	5.27	-353.26	-152.84	5571.405	7110
55600	-1.38	-12.93	5.31	-352.75	-151.16	5571.498	7110
55700	-1.32	-13.14	5.36	-351.51	-149.23	5571.601	7110
55800	-1.58	-13.27	5.31	-350.57	-147.38	5571.702	7110
55900	-1.32	-13.12	5.29	-350.99	-147.46	5571.800	7110
56000	-1.64	-12.58	5.54	-341.66	-141.42	5571.898	7110
56100	-1.43	-12.95	5.28	-351.87	-151.73	5571.998	7110
56200	-1.65	-12.72	5.32	-349.45	-149.02	5572.098	7110
56300	-1.42	-12.99	5.34	-348.82	-143.63	5572.204	7110
56400	-1.49	-13.07	5.37	-348.44	-144.61	5572.301	7110
56500	-1.53	-13.05	5.33	-348.67	-146.13	5572.397	7110
56600	-1.21	-12.89	5.35	-349.11	-146.39	5572.477	7110
56700	-1.43	-12.93	5.38	-345.94	-143.94	5572.536	7110
56800	-1.51	-13.08	5.27	-352.63	-151.22	5572.649	7110
56900	-1.73	-13.14	5.31	-350.12	-149.64	5572.749	7110
57000	-1.40	-12.92	5.23	-354.19	-156.41	5572.841	7110
57100	-2.05	-13.25	5.35	-349.21	-149.14	5572.951	7110
57200	-0.42	-12.48	5.38	-345.35	-144.86	5573.051	7110
57300	-1.35	-13.03	5.41	-347.47	-147.63	5573.124	7110
57400	-1.17	-12.73	5.47	-342.86	-141.70	5573.249	7110
57500	-1.55	-13.07	5.42	-344.29	-144.23	5573.337	7110
57600	-1.48	-12.76	5.46	-343.73	-145.62	5573.448	7110
57700	-1.26	-13.12	5.44	-343.21	-142.10	5573.548	7110
57800	-1.60	-12.93	5.40	-346.22	-146.39	5573.633	7110
57900	-1.51	-12.93	5.40	-345.01	-145.20	5573.732	7110
58000	-1.39	-12.62	5.39	-346.65	-145.92	5573.849	7110
58100	-1.46	-13.07	5.34	-348.48	-146.48	5573.934	7110
58200	-1.44	-12.96	5.39	-346.71	-146.09	5574.036	7110
58300	-1.34	-12.99	5.35	-350.27	-148.93	5574.138	7110
58400	-1.46	-12.97	5.42	-347.10	-148.50	5574.240	7110
58500	-1.55	-12.85	5.36	-347.94	-149.25	5574.339	7110
58600	-1.30	-13.28	5.30	-350.85	-148.06	5574.450	7110
58700	-1.46	-12.99	5.41	-346.60	-143.01	5574.534	7110
58800	-1.39	-13.12	5.36	-349.44	-148.21	5574.634	7110
58900	-1.13	-13.11	5.38	-348.34	-146.74	5574.749	7110
59000	-1.63	-13.02	5.39	-348.00	-147.30	5574.851	7110
59100	-1.56	-13.04	5.28	-353.60	-154.47	5574.935	7110
59200	-1.77	-13.02	5.43	-350.84	-150.44	5575.050	7110
59300	-1.28	-13.24	5.31	-351.54	-151.55	5575.151	7110
59400	-1.74	-13.07	5.32	-349.76	-153.16	5575.249	7110
59500	-1.50	-13.46	5.38	-348.39	-149.62	5575.349	7110
59600	-1.65	-13.38	5.40	-349.27	-151.99	5575.450	7110
59700	-1.69	-13.04	5.35	-349.62	-150.51	5575.534	7110
59800	-1.55	-13.11	5.38	-347.25	-147.94	5575.626	7110
59900	-1.49	-12.23	5.38	-345.84	-149.03	5575.750	7110
60000	-1.44	-12.98	5.41	-344.99	-147.92	5575.838	7110
60100	-1.37	-13.07	5.48	-342.88	-145.50	5575.932	7110
60200	-1.49	-12.91	5.41	-346.52	-147.06	5576.046	7110
60300	-0.43	-13.36	5.55	-344.01	-144.85	5576.151	7110
60400	-1.53	-12.73	5.24	-352.95	-156.38	5576.250	7110
60500	-1.45	-13.03	5.36	-348.57	-148.18	5576.347	7110
60600	-1.40	-12.83	5.34	-349.47	-150.58	5576.449	7110
60700	-1.38	-13.03	5.37	-347.92	-149.84	5576.535	7110
60800	-1.73	-12.97	5.29	-349.37	-151.48	5576.648	7110
60900	-1.36	-13.09	5.40	-348.10	-149.97	5576.736	7110
61000	-1.41	-12.88	5.40	-348.64	-151.58	5576.838	7110
61100	-1.55	-13.17	5.53	-342.36	-140.59	5576.949	7110
61200	-1.50	-12.85	5.36	-348.28	-150.77	5577.034	7110
61300	-1.42	-13.04	5.49	-345.11	-145.67	5577.125	7110
61400	-1.55	-13.12	5.32	-348.75	-150.95	5577.248	7110
61500	-1.59	-13.13	5.25	-350.52	-154.31	5577.351	7110
61600	-1.37	-12.97	5.38	-347.23	-150.38	5577.430	7110
61700	-1.74	-12.76	5.52	-341.25	-144.32	5577.548	7110
61800	-1.32	-13.35	5.46	-346.13	-148.63	5577.648	7110
61900	-1.25	-12.81	5.37	-348.63	-150.82	5577.749	7110
62000	-1.88	-13.26	5.48	-343.07	-143.73	5577.849	7110
62100	-1.19	-12.72	5.44	-344.17	-148.14	5577.951	7110
62200	-1.14	-13.59	5.44	-343.27	-144.73	5578.050	7110
62300	-1.34	-12.93	5.40	-346.68	-147.60	5578.149	7110
62400	-1.40	-12.93	5.30	-348.43	-151.39	5578.239	7110
62500	-1.49	-13.10	5.36	-346.63	-148.25	5578.336	7110
62600	-1.15	-12.19	5.26	-349.54	-154.31	5578.449	7110
62700	-1.67	-13.21	5.35	-346.29	-147.05	5578.549	7110
62800	-0.67	-13.04	5.54	-342.32	-144.19	5578.649	7110
62900	-1.59	-12.71	5.38	-345.81	-148.27	5578.748	7110
63000	-1.90	-13.16	5.36	-349.90	-152.44	5578.850	7110
63100	-1.66	-12.97	5.48	-343.22	-144.46	5578.947	7110
63200	-1.66	-12.85	5.39	-345.22	-146.60	5579.044	7110
63300	-1.45	-13.19	5.56	-338.75	-140.43	5579.147	7110
63400	-1.77	-12.96	5.39	-344.51	-148.79	5579.248	7110
63500	-1.23	-12.73	5.39	-345.79	-147.96	5579.349	7110
63600	-1.12	-13.26	5.13	-357.31	-159.73	5579.450	7110
63700	-1.54	-12.80	5.40	-346.47	-148.67	5579.542	7110
63800	-1.37	-13.10	5.38	-346.39	-148.08	5579.624	7110
63900	-1.74	-12.65	5.32	-345.04	-145.55	5579.750	7110
64000	-1.82	-13.39	5.37	-345.14	-148.06	5579.850	7110
64100	-1.52	-12.81	5.31	-347.20	-148.76	5579.947	7110
64200	-1.54	-13.05	5.33	-347.71	-152.06	5580.047	7110
64300	-1.43	-13.05	5.38	-346.65	-150.94	5580.137	7110
64400	-1.38	-12.82	5.47	-342.69	-143.92	5580.247	7110
64500	-1.59	-12.81	5.28	-346.18	-149.51	5580.351	7110
64600	-1.42	-12.91	5.41	-345.71	-144.62	5580.451	7110
64700	-1.42	-12.95	5.47	-344.57	-144.93	5580.536	7110
64800	-1.76	-12.79	5.38	-345.45	-146.68	5580.648	7110
64900	-1.57	-13.14	5.36	-347.35	-147.78	5580.748	7110
65000	-1.52	-13.10	5.34	-347.48	-148.96	5580.849	7110
65100	-1.19	-12.81	5.26	-351.44	-153.81	5580.949	7110
65200	-1.48	-12.97	5.24	-353.12	-155.99	5581.047	7110
65300	-1.44	-12.95	5.30	-350.57	-153.28	5581.125	7110
65400	-1.17	-12.81	5.25	-351.79	-155.01	5581.249	7110
65500	-1.48	-12.38	5.22	-352.58	-155.74	5581.350	7110
65600	-1.53	-13.02	5.24	-351.41	-154.31	5581.431	7110
65700	-1.53	-12.95	5.23	-352.66	-153.01	5581.549	7110
65800	-1.22	-12.86	5.25	-351.44	-156.98	5581.648	7110
65900	-2.10	-13.64	5.28	-351.15	-153.49	5581.751	7110
66000	-1.05	-12.73	5.27	-351.12	-155.40	5581.848	7110
66100	-1.80	-12.83	5.35	-347.60	-151.99	5581.951	7110
66200	-1.11	-12.74	5.23	-351.82	-152.10	5582.050	7110
66300	-1.24	-13.09	5.38	-348.64	-150.57	5582.143	7110
66400	-1.60	-13.11	5.29	-350.04	-151.14	5582.246	7110
66500	-1.39	-13.18	5.22	-354.44	-158.16	5582.350	7110
66600	-1.48	-12.86	5.23	-353.93	-158.76	5582.446	7110
66700	-1.12	-13.14	5.22	-352.85	-154.25	5582.547	7110
66800	-1.34	-13.04	5.32	-350.01	-151.98	5582.623	7110
66900	-1.47	-13.03	5.36	-348.69	-151.61	5582.747	7110
67000	-1.39	-13.37	5.44	-348.14	-148.82	5582.850	7110
67100	-1.56	-13.07	5.32	-351.97	-153.64	5582.932	7110
67200	-1.71	-12.95	5.34	-349.22	-152.71	5583.047	7110
67300	-1.21	-13.21	5.30	-349.76	-152.19	5583.148	7110
67400	-1.45	-12.98	5.29	-350.71	-153.28	5583.240	7110
67500	-1.39	-13.50	5.29	-353.36	-154.49	5583.349	7110
67600	-1.27	-12.76	5.31	-350.87	-155.51	5583.450	7110
67700	-1.64	-13.18	5.27	-352.60	-156.58	5583.550	7110
67800	-1.43	-12.90	5.28	-353.39	-158.00	5583.646	7110
67900	-1.70	-12.92	5.26	-351.82	-154.44	5583.749	7110
68000	-1.35	-13.02	5.39	-351.07	-153.21	5583.851	7110
68100	-1.28	-12.73	5.28	-353.86	-156.69	5583.945	7110
68200	-1.71	-12.84	5.30	-353.38	-156.68	5584.050	7110
68300	-2.04	-12.89	5.30	-352.85	-157.38	5584.150	7110
68400	-1.12	-12.88	5.23	-354.00	-158.00	5584.247	7110
68500	-1.37	-12.94	5.29	-353.56	-155.53	5584.343	7110
68600	-1.49	-13.16	5.35	-351.23	-151.80	5584.450	7110
68700	-1.73	-13.15	5.34	-349.56	-152.30	5584.551	7110
68800	-0.99	-12.42	5.38	-347.47	-148.83	5584.648	7110
68900	-1.26	-13.01	5.15	-358.90	-161.44	5584.749	7110
69000	-1.44	-12.98	5.18	-356.18	-159.85	5584.828	7110
69100	-0.86	-13.23	5.26	-351.53	-152.98	5584.951	7110
69200	-1.91	-13.67	5.41	-348.15	-148.17	5585.050	7110
69300	-1.55	-13.05	5.33	-349.22	-151.25	5585.124	7110
69400	-1.48	-12.70	5.23	-352.82	-154.03	5585.249	7110
69500	-1.47	-12.94	5.31	-350.00	-151.40	5585.340	7110
69600	-1.29	-13.12	5.31	-351.01	-151.35	5585.431	7110
69700	-1.33	-13.05	5.18	-358.17	-160.38	5585.546	7110
69800	-1.28	-12.91	5.22	-356.51	-159.89	5585.643	7110
69900	-1.53	-12.87	5.32	-350.91	-153.71	5585.731	7110
70000	-1.40	-12.99	5.41	-346.95	-148.64	5585.848	7110
70100	-1.23	-12.46	5.28	-350.87	-152.93	5585.951	7110
70200	-1.18	-13.15	5.44	-347.49	-149.81	5586.049	7110
70300	-1.75	-12.62	5.28	-351.37	-155.61	5586.147	7110
70400	-1.36	-13.33	5.38	-349.20	-151.87	5586.247	7110
70500	-1.17	-12.67	5.38	-347.63	-152.63	5586.351	7110
70600	-1.37	-12.59	5.28	-349.37	-152.74	5586.447	7110
70700	-1.29	-12.56	5.26	-352.46	-156.16	5586.547	7110
70800	-1.00	-12.23	5.37	-352.10	-153.38	5586.650	7110
70900	-1.29	-13.37	5.41	-348.93	-153.14	5586.748	7110
71000	-1.79	-12.70	5.37	-349.79	-153.01	5586.850	7110
71100	-1.56	-12.69	5.22	-352.81	-157.04	5586.951	7110
71200	-1.55	-12.96	5.24	-355.60	-159.75	5587.045	7110
71300	-1.10	-13.36	5.41	-348.97	-148.78	5587.148	7110
71400	-1.49	-13.19	5.27	-353.61	-153.86	5587.250	7110
71500	-1.33	-13.18	5.18	-356.85	-161.58	5587.342	7110
71600	-1.66	-13.04	5.19	-356.23	-160.12	5587.447	7110
71700	-1.39	-12.92	5.37	-347.94	-151.03	5587.543	7110
71800	-1.50	-12.85	5.48	-345.95	-148.80	5587.646	7110
71900	-0.93	-12.63	5.42	-347.29	-150.57	5587.748	7110
72000	-1.45	-13.26	5.27	-351.98	-154.57	5587.851	7110
72100	-0.64	-12.73	5.37	-347.04	-148.45	5587.951	7110
72200	-1.44	-12.92	5.43	-348.68	-153.68	5588.046	7110
72300	-1.67	-13.44	5.31	-350.46	-153.31	5588.150	7110
72400	-1.93	-12.97	5.25	-353.13	-157.23	5588.250	7110
72500	-1.47	-13.00	5.30	-353.12	-153.93	5588.340	7110
72600	-1.42	-12.67	5.34	-352.04	-153.86	5588.450	7110
72700	-1.19	-13.33	5.41	-349.74	-148.17	5588.550	7110
72800	-1.60	-13.23	5.30	-351.62	-149.86	5588.648	7110
72900	-0.11	-13.52	5.24	-351.63	-150.66	5588.751	7110
73000	-1.50	-13.16	5.27	-354.14	-155.92	5588.823	7110
73100	-1.42	-12.88	5.46	-347.39	-147.19	5588.884	7110
73200	-1.41	-13.02	5.37	-350.78	-153.44	5588.980	7110
73300	-1.50	-13.09	5.33	-352.40	-153.57	5589.083	7110
73400	-1.24	-12.85	5.32	-351.79	-152.45	5589.181	7110
73500	-1.45	-12.98	5.32	-351.33	-153.25	5589.278	7110
73600	-1.52	-12.97	5.34	-352.39	-154.36	5589.373	7110
73700	-1.67	-13.03	5.52	-344.99	-146.04	5589.486	7110
73800	-1.70	-12.98	5.44	-346.69	-146.95	5589.583	7110
73900	-1.55	-13.14	5.27	-355.34	-156.58	5589.668	7110
74000	-1.24	-12.91	5.39	-349.67	-151.95	5589.776	7110
74100	-1.51	-12.86	5.32	-351.92	-154.23	5589.882	7110
74200	-1.40	-13.04	5.25	-356.66	-159.86	5589.978	7110
74300	-1.55	-12.85	5.33	-352.92	-156.11	5590.083	7110
74400	-1.62	-13.14	5.25	-355.07	-158.45	5590.183	7110
74500	-1.51	-13.03	5.37	-350.64	-150.73	5590.278	7110
74600	-1.36	-13.01	5.46	-347.45	-148.17	5590.380	7110
74700	-1.27	-13.04	5.44	-347.36	-147.93	5590.485	7110
74800	-1.40	-12.80	5.32	-352.99	-155.73	5590.577	7110
74900	-1.48	-12.85	5.47	-347.08	-149.49	5590.682	7110
75000	-1.46	-12.98	5.42	-347.01	-150.16	5590.778	7110
75100	-1.63	-12.98	5.29	-353.42	-156.97	5590.873	7110
75200	-1.44	-12.99	5.32	-351.70	-154.32	5590.982	7110
75300	-1.47	-12.83	5.22	-354.79	-158.94	5591.083	7110
75400	-1.43	-13.15	5.29	-353.60	-156.80	5591.181	7110
75500	-1.42	-13.03	5.28	-354.85	-158.20	5591.277	7110
75600	-1.45	-13.03	5.31	-353.43	-155.97	5591.383	7110
75700	-1.57	-12.90	5.30	-352.75	-156.03	5591.484	7110
75800	-1.41	-13.13	5.33	-352.00	-154.29	5591.583	7110
75900	-1.39	-13.06	5.42	-348.96	-149.32	5591.683	7110
76000	-1.39	-12.86	5.37	-351.09	-152.71	5591.781	7110
76100	-1.55	-13.05	5.42	-349.04	-149.35	5591.877	7110
76200	-1.72	-12.97	5.50	-346.17	-147.24	5591.982	7110
76300	-1.46	-13.10	5.33	-352.55	-151.98	5592.085	7110
76400	-1.14	-13.00	5.31	-353.03	-154.79	5592.181	7110
76500	-1.55	-12.89	5.29	-354.98	-157.23	5592.278	7110
76600	-1.43	-12.92	5.31	-353.58	-155.36	5592.369	7110
76700	-1.37	-13.18	5.34	-353.02	-152.38	5592.480	7110
76800	-1.33	-13.18	5.31	-354.55	-154.53	5592.583	7110
76900	-1.43	-13.03	5.33	-353.74	-153.95	5592.682	7110
77000	-1.44	-12.92	5.29	-354.08	-156.21	5592.779	7110
77100	-1.27	-12.84	5.37	-350.38	-151.72	5592.875	7110
77200	-1.48	-12.95	5.32	-353.79	-156.34	5592.986	7110
77300	-1.41	-12.98	5.22	-357.55	-160.17	5593.083	7110
77400	-1.38	-12.88	5.18	-359.87	-162.30	5593.180	7110
77500	-1.56	-12.96	5.26	-356.85	-159.03	5593.278	7110
77600	-1.44	-12.98	5.28	-355.38	-158.32	5593.376	7110
77700	-1.59	-12.99	5.26	-356.27	-159.63	5593.486	7110
77800	-1.53	-12.92	5.16	-360.83	-164.12	5593.583	7110
77900	-1.38	-12.97	5.31	-354.48	-155.91	5593.679	7110
78000	-1.52	-12.86	5.11	-363.19	-166.61	5593.778	7110
78100	-1.32	-12.98	5.16	-362.46	-165.55	5593.879	7110
78200	-1.45	-13.03	5.19	-359.13	-160.93	5593.979	7110
78300	-2.90	-12.51	5.21	-356.44	-158.85	5594.093	7110
78400	-1.36	-13.06	5.21	-360.61	-162.89	5594.182	7110
78500	-1.55	-12.98	5.23	-356.81	-159.53	5594.279	7110
78600	-1.68	-12.85	5.20	-359.24	-160.83	5594.386	7110
78700	-1.49	-12.96	5.33	-353.59	-154.29	5594.486	7110
78800	-1.44	-12.95	5.26	-358.16	-158.94	5594.583	7110
78900	-1.43	-12.99	5.25	-356.67	-157.80	5594.679	7110
79000	-1.37	-13.06	5.19	-358.88	-158.55	5594.779	7110
79100	-1.68	-13.07	5.21	-357.82	-158.67	5594.875	7110
79200	-1.46	-12.91	5.17	-360.83	-164.11	5594.979	7110
79300	-1.42	-13.03	5.29	-355.58	-154.75	5595.072	7110
79400	-1.47	-12.93	5.25	-355.98	-156.36	5595.180	7110
79500	-1.54	-13.06	5.30	-353.12	-152.80	5595.278	7110
79600	-1.37	-13.08	5.40	-351.18	-149.79	5595.381	7110
79700	-1.47	-12.92	5.36	-351.88	-150.53	5595.485	7110
79800	-1.59	-12.74	5.35	-352.49	-152.13	5595.583	7110
79900	-1.35	-13.02	5.37	-350.49	-149.61	5595.683	7110
80000	-1.45	-12.85	5.35	-350.61	-150.73	5595.761	7110
80100	-1.40	-13.13	5.26	-356.18	-155.04	5595.878	7110
80200	-1.49	-13.06	5.27	-354.38	-155.38	5595.986	7110
80300	-1.45	-12.82	5.24	-355.63	-158.87	5596.086	7110
80400	-1.51	-13.10	5.26	-355.68	-156.60	5596.180	7110
80500	-1.27	-13.03	5.29	-354.39	-155.91	5596.279	7110
80600	-1.63	-12.95	5.28	-353.04	-153.75	5596.379	7110
80700	-1.37	-12.84	5.36	-350.86	-150.79	5596.480	7110
80800	-1.40	-13.06	5.25	-355.70	-156.85	5596.583	7110
80900	-1.48	-12.93	5.28	-353.66	-155.85	5596.682	7110
81000	-1.44	-12.78	5.31	-352.41	-155.25	5596.777	7110
81100	-1.39	-12.97	5.34	-351.83	-151.54	5596.877	7110
81200	-1.67	-13.22	5.32	-352.46	-152.88	5596.984	7110
81300	-1.27	-12.60	5.25	-351.70	-152.68	5597.091	7110
81400	-1.62	-12.95	5.26	-353.94	-154.47	5597.180	7110
81500	-1.38	-12.90	5.20	-355.81	-158.66	5597.276	7110
81600	-1.67	-13.03	5.22	-356.26	-157.75	5597.375	7110
81700	-1.24	-13.10	5.22	-356.28	-155.96	5597.485	7110
81800	-1.57	-13.11	5.30	-352.43	-154.00	5597.583	7110
81900	-1.51	-12.95	5.20	-356.05	-158.21	5597.678	7110
82000	-1.46	-13.24	5.17	-357.23	-157.85	5597.779	7110
82100	-1.54	-13.24	5.18	-357.90	-158.64	5597.881	7110
82200	-1.37	-13.10	5.39	-349.41	-149.32	5597.977	7110
82300	-1.67	-13.18	5.26	-352.41	-152.22	5598.091	7110
82400	-1.34	-13.02	5.29	-351.69	-152.00	5598.180	7110
82500	-1.31	-12.92	5.25	-351.99	-154.40	5598.279	7110
82600	-1.40	-12.72	5.25	-352.76	-155.97	5598.378	7110
82700	-1.41	-13.03	5.22	-355.80	-157.44	5598.474	7110
82800	-1.44	-12.96	5.22	-355.43	-157.47	5598.576	7110
82900	-1.58	-12.98	5.26	-354.16	-155.57	5598.679	7110
83000	-1.67	-12.88	5.36	-349.24	-150.21	5598.779	7110
83100	-1.71	-12.96	5.29	-351.05	-152.02	5598.873	7110
83200	-1.55	-12.85	5.26	-352.59	-155.59	5598.983	7110
83300	-1.48	-13.01	5.18	-355.18	-157.17	5599.083	7110
83400	-1.28	-13.13	5.21	-353.57	-156.43	5599.178	7110
83500	-1.41	-12.97	5.38	-347.85	-148.85	5599.276	7110
83600	-1.37	-13.09	5.35	-348.42	-149.56	5599.377	7110
83700	-1.37	-13.07	5.23	-354.90	-157.99	5599.473	7110
83800	-1.41	-12.95	5.20	-355.48	-158.86	5599.583	7110
83900	-1.32	-12.95	5.24	-353.84	-156.28	5599.683	7110
84000	-1.57	-12.90	5.32	-351.93	-154.84	5599.779	7110
84100	-1.42	-13.08	5.28	-352.54	-154.78	5599.877	7110
84200	-1.39	-12.91	5.32	-350.81	-154.58	5599.982	7110
84300	-1.42	-13.16	5.35	-350.19	-151.91	5600.083	7110
84400	-2.05	-12.75	5.27	-352.89	-155.39	5600.191	7110
84500	-1.56	-13.01	5.25	-352.75	-155.89	5600.275	7110
84600	-1.55	-13.13	5.24	-354.00	-156.28	5600.385	7110
84700	-1.41	-12.96	5.36	-348.18	-151.87	5600.486	7110
84800	-2.07	-12.12	5.40	-347.83	-149.42	5600.593	7110
84900	-1.42	-13.13	5.47	-344.61	-145.55	5600.681	7110
85000	-1.43	-13.75	5.37	-349.16	-150.44	5600.792	7110
85100	-1.47	-12.84	5.21	-353.82	-156.99	5600.878	7110
85200	-1.33	-13.12	5.41	-346.56	-147.35	5600.983	7110
85300	-1.55	-13.09	5.36	-347.42	-149.64	5601.079	7110
85400	-1.54	-12.94	5.29	-352.50	-156.10	5601.170	7110
85500	-1.28	-13.05	5.35	-349.82	-150.74	5601.279	7110
85600	-1.52	-13.10	5.34	-351.14	-151.72	5601.375	7110
85700	-1.44	-13.00	5.34	-351.28	-153.30	5601.480	7110
85800	-1.57	-12.94	5.34	-350.55	-154.43	5601.582	7110
85900	-2.82	-12.70	5.33	-351.03	-153.93	5601.692	7110
86000	-1.32	-12.99	5.26	-353.83	-155.97	5601.778	7110
86100	-1.46	-13.08	5.27	-352.86	-154.13	5601.886	7110
86200	-1.34	-12.90	5.28	-352.62	-155.92	5601.979	7110
86300	-1.21	-12.89	5.27	-354.97	-156.71	5602.083	7110
86400	-1.67	-13.05	5.22	-354.71	-158.57	5602.182	7110
86500	-1.50	-12.94	5.25	-354.28	-158.79	5602.277	7110
86600	-1.58	-13.19	5.33	-350.60	-152.42	5602.376	7110
86700	-1.41	-12.97	5.21	-357.40	-160.90	5602.485	7110
86800	-1.23	-13.04	5.15	-357.89	-162.32	5602.573	7110
86900	-1.35	-12.84	5.36	-351.48	-155.09	5602.679	7110
87000	-1.41	-12.94	5.32	-352.47	-156.19	5602.778	7110
87100	-1.46	-13.02	5.35	-351.84	-155.34	5602.872	7110
87200	-1.33	-12.74	5.27	-352.43	-155.82	5602.980	7110
87300	-1.42	-12.91	5.36	-351.27	-152.89	5603.083	7110
87400	-1.51	-13.16	5.30	-353.76	-157.31	5603.185	7110
87500	-1.57	-12.97	5.42	-346.98	-150.89	5603.276	7110
87600	-1.36	-12.90	5.40	-346.83	-149.76	5603.378	7110
87700	-1.45	-12.96	5.35	-349.00	-154.15	5603.479	7110
87800	-1.33	-12.92	5.29	-353.01	-158.41	5603.583	7110
87900	-1.61	-12.79	5.34	-349.86	-154.30	5603.682	7110
88000	-1.33	-13.03	5.31	-350.93	-154.12	5603.778	7110
88100	-1.33	-12.96	5.39	-348.13	-151.61	5603.871	7110
88200	-1.59	-12.86	5.34	-349.94	-152.35	5603.986	7110
88300	-2.33	-13.76	5.40	-345.67	-149.02	5604.093	7110
88400	-1.72	-12.78	5.40	-349.74	-152.45	5604.192	7110
88500	-1.58	-13.08	5.41	-348.18	-148.14	5604.279	7110
88600	-0.78	-13.16	5.47	-345.43	-147.90	5604.391	7110
88700	-1.29	-12.93	5.36	-350.79	-152.88	5604.481	7110
88800	-1.47	-12.88	5.34	-351.54	-153.53	5604.558	7110
88900	-1.48	-13.04	5.35	-350.46	-152.48	5604.678	7110
89000	-1.34	-12.96	5.38	-348.78	-151.28	5604.777	7110
89100	-1.49	-13.16	5.26	-355.70	-157.21	5604.881	7110
89200	-0.81	-13.43	5.36	-350.60	-153.94	5604.992	7110
89300	-1.53	-12.86	5.32	-352.93	-154.37	5605.083	7110
89400	-1.29	-13.30	5.32	-354.79	-155.27	5605.174	7110
89500	-1.42	-12.74	5.20	-359.15	-160.75	5605.229	7110
89600	-1.23	-12.81	5.22	-355.78	-158.72	5605.328	7110
89700	-1.38	-12.43	5.36	-352.47	-154.67	5605.431	7110
89800	-1.47	-13.03	5.35	-352.43	-156.29	5605.527	7110
89900	-1.18	-12.89	5.26	-355.85	-159.41	5605.626	7110
90000	-1.72	-13.24	5.44	-347.67	-148.45	5605.730	7110
90100	-1.43	-12.69	5.37	-349.08	-151.46	5605.829	7110
90200	-1.47	-13.32	5.50	-345.51	-144.60	5605.928	7110
90300	-1.54	-13.34	5.25	-356.90	-156.75	5606.029	7110
90400	-1.53	-12.76	5.37	-351.22	-154.32	5606.125	7110
90500	-1.27	-12.76	5.42	-347.85	-150.97	5606.229	7110
90600	-1.53	-13.22	5.47	-345.67	-147.74	5606.329	7110
90700	-1.62	-13.16	5.45	-346.32	-149.20	5606.433	7110
90800	-1.43	-13.13	5.46	-349.59	-150.64	5606.531	7110
90900	-1.27	-12.62	5.43	-348.14	-150.26	5606.623	7110
91000	-1.48	-13.03	5.36	-351.45	-152.58	5606.725	7110
91100	-1.28	-13.08	5.27	-355.61	-157.41	5606.826	7110
91200	-1.48	-13.07	5.37	-352.57	-152.94	5606.920	7110
91300	-1.36	-13.10	5.38	-352.12	-151.04	5607.028	7110
91400	-1.50	-13.09	5.29	-356.96	-158.44	5607.123	7110
91500	-1.47	-12.64	5.31	-354.15	-155.47	5607.229	7110
91600	-1.51	-13.03	5.47	-349.82	-147.86	5607.329	7110
91700	-0.91	-12.20	5.30	-353.49	-155.58	5607.434	7110
91800	-1.73	-12.45	5.28	-353.31	-152.54	5607.534	7110
91900	-1.20	-13.00	5.36	-353.37	-154.05	5607.625	7110
92000	-1.45	-12.92	5.41	-349.35	-149.61	5607.732	7110
92100	-1.44	-13.21	5.41	-352.05	-152.56	5607.829	7110
92200	-1.35	-13.06	5.36	-353.37	-153.25	5607.916	7110
92300	-1.36	-13.19	5.30	-356.80	-157.15	5608.023	7110
92400	-1.35	-12.86	5.19	-361.43	-164.15	5608.111	7110
92500	-1.76	-12.93	5.45	-350.07	-148.81	5608.231	7110
92600	-1.53	-12.91	5.39	-352.51	-153.85	5608.327	7110
92700	-1.50	-13.03	5.41	-354.01	-153.55	5608.430	7110
92800	-1.74	-12.96	5.39	-353.86	-154.74	5608.533	7110
92900	-1.54	-12.89	5.39	-355.18	-155.93	5608.629	7110
93000	-2.52	-13.51	5.53	-347.11	-147.04	5608.734	7110
93100	-1.60	-12.88	5.37	-352.91	-154.77	5608.816	7110
93200	-1.45	-13.10	5.52	-348.92	-147.59	5608.926	7110
93300	-1.46	-13.14	5.52	-346.62	-144.61	5609.026	7110
93400	-1.23	-13.34	5.50	-349.01	-148.41	5609.125	7110
93500	-2.51	-12.67	5.40	-353.67	-153.92	5609.233	7110
93600	-1.57	-13.02	5.44	-351.54	-150.96	5609.308	7110
93700	-1.44	-13.07	5.45	-351.41	-150.86	5609.426	7110
93800	-1.47	-12.85	5.36	-353.83	-154.64	5609.522	7110
93900	-1.28	-13.29	5.34	-355.03	-154.45	5609.631	7110
94000	-1.44	-12.92	5.55	-348.22	-146.93	5609.715	7110
94100	-1.61	-12.81	5.40	-353.67	-152.08	5609.833	7110
94200	-1.46	-13.01	5.42	-350.79	-149.70	5609.927	7110
94300	-1.54	-12.91	5.41	-351.92	-149.58	5610.029	7110
94400	-1.42	-13.02	5.53	-349.36	-147.60	5610.131	7110
94500	-1.45	-12.95	5.38	-354.23	-154.34	5610.220	7110
94600	-1.65	-13.63	5.42	-354.82	-153.51	5610.333	7110
94700	-1.41	-12.81	5.46	-350.94	-149.33	5610.431	7110
94800	-1.40	-13.01	5.42	-354.28	-153.05	5610.521	7110
94900	-1.39	-13.05	5.44	-352.85	-151.36	5610.611	7110
95000	-1.60	-13.34	5.29	-358.30	-156.84	5610.733	7110
95100	-1.36	-13.09	5.32	-357.55	-157.12	5610.817	7110
95200	-1.61	-12.90	5.44	-351.66	-150.90	5610.926	7110
95300	-1.51	-13.00	5.33	-357.14	-157.31	5611.016	7110
95400	-2.15	-11.93	5.31	-353.66	-156.35	5611.134	7110
95500	-1.66	-12.88	5.38	-355.24	-157.16	5611.221	7110
95600	-1.54	-13.05	5.41	-352.05	-150.78	5611.328	7110
95700	-1.43	-12.89	5.43	-352.89	-152.73	5611.416	7110
95800	-1.45	-13.14	5.46	-352.74	-150.53	5611.521	7110
95900	-1.60	-13.11	5.50	-351.99	-150.60	5611.617	7110
96000	-1.55	-12.86	5.45	-351.51	-150.41	5611.721	7110
96100	-1.27	-13.25	5.42	-354.09	-153.18	5611.833	7110
96200	-1.69	-13.07	5.47	-351.13	-150.56	5611.925	7110
96300	-1.53	-12.95	5.48	-350.97	-150.84	5612.023	7110
96400	-1.55	-13.00	5.32	-357.60	-158.86	5612.123	7110
96500	-1.31	-12.81	5.50	-350.00	-150.67	5612.224	7110
96600	-1.41	-12.96	5.41	-353.90	-153.54	5612.321	7110
96700	-1.44	-13.02	5.45	-352.50	-151.50	5612.415	7110
96800	-1.40	-13.30	5.60	-347.94	-146.12	5612.530	7110
96900	-1.50	-13.02	5.40	-355.15	-154.32	5612.624	7110
97000	-1.71	-12.98	5.43	-352.22	-150.46	5612.721	7110
97100	-1.47	-13.10	5.48	-350.51	-147.37	5612.811	7110
97200	-1.76	-12.89	5.40	-353.75	-151.83	5612.928	7110
97300	-1.39	-12.92	5.39	-355.28	-155.30	5613.008	7110
97400	-1.54	-12.91	5.47	-353.58	-152.65	5613.118	7110
97500	-1.47	-13.06	5.50	-351.17	-148.08	5613.229	7110
97600	-1.36	-12.94	5.48	-353.57	-153.15	5613.325	7110
97700	-1.43	-12.92	5.33	-358.35	-158.90	5613.416	7110
97800	-1.27	-12.73	5.46	-353.79	-153.61	5613.533	7110
97900	-1.28	-12.80	5.40	-355.81	-155.38	5613.626	7110
98000	-1.54	-12.79	5.37	-355.57	-155.64	5613.725	7110
98100	-1.32	-12.79	5.27	-359.31	-158.55	5613.830	7110
98200	-1.78	-13.22	5.35	-357.07	-155.54	5613.934	7110
98300	-1.44	-12.36	5.38	-356.03	-156.86	5614.032	7110
98400	-1.40	-12.91	5.38	-355.63	-156.41	5614.109	7110
98500	-1.34	-12.92	5.37	-357.28	-156.77	5614.227	7110
98600	-1.68	-13.05	5.38	-355.31	-155.61	5614.328	7110
98700	-1.22	-12.71	5.34	-357.82	-155.95	5614.433	7110
98800	-1.45	-12.98	5.39	-355.42	-154.31	5614.528	7110
98900	-1.22	-12.99	5.24	-363.91	-165.10	5614.632	7110
99000	-1.45	-12.87	5.39	-353.74	-154.74	5614.729	7110
99100	-1.19	-12.95	5.42	-353.65	-153.83	5614.827	7110
99200	-1.51	-12.71	5.35	-357.37	-159.67	5614.931	7110
99300	-1.49	-12.91	5.36	-356.17	-158.37	5615.028	7110
99400	-1.68	-13.07	5.38	-355.45	-156.15	5615.125	7110
99500	-1.56	-12.86	5.43	-354.39	-155.09	5615.229	7110
99600	-1.42	-12.71	5.36	-356.01	-157.00	5615.333	7110
99700	-1.14	-12.88	5.29	-358.99	-157.63	5615.431	7110
99800	-1.59	-12.75	5.45	-353.17	-153.30	5615.529	7110
99900	-1.39	-13.07	5.44	-353.61	-152.05	5615.632	7110
100000	-1.46	-12.92	5.48	-351.41	-150.14	5615.729	7110
100100	-1.34	-13.62	5.47	-352.70	-150.75	5615.831	7110
100200	-1.33	-13.33	5.41	-354.71	-152.08	5615.931	7110
100300	-1.49	-13.02	5.48	-350.26	-148.08	5616.013	7110
100400	-1.11	-12.86	5.49	-350.21	-149.81	5616.130	7110
100500	-1.10	-13.65	5.45	-354.22	-152.03	5616.232	7110
100600	-1.60	-13.00	5.29	-359.64	-160.25	5616.329	7110
100700	-1.47	-12.90	5.36	-357.70	-158.89	5616.431	7110
100800	-1.51	-13.03	5.36	-357.43	-155.96	5616.531	7110
100900	-1.56	-13.06	5.26	-359.13	-159.04	5616.626	7110
101000	-1.46	-13.00	5.33	-356.61	-157.04	5616.729	7110
101100	-1.53	-12.91	5.26	-358.40	-158.23	5616.828	7110
101200	-1.35	-12.92	5.50	-350.26	-147.93	5616.927	7110
101300	-1.37	-13.11	5.31	-358.66	-159.44	5617.028	7110
101400	-1.53	-12.91	5.32	-357.47	-157.65	5617.128	7110
101500	-1.75	-12.92	5.30	-359.15	-158.83	5617.229	7110
101600	-1.54	-13.15	5.45	-351.80	-151.77	5617.327	7110
101700	-1.29	-13.42	5.44	-355.00	-151.64	5617.430	7110
101800	-1.69	-13.14	5.42	-353.57	-151.60	5617.527	7110
101900	-1.64	-13.06	5.42	-353.18	-152.28	5617.626	7110
102000	-1.63	-12.58	5.48	-351.01	-151.74	5617.731	7110
102100	-1.40	-12.94	5.33	-356.74	-156.46	5617.829	7110
102200	-1.43	-13.00	5.61	-346.75	-142.31	5617.925	7110
102300	-1.33	-12.91	5.38	-356.34	-154.84	5618.030	7110
102400	-1.38	-12.94	5.37	-355.61	-156.13	5618.129	7110
102500	-1.35	-12.72	5.38	-355.64	-154.75	5618.229	7110
102600	-1.39	-12.96	5.43	-354.38	-153.59	5618.328	7110
102700	-1.72	-12.81	5.39	-353.42	-151.86	5618.427	7110
102800	-1.39	-13.12	5.34	-357.26	-157.38	5618.521	7110
102900	-1.58	-13.00	5.34	-359.06	-159.63	5618.630	7110
103000	-1.49	-12.98	5.35	-356.39	-156.01	5618.717	7110
103100	-1.48	-13.29	5.41	-354.82	-153.55	5618.827	7110
103200	-1.52	-13.13	5.51	-352.14	-151.06	5618.926	7110
103300	-1.32	-12.83	5.37	-357.72	-158.02	5619.026	7110
103400	-1.32	-12.73	5.43	-353.73	-154.80	5619.124	7110
103500	-1.50	-13.32	5.35	-357.21	-157.28	5619.229	7110
103600	-1.48	-13.02	5.39	-354.76	-154.32	5619.327	7110
103700	-1.35	-12.94	5.37	-355.79	-155.23	5619.427	7110
103800	-1.39	-12.86	5.32	-358.63	-158.07	5619.528	7110
103900	-1.26	-12.96	5.31	-358.07	-157.50	5619.631	7110
104000	-1.47	-12.99	5.29	-359.27	-159.39	5619.721	7110
104100	-1.57	-13.10	5.32	-358.54	-160.04	5619.828	7110
104200	-1.09	-12.84	5.34	-358.79	-161.13	5619.930	7110
104300	-1.31	-12.69	5.18	-363.14	-167.74	5620.029	7110
104400	-1.24	-13.00	5.31	-359.41	-158.49	5620.126	7110
104500	-1.42	-12.91	5.33	-357.04	-158.48	5620.229	7110
104600	-1.68	-13.02	5.27	-360.03	-161.98	5620.328	7110
104700	-1.42	-12.75	5.46	-353.37	-153.26	5620.431	7110
104800	-1.66	-13.03	5.40	-354.64	-154.47	5620.528	7110
104900	-1.52	-12.74	5.34	-356.97	-157.80	5620.623	7110
105000	-1.59	-13.01	5.41	-353.59	-154.55	5620.725	7110
105100	-1.57	-12.85	5.27	-362.27	-165.01	5620.826	7110
105200	-1.45	-13.09	5.15	-366.94	-168.97	5620.927	7110
105300	-1.52	-13.00	5.18	-363.60	-170.31	5621.027	7110
105400	-1.54	-12.99	5.26	-363.10	-170.18	5621.131	7110
105500	-1.66	-12.91	5.20	-364.00	-169.59	5621.229	7110
105600	-1.30	-12.73	5.40	-355.19	-160.83	5621.328	7110
105700	-1.47	-13.06	5.31	-360.68	-166.68	5621.425	7110
105800	-1.13	-13.38	5.36	-361.47	-167.49	5621.516	7110
105800	-1.67	-12.77	5.23	-363.28	-162.90	5621.576	7110
105900	-1.79	-13.19	5.33	-361.10	-160.52	5621.661	7110
106000	-1.56	-13.39	5.30	-359.21	-160.94	5621.775	7110
106100	-1.50	-13.03	5.27	-360.54	-160.52	5621.865	7110
106200	-1.29	-12.80	5.16	-366.90	-168.06	5621.964	7110
106300	-1.49	-12.90	5.29	-362.71	-162.71	5622.060	7110
106400	-0.99	-12.89	5.31	-358.46	-160.66	5622.174	7110
106500	-1.62	-13.16	5.28	-364.11	-163.58	5622.265	7110
106600	-1.25	-13.11	5.24	-364.31	-163.98	5622.375	7110
106700	-1.31	-12.93	5.34	-358.21	-157.06	5622.460	7110
106800	-1.43	-13.07	5.30	-361.44	-161.34	5622.560	7110
106900	-1.54	-12.99	5.29	-361.93	-161.33	5622.659	7110
107000	-1.54	-12.81	5.23	-365.50	-166.97	5622.746	7110
107100	-1.49	-13.13	5.38	-357.96	-156.14	5622.866	7110
107200	-1.52	-12.99	5.20	-366.99	-168.38	5622.967	7110
107300	-1.27	-13.19	5.31	-362.82	-162.10	5623.058	7110
107400	-1.59	-13.03	5.31	-361.94	-161.65	5623.160	7110
107500	-1.58	-12.91	5.25	-363.93	-164.83	5623.252	7110
107600	-1.53	-13.10	5.27	-361.65	-160.43	5623.364	7110
107700	-1.42	-12.83	5.33	-359.82	-160.81	5623.463	7110
107800	-1.47	-13.01	5.22	-365.30	-165.70	5623.556	7110
107900	-1.01	-13.10	5.27	-364.22	-163.53	5623.674	7110
108000	-1.50	-12.71	5.25	-363.92	-164.35	5623.762	7110
108100	-1.49	-12.94	5.39	-357.71	-155.38	5623.859	7110
108200	-1.32	-12.64	5.20	-366.62	-168.46	5623.975	7110
108300	-1.48	-13.03	5.28	-362.26	-162.26	5624.060	7110
108400	-1.44	-12.91	5.39	-358.95	-157.55	5624.160	7110
108500	-1.17	-12.86	5.38	-357.77	-158.63	5624.271	7110
108600	-0.93	-12.41	5.23	-363.19	-159.62	5624.375	7110
108700	-1.40	-12.94	5.46	-354.48	-150.43	5624.466	7110
108800	-1.59	-12.53	5.43	-355.78	-153.57	5624.574	7110
108900	-1.58	-12.92	5.41	-357.14	-153.86	5624.661	7110
109000	-1.78	-13.01	5.45	-356.23	-153.43	5624.767	7110
109100	-1.49	-12.97	5.29	-361.64	-164.59	5624.865	7110
109200	-1.24	-13.13	5.34	-359.07	-162.21	5624.975	7110
109300	-1.35	-12.93	5.36	-360.57	-164.68	5625.055	7110
109400	-1.41	-12.83	5.37	-356.61	-160.62	5625.172	7110
109500	-1.45	-13.13	5.33	-358.60	-159.76	5625.261	7110
109600	-1.37	-12.97	5.31	-360.04	-161.20	5625.362	7110
109700	-1.41	-12.91	5.43	-355.25	-153.42	5625.459	7110
109800	-1.38	-13.13	5.24	-364.74	-165.53	5625.560	7110
109900	-1.45	-13.05	5.31	-360.51	-160.96	5625.658	7110
110000	-1.58	-12.93	5.30	-363.45	-165.03	5625.761	7110
110100	-1.44	-12.83	5.31	-362.36	-163.68	5625.865	7110
110200	-1.39	-13.06	5.33	-361.31	-161.85	5625.967	7110
110300	-1.63	-12.67	5.19	-366.10	-167.18	5626.076	7110
110400	-1.38	-12.97	5.33	-362.61	-162.85	5626.158	7110
110500	-1.39	-13.05	5.44	-358.21	-157.09	5626.268	7110
110600	-1.18	-13.23	5.31	-360.34	-158.47	5626.374	7110
110700	-1.61	-12.96	5.45	-356.62	-156.51	5626.463	7110
110800	-1.55	-12.86	5.41	-358.44	-158.45	5626.560	7110
110900	-1.47	-12.94	5.44	-355.41	-155.57	5626.658	7110
111000	-1.48	-13.20	5.37	-358.20	-159.20	5626.763	7110
111100	-2.36	-13.02	5.22	-368.04	-170.33	5626.876	7110
111200	-1.72	-12.87	5.30	-364.00	-165.53	5626.975	7110
111300	-1.43	-13.06	5.30	-363.57	-164.10	5627.058	7110
111400	-1.48	-12.80	5.35	-361.20	-163.19	5627.161	7110
111500	-1.44	-13.01	5.38	-358.88	-157.07	5627.274	7110
111600	-1.49	-13.01	5.41	-358.28	-158.10	5627.363	7110
111700	-2.02	-12.87	5.31	-362.85	-165.66	5627.474	7110
111800	-1.47	-13.03	5.38	-359.84	-159.74	5627.556	7110
111900	-1.48	-12.91	5.40	-358.75	-159.49	5627.659	7110
112000	-1.49	-12.91	5.38	-357.75	-158.93	5627.764	7110
112100	-1.23	-12.95	5.44	-357.96	-158.93	5627.863	7110
112200	-1.43	-12.95	5.41	-357.79	-157.44	5627.961	7110
112300	-1.55	-12.88	5.33	-361.29	-164.08	5628.060	7110
112400	-1.50	-13.00	5.41	-356.64	-158.47	5628.159	7110
112500	-1.12	-13.26	5.44	-358.46	-164.55	5628.276	7110
112600	-1.43	-13.00	5.36	-358.67	-160.98	5628.367	7110
112700	-1.31	-13.02	5.45	-356.39	-158.82	5628.467	7110
112800	-1.42	-13.05	5.55	-351.73	-151.54	5628.558	7110
112900	-1.68	-13.14	5.33	-360.52	-161.60	5628.669	7110
113000	-1.34	-13.25	5.47	-354.20	-155.51	5628.773	7110
113100	-1.34	-13.30	5.47	-353.97	-157.09	5628.873	7110
113200	-1.72	-13.26	5.42	-358.04	-160.20	5628.971	7110
113300	-1.26	-13.62	5.57	-352.25	-151.99	5629.075	7110
113400	-0.47	-14.76	5.60	-351.61	-152.43	5629.175	7110
113500	-1.48	-13.43	5.36	-357.01	-158.75	5629.273	7110
113600	-1.52	-13.39	5.46	-356.43	-158.18	5629.374	7110
113700	-1.86	-12.67	5.36	-357.66	-157.38	5629.474	7110
113800	-1.72	-12.93	5.45	-355.59	-158.37	5629.567	7110
113900	-1.31	-12.93	5.43	-358.31	-159.35	5629.670	7110
114000	-1.28	-13.18	5.49	-354.82	-155.75	5629.772	7110
114100	-1.54	-13.17	5.35	-360.86	-160.78	5629.871	7110
114200	-1.32	-13.21	5.53	-353.44	-154.40	5629.971	7110
114300	-1.78	-13.27	5.52	-354.31	-150.98	5630.074	7110
114400	-1.03	-13.23	5.57	-354.14	-154.35	5630.173	7110
114500	-1.32	-13.41	5.50	-355.51	-157.42	5630.274	7110
114600	-1.75	-12.89	5.51	-353.39	-156.02	5630.375	7110
114700	-0.68	-13.17	5.42	-358.96	-163.76	5630.476	7110
114800	-1.18	-13.13	5.46	-358.95	-158.66	5630.572	7110
114900	-1.30	-12.87	5.23	-367.10	-170.64	5630.670	7110
115000	-1.77	-13.56	5.44	-359.53	-161.47	5630.775	7110
115100	-1.54	-13.05	5.41	-359.14	-159.98	5630.865	7110
115200	-1.76	-12.70	5.34	-360.28	-161.72	5630.974	7110
115300	-1.36	-13.16	5.37	-359.58	-159.16	5631.074	7110
115400	-1.33	-13.04	5.41	-359.55	-159.60	5631.170	7110
115500	-1.34	-12.79	5.38	-358.10	-158.33	5631.273	7110
115600	-1.37	-13.01	5.51	-352.68	-151.15	5631.355	7110
115700	-1.47	-13.30	5.46	-355.50	-155.55	5631.474	7110
115800	-1.58	-12.66	5.68	-348.06	-150.27	5631.571	7110
115900	-1.26	-12.86	5.45	-355.45	-152.87	5631.672	7110
116000	-1.15	-12.93	5.39	-358.35	-157.96	5631.771	7110
116100	-1.28	-12.57	5.42	-354.92	-157.07	5631.875	7110
116200	-1.13	-12.91	5.44	-355.44	-158.07	5631.975	7110
116300	-1.56	-12.84	5.34	-360.30	-162.90	5632.071	7110
116400	-1.71	-13.42	5.53	-353.20	-152.88	5632.175	7110
116500	-1.36	-12.73	5.47	-356.75	-158.23	5632.273	7110
116600	-1.68	-13.40	5.41	-358.23	-159.46	5632.373	7110
116700	-1.76	-12.89	5.36	-358.39	-161.03	5632.474	7110
116800	-1.18	-12.61	5.24	-360.27	-158.83	5632.576	7110
116900	-1.55	-13.22	5.57	-353.79	-152.59	5632.672	7110
117000	-1.75	-12.79	5.37	-360.66	-163.27	5632.773	7110
117100	-1.59	-12.77	5.48	-354.97	-156.25	5632.865	7110
117200	-1.50	-13.12	5.48	-353.37	-157.32	5632.969	7110
117300	-1.68	-13.19	5.52	-352.12	-152.39	5633.073	7110
117400	-1.56	-13.04	5.55	-351.35	-151.51	5633.159	7110
117500	-1.42	-12.66	5.51	-350.70	-150.69	5633.272	7110
117600	-1.63	-12.65	5.40	-358.05	-162.33	5633.373	7110
117700	-1.35	-13.05	5.54	-352.36	-153.84	5633.459	7110
117800	-1.53	-13.05	5.59	-350.95	-150.09	5633.563	7110
117900	-1.29	-13.08	5.49	-356.13	-157.06	5633.671	7110
118000	-1.22	-13.33	5.43	-359.29	-161.12	5633.775	7110
118100	-1.09	-12.82	5.55	-352.68	-154.83	5633.870	7110
118200	-1.32	-12.82	5.49	-353.52	-156.10	5633.969	7110
118300	-1.52	-13.18	5.47	-357.05	-155.30	5634.073	7110
118400	-1.44	-12.92	5.42	-358.20	-162.52	5634.176	7110
118500	-1.35	-12.73	5.42	-358.47	-161.91	5634.271	7110
118600	-1.40	-12.52	5.59	-350.08	-153.52	5634.371	7110
118700	-1.34	-13.02	5.48	-356.99	-159.71	5634.467	7110
118800	-1.52	-13.00	5.47	-357.35	-156.97	5634.572	7110
118900	-1.93	-13.63	5.45	-357.51	-158.00	5634.675	7110
119000	-1.65	-13.03	5.52	-355.94	-156.71	5634.771	7110
119100	-1.37	-13.12	5.45	-355.31	-157.52	5634.872	7110
119200	-1.50	-13.36	5.40	-359.95	-162.87	5634.973	7110
119300	-1.39	-13.03	5.30	-364.84	-167.47	5635.070	7110
119400	-1.44	-13.08	5.33	-365.25	-168.00	5635.171	7110
119500	-1.42	-13.09	5.39	-358.29	-162.00	5635.272	7110
119600	-1.37	-12.79	5.43	-358.28	-160.63	5635.372	7110
119700	-0.98	-13.05	5.45	-358.39	-158.25	5635.470	7110
119800	-1.57	-13.06	5.37	-364.44	-166.38	5635.575	7110
119900	-1.46	-12.91	5.43	-359.36	-161.30	5635.668	7110
120000	-1.64	-13.21	5.56	-353.39	-152.46	5635.771	7110
120100	-1.01	-12.96	5.45	-358.27	-161.02	5635.875	7110
120200	-0.62	-13.37	5.55	-352.41	-153.78	5635.975	7110
120300	-1.33	-12.94	5.53	-353.19	-154.14	5636.071	7110
120400	-0.91	-12.66	5.41	-356.10	-155.54	5636.174	7110
120500	-1.43	-12.93	5.54	-354.42	-153.93	5636.273	7110
120600	-1.28	-13.06	5.41	-359.37	-163.15	5636.372	7110
120700	-1.60	-13.17	5.64	-350.96	-150.88	5636.474	7110
120800	-1.44	-13.40	5.57	-354.00	-152.23	5636.575	7110
120900	-1.64	-13.00	5.53	-354.56	-157.27	5636.670	7110
121000	-1.34	-13.11	5.50	-354.78	-154.42	5636.773	7110
121100	-0.89	-12.72	5.61	-350.96	-152.65	5636.874	7110
121200	-1.56	-12.92	5.48	-356.98	-157.59	5636.964	7110
121300	-1.49	-12.99	5.49	-353.43	-150.58	5637.075	7110
121400	-2.02	-13.16	5.42	-357.80	-155.80	5637.175	7110
121500	-1.62	-12.99	5.38	-359.49	-161.47	5637.267	7110
121600	-1.70	-12.96	5.67	-346.31	-147.12	5637.374	7110
121700	-1.05	-13.57	5.57	-351.48	-153.60	5637.476	7110
121800	-1.22	-12.35	5.39	-356.28	-159.55	5637.572	7110
121900	-1.51	-12.87	5.50	-354.09	-154.92	5637.671	7110
122000	-1.49	-12.88	5.57	-353.77	-155.99	5637.773	7110
122100	-1.55	-13.03	5.37	-360.57	-162.15	5637.843	7110
122200	-1.51	-12.95	5.45	-357.44	-158.40	5637.904	7110
122300	-1.54	-13.05	5.51	-355.69	-154.83	5638.009	7110
122400	-1.55	-12.91	5.60	-351.00	-150.63	5638.109	7110
122500	-1.27	-12.89	5.53	-353.38	-154.59	5638.208	7110
122600	-1.30	-13.10	5.53	-352.65	-153.17	5638.310	7110
122700	-1.63	-13.01	5.51	-354.37	-153.89	5638.404	7110
122800	-1.52	-13.00	5.54	-354.50	-151.68	5638.502	7110
122900	-1.51	-12.97	5.47	-358.14	-156.81	5638.611	7110
123000	-1.37	-13.83	5.56	-354.35	-151.19	5638.717	7110
123100	-1.51	-12.98	5.42	-359.41	-159.28	5638.809	7110
123200	-1.41	-13.03	5.47	-356.77	-156.63	5638.904	7110
123300	-1.27	-13.14	5.50	-355.31	-154.67	5639.002	7110
123400	-1.42	-13.13	5.45	-358.95	-159.29	5639.107	7110
123500	-1.42	-12.65	5.39	-359.51	-164.05	5639.208	7110
123600	-1.53	-12.94	5.38	-361.13	-162.80	5639.304	7110
123700	-1.54	-13.10	5.39	-360.60	-162.58	5639.404	7110
123800	-1.48	-12.90	5.43	-359.44	-160.10	5639.503	7110
123900	-1.67	-13.04	5.40	-358.87	-158.98	5639.608	7110
124000	-1.23	-12.89	5.48	-357.73	-158.58	5639.708	7110
124100	-1.46	-12.88	5.41	-359.15	-160.39	5639.809	7110
124200	-1.41	-12.74	5.44	-357.67	-160.32	5639.903	7110
124300	-1.42	-13.08	5.40	-359.91	-159.81	5640.002	7110
124400	-1.39	-13.11	5.46	-357.94	-157.82	5640.111	7110
124500	-1.51	-13.09	5.35	-365.08	-164.94	5640.202	7110
124600	-1.39	-12.90	5.51	-354.82	-155.72	5640.298	7110
124700	-1.47	-12.98	5.31	-365.77	-166.16	5640.403	7110
124800	-1.36	-12.96	5.35	-363.08	-165.56	5640.502	7110
124900	-1.60	-12.96	5.33	-361.62	-164.03	5640.603	7110
125000	-1.52	-12.93	5.45	-359.49	-159.70	5640.708	7110
125100	-1.51	-12.81	5.46	-356.15	-157.94	5640.804	7110
125200	-1.33	-12.99	5.45	-358.35	-160.56	5640.900	7110
125300	-1.41	-12.89	5.33	-364.97	-169.88	5641.001	7110
125400	-1.34	-12.97	5.41	-361.26	-163.70	5641.099	7110
125500	-1.43	-12.83	5.46	-356.93	-157.96	5641.203	7110
125600	-1.45	-12.96	5.26	-365.62	-168.62	5641.307	7110
125700	-1.50	-13.01	5.51	-354.24	-156.08	5641.403	7110
125800	-1.45	-13.13	5.40	-360.91	-162.29	5641.501	7110
125900	-1.60	-13.12	5.48	-357.36	-157.72	5641.612	7110
126000	-1.39	-13.11	5.35	-362.88	-163.61	5641.704	7110
126100	-1.43	-13.11	5.50	-355.99	-156.48	5641.806	7110
126200	-1.59	-13.04	5.39	-360.94	-161.74	5641.902	7110
126300	-1.52	-12.89	5.34	-364.09	-165.63	5642.007	7110
126400	-1.62	-13.15	5.36	-362.48	-164.05	5642.105	7110
126500	-1.39	-13.17	5.41	-359.85	-163.14	5642.208	7110
126600	-1.23	-12.74	5.38	-359.24	-161.05	5642.311	7110
126700	-1.39	-13.15	5.43	-360.16	-161.87	5642.401	7110
126800	-1.54	-12.97	5.40	-360.38	-162.49	5642.502	7110
126900	-1.61	-12.99	5.44	-360.72	-162.71	5642.611	7110
127000	-1.67	-12.51	5.39	-358.10	-162.42	5642.717	7110
127100	-1.47	-13.09	5.38	-362.29	-166.64	5642.803	7110
127200	-1.47	-13.01	5.36	-362.92	-167.19	5642.904	7110
127300	-1.30	-13.00	5.50	-357.51	-158.65	5643.001	7110
127400	-1.66	-12.86	5.46	-356.96	-160.25	5643.110	7110
127500	-1.53	-13.23	5.46	-358.07	-161.68	5643.208	7110
127600	-1.28	-12.99	5.54	-355.39	-156.24	5643.304	7110
127700	-1.52	-12.84	5.51	-356.34	-160.71	5643.403	7110
127800	-1.25	-13.16	5.35	-364.13	-167.08	5643.502	7110
127900	-1.47	-12.97	5.46	-359.27	-161.54	5643.608	7110
128000	-1.56	-13.03	5.44	-359.62	-163.32	5643.685	7110
128100	-1.41	-13.02	5.54	-356.84	-159.88	5643.807	7110
128200	-1.44	-13.12	5.48	-358.82	-160.30	5643.902	7110
128300	-1.36	-13.01	5.47	-358.70	-162.14	5644.002	7110
128400	-1.33	-13.13	5.45	-358.09	-159.08	5644.111	7110
128500	-1.34	-12.84	5.40	-360.33	-166.25	5644.202	7110
128600	-1.81	-12.67	5.39	-361.72	-168.19	5644.309	7110
128700	-1.47	-12.92	5.48	-357.58	-161.35	5644.404	7110
128800	-1.64	-12.99	5.49	-359.32	-163.43	5644.501	7110
128900	-1.46	-12.80	5.47	-358.24	-163.67	5644.611	7110
129000	-1.44	-12.76	5.40	-360.12	-166.81	5644.708	7110
129100	-1.40	-12.92	5.48	-358.03	-162.96	5644.804	7110
129200	-1.52	-12.95	5.32	-364.89	-168.42	5644.907	7110
129300	-1.17	-13.06	5.41	-362.70	-167.53	5645.012	7110
129400	-1.57	-13.13	5.45	-359.43	-161.98	5645.103	7110
129500	-1.90	-13.12	5.48	-357.28	-159.62	5645.216	7110
129600	-0.92	-12.64	5.38	-360.79	-165.20	5645.316	7110
129700	-1.68	-13.03	5.43	-359.12	-159.86	5645.414	7110
129800	-1.69	-13.21	5.46	-357.10	-157.43	5645.515	7110
129900	-1.46	-12.78	5.47	-357.31	-162.09	5645.616	7110
130000	-1.62	-13.25	5.45	-359.51	-162.09	5645.708	7110
130100	-1.27	-12.82	5.28	-367.35	-172.19	5645.814	7110
130200	-1.02	-13.24	5.31	-367.65	-172.03	5645.917	7110
130300	-1.73	-12.73	5.29	-367.08	-170.64	5646.014	7110
130400	-1.23	-12.84	5.23	-372.55	-177.25	5646.115	7110
130500	-1.59	-12.93	5.20	-372.35	-179.45	5646.201	7110
130600	-1.60	-13.53	5.30	-369.49	-173.71	5646.313	7110
130700	-1.32	-13.06	5.21	-373.86	-181.01	5646.416	7110
130800	-1.98	-12.99	5.26	-368.98	-175.50	5646.516	7110
130900	-1.46	-13.03	5.32	-368.15	-173.56	5646.610	7110
131000	-1.28	-12.86	5.37	-365.01	-168.48	5646.714	7110
131100	-1.78	-12.81	5.25	-370.98	-174.08	5646.816	7110
131200	-1.47	-13.09	5.25	-370.15	-173.81	5646.910	7110
131300	-1.26	-12.44	5.32	-366.62	-170.16	5647.014	7110
131400	-1.52	-13.31	5.39	-366.71	-172.89	5647.116	7110
131500	-1.44	-12.99	5.23	-371.11	-176.09	5647.212	7110
131600	-1.65	-13.46	5.51	-360.76	-164.28	5647.313	7110
131700	-1.20	-13.26	5.26	-368.87	-171.21	5647.414	7110
131800	-1.37	-13.10	5.35	-366.44	-170.62	5647.495	7110
131900	-1.07	-12.44	5.35	-367.09	-176.88	5647.615	7110
132000	-1.45	-13.48	5.42	-369.26	-174.96	5647.716	7110
132100	-1.46	-13.08	5.41	-367.40	-172.14	5647.798	7110
132200	-1.73	-13.21	5.38	-370.41	-171.54	5647.914	7110
132300	-1.14	-12.99	5.44	-367.99	-168.22	5648.017	7110
132400	-1.39	-12.96	5.23	-375.86	-180.94	5648.099	7110
132500	-1.36	-12.75	5.33	-370.70	-175.42	5648.215	7110
132600	-1.03	-13.08	5.30	-372.62	-181.59	5648.316	7110
132700	-1.39	-12.94	5.20	-379.21	-180.47	5648.414	7110
132800	-1.45	-12.88	5.41	-373.24	-176.59	5648.514	7110
132900	-1.53	-13.29	5.38	-373.76	-171.49	5648.617	7110
133000	-0.49	-12.74	5.22	-377.34	-180.86	5648.717	7110
133100	-1.51	-13.08	5.49	-368.16	-169.01	5648.810	7110
133200	-1.47	-12.48	5.30	-375.90	-178.64	5648.917	7110
133300	-1.13	-12.65	5.42	-374.43	-174.75	5649.016	7110
133400	-1.39	-13.05	5.39	-373.90	-175.08	5649.101	7110
133500	-1.25	-13.30	5.32	-376.58	-177.66	5649.214	7110
133600	-1.38	-12.94	5.41	-374.06	-175.68	5649.316	7110
133700	-1.54	-13.09	5.30	-377.73	-178.23	5649.413	7110
133800	-1.67	-12.81	5.37	-373.17	-173.89	5649.513	7110
133900	-1.76	-13.10	5.46	-372.99	-173.37	5649.615	7110
134000	-1.38	-13.03	5.39	-372.10	-172.11	5649.712	7110
134100	-1.84	-13.02	5.29	-377.77	-177.32	5649.816	7110
134200	-1.73	-13.18	5.36	-376.68	-177.31	5649.914	7110
134300	-1.46	-12.97	5.26	-381.20	-183.15	5650.007	7110
134400	-1.26	-13.08	5.37	-377.31	-176.14	5650.110	7110
134500	-1.39	-13.14	5.37	-376.38	-178.07	5650.216	7110
134600	-1.58	-13.14	5.37	-374.46	-174.90	5650.297	7110
134700	-1.71	-12.67	5.57	-365.21	-168.02	5650.415	7110
134800	-1.63	-12.78	5.32	-372.98	-171.42	5650.513	7110
134900	-1.38	-12.42	5.38	-373.25	-173.86	5650.617	7110
135000	-1.52	-13.01	5.56	-367.22	-164.50	5650.712	7110
135100	-1.88	-13.19	5.65	-363.17	-162.63	5650.812	7110
135200	-1.18	-12.90	5.49	-364.77	-162.12	5650.915	7110
135300	-1.47	-13.26	5.57	-365.65	-163.43	5651.014	7110
135400	-1.46	-12.19	5.35	-373.19	-170.41	5651.117	7110
135500	-1.11	-12.29	5.41	-370.02	-171.51	5651.215	7110
135600	-1.51	-13.12	5.49	-369.65	-168.67	5651.309	7110
135700	-1.38	-12.95	5.49	-367.81	-169.26	5651.414	7110
135800	-1.46	-13.03	5.42	-373.63	-173.96	5651.495	7110
135900	-1.29	-13.07	5.53	-368.76	-170.74	5651.608	7110
136000	-1.22	-12.94	5.39	-378.20	-181.93	5651.716	7110
136100	-1.47	-12.71	5.28	-378.73	-183.23	5651.804	7110
136200	-1.31	-13.03	5.44	-372.22	-173.15	5651.911	7110
136300	-1.66	-13.15	5.41	-375.14	-175.93	5652.016	7110
136400	-1.41	-12.94	5.37	-378.49	-178.55	5652.115	7110
136500	-1.19	-12.99	5.37	-376.40	-180.31	5652.211	7110
136600	-1.68	-12.77	5.38	-375.03	-176.55	5652.312	7110
136700	-1.24	-12.87	5.46	-372.87	-178.79	5652.414	7110
136800	-1.31	-12.81	5.49	-370.94	-173.75	5652.515	7110
136900	-1.23	-13.08	5.32	-377.40	-178.17	5652.615	7110
137000	-1.79	-13.09	5.48	-372.34	-174.33	5652.715	7110
137100	-1.55	-12.99	5.48	-371.88	-171.93	5652.811	7110
137200	-1.45	-13.10	5.50	-370.50	-171.42	5652.915	7110
137300	-1.45	-12.94	5.51	-371.29	-173.58	5653.011	7110
137400	-1.56	-12.93	5.50	-371.32	-173.58	5653.108	7110
137500	-1.59	-13.01	5.38	-376.10	-175.61	5653.214	7110
137600	-0.62	-12.93	5.46	-372.67	-173.97	5653.316	7110
137700	-1.36	-13.09	5.34	-379.28	-180.42	5653.406	7110
137800	-1.42	-13.09	5.42	-376.36	-178.15	5653.513	7110
137900	-1.59	-12.94	5.42	-372.99	-172.95	5653.614	7110
138000	-1.47	-12.89	5.44	-377.03	-177.11	5653.712	7110
138100	-1.50	-13.08	5.48	-375.43	-173.79	5653.812	7110
138200	-0.93	-13.63	5.56	-369.76	-169.68	5653.915	7110
138300	-1.71	-13.12	5.51	-371.17	-169.50	5654.011	7110
138400	-2.17	-13.96	5.49	-374.25	-172.11	5654.116	7110
138500	-1.57	-13.05	5.49	-371.24	-171.35	5654.186	7110
138600	-1.49	-12.94	5.46	-373.58	-174.45	5654.246	7110
138700	-1.17	-13.00	5.41	-376.25	-177.17	5654.344	7110
138800	-1.47	-13.05	5.47	-373.15	-176.06	5654.444	7110
138900	-1.49	-12.90	5.44	-373.33	-174.14	5654.551	7110
139000	-1.41	-12.85	5.47	-374.04	-177.03	5654.647	7110
139100	-1.42	-12.95	5.34	-379.27	-182.45	5654.743	7110
139200	-1.44	-12.75	5.48	-373.50	-173.41	5654.842	7110
139300	-1.37	-12.76	5.46	-372.92	-174.01	5654.947	7110
139400	-1.50	-13.00	5.47	-373.92	-174.12	5655.047	7110
139500	-1.37	-12.91	5.46	-374.08	-173.72	5655.146	7110
139600	-1.22	-12.91	5.31	-381.02	-181.40	5655.247	7110
139700	-1.51	-12.96	5.34	-379.82	-178.50	5655.347	7110
139800	-1.51	-12.97	5.42	-376.98	-176.05	5655.439	7110
139900	-1.58	-13.16	5.34	-379.74	-179.06	5655.551	7110
140000	-1.42	-13.01	5.25	-384.40	-185.97	5655.647	7110
140100	-1.50	-13.00	5.26	-384.42	-186.05	5655.747	7110
140200	-1.46	-12.83	5.37	-378.55	-179.92	5655.839	7110
140300	-1.56	-12.91	5.36	-378.83	-179.73	5655.951	7110
140400	-1.75	-12.94	5.45	-373.61	-173.55	5656.049	7110
140500	-1.30	-12.85	5.40	-376.86	-176.50	5656.147	7110
140600	-1.48	-12.93	5.54	-369.00	-169.97	5656.247	7110
140700	-1.37	-12.91	5.42	-375.37	-174.42	5656.343	7110
140800	-1.39	-13.04	5.46	-374.05	-173.07	5656.444	7110
140900	-1.49	-13.07	5.39	-375.30	-172.29	5656.550	7110
141000	-1.42	-12.92	5.35	-378.59	-178.66	5656.646	7110
141100	-1.41	-13.29	5.47	-373.02	-172.59	5656.747	7110
141200	-1.49	-13.04	5.46	-374.25	-174.89	5656.843	7110
141300	-1.22	-12.86	5.44	-374.65	-176.42	5656.943	7110
141400	-1.49	-13.00	5.41	-376.42	-175.66	5657.051	7110
141500	-1.66	-12.90	5.38	-376.00	-177.41	5657.147	7110
141600	-1.41	-12.88	5.49	-372.60	-173.32	5657.242	7110
141700	-1.51	-13.05	5.48	-373.44	-171.96	5657.342	7110
141800	-1.43	-13.06	5.57	-369.26	-167.63	5657.446	7110
141900	-1.59	-13.11	5.49	-370.12	-169.82	5657.547	7110
142000	-1.58	-12.97	5.53	-367.87	-168.16	5657.647	7110
142100	-1.30	-12.97	5.44	-375.88	-177.18	5657.748	7110
142200	-1.55	-12.89	5.47	-373.41	-174.09	5657.851	7110
142300	-1.38	-13.00	5.49	-372.37	-170.36	5657.947	7110
142400	-1.41	-13.25	5.49	-371.69	-170.93	5658.050	7110
142500	-1.43	-12.95	5.54	-369.32	-169.88	5658.147	7110
142600	-1.33	-12.94	5.55	-369.94	-169.42	5658.245	7110
142700	-1.38	-13.01	5.52	-369.31	-167.97	5658.342	7110
142800	-1.40	-12.81	5.46	-373.30	-173.83	5658.436	7110
142900	-1.48	-12.98	5.45	-373.58	-172.03	5658.539	7110
143000	-1.43	-12.90	5.45	-373.75	-173.38	5658.651	7110
143100	-1.51	-12.94	5.48	-374.26	-174.81	5658.743	7110
143200	-1.42	-13.16	5.43	-376.79	-175.70	5658.842	7110
143300	-1.38	-13.06	5.44	-375.48	-175.20	5658.954	7110
143400	-1.37	-13.10	5.46	-375.80	-173.89	5659.049	7110
143500	-1.52	-12.86	5.46	-375.69	-176.87	5659.147	7110
143600	-1.44	-13.04	5.48	-374.70	-176.91	5659.246	7110
143700	-1.63	-12.85	5.49	-371.68	-173.26	5659.343	7110
143800	-0.93	-11.98	5.56	-370.76	-169.50	5659.458	7110
143900	-1.57	-13.05	5.53	-370.87	-169.19	5659.550	7110
144000	-1.42	-12.99	5.31	-380.69	-180.99	5659.647	7110
144100	-1.39	-13.14	5.40	-377.56	-175.38	5659.743	7110
144200	-1.51	-12.98	5.39	-376.30	-175.71	5659.842	7110
144300	-1.41	-12.95	5.52	-372.35	-175.07	5659.947	7110
144400	-1.45	-13.00	5.58	-370.13	-172.77	5660.043	7110
144500	-1.34	-12.95	5.52	-373.21	-175.94	5660.147	7110
144600	-1.62	-13.02	5.54	-372.41	-175.87	5660.245	7110
144700	-1.60	-12.99	5.45	-374.98	-179.87	5660.342	7110
144800	-1.28	-12.91	5.46	-376.15	-180.13	5660.454	7110
144900	-1.41	-12.97	5.35	-378.71	-180.66	5660.554	7110
145000	-1.41	-12.97	5.42	-376.33	-175.79	5660.646	7110
145100	-1.49	-12.91	5.44	-377.28	-177.38	5660.742	7110
145200	-1.49	-13.15	5.40	-381.00	-181.30	5660.841	7110
145300	-1.42	-13.13	5.44	-378.42	-178.39	5660.938	7110
145400	-1.61	-13.17	5.44	-377.26	-175.86	5661.050	7110
145500	-1.41	-13.01	5.40	-381.14	-184.92	5661.148	7110
145600	-1.46	-12.93	5.45	-379.20	-183.79	5661.242	7110
145700	-1.56	-12.96	5.51	-374.96	-178.79	5661.343	7110
145800	-1.43	-12.99	5.43	-379.23	-175.45	5661.449	7110
145900	-1.39	-12.93	5.49	-376.54	-172.55	5661.542	7110
146000	-1.52	-12.77	5.42	-377.89	-174.53	5661.656	7110
146100	-1.62	-12.89	5.42	-380.14	-177.46	5661.743	7110
146200	-1.47	-13.01	5.35	-382.54	-179.80	5661.843	7110
146300	-1.43	-12.89	5.36	-380.51	-177.00	5661.927	7110
146400	-1.50	-13.02	5.35	-383.14	-180.15	5662.051	7110
146500	-1.61	-13.03	5.44	-375.65	-171.86	5662.137	7110
146600	-1.29	-12.68	5.46	-373.52	-166.85	5662.258	7110
146700	-1.36	-12.89	5.45	-375.60	-170.48	5662.341	7110
146800	-1.41	-12.98	5.50	-373.41	-166.79	5662.450	7110
146900	-1.63	-13.30	5.48	-377.59	-168.01	5662.558	7110
147000	-1.47	-12.93	5.49	-374.85	-168.43	5662.647	7110
147100	-1.53	-13.12	5.36	-382.80	-177.68	5662.742	7110
147200	-1.63	-12.68	5.34	-381.91	-178.65	5662.856	7110
147300	-1.37	-12.97	5.46	-378.04	-173.56	5662.945	7110
147400	-1.50	-12.85	5.29	-384.62	-181.75	5663.051	7110
147500	-1.47	-12.91	5.28	-384.08	-183.18	5663.146	7110
147600	-1.26	-12.44	5.37	-381.25	-175.81	5663.256	7110
147700	-1.48	-12.94	5.36	-381.41	-178.12	5663.341	7110
147800	-1.57	-12.76	5.40	-379.08	-175.56	5663.454	7110
147900	-1.27	-13.07	5.33	-383.92	-179.82	5663.545	7110
148000	-1.44	-12.78	5.42	-378.82	-174.75	5663.647	7110
148100	-1.61	-12.98	5.43	-379.91	-175.72	5663.744	7110
148200	-1.22	-13.18	5.31	-388.30	-182.61	5663.842	7110
148300	-1.47	-12.91	5.30	-388.10	-183.44	5663.950	7110
148400	-1.38	-12.96	5.40	-385.17	-178.33	5664.044	7110
148500	-1.73	-13.02	5.32	-384.09	-179.99	5664.147	7110
148600	-1.49	-13.06	5.40	-380.75	-174.76	5664.246	7110
148700	-1.27	-13.06	5.28	-387.66	-183.05	5664.342	7110
148800	-1.76	-13.32	5.39	-383.34	-178.99	5664.459	7110
148900	-1.44	-12.97	5.42	-380.81	-176.98	5664.551	7110
149000	-1.47	-12.94	5.39	-381.30	-178.15	5664.625	7110
149100	-1.35	-12.99	5.29	-385.68	-182.53	5664.744	7110
149200	-1.46	-13.05	5.35	-383.81	-178.67	5664.842	7110
149300	-1.44	-12.97	5.35	-383.75	-179.69	5664.938	7110
149400	-1.63	-13.26	5.20	-392.14	-185.17	5665.059	7110
149500	-1.43	-13.06	5.39	-382.43	-177.90	5665.147	7110
149600	-1.52	-13.06	5.38	-382.12	-175.70	5665.242	7110
149700	-1.57	-13.17	5.33	-386.93	-183.31	5665.342	7110
149800	-1.40	-12.99	5.29	-387.52	-183.40	5665.449	7110
149900	-1.55	-12.89	5.24	-390.18	-188.27	5665.544	7110
150000	-1.27	-12.88	5.19	-392.42	-188.21	5665.655	7110
150100	-1.11	-13.07	5.26	-390.82	-190.09	5665.756	7110
150200	-1.26	-13.14	5.09	-397.04	-196.43	5665.843	7110
150300	-1.64	-13.52	5.28	-391.23	-186.96	5665.953	7110
150400	-1.50	-13.01	5.20	-392.43	-190.80	5666.041	7110
150500	-1.47	-12.94	5.18	-394.84	-192.02	5666.149	7110
150600	-1.39	-12.95	5.12	-396.87	-194.66	5666.253	7110
150700	-1.31	-13.00	5.20	-392.78	-190.51	5666.354	7110
150800	-1.54	-13.10	5.24	-391.26	-188.73	5666.444	7110
150900	-1.46	-12.72	5.26	-388.39	-188.85	5666.555	7110
151000	-1.41	-12.99	5.31	-387.20	-184.81	5666.648	7110
151100	-1.50	-12.66	5.32	-386.61	-182.89	5666.753	7110
151200	-1.60	-12.95	5.33	-385.31	-180.96	5666.854	7110
151300	-1.38	-13.19	5.31	-386.66	-180.67	5666.957	7110
151400	-1.48	-12.99	5.27	-386.76	-181.45	5667.050	7110
151500	-1.32	-13.20	5.27	-389.54	-184.68	5667.155	7110
151600	-1.49	-13.09	5.20	-390.88	-186.26	5667.248	7110
151700	-1.30	-12.93	5.32	-383.16	-178.19	5667.354	7110
151800	-1.77	-13.06	5.36	-385.15	-179.06	5667.452	7110
151900	-1.67	-12.64	5.45	-380.75	-175.21	5667.555	7110
152000	-1.39	-12.68	5.33	-382.33	-178.26	5667.652	7110
152100	-1.50	-13.22	5.40	-381.30	-173.33	5667.754	7110
152200	-1.45	-13.01	5.48	-377.71	-169.56	5667.854	7110
152300	-1.49	-12.96	5.30	-387.15	-183.37	5667.952	7110
152400	-1.49	-13.37	5.30	-385.78	-180.53	5668.054	7110
152500	-1.31	-12.67	5.25	-388.41	-184.41	5668.158	7110
152600	-1.63	-12.60	5.34	-383.14	-180.31	5668.250	7110
152700	-1.15	-12.96	5.39	-382.71	-177.60	5668.341	7110
152800	-1.36	-12.91	5.34	-385.78	-181.24	5668.452	7110
152900	-2.00	-12.19	5.31	-385.03	-179.34	5668.559	7110
153000	-1.44	-12.96	5.31	-385.68	-180.02	5668.654	7110
153100	-1.67	-13.11	5.48	-380.39	-175.82	5668.755	7110
153200	-1.51	-12.73	5.41	-381.13	-177.33	5668.849	7110
153300	-1.53	-12.64	5.55	-373.88	-168.03	5668.953	7110
153400	-1.38	-12.71	5.39	-379.10	-173.47	5669.056	7110
153500	-1.33	-13.15	5.39	-382.24	-178.39	5669.152	7110
153600	-2.25	-13.04	5.47	-379.32	-173.15	5669.259	7110
153700	-1.58	-13.26	5.37	-382.08	-173.79	5669.355	7110
153800	-1.19	-12.86	5.28	-387.64	-183.60	5669.457	7110
153900	-1.24	-12.91	5.30	-385.76	-182.10	5669.551	7110
154000	-1.71	-12.94	5.40	-380.43	-176.06	5669.650	7110
154100	-1.47	-13.51	5.37	-382.56	-177.51	5669.751	7110
154200	-1.45	-12.89	5.37	-381.39	-176.29	5669.842	7110
154300	-1.37	-13.30	5.29	-383.89	-177.25	5669.953	7110
154400	-1.35	-12.97	5.30	-386.10	-182.25	5670.044	7110
154500	-1.66	-13.05	5.41	-379.36	-173.56	5670.155	7110
154600	-1.45	-12.96	5.45	-378.86	-174.96	5670.248	7110
154700	-1.64	-12.95	5.52	-376.04	-170.57	5670.346	7110
154800	-1.63	-13.13	5.48	-375.83	-169.53	5670.448	7110
154900	-1.57	-13.17	5.49	-375.34	-170.45	5670.540	7110
155000	-1.35	-12.92	5.36	-381.80	-177.14	5670.588	7110
155100	-1.40	-13.07	5.28	-385.04	-180.11	5670.681	7110
155200	-1.19	-13.25	5.48	-377.83	-172.76	5670.795	7110
155300	-1.30	-13.00	5.28	-386.21	-182.08	5670.875	7110
155400	-1.49	-13.02	5.46	-377.29	-170.48	5670.990	7110
155500	-1.44	-13.02	5.40	-380.47	-175.34	5671.089	7110
155600	-1.42	-12.96	5.42	-379.69	-174.42	5671.184	7110
155700	-1.43	-12.93	5.48	-377.91	-172.30	5671.284	7110
155800	-1.56	-14.07	5.46	-378.36	-170.71	5671.398	7110
155900	-1.44	-13.07	5.29	-385.51	-181.07	5671.490	7110
156000	-1.17	-13.88	5.35	-383.38	-176.87	5671.600	7110
156100	-1.67	-13.19	5.44	-377.47	-171.15	5671.697	7110
156200	-1.68	-13.00	5.32	-380.30	-176.42	5671.795	7110
156300	-1.28	-12.95	5.37	-380.25	-175.98	5671.888	7110
156400	-1.41	-12.88	5.34	-382.14	-179.51	5671.990	7110
156500	-1.54	-12.77	5.32	-380.99	-177.35	5672.093	7110
156600	-1.44	-12.75	5.18	-386.77	-185.82	5672.197	7110
156700	-1.33	-12.54	5.15	-388.72	-186.40	5672.299	7110
156800	-1.32	-12.52	5.30	-383.75	-179.98	5672.397	7110
156900	-1.63	-12.88	5.17	-391.08	-188.38	5672.489	7110
157000	-1.60	-12.91	5.22	-387.90	-184.36	5672.577	7110
157100	-1.63	-13.25	5.29	-386.18	-183.40	5672.697	7110
157200	-1.64	-12.97	5.31	-384.12	-180.52	5672.786	7110
157300	-1.39	-12.98	5.30	-385.30	-182.34	5672.893	7110
157400	-1.25	-12.49	5.22	-385.79	-180.99	5673.000	7110
157500	-1.38	-12.84	5.27	-387.73	-184.44	5673.093	7110
157600	-1.37	-13.01	5.36	-381.54	-177.68	5673.186	7110
157700	-1.56	-12.90	5.18	-390.37	-186.83	5673.285	7110
157800	-1.19	-13.17	5.40	-381.38	-175.76	5673.391	7110
157900	-0.85	-12.96	5.40	-378.77	-174.39	5673.500	7110
158000	-1.70	-13.59	5.31	-380.37	-175.65	5673.600	7110
158100	-1.44	-13.16	5.53	-373.32	-166.08	5673.696	7110
158200	-1.54	-12.70	5.46	-378.23	-171.48	5673.799	7110
158300	-1.21	-13.07	5.37	-382.85	-180.55	5673.896	7110
158400	-1.44	-12.72	5.48	-376.00	-171.35	5673.995	7110
158500	-1.38	-12.95	5.43	-377.87	-172.49	5674.068	7110
158600	-1.41	-13.11	5.33	-382.39	-178.29	5674.186	7110
158700	-1.42	-12.83	5.39	-381.01	-178.33	5674.284	7110
158800	-1.39	-12.96	5.33	-382.81	-179.76	5674.393	7110
158900	-1.53	-12.92	5.34	-382.65	-179.01	5674.486	7110
159000	-1.54	-13.27	5.41	-381.82	-177.53	5674.589	7110
159100	-1.47	-13.18	5.29	-388.56	-184.17	5674.690	7110
159200	-1.73	-13.70	5.51	-375.63	-170.54	5674.799	7110
159300	-1.52	-12.89	5.43	-381.83	-176.59	5674.894	7110
159400	-1.32	-13.11	5.38	-382.88	-175.26	5674.998	7110
159500	-1.39	-12.92	5.40	-383.33	-178.83	5675.086	7110
159600	-1.13	-13.15	5.45	-380.52	-176.76	5675.199	7110
159700	-1.61	-12.75	5.30	-383.97	-181.80	5675.283	7110
159800	-1.38	-12.92	5.37	-380.09	-175.93	5675.394	7110
159900	-1.19	-12.80	5.50	-376.26	-172.72	5675.495	7110
160000	-1.64	-13.02	5.41	-379.40	-174.38	5675.586	7110
160100	-1.45	-13.11	5.38	-381.04	-178.80	5675.685	7110
160200	-1.36	-12.88	5.33	-382.01	-180.86	5675.784	7110
160300	-1.47	-13.01	5.28	-384.44	-182.58	5675.881	7110
160400	-1.42	-12.99	5.42	-377.25	-172.72	5675.978	7110
160500	-1.56	-13.00	5.28	-383.44	-182.10	5676.090	7110
160600	-1.20	-12.89	5.32	-381.46	-177.41	5676.195	7110
160700	-1.29	-13.23	5.38	-382.08	-177.80	5676.294	7110
160800	-1.62	-12.97	5.35	-379.26	-176.55	5676.397	7110
160900	-1.35	-13.09	5.44	-377.23	-171.92	5676.486	7110
161000	-1.88	-13.03	5.31	-381.77	-179.59	5676.600	7110
161100	-1.48	-13.04	5.37	-380.44	-176.36	5676.681	7110
161200	-1.52	-13.10	5.39	-378.98	-174.88	5676.783	7110
161300	-1.25	-13.11	5.54	-373.89	-169.29	5676.897	7110
161400	-1.33	-12.98	5.42	-377.80	-173.36	5676.989	7110
161500	-1.63	-12.90	5.38	-380.03	-176.67	5677.090	7110
161600	-1.53	-13.07	5.49	-376.35	-170.49	5677.180	7110
161700	-1.39	-13.05	5.50	-375.17	-170.83	5677.288	7110
161800	-1.36	-13.09	5.35	-379.91	-175.12	5677.396	7110
161900	-1.33	-13.08	5.44	-377.42	-172.58	5677.490	7110
162000	-1.51	-13.15	5.52	-372.86	-168.04	5677.586	7110
162100	-1.44	-13.02	5.39	-379.99	-176.62	5677.682	7110
162200	-1.17	-13.03	5.42	-380.04	-176.38	5677.794	7110
162300	-1.35	-12.81	5.38	-381.81	-179.57	5677.892	7110
162400	-1.39	-13.18	5.36	-386.19	-181.34	5678.000	7110
162500	-1.33	-12.81	5.41	-381.26	-177.80	5678.091	7110
162600	-1.42	-12.98	5.37	-382.12	-179.20	5678.185	7110
162700	-1.31	-13.17	5.31	-385.05	-181.73	5678.292	7110
162800	-1.66	-13.03	5.40	-380.62	-178.99	5678.394	7110
162900	-1.43	-13.04	5.35	-381.55	-179.93	5678.495	7110
163000	-1.59	-13.26	5.34	-384.95	-183.24	5678.598	7110
163100	-1.24	-13.15	5.35	-384.59	-180.96	5678.687	7110
163200	-1.53	-13.02	5.38	-381.05	-178.52	5678.787	7110
163300	-1.42	-13.46	5.39	-382.51	-181.20	5678.900	7110
163400	-1.93	-12.99	5.37	-378.69	-176.77	5678.996	7110
163500	-1.68	-13.17	5.39	-381.21	-178.57	5679.099	7110
163600	-1.71	-12.83	5.41	-378.69	-176.91	5679.186	7110
163700	-1.52	-12.90	5.44	-376.86	-174.31	5679.282	7110
163800	-1.33	-13.31	5.35	-382.24	-182.40	5679.397	7110
163900	-1.36	-13.13	5.39	-379.66	-176.48	5679.479	7110
164000	-1.44	-12.66	5.46	-374.99	-171.47	5679.598	7110
164100	-1.45	-12.92	5.44	-376.59	-175.43	5679.681	7110
164200	-1.64	-12.91	5.42	-378.94	-177.14	5679.792	7110
164300	-1.66	-12.99	5.50	-375.73	-173.44	5679.895	7110
164400	-1.45	-13.01	5.41	-378.89	-176.72	5679.984	7110
164500	-1.53	-13.09	5.55	-372.52	-168.93	5680.088	7110
164600	-1.33	-12.88	5.36	-379.62	-179.28	5680.182	7110
164700	-1.24	-13.39	5.51	-375.04	-168.77	5680.296	7110
164800	-1.49	-13.02	5.56	-372.58	-168.48	5680.377	7110
164900	-1.47	-12.92	5.53	-372.00	-169.07	5680.489	7110
165000	-1.59	-12.85	5.50	-374.39	-173.81	5680.588	7110
165100	-1.42	-12.82	5.53	-373.01	-171.88	5680.699	7110
165200	-1.37	-12.87	5.53	-370.13	-167.53	5680.793	7110
165300	-1.52	-12.90	5.53	-371.97	-168.45	5680.885	7110
165400	-1.58	-13.12	5.52	-374.70	-172.51	5680.997	7110
165500	-1.23	-13.20	5.53	-372.94	-172.41	5681.099	7110
165600	-1.28	-13.63	5.54	-374.15	-173.29	5681.199	7110
165700	-2.59	-12.96	5.43	-376.57	-175.21	5681.300	7110
165800	-1.73	-13.17	5.42	-378.56	-176.84	5681.398	7110
165900	-1.69	-12.97	5.40	-377.21	-174.69	5681.495	7110
166000	-1.39	-13.12	5.48	-374.43	-169.58	5681.585	7110
166100	-1.38	-12.98	5.42	-378.07	-177.68	5681.699	7110
166200	-1.45	-13.25	5.33	-381.64	-179.61	5681.794	7110
166300	-1.37	-12.93	5.42	-379.08	-178.19	5681.874	7110
166400	-1.60	-12.88	5.45	-376.73	-175.26	5681.985	7110
166500	-1.50	-12.94	5.33	-382.84	-183.40	5682.086	7110
166600	-1.64	-13.10	5.42	-379.66	-178.53	5682.181	7110
166700	-1.73	-12.99	5.54	-373.52	-172.16	5682.299	7110
166800	-1.33	-12.97	5.35	-381.42	-181.45	5682.383	7110
166900	-1.58	-12.93	5.44	-377.33	-177.31	5682.482	7110
167000	-1.29	-13.24	5.48	-376.57	-176.49	5682.599	7110
167100	-1.57	-13.07	5.42	-381.41	-179.70	5682.684	7110
167200	-1.28	-12.94	5.50	-375.14	-175.61	5682.799	7110
167300	-1.40	-12.93	5.38	-379.77	-181.17	5682.897	7110
167400	-1.26	-12.88	5.39	-380.52	-181.73	5682.995	7110
167500	-1.64	-13.37	5.48	-382.21	-179.01	5683.100	7110
167600	-1.54	-12.87	5.35	-382.86	-182.41	5683.197	7110
167700	-1.38	-12.77	5.30	-386.71	-185.90	5683.295	7110
167800	-1.51	-12.94	5.33	-384.73	-184.14	5683.385	7110
167900	-1.57	-13.14	5.25	-385.70	-184.97	5683.496	7110
168000	-1.21	-12.89	5.46	-376.98	-175.79	5683.596	7110
168100	-1.46	-13.06	5.36	-383.46	-183.60	5683.684	7110
168200	-1.61	-12.26	5.31	-382.89	-182.15	5683.799	7110
168300	-1.02	-12.92	5.27	-384.11	-182.09	5683.898	7110
168400	-1.50	-12.86	5.44	-377.50	-176.19	5683.995	7110
168500	-1.37	-13.19	5.39	-381.71	-180.01	5684.099	7110
168600	0.18	-13.30	5.52	-375.06	-176.02	5684.200	7110
168700	-1.46	-12.91	5.42	-377.93	-175.14	5684.296	7110
168800	-1.02	-13.35	5.45	-377.02	-173.58	5684.398	7110
168900	-1.47	-13.21	5.45	-378.44	-177.52	5684.497	7110
169000	-1.21	-12.79	5.42	-377.35	-179.48	5684.596	7110
169100	-1.37	-13.09	5.38	-380.06	-180.48	5684.684	7110
169200	-1.46	-12.92	5.39	-378.76	-177.78	5684.782	7110
169300	-1.54	-13.12	5.44	-378.27	-176.61	5684.894	7110
169400	-1.40	-13.00	5.26	-385.23	-186.11	5684.984	7110
169500	-1.31	-13.03	5.35	-383.18	-184.14	5685.091	7110
169600	-1.60	-12.78	5.37	-381.33	-181.11	5685.184	7110
169700	-1.34	-13.10	5.34	-382.85	-181.75	5685.285	7110
169800	-1.45	-13.28	5.40	-378.84	-178.40	5685.398	7110
169900	-1.36	-12.87	5.30	-383.75	-184.54	5685.488	7110
170000	-1.41	-12.97	5.34	-381.89	-182.28	5685.573	7110
170100	-1.77	-12.61	5.32	-383.78	-185.19	5685.699	7110
170200	-1.46	-12.98	5.42	-379.72	-179.50	5685.783	7110
170300	-1.61	-13.06	5.38	-380.83	-182.97	5685.887	7110
170400	-1.46	-12.86	5.28	-384.04	-187.02	5685.997	7110
170500	-1.34	-13.07	5.36	-383.99	-185.56	5686.088	7110
170600	-1.89	-12.59	5.51	-376.40	-176.02	5686.200	7110
170700	-1.36	-12.98	5.42	-377.85	-179.10	5686.299	7110
170800	-1.75	-12.96	5.44	-377.05	-176.01	5686.400	7110
170900	-1.41	-12.79	5.34	-380.68	-183.17	5686.490	7110
171000	-1.35	-12.96	5.41	-378.08	-179.93	5686.590	7110
171100	-1.74	-12.93	5.46	-378.68	-179.70	5686.699	7110
171200	-1.45	-12.74	5.45	-378.19	-178.79	5686.795	7110
171300	-1.36	-12.98	5.42	-378.35	-178.13	5686.872	7110
171400	-1.62	-13.12	5.30	-383.98	-184.36	5686.929	7110
171500	-1.60	-13.20	5.38	-381.97	-180.25	5687.035	7110
171600	-1.31	-13.21	5.27	-385.42	-186.81	5687.138	7110
171700	-1.52	-12.87	5.31	-383.15	-185.97	5687.233	7110
171800	-1.34	-12.71	5.19	-389.45	-194.90	5687.333	7110
171900	-1.74	-12.84	5.39	-381.34	-181.99	5687.437	7110
172000	-0.96	-12.51	5.28	-384.70	-188.66	5687.540	7110
172100	-1.35	-12.86	5.29	-385.36	-188.26	5687.636	7110
172200	-1.74	-13.01	5.35	-383.84	-184.58	5687.735	7110
172300	-1.55	-12.89	5.27	-385.85	-186.89	5687.833	7110
172400	-0.87	-12.78	5.30	-384.27	-185.48	5687.940	7110
172500	-1.44	-13.09	5.42	-380.23	-178.88	5688.030	7110
172600	-1.65	-12.89	5.46	-377.35	-179.15	5688.136	7110
172700	-1.48	-12.98	5.29	-384.24	-185.82	5688.235	7110
172800	-1.55	-12.91	5.32	-383.20	-182.82	5688.332	7110
172900	-1.30	-13.15	5.32	-386.36	-187.10	5688.438	7110
173000	-1.56	-12.90	5.21	-391.94	-193.52	5688.529	7110
173100	-1.55	-12.94	5.19	-393.58	-189.30	5688.630	7110
173200	-1.34	-12.98	5.28	-389.32	-183.47	5688.735	7110
173300	-1.38	-13.13	5.33	-386.31	-179.44	5688.837	7110
173400	-1.30	-13.05	5.44	-381.32	-174.86	5688.936	7110
173500	-1.32	-12.88	5.30	-386.80	-179.83	5689.033	7110
173600	-1.69	-12.95	5.37	-381.54	-176.61	5689.128	7110
173700	-1.29	-13.14	5.35	-383.55	-177.59	5689.236	7110
173800	-1.44	-12.98	5.28	-386.57	-182.69	5689.333	7110
173900	-1.61	-13.06	5.26	-386.46	-179.67	5689.434	7110
174000	-1.46	-12.93	5.35	-383.59	-178.30	5689.530	7110
174100	-1.39	-12.76	5.31	-382.38	-181.71	5689.637	7110
174200	-1.27	-12.91	5.38	-380.37	-176.53	5689.734	7110
174300	-1.39	-13.07	5.26	-388.54	-185.34	5689.838	7110
174400	-1.26	-12.83	5.30	-384.40	-183.95	5689.933	7110
174500	-1.47	-12.89	5.34	-383.12	-179.85	5690.030	7110
174600	-1.32	-12.61	5.38	-382.72	-179.65	5690.138	7110
174700	-1.59	-13.04	5.34	-385.85	-182.10	5690.233	7110
174800	-1.38	-12.89	5.34	-383.42	-177.04	5690.338	7110
174900	-1.51	-13.39	5.33	-384.52	-185.67	5690.438	7110
175000	-1.55	-12.90	5.35	-382.99	-177.91	5690.533	7110
175100	-1.49	-12.99	5.46	-376.79	-172.24	5690.636	7110
175200	-1.47	-12.89	5.30	-386.74	-183.60	5690.732	7110
175300	-1.56	-12.99	5.50	-376.96	-173.24	5690.840	7110
175400	-1.35	-12.99	5.42	-382.49	-180.67	5690.935	7110
175500	-1.43	-12.81	5.45	-378.89	-177.91	5691.038	7110
175600	-1.47	-12.94	5.45	-378.85	-174.76	5691.123	7110
175700	-1.64	-13.32	5.50	-378.47	-172.18	5691.233	7110
175800	-1.51	-12.94	5.42	-379.31	-175.09	5691.326	7110
175900	-1.42	-13.03	5.35	-383.38	-179.65	5691.434	7110
176000	-1.57	-12.93	5.39	-382.27	-181.17	5691.526	7110
176100	-1.29	-13.07	5.42	-379.98	-175.75	5691.631	7110
176200	-1.42	-13.02	5.36	-382.91	-180.97	5691.730	7110
176300	-1.31	-13.06	5.34	-385.19	-184.00	5691.836	7110
176400	-0.96	-13.16	5.46	-379.91	-176.36	5691.940	7110
176500	-1.51	-13.00	5.33	-383.83	-182.96	5692.028	7110
176600	-1.35	-13.22	5.47	-378.62	-174.10	5692.125	7110
176700	-1.39	-12.94	5.46	-380.03	-175.60	5692.233	7110
176800	-1.54	-12.81	5.46	-377.01	-170.99	5692.336	7110
176900	-1.58	-12.92	5.42	-380.28	-178.24	5692.432	7110
177000	-1.27	-13.17	5.44	-380.67	-176.93	5692.535	7110
177100	-1.50	-13.23	5.48	-379.62	-174.99	5692.628	7110
177200	-1.68	-12.77	5.49	-376.92	-172.61	5692.733	7110
177300	-1.31	-13.21	5.52	-376.05	-170.34	5692.833	7110
177400	-1.32	-12.98	5.33	-385.88	-184.12	5692.933	7110
177500	-1.37	-12.84	5.50	-378.36	-173.89	5693.028	7110
177600	-1.35	-13.15	5.47	-378.66	-174.66	5693.137	7110
177700	-1.98	-12.97	5.40	-382.91	-182.85	5693.239	7110
177800	-1.45	-12.89	5.49	-376.29	-174.53	5693.332	7110
177900	-1.58	-13.19	5.44	-380.05	-176.95	5693.434	7110
178000	-1.22	-13.04	5.43	-379.82	-175.08	5693.530	7110
178100	-1.48	-13.17	5.44	-380.31	-174.17	5693.638	7110
178200	-1.37	-12.88	5.42	-381.11	-178.07	5693.736	7110
178300	-1.16	-12.84	5.37	-382.94	-181.28	5693.832	7110
178400	-1.34	-12.86	5.33	-385.83	-181.87	5693.934	7110
178500	-1.31	-13.00	5.31	-386.67	-185.44	5694.030	7110
178600	-1.42	-12.90	5.26	-388.81	-188.53	5694.130	7110
178700	-1.40	-12.81	5.36	-385.15	-183.73	5694.232	7110
178800	-1.07	-12.65	5.38	-381.87	-180.55	5694.337	7110
178900	-1.32	-13.04	5.47	-379.00	-178.44	5694.440	7110
179000	-1.46	-13.14	5.48	-379.65	-173.62	5694.527	7110
179100	-1.07	-13.36	5.43	-383.18	-179.45	5694.640	7110
179200	-1.57	-13.15	5.50	-378.34	-175.19	5694.732	7110
179300	-0.99	-12.25	5.41	-383.46	-178.67	5694.841	7110
179400	-1.60	-13.10	5.51	-377.31	-172.92	5694.921	7110
179500	-1.43	-13.15	5.46	-380.49	-171.90	5695.028	7110
179600	-1.34	-13.39	5.58	-376.13	-173.00	5695.139	7110
179700	-1.32	-12.84	5.37	-386.05	-183.53	5695.235	7110
179800	-1.10	-12.14	5.43	-381.50	-182.25	5695.340	7110
179900	-1.69	-12.98	5.34	-384.10	-180.33	5695.434	7110
180000	-1.08	-12.89	5.47	-379.29	-174.81	5695.538	7110
180100	-1.75	-13.12	5.51	-379.18	-175.66	5695.627	7110
180200	-1.43	-12.93	5.51	-378.67	-176.71	5695.733	7110
180300	-2.66	-12.89	5.37	-387.85	-184.96	5695.842	7110
180400	-1.52	-12.87	5.37	-384.12	-181.41	5695.933	7110
180500	-1.36	-13.03	5.46	-380.84	-178.14	5696.031	7110
180600	-1.47	-12.93	5.42	-381.79	-178.98	5696.137	7110
180700	-1.46	-13.10	5.47	-380.83	-180.03	5696.234	7110
180800	-1.40	-13.31	5.41	-383.82	-183.21	5696.340	7110
180900	-1.66	-13.01	5.39	-384.85	-185.55	5696.434	7110
181000	-1.67	-12.89	5.37	-384.49	-186.02	5696.537	7110
181100	-1.45	-13.04	5.37	-385.03	-182.65	5696.634	7110
181200	-1.44	-13.12	5.33	-386.25	-184.85	5696.735	7110
181300	-1.25	-13.05	5.37	-386.05	-186.12	5696.832	7110
181400	-1.48	-12.84	5.37	-386.96	-185.22	5696.929	7110
181500	-1.66	-13.07	5.28	-390.29	-188.70	5697.030	7110
181600	-1.44	-12.83	5.41	-383.65	-182.31	5697.126	7110
181700	-1.66	-13.16	5.42	-382.35	-179.25	5697.234	7110
181800	-1.48	-12.80	5.41	-384.37	-184.24	5697.338	7110
181900	-1.41	-12.59	5.40	-384.56	-184.87	5697.436	7110
182000	-1.44	-13.27	5.48	-380.12	-176.68	5697.529	7110
182100	-1.41	-12.68	5.29	-387.09	-186.10	5697.639	7110
182200	-1.37	-13.02	5.45	-381.81	-179.66	5697.726	7110
182300	-1.55	-12.99	5.32	-386.80	-186.79	5697.832	7110
182400	-1.57	-12.91	5.34	-387.84	-186.30	5697.934	7110
182500	-1.58	-13.20	5.38	-387.38	-187.25	5698.029	7110
182600	-1.18	-12.69	5.35	-386.69	-186.58	5698.138	7110
182700	-1.56	-13.14	5.29	-389.17	-188.30	5698.236	7110
182800	-1.35	-12.95	5.39	-385.64	-185.62	5698.333	7110
182900	-1.29	-13.41	5.47	-382.76	-178.80	5698.441	7110
183000	-1.60	-12.99	5.29	-390.14	-187.18	5698.529	7110
183100	-2.38	-13.26	5.38	-386.76	-186.40	5698.642	7110
183200	-1.58	-13.63	5.52	-380.88	-178.59	5698.742	7110
183300	-1.57	-12.98	5.46	-382.54	-179.56	5698.828	7110
183400	-1.62	-13.20	5.38	-386.96	-182.57	5698.935	7110
183500	-1.53	-13.06	5.36	-385.84	-185.10	5699.029	7110
183600	-1.54	-12.83	5.29	-389.24	-186.96	5699.131	7110
183700	-1.46	-12.88	5.42	-384.32	-182.03	5699.226	7110
183800	-1.30	-13.13	5.31	-389.47	-186.79	5699.338	7110
183900	-1.59	-13.11	5.35	-385.97	-182.22	5699.441	7110
184000	-1.41	-13.03	5.26	-390.05	-188.69	5699.539	7110
184100	-1.43	-12.98	5.26	-391.45	-189.67	5699.636	7110
184200	-1.38	-12.90	5.33	-389.76	-188.08	5699.736	7110
184300	-1.56	-13.00	5.29	-389.45	-189.16	5699.834	7110
184400	-1.29	-12.78	5.19	-393.69	-193.92	5699.939	7110
184500	-1.56	-13.12	5.31	-388.47	-189.27	5700.014	7110
184600	-1.38	-13.04	5.37	-386.65	-186.20	5700.131	7110
184700	-2.05	-12.72	5.33	-392.02	-193.65	5700.241	7110
184800	-1.58	-12.98	5.34	-387.54	-187.43	5700.333	7110
184900	-1.51	-12.83	5.30	-389.75	-189.76	5700.435	7110
185000	-1.46	-12.85	5.32	-389.24	-188.46	5700.528	7110
185100	-1.32	-13.15	5.31	-389.53	-188.74	5700.628	7110
185200	-1.23	-12.96	5.32	-389.75	-188.67	5700.729	7110
185300	-1.59	-13.26	5.29	-390.43	-187.45	5700.835	7110
185400	-1.53	-13.13	5.39	-385.85	-182.52	5700.934	7110
185500	-1.45	-12.77	5.26	-391.20	-189.36	5701.031	7110
185600	-1.54	-12.84	5.29	-390.96	-186.55	5701.137	7110
185700	-1.36	-12.94	5.17	-396.75	-196.81	5701.235	7110
185800	-1.51	-13.06	5.34	-389.62	-187.51	5701.333	7110
185900	-1.56	-12.64	5.25	-392.35	-189.71	5701.441	7110
186000	-1.30	-13.48	5.29	-392.28	-190.39	5701.537	7110
186100	-1.45	-13.25	5.32	-387.88	-184.56	5701.639	7110
186200	-1.60	-13.02	5.27	-390.00	-188.50	5701.733	7110
186300	-1.37	-12.94	5.35	-387.63	-183.94	5701.824	7110
186400	-1.36	-12.89	5.30	-387.56	-182.87	5701.938	7110
186500	-1.29	-12.90	5.34	-387.00	-184.10	5702.031	7110
186600	-1.51	-13.06	5.30	-391.11	-185.86	5702.125	7110
186700	-1.31	-13.03	5.30	-391.57	-191.13	5702.228	7110
186800	-1.50	-12.84	5.27	-392.38	-191.50	5702.340	7110
186900	-1.30	-12.91	5.29	-393.10	-186.43	5702.436	7110
187000	-1.28	-13.09	5.33	-390.44	-186.87	5702.528	7110
187100	-2.38	-12.03	5.32	-389.52	-186.36	5702.642	7110
187200	-1.63	-13.02	5.33	-388.47	-184.61	5702.733	7110
187300	-1.06	-12.75	5.31	-391.06	-184.76	5702.839	7110
187400	-1.33	-13.12	5.38	-387.79	-183.38	5702.932	7110
187500	-1.49	-12.95	5.41	-385.05	-180.90	5703.026	7110
187600	-1.39	-13.01	5.26	-393.77	-190.12	5703.120	7110
187700	-1.05	-13.24	5.33	-388.37	-185.41	5703.225	7110
187800	-1.45	-12.99	5.29	-390.47	-188.22	5703.276	7110
187900	-1.62	-13.06	5.37	-387.05	-182.90	5703.378	7110
188000	-1.34	-12.89	5.37	-388.90	-186.07	5703.478	7110
188100	-1.84	-12.90	5.28	-394.35	-191.03	5703.579	7110
188200	-1.42	-12.89	5.37	-388.62	-182.97	5703.666	7110
188300	-1.69	-12.49	5.31	-389.98	-184.55	5703.779	7110
188400	-1.39	-13.21	5.41	-388.00	-180.93	5703.875	7110
188500	-1.16	-13.00	5.43	-387.49	-180.59	5703.982	7110
188600	-1.81	-13.64	5.37	-389.37	-183.85	5704.083	7110
188700	-1.50	-12.97	5.32	-391.59	-184.15	5704.175	7110
188800	-1.55	-13.21	5.46	-383.83	-175.17	5704.280	7110
188900	-1.57	-13.18	5.44	-385.31	-178.24	5704.375	7110
189000	-1.56	-13.24	5.46	-383.86	-178.18	5704.481	7110
189100	-1.27	-13.10	5.33	-390.77	-183.91	5704.579	7110
189200	-1.34	-13.00	5.44	-385.04	-179.06	5704.675	7110
189300	-1.40	-13.17	5.34	-389.12	-185.79	5704.777	7110
189400	-1.75	-12.60	5.35	-387.21	-183.14	5704.874	7110
189500	-1.58	-12.92	5.39	-387.54	-182.32	5704.981	7110
189600	-1.28	-12.91	5.44	-386.35	-183.72	5705.078	7110
189700	-1.58	-13.10	5.38	-387.19	-181.00	5705.171	7110
189800	-1.35	-13.82	5.44	-387.77	-179.67	5705.281	7110
189900	-1.59	-13.11	5.35	-390.69	-184.85	5705.375	7110
190000	-1.81	-13.10	5.53	-381.93	-172.88	5705.483	7110
190100	-1.48	-13.58	5.40	-387.86	-183.29	5705.582	7110
190200	-1.34	-13.18	5.45	-384.72	-181.89	5705.683	7110
190300	-1.48	-12.96	5.44	-384.60	-176.92	5705.780	7110
190400	-0.97	-12.82	5.28	-391.31	-187.96	5705.881	7110
190500	-1.74	-13.09	5.37	-387.96	-183.57	5705.979	7110
190600	-1.33	-13.09	5.45	-384.38	-176.17	5706.077	7110
190700	-2.08	-12.88	5.40	-387.22	-181.91	5706.180	7110
190800	-1.67	-12.66	5.40	-386.95	-184.20	5706.272	7110
190900	-1.64	-12.85	5.33	-392.03	-187.77	5706.373	7110
191000	-1.43	-12.94	5.36	-388.92	-185.48	5706.470	7110
191100	-1.18	-13.28	5.39	-387.91	-183.37	5706.582	7110
191200	-1.70	-13.06	5.44	-384.92	-181.11	5706.676	7110
191300	-1.47	-12.79	5.53	-378.58	-174.14	5706.772	7110
191400	-1.19	-13.29	5.50	-382.92	-178.20	5706.880	7110
191500	-1.50	-13.34	5.47	-382.80	-181.12	5706.980	7110
191600	-1.12	-12.83	5.28	-392.49	-186.92	5707.079	7110
191700	-1.55	-12.96	5.44	-384.62	-181.29	5707.175	7110
191800	-1.38	-12.92	5.44	-384.01	-178.65	5707.277	7110
191900	-1.25	-13.05	5.52	-381.73	-176.15	5707.374	7110
192000	-1.30	-12.98	5.46	-384.44	-180.35	5707.469	7110
192100	-1.77	-13.05	5.47	-384.73	-180.77	5707.578	7110
192200	-1.47	-13.03	5.29	-392.27	-187.17	5707.665	7110
192300	-1.87	-13.32	5.35	-389.32	-182.46	5707.781	7110
192400	-1.49	-13.02	5.26	-394.11	-189.95	5707.870	7110
192500	-1.32	-12.79	5.27	-394.04	-189.54	5707.970	7110
192600	-1.45	-12.97	5.42	-385.47	-179.51	5708.060	7110
192700	-1.33	-12.95	5.39	-388.20	-183.78	5708.170	7110
192800	-1.45	-12.73	5.38	-388.29	-184.81	5708.274	7110
192900	-1.36	-12.89	5.39	-387.45	-183.44	5708.375	7110
193000	-1.70	-12.83	5.41	-387.00	-183.97	5708.481	7110
193100	-1.60	-12.86	5.41	-386.07	-183.75	5708.578	7110
193200	-2.01	-12.50	5.41	-385.85	-180.54	5708.683	7110
193300	-1.11	-12.94	5.35	-384.93	-174.27	5708.783	7110
193400	-1.54	-12.95	5.37	-387.78	-181.68	5708.880	7110
193500	-1.49	-13.03	5.48	-383.95	-177.59	5708.969	7110
193600	-1.38	-13.23	5.34	-390.14	-186.60	5709.082	7110
193700	-1.61	-12.66	5.28	-392.56	-186.50	5709.181	7110
193800	-1.58	-12.86	5.37	-387.89	-181.21	5709.277	7110
193900	-1.53	-12.68	5.31	-387.64	-185.02	5709.375	7110
194000	-1.33	-12.97	5.35	-388.06	-182.93	5709.481	7110
194100	-1.62	-13.02	5.46	-383.19	-177.26	5709.576	7110
194200	-1.42	-12.92	5.35	-387.20	-181.25	5709.674	7110
194300	-1.48	-12.93	5.48	-383.06	-176.44	5709.772	7110
194400	-1.67	-13.27	5.46	-382.16	-175.38	5709.881	7110
194500	-1.48	-13.02	5.29	-391.26	-185.01	5709.968	7110
194600	-1.42	-12.84	5.39	-387.82	-183.09	5710.077	7110
194700	-1.55	-13.31	5.46	-385.81	-181.23	5710.178	7110
194800	-1.46	-12.94	5.33	-390.25	-186.99	5710.272	7110
194900	-1.58	-12.75	5.44	-383.65	-178.61	5710.370	7110
195000	-1.56	-12.97	5.40	-385.99	-181.53	5710.470	7110
195100	-1.44	-13.06	5.43	-386.75	-181.31	5710.579	7110
195200	-1.34	-13.23	5.38	-390.66	-185.77	5710.680	7110
195300	-1.39	-12.98	5.42	-385.91	-179.30	5710.750	7110
195400	-1.76	-13.19	5.36	-389.90	-183.32	5710.874	7110
195500	-1.56	-13.02	5.48	-382.80	-175.79	5710.967	7110
195600	-1.37	-12.98	5.46	-384.48	-178.86	5711.060	7110
195700	-1.66	-12.77	5.45	-385.08	-180.28	5711.175	7110
195800	-1.33	-12.90	5.53	-381.21	-174.70	5711.273	7110
195900	-1.68	-13.27	5.43	-392.86	-185.58	5711.382	7110
196000	-1.54	-12.84	5.46	-385.96	-179.83	5711.468	7110
196100	-1.46	-13.20	5.45	-386.16	-179.53	5711.565	7110
196200	-1.57	-13.04	5.38	-388.97	-184.99	5711.677	7110
196300	-1.54	-12.82	5.33	-391.82	-187.86	5711.779	7110
196400	-1.54	-13.08	5.37	-390.62	-184.05	5711.874	7110
196500	-1.04	-12.92	5.41	-389.02	-182.90	5711.974	7110
196600	-1.42	-13.09	5.30	-393.63	-188.16	5712.073	7110
196700	-1.44	-13.11	5.37	-389.66	-184.51	5712.169	7110
196800	-1.22	-13.19	5.44	-388.11	-182.14	5712.273	7110
196900	-1.43	-13.14	5.31	-393.30	-187.70	5712.372	7110
197000	-1.41	-13.16	5.46	-385.86	-178.71	5712.466	7110
197100	-1.41	-12.93	5.39	-389.53	-182.28	5712.559	7110
197200	-1.47	-12.54	5.33	-391.74	-189.33	5712.675	7110
197300	-1.38	-13.07	5.43	-389.02	-182.89	5712.771	7110
197400	-1.34	-12.96	5.36	-390.20	-184.36	5712.872	7110
197500	-1.24	-13.07	5.48	-385.79	-180.68	5712.967	7110
197600	-1.34	-13.11	5.42	-388.52	-183.02	5713.061	7110
197700	-1.61	-13.33	5.41	-390.60	-184.56	5713.183	7110
197800	-1.50	-12.95	5.39	-389.77	-185.05	5713.241	7110
197900	-1.50	-13.06	5.45	-387.76	-182.79	5713.368	7110
198000	-1.39	-13.03	5.41	-388.49	-183.66	5713.467	7110
198100	-1.60	-13.17	5.41	-389.46	-182.75	5713.569	7110
198200	-1.50	-13.12	5.35	-391.70	-186.38	5713.670	7110
198300	-1.35	-13.18	5.40	-388.81	-182.45	5713.772	7110
198400	-1.26	-13.10	5.56	-381.28	-173.05	5713.869	7110
198500	-1.41	-12.93	5.49	-385.07	-178.87	5713.968	7110
198600	-1.50	-13.15	5.57	-383.29	-176.00	5714.063	7110
198700	-1.47	-12.92	5.45	-387.82	-182.61	5714.176	7110
198800	-1.56	-12.96	5.45	-386.46	-177.91	5714.267	7110
198900	-1.72	-12.86	5.30	-389.99	-182.91	5714.382	7110
199000	-1.28	-12.84	5.35	-392.95	-187.37	5714.468	7110
199100	-1.55	-13.15	5.43	-390.66	-183.56	5714.580	7110
199200	-1.55	-12.86	5.41	-388.15	-182.97	5714.669	7110
199300	-1.34	-12.90	5.51	-386.36	-180.89	5714.771	7110
199400	-1.37	-12.99	5.50	-387.47	-182.29	5714.868	7110
199500	-1.45	-12.92	5.48	-384.72	-177.98	5714.967	7110
[truncated: 3,418 more rows]
