# Supplementary material for: Structural characterization of the saxitoxin-targeting APTSTX1 aptamer using optical tweezers and molecular dynamics simulations
Source: PLoS One. 2019 Nov 7;14(11):e0222468. doi: 10.1371/journal.pone.0222468 (PMC6837747; doi:10.1371/journal.pone.0222468)
Supplement: S1 File — Data repository, aptamer control condition and aptamer under SXT. (ZIP) [file pone.0222468.s005.zip › Data/Data/August/090815/1A-hopping13pnCOM.txt]

Instrument name = Christians toy
*****Calibration values *****
TrapA Temperature Fudge	-0.400000
TrapB Temperature Fudge	-1.550000
TrapA Force Sensitivity	0.025700	0.026000	0.032000
TrapB Force Sensitivity	0.026200	0.027400	0.032000
TrapA Lever Sensitivity	15000.000000	14500.000000	0.000000
TrapB Lever Sensitivity	15200.000000	14500.000000	0.000000
Motor Threshold	20	20	20
*****Initial Preference Settings*****
ForceRateDiv	1
ForceGain	32
PosRateDivA	3
PosRateDivB	3
PositionGainA	32
PositionGainB	32
GotoSpeedX	10
GotoSpeedY	10
GotoSpeedZ	5
MaxDataFileSize	10000000
HopDistance	2
*CycleCount/n____	1
*A_PsdX__________	0
*A_PsdY__________	0
*A_PsdSum________	0
*A_Iris__________	0
*A_LeverX________	0
*A_LeverY________	0
*A_LeverSum______	0
*B_PsdX__________	0
*B_PsdY__________	0
*B_PsdSum________	0
*B_Iris__________	0
*B_LeverX________	0
*B_LeverY________	0
*B_LeverSum______	0
*A_Temperature___	0
*B_Temperature___	0
*X_force_________	1
*Y_force_________	1
*Z_force_________	1
*Tension_________	0
*A_dist-X________	0
*A_dist-Y________	1
*B_dist-X________	0
*B_dist-Y________	1
*Motor_X_________	0
*Motor_Y_________	0
*Motor_Z_________	0
*MotorVel_X______	0
*MotorVel_Y______	0
*MotorVel_Z______	0
*A_trapPIC_Err___	0
*B_trapPIC_Err___	0
*comPIC_Err______	0
*A_CycleCount____	0
*B_CycleCount____	0
*Motor_CycleCount	0
*time(sec)_______	1
*Status__________	1
*Null____________	0
samples/line_HI	400
samples/line_LO	20
goto0	8388608	8388608	8388608
goto1	8411736	8394822	8402837
goto2	8450028	8417272	8403086
goto3	8447226	8363526	8403898
goto4	8422772	8353948	8399333
goto5	8388608	8388608	8388608
goto6	8388608	8388608	8388608
goto7	8388608	8388608	8388608
goto8	8388608	8388608	8388608
goto9	8388608	8388608	8388608
yourXYZint	123	456	789
MaxForceP1	20.000000
MinForceP1	3.000000
PullRateP1	100.000000
refoldTime1	0.000000
unfoldTime1	0.000000
MaxForceP2	75.000000
MinForceP2	2.000000
PullRateP2	1000.000000
refoldTime2	0.000000
unfoldTime2	0.000000
MaxForceP3	10.000000
MinForceP3	-10.000000
PullRateP3	1.000000
refoldTime3	2.000000
unfoldTime3	2.000000
constForce1	13.000000
constForce2	20.000000
yourFloat	1.234000
yourXYZfloat	1.000000	2.000000	3.000000
*****End Initial Preference Settings*****

Zero-Force Offsets (pN)  -4.832900	2.512303	-66.638161
0	trapA_Empty_PSD_Sum = 0
        trapB_Empty_PSD_Sum = 0
        trapA_Empty_Iris = 0
        trapB_Empty_Iris = 0
        trapA_Full_PSD_Sum = 20830
        trapB_Full_PSD_Sum = 21435
        trapA_Full_Iris = 18801
        trapB_Full_Iris = 20873
7560	tempA = 20.764	tempB = 21.164
17565	tempA = 20.770	tempB = 21.178
27605	tempA = 20.768	tempB = 21.167
37610	tempA = 20.774	tempB = 21.168
47675	tempA = 20.765	tempB = 21.173
57735	tempA = 20.775	tempB = 21.183
67735	tempA = 20.783	tempB = 21.178
77795	tempA = 20.779	tempB = 21.186
87820	tempA = 20.770	tempB = 21.177
97880	tempA = 20.788	tempB = 21.185
107925	tempA = 20.793	tempB = 21.200
117950	tempA = 20.785	tempB = 21.194
128015	tempA = 20.782	tempB = 21.192
138030	tempA = 20.797	tempB = 21.193
148090	tempA = 20.790	tempB = 21.203
158170	tempA = 20.808	tempB = 21.199
168170	tempA = 20.794	tempB = 21.209
178240	tempA = 20.793	tempB = 21.209
188295	tempA = 20.797	tempB = 21.206
198310	tempA = 20.807	tempB = 21.215
208375	tempA = 20.807	tempB = 21.208
218400	tempA = 20.820	tempB = 21.206
228465	tempA = 20.808	tempB = 21.215
238525	tempA = 20.812	tempB = 21.218
248575	tempA = 20.814	tempB = 21.221
258620	tempA = 20.816	tempB = 21.230
268645	tempA = 20.808	tempB = 21.218
278690	tempA = 20.818	tempB = 21.224
288735	tempA = 20.824	tempB = 21.224
298750	tempA = 20.825	tempB = 21.220
308805	tempA = 20.831	tempB = 21.226
318810	tempA = 20.808	tempB = 21.217
328865	tempA = 20.819	tempB = 21.220
338915	tempA = 20.826	tempB = 21.233
348935	tempA = 20.817	tempB = 21.233
358980	tempA = 20.809	tempB = 21.228
369045	tempA = 20.828	tempB = 21.240
379065	tempA = 20.819	tempB = 21.233
389110	tempA = 20.833	tempB = 21.240
399120	tempA = 20.809	tempB = 21.240
409180	tempA = 20.817	tempB = 21.264
419235	tempA = 20.836	tempB = 21.240
429240	tempA = 20.841	tempB = 21.241
439290	tempA = 20.827	tempB = 21.249
449305	tempA = 20.835	tempB = 21.250
459350	tempA = 20.841	tempB = 21.247
469410	tempA = 20.841	tempB = 21.250
479410	tempA = 20.845	tempB = 21.253
489460	tempA = 20.838	tempB = 21.241
499510	tempA = 20.848	tempB = 21.244
509515	tempA = 20.832	tempB = 21.258
519565	tempA = 20.853	tempB = 21.272
529580	tempA = 20.834	tempB = 21.267
539625	tempA = 20.848	tempB = 21.273
541105	End Write
