# Supplementary material for: Structural characterization of the saxitoxin-targeting APTSTX1 aptamer using optical tweezers and molecular dynamics simulations
Source: PLoS One. 2019 Nov 7;14(11):e0222468. doi: 10.1371/journal.pone.0222468 (PMC6837747; doi:10.1371/journal.pone.0222468)
Supplement: S1 File — Data repository, aptamer control condition and aptamer under SXT. (ZIP) [file pone.0222468.s005.zip › Data/Data/August/090815/1bnbA.txt]

#Begin Write:
CycleCount/n	X_force	Y_force	Z_force	A_dist-Y	B_dist-Y	time(sec)	Status
100	-2.10	-15.38	5.61	-194.51	-410.36	4621.850	0
200	-2.05	-15.47	5.56	-194.10	-409.31	4622.002	0
300	-1.96	-15.53	5.60	-194.20	-411.20	4622.091	0
400	-2.20	-15.40	5.63	-194.41	-411.04	4622.194	0
500	-2.16	-15.23	5.62	-194.35	-410.94	4622.287	0
600	-2.17	-15.37	5.55	-194.35	-411.51	4622.392	0
700	-1.99	-15.23	5.73	-194.22	-413.27	4622.501	0
800	-2.79	-15.08	5.63	-194.18	-411.07	4622.602	0
900	-1.74	-15.40	5.54	-194.17	-412.68	4622.700	0
1000	-2.12	-15.28	5.58	-194.21	-411.24	4622.795	0
1100	-2.01	-15.24	5.63	-194.19	-409.27	4622.901	0
1200	-1.88	-15.20	5.46	-194.18	-409.06	4623.001	0
1300	-2.03	-15.31	5.51	-194.08	-411.19	4623.102	0
1400	-2.09	-15.28	5.68	-194.18	-409.10	4623.202	0
1500	-2.07	-15.06	5.51	-194.12	-411.55	4623.290	0
1600	-1.96	-15.39	5.41	-193.97	-412.30	4623.393	0
1700	-2.31	-15.14	5.56	-193.72	-411.79	4623.502	0
1800	-2.15	-15.16	5.61	-193.67	-410.23	4623.586	0
1900	-2.00	-15.19	5.48	-193.86	-412.52	4623.681	0
2000	-1.47	-15.26	5.37	-194.16	-410.74	4623.801	0
2100	-2.09	-15.08	5.46	-194.04	-408.49	4623.893	0
2200	-2.04	-15.08	5.51	-194.12	-409.08	4623.988	0
2300	-1.87	-15.21	5.37	-193.95	-408.84	4624.101	0
2400	-2.03	-15.01	5.47	-193.98	-409.18	4624.185	0
2500	-2.05	-15.03	5.41	-193.95	-409.92	4624.285	0
2600	-1.60	-14.96	5.64	-193.80	-407.63	4624.403	0
2700	-2.01	-15.11	5.50	-193.90	-409.50	4624.489	0
2800	-2.11	-15.06	5.40	-194.02	-409.94	4624.586	0
2900	-2.00	-15.08	5.44	-193.98	-410.81	4624.679	0
2900	-1.76	-15.22	5.37	-194.02	-410.95	4624.734	0
3000	-2.36	-15.01	5.50	-193.93	-411.21	4624.833	0
3100	-2.01	-15.12	5.35	-194.11	-411.65	4624.933	0
3200	-1.95	-15.21	5.42	-193.85	-412.10	4625.041	0
3300	-2.07	-15.27	5.44	-193.61	-411.27	4625.132	0
3400	-1.90	-14.95	5.36	-193.62	-412.09	4625.233	0
3500	-1.79	-14.93	5.53	-193.98	-409.79	4625.337	0
3600	-2.10	-15.09	5.50	-193.77	-413.16	4625.434	0
3700	-2.05	-15.00	5.48	-193.75	-413.01	4625.529	0
3800	-2.03	-15.22	5.36	-193.92	-412.25	4625.636	0
3900	-2.06	-14.99	5.51	-193.92	-412.36	4625.735	0
4000	-1.97	-15.26	5.38	-193.62	-411.70	4625.836	0
4100	-2.09	-15.08	5.48	-193.74	-411.65	4625.934	0
4200	-2.02	-15.14	5.39	-193.37	-410.16	4626.041	0
4300	-2.25	-15.05	5.45	-193.35	-412.97	4626.135	0
4400	-2.00	-14.96	5.65	-193.36	-412.74	4626.237	0
4500	-2.03	-14.97	5.43	-193.64	-413.17	4626.338	0
4600	-2.16	-15.00	5.36	-193.63	-412.30	4626.434	0
4700	-2.05	-15.06	5.42	-193.55	-412.96	4626.532	0
4800	-2.23	-14.99	5.54	-193.37	-411.43	4626.638	0
4900	-1.69	-14.96	5.51	-193.66	-410.73	4626.735	0
5000	-1.86	-15.33	5.38	-193.35	-411.46	4626.838	0
5100	-1.96	-15.08	5.51	-193.58	-410.55	4626.935	0
5200	-1.84	-15.07	5.50	-193.21	-411.66	4627.040	0
5300	-2.12	-15.11	5.50	-193.41	-410.54	4627.130	0
5400	-2.00	-15.17	5.48	-193.50	-410.64	4627.236	0
5500	-2.09	-15.20	5.51	-193.25	-410.63	4627.341	0
5600	-2.11	-15.13	5.44	-193.69	-410.60	4627.442	0
5700	-2.15	-15.27	5.46	-193.38	-411.20	4627.544	0
5800	-3.56	-15.17	5.46	-193.77	-410.85	4627.644	0
5900	-2.01	-15.16	5.52	-193.32	-409.71	4627.725	0
6000	-2.48	-14.99	5.63	-193.23	-410.99	4627.841	0
6100	-1.76	-15.05	5.53	-193.19	-410.62	4627.943	0
6200	-1.90	-15.28	5.43	-193.38	-412.66	4628.028	0
6300	-2.26	-15.23	5.48	-193.15	-410.58	4628.143	0
6400	-1.99	-15.26	5.68	-193.08	-412.10	4628.244	0
6500	-1.97	-15.29	5.47	-193.38	-412.42	4628.323	0
6600	-2.12	-15.01	5.62	-193.23	-412.45	4628.441	0
6700	-1.98	-15.24	5.51	-193.18	-411.49	4628.527	0
6800	-2.18	-15.21	5.50	-193.19	-411.25	4628.623	0
6900	-1.62	-15.26	5.56	-192.85	-410.42	4628.743	0
7000	-1.66	-15.52	5.31	-192.99	-408.91	4628.843	0
7100	-2.06	-15.16	5.58	-193.04	-409.85	4628.928	0
7200	-2.11	-15.17	5.48	-193.10	-408.81	4629.040	0
7300	-2.57	-14.82	5.47	-193.08	-409.96	4629.143	0
7400	-1.94	-15.13	5.51	-193.12	-410.53	4629.233	0
7500	-1.81	-14.96	5.53	-193.16	-410.37	4629.343	0
7600	-2.06	-15.43	5.37	-193.15	-408.22	4629.436	0
7700	-2.25	-15.16	5.54	-192.81	-410.05	4629.533	0
7800	-2.21	-15.11	5.56	-193.04	-408.70	4629.635	0
7900	-2.10	-15.07	5.64	-193.02	-409.55	4629.738	0
8000	-2.02	-15.23	5.54	-193.03	-409.57	4629.833	0
8100	-1.91	-15.28	5.46	-192.93	-410.43	4629.933	0
8200	-1.96	-14.96	5.49	-193.07	-410.02	4630.035	0
8300	-1.97	-15.01	5.51	-193.16	-409.02	4630.119	0
8400	-1.87	-15.22	5.55	-193.06	-410.87	4630.241	0
8500	-2.33	-15.01	5.65	-193.01	-409.05	4630.338	0
8600	-2.00	-14.92	5.57	-192.98	-409.22	4630.429	0
8700	-2.00	-14.94	5.57	-193.06	-409.27	4630.533	0
8800	-2.00	-14.97	5.55	-193.02	-409.13	4630.636	0
8900	-2.00	-15.07	5.57	-192.95	-408.18	4630.735	0
9000	-1.98	-15.18	5.56	-192.80	-409.03	4630.836	0
9100	-1.96	-15.13	5.62	-192.78	-409.96	4630.936	0
9200	-2.24	-15.02	5.56	-192.83	-410.11	4631.030	0
9300	-2.05	-14.97	5.69	-192.78	-409.17	4631.138	0
9400	-2.24	-15.17	5.52	-192.66	-406.91	4631.236	0
9500	-1.86	-15.26	5.55	-192.77	-407.76	4631.333	0
9600	-2.09	-15.00	5.52	-192.52	-408.85	4631.435	0
9700	-2.23	-15.18	5.55	-192.53	-409.29	4631.534	0
9800	-2.06	-15.15	5.58	-192.67	-409.04	4631.626	0
9900	-1.99	-15.11	5.59	-192.87	-409.41	4631.735	0
10000	-1.98	-15.05	5.63	-192.65	-409.94	4631.839	0
10100	-1.94	-15.18	5.57	-192.57	-407.74	4631.942	0
10200	-2.04	-15.23	5.42	-192.48	-410.27	4632.030	0
10300	-1.95	-15.16	5.58	-192.52	-409.45	4632.140	0
10400	-1.92	-15.18	5.68	-192.54	-409.04	4632.234	0
10500	-2.24	-15.12	5.57	-192.47	-408.75	4632.333	0
10600	-2.34	-15.18	5.69	-192.39	-413.52	4632.438	0
10700	-1.94	-15.20	5.65	-192.68	-408.54	4632.539	0
10800	-1.88	-15.10	5.63	-192.47	-408.78	4632.620	0
10900	-2.05	-14.77	5.53	-192.53	-408.03	4632.742	0
11000	-2.01	-15.22	5.55	-192.31	-410.82	4632.831	0
11100	-2.20	-14.75	5.79	-192.74	-406.20	4632.944	0
11200	-2.20	-15.25	5.49	-192.26	-408.55	4633.041	0
11300	-2.34	-14.85	5.59	-192.65	-409.27	4633.143	0
11400	-2.08	-15.00	5.55	-192.23	-408.37	4633.237	0
11500	-1.83	-15.32	5.49	-192.36	-407.84	4633.334	0
11600	-2.10	-14.96	5.62	-192.35	-410.41	4633.436	0
11700	-1.83	-15.10	5.57	-192.44	-407.52	4633.535	0
11800	-2.01	-15.08	5.46	-192.35	-409.29	4633.638	0
11900	-2.23	-14.93	5.69	-192.22	-409.33	4633.737	0
12000	-1.97	-15.16	5.57	-192.35	-407.40	4633.838	0
12100	-2.09	-15.08	5.53	-192.26	-406.39	4633.934	0
12200	-2.17	-15.07	5.60	-192.22	-408.45	4634.037	0
12300	-2.57	-14.71	5.59	-192.60	-407.93	4634.144	0
12400	-2.21	-15.00	5.64	-192.44	-408.01	4634.226	0
12500	-2.05	-15.06	5.69	-192.17	-409.17	4634.342	0
12600	-2.59	-14.99	5.51	-192.47	-407.08	4634.444	0
12700	-1.91	-15.04	5.56	-192.57	-407.89	4634.528	0
12800	-2.47	-14.89	5.63	-192.31	-408.94	4634.640	0
12900	-2.06	-14.91	5.66	-192.42	-409.10	4634.742	0
13000	-2.03	-15.02	5.64	-192.19	-409.25	4634.821	0
13100	-1.44	-14.65	5.85	-192.65	-407.62	4634.942	0
13200	-1.72	-15.22	5.53	-192.40	-407.44	4635.042	0
13300	-2.30	-15.17	5.39	-192.47	-410.90	4635.143	0
13400	-2.35	-15.07	5.53	-192.24	-410.14	4635.241	0
13500	-1.96	-15.08	5.82	-192.48	-410.83	4635.343	0
13600	-1.96	-15.04	5.65	-192.28	-412.37	4635.428	0
13700	-2.02	-15.09	5.62	-192.35	-410.36	4635.528	0
13800	-2.13	-14.99	5.61	-192.21	-408.88	4635.643	0
13900	-2.56	-15.14	5.70	-191.82	-409.26	4635.743	0
14000	-2.22	-15.47	5.59	-192.06	-408.60	4635.841	0
14100	-2.21	-15.01	5.70	-191.98	-411.60	4635.940	0
14200	-2.36	-14.97	5.62	-192.09	-409.28	4636.025	0
14300	-2.04	-15.21	5.62	-192.01	-408.67	4636.118	0
14400	-2.13	-15.10	5.56	-192.17	-408.21	4636.235	0
14500	-2.48	-14.68	5.84	-192.22	-412.13	4636.343	0
14600	-2.02	-15.08	5.57	-192.17	-410.43	4636.430	0
14700	-2.01	-14.95	5.65	-191.68	-411.08	4636.543	0
14800	-2.14	-14.97	5.57	-191.91	-410.70	4636.635	0
14900	-2.46	-14.94	5.58	-191.95	-411.20	4636.740	0
15000	-1.96	-15.08	5.67	-192.05	-410.12	4636.841	0
15100	-1.66	-15.10	5.69	-191.66	-409.33	4636.939	0
15200	-2.23	-14.92	5.72	-191.61	-411.91	4637.043	0
15300	-1.98	-15.20	5.54	-191.70	-411.07	4637.140	0
15400	-2.19	-14.75	5.83	-191.69	-411.64	4637.244	0
15500	-2.14	-14.81	5.74	-191.60	-409.45	4637.342	0
15600	-2.12	-14.90	5.74	-192.00	-410.54	4637.442	0
15700	-2.01	-15.25	5.51	-191.74	-409.62	4637.530	0
15800	-2.12	-15.19	5.59	-191.75	-410.65	4637.640	0
15900	-2.58	-15.21	5.24	-192.09	-411.36	4637.742	0
16000	-2.04	-14.94	5.71	-192.11	-408.46	4637.841	0
16100	-2.14	-15.00	5.65	-191.97	-410.84	4637.934	0
16200	-1.96	-14.96	5.57	-191.82	-410.31	4638.017	0
16300	-2.04	-14.90	5.65	-191.82	-410.13	4638.138	0
16400	-2.19	-14.76	5.71	-191.68	-410.58	4638.238	0
16500	-2.15	-15.09	5.49	-191.67	-410.81	4638.339	0
16600	-2.02	-15.23	5.52	-191.76	-410.54	4638.433	0
16700	-2.11	-14.95	5.58	-191.47	-409.99	4638.538	0
16800	-1.89	-15.08	5.48	-191.84	-410.50	4638.637	0
16900	-2.05	-14.84	5.54	-191.78	-411.53	4638.735	0
17000	-1.95	-14.83	5.54	-191.66	-410.32	4638.838	0
17100	-1.92	-14.81	5.55	-191.76	-410.84	4638.929	0
17200	-1.91	-14.86	5.55	-191.65	-410.13	4639.032	0
17300	-2.18	-14.81	5.70	-191.71	-411.24	4639.141	0
17400	-2.22	-14.94	5.51	-191.42	-409.21	4639.236	0
17500	-1.96	-15.02	5.54	-191.28	-410.45	4639.338	0
17600	-2.03	-14.82	5.47	-191.58	-409.32	4639.441	0
17700	-2.10	-15.04	5.42	-191.36	-409.01	4639.539	0
17800	-1.69	-14.90	5.48	-191.66	-410.56	4639.639	0
17900	-2.05	-14.64	5.62	-191.15	-411.04	4639.741	0
18000	-2.05	-14.66	5.53	-191.49	-410.57	4639.833	0
18100	-1.68	-14.85	5.50	-191.75	-409.62	4639.932	0
18200	-1.86	-15.07	5.51	-191.58	-409.90	4640.031	0
18300	-1.93	-14.78	5.55	-191.48	-409.37	4640.135	0
18400	-1.97	-14.85	5.57	-191.48	-411.15	4640.234	0
18500	-2.13	-14.74	5.48	-191.36	-410.62	4640.333	0
18600	-1.81	-14.77	5.48	-191.60	-410.44	4640.432	0
18700	-2.00	-14.81	5.56	-191.32	-410.51	4640.529	0
18800	-1.91	-14.80	5.54	-191.19	-410.84	4640.630	0
18900	-0.46	-15.33	5.47	-191.14	-409.90	4640.744	0
19000	-2.08	-14.73	5.54	-191.29	-409.66	4640.833	0
19100	-1.85	-14.80	5.57	-190.80	-409.83	4640.941	0
19200	-1.90	-14.66	5.54	-191.36	-408.86	4641.023	0
19300	-1.55	-14.70	5.57	-191.09	-409.71	4641.083	0
19400	-1.95	-14.71	5.56	-191.47	-411.22	4641.185	0
19500	-1.85	-14.76	5.55	-191.23	-411.20	4641.277	0
19600	-2.01	-14.90	5.54	-191.14	-410.83	4641.386	0
19700	-2.03	-14.73	5.49	-190.97	-410.24	4641.484	0
19800	-2.10	-14.77	5.51	-191.15	-410.62	4641.576	0
19900	-2.12	-14.73	5.56	-191.23	-414.11	4641.685	0
20000	-2.19	-14.92	5.45	-190.95	-409.32	4641.783	0
20100	-1.87	-14.91	5.52	-191.28	-410.44	4641.870	0
20200	-2.10	-14.70	5.51	-191.27	-411.53	4641.979	0
20300	-2.15	-14.67	5.56	-191.05	-410.37	4642.079	0
20400	-1.88	-14.72	5.49	-191.04	-409.88	4642.175	0
20500	-1.82	-14.68	5.64	-190.92	-410.31	4642.273	0
20600	-1.92	-14.83	5.56	-190.95	-410.40	4642.368	0
20700	-1.98	-14.77	5.48	-191.12	-410.52	4642.477	0
20800	-1.88	-14.75	5.48	-191.04	-409.68	4642.583	0
20900	-2.17	-14.63	5.55	-191.08	-409.61	4642.676	0
21000	-1.96	-14.75	5.57	-190.98	-410.12	4642.771	0
21100	-2.09	-14.75	5.56	-191.16	-407.25	4642.882	0
21200	-1.78	-14.50	5.69	-190.79	-409.29	4642.983	0
21300	-1.73	-14.86	5.48	-190.88	-408.25	4643.084	0
21400	-1.80	-14.80	5.75	-190.06	-408.27	4643.185	0
21500	-1.89	-14.63	5.58	-190.80	-408.56	4643.258	0
21600	-1.91	-14.70	5.49	-191.15	-406.24	4643.383	0
21700	-2.04	-14.76	5.50	-190.74	-408.22	4643.481	0
21800	-2.03	-14.74	5.49	-190.81	-409.04	4643.580	0
21900	-1.99	-14.67	5.57	-190.82	-408.77	4643.681	0
22000	-2.03	-14.82	5.38	-190.92	-408.63	4643.780	0
22100	-1.94	-14.76	5.54	-190.93	-408.87	4643.870	0
22200	-2.15	-14.79	5.55	-190.87	-410.23	4643.982	0
22300	-1.81	-14.74	5.48	-190.72	-407.55	4644.083	0
22400	-2.06	-14.64	5.67	-190.75	-408.12	4644.184	0
22500	-2.02	-14.52	5.66	-190.69	-407.12	4644.280	0
22600	-1.90	-14.78	5.48	-190.91	-406.93	4644.372	0
22700	-1.97	-14.63	5.57	-190.86	-406.73	4644.468	0
22800	-1.97	-14.81	5.56	-190.99	-407.45	4644.583	0
22900	-2.11	-14.59	5.52	-190.92	-406.59	4644.680	0
23000	-1.89	-14.50	5.61	-190.79	-407.85	4644.784	0
23100	-1.80	-14.59	5.56	-191.00	-408.25	4644.885	0
23200	-1.97	-14.67	5.51	-190.46	-407.81	4644.969	0
23300	-2.16	-14.75	5.72	-190.43	-406.88	4645.083	0
23400	-1.49	-14.56	5.83	-190.89	-406.22	4645.186	0
23500	-2.03	-14.67	5.65	-190.59	-407.63	4645.277	0
23600	-2.17	-14.93	5.57	-190.68	-407.76	4645.376	0
23700	-2.30	-14.72	5.67	-190.83	-406.66	4645.484	0
23800	-2.26	-15.02	5.61	-191.08	-407.41	4645.576	0
23900	-2.11	-15.11	5.51	-190.54	-408.47	4645.681	0
24000	-2.09	-14.91	5.64	-190.59	-406.18	4645.759	0
24100	-1.94	-14.99	5.59	-190.46	-407.86	4645.863	0
24200	-2.19	-15.03	5.61	-190.48	-408.40	4645.967	0
24300	-1.95	-15.04	5.62	-190.45	-408.52	4646.056	0
24400	-2.16	-15.00	5.67	-190.64	-409.48	4646.181	0
24500	-2.04	-14.93	5.66	-190.37	-408.60	4646.281	0
24600	-2.14	-15.07	5.51	-190.31	-410.47	4646.382	0
24700	-1.82	-14.98	5.68	-190.55	-408.61	4646.479	0
24800	-1.64	-15.10	5.62	-190.73	-406.40	4646.584	0
24900	-1.96	-15.03	5.61	-190.55	-407.88	4646.679	0
25000	-2.04	-15.04	5.62	-190.30	-406.50	4646.763	0
25100	-1.97	-14.98	5.62	-190.74	-407.57	4646.882	0
25200	-1.96	-14.87	5.65	-190.34	-408.13	4646.971	0
25365	-2.19	-15.05	5.54	-190.25	-409.04	4647.034	0
25370	-1.56	-14.96	5.64	-190.59	-406.92	4647.038	0
25375	-2.11	-15.27	5.34	-190.57	-406.53	4647.044	0
25380	-1.88	-15.13	5.49	-190.47	-407.24	4647.047	0
25385	-1.92	-14.93	5.58	-190.46	-405.46	4647.054	0
25390	-2.34	-14.85	5.68	-190.26	-405.18	4647.059	0
25395	-2.26	-15.23	5.48	-190.42	-406.09	4647.063	0
25400	-1.86	-15.20	5.69	-190.74	-406.35	4647.068	0
25405	-2.26	-15.11	5.43	-190.65	-405.94	4647.074	0
25410	-2.37	-15.05	5.50	-190.43	-406.68	4647.079	0
25415	-2.04	-15.08	5.63	-190.42	-406.36	4647.084	0
25420	-2.24	-14.94	5.67	-190.37	-405.86	4647.089	0
25425	-2.05	-15.22	5.49	-190.19	-405.05	4647.093	0
25430	-2.06	-15.01	5.58	-190.32	-406.01	4647.099	0
25435	-1.87	-14.98	5.57	-190.57	-405.49	4647.104	0
25440	-1.94	-14.98	5.52	-190.66	-405.93	4647.108	0
25445	-2.01	-14.97	5.51	-190.45	-405.72	4647.113	0
25450	-2.60	-14.79	5.61	-190.52	-407.48	4647.118	0
25455	-2.07	-14.78	5.70	-190.33	-407.47	4647.124	0
25460	-2.10	-15.00	5.55	-190.39	-407.82	4647.129	0
25465	-2.07	-14.92	5.55	-190.34	-407.36	4647.133	0
25470	-1.81	-15.15	5.45	-190.46	-407.31	4647.139	0
25475	-2.15	-14.90	5.59	-190.09	-407.90	4647.143	0
25480	-2.34	-14.78	5.59	-190.19	-408.02	4647.148	0
25485	-1.98	-14.98	5.46	-190.58	-407.52	4647.153	0
25490	-2.15	-14.81	5.68	-190.31	-407.77	4647.159	0
25495	-2.51	-14.91	5.72	-190.14	-407.27	4647.163	0
25500	-2.22	-15.16	5.60	-190.21	-407.57	4647.169	0
25505	-2.13	-15.00	5.58	-190.29	-407.73	4647.172	0
25510	-2.53	-15.08	5.46	-190.27	-406.24	4647.180	0
25515	-2.12	-15.24	5.49	-190.15	-406.63	4647.183	214
25520	-2.29	-15.16	5.56	-189.98	-407.58	4647.188	1000
25525	-2.03	-14.91	5.62	-190.17	-407.37	4647.193	1000
25530	-2.11	-15.06	5.46	-190.26	-407.44	4647.199	1000
25535	-2.02	-14.98	5.56	-190.08	-408.01	4647.203	1000
25540	-1.94	-15.01	5.65	-190.14	-405.92	4647.209	1000
25545	-2.18	-15.00	5.59	-190.22	-406.36	4647.214	1000
25550	-2.91	-15.40	5.45	-189.56	-394.71	4647.221	1000
25555	-1.91	-15.90	5.61	-190.21	-389.02	4647.224	1027
25560	-2.39	-16.51	5.67	-190.45	-373.21	4647.229	1030
25565	-2.60	-16.77	5.88	-190.33	-360.53	4647.233	1030
25570	-1.86	-17.63	5.94	-190.17	-345.49	4647.239	1030
25575	-1.94	-18.10	6.11	-189.98	-331.95	4647.244	1030
25580	-2.38	-18.43	6.26	-190.24	-318.90	4647.249	1030
25585	-2.31	-18.82	6.30	-190.16	-307.91	4647.254	1030
25590	-2.98	-19.09	6.27	-190.52	-296.65	4647.258	1030
25595	-2.99	-19.48	6.28	-191.68	-285.11	4647.265	1030
25600	-2.54	-19.87	6.37	-191.55	-277.57	4647.268	1030
25605	-2.78	-20.10	6.35	-191.54	-267.80	4647.273	1030
25610	-2.69	-20.53	6.30	-191.45	-260.21	4647.277	1030
25615	-2.57	-20.65	6.45	-192.83	-251.38	4647.284	1030
25620	-2.64	-21.02	6.39	-193.04	-243.22	4647.288	1030
25625	-2.17	-21.30	6.43	-193.34	-231.64	4647.295	1030
25630	-2.39	-21.21	6.51	-193.17	-227.57	4647.297	1030
25635	-2.84	-21.57	6.53	-193.28	-218.48	4647.304	1030
25640	-2.32	-22.06	6.39	-193.14	-212.06	4647.308	1030
25645	-2.86	-22.14	6.36	-195.09	-202.10	4647.315	1030
25650	-2.67	-22.38	6.20	-195.46	-198.67	4647.318	1030
25655	-2.71	-22.49	6.25	-195.53	-192.43	4647.324	1030
25660	-2.38	-22.54	6.31	-195.31	-187.15	4647.328	1030
25665	-2.67	-22.56	6.16	-196.53	-181.46	4647.334	1030
25670	-2.68	-22.63	6.30	-196.63	-177.81	4647.339	1030
25675	-2.37	-22.73	6.28	-196.65	-172.45	4647.343	1030
25680	-2.59	-22.82	6.23	-196.63	-169.26	4647.349	1030
25685	-2.56	-23.06	6.16	-196.82	-164.99	4647.354	1030
25690	-2.15	-23.12	6.22	-196.56	-162.21	4647.358	1030
25695	-2.48	-23.23	6.22	-196.70	-158.87	4647.364	1030
25700	-3.04	-23.15	6.23	-196.88	-154.79	4647.369	1030
25705	-2.77	-23.27	6.21	-196.78	-152.11	4647.374	1030
25710	-2.88	-23.36	6.24	-196.70	-148.91	4647.379	1030
25715	-2.86	-23.53	6.15	-197.17	-146.30	4647.383	1030
25720	-2.44	-22.84	6.38	-200.28	-146.60	4647.390	1030
25725	-2.57	-23.11	6.31	-200.59	-143.97	4647.393	1030
25730	-2.99	-23.22	6.13	-200.41	-141.78	4647.398	1030
25735	-2.69	-23.66	5.95	-200.71	-139.96	4647.402	1030
25740	-3.05	-23.20	6.14	-201.79	-138.01	4647.410	1030
25745	-2.49	-23.56	6.05	-201.82	-136.43	4647.413	1030
25750	-2.72	-23.34	6.09	-202.05	-135.28	4647.419	1030
25755	-2.55	-23.69	5.93	-202.27	-133.79	4647.422	1030
25760	-2.00	-23.34	6.09	-203.28	-131.36	4647.429	1030
25765	-2.53	-23.47	5.97	-203.64	-130.27	4647.434	1030
25770	-2.41	-23.39	5.95	-203.71	-128.64	4647.438	1030
25775	-2.62	-23.29	6.05	-203.85	-127.65	4647.443	1030
25780	-2.17	-23.56	5.95	-203.46	-126.07	4647.449	1030
25785	-2.39	-23.69	5.73	-203.55	-125.11	4647.453	1030
25790	-3.20	-23.28	5.88	-203.05	-124.10	4647.461	1030
25795	-2.97	-23.33	6.05	-203.88	-123.20	4647.464	1030
25800	-3.19	-23.40	6.00	-203.73	-121.96	4647.468	1030
25805	-2.66	-23.58	5.98	-203.66	-120.98	4647.474	1030
25810	-2.93	-23.48	5.87	-204.97	-118.82	4647.479	1030
25815	-2.53	-23.15	5.87	-206.95	-119.47	4647.483	1030
25820	-2.22	-23.38	5.74	-207.26	-120.14	4647.489	1030
25825	-2.54	-23.19	5.82	-207.21	-121.28	4647.492	1030
25830	-2.77	-23.18	5.74	-207.54	-121.22	4647.498	1030
25835	-2.71	-22.92	5.98	-208.82	-121.06	4647.503	1030
25840	-2.37	-23.04	5.79	-209.18	-121.94	4647.507	1030
25845	-2.85	-23.05	5.81	-209.30	-122.15	4647.514	1030
25850	-2.65	-23.24	5.69	-209.20	-122.08	4647.518	1030
25855	-2.49	-22.86	5.86	-210.37	-123.92	4647.523	1030
25860	-2.67	-22.89	5.76	-210.68	-123.80	4647.528	1030
25865	-2.63	-22.56	5.89	-210.56	-122.99	4647.534	1030
25870	-2.76	-22.81	5.75	-210.60	-122.98	4647.538	1030
25875	-2.56	-22.65	5.83	-210.59	-122.78	4647.545	1030
25880	-2.31	-22.85	5.78	-210.58	-122.70	4647.548	1030
25885	-2.44	-23.09	5.74	-210.50	-122.65	4647.554	1030
25890	-2.59	-22.71	5.88	-210.72	-122.45	4647.559	1030
25895	-2.36	-22.56	5.75	-213.07	-124.50	4647.563	1030
25900	-2.61	-22.42	5.84	-213.53	-124.76	4647.568	1030
25905	-3.17	-22.27	5.85	-214.26	-122.45	4647.576	1030
25910	-2.91	-22.50	5.68	-213.76	-123.24	4647.578	1030
25915	-2.58	-22.57	5.68	-213.75	-122.52	4647.584	1030
25920	-2.90	-22.29	5.76	-213.70	-124.09	4647.589	1030
25925	-2.17	-22.26	5.66	-215.00	-124.07	4647.593	1030
25930	-2.65	-22.24	5.55	-215.89	-125.95	4647.599	1030
25935	-2.97	-21.80	5.74	-216.22	-126.25	4647.604	1030
25940	-2.44	-21.96	5.61	-216.60	-125.27	4647.608	1030
25945	-2.68	-22.03	5.55	-216.71	-126.11	4647.614	1030
25950	-2.49	-21.99	5.65	-216.71	-126.57	4647.619	1030
25955	-2.57	-22.19	5.57	-216.60	-126.97	4647.623	1030
25960	-2.41	-22.29	5.51	-216.88	-127.84	4647.628	1030
25965	-2.92	-21.78	5.67	-217.01	-128.99	4647.633	1030
25970	-2.29	-21.86	5.44	-218.84	-131.07	4647.639	1030
25975	-2.31	-21.90	5.49	-218.77	-131.58	4647.643	1030
25980	-2.53	-21.75	5.58	-219.01	-132.21	4647.649	1030
25985	-2.38	-21.71	5.51	-218.96	-132.19	4647.652	1030
25990	-2.65	-21.58	5.50	-219.00	-131.62	4647.659	1030
25995	-2.58	-21.51	5.50	-219.17	-131.70	4647.663	1030
26000	-2.44	-21.32	5.48	-221.25	-134.57	4647.670	1030
26005	-2.34	-21.50	5.40	-221.44	-135.41	4647.672	1030
26010	-2.29	-21.34	5.46	-221.66	-136.68	4647.679	1030
26015	-2.27	-21.02	5.55	-221.60	-136.39	4647.683	1030
26020	-2.10	-21.19	5.50	-222.79	-136.16	4647.688	1030
26025	-2.30	-21.08	5.56	-222.95	-136.30	4647.693	1030
26030	-0.74	-21.29	5.62	-223.35	-135.76	4647.701	1030
26035	-1.69	-21.10	5.53	-222.71	-135.95	4647.703	1030
26040	-2.18	-21.02	5.54	-222.87	-136.22	4647.709	1030
26045	-2.30	-21.39	5.38	-222.80	-136.56	4647.714	1030
26050	-2.92	-21.09	5.35	-223.56	-138.59	4647.719	1030
26055	-2.52	-20.79	5.46	-225.12	-140.24	4647.724	1030
26060	-2.20	-20.70	5.52	-225.14	-142.61	4647.729	1030
26065	-2.23	-20.93	5.34	-225.19	-143.25	4647.734	1030
26070	-2.61	-20.77	5.42	-225.90	-142.77	4647.739	1030
26075	-2.51	-20.53	5.36	-226.64	-144.45	4647.742	1030
26080	-2.55	-20.45	5.40	-226.83	-146.19	4647.748	1030
26085	-2.25	-20.45	5.51	-227.35	-147.25	4647.754	1030
26090	-1.99	-20.71	5.25	-227.43	-147.86	4647.757	1030
26095	-2.45	-20.31	5.41	-227.46	-147.96	4647.764	1030
26100	-2.52	-20.92	5.04	-227.52	-148.40	4647.768	1030
26105	-2.18	-20.53	5.20	-228.90	-150.57	4647.773	1030
26110	-2.46	-20.33	5.31	-228.85	-151.51	4647.777	1030
26115	-2.11	-20.33	5.35	-229.63	-152.17	4647.785	1030
26120	-1.98	-20.11	5.48	-229.35	-152.76	4647.788	1030
26125	-1.76	-19.92	5.54	-229.23	-153.22	4647.794	1030
26130	-2.16	-19.96	5.53	-229.20	-153.20	4647.798	1030
26135	-2.65	-20.01	5.24	-230.51	-155.46	4647.804	1030
26140	-2.59	-19.82	5.28	-231.50	-156.19	4647.809	1030
26145	-1.94	-19.95	5.24	-231.74	-158.02	4647.814	1030
26150	-1.85	-19.72	5.32	-231.65	-157.83	4647.819	1030
26155	-2.09	-19.57	5.31	-231.74	-158.82	4647.824	1030
26160	-2.55	-19.47	5.33	-231.81	-159.19	4647.828	1030
26165	-2.19	-19.85	5.16	-231.91	-160.56	4647.833	1030
26170	-1.83	-19.84	5.07	-233.69	-162.20	4647.839	1030
26175	-2.03	-19.45	5.16	-234.24	-162.72	4647.843	1030
26180	-1.84	-19.46	5.22	-233.86	-163.86	4647.850	1030
26185	-2.46	-19.36	5.13	-233.87	-163.42	4647.852	1030
26190	-2.65	-19.14	5.22	-234.02	-163.79	4647.858	1030
26195	-2.20	-18.88	5.44	-233.84	-164.64	4647.863	1030
26200	-2.48	-18.92	5.09	-235.98	-167.24	4647.867	1030
26205	-1.77	-19.04	5.16	-235.81	-168.74	4647.873	1030
26210	-2.10	-18.84	5.16	-236.25	-168.97	4647.879	1030
26215	-1.63	-18.85	5.25	-236.41	-169.46	4647.882	1030
26220	-3.08	-18.79	5.20	-236.36	-171.39	4647.890	1030
26225	-2.49	-18.80	5.24	-236.35	-171.37	4647.894	1030
26230	-2.31	-18.95	5.14	-236.48	-172.85	4647.898	1030
26235	-1.72	-18.87	5.09	-236.23	-172.95	4647.903	1030
26240	-2.07	-18.50	5.09	-238.50	-175.39	4647.910	1030
26245	-2.51	-18.39	4.97	-239.16	-175.57	4647.913	1030
26250	-2.52	-18.25	5.05	-239.26	-176.51	4647.920	1030
26255	-1.94	-18.39	5.00	-239.49	-177.27	4647.923	1030
26260	-1.73	-18.54	4.93	-239.10	-177.68	4647.929	1030
26265	-2.18	-18.25	5.00	-239.37	-179.99	4647.934	1030
26270	-1.94	-18.34	4.93	-240.58	-182.06	4647.939	1030
26275	-2.35	-18.01	4.95	-241.65	-184.00	4647.943	1030
26280	-1.46	-18.05	5.07	-241.60	-184.62	4647.949	1030
26285	-1.96	-17.75	5.10	-241.65	-184.95	4647.953	1030
26290	-2.19	-17.90	5.02	-241.68	-185.87	4647.958	1030
26295	-1.89	-17.90	4.98	-241.56	-186.54	4647.964	1030
26300	-1.90	-17.80	5.02	-241.87	-186.80	4647.968	1030
26305	-1.89	-18.00	5.04	-241.72	-187.55	4647.973	1030
26310	-1.81	-17.68	5.05	-242.41	-188.58	4647.979	1030
26315	-2.30	-17.49	4.86	-244.48	-190.61	4647.984	1030
26320	-2.16	-17.33	4.98	-244.65	-190.98	4647.988	1030
26325	-2.19	-17.14	5.00	-244.87	-192.44	4647.992	1030
26330	-1.79	-17.09	5.02	-244.83	-191.79	4647.998	1030
26335	-1.96	-17.00	4.96	-245.99	-194.87	4648.004	1030
26340	-2.15	-16.73	5.05	-246.12	-194.67	4648.007	1030
26345	-2.25	-17.03	4.91	-246.61	-198.23	4648.015	1030
26350	-2.18	-16.87	4.94	-246.60	-198.49	4648.019	1030
26355	-1.76	-16.91	4.95	-246.55	-198.74	4648.023	1030
26360	-2.33	-16.98	4.75	-246.53	-199.34	4648.028	1030
26365	-1.58	-16.77	4.81	-248.45	-202.58	4648.036	1030
26370	-1.70	-16.82	4.73	-248.96	-203.16	4648.038	1030
26375	-1.56	-16.67	4.85	-248.79	-204.10	4648.044	1030
26380	-2.11	-16.65	4.81	-248.68	-204.61	4648.048	1030
26385	-1.82	-16.48	4.88	-249.49	-206.34	4648.053	1030
26390	-1.89	-16.44	4.76	-250.26	-207.41	4648.058	1030
26395	-2.08	-16.27	4.79	-250.69	-209.14	4648.064	1030
26400	-2.10	-16.40	4.59	-251.05	-208.61	4648.069	1030
26405	-1.96	-16.22	4.74	-251.05	-209.26	4648.073	1030
26410	-1.70	-16.12	4.80	-251.23	-211.71	4648.078	1030
26415	-2.06	-16.12	4.79	-251.25	-213.13	4648.083	1030
26420	-1.98	-15.95	4.84	-251.23	-211.34	4648.089	1030
26425	-1.65	-16.09	4.88	-251.24	-212.01	4648.093	1030
26430	-1.31	-15.96	4.71	-252.89	-213.98	4648.100	1030
26435	-1.71	-15.80	4.76	-252.78	-215.18	4648.103	1030
26440	-1.51	-16.03	4.72	-252.67	-216.41	4648.108	1030
26445	-1.90	-16.00	4.70	-252.79	-217.22	4648.113	1030
26450	-2.07	-15.50	4.79	-254.62	-217.40	4648.119	1030
26455	-2.12	-15.59	4.64	-255.23	-218.00	4648.123	1030
26460	-1.39	-15.71	4.74	-255.10	-218.89	4648.129	1030
26465	-2.12	-15.56	4.65	-254.96	-220.63	4648.132	1030
26470	-1.95	-15.34	4.64	-255.36	-219.23	4648.141	1030
26475	-1.55	-15.59	4.66	-255.20	-221.59	4648.145	1030
26480	-1.23	-15.80	4.65	-255.33	-222.04	4648.148	1030
26485	-1.92	-15.58	4.64	-255.16	-222.58	4648.153	1030
26490	-1.63	-15.56	4.53	-257.22	-225.04	4648.159	1030
26495	-1.22	-14.98	4.67	-257.99	-226.20	4648.163	1030
26500	-1.18	-15.24	4.56	-258.04	-227.33	4648.169	1030
26505	-1.77	-15.49	4.52	-257.98	-227.54	4648.173	1030
26510	-1.71	-15.07	4.67	-258.22	-230.53	4648.179	1030
26515	-1.37	-15.08	4.70	-258.08	-228.92	4648.184	1030
26520	-1.97	-15.02	4.59	-258.72	-229.65	4648.188	1030
26525	-1.73	-14.85	4.44	-260.52	-232.45	4648.193	1030
26530	-1.82	-14.72	4.40	-260.63	-233.40	4648.198	1030
26535	-1.43	-14.71	4.35	-261.43	-234.48	4648.205	1030
26540	-2.49	-14.16	4.55	-261.69	-235.03	4648.208	1030
26545	-1.60	-14.67	4.35	-261.57	-236.19	4648.214	1030
26550	-1.50	-14.65	4.43	-261.44	-236.45	4648.218	1030
26555	-2.02	-14.25	4.42	-262.77	-237.95	4648.224	1030
26560	-1.37	-14.47	4.31	-263.01	-238.92	4648.228	1030
26565	-1.69	-14.39	4.32	-263.05	-239.95	4648.233	1030
26570	-1.51	-14.35	4.38	-263.10	-240.74	4648.238	1030
26575	-1.34	-14.08	4.44	-263.58	-241.30	4648.246	1030
26580	-1.74	-14.05	4.44	-263.16	-241.48	4648.249	1030
26585	-1.66	-14.08	4.45	-262.98	-242.10	4648.253	1030
26590	-1.69	-14.35	4.24	-263.35	-242.69	4648.257	1030
26595	-1.59	-14.07	4.26	-265.04	-244.98	4648.264	1030
26600	-1.27	-13.83	4.32	-265.97	-247.95	4648.270	1030
26605	-1.27	-13.60	4.44	-265.70	-248.84	4648.273	1030
26610	-1.19	-13.76	4.32	-265.97	-249.03	4648.278	1030
26615	-1.98	-13.40	4.33	-266.01	-249.80	4648.284	1030
26620	-2.03	-13.77	4.17	-266.21	-249.52	4648.288	1030
26625	-1.59	-13.58	4.32	-266.64	-251.64	4648.294	1030
26630	-1.70	-13.32	4.21	-268.43	-253.37	4648.299	1030
26635	-1.39	-13.54	4.14	-268.36	-253.98	4648.303	1030
26640	-1.74	-13.66	4.04	-268.30	-254.09	4648.309	1030
26645	-1.57	-13.31	4.21	-268.19	-254.24	4648.312	1030
26650	-1.65	-13.04	4.19	-270.04	-257.58	4648.320	1030
26655	-1.79	-13.07	4.27	-270.14	-257.75	4648.323	1030
26660	-1.71	-13.02	4.18	-269.91	-257.62	4648.328	1030
26665	-1.29	-12.91	4.37	-270.17	-258.82	4648.333	1030
26670	-1.46	-12.84	4.28	-271.35	-260.02	4648.339	1030
26675	-1.64	-12.44	4.31	-271.66	-261.31	4648.343	1030
26680	-1.49	-13.01	3.94	-271.81	-262.77	4648.351	1030
26685	-1.36	-13.06	4.03	-271.62	-262.86	4648.353	1030
26690	-1.24	-12.79	4.18	-271.79	-263.16	4648.358	1030
26695	-1.70	-12.79	4.14	-271.88	-263.47	4648.363	1030
26700	-1.42	-12.51	4.20	-273.66	-264.16	4648.370	1030
26705	-1.45	-12.34	4.12	-274.28	-264.21	4648.374	1030
26710	-0.51	-12.60	4.14	-274.34	-266.85	4648.381	1030
26715	-1.17	-12.40	4.14	-274.07	-265.52	4648.382	1030
26720	-1.62	-12.35	4.06	-274.37	-266.93	4648.389	1030
26725	-1.78	-12.36	4.12	-274.32	-266.46	4648.395	1030
26730	-1.13	-12.40	3.99	-275.34	-267.97	4648.398	1030
26735	-1.45	-12.35	3.88	-276.48	-269.23	4648.403	1030
26740	-1.38	-12.58	4.11	-276.51	-271.63	4648.408	1030
26745	-1.47	-12.77	3.97	-276.45	-271.20	4648.413	1030
26750	-1.60	-12.87	4.29	-276.57	-271.83	4648.418	1030
26755	-1.08	-13.37	4.39	-276.48	-270.97	4648.424	1030
26760	-1.96	-13.43	4.35	-276.69	-271.85	4648.427	1030
26765	-1.81	-13.77	4.25	-276.93	-268.98	4648.434	1030
26770	-1.35	-13.92	4.15	-276.71	-269.08	4648.438	1030
26775	-2.04	-12.85	4.34	-279.45	-273.10	4648.443	1030
26780	-1.70	-12.79	4.43	-279.79	-274.13	4648.448	1030
26785	-1.72	-12.90	4.37	-279.78	-273.37	4648.455	1030
26790	-1.57	-13.07	4.32	-279.90	-273.64	4648.458	1030
26795	-0.89	-12.92	4.36	-280.16	-275.13	4648.464	1030
26800	-1.28	-13.03	4.24	-280.11	-274.67	4648.468	1030
26805	-1.88	-12.72	4.18	-282.06	-274.74	4648.475	1030
26810	-1.20	-12.44	4.37	-282.00	-275.52	4648.478	1030
26815	-1.55	-13.22	4.03	-282.29	-275.68	4648.483	1030
26820	-1.21	-12.84	4.18	-282.29	-276.00	4648.489	1030
26825	-1.64	-12.71	4.10	-283.09	-276.55	4648.495	1030
26830	-1.42	-12.38	4.08	-283.68	-276.54	4648.499	1030
26835	-1.10	-12.25	4.17	-283.63	-277.07	4648.503	1030
26840	-1.49	-11.16	3.87	-283.80	-277.51	4648.508	1030
26845	-1.45	-11.50	4.01	-283.63	-280.08	4648.514	1030
26850	-1.42	-11.09	3.81	-283.73	-280.66	4648.520	1030
26855	-1.69	-10.95	3.85	-284.08	-282.54	4648.523	1030
26860	-1.15	-10.74	4.01	-285.72	-283.66	4648.530	1030
26865	-1.34	-10.95	3.77	-285.61	-284.01	4648.533	1030
26870	-1.08	-10.69	3.84	-285.84	-285.95	4648.538	1030
26875	-1.29	-10.91	3.78	-286.12	-286.45	4648.542	1030
26880	-1.34	-10.57	3.69	-287.50	-288.56	4648.550	1030
26885	-1.29	-10.91	3.92	-287.67	-289.10	4648.553	1030
26890	-1.93	-11.61	4.02	-287.33	-289.39	4648.559	1030
26895	-1.48	-11.92	3.91	-287.34	-289.96	4648.562	1030
26900	-0.90	-11.55	3.87	-288.94	-291.39	4648.570	1030
26905	-1.26	-10.47	3.60	-288.98	-293.09	4648.574	1030
26910	-1.42	-10.84	3.80	-289.01	-294.04	4648.578	1030
26915	-1.15	-10.37	3.74	-289.18	-294.52	4648.583	1030
26920	-1.53	-11.49	3.86	-290.35	-296.17	4648.591	1030
26925	-1.43	-11.02	3.99	-290.66	-296.17	4648.593	1030
26930	-1.40	-10.04	3.77	-290.66	-295.95	4648.600	1030
26935	-0.90	-10.99	3.80	-290.85	-297.18	4648.603	1030
26940	-0.94	-10.91	3.91	-291.64	-297.36	4648.608	1030
26945	-1.11	-10.93	3.81	-292.08	-298.19	4648.613	1030
26950	-1.18	-10.74	3.77	-292.52	-299.18	4648.619	1030
26955	-1.21	-10.81	3.85	-293.15	-299.15	4648.624	1030
26960	-1.08	-10.92	3.79	-293.07	-300.22	4648.628	1030
26965	-0.67	-10.63	3.72	-293.09	-300.70	4648.632	1030
26970	-1.13	-11.26	3.59	-293.56	-302.05	4648.638	1030
26975	-1.16	-10.77	3.66	-294.44	-303.34	4648.644	1030
26980	-1.59	-10.74	3.61	-294.64	-303.45	4648.647	1030
26985	-1.02	-10.39	3.87	-294.50	-304.58	4648.655	1030
26990	-1.13	-10.96	3.55	-294.54	-304.63	4648.658	1030
26995	-1.08	-10.63	3.66	-294.60	-307.66	4648.663	1030
27000	-0.86	-10.82	3.69	-294.79	-307.40	4648.668	1030
27005	-0.87	-10.47	3.66	-296.74	-306.05	4648.673	1030
27010	-1.39	-9.94	3.77	-297.13	-304.05	4648.678	1030
27015	-1.32	-10.13	3.70	-297.01	-304.99	4648.684	1030
27020	-0.94	-10.39	3.58	-297.16	-306.56	4648.688	1030
27025	-0.67	-10.10	3.76	-297.03	-307.32	4648.694	1030
27030	-0.84	-10.38	3.64	-297.15	-307.88	4648.699	1030
27035	-0.96	-10.81	3.48	-297.29	-307.81	4648.704	1030
27040	-0.95	-10.30	3.71	-297.38	-307.53	4648.708	1030
27045	-0.55	-10.41	3.69	-297.53	-308.79	4648.714	1030
27050	-0.99	-10.40	3.59	-296.96	-309.11	4648.718	1030
27055	-1.23	-10.11	3.67	-297.31	-308.90	4648.725	1030
27060	-1.06	-10.15	3.70	-297.25	-309.61	4648.728	1030
27065	-1.41	-9.69	3.65	-298.95	-311.59	4648.733	1030
27070	-1.00	-9.85	3.41	-301.80	-312.90	4648.739	1030
27075	-0.55	-9.82	3.46	-301.91	-313.67	4648.744	1030
27080	-1.40	-9.39	3.58	-301.92	-315.24	4648.749	1030
27085	-1.28	-9.44	3.54	-301.75	-315.73	4648.753	1030
27090	-1.15	-9.47	3.41	-303.43	-317.52	4648.758	1030
27095	-0.82	-9.28	3.47	-303.68	-318.18	4648.764	1030
27100	-1.27	-9.39	3.43	-303.49	-319.47	4648.770	1030
27105	-0.97	-9.22	3.48	-303.51	-320.64	4648.773	1030
27110	-1.41	-9.30	3.33	-304.72	-322.32	4648.778	1030
27115	-1.46	-9.03	3.37	-305.05	-322.98	4648.783	1030
27120	-0.72	-8.89	3.50	-305.08	-322.32	4648.788	1030
27125	-1.18	-9.10	3.38	-305.17	-323.00	4648.793	1030
27130	-0.60	-9.11	3.42	-305.07	-323.52	4648.800	1030
27135	-1.10	-8.79	3.47	-305.33	-323.71	4648.803	1030
27140	-1.48	-9.09	3.32	-305.30	-325.24	4648.809	1030
27145	-0.98	-9.10	3.35	-305.28	-324.40	4648.812	1030
27150	-0.99	-8.21	3.38	-307.94	-325.95	4648.820	1030
27155	-0.70	-8.48	3.39	-308.53	-325.98	4648.824	1030
27160	-1.64	-8.47	3.30	-308.37	-326.49	4648.829	1030
27165	-0.86	-8.94	3.21	-308.44	-326.43	4648.833	1030
27170	-0.81	-8.43	3.26	-309.12	-326.88	4648.839	1030
27175	-1.08	-8.54	3.16	-309.88	-327.71	4648.843	1030
27180	-0.78	-8.70	3.15	-309.74	-328.87	4648.849	1030
27185	-0.79	-8.27	3.22	-309.75	-329.39	4648.853	1030
27190	-0.99	-8.45	3.20	-310.28	-331.14	4648.858	1030
27195	-0.79	-8.26	3.23	-311.23	-332.41	4648.864	1030
27200	-0.88	-7.73	3.26	-311.24	-332.27	4648.869	1030
27205	-0.93	-7.84	3.17	-311.38	-333.48	4648.874	1030
27210	-1.06	-8.08	3.10	-311.60	-334.69	4648.878	1030
27215	-0.96	-8.13	3.15	-311.66	-335.65	4648.883	1030
27220	-1.01	-7.78	3.31	-311.61	-335.77	4648.889	1030
27225	-0.83	-7.99	3.15	-311.66	-336.32	4648.895	1030
27230	-1.50	-7.83	3.15	-311.46	-336.94	4648.898	1030
27235	-0.80	-7.51	3.01	-314.68	-339.77	4648.905	1030
27240	-1.13	-7.76	2.92	-314.80	-340.68	4648.909	1030
27245	-0.74	-7.68	2.93	-314.66	-341.20	4648.914	1030
27250	-0.58	-7.70	2.94	-314.56	-341.58	4648.918	1030
27255	-1.23	-6.75	3.06	-316.31	-344.41	4648.925	1030
27260	-0.87	-7.13	3.00	-316.16	-345.33	4648.929	1030
27265	-1.17	-6.96	3.00	-316.30	-344.93	4648.934	1030
27270	-0.67	-7.12	3.02	-316.35	-346.24	4648.938	1030
27275	-0.59	-7.05	2.91	-317.14	-347.80	4648.944	1030
27280	-0.87	-6.83	2.95	-317.69	-348.43	4648.949	1030
27285	-0.78	-7.00	2.87	-317.51	-349.32	4648.953	1030
27290	-0.71	-7.35	2.89	-317.47	-350.25	4648.959	1030
27295	-0.87	-7.39	2.93	-317.68	-349.73	4648.963	1030
27300	-0.84	-6.99	3.04	-317.69	-349.97	4648.968	1030
27305	-0.71	-6.84	3.10	-318.08	-350.22	4648.974	1030
27310	-0.60	-6.95	2.89	-319.91	-353.74	4648.978	1030
27315	-1.11	-6.88	2.81	-320.11	-353.74	4648.983	1030
27320	-0.61	-6.85	2.86	-319.75	-353.65	4648.989	1030
27325	-0.78	-6.30	3.00	-319.90	-354.92	4648.993	1030
27330	0.06	-6.50	2.99	-320.25	-353.95	4648.999	1030
27335	-0.95	-6.80	2.99	-320.17	-355.52	4649.003	1030
27340	-0.28	-6.70	2.80	-321.78	-355.96	4649.007	1030
27345	-0.25	-6.73	2.68	-322.08	-356.28	4649.013	1030
27350	-0.41	-6.80	2.63	-322.33	-356.61	4649.020	1030
27355	-0.90	-6.42	2.75	-322.48	-357.59	4649.023	1030
27360	-0.72	-6.62	2.91	-322.40	-359.73	4649.028	1030
27365	-0.77	-6.91	2.77	-322.57	-359.28	4649.033	1030
27370	-0.43	-7.18	2.67	-322.62	-358.53	4649.041	1030
27375	-0.88	-6.56	2.62	-322.70	-359.20	4649.042	1030
27380	-0.92	-6.57	2.63	-322.83	-358.61	4649.048	1030
27385	-0.82	-6.60	2.72	-322.68	-359.36	4649.054	1030
27390	-0.96	-6.53	2.42	-325.66	-362.06	4649.059	1030
27395	-0.38	-6.01	2.60	-326.16	-362.96	4649.062	1030
27400	-0.04	-5.81	2.80	-326.47	-363.68	4649.070	1030
27405	-0.87	-5.57	2.74	-326.29	-363.15	4649.074	1030
27410	-0.71	-6.40	2.48	-326.48	-363.96	4649.079	1030
27415	-1.27	-6.04	2.59	-326.54	-363.96	4649.084	1030
27420	-0.20	-6.29	2.60	-327.59	-366.10	4649.089	1030
27425	-0.40	-5.56	2.70	-328.69	-368.14	4649.093	1030
27430	-0.59	-5.86	2.54	-328.77	-368.69	4649.099	1030
27435	-0.78	-5.92	2.49	-328.88	-368.96	4649.103	1030
27440	-0.61	-5.53	2.54	-328.96	-369.98	4649.108	1030
27445	-0.45	-5.25	2.53	-330.20	-371.01	4649.113	1030
27450	-0.18	-5.67	2.44	-330.23	-371.57	4649.119	1030
27455	-0.86	-5.34	2.46	-330.35	-370.29	4649.125	1030
27460	-0.86	-4.75	2.65	-330.09	-370.29	4649.128	1030
27465	-0.65	-5.80	2.54	-330.39	-370.14	4649.132	1030
27470	-0.48	-5.61	2.67	-330.21	-369.65	4649.138	1030
27475	-0.36	-5.86	2.40	-332.03	-373.32	4649.145	1030
27480	-0.93	-5.73	2.36	-332.78	-373.45	4649.148	1030
27485	-0.69	-5.65	2.31	-332.95	-375.78	4649.155	1030
27490	-0.32	-5.27	2.57	-332.75	-375.47	4649.158	1030
27495	-0.38	-5.06	2.62	-332.76	-376.20	4649.164	1030
27500	-0.27	-4.76	2.52	-332.82	-375.06	4649.168	1030
27505	-0.55	-5.25	2.13	-334.72	-377.55	4649.173	1030
27510	-0.13	-4.53	2.41	-335.10	-378.42	4649.178	1030
27515	-0.56	-4.28	2.33	-335.19	-380.23	4649.184	1030
27520	-0.95	-4.79	2.24	-335.13	-380.26	4649.188	1030
27525	-0.57	-5.06	2.23	-335.21	-381.29	4649.194	1030
27530	-0.54	-4.77	2.30	-335.52	-381.49	4649.199	1030
27535	-0.25	-5.64	2.06	-335.54	-381.71	4649.203	1030
27540	-0.54	-4.89	2.30	-335.72	-380.39	4649.208	1030
27545	-0.44	-4.70	2.27	-335.54	-381.49	4649.213	1030
27550	-0.72	-4.93	2.19	-335.69	-381.24	4649.218	1030
27555	-0.15	-4.73	2.33	-335.68	-383.45	4649.224	1030
27560	-0.41	-4.62	2.39	-335.97	-384.15	4649.228	1030
27565	-0.96	-4.50	2.26	-337.37	-385.31	4649.233	1030
27570	-0.29	-4.70	2.04	-340.03	-386.47	4649.239	1030
27575	-0.62	-4.54	2.11	-340.11	-386.74	4649.244	1030
27580	-0.53	-3.82	2.22	-340.01	-386.96	4649.249	1030
27585	-0.53	-4.25	2.12	-339.94	-387.11	4649.253	1030
27590	-0.45	-4.60	2.06	-339.98	-388.25	4649.257	1030
27595	-0.44	-4.38	2.11	-340.04	-389.48	4649.263	1030
27600	-0.52	-4.64	1.96	-342.08	-390.29	4649.269	1030
27605	-0.11	-3.97	2.18	-342.14	-389.98	4649.273	1030
27610	-0.29	-3.92	2.12	-342.29	-390.74	4649.278	1030
27615	-0.08	-4.12	2.09	-342.36	-391.89	4649.283	1030
27620	0.01	-3.90	2.05	-343.38	-391.57	4649.289	1030
27625	-0.10	-4.00	2.03	-343.82	-391.74	4649.293	1030
27630	0.28	-3.85	1.99	-343.93	-395.01	4649.300	1030
27635	-0.06	-4.19	1.91	-343.89	-394.22	4649.304	1030
27640	-1.07	-4.64	1.78	-343.80	-393.26	4649.309	1030
27645	-0.29	-4.07	1.91	-343.98	-393.38	4649.313	1030
27650	-0.23	-4.04	1.81	-346.02	-395.28	4649.319	1030
27655	0.05	-3.54	1.85	-346.37	-396.51	4649.324	1030
27660	-0.34	-4.37	1.77	-346.27	-396.18	4649.329	1030
27665	-0.56	-3.84	1.79	-346.39	-396.41	4649.333	1030
27670	-0.39	-3.92	1.78	-346.67	-397.96	4649.338	1030
27675	-0.36	-3.97	1.79	-348.14	-398.36	4649.343	1030
27680	-0.42	-3.36	1.92	-348.16	-398.70	4649.349	1030
27685	-0.21	-3.32	1.97	-348.26	-398.85	4649.353	1030
27690	0.49	-3.21	1.99	-348.33	-399.88	4649.358	1030
27695	-0.46	-3.59	1.75	-349.53	-401.89	4649.364	1030
27700	-0.45	-3.42	1.67	-349.52	-401.98	4649.368	1030
27705	-0.19	-3.83	1.77	-350.01	-402.73	4649.375	1030
27710	-0.79	-3.90	1.68	-349.94	-403.02	4649.378	1030
27715	0.15	-3.36	1.80	-349.72	-404.32	4649.382	1030
27720	0.13	-3.37	1.92	-350.01	-404.67	4649.388	1030
27725	0.10	-3.68	1.80	-351.81	-403.53	4649.395	1030
27730	-0.27	-3.07	1.67	-352.14	-404.25	4649.398	1030
27735	-0.55	-3.21	1.83	-352.37	-404.96	4649.403	1030
27740	-0.44	-3.58	1.72	-352.58	-405.18	4649.409	1030
27745	0.46	-3.19	1.79	-352.68	-406.53	4649.416	1030
27750	-0.12	-2.80	1.83	-352.29	-405.73	4649.419	1030
27755	-0.13	-3.25	1.76	-352.30	-407.05	4649.424	1030
27760	-0.39	-2.95	1.75	-352.39	-406.58	4649.429	1030
27765	-0.25	-3.34	1.65	-354.09	-409.03	4649.434	1030
27770	-0.19	-3.00	1.61	-355.62	-410.91	4649.438	1030
27775	-0.11	-2.42	1.61	-355.34	-409.06	4649.446	1030
27780	0.15	-3.23	1.62	-355.33	-410.21	4649.449	1030
27785	0.17	-3.25	1.62	-355.52	-411.43	4649.454	1030
27790	-0.02	-3.17	1.56	-355.60	-414.25	4649.458	1030
27795	-0.21	-3.33	1.56	-355.95	-414.84	4649.463	1030
27800	0.28	-2.81	1.67	-357.83	-415.56	4649.469	1030
27805	0.04	-2.71	1.59	-357.69	-414.00	4649.474	1030
27810	-0.69	-2.67	1.49	-357.61	-413.09	4649.478	1030
27815	-0.17	-2.63	1.61	-357.70	-414.85	4649.483	1030
27820	-0.13	-2.25	1.54	-359.17	-415.35	4649.490	1030
27825	-0.27	-1.94	1.61	-359.17	-416.04	4649.492	1030
27830	-0.00	-2.11	1.60	-359.21	-416.28	4649.498	1030
27835	0.23	-2.53	1.53	-359.18	-416.47	4649.503	1030
27840	0.32	-2.90	1.40	-361.05	-418.16	4649.510	1030
27845	-0.28	-2.70	1.41	-361.02	-417.74	4649.513	1030
27850	-0.14	-2.49	1.42	-361.27	-418.46	4649.520	1030
27855	-0.34	-2.93	1.35	-361.19	-418.71	4649.523	1030
27860	-0.66	-2.41	1.40	-362.43	-419.88	4649.529	1030
27865	-0.12	-2.89	1.33	-362.71	-421.87	4649.534	1030
27870	0.24	-3.03	1.29	-362.63	-421.79	4649.541	1030
27875	-0.17	-2.52	1.42	-362.76	-421.45	4649.543	1030
27880	-0.47	-2.15	1.51	-363.03	-422.49	4649.549	1031
27885	-0.02	-2.35	1.39	-362.89	-422.41	4649.554	1031
27890	-0.26	-2.45	1.36	-361.81	-423.08	4649.558	1031
27895	0.05	-2.79	1.43	-360.48	-421.81	4649.563	1031
27900	-0.17	-1.89	1.55	-360.38	-421.93	4649.568	1031
27905	0.27	-2.29	1.50	-360.42	-420.96	4649.574	1031
27910	0.44	-2.39	1.51	-360.40	-421.12	4649.578	1031
27915	-0.39	-2.48	1.40	-360.38	-421.13	4649.583	1031
27920	0.05	-2.72	1.33	-360.55	-420.69	4649.588	1031
27925	0.48	-2.72	1.43	-360.43	-420.26	4649.594	1031
27930	0.57	-2.86	1.49	-360.46	-419.81	4649.599	1031
27935	-0.09	-2.18	1.47	-360.42	-420.60	4649.603	1031
27940	-0.43	-2.19	1.36	-360.60	-421.77	4649.608	1031
27945	-0.12	-2.37	1.57	-357.39	-417.40	4649.615	1031
27950	-0.12	-2.97	1.50	-357.35	-418.96	4649.618	1031
27955	-0.69	-2.64	1.59	-357.20	-417.82	4649.623	1031
27960	-0.03	-2.64	1.49	-357.23	-417.07	4649.628	1031
27965	-0.39	-2.86	1.64	-355.83	-418.56	4649.635	1031
27970	-0.24	-2.96	1.59	-355.86	-417.64	4649.638	1031
27975	-0.62	-2.60	1.63	-356.08	-420.70	4649.644	1031
27980	-0.14	-2.87	1.59	-355.90	-417.98	4649.648	1031
27985	-0.96	-3.59	1.54	-354.15	-418.25	4649.656	1031
27990	0.24	-2.96	1.59	-354.09	-416.92	4649.658	1031
27995	-0.20	-2.97	1.53	-354.27	-418.34	4649.664	1031
28000	-0.01	-2.86	1.58	-354.15	-417.13	4649.669	1031
28005	-0.29	-2.94	1.63	-353.57	-416.83	4649.674	1031
28010	0.41	-2.80	1.67	-352.81	-416.04	4649.679	1031
28015	-0.04	-2.90	1.73	-352.97	-415.59	4649.683	1031
28020	-0.17	-3.09	1.77	-352.63	-415.18	4649.688	1031
28025	0.03	-3.44	1.69	-352.42	-415.59	4649.693	1031
28030	-0.18	-3.46	1.66	-351.26	-413.16	4649.699	1031
28035	-0.36	-3.16	1.66	-351.28	-414.60	4649.703	1031
28040	-0.06	-3.70	1.63	-351.12	-414.45	4649.708	1031
28045	-0.58	-3.53	1.62	-351.33	-414.25	4649.712	1031
28050	0.28	-3.45	1.72	-350.30	-412.25	4649.721	1031
28055	0.23	-3.64	1.70	-350.19	-410.72	4649.723	1031
28060	-0.42	-3.31	1.80	-349.92	-410.76	4649.729	1031
28065	-0.35	-3.48	1.73	-349.69	-411.22	4649.733	1031
28070	-0.21	-3.32	1.82	-348.80	-410.21	4649.739	1031
28075	-0.31	-3.39	1.82	-348.46	-411.49	4649.742	1031
28080	0.03	-4.31	1.73	-347.96	-412.46	4649.750	1031
28085	-0.60	-4.03	1.72	-348.32	-412.32	4649.754	1031
28090	-0.57	-3.95	1.70	-348.37	-411.91	4649.758	1031
28095	-0.10	-3.52	1.84	-348.32	-411.38	4649.764	1031
28100	0.01	-3.78	1.64	-346.91	-409.62	4649.769	1031
28105	-0.39	-4.01	1.73	-346.05	-408.47	4649.773	1031
28110	-0.08	-3.76	2.02	-346.03	-409.46	4649.779	1031
28115	-0.54	-3.62	1.97	-345.62	-408.76	4649.784	1031
28120	-0.61	-3.74	1.86	-345.41	-408.06	4649.789	1031
28125	-0.30	-3.89	1.83	-344.43	-407.31	4649.793	1031
28130	0.03	-4.01	1.86	-344.28	-406.08	4649.799	1031
28135	-0.63	-3.53	1.93	-344.08	-405.40	4649.804	1031
28140	-0.31	-4.18	1.86	-343.87	-405.07	4649.808	1031
28145	-0.44	-3.94	2.07	-342.64	-404.24	4649.815	1031
28150	-0.26	-4.39	1.92	-342.81	-403.38	4649.818	1031
28155	-0.33	-4.18	2.01	-342.75	-402.47	4649.824	1031
28160	-0.44	-3.85	2.04	-342.81	-401.43	4649.828	1031
28165	-0.16	-4.32	2.05	-341.38	-402.60	4649.833	1031
28170	-0.59	-4.09	1.97	-341.24	-404.14	4649.838	1031
28175	-0.79	-4.59	1.84	-341.40	-404.45	4649.843	1031
28180	0.12	-4.05	1.92	-341.43	-403.67	4649.848	1031
28185	0.01	-3.97	2.01	-341.17	-401.04	4649.854	1031
28190	-0.31	-4.44	1.81	-341.22	-400.46	4649.858	1031
28195	-0.17	-4.15	1.98	-339.52	-400.02	4649.864	1031
28200	-0.49	-4.46	2.13	-339.05	-401.16	4649.867	1031
28205	0.02	-4.94	2.08	-339.05	-399.95	4649.875	1031
28210	-0.21	-4.86	2.08	-339.18	-398.19	4649.878	1031
28215	-0.41	-4.08	2.22	-339.02	-398.39	4649.883	1031
28220	-0.47	-4.42	2.22	-339.12	-397.75	4649.889	1031
28225	-0.32	-4.95	2.18	-337.70	-395.90	4649.894	1031
28230	0.03	-4.61	2.33	-336.79	-395.46	4649.898	1031
28235	-0.38	-4.38	2.33	-336.77	-395.52	4649.904	1031
28240	-0.59	-4.53	2.27	-336.75	-394.39	4649.909	1031
28245	-0.34	-4.89	2.37	-336.07	-395.08	4649.914	1031
28250	-0.40	-5.14	2.18	-335.22	-393.30	4649.918	1031
28255	-0.85	-4.83	2.26	-335.08	-392.43	4649.924	1031
28260	-0.65	-5.10	2.23	-335.10	-392.57	4649.928	1031
28265	-0.67	-5.15	2.23	-334.64	-393.01	4649.933	1031
28270	-0.58	-5.05	2.34	-333.94	-390.63	4649.938	1031
28275	-0.96	-4.94	2.34	-333.70	-390.45	4649.943	1031
28280	-0.22	-4.94	2.45	-333.61	-389.88	4649.949	1031
28285	-0.30	-5.21	2.30	-333.68	-389.09	4649.952	1031
28290	-0.28	-5.07	2.44	-333.56	-388.89	4649.960	1031
28295	-0.39	-5.11	2.38	-333.64	-389.16	4649.962	1031
28300	-0.31	-5.56	2.29	-333.70	-387.76	4649.968	1031
28305	-0.53	-5.51	2.26	-333.59	-388.03	4649.972	1031
28310	-0.16	-5.13	2.37	-331.11	-385.63	4649.978	1031
28315	-0.47	-5.27	2.36	-330.80	-384.40	4649.983	1031
28320	-0.46	-5.31	2.41	-331.03	-384.41	4649.989	1031
28325	-0.48	-5.44	2.31	-330.95	-383.29	4649.993	1031
28330	-0.74	-5.33	2.31	-330.74	-385.08	4649.999	1031
28335	-0.77	-5.51	2.30	-330.70	-384.79	4650.004	1031
28340	-0.37	-6.07	2.41	-331.21	-383.16	4650.011	1031
28345	-1.24	-5.30	2.42	-330.72	-383.81	4650.014	1031
28350	-0.51	-5.89	2.29	-330.91	-383.45	4650.019	1031
28355	-0.46	-5.44	2.53	-331.22	-383.16	4650.023	1031
28360	-0.38	-5.61	2.68	-328.17	-380.97	4650.029	1031
28365	-0.56	-5.47	2.67	-327.23	-379.94	4650.034	1031
28370	-0.40	-5.83	2.52	-327.35	-379.07	4650.039	1031
28375	-0.75	-6.02	2.39	-327.09	-378.65	4650.044	1031
28380	-0.70	-5.93	2.56	-326.79	-377.38	4650.048	1031
28385	-0.40	-5.46	2.65	-325.62	-376.88	4650.054	1031
28390	-0.69	-5.95	2.57	-325.46	-377.14	4650.058	1031
28395	-0.48	-5.99	2.53	-325.50	-376.36	4650.062	1031
28400	-0.61	-6.12	2.66	-325.47	-377.34	4650.067	1031
28405	-0.68	-6.09	2.63	-324.38	-374.99	4650.074	1031
28410	-0.65	-5.93	2.80	-324.34	-374.91	4650.078	1031
28415	-0.74	-6.03	2.66	-324.21	-374.46	4650.083	1031
28420	-0.57	-6.04	2.75	-324.17	-375.24	4650.088	1031
28425	-0.46	-5.77	2.73	-324.08	-374.53	4650.093	1031
28430	-0.77	-5.85	2.74	-324.24	-375.00	4650.098	1031
28435	-0.71	-6.45	2.60	-324.81	-373.42	4650.105	1031
28440	-0.52	-5.99	2.75	-324.20	-372.62	4650.108	1031
28445	-0.88	-5.94	2.79	-324.30	-373.85	4650.114	1031
28450	-0.97	-6.19	2.70	-324.05	-373.50	4650.117	1031
28455	-0.50	-6.60	2.80	-321.36	-372.82	4650.124	1031
28460	-0.84	-6.57	2.79	-320.56	-371.91	4650.129	1031
28465	-1.29	-6.16	2.77	-320.52	-369.69	4650.136	1031
28470	-0.31	-6.89	2.71	-320.47	-370.35	4650.139	1031
28475	-0.55	-6.26	2.87	-320.12	-370.02	4650.144	1031
28480	-0.78	-6.16	2.96	-320.40	-368.77	4650.148	1031
28485	-0.81	-6.08	2.87	-319.33	-368.50	4650.154	1031
28490	-0.76	-6.24	2.85	-318.30	-366.84	4650.160	1031
28495	-0.95	-6.53	2.81	-318.25	-366.71	4650.164	1031
28500	-0.53	-6.59	2.78	-318.23	-366.44	4650.169	1031
28505	-0.74	-6.46	2.87	-317.87	-366.14	4650.173	1031
28510	-1.20	-7.04	2.76	-316.63	-365.96	4650.178	1031
28515	-0.74	-7.24	2.78	-316.43	-364.22	4650.183	1031
28520	-0.61	-6.78	3.00	-316.58	-363.65	4650.190	1031
28525	-1.05	-6.80	2.87	-316.52	-363.94	4650.192	1031
28530	-1.06	-6.93	2.95	-316.49	-362.91	4650.199	1031
28535	-1.03	-7.27	2.92	-316.32	-362.77	4650.203	1031
28540	-0.64	-7.45	2.93	-314.71	-360.43	4650.208	1031
28545	-1.21	-6.97	2.99	-314.71	-358.41	4650.213	1031
28550	-0.39	-7.05	3.08	-314.33	-359.93	4650.220	1031
28555	-0.34	-7.26	3.05	-314.27	-358.25	4650.223	1031
28560	-0.82	-7.65	3.03	-314.27	-359.02	4650.229	1031
28565	-0.91	-7.23	2.97	-314.26	-359.00	4650.233	1031
28570	-0.11	-7.55	3.09	-312.16	-356.08	4650.240	1031
28575	-0.83	-7.58	2.99	-312.15	-356.33	4650.242	1031
28580	-1.03	-7.50	3.07	-312.18	-358.07	4650.249	1031
28585	-1.37	-7.63	2.93	-312.08	-354.73	4650.254	1031
28590	-0.92	-7.46	3.16	-311.17	-354.33	4650.258	1031
28595	-0.66	-7.53	3.20	-310.57	-355.13	4650.264	1031
28600	-0.96	-7.99	3.13	-310.57	-355.73	4650.269	1031
28605	-0.96	-7.88	3.05	-310.39	-355.91	4650.273	1031
28610	-1.22	-7.59	3.06	-310.63	-355.40	4650.279	1031
28615	-0.92	-7.78	3.15	-310.60	-354.82	4650.285	1031
28620	-1.34	-7.78	3.04	-310.55	-354.31	4650.288	1031
28625	-1.21	-7.84	2.96	-310.47	-352.46	4650.294	1031
28630	-1.42	-7.75	3.06	-309.44	-350.55	4650.298	1031
28635	-1.27	-8.06	3.30	-307.73	-350.34	4650.304	1031
28640	-0.84	-7.85	3.37	-307.86	-349.52	4650.308	1031
28645	-1.08	-8.25	3.26	-307.60	-349.92	4650.314	1031
28650	-1.50	-8.49	3.23	-307.55	-348.91	4650.318	1031
28655	-0.74	-8.87	3.12	-307.37	-348.16	4650.324	1031
28660	-0.94	-8.45	3.25	-307.34	-347.74	4650.328	1031
28665	-0.89	-8.42	3.42	-305.32	-343.84	4650.333	1031
28670	-0.88	-8.64	3.19	-305.31	-342.55	4650.338	1031
28675	-1.01	-8.44	3.26	-305.37	-342.75	4650.345	1031
28680	-1.05	-8.63	3.28	-305.18	-342.63	4650.348	1031
28685	-1.13	-8.54	3.36	-305.34	-342.95	4650.354	1031
28690	-1.02	-8.94	3.17	-305.43	-342.74	4650.358	1031
28695	-1.12	-8.82	3.39	-303.44	-340.47	4650.365	1031
28700	-1.08	-8.81	3.37	-303.18	-339.07	4650.367	1031
28705	-0.94	-8.80	3.38	-303.00	-339.55	4650.374	1031
28710	-0.95	-8.72	3.42	-303.03	-338.08	4650.378	1031
28715	-1.20	-8.87	3.38	-301.83	-337.97	4650.386	1031
28720	-1.24	-8.95	3.38	-301.30	-337.02	4650.389	1031
28725	-0.84	-9.01	3.47	-301.15	-335.90	4650.394	1031
28730	-1.37	-8.91	3.40	-301.21	-337.48	4650.398	1031
28735	-0.81	-9.29	3.41	-300.59	-336.19	4650.404	1031
28740	-1.26	-8.96	3.59	-299.73	-334.50	4650.409	1031
28745	-0.79	-9.18	3.54	-299.47	-334.75	4650.413	1031
28750	-1.37	-9.21	3.48	-299.58	-334.64	4650.419	1031
28755	-0.89	-9.59	3.44	-299.34	-332.82	4650.423	1031
28760	-1.13	-9.34	3.54	-299.47	-333.14	4650.429	1031
28765	-1.33	-9.22	3.58	-299.30	-332.48	4650.433	1031
28770	-1.28	-9.19	3.53	-299.78	-331.44	4650.438	1031
28775	-0.92	-9.82	3.44	-298.98	-330.39	4650.443	1031
28780	-1.23	-10.32	3.45	-297.18	-326.70	4650.449	1031
28785	-1.25	-10.05	3.55	-296.75	-327.21	4650.453	1031
28790	-1.06	-9.55	3.65	-297.12	-326.46	4650.458	1031
28795	-1.38	-10.24	3.53	-296.96	-325.60	4650.462	1031
28800	-0.84	-9.66	3.69	-296.75	-326.85	4650.468	1031
28805	-0.96	-9.98	3.54	-296.91	-326.64	4650.473	1031
28810	-1.33	-9.92	3.59	-296.79	-326.69	4650.479	1031
28815	-0.97	-9.96	3.63	-296.65	-326.27	4650.483	1031
28820	-1.21	-9.74	3.65	-296.66	-325.11	4650.489	1031
28825	-1.35	-9.67	3.66	-296.55	-323.86	4650.493	1031
28830	-1.52	-10.19	3.76	-292.75	-321.17	4650.500	1031
28835	-1.10	-10.22	3.73	-292.77	-320.70	4650.504	1031
28840	-1.49	-10.33	3.73	-292.81	-321.68	4650.507	1031
28845	-1.18	-10.20	3.77	-292.70	-319.43	4650.514	1031
28850	-2.08	-10.79	3.45	-290.60	-317.79	4650.521	1031
28855	-1.34	-10.40	3.80	-290.96	-318.33	4650.524	1031
28860	-1.24	-10.80	3.69	-291.07	-318.16	4650.529	1031
28865	-1.34	-10.70	3.70	-291.18	-316.83	4650.534	1031
28870	-1.39	-10.62	3.83	-290.48	-318.41	4650.539	1031
28875	-1.28	-10.59	3.86	-289.79	-315.42	4650.544	1031
28880	-0.73	-10.69	3.89	-289.53	-316.29	4650.548	1031
28885	-1.17	-10.78	3.79	-289.59	-313.92	4650.553	1031
28890	-1.03	-11.02	3.74	-289.86	-313.25	4650.558	1031
28895	-1.71	-10.50	3.91	-289.78	-313.43	4650.562	1031
28900	-0.96	-10.89	3.88	-289.69	-312.79	4650.568	1031
28905	-1.36	-10.80	3.85	-289.83	-312.87	4650.574	1031
28910	-0.82	-10.79	3.91	-289.38	-312.32	4650.578	1031
28915	-1.60	-11.17	3.73	-289.79	-311.62	4650.584	1031
28920	-1.76	-10.73	3.96	-289.52	-311.72	4650.587	1031
28925	-1.72	-10.76	3.96	-289.62	-310.23	4650.593	1031
28930	-1.24	-10.30	3.98	-289.67	-310.74	4650.598	1031
28935	-0.69	-11.27	4.16	-285.37	-307.30	4650.605	1031
28940	-1.33	-11.54	4.02	-285.45	-307.01	4650.608	1031
28945	-1.17	-11.53	4.02	-285.37	-306.37	4650.614	1031
28950	-1.70	-12.04	3.84	-285.12	-305.76	4650.618	1031
28955	-1.42	-11.53	4.12	-283.90	-305.03	4650.624	1031
28960	-1.12	-11.93	3.97	-283.99	-303.15	4650.629	1031
28965	-1.80	-11.59	3.99	-283.80	-304.11	4650.633	1031
28970	-1.50	-11.26	4.14	-283.75	-303.41	4650.639	1031
28975	-0.98	-11.16	4.00	-283.88	-303.60	4650.644	1031
28980	-1.72	-11.85	3.98	-283.44	-301.94	4650.648	1031
28985	-1.39	-11.61	4.11	-283.50	-302.19	4650.654	1031
28990	-1.40	-11.61	4.04	-283.74	-301.35	4650.659	1031
28995	-1.49	-11.91	3.97	-283.85	-301.25	4650.663	1031
29000	-1.04	-11.87	4.09	-283.41	-301.29	4650.669	1031
29005	-1.48	-12.15	4.00	-283.54	-300.59	4650.673	1031
29010	-1.32	-11.69	4.07	-283.30	-299.84	4650.679	1031
29015	-1.59	-12.00	4.06	-282.76	-299.88	4650.683	1031
29020	-1.15	-12.53	4.16	-279.32	-294.61	4650.690	1031
29025	-0.92	-11.15	4.00	-279.02	-293.36	4650.693	1031
29030	-1.06	-11.31	3.88	-279.03	-294.11	4650.699	1031
29035	-1.31	-11.32	3.84	-278.83	-293.98	4650.703	1031
29040	-1.08	-11.07	4.09	-277.45	-292.83	4650.710	1031
29045	-1.24	-11.19	4.03	-277.47	-293.22	4650.713	1031
29050	-0.89	-11.92	3.83	-277.55	-292.67	4650.718	1031
29055	-1.08	-11.45	3.81	-277.40	-291.63	4650.723	1031
29060	-1.75	-11.15	4.25	-275.86	-291.84	4650.730	1031
29065	-1.62	-11.43	4.05	-275.75	-291.38	4650.733	1031
29070	-2.07	-11.68	3.90	-275.72	-291.24	4650.739	1031
29075	-1.36	-11.32	4.10	-275.62	-291.56	4650.743	1031
29080	-0.89	-11.66	4.13	-274.06	-290.32	4650.750	1031
29085	-0.99	-11.62	4.10	-274.39	-289.45	4650.754	1031
29090	-1.23	-11.71	4.02	-274.23	-289.87	4650.758	1031
29095	-1.25	-11.72	4.07	-274.41	-288.80	4650.764	1031
29100	-1.52	-12.07	4.01	-273.63	-288.33	4650.769	1031
29105	-1.56	-12.10	4.03	-272.87	-287.87	4650.773	1031
29110	-1.53	-12.15	4.08	-272.74	-286.46	4650.779	1031
29115	-1.50	-12.09	4.11	-272.53	-287.26	4650.784	1031
29120	-1.46	-11.93	4.21	-272.66	-286.19	4650.788	1031
29125	-1.45	-12.07	4.08	-272.64	-286.97	4650.794	1031
29130	-1.59	-12.06	3.98	-272.31	-286.18	4650.798	1031
29135	-1.16	-12.17	4.21	-270.29	-282.63	4650.804	1031
29140	-1.56	-12.34	4.22	-270.45	-282.64	4650.808	1031
29145	-1.27	-12.26	4.15	-270.06	-282.97	4650.813	1031
29150	-1.34	-12.51	4.15	-270.17	-282.28	4650.818	1031
29155	-1.36	-12.51	4.23	-268.91	-280.99	4650.824	1031
29160	-1.33	-12.48	4.24	-268.64	-279.48	4650.828	1031
29165	-1.69	-12.69	4.10	-268.49	-279.36	4650.833	1031
29170	-1.34	-12.60	4.13	-268.56	-276.63	4650.838	1031
29175	-1.65	-12.46	4.08	-268.61	-276.93	4650.845	1031
29180	-1.52	-12.55	4.15	-268.57	-276.55	4650.848	1031
29185	-1.47	-12.45	4.24	-268.44	-276.35	4650.854	1031
29190	-1.24	-12.72	4.06	-268.38	-277.32	4650.858	1031
29195	-1.41	-12.85	4.19	-265.92	-278.31	4650.864	1031
29200	-1.14	-12.83	4.32	-265.36	-276.96	4650.867	1031
29205	-1.31	-13.08	4.21	-264.75	-277.02	4650.875	1031
29210	-1.32	-12.98	4.30	-265.08	-275.77	4650.878	1031
29215	-1.51	-12.88	4.26	-264.91	-275.75	4650.883	1031
29220	-1.24	-12.94	4.41	-264.88	-275.25	4650.889	1031
29225	-1.64	-12.87	4.26	-264.35	-274.67	4650.894	1031
29230	-1.66	-13.07	4.34	-263.47	-274.62	4650.898	1031
29235	-1.18	-13.41	4.35	-263.26	-273.73	4650.904	1031
29240	-1.49	-13.44	4.33	-263.10	-271.97	4650.909	1031
29245	-1.79	-13.32	4.37	-263.06	-271.00	4650.913	1031
29250	-1.30	-13.44	4.48	-263.16	-269.98	4650.919	1031
29255	-1.40	-13.46	4.38	-263.37	-269.06	4650.923	1031
29260	-1.49	-13.48	4.31	-263.14	-269.45	4650.929	1031
29265	-1.72	-13.47	4.32	-262.56	-269.67	4650.934	1031
29270	-1.63	-13.83	4.47	-260.17	-267.01	4650.938	1031
29275	-1.96	-13.38	4.65	-260.12	-263.64	4650.942	1031
29280	-1.15	-14.04	4.37	-260.22	-263.20	4650.949	1031
29285	-1.85	-13.66	4.45	-260.24	-263.66	4650.953	1031
29290	-1.18	-13.69	4.59	-260.02	-263.98	4650.959	1031
29295	-1.49	-14.04	4.35	-259.96	-263.06	4650.963	1031
29300	-1.66	-13.94	4.43	-258.23	-261.77	4650.968	1031
29305	-1.75	-14.37	4.40	-257.64	-260.00	4650.973	1031
29310	-1.77	-14.13	4.45	-257.59	-260.79	4650.979	1031
29315	-1.77	-14.05	4.53	-257.80	-260.27	4650.983	1031
29320	-1.71	-14.18	4.50	-257.70	-259.87	4650.989	1031
29325	-1.66	-14.35	4.46	-257.58	-259.34	4650.992	1031
29330	-1.36	-14.47	4.52	-257.50	-257.29	4650.999	1031
29335	-1.56	-14.36	4.53	-257.72	-256.79	4651.004	1031
29340	-1.81	-14.11	4.62	-257.49	-256.81	4651.008	1031
29345	-1.85	-14.09	4.64	-257.54	-256.41	4651.014	1031
29350	-2.03	-14.28	4.52	-256.11	-256.33	4651.019	1031
29355	-1.81	-14.71	4.64	-254.05	-256.07	4651.023	1031
29360	-1.95	-14.40	4.68	-253.72	-255.37	4651.029	1031
29365	-1.52	-14.89	4.64	-253.69	-255.31	4651.034	1031
29370	-1.49	-14.83	4.61	-253.24	-254.84	4651.038	1031
29375	-1.94	-15.10	4.54	-251.93	-254.36	4651.044	1031
29380	-1.74	-14.80	4.71	-251.79	-252.04	4651.048	1031
29385	-1.56	-14.87	4.74	-252.13	-251.17	4651.054	1031
29390	-2.26	-14.97	4.71	-251.96	-251.34	4651.058	1031
29395	-2.28	-15.41	4.57	-250.61	-248.31	4651.064	1031
29400	-1.80	-15.21	4.65	-250.68	-247.61	4651.068	1031
29405	-1.78	-15.09	4.82	-250.47	-247.05	4651.074	1031
29410	-1.74	-15.47	4.62	-250.73	-247.50	4651.078	1031
29415	-2.50	-15.12	4.84	-249.38	-246.18	4651.085	1031
29420	-1.53	-15.41	4.81	-249.02	-244.67	4651.088	1031
29425	-1.98	-15.02	4.88	-249.11	-243.48	4651.093	1031
29430	-1.88	-15.57	4.69	-248.79	-242.98	4651.099	1031
29435	-2.46	-15.46	4.74	-247.97	-242.32	4651.104	1031
29440	-1.56	-15.78	4.67	-247.44	-242.39	4651.108	1031
29445	-1.38	-15.79	4.76	-247.52	-242.42	4651.114	1031
29450	-2.01	-15.53	4.79	-247.61	-241.78	4651.118	1031
29455	-0.90	-15.92	4.81	-247.36	-241.54	4651.125	1031
29460	-1.82	-15.88	4.73	-247.23	-240.36	4651.128	1031
29465	-2.13	-15.69	4.84	-247.19	-240.11	4651.133	1031
29470	-1.67	-15.58	4.84	-247.28	-239.23	4651.139	1031
29475	-1.91	-15.72	4.85	-245.88	-237.20	4651.144	1031
29480	-2.03	-16.11	4.78	-244.10	-235.01	4651.148	1031
29485	-2.18	-16.20	4.87	-244.01	-234.36	4651.153	1031
29490	-1.83	-16.28	4.85	-244.06	-233.39	4651.159	1031
29495	-1.75	-16.58	4.85	-243.84	-232.95	4651.163	1031
29500	-1.87	-16.55	4.94	-242.61	-231.03	4651.169	1031
29505	-1.82	-16.44	4.92	-242.83	-229.86	4651.173	1031
29510	-1.86	-16.76	4.95	-242.34	-228.95	4651.180	1031
29515	-2.35	-16.76	4.92	-242.38	-228.24	4651.183	1031
29520	-1.55	-16.76	4.92	-242.40	-227.87	4651.188	1031
29525	-2.01	-16.72	4.80	-242.47	-228.05	4651.193	1031
29530	-2.01	-16.97	4.88	-240.26	-227.34	4651.199	1031
29535	-1.65	-17.14	4.84	-239.86	-226.65	4651.203	1031
29540	-1.85	-16.93	4.96	-240.12	-225.19	4651.209	1031
29545	-1.44	-17.18	4.92	-239.97	-223.91	4651.214	1031
29550	-2.05	-16.90	5.09	-239.90	-222.99	4651.218	1031
29555	-1.91	-17.23	4.95	-239.91	-221.62	4651.224	1031
29560	-1.59	-17.07	5.16	-239.85	-221.45	4651.229	1031
29565	-1.91	-16.93	5.16	-239.79	-221.31	4651.233	1031
29570	-2.05	-16.88	5.18	-239.74	-220.73	4651.239	1031
29575	-2.38	-16.76	5.22	-239.72	-219.93	4651.242	1031
29580	-2.33	-17.15	4.97	-238.00	-217.62	4651.251	1031
29585	-2.07	-17.56	4.96	-237.89	-217.46	4651.253	1031
29590	-1.85	-17.34	5.09	-237.78	-216.38	4651.258	1031
29595	-1.99	-17.48	5.09	-237.84	-215.73	4651.264	1031
29600	-1.97	-17.25	5.13	-237.05	-215.10	4651.268	1031
29605	-2.27	-17.63	5.11	-234.55	-211.60	4651.273	1031
29610	-1.64	-17.88	5.09	-234.42	-209.89	4651.278	1031
29615	-2.27	-17.96	5.08	-234.57	-210.91	4651.285	1031
29620	-1.82	-18.18	5.02	-234.66	-209.73	4651.288	1031
29625	-1.47	-18.16	5.13	-234.32	-209.69	4651.294	1031
29630	-2.00	-18.20	5.12	-234.17	-208.65	4651.297	1031
29635	-2.23	-18.08	5.28	-231.98	-204.66	4651.305	1031
29640	-1.97	-18.35	5.24	-232.12	-204.28	4651.308	1031
29645	-2.08	-18.35	5.18	-231.97	-203.85	4651.312	1031
29650	-2.50	-18.12	5.27	-232.03	-203.26	4651.319	1031
29655	-1.88	-18.70	5.20	-231.07	-202.38	4651.324	1031
29660	-1.85	-18.66	5.27	-230.67	-201.06	4651.328	1031
29665	-2.08	-18.88	5.04	-230.72	-200.82	4651.334	1031
29670	-1.85	-18.70	5.22	-230.78	-199.36	4651.339	1031
29675	-2.44	-18.50	5.33	-230.48	-198.39	4651.343	1031
29680	-2.24	-18.78	5.22	-230.72	-197.20	4651.348	1031
29685	-1.99	-18.92	5.29	-230.60	-196.86	4651.355	1031
29690	-2.71	-18.61	5.27	-230.59	-196.76	4651.358	1031
29695	-2.02	-18.59	5.42	-230.60	-196.42	4651.364	1031
29700	-2.58	-18.44	5.40	-230.46	-196.10	4651.367	1031
29705	-1.97	-18.98	5.37	-229.11	-193.73	4651.374	1031
29710	-2.21	-19.30	5.46	-226.92	-190.85	4651.378	1031
29715	-2.15	-19.25	5.37	-226.74	-190.27	4651.383	1031
29720	-2.21	-19.16	5.57	-226.73	-189.27	4651.390	1031
29725	-1.81	-19.26	5.45	-226.64	-188.18	4651.393	1031
29730	-2.39	-19.50	5.33	-226.60	-187.72	4651.398	1031
29735	-2.09	-19.55	5.31	-226.69	-187.38	4651.403	1031
29740	-1.99	-19.43	5.66	-224.34	-185.18	4651.410	1031
29745	-2.42	-19.71	5.45	-224.27	-184.37	4651.413	1031
29750	-1.75	-19.62	5.65	-224.22	-183.54	4651.418	1031
29755	-2.10	-19.81	5.56	-224.35	-183.04	4651.422	1031
29760	-2.06	-19.74	5.80	-222.73	-180.32	4651.430	1031
29765	-2.24	-20.09	5.48	-222.64	-179.74	4651.433	1031
29770	-2.17	-20.05	5.45	-222.79	-178.96	4651.438	1031
29775	-2.82	-19.93	5.53	-222.58	-177.50	4651.443	1031
29780	-2.41	-20.26	5.79	-221.42	-178.09	4651.449	1031
29785	-2.21	-20.50	5.56	-221.48	-177.15	4651.453	1031
29790	-2.33	-20.45	5.56	-221.33	-175.78	4651.459	1031
29795	-1.71	-20.39	5.60	-221.32	-175.22	4651.464	1031
29800	-2.63	-20.55	5.41	-220.87	-174.06	4651.468	1031
29805	-2.03	-20.56	5.42	-220.83	-173.58	4651.473	1031
29810	-2.40	-20.33	5.57	-220.97	-173.49	4651.480	1031
29815	-2.41	-20.40	5.51	-221.00	-172.80	4651.483	1031
29820	-2.39	-20.19	5.65	-221.03	-171.74	4651.489	1031
29825	-2.38	-20.08	5.73	-220.97	-171.42	4651.492	1031
29830	-2.16	-20.47	5.63	-219.16	-168.85	4651.499	1031
29835	-2.15	-20.97	5.68	-217.39	-166.84	4651.504	1031
29840	-2.19	-21.11	5.54	-217.02	-165.90	4651.508	1031
29845	-1.88	-21.12	5.63	-216.91	-164.81	4651.515	1031
29850	-2.41	-21.13	5.57	-216.99	-164.56	4651.518	1031
29855	-2.29	-20.99	5.66	-217.26	-164.07	4651.523	1031
29860	-2.35	-21.13	5.61	-216.83	-162.38	4651.528	1031
29865	-2.24	-21.30	5.65	-214.77	-160.03	4651.534	1031
29870	-2.32	-21.51	5.72	-214.75	-159.40	4651.538	1031
29875	-1.87	-21.26	5.74	-214.70	-158.44	4651.545	1031
29880	-2.38	-21.49	5.64	-214.73	-157.96	4651.547	1031
29885	-2.46	-21.65	5.50	-214.78	-156.22	4651.554	1031
29890	-2.15	-21.38	5.85	-214.76	-155.58	4651.559	1031
29895	-3.17	-21.84	5.66	-212.42	-152.98	4651.565	1031
29900	-2.34	-22.15	5.64	-212.69	-152.23	4651.568	1031
29905	-2.66	-21.69	5.90	-212.52	-152.08	4651.574	1030
29910	-2.39	-21.72	5.73	-212.71	-151.10	4651.578	1030
29915	-3.32	-21.88	5.69	-213.90	-153.05	4651.585	1030
29920	-1.84	-21.63	5.76	-214.02	-150.81	4651.588	1030
29925	-2.37	-21.72	5.85	-213.81	-150.59	4651.593	1030
29930	-2.57	-21.86	5.63	-213.85	-149.39	4651.598	1030
29935	-2.25	-21.78	5.59	-214.37	-149.13	4651.604	1030
29940	-2.51	-21.60	5.66	-214.95	-148.85	4651.608	1030
29945	-2.79	-21.66	5.61	-215.37	-149.20	4651.614	1030
29950	-2.20	-21.60	5.80	-215.01	-149.08	4651.619	1030
29955	-2.19	-21.69	5.67	-215.09	-148.15	4651.624	1030
29960	-2.23	-21.25	5.83	-215.13	-149.90	4651.629	1030
29965	-2.06	-21.36	5.74	-215.47	-150.16	4651.633	1030
29970	-2.51	-21.28	5.63	-217.22	-149.40	4651.640	1030
29975	-2.11	-21.51	5.49	-217.46	-148.91	4651.643	1030
29980	-2.59	-21.50	5.48	-217.21	-150.56	4651.648	1030
29985	-2.84	-21.37	5.54	-217.15	-150.59	4651.652	1030
29990	-2.56	-21.26	5.53	-218.26	-151.67	4651.659	1030
29995	-2.44	-21.21	5.56	-218.52	-152.10	4651.663	1030
30000	-2.39	-21.29	5.50	-218.57	-151.89	4651.668	1030
30005	-2.54	-21.25	5.57	-218.59	-151.65	4651.672	1030
30010	-2.01	-21.29	5.66	-218.85	-152.62	4651.679	1030
30015	-2.26	-21.15	5.71	-218.93	-151.95	4651.684	1030
30020	-3.18	-20.96	5.56	-218.63	-150.82	4651.690	1030
30025	-2.15	-21.19	5.56	-218.67	-150.81	4651.693	1030
30030	-2.39	-21.27	5.54	-218.49	-151.23	4651.699	1030
30035	-2.61	-21.26	5.56	-218.84	-150.96	4651.703	1030
30040	-2.53	-20.79	5.58	-221.43	-153.38	4651.709	1030
30045	-2.35	-20.74	5.49	-222.26	-154.70	4651.713	1030
30050	-2.75	-20.86	5.40	-222.44	-155.09	4651.718	1030
30055	-2.29	-20.82	5.45	-222.57	-155.41	4651.724	1030
30060	-1.65	-20.90	5.41	-222.72	-154.51	4651.729	1030
30065	-2.04	-20.81	5.40	-222.46	-153.94	4651.733	1030
30070	-1.66	-20.53	5.47	-223.64	-152.61	4651.739	1030
30075	-1.92	-20.28	5.57	-224.70	-153.06	4651.744	1030
30080	-2.28	-20.70	5.34	-224.89	-154.21	4651.749	1030
30085	-2.36	-20.64	5.37	-224.85	-153.81	4651.754	1030
30090	-2.45	-20.39	5.39	-225.04	-154.20	4651.758	1030
30095	-1.88	-20.35	5.39	-226.24	-156.19	4651.764	1030
30100	-2.24	-20.54	5.24	-226.79	-156.39	4651.769	1030
30105	-2.05	-20.33	5.34	-226.50	-156.78	4651.773	1030
30110	-2.44	-20.40	5.32	-226.38	-156.87	4651.777	1030
30115	-1.95	-20.32	5.43	-226.43	-157.19	4651.785	1030
30120	-2.49	-20.32	5.31	-226.63	-156.05	4651.788	1030
30125	-2.01	-20.30	5.40	-226.47	-157.05	4651.793	1030
30130	-1.89	-20.35	5.39	-226.64	-158.26	4651.797	1030
30135	-2.80	-19.84	5.21	-229.27	-160.96	4651.805	1030
30140	-2.17	-20.15	5.29	-229.47	-161.09	4651.808	1030
30145	-1.90	-19.75	5.42	-229.21	-162.90	4651.815	1030
30150	-1.97	-19.80	5.35	-229.20	-161.69	4651.818	1030
30155	-2.35	-19.73	5.27	-230.43	-162.74	4651.824	1030
30160	-2.37	-19.81	5.26	-230.80	-164.27	4651.828	1030
30165	-3.17	-19.99	4.80	-231.83	-165.80	4651.836	1030
30170	-2.56	-19.65	5.17	-231.42	-164.02	4651.839	1030
30175	-2.58	-19.38	5.40	-231.51	-164.39	4651.843	1030
30180	-2.40	-19.30	5.37	-231.25	-165.13	4651.849	1030
30185	-2.17	-19.49	5.27	-232.07	-166.48	4651.854	1030
30190	-2.16	-19.33	5.24	-233.19	-168.76	4651.858	1030
30195	-2.20	-19.33	5.24	-232.81	-169.28	4651.864	1030
30200	-2.31	-19.28	5.17	-233.00	-169.67	4651.867	1030
30205	-2.28	-19.20	5.25	-233.15	-171.24	4651.873	1030
30210	-2.23	-19.01	5.20	-234.67	-171.91	4651.879	1030
30215	-2.52	-18.97	5.18	-234.57	-173.54	4651.882	1030
30220	-1.81	-18.65	5.23	-234.54	-174.21	4651.891	1030
30225	-2.12	-19.02	5.27	-234.51	-174.07	4651.893	1030
30230	-1.93	-19.08	5.20	-234.45	-174.11	4651.898	1030
30235	-1.80	-19.25	5.10	-234.64	-174.31	4651.902	1030
30240	-2.12	-18.94	5.05	-236.96	-176.87	4651.909	1030
30245	-1.78	-19.20	4.88	-237.17	-178.95	4651.913	1030
30250	-1.99	-18.49	5.25	-237.10	-178.43	4651.918	1030
30255	-2.32	-18.72	5.03	-237.20	-178.85	4651.923	1030
30260	-2.58	-18.53	5.12	-236.98	-180.25	4651.929	1030
30265	-2.16	-18.60	5.09	-236.92	-180.08	4651.933	1030
30270	-2.51	-18.67	5.00	-237.14	-179.85	4651.938	1030
30275	-2.22	-18.81	5.01	-237.34	-180.17	4651.943	1030
30280	-2.55	-18.22	5.29	-237.31	-182.33	4651.949	1030
30285	-2.46	-18.42	5.09	-237.29	-181.40	4651.953	1030
30290	-2.55	-18.48	5.05	-237.32	-182.03	4651.959	1030
30295	-2.52	-18.50	5.11	-237.20	-182.52	4651.964	1030
30300	-2.26	-18.41	5.19	-237.76	-185.88	4651.971	1030
30305	-2.73	-18.10	5.25	-237.48	-185.00	4651.973	1030
30310	-2.30	-18.36	5.14	-237.64	-185.16	4651.979	1030
30315	-2.09	-18.26	5.24	-237.30	-185.27	4651.983	1030
30320	-2.15	-18.07	5.05	-239.96	-186.47	4651.989	1030
30325	-2.41	-17.74	4.87	-242.84	-190.67	4651.994	1030
30330	-2.16	-17.50	4.98	-242.77	-191.58	4651.999	1030
30335	-1.99	-17.67	4.94	-242.63	-191.04	4652.004	1030
30340	-2.35	-17.43	5.02	-242.76	-192.36	4652.008	1030
30345	-1.78	-17.51	4.83	-244.31	-194.80	4652.014	1030
30350	-2.36	-17.38	4.86	-244.38	-195.82	4652.018	1030
30355	-2.26	-17.14	4.99	-244.43	-198.56	4652.023	1030
30360	-2.04	-17.47	4.90	-244.40	-197.71	4652.027	1030
30365	-2.04	-17.29	4.84	-244.90	-199.95	4652.034	1030
30370	-1.78	-17.28	4.89	-244.61	-200.69	4652.038	1030
30375	-1.93	-17.33	4.91	-244.77	-202.46	4652.043	1030
30380	-1.80	-17.20	4.92	-244.73	-202.85	4652.047	1030
30385	-1.59	-16.88	4.82	-247.45	-206.60	4652.055	1030
30390	-1.48	-16.71	4.93	-247.51	-206.73	4652.058	1030
30395	-1.90	-16.85	4.81	-247.71	-206.79	4652.063	1030
30400	-2.40	-16.52	4.93	-247.81	-206.58	4652.068	1030
30405	-2.12	-16.34	4.88	-248.94	-209.66	4652.076	1030
30410	-1.95	-16.55	4.82	-249.02	-210.37	4652.078	1030
30415	-2.13	-16.69	4.70	-249.08	-210.59	4652.084	1030
30420	-1.68	-16.73	4.78	-249.10	-210.82	4652.088	1030
30425	-1.57	-16.39	4.77	-250.12	-212.53	4652.093	1030
30430	-1.76	-16.11	4.82	-250.52	-213.71	4652.099	1030
30435	-1.86	-16.43	4.67	-250.68	-214.47	4652.104	1030
30440	-1.75	-16.38	4.74	-250.52	-215.10	4652.108	1030
30445	-2.07	-16.33	4.72	-250.54	-216.10	4652.114	1030
30450	-1.53	-16.31	4.74	-250.35	-216.31	4652.119	1030
30455	-1.42	-16.22	4.80	-250.32	-217.39	4652.123	1030
30460	-1.88	-16.11	4.82	-250.36	-217.24	4652.129	1030
30465	-2.00	-16.20	4.73	-250.97	-219.01	4652.132	1030
30470	-1.40	-15.95	4.66	-253.40	-223.53	4652.138	1030
30475	-1.78	-15.84	4.66	-253.29	-221.76	4652.143	1030
30480	-1.62	-15.86	4.61	-253.46	-222.62	4652.148	1030
30485	-1.83	-15.67	4.77	-253.58	-222.99	4652.152	1030
30490	-1.90	-15.32	4.78	-253.88	-223.81	4652.160	1030
30495	-1.64	-15.55	4.74	-253.92	-224.20	4652.163	1030
30500	-2.22	-15.48	4.74	-254.04	-225.78	4652.168	1030
30505	-1.37	-15.61	4.75	-253.82	-225.08	4652.172	1030
30510	-0.93	-15.04	4.77	-256.61	-227.85	4652.180	1030
30515	-1.91	-14.75	4.75	-256.68	-228.65	4652.184	1030
30520	-1.64	-15.09	4.68	-256.74	-230.53	4652.188	1030
30525	-1.98	-14.99	4.66	-256.79	-230.23	4652.193	1030
30530	-0.97	-15.33	4.45	-258.05	-231.47	4652.201	1030
30535	-1.64	-15.09	4.56	-257.92	-232.25	4652.203	1030
30540	-1.64	-14.92	4.53	-258.29	-233.14	4652.209	1030
30545	-1.39	-14.97	4.51	-258.20	-232.93	4652.214	1030
30550	-1.79	-14.76	4.49	-259.07	-235.90	4652.219	1030
30555	-1.41	-14.52	4.59	-259.67	-236.97	4652.224	1030
30560	-1.52	-14.61	4.57	-259.81	-234.84	4652.229	1030
30565	-1.42	-14.61	4.55	-259.83	-236.37	4652.233	1030
30570	-1.45	-14.59	4.52	-259.89	-238.00	4652.239	1030
30575	-1.88	-14.58	4.48	-259.86	-238.72	4652.242	1030
30580	-1.69	-14.44	4.54	-259.88	-238.50	4652.248	1030
30585	-1.85	-14.60	4.48	-259.80	-239.86	4652.254	1030
30590	-1.68	-14.60	4.53	-259.79	-241.60	4652.258	1030
30595	-1.77	-14.51	4.52	-260.01	-241.29	4652.265	1030
30600	-2.09	-14.70	4.37	-260.12	-239.53	4652.268	1030
30605	-1.53	-14.54	4.43	-260.03	-240.39	4652.273	1030
30610	-1.75	-14.67	4.37	-259.92	-241.48	4652.277	1030
30615	-1.94	-13.76	4.39	-264.60	-246.47	4652.285	1030
30620	-1.58	-14.14	4.25	-264.26	-246.49	4652.289	1030
30625	-1.36	-13.76	4.34	-264.31	-247.80	4652.293	1030
30630	-1.74	-13.74	4.38	-264.16	-247.69	4652.297	1030
30635	-2.06	-13.52	4.36	-265.64	-247.86	4652.306	1030
30640	-1.54	-13.76	4.34	-266.02	-248.80	4652.309	1030
30645	-1.58	-13.69	4.30	-266.21	-250.79	4652.313	1030
30650	-1.67	-13.59	4.27	-266.13	-252.60	4652.318	1030
30655	-1.66	-13.50	4.31	-266.89	-254.94	4652.324	1030
30660	-1.74	-13.17	4.34	-267.47	-254.38	4652.328	1030
30665	-1.57	-13.26	4.28	-267.47	-255.75	4652.334	1030
30670	-1.21	-13.66	4.19	-267.42	-256.04	4652.339	1030
30675	-2.09	-13.28	4.25	-267.39	-257.33	4652.343	1030
30680	-1.92	-13.17	4.30	-267.46	-258.27	4652.348	1030
30685	-1.89	-13.22	4.21	-267.12	-259.76	4652.355	1030
30690	-1.29	-13.21	4.29	-267.84	-259.11	4652.358	1030
30695	-1.67	-13.10	4.39	-267.12	-259.33	4652.366	1030
30700	-1.45	-13.34	4.21	-267.51	-259.98	4652.368	1030
30705	-1.27	-13.01	4.34	-268.58	-261.19	4652.374	1030
30710	-1.14	-12.73	4.17	-271.23	-264.59	4652.379	1030
30715	-1.18	-12.64	4.17	-271.50	-265.33	4652.383	1030
30720	-1.54	-12.57	4.09	-272.11	-266.12	4652.389	1030
30725	-1.34	-12.43	4.15	-272.13	-266.95	4652.393	1030
30730	-1.35	-12.23	4.27	-272.08	-268.07	4652.399	1030
30735	-1.08	-12.36	4.15	-272.02	-269.29	4652.402	1030
30740	-1.58	-12.46	4.04	-272.21	-272.08	4652.409	1030
30745	-1.73	-12.50	4.12	-272.30	-274.39	4652.413	1030
30750	-1.32	-12.13	4.07	-274.29	-269.85	4652.418	1030
30755	-0.92	-12.28	4.09	-274.57	-270.60	4652.423	1030
30760	-1.46	-12.14	3.99	-275.35	-272.05	4652.429	1030
30765	-1.52	-11.96	4.02	-275.42	-272.57	4652.434	1030
30770	-1.31	-11.77	4.15	-275.54	-273.60	4652.439	1030
30775	-1.09	-12.10	3.98	-275.55	-273.83	4652.443	1030
30780	-1.78	-11.70	4.13	-275.49	-273.02	4652.451	1030
30785	-1.36	-11.80	4.12	-275.40	-274.56	4652.453	1030
30790	-1.18	-11.95	4.02	-275.67	-275.27	4652.459	1030
30795	-1.31	-11.96	4.00	-275.69	-275.39	4652.464	1030
30800	-1.38	-12.10	3.82	-276.92	-277.33	4652.468	1030
30805	-1.06	-11.72	3.85	-278.67	-279.45	4652.474	1030
30810	-1.23	-11.50	3.93	-278.64	-280.11	4652.479	1030
30815	-0.97	-11.33	3.97	-278.77	-280.08	4652.483	1030
30820	-1.21	-11.56	3.81	-279.06	-281.20	4652.489	1030
30825	-1.46	-11.31	3.81	-280.18	-282.28	4652.494	1030
30830	-1.52	-11.21	3.88	-280.22	-284.99	4652.499	1030
30835	-1.44	-11.17	3.91	-280.22	-285.87	4652.504	1030
30840	-1.35	-11.46	3.85	-280.14	-285.15	4652.507	1030
30845	-1.53	-11.20	3.73	-281.62	-286.99	4652.515	1030
30850	-1.46	-11.40	3.63	-281.66	-287.68	4652.518	1030
30855	-1.24	-11.26	3.72	-281.66	-286.69	4652.523	1030
30860	-0.67	-11.28	3.70	-281.76	-287.64	4652.527	1030
30865	-1.52	-10.82	3.95	-282.90	-288.41	4652.535	1030
30870	-1.39	-10.76	3.78	-283.15	-288.12	4652.538	1030
30875	-1.06	-10.90	3.84	-283.13	-289.50	4652.544	1030
30880	-1.23	-10.66	3.77	-283.02	-290.72	4652.547	1030
30885	-1.17	-10.61	3.99	-283.18	-291.88	4652.556	1030
30890	-1.53	-10.79	3.67	-282.98	-291.79	4652.559	1030
30895	-0.73	-10.71	3.84	-282.80	-292.18	4652.563	1030
30900	-1.55	-10.67	4.00	-282.96	-292.66	4652.568	1030
30905	-1.03	-10.53	3.81	-285.93	-292.88	4652.575	1030
30910	-1.01	-10.91	3.92	-285.89	-292.55	4652.578	1030
30915	-1.63	-11.55	3.96	-286.14	-293.32	4652.584	1030
30920	-1.05	-11.84	3.94	-286.19	-293.77	4652.588	1030
30925	-1.15	-11.65	3.95	-286.89	-294.32	4652.593	1030
30930	-1.55	-11.18	3.79	-287.51	-295.27	4652.599	1030
30935	-1.30	-10.51	3.44	-287.46	-295.48	4652.603	1030
30940	-0.31	-10.57	3.65	-287.56	-295.70	4652.608	1030
30945	-1.55	-10.27	3.61	-287.39	-296.85	4652.613	1030
30950	-1.10	-10.67	3.63	-287.65	-297.96	4652.617	1030
30955	-1.25	-10.86	3.83	-287.59	-297.70	4652.623	1030
30960	-1.86	-10.04	3.78	-287.58	-298.66	4652.628	1030
30965	-1.52	-10.01	3.83	-287.65	-298.64	4652.632	1030
30970	-1.08	-10.13	3.67	-287.27	-298.07	4652.639	1030
30975	-1.08	-10.60	3.67	-287.46	-298.67	4652.644	1030
30980	-1.14	-9.95	3.86	-291.35	-302.26	4652.650	1030
30985	-1.28	-10.69	3.80	-291.49	-303.36	4652.653	1030
30990	-1.18	-9.81	3.49	-291.44	-304.49	4652.660	1030
30995	-1.02	-10.42	3.65	-291.55	-305.50	4652.663	1030
31000	-1.42	-9.86	3.45	-292.99	-306.65	4652.668	1030
31005	-0.76	-10.61	3.74	-293.08	-307.58	4652.672	1030
31010	-0.85	-10.23	3.82	-293.07	-306.94	4652.681	1030
31015	-1.41	-10.69	3.70	-293.07	-307.03	4652.684	1030
31020	-1.41	-10.21	3.84	-292.86	-307.69	4652.688	1030
31025	-1.63	-10.17	3.84	-293.08	-307.68	4652.694	1030
31030	-1.34	-10.34	3.70	-294.42	-308.77	4652.698	1030
31035	-0.87	-9.99	3.78	-295.34	-309.51	4652.703	1030
31040	-1.20	-10.13	3.67	-295.83	-310.35	4652.709	1030
31045	-1.09	-10.14	3.66	-295.70	-310.80	4652.714	1030
31050	-1.45	-9.89	3.69	-295.76	-311.86	4652.718	1030
31055	-0.96	-9.81	3.65	-297.13	-312.77	4652.724	1030
31060	-1.08	-10.23	3.49	-297.15	-312.65	4652.729	1030
31065	-0.89	-10.02	3.54	-297.16	-313.65	4652.734	1030
31070	-0.42	-9.95	3.58	-297.18	-313.59	4652.737	1030
31075	-1.05	-10.09	3.47	-297.40	-314.13	4652.742	1030
31080	-0.84	-9.64	3.45	-297.47	-314.09	4652.748	1030
31085	-0.85	-9.24	3.44	-299.28	-316.17	4652.754	1030
31090	-0.81	-9.33	3.56	-299.27	-316.13	4652.757	1030
31095	-1.00	-9.63	3.47	-299.11	-315.96	4652.765	1030
31100	-1.16	-9.52	3.59	-299.45	-316.53	4652.770	1030
31105	-0.99	-9.77	3.43	-299.51	-316.68	4652.773	1030
31110	-1.19	-9.70	3.42	-299.87	-317.96	4652.778	1030
31115	-1.12	-9.41	3.57	-299.54	-319.53	4652.785	1030
31120	-1.01	-9.62	3.50	-299.54	-320.93	4652.788	1030
31125	-1.40	-9.27	3.44	-301.23	-322.21	4652.794	1030
31130	-0.55	-9.22	3.50	-301.36	-321.77	4652.797	1030
31135	-1.00	-9.25	3.43	-301.70	-322.88	4652.804	1030
31140	-1.08	-9.65	3.29	-301.75	-322.21	4652.809	1030
31145	-0.65	-9.50	3.33	-301.98	-322.87	4652.814	1030
31150	-0.74	-9.10	3.44	-301.96	-323.19	4652.818	1030
31155	-0.77	-9.06	3.38	-302.82	-323.06	4652.823	1030
31160	-1.39	-9.03	3.28	-304.72	-324.72	4652.828	1030
31165	-0.78	-9.17	3.22	-304.54	-324.52	4652.836	1030
31170	-1.37	-9.23	3.21	-304.77	-324.46	4652.838	1030
31175	-0.61	-8.77	3.35	-305.13	-325.59	4652.843	1030
31180	-0.66	-8.81	3.35	-304.95	-326.04	4652.849	1030
31185	-0.35	-9.13	3.24	-305.68	-327.85	4652.853	1030
31190	-1.08	-8.44	3.26	-307.00	-328.67	4652.858	1030
31195	-0.86	-8.40	3.28	-307.32	-329.24	4652.863	1030
31200	-0.81	-8.56	3.30	-307.43	-327.75	4652.870	1030
31205	-0.57	-8.55	3.24	-307.36	-329.58	4652.873	1030
31210	-0.75	-8.16	3.38	-307.33	-331.08	4652.879	1030
31215	-0.86	-8.26	3.27	-307.47	-330.50	4652.882	1030
31220	-0.70	-7.83	3.32	-309.23	-332.36	4652.889	1030
31225	-0.65	-7.65	3.34	-309.41	-333.42	4652.894	1030
31230	-0.04	-8.19	3.15	-309.63	-334.41	4652.900	1030
31235	-0.82	-8.04	3.21	-309.80	-334.16	4652.903	1030
31240	-0.89	-7.75	3.25	-309.62	-334.47	4652.910	1030
31245	-1.16	-7.71	3.22	-309.36	-334.97	4652.913	1030
31250	-0.67	-7.46	3.23	-311.19	-336.01	4652.918	1030
31255	-1.20	-7.72	3.07	-311.44	-336.65	4652.922	1030
31260	-0.73	-7.39	3.21	-311.51	-338.07	4652.929	1030
31265	-1.01	-7.21	3.24	-311.67	-338.07	4652.934	1030
31270	-1.38	-7.36	3.10	-311.98	-339.60	4652.941	1030
31275	-0.13	-7.72	3.11	-311.82	-339.51	4652.943	1030
31280	-1.01	-8.04	2.98	-311.91	-340.34	4652.949	1030
31285	-0.86	-8.22	3.08	-311.80	-341.14	4652.953	1030
31290	-0.80	-7.27	3.07	-313.73	-340.69	4652.959	1030
31295	-1.24	-7.26	3.09	-314.78	-342.48	4652.964	1030
31300	-1.14	-7.69	2.96	-315.10	-343.52	4652.968	1030
31305	-0.82	-8.12	2.80	-314.93	-345.44	4652.973	1030
31310	-1.37	-7.45	2.98	-314.97	-345.07	4652.979	1030
31315	-0.30	-7.49	2.97	-315.03	-345.19	4652.983	1030
31320	-1.36	-7.49	2.97	-315.48	-345.40	4652.988	1030
31325	-1.16	-6.98	3.04	-316.95	-348.09	4652.992	1030
31330	-1.12	-7.47	2.97	-316.64	-348.40	4652.998	1030
31335	-0.53	-7.38	2.95	-316.77	-349.35	4653.004	1030
31340	-1.05	-6.61	3.07	-317.15	-349.54	4653.007	1030
31345	-0.60	-7.52	2.94	-317.13	-349.35	4653.014	1030
31350	-0.91	-7.18	2.91	-316.99	-350.13	4653.018	1030
31355	-0.42	-7.13	2.85	-319.01	-352.97	4653.023	1030
31360	-0.73	-6.35	2.89	-319.21	-352.86	4653.027	1030
31365	-0.56	-6.96	2.89	-319.25	-352.37	4653.035	1030
31370	-0.47	-6.73	2.88	-319.08	-353.08	4653.038	1030
31375	-0.86	-6.44	2.80	-319.59	-353.40	4653.044	1030
31380	-0.89	-6.76	2.82	-319.32	-353.83	4653.048	1030
31385	-0.35	-6.96	2.72	-321.36	-355.43	4653.054	1030
31390	-0.99	-6.56	2.74	-321.65	-355.00	4653.059	1030
31395	-1.16	-6.29	2.69	-321.39	-357.16	4653.065	1030
31400	-0.88	-6.56	2.66	-321.98	-357.30	4653.068	1030
31405	-0.66	-6.20	2.73	-321.88	-357.79	4653.074	1030
31410	-0.18	-6.52	2.81	-321.68	-357.17	4653.078	1030
31415	-0.71	-6.11	2.76	-323.54	-359.68	4653.084	1030
31420	-0.64	-6.49	2.69	-324.22	-362.04	4653.088	1030
31425	-0.82	-6.35	2.64	-324.20	-362.69	4653.093	1030
31430	-1.05	-6.24	2.55	-324.36	-362.73	4653.099	1030
31435	-0.42	-6.42	2.64	-324.31	-363.05	4653.104	1030
31440	-0.69	-6.08	2.65	-324.57	-362.30	4653.108	1030
31445	-0.57	-6.20	2.65	-324.72	-364.91	4653.114	1030
31450	-0.52	-6.46	2.47	-326.25	-366.68	4653.118	1030
31455	-0.37	-5.93	2.63	-326.69	-366.83	4653.123	1030
31460	-0.73	-5.81	2.72	-326.72	-368.09	4653.129	1030
31465	-0.30	-5.92	2.61	-326.52	-368.22	4653.132	1030
31470	-0.32	-5.74	2.67	-326.61	-367.54	4653.139	1030
31475	-0.66	-6.17	2.54	-326.67	-366.32	4653.143	1030
31480	-0.63	-6.06	2.49	-326.90	-365.99	4653.148	1030
31485	-0.49	-5.78	2.48	-326.76	-364.84	4653.152	1030
31490	-0.26	-5.23	2.53	-329.28	-367.86	4653.159	1030
31495	-0.54	-5.75	2.49	-329.33	-367.95	4653.163	1030
31500	-1.02	-5.44	2.41	-329.65	-368.28	4653.170	1030
31505	-0.74	-5.84	2.45	-329.55	-371.55	4653.173	1030
31510	-0.63	-5.35	2.51	-329.64	-372.99	4653.179	1030
31515	-0.41	-5.66	2.41	-329.51	-374.36	4653.183	1030
31520	-0.32	-5.26	2.39	-331.30	-374.33	4653.189	1030
31525	-0.70	-5.03	2.43	-331.76	-375.51	4653.193	1030
31530	-0.41	-4.97	2.58	-331.61	-376.02	4653.199	1030
31535	-0.29	-5.11	2.44	-331.78	-376.49	4653.203	1030
31540	-0.27	-5.30	2.51	-332.14	-376.66	4653.209	1030
31545	-0.67	-4.93	2.61	-331.73	-376.35	4653.213	1030
31550	-0.83	-5.30	2.40	-332.96	-377.48	4653.218	1030
31555	-0.48	-4.89	2.44	-333.92	-379.10	4653.224	1030
31560	-0.29	-4.78	2.52	-334.19	-380.51	4653.229	1030
31565	-0.06	-5.18	2.36	-334.32	-380.96	4653.234	1030
31570	-0.99	-5.32	2.21	-334.20	-380.80	4653.239	1030
31575	-0.18	-5.33	2.28	-333.93	-381.02	4653.243	1030
31580	-0.83	-4.82	2.29	-334.39	-380.98	4653.249	1030
31585	-1.17	-4.87	1.92	-336.01	-384.72	4653.256	1030
31590	-0.63	-5.26	2.13	-336.53	-383.99	4653.257	1030
31595	-0.42	-4.73	2.27	-336.62	-382.73	4653.264	1030
31600	-0.53	-4.86	2.30	-336.72	-383.43	4653.268	1030
31605	-0.27	-4.76	2.30	-336.75	-383.83	4653.273	1030
31610	-0.46	-5.03	2.26	-336.62	-384.51	4653.277	1030
31615	-0.56	-4.51	2.29	-336.55	-382.71	4653.284	1030
31620	-0.65	-4.13	2.37	-336.58	-383.62	4653.288	1030
31625	-0.67	-4.66	2.17	-338.26	-385.58	4653.293	1030
31630	-0.49	-4.58	2.11	-338.21	-388.02	4653.297	1030
31635	-0.78	-5.04	1.96	-338.07	-388.13	4653.306	1030
31640	-0.71	-4.85	2.13	-338.54	-387.12	4653.309	1030
31645	-0.21	-4.82	2.04	-338.48	-386.52	4653.313	1030
31650	-0.54	-4.72	2.11	-338.60	-386.52	4653.318	1030
31655	0.02	-4.43	2.07	-340.69	-388.12	4653.324	1030
31660	-0.24	-3.76	2.07	-342.10	-388.79	4653.328	1030
31665	-0.54	-4.22	2.01	-341.97	-389.46	4653.334	1030
31670	-0.50	-4.15	2.14	-342.13	-389.26	4653.339	1030
31675	-0.47	-4.11	2.15	-342.28	-390.29	4653.343	1030
31680	-0.21	-4.34	2.01	-342.30	-390.83	4653.349	1030
31685	-0.21	-4.31	1.98	-342.86	-392.44	4653.354	1030
31690	-0.50	-3.53	1.91	-344.25	-393.76	4653.358	1030
31695	-0.91	-4.19	1.90	-344.29	-393.93	4653.364	1030
31700	-0.11	-3.50	2.14	-344.38	-393.39	4653.370	1030
31705	0.41	-4.30	2.06	-344.40	-393.56	4653.373	1030
31710	-0.58	-4.22	1.90	-344.65	-392.92	4653.378	1030
31715	-0.38	-4.12	1.91	-344.33	-392.65	4653.382	1030
31720	-0.86	-3.76	1.77	-346.34	-396.53	4653.389	1030
31725	-0.18	-3.67	1.86	-346.95	-398.21	4653.393	1030
31730	-0.55	-3.72	1.91	-346.77	-398.69	4653.400	1030
31735	-0.08	-3.53	2.08	-346.88	-396.90	4653.403	1030
31740	-0.24	-3.81	1.81	-346.88	-398.39	4653.410	1030
31745	-0.63	-3.63	1.78	-346.96	-399.20	4653.413	1030
31750	-0.11	-4.06	1.59	-348.91	-400.28	4653.419	1030
31755	-0.76	-3.32	1.62	-349.45	-401.13	4653.422	1030
31760	-0.37	-3.39	1.62	-349.43	-401.93	4653.431	1030
31765	-0.50	-3.27	1.69	-349.34	-401.89	4653.434	1030
31770	-0.10	-3.61	1.61	-349.21	-401.61	4653.438	1030
31775	-0.20	-3.19	1.72	-349.44	-403.19	4653.443	1030
31780	0.01	-2.95	1.75	-350.32	-405.03	4653.449	1030
31785	-0.40	-2.60	1.71	-351.36	-406.43	4653.453	1030
31790	-0.11	-2.62	1.70	-351.73	-406.48	4653.459	1030
31795	-0.06	-3.11	1.61	-351.63	-407.13	4653.464	1030
31800	-0.74	-3.40	1.55	-351.71	-407.54	4653.468	1030
31805	-0.65	-3.22	1.56	-351.67	-407.09	4653.474	1030
31810	0.25	-2.49	1.73	-351.58	-406.66	4653.479	1030
31815	-0.39	-2.60	1.67	-351.50	-408.65	4653.483	1030
31820	-0.40	-3.04	1.58	-352.84	-409.43	4653.489	1030
31825	-0.33	-3.02	1.53	-354.38	-411.90	4653.492	1030
31830	-0.46	-3.03	1.54	-354.76	-410.28	4653.498	1030
31835	-0.54	-2.53	1.63	-354.75	-410.17	4653.503	1030
31840	0.07	-2.97	1.63	-354.70	-411.17	4653.508	1030
31845	-0.24	-2.64	1.56	-354.60	-412.73	4653.514	1030
31850	-0.11	-2.38	1.55	-354.82	-412.58	4653.518	1030
31855	-0.26	-2.47	1.41	-356.88	-415.10	4653.523	1030
31860	-0.45	-1.98	1.51	-357.04	-416.57	4653.528	1030
31865	-0.06	-3.49	1.28	-357.42	-415.76	4653.535	1030
31870	0.10	-3.65	1.24	-356.81	-415.43	4653.538	1030
31875	-0.22	-2.99	1.34	-357.07	-416.49	4653.544	1030
31880	-0.24	-2.79	1.38	-357.13	-415.55	4653.547	1030
31885	-0.14	-2.21	1.38	-359.03	-415.99	4653.554	1030
31890	-0.33	-2.06	1.36	-359.14	-416.46	4653.558	1030
31895	0.07	-2.12	1.42	-359.15	-416.27	4653.564	1030
31900	-0.01	-1.93	1.45	-359.31	-417.38	4653.568	1030
31905	-0.09	-1.66	1.51	-359.37	-417.61	4653.574	1030
31910	0.19	-1.97	1.42	-359.46	-418.08	4653.578	1030
31915	0.07	-2.20	1.32	-360.29	-419.90	4653.584	1030
31920	0.37	-2.12	1.45	-361.73	-420.54	4653.588	1030
31925	-0.01	-1.96	1.51	-361.48	-420.74	4653.593	1030
31930	-0.24	-2.13	1.25	-361.79	-421.31	4653.600	1030
31935	-0.03	-2.30	1.22	-361.93	-421.73	4653.604	1030
31940	-0.11	-1.92	1.42	-361.79	-421.45	4653.608	1030
31945	0.04	-2.16	1.49	-362.18	-422.21	4653.614	1030
31950	0.31	-2.74	1.33	-364.02	-423.91	4653.617	1030
31955	0.41	-2.12	1.43	-364.49	-424.54	4653.623	1030
31960	-0.04	-2.03	1.61	-364.48	-426.21	4653.629	1030
31965	0.49	-2.20	1.41	-364.18	-425.68	4653.633	1030
31970	-0.53	-2.05	1.24	-364.13	-426.45	4653.640	1030
31975	-0.02	-2.29	1.26	-364.23	-426.06	4653.643	1030
31980	-0.11	-2.40	1.35	-364.35	-426.03	4653.648	1030
31985	-0.40	-2.29	1.37	-364.26	-426.33	4653.652	1030
31990	0.10	-2.12	1.34	-367.17	-428.42	4653.659	1030
31995	-0.22	-2.01	1.28	-367.47	-428.82	4653.663	1030
32000	0.20	-3.06	1.08	-367.26	-429.64	4653.669	1030
32005	0.18	-1.82	1.28	-367.56	-430.18	4653.673	1030
32010	-0.05	-1.55	1.22	-367.52	-431.69	4653.679	1031
32015	-0.23	-2.38	1.26	-367.62	-431.48	4653.684	1031
32020	-0.39	-2.76	1.30	-366.24	-430.64	4653.689	1031
32025	-0.12	-2.54	1.29	-365.33	-430.86	4653.693	1031
32030	-0.35	-1.72	1.34	-365.09	-430.37	4653.699	1031
32035	0.18	-2.14	1.35	-365.25	-430.18	4653.703	1031
32040	-0.00	-2.55	1.39	-365.34	-429.21	4653.709	1031
32045	-0.44	-2.46	1.36	-365.32	-428.82	4653.713	1031
32050	-0.06	-2.06	1.40	-364.49	-428.30	4653.718	1031
32055	0.50	-2.97	1.25	-363.19	-428.05	4653.724	1031
32060	-0.38	-2.88	1.10	-363.10	-429.08	4653.729	1031
32065	0.04	-1.51	1.48	-363.11	-429.60	4653.734	1031
32070	0.13	-1.46	1.42	-363.07	-427.93	4653.739	1031
32075	0.56	-2.09	1.41	-363.10	-428.84	4653.743	1031
32080	-0.11	-2.48	1.36	-362.97	-428.22	4653.748	1031
32085	-0.31	-2.62	1.33	-360.83	-429.61	4653.754	1031
32090	0.01	-2.17	1.49	-360.74	-429.81	4653.757	1031
32095	-0.56	-2.58	1.43	-360.85	-429.60	4653.764	1031
32100	0.01	-2.76	1.48	-360.62	-428.95	4653.768	1031
32105	0.20	-2.32	1.59	-360.67	-428.17	4653.774	1031
32110	0.33	-2.68	1.30	-360.80	-429.08	4653.777	1031
32115	0.12	-2.47	1.37	-361.02	-428.84	4653.784	1031
32120	-0.43	-3.23	1.40	-360.73	-425.92	4653.789	1031
32125	-0.09	-3.34	1.60	-358.53	-424.17	4653.793	1031
32130	-0.36	-2.98	1.67	-358.20	-424.03	4653.798	1031
32135	-0.60	-3.35	1.68	-358.39	-421.16	4653.806	1031
32140	-0.19	-3.06	1.68	-358.35	-420.33	4653.809	1031
32145	-0.24	-2.74	1.66	-357.95	-422.41	4653.814	1031
32150	0.15	-2.87	1.68	-358.14	-422.77	4653.819	1031
32155	-0.54	-3.13	1.56	-356.81	-422.81	4653.824	1031
32160	0.10	-2.52	1.63	-355.91	-422.85	4653.828	1031
32165	-0.15	-3.00	1.58	-355.77	-422.26	4653.834	1031
32170	-0.56	-2.40	1.63	-355.77	-422.20	4653.839	1031
32175	-0.13	-3.05	1.60	-356.00	-422.47	4653.843	1031
32180	-0.09	-3.23	1.59	-356.21	-421.74	4653.849	1031
32185	-0.30	-3.04	1.55	-355.43	-420.45	4653.854	1031
32190	-0.48	-3.03	1.67	-353.86	-421.36	4653.858	1031
32195	-0.57	-2.56	1.64	-353.90	-420.88	4653.864	1031
32200	-0.40	-2.67	1.67	-353.84	-420.02	4653.869	1031
32205	0.07	-3.04	1.63	-353.89	-419.65	4653.873	1031
32210	-0.38	-3.36	1.57	-353.56	-419.48	4653.879	1031
32215	-0.10	-3.73	1.57	-353.87	-419.49	4653.883	1031
32220	-0.31	-3.07	1.77	-351.67	-417.16	4653.889	1031
32225	-0.36	-2.79	1.83	-351.50	-419.83	4653.894	1031
32230	0.34	-2.94	1.79	-351.63	-420.00	4653.899	1031
32235	0.11	-2.98	1.70	-351.63	-419.87	4653.902	1031
32240	-0.39	-3.38	1.47	-351.48	-419.23	4653.909	1031
32245	-0.24	-3.57	1.40	-351.28	-419.59	4653.913	1031
32250	0.11	-2.94	1.56	-349.76	-417.12	4653.918	1031
32255	-0.25	-3.34	1.53	-349.26	-413.43	4653.922	1031
32260	-0.33	-2.58	1.65	-349.33	-414.85	4653.929	1031
32265	-0.37	-3.05	1.63	-349.31	-412.70	4653.934	1031
32270	-0.44	-2.82	1.73	-349.24	-414.46	4653.939	1031
32275	-0.12	-3.03	1.79	-349.27	-413.30	4653.943	1031
32280	-0.19	-3.45	1.64	-349.33	-413.76	4653.949	1031
32285	-0.43	-3.29	1.69	-349.39	-413.59	4653.953	1031
32290	0.02	-4.11	1.70	-346.74	-411.26	4653.959	1031
32295	-0.44	-3.79	1.74	-346.05	-410.35	4653.964	1031
32300	0.23	-3.22	1.88	-346.41	-410.71	4653.968	1031
32305	-0.29	-3.71	1.76	-346.30	-409.32	4653.974	1031
32310	-0.57	-3.49	1.82	-346.38	-409.15	4653.979	1031
32315	-0.10	-3.38	1.88	-346.27	-410.11	4653.983	1031
32320	-0.18	-3.78	1.79	-345.40	-409.82	4653.989	1031
32325	-0.12	-3.88	1.93	-344.10	-409.31	4653.992	1031
32330	-0.29	-3.69	1.96	-343.87	-408.72	4653.999	1031
32335	0.04	-4.10	1.91	-344.11	-411.16	4654.003	1031
32340	-0.15	-3.94	2.03	-343.99	-411.26	4654.008	1031
32345	-0.18	-3.66	1.95	-343.93	-408.46	4654.014	1031
32350	0.03	-4.02	1.90	-343.82	-407.14	4654.018	1031
32355	-0.17	-3.65	2.12	-341.92	-405.82	4654.023	1031
32360	-0.01	-4.01	2.08	-341.88	-404.06	4654.028	1031
32365	-0.41	-3.42	2.04	-341.84	-402.76	4654.035	1031
32370	0.22	-4.03	2.04	-341.84	-403.39	4654.038	1031
32375	-0.46	-4.33	1.95	-341.68	-401.38	4654.044	1031
32380	-0.06	-4.00	2.10	-341.85	-401.60	4654.047	1031
32385	-0.31	-4.19	2.13	-340.16	-400.16	4654.054	1031
32390	-0.62	-4.39	2.12	-339.78	-399.75	4654.059	1031
32395	-0.10	-5.01	2.04	-339.68	-400.42	4654.065	1031
32400	-0.72	-4.43	2.11	-339.65	-399.43	4654.068	1031
32405	-0.58	-3.95	2.15	-339.75	-399.13	4654.074	1031
32410	0.04	-3.99	2.10	-339.53	-400.23	4654.078	1031
32415	-0.04	-4.84	2.11	-337.85	-398.64	4654.084	1031
32420	-0.09	-5.01	2.05	-337.38	-397.41	4654.089	1031
32425	-0.26	-4.25	2.25	-337.27	-398.21	4654.093	1031
32430	-0.36	-3.83	2.32	-337.16	-398.42	4654.099	1031
32435	-1.33	-4.21	2.16	-338.24	-398.12	4654.106	1031
32440	-0.48	-4.25	2.09	-337.38	-396.78	4654.108	1031
32445	-0.14	-4.75	2.06	-337.28	-396.80	4654.114	1031
32450	-0.72	-4.88	2.19	-337.24	-395.86	4654.117	1031
32455	-0.28	-4.48	2.38	-335.67	-393.79	4654.124	1031
32460	-0.28	-4.56	2.24	-334.57	-393.04	4654.129	1031
32465	-0.55	-4.83	2.17	-334.43	-392.94	4654.132	1031
32470	-0.24	-4.81	2.11	-334.39	-392.69	4654.140	1031
32475	-0.69	-4.95	2.15	-334.41	-392.07	4654.143	1031
32480	-0.39	-5.39	2.28	-334.58	-391.09	4654.148	1031
32485	-0.29	-4.72	2.36	-334.08	-391.67	4654.153	1031
32490	-0.14	-4.72	2.51	-332.27	-391.21	4654.159	1031
32495	-0.91	-5.21	2.41	-332.43	-390.22	4654.163	1031
32500	-0.71	-4.84	2.51	-332.07	-390.40	4654.170	1031
32505	-0.51	-4.83	2.45	-332.30	-390.81	4654.172	1031
32510	-0.28	-5.13	2.25	-332.21	-389.91	4654.179	1031
32515	-0.38	-5.24	2.34	-332.05	-389.17	4654.183	1031
32520	-0.46	-5.47	2.39	-330.19	-387.51	4654.188	1031
32525	-0.09	-5.48	2.43	-329.91	-387.67	4654.194	1031
32530	0.40	-5.84	2.34	-330.11	-386.60	4654.200	1031
32535	-0.40	-5.10	2.49	-330.09	-385.67	4654.203	1031
32540	-0.61	-5.48	2.26	-329.76	-386.69	4654.208	1031
32545	-0.69	-5.31	2.40	-329.93	-385.90	4654.214	1031
32550	0.02	-5.49	2.50	-327.98	-382.60	4654.218	1031
32555	-0.06	-5.59	2.51	-327.75	-382.00	4654.224	1031
32560	-0.94	-5.25	2.55	-327.53	-380.61	4654.231	1031
32565	-0.57	-5.33	2.69	-327.36	-381.41	4654.233	1031
32570	-0.51	-5.42	2.59	-327.47	-380.91	4654.239	1031
32575	-0.71	-5.80	2.50	-327.51	-380.71	4654.242	1031
32580	-0.94	-5.65	2.58	-325.92	-378.68	4654.249	1031
32585	-0.79	-5.42	2.58	-325.30	-378.20	4654.254	1031
32590	-0.82	-5.61	2.64	-324.99	-378.41	4654.258	1031
32595	-0.43	-6.03	2.53	-325.23	-376.62	4654.264	1031
32600	-0.99	-5.86	2.67	-325.30	-375.58	4654.271	1031
32605	-0.79	-5.83	2.54	-325.34	-376.38	4654.273	1031
32610	-0.97	-5.84	2.64	-325.29	-375.78	4654.278	1031
32615	-0.41	-5.78	2.65	-325.27	-375.24	4654.284	1031
32620	-0.53	-6.18	2.57	-324.90	-375.53	4654.288	1031
32625	-0.65	-6.45	2.69	-322.45	-373.21	4654.294	1031
32630	-0.62	-6.33	2.66	-322.24	-373.45	4654.298	1031
32635	-0.48	-6.53	2.60	-322.40	-372.36	4654.305	1031
32640	-0.97	-6.43	2.59	-322.42	-372.60	4654.308	1031
32645	-0.63	-6.26	2.67	-322.28	-372.44	4654.313	1031
32650	-0.44	-6.79	2.54	-321.88	-371.72	4654.318	1031
32655	-0.86	-6.66	2.70	-320.40	-369.17	4654.324	1031
32660	-0.74	-6.30	2.82	-319.94	-370.27	4654.328	1031
32665	-0.33	-6.87	2.82	-320.37	-368.64	4654.335	1031
32670	-0.69	-6.43	2.91	-320.09	-368.29	4654.339	1031
32675	-0.33	-6.42	2.96	-320.20	-368.34	4654.343	1031
32680	-0.67	-6.35	2.95	-319.83	-367.84	4654.348	1031
32685	-0.41	-6.35	2.88	-318.12	-369.45	4654.354	1031
32690	-1.40	-6.62	2.78	-317.68	-367.22	4654.358	1031
32695	-0.81	-6.08	2.76	-317.36	-366.38	4654.366	1031
32700	-0.95	-6.36	2.89	-317.79	-365.73	4654.368	1031
32705	-0.88	-6.99	2.99	-317.79	-365.78	4654.374	1031
32710	-0.83	-6.82	2.92	-317.86	-365.43	4654.379	1031
32715	-0.92	-6.97	2.87	-316.20	-363.70	4654.383	1031
32720	-0.53	-6.92	3.05	-315.46	-362.69	4654.389	1031
32725	-0.91	-6.86	2.83	-315.40	-362.50	4654.393	1031
32730	-1.16	-6.81	2.82	-315.43	-362.73	4654.398	1031
32735	-0.48	-6.61	2.91	-315.60	-362.13	4654.403	1031
32740	-0.64	-7.35	2.78	-315.44	-361.75	4654.409	1031
32745	-0.77	-7.00	2.93	-314.86	-361.17	4654.414	1031
32750	-0.90	-7.66	3.04	-313.11	-359.72	4654.419	1031
32755	-1.20	-7.52	2.91	-313.22	-358.67	4654.423	1031
32760	-0.37	-7.04	3.08	-313.16	-359.00	4654.429	1031
32765	-0.35	-6.88	3.05	-313.10	-359.10	4654.433	1031
32770	-0.36	-7.09	3.25	-313.36	-357.49	4654.439	1031
32775	-1.02	-6.86	3.05	-313.11	-357.97	4654.442	1031
32780	-0.56	-7.24	2.98	-312.99	-357.21	4654.449	1031
32785	-0.82	-7.39	2.85	-312.88	-356.53	4654.453	1031
32790	-0.71	-7.56	3.04	-310.43	-353.10	4654.459	1031
32795	-0.42	-7.58	3.16	-310.01	-351.93	4654.463	1031
32800	-1.52	-7.31	3.15	-309.87	-353.65	4654.471	1031
32805	-0.58	-7.63	3.16	-309.97	-353.50	4654.473	1031
32810	-0.65	-7.52	3.17	-309.71	-351.98	4654.479	1031
32815	-0.50	-7.74	3.06	-309.82	-351.98	4654.483	1031
32820	-1.03	-7.35	3.30	-308.36	-350.10	4654.489	1031
32825	-0.89	-7.47	3.16	-307.80	-351.20	4654.493	1031
32830	-1.03	-7.63	3.13	-307.74	-349.73	4654.499	1031
32835	-0.97	-7.75	3.18	-307.83	-349.41	4654.504	1031
32840	-1.35	-8.15	3.00	-307.77	-349.06	4654.508	1031
32845	-1.19	-7.94	3.20	-307.61	-348.77	4654.514	1031
32850	-0.83	-7.71	3.35	-306.46	-347.55	4654.519	1031
32855	-1.19	-8.30	3.14	-305.52	-347.20	4654.523	1031
32860	-1.15	-8.23	3.18	-305.45	-345.21	4654.528	1031
32865	-0.37	-8.21	3.18	-305.64	-346.22	4654.535	1031
32870	-1.25	-8.34	3.13	-305.59	-346.11	4654.538	1031
32875	-0.88	-7.83	3.34	-305.48	-345.94	4654.544	1031
32880	-1.70	-7.89	3.30	-305.07	-344.80	4654.548	1031
32885	-1.25	-8.34	3.34	-303.37	-342.67	4654.553	1031
32890	-0.99	-8.16	3.51	-303.36	-340.97	4654.558	1031
32895	-0.92	-8.58	3.30	-303.26	-340.75	4654.565	1031
32900	-0.97	-8.56	3.26	-303.23	-341.03	4654.567	1031
32905	-0.93	-8.57	3.24	-303.15	-340.51	4654.574	1031
32910	-0.53	-8.98	3.19	-303.05	-340.14	4654.578	1031
32915	-0.89	-9.25	3.35	-301.18	-339.41	4654.584	1031
32920	-0.80	-8.65	3.49	-300.57	-338.55	4654.589	1031
32925	-1.01	-8.58	3.51	-300.67	-337.24	4654.593	1031
32930	-1.01	-9.15	3.32	-300.79	-336.86	4654.599	1031
32935	-0.78	-9.01	3.31	-300.79	-336.24	4654.606	1031
32940	-1.27	-8.87	3.40	-300.63	-336.60	4654.608	1031
32945	-0.76	-8.89	3.47	-300.53	-334.03	4654.614	1031
32950	-0.87	-8.53	3.55	-300.61	-333.48	4654.620	1031
32955	-0.82	-9.03	3.47	-298.90	-331.60	4654.624	1031
32960	-1.15	-9.16	3.55	-297.89	-330.45	4654.629	1031
32965	-1.19	-9.34	3.51	-297.60	-331.33	4654.633	1031
32970	-0.87	-9.26	3.55	-298.07	-328.80	4654.638	1031
32975	-1.07	-9.22	3.60	-297.81	-327.19	4654.644	1031
32980	-0.83	-9.20	3.55	-297.81	-328.00	4654.648	1031
32985	-1.14	-9.78	3.40	-297.18	-326.98	4654.653	1031
32990	-0.90	-9.63	3.54	-296.66	-326.21	4654.659	1031
32995	-0.89	-9.48	3.62	-296.40	-326.41	4654.663	1031
33000	-1.02	-9.57	3.64	-296.27	-327.90	4654.669	1031
33005	-1.38	-9.58	3.57	-296.53	-327.35	4654.673	1031
33010	-0.67	-9.69	3.57	-296.58	-327.70	4654.679	1031
33015	-1.36	-9.40	3.66	-296.83	-325.17	4654.683	1031
33020	-1.22	-9.95	3.65	-294.02	-324.12	4654.688	1031
33025	-1.06	-10.25	3.57	-293.33	-323.79	4654.693	1031
33030	-0.72	-9.88	3.82	-292.87	-322.36	4654.700	1031
33035	-1.12	-10.09	3.68	-292.93	-323.29	4654.703	1031
33040	-0.95	-10.53	3.50	-292.94	-324.13	4654.709	1031
33045	-1.26	-9.98	3.71	-293.02	-323.41	4654.713	1031
33050	-1.22	-10.50	3.65	-290.84	-322.55	4654.718	1031
33055	-1.57	-10.19	3.76	-290.61	-322.80	4654.724	1031
33060	-1.20	-10.05	3.80	-290.64	-322.72	4654.729	1031
33065	-1.24	-10.06	3.81	-290.70	-321.03	4654.733	1031
33070	-1.29	-9.88	3.85	-290.63	-320.29	4654.739	1031
33075	-1.13	-10.12	3.83	-290.55	-319.76	4654.742	1031
33080	-1.18	-10.24	3.86	-289.66	-319.56	4654.749	1031
33085	-1.35	-10.56	3.89	-288.81	-318.29	4654.754	1031
33090	-0.73	-10.91	3.79	-288.63	-315.48	4654.758	1031
33095	-1.86	-10.68	3.79	-288.61	-314.57	4654.764	1031
33100	-1.40	-10.50	3.86	-288.34	-315.59	4654.768	1031
33105	-1.17	-10.74	3.82	-288.47	-314.66	4654.774	1031
33110	-1.14	-10.86	3.80	-288.33	-314.88	4654.778	1031
33115	-1.28	-11.00	3.75	-288.47	-313.62	4654.784	1031
33120	-1.09	-11.36	3.71	-288.34	-311.58	4654.788	1031
33125	-0.97	-11.36	3.87	-285.67	-310.52	4654.794	1031
33130	-1.60	-11.04	4.00	-285.49	-308.82	4654.797	1031
33135	-2.13	-10.52	4.25	-285.26	-307.65	4654.805	1031
33140	-1.42	-11.12	4.01	-285.50	-307.23	4654.808	1031
33145	-1.50	-11.09	4.00	-285.33	-307.12	4654.812	1031
33150	-0.94	-11.44	3.96	-285.21	-306.38	4654.818	1031
33155	-1.47	-11.20	3.85	-283.44	-302.91	4654.824	1031
33160	-1.00	-10.95	3.94	-283.22	-303.21	4654.828	1031
33165	-1.48	-11.21	4.18	-283.01	-303.89	4654.835	1031
33170	-1.94	-11.15	4.15	-283.12	-302.18	4654.839	1031
33175	-1.41	-11.94	3.89	-283.34	-301.35	4654.844	1031
33180	-1.49	-11.78	3.96	-283.13	-301.44	4654.849	1031
33185	-1.70	-11.81	4.05	-281.91	-300.20	4654.854	1031
33190	-1.09	-12.20	4.04	-281.01	-298.80	4654.858	1031
33195	-1.40	-11.82	4.15	-280.95	-298.50	4654.864	1031
33200	-1.44	-11.91	4.13	-281.09	-297.71	4654.869	1031
33205	-1.45	-11.83	4.19	-281.02	-296.75	4654.873	1031
33210	-1.53	-12.01	4.12	-281.07	-297.03	4654.878	1031
33215	-1.21	-12.35	4.09	-280.44	-295.14	4654.883	1031
33220	-1.02	-12.24	4.31	-278.78	-292.81	4654.889	1031
33225	-0.90	-11.30	4.15	-278.82	-293.73	4654.893	1031
33230	-1.76	-11.25	3.80	-278.40	-293.78	4654.899	1031
33235	-1.56	-11.06	3.90	-278.47	-293.90	4654.902	1031
33240	-1.72	-11.04	3.88	-278.47	-292.69	4654.909	1031
33245	-0.94	-11.05	3.92	-278.67	-292.34	4654.913	1031
33250	-1.37	-11.47	4.00	-276.62	-289.84	4654.919	1031
33255	-1.30	-11.14	4.04	-276.30	-290.77	4654.922	1031
33260	-0.46	-11.73	3.90	-276.21	-290.92	4654.931	1031
33265	-0.89	-11.66	3.90	-276.24	-290.37	4654.934	1031
33270	-1.47	-11.27	4.01	-276.01	-290.09	4654.938	1031
33275	-1.55	-11.53	3.97	-275.92	-291.10	4654.943	1031
33280	-1.33	-11.72	4.13	-274.47	-287.85	4654.949	1031
33285	-1.66	-12.60	4.15	-273.70	-286.49	4654.953	1031
33290	-1.75	-12.63	4.31	-273.41	-285.32	4654.959	1031
33295	-1.47	-12.64	4.38	-273.55	-286.12	4654.964	1031
33300	-1.56	-12.68	4.32	-273.54	-285.34	4654.968	1031
33305	-1.56	-12.76	4.39	-273.70	-284.94	4654.974	1031
33310	-1.44	-12.91	4.37	-273.58	-283.67	4654.979	1031
33315	-1.23	-13.03	4.47	-273.36	-283.75	4654.983	1031
33320	-1.48	-12.94	4.52	-272.51	-282.53	4654.989	1031
33325	-1.34	-13.40	4.51	-270.57	-281.65	4654.992	1031
33330	-1.55	-13.49	4.38	-270.73	-281.52	4654.998	1031
33335	-1.23	-13.58	4.49	-270.43	-280.26	4655.004	1031
33340	-1.56	-13.45	4.51	-270.17	-279.19	4655.007	1031
33345	-2.03	-13.40	4.52	-270.56	-278.57	4655.014	1031
33350	-1.87	-13.56	4.37	-270.47	-279.14	4655.019	1031
33355	-1.37	-14.01	4.48	-268.41	-275.27	4655.023	1031
33360	-2.13	-13.96	4.48	-267.80	-273.75	4655.028	1031
33365	-1.75	-13.89	4.69	-267.92	-273.33	4655.035	1031
33370	-1.73	-14.12	4.56	-267.83	-272.59	4655.038	1031
33375	-1.33	-14.03	4.53	-267.82	-273.44	4655.044	1031
33380	-0.99	-14.23	4.54	-268.04	-272.82	4655.047	1031
33385	-2.19	-13.91	4.59	-266.43	-268.33	4655.054	1031
33390	-1.68	-14.42	4.55	-265.60	-266.76	4655.059	1031
33395	-1.42	-14.37	4.56	-265.45	-266.66	4655.063	1031
33400	-1.94	-14.44	4.57	-265.19	-267.02	4655.069	1031
33405	-1.41	-14.42	4.50	-265.18	-267.24	4655.073	1031
33410	-1.60	-13.24	4.26	-265.44	-265.58	4655.078	1031
33415	-1.43	-13.17	4.36	-264.07	-263.93	4655.083	1031
33420	-1.18	-13.43	4.31	-263.29	-262.47	4655.088	1031
33425	-1.37	-13.32	4.37	-263.33	-262.45	4655.093	1031
33430	-1.61	-13.12	4.38	-263.12	-262.02	4655.100	1031
33435	-1.17	-13.39	4.33	-263.02	-261.70	4655.103	1031
33440	-1.47	-13.54	4.25	-263.11	-262.19	4655.108	1031
33445	-1.68	-13.88	4.08	-262.84	-261.44	4655.113	1031
33450	-1.70	-13.65	4.35	-260.81	-259.64	4655.117	1031
33455	-1.28	-14.04	4.26	-260.83	-259.38	4655.123	1031
33460	-1.88	-13.75	4.36	-260.77	-259.08	4655.129	1031
33465	-1.69	-13.53	4.47	-260.65	-259.78	4655.132	1031
33470	-1.25	-13.57	4.51	-260.61	-259.13	4655.140	1031
33475	-1.85	-13.56	4.38	-260.73	-259.00	4655.144	1031
33480	-1.39	-13.46	4.48	-260.68	-258.58	4655.148	1031
33485	-1.56	-13.72	4.40	-260.68	-257.62	4655.153	1031
33490	-1.71	-14.03	4.37	-258.47	-254.19	4655.159	1031
33495	-1.69	-13.97	4.48	-257.96	-256.67	4655.163	1031
33500	-1.69	-14.27	4.47	-258.09	-257.15	4655.169	1031
33505	-1.48	-14.34	4.47	-257.72	-257.20	4655.172	1031
33510	-1.60	-13.99	4.59	-257.69	-256.39	4655.179	1031
33515	-1.97	-14.14	4.48	-257.45	-255.73	4655.184	1031
33520	-1.29	-14.24	4.63	-255.94	-255.06	4655.189	1031
33525	-1.80	-14.54	4.48	-255.33	-254.93	4655.193	1031
33530	-2.01	-14.33	4.65	-255.43	-254.47	4655.198	1031
33535	-1.98	-14.50	4.56	-255.43	-254.60	4655.203	1031
33540	-1.18	-14.35	4.70	-254.99	-255.00	4655.209	1031
33545	-1.99	-14.54	4.47	-255.18	-254.59	4655.213	1031
33550	-1.64	-14.43	4.57	-255.13	-253.53	4655.218	1031
33555	-1.20	-14.74	4.66	-253.20	-252.40	4655.224	1031
33560	-1.88	-14.87	4.61	-252.76	-251.15	4655.229	1031
33565	-1.76	-14.75	4.71	-252.64	-250.58	4655.234	1031
33570	-1.94	-14.88	4.57	-252.64	-249.77	4655.238	1031
33575	-1.82	-14.77	4.65	-252.75	-249.06	4655.243	1031
33580	-1.52	-14.96	4.70	-252.65	-248.11	4655.248	1031
33585	-1.33	-15.17	4.74	-250.41	-244.87	4655.254	1031
33590	-2.03	-15.12	4.65	-250.33	-245.51	4655.257	1031
33595	-1.20	-15.35	4.69	-250.29	-245.15	4655.265	1031
33600	-1.87	-15.12	4.75	-250.27	-244.94	4655.270	1031
33605	-2.01	-15.09	4.75	-250.43	-243.29	4655.273	1031
33610	-1.94	-15.09	4.71	-250.39	-242.27	4655.278	1031
33615	-1.98	-15.15	4.85	-248.31	-240.77	4655.284	1031
33620	-2.29	-15.31	4.89	-248.37	-239.65	4655.288	1031
33625	-1.97	-15.37	4.90	-248.11	-240.40	4655.294	1031
33630	-1.74	-15.35	4.83	-248.08	-239.89	4655.297	1031
33635	-1.60	-15.51	4.77	-248.09	-239.73	4655.305	1031
33640	-1.97	-15.62	4.71	-248.09	-239.03	4655.309	1031
33645	-1.75	-15.58	4.75	-247.93	-238.45	4655.313	1031
33650	-1.72	-15.70	4.74	-247.97	-237.79	4655.318	1031
33655	-1.68	-15.84	4.82	-246.72	-236.39	4655.323	1031
33660	-2.14	-15.95	4.87	-245.06	-233.79	4655.328	1031
33665	-1.83	-15.85	4.94	-244.92	-233.51	4655.334	1031
33670	-1.42	-15.91	4.91	-244.85	-232.93	4655.339	1031
33675	-1.49	-16.03	4.86	-244.60	-232.74	4655.343	1031
33680	-1.86	-15.82	5.05	-244.79	-231.83	4655.349	1031
33685	-2.04	-16.13	4.91	-244.81	-232.03	4655.354	1031
33690	-1.82	-16.55	4.89	-242.75	-229.20	4655.358	1031
33695	-1.74	-16.42	4.95	-242.57	-227.76	4655.363	1031
33700	-1.89	-16.79	4.86	-242.20	-224.60	4655.370	1031
33705	-1.94	-16.64	4.92	-242.66	-224.37	4655.373	1031
33710	-1.86	-16.73	4.88	-242.16	-223.98	4655.379	1031
33715	-2.06	-16.81	4.79	-242.24	-225.37	4655.382	1031
33720	-2.32	-16.94	4.87	-240.32	-222.93	4655.390	1031
33725	-1.90	-17.00	4.89	-239.96	-221.51	4655.395	1031
33730	-2.44	-16.69	4.94	-240.23	-220.03	4655.400	1031
33735	-1.56	-16.71	5.08	-239.88	-220.34	4655.403	1031
33740	-1.83	-17.16	4.95	-239.83	-218.95	4655.409	1031
33745	-1.91	-17.07	4.93	-239.80	-219.35	4655.414	1031
33750	-1.90	-17.10	5.05	-238.57	-217.31	4655.419	1031
33755	-2.16	-17.38	4.92	-237.86	-217.56	4655.422	1031
33760	-1.70	-17.01	5.24	-237.73	-218.43	4655.430	1031
33765	-1.69	-17.46	5.00	-237.98	-216.11	4655.433	1031
33770	-1.77	-17.10	5.19	-237.79	-216.58	4655.439	1031
33775	-2.22	-17.31	5.07	-237.66	-216.49	4655.443	1031
33780	-2.22	-17.70	4.99	-236.47	-213.17	4655.448	1031
33785	-2.30	-17.58	5.19	-235.17	-211.76	4655.453	1031
33790	-2.36	-17.72	5.08	-235.07	-210.92	4655.458	1031
33795	-1.96	-17.57	5.27	-235.23	-211.06	4655.464	1031
33800	-1.64	-17.69	5.27	-235.10	-209.05	4655.468	1031
33805	-1.99	-17.65	5.16	-235.28	-207.91	4655.475	1031
33810	-1.86	-17.65	5.09	-235.07	-208.37	4655.478	1031
33815	-1.92	-17.87	5.18	-235.26	-207.43	4655.483	1031
33820	-2.09	-17.44	5.37	-234.84	-207.23	4655.488	1031
33825	-2.05	-18.19	5.19	-232.34	-203.70	4655.492	1031
33830	-2.37	-18.02	5.33	-232.03	-203.88	4655.498	1031
33835	-2.10	-18.26	5.20	-232.19	-201.71	4655.504	1031
33840	-2.32	-18.12	5.20	-232.35	-201.83	4655.507	1031
33845	-1.68	-18.24	5.26	-232.21	-202.67	4655.514	1031
33850	-1.94	-18.24	5.28	-232.05	-201.89	4655.519	1031
33855	-2.54	-18.64	5.18	-229.99	-199.42	4655.523	1031
33860	-2.10	-18.68	5.36	-229.83	-199.74	4655.528	1031
33865	-2.10	-19.12	5.15	-229.55	-198.88	4655.536	1031
33870	-1.96	-19.05	5.11	-229.95	-197.95	4655.538	1031
33875	-2.35	-18.46	5.42	-230.11	-198.83	4655.544	1031
33880	-2.30	-18.69	5.44	-229.78	-196.80	4655.547	1031
33885	-2.19	-18.93	5.41	-228.16	-193.65	4655.554	1031
33890	-2.25	-18.84	5.43	-227.28	-191.15	4655.558	1031
33895	-2.35	-18.95	5.34	-227.50	-193.00	4655.564	1031
33900	-2.43	-18.83	5.34	-227.66	-193.60	4655.568	1031
33905	-2.08	-18.94	5.42	-227.54	-192.57	4655.573	1031
33910	-2.12	-19.25	5.33	-227.69	-191.24	4655.578	1031
33915	-2.02	-19.33	5.40	-226.81	-191.82	4655.584	1031
33920	-2.16	-19.29	5.54	-225.33	-191.49	4655.589	1031
33925	-2.40	-19.11	5.57	-225.33	-190.53	4655.593	1031
33930	-2.07	-19.43	5.48	-225.28	-189.92	4655.600	1031
33935	-2.23	-19.43	5.48	-225.15	-188.88	4655.603	1031
33940	-2.19	-19.18	5.53	-225.19	-187.62	4655.608	1031
33945	-2.03	-19.47	5.53	-224.65	-186.95	4655.613	1031
33950	-2.21	-19.79	5.47	-222.94	-184.73	4655.617	1031
33955	-2.17	-19.71	5.64	-222.71	-183.95	4655.623	1031
33960	-1.75	-19.95	5.55	-222.72	-182.69	4655.629	1031
33965	-2.49	-19.88	5.60	-222.64	-181.88	4655.632	1031
33970	-2.42	-20.29	5.33	-222.56	-180.88	4655.640	1031
33975	-2.54	-20.10	5.48	-222.60	-180.69	4655.643	1031
33980	-2.16	-19.99	5.55	-222.70	-179.05	4655.648	1031
33985	-2.58	-19.64	5.62	-222.72	-179.53	4655.653	1031
33990	-2.52	-20.36	5.55	-220.42	-175.75	4655.659	1031
33995	-2.29	-20.37	5.66	-219.72	-173.98	4655.663	1031
34000	-2.52	-20.26	5.62	-219.40	-172.40	4655.669	1031
34005	-2.30	-20.48	5.66	-219.22	-170.34	4655.673	1031
34010	-2.35	-20.35	5.65	-219.33	-170.55	4655.679	1031
34015	-2.13	-20.67	5.56	-219.12	-170.78	4655.684	1031
34020	-2.32	-20.96	5.51	-218.24	-169.32	4655.688	1031
34025	-2.28	-20.79	5.72	-217.01	-169.32	4655.693	1031
34030	-2.05	-20.92	5.64	-217.24	-166.69	4655.698	1031
34035	-2.55	-20.69	5.76	-217.00	-165.83	4655.703	1031
34040	-2.47	-20.76	5.67	-216.90	-166.67	4655.709	1031
34045	-2.26	-20.97	5.72	-216.81	-165.85	4655.713	1031
34050	-2.54	-20.89	5.70	-216.14	-165.92	4655.718	1031
34055	-2.20	-21.03	5.69	-214.83	-164.85	4655.724	1031
34060	-2.86	-20.97	5.73	-214.74	-163.57	4655.728	1031
34065	-2.71	-21.17	5.53	-214.90	-160.65	4655.734	1031
34070	-2.43	-21.24	5.67	-214.58	-161.67	4655.738	1031
34075	-2.41	-21.31	5.71	-214.63	-161.55	4655.743	1031
34080	-2.20	-21.32	5.82	-214.54	-160.89	4655.748	1031
34085	-2.18	-21.64	5.66	-212.58	-157.79	4655.754	1031
[truncated: 110,442 more rows]
