# Supplementary material for: Structural characterization of the saxitoxin-targeting APTSTX1 aptamer using optical tweezers and molecular dynamics simulations
Source: PLoS One. 2019 Nov 7;14(11):e0222468. doi: 10.1371/journal.pone.0222468 (PMC6837747; doi:10.1371/journal.pone.0222468)
Supplement: S1 File — Data repository, aptamer control condition and aptamer under SXT. (ZIP) [file pone.0222468.s005.zip › Data/Data/August/090815/1bnbCOM.txt]

Instrument name = Christians toy
*****Calibration values *****
TrapA Temperature Fudge	-0.400000
TrapB Temperature Fudge	-1.550000
TrapA Force Sensitivity	0.025700	0.026000	0.032000
TrapB Force Sensitivity	0.026200	0.027400	0.032000
TrapA Lever Sensitivity	15000.000000	14500.000000	0.000000
TrapB Lever Sensitivity	15200.000000	14500.000000	0.000000
Motor Threshold	20	20	20
*****Initial Preference Settings*****
ForceRateDiv	1
ForceGain	32
PosRateDivA	3
PosRateDivB	3
PositionGainA	32
PositionGainB	32
GotoSpeedX	10
GotoSpeedY	10
GotoSpeedZ	5
MaxDataFileSize	10000000
HopDistance	2
*CycleCount/n____	1
*A_PsdX__________	0
*A_PsdY__________	0
*A_PsdSum________	0
*A_Iris__________	0
*A_LeverX________	0
*A_LeverY________	0
*A_LeverSum______	0
*B_PsdX__________	0
*B_PsdY__________	0
*B_PsdSum________	0
*B_Iris__________	0
*B_LeverX________	0
*B_LeverY________	0
*B_LeverSum______	0
*A_Temperature___	0
*B_Temperature___	0
*X_force_________	1
*Y_force_________	1
*Z_force_________	1
*Tension_________	0
*A_dist-X________	0
*A_dist-Y________	1
*B_dist-X________	0
*B_dist-Y________	1
*Motor_X_________	0
*Motor_Y_________	0
*Motor_Z_________	0
*MotorVel_X______	0
*MotorVel_Y______	0
*MotorVel_Z______	0
*A_trapPIC_Err___	0
*B_trapPIC_Err___	0
*comPIC_Err______	0
*A_CycleCount____	0
*B_CycleCount____	0
*Motor_CycleCount	0
*time(sec)_______	1
*Status__________	1
*Null____________	0
samples/line_HI	400
samples/line_LO	20
goto0	8388608	8388608	8388608
goto1	8411736	8394822	8402837
goto2	8450028	8417272	8403086
goto3	8447226	8363526	8403898
goto4	8422772	8353948	8399333
goto5	8388608	8388608	8388608
goto6	8388608	8388608	8388608
goto7	8388608	8388608	8388608
goto8	8388608	8388608	8388608
goto9	8388608	8388608	8388608
yourXYZint	123	456	789
MaxForceP1	60.000000
MinForceP1	3.000000
PullRateP1	100.000000
refoldTime1	0.000000
unfoldTime1	0.000000
MaxForceP2	75.000000
MinForceP2	2.000000
PullRateP2	1000.000000
refoldTime2	0.000000
unfoldTime2	0.000000
MaxForceP3	10.000000
MinForceP3	-10.000000
PullRateP3	1.000000
refoldTime3	2.000000
unfoldTime3	2.000000
constForce1	28.000000
constForce2	20.000000
yourFloat	1.234000
yourXYZfloat	1.000000	2.000000	3.000000
*****End Initial Preference Settings*****

Zero-Force Offsets (pN)  -4.832900	2.512303	-66.638161
0	trapA_Empty_PSD_Sum = 0
        trapB_Empty_PSD_Sum = 0
        trapA_Empty_Iris = 0
        trapB_Empty_Iris = 0
        trapA_Full_PSD_Sum = 20830
        trapB_Full_PSD_Sum = 21435
        trapA_Full_Iris = 18801
        trapB_Full_Iris = 20873
9565	tempA = 20.577	tempB = 20.957
19635	tempA = 20.574	tempB = 20.968
25515	Start P1 pulling protocol 
27875	   minForce-limit
29640	tempA = 20.584	tempB = 20.975
29900	   maxForce-limit
32005	   minForce-limit
34140	   maxForce-limit
36305	   minForce-limit
38465	   maxForce-limit
39700	tempA = 20.589	tempB = 20.967
40500	   minForce-limit
42570	   maxForce-limit
44735	   minForce-limit
46805	   maxForce-limit
48810	   minForce-limit
49705	tempA = 20.594	tempB = 20.975
50640	   maxForce-limit
52420	   minForce-limit
54185	   maxForce-limit
55955	   minForce-limit
57620	   maxForce-limit
59285	   minForce-limit
59750	tempA = 20.598	tempB = 20.977
61050	   maxForce-limit
62850	   minForce-limit
64550	   maxForce-limit
66215	   minForce-limit
67875	   maxForce-limit
69610	   minForce-limit
69810	tempA = 20.595	tempB = 20.987
71275	   maxForce-limit
72910	   minForce-limit
74615	   maxForce-limit
76310	   minForce-limit
78015	   maxForce-limit
79675	   minForce-limit
79810	tempA = 20.591	tempB = 20.979
81330	   maxForce-limit
83050	   minForce-limit
84735	   maxForce-limit
86475	   minForce-limit
88180	   maxForce-limit
89840	   minForce-limit
89875	tempA = 20.610	tempB = 20.979
91505	   maxForce-limit
93210	   minForce-limit
94930	   maxForce-limit
96575	   minForce-limit
98190	   maxForce-limit
99790	   minForce-limit
99885	tempA = 20.598	tempB = 20.992
101425	   maxForce-limit
103020	   minForce-limit
104625	   maxForce-limit
106320	   minForce-limit
107990	   maxForce-limit
108100	Stop All Protocols, go to manual mode
109935	tempA = 20.590	tempB = 20.988
111770	Start Constant-Force1 = 19.000000
119980	tempA = 20.615	tempB = 20.999
129995	tempA = 20.596	tempB = 20.998
140050	tempA = 20.593	tempB = 21.003
148535	Stop All Protocols, go to manual mode
149970	Start Constant-Force1 = 20.000000
150075	tempA = 20.620	tempB = 21.005
160120	tempA = 20.614	tempB = 21.002
170180	tempA = 20.616	tempB = 21.007
180195	tempA = 20.619	tempB = 21.013
190320	tempA = 20.619	tempB = 21.009
200660	tempA = 20.615	tempB = 21.014
201430	Stop All Protocols, go to manual mode
210760	tempA = 20.634	tempB = 21.019
220960	tempA = 20.631	tempB = 21.026
231080	tempA = 20.622	tempB = 21.037
235000	Start Constant-Force1 = 8.000000
241155	tempA = 20.638	tempB = 21.029
251205	tempA = 20.629	tempB = 21.032
261240	tempA = 20.638	tempB = 21.033
271295	tempA = 20.639	tempB = 21.027
281300	tempA = 20.638	tempB = 21.035
291360	tempA = 20.637	tempB = 21.039
301430	tempA = 20.639	tempB = 21.038
311460	tempA = 20.649	tempB = 21.034
321515	tempA = 20.639	tempB = 21.049
321550	Stop All Protocols, go to manual mode
331565	tempA = 20.655	tempB = 21.051
341590	tempA = 20.647	tempB = 21.046
351645	tempA = 20.643	tempB = 21.055
358945	Start Constant-Force1 = 13.000000
361695	tempA = 20.660	tempB = 21.054
371760	tempA = 20.655	tempB = 21.058
381815	tempA = 20.648	tempB = 21.056
391850	tempA = 20.654	tempB = 21.064
401905	tempA = 20.663	tempB = 21.063
411905	tempA = 20.657	tempB = 21.059
421975	tempA = 20.663	tempB = 21.071
432020	tempA = 20.657	tempB = 21.076
442045	tempA = 20.672	tempB = 21.070
452090	tempA = 20.663	tempB = 21.069
462145	tempA = 20.656	tempB = 21.074
472150	tempA = 20.668	tempB = 21.073
482215	tempA = 20.682	tempB = 21.076
492230	tempA = 20.669	tempB = 21.084
502280	tempA = 20.683	tempB = 21.088
512345	tempA = 20.676	tempB = 21.094
522350	tempA = 20.679	tempB = 21.096
532425	tempA = 20.682	tempB = 21.091
542430	tempA = 20.676	tempB = 21.099
552495	tempA = 20.691	tempB = 21.089
562560	tempA = 20.691	tempB = 21.091
572585	tempA = 20.689	tempB = 21.098
582650	tempA = 20.693	tempB = 21.105
592655	tempA = 20.692	tempB = 21.099
602715	tempA = 20.692	tempB = 21.111
612770	tempA = 20.695	tempB = 21.103
622790	tempA = 20.689	tempB = 21.108
632860	tempA = 20.710	tempB = 21.111
642905	tempA = 20.700	tempB = 21.113
652930	tempA = 20.697	tempB = 21.106
662990	tempA = 20.699	tempB = 21.108
673015	tempA = 20.719	tempB = 21.115
683095	tempA = 20.710	tempB = 21.123
693160	tempA = 20.716	tempB = 21.128
696880	jog pipette right 
703165	tempA = 20.727	tempB = 21.131
704630	jog pipette left 
713225	tempA = 20.722	tempB = 21.130
722130	End Write
