# Supplementary material for: Structural characterization of the saxitoxin-targeting APTSTX1 aptamer using optical tweezers and molecular dynamics simulations
Source: PLoS One. 2019 Nov 7;14(11):e0222468. doi: 10.1371/journal.pone.0222468 (PMC6837747; doi:10.1371/journal.pone.0222468)
Supplement: S1 File — Data repository, aptamer control condition and aptamer under SXT. (ZIP) [file pone.0222468.s005.zip › Data/Data/August/090815/2aA.txt]

#Begin Write:
CycleCount/n	X_force	Y_force	Z_force	A_dist-Y	B_dist-Y	time(sec)	Status
0	-1.77	-16.43	0.00	-339.02	-97.90	38.775	0
100	-1.59	-16.63	0.00	-338.91	-96.96	38.872	0
200	-1.72	-16.34	0.00	-338.82	-97.36	38.967	0
300	-1.62	-16.63	0.00	-338.97	-97.18	39.076	0
400	-1.81	-16.35	0.00	-338.69	-97.26	39.182	0
500	-1.87	-16.54	0.00	-338.74	-96.39	39.273	0
600	-1.84	-16.43	0.00	-338.69	-97.36	39.375	0
700	-1.59	-16.45	0.00	-338.82	-96.84	39.480	0
800	-1.75	-16.54	0.00	-338.67	-96.65	39.574	0
900	-1.74	-16.55	0.00	-338.86	-97.52	39.673	0
1000	-1.52	-16.73	0.00	-338.81	-97.41	39.780	0
1100	-1.65	-16.73	0.00	-338.68	-96.81	39.872	0
1200	-1.13	-16.66	0.00	-338.68	-96.47	39.983	0
1300	-1.78	-16.54	0.00	-338.74	-96.70	40.073	0
1400	-1.99	-16.60	0.00	-338.93	-97.04	40.175	0
1500	-2.28	-16.33	0.00	-339.01	-97.24	40.280	0
1600	-1.63	-16.67	0.00	-338.58	-98.67	40.380	0
1700	-1.88	-16.77	0.00	-338.86	-98.40	40.477	0
1800	-1.82	-16.59	0.00	-338.70	-97.69	40.576	0
1900	-1.46	-16.60	0.00	-338.59	-96.17	40.682	0
2000	-1.80	-16.41	0.00	-338.66	-97.39	40.771	0
2100	-1.68	-16.58	0.00	-338.84	-98.08	40.873	0
2200	-1.87	-16.44	0.00	-338.58	-98.00	40.974	0
2300	-1.59	-16.30	0.00	-338.65	-98.48	41.076	0
2400	-2.13	-16.61	0.00	-339.24	-97.52	41.183	0
2500	-2.10	-16.57	0.00	-338.64	-97.34	41.279	0
2600	-1.66	-16.60	0.00	-338.54	-96.83	41.369	0
2700	-1.71	-16.85	0.00	-338.67	-97.17	41.473	0
2800	-1.46	-16.65	0.00	-338.68	-96.63	41.575	0
2900	-1.81	-16.61	0.00	-338.84	-97.13	41.672	0
3000	-1.82	-16.67	0.00	-338.61	-98.02	41.774	0
3100	-1.42	-16.63	0.00	-338.80	-97.63	41.876	0
3200	-1.41	-16.58	0.00	-338.96	-97.17	41.981	0
3300	-1.69	-16.39	0.00	-338.85	-96.15	42.073	0
3400	-1.94	-16.52	0.00	-338.85	-95.38	42.180	0
3500	-1.59	-16.79	0.00	-338.85	-96.74	42.272	0
3600	-1.94	-16.49	0.00	-338.79	-97.26	42.376	0
3700	-3.45	-15.94	0.00	-338.15	-96.72	42.483	0
3800	-1.57	-16.83	0.00	-338.74	-96.16	42.575	0
3900	-1.56	-16.70	0.00	-338.80	-95.70	42.673	0
4000	-1.48	-16.60	0.00	-338.71	-95.78	42.781	0
4100	-2.17	-16.58	0.00	-339.07	-96.25	42.873	0
4200	-1.74	-16.71	0.00	-338.64	-95.59	42.979	0
4300	-2.29	-16.14	0.00	-338.99	-96.33	43.083	0
4400	-2.04	-16.33	0.00	-339.02	-95.94	43.183	0
4500	-1.74	-16.69	0.00	-339.08	-94.13	43.271	0
4600	-1.65	-16.25	0.00	-338.57	-91.97	43.383	0
4700	-1.59	-16.51	0.00	-338.68	-92.79	43.472	0
4800	-1.90	-16.45	0.00	-338.70	-94.78	43.568	0
4900	-1.65	-16.54	0.00	-338.83	-93.87	43.671	0
5000	-1.66	-16.61	0.00	-338.74	-93.36	43.771	0
5100	-1.76	-16.32	0.00	-338.74	-92.90	43.866	0
5200	-1.93	-16.12	0.00	-338.44	-95.43	43.981	0
5300	-1.70	-16.22	0.00	-338.73	-94.02	44.072	0
5400	-1.85	-16.49	0.00	-338.71	-94.59	44.180	0
5500	-1.86	-16.31	0.00	-338.65	-93.60	44.281	0
5600	-1.87	-16.75	0.00	-338.49	-93.37	44.378	0
5700	-1.64	-16.75	0.00	-338.61	-92.75	44.474	0
5800	-1.95	-16.08	0.00	-339.00	-92.23	44.582	0
5900	-1.78	-16.39	0.00	-338.45	-93.05	44.676	0
6000	-1.55	-16.68	0.00	-338.49	-92.41	44.782	0
6100	-1.53	-16.43	0.00	-338.53	-92.94	44.872	0
6200	-1.87	-16.76	0.00	-338.69	-94.14	44.980	0
6300	-1.93	-16.43	0.00	-338.66	-92.96	45.077	0
6400	-1.75	-16.52	0.00	-338.52	-93.71	45.172	0
6500	-1.76	-16.37	0.00	-338.64	-91.81	45.282	0
6600	-1.76	-16.74	0.00	-338.76	-94.74	45.383	0
6700	-1.53	-16.35	0.00	-338.47	-92.36	45.483	0
6800	-1.61	-16.51	0.00	-338.54	-93.13	45.574	0
6900	-1.98	-16.42	0.00	-338.59	-94.23	45.681	0
7000	-2.19	-16.49	0.00	-338.81	-94.00	45.781	0
7100	-1.90	-16.54	0.00	-338.47	-93.15	45.882	0
7200	-1.90	-16.58	0.00	-338.61	-94.95	45.973	0
7300	-1.78	-16.63	0.00	-338.71	-94.28	46.073	0
7400	-1.71	-16.79	0.00	-338.64	-95.15	46.175	0
7500	-1.49	-16.57	0.00	-338.83	-93.46	46.275	0
7600	-1.19	-16.84	0.00	-338.56	-94.88	46.381	0
7700	-1.73	-16.70	0.00	-338.67	-94.72	46.470	0
7800	-1.57	-16.71	0.00	-338.73	-93.88	46.569	0
7900	-1.85	-16.71	0.00	-338.52	-93.48	46.670	0
8000	-1.86	-16.60	0.00	-338.61	-95.55	46.771	0
8100	-1.77	-16.31	0.00	-338.49	-94.02	46.873	0
8200	-1.66	-16.40	0.00	-338.70	-95.12	46.975	0
8300	-1.73	-16.43	0.00	-338.53	-94.52	47.072	0
8400	-1.93	-16.92	0.00	-338.46	-94.33	47.182	0
8500	-1.57	-16.62	0.00	-338.66	-94.30	47.279	0
8600	-2.32	-16.27	0.00	-338.67	-96.32	47.382	0
8700	-1.55	-15.99	0.00	-338.44	-95.90	47.477	0
8800	-1.60	-16.44	0.00	-338.54	-94.74	47.570	0
8900	-1.73	-16.31	0.00	-338.78	-95.23	47.672	0
9000	-1.74	-16.21	0.00	-338.68	-94.60	47.767	0
9100	-1.76	-16.38	0.00	-338.52	-95.08	47.871	0
9200	-1.84	-16.68	0.00	-338.34	-92.86	47.970	0
9300	-1.82	-16.64	0.00	-338.52	-93.70	48.071	0
9400	-1.78	-16.61	0.00	-338.61	-94.64	48.175	0
9500	-1.83	-16.70	0.00	-338.45	-94.70	48.270	0
9600	-1.86	-16.58	0.00	-338.70	-94.15	48.369	0
9700	-1.57	-16.51	0.00	-338.81	-93.39	48.482	0
9800	-1.80	-16.48	0.00	-338.62	-93.60	48.572	0
9900	-1.72	-16.77	0.00	-338.32	-93.98	48.676	0
10000	-1.21	-16.78	0.00	-338.47	-94.20	48.781	0
10100	-1.26	-16.44	0.00	-338.56	-95.24	48.878	0
10200	-1.74	-16.68	0.00	-338.43	-94.02	48.970	0
10300	-1.42	-16.66	0.00	-338.60	-95.65	49.064	0
10300	-1.70	-16.35	0.00	-338.43	-93.82	49.118	0
10400	-2.00	-16.99	0.00	-338.25	-96.49	49.223	0
10500	-1.47	-16.44	0.00	-338.53	-95.00	49.320	0
10600	-1.23	-16.76	0.00	-338.31	-93.86	49.422	0
10700	-1.39	-16.80	0.00	-338.39	-95.87	49.519	0
10800	-1.76	-16.78	0.00	-338.40	-94.52	49.620	0
10900	-1.74	-16.83	0.00	-338.55	-94.83	49.714	0
11000	-1.96	-16.58	0.00	-338.59	-96.09	49.818	0
11100	-1.81	-16.31	0.00	-338.55	-96.18	49.922	0
11200	-1.72	-16.45	0.00	-338.40	-94.52	50.011	0
11300	-1.78	-16.79	0.00	-338.74	-94.74	50.124	0
11400	-1.74	-16.64	0.00	-338.53	-94.29	50.212	0
11500	-1.88	-16.92	0.00	-338.72	-94.44	50.312	0
11600	-1.83	-16.48	0.00	-338.57	-93.74	50.408	0
11700	-1.89	-16.71	0.00	-338.35	-94.16	50.512	0
11800	-1.66	-16.35	0.00	-338.30	-95.54	50.612	0
11900	-1.84	-16.68	0.00	-338.31	-94.11	50.711	0
12000	-1.76	-16.53	0.00	-338.32	-94.07	50.810	0
12100	-1.56	-16.65	0.00	-338.11	-94.14	50.907	0
12200	-1.74	-16.57	0.00	-338.18	-94.67	51.009	0
12300	-1.78	-16.39	0.00	-338.19	-94.87	51.112	0
12400	-1.83	-16.38	0.00	-338.28	-94.48	51.208	0
12500	-1.79	-16.53	0.00	-338.38	-96.62	51.310	0
12600	-1.94	-16.59	0.00	-338.31	-94.84	51.419	0
12700	-1.88	-16.18	0.00	-338.66	-93.95	51.523	0
12800	-1.74	-16.54	0.00	-338.39	-96.33	51.621	0
12900	-1.02	-16.39	0.00	-338.25	-96.34	51.724	0
13000	-1.54	-16.67	0.00	-338.18	-94.89	51.820	0
13100	-1.57	-16.56	0.00	-338.25	-96.45	51.919	0
13200	-1.60	-17.03	0.00	-338.38	-95.23	52.022	0
13300	-1.50	-16.80	0.00	-338.24	-95.92	52.122	0
13400	-1.64	-16.74	0.00	-338.05	-95.33	52.220	0
13500	-1.80	-16.68	0.00	-338.23	-95.29	52.316	0
13600	-1.51	-16.54	0.00	-338.34	-93.95	52.416	0
13700	-1.57	-16.75	0.00	-338.23	-94.40	52.516	0
13800	-2.02	-16.88	0.00	-338.16	-94.21	52.617	0
13900	-1.40	-16.88	0.00	-337.98	-94.28	52.719	0
14000	-1.61	-16.61	0.00	-338.24	-95.27	52.815	0
14100	-1.94	-16.68	0.00	-338.04	-94.50	52.917	0
14200	-2.01	-16.60	0.00	-337.93	-94.60	53.017	0
14300	-1.70	-16.66	0.00	-338.30	-94.55	53.118	0
14400	-1.81	-16.65	0.00	-338.36	-93.99	53.218	0
14500	-2.21	-16.71	0.00	-338.25	-95.82	53.319	0
14600	-1.92	-16.51	0.00	-338.00	-93.21	53.417	0
14700	-1.69	-16.87	0.00	-338.05	-93.77	53.517	0
14800	-1.74	-16.85	0.00	-338.16	-93.58	53.619	0
14900	-1.76	-16.80	0.00	-338.23	-94.72	53.717	0
15000	-2.06	-16.61	0.00	-337.99	-93.59	53.818	0
15100	-2.00	-16.52	0.00	-338.18	-94.10	53.918	0
15200	-1.84	-16.58	0.00	-338.28	-93.84	54.015	0
15300	-1.46	-16.36	0.00	-337.91	-93.03	54.124	0
15400	-1.65	-16.79	0.00	-338.20	-93.13	54.219	0
15500	-1.85	-16.54	0.00	-338.22	-92.45	54.321	0
15600	-1.55	-16.54	0.00	-338.14	-95.26	54.418	0
15700	-2.02	-16.40	0.00	-338.06	-94.28	54.516	0
15800	-1.48	-17.03	0.00	-338.47	-94.82	54.623	0
15900	-1.56	-16.55	0.00	-338.52	-93.82	54.719	0
16000	-1.74	-16.65	0.00	-338.29	-93.55	54.812	0
16100	-2.10	-16.65	0.00	-337.89	-95.58	54.921	0
16200	-1.81	-16.60	0.00	-338.07	-94.64	55.012	0
16350	-1.44	-16.57	0.00	-338.13	-95.26	55.067	0
16355	-1.80	-16.25	0.00	-338.26	-94.46	55.072	0
16360	-1.72	-16.71	0.00	-338.08	-95.08	55.077	0
16365	-1.78	-16.46	0.00	-338.03	-94.76	55.082	0
16370	-1.71	-16.23	0.00	-337.97	-94.79	55.087	0
16375	-1.90	-16.40	0.00	-338.15	-94.80	55.092	0
16380	-2.05	-16.49	0.00	-337.84	-94.46	55.097	0
16385	-1.77	-16.69	0.00	-338.07	-94.88	55.102	0
16390	-1.69	-16.60	0.00	-338.20	-94.75	55.107	0
16395	-1.80	-16.70	0.00	-338.08	-94.34	55.112	0
16400	-1.68	-16.89	0.00	-338.22	-94.89	55.117	0
16405	-1.42	-16.55	0.00	-338.18	-94.84	55.121	0
16410	-1.60	-16.40	0.00	-337.88	-94.78	55.127	0
16415	-1.44	-16.83	0.00	-338.05	-95.37	55.131	0
16420	-1.69	-16.55	0.00	-338.14	-94.93	55.137	0
16425	-1.47	-16.87	0.00	-338.12	-95.12	55.141	0
16430	-1.98	-16.33	0.00	-338.27	-94.96	55.147	0
16435	-1.35	-17.08	0.00	-338.33	-94.72	55.151	0
16440	-1.80	-16.46	0.00	-338.40	-94.95	55.157	0
16445	-1.00	-16.74	0.00	-338.48	-94.70	55.162	0
16450	-1.55	-16.15	0.00	-338.57	-95.84	55.167	0
16455	-1.74	-16.73	0.00	-338.27	-95.29	55.171	0
16460	-1.13	-16.59	0.00	-338.39	-95.38	55.177	0
16465	-1.96	-16.58	0.00	-338.39	-95.28	55.181	0
16470	-1.89	-16.46	0.00	-338.37	-95.59	55.187	0
16475	-1.65	-16.95	0.00	-338.11	-95.61	55.192	0
16480	-1.64	-16.49	0.00	-337.67	-97.11	55.199	0
16485	-1.45	-16.05	0.00	-338.34	-95.84	55.202	842
16490	-1.87	-16.16	0.00	-338.26	-95.48	55.207	8000
16495	-1.50	-16.70	0.00	-338.25	-95.57	55.212	8000
16500	-1.92	-16.35	0.00	-338.10	-96.20	55.217	8000
16505	-1.62	-16.47	0.00	-338.07	-95.73	55.222	8000
16510	-1.61	-16.17	0.00	-338.08	-94.41	55.227	8000
16515	-1.81	-16.19	0.00	-338.36	-94.39	55.232	8000
16520	-1.66	-16.18	0.00	-338.25	-94.38	55.237	8000
16525	-1.55	-16.85	0.00	-338.15	-94.28	55.242	8000
16530	-1.38	-16.81	0.00	-338.33	-94.41	55.247	8000
16535	-1.94	-16.81	0.00	-338.28	-94.62	55.252	8000
16540	-1.44	-16.75	0.00	-336.79	-93.88	55.257	8007
16545	-2.07	-18.27	0.00	-325.93	-72.67	55.263	8110
16550	-2.85	-18.88	0.00	-321.95	-61.23	55.266	8110
16555	-2.20	-19.49	0.00	-318.81	-52.51	55.272	8110
16560	-2.72	-19.49	0.00	-316.91	-47.55	55.276	8110
16565	-2.41	-19.94	0.00	-313.43	-40.70	55.283	8110
16570	-2.05	-19.92	0.00	-313.25	-38.37	55.286	8110
16575	-1.95	-20.20	0.00	-313.46	-38.42	55.292	8110
16580	-1.83	-19.54	0.00	-313.33	-38.36	55.296	8110
16585	-2.16	-19.90	0.00	-311.90	-37.01	55.303	8110
16590	-2.27	-20.16	0.00	-312.06	-36.88	55.306	8110
16595	-1.61	-20.05	0.00	-310.81	-36.59	55.314	8110
16600	-1.69	-20.04	0.00	-310.73	-36.78	55.317	8110
16605	-1.70	-19.98	0.00	-311.09	-36.78	55.322	8110
16610	-1.83	-19.81	0.00	-310.86	-35.99	55.327	8110
16615	-1.28	-20.33	0.00	-310.56	-34.30	55.333	8110
16620	-1.68	-19.82	0.00	-310.64	-35.87	55.337	8110
16625	-1.66	-19.96	0.00	-310.55	-35.89	55.342	8110
16630	-1.57	-19.92	0.00	-310.31	-35.29	55.347	8110
16635	-1.90	-20.04	0.00	-310.56	-36.45	55.354	8110
16640	-1.28	-19.91	0.00	-310.37	-35.27	55.357	8110
16645	-1.47	-20.04	0.00	-309.79	-34.01	55.362	8110
16650	-1.88	-19.99	0.00	-310.52	-35.21	55.367	8110
16655	-1.57	-20.06	0.00	-310.92	-35.61	55.372	8110
16660	-1.60	-19.82	0.00	-310.15	-35.98	55.377	8110
16665	-1.37	-20.08	0.00	-310.08	-35.54	55.382	8110
16670	-1.69	-19.89	0.00	-309.52	-34.87	55.387	8110
16675	-1.82	-19.96	0.00	-309.09	-34.01	55.392	8110
16680	-1.72	-19.85	0.00	-308.47	-33.92	55.397	8110
16685	-1.11	-20.22	0.00	-308.04	-33.53	55.401	8110
16690	-1.30	-20.14	0.00	-310.06	-34.36	55.407	8110
16695	-1.71	-19.95	0.00	-310.12	-35.21	55.411	8110
16700	-1.43	-20.29	0.00	-310.63	-36.46	55.418	8110
16705	-1.94	-20.10	0.00	-311.04	-36.45	55.421	8110
16710	-1.69	-19.95	0.00	-310.89	-37.33	55.427	8110
16715	-1.13	-19.84	0.00	-309.99	-36.52	55.431	8110
16720	-1.19	-20.01	0.00	-308.89	-34.28	55.438	8110
16725	-1.32	-19.76	0.00	-308.24	-33.60	55.441	8110
16730	-1.69	-19.98	0.00	-308.54	-33.83	55.447	8110
16735	-1.81	-19.98	0.00	-308.09	-33.79	55.451	8110
16740	-1.78	-19.97	0.00	-307.08	-32.33	55.457	8110
16745	-1.22	-20.34	0.00	-307.18	-32.61	55.462	8110
16750	-1.45	-19.91	0.00	-309.20	-35.83	55.469	8110
16755	-1.42	-19.99	0.00	-308.88	-35.45	55.472	8110
16760	-1.72	-19.61	0.00	-308.75	-34.60	55.479	8110
16765	-1.36	-20.07	0.00	-308.77	-34.45	55.482	8110
16770	-1.31	-20.07	0.00	-310.01	-34.77	55.487	8110
16775	-1.96	-19.70	0.00	-309.30	-35.33	55.492	8110
16780	-1.30	-20.30	0.00	-309.60	-34.72	55.497	8110
16785	-1.25	-19.95	0.00	-309.91	-35.62	55.502	8110
16790	-1.35	-19.88	0.00	-309.41	-36.15	55.507	8110
16795	-1.09	-20.01	0.00	-309.01	-34.19	55.512	8110
16800	-1.69	-20.09	0.00	-309.19	-33.74	55.517	8110
16805	-1.53	-19.92	0.00	-309.26	-34.21	55.522	8110
16810	-1.34	-20.24	0.00	-309.37	-35.95	55.527	8110
16815	-1.40	-20.03	0.00	-310.71	-37.69	55.532	8110
16820	-1.51	-20.12	0.00	-310.20	-37.98	55.537	8110
16825	-1.51	-19.96	0.00	-309.84	-38.71	55.542	8110
16830	-1.86	-19.88	0.00	-309.34	-37.87	55.547	8110
16835	-1.78	-20.24	0.00	-308.39	-35.97	55.553	8110
16840	-1.29	-20.05	0.00	-308.65	-33.83	55.557	8110
16845	-1.26	-20.17	0.00	-307.94	-33.24	55.562	8110
16850	-1.95	-20.04	0.00	-308.53	-34.71	55.566	8110
16855	-1.80	-19.92	0.00	-309.78	-33.60	55.574	8110
16860	-1.78	-20.03	0.00	-308.92	-34.07	55.577	8110
16865	-1.31	-19.43	0.00	-308.17	-34.88	55.584	8110
16870	-1.63	-19.89	0.00	-307.74	-33.71	55.587	8110
16875	-1.28	-20.07	0.00	-308.35	-32.49	55.594	8110
16880	-1.42	-20.17	0.00	-308.44	-34.01	55.598	8110
16885	-1.07	-20.16	0.00	-308.97	-35.71	55.602	8110
16890	-1.73	-19.72	0.00	-309.29	-35.40	55.607	8110
16895	-1.66	-20.11	0.00	-308.06	-34.45	55.612	8110
16900	-1.19	-20.07	0.00	-307.61	-34.87	55.617	8110
16905	-1.30	-20.22	0.00	-308.52	-35.15	55.622	8110
16910	-1.28	-20.03	0.00	-310.03	-36.62	55.627	8110
16915	-1.77	-19.82	0.00	-309.04	-35.56	55.632	8110
16920	-1.79	-20.09	0.00	-308.01	-34.51	55.637	8110
16925	-1.12	-20.38	0.00	-309.03	-35.17	55.642	8110
16930	-2.08	-19.93	0.00	-309.11	-35.35	55.647	8110
16935	-1.81	-19.75	0.00	-309.14	-36.03	55.651	8110
16940	-1.42	-19.86	0.00	-308.31	-34.78	55.657	8110
16945	-1.09	-20.15	0.00	-308.73	-34.34	55.662	8110
16950	-2.01	-20.08	0.00	-309.40	-33.11	55.668	8110
16955	-1.70	-20.18	0.00	-309.33	-35.24	55.671	8110
16960	-1.51	-19.74	0.00	-308.82	-35.24	55.677	8110
16965	-1.54	-20.07	0.00	-307.70	-34.67	55.681	8110
16970	-2.09	-19.79	0.00	-309.78	-34.77	55.688	8110
16975	-1.53	-20.18	0.00	-308.77	-34.87	55.692	8110
16980	-2.08	-20.23	0.00	-307.71	-35.19	55.699	8110
16985	-1.42	-20.07	0.00	-308.49	-34.64	55.702	8110
16990	-1.70	-19.94	0.00	-308.35	-34.27	55.707	8110
16995	-1.64	-20.03	0.00	-308.04	-33.46	55.712	8110
17000	-1.36	-19.94	0.00	-308.36	-35.40	55.719	8110
17005	-1.96	-19.76	0.00	-307.73	-34.27	55.722	8110
17010	-2.24	-20.32	0.00	-306.98	-34.08	55.729	8110
17015	-2.03	-20.07	0.00	-307.29	-33.33	55.732	8110
17020	-1.53	-19.81	0.00	-306.35	-33.23	55.737	8110
17025	-1.27	-20.02	0.00	-305.81	-32.34	55.742	8110
17030	-1.47	-20.20	0.00	-306.46	-32.74	55.747	8110
17035	-1.30	-20.14	0.00	-307.49	-34.21	55.752	8110
17040	-1.37	-19.81	0.00	-306.90	-33.91	55.757	8110
17045	-1.14	-19.79	0.00	-305.43	-32.85	55.762	8110
17050	-1.15	-20.10	0.00	-305.60	-30.54	55.767	8110
17055	-1.39	-20.06	0.00	-306.00	-30.71	55.772	8110
17060	-1.75	-20.22	0.00	-306.55	-30.97	55.777	8110
17065	-0.98	-20.19	0.00	-308.02	-33.20	55.782	8110
17070	-1.39	-19.98	0.00	-308.59	-34.82	55.787	8110
17075	-1.45	-19.98	0.00	-308.44	-35.76	55.792	8110
17080	-1.60	-20.01	0.00	-307.98	-36.57	55.797	8110
17085	-1.60	-20.02	0.00	-308.05	-36.40	55.802	8110
17090	-1.13	-20.00	0.00	-308.24	-36.24	55.807	8110
17095	-1.57	-19.87	0.00	-307.68	-35.99	55.812	8110
17100	-1.28	-19.90	0.00	-307.33	-34.94	55.817	8110
17105	-1.52	-20.21	0.00	-307.37	-34.71	55.823	8110
17110	-1.32	-20.04	0.00	-308.26	-33.87	55.827	8110
17115	-1.59	-19.63	0.00	-308.54	-34.78	55.833	8110
17120	-1.37	-20.09	0.00	-307.21	-33.17	55.836	8110
17125	-1.65	-20.03	0.00	-307.20	-32.53	55.842	8110
17130	-1.18	-20.14	0.00	-308.05	-32.35	55.846	8110
17135	-2.04	-20.20	0.00	-308.36	-33.85	55.853	8110
17140	-1.43	-19.94	0.00	-308.41	-34.12	55.857	8110
17145	-1.19	-20.21	0.00	-308.62	-35.04	55.862	8110
17150	-1.64	-19.92	0.00	-309.75	-34.74	55.867	8110
17155	-1.24	-20.13	0.00	-309.63	-36.16	55.873	8110
17160	-1.34	-19.78	0.00	-309.49	-36.58	55.877	8110
17165	-1.50	-20.09	0.00	-308.38	-33.85	55.882	8110
17170	-1.76	-19.93	0.00	-309.18	-34.50	55.887	8110
17175	-1.44	-20.13	0.00	-307.85	-33.34	55.892	8110
17180	-1.16	-20.20	0.00	-308.77	-34.15	55.897	8110
17185	-2.34	-19.35	0.00	-310.02	-35.67	55.904	8110
17190	-1.70	-19.87	0.00	-309.15	-34.62	55.907	8110
17195	-0.01	-20.21	0.00	-308.87	-35.66	55.914	8110
17200	-1.61	-20.03	0.00	-308.84	-34.73	55.917	8110
17205	-1.57	-19.76	0.00	-310.08	-35.14	55.922	8110
17210	-1.26	-20.20	0.00	-308.89	-34.50	55.927	8110
17215	-1.33	-20.17	0.00	-309.89	-35.47	55.932	8110
17220	-1.86	-19.74	0.00	-309.10	-35.19	55.937	8110
17225	-1.34	-20.53	0.00	-309.56	-36.03	55.942	8110
17230	-1.24	-20.04	0.00	-311.69	-38.44	55.947	8110
17235	-1.42	-20.01	0.00	-311.98	-38.51	55.952	8110
17240	-1.31	-20.12	0.00	-312.38	-40.02	55.957	8110
17245	-1.57	-19.78	0.00	-311.03	-39.12	55.962	8110
17250	-1.11	-20.02	0.00	-311.22	-38.04	55.968	8110
17255	-1.39	-20.07	0.00	-311.52	-37.56	55.971	8110
17260	-1.51	-19.92	0.00	-311.26	-37.96	55.977	8110
17265	-1.11	-20.09	0.00	-311.17	-36.77	55.981	8110
17270	-1.73	-20.30	0.00	-312.16	-38.40	55.987	8110
17275	-1.37	-19.82	0.00	-312.46	-39.21	55.992	8110
17280	-1.29	-20.13	0.00	-311.87	-37.33	55.998	8110
17285	-1.87	-19.85	0.00	-311.76	-38.17	56.001	8110
17290	-1.62	-20.09	0.00	-310.48	-37.75	56.007	8110
17295	-1.65	-19.98	0.00	-310.70	-37.72	56.012	8110
17300	-1.56	-20.12	0.00	-310.64	-36.93	56.019	8110
17305	-1.72	-19.93	0.00	-310.38	-37.39	56.021	8110
17310	-1.52	-19.84	0.00	-311.04	-36.42	56.027	8110
17315	-1.09	-19.88	0.00	-310.22	-35.67	56.032	8110
17320	-2.30	-20.01	0.00	-310.87	-36.19	56.039	8110
17325	-2.13	-20.10	0.00	-310.44	-37.49	56.042	8110
17330	-1.20	-20.14	0.00	-310.51	-38.05	56.049	8110
17335	-1.69	-19.96	0.00	-309.85	-37.92	56.052	8110
17340	-1.52	-20.14	0.00	-310.58	-38.25	56.057	8110
17345	-1.19	-19.88	0.00	-311.07	-38.72	56.062	8110
17350	-1.38	-20.37	0.00	-310.61	-38.78	56.067	8110
17355	-1.75	-19.85	0.00	-311.60	-39.88	56.072	8110
17360	-1.32	-19.99	0.00	-310.67	-38.72	56.077	8110
17365	-1.86	-19.88	0.00	-310.24	-38.79	56.082	8110
17370	-1.52	-20.05	0.00	-309.94	-38.04	56.087	8110
17375	-1.01	-20.36	0.00	-310.53	-38.04	56.092	8110
17380	-1.35	-19.88	0.00	-312.03	-38.95	56.097	8110
17385	-1.29	-19.80	0.00	-311.19	-38.62	56.103	8110
17390	-1.64	-20.02	0.00	-310.97	-37.25	56.107	8110
17395	-1.36	-20.27	0.00	-311.54	-38.48	56.112	8110
17400	-1.95	-19.74	0.00	-311.79	-39.31	56.117	8110
17405	-1.60	-19.90	0.00	-310.67	-37.46	56.122	8110
17410	-1.62	-20.01	0.00	-310.30	-37.18	56.127	8110
17415	-1.91	-20.13	0.00	-311.42	-38.16	56.132	8110
17420	-1.34	-19.92	0.00	-311.57	-39.06	56.136	8110
17425	-1.34	-20.05	0.00	-310.76	-38.77	56.143	8110
17430	-1.37	-19.81	0.00	-310.47	-38.29	56.147	8110
17435	-1.20	-20.13	0.00	-309.02	-37.42	56.153	8110
17440	-1.72	-19.84	0.00	-309.37	-36.93	56.156	8110
17445	-1.66	-20.06	0.00	-309.89	-36.54	56.162	8110
17450	-1.76	-19.73	0.00	-309.32	-36.46	56.166	8110
17455	-1.35	-20.19	0.00	-308.68	-36.24	56.172	8110
17460	-1.41	-20.05	0.00	-309.03	-35.94	56.177	8110
17465	-0.68	-19.93	0.00	-309.79	-37.25	56.184	8110
17470	-1.66	-19.93	0.00	-309.79	-36.19	56.187	8110
17475	-0.96	-20.38	0.00	-309.44	-35.61	56.192	8110
17480	-1.35	-20.02	0.00	-310.61	-37.54	56.197	8110
17485	-2.83	-19.27	0.00	-309.94	-37.25	56.204	8110
17490	-0.99	-20.08	0.00	-309.77	-36.93	56.207	8110
17495	-2.18	-19.96	0.00	-309.47	-37.25	56.214	8110
17500	-1.44	-20.32	0.00	-309.45	-36.61	56.217	8110
17505	-1.79	-19.99	0.00	-309.77	-37.37	56.222	8110
17510	-1.69	-19.81	0.00	-308.62	-37.10	56.227	8110
17515	-1.38	-19.90	0.00	-308.15	-35.97	56.232	8110
17520	-1.49	-20.01	0.00	-308.14	-34.82	56.237	8110
17525	-1.37	-20.03	0.00	-308.08	-33.92	56.242	8110
17530	-1.10	-20.05	0.00	-308.55	-34.12	56.247	8110
17535	-1.42	-20.01	0.00	-308.77	-33.72	56.252	8110
17540	-1.59	-19.96	0.00	-309.41	-34.57	56.258	8110
17545	-1.38	-20.18	0.00	-309.20	-34.47	56.262	8110
17550	-1.37	-20.13	0.00	-309.28	-35.80	56.268	8110
17555	-1.58	-19.84	0.00	-308.88	-35.97	56.271	8110
17560	-1.74	-19.92	0.00	-308.64	-35.91	56.277	8110
17565	-1.01	-19.88	0.00	-307.73	-34.72	56.282	8110
17570	-1.16	-19.90	0.00	-307.23	-32.42	56.287	8110
17575	-1.57	-20.09	0.00	-307.72	-31.81	56.292	8110
17580	-1.82	-20.06	0.00	-307.98	-31.42	56.297	8110
17585	-1.38	-19.97	0.00	-307.64	-31.82	56.301	8110
17590	-1.79	-20.17	0.00	-308.37	-31.70	56.308	8110
17595	-1.74	-20.01	0.00	-308.65	-32.17	56.312	8110
17600	-1.19	-20.28	0.00	-307.81	-32.49	56.319	8110
17605	-0.80	-20.47	0.00	-308.93	-33.42	56.322	8110
17610	-1.41	-19.80	0.00	-310.39	-35.50	56.327	8110
17615	-1.51	-19.96	0.00	-309.10	-34.83	56.332	8110
17620	-1.36	-20.37	0.00	-308.16	-34.12	56.337	8110
17625	-1.63	-19.92	0.00	-310.21	-36.70	56.342	8110
17630	-1.31	-20.05	0.00	-309.99	-36.86	56.349	8110
17635	-1.31	-19.94	0.00	-309.68	-36.38	56.352	8110
17640	-1.58	-20.01	0.00	-310.45	-36.51	56.357	8110
17645	-1.30	-20.09	0.00	-310.02	-36.79	56.362	8110
17650	-1.75	-19.83	0.00	-310.13	-36.06	56.369	8110
17655	-1.64	-19.99	0.00	-309.91	-36.30	56.372	8110
17660	-1.61	-19.82	0.00	-310.03	-35.42	56.377	8110
17665	-1.54	-19.92	0.00	-309.33	-34.70	56.382	8110
17670	-1.80	-20.11	0.00	-309.74	-34.59	56.387	8110
17675	-1.38	-19.83	0.00	-309.45	-35.90	56.392	8110
17680	-1.11	-20.23	0.00	-309.19	-36.45	56.397	8110
17685	-1.40	-20.18	0.00	-310.20	-37.43	56.402	8110
17690	-1.09	-19.87	0.00	-310.36	-38.53	56.407	8110
17695	-1.47	-19.92	0.00	-310.06	-36.93	56.413	8110
17700	-1.40	-19.82	0.00	-309.04	-36.65	56.417	8110
17705	-1.31	-19.95	0.00	-308.53	-35.42	56.422	8110
17710	-1.75	-20.01	0.00	-308.26	-34.77	56.427	8110
17715	-1.45	-20.08	0.00	-308.85	-34.71	56.432	8110
17720	-1.14	-20.07	0.00	-308.34	-34.19	56.436	8110
17725	-1.40	-19.97	0.00	-309.24	-34.83	56.442	8110
17730	-1.54	-19.97	0.00	-309.01	-35.08	56.446	8110
17735	-0.73	-20.25	0.00	-310.77	-36.72	56.453	8110
17740	-1.75	-19.95	0.00	-310.81	-37.64	56.457	8110
17745	-1.44	-20.23	0.00	-310.38	-38.32	56.462	8110
17750	-1.22	-19.87	0.00	-310.91	-39.10	56.466	8110
17755	-0.77	-19.96	0.00	-310.07	-37.92	56.473	8110
17760	-2.00	-19.74	0.00	-310.03	-37.06	56.477	8110
17765	-1.71	-20.19	0.00	-309.12	-35.67	56.484	8110
17770	-1.50	-19.92	0.00	-309.32	-36.41	56.487	8110
17775	-1.05	-20.18	0.00	-309.12	-36.28	56.492	8110
17780	-2.05	-19.97	0.00	-309.36	-36.54	56.497	8110
17785	-1.57	-20.51	0.00	-310.31	-36.45	56.502	8110
17790	-1.28	-19.91	0.00	-311.64	-38.73	56.507	8110
17795	-2.26	-19.38	0.00	-311.60	-38.83	56.514	8110
17800	-1.18	-19.87	0.00	-310.51	-37.91	56.517	8110
17805	-1.31	-19.97	0.00	-309.97	-35.87	56.522	8110
17810	-1.68	-19.64	0.00	-309.73	-34.66	56.527	8110
17815	-2.05	-19.98	0.00	-308.13	-33.53	56.532	8110
17820	-1.98	-19.99	0.00	-307.94	-32.95	56.537	8110
17825	-1.33	-20.16	0.00	-308.26	-34.23	56.542	8110
17830	-1.73	-19.99	0.00	-308.75	-35.62	56.547	8110
17835	-1.49	-20.09	0.00	-309.58	-35.66	56.552	8110
17840	-1.74	-19.96	0.00	-309.14	-36.99	56.557	8110
17845	-1.70	-19.94	0.00	-308.02	-36.62	56.562	8110
17850	-1.59	-20.06	0.00	-307.90	-36.40	56.568	8110
17855	-1.46	-20.05	0.00	-308.80	-36.11	56.572	8110
17860	-2.03	-20.09	0.00	-308.95	-35.38	56.577	8110
17865	-1.72	-19.81	0.00	-308.73	-35.29	56.582	8110
17870	-1.45	-19.83	0.00	-307.04	-34.93	56.588	8110
17875	-2.07	-19.82	0.00	-306.33	-33.35	56.591	8110
17880	-1.45	-19.87	0.00	-305.85	-31.77	56.598	8110
17885	-1.30	-20.40	0.00	-306.63	-31.80	56.602	8110
17890	-1.47	-20.01	0.00	-307.63	-33.80	56.607	8110
17895	-1.17	-20.04	0.00	-307.50	-34.35	56.611	8110
17900	-0.88	-20.12	0.00	-309.20	-35.84	56.618	8110
17905	-1.46	-19.83	0.00	-309.04	-36.29	56.621	8110
17910	-1.28	-20.16	0.00	-308.42	-35.48	56.627	8110
17915	-1.45	-20.14	0.00	-308.75	-37.72	56.632	8110
17920	-1.77	-20.36	0.00	-308.52	-36.19	56.639	8110
17925	-1.57	-20.09	0.00	-309.16	-37.59	56.641	8110
17930	-1.21	-19.94	0.00	-309.97	-38.04	56.648	8110
17935	-1.23	-19.76	0.00	-309.37	-37.03	56.652	8110
17940	-1.42	-20.08	0.00	-309.06	-36.17	56.657	8110
17945	-1.43	-19.94	0.00	-308.78	-36.45	56.662	8110
17950	-1.78	-19.59	0.00	-309.66	-35.82	56.669	8110
17955	-1.31	-20.15	0.00	-308.45	-35.86	56.672	8110
17960	-1.47	-20.17	0.00	-309.05	-35.87	56.677	8110
17965	-1.80	-20.05	0.00	-309.76	-36.89	56.682	8110
17970	-1.13	-20.37	0.00	-309.05	-35.95	56.688	8110
17975	-1.50	-19.76	0.00	-309.53	-35.94	56.692	8110
17980	-0.92	-19.63	0.00	-309.07	-33.81	56.699	8110
17985	-1.88	-19.95	0.00	-308.44	-33.63	56.702	8110
17990	-1.44	-19.98	0.00	-308.06	-33.55	56.707	8110
17995	-1.34	-20.05	0.00	-307.80	-33.57	56.712	8110
18000	-0.61	-20.25	0.00	-310.53	-33.29	56.719	8110
18005	-1.22	-20.03	0.00	-310.76	-34.71	56.722	8110
18010	-1.58	-20.18	0.00	-310.70	-36.46	56.727	8110
18015	-2.12	-19.83	0.00	-310.39	-35.93	56.733	8110
18020	-1.69	-20.06	0.00	-308.87	-36.06	56.737	8110
18025	-1.32	-19.95	0.00	-309.74	-35.50	56.742	8110
18030	-1.67	-20.06	0.00	-310.02	-35.08	56.747	8110
18035	-1.29	-19.99	0.00	-308.98	-34.63	56.753	8110
18040	-1.36	-20.05	0.00	-308.91	-34.56	56.756	8110
18045	-1.50	-20.14	0.00	-309.27	-33.81	56.762	8110
18050	-1.58	-19.95	0.00	-309.17	-34.48	56.766	8110
18055	-1.19	-19.99	0.00	-308.85	-35.66	56.773	8110
18060	-1.50	-20.15	0.00	-309.13	-35.29	56.777	8110
18065	-0.82	-20.34	0.00	-309.59	-36.31	56.783	8110
18070	-1.19	-19.82	0.00	-310.29	-37.71	56.786	8110
18075	-1.16	-20.07	0.00	-309.29	-35.62	56.792	8110
18080	-1.38	-20.03	0.00	-309.46	-36.13	56.797	8110
18085	-1.42	-20.00	0.00	-309.47	-35.51	56.804	8110
18090	-1.15	-20.09	0.00	-309.05	-35.20	56.807	8110
18095	-1.97	-20.06	0.00	-308.94	-35.26	56.814	8110
18100	-1.52	-20.01	0.00	-309.36	-35.48	56.817	8110
18105	-1.72	-19.96	0.00	-309.46	-34.47	56.822	8110
18110	-1.76	-19.95	0.00	-308.93	-35.88	56.827	8110
18115	-1.60	-19.85	0.00	-308.24	-35.83	56.832	8110
18120	-1.09	-19.82	0.00	-306.65	-34.47	56.837	8110
18125	-1.67	-20.52	0.00	-307.31	-32.50	56.844	8110
18130	-1.75	-19.97	0.00	-308.00	-34.04	56.847	8110
18135	-1.41	-19.95	0.00	-307.68	-33.51	56.852	8110
18140	-1.56	-19.77	0.00	-306.96	-33.58	56.857	8110
18145	-1.35	-20.02	0.00	-305.92	-31.86	56.862	8110
18150	-1.95	-19.92	0.00	-306.92	-32.63	56.868	8110
18155	-1.80	-20.25	0.00	-306.70	-33.04	56.871	8110
18160	-1.54	-19.94	0.00	-308.36	-35.07	56.877	8110
18165	-1.56	-20.02	0.00	-307.25	-35.26	56.882	8110
18170	-1.26	-20.32	0.00	-308.08	-36.19	56.888	8110
18175	-1.50	-19.99	0.00	-308.89	-35.40	56.892	8110
18180	-1.31	-20.30	0.00	-309.41	-36.14	56.897	8110
18185	-1.39	-19.78	0.00	-310.02	-37.98	56.901	8110
18190	-0.92	-20.31	0.00	-309.25	-36.28	56.908	8110
18195	-1.82	-19.96	0.00	-310.08	-38.94	56.912	8110
18200	-1.38	-20.05	0.00	-308.47	-36.77	56.919	8110
18205	-1.52	-19.93	0.00	-308.56	-37.24	56.921	8110
18210	-1.52	-19.92	0.00	-308.21	-35.67	56.927	8110
18215	-1.21	-20.08	0.00	-307.45	-34.76	56.932	8110
18220	-0.96	-20.20	0.00	-308.90	-35.13	56.939	8110
18225	-1.31	-20.00	0.00	-309.28	-35.03	56.942	8110
18230	-1.73	-19.95	0.00	-308.70	-36.75	56.947	8110
18235	-1.58	-19.80	0.00	-308.36	-34.93	56.953	8110
18240	-1.45	-20.15	0.00	-308.52	-35.84	56.958	8110
18245	-1.30	-19.76	0.00	-308.93	-35.70	56.962	8110
18250	-1.22	-20.09	0.00	-307.05	-33.36	56.967	8110
18255	-1.61	-20.12	0.00	-308.08	-33.66	56.972	8110
18260	-1.74	-19.88	0.00	-307.94	-33.38	56.977	8110
18265	-1.69	-20.13	0.00	-307.17	-33.50	56.982	8110
18270	-1.17	-20.13	0.00	-308.01	-34.29	56.987	8110
18275	-1.40	-19.99	0.00	-309.02	-33.55	56.992	8110
18280	-0.48	-20.54	0.00	-310.01	-34.87	56.999	8110
18285	-1.55	-19.91	0.00	-309.59	-36.24	57.002	8110
18290	-1.62	-20.07	0.00	-309.14	-36.03	57.007	8110
18295	-1.33	-19.97	0.00	-309.41	-35.86	57.012	8110
18300	-1.60	-19.96	0.00	-309.62	-37.08	57.017	8110
18305	-1.25	-20.09	0.00	-308.83	-36.11	57.022	8110
18310	-1.22	-20.11	0.00	-309.72	-36.93	57.027	8110
18315	-1.90	-19.92	0.00	-309.06	-37.32	57.033	8110
18320	-1.19	-20.01	0.00	-308.84	-36.68	57.036	8110
18325	-1.21	-20.15	0.00	-308.80	-36.41	57.042	8110
18330	-1.44	-20.06	0.00	-310.06	-36.72	57.046	8110
18335	-1.40	-19.95	0.00	-310.28	-37.74	57.053	8110
18340	-1.49	-20.13	0.00	-310.43	-38.51	57.056	8110
18345	-1.02	-20.04	0.00	-310.25	-38.09	57.062	8110
18350	-1.72	-20.17	0.00	-310.99	-37.98	57.067	8110
18355	-2.13	-20.06	0.00	-310.16	-37.90	57.074	8110
18360	-1.07	-20.09	0.00	-310.57	-39.08	57.076	8110
18365	-1.65	-19.56	0.00	-308.92	-38.34	57.083	8110
18370	-1.62	-20.40	0.00	-308.76	-36.97	57.087	8110
18375	-1.89	-19.66	0.00	-309.64	-38.20	57.092	8110
18380	-1.25	-20.16	0.00	-309.07	-37.80	57.097	8110
18385	-1.06	-19.98	0.00	-309.42	-37.65	57.104	8110
18390	-1.58	-19.87	0.00	-309.57	-37.09	57.107	8110
18395	-1.03	-20.62	0.00	-309.19	-35.66	57.114	8110
18400	-1.96	-19.74	0.00	-309.70	-36.62	57.117	8110
18405	-1.71	-19.90	0.00	-308.72	-36.72	57.123	8110
18410	-1.73	-19.87	0.00	-308.22	-35.74	57.127	8110
18415	-1.50	-19.86	0.00	-307.90	-34.40	57.132	8110
18420	-1.49	-19.91	0.00	-307.52	-32.86	57.137	8110
18425	-1.52	-20.19	0.00	-307.53	-32.54	57.142	8110
18430	-1.38	-20.03	0.00	-308.14	-33.33	57.147	8110
18435	-1.68	-19.90	0.00	-307.72	-33.46	57.152	8110
18440	-1.77	-20.14	0.00	-306.91	-33.56	57.157	8110
18445	-1.46	-20.14	0.00	-308.22	-34.45	57.162	8110
18450	-1.32	-19.83	0.00	-309.18	-34.51	57.168	8110
18455	-1.38	-20.17	0.00	-309.03	-36.51	57.172	8110
18460	-1.80	-19.72	0.00	-308.23	-36.39	57.178	8110
18465	-1.90	-19.88	0.00	-307.41	-35.41	57.181	8110
18470	-1.62	-20.24	0.00	-308.06	-34.20	57.187	8110
18475	-1.51	-20.03	0.00	-308.63	-36.36	57.192	8110
18480	-1.42	-20.21	0.00	-308.09	-36.37	57.198	8110
18485	-1.71	-20.10	0.00	-308.56	-36.87	57.201	8110
18490	-2.05	-19.70	0.00	-308.53	-37.21	57.207	8110
18495	-1.20	-19.80	0.00	-307.26	-35.61	57.211	8110
18500	-1.23	-19.97	0.00	-308.68	-35.66	57.218	8110
18505	-1.48	-19.71	0.00	-308.08	-35.20	57.222	8110
18510	-1.20	-20.08	0.00	-307.43	-34.83	57.227	8110
18515	-1.14	-20.10	0.00	-307.67	-34.59	57.232	8110
18520	-1.23	-19.97	0.00	-308.66	-34.52	57.237	8110
18525	-1.31	-20.11	0.00	-307.98	-34.38	57.242	8110
18530	-1.67	-20.13	0.00	-309.08	-36.19	57.249	8110
18535	-1.13	-20.22	0.00	-309.34	-35.47	57.252	8110
18540	-1.76	-19.90	0.00	-310.30	-36.29	57.257	8110
18545	-1.33	-20.07	0.00	-310.04	-37.16	57.262	8110
18550	-1.71	-20.22	0.00	-309.86	-38.52	57.268	8110
18555	-1.51	-19.76	0.00	-309.67	-37.15	57.272	8110
18560	-1.65	-20.18	0.00	-308.61	-36.21	57.277	8110
18565	-1.34	-19.84	0.00	-309.53	-36.45	57.282	8110
18570	-1.61	-20.02	0.00	-308.69	-35.40	57.287	8110
18575	-1.50	-20.03	0.00	-308.81	-35.48	57.292	8110
18580	-1.23	-20.30	0.00	-310.19	-36.13	57.297	8110
18585	-1.52	-19.84	0.00	-310.89	-37.15	57.302	8110
18590	-1.54	-19.99	0.00	-311.47	-38.04	57.307	8110
18595	-1.04	-20.02	0.00	-311.38	-38.00	57.312	8110
18600	-1.40	-20.02	0.00	-311.28	-38.22	57.317	8110
18605	-1.20	-19.99	0.00	-312.25	-38.53	57.323	8110
18610	-1.39	-19.90	0.00	-311.95	-39.31	57.327	8110
18615	-1.12	-20.11	0.00	-311.00	-37.78	57.333	8110
18620	-1.72	-19.94	0.00	-311.41	-39.38	57.336	8110
18625	-1.61	-19.97	0.00	-311.28	-39.23	57.342	8110
18630	-1.59	-19.96	0.00	-310.26	-37.98	57.347	8110
18635	-1.79	-19.66	0.00	-310.27	-37.31	57.353	8110
18640	-1.53	-20.18	0.00	-309.55	-36.06	57.357	8110
18645	-1.63	-20.01	0.00	-310.49	-36.53	57.362	8110
18650	-1.41	-20.09	0.00	-310.55	-37.51	57.366	8110
18655	-1.20	-20.27	0.00	-310.99	-38.04	57.374	8110
18660	-1.43	-19.96	0.00	-311.75	-38.69	57.377	8110
18665	-1.48	-19.88	0.00	-311.28	-38.65	57.382	8110
18670	-1.61	-19.94	0.00	-311.36	-38.18	57.387	8110
18675	-1.72	-19.68	0.00	-310.16	-38.09	57.392	8110
18680	-1.08	-20.25	0.00	-309.68	-36.19	57.397	8110
18685	-2.02	-19.68	0.00	-310.83	-35.66	57.404	8110
18690	-2.10	-19.75	0.00	-309.62	-35.06	57.407	8110
18695	-1.96	-19.34	0.00	-310.01	-34.07	57.414	8110
18700	-1.46	-19.84	0.00	-308.70	-33.56	57.417	8110
18705	-1.58	-20.43	0.00	-309.69	-33.58	57.422	8110
18710	-1.25	-20.19	0.00	-310.39	-36.69	57.427	8110
18715	-1.57	-20.09	0.00	-311.33	-38.11	57.432	8110
18720	-1.42	-19.77	0.00	-311.08	-37.91	57.437	8110
18725	-1.42	-19.83	0.00	-311.05	-37.20	57.442	8110
18730	-1.18	-19.84	0.00	-309.17	-36.02	57.447	8110
18735	-1.70	-20.34	0.00	-309.17	-35.87	57.452	8110
18740	-1.38	-19.92	0.00	-310.63	-37.13	57.457	8110
18745	-1.82	-19.85	0.00	-309.84	-36.76	57.462	8110
18750	-1.37	-20.14	0.00	-309.20	-36.42	57.467	8110
18755	-1.45	-20.08	0.00	-310.59	-35.87	57.472	8110
18760	-1.86	-19.77	0.00	-310.52	-36.61	57.477	8110
18765	-1.54	-19.94	0.00	-309.01	-36.45	57.482	8110
18770	-1.52	-20.10	0.00	-309.45	-36.29	57.487	8110
18775	-1.52	-19.98	0.00	-309.40	-36.82	57.491	8110
18780	-1.30	-19.77	0.00	-309.47	-36.60	57.498	8110
18785	-1.74	-20.10	0.00	-309.81	-36.33	57.501	8110
18790	-1.19	-20.15	0.00	-309.57	-35.27	57.507	8110
18795	-1.18	-20.31	0.00	-310.49	-36.56	57.512	8110
18800	-1.45	-19.84	0.00	-309.86	-37.46	57.517	8110
18805	-1.89	-19.86	0.00	-309.47	-37.18	57.521	8110
18810	-1.64	-19.95	0.00	-308.34	-35.62	57.527	8110
18815	-1.28	-19.82	0.00	-308.47	-34.28	57.532	8110
18820	-0.98	-20.31	0.00	-310.00	-35.03	57.539	8110
18825	-1.33	-19.98	0.00	-309.73	-35.05	57.542	8110
18830	-1.89	-19.57	0.00	-308.78	-34.08	57.549	8110
18835	-1.71	-20.18	0.00	-307.02	-33.02	57.552	8110
18840	-1.41	-20.20	0.00	-308.97	-34.74	57.557	8110
18845	-1.79	-19.90	0.00	-309.11	-35.38	57.562	8110
18850	-0.58	-20.19	0.00	-308.37	-34.08	57.569	8110
18855	-1.56	-20.01	0.00	-308.03	-33.76	57.572	8110
18860	-1.13	-19.98	0.00	-307.27	-34.08	57.579	8110
18865	-1.24	-20.07	0.00	-307.86	-34.49	57.582	8110
18870	-1.50	-20.16	0.00	-308.78	-34.51	57.587	8110
18875	-1.69	-19.98	0.00	-309.61	-34.96	57.592	8110
18880	-1.31	-20.31	0.00	-308.41	-34.81	57.597	8110
18885	-1.47	-20.18	0.00	-309.89	-36.31	57.602	8110
18890	-1.20	-19.95	0.00	-310.62	-38.52	57.607	8110
18895	-1.60	-19.83	0.00	-309.86	-38.48	57.612	8110
18900	-1.36	-19.81	0.00	-308.33	-35.66	57.617	8110
18905	-1.20	-20.02	0.00	-308.37	-34.78	57.622	8110
18910	-2.19	-20.13	0.00	-309.71	-33.68	57.629	8110
18915	-1.34	-20.22	0.00	-309.86	-35.79	57.632	8110
18920	-1.30	-19.97	0.00	-310.64	-37.59	57.637	8110
18925	-1.08	-19.84	0.00	-309.41	-37.01	57.642	8110
18930	-1.55	-20.14	0.00	-309.71	-36.39	57.646	8110
18935	-1.16	-19.97	0.00	-309.80	-35.52	57.653	8110
18940	-0.99	-20.28	0.00	-310.06	-35.29	57.656	8110
18945	-1.32	-20.13	0.00	-310.53	-36.69	57.662	8110
18950	-1.47	-19.76	0.00	-311.28	-37.04	57.667	8110
18955	-1.33	-20.10	0.00	-310.64	-37.46	57.673	8110
18960	-1.28	-19.96	0.00	-311.14	-38.17	57.676	8110
18965	-1.92	-19.86	0.00	-310.38	-37.70	57.683	8110
18970	-1.33	-20.07	0.00	-310.38	-38.14	57.687	8110
18975	-1.78	-19.97	0.00	-310.38	-37.79	57.692	8110
18980	-1.79	-20.14	0.00	-310.12	-37.80	57.697	8110
18985	-1.36	-20.15	0.00	-309.98	-38.99	57.704	8110
18990	-1.27	-19.83	0.00	-310.08	-38.53	57.707	8110
18995	-1.13	-20.18	0.00	-309.42	-36.59	57.712	8110
19000	-1.57	-20.04	0.00	-309.65	-36.89	57.717	8110
19005	-0.36	-20.38	0.00	-309.73	-34.48	57.724	8110
19010	-1.69	-19.75	0.00	-309.53	-36.04	57.727	8110
19015	-1.29	-19.83	0.00	-310.43	-35.34	57.734	8110
19020	-1.85	-19.94	0.00	-310.01	-36.24	57.737	8110
19025	-1.71	-19.98	0.00	-309.72	-37.13	57.742	8110
19030	-1.77	-19.91	0.00	-309.46	-37.37	57.747	8110
19035	-1.28	-20.14	0.00	-309.47	-36.46	57.752	8110
19040	-1.44	-20.08	0.00	-310.55	-37.53	57.757	8110
19045	-1.48	-19.75	0.00	-309.65	-37.99	57.762	8110
19050	-1.72	-20.09	0.00	-309.05	-36.69	57.767	8110
19055	-1.37	-20.16	0.00	-309.67	-37.78	57.772	8110
19060	-1.33	-19.96	0.00	-309.96	-38.04	57.777	8110
19065	-1.26	-19.87	0.00	-309.89	-36.91	57.782	8110
19070	-1.63	-19.83	0.00	-309.75	-36.21	57.788	8110
19075	-1.29	-19.98	0.00	-309.03	-36.12	57.792	8110
19080	-1.58	-20.19	0.00	-309.09	-35.55	57.797	8110
19085	-1.46	-19.76	0.00	-309.52	-36.09	57.801	8110
19090	-1.45	-19.88	0.00	-309.19	-35.20	57.808	8110
19095	-1.51	-19.88	0.00	-308.63	-34.99	57.812	8110
19100	-1.73	-19.70	0.00	-309.05	-34.61	57.818	8110
19105	-1.76	-20.14	0.00	-308.51	-33.68	57.822	8110
19110	-1.40	-20.21	0.00	-310.03	-34.95	57.827	8110
19115	-1.59	-19.89	0.00	-310.84	-36.57	57.831	8110
19120	-1.60	-19.85	0.00	-309.08	-36.11	57.838	8110
19125	-1.92	-20.00	0.00	-309.38	-35.10	57.842	8110
19130	-1.44	-20.17	0.00	-309.32	-36.14	57.849	8110
19135	-1.77	-19.89	0.00	-309.60	-36.56	57.851	8110
19140	-1.44	-20.06	0.00	-309.21	-36.87	57.857	8110
19145	-1.22	-19.99	0.00	-309.50	-37.16	57.862	8110
19150	-1.42	-20.04	0.00	-308.70	-36.19	57.869	8110
19155	-1.74	-19.86	0.00	-308.93	-36.38	57.872	8110
19160	-1.16	-20.11	0.00	-308.75	-34.82	57.877	8110
19165	-1.10	-20.00	0.00	-309.21	-35.58	57.882	8110
19170	-1.65	-20.11	0.00	-309.23	-35.20	57.888	8110
19175	-1.45	-20.18	0.00	-309.09	-35.70	57.892	8110
19180	-1.70	-19.77	0.00	-310.10	-36.24	57.897	8110
19185	-1.04	-20.10	0.00	-309.20	-36.27	57.902	8110
19190	-1.64	-20.09	0.00	-309.95	-36.97	57.907	8110
19195	-1.44	-20.00	0.00	-310.40	-37.96	57.912	8110
19200	-0.90	-20.09	0.00	-310.54	-38.10	57.917	8110
19205	-1.48	-19.90	0.00	-310.95	-37.72	57.923	8110
19210	-1.88	-19.86	0.00	-309.95	-37.57	57.927	8110
19215	-1.64	-19.87	0.00	-309.80	-36.21	57.933	8110
19220	-1.36	-20.18	0.00	-309.87	-36.28	57.937	8110
19225	-1.67	-19.91	0.00	-309.98	-36.33	57.942	8110
19230	-1.61	-19.64	0.00	-309.13	-36.03	57.946	8110
19235	-1.50	-20.02	0.00	-307.14	-33.07	57.953	8110
19240	-1.65	-20.07	0.00	-307.56	-33.00	57.956	8110
19245	-1.70	-20.06	0.00	-308.46	-33.72	57.962	8110
19250	-1.33	-19.85	0.00	-308.50	-34.48	57.966	8110
19255	-1.37	-19.91	0.00	-307.74	-33.58	57.973	8110
19260	-1.26	-20.09	0.00	-307.90	-33.28	57.976	8110
19265	-1.22	-20.11	0.00	-307.70	-33.38	57.983	8110
19270	-1.90	-20.10	0.00	-307.27	-33.17	57.987	8110
19275	-1.16	-20.01	0.00	-308.86	-35.56	57.992	8110
19280	-1.08	-20.12	0.00	-308.94	-36.61	57.997	8110
19285	-1.62	-19.80	0.00	-309.98	-38.84	58.004	8110
19290	-1.49	-19.73	0.00	-309.01	-35.94	58.007	8110
19295	-1.69	-20.06	0.00	-308.58	-35.41	58.012	8110
19300	-1.36	-20.20	0.00	-309.17	-35.10	58.017	8110
19305	-1.70	-19.94	0.00	-310.41	-36.45	58.022	8110
19310	-1.41	-20.12	0.00	-309.87	-36.62	58.027	8110
19315	-1.41	-19.98	0.00	-310.60	-37.67	58.032	8110
19320	-1.85	-20.01	0.00	-309.93	-37.57	58.037	8110
19325	-1.45	-19.66	0.00	-309.54	-36.58	58.042	8110
19330	-1.75	-19.75	0.00	-307.31	-34.28	58.047	8110
19335	-1.73	-19.89	0.00	-306.85	-32.31	58.052	8110
19340	-1.15	-20.26	0.00	-306.83	-32.04	58.057	8110
19345	-1.26	-19.95	0.00	-308.47	-32.62	58.062	8110
19350	-1.74	-20.06	0.00	-307.97	-32.18	58.067	8110
19355	-1.43	-20.24	0.00	-308.31	-33.23	58.072	8110
19360	-1.55	-19.94	0.00	-309.71	-34.79	58.077	8110
19365	-0.75	-20.18	0.00	-309.00	-34.93	58.081	8110
19370	-1.56	-20.21	0.00	-309.01	-36.27	58.088	8110
19375	-1.05	-20.05	0.00	-308.98	-36.99	58.092	8110
19380	-1.41	-19.97	0.00	-307.79	-35.07	58.098	8110
19385	-1.58	-20.20	0.00	-308.33	-34.22	58.102	8110
19390	-1.14	-20.04	0.00	-308.96	-35.19	58.107	8110
19395	-1.40	-19.93	0.00	-309.41	-36.04	58.111	8110
19400	-2.02	-19.73	0.00	-311.00	-37.92	58.118	8110
19405	-1.35	-20.03	0.00	-310.01	-37.94	58.122	8110
19410	-1.60	-20.10	0.00	-309.93	-38.04	58.127	8110
19415	-1.70	-19.83	0.00	-310.21	-38.18	58.132	8110
19420	-1.97	-20.04	0.00	-309.13	-36.92	58.139	8110
19425	-1.39	-19.71	0.00	-308.87	-36.19	58.142	8110
19430	-1.87	-20.14	0.00	-308.58	-35.66	58.149	8110
19435	-1.86	-20.15	0.00	-309.21	-36.14	58.152	8110
19440	-1.73	-19.84	0.00	-308.61	-36.65	58.157	8110
19445	-1.46	-20.17	0.00	-308.71	-36.06	58.162	8110
19450	-1.62	-19.91	0.00	-309.46	-35.66	58.169	8110
19455	-1.76	-19.86	0.00	-309.17	-34.67	58.172	8110
19460	-2.38	-19.84	0.00	-307.55	-33.68	58.179	8110
19465	-1.38	-19.88	0.00	-307.00	-32.91	58.182	8110
19470	-1.30	-20.29	0.00	-307.53	-31.82	58.187	8110
19475	-1.29	-19.95	0.00	-308.22	-32.77	58.192	8110
19480	-1.75	-20.08	0.00	-307.85	-32.49	58.199	8110
19485	-1.06	-20.30	0.00	-308.54	-33.28	58.202	8110
19490	-1.39	-20.04	0.00	-309.33	-34.48	58.207	8110
19495	-1.61	-20.08	0.00	-309.84	-35.17	58.212	8110
19500	-1.90	-19.83	0.00	-309.42	-35.84	58.217	8110
19505	-1.14	-20.13	0.00	-309.12	-36.40	58.222	8110
19510	-1.71	-19.70	0.00	-308.87	-36.65	58.227	8110
19515	-1.81	-20.41	0.00	-308.42	-35.07	58.233	8110
19520	-1.65	-19.99	0.00	-309.50	-36.94	58.236	8110
19525	-1.49	-20.11	0.00	-309.13	-36.35	58.242	8110
19530	-1.32	-19.95	0.00	-309.50	-37.12	58.247	8110
19535	-1.76	-19.83	0.00	-310.13	-37.16	58.253	8110
19540	-1.67	-20.00	0.00	-309.36	-37.59	58.257	8110
19545	-1.47	-20.02	0.00	-308.61	-37.21	58.262	8110
19550	-1.39	-19.90	0.00	-309.31	-36.46	58.266	8110
19555	-1.55	-20.18	0.00	-309.22	-36.90	58.273	8110
19560	-1.10	-20.25	0.00	-309.61	-37.38	58.277	8110
19565	-1.61	-20.06	0.00	-310.62	-38.68	58.284	8110
19570	-1.12	-20.18	0.00	-310.20	-39.92	58.286	8110
19575	-1.47	-19.76	0.00	-310.97	-39.67	58.292	8110
19580	-1.78	-19.85	0.00	-310.45	-38.92	58.297	8110
19585	-1.99	-20.20	0.00	-310.13	-38.04	58.304	8110
19590	-1.16	-19.95	0.00	-309.63	-37.48	58.307	8110
19595	-1.36	-19.91	0.00	-309.35	-36.62	58.312	8110
19600	-1.64	-20.11	0.00	-309.23	-36.10	58.317	8110
19605	-1.75	-19.75	0.00	-308.39	-35.66	58.322	8110
19610	-1.60	-20.25	0.00	-308.78	-35.11	58.327	8110
19615	-2.17	-20.09	0.00	-309.99	-37.06	58.332	8110
19620	-1.20	-20.05	0.00	-310.11	-37.79	58.337	8110
19625	-1.27	-20.09	0.00	-310.42	-38.93	58.342	8110
19630	-1.52	-19.95	0.00	-309.65	-38.95	58.347	8110
19635	-1.56	-19.79	0.00	-309.61	-37.25	58.352	8110
19640	-1.35	-20.05	0.00	-309.92	-36.87	58.357	8110
19645	-1.48	-20.02	0.00	-309.96	-37.43	58.362	8110
19650	-1.56	-20.17	0.00	-310.13	-37.67	58.367	8110
19655	-1.46	-19.78	0.00	-310.30	-38.14	58.372	8110
19660	-1.17	-20.10	0.00	-309.78	-37.84	58.377	8110
19665	-1.29	-19.95	0.00	-310.11	-37.72	58.382	8110
19670	-1.16	-20.04	0.00	-309.97	-37.73	58.387	8110
19675	-1.86	-20.03	0.00	-310.00	-37.97	58.392	8110
19680	-1.49	-20.08	0.00	-309.76	-36.69	58.397	8110
19685	-1.79	-19.97	0.00	-309.76	-36.55	58.402	8110
19690	-1.31	-19.99	0.00	-310.05	-36.10	58.407	8110
19695	-1.44	-19.89	0.00	-309.90	-35.71	58.412	8110
19700	-1.51	-20.05	0.00	-309.41	-35.84	58.418	8110
19705	-1.01	-20.19	0.00	-309.90	-36.19	58.421	8110
19710	-1.89	-19.93	0.00	-309.88	-36.41	58.427	8110
19715	-1.49	-19.80	0.00	-309.28	-35.48	58.432	8110
19720	-1.27	-19.91	0.00	-308.92	-35.13	58.439	8110
19725	-0.85	-19.93	0.00	-309.01	-35.31	58.441	8110
19730	-1.33	-20.05	0.00	-309.18	-34.41	58.447	8110
19735	-1.64	-19.93	0.00	-309.81	-34.43	58.452	8110
19740	-1.46	-20.15	0.00	-308.44	-34.36	58.457	8110
19745	-1.27	-20.36	0.00	-310.11	-35.57	58.462	8110
19750	-1.46	-20.15	0.00	-310.74	-36.85	58.469	8110
19755	-1.45	-20.08	0.00	-311.21	-37.81	58.472	8110
19760	-1.19	-19.89	0.00	-311.27	-38.19	58.477	8110
19765	-1.26	-19.90	0.00	-310.13	-36.89	58.482	8110
19770	-1.83	-19.96	0.00	-310.33	-36.92	58.487	8110
19775	-1.39	-20.02	0.00	-309.73	-36.83	58.492	8110
19780	-1.26	-19.98	0.00	-310.11	-36.51	58.497	8110
19785	-1.72	-19.83	0.00	-309.81	-35.50	58.502	8110
19790	-1.61	-19.81	0.00	-309.19	-34.55	58.507	8110
19795	-1.52	-20.22	0.00	-308.13	-33.10	58.512	8110
19800	-1.12	-20.25	0.00	-309.72	-33.81	58.516	8110
19805	-1.43	-20.01	0.00	-309.72	-35.08	58.523	8110
19810	-1.57	-20.27	0.00	-309.82	-36.08	58.526	8110
19815	-1.64	-19.95	0.00	-309.76	-36.36	58.533	8110
19820	-1.95	-19.85	0.00	-309.00	-35.76	58.537	8110
19825	-1.47	-20.05	0.00	-307.82	-33.64	58.542	8110
19830	-1.59	-20.15	0.00	-308.03	-33.07	58.546	8110
19835	-2.03	-19.77	0.00	-308.64	-33.76	58.553	8110
19840	-1.42	-20.10	0.00	-307.15	-32.98	58.557	8110
19845	-1.43	-20.00	0.00	-308.20	-32.91	58.562	8110
19850	-1.65	-20.16	0.00	-307.94	-33.28	58.567	8110
19855	-1.87	-20.13	0.00	-307.57	-33.68	58.574	8110
19860	-1.28	-20.18	0.00	-308.62	-33.81	58.577	8110
19865	-1.62	-19.54	0.00	-310.57	-35.27	58.584	8110
19870	-1.70	-20.03	0.00	-309.08	-34.61	58.587	8110
19875	-1.72	-19.91	0.00	-308.82	-34.87	58.592	8110
19880	-1.50	-19.72	0.00	-307.73	-32.86	58.597	8110
19885	-1.06	-19.93	0.00	-308.00	-31.97	58.604	8110
19890	-1.30	-20.07	0.00	-308.41	-32.36	58.607	8110
19895	-1.45	-19.96	0.00	-308.83	-33.36	58.613	8110
19900	-1.18	-20.09	0.00	-308.63	-33.72	58.617	8110
19905	-1.67	-19.92	0.00	-309.33	-34.47	58.622	8110
19910	-1.82	-19.86	0.00	-308.18	-34.91	58.627	8110
19915	-1.45	-20.19	0.00	-308.05	-33.58	58.632	8110
19920	-1.36	-19.96	0.00	-309.97	-35.33	58.637	8110
19925	-1.16	-20.04	0.00	-309.55	-35.84	58.642	8110
19930	-1.23	-20.12	0.00	-311.05	-36.38	58.647	8110
19935	-1.08	-20.06	0.00	-310.83	-36.80	58.652	8110
19940	-1.39	-20.12	0.00	-310.99	-37.55	58.657	8110
19945	-1.71	-19.83	0.00	-310.89	-38.09	58.662	8110
19950	-1.71	-20.13	0.00	-310.48	-36.12	58.667	8110
19955	-1.96	-20.01	0.00	-310.83	-36.77	58.672	8110
19960	-1.26	-20.03	0.00	-310.43	-36.45	58.677	8110
19965	-1.44	-19.90	0.00	-310.33	-35.73	58.682	8110
19970	-1.76	-19.97	0.00	-310.16	-35.27	58.687	8110
19975	-1.64	-19.89	0.00	-310.39	-34.28	58.692	8110
19980	-1.73	-20.10	0.00	-309.35	-34.60	58.698	8110
19985	-1.18	-20.06	0.00	-309.85	-35.34	58.701	8110
19990	-1.49	-20.10	0.00	-310.20	-35.04	58.707	8110
19995	-1.65	-20.17	0.00	-309.68	-36.06	58.712	8110
20000	-0.91	-19.95	0.00	-309.35	-37.56	58.719	8110
20005	-1.83	-19.74	0.00	-309.31	-35.89	58.722	8110
20010	-1.34	-20.29	0.00	-309.85	-35.31	58.727	8110
20015	-1.44	-19.74	0.00	-310.15	-35.97	58.732	8110
20020	-1.14	-19.98	0.00	-310.18	-34.87	58.739	8110
20025	-1.70	-20.12	0.00	-310.55	-35.29	58.742	8110
20030	-1.59	-19.37	0.00	-310.03	-36.46	58.749	8110
20035	-1.49	-20.21	0.00	-309.00	-36.10	58.752	8110
20040	-1.89	-19.91	0.00	-310.15	-35.83	58.758	8110
20045	-1.47	-19.93	0.00	-309.57	-35.82	58.762	8110
20050	-1.62	-19.95	0.00	-309.30	-34.22	58.767	8110
20055	-1.79	-20.04	0.00	-308.60	-35.20	58.772	8110
20060	-1.65	-20.10	0.00	-309.48	-35.50	58.777	8110
20065	-1.34	-19.89	0.00	-309.55	-35.62	58.782	8110
20070	-1.46	-19.91	0.00	-308.91	-34.33	58.787	8110
20075	-1.29	-20.10	0.00	-308.58	-34.63	58.792	8110
20080	-1.73	-20.11	0.00	-308.91	-35.05	58.797	8110
20085	-1.18	-20.21	0.00	-309.62	-35.56	58.802	8110
20090	-1.20	-20.00	0.00	-310.50	-37.43	58.807	8110
20095	-1.28	-19.88	0.00	-309.62	-36.06	58.812	8110
20100	-1.39	-20.08	0.00	-310.13	-37.31	58.817	8110
20105	-1.47	-19.76	0.00	-309.24	-36.62	58.822	8110
20110	-1.51	-20.11	0.00	-308.98	-35.51	58.827	8110
20115	-1.58	-19.75	0.00	-309.23	-35.59	58.833	8110
20120	-1.82	-19.99	0.00	-308.25	-34.58	58.836	8110
20125	-1.51	-19.73	0.00	-308.12	-35.44	58.842	8110
20130	-1.84	-19.93	0.00	-307.03	-33.09	58.847	8110
20135	-1.07	-20.04	0.00	-308.39	-34.60	58.853	8110
20140	-1.64	-19.95	0.00	-308.74	-34.39	58.856	8110
20145	-0.92	-20.15	0.00	-307.75	-34.17	58.862	8110
20150	-1.46	-20.27	0.00	-308.82	-34.14	58.867	8110
20155	-0.84	-20.11	0.00	-308.80	-36.29	58.874	8110
20160	-1.94	-19.94	0.00	-308.42	-36.82	58.877	8110
20165	-1.43	-20.22	0.00	-308.77	-36.06	58.884	8110
20170	-1.44	-20.07	0.00	-309.42	-36.72	58.887	8110
20175	-1.04	-19.84	0.00	-308.17	-35.38	58.892	8110
20180	-0.93	-20.30	0.00	-308.40	-33.76	58.897	8110
20185	-0.90	-20.18	0.00	-308.82	-34.40	58.904	8110
20190	-1.97	-20.04	0.00	-309.10	-34.82	58.907	8110
20195	-1.67	-19.89	0.00	-308.62	-34.08	58.912	8110
20200	-1.67	-20.09	0.00	-308.69	-33.88	58.917	8110
20205	-1.79	-19.82	0.00	-309.10	-34.87	58.922	8110
20210	-1.15	-20.18	0.00	-308.65	-33.88	58.927	8110
20215	-1.14	-20.05	0.00	-308.38	-34.25	58.932	8110
20220	-1.59	-19.98	0.00	-307.98	-33.93	58.937	8110
20225	-1.32	-20.15	0.00	-307.90	-34.81	58.942	8110
20230	-1.29	-20.02	0.00	-308.83	-34.20	58.947	8110
20235	-1.48	-19.95	0.00	-309.52	-34.38	58.952	8110
20240	-1.57	-20.42	0.00	-309.52	-36.10	58.957	8110
20245	-1.67	-19.90	0.00	-310.13	-37.73	58.962	8110
20250	-1.92	-19.73	0.00	-309.25	-36.57	58.968	8110
20255	-1.21	-20.10	0.00	-307.99	-36.11	58.972	8110
20260	-1.18	-20.27	0.00	-308.98	-34.82	58.977	8110
20265	-1.32	-19.86	0.00	-310.03	-36.27	58.981	8110
20270	-1.35	-19.93	0.00	-308.69	-34.87	58.987	8110
20275	-1.40	-20.27	0.00	-309.22	-34.28	58.992	8110
20280	-1.61	-20.01	0.00	-309.78	-34.19	58.997	8110
20285	-1.44	-19.86	0.00	-309.43	-35.44	59.001	8110
20290	-1.23	-20.01	0.00	-307.75	-33.48	59.007	8110
20295	-1.51	-20.07	0.00	-308.78	-32.71	59.011	8110
20300	-1.15	-20.21	0.00	-308.38	-33.62	59.018	8110
20305	-1.10	-20.33	0.00	-309.77	-34.21	59.022	8110
20310	-1.46	-20.03	0.00	-310.53	-35.52	59.027	8110
20315	-2.13	-19.95	0.00	-309.96	-35.90	59.032	8110
20320	-1.65	-19.92	0.00	-310.12	-35.34	59.039	8110
20325	-1.55	-20.12	0.00	-310.56	-36.45	59.042	8110
20330	-1.69	-20.01	0.00	-310.05	-37.02	59.048	8110
20335	-1.64	-19.98	0.00	-310.05	-36.62	59.053	8110
20340	-1.68	-20.00	0.00	-310.04	-35.13	59.057	8110
20345	-1.45	-19.91	0.00	-309.12	-36.49	59.062	8110
20350	-1.55	-20.20	0.00	-309.62	-36.95	59.067	8110
20355	-1.03	-19.79	0.00	-310.03	-36.38	59.072	8110
20360	-2.54	-20.19	0.00	-308.92	-34.07	59.079	8110
20365	-1.76	-19.86	0.00	-309.11	-34.45	59.082	8110
20370	-1.52	-19.71	0.00	-308.07	-33.29	59.087	8110
20375	-1.26	-20.10	0.00	-307.71	-31.14	59.092	8110
20380	-2.08	-20.11	0.00	-308.66	-34.46	59.099	8110
20385	-1.33	-19.82	0.00	-307.67	-33.76	59.102	8110
20390	-1.44	-20.26	0.00	-307.02	-32.16	59.107	8110
20395	-1.75	-19.80	0.00	-307.90	-32.58	59.112	8110
20400	-1.31	-20.19	0.00	-307.88	-32.49	59.117	8110
20405	-1.01	-20.05	0.00	-308.68	-33.77	59.123	8110
20410	-1.57	-19.96	0.00	-309.14	-34.36	59.127	8110
20415	-1.38	-20.15	0.00	-308.64	-34.19	59.132	8110
20420	-1.03	-20.09	0.00	-308.97	-34.65	59.136	8110
20425	-1.48	-19.89	0.00	-309.13	-35.18	59.142	8110
20430	-1.28	-20.09	0.00	-308.60	-35.07	59.146	8110
20435	-1.19	-19.88	0.00	-309.70	-34.71	59.152	8110
20440	-1.86	-20.00	0.00	-308.67	-34.18	59.156	8110
20445	-1.31	-19.92	0.00	-308.73	-34.67	59.163	8110
20450	-1.26	-19.79	0.00	-308.14	-33.97	59.166	8110
20455	-1.69	-20.20	0.00	-308.98	-34.56	59.172	8110
20460	-1.33	-19.86	0.00	-308.58	-34.21	59.177	8110
20465	-1.36	-20.18	0.00	-308.33	-33.46	59.182	8110
20470	-1.42	-20.16	0.00	-309.30	-34.40	59.187	8110
20475	-1.21	-19.98	0.00	-310.20	-35.45	59.192	8110
20480	-1.53	-19.62	0.00	-309.46	-34.47	59.197	8110
20485	-1.68	-20.11	0.00	-310.01	-35.66	59.204	8110
20490	-1.41	-20.05	0.00	-310.04	-34.83	59.207	8110
20495	-1.76	-20.31	0.00	-309.46	-32.88	59.214	8110
20500	-1.34	-20.29	0.00	-310.56	-35.74	59.217	8110
20505	-1.71	-19.92	0.00	-310.73	-36.96	59.223	8110
20510	-0.96	-19.97	0.00	-310.50	-37.72	59.227	8110
20515	-1.66	-19.68	0.00	-309.90	-36.82	59.232	8110
20520	-1.35	-19.99	0.00	-308.72	-35.37	59.237	8110
20525	-1.95	-20.12	0.00	-308.77	-34.66	59.242	8110
20530	-1.74	-19.98	0.00	-309.16	-34.39	59.247	8110
20535	-1.39	-19.85	0.00	-308.91	-35.66	59.252	8110
20540	-1.25	-20.04	0.00	-308.81	-34.02	59.257	8110
20545	-1.72	-20.11	0.00	-308.97	-33.83	59.262	8110
20550	-1.17	-20.22	0.00	-309.78	-35.08	59.267	8110
20555	-1.33	-19.93	0.00	-310.51	-36.09	59.272	8110
20560	-1.42	-20.30	0.00	-309.83	-34.50	59.278	8110
20565	-1.58	-19.92	0.00	-310.33	-36.35	59.282	8110
20570	-1.34	-20.08	0.00	-309.17	-36.12	59.287	8110
20575	-1.77	-20.03	0.00	-309.58	-35.54	59.291	8110
20580	-1.57	-19.78	0.00	-310.11	-36.88	59.298	8110
20585	-1.84	-19.81	0.00	-309.29	-35.94	59.301	8110
20590	-1.31	-20.16	0.00	-308.30	-34.30	59.307	8110
20595	-1.54	-20.06	0.00	-309.50	-34.77	59.311	8110
20600	-1.25	-20.07	0.00	-310.12	-35.40	59.318	8110
20605	-1.40	-19.99	0.00	-310.70	-35.07	59.321	8110
20610	-1.68	-19.91	0.00	-308.76	-34.62	59.327	8110
20615	-1.59	-19.90	0.00	-308.50	-34.23	59.331	8110
20620	-1.41	-20.27	0.00	-309.88	-34.20	59.339	8110
20625	-1.81	-19.73	0.00	-309.58	-34.44	59.342	8110
20630	-1.24	-20.23	0.00	-308.89	-35.51	59.349	8110
20635	-1.14	-20.07	0.00	-309.11	-35.79	59.352	8110
20640	-1.69	-20.09	0.00	-309.56	-35.55	59.357	8110
20645	-1.25	-19.96	0.00	-309.56	-35.81	59.362	8110
20650	-1.26	-20.28	0.00	-310.56	-35.67	59.369	8110
20655	-1.66	-19.89	0.00	-309.61	-35.46	59.372	8110
20660	-1.65	-20.06	0.00	-308.86	-35.43	59.378	8110
20665	-1.22	-20.13	0.00	-309.19	-36.02	59.382	8110
20670	-1.00	-19.90	0.00	-309.28	-36.03	59.387	8110
20675	-1.14	-20.05	0.00	-308.63	-35.12	59.392	8110
20680	-1.30	-19.88	0.00	-309.27	-35.26	59.397	8110
20685	-1.55	-19.98	0.00	-308.45	-34.82	59.402	8110
20690	-1.91	-20.04	0.00	-309.51	-34.87	59.407	8110
20695	-1.43	-20.20	0.00	-309.84	-35.58	59.412	8110
20700	-1.46	-20.09	0.00	-310.32	-37.49	59.417	8110
20705	-1.22	-19.97	0.00	-310.05	-38.08	59.422	8110
20710	-1.47	-20.09	0.00	-310.55	-37.19	59.427	8110
20715	-1.58	-20.10	0.00	-311.58	-37.30	59.433	8110
20720	-1.53	-19.86	0.00	-312.36	-38.09	59.437	8110
20725	-1.85	-19.57	0.00	-311.20	-37.68	59.442	8110
20730	-1.38	-19.78	0.00	-308.96	-35.48	59.446	8110
20735	-1.62	-19.89	0.00	-309.67	-34.56	59.452	8110
20740	-1.82	-20.01	0.00	-309.29	-34.20	59.457	8110
20745	-1.25	-20.08	0.00	-309.53	-34.16	59.463	8110
20750	-1.60	-20.10	0.00	-309.87	-34.66	59.466	8110
20755	-1.30	-20.16	0.00	-310.11	-35.38	59.472	8110
20760	-1.63	-20.00	0.00	-310.55	-36.72	59.476	8110
20765	-1.45	-19.77	0.00	-309.48	-36.80	59.484	8110
20770	-1.21	-20.10	0.00	-309.65	-35.48	59.487	8110
20775	-1.95	-19.63	0.00	-312.02	-38.56	59.493	8110
20780	-1.59	-19.82	0.00	-310.56	-37.33	59.497	8110
20785	-1.46	-19.93	0.00	-309.50	-35.89	59.502	8110
20790	-1.50	-19.94	0.00	-308.88	-34.96	59.507	8110
20795	-1.54	-20.16	0.00	-309.20	-35.92	59.514	8110
20800	-1.48	-20.04	0.00	-309.79	-36.08	59.517	8110
20805	-1.54	-20.09	0.00	-309.97	-36.06	59.523	8110
20810	-1.60	-20.09	0.00	-310.01	-36.69	59.527	8110
20815	-1.54	-19.85	0.00	-308.91	-38.03	59.534	8110
20820	-1.36	-19.74	0.00	-308.97	-36.89	59.537	8110
20825	-1.54	-20.05	0.00	-307.75	-35.66	59.542	8110
20830	-1.08	-20.18	0.00	-308.45	-35.20	59.547	8110
20835	-1.11	-20.05	0.00	-309.13	-33.95	59.552	8110
20840	-1.51	-20.12	0.00	-309.09	-34.67	59.557	8110
20845	-1.57	-20.25	0.00	-309.07	-35.39	59.562	8110
20850	-1.63	-19.61	0.00	-309.50	-36.27	59.567	8110
20855	-1.10	-20.05	0.00	-307.56	-33.47	59.572	8110
20860	-1.31	-20.36	0.00	-309.15	-33.51	59.577	8110
20865	-1.85	-19.88	0.00	-310.07	-34.87	59.582	8110
20870	-1.21	-19.96	0.00	-309.47	-34.63	59.587	8110
20875	-1.82	-20.07	0.00	-308.96	-34.71	59.592	8110
20880	-1.44	-20.05	0.00	-308.75	-34.86	59.598	8110
20885	-1.34	-20.01	0.00	-309.36	-34.38	59.601	8110
20890	-1.70	-20.11	0.00	-309.65	-34.23	59.607	8110
20895	-1.67	-19.79	0.00	-309.61	-34.69	59.612	8110
20900	-1.77	-20.22	0.00	-309.45	-34.65	59.618	8110
20905	-1.08	-19.92	0.00	-309.56	-35.23	59.622	8110
20910	-1.84	-19.87	0.00	-308.98	-34.77	59.628	8110
20915	-1.36	-20.19	0.00	-309.16	-34.66	59.631	8110
20920	-1.74	-19.98	0.00	-309.86	-35.34	59.637	8110
20925	-1.29	-19.90	0.00	-309.49	-35.06	59.642	8110
20930	-2.19	-19.87	0.00	-307.95	-33.60	59.649	8110
20935	-1.43	-19.93	0.00	-307.60	-33.66	59.652	8110
20940	-1.37	-20.33	0.00	-308.10	-34.07	59.657	8110
20945	-1.46	-19.73	0.00	-309.40	-34.65	59.662	8110
20950	-1.25	-19.93	0.00	-308.50	-34.20	59.667	8110
20955	-1.73	-19.92	0.00	-308.45	-32.91	59.672	8110
20960	-1.42	-19.63	0.00	-308.84	-33.41	59.679	8110
20965	-1.65	-19.89	0.00	-307.05	-31.64	59.682	8110
20970	-2.29	-19.92	0.00	-306.13	-31.02	59.688	8110
20975	-1.61	-20.24	0.00	-306.89	-30.87	59.692	8110
20980	-1.81	-19.91	0.00	-307.08	-31.27	59.697	8110
20985	-1.25	-20.15	0.00	-306.73	-31.60	59.702	8110
20990	-2.52	-19.85	0.00	-307.28	-32.49	59.709	8110
20995	-1.55	-19.95	0.00	-307.07	-32.14	59.712	8110
21000	-1.44	-20.15	0.00	-307.08	-31.92	59.717	8110
21005	-1.51	-19.90	0.00	-307.83	-33.54	59.722	8110
21010	-1.83	-19.83	0.00	-307.11	-32.97	59.727	8110
21015	-1.32	-20.15	0.00	-306.62	-32.28	59.732	8110
21020	-1.44	-20.22	0.00	-307.39	-32.61	59.737	8110
21025	-1.49	-19.85	0.00	-307.89	-34.87	59.743	8110
21030	-1.27	-20.20	0.00	-308.02	-34.72	59.747	8110
21035	-1.39	-19.88	0.00	-308.12	-35.11	59.752	8110
21040	-1.17	-19.93	0.00	-307.87	-34.44	59.756	8110
21045	-0.90	-20.05	0.00	-307.89	-32.19	59.762	8110
21050	-1.59	-20.15	0.00	-309.22	-32.43	59.766	8110
21055	-1.57	-19.77	0.00	-308.88	-32.56	59.773	8110
21060	-1.31	-20.08	0.00	-308.42	-31.89	59.777	8110
21065	-1.53	-19.92	0.00	-308.56	-33.28	59.783	8110
21070	-1.16	-20.37	0.00	-308.53	-33.44	59.786	8110
21075	-1.78	-20.00	0.00	-309.68	-35.19	59.792	8110
21080	-1.80	-20.01	0.00	-309.07	-35.10	59.797	8110
21085	-1.46	-19.94	0.00	-309.11	-34.42	59.802	8110
21090	-1.51	-20.27	0.00	-308.93	-33.88	59.806	8110
21095	-1.94	-19.49	0.00	-309.04	-34.86	59.814	8110
21100	-1.06	-20.14	0.00	-308.59	-34.34	59.817	8110
21105	-1.71	-19.94	0.00	-308.79	-35.40	59.822	8110
21110	-1.51	-20.08	0.00	-308.30	-34.91	59.827	8110
21115	-1.85	-20.07	0.00	-309.40	-35.65	59.834	8110
21120	-1.22	-19.98	0.00	-310.42	-35.62	59.837	8110
21125	-2.08	-19.97	0.00	-308.94	-35.66	59.844	8110
21130	-0.98	-20.16	0.00	-308.99	-35.84	59.847	8110
21135	-1.78	-19.58	0.00	-309.39	-35.90	59.852	8110
21140	-1.67	-20.18	0.00	-307.69	-35.18	59.857	8110
21145	-0.98	-20.25	0.00	-308.74	-34.99	59.862	8110
21150	-1.42	-20.07	0.00	-310.75	-35.11	59.867	8110
21155	-1.38	-19.95	0.00	-310.37	-35.55	59.872	8110
21160	-1.51	-19.92	0.00	-308.84	-35.61	59.877	8110
21165	-1.94	-19.96	0.00	-309.08	-35.11	59.882	8110
21170	-1.25	-20.09	0.00	-309.38	-34.26	59.887	8110
21175	-1.49	-20.04	0.00	-310.10	-34.67	59.892	8110
21180	-1.64	-19.87	0.00	-309.86	-35.24	59.897	8110
21185	-1.07	-20.00	0.00	-308.75	-34.81	59.902	8110
21190	-1.38	-20.01	0.00	-309.82	-35.29	59.907	8110
21195	-1.80	-19.97	0.00	-309.47	-35.03	59.912	8110
21200	-1.49	-20.04	0.00	-309.76	-35.95	59.918	8110
21205	-1.22	-20.01	0.00	-309.57	-37.04	59.922	8110
21210	-1.50	-20.01	0.00	-309.42	-35.54	59.927	8110
21215	-1.34	-20.08	0.00	-310.38	-35.66	59.931	8110
21220	-1.58	-20.23	0.00	-309.61	-34.94	59.938	8110
21225	-1.98	-19.86	0.00	-309.93	-35.59	59.941	8110
21230	-1.69	-19.82	0.00	-308.29	-35.78	59.948	8110
21235	-1.44	-20.05	0.00	-308.15	-35.01	59.952	8110
21240	-1.45	-20.14	0.00	-309.25	-35.70	59.957	8110
21245	-0.85	-20.11	0.00	-309.97	-35.92	59.962	8110
21250	-1.39	-20.42	0.00	-310.24	-36.65	59.969	8110
21255	-1.69	-19.56	0.00	-310.52	-37.25	59.972	8110
21260	-2.45	-19.97	0.00	-308.84	-34.07	59.978	8110
21265	-1.65	-19.84	0.00	-307.88	-34.62	59.982	8110
21270	-1.35	-20.00	0.00	-308.72	-34.36	59.988	8110
21275	-1.61	-19.77	0.00	-308.16	-33.56	59.992	8110
21280	-1.05	-20.44	0.00	-307.82	-34.07	59.999	8110
21285	-1.63	-19.74	0.00	-307.89	-32.69	60.002	8110
21290	-1.88	-20.06	0.00	-307.63	-31.88	60.007	8110
21295	-1.22	-20.24	0.00	-308.17	-32.57	60.012	8110
21300	-1.42	-19.87	0.00	-308.11	-32.59	60.017	8110
21305	-1.52	-20.15	0.00	-307.92	-32.09	60.022	8110
21310	-1.49	-19.88	0.00	-308.74	-32.89	60.027	8110
21315	-1.13	-20.04	0.00	-308.28	-33.14	60.032	8110
21320	-1.42	-20.03	0.00	-308.73	-33.93	60.037	8110
21325	-1.56	-20.04	0.00	-308.99	-34.57	60.042	8110
21330	-1.28	-19.91	0.00	-308.56	-35.05	60.047	8110
21335	-1.75	-19.87	0.00	-307.95	-34.01	60.053	8110
21340	-0.58	-20.16	0.00	-307.75	-34.26	60.057	8110
21345	-1.16	-20.03	0.00	-309.21	-33.92	60.062	8110
21350	-1.72	-19.82	0.00	-309.71	-33.83	60.066	8110
21355	-1.74	-20.12	0.00	-309.20	-33.89	60.073	8110
21360	-1.15	-20.06	0.00	-309.56	-34.58	60.076	8110
21365	-0.84	-19.80	0.00	-309.16	-35.42	60.083	8110
21370	-1.51	-20.24	0.00	-309.08	-34.23	60.086	8110
21375	-1.42	-20.14	0.00	-309.47	-34.82	60.092	8110
21380	-1.43	-19.70	0.00	-309.64	-36.29	60.096	8110
21385	-1.80	-20.08	0.00	-308.99	-34.42	60.103	8110
21390	-1.65	-20.03	0.00	-309.14	-34.59	60.107	8110
21395	-1.87	-20.06	0.00	-308.20	-34.86	60.114	8110
21400	-1.58	-19.90	0.00	-308.28	-34.82	60.117	8110
21405	-1.29	-20.03	0.00	-308.71	-33.90	60.122	8110
21410	-1.53	-20.14	0.00	-309.07	-35.23	60.127	8110
21415	-1.69	-19.98	0.00	-308.57	-35.35	60.132	8110
21420	-1.23	-19.80	0.00	-307.54	-34.65	60.137	8110
21425	-1.35	-20.07	0.00	-307.43	-33.48	60.144	8110
21430	-1.59	-20.12	0.00	-307.99	-33.52	60.147	8110
21435	-1.28	-20.06	0.00	-309.11	-35.21	60.152	8110
21440	-1.48	-19.67	0.00	-308.43	-34.50	60.157	8110
21445	-2.67	-20.07	0.00	-307.27	-33.28	60.164	8110
21450	-1.05	-20.28	0.00	-308.22	-34.25	60.167	8110
21455	-1.41	-19.87	0.00	-308.63	-34.75	60.172	8110
21460	-1.14	-20.27	0.00	-308.95	-35.02	60.177	8110
21465	-1.35	-20.07	0.00	-310.27	-36.10	60.182	8110
21470	-1.36	-19.78	0.00	-310.47	-37.15	60.187	8110
21475	-1.30	-20.33	0.00	-309.59	-36.39	60.192	8110
21480	-1.39	-20.20	0.00	-310.91	-38.21	60.197	8110
21485	-1.39	-19.75	0.00	-310.20	-38.37	60.202	8110
21490	-1.17	-20.05	0.00	-309.33	-36.00	60.208	8110
21495	-1.45	-20.25	0.00	-310.09	-35.92	60.212	8110
21500	-1.79	-20.09	0.00	-310.21	-37.13	60.217	8110
21505	-1.32	-19.78	0.00	-309.68	-36.59	60.222	8110
21510	-1.51	-20.30	0.00	-308.73	-35.30	60.227	8110
21515	-1.43	-19.88	0.00	-309.40	-36.06	60.232	8110
21520	-2.02	-19.81	0.00	-308.23	-34.59	60.237	8110
21525	-1.41	-20.24	0.00	-307.84	-33.38	60.241	8110
21530	-1.53	-20.32	0.00	-309.27	-36.02	60.248	8110
21535	-1.88	-19.97	0.00	-309.96	-36.82	60.251	8110
21540	-1.42	-19.83	0.00	-309.32	-37.46	60.257	8110
21545	-1.42	-19.79	0.00	-308.96	-36.36	60.262	8110
21550	-1.27	-20.03	0.00	-308.57	-36.19	60.269	8110
21555	-1.22	-20.08	0.00	-309.29	-36.26	60.271	8110
21560	-1.76	-19.81	0.00	-308.92	-36.66	60.277	8110
21565	-1.03	-20.25	0.00	-308.80	-35.26	60.282	8110
21570	-0.89	-20.04	0.00	-311.36	-37.65	60.289	8110
21575	-1.27	-19.81	0.00	-310.17	-37.70	60.292	8110
21580	-0.99	-19.93	0.00	-310.53	-38.03	60.299	8110
21585	-1.42	-19.93	0.00	-309.85	-37.64	60.302	8110
21590	-1.67	-19.93	0.00	-309.58	-36.17	60.307	8110
21595	-1.54	-19.68	0.00	-309.34	-35.56	60.312	8110
21600	-1.26	-20.20	0.00	-307.72	-32.02	60.318	8110
21605	-1.49	-20.20	0.00	-308.86	-32.20	60.322	8110
21610	-1.20	-20.17	0.00	-310.09	-33.58	60.327	8110
21615	-1.55	-20.21	0.00	-310.75	-35.94	60.332	8110
21620	-1.84	-19.91	0.00	-310.21	-36.98	60.339	8110
21625	-1.87	-20.12	0.00	-310.58	-37.37	60.342	8110
21630	-1.48	-19.85	0.00	-309.82	-36.96	60.347	8110
21635	-1.62	-20.08	0.00	-308.74	-35.71	60.352	8110
21640	-0.87	-20.04	0.00	-308.89	-36.65	60.357	8110
21645	-1.10	-20.05	0.00	-309.14	-36.33	60.363	8110
21650	-1.16	-20.02	0.00	-309.94	-36.08	60.367	8110
21655	-1.37	-19.83	0.00	-310.46	-37.05	60.372	8110
21660	-1.61	-20.20	0.00	-309.73	-36.75	60.376	8110
21665	-1.16	-20.14	0.00	-310.50	-37.32	60.383	8110
21670	-1.88	-19.73	0.00	-309.95	-37.36	60.386	8110
21675	-1.73	-19.94	0.00	-309.54	-35.98	60.392	8110
21680	-1.67	-20.00	0.00	-309.47	-35.53	60.397	8110
21685	-1.77	-20.01	0.00	-309.70	-34.34	60.403	8110
21690	-1.47	-20.01	0.00	-308.97	-34.76	60.406	8110
21695	-1.95	-20.30	0.00	-308.06	-34.54	60.413	8110
21700	-1.46	-20.49	0.00	-309.88	-36.14	60.417	8110
21705	-1.77	-19.66	0.00	-310.79	-37.34	60.422	8110
21710	-1.61	-19.98	0.00	-309.66	-36.26	60.426	8110
21715	-1.28	-20.17	0.00	-309.77	-35.33	60.432	8110
21720	-1.64	-19.78	0.00	-310.65	-36.36	60.437	8110
21725	-2.13	-20.05	0.00	-309.32	-34.64	60.444	8110
21730	-1.28	-20.20	0.00	-309.50	-35.19	60.447	8110
21735	-1.59	-20.23	0.00	-310.24	-35.66	60.453	8110
21740	-1.46	-19.92	0.00	-310.72	-36.45	60.457	8110
21745	-1.27	-20.05	0.00	-309.62	-36.14	60.462	8110
21750	-1.44	-20.07	0.00	-310.89	-37.01	60.467	8110
21755	-1.79	-19.97	0.00	-309.56	-35.90	60.472	8110
21760	-1.28	-20.06	0.00	-309.37	-36.22	60.477	8110
21765	-1.20	-20.24	0.00	-310.37	-37.61	60.482	8110
21770	-1.26	-19.87	0.00	-310.82	-37.60	60.487	8110
21775	-1.61	-19.59	0.00	-309.24	-35.61	60.492	8110
21780	-1.32	-20.11	0.00	-308.40	-33.04	60.497	8110
21785	-1.97	-20.03	0.00	-309.12	-34.00	60.502	8110
21790	-1.42	-20.07	0.00	-310.18	-34.08	60.508	8110
21795	-1.80	-19.72	0.00	-308.88	-34.08	60.512	8110
21800	-1.86	-20.00	0.00	-308.55	-33.28	60.518	8110
21805	-1.71	-19.64	0.00	-308.79	-33.39	60.522	8110
21810	-1.64	-20.33	0.00	-306.58	-32.37	60.527	8110
21815	-1.46	-20.07	0.00	-308.99	-33.28	60.531	8110
21820	-1.41	-19.95	0.00	-308.65	-33.79	60.537	8110
21825	-1.10	-19.93	0.00	-307.82	-33.92	60.542	8110
21830	-1.15	-20.10	0.00	-308.19	-32.49	60.548	8110
21835	-1.59	-19.92	0.00	-308.72	-32.97	60.551	8110
21840	-2.06	-19.95	0.00	-308.44	-33.33	60.557	8110
21845	-1.54	-19.79	0.00	-307.37	-32.49	60.561	8110
21850	-1.03	-20.04	0.00	-307.23	-31.86	60.568	8110
21855	-1.60	-20.20	0.00	-308.16	-30.78	60.572	8110
21860	-1.91	-19.88	0.00	-306.49	-31.52	60.578	8110
21865	-1.43	-20.32	0.00	-307.22	-30.56	60.582	8110
21870	-1.21	-19.99	0.00	-308.36	-32.21	60.587	8110
21875	-1.66	-19.99	0.00	-308.21	-32.40	60.592	8110
21880	-1.38	-19.97	0.00	-308.02	-33.01	60.599	8110
21885	-1.73	-20.12	0.00	-307.91	-32.73	60.602	8110
21890	-1.19	-19.77	0.00	-308.66	-33.33	60.607	8110
21895	-1.47	-20.17	0.00	-308.37	-32.66	60.612	8110
21900	-1.50	-19.67	0.00	-308.06	-33.38	60.617	8110
21905	-1.06	-20.16	0.00	-307.61	-32.05	60.622	8110
21910	-1.49	-20.05	0.00	-309.58	-34.08	60.627	8110
21915	-1.69	-19.81	0.00	-308.46	-34.53	60.632	8110
21920	-1.99	-20.03	0.00	-307.87	-33.23	60.637	8110
21925	-1.93	-19.76	0.00	-308.12	-33.79	60.642	8110
21930	-1.65	-19.68	0.00	-306.43	-32.33	60.647	8110
21935	-1.51	-20.21	0.00	-306.02	-31.00	60.652	8110
21940	-1.36	-20.01	0.00	-307.01	-32.97	60.657	8110
21945	-1.30	-20.13	0.00	-306.63	-32.45	60.662	8110
21950	-1.33	-20.01	0.00	-307.65	-32.62	60.666	8110
21955	-1.43	-19.95	0.00	-307.90	-33.77	60.673	8110
21960	-1.40	-20.00	0.00	-307.98	-33.28	60.676	8110
21965	-1.62	-20.15	0.00	-308.45	-34.11	60.682	8110
21970	-1.23	-20.05	0.00	-309.12	-35.24	60.686	8110
21975	-1.20	-19.97	0.00	-307.79	-34.93	60.693	8110
21980	-1.17	-20.11	0.00	-307.84	-34.14	60.696	8110
21985	-1.37	-19.91	0.00	-308.14	-34.11	60.702	8110
21990	-1.53	-20.26	0.00	-308.05	-34.02	60.706	8110
21995	-1.70	-19.72	0.00	-307.76	-34.75	60.714	8110
22000	-1.47	-19.85	0.00	-307.16	-33.47	60.717	8110
22005	-1.11	-20.23	0.00	-306.44	-32.30	60.722	8110
22010	-1.03	-20.06	0.00	-308.02	-32.89	60.726	8110
22015	-2.28	-19.64	0.00	-307.21	-33.12	60.734	8110
22020	-1.72	-19.68	0.00	-306.30	-32.31	60.737	8110
22025	-1.54	-20.24	0.00	-306.51	-30.42	60.742	8110
22030	-1.85	-20.00	0.00	-307.00	-31.12	60.747	8110
22035	-1.54	-19.60	0.00	-307.10	-32.75	60.754	8110
22040	-1.09	-20.12	0.00	-306.75	-32.54	60.757	8110
22045	-0.92	-20.51	0.00	-307.80	-32.72	60.762	8110
22050	-1.73	-19.94	0.00	-309.89	-34.45	60.767	8110
22055	-1.60	-19.83	0.00	-308.17	-34.19	60.772	8110
22060	-1.48	-19.99	0.00	-306.89	-33.68	60.777	8110
22065	-2.11	-20.12	0.00	-307.56	-33.55	60.782	8110
22070	-1.37	-19.77	0.00	-308.01	-33.43	60.787	8110
22075	-1.45	-20.25	0.00	-307.78	-32.67	60.792	8110
22080	-1.40	-19.94	0.00	-307.72	-33.00	60.797	8110
22085	-1.47	-20.24	0.00	-308.02	-32.49	60.802	8110
22090	-1.21	-20.06	0.00	-308.79	-34.53	60.808	8110
22095	-1.42	-20.14	0.00	-309.43	-34.50	60.812	8110
22100	-1.54	-20.03	0.00	-309.47	-35.82	60.817	8110
22105	-1.50	-19.72	0.00	-309.65	-35.66	60.821	8110
22110	-1.55	-19.92	0.00	-307.00	-34.44	60.828	8110
22115	-1.43	-19.95	0.00	-306.88	-33.68	60.832	8110
22120	-1.37	-20.24	0.00	-306.28	-33.08	60.837	8110
22125	-1.49	-19.78	0.00	-307.10	-33.83	60.842	8110
22130	-1.26	-20.07	0.00	-307.90	-33.68	60.848	8110
22135	-1.30	-20.01	0.00	-307.90	-33.87	60.851	8110
22140	-1.48	-19.87	0.00	-308.23	-33.88	60.857	8110
22145	-1.10	-20.39	0.00	-307.57	-33.23	60.861	8110
22150	-1.60	-19.97	0.00	-308.28	-33.81	60.869	8110
22155	-1.08	-19.90	0.00	-308.37	-33.55	60.871	8110
22160	-1.45	-20.18	0.00	-308.47	-33.58	60.877	8110
22165	-1.69	-19.99	0.00	-308.30	-34.62	60.882	8110
22170	-1.54	-19.94	0.00	-307.29	-35.66	60.889	8110
22175	-1.25	-20.35	0.00	-308.67	-35.30	60.892	8110
22180	-1.12	-20.59	0.00	-307.79	-34.86	60.899	8110
22185	-1.69	-19.96	0.00	-309.05	-35.46	60.902	8110
22190	-2.04	-19.89	0.00	-306.97	-34.93	60.907	8110
22195	-1.51	-20.18	0.00	-307.20	-34.07	60.912	8110
22200	-1.57	-19.89	0.00	-309.23	-34.67	60.918	8110
22205	-1.35	-20.13	0.00	-308.94	-34.81	60.922	8110
22210	-1.49	-20.01	0.00	-309.43	-37.25	60.929	8110
22215	-1.34	-19.94	0.00	-309.15	-37.01	60.932	8110
22220	-1.19	-20.15	0.00	-308.76	-37.18	60.937	8110
22225	-0.97	-19.91	0.00	-309.19	-37.14	60.942	8110
22230	-1.23	-20.00	0.00	-309.68	-36.37	60.947	8110
22235	-1.14	-20.16	0.00	-308.70	-36.45	60.953	8110
22240	-1.24	-20.17	0.00	-309.35	-36.45	60.957	8110
22245	-1.61	-20.01	0.00	-310.03	-36.93	60.962	8110
22250	-1.63	-19.71	0.00	-309.56	-37.51	60.967	8110
22255	-1.81	-19.69	0.00	-308.18	-34.87	60.972	8110
22260	-2.03	-20.03	0.00	-307.29	-34.07	60.977	8110
22265	-1.20	-20.21	0.00	-307.08	-33.21	60.983	8110
22270	-1.67	-19.83	0.00	-307.54	-33.63	60.987	8110
22275	-1.19	-20.13	0.00	-307.58	-32.85	60.992	8110
22280	-1.38	-20.03	0.00	-309.12	-33.28	60.996	8110
22285	-1.53	-20.18	0.00	-307.38	-33.52	61.003	8110
22290	-1.56	-20.02	0.00	-307.88	-34.62	61.006	8110
22295	-1.38	-19.96	0.00	-306.58	-32.38	61.012	8110
22300	-1.67	-19.91	0.00	-307.19	-32.34	61.016	8110
22305	-1.17	-20.01	0.00	-306.06	-31.70	61.022	8110
22310	-1.12	-20.21	0.00	-307.06	-32.14	61.026	8110
22315	-1.52	-20.26	0.00	-308.19	-33.82	61.032	8110
22320	-1.31	-19.89	0.00	-309.03	-35.92	61.037	8110
22325	-2.14	-20.12	0.00	-308.43	-35.66	61.043	8110
22330	-1.40	-19.85	0.00	-308.64	-36.51	61.047	8110
22335	-1.42	-20.05	0.00	-307.92	-34.36	61.053	8110
22340	-1.72	-19.93	0.00	-308.14	-33.83	61.057	8110
22345	-1.41	-20.02	0.00	-307.60	-33.68	61.062	8110
22350	-1.58	-19.87	0.00	-307.96	-32.75	61.067	8110
22355	-1.34	-20.15	0.00	-307.18	-32.70	61.072	8110
22360	-1.11	-20.15	0.00	-307.83	-34.20	61.077	8110
22365	-1.41	-20.50	0.00	-308.36	-34.08	61.084	8110
22370	-1.78	-19.90	0.00	-309.31	-35.40	61.087	8110
22375	-1.78	-20.04	0.00	-307.50	-34.29	61.092	8110
22380	-1.46	-20.06	0.00	-307.64	-34.82	61.097	8110
22385	-1.23	-20.18	0.00	-308.14	-34.64	61.102	8110
22390	-1.48	-19.86	0.00	-309.30	-35.49	61.108	8110
22395	-1.14	-20.01	0.00	-308.80	-35.45	61.112	8110
22400	-1.14	-20.01	0.00	-308.04	-34.56	61.118	8110
22405	-1.29	-20.04	0.00	-308.81	-34.38	61.121	8110
22410	-1.81	-19.94	0.00	-308.58	-34.60	61.127	8110
22415	-1.43	-20.14	0.00	-308.21	-34.30	61.132	8110
22420	-1.76	-19.92	0.00	-308.36	-35.26	61.137	8110
22425	-1.50	-19.90	0.00	-308.21	-35.32	61.142	8110
22430	-1.45	-19.93	0.00	-307.94	-34.16	61.148	8110
22435	-1.36	-20.05	0.00	-307.67	-33.76	61.151	8110
22440	-1.60	-19.94	0.00	-307.73	-33.68	61.157	8110
22445	-0.97	-20.09	0.00	-307.76	-34.02	61.161	8110
22450	-1.58	-20.06	0.00	-307.55	-33.41	61.169	8110
22455	-1.19	-20.04	0.00	-307.66	-33.55	61.172	8110
22460	-2.44	-19.96	0.00	-307.81	-32.29	61.179	8110
22465	-1.62	-19.91	0.00	-307.42	-32.71	61.182	8110
22470	-1.45	-19.90	0.00	-307.51	-33.71	61.187	8110
22475	-2.07	-20.14	0.00	-307.20	-32.65	61.192	8110
22480	-0.19	-20.04	0.00	-307.84	-32.49	61.199	8110
22485	-1.61	-20.01	0.00	-307.00	-33.20	61.202	8110
22490	-1.63	-20.17	0.00	-307.56	-34.29	61.207	8110
22495	-1.22	-20.10	0.00	-308.05	-36.08	61.212	8110
22500	-0.97	-20.02	0.00	-307.96	-35.85	61.219	8110
22505	-1.78	-19.72	0.00	-308.24	-36.19	61.222	8110
22510	-1.31	-20.04	0.00	-307.34	-34.92	61.227	8110
22515	-1.42	-20.32	0.00	-308.17	-36.16	61.233	8110
22520	-1.84	-19.60	0.00	-308.09	-36.88	61.237	8110
22525	-1.42	-19.81	0.00	-307.10	-35.28	61.242	8110
22530	-1.97	-20.14	0.00	-306.79	-34.56	61.247	8110
22535	-1.52	-19.81	0.00	-307.44	-35.55	61.252	8110
22540	-1.01	-20.23	0.00	-306.75	-35.71	61.257	8110
22545	-1.83	-19.78	0.00	-307.48	-36.07	61.262	8110
22550	-1.18	-19.90	0.00	-306.44	-33.95	61.267	8110
22555	-1.68	-20.15	0.00	-306.66	-32.65	61.272	8110
22560	-1.23	-20.00	0.00	-306.62	-33.46	61.276	8110
22565	-1.69	-20.14	0.00	-305.46	-32.99	61.283	8110
22570	-1.91	-19.94	0.00	-305.81	-32.39	61.287	8110
22575	-1.18	-19.87	0.00	-305.47	-32.21	61.292	8110
22580	-1.72	-20.18	0.00	-305.51	-31.80	61.296	8110
22585	-1.63	-20.03	0.00	-306.02	-30.82	61.303	8110
22590	-1.21	-20.23	0.00	-306.62	-31.49	61.306	8110
22595	-1.39	-19.86	0.00	-307.41	-34.19	61.313	8110
22600	-1.35	-20.06	0.00	-307.06	-33.88	61.317	8110
22605	-1.31	-20.12	0.00	-306.94	-33.14	61.322	8110
22610	-1.27	-20.15	0.00	-307.36	-32.44	61.326	8110
22615	-2.12	-19.55	0.00	-307.88	-32.33	61.334	8110
22620	-1.48	-20.13	0.00	-306.88	-31.39	61.337	8110
22625	-1.27	-20.23	0.00	-307.38	-33.28	61.342	8110
22630	-1.72	-19.84	0.00	-308.47	-34.95	61.347	8110
22635	-2.39	-19.83	0.00	-308.36	-33.67	61.354	8110
22640	-1.66	-19.78	0.00	-307.01	-34.90	61.357	8110
22645	-1.15	-20.20	0.00	-305.12	-30.91	61.364	8110
22650	-1.41	-19.94	0.00	-305.94	-32.41	61.367	8110
22655	-1.80	-19.98	0.00	-306.20	-32.61	61.372	8110
22660	-0.96	-20.06	0.00	-305.72	-33.40	61.377	8110
22665	-1.52	-20.14	0.00	-306.94	-33.44	61.382	8110
22670	-1.22	-19.95	0.00	-307.57	-33.98	61.387	8110
22675	-1.02	-20.07	0.00	-306.72	-34.64	61.392	8110
22680	-1.53	-19.91	0.00	-307.52	-34.42	61.397	8110
22685	-1.63	-20.15	0.00	-307.14	-32.88	61.402	8110
22690	-1.38	-19.76	0.00	-307.87	-34.70	61.408	8110
22695	-1.25	-19.88	0.00	-307.17	-33.76	61.412	8110
22700	-1.42	-20.17	0.00	-307.02	-33.12	61.417	8110
22705	-1.68	-19.99	0.00	-307.21	-33.60	61.422	8110
22710	-1.70	-19.89	0.00	-306.51	-34.02	61.427	8110
22715	-1.27	-20.11	0.00	-306.44	-32.17	61.431	8110
22720	-1.33	-20.14	0.00	-307.82	-32.21	61.437	8110
22725	-1.94	-19.81	0.00	-306.90	-33.12	61.441	8110
22730	-1.53	-20.36	0.00	-306.11	-32.23	61.448	8110
22735	-1.67	-20.06	0.00	-306.80	-33.44	61.451	8110
22740	-1.31	-20.18	0.00	-307.52	-34.30	61.457	8110
22745	-1.39	-19.97	0.00	-308.05	-35.00	61.461	8110
22750	-1.19	-19.97	0.00	-308.55	-34.16	61.468	8110
22755	-1.19	-19.89	0.00	-308.59	-34.92	61.472	8110
22760	-1.59	-19.92	0.00	-308.04	-33.37	61.477	8110
22765	-1.53	-20.06	0.00	-307.62	-33.90	61.482	8110
22770	-1.46	-20.21	0.00	-307.10	-33.44	61.489	8110
22775	-1.73	-19.92	0.00	-307.61	-33.94	61.492	8110
22780	-2.19	-20.12	0.00	-307.42	-32.64	61.499	8110
22785	-1.10	-20.14	0.00	-307.69	-32.82	61.502	8110
22790	-1.45	-19.94	0.00	-308.25	-33.79	61.508	8110
22795	-2.04	-19.87	0.00	-307.25	-33.60	61.512	8110
22800	-1.85	-20.01	0.00	-307.54	-32.68	61.517	8110
22805	-1.71	-19.96	0.00	-306.60	-31.81	61.522	8110
22810	-1.34	-20.15	0.00	-306.59	-32.43	61.527	8110
22815	-1.25	-20.03	0.00	-307.52	-34.07	61.532	8110
22820	-1.44	-19.97	0.00	-307.80	-34.27	61.537	8110
22825	-1.46	-19.92	0.00	-307.20	-33.41	61.542	8110
22830	-1.44	-20.09	0.00	-306.90	-32.76	61.547	8110
22835	-1.51	-19.86	0.00	-306.36	-31.70	61.552	8110
22840	-1.29	-20.10	0.00	-306.16	-32.67	61.557	8110
22845	-1.46	-20.09	0.00	-306.50	-32.84	61.562	8110
22850	-1.33	-19.92	0.00	-306.67	-31.88	61.567	8110
22855	-1.84	-19.87	0.00	-306.29	-31.34	61.572	8110
22860	-1.60	-20.04	0.00	-305.65	-30.84	61.577	8110
22865	-1.86	-20.01	0.00	-305.91	-31.41	61.582	8110
22870	-1.78	-19.82	0.00	-305.93	-31.78	61.586	8110
22875	-1.29	-20.43	0.00	-306.47	-32.65	61.592	8110
22880	-1.28	-20.03	0.00	-307.83	-35.55	61.596	8110
22885	-1.86	-19.77	0.00	-307.24	-34.25	61.603	8110
22890	-1.29	-20.11	0.00	-306.85	-33.76	61.606	8110
22895	-1.74	-20.12	0.00	-306.88	-35.08	61.612	8110
22900	-1.16	-19.59	0.00	-307.30	-35.15	61.616	8110
22905	-1.74	-20.00	0.00	-306.01	-32.62	61.624	8110
22910	-1.19	-20.06	0.00	-306.41	-32.62	61.627	8110
22915	-1.66	-20.01	0.00	-305.45	-31.85	61.634	8110
22920	-1.62	-20.17	0.00	-306.07	-31.94	61.636	8110
22925	-1.62	-20.13	0.00	-307.45	-33.86	61.642	8110
22930	-1.24	-20.18	0.00	-307.84	-35.22	61.647	8110
22935	-1.41	-19.82	0.00	-308.36	-37.03	61.652	8110
22940	-1.25	-20.06	0.00	-307.29	-34.91	61.657	8110
22945	-1.42	-19.60	0.00	-307.02	-34.87	61.663	8110
22950	-1.63	-19.96	0.00	-306.54	-33.86	61.667	8110
22955	-1.07	-19.89	0.00	-306.79	-33.07	61.672	8110
22960	-1.39	-20.28	0.00	-306.98	-33.75	61.677	8110
22965	-1.20	-19.95	0.00	-307.75	-33.94	61.683	8110
22970	-1.59	-19.81	0.00	-307.25	-34.07	61.687	8110
22975	-1.68	-20.13	0.00	-306.45	-34.47	61.693	8110
22980	-1.70	-19.97	0.00	-306.80	-34.81	61.697	8110
22985	-1.58	-19.98	0.00	-306.89	-35.48	61.702	8110
22990	-1.92	-20.20	0.00	-307.34	-35.74	61.707	8110
22995	-1.66	-19.83	0.00	-307.28	-36.57	61.712	8110
23000	-1.48	-20.12	0.00	-306.86	-36.84	61.717	8110
23005	-1.51	-19.98	0.00	-307.05	-37.24	61.722	8110
23010	-1.52	-20.18	0.00	-307.22	-36.02	61.727	8110
23015	-1.14	-19.78	0.00	-307.42	-34.92	61.732	8110
23020	-1.94	-20.22	0.00	-307.07	-35.12	61.738	8110
23025	-1.31	-19.83	0.00	-307.43	-35.53	61.741	8110
23030	-1.20	-20.16	0.00	-306.61	-33.91	61.747	8110
23035	-1.52	-20.16	0.00	-307.75	-34.47	61.751	8110
23040	-0.95	-20.07	0.00	-309.24	-35.02	61.758	8110
23045	-1.30	-20.15	0.00	-309.57	-37.14	61.761	8110
23050	-1.19	-20.11	0.00	-310.10	-37.60	61.767	8110
23055	-1.06	-20.01	0.00	-309.44	-38.67	61.771	8110
23060	-1.38	-19.77	0.00	-309.64	-38.03	61.778	8110
23065	-1.54	-19.89	0.00	-308.83	-36.50	61.782	8110
23070	-1.42	-20.06	0.00	-309.13	-34.92	61.787	8110
23075	-1.51	-20.18	0.00	-309.51	-36.30	61.791	8110
23080	-1.32	-20.11	0.00	-308.63	-36.76	61.799	8110
23085	-1.68	-19.73	0.00	-308.75	-36.19	61.802	8110
23090	-1.81	-19.93	0.00	-307.36	-34.75	61.808	8110
23095	-1.62	-19.94	0.00	-307.44	-33.36	61.812	8110
23100	-1.61	-19.94	0.00	-306.80	-34.07	61.817	8110
23105	-1.29	-20.32	0.00	-307.25	-34.07	61.822	8110
23110	-1.98	-20.21	0.00	-308.79	-36.06	61.829	8110
23115	-1.37	-19.96	0.00	-309.07	-36.56	61.832	8110
23120	-1.66	-19.73	0.00	-308.65	-35.43	61.837	8110
23125	-1.80	-20.04	0.00	-307.54	-34.82	61.842	8110
23130	-1.06	-20.21	0.00	-307.81	-35.45	61.847	8110
23135	-1.48	-19.96	0.00	-308.34	-37.04	61.852	8110
23140	-1.39	-19.97	0.00	-308.06	-36.27	61.857	8110
23145	-1.48	-20.18	0.00	-308.27	-35.11	61.862	8110
23150	-1.62	-19.85	0.00	-308.75	-35.48	61.867	8110
23155	-1.68	-19.86	0.00	-308.21	-35.48	61.872	8110
23160	-1.55	-19.99	0.00	-308.20	-35.53	61.877	8110
23165	-1.47	-19.83	0.00	-307.50	-35.66	61.882	8110
23170	-1.77	-20.14	0.00	-306.77	-33.84	61.887	8110
23175	-1.48	-20.34	0.00	-308.22	-35.66	61.892	8110
23180	-1.65	-19.96	0.00	-309.60	-36.73	61.896	8110
23185	-1.69	-19.80	0.00	-308.52	-37.53	61.903	8110
23190	-1.75	-20.19	0.00	-308.14	-36.85	61.907	8110
23195	-1.47	-20.05	0.00	-308.54	-37.99	61.912	8110
23200	-1.79	-19.91	0.00	-308.91	-37.97	61.916	8110
23205	-1.33	-19.67	0.00	-308.83	-38.43	61.924	8110
23210	-1.49	-19.91	0.00	-308.31	-36.85	61.926	8110
23215	-1.72	-20.30	0.00	-308.27	-34.39	61.934	8110
23220	-1.45	-20.08	0.00	-308.65	-35.47	61.937	8110
23225	-1.33	-19.89	0.00	-308.17	-35.83	61.942	8110
23230	-1.20	-19.98	0.00	-308.29	-35.84	61.947	8110
23235	-1.82	-20.13	0.00	-307.81	-36.26	61.953	8110
23240	-1.90	-19.84	0.00	-308.01	-34.64	61.957	8110
23245	-1.46	-20.14	0.00	-307.28	-35.07	61.964	8110
23250	-1.56	-20.17	0.00	-307.33	-34.71	61.967	8110
23255	-1.85	-20.08	0.00	-307.13	-35.43	61.972	8110
23260	-1.57	-19.96	0.00	-307.08	-34.24	61.977	8110
23265	-1.43	-20.03	0.00	-307.12	-33.28	61.982	8110
23270	-1.66	-20.06	0.00	-306.48	-33.43	61.987	8110
23275	-1.27	-20.01	0.00	-306.72	-33.59	61.992	8110
23280	-1.40	-20.25	0.00	-307.45	-32.04	61.997	8110
23285	-1.95	-19.77	0.00	-308.92	-33.81	62.002	8110
23290	-1.65	-20.10	0.00	-307.41	-33.62	62.008	8110
23295	-1.22	-20.19	0.00	-307.73	-34.66	62.012	8110
23300	-1.71	-20.11	0.00	-308.76	-35.29	62.018	8110
23305	-1.04	-20.14	0.00	-309.35	-35.53	62.021	8110
23310	-1.35	-20.02	0.00	-308.59	-35.16	62.027	8110
23315	-1.50	-19.97	0.00	-308.72	-35.98	62.031	8110
23320	-1.07	-19.89	0.00	-307.50	-34.33	62.038	8110
23325	-1.35	-20.21	0.00	-307.55	-34.65	62.041	8110
23330	-1.45	-20.12	0.00	-308.80	-34.91	62.047	8110
23335	-1.91	-19.99	0.00	-309.02	-36.38	62.051	8110
23340	-1.77	-19.65	0.00	-308.73	-36.97	62.059	8110
23345	-1.33	-20.10	0.00	-308.53	-37.02	62.062	8110
23350	-1.28	-19.86	0.00	-307.84	-36.96	62.067	8110
23355	-1.59	-19.82	0.00	-307.18	-35.33	62.072	8110
23360	-2.27	-19.61	0.00	-307.29	-34.66	62.079	8110
23365	-1.46	-20.20	0.00	-307.26	-33.11	62.082	8110
23370	-1.10	-20.03	0.00	-307.36	-33.75	62.088	8110
23375	-1.38	-20.18	0.00	-308.50	-34.71	62.092	8110
23380	-1.98	-19.88	0.00	-307.87	-33.27	62.099	8110
23385	-1.16	-19.99	0.00	-308.14	-34.39	62.102	8110
23390	-1.39	-19.88	0.00	-308.56	-34.50	62.107	8110
23395	-1.38	-20.09	0.00	-307.93	-34.50	62.112	8110
23400	-1.94	-20.48	0.00	-307.88	-34.07	62.119	8110
23405	-1.71	-19.95	0.00	-308.77	-35.21	62.122	8110
23410	-1.07	-20.24	0.00	-308.90	-35.29	62.127	8110
23415	-1.73	-19.74	0.00	-309.47	-35.18	62.132	8110
23420	-1.58	-19.95	0.00	-307.98	-34.37	62.137	8110
23425	-1.48	-20.14	0.00	-308.21	-34.35	62.142	8110
23430	-1.11	-20.25	0.00	-309.14	-34.69	62.147	8110
23435	-1.25	-19.80	0.00	-309.44	-34.97	62.152	8110
23440	-1.51	-19.68	0.00	-307.69	-33.54	62.157	8110
23445	-1.54	-20.15	0.00	-306.93	-32.00	62.163	8110
23450	-1.04	-20.23	0.00	-307.79	-32.89	62.167	8110
23455	-1.57	-19.82	0.00	-308.27	-34.75	62.172	8110
23460	-1.67	-19.77	0.00	-307.37	-33.54	62.176	8110
23465	-1.72	-20.11	0.00	-308.27	-32.89	62.183	8110
23470	-1.61	-20.13	0.00	-308.47	-33.39	62.186	8110
23475	-1.24	-19.94	0.00	-308.17	-34.91	62.192	8110
23480	-1.68	-20.12	0.00	-308.98	-34.49	62.196	8110
23485	-1.21	-19.75	0.00	-308.99	-35.46	62.203	8110
23490	-1.23	-19.87	0.00	-307.93	-36.11	62.206	8110
23495	-1.61	-20.07	0.00	-308.88	-35.61	62.212	8110
23500	-1.62	-19.85	0.00	-308.74	-35.30	62.217	8110
23505	-1.88	-19.83	0.00	-308.31	-35.19	62.224	8110
23510	-1.71	-19.98	0.00	-307.91	-35.00	62.227	8110
23515	-1.31	-20.16	0.00	-307.37	-35.36	62.232	8110
23520	-1.45	-20.07	0.00	-308.58	-35.07	62.237	8110
23525	-1.14	-19.82	0.00	-309.28	-36.19	62.244	8110
23530	-1.21	-19.83	0.00	-308.26	-35.54	62.247	8110
23535	-1.81	-19.66	0.00	-307.06	-33.48	62.253	8110
23540	-1.57	-20.19	0.00	-306.67	-32.37	62.257	8110
23545	-0.97	-20.28	0.00	-307.27	-32.98	62.262	8110
23550	-1.51	-20.04	0.00	-308.69	-32.99	62.267	8110
23555	-2.00	-19.88	0.00	-309.30	-34.65	62.272	8110
23560	-1.78	-20.09	0.00	-308.12	-35.08	62.277	8110
23565	-0.87	-20.04	0.00	-308.03	-35.17	62.282	8110
23570	-1.40	-20.15	0.00	-309.44	-35.16	62.287	8110
23575	-1.48	-19.97	0.00	-309.60	-35.96	62.292	8110
23580	-1.84	-19.83	0.00	-308.60	-34.91	62.297	8110
23585	-1.90	-19.76	0.00	-307.99	-33.74	62.302	8110
23590	-1.75	-19.93	0.00	-306.74	-32.65	62.307	8110
23595	-1.49	-20.10	0.00	-307.23	-32.55	62.312	8110
23600	-1.42	-20.21	0.00	-308.69	-34.01	62.318	8110
23605	-1.70	-19.92	0.00	-308.81	-35.26	62.321	8110
23610	-1.29	-19.79	0.00	-307.36	-33.80	62.327	8110
23615	-1.35	-20.02	0.00	-307.09	-32.61	62.331	8110
23620	-1.63	-19.98	0.00	-307.95	-32.67	62.337	8110
23625	-1.43	-20.01	0.00	-307.70	-32.05	62.342	8110
23630	-1.70	-20.28	0.00	-308.50	-34.48	62.349	8110
23635	-1.76	-20.11	0.00	-308.52	-35.31	62.352	8110
23640	-2.72	-19.72	0.00	-307.83	-36.05	62.359	8110
23645	-1.28	-19.94	0.00	-308.59	-35.06	62.362	8110
23650	-2.00	-20.11	0.00	-308.89	-35.03	62.367	8110
23655	-2.11	-19.88	0.00	-308.35	-35.78	62.373	8110
23660	-1.55	-19.83	0.00	-306.76	-35.39	62.377	8110
23665	-1.79	-19.95	0.00	-306.63	-33.28	62.382	8110
23670	-1.52	-20.20	0.00	-307.14	-33.43	62.388	8110
23675	-1.05	-20.00	0.00	-307.79	-34.83	62.392	8110
23680	-1.61	-19.89	0.00	-309.04	-34.12	62.397	8110
23685	-1.62	-20.19	0.00	-307.78	-34.54	62.402	8110
23690	-1.46	-20.12	0.00	-308.42	-34.87	62.407	8110
23695	-1.24	-19.89	0.00	-308.36	-34.63	62.412	8110
23700	-1.10	-20.06	0.00	-308.03	-34.44	62.417	8110
23705	-1.65	-20.33	0.00	-309.18	-35.44	62.423	8110
23710	-1.30	-19.98	0.00	-309.96	-37.51	62.427	8110
23715	-2.03	-19.78	0.00	-309.03	-37.44	62.432	8110
23720	-2.07	-19.57	0.00	-307.20	-34.34	62.437	8110
23725	-1.63	-19.87	0.00	-306.24	-31.87	62.442	8110
23730	-1.54	-20.04	0.00	-306.45	-31.43	62.446	8110
23735	-1.33	-20.19	0.00	-306.59	-30.82	62.453	8110
23740	-1.43	-20.18	0.00	-306.87	-31.91	62.456	8110
23745	-1.56	-20.06	0.00	-307.58	-31.97	62.462	8110
23750	-1.32	-20.03	0.00	-307.36	-33.44	62.466	8110
23755	-1.53	-20.03	0.00	-307.55	-33.84	62.472	8110
23760	-1.30	-20.05	0.00	-307.09	-32.86	62.476	8110
23765	-1.54	-20.54	0.00	-307.01	-32.57	62.483	8110
23770	-1.57	-20.19	0.00	-310.05	-37.80	62.487	8110
23775	-1.55	-19.66	0.00	-307.40	-35.79	62.494	8110
23780	-1.33	-20.21	0.00	-306.46	-34.82	62.497	8110
23785	-1.67	-19.97	0.00	-306.64	-35.66	62.503	8110
23790	-1.35	-19.85	0.00	-305.78	-34.24	62.507	8110
23795	-0.97	-19.99	0.00	-306.70	-34.15	62.512	8110
23800	-1.28	-20.19	0.00	-306.37	-33.67	62.517	8110
23805	-1.43	-19.90	0.00	-307.38	-34.01	62.522	8110
23810	-1.50	-20.11	0.00	-306.65	-34.82	62.527	8110
23815	-1.24	-19.86	0.00	-307.59	-34.86	62.534	8110
23820	-1.72	-19.96	0.00	-306.40	-33.75	62.537	8110
23825	-1.76	-20.14	0.00	-305.97	-33.42	62.542	8110
23830	-1.32	-20.01	0.00	-307.29	-33.86	62.548	8110
23835	-1.24	-19.98	0.00	-307.71	-33.96	62.552	8110
23840	-1.51	-20.21	0.00	-307.46	-33.79	62.557	8110
23845	-1.41	-19.77	0.00	-307.31	-34.18	62.562	8110
23850	-1.69	-20.23	0.00	-306.18	-32.19	62.568	8110
23855	-1.30	-20.13	0.00	-307.92	-32.75	62.571	8110
23860	-1.52	-20.03	0.00	-307.14	-33.28	62.577	8110
23865	-1.44	-20.02	0.00	-306.62	-33.60	62.581	8110
23870	-1.69	-20.03	0.00	-308.03	-33.20	62.588	8110
23875	-1.29	-20.05	0.00	-308.35	-32.86	62.591	8110
23880	-1.49	-19.87	0.00	-308.35	-32.70	62.598	8110
23885	-1.40	-20.02	0.00	-308.25	-32.85	62.601	8110
23890	-1.57	-20.20	0.00	-308.35	-33.42	62.607	8110
23895	-1.57	-19.86	0.00	-308.39	-34.87	62.612	8110
23900	-0.48	-20.32	0.00	-307.97	-35.02	62.619	8110
23905	-1.21	-19.73	0.00	-308.80	-34.65	62.622	8110
23910	-0.89	-20.21	0.00	-307.77	-32.86	62.627	8110
23915	-1.37	-20.12	0.00	-309.25	-33.41	62.632	8110
23920	-1.05	-19.69	0.00	-308.95	-34.46	62.639	8110
23925	-1.39	-20.00	0.00	-308.77	-34.95	62.642	8110
23930	-2.75	-19.42	0.00	-307.88	-35.67	62.649	8110
23935	-1.69	-20.02	0.00	-307.81	-33.00	62.652	8110
23940	-1.56	-20.19	0.00	-308.82	-35.97	62.657	8110
23945	-1.40	-20.00	0.00	-308.14	-36.89	62.662	8110
23950	-1.14	-20.01	0.00	-308.48	-36.58	62.667	8110
23955	-1.35	-19.96	0.00	-309.01	-37.24	62.672	8110
23960	-0.99	-20.57	0.00	-308.41	-35.65	62.679	8110
23965	-1.67	-19.93	0.00	-308.91	-35.84	62.682	8110
23970	-2.17	-19.39	0.00	-309.20	-38.04	62.689	8110
23975	-1.44	-20.05	0.00	-308.61	-37.35	62.692	8110
23980	-1.69	-19.93	0.00	-308.46	-37.17	62.697	8110
23985	-1.45	-19.96	0.00	-308.58	-36.25	62.702	8110
23990	-1.63	-19.96	0.00	-308.84	-36.72	62.707	8110
23995	-1.42	-20.00	0.00	-308.31	-36.17	62.712	8110
24000	-1.69	-20.18	0.00	-308.42	-36.39	62.717	8110
24005	-2.03	-19.84	0.00	-309.14	-36.41	62.722	8110
24010	-1.41	-19.97	0.00	-308.08	-35.42	62.726	8110
24015	-1.79	-20.05	0.00	-306.96	-34.01	62.733	8110
24020	-1.28	-19.89	0.00	-306.85	-34.00	62.737	8110
24025	-1.38	-20.05	0.00	-306.67	-34.47	62.742	8110
24030	-1.19	-19.91	0.00	-307.39	-34.47	62.747	8110
24035	-1.46	-19.96	0.00	-307.66	-34.57	62.753	8110
24040	-1.45	-19.97	0.00	-308.00	-34.07	62.756	8110
24045	-1.62	-19.99	0.00	-307.52	-34.00	62.763	8110
24050	-1.21	-20.00	0.00	-307.65	-34.81	62.767	8110
24055	-1.79	-20.01	0.00	-307.12	-34.86	62.772	8110
24060	-1.23	-19.90	0.00	-307.23	-35.08	62.777	8110
24065	-1.78	-19.46	0.00	-307.84	-34.67	62.784	8110
24070	-1.04	-20.24	0.00	-307.89	-33.86	62.787	8110
24075	-0.95	-20.34	0.00	-309.08	-34.39	62.792	8110
24080	-1.78	-19.83	0.00	-309.16	-36.03	62.797	8110
24085	-1.49	-19.89	0.00	-307.61	-35.23	62.803	8110
24090	-1.72	-19.95	0.00	-307.36	-34.79	62.807	8110
24095	-1.31	-20.14	0.00	-307.87	-35.86	62.812	8110
24100	-1.55	-19.74	0.00	-307.73	-34.99	62.817	8110
24105	-1.79	-20.12	0.00	-306.72	-32.88	62.822	8110
24110	-1.77	-20.00	0.00	-307.73	-33.65	62.827	8110
24115	-1.20	-20.26	0.00	-307.15	-33.51	62.832	8110
24120	-1.88	-20.01	0.00	-307.97	-34.71	62.837	8110
24125	-1.90	-19.94	0.00	-306.89	-35.11	62.842	8110
24130	-1.46	-20.19	0.00	-306.67	-34.39	62.847	8110
24135	-1.43	-19.77	0.00	-306.89	-34.27	62.852	8110
24140	-1.32	-20.15	0.00	-306.44	-32.96	62.857	8110
24145	-1.51	-20.06	0.00	-306.49	-33.96	62.862	8110
24150	-1.20	-20.06	0.00	-306.19	-33.28	62.868	8110
24155	-1.43	-20.01	0.00	-306.97	-32.92	62.872	8110
24160	-1.45	-20.01	0.00	-306.64	-32.29	62.877	8110
24165	-1.26	-20.09	0.00	-306.84	-32.37	62.881	8110
24170	-1.69	-20.42	0.00	-305.62	-32.33	62.888	8110
24175	-1.47	-20.34	0.00	-307.25	-34.27	62.892	8110
24180	-1.52	-19.72	0.00	-307.02	-35.26	62.898	8110
24185	-1.39	-19.97	0.00	-306.23	-33.28	62.901	8110
24190	-1.47	-19.97	0.00	-306.60	-33.76	62.907	8110
24195	-1.73	-19.92	0.00	-306.52	-33.38	62.911	8110
24200	-1.34	-20.18	0.00	-306.40	-31.82	62.919	8110
24205	-1.41	-20.27	0.00	-307.21	-33.24	62.922	8110
24210	-1.84	-19.93	0.00	-306.85	-33.45	62.929	8110
24215	-1.04	-19.99	0.00	-306.31	-32.62	62.932	8110
24220	-1.57	-20.08	0.00	-308.16	-34.16	62.937	8110
24225	-1.62	-19.71	0.00	-306.58	-33.57	62.942	8110
24230	-1.53	-20.21	0.00	-306.73	-34.48	62.949	8110
24235	-1.74	-19.79	0.00	-306.53	-33.60	62.952	8110
24240	-1.86	-20.20	0.00	-305.58	-32.75	62.957	8110
24245	-1.41	-20.11	0.00	-306.13	-32.85	62.962	8110
24250	-1.65	-19.76	0.00	-306.63	-33.23	62.967	8110
24255	-1.40	-20.26	0.00	-305.87	-33.28	62.972	8110
24260	-1.50	-19.87	0.00	-307.05	-33.62	62.977	8110
24265	-1.52	-19.89	0.00	-306.16	-33.84	62.982	8110
24270	-1.51	-20.11	0.00	-306.15	-33.34	62.987	8110
24275	-1.30	-19.93	0.00	-306.75	-33.75	62.992	8110
24280	-2.40	-20.07	0.00	-305.69	-32.48	62.999	8110
24285	-1.39	-20.35	0.00	-306.30	-33.60	63.002	8110
24290	-1.26	-20.22	0.00	-307.52	-35.66	63.007	8110
24295	-1.73	-19.76	0.00	-307.83	-35.97	63.012	8110
24300	-1.45	-20.16	0.00	-306.93	-34.49	63.017	8110
24305	-1.57	-19.86	0.00	-307.16	-36.01	63.022	8110
24310	-1.48	-19.82	0.00	-306.69	-35.10	63.027	8110
24315	-1.49	-19.84	0.00	-305.90	-32.95	63.033	8110
24320	-0.88	-19.91	0.00	-305.84	-32.03	63.036	8110
24325	-1.64	-19.88	0.00	-305.12	-31.18	63.042	8110
24330	-1.91	-20.25	0.00	-305.71	-30.76	63.047	8110
24335	-1.05	-20.08	0.00	-306.52	-32.44	63.052	8110
24340	-1.54	-19.79	0.00	-306.93	-32.37	63.056	8110
24345	-1.61	-20.23	0.00	-305.81	-32.09	63.062	8110
24350	-1.90	-20.00	0.00	-307.15	-33.33	63.066	8110
24355	-1.44	-19.95	0.00	-306.44	-33.44	63.073	8110
24360	-1.30	-19.92	0.00	-305.97	-33.22	63.077	8110
24365	-1.34	-19.99	0.00	-305.12	-32.31	63.083	8110
24370	-1.04	-19.91	0.00	-305.64	-31.46	63.087	8110
24375	-0.99	-19.93	0.00	-307.16	-31.30	63.094	8110
24380	-1.07	-20.15	0.00	-307.35	-32.44	63.097	8110
24385	-1.22	-20.27	0.00	-308.00	-33.79	63.103	8110
24390	-1.40	-20.04	0.00	-307.92	-35.77	63.107	8110
24395	-1.07	-19.96	0.00	-308.93	-37.64	63.114	8110
24400	-1.29	-19.91	0.00	-308.44	-36.54	63.117	8110
24405	-1.50	-19.80	0.00	-308.52	-34.93	63.122	8110
24410	-1.40	-20.12	0.00	-307.61	-34.51	63.127	8110
24415	-1.88	-19.94	0.00	-308.05	-35.72	63.132	8110
24420	-1.09	-20.06	0.00	-308.30	-34.71	63.137	8110
24425	-1.72	-19.95	0.00	-309.11	-34.87	63.142	8110
24430	-1.64	-19.85	0.00	-308.96	-35.50	63.147	8110
24435	-1.23	-19.94	0.00	-308.36	-34.68	63.152	8110
24440	-1.46	-20.13	0.00	-308.37	-35.03	63.158	8110
24445	-1.14	-19.91	0.00	-308.64	-34.76	63.162	8110
24450	-1.50	-20.01	0.00	-307.83	-33.68	63.167	8110
24455	-1.62	-20.14	0.00	-308.49	-33.34	63.171	8110
24460	-1.32	-20.05	0.00	-308.46	-34.13	63.177	8110
24465	-1.47	-19.84	0.00	-308.80	-34.23	63.181	8110
24470	-1.43	-19.94	0.00	-307.20	-32.14	63.188	8110
24475	-1.92	-20.05	0.00	-307.06	-32.29	63.191	8110
24480	-1.67	-20.04	0.00	-308.49	-32.48	63.199	8110
24485	-1.40	-19.92	0.00	-308.55	-33.19	63.202	8110
24490	-1.84	-20.14	0.00	-307.61	-32.29	63.207	8110
24495	-2.13	-20.06	0.00	-308.27	-33.28	63.212	8110
24500	-1.63	-19.77	0.00	-307.61	-34.03	63.217	8110
24505	-1.63	-20.07	0.00	-306.93	-32.43	63.222	8110
24510	-2.24	-19.77	0.00	-307.86	-33.29	63.229	8110
24515	-1.45	-19.88	0.00	-306.54	-32.77	63.232	8110
24520	-1.40	-20.15	0.00	-307.24	-33.28	63.237	8110
24525	-1.75	-19.98	0.00	-307.47	-33.48	63.242	8110
24530	-1.58	-19.99	0.00	-307.44	-33.39	63.247	8110
24535	-1.62	-19.99	0.00	-307.36	-32.92	63.252	8110
24540	-1.13	-20.18	0.00	-307.36	-33.34	63.257	8110
24545	-1.45	-20.14	0.00	-308.52	-33.64	63.262	8110
24550	-1.58	-20.00	0.00	-308.76	-35.35	63.267	8110
24555	-1.59	-19.97	0.00	-308.03	-35.02	63.272	8110
24560	-1.09	-20.05	0.00	-307.37	-34.64	63.277	8110
24565	-1.76	-20.05	0.00	-308.99	-34.87	63.283	8110
24570	-1.19	-19.98	0.00	-308.82	-35.05	63.286	8110
24575	-1.92	-20.08	0.00	-308.91	-34.73	63.292	8110
24580	-1.65	-19.84	0.00	-308.49	-34.53	63.297	8110
24585	-1.36	-19.97	0.00	-308.13	-33.15	63.303	8110
24590	-1.73	-20.03	0.00	-308.88	-33.07	63.307	8110
24595	-1.70	-20.02	0.00	-308.20	-33.15	63.312	8110
24600	-1.76	-20.16	0.00	-308.26	-33.57	63.316	8110
24605	-1.52	-20.03	0.00	-309.31	-33.70	63.322	8110
24610	-1.25	-19.87	0.00	-309.42	-33.99	63.327	8110
24615	-0.83	-20.40	0.00	-308.73	-33.12	63.334	8110
24620	-1.63	-20.06	0.00	-309.74	-34.20	63.337	8110
24625	-1.62	-19.86	0.00	-309.86	-35.66	63.342	8110
24630	-1.68	-19.96	0.00	-308.79	-35.55	63.347	8110
24635	-0.89	-20.32	0.00	-308.22	-34.07	63.354	8110
24640	-1.50	-20.07	0.00	-309.05	-34.94	63.357	8110
24645	-2.09	-19.90	0.00	-308.14	-34.64	63.363	8110
24650	-1.72	-20.05	0.00	-308.22	-34.39	63.367	8110
24655	-1.35	-20.03	0.00	-307.31	-34.07	63.373	8110
24660	-1.60	-19.94	0.00	-307.60	-34.11	63.377	8110
24665	-1.55	-19.95	0.00	-307.45	-35.04	63.382	8110
24670	-1.43	-19.90	0.00	-307.26	-35.46	63.387	8110
24675	-1.12	-20.12	0.00	-306.59	-33.67	63.392	8110
24680	-1.78	-20.29	0.00	-307.30	-33.37	63.397	8110
24685	-1.42	-19.92	0.00	-308.66	-35.66	63.402	8110
24690	-1.75	-19.84	0.00	-307.30	-35.13	63.407	8110
24695	-1.84	-20.07	0.00	-306.87	-34.86	63.412	8110
24700	-1.12	-19.84	0.00	-306.99	-34.76	63.417	8110
24705	-1.61	-20.05	0.00	-306.61	-33.46	63.422	8110
24710	-1.68	-20.17	0.00	-307.10	-32.99	63.427	8110
24715	-1.24	-20.04	0.00	-307.81	-33.83	63.432	8110
24720	-1.12	-20.28	0.00	-307.73	-35.02	63.437	8110
24725	-1.75	-19.71	0.00	-308.59	-36.02	63.442	8110
24730	-1.89	-19.94	0.00	-306.51	-34.82	63.447	8110
24735	-1.27	-20.07	0.00	-306.70	-33.91	63.452	8110
24740	-1.59	-19.99	0.00	-308.00	-33.99	63.458	8110
24745	-1.54	-20.15	0.00	-308.17	-33.75	63.461	8110
24750	-1.11	-19.82	0.00	-307.92	-33.86	63.467	8110
24755	-1.72	-19.79	0.00	-307.11	-32.41	63.471	8110
24760	-1.11	-20.20	0.00	-306.16	-32.58	63.478	8110
24765	-1.14	-20.02	0.00	-307.01	-33.43	63.481	8110
24770	-1.46	-20.11	0.00	-307.18	-33.14	63.487	8110
24775	-1.06	-19.94	0.00	-307.66	-33.83	63.492	8110
24780	-1.16	-20.04	0.00	-307.04	-32.57	63.498	8110
24785	-1.57	-20.04	0.00	-307.78	-32.43	63.502	8110
24790	-1.78	-20.18	0.00	-306.11	-31.80	63.507	8110
24795	-1.82	-20.19	0.00	-306.79	-31.69	63.512	8110
24800	-1.09	-20.10	0.00	-306.78	-33.67	63.519	8110
24805	-1.80	-19.98	0.00	-307.60	-33.68	63.522	8110
24810	-1.42	-19.89	0.00	-308.37	-34.34	63.529	8110
24815	-1.16	-20.03	0.00	-307.70	-34.02	63.532	8110
24820	-1.38	-19.80	0.00	-308.43	-34.98	63.538	8110
24825	-1.68	-19.89	0.00	-307.47	-33.08	63.542	8110
24830	-1.43	-20.18	0.00	-307.32	-33.53	63.547	8110
24835	-1.68	-19.82	0.00	-307.38	-34.07	63.552	8110
24840	-1.86	-19.92	0.00	-306.75	-32.19	63.557	8110
24845	-1.35	-20.10	0.00	-305.98	-31.65	63.562	8110
24850	-1.38	-20.10	0.00	-306.58	-32.00	63.567	8110
24855	-1.46	-20.08	0.00	-307.50	-33.22	63.572	8110
24860	-1.11	-20.16	0.00	-308.84	-33.05	63.577	8110
24865	-1.60	-20.05	0.00	-308.45	-34.47	63.582	8110
24870	-1.22	-20.11	0.00	-308.15	-35.20	63.587	8110
24875	-1.53	-20.02	0.00	-308.27	-35.73	63.592	8110
24880	-1.78	-19.94	0.00	-308.76	-35.81	63.597	8110
24885	-1.12	-19.69	0.00	-308.46	-36.45	63.603	8110
24890	-1.74	-19.93	0.00	-307.70	-35.89	63.606	8110
24895	-1.50	-20.01	0.00	-307.01	-34.61	63.612	8110
24900	-1.59	-20.12	0.00	-307.36	-34.17	63.616	8110
24905	-1.26	-19.99	0.00	-308.25	-34.23	63.622	8110
24910	-1.61	-19.93	0.00	-307.32	-33.81	63.626	8110
24915	-1.59	-20.18	0.00	-306.94	-34.28	63.633	8110
24920	-1.01	-20.06	0.00	-308.03	-35.15	63.636	8110
24925	-1.37	-19.80	0.00	-307.24	-33.97	63.642	8110
24930	-1.10	-19.73	0.00	-306.57	-33.20	63.647	8110
24935	-1.56	-20.09	0.00	-306.28	-31.97	63.652	8110
24940	-1.39	-20.03	0.00	-306.47	-31.97	63.657	8110
24945	-1.00	-20.05	0.00	-306.98	-32.39	63.663	8110
24950	-1.30	-20.04	0.00	-307.49	-33.22	63.667	8110
24955	-1.11	-20.05	0.00	-307.40	-33.65	63.672	8110
24960	-1.41	-20.13	0.00	-308.35	-33.86	63.677	8110
24965	-0.93	-19.98	0.00	-310.01	-35.83	63.683	8110
24970	-1.54	-19.81	0.00	-308.82	-35.03	63.687	8110
24975	-1.05	-20.07	0.00	-307.55	-33.22	63.692	8110
24980	-1.66	-20.06	0.00	-307.89	-33.67	63.697	8110
24985	-1.81	-19.93	0.00	-308.17	-34.41	63.702	8110
24990	-1.59	-19.81	0.00	-307.03	-33.80	63.707	8110
24995	-1.09	-20.15	0.00	-307.27	-32.85	63.712	8110
25000	-1.03	-19.83	0.00	-307.66	-32.43	63.717	8110
25005	-1.81	-20.24	0.00	-307.82	-31.56	63.722	8110
25010	-1.01	-20.37	0.00	-307.09	-32.18	63.729	8110
25015	-1.52	-20.08	0.00	-307.77	-32.70	63.732	8110
25020	-1.48	-20.06	0.00	-308.10	-33.36	63.737	8110
25025	-1.21	-19.94	0.00	-308.66	-33.51	63.742	8110
25030	-1.77	-19.63	0.00	-308.38	-33.22	63.748	8110
25035	-2.37	-20.17	0.00	-307.35	-33.22	63.751	8110
25040	-1.60	-20.10	0.00	-307.57	-33.82	63.757	8110
25045	-1.54	-19.62	0.00	-307.17	-34.73	63.762	8110
25050	-1.75	-20.25	0.00	-306.92	-33.04	63.768	8110
25055	-0.86	-19.94	0.00	-306.74	-34.31	63.771	8110
25060	-2.39	-19.89	0.00	-307.65	-32.68	63.778	8110
25065	-1.83	-20.05	0.00	-307.14	-33.73	63.781	8110
25070	-1.66	-20.12	0.00	-306.89	-33.93	63.787	8110
25075	-0.94	-20.02	0.00	-308.85	-34.50	63.792	8110
25080	-1.19	-20.23	0.00	-307.54	-33.89	63.798	8110
25085	-1.07	-19.88	0.00	-308.24	-34.19	63.802	8110
25090	-1.74	-19.99	0.00	-308.65	-34.12	63.807	8110
25095	-1.72	-19.82	0.00	-307.70	-34.36	63.812	8110
25100	-2.30	-19.72	0.00	-306.25	-32.88	63.819	8110
25105	-1.45	-19.76	0.00	-306.23	-32.33	63.822	8110
25110	-0.61	-20.28	0.00	-305.69	-29.32	63.829	8110
25115	-1.59	-20.01	0.00	-306.03	-30.86	63.832	8110
25120	-1.33	-20.06	0.00	-306.72	-30.53	63.837	8110
25125	-1.70	-20.23	0.00	-307.23	-31.54	63.842	8110
25130	-1.56	-20.09	0.00	-308.26	-33.41	63.847	8110
25135	-1.33	-20.01	0.00	-308.43	-33.85	63.852	8110
25140	-1.94	-20.09	0.00	-307.97	-34.54	63.857	8110
25145	-1.62	-19.98	0.00	-308.27	-34.71	63.862	8110
25150	-1.73	-19.69	0.00	-307.69	-34.44	63.867	8110
25155	-1.91	-20.21	0.00	-306.47	-32.53	63.872	8110
25160	-1.12	-20.19	0.00	-307.36	-33.28	63.877	8110
25165	-1.31	-19.98	0.00	-308.61	-35.21	63.883	8110
25170	-1.41	-19.80	0.00	-307.41	-33.96	63.887	8110
25175	-1.49	-19.97	0.00	-306.53	-33.20	63.892	8110
25180	-1.55	-20.11	0.00	-306.44	-32.91	63.897	8110
25185	-1.02	-20.07	0.00	-307.62	-32.89	63.903	8110
25190	-1.34	-19.62	0.00	-307.42	-32.62	63.906	8110
25195	-1.86	-20.01	0.00	-306.15	-31.30	63.913	8110
25200	-1.56	-20.03	0.00	-305.93	-31.01	63.916	8110
25205	-1.53	-20.07	0.00	-306.16	-30.20	63.922	8110
25210	-1.28	-19.97	0.00	-307.34	-30.22	63.926	8110
25215	-1.35	-20.30	0.00	-307.14	-30.61	63.933	8110
25220	-1.34	-20.31	0.00	-308.55	-31.76	63.936	8110
25225	-1.24	-20.08	0.00	-309.38	-34.03	63.942	8110
25230	-1.77	-19.76	0.00	-308.37	-34.56	63.947	8110
25235	-1.61	-20.01	0.00	-308.60	-33.87	63.953	8110
25240	-1.43	-19.76	0.00	-308.44	-33.28	63.957	8110
25245	-1.43	-19.74	0.00	-307.59	-31.30	63.964	8110
25250	-1.44	-19.79	0.00	-306.51	-31.57	63.967	8110
25255	-1.53	-20.08	0.00	-306.17	-30.17	63.972	8110
25260	-1.40	-20.25	0.00	-307.79	-31.35	63.977	8110
25265	-1.38	-20.49	0.00	-308.40	-31.70	63.984	8110
25270	-1.52	-19.96	0.00	-308.40	-32.41	63.987	8110
25275	-2.16	-19.76	0.00	-307.44	-34.47	63.994	8110
25280	-1.32	-20.01	0.00	-307.58	-33.33	63.997	8110
25285	-1.79	-19.98	0.00	-307.84	-33.36	64.003	8110
25290	-1.57	-20.11	0.00	-307.31	-33.24	64.007	8110
25295	-1.42	-20.05	0.00	-307.99	-33.07	64.012	8110
25300	-1.57	-20.10	0.00	-308.72	-33.18	64.017	8110
25305	-1.56	-19.87	0.00	-309.29	-34.86	64.022	8110
25310	-1.39	-19.85	0.00	-308.58	-34.75	64.027	8110
25315	-1.67	-19.95	0.00	-307.58	-33.49	64.032	8110
25320	-1.46	-19.81	0.00	-305.97	-32.81	64.038	8110
25325	-1.62	-20.03	0.00	-305.66	-31.17	64.041	8110
25330	-1.56	-19.91	0.00	-307.25	-31.46	64.048	8110
25335	-1.56	-19.97	0.00	-306.69	-30.90	64.051	8110
25340	-1.35	-20.01	0.00	-306.73	-31.54	64.057	8110
25345	-1.06	-20.05	0.00	-306.44	-30.96	64.061	8110
25350	-1.55	-19.93	0.00	-306.64	-29.37	64.067	8110
25355	-1.45	-19.90	0.00	-306.27	-29.19	64.072	8110
25360	-1.76	-20.62	0.00	-306.12	-29.05	64.079	8110
25365	-1.44	-20.00	0.00	-307.07	-30.82	64.082	8110
25370	-1.95	-19.92	0.00	-306.94	-31.09	64.087	8110
25375	-1.30	-19.80	0.00	-306.43	-31.12	64.092	8110
25380	-1.51	-20.60	0.00	-306.89	-30.50	64.099	8110
25385	-1.39	-19.85	0.00	-307.08	-30.53	64.102	8110
25390	-1.54	-19.89	0.00	-307.10	-29.09	64.107	8110
25395	-1.34	-19.98	0.00	-306.51	-29.32	64.112	8110
25400	-1.47	-19.86	0.00	-306.68	-29.79	64.119	8110
25405	-1.37	-20.02	0.00	-306.54	-30.53	64.122	8110
25410	-1.57	-20.11	0.00	-306.83	-30.97	64.127	8110
25415	-1.51	-19.96	0.00	-307.33	-30.86	64.132	8110
25420	-1.22	-20.02	0.00	-306.83	-31.13	64.137	8110
25425	-1.44	-20.08	0.00	-307.46	-31.34	64.142	8110
25430	-2.02	-19.70	0.00	-307.21	-31.53	64.147	8110
25435	-1.98	-19.96	0.00	-306.38	-30.45	64.152	8110
25440	-0.89	-19.82	0.00	-305.67	-29.99	64.157	8110
25445	-1.40	-20.10	0.00	-305.60	-28.92	64.162	8110
25450	-1.42	-19.98	0.00	-306.58	-29.69	64.167	8110
25455	-0.89	-19.78	0.00	-306.28	-30.17	64.173	8110
25460	-1.62	-19.91	0.00	-305.77	-28.52	64.177	8110
25465	-1.48	-20.10	0.00	-306.77	-28.79	64.183	8110
25470	-1.10	-20.06	0.00	-306.32	-28.41	64.186	8110
25475	-1.36	-20.17	0.00	-307.07	-29.95	64.192	8110
25480	-1.68	-20.02	0.00	-307.74	-31.85	64.196	8110
25485	-1.07	-20.00	0.00	-306.77	-30.73	64.203	8110
25490	-1.42	-20.07	0.00	-307.07	-30.06	64.206	8110
25495	-1.51	-19.94	0.00	-307.53	-29.12	64.213	8110
25500	-1.69	-20.10	0.00	-307.23	-29.32	64.216	8110
25505	-1.61	-19.94	0.00	-306.99	-29.62	64.222	8110
25510	-1.83	-20.12	0.00	-306.86	-30.24	64.227	8110
25515	-1.83	-19.97	0.00	-306.99	-30.02	64.232	8110
[truncated: 3,727 more rows]
