# Supplementary material for: Structural characterization of the saxitoxin-targeting APTSTX1 aptamer using optical tweezers and molecular dynamics simulations
Source: PLoS One. 2019 Nov 7;14(11):e0222468. doi: 10.1371/journal.pone.0222468 (PMC6837747; doi:10.1371/journal.pone.0222468)
Supplement: S1 File — Data repository, aptamer control condition and aptamer under SXT. (ZIP) [file pone.0222468.s005.zip › Data/Data/August/090815/2bA.txt]

#Begin Write:
CycleCount/n	X_force	Y_force	Z_force	A_dist-Y	B_dist-Y	time(sec)	Status
0	0.95	-3.71	-1.35	-411.17	-183.83	1257.136	0
100	0.77	-3.80	-1.31	-411.16	-184.05	1257.204	0
200	0.76	-4.01	-1.24	-411.40	-184.02	1257.348	0
300	0.59	-3.68	-1.36	-411.28	-183.96	1257.443	0
400	0.81	-3.74	-1.35	-411.30	-183.79	1257.540	0
500	0.75	-3.72	-1.37	-411.14	-184.19	1257.640	0
600	0.70	-3.77	-1.33	-411.10	-183.62	1257.753	0
700	0.67	-3.26	-1.50	-411.08	-184.30	1257.851	0
800	0.56	-3.74	-1.32	-411.22	-184.31	1257.942	0
900	0.85	-3.72	-1.31	-411.27	-183.80	1258.040	0
1000	0.91	-4.25	-1.12	-410.91	-183.75	1258.141	0
1100	0.85	-3.91	-1.26	-411.04	-183.86	1258.242	0
1200	0.91	-3.33	-1.55	-411.08	-184.12	1258.337	0
1200	0.99	-4.26	-1.08	-411.21	-184.64	1258.392	0
1300	0.85	-3.51	-1.38	-410.98	-184.46	1258.492	0
1400	1.98	-4.01	-1.19	-411.37	-184.13	1258.595	0
1500	0.90	-4.15	-1.18	-411.14	-183.73	1258.680	0
1615	1.05	-3.85	-1.23	-411.09	-183.73	1258.699	0
1620	0.56	-4.30	-1.15	-410.90	-183.82	1258.703	0
1625	0.94	-3.59	-1.37	-411.09	-184.15	1258.708	0
1630	0.78	-3.82	-1.36	-411.32	-184.03	1258.713	0
1635	0.57	-4.33	-1.10	-411.35	-184.26	1258.718	0
1640	0.77	-3.82	-1.31	-411.04	-184.23	1258.723	0
1645	1.04	-3.94	-1.26	-411.10	-184.31	1258.728	0
1650	0.82	-4.04	-1.22	-410.97	-183.99	1258.733	0
1655	0.83	-3.80	-1.28	-411.13	-184.06	1258.738	0
1660	0.86	-3.60	-1.35	-411.46	-184.15	1258.743	0
1665	0.48	-4.06	-1.15	-411.24	-184.16	1258.748	0
1670	0.58	-4.39	-1.05	-411.04	-184.46	1258.752	0
1675	1.18	-3.79	-1.29	-411.20	-184.12	1258.758	0
1680	0.64	-4.01	-1.28	-411.26	-184.42	1258.762	0
1685	0.76	-3.60	-1.39	-411.26	-184.47	1258.768	0
1690	0.32	-3.71	-1.38	-411.16	-184.40	1258.772	0
1695	1.48	-3.73	-1.27	-411.23	-184.31	1258.778	0
1700	0.69	-3.34	-1.43	-411.08	-184.89	1258.782	0
1705	0.39	-3.79	-1.31	-411.02	-184.80	1258.788	0
1710	0.53	-4.55	-0.98	-411.08	-184.50	1258.793	0
1715	0.97	-3.93	-1.23	-411.11	-184.48	1258.798	0
1720	0.84	-4.23	-1.12	-411.36	-184.21	1258.803	0
1725	0.71	-3.89	-1.28	-411.42	-184.70	1258.808	0
1730	0.83	-3.97	-1.24	-411.46	-184.54	1258.813	0
1735	0.49	-3.56	-1.38	-411.17	-184.58	1258.819	0
1740	1.17	-3.60	-1.35	-411.33	-184.27	1258.823	0
1745	0.42	-3.65	-1.35	-411.45	-184.38	1258.828	0
1750	0.38	-3.30	-1.49	-411.30	-184.75	1258.833	50
1755	0.87	-3.99	-1.22	-411.20	-184.40	1258.838	1000
1760	0.89	-4.19	-1.14	-411.12	-184.20	1258.843	1000
1765	0.92	-3.80	-1.29	-411.21	-184.21	1258.848	1000
1770	0.57	-3.34	-1.54	-411.29	-184.12	1258.853	1000
1775	0.90	-3.85	-1.30	-411.27	-184.31	1258.858	1000
1780	0.71	-3.83	-1.31	-411.33	-184.22	1258.863	1000
1785	1.02	-4.22	-1.16	-411.22	-183.93	1258.868	1000
1790	0.69	-4.64	-1.11	-410.95	-176.97	1258.873	1018
1795	0.66	-4.42	-1.37	-411.25	-167.89	1258.878	1030
1800	1.98	-4.21	-1.48	-410.96	-157.03	1258.884	1030
1805	0.86	-4.50	-1.48	-411.23	-152.52	1258.887	1030
1810	0.87	-5.06	-1.40	-411.07	-144.16	1258.893	1030
1815	1.30	-4.75	-1.55	-410.96	-138.31	1258.897	1030
1820	1.12	-5.32	-1.39	-412.28	-130.31	1258.905	1030
1825	1.96	-5.53	-1.35	-412.51	-127.20	1258.907	1030
1830	1.22	-5.20	-1.65	-412.42	-120.94	1258.913	1030
1835	1.48	-5.46	-1.58	-412.65	-116.32	1258.918	1030
1840	1.27	-6.55	-1.25	-414.19	-111.33	1258.925	1030
1845	1.34	-5.49	-1.63	-413.96	-108.81	1258.928	1030
1850	2.05	-5.62	-1.61	-414.02	-104.01	1258.934	1030
1855	1.75	-5.47	-1.71	-414.20	-101.75	1258.938	1030
1860	1.33	-5.49	-1.75	-414.99	-100.09	1258.943	1030
1865	1.97	-5.87	-1.58	-415.57	-97.81	1258.948	1030
1870	2.31	-6.02	-1.50	-415.63	-95.24	1258.953	1030
1875	2.15	-5.64	-1.69	-416.30	-93.05	1258.958	1030
1880	1.77	-5.03	-1.98	-416.52	-90.60	1258.963	1030
1885	1.63	-5.91	-1.72	-416.28	-89.18	1258.968	1030
1890	1.93	-5.25	-1.95	-416.69	-88.09	1258.973	1030
1895	1.87	-5.55	-1.82	-417.66	-88.27	1258.978	1030
1900	1.50	-5.74	-1.84	-417.55	-86.82	1258.983	1030
1905	1.77	-5.48	-1.86	-418.14	-84.76	1258.989	1030
1910	1.97	-5.72	-1.82	-418.15	-83.80	1258.993	1030
1915	1.77	-5.66	-1.84	-418.32	-82.79	1258.998	1030
1920	1.52	-5.64	-1.87	-418.25	-81.45	1259.002	1030
1925	1.20	-5.48	-1.89	-420.00	-80.78	1259.009	1030
1930	1.61	-5.74	-1.85	-419.81	-80.05	1259.012	1030
1935	0.88	-6.05	-1.79	-419.99	-78.81	1259.020	1030
1940	1.91	-5.49	-1.95	-420.03	-78.88	1259.022	1030
1945	1.52	-6.02	-1.71	-421.46	-78.28	1259.028	1030
1950	1.47	-5.80	-1.81	-421.85	-78.17	1259.033	1030
1955	1.64	-5.05	-2.15	-422.25	-78.02	1259.038	1030
1960	2.17	-5.59	-1.82	-422.10	-78.35	1259.043	1030
1965	1.80	-6.49	-1.50	-422.20	-77.63	1259.049	1030
1970	1.82	-5.82	-1.78	-422.19	-77.73	1259.053	1030
1975	1.36	-5.87	-1.75	-422.45	-77.18	1259.058	1030
1980	1.38	-5.75	-1.85	-422.33	-76.91	1259.063	1030
1985	1.59	-6.23	-1.59	-423.62	-77.59	1259.068	1030
1990	2.07	-6.12	-1.57	-424.55	-79.12	1259.073	1030
1995	1.93	-5.60	-1.76	-424.67	-78.58	1259.078	1030
2000	1.75	-5.16	-1.94	-424.75	-78.49	1259.083	1030
2005	1.65	-4.65	-2.19	-424.73	-78.58	1259.088	1030
2010	2.16	-5.12	-1.87	-426.14	-80.23	1259.094	1030
2015	1.81	-5.40	-1.80	-426.21	-79.99	1259.098	1030
2020	1.83	-5.15	-1.93	-426.15	-80.22	1259.104	1030
2025	1.72	-4.65	-2.20	-426.30	-80.02	1259.107	1030
2030	1.23	-4.97	-1.98	-427.29	-81.45	1259.113	1030
2035	1.44	-4.88	-1.94	-427.59	-81.51	1259.117	1030
2040	1.46	-4.82	-1.96	-428.31	-82.72	1259.124	1030
2045	1.92	-5.00	-1.89	-428.52	-82.68	1259.127	1030
2050	0.45	-5.44	-1.74	-428.68	-82.07	1259.135	1030
2055	1.34	-4.82	-1.96	-428.65	-82.54	1259.138	1030
2060	1.45	-4.46	-2.06	-430.00	-82.61	1259.143	1030
2065	1.39	-4.96	-1.90	-430.25	-82.92	1259.148	1030
2070	1.59	-4.60	-2.01	-430.93	-82.86	1259.154	1030
2075	1.11	-4.57	-2.06	-430.74	-83.50	1259.158	1030
2080	1.51	-4.54	-1.98	-430.96	-83.30	1259.163	1030
2085	1.66	-4.44	-2.00	-430.95	-83.66	1259.168	1030
2090	1.53	-4.89	-1.84	-431.93	-85.18	1259.174	1030
2095	1.92	-4.56	-1.95	-432.20	-85.86	1259.178	1030
2100	1.58	-4.21	-2.03	-432.63	-86.10	1259.183	1030
2105	1.51	-4.57	-1.89	-432.45	-86.15	1259.188	1030
2110	1.23	-5.12	-1.63	-432.89	-86.71	1259.193	1030
2115	1.76	-4.61	-1.82	-433.87	-87.84	1259.198	1030
2120	1.61	-4.26	-1.91	-434.18	-87.81	1259.203	1030
2125	1.56	-4.04	-2.04	-433.99	-87.97	1259.208	1030
2130	1.45	-3.66	-2.19	-434.22	-88.34	1259.213	1030
2135	1.20	-4.47	-1.80	-435.28	-89.60	1259.219	1030
2140	1.19	-4.21	-1.88	-435.21	-89.73	1259.223	1030
2145	1.18	-3.59	-2.14	-435.47	-89.77	1259.228	1030
2150	1.83	-4.45	-1.84	-435.14	-89.65	1259.232	1030
2155	1.75	-4.11	-1.82	-436.91	-91.06	1259.240	1030
2160	1.41	-4.80	-1.66	-437.16	-91.22	1259.243	1030
2165	2.07	-4.73	-1.66	-436.93	-91.58	1259.248	1030
2170	1.12	-3.88	-2.01	-436.87	-91.60	1259.252	1030
2175	0.66	-3.88	-2.06	-438.58	-93.42	1259.260	1030
2180	1.02	-3.78	-1.96	-438.56	-94.54	1259.263	1030
2185	1.25	-3.84	-1.97	-438.51	-94.60	1259.269	1030
2190	1.69	-3.81	-1.93	-438.82	-94.84	1259.273	1030
2195	1.20	-3.33	-2.04	-439.49	-95.30	1259.278	1030
2200	1.40	-4.02	-1.74	-439.91	-96.17	1259.283	1030
2205	1.31	-3.38	-2.03	-440.12	-96.42	1259.288	1030
2210	0.84	-3.33	-2.08	-440.67	-97.48	1259.293	1030
2215	0.85	-3.43	-2.02	-440.46	-97.47	1259.298	1030
2220	1.29	-3.38	-2.04	-440.72	-97.27	1259.303	1030
2225	1.15	-3.38	-2.02	-441.16	-98.29	1259.308	1030
2230	1.13	-2.61	-2.27	-442.41	-99.28	1259.313	1030
2235	0.77	-2.90	-2.14	-442.31	-99.95	1259.318	1030
2240	1.09	-3.15	-2.05	-442.13	-100.19	1259.323	1030
2245	1.14	-3.51	-1.92	-442.66	-100.48	1259.328	1030
2250	0.68	-2.94	-2.16	-443.53	-101.10	1259.333	1030
2255	1.39	-2.97	-2.15	-443.86	-100.93	1259.338	1030
2260	1.22	-2.95	-2.12	-443.85	-101.39	1259.343	1030
2265	0.88	-2.77	-2.16	-443.81	-101.56	1259.347	1030
2270	1.45	-2.37	-2.24	-445.46	-103.41	1259.354	1030
2275	1.21	-2.52	-2.21	-445.20	-103.52	1259.358	1030
2280	1.15	-2.66	-2.15	-445.61	-104.27	1259.363	1030
2285	1.45	-2.48	-2.18	-445.52	-104.26	1259.368	1030
2290	0.96	-2.67	-2.03	-446.82	-106.58	1259.375	1030
2295	0.98	-3.17	-1.85	-446.84	-106.52	1259.378	1030
2300	1.05	-2.54	-2.06	-447.00	-106.49	1259.384	1030
2305	1.37	-2.48	-2.10	-447.08	-106.63	1259.388	1030
2310	1.58	-2.28	-2.11	-447.63	-107.48	1259.393	1030
2315	1.20	-1.97	-2.23	-448.37	-107.96	1259.398	1030
2320	1.24	-2.80	-1.91	-448.26	-108.14	1259.403	1030
2325	0.62	-2.22	-2.13	-448.28	-108.25	1259.408	1030
2330	0.87	-1.74	-2.38	-448.84	-108.82	1259.413	1030
2335	1.44	-2.93	-1.83	-449.69	-110.61	1259.418	1030
2340	0.77	-2.16	-2.13	-449.75	-111.17	1259.423	1030
2345	1.34	-2.39	-2.00	-449.75	-111.65	1259.428	1030
2350	0.71	-1.93	-2.17	-450.14	-111.92	1259.432	1030
2355	0.51	-1.74	-2.25	-451.39	-113.18	1259.439	1030
2360	0.81	-2.06	-2.07	-451.48	-113.61	1259.443	1031
2365	0.58	-1.87	-2.10	-451.49	-114.06	1259.448	1031
2370	0.82	-1.80	-2.15	-451.11	-114.43	1259.452	1031
2375	0.98	-1.87	-2.18	-450.11	-113.39	1259.458	1031
2380	1.00	-2.08	-2.10	-450.16	-112.70	1259.463	1031
2385	1.20	-1.55	-2.27	-450.06	-112.81	1259.468	1031
2390	0.90	-2.08	-2.15	-449.92	-112.74	1259.473	1031
2395	1.08	-2.16	-2.09	-450.34	-112.92	1259.478	1031
2400	1.05	-1.38	-2.34	-449.97	-113.50	1259.483	1031
2405	-0.10	-2.08	-2.26	-448.13	-113.95	1259.490	1031
2410	1.09	-2.29	-2.02	-448.42	-113.61	1259.493	1031
2415	0.98	-2.15	-2.10	-448.51	-113.37	1259.498	1031
2420	0.86	-2.23	-2.04	-448.82	-113.64	1259.503	1031
2425	0.94	-1.64	-2.26	-447.18	-112.11	1259.509	1031
2430	1.29	-2.16	-2.12	-446.57	-111.83	1259.513	1031
2435	0.93	-2.79	-1.92	-446.44	-112.01	1259.518	1031
2440	0.87	-2.46	-2.06	-446.57	-111.54	1259.523	1031
2445	1.44	-1.82	-2.24	-446.48	-111.89	1259.528	1031
2450	0.64	-2.32	-2.15	-446.55	-112.15	1259.533	1031
2455	1.07	-2.39	-2.07	-446.18	-111.53	1259.538	1031
2460	1.12	-3.02	-1.90	-444.29	-110.08	1259.543	1031
2465	0.73	-2.90	-1.95	-444.36	-110.18	1259.548	1031
2470	1.29	-3.26	-1.89	-443.63	-109.46	1259.554	1031
2475	1.06	-2.24	-2.30	-443.58	-109.40	1259.558	1031
2480	1.90	-2.26	-2.21	-443.36	-109.07	1259.564	1031
2485	0.78	-2.51	-2.21	-443.27	-109.41	1259.567	1031
2490	0.92	-3.10	-1.98	-441.94	-107.52	1259.573	1031
2495	0.66	-2.95	-2.03	-441.88	-107.66	1259.578	1031
2500	0.69	-2.64	-2.18	-440.85	-106.40	1259.585	1031
2505	0.97	-2.96	-2.06	-441.17	-106.54	1259.588	1031
2510	0.83	-3.13	-2.01	-441.28	-106.94	1259.593	1031
2515	1.26	-3.11	-1.99	-441.30	-106.88	1259.598	1031
2520	1.17	-3.05	-2.00	-440.12	-105.87	1259.604	1031
2525	0.90	-3.33	-1.97	-439.60	-105.16	1259.608	1031
2530	0.98	-3.18	-2.02	-439.57	-104.99	1259.613	1031
2535	0.66	-3.44	-1.99	-439.67	-104.92	1259.618	1031
2540	0.95	-3.06	-2.10	-439.17	-104.58	1259.623	1031
2545	1.55	-3.41	-2.01	-438.18	-103.22	1259.628	1031
2550	1.57	-3.01	-2.16	-438.01	-103.01	1259.633	1031
2555	1.59	-3.18	-2.08	-438.14	-103.20	1259.639	1031
2560	1.30	-3.77	-1.84	-438.06	-102.84	1259.642	1031
2565	1.09	-3.66	-1.96	-436.93	-101.72	1259.648	1031
2570	1.62	-2.65	-2.31	-436.93	-101.20	1259.652	1031
2575	1.78	-2.77	-2.31	-436.28	-100.97	1259.659	1031
2580	1.26	-2.95	-2.21	-436.20	-101.31	1259.662	1031
2585	0.90	-3.53	-2.09	-436.04	-100.79	1259.668	1031
2590	1.47	-3.46	-2.09	-436.07	-100.67	1259.672	1031
2595	1.43	-3.71	-2.00	-435.04	-100.10	1259.678	1031
2600	1.50	-3.87	-1.93	-434.85	-99.57	1259.683	1031
2605	1.33	-2.84	-2.26	-434.50	-99.45	1259.690	1031
2610	1.50	-3.27	-2.16	-434.89	-99.58	1259.693	1031
2615	1.22	-3.90	-1.92	-434.47	-98.80	1259.699	1031
2620	1.27	-3.61	-2.04	-434.67	-99.20	1259.703	1031
2625	1.97	-4.25	-1.81	-433.02	-97.49	1259.709	1031
2630	1.37	-4.13	-1.97	-432.32	-96.34	1259.713	1031
2635	1.55	-3.99	-2.05	-431.73	-96.03	1259.719	1031
2640	1.31	-4.44	-1.88	-431.37	-95.48	1259.723	1031
2645	1.58	-4.32	-1.91	-431.61	-95.62	1259.728	1031
2650	1.34	-4.16	-2.03	-431.70	-95.18	1259.733	1031
2655	0.87	-3.57	-2.25	-431.54	-94.65	1259.738	1031
2660	1.16	-3.99	-2.04	-431.64	-95.05	1259.743	1031
2665	1.72	-4.15	-2.01	-431.25	-94.26	1259.748	1031
2670	1.61	-4.64	-1.94	-429.50	-92.41	1259.754	1031
2675	1.56	-4.59	-1.89	-429.17	-92.08	1259.758	1031
2680	1.67	-4.42	-1.95	-429.64	-91.72	1259.763	1031
2685	1.72	-4.76	-1.82	-429.35	-91.44	1259.767	1031
2690	2.73	-4.25	-2.06	-427.92	-89.57	1259.774	1031
2695	2.13	-5.14	-1.70	-427.80	-89.66	1259.778	1031
2700	2.29	-4.51	-1.95	-427.76	-88.87	1259.785	1031
2705	1.77	-4.44	-2.02	-427.60	-88.74	1259.787	1031
2710	1.30	-4.65	-2.02	-426.58	-87.75	1259.793	1031
2715	1.87	-5.23	-1.80	-426.33	-87.62	1259.798	1031
2720	0.83	-5.63	-1.61	-425.73	-86.84	1259.805	1031
2725	1.89	-4.99	-1.94	-425.77	-86.50	1259.808	1031
2730	1.45	-4.85	-2.01	-425.60	-85.90	1259.813	1031
2735	1.45	-5.49	-1.76	-425.68	-86.15	1259.818	1031
2740	2.11	-4.71	-2.09	-424.34	-84.45	1259.823	1031
2745	1.46	-4.83	-2.07	-424.20	-83.98	1259.828	1031
2750	1.40	-5.45	-1.90	-423.57	-83.77	1259.833	1031
2755	1.93	-5.22	-1.93	-423.58	-83.31	1259.838	1031
2760	2.04	-4.92	-2.09	-423.38	-82.52	1259.843	1031
2765	2.41	-5.20	-1.95	-422.24	-81.48	1259.848	1031
2770	1.43	-5.80	-1.80	-422.20	-80.92	1259.852	1031
2775	2.03	-5.85	-1.77	-421.97	-79.99	1259.858	1031
2780	1.65	-5.72	-1.87	-421.86	-79.56	1259.863	1031
2785	2.18	-5.74	-1.79	-421.89	-79.30	1259.869	1031
2790	1.38	-5.86	-1.80	-421.45	-79.46	1259.872	1031
2795	1.74	-5.84	-1.82	-421.68	-79.01	1259.878	1031
2800	1.95	-5.78	-1.82	-421.92	-79.18	1259.882	1031
2805	1.92	-6.22	-1.73	-419.40	-78.35	1259.890	1031
2810	1.74	-5.52	-2.00	-419.21	-78.36	1259.892	1031
2815	1.92	-5.95	-1.81	-419.29	-77.55	1259.898	1031
2820	2.00	-5.87	-1.82	-419.34	-76.86	1259.903	1031
2825	2.16	-6.20	-1.77	-417.73	-76.54	1259.910	1031
2830	1.47	-6.01	-1.94	-417.58	-76.14	1259.913	1031
2835	1.97	-6.29	-1.68	-417.76	-75.29	1259.920	1031
2840	1.95	-5.96	-1.91	-417.59	-75.26	1259.923	1031
2845	2.18	-5.77	-2.05	-416.41	-74.24	1259.929	1031
2850	2.29	-6.69	-1.63	-416.17	-73.66	1259.933	1031
2855	2.56	-6.23	-1.89	-415.79	-72.43	1259.938	1031
2860	2.57	-6.45	-1.84	-415.52	-71.99	1259.943	1031
2865	1.89	-6.22	-1.95	-415.30	-71.52	1259.948	1031
2870	1.97	-6.17	-1.90	-415.46	-71.60	1259.953	1031
2875	2.00	-6.54	-1.78	-414.80	-71.14	1259.958	1031
2880	2.51	-6.64	-1.78	-413.83	-69.90	1259.964	1031
2885	2.21	-6.55	-1.90	-413.84	-69.44	1259.968	1031
2890	2.15	-5.87	-2.18	-413.85	-68.99	1259.973	1031
2895	2.07	-6.93	-1.76	-413.65	-68.96	1259.978	1031
2900	1.99	-6.91	-1.73	-413.86	-68.81	1259.983	1031
2905	1.80	-6.32	-2.08	-413.76	-68.12	1259.987	1031
2910	2.62	-7.31	-1.58	-412.68	-67.75	1259.994	1031
2915	2.21	-7.03	-1.79	-412.67	-67.12	1259.998	1031
2920	2.50	-6.74	-1.88	-412.60	-66.58	1260.003	1031
2925	1.90	-7.12	-1.73	-412.50	-66.14	1260.008	1031
2930	2.24	-6.89	-1.89	-410.95	-64.53	1260.013	1031
2935	2.26	-7.30	-1.79	-410.44	-63.64	1260.020	1031
2940	2.29	-7.53	-1.71	-410.49	-63.27	1260.023	1031
2945	2.25	-7.41	-1.77	-410.48	-62.50	1260.028	1031
2950	1.78	-7.54	-1.74	-409.80	-60.74	1260.035	1031
2955	2.41	-7.25	-1.84	-410.11	-62.05	1260.038	1031
2960	2.27	-7.02	-1.99	-408.99	-60.02	1260.043	1031
2965	2.61	-7.57	-1.79	-408.23	-59.21	1260.048	1031
2970	1.97	-7.70	-1.78	-407.38	-58.66	1260.053	1031
2975	1.78	-7.64	-1.87	-407.19	-58.07	1260.058	1031
2980	2.16	-7.70	-1.80	-407.26	-57.75	1260.063	1031
2985	2.16	-8.09	-1.67	-407.34	-57.34	1260.068	1031
2990	2.55	-7.62	-1.88	-406.52	-56.34	1260.073	1031
2995	2.40	-8.02	-1.74	-405.97	-55.18	1260.078	1031
3000	2.84	-7.65	-1.84	-405.49	-54.87	1260.083	1031
3005	2.29	-8.24	-1.68	-404.70	-53.97	1260.089	1031
3010	2.69	-8.72	-1.50	-404.60	-54.13	1260.093	1031
3015	2.60	-7.84	-1.87	-404.60	-53.56	1260.098	1031
3020	2.25	-8.23	-1.66	-404.94	-53.59	1260.102	1031
3025	2.61	-8.56	-1.60	-403.06	-51.37	1260.109	1031
3030	2.90	-8.42	-1.71	-403.09	-51.21	1260.112	1031
3035	2.69	-8.28	-1.78	-403.05	-51.00	1260.118	1031
3040	2.72	-8.02	-1.92	-403.18	-50.85	1260.122	1031
3045	2.40	-8.25	-1.81	-401.78	-49.49	1260.130	1031
3050	2.91	-8.20	-1.92	-401.87	-49.07	1260.133	1031
3055	2.92	-8.06	-1.94	-401.80	-49.00	1260.138	1031
3060	2.40	-8.25	-1.81	-401.70	-49.38	1260.143	1031
3065	2.40	-8.17	-2.06	-400.16	-47.61	1260.149	1031
3070	2.77	-8.27	-1.99	-399.80	-46.65	1260.153	1031
3075	2.57	-8.47	-1.89	-399.79	-46.43	1260.158	1031
3080	2.26	-8.60	-1.77	-399.91	-46.50	1260.163	1031
3085	2.43	-8.78	-1.74	-398.97	-45.86	1260.168	1031
3090	2.98	-8.70	-1.80	-398.49	-45.05	1260.173	1031
3095	2.60	-8.58	-1.83	-398.48	-44.90	1260.178	1031
3100	3.06	-8.54	-1.82	-398.46	-44.80	1260.183	1031
3105	2.76	-9.06	-1.68	-398.31	-44.62	1260.188	1031
3110	2.21	-9.55	-1.60	-396.74	-42.16	1260.194	1031
3115	2.61	-9.47	-1.62	-396.45	-41.92	1260.198	1031
3120	3.30	-9.17	-1.67	-396.74	-42.36	1260.204	1031
3125	3.00	-9.42	-1.59	-396.65	-41.85	1260.207	1031
3130	3.47	-8.93	-1.82	-395.37	-41.55	1260.213	1031
3135	2.34	-9.34	-1.77	-395.16	-41.28	1260.217	1031
3140	2.37	-9.49	-1.72	-394.68	-39.94	1260.223	1031
3145	3.02	-9.36	-1.71	-394.66	-39.85	1260.228	1031
3150	2.58	-9.32	-1.85	-394.87	-38.84	1260.235	1031
3155	2.47	-9.72	-1.62	-394.82	-39.00	1260.238	1031
3160	2.56	-9.98	-1.52	-394.43	-38.75	1260.243	1031
3165	2.92	-9.71	-1.63	-394.67	-38.86	1260.248	1031
3170	2.88	-9.99	-1.62	-392.60	-36.34	1260.254	1031
3175	3.27	-9.69	-1.77	-392.19	-35.81	1260.258	1031
3180	2.79	-9.83	-1.81	-392.06	-35.00	1260.263	1031
3185	3.09	-10.07	-1.63	-392.11	-34.66	1260.268	1031
3190	2.79	-10.02	-1.73	-391.51	-33.64	1260.273	1031
3195	3.37	-10.14	-1.68	-390.79	-32.69	1260.278	1031
3200	2.86	-9.84	-1.94	-390.51	-32.81	1260.283	1031
3205	2.88	-10.21	-1.71	-390.57	-32.67	1260.289	1031
3210	3.06	-10.32	-1.63	-390.53	-32.21	1260.292	1031
3215	3.07	-10.57	-1.57	-390.52	-31.94	1260.298	1031
3220	2.86	-10.12	-1.80	-390.31	-31.49	1260.302	1031
3225	2.36	-10.15	-1.90	-388.42	-31.60	1260.308	1031
3230	2.65	-10.11	-1.92	-388.60	-30.75	1260.312	1031
3235	3.39	-10.79	-1.46	-388.59	-30.56	1260.319	1031
3240	3.25	-10.39	-1.66	-388.24	-30.34	1260.322	1031
3245	3.75	-11.12	-1.42	-387.21	-27.94	1260.329	1031
3250	3.27	-10.96	-1.56	-386.83	-27.43	1260.332	1031
3255	3.10	-10.89	-1.60	-386.11	-26.85	1260.338	1031
3260	3.02	-10.54	-1.79	-386.26	-26.57	1260.343	1031
3265	2.95	-11.15	-1.56	-385.62	-25.84	1260.348	1031
3270	3.09	-10.80	-1.82	-385.29	-25.49	1260.353	1031
3275	2.14	-10.33	-2.10	-385.68	-26.02	1260.360	1031
3280	3.05	-10.97	-1.70	-385.32	-25.71	1260.363	1031
3285	3.65	-11.11	-1.54	-385.40	-24.44	1260.370	1031
3290	3.45	-10.91	-1.74	-384.95	-24.48	1260.373	1031
3295	3.00	-11.20	-1.72	-384.00	-23.09	1260.379	1030
3300	3.24	-10.94	-1.90	-383.11	-21.76	1260.383	1030
3305	3.02	-11.46	-1.65	-383.44	-22.27	1260.388	1030
3310	3.66	-11.35	-1.55	-383.60	-22.55	1260.393	1030
3315	3.18	-11.21	-1.68	-383.67	-22.36	1260.398	1030
3320	2.94	-11.21	-1.72	-383.67	-22.28	1260.403	1030
3325	3.37	-11.32	-1.55	-384.01	-21.87	1260.408	1030
3330	3.18	-11.26	-1.68	-383.93	-21.76	1260.413	1030
3335	2.95	-11.46	-1.55	-384.44	-21.86	1260.418	1030
3340	3.08	-10.55	-1.89	-386.06	-23.92	1260.424	1030
3345	3.52	-10.62	-1.82	-386.05	-24.05	1260.427	1030
3350	3.18	-11.18	-1.57	-385.84	-23.61	1260.433	1030
3355	3.22	-10.97	-1.68	-386.11	-23.84	1260.437	1030
3360	3.36	-10.69	-1.74	-387.27	-23.46	1260.444	1030
3365	3.12	-11.01	-1.61	-387.39	-23.66	1260.448	1030
3370	3.40	-10.90	-1.66	-387.41	-23.78	1260.455	1030
3375	3.50	-10.73	-1.69	-387.47	-23.31	1260.457	1030
3380	3.07	-10.91	-1.57	-388.47	-24.89	1260.463	1030
3385	3.33	-10.47	-1.78	-388.88	-24.97	1260.468	1030
3390	3.08	-10.66	-1.49	-389.49	-24.44	1260.475	1030
3395	3.10	-10.59	-1.64	-389.38	-25.51	1260.478	1030
3400	3.87	-10.16	-1.79	-389.33	-25.18	1260.483	1030
3405	3.29	-10.40	-1.74	-389.51	-25.27	1260.488	1030
3410	3.38	-10.31	-1.74	-390.74	-25.91	1260.493	1030
3415	3.52	-10.51	-1.58	-391.20	-26.46	1260.498	1030
3420	3.34	-10.26	-1.73	-391.05	-26.27	1260.503	1030
3425	2.77	-10.36	-1.78	-391.11	-26.57	1260.508	1030
3430	2.40	-10.30	-1.82	-391.59	-26.86	1260.513	1030
3435	3.23	-10.45	-1.57	-392.37	-27.84	1260.518	1030
3440	3.17	-10.37	-1.57	-392.40	-27.94	1260.523	1030
3445	3.38	-10.69	-1.37	-392.58	-28.19	1260.529	1030
3450	3.26	-10.06	-1.79	-392.50	-28.33	1260.532	1030
3455	3.23	-10.28	-1.59	-392.55	-28.50	1260.538	1030
3460	3.32	-9.92	-1.72	-392.55	-28.08	1260.542	1030
3465	2.77	-10.09	-1.59	-394.89	-28.59	1260.549	1030
3470	3.04	-10.26	-1.52	-394.77	-28.67	1260.552	1030
3475	3.03	-9.68	-1.81	-394.71	-28.72	1260.558	1030
3480	3.01	-9.72	-1.77	-394.82	-28.86	1260.563	1030
3485	2.45	-9.12	-2.01	-396.39	-29.77	1260.570	1030
3490	2.64	-9.34	-1.92	-396.35	-29.84	1260.573	1030
3495	3.35	-9.05	-1.96	-396.60	-31.28	1260.580	1030
3500	2.67	-9.72	-1.73	-396.47	-31.27	1260.583	1030
3505	2.73	-9.68	-1.78	-397.17	-32.39	1260.589	1030
3510	2.97	-9.54	-1.71	-397.81	-32.79	1260.593	1030
3515	2.95	-9.53	-1.67	-398.29	-33.44	1260.598	1030
3520	2.69	-9.21	-1.88	-398.38	-33.74	1260.603	1030
3525	3.10	-9.40	-1.71	-398.47	-34.11	1260.608	1030
3530	2.71	-9.13	-1.87	-398.67	-34.38	1260.613	1030
3535	2.88	-8.81	-1.91	-399.26	-35.55	1260.618	1030
3540	2.51	-8.60	-1.97	-400.13	-36.96	1260.624	1030
3545	2.47	-8.84	-1.86	-400.06	-37.52	1260.628	1030
3550	2.27	-8.50	-2.05	-400.03	-37.85	1260.634	1030
3555	2.66	-8.74	-1.86	-400.32	-37.74	1260.637	1030
3560	2.57	-8.73	-1.77	-401.65	-39.68	1260.643	1030
3565	3.05	-8.07	-2.05	-401.37	-39.86	1260.647	1030
3570	2.75	-8.36	-1.96	-402.39	-40.51	1260.654	1030
3575	2.71	-8.62	-1.85	-402.29	-41.11	1260.658	1030
3580	2.89	-8.66	-1.77	-402.38	-41.31	1260.663	1030
3585	2.29	-8.64	-1.85	-402.61	-41.48	1260.667	1030
3590	3.25	-8.09	-1.96	-403.88	-42.78	1260.675	1030
3595	2.84	-8.00	-1.99	-403.93	-42.76	1260.678	1030
3600	3.15	-8.54	-1.66	-404.15	-43.39	1260.685	1030
3605	3.05	-8.65	-1.61	-403.92	-42.83	1260.688	1030
3610	2.59	-7.81	-1.98	-405.24	-44.16	1260.693	1030
3615	2.36	-8.17	-1.83	-405.63	-44.37	1260.698	1030
3620	2.74	-7.76	-2.00	-405.82	-45.70	1260.703	1030
3625	2.53	-7.59	-2.03	-406.19	-46.14	1260.708	1030
3630	2.74	-7.91	-1.85	-406.08	-46.86	1260.713	1030
3635	2.30	-8.02	-1.83	-406.34	-46.69	1260.718	1030
3640	2.95	-7.92	-1.88	-406.28	-47.05	1260.723	1030
3645	2.40	-7.64	-1.99	-406.36	-47.23	1260.728	1030
3650	2.85	-7.81	-1.88	-406.53	-47.64	1260.733	1030
3655	2.69	-7.38	-1.99	-408.15	-50.09	1260.739	1030
3660	2.55	-7.61	-1.85	-408.37	-50.34	1260.743	1030
3665	2.97	-7.49	-1.89	-408.66	-50.80	1260.748	1030
3670	2.67	-7.69	-1.80	-408.57	-51.14	1260.752	1030
3675	2.90	-7.77	-1.68	-409.78	-51.59	1260.758	1030
3680	2.40	-7.15	-2.02	-409.82	-51.60	1260.762	1030
3685	2.17	-7.23	-1.98	-410.31	-52.65	1260.770	1030
3690	2.18	-7.08	-2.04	-410.04	-53.18	1260.773	1030
3695	2.80	-7.23	-1.86	-410.15	-53.42	1260.779	1030
3700	2.34	-7.98	-1.61	-410.19	-53.55	1260.783	1030
3705	2.42	-7.13	-1.86	-411.82	-54.76	1260.789	1030
3710	2.27	-6.97	-1.90	-412.41	-55.65	1260.793	1030
3715	2.13	-7.38	-1.70	-412.72	-56.64	1260.798	1030
3720	2.00	-6.87	-1.88	-413.20	-57.25	1260.803	1030
3725	2.13	-6.64	-2.03	-413.14	-57.39	1260.808	1030
3730	2.52	-6.91	-1.83	-413.21	-58.08	1260.813	1030
3735	2.74	-6.53	-1.92	-413.53	-58.56	1260.818	1030
3740	2.10	-7.12	-1.72	-414.25	-59.30	1260.823	1030
3745	1.92	-7.30	-1.70	-414.53	-59.63	1260.828	1030
3750	2.68	-6.77	-1.94	-415.17	-60.74	1260.835	1030
3755	1.90	-6.74	-1.90	-415.42	-60.48	1260.838	1030
3760	2.37	-6.60	-1.93	-415.41	-60.36	1260.843	1030
3765	1.92	-6.81	-1.80	-415.33	-60.22	1260.847	1030
3770	2.34	-6.81	-1.80	-416.56	-60.99	1260.853	1030
3775	2.14	-6.45	-1.90	-416.68	-61.29	1260.858	1030
3780	2.32	-6.21	-1.97	-416.83	-61.01	1260.863	1030
3785	2.02	-5.98	-2.10	-416.97	-62.09	1260.868	1030
3790	2.51	-6.79	-1.81	-416.94	-61.73	1260.875	1030
3795	1.99	-6.68	-1.78	-417.25	-62.33	1260.877	1030
3800	2.10	-6.27	-1.96	-417.17	-62.84	1260.883	1030
3805	1.98	-5.71	-2.18	-417.27	-63.00	1260.888	1030
3810	2.12	-6.07	-1.93	-419.32	-65.41	1260.894	1030
3815	2.47	-5.32	-2.13	-419.80	-66.28	1260.898	1030
3820	1.76	-5.53	-2.07	-419.73	-66.92	1260.903	1030
3825	1.85	-5.75	-2.04	-420.06	-67.14	1260.908	1030
3830	1.82	-5.87	-1.92	-420.63	-68.15	1260.913	1030
3835	1.43	-5.50	-2.07	-421.55	-69.58	1260.918	1030
3840	1.55	-5.39	-2.07	-421.51	-69.83	1260.923	1030
3845	1.80	-5.65	-1.97	-421.32	-69.78	1260.928	1030
3850	1.88	-5.30	-2.12	-421.45	-69.89	1260.932	1030
3855	1.43	-4.92	-2.17	-422.74	-72.46	1260.939	1030
3860	2.07	-5.44	-1.94	-422.99	-72.01	1260.943	1030
3865	1.76	-5.49	-1.92	-423.00	-71.76	1260.948	1030
3870	2.22	-5.07	-2.09	-422.86	-71.61	1260.952	1030
3875	2.31	-5.18	-2.00	-424.29	-74.18	1260.959	1030
3880	2.00	-5.42	-1.91	-424.34	-74.19	1260.962	1030
3885	1.99	-4.98	-2.07	-424.14	-74.85	1260.970	1030
3890	1.82	-4.90	-2.14	-424.18	-74.79	1260.972	1030
3895	1.73	-4.86	-2.09	-425.54	-75.01	1260.978	1030
3900	1.62	-4.96	-2.01	-425.67	-74.97	1260.983	1030
3905	1.99	-5.41	-1.88	-426.38	-75.44	1260.988	1030
3910	2.08	-5.05	-1.99	-426.70	-75.29	1260.993	1030
3915	2.84	-5.46	-1.68	-426.93	-76.29	1261.000	1030
3920	1.95	-4.86	-2.06	-426.71	-76.08	1261.003	1030
3925	1.65	-4.81	-2.09	-426.80	-76.46	1261.009	1030
3930	1.67	-4.93	-2.04	-426.69	-76.59	1261.013	1030
3935	1.99	-4.83	-1.95	-428.26	-78.42	1261.018	1030
3940	1.29	-4.71	-1.99	-429.30	-79.47	1261.023	1030
3945	1.72	-4.67	-1.94	-429.15	-79.55	1261.028	1030
3950	1.91	-4.74	-1.97	-429.05	-79.50	1261.033	1030
3955	1.77	-4.84	-1.89	-429.77	-79.95	1261.038	1030
3960	1.92	-4.73	-1.92	-430.69	-80.85	1261.043	1030
3965	1.84	-4.25	-2.06	-430.86	-81.17	1261.048	1030
3970	1.04	-4.86	-1.95	-430.85	-82.01	1261.053	1030
3975	1.43	-4.84	-1.85	-431.38	-82.51	1261.058	1030
3980	1.88	-4.37	-1.95	-432.28	-83.55	1261.063	1030
3985	1.28	-4.79	-1.80	-432.31	-84.45	1261.067	1030
3990	1.91	-4.48	-1.82	-433.07	-84.99	1261.074	1030
3995	1.99	-3.93	-2.07	-432.99	-85.09	1261.078	1030
4000	1.45	-4.02	-2.07	-433.03	-85.29	1261.083	1030
4005	1.62	-4.47	-1.84	-433.23	-85.34	1261.087	1030
4010	1.69	-4.08	-1.97	-434.40	-87.19	1261.093	1030
4015	1.93	-4.68	-1.78	-434.59	-88.07	1261.098	1030
4020	1.11	-3.89	-2.12	-434.50	-88.02	1261.105	1030
4025	1.92	-3.81	-2.02	-434.56	-88.26	1261.108	1030
4030	2.19	-4.54	-1.77	-434.56	-88.71	1261.113	1030
4035	1.78	-4.70	-1.75	-434.34	-88.57	1261.118	1030
4040	1.53	-4.11	-1.87	-436.19	-90.19	1261.124	1030
4045	1.44	-4.03	-1.91	-436.81	-91.04	1261.128	1030
4050	1.58	-3.61	-2.03	-436.74	-90.93	1261.133	1030
4055	1.71	-3.64	-2.04	-436.76	-91.61	1261.138	1030
4060	1.65	-4.14	-1.82	-437.75	-92.31	1261.143	1030
4065	1.43	-4.10	-1.81	-438.34	-92.86	1261.148	1030
4070	1.14	-3.52	-2.08	-438.64	-92.95	1261.153	1030
4075	1.59	-3.78	-1.91	-438.58	-93.06	1261.158	1030
4080	1.09	-3.74	-1.92	-438.38	-93.59	1261.163	1030
4085	1.48	-3.39	-2.08	-438.68	-94.24	1261.168	1030
4090	1.41	-3.57	-1.98	-438.87	-94.65	1261.172	1030
4095	0.86	-3.96	-1.84	-440.42	-96.84	1261.179	1030
4100	1.41	-3.60	-1.91	-440.76	-97.33	1261.182	1030
4105	2.12	-2.42	-2.29	-441.20	-97.88	1261.189	1030
4110	0.75	-3.32	-2.05	-441.46	-98.24	1261.192	1030
4115	1.66	-3.49	-1.90	-441.88	-98.94	1261.198	1030
4120	1.01	-2.95	-2.12	-442.13	-99.03	1261.202	1030
4125	1.29	-2.54	-2.22	-442.92	-99.79	1261.210	1030
4130	1.29	-2.29	-2.29	-442.94	-100.91	1261.213	1030
4135	0.93	-3.01	-2.02	-443.11	-101.84	1261.220	1030
4140	1.34	-2.40	-2.21	-442.94	-101.89	1261.223	1030
4145	1.04	-3.20	-1.87	-444.04	-101.79	1261.229	1030
4150	1.19	-3.00	-1.97	-444.35	-102.35	1261.233	1030
4155	1.00	-3.35	-1.82	-445.05	-102.95	1261.238	1030
4160	0.68	-2.49	-2.10	-445.07	-103.71	1261.243	1030
4165	1.24	-1.87	-2.29	-445.18	-104.35	1261.248	1031
4170	1.26	-1.93	-2.24	-445.14	-104.67	1261.253	1031
4175	1.29	-2.44	-2.11	-444.52	-104.81	1261.258	1031
4180	1.56	-2.60	-2.03	-443.66	-104.12	1261.263	1031
4185	1.18	-2.80	-1.95	-443.66	-104.40	1261.268	1031
4190	1.10	-2.26	-2.20	-443.62	-104.43	1261.273	1031
4195	1.12	-2.67	-2.03	-443.54	-103.94	1261.278	1031
4200	1.11	-2.33	-2.19	-442.59	-102.95	1261.283	1031
4205	0.86	-2.48	-2.19	-442.64	-103.09	1261.288	1031
4210	0.63	-1.89	-2.40	-442.72	-103.23	1261.294	1031
4215	0.99	-2.55	-2.14	-442.63	-103.24	1261.297	1031
4220	0.88	-2.42	-2.26	-442.49	-103.69	1261.304	1031
4225	0.59	-2.18	-2.27	-442.32	-103.52	1261.307	1031
4230	1.12	-3.38	-1.90	-440.62	-101.87	1261.313	1031
4235	1.07	-2.66	-2.12	-440.28	-101.66	1261.318	1031
4240	1.40	-2.92	-1.99	-440.51	-101.82	1261.323	1031
4245	1.61	-3.00	-1.97	-440.44	-101.62	1261.328	1031
4250	1.01	-3.34	-1.90	-439.67	-100.65	1261.335	1031
4255	1.02	-2.80	-2.12	-439.55	-101.30	1261.338	1031
4260	1.40	-2.85	-2.06	-439.63	-101.41	1261.343	1031
4265	1.33	-2.17	-2.38	-439.39	-101.19	1261.348	1031
4270	0.99	-2.91	-2.10	-437.98	-99.91	1261.354	1031
4275	1.43	-2.93	-2.12	-437.44	-99.55	1261.358	1031
4280	1.24	-3.02	-2.07	-437.42	-99.03	1261.363	1031
4285	1.28	-3.22	-2.04	-437.35	-99.38	1261.368	1031
4290	1.19	-3.24	-2.09	-436.89	-98.93	1261.373	1031
4295	1.52	-3.60	-1.96	-435.79	-97.55	1261.378	1031
4300	1.35	-3.62	-1.90	-435.86	-97.67	1261.383	1031
4305	1.59	-3.33	-2.01	-435.85	-97.30	1261.388	1031
4310	1.03	-3.60	-2.01	-435.67	-97.56	1261.393	1031
4315	1.73	-3.66	-1.96	-434.75	-96.35	1261.398	1031
4320	1.52	-2.85	-2.24	-434.36	-96.11	1261.403	1031
4325	1.85	-2.66	-2.34	-433.65	-95.66	1261.409	1031
4330	1.35	-3.26	-2.19	-433.62	-95.66	1261.412	1031
4335	0.71	-3.94	-1.94	-433.50	-95.87	1261.419	1031
4340	1.61	-3.60	-2.06	-433.78	-95.21	1261.423	1031
4345	1.29	-3.86	-1.98	-432.24	-95.30	1261.428	1031
4350	1.46	-3.96	-1.97	-431.96	-95.37	1261.432	1031
4355	1.98	-4.06	-2.01	-431.20	-94.72	1261.440	1031
4360	1.55	-4.05	-1.92	-431.24	-93.77	1261.443	1031
4365	1.51	-3.77	-2.08	-431.21	-93.73	1261.448	1031
4370	1.69	-4.32	-1.86	-431.12	-93.37	1261.453	1031
4375	1.78	-3.71	-2.11	-430.44	-92.17	1261.458	1031
4380	1.41	-3.98	-2.03	-429.96	-91.84	1261.463	1031
4385	1.43	-3.79	-2.07	-430.15	-91.80	1261.468	1031
4390	1.42	-4.09	-2.00	-430.10	-91.46	1261.473	1031
4395	2.12	-4.35	-1.80	-430.09	-91.43	1261.478	1031
4400	1.57	-4.65	-1.74	-430.09	-91.14	1261.483	1031
4405	1.79	-4.13	-1.95	-429.04	-90.32	1261.488	1031
4410	1.64	-4.36	-2.01	-427.55	-88.86	1261.493	1031
4415	1.36	-4.39	-2.07	-427.46	-88.40	1261.497	1031
4420	1.77	-4.16	-2.15	-427.44	-87.35	1261.504	1031
4425	1.47	-4.71	-1.88	-427.57	-87.41	1261.508	1031
4430	1.60	-4.41	-2.01	-427.31	-87.36	1261.513	1031
4435	1.50	-3.92	-2.16	-427.21	-87.34	1261.517	1031
4440	1.81	-4.92	-1.80	-425.52	-85.30	1261.524	1031
4445	1.82	-4.86	-1.87	-425.14	-85.04	1261.528	1031
4450	1.58	-4.45	-2.14	-425.11	-84.18	1261.533	1031
4455	1.75	-4.86	-1.98	-425.20	-84.22	1261.537	1031
4460	1.67	-5.55	-1.70	-424.00	-82.63	1261.543	1031
4465	1.77	-5.35	-1.81	-423.81	-82.15	1261.548	1031
4470	1.60	-5.44	-1.81	-423.82	-82.08	1261.555	1031
4475	1.60	-5.15	-1.90	-423.71	-81.60	1261.558	1031
4480	2.03	-5.05	-1.94	-423.88	-81.47	1261.564	1031
4485	1.52	-4.86	-2.01	-423.80	-81.75	1261.568	1031
4490	2.00	-4.66	-2.13	-422.23	-79.63	1261.573	1031
4495	1.77	-5.13	-2.02	-421.75	-78.56	1261.578	1031
4500	1.70	-5.38	-1.90	-421.54	-78.33	1261.583	1031
4505	1.65	-5.06	-2.01	-421.73	-78.51	1261.588	1031
4510	1.65	-4.64	-2.27	-420.84	-78.10	1261.593	1031
4515	2.13	-5.39	-1.90	-419.80	-77.23	1261.599	1031
4520	2.05	-4.95	-2.08	-419.90	-77.11	1261.603	1031
4525	1.54	-5.64	-1.85	-419.82	-76.93	1261.609	1031
4530	1.41	-5.87	-1.79	-419.59	-76.90	1261.612	1031
4535	1.74	-5.89	-1.88	-418.04	-75.20	1261.619	1031
4540	1.91	-5.92	-1.85	-418.26	-75.09	1261.622	1031
4545	2.06	-5.80	-1.90	-417.72	-74.29	1261.628	1031
4550	2.75	-5.03	-2.20	-417.38	-74.07	1261.632	1031
4555	1.79	-5.98	-1.91	-416.92	-74.42	1261.638	1031
4560	1.54	-6.01	-1.86	-416.78	-73.90	1261.643	1031
4565	2.34	-5.86	-1.93	-416.38	-73.78	1261.650	1031
4570	2.34	-6.27	-1.78	-416.94	-73.37	1261.653	1031
4575	2.08	-6.62	-1.59	-416.70	-73.19	1261.658	1031
4580	1.89	-5.91	-1.94	-416.78	-72.82	1261.663	1031
4585	1.84	-5.48	-1.99	-414.62	-73.35	1261.670	1031
4590	1.74	-5.95	-2.01	-414.40	-72.14	1261.673	1031
4595	2.18	-6.04	-1.95	-414.52	-71.65	1261.678	1031
4600	1.85	-6.50	-1.84	-414.65	-71.26	1261.683	1031
4605	2.41	-6.43	-1.83	-413.73	-70.06	1261.688	1031
4610	1.86	-6.04	-2.12	-413.35	-69.11	1261.693	1031
4615	1.81	-6.51	-1.92	-413.21	-68.90	1261.698	1031
4620	2.19	-6.21	-2.01	-413.15	-68.53	1261.703	1031
4625	2.20	-6.34	-1.96	-412.48	-67.90	1261.708	1031
4630	2.14	-6.60	-1.89	-411.64	-66.78	1261.713	1031
4635	1.99	-6.55	-1.89	-411.53	-66.47	1261.717	1031
4640	1.66	-6.43	-2.01	-411.60	-65.88	1261.724	1031
4645	2.70	-6.85	-1.76	-411.56	-65.93	1261.728	1031
4650	2.12	-6.05	-2.14	-411.41	-65.90	1261.734	1031
4655	1.66	-6.56	-1.98	-411.37	-65.61	1261.737	1031
4660	2.35	-6.94	-1.89	-409.45	-63.30	1261.744	1031
4665	2.31	-7.29	-1.72	-409.18	-62.60	1261.748	1031
4670	2.50	-7.42	-1.75	-408.59	-61.92	1261.754	1031
4675	2.39	-7.18	-1.78	-408.20	-61.78	1261.757	1031
4680	2.60	-7.20	-1.84	-407.56	-61.25	1261.763	1031
4685	2.30	-7.70	-1.68	-407.53	-61.23	1261.767	1031
4690	2.23	-7.74	-1.62	-406.37	-59.95	1261.775	1031
4695	2.00	-7.38	-1.82	-406.71	-59.17	1261.778	1031
4700	3.48	-7.23	-1.72	-406.81	-58.38	1261.785	1031
4705	2.55	-7.31	-1.82	-406.73	-58.33	1261.788	1031
4710	2.30	-7.42	-1.84	-405.79	-57.02	1261.794	1031
4715	2.41	-7.77	-1.69	-405.31	-56.33	1261.798	1031
4720	2.39	-7.17	-1.99	-404.64	-55.43	1261.803	1031
4725	2.08	-7.63	-1.88	-404.68	-54.69	1261.808	1031
4730	2.43	-7.89	-1.75	-404.48	-54.48	1261.813	1031
4735	2.38	-7.78	-1.80	-404.37	-54.43	1261.818	1031
4740	2.65	-7.30	-2.01	-403.81	-53.58	1261.823	1031
4745	2.26	-7.37	-2.09	-403.07	-52.22	1261.828	1031
4750	2.64	-7.73	-1.87	-403.00	-52.22	1261.833	1031
4755	2.00	-7.78	-1.97	-403.08	-51.47	1261.839	1031
4760	2.64	-7.98	-1.82	-402.78	-51.16	1261.842	1031
4765	2.21	-8.55	-1.69	-401.51	-50.20	1261.848	1031
4770	2.43	-8.46	-1.64	-401.39	-50.06	1261.852	1031
4775	2.80	-8.02	-1.91	-400.64	-49.20	1261.858	1031
4780	2.27	-8.10	-1.89	-400.66	-48.70	1261.863	1031
4785	2.49	-8.44	-1.67	-400.57	-48.90	1261.870	1031
4790	2.50	-8.55	-1.75	-400.61	-48.20	1261.872	1031
4795	2.78	-7.86	-2.05	-400.69	-47.87	1261.878	1031
4800	2.11	-8.29	-1.92	-400.60	-47.45	1261.883	1031
4805	2.33	-9.21	-1.58	-398.56	-45.75	1261.890	1031
4810	2.29	-8.67	-1.81	-398.47	-44.99	1261.893	1031
4815	2.72	-8.61	-1.79	-398.44	-44.77	1261.898	1031
4820	2.65	-8.26	-1.91	-398.63	-44.53	1261.903	1031
4825	2.80	-8.82	-1.68	-397.43	-43.56	1261.908	1031
4830	2.72	-8.80	-1.72	-396.72	-42.88	1261.913	1031
4835	2.96	-8.85	-1.76	-396.74	-42.25	1261.918	1031
4840	2.45	-9.00	-1.76	-396.75	-42.03	1261.923	1031
4845	2.85	-8.90	-1.76	-396.54	-42.10	1261.928	1031
4850	2.70	-8.82	-1.81	-396.56	-41.70	1261.933	1031
4855	2.99	-9.40	-1.48	-396.19	-41.14	1261.938	1031
4860	2.91	-9.51	-1.54	-394.59	-39.28	1261.943	1031
4865	2.40	-9.13	-1.79	-394.58	-38.84	1261.948	1031
4870	2.44	-9.20	-1.80	-394.16	-38.09	1261.953	1031
4875	3.03	-9.26	-1.71	-393.96	-38.01	1261.958	1031
4880	3.06	-8.92	-1.91	-394.06	-37.38	1261.964	1031
4885	3.09	-8.70	-1.99	-393.93	-37.30	1261.967	1031
4890	2.58	-8.85	-2.01	-393.72	-36.98	1261.973	1031
4895	2.91	-9.13	-1.87	-393.94	-37.06	1261.978	1031
4900	3.01	-9.28	-1.78	-391.46	-36.96	1261.984	1031
4905	3.04	-9.45	-1.70	-391.44	-36.37	1261.988	1031
4910	3.01	-9.29	-1.81	-391.73	-35.94	1261.993	1031
4915	2.82	-9.06	-1.91	-391.69	-35.97	1261.998	1031
4920	2.83	-9.31	-1.88	-390.23	-35.91	1262.004	1031
4925	3.03	-9.38	-1.80	-389.82	-35.69	1262.008	1031
4930	2.22	-9.65	-1.71	-389.52	-34.70	1262.015	1031
4935	2.51	-9.27	-1.92	-389.92	-34.78	1262.018	1031
4940	2.70	-9.36	-1.93	-389.70	-34.70	1262.024	1031
4945	2.92	-9.58	-1.74	-389.95	-34.06	1262.028	1031
4950	3.00	-9.37	-1.89	-389.00	-32.89	1262.033	1031
4955	3.20	-10.04	-1.65	-387.75	-31.40	1262.038	1031
4960	2.90	-10.04	-1.72	-387.65	-30.90	1262.043	1031
4965	3.35	-9.85	-1.76	-387.76	-31.03	1262.048	1031
4970	3.38	-9.77	-1.81	-387.48	-30.19	1262.052	1031
4975	3.04	-10.28	-1.66	-386.10	-28.53	1262.059	1031
4980	3.17	-10.44	-1.66	-386.12	-28.45	1262.062	1031
4985	3.05	-10.05	-1.79	-386.37	-27.99	1262.068	1031
4990	3.35	-10.15	-1.77	-386.14	-27.88	1262.072	1031
4995	3.32	-10.09	-1.85	-384.77	-26.56	1262.078	1031
5000	3.52	-10.52	-1.62	-384.39	-25.93	1262.083	1031
5005	3.65	-10.72	-1.60	-384.55	-25.89	1262.090	1031
5010	3.33	-10.73	-1.58	-384.43	-25.42	1262.093	1031
5015	3.20	-10.31	-1.81	-384.55	-24.60	1262.098	1031
5020	3.06	-10.18	-1.98	-384.38	-24.73	1262.103	1031
5025	3.12	-10.41	-1.88	-382.50	-23.01	1262.108	1031
5030	3.44	-10.65	-1.75	-382.05	-22.53	1262.113	1031
5035	1.89	-11.24	-1.64	-382.17	-22.08	1262.120	1031
5040	3.05	-10.57	-1.84	-382.12	-21.64	1262.123	1031
5045	2.96	-10.69	-1.79	-382.10	-21.29	1262.128	1030
5050	3.59	-10.74	-1.70	-382.00	-21.50	1262.133	1030
5055	3.26	-11.12	-1.66	-380.47	-19.77	1262.138	1030
5060	3.09	-11.01	-1.79	-379.78	-19.04	1262.143	1030
5065	2.95	-11.06	-1.83	-379.60	-18.98	1262.148	1030
5070	3.87	-10.75	-1.89	-379.79	-18.32	1262.153	1030
5075	3.35	-10.84	-1.92	-379.73	-17.71	1262.158	1030
5080	3.78	-11.14	-1.73	-379.68	-17.82	1262.163	1030
5085	3.69	-10.83	-1.79	-380.39	-18.53	1262.168	1030
5090	3.53	-10.39	-1.95	-381.97	-19.88	1262.174	1030
5095	3.35	-10.91	-1.68	-382.21	-19.97	1262.177	1030
5100	2.88	-10.78	-1.83	-382.25	-19.86	1262.184	1030
5105	3.57	-10.74	-1.78	-382.36	-19.77	1262.188	1030
5110	2.98	-10.77	-1.70	-383.50	-20.58	1262.193	1030
5115	3.24	-10.44	-1.84	-383.49	-20.80	1262.198	1030
5120	3.43	-11.01	-1.47	-384.53	-20.62	1262.204	1030
5125	3.17	-10.88	-1.57	-384.47	-20.39	1262.208	1030
5130	2.92	-10.85	-1.64	-384.46	-20.76	1262.213	1030
5135	3.47	-10.66	-1.73	-384.39	-20.83	1262.217	1030
5140	3.23	-10.58	-1.65	-385.33	-21.47	1262.224	1030
5145	3.31	-10.69	-1.62	-385.90	-21.84	1262.228	1030
5150	3.11	-10.25	-1.90	-385.76	-21.88	1262.233	1030
5155	3.40	-10.03	-1.91	-385.87	-22.04	1262.238	1030
5160	3.33	-10.68	-1.59	-385.89	-21.97	1262.243	1030
5165	2.76	-10.56	-1.70	-385.94	-21.96	1262.248	1030
5170	3.28	-10.46	-1.71	-385.72	-21.68	1262.253	1030
5175	2.90	-10.58	-1.64	-386.12	-21.83	1262.258	1030
5180	3.21	-10.01	-1.90	-386.71	-22.70	1262.263	1030
5185	3.56	-9.88	-1.80	-388.25	-24.21	1262.268	1030
5190	3.45	-10.36	-1.65	-388.27	-24.08	1262.273	1030
5195	3.22	-10.41	-1.48	-389.45	-25.12	1262.278	1030
5200	3.38	-10.08	-1.60	-389.57	-25.54	1262.282	1030
5205	2.30	-9.67	-1.91	-389.64	-25.86	1262.289	1030
5210	3.11	-9.70	-1.83	-389.51	-25.96	1262.292	1030
5215	2.72	-9.64	-2.00	-389.60	-25.95	1262.299	1030
5220	3.17	-9.80	-1.84	-389.74	-25.76	1262.302	1030
5225	2.89	-10.12	-1.62	-391.80	-25.90	1262.308	1030
5230	2.89	-10.18	-1.62	-391.95	-25.97	1262.312	1030
5235	3.54	-9.82	-1.67	-392.66	-26.50	1262.320	1030
5240	2.78	-10.11	-1.58	-392.67	-26.65	1262.323	1030
5245	2.96	-9.85	-1.67	-392.84	-26.30	1262.328	1030
5250	3.51	-9.95	-1.59	-392.58	-26.48	1262.333	1030
5255	3.43	-9.71	-1.61	-393.99	-28.11	1262.338	1030
5260	3.23	-9.68	-1.67	-394.10	-28.34	1262.343	1030
5265	2.89	-9.67	-1.67	-393.80	-28.51	1262.349	1030
5270	2.97	-9.28	-1.85	-393.87	-28.27	1262.353	1030
5275	3.19	-8.84	-1.97	-394.00	-28.59	1262.358	1030
5280	3.00	-8.64	-2.06	-394.35	-29.26	1262.363	1030
5285	2.76	-8.87	-2.00	-395.47	-30.53	1262.368	1030
5290	2.93	-8.53	-2.07	-396.13	-31.86	1262.373	1030
5295	2.53	-9.54	-1.60	-396.25	-32.28	1262.378	1030
5300	2.81	-9.41	-1.68	-396.22	-32.45	1262.383	1030
5305	3.13	-9.32	-1.66	-396.63	-33.18	1262.388	1030
5310	2.55	-9.19	-1.76	-397.53	-34.03	1262.393	1030
5315	2.40	-8.93	-1.87	-397.63	-34.10	1262.398	1030
5320	2.95	-9.21	-1.69	-397.56	-34.70	1262.404	1030
5325	3.20	-8.65	-1.85	-397.38	-34.43	1262.408	1030
5330	3.11	-8.64	-1.82	-397.64	-35.05	1262.413	1030
5335	3.16	-8.69	-1.76	-398.34	-35.49	1262.418	1030
5340	2.42	-8.21	-1.92	-399.75	-37.54	1262.423	1030
5345	2.95	-7.99	-2.04	-399.88	-37.85	1262.427	1030
5350	2.85	-8.70	-1.75	-400.04	-37.76	1262.434	1030
5355	2.19	-8.73	-1.75	-399.97	-38.03	1262.437	1030
5360	2.69	-8.13	-1.96	-400.15	-38.57	1262.443	1030
5365	2.68	-8.23	-1.87	-400.50	-38.43	1262.447	1030
5370	2.72	-7.14	-2.27	-402.26	-39.43	1262.455	1030
5375	2.45	-7.93	-1.96	-402.22	-39.61	1262.458	1030
5380	3.36	-8.53	-1.56	-402.16	-40.04	1262.463	1030
5385	2.77	-7.82	-2.01	-402.18	-40.13	1262.468	1030
5390	1.40	-7.92	-2.07	-403.81	-40.62	1262.475	1030
5395	2.20	-8.07	-1.86	-403.77	-41.41	1262.478	1030
5400	2.68	-7.72	-1.97	-403.81	-41.30	1262.483	1030
5405	2.53	-7.84	-1.87	-403.88	-41.92	1262.488	1030
5410	2.41	-7.40	-2.06	-404.72	-43.26	1262.493	1030
5415	2.82	-7.30	-1.95	-405.36	-44.25	1262.498	1030
5420	2.30	-7.21	-2.10	-405.25	-45.09	1262.503	1030
5425	2.34	-6.94	-2.18	-406.04	-46.16	1262.508	1030
5430	2.25	-6.84	-2.23	-406.23	-46.30	1262.513	1030
5435	2.18	-7.26	-2.00	-406.16	-46.58	1262.518	1030
5440	2.47	-7.08	-2.01	-406.34	-47.13	1262.523	1030
5445	2.48	-6.70	-2.10	-407.47	-48.97	1262.529	1030
5450	2.28	-6.69	-2.17	-407.50	-49.49	1262.533	1030
5455	2.24	-7.08	-1.90	-407.80	-49.85	1262.538	1030
5460	2.13	-6.77	-2.05	-407.88	-50.25	1262.542	1030
5465	2.41	-6.33	-2.17	-409.15	-50.39	1262.548	1030
5470	2.40	-6.35	-2.17	-409.49	-50.57	1262.552	1030
5475	2.04	-6.68	-2.01	-409.42	-51.54	1262.560	1030
5480	2.08	-7.07	-1.87	-409.54	-51.68	1262.562	1030
5485	2.79	-6.71	-1.99	-409.22	-52.26	1262.570	1030
5490	2.04	-7.25	-1.76	-409.38	-52.10	1262.573	1030
5495	2.23	-6.45	-2.02	-410.95	-54.15	1262.578	1030
5500	2.24	-6.13	-2.15	-411.36	-54.77	1262.583	1030
5505	1.53	-5.56	-2.40	-411.41	-55.21	1262.590	1030
5510	2.33	-6.01	-2.16	-412.26	-55.45	1262.593	1030
5515	1.96	-6.20	-2.05	-412.36	-55.44	1262.598	1030
5520	1.99	-5.91	-2.24	-412.32	-56.28	1262.603	1030
5525	2.08	-6.16	-1.98	-413.14	-57.83	1262.609	1030
5530	2.17	-6.19	-1.97	-413.61	-58.45	1262.613	1030
5535	2.08	-5.97	-2.08	-414.08	-58.84	1262.618	1030
5540	1.89	-6.07	-1.98	-414.38	-59.49	1262.623	1030
5545	2.08	-6.53	-1.81	-414.32	-59.80	1262.628	1030
5550	1.81	-7.03	-1.60	-414.43	-60.13	1262.634	1030
5555	1.78	-6.57	-1.73	-414.50	-60.08	1262.638	1030
5560	1.78	-5.69	-2.17	-414.51	-60.03	1262.643	1030
5565	2.50	-5.72	-2.03	-414.87	-60.25	1262.648	1030
5570	2.09	-5.66	-2.03	-416.45	-62.32	1262.653	1030
5575	1.62	-5.46	-2.11	-416.60	-62.57	1262.657	1030
5580	2.07	-5.53	-2.09	-416.69	-63.54	1262.663	1030
5585	2.15	-5.76	-1.93	-416.77	-63.63	1262.667	1030
5590	1.53	-5.82	-1.97	-416.70	-63.56	1262.673	1030
5595	1.60	-6.14	-1.86	-416.67	-63.61	1262.677	1030
5600	2.27	-6.08	-1.76	-416.78	-63.76	1262.683	1030
5605	1.95	-5.83	-1.94	-416.69	-63.73	1262.688	1030
5610	2.10	-6.69	-1.60	-416.93	-63.71	1262.693	1030
5615	1.98	-6.26	-1.74	-416.75	-63.70	1262.698	1030
5620	1.97	-5.97	-1.81	-416.79	-63.90	1262.705	1030
5625	2.50	-6.10	-1.79	-416.77	-63.79	1262.708	1030
5630	2.01	-5.50	-2.02	-416.51	-63.52	1262.715	1030
5635	1.92	-5.66	-2.01	-416.63	-63.91	1262.718	1030
5640	1.72	-5.75	-1.91	-420.26	-67.18	1262.723	1030
5645	1.91	-5.10	-2.01	-421.84	-69.35	1262.728	1030
5650	1.84	-5.60	-1.80	-422.12	-70.33	1262.733	1030
5655	1.85	-5.04	-2.01	-422.48	-70.69	1262.738	1030
5660	2.17	-4.73	-2.01	-422.66	-70.97	1262.743	1030
5665	1.63	-4.73	-2.11	-422.82	-71.48	1262.748	1030
5670	1.76	-5.10	-1.97	-423.37	-72.10	1262.753	1030
5675	1.86	-4.79	-2.02	-424.07	-72.99	1262.758	1030
5680	1.83	-4.47	-2.13	-424.30	-72.94	1262.763	1030
5685	1.81	-4.52	-2.06	-424.93	-74.76	1262.769	1030
5690	1.35	-4.60	-2.12	-425.18	-74.80	1262.773	1030
5695	1.85	-4.33	-2.12	-425.13	-75.20	1262.778	1030
5700	2.19	-4.50	-2.03	-424.83	-75.34	1262.782	1030
5705	2.19	-4.45	-2.10	-426.40	-75.46	1262.789	1030
5710	1.60	-4.37	-2.12	-426.71	-75.84	1262.792	1030
5715	1.42	-4.30	-2.16	-426.88	-76.25	1262.798	1030
5720	1.33	-4.43	-2.10	-426.88	-76.36	1262.802	1030
5725	1.90	-4.28	-2.09	-428.17	-76.53	1262.810	1030
5730	1.72	-4.27	-2.12	-428.18	-77.16	1262.813	1030
5735	2.05	-4.06	-2.09	-428.40	-77.73	1262.820	1030
5740	1.68	-4.31	-2.03	-428.53	-78.01	1262.823	1030
5745	1.71	-3.94	-2.13	-429.81	-79.57	1262.829	1030
5750	1.47	-4.04	-2.04	-429.80	-79.81	1262.833	1030
5755	1.71	-3.86	-2.14	-430.56	-81.12	1262.838	1030
5760	1.17	-4.14	-2.03	-430.82	-81.45	1262.843	1030
5765	1.94	-3.51	-2.18	-430.74	-82.13	1262.848	1030
5770	0.91	-4.37	-1.92	-430.88	-82.27	1262.853	1030
5775	1.78	-4.66	-1.78	-430.86	-82.24	1262.858	1030
5780	1.51	-3.92	-2.07	-430.83	-82.32	1262.863	1030
5785	1.66	-4.41	-1.89	-431.55	-82.92	1262.868	1030
5790	1.07	-4.17	-1.96	-432.92	-84.68	1262.874	1030
5795	1.11	-3.82	-2.10	-433.00	-85.13	1262.878	1030
5800	1.28	-3.22	-2.34	-432.98	-85.59	1262.884	1030
5805	1.10	-4.20	-1.95	-432.96	-86.08	1262.887	1030
5810	1.49	-2.95	-2.30	-433.98	-87.07	1262.893	1030
5815	1.39	-3.65	-2.01	-434.27	-87.67	1262.897	1030
5820	1.07	-3.45	-2.16	-435.20	-88.07	1262.903	1030
5825	1.21	-3.26	-2.16	-435.15	-88.20	1262.907	1030
5830	1.87	-3.57	-2.01	-435.22	-88.50	1262.914	1030
5835	1.25	-3.39	-2.07	-435.06	-88.74	1262.917	1030
5840	1.68	-3.21	-2.14	-435.51	-89.25	1262.923	1030
5845	1.11	-3.02	-2.24	-435.83	-90.21	1262.928	1030
5850	1.20	-3.22	-2.13	-436.71	-90.82	1262.933	1030
5855	1.01	-3.42	-2.05	-437.36	-91.65	1262.938	1030
5860	0.90	-3.38	-2.07	-437.53	-92.16	1262.943	1030
5865	1.69	-3.29	-2.02	-437.25	-92.62	1262.948	1030
5870	1.07	-3.54	-1.99	-438.20	-93.33	1262.953	1030
5875	1.39	-2.87	-2.20	-439.14	-94.77	1262.958	1030
5880	1.15	-2.95	-2.17	-439.12	-95.12	1262.963	1030
5885	1.25	-3.30	-2.00	-439.09	-94.78	1262.969	1030
5890	0.88	-3.05	-2.09	-439.45	-94.78	1262.972	1030
5895	1.08	-3.73	-1.78	-440.48	-96.28	1262.978	1030
5900	1.23	-2.65	-2.14	-440.62	-96.81	1262.983	1030
5905	1.22	-2.66	-2.10	-441.12	-97.80	1262.989	1030
5910	1.05	-2.56	-2.17	-441.23	-97.75	1262.992	1030
5915	1.43	-3.00	-2.00	-441.11	-98.22	1262.998	1030
5920	1.22	-3.21	-1.94	-441.12	-98.64	1263.002	1030
5925	1.34	-2.66	-2.14	-442.66	-98.88	1263.008	1030
5930	0.70	-2.55	-2.21	-442.80	-98.70	1263.012	1030
5935	1.35	-2.35	-2.17	-442.77	-99.27	1263.020	1030
5940	1.46	-2.73	-2.12	-442.80	-99.39	1263.023	1030
5945	1.60	-2.96	-2.05	-443.07	-99.32	1263.028	1030
5950	1.04	-2.97	-2.08	-442.95	-99.37	1263.033	1030
5955	2.00	-1.70	-2.33	-445.22	-101.44	1263.040	1030
5960	0.87	-2.30	-2.27	-445.32	-101.88	1263.043	1030
5965	1.16	-2.62	-2.08	-445.46	-102.44	1263.049	1030
5970	1.54	-3.40	-1.79	-445.50	-102.52	1263.053	1030
5975	1.39	-3.05	-1.90	-445.99	-103.70	1263.058	1030
5980	1.33	-3.22	-1.81	-446.57	-104.43	1263.063	1030
5985	0.81	-2.75	-1.97	-447.23	-105.04	1263.068	1030
5990	1.37	-2.57	-2.01	-447.69	-105.97	1263.073	1030
5995	0.84	-2.21	-2.13	-447.42	-106.16	1263.078	1030
6000	0.70	-2.50	-2.01	-447.51	-106.55	1263.083	1030
6005	1.02	-2.81	-1.89	-447.95	-106.75	1263.088	1030
6010	1.44	-2.42	-2.01	-448.77	-107.37	1263.094	1030
6015	1.43	-2.23	-2.01	-448.62	-107.96	1263.098	1031
6020	1.10	-2.03	-2.08	-448.95	-108.10	1263.104	1031
6025	0.59	-2.12	-2.07	-448.99	-108.09	1263.107	1031
6030	0.99	-2.20	-2.08	-447.87	-107.32	1263.113	1031
6035	0.99	-1.62	-2.25	-447.80	-106.95	1263.117	1031
6040	1.36	-2.50	-1.97	-447.03	-107.67	1263.124	1031
6045	1.08	-2.17	-2.09	-447.17	-107.91	1263.127	1031
6050	1.09	-2.49	-1.94	-446.91	-107.99	1263.133	1031
6055	0.92	-1.87	-2.17	-447.06	-108.01	1263.137	1031
6060	0.61	-2.00	-2.25	-445.56	-106.88	1263.145	1031
6065	1.18	-2.26	-2.09	-445.51	-106.90	1263.148	1031
6070	1.11	-2.00	-2.19	-445.58	-106.71	1263.153	1031
6075	0.91	-1.83	-2.21	-445.61	-106.62	1263.158	1031
6080	0.52	-2.05	-2.23	-444.43	-105.66	1263.164	1031
6085	0.80	-2.28	-2.15	-443.83	-105.31	1263.168	1031
6090	0.79	-2.31	-2.14	-443.80	-105.09	1263.173	1031
6095	1.13	-2.79	-1.93	-443.90	-105.44	1263.178	1031
6100	0.85	-2.47	-2.06	-443.10	-104.93	1263.183	1031
6105	0.65	-1.94	-2.25	-442.41	-104.10	1263.188	1031
6110	1.13	-2.56	-2.02	-442.59	-104.26	1263.193	1031
6115	1.04	-1.96	-2.26	-442.33	-104.58	1263.198	1031
6120	1.08	-2.60	-2.03	-442.07	-104.30	1263.203	1031
6125	1.34	-2.51	-2.15	-440.96	-103.14	1263.208	1031
6130	1.11	-2.02	-2.34	-440.86	-102.84	1263.213	1031
6135	0.92	-2.45	-2.17	-440.45	-102.39	1263.219	1031
6140	0.98	-2.89	-2.01	-440.45	-102.46	1263.222	1031
6145	1.40	-2.82	-1.98	-440.32	-102.33	1263.228	1031
6150	1.16	-2.34	-2.29	-440.48	-101.98	1263.232	1031
6155	1.21	-2.89	-2.01	-439.19	-100.78	1263.240	1031
6160	1.22	-2.59	-2.16	-439.11	-101.47	1263.243	1031
6165	1.08	-2.81	-2.07	-438.74	-101.82	1263.250	1031
6170	1.09	-2.55	-2.15	-438.97	-101.44	1263.252	1031
6175	0.87	-2.49	-2.28	-437.54	-100.11	1263.258	1031
6180	1.25	-2.84	-2.16	-437.65	-100.00	1263.263	1031
6185	1.18	-3.00	-2.08	-436.80	-99.44	1263.270	1031
6190	0.94	-2.99	-2.13	-436.40	-99.57	1263.273	1031
6195	1.04	-3.40	-1.96	-436.61	-99.57	1263.278	1031
6200	1.05	-3.77	-1.88	-436.46	-99.78	1263.283	1031
6205	1.68	-3.36	-1.98	-435.71	-98.27	1263.288	1031
6210	0.67	-3.56	-2.03	-435.39	-97.75	1263.293	1031
6215	1.26	-4.08	-1.79	-435.00	-97.62	1263.298	1031
6220	1.83	-3.23	-2.07	-435.15	-96.94	1263.303	1031
6225	1.50	-3.16	-2.19	-435.06	-97.13	1263.308	1031
6230	1.08	-3.57	-2.04	-434.97	-96.57	1263.313	1031
6235	1.55	-4.17	-1.73	-434.20	-95.52	1263.318	1031
6240	1.71	-3.94	-1.88	-432.86	-93.75	1263.324	1031
6245	1.34	-3.91	-1.93	-432.62	-94.09	1263.328	1031
6250	1.42	-3.88	-1.95	-432.45	-94.23	1263.333	1031
6255	1.33	-3.85	-1.97	-432.59	-94.14	1263.338	1031
6260	1.77	-3.75	-2.06	-431.49	-92.48	1263.344	1031
6265	1.59	-3.94	-1.99	-431.33	-92.48	1263.347	1031
6270	0.56	-4.32	-1.91	-431.20	-92.64	1263.354	1031
6275	1.39	-3.96	-1.97	-431.31	-92.35	1263.357	1031
6280	1.82	-4.42	-1.88	-429.88	-91.06	1263.363	1031
6285	1.76	-3.71	-2.13	-429.78	-90.66	1263.368	1031
6290	0.91	-4.35	-1.94	-428.92	-90.61	1263.375	1031
6295	1.50	-3.95	-2.04	-429.05	-90.19	1263.378	1031
6300	2.45	-3.95	-2.05	-428.50	-90.48	1263.385	1031
6305	1.46	-3.96	-2.07	-428.94	-89.83	1263.388	1031
6310	1.78	-3.97	-2.11	-427.78	-88.87	1263.393	1031
6315	1.92	-4.33	-1.99	-427.51	-88.05	1263.398	1031
6320	2.16	-4.26	-2.04	-427.01	-87.11	1263.404	1031
6325	1.78	-4.63	-1.88	-426.91	-87.32	1263.408	1031
6330	1.39	-4.16	-2.08	-426.60	-86.85	1263.413	1031
6335	1.82	-3.60	-2.31	-426.64	-86.71	1263.418	1031
6340	1.68	-3.61	-2.34	-426.67	-86.58	1263.423	1031
6345	1.84	-4.24	-2.13	-426.75	-86.96	1263.428	1031
6350	2.34	-4.05	-2.14	-425.89	-85.77	1263.433	1031
6355	1.50	-4.58	-2.04	-424.47	-84.66	1263.438	1031
6360	1.68	-4.28	-2.17	-424.28	-84.94	1263.443	1031
6365	1.19	-4.43	-2.15	-424.47	-84.54	1263.448	1031
6370	2.06	-5.06	-1.83	-424.45	-84.27	1263.452	1031
6375	1.77	-4.55	-2.06	-423.07	-81.08	1263.459	1031
6380	1.85	-4.48	-2.09	-423.08	-80.68	1263.463	1031
6385	1.32	-4.48	-2.15	-422.91	-80.08	1263.470	1031
6390	1.91	-4.53	-2.09	-422.82	-79.92	1263.473	1031
6395	1.47	-4.83	-1.95	-421.76	-78.75	1263.479	1031
6400	1.70	-4.55	-2.18	-421.42	-78.12	1263.483	1031
6405	2.05	-4.34	-2.34	-420.27	-78.51	1263.490	1031
6410	1.92	-4.89	-2.11	-420.45	-78.34	1263.493	1031
6415	1.70	-4.72	-2.14	-420.50	-77.48	1263.498	1031
6420	1.55	-4.90	-2.05	-420.40	-77.21	1263.503	1031
6425	2.54	-4.99	-2.02	-418.97	-74.95	1263.510	1031
6430	1.06	-5.12	-2.13	-418.94	-75.59	1263.513	1031
6435	2.13	-4.74	-2.16	-418.95	-75.30	1263.518	1031
6440	2.45	-4.59	-2.20	-418.72	-75.38	1263.524	1031
6445	1.99	-5.31	-2.01	-418.54	-75.01	1263.528	1031
6450	2.28	-5.40	-1.96	-417.68	-73.73	1263.533	1031
6455	2.05	-5.16	-2.02	-417.81	-73.38	1263.537	1031
6460	2.17	-5.23	-2.04	-416.90	-72.51	1263.544	1031
6465	1.71	-5.16	-2.12	-416.84	-72.38	1263.548	1031
6470	2.25	-4.97	-2.17	-416.92	-72.10	1263.553	1031
6475	2.22	-5.15	-2.13	-416.87	-71.80	1263.557	1031
6480	1.77	-5.58	-2.02	-415.32	-71.90	1263.564	1031
6485	1.72	-5.53	-2.00	-415.24	-72.02	1263.568	1031
6490	1.77	-5.03	-2.20	-415.51	-71.58	1263.573	1031
6495	1.75	-4.95	-2.24	-415.45	-71.53	1263.578	1031
6500	2.34	-5.54	-2.01	-414.18	-69.63	1263.583	1031
6505	2.07	-5.89	-1.93	-413.76	-69.30	1263.588	1031
6510	2.16	-5.96	-1.89	-413.94	-69.20	1263.593	1031
6515	1.98	-6.09	-1.84	-413.70	-68.54	1263.598	1031
6520	1.92	-5.43	-2.21	-413.11	-67.51	1263.604	1031
6525	2.18	-5.93	-1.97	-412.87	-67.57	1263.608	1031
6530	2.27	-6.33	-1.81	-413.12	-66.76	1263.613	1031
6535	2.01	-5.98	-1.97	-413.10	-66.88	1263.618	1031
6540	1.97	-6.21	-1.98	-412.10	-65.66	1263.623	1031
6545	2.19	-6.30	-1.98	-410.93	-64.11	1263.628	1031
6550	2.69	-6.65	-1.83	-410.32	-63.45	1263.633	1031
6555	2.21	-6.74	-1.83	-409.66	-63.17	1263.639	1031
6560	1.97	-6.80	-1.87	-409.92	-62.45	1263.642	1031
6565	2.21	-6.44	-1.97	-409.83	-62.11	1263.648	1031
6570	2.81	-6.21	-2.07	-410.00	-62.23	1263.652	1031
6575	2.66	-6.84	-1.86	-408.45	-60.41	1263.660	1031
6580	1.97	-6.56	-2.08	-408.19	-60.54	1263.662	1031
6585	2.41	-7.05	-1.83	-408.46	-60.22	1263.670	1031
6590	2.27	-7.03	-1.87	-408.25	-59.60	1263.673	1031
6595	2.55	-7.04	-1.89	-407.03	-58.23	1263.678	1031
6600	2.65	-7.15	-1.86	-406.84	-57.63	1263.683	1031
6605	2.41	-7.22	-1.84	-406.15	-57.13	1263.688	1031
6610	2.26	-6.74	-2.09	-406.06	-56.50	1263.693	1031
6615	2.01	-6.44	-2.24	-406.01	-56.45	1263.698	1031
6620	1.87	-6.78	-2.07	-406.06	-56.25	1263.703	1031
6625	2.63	-6.48	-2.17	-405.87	-55.73	1263.708	1031
6630	1.98	-6.94	-2.03	-405.94	-55.47	1263.713	1031
6635	2.14	-7.03	-2.05	-404.95	-54.09	1263.718	1031
6640	2.85	-6.96	-2.10	-403.87	-52.58	1263.723	1031
6645	2.68	-7.09	-2.01	-403.93	-52.79	1263.728	1031
6650	2.11	-7.25	-2.00	-403.44	-52.61	1263.733	1031
6655	2.54	-7.51	-1.84	-403.23	-52.61	1263.738	1031
6660	2.25	-7.23	-2.06	-402.27	-51.00	1263.744	1031
6665	2.44	-7.30	-2.03	-402.16	-50.93	1263.748	1031
6670	2.47	-7.97	-1.68	-401.82	-51.12	1263.754	1031
6675	2.36	-7.68	-1.87	-401.90	-50.76	1263.757	1031
6680	2.27	-7.57	-1.94	-400.73	-50.36	1263.765	1031
6685	2.97	-7.42	-1.95	-400.58	-49.79	1263.767	1031
6690	3.20	-8.15	-1.66	-399.82	-48.78	1263.773	1031
6695	2.64	-8.07	-1.77	-399.69	-48.38	1263.778	1031
6700	2.45	-8.29	-1.75	-398.92	-47.96	1263.783	1031
6705	2.58	-8.02	-1.87	-398.96	-47.23	1263.788	1031
6710	3.94	-7.47	-1.95	-398.47	-46.93	1263.795	1031
6715	2.79	-7.65	-2.00	-398.94	-46.73	1263.798	1031
6720	3.03	-8.23	-1.75	-398.80	-46.53	1263.803	1031
6725	2.72	-7.85	-1.95	-398.81	-46.21	1263.808	1031
6730	2.95	-7.90	-2.01	-397.31	-45.05	1263.813	1031
6735	2.46	-8.34	-1.92	-396.32	-44.36	1263.818	1031
6740	2.81	-8.40	-1.90	-396.14	-43.56	1263.823	1031
6745	2.26	-8.17	-2.10	-395.94	-42.24	1263.828	1031
6750	2.60	-8.55	-1.87	-395.90	-42.13	1263.833	1031
6755	2.63	-7.99	-2.16	-395.72	-41.52	1263.838	1031
6760	2.56	-8.66	-1.80	-395.80	-41.32	1263.842	1031
6765	2.75	-8.66	-1.87	-394.44	-39.43	1263.849	1031
6770	2.54	-8.96	-1.81	-394.42	-39.13	1263.853	1031
6775	2.61	-8.91	-1.80	-394.37	-38.53	1263.858	1031
6780	2.61	-9.05	-1.76	-394.43	-38.46	1263.862	1031
6785	2.77	-9.65	-1.47	-394.24	-38.00	1263.869	1031
6790	2.48	-9.62	-1.47	-394.28	-37.98	1263.872	1031
6795	2.89	-9.32	-1.66	-392.93	-37.07	1263.878	1031
6800	2.90	-9.48	-1.65	-392.63	-36.86	1263.882	1031
6805	2.54	-9.64	-1.66	-391.24	-34.69	1263.890	1031
6810	3.00	-9.85	-1.56	-391.45	-34.43	1263.893	1031
6815	2.64	-9.34	-1.85	-391.20	-34.42	1263.898	1031
6820	2.54	-9.35	-1.88	-391.21	-33.87	1263.903	1031
6825	3.31	-8.90	-2.04	-389.75	-32.72	1263.910	1031
6830	2.83	-9.39	-1.82	-390.01	-32.72	1263.913	1031
6835	2.59	-9.48	-1.84	-389.64	-32.33	1263.918	1031
6840	2.94	-9.70	-1.72	-389.31	-32.71	1263.923	1031
6845	2.67	-10.13	-1.66	-388.65	-31.54	1263.928	1031
6850	3.20	-9.91	-1.67	-388.17	-30.36	1263.933	1031
6855	2.68	-9.72	-1.87	-388.13	-29.81	1263.938	1031
6860	3.46	-9.65	-1.87	-387.76	-28.60	1263.943	1031
6865	2.86	-9.77	-1.87	-387.43	-28.91	1263.948	1031
6870	2.98	-9.92	-1.79	-387.63	-29.01	1263.953	1031
6875	2.60	-10.19	-1.68	-387.38	-28.86	1263.958	1031
6880	3.34	-10.32	-1.61	-386.20	-27.32	1263.963	1031
6885	3.04	-10.09	-1.81	-386.21	-26.76	1263.968	1031
6890	2.98	-10.02	-1.81	-385.81	-26.18	1263.974	1031
6895	3.37	-10.24	-1.70	-386.03	-25.85	1263.977	1031
6900	3.43	-10.28	-1.68	-386.17	-25.43	1263.984	1031
6905	2.99	-10.80	-1.49	-386.10	-24.86	1263.987	1031
6910	2.57	-10.16	-1.91	-383.99	-24.74	1263.993	1031
6915	3.03	-10.35	-1.85	-383.55	-24.90	1263.997	1031
6920	3.17	-10.72	-1.58	-382.93	-24.83	1264.005	1031
6925	3.48	-10.37	-1.72	-383.01	-23.87	1264.008	1031
6930	2.91	-10.37	-1.82	-383.07	-23.39	1264.015	1031
6935	3.30	-10.51	-1.74	-382.63	-23.20	1264.018	1031
6940	3.38	-10.87	-1.63	-381.28	-21.68	1264.023	1031
6945	3.42	-10.90	-1.70	-380.86	-21.23	1264.028	1031
6950	3.36	-11.18	-1.65	-380.81	-20.20	1264.034	1031
6955	3.40	-11.19	-1.65	-380.39	-19.47	1264.038	1031
6960	3.60	-11.01	-1.75	-380.36	-19.02	1264.043	1030
6965	3.13	-10.88	-1.90	-380.12	-18.96	1264.048	1030
6970	3.43	-10.87	-1.80	-381.12	-19.18	1264.053	1030
6975	3.11	-11.34	-1.54	-381.70	-20.11	1264.058	1030
6980	3.15	-11.01	-1.73	-381.66	-19.32	1264.063	1030
6985	3.68	-10.82	-1.75	-381.94	-19.93	1264.069	1030
6990	2.84	-10.89	-1.76	-382.28	-19.77	1264.073	1030
6995	2.92	-10.83	-1.76	-383.06	-20.38	1264.078	1030
7000	3.14	-10.86	-1.71	-383.49	-20.61	1264.083	1030
7005	2.98	-10.93	-1.67	-383.89	-20.78	1264.088	1030
7010	3.41	-10.46	-1.82	-383.97	-20.28	1264.092	1030
7015	2.74	-11.47	-1.38	-384.19	-20.16	1264.099	1030
7020	3.52	-10.73	-1.61	-384.06	-19.99	1264.103	1030
7025	3.29	-10.79	-1.72	-383.77	-20.00	1264.108	1030
7030	3.21	-10.69	-1.78	-383.88	-20.36	1264.112	1030
7035	1.93	-11.04	-1.56	-386.35	-22.34	1264.120	1030
7040	3.02	-10.58	-1.65	-386.39	-22.20	1264.123	1030
7045	3.06	-10.45	-1.78	-386.52	-22.17	1264.128	1030
7050	3.43	-10.47	-1.73	-386.31	-22.21	1264.133	1030
7055	3.23	-10.51	-1.67	-387.07	-22.93	1264.139	1030
7060	2.71	-10.35	-1.79	-387.55	-23.42	1264.143	1030
7065	3.25	-10.32	-1.80	-387.61	-23.55	1264.148	1030
7070	3.16	-10.75	-1.53	-387.68	-23.48	1264.153	1030
7075	3.45	-10.14	-1.76	-388.33	-24.67	1264.158	1030
7080	2.42	-10.18	-1.79	-388.90	-25.31	1264.163	1030
7085	3.60	-9.94	-1.81	-389.51	-25.69	1264.168	1030
7090	2.99	-10.22	-1.66	-389.95	-26.08	1264.174	1030
7095	2.71	-9.77	-1.94	-389.68	-25.97	1264.177	1030
7100	3.35	-10.29	-1.61	-389.65	-25.95	1264.184	1030
7105	3.09	-10.18	-1.57	-389.73	-25.76	1264.187	1030
7110	3.03	-9.67	-1.82	-391.24	-27.04	1264.193	1030
7115	2.99	-9.31	-2.01	-391.51	-27.32	1264.197	1030
7120	3.25	-9.42	-1.77	-392.48	-27.37	1264.204	1030
7125	3.63	-9.23	-1.93	-392.18	-27.35	1264.207	1030
7130	2.66	-9.61	-1.80	-392.31	-27.60	1264.213	1030
7135	2.70	-9.62	-1.87	-392.25	-27.55	1264.218	1030
7140	2.13	-10.08	-1.50	-393.75	-29.18	1264.225	1030
7145	3.16	-9.94	-1.53	-393.69	-29.09	1264.228	1030
7150	2.73	-9.66	-1.72	-393.01	-29.18	1264.235	1030
7155	3.24	-9.47	-1.74	-393.58	-29.06	1264.238	1030
7160	3.67	-9.29	-1.77	-394.44	-30.02	1264.244	1030
7165	2.61	-9.25	-1.85	-394.99	-30.51	1264.248	1030
7170	2.98	-9.58	-1.61	-395.38	-31.07	1264.253	1030
7175	3.01	-9.64	-1.58	-395.84	-31.15	1264.258	1030
7180	2.68	-9.00	-2.01	-395.81	-31.14	1264.265	1030
7185	2.95	-8.99	-1.92	-395.82	-31.46	1264.268	1030
7190	2.62	-8.92	-1.92	-395.86	-31.59	1264.273	1030
7195	2.84	-9.26	-1.74	-396.06	-31.43	1264.278	1030
7200	2.64	-9.47	-1.67	-396.41	-32.14	1264.283	1030
7205	2.63	-9.57	-1.60	-398.00	-33.62	1264.289	1030
7210	2.56	-9.30	-1.57	-397.88	-33.49	1264.292	1030
7215	3.15	-8.84	-1.88	-397.61	-33.40	1264.298	1030
7220	2.97	-9.14	-1.66	-397.65	-33.80	1264.302	1030
7225	2.34	-9.10	-1.73	-399.11	-35.26	1264.309	1030
7230	2.77	-8.57	-1.89	-399.46	-35.53	1264.313	1030
7235	3.49	-8.46	-1.89	-399.20	-36.05	1264.319	1030
7240	2.96	-8.87	-1.77	-399.43	-36.02	1264.322	1030
7245	2.37	-8.42	-1.96	-400.55	-37.70	1264.328	1030
7250	2.69	-8.64	-1.71	-401.19	-38.60	1264.333	1030
7255	3.31	-8.74	-1.51	-401.94	-39.44	1264.340	1030
7260	2.35	-8.68	-1.75	-402.12	-39.16	1264.343	1030
7265	2.53	-8.17	-1.94	-401.96	-39.48	1264.348	1030
7270	2.59	-8.33	-1.84	-401.82	-39.23	1264.353	1030
7275	2.76	-7.86	-1.99	-402.59	-40.11	1264.358	1030
7280	2.42	-7.74	-2.01	-403.43	-41.10	1264.363	1030
7285	2.21	-7.93	-1.96	-403.56	-41.32	1264.368	1030
7290	2.97	-7.96	-1.85	-403.38	-41.80	1264.373	1030
7295	2.99	-7.72	-1.99	-403.87	-42.35	1264.378	1030
7300	2.35	-7.82	-1.91	-404.74	-43.81	1264.383	1030
7305	2.18	-7.72	-1.96	-404.96	-44.22	1264.387	1030
7310	2.03	-8.28	-1.70	-406.04	-45.62	1264.394	1030
7315	2.46	-7.39	-2.03	-405.96	-45.75	1264.398	1030
7320	1.79	-7.61	-2.01	-405.94	-45.98	1264.403	1030
7325	2.41	-7.47	-1.96	-405.79	-46.29	1264.407	1030
7330	2.68	-7.61	-1.81	-407.21	-47.45	1264.413	1030
7335	2.60	-7.55	-1.85	-407.53	-47.87	1264.417	1030
7340	1.85	-7.09	-2.33	-407.25	-48.10	1264.425	1030
7345	2.20	-7.17	-2.13	-407.42	-47.93	1264.427	1030
7350	2.12	-7.71	-1.74	-407.36	-48.90	1264.435	1030
7355	2.99	-7.64	-1.74	-407.33	-49.14	1264.438	1030
7360	2.24	-7.57	-1.84	-409.08	-50.36	1264.443	1030
7365	2.33	-6.84	-2.01	-409.76	-51.23	1264.448	1030
7370	1.72	-7.46	-1.92	-410.31	-51.27	1264.455	1030
7375	2.13	-6.76	-2.01	-410.56	-52.21	1264.458	1030
7380	2.30	-7.10	-1.91	-410.59	-52.45	1264.463	1030
7385	2.21	-6.85	-2.02	-410.45	-52.65	1264.468	1030
7390	2.65	-7.13	-1.80	-411.31	-54.06	1264.473	1030
7395	2.62	-6.92	-1.81	-412.23	-54.80	1264.478	1030
7400	1.99	-6.66	-2.04	-412.16	-55.34	1264.483	1030
7405	1.95	-6.70	-2.03	-412.23	-55.79	1264.489	1030
7410	2.28	-6.62	-1.99	-412.34	-55.90	1264.493	1030
7415	1.88	-6.52	-1.98	-413.43	-56.87	1264.499	1030
7420	2.11	-6.36	-2.03	-413.50	-57.13	1264.502	1030
7425	1.95	-6.41	-2.01	-414.13	-57.78	1264.508	1030
7430	2.05	-6.13	-2.09	-414.21	-58.37	1264.512	1030
7435	2.66	-5.96	-2.04	-414.89	-59.33	1264.518	1030
7440	1.74	-5.71	-2.24	-415.27	-60.28	1264.522	1030
7445	1.71	-5.67	-2.21	-415.04	-60.58	1264.528	1030
7450	2.23	-5.51	-2.20	-415.09	-60.67	1264.532	1030
7455	0.99	-5.36	-2.34	-414.97	-60.74	1264.540	1030
7460	1.84	-5.51	-2.20	-415.22	-61.18	1264.543	1030
7465	2.01	-6.02	-2.00	-415.19	-61.82	1264.549	1030
7470	2.48	-6.16	-1.92	-415.03	-61.81	1264.553	1030
7475	1.77	-5.74	-2.05	-417.52	-64.05	1264.558	1030
7480	2.41	-5.44	-2.03	-418.09	-65.03	1264.563	1030
7485	1.93	-5.45	-2.01	-418.99	-65.47	1264.570	1030
7490	1.45	-5.19	-2.14	-418.79	-65.87	1264.573	1030
7495	2.13	-5.42	-1.98	-418.76	-66.01	1264.578	1030
7500	1.72	-5.38	-2.02	-418.83	-66.10	1264.583	1030
7505	1.99	-4.86	-2.25	-419.79	-67.21	1264.588	1030
7510	1.66	-5.10	-2.14	-420.21	-68.08	1264.593	1030
7515	2.01	-4.99	-2.16	-420.53	-68.64	1264.598	1030
7520	1.99	-4.91	-2.18	-421.02	-69.42	1264.603	1030
7525	2.28	-5.49	-1.88	-420.98	-69.72	1264.608	1030
7530	2.01	-5.44	-1.89	-421.29	-69.35	1264.613	1030
7535	1.86	-5.35	-1.97	-421.25	-69.37	1264.617	1030
7540	1.94	-5.51	-1.78	-422.54	-70.95	1264.624	1030
7545	1.57	-5.17	-1.98	-422.84	-71.20	1264.628	1030
7550	2.27	-4.84	-2.08	-422.75	-71.80	1264.634	1030
7555	2.50	-4.86	-2.02	-422.83	-71.35	1264.637	1030
7560	2.07	-5.61	-1.78	-423.54	-72.93	1264.643	1030
7565	1.70	-5.04	-1.99	-424.19	-73.67	1264.647	1030
7570	1.94	-4.60	-2.09	-424.74	-74.30	1264.653	1030
7575	1.71	-4.01	-2.31	-424.66	-74.63	1264.657	1030
7580	1.86	-4.22	-2.28	-424.93	-74.95	1264.665	1030
7585	1.71	-4.61	-2.10	-425.00	-75.24	1264.668	1030
7590	1.31	-4.59	-2.11	-425.23	-75.74	1264.673	1030
7595	2.07	-4.33	-2.17	-425.02	-75.39	1264.678	1030
7600	1.88	-4.85	-1.87	-426.54	-77.40	1264.684	1030
7605	1.55	-5.33	-1.70	-427.20	-78.64	1264.688	1030
7610	1.86	-4.80	-1.91	-427.36	-78.22	1264.693	1030
7615	1.62	-4.49	-2.02	-427.20	-78.52	1264.698	1030
7620	1.98	-4.48	-1.95	-427.94	-80.05	1264.703	1030
7625	0.97	-3.67	-2.35	-428.84	-80.48	1264.708	1030
7630	1.61	-3.99	-2.13	-429.06	-80.91	1264.713	1030
7635	1.49	-4.04	-2.10	-428.85	-81.81	1264.719	1030
7640	1.36	-3.94	-2.12	-429.39	-82.18	1264.723	1030
7645	1.30	-4.05	-2.07	-430.42	-82.72	1264.728	1030
7650	1.73	-3.92	-2.12	-430.68	-82.71	1264.733	1030
7655	1.03	-3.96	-2.07	-430.97	-84.01	1264.739	1030
7660	0.38	-4.11	-2.09	-430.68	-84.18	1264.743	1030
7665	1.16	-3.94	-2.08	-431.02	-84.12	1264.748	1030
7670	1.67	-3.88	-2.06	-430.79	-84.33	1264.752	1030
7675	1.65	-3.88	-2.05	-432.42	-85.92	1264.760	1030
7680	1.32	-3.41	-2.20	-432.38	-86.18	1264.762	1030
7685	1.48	-4.00	-2.04	-432.50	-86.41	1264.770	1030
7690	1.50	-4.02	-2.02	-432.86	-87.12	1264.773	1030
7695	1.61	-3.48	-2.11	-433.82	-88.49	1264.778	1030
7700	1.17	-2.93	-2.34	-434.14	-89.09	1264.783	1030
7705	0.95	-3.74	-2.11	-434.43	-89.42	1264.788	1030
7710	1.08	-2.93	-2.33	-434.80	-89.84	1264.793	1030
7715	1.87	-3.60	-1.97	-435.13	-90.24	1264.798	1030
7720	1.60	-3.49	-2.07	-435.06	-90.39	1264.803	1030
7725	1.43	-3.75	-2.00	-435.00	-90.21	1264.808	1030
7730	1.76	-3.65	-2.01	-434.87	-90.52	1264.813	1030
7735	1.45	-3.08	-2.16	-435.88	-91.49	1264.818	1030
7740	1.95	-3.01	-2.11	-437.03	-93.08	1264.823	1030
7745	1.31	-3.38	-2.02	-437.20	-92.82	1264.828	1030
7750	1.32	-3.19	-2.10	-437.23	-93.14	1264.833	1030
7755	1.30	-3.22	-2.08	-436.94	-93.47	1264.838	1030
7760	1.75	-2.72	-2.16	-438.52	-95.66	1264.843	1030
7765	1.61	-3.30	-1.97	-438.89	-96.07	1264.848	1030
7770	1.61	-2.98	-2.08	-439.45	-96.55	1264.854	1030
7775	1.13	-2.59	-2.17	-439.59	-96.79	1264.858	1030
7780	0.97	-2.28	-2.32	-439.54	-97.37	1264.863	1030
7785	0.95	-2.66	-2.17	-439.47	-97.60	1264.867	1030
7790	0.24	-2.58	-2.21	-440.86	-99.47	1264.875	1030
7795	0.89	-2.08	-2.34	-440.89	-99.29	1264.878	1030
7800	1.04	-2.79	-2.09	-440.61	-99.72	1264.885	1030
7805	1.26	-2.84	-2.11	-440.63	-100.16	1264.888	1030
7810	1.29	-2.30	-2.23	-442.21	-100.93	1264.893	1031
7815	1.12	-2.06	-2.26	-442.56	-101.59	1264.898	1031
7820	1.05	-2.14	-2.28	-442.02	-101.58	1264.904	1031
7825	1.01	-2.16	-2.24	-441.94	-100.91	1264.908	1031
7830	1.01	-2.02	-2.28	-441.50	-100.88	1264.913	1031
7835	1.44	-2.36	-2.12	-441.56	-101.28	1264.918	1031
7840	1.12	-3.03	-1.94	-441.03	-100.43	1264.923	1031
7845	1.05	-2.69	-2.11	-440.42	-99.73	1264.928	1031
7850	1.45	-2.47	-2.19	-440.21	-100.04	1264.933	1031
7855	1.45	-3.16	-1.90	-440.48	-100.09	1264.938	1031
7860	1.38	-2.97	-1.96	-440.55	-100.33	1264.943	1031
7865	1.26	-2.48	-2.26	-439.56	-101.02	1264.950	1031
7870	1.48	-2.53	-2.15	-440.13	-100.15	1264.953	1031
7875	1.33	-2.49	-2.25	-438.94	-98.35	1264.958	1031
7880	0.97	-2.93	-2.09	-438.48	-98.52	1264.963	1031
7885	1.57	-3.50	-1.87	-438.38	-98.43	1264.970	1031
7890	1.59	-3.72	-1.85	-438.41	-98.43	1264.973	1031
7895	1.73	-3.60	-1.84	-437.43	-98.17	1264.978	1031
7900	1.80	-3.23	-1.97	-437.33	-97.40	1264.982	1031
7905	1.18	-2.69	-2.19	-436.43	-96.79	1264.990	1031
7910	1.42	-2.99	-2.16	-436.22	-96.54	1264.993	1031
7915	1.60	-2.51	-2.31	-436.23	-96.39	1264.998	1031
7920	1.34	-2.60	-2.31	-436.27	-96.17	1265.003	1031
7925	1.32	-3.28	-2.02	-435.22	-95.68	1265.008	1031
7930	1.20	-2.88	-2.27	-434.98	-95.34	1265.013	1031
7935	1.20	-3.30	-2.13	-434.87	-95.21	1265.018	1031
7940	1.15	-3.56	-1.96	-434.76	-95.15	1265.023	1031
7945	1.17	-3.34	-2.12	-434.23	-94.70	1265.028	1031
7950	1.49	-3.99	-1.94	-433.57	-93.14	1265.033	1031
7955	1.77	-3.60	-1.97	-433.16	-93.14	1265.038	1031
7960	1.65	-3.86	-2.00	-432.58	-92.67	1265.044	1031
7965	1.81	-3.80	-1.99	-432.66	-92.40	1265.048	1031
7970	1.12	-3.46	-2.15	-432.53	-92.29	1265.053	1031
7975	1.29	-3.38	-2.18	-432.34	-91.87	1265.058	1031
7980	1.89	-3.64	-2.13	-431.11	-90.60	1265.063	1031
7985	1.54	-3.68	-2.15	-431.18	-90.24	1265.068	1031
7990	1.22	-4.39	-1.96	-431.19	-89.87	1265.074	1031
7995	1.00	-3.99	-2.01	-431.26	-89.52	1265.077	1031
8000	1.29	-3.66	-2.15	-431.39	-89.83	1265.085	1031
8005	1.11	-3.70	-2.12	-431.15	-89.64	1265.087	1031
8010	1.85	-4.02	-2.04	-429.25	-88.08	1265.093	1031
8015	1.65	-4.34	-1.94	-428.88	-87.44	1265.098	1031
8020	1.79	-4.10	-2.14	-428.16	-86.26	1265.105	1031
8025	1.59	-4.53	-1.95	-427.96	-86.22	1265.108	1031
8030	1.87	-4.10	-2.00	-428.72	-85.64	1265.115	1031
8035	1.46	-4.54	-1.88	-428.22	-85.99	1265.118	1031
8040	2.17	-4.61	-1.89	-427.13	-84.22	1265.123	1031
8045	1.50	-4.42	-1.99	-426.75	-83.53	1265.128	1031
8050	1.30	-4.18	-2.15	-425.82	-82.91	1265.133	1031
8055	1.75	-4.17	-2.14	-425.69	-82.47	1265.138	1031
8060	1.58	-4.65	-1.96	-425.70	-82.44	1265.143	1031
8065	1.87	-4.46	-2.05	-425.77	-82.02	1265.148	1031
8070	1.36	-4.38	-2.13	-425.35	-81.50	1265.153	1031
8075	1.48	-4.63	-2.05	-424.10	-79.99	1265.158	1031
8080	2.08	-4.10	-2.27	-424.28	-80.06	1265.162	1031
8085	1.65	-4.99	-1.95	-424.15	-80.22	1265.169	1031
8090	1.53	-4.42	-2.13	-423.75	-79.99	1265.173	1031
8095	1.70	-4.75	-2.06	-422.55	-78.56	1265.178	1031
8100	1.57	-4.66	-2.03	-422.56	-78.12	1265.182	1031
8105	1.62	-5.26	-1.88	-422.05	-77.99	1265.188	1031
8110	2.35	-5.13	-1.87	-421.92	-77.18	1265.192	1031
8115	1.79	-5.59	-1.72	-421.69	-76.99	1265.199	1031
8120	2.14	-5.15	-1.93	-421.59	-76.78	1265.203	1031
8125	2.02	-5.22	-1.87	-421.90	-76.87	1265.208	1031
8130	1.93	-5.03	-1.99	-421.81	-76.60	1265.213	1031
8135	1.21	-6.80	-1.48	-419.25	-73.80	1265.220	1031
8140	1.54	-5.88	-1.82	-419.38	-74.38	1265.223	1031
8145	2.16	-5.50	-1.94	-419.55	-73.75	1265.228	1031
8150	1.89	-5.28	-1.98	-419.57	-73.65	1265.233	1031
8155	1.46	-5.47	-1.95	-418.63	-72.42	1265.238	1031
8160	1.79	-5.83	-1.85	-418.16	-71.72	1265.243	1031
8165	1.83	-5.11	-2.18	-417.95	-71.79	1265.248	1031
8170	1.68	-5.35	-2.06	-418.18	-71.88	1265.253	1031
8175	1.75	-5.72	-1.91	-417.54	-71.32	1265.258	1031
8180	1.65	-5.80	-1.88	-416.48	-70.84	1265.264	1031
8185	1.86	-5.39	-2.11	-416.34	-70.21	1265.268	1031
8190	1.91	-6.48	-1.68	-415.89	-69.89	1265.274	1031
8195	2.29	-6.15	-1.76	-415.74	-69.33	1265.278	1031
8200	2.25	-5.87	-1.92	-415.24	-68.48	1265.283	1031
8205	1.84	-5.92	-1.88	-415.15	-68.37	1265.288	1031
8210	2.01	-5.43	-2.14	-414.43	-67.28	1265.294	1031
8215	1.59	-6.11	-1.92	-414.37	-67.34	1265.298	1031
8220	2.28	-6.05	-1.89	-414.37	-66.50	1265.304	1031
8225	2.69	-6.29	-1.77	-414.38	-66.50	1265.307	1031
8230	2.26	-6.37	-1.90	-412.87	-65.07	1265.313	1031
8235	2.38	-6.29	-1.93	-412.64	-64.00	1265.318	1031
8240	2.35	-5.84	-2.11	-411.77	-63.89	1265.325	1031
8245	2.23	-5.76	-2.22	-412.07	-63.60	1265.327	1031
8250	1.86	-5.91	-2.19	-411.94	-63.63	1265.333	1031
8255	2.48	-6.51	-1.83	-412.06	-63.68	1265.338	1031
8260	2.50	-7.12	-1.62	-410.96	-61.83	1265.343	1031
8265	2.65	-6.42	-1.90	-410.05	-61.52	1265.350	1031
8270	1.56	-7.03	-1.75	-410.31	-61.54	1265.355	1031
8275	2.37	-7.00	-1.75	-410.57	-60.79	1265.358	1031
8280	2.19	-7.56	-1.55	-410.66	-60.38	1265.364	1031
8285	1.91	-6.81	-1.88	-410.63	-60.23	1265.368	1031
8290	2.20	-6.67	-1.99	-409.77	-59.21	1265.373	1031
8295	2.35	-6.52	-2.09	-408.72	-58.46	1265.378	1031
8300	2.34	-6.69	-2.06	-408.37	-58.27	1265.383	1031
8305	2.57	-6.81	-1.95	-408.39	-57.62	1265.388	1031
8310	2.37	-7.03	-1.87	-407.72	-57.19	1265.393	1031
8315	1.76	-7.35	-1.90	-406.35	-55.28	1265.399	1031
8320	2.14	-7.46	-1.87	-406.37	-55.04	1265.402	1031
8325	2.47	-7.72	-1.70	-406.50	-54.28	1265.409	1031
8330	2.71	-7.29	-1.84	-406.39	-54.26	1265.412	1031
8335	2.61	-7.29	-1.96	-405.08	-52.82	1265.418	1031
8340	1.79	-7.14	-2.07	-404.79	-52.74	1265.422	1031
8345	2.27	-7.24	-2.03	-404.13	-51.60	1265.430	1031
8350	2.54	-7.75	-1.75	-404.25	-51.45	1265.432	1031
8355	2.12	-7.44	-1.92	-404.20	-51.52	1265.438	1031
8360	2.60	-7.63	-1.77	-404.34	-51.23	1265.443	1031
8365	2.22	-7.52	-1.92	-402.87	-50.46	1265.450	1031
8370	2.29	-7.84	-1.81	-402.78	-50.65	1265.453	1031
8375	2.12	-8.09	-1.82	-403.26	-49.31	1265.460	1031
8380	2.38	-7.74	-1.85	-402.69	-49.93	1265.463	1031
8385	2.74	-8.09	-1.69	-401.57	-48.41	1265.469	1031
8390	2.95	-8.53	-1.51	-401.29	-47.70	1265.473	1031
8395	2.71	-7.90	-1.83	-400.83	-46.54	1265.478	1031
8400	2.54	-8.02	-1.84	-400.62	-46.54	1265.483	1031
8405	1.96	-7.62	-2.09	-400.47	-46.60	1265.488	1031
8410	2.22	-7.75	-2.05	-400.23	-46.45	1265.493	1031
8415	2.94	-8.11	-1.80	-399.88	-46.38	1265.498	1031
8420	2.69	-8.35	-1.72	-399.47	-46.17	1265.504	1031
8425	2.29	-8.28	-1.78	-399.78	-45.63	1265.508	1031
8430	2.15	-8.66	-1.63	-399.69	-45.48	1265.513	1031
8435	2.82	-8.47	-1.71	-399.24	-44.67	1265.518	1031
8440	2.80	-8.20	-1.96	-397.45	-42.15	1265.523	1031
8445	2.49	-9.16	-1.57	-397.33	-41.80	1265.527	1031
8450	2.28	-8.66	-1.83	-397.41	-40.75	1265.534	1031
8455	2.76	-8.61	-1.83	-397.45	-40.96	1265.537	1031
8460	3.36	-8.93	-1.58	-397.45	-40.67	1265.545	1031
8465	2.69	-8.82	-1.79	-397.61	-40.59	1265.547	1031
8470	3.17	-8.37	-2.03	-395.45	-40.49	1265.555	1031
8475	2.66	-9.01	-1.71	-395.25	-40.23	1265.557	1031
8480	2.50	-9.03	-1.69	-394.69	-39.52	1265.563	1031
8485	3.06	-9.07	-1.74	-394.63	-38.93	1265.568	1031
8490	3.14	-8.80	-1.94	-393.57	-37.06	1265.575	1031
8495	2.60	-8.88	-1.94	-393.93	-36.99	1265.578	1031
8500	2.88	-8.78	-1.97	-393.90	-36.27	1265.584	1031
8505	2.91	-9.30	-1.77	-393.73	-36.15	1265.588	1031
8510	3.04	-9.12	-1.80	-392.98	-35.38	1265.593	1031
8515	2.81	-9.65	-1.69	-392.23	-34.47	1265.598	1031
8520	2.76	-9.57	-1.70	-392.01	-33.72	1265.603	1031
8525	3.03	-9.41	-1.85	-391.51	-33.12	1265.609	1031
8530	3.18	-9.58	-1.77	-391.40	-32.61	1265.612	1031
8535	3.34	-9.78	-1.67	-391.29	-32.61	1265.618	1031
8540	3.15	-9.65	-1.71	-391.68	-31.94	1265.622	1031
8545	3.16	-9.71	-1.78	-389.64	-31.42	1265.630	1031
8550	2.48	-10.10	-1.64	-389.88	-31.50	1265.632	1031
8555	3.29	-9.68	-1.70	-389.83	-30.64	1265.639	1031
8560	3.30	-9.88	-1.74	-389.82	-30.62	1265.643	1031
8565	2.74	-10.13	-1.72	-388.60	-28.90	1265.648	1031
8570	2.95	-9.94	-1.79	-388.27	-28.22	1265.653	1031
8575	3.21	-9.59	-2.01	-387.89	-28.78	1265.660	1031
8580	3.03	-9.76	-1.87	-387.84	-27.99	1265.663	1031
8585	2.85	-10.01	-1.78	-387.80	-27.84	1265.669	1031
8590	3.18	-9.97	-1.71	-387.67	-27.68	1265.673	1031
8595	3.21	-10.24	-1.72	-386.91	-26.37	1265.678	1031
8600	2.85	-10.04	-1.93	-385.95	-25.80	1265.683	1031
8605	2.90	-10.40	-1.73	-385.96	-25.28	1265.688	1031
8610	3.17	-10.23	-1.77	-385.96	-24.88	1265.693	1031
8615	3.23	-10.26	-1.83	-385.27	-24.25	1265.698	1031
8620	3.13	-10.77	-1.67	-384.17	-22.86	1265.703	1031
8625	2.66	-10.75	-1.78	-384.06	-21.81	1265.708	1030
8630	3.09	-10.56	-1.81	-383.58	-21.39	1265.713	1030
8635	3.35	-10.49	-1.79	-383.84	-20.76	1265.718	1030
8640	3.20	-10.67	-1.66	-384.35	-21.79	1265.724	1030
8645	3.29	-10.61	-1.68	-384.50	-21.34	1265.728	1030
8650	3.22	-10.47	-1.80	-384.72	-21.29	1265.733	1030
8655	3.18	-10.33	-1.84	-384.63	-21.01	1265.737	1030
8660	3.05	-10.28	-1.85	-385.59	-22.64	1265.745	1030
8665	3.16	-10.31	-1.73	-386.06	-22.71	1265.747	1030
8670	3.65	-10.49	-1.61	-386.07	-22.26	1265.754	1030
8675	3.30	-9.97	-1.88	-386.05	-21.71	1265.757	1030
8680	3.05	-10.55	-1.59	-387.41	-23.65	1265.763	1030
8685	2.72	-10.04	-1.89	-387.46	-23.94	1265.768	1030
8690	2.88	-10.09	-1.82	-388.22	-24.32	1265.774	1030
8695	3.06	-10.23	-1.71	-388.09	-24.72	1265.778	1030
8700	3.50	-10.39	-1.53	-388.18	-24.29	1265.783	1030
8705	3.74	-10.21	-1.64	-387.98	-24.15	1265.788	1030
8710	2.82	-10.40	-1.65	-387.94	-24.50	1265.793	1030
8715	2.97	-10.43	-1.58	-387.94	-24.31	1265.798	1030
8720	2.33	-9.76	-1.83	-390.32	-26.02	1265.805	1030
8725	2.89	-10.11	-1.64	-390.40	-26.02	1265.808	1030
8730	2.89	-9.78	-1.77	-390.42	-26.13	1265.813	1030
8735	3.08	-9.69	-1.78	-390.16	-26.22	1265.818	1030
8740	3.33	-9.36	-1.89	-390.65	-26.44	1265.823	1030
8745	2.76	-9.49	-1.84	-391.49	-27.43	1265.828	1030
8750	2.98	-9.70	-1.75	-391.85	-27.60	1265.833	1030
8755	2.87	-9.74	-1.64	-391.52	-27.46	1265.839	1030
8760	3.04	-9.94	-1.59	-391.51	-27.39	1265.843	1030
8765	2.94	-9.17	-1.95	-391.63	-27.55	1265.848	1030
8770	3.10	-9.03	-2.01	-392.13	-27.54	1265.853	1030
8775	2.33	-9.06	-2.03	-394.29	-29.27	1265.859	1030
8780	2.49	-9.05	-1.94	-393.93	-29.63	1265.862	1030
8785	2.83	-9.05	-1.88	-394.06	-30.19	1265.870	1030
8790	2.51	-9.35	-1.80	-394.15	-30.01	1265.872	1030
8795	2.71	-8.90	-1.93	-395.23	-29.64	1265.878	1030
8800	2.83	-9.23	-1.84	-395.37	-29.81	1265.882	1030
8805	2.76	-8.74	-2.08	-396.07	-30.75	1265.890	1030
8810	2.72	-9.00	-1.89	-396.14	-31.13	1265.893	1030
8815	2.40	-9.07	-1.79	-396.53	-31.15	1265.900	1030
8820	2.68	-8.66	-2.09	-396.18	-31.15	1265.903	1030
8825	2.89	-8.87	-1.82	-397.07	-32.22	1265.908	1030
8830	2.81	-8.55	-1.97	-397.47	-33.08	1265.913	1030
8835	2.77	-8.43	-2.00	-397.78	-33.18	1265.918	1030
8840	2.16	-8.39	-2.08	-398.05	-33.21	1265.923	1030
8845	3.12	-8.20	-2.03	-398.15	-33.42	1265.928	1030
8850	2.81	-8.67	-1.84	-398.05	-34.15	1265.933	1030
8855	2.20	-8.98	-1.73	-398.61	-34.53	1265.938	1030
8860	2.48	-8.65	-1.81	-399.53	-36.11	1265.944	1030
8865	2.76	-8.88	-1.67	-399.79	-36.18	1265.948	1030
8870	2.41	-8.74	-1.72	-399.83	-35.80	1265.953	1030
8875	2.86	-8.77	-1.68	-399.68	-36.06	1265.957	1030
8880	2.87	-7.70	-2.12	-401.32	-37.92	1265.964	1030
8885	2.70	-8.12	-1.92	-401.08	-38.59	1265.968	1030
8890	2.96	-8.12	-1.86	-401.38	-38.57	1265.974	1030
8895	3.08	-8.07	-1.93	-401.36	-38.55	1265.978	1030
8900	1.90	-8.49	-1.79	-402.54	-39.31	1265.984	1030
8905	2.35	-7.75	-2.13	-402.65	-38.93	1265.987	1030
8910	2.40	-7.79	-1.94	-403.68	-39.48	1265.993	1030
8915	2.34	-7.63	-2.03	-403.45	-39.92	1265.997	1030
8920	3.08	-7.97	-1.82	-404.38	-41.01	1266.005	1030
8925	1.86	-8.21	-1.76	-404.49	-41.30	1266.008	1030
8930	2.48	-7.73	-1.86	-404.51	-42.31	1266.014	1030
8935	2.87	-7.86	-1.86	-404.51	-42.49	1266.018	1030
8940	2.50	-7.20	-2.07	-405.35	-42.85	1266.024	1030
8945	2.58	-7.72	-1.78	-405.90	-42.75	1266.028	1030
8950	2.31	-7.43	-1.95	-405.90	-43.23	1266.033	1030
8955	2.46	-7.37	-1.97	-405.97	-43.38	1266.038	1030
8960	2.21	-7.56	-1.85	-406.55	-44.43	1266.043	1030
8965	2.12	-6.69	-2.19	-407.42	-45.70	1266.048	1030
8970	2.55	-6.94	-2.00	-407.87	-45.97	1266.053	1030
8975	2.35	-7.50	-1.76	-408.31	-47.73	1266.059	1030
8980	2.67	-7.29	-1.88	-408.25	-47.72	1266.063	1030
8985	1.71	-7.17	-1.94	-408.27	-47.89	1266.069	1030
8990	2.38	-7.27	-1.86	-408.29	-48.06	1266.073	1030
8995	2.35	-7.21	-1.80	-409.84	-49.57	1266.078	1030
9000	2.21	-6.92	-2.01	-409.95	-49.88	1266.082	1030
9005	2.30	-7.10	-1.82	-410.44	-50.77	1266.088	1030
9010	2.58	-7.28	-1.74	-410.46	-51.22	1266.092	1030
9015	1.96	-7.20	-1.78	-410.35	-51.68	1266.100	1030
9020	2.41	-7.05	-1.83	-410.81	-51.78	1266.103	1030
9025	2.30	-6.63	-2.03	-410.95	-51.38	1266.109	1030
9030	1.95	-6.69	-2.03	-410.75	-52.17	1266.113	1030
9035	2.20	-6.53	-1.86	-413.03	-54.84	1266.120	1030
9040	2.04	-6.66	-1.87	-412.94	-54.93	1266.123	1030
9045	2.31	-6.22	-2.06	-413.39	-55.16	1266.129	1030
9050	1.73	-6.08	-2.12	-413.66	-55.29	1266.133	1030
9055	2.07	-5.55	-2.32	-413.87	-55.73	1266.138	1030
9060	2.34	-5.58	-2.28	-414.18	-56.36	1266.143	1030
9065	1.82	-6.39	-1.96	-414.29	-56.96	1266.148	1030
9070	2.56	-6.46	-1.90	-414.09	-57.54	1266.153	1030
9075	1.96	-6.78	-1.76	-414.30	-57.40	1266.158	1030
9080	2.19	-6.32	-1.92	-414.53	-58.02	1266.163	1030
9085	1.54	-6.31	-1.95	-415.17	-58.65	1266.168	1030
9090	2.06	-6.19	-1.89	-416.24	-60.81	1266.173	1030
9095	1.92	-6.28	-1.89	-416.26	-61.21	1266.178	1030
9100	2.19	-5.85	-2.04	-416.62	-60.90	1266.183	1030
9105	1.86	-6.21	-1.92	-416.93	-61.42	1266.188	1030
9110	2.10	-6.33	-1.72	-417.90	-63.19	1266.193	1030
9115	2.68	-5.82	-1.93	-417.90	-62.76	1266.197	1030
9120	1.49	-5.53	-2.11	-417.71	-62.88	1266.204	1030
9125	2.35	-5.25	-2.23	-417.94	-62.91	1266.207	1030
9130	2.17	-5.32	-2.11	-419.28	-63.45	1266.213	1030
9135	1.76	-5.57	-2.01	-419.60	-63.77	1266.217	1030
9140	1.33	-5.17	-2.30	-420.09	-63.90	1266.225	1030
9145	2.05	-4.92	-2.28	-420.36	-64.03	1266.228	1030
9150	1.83	-5.47	-2.06	-420.51	-64.55	1266.233	1030
9155	2.18	-5.25	-2.13	-420.64	-65.05	1266.238	1030
9160	1.95	-5.04	-2.16	-421.44	-66.16	1266.243	1030
9165	1.62	-4.99	-2.21	-421.90	-67.02	1266.248	1030
9170	1.83	-5.08	-2.14	-421.87	-67.63	1266.254	1030
9175	1.75	-5.16	-2.10	-421.91	-67.37	1266.258	1030
9180	1.63	-4.88	-2.21	-422.08	-67.62	1266.263	1030
9185	2.18	-4.76	-2.21	-422.09	-68.39	1266.268	1030
9190	1.84	-5.02	-2.06	-422.65	-69.78	1266.273	1030
9195	2.07	-5.43	-1.84	-423.89	-71.93	1266.278	1030
9200	2.20	-5.02	-2.00	-424.12	-71.80	1266.283	1030
9205	1.05	-4.91	-2.14	-423.89	-71.84	1266.288	1030
9210	1.91	-4.99	-2.07	-424.14	-73.07	1266.293	1030
9215	2.05	-5.02	-2.02	-424.64	-73.00	1266.300	1030
9220	1.95	-5.02	-2.01	-424.78	-73.55	1266.302	1030
9225	1.75	-4.55	-2.08	-426.15	-75.54	1266.308	1030
9230	1.83	-4.98	-1.87	-426.43	-76.12	1266.312	1030
9235	1.82	-4.82	-1.97	-426.33	-75.99	1266.319	1030
9240	1.83	-4.57	-2.08	-426.32	-76.14	1266.323	1030
9245	1.31	-4.54	-2.07	-427.24	-76.40	1266.328	1030
9250	2.13	-4.61	-1.98	-427.51	-76.55	1266.332	1030
9255	1.56	-3.97	-2.24	-428.40	-76.15	1266.339	1030
9260	1.42	-3.84	-2.32	-429.04	-76.57	1266.343	1030
9265	1.46	-4.35	-2.10	-429.13	-77.87	1266.348	1030
9270	1.41	-3.95	-2.25	-429.30	-78.33	1266.354	1030
9275	1.32	-3.87	-2.26	-429.38	-79.08	1266.358	1030
9280	1.51	-4.18	-2.09	-429.48	-79.70	1266.363	1030
9285	1.35	-4.20	-2.08	-429.91	-80.24	1266.367	1030
9290	1.10	-4.53	-1.94	-431.61	-82.37	1266.374	1030
9295	1.53	-4.30	-1.98	-431.46	-82.38	1266.378	1030
9300	1.72	-3.87	-2.08	-431.26	-82.99	1266.383	1030
9305	1.59	-3.51	-2.22	-431.39	-83.05	1266.387	1030
9310	1.73	-3.95	-2.02	-432.75	-84.86	1266.393	1030
9315	2.10	-3.78	-2.06	-433.21	-85.40	1266.397	1030
9320	1.60	-3.81	-2.03	-433.23	-85.62	1266.405	1030
9325	0.68	-3.91	-2.07	-432.92	-85.83	1266.407	1030
9330	1.32	-4.34	-1.87	-433.03	-85.51	1266.413	1030
9335	2.10	-3.77	-2.04	-433.21	-85.37	1266.418	1030
9340	1.04	-4.01	-1.92	-434.95	-86.82	1266.425	1030
9345	0.70	-3.54	-2.13	-435.36	-87.76	1266.428	1030
9350	1.71	-2.84	-2.30	-435.45	-87.52	1266.433	1030
9355	0.83	-3.13	-2.19	-435.43	-88.32	1266.438	1030
9360	1.77	-2.63	-2.31	-436.71	-89.74	1266.443	1030
9365	1.63	-2.80	-2.24	-436.74	-91.13	1266.448	1030
9370	1.47	-3.70	-1.90	-436.62	-91.62	1266.453	1030
9375	1.38	-3.72	-1.90	-436.87	-91.97	1266.458	1030
9380	1.51	-3.65	-1.96	-437.31	-92.23	1266.463	1030
9385	0.84	-2.35	-2.40	-438.44	-93.96	1266.469	1030
9390	1.24	-3.17	-2.11	-438.56	-93.99	1266.473	1030
9395	1.57	-4.41	-1.59	-439.06	-94.51	1266.478	1030
9400	1.08	-4.02	-1.79	-439.24	-95.09	1266.482	1030
9405	1.04	-3.08	-2.11	-439.66	-96.01	1266.488	1030
9410	1.33	-3.15	-2.03	-439.69	-96.02	1266.492	1030
9415	1.21	-2.61	-2.23	-439.85	-95.74	1266.499	1030
9420	1.45	-2.45	-2.23	-439.99	-95.77	1266.502	1030
9425	1.22	-3.02	-2.07	-439.83	-96.45	1266.509	1030
9430	0.81	-2.70	-2.18	-440.01	-96.48	1266.512	1030
9435	1.20	-2.39	-2.23	-441.94	-96.68	1266.518	1030
9440	1.56	-2.73	-2.09	-442.00	-97.67	1266.522	1030
9445	1.63	-2.39	-2.12	-443.02	-98.36	1266.529	1030
9450	1.11	-2.63	-2.06	-442.94	-98.16	1266.532	1030
9455	0.94	-2.55	-2.08	-442.90	-98.35	1266.539	1030
9460	0.98	-2.87	-1.99	-443.02	-98.92	1266.543	1030
9465	1.37	-3.01	-1.90	-443.79	-99.75	1266.548	1030
9470	0.97	-2.60	-2.02	-444.71	-101.18	1266.553	1030
9475	0.64	-2.46	-2.09	-444.74	-101.59	1266.558	1030
9480	1.09	-1.74	-2.24	-445.54	-102.62	1266.563	1030
9485	0.62	-1.65	-2.30	-445.81	-103.51	1266.568	1030
9490	1.09	-1.97	-2.13	-446.23	-104.74	1266.573	1030
9495	0.84	-2.06	-2.15	-446.28	-104.81	1266.578	1030
9500	1.32	-2.45	-1.93	-446.31	-105.28	1266.584	1030
9505	1.54	-2.47	-2.00	-446.21	-105.52	1266.588	1030
9510	1.02	-2.00	-2.08	-446.23	-105.33	1266.593	1031
9515	1.56	-1.39	-2.29	-445.74	-104.68	1266.598	1031
9520	0.98	-1.81	-2.28	-444.24	-104.81	1266.604	1031
9525	0.60	-1.58	-2.39	-444.05	-104.53	1266.607	1031
9530	1.03	-2.23	-2.15	-443.26	-104.67	1266.613	1031
9535	0.94	-1.60	-2.34	-443.23	-104.60	1266.618	1031
9540	0.50	-1.37	-2.53	-442.74	-104.02	1266.623	1031
9545	1.06	-2.07	-2.21	-442.68	-103.78	1266.628	1031
9550	0.92	-1.74	-2.36	-442.48	-103.81	1266.635	1031
9555	0.77	-1.58	-2.39	-442.65	-103.79	1266.638	1031
9560	0.97	-2.31	-2.09	-442.79	-104.14	1266.643	1031
9565	0.60	-1.71	-2.31	-442.64	-103.71	1266.648	1031
9570	0.96	-2.40	-2.17	-441.04	-102.50	1266.654	1031
9575	0.74	-2.35	-2.19	-440.69	-101.88	1266.658	1031
9580	0.82	-2.06	-2.27	-440.69	-101.88	1266.663	1031
9585	1.27	-2.75	-1.99	-440.46	-101.83	1266.668	1031
9590	1.17	-2.70	-2.08	-440.10	-101.61	1266.673	1031
9595	1.71	-2.66	-2.07	-439.23	-100.34	1266.678	1031
9600	1.41	-2.48	-2.18	-439.13	-100.70	1266.683	1031
9605	0.83	-3.25	-1.91	-438.97	-100.70	1266.688	1031
9610	1.19	-3.02	-1.99	-439.14	-100.50	1266.693	1031
9615	1.52	-2.87	-2.00	-438.88	-100.78	1266.698	1031
9620	0.83	-3.15	-1.93	-438.71	-100.70	1266.702	1031
9625	1.22	-2.82	-2.11	-436.73	-98.42	1266.709	1031
9630	1.31	-2.81	-2.16	-436.82	-98.52	1266.713	1031
9635	0.98	-2.52	-2.25	-436.65	-98.67	1266.718	1031
9640	1.17	-2.63	-2.23	-436.63	-98.66	1266.722	1031
9645	1.37	-2.61	-2.18	-435.52	-98.37	1266.728	1031
9650	1.28	-2.81	-2.12	-435.09	-97.93	1266.733	1031
9655	1.50	-3.09	-2.05	-435.38	-98.29	1266.740	1031
9660	1.21	-3.01	-2.05	-435.31	-98.25	1266.743	1031
9665	1.79	-2.89	-2.08	-435.08	-97.27	1266.750	1031
9670	0.99	-2.74	-2.24	-435.11	-97.67	1266.753	1031
9675	1.12	-2.66	-2.25	-433.45	-96.62	1266.758	1031
9680	1.59	-2.60	-2.28	-432.97	-96.54	1266.763	1031
9685	1.35	-3.20	-2.15	-432.15	-94.96	1266.770	1031
9690	1.14	-3.40	-2.07	-432.31	-95.51	1266.773	1031
9695	0.53	-2.54	-2.45	-432.02	-95.38	1266.778	1031
9700	1.24	-2.53	-2.36	-432.40	-95.01	1266.783	1031
9705	1.58	-3.26	-2.13	-431.58	-94.36	1266.788	1031
9710	1.55	-2.83	-2.30	-431.10	-93.60	1266.793	1031
9715	1.59	-3.32	-2.07	-430.97	-93.09	1266.798	1031
9720	1.36	-2.98	-2.30	-430.95	-92.54	1266.803	1031
9725	1.02	-2.88	-2.39	-430.39	-92.38	1266.808	1031
9730	1.13	-3.34	-2.25	-429.52	-91.03	1266.813	1031
9735	1.92	-3.14	-2.23	-429.34	-91.09	1266.818	1031
9740	0.89	-3.62	-2.16	-428.80	-90.39	1266.824	1031
9745	1.20	-3.50	-2.23	-429.04	-90.01	1266.828	1031
9750	1.25	-3.55	-2.19	-428.70	-89.58	1266.834	1031
9755	2.11	-3.50	-2.17	-428.47	-89.82	1266.837	1031
9760	1.55	-3.88	-2.08	-427.16	-88.26	1266.843	1031
9765	1.22	-3.80	-2.17	-426.93	-87.64	1266.847	1031
9770	1.22	-3.45	-2.40	-426.32	-87.46	1266.853	1031
9775	1.54	-3.72	-2.23	-426.51	-86.86	1266.858	1031
9780	1.87	-3.87	-2.09	-426.37	-86.02	1266.865	1031
9785	1.38	-3.74	-2.28	-426.41	-86.10	1266.868	1031
9790	1.48	-4.40	-2.03	-426.41	-85.61	1266.873	1031
9795	1.54	-4.07	-2.13	-426.14	-85.04	1266.878	1031
9800	1.47	-3.96	-2.21	-424.41	-83.94	1266.884	1031
9805	1.44	-4.29	-2.14	-423.78	-83.06	1266.888	1031
9810	1.85	-4.14	-2.18	-423.86	-82.86	1266.893	1031
9815	1.78	-4.14	-2.13	-423.82	-82.28	1266.898	1031
9820	1.35	-4.35	-2.13	-423.19	-81.98	1266.903	1031
9825	1.86	-4.68	-1.98	-422.09	-79.87	1266.909	1031
9830	1.31	-5.02	-1.88	-422.26	-79.58	1266.913	1031
9835	1.36	-4.41	-2.21	-422.34	-79.20	1266.919	1031
9840	1.84	-4.47	-2.11	-422.30	-78.68	1266.922	1031
9845	2.11	-4.37	-2.21	-420.98	-78.58	1266.928	1031
9850	1.95	-4.44	-2.18	-420.68	-78.49	1266.932	1031
9855	2.24	-5.06	-1.93	-420.07	-78.40	1266.939	1031
9860	1.67	-5.01	-1.97	-420.15	-78.11	1266.943	1031
9865	1.45	-5.00	-2.03	-420.09	-77.69	1266.948	1031
9870	1.35	-4.87	-2.07	-420.12	-77.87	1266.952	1031
9875	1.41	-4.78	-2.20	-418.53	-76.07	1266.960	1031
9880	1.75	-5.00	-2.11	-418.73	-76.39	1266.963	1031
9885	1.98	-5.36	-1.98	-418.82	-76.26	1266.970	1031
9890	1.70	-5.00	-2.13	-418.61	-75.62	1266.973	1031
9895	2.18	-5.43	-1.93	-417.54	-75.70	1266.979	1031
9900	1.54	-5.01	-2.20	-417.31	-75.22	1266.983	1031
9905	2.01	-5.19	-2.08	-416.69	-73.98	1266.989	1031
9910	1.44	-4.71	-2.36	-416.33	-74.08	1266.993	1031
9915	1.57	-5.22	-2.12	-416.38	-73.95	1266.998	1031
9920	2.22	-5.10	-2.12	-416.31	-73.48	1267.004	1031
9925	0.68	-5.62	-2.05	-416.44	-72.83	1267.010	1031
9930	2.12	-5.87	-1.86	-416.17	-72.39	1267.013	1031
9935	1.57	-5.68	-2.03	-415.80	-71.75	1267.018	1031
9940	1.61	-5.80	-2.11	-413.87	-69.74	1267.023	1031
9945	1.60	-5.87	-2.10	-413.64	-69.37	1267.028	1031
9950	2.03	-6.03	-1.98	-413.90	-68.25	1267.034	1031
9955	2.09	-5.83	-1.96	-413.95	-68.34	1267.037	1031
9960	2.01	-6.15	-1.94	-413.38	-67.14	1267.043	1031
9965	2.04	-5.73	-2.06	-413.50	-67.21	1267.047	1031
9970	1.41	-5.98	-2.17	-411.56	-66.38	1267.055	1031
9975	1.92	-5.96	-2.08	-411.84	-66.11	1267.057	1031
9980	1.95	-6.14	-1.93	-411.85	-65.67	1267.063	1031
9985	1.72	-5.99	-2.07	-411.56	-65.33	1267.068	1031
9990	0.62	-6.00	-2.22	-409.75	-65.08	1267.075	1031
9995	1.58	-6.26	-1.99	-410.11	-65.32	1267.078	1031
10000	2.43	-7.09	-1.70	-410.06	-64.20	1267.083	1031
10005	2.63	-6.71	-1.80	-410.00	-63.85	1267.088	1031
10010	2.13	-6.80	-1.86	-409.32	-62.66	1267.093	1031
10015	2.17	-6.33	-2.05	-408.84	-61.30	1267.098	1031
10020	2.72	-6.09	-2.16	-408.33	-61.17	1267.103	1031
10025	2.61	-6.52	-1.96	-407.91	-60.14	1267.109	1031
10030	2.71	-6.90	-1.79	-407.75	-59.22	1267.113	1031
10035	1.23	-6.56	-2.09	-407.80	-59.60	1267.118	1031
10040	2.74	-6.38	-2.02	-407.70	-59.05	1267.123	1031
10045	1.86	-6.84	-2.00	-406.24	-57.63	1267.128	1031
10050	2.68	-6.72	-1.97	-406.11	-57.12	1267.132	1031
10055	2.91	-6.86	-1.99	-406.02	-57.48	1267.140	1031
10060	2.45	-6.89	-1.96	-405.94	-56.58	1267.142	1031
10065	2.78	-7.55	-1.76	-406.08	-56.52	1267.149	1031
10070	2.28	-7.20	-1.90	-405.95	-55.54	1267.152	1031
10075	1.99	-7.07	-2.03	-403.91	-55.55	1267.158	1031
10080	2.22	-7.60	-1.82	-403.80	-55.17	1267.162	1031
10085	2.64	-7.30	-1.94	-403.14	-54.15	1267.170	1031
10090	2.47	-6.72	-2.23	-403.20	-53.51	1267.173	1031
10095	3.15	-7.84	-1.66	-402.61	-53.65	1267.180	1031
10100	2.15	-7.72	-1.84	-402.77	-53.02	1267.183	1031
10105	2.30	-7.30	-2.12	-402.22	-51.61	1267.189	1031
10110	2.57	-7.40	-2.02	-401.49	-50.56	1267.193	1031
10115	2.69	-7.60	-1.88	-401.23	-49.94	1267.198	1031
10120	2.74	-7.47	-2.06	-400.65	-48.90	1267.203	1031
10125	2.30	-7.83	-1.92	-400.68	-48.50	1267.208	1031
10130	2.82	-7.82	-1.87	-400.84	-48.45	1267.213	1031
10135	2.85	-7.50	-1.97	-400.40	-48.66	1267.218	1031
10140	2.75	-8.59	-1.61	-399.26	-46.39	1267.224	1031
10145	2.76	-8.56	-1.69	-398.79	-45.69	1267.228	1031
10150	2.59	-7.99	-1.91	-398.66	-44.80	1267.234	1031
10155	2.43	-8.45	-1.73	-398.61	-44.80	1267.237	1031
10160	1.88	-8.66	-1.82	-397.36	-43.16	1267.243	1031
10165	2.46	-8.61	-1.78	-397.13	-42.58	1267.247	1031
10170	2.46	-8.28	-1.87	-396.78	-41.80	1267.253	1031
10175	2.68	-8.50	-1.78	-396.55	-41.94	1267.257	1031
10180	1.49	-8.87	-1.86	-396.61	-42.05	1267.265	1031
10185	2.54	-8.18	-2.05	-396.60	-41.31	1267.268	1031
10190	2.84	-8.44	-1.90	-396.62	-41.65	1267.273	1031
10195	2.58	-8.66	-1.81	-396.59	-41.49	1267.278	1031
10200	2.48	-8.95	-1.77	-395.03	-39.67	1267.284	1031
10205	2.84	-8.92	-1.74	-394.65	-38.68	1267.288	1031
10210	3.11	-9.01	-1.74	-394.55	-38.60	1267.293	1031
10215	2.65	-8.75	-1.89	-394.64	-37.82	1267.298	1031
10220	2.83	-9.11	-1.66	-394.47	-37.42	1267.303	1031
10225	3.17	-9.36	-1.63	-392.99	-36.27	1267.309	1031
10230	3.04	-9.42	-1.62	-392.84	-36.48	1267.313	1031
10235	2.47	-8.43	-2.27	-393.01	-35.88	1267.319	1031
10240	2.66	-8.58	-2.10	-392.85	-35.76	1267.322	1031
10245	2.82	-9.62	-1.68	-391.63	-34.81	1267.328	1031
10250	2.71	-9.54	-1.68	-390.96	-33.66	1267.333	1031
10255	3.40	-9.65	-1.68	-390.60	-33.05	1267.339	1031
10260	2.57	-9.72	-1.67	-390.55	-33.12	1267.342	1031
10265	2.77	-9.27	-1.97	-390.18	-32.61	1267.348	1031
10270	3.17	-9.45	-1.79	-390.30	-32.53	1267.352	1031
10275	2.54	-9.84	-1.78	-388.96	-30.63	1267.360	1031
10280	3.23	-9.96	-1.64	-388.99	-30.29	1267.363	1031
10285	2.99	-10.04	-1.62	-389.23	-29.37	1267.370	1031
10290	2.65	-9.98	-1.66	-388.74	-29.63	1267.373	1031
10295	3.05	-10.41	-1.54	-387.84	-28.29	1267.379	1031
10300	3.14	-10.52	-1.57	-387.40	-27.02	1267.383	1031
10305	3.24	-10.18	-1.71	-387.40	-26.22	1267.389	1031
10310	3.36	-10.15	-1.73	-387.06	-26.06	1267.393	1031
10315	3.11	-10.21	-1.70	-386.95	-25.92	1267.398	1031
10320	3.34	-10.51	-1.52	-387.26	-25.40	1267.403	1031
10325	3.32	-10.46	-1.65	-386.50	-24.72	1267.408	1031
10330	2.79	-10.46	-1.68	-385.57	-24.36	1267.413	1031
10335	2.80	-10.72	-1.60	-385.28	-23.85	1267.418	1031
10340	3.49	-10.91	-1.46	-385.05	-23.26	1267.423	1031
10345	3.19	-10.72	-1.60	-384.86	-22.58	1267.428	1031
10350	3.10	-10.21	-1.87	-384.48	-22.50	1267.433	1031
10355	2.90	-10.50	-1.77	-384.68	-22.58	1267.438	1031
10360	3.05	-10.66	-1.68	-384.59	-22.40	1267.443	1031
10365	2.65	-10.66	-1.75	-384.29	-21.88	1267.448	1031
10370	3.39	-10.94	-1.66	-382.34	-19.32	1267.454	1031
10375	3.03	-11.08	-1.67	-382.18	-19.02	1267.458	1031
10380	3.00	-11.02	-1.61	-382.27	-18.72	1267.463	1031
10385	3.78	-10.97	-1.63	-381.98	-18.50	1267.467	1031
10390	3.53	-11.00	-1.67	-380.76	-18.13	1267.474	1031
10395	3.22	-10.84	-1.76	-380.71	-17.67	1267.478	1031
10400	2.73	-10.97	-1.66	-380.78	-17.34	1267.485	1030
10405	3.25	-10.94	-1.69	-380.61	-17.24	1267.487	1030
10410	3.25	-11.00	-1.68	-381.45	-17.86	1267.493	1030
10415	3.46	-10.90	-1.68	-381.94	-17.83	1267.498	1030
10420	2.09	-11.28	-1.57	-381.75	-18.92	1267.505	1030
10425	3.17	-10.68	-1.82	-382.67	-19.04	1267.508	1030
10430	3.22	-10.73	-1.78	-382.69	-18.32	1267.514	1030
10435	3.28	-10.85	-1.65	-382.72	-18.65	1267.518	1030
10440	3.33	-10.53	-1.87	-383.81	-20.10	1267.525	1030
10445	3.05	-10.53	-1.87	-384.09	-19.66	1267.528	1030
10450	3.45	-10.31	-1.98	-384.36	-19.77	1267.533	1030
10455	3.19	-10.53	-1.79	-384.44	-19.71	1267.538	1030
10460	2.82	-10.52	-1.78	-384.82	-20.33	1267.543	1030
10465	3.24	-10.31	-1.76	-385.62	-21.21	1267.548	1030
10470	2.73	-10.15	-1.87	-385.84	-21.43	1267.552	1030
10475	2.87	-10.37	-1.76	-386.68	-22.52	1267.559	1030
10480	3.43	-10.03	-1.88	-386.46	-22.18	1267.562	1030
10485	3.19	-10.02	-1.83	-386.36	-21.99	1267.568	1030
10490	3.12	-10.32	-1.73	-386.19	-22.18	1267.573	1030
10495	2.98	-9.92	-1.83	-387.58	-23.79	1267.578	1030
10500	2.90	-9.85	-1.86	-387.88	-23.65	1267.582	1030
10505	3.71	-9.35	-2.03	-387.82	-24.44	1267.590	1030
10510	3.01	-10.07	-1.76	-387.75	-24.09	1267.592	1030
10515	2.82	-9.80	-1.80	-387.61	-23.26	1267.600	1030
10520	2.78	-9.78	-1.88	-387.93	-23.65	1267.603	1030
10525	3.04	-10.15	-1.68	-389.25	-23.58	1267.609	1030
10530	2.71	-9.90	-1.79	-389.95	-23.73	1267.613	1030
10535	2.12	-9.87	-1.81	-390.07	-24.45	1267.620	1030
10540	2.99	-9.63	-1.84	-390.44	-24.64	1267.623	1030
10545	3.57	-9.18	-1.95	-390.59	-24.83	1267.628	1030
10550	3.20	-9.85	-1.71	-390.71	-25.55	1267.633	1030
10555	3.01	-9.72	-1.77	-391.45	-25.50	1267.638	1030
10560	2.70	-9.54	-1.89	-392.28	-26.28	1267.643	1030
10565	3.10	-9.44	-1.79	-392.41	-26.33	1267.648	1030
10570	2.57	-9.65	-1.75	-392.40	-26.57	1267.654	1030
10575	2.86	-9.54	-1.85	-392.66	-26.75	1267.658	1030
10580	2.91	-9.46	-1.80	-393.89	-27.87	1267.663	1030
10585	3.22	-8.80	-2.07	-393.86	-28.50	1267.667	1030
10590	2.80	-9.24	-1.80	-394.66	-29.60	1267.673	1030
10595	2.83	-9.36	-1.75	-394.51	-29.57	1267.677	1030
10600	3.06	-9.20	-1.83	-394.21	-30.17	1267.683	1030
10605	3.05	-8.98	-1.94	-394.54	-30.06	1267.688	1030
10610	3.02	-9.00	-1.87	-395.65	-29.80	1267.693	1030
10615	2.36	-9.48	-1.71	-395.89	-29.86	1267.698	1030
10620	2.71	-9.15	-1.84	-395.93	-30.33	1267.703	1030
10625	3.00	-9.17	-1.77	-396.16	-30.92	1267.708	1030
10630	2.73	-9.36	-1.63	-395.87	-30.89	1267.715	1030
10635	2.87	-9.16	-1.78	-396.01	-30.65	1267.718	1030
10640	2.64	-8.35	-2.14	-397.49	-30.80	1267.723	1030
10645	2.98	-8.40	-2.10	-397.84	-31.54	1267.728	1030
10650	2.75	-8.58	-1.86	-398.86	-32.58	1267.734	1030
10655	3.12	-8.70	-1.80	-399.29	-33.00	1267.738	1030
10660	2.79	-8.90	-1.72	-399.13	-34.10	1267.743	1030
10665	3.03	-8.66	-1.77	-399.23	-33.75	1267.748	1030
10670	2.42	-8.50	-1.90	-399.73	-34.50	1267.753	1030
10675	2.70	-8.14	-1.97	-400.55	-36.12	1267.758	1030
10680	2.92	-8.50	-1.69	-400.67	-36.72	1267.763	1030
10685	2.04	-8.01	-2.06	-400.94	-37.00	1267.769	1030
10690	2.95	-7.82	-2.04	-400.78	-37.46	1267.773	1030
10695	2.74	-7.72	-2.08	-402.03	-38.88	1267.778	1030
10700	2.82	-7.96	-1.89	-402.28	-39.54	1267.782	1030
10705	3.12	-8.41	-1.58	-402.64	-40.77	1267.789	1030
10710	2.46	-7.91	-1.91	-403.13	-40.84	1267.792	1030
10715	1.91	-8.52	-1.71	-403.10	-41.02	1267.799	1030
10720	2.78	-8.05	-1.79	-402.78	-40.91	1267.802	1030
10725	3.00	-7.55	-1.99	-404.35	-41.54	1267.808	1030
10730	2.45	-7.71	-1.95	-404.55	-41.71	1267.813	1030
10735	2.56	-8.09	-1.70	-405.20	-42.91	1267.818	1030
10740	2.19	-7.68	-1.96	-405.14	-43.62	1267.823	1030
10745	2.77	-7.89	-1.82	-405.21	-43.38	1267.830	1030
10750	2.45	-7.62	-1.90	-405.20	-43.22	1267.833	1030
10755	2.31	-8.05	-1.73	-405.28	-43.38	1267.839	1030
10760	2.82	-8.46	-1.53	-405.15	-43.93	1267.843	1030
10765	2.32	-7.67	-1.79	-406.61	-44.95	1267.848	1030
10770	2.37	-7.63	-1.81	-407.65	-46.23	1267.853	1030
10775	2.99	-7.51	-1.84	-407.78	-46.59	1267.858	1030
10780	2.62	-7.38	-1.91	-407.74	-46.69	1267.863	1030
10785	2.31	-7.62	-1.81	-408.34	-47.94	1267.868	1030
10790	2.10	-7.08	-1.97	-409.46	-48.43	1267.873	1030
10795	2.42	-7.33	-1.74	-409.45	-48.76	1267.878	1030
10800	2.19	-6.86	-1.98	-409.52	-49.35	1267.884	1030
10805	2.08	-6.90	-2.01	-409.42	-49.40	1267.888	1030
10810	2.05	-6.91	-1.96	-410.60	-51.12	1267.893	1030
10815	2.57	-6.63	-1.96	-410.74	-51.76	1267.897	1030
10820	2.60	-6.11	-2.18	-411.36	-53.19	1267.904	1030
10825	2.32	-6.53	-2.03	-411.28	-53.52	1267.907	1030
10830	2.27	-6.35	-2.12	-411.44	-53.64	1267.913	1030
10835	2.21	-6.96	-1.88	-411.44	-53.49	1267.917	1030
10840	3.35	-5.81	-2.18	-413.15	-55.05	1267.925	1030
10845	2.58	-6.25	-2.05	-412.83	-55.49	1267.927	1030
10850	2.35	-6.57	-1.83	-412.88	-56.00	1267.935	1030
10855	2.14	-6.61	-1.87	-413.12	-55.85	1267.938	1030
10860	2.13	-6.06	-2.08	-413.80	-57.21	1267.943	1030
10865	2.34	-6.35	-1.91	-414.33	-58.13	1267.948	1030
10870	2.22	-6.00	-2.03	-414.95	-58.98	1267.954	1030
10875	2.45	-6.10	-1.90	-415.23	-59.37	1267.958	1030
10880	2.38	-5.63	-2.08	-415.28	-59.78	1267.964	1030
10885	1.67	-6.11	-1.99	-415.30	-60.25	1267.968	1030
10890	1.98	-6.09	-1.96	-415.40	-60.62	1267.973	1030
10895	1.97	-6.13	-1.97	-415.14	-60.85	1267.978	1030
10900	1.94	-5.91	-2.05	-416.26	-61.82	1267.983	1030
10905	2.00	-5.27	-2.20	-417.34	-63.55	1267.989	1030
10910	2.04	-5.52	-2.14	-417.72	-64.25	1267.993	1030
10915	1.95	-5.84	-1.95	-417.56	-64.76	1267.999	1030
10920	2.17	-5.33	-2.15	-417.73	-65.05	1268.003	1030
10925	1.88	-5.52	-2.01	-418.92	-66.54	1268.008	1030
10930	1.91	-5.35	-2.05	-419.29	-66.93	1268.013	1030
10935	1.67	-5.50	-1.99	-419.40	-68.09	1268.019	1030
10940	1.57	-4.87	-2.27	-419.54	-68.07	1268.022	1030
10945	2.09	-4.84	-2.25	-419.55	-68.50	1268.028	1030
10950	2.07	-5.08	-2.12	-419.67	-68.93	1268.032	1030
10955	1.61	-4.14	-2.35	-421.41	-70.62	1268.040	1030
10960	1.69	-4.50	-2.28	-421.21	-70.65	1268.042	1030
10965	1.12	-4.82	-2.18	-420.96	-71.00	1268.050	1030
10970	1.92	-5.74	-1.78	-421.17	-71.10	1268.053	1030
10975	1.62	-4.78	-2.12	-422.09	-72.28	1268.058	1030
10980	1.91	-5.07	-2.00	-422.49	-72.66	1268.063	1030
10985	1.44	-4.80	-2.11	-423.17	-72.79	1268.069	1030
10990	1.92	-4.68	-2.13	-423.60	-73.21	1268.073	1030
10995	2.05	-4.67	-2.08	-423.62	-73.43	1268.078	1030
11000	1.69	-5.01	-1.99	-423.56	-74.00	1268.083	1030
11005	1.78	-4.72	-2.03	-424.07	-74.89	1268.088	1030
11010	1.60	-5.05	-1.84	-424.97	-75.91	1268.094	1030
11015	1.51	-4.25	-2.21	-424.92	-75.58	1268.098	1030
11020	1.48	-4.16	-2.25	-425.15	-76.02	1268.104	1030
11025	1.35	-4.29	-2.23	-425.20	-76.34	1268.108	1030
11030	1.61	-4.03	-2.22	-426.48	-77.32	1268.113	1030
11035	1.09	-4.68	-2.02	-426.88	-77.82	1268.118	1030
11040	1.45	-3.99	-2.21	-427.20	-78.70	1268.123	1030
11045	2.01	-4.71	-1.92	-427.16	-78.62	1268.127	1030
11050	1.38	-3.86	-2.32	-427.12	-78.79	1268.135	1030
11055	1.61	-4.31	-2.05	-427.17	-79.11	1268.137	1030
11060	1.18	-4.04	-2.18	-428.62	-79.81	1268.143	1030
11065	1.34	-3.79	-2.26	-428.97	-80.05	1268.147	1030
11070	1.61	-4.27	-2.01	-429.35	-80.60	1268.153	1030
11075	1.64	-4.12	-2.06	-429.58	-80.83	1268.158	1030
11080	1.52	-4.38	-2.01	-429.85	-81.28	1268.165	1030
11085	1.59	-4.12	-2.09	-429.52	-81.27	1268.168	1030
11090	1.31	-4.18	-2.06	-429.74	-81.77	1268.174	1030
11095	0.99	-4.27	-1.99	-429.87	-81.56	1268.178	1030
11100	1.67	-3.72	-2.10	-431.02	-83.14	1268.183	1030
11105	1.37	-3.30	-2.28	-431.92	-84.07	1268.188	1030
11110	1.54	-3.93	-1.95	-432.01	-84.67	1268.193	1030
11115	1.63	-4.03	-1.91	-431.93	-84.54	1268.198	1030
11120	1.24	-3.68	-2.05	-432.39	-84.87	1268.203	1030
11125	0.81	-3.09	-2.31	-433.73	-86.19	1268.209	1030
11130	1.10	-2.90	-2.36	-433.70	-86.33	1268.213	1030
11135	1.11	-3.69	-2.02	-433.70	-86.69	1268.219	1030
11140	1.76	-3.83	-1.93	-433.64	-86.74	1268.222	1030
11145	0.91	-3.42	-2.09	-435.04	-86.88	1268.228	1030
11150	1.42	-3.03	-2.24	-435.24	-87.16	1268.232	1030
11155	2.09	-3.33	-1.98	-435.87	-88.86	1268.240	1030
11160	1.26	-3.10	-2.15	-435.88	-88.81	1268.242	1030
11165	1.50	-3.43	-1.99	-435.77	-89.01	1268.248	1030
11170	1.48	-3.70	-1.90	-436.05	-89.24	1268.252	1030
11175	1.12	-2.41	-2.34	-436.96	-90.96	1268.258	1030
11180	1.58	-2.60	-2.25	-437.38	-91.79	1268.263	1030
11185	1.88	-4.18	-1.72	-437.38	-92.51	1268.270	1030
11190	1.47	-2.70	-2.21	-437.51	-92.26	1268.273	1030
11195	1.53	-2.54	-2.24	-437.90	-93.02	1268.279	1030
11200	1.01	-2.83	-2.17	-437.81	-93.68	1268.283	1030
11205	1.22	-2.45	-2.28	-438.97	-95.04	1268.288	1030
11210	0.99	-2.66	-2.17	-439.89	-96.39	1268.293	1030
11215	1.44	-2.76	-2.07	-439.79	-96.14	1268.298	1030
11220	0.99	-2.46	-2.22	-439.80	-96.28	1268.303	1030
11225	1.49	-2.97	-1.96	-440.25	-97.54	1268.308	1030
11230	1.39	-2.75	-2.03	-441.40	-98.60	1268.313	1030
11235	1.49	-2.66	-2.05	-441.52	-99.59	1268.318	1030
11240	0.81	-2.83	-2.02	-442.08	-99.56	1268.323	1030
11245	1.37	-2.61	-2.11	-441.69	-99.67	1268.328	1030
11250	1.41	-2.50	-2.06	-441.91	-99.76	1268.334	1030
11255	1.11	-1.90	-2.27	-442.04	-100.15	1268.338	1030
11260	0.96	-1.94	-2.21	-443.33	-101.32	1268.343	1031
11265	0.94	-2.13	-2.19	-443.57	-101.68	1268.347	1031
11270	1.32	-2.56	-2.00	-443.54	-102.74	1268.354	1031
11275	1.15	-2.63	-1.92	-443.68	-102.93	1268.358	1031
11280	0.81	-2.12	-2.17	-442.95	-102.57	1268.363	1031
11285	0.62	-2.09	-2.21	-442.99	-102.97	1268.367	1031
11290	1.17	-3.54	-1.70	-441.21	-101.84	1268.375	1031
11295	0.99	-2.84	-1.93	-441.39	-101.72	1268.378	1031
11300	1.79	-2.57	-1.98	-441.21	-101.20	1268.384	1031
11305	1.26	-2.32	-2.14	-441.12	-101.16	1268.388	1031
11310	0.86	-2.64	-2.05	-440.21	-101.70	1268.394	1031
11315	1.42	-2.09	-2.22	-440.21	-101.52	1268.398	1031
11320	0.84	-2.54	-2.08	-440.01	-101.42	1268.403	1031
11325	0.92	-2.71	-2.02	-439.98	-101.70	1268.408	1031
11330	1.61	-2.35	-2.10	-439.81	-101.95	1268.413	1031
11335	1.49	-2.53	-2.13	-439.53	-101.37	1268.418	1031
11340	1.12	-2.62	-2.12	-439.32	-101.12	1268.423	1031
11345	1.51	-2.62	-2.09	-439.47	-101.34	1268.428	1031
11350	0.65	-2.22	-2.27	-439.09	-101.03	1268.432	1031
11355	1.36	-2.36	-2.29	-437.19	-98.60	1268.439	1031
11360	1.48	-2.65	-2.19	-437.22	-98.66	1268.443	1031
11365	1.04	-2.98	-2.05	-436.97	-98.88	1268.449	1031
11370	0.90	-2.92	-2.09	-437.05	-98.72	1268.453	1031
11375	1.05	-3.12	-2.00	-435.89	-97.51	1268.458	1031
11380	1.44	-3.01	-2.02	-435.53	-97.57	1268.462	1031
11385	1.29	-2.95	-2.09	-434.93	-96.92	1268.470	1031
11390	1.33	-3.18	-2.03	-434.95	-96.21	1268.473	1031
11395	1.14	-2.60	-2.24	-434.91	-96.16	1268.478	1031
11400	0.86	-2.63	-2.24	-434.68	-95.99	1268.483	1031
11405	1.86	-2.90	-2.17	-433.59	-93.91	1268.490	1031
11410	1.36	-3.16	-2.05	-432.99	-94.36	1268.493	1031
11415	0.59	-3.20	-2.12	-433.26	-94.17	1268.499	1031
11420	1.27	-2.91	-2.21	-433.17	-94.41	1268.503	1031
11425	1.19	-3.72	-1.92	-432.29	-94.20	1268.508	1031
11430	1.43	-3.90	-1.80	-431.79	-94.06	1268.513	1031
11435	1.25	-4.19	-1.72	-431.17	-93.52	1268.518	1031
11440	1.79	-4.03	-1.80	-430.94	-92.62	1268.523	1031
11445	1.39	-3.40	-2.04	-430.75	-92.53	1268.528	1031
11450	2.59	-4.09	-1.73	-430.97	-92.06	1268.534	1031
11455	1.15	-3.92	-1.95	-430.90	-92.16	1268.537	1031
11460	0.85	-3.22	-2.21	-430.86	-91.66	1268.543	1031
11465	1.33	-3.33	-2.17	-430.80	-91.44	1268.548	1031
11470	1.28	-3.29	-2.28	-428.88	-88.94	1268.554	1031
11475	1.29	-3.39	-2.20	-428.90	-88.99	1268.558	1031
11480	1.63	-3.84	-2.03	-428.52	-88.74	1268.563	1031
11485	0.74	-4.29	-1.96	-428.59	-88.80	1268.567	1031
11490	1.34	-3.82	-2.08	-427.21	-87.03	1268.574	1031
11495	1.01	-3.58	-2.24	-427.19	-87.02	1268.577	1031
11500	1.40	-4.17	-1.92	-427.14	-86.58	1268.584	1031
11505	1.66	-4.20	-1.98	-426.81	-86.55	1268.588	1031
11510	1.58	-3.65	-2.11	-425.87	-86.54	1268.595	1031
11515	1.57	-3.99	-2.10	-425.57	-86.64	1268.598	1031
[truncated: 108,999 more rows]
