# Supplementary material for: Structural characterization of the saxitoxin-targeting APTSTX1 aptamer using optical tweezers and molecular dynamics simulations
Source: PLoS One. 2019 Nov 7;14(11):e0222468. doi: 10.1371/journal.pone.0222468 (PMC6837747; doi:10.1371/journal.pone.0222468)
Supplement: S1 File — Data repository, aptamer control condition and aptamer under SXT. (ZIP) [file pone.0222468.s005.zip › Data/Data/August/090815/2bCOM.txt]

Instrument name = Christians toy
*****Calibration values *****
TrapA Temperature Fudge	-0.400000
TrapB Temperature Fudge	-1.550000
TrapA Force Sensitivity	0.025700	0.026000	0.032000
TrapB Force Sensitivity	0.026200	0.027400	0.032000
TrapA Lever Sensitivity	15000.000000	14500.000000	0.000000
TrapB Lever Sensitivity	15200.000000	14500.000000	0.000000
Motor Threshold	20	20	20
*****Initial Preference Settings*****
ForceRateDiv	1
ForceGain	32
PosRateDivA	3
PosRateDivB	3
PositionGainA	32
PositionGainB	32
GotoSpeedX	10
GotoSpeedY	10
GotoSpeedZ	5
MaxDataFileSize	10000000
HopDistance	2
*CycleCount/n____	1
*A_PsdX__________	0
*A_PsdY__________	0
*A_PsdSum________	0
*A_Iris__________	0
*A_LeverX________	0
*A_LeverY________	0
*A_LeverSum______	0
*B_PsdX__________	0
*B_PsdY__________	0
*B_PsdSum________	0
*B_Iris__________	0
*B_LeverX________	0
*B_LeverY________	0
*B_LeverSum______	0
*A_Temperature___	0
*B_Temperature___	0
*X_force_________	1
*Y_force_________	1
*Z_force_________	1
*Tension_________	0
*A_dist-X________	0
*A_dist-Y________	1
*B_dist-X________	0
*B_dist-Y________	1
*Motor_X_________	0
*Motor_Y_________	0
*Motor_Z_________	0
*MotorVel_X______	0
*MotorVel_Y______	0
*MotorVel_Z______	0
*A_trapPIC_Err___	0
*B_trapPIC_Err___	0
*comPIC_Err______	0
*A_CycleCount____	0
*B_CycleCount____	0
*Motor_CycleCount	0
*time(sec)_______	1
*Status__________	1
*Null____________	0
samples/line_HI	400
samples/line_LO	20
goto0	8388608	8388608	8388608
goto1	8411736	8394822	8402837
goto2	8450028	8417272	8403086
goto3	8447226	8363526	8403898
goto4	8422772	8353948	8399333
goto5	8388608	8388608	8388608
goto6	8388608	8388608	8388608
goto7	8388608	8388608	8388608
goto8	8388608	8388608	8388608
goto9	8388608	8388608	8388608
yourXYZint	123	456	789
MaxForceP1	10.000000
MinForceP1	3.000000
PullRateP1	100.000000
refoldTime1	0.000000
unfoldTime1	0.000000
MaxForceP2	75.000000
MinForceP2	2.000000
PullRateP2	1000.000000
refoldTime2	0.000000
unfoldTime2	0.000000
MaxForceP3	10.000000
MinForceP3	-10.000000
PullRateP3	1.000000
refoldTime3	2.000000
unfoldTime3	2.000000
constForce1	17.000000
constForce2	17.000000
yourFloat	1.234000
yourXYZfloat	1.000000	2.000000	3.000000
*****End Initial Preference Settings*****

Zero-Force Offsets (pN)  -1.126145	1.719391	-60.869556
0	trapA_Empty_PSD_Sum = 0
        trapB_Empty_PSD_Sum = 0
        trapA_Empty_Iris = 0
        trapB_Empty_Iris = 0
        trapA_Full_PSD_Sum = 20865
        trapB_Full_PSD_Sum = 21284
        trapA_Full_Iris = 18829
        trapB_Full_Iris = 20706
1750	Start P1 pulling protocol 
2360	   minForce-limit
3290	   maxForce-limit
4160	   minForce-limit
5040	   maxForce-limit
6015	   minForce-limit
6790	tempA = 21.294	tempB = 21.720
6955	   maxForce-limit
7805	   minForce-limit
8625	   maxForce-limit
9505	   minForce-limit
10395	   maxForce-limit
11255	   minForce-limit
12145	   maxForce-limit
13055	   minForce-limit
13935	   maxForce-limit
14740	   minForce-limit
15585	   maxForce-limit
16480	   minForce-limit
16790	tempA = 21.292	tempB = 21.721
17390	   maxForce-limit
18325	   minForce-limit
19245	   maxForce-limit
20145	   minForce-limit
21055	   maxForce-limit
21935	   minForce-limit
22805	   maxForce-limit
23735	   minForce-limit
24675	   maxForce-limit
25545	   minForce-limit
26465	   maxForce-limit
26855	tempA = 21.280	tempB = 21.730
27410	   minForce-limit
28265	   maxForce-limit
29195	   minForce-limit
30125	   maxForce-limit
31000	   minForce-limit
31955	   maxForce-limit
32890	   minForce-limit
33865	   maxForce-limit
34865	   minForce-limit
35825	   maxForce-limit
36865	   minForce-limit
36925	tempA = 21.286	tempB = 21.727
37895	   maxForce-limit
38895	   minForce-limit
39900	   maxForce-limit
40965	   minForce-limit
41960	   maxForce-limit
42960	   minForce-limit
43940	   maxForce-limit
44850	   minForce-limit
45700	   maxForce-limit
46580	   minForce-limit
46945	tempA = 21.283	tempB = 21.710
47530	   maxForce-limit
48465	   minForce-limit
49365	   maxForce-limit
50275	   minForce-limit
51195	   maxForce-limit
52045	   minForce-limit
52905	   maxForce-limit
53730	   minForce-limit
54620	   maxForce-limit
55530	   minForce-limit
56430	   maxForce-limit
57000	tempA = 21.287	tempB = 21.726
57295	   minForce-limit
58180	   maxForce-limit
58990	   minForce-limit
59820	   maxForce-limit
60645	   minForce-limit
61480	   maxForce-limit
62340	   minForce-limit
63205	   maxForce-limit
64095	   minForce-limit
64970	   maxForce-limit
65850	   minForce-limit
66750	   maxForce-limit
67050	tempA = 21.291	tempB = 21.728
67665	   minForce-limit
68555	   maxForce-limit
69415	   minForce-limit
70285	   maxForce-limit
71125	   minForce-limit
71970	   maxForce-limit
72855	   minForce-limit
73750	   maxForce-limit
74630	   minForce-limit
75465	   maxForce-limit
76355	   minForce-limit
77060	tempA = 21.288	tempB = 21.732
77215	   maxForce-limit
78015	   minForce-limit
78865	   maxForce-limit
79695	   minForce-limit
80525	   maxForce-limit
81435	   minForce-limit
82360	   maxForce-limit
83235	   minForce-limit
84100	   maxForce-limit
85100	   minForce-limit
86065	   maxForce-limit
86960	   minForce-limit
87125	tempA = 21.273	tempB = 21.736
87825	   maxForce-limit
88760	   minForce-limit
89665	   maxForce-limit
90630	   minForce-limit
91560	   maxForce-limit
92460	   minForce-limit
93435	   maxForce-limit
94385	   minForce-limit
95265	   maxForce-limit
96130	   minForce-limit
97020	   maxForce-limit
97135	tempA = 21.289	tempB = 21.726
97860	   minForce-limit
98730	   maxForce-limit
99580	   minForce-limit
100365	   maxForce-limit
101190	   minForce-limit
102085	   maxForce-limit
102930	   minForce-limit
103760	   maxForce-limit
104615	   minForce-limit
105435	   maxForce-limit
106230	   minForce-limit
107080	   maxForce-limit
107185	tempA = 21.292	tempB = 21.732
107990	   minForce-limit
108890	   maxForce-limit
109760	   minForce-limit
110575	   maxForce-limit
111405	   minForce-limit
112225	   maxForce-limit
113085	   minForce-limit
113965	   maxForce-limit
114780	   minForce-limit
115615	   maxForce-limit
116590	   minForce-limit
117255	tempA = 21.288	tempB = 21.723
117505	   maxForce-limit
118425	   minForce-limit
119325	   maxForce-limit
120195	   minForce-limit
121085	   maxForce-limit
121975	   minForce-limit
122825	   maxForce-limit
123755	   minForce-limit
124685	   maxForce-limit
125585	   minForce-limit
126485	   maxForce-limit
127255	tempA = 21.289	tempB = 21.732
127320	   minForce-limit
128210	   maxForce-limit
129090	   minForce-limit
130340	   maxForce-limit
131585	   minForce-limit
132910	   maxForce-limit
134280	   minForce-limit
135680	   maxForce-limit
137010	   minForce-limit
137315	tempA = 21.288	tempB = 21.726
138375	   maxForce-limit
139720	   minForce-limit
140980	   maxForce-limit
142380	   minForce-limit
143715	   maxForce-limit
145045	   minForce-limit
146405	   maxForce-limit
147335	tempA = 21.287	tempB = 21.732
147670	   minForce-limit
148945	   maxForce-limit
150260	   minForce-limit
151645	   maxForce-limit
153005	   minForce-limit
154380	   maxForce-limit
155670	   minForce-limit
156925	   maxForce-limit
157395	tempA = 21.294	tempB = 21.736
158180	   minForce-limit
159460	   maxForce-limit
160780	   minForce-limit
162040	   maxForce-limit
163310	   minForce-limit
164590	   maxForce-limit
166035	   minForce-limit
167425	   maxForce-limit
167445	tempA = 21.290	tempB = 21.738
168670	   minForce-limit
169895	   maxForce-limit
171140	   minForce-limit
172405	   maxForce-limit
173680	   minForce-limit
175010	   maxForce-limit
176345	   minForce-limit
177460	tempA = 21.286	tempB = 21.735
177620	   maxForce-limit
178985	   minForce-limit
180390	   maxForce-limit
181750	   minForce-limit
183090	   maxForce-limit
184520	   minForce-limit
185880	   maxForce-limit
187185	   minForce-limit
187510	tempA = 21.289	tempB = 21.737
188470	   maxForce-limit
189770	   minForce-limit
191080	   maxForce-limit
192345	   minForce-limit
193620	   maxForce-limit
194970	   minForce-limit
196280	   maxForce-limit
197520	tempA = 21.292	tempB = 21.729
197565	   minForce-limit
198865	   maxForce-limit
200135	   minForce-limit
201390	   maxForce-limit
202585	   minForce-limit
203815	   maxForce-limit
205125	   minForce-limit
206375	   maxForce-limit
207565	tempA = 21.295	tempB = 21.743
207640	   minForce-limit
208935	   maxForce-limit
210245	   minForce-limit
211490	   maxForce-limit
212795	   minForce-limit
214105	   maxForce-limit
215470	   minForce-limit
216810	   maxForce-limit
217625	tempA = 21.291	tempB = 21.740
218105	   minForce-limit
219425	   maxForce-limit
220770	   minForce-limit
222100	   maxForce-limit
223475	   minForce-limit
224805	   maxForce-limit
226105	   minForce-limit
227400	   maxForce-limit
227640	tempA = 21.294	tempB = 21.740
228690	   minForce-limit
229975	   maxForce-limit
231345	   minForce-limit
232720	   maxForce-limit
234155	   minForce-limit
235515	   maxForce-limit
236865	   minForce-limit
237705	tempA = 21.291	tempB = 21.746
238170	   maxForce-limit
239475	   minForce-limit
240810	   maxForce-limit
242160	   minForce-limit
243510	   maxForce-limit
244850	   minForce-limit
246190	   maxForce-limit
247575	   minForce-limit
247760	tempA = 21.299	tempB = 21.731
248900	   maxForce-limit
250205	   minForce-limit
251510	   maxForce-limit
252735	   minForce-limit
254015	   maxForce-limit
255345	   minForce-limit
256630	   maxForce-limit
257765	tempA = 21.307	tempB = 21.736
257880	   minForce-limit
259145	   maxForce-limit
260460	   minForce-limit
261760	   maxForce-limit
263020	   minForce-limit
264360	   maxForce-limit
265660	   minForce-limit
266970	   maxForce-limit
267825	tempA = 21.284	tempB = 21.735
268305	   minForce-limit
269685	   maxForce-limit
270960	   minForce-limit
272210	   maxForce-limit
273615	   minForce-limit
275415	   maxForce-limit
277120	   minForce-limit
277845	tempA = 21.305	tempB = 21.744
278820	   maxForce-limit
280585	   minForce-limit
282305	   maxForce-limit
284025	   minForce-limit
285760	   maxForce-limit
287405	   minForce-limit
287900	tempA = 21.293	tempB = 21.733
289045	   maxForce-limit
290720	   minForce-limit
292395	   maxForce-limit
294020	   minForce-limit
295645	   maxForce-limit
297310	   minForce-limit
297955	tempA = 21.298	tempB = 21.709
298945	   maxForce-limit
300655	   minForce-limit
302300	   maxForce-limit
304025	   minForce-limit
305720	   maxForce-limit
307360	   minForce-limit
307960	tempA = 21.292	tempB = 21.726
308985	   maxForce-limit
310640	   minForce-limit
312285	   maxForce-limit
313940	   minForce-limit
315560	   maxForce-limit
317160	   minForce-limit
318030	tempA = 21.301	tempB = 21.729
318795	   maxForce-limit
320390	   minForce-limit
322010	   maxForce-limit
323695	   minForce-limit
325390	   maxForce-limit
327045	   minForce-limit
328030	tempA = 21.291	tempB = 21.739
328725	   maxForce-limit
330350	   minForce-limit
331985	   maxForce-limit
333645	   minForce-limit
335320	   maxForce-limit
336950	   minForce-limit
338070	tempA = 21.286	tempB = 21.729
338575	   maxForce-limit
340145	   minForce-limit
341755	   maxForce-limit
343385	   minForce-limit
344945	   maxForce-limit
346605	   minForce-limit
348115	tempA = 21.292	tempB = 21.728
348210	   maxForce-limit
349800	   minForce-limit
351385	   maxForce-limit
353035	   minForce-limit
354665	   maxForce-limit
356345	   minForce-limit
358030	   maxForce-limit
358125	tempA = 21.281	tempB = 21.744
359630	   minForce-limit
361245	   maxForce-limit
362880	   minForce-limit
364485	   maxForce-limit
366080	   minForce-limit
367660	   maxForce-limit
368175	tempA = 21.297	tempB = 21.740
369200	   minForce-limit
370785	   maxForce-limit
372485	   minForce-limit
374220	   maxForce-limit
375855	   minForce-limit
377425	   maxForce-limit
378220	tempA = 21.298	tempB = 21.742
379160	   minForce-limit
380810	   maxForce-limit
382400	   minForce-limit
383995	   maxForce-limit
385660	   minForce-limit
387275	   maxForce-limit
388230	tempA = 21.301	tempB = 21.736
388870	   minForce-limit
390450	   maxForce-limit
392005	   minForce-limit
393585	   maxForce-limit
395145	   minForce-limit
396685	   maxForce-limit
398270	tempA = 21.290	tempB = 21.742
   minForce-limit
399810	   maxForce-limit
401400	   minForce-limit
402995	   maxForce-limit
404560	   minForce-limit
406140	   maxForce-limit
407740	   minForce-limit
408280	tempA = 21.294	tempB = 21.760
409350	   maxForce-limit
411045	   minForce-limit
412975	   maxForce-limit
414940	   minForce-limit
416900	   maxForce-limit
418345	tempA = 21.296	tempB = 21.742
418935	   minForce-limit
420970	   maxForce-limit
423010	   minForce-limit
425070	   maxForce-limit
427110	   minForce-limit
428395	tempA = 21.304	tempB = 21.745
429200	   maxForce-limit
431230	   minForce-limit
433160	   maxForce-limit
435105	   minForce-limit
437060	   maxForce-limit
438410	tempA = 21.304	tempB = 21.736
438960	   minForce-limit
440925	   maxForce-limit
442850	   minForce-limit
444820	   maxForce-limit
446780	   minForce-limit
448465	tempA = 21.308	tempB = 21.738
448755	   maxForce-limit
450700	   minForce-limit
452630	   maxForce-limit
454590	   minForce-limit
456485	   maxForce-limit
458445	   minForce-limit
458465	tempA = 21.303	tempB = 21.743
460475	   maxForce-limit
462400	   minForce-limit
464375	   maxForce-limit
466345	   minForce-limit
468305	   maxForce-limit
468505	tempA = 21.300	tempB = 21.733
470290	   minForce-limit
472270	   maxForce-limit
474305	   minForce-limit
476255	   maxForce-limit
478220	   minForce-limit
478555	tempA = 21.288	tempB = 21.736
480160	   maxForce-limit
482085	   minForce-limit
484040	   maxForce-limit
486005	   minForce-limit
487920	   maxForce-limit
488570	tempA = 21.292	tempB = 21.736
489850	   minForce-limit
491770	   maxForce-limit
493725	   minForce-limit
495990	   maxForce-limit
498270	   minForce-limit
498640	tempA = 21.299	tempB = 21.753
500550	   maxForce-limit
502725	   minForce-limit
504945	   maxForce-limit
507160	   minForce-limit
508650	tempA = 21.292	tempB = 21.739
509395	   maxForce-limit
511635	   minForce-limit
513965	   maxForce-limit
516230	   minForce-limit
518555	   maxForce-limit
518695	tempA = 21.301	tempB = 21.737
520840	   minForce-limit
523125	   maxForce-limit
525345	   minForce-limit
527635	   maxForce-limit
528755	tempA = 21.287	tempB = 21.730
529890	   minForce-limit
532145	   maxForce-limit
534390	   minForce-limit
536605	   maxForce-limit
538785	tempA = 21.304	tempB = 21.736
538880	   minForce-limit
541160	   maxForce-limit
543440	   minForce-limit
545690	   maxForce-limit
547920	   minForce-limit
548855	tempA = 21.290	tempB = 21.745
550145	   maxForce-limit
552335	   minForce-limit
552505	Stop All Protocols, go to manual mode
558910	tempA = 21.289	tempB = 21.736
568930	tempA = 21.290	tempB = 21.735
578980	tempA = 21.293	tempB = 21.743
588980	tempA = 21.297	tempB = 21.731
599025	tempA = 21.296	tempB = 21.740
609080	tempA = 21.296	tempB = 21.737
619095	tempA = 21.306	tempB = 21.739
629145	tempA = 21.294	tempB = 21.738
632530	End Write
