# Supplementary material for: Structural characterization of the saxitoxin-targeting APTSTX1 aptamer using optical tweezers and molecular dynamics simulations
Source: PLoS One. 2019 Nov 7;14(11):e0222468. doi: 10.1371/journal.pone.0222468 (PMC6837747; doi:10.1371/journal.pone.0222468)
Supplement: S1 File — Data repository, aptamer control condition and aptamer under SXT. (ZIP) [file pone.0222468.s005.zip › Data/Data/August/090815/2CA.txt]

#Begin Write:
CycleCount/n	X_force	Y_force	Z_force	A_dist-Y	B_dist-Y	time(sec)	Status
0	3.71	-13.96	0.52	4970.02	5345.92	2770.300	1
100	3.62	-14.10	0.51	4970.01	5345.93	2770.412	1
200	3.62	-13.95	0.52	4970.00	5345.91	2770.505	1
300	4.32	-14.04	0.64	4970.00	5346.21	2770.613	1
400	3.55	-14.20	0.57	4970.08	5345.99	2770.711	1
500	3.26	-14.03	0.53	4970.07	5346.03	2770.812	1
600	3.63	-13.77	0.43	4970.13	5346.02	2770.908	1
700	4.13	-14.17	0.57	4970.26	5345.58	2771.009	1
800	3.75	-14.20	0.64	4970.46	5345.52	2771.101	1
900	3.67	-14.25	0.58	4970.33	5346.29	2771.202	1
1000	3.76	-14.09	0.57	4970.02	5345.17	2771.303	1
1100	3.44	-14.12	0.54	4970.29	5345.61	2771.410	1
1200	3.23	-14.13	0.54	4970.34	5345.72	2771.512	1
1300	4.05	-13.86	0.53	4970.31	5346.06	2771.609	1
1400	3.69	-14.02	0.56	4970.13	5345.72	2771.708	1
1500	3.32	-13.95	0.47	4970.03	5345.54	2771.808	1
1600	3.39	-14.10	0.53	4970.20	5345.09	2771.909	1
1700	4.02	-13.94	0.53	4970.03	5344.72	2772.011	1
1800	3.58	-14.09	0.54	4970.13	5346.15	2772.102	1
1900	3.77	-13.88	0.50	4970.13	5344.97	2772.208	1
2000	3.51	-14.11	0.55	4970.05	5345.15	2772.309	1
2100	3.80	-14.05	0.55	4970.24	5345.23	2772.405	1
2200	3.57	-14.07	0.56	4970.27	5345.73	2772.507	1
2300	3.76	-14.01	0.55	4970.18	5346.09	2772.604	1
2400	3.92	-14.14	0.53	4970.37	5346.60	2772.713	1
2500	3.83	-13.99	0.57	4970.00	5346.74	2772.811	1
2600	3.68	-14.11	0.56	4970.01	5346.46	2772.913	1
2700	3.58	-14.07	0.54	4969.92	5345.94	2772.998	1
2800	3.77	-14.04	0.53	4970.36	5346.17	2773.105	1
2900	3.44	-14.07	0.56	4970.35	5344.32	2773.210	1
3000	3.56	-14.55	0.72	4970.03	5345.05	2773.312	1
3100	3.52	-14.00	0.53	4969.64	5346.67	2773.408	1
3200	3.83	-14.25	0.65	4970.58	5346.08	2773.512	1
3300	4.02	-13.84	0.49	4970.32	5346.37	2773.609	1
3400	3.88	-13.94	0.51	4970.11	5346.78	2773.711	1
3500	3.29	-13.93	0.49	4970.04	5347.57	2773.804	1
3600	3.49	-14.01	0.53	4970.00	5345.97	2773.907	1
3700	3.54	-13.88	0.49	4970.36	5346.18	2774.005	1
3800	3.61	-13.77	0.46	4970.44	5346.73	2774.106	1
3900	3.55	-14.18	0.59	4970.23	5346.73	2774.199	1
4000	3.26	-13.81	0.42	4970.25	5347.21	2774.312	1
4100	3.24	-14.04	0.52	4970.22	5348.37	2774.408	1
4200	4.15	-13.97	0.61	4970.34	5347.06	2774.511	1
4300	3.91	-14.08	0.62	4970.29	5347.54	2774.612	1
4400	3.26	-14.14	0.57	4970.30	5347.65	2774.710	1
4445	3.61	-14.04	0.55	4970.39	5347.15	2774.732	1
4450	3.13	-14.19	0.55	4970.17	5347.64	2774.737	1
4455	3.68	-13.77	0.47	4970.36	5347.91	2774.741	1
4460	3.21	-13.88	0.47	4970.12	5347.44	2774.747	1
4465	3.33	-14.01	0.55	4970.20	5347.32	2774.751	1
4470	3.41	-13.93	0.54	4970.22	5347.30	2774.756	1
4475	3.49	-13.69	0.42	4970.48	5347.61	2774.760	1
4480	3.60	-13.88	0.54	4970.29	5347.06	2774.767	1
4485	3.29	-14.39	0.69	4970.43	5346.49	2774.771	1
4490	3.53	-14.01	0.53	4970.33	5346.72	2774.776	1
4495	3.56	-13.69	0.42	4970.26	5347.41	2774.781	1
4500	3.49	-13.95	0.55	4970.20	5347.74	2774.786	1
4505	3.58	-13.89	0.49	4970.25	5347.30	2774.791	1
4510	3.81	-13.88	0.46	4970.38	5347.22	2774.796	1
4515	3.74	-13.88	0.48	4970.49	5347.22	2774.801	1
4520	3.48	-14.05	0.58	4970.42	5348.09	2774.806	1
4525	3.13	-14.03	0.53	4970.28	5347.79	2774.811	1
4530	3.30	-14.01	0.53	4970.40	5347.33	2774.815	1
4535	3.89	-13.87	0.53	4970.32	5347.85	2774.821	1
4540	3.96	-13.78	0.55	4970.25	5347.61	2774.825	1
4545	3.40	-13.98	0.52	4970.61	5347.94	2774.831	1
4550	3.60	-14.02	0.52	4970.45	5347.84	2774.835	1
4555	3.36	-14.05	0.55	4970.40	5347.74	2774.842	1
4560	3.92	-14.22	0.66	4970.43	5347.54	2774.846	1
4565	3.63	-14.05	0.58	4970.30	5347.32	2774.851	1
4570	3.92	-13.79	0.44	4970.29	5347.45	2774.855	1
4575	3.73	-13.89	0.51	4970.26	5347.51	2774.862	1
4580	3.36	-14.22	0.61	4970.72	5347.80	2774.866	201
4585	3.46	-13.77	0.42	4970.59	5347.44	2774.871	1001
4590	3.41	-13.99	0.51	4970.73	5347.45	2774.876	1001
4595	3.51	-13.93	0.48	4970.68	5348.10	2774.882	1001
4600	3.51	-14.12	0.56	4970.60	5347.50	2774.885	1001
4605	3.45	-14.21	0.60	4970.39	5347.40	2774.892	1001
4610	4.26	-14.12	0.64	4970.60	5347.45	2774.896	1001
4615	3.23	-13.81	0.56	4970.79	5342.72	2774.901	1001
4620	3.08	-12.51	0.64	4970.58	5320.95	2774.905	1019
4625	2.94	-10.86	0.69	4970.33	5291.34	2774.911	1031
4630	2.35	-9.02	0.66	4970.48	5267.46	2774.916	1031
4635	2.59	-7.41	0.70	4970.64	5241.77	2774.921	1031
4640	1.83	-5.19	0.49	4971.45	5217.74	2774.927	1031
4645	1.52	-4.43	0.52	4971.49	5202.75	2774.930	1031
4650	0.87	-4.02	0.71	4971.49	5182.13	2774.936	1031
4655	0.90	-2.27	0.49	4971.20	5166.27	2774.940	1031
4660	0.33	-1.04	0.36	4973.05	5149.45	2774.946	1031
4665	-0.06	0.09	0.23	4973.03	5139.37	2774.950	1031
4670	0.02	0.46	0.32	4972.97	5124.18	2774.956	1031
4675	0.09	0.32	0.50	4972.98	5114.19	2774.960	1031
4680	-0.30	0.34	0.61	4974.46	5100.44	2774.968	1031
4685	-0.27	0.49	0.62	4974.84	5095.08	2774.971	1031
4690	0.08	0.89	0.72	4974.61	5083.16	2774.978	1031
4695	-0.07	1.69	0.55	4974.45	5080.20	2774.980	1031
4700	-0.37	1.94	0.51	4975.71	5073.77	2774.986	1031
4705	-0.01	2.24	0.51	4976.14	5068.91	2774.990	1031
4710	-0.27	3.23	0.31	4976.43	5062.47	2774.998	1031
4715	-0.15	2.89	0.42	4976.76	5058.61	2775.001	1031
4720	0.02	2.57	0.58	4976.96	5054.60	2775.006	1031
4725	-0.23	2.20	0.74	4976.88	5050.65	2775.010	1031
4730	-0.44	2.34	0.68	4977.51	5045.03	2775.018	1031
4735	-0.31	1.65	0.98	4978.50	5044.26	2775.021	1031
4740	-0.37	2.21	0.83	4978.34	5041.47	2775.026	1031
4745	-0.11	2.70	0.73	4978.89	5038.73	2775.031	1031
4750	-0.54	3.67	0.47	4978.65	5038.37	2775.035	1031
4755	-0.46	3.34	0.50	4980.33	5037.52	2775.041	1031
4760	-0.81	3.09	0.59	4980.50	5036.47	2775.046	1031
4765	-0.38	3.15	0.55	4980.94	5035.93	2775.051	1031
4770	-0.25	2.48	0.81	4981.07	5034.27	2775.055	1031
4775	-0.26	2.22	0.86	4981.25	5032.13	2775.062	1031
4780	-0.73	2.89	0.68	4981.04	5031.92	2775.065	1031
4785	-0.19	2.49	0.80	4981.15	5031.19	2775.071	1031
4790	-0.68	1.99	0.94	4981.31	5030.83	2775.076	1031
4795	0.78	2.00	0.90	4983.42	5032.64	2775.082	1031
4800	-0.59	2.35	0.81	4983.65	5032.12	2775.086	1031
4805	-0.61	3.23	0.57	4983.10	5032.32	2775.092	1031
4810	-0.44	3.47	0.50	4983.31	5031.92	2775.096	1031
4815	-0.92	2.92	0.61	4985.47	5031.96	2775.103	1031
4820	-0.59	2.79	0.66	4985.01	5031.74	2775.106	1031
4825	-0.31	2.28	0.80	4985.14	5030.53	2775.112	1031
4830	0.43	1.99	0.93	4985.26	5030.83	2775.116	1031
4835	-1.33	2.10	0.76	4987.38	5032.19	2775.123	1031
4840	-0.29	1.95	0.88	4986.81	5032.18	2775.126	1031
4845	0.13	1.85	0.88	4987.01	5031.91	2775.131	1031
4850	-0.43	1.83	0.88	4987.13	5032.29	2775.135	1031
4855	-0.37	2.84	0.60	4987.58	5032.25	2775.141	1031
4860	-0.11	2.33	0.70	4988.55	5033.48	2775.146	1031
4865	-0.11	2.65	0.61	4988.61	5033.53	2775.151	1031
4870	-0.07	1.48	0.95	4988.80	5033.55	2775.155	1031
4875	-0.14	3.17	0.48	4989.10	5033.70	2775.161	1031
4880	0.03	2.00	0.78	4990.21	5035.45	2775.166	1031
4885	-0.16	1.95	0.75	4990.55	5035.65	2775.171	1031
4890	-0.10	3.33	0.38	4990.26	5036.08	2775.176	1031
4895	-0.83	3.21	0.41	4990.21	5035.87	2775.180	1031
4900	0.04	1.91	0.74	4991.82	5037.15	2775.187	1031
4905	-0.09	1.54	0.80	4991.99	5037.32	2775.190	1031
4910	0.03	2.64	0.57	4991.74	5037.87	2775.198	1031
4915	-0.56	2.21	0.58	4992.22	5037.20	2775.200	1031
4920	-0.46	2.15	0.49	4994.02	5039.32	2775.208	1031
4925	-0.54	1.58	0.74	4993.78	5039.11	2775.210	1031
4930	-0.29	1.31	0.79	4994.44	5039.24	2775.217	1031
4935	-0.39	1.92	0.59	4994.90	5039.24	2775.221	1031
4940	-0.02	1.83	0.66	4995.25	5039.37	2775.227	1031
4945	-0.25	3.09	0.23	4995.78	5040.37	2775.231	1031
4950	-0.32	3.26	0.17	4995.77	5041.11	2775.236	1031
4955	0.04	2.26	0.49	4995.89	5041.35	2775.240	1031
4960	-0.05	0.34	1.02	4996.50	5042.46	2775.247	1031
4965	-0.20	1.49	0.65	4997.32	5043.16	2775.251	1031
4970	-0.54	2.21	0.36	4997.52	5042.13	2775.256	1031
4975	-0.09	1.94	0.49	4997.71	5041.74	2775.261	1031
4980	-0.18	2.09	0.45	4998.10	5042.85	2775.266	1031
4985	0.05	1.67	0.54	4999.31	5044.66	2775.271	1031
4990	0.28	1.72	0.52	4999.17	5045.15	2775.276	1031
4995	-0.30	1.56	0.48	5000.31	5045.59	2775.281	1031
5000	0.27	1.28	0.61	5000.41	5046.86	2775.286	1031
5005	-0.54	1.36	0.52	5000.36	5047.22	2775.291	1031
5010	0.42	0.85	0.75	5000.34	5047.50	2775.295	1031
5015	-0.46	3.24	-0.00	5001.60	5048.18	2775.302	1031
5020	-0.28	2.65	0.16	5001.92	5047.99	2775.305	1031
5025	0.47	0.93	0.69	5002.02	5048.45	2775.311	1031
5030	-0.01	0.42	0.82	5002.06	5048.81	2775.315	1031
5035	-0.49	1.15	0.46	5003.56	5051.21	2775.323	1031
5040	-0.21	0.91	0.55	5003.81	5051.55	2775.326	1031
5045	0.05	1.42	0.42	5003.70	5052.00	2775.331	1031
5050	-0.02	1.53	0.37	5003.70	5052.04	2775.335	1031
5055	0.13	2.05	0.17	5005.61	5053.83	2775.343	1031
5060	-0.17	1.65	0.30	5005.20	5054.03	2775.346	1031
5065	-0.03	1.04	0.41	5005.21	5054.26	2775.351	1031
5070	-0.10	0.45	0.63	5005.56	5054.46	2775.356	1031
5075	-0.03	1.44	0.30	5006.26	5055.76	2775.362	1031
5080	-0.36	0.30	0.55	5007.21	5056.79	2775.366	1031
5085	-0.04	1.28	0.31	5007.17	5056.81	2775.371	1031
5090	0.14	0.50	0.52	5007.11	5056.58	2775.377	1031
5095	0.51	-0.31	0.81	5007.07	5057.29	2775.381	1031
5100	-0.02	0.53	0.53	5007.04	5058.43	2775.385	1031
5105	-0.24	-0.13	0.68	5007.68	5058.49	2775.391	1031
5110	0.53	-0.69	0.87	5009.62	5058.34	2775.397	1031
5115	-0.06	-0.25	0.64	5010.02	5059.54	2775.401	1031
5120	-0.54	0.62	0.37	5010.27	5060.12	2775.406	1031
5125	0.51	-0.37	0.73	5010.06	5060.62	2775.410	1031
5130	-0.65	0.30	0.45	5011.60	5062.62	2775.417	1031
5135	-0.15	0.37	0.38	5011.97	5062.70	2775.420	1031
5140	0.40	0.02	0.48	5011.73	5063.00	2775.427	1031
5145	0.02	0.30	0.37	5011.77	5063.78	2775.431	1031
5150	0.03	0.26	0.34	5013.05	5064.77	2775.436	1031
5155	0.89	-0.68	0.68	5013.37	5065.12	2775.440	1031
5160	-0.00	0.74	0.14	5014.29	5065.84	2775.448	1031
5165	-0.06	-0.80	0.62	5014.22	5066.27	2775.451	1031
5170	0.55	-1.33	0.83	5014.04	5066.94	2775.457	1031
5175	0.06	-0.74	0.60	5014.23	5067.30	2775.461	1031
5180	-0.03	-0.01	0.35	5015.21	5068.69	2775.467	1031
5185	0.37	-0.18	0.40	5015.39	5069.18	2775.471	1031
5190	-0.31	0.11	0.27	5015.78	5069.58	2775.476	1031
5195	0.03	0.10	0.32	5015.77	5069.20	2775.481	1031
5200	0.31	-0.45	0.46	5015.74	5068.27	2775.488	1031
5205	0.22	-0.22	0.42	5015.61	5068.42	2775.491	1031
5210	0.91	-0.59	0.51	5016.79	5070.38	2775.496	1031
5215	0.12	-1.23	0.62	5018.29	5071.68	2775.501	1031
5220	0.86	-1.06	0.57	5018.45	5072.56	2775.506	1031
5225	0.74	-1.72	0.71	5019.23	5073.61	2775.511	1031
5230	0.68	-2.34	0.92	5019.12	5073.74	2775.516	1031
5235	0.76	-0.37	0.33	5019.11	5074.39	2775.522	1031
5240	0.56	-0.50	0.37	5019.18	5074.26	2775.525	1031
5245	1.30	-1.58	0.73	5019.02	5074.75	2775.531	1031
5250	0.72	-1.50	0.65	5019.15	5074.12	2775.535	1031
5255	0.74	-1.78	0.71	5021.35	5076.78	2775.542	1031
5260	0.34	-1.18	0.41	5021.18	5077.01	2775.546	1031
5265	0.81	-2.39	0.81	5021.58	5077.41	2775.551	1031
5270	0.80	-1.28	0.45	5021.68	5078.12	2775.555	1031
5275	0.94	-0.63	0.24	5023.00	5079.40	2775.562	1031
5280	0.16	-1.37	0.42	5023.20	5079.90	2775.565	1031
5285	0.14	-1.80	0.55	5023.22	5080.21	2775.571	1031
5290	0.33	-1.14	0.36	5023.31	5080.05	2775.576	1031
5295	0.39	-1.63	0.45	5024.80	5081.68	2775.582	1031
5300	0.79	-1.36	0.43	5025.05	5082.03	2775.586	1031
5305	0.64	-1.93	0.42	5024.91	5082.31	2775.593	1031
5310	0.66	-1.26	0.35	5025.05	5083.21	2775.596	1031
5315	0.26	-1.23	0.31	5025.91	5082.40	2775.601	1031
5320	0.82	-1.70	0.45	5026.99	5082.59	2775.605	1031
5325	0.19	-1.61	0.34	5027.11	5083.50	2775.611	1031
5330	0.32	-2.39	0.55	5027.27	5083.91	2775.616	1031
5335	0.34	-2.26	0.56	5027.59	5083.44	2775.621	1031
5340	0.49	-2.36	0.62	5027.70	5084.35	2775.626	1031
5345	0.97	-2.53	0.61	5028.28	5084.70	2775.631	1031
5350	0.66	-1.57	0.29	5029.40	5085.14	2775.636	1031
5355	-0.00	-2.05	0.42	5029.72	5085.36	2775.641	1031
5360	0.45	-1.47	0.25	5029.57	5086.12	2775.646	1031
5365	0.47	-1.60	0.28	5029.49	5086.53	2775.650	1031
5370	0.45	-2.34	0.45	5031.19	5087.00	2775.656	1031
5375	0.89	-2.56	0.57	5031.20	5087.23	2775.660	1031
5380	0.62	-2.40	0.46	5031.30	5087.89	2775.666	1031
5385	0.60	-2.53	0.51	5031.15	5088.48	2775.670	1031
5390	0.85	-2.93	0.60	5032.71	5090.23	2775.676	1031
5395	0.04	-2.50	0.38	5033.14	5090.71	2775.681	1031
5400	1.06	-2.82	0.48	5033.31	5090.97	2775.688	1031
5405	0.79	-2.48	0.44	5033.25	5091.52	2775.690	1031
5410	-0.01	-2.62	0.39	5033.00	5091.68	2775.697	1031
5415	0.37	-2.38	0.34	5033.20	5092.44	2775.701	1031
5420	0.77	-3.51	0.62	5035.90	5094.47	2775.708	1031
5425	0.43	-3.23	0.45	5035.84	5094.54	2775.710	1031
5430	0.41	-2.85	0.35	5035.79	5094.10	2775.717	1031
5435	0.83	-2.62	0.31	5035.88	5095.15	2775.721	1031
5440	-0.68	-4.06	0.57	5037.05	5095.25	2775.728	1031
5445	0.98	-3.46	0.53	5037.56	5095.35	2775.731	1031
5450	1.39	-3.81	0.69	5037.71	5095.25	2775.736	1031
5455	0.42	-3.67	0.54	5037.86	5095.77	2775.740	1031
5460	1.49	-2.76	0.28	5038.57	5099.76	2775.748	1031
5465	0.55	-3.03	0.31	5039.23	5099.12	2775.751	1031
5470	1.11	-3.27	0.41	5039.11	5099.56	2775.756	1031
5475	1.09	-3.43	0.45	5039.05	5099.92	2775.761	1031
5480	1.39	-3.98	0.63	5039.70	5100.59	2775.766	1031
5485	1.29	-4.07	0.56	5040.85	5101.96	2775.771	1031
5490	0.76	-4.19	0.56	5041.10	5102.54	2775.776	1031
5495	1.21	-3.84	0.42	5041.93	5103.78	2775.781	1031
5500	0.89	-3.97	0.46	5042.28	5103.96	2775.786	1031
5505	1.12	-4.45	0.59	5042.89	5104.87	2775.791	1031
5510	1.60	-4.50	0.62	5042.95	5105.16	2775.795	1031
5515	1.29	-5.03	0.80	5042.83	5105.66	2775.801	1031
5520	1.22	-4.39	0.56	5043.12	5105.39	2775.805	1031
5525	1.47	-5.02	0.71	5043.33	5106.18	2775.812	1031
5530	1.68	-4.77	0.71	5042.99	5106.80	2775.815	1031
5535	1.22	-5.07	0.72	5042.93	5106.32	2775.822	1031
5540	1.94	-4.90	0.74	5042.87	5106.52	2775.826	1031
5545	1.89	-4.36	0.57	5046.27	5108.69	2775.833	1031
5550	1.09	-4.75	0.54	5046.32	5110.30	2775.835	1031
5555	0.89	-5.19	0.69	5045.96	5109.98	2775.842	1031
5560	0.99	-5.36	0.71	5046.08	5109.72	2775.846	1031
5565	1.43	-5.96	0.80	5047.94	5111.65	2775.853	1031
5570	1.46	-6.13	0.87	5047.68	5112.17	2775.856	1031
5575	1.59	-5.41	0.66	5047.72	5112.79	2775.862	1031
5580	2.01	-5.64	0.76	5047.72	5112.56	2775.866	1031
5585	1.55	-5.63	0.62	5048.71	5113.46	2775.871	1031
5590	1.33	-6.07	0.81	5049.77	5114.23	2775.876	1031
5595	1.35	-5.32	0.53	5049.84	5114.72	2775.881	1031
5600	1.06	-5.63	0.60	5049.76	5114.35	2775.885	1031
5605	1.06	-5.98	0.74	5049.76	5114.85	2775.890	1031
5610	1.07	-5.89	0.64	5051.30	5116.42	2775.896	1031
5615	1.33	-6.70	0.88	5051.65	5117.56	2775.901	1031
5620	1.33	-6.27	0.75	5051.38	5117.54	2775.906	1031
5625	0.87	-5.62	0.44	5051.51	5118.21	2775.910	1031
5630	0.86	-6.23	0.68	5053.55	5118.89	2775.917	1031
5635	1.43	-6.55	0.76	5053.33	5119.06	2775.921	1031
5640	1.39	-6.99	0.90	5053.64	5118.70	2775.928	1031
5645	1.76	-6.62	0.81	5053.40	5119.31	2775.930	1031
5650	1.33	-6.20	0.63	5054.47	5119.80	2775.936	1031
5655	1.61	-6.41	0.74	5055.11	5120.05	2775.940	1031
5660	2.03	-6.27	0.67	5055.67	5121.30	2775.948	1031
5665	1.28	-6.54	0.70	5055.77	5121.75	2775.951	1031
5670	1.43	-7.12	0.87	5056.17	5122.45	2775.957	1031
5675	1.40	-6.91	0.82	5056.51	5123.73	2775.963	1031
5680	1.50	-6.65	0.61	5057.14	5124.29	2775.967	1031
5685	1.25	-7.56	0.85	5058.07	5124.85	2775.971	1031
5690	1.40	-7.16	0.73	5058.03	5125.02	2775.976	1031
5695	1.37	-7.17	0.73	5057.77	5125.81	2775.981	1031
5700	1.95	-7.31	0.79	5057.86	5126.36	2775.986	1031
5705	1.40	-7.48	0.80	5058.15	5126.56	2775.991	1031
5710	1.36	-7.40	0.80	5058.02	5126.88	2775.996	1031
5715	1.56	-7.76	0.91	5059.40	5127.42	2776.001	1031
5720	1.48	-7.32	0.69	5059.72	5128.02	2776.006	1031
5725	1.51	-7.71	0.73	5061.34	5130.14	2776.010	1031
5730	1.55	-7.77	0.73	5061.71	5130.34	2776.016	1031
5735	1.54	-7.26	0.56	5062.58	5131.37	2776.021	1031
5740	1.03	-8.04	0.81	5062.61	5131.33	2776.025	1031
5745	1.60	-7.97	0.85	5062.68	5131.60	2776.031	1031
5750	1.94	-8.19	0.89	5062.59	5131.87	2776.035	1031
5755	1.23	-7.83	0.76	5062.75	5132.19	2776.042	1031
5760	1.59	-7.56	0.63	5062.78	5132.25	2776.046	1031
5765	1.36	-7.74	0.64	5062.87	5132.15	2776.051	1031
5770	1.63	-8.29	0.87	5062.78	5132.29	2776.056	1031
5775	2.34	-8.65	0.98	5064.99	5135.08	2776.062	1031
5780	1.55	-8.44	0.77	5066.07	5137.38	2776.066	1031
5785	1.82	-9.13	1.02	5066.10	5138.04	2776.072	1031
5790	2.03	-9.04	0.98	5066.27	5137.74	2776.076	1031
5795	2.10	-9.17	1.01	5066.10	5138.00	2776.081	1031
5800	2.22	-8.78	0.87	5066.14	5138.36	2776.086	1031
5805	1.96	-9.34	0.94	5068.38	5140.29	2776.093	1031
5810	2.14	-9.40	0.97	5068.60	5140.90	2776.096	1031
5815	2.14	-9.00	0.80	5068.57	5141.61	2776.101	1031
5820	2.14	-8.99	0.78	5068.69	5141.62	2776.106	1031
5825	1.81	-9.17	0.83	5068.80	5141.81	2776.111	1031
5830	1.57	-9.53	0.88	5070.96	5143.34	2776.116	1031
5835	1.70	-9.46	0.87	5070.70	5144.04	2776.121	1031
5840	1.40	-9.70	0.92	5070.65	5142.90	2776.127	1031
5845	2.26	-9.68	0.96	5070.65	5143.13	2776.130	1031
5850	2.05	-10.04	1.05	5072.24	5143.56	2776.135	1031
5855	2.18	-9.96	0.98	5072.75	5144.23	2776.140	1031
5860	1.79	-9.75	0.87	5073.71	5144.55	2776.147	1031
5865	1.68	-9.91	0.93	5073.38	5144.74	2776.150	1031
5870	1.68	-9.77	0.83	5073.89	5145.07	2776.156	1031
5875	2.02	-10.46	1.11	5073.72	5145.72	2776.161	1031
5880	2.50	-10.06	0.89	5075.15	5147.11	2776.166	1031
5885	2.31	-10.37	1.00	5075.41	5147.95	2776.170	1031
5890	2.54	-10.44	0.99	5075.23	5148.67	2776.178	1031
5895	2.60	-10.41	0.99	5075.29	5148.88	2776.181	1031
5900	2.84	-9.94	0.80	5075.86	5149.83	2776.188	1031
5905	1.89	-9.83	0.71	5075.44	5149.62	2776.190	1031
5910	2.59	-10.61	1.06	5077.12	5151.07	2776.196	1031
5915	2.37	-11.04	1.05	5078.09	5152.28	2776.201	1031
5920	2.52	-11.16	1.11	5078.64	5152.58	2776.206	1031
5925	1.98	-11.11	0.96	5079.06	5153.01	2776.211	1031
5930	2.69	-11.29	1.10	5079.06	5153.86	2776.216	1031
5935	2.23	-11.42	1.12	5079.03	5154.23	2776.221	1031
5940	2.07	-11.56	1.16	5079.32	5155.35	2776.226	1031
5945	2.42	-11.27	1.07	5079.12	5155.73	2776.231	1031
5950	2.16	-10.97	0.90	5079.53	5156.50	2776.236	1031
5955	2.13	-11.83	1.09	5081.63	5159.61	2776.241	1031
5960	2.76	-11.31	0.93	5081.83	5160.49	2776.246	1031
5965	2.50	-11.56	0.96	5082.05	5160.89	2776.251	1031
5970	2.65	-11.70	1.05	5082.08	5161.48	2776.255	1031
5975	2.80	-11.91	1.10	5083.57	5162.09	2776.260	1031
5980	2.52	-11.94	1.05	5083.53	5162.90	2776.265	1031
5985	2.87	-12.09	1.13	5083.62	5162.95	2776.272	1031
5990	2.07	-12.51	1.24	5083.68	5162.57	2776.275	1031
5995	2.45	-11.83	1.02	5083.88	5162.91	2776.281	1031
6000	2.21	-11.92	1.00	5083.80	5161.69	2776.285	1031
6005	2.92	-12.33	1.09	5085.76	5164.12	2776.292	1031
6010	2.13	-12.44	1.07	5085.96	5164.18	2776.295	1031
6015	2.80	-12.53	1.12	5086.61	5164.53	2776.303	1031
6020	2.81	-12.49	1.10	5086.42	5164.88	2776.306	1031
6025	2.60	-12.36	0.95	5087.32	5166.10	2776.311	1031
6030	2.26	-13.20	1.27	5087.44	5167.54	2776.316	1031
6035	2.94	-13.34	1.29	5088.57	5169.21	2776.323	1031
6040	2.76	-13.43	1.34	5088.96	5169.30	2776.326	1031
6045	2.78	-13.29	1.28	5088.77	5169.59	2776.331	1031
6050	2.69	-13.49	1.34	5088.60	5169.95	2776.336	1031
6055	3.03	-13.20	1.22	5089.70	5170.86	2776.341	1031
6060	2.99	-13.62	1.33	5090.49	5171.38	2776.346	1031
6065	2.66	-13.46	1.21	5090.39	5172.08	2776.351	1031
6070	2.72	-13.68	1.32	5090.42	5172.96	2776.356	1031
6075	2.97	-13.86	1.40	5091.08	5172.77	2776.362	1031
6080	2.48	-13.92	1.30	5092.36	5173.33	2776.366	1031
6085	3.16	-13.57	1.22	5092.46	5173.64	2776.371	1031
6090	2.83	-13.55	1.19	5092.55	5173.46	2776.377	1031
6095	2.86	-13.68	1.20	5092.68	5173.84	2776.380	1031
6100	2.86	-13.47	1.05	5094.24	5174.26	2776.386	1031
6105	2.98	-13.83	1.23	5094.53	5174.76	2776.390	1031
6110	2.41	-13.87	1.06	5095.53	5175.69	2776.397	1031
6115	2.70	-14.35	1.32	5095.47	5176.34	2776.400	1031
6120	2.53	-14.21	1.19	5095.85	5176.89	2776.406	1031
6125	3.28	-14.58	1.40	5095.58	5177.13	2776.410	1031
6130	2.65	-14.75	1.32	5097.76	5179.06	2776.417	1031
6135	2.43	-14.71	1.26	5097.49	5179.48	2776.420	1031
6140	2.75	-15.12	1.47	5097.05	5179.70	2776.428	1031
6145	2.66	-15.40	1.55	5097.22	5179.67	2776.431	1031
6150	2.86	-15.12	1.36	5098.86	5182.13	2776.437	1031
6155	2.79	-15.18	1.34	5099.06	5182.92	2776.440	1031
6160	3.29	-15.00	1.27	5099.83	5184.49	2776.447	1031
6165	2.97	-15.46	1.42	5099.99	5185.06	2776.451	1031
6170	1.45	-15.75	1.38	5100.54	5185.63	2776.458	1031
6175	2.96	-15.48	1.39	5100.12	5185.41	2776.460	1031
6180	3.03	-15.40	1.36	5100.21	5185.97	2776.466	1031
6185	2.99	-15.21	1.20	5100.28	5184.94	2776.471	1031
6190	3.20	-15.58	1.35	5101.47	5185.01	2776.476	1031
6195	3.18	-15.80	1.45	5102.43	5185.18	2776.481	1031
6200	3.30	-16.02	1.50	5102.66	5185.68	2776.486	1031
6205	3.23	-15.92	1.45	5102.74	5186.06	2776.491	1031
6210	2.99	-16.26	1.57	5103.23	5186.42	2776.496	1031
6215	2.68	-16.37	1.50	5104.45	5187.02	2776.501	1031
6220	2.77	-15.99	1.29	5104.65	5187.59	2776.506	1031
6225	3.26	-16.16	1.44	5104.53	5188.32	2776.511	1031
6230	3.09	-16.21	1.43	5104.58	5188.93	2776.515	1031
6235	3.54	-15.98	1.36	5104.54	5189.40	2776.522	1031
6240	3.38	-16.23	1.45	5104.75	5189.16	2776.525	1031
6245	3.21	-16.60	1.42	5106.80	5192.17	2776.531	1030
6250	3.24	-16.87	1.48	5107.20	5192.70	2776.535	1030
6255	3.32	-16.23	1.26	5106.03	5192.49	2776.542	1030
6260	3.47	-16.46	1.34	5106.50	5192.62	2776.545	1030
6265	2.30	-17.08	1.49	5106.34	5192.99	2776.553	1030
6270	3.38	-16.66	1.40	5106.54	5192.82	2776.556	1030
6275	3.60	-16.74	1.61	5105.32	5192.26	2776.562	1030
6280	3.00	-16.48	1.37	5105.02	5191.21	2776.566	1030
6285	2.92	-16.65	1.46	5104.58	5191.81	2776.572	1030
6290	3.08	-16.45	1.36	5104.38	5192.05	2776.576	1030
6295	3.13	-16.48	1.43	5104.04	5191.44	2776.581	1030
6300	3.35	-16.58	1.48	5104.39	5191.54	2776.585	1030
6305	3.08	-16.48	1.39	5102.90	5192.07	2776.593	1030
6310	3.25	-16.29	1.37	5103.10	5191.87	2776.596	1030
6315	3.00	-16.42	1.50	5102.86	5192.04	2776.601	1030
6320	3.11	-16.57	1.55	5102.93	5192.53	2776.605	1030
6325	3.08	-16.11	1.31	5102.45	5192.16	2776.610	1030
6330	3.19	-16.21	1.45	5101.31	5190.64	2776.616	1030
6335	3.19	-16.25	1.50	5100.94	5191.00	2776.621	1030
6340	2.77	-16.06	1.39	5100.88	5189.85	2776.627	1030
6345	3.37	-15.77	1.35	5100.80	5190.04	2776.630	1030
6350	3.31	-16.04	1.41	5101.05	5190.30	2776.636	1030
6355	3.84	-16.07	1.51	5100.86	5190.39	2776.641	1030
6360	3.19	-15.57	1.41	5098.50	5188.76	2776.647	1030
6365	2.71	-15.49	1.32	5098.37	5188.16	2776.651	1030
6370	2.67	-15.74	1.42	5098.57	5188.63	2776.656	1030
6375	2.88	-15.66	1.42	5098.54	5188.47	2776.661	1030
6380	2.70	-15.42	1.30	5097.09	5188.47	2776.666	1030
6385	2.69	-15.17	1.19	5096.50	5187.77	2776.670	1030
6390	2.69	-15.70	1.52	5096.30	5188.00	2776.678	1030
6395	3.23	-15.49	1.42	5096.63	5188.00	2776.680	1030
6400	2.36	-15.31	1.21	5096.87	5187.40	2776.688	1030
6405	3.16	-15.23	1.31	5096.55	5187.46	2776.691	1030
6410	2.57	-15.02	1.29	5095.10	5185.90	2776.697	1030
6415	2.93	-14.97	1.32	5094.53	5184.75	2776.701	1030
6420	2.00	-14.74	1.19	5093.76	5183.51	2776.708	1030
6425	2.95	-15.04	1.44	5093.45	5183.67	2776.710	1030
6430	2.80	-15.21	1.52	5093.45	5183.79	2776.716	1030
6435	3.64	-14.68	1.35	5093.25	5183.74	2776.721	1030
6440	2.98	-14.71	1.34	5092.76	5183.35	2776.726	1030
6445	3.35	-14.73	1.43	5091.73	5181.19	2776.732	1030
6450	3.03	-14.63	1.41	5091.73	5181.63	2776.736	1030
6455	3.00	-14.17	1.19	5091.73	5181.27	2776.742	1030
6460	2.69	-14.58	1.39	5091.34	5181.02	2776.746	1030
6465	2.94	-14.31	1.37	5090.33	5179.71	2776.751	1030
6470	2.15	-14.37	1.27	5090.05	5179.12	2776.755	1030
6475	3.16	-14.24	1.42	5089.05	5178.56	2776.762	1030
6480	2.82	-14.31	1.38	5089.50	5178.51	2776.765	1030
6485	3.05	-14.09	1.32	5089.21	5177.99	2776.771	1030
6490	2.45	-14.04	1.27	5089.28	5178.35	2776.776	1030
6495	3.37	-13.94	1.31	5088.08	5177.89	2776.782	1030
6500	3.05	-13.87	1.33	5087.72	5177.49	2776.786	1030
6505	3.16	-13.36	1.10	5087.16	5177.18	2776.793	1030
6510	2.41	-13.69	1.20	5087.58	5176.25	2776.795	1030
6515	2.49	-12.99	0.95	5086.70	5176.00	2776.802	1030
6520	2.80	-13.24	1.14	5086.12	5175.65	2776.806	1030
6525	3.16	-12.88	1.00	5085.74	5174.78	2776.812	1030
6530	2.62	-12.94	1.03	5085.22	5175.03	2776.816	1030
6535	3.31	-13.63	1.39	5085.55	5174.55	2776.821	1030
6540	2.34	-13.18	1.12	5085.61	5174.35	2776.827	1030
6545	2.20	-13.50	1.29	5085.36	5173.66	2776.830	1030
6550	3.34	-13.19	1.26	5085.51	5173.41	2776.837	1030
6555	2.85	-13.10	1.19	5084.96	5173.53	2776.840	1030
6560	2.46	-12.52	1.06	5083.35	5170.14	2776.846	1030
6565	2.36	-12.42	0.99	5082.83	5169.88	2776.850	1030
6570	2.25	-12.50	1.10	5082.12	5168.72	2776.856	1030
6575	2.57	-12.60	1.16	5081.98	5168.36	2776.861	1030
6580	2.48	-12.77	1.26	5082.19	5168.01	2776.866	1030
6585	2.77	-12.43	1.11	5082.29	5167.37	2776.870	1030
6590	2.78	-11.76	1.03	5080.61	5164.40	2776.877	1030
6595	2.22	-11.97	1.05	5080.44	5164.25	2776.880	1030
6600	2.51	-12.11	1.06	5080.41	5163.40	2776.888	1030
6605	1.98	-12.33	1.11	5080.19	5164.27	2776.890	1030
6610	2.27	-11.95	1.04	5079.45	5163.35	2776.896	1030
6615	2.68	-11.60	1.03	5078.83	5161.92	2776.901	1030
6620	2.20	-11.49	0.96	5078.31	5160.92	2776.906	1030
6625	2.66	-11.17	0.90	5078.07	5160.23	2776.911	1030
6630	2.33	-11.41	0.99	5077.71	5159.24	2776.918	1030
6635	2.21	-11.69	1.11	5077.92	5159.80	2776.920	1030
6640	2.56	-11.42	1.03	5077.69	5159.75	2776.927	1030
6645	2.28	-11.67	1.16	5077.84	5159.59	2776.931	1030
6650	1.27	-11.16	1.02	5075.86	5157.18	2776.938	1030
6655	2.26	-11.15	1.05	5075.03	5156.97	2776.940	1030
6660	1.69	-10.73	0.85	5075.22	5156.73	2776.946	1030
6665	2.92	-11.07	1.05	5075.12	5156.27	2776.951	1030
6670	2.42	-11.43	1.15	5075.02	5156.14	2776.955	1030
6675	2.19	-11.25	1.19	5073.66	5154.94	2776.961	1030
6680	2.10	-10.92	1.04	5073.64	5154.74	2776.965	1030
6685	2.10	-10.55	0.92	5073.43	5154.52	2776.972	1030
6690	2.60	-10.48	0.91	5073.36	5154.27	2776.975	1030
6695	1.63	-10.22	0.83	5071.77	5153.72	2776.981	1030
6700	1.93	-10.38	1.00	5071.69	5153.29	2776.986	1030
6705	2.58	-9.97	0.85	5070.80	5153.29	2776.992	1030
6710	1.87	-9.74	0.74	5070.59	5153.21	2776.996	1030
6715	2.25	-9.78	0.81	5070.41	5152.64	2777.001	1030
6720	2.15	-10.19	0.93	5070.25	5151.75	2777.006	1030
6725	2.38	-9.77	0.95	5069.29	5149.58	2777.013	1030
6730	1.95	-9.50	0.77	5069.09	5150.19	2777.016	1030
6735	1.56	-9.63	0.81	5068.70	5149.90	2777.021	1030
6740	2.18	-9.68	0.89	5068.86	5149.71	2777.026	1030
6745	1.90	-9.57	0.83	5068.02	5148.25	2777.031	1030
6750	2.13	-9.68	0.97	5067.14	5147.76	2777.036	1030
6755	2.48	-9.56	1.02	5067.12	5147.23	2777.042	1030
6760	1.66	-9.17	0.74	5067.11	5146.88	2777.046	1030
6765	2.72	-9.21	0.82	5066.69	5146.52	2777.053	1030
6770	2.09	-9.54	0.94	5067.09	5146.68	2777.056	1030
6775	2.07	-9.35	0.90	5066.25	5145.55	2777.061	1030
6780	2.01	-8.92	0.84	5064.65	5143.45	2777.065	1030
6785	1.84	-8.74	0.73	5064.16	5143.03	2777.071	1030
6790	2.01	-8.60	0.74	5063.62	5142.35	2777.077	1030
6795	2.39	-8.73	0.89	5063.23	5141.89	2777.080	1030
6800	1.67	-9.16	0.99	5063.44	5141.03	2777.086	1030
6805	1.71	-8.81	0.89	5063.39	5141.16	2777.090	1030
6810	0.89	-8.32	0.75	5062.14	5139.40	2777.098	1030
6815	1.93	-8.22	0.74	5062.14	5139.27	2777.101	1030
6820	1.80	-8.59	0.89	5062.06	5139.56	2777.106	1030
6825	1.50	-8.77	0.89	5061.96	5139.05	2777.111	1030
6830	1.90	-8.16	0.82	5060.34	5137.20	2777.117	1030
6835	1.28	-8.31	0.82	5060.17	5137.31	2777.121	1030
6840	1.68	-8.47	0.91	5059.79	5137.21	2777.127	1030
6845	2.27	-8.76	1.06	5059.82	5137.03	2777.131	1030
6850	2.50	-8.13	0.95	5058.85	5135.50	2777.136	1030
6855	1.55	-7.39	0.60	5058.46	5135.66	2777.141	1030
6860	1.44	-7.70	0.72	5058.53	5134.73	2777.146	1030
6865	2.03	-7.62	0.76	5058.25	5134.88	2777.151	1030
6870	1.69	-7.83	0.82	5058.56	5134.88	2777.156	1030
6875	1.83	-8.03	0.82	5058.51	5133.83	2777.161	1030
6880	2.17	-7.78	0.83	5058.17	5133.87	2777.166	1030
6885	1.82	-7.94	0.92	5056.35	5131.39	2777.171	1030
6890	1.36	-7.03	0.66	5055.98	5131.06	2777.176	1030
6895	1.67	-7.16	0.71	5055.73	5130.84	2777.181	1030
6900	1.45	-7.46	0.78	5055.58	5131.02	2777.186	1030
6905	1.52	-6.97	0.63	5054.15	5129.37	2777.192	1030
6910	1.94	-7.10	0.78	5054.13	5129.02	2777.196	1030
6915	1.74	-7.18	0.74	5054.12	5129.28	2777.202	1030
6920	1.72	-7.40	0.85	5054.04	5129.33	2777.205	1030
6925	2.21	-7.34	0.87	5052.63	5128.50	2777.211	1030
6930	2.00	-6.92	0.76	5052.41	5127.46	2777.216	1030
6935	1.61	-6.43	0.65	5051.81	5125.86	2777.221	1030
6940	1.04	-6.42	0.61	5051.50	5125.23	2777.225	1030
6945	1.48	-6.75	0.74	5051.21	5125.29	2777.232	1030
6950	1.44	-6.66	0.74	5051.31	5125.28	2777.236	1030
6955	1.82	-6.78	0.80	5051.46	5125.31	2777.241	1030
6960	1.27	-6.73	0.75	5051.42	5125.24	2777.246	1030
6965	1.72	-5.89	0.64	5048.84	5123.35	2777.253	1030
6970	0.96	-6.10	0.63	5049.01	5123.26	2777.256	1030
6975	1.44	-5.91	0.61	5048.72	5122.09	2777.261	1030
6980	1.74	-6.73	0.92	5048.81	5121.45	2777.266	1030
6985	1.15	-6.07	0.71	5047.85	5121.49	2777.271	1030
6990	1.27	-5.65	0.55	5047.21	5121.39	2777.276	1030
6995	1.73	-5.73	0.66	5047.11	5121.20	2777.281	1030
7000	1.83	-6.03	0.74	5047.24	5120.88	2777.286	1030
7005	1.26	-5.86	0.67	5046.27	5120.27	2777.291	1030
7010	1.75	-5.84	0.76	5045.26	5120.13	2777.295	1030
7015	0.90	-5.88	0.69	5045.32	5119.54	2777.301	1030
7020	1.19	-5.99	0.74	5045.59	5118.75	2777.306	1030
7025	1.44	-5.33	0.61	5045.00	5118.83	2777.311	1030
7030	1.15	-5.49	0.72	5044.16	5117.09	2777.315	1030
7035	0.89	-5.06	0.62	5043.88	5116.78	2777.320	1030
7040	1.01	-4.91	0.57	5042.66	5115.38	2777.326	1030
7045	1.35	-5.60	0.84	5042.89	5114.78	2777.332	1030
7050	2.03	-5.46	0.80	5042.75	5113.99	2777.336	1030
7055	1.37	-5.11	0.65	5042.77	5113.37	2777.340	1030
7060	0.87	-4.67	0.51	5041.54	5112.22	2777.346	1030
7065	0.76	-4.72	0.53	5041.31	5111.00	2777.350	1030
7070	0.91	-5.33	0.79	5040.46	5110.11	2777.357	1030
7075	1.30	-4.61	0.62	5040.61	5110.04	2777.361	1030
7080	1.17	-5.50	0.87	5040.39	5110.09	2777.366	1030
7085	1.14	-4.97	0.69	5040.84	5110.11	2777.371	1030
7090	0.74	-4.03	0.47	5038.70	5108.23	2777.377	1030
7095	0.82	-3.81	0.44	5038.66	5107.81	2777.381	1030
7100	0.70	-3.99	0.42	5038.59	5107.80	2777.386	1030
7105	0.59	-4.06	0.45	5038.62	5107.62	2777.391	1030
7110	1.18	-3.99	0.51	5038.08	5107.11	2777.396	1030
7115	1.06	-4.44	0.65	5037.28	5107.04	2777.401	1030
7120	0.75	-3.95	0.49	5037.01	5106.75	2777.406	1030
7125	1.72	-3.63	0.45	5037.06	5105.60	2777.412	1030
7130	0.69	-4.07	0.55	5036.42	5104.78	2777.416	1030
7135	0.84	-4.08	0.61	5035.15	5103.52	2777.420	1030
7140	1.41	-3.60	0.51	5035.08	5103.00	2777.426	1030
7145	1.29	-3.12	0.41	5034.37	5101.33	2777.431	1030
7150	1.38	-3.83	0.66	5034.24	5101.18	2777.436	1030
7155	0.43	-3.70	0.54	5034.07	5101.47	2777.442	1030
7160	0.91	-3.84	0.60	5034.13	5101.07	2777.445	1030
7165	1.78	-3.56	0.59	5034.07	5101.17	2777.451	1030
7170	0.91	-3.67	0.52	5034.13	5100.87	2777.455	1030
7175	0.63	-3.85	0.67	5031.74	5098.46	2777.462	1030
7180	0.63	-3.91	0.71	5031.99	5098.14	2777.466	1030
7185	1.49	-3.44	0.59	5032.18	5098.44	2777.472	1030
7190	1.01	-3.67	0.67	5031.95	5098.19	2777.475	1030
7195	1.08	-3.38	0.62	5030.64	5096.29	2777.481	1030
7200	0.26	-3.16	0.50	5030.06	5095.83	2777.486	1030
7205	0.40	-3.29	0.61	5029.41	5095.14	2777.492	1030
7210	0.75	-3.52	0.68	5029.02	5094.66	2777.496	1030
7215	0.44	-2.46	0.34	5029.01	5094.80	2777.502	1030
7220	0.78	-2.94	0.58	5028.95	5093.95	2777.506	1030
7225	0.59	-2.77	0.47	5027.70	5092.58	2777.513	1030
7230	0.14	-3.23	0.67	5027.67	5091.87	2777.516	1030
7235	0.22	-2.57	0.47	5027.54	5091.60	2777.521	1030
7240	0.59	-2.58	0.52	5027.52	5091.77	2777.526	1030
7245	0.95	-2.33	0.47	5026.97	5090.86	2777.531	1030
7250	1.29	-2.42	0.61	5025.65	5089.72	2777.537	1030
7255	1.04	-2.21	0.48	5025.73	5089.28	2777.541	1030
7260	0.44	-2.36	0.55	5025.00	5089.07	2777.545	1030
7265	0.08	-1.78	0.35	5024.68	5088.83	2777.551	1030
7270	1.16	-1.98	0.48	5023.93	5087.07	2777.557	1030
7275	1.04	-2.43	0.62	5024.10	5087.12	2777.560	1030
7280	0.41	-2.09	0.51	5023.86	5086.47	2777.566	1030
7285	1.02	-2.00	0.51	5023.98	5086.33	2777.570	1030
7290	1.11	-1.71	0.47	5022.79	5084.96	2777.576	1030
7295	0.50	-1.94	0.53	5022.46	5084.22	2777.580	1030
7300	0.75	-1.05	0.28	5022.50	5083.83	2777.587	1030
7305	0.39	-1.26	0.28	5022.31	5084.14	2777.591	1030
7310	0.77	-1.40	0.38	5022.65	5083.86	2777.596	1031
7315	0.54	-1.80	0.48	5022.65	5083.31	2777.601	1031
7320	2.09	-1.88	0.50	5024.45	5085.96	2777.608	1031
7325	0.25	-2.53	0.62	5024.92	5085.83	2777.611	1031
7330	1.05	-2.55	0.69	5025.03	5086.16	2777.617	1031
7335	0.87	-2.09	0.50	5024.71	5086.26	2777.621	1031
7340	0.17	-1.97	0.43	5025.75	5086.58	2777.627	1031
7345	0.69	-1.75	0.35	5026.14	5087.39	2777.631	1031
7350	0.78	-2.54	0.60	5026.01	5087.12	2777.636	1031
7355	1.25	-3.16	0.78	5026.10	5086.96	2777.641	1031
7360	1.19	-2.66	0.65	5027.53	5088.54	2777.648	1031
7365	0.90	-3.05	0.64	5027.83	5088.76	2777.651	1031
7370	0.49	-2.78	0.58	5028.08	5089.06	2777.656	1031
7375	0.88	-2.52	0.52	5028.44	5089.65	2777.661	1031
7380	0.61	-2.24	0.40	5028.78	5089.64	2777.666	1031
7385	0.94	-2.44	0.46	5029.38	5090.06	2777.670	1031
7390	0.67	-2.51	0.48	5029.53	5090.50	2777.676	1031
7395	0.80	-2.86	0.58	5029.46	5090.12	2777.681	1031
7400	0.51	-2.64	0.50	5029.73	5090.39	2777.685	1031
7405	0.92	-2.76	0.56	5029.52	5090.47	2777.691	1031
7410	0.87	-2.74	0.54	5029.45	5090.46	2777.695	1031
7415	0.72	-2.11	0.40	5029.22	5090.70	2777.701	1031
7420	0.55	-2.05	0.34	5029.35	5090.46	2777.705	1031
7425	0.79	-3.20	0.59	5032.20	5090.45	2777.711	1031
7430	0.85	-2.76	0.46	5032.56	5090.64	2777.716	1031
7435	1.04	-2.30	0.31	5032.73	5090.48	2777.722	1031
7440	0.35	-3.27	0.65	5032.63	5090.70	2777.725	1031
7445	0.40	-2.75	0.47	5032.57	5090.48	2777.731	1031
7450	1.04	-2.95	0.53	5032.44	5091.11	2777.736	1031
7455	1.17	-2.65	0.41	5034.65	5091.92	2777.741	1031
7460	0.63	-3.14	0.50	5035.14	5092.10	2777.745	1031
7465	1.92	-2.96	0.58	5035.34	5093.94	2777.753	1031
7470	0.87	-3.36	0.59	5035.12	5092.80	2777.756	1031
7475	1.07	-2.93	0.50	5035.21	5092.91	2777.761	1031
7480	0.42	-2.93	0.43	5035.17	5092.63	2777.766	1031
7485	1.34	-3.28	0.51	5036.87	5094.66	2777.771	1031
7490	1.08	-3.22	0.41	5037.88	5095.68	2777.776	1031
7495	0.19	-3.05	0.32	5038.14	5096.15	2777.781	1031
7500	0.62	-3.13	0.39	5038.17	5096.77	2777.786	1031
7505	1.08	-3.56	0.54	5037.98	5097.46	2777.791	1031
7510	1.06	-3.85	0.59	5037.79	5096.71	2777.796	1031
7515	1.52	-4.01	0.42	5039.67	5098.88	2777.803	1031
7520	1.57	-3.95	0.56	5039.94	5099.56	2777.806	1031
7525	0.98	-3.94	0.56	5040.30	5100.30	2777.811	1031
7530	1.01	-3.64	0.43	5040.40	5101.18	2777.816	1031
7535	0.66	-3.82	0.47	5040.62	5101.84	2777.821	1031
7540	1.22	-4.25	0.54	5041.98	5103.25	2777.826	1031
7545	1.19	-3.84	0.42	5041.90	5103.35	2777.830	1031
7550	1.26	-4.14	0.50	5042.10	5103.56	2777.836	1031
7555	1.63	-4.29	0.59	5042.24	5103.80	2777.840	1031
7560	1.17	-4.95	0.71	5043.29	5106.01	2777.846	1031
7565	1.19	-4.74	0.63	5043.64	5106.27	2777.850	1031
7570	1.68	-4.51	0.60	5043.67	5106.90	2777.857	1031
7575	1.19	-4.37	0.50	5043.61	5107.11	2777.861	1031
7580	1.58	-4.50	0.57	5043.86	5106.46	2777.868	1031
7585	0.77	-5.00	0.62	5043.87	5106.26	2777.870	1031
7590	1.09	-4.52	0.44	5046.24	5109.22	2777.877	1031
7595	1.28	-5.46	0.74	5046.44	5109.83	2777.881	1031
7600	1.47	-5.07	0.61	5047.05	5111.20	2777.887	1031
7605	1.39	-4.76	0.44	5047.22	5111.99	2777.891	1031
7610	1.38	-5.35	0.66	5047.27	5111.40	2777.896	1031
7615	0.88	-5.78	0.75	5047.42	5111.22	2777.901	1031
7620	1.00	-5.05	0.52	5047.72	5111.89	2777.906	1031
7625	1.35	-5.54	0.61	5048.85	5113.00	2777.911	1031
7630	1.00	-6.20	0.82	5048.69	5113.31	2777.916	1031
7635	1.10	-5.50	0.61	5048.72	5113.61	2777.921	1031
7640	1.22	-5.39	0.55	5048.79	5114.09	2777.926	1031
7645	1.66	-5.55	0.64	5048.77	5113.98	2777.931	1031
7650	1.63	-5.80	0.71	5049.20	5114.55	2777.936	1031
7655	1.30	-6.18	0.72	5051.17	5116.73	2777.941	1031
7660	1.97	-5.81	0.65	5051.26	5116.46	2777.946	1031
7665	2.02	-5.95	0.70	5051.02	5116.21	2777.952	1031
7670	1.38	-5.94	0.63	5051.28	5116.56	2777.955	1031
7675	1.39	-6.09	0.63	5052.71	5118.35	2777.961	1031
7680	1.70	-6.10	0.65	5052.95	5118.40	2777.965	1031
7685	0.68	-6.47	0.64	5053.91	5119.28	2777.973	1031
7690	1.41	-6.43	0.69	5053.97	5119.82	2777.976	1031
7695	1.56	-6.25	0.62	5053.92	5119.57	2777.981	1031
7700	1.59	-6.14	0.58	5054.06	5120.39	2777.986	1031
7705	1.44	-6.15	0.51	5055.34	5121.98	2777.992	1031
7710	1.48	-6.44	0.59	5055.55	5123.16	2777.996	1031
7715	2.10	-6.95	0.86	5055.58	5122.95	2778.003	1031
7720	1.30	-7.42	0.91	5055.57	5122.99	2778.006	1031
7725	1.90	-6.88	0.73	5056.22	5123.43	2778.012	1031
7730	1.81	-6.75	0.67	5057.24	5123.59	2778.016	1031
7735	1.33	-6.98	0.67	5057.83	5124.13	2778.021	1031
7740	1.35	-7.19	0.76	5058.26	5124.61	2778.026	1031
7745	1.40	-7.51	0.81	5058.13	5124.48	2778.031	1031
7750	1.31	-7.44	0.79	5058.20	5124.87	2778.037	1031
7755	1.68	-7.52	0.82	5058.00	5125.30	2778.041	1031
7760	1.61	-7.52	0.80	5058.87	5126.49	2778.046	1031
7765	1.59	-7.73	0.82	5059.68	5127.08	2778.051	1031
7770	1.75	-8.14	0.97	5060.70	5127.39	2778.056	1031
7775	1.27	-8.31	0.92	5060.69	5127.65	2778.061	1031
7780	1.77	-7.63	0.77	5060.92	5128.15	2778.066	1031
7785	1.66	-7.26	0.63	5061.11	5128.57	2778.071	1031
7790	2.31	-8.60	1.02	5062.38	5130.92	2778.077	1031
7795	1.92	-8.36	0.97	5062.34	5131.33	2778.080	1031
7800	1.91	-7.92	0.78	5062.23	5132.09	2778.087	1031
7805	2.26	-8.29	0.93	5062.66	5132.35	2778.091	1031
7810	2.08	-8.34	0.92	5063.82	5133.65	2778.095	1031
7810	1.57	-8.66	0.93	5064.25	5134.05	2778.057	1031
7815	2.18	-8.42	0.78	5065.31	5135.19	2778.064	1031
7820	1.44	-8.41	0.79	5064.90	5136.39	2778.067	1031
7825	1.66	-8.61	0.87	5065.03	5136.37	2778.073	1031
7830	1.64	-8.95	0.95	5064.88	5135.89	2778.077	1031
7835	2.33	-8.39	0.91	5063.22	5133.68	2778.084	1031
7840	1.76	-8.10	0.73	5063.60	5134.81	2778.087	1031
7845	1.81	-8.52	0.95	5063.37	5134.47	2778.093	1031
7850	1.77	-8.52	0.95	5063.49	5134.48	2778.097	1031
7855	1.79	-8.41	0.89	5063.78	5133.99	2778.103	1031
7860	1.96	-8.73	0.96	5065.26	5134.06	2778.108	1031
7865	1.50	-8.45	0.76	5065.50	5135.48	2778.112	1031
7870	2.00	-8.92	0.98	5065.28	5135.40	2778.118	1031
7875	1.87	-8.57	0.83	5065.52	5135.64	2778.122	1031
7880	1.49	-8.97	0.89	5066.72	5137.77	2778.127	1031
7885	1.86	-8.74	0.86	5067.11	5138.33	2778.132	1031
7890	1.90	-9.20	1.02	5067.76	5138.64	2778.137	1031
7895	2.01	-9.09	0.92	5067.74	5139.00	2778.142	1031
7900	1.72	-9.10	0.95	5067.97	5139.36	2778.149	1031
7905	2.10	-9.09	0.93	5067.80	5139.48	2778.152	1031
7910	2.25	-9.46	1.05	5067.91	5139.97	2778.158	1031
7915	1.84	-9.67	1.04	5068.09	5140.10	2778.162	1031
7920	2.03	-9.84	1.05	5070.00	5141.93	2778.167	1031
7925	2.09	-10.05	1.10	5070.05	5142.41	2778.172	1031
7930	1.83	-9.96	1.01	5070.94	5142.27	2778.179	1031
7935	2.37	-9.80	1.08	5070.29	5142.30	2778.182	1031
7940	2.28	-9.39	0.90	5070.37	5142.91	2778.187	1031
7945	2.35	-9.44	0.92	5070.52	5143.27	2778.192	1031
7950	1.85	-9.69	0.89	5072.46	5143.62	2778.198	1031
7955	2.17	-10.27	1.08	5073.17	5143.84	2778.202	1031
7960	1.88	-9.58	0.82	5073.30	5144.30	2778.208	1031
7965	2.34	-9.51	0.80	5073.31	5145.29	2778.212	1031
7970	2.22	-10.01	0.94	5074.63	5146.36	2778.218	1031
7975	2.71	-10.35	1.02	5075.21	5147.82	2778.222	1031
7980	2.12	-10.15	0.86	5075.42	5148.50	2778.228	1031
7985	2.40	-10.61	1.11	5075.70	5148.19	2778.233	1031
7990	2.54	-11.16	1.32	5075.85	5149.11	2778.237	1031
7995	2.34	-10.56	1.05	5076.10	5149.72	2778.243	1031
8000	2.67	-10.53	1.05	5075.86	5149.74	2778.247	1031
8005	2.29	-10.57	1.03	5075.75	5149.54	2778.252	1031
8010	1.97	-10.31	0.92	5076.06	5149.89	2778.257	1031
8015	2.15	-10.44	0.89	5078.19	5150.44	2778.263	1031
8020	2.82	-10.73	1.04	5078.52	5150.63	2778.267	1031
8025	2.97	-11.08	1.15	5078.59	5151.13	2778.272	1031
8030	2.41	-11.07	1.18	5078.71	5151.26	2778.277	1031
8035	2.09	-11.25	1.17	5079.97	5153.58	2778.284	1031
8040	2.75	-10.80	0.91	5080.16	5153.90	2778.287	1031
8045	2.44	-10.84	0.89	5080.16	5154.13	2778.292	1031
8050	2.63	-11.63	1.19	5080.15	5154.28	2778.297	1031
8055	2.37	-12.12	1.31	5081.59	5156.06	2778.304	1031
8060	2.26	-11.97	1.23	5081.79	5157.16	2778.307	1031
8065	2.25	-12.20	1.28	5082.02	5158.69	2778.313	1031
8070	2.30	-11.85	1.15	5081.95	5158.69	2778.318	1031
8075	2.21	-12.03	1.10	5083.09	5159.52	2778.323	1031
8080	2.79	-12.53	1.35	5083.69	5158.83	2778.327	1031
8085	3.28	-12.49	1.37	5083.33	5160.04	2778.333	1031
8090	2.11	-12.74	1.31	5083.97	5160.98	2778.337	1031
8095	2.36	-12.18	1.11	5083.80	5161.45	2778.342	1031
8100	2.66	-12.01	1.12	5083.71	5160.82	2778.349	1031
8105	2.60	-12.02	1.02	5084.16	5161.51	2778.352	1031
8110	2.55	-12.35	1.05	5085.95	5163.62	2778.358	1031
8115	2.92	-12.72	1.27	5086.32	5163.82	2778.362	1031
8120	2.51	-12.31	0.96	5087.27	5165.04	2778.368	1031
8125	2.44	-12.66	1.11	5087.22	5164.83	2778.372	1031
8130	2.09	-12.74	1.10	5087.11	5164.76	2778.379	1031
8135	2.65	-12.68	1.14	5087.08	5164.69	2778.382	1031
8140	3.39	-12.65	1.19	5087.44	5164.91	2778.389	1031
8145	3.37	-12.55	1.11	5087.24	5164.99	2778.392	1031
8150	2.57	-13.19	1.20	5089.11	5166.98	2778.397	1031
8155	2.07	-13.20	1.08	5089.63	5167.46	2778.402	1031
8160	3.22	-13.35	1.25	5090.47	5168.34	2778.409	1031
8165	2.66	-13.54	1.29	5090.52	5168.47	2778.412	1031
8170	3.04	-13.33	1.19	5090.45	5168.73	2778.417	1031
8175	2.82	-13.48	1.26	5090.21	5169.13	2778.422	1031
8180	2.72	-13.68	1.22	5091.53	5170.76	2778.428	1031
8185	2.99	-13.51	1.12	5092.17	5172.39	2778.432	1031
8190	2.41	-13.79	1.18	5092.46	5173.27	2778.438	1031
8195	2.46	-13.76	1.19	5092.56	5173.51	2778.443	1031
8200	2.70	-14.20	1.37	5093.33	5174.71	2778.448	1031
8205	2.77	-14.05	1.18	5094.09	5175.76	2778.452	1031
8210	2.87	-14.17	1.23	5094.77	5176.02	2778.458	1031
8215	2.90	-14.06	1.12	5095.01	5176.78	2778.463	1031
8220	2.72	-14.25	1.19	5095.09	5177.03	2778.467	1031
8225	3.36	-14.41	1.32	5094.81	5177.91	2778.472	1031
8230	3.12	-14.24	1.17	5095.05	5178.22	2778.477	1031
8235	2.91	-14.43	1.14	5096.72	5178.95	2778.483	1031
8240	2.74	-14.47	1.22	5096.69	5179.32	2778.487	1031
8245	2.47	-15.01	1.38	5096.72	5179.26	2778.494	1031
8250	2.85	-15.13	1.45	5096.99	5180.10	2778.497	1031
8255	2.77	-15.31	1.38	5098.37	5181.57	2778.502	1031
8260	3.10	-14.99	1.25	5098.85	5182.07	2778.507	1031
8265	3.14	-15.51	1.48	5099.18	5182.45	2778.514	1031
8270	3.43	-15.46	1.50	5099.47	5182.66	2778.518	1031
8275	2.95	-15.31	1.33	5099.68	5183.52	2778.522	1031
8280	3.22	-15.32	1.36	5099.58	5183.84	2778.527	1031
8285	2.98	-15.60	1.44	5101.19	5186.96	2778.535	1031
8290	3.32	-15.63	1.38	5101.39	5185.49	2778.537	1031
8295	3.08	-15.43	1.18	5101.72	5186.51	2778.542	1031
8300	3.02	-15.89	1.38	5101.73	5186.32	2778.547	1031
8305	3.29	-15.88	1.45	5101.63	5186.10	2778.552	1031
8310	3.53	-15.91	1.33	5103.34	5188.15	2778.557	1031
8315	3.15	-16.26	1.47	5103.55	5188.43	2778.563	1031
8320	3.35	-16.11	1.40	5103.58	5188.89	2778.568	1031
8325	2.99	-15.80	1.24	5103.54	5188.99	2778.572	1031
8330	3.15	-16.20	1.43	5103.73	5188.22	2778.577	1031
8335	3.27	-16.38	1.49	5103.76	5188.26	2778.582	1031
8340	3.21	-16.73	1.58	5105.61	5188.45	2778.588	1031
8345	3.01	-16.74	1.47	5106.31	5189.30	2778.592	1031
8350	3.18	-16.68	1.51	5106.25	5189.61	2778.597	1031
8355	3.46	-16.76	1.47	5106.24	5191.04	2778.604	1031
8360	3.50	-16.67	1.49	5106.17	5191.21	2778.608	1031
8365	3.14	-16.77	1.49	5106.17	5190.80	2778.612	1031
8370	3.28	-16.73	1.47	5106.47	5191.69	2778.618	1031
8375	3.51	-16.62	1.41	5106.52	5191.92	2778.622	1031
8380	2.74	-17.29	1.50	5108.62	5193.95	2778.628	1031
8385	3.60	-17.36	1.56	5109.43	5195.34	2778.632	1031
8390	4.08	-17.28	1.57	5109.34	5195.17	2778.639	1031
8395	3.79	-17.14	1.41	5109.25	5195.77	2778.642	1031
8400	4.47	-17.17	1.51	5109.59	5196.10	2778.648	1030
8405	3.86	-17.25	1.62	5109.33	5196.93	2778.654	1030
8410	3.59	-16.86	1.33	5107.74	5196.14	2778.658	1030
8415	3.15	-16.88	1.37	5107.03	5195.81	2778.662	1030
8420	3.06	-16.89	1.41	5107.08	5196.47	2778.668	1030
8425	3.32	-17.34	1.62	5107.13	5196.65	2778.672	1030
8430	3.01	-17.04	1.46	5106.99	5196.39	2778.677	1030
8435	3.58	-16.87	1.41	5107.00	5196.21	2778.682	1030
8440	3.74	-17.18	1.64	5106.43	5195.62	2778.688	1030
8445	3.18	-16.76	1.40	5105.72	5195.41	2778.692	1030
8450	3.64	-16.78	1.49	5105.54	5194.90	2778.697	1030
8455	3.39	-17.01	1.54	5106.10	5195.28	2778.703	1030
8460	3.29	-16.88	1.47	5106.41	5195.78	2778.707	1030
8465	3.63	-16.84	1.48	5105.79	5195.48	2778.713	1030
8470	2.96	-17.07	1.56	5105.79	5194.94	2778.717	1030
8475	3.33	-16.77	1.55	5102.75	5195.78	2778.722	1030
8480	3.31	-16.42	1.34	5102.48	5194.98	2778.727	1030
8485	3.11	-16.57	1.50	5102.42	5194.00	2778.734	1030
8490	2.90	-16.44	1.34	5102.38	5193.89	2778.737	1030
8495	3.48	-16.53	1.44	5102.36	5193.97	2778.743	1030
8500	3.15	-16.60	1.44	5102.28	5194.71	2778.747	1030
8505	2.89	-16.18	1.31	5100.64	5193.66	2778.753	1030
8510	3.58	-15.79	1.30	5099.84	5191.35	2778.757	1030
8515	3.17	-15.78	1.30	5099.80	5190.37	2778.763	1030
8520	2.90	-15.78	1.22	5099.78	5190.14	2778.768	1030
8525	3.31	-16.26	1.52	5099.51	5190.09	2778.772	1030
8530	3.17	-15.73	1.23	5099.74	5190.28	2778.777	1030
8535	2.96	-15.83	1.43	5098.44	5189.63	2778.783	1030
8540	2.94	-15.59	1.35	5097.19	5188.36	2778.788	1030
8545	3.06	-15.52	1.36	5096.88	5188.35	2778.792	1030
8550	2.76	-15.77	1.43	5096.90	5188.26	2778.798	1030
8555	3.05	-15.50	1.41	5096.63	5187.45	2778.802	1030
8560	2.56	-15.65	1.45	5095.20	5185.76	2778.807	1030
8565	3.05	-15.24	1.34	5095.18	5185.53	2778.813	1030
8570	3.26	-14.72	1.14	5094.61	5186.38	2778.818	1030
8575	2.87	-14.96	1.20	5094.76	5186.23	2778.822	1030
8580	2.92	-15.01	1.28	5094.45	5185.95	2778.827	1030
8585	3.03	-15.32	1.44	5094.50	5186.05	2778.832	1030
8590	3.12	-14.83	1.38	5093.04	5184.42	2778.839	1030
8595	3.07	-15.28	1.53	5092.86	5184.11	2778.842	1030
8600	2.95	-14.53	1.24	5093.15	5183.48	2778.849	1030
8605	2.88	-14.86	1.42	5092.97	5183.51	2778.852	1030
8610	2.65	-14.46	1.30	5091.56	5181.53	2778.858	1030
8615	2.49	-14.73	1.45	5091.65	5180.82	2778.862	1030
8620	3.03	-14.51	1.43	5090.73	5179.76	2778.869	1030
8625	2.82	-14.22	1.32	5090.39	5179.46	2778.873	1030
8630	2.90	-14.29	1.25	5090.69	5179.94	2778.880	1030
8635	2.42	-14.14	1.17	5090.52	5179.31	2778.882	1030
8640	2.86	-13.63	1.12	5089.28	5177.98	2778.888	1030
8645	2.61	-13.72	1.15	5089.11	5177.31	2778.893	1030
8650	2.53	-14.03	1.30	5088.31	5176.67	2778.898	1030
8655	3.31	-13.94	1.38	5088.09	5175.92	2778.902	1030
8660	3.04	-13.96	1.37	5088.05	5175.12	2778.908	1030
8665	2.61	-13.56	1.21	5088.04	5175.42	2778.913	1030
8670	2.63	-13.95	1.33	5087.99	5175.76	2778.917	1030
8675	2.64	-13.77	1.27	5087.65	5175.36	2778.923	1030
8680	1.79	-13.83	1.24	5085.97	5172.68	2778.930	1030
8685	2.65	-13.44	1.27	5086.01	5173.12	2778.932	1030
8690	2.33	-13.22	1.18	5085.47	5172.83	2778.938	1030
8695	3.21	-13.27	1.31	5085.50	5172.22	2778.943	1030
8700	2.65	-13.19	1.18	5085.47	5172.84	2778.946	1030
8705	2.90	-12.77	1.18	5083.86	5170.44	2778.954	1030
8710	2.77	-12.40	0.99	5083.79	5169.44	2778.957	1030
8715	2.96	-12.82	1.15	5083.85	5169.31	2778.963	1030
8720	2.95	-12.83	1.17	5083.85	5169.23	2778.967	1030
8725	2.33	-12.50	1.16	5081.82	5168.10	2778.974	1030
8730	2.57	-12.44	1.09	5081.95	5167.74	2778.977	1030
8735	1.93	-12.10	0.87	5082.18	5167.60	2778.983	1030
8740	2.75	-12.37	1.12	5081.84	5167.57	2778.987	1030
8745	2.19	-12.19	1.14	5080.29	5165.33	2778.994	1030
8750	2.76	-11.82	1.00	5080.24	5165.43	2778.998	1030
8755	2.92	-11.97	1.14	5080.05	5165.25	2779.002	1030
8760	2.32	-11.87	1.00	5080.07	5165.15	2779.007	1030
8765	2.11	-11.61	0.98	5078.58	5163.21	2779.014	1030
8770	2.38	-12.21	1.26	5078.51	5163.75	2779.017	1030
8775	2.52	-12.06	1.17	5078.66	5163.90	2779.023	1030
8780	3.12	-11.78	1.12	5078.42	5163.24	2779.027	1030
8785	2.27	-11.37	0.97	5077.86	5163.00	2779.032	1030
8790	2.62	-11.12	0.88	5076.79	5162.57	2779.038	1030
8795	2.38	-11.49	1.03	5076.77	5161.93	2779.042	1030
8800	2.98	-11.12	1.01	5075.90	5161.36	2779.048	1030
8805	2.12	-11.54	1.11	5075.84	5160.97	2779.052	1030
8810	2.35	-11.38	1.08	5075.96	5160.36	2779.057	1030
8815	2.15	-11.44	1.10	5075.95	5159.88	2779.062	1030
8820	2.16	-11.05	0.99	5074.49	5158.85	2779.068	1030
8825	2.77	-11.25	1.19	5074.14	5158.27	2779.072	1030
8830	1.39	-11.59	1.15	5074.65	5157.99	2779.079	1030
8835	2.30	-11.39	1.18	5074.25	5158.01	2779.082	1030
8840	2.43	-10.76	1.02	5073.08	5157.70	2779.088	1030
8845	2.54	-10.83	1.07	5072.37	5156.28	2779.092	1030
8850	1.68	-10.75	1.06	5071.88	5156.39	2779.099	1030
8855	2.28	-10.34	0.83	5071.62	5155.93	2779.102	1030
8860	2.36	-10.27	0.90	5071.96	5155.97	2779.108	1030
8865	2.09	-10.37	0.90	5071.88	5155.29	2779.112	1030
8870	2.48	-10.52	1.12	5069.85	5153.18	2779.119	1030
8875	2.19	-10.45	1.09	5069.94	5153.26	2779.122	1030
8880	1.92	-10.37	1.03	5070.05	5152.36	2779.128	1030
8885	2.12	-10.62	1.13	5069.94	5152.49	2779.132	1030
8890	2.74	-9.60	0.83	5068.40	5152.35	2779.139	1030
8895	2.34	-9.57	0.80	5068.63	5151.95	2779.143	1030
8900	2.49	-10.01	0.99	5068.36	5151.14	2779.147	1030
8905	2.32	-10.19	1.07	5068.21	5150.77	2779.152	1030
8910	1.96	-10.03	0.99	5067.52	5150.39	2779.158	1030
8915	2.62	-9.82	1.02	5066.60	5150.20	2779.162	1030
8920	1.99	-9.86	1.03	5066.06	5149.25	2779.168	1030
8925	1.85	-9.31	0.90	5065.40	5148.45	2779.173	1030
8930	2.00	-9.67	1.03	5065.40	5148.01	2779.177	1030
8935	1.99	-9.44	0.96	5065.40	5147.39	2779.182	1030
8940	1.95	-9.30	0.86	5065.26	5146.66	2779.187	1030
8945	2.46	-8.78	0.83	5063.68	5145.27	2779.193	1030
8950	1.55	-9.58	1.08	5063.52	5144.64	2779.197	1030
8955	1.80	-8.99	0.85	5063.65	5143.73	2779.204	1030
8960	2.29	-8.99	0.93	5063.85	5143.74	2779.207	1030
8965	1.91	-9.72	1.14	5063.66	5143.83	2779.213	1030
8970	2.03	-8.83	0.80	5063.90	5143.75	2779.217	1030
8975	1.73	-8.45	0.74	5061.87	5141.57	2779.223	1030
8980	1.69	-8.38	0.81	5061.06	5140.50	2779.228	1030
8985	1.23	-8.60	0.79	5061.10	5139.72	2779.234	1030
8990	1.70	-8.24	0.74	5061.31	5139.95	2779.237	1030
8995	1.03	-8.39	0.78	5061.19	5139.80	2779.243	1030
9000	1.70	-8.32	0.79	5061.36	5139.73	2779.248	1030
9005	1.12	-8.40	0.82	5059.87	5139.63	2779.253	1030
9010	1.79	-8.42	0.85	5059.07	5139.33	2779.257	1030
9015	2.13	-8.46	0.95	5058.90	5138.68	2779.263	1030
9020	1.81	-8.58	0.97	5058.75	5138.28	2779.268	1030
9025	2.12	-8.49	0.97	5059.02	5138.09	2779.272	1030
9030	1.18	-8.52	0.90	5058.79	5138.16	2779.278	1030
9035	1.56	-8.59	0.94	5058.98	5138.16	2779.282	1030
9040	1.86	-8.25	0.90	5058.64	5137.37	2779.287	1030
9045	2.18	-7.78	0.79	5057.89	5136.55	2779.292	1030
9050	1.14	-7.61	0.76	5055.29	5133.46	2779.297	1030
9055	2.13	-7.67	0.89	5055.44	5133.07	2779.302	1030
9060	2.25	-7.49	0.81	5055.03	5133.07	2779.308	1030
9065	1.42	-7.06	0.63	5055.06	5132.68	2779.312	1030
9070	1.92	-7.51	0.82	5055.05	5132.18	2779.318	1030
9075	1.90	-7.67	0.88	5054.95	5132.85	2779.322	1030
9080	1.31	-7.61	0.94	5053.04	5129.97	2779.327	1030
9085	1.90	-6.68	0.70	5052.51	5129.93	2779.332	1030
9090	1.43	-7.04	0.76	5052.51	5129.50	2779.339	1030
9095	1.50	-6.91	0.71	5052.92	5128.75	2779.342	1030
9100	1.42	-7.35	0.88	5052.50	5129.26	2779.347	1030
9105	1.58	-7.10	0.81	5052.37	5128.96	2779.352	1030
9110	2.08	-6.60	0.75	5050.31	5126.85	2779.358	1030
9115	0.89	-6.47	0.65	5049.77	5126.23	2779.362	1030
9120	0.31	-6.62	0.72	5049.74	5125.84	2779.370	1030
9125	0.62	-6.84	0.77	5050.05	5125.69	2779.373	1030
9130	1.64	-6.27	0.62	5049.76	5125.70	2779.378	1030
9135	1.50	-6.53	0.72	5049.78	5124.89	2779.382	1030
9140	1.24	-7.15	0.85	5048.95	5124.01	2779.387	1030
9145	1.61	-6.11	0.71	5047.35	5122.13	2779.393	1030
9150	0.85	-5.99	0.66	5047.22	5122.05	2779.398	1030
9155	1.51	-6.15	0.76	5046.95	5120.19	2779.403	1030
9160	0.98	-5.75	0.62	5046.87	5119.78	2779.407	1030
9165	1.07	-5.58	0.55	5047.04	5119.59	2779.413	1030
9170	1.56	-5.84	0.71	5046.92	5119.85	2779.417	1030
9175	1.39	-5.36	0.61	5045.06	5118.50	2779.422	1030
9180	1.06	-5.71	0.78	5044.83	5118.42	2779.427	1030
9185	1.76	-5.87	0.83	5044.57	5117.97	2779.432	1030
9190	0.84	-5.68	0.64	5044.73	5117.69	2779.437	1030
9195	1.22	-5.57	0.61	5044.77	5117.55	2779.444	1030
9200	1.50	-5.77	0.76	5044.79	5117.57	2779.447	1030
9205	0.80	-5.86	0.74	5044.69	5117.50	2779.452	1030
9210	0.96	-5.75	0.70	5044.86	5116.67	2779.457	1030
9215	1.31	-4.94	0.56	5042.20	5113.83	2779.463	1030
9220	1.37	-4.24	0.40	5041.60	5112.99	2779.467	1030
9225	0.49	-5.02	0.60	5041.36	5112.71	2779.474	1030
9230	0.91	-4.73	0.55	5041.43	5113.22	2779.478	1030
9235	1.46	-4.64	0.54	5041.34	5112.94	2779.483	1030
9240	0.59	-4.69	0.53	5041.64	5113.29	2779.487	1030
9245	0.76	-4.54	0.55	5039.35	5112.55	2779.492	1030
9250	1.46	-4.23	0.49	5039.12	5112.57	2779.498	1030
9255	2.29	-4.10	0.51	5039.07	5112.67	2779.505	1030
9260	1.50	-4.12	0.48	5038.95	5111.55	2779.507	1030
9265	1.10	-4.37	0.55	5038.73	5110.57	2779.513	1030
9270	0.81	-3.99	0.42	5038.95	5110.76	2779.517	1030
9275	1.60	-4.01	0.50	5037.86	5109.81	2779.523	1030
9280	1.34	-3.85	0.50	5036.43	5107.63	2779.527	1030
9285	1.06	-3.76	0.49	5036.36	5105.88	2779.533	1030
9290	0.45	-4.25	0.61	5036.08	5105.34	2779.538	1030
9295	0.97	-4.27	0.66	5036.01	5105.27	2779.542	1030
9300	1.02	-4.29	0.65	5036.23	5105.10	2779.548	1030
9305	0.58	-3.94	0.54	5036.10	5105.14	2779.552	1030
9310	1.15	-3.20	0.40	5033.80	5102.73	2779.557	1030
9315	1.26	-2.94	0.39	5033.93	5102.22	2779.563	1030
9320	0.82	-3.36	0.46	5033.50	5101.67	2779.568	1030
9325	0.73	-3.28	0.45	5033.50	5101.63	2779.572	1030
9330	0.85	-3.72	0.61	5033.47	5101.42	2779.577	1030
9335	0.85	-3.64	0.58	5033.43	5101.00	2779.582	1030
9340	0.76	-3.36	0.48	5033.37	5101.15	2779.588	1030
9345	1.47	-3.35	0.55	5033.44	5101.21	2779.592	1030
9350	0.84	-3.38	0.61	5031.30	5099.36	2779.597	1030
9355	0.98	-3.24	0.50	5031.28	5099.03	2779.601	1030
9360	0.99	-3.71	0.74	5030.95	5097.80	2779.609	1030
9365	1.15	-2.79	0.46	5030.94	5097.96	2779.612	1030
9370	0.82	-2.95	0.48	5030.94	5098.23	2779.618	1030
9375	0.97	-2.67	0.37	5031.06	5098.20	2779.623	1030
9380	0.85	-3.02	0.56	5028.56	5094.78	2779.627	1030
9385	0.69	-2.47	0.47	5027.66	5094.18	2779.632	1030
9390	0.46	-3.23	0.70	5027.49	5093.57	2779.640	1030
9395	0.68	-3.02	0.63	5027.91	5093.24	2779.643	1030
9400	0.31	-2.57	0.49	5027.64	5093.47	2779.648	1030
9405	1.09	-3.00	0.62	5027.58	5093.83	2779.652	1030
9410	0.80	-2.54	0.55	5025.99	5092.27	2779.658	1030
9415	0.90	-1.96	0.41	5024.97	5090.80	2779.663	1030
9420	0.62	-2.15	0.48	5025.16	5090.21	2779.667	1030
9425	0.84	-2.19	0.47	5025.14	5090.66	2779.673	1030
9430	0.87	-1.69	0.37	5025.13	5090.53	2779.678	1030
9435	0.71	-1.79	0.36	5025.09	5090.02	2779.682	1030
9440	1.04	-2.21	0.53	5024.64	5090.32	2779.687	1030
9445	0.72	-2.32	0.58	5022.93	5089.51	2779.692	1030
9450	0.50	-2.57	0.63	5022.73	5089.05	2779.698	1030
9455	1.31	-2.01	0.54	5022.63	5088.20	2779.703	1030
9460	0.81	-1.99	0.50	5022.56	5088.47	2779.707	1030
9465	0.51	-1.64	0.40	5022.65	5088.16	2779.713	1030
9470	0.93	-2.12	0.60	5022.46	5087.16	2779.717	1030
9475	0.70	-1.62	0.45	5020.04	5084.99	2779.722	1030
9480	0.88	-2.19	0.69	5019.87	5084.75	2779.727	1030
9485	0.58	-0.97	0.31	5019.96	5084.32	2779.732	1030
9490	0.47	-1.47	0.48	5020.09	5083.96	2779.737	1030
9495	1.12	-1.25	0.40	5019.87	5082.85	2779.744	1030
9500	0.71	-1.71	0.53	5019.76	5083.22	2779.747	1030
9505	0.94	-2.45	0.77	5019.84	5083.04	2779.752	1030
9510	0.97	-1.84	0.58	5019.77	5082.44	2779.757	1030
9515	0.84	-0.83	0.39	5017.26	5080.26	2779.762	1030
9520	0.05	-0.70	0.32	5016.58	5079.42	2779.768	1030
9525	0.97	-0.59	0.37	5016.26	5078.85	2779.774	1030
9530	0.53	-0.82	0.41	5016.46	5079.16	2779.777	1030
9535	0.78	-0.73	0.39	5016.42	5078.66	2779.783	1031
9540	0.86	-0.78	0.42	5016.48	5078.06	2779.787	1031
9545	0.73	-0.44	0.28	5018.15	5078.81	2779.792	1031
9550	0.55	-1.08	0.42	5018.84	5079.54	2779.797	1031
9555	0.44	-0.89	0.32	5019.02	5079.31	2779.803	1031
9560	0.24	-1.89	0.61	5019.11	5079.48	2779.807	1031
9565	0.39	-2.00	0.68	5018.81	5079.43	2779.813	1031
9570	0.69	-1.49	0.56	5018.74	5079.03	2779.817	1031
9575	0.87	-1.67	0.53	5019.86	5079.68	2779.823	1031
9580	0.30	-2.08	0.65	5021.05	5080.93	2779.827	1031
9585	0.44	-1.88	0.59	5020.96	5081.21	2779.833	1031
9590	0.05	-1.37	0.40	5021.15	5081.38	2779.838	1031
9595	0.58	-2.08	0.65	5021.34	5081.16	2779.842	1031
9600	0.35	-1.61	0.51	5021.20	5081.33	2779.847	1031
9605	0.35	-1.80	0.52	5021.50	5081.07	2779.852	1031
9610	1.31	-3.09	0.96	5023.60	5081.23	2779.857	1031
9615	0.62	-2.09	0.60	5023.36	5081.51	2779.862	1031
9620	0.42	-2.13	0.60	5023.69	5081.78	2779.867	1031
9625	1.21	-1.73	0.52	5023.42	5081.34	2779.872	1031
9630	0.34	-2.36	0.68	5023.30	5081.75	2779.878	1031
9635	0.36	-2.27	0.64	5023.39	5081.38	2779.882	1031
9640	0.56	-2.02	0.57	5023.30	5081.62	2779.887	1031
9645	0.33	-1.54	0.45	5023.25	5081.72	2779.892	1031
9650	0.62	-2.01	0.46	5026.45	5084.15	2779.899	1031
9655	1.60	-1.91	0.46	5026.69	5084.36	2779.902	1031
9660	1.32	-2.71	0.73	5027.05	5085.46	2779.909	1031
9665	0.67	-2.70	0.67	5026.65	5084.45	2779.912	1031
9670	0.96	-2.84	0.68	5027.85	5085.26	2779.917	1031
9675	1.12	-2.64	0.60	5028.24	5085.93	2779.922	1031
9680	-0.30	-2.13	0.32	5029.02	5086.88	2779.929	1031
9685	0.89	-2.45	0.52	5029.10	5088.35	2779.932	1031
9690	0.82	-2.69	0.60	5029.15	5088.56	2779.938	1031
9695	0.49	-3.13	0.68	5029.29	5088.42	2779.943	1031
9700	0.88	-3.22	0.67	5030.46	5088.47	2779.948	1031
9705	0.48	-2.52	0.48	5030.76	5089.10	2779.952	1031
9710	0.77	-2.80	0.59	5030.58	5089.54	2779.958	1031
9715	1.05	-3.53	0.77	5030.86	5089.97	2779.962	1031
9720	1.08	-3.28	0.67	5031.13	5090.44	2779.967	1031
9725	1.08	-2.06	0.30	5032.27	5091.67	2779.972	1031
9730	0.64	-3.37	0.67	5032.18	5092.09	2779.978	1031
9735	0.70	-4.16	0.92	5031.99	5091.99	2779.983	1031
9740	1.22	-2.70	0.43	5032.42	5092.32	2779.987	1031
9745	0.53	-3.40	0.63	5033.83	5094.29	2779.993	1031
9750	1.50	-2.94	0.52	5034.30	5094.33	2779.997	1031
9755	1.13	-2.98	0.50	5034.23	5094.20	2780.002	1031
9760	1.17	-3.53	0.65	5034.34	5094.81	2780.007	1031
9765	0.10	-3.55	0.54	5035.96	5096.75	2780.014	1031
9770	1.22	-3.28	0.49	5035.85	5097.44	2780.019	1031
9775	0.56	-3.67	0.56	5035.88	5097.21	2780.022	1031
9780	0.92	-3.91	0.65	5035.95	5097.05	2780.027	1031
9785	1.04	-4.20	0.76	5037.27	5097.65	2780.033	1031
9790	0.95	-4.00	0.66	5037.60	5098.06	2780.037	1031
9795	0.52	-3.75	0.53	5038.42	5099.17	2780.044	1031
9800	1.36	-4.07	0.68	5038.51	5098.99	2780.048	1031
9805	0.73	-4.19	0.64	5038.34	5099.58	2780.053	1031
9810	1.00	-3.87	0.58	5038.39	5099.86	2780.057	1031
9815	0.86	-4.14	0.56	5039.35	5101.47	2780.063	1031
9820	0.75	-4.22	0.59	5040.19	5102.56	2780.068	1031
9825	1.43	-4.14	0.58	5040.61	5102.61	2780.073	1031
9830	0.69	-4.49	0.64	5040.36	5103.28	2780.078	1031
9835	1.32	-3.97	0.54	5041.22	5103.89	2780.083	1031
9840	1.32	-4.23	0.53	5042.13	5105.05	2780.088	1031
9845	1.34	-4.35	0.52	5042.21	5105.48	2780.092	1031
9850	1.20	-4.71	0.62	5042.90	5106.58	2780.097	1031
9855	0.83	-4.43	0.58	5042.82	5106.74	2780.102	1031
9860	1.49	-4.71	0.64	5043.19	5106.29	2780.108	1031
9865	1.47	-4.25	0.48	5043.16	5106.21	2780.111	1031
9870	1.37	-5.17	0.74	5044.26	5107.52	2780.117	1031
9875	1.31	-4.57	0.50	5044.58	5108.17	2780.122	1031
9880	1.32	-5.09	0.64	5045.31	5109.49	2780.128	1031
9885	1.31	-5.36	0.78	5045.31	5109.59	2780.132	1031
9890	1.69	-5.45	0.84	5045.23	5110.11	2780.139	1031
9895	1.42	-5.39	0.78	5045.48	5110.21	2780.143	1031
9900	1.01	-4.52	0.41	5046.75	5110.23	2780.147	1031
9905	1.42	-4.97	0.57	5046.93	5111.01	2780.152	1031
9910	2.02	-4.79	0.50	5047.54	5111.16	2780.159	1031
9915	1.13	-5.35	0.62	5047.57	5111.31	2780.162	1031
9920	1.59	-5.30	0.70	5047.86	5111.43	2780.167	1031
9925	1.44	-4.88	0.54	5047.51	5112.38	2780.172	1031
9930	1.40	-5.54	0.66	5048.39	5113.35	2780.178	1031
9935	1.25	-6.05	0.81	5049.34	5114.30	2780.182	1031
9940	1.27	-5.88	0.73	5049.55	5114.34	2780.188	1031
9945	1.20	-5.87	0.75	5049.47	5115.02	2780.193	1031
9950	1.50	-5.87	0.73	5049.36	5115.00	2780.197	1031
9955	1.70	-5.63	0.63	5049.22	5115.04	2780.202	1031
9960	1.49	-5.91	0.69	5050.38	5115.41	2780.207	1031
9965	1.23	-6.27	0.75	5051.76	5117.47	2780.214	1031
9970	1.64	-6.32	0.74	5051.83	5118.10	2780.217	1031
9975	1.36	-6.05	0.62	5052.21	5118.92	2780.223	1031
9980	1.72	-6.33	0.80	5051.74	5118.52	2780.227	1031
9985	1.79	-6.84	0.88	5053.13	5120.20	2780.233	1031
9990	1.82	-6.58	0.77	5053.45	5121.09	2780.237	1031
9995	1.25	-6.94	0.86	5054.61	5121.26	2780.243	1031
10000	1.61	-6.19	0.56	5054.64	5122.25	2780.247	1031
10005	1.39	-6.51	0.67	5054.76	5122.19	2780.252	1031
10010	1.47	-6.99	0.86	5054.67	5122.65	2780.257	1031
10015	2.01	-6.70	0.69	5056.16	5124.04	2780.264	1031
10020	1.65	-6.42	0.58	5056.28	5124.12	2780.268	1031
10025	2.04	-6.92	0.72	5056.67	5124.83	2780.275	1031
10030	1.73	-7.29	0.87	5056.34	5124.20	2780.277	1031
10035	1.45	-7.26	0.84	5057.30	5124.47	2780.282	1031
10040	1.96	-6.78	0.64	5058.37	5124.49	2780.287	1031
10045	1.17	-7.32	0.75	5058.80	5124.97	2780.293	1031
10050	2.15	-7.33	0.79	5059.24	5125.97	2780.298	1031
10055	1.44	-8.02	0.97	5059.38	5126.81	2780.303	1031
10060	1.68	-7.97	0.93	5058.99	5127.59	2780.307	1031
10065	0.87	-7.36	0.61	5059.62	5128.07	2780.313	1031
10070	1.65	-7.59	0.72	5060.77	5129.55	2780.318	1031
10075	1.27	-8.10	0.87	5060.82	5129.89	2780.323	1031
10080	1.54	-8.15	0.89	5060.60	5130.19	2780.328	1031
10085	1.77	-8.30	1.01	5060.95	5130.26	2780.332	1031
10090	1.61	-7.95	0.81	5062.25	5131.91	2780.337	1031
10095	1.37	-8.11	0.77	5062.81	5132.70	2780.342	1031
10100	2.04	-8.18	0.81	5063.08	5133.25	2780.347	1031
10105	1.90	-8.41	0.91	5063.31	5133.85	2780.352	1031
10110	1.45	-8.14	0.80	5063.64	5134.21	2780.359	1031
10115	2.00	-8.23	0.83	5063.56	5134.08	2780.362	1031
10120	2.30	-8.60	0.95	5063.48	5134.14	2780.368	1031
10125	1.49	-8.80	0.95	5063.40	5134.80	2780.373	1031
10130	1.71	-8.26	0.75	5065.38	5134.98	2780.378	1031
10135	2.32	-8.66	0.93	5066.18	5135.72	2780.382	1031
10140	1.59	-8.56	0.72	5066.71	5136.42	2780.389	1031
10145	1.93	-8.68	0.86	5066.77	5136.24	2780.393	1031
10150	1.62	-8.86	0.90	5066.80	5136.96	2780.397	1031
10155	1.57	-9.01	0.90	5066.94	5137.67	2780.402	1031
10160	2.08	-9.07	0.91	5067.54	5138.33	2780.408	1031
10165	1.95	-9.35	1.00	5068.23	5139.02	2780.412	1031
10170	1.63	-9.14	0.93	5068.58	5140.11	2780.417	1031
10175	2.10	-8.93	0.81	5068.46	5140.43	2780.422	1031
10180	2.10	-9.32	0.97	5068.81	5140.23	2780.427	1031
10185	2.10	-9.11	0.83	5070.19	5141.80	2780.432	1031
10190	2.31	-9.16	0.82	5070.33	5142.72	2780.438	1031
10195	1.86	-9.47	0.91	5070.50	5143.28	2780.443	1031
10200	2.09	-9.57	0.93	5070.67	5143.70	2780.447	1031
10205	2.25	-9.48	0.91	5070.44	5143.64	2780.452	1031
10210	1.95	-9.50	0.88	5070.52	5144.24	2780.457	1031
10215	2.06	-10.38	1.09	5072.71	5146.19	2780.463	1031
10220	2.39	-10.25	1.03	5072.57	5146.26	2780.467	1031
10225	2.15	-10.13	1.02	5072.87	5146.38	2780.474	1031
10230	2.08	-10.03	0.94	5072.80	5146.05	2780.477	1031
10235	2.24	-10.09	0.92	5074.08	5148.37	2780.483	1031
10240	1.97	-10.36	1.01	5074.53	5148.70	2780.487	1031
10245	2.23	-10.13	0.88	5075.27	5149.88	2780.494	1031
10250	2.47	-10.21	0.94	5075.43	5149.86	2780.497	1031
10255	2.17	-10.59	1.04	5075.74	5150.75	2780.503	1031
10260	2.00	-11.15	1.24	5075.66	5150.83	2780.507	1031
10265	1.53	-11.30	1.02	5076.59	5152.29	2780.515	1031
10270	2.31	-10.99	1.11	5077.17	5153.08	2780.518	1031
10275	1.99	-10.90	0.99	5077.20	5153.51	2780.523	1031
10280	2.54	-11.37	1.22	5077.48	5153.17	2780.528	1031
10285	2.03	-11.39	1.16	5078.30	5153.99	2780.533	1031
10290	2.60	-11.12	1.05	5078.93	5155.15	2780.538	1031
10295	3.11	-11.24	1.21	5080.08	5156.58	2780.545	1031
10300	2.04	-11.54	1.15	5079.85	5155.95	2780.548	1031
10305	2.40	-11.45	1.12	5079.94	5156.41	2780.553	1031
10310	2.24	-10.91	0.88	5080.01	5156.26	2780.558	1031
10315	2.19	-10.83	0.83	5080.21	5156.94	2780.562	1031
10320	2.72	-11.39	1.04	5081.50	5158.10	2780.568	1031
10325	2.41	-11.08	0.87	5081.53	5158.28	2780.572	1031
10330	2.77	-11.46	0.95	5082.70	5158.98	2780.578	1031
10335	2.32	-11.92	1.11	5082.95	5158.29	2780.582	1031
10340	2.02	-11.28	0.85	5082.62	5159.61	2780.588	1031
10345	2.05	-11.56	0.95	5082.76	5159.20	2780.592	1031
10350	2.53	-12.28	1.22	5084.38	5159.60	2780.599	1031
10355	2.37	-12.03	1.02	5084.53	5160.33	2780.602	1031
10360	1.74	-11.79	0.87	5084.33	5161.95	2780.609	1031
10365	2.31	-12.02	1.04	5084.39	5161.40	2780.612	1031
10370	2.61	-12.38	1.14	5085.58	5163.84	2780.617	1031
10375	2.88	-12.39	1.10	5086.11	5163.40	2780.622	1031
10380	2.02	-12.53	1.03	5086.23	5163.78	2780.629	1031
10385	3.16	-12.97	1.33	5086.61	5163.94	2780.632	1031
10390	2.41	-12.59	1.13	5086.94	5165.15	2780.638	1031
10395	2.39	-12.57	1.09	5086.96	5165.34	2780.643	1031
10400	2.90	-12.91	1.23	5088.03	5165.93	2780.648	1031
10405	2.94	-13.00	1.20	5088.47	5165.87	2780.653	1031
10410	2.82	-12.93	1.14	5088.55	5166.74	2780.658	1031
10415	2.86	-13.05	1.22	5088.47	5167.12	2780.663	1031
10420	2.44	-13.17	1.17	5089.46	5167.20	2780.668	1031
10425	2.85	-13.46	1.29	5090.14	5168.53	2780.673	1031
10430	2.98	-13.86	1.41	5090.53	5169.75	2780.678	1031
10435	2.39	-13.90	1.32	5091.03	5170.23	2780.682	1031
10440	2.90	-13.58	1.24	5091.24	5170.78	2780.688	1031
10445	2.72	-13.55	1.22	5091.16	5170.83	2780.693	1031
10450	3.19	-13.90	1.40	5091.39	5171.27	2780.697	1031
10455	2.89	-14.00	1.32	5092.78	5172.55	2780.702	1031
10460	3.06	-13.97	1.31	5093.19	5172.90	2780.708	1031
10465	2.77	-14.06	1.32	5093.05	5173.28	2780.713	1031
10470	2.49	-13.88	1.16	5093.09	5173.54	2780.717	1031
10475	2.44	-14.26	1.38	5093.03	5173.54	2780.724	1031
10480	2.78	-13.94	1.29	5093.01	5173.83	2780.727	1031
10485	2.77	-14.02	1.20	5094.28	5175.71	2780.733	1031
10490	2.49	-14.26	1.22	5094.71	5175.88	2780.737	1031
10495	2.78	-14.79	1.38	5096.13	5177.21	2780.743	1031
10500	2.73	-14.60	1.30	5096.49	5177.90	2780.747	1031
10505	2.70	-14.94	1.45	5096.29	5178.32	2780.753	1031
10510	3.00	-14.85	1.39	5096.11	5178.83	2780.757	1031
10515	3.21	-14.82	1.23	5097.93	5180.21	2780.763	1031
10520	3.26	-15.23	1.48	5098.04	5179.76	2780.767	1031
10525	3.30	-14.82	1.23	5098.54	5180.30	2780.773	1031
10530	3.08	-15.15	1.36	5098.34	5180.72	2780.777	1031
10535	3.13	-15.06	1.27	5099.15	5180.96	2780.783	1031
10540	3.47	-15.51	1.47	5100.01	5180.94	2780.787	1031
10545	2.83	-15.35	1.30	5100.47	5182.18	2780.793	1031
10550	2.86	-15.39	1.26	5101.10	5183.37	2780.798	1031
10555	2.98	-15.87	1.46	5101.20	5183.32	2780.803	1031
10560	3.23	-15.90	1.49	5101.48	5183.35	2780.807	1031
10565	3.15	-15.61	1.36	5101.29	5184.57	2780.812	1031
10570	3.20	-15.95	1.44	5102.61	5186.21	2780.818	1031
10575	2.93	-16.03	1.43	5103.02	5186.42	2780.823	1031
10580	2.73	-16.11	1.41	5103.15	5186.98	2780.828	1031
10585	2.81	-16.05	1.39	5102.89	5186.62	2780.831	1031
10590	2.97	-16.29	1.40	5104.37	5188.16	2780.838	1031
10595	3.64	-15.93	1.28	5104.46	5188.02	2780.842	1031
10600	3.06	-16.70	1.54	5105.27	5188.75	2780.847	1030
10605	2.97	-16.52	1.46	5105.40	5189.56	2780.852	1030
10610	3.31	-16.41	1.49	5104.99	5189.21	2780.857	1030
10615	3.23	-16.38	1.46	5104.84	5189.62	2780.862	1030
10620	3.53	-16.01	1.24	5105.10	5189.92	2780.868	1030
10625	3.77	-16.35	1.45	5104.53	5190.25	2780.873	1030
10630	3.48	-16.95	1.66	5104.77	5190.55	2780.878	1030
10635	3.52	-16.55	1.49	5104.97	5190.79	2780.882	1030
10640	3.21	-16.26	1.32	5103.57	5190.81	2780.888	1030
10645	3.29	-16.33	1.49	5102.77	5190.88	2780.893	1030
10650	3.39	-16.18	1.35	5102.66	5190.89	2780.897	1030
10655	2.85	-16.14	1.32	5102.57	5190.57	2780.902	1030
10660	2.87	-16.29	1.33	5102.64	5190.62	2780.908	1030
10665	3.24	-16.28	1.36	5102.76	5190.27	2780.913	1030
10670	2.72	-16.48	1.48	5102.62	5190.82	2780.917	1030
10675	3.66	-16.48	1.60	5102.78	5190.94	2780.922	1030
10680	2.63	-16.37	1.38	5102.32	5191.08	2780.927	1030
10685	3.04	-16.34	1.55	5099.54	5191.24	2780.932	1030
10690	2.63	-16.13	1.40	5099.39	5191.10	2780.937	1030
10695	2.90	-15.84	1.41	5098.38	5190.18	2780.944	1030
10700	2.88	-15.96	1.41	5098.29	5190.17	2780.947	1030
10705	3.14	-15.87	1.45	5098.26	5190.04	2780.954	1030
10710	2.93	-15.54	1.28	5098.33	5189.98	2780.957	1030
10715	2.82	-15.28	1.25	5096.98	5188.45	2780.963	1030
10720	2.79	-15.11	1.20	5096.33	5188.22	2780.967	1030
10725	2.57	-15.23	1.33	5095.70	5187.59	2780.974	1030
10730	3.26	-15.19	1.32	5095.87	5187.16	2780.978	1030
10735	3.17	-15.12	1.31	5095.72	5186.75	2780.983	1030
10740	2.90	-15.27	1.34	5095.43	5187.10	2780.987	1030
10745	2.48	-15.14	1.23	5095.31	5186.59	2780.992	1030
10750	3.13	-15.25	1.39	5095.41	5186.55	2780.998	1030
10755	2.55	-15.47	1.49	5094.75	5185.05	2781.003	1030
10760	2.80	-14.76	1.25	5093.04	5183.74	2781.008	1030
10765	3.46	-14.55	1.30	5092.93	5183.69	2781.013	1030
10770	2.86	-14.54	1.23	5093.13	5183.62	2781.018	1030
10775	3.28	-14.34	1.22	5093.24	5183.03	2781.022	1030
10780	3.13	-14.27	1.24	5091.51	5181.34	2781.029	1030
10785	3.02	-14.28	1.24	5091.40	5180.77	2781.032	1030
10790	2.81	-14.28	1.18	5091.37	5180.13	2781.037	1030
10795	2.24	-14.33	1.18	5091.72	5180.04	2781.041	1030
10800	3.15	-14.09	1.31	5089.66	5180.24	2781.049	1030
10805	2.73	-13.90	1.10	5089.83	5179.97	2781.052	1030
10810	2.90	-14.30	1.34	5089.77	5179.78	2781.059	1030
10815	2.35	-14.19	1.24	5089.83	5179.59	2781.062	1030
10820	2.27	-13.63	1.07	5088.73	5179.24	2781.068	1030
10825	2.52	-13.70	1.17	5088.21	5178.95	2781.073	1030
10830	2.56	-13.66	1.10	5087.43	5176.63	2781.079	1030
10835	3.20	-13.82	1.29	5087.60	5176.41	2781.083	1030
10840	2.58	-13.63	1.15	5087.28	5176.13	2781.088	1030
10845	2.39	-13.84	1.21	5087.24	5175.94	2781.093	1030
10850	3.15	-13.38	1.16	5086.92	5175.15	2781.098	1030
10855	2.77	-13.71	1.31	5085.98	5173.87	2781.103	1030
10860	3.02	-13.48	1.25	5085.66	5173.58	2781.108	1030
10865	3.23	-13.32	1.27	5085.17	5173.25	2781.112	1030
10870	2.30	-13.64	1.30	5085.22	5172.52	2781.117	1030
10875	2.70	-13.28	1.20	5085.35	5173.02	2781.123	1030
10880	2.89	-12.94	1.15	5085.45	5172.61	2781.127	1030
10885	2.98	-13.18	1.25	5085.19	5172.25	2781.132	1030
10890	2.51	-13.49	1.35	5085.07	5171.48	2781.137	1030
10895	2.59	-12.68	1.12	5082.24	5170.85	2781.144	1030
10900	3.42	-12.50	1.09	5082.40	5171.39	2781.147	1030
10905	2.91	-12.98	1.28	5082.28	5171.17	2781.152	1030
10910	2.97	-12.74	1.16	5082.10	5170.65	2781.157	1030
10915	2.72	-11.94	0.93	5080.75	5169.51	2781.163	1030
10920	2.36	-12.03	0.96	5080.52	5169.18	2781.167	1030
10925	2.11	-12.09	0.96	5080.33	5168.36	2781.173	1030
10930	3.17	-12.34	1.19	5080.63	5167.08	2781.177	1030
10935	2.50	-12.08	1.11	5079.21	5164.99	2781.185	1030
10940	2.34	-12.18	1.14	5078.97	5164.93	2781.187	1030
10945	3.16	-11.93	1.22	5079.04	5164.63	2781.195	1030
10950	2.46	-12.17	1.17	5079.18	5164.53	2781.198	1030
10955	2.29	-12.17	1.17	5078.33	5163.33	2781.203	1030
10960	2.90	-11.96	1.20	5077.26	5162.58	2781.207	1030
10965	2.27	-11.75	1.10	5076.87	5162.46	2781.213	1030
10970	1.83	-11.44	0.97	5076.37	5162.47	2781.217	1030
10975	2.42	-11.30	0.95	5076.08	5161.37	2781.222	1030
10980	2.49	-11.37	1.06	5076.05	5161.07	2781.227	1030
10985	2.56	-11.27	1.07	5075.92	5160.15	2781.233	1030
10990	2.42	-11.12	0.94	5075.95	5159.95	2781.238	1030
10995	2.32	-11.19	1.03	5075.90	5159.67	2781.242	1030
11000	2.03	-11.23	1.13	5073.73	5158.19	2781.248	1030
11005	2.29	-11.05	1.10	5073.66	5157.14	2781.252	1030
11010	2.60	-10.79	1.04	5072.89	5156.27	2781.257	1030
11015	1.94	-11.17	1.13	5073.07	5155.47	2781.262	1030
11020	2.30	-10.83	1.06	5072.83	5155.73	2781.269	1030
11025	2.39	-11.02	1.11	5072.83	5155.39	2781.272	1030
11030	2.15	-10.47	0.97	5071.78	5153.85	2781.277	1030
11035	2.17	-10.59	1.03	5071.44	5153.88	2781.282	1030
11040	2.04	-10.43	1.03	5070.69	5152.93	2781.288	1030
11045	2.37	-10.45	1.03	5070.29	5152.78	2781.292	1030
11050	1.87	-10.52	1.05	5070.71	5153.22	2781.297	1030
11055	2.21	-10.29	1.00	5070.50	5153.50	2781.302	1030
11060	1.55	-10.54	1.06	5070.20	5152.20	2781.308	1030
11065	2.00	-10.14	0.89	5070.34	5152.15	2781.312	1030
11070	1.95	-10.20	0.95	5070.45	5152.03	2781.318	1030
11075	1.96	-10.31	1.00	5070.29	5152.21	2781.323	1030
11080	1.83	-9.93	0.94	5068.20	5151.64	2781.328	1030
11085	2.09	-9.29	0.78	5067.29	5149.96	2781.333	1030
11090	1.66	-9.61	0.94	5067.55	5148.57	2781.340	1030
11095	1.92	-9.54	0.92	5067.06	5148.56	2781.342	1030
11100	1.80	-9.48	0.84	5067.08	5148.05	2781.348	1030
11105	2.19	-9.44	0.89	5066.94	5147.92	2781.353	1030
11110	1.68	-9.04	0.75	5066.32	5146.94	2781.358	1030
11115	1.61	-9.06	0.81	5064.66	5145.49	2781.362	1030
11120	1.96	-9.03	0.86	5064.37	5145.46	2781.368	1030
11125	2.04	-9.31	0.97	5064.56	5145.15	2781.373	1030
11130	1.61	-8.89	0.81	5064.30	5145.10	2781.377	1030
11135	1.11	-9.30	0.90	5064.39	5144.98	2781.382	1030
11140	2.18	-9.33	1.02	5063.52	5144.90	2781.388	1030
11145	1.89	-8.76	0.85	5062.26	5144.35	2781.393	1030
11150	1.88	-8.77	0.83	5062.01	5144.16	2781.397	1030
11155	1.62	-8.45	0.73	5062.25	5143.68	2781.402	1030
11160	2.48	-8.82	0.94	5062.13	5143.10	2781.407	1030
11165	1.90	-8.74	0.86	5062.20	5143.02	2781.413	1030
11170	2.17	-8.52	0.82	5062.10	5142.72	2781.417	1030
11175	1.43	-8.13	0.65	5061.00	5142.71	2781.422	1030
11180	2.42	-8.49	0.87	5060.65	5141.56	2781.427	1030
11185	2.38	-8.08	0.77	5060.78	5140.84	2781.434	1030
11190	1.52	-8.50	0.80	5060.61	5141.14	2781.437	1030
11195	1.61	-8.67	0.89	5060.65	5140.25	2781.443	1030
11200	1.80	-8.75	0.97	5060.44	5139.95	2781.447	1030
11205	1.62	-8.55	0.91	5060.59	5139.61	2781.452	1030
11210	1.62	-8.50	0.84	5060.88	5138.82	2781.457	1030
11215	1.70	-7.97	0.82	5057.56	5136.30	2781.462	1030
11220	1.77	-8.20	0.94	5056.64	5134.88	2781.467	1030
11225	0.90	-8.10	0.88	5056.73	5134.66	2781.474	1030
11230	1.40	-7.92	0.81	5056.47	5134.25	2781.477	1030
11235	1.80	-8.05	0.89	5056.53	5134.24	2781.483	1030
11240	1.42	-8.04	0.86	5056.33	5134.15	2781.487	1030
11245	2.07	-7.51	0.85	5053.64	5131.55	2781.493	1030
11250	1.72	-7.00	0.67	5053.35	5130.77	2781.498	1030
11255	1.51	-6.56	0.54	5053.29	5130.72	2781.503	1030
11260	1.69	-6.67	0.61	5053.19	5130.39	2781.507	1030
11265	1.62	-6.97	0.74	5053.23	5129.50	2781.513	1030
11270	1.87	-6.69	0.64	5053.47	5129.57	2781.518	1030
11275	2.14	-6.77	0.78	5051.84	5128.22	2781.523	1030
11280	1.60	-6.24	0.56	5050.79	5126.74	2781.528	1030
11285	1.44	-6.71	0.75	5050.77	5126.53	2781.533	1030
11290	1.26	-6.13	0.47	5051.02	5126.28	2781.537	1030
11295	1.53	-6.45	0.68	5050.65	5126.39	2781.542	1030
11300	1.44	-6.34	0.63	5050.43	5125.76	2781.547	1030
11305	1.42	-6.77	0.74	5050.36	5125.52	2781.552	1030
11310	1.10	-5.69	0.48	5048.21	5123.83	2781.557	1030
11315	1.68	-5.99	0.64	5047.83	5123.67	2781.562	1030
11320	1.12	-6.34	0.74	5048.14	5122.67	2781.568	1030
11325	0.87	-6.09	0.64	5048.16	5122.32	2781.572	1030
11330	1.22	-5.63	0.50	5048.20	5121.62	2781.577	1030
11335	1.27	-5.94	0.63	5048.18	5121.96	2781.582	1030
11340	1.99	-6.39	0.92	5046.39	5119.92	2781.587	1030
11345	1.44	-5.51	0.65	5045.85	5119.56	2781.592	1030
11350	0.69	-5.77	0.60	5045.61	5119.26	2781.597	1030
11355	1.25	-5.85	0.69	5045.75	5118.39	2781.602	1030
11360	2.14	-6.02	0.76	5045.49	5118.98	2781.609	1030
11365	1.08	-5.63	0.63	5045.79	5118.85	2781.612	1030
11370	1.37	-5.83	0.71	5045.75	5118.65	2781.617	1030
11375	1.32	-5.67	0.66	5045.79	5118.29	2781.623	1030
11380	1.37	-5.12	0.56	5043.43	5116.36	2781.628	1030
11385	1.02	-5.04	0.52	5042.74	5115.35	2781.632	1030
11390	1.82	-5.75	0.81	5042.65	5115.19	2781.639	1030
11395	1.25	-5.33	0.66	5042.34	5114.96	2781.643	1030
11400	1.44	-5.16	0.62	5042.39	5114.59	2781.647	1030
11405	1.18	-5.11	0.61	5042.37	5114.76	2781.652	1030
11410	1.77	-5.63	0.78	5041.60	5113.78	2781.658	1030
11415	1.75	-5.76	0.93	5039.81	5111.88	2781.662	1030
11420	1.36	-4.82	0.64	5039.56	5111.65	2781.667	1030
11425	1.20	-5.06	0.69	5039.54	5110.84	2781.673	1030
11430	0.89	-4.61	0.57	5039.59	5110.91	2781.677	1030
11435	1.68	-4.91	0.69	5039.55	5110.52	2781.682	1030
11440	1.66	-4.50	0.54	5039.24	5110.43	2781.687	1030
11445	1.29	-4.46	0.62	5037.29	5108.11	2781.692	1030
11450	0.96	-4.13	0.51	5037.01	5107.89	2781.698	1030
11455	1.07	-4.28	0.60	5036.93	5107.82	2781.704	1030
11460	1.04	-4.23	0.60	5036.76	5107.35	2781.707	1030
11465	1.47	-4.55	0.72	5036.94	5106.91	2781.713	1030
11470	1.32	-4.54	0.68	5036.70	5107.04	2781.717	1030
11475	1.20	-3.88	0.58	5034.72	5104.40	2781.723	1030
11480	0.95	-3.89	0.56	5034.38	5103.80	2781.727	1030
11485	0.05	-4.22	0.66	5034.53	5103.78	2781.734	1030
11490	0.43	-3.93	0.56	5034.50	5103.08	2781.737	1030
11495	0.94	-3.96	0.63	5034.05	5103.14	2781.742	1030
11500	1.61	-4.02	0.66	5034.39	5103.46	2781.748	1030
11505	0.76	-3.91	0.64	5032.58	5100.88	2781.753	1030
11510	1.28	-3.13	0.45	5031.85	5100.28	2781.757	1030
11515	0.99	-3.84	0.68	5031.69	5099.51	2781.763	1030
11520	0.90	-3.85	0.69	5031.65	5099.09	2781.768	1030
11525	0.87	-3.21	0.40	5031.14	5099.37	2781.774	1030
11530	1.16	-2.91	0.41	5031.71	5098.78	2781.777	1030
11535	0.47	-3.34	0.55	5031.77	5098.18	2781.783	1030
11540	0.74	-3.00	0.45	5031.74	5098.06	2781.788	1030
11545	0.94	-2.66	0.40	5030.10	5096.60	2781.792	1030
11550	1.04	-3.45	0.70	5028.44	5094.95	2781.797	1030
11555	0.84	-2.81	0.49	5028.48	5095.10	2781.803	1030
11560	0.57	-3.14	0.61	5028.36	5094.63	2781.808	1030
11565	0.98	-2.69	0.46	5028.35	5094.70	2781.812	1030
11570	0.84	-2.63	0.41	5028.59	5094.48	2781.817	1030
11575	0.71	-2.18	0.31	5028.07	5094.19	2781.823	1030
11580	0.99	-2.64	0.52	5025.99	5092.13	2781.827	1030
11585	0.85	-3.28	0.67	5025.92	5091.61	2781.833	1030
11590	0.75	-3.11	0.65	5025.98	5090.97	2781.839	1030
11595	0.53	-2.97	0.63	5025.92	5091.28	2781.842	1030
11600	0.86	-2.86	0.63	5025.73	5091.35	2781.847	1030
11605	1.07	-2.06	0.40	5025.66	5091.64	2781.852	1030
11610	0.78	-2.34	0.50	5023.67	5091.26	2781.858	1030
11615	0.02	-2.01	0.36	5023.21	5090.96	2781.862	1030
11620	0.50	-1.74	0.34	5023.22	5090.07	2781.869	1030
11625	0.39	-1.84	0.36	5023.46	5089.57	2781.872	1030
11630	0.22	-1.57	0.29	5023.66	5089.30	2781.878	1030
11635	0.25	-1.48	0.32	5023.40	5089.17	2781.882	1030
11640	0.40	-1.32	0.28	5021.63	5088.83	2781.888	1030
11645	0.86	-2.32	0.58	5021.01	5088.83	2781.892	1030
11650	0.57	-2.60	0.62	5020.68	5087.28	2781.899	1030
11655	0.48	-1.61	0.42	5021.01	5087.63	2781.902	1030
11660	0.96	-2.31	0.64	5020.88	5086.55	2781.907	1030
11665	1.11	-2.44	0.67	5020.98	5086.46	2781.912	1030
11670	1.44	-1.46	0.41	5018.79	5085.31	2781.918	1030
11675	0.37	-1.21	0.36	5018.36	5083.90	2781.923	1030
11680	0.47	-1.10	0.38	5018.25	5083.10	2781.928	1030
11685	0.41	-0.86	0.28	5018.19	5082.72	2781.932	1030
11690	0.71	-1.18	0.41	5018.05	5082.54	2781.938	1030
11695	0.63	-1.74	0.55	5018.19	5081.91	2781.943	1030
11700	1.21	-1.81	0.70	5018.00	5081.14	2781.947	1030
11705	0.49	-1.57	0.57	5018.18	5081.60	2781.952	1030
11710	0.66	-2.28	0.75	5017.29	5080.51	2781.957	1030
11715	-0.29	-1.21	0.40	5015.04	5079.47	2781.963	1030
11720	0.49	-1.07	0.46	5014.95	5078.85	2781.967	1030
11725	0.57	-0.90	0.44	5015.14	5078.40	2781.973	1030
11730	0.58	-1.03	0.45	5015.05	5078.88	2781.977	1031
11735	0.04	-0.43	0.27	5014.98	5078.23	2781.983	1031
11740	0.18	-0.10	0.21	5014.87	5078.15	2781.986	1031
11745	0.47	-0.79	0.35	5016.43	5079.57	2781.992	1031
11750	0.75	-1.05	0.43	5017.08	5079.58	2781.997	1031
11755	0.79	-0.57	0.29	5017.06	5079.01	2782.003	1031
11760	0.40	-0.58	0.27	5017.02	5079.01	2782.007	1031
11765	0.50	-0.87	0.36	5017.08	5079.00	2782.013	1031
11770	0.97	-0.54	0.26	5016.93	5078.84	2782.017	1031
11775	0.59	-0.38	0.17	5019.12	5080.39	2782.022	1031
11780	0.49	-1.43	0.40	5019.56	5080.50	2782.027	1031
11785	0.32	-1.80	0.60	5019.89	5080.64	2782.034	1031
11790	0.39	-1.54	0.42	5019.81	5080.71	2782.037	1031
11795	0.95	-1.65	0.46	5019.46	5081.24	2782.043	1031
11800	-0.01	-1.74	0.50	5019.66	5080.50	2782.048	1031
11805	0.67	-1.94	0.51	5021.35	5082.15	2782.053	1031
11810	1.17	-2.02	0.51	5022.24	5083.18	2782.057	1031
11815	1.57	-2.23	0.61	5022.15	5083.15	2782.064	1031
11820	1.28	-1.76	0.45	5022.10	5083.32	2782.068	1031
11825	0.69	-2.11	0.54	5021.77	5082.80	2782.073	1031
11830	1.36	-1.55	0.49	5021.93	5082.94	2782.077	1031
11835	1.03	-1.89	0.57	5021.91	5082.99	2782.083	1031
11840	0.87	-1.77	0.49	5021.95	5083.14	2782.088	1031
11845	1.05	-2.66	0.71	5023.19	5084.40	2782.093	1031
11850	0.10	-1.98	0.42	5024.15	5085.44	2782.097	1031
11855	0.88	-1.94	0.48	5024.60	5085.72	2782.103	1031
11860	0.72	-3.06	0.78	5024.47	5085.29	2782.108	1031
11865	0.77	-2.08	0.46	5024.42	5085.25	2782.112	1031
11870	0.02	-1.91	0.39	5024.45	5086.02	2782.117	1031
11875	0.35	-2.25	0.50	5025.27	5086.66	2782.123	1031
11880	0.62	-2.20	0.40	5027.51	5088.29	2782.127	1031
11885	1.07	-2.80	0.59	5027.71	5088.57	2782.132	1031
11890	0.73	-2.58	0.53	5027.72	5088.66	2782.138	1031
11895	0.86	-1.90	0.31	5027.77	5088.78	2782.142	1031
11900	0.32	-1.76	0.24	5027.78	5088.95	2782.147	1031
11905	0.74	-2.18	0.39	5027.79	5089.07	2782.152	1031
11910	0.67	-1.96	0.29	5029.54	5090.39	2782.158	1031
11915	0.82	-2.65	0.49	5030.08	5090.88	2782.162	1031
11920	0.95	-3.25	0.64	5030.13	5090.50	2782.169	1031
11925	1.09	-2.43	0.40	5030.10	5090.93	2782.172	1031
11930	1.07	-2.40	0.40	5030.25	5090.92	2782.177	1031
11935	0.66	-1.96	0.23	5030.40	5092.20	2782.182	1031
11940	0.69	-3.08	0.51	5031.69	5092.93	2782.188	1031
11945	1.13	-3.07	0.48	5032.36	5093.84	2782.192	1031
11950	0.39	-2.46	0.38	5033.39	5093.63	2782.200	1031
11955	1.10	-3.26	0.57	5032.39	5093.57	2782.202	1031
11960	0.90	-3.25	0.51	5032.69	5093.92	2782.208	1031
11965	0.84	-2.70	0.35	5032.67	5093.98	2782.212	1031
11970	0.66	-3.38	0.54	5034.40	5094.72	2782.218	1031
11975	0.92	-3.94	0.69	5035.04	5095.82	2782.222	1031
11980	1.25	-3.51	0.58	5035.10	5095.78	2782.228	1031
11985	0.67	-3.13	0.41	5034.84	5096.21	2782.232	1031
11990	1.27	-2.52	0.26	5035.02	5096.36	2782.237	1031
11995	0.97	-3.27	0.44	5034.93	5096.47	2782.243	1031
12000	0.53	-3.78	0.59	5035.01	5096.41	2782.247	1031
12005	1.02	-3.32	0.47	5034.75	5096.77	2782.252	1031
12010	1.40	-3.01	0.39	5035.69	5097.53	2782.257	1031
12015	1.12	-3.35	0.37	5038.26	5100.07	2782.262	1031
12020	0.90	-3.47	0.40	5038.34	5100.11	2782.267	1031
12025	1.20	-4.15	0.57	5038.36	5100.12	2782.273	1031
12030	1.36	-4.48	0.73	5038.31	5100.34	2782.277	1031
12035	0.72	-3.49	0.36	5038.26	5100.62	2782.283	1031
12040	0.96	-3.75	0.49	5038.45	5101.01	2782.287	1031
12045	0.97	-4.09	0.46	5040.51	5102.82	2782.292	1031
12050	1.34	-4.60	0.61	5041.05	5103.13	2782.297	1031
12055	1.23	-5.04	0.76	5041.24	5104.27	2782.304	1031
12060	1.17	-3.94	0.42	5041.09	5104.03	2782.307	1031
12065	1.96	-4.92	0.77	5040.88	5104.77	2782.313	1031
12070	0.57	-4.47	0.50	5041.08	5104.94	2782.317	1031
12075	1.34	-5.16	0.72	5043.24	5106.73	2782.323	1031
12080	1.29	-5.05	0.68	5043.61	5107.70	2782.327	1031
12085	1.80	-4.96	0.61	5043.24	5107.67	2782.334	1031
12090	1.10	-4.98	0.63	5043.51	5107.75	2782.338	1031
12095	1.56	-5.14	0.71	5043.55	5108.04	2782.343	1031
12100	1.57	-5.46	0.81	5043.22	5107.90	2782.347	1031
12105	1.58	-5.41	0.73	5045.01	5109.02	2782.353	1031
12110	1.69	-5.78	0.83	5045.75	5110.37	2782.358	1031
12115	1.30	-4.65	0.46	5045.91	5110.74	2782.363	1031
12120	0.98	-5.33	0.63	5045.74	5110.44	2782.367	1031
12125	0.69	-5.30	0.57	5046.07	5111.02	2782.373	1031
12130	1.21	-5.82	0.77	5046.01	5111.52	2782.377	1031
12135	1.33	-6.06	0.85	5046.99	5111.98	2782.382	1031
12140	1.26	-6.12	0.81	5048.19	5113.81	2782.387	1031
12145	2.13	-5.77	0.76	5048.56	5113.96	2782.393	1031
12150	1.84	-5.97	0.77	5048.44	5113.72	2782.397	1031
12155	1.61	-5.78	0.70	5048.40	5114.15	2782.402	1031
12160	1.98	-5.51	0.62	5048.52	5114.95	2782.409	1031
12165	1.19	-5.14	0.46	5048.60	5114.87	2782.412	1031
12170	0.88	-6.22	0.73	5048.36	5115.12	2782.417	1031
12175	1.39	-6.18	0.78	5048.65	5115.71	2782.422	1031
12180	1.72	-6.45	0.82	5051.35	5118.31	2782.428	1031
12185	1.39	-6.13	0.63	5051.84	5119.27	2782.432	1031
12190	1.39	-6.50	0.72	5051.99	5119.57	2782.439	1031
12195	1.47	-6.09	0.59	5052.20	5119.52	2782.442	1031
12200	1.74	-6.65	0.78	5052.21	5119.29	2782.448	1031
12205	1.41	-6.70	0.81	5052.08	5119.57	2782.452	1031
12210	1.45	-6.91	0.79	5054.27	5119.99	2782.458	1031
12215	1.69	-6.91	0.80	5054.51	5120.56	2782.463	1031
12220	1.84	-6.76	0.73	5054.53	5121.45	2782.470	1031
12225	2.28	-6.64	0.76	5054.64	5121.39	2782.472	1031
12230	1.54	-6.47	0.64	5054.97	5121.78	2782.478	1031
12235	1.86	-6.64	0.70	5054.89	5122.20	2782.483	1031
12240	1.55	-6.97	0.71	5056.02	5122.11	2782.488	1031
12245	1.31	-7.02	0.69	5057.15	5122.28	2782.492	1031
12250	1.83	-7.04	0.75	5057.16	5123.22	2782.498	1031
12255	1.68	-7.29	0.80	5057.16	5123.60	2782.502	1031
12260	1.17	-6.77	0.60	5057.16	5124.05	2782.507	1031
12265	1.56	-7.34	0.83	5057.06	5124.57	2782.513	1031
12270	1.89	-7.67	0.91	5057.78	5125.38	2782.517	1031
12275	1.58	-8.11	0.91	5059.74	5127.63	2782.522	1031
12280	1.48	-8.50	1.08	5059.56	5128.18	2782.528	1031
12285	1.92	-7.86	0.83	5059.73	5128.32	2782.533	1031
12290	1.23	-8.52	1.02	5059.67	5128.93	2782.537	1031
12295	1.94	-8.19	0.92	5059.94	5129.51	2782.542	1031
12300	1.69	-7.87	0.78	5060.07	5130.30	2782.547	1031
12305	2.47	-7.63	0.72	5061.86	5132.21	2782.553	1031
12310	1.76	-8.60	0.98	5061.95	5132.91	2782.557	1031
12315	1.92	-8.72	0.99	5062.11	5132.99	2782.562	1031
12320	1.62	-8.74	0.96	5062.30	5133.83	2782.567	1031
12325	1.37	-8.42	0.84	5061.87	5133.46	2782.573	1031
12330	1.28	-8.46	0.81	5062.20	5133.73	2782.577	1031
12335	1.89	-8.00	0.72	5062.01	5133.73	2782.583	1031
12340	1.77	-8.68	0.97	5062.12	5134.20	2782.587	1031
12345	1.96	-8.69	0.84	5065.20	5137.15	2782.592	1031
12350	1.98	-9.05	0.93	5065.61	5137.72	2782.597	1031
12355	1.42	-9.39	1.02	5065.65	5138.23	2782.604	1031
12360	1.58	-9.29	0.96	5066.01	5138.43	2782.607	1031
12365	1.62	-8.80	0.82	5065.61	5138.23	2782.612	1031
12370	1.86	-8.79	0.81	5066.02	5138.48	2782.617	1031
12375	1.46	-9.42	0.92	5067.63	5140.47	2782.623	1031
12380	1.74	-9.64	0.97	5068.16	5141.29	2782.627	1031
12385	3.65	-8.77	0.87	5067.78	5142.40	2782.635	1031
12390	2.10	-9.59	0.94	5068.11	5142.16	2782.637	1031
12395	2.16	-9.60	0.96	5068.26	5142.32	2782.643	1031
12400	2.21	-9.74	0.98	5068.31	5142.14	2782.647	1031
12405	1.83	-9.84	0.97	5069.35	5142.89	2782.653	1031
12410	2.64	-10.00	1.00	5070.59	5144.16	2782.657	1031
12415	2.35	-10.32	1.08	5070.74	5144.95	2782.663	1031
12420	2.29	-10.04	0.99	5070.94	5145.39	2782.667	1031
12425	2.01	-9.98	0.94	5070.96	5145.65	2782.672	1031
12430	2.38	-9.99	0.96	5070.66	5145.57	2782.677	1031
12435	2.17	-10.29	1.03	5071.10	5145.64	2782.682	1031
12440	2.14	-10.42	1.01	5073.19	5147.50	2782.687	1031
12445	1.77	-10.26	0.89	5073.51	5148.71	2782.692	1031
12450	1.91	-10.03	0.83	5073.60	5149.49	2782.698	1031
12455	2.59	-10.33	0.94	5073.59	5149.66	2782.701	1031
12460	2.46	-10.55	1.04	5073.56	5150.19	2782.708	1031
12465	2.22	-10.38	0.95	5073.44	5150.14	2782.712	1031
12470	1.93	-10.30	0.92	5073.21	5150.01	2782.717	1031
12475	2.38	-10.76	1.11	5073.63	5149.84	2782.722	1031
12480	2.43	-10.96	1.10	5076.61	5149.99	2782.728	1031
12485	1.90	-11.07	1.09	5076.78	5150.83	2782.732	1031
12490	2.76	-11.13	1.18	5076.85	5150.70	2782.739	1031
12495	2.65	-10.80	0.99	5077.29	5151.56	2782.743	1031
12500	2.02	-10.54	0.85	5076.81	5151.94	2782.748	1031
12505	2.34	-11.01	1.03	5077.00	5152.93	2782.752	1031
12510	2.48	-11.54	1.15	5078.42	5154.44	2782.758	1031
12515	2.54	-11.50	1.10	5079.40	5155.77	2782.763	1031
12520	2.54	-11.73	1.16	5079.48	5155.89	2782.768	1031
12525	2.18	-11.89	1.17	5079.61	5156.31	2782.772	1031
12530	1.98	-12.12	1.30	5079.52	5156.88	2782.778	1031
12535	2.20	-11.64	1.08	5079.61	5156.97	2782.782	1031
12540	2.29	-12.16	1.25	5079.98	5157.58	2782.787	1031
12545	2.14	-11.88	1.13	5080.13	5158.30	2782.792	1031
12550	2.37	-11.89	1.12	5080.00	5158.48	2782.798	1031
12555	2.58	-11.90	1.16	5080.24	5158.72	2782.803	1031
12560	2.69	-12.02	1.22	5080.30	5159.13	2782.807	1031
12565	2.38	-11.94	1.14	5080.20	5159.35	2782.812	1031
12570	2.54	-12.32	1.25	5081.64	5161.11	2782.817	1031
12575	2.50	-12.60	1.16	5084.46	5163.85	2782.823	1031
12580	2.72	-12.75	1.29	5084.59	5164.06	2782.827	1031
12585	2.31	-12.69	1.10	5085.08	5164.78	2782.833	1031
12590	2.20	-13.08	1.27	5084.78	5165.24	2782.837	1031
12595	2.78	-12.36	1.05	5084.91	5165.05	2782.842	1031
12600	2.49	-12.90	1.26	5085.20	5165.09	2782.847	1031
12605	2.72	-13.07	1.24	5087.21	5165.83	2782.853	1031
12610	3.08	-13.02	1.22	5087.40	5165.96	2782.857	1031
12615	2.45	-12.94	1.15	5087.63	5166.44	2782.862	1031
12620	2.60	-12.81	1.13	5087.32	5166.62	2782.867	1031
12625	2.47	-13.00	1.09	5087.58	5167.69	2782.874	1031
12630	2.36	-12.93	1.10	5087.52	5167.59	2782.877	1031
12635	2.75	-12.93	1.11	5087.37	5167.61	2782.882	1031
12640	2.70	-12.80	1.11	5087.43	5167.92	2782.887	1031
12645	2.55	-13.55	1.17	5090.04	5170.14	2782.893	1031
12650	2.31	-13.76	1.21	5090.56	5170.86	2782.897	1031
12655	1.98	-13.97	1.28	5090.05	5171.27	2782.905	1031
12660	2.73	-13.82	1.28	5090.70	5171.83	2782.907	1031
12665	2.83	-13.59	1.16	5090.57	5171.89	2782.913	1031
12670	2.88	-13.63	1.17	5090.70	5171.88	2782.917	1031
12675	2.59	-14.04	1.27	5092.16	5173.83	2782.923	1031
12680	2.25	-14.08	1.19	5092.92	5175.25	2782.927	1031
12685	3.52	-14.15	1.38	5093.06	5175.79	2782.935	1031
12690	2.95	-14.11	1.25	5093.51	5175.89	2782.937	1031
12695	2.62	-13.74	1.07	5093.08	5175.72	2782.942	1031
12700	3.09	-13.96	1.20	5093.33	5175.70	2782.948	1031
12705	2.54	-14.31	1.28	5094.47	5176.59	2782.953	1031
12710	2.88	-14.41	1.22	5095.65	5178.15	2782.958	1031
12715	3.10	-14.46	1.19	5095.80	5178.76	2782.963	1031
12720	2.86	-14.80	1.41	5095.68	5179.68	2782.968	1031
12725	3.13	-14.52	1.28	5095.80	5179.47	2782.972	1031
12730	2.86	-14.66	1.30	5095.65	5179.85	2782.978	1031
12735	3.42	-14.46	1.23	5095.95	5179.94	2782.982	1031
12740	2.80	-14.95	1.26	5098.18	5181.87	2782.987	1031
12745	2.49	-14.84	1.10	5098.59	5182.28	2782.992	1031
12750	2.35	-14.86	1.13	5098.56	5182.77	2782.998	1031
12755	3.14	-14.76	1.11	5098.59	5182.49	2783.001	1031
12760	2.82	-14.74	1.06	5098.44	5183.01	2783.007	1031
12765	3.56	-15.23	1.34	5098.68	5182.79	2783.011	1031
12770	3.39	-15.62	1.36	5101.04	5184.83	2783.018	1031
12775	3.30	-16.06	1.54	5101.41	5185.71	2783.022	1031
12780	3.46	-15.51	1.27	5101.68	5185.60	2783.029	1031
12785	3.09	-15.55	1.29	5101.49	5186.36	2783.032	1031
12790	2.46	-15.65	1.26	5101.60	5186.84	2783.038	1031
12795	2.71	-15.86	1.38	5101.31	5186.53	2783.042	1031
12800	3.60	-16.01	1.37	5103.10	5188.35	2783.048	1031
12805	2.90	-16.18	1.32	5103.50	5189.20	2783.052	1031
12810	2.93	-16.07	1.31	5104.10	5189.98	2783.057	1031
12815	2.88	-16.60	1.54	5103.92	5189.70	2783.062	1031
12820	3.74	-16.68	1.58	5104.05	5191.27	2783.069	1031
12825	3.52	-16.50	1.47	5104.03	5190.97	2783.073	1031
12830	2.90	-16.61	1.46	5104.37	5191.81	2783.078	1031
12835	2.86	-16.56	1.44	5103.89	5191.43	2783.083	1031
12840	2.82	-17.29	1.68	5105.95	5191.37	2783.088	1031
12845	3.59	-17.01	1.55	5107.26	5191.74	2783.092	1031
12850	3.10	-17.20	1.61	5107.16	5191.47	2783.098	1031
12855	3.60	-17.41	1.68	5107.18	5192.63	2783.103	1031
12860	3.47	-17.03	1.58	5107.17	5193.33	2783.107	1031
12865	3.03	-17.04	1.45	5107.19	5193.62	2783.112	1031
12870	2.73	-17.13	1.42	5108.06	5193.91	2783.117	1031
12875	3.48	-17.55	1.58	5109.57	5194.20	2783.123	1031
12880	3.52	-17.56	1.57	5109.52	5194.97	2783.127	1031
12885	2.96	-17.56	1.47	5109.53	5196.23	2783.134	1031
12890	3.12	-17.45	1.40	5109.94	5196.03	2783.137	1031
12895	3.10	-17.45	1.41	5109.94	5196.21	2783.142	1030
12900	3.97	-17.76	1.64	5110.07	5196.77	2783.146	1030
12905	3.50	-17.30	1.52	5107.75	5195.62	2783.153	1030
12910	3.33	-17.30	1.50	5107.70	5195.52	2783.157	1030
12915	3.42	-17.25	1.40	5107.39	5195.87	2783.164	1030
12920	3.43	-17.14	1.46	5107.30	5195.71	2783.167	1030
12925	3.16	-17.12	1.45	5107.51	5195.43	2783.173	1030
12930	3.38	-17.19	1.47	5107.46	5195.77	2783.177	1030
12935	3.03	-16.83	1.41	5105.71	5193.68	2783.183	1030
12940	2.65	-16.94	1.47	5105.18	5194.07	2783.187	1030
12945	3.98	-17.03	1.55	5105.34	5194.60	2783.195	1030
12950	2.89	-16.78	1.36	5105.56	5194.46	2783.198	1030
12955	2.79	-16.83	1.36	5105.35	5194.27	2783.203	1030
12960	3.06	-16.97	1.44	5105.41	5194.32	2783.207	1030
12965	3.31	-16.73	1.41	5103.85	5194.05	2783.213	1030
12970	2.94	-16.82	1.50	5102.87	5193.81	2783.217	1030
12975	3.52	-16.68	1.52	5102.67	5194.20	2783.223	1030
12980	3.87	-16.26	1.25	5102.86	5194.18	2783.228	1030
12985	3.46	-16.31	1.25	5102.71	5194.31	2783.232	1030
12990	3.06	-16.69	1.47	5102.75	5194.20	2783.237	1030
12995	3.04	-16.58	1.41	5102.88	5194.16	2783.242	1030
13000	2.84	-16.80	1.46	5103.21	5194.14	2783.248	1030
13005	3.30	-16.57	1.38	5102.62	5194.00	2783.252	1030
13010	3.06	-16.15	1.34	5100.56	5192.10	2783.257	1030
13015	3.51	-16.20	1.41	5100.29	5192.21	2783.262	1030
13020	3.12	-16.66	1.58	5100.25	5192.00	2783.268	1030
13025	3.71	-16.68	1.68	5100.14	5192.08	2783.272	1030
13030	3.09	-16.56	1.51	5100.57	5191.98	2783.277	1030
13035	3.42	-16.15	1.33	5100.53	5192.62	2783.282	1030
13040	3.02	-15.97	1.45	5097.18	5189.80	2783.288	1030
13045	3.38	-15.80	1.42	5096.68	5189.33	2783.292	1030
13050	3.02	-15.53	1.28	5096.70	5188.60	2783.299	1030
13055	2.72	-15.89	1.46	5096.88	5188.75	2783.302	1030
13060	2.91	-15.86	1.43	5096.98	5189.01	2783.307	1030
13065	3.25	-15.86	1.49	5096.87	5188.53	2783.312	1030
13070	2.90	-15.41	1.34	5094.86	5188.82	2783.318	1030
13075	3.10	-15.58	1.38	5094.51	5188.31	2783.323	1030
13080	3.92	-15.59	1.49	5094.50	5187.32	2783.330	1030
13085	3.00	-15.59	1.47	5094.34	5187.66	2783.332	1030
13090	3.15	-15.15	1.29	5094.44	5187.66	2783.338	1030
13095	2.85	-15.11	1.24	5094.64	5186.69	2783.342	1030
13100	2.93	-14.93	1.30	5093.03	5184.62	2783.348	1030
13105	2.99	-14.52	1.19	5092.05	5183.82	2783.353	1030
13110	3.26	-14.72	1.26	5092.07	5182.47	2783.358	1030
13115	2.96	-14.83	1.32	5092.01	5182.12	2783.362	1030
13120	2.86	-14.59	1.25	5092.03	5182.56	2783.367	1030
13125	2.61	-14.50	1.21	5091.99	5181.99	2783.373	1030
13130	2.63	-14.61	1.27	5091.05	5180.73	2783.377	1030
13135	2.77	-13.99	1.08	5089.90	5179.26	2783.382	1030
13140	2.63	-14.08	1.17	5089.53	5178.86	2783.388	1030
13145	2.61	-14.35	1.26	5089.74	5179.12	2783.393	1030
13150	3.08	-14.40	1.36	5089.58	5179.10	2783.397	1030
13155	2.81	-14.21	1.25	5089.82	5178.93	2783.403	1030
13160	2.52	-14.29	1.26	5089.67	5178.37	2783.407	1030
13165	2.65	-14.18	1.22	5089.54	5178.61	2783.412	1030
13170	2.71	-14.39	1.37	5088.78	5177.52	2783.417	1030
13175	3.08	-13.93	1.31	5086.71	5176.17	2783.423	1030
13180	2.64	-13.56	1.18	5086.42	5176.02	2783.427	1030
13185	2.57	-13.60	1.25	5086.25	5175.22	2783.432	1030
13190	2.99	-13.51	1.23	5086.42	5174.85	2783.437	1030
13195	2.42	-13.44	1.10	5086.38	5174.94	2783.443	1030
13200	2.56	-13.63	1.26	5086.27	5174.21	2783.447	1030
13205	2.74	-13.04	1.06	5085.09	5173.54	2783.453	1030
13210	2.86	-13.31	1.21	5084.68	5172.94	2783.457	1030
13215	2.50	-13.55	1.26	5084.98	5173.20	2783.464	1030
13220	2.67	-12.81	0.99	5084.67	5172.83	2783.467	1030
13225	3.01	-13.26	1.26	5084.56	5172.29	2783.473	1030
13230	2.74	-13.09	1.11	5084.68	5171.73	2783.478	1030
13235	2.34	-12.92	1.16	5082.39	5170.10	2783.483	1030
13240	2.98	-12.90	1.29	5081.41	5168.53	2783.487	1030
13245	1.48	-12.57	0.94	5081.23	5168.74	2783.495	1030
13250	2.35	-12.45	1.05	5081.12	5168.61	2783.498	1030
13255	2.33	-12.40	1.12	5081.36	5169.26	2783.504	1030
13260	2.36	-12.36	1.01	5081.19	5168.18	2783.507	1030
13265	2.23	-12.71	1.21	5079.96	5167.45	2783.513	1030
13270	2.45	-11.97	1.02	5078.93	5165.87	2783.517	1030
13275	2.86	-12.18	1.16	5078.48	5165.08	2783.522	1030
13280	2.78	-11.96	1.15	5078.07	5164.05	2783.528	1030
13285	3.08	-11.90	1.11	5077.90	5163.67	2783.532	1030
13290	2.23	-12.25	1.18	5077.80	5163.43	2783.538	1030
13295	1.89	-12.42	1.27	5077.64	5162.88	2783.542	1030
13300	3.16	-11.59	1.13	5076.42	5161.27	2783.548	1030
13305	2.74	-11.36	1.00	5076.29	5160.51	2783.552	1030
13310	2.59	-12.01	1.26	5076.31	5160.27	2783.557	1030
13315	2.12	-11.07	0.87	5076.41	5160.50	2783.562	1030
13320	2.00	-10.88	0.86	5074.59	5158.57	2783.568	1030
13325	2.20	-11.40	1.10	5074.68	5158.58	2783.572	1030
13330	2.53	-11.46	1.14	5074.65	5158.01	2783.577	1030
13335	2.55	-11.93	1.30	5074.61	5157.50	2783.582	1030
13340	2.51	-10.59	0.81	5073.16	5156.69	2783.588	1030
13345	2.55	-11.04	1.12	5072.78	5156.40	2783.592	1030
13350	2.20	-10.83	0.88	5073.67	5155.30	2783.600	1030
13355	2.13	-10.21	0.73	5073.06	5156.15	2783.603	1030
13360	1.39	-10.88	0.96	5072.90	5155.64	2783.608	1030
13365	1.91	-10.57	0.89	5073.03	5155.44	2783.612	1030
13370	3.63	-10.57	1.04	5070.93	5153.87	2783.619	1030
13375	2.22	-10.17	0.81	5070.38	5153.26	2783.623	1030
13380	1.96	-10.25	0.87	5070.07	5152.41	2783.628	1030
13385	1.78	-10.45	0.96	5070.29	5151.79	2783.632	1030
13390	2.17	-9.99	0.80	5069.98	5151.72	2783.637	1030
13395	2.29	-10.09	0.91	5068.78	5151.09	2783.643	1030
13400	1.45	-10.29	0.95	5068.59	5151.40	2783.647	1030
13405	1.94	-9.79	0.77	5068.59	5150.78	2783.652	1030
13410	2.16	-9.97	0.86	5068.53	5150.68	2783.656	1030
13415	2.26	-9.70	0.87	5066.78	5149.26	2783.663	1030
13420	2.27	-9.60	0.90	5066.66	5148.40	2783.667	1030
13425	1.90	-9.54	0.84	5066.59	5148.68	2783.674	1030
13430	2.01	-9.48	0.86	5066.79	5148.15	2783.677	1030
13435	2.38	-9.33	0.90	5065.31	5146.23	2783.682	1030
13440	2.03	-9.25	0.84	5064.62	5146.06	2783.687	1030
13445	1.52	-8.86	0.72	5063.95	5143.96	2783.694	1030
13450	1.88	-8.88	0.77	5063.86	5143.81	2783.697	1030
13455	2.09	-9.34	0.99	5063.92	5144.05	2783.702	1030
13460	1.79	-9.23	0.88	5063.74	5143.19	2783.707	1030
13465	1.75	-9.09	0.92	5062.22	5142.18	2783.714	1030
13470	2.10	-8.71	0.79	5062.16	5142.04	2783.718	1030
13475	2.13	-8.74	0.88	5062.22	5141.33	2783.723	1030
13480	2.38	-8.95	0.90	5062.01	5140.94	2783.727	1030
13485	2.42	-8.66	0.91	5060.23	5139.40	2783.734	1030
13490	2.12	-8.65	0.88	5060.16	5139.06	2783.737	1030
13495	1.75	-8.54	0.89	5060.15	5139.31	2783.743	1030
13500	1.75	-8.56	0.87	5060.19	5138.76	2783.748	1030
13505	2.01	-7.63	0.63	5059.14	5137.67	2783.754	1030
13510	1.80	-7.84	0.66	5058.76	5137.19	2783.757	1030
13515	2.15	-8.15	0.81	5058.61	5136.66	2783.762	1030
13520	1.94	-8.43	0.93	5058.79	5136.69	2783.768	1030
13525	1.53	-7.91	0.73	5058.39	5136.29	2783.772	1030
13530	1.44	-7.97	0.79	5057.09	5134.47	2783.778	1030
13535	1.76	-8.17	0.91	5056.60	5133.96	2783.782	1030
13540	1.83	-7.48	0.65	5056.83	5133.71	2783.789	1030
13545	1.54	-8.26	0.92	5056.82	5133.47	2783.792	1030
13550	1.50	-7.45	0.69	5055.36	5132.31	2783.797	1030
13555	1.42	-7.44	0.70	5054.99	5131.63	2783.802	1030
13560	1.36	-7.75	0.87	5054.73	5130.77	2783.807	1030
13565	1.59	-7.45	0.77	5054.26	5130.61	2783.812	1030
13570	1.85	-7.21	0.70	5054.23	5130.40	2783.819	1030
13575	2.07	-7.89	0.94	5054.32	5130.27	2783.822	1030
13580	1.36	-7.29	0.71	5054.36	5129.91	2783.828	1030
13585	1.08	-6.92	0.58	5054.46	5130.16	2783.832	1030
13590	1.11	-6.90	0.74	5052.16	5128.03	2783.840	1030
13595	0.97	-6.55	0.54	5051.77	5127.43	2783.842	1030
13600	1.66	-6.56	0.61	5051.92	5127.33	2783.847	1030
13605	1.81	-6.67	0.64	5051.70	5126.99	2783.853	1030
13610	1.33	-6.72	0.70	5050.72	5125.72	2783.858	1030
13615	1.43	-5.76	0.40	5050.14	5124.76	2783.863	1030
13620	1.20	-5.89	0.46	5050.02	5124.64	2783.868	1030
13625	1.44	-6.29	0.61	5049.80	5124.14	2783.873	1030
13630	1.75	-6.43	0.72	5049.47	5123.69	2783.877	1030
13635	1.59	-5.82	0.54	5048.20	5122.94	2783.882	1030
13640	1.23	-6.35	0.72	5048.17	5122.11	2783.887	1030
13645	1.76	-6.15	0.67	5048.11	5122.11	2783.893	1030
13650	1.29	-6.75	0.84	5048.14	5122.14	2783.897	1030
13655	1.29	-6.39	0.78	5048.21	5121.68	2783.903	1030
13660	1.58	-5.89	0.60	5048.35	5121.68	2783.907	1030
13665	1.84	-5.71	0.55	5048.45	5121.17	2783.913	1030
13670	0.76	-6.48	0.72	5048.27	5121.31	2783.917	1030
13675	2.23	-5.43	0.67	5045.31	5118.38	2783.924	1030
13680	0.84	-5.16	0.42	5045.01	5118.30	2783.927	1030
13685	1.30	-4.99	0.39	5044.95	5117.82	2783.934	1030
13690	1.27	-5.81	0.64	5044.91	5117.88	2783.937	1030
13695	1.41	-5.65	0.69	5043.83	5116.98	2783.943	1030
13700	1.44	-5.66	0.75	5043.25	5115.95	2783.948	1030
13705	1.02	-5.15	0.55	5042.71	5115.00	2783.954	1030
13710	1.34	-4.97	0.52	5042.38	5115.01	2783.958	1030
13715	0.96	-4.59	0.36	5042.38	5114.72	2783.963	1030
13720	1.10	-4.67	0.43	5042.39	5114.45	2783.967	1030
13725	1.48	-5.35	0.67	5042.04	5113.62	2783.972	1030
13730	1.23	-5.30	0.69	5040.87	5112.46	2783.978	1030
13735	0.76	-5.17	0.64	5040.58	5112.20	2783.983	1030
13740	1.01	-4.29	0.38	5040.31	5111.95	2783.988	1030
13745	1.34	-4.67	0.53	5040.23	5111.24	2783.993	1030
13750	0.89	-4.52	0.50	5038.93	5110.03	2783.997	1030
13755	1.00	-4.40	0.49	5038.99	5109.87	2784.002	1030
13760	1.47	-4.54	0.60	5038.11	5108.19	2784.007	1030
13765	1.36	-5.68	0.91	5038.25	5108.06	2784.012	1030
13770	1.22	-4.64	0.66	5038.02	5108.76	2784.018	1030
13775	1.43	-4.54	0.62	5038.15	5108.74	2784.022	1030
13780	1.46	-3.94	0.43	5038.19	5108.28	2784.027	1030
13785	0.66	-4.27	0.46	5038.30	5108.16	2784.032	1030
13790	0.81	-4.22	0.52	5035.61	5105.08	2784.039	1030
13795	1.04	-4.21	0.59	5035.52	5105.18	2784.042	1030
13800	1.34	-4.99	0.85	5035.24	5104.88	2784.048	1030
13805	1.01	-4.05	0.55	5035.16	5104.74	2784.052	1030
13810	0.60	-3.44	0.39	5033.41	5102.00	2784.060	1030
13815	0.71	-4.06	0.61	5033.87	5102.17	2784.062	1030
13820	0.51	-3.79	0.54	5033.59	5102.73	2784.070	1030
13825	0.62	-3.99	0.59	5033.91	5102.38	2784.073	1030
13830	0.88	-3.68	0.56	5032.46	5101.17	2784.078	1030
13835	1.20	-4.02	0.72	5031.93	5100.46	2784.083	1030
13840	0.87	-3.57	0.57	5031.49	5100.16	2784.088	1030
13845	1.10	-4.16	0.78	5031.22	5099.90	2784.092	1030
13850	1.13	-4.20	0.80	5030.89	5099.44	2784.098	1030
13855	1.00	-3.69	0.65	5030.97	5099.37	2784.103	1030
13860	0.51	-3.69	0.63	5030.37	5098.05	2784.108	1030
13865	0.69	-3.26	0.55	5029.35	5097.14	2784.112	1030
13870	1.00	-2.85	0.46	5029.53	5097.25	2784.117	1030
13875	1.16	-2.65	0.40	5029.51	5096.91	2784.123	1030
13880	0.75	-2.97	0.50	5029.22	5096.29	2784.127	1030
13885	0.45	-2.83	0.47	5028.30	5095.71	2784.134	1030
13890	0.43	-2.47	0.35	5028.31	5095.15	2784.137	1030
13895	0.81	-2.53	0.43	5028.31	5095.03	2784.143	1030
13900	0.32	-2.70	0.42	5028.11	5095.37	2784.147	1030
13905	0.65	-2.33	0.38	5026.22	5092.84	2784.153	1030
13910	1.00	-2.06	0.35	5025.96	5092.72	2784.157	1030
13915	0.91	-2.81	0.58	5026.07	5092.31	2784.163	1030
13920	0.98	-2.70	0.57	5025.77	5091.83	2784.167	1030
13925	0.99	-2.16	0.39	5024.65	5090.98	2784.173	1030
13930	0.67	-1.95	0.35	5024.44	5090.85	2784.178	1030
13935	0.20	-2.32	0.49	5024.39	5090.91	2784.185	1030
13940	0.70	-2.05	0.42	5024.42	5090.40	2784.187	1030
13945	0.70	-1.69	0.31	5024.39	5089.87	2784.192	1030
13950	0.94	-1.91	0.37	5024.34	5089.62	2784.197	1030
13955	0.48	-1.98	0.49	5022.50	5087.74	2784.203	1030
13960	-0.03	-1.49	0.29	5021.76	5086.97	2784.208	1030
13965	0.97	-1.29	0.29	5021.65	5086.17	2784.213	1031
13970	0.52	-1.81	0.42	5021.79	5086.18	2784.217	1031
13975	0.54	-1.89	0.46	5022.34	5086.81	2784.223	1031
13980	1.24	-1.97	0.50	5022.97	5087.25	2784.228	1031
13985	0.78	-2.48	0.62	5023.43	5087.33	2784.232	1031
13990	1.03	-2.02	0.47	5023.40	5086.70	2784.238	1031
13995	0.98	-2.03	0.48	5023.24	5086.42	2784.242	1031
14000	0.91	-2.13	0.44	5024.64	5087.60	2784.248	1031
14005	1.09	-2.55	0.58	5024.78	5088.01	2784.252	1031
14010	0.52	-2.00	0.39	5025.30	5088.53	2784.258	1031
14015	0.56	-2.52	0.54	5025.26	5088.94	2784.262	1031
14020	0.84	-2.20	0.48	5025.29	5088.96	2784.269	1031
14025	0.82	-2.73	0.61	5025.32	5088.79	2784.272	1031
14030	1.21	-2.39	0.47	5026.85	5090.06	2784.277	1031
14035	0.50	-1.95	0.30	5027.16	5090.54	2784.282	1031
14040	-0.06	-3.22	0.65	5027.80	5089.99	2784.289	1031
14045	0.50	-2.74	0.48	5028.11	5091.13	2784.292	1031
14050	0.58	-3.19	0.65	5027.79	5091.07	2784.298	1031
14055	0.84	-3.38	0.72	5027.95	5091.28	2784.302	1031
14060	1.08	-3.02	0.55	5029.72	5092.75	2784.309	1031
14065	0.88	-3.49	0.70	5029.54	5092.37	2784.312	1031
14070	0.81	-3.44	0.70	5029.58	5093.08	2784.318	1031
14075	0.82	-3.19	0.61	5029.82	5092.67	2784.323	1031
14080	0.24	-2.20	0.20	5030.65	5093.70	2784.328	1031
14085	1.44	-2.88	0.47	5031.27	5093.94	2784.333	1031
14090	0.45	-3.71	0.65	5031.16	5094.16	2784.338	1031
14095	1.18	-3.38	0.62	5031.11	5093.66	2784.343	1031
14100	0.82	-3.85	0.72	5031.83	5094.56	2784.348	1031
14105	0.80	-3.98	0.72	5032.50	5095.20	2784.353	1031
14110	0.96	-3.44	0.59	5032.68	5095.74	2784.357	1031
14115	1.05	-3.13	0.46	5033.41	5096.73	2784.362	1031
14120	0.95	-3.20	0.45	5033.65	5096.77	2784.368	1031
14125	0.71	-4.73	0.87	5033.88	5096.75	2784.373	1031
14130	0.75	-4.16	0.70	5033.91	5096.97	2784.377	1031
14135	1.27	-3.82	0.61	5033.78	5096.40	2784.382	1031
14140	0.88	-4.01	0.67	5033.93	5095.95	2784.387	1031
14145	0.74	-3.96	0.58	5036.31	5099.47	2784.394	1031
14150	0.75	-4.16	0.65	5036.02	5099.04	2784.397	1031
14155	0.77	-4.30	0.69	5036.24	5099.52	2784.404	1031
14160	0.95	-3.56	0.45	5036.19	5099.45	2784.407	1031
14165	0.01	-4.61	0.68	5037.60	5101.12	2784.414	1031
14170	0.65	-4.34	0.65	5037.56	5101.41	2784.417	1031
14175	1.30	-3.78	0.44	5038.27	5100.82	2784.423	1031
14180	0.63	-4.09	0.50	5038.74	5101.73	2784.427	1031
14185	1.09	-3.81	0.40	5039.28	5102.52	2784.434	1031
14190	0.82	-4.18	0.53	5039.28	5102.12	2784.437	1031
14195	0.79	-3.57	0.36	5039.34	5102.34	2784.443	1031
14200	1.37	-3.94	0.49	5039.38	5102.33	2784.448	1031
[truncated: 165,599 more rows]
