# Supplementary material for: Structural characterization of the saxitoxin-targeting APTSTX1 aptamer using optical tweezers and molecular dynamics simulations
Source: PLoS One. 2019 Nov 7;14(11):e0222468. doi: 10.1371/journal.pone.0222468 (PMC6837747; doi:10.1371/journal.pone.0222468)
Supplement: S1 File — Data repository, aptamer control condition and aptamer under SXT. (ZIP) [file pone.0222468.s005.zip › Data/Data/August/090815/2CCOM.txt]

Instrument name = Christians toy
*****Calibration values *****
TrapA Temperature Fudge	-0.400000
TrapB Temperature Fudge	-1.550000
TrapA Force Sensitivity	0.025700	0.026000	0.032000
TrapB Force Sensitivity	0.026200	0.027400	0.032000
TrapA Lever Sensitivity	15000.000000	14500.000000	0.000000
TrapB Lever Sensitivity	15200.000000	14500.000000	0.000000
Motor Threshold	20	20	20
*****Initial Preference Settings*****
ForceRateDiv	1
ForceGain	32
PosRateDivA	3
PosRateDivB	3
PositionGainA	32
PositionGainB	32
GotoSpeedX	10
GotoSpeedY	10
GotoSpeedZ	5
MaxDataFileSize	10000000
HopDistance	2
*CycleCount/n____	1
*A_PsdX__________	0
*A_PsdY__________	0
*A_PsdSum________	0
*A_Iris__________	0
*A_LeverX________	0
*A_LeverY________	0
*A_LeverSum______	0
*B_PsdX__________	0
*B_PsdY__________	0
*B_PsdSum________	0
*B_Iris__________	0
*B_LeverX________	0
*B_LeverY________	0
*B_LeverSum______	0
*A_Temperature___	0
*B_Temperature___	0
*X_force_________	1
*Y_force_________	1
*Z_force_________	1
*Tension_________	0
*A_dist-X________	0
*A_dist-Y________	1
*B_dist-X________	0
*B_dist-Y________	1
*Motor_X_________	0
*Motor_Y_________	0
*Motor_Z_________	0
*MotorVel_X______	0
*MotorVel_Y______	0
*MotorVel_Z______	0
*A_trapPIC_Err___	0
*B_trapPIC_Err___	0
*comPIC_Err______	0
*A_CycleCount____	0
*B_CycleCount____	0
*Motor_CycleCount	0
*time(sec)_______	1
*Status__________	1
*Null____________	0
samples/line_HI	400
samples/line_LO	20
goto0	8388608	8388608	8388608
goto1	8411736	8394822	8402837
goto2	8450028	8417272	8403086
goto3	8447226	8363526	8403898
goto4	8422772	8353948	8399333
goto5	8388608	8388608	8388608
goto6	8388608	8388608	8388608
goto7	8388608	8388608	8388608
goto8	8388608	8388608	8388608
goto9	8388608	8388608	8388608
yourXYZint	123	456	789
MaxForceP1	15.000000
MinForceP1	3.000000
PullRateP1	100.000000
refoldTime1	0.000000
unfoldTime1	0.000000
MaxForceP2	75.000000
MinForceP2	2.000000
PullRateP2	1000.000000
refoldTime2	0.000000
unfoldTime2	0.000000
MaxForceP3	10.000000
MinForceP3	-10.000000
PullRateP3	1.000000
refoldTime3	2.000000
unfoldTime3	2.000000
constForce1	17.000000
constForce2	17.000000
yourFloat	1.234000
yourXYZfloat	1.000000	2.000000	3.000000
*****End Initial Preference Settings*****

Zero-Force Offsets (pN)  -2.081019	0.707115	-60.781399
0	trapA_Empty_PSD_Sum = 0
        trapB_Empty_PSD_Sum = 0
        trapA_Empty_Iris = 0
        trapB_Empty_Iris = 0
        trapA_Full_PSD_Sum = 20891
        trapB_Full_PSD_Sum = 21421
        trapA_Full_Iris = 18901
        trapB_Full_Iris = 20802
4580	Start P1 pulling protocol 
6240	   maxForce-limit
6710	tempA = 21.296	tempB = 21.716
7305	   minForce-limit
8395	   maxForce-limit
9530	   minForce-limit
10595	   maxForce-limit
11730	   minForce-limit
12890	   maxForce-limit
13960	   minForce-limit
14995	   maxForce-limit
16090	   minForce-limit
16755	tempA = 21.292	tempB = 21.713
17150	   maxForce-limit
18215	   minForce-limit
19245	   maxForce-limit
20280	   minForce-limit
21330	   maxForce-limit
22375	   minForce-limit
23415	   maxForce-limit
24545	   minForce-limit
25600	   maxForce-limit
26640	   minForce-limit
26810	tempA = 21.286	tempB = 21.721
27640	   maxForce-limit
28695	   minForce-limit
29755	   maxForce-limit
30765	   minForce-limit
31790	   maxForce-limit
32830	   minForce-limit
33835	   maxForce-limit
34870	   minForce-limit
35925	   maxForce-limit
36810	tempA = 21.307	tempB = 21.720
36915	   minForce-limit
37905	   maxForce-limit
38920	   minForce-limit
39930	   maxForce-limit
41020	   minForce-limit
42055	   maxForce-limit
43070	   minForce-limit
44070	   maxForce-limit
45095	   minForce-limit
46130	   maxForce-limit
46855	tempA = 21.306	tempB = 21.720
47180	   minForce-limit
48205	   maxForce-limit
49260	   minForce-limit
50275	   maxForce-limit
51330	   minForce-limit
52655	   maxForce-limit
54035	   minForce-limit
55400	   maxForce-limit
56750	   minForce-limit
56860	tempA = 21.320	tempB = 21.732
58145	   maxForce-limit
59565	   minForce-limit
60965	   maxForce-limit
62340	   minForce-limit
64220	   maxForce-limit
66230	   minForce-limit
66905	tempA = 21.309	tempB = 21.729
68180	   maxForce-limit
70145	   minForce-limit
72070	   maxForce-limit
74085	   minForce-limit
75985	   maxForce-limit
76965	tempA = 21.309	tempB = 21.726
77910	   minForce-limit
79855	   maxForce-limit
81765	   minForce-limit
83700	   maxForce-limit
85600	   minForce-limit
86975	tempA = 21.319	tempB = 21.728
87495	   maxForce-limit
89410	   minForce-limit
90540	Stop All Protocols, go to manual mode
97030	tempA = 21.317	tempB = 21.730
107085	tempA = 21.311	tempB = 21.728
117085	Start Constant-Force1 = 7.000000
117115	tempA = 21.317	tempB = 21.737
127165	tempA = 21.322	tempB = 21.727
137175	tempA = 21.322	tempB = 21.733
147215	tempA = 21.324	tempB = 21.721
157280	tempA = 21.325	tempB = 21.734
167290	tempA = 21.317	tempB = 21.722
177350	tempA = 21.304	tempB = 21.731
187360	tempA = 21.323	tempB = 21.736
197445	tempA = 21.320	tempB = 21.739
207505	tempA = 21.327	tempB = 21.732
217520	tempA = 21.318	tempB = 21.726
227565	tempA = 21.322	tempB = 21.736
237620	tempA = 21.323	tempB = 21.729
247645	tempA = 21.330	tempB = 21.733
257690	tempA = 21.317	tempB = 21.729
267700	tempA = 21.312	tempB = 21.733
277760	tempA = 21.333	tempB = 21.736
287830	tempA = 21.322	tempB = 21.746
297830	tempA = 21.330	tempB = 21.748
307915	tempA = 21.319	tempB = 21.740
317915	tempA = 21.335	tempB = 21.732
327970	tempA = 21.330	tempB = 21.738
338020	tempA = 21.320	tempB = 21.754
348055	tempA = 21.334	tempB = 21.730
358100	tempA = 21.330	tempB = 21.740
368115	tempA = 21.333	tempB = 21.743
378180	tempA = 21.328	tempB = 21.739
388255	tempA = 21.327	tempB = 21.739
398290	tempA = 21.342	tempB = 21.746
408350	tempA = 21.345	tempB = 21.736
418405	tempA = 21.338	tempB = 21.749
428405	tempA = 21.330	tempB = 21.746
436935	Stop All Protocols, go to manual mode
438460	tempA = 21.329	tempB = 21.740
439915	Start Constant-Force2 = 6.000000
448485	tempA = 21.337	tempB = 21.752
458540	tempA = 21.338	tempB = 21.761
468605	tempA = 21.334	tempB = 21.747
478640	tempA = 21.330	tempB = 21.760
488695	tempA = 21.348	tempB = 21.754
498715	tempA = 21.344	tempB = 21.741
508765	tempA = 21.341	tempB = 21.751
518825	tempA = 21.349	tempB = 21.750
528830	tempA = 21.341	tempB = 21.760
538870	tempA = 21.347	tempB = 21.757
548965	tempA = 21.345	tempB = 21.757
559000	tempA = 21.355	tempB = 21.761
569065	tempA = 21.362	tempB = 21.773
579075	tempA = 21.341	tempB = 21.763
589145	tempA = 21.349	tempB = 21.772
599195	tempA = 21.360	tempB = 21.778
609215	tempA = 21.361	tempB = 21.764
619265	tempA = 21.358	tempB = 21.774
629265	tempA = 21.367	tempB = 21.767
639310	tempA = 21.362	tempB = 21.781
649355	tempA = 21.369	tempB = 21.787
659360	tempA = 21.378	tempB = 21.781
669410	tempA = 21.371	tempB = 21.781
679435	tempA = 21.364	tempB = 21.783
689480	tempA = 21.372	tempB = 21.781
699555	tempA = 21.372	tempB = 21.781
709565	tempA = 21.374	tempB = 21.782
719640	tempA = 21.382	tempB = 21.794
729680	tempA = 21.387	tempB = 21.785
739685	tempA = 21.383	tempB = 21.790
749740	tempA = 21.392	tempB = 21.791
759745	tempA = 21.388	tempB = 21.789
769810	tempA = 21.404	tempB = 21.788
779880	tempA = 21.390	tempB = 21.786
789895	tempA = 21.395	tempB = 21.796
799955	tempA = 21.399	tempB = 21.811
809960	tempA = 21.397	tempB = 21.795
820015	tempA = 21.392	tempB = 21.810
830085	tempA = 21.399	tempB = 21.816
840095	tempA = 21.397	tempB = 21.814
850155	tempA = 21.411	tempB = 21.818
860205	tempA = 21.404	tempB = 21.820
869975	End Write
