# Supplementary material for: Structural characterization of the saxitoxin-targeting APTSTX1 aptamer using optical tweezers and molecular dynamics simulations
Source: PLoS One. 2019 Nov 7;14(11):e0222468. doi: 10.1371/journal.pone.0222468 (PMC6837747; doi:10.1371/journal.pone.0222468)
Supplement: S1 File — Data repository, aptamer control condition and aptamer under SXT. (ZIP) [file pone.0222468.s005.zip › Data/Data/August/090815/2d7pnhopA.txt]

#Begin Write:
CycleCount/n	X_force	Y_force	Z_force	A_dist-Y	B_dist-Y	time(sec)	Status
0	1.08	-7.12	1.97	5038.18	5172.47	3676.987	7111
5	1.98	-7.11	1.87	5037.07	5172.01	3676.990	7111
10	1.23	-7.00	1.89	5036.57	5171.79	3676.995	7111
15	1.83	-6.99	1.87	5036.27	5171.99	3677.000	7111
20	1.69	-7.14	1.85	5036.60	5172.00	3677.005	7111
25	1.67	-6.79	1.99	5036.10	5171.22	3677.010	7111
30	1.74	-7.18	1.90	5037.06	5171.75	3677.015	7111
35	1.70	-6.76	2.01	5036.42	5171.33	3677.020	7111
40	1.73	-7.00	2.06	5038.09	5173.15	3677.024	7111
45	1.71	-6.96	2.11	5038.06	5173.47	3677.030	7111
50	1.78	-6.98	2.09	5039.31	5173.99	3677.035	7111
55	1.55	-7.22	1.96	5038.30	5173.99	3677.042	7111
60	1.75	-6.95	1.96	5037.31	5173.02	3677.045	7111
65	1.58	-7.16	1.92	5037.89	5173.46	3677.050	7111
70	1.64	-6.97	1.93	5036.88	5172.36	3677.054	7111
75	1.58	-6.92	2.00	5037.47	5173.04	3677.060	7111
80	1.63	-6.98	2.04	5038.13	5173.22	3677.066	7111
85	1.16	-7.10	2.08	5038.11	5173.17	3677.069	7111
90	1.82	-7.00	2.08	5037.54	5173.71	3677.075	7111
95	1.62	-6.94	2.07	5037.47	5173.79	3677.080	7111
100	1.87	-7.00	2.07	5038.04	5173.56	3677.086	7111
105	1.37	-7.02	2.02	5038.15	5173.57	3677.090	7111
110	1.60	-7.08	2.07	5038.02	5173.47	3677.094	7111
115	1.07	-7.23	1.92	5036.75	5172.58	3677.099	7111
120	1.82	-6.93	1.99	5035.02	5171.47	3677.105	7111
125	2.02	-7.01	1.93	5035.36	5172.45	3677.109	7111
130	1.87	-6.95	1.91	5036.35	5173.07	3677.116	7111
135	1.73	-6.94	2.10	5036.81	5173.10	3677.119	7111
140	1.76	-7.05	2.03	5036.87	5173.83	3677.125	7111
145	1.60	-7.04	2.09	5037.10	5173.81	3677.130	7111
150	1.68	-6.90	1.80	5034.93	5172.97	3677.137	7111
155	1.97	-6.91	1.89	5035.89	5173.12	3677.140	7111
160	1.67	-6.97	1.97	5036.94	5174.33	3677.146	7111
165	1.72	-7.04	1.83	5036.32	5174.12	3677.150	7111
170	2.23	-6.90	1.92	5037.41	5174.71	3677.155	7111
175	1.33	-7.01	1.99	5037.45	5174.62	3677.160	7111
180	1.63	-7.04	2.02	5037.49	5174.32	3677.166	7111
185	1.81	-6.97	1.98	5038.13	5174.78	3677.170	7111
190	0.97	-7.25	1.82	5036.81	5172.72	3677.177	7111
195	1.40	-6.92	1.91	5035.67	5172.66	3677.180	7111
200	1.59	-6.95	2.16	5036.95	5171.85	3677.186	7111
205	1.82	-7.09	2.05	5036.50	5172.31	3677.191	7111
210	1.77	-6.98	1.96	5036.16	5171.27	3677.195	7111
215	1.21	-7.10	1.85	5034.93	5170.82	3677.200	7111
220	1.49	-6.97	2.01	5036.11	5171.25	3677.205	7111
225	1.63	-7.05	2.05	5036.07	5172.09	3677.210	7111
230	1.30	-7.07	1.95	5034.98	5171.42	3677.215	7111
235	1.40	-7.07	1.99	5034.90	5171.04	3677.220	7111
240	1.61	-7.01	1.87	5031.92	5169.59	3677.225	7111
245	1.69	-6.82	2.10	5033.64	5169.57	3677.230	7111
250	1.81	-6.89	2.30	5034.72	5171.41	3677.235	7111
255	1.48	-7.21	2.10	5035.12	5171.91	3677.240	7111
260	2.20	-7.03	1.85	5032.98	5170.88	3677.245	7111
265	1.98	-6.88	1.84	5032.09	5170.71	3677.250	7111
270	1.41	-7.05	1.87	5033.40	5170.39	3677.254	7111
275	1.79	-6.97	2.13	5035.02	5170.93	3677.261	7111
280	2.22	-6.95	2.15	5035.14	5171.61	3677.264	7111
285	2.10	-6.82	2.04	5035.30	5171.94	3677.270	7111
290	1.83	-6.94	2.18	5036.91	5172.68	3677.274	7111
295	1.81	-6.96	2.31	5037.97	5173.38	3677.280	7111
300	1.79	-7.07	2.05	5037.50	5174.23	3677.284	7111
305	1.44	-7.18	1.97	5037.61	5172.67	3677.292	7111
310	1.79	-7.07	1.90	5036.63	5172.47	3677.295	7111
315	2.07	-6.76	2.04	5036.46	5172.69	3677.300	7111
320	1.39	-7.16	1.99	5038.26	5174.00	3677.304	7111
325	2.92	-6.93	2.08	5037.89	5173.49	3677.312	7111
330	1.43	-7.03	2.07	5038.14	5174.29	3677.316	7111
335	1.50	-7.12	2.06	5038.46	5174.54	3677.320	7111
340	1.39	-6.99	2.09	5037.16	5173.84	3677.325	7111
345	1.06	-7.15	1.86	5037.21	5172.84	3677.332	7111
350	1.73	-7.00	1.82	5036.38	5172.97	3677.335	7111
355	1.70	-6.96	1.95	5037.15	5172.80	3677.340	7111
360	1.34	-7.04	1.90	5037.05	5173.25	3677.345	7111
365	1.54	-6.98	2.08	5037.11	5173.36	3677.350	7111
370	1.76	-6.97	2.12	5037.82	5173.81	3677.355	7111
375	1.39	-7.07	2.17	5037.86	5174.30	3677.360	7111
380	1.16	-7.04	2.16	5036.87	5173.79	3677.365	7111
385	1.73	-7.22	1.75	5036.90	5174.16	3677.372	7111
390	1.90	-7.11	1.83	5034.96	5172.55	3677.375	7111
395	1.52	-6.79	2.18	5036.03	5172.64	3677.380	7111
400	1.88	-7.03	2.15	5037.42	5174.63	3677.385	7111
405	1.95	-6.95	2.03	5036.91	5173.25	3677.389	7111
410	1.47	-7.05	2.06	5036.76	5173.39	3677.395	7111
415	1.34	-7.06	1.97	5036.11	5173.31	3677.399	7111
420	1.69	-6.96	2.06	5035.39	5172.97	3677.405	7111
425	1.73	-6.90	2.13	5035.90	5173.51	3677.409	7111
430	2.06	-6.91	2.29	5037.44	5173.90	3677.415	7111
435	1.51	-7.08	2.16	5037.87	5174.18	3677.419	7111
440	1.54	-6.96	2.04	5037.48	5173.91	3677.425	7111
445	2.11	-6.93	2.00	5037.56	5174.82	3677.429	7111
450	1.73	-7.05	2.05	5038.60	5175.20	3677.435	7111
455	1.88	-6.90	2.09	5038.29	5174.91	3677.440	7111
460	0.82	-7.12	2.16	5039.74	5175.69	3677.447	7111
465	1.80	-7.06	2.01	5039.41	5176.03	3677.450	7111
470	2.01	-6.95	1.91	5038.56	5175.27	3677.456	7111
475	1.79	-7.05	1.85	5038.63	5175.23	3677.459	7111
480	1.97	-6.95	1.74	5037.97	5174.35	3677.467	7111
485	1.51	-6.88	1.91	5038.91	5174.77	3677.470	7111
490	1.67	-6.88	2.12	5040.07	5175.66	3677.475	7111
495	1.83	-7.11	1.94	5040.24	5176.59	3677.480	7111
500	1.85	-6.92	1.95	5040.23	5176.91	3677.485	7111
505	2.31	-6.93	1.89	5040.52	5177.47	3677.490	7111
510	1.57	-6.79	2.30	5042.32	5177.64	3677.496	7111
515	1.22	-7.17	2.13	5043.77	5178.68	3677.500	7111
520	1.72	-6.98	2.03	5041.64	5177.08	3677.505	7111
525	1.54	-6.99	2.09	5041.84	5177.29	3677.510	7111
530	1.75	-6.97	2.12	5041.44	5177.21	3677.515	7111
535	1.61	-7.12	1.94	5041.20	5177.39	3677.520	7111
540	1.62	-6.99	1.82	5039.24	5176.05	3677.525	7111
545	1.38	-6.94	1.89	5040.34	5175.58	3677.530	7111
550	2.00	-7.09	1.86	5040.37	5175.71	3677.534	7111
555	1.69	-7.03	1.72	5038.20	5174.03	3677.540	7111
560	1.63	-6.84	1.93	5039.22	5174.43	3677.545	7111
565	1.90	-6.99	2.00	5041.02	5176.12	3677.551	7111
570	1.82	-6.91	2.05	5041.30	5177.42	3677.554	7111
575	2.03	-6.91	2.15	5041.92	5177.50	3677.560	7111
580	1.82	-7.05	2.01	5043.07	5178.19	3677.564	7111
585	1.76	-7.09	2.00	5043.18	5178.40	3677.570	7111
590	1.54	-7.02	1.90	5042.05	5178.35	3677.574	7111
595	1.26	-6.99	2.02	5042.03	5177.16	3677.580	7111
600	1.94	-7.01	2.06	5042.30	5177.42	3677.584	7111
605	1.22	-7.09	1.84	5039.96	5176.39	3677.590	7111
610	1.28	-7.02	1.92	5040.03	5175.60	3677.594	7111
615	2.20	-6.80	1.98	5039.93	5175.61	3677.600	7111
620	1.71	-7.07	1.98	5041.94	5177.16	3677.604	7111
625	1.10	-7.09	2.01	5040.01	5176.85	3677.612	7111
630	1.78	-7.06	1.88	5040.03	5175.96	3677.615	7111
635	1.81	-6.92	2.11	5041.33	5176.46	3677.621	7111
640	1.37	-7.15	2.02	5041.06	5177.11	3677.625	7111
645	1.29	-7.04	1.89	5039.35	5176.85	3677.631	7111
650	1.51	-6.96	2.06	5039.95	5176.40	3677.635	7111
655	1.84	-6.99	2.17	5041.32	5175.87	3677.642	7111
660	1.57	-6.94	2.21	5040.74	5176.60	3677.645	7111
665	1.98	-7.04	2.22	5041.59	5177.58	3677.651	7111
670	2.06	-6.94	2.13	5041.72	5176.88	3677.655	7111
675	1.46	-7.10	2.03	5041.46	5176.90	3677.660	7111
680	1.62	-6.94	2.13	5040.13	5176.55	3677.665	7111
685	2.69	-6.88	2.05	5040.62	5176.51	3677.672	7111
690	1.23	-6.99	2.15	5040.35	5176.40	3677.675	7111
695	1.62	-7.01	2.20	5040.78	5176.33	3677.680	7111
700	1.01	-7.10	2.10	5039.61	5176.01	3677.685	7111
705	1.24	-6.98	2.06	5038.66	5174.54	3677.692	7111
710	1.48	-7.02	2.16	5039.20	5174.70	3677.695	7111
715	1.94	-7.09	2.07	5038.75	5175.05	3677.700	7111
720	2.35	-6.82	1.93	5037.67	5174.63	3677.705	7111
725	1.66	-6.98	2.01	5039.65	5175.69	3677.709	7111
730	2.02	-7.02	1.96	5039.67	5175.60	3677.715	7111
735	1.40	-7.03	1.94	5040.13	5174.98	3677.719	7111
740	1.35	-7.04	1.91	5038.15	5175.54	3677.725	7111
745	1.81	-6.82	2.07	5038.71	5175.10	3677.729	7111
750	1.43	-7.00	2.16	5039.53	5176.21	3677.736	7111
755	1.51	-7.19	2.00	5039.38	5175.99	3677.739	7111
760	1.79	-6.84	1.99	5038.61	5174.92	3677.745	7111
765	1.65	-7.11	2.06	5039.93	5175.54	3677.750	7111
770	1.27	-6.92	2.09	5038.55	5175.21	3677.756	7111
775	1.48	-7.11	2.16	5039.11	5175.28	3677.760	7111
780	1.33	-7.15	2.01	5038.84	5175.49	3677.767	7111
785	1.70	-6.99	2.01	5037.68	5175.23	3677.769	7111
790	1.53	-7.05	2.12	5038.71	5175.21	3677.775	7111
795	1.80	-6.89	2.07	5039.13	5175.74	3677.780	7111
800	1.16	-7.05	2.03	5037.27	5175.68	3677.787	7111
805	1.71	-7.00	2.08	5038.00	5175.01	3677.790	7111
810	1.53	-7.02	1.88	5036.27	5174.69	3677.795	7111
815	1.52	-6.91	2.08	5037.13	5174.81	3677.800	7111
820	1.76	-7.04	2.07	5036.98	5174.63	3677.805	7111
825	1.43	-7.04	2.16	5036.43	5173.64	3677.810	7111
830	1.42	-7.06	2.07	5035.80	5173.77	3677.817	7111
835	1.68	-6.92	2.11	5035.78	5174.07	3677.820	7111
840	1.74	-7.01	2.05	5036.66	5174.16	3677.825	7111
845	1.72	-6.98	2.15	5037.24	5174.58	3677.830	7111
850	1.48	-6.96	2.07	5036.76	5174.78	3677.835	7111
855	1.38	-7.07	2.04	5036.61	5174.80	3677.840	7111
860	1.28	-7.16	1.97	5035.51	5174.11	3677.845	7111
865	2.00	-6.87	1.93	5034.66	5172.96	3677.850	7111
870	1.24	-7.05	1.93	5035.09	5174.01	3677.854	7111
875	1.64	-7.04	1.96	5035.33	5173.29	3677.859	7111
880	2.50	-6.76	2.08	5035.70	5173.16	3677.865	7111
885	1.85	-6.83	2.14	5037.04	5174.06	3677.871	7111
890	2.57	-6.87	1.98	5038.42	5174.71	3677.875	7111
895	2.03	-6.92	2.08	5039.16	5175.90	3677.880	7111
900	2.18	-7.06	1.92	5038.67	5175.83	3677.885	7111
905	1.43	-7.01	1.90	5038.18	5175.05	3677.889	7111
910	1.60	-6.94	1.92	5038.12	5174.32	3677.895	7111
915	1.80	-6.90	2.13	5040.12	5175.68	3677.899	7111
920	1.88	-6.95	2.18	5040.72	5176.31	3677.905	7111
925	1.83	-7.07	2.06	5041.10	5177.65	3677.910	7111
930	1.68	-6.86	2.27	5040.90	5177.58	3677.914	7111
935	1.85	-7.02	2.08	5041.89	5177.85	3677.920	7111
940	1.49	-7.02	2.09	5041.66	5177.60	3677.924	7111
945	1.62	-7.03	1.99	5040.44	5176.44	3677.929	7111
950	1.40	-6.91	2.09	5040.62	5176.37	3677.935	7111
955	1.34	-7.04	2.09	5041.25	5176.82	3677.942	7111
960	1.35	-7.02	2.12	5040.92	5176.82	3677.945	7111
965	1.47	-7.19	2.02	5040.48	5177.11	3677.951	7111
970	1.53	-7.05	1.91	5038.57	5175.42	3677.955	7111
975	1.60	-6.86	2.02	5038.57	5175.05	3677.962	7111
980	1.29	-7.10	1.95	5038.71	5174.98	3677.964	7111
985	1.25	-7.04	2.08	5037.28	5173.86	3677.970	7111
990	1.82	-6.95	2.13	5037.66	5173.30	3677.975	7111
995	1.61	-6.95	2.17	5037.96	5173.90	3677.980	7111
1000	2.17	-7.01	2.10	5037.85	5173.57	3677.985	7111
1005	1.65	-7.05	1.96	5037.76	5173.96	3677.990	7111
1010	2.07	-6.87	1.94	5037.87	5174.61	3677.995	7111
1015	2.20	-6.85	2.11	5039.72	5176.36	3678.002	7111
1020	1.20	-7.13	2.10	5039.61	5175.74	3678.005	7111
1025	1.78	-7.15	1.86	5038.03	5174.16	3678.010	7111
1030	1.84	-6.81	1.91	5036.92	5172.93	3678.015	7111
1035	2.02	-6.87	2.07	5039.10	5175.04	3678.020	7111
1040	1.35	-7.18	2.06	5039.20	5175.38	3678.025	7111
1045	1.65	-7.06	1.94	5038.10	5174.51	3678.030	7111
1050	1.25	-6.95	1.92	5037.10	5173.21	3678.036	7111
1055	1.36	-6.90	2.13	5038.27	5173.40	3678.040	7111
1060	1.96	-6.97	2.08	5037.99	5174.19	3678.045	7111
1065	1.62	-6.99	2.17	5038.60	5174.40	3678.049	7111
1070	2.50	-6.89	2.18	5039.40	5175.55	3678.054	7111
1075	1.62	-7.02	2.01	5039.17	5175.90	3678.059	7111
1080	2.02	-6.93	2.17	5040.72	5176.61	3678.065	7111
1085	1.38	-7.13	2.02	5040.55	5176.79	3678.069	7111
1090	1.49	-7.00	1.99	5039.39	5175.60	3678.075	7111
1095	1.89	-6.90	2.08	5039.75	5176.42	3678.080	7111
1100	1.43	-7.08	2.06	5040.15	5176.72	3678.085	7111
1105	1.04	-7.06	2.16	5039.55	5176.20	3678.089	7111
1110	1.42	-7.16	2.14	5038.90	5175.28	3678.096	7111
1115	1.42	-7.06	2.00	5036.90	5173.63	3678.100	7111
1120	1.75	-6.97	2.16	5038.24	5173.20	3678.106	7111
1125	1.81	-7.09	2.07	5038.40	5174.15	3678.110	7111
1130	1.67	-7.13	1.94	5036.90	5173.23	3678.116	7111
1135	1.56	-6.90	1.92	5036.49	5173.37	3678.120	7111
1140	2.74	-6.52	2.06	5037.98	5172.55	3678.127	7111
1145	2.13	-6.90	2.07	5038.75	5174.66	3678.130	7111
1150	2.03	-7.01	2.02	5039.86	5176.50	3678.135	7111
1155	1.80	-7.00	1.97	5039.74	5176.70	3678.140	7111
1160	1.28	-6.92	2.13	5040.17	5176.08	3678.145	7111
1165	1.54	-7.02	2.31	5041.06	5176.71	3678.150	7111
1170	1.70	-7.02	2.09	5040.03	5176.52	3678.155	7111
1175	1.47	-7.01	2.08	5039.67	5176.04	3678.160	7111
1180	1.57	-7.07	1.99	5039.00	5175.65	3678.165	7111
1185	2.07	-6.79	2.15	5039.52	5175.81	3678.170	7111
1190	1.80	-6.97	2.26	5041.47	5177.02	3678.175	7111
1195	1.67	-7.09	2.05	5041.32	5176.88	3678.180	7111
1200	1.70	-6.98	1.99	5040.53	5176.47	3678.185	7111
1205	1.49	-7.08	2.05	5041.07	5177.21	3678.191	7111
1210	1.60	-6.93	2.07	5040.89	5177.21	3678.194	7111
1215	1.43	-7.17	2.16	5040.88	5176.35	3678.201	7111
1220	1.63	-6.95	2.16	5039.55	5176.00	3678.205	7111
1225	1.21	-7.20	2.07	5039.62	5176.09	3678.210	7111
1230	1.37	-6.95	1.96	5038.03	5174.67	3678.214	7111
1235	2.28	-6.87	2.15	5039.74	5175.65	3678.220	7111
1240	1.82	-7.00	2.08	5039.68	5176.01	3678.225	7111
1245	1.42	-7.04	2.12	5039.85	5176.74	3678.230	7111
1250	1.80	-7.13	1.92	5039.01	5176.54	3678.234	7111
1255	1.60	-7.20	1.83	5039.28	5175.62	3678.241	7111
1260	1.83	-6.84	1.94	5037.91	5175.60	3678.245	7111
1265	1.59	-7.04	2.13	5040.15	5175.41	3678.250	7111
1270	1.96	-6.96	2.06	5039.39	5175.80	3678.255	7111
1275	1.93	-7.12	1.93	5038.89	5175.70	3678.260	7111
1280	1.90	-6.84	1.98	5038.73	5175.71	3678.264	7111
1285	1.40	-7.00	2.12	5041.08	5176.20	3678.271	7111
1290	1.65	-7.04	2.07	5040.40	5176.86	3678.275	7111
1295	2.01	-7.01	2.03	5039.93	5176.73	3678.280	7111
1300	1.37	-6.95	2.10	5039.78	5175.82	3678.284	7111
1305	0.32	-7.22	2.15	5041.87	5177.99	3678.292	7111
1310	1.52	-7.02	2.21	5040.88	5176.77	3678.295	7111
1315	1.50	-7.11	2.06	5039.93	5176.35	3678.301	7111
1320	1.42	-6.99	1.97	5039.39	5175.91	3678.304	7111
1325	1.59	-7.08	2.05	5039.38	5175.73	3678.310	7111
1330	1.62	-6.91	2.06	5039.17	5175.90	3678.315	7111
1335	1.73	-6.96	2.14	5040.25	5176.28	3678.320	7111
1340	1.71	-7.01	2.09	5040.73	5177.06	3678.325	7111
1345	1.55	-7.11	2.00	5040.21	5176.50	3678.330	7111
1350	1.40	-7.06	1.88	5039.12	5175.13	3678.335	7111
1355	1.67	-7.16	1.86	5038.32	5174.86	3678.340	7111
1360	1.60	-6.89	1.84	5036.27	5173.10	3678.345	7111
1365	1.26	-7.00	2.12	5037.97	5173.41	3678.350	7111
1370	1.89	-7.05	2.00	5037.73	5173.10	3678.355	7111
1375	1.81	-6.93	2.05	5037.53	5173.69	3678.360	7111
1380	2.08	-6.99	1.94	5038.10	5173.94	3678.366	7111
1385	1.58	-6.95	2.00	5038.27	5174.72	3678.369	7111
1390	1.65	-6.96	1.96	5037.82	5174.39	3678.375	7111
1395	1.72	-7.08	1.88	5038.24	5174.47	3678.379	7111
1400	1.92	-6.80	1.99	5037.89	5174.91	3678.385	7111
1405	1.35	-7.02	2.18	5039.37	5176.82	3678.389	7111
1410	1.76	-6.98	2.17	5039.64	5176.00	3678.395	7111
1415	1.59	-7.10	2.01	5039.13	5176.23	3678.400	7111
1420	1.98	-6.91	1.96	5040.08	5176.35	3678.406	7111
1425	1.65	-6.86	2.14	5040.43	5177.36	3678.409	7111
1430	2.39	-6.99	2.12	5042.03	5177.97	3678.415	7111
1435	1.34	-7.05	2.02	5040.96	5178.07	3678.420	7111
1440	1.71	-7.04	2.11	5041.17	5177.77	3678.425	7111
1445	1.66	-7.19	1.87	5039.98	5177.14	3678.429	7111
1450	1.61	-6.90	1.85	5038.61	5175.22	3678.436	7111
1455	1.74	-6.94	1.98	5039.90	5175.74	3678.440	7111
1460	1.77	-6.92	2.18	5040.96	5175.78	3678.445	7111
1465	1.98	-6.96	2.13	5041.66	5176.30	3678.450	7111
1470	2.06	-6.92	2.07	5041.36	5177.21	3678.457	7111
1475	1.24	-7.01	2.08	5042.27	5177.27	3678.460	7111
1480	1.62	-7.02	2.05	5041.53	5177.37	3678.466	7111
1485	2.03	-6.84	2.14	5041.85	5177.90	3678.469	7111
1490	1.60	-6.94	2.24	5042.81	5179.48	3678.477	7111
1495	1.28	-7.08	2.20	5043.58	5179.46	3678.479	7111
1500	1.75	-7.14	1.93	5042.44	5179.25	3678.485	7111
1505	1.71	-6.97	1.90	5041.41	5177.82	3678.490	7111
1510	1.06	-7.06	1.94	5041.71	5178.03	3678.495	7111
1515	1.44	-7.10	1.92	5040.72	5176.80	3678.500	7111
1520	1.54	-7.02	1.89	5040.22	5175.74	3678.505	7111
1525	2.13	-6.83	2.18	5041.54	5177.04	3678.510	7111
1530	1.34	-7.14	2.05	5042.31	5177.91	3678.514	7111
1535	2.12	-6.94	1.96	5040.73	5176.49	3678.520	7111
1540	1.72	-6.93	2.07	5042.31	5177.08	3678.524	7111
1545	1.59	-6.93	2.14	5042.15	5177.56	3678.530	7111
1550	1.67	-7.01	2.12	5042.94	5177.83	3678.535	7111
1555	1.80	-7.07	1.89	5042.11	5177.33	3678.541	7111
1560	1.30	-7.02	1.94	5041.62	5177.30	3678.544	7111
1565	1.66	-6.85	2.02	5042.42	5177.15	3678.550	7111
1570	1.45	-7.04	2.17	5043.73	5178.44	3678.554	7111
1575	1.61	-6.93	2.14	5043.14	5178.62	3678.561	7111
1580	1.79	-7.20	1.97	5043.11	5178.82	3678.564	7111
1585	1.74	-7.05	1.80	5041.09	5176.95	3678.570	7111
1590	1.81	-6.85	1.89	5042.10	5177.43	3678.575	7111
1595	1.59	-7.09	1.92	5043.01	5178.29	3678.581	7111
1600	1.72	-6.96	1.91	5042.28	5177.64	3678.585	7111
1605	1.78	-7.01	1.90	5042.40	5177.69	3678.590	7111
1610	1.91	-6.91	1.93	5042.06	5177.80	3678.594	7111
1615	1.05	-7.08	1.97	5043.39	5179.15	3678.601	7111
1620	2.05	-6.96	1.96	5043.60	5179.70	3678.604	7111
1625	1.92	-6.89	2.06	5044.07	5180.02	3678.610	7111
1630	1.98	-6.96	2.06	5045.22	5180.33	3678.615	7111
1635	1.74	-7.04	2.00	5045.54	5180.71	3678.621	7111
1640	1.42	-7.05	2.04	5045.21	5180.75	3678.625	7111
1645	1.73	-6.97	2.13	5045.11	5179.99	3678.630	7111
1650	1.44	-7.19	1.99	5045.18	5180.74	3678.635	7111
1655	1.62	-6.88	1.99	5043.65	5179.90	3678.640	7111
1660	1.89	-7.14	2.03	5044.59	5180.07	3678.645	7111
1665	1.83	-6.98	1.86	5042.99	5179.52	3678.650	7111
1670	1.37	-6.98	1.99	5043.95	5179.19	3678.655	7111
1675	1.44	-7.05	2.06	5044.05	5179.54	3678.660	7111
1680	1.45	-6.97	2.17	5044.02	5179.30	3678.665	7111
1685	1.48	-7.04	2.11	5043.91	5178.49	3678.670	7111
1690	1.46	-7.04	1.95	5042.32	5178.31	3678.676	7111
1695	1.89	-7.05	1.98	5042.37	5178.13	3678.680	7111
1700	1.95	-6.87	1.96	5041.63	5177.59	3678.685	7111
1705	1.27	-6.97	2.13	5043.15	5178.48	3678.689	7111
1710	2.07	-7.03	2.14	5043.14	5178.09	3678.695	7111
1715	1.76	-7.07	1.97	5042.28	5178.11	3678.700	7111
1720	1.68	-6.92	1.93	5041.54	5177.44	3678.705	7111
1725	1.54	-7.02	2.05	5042.82	5178.61	3678.709	7111
1730	1.17	-7.07	2.10	5043.01	5178.67	3678.715	7111
1735	0.90	-7.16	2.02	5041.45	5177.78	3678.719	7111
1740	1.43	-7.03	2.20	5041.80	5176.50	3678.726	7111
1745	1.38	-7.07	2.10	5041.40	5176.44	3678.729	7111
1750	1.13	-7.14	1.80	5038.17	5175.12	3678.735	7111
1755	1.78	-6.87	2.00	5038.09	5174.08	3678.740	7111
1760	1.81	-7.10	1.89	5037.82	5174.34	3678.746	7111
1765	1.95	-6.92	1.95	5037.24	5173.90	3678.750	7111
1770	1.94	-6.91	1.97	5038.72	5173.49	3678.756	7111
1775	1.64	-7.05	1.97	5038.87	5174.75	3678.760	7111
1780	1.65	-6.93	2.07	5038.39	5174.06	3678.765	7111
1785	2.23	-6.84	2.16	5040.08	5174.60	3678.770	7111
1790	1.61	-7.13	2.11	5040.74	5175.74	3678.777	7111
1795	1.57	-6.94	2.13	5040.49	5176.08	3678.780	7111
1800	1.76	-7.07	2.10	5039.83	5176.09	3678.785	7111
1805	1.66	-7.01	2.31	5040.11	5175.64	3678.790	7111
1810	1.61	-7.21	2.00	5039.22	5174.83	3678.795	7111
1815	1.50	-6.88	2.07	5038.02	5174.26	3678.800	7111
1820	1.57	-7.32	1.88	5038.47	5175.09	3678.807	7111
1825	1.40	-7.03	1.81	5037.06	5173.89	3678.810	7111
1830	1.76	-6.87	1.95	5038.52	5174.39	3678.815	7111
1835	2.05	-6.96	1.92	5039.32	5174.71	3678.820	7111
1840	1.29	-7.01	2.07	5040.11	5175.25	3678.825	7111
1845	1.86	-6.96	1.99	5039.23	5175.33	3678.831	7111
1850	1.30	-7.01	2.03	5039.56	5175.70	3678.834	7111
1855	1.86	-6.99	1.90	5038.88	5174.94	3678.840	7111
1860	1.92	-6.86	1.97	5038.69	5175.02	3678.845	7111
1865	1.80	-6.99	2.02	5040.73	5175.72	3678.850	7111
1870	1.72	-7.04	1.98	5040.00	5176.07	3678.854	7111
1875	1.50	-7.11	1.96	5039.62	5175.62	3678.860	7111
1880	2.25	-6.89	1.92	5038.93	5174.81	3678.864	7111
1885	1.34	-7.10	1.94	5040.09	5175.62	3678.871	7111
1890	2.03	-6.96	1.89	5039.13	5175.60	3678.875	7111
1895	1.82	-6.97	1.87	5039.59	5175.51	3678.880	7111
1900	1.30	-7.06	1.96	5040.03	5175.57	3678.885	7111
1905	1.71	-6.97	1.96	5039.66	5175.37	3678.890	7111
1910	1.31	-6.95	2.17	5040.09	5175.53	3678.894	7111
1915	2.17	-7.16	1.93	5040.71	5175.61	3678.900	7111
1920	1.65	-6.84	1.95	5039.24	5175.33	3678.905	7111
1925	1.77	-7.12	1.94	5041.65	5175.96	3678.910	7111
1930	1.17	-7.08	1.94	5040.01	5175.24	3678.915	7111
1935	1.66	-6.87	2.20	5039.67	5175.20	3678.922	7111
1940	1.70	-7.12	2.02	5040.23	5175.49	3678.925	7111
1945	1.44	-6.93	2.13	5039.02	5174.76	3678.931	7111
1950	1.67	-7.11	2.06	5039.26	5174.74	3678.935	7111
1955	1.72	-7.00	1.93	5038.32	5174.43	3678.940	7111
1960	1.90	-6.87	1.98	5038.54	5173.91	3678.945	7111
1965	1.42	-6.92	2.13	5039.92	5174.98	3678.950	7111
1970	1.53	-7.12	2.05	5039.77	5175.43	3678.955	7111
1975	1.91	-6.96	1.96	5039.11	5175.02	3678.960	7111
1980	1.45	-7.00	1.97	5038.66	5174.65	3678.965	7111
1985	1.74	-7.04	1.99	5039.49	5174.64	3678.970	7111
1990	1.68	-7.04	1.87	5038.49	5174.36	3678.975	7111
1995	1.50	-7.06	1.84	5038.44	5173.95	3678.979	7111
2000	1.67	-6.86	1.99	5038.88	5174.84	3678.985	7111
2005	1.71	-7.05	2.06	5040.14	5175.60	3678.990	7111
2010	1.53	-7.14	1.93	5039.40	5175.09	3678.995	7111
2015	1.73	-6.82	2.07	5039.10	5174.33	3679.000	7111
2020	1.31	-7.18	2.09	5039.89	5174.79	3679.006	7111
2025	1.56	-7.10	2.00	5038.59	5174.15	3679.009	7111
2030	1.31	-6.99	2.03	5038.29	5173.78	3679.015	7111
2035	1.82	-6.93	2.10	5038.71	5174.03	3679.019	7111
2040	1.51	-7.06	2.19	5039.42	5173.29	3679.025	7111
2045	1.45	-7.07	2.11	5038.11	5173.29	3679.030	7111
2050	1.56	-7.12	1.95	5037.75	5173.28	3679.036	7111
2055	1.61	-7.02	1.92	5036.98	5172.74	3679.039	7111
2060	1.79	-7.13	1.88	5037.58	5173.10	3679.045	7111
2065	1.42	-7.01	1.81	5036.21	5171.56	3679.050	7111
2070	2.00	-6.91	2.05	5038.68	5172.52	3679.055	7111
2075	1.72	-7.10	2.02	5039.54	5173.81	3679.060	7111
2080	2.01	-6.82	1.95	5037.00	5173.43	3679.066	7111
2085	1.47	-7.01	2.02	5038.80	5173.62	3679.069	7111
2090	1.91	-6.93	2.03	5038.07	5173.52	3679.075	7111
2095	1.83	-6.93	2.17	5039.31	5174.61	3679.080	7111
2100	0.99	-6.95	2.07	5038.66	5173.71	3679.087	7111
2105	1.72	-7.09	1.89	5037.75	5174.10	3679.090	7111
2110	1.51	-6.93	1.95	5036.25	5171.99	3679.097	7111
2115	1.57	-6.95	1.89	5037.28	5172.44	3679.100	7111
2120	1.59	-6.98	2.06	5037.67	5173.19	3679.105	7111
2125	1.76	-6.95	2.22	5038.34	5173.55	3679.110	7111
2130	1.29	-7.18	1.92	5038.20	5173.74	3679.117	7111
2135	1.61	-6.91	2.03	5037.56	5173.17	3679.120	7111
2140	1.80	-6.93	2.23	5038.28	5173.12	3679.125	7111
2145	1.98	-7.09	1.98	5038.09	5174.36	3679.130	7111
2150	1.56	-7.06	1.93	5037.47	5173.84	3679.135	7111
2155	1.18	-7.07	1.87	5037.90	5173.53	3679.140	7111
2160	2.15	-6.94	1.99	5038.31	5173.89	3679.145	7111
2165	1.97	-6.85	2.02	5039.04	5173.71	3679.149	7111
2170	1.49	-7.01	2.00	5040.08	5174.82	3679.155	7111
2175	1.52	-7.04	2.14	5040.97	5175.12	3679.160	7111
2180	1.37	-7.16	1.94	5039.76	5174.44	3679.164	7111
2185	1.84	-6.82	2.11	5039.01	5174.39	3679.170	7111
2190	1.81	-6.99	2.11	5040.33	5175.08	3679.175	7111
2195	1.65	-7.07	2.02	5039.93	5174.90	3679.179	7111
2200	1.62	-7.01	1.93	5039.43	5173.77	3679.184	7111
2205	1.96	-6.86	2.02	5039.77	5174.47	3679.190	7111
2210	2.10	-6.90	2.10	5041.41	5176.18	3679.194	7111
2215	1.91	-6.82	2.08	5040.82	5177.00	3679.201	7111
2220	1.62	-6.96	2.15	5042.37	5177.51	3679.205	7111
2225	1.62	-7.11	2.07	5042.34	5177.84	3679.210	7111
2230	1.15	-7.14	1.96	5041.22	5177.42	3679.215	7111
2235	1.85	-7.04	1.87	5039.94	5175.66	3679.220	7111
2240	1.42	-6.84	2.12	5040.36	5175.73	3679.225	7111
2245	1.77	-7.07	2.14	5041.43	5175.20	3679.232	7111
2250	1.78	-6.98	2.29	5040.75	5176.49	3679.236	7111
2255	1.64	-7.13	2.08	5040.54	5176.62	3679.240	7111
2260	2.10	-7.01	1.93	5039.65	5175.65	3679.245	7111
2265	1.34	-7.01	1.94	5040.26	5176.09	3679.250	7111
2270	1.71	-6.96	2.12	5040.60	5176.53	3679.255	7111
2275	2.34	-7.07	1.89	5040.44	5176.69	3679.260	7111
2280	1.13	-6.99	1.85	5039.89	5176.22	3679.265	7111
2285	1.76	-6.96	1.94	5040.40	5175.92	3679.270	7111
2290	1.51	-6.98	1.94	5040.10	5176.19	3679.274	7111
2295	1.29	-7.06	2.12	5041.57	5177.39	3679.282	7111
2300	1.55	-7.14	1.92	5040.00	5176.84	3679.285	7111
2305	1.50	-7.04	1.87	5038.83	5175.44	3679.290	7111
2310	1.48	-6.95	1.95	5039.55	5175.95	3679.295	7111
2315	1.78	-6.91	2.09	5040.00	5176.09	3679.299	7111
2320	1.39	-7.11	2.05	5039.65	5176.38	3679.305	7111
2325	1.74	-7.00	2.00	5038.87	5175.09	3679.310	7111
2330	1.87	-6.95	2.02	5039.24	5175.39	3679.316	7111
2335	1.94	-7.10	1.90	5039.55	5175.60	3679.319	7111
2340	1.43	-6.88	2.14	5040.43	5176.00	3679.326	7111
2345	1.79	-7.20	1.94	5040.37	5176.05	3679.330	7111
2350	1.73	-6.89	2.04	5039.47	5175.55	3679.335	7111
2355	1.76	-6.98	2.17	5040.82	5176.27	3679.340	7111
2360	1.61	-7.14	1.91	5040.08	5176.32	3679.344	7111
2365	1.69	-6.83	2.03	5039.74	5176.00	3679.349	7111
2370	1.91	-7.02	2.10	5041.50	5177.41	3679.357	7111
2375	1.69	-7.02	2.11	5041.75	5177.61	3679.359	7111
2380	2.02	-6.94	2.03	5041.59	5177.27	3679.365	7111
2385	1.40	-7.02	2.01	5041.84	5177.82	3679.370	7111
2390	1.46	-7.04	1.97	5041.51	5177.93	3679.376	7111
2395	1.26	-7.24	1.76	5040.09	5176.70	3679.379	7111
2400	1.48	-6.86	1.87	5038.52	5174.37	3679.385	7111
2405	1.61	-7.00	2.05	5039.77	5174.78	3679.390	7111
2410	1.52	-6.95	1.96	5039.03	5174.54	3679.395	7111
2415	1.93	-7.09	1.91	5039.18	5174.34	3679.399	7111
2420	1.32	-7.03	1.90	5039.36	5174.71	3679.406	7111
2425	1.52	-6.91	2.04	5039.57	5174.73	3679.410	7111
2430	1.40	-7.22	2.01	5040.19	5175.92	3679.416	7111
2435	1.77	-7.08	1.91	5038.23	5174.62	3679.420	7111
2440	1.37	-6.93	2.04	5038.94	5174.68	3679.425	7111
2445	1.91	-6.98	2.01	5038.94	5174.66	3679.429	7111
2450	1.88	-7.00	1.95	5038.37	5174.92	3679.435	7111
2455	1.88	-6.97	1.95	5038.87	5175.13	3679.440	7111
2460	1.67	-7.09	1.95	5038.78	5175.14	3679.445	7111
2465	1.89	-6.82	2.01	5039.40	5175.62	3679.450	7111
2470	1.33	-7.03	2.10	5040.71	5176.69	3679.455	7111
2475	1.20	-7.11	2.10	5040.02	5176.48	3679.460	7111
2480	1.64	-7.02	2.11	5039.01	5175.48	3679.465	7111
2485	2.23	-7.05	1.99	5038.28	5174.68	3679.470	7111
2490	1.55	-6.97	2.00	5037.54	5174.10	3679.474	7111
2495	2.15	-6.95	2.09	5039.56	5175.21	3679.480	7111
2500	2.03	-6.96	2.04	5040.09	5176.14	3679.485	7111
2505	1.50	-7.16	1.97	5039.93	5175.96	3679.490	7111
2510	1.50	-7.14	1.89	5038.20	5174.83	3679.494	7111
2515	1.89	-6.85	1.97	5038.04	5174.39	3679.500	7111
2520	1.61	-6.93	2.21	5040.47	5174.95	3679.504	7111
2525	2.14	-6.95	2.12	5040.87	5176.32	3679.511	7111
2530	1.62	-7.01	2.04	5041.29	5177.34	3679.514	7111
2535	2.29	-6.93	2.01	5040.72	5177.15	3679.520	7111
2540	1.38	-7.11	1.88	5040.24	5176.23	3679.525	7111
2545	1.80	-6.82	2.13	5041.48	5176.38	3679.531	7111
2550	1.43	-6.91	2.28	5042.57	5177.01	3679.534	7111
2555	1.27	-7.24	1.96	5041.34	5177.27	3679.541	7111
2560	1.75	-7.00	1.92	5040.14	5175.80	3679.545	7111
2565	1.76	-6.91	1.91	5039.56	5175.75	3679.550	7111
2570	1.65	-6.87	2.11	5041.26	5176.55	3679.554	7111
2575	1.31	-7.03	2.19	5042.11	5178.10	3679.562	7111
2580	1.57	-7.18	2.25	5042.23	5177.23	3679.565	7111
2585	1.56	-6.92	2.08	5040.77	5176.32	3679.572	7111
2590	1.88	-7.04	1.98	5041.01	5177.13	3679.575	7111
2595	1.92	-6.88	2.29	5042.08	5177.16	3679.581	7111
2600	1.42	-7.18	2.16	5042.24	5177.77	3679.585	7111
2605	1.16	-7.24	2.02	5042.14	5178.35	3679.592	7111
2610	1.30	-7.05	2.04	5040.22	5176.60	3679.596	7111
2615	2.03	-7.04	2.05	5040.63	5176.34	3679.600	7111
2620	1.82	-6.88	2.15	5040.18	5176.44	3679.605	7111
2625	1.60	-7.05	2.37	5041.33	5176.64	3679.610	7111
2630	1.97	-7.03	2.21	5041.71	5176.91	3679.615	7111
2635	1.82	-6.98	2.13	5041.18	5176.79	3679.620	7111
2640	1.60	-6.89	2.13	5040.75	5176.53	3679.625	7111
2645	1.69	-7.09	2.23	5042.36	5177.33	3679.630	7111
2650	1.75	-6.98	2.12	5041.46	5177.31	3679.635	7111
2655	1.71	-7.09	2.06	5041.89	5177.44	3679.639	7111
2660	1.43	-7.05	1.85	5040.19	5176.66	3679.645	7111
2665	2.02	-6.92	1.94	5040.21	5176.25	3679.650	7111
2670	1.70	-6.96	2.09	5042.64	5177.32	3679.656	7111
2675	1.13	-7.14	2.19	5042.40	5178.47	3679.659	7111
2680	2.03	-6.87	2.19	5040.96	5177.61	3679.665	7111
2685	2.30	-7.04	2.18	5042.19	5177.82	3679.670	7111
2690	1.51	-7.06	2.03	5041.65	5177.44	3679.677	7111
2695	1.82	-7.10	1.92	5040.79	5177.51	3679.679	7111
2700	1.17	-7.08	2.01	5041.25	5176.83	3679.685	7111
2705	1.53	-7.15	1.80	5039.63	5176.25	3679.689	7111
2710	1.68	-6.96	1.88	5037.41	5174.59	3679.696	7111
2715	1.63	-6.84	2.08	5039.44	5174.78	3679.699	7111
2720	1.67	-7.11	1.88	5039.17	5175.46	3679.706	7111
2725	1.21	-6.99	1.91	5039.11	5175.26	3679.710	7111
2730	1.57	-7.01	2.07	5039.54	5175.17	3679.716	7111
2735	1.66	-7.10	1.95	5038.64	5175.24	3679.719	7111
2740	1.41	-6.99	2.05	5038.25	5174.67	3679.725	7111
2745	1.99	-6.98	2.01	5039.16	5174.43	3679.730	7111
2750	2.05	-6.95	2.09	5039.57	5175.61	3679.736	7111
2755	1.60	-7.05	2.09	5039.87	5175.66	3679.740	7111
2760	1.97	-7.01	1.93	5038.84	5174.80	3679.745	7111
2765	1.53	-7.04	2.02	5039.26	5174.73	3679.750	7111
2770	1.84	-7.04	1.91	5037.77	5174.22	3679.755	7111
2775	1.69	-6.91	1.98	5037.93	5174.14	3679.760	7111
2780	1.50	-6.98	2.04	5038.87	5175.14	3679.764	7111
2785	1.63	-6.98	2.22	5039.59	5175.45	3679.770	7111
2790	1.67	-7.03	2.21	5039.50	5176.02	3679.774	7111
2795	1.86	-6.89	2.20	5038.64	5176.56	3679.780	7111
2800	1.42	-6.99	2.46	5039.74	5176.77	3679.784	7111
2805	1.36	-7.09	2.25	5039.87	5176.14	3679.790	7111
2810	2.10	-7.04	2.12	5038.63	5175.63	3679.794	7111
2815	1.76	-6.99	2.11	5038.78	5175.32	3679.800	7111
2820	1.47	-6.95	2.19	5039.23	5175.57	3679.804	7111
2825	2.15	-6.95	2.13	5039.54	5176.32	3679.810	7111
2830	1.75	-6.98	2.06	5039.59	5176.99	3679.815	7111
2835	2.00	-7.06	1.88	5039.22	5176.61	3679.822	7111
2840	1.69	-6.95	1.91	5039.22	5176.22	3679.824	7111
2845	1.54	-6.98	1.91	5038.11	5174.81	3679.830	7111
2850	1.57	-6.89	2.07	5038.68	5175.58	3679.834	7111
2855	1.94	-6.91	2.19	5039.55	5176.88	3679.841	7111
2860	1.97	-7.02	2.05	5040.20	5177.22	3679.845	7111
2865	1.69	-7.10	1.94	5040.36	5177.26	3679.850	7111
2870	1.39	-7.24	1.82	5038.94	5176.37	3679.854	7111
2875	1.22	-6.91	1.90	5038.08	5175.01	3679.861	7111
2880	2.11	-6.95	1.86	5038.81	5175.97	3679.865	7111
2885	1.61	-6.80	2.13	5040.43	5176.96	3679.870	7111
2890	1.45	-7.08	2.14	5041.61	5177.44	3679.875	7111
2895	1.53	-7.01	2.12	5040.64	5177.69	3679.881	7111
2900	1.39	-6.99	2.18	5040.70	5177.01	3679.885	7111
2905	1.87	-6.97	2.29	5041.24	5176.86	3679.890	7111
2910	1.65	-7.02	2.13	5040.99	5177.38	3679.895	7111
2915	1.77	-7.04	2.16	5041.19	5177.57	3679.900	7111
2920	2.08	-7.12	2.02	5040.66	5177.61	3679.905	7111
2925	1.75	-6.91	1.95	5040.16	5177.56	3679.909	7111
2930	1.38	-7.01	2.07	5041.10	5177.33	3679.915	7111
2935	1.17	-7.18	1.97	5040.48	5177.39	3679.920	7111
2940	1.75	-6.95	1.93	5039.46	5176.65	3679.925	7111
2945	1.44	-7.02	1.97	5040.39	5177.37	3679.929	7111
2950	1.47	-7.07	1.96	5039.46	5177.23	3679.935	7111
2955	1.35	-7.13	1.94	5039.33	5176.77	3679.940	7111
2960	1.68	-6.89	1.90	5038.45	5175.87	3679.945	7111
2965	1.50	-6.92	2.18	5039.61	5176.33	3679.950	7111
2970	1.86	-6.95	2.21	5040.25	5177.10	3679.955	7111
2975	1.71	-6.94	2.34	5040.80	5176.99	3679.959	7111
2980	1.66	-7.08	2.04	5040.73	5177.48	3679.965	7111
2985	1.78	-6.99	2.03	5039.99	5176.88	3679.969	7111
2990	1.39	-6.98	2.10	5040.38	5177.35	3679.975	7111
2995	1.71	-7.01	2.21	5040.85	5178.09	3679.979	7111
3000	1.89	-6.93	2.24	5040.45	5176.22	3679.986	7111
3005	1.73	-7.09	2.22	5040.65	5176.08	3679.989	7111
3010	1.55	-6.97	2.02	5038.14	5175.16	3679.995	7111
3015	1.87	-6.90	2.03	5038.12	5175.28	3680.000	7111
3020	1.24	-7.05	2.28	5040.53	5176.44	3680.007	7111
3025	1.81	-7.03	2.24	5040.18	5176.67	3680.010	7111
3030	1.63	-7.01	2.24	5040.52	5176.41	3680.015	7111
3035	1.76	-7.09	2.09	5040.20	5177.47	3680.020	7111
3040	1.68	-7.06	1.96	5039.09	5175.80	3680.026	7111
3045	1.88	-6.99	2.02	5039.25	5176.24	3680.030	7111
3050	1.82	-6.94	2.06	5039.41	5176.27	3680.035	7111
3055	1.80	-7.03	2.00	5039.80	5176.64	3680.040	7111
3060	1.82	-6.94	2.14	5040.27	5176.21	3680.045	7111
3065	1.70	-6.97	2.09	5040.34	5176.15	3680.050	7111
3070	1.50	-7.08	2.02	5040.37	5175.82	3680.055	7111
3075	2.00	-6.91	2.04	5040.35	5175.81	3680.061	7111
3080	1.81	-7.05	1.83	5040.03	5175.78	3680.065	7111
3085	1.29	-7.23	1.75	5039.71	5175.70	3680.070	7111
3090	1.76	-6.80	1.85	5037.78	5174.84	3680.075	7111
3095	1.62	-6.89	2.16	5040.58	5176.51	3680.080	7111
3100	2.19	-7.05	2.15	5041.97	5177.96	3680.085	7111
3105	1.60	-7.19	1.80	5040.37	5177.28	3680.090	7111
3110	1.50	-6.86	2.03	5039.95	5175.83	3680.095	7111
3115	1.55	-7.06	1.98	5039.98	5175.86	3680.100	7111
3120	1.09	-7.07	2.01	5039.81	5174.84	3680.104	7111
3125	1.50	-6.99	2.04	5039.72	5174.89	3680.109	7111
3130	1.51	-7.08	1.97	5039.11	5174.73	3680.114	7111
3135	1.96	-6.85	2.16	5039.67	5174.41	3680.121	7111
3140	1.57	-7.05	2.12	5040.69	5174.98	3680.125	7111
3145	1.68	-6.96	2.24	5040.68	5175.61	3680.130	7111
3150	1.33	-7.13	2.14	5040.53	5174.88	3680.135	7111
3155	1.39	-7.07	2.00	5039.12	5173.91	3680.140	7111
3160	1.60	-7.00	2.03	5038.62	5174.16	3680.145	7111
3165	1.70	-7.11	2.02	5039.02	5174.51	3680.150	7111
3170	1.27	-7.01	2.11	5038.71	5174.44	3680.154	7111
3175	1.17	-7.11	1.92	5037.27	5173.07	3680.162	7111
3180	1.69	-6.98	1.92	5036.78	5173.74	3680.165	7111
3185	1.87	-6.93	1.96	5037.64	5174.21	3680.172	7111
3190	1.84	-7.04	1.97	5037.91	5174.49	3680.175	7111
3195	1.76	-6.96	2.06	5037.91	5174.40	3680.180	7111
3200	1.70	-7.00	2.01	5037.81	5174.44	3680.185	7111
3205	1.59	-7.02	2.29	5039.70	5174.66	3680.191	7111
3210	1.10	-7.24	2.01	5038.24	5174.43	3680.195	7111
3215	2.71	-6.83	1.95	5036.60	5173.65	3680.200	7111
3220	1.68	-6.84	2.12	5038.47	5174.73	3680.205	7111
3225	1.07	-7.07	1.99	5036.89	5174.96	3680.212	7111
3230	1.75	-6.97	1.88	5037.09	5173.70	3680.215	7111
3235	2.02	-6.86	2.04	5038.86	5174.30	3680.221	7111
3240	1.82	-7.05	1.88	5038.70	5175.49	3680.225	7111
3245	1.39	-7.02	1.97	5038.96	5175.51	3680.230	7111
3250	1.66	-6.93	2.07	5038.64	5175.28	3680.235	7111
3255	1.61	-7.01	2.17	5040.10	5175.32	3680.240	7111
3260	1.54	-7.08	2.14	5039.28	5175.19	3680.245	7111
3265	1.78	-6.96	2.12	5039.05	5174.98	3680.250	7111
3270	1.58	-7.03	2.11	5039.12	5174.81	3680.256	7111
3275	1.78	-7.00	2.02	5038.37	5174.69	3680.260	7111
3280	1.83	-6.96	2.07	5038.57	5174.27	3680.265	7111
3285	1.86	-6.98	2.01	5039.44	5174.91	3680.270	7111
3290	1.89	-6.97	2.15	5038.95	5175.07	3680.276	7111
3295	1.79	-7.01	2.09	5039.30	5174.82	3680.280	7111
3300	2.05	-6.96	2.00	5038.96	5175.14	3680.284	7111
3305	0.67	-7.11	2.15	5039.61	5175.82	3680.290	7111
3310	2.74	-6.84	2.09	5038.63	5175.41	3680.296	7111
3315	1.66	-7.00	2.12	5039.33	5175.77	3680.299	7111
3320	1.47	-7.11	2.05	5039.18	5175.45	3680.304	7111
3325	1.81	-6.84	2.07	5038.53	5175.31	3680.310	7111
3330	1.53	-7.14	2.13	5040.11	5176.42	3680.315	7111
3335	1.91	-6.90	2.03	5039.08	5176.02	3680.319	7111
3340	1.47	-7.02	2.09	5039.65	5176.12	3680.325	7111
3345	1.47	-7.05	2.07	5039.24	5175.56	3680.330	7111
3350	1.53	-6.99	2.16	5038.70	5174.84	3680.335	7111
3355	1.75	-6.95	2.22	5038.63	5175.18	3680.340	7111
3360	1.81	-7.10	2.12	5039.70	5175.44	3680.346	7111
3365	1.83	-7.07	2.02	5038.58	5174.92	3680.350	7111
3370	1.98	-7.03	2.00	5037.95	5174.68	3680.357	7111
3375	2.06	-6.99	1.99	5037.24	5174.02	3680.359	7111
3380	1.45	-7.07	1.95	5037.46	5174.27	3680.365	7111
3385	1.80	-6.97	1.83	5036.10	5173.06	3680.370	7111
3390	1.59	-7.11	2.03	5039.75	5175.39	3680.377	7111
3395	1.18	-7.09	2.23	5038.85	5175.02	3680.380	7111
3400	1.71	-7.00	2.16	5038.61	5174.66	3680.385	7111
3405	1.63	-7.02	2.10	5038.68	5174.26	3680.390	7111
3410	1.85	-7.14	1.97	5039.41	5175.84	3680.397	7111
3415	1.49	-7.04	1.99	5039.29	5175.11	3680.400	7111
3420	2.06	-6.90	1.99	5038.66	5175.02	3680.405	7111
3425	1.84	-7.07	2.01	5040.15	5174.95	3680.410	7111
3430	1.39	-7.04	2.06	5039.71	5175.74	3680.415	7111
3435	1.69	-6.95	2.05	5037.93	5175.11	3680.420	7111
3440	1.68	-7.06	2.03	5039.42	5174.90	3680.424	7111
3445	1.90	-6.96	2.04	5038.89	5175.45	3680.430	7111
3450	1.40	-6.98	2.04	5038.87	5175.89	3680.435	7111
3455	1.58	-6.96	2.23	5039.89	5175.90	3680.441	7111
3460	2.06	-6.96	2.16	5039.85	5176.05	3680.444	7111
3465	1.94	-6.87	2.17	5039.85	5175.53	3680.450	7111
3470	1.68	-7.14	2.08	5040.52	5176.09	3680.454	7111
3475	1.52	-6.91	2.09	5039.35	5175.44	3680.461	7111
3480	1.68	-7.04	2.05	5040.46	5175.54	3680.464	7111
3485	1.91	-6.98	2.02	5039.33	5175.47	3680.469	7111
3490	1.39	-6.92	2.11	5039.67	5175.81	3680.474	7111
3495	1.38	-7.10	2.00	5039.75	5176.19	3680.480	7111
3500	1.99	-6.87	2.05	5039.97	5176.10	3680.484	7111
3505	1.86	-7.02	1.90	5039.82	5176.04	3680.490	7111
3510	1.83	-6.98	1.84	5039.38	5175.80	3680.494	7111
3515	1.81	-7.01	1.88	5039.88	5175.29	3680.500	7111
3520	1.64	-6.95	1.93	5040.33	5175.74	3680.505	7111
3525	1.54	-6.96	2.10	5041.19	5176.51	3680.512	7111
3530	1.62	-7.15	1.99	5040.49	5176.04	3680.515	7111
3535	1.90	-6.91	2.06	5040.15	5175.53	3680.521	7111
3540	1.58	-7.06	1.95	5040.00	5176.24	3680.525	7111
3545	1.54	-6.96	2.23	5041.01	5176.59	3680.532	7111
3550	1.35	-7.22	2.03	5040.65	5176.68	3680.535	7111
3555	1.45	-6.96	1.93	5037.76	5174.82	3680.541	7111
3560	1.58	-7.06	1.87	5037.93	5173.96	3680.545	7111
3565	1.52	-7.06	2.04	5038.40	5174.32	3680.550	7111
3570	1.75	-7.01	2.02	5037.93	5173.94	3680.554	7111
3575	1.81	-6.91	2.02	5037.96	5174.30	3680.561	7111
3580	1.83	-7.05	1.98	5038.50	5174.96	3680.566	7111
3585	1.34	-7.00	2.16	5039.22	5174.71	3680.570	7111
3590	1.67	-7.03	2.15	5038.23	5174.89	3680.575	7111
3595	1.76	-7.00	2.12	5038.73	5173.93	3680.580	7111
3600	1.74	-7.17	1.87	5037.98	5174.18	3680.585	7111
3605	1.36	-6.85	2.06	5037.99	5174.31	3680.591	7111
3610	2.09	-7.09	1.95	5038.97	5175.00	3680.594	7111
3615	1.76	-6.88	1.99	5038.56	5174.97	3680.599	7111
3620	2.03	-6.90	2.14	5040.96	5176.19	3680.604	7111
3625	1.15	-7.12	2.06	5040.76	5177.18	3680.609	7111
3630	1.32	-7.06	1.96	5039.73	5176.67	3680.615	7111
3635	1.67	-6.95	2.15	5039.48	5176.17	3680.619	7111
3640	1.51	-7.10	2.04	5039.45	5176.18	3680.626	7111
3645	1.57	-7.16	1.92	5038.09	5174.91	3680.629	7111
3650	1.33	-6.96	2.05	5037.56	5174.10	3680.635	7111
3655	1.90	-6.87	2.07	5037.82	5174.62	3680.639	7111
3660	1.91	-7.01	2.12	5040.13	5175.48	3680.646	7111
3665	1.53	-7.07	2.08	5039.36	5176.13	3680.650	7111
3670	1.80	-6.91	2.02	5038.12	5175.80	3680.655	7111
3675	1.97	-6.97	2.08	5039.43	5175.34	3680.659	7111
3680	1.70	-6.91	2.06	5039.94	5175.91	3680.666	7111
3685	1.65	-6.98	2.13	5040.52	5176.71	3680.670	7111
3690	1.74	-7.19	1.89	5039.60	5175.84	3680.677	7111
3695	2.04	-6.82	1.97	5039.38	5175.56	3680.679	7111
3700	1.44	-6.99	2.03	5040.85	5176.92	3680.686	7111
3705	1.43	-7.10	2.02	5041.31	5177.31	3680.691	7111
3710	1.99	-6.99	2.02	5040.60	5177.00	3680.695	7111
3715	1.32	-7.10	1.91	5039.55	5176.22	3680.700	7111
3720	1.70	-6.81	2.07	5039.85	5176.04	3680.705	7111
3725	1.65	-7.01	2.09	5041.27	5176.95	3680.710	7111
3730	1.32	-6.99	2.18	5041.00	5177.19	3680.715	7111
3735	1.64	-7.13	2.11	5040.30	5176.21	3680.720	7111
3740	2.35	-6.97	2.08	5039.59	5175.26	3680.727	7111
3745	2.24	-6.96	2.04	5040.29	5175.75	3680.729	7111
3750	1.12	-7.11	1.95	5039.85	5175.82	3680.735	7111
3755	1.95	-6.82	2.24	5039.71	5175.63	3680.740	7111
3760	1.43	-6.99	2.29	5041.19	5177.03	3680.745	7111
3765	1.70	-7.03	2.28	5041.39	5177.03	3680.750	7111
3770	1.81	-7.00	2.21	5041.23	5177.04	3680.755	7111
3775	1.59	-6.98	2.22	5041.14	5176.59	3680.760	7111
3780	1.50	-7.06	2.12	5041.07	5176.87	3680.764	7111
3785	1.28	-7.10	2.02	5040.98	5176.36	3680.771	7111
3790	1.64	-7.00	2.01	5040.05	5176.40	3680.774	7111
3795	1.77	-6.93	2.02	5040.28	5176.50	3680.780	7111
3800	1.50	-7.03	2.03	5041.09	5177.20	3680.784	7111
3805	1.76	-7.07	1.93	5039.49	5176.38	3680.790	7111
3810	1.84	-6.82	2.18	5040.79	5175.83	3680.794	7111
3815	1.80	-7.15	2.12	5041.86	5177.58	3680.800	7111
3820	1.60	-7.12	1.97	5040.58	5176.78	3680.804	7111
3825	2.51	-6.85	2.09	5041.02	5176.58	3680.812	7111
3830	1.97	-6.85	2.30	5042.23	5177.77	3680.815	7111
3835	1.38	-6.96	2.25	5042.83	5178.83	3680.821	7111
3840	1.35	-7.16	2.22	5042.45	5177.81	3680.825	7111
3845	1.61	-7.02	2.12	5041.90	5177.11	3680.831	7111
3850	1.53	-7.00	2.16	5041.88	5177.54	3680.835	7111
3855	1.66	-7.16	2.00	5041.84	5177.47	3680.841	7111
3860	1.57	-7.13	1.83	5040.13	5176.90	3680.845	7111
3865	1.55	-7.01	1.84	5038.76	5175.75	3680.851	7111
3870	1.26	-6.91	2.01	5039.16	5175.11	3680.855	7111
3875	1.90	-6.93	2.10	5040.03	5175.79	3680.861	7111
3880	1.18	-7.06	2.17	5040.54	5176.02	3680.865	7111
3885	1.53	-7.07	2.14	5039.30	5175.29	3680.870	7111
3890	1.71	-6.99	2.01	5038.10	5174.68	3680.875	7111
3895	1.57	-6.91	2.27	5039.16	5175.05	3680.881	7111
3900	2.17	-7.04	2.12	5039.67	5175.47	3680.885	7111
3905	1.20	-6.98	2.10	5038.93	5174.91	3680.889	7111
3910	2.05	-6.92	2.11	5039.66	5175.66	3680.895	7111
3915	1.26	-7.06	2.19	5040.55	5175.92	3680.900	7111
3920	1.83	-6.97	2.09	5039.65	5175.32	3680.905	7111
3925	2.09	-6.93	2.00	5039.97	5175.56	3680.910	7111
3930	2.24	-6.79	2.24	5041.85	5176.75	3680.915	7111
3935	1.79	-7.02	2.14	5042.97	5177.86	3680.919	7111
3940	1.29	-7.06	2.11	5041.91	5177.55	3680.925	7111
3945	1.97	-6.93	2.10	5041.64	5177.55	3680.929	7111
3950	1.81	-6.99	2.09	5041.50	5177.21	3680.935	7111
3955	1.63	-6.94	2.15	5042.10	5177.23	3680.939	7111
3960	2.07	-7.08	1.88	5040.97	5176.98	3680.946	7111
3965	1.18	-6.96	1.96	5040.74	5176.50	3680.949	7111
3970	1.58	-6.84	2.18	5041.09	5176.65	3680.957	7111
3975	1.71	-7.23	2.03	5042.00	5177.20	3680.959	7111
3980	1.25	-7.01	2.00	5039.72	5176.43	3680.965	7111
3985	1.66	-6.97	1.94	5039.49	5175.95	3680.969	7111
3990	1.58	-6.79	1.96	5038.67	5175.53	3680.977	7111
3995	1.53	-6.98	2.13	5039.88	5175.44	3680.979	7111
4000	2.03	-6.95	2.10	5040.22	5175.20	3680.985	7111
4005	1.61	-6.92	2.18	5040.38	5176.11	3680.990	7111
4010	2.09	-7.00	1.98	5040.81	5176.75	3680.997	7111
4015	1.60	-7.08	2.03	5040.26	5176.48	3681.000	7111
4020	1.36	-7.08	1.98	5039.60	5175.99	3681.006	7111
4025	1.41	-6.95	2.16	5039.61	5175.33	3681.010	7111
4030	1.15	-7.21	2.01	5039.35	5175.09	3681.015	7111
4035	1.44	-7.35	1.77	5036.54	5173.24	3681.020	7111
4040	1.79	-6.71	1.80	5034.48	5171.54	3681.025	7111
4045	1.49	-6.93	2.02	5037.81	5173.47	3681.030	7111
4050	1.32	-7.06	1.93	5037.30	5173.57	3681.035	7111
4055	1.91	-7.06	1.98	5037.63	5173.71	3681.040	7111
4060	1.68	-6.97	1.96	5036.67	5172.90	3681.045	7111
4065	1.43	-7.01	2.17	5038.39	5173.38	3681.050	7111
4070	1.09	-7.10	2.08	5037.94	5173.56	3681.054	7111
4075	1.90	-7.02	1.96	5036.94	5173.27	3681.060	7111
4080	1.74	-6.98	2.05	5037.82	5173.99	3681.065	7111
4085	1.77	-6.98	2.02	5038.48	5174.36	3681.070	7111
4090	1.36	-7.05	2.12	5038.69	5174.67	3681.074	7111
4095	1.53	-7.00	2.11	5038.49	5174.63	3681.080	7111
4100	2.12	-6.93	2.11	5039.07	5174.74	3681.084	7111
4105	1.82	-7.15	1.93	5038.35	5175.41	3681.091	7111
4110	1.52	-7.01	1.84	5037.16	5174.13	3681.094	7111
4115	2.20	-6.75	1.92	5037.34	5173.73	3681.101	7111
4120	2.30	-6.81	2.14	5039.99	5175.53	3681.104	7111
4125	1.27	-7.12	2.21	5040.50	5176.16	3681.110	7111
4130	1.77	-7.08	1.99	5039.36	5175.29	3681.115	7111
4135	1.62	-6.95	1.97	5038.58	5175.02	3681.120	7111
4140	1.08	-7.00	2.11	5039.31	5175.50	3681.124	7111
4145	2.16	-6.99	2.04	5039.24	5174.84	3681.132	7111
4150	1.47	-7.10	1.92	5038.22	5174.61	3681.135	7111
4155	2.14	-6.89	2.14	5039.05	5174.89	3681.140	7111
4160	1.39	-7.00	2.17	5039.79	5174.93	3681.145	7111
4165	1.19	-7.02	1.86	5038.18	5173.97	3681.152	7111
4170	1.80	-7.00	1.94	5038.15	5174.28	3681.155	7111
4175	1.71	-7.03	2.15	5040.91	5175.18	3681.160	7111
4180	1.91	-7.07	1.94	5039.27	5174.68	3681.165	7111
4185	1.19	-6.85	1.93	5037.87	5174.02	3681.171	7111
4190	1.63	-6.81	2.12	5039.94	5174.75	3681.175	7111
4195	1.71	-7.02	2.21	5041.64	5176.32	3681.180	7111
4200	1.66	-7.12	2.03	5040.82	5176.72	3681.185	7111
4205	1.16	-7.00	1.92	5038.53	5175.76	3681.190	7111
4210	1.85	-7.00	2.00	5039.32	5175.03	3681.195	7111
4215	1.65	-6.87	2.28	5040.59	5175.79	3681.200	7111
4220	1.52	-7.16	2.08	5040.39	5176.11	3681.205	7111
4225	1.87	-7.00	2.00	5039.27	5175.42	3681.210	7111
4230	1.56	-7.00	1.89	5038.15	5174.70	3681.215	7111
4235	1.74	-6.94	2.03	5039.62	5175.13	3681.220	7111
4240	1.90	-6.92	2.06	5039.87	5175.63	3681.225	7111
4245	1.70	-6.94	2.15	5041.17	5175.97	3681.229	7111
4250	1.70	-7.00	2.08	5040.94	5176.65	3681.235	7111
4255	1.69	-6.98	2.11	5040.81	5176.63	3681.240	7111
4260	1.54	-7.13	2.11	5041.06	5176.39	3681.245	7111
4265	1.52	-7.02	2.03	5040.00	5176.25	3681.250	7111
4270	1.49	-7.22	1.85	5040.05	5175.81	3681.256	7111
4275	2.32	-6.90	1.89	5038.90	5175.09	3681.259	7111
4280	2.34	-6.96	1.94	5040.80	5175.55	3681.266	7111
4285	1.60	-6.99	1.95	5040.69	5175.96	3681.269	7111
4290	1.60	-6.95	2.03	5041.46	5176.93	3681.274	7111
4295	1.59	-7.13	1.99	5041.74	5177.39	3681.280	7111
4300	1.18	-7.00	1.97	5040.29	5176.44	3681.285	7111
4305	2.25	-6.93	1.93	5039.95	5175.97	3681.290	7111
4310	1.38	-7.03	1.99	5040.32	5175.80	3681.295	7111
4315	2.08	-6.93	1.99	5040.56	5175.62	3681.300	7111
4320	1.12	-7.08	1.94	5040.69	5177.02	3681.305	7111
4325	1.88	-6.94	1.96	5039.83	5176.52	3681.310	7111
4330	1.81	-7.02	1.99	5040.81	5176.88	3681.315	7111
4335	2.17	-6.82	2.08	5041.52	5177.56	3681.320	7111
4340	0.99	-7.25	2.01	5042.28	5178.14	3681.326	7111
4345	1.64	-7.04	1.96	5040.43	5176.88	3681.330	7111
4350	1.07	-7.01	2.19	5041.10	5177.44	3681.335	7111
4355	1.54	-7.13	2.18	5040.81	5177.08	3681.340	7111
4360	1.54	-7.13	1.93	5038.88	5175.56	3681.345	7111
4365	1.58	-6.95	1.93	5037.92	5175.11	3681.350	7111
4370	1.58	-6.99	2.00	5039.40	5175.37	3681.354	7111
4375	1.26	-7.03	2.01	5038.45	5175.74	3681.360	7111
4380	1.94	-6.95	2.06	5038.45	5174.98	3681.365	7111
4385	1.52	-7.01	2.02	5039.02	5175.60	3681.370	7111
4390	1.70	-7.04	2.02	5038.52	5175.62	3681.374	7111
4395	1.40	-7.14	2.01	5037.96	5175.00	3681.380	7111
4400	1.68	-6.87	2.14	5037.94	5174.84	3681.385	7111
4405	1.28	-7.12	2.20	5039.54	5175.21	3681.390	7111
4410	1.88	-7.02	2.07	5038.76	5175.04	3681.395	7111
4415	2.39	-7.01	1.91	5038.31	5175.03	3681.401	7111
4420	1.52	-6.88	1.99	5037.40	5174.86	3681.404	7111
4425	1.59	-6.99	2.15	5039.69	5175.91	3681.410	7111
4430	1.76	-7.10	2.08	5039.58	5175.98	3681.414	7111
4435	1.52	-6.98	2.14	5038.95	5175.86	3681.420	7111
4440	2.36	-6.98	2.09	5039.18	5175.63	3681.424	7111
4445	2.02	-7.06	1.89	5039.28	5175.10	3681.431	7111
4450	1.39	-6.98	1.89	5038.46	5174.96	3681.435	7111
4455	1.45	-6.99	2.00	5039.06	5174.77	3681.440	7111
4460	1.47	-6.97	2.16	5039.55	5175.23	3681.444	7111
4465	2.21	-7.10	1.97	5038.38	5174.96	3681.451	7111
4470	1.95	-6.88	2.00	5038.55	5174.66	3681.455	7111
4475	1.85	-6.91	2.06	5039.82	5175.39	3681.460	7111
4480	1.46	-6.99	2.17	5040.44	5176.47	3681.465	7111
4485	2.14	-7.02	2.03	5039.85	5176.69	3681.471	7111
4490	1.50	-6.95	2.07	5039.92	5176.48	3681.475	7111
4495	1.44	-7.00	2.19	5040.64	5176.97	3681.480	7111
4500	1.94	-7.03	2.06	5040.63	5176.64	3681.484	7111
4505	1.75	-6.97	2.01	5040.00	5176.64	3681.491	7111
4510	1.87	-6.96	2.16	5040.96	5177.15	3681.495	7111
4515	1.04	-7.15	2.23	5041.52	5177.34	3681.500	7111
4520	1.90	-7.01	2.08	5040.18	5177.27	3681.505	7111
4525	1.96	-6.87	2.09	5040.12	5176.92	3681.510	7111
4530	0.96	-7.31	2.01	5040.55	5177.54	3681.515	7111
4535	1.59	-6.82	2.03	5038.38	5175.94	3681.520	7111
4540	1.67	-6.94	2.16	5040.43	5177.06	3681.524	7111
4545	1.41	-7.09	2.08	5039.80	5177.30	3681.530	7111
4550	1.78	-7.07	1.94	5038.16	5176.16	3681.535	7111
4555	1.80	-6.87	1.98	5038.57	5175.30	3681.540	7111
4560	1.64	-7.01	2.09	5039.65	5176.09	3681.545	7111
4565	1.58	-7.06	2.00	5038.93	5175.74	3681.550	7111
4570	1.98	-7.10	1.85	5038.18	5175.13	3681.556	7111
4575	1.69	-6.96	1.95	5037.25	5174.25	3681.559	7111
4580	2.11	-6.83	1.96	5037.60	5174.17	3681.565	7111
4585	1.55	-6.88	2.15	5039.24	5175.47	3681.570	7111
4590	1.46	-7.13	2.06	5039.30	5176.12	3681.575	7111
4595	1.73	-7.02	2.01	5038.11	5175.53	3681.580	7111
4600	1.51	-7.10	2.10	5038.56	5175.25	3681.585	7111
4605	1.64	-7.07	1.96	5037.28	5174.46	3681.590	7111
4610	2.01	-6.83	1.99	5037.53	5173.69	3681.596	7111
4615	2.05	-6.97	2.07	5038.78	5175.15	3681.600	7111
4620	1.84	-6.84	2.08	5039.71	5175.88	3681.605	7111
4625	1.58	-7.15	2.01	5040.95	5176.56	3681.609	7111
4630	1.12	-6.87	1.92	5038.08	5175.48	3681.617	7111
4635	1.53	-6.91	1.98	5039.14	5175.70	3681.620	7111
4640	1.35	-6.99	2.09	5039.75	5176.24	3681.625	7111
4645	1.83	-7.00	2.08	5040.20	5177.05	3681.630	7111
4650	1.38	-7.04	2.08	5040.13	5176.84	3681.635	7111
4655	1.42	-7.02	2.05	5039.04	5176.51	3681.640	7111
4660	1.87	-7.03	2.11	5039.47	5176.38	3681.646	7111
4665	1.76	-7.03	1.92	5038.38	5175.91	3681.650	7111
4670	2.02	-6.85	1.77	5037.20	5175.17	3681.657	7111
4675	1.32	-6.87	1.91	5038.23	5175.41	3681.660	7111
4680	1.91	-7.05	1.98	5039.53	5176.03	3681.666	7111
4685	1.73	-6.91	1.96	5038.92	5175.29	3681.670	7111
4690	1.90	-6.92	2.06	5040.57	5176.55	3681.675	7111
4695	1.37	-6.99	2.10	5041.48	5177.84	3681.679	7111
4700	1.56	-7.08	2.16	5041.32	5177.81	3681.685	7111
4705	1.79	-7.06	2.11	5041.25	5177.88	3681.690	7111
4710	2.09	-6.99	1.97	5039.87	5177.36	3681.694	7111
4715	1.19	-7.03	2.13	5040.42	5177.59	3681.700	7111
4720	1.17	-7.06	2.16	5040.45	5177.07	3681.705	7111
4725	2.08	-7.08	2.01	5040.03	5176.60	3681.711	7111
4730	2.18	-6.91	1.96	5039.59	5176.57	3681.715	7111
4735	1.65	-7.09	1.99	5040.38	5177.22	3681.720	7111
4740	2.15	-6.85	1.94	5040.09	5176.72	3681.725	7111
4745	1.74	-7.06	1.93	5040.75	5177.78	3681.729	7111
4750	1.58	-6.90	2.00	5040.50	5177.30	3681.735	7111
4755	1.60	-7.08	1.92	5041.66	5177.95	3681.741	7111
4760	1.77	-6.97	1.99	5041.07	5178.22	3681.745	7111
4765	2.21	-6.97	1.98	5042.52	5179.33	3681.751	7111
4770	1.84	-7.06	1.88	5042.21	5179.36	3681.754	7111
4775	1.32	-7.11	1.89	5041.41	5178.66	3681.761	7111
4780	1.94	-6.87	2.00	5040.82	5178.46	3681.764	7111
4785	1.76	-7.04	1.98	5040.77	5179.07	3681.771	7111
4790	1.21	-7.02	1.98	5040.80	5177.86	3681.774	7111
4795	1.55	-7.03	2.02	5040.30	5177.58	3681.782	7111
4800	1.57	-6.90	2.13	5040.94	5177.61	3681.784	7111
4805	1.30	-7.10	2.04	5040.61	5178.03	3681.791	7111
4810	2.15	-7.01	1.97	5040.07	5177.50	3681.795	7111
4815	1.50	-6.87	1.98	5041.43	5178.13	3681.802	7111
4820	1.54	-6.91	2.21	5041.71	5178.65	3681.804	7111
4825	1.29	-7.10	2.17	5042.91	5179.14	3681.810	7111
4830	1.35	-7.08	2.03	5041.52	5178.41	3681.815	7111
4835	1.73	-6.97	2.16	5040.70	5177.12	3681.820	7111
4840	1.13	-7.08	2.22	5040.42	5176.96	3681.825	7111
4845	1.81	-7.14	2.01	5038.93	5176.16	3681.832	7111
4850	1.68	-6.99	2.02	5038.98	5176.58	3681.835	7111
4855	1.73	-6.99	2.04	5039.86	5176.89	3681.841	7111
4860	2.09	-7.00	2.05	5039.53	5176.55	3681.844	7111
4865	1.68	-7.01	2.02	5040.15	5177.13	3681.849	7111
4870	1.22	-7.07	1.98	5039.23	5177.10	3681.854	7111
4875	1.76	-7.09	1.88	5038.31	5175.84	3681.860	7111
4880	2.01	-6.84	2.02	5038.44	5175.63	3681.866	7111
4885	2.09	-7.06	1.84	5038.81	5175.96	3681.869	7111
4890	2.16	-6.76	1.92	5039.68	5175.81	3681.875	7111
4895	1.93	-6.84	2.16	5042.07	5177.97	3681.880	7111
4900	1.42	-7.06	2.12	5042.66	5179.46	3681.885	7111
4905	1.86	-6.92	2.23	5042.97	5179.29	3681.889	7111
4910	1.42	-7.12	1.91	5041.85	5178.38	3681.896	7111
4915	1.28	-6.93	2.17	5041.31	5178.01	3681.899	7111
4920	1.82	-7.04	2.07	5040.54	5177.57	3681.905	7111
4925	1.77	-6.92	2.13	5040.86	5177.31	3681.909	7111
4930	1.52	-7.18	2.03	5041.91	5178.23	3681.915	7111
4935	2.00	-6.84	2.00	5040.04	5176.98	3681.919	7111
4940	1.97	-6.98	2.19	5041.97	5177.98	3681.925	7111
4945	1.14	-7.10	2.22	5041.62	5178.32	3681.929	7111
4950	1.65	-7.08	1.98	5040.66	5177.20	3681.936	7111
4955	1.50	-7.18	1.94	5039.67	5176.18	3681.941	7111
4960	1.95	-6.96	2.08	5039.54	5175.84	3681.945	7111
4965	1.83	-6.97	2.15	5039.74	5176.59	3681.950	7111
4970	1.42	-7.21	1.90	5038.29	5176.58	3681.956	7111
4975	2.07	-6.82	1.98	5038.27	5175.39	3681.960	7111
4980	1.87	-7.10	1.98	5040.34	5177.18	3681.966	7111
4985	1.36	-6.97	2.03	5040.19	5177.25	3681.970	7111
4990	1.73	-6.96	2.20	5040.97	5177.68	3681.975	7111
4995	1.38	-7.12	2.03	5040.26	5177.42	3681.980	7111
5000	1.15	-7.12	1.91	5038.40	5175.70	3681.985	7111
5005	1.96	-6.89	1.96	5038.05	5175.00	3681.990	7111
5010	1.86	-6.93	1.86	5037.69	5175.52	3681.995	7111
5015	1.66	-6.82	1.97	5038.83	5175.47	3682.000	7111
5020	1.86	-7.03	1.95	5039.24	5176.32	3682.005	7111
5025	1.94	-6.97	2.01	5040.15	5176.92	3682.010	7111
5030	1.50	-7.09	2.04	5040.79	5177.64	3682.015	7111
5035	1.53	-7.14	1.99	5040.06	5176.88	3682.020	7111
5040	1.79	-7.06	1.79	5038.12	5175.71	3682.025	7111
5045	1.72	-6.91	1.83	5037.88	5175.56	3682.030	7111
5050	1.51	-6.82	2.05	5039.95	5176.27	3682.034	7111
5055	1.07	-7.13	2.19	5041.09	5178.06	3682.041	7111
5060	1.85	-7.06	2.11	5040.22	5177.28	3682.044	7111
5065	1.01	-7.08	2.12	5039.08	5176.26	3682.050	7111
5070	1.38	-7.05	2.16	5038.93	5175.50	3682.054	7111
5075	1.77	-7.13	2.00	5039.88	5177.06	3682.062	7111
5080	1.39	-7.06	1.99	5038.89	5176.59	3682.065	7111
5085	1.73	-6.85	2.16	5039.07	5176.24	3682.070	7111
5090	1.87	-7.11	2.11	5040.43	5176.81	3682.074	7111
5095	1.46	-7.00	2.07	5039.69	5176.31	3682.080	7111
5100	1.49	-7.02	2.05	5039.09	5176.03	3682.084	7111
5105	1.67	-7.12	1.98	5038.16	5175.69	3682.090	7111
5110	1.84	-6.96	1.93	5038.06	5174.89	3682.095	7111
5115	1.96	-6.92	2.27	5040.50	5175.94	3682.101	7111
5120	1.80	-7.03	2.24	5040.42	5176.18	3682.105	7111
5125	1.64	-7.25	2.00	5038.84	5175.92	3682.110	7111
5130	1.80	-7.01	1.77	5036.73	5173.78	3682.115	7111
5135	1.76	-6.82	1.80	5036.00	5173.26	3682.120	7111
5140	1.73	-6.95	1.89	5036.85	5173.69	3682.125	7111
5145	1.40	-6.94	2.08	5038.28	5174.49	3682.130	7111
5150	1.60	-7.01	2.11	5038.84	5175.01	3682.135	7111
5155	1.65	-6.99	2.14	5038.72	5175.02	3682.140	7111
5160	1.90	-6.87	2.21	5038.60	5174.91	3682.145	7111
5165	1.85	-6.98	2.33	5039.81	5176.02	3682.150	7111
5170	2.12	-7.00	2.12	5040.15	5176.43	3682.155	7111
5175	0.51	-7.14	2.06	5038.79	5177.30	3682.162	7111
5180	1.85	-6.88	2.17	5040.23	5176.86	3682.165	7111
5185	1.99	-7.06	2.06	5040.58	5177.34	3682.170	7111
5190	1.65	-6.92	2.01	5039.76	5177.27	3682.175	7111
5195	1.50	-7.04	2.03	5040.51	5177.20	3682.180	7111
5200	2.06	-6.94	2.12	5040.49	5177.75	3682.185	7111
5205	1.52	-7.12	2.01	5040.45	5177.03	3682.190	7111
5210	1.11	-7.09	2.07	5040.60	5176.79	3682.195	7111
5215	1.51	-7.09	2.03	5039.21	5175.75	3682.200	7111
5220	1.62	-6.96	2.04	5039.13	5175.36	3682.205	7111
5225	1.22	-7.08	2.15	5039.05	5175.63	3682.209	7111
5230	1.58	-6.99	2.16	5039.36	5175.82	3682.216	7111
5235	1.37	-7.03	2.12	5038.96	5176.01	3682.219	7111
5240	1.96	-6.96	2.05	5038.77	5175.38	3682.225	7111
5245	1.95	-6.94	2.14	5039.14	5175.52	3682.229	7111
5250	1.41	-6.95	2.00	5039.31	5175.61	3682.236	7111
5255	1.46	-6.97	2.13	5039.63	5176.36	3682.240	7111
5260	1.76	-7.11	2.19	5039.79	5176.13	3682.245	7111
5265	2.06	-6.88	2.19	5039.66	5175.44	3682.249	7111
5270	1.82	-7.08	2.05	5040.53	5176.55	3682.255	7111
5275	2.04	-6.99	1.82	5039.30	5175.63	3682.260	7111
5280	1.79	-6.77	2.11	5041.16	5177.63	3682.265	7111
5285	1.90	-7.06	2.09	5042.65	5178.77	3682.270	7111
5290	1.22	-7.70	2.00	5041.74	5179.40	3682.277	7111
5295	1.54	-6.97	1.99	5040.12	5176.26	3682.280	7111
5300	1.35	-7.08	2.02	5040.65	5175.92	3682.285	7111
5305	1.69	-7.07	1.94	5039.76	5175.44	3682.290	7111
5310	1.96	-6.96	1.86	5038.27	5174.41	3682.295	7111
5315	1.58	-6.91	1.90	5038.80	5174.85	3682.300	7111
5320	1.93	-7.09	1.96	5039.65	5175.11	3682.305	7111
5325	2.06	-6.65	2.13	5039.63	5175.52	3682.310	7111
5330	1.47	-7.14	2.07	5042.48	5177.22	3682.315	7111
5335	1.56	-7.08	1.87	5039.87	5175.77	3682.320	7111
5340	2.09	-7.03	1.84	5039.50	5175.25	3682.325	7111
5345	1.17	-7.01	1.79	5038.91	5176.02	3682.331	7111
5350	1.49	-6.82	1.96	5039.55	5176.24	3682.334	7111
5355	1.49	-7.02	2.02	5040.53	5176.29	3682.340	7111
5360	1.22	-7.04	2.08	5041.38	5176.36	3682.345	7111
5365	1.48	-7.07	2.10	5040.94	5177.29	3682.350	7111
5370	1.98	-6.90	1.97	5040.14	5176.58	3682.354	7111
5375	1.56	-6.99	2.01	5040.63	5176.96	3682.359	7111
5380	1.59	-7.12	1.91	5040.32	5177.02	3682.364	7111
5385	1.36	-7.06	1.97	5039.94	5176.40	3682.370	7111
5390	1.96	-6.96	1.91	5039.37	5176.33	3682.375	7111
5395	1.09	-7.05	2.12	5039.45	5175.91	3682.380	7111
5400	2.09	-6.92	2.10	5039.54	5175.86	3682.385	7111
5405	1.63	-7.03	2.11	5040.66	5176.54	3682.390	7111
5410	1.51	-7.02	2.04	5040.04	5176.56	3682.395	7111
5415	1.35	-7.00	2.15	5040.75	5177.05	3682.401	7111
5420	1.32	-7.29	2.08	5040.38	5176.89	3682.405	7111
5425	2.08	-6.84	2.13	5038.20	5174.33	3682.411	7111
5430	1.71	-6.99	2.00	5038.28	5174.84	3682.415	7111
5435	1.64	-6.92	2.12	5039.23	5174.96	3682.420	7111
5440	1.81	-6.85	2.36	5040.47	5176.20	3682.425	7111
5445	1.90	-7.07	2.11	5039.37	5176.29	3682.430	7111
5450	1.56	-7.15	1.96	5038.72	5175.73	3682.435	7111
5455	1.81	-7.00	1.90	5038.97	5174.98	3682.442	7111
5460	2.01	-7.11	1.83	5038.79	5175.67	3682.445	7111
5465	1.93	-6.86	1.93	5039.49	5176.01	3682.450	7111
5470	1.40	-6.95	2.01	5040.17	5176.54	3682.455	7111
5475	1.29	-7.19	1.89	5038.99	5176.32	3682.460	7111
5480	1.46	-6.91	1.87	5037.58	5174.87	3682.465	7111
5485	1.57	-7.05	1.98	5039.44	5175.63	3682.470	7111
5490	1.62	-7.04	1.86	5037.87	5175.59	3682.475	7111
5495	1.65	-7.12	1.97	5039.43	5174.78	3682.480	7111
5500	1.31	-7.03	1.91	5038.17	5174.21	3682.484	7111
5505	1.61	-7.03	1.91	5038.40	5173.97	3682.490	7111
5510	1.07	-7.05	1.92	5037.06	5173.90	3682.495	7111
5515	1.22	-7.05	2.00	5037.23	5173.84	3682.500	7111
5520	1.63	-6.90	2.04	5036.80	5173.41	3682.506	7111
5525	1.81	-7.02	2.02	5037.40	5173.68	3682.510	7111
5530	1.90	-6.78	2.20	5038.01	5174.26	3682.514	7111
5535	1.37	-7.11	2.09	5038.76	5175.79	3682.520	7111
5540	2.10	-6.96	1.97	5037.89	5174.69	3682.524	7111
5545	1.19	-6.92	2.21	5039.27	5175.31	3682.530	7111
5550	1.51	-7.20	2.02	5038.72	5174.91	3682.535	7111
5555	2.03	-6.83	2.17	5038.18	5174.06	3682.539	7111
5560	1.28	-7.05	2.23	5039.52	5175.72	3682.546	7111
5565	1.72	-7.04	2.13	5038.99	5175.87	3682.550	7111
5570	1.79	-7.05	1.96	5038.18	5174.52	3682.555	7111
5575	2.00	-7.01	1.95	5038.29	5174.60	3682.560	7111
5580	1.22	-7.21	2.00	5039.69	5176.87	3682.566	7111
5585	1.57	-6.87	2.19	5039.19	5176.31	3682.569	7111
5590	1.31	-7.21	1.97	5039.15	5175.71	3682.575	7111
5595	1.00	-6.94	2.08	5037.96	5174.74	3682.580	7111
5600	1.28	-7.16	2.05	5037.87	5174.19	3682.586	7111
5605	1.86	-7.00	2.00	5037.04	5174.29	3682.590	7111
5610	1.26	-7.18	1.89	5035.84	5174.05	3682.596	7111
5615	1.23	-7.03	1.90	5035.18	5173.23	3682.600	7111
5620	1.79	-6.95	2.03	5035.16	5173.26	3682.605	7111
5625	1.76	-7.00	2.08	5035.52	5172.84	3682.610	7111
5630	2.10	-6.84	2.45	5038.27	5174.15	3682.617	7111
5635	2.19	-7.01	2.22	5038.67	5174.98	3682.620	7111
5640	1.74	-7.08	2.03	5038.51	5174.99	3682.625	7111
5645	1.85	-6.90	2.05	5037.47	5174.70	3682.630	7111
5650	1.80	-6.92	2.30	5039.68	5175.44	3682.635	7111
5655	1.26	-7.06	2.19	5039.26	5176.25	3682.640	7111
5660	2.16	-6.98	2.20	5039.44	5175.53	3682.646	7111
5665	1.29	-7.22	2.04	5039.15	5175.54	3682.649	7111
5670	1.35	-7.07	2.00	5037.10	5174.31	3682.655	7111
5675	1.67	-6.92	2.05	5037.39	5174.18	3682.660	7111
5680	1.67	-7.11	2.01	5037.48	5174.23	3682.665	7111
5685	1.16	-6.99	1.89	5035.89	5173.45	3682.671	7111
5690	1.63	-6.95	1.97	5036.28	5173.44	3682.674	7111
5695	1.57	-7.03	1.99	5036.20	5172.95	3682.680	7111
5700	1.54	-7.14	1.94	5035.73	5172.92	3682.685	7111
5705	1.97	-6.72	2.14	5035.79	5172.55	3682.691	7111
5710	1.26	-7.03	2.30	5038.04	5174.56	3682.694	7111
5715	0.97	-7.15	2.07	5037.70	5174.84	3682.701	7111
5720	1.35	-7.21	2.03	5036.49	5173.56	3682.705	7111
5725	1.71	-6.97	2.18	5036.44	5172.44	3682.710	7111
5730	2.38	-6.91	2.17	5037.30	5172.99	3682.714	7111
5735	1.61	-7.21	1.96	5037.53	5173.49	3682.721	7111
5740	1.69	-6.90	1.96	5036.18	5172.81	3682.725	7111
5745	1.69	-6.88	2.14	5037.08	5173.67	3682.730	7111
5750	1.62	-7.12	2.09	5037.97	5174.53	3682.735	7111
5755	2.15	-7.14	1.86	5039.51	5173.93	3682.742	7111
5760	1.89	-6.92	2.22	5039.02	5175.17	3682.745	7111
5765	1.75	-7.02	2.21	5039.68	5175.33	3682.750	7111
5770	1.62	-7.14	2.04	5039.01	5175.10	3682.755	7111
5775	1.73	-6.96	2.06	5038.33	5175.01	3682.760	7111
5780	1.99	-6.92	2.10	5039.99	5175.63	3682.765	7111
5785	1.39	-7.05	2.00	5039.76	5175.64	3682.770	7111
5790	1.83	-7.12	2.05	5040.24	5175.95	3682.775	7111
5795	1.49	-7.05	1.99	5038.97	5175.35	3682.780	7111
5800	1.20	-6.92	2.11	5038.52	5174.66	3682.785	7111
5805	1.42	-7.08	2.01	5038.52	5174.94	3682.790	7111
5810	1.62	-7.13	1.91	5037.24	5174.15	3682.795	7111
5815	2.38	-6.73	2.06	5037.58	5174.20	3682.799	7111
5820	1.45	-6.95	2.14	5039.70	5175.81	3682.805	7111
5825	2.00	-6.96	2.19	5041.01	5176.46	3682.810	7111
5830	1.94	-7.00	2.08	5040.32	5175.96	3682.815	7111
5835	1.21	-7.07	2.06	5039.74	5176.42	3682.820	7111
5840	1.84	-6.78	2.08	5039.06	5175.65	3682.826	7111
5845	1.37	-7.11	2.09	5040.11	5176.47	3682.830	7111
5850	1.66	-7.10	2.03	5039.17	5175.46	3682.836	7111
5855	1.88	-6.86	2.03	5038.63	5175.12	3682.839	7111
5860	1.77	-7.07	1.98	5038.62	5174.88	3682.844	7111
5865	1.90	-6.98	1.93	5038.08	5174.22	3682.849	7111
5870	1.59	-7.07	1.97	5039.09	5174.83	3682.855	7111
5875	1.93	-6.81	2.01	5038.45	5174.95	3682.859	7111
5880	1.43	-7.01	1.91	5040.27	5176.59	3682.866	7111
5885	1.70	-7.14	1.94	5039.92	5176.35	3682.870	7111
5890	1.37	-6.85	1.91	5038.42	5175.15	3682.875	7111
5895	1.95	-6.96	1.99	5040.11	5175.70	3682.880	7111
5900	1.70	-6.96	1.96	5039.14	5174.87	3682.887	7111
5905	1.90	-6.79	2.09	5040.40	5175.98	3682.889	7111
5910	1.36	-6.76	2.24	5040.03	5177.03	3682.897	7111
5915	1.42	-7.11	2.09	5041.46	5177.38	3682.899	7111
5920	1.50	-6.98	2.17	5040.89	5176.34	3682.906	7111
5925	1.83	-6.99	2.15	5041.21	5176.83	3682.910	7111
5930	1.67	-7.13	2.08	5040.64	5176.65	3682.916	7111
5935	1.82	-7.04	1.97	5039.33	5175.56	3682.920	7111
5940	1.55	-6.98	1.98	5038.59	5174.36	3682.925	7111
5945	1.65	-7.01	1.99	5039.58	5175.25	3682.929	7111
5950	1.59	-6.95	2.16	5040.00	5176.08	3682.935	7111
5955	1.58	-7.16	1.95	5038.58	5174.96	3682.940	7111
5960	1.60	-6.86	2.08	5038.43	5174.58	3682.945	7111
5965	1.11	-7.17	2.02	5039.48	5174.93	3682.950	7111
5970	1.29	-6.99	2.02	5038.19	5173.44	3682.955	7111
5975	1.78	-7.07	2.00	5038.53	5173.75	3682.960	7111
5980	1.41	-7.03	1.98	5037.75	5173.84	3682.965	7111
5985	1.53	-7.03	2.13	5038.19	5173.68	3682.971	7111
5990	1.75	-6.94	2.16	5038.48	5173.36	3682.974	7111
5995	1.59	-6.99	2.10	5038.79	5174.27	3682.979	7111
6000	1.70	-7.12	2.00	5039.05	5174.37	3682.985	7111
6005	1.48	-7.02	1.95	5037.42	5173.95	3682.990	7111
6010	1.88	-6.92	1.97	5037.33	5173.42	3682.994	7111
6015	2.08	-6.88	1.91	5037.03	5174.10	3683.001	7111
6020	0.99	-7.09	1.98	5038.35	5174.67	3683.004	7111
6025	1.84	-6.93	1.97	5036.73	5173.56	3683.010	7111
6030	1.57	-6.80	2.15	5037.96	5173.53	3683.014	7111
6035	1.55	-7.11	2.22	5039.38	5175.46	3683.020	7111
6040	2.37	-7.02	1.97	5037.79	5174.25	3683.024	7111
6045	1.59	-6.99	1.98	5038.27	5174.51	3683.031	7111
6050	2.00	-6.92	1.95	5038.08	5174.76	3683.034	7111
6055	1.57	-7.06	1.96	5038.54	5175.07	3683.040	7111
6060	1.57	-6.91	2.03	5037.78	5174.80	3683.045	7111
6065	1.71	-7.02	1.92	5038.82	5175.49	3683.052	7111
6070	1.83	-6.94	2.07	5039.40	5175.98	3683.054	7111
6075	1.26	-7.03	2.04	5038.74	5175.58	3683.061	7111
6080	1.76	-6.91	2.11	5039.53	5175.77	3683.065	7111
6085	1.25	-7.05	2.27	5040.69	5176.34	3683.070	7111
6090	1.94	-7.02	2.09	5039.20	5175.64	3683.075	7111
6095	1.63	-7.08	2.00	5039.74	5176.42	3683.080	7111
6100	1.08	-7.12	2.02	5039.46	5175.92	3683.085	7111
6105	2.02	-6.87	2.09	5038.48	5175.99	3683.090	7111
6110	1.60	-7.13	2.04	5039.61	5176.45	3683.094	7111
6115	0.64	-7.09	1.93	5037.62	5175.31	3683.102	7111
6120	1.52	-6.95	2.03	5038.11	5174.99	3683.104	7111
6125	1.67	-6.93	2.25	5040.04	5176.06	3683.110	7111
6130	1.65	-7.07	2.19	5040.07	5176.69	3683.115	7111
6135	2.12	-7.03	2.11	5039.79	5176.36	3683.120	7111
6140	1.51	-7.04	1.87	5039.09	5175.48	3683.125	7111
6145	1.36	-6.97	2.06	5039.38	5175.81	3683.129	7111
6150	1.81	-7.06	1.88	5038.15	5175.56	3683.135	7111
6155	1.97	-6.85	2.01	5038.46	5175.07	3683.139	7111
6160	1.78	-6.88	2.06	5040.06	5175.87	3683.145	7111
6165	1.35	-7.12	2.06	5040.44	5176.62	3683.149	7111
6170	1.54	-7.05	2.11	5040.16	5175.85	3683.156	7111
6175	2.12	-6.95	2.12	5040.16	5175.92	3683.159	7111
6180	1.73	-7.00	2.10	5040.59	5177.47	3683.165	7111
6185	1.43	-6.98	2.19	5041.28	5177.29	3683.169	7111
6190	2.02	-7.01	2.15	5041.22	5177.04	3683.175	7111
6195	1.93	-7.02	2.11	5041.75	5177.43	3683.180	7111
6200	1.71	-6.90	2.14	5040.81	5176.92	3683.185	7111
6205	1.36	-7.12	2.03	5041.13	5177.62	3683.190	7111
6210	1.63	-7.01	1.87	5038.85	5175.51	3683.195	7111
6215	1.68	-6.93	1.96	5039.40	5175.42	3683.199	7111
6220	2.24	-7.02	1.96	5039.41	5176.05	3683.207	7111
6225	2.05	-6.84	2.17	5040.43	5176.00	3683.210	7111
6230	1.38	-7.20	2.02	5040.99	5177.07	3683.215	7111
6235	1.53	-6.84	2.13	5039.44	5175.70	3683.220	7111
6240	1.28	-7.11	1.95	5040.46	5176.78	3683.226	7111
6245	1.27	-7.03	2.03	5038.96	5176.17	3683.229	7111
6250	1.58	-6.94	2.23	5039.50	5175.96	3683.236	7111
6255	1.79	-7.03	2.17	5040.18	5176.43	3683.240	7111
6260	1.52	-6.94	2.12	5038.76	5176.05	3683.245	7111
6265	1.90	-7.12	1.97	5039.25	5176.03	3683.250	7111
6270	1.62	-7.06	1.94	5039.26	5175.67	3683.256	7111
6275	1.86	-7.10	1.78	5038.16	5174.85	3683.260	7111
6280	1.25	-7.14	2.04	5040.38	5175.87	3683.267	7111
6285	1.66	-7.13	2.10	5040.38	5176.61	3683.270	7111
6290	1.70	-7.05	1.98	5038.64	5175.84	3683.275	7111
6295	1.87	-6.93	2.02	5038.64	5175.29	3683.280	7111
6300	1.20	-7.04	2.18	5039.31	5175.36	3683.284	7111
6305	1.66	-7.08	2.05	5038.84	5175.74	3683.290	7111
6310	1.44	-7.02	2.11	5038.92	5175.75	3683.295	7111
6315	1.73	-6.89	2.34	5040.03	5176.00	3683.300	7111
6320	1.81	-7.03	2.20	5040.53	5177.03	3683.304	7111
6325	1.41	-7.10	2.00	5040.34	5176.63	3683.310	7111
6330	1.58	-7.00	2.02	5039.26	5175.98	3683.314	7111
6335	2.07	-6.93	2.12	5040.45	5176.73	3683.320	7111
6340	1.59	-6.98	2.12	5040.79	5177.55	3683.325	7111
6345	1.75	-7.03	2.10	5041.07	5177.77	3683.330	7111
6350	1.41	-6.97	2.25	5041.39	5177.97	3683.334	7111
6355	1.63	-7.04	2.24	5040.94	5177.98	3683.341	7111
6360	1.79	-6.97	2.16	5040.92	5177.77	3683.344	7111
6365	1.93	-7.06	2.09	5041.43	5177.79	3683.350	7111
6370	1.75	-6.86	2.21	5041.77	5177.98	3683.354	7111
6375	1.61	-7.08	2.25	5041.97	5177.47	3683.361	7111
6380	2.05	-7.03	2.32	5040.95	5176.81	3683.365	7111
6385	1.99	-6.98	2.21	5041.33	5177.61	3683.370	7111
6390	1.21	-7.04	2.12	5040.50	5177.50	3683.375	7111
6395	1.54	-6.94	2.22	5040.73	5177.43	3683.381	7111
6400	1.65	-7.08	2.15	5041.29	5177.32	3683.385	7111
6405	2.19	-6.84	1.89	5038.91	5175.57	3683.392	7111
6410	1.92	-6.84	1.97	5039.84	5177.06	3683.395	7111
6415	1.83	-7.22	2.04	5043.44	5178.86	3683.401	7111
6420	1.30	-6.94	1.92	5041.88	5177.84	3683.405	7111
6425	1.48	-6.99	1.97	5041.01	5177.85	3683.410	7111
6430	1.31	-7.17	2.07	5041.94	5178.32	3683.415	7111
6435	1.54	-7.05	1.92	5040.98	5176.65	3683.420	7111
6440	1.83	-6.79	2.00	5039.77	5176.25	3683.425	7111
6445	2.09	-7.14	1.99	5041.93	5177.67	3683.430	7111
6450	1.25	-6.80	2.09	5041.44	5177.67	3683.435	7111
6455	1.33	-7.15	1.98	5040.38	5177.01	3683.440	7111
6460	1.92	-7.01	1.95	5039.64	5176.83	3683.445	7111
6465	1.37	-6.83	2.25	5041.60	5177.06	3683.450	7111
6470	1.68	-7.06	2.21	5041.92	5177.61	3683.455	7111
6475	1.90	-6.97	2.17	5042.04	5178.10	3683.459	7111
6480	1.32	-7.05	2.05	5040.74	5177.18	3683.465	7111
6485	1.73	-7.14	1.96	5040.10	5176.19	3683.469	7111
6490	1.82	-7.27	2.12	5041.59	5177.06	3683.476	7111
6495	1.58	-6.83	2.02	5040.24	5177.14	3683.479	7111
6500	1.89	-6.93	2.04	5040.66	5176.77	3683.485	7111
6505	1.88	-7.01	2.14	5041.35	5176.95	3683.490	7111
6510	1.37	-7.08	2.06	5041.32	5177.73	3683.495	7111
6515	1.58	-7.06	2.00	5040.00	5176.62	3683.500	7111
6520	1.84	-7.26	2.07	5041.56	5176.84	3683.506	7111
6525	1.50	-6.97	1.91	5039.76	5176.02	3683.510	7111
6530	1.51	-6.93	2.17	5040.63	5176.21	3683.515	7111
6535	1.86	-7.00	2.10	5040.96	5177.02	3683.519	7111
6540	2.51	-6.82	2.16	5041.81	5176.94	3683.527	7111
6545	1.94	-7.13	1.99	5040.88	5176.82	3683.530	7111
6550	1.15	-7.32	2.01	5041.40	5176.79	3683.535	7111
6555	1.71	-6.78	1.95	5039.19	5175.34	3683.540	7111
6560	1.56	-6.70	1.90	5038.02	5175.10	3683.546	7111
6565	1.87	-7.06	1.98	5039.80	5176.36	3683.550	7111
6570	1.72	-6.81	2.16	5040.50	5176.64	3683.555	7111
6575	1.82	-6.94	2.17	5041.61	5177.18	3683.560	7111
6580	1.81	-7.05	2.10	5041.72	5177.69	3683.565	7111
6585	1.58	-7.01	2.09	5041.47	5177.68	3683.570	7111
6590	1.94	-6.74	2.22	5042.13	5177.94	3683.577	7111
6595	1.60	-7.27	2.12	5041.63	5177.53	3683.580	7111
6600	1.74	-6.89	2.18	5042.07	5177.38	3683.585	7111
6605	1.76	-6.96	2.25	5042.30	5177.56	3683.590	7111
6610	2.02	-6.92	2.24	5042.65	5177.77	3683.595	7111
6615	1.55	-7.09	2.11	5042.60	5177.76	3683.600	7111
6620	2.00	-6.90	1.99	5041.35	5177.47	3683.604	7111
6625	1.63	-7.01	2.29	5043.25	5178.14	3683.609	7111
6630	1.73	-7.12	2.07	5042.55	5178.58	3683.615	7111
6635	1.52	-6.92	1.95	5041.60	5177.59	3683.620	7111
6640	1.39	-7.01	2.11	5042.67	5178.86	3683.625	7111
6645	1.77	-7.02	2.12	5042.69	5178.84	3683.631	7111
6650	1.89	-7.07	1.99	5041.72	5178.32	3683.635	7111
6655	1.36	-7.12	2.07	5042.39	5178.09	3683.640	7111
6660	1.81	-6.87	2.08	5042.19	5178.10	3683.645	7111
6665	1.87	-7.03	1.90	5039.84	5177.15	3683.650	7111
6670	1.52	-7.00	1.93	5040.67	5176.54	3683.655	7111
6675	1.24	-7.22	1.76	5038.98	5175.91	3683.660	7111
6680	1.87	-6.77	1.88	5038.80	5174.89	3683.664	7111
6685	2.00	-7.12	1.91	5041.24	5176.58	3683.671	7111
6690	1.31	-6.86	2.03	5040.72	5176.71	3683.675	7111
6695	1.76	-7.06	2.16	5042.12	5177.97	3683.679	7111
6700	1.59	-7.03	2.06	5041.19	5177.58	3683.685	7111
6705	1.45	-7.12	2.01	5040.73	5177.41	3683.690	7111
6710	1.49	-6.95	2.02	5040.00	5176.80	3683.695	7111
6715	2.00	-7.07	2.07	5041.08	5177.20	3683.700	7111
6720	1.58	-7.04	1.91	5040.43	5176.63	3683.705	7111
6725	1.72	-6.72	1.98	5038.99	5175.86	3683.711	7111
6730	1.67	-7.10	2.00	5040.28	5176.69	3683.715	7111
6735	1.77	-6.90	1.95	5039.52	5175.98	3683.721	7111
6740	1.45	-7.14	1.95	5040.57	5176.33	3683.725	7111
6745	1.65	-6.84	1.96	5039.09	5175.81	3683.730	7111
6750	1.28	-7.03	2.01	5040.72	5176.08	3683.734	7111
6755	1.55	-6.97	2.07	5039.54	5175.53	3683.740	7111
6760	1.63	-6.94	2.25	5040.24	5175.75	3683.745	7111
6765	1.43	-7.00	2.38	5041.45	5174.98	3683.752	7111
6770	1.51	-7.09	2.10	5040.93	5175.95	3683.755	7111
6775	1.94	-7.07	2.07	5039.55	5175.89	3683.760	7111
6780	1.87	-6.93	2.03	5039.00	5174.88	3683.765	7111
6785	1.34	-6.99	2.17	5040.21	5174.92	3683.770	7111
6790	1.68	-6.95	2.26	5040.41	5175.23	3683.775	7111
6795	1.66	-7.05	2.11	5040.03	5175.48	3683.780	7111
6800	1.26	-7.08	2.00	5039.23	5174.60	3683.785	7111
6805	1.63	-7.10	2.02	5038.61	5174.26	3683.790	7111
6810	2.02	-6.94	2.10	5038.98	5173.85	3683.795	7111
6815	1.88	-6.86	2.24	5039.01	5174.63	3683.800	7111
6820	1.69	-7.27	2.17	5039.52	5175.65	3683.806	7111
6825	1.77	-7.00	1.87	5037.62	5173.97	3683.809	7111
6830	1.43	-6.89	1.93	5036.39	5173.42	3683.815	7111
6835	2.12	-7.14	1.95	5039.17	5174.20	3683.819	7111
6840	1.07	-6.83	1.98	5037.86	5173.94	3683.825	7111
6845	1.52	-7.01	2.17	5038.66	5174.47	3683.830	7111
6850	2.05	-7.02	2.26	5039.63	5175.67	3683.835	7111
6855	1.52	-6.93	2.16	5040.04	5175.65	3683.840	7111
6860	1.92	-6.38	1.89	5036.39	5173.87	3683.846	7111
6865	2.08	-7.01	2.14	5040.46	5176.51	3683.850	7111
6870	1.56	-7.08	1.95	5040.92	5176.97	3683.855	7111
6875	1.14	-6.99	2.10	5039.39	5176.52	3683.859	7111
6880	1.42	-7.75	1.93	5037.69	5175.31	3683.867	7111
6885	1.56	-6.54	2.04	5038.04	5174.64	3683.870	7111
6890	1.34	-6.61	2.16	5038.77	5175.54	3683.875	7111
6895	2.17	-7.34	2.12	5040.64	5176.71	3683.880	7111
6900	1.67	-6.86	2.00	5039.94	5175.39	3683.885	7111
6905	1.64	-6.90	2.06	5039.34	5175.28	3683.890	7111
6910	1.62	-7.47	2.08	5040.44	5176.55	3683.896	7111
6915	1.80	-6.69	2.06	5039.53	5175.94	3683.900	7111
6920	1.55	-6.95	1.94	5039.45	5175.77	3683.905	7111
6925	2.15	-7.14	1.96	5039.77	5175.56	3683.910	7111
6930	1.17	-6.89	2.10	5040.29	5175.97	3683.915	7111
6935	1.31	-6.98	2.13	5039.02	5176.07	3683.920	7111
6940	2.21	-7.27	2.09	5041.03	5176.66	3683.925	7111
6945	1.48	-6.67	1.91	5038.40	5175.81	3683.929	7111
6950	1.87	-7.13	2.07	5039.83	5176.69	3683.935	7111
6955	2.04	-7.08	2.20	5041.83	5177.04	3683.941	7111
6960	1.38	-6.80	2.18	5039.99	5176.42	3683.944	7111
6965	2.13	-7.07	2.26	5041.21	5176.82	3683.950	7111
6970	1.89	-7.03	2.25	5043.00	5177.77	3683.955	7111
6975	1.46	-6.84	2.13	5041.29	5177.45	3683.960	7111
6980	1.82	-7.39	2.15	5042.37	5177.53	3683.964	7111
6985	2.22	-7.07	2.09	5041.92	5176.32	3683.971	7111
6990	0.79	-6.96	2.20	5039.77	5175.93	3683.975	7111
6995	1.86	-7.36	2.05	5040.24	5176.35	3683.980	7111
7000	1.18	-6.86	2.07	5040.02	5175.76	3683.984	7111
7005	1.05	-6.85	2.08	5037.80	5174.65	3683.990	7111
7010	1.75	-7.43	2.16	5038.95	5174.94	3683.994	7111
7015	2.15	-7.33	2.21	5039.31	5174.70	3684.001	7111
7020	1.32	-6.68	2.34	5037.17	5173.31	3684.004	7111
7025	1.88	-7.31	2.30	5038.85	5175.00	3684.010	7111
7030	1.71	-6.92	2.28	5039.55	5174.86	3684.015	7111
7035	1.67	-6.63	2.03	5038.37	5173.77	3684.022	7111
7040	2.06	-7.19	2.18	5039.06	5174.59	3684.024	7111
7045	2.32	-7.30	2.37	5041.20	5175.90	3684.030	7111
7050	1.32	-6.80	2.24	5039.35	5176.40	3684.035	7111
7055	1.43	-7.41	2.01	5038.78	5176.08	3684.041	7111
7060	1.67	-7.04	1.84	5037.05	5173.74	3684.045	7111
7065	2.05	-6.55	1.92	5037.31	5173.80	3684.050	7111
7070	1.59	-7.01	2.17	5039.42	5175.34	3684.054	7111
7075	1.32	-7.51	2.43	5039.36	5175.76	3684.062	7111
7080	2.20	-6.87	2.21	5039.95	5175.33	3684.065	7111
7085	1.91	-6.94	2.08	5039.81	5175.50	3684.070	7111
7090	2.01	-7.13	2.04	5041.21	5175.55	3684.075	7111
7095	1.88	-6.96	2.02	5041.35	5176.56	3684.080	7111
7100	1.71	-6.92	1.96	5041.47	5176.99	3684.085	7111
7105	1.88	-7.05	2.01	5041.83	5176.88	3684.090	7111
7110	1.62	-6.89	2.10	5041.98	5177.04	3684.094	7111
7115	1.68	-6.87	2.10	5042.90	5177.86	3684.100	7111
7120	1.42	-7.08	2.21	5043.57	5178.69	3684.105	7111
7125	1.39	-7.03	2.24	5043.45	5177.94	3684.109	7111
7130	1.39	-7.10	2.06	5042.23	5177.49	3684.116	7111
7135	1.84	-7.08	2.06	5041.80	5177.32	3684.120	7111
7140	1.74	-7.15	1.93	5040.68	5176.75	3684.125	7111
7145	1.54	-6.84	2.02	5039.55	5175.58	3684.129	7111
7150	1.73	-6.99	2.05	5040.75	5175.94	3684.136	7111
7155	1.48	-7.17	1.91	5040.34	5175.76	3684.139	7111
7160	1.68	-6.80	1.97	5039.02	5174.15	3684.145	7111
7165	1.32	-7.06	2.12	5039.30	5174.84	3684.149	7111
7170	2.12	-7.18	2.16	5041.03	5176.51	3684.156	7111
7175	1.86	-6.87	2.18	5040.93	5177.00	3684.160	7111
7180	1.61	-7.06	2.16	5041.71	5177.12	3684.166	7111
7185	1.81	-6.99	2.09	5041.66	5176.99	3684.170	7111
7190	1.67	-6.94	2.09	5040.64	5176.25	3684.175	7111
7195	1.53	-7.02	2.22	5041.42	5176.34	3684.179	7111
7200	1.56	-7.10	2.19	5041.22	5176.01	3684.186	7111
7205	1.57	-6.94	2.26	5040.30	5176.48	3684.190	7111
7210	1.14	-7.02	2.33	5040.63	5176.07	3684.195	7111
7215	1.72	-7.11	2.28	5040.90	5175.78	3684.200	7111
7220	1.62	-6.99	2.19	5040.38	5174.65	3684.205	7111
7225	1.46	-7.16	2.04	5040.07	5175.27	3684.209	7111
7230	1.20	-7.34	1.91	5039.72	5175.90	3684.217	7111
7235	1.92	-7.01	1.83	5038.22	5174.77	3684.220	7111
7240	1.36	-6.92	1.96	5038.13	5174.64	3684.225	7111
7245	1.90	-6.95	2.00	5039.54	5175.51	3684.229	7111
7250	1.39	-7.07	1.96	5039.76	5175.81	3684.236	7111
7255	1.51	-6.85	2.11	5039.53	5175.45	3684.241	7111
7260	1.56	-7.06	2.16	5040.72	5176.62	3684.245	7111
7265	1.92	-6.99	1.96	5039.26	5176.15	3684.250	7111
7270	1.68	-7.03	1.87	5039.62	5176.04	3684.255	7111
7275	1.07	-6.94	2.02	5038.92	5175.34	3684.262	7111
7280	1.35	-6.89	2.11	5039.55	5175.58	3684.264	7111
7285	1.98	-6.98	2.18	5040.64	5176.69	3684.270	7111
7290	1.78	-7.02	2.13	5041.15	5176.87	3684.274	7111
7295	1.45	-6.96	2.18	5041.07	5176.24	3684.280	7111
7300	1.57	-7.10	2.05	5041.20	5176.14	3684.284	7111
7305	2.38	-6.82	2.07	5041.96	5176.75	3684.291	7111
7310	1.55	-7.13	1.97	5040.76	5177.46	3684.295	7111
7315	1.48	-6.98	2.01	5041.27	5176.96	3684.300	7111
7320	1.82	-7.00	2.07	5041.41	5177.24	3684.304	7111
7325	1.50	-6.99	2.10	5041.82	5177.70	3684.310	7111
7330	1.43	-7.09	2.06	5041.61	5177.12	3684.315	7111
7335	1.75	-6.95	1.98	5039.66	5175.36	3684.320	7111
7340	1.60	-7.02	2.05	5040.20	5175.69	3684.325	7111
7345	1.45	-7.33	1.91	5040.73	5175.36	3684.331	7111
7350	1.84	-6.80	1.90	5039.29	5175.30	3684.335	7111
7355	1.26	-6.99	1.85	5039.33	5175.87	3684.342	7111
7360	1.61	-7.05	1.93	5040.01	5175.46	3684.344	7111
7365	1.36	-7.04	2.08	5040.42	5175.78	3684.351	7111
7370	1.89	-7.04	2.03	5040.38	5175.84	3684.355	7111
7375	1.70	-7.06	1.97	5040.18	5175.97	3684.360	7111
7380	1.50	-6.82	2.11	5040.27	5176.27	3684.365	7111
7385	2.04	-7.06	2.17	5041.23	5176.89	3684.370	7111
7390	1.76	-7.09	2.12	5041.15	5176.56	3684.375	7111
7395	1.34	-6.74	2.01	5040.93	5177.08	3684.382	7111
7400	2.04	-6.97	2.14	5041.99	5177.28	3684.385	7111
7405	1.65	-7.17	1.83	5040.93	5176.79	3684.390	7111
7410	1.87	-6.96	1.90	5040.28	5176.86	3684.395	7111
7415	1.88	-6.73	2.12	5042.23	5176.98	3684.400	7111
7420	1.75	-7.01	2.10	5043.54	5178.92	3684.406	7111
7425	1.52	-6.98	2.29	5044.44	5179.22	3684.410	7111
7430	1.47	-6.98	2.22	5044.41	5179.40	3684.415	7111
7435	1.58	-7.09	2.06	5043.04	5178.44	3684.419	7111
7440	1.88	-7.06	2.03	5043.35	5178.74	3684.425	7111
7445	0.97	-7.08	1.98	5043.03	5178.54	3684.430	7111
7450	1.58	-7.09	1.85	5041.18	5177.39	3684.435	7111
7455	1.64	-6.94	1.99	5041.86	5177.01	3684.439	7111
7460	1.54	-7.06	2.03	5043.23	5177.55	3684.445	7111
7465	1.71	-7.10	1.88	5041.42	5177.93	3684.449	7111
7470	1.82	-6.88	2.01	5041.77	5177.30	3684.455	7111
7475	1.59	-6.89	2.26	5044.15	5178.48	3684.459	7111
7480	1.32	-6.82	2.02	5043.26	5178.23	3684.467	7111
7485	1.98	-7.04	2.12	5043.85	5178.94	3684.470	7111
7490	0.84	-7.03	2.02	5043.07	5178.75	3684.475	7111
7495	1.63	-6.86	2.25	5042.84	5178.20	3684.479	7111
7500	1.12	-7.29	2.04	5043.37	5178.47	3684.486	7111
7505	1.98	-6.86	2.12	5041.89	5177.15	3684.490	7111
7510	1.56	-6.94	2.16	5042.26	5177.71	3684.495	7111
7515	1.86	-7.07	2.17	5042.97	5177.96	3684.500	7111
7520	1.68	-7.13	2.15	5043.43	5178.10	3684.507	7111
7525	1.58	-6.99	2.13	5042.04	5177.32	3684.510	7111
7530	1.38	-7.11	2.13	5042.79	5177.25	3684.515	7111
7535	1.25	-7.05	2.07	5041.57	5176.65	3684.520	7111
7540	1.84	-6.99	1.92	5040.04	5175.47	3684.527	7111
7545	1.94	-6.89	2.06	5041.14	5175.70	3684.530	7111
7550	1.94	-6.99	2.06	5042.05	5176.17	3684.535	7111
7555	1.45	-7.21	1.90	5040.71	5176.15	3684.540	7111
7560	1.74	-6.97	1.91	5039.49	5174.91	3684.545	7111
7565	1.71	-6.88	1.91	5040.19	5175.12	3684.550	7111
7570	1.89	-7.06	1.96	5040.25	5175.09	3684.555	7111
7575	1.52	-6.98	2.05	5041.32	5175.82	3684.561	7111
7580	0.90	-7.12	2.05	5040.80	5175.78	3684.564	7111
7585	1.49	-7.14	1.97	5040.36	5175.42	3684.569	7111
7590	1.23	-6.99	2.04	5039.74	5175.09	3684.575	7111
7595	1.59	-7.09	2.02	5039.42	5174.32	3684.580	7111
7600	1.44	-7.01	1.90	5038.11	5173.64	3684.585	7111
7605	1.63	-7.02	1.97	5038.22	5173.00	3684.590	7111
7610	1.90	-6.80	2.03	5037.61	5172.81	3684.594	7111
7615	1.70	-7.04	2.20	5039.13	5173.47	3684.601	7111
7620	1.91	-7.07	2.08	5038.02	5173.38	3684.604	7111
7625	1.19	-7.06	2.01	5037.62	5172.97	3684.609	7111
7630	1.30	-7.12	1.97	5036.61	5172.45	3684.614	7111
7635	1.45	-6.94	1.95	5036.00	5171.67	3684.620	7111
7640	1.59	-7.00	2.00	5036.51	5172.47	3684.625	7111
7645	1.83	-7.04	2.07	5037.92	5172.36	3684.630	7111
7650	1.95	-6.90	2.07	5037.37	5172.20	3684.635	7111
7655	1.45	-7.06	2.10	5039.78	5173.88	3684.642	7111
7660	1.04	-7.10	2.21	5038.25	5173.72	3684.646	7111
7665	2.49	-6.95	2.04	5038.25	5173.36	3684.650	7111
7670	1.80	-6.96	2.02	5037.95	5174.06	3684.655	7111
7675	1.86	-6.86	2.25	5038.79	5174.67	3684.660	7111
7680	1.91	-6.99	2.09	5039.51	5174.85	3684.665	7111
7685	1.76	-7.02	2.00	5039.30	5175.04	3684.670	7111
7690	1.88	-6.97	1.93	5038.71	5174.98	3684.675	7111
7695	1.33	-6.96	2.13	5040.28	5175.44	3684.682	7111
7700	1.20	-7.10	2.15	5040.10	5175.46	3684.686	7111
7705	1.80	-7.08	2.01	5039.19	5174.63	3684.690	7111
7710	1.27	-7.12	1.93	5038.37	5173.45	3684.694	7111
7715	1.45	-6.90	2.10	5038.13	5173.63	3684.700	7111
7720	1.42	-7.07	2.22	5038.85	5173.70	3684.705	7111
7725	2.17	-6.82	2.03	5037.42	5171.94	3684.712	7111
7730	1.84	-7.11	1.90	5036.77	5171.83	3684.715	7111
7735	1.60	-6.92	1.92	5035.77	5171.14	3684.720	7111
7740	1.47	-6.93	2.01	5036.86	5171.43	3684.725	7111
7745	2.15	-6.91	2.08	5037.61	5172.80	3684.729	7111
7750	1.83	-6.98	2.11	5037.87	5172.76	3684.736	7111
7755	1.55	-7.01	2.04	5037.96	5172.23	3684.740	7111
7760	2.31	-6.92	2.00	5038.10	5172.52	3684.745	7111
7765	1.65	-7.01	2.00	5038.37	5172.82	3684.750	7111
7770	1.63	-6.93	2.27	5039.99	5174.13	3684.755	7111
7775	1.63	-7.20	2.08	5040.59	5175.03	3684.760	7111
7780	1.49	-6.99	1.89	5037.53	5172.92	3684.766	7111
7785	1.83	-6.95	1.91	5038.01	5172.41	3684.769	7111
7790	1.57	-7.12	2.03	5038.84	5173.81	3684.774	7111
7795	1.64	-7.03	1.92	5037.78	5173.54	3684.780	7111
7800	2.52	-6.79	2.06	5038.73	5173.08	3684.787	7111
7805	1.58	-7.14	1.98	5038.97	5173.95	3684.790	7111
7810	2.32	-6.84	1.98	5038.33	5173.36	3684.795	7111
7815	1.51	-7.01	1.96	5039.18	5174.73	3684.800	7111
7820	1.46	-7.08	2.03	5039.26	5174.83	3684.805	7111
7825	1.82	-7.00	1.88	5037.92	5173.54	3684.810	7111
7830	1.59	-6.95	1.99	5039.81	5173.79	3684.816	7111
7835	1.68	-7.06	2.04	5039.40	5173.94	3684.820	7111
7840	1.77	-7.01	1.98	5039.06	5173.59	3684.825	7111
7845	1.30	-6.96	2.16	5038.78	5173.30	3684.830	7111
7850	1.05	-7.06	2.14	5038.32	5174.01	3684.837	7111
7855	1.60	-6.98	2.15	5038.83	5173.51	3684.840	7111
7860	2.07	-7.00	2.12	5038.84	5173.22	3684.845	7111
7865	2.07	-6.94	2.07	5038.97	5173.29	3684.850	7111
7870	1.87	-7.00	2.08	5039.47	5174.25	3684.854	7111
7875	1.60	-6.95	2.19	5039.89	5174.21	3684.860	7111
7880	1.35	-7.16	1.99	5039.46	5174.04	3684.865	7111
7885	1.54	-7.07	1.92	5038.03	5173.56	3684.870	7111
7890	1.68	-7.01	2.04	5037.89	5172.82	3684.875	7111
7895	1.60	-7.01	2.10	5038.79	5173.35	3684.881	7111
7900	1.85	-6.96	2.10	5038.97	5173.45	3684.885	7111
7905	2.01	-6.98	1.97	5039.02	5173.89	3684.890	7111
7910	1.77	-6.87	2.08	5039.92	5174.12	3684.895	7111
7915	1.91	-6.93	2.08	5041.22	5175.48	3684.901	7111
7920	1.99	-7.04	2.03	5041.65	5175.49	3684.904	7111
7925	1.59	-6.95	2.04	5041.06	5175.30	3684.910	7111
7930	1.63	-7.01	1.98	5041.07	5175.52	3684.914	7111
7935	1.34	-6.93	2.17	5041.37	5175.85	3684.921	7111
7940	1.51	-7.07	2.13	5042.05	5175.64	3684.924	7111
7945	1.90	-6.84	2.14	5041.32	5175.33	3684.929	7111
7950	1.56	-7.13	2.16	5042.91	5176.51	3684.935	7111
7955	1.74	-7.14	2.03	5042.13	5176.05	3684.940	7111
7960	2.08	-6.97	1.87	5040.30	5174.97	3684.944	7111
7965	1.61	-6.99	2.16	5043.31	5176.47	3684.950	7111
7970	1.53	-7.03	2.15	5042.76	5177.31	3684.955	7111
7975	1.57	-7.14	2.04	5042.42	5176.62	3684.960	7111
7980	1.66	-6.98	2.06	5041.56	5176.19	3684.964	7111
7985	1.39	-6.93	1.87	5040.05	5175.59	3684.972	7111
7990	1.62	-6.99	1.99	5040.45	5175.21	3684.975	7111
7995	1.76	-7.25	1.72	5038.83	5174.26	3684.980	7111
8000	1.67	-6.69	1.89	5038.62	5173.42	3684.984	7111
8005	1.40	-7.02	2.22	5041.68	5175.73	3684.990	7111
8010	0.99	-7.07	2.36	5041.68	5175.69	3684.995	7111
8015	1.21	-7.20	2.10	5039.81	5175.16	3685.000	7111
8020	1.29	-6.98	2.18	5038.25	5173.72	3685.005	7111
8025	1.39	-7.09	2.24	5038.75	5173.17	3685.010	7111
8030	1.91	-7.00	2.12	5037.83	5172.87	3685.015	7111
8035	1.85	-7.10	1.98	5037.56	5172.19	3685.020	7111
8040	1.29	-7.11	1.92	5036.92	5172.14	3685.025	7111
8045	2.33	-6.76	2.26	5038.10	5170.90	3685.032	7111
8050	1.68	-7.05	2.10	5038.37	5172.67	3685.035	7111
8055	1.84	-6.94	2.12	5038.25	5172.91	3685.041	7111
8060	2.17	-7.02	2.00	5038.57	5172.26	3685.045	7111
8065	2.06	-6.91	2.02	5038.57	5172.98	3685.050	7111
8070	1.65	-7.13	1.91	5038.72	5173.36	3685.055	7111
8075	1.74	-6.88	1.91	5038.01	5172.94	3685.060	7111
8080	1.32	-7.02	2.20	5040.89	5174.57	3685.066	7111
8085	1.86	-6.97	2.15	5040.20	5174.85	3685.069	7111
8090	1.50	-7.05	2.11	5040.72	5174.32	3685.075	7111
8095	1.47	-7.18	1.85	5039.32	5174.68	3685.080	7111
8100	1.84	-6.87	1.93	5038.33	5172.81	3685.085	7111
8105	1.40	-7.06	1.98	5039.01	5173.34	3685.089	7111
8110	1.43	-7.14	2.00	5038.36	5173.42	3685.094	7111
8115	1.84	-6.78	2.13	5037.86	5172.89	3685.100	7111
8120	1.65	-7.02	2.19	5039.98	5174.83	3685.106	7111
8125	1.25	-7.11	2.08	5039.58	5174.55	3685.109	7111
8130	1.49	-7.04	2.01	5038.93	5173.62	3685.116	7111
8135	2.14	-6.96	1.90	5038.95	5173.79	3685.120	7111
8140	1.49	-6.98	1.96	5039.26	5173.99	3685.125	7111
8145	1.02	-7.20	1.93	5038.50	5173.82	3685.130	7111
8150	1.58	-7.07	1.84	5036.11	5171.42	3685.136	7111
8155	1.64	-6.93	1.87	5035.89	5170.90	3685.140	7111
8160	1.74	-6.95	1.96	5037.20	5172.11	3685.145	7111
8165	1.86	-6.90	2.08	5038.17	5173.29	3685.149	7111
8170	1.56	-7.07	2.14	5039.05	5173.69	3685.156	7111
8175	1.47	-7.04	2.16	5039.09	5173.81	3685.160	7111
8180	2.01	-6.94	2.13	5038.70	5173.82	3685.165	7111
8185	2.15	-6.86	2.26	5039.70	5174.40	3685.170	7111
8190	1.55	-7.01	2.22	5041.06	5175.79	3685.175	7111
8195	1.69	-7.04	2.12	5040.60	5175.65	3685.180	7111
8200	1.92	-6.89	2.05	5039.14	5175.44	3685.185	7111
8205	2.01	-6.87	2.21	5040.40	5175.60	3685.191	7111
8210	1.53	-6.96	2.22	5041.73	5176.12	3685.194	7111
8215	1.90	-7.12	2.07	5041.40	5176.67	3685.200	7111
8220	1.53	-6.97	2.15	5040.97	5176.42	3685.205	7111
8225	1.66	-7.11	2.06	5041.65	5176.40	3685.210	7111
8230	1.40	-7.11	2.02	5040.39	5175.48	3685.215	7111
8235	1.85	-7.05	2.04	5040.30	5175.38	3685.220	7111
8240	2.32	-6.89	2.07	5040.90	5176.39	3685.225	7111
8245	1.11	-7.12	2.01	5040.47	5176.59	3685.230	7111
8250	2.00	-6.84	2.09	5040.13	5175.58	3685.235	7111
8255	1.72	-7.24	1.85	5040.21	5176.38	3685.240	7111
8260	1.40	-6.91	1.84	5038.49	5174.91	3685.244	7111
8265	1.50	-6.95	1.92	5039.34	5175.25	3685.250	7111
8270	2.05	-6.85	2.10	5040.24	5175.85	3685.254	7111
8275	1.53	-7.21	1.95	5041.27	5176.92	3685.261	7111
8280	1.77	-6.90	1.97	5039.63	5176.50	3685.264	7111
8285	1.95	-6.95	1.99	5040.03	5176.39	3685.270	7111
8290	1.83	-7.05	1.98	5040.90	5176.57	3685.274	7111
8295	1.95	-6.96	2.01	5041.15	5177.44	3685.280	7111
8300	1.28	-6.98	2.11	5041.81	5178.03	3685.284	7111
8305	1.49	-7.10	2.05	5041.34	5177.43	3685.291	7111
8310	1.62	-6.98	2.09	5040.41	5176.77	3685.295	7111
8315	1.57	-7.02	2.10	5040.45	5176.75	3685.300	7111
8320	1.68	-7.04	2.05	5040.92	5176.55	3685.304	7111
8325	1.37	-6.95	2.26	5040.69	5177.02	3685.312	7111
8330	1.40	-7.09	2.14	5040.69	5176.17	3685.315	7111
8335	2.11	-6.99	2.00	5039.60	5176.03	3685.320	7111
8340	1.50	-6.92	2.09	5040.38	5176.44	3685.325	7111
8345	1.76	-6.98	2.13	5041.11	5177.32	3685.331	7111
8350	1.75	-7.03	2.09	5041.23	5176.45	3685.335	7111
8355	1.74	-7.01	2.04	5041.12	5177.19	3685.341	7111
8360	1.51	-7.15	1.95	5040.55	5177.10	3685.345	7111
8365	2.65	-6.84	1.90	5039.66	5176.56	3685.350	7111
8370	1.50	-6.91	1.99	5040.65	5177.82	3685.355	7111
8375	1.76	-7.16	1.88	5041.66	5178.14	3685.360	7111
8380	1.88	-6.97	1.76	5041.00	5177.49	3685.365	7111
8385	1.52	-6.81	2.04	5042.17	5178.13	3685.369	7111
8390	1.79	-6.94	2.04	5042.52	5178.78	3685.375	7111
8395	1.16	-7.10	2.01	5042.31	5178.94	3685.380	7111
8400	1.85	-7.02	2.03	5042.23	5178.32	3685.385	7111
8405	1.52	-6.95	2.16	5042.83	5178.76	3685.389	7111
8410	1.86	-6.99	2.12	5042.84	5179.31	3685.395	7111
8415	1.86	-7.14	1.92	5042.67	5179.66	3685.399	7111
8420	1.85	-6.97	2.01	5043.25	5178.62	3685.405	7111
8425	1.83	-6.92	1.97	5043.40	5179.19	3685.409	7111
8430	2.20	-6.87	2.06	5044.51	5179.98	3685.415	7111
8435	1.13	-6.99	2.17	5045.85	5181.57	3685.419	7111
8440	1.95	-7.06	2.11	5046.40	5181.66	3685.425	7111
8445	1.68	-7.05	1.98	5045.50	5181.75	3685.429	7111
8450	1.30	-6.98	2.17	5045.58	5181.51	3685.436	7111
8455	1.45	-7.01	2.23	5045.50	5181.42	3685.440	7111
8460	1.72	-7.00	2.09	5044.79	5181.21	3685.447	7111
8465	1.71	-6.90	2.11	5044.64	5181.20	3685.449	7111
8470	1.04	-7.11	2.23	5045.76	5181.16	3685.456	7111
8475	1.42	-7.08	2.12	5044.80	5180.96	3685.460	7111
8480	1.09	-7.25	2.03	5043.93	5179.58	3685.467	7111
8485	1.26	-7.15	2.00	5043.31	5178.94	3685.470	7111
8490	1.66	-6.94	1.93	5041.50	5177.80	3685.475	7111
8495	2.07	-6.94	1.93	5041.80	5178.26	3685.480	7111
8500	1.52	-6.99	2.15	5044.31	5178.60	3685.487	7111
8505	1.60	-7.05	2.06	5043.83	5178.98	3685.490	7111
8510	1.74	-7.01	1.94	5043.27	5178.40	3685.495	7111
8515	1.54	-7.11	1.86	5042.59	5177.60	3685.500	7111
8520	1.91	-6.89	1.87	5041.76	5177.25	3685.505	7111
8525	1.81	-6.94	2.04	5043.54	5177.57	3685.510	7111
8530	1.43	-6.97	2.05	5043.28	5179.11	3685.515	7111
8535	1.69	-7.01	2.25	5044.60	5178.86	3685.520	7111
8540	2.30	-6.87	2.29	5044.93	5179.78	3685.525	7111
8545	1.69	-7.05	2.22	5045.27	5180.19	3685.530	7111
8550	1.14	-7.05	2.28	5044.40	5180.98	3685.534	7111
8555	1.44	-7.14	2.14	5044.41	5180.29	3685.540	7111
8560	1.65	-7.00	2.08	5042.57	5178.81	3685.545	7111
8565	2.05	-6.82	2.33	5043.31	5178.94	3685.551	7111
8570	1.49	-7.02	2.32	5044.07	5179.47	3685.554	7111
8575	1.40	-7.16	2.06	5042.99	5179.21	3685.560	7111
8580	1.55	-6.96	2.05	5041.54	5177.83	3685.564	7111
8585	1.82	-6.98	2.32	5043.89	5179.05	3685.570	7111
8590	1.40	-7.07	2.28	5043.52	5179.37	3685.574	7111
8595	1.60	-7.02	2.13	5042.40	5178.48	3685.580	7111
8600	2.02	-7.02	2.18	5043.02	5178.50	3685.584	7111
8605	1.70	-6.96	1.98	5041.11	5177.38	3685.590	7111
8610	1.70	-6.97	2.10	5043.02	5178.39	3685.594	7111
8615	1.82	-7.03	1.89	5039.66	5176.23	3685.602	7111
8620	2.04	-6.81	1.93	5040.32	5175.94	3685.604	7111
8625	1.44	-6.85	2.16	5042.23	5176.87	3685.611	7111
8630	1.79	-7.12	2.04	5043.05	5178.38	3685.615	7111
8635	1.92	-6.95	2.09	5042.40	5177.46	3685.621	7111
8640	1.57	-7.06	2.04	5041.73	5178.57	3685.625	7111
8645	2.17	-7.05	1.92	5042.31	5178.71	3685.631	7111
8650	1.42	-6.88	2.14	5042.80	5178.56	3685.635	7111
8655	1.30	-7.14	2.18	5043.58	5179.17	3685.640	7111
8660	1.78	-7.02	1.94	5041.99	5178.50	3685.645	7111
8665	1.28	-6.95	2.11	5042.90	5179.17	3685.650	7111
8670	1.91	-6.99	2.04	5042.61	5178.56	3685.655	7111
8675	1.14	-7.13	2.06	5042.94	5178.73	3685.660	7111
8680	2.15	-6.90	1.93	5042.00	5178.65	3685.665	7111
8685	1.79	-7.02	1.98	5042.77	5178.61	3685.670	7111
8690	1.56	-6.98	1.90	5042.37	5179.47	3685.675	7111
8695	1.64	-7.22	1.87	5043.01	5179.70	3685.680	7111
8700	2.04	-6.80	1.91	5041.58	5178.79	3685.685	7111
8705	1.89	-7.04	1.92	5044.12	5180.23	3685.690	7111
8710	1.39	-6.99	2.02	5044.46	5180.02	3685.695	7111
8715	1.07	-7.03	2.08	5044.47	5180.59	3685.700	7111
8720	1.49	-7.04	2.04	5044.86	5180.44	3685.705	7111
8725	1.76	-7.18	1.91	5043.98	5180.62	3685.709	7111
8730	1.84	-6.85	2.05	5043.80	5180.63	3685.716	7111
8735	1.96	-6.98	2.11	5044.92	5180.80	3685.719	7111
8740	1.51	-7.12	2.12	5045.07	5180.92	3685.725	7111
8745	1.77	-7.00	2.05	5044.44	5180.45	3685.729	7111
8750	1.37	-6.99	2.01	5045.62	5179.93	3685.736	7111
8755	1.49	-7.02	2.10	5045.60	5180.52	3685.739	7111
8760	1.46	-6.97	2.20	5044.83	5180.71	3685.745	7111
8765	1.43	-7.00	2.21	5045.38	5180.83	3685.750	7111
8770	1.77	-7.07	1.89	5044.35	5180.28	3685.755	7111
8775	1.52	-7.03	1.89	5043.58	5179.99	3685.760	7111
8780	1.18	-6.75	2.01	5044.22	5179.54	3685.767	7111
8785	1.86	-6.97	2.20	5045.13	5179.72	3685.769	7111
8790	1.04	-7.06	2.21	5045.10	5179.86	3685.775	7111
8795	1.71	-7.21	2.05	5044.12	5179.07	3685.780	7111
8800	2.06	-6.87	1.94	5042.08	5178.41	3685.786	7111
8805	1.11	-7.00	1.97	5043.37	5179.17	3685.790	7111
8810	1.49	-6.79	1.78	5040.89	5177.36	3685.797	7111
8815	1.93	-6.85	1.95	5040.88	5177.98	3685.800	7111
8820	1.77	-7.04	2.03	5043.96	5179.83	3685.805	7111
8825	1.70	-6.96	2.18	5043.81	5179.73	3685.810	7111
8830	1.61	-7.16	2.05	5043.99	5179.95	3685.815	7111
8835	1.34	-7.16	1.93	5041.78	5179.33	3685.820	7111
8840	1.65	-6.88	1.94	5041.01	5177.57	3685.825	7111
8845	2.15	-7.08	1.88	5041.37	5177.66	3685.831	7111
8850	1.16	-6.96	2.01	5041.43	5177.97	3685.835	7111
8855	1.68	-7.01	1.94	5041.52	5178.54	3685.840	7111
8860	1.88	-6.97	2.12	5043.16	5179.32	3685.845	7111
8865	1.57	-7.17	1.97	5042.85	5178.92	3685.851	7111
8870	1.57	-7.06	1.89	5041.23	5177.54	3685.854	7111
8875	1.50	-7.06	1.71	5039.48	5176.35	3685.860	7111
8880	1.32	-6.92	2.07	5041.68	5177.27	3685.865	7111
8885	1.63	-7.10	2.04	5042.16	5178.18	3685.870	7111
8890	1.79	-6.92	1.96	5041.44	5177.51	3685.875	7111
8895	1.61	-6.92	2.13	5042.30	5177.62	3685.880	7111
8900	1.65	-6.98	2.11	5042.89	5177.96	3685.885	7111
8905	1.16	-7.09	1.85	5040.58	5176.55	3685.890	7111
8910	1.93	-6.84	2.05	5040.96	5176.58	3685.895	7111
8915	1.25	-7.12	2.32	5042.83	5178.46	3685.901	7111
8920	1.45	-7.13	2.14	5042.26	5177.83	3685.905	7111
8925	1.81	-7.13	1.89	5039.83	5175.60	3685.911	7111
8930	1.73	-7.13	1.74	5038.71	5175.51	3685.914	7111
8935	2.05	-6.76	1.97	5039.84	5175.59	3685.920	7111
8940	1.72	-7.15	1.94	5041.57	5177.54	3685.925	7111
8945	1.41	-7.34	1.81	5039.81	5175.99	3685.932	7111
8950	1.60	-6.93	1.80	5038.68	5174.78	3685.935	7111
8955	1.81	-7.00	1.99	5040.39	5175.84	3685.940	7111
8960	1.48	-7.01	1.92	5040.12	5175.95	3685.945	7111
8965	2.05	-6.89	2.07	5040.96	5175.84	3685.951	7111
8970	1.52	-7.09	1.98	5040.90	5176.11	3685.955	7111
8975	1.35	-6.98	2.01	5039.71	5175.62	3685.960	7111
8980	1.67	-7.02	2.02	5039.79	5175.08	3685.965	7111
8985	1.59	-7.13	1.94	5039.00	5174.51	3685.971	7111
8990	1.42	-6.88	2.13	5038.78	5174.20	3685.975	7111
8995	1.70	-6.88	2.17	5039.48	5174.60	3685.980	7111
9000	1.75	-7.12	2.14	5039.98	5175.17	3685.985	7111
9005	1.48	-7.21	2.09	5039.87	5175.49	3685.990	7111
9010	2.23	-6.81	1.95	5038.02	5174.69	3685.997	7111
9015	1.68	-6.75	2.12	5039.97	5175.71	3686.000	7111
9020	1.30	-7.05	2.08	5040.62	5176.45	3686.005	7111
9025	1.75	-7.01	2.18	5040.52	5176.01	3686.010	7111
9030	1.49	-7.09	2.10	5040.55	5175.95	3686.015	7111
9035	2.01	-7.03	2.13	5040.50	5176.49	3686.020	7111
9040	1.53	-7.11	2.05	5040.63	5177.12	3686.025	7111
9045	1.32	-6.87	2.04	5038.64	5175.86	3686.029	7111
9050	1.30	-7.12	2.08	5039.04	5175.89	3686.035	7111
9055	1.98	-7.09	1.96	5037.72	5174.44	3686.040	7111
9060	1.87	-6.94	2.04	5039.24	5175.16	3686.045	7111
9065	1.75	-6.92	2.25	5040.37	5176.45	3686.050	7111
9070	1.65	-7.02	2.10	5041.00	5176.29	3686.055	7111
9075	1.32	-7.07	2.13	5040.81	5175.79	3686.059	7111
9080	1.83	-6.77	2.03	5041.09	5176.96	3686.066	7111
9085	1.52	-7.13	2.04	5040.89	5177.33	3686.069	7111
9090	2.17	-7.01	2.03	5040.57	5176.10	3686.075	7111
9095	1.29	-7.06	1.99	5040.82	5176.46	3686.080	7111
9100	1.57	-6.80	2.01	5039.68	5175.90	3686.087	7111
9105	1.56	-6.97	2.09	5040.85	5176.86	3686.089	7111
9110	1.78	-6.93	1.88	5039.91	5176.65	3686.097	7111
9115	1.25	-7.01	1.88	5040.20	5176.07	3686.100	7111
9120	2.25	-6.82	2.07	5041.09	5176.29	3686.105	7111
9125	1.46	-7.12	1.95	5042.20	5177.46	3686.110	7111
9130	1.99	-6.45	2.22	5043.15	5177.49	3686.117	7111
9135	1.65	-6.97	2.26	5042.63	5177.97	3686.120	7111
9140	1.75	-7.10	1.93	5041.84	5177.33	3686.126	7111
9145	1.93	-6.92	1.94	5040.95	5176.82	3686.130	7111
9150	1.89	-6.94	2.22	5043.42	5177.98	3686.135	7111
9155	1.60	-7.02	2.40	5043.49	5178.63	3686.140	7111
9160	2.20	-6.89	2.11	5043.37	5179.63	3686.147	7111
9165	1.41	-6.93	2.11	5043.24	5179.23	3686.150	7111
9170	1.94	-6.85	2.17	5044.20	5179.96	3686.155	7111
9175	1.95	-7.01	2.26	5044.92	5180.73	3686.159	7111
9180	2.06	-7.03	2.19	5044.95	5181.64	3686.167	7111
9185	1.62	-7.01	2.08	5044.38	5180.77	3686.170	7111
9190	1.54	-7.01	2.09	5045.07	5181.01	3686.175	7111
9195	1.97	-7.07	1.95	5044.00	5180.46	3686.179	7111
9200	1.00	-6.97	2.01	5044.27	5179.68	3686.185	7111
9205	1.38	-7.08	2.05	5044.10	5178.97	3686.191	7111
9210	1.62	-7.03	1.98	5043.14	5179.25	3686.194	7111
9215	1.27	-7.00	1.96	5042.98	5178.86	3686.200	7111
9220	1.40	-7.01	2.05	5043.15	5179.14	3686.205	7111
9225	1.70	-7.03	1.95	5042.65	5178.34	3686.210	7111
9230	1.87	-6.87	2.08	5043.27	5178.13	3686.215	7111
9235	1.17	-7.11	2.08	5043.77	5179.24	3686.219	7111
9240	1.39	-7.11	1.97	5042.27	5177.92	3686.224	7111
9245	1.33	-7.17	1.87	5041.17	5176.72	3686.230	7111
9250	1.27	-7.04	1.83	5039.69	5175.98	3686.234	7111
9255	1.65	-6.77	1.92	5040.24	5175.82	3686.241	7111
9260	1.51	-7.05	1.96	5041.48	5176.90	3686.244	7111
9265	1.38	-7.13	2.01	5040.53	5176.56	3686.250	7111
9270	2.13	-7.00	1.81	5040.03	5175.56	3686.254	7111
9275	1.35	-6.82	1.92	5040.11	5175.62	3686.261	7111
9280	1.78	-6.89	2.03	5041.87	5177.52	3686.264	7111
9285	1.90	-6.98	2.14	5042.64	5178.76	3686.270	7111
9290	1.40	-7.06	2.09	5042.82	5178.28	3686.274	7111
9295	1.34	-7.12	2.00	5042.88	5178.35	3686.281	7111
9300	1.35	-6.99	2.09	5042.04	5178.54	3686.284	7111
9305	1.87	-6.93	2.12	5042.28	5177.81	3686.291	7111
9310	1.57	-7.00	2.07	5042.27	5178.32	3686.295	7111
9315	1.88	-6.93	2.05	5041.61	5177.46	3686.300	7111
9320	1.46	-7.15	1.96	5041.71	5178.04	3686.305	7111
9325	2.03	-6.95	1.91	5040.46	5176.97	3686.311	7111
9330	1.25	-7.10	1.84	5039.80	5176.37	3686.315	7111
9335	1.80	-6.90	1.96	5040.19	5176.51	3686.320	7111
9340	1.91	-7.03	1.94	5040.48	5177.06	3686.325	7111
9345	1.45	-6.91	2.07	5041.16	5177.07	3686.330	7111
9350	1.43	-7.13	2.00	5041.45	5177.27	3686.335	7111
9355	1.40	-7.14	1.91	5040.57	5176.93	3686.340	7111
9360	1.71	-6.98	1.94	5039.13	5176.73	3686.345	7111
9365	1.79	-7.06	1.86	5039.25	5177.20	3686.349	7111
9370	1.66	-6.97	1.85	5039.70	5176.74	3686.355	7111
9375	1.87	-7.03	1.91	5039.54	5176.96	3686.360	7111
9380	1.54	-6.90	1.92	5039.95	5176.73	3686.365	7111
9385	1.91	-6.90	2.12	5041.87	5177.52	3686.370	7111
9390	1.79	-7.07	2.03	5042.38	5179.03	3686.375	7111
9395	1.64	-7.01	2.02	5041.74	5178.41	3686.379	7111
9400	2.23	-7.05	1.94	5042.49	5179.25	3686.386	7111
9405	1.32	-7.01	1.97	5041.95	5178.91	3686.389	7111
9410	1.37	-7.04	2.13	5041.74	5178.57	3686.395	7111
9415	1.43	-7.17	1.97	5040.72	5177.41	3686.400	7111
9420	1.68	-6.91	2.13	5040.66	5177.29	3686.405	7111
9425	1.70	-7.00	2.11	5040.97	5177.53	3686.409	7111
9430	1.69	-7.19	1.90	5040.42	5177.67	3686.416	7111
9435	1.62	-6.98	1.92	5039.35	5176.95	3686.420	7111
9440	1.20	-7.48	2.01	5041.49	5178.19	3686.427	7111
9445	1.54	-6.94	1.99	5039.58	5177.82	3686.429	7111
9450	1.67	-7.00	2.07	5041.09	5177.34	3686.436	7111
9455	1.75	-7.09	2.01	5041.28	5177.88	3686.440	7111
9460	1.43	-6.94	2.20	5040.47	5178.13	3686.445	7111
9465	1.76	-7.19	1.97	5040.50	5177.25	3686.450	7111
9470	1.42	-7.05	2.07	5040.91	5177.69	3686.457	7111
9475	1.42	-7.05	2.08	5040.14	5177.76	3686.460	7111
9480	1.40	-7.11	1.92	5038.62	5176.93	3686.466	7111
9485	1.75	-6.98	1.99	5039.31	5176.94	3686.469	7111
9490	1.15	-7.06	1.91	5038.27	5176.82	3686.475	7111
9495	2.04	-6.90	2.01	5038.79	5175.67	3686.479	7111
9500	1.85	-6.95	2.06	5039.37	5176.28	3686.486	7111
9505	1.75	-6.90	2.12	5040.54	5176.67	3686.490	7111
9510	1.76	-7.12	2.05	5040.87	5177.68	3686.495	7111
9515	1.23	-6.95	2.15	5040.59	5177.25	3686.500	7111
9520	1.32	-7.16	2.03	5040.61	5176.28	3686.505	7111
9525	1.68	-6.96	2.06	5039.87	5176.46	3686.510	7111
9530	2.22	-6.93	2.02	5040.02	5176.58	3686.514	7111
9535	2.09	-6.95	2.01	5040.59	5177.28	3686.520	7111
9540	1.74	-6.91	2.11	5041.98	5177.87	3686.525	7111
9545	1.46	-7.19	1.95	5041.47	5178.79	3686.530	7111
9550	1.50	-6.97	1.94	5040.32	5177.48	3686.534	7111
9555	1.89	-7.02	1.93	5041.21	5177.33	3686.541	7111
9560	1.28	-7.14	1.83	5040.18	5177.58	3686.545	7111
9565	1.62	-6.99	1.84	5039.67	5176.74	3686.550	7111
9570	1.57	-6.92	2.01	5040.36	5177.09	3686.554	7111
9575	1.27	-6.95	2.04	5041.44	5177.47	3686.561	7111
9580	1.80	-7.09	2.05	5041.87	5178.41	3686.565	7111
9585	1.50	-6.83	2.10	5040.90	5177.54	3686.570	7111
9590	1.69	-6.98	2.27	5042.21	5177.95	3686.574	7111
9595	1.23	-7.29	2.03	5041.80	5177.60	3686.581	7111
9600	1.40	-6.93	2.04	5040.44	5176.67	3686.585	7111
9605	2.02	-7.03	1.94	5040.27	5176.58	3686.590	7111
9610	1.22	-7.06	2.01	5040.90	5176.81	3686.595	7111
9615	2.16	-7.37	1.74	5040.21	5175.86	3686.601	7111
9620	1.65	-6.78	1.91	5038.51	5174.82	3686.604	7111
9625	2.19	-6.90	2.16	5042.15	5176.83	3686.612	7111
9630	1.60	-7.00	2.17	5041.73	5176.87	3686.615	7111
9635	1.27	-7.06	2.03	5041.44	5177.50	3686.620	7111
9640	1.73	-7.00	2.00	5040.93	5176.81	3686.625	7111
9645	2.22	-7.25	1.95	5041.02	5177.62	3686.632	7111
9650	1.69	-6.95	2.09	5040.59	5176.96	3686.635	7111
9655	2.03	-6.83	2.03	5039.99	5176.52	3686.640	7111
9660	1.76	-7.02	2.03	5040.77	5177.88	3686.645	7111
9665	1.03	-7.11	2.27	5043.32	5178.85	3686.652	7111
9670	1.56	-7.11	2.13	5042.21	5178.54	3686.655	7111
9675	1.61	-7.07	2.12	5041.56	5178.30	3686.660	7111
9680	1.69	-6.93	2.16	5042.19	5178.63	3686.665	7111
9685	1.67	-6.88	2.18	5042.30	5179.10	3686.670	7111
9690	2.37	-7.14	1.85	5041.85	5178.77	3686.676	7111
9695	1.44	-7.11	1.87	5040.97	5178.23	3686.679	7111
9700	1.74	-6.97	1.91	5041.12	5178.10	3686.685	7111
9705	1.62	-6.81	2.05	5041.70	5178.86	3686.689	7111
9710	1.95	-6.86	2.23	5042.37	5178.74	3686.695	7111
9715	1.71	-7.15	1.96	5042.01	5179.56	3686.700	7111
9720	1.94	-6.80	2.03	5041.93	5179.14	3686.706	7111
9725	1.28	-7.13	2.07	5042.50	5179.58	3686.709	7111
9730	1.67	-6.95	2.23	5041.87	5178.32	3686.715	7111
9735	1.71	-7.03	2.25	5042.31	5178.48	3686.719	7111
9740	1.79	-7.05	2.02	5041.53	5178.48	3686.725	7111
9745	1.60	-6.91	2.03	5040.94	5178.15	3686.729	7111
9750	1.91	-7.09	1.96	5040.90	5178.04	3686.735	7111
9755	1.55	-7.08	1.84	5040.42	5177.69	3686.739	7111
9760	2.16	-6.82	1.92	5040.90	5177.17	3686.746	7111
9765	1.71	-6.95	1.94	5041.98	5178.64	3686.749	7111
9770	1.52	-7.05	2.10	5042.25	5179.43	3686.756	7111
9775	1.91	-6.94	2.25	5042.42	5179.95	3686.760	7111
9780	1.81	-7.08	1.99	5042.27	5180.27	3686.765	7111
9785	1.72	-6.99	2.03	5042.06	5179.88	3686.770	7111
9790	1.29	-7.24	2.05	5042.91	5179.29	3686.777	7111
9795	1.75	-7.10	1.97	5042.41	5178.98	3686.780	7111
9800	1.11	-7.20	1.94	5041.98	5178.89	3686.785	7111
9805	1.45	-6.91	1.98	5040.08	5177.79	3686.790	7111
9810	1.20	-7.17	2.03	5040.09	5178.24	3686.797	7111
9815	1.79	-7.03	1.83	5039.79	5177.95	3686.800	7111
9820	1.78	-6.97	1.80	5038.89	5176.97	3686.805	7111
9825	1.74	-7.04	1.75	5039.04	5176.20	3686.810	7111
9830	1.55	-6.98	2.04	5041.78	5178.74	3686.817	7111
9835	1.64	-7.13	1.99	5041.83	5178.83	3686.820	7111
9840	1.38	-6.98	2.00	5040.18	5178.22	3686.826	7111
9845	1.43	-7.01	2.01	5040.08	5178.02	3686.830	7111
9850	1.81	-7.12	1.83	5039.09	5177.70	3686.834	7111
9855	1.67	-7.03	1.87	5039.07	5176.87	3686.840	7111
9860	1.97	-6.93	1.91	5039.29	5176.61	3686.845	7111
9865	1.69	-6.78	2.09	5040.62	5177.78	3686.850	7111
9870	1.54	-7.19	2.04	5041.49	5179.07	3686.854	7111
9875	1.87	-6.92	2.10	5041.72	5179.28	3686.859	7111
9880	1.24	-7.27	2.03	5041.74	5179.46	3686.865	7111
9885	1.29	-7.20	2.03	5040.89	5178.86	3686.871	7111
9890	1.51	-6.96	1.95	5039.98	5177.44	3686.874	7111
9895	1.73	-6.98	1.88	5040.03	5177.98	3686.880	7111
9900	1.83	-7.05	1.83	5039.71	5177.95	3686.885	7111
9905	1.72	-6.80	2.01	5040.55	5178.37	3686.892	7111
9910	1.56	-6.99	2.05	5042.08	5179.52	3686.894	7111
9915	2.47	-6.89	1.92	5041.13	5179.30	3686.900	7111
9920	1.57	-6.87	1.99	5042.33	5179.76	3686.905	7111
9925	1.34	-6.98	2.04	5042.32	5179.58	3686.910	7111
9930	2.04	-7.11	1.94	5043.12	5180.42	3686.915	7111
9935	1.41	-7.10	1.90	5044.02	5181.68	3686.922	7111
9940	1.86	-7.13	1.92	5043.01	5180.67	3686.925	7111
9945	1.54	-7.12	1.96	5043.03	5180.37	3686.930	7111
9950	1.44	-7.08	1.83	5040.41	5178.96	3686.936	7111
9955	1.89	-6.86	1.98	5041.63	5178.34	3686.940	7111
9960	1.49	-7.04	1.97	5042.36	5179.45	3686.945	7111
9965	1.76	-6.95	2.05	5043.21	5179.74	3686.950	7111
9970	2.10	-7.02	1.94	5042.21	5179.56	3686.955	7111
9975	1.73	-6.97	2.06	5043.42	5180.50	3686.960	7111
9980	1.37	-6.98	2.05	5043.53	5180.37	3686.965	7111
9985	1.68	-7.01	2.10	5043.72	5180.57	3686.970	7111
[truncated: 123,899 more rows]
