# Supplementary material for: Structural characterization of the saxitoxin-targeting APTSTX1 aptamer using optical tweezers and molecular dynamics simulations
Source: PLoS One. 2019 Nov 7;14(11):e0222468. doi: 10.1371/journal.pone.0222468 (PMC6837747; doi:10.1371/journal.pone.0222468)
Supplement: S1 File — Data repository, aptamer control condition and aptamer under SXT. (ZIP) [file pone.0222468.s005.zip › Data/Data/August/090815/2d7pnhopCOM.txt]

Instrument name = Christians toy
*****Calibration values *****
TrapA Temperature Fudge	-0.400000
TrapB Temperature Fudge	-1.550000
TrapA Force Sensitivity	0.025700	0.026000	0.032000
TrapB Force Sensitivity	0.026200	0.027400	0.032000
TrapA Lever Sensitivity	15000.000000	14500.000000	0.000000
TrapB Lever Sensitivity	15200.000000	14500.000000	0.000000
Motor Threshold	20	20	20
*****Initial Preference Settings*****
ForceRateDiv	1
ForceGain	32
PosRateDivA	3
PosRateDivB	3
PositionGainA	32
PositionGainB	32
GotoSpeedX	10
GotoSpeedY	10
GotoSpeedZ	5
MaxDataFileSize	10000000
HopDistance	2
*CycleCount/n____	1
*A_PsdX__________	0
*A_PsdY__________	0
*A_PsdSum________	0
*A_Iris__________	0
*A_LeverX________	0
*A_LeverY________	0
*A_LeverSum______	0
*B_PsdX__________	0
*B_PsdY__________	0
*B_PsdSum________	0
*B_Iris__________	0
*B_LeverX________	0
*B_LeverY________	0
*B_LeverSum______	0
*A_Temperature___	0
*B_Temperature___	0
*X_force_________	1
*Y_force_________	1
*Z_force_________	1
*Tension_________	0
*A_dist-X________	0
*A_dist-Y________	1
*B_dist-X________	0
*B_dist-Y________	1
*Motor_X_________	0
*Motor_Y_________	0
*Motor_Z_________	0
*MotorVel_X______	0
*MotorVel_Y______	0
*MotorVel_Z______	0
*A_trapPIC_Err___	0
*B_trapPIC_Err___	0
*comPIC_Err______	0
*A_CycleCount____	0
*B_CycleCount____	0
*Motor_CycleCount	0
*time(sec)_______	1
*Status__________	1
*Null____________	0
samples/line_HI	400
samples/line_LO	20
goto0	8388608	8388608	8388608
goto1	8411736	8394822	8402837
goto2	8450028	8417272	8403086
goto3	8447226	8363526	8403898
goto4	8422772	8353948	8399333
goto5	8388608	8388608	8388608
goto6	8388608	8388608	8388608
goto7	8388608	8388608	8388608
goto8	8388608	8388608	8388608
goto9	8388608	8388608	8388608
yourXYZint	123	456	789
MaxForceP1	30.000000
MinForceP1	3.000000
PullRateP1	100.000000
refoldTime1	0.000000
unfoldTime1	0.000000
MaxForceP2	75.000000
MinForceP2	2.000000
PullRateP2	1000.000000
refoldTime2	0.000000
unfoldTime2	0.000000
MaxForceP3	10.000000
MinForceP3	-10.000000
PullRateP3	1.000000
refoldTime3	2.000000
unfoldTime3	2.000000
constForce1	7.000000
constForce2	6.000000
yourFloat	1.234000
yourXYZfloat	1.000000	2.000000	3.000000
*****End Initial Preference Settings*****

Zero-Force Offsets (pN)  -2.081019	0.707115	-60.781399
0	trapA_Empty_PSD_Sum = 0
        trapB_Empty_PSD_Sum = 0
        trapA_Empty_Iris = 0
        trapB_Empty_Iris = 0
        trapA_Full_PSD_Sum = 20891
        trapB_Full_PSD_Sum = 21421
        trapA_Full_Iris = 18901
        trapB_Full_Iris = 20802
1335	tempA = 21.422	tempB = 21.833
11345	tempA = 21.417	tempB = 21.817
21405	tempA = 21.425	tempB = 21.841
31440	tempA = 21.426	tempB = 21.834
41515	tempA = 21.435	tempB = 21.832
53745	tempA = 21.425	tempB = 21.832
63750	tempA = 21.431	tempB = 21.833
73805	tempA = 21.430	tempB = 21.840
83865	tempA = 21.439	tempB = 21.843
93990	tempA = 21.436	tempB = 21.847
104055	tempA = 21.441	tempB = 21.854
114055	tempA = 21.439	tempB = 21.850
124120	tempA = 21.438	tempB = 21.846
134205	tempA = 21.445	tempB = 21.854
144210	tempA = 21.446	tempB = 21.853
154275	tempA = 21.446	tempB = 21.841
164330	tempA = 21.453	tempB = 21.859
174340	tempA = 21.450	tempB = 21.860
184395	tempA = 21.462	tempB = 21.865
194415	tempA = 21.459	tempB = 21.870
204485	tempA = 21.464	tempB = 21.870
214545	tempA = 21.455	tempB = 21.869
224555	tempA = 21.464	tempB = 21.877
234610	tempA = 21.454	tempB = 21.870
244620	tempA = 21.467	tempB = 21.876
254685	tempA = 21.457	tempB = 21.871
264740	tempA = 21.459	tempB = 21.877
274750	tempA = 21.466	tempB = 21.871
284795	tempA = 21.458	tempB = 21.872
294840	tempA = 21.461	tempB = 21.881
304840	tempA = 21.462	tempB = 21.879
314915	tempA = 21.463	tempB = 21.879
324950	tempA = 21.465	tempB = 21.873
335015	tempA = 21.461	tempB = 21.867
345090	tempA = 21.471	tempB = 21.878
355125	tempA = 21.468	tempB = 21.881
365180	tempA = 21.462	tempB = 21.886
375200	tempA = 21.467	tempB = 21.884
385285	tempA = 21.457	tempB = 21.889
395370	tempA = 21.459	tempB = 21.883
405400	tempA = 21.455	tempB = 21.884
415440	tempA = 21.462	tempB = 21.884
425450	tempA = 21.456	tempB = 21.884
435525	tempA = 21.457	tempB = 21.887
445585	tempA = 21.464	tempB = 21.883
455595	tempA = 21.473	tempB = 21.884
465650	tempA = 21.460	tempB = 21.894
475690	tempA = 21.464	tempB = 21.887
485700	tempA = 21.466	tempB = 21.879
495770	tempA = 21.464	tempB = 21.882
505775	tempA = 21.462	tempB = 21.887
515870	tempA = 21.471	tempB = 21.884
525910	tempA = 21.467	tempB = 21.883
535945	tempA = 21.479	tempB = 21.893
546025	tempA = 21.475	tempB = 21.896
556055	tempA = 21.465	tempB = 21.892
566120	tempA = 21.461	tempB = 21.901
576175	tempA = 21.467	tempB = 21.895
586175	tempA = 21.494	tempB = 21.910
596225	tempA = 21.469	tempB = 21.893
606275	tempA = 21.477	tempB = 21.897
616285	tempA = 21.463	tempB = 21.904
626350	tempA = 21.467	tempB = 21.909
629455	End Write
