# Supplementary material for: Structural characterization of the saxitoxin-targeting APTSTX1 aptamer using optical tweezers and molecular dynamics simulations
Source: PLoS One. 2019 Nov 7;14(11):e0222468. doi: 10.1371/journal.pone.0222468 (PMC6837747; doi:10.1371/journal.pone.0222468)
Supplement: S1 File — Data repository, aptamer control condition and aptamer under SXT. (ZIP) [file pone.0222468.s005.zip › Data/Data/August/090815/2dnA.txt]

#Begin Write:
CycleCount/n	X_force	Y_force	Z_force	A_dist-Y	B_dist-Y	time(sec)	Status
100	-1.45	-12.05	6.76	-313.82	-154.74	7262.684	0
200	-1.19	-12.17	6.75	-313.65	-153.54	7262.822	0
300	-1.72	-12.21	6.73	-313.99	-154.44	7262.923	0
400	-1.48	-12.16	6.76	-313.08	-152.34	7263.026	0
500	-1.60	-12.21	6.74	-313.65	-155.75	7263.121	0
600	-1.55	-12.23	6.74	-313.77	-154.67	7263.224	0
700	-1.51	-11.88	6.85	-313.67	-155.03	7263.323	0
800	-1.58	-11.91	6.81	-313.51	-157.05	7263.421	0
900	-1.67	-12.25	6.76	-313.72	-156.03	7263.521	0
1000	-1.52	-12.15	6.75	-313.96	-155.22	7263.621	0
1100	-1.36	-12.03	6.76	-313.49	-153.66	7263.724	0
1200	-1.35	-12.00	6.77	-313.54	-155.94	7263.822	0
1300	-1.41	-12.49	6.69	-313.72	-156.89	7263.921	0
1400	-1.66	-11.83	6.81	-313.67	-156.74	7264.022	0
1500	-1.16	-12.20	6.75	-313.51	-156.89	7264.125	0
1600	-1.17	-11.73	6.78	-313.65	-155.55	7264.226	0
1700	-1.58	-12.16	6.74	-313.63	-156.71	7264.312	0
1800	-1.30	-12.08	6.78	-313.52	-156.60	7264.419	0
1900	-1.34	-12.07	6.77	-313.85	-156.05	7264.520	0
2000	-1.63	-12.12	6.73	-313.53	-155.81	7264.623	0
2100	-1.48	-12.03	6.75	-313.67	-155.76	7264.717	0
2200	-1.48	-12.17	6.72	-313.66	-155.47	7264.814	0
2300	-1.58	-12.32	6.70	-313.53	-156.18	7264.920	0
2400	-1.48	-12.14	6.75	-313.60	-155.94	7265.022	0
2500	-1.34	-11.69	6.84	-313.61	-156.47	7265.125	0
2600	-1.39	-12.01	6.75	-313.76	-156.04	7265.218	0
2700	-1.48	-12.22	6.72	-313.60	-156.15	7265.312	0
2800	-1.49	-11.94	6.76	-313.67	-155.91	7265.413	0
2900	-1.56	-12.12	6.75	-313.63	-156.80	7265.518	0
3000	-1.60	-12.16	6.72	-313.93	-155.19	7265.624	0
3100	-1.55	-12.03	6.72	-313.61	-156.46	7265.716	0
3200	-1.50	-11.95	6.69	-313.86	-155.44	7265.822	0
3300	-1.49	-11.74	6.77	-313.51	-153.72	7265.922	0
3400	-1.30	-11.95	6.73	-313.41	-154.54	7266.019	0
3500	-1.35	-11.95	6.67	-313.45	-154.96	7266.121	0
3600	-1.60	-11.96	6.70	-313.57	-156.26	7266.219	0
3700	-1.68	-12.26	6.65	-313.65	-155.31	7266.321	0
3800	-1.60	-12.18	6.67	-313.42	-155.50	7266.421	0
3900	-1.31	-12.29	6.67	-313.44	-154.89	7266.524	0
4000	-1.37	-11.84	6.73	-313.45	-154.85	7266.621	0
4100	-1.77	-12.08	6.67	-313.51	-155.21	7266.718	0
4200	-0.98	-12.15	6.59	-313.31	-155.01	7266.825	0
4300	-1.59	-12.67	6.65	-312.99	-155.10	7266.925	0
4400	-1.31	-12.31	6.49	-313.29	-153.94	7267.025	0
4500	-1.76	-11.84	6.51	-313.07	-154.74	7267.126	0
4600	-1.57	-12.46	6.63	-313.44	-155.06	7267.216	0
4700	-1.35	-12.02	6.71	-313.28	-155.16	7267.312	0
4800	-1.38	-12.04	6.66	-313.33	-154.74	7267.422	0
4900	-1.98	-12.36	6.59	-313.55	-154.62	7267.523	0
5000	-1.15	-11.69	6.71	-313.53	-154.55	7267.625	0
5100	-1.14	-12.25	6.64	-313.79	-154.32	7267.724	0
5200	-0.99	-12.27	6.64	-313.09	-153.91	7267.823	0
5300	-1.23	-12.42	6.59	-313.06	-153.95	7267.921	0
5400	-1.44	-12.25	6.61	-313.32	-154.30	7268.023	0
5500	-1.39	-12.09	6.66	-313.33	-154.52	7268.108	0
5600	-1.41	-11.95	6.66	-313.33	-154.65	7268.216	0
5700	-1.27	-11.93	6.68	-313.38	-154.40	7268.322	0
5800	-1.40	-11.91	6.68	-313.42	-154.61	7268.411	0
5900	-1.45	-11.87	6.68	-313.42	-155.02	7268.520	0
6000	-1.55	-12.15	6.63	-313.03	-155.09	7268.623	0
6100	-1.16	-11.97	6.68	-313.57	-154.67	7268.724	0
6200	-0.99	-11.88	6.66	-313.40	-154.06	7268.812	0
6300	-1.38	-12.13	6.66	-313.51	-154.90	7268.922	0
6400	-1.22	-11.93	6.71	-313.62	-153.15	7269.024	0
6500	-1.49	-12.30	6.62	-313.45	-153.86	7269.125	0
6600	-1.31	-11.81	6.70	-313.41	-152.20	7269.223	0
6700	-1.26	-11.90	6.70	-313.03	-153.46	7269.323	0
6800	-1.36	-12.04	6.68	-313.23	-152.97	7269.421	0
6900	-1.53	-11.90	6.71	-313.26	-152.77	7269.522	0
7000	-1.30	-12.16	6.61	-313.42	-152.66	7269.624	0
7100	-1.26	-11.99	6.67	-313.39	-153.47	7269.719	0
7200	-1.66	-12.47	6.59	-313.26	-152.82	7269.823	0
7300	-1.26	-12.22	6.62	-313.26	-153.78	7269.922	0
7400	-1.48	-11.94	6.69	-313.15	-153.89	7270.018	0
7500	-1.08	-12.19	6.64	-313.26	-154.46	7270.123	0
7600	-1.51	-12.55	6.60	-313.38	-154.05	7270.225	0
7700	-1.34	-12.33	6.64	-313.15	-154.94	7270.315	0
7800	-1.33	-12.36	6.62	-313.40	-154.82	7270.420	0
7900	-1.23	-12.35	6.65	-313.51	-153.48	7270.522	0
8000	-1.50	-12.27	6.64	-313.36	-154.30	7270.621	0
8100	-1.51	-11.98	6.69	-313.33	-153.84	7270.718	0
8200	-1.11	-11.96	6.65	-313.35	-153.82	7270.825	0
8300	-1.43	-12.03	6.68	-313.26	-153.46	7270.923	0
8400	-1.02	-12.10	6.64	-313.11	-153.69	7271.019	0
8500	-1.41	-11.98	6.64	-313.28	-155.79	7271.124	0
8600	-1.45	-12.20	6.62	-313.09	-152.85	7271.225	0
8700	-1.53	-12.54	6.58	-313.24	-154.34	7271.312	0
8800	-1.63	-12.03	6.69	-313.08	-154.25	7271.422	0
8900	-1.47	-12.22	6.62	-313.26	-152.68	7271.520	0
9000	-1.64	-11.87	6.68	-313.13	-153.64	7271.622	0
9100	-1.42	-12.29	6.62	-313.01	-154.04	7271.718	0
9200	-1.45	-12.26	6.62	-313.28	-152.18	7271.823	0
9300	-1.43	-11.80	6.71	-313.31	-153.20	7271.921	0
9400	-1.06	-11.92	6.69	-313.21	-153.75	7272.000	0
9400	-1.23	-12.25	6.61	-313.32	-153.38	7272.066	0
9500	-0.99	-11.99	6.65	-313.06	-153.05	7272.154	0
9600	-1.33	-12.19	6.61	-312.93	-153.63	7272.264	0
9700	-1.51	-11.81	6.72	-313.01	-154.24	7272.364	0
9800	-1.30	-12.70	6.56	-313.00	-155.76	7272.466	0
9900	-1.09	-12.07	6.65	-313.12	-153.74	7272.562	0
10000	-1.12	-12.24	6.62	-312.94	-154.19	7272.655	0
10100	-1.10	-12.18	6.63	-312.79	-153.79	7272.756	0
10200	-1.10	-12.17	6.64	-313.14	-154.06	7272.860	0
10300	-1.20	-12.31	6.58	-313.01	-152.97	7272.964	0
10400	-1.61	-12.13	6.66	-312.81	-153.93	7273.060	0
10500	-1.20	-12.25	6.62	-312.90	-152.87	7273.157	0
10600	-1.48	-12.23	6.63	-313.13	-152.76	7273.263	0
10700	-1.63	-12.56	6.54	-312.90	-152.87	7273.366	0
10800	-1.40	-12.40	6.65	-312.82	-153.07	7273.465	0
10900	-1.33	-12.28	6.65	-312.98	-154.69	7273.562	0
11000	-1.28	-11.98	6.68	-312.98	-153.76	7273.656	0
11100	-1.30	-12.03	6.66	-313.02	-153.44	7273.755	0
11200	-1.53	-12.28	6.65	-312.93	-153.80	7273.860	0
11300	-1.46	-12.07	6.68	-312.93	-154.08	7273.959	0
11400	-1.44	-12.38	6.61	-313.01	-153.50	7274.060	0
11500	-1.41	-12.15	6.64	-313.10	-153.88	7274.156	0
11600	-1.58	-12.10	6.66	-313.18	-153.28	7274.252	0
11700	-1.61	-12.31	6.63	-312.93	-153.48	7274.361	0
11800	-1.46	-12.27	6.63	-312.85	-153.54	7274.459	0
11900	-1.42	-12.00	6.66	-312.85	-153.87	7274.560	0
12000	-1.34	-12.33	6.61	-313.12	-153.37	7274.656	0
12100	-1.17	-12.46	6.60	-313.04	-153.11	7274.761	0
12200	-1.17	-12.16	6.63	-312.96	-153.27	7274.864	0
12300	-1.38	-11.91	6.68	-312.92	-152.24	7274.962	0
12400	-1.69	-12.04	6.66	-312.92	-153.76	7275.062	0
12500	-1.68	-11.98	6.66	-312.82	-153.47	7275.164	0
12600	-1.45	-12.14	6.65	-312.96	-151.63	7275.262	0
12700	-1.49	-12.03	6.67	-312.76	-151.37	7275.361	0
12800	-1.56	-12.05	6.66	-312.40	-152.13	7275.465	0
12900	-1.70	-12.33	6.58	-312.97	-151.31	7275.560	0
13000	-1.40	-12.17	6.61	-312.97	-152.92	7275.659	0
13100	-1.58	-12.33	6.60	-312.90	-152.78	7275.755	0
13200	-1.44	-12.30	6.60	-312.95	-152.74	7275.863	0
13300	-1.15	-11.97	6.65	-313.12	-152.91	7275.966	0
13400	-1.43	-12.36	6.57	-312.94	-151.00	7276.064	0
13500	-1.19	-12.21	6.62	-313.04	-153.21	7276.164	0
13600	-1.14	-12.06	6.64	-312.77	-153.15	7276.261	0
13700	-1.09	-12.16	6.62	-312.39	-153.18	7276.364	0
13800	-0.99	-12.07	6.63	-312.73	-151.13	7276.461	0
13900	-1.38	-12.34	6.61	-312.55	-151.95	7276.561	0
14000	-1.06	-12.41	6.59	-312.73	-151.53	7276.664	0
14100	-1.21	-12.17	6.60	-312.85	-151.91	7276.753	0
14200	-1.45	-12.00	6.63	-312.82	-151.81	7276.860	0
14300	-1.25	-12.45	6.57	-312.66	-153.90	7276.961	0
14400	-1.45	-12.24	6.58	-312.78	-152.88	7277.060	0
14500	-1.03	-12.24	6.59	-312.50	-151.97	7277.164	0
14600	-1.07	-12.27	6.57	-312.65	-152.22	7277.246	0
14700	-0.98	-12.14	6.56	-312.41	-152.37	7277.365	0
14800	-0.79	-12.49	6.55	-312.49	-151.33	7277.463	0
14900	-1.06	-12.16	6.57	-312.74	-152.32	7277.555	0
15000	-0.98	-11.85	6.64	-312.67	-152.29	7277.661	0
15100	-1.10	-12.23	6.59	-312.27	-152.33	7277.763	0
15200	-0.80	-12.04	6.61	-312.45	-153.12	7277.853	0
15300	-1.15	-12.04	6.62	-312.43	-153.28	7277.959	0
15400	-1.37	-11.78	6.67	-312.69	-152.24	7278.066	0
15500	-1.28	-12.26	6.58	-312.62	-152.81	7278.156	0
15600	-1.65	-12.18	6.54	-312.54	-152.11	7278.267	0
15700	-1.29	-12.01	6.61	-312.84	-150.51	7278.350	0
15800	-1.41	-12.30	6.54	-312.76	-150.21	7278.463	0
15900	-1.49	-11.93	6.61	-312.78	-149.84	7278.557	0
16000	-1.42	-12.00	6.61	-312.53	-150.33	7278.656	0
16100	-1.24	-11.63	6.71	-312.57	-150.72	7278.767	0
16200	-1.19	-12.11	6.59	-312.75	-150.37	7278.863	0
16300	-1.15	-12.26	6.58	-312.51	-150.17	7278.964	0
16400	-1.23	-12.27	6.59	-312.55	-149.42	7279.062	0
16500	-1.20	-12.73	6.50	-312.66	-152.12	7279.167	0
16600	-1.14	-11.94	6.66	-312.57	-149.80	7279.254	0
16700	-1.09	-12.08	6.65	-312.47	-151.73	7279.360	0
16800	-1.21	-12.35	6.59	-312.37	-151.17	7279.461	0
16900	-0.93	-12.34	6.60	-312.23	-150.59	7279.560	0
17000	-0.96	-12.18	6.63	-312.21	-152.03	7279.655	0
17100	-0.92	-12.22	6.63	-312.39	-150.98	7279.755	0
17200	-1.11	-12.18	6.66	-312.19	-151.06	7279.861	0
17300	-1.02	-11.95	6.66	-312.35	-150.84	7279.966	0
17400	-0.86	-12.14	6.67	-312.34	-151.22	7280.062	0
17500	-1.18	-12.28	6.61	-312.43	-151.29	7280.159	0
17600	-1.16	-12.35	6.63	-312.32	-150.01	7280.253	0
17700	-1.10	-12.07	6.65	-312.35	-149.37	7280.362	0
17800	-1.24	-12.15	6.68	-312.29	-150.97	7280.462	0
17900	-1.14	-12.17	6.67	-312.47	-149.90	7280.558	0
18000	-1.18	-12.03	6.71	-312.49	-149.16	7280.656	0
18100	-1.05	-12.05	6.70	-312.36	-150.23	7280.750	0
18200	-1.36	-12.15	6.65	-312.72	-149.02	7280.861	0
18300	-1.52	-12.24	6.68	-312.71	-147.85	7280.959	0
18400	-0.93	-12.29	6.68	-312.70	-149.63	7281.067	0
18500	-1.27	-11.80	6.76	-312.66	-149.67	7281.160	0
18600	-1.12	-11.90	6.75	-311.85	-149.54	7281.267	0
18700	-1.33	-12.04	6.71	-312.38	-149.77	7281.353	0
18800	-1.47	-12.18	6.72	-312.17	-149.62	7281.466	0
18900	-1.17	-12.54	6.67	-312.26	-150.87	7281.566	0
19000	-1.37	-12.26	6.66	-312.58	-151.33	7281.664	0
19100	-1.32	-11.83	6.71	-312.47	-150.65	7281.765	0
19200	-1.01	-11.80	6.65	-312.98	-151.94	7281.866	0
19300	-1.12	-11.95	6.73	-312.54	-148.61	7281.959	0
19400	-1.05	-12.25	6.74	-312.27	-151.33	7282.062	0
19500	-1.25	-11.94	6.73	-312.57	-149.50	7282.159	0
19600	-1.48	-12.36	6.66	-312.21	-151.46	7282.264	0
19700	-1.38	-12.10	6.72	-312.35	-150.72	7282.363	0
19800	-1.07	-12.04	6.73	-312.33	-148.14	7282.464	0
19900	-1.32	-12.11	6.70	-312.51	-152.21	7282.560	0
20000	-1.39	-12.10	6.70	-312.35	-148.95	7282.655	0
20100	-1.30	-12.28	6.73	-312.28	-148.99	7282.762	0
20200	-1.34	-12.01	6.74	-312.13	-149.21	7282.861	0
20300	-1.13	-12.14	6.71	-312.10	-148.50	7282.945	0
20400	-0.71	-11.60	6.81	-312.13	-151.66	7283.066	0
20500	-1.19	-11.88	6.74	-311.97	-150.72	7283.166	0
20600	-1.30	-12.06	6.74	-312.26	-150.70	7283.264	0
20700	-1.11	-11.95	6.72	-312.23	-149.90	7283.362	0
20800	-1.36	-12.16	6.71	-312.58	-152.05	7283.465	0
20900	-1.44	-11.85	6.73	-312.64	-152.33	7283.557	0
21000	-1.32	-12.07	6.68	-312.54	-151.79	7283.664	0
21100	-1.51	-12.12	6.74	-312.59	-151.67	7283.766	0
21200	-1.36	-12.01	6.70	-312.76	-152.31	7283.862	0
21300	-1.39	-12.07	6.68	-312.55	-151.61	7283.959	0
21400	-1.47	-12.16	6.68	-312.28	-149.52	7284.059	0
21500	-1.43	-12.20	6.69	-312.46	-150.67	7284.156	0
21600	-1.59	-12.42	6.66	-312.38	-151.67	7284.266	0
21700	-1.29	-11.78	6.70	-312.38	-151.63	7284.365	0
21800	-1.45	-12.18	6.67	-312.42	-151.64	7284.459	0
21900	-1.37	-12.43	6.59	-312.34	-153.89	7284.567	0
22000	-1.20	-11.98	6.73	-312.27	-154.00	7284.658	0
22100	-1.20	-12.01	6.72	-312.17	-153.97	7284.760	0
22200	-1.17	-12.08	6.68	-312.57	-153.90	7284.867	0
22300	-1.31	-11.92	6.75	-312.02	-151.73	7284.966	0
22400	-1.57	-12.90	6.59	-312.06	-152.31	7285.067	0
22500	-1.46	-12.11	6.68	-312.09	-152.60	7285.155	0
22600	-1.36	-11.75	6.76	-312.22	-152.47	7285.251	0
22700	-1.27	-11.90	6.76	-311.97	-152.56	7285.363	0
22800	-1.18	-11.83	6.72	-312.42	-151.57	7285.466	0
22900	-1.45	-11.98	6.75	-312.35	-151.97	7285.561	0
23000	-1.41	-12.27	6.67	-312.21	-151.88	7285.660	0
23100	-1.44	-12.29	6.67	-312.16	-152.79	7285.765	0
23200	-1.12	-11.59	6.79	-312.26	-152.46	7285.865	0
23300	-1.28	-11.82	6.74	-312.28	-154.16	7285.964	0
23400	-1.18	-11.91	6.68	-312.28	-153.76	7286.062	0
23500	-1.42	-11.97	6.72	-312.20	-154.26	7286.154	0
23600	-1.50	-12.18	6.78	-312.08	-153.87	7286.267	0
23700	-1.19	-12.07	6.68	-312.48	-154.32	7286.362	0
23800	-1.54	-11.91	6.75	-312.44	-153.86	7286.458	0
23900	-1.44	-12.00	6.71	-312.16	-154.73	7286.557	0
24000	-1.17	-12.04	6.68	-312.47	-154.16	7286.659	0
24100	-1.16	-12.26	6.63	-312.28	-153.48	7286.766	0
24200	-1.25	-11.77	6.68	-312.15	-153.89	7286.866	0
24300	-1.26	-11.99	6.64	-311.91	-154.06	7286.966	0
24400	-1.61	-11.99	6.69	-312.21	-153.87	7287.066	0
24500	-1.54	-11.71	6.67	-312.13	-154.08	7287.166	0
24600	-1.83	-12.39	6.60	-312.43	-152.28	7287.267	0
24700	-2.04	-12.53	6.57	-311.45	-153.86	7287.367	0
24800	-1.37	-11.95	6.68	-312.04	-152.55	7287.451	0
24900	-1.14	-11.91	6.68	-311.98	-152.85	7287.561	0
25000	-1.27	-11.79	6.71	-312.20	-154.11	7287.664	0
25100	-0.88	-11.59	6.77	-311.99	-154.85	7287.764	0
25200	-1.29	-11.69	6.76	-312.00	-154.89	7287.862	0
25300	-1.08	-12.05	6.69	-312.56	-154.65	7287.967	0
25400	-1.62	-12.10	6.66	-312.12	-155.42	7288.056	0
25500	-1.40	-12.05	6.65	-312.39	-154.41	7288.166	0
25600	-1.75	-12.01	6.71	-312.00	-155.47	7288.266	0
25700	-1.56	-12.20	6.71	-311.92	-154.04	7288.350	0
25800	-1.73	-12.13	6.66	-312.02	-154.69	7288.409	0
25900	-1.71	-12.08	6.70	-311.92	-154.22	7288.499	0
26000	-2.06	-11.70	6.78	-312.09	-152.90	7288.607	0
26100	-1.38	-11.95	6.72	-311.89	-153.81	7288.704	0
26200	-1.62	-11.95	6.73	-311.89	-154.94	7288.802	0
26300	-2.07	-11.77	6.81	-311.87	-154.35	7288.909	0
26400	-1.70	-11.90	6.73	-312.04	-155.16	7289.008	0
26500	-1.62	-11.88	6.76	-311.89	-154.26	7289.106	0
26600	-1.79	-12.20	6.72	-311.77	-155.52	7289.202	0
26700	-1.99	-11.66	6.69	-312.11	-154.36	7289.306	0
26800	-2.04	-12.05	6.70	-311.87	-154.48	7289.405	0
26900	-1.73	-11.89	6.71	-312.04	-154.80	7289.507	0
27000	-1.71	-11.90	6.72	-311.81	-154.24	7289.594	0
27100	-3.67	-12.14	6.86	-312.35	-155.22	7289.708	0
27200	-1.92	-11.96	6.72	-312.19	-154.99	7289.801	0
27300	-2.84	-11.92	6.78	-312.15	-154.51	7289.908	0
27400	-1.97	-11.99	6.74	-311.91	-154.41	7289.995	0
27500	-1.64	-11.68	6.78	-312.18	-154.15	7290.107	0
27600	-2.42	-11.87	6.78	-312.02	-153.79	7290.208	0
27700	-1.92	-11.75	6.79	-311.91	-152.88	7290.304	0
27800	-1.70	-12.40	6.70	-311.75	-153.99	7290.408	0
27900	-1.92	-11.47	6.83	-311.95	-155.07	7290.506	0
28000	-2.04	-11.76	6.79	-312.14	-154.14	7290.595	0
28100	-2.00	-12.16	6.70	-311.79	-155.57	7290.708	0
28200	-1.34	-11.67	6.72	-311.23	-155.50	7290.809	0
28300	-1.37	-11.65	6.79	-312.01	-156.03	7290.908	0
28400	-2.02	-11.94	6.75	-311.90	-154.21	7290.999	0
28500	-1.84	-11.53	6.79	-312.01	-155.23	7291.109	0
28600	-1.78	-12.12	6.70	-312.16	-154.89	7291.203	0
28700	-1.72	-12.07	6.73	-311.76	-153.41	7291.307	0
28800	-1.61	-11.85	6.78	-311.65	-154.58	7291.404	0
28900	-1.65	-11.89	6.77	-311.73	-154.14	7291.493	0
29000	-1.55	-11.70	6.77	-311.95	-154.42	7291.605	0
29100	-1.80	-11.89	6.78	-311.70	-153.79	7291.708	0
29200	-2.09	-12.18	6.68	-311.45	-153.90	7291.809	0
29300	-1.78	-11.89	6.77	-311.74	-154.02	7291.903	0
29400	-1.55	-11.68	6.79	-311.97	-154.50	7292.007	0
29500	-1.37	-11.73	6.78	-311.51	-155.70	7292.105	0
29600	-1.57	-11.90	6.79	-311.97	-153.76	7292.202	0
29700	-1.96	-11.73	6.81	-311.55	-155.11	7292.306	0
29800	-1.72	-12.02	6.76	-311.71	-154.12	7292.404	0
29900	-1.84	-11.86	6.79	-311.54	-155.76	7292.498	0
30000	-1.67	-11.66	6.81	-311.89	-154.66	7292.598	0
30100	-1.70	-11.65	6.81	-311.84	-157.32	7292.697	0
30200	-1.67	-11.78	6.80	-311.89	-156.12	7292.803	0
30300	-1.92	-12.12	6.73	-311.86	-157.28	7292.906	0
30400	-1.73	-11.94	6.78	-311.58	-157.36	7293.007	0
30500	-1.82	-11.83	6.77	-311.96	-157.46	7293.097	0
30600	-1.94	-11.96	6.74	-311.78	-153.09	7293.206	0
30700	-1.66	-11.75	6.78	-311.65	-155.31	7293.301	0
30800	-2.03	-11.52	6.82	-311.89	-154.83	7293.404	0
30900	-1.91	-11.77	6.81	-311.64	-154.94	7293.500	0
31000	-2.04	-12.09	6.71	-311.68	-155.03	7293.607	0
31100	-1.90	-11.96	6.73	-311.71	-155.53	7293.687	0
31200	-1.80	-11.72	6.79	-311.58	-155.25	7293.808	0
31300	-2.62	-11.89	6.78	-311.29	-154.67	7293.909	0
31400	-1.78	-12.12	6.73	-311.59	-152.63	7293.999	0
31500	-2.03	-11.97	6.72	-311.53	-154.20	7294.107	0
31600	-2.28	-12.13	6.74	-312.01	-151.89	7294.208	0
31700	-1.99	-12.14	6.74	-311.61	-151.05	7294.302	0
31800	-2.18	-12.24	6.70	-311.43	-152.24	7294.403	0
31900	-2.09	-11.89	6.77	-311.72	-152.58	7294.498	0
32000	-2.25	-11.95	6.76	-311.33	-153.10	7294.594	0
32100	-2.26	-11.47	6.88	-311.51	-153.79	7294.703	0
32200	-2.14	-11.57	6.81	-311.58	-152.09	7294.802	0
32300	-2.25	-11.79	6.79	-311.33	-153.05	7294.903	0
32400	-1.93	-11.94	6.79	-311.34	-154.05	7295.004	0
32500	-2.26	-12.28	6.66	-311.77	-152.73	7295.107	0
32600	-1.98	-11.89	6.73	-311.46	-153.65	7295.202	0
32700	-2.16	-11.89	6.78	-311.67	-153.41	7295.306	0
32800	-1.98	-11.84	6.75	-311.42	-152.33	7295.403	0
32900	-2.11	-11.93	6.73	-311.69	-152.78	7295.498	0
33000	-1.70	-11.83	6.78	-311.13	-152.48	7295.594	0
33100	-1.97	-11.81	6.75	-311.39	-152.96	7295.708	0
33200	-2.01	-11.48	6.76	-311.31	-154.32	7295.807	0
33300	-1.76	-11.42	6.86	-311.17	-153.84	7295.904	0
33400	-1.98	-11.90	6.73	-311.29	-153.21	7296.000	0
33500	-1.88	-11.73	6.82	-311.53	-153.31	7296.105	0
33600	-2.08	-11.96	6.76	-311.03	-151.76	7296.204	0
33780	-2.09	-11.61	6.86	-311.33	-151.21	7296.289	0
33785	-2.14	-11.50	6.79	-311.11	-151.52	7296.292	0
33790	-2.13	-11.64	6.73	-311.19	-151.76	7296.296	0
33795	-1.96	-11.61	6.82	-311.09	-151.64	7296.302	0
33800	-2.16	-11.70	6.85	-311.18	-152.02	7296.306	0
33805	-2.08	-11.36	6.88	-311.02	-152.47	7296.312	0
33810	-2.04	-11.58	6.79	-311.10	-153.11	7296.318	0
33815	-2.15	-11.67	6.80	-311.10	-153.40	7296.321	0
33820	-2.32	-12.14	6.76	-310.88	-153.61	7296.327	0
33825	-2.28	-11.98	6.75	-311.14	-153.37	7296.331	0
33830	-2.05	-11.52	6.85	-311.22	-153.06	7296.336	0
33835	-2.16	-11.51	6.83	-311.05	-153.31	7296.341	0
33840	-2.07	-11.64	6.83	-311.31	-152.87	7296.347	0
33845	-1.92	-11.68	6.82	-311.18	-152.63	7296.352	0
33850	-1.96	-11.66	6.78	-311.31	-152.67	7296.356	0
33855	-2.02	-11.78	6.75	-311.16	-152.84	7296.359	0
33860	-1.92	-11.39	6.86	-311.22	-152.28	7296.366	0
33865	-2.15	-11.65	6.82	-311.13	-153.10	7296.373	0
33870	-2.24	-11.93	6.73	-311.14	-152.61	7296.375	0
33875	-2.23	-11.89	6.73	-311.17	-153.13	7296.381	0
33880	-2.12	-11.99	6.74	-311.43	-153.71	7296.385	0
33885	-1.97	-11.75	6.77	-311.23	-153.39	7296.391	0
33890	-2.12	-11.84	6.75	-311.24	-153.16	7296.396	0
33895	-2.32	-11.83	6.77	-311.29	-153.79	7296.401	0
33900	-2.14	-11.96	6.72	-311.37	-153.02	7296.405	0
33905	-2.13	-11.78	6.75	-311.23	-154.13	7296.411	0
33910	-2.36	-11.94	6.76	-311.32	-153.85	7296.416	0
33915	-2.14	-11.88	6.75	-311.32	-154.02	7296.423	0
33920	-2.26	-11.64	6.79	-311.13	-153.69	7296.427	235
33925	-2.23	-12.17	6.70	-311.19	-153.71	7296.430	1000
33930	-2.16	-11.93	6.74	-311.07	-153.63	7296.437	1000
33935	-2.35	-11.70	6.86	-311.36	-154.08	7296.443	1000
33940	-2.11	-11.84	6.73	-311.09	-154.37	7296.445	1000
33945	-2.35	-12.04	6.71	-311.50	-153.26	7296.452	1000
33950	-2.20	-12.03	6.75	-311.28	-152.89	7296.456	1000
33955	-2.17	-11.81	6.76	-311.36	-151.38	7296.461	1010
33960	-2.37	-12.08	6.77	-311.48	-146.45	7296.466	1030
33965	-2.53	-12.28	6.80	-311.28	-140.78	7296.473	1030
33970	-2.74	-12.28	6.91	-311.32	-134.94	7296.477	1030
33975	-2.95	-12.57	6.84	-311.87	-130.28	7296.482	1030
33980	-3.23	-12.92	6.77	-312.92	-125.64	7296.486	1030
33985	-3.36	-13.01	6.81	-312.82	-121.76	7296.491	1030
33990	-3.31	-12.52	7.01	-312.73	-116.91	7296.498	1030
33995	-3.63	-12.87	6.96	-312.88	-113.23	7296.500	1030
34000	-4.05	-12.96	6.83	-314.31	-109.62	7296.507	1030
34005	-3.86	-12.94	6.90	-314.37	-106.77	7296.511	1030
34010	-3.97	-12.93	6.97	-314.16	-102.61	7296.516	1030
34015	-4.05	-13.13	6.90	-314.35	-99.90	7296.521	1030
34020	-4.33	-13.25	6.86	-315.79	-96.81	7296.527	1030
34025	-4.45	-13.24	6.85	-315.82	-95.04	7296.531	1030
34030	-4.47	-13.25	6.91	-315.78	-92.11	7296.537	1030
34035	-4.67	-13.67	6.81	-315.69	-89.15	7296.540	1030
34040	-5.29	-13.37	6.77	-317.34	-86.84	7296.548	1030
34045	-4.65	-13.55	6.76	-317.69	-86.48	7296.552	1030
34050	-4.93	-13.85	6.74	-317.24	-83.87	7296.556	1030
34055	-4.79	-13.90	6.71	-317.33	-80.21	7296.562	1030
34060	-4.91	-13.67	6.77	-318.28	-79.56	7296.567	1030
34065	-4.93	-13.47	6.78	-318.78	-77.95	7296.571	1030
34070	-4.93	-13.90	6.68	-318.68	-76.74	7296.577	1030
34075	-4.96	-13.54	6.80	-318.68	-74.89	7296.581	1030
34080	-4.99	-13.68	6.74	-319.48	-73.73	7296.585	1030
34085	-4.94	-13.82	6.63	-320.52	-72.54	7296.592	1030
34090	-5.03	-13.75	6.67	-320.33	-70.89	7296.598	1030
34095	-5.05	-13.73	6.68	-320.31	-68.91	7296.602	1030
34100	-5.02	-13.92	6.65	-320.55	-69.19	7296.606	1030
34105	-5.47	-13.92	6.51	-321.80	-70.10	7296.609	1030
34110	-5.37	-13.68	6.62	-321.99	-69.14	7296.616	1030
34115	-5.29	-13.57	6.62	-322.12	-69.40	7296.623	1030
34120	-5.25	-13.51	6.66	-321.94	-68.69	7296.625	1030
34125	-5.58	-13.70	6.60	-322.27	-68.50	7296.631	1030
34130	-5.61	-13.65	6.59	-322.16	-68.21	7296.636	1030
34135	-5.40	-13.55	6.50	-323.95	-69.23	7296.641	1030
34140	-5.62	-13.70	6.47	-324.30	-68.80	7296.646	1030
34145	-5.47	-13.69	6.47	-324.21	-68.41	7296.652	1030
34150	-5.51	-13.85	6.39	-324.26	-68.13	7296.656	1030
34155	-5.16	-13.31	6.59	-324.29	-68.04	7296.662	1030
34160	-5.38	-13.57	6.52	-324.32	-68.47	7296.666	1030
34165	-5.16	-13.55	6.37	-326.15	-67.71	7296.674	1030
34170	-5.24	-13.08	6.53	-326.50	-68.54	7296.677	1030
34175	-5.24	-13.28	6.46	-326.67	-67.96	7296.681	1030
34180	-5.39	-13.24	6.46	-326.49	-68.35	7296.687	1030
34185	-5.41	-13.35	6.37	-327.10	-69.07	7296.692	1030
34190	-5.51	-13.32	6.31	-327.83	-69.66	7296.696	1030
34195	-5.47	-12.84	6.47	-328.14	-69.98	7296.702	1030
34200	-5.48	-12.95	6.40	-328.62	-69.43	7296.706	1030
34205	-5.74	-12.94	6.35	-328.78	-69.95	7296.710	1030
34210	-5.60	-13.05	6.33	-328.77	-69.79	7296.718	1030
34215	-5.37	-12.68	6.47	-328.86	-69.74	7296.722	1030
34220	-5.46	-13.28	6.29	-328.59	-69.25	7296.726	1030
34225	-5.37	-12.87	6.39	-328.95	-69.23	7296.731	1030
34230	-5.62	-12.77	6.29	-331.01	-70.82	7296.734	1030
34235	-5.63	-12.85	6.25	-331.15	-71.13	7296.741	1030
34240	-5.75	-13.11	6.13	-331.92	-72.59	7296.748	1030
34245	-5.57	-12.74	6.22	-332.00	-71.74	7296.750	1030
34250	-5.30	-12.35	6.33	-331.98	-71.86	7296.758	1030
34255	-5.54	-12.67	6.22	-332.13	-72.40	7296.762	1030
34260	-5.73	-12.53	6.19	-333.21	-73.30	7296.766	1030
34265	-5.64	-12.43	6.16	-333.36	-74.36	7296.772	1030
34270	-5.63	-12.40	6.15	-333.97	-74.45	7296.778	1030
34275	-5.73	-12.56	6.11	-334.16	-74.81	7296.780	1030
34280	-5.70	-12.36	6.14	-334.44	-74.49	7296.787	1030
34285	-6.06	-12.55	6.10	-334.33	-74.58	7296.791	1030
34290	-5.95	-12.40	6.09	-334.41	-74.31	7296.796	1030
34295	-5.70	-12.20	6.15	-334.44	-75.09	7296.802	1030
34300	-5.62	-11.78	6.25	-335.32	-76.48	7296.806	1030
34305	-5.92	-11.97	6.10	-336.58	-76.79	7296.812	1030
34310	-5.90	-11.86	6.11	-336.49	-77.33	7296.817	1030
34315	-5.87	-11.83	6.10	-336.57	-77.82	7296.820	1030
34320	-5.80	-11.90	6.11	-336.52	-78.38	7296.826	1030
34325	-6.02	-12.57	5.95	-336.54	-78.19	7296.833	1030
34330	-5.74	-11.66	6.12	-336.97	-78.50	7296.835	1030
34335	-5.92	-11.34	6.09	-338.61	-81.18	7296.841	1030
34340	-5.82	-11.61	5.98	-338.77	-80.76	7296.845	1030
34345	-5.93	-11.57	5.94	-339.68	-82.33	7296.852	1030
34350	-6.04	-11.63	5.97	-339.83	-83.33	7296.857	1030
34355	-6.01	-11.60	5.93	-339.78	-84.17	7296.859	1030
34360	-5.93	-11.25	5.95	-339.87	-84.83	7296.866	1030
34365	-6.00	-11.43	5.84	-340.43	-85.24	7296.874	1030
34370	-5.92	-11.82	5.86	-339.95	-85.17	7296.875	1030
34375	-5.43	-10.99	5.96	-341.48	-87.48	7296.882	1030
34380	-5.67	-11.30	5.85	-341.60	-89.46	7296.887	1030
34385	-5.52	-11.36	5.84	-341.77	-89.66	7296.891	1030
34390	-5.61	-11.47	5.81	-341.87	-89.35	7296.896	1030
34395	-5.17	-11.06	5.85	-343.92	-91.62	7296.904	1030
34400	-5.57	-10.53	5.92	-343.17	-92.03	7296.905	1030
34405	-5.81	-10.75	5.84	-343.39	-93.38	7296.913	1030
34410	-5.77	-10.90	5.84	-343.37	-93.20	7296.916	1030
34415	-5.69	-10.30	5.93	-344.27	-93.62	7296.921	1030
34420	-5.57	-10.37	5.81	-345.41	-94.49	7296.927	1030
34425	-5.46	-10.21	5.84	-345.37	-95.26	7296.932	1030
34430	-5.91	-10.44	5.77	-345.38	-96.22	7296.937	1030
34435	-5.81	-10.48	5.71	-345.60	-96.18	7296.942	1030
34440	-5.82	-10.39	5.69	-347.01	-97.82	7296.946	1030
34445	-5.78	-10.44	5.62	-347.04	-97.30	7296.952	1030
34450	-5.87	-9.96	5.77	-347.37	-96.98	7296.958	1030
34455	-5.53	-10.09	5.74	-347.12	-97.95	7296.960	1030
34460	-5.91	-10.05	5.62	-348.39	-100.52	7296.966	1030
34465	-5.69	-10.25	5.53	-348.84	-101.07	7296.970	1030
34470	-5.80	-9.96	5.58	-349.31	-102.37	7296.977	1030
34475	-5.84	-10.01	5.60	-349.69	-102.65	7296.982	1030
34480	-5.70	-9.62	5.60	-349.30	-103.89	7296.988	1030
34485	-5.94	-9.96	5.55	-349.38	-104.18	7296.991	1030
34490	-6.26	-9.46	5.60	-349.58	-104.79	7296.998	1030
34495	-5.99	-9.84	5.55	-349.49	-104.56	7297.000	1030
34500	-5.98	-9.65	5.50	-351.48	-106.62	7297.007	1030
34505	-6.04	-9.54	5.48	-351.62	-107.64	7297.013	1030
34510	-5.94	-9.72	5.41	-352.02	-108.37	7297.019	1030
34515	-5.85	-9.38	5.47	-352.54	-109.29	7297.022	1030
34520	-5.92	-9.04	5.51	-352.58	-110.51	7297.027	1030
34525	-5.99	-9.39	5.43	-352.53	-111.30	7297.030	1030
34530	-6.19	-9.61	5.36	-353.38	-111.67	7297.037	1030
34535	-6.00	-8.79	5.50	-353.72	-112.59	7297.042	1030
34540	-5.90	-8.56	5.49	-353.80	-113.47	7297.046	1030
34545	-5.90	-8.99	5.40	-353.91	-114.09	7297.052	1030
34550	-5.98	-9.07	5.37	-354.05	-114.54	7297.056	1030
34555	-5.92	-8.21	5.49	-355.24	-116.34	7297.062	1030
34560	-6.10	-8.34	5.46	-355.07	-116.92	7297.067	1030
34565	-6.19	-8.96	5.32	-355.34	-117.21	7297.071	1030
34570	-6.12	-8.78	5.35	-355.65	-118.19	7297.076	1030
34575	-6.11	-8.84	5.27	-356.97	-120.77	7297.083	1030
34580	-6.15	-8.50	5.29	-357.13	-120.68	7297.085	1030
34585	-6.11	-8.87	5.22	-357.05	-121.49	7297.091	1030
34590	-6.05	-8.87	5.23	-357.14	-121.84	7297.096	1030
34595	-5.89	-8.50	5.27	-358.57	-123.36	7297.103	1030
34600	-5.81	-8.48	5.23	-358.36	-123.10	7297.107	1030
34605	-6.07	-8.36	5.21	-358.63	-123.74	7297.111	1030
34610	-6.20	-8.32	5.21	-358.62	-124.78	7297.116	1030
34615	-5.97	-8.07	5.16	-360.06	-125.13	7297.124	1030
34620	-6.20	-7.80	5.25	-360.12	-125.29	7297.125	1030
34625	-6.32	-8.53	5.13	-360.16	-125.10	7297.132	1030
34630	-6.26	-8.16	5.19	-360.21	-125.54	7297.138	1030
34635	-6.11	-7.90	5.17	-360.86	-127.51	7297.141	1030
34640	-6.25	-8.41	5.09	-362.17	-127.98	7297.147	1030
34645	-6.01	-7.53	5.19	-361.70	-128.64	7297.152	1030
34650	-6.18	-7.93	5.08	-361.77	-129.24	7297.156	1030
34655	-6.49	-8.49	5.07	-362.24	-129.56	7297.162	1030
34660	-6.33	-7.64	5.12	-363.20	-130.58	7297.166	1030
34665	-5.88	-6.88	5.17	-363.46	-132.18	7297.171	1030
34670	-5.76	-7.41	5.06	-364.01	-133.11	7297.177	1030
34675	-6.00	-7.19	5.09	-364.06	-133.89	7297.180	1030
34680	-6.30	-7.89	5.01	-363.93	-133.79	7297.188	1030
34685	-5.88	-7.30	5.07	-363.94	-134.39	7297.191	1030
34690	-6.13	-7.71	4.98	-364.03	-135.12	7297.195	1030
34695	-6.21	-7.89	4.98	-364.22	-135.41	7297.201	1030
34700	-6.09	-7.80	4.88	-365.95	-137.86	7297.208	1030
34705	-6.04	-6.88	5.00	-366.20	-138.37	7297.210	1030
34710	-6.04	-6.85	5.00	-365.80	-138.52	7297.218	1030
34715	-6.14	-7.04	4.94	-366.28	-139.12	7297.221	1030
34720	-5.94	-7.03	4.86	-367.44	-140.68	7297.227	1030
34725	-5.99	-6.98	4.89	-367.91	-141.40	7297.232	1030
34730	-6.07	-6.84	4.79	-368.68	-143.47	7297.239	1030
34735	-6.00	-6.58	4.89	-368.96	-144.03	7297.242	1030
34740	-6.11	-7.13	4.82	-368.79	-144.47	7297.248	1030
34745	-6.15	-7.00	4.82	-368.87	-145.08	7297.250	1030
34750	-6.54	-6.82	4.80	-369.75	-146.01	7297.256	1030
34755	-6.36	-6.83	4.78	-370.49	-147.17	7297.263	1030
34760	-6.31	-6.51	4.81	-370.52	-146.34	7297.266	1030
34765	-6.45	-6.60	4.80	-370.51	-146.40	7297.272	1030
34770	-6.03	-6.27	4.82	-370.92	-147.97	7297.277	1030
34775	-6.45	-6.70	4.72	-371.76	-149.84	7297.281	1030
34780	-6.42	-6.36	4.75	-371.82	-150.19	7297.287	1030
34785	-6.37	-5.97	4.75	-372.09	-151.18	7297.291	1030
34790	-6.14	-6.00	4.77	-372.17	-150.98	7297.296	1030
34795	-6.41	-5.82	4.69	-373.58	-153.48	7297.303	1030
34800	-6.21	-5.81	4.69	-373.84	-152.94	7297.305	1030
34805	-6.33	-6.06	4.67	-373.62	-153.53	7297.312	1030
34810	-6.34	-5.75	4.72	-373.53	-153.39	7297.317	1030
34815	-6.63	-6.16	4.61	-374.78	-155.27	7297.323	1030
34820	-6.39	-5.80	4.65	-374.85	-156.50	7297.326	1030
34825	-6.33	-5.99	4.64	-375.00	-156.34	7297.333	1030
34830	-6.41	-5.52	4.63	-374.95	-156.12	7297.335	1030
34835	-6.58	-6.09	4.60	-376.36	-157.09	7297.343	1030
34840	-6.22	-5.90	4.59	-376.52	-156.69	7297.345	1030
34845	-6.18	-5.67	4.58	-376.46	-158.35	7297.354	1030
34850	-6.52	-6.06	4.56	-376.79	-157.70	7297.357	1030
34855	-6.34	-6.22	4.56	-376.82	-158.12	7297.361	1030
34860	-6.27	-5.80	4.58	-376.72	-157.66	7297.367	1030
34865	-6.33	-5.64	4.51	-377.77	-160.13	7297.372	1030
34870	-6.11	-5.02	4.53	-378.82	-161.27	7297.375	1030
34875	-6.17	-6.05	4.47	-379.24	-161.46	7297.381	1030
34880	-6.28	-5.52	4.49	-378.91	-161.97	7297.388	1030
34885	-6.30	-5.89	4.42	-379.13	-162.30	7297.391	1030
34890	-6.51	-5.36	4.52	-379.28	-162.10	7297.397	1030
34895	-6.63	-5.99	4.47	-379.68	-162.24	7297.403	1030
34900	-6.59	-5.58	4.39	-381.42	-164.48	7297.406	1030
34905	-6.43	-5.43	4.38	-381.33	-164.29	7297.412	1030
34910	-6.50	-5.55	4.38	-381.09	-165.69	7297.417	1030
34915	-6.25	-4.78	4.43	-381.08	-165.20	7297.420	1030
34920	-6.70	-5.26	4.34	-382.21	-167.28	7297.427	1030
34925	-6.41	-4.87	4.36	-382.61	-167.19	7297.430	1030
34930	-6.67	-5.05	4.36	-383.48	-168.45	7297.437	1030
34935	-6.59	-5.05	4.37	-383.77	-167.87	7297.442	1030
34940	-6.81	-5.18	4.29	-383.56	-168.77	7297.449	1030
34945	-6.92	-5.38	4.28	-383.75	-169.10	7297.451	1030
34950	-6.73	-4.93	4.31	-383.81	-170.03	7297.458	1030
34955	-6.63	-5.19	4.31	-383.67	-170.34	7297.460	1030
34960	-6.82	-4.81	4.29	-385.26	-170.52	7297.467	1030
34965	-6.79	-5.08	4.23	-386.07	-170.72	7297.470	1030
34970	-6.37	-4.24	4.29	-386.11	-171.54	7297.477	1030
34975	-6.62	-4.81	4.25	-386.17	-172.66	7297.482	1030
34980	-6.47	-5.14	4.25	-386.53	-173.15	7297.486	1030
34985	-6.36	-4.25	4.21	-387.80	-172.82	7297.492	1030
34990	-6.76	-4.87	4.22	-387.69	-172.68	7297.497	1030
34995	-6.59	-4.52	4.21	-387.65	-173.03	7297.500	1030
35000	-6.69	-4.51	4.22	-387.89	-173.95	7297.505	1030
35005	-6.55	-4.39	4.19	-388.83	-175.83	7297.513	1030
35010	-6.56	-4.17	4.20	-388.92	-176.95	7297.516	1030
35015	-6.50	-4.40	4.16	-388.98	-177.77	7297.523	1030
35020	-6.47	-4.21	4.16	-389.19	-177.51	7297.526	1030
35025	-6.58	-4.07	4.18	-389.19	-177.99	7297.532	1030
35030	-6.49	-4.45	4.17	-389.23	-177.43	7297.536	1030
35035	-6.78	-3.98	4.12	-391.50	-180.49	7297.541	1030
35040	-6.65	-4.35	4.08	-391.64	-181.72	7297.546	1030
35045	-6.38	-3.54	4.07	-392.33	-182.66	7297.554	1030
35050	-6.62	-4.06	4.04	-392.37	-182.57	7297.555	1030
35055	-6.52	-4.28	4.05	-392.42	-183.17	7297.562	1030
35060	-6.79	-4.49	4.04	-392.06	-183.54	7297.567	1030
35065	-6.93	-3.81	4.03	-393.35	-184.26	7297.570	1030
35070	-6.83	-4.00	3.97	-393.92	-185.13	7297.577	1030
35075	-6.93	-4.03	3.96	-394.14	-185.91	7297.583	1030
35080	-7.02	-4.14	4.01	-394.10	-185.99	7297.587	1030
35085	-6.74	-3.07	3.99	-394.23	-186.93	7297.593	1030
35090	-6.82	-2.89	4.01	-394.57	-187.49	7297.597	1030
35095	-6.98	-3.87	3.98	-394.60	-188.07	7297.601	1030
35100	-7.34	-4.19	3.94	-394.65	-188.37	7297.607	1030
35105	-7.12	-4.10	3.94	-395.43	-188.23	7297.611	1030
35110	-6.83	-3.99	3.91	-396.81	-189.01	7297.617	1030
35115	-6.73	-3.87	3.90	-397.03	-189.60	7297.622	1030
35120	-6.84	-3.74	3.89	-397.32	-190.65	7297.625	1030
35125	-6.97	-3.22	3.91	-397.63	-191.42	7297.630	1030
35130	-7.00	-3.35	3.82	-398.35	-192.51	7297.638	1030
35135	-6.79	-3.19	3.82	-398.23	-193.17	7297.641	1030
35140	-7.24	-3.13	3.87	-398.64	-193.45	7297.647	1030
35145	-6.92	-3.65	3.87	-398.43	-193.02	7297.649	1030
35150	-7.10	-2.80	3.83	-400.09	-195.22	7297.658	1030
35155	-6.95	-2.28	3.85	-400.10	-195.56	7297.662	1030
35160	-6.48	-3.24	3.76	-400.22	-196.08	7297.668	1030
35165	-6.86	-2.71	3.80	-400.10	-196.82	7297.671	1030
35170	-6.84	-2.99	3.76	-401.59	-198.59	7297.677	1030
35175	-6.79	-2.92	3.71	-401.86	-198.74	7297.680	1030
35180	-7.03	-2.83	3.76	-402.12	-201.70	7297.689	1030
35185	-6.97	-3.04	3.69	-402.54	-200.29	7297.691	1030
35190	-7.00	-2.58	3.73	-402.35	-200.35	7297.695	1030
35195	-6.86	-2.63	3.72	-402.56	-200.44	7297.702	1030
35200	-6.76	-2.56	3.67	-403.90	-201.86	7297.708	1030
35205	-7.00	-2.81	3.68	-404.29	-201.85	7297.712	1030
35210	-6.99	-2.86	3.68	-404.18	-202.03	7297.716	1030
35215	-7.09	-3.87	3.64	-404.04	-202.29	7297.723	1030
35220	-7.00	-3.32	3.63	-404.33	-202.70	7297.726	1030
35225	-6.96	-3.53	3.60	-405.33	-203.91	7297.732	1030
35230	-6.82	-2.74	3.60	-405.65	-204.18	7297.735	1030
35235	-7.06	-3.09	3.59	-406.39	-204.66	7297.742	1030
35240	-6.74	-2.20	3.60	-406.59	-205.04	7297.747	1030
35245	-7.19	-2.00	3.60	-406.90	-205.95	7297.753	1030
35250	-6.96	-1.54	3.63	-406.71	-206.48	7297.755	1030
35255	-6.93	-2.47	3.58	-406.89	-206.86	7297.763	1031
35260	-6.85	-2.63	3.59	-406.82	-206.79	7297.766	1031
35265	-6.78	-2.80	3.60	-404.31	-205.23	7297.773	1031
35270	-6.96	-2.17	3.65	-404.42	-205.77	7297.775	1031
35275	-7.07	-2.28	3.64	-404.42	-204.95	7297.781	1031
35280	-6.90	-2.55	3.65	-404.55	-205.00	7297.787	1031
35285	-6.97	-2.13	3.70	-403.03	-204.54	7297.792	1031
35290	-6.97	-2.65	3.69	-403.09	-204.64	7297.796	1031
35295	-6.96	-3.28	3.65	-403.15	-204.32	7297.802	1031
35300	-6.99	-3.10	3.68	-403.15	-204.10	7297.805	1031
35305	-6.89	-3.55	3.66	-402.21	-203.27	7297.812	1031
35310	-7.02	-3.53	3.71	-401.27	-202.27	7297.816	1031
35315	-7.12	-3.36	3.73	-401.46	-202.29	7297.821	1031
35320	-6.83	-3.28	3.69	-401.45	-202.35	7297.827	1031
35325	-7.02	-3.86	3.68	-401.29	-202.36	7297.833	1031
35330	-7.22	-3.63	3.68	-401.16	-201.99	7297.836	1031
35335	-7.37	-3.14	3.71	-401.05	-201.27	7297.841	1031
35340	-7.29	-3.48	3.76	-399.22	-200.47	7297.849	1031
35345	-6.91	-2.77	3.78	-399.10	-200.84	7297.851	1031
35350	-7.06	-3.12	3.78	-398.65	-199.57	7297.857	1031
35355	-7.13	-3.67	3.79	-398.75	-199.63	7297.859	1031
35360	-6.76	-3.33	3.83	-398.10	-199.71	7297.867	1031
35365	-6.78	-2.45	3.85	-397.59	-199.24	7297.872	1031
35370	-6.85	-3.30	3.83	-397.52	-199.52	7297.875	1031
35375	-6.83	-3.42	3.83	-397.60	-199.80	7297.881	1031
35380	-7.21	-3.18	3.85	-397.58	-199.15	7297.889	1031
35385	-7.02	-3.03	3.81	-397.66	-198.68	7297.891	1031
35390	-7.01	-3.06	3.81	-397.89	-199.00	7297.896	1031
35395	-7.22	-3.23	3.82	-397.84	-198.64	7297.901	1031
35400	-6.99	-4.24	3.86	-395.18	-196.31	7297.906	1031
35405	-6.88	-4.03	3.87	-395.18	-196.25	7297.911	1031
35410	-7.08	-3.60	3.90	-394.84	-195.73	7297.919	1031
35415	-6.85	-3.50	3.92	-394.99	-195.91	7297.921	1031
35420	-7.07	-3.87	3.91	-394.08	-195.71	7297.927	1031
35425	-6.87	-3.81	3.92	-393.58	-195.93	7297.931	1031
35430	-6.91	-3.93	3.93	-393.04	-195.35	7297.937	1031
35435	-6.70	-3.71	3.96	-392.96	-194.57	7297.942	1031
35440	-7.06	-3.53	3.96	-392.79	-194.29	7297.945	1031
35445	-7.12	-3.46	3.97	-392.76	-194.04	7297.952	1031
35450	-6.91	-3.60	3.99	-392.12	-194.87	7297.958	1031
35455	-6.77	-3.52	4.01	-391.84	-194.93	7297.962	1031
35460	-6.78	-4.09	3.99	-391.25	-195.09	7297.966	1031
35465	-6.63	-3.74	4.00	-390.69	-193.71	7297.974	1031
35470	-6.92	-3.68	4.04	-390.68	-192.90	7297.976	1031
35475	-6.92	-3.64	4.06	-390.70	-192.53	7297.982	1031
35480	-7.00	-4.23	4.01	-390.57	-193.20	7297.984	1031
35485	-6.61	-4.31	4.02	-389.38	-192.28	7297.992	1031
35490	-6.70	-3.89	4.08	-389.27	-192.25	7297.997	1031
35495	-7.17	-4.94	4.00	-389.04	-190.61	7298.003	1031
35500	-7.06	-4.49	4.02	-389.13	-191.02	7298.006	1031
35505	-6.75	-3.97	4.10	-388.02	-188.92	7298.013	1031
35510	-6.90	-4.55	4.10	-387.67	-188.39	7298.016	1031
35515	-6.61	-3.76	4.20	-386.69	-186.54	7298.023	1031
35520	-6.72	-4.01	4.15	-386.87	-186.59	7298.026	1031
35525	-6.61	-4.05	4.15	-387.12	-186.13	7298.031	1031
35530	-6.89	-4.40	4.14	-387.00	-186.89	7298.037	1031
35535	-6.95	-4.58	4.16	-385.87	-187.28	7298.043	1031
35540	-6.79	-4.42	4.16	-385.52	-187.03	7298.046	1031
35545	-6.65	-4.23	4.18	-385.27	-187.63	7298.052	1031
35550	-6.69	-4.22	4.19	-385.14	-187.04	7298.056	1031
35555	-7.24	-4.65	4.18	-385.48	-186.53	7298.063	1031
35560	-6.85	-4.20	4.23	-385.50	-186.39	7298.068	1031
35565	-6.73	-4.86	4.21	-384.22	-185.17	7298.071	1031
35570	-6.60	-4.76	4.27	-383.22	-183.73	7298.077	1031
35575	-6.63	-4.67	4.27	-382.92	-184.33	7298.082	1031
35580	-6.82	-4.83	4.27	-382.35	-182.61	7298.086	1031
35585	-6.75	-4.84	4.26	-382.59	-182.31	7298.091	1031
35590	-6.90	-4.99	4.25	-382.24	-181.39	7298.099	1031
35595	-6.77	-4.51	4.33	-382.25	-181.32	7298.101	1031
35600	-6.80	-5.08	4.30	-381.27	-181.47	7298.107	1031
35605	-6.64	-4.77	4.34	-380.64	-181.49	7298.109	1031
35610	-6.48	-4.87	4.34	-379.75	-181.06	7298.117	1031
35615	-6.28	-4.47	4.39	-379.87	-180.64	7298.122	1031
35620	-6.78	-4.72	4.37	-379.88	-180.61	7298.125	1031
35625	-6.86	-4.77	4.36	-380.00	-180.42	7298.131	1031
35630	-6.48	-4.53	4.43	-379.12	-178.58	7298.139	1031
35635	-7.03	-5.60	4.39	-378.41	-178.39	7298.141	1031
35640	-6.49	-4.73	4.51	-378.96	-179.34	7298.149	1031
35645	-6.57	-4.80	4.43	-378.44	-177.96	7298.151	1031
35650	-6.35	-5.09	4.47	-377.34	-176.65	7298.156	1031
35655	-6.39	-5.13	4.50	-376.98	-175.85	7298.161	1031
35660	-6.19	-5.09	4.49	-376.71	-175.74	7298.167	1031
35665	-6.52	-5.64	4.42	-376.28	-174.55	7298.171	1031
35670	-6.67	-5.75	4.48	-376.39	-173.80	7298.177	1031
35675	-6.51	-5.32	4.57	-376.17	-173.09	7298.181	1031
35680	-6.24	-4.77	4.54	-376.04	-172.06	7298.186	1031
35685	-6.14	-5.22	4.57	-374.89	-171.00	7298.193	1031
35690	-6.32	-5.83	4.52	-374.86	-170.33	7298.195	1031
35695	-6.39	-5.61	4.56	-374.70	-169.60	7298.202	1031
35700	-6.06	-5.09	4.57	-375.08	-169.87	7298.207	1031
35705	-6.40	-5.93	4.57	-373.49	-168.04	7298.211	1031
35710	-6.23	-5.73	4.62	-373.40	-167.24	7298.216	1031
35715	-6.43	-6.38	4.64	-372.31	-166.13	7298.223	1031
35720	-6.25	-6.27	4.61	-372.28	-165.70	7298.226	1031
35725	-6.23	-5.78	4.66	-372.62	-164.98	7298.232	1031
35730	-6.27	-6.07	4.62	-372.60	-165.10	7298.234	1031
35735	-6.17	-6.25	4.66	-371.33	-162.65	7298.241	1031
35740	-6.57	-6.40	4.69	-371.08	-163.06	7298.247	1031
35745	-6.39	-5.81	4.70	-370.95	-162.02	7298.250	1031
35750	-6.09	-5.60	4.79	-371.02	-162.71	7298.257	1031
35755	-6.61	-5.65	4.76	-370.85	-162.61	7298.263	1031
35760	-6.18	-5.74	4.73	-370.88	-162.72	7298.266	1031
35765	-6.28	-6.42	4.72	-369.47	-162.00	7298.272	1031
35770	-6.36	-6.82	4.70	-369.32	-161.46	7298.276	1031
35775	-5.96	-6.57	4.76	-368.62	-160.61	7298.281	1031
35780	-5.99	-6.26	4.80	-367.99	-159.22	7298.287	1031
35785	-6.25	-6.13	4.82	-368.17	-158.75	7298.292	1031
35790	-6.40	-6.72	4.74	-367.98	-158.79	7298.296	1031
35795	-5.96	-6.56	4.80	-367.56	-158.32	7298.302	1031
35800	-6.43	-6.81	4.82	-366.33	-156.52	7298.308	1031
35805	-6.43	-6.73	4.81	-366.56	-156.16	7298.311	1031
35810	-6.40	-6.72	4.87	-366.61	-155.68	7298.316	1031
35815	-6.32	-7.03	4.82	-366.47	-155.48	7298.320	1031
35820	-6.13	-6.28	5.03	-364.87	-153.82	7298.328	1031
35825	-6.26	-6.97	4.88	-365.13	-153.32	7298.331	1031
35830	-6.36	-6.90	4.91	-365.01	-153.14	7298.338	1031
35835	-6.15	-6.60	4.94	-365.07	-152.70	7298.341	1031
35840	-5.81	-6.81	5.04	-362.98	-150.62	7298.349	1031
35845	-6.15	-7.40	4.92	-363.28	-150.01	7298.351	1031
35850	-6.17	-6.59	5.07	-362.56	-149.18	7298.357	1031
35855	-5.91	-7.08	5.00	-362.76	-148.69	7298.359	1031
35860	-5.79	-7.03	5.02	-362.43	-147.93	7298.367	1031
35865	-5.97	-7.25	4.98	-362.15	-147.94	7298.373	1031
35870	-6.24	-7.37	4.99	-362.15	-147.43	7298.375	1031
35875	-5.95	-7.26	5.04	-361.99	-146.81	7298.382	1031
35880	-6.12	-7.49	4.99	-361.88	-146.52	7298.387	1031
35885	-6.11	-7.70	4.95	-361.78	-147.06	7298.391	1031
35890	-6.16	-7.29	5.02	-361.74	-147.66	7298.396	1031
35895	-6.28	-7.37	5.02	-362.12	-146.29	7298.402	1031
35900	-6.23	-7.83	5.01	-360.92	-144.72	7298.406	1031
35905	-6.21	-8.04	5.07	-359.12	-142.70	7298.413	1031
35910	-6.08	-7.78	5.10	-359.02	-141.84	7298.416	1031
35915	-6.10	-7.50	5.19	-358.31	-141.18	7298.421	1031
35920	-6.11	-7.78	5.16	-358.17	-140.77	7298.427	1031
35925	-6.11	-7.91	5.17	-357.89	-139.73	7298.431	1031
35930	-6.13	-8.09	5.12	-357.93	-139.56	7298.436	1031
35935	-5.90	-8.03	5.18	-357.76	-139.23	7298.441	1031
35940	-6.27	-7.84	5.22	-357.59	-139.07	7298.445	1031
35945	-6.10	-8.46	5.14	-357.37	-138.79	7298.453	1031
35950	-5.99	-8.79	5.07	-357.63	-138.72	7298.456	1031
35955	-6.18	-8.40	5.08	-358.20	-138.34	7298.463	1031
35960	-6.33	-8.07	5.17	-357.45	-137.87	7298.466	1031
35965	-6.26	-8.58	5.20	-355.26	-136.03	7298.472	1031
35970	-6.13	-8.60	5.22	-354.65	-134.32	7298.476	1031
35975	-5.87	-8.68	5.32	-354.13	-133.86	7298.484	1031
35980	-6.18	-8.31	5.31	-353.89	-134.81	7298.484	1031
35985	-6.05	-8.13	5.38	-353.73	-133.81	7298.492	1031
35990	-5.93	-8.10	5.33	-353.84	-133.45	7298.498	1031
35995	-6.05	-8.67	5.33	-353.22	-133.09	7298.501	1031
36000	-5.91	-8.59	5.34	-352.21	-132.48	7298.507	1031
36005	-5.78	-8.80	5.33	-352.41	-131.53	7298.513	1031
36010	-5.99	-9.16	5.28	-352.35	-130.99	7298.516	1031
36015	-5.65	-8.70	5.37	-351.92	-129.53	7298.521	1031
36020	-6.09	-9.19	5.36	-350.74	-128.97	7298.528	1031
36025	-5.84	-9.04	5.39	-350.68	-128.39	7298.531	1031
36030	-6.27	-8.67	5.44	-350.67	-127.78	7298.538	1031
36035	-6.23	-8.63	5.43	-350.97	-127.77	7298.540	1031
36040	-5.93	-8.96	5.50	-349.28	-126.19	7298.547	1031
36045	-6.10	-9.22	5.47	-349.37	-125.30	7298.551	1031
36050	-5.90	-9.34	5.49	-348.57	-124.38	7298.556	1031
36055	-5.85	-9.62	5.42	-348.51	-123.78	7298.561	1031
36060	-5.94	-9.68	5.45	-347.91	-122.76	7298.568	1031
36065	-5.89	-9.61	5.51	-347.62	-121.46	7298.570	1031
36070	-5.80	-9.58	5.51	-347.62	-121.10	7298.577	1031
36075	-5.62	-9.14	5.61	-347.67	-120.56	7298.581	1031
36080	-5.77	-9.75	5.48	-347.90	-119.91	7298.588	1031
36085	-5.90	-9.71	5.53	-347.63	-120.39	7298.591	1031
36090	-5.78	-9.56	5.52	-347.65	-119.88	7298.599	1031
36095	-5.99	-9.53	5.53	-347.87	-119.65	7298.601	1031
36100	-6.05	-9.83	5.60	-345.70	-118.92	7298.607	1031
36105	-6.08	-10.10	5.57	-344.60	-118.63	7298.609	1031
36110	-6.12	-10.27	5.59	-344.10	-117.34	7298.617	1031
36115	-5.99	-9.99	5.67	-343.68	-117.13	7298.623	1031
36120	-5.88	-10.03	5.65	-343.62	-116.83	7298.625	1031
36125	-6.18	-10.17	5.64	-343.37	-116.12	7298.632	1031
36130	-6.02	-9.77	5.72	-343.12	-114.96	7298.637	1031
36135	-5.83	-9.65	5.86	-342.09	-112.84	7298.641	1031
36140	-6.08	-10.21	5.74	-341.95	-112.57	7298.646	1031
36145	-5.97	-10.28	5.73	-342.09	-112.30	7298.651	1031
36150	-5.95	-10.37	5.71	-342.14	-111.78	7298.655	1031
36155	-5.92	-10.40	5.82	-340.34	-109.43	7298.663	1031
36160	-5.90	-10.46	5.81	-340.32	-108.95	7298.665	1031
36165	-5.87	-10.52	5.82	-340.46	-108.75	7298.671	1031
36170	-5.95	-10.60	5.81	-340.17	-108.00	7298.677	1031
36175	-6.27	-10.70	5.87	-338.59	-104.86	7298.684	1031
36180	-6.04	-11.01	5.82	-338.65	-104.94	7298.686	1031
36185	-6.04	-10.84	5.86	-338.68	-104.32	7298.693	1031
36190	-6.14	-10.50	5.91	-338.81	-104.32	7298.696	1031
36195	-6.16	-10.71	5.99	-337.41	-102.79	7298.704	1031
36200	-6.24	-11.33	5.85	-337.20	-102.18	7298.706	1031
36205	-6.09	-11.15	5.93	-336.86	-101.37	7298.711	1031
36210	-5.91	-11.20	5.94	-336.95	-100.22	7298.716	1031
36215	-5.76	-11.13	5.99	-335.94	-99.30	7298.723	1031
36220	-5.93	-11.25	5.99	-335.61	-98.47	7298.727	1031
36225	-5.92	-11.49	5.92	-335.51	-98.79	7298.732	1031
36230	-6.07	-11.48	5.95	-335.95	-96.76	7298.736	1031
36235	-5.93	-11.48	6.00	-335.39	-95.67	7298.741	1031
36240	-5.77	-11.61	6.02	-334.26	-93.85	7298.748	1031
36245	-5.75	-11.60	6.04	-334.11	-93.04	7298.750	1031
36250	-5.80	-11.33	6.19	-333.33	-92.04	7298.757	1031
36255	-5.73	-11.30	6.20	-333.30	-91.13	7298.762	1031
36260	-5.70	-11.94	6.03	-333.27	-91.39	7298.766	1031
36265	-5.52	-11.64	6.12	-333.39	-91.72	7298.771	1031
36270	-5.77	-12.18	6.07	-331.74	-89.40	7298.777	1031
36275	-5.74	-12.06	6.12	-332.07	-88.71	7298.780	1031
36280	-5.54	-12.19	6.10	-331.50	-88.34	7298.787	1031
36285	-5.94	-12.49	6.03	-331.55	-87.93	7298.790	1031
36290	-5.94	-12.26	6.17	-330.06	-85.78	7298.798	1031
36295	-5.94	-12.53	6.13	-330.36	-84.57	7298.802	1031
36300	-5.74	-12.22	6.23	-329.99	-84.50	7298.806	1031
36305	-5.64	-12.35	6.20	-329.86	-83.76	7298.812	1031
36310	-5.60	-12.74	6.20	-328.79	-83.75	7298.818	1031
36315	-5.71	-12.79	6.21	-328.37	-83.48	7298.821	1031
36320	-5.63	-12.55	6.27	-328.52	-82.53	7298.827	1031
36325	-5.54	-12.30	6.35	-328.49	-82.40	7298.831	1031
36330	-5.69	-12.99	6.20	-327.60	-81.80	7298.835	1031
36335	-5.74	-13.21	6.19	-326.92	-82.45	7298.841	1031
36340	-5.61	-12.68	6.37	-326.89	-81.81	7298.847	1031
36345	-5.41	-12.58	6.38	-327.19	-80.70	7298.852	1031
36350	-5.57	-12.99	6.29	-327.01	-80.26	7298.856	1031
36355	-5.67	-12.92	6.30	-326.74	-80.08	7298.859	1031
36360	-5.45	-12.70	6.40	-326.83	-79.31	7298.866	1031
36365	-5.63	-13.22	6.39	-324.49	-76.90	7298.873	1031
36370	-5.45	-13.39	6.37	-324.52	-76.76	7298.875	1031
36375	-5.40	-13.25	6.46	-324.58	-75.48	7298.883	1031
36380	-5.22	-13.13	6.45	-324.28	-75.10	7298.886	1031
36385	-5.25	-13.48	6.47	-323.51	-72.98	7298.891	1031
36390	-5.62	-13.78	6.43	-322.66	-70.88	7298.896	1031
36395	-4.92	-13.67	6.60	-321.80	-69.10	7298.903	1031
36400	-4.93	-13.79	6.50	-321.98	-68.33	7298.905	1031
36405	-5.07	-14.25	6.58	-322.33	-67.70	7298.914	1031
36410	-5.35	-14.05	6.47	-321.86	-66.82	7298.916	1031
36415	-5.11	-13.94	6.57	-320.80	-66.06	7298.921	1031
36420	-5.10	-13.91	6.60	-320.30	-66.07	7298.927	1031
36425	-5.37	-14.13	6.52	-320.29	-64.19	7298.934	1031
36430	-5.19	-14.06	6.61	-319.77	-64.09	7298.937	1031
36435	-5.29	-14.02	6.62	-319.80	-64.26	7298.942	1031
36440	-5.34	-14.21	6.54	-319.87	-64.01	7298.946	1031
36445	-5.11	-13.86	6.72	-319.42	-63.35	7298.951	1031
36450	-5.42	-14.48	6.63	-318.38	-62.19	7298.958	1031
36455	-5.30	-14.69	6.56	-318.19	-61.49	7298.960	1031
36460	-5.35	-14.49	6.61	-318.37	-60.75	7298.967	1031
36465	-5.25	-14.30	6.68	-318.54	-60.90	7298.971	1031
36470	-5.31	-14.54	6.74	-317.00	-58.30	7298.977	1031
36475	-5.13	-14.84	6.67	-316.73	-57.18	7298.981	1031
36480	-5.05	-14.58	6.88	-315.74	-55.41	7298.988	1031
36485	-4.73	-14.47	6.93	-315.70	-55.55	7298.991	1031
36490	-4.85	-14.71	6.83	-315.84	-54.02	7298.998	1031
36495	-5.06	-14.60	6.87	-315.96	-52.13	7299.000	1031
36500	-5.10	-15.49	6.70	-314.05	-51.76	7299.008	1031
36505	-4.89	-15.23	6.83	-314.39	-50.49	7299.013	1031
36510	-4.39	-14.71	7.01	-313.74	-50.18	7299.019	1031
36515	-4.95	-15.37	6.77	-314.14	-48.84	7299.022	1031
36520	-4.66	-15.21	6.89	-313.24	-47.79	7299.028	1031
36525	-4.70	-15.42	6.86	-312.75	-46.79	7299.030	1031
36530	-4.39	-15.42	6.93	-312.46	-45.89	7299.037	1031
36535	-4.86	-15.78	6.83	-312.25	-45.77	7299.042	1031
36540	-4.85	-15.74	6.87	-311.97	-45.65	7299.046	1031
36545	-4.84	-15.74	6.82	-312.05	-45.49	7299.052	1031
36550	-4.66	-15.66	6.87	-311.62	-44.02	7299.057	1031
36555	-4.95	-16.16	6.86	-310.36	-42.85	7299.062	1031
36560	-4.88	-16.08	6.87	-310.25	-42.01	7299.067	1031
36565	-4.97	-16.07	6.95	-309.58	-40.62	7299.072	1031
36570	-5.08	-16.10	6.96	-309.80	-40.37	7299.076	1031
36575	-5.05	-16.34	6.86	-309.81	-39.78	7299.081	1031
36580	-4.92	-16.14	6.95	-309.73	-39.71	7299.085	1031
36585	-4.92	-16.67	6.84	-307.87	-36.86	7299.093	1031
36590	-4.95	-16.36	7.01	-307.84	-36.90	7299.096	1031
36595	-4.72	-16.46	7.02	-308.13	-36.48	7299.103	1031
36600	-5.11	-16.36	7.06	-307.98	-36.03	7299.107	1031
36605	-5.01	-16.50	7.12	-306.46	-34.49	7299.110	1031
36610	-4.62	-16.45	7.18	-306.45	-32.95	7299.116	1031
36615	-4.83	-16.68	7.25	-305.12	-31.86	7299.124	1031
36620	-4.90	-16.79	7.14	-305.42	-30.94	7299.125	1031
36625	-4.74	-16.77	7.19	-305.46	-30.06	7299.132	1031
36630	-4.67	-17.02	7.07	-305.57	-29.92	7299.137	1031
36635	-4.73	-17.21	7.08	-304.60	-28.14	7299.141	1031
36640	-4.74	-17.18	7.16	-303.88	-27.12	7299.147	1031
36645	-4.72	-17.07	7.21	-303.31	-26.34	7299.153	1031
36650	-4.71	-17.16	7.24	-302.77	-25.27	7299.156	1031
36655	-4.52	-17.32	7.25	-302.87	-25.18	7299.161	1031
36660	-4.83	-17.08	7.29	-302.76	-24.08	7299.168	1031
36665	-4.79	-17.11	7.35	-302.74	-22.98	7299.171	1031
36670	-4.70	-17.40	7.31	-301.50	-21.72	7299.177	1031
36675	-4.66	-17.60	7.25	-301.65	-21.90	7299.180	1031
36680	-4.51	-17.54	7.33	-300.57	-19.64	7299.188	1031
36685	-4.50	-17.83	7.27	-300.89	-20.01	7299.192	1031
36690	-4.73	-17.75	7.21	-300.96	-19.61	7299.198	1031
36695	-4.89	-17.77	7.27	-300.77	-19.06	7299.201	1031
36700	-4.82	-17.80	7.35	-299.89	-17.17	7299.208	1031
36705	-4.78	-17.95	7.32	-299.51	-16.55	7299.211	1031
36710	-4.62	-18.17	7.28	-298.38	-14.93	7299.218	1031
36715	-4.63	-18.08	7.42	-298.38	-14.38	7299.221	1031
36720	-4.83	-18.49	7.32	-298.38	-13.23	7299.227	1031
36725	-4.46	-18.25	7.33	-298.50	-13.11	7299.232	1031
36730	-4.93	-18.40	7.36	-297.24	-12.06	7299.237	1031
36735	-4.87	-18.43	7.41	-297.00	-11.15	7299.242	1031
36740	-4.87	-18.69	7.31	-296.89	-10.05	7299.247	1031
36745	-4.76	-18.23	7.47	-296.91	-10.59	7299.250	1031
36750	-4.75	-18.72	7.42	-296.16	-9.10	7299.256	1031
36755	-4.45	-18.83	7.45	-295.17	-7.96	7299.263	1031
36760	-4.43	-18.78	7.50	-295.01	-6.97	7299.266	1031
36765	-4.29	-18.56	7.61	-294.45	-4.96	7299.272	1031
36770	-4.49	-18.84	7.53	-294.58	-5.03	7299.276	1031
36775	-4.57	-19.01	7.46	-294.51	-3.82	7299.280	1031
36780	-4.70	-18.77	7.59	-294.38	-3.12	7299.286	1031
36785	-4.66	-19.36	7.45	-292.83	-1.06	7299.292	1031
36790	-4.58	-19.23	7.57	-293.00	-1.11	7299.296	1031
36795	-4.42	-19.13	7.61	-293.08	-0.28	7299.302	1031
36800	-4.50	-19.07	7.67	-293.00	0.19	7299.305	1031
36805	-4.07	-19.52	7.60	-291.43	2.87	7299.313	1031
36810	-4.40	-19.58	7.59	-291.40	3.23	7299.317	1031
36815	-4.45	-19.66	7.55	-291.59	4.47	7299.320	1031
36820	-4.58	-19.47	7.66	-291.36	4.90	7299.327	1031
36825	-4.11	-19.83	7.79	-290.03	6.37	7299.334	1031
36830	-4.27	-19.80	7.64	-289.85	7.40	7299.337	1031
36835	-4.14	-19.71	7.71	-289.97	9.41	7299.342	1031
36840	-4.35	-19.67	7.71	-289.79	9.87	7299.345	1031
36845	-4.25	-19.94	7.71	-289.30	10.98	7299.351	1031
36850	-4.16	-19.87	7.82	-288.38	12.36	7299.357	1031
36855	-4.45	-20.28	7.70	-288.21	14.22	7299.361	1031
36860	-4.14	-20.24	7.66	-288.39	15.18	7299.367	1031
36865	-4.24	-20.44	7.67	-287.79	16.29	7299.373	1031
36870	-4.34	-20.50	7.73	-287.00	18.03	7299.375	1031
36875	-4.25	-20.38	7.83	-286.70	18.79	7299.381	1031
36880	-4.46	-20.32	7.90	-285.75	20.46	7299.388	1031
36885	-4.50	-20.50	7.81	-285.87	21.13	7299.391	1031
36890	-4.51	-20.74	7.75	-285.93	21.35	7299.396	1031
36895	-4.28	-20.64	7.77	-285.61	22.88	7299.400	1031
36900	-4.45	-20.69	7.92	-284.41	24.64	7299.405	1031
36905	-4.32	-20.99	7.78	-284.30	24.63	7299.412	1031
36910	-4.33	-20.86	7.85	-284.36	25.88	7299.418	1031
36915	-4.46	-20.85	7.86	-284.39	26.28	7299.420	1031
36920	-4.18	-20.80	7.89	-284.24	27.12	7299.427	1031
36925	-4.10	-20.99	7.85	-284.33	27.51	7299.430	1031
36930	-4.09	-21.52	7.80	-282.34	30.46	7299.438	1031
36935	-4.17	-21.40	7.87	-282.04	31.32	7299.442	1031
36940	-4.29	-21.19	7.99	-281.92	31.84	7299.449	1030
36945	-4.25	-21.26	7.94	-282.15	32.39	7299.452	1030
36950	-4.29	-21.22	7.91	-283.13	32.87	7299.458	1030
36955	-4.23	-21.37	7.81	-283.47	33.08	7299.462	1030
36960	-4.29	-21.27	7.80	-283.77	33.26	7299.467	1030
36965	-4.31	-21.08	7.80	-284.46	33.53	7299.473	1030
36970	-4.32	-21.10	7.83	-284.29	34.18	7299.476	1030
36975	-4.46	-21.37	7.73	-284.10	35.27	7299.482	1030
36980	-4.36	-21.23	7.80	-284.46	34.77	7299.486	1030
36985	-3.94	-20.99	7.80	-285.51	33.87	7299.492	1030
36990	-4.15	-20.80	7.89	-285.46	34.50	7299.498	1030
36995	-4.50	-20.98	7.84	-285.40	34.09	7299.503	1030
37000	-4.05	-20.86	7.90	-285.43	34.75	7299.505	1030
37005	-4.35	-20.75	7.81	-287.01	33.69	7299.512	1030
37010	-4.00	-20.80	7.73	-286.81	32.93	7299.516	1030
37015	-3.62	-20.98	7.72	-287.57	32.65	7299.523	1030
37020	-4.72	-21.01	7.64	-287.65	32.00	7299.525	1030
37025	-5.09	-20.86	7.61	-287.84	31.53	7299.534	1030
37030	-3.90	-20.83	7.73	-287.71	32.34	7299.537	1030
37035	-4.67	-20.81	7.58	-289.07	31.80	7299.542	1030
37040	-4.21	-20.73	7.64	-289.08	31.90	7299.546	1030
37045	-4.57	-20.42	7.45	-290.57	31.85	7299.554	1030
37050	-4.16	-20.39	7.69	-289.97	30.73	7299.556	1030
37055	-4.38	-20.30	7.76	-289.96	31.00	7299.562	1030
37060	-3.86	-20.44	7.63	-289.88	31.09	7299.566	1030
37065	-4.09	-20.26	7.71	-290.58	30.19	7299.572	1030
37070	-4.06	-20.19	7.65	-291.53	29.55	7299.577	1030
37075	-3.85	-20.19	7.66	-291.52	29.36	7299.583	1030
37080	-4.58	-19.97	7.78	-291.35	29.26	7299.586	1030
37085	-4.26	-20.13	7.61	-291.61	29.32	7299.591	1030
37090	-3.51	-20.29	7.45	-292.90	27.87	7299.599	1030
37095	-4.34	-20.09	7.55	-292.98	27.20	7299.601	1030
37100	-4.19	-19.84	7.63	-293.34	26.48	7299.607	1030
37105	-3.80	-19.63	7.68	-293.43	26.43	7299.609	1030
37110	-4.01	-19.71	7.64	-294.12	25.32	7299.617	1030
37115	-3.76	-19.60	7.69	-294.02	25.03	7299.622	1030
37120	-3.88	-19.72	7.58	-294.32	25.26	7299.625	1030
37125	-4.38	-19.90	7.53	-294.35	25.59	7299.631	1030
37130	-4.32	-19.85	7.50	-294.56	25.33	7299.638	1030
37135	-3.88	-19.79	7.61	-294.32	24.83	7299.641	1030
37140	-4.40	-19.76	7.62	-294.12	24.52	7299.648	1030
37145	-3.73	-19.72	7.62	-294.17	24.96	7299.651	1030
37150	-4.04	-19.45	7.59	-295.45	23.44	7299.656	1030
37155	-4.26	-19.38	7.59	-295.95	22.85	7299.661	1030
37160	-4.54	-19.20	7.44	-298.10	19.90	7299.669	1030
37165	-4.08	-19.21	7.48	-297.95	19.47	7299.671	1030
37170	-3.59	-19.11	7.49	-297.74	18.96	7299.677	1030
37175	-3.85	-18.94	7.56	-297.77	18.63	7299.681	1030
37180	-4.03	-19.27	7.39	-298.80	17.32	7299.687	1030
37185	-4.22	-18.74	7.48	-299.67	16.32	7299.691	1030
37190	-4.09	-18.74	7.48	-299.51	15.48	7299.695	1030
37195	-3.85	-18.98	7.40	-299.86	14.92	7299.702	1030
37200	-4.30	-18.82	7.43	-299.67	14.67	7299.707	1030
37205	-4.05	-18.77	7.48	-299.63	14.57	7299.712	1030
37210	-4.19	-18.83	7.34	-300.22	14.23	7299.716	1030
37215	-4.18	-18.41	7.38	-301.79	11.95	7299.720	1030
37220	-3.94	-18.61	7.30	-302.01	11.38	7299.726	1030
37225	-3.85	-18.47	7.30	-301.86	10.62	7299.732	1030
37230	-4.29	-18.22	7.42	-302.11	10.63	7299.735	1030
37235	-4.34	-18.40	7.34	-302.12	9.91	7299.741	1030
37240	-4.34	-18.51	7.32	-301.96	9.27	7299.747	1030
37245	-4.55	-17.67	7.53	-303.84	6.26	7299.753	1030
37250	-3.83	-17.90	7.36	-304.08	5.89	7299.756	1030
37255	-4.20	-18.21	7.21	-304.07	5.62	7299.763	1030
37260	-4.29	-18.17	7.20	-304.05	4.54	7299.766	1030
37265	-4.51	-18.04	7.14	-305.51	1.86	7299.773	1030
37270	-4.12	-17.71	7.25	-305.55	1.59	7299.776	1030
37275	-3.95	-18.08	7.17	-306.27	1.59	7299.784	1030
37280	-4.18	-17.86	7.18	-305.78	0.29	7299.786	1030
37285	-4.26	-17.75	7.14	-306.75	-1.78	7299.793	1030
37290	-4.06	-17.72	7.08	-307.48	-2.19	7299.796	1030
37295	-3.96	-17.43	7.15	-307.46	-2.33	7299.802	1030
37300	-4.29	-17.36	7.16	-307.89	-3.51	7299.806	1030
37305	-4.23	-17.35	7.16	-307.97	-4.43	7299.811	1030
37310	-4.28	-17.76	6.96	-308.02	-4.78	7299.816	1030
37315	-4.19	-17.45	7.13	-308.21	-6.00	7299.821	1030
37320	-3.94	-17.43	6.98	-309.54	-8.21	7299.828	1030
37325	-4.56	-17.17	7.06	-309.33	-7.71	7299.832	1030
37330	-4.55	-17.27	7.00	-309.33	-8.43	7299.836	1030
37335	-4.41	-17.17	7.03	-309.34	-8.23	7299.840	1030
37340	-4.63	-16.71	7.08	-310.63	-10.55	7299.845	1030
37345	-4.45	-17.03	6.95	-310.71	-10.72	7299.851	1030
37350	-3.69	-16.31	7.21	-311.64	-12.48	7299.857	1030
37355	-4.46	-16.53	7.03	-311.50	-13.03	7299.859	1030
37360	-4.79	-16.62	7.06	-311.53	-14.17	7299.869	1030
37365	-4.23	-16.90	6.89	-311.74	-14.43	7299.872	1030
37370	-4.42	-16.80	6.87	-313.06	-15.98	7299.875	1030
37375	-4.40	-16.40	6.93	-313.26	-16.78	7299.881	1030
37380	-4.06	-15.80	7.04	-313.78	-18.12	7299.888	1030
37385	-4.29	-16.22	6.91	-313.95	-18.76	7299.891	1030
37390	-4.40	-16.05	6.99	-313.96	-19.36	7299.897	1030
37395	-4.03	-15.90	7.08	-314.04	-19.87	7299.901	1030
37400	-4.11	-15.92	6.94	-314.63	-21.45	7299.906	1030
37405	-4.33	-15.59	7.00	-315.68	-23.23	7299.912	1030
37410	-4.50	-15.65	7.04	-315.63	-24.23	7299.917	1030
37415	-4.92	-15.79	6.91	-315.35	-23.58	7299.922	1030
37420	-4.27	-15.83	6.93	-315.64	-24.46	7299.927	1030
37425	-4.38	-15.63	6.90	-315.51	-25.33	7299.930	1030
37430	-4.84	-15.96	6.79	-316.15	-26.65	7299.937	1030
37435	-5.25	-15.40	6.83	-318.09	-29.18	7299.942	1030
37440	-4.61	-15.49	6.78	-317.84	-29.47	7299.945	1030
37445	-4.53	-15.21	6.88	-318.03	-30.08	7299.953	1030
37450	-4.87	-15.38	6.79	-318.05	-30.57	7299.955	1030
37455	-4.97	-15.32	6.76	-318.86	-30.03	7299.962	1030
37460	-4.59	-15.06	6.79	-319.19	-31.34	7299.966	1030
37465	-4.88	-14.68	6.80	-320.26	-33.77	7299.974	1030
37470	-4.83	-14.90	6.76	-320.05	-34.38	7299.976	1030
37475	-5.25	-14.82	6.79	-319.92	-34.82	7299.983	1030
37480	-4.76	-14.82	6.78	-320.08	-35.15	7299.985	1030
37485	-4.34	-15.01	6.65	-321.20	-35.21	7299.992	1030
37490	-4.66	-15.11	6.57	-321.81	-35.84	7299.998	1030
37495	-5.04	-14.52	6.76	-322.22	-37.04	7300.000	1030
37500	-4.48	-14.61	6.67	-322.34	-37.35	7300.007	1030
37505	-4.63	-14.38	6.68	-322.25	-38.90	7300.012	1030
37510	-4.68	-14.45	6.70	-322.38	-39.14	7300.016	1030
37515	-4.47	-14.27	6.72	-323.21	-39.72	7300.022	1030
37520	-4.59	-14.54	6.53	-323.91	-41.72	7300.027	1030
37525	-4.80	-14.08	6.66	-323.74	-42.76	7300.031	1030
37530	-4.50	-14.15	6.65	-323.81	-43.84	7300.036	1030
37535	-4.55	-14.02	6.65	-324.14	-45.86	7300.042	1030
37540	-4.69	-13.88	6.61	-325.36	-47.52	7300.046	1030
37545	-4.30	-13.79	6.63	-325.27	-47.79	7300.051	1030
37550	-4.49	-13.90	6.60	-325.42	-49.02	7300.058	1030
37555	-4.80	-13.75	6.62	-325.67	-49.19	7300.061	1030
37560	-4.77	-13.85	6.46	-325.54	-49.98	7300.067	1030
37565	-4.75	-13.94	6.54	-325.63	-50.93	7300.071	1030
37570	-5.09	-13.88	6.41	-327.39	-52.67	7300.077	1030
37575	-4.25	-13.62	6.46	-327.72	-53.81	7300.081	1030
37580	-4.15	-13.53	6.57	-328.35	-54.69	7300.088	1030
37585	-4.75	-12.92	6.55	-328.51	-55.71	7300.091	1030
37590	-4.72	-13.04	6.40	-328.90	-56.56	7300.099	1030
37595	-4.68	-13.37	6.44	-328.77	-56.81	7300.101	1030
37600	-4.85	-13.30	6.32	-329.93	-57.41	7300.107	1030
37605	-4.31	-12.97	6.39	-330.45	-57.82	7300.110	1030
37610	-4.41	-13.07	6.39	-330.66	-58.81	7300.117	1030
37615	-4.85	-12.71	6.46	-331.16	-59.88	7300.123	1030
37620	-4.63	-13.05	6.32	-330.85	-60.69	7300.125	1030
37625	-4.66	-12.85	6.37	-330.95	-61.63	7300.132	1030
37630	-4.86	-13.20	6.23	-331.49	-62.79	7300.137	1030
37635	-4.81	-13.23	6.14	-332.48	-65.04	7300.141	1030
37640	-5.12	-12.62	6.24	-332.66	-66.37	7300.146	1030
37645	-4.92	-12.49	6.25	-333.13	-67.82	7300.151	1030
37650	-4.95	-12.92	6.18	-333.28	-67.94	7300.155	1030
37655	-4.95	-12.59	6.22	-333.38	-68.95	7300.163	1030
37660	-4.67	-12.24	6.27	-333.27	-69.47	7300.165	1030
37665	-4.81	-12.47	6.25	-333.27	-70.85	7300.171	1030
37670	-4.75	-12.41	6.27	-333.47	-70.74	7300.177	1030
37675	-4.55	-11.97	6.25	-335.39	-72.15	7300.182	1030
37680	-4.99	-12.28	6.13	-335.43	-74.13	7300.187	1030
37685	-4.82	-12.01	6.19	-335.47	-75.18	7300.193	1030
37690	-5.12	-12.05	6.15	-335.51	-75.21	7300.196	1030
37695	-5.50	-11.94	6.29	-335.33	-77.27	7300.204	1030
37700	-4.94	-11.79	6.23	-335.67	-76.64	7300.206	1030
37705	-4.94	-11.78	6.18	-335.52	-77.05	7300.211	1030
37710	-4.95	-12.16	6.09	-335.54	-76.94	7300.216	1030
37715	-4.73	-11.80	6.07	-338.00	-77.27	7300.223	1030
37720	-4.64	-11.89	5.98	-338.80	-77.55	7300.227	1030
37725	-4.79	-11.53	6.09	-338.90	-78.68	7300.232	1030
37730	-4.79	-11.65	6.01	-338.94	-79.56	7300.236	1030
37735	-4.66	-11.60	6.02	-339.00	-79.97	7300.242	1030
37740	-5.26	-11.63	6.00	-339.14	-80.34	7300.248	1030
37745	-5.10	-11.37	5.99	-339.89	-82.23	7300.251	1030
37750	-4.97	-11.48	5.88	-341.12	-84.20	7300.257	1030
37755	-4.94	-10.96	6.00	-341.20	-85.13	7300.262	1030
37760	-4.99	-11.05	5.96	-341.61	-85.74	7300.266	1030
37765	-4.97	-11.10	5.91	-341.38	-86.09	7300.271	1030
37770	-4.85	-11.28	5.91	-341.33	-87.04	7300.277	1030
37775	-5.14	-11.47	5.85	-341.76	-87.84	7300.281	1030
37780	-5.14	-11.03	5.78	-343.53	-89.71	7300.286	1030
37785	-4.96	-11.09	5.74	-343.64	-90.76	7300.290	1030
37790	-4.85	-10.69	5.83	-343.73	-91.54	7300.297	1030
37795	-5.20	-10.80	5.82	-343.65	-91.95	7300.301	1030
37800	-5.03	-10.96	5.78	-343.70	-92.69	7300.306	1030
37805	-5.01	-10.91	5.78	-343.74	-93.49	7300.311	1030
37810	-4.98	-10.24	5.84	-345.33	-95.22	7300.318	1030
37815	-5.01	-10.55	5.74	-345.73	-96.46	7300.320	1030
37820	-5.32	-10.51	5.73	-345.90	-96.32	7300.327	1030
37825	-5.25	-10.35	5.75	-345.64	-96.60	7300.331	1030
37830	-5.23	-10.32	5.73	-346.04	-97.36	7300.336	1030
37835	-5.38	-10.70	5.65	-346.09	-97.84	7300.341	1030
37840	-5.39	-10.24	5.73	-346.47	-99.40	7300.348	1030
37845	-5.13	-10.67	5.61	-346.70	-100.18	7300.352	1030
37850	-5.21	-10.42	5.69	-346.58	-101.17	7300.357	1030
37855	-5.13	-10.27	5.69	-347.01	-101.43	7300.359	1030
37860	-4.97	-10.28	5.71	-346.90	-101.94	7300.366	1030
37865	-5.22	-10.26	5.66	-346.63	-101.27	7300.373	1030
37870	-5.13	-10.50	5.61	-346.65	-101.52	7300.375	1030
37875	-5.06	-10.42	5.67	-346.77	-102.28	7300.381	1030
37880	-4.73	-9.77	5.65	-349.01	-105.11	7300.387	1030
37885	-4.91	-9.62	5.51	-351.23	-108.07	7300.391	1030
37890	-5.22	-9.85	5.46	-351.05	-106.91	7300.396	1030
37895	-4.93	-9.49	5.56	-351.38	-106.83	7300.403	1030
37900	-5.10	-9.78	5.46	-351.24	-107.23	7300.406	1030
37905	-4.91	-9.65	5.49	-351.33	-107.61	7300.412	1030
37910	-5.23	-9.34	5.54	-351.96	-109.29	7300.417	1030
37915	-5.19	-9.08	5.47	-353.63	-111.44	7300.421	1030
37920	-5.27	-9.04	5.44	-353.52	-111.67	7300.427	1030
37925	-5.56	-9.91	5.28	-353.57	-113.49	7300.433	1030
37930	-5.37	-9.65	5.30	-353.67	-113.69	7300.436	1030
37935	-5.50	-9.17	5.42	-353.78	-114.35	7300.441	1030
37940	-5.30	-9.26	5.41	-353.70	-115.23	7300.445	1030
37945	-5.37	-8.76	5.34	-355.64	-117.36	7300.452	1030
37950	-5.53	-8.27	5.42	-355.88	-117.79	7300.457	1030
37955	-5.67	-8.90	5.37	-355.78	-118.88	7300.463	1030
37960	-5.37	-8.68	5.38	-355.63	-119.39	7300.466	1030
37965	-5.32	-8.52	5.34	-355.69	-120.40	7300.472	1030
37970	-5.45	-8.62	5.33	-355.75	-120.79	7300.476	1030
37975	-5.76	-8.59	5.30	-357.65	-122.51	7300.482	1030
37980	-5.66	-8.23	5.32	-358.14	-123.75	7300.484	1030
37985	-5.81	-8.97	5.24	-357.89	-125.08	7300.494	1030
37990	-6.05	-8.78	5.17	-358.36	-125.34	7300.498	1030
37995	-5.63	-8.36	5.26	-358.26	-125.21	7300.500	1030
38000	-5.10	-8.09	5.29	-358.23	-125.99	7300.507	1030
38005	-5.73	-8.28	5.20	-359.27	-127.48	7300.513	1030
38010	-5.52	-8.10	5.15	-360.42	-128.84	7300.516	1030
38015	-5.40	-7.88	5.21	-360.45	-128.94	7300.522	1030
38020	-5.47	-7.95	5.15	-360.57	-129.48	7300.526	1030
38025	-5.38	-7.93	5.16	-360.44	-130.01	7300.531	1030
38030	-5.33	-8.28	5.13	-360.41	-130.79	7300.538	1030
38035	-5.59	-8.04	5.16	-360.51	-130.36	7300.540	1030
38040	-5.38	-7.99	5.14	-360.63	-131.49	7300.546	1030
38045	-5.50	-7.78	5.15	-360.90	-131.81	7300.552	1030
38050	-5.53	-7.11	5.16	-363.46	-134.47	7300.556	1030
38055	-5.21	-7.33	5.07	-363.66	-135.43	7300.561	1030
38060	-5.33	-7.33	5.12	-363.67	-135.78	7300.567	1030
38065	-5.71	-7.59	5.04	-363.73	-135.66	7300.570	1030
38070	-5.54	-7.55	5.04	-363.68	-136.26	7300.577	1030
38075	-5.64	-7.71	5.06	-363.70	-136.72	7300.580	1030
38080	-5.66	-7.69	4.95	-364.95	-139.52	7300.586	1030
38085	-5.38	-7.01	5.01	-365.45	-139.85	7300.591	1030
38090	-5.61	-7.24	5.04	-365.35	-140.79	7300.599	1030
38095	-5.49	-7.82	4.92	-365.64	-140.66	7300.602	1030
38100	-5.42	-7.40	4.96	-365.59	-140.44	7300.607	1030
38105	-5.61	-7.57	4.94	-365.42	-140.44	7300.610	1030
38110	-5.70	-6.67	4.97	-366.80	-141.45	7300.617	1030
38115	-5.69	-6.73	4.91	-367.73	-142.54	7300.623	1030
38120	-5.47	-6.70	4.92	-368.17	-144.30	7300.625	1030
38125	-5.75	-6.82	4.88	-368.34	-144.20	7300.632	1030
38130	-5.55	-6.91	4.89	-368.21	-144.06	7300.638	1030
38135	-5.92	-6.86	4.90	-368.31	-144.15	7300.641	1030
38140	-5.34	-6.42	4.84	-369.17	-145.91	7300.647	1030
38145	-5.59	-6.99	4.77	-370.48	-147.27	7300.651	1030
38150	-5.87	-7.05	4.75	-370.49	-147.59	7300.656	1030
38155	-5.86	-6.76	4.84	-370.59	-147.18	7300.662	1030
38160	-5.64	-6.36	4.80	-370.66	-147.88	7300.666	1030
38165	-5.68	-6.29	4.81	-370.44	-147.99	7300.671	1030
38170	-5.60	-6.31	4.81	-370.89	-149.37	7300.677	1030
38175	-5.53	-5.90	4.80	-372.29	-151.28	7300.681	1030
38180	-5.77	-6.00	4.75	-372.50	-150.95	7300.686	1030
38185	-5.77	-6.21	4.70	-372.82	-151.62	7300.691	1030
38190	-5.84	-6.46	4.70	-372.63	-151.88	7300.695	1030
38195	-5.82	-6.17	4.74	-372.93	-152.15	7300.703	1030
38200	-5.43	-6.15	4.69	-373.08	-152.36	7300.705	1030
38205	-6.00	-5.80	4.72	-372.99	-153.74	7300.712	1030
38210	-6.01	-6.39	4.68	-373.08	-154.10	7300.716	1030
38215	-5.83	-6.09	4.58	-375.52	-156.54	7300.720	1030
38220	-6.07	-5.74	4.65	-375.67	-157.03	7300.726	1030
38225	-6.09	-5.14	4.74	-375.84	-157.01	7300.733	1030
38230	-5.74	-5.56	4.61	-375.68	-157.79	7300.734	1030
38235	-5.73	-5.91	4.60	-375.99	-158.81	7300.742	1030
38240	-5.77	-6.25	4.58	-375.91	-158.91	7300.748	1030
38245	-5.96	-6.15	4.50	-377.42	-159.52	7300.751	1030
38250	-6.01	-6.08	4.49	-378.09	-160.19	7300.757	1030
38255	-6.07	-5.40	4.57	-377.85	-162.61	7300.764	1030
38260	-5.79	-5.22	4.55	-377.96	-161.42	7300.766	1030
38265	-6.02	-5.77	4.49	-377.83	-161.41	7300.772	1030
38270	-6.16	-5.83	4.49	-378.06	-161.71	7300.776	1030
38275	-5.89	-5.46	4.49	-379.14	-162.67	7300.781	1030
38280	-6.06	-5.55	4.42	-380.02	-164.40	7300.786	1030
38285	-6.17	-5.27	4.46	-380.26	-164.63	7300.792	1030
38290	-5.68	-4.82	4.48	-380.23	-164.50	7300.797	1030
38295	-5.83	-5.06	4.48	-380.43	-165.87	7300.801	1030
38300	-6.01	-5.22	4.46	-380.44	-166.71	7300.806	1030
38305	-6.00	-5.67	4.39	-380.68	-167.16	7300.811	1030
38310	-6.06	-4.62	4.43	-382.24	-168.65	7300.816	1030
38315	-5.79	-4.39	4.43	-382.35	-169.43	7300.821	1030
38320	-5.85	-5.30	4.34	-382.43	-169.71	7300.827	1030
38325	-6.14	-4.89	4.39	-382.42	-170.23	7300.830	1030
38330	-5.87	-4.65	4.37	-382.65	-169.51	7300.838	1030
38335	-5.62	-4.76	4.38	-382.62	-170.43	7300.841	1030
38340	-6.13	-5.27	4.32	-382.73	-171.14	7300.845	1030
38345	-6.28	-4.97	4.35	-382.69	-170.90	7300.851	1030
38350	-6.03	-4.44	4.29	-385.07	-173.24	7300.857	1030
38355	-6.28	-4.69	4.28	-385.64	-174.11	7300.859	1030
38360	-6.16	-4.73	4.29	-385.72	-174.57	7300.867	1030
38365	-6.17	-4.59	4.27	-385.59	-175.07	7300.872	1030
38370	-6.27	-5.04	4.21	-385.91	-175.91	7300.875	1030
38375	-6.21	-4.43	4.26	-385.83	-175.22	7300.882	1030
38380	-6.05	-4.32	4.21	-387.51	-176.01	7300.888	1030
38385	-6.32	-3.97	4.21	-387.96	-176.20	7300.891	1030
38390	-6.18	-4.28	4.17	-387.94	-177.65	7300.897	1030
38395	-6.25	-4.16	4.21	-388.06	-177.82	7300.901	1030
38400	-6.09	-3.89	4.20	-388.08	-177.97	7300.906	1030
38405	-6.12	-3.83	4.18	-388.14	-179.11	7300.911	1030
38410	-6.28	-3.41	4.21	-388.76	-179.45	7300.916	1030
38415	-6.12	-3.65	4.15	-390.32	-179.24	7300.921	1030
38420	-6.18	-4.09	4.09	-390.32	-180.56	7300.927	1030
38425	-6.50	-3.73	4.13	-390.46	-181.19	7300.932	1030
38430	-6.75	-4.42	4.04	-390.40	-181.89	7300.936	1030
38435	-6.33	-3.88	4.12	-390.56	-181.13	7300.941	1030
38440	-6.71	-4.75	4.08	-390.32	-181.36	7300.945	1030
38445	-6.56	-4.05	4.05	-392.31	-184.12	7300.952	1030
38450	-6.44	-4.34	3.97	-392.83	-185.13	7300.954	1030
38455	-6.42	-3.64	4.01	-392.91	-185.74	7300.961	1030
38460	-6.22	-4.02	4.03	-392.71	-185.81	7300.966	1030
38465	-6.42	-3.64	4.03	-392.90	-186.58	7300.973	1030
38470	-6.62	-4.42	3.94	-393.05	-186.99	7300.976	1030
38475	-6.68	-3.80	3.93	-394.84	-188.58	7300.982	1030
38480	-6.92	-4.28	3.90	-395.19	-188.63	7300.987	1030
38485	-6.69	-3.67	3.93	-395.30	-188.80	7300.992	1030
38490	-6.54	-3.43	3.94	-395.25	-189.50	7300.998	1030
38495	-6.24	-3.50	3.94	-395.07	-190.09	7301.000	1030
38500	-6.48	-3.27	3.95	-395.08	-190.32	7301.007	1030
38505	-6.52	-3.26	3.94	-395.12	-191.53	7301.013	1030
38510	-6.54	-3.59	3.91	-395.45	-191.20	7301.016	1030
38515	-6.45	-3.45	3.89	-396.43	-191.90	7301.022	1030
38520	-6.75	-3.61	3.89	-396.70	-192.17	7301.026	1030
38525	-6.86	-4.22	3.86	-396.84	-192.27	7301.031	1030
38530	-7.00	-3.45	3.84	-397.17	-192.10	7301.037	1030
38535	-6.99	-3.03	3.93	-397.09	-192.75	7301.042	1030
38540	-6.83	-4.01	3.86	-396.96	-193.01	7301.046	1030
38545	-6.65	-3.18	3.87	-397.77	-193.30	7301.052	1030
38550	-6.99	-3.36	3.75	-400.37	-195.93	7301.056	1030
38555	-6.90	-3.76	3.74	-400.44	-197.26	7301.061	1030
38560	-6.94	-3.69	3.73	-400.48	-197.34	7301.067	1030
38565	-6.83	-3.61	3.76	-400.60	-197.94	7301.070	1030
38570	-7.09	-3.83	3.75	-400.53	-197.87	7301.077	1030
38575	-6.91	-3.07	3.79	-400.66	-197.96	7301.080	1030
38580	-6.63	-2.48	3.71	-402.53	-200.08	7301.086	1030
38585	-6.45	-3.02	3.70	-402.57	-200.18	7301.091	1030
38590	-6.62	-3.02	3.69	-402.97	-200.64	7301.098	1030
38595	-6.85	-3.49	3.66	-402.84	-201.27	7301.101	1030
38600	-6.83	-2.82	3.69	-402.89	-201.28	7301.107	1030
38605	-6.79	-3.05	3.68	-403.01	-201.58	7301.110	1030
38610	-6.91	-3.05	3.62	-404.61	-204.16	7301.117	1030
38615	-6.85	-3.96	3.61	-404.94	-204.26	7301.123	1030
38620	-6.83	-3.34	3.59	-405.13	-204.87	7301.128	1030
38625	-6.85	-3.11	3.58	-405.13	-204.43	7301.131	1030
38630	-6.77	-3.03	3.60	-405.09	-204.92	7301.138	1030
38635	-6.79	-2.97	3.62	-405.43	-205.09	7301.141	1030
38640	-6.59	-3.67	3.55	-406.60	-205.53	7301.147	1030
38645	-6.59	-3.62	3.55	-407.35	-205.16	7301.151	1030
38650	-6.61	-3.29	3.52	-407.45	-204.80	7301.156	1030
38655	-6.68	-2.72	3.56	-407.41	-205.26	7301.162	1030
38660	-7.00	-2.61	3.56	-407.46	-206.26	7301.167	1030
38665	-6.93	-3.32	3.54	-407.71	-206.82	7301.171	1030
38670	-6.76	-2.46	3.53	-407.58	-207.11	7301.177	1030
38675	-6.79	-2.41	3.53	-407.60	-208.00	7301.180	1030
38680	-6.63	-2.12	3.49	-409.07	-209.81	7301.187	1030
38685	-7.04	-2.15	3.50	-410.58	-211.36	7301.191	1030
38690	-7.00	-2.23	3.44	-410.80	-211.49	7301.196	1030
38695	-6.70	-1.72	3.47	-410.63	-211.68	7301.203	1030
38700	-6.72	-2.11	3.44	-410.40	-212.68	7301.207	1030
38705	-6.91	-2.16	3.43	-410.44	-213.27	7301.211	1030
38710	-6.74	-2.03	3.42	-410.99	-213.79	7301.215	1030
38715	-7.02	-2.35	3.38	-412.81	-213.26	7301.220	1030
38720	-6.98	-2.69	3.35	-413.04	-214.47	7301.226	1030
38725	-7.07	-2.71	3.37	-413.20	-215.30	7301.233	1030
38730	-7.17	-2.66	3.37	-412.98	-215.35	7301.234	1030
38735	-7.32	-2.61	3.36	-412.99	-214.88	7301.242	1030
38740	-7.07	-2.47	3.37	-412.94	-215.52	7301.247	1030
38745	-7.02	-2.01	3.32	-414.74	-217.15	7301.250	1030
38750	-7.04	-1.90	3.30	-415.43	-217.67	7301.256	1030
38755	-7.09	-2.26	3.37	-414.77	-218.71	7301.264	1030
38760	-7.18	-2.42	3.33	-415.39	-218.69	7301.266	1030
38765	-7.03	-2.42	3.33	-414.94	-218.97	7301.272	1030
38770	-6.98	-1.92	3.31	-415.13	-219.30	7301.276	1030
38775	-7.04	-1.39	3.26	-416.57	-219.20	7301.281	1030
38780	-7.05	-1.71	3.22	-417.68	-219.46	7301.286	1030
38785	-6.85	-2.07	3.27	-417.84	-220.16	7301.292	1030
38790	-7.04	-2.39	3.23	-417.40	-220.00	7301.296	1030
38795	-6.98	-2.11	3.23	-417.80	-220.85	7301.302	1031
38800	-7.04	-1.98	3.24	-417.97	-220.58	7301.306	1031
38805	-7.07	-2.36	3.26	-416.75	-220.81	7301.312	1031
38810	-6.90	-2.47	3.27	-415.65	-219.73	7301.316	1031
38815	-7.22	-2.53	3.28	-415.77	-219.67	7301.321	1031
38820	-7.09	-1.99	3.31	-415.72	-220.06	7301.326	1031
38825	-7.09	-2.05	3.26	-415.79	-220.52	7301.333	1031
38830	-7.28	-3.38	3.26	-416.01	-219.63	7301.336	1031
38835	-7.04	-3.16	3.26	-415.79	-220.38	7301.341	1031
38840	-7.20	-2.42	3.29	-415.81	-220.79	7301.348	1031
38845	-7.01	-2.35	3.31	-415.11	-219.55	7301.351	1031
38850	-7.15	-2.63	3.34	-412.94	-217.48	7301.357	1031
38855	-6.85	-1.76	3.36	-413.03	-217.73	7301.359	1031
38860	-6.77	-2.28	3.37	-413.10	-218.46	7301.367	1031
38865	-7.06	-2.83	3.31	-412.99	-218.22	7301.372	1031
38870	-6.90	-2.20	3.38	-412.83	-217.34	7301.375	1031
38875	-7.07	-2.24	3.33	-413.04	-217.42	7301.381	1031
38880	-6.94	-2.29	3.36	-411.21	-216.02	7301.388	1031
38885	-6.82	-2.07	3.39	-410.87	-215.37	7301.391	1031
38890	-7.16	-2.45	3.47	-410.82	-215.51	7301.398	1031
38895	-6.77	-2.58	3.41	-410.94	-215.42	7301.401	1031
38900	-6.82	-1.89	3.38	-410.94	-215.34	7301.406	1031
38905	-6.82	-2.24	3.37	-411.21	-216.51	7301.411	1031
38910	-6.95	-2.69	3.44	-409.53	-216.93	7301.417	1031
38915	-6.86	-2.56	3.45	-408.79	-217.15	7301.421	1031
38920	-7.28	-3.26	3.44	-409.10	-216.89	7301.427	1031
38925	-7.03	-1.97	3.46	-408.80	-217.14	7301.431	1031
38930	-7.16	-2.65	3.45	-408.92	-217.32	7301.437	1031
38935	-7.33	-2.34	3.44	-408.95	-216.82	7301.441	1031
38940	-7.15	-2.08	3.47	-407.85	-216.12	7301.445	1031
38945	-7.22	-2.84	3.51	-406.68	-214.82	7301.452	1031
38950	-7.24	-2.67	3.52	-406.49	-214.64	7301.458	1031
38955	-7.21	-2.69	3.50	-406.77	-214.08	7301.461	1031
38960	-7.12	-3.05	3.50	-406.56	-214.40	7301.465	1031
38965	-7.26	-3.08	3.49	-406.41	-214.55	7301.471	1031
38970	-7.20	-2.70	3.51	-406.27	-214.00	7301.476	1031
38975	-6.92	-2.92	3.56	-404.69	-211.62	7301.482	1031
38980	-7.05	-2.85	3.58	-404.45	-211.18	7301.485	1031
38985	-6.90	-2.85	3.56	-404.47	-211.68	7301.492	1031
38990	-6.50	-1.70	3.61	-404.47	-211.50	7301.497	1031
38995	-6.91	-2.45	3.57	-404.41	-211.72	7301.503	1031
39000	-6.97	-2.69	3.53	-404.45	-212.25	7301.505	1031
39005	-7.00	-2.88	3.57	-404.34	-212.08	7301.513	1031
39010	-6.70	-1.94	3.60	-404.65	-211.83	7301.516	1031
39015	-6.88	-3.47	3.63	-402.23	-210.05	7301.522	1031
39020	-7.05	-3.34	3.63	-401.63	-208.75	7301.526	1031
39025	-7.06	-3.28	3.66	-401.74	-208.21	7301.534	1031
39030	-7.06	-3.25	3.63	-401.59	-207.53	7301.537	1031
39035	-6.81	-3.63	3.62	-401.39	-207.36	7301.541	1031
39040	-7.07	-3.42	3.66	-401.53	-206.93	7301.546	1031
39045	-6.84	-3.02	3.71	-399.88	-207.15	7301.552	1031
39050	-6.67	-2.37	3.73	-399.45	-206.81	7301.555	1031
39055	-6.61	-2.67	3.74	-399.10	-206.61	7301.562	1031
39060	-6.68	-2.94	3.70	-399.02	-207.26	7301.567	1031
39065	-6.62	-2.99	3.69	-398.93	-206.77	7301.571	1031
39070	-6.60	-2.78	3.70	-399.11	-206.33	7301.577	1031
39075	-6.49	-2.44	3.78	-398.54	-205.94	7301.583	1031
39080	-6.82	-3.34	3.74	-397.00	-204.61	7301.587	1031
39085	-6.70	-3.15	3.76	-396.83	-204.74	7301.591	1031
39090	-6.44	-3.63	3.80	-396.74	-204.45	7301.598	1031
39095	-6.50	-3.67	3.76	-397.00	-204.26	7301.601	1031
39100	-6.97	-3.36	3.79	-396.74	-203.45	7301.607	1031
39105	-6.58	-2.78	3.78	-396.92	-203.39	7301.609	1031
39110	-6.58	-3.47	3.85	-395.55	-201.49	7301.617	1031
39115	-6.28	-3.08	3.88	-394.98	-200.74	7301.622	1031
39120	-6.60	-3.88	3.79	-394.85	-201.46	7301.628	1031
39125	-6.65	-3.59	3.84	-394.69	-201.35	7301.631	1031
39130	-6.30	-3.05	3.89	-394.74	-200.89	7301.637	1031
39135	-6.68	-3.70	3.85	-394.68	-200.50	7301.641	1031
39140	-6.41	-3.35	3.91	-392.90	-198.62	7301.647	1031
39145	-6.46	-3.21	3.91	-392.66	-198.75	7301.651	1031
39150	-6.44	-3.24	3.96	-392.36	-197.02	7301.656	1031
39155	-6.57	-3.63	3.94	-391.89	-196.43	7301.661	1031
39160	-6.48	-3.36	3.99	-391.40	-198.07	7301.669	1031
39165	-6.48	-3.42	3.97	-391.60	-197.59	7301.671	1031
39170	-6.66	-4.17	3.92	-391.89	-196.81	7301.677	1031
39175	-6.69	-4.23	3.95	-391.95	-196.50	7301.681	1031
39180	-6.56	-3.87	3.98	-390.73	-195.66	7301.687	1031
39185	-6.48	-3.75	4.01	-390.03	-195.01	7301.691	1031
39190	-6.46	-4.15	3.98	-389.86	-194.30	7301.696	1031
39195	-6.47	-3.78	4.01	-390.27	-193.02	7301.702	1031
39200	-6.53	-4.25	3.99	-389.99	-192.48	7301.708	1031
39205	-6.44	-3.95	3.99	-389.50	-192.46	7301.712	1031
39210	-6.63	-3.49	4.07	-389.40	-191.67	7301.716	1031
39215	-6.38	-3.82	4.14	-387.51	-189.65	7301.720	1031
39220	-6.67	-4.41	4.06	-387.64	-190.01	7301.725	1031
39225	-6.31	-4.72	4.02	-387.45	-189.39	7301.733	1031
39230	-6.32	-4.20	4.11	-387.21	-188.84	7301.734	1031
39235	-6.18	-3.86	4.11	-387.36	-188.73	7301.742	1031
39240	-6.05	-4.21	4.12	-387.22	-188.63	7301.748	1031
39245	-6.54	-4.85	4.11	-385.67	-186.72	7301.750	1031
39250	-6.34	-4.76	4.12	-385.22	-186.12	7301.756	1031
39255	-6.37	-5.25	4.11	-385.29	-185.19	7301.764	1031
39260	-6.29	-4.68	4.16	-385.21	-185.58	7301.766	1031
39265	-6.26	-4.56	4.13	-385.12	-185.18	7301.772	1031
39270	-6.47	-4.36	4.16	-385.07	-185.34	7301.776	1031
39275	-6.54	-4.75	4.21	-383.82	-183.85	7301.781	1031
39280	-6.76	-4.76	4.25	-383.35	-182.55	7301.786	1031
39285	-6.67	-5.03	4.19	-383.05	-182.00	7301.792	1031
39290	-6.45	-4.53	4.24	-382.91	-180.87	7301.796	1031
39295	-6.56	-4.52	4.26	-382.96	-181.00	7301.802	1031
39300	-6.70	-4.14	4.27	-382.84	-180.80	7301.806	1031
39305	-6.59	-4.88	4.21	-382.51	-180.46	7301.811	1031
39310	-6.74	-5.14	4.28	-380.73	-179.04	7301.816	1031
39315	-6.81	-5.24	4.26	-380.58	-178.25	7301.820	1031
39320	-6.91	-5.63	4.28	-379.81	-177.67	7301.827	1031
39325	-6.59	-5.06	4.34	-379.70	-177.78	7301.830	1031
39330	-6.46	-4.63	4.35	-379.58	-177.55	7301.837	1031
39335	-6.11	-4.44	4.38	-379.75	-177.75	7301.841	1031
39340	-6.28	-4.95	4.32	-379.68	-177.60	7301.845	1031
39345	-6.02	-4.63	4.39	-379.77	-177.55	7301.851	1031
39350	-6.12	-5.15	4.43	-378.05	-175.49	7301.857	1031
39355	-6.45	-5.69	4.40	-377.71	-175.14	7301.860	1031
39360	-6.04	-4.70	4.42	-377.56	-173.76	7301.869	1031
39365	-6.26	-5.18	4.43	-377.67	-174.41	7301.873	1031
39370	-6.39	-5.52	4.43	-377.68	-173.95	7301.875	1031
39375	-6.32	-5.46	4.41	-377.75	-174.34	7301.881	1031
39380	-6.48	-6.15	4.39	-376.24	-173.93	7301.888	1031
39385	-6.50	-6.45	4.40	-375.68	-173.29	7301.891	1031
39390	-6.41	-5.60	4.48	-375.58	-172.79	7301.897	1031
39395	-6.16	-5.50	4.49	-375.15	-172.08	7301.902	1031
39400	-6.31	-5.70	4.50	-375.27	-171.53	7301.906	1031
39405	-6.34	-5.78	4.44	-375.35	-170.71	7301.911	1031
39410	-6.23	-6.02	4.50	-374.78	-169.35	7301.917	1031
39415	-6.54	-5.89	4.55	-373.30	-167.66	7301.921	1031
39420	-6.46	-5.76	4.58	-372.90	-167.27	7301.927	1031
39425	-6.39	-5.88	4.58	-372.97	-166.77	7301.931	1031
39430	-6.34	-6.47	4.52	-372.90	-166.23	7301.936	1031
39435	-6.13	-6.00	4.56	-372.65	-166.30	7301.941	1031
39440	-6.26	-5.49	4.61	-372.36	-165.59	7301.945	1031
39445	-6.48	-6.72	4.60	-370.70	-164.04	7301.952	1031
39450	-6.16	-6.28	4.65	-370.77	-163.47	7301.956	1031
39455	-6.25	-6.41	4.66	-370.53	-162.47	7301.962	1031
39460	-6.33	-6.47	4.68	-370.59	-162.35	7301.966	1031
39465	-6.31	-6.36	4.62	-370.45	-163.19	7301.973	1031
39470	-6.19	-6.39	4.62	-370.61	-162.72	7301.976	1031
39475	-6.33	-6.36	4.67	-370.63	-162.50	7301.982	1031
39480	-6.27	-6.84	4.61	-370.50	-162.49	7301.984	1031
39485	-6.37	-6.53	4.76	-367.72	-159.65	7301.992	1031
39490	-6.50	-6.84	4.76	-367.32	-158.81	7301.997	1031
39495	-6.22	-6.52	4.81	-367.43	-158.10	7302.002	1031
39500	-6.11	-6.50	4.77	-367.33	-157.26	7302.006	1031
39505	-6.29	-7.06	4.75	-367.63	-157.12	7302.013	1031
39510	-6.15	-6.85	4.74	-367.58	-156.30	7302.016	1031
39515	-6.02	-6.89	4.82	-365.46	-155.98	7302.022	1031
39520	-6.24	-7.30	4.80	-365.01	-155.25	7302.026	1031
39525	-6.38	-7.16	4.83	-365.21	-154.58	7302.034	1031
39530	-6.42	-7.05	4.82	-365.06	-154.35	7302.037	1031
39535	-6.38	-6.92	4.83	-365.11	-154.61	7302.042	1031
39540	-6.38	-6.87	4.84	-365.22	-154.21	7302.046	1031
39545	-6.13	-7.21	4.83	-364.66	-152.14	7302.052	1031
39550	-6.06	-7.02	4.92	-363.30	-150.04	7302.056	1031
39555	-6.10	-7.27	4.91	-363.12	-150.17	7302.061	1031
39560	-6.15	-7.76	4.90	-362.88	-149.83	7302.067	1031
39565	-6.42	-7.77	4.85	-362.98	-149.28	7302.070	1031
39570	-6.07	-7.21	4.96	-362.91	-148.60	7302.077	1031
39575	-6.31	-8.24	4.84	-362.35	-147.76	7302.082	1031
39580	-6.11	-7.75	4.99	-360.64	-145.92	7302.087	1031
39585	-6.39	-7.65	4.99	-360.59	-144.73	7302.091	1031
39590	-6.02	-7.78	4.95	-360.43	-143.85	7302.098	1031
39595	-6.24	-8.20	4.94	-360.72	-143.81	7302.101	1031
39600	-6.02	-7.65	5.03	-360.40	-143.65	7302.107	1031
39605	-5.99	-8.09	4.97	-360.22	-144.12	7302.109	1031
39610	-6.15	-8.86	5.01	-358.60	-141.21	7302.116	1031
39615	-5.62	-7.30	5.22	-358.69	-140.45	7302.122	1031
39620	-5.89	-7.74	5.12	-358.67	-141.06	7302.125	1031
39625	-6.03	-8.07	5.06	-358.70	-141.17	7302.131	1031
39630	-6.35	-8.20	5.05	-358.46	-139.61	7302.138	1031
39635	-5.85	-7.80	5.10	-358.68	-139.99	7302.141	1031
39640	-5.88	-7.88	5.10	-358.32	-139.81	7302.147	1031
39645	-5.80	-8.22	5.05	-358.41	-139.93	7302.151	1031
39650	-5.95	-8.70	5.10	-355.91	-137.04	7302.156	1031
39655	-5.97	-8.32	5.21	-355.60	-136.14	7302.161	1031
39660	-5.79	-9.07	5.15	-355.72	-136.24	7302.169	1031
39665	-5.93	-8.57	5.19	-355.25	-135.11	7302.171	1031
39670	-5.77	-8.31	5.22	-355.22	-134.81	7302.177	1031
39675	-5.59	-8.20	5.23	-355.30	-134.39	7302.181	1031
39680	-5.91	-8.98	5.18	-354.72	-133.50	7302.187	1031
39685	-5.63	-8.29	5.33	-353.36	-131.70	7302.191	1031
39690	-5.66	-8.46	5.31	-353.26	-131.18	7302.195	1031
39695	-5.71	-8.37	5.34	-353.31	-130.28	7302.202	1031
39700	-5.68	-8.61	5.29	-353.44	-130.13	7302.208	1031
39705	-5.86	-8.94	5.25	-353.29	-129.83	7302.212	1031
39710	-6.00	-9.21	5.21	-352.99	-129.18	7302.216	1031
39715	-5.93	-8.99	5.34	-351.14	-129.60	7302.220	1031
39720	-6.10	-9.25	5.34	-350.73	-128.44	7302.226	1031
39725	-5.76	-9.39	5.32	-350.90	-127.72	7302.233	1031
39730	-6.01	-9.03	5.34	-350.71	-127.41	7302.235	1031
39735	-5.98	-9.34	5.34	-350.57	-127.59	7302.241	1031
39740	-5.82	-8.87	5.44	-350.86	-126.95	7302.247	1031
39745	-5.91	-9.29	5.46	-348.68	-124.58	7302.250	1031
39750	-6.04	-9.36	5.44	-348.35	-124.52	7302.256	1031
39755	-6.06	-9.36	5.46	-348.47	-123.80	7302.263	1031
39760	-5.96	-9.22	5.48	-348.66	-123.83	7302.266	1031
39765	-6.16	-9.37	5.43	-348.76	-123.18	7302.272	1031
39770	-6.20	-8.99	5.49	-348.71	-123.23	7302.276	1031
39775	-6.05	-9.52	5.51	-346.99	-120.26	7302.281	1031
39780	-5.79	-9.26	5.62	-345.99	-118.93	7302.286	1031
39785	-5.91	-9.75	5.53	-346.09	-119.15	7302.292	1031
39790	-5.85	-9.65	5.53	-346.04	-117.91	7302.296	1031
39795	-5.93	-10.00	5.53	-345.98	-117.46	7302.302	1031
39800	-6.01	-9.61	5.60	-345.89	-116.48	7302.306	1031
39805	-6.08	-9.75	5.51	-345.80	-116.00	7302.312	1031
39810	-5.85	-9.36	5.62	-345.80	-116.05	7302.318	1031
39815	-6.06	-10.00	5.60	-344.70	-115.13	7302.322	1031
39820	-5.96	-9.99	5.70	-343.16	-113.07	7302.327	1031
39825	-5.95	-9.99	5.68	-342.90	-112.27	7302.333	1031
39830	-5.95	-10.02	5.69	-342.83	-111.71	7302.336	1031
39835	-6.17	-10.10	5.68	-342.97	-111.43	7302.341	1031
39840	-5.64	-10.17	5.68	-342.71	-110.91	7302.348	1031
39845	-5.91	-10.26	5.71	-342.38	-110.93	7302.351	1031
39850	-5.97	-10.89	5.68	-340.51	-107.62	7302.357	1031
39855	-6.03	-10.81	5.68	-340.18	-106.51	7302.360	1031
39860	-6.08	-10.54	5.77	-340.35	-106.01	7302.367	1031
39865	-5.95	-10.64	5.77	-340.47	-105.44	7302.372	1031
39870	-5.90	-11.19	5.63	-340.18	-106.18	7302.375	1031
39875	-5.85	-10.30	5.84	-340.16	-105.75	7302.381	1031
39880	-5.95	-11.13	5.72	-339.54	-104.95	7302.388	1031
39885	-5.76	-11.00	5.78	-339.42	-104.08	7302.391	1031
39890	-5.50	-10.79	5.82	-339.03	-102.77	7302.398	1031
39895	-5.67	-10.84	5.82	-339.08	-103.69	7302.401	1031
39900	-5.76	-10.88	5.80	-338.86	-103.71	7302.406	1031
39905	-5.78	-11.05	5.79	-338.93	-102.76	7302.412	1031
39910	-5.68	-11.10	5.82	-337.84	-100.85	7302.418	1031
39915	-5.70	-11.28	5.92	-336.00	-98.83	7302.421	1031
39920	-5.47	-12.24	5.73	-335.61	-96.39	7302.428	1031
39925	-5.70	-11.82	5.84	-335.97	-96.49	7302.430	1031
39930	-5.64	-11.41	5.91	-336.15	-96.75	7302.437	1031
39935	-5.42	-11.92	5.83	-335.75	-96.55	7302.441	1031
39940	-5.50	-11.88	5.90	-334.95	-95.37	7302.445	1031
39945	-5.49	-11.74	6.04	-333.56	-93.23	7302.452	1031
39950	-5.52	-11.92	6.02	-333.30	-92.25	7302.458	1031
39955	-5.73	-11.75	6.02	-333.25	-91.42	7302.462	1031
39960	-5.59	-11.58	6.09	-333.18	-92.31	7302.466	1031
39965	-5.61	-11.52	6.11	-333.10	-91.92	7302.473	1031
39970	-5.51	-11.36	6.18	-333.33	-90.95	7302.476	1031
39975	-5.65	-11.73	6.09	-332.99	-91.19	7302.482	1031
39980	-5.72	-12.07	6.07	-332.29	-90.88	7302.486	1031
39985	-5.77	-12.21	6.15	-330.24	-88.53	7302.492	1031
39990	-5.67	-12.13	6.19	-330.10	-87.61	7302.497	1031
39995	-5.55	-12.12	6.22	-330.16	-86.68	7302.503	1031
40000	-5.66	-12.71	6.09	-329.83	-85.50	7302.506	1031
40005	-5.52	-12.44	6.12	-329.94	-85.71	7302.513	1031
40010	-5.37	-12.22	6.22	-329.99	-84.78	7302.516	1031
40015	-5.64	-12.98	6.17	-328.12	-83.06	7302.522	1031
40020	-5.73	-13.00	6.15	-327.80	-82.50	7302.526	1031
40025	-5.38	-12.52	6.32	-328.05	-81.47	7302.533	1031
40030	-5.63	-12.79	6.22	-327.75	-81.98	7302.537	1031
40035	-5.72	-13.06	6.16	-327.58	-80.85	7302.543	1031
40040	-5.46	-12.74	6.29	-327.62	-80.64	7302.546	1031
40045	-5.73	-12.72	6.35	-326.29	-80.33	7302.552	1031
40050	-5.94	-12.68	6.40	-325.63	-79.60	7302.556	1031
40055	-5.71	-12.86	6.36	-325.74	-78.80	7302.562	1031
40060	-5.84	-13.02	6.32	-325.50	-77.80	7302.568	1031
40065	-6.07	-12.91	6.34	-325.78	-77.65	7302.570	1031
40070	-5.74	-12.98	6.33	-325.46	-77.73	7302.577	1031
40075	-5.55	-12.85	6.48	-324.56	-76.93	7302.583	1031
40080	-5.69	-13.44	6.42	-323.16	-74.60	7302.587	1031
40085	-5.76	-13.66	6.34	-323.02	-74.01	7302.591	1031
40090	-5.56	-13.51	6.38	-323.05	-73.37	7302.597	1031
40095	-5.49	-13.53	6.46	-323.22	-72.42	7302.601	1031
40100	-5.33	-13.47	6.47	-323.02	-71.48	7302.607	1031
40105	-5.21	-13.04	6.59	-322.39	-70.62	7302.610	1031
40110	-5.49	-13.69	6.54	-320.64	-68.70	7302.617	1031
40115	-5.15	-14.20	6.43	-320.83	-68.04	7302.622	1031
40120	-5.38	-14.12	6.47	-320.65	-67.47	7302.625	1031
40125	-5.46	-13.78	6.55	-320.75	-67.39	7302.631	1031
40130	-5.34	-14.20	6.39	-320.39	-65.83	7302.638	1031
40135	-5.19	-14.06	6.53	-320.64	-65.53	7302.641	1031
40140	-5.34	-14.05	6.54	-320.37	-65.00	7302.647	1031
40145	-5.27	-14.20	6.48	-320.25	-65.30	7302.650	1031
40150	-5.24	-14.50	6.53	-318.10	-62.56	7302.655	1031
40155	-5.34	-14.39	6.64	-318.15	-61.52	7302.662	1031
40160	-4.87	-13.86	6.79	-317.39	-59.74	7302.668	1031
40165	-5.29	-14.47	6.63	-317.87	-60.11	7302.671	1031
40170	-5.28	-14.66	6.57	-317.70	-59.48	7302.677	1031
40175	-5.36	-14.53	6.62	-317.74	-59.10	7302.680	1031
40180	-5.27	-14.58	6.76	-316.27	-58.27	7302.687	1031
40185	-5.05	-14.53	6.81	-315.13	-56.60	7302.693	1031
40190	-5.14	-14.96	6.67	-315.29	-55.89	7302.695	1031
40195	-5.17	-14.75	6.75	-315.26	-55.13	7302.702	1031
40200	-5.16	-14.54	6.84	-315.50	-54.17	7302.707	1031
40205	-5.21	-14.99	6.71	-315.18	-54.10	7302.711	1031
40210	-5.41	-14.87	6.80	-314.34	-53.07	7302.717	1031
40215	-5.18	-14.86	6.84	-313.13	-52.97	7302.720	1031
40220	-5.25	-15.19	6.81	-312.83	-52.34	7302.726	1031
40225	-4.77	-14.83	6.94	-312.84	-51.54	7302.732	1031
40230	-5.08	-15.12	6.83	-312.81	-49.80	7302.735	1031
40235	-5.11	-15.17	6.83	-313.01	-49.86	7302.742	1031
40240	-5.27	-15.22	6.81	-313.04	-49.38	7302.747	1031
40245	-5.06	-15.30	6.99	-310.94	-45.66	7302.753	1031
40250	-5.07	-15.25	7.02	-310.66	-45.55	7302.756	1031
40255	-5.21	-15.53	6.92	-310.71	-44.80	7302.763	1031
40260	-5.25	-15.58	6.92	-310.70	-44.38	7302.766	1031
40265	-4.92	-15.57	7.01	-309.33	-42.84	7302.773	1031
40270	-5.46	-16.13	6.88	-309.44	-41.36	7302.776	1031
40275	-5.49	-15.95	6.90	-309.26	-40.35	7302.784	1031
40280	-5.29	-15.97	6.95	-309.15	-40.18	7302.786	1031
40285	-5.26	-15.97	7.02	-308.07	-39.20	7302.793	1031
40290	-5.35	-16.40	6.90	-307.47	-38.02	7302.796	1031
40295	-5.30	-16.14	7.08	-306.95	-36.41	7302.802	1031
40300	-5.38	-16.40	7.05	-306.46	-35.25	7302.805	1031
40305	-5.24	-16.54	7.01	-306.63	-35.04	7302.812	1031
40310	-5.38	-16.43	7.05	-306.48	-34.71	7302.817	1031
40315	-5.43	-16.56	7.02	-306.04	-33.88	7302.821	1031
40320	-5.40	-16.56	7.12	-304.93	-32.25	7302.827	1031
40325	-5.44	-16.79	7.08	-304.44	-31.97	7302.832	1031
40400	-5.03	-17.50	7.26	-301.00	-20.37	7303.004	1
40500	-4.71	-17.61	7.27	-300.77	-19.63	7303.104	1
40600	-4.75	-17.40	7.37	-300.52	-18.65	7303.203	1
40700	-4.74	-17.70	7.27	-300.82	-16.94	7303.305	1
40800	-5.04	-17.71	7.23	-300.73	-17.97	7303.405	1
40900	-4.58	-17.75	7.26	-300.19	-19.11	7303.507	1
41000	-5.10	-17.51	7.31	-300.23	-17.64	7303.594	1
41100	-4.95	-17.51	7.32	-300.17	-17.72	7303.706	1
41200	-4.89	-17.60	7.32	-300.02	-17.35	7303.807	1
41300	-5.04	-17.63	7.36	-300.01	-16.62	7303.906	1
41400	-5.06	-17.68	7.32	-299.98	-15.70	7304.007	1
41500	-4.81	-17.86	7.27	-300.01	-16.97	7304.107	1
41600	-4.82	-17.62	7.35	-299.75	-16.80	7304.202	1
41700	-4.65	-17.70	7.33	-299.86	-17.92	7304.308	1
41800	-4.83	-17.58	7.37	-299.62	-17.65	7304.398	1
41900	-5.05	-17.62	7.35	-299.65	-16.46	7304.498	1
42000	-4.79	-17.62	7.35	-299.68	-16.87	7304.607	1
42100	-5.03	-17.71	7.31	-299.72	-16.72	7304.687	1
42200	-4.94	-17.57	7.38	-299.78	-17.65	7304.748	1
42300	-5.19	-17.72	7.30	-299.62	-17.09	7304.843	1
42400	-5.21	-17.66	7.31	-299.65	-16.13	7304.943	1
42500	-4.95	-17.92	7.26	-299.48	-16.40	7305.048	1
42600	-4.94	-17.86	7.27	-299.62	-16.76	7305.144	1
42700	-4.98	-17.72	7.30	-299.66	-16.08	7305.246	1
42800	-5.05	-17.69	7.33	-299.49	-17.20	7305.347	1
42900	-4.75	-17.37	7.38	-300.55	-17.26	7305.448	1
43000	-4.60	-17.33	7.11	-303.28	-18.71	7305.550	1
43100	-4.83	-16.69	7.14	-306.42	-22.96	7305.646	1
43200	-4.91	-16.28	7.01	-309.39	-25.99	7305.748	1
43300	-5.20	-16.18	6.95	-310.39	-27.26	7305.846	1
43400	-5.17	-15.63	6.92	-313.18	-29.67	7305.941	1
43500	-4.98	-15.52	6.83	-314.94	-31.17	7306.049	1
43600	-5.38	-15.23	6.90	-315.05	-32.65	7306.148	1
43700	-4.90	-15.42	6.86	-315.20	-33.21	7306.246	1
43800	-5.22	-15.34	6.86	-315.41	-32.69	7306.349	1
43900	-5.15	-15.04	6.73	-318.02	-35.96	7306.447	1
44000	-5.09	-14.92	6.58	-321.11	-39.51	7306.546	1
44100	-5.16	-14.09	6.52	-325.21	-41.88	7306.644	1
44200	-5.13	-13.81	6.43	-327.21	-44.13	7306.746	1
44300	-5.09	-13.69	6.41	-328.14	-42.36	7306.844	1
44400	-4.80	-13.83	6.38	-327.82	-42.74	7306.948	1
44500	-4.73	-13.81	6.40	-328.12	-43.51	7307.047	1
44600	-4.75	-14.17	6.28	-327.96	-45.21	7307.147	1
44700	-4.98	-13.82	6.37	-328.14	-43.44	7307.246	1
44800	-4.96	-13.56	6.45	-328.24	-44.85	7307.344	1
44900	-4.82	-13.76	6.40	-328.24	-43.33	7307.449	1
45000	-4.92	-13.83	6.36	-328.19	-44.02	7307.545	1
45100	-5.02	-13.57	6.42	-328.36	-45.84	7307.640	1
45200	-5.05	-13.63	6.43	-327.97	-43.44	7307.747	1
45300	-5.64	-13.81	6.41	-327.55	-42.55	7307.849	1
45400	-5.31	-13.80	6.54	-325.61	-41.74	7307.947	1
45500	-5.27	-13.89	6.52	-325.58	-40.91	7308.045	1
45600	-5.03	-14.33	6.57	-323.50	-37.86	7308.147	1
45700	-5.10	-13.99	6.67	-323.43	-38.46	7308.249	1
45800	-5.09	-14.25	6.60	-323.16	-41.07	7308.343	1
45900	-5.28	-14.42	6.49	-323.32	-40.29	7308.448	1
46000	-5.23	-14.23	6.51	-323.55	-39.81	7308.549	1
46100	-4.97	-14.15	6.60	-323.30	-40.35	7308.643	1
46200	-5.00	-13.74	6.69	-323.36	-40.34	7308.750	1
46300	-5.09	-14.31	6.52	-323.23	-40.44	7308.843	1
46400	-4.94	-14.21	6.55	-323.19	-41.89	7308.948	1
46500	-5.28	-14.51	6.43	-323.26	-39.82	7309.046	1
46600	-5.19	-14.00	6.60	-323.32	-40.22	7309.146	1
46700	-4.93	-14.16	6.53	-323.36	-40.60	7309.246	1
46800	-4.90	-14.03	6.60	-323.03	-39.89	7309.348	1
46900	-4.90	-14.35	6.54	-322.76	-38.62	7309.448	1
47000	-5.02	-14.10	6.57	-323.12	-38.09	7309.544	1
47100	-4.91	-14.06	6.60	-323.21	-38.54	7309.643	1
47200	-4.75	-14.64	6.42	-323.05	-37.03	7309.749	1
47300	-4.95	-14.24	6.54	-323.12	-38.36	7309.843	1
47400	-5.07	-14.04	6.60	-323.05	-38.14	7309.940	1
47500	-5.17	-13.98	6.60	-323.34	-37.94	7310.045	1
47600	-5.02	-14.04	6.59	-323.36	-38.80	7310.145	1
47700	-4.91	-14.24	6.53	-323.02	-39.34	7310.248	1
47800	-4.99	-14.18	6.54	-323.34	-38.76	7310.341	1
47900	-4.91	-14.30	6.51	-322.96	-38.99	7310.436	1
48000	-4.87	-14.22	6.52	-322.91	-38.29	7310.544	1
48100	-5.04	-14.43	6.52	-323.23	-37.02	7310.650	1
48200	-4.87	-13.89	6.64	-323.11	-37.51	7310.741	1
48300	-5.12	-14.10	6.53	-322.96	-38.45	7310.848	1
48400	-4.57	-13.90	6.62	-322.75	-37.69	7310.949	1
48500	-5.14	-14.09	6.55	-323.01	-38.94	7311.045	1
48600	-5.29	-13.92	6.61	-323.15	-39.02	7311.149	1
48700	-5.12	-14.19	6.52	-323.11	-39.31	7311.247	1
48800	-4.75	-14.11	6.57	-322.83	-39.75	7311.341	1
48900	-4.70	-14.13	6.56	-322.89	-37.93	7311.434	1
49000	-5.08	-14.11	6.58	-322.82	-37.69	7311.547	1
49100	-4.81	-14.05	6.59	-322.82	-38.25	7311.649	1
49200	-4.97	-13.77	6.68	-322.81	-37.75	7311.746	1
49300	-5.25	-13.95	6.61	-322.52	-37.90	7311.849	1
49400	-5.30	-14.06	6.59	-322.95	-37.25	7311.950	1
49500	-5.21	-14.12	6.52	-322.86	-38.22	7312.044	1
49600	-5.11	-13.73	6.67	-322.92	-38.15	7312.144	1
49700	-5.31	-13.92	6.60	-323.04	-38.08	7312.246	1
49800	-5.15	-13.87	6.60	-323.02	-36.92	7312.344	1
49900	-5.05	-14.05	6.58	-322.58	-38.49	7312.448	1
50000	-5.49	-14.21	6.49	-322.96	-38.00	7312.545	1
50100	-5.64	-13.99	6.55	-322.91	-36.81	7312.647	1
50200	-5.52	-14.03	6.53	-323.03	-38.97	7312.747	1
50300	-5.18	-14.07	6.54	-322.94	-39.29	7312.841	1
50400	-5.20	-13.78	6.62	-323.09	-40.00	7312.947	1
50500	-5.28	-14.27	6.50	-322.67	-39.68	7313.046	1
50600	-5.24	-14.35	6.36	-322.78	-38.74	7313.150	1
50700	-5.10	-14.04	6.55	-322.86	-39.90	7313.244	1
50800	-5.42	-14.01	6.52	-323.13	-39.58	7313.340	1
50900	-5.02	-14.09	6.53	-322.90	-38.80	7313.439	1
51000	-5.48	-13.95	6.56	-322.99	-38.84	7313.535	1
51100	-4.91	-14.04	6.53	-322.66	-39.57	7313.649	1
51200	-5.45	-13.87	6.59	-322.80	-38.77	7313.741	1
51300	-5.50	-13.95	6.59	-322.63	-39.11	7313.842	1
51400	-5.66	-14.03	6.50	-322.86	-38.78	7313.938	1
51500	-5.29	-13.83	6.61	-322.56	-39.71	7314.047	1
51600	-5.49	-13.82	6.60	-322.72	-40.20	7314.144	1
51700	-5.56	-13.64	6.66	-322.59	-39.62	7314.243	1
51800	-5.72	-14.04	6.51	-322.65	-40.71	7314.343	1
51900	-5.62	-13.90	6.56	-322.66	-39.52	7314.437	1
52000	-5.44	-13.98	6.56	-322.68	-39.81	7314.545	1
52100	-5.50	-13.78	6.59	-322.61	-40.23	7314.645	1
52200	-5.43	-13.97	6.55	-322.37	-39.33	7314.746	1
52300	-5.20	-14.02	6.52	-322.55	-38.47	7314.844	1
52460	-5.49	-13.62	6.60	-322.56	-40.61	7314.924	1
52465	-5.64	-13.98	6.51	-322.43	-39.93	7314.929	1
52470	-5.76	-14.36	6.39	-322.42	-39.35	7314.934	1
52475	-5.49	-13.74	6.60	-322.34	-39.53	7314.938	1
52480	-5.35	-13.84	6.56	-322.71	-39.47	7314.942	1
52485	-5.69	-14.11	6.47	-322.69	-39.41	7314.949	1
52490	-5.40	-13.87	6.56	-322.67	-39.07	7314.953	1
52495	-5.65	-13.84	6.55	-322.52	-38.89	7314.958	1
52500	-5.45	-13.72	6.60	-322.64	-38.65	7314.963	1
52505	-5.87	-14.09	6.46	-322.54	-38.76	7314.968	1
52510	-5.58	-13.92	6.53	-322.92	-38.70	7314.974	1
52515	-5.56	-13.75	6.60	-322.74	-38.66	7314.977	1
52520	-5.26	-13.68	6.61	-322.84	-38.35	7314.982	1
52525	-5.60	-13.76	6.58	-322.64	-38.22	7314.988	1
52530	-5.84	-14.00	6.49	-322.57	-38.81	7314.992	1
52535	-5.57	-14.18	6.44	-322.67	-38.44	7314.998	1
52540	-5.74	-13.80	6.59	-322.60	-38.07	7315.001	1
52545	-5.61	-14.01	6.49	-322.53	-38.43	7315.008	1
52550	-5.51	-14.12	6.48	-322.52	-37.99	7315.013	1
52555	-5.45	-13.88	6.60	-322.39	-37.88	7315.019	1
52560	-5.04	-13.97	6.57	-322.39	-38.49	7315.022	1
52565	-5.25	-13.88	6.58	-322.74	-39.31	7315.029	1
52570	-5.42	-13.72	6.64	-322.55	-39.56	7315.031	1
52575	-5.25	-13.86	6.57	-322.40	-38.92	7315.038	1
52580	-5.23	-13.74	6.62	-322.58	-38.89	7315.044	1
52585	-5.46	-13.56	6.67	-322.45	-38.88	7315.047	1
52590	-5.57	-14.10	6.50	-322.25	-38.51	7315.053	1
52595	-4.99	-14.01	6.59	-322.45	-39.02	7315.060	1
52600	-5.59	-13.88	6.56	-322.35	-38.45	7315.062	1
52605	-5.55	-13.80	6.61	-322.47	-38.14	7315.068	6365
52610	-5.62	-13.66	6.60	-322.69	-38.69	7315.073	7001
52615	-5.67	-13.52	6.66	-322.83	-38.85	7315.078	7001
52620	-5.21	-13.62	6.64	-322.65	-38.62	7315.083	7001
52625	-5.67	-13.44	6.71	-322.60	-38.81	7315.087	7001
52630	-5.63	-13.73	6.71	-318.72	-49.60	7315.094	7111
52635	-5.51	-13.59	6.66	-318.93	-56.21	7315.099	7111
52640	-5.58	-13.26	6.61	-319.88	-61.55	7315.102	7111
52645	-5.44	-13.21	6.48	-320.66	-64.23	7315.107	7111
52650	-5.48	-12.95	6.58	-320.91	-65.81	7315.112	7111
52655	-5.33	-12.92	6.67	-319.77	-65.82	7315.117	7111
52660	-5.57	-13.17	6.61	-319.95	-66.10	7315.124	7111
52665	-5.69	-13.28	6.47	-320.83	-66.21	7315.126	7111
52670	-5.41	-12.96	6.58	-320.68	-66.09	7315.133	7111
52675	-5.42	-13.08	6.53	-321.22	-66.27	7315.138	7111
52680	-5.82	-12.88	6.60	-321.19	-67.12	7315.145	7111
52685	-5.61	-13.13	6.50	-321.12	-66.94	7315.147	7111
52690	-5.80	-12.88	6.54	-321.62	-68.34	7315.154	7111
52695	-5.50	-13.00	6.51	-321.55	-67.99	7315.156	7111
52700	-5.58	-12.92	6.61	-320.58	-67.92	7315.163	7111
52705	-5.64	-13.19	6.48	-321.06	-68.14	7315.169	7111
52710	-5.40	-12.95	6.43	-323.35	-69.04	7315.174	7111
52715	-5.62	-12.76	6.49	-322.20	-68.99	7315.178	7111
52720	-5.66	-12.94	6.54	-320.28	-67.29	7315.185	7111
52725	-5.61	-13.05	6.52	-320.68	-67.22	7315.188	7111
52730	-5.18	-12.98	6.45	-322.15	-67.77	7315.194	7111
52735	-5.60	-13.08	6.39	-322.35	-68.06	7315.197	7111
52740	-5.41	-13.03	6.46	-321.59	-68.20	7315.203	7111
52745	-5.45	-13.15	6.38	-321.92	-69.20	7315.208	7111
52750	-5.47	-12.63	6.57	-321.87	-68.69	7315.212	7111
52755	-5.51	-13.05	6.54	-320.26	-67.40	7315.218	7111
52760	-5.19	-12.96	6.57	-321.01	-67.69	7315.224	7111
52765	-5.36	-12.97	6.61	-320.81	-66.97	7315.228	7111
52770	-5.55	-13.09	6.54	-320.96	-67.41	7315.232	7111
52775	-5.68	-12.78	6.52	-322.43	-68.80	7315.240	7111
52780	-5.62	-12.93	6.54	-321.16	-68.11	7315.242	7111
52785	-5.43	-13.09	6.55	-320.23	-67.10	7315.248	7111
52790	-5.66	-13.34	6.34	-322.27	-68.67	7315.253	7111
52795	-5.45	-12.77	6.47	-322.82	-69.44	7315.257	7111
52800	-5.66	-12.82	6.53	-321.36	-68.75	7315.263	7111
52805	-5.67	-13.11	6.44	-321.69	-68.77	7315.270	7111
52810	-5.54	-12.79	6.54	-321.32	-68.37	7315.272	7111
52815	-5.56	-13.13	6.45	-321.57	-68.28	7315.279	7111
52820	-5.45	-13.22	6.34	-322.30	-68.68	7315.281	7111
52825	-5.80	-13.26	6.38	-322.61	-68.87	7315.289	7111
52830	-5.53	-12.83	6.41	-322.83	-69.92	7315.294	7111
52835	-5.35	-12.77	6.57	-321.28	-68.43	7315.297	7111
52840	-5.82	-13.40	6.31	-322.59	-68.12	7315.303	7111
52845	-5.41	-12.99	6.32	-324.05	-69.87	7315.309	7111
52850	-5.64	-12.71	6.44	-323.14	-70.87	7315.312	7111
52855	-5.31	-12.81	6.54	-321.60	-68.09	7315.320	7111
52860	-5.65	-13.17	6.40	-321.21	-68.28	7315.322	7111
52865	-5.62	-12.93	6.35	-323.05	-69.57	7315.328	7111
52870	-5.39	-12.90	6.47	-321.71	-68.77	7315.333	7111
52875	-5.08	-13.33	6.26	-323.20	-69.68	7315.340	7111
52880	-5.46	-12.98	6.36	-323.72	-69.32	7315.343	7111
52885	-5.45	-12.81	6.38	-323.65	-70.01	7315.349	7111
52890	-5.51	-13.12	6.44	-321.66	-69.75	7315.353	7111
52895	-5.80	-13.28	6.25	-323.31	-70.26	7315.358	7111
52900	-5.34	-12.68	6.37	-324.15	-70.42	7315.363	7111
52905	-5.55	-12.87	6.51	-321.81	-68.43	7315.367	7111
52910	-5.60	-13.00	6.51	-321.23	-66.97	7315.373	7111
52915	-5.59	-13.23	6.35	-322.37	-67.19	7315.378	7111
52920	-5.30	-12.90	6.40	-323.14	-68.17	7315.382	7111
52925	-5.49	-13.15	6.35	-322.63	-68.02	7315.388	7111
52930	-5.71	-12.88	6.39	-322.97	-68.42	7315.394	7111
52935	-5.47	-12.85	6.51	-321.68	-66.62	7315.398	7111
52940	-5.57	-13.16	6.44	-321.28	-65.74	7315.404	7111
52945	-5.47	-12.74	6.54	-321.51	-66.23	7315.406	7111
52950	-5.50	-13.12	6.50	-320.81	-65.34	7315.413	7111
52955	-5.56	-12.86	6.56	-321.52	-66.15	7315.418	7111
52960	-5.76	-12.98	6.61	-320.66	-65.88	7315.423	7111
52965	-5.41	-13.11	6.52	-320.56	-65.88	7315.428	7111
52970	-5.84	-12.94	6.56	-321.00	-65.49	7315.434	7111
52975	-5.59	-13.43	6.44	-320.65	-66.04	7315.437	7111
52980	-5.64	-13.04	6.42	-322.40	-68.73	7315.444	7111
52985	-5.51	-12.70	6.52	-322.20	-68.22	7315.447	7111
52990	-5.79	-13.36	6.52	-319.41	-65.63	7315.454	7111
52995	-5.52	-13.14	6.46	-321.49	-66.67	7315.458	7111
53000	-5.57	-12.98	6.42	-322.56	-68.00	7315.462	7111
53005	-5.48	-12.80	6.52	-321.62	-67.51	7315.468	7111
53010	-5.50	-13.20	6.43	-321.03	-66.43	7315.474	7111
53015	-5.45	-12.98	6.49	-321.43	-67.10	7315.477	7111
53020	-5.87	-13.10	6.44	-321.69	-67.16	7315.485	7111
53025	-5.57	-13.17	6.40	-322.36	-67.37	7315.488	7111
53030	-5.28	-12.52	6.55	-322.33	-69.08	7315.492	7111
53035	-5.32	-13.11	6.60	-319.90	-67.09	7315.499	7111
53040	-5.74	-13.28	6.41	-321.98	-67.53	7315.504	7111
53045	-5.62	-13.09	6.33	-323.26	-69.28	7315.508	7111
53050	-5.42	-12.79	6.45	-322.65	-69.54	7315.514	7111
53055	-5.53	-12.88	6.50	-321.44	-67.96	7315.516	7111
53060	-5.81	-12.97	6.46	-321.88	-67.43	7315.525	7111
53065	-5.69	-12.91	6.51	-321.49	-67.16	7315.529	7111
53070	-5.48	-12.93	6.54	-321.28	-67.15	7315.533	7111
53075	-5.78	-12.93	6.61	-320.63	-66.89	7315.539	7111
53080	-5.34	-12.81	6.63	-320.51	-66.33	7315.544	7111
53085	-5.57	-13.19	6.63	-319.38	-65.56	7315.547	7111
53090	-5.50	-13.15	6.53	-320.62	-65.77	7315.553	7111
53095	-5.61	-13.06	6.47	-321.59	-67.17	7315.559	7111
53100	-5.39	-12.81	6.57	-321.22	-66.95	7315.562	7111
53105	-5.47	-13.26	6.54	-319.73	-65.42	7315.569	7111
53110	-5.65	-13.06	6.55	-320.92	-65.93	7315.572	7111
53115	-5.65	-13.22	6.42	-321.50	-66.93	7315.578	7111
53120	-5.60	-12.84	6.47	-322.75	-68.36	7315.583	7111
53125	-5.69	-12.83	6.65	-319.90	-67.12	7315.589	7111
53130	-5.72	-13.30	6.48	-320.28	-66.26	7315.593	7111
53135	-5.68	-13.04	6.42	-322.07	-67.86	7315.599	7111
53140	-5.39	-12.76	6.52	-321.80	-67.74	7315.602	7111
53145	-5.78	-13.27	6.46	-320.99	-67.22	7315.608	7111
53150	-5.67	-13.25	6.29	-323.11	-68.16	7315.613	7111
53155	-5.57	-12.85	6.30	-323.84	-70.17	7315.619	7111
53160	-5.51	-12.88	6.37	-322.85	-69.71	7315.623	7111
53165	-5.57	-13.04	6.46	-321.42	-68.95	7315.629	7111
53170	-5.28	-12.86	6.49	-322.06	-68.69	7315.633	7111
53175	-5.58	-13.22	6.38	-322.33	-68.37	7315.640	7111
53180	-5.61	-13.09	6.30	-323.48	-70.42	7315.642	7111
53185	-5.07	-12.53	6.47	-323.48	-70.87	7315.650	7111
53190	-5.39	-12.64	6.58	-321.94	-69.80	7315.654	7111
53195	-5.69	-13.08	6.44	-320.99	-68.30	7315.657	7111
53200	-5.39	-12.88	6.52	-321.49	-68.41	7315.664	7111
53205	-5.46	-13.07	6.50	-320.53	-67.38	7315.669	7111
53210	-5.57	-12.98	6.53	-321.53	-67.28	7315.672	7111
53215	-6.41	-13.20	6.42	-320.24	-66.09	7315.680	7111
53220	-5.62	-12.95	6.50	-321.11	-66.98	7315.684	7111
53225	-5.56	-13.03	6.41	-321.33	-67.68	7315.690	7111
53230	-5.58	-12.99	6.49	-321.33	-67.25	7315.693	7111
53235	-5.60	-12.92	6.53	-321.22	-66.82	7315.698	7111
53240	-5.51	-13.19	6.48	-320.86	-67.21	7315.703	7111
53245	-5.44	-12.77	6.50	-321.79	-68.21	7315.708	7111
53250	-5.42	-13.20	6.53	-319.84	-66.21	7315.712	7111
53255	-5.57	-12.86	6.53	-321.72	-67.13	7315.718	7111
53260	-5.49	-13.05	6.52	-321.18	-67.00	7315.724	7111
53265	-5.74	-13.05	6.48	-321.34	-67.44	7315.727	7111
53270	-5.46	-13.18	6.39	-321.70	-68.15	7315.733	7111
53275	-5.72	-13.02	6.37	-322.72	-69.27	7315.738	7111
53280	-5.46	-13.04	6.44	-321.97	-69.64	7315.744	7111
53285	-5.36	-13.04	6.42	-322.26	-70.23	7315.748	7111
53290	-5.62	-12.87	6.53	-321.35	-69.43	7315.754	7111
53295	-5.51	-12.83	6.60	-320.99	-67.57	7315.757	7111
53300	-5.56	-13.15	6.47	-321.18	-67.29	7315.764	7111
53305	-5.34	-12.88	6.52	-321.44	-67.83	7315.766	7111
53310	-5.79	-13.24	6.42	-321.50	-67.80	7315.773	7111
53315	-5.65	-12.98	6.39	-322.75	-68.98	7315.778	7111
53320	-5.50	-12.87	6.55	-321.04	-68.58	7315.785	7111
53325	-5.62	-13.24	6.43	-321.03	-68.05	7315.788	7111
53330	-5.61	-12.97	6.58	-320.19	-67.63	7315.794	7111
53335	-5.67	-13.35	6.36	-321.81	-68.06	7315.797	7111
53340	-5.24	-12.80	6.48	-322.05	-69.82	7315.805	7111
53345	-5.49	-13.09	6.39	-322.37	-69.45	7315.808	7111
53350	-5.57	-12.88	6.47	-322.11	-69.91	7315.812	7111
53355	-5.66	-13.24	6.35	-322.07	-68.80	7315.817	7111
53360	-5.36	-12.77	6.43	-323.28	-69.87	7315.824	7111
53365	-5.51	-12.92	6.50	-321.85	-69.15	7315.828	7111
53370	-5.71	-13.11	6.46	-321.53	-68.74	7315.833	7111
53375	-5.58	-12.91	6.46	-322.42	-69.12	7315.837	7111
53380	-5.69	-13.19	6.49	-320.64	-67.43	7315.845	7111
53385	-5.46	-13.12	6.47	-321.23	-67.36	7315.849	7111
53390	-5.92	-13.01	6.47	-320.76	-67.67	7315.855	7111
53395	-5.59	-12.97	6.52	-320.78	-68.11	7315.858	7111
53400	-5.58	-13.06	6.49	-321.32	-68.00	7315.864	7111
53405	-5.60	-13.01	6.53	-321.17	-67.68	7315.870	7111
53410	-5.49	-13.23	6.40	-321.28	-67.85	7315.873	7111
53415	-5.37	-12.87	6.37	-322.90	-69.76	7315.876	7111
53420	-5.36	-13.12	6.38	-322.04	-69.71	7315.882	7111
53425	-5.66	-12.97	6.47	-321.90	-69.20	7315.888	7111
53430	-5.50	-12.93	6.46	-321.64	-69.57	7315.892	7111
53435	-5.65	-13.09	6.43	-322.06	-69.44	7315.898	7111
53440	-5.52	-12.98	6.42	-322.18	-69.55	7315.903	7111
53445	-5.50	-12.96	6.35	-323.07	-70.73	7315.908	7111
53450	-5.56	-12.90	6.41	-322.55	-70.72	7315.913	7111
53455	-5.58	-12.87	6.50	-321.33	-68.75	7315.919	7111
53460	-5.40	-12.88	6.60	-320.69	-68.04	7315.922	7111
53465	-5.79	-13.14	6.39	-322.25	-67.56	7315.930	7111
53470	-5.45	-12.82	6.45	-322.23	-68.57	7315.933	7111
53475	-5.40	-12.87	6.62	-320.36	-67.05	7315.938	7111
53480	-5.60	-13.09	6.54	-321.02	-66.76	7315.943	7111
53485	-5.54	-13.43	6.36	-321.31	-67.88	7315.950	7111
53490	-5.37	-12.77	6.52	-321.65	-68.39	7315.953	7111
53495	-5.54	-12.82	6.66	-319.78	-66.49	7315.959	7111
53500	-5.52	-12.97	6.71	-319.49	-65.68	7315.961	7111
53505	-5.71	-13.33	6.44	-320.79	-66.08	7315.970	7111
53510	-5.45	-12.97	6.44	-322.07	-67.85	7315.974	7111
53515	-5.30	-12.92	6.62	-320.04	-67.50	7315.977	7111
53520	-5.48	-13.58	6.35	-321.44	-68.48	7315.983	7111
53525	-5.63	-12.66	6.52	-322.25	-70.19	7315.989	7111
53530	-5.62	-12.94	6.56	-321.02	-69.23	7315.993	7111
53535	-5.57	-12.83	6.57	-320.27	-68.32	7315.999	7111
53540	-5.64	-13.23	6.48	-320.73	-68.29	7316.001	7111
53545	-5.58	-13.03	6.46	-321.30	-68.25	7316.007	7111
53550	-5.25	-12.70	6.63	-320.92	-67.81	7316.013	7111
53555	-5.59	-13.31	6.51	-319.60	-66.20	7316.019	7111
53560	-5.54	-13.18	6.46	-321.54	-67.29	7316.022	7111
53565	-5.65	-13.04	6.47	-321.84	-67.82	7316.028	7111
53570	-5.49	-12.92	6.48	-321.79	-68.39	7316.031	7111
53575	-5.79	-13.07	6.46	-321.68	-69.22	7316.038	7111
53580	-5.40	-13.08	6.45	-321.54	-70.72	7316.044	7111
53585	-5.59	-13.04	6.37	-322.30	-71.40	7316.047	7111
53590	-5.51	-13.28	6.32	-321.88	-70.57	7316.055	7111
53595	-5.59	-12.82	6.45	-322.23	-70.70	7316.058	7111
53600	-5.57	-13.16	6.41	-321.23	-69.43	7316.062	7111
53605	-5.43	-13.09	6.37	-322.54	-70.34	7316.068	7111
53610	-5.66	-12.61	6.56	-321.63	-69.67	7316.074	7111
[truncated: 12,154 more rows]
