# Supplementary material for: Structural characterization of the saxitoxin-targeting APTSTX1 aptamer using optical tweezers and molecular dynamics simulations
Source: PLoS One. 2019 Nov 7;14(11):e0222468. doi: 10.1371/journal.pone.0222468 (PMC6837747; doi:10.1371/journal.pone.0222468)
Supplement: S1 File — Data repository, aptamer control condition and aptamer under SXT. (ZIP) [file pone.0222468.s005.zip › Data/Data/August/090815/2dnCOM.txt]

Instrument name = Christians toy
*****Calibration values *****
TrapA Temperature Fudge	-0.400000
TrapB Temperature Fudge	-1.550000
TrapA Force Sensitivity	0.025700	0.026000	0.032000
TrapB Force Sensitivity	0.026200	0.027400	0.032000
TrapA Lever Sensitivity	15000.000000	14500.000000	0.000000
TrapB Lever Sensitivity	15200.000000	14500.000000	0.000000
Motor Threshold	20	20	20
*****Initial Preference Settings*****
ForceRateDiv	1
ForceGain	32
PosRateDivA	3
PosRateDivB	3
PositionGainA	32
PositionGainB	32
GotoSpeedX	10
GotoSpeedY	10
GotoSpeedZ	5
MaxDataFileSize	10000000
HopDistance	2
*CycleCount/n____	1
*A_PsdX__________	0
*A_PsdY__________	0
*A_PsdSum________	0
*A_Iris__________	0
*A_LeverX________	0
*A_LeverY________	0
*A_LeverSum______	0
*B_PsdX__________	0
*B_PsdY__________	0
*B_PsdSum________	0
*B_Iris__________	0
*B_LeverX________	0
*B_LeverY________	0
*B_LeverSum______	0
*A_Temperature___	0
*B_Temperature___	0
*X_force_________	1
*Y_force_________	1
*Z_force_________	1
*Tension_________	0
*A_dist-X________	0
*A_dist-Y________	1
*B_dist-X________	0
*B_dist-Y________	1
*Motor_X_________	0
*Motor_Y_________	0
*Motor_Z_________	0
*MotorVel_X______	0
*MotorVel_Y______	0
*MotorVel_Z______	0
*A_trapPIC_Err___	0
*B_trapPIC_Err___	0
*comPIC_Err______	0
*A_CycleCount____	0
*B_CycleCount____	0
*Motor_CycleCount	0
*time(sec)_______	1
*Status__________	1
*Null____________	0
samples/line_HI	400
samples/line_LO	20
goto0	8388608	8388608	8388608
goto1	8411736	8394822	8402837
goto2	8450028	8417272	8403086
goto3	8447226	8363526	8403898
goto4	8422772	8353948	8399333
goto5	8388608	8388608	8388608
goto6	8388608	8388608	8388608
goto7	8388608	8388608	8388608
goto8	8388608	8388608	8388608
goto9	8388608	8388608	8388608
yourXYZint	123	456	789
MaxForceP1	20.000000
MinForceP1	3.000000
PullRateP1	100.000000
refoldTime1	0.000000
unfoldTime1	0.000000
MaxForceP2	75.000000
MinForceP2	2.000000
PullRateP2	1000.000000
refoldTime2	0.000000
unfoldTime2	0.000000
MaxForceP3	10.000000
MinForceP3	-10.000000
PullRateP3	1.000000
refoldTime3	2.000000
unfoldTime3	2.000000
constForce1	13.000000
constForce2	20.000000
yourFloat	1.234000
yourXYZfloat	1.000000	2.000000	3.000000
*****End Initial Preference Settings*****

Zero-Force Offsets (pN)  -1.820000	1.347288	-64.000694
0	trapA_Empty_PSD_Sum = 0
        trapB_Empty_PSD_Sum = 0
        trapA_Empty_Iris = 0
        trapB_Empty_Iris = 0
        trapA_Full_PSD_Sum = 20837
        trapB_Full_PSD_Sum = 21440
        trapA_Full_Iris = 18835
        trapB_Full_Iris = 20833
2705	tempA = 21.188	tempB = 21.589
12750	tempA = 21.191	tempB = 21.595
22755	tempA = 21.194	tempB = 21.587
32805	tempA = 21.185	tempB = 21.589
33920	Start P1 pulling protocol 
35250	   minForce-limit
36935	   maxForce-limit
38790	   minForce-limit
40355	Stop All Protocols, go to manual mode
42845	tempA = 21.197	tempB = 21.598
52605	Start Constant-Force1 = 13.000000
52860	tempA = 21.194	tempB = 21.591
62910	tempA = 21.202	tempB = 21.601
72730	Stop All Protocols, go to manual mode
72915	tempA = 21.183	tempB = 21.595
73525	Start Constant-Force1 = 12.000000
82970	tempA = 21.200	tempB = 21.600
91650	Stop All Protocols, go to manual mode
92705	Start Constant-Force1 = 14.000000
93015	tempA = 21.191	tempB = 21.600
103040	tempA = 21.192	tempB = 21.598
110815	Stop All Protocols, go to manual mode
113105	tempA = 21.204	tempB = 21.597
123110	tempA = 21.205	tempB = 21.606
133175	tempA = 21.206	tempB = 21.605
143215	tempA = 21.209	tempB = 21.594
153230	tempA = 21.203	tempB = 21.606
163280	tempA = 21.210	tempB = 21.596
173340	tempA = 21.209	tempB = 21.599
183355	tempA = 21.205	tempB = 21.611
193410	tempA = 21.209	tempB = 21.613
203420	tempA = 21.208	tempB = 21.611
213075	End Write
