# Supplementary material for: Structural characterization of the saxitoxin-targeting APTSTX1 aptamer using optical tweezers and molecular dynamics simulations
Source: PLoS One. 2019 Nov 7;14(11):e0222468. doi: 10.1371/journal.pone.0222468 (PMC6837747; doi:10.1371/journal.pone.0222468)
Supplement: S1 File — Data repository, aptamer control condition and aptamer under SXT. (ZIP) [file pone.0222468.s005.zip › Data/Data/August/090815/2e8pnhopA.txt]

#Begin Write:
CycleCount/n	X_force	Y_force	Z_force	A_dist-Y	B_dist-Y	time(sec)	Status
100	1.61	-8.02	1.58	5129.45	5254.64	4351.983	7111
200	1.76	-7.99	1.54	5125.25	5250.73	4352.121	7111
300	1.87	-7.89	1.83	5131.57	5256.64	4352.231	7111
400	1.75	-7.99	1.53	5126.03	5251.45	4352.329	7111
500	1.44	-7.98	1.50	5123.82	5248.37	4352.438	7111
600	1.47	-8.10	1.51	5123.81	5248.89	4352.527	7111
700	1.78	-7.85	1.66	5125.75	5250.46	4352.634	7111
800	2.24	-8.33	1.59	5126.40	5253.21	4352.737	7111
900	1.68	-8.10	1.58	5128.85	5254.74	4352.828	7111
1000	1.76	-8.03	1.52	5125.20	5250.67	4352.935	7111
1100	1.62	-8.18	1.59	5129.17	5253.72	4353.036	7111
1200	1.28	-7.95	1.51	5127.58	5251.96	4353.134	7111
1300	1.22	-7.93	1.71	5129.25	5253.76	4353.235	7111
1400	1.49	-7.97	1.78	5130.20	5254.79	4353.329	7111
1500	1.53	-7.89	1.55	5124.58	5249.46	4353.435	7111
1600	1.63	-8.02	1.54	5127.06	5251.00	4353.527	7111
1700	1.70	-7.91	1.46	5124.26	5248.32	4353.621	7111
1800	1.60	-7.87	1.80	5127.99	5252.37	4353.730	7111
1900	1.90	-7.95	1.62	5125.93	5250.35	4353.828	7111
2000	1.56	-7.99	1.52	5129.54	5253.49	4353.925	7111
2100	1.71	-8.04	1.49	5128.39	5252.30	4354.027	7111
2200	1.97	-7.91	1.57	5128.30	5251.87	4354.124	7111
2300	1.72	-7.95	1.59	5130.65	5254.32	4354.222	7111
2400	1.80	-8.01	1.63	5128.18	5252.10	4354.329	7111
2500	1.67	-8.00	1.85	5130.82	5254.38	4354.430	7111
2600	1.66	-7.99	1.71	5130.95	5255.18	4354.524	7111
2700	1.23	-8.14	1.80	5129.06	5253.95	4354.639	7111
2800	1.82	-7.99	1.84	5134.55	5258.61	4354.729	7111
2900	1.60	-8.01	1.83	5134.06	5258.42	4354.823	7111
3000	1.62	-7.93	1.87	5134.26	5258.62	4354.930	7111
3100	1.55	-8.01	1.90	5134.56	5258.62	4355.027	7111
3200	1.73	-7.94	1.81	5131.61	5254.88	4355.122	7111
3300	1.78	-8.05	1.78	5132.98	5257.39	4355.232	7111
3400	1.75	-8.14	1.93	5134.22	5258.70	4355.329	7111
3500	1.32	-7.93	1.75	5132.72	5256.63	4355.434	7111
3600	1.87	-8.00	1.70	5131.25	5255.96	4355.536	7111
3700	1.71	-7.93	1.69	5130.36	5253.12	4355.622	7111
3800	1.71	-7.99	1.84	5132.14	5255.97	4355.719	7111
3900	1.58	-8.02	1.83	5134.18	5258.06	4355.819	7111
4000	1.93	-8.08	1.76	5129.86	5254.36	4355.936	7111
4100	1.82	-8.02	1.86	5133.84	5257.14	4356.030	7111
4200	1.70	-8.02	1.74	5131.85	5255.40	4356.123	7111
4300	1.50	-8.20	1.76	5133.05	5256.00	4356.233	7111
4400	1.67	-8.25	1.87	5134.73	5256.93	4356.336	7111
4500	1.75	-8.00	1.95	5137.06	5259.62	4356.431	7111
4600	1.89	-8.21	1.78	5133.42	5255.95	4356.538	7111
4700	1.62	-8.03	1.82	5136.05	5258.23	4356.621	7111
4800	1.56	-7.98	1.74	5132.78	5256.39	4356.734	7111
4900	1.59	-8.00	1.80	5134.63	5257.12	4356.833	7111
5000	1.83	-7.78	1.77	5134.54	5256.56	4356.935	7111
5100	1.72	-7.96	1.75	5133.07	5255.71	4357.023	7111
5200	1.52	-8.00	1.82	5134.10	5256.25	4357.118	7111
5300	1.68	-7.85	1.48	5129.08	5253.15	4357.238	7111
5400	2.02	-8.04	1.76	5134.21	5257.68	4357.338	7111
5500	1.92	-8.04	1.85	5134.12	5256.31	4357.433	7111
5600	1.62	-8.02	1.84	5132.92	5254.72	4357.529	7111
5700	1.62	-7.95	1.77	5131.84	5253.24	4357.616	7111
5800	1.66	-8.02	1.84	5132.45	5254.23	4357.732	7111
5900	1.95	-7.73	2.07	5137.02	5259.23	4357.838	7111
6000	1.43	-7.94	1.84	5132.65	5254.51	4357.932	7111
6100	1.54	-8.17	1.67	5130.77	5253.86	4358.037	7111
6200	1.77	-8.00	1.84	5133.19	5254.41	4358.126	7111
6300	1.49	-8.12	1.70	5131.43	5252.93	4358.234	7111
6400	1.64	-7.79	1.62	5131.37	5252.43	4358.335	7111
6500	1.83	-8.00	1.77	5134.20	5255.39	4358.420	7111
6600	1.85	-7.83	1.83	5134.50	5254.96	4358.536	7111
6700	1.27	-8.08	1.81	5134.42	5256.83	4358.636	7111
6800	1.97	-7.97	1.73	5132.09	5253.79	4358.737	7111
6900	1.86	-7.98	1.75	5132.02	5254.06	4358.833	7111
7000	1.97	-8.02	1.63	5133.19	5255.14	4358.935	7111
7100	1.41	-8.06	1.74	5133.16	5255.00	4359.020	7111
7200	1.88	-8.03	1.93	5133.81	5254.86	4359.136	7111
7300	1.72	-8.01	1.78	5134.46	5256.24	4359.222	7111
7400	1.81	-8.01	1.86	5132.08	5253.83	4359.329	7111
7500	2.22	-8.26	1.66	5133.81	5254.68	4359.439	7111
7600	1.65	-8.02	1.84	5135.35	5255.66	4359.528	7111
7700	1.68	-7.95	1.78	5134.54	5254.72	4359.632	7111
7800	1.84	-8.07	1.72	5133.64	5254.22	4359.728	7111
7900	1.80	-7.98	1.64	5133.87	5255.40	4359.824	7111
8000	1.45	-8.00	1.59	5131.92	5254.24	4359.930	7111
8100	1.63	-8.07	1.54	5129.62	5251.92	4360.022	7111
8200	1.77	-8.10	1.70	5129.76	5252.05	4360.135	7111
8300	1.85	-7.88	1.43	5124.02	5246.55	4360.232	7111
8400	1.91	-8.01	1.60	5124.94	5247.18	4360.336	7111
8500	1.98	-8.03	1.61	5126.28	5248.81	4360.424	7111
8600	1.62	-7.97	1.55	5124.90	5247.55	4360.522	7111
8700	1.88	-7.96	1.41	5124.34	5246.52	4360.622	7111
8800	2.29	-7.45	1.60	5124.72	5247.19	4360.738	7111
8900	1.99	-6.83	1.25	5116.74	5241.58	4360.838	7111
9000	2.06	-7.80	1.62	5127.62	5250.59	4360.936	7111
9100	1.89	-7.68	1.33	5124.95	5247.65	4361.037	7111
9200	2.17	-8.09	1.45	5124.09	5246.50	4361.139	7111
9300	1.77	-8.32	1.77	5125.50	5249.77	4361.235	7111
9400	1.55	-8.02	1.77	5129.98	5252.45	4361.334	7111
9500	1.51	-8.12	1.70	5129.18	5251.37	4361.432	7111
9600	1.90	-7.92	1.75	5131.73	5254.38	4361.530	7111
9700	1.76	-8.03	1.87	5135.22	5257.87	4361.638	7111
9800	0.62	-7.64	1.62	5130.59	5253.69	4361.738	7111
9900	2.02	-8.02	1.62	5130.89	5254.74	4361.834	7111
10000	1.68	-8.02	1.54	5129.18	5253.81	4361.926	7111
10100	1.57	-7.93	1.75	5132.13	5255.95	4362.024	7111
10200	1.73	-7.97	1.82	5133.10	5255.57	4362.135	7111
10300	1.55	-8.00	1.89	5134.01	5257.06	4362.221	7111
10400	1.77	-8.01	1.81	5132.54	5255.25	4362.315	7111
10500	1.59	-8.05	1.87	5132.61	5255.44	4362.414	7111
10600	1.38	-7.99	1.69	5129.01	5252.15	4362.533	7111
10700	1.55	-7.97	1.99	5133.19	5255.52	4362.633	7111
10800	1.74	-7.97	1.87	5131.94	5254.70	4362.716	7111
10900	1.64	-8.01	1.88	5131.39	5254.05	4362.827	7111
11000	2.41	-7.54	1.82	5130.62	5252.80	4362.939	7111
11100	1.71	-7.97	1.85	5131.45	5254.36	4363.026	7111
11200	1.27	-8.19	1.83	5131.84	5255.39	4363.136	7111
11300	1.59	-7.80	1.66	5128.96	5252.56	4363.219	7111
11300	1.57	-8.10	1.97	5132.69	5255.65	4363.276	7111
11400	1.80	-7.99	1.90	5133.33	5255.68	4363.367	7111
11500	1.67	-7.99	1.74	5131.89	5255.22	4363.462	7111
11600	1.54	-8.05	1.79	5133.77	5256.51	4363.577	7111
11700	1.65	-7.99	1.75	5131.21	5254.08	4363.670	7111
11800	1.49	-7.70	1.69	5130.79	5254.17	4363.767	7111
11900	1.70	-7.90	1.74	5131.28	5255.23	4363.870	7111
12000	1.60	-7.96	1.85	5131.55	5254.46	4363.976	7111
12100	1.89	-7.96	1.91	5133.31	5257.43	4364.072	7111
12200	1.83	-8.03	1.75	5130.63	5254.90	4364.170	7111
12300	1.95	-7.91	2.01	5136.08	5259.31	4364.277	7111
12400	1.74	-8.02	1.85	5133.02	5257.52	4364.367	7111
12500	1.55	-8.01	1.75	5131.96	5256.21	4364.474	7111
12600	1.76	-7.90	1.86	5133.02	5256.90	4364.572	7111
12700	1.74	-8.04	1.82	5134.44	5258.30	4364.670	7111
12800	1.64	-8.04	1.75	5131.71	5256.16	4364.774	7111
12900	1.91	-7.91	1.74	5130.48	5254.12	4364.875	7111
13000	1.08	-7.61	1.74	5128.35	5252.84	4364.980	7111
13100	1.63	-7.96	1.70	5128.96	5253.89	4365.073	7111
13200	1.74	-7.99	1.86	5130.64	5254.82	4365.170	7111
13300	1.99	-7.96	1.99	5133.47	5258.11	4365.274	7111
13400	1.51	-7.94	1.96	5130.44	5255.75	4365.370	7111
13500	1.81	-7.95	1.95	5130.03	5254.80	4365.465	7111
13600	1.71	-7.93	1.82	5131.20	5256.08	4365.554	7111
13700	1.47	-8.19	2.00	5133.05	5257.32	4365.677	7111
13800	1.71	-8.02	1.95	5131.75	5256.76	4365.774	7111
13900	1.73	-8.04	1.96	5131.51	5257.62	4365.868	7111
14000	1.72	-8.01	1.84	5129.95	5256.23	4365.976	7111
14100	1.41	-7.95	1.77	5130.25	5255.03	4366.077	7111
14200	1.73	-8.04	1.86	5132.61	5258.12	4366.172	7111
14300	1.69	-8.05	1.74	5130.03	5255.41	4366.257	7111
14400	1.77	-8.03	1.85	5131.17	5256.35	4366.368	7111
14500	1.99	-8.02	1.90	5132.89	5258.05	4366.476	7111
14600	1.77	-8.02	1.75	5131.88	5257.43	4366.573	7111
14700	1.54	-7.97	1.88	5132.36	5257.99	4366.669	7111
14800	1.57	-7.88	1.89	5133.66	5258.05	4366.773	7111
14900	1.70	-7.94	1.87	5132.69	5257.95	4366.869	7111
15000	1.89	-8.04	1.78	5129.30	5255.39	4366.971	7111
15100	1.91	-7.98	1.76	5131.26	5257.25	4367.073	7111
15200	1.70	-8.00	1.70	5130.53	5255.95	4367.171	7111
15300	1.50	-8.02	1.79	5131.75	5257.58	4367.279	7111
15400	1.77	-8.30	1.74	5130.96	5257.71	4367.379	7111
15500	1.06	-8.27	1.79	5131.79	5257.76	4367.479	7111
15600	1.59	-7.90	1.73	5130.11	5256.40	4367.576	7111
15700	1.93	-7.92	1.90	5132.47	5257.62	4367.669	7111
15800	1.79	-7.97	1.86	5131.05	5256.55	4367.773	7111
15900	2.07	-8.03	2.03	5134.62	5258.80	4367.879	7111
16000	1.73	-7.97	1.80	5130.05	5256.33	4367.971	7111
16100	1.77	-8.15	1.86	5130.72	5256.34	4368.073	7111
16200	1.72	-7.93	1.91	5130.87	5255.53	4368.156	7111
16300	1.72	-7.96	1.84	5133.74	5259.02	4368.267	7111
16400	1.37	-8.13	1.75	5131.23	5256.96	4368.373	7111
16500	2.20	-8.18	1.79	5134.18	5259.18	4368.479	7111
16600	1.77	-7.90	1.72	5131.24	5256.10	4368.572	7111
16700	1.82	-8.01	1.81	5134.36	5258.45	4368.667	7111
16800	1.69	-7.94	1.71	5130.25	5255.43	4368.768	7111
16900	1.58	-8.00	1.90	5132.77	5257.73	4368.864	7111
17000	1.79	-7.97	1.86	5132.03	5256.46	4368.965	7111
17100	1.65	-7.99	1.86	5131.11	5255.74	4369.063	7111
17200	1.73	-8.03	1.77	5131.29	5256.87	4369.167	7111
17300	1.74	-7.96	1.96	5133.61	5258.24	4369.275	7111
17400	1.75	-7.96	1.85	5133.68	5258.27	4369.370	7111
17500	1.47	-8.07	1.87	5131.80	5256.86	4369.471	7111
17600	1.76	-7.81	1.86	5132.74	5257.47	4369.571	7111
17700	1.57	-8.06	1.65	5129.49	5254.46	4369.671	7111
17800	1.46	-8.06	1.78	5133.17	5257.63	4369.769	7111
17900	1.48	-7.95	1.49	5126.86	5251.32	4369.873	7111
18000	1.78	-8.00	1.59	5123.91	5249.05	4369.965	7111
18100	1.75	-8.12	1.67	5121.84	5247.60	4370.071	7111
18200	1.64	-7.50	1.74	5126.10	5252.11	4370.180	7111
18300	1.29	-7.76	1.64	5129.74	5254.06	4370.277	7111
18400	1.89	-7.95	1.82	5133.23	5256.97	4370.364	7111
18500	1.57	-7.99	1.82	5133.70	5256.84	4370.467	7111
18600	1.63	-7.95	1.88	5133.39	5257.29	4370.572	7111
18700	1.72	-8.09	1.84	5132.83	5256.47	4370.673	7111
18800	1.84	-8.16	1.94	5134.13	5257.78	4370.778	7111
18900	1.69	-7.92	1.91	5132.03	5255.81	4370.865	7111
19000	1.87	-8.03	1.85	5132.02	5255.80	4370.961	7111
19100	2.00	-8.06	1.80	5133.11	5257.17	4371.078	7111
19200	1.95	-8.08	1.76	5131.27	5255.08	4371.179	7111
19300	1.82	-7.95	1.89	5135.07	5258.82	4371.268	7111
19400	2.85	-7.51	1.88	5135.41	5258.31	4371.380	7111
19500	1.54	-8.18	2.07	5138.62	5261.82	4371.477	7111
19600	1.56	-8.00	1.99	5136.30	5259.38	4371.572	7111
19700	1.78	-7.97	1.90	5134.79	5257.58	4371.673	7111
19800	1.79	-7.97	1.86	5134.78	5257.61	4371.767	7111
19900	1.74	-7.91	1.80	5134.32	5257.25	4371.866	7111
20000	1.51	-7.88	1.68	5132.30	5256.36	4371.976	7111
20100	1.76	-8.01	1.92	5135.11	5258.71	4372.062	7111
20200	2.94	-8.22	1.95	5137.39	5261.23	4372.180	7111
20300	1.57	-8.10	1.97	5138.89	5261.05	4372.272	7111
20400	1.84	-8.02	1.88	5136.97	5259.82	4372.366	7111
20500	1.60	-7.95	1.82	5135.34	5257.60	4372.464	7111
20600	1.66	-7.95	1.78	5134.46	5256.45	4372.554	7111
20700	1.76	-8.03	1.87	5134.49	5256.54	4372.663	7111
20800	1.53	-8.00	1.78	5135.01	5256.97	4372.771	7111
20900	1.67	-7.94	1.86	5135.92	5258.26	4372.872	7111
21000	1.66	-8.12	1.88	5137.37	5258.13	4372.979	7111
21100	1.68	-8.01	1.88	5136.65	5258.34	4373.062	7111
21200	1.77	-7.97	1.96	5137.35	5259.34	4373.158	7111
21300	1.74	-7.90	1.83	5134.58	5256.87	4373.268	7111
21400	2.03	-8.05	1.83	5135.78	5258.15	4373.375	7111
21500	1.51	-7.96	1.94	5137.13	5259.02	4373.461	7111
21600	1.74	-8.03	1.87	5136.75	5259.68	4373.575	7111
21700	1.78	-7.95	1.82	5136.30	5258.92	4373.670	7111
21800	1.94	-7.95	1.83	5135.84	5258.26	4373.770	7111
21900	1.87	-7.99	1.87	5137.36	5260.21	4373.871	7111
22000	1.70	-7.98	1.92	5138.42	5261.38	4373.970	7111
22100	1.89	-8.04	2.09	5140.36	5262.51	4374.076	7111
22200	1.80	-7.96	1.83	5137.44	5260.29	4374.171	7111
22300	1.63	-7.88	1.84	5137.16	5259.92	4374.271	7111
22400	1.79	-8.04	1.77	5135.27	5258.20	4374.356	7111
22500	1.70	-7.94	1.77	5138.42	5261.80	4374.476	7111
22600	1.73	-8.04	1.81	5138.15	5261.10	4374.562	7111
22700	1.36	-8.12	1.92	5140.28	5262.09	4374.679	7111
22800	1.81	-7.85	1.67	5135.21	5257.82	4374.773	7111
22900	1.78	-7.97	1.94	5138.89	5261.10	4374.866	7111
23000	1.81	-7.99	1.89	5137.20	5260.13	4374.964	7111
23100	1.56	-7.99	1.92	5138.89	5261.40	4375.061	7111
23200	1.67	-8.04	1.90	5138.09	5260.92	4375.171	7111
23300	1.72	-8.02	1.97	5140.04	5262.00	4375.256	7111
23400	1.56	-7.97	1.93	5137.36	5259.33	4375.366	7111
23500	1.43	-8.05	2.02	5137.36	5259.33	4375.473	7111
23600	1.63	-7.38	2.07	5136.07	5261.16	4375.580	7111
23700	1.68	-7.97	2.00	5139.63	5261.34	4375.678	7111
23800	1.71	-7.88	1.93	5138.28	5259.43	4375.769	7111
23900	1.63	-8.09	1.88	5139.21	5261.30	4375.871	7111
24000	1.83	-7.93	1.93	5138.38	5260.29	4375.963	7111
24100	1.52	-7.99	1.99	5140.70	5261.80	4376.064	7111
24200	2.05	-8.23	1.91	5140.22	5259.84	4376.180	7111
24300	1.95	-7.75	1.88	5137.22	5257.61	4376.277	7111
24400	1.57	-8.00	1.87	5138.52	5258.69	4376.371	7111
24500	2.01	-8.05	1.96	5141.57	5261.68	4376.473	7111
24600	1.57	-7.84	1.87	5140.42	5260.96	4376.580	7111
24700	1.81	-7.88	2.03	5140.98	5260.38	4376.677	7111
24800	2.02	-8.01	1.94	5140.95	5260.38	4376.779	7111
24900	1.71	-8.02	1.88	5138.06	5259.03	4376.865	7111
25000	1.79	-8.02	1.93	5138.71	5259.48	4376.966	7111
25100	2.03	-8.09	1.92	5138.04	5258.66	4377.072	7111
25200	1.60	-7.99	2.05	5141.51	5260.99	4377.172	7111
25300	1.77	-7.51	2.15	5139.29	5259.84	4377.280	7111
25400	1.98	-7.85	1.83	5137.18	5258.65	4377.377	7111
25500	1.50	-7.99	2.00	5141.47	5261.23	4377.479	7111
25600	1.77	-8.23	1.82	5139.39	5259.94	4377.580	7111
25700	1.53	-8.01	2.01	5142.11	5262.58	4377.671	7111
25800	1.79	-8.11	1.84	5140.90	5261.16	4377.773	7111
25900	1.44	-7.87	1.89	5139.92	5260.45	4377.878	7111
26000	1.62	-8.06	1.90	5142.47	5262.08	4377.975	7111
26100	1.47	-7.86	1.96	5142.95	5261.37	4378.077	7111
26200	1.29	-8.14	1.97	5140.50	5259.05	4378.178	7111
26300	1.95	-7.78	1.84	5138.60	5258.03	4378.274	7111
26400	1.36	-8.02	1.95	5143.04	5262.37	4378.378	7111
26500	1.66	-8.02	1.91	5139.26	5259.83	4378.473	7111
26600	1.93	-8.20	1.78	5136.21	5256.71	4378.576	7111
26700	1.71	-7.88	1.93	5139.57	5260.88	4378.670	7111
26800	1.84	-7.93	1.96	5140.67	5261.36	4378.756	7111
26900	1.71	-8.08	1.87	5139.59	5261.09	4378.875	7111
27000	1.96	-8.03	1.80	5138.78	5260.77	4378.976	7111
27100	1.81	-7.97	1.91	5143.37	5264.09	4379.072	7111
27200	1.75	-7.99	1.92	5142.36	5263.75	4379.156	7111
27300	1.88	-8.54	2.19	5144.58	5264.92	4379.278	7111
27400	2.04	-7.96	1.87	5140.70	5262.34	4379.378	7111
27500	2.10	-8.07	2.07	5140.89	5264.00	4379.479	7111
27600	1.67	-7.98	1.96	5139.18	5261.49	4379.550	7111
27700	1.57	-7.99	2.02	5143.44	5264.78	4379.612	7111
27800	1.75	-7.93	1.95	5141.76	5263.27	4379.709	7111
27900	1.70	-8.03	1.97	5142.23	5263.07	4379.810	7111
28000	1.66	-8.07	1.98	5139.84	5261.53	4379.912	7111
28100	1.72	-8.01	1.91	5141.65	5263.80	4380.008	7111
28200	1.61	-7.95	1.93	5141.88	5263.76	4380.110	7111
28300	1.65	-7.97	1.95	5142.86	5264.06	4380.186	7111
28400	1.81	-8.09	1.86	5144.12	5265.39	4380.316	7111
28500	1.72	-8.14	1.98	5143.43	5264.02	4380.419	7111
28600	1.34	-8.21	1.89	5142.29	5264.58	4380.522	7111
28700	1.58	-8.04	1.97	5142.86	5263.15	4380.611	7111
28800	1.75	-8.03	1.92	5141.47	5262.94	4380.708	7111
28900	1.73	-7.88	1.84	5139.69	5261.54	4380.809	7111
29000	1.92	-8.01	2.03	5144.15	5265.01	4380.918	7111
29100	1.79	-8.13	1.85	5141.46	5262.76	4381.009	7111
29200	1.71	-8.00	2.07	5143.95	5264.27	4381.113	7111
29300	1.60	-7.93	1.87	5141.83	5262.31	4381.213	7111
29400	1.79	-7.96	1.93	5140.85	5262.03	4381.309	7111
29500	1.70	-8.01	1.85	5140.70	5262.15	4381.417	7111
29600	1.62	-7.98	1.86	5141.40	5262.18	4381.494	7111
29700	1.80	-8.04	1.87	5142.04	5263.61	4381.610	7111
29800	1.44	-8.05	1.92	5144.38	5265.56	4381.721	7111
29900	1.93	-7.89	2.01	5141.96	5264.12	4381.819	7111
30000	1.71	-7.97	1.94	5141.65	5263.06	4381.903	7111
30100	1.31	-7.98	1.96	5142.51	5264.28	4382.012	7111
30200	1.72	-8.02	2.05	5145.49	5267.01	4382.113	7111
30300	2.13	-8.11	1.76	5138.94	5261.29	4382.221	7111
30400	1.77	-8.00	1.96	5142.05	5264.09	4382.308	7111
30500	1.66	-7.84	1.88	5141.49	5262.80	4382.404	7111
30600	1.76	-7.93	1.99	5143.33	5264.47	4382.504	7111
30700	1.68	-7.96	1.95	5141.61	5262.60	4382.603	7111
30800	2.00	-8.22	1.86	5140.50	5262.88	4382.718	7111
30900	1.69	-7.98	1.92	5142.28	5263.47	4382.805	7111
31000	1.80	-7.98	1.90	5142.31	5263.73	4382.904	7111
31100	1.91	-8.07	1.90	5143.42	5264.41	4383.014	7111
31200	1.65	-8.07	1.94	5144.36	5265.51	4383.098	7111
31300	1.68	-7.96	2.01	5145.08	5266.18	4383.212	7111
31400	1.77	-8.01	2.01	5142.68	5263.58	4383.309	7111
31500	1.68	-8.02	1.91	5142.09	5263.31	4383.408	7111
31600	1.85	-8.04	1.89	5141.25	5262.29	4383.504	7111
31700	1.61	-7.95	1.98	5143.47	5264.22	4383.610	7111
31800	1.73	-7.95	1.91	5143.15	5264.32	4383.699	7111
31900	1.66	-8.00	1.94	5143.52	5264.62	4383.805	7111
32000	1.77	-7.91	2.06	5145.59	5266.61	4383.904	7111
32100	1.54	-8.03	1.92	5143.52	5264.23	4384.009	7111
32200	1.76	-8.01	2.05	5143.67	5264.94	4384.114	7111
32300	1.80	-7.96	2.04	5145.91	5266.38	4384.209	7111
32400	2.26	-7.84	2.14	5147.12	5267.76	4384.321	7111
32500	1.82	-7.92	2.05	5147.82	5267.90	4384.417	7111
32600	1.71	-8.00	1.99	5146.70	5267.46	4384.505	7111
32700	1.51	-7.92	2.01	5146.98	5267.59	4384.612	7111
32800	1.73	-8.03	2.01	5144.36	5264.38	4384.707	7111
32900	1.70	-7.79	2.04	5145.42	5265.35	4384.812	7111
33000	1.62	-7.96	1.85	5140.82	5261.88	4384.916	7111
33100	1.47	-7.93	2.06	5144.17	5264.10	4385.012	7111
33200	1.71	-8.03	2.13	5146.46	5266.76	4385.112	7111
33300	1.77	-8.01	2.05	5145.45	5265.89	4385.208	7111
33400	1.71	-7.98	2.00	5146.20	5265.88	4385.302	7111
33500	1.75	-8.01	1.94	5145.74	5265.04	4385.403	7111
33600	1.68	-7.99	2.02	5147.02	5265.83	4385.503	7111
33700	1.82	-7.83	1.79	5141.43	5262.31	4385.620	7111
33800	1.79	-7.95	2.02	5145.53	5264.92	4385.706	7111
33900	1.79	-8.02	1.93	5146.74	5266.44	4385.803	7111
34000	1.95	-7.97	1.99	5146.25	5265.78	4385.919	7111
34100	1.75	-8.01	2.01	5144.41	5264.16	4386.007	7111
34200	1.82	-7.74	2.24	5148.65	5267.73	4386.120	7111
34300	2.03	-8.07	1.99	5145.69	5265.45	4386.215	7111
34400	1.59	-8.18	1.93	5145.09	5265.73	4386.318	7111
34500	1.80	-7.97	2.06	5146.10	5266.17	4386.405	7111
34600	1.62	-8.24	2.01	5146.32	5267.02	4386.520	7111
34700	1.81	-8.01	1.97	5145.20	5265.59	4386.612	7111
34800	1.68	-8.06	2.01	5146.27	5265.86	4386.708	7111
34900	1.89	-8.02	2.08	5146.97	5266.86	4386.818	7111
35000	1.51	-7.99	2.01	5145.53	5265.01	4386.920	7111
35100	1.68	-8.04	2.01	5145.70	5265.02	4387.004	7111
35200	1.73	-8.02	2.00	5144.32	5264.08	4387.100	7111
35300	1.26	-8.27	1.94	5147.70	5266.74	4387.222	7111
35400	1.54	-7.99	1.99	5147.51	5266.89	4387.315	7111
35500	1.70	-8.05	1.99	5147.25	5266.35	4387.416	7111
35600	1.55	-8.43	1.91	5145.08	5264.44	4387.521	7111
35700	1.46	-7.69	2.02	5146.84	5265.92	4387.620	7111
35800	1.60	-8.05	2.06	5147.68	5267.50	4387.717	7111
35900	1.70	-8.10	2.01	5146.45	5265.93	4387.819	7111
36000	1.66	-8.08	2.04	5147.53	5267.30	4387.917	7111
36100	1.92	-7.99	2.09	5147.54	5267.19	4388.006	7111
36200	1.71	-8.07	1.99	5145.21	5264.62	4388.111	7111
36300	1.74	-7.92	1.83	5142.67	5262.34	4388.221	7111
36400	1.86	-7.97	1.98	5146.93	5265.57	4388.306	7111
36500	1.62	-8.03	2.03	5148.50	5267.86	4388.401	7111
36600	1.81	-8.00	1.97	5145.93	5265.25	4388.513	7111
36700	1.76	-8.00	1.89	5145.67	5265.76	4388.610	7111
36800	1.68	-7.97	2.01	5147.48	5265.55	4388.709	7111
36900	2.06	-8.03	1.80	5144.10	5262.99	4388.820	7111
37000	1.55	-7.90	2.01	5143.54	5262.59	4388.903	7111
37100	1.77	-8.02	1.96	5144.00	5263.98	4389.003	7111
37200	1.82	-8.02	1.98	5147.15	5266.09	4389.115	7111
37300	1.59	-8.00	1.95	5146.93	5265.81	4389.205	7111
37400	1.84	-7.80	1.92	5145.32	5263.76	4389.317	7111
37500	1.77	-7.96	2.03	5146.43	5264.84	4389.414	7111
37600	1.30	-7.80	2.15	5148.93	5265.22	4389.520	7111
37700	1.68	-8.35	2.08	5149.11	5267.37	4389.619	7111
37800	1.72	-8.01	1.93	5147.24	5265.88	4389.719	7111
37900	0.58	-7.59	2.07	5144.74	5264.38	4389.821	7111
38000	1.86	-7.77	1.81	5143.84	5262.97	4389.913	7111
38100	1.50	-7.93	1.95	5148.43	5266.53	4390.017	7111
38200	1.61	-7.95	1.89	5146.28	5264.91	4390.112	7111
38300	1.91	-7.63	1.88	5145.23	5262.74	4390.222	7111
38400	1.64	-8.00	2.10	5147.61	5265.98	4390.303	7111
38500	1.72	-7.98	1.98	5146.99	5265.53	4390.402	7111
38600	1.90	-8.03	1.93	5146.74	5265.26	4390.518	7111
38700	1.66	-8.35	1.92	5147.73	5266.59	4390.617	7111
38800	1.77	-7.98	2.07	5146.75	5265.28	4390.714	7111
38900	1.41	-8.08	2.03	5146.75	5264.91	4390.805	7111
39000	1.67	-7.97	2.03	5147.94	5266.10	4390.904	7111
39100	1.62	-7.99	1.91	5147.59	5265.93	4390.993	7111
39200	1.37	-8.04	1.98	5148.18	5266.86	4391.117	7111
39300	1.80	-8.03	1.93	5144.78	5262.99	4391.207	7111
39400	1.73	-7.98	1.90	5145.75	5264.25	4391.313	7111
39500	2.99	-7.99	2.09	5148.92	5266.94	4391.421	7111
39600	2.20	-7.92	1.97	5151.74	5269.00	4391.521	7111
39700	1.42	-8.12	2.02	5149.89	5268.10	4391.620	7111
39800	2.47	-7.70	2.09	5149.46	5268.90	4391.722	7111
39900	1.55	-8.01	1.87	5146.59	5265.33	4391.810	7111
40000	1.69	-8.00	1.98	5148.67	5267.81	4391.890	7111
40100	1.63	-8.02	1.83	5146.24	5265.81	4392.013	7111
40200	1.82	-7.96	1.81	5144.43	5263.59	4392.117	7111
40300	1.57	-7.99	1.88	5146.04	5264.36	4392.208	7111
40400	1.90	-7.99	1.91	5143.49	5261.63	4392.306	7111
40500	1.80	-8.39	1.87	5145.02	5264.05	4392.418	7111
40600	1.78	-8.00	2.02	5145.83	5265.10	4392.513	7111
40700	1.63	-8.09	1.94	5146.02	5264.70	4392.608	7111
40800	1.31	-7.70	1.94	5146.25	5264.51	4392.721	7111
40900	1.73	-7.98	1.94	5147.12	5265.77	4392.812	7111
41000	2.09	-8.15	2.08	5150.27	5266.68	4392.918	7111
41100	0.76	-8.07	2.22	5152.49	5269.72	4393.020	7111
41200	1.93	-7.98	1.80	5144.97	5262.50	4393.117	7111
41300	1.60	-8.00	1.94	5144.92	5262.83	4393.217	7111
41400	1.45	-8.11	1.91	5146.76	5264.89	4393.319	7111
41500	1.44	-7.98	1.97	5148.02	5265.90	4393.417	7111
41600	1.64	-7.93	2.00	5148.04	5266.31	4393.519	7111
41700	1.82	-7.97	1.94	5146.63	5264.39	4393.607	7111
41800	1.67	-7.87	1.92	5147.49	5265.13	4393.717	7111
41900	1.72	-8.16	2.03	5148.13	5265.11	4393.820	7111
42000	1.73	-7.98	1.96	5148.50	5265.96	4393.904	7111
42100	1.55	-8.63	1.88	5147.60	5265.69	4394.022	7111
42200	1.38	-8.00	1.89	5148.67	5266.14	4394.117	7111
42300	2.00	-8.05	1.98	5148.47	5266.31	4394.216	7111
42400	1.59	-7.95	1.82	5146.09	5263.72	4394.309	7111
42500	1.69	-7.95	1.97	5147.61	5265.36	4394.404	7111
42600	1.68	-7.94	1.84	5144.57	5262.27	4394.514	7111
42700	1.72	-8.02	1.94	5146.90	5265.00	4394.614	7111
42800	1.58	-8.07	2.00	5146.47	5264.64	4394.713	7111
42900	1.81	-7.99	1.92	5145.97	5264.42	4394.802	7111
43000	1.73	-7.90	1.75	5144.75	5262.60	4394.920	7111
43100	1.85	-7.95	1.82	5147.61	5265.20	4395.015	7111
43200	1.65	-7.82	1.92	5148.90	5265.96	4395.117	7111
43300	1.57	-7.95	1.95	5148.66	5265.12	4395.214	7111
43400	1.90	-8.01	1.97	5147.69	5264.64	4395.314	7111
43500	1.75	-8.26	1.96	5148.27	5266.45	4395.420	7111
43600	1.47	-7.64	2.15	5148.11	5265.45	4395.521	7111
43700	1.81	-8.05	1.92	5148.18	5265.97	4395.618	7111
43800	1.22	-7.48	1.82	5145.24	5264.89	4395.722	7111
43900	1.99	-8.12	1.87	5148.53	5266.80	4395.816	7111
44000	1.61	-8.01	1.87	5146.73	5264.28	4395.894	7111
44100	1.48	-8.12	1.92	5147.73	5264.25	4395.960	7111
44200	1.70	-7.89	1.97	5148.86	5265.35	4396.055	7111
44300	1.30	-8.05	2.02	5148.94	5265.52	4396.158	7111
44400	1.95	-8.29	1.88	5147.19	5264.94	4396.263	7111
44500	1.91	-7.91	1.92	5149.80	5267.32	4396.357	7111
44600	1.89	-7.98	1.77	5147.18	5264.93	4396.454	7111
44700	1.61	-8.01	1.92	5151.69	5269.01	4396.556	7111
44800	1.54	-8.07	1.79	5147.06	5265.19	4396.662	7111
44900	1.55	-8.05	1.76	5146.88	5265.35	4396.758	7111
45000	1.61	-7.98	1.92	5150.21	5267.29	4396.860	7111
45100	1.73	-8.00	1.94	5148.87	5266.93	4396.949	7111
45200	1.67	-7.46	1.87	5146.04	5263.27	4397.062	7111
45300	1.64	-7.94	1.95	5149.13	5266.66	4397.146	7111
45400	1.58	-8.03	1.96	5152.19	5269.45	4397.259	7111
45500	1.68	-7.94	1.85	5150.62	5267.80	4397.346	7111
45600	1.97	-7.96	1.91	5147.74	5264.65	4397.455	7111
45700	1.79	-7.98	1.82	5147.15	5264.72	4397.551	7111
45800	1.67	-8.08	1.87	5149.11	5266.62	4397.650	7111
45900	2.01	-8.07	1.88	5149.32	5267.20	4397.752	7111
46000	2.21	-7.91	1.70	5148.06	5265.80	4397.861	7111
46100	1.60	-7.92	1.87	5148.13	5265.09	4397.955	7111
46200	1.68	-8.08	1.82	5148.09	5265.24	4398.049	7111
46300	1.61	-7.98	1.83	5148.45	5265.11	4398.146	7111
46400	1.81	-8.01	1.92	5150.08	5267.49	4398.257	7111
46500	1.61	-7.77	1.97	5148.41	5265.93	4398.358	7111
46600	1.96	-7.96	1.90	5147.37	5264.92	4398.453	7111
46700	1.52	-7.82	1.79	5149.04	5266.12	4398.562	7111
46800	1.02	-7.99	1.77	5148.39	5266.68	4398.662	7111
46900	1.71	-7.94	1.78	5147.40	5264.36	4398.753	7111
47000	1.80	-8.06	1.88	5148.54	5266.78	4398.854	7111
47100	1.59	-8.16	1.88	5148.77	5266.54	4398.954	7111
47200	1.64	-8.00	1.89	5149.60	5267.39	4399.044	7111
47300	2.00	-7.89	1.80	5146.18	5264.77	4399.161	7111
47400	2.29	-8.13	1.94	5147.30	5265.20	4399.262	7111
47500	1.71	-8.06	1.90	5149.44	5267.52	4399.354	7111
47600	1.73	-7.83	1.72	5147.41	5264.80	4399.458	7111
47700	1.77	-8.01	2.00	5150.49	5267.07	4399.551	7111
47800	1.47	-7.98	1.92	5147.60	5264.69	4399.658	7111
47900	1.83	-7.76	2.04	5147.26	5264.47	4399.762	7111
48000	1.75	-7.88	1.93	5146.67	5264.43	4399.857	7111
48100	1.62	-8.71	1.73	5145.48	5263.56	4399.961	7111
48200	1.64	-7.97	1.85	5147.11	5264.47	4400.051	7111
48300	1.66	-8.25	1.73	5145.48	5263.27	4400.162	7111
48400	1.68	-7.95	1.86	5145.85	5263.10	4400.247	7111
48500	1.91	-7.88	1.97	5148.56	5265.17	4400.361	7111
48600	1.68	-8.00	1.78	5147.83	5265.86	4400.448	7111
48700	1.93	-7.97	1.83	5149.26	5266.37	4400.545	7111
48800	1.20	-7.99	1.86	5148.89	5265.84	4400.662	7111
48900	1.59	-8.14	1.81	5149.09	5266.45	4400.758	7111
49000	2.06	-7.75	1.76	5147.16	5264.36	4400.862	7111
49100	1.31	-8.07	1.91	5150.97	5267.98	4400.960	7111
49200	2.16	-8.38	1.83	5149.46	5267.62	4401.061	7111
49300	1.72	-8.01	1.87	5149.25	5267.54	4401.152	7111
49400	1.78	-8.06	1.87	5149.50	5267.96	4401.263	7111
49500	1.82	-8.01	1.74	5146.89	5264.83	4401.358	7111
49600	1.82	-8.04	1.91	5147.18	5264.69	4401.456	7111
49700	1.87	-8.10	1.68	5146.10	5264.14	4401.558	7111
49800	1.47	-8.03	1.88	5148.44	5266.54	4401.652	7111
49900	1.66	-8.28	1.93	5149.63	5267.38	4401.761	7111
50000	1.60	-8.04	1.80	5148.56	5265.53	4401.861	7111
50100	1.85	-7.86	1.96	5150.21	5268.19	4401.958	7111
50200	1.52	-7.98	1.83	5148.11	5265.55	4402.049	7111
50300	1.65	-8.06	1.85	5148.87	5266.25	4402.155	7111
50400	2.03	-8.03	1.88	5148.25	5265.09	4402.260	7111
50500	1.72	-8.06	1.83	5146.80	5264.54	4402.354	7111
50600	1.76	-7.82	1.87	5148.89	5266.11	4402.459	7111
50700	1.45	-7.96	1.82	5146.79	5263.56	4402.556	7111
50800	1.80	-8.03	1.80	5146.13	5263.74	4402.647	7111
50900	1.75	-7.90	1.91	5148.66	5266.07	4402.756	7111
51000	1.83	-7.81	1.86	5147.17	5263.08	4402.854	7111
51100	1.77	-7.96	1.71	5145.35	5263.33	4402.952	7111
51200	1.66	-8.44	1.69	5147.23	5266.10	4403.062	7111
51300	1.31	-7.93	1.74	5146.53	5264.39	4403.162	7111
51400	1.48	-8.29	1.67	5145.40	5263.68	4403.262	7111
51500	1.49	-7.83	1.87	5146.40	5263.13	4403.356	7111
51600	1.63	-7.99	1.97	5150.04	5267.39	4403.455	7111
51700	1.63	-8.06	1.72	5146.06	5263.29	4403.557	7111
51800	1.82	-8.16	1.82	5146.72	5264.60	4403.656	7111
51900	1.49	-8.06	1.84	5145.78	5263.41	4403.762	7111
52000	1.70	-7.92	1.89	5146.83	5264.61	4403.855	7111
52100	1.61	-7.92	1.86	5146.36	5264.55	4403.960	7111
52200	1.25	-8.04	2.00	5149.49	5266.37	4404.062	7111
52300	1.88	-7.97	1.68	5147.07	5264.26	4404.153	7111
52400	1.61	-7.96	1.85	5149.08	5266.82	4404.254	7111
52500	1.41	-8.06	2.06	5150.22	5267.44	4404.358	7111
52600	1.82	-8.03	1.94	5149.38	5267.53	4404.457	7111
52700	1.84	-7.95	1.72	5147.09	5265.16	4404.557	7111
52800	2.13	-7.98	1.51	5143.52	5262.42	4404.663	7111
52900	1.29	-7.95	1.75	5146.40	5264.81	4404.763	7111
53000	1.57	-8.02	1.86	5149.37	5267.35	4404.855	7111
53100	1.84	-7.97	1.89	5148.71	5266.35	4404.952	7111
53200	1.83	-7.95	2.07	5150.48	5267.92	4405.057	7111
53300	1.75	-8.05	1.78	5146.35	5264.14	4405.155	7111
53400	1.62	-8.07	1.77	5148.48	5266.54	4405.253	7111
53500	1.74	-7.93	1.83	5149.16	5266.11	4405.349	7111
53600	1.81	-7.82	1.90	5149.09	5266.97	4405.459	7111
53700	1.61	-8.05	1.81	5146.50	5264.13	4405.549	7111
53800	1.83	-8.04	1.80	5147.29	5264.72	4405.648	7111
53900	1.51	-7.96	1.85	5148.94	5266.10	4405.753	7111
54000	2.02	-7.89	1.68	5143.85	5263.07	4405.861	7111
54100	1.71	-8.60	1.78	5151.53	5268.18	4405.962	7111
54200	1.79	-8.14	1.84	5150.44	5268.07	4406.060	7111
54300	1.74	-7.98	1.80	5146.60	5263.98	4406.161	7111
54400	1.68	-7.88	1.85	5147.07	5263.71	4406.262	7111
54500	1.94	-8.30	1.85	5151.12	5268.71	4406.360	7111
54600	1.26	-8.26	1.68	5149.38	5265.97	4406.461	7111
54700	1.60	-8.27	1.89	5150.38	5267.38	4406.562	7111
54800	1.89	-8.11	1.81	5149.59	5266.09	4406.655	7111
54900	1.58	-7.89	1.66	5148.78	5265.40	4406.760	7111
55000	1.71	-7.98	1.88	5149.46	5266.80	4406.861	7111
55100	1.26	-8.08	1.76	5149.38	5265.49	4406.961	7111
55200	1.62	-7.94	1.86	5147.50	5263.91	4407.060	7111
55300	1.80	-8.05	1.93	5147.60	5263.54	4407.155	7111
55400	1.99	-8.03	1.87	5145.84	5261.88	4407.259	7111
55500	1.47	-8.03	1.85	5147.69	5263.40	4407.359	7111
55600	1.90	-7.83	1.63	5147.79	5263.13	4407.459	7111
55700	1.60	-8.01	1.81	5149.07	5265.52	4407.550	7111
55800	1.77	-7.93	1.90	5149.20	5266.05	4407.651	7111
55900	1.46	-8.10	1.79	5146.83	5263.53	4407.752	7111
56000	1.83	-7.95	1.76	5147.82	5264.41	4407.847	7111
56100	2.02	-7.92	1.74	5147.57	5264.97	4407.955	7111
56200	1.88	-7.97	1.83	5151.54	5268.18	4408.054	7111
56300	1.74	-8.05	1.94	5150.54	5267.31	4408.156	7111
56400	1.61	-8.11	1.71	5146.80	5264.08	4408.255	7111
56500	1.67	-8.00	1.83	5148.43	5265.15	4408.354	7111
56600	1.45	-7.96	1.86	5148.87	5265.83	4408.458	7111
56700	1.33	-8.18	1.64	5145.47	5262.90	4408.562	7111
56800	1.75	-8.15	1.96	5151.28	5268.44	4408.663	7111
56900	1.65	-8.02	1.89	5150.08	5266.77	4408.740	7111
57000	1.91	-8.15	1.68	5146.92	5264.38	4408.862	7111
57100	1.58	-7.86	1.75	5149.17	5264.93	4408.959	7111
57200	1.64	-7.97	1.74	5148.24	5264.82	4409.060	7111
57300	2.03	-8.04	1.85	5149.86	5266.20	4409.161	7111
57400	1.67	-8.03	1.92	5150.56	5267.07	4409.252	7111
57500	1.80	-7.90	1.80	5148.40	5264.27	4409.354	7111
57600	1.75	-7.92	1.88	5149.76	5266.26	4409.454	7111
57700	1.96	-8.01	1.77	5148.34	5265.18	4409.553	7111
57800	1.63	-7.99	1.81	5148.40	5265.75	4409.650	7111
57900	1.69	-7.96	1.81	5148.50	5265.65	4409.756	7111
58000	1.81	-7.96	1.75	5148.44	5265.87	4409.852	7111
58100	1.95	-8.02	1.67	5146.50	5264.50	4409.958	7111
58200	1.35	-7.75	1.73	5147.03	5263.84	4410.060	7111
58300	1.79	-8.01	1.79	5147.42	5265.25	4410.154	7111
58400	1.53	-8.07	1.81	5150.13	5266.54	4410.262	7111
58500	1.94	-8.04	1.67	5148.10	5264.64	4410.357	7111
58600	1.25	-8.31	1.78	5147.87	5264.09	4410.462	7111
58700	1.66	-8.01	1.78	5146.81	5263.63	4410.553	7111
58800	1.54	-8.07	1.83	5147.67	5263.67	4410.661	7111
58900	1.80	-8.00	1.88	5148.94	5265.37	4410.759	7111
59000	1.87	-8.04	1.82	5147.85	5264.15	4410.856	7111
59100	1.69	-7.96	1.65	5147.51	5262.95	4410.957	7111
59200	1.92	-7.99	1.67	5145.54	5262.09	4411.057	7111
59300	1.60	-8.04	1.81	5151.09	5266.26	4411.155	7111
59400	1.58	-8.17	1.81	5151.55	5267.93	4411.259	7111
59500	2.44	-7.65	1.92	5148.19	5264.92	4411.362	7111
59600	1.81	-8.00	1.78	5147.91	5264.53	4411.452	7111
59700	1.62	-8.06	1.75	5144.63	5261.49	4411.556	7111
59800	1.57	-8.25	1.62	5147.63	5264.72	4411.658	7111
59900	1.78	-8.02	1.88	5149.90	5266.90	4411.749	7111
60000	1.81	-7.91	1.88	5148.54	5263.95	4411.849	7111
60100	1.79	-7.94	1.81	5147.23	5264.20	4411.954	7111
60200	1.73	-8.18	1.56	5144.30	5261.75	4412.062	7111
60300	2.31	-7.97	1.84	5149.59	5266.97	4412.162	7111
60400	2.04	-8.07	1.64	5146.79	5263.53	4412.244	7111
60500	1.58	-7.80	1.78	5148.52	5264.52	4412.303	7111
60600	2.30	-7.90	1.68	5146.56	5262.99	4412.404	7111
60700	2.23	-8.13	1.78	5148.18	5266.81	4412.503	7111
60800	1.87	-8.06	1.76	5147.46	5264.55	4412.600	7111
60900	1.72	-8.03	1.67	5148.42	5265.49	4412.687	7111
61000	1.69	-8.00	1.73	5147.42	5264.28	4412.782	7111
61100	1.80	-8.04	1.71	5144.67	5261.79	4412.896	7111
61200	1.76	-7.97	1.83	5147.64	5264.73	4412.990	7111
61300	1.70	-7.79	1.71	5143.69	5260.75	4413.101	7111
61400	1.75	-7.83	1.79	5146.45	5263.56	4413.195	7111
61500	1.67	-8.04	1.73	5146.95	5264.52	4413.282	7111
61600	1.16	-7.85	1.80	5145.07	5262.03	4413.404	7111
61700	1.50	-7.96	1.79	5145.10	5262.39	4413.494	7111
61800	1.65	-8.07	1.80	5145.36	5262.65	4413.596	7111
61900	1.38	-7.86	1.77	5145.37	5262.29	4413.702	7111
62000	1.70	-8.02	1.75	5145.91	5263.37	4413.796	7111
62100	1.72	-7.94	1.73	5147.43	5264.38	4413.894	7111
62200	1.74	-8.00	1.68	5146.53	5264.45	4413.991	7111
62300	1.79	-8.01	1.69	5144.78	5262.24	4414.090	7111
62400	1.86	-7.87	1.68	5146.65	5264.26	4414.200	7111
62500	1.55	-7.94	1.81	5146.56	5264.29	4414.298	7111
62600	1.44	-8.09	1.80	5145.90	5263.80	4414.404	7111
62700	1.36	-7.83	1.81	5148.71	5265.63	4414.499	7111
62800	1.72	-8.04	1.75	5148.21	5265.78	4414.600	7111
62900	1.91	-7.95	1.78	5149.58	5266.27	4414.683	7111
63000	2.18	-8.49	1.66	5148.94	5265.90	4414.804	7111
63100	1.57	-8.03	1.85	5147.97	5265.31	4414.895	7111
63200	1.78	-7.97	1.83	5149.32	5266.20	4414.986	7111
63300	1.57	-8.01	1.70	5147.39	5265.08	4415.103	7111
63400	1.70	-8.00	1.68	5145.83	5263.21	4415.180	7111
63500	1.63	-8.08	1.70	5145.73	5262.79	4415.286	7111
63600	1.86	-7.95	1.69	5144.38	5261.60	4415.395	7111
63700	1.95	-8.33	1.69	5146.09	5263.83	4415.502	7111
63800	1.67	-8.01	1.72	5148.74	5265.25	4415.601	7111
63900	1.62	-7.95	1.76	5145.95	5262.50	4415.697	7111
64000	1.66	-7.98	1.70	5145.35	5262.41	4415.801	7111
64100	1.88	-8.03	1.87	5143.61	5260.70	4415.899	7111
64200	1.75	-8.06	1.64	5144.98	5261.67	4415.993	7111
64300	1.76	-8.02	1.69	5146.24	5262.66	4416.086	7111
64400	1.60	-7.94	1.86	5149.03	5265.31	4416.197	7111
64500	1.57	-8.03	1.74	5145.42	5261.85	4416.295	7111
64600	1.82	-8.08	1.78	5147.41	5263.20	4416.399	7111
64700	1.40	-8.06	1.71	5145.53	5262.39	4416.500	7111
64800	2.04	-7.65	1.97	5147.67	5263.88	4416.604	7111
64900	1.68	-8.00	1.70	5146.53	5262.74	4416.680	7111
65000	1.87	-8.05	1.72	5146.46	5263.30	4416.796	7111
65100	1.74	-8.08	1.75	5147.04	5264.18	4416.893	7111
65200	1.75	-7.70	1.75	5145.71	5262.76	4417.003	7111
65300	1.34	-8.03	1.83	5149.12	5265.56	4417.097	7111
65400	1.77	-7.97	1.67	5145.98	5262.14	4417.186	7111
65500	1.53	-7.85	1.74	5146.96	5261.30	4417.303	7111
65600	1.97	-7.89	1.55	5142.90	5259.24	4417.400	7111
65700	1.76	-7.94	1.72	5145.29	5261.22	4417.488	7111
65800	1.55	-8.06	1.78	5147.03	5263.14	4417.587	7111
65900	1.69	-7.92	1.67	5144.26	5259.93	4417.699	7111
66000	1.69	-7.98	1.75	5146.52	5261.91	4417.786	7111
66100	1.72	-7.94	1.70	5147.00	5263.38	4417.903	7111
66200	1.75	-8.01	1.72	5147.50	5262.99	4418.000	7111
66300	1.81	-7.95	1.69	5142.76	5259.58	4418.105	7111
66400	1.73	-8.08	1.71	5147.13	5263.57	4418.202	7111
66500	1.62	-7.93	1.69	5145.82	5261.67	4418.296	7111
66600	1.90	-7.93	1.68	5147.03	5262.84	4418.398	7111
66700	1.79	-8.04	1.63	5147.08	5261.89	4418.503	7111
66800	1.61	-8.07	1.63	5146.18	5261.10	4418.585	7111
66900	1.47	-7.98	1.67	5143.81	5259.38	4418.701	7111
67000	1.40	-8.25	1.66	5144.40	5261.19	4418.802	7111
67100	1.69	-8.05	1.73	5145.91	5261.88	4418.895	7111
67200	2.15	-7.94	1.67	5144.71	5260.32	4419.001	7111
67300	1.99	-8.12	1.76	5145.89	5260.58	4419.100	7111
67400	2.08	-7.79	1.93	5147.71	5261.96	4419.203	7111
67500	2.96	-8.44	1.61	5146.75	5262.63	4419.304	7111
67600	1.57	-8.09	1.49	5141.79	5259.07	4419.399	7111
67700	1.69	-8.10	1.41	5140.89	5256.26	4419.498	7111
67800	1.81	-8.01	1.51	5144.59	5259.61	4419.602	7111
67900	1.57	-8.05	1.52	5141.03	5256.90	4419.695	7111
68000	1.77	-8.03	1.53	5137.71	5255.12	4419.795	7111
68100	1.48	-8.09	1.48	5138.85	5256.25	4419.899	7111
68200	1.70	-8.00	1.39	5138.12	5255.27	4419.992	7111
68300	1.66	-7.94	1.49	5139.26	5255.27	4420.091	7111
68400	1.70	-7.88	1.53	5135.23	5251.49	4420.186	7111
68500	2.74	-7.28	1.63	5136.78	5253.37	4420.305	7111
68600	1.73	-7.96	1.71	5142.43	5257.19	4420.386	7111
68700	1.72	-7.96	1.73	5144.23	5259.03	4420.489	7111
68800	1.55	-8.08	1.79	5144.51	5259.45	4420.603	7111
68900	1.40	-8.00	1.73	5143.29	5258.05	4420.699	7111
69000	1.52	-8.22	1.70	5146.43	5261.23	4420.802	7111
69100	2.07	-7.77	1.74	5146.06	5260.04	4420.902	7111
69200	1.78	-8.02	1.71	5145.00	5260.15	4420.997	7111
69300	1.66	-7.59	1.93	5147.47	5261.52	4421.102	7111
69400	1.89	-7.77	1.59	5142.07	5257.20	4421.202	7111
69500	1.80	-8.04	1.76	5145.83	5259.49	4421.296	7111
69600	1.38	-7.85	1.82	5146.52	5261.07	4421.401	7111
69700	1.69	-8.09	1.62	5144.45	5259.39	4421.499	7111
69800	1.81	-8.07	1.69	5143.20	5258.48	4421.597	7111
69900	1.66	-7.97	1.91	5146.21	5260.01	4421.702	7111
70000	1.79	-8.22	1.63	5145.94	5260.73	4421.802	7111
70100	1.90	-8.01	1.68	5144.53	5259.18	4421.898	7111
70200	1.63	-7.97	1.66	5144.52	5259.50	4421.991	7111
70300	1.40	-8.19	1.82	5147.88	5262.26	4422.103	7111
70400	1.75	-7.82	1.88	5147.97	5262.07	4422.203	7111
70500	1.64	-8.00	1.64	5145.09	5259.34	4422.295	7111
70600	1.72	-8.05	1.69	5143.43	5257.45	4422.399	7111
70700	1.65	-8.01	1.68	5144.00	5258.25	4422.488	7111
70800	1.78	-7.85	1.64	5142.41	5255.93	4422.601	7111
70900	1.64	-8.01	1.66	5144.25	5258.01	4422.695	7111
71000	1.80	-7.95	1.64	5145.55	5260.10	4422.802	7111
71100	1.67	-7.90	1.71	5143.69	5257.75	4422.895	7111
71200	1.98	-8.13	1.72	5146.23	5259.32	4422.999	7111
71300	1.70	-8.10	1.64	5143.44	5256.09	4423.104	7111
71400	1.60	-8.43	1.63	5145.48	5258.11	4423.204	7111
71500	1.57	-8.01	1.81	5144.20	5256.96	4423.288	7111
71600	1.83	-7.95	1.70	5143.56	5256.52	4423.394	7111
71700	1.54	-8.00	1.67	5141.88	5255.50	4423.479	7111
71800	1.74	-8.01	1.75	5144.86	5258.53	4423.585	7111
71900	2.24	-7.95	1.67	5145.55	5258.73	4423.698	7111
72000	1.99	-7.85	1.71	5143.98	5257.65	4423.802	7111
72100	0.51	-7.30	1.64	5143.70	5256.06	4423.904	7111
72200	1.46	-8.00	1.75	5146.18	5259.27	4424.003	7111
72300	1.81	-7.94	1.62	5142.97	5256.90	4424.088	7111
72400	1.69	-7.93	1.76	5145.76	5259.65	4424.194	7111
72500	1.75	-8.03	1.68	5144.30	5258.41	4424.298	7111
72600	1.61	-8.15	1.64	5141.02	5255.05	4424.399	7111
72700	1.80	-7.96	1.63	5144.95	5258.15	4424.497	7111
72800	1.30	-7.98	1.84	5145.72	5259.11	4424.593	7111
72900	1.55	-8.07	1.64	5143.57	5257.40	4424.692	7111
73000	1.68	-8.03	1.71	5144.52	5257.59	4424.791	7111
73100	1.69	-7.90	1.56	5143.12	5256.93	4424.902	7111
73200	1.89	-7.95	1.84	5144.55	5257.84	4424.996	7111
73300	1.62	-8.19	1.68	5144.48	5258.04	4425.099	7111
73400	1.60	-8.09	1.69	5143.95	5257.28	4425.200	7111
73500	1.74	-7.94	1.67	5144.19	5257.61	4425.285	7111
73600	2.86	-8.04	1.89	5147.02	5260.82	4425.404	7111
73700	1.46	-7.85	1.70	5142.19	5255.63	4425.500	7111
73800	1.53	-7.95	1.71	5141.70	5255.11	4425.591	7111
73900	1.60	-8.13	1.61	5141.94	5254.69	4425.704	7111
74000	1.76	-7.98	1.69	5141.02	5253.84	4425.795	7111
74100	1.54	-8.02	1.77	5142.58	5255.52	4425.900	7111
74200	1.87	-7.96	1.73	5142.21	5255.06	4425.999	7111
74300	1.57	-7.73	1.70	5141.59	5254.90	4426.104	7111
74400	1.92	-7.96	1.70	5142.80	5255.53	4426.197	7111
74500	1.73	-8.14	1.81	5144.41	5256.67	4426.295	7111
74600	1.86	-8.04	1.90	5145.16	5257.91	4426.401	7111
74700	1.63	-8.00	1.73	5142.44	5255.35	4426.497	7111
74800	1.66	-7.89	1.81	5144.53	5256.11	4426.596	7111
74900	1.64	-8.05	1.67	5141.31	5253.26	4426.698	7111
75000	2.08	-7.88	1.83	5143.43	5255.06	4426.796	7111
75100	1.74	-7.97	1.81	5143.77	5255.32	4426.899	7111
75200	1.59	-8.02	1.75	5145.58	5257.16	4426.996	7111
75300	1.72	-7.82	1.66	5139.68	5251.10	4427.101	7111
75400	1.73	-7.97	1.70	5140.83	5252.51	4427.187	7111
75500	1.90	-7.98	1.76	5143.23	5254.62	4427.295	7111
75600	1.99	-7.54	1.93	5143.17	5254.78	4427.403	7111
75700	2.53	-7.93	1.70	5143.77	5255.36	4427.503	7111
75800	1.46	-8.21	1.79	5144.05	5255.20	4427.604	7111
75900	1.62	-8.11	1.65	5142.97	5254.63	4427.699	7111
76000	1.65	-7.99	1.68	5143.65	5254.80	4427.787	7111
76100	1.76	-7.99	1.80	5143.72	5255.23	4427.898	7111
76200	1.86	-8.11	1.79	5141.38	5253.85	4427.998	7111
76300	2.02	-7.89	1.76	5142.50	5254.11	4428.101	7111
76400	1.63	-8.13	1.62	5143.88	5255.71	4428.197	7111
76500	1.91	-8.14	1.66	5141.77	5253.66	4428.294	7111
76600	1.38	-7.97	1.85	5143.76	5255.82	4428.402	7111
76700	1.68	-7.96	1.81	5142.63	5254.49	4428.496	7111
76800	2.14	-7.97	1.72	5141.21	5253.83	4428.584	7111
76900	1.53	-8.01	1.64	5142.23	5254.14	4428.632	7111
77000	1.67	-7.77	1.73	5140.75	5252.37	4428.745	7111
77100	1.84	-7.89	1.76	5142.08	5253.79	4428.841	7111
77200	1.92	-8.01	1.77	5142.47	5254.42	4428.928	7111
77300	1.82	-7.87	1.73	5143.09	5255.49	4429.039	7111
77400	1.79	-7.96	1.73	5143.50	5256.44	4429.132	7111
77500	1.92	-7.89	1.83	5144.29	5257.23	4429.241	7111
77600	1.58	-8.01	1.66	5141.33	5253.84	4429.339	7111
77700	1.10	-8.41	1.68	5144.65	5257.82	4429.445	7111
77800	1.81	-7.91	1.79	5143.00	5255.85	4429.528	7111
77900	1.71	-8.01	1.74	5140.45	5253.98	4429.645	7111
78000	1.92	-7.96	1.72	5141.40	5254.12	4429.742	7111
78100	1.73	-8.09	1.68	5142.27	5256.67	4429.838	7111
78200	1.74	-8.13	1.75	5143.24	5256.53	4429.944	7111
78300	1.76	-8.02	1.66	5141.77	5255.23	4430.027	7111
78400	1.57	-8.03	1.77	5142.41	5256.02	4430.140	7111
78500	1.73	-7.65	1.72	5140.08	5253.65	4430.241	7111
78600	1.65	-8.03	1.65	5138.26	5252.73	4430.338	7111
78700	1.60	-7.98	1.67	5139.02	5253.38	4430.439	7111
78800	1.68	-8.03	1.82	5138.37	5252.57	4430.536	7111
78900	1.55	-7.90	1.72	5139.78	5253.72	4430.641	7111
79000	0.68	-7.96	1.99	5139.45	5254.28	4430.746	7111
79100	1.78	-7.93	1.68	5138.02	5253.05	4430.832	7111
79200	1.60	-7.97	1.71	5141.35	5255.15	4430.944	7111
79300	1.69	-7.97	1.76	5139.16	5253.71	4431.026	7111
79400	1.78	-8.10	1.76	5140.34	5255.03	4431.141	7111
79500	1.61	-8.05	1.78	5139.89	5253.71	4431.236	7111
79600	1.81	-7.98	1.70	5138.24	5253.08	4431.341	7111
79700	1.46	-8.00	1.84	5139.05	5252.75	4431.441	7111
79800	1.51	-8.01	1.76	5138.98	5253.70	4431.543	7111
79900	1.68	-7.99	1.73	5140.42	5254.80	4431.638	7111
80000	1.78	-7.99	1.74	5138.91	5253.83	4431.732	7111
80100	1.68	-7.84	1.73	5140.59	5254.64	4431.842	7111
80200	1.65	-7.86	1.69	5140.18	5254.76	4431.942	7111
80300	1.71	-7.96	1.74	5137.67	5251.28	4432.039	7111
80400	1.69	-8.07	1.71	5140.04	5253.48	4432.139	7111
80500	1.72	-7.88	1.81	5141.32	5255.34	4432.241	7111
80600	1.82	-7.96	1.79	5139.88	5254.27	4432.339	7111
80700	1.75	-8.06	1.71	5142.82	5256.65	4432.434	7111
80800	1.90	-7.94	1.70	5140.02	5253.79	4432.530	7111
80900	1.15	-8.00	1.84	5140.95	5256.12	4432.645	7111
81000	1.82	-7.96	1.79	5138.73	5253.39	4432.730	7111
81100	1.96	-7.97	1.68	5136.84	5252.42	4432.846	7111
81200	1.75	-7.96	1.73	5137.51	5253.22	4432.942	7111
81300	2.38	-7.82	1.77	5140.69	5254.21	4433.046	7111
81400	1.89	-8.00	1.70	5138.48	5252.95	4433.136	7111
81500	1.35	-8.06	1.60	5135.57	5251.61	4433.245	7111
81600	1.65	-8.11	1.78	5138.72	5253.88	4433.339	7111
81700	1.42	-8.10	1.84	5138.85	5254.09	4433.438	7111
81800	1.75	-8.02	1.79	5137.68	5253.32	4433.541	7111
81900	1.77	-8.10	1.92	5139.65	5255.88	4433.640	7111
82000	1.48	-7.94	1.66	5136.61	5252.51	4433.744	7111
82100	1.85	-8.12	1.80	5136.16	5252.88	4433.843	7111
82200	1.81	-7.97	1.91	5139.88	5255.77	4433.944	7111
82300	1.78	-8.06	1.67	5138.49	5254.87	4434.041	7111
82400	1.39	-7.99	1.72	5137.12	5252.76	4434.139	7111
82500	1.75	-8.07	1.79	5138.70	5254.72	4434.242	7111
82600	1.64	-7.87	1.73	5137.92	5254.31	4434.339	7111
82700	1.97	-8.05	1.75	5139.76	5255.88	4434.437	7111
82800	1.46	-7.90	1.81	5139.93	5255.34	4434.542	7111
82900	2.11	-7.80	1.85	5141.28	5255.96	4434.645	7111
83000	1.49	-7.89	1.76	5136.19	5253.09	4434.742	7111
83100	1.65	-8.12	1.96	5141.74	5257.67	4434.843	7111
83200	1.68	-7.98	1.85	5139.39	5255.51	4434.944	7111
83300	1.74	-7.95	1.79	5136.37	5253.93	4435.035	7111
83400	1.76	-8.01	1.80	5139.66	5256.65	4435.129	7111
83500	2.09	-7.89	1.83	5137.26	5253.65	4435.244	7111
83600	1.80	-7.88	1.69	5137.96	5254.90	4435.339	7111
83700	1.65	-8.01	1.71	5138.14	5255.31	4435.437	7111
83800	1.84	-7.99	1.70	5138.78	5255.84	4435.534	7111
83900	1.74	-7.98	1.77	5138.42	5256.14	4435.634	7111
84000	1.66	-8.10	1.89	5139.16	5256.61	4435.742	7111
84100	1.64	-7.95	1.77	5138.63	5255.45	4435.838	7111
84200	1.39	-7.96	1.71	5138.52	5254.78	4435.945	7111
84300	1.43	-7.88	1.78	5139.32	5256.36	4436.040	7111
84400	1.47	-7.90	1.82	5138.91	5256.24	4436.139	7111
84500	1.72	-8.00	1.80	5138.76	5255.95	4436.243	7111
84600	1.72	-8.03	1.88	5142.04	5258.41	4436.342	7111
84700	1.71	-8.01	1.60	5135.79	5254.75	4436.445	7111
84800	1.93	-7.96	1.81	5140.25	5256.94	4436.528	7111
84900	1.64	-7.86	1.85	5142.40	5258.48	4436.641	7111
85000	1.22	-7.64	1.90	5139.14	5256.31	4436.746	7111
85100	2.05	-8.02	1.87	5141.53	5258.03	4436.839	7111
85200	1.76	-7.99	1.79	5138.08	5255.07	4436.934	7111
85300	1.67	-8.09	1.78	5138.27	5255.43	4437.034	7111
85400	1.33	-8.01	1.82	5140.91	5257.15	4437.139	7111
85500	1.62	-7.98	1.83	5139.30	5255.70	4437.234	7111
85600	1.36	-8.07	1.83	5139.96	5256.47	4437.334	7111
85700	1.89	-8.06	1.83	5138.42	5255.87	4437.438	7111
85800	1.60	-7.98	1.76	5138.28	5256.19	4437.542	7111
85900	1.71	-8.00	1.77	5140.46	5257.46	4437.639	7111
86000	1.73	-8.02	1.76	5138.45	5256.58	4437.741	7111
86100	1.79	-7.88	1.80	5140.40	5257.52	4437.841	7111
86200	1.82	-7.97	1.87	5141.22	5258.67	4437.937	7111
86300	1.78	-8.06	1.73	5137.25	5255.71	4438.040	7111
86400	1.57	-8.01	1.79	5138.36	5256.36	4438.137	7111
86500	2.03	-8.03	1.74	5139.99	5258.02	4438.242	7111
86600	1.66	-7.87	1.72	5138.24	5256.13	4438.343	7111
86700	1.77	-7.98	1.77	5138.88	5256.48	4438.416	7111
86800	1.78	-8.10	1.86	5139.04	5256.51	4438.540	7111
86900	1.80	-8.11	1.75	5138.30	5256.31	4438.640	7111
87000	1.51	-8.09	1.83	5140.59	5257.71	4438.744	7111
87100	1.73	-8.00	1.87	5141.35	5257.93	4438.838	7111
87200	1.76	-7.87	1.78	5138.76	5254.84	4438.937	7111
87300	1.65	-8.02	1.80	5136.74	5253.98	4439.037	7111
87400	1.92	-7.85	1.68	5136.19	5253.70	4439.138	7111
87500	1.39	-7.70	1.66	5134.28	5252.80	4439.243	7111
87600	1.94	-7.84	1.93	5137.75	5255.31	4439.340	7111
87700	1.65	-7.87	1.97	5138.83	5256.26	4439.435	7111
87800	1.61	-7.96	1.78	5136.90	5254.33	4439.537	7111
87900	1.60	-8.07	1.78	5136.10	5254.88	4439.639	7111
88000	1.69	-7.96	1.87	5138.61	5256.34	4439.737	7111
88100	1.79	-7.95	1.76	5138.89	5256.61	4439.832	7111
88200	1.74	-8.04	1.80	5139.63	5257.75	4439.939	7111
88300	1.45	-7.97	1.87	5136.28	5254.09	4440.043	7111
88400	1.70	-8.03	1.89	5138.67	5255.81	4440.137	7111
88500	1.74	-7.98	1.93	5139.80	5257.22	4440.238	7111
88600	1.75	-8.03	1.85	5138.39	5256.31	4440.340	7111
88700	1.82	-7.99	1.82	5137.24	5254.99	4440.427	7111
88800	1.83	-8.03	1.79	5137.23	5254.49	4440.541	7111
88900	1.77	-7.89	1.75	5137.79	5254.74	4440.637	7111
89000	1.57	-8.16	1.83	5138.36	5256.53	4440.742	7111
89100	1.99	-7.86	1.77	5135.54	5253.39	4440.842	7111
89200	1.69	-8.01	1.77	5136.81	5254.60	4440.938	7111
89300	1.64	-7.92	1.86	5136.26	5253.88	4441.034	7111
89400	1.90	-8.23	1.77	5138.60	5255.30	4441.144	7111
89500	1.85	-7.90	1.90	5139.28	5256.35	4441.245	7111
89600	1.87	-7.97	1.82	5141.40	5258.19	4441.338	7111
89700	1.45	-7.97	1.81	5140.18	5256.66	4441.429	7111
89800	1.66	-8.05	1.92	5139.56	5256.17	4441.528	7111
89900	1.83	-7.87	1.82	5136.80	5254.06	4441.638	7111
90000	2.08	-7.86	1.90	5138.23	5255.39	4441.746	7111
90100	1.54	-8.03	1.72	5136.32	5254.64	4441.842	7111
90200	3.00	-8.44	1.70	5138.37	5255.45	4441.945	7111
90300	1.65	-8.04	1.77	5137.86	5255.39	4442.027	7111
90400	1.95	-7.94	1.82	5136.32	5254.14	4442.136	7111
90500	1.70	-8.01	1.80	5137.19	5255.18	4442.242	7111
90600	1.49	-8.04	1.87	5137.51	5255.42	4442.338	7111
90700	1.73	-7.97	1.84	5139.41	5256.43	4442.437	7111
90800	1.59	-8.03	1.81	5138.02	5255.33	4442.542	7111
90900	1.38	-8.00	1.82	5138.62	5256.24	4442.644	7111
91000	1.48	-8.06	1.85	5138.47	5256.15	4442.734	7111
91100	1.94	-8.25	1.93	5138.74	5256.61	4442.844	7111
91200	1.81	-7.96	1.78	5137.36	5255.06	4442.936	7111
91300	2.20	-7.57	1.82	5135.21	5253.51	4443.046	7111
91400	1.74	-7.99	1.82	5137.65	5255.19	4443.128	7111
91500	1.76	-8.02	1.76	5140.97	5258.28	4443.236	7111
91600	1.58	-8.02	1.84	5141.97	5259.18	4443.333	7111
91700	1.81	-7.99	1.85	5140.78	5258.61	4443.430	7111
91800	1.77	-8.03	1.86	5140.11	5258.30	4443.540	7111
91900	1.62	-7.89	1.82	5139.23	5256.56	4443.643	7111
92000	1.61	-7.92	1.78	5139.29	5257.13	4443.738	7111
92100	1.99	-8.53	1.71	5135.23	5253.93	4443.845	7111
92200	1.60	-8.08	1.76	5138.35	5255.94	4443.930	7111
92300	1.57	-8.03	1.78	5137.94	5255.30	4444.028	7111
92400	1.95	-7.99	1.77	5138.98	5256.66	4444.137	7111
92500	1.87	-8.01	1.79	5140.93	5258.64	4444.237	7111
92600	1.65	-7.98	1.86	5139.19	5256.38	4444.344	7111
92700	1.52	-8.04	1.73	5137.30	5255.40	4444.434	7111
92800	1.67	-8.01	1.87	5139.73	5257.69	4444.526	7111
92900	1.01	-8.08	1.75	5134.16	5254.19	4444.646	7111
93000	1.70	-8.01	1.72	5137.17	5255.22	4444.731	7111
93100	0.05	-8.10	1.98	5138.53	5255.81	4444.846	7111
93200	1.50	-8.20	1.78	5137.00	5254.70	4444.922	7111
93300	1.86	-7.95	1.92	5138.20	5256.21	4444.982	7111
93400	1.60	-7.86	1.79	5136.21	5255.38	4445.084	7111
93500	1.73	-7.96	1.78	5137.40	5255.17	4445.182	7111
93600	1.74	-8.31	1.69	5137.24	5256.28	4445.287	7111
93700	1.93	-7.97	1.87	5138.40	5257.46	4445.377	7111
93800	1.44	-8.28	1.87	5139.22	5257.76	4445.482	7111
93900	2.09	-7.80	1.89	5136.60	5255.82	4445.583	7111
94000	1.61	-7.99	1.83	5136.40	5255.91	4445.674	7111
94100	1.79	-8.00	1.82	5138.44	5256.20	4445.776	7111
94200	1.64	-8.06	1.75	5138.04	5258.95	4445.887	7111
94300	1.56	-7.83	1.76	5137.50	5255.76	4445.983	7111
94400	1.72	-8.03	1.80	5136.47	5255.14	4446.077	7111
94500	1.93	-8.03	1.71	5134.13	5254.00	4446.186	7111
94600	2.15	-7.89	1.86	5140.15	5257.99	4446.282	7111
94700	1.61	-8.02	1.79	5134.55	5253.13	4446.383	7111
94800	1.50	-7.85	1.64	5135.96	5253.79	4446.485	7111
94900	1.55	-8.07	1.86	5137.89	5255.81	4446.583	7111
95000	1.66	-8.05	1.81	5137.91	5255.70	4446.680	7111
95100	1.66	-8.04	1.93	5139.92	5257.40	4446.781	7111
95200	1.51	-8.09	1.82	5138.52	5256.99	4446.883	7111
95300	1.62	-7.99	1.91	5138.64	5256.74	4446.971	7111
95400	1.77	-8.04	1.75	5135.16	5254.16	4447.079	7111
95500	1.52	-8.00	1.94	5139.61	5257.68	4447.174	7111
95600	1.59	-7.92	1.88	5138.77	5257.23	4447.280	7111
95700	1.56	-8.13	1.83	5138.85	5256.56	4447.381	7111
95800	1.58	-8.07	1.88	5137.62	5255.71	4447.479	7111
95900	1.89	-7.99	1.85	5139.09	5256.97	4447.573	7111
96000	1.79	-8.29	1.86	5139.17	5257.51	4447.685	7111
96100	1.67	-8.01	1.85	5141.81	5259.10	4447.760	7111
96200	1.67	-8.18	1.83	5137.98	5255.40	4447.888	7111
96300	1.84	-8.08	1.79	5137.47	5255.47	4447.980	7111
96400	1.80	-8.01	1.77	5140.02	5256.93	4448.084	7111
96500	2.07	-7.97	2.03	5143.38	5260.44	4448.182	7111
96600	1.63	-7.92	1.68	5133.98	5250.95	4448.280	7111
96700	1.45	-7.80	1.84	5139.71	5257.01	4448.386	7111
96800	1.63	-7.90	1.58	5132.44	5251.35	4448.480	7111
96900	1.58	-7.87	1.84	5139.88	5256.33	4448.583	7111
97000	1.81	-8.26	1.59	5132.62	5251.98	4448.687	7111
97100	1.77	-7.89	1.71	5136.12	5253.36	4448.783	7111
97200	1.85	-8.05	1.71	5134.52	5252.62	4448.882	7111
97300	1.57	-7.94	1.64	5134.03	5252.45	4448.979	7111
97400	1.54	-8.00	1.60	5129.06	5246.93	4449.079	7111
97500	1.66	-7.95	1.64	5128.81	5245.97	4449.183	7111
97600	1.49	-8.09	1.66	5129.72	5247.12	4449.273	7111
97700	1.82	-8.06	1.73	5129.54	5246.89	4449.373	7111
97800	1.68	-8.01	1.61	5126.47	5244.61	4449.475	7111
97900	1.48	-8.12	1.65	5127.76	5245.72	4449.585	7111
98000	1.76	-7.96	1.71	5128.88	5247.22	4449.677	7111
98100	1.98	-8.02	1.65	5129.46	5248.47	4449.785	7111
98200	1.63	-7.92	1.66	5132.02	5249.80	4449.883	7111
98300	1.86	-7.86	1.72	5130.17	5248.30	4449.982	7111
98400	1.89	-8.05	1.66	5128.61	5247.54	4450.084	7111
98500	1.98	-7.96	1.73	5129.23	5248.04	4450.178	7111
98600	1.90	-8.01	1.59	5126.80	5244.60	4450.278	7111
98700	1.79	-8.00	1.65	5131.88	5250.46	4450.360	7111
98800	1.88	-8.12	1.77	5136.58	5254.23	4450.483	7111
98900	1.50	-7.99	1.62	5132.59	5251.71	4450.579	7111
99000	1.58	-7.93	1.67	5130.97	5249.62	4450.685	7111
99100	1.99	-7.91	1.72	5133.50	5251.77	4450.785	7111
99200	1.74	-7.93	1.61	5130.17	5248.36	4450.876	7111
99300	1.89	-7.97	1.68	5131.46	5250.50	4450.975	7111
99400	1.65	-7.91	1.65	5130.34	5248.99	4451.083	7111
99500	1.77	-7.77	1.74	5132.02	5250.74	4451.184	7111
99600	1.97	-7.53	1.70	5134.18	5253.03	4451.287	7111
99700	1.91	-7.96	1.61	5133.44	5251.86	4451.380	7111
99800	1.83	-8.02	1.84	5138.45	5256.45	4451.480	7111
99900	2.00	-8.01	1.73	5135.92	5254.64	4451.580	7111
100000	1.64	-7.98	1.85	5136.92	5254.63	4451.674	7111
100100	2.07	-7.86	1.88	5137.40	5254.75	4451.777	7111
100200	1.59	-7.94	1.89	5138.94	5255.60	4451.868	7111
100300	1.38	-8.05	1.85	5136.29	5253.77	4451.982	7111
100400	1.90	-8.04	2.01	5139.38	5255.78	4452.078	7111
100500	1.31	-8.14	1.93	5138.87	5255.32	4452.181	7111
100600	1.84	-7.92	1.89	5136.21	5252.71	4452.278	7111
100700	1.64	-8.13	1.81	5137.37	5255.27	4452.382	7111
100800	1.71	-8.12	1.91	5137.75	5254.67	4452.486	7111
100900	1.80	-8.05	1.88	5136.97	5254.33	4452.579	7111
101000	1.59	-8.01	1.84	5137.21	5254.74	4452.674	7111
101100	1.59	-8.01	1.87	5139.13	5256.43	4452.777	7111
101200	1.66	-7.99	1.82	5137.16	5254.87	4452.874	7111
101300	1.58	-7.90	1.88	5137.98	5255.74	4452.980	7111
101400	1.62	-7.93	1.89	5139.21	5256.45	4453.078	7111
101500	1.70	-7.94	1.95	5137.63	5254.92	4453.175	7111
101600	1.68	-7.98	1.84	5136.15	5254.25	4453.277	7111
101700	1.72	-7.99	1.86	5137.92	5255.27	4453.378	7111
101800	1.97	-7.96	1.85	5137.38	5255.02	4453.478	7111
101900	1.80	-8.11	1.85	5138.25	5255.71	4453.579	7111
102000	1.76	-7.99	1.82	5138.46	5256.04	4453.677	7111
102100	1.90	-8.02	1.82	5137.87	5255.93	4453.772	7111
102200	1.52	-8.15	1.89	5137.95	5255.56	4453.886	7111
102300	1.90	-7.98	1.90	5138.91	5256.24	4453.979	7111
102400	1.62	-7.89	1.87	5135.89	5254.25	4454.077	7111
102500	1.76	-7.98	1.75	5135.16	5254.13	4454.185	7111
102600	1.76	-7.95	1.77	5135.93	5254.74	4454.278	7111
102700	1.54	-7.99	1.98	5138.42	5256.84	4454.380	7111
102800	1.55	-8.00	1.87	5139.11	5257.81	4454.479	7111
102900	1.80	-7.93	1.76	5137.69	5256.13	4454.575	7111
103000	1.55	-8.03	1.94	5139.99	5257.64	4454.678	7111
103100	1.49	-7.87	1.80	5135.93	5253.73	4454.778	7111
103200	1.85	-8.01	1.74	5136.01	5254.43	4454.871	7111
103300	2.34	-8.07	1.61	5133.72	5253.49	4454.986	7111
103400	1.56	-7.85	1.79	5139.17	5257.17	4455.084	7111
103500	1.56	-8.07	1.79	5140.07	5257.93	4455.181	7111
103600	1.58	-7.87	1.93	5141.29	5258.29	4455.285	7111
103700	1.49	-8.05	1.85	5140.79	5257.78	4455.373	7111
103800	1.55	-8.10	1.75	5137.54	5255.96	4455.484	7111
103900	1.51	-7.96	1.87	5138.39	5256.68	4455.582	7111
104000	1.78	-7.98	1.89	5137.42	5255.52	4455.677	7111
104100	1.82	-7.97	1.95	5138.58	5257.36	4455.778	7111
104200	1.81	-7.75	1.96	5138.50	5257.27	4455.888	7111
104300	1.79	-7.93	1.87	5134.62	5253.63	4455.986	7111
104400	1.38	-8.23	1.80	5137.59	5256.56	4456.086	7111
104500	1.53	-8.10	1.91	5137.12	5255.11	4456.179	7111
104600	1.65	-8.07	1.85	5137.98	5256.04	4456.278	7111
104700	1.54	-8.10	1.82	5137.99	5256.73	4456.374	7111
104800	1.77	-7.86	1.85	5138.50	5257.04	4456.471	7111
104900	1.67	-8.05	1.96	5139.10	5257.39	4456.577	7111
105000	1.82	-8.01	1.85	5137.23	5255.81	4456.679	7111
105100	1.60	-7.96	1.91	5137.50	5255.85	4456.780	7111
105200	1.45	-7.92	1.97	5138.17	5256.83	4456.885	7111
105300	1.56	-8.03	1.85	5136.94	5255.36	4456.972	7111
105400	1.71	-8.04	1.82	5136.91	5255.34	4457.079	7111
105500	1.57	-7.88	1.93	5139.89	5257.52	4457.183	7111
105600	1.61	-7.97	1.83	5135.99	5253.83	4457.277	7111
105700	1.73	-7.78	1.66	5134.82	5254.63	4457.384	7111
105800	1.70	-7.98	1.91	5140.12	5257.80	4457.469	7111
105900	1.63	-8.02	1.91	5136.97	5255.91	4457.574	7111
106000	1.71	-8.11	1.86	5137.13	5256.24	4457.675	7111
106100	1.61	-8.05	1.95	5137.44	5256.29	4457.773	7111
106200	1.51	-7.83	1.97	5135.99	5254.88	4457.883	7111
106300	1.84	-7.96	1.95	5136.41	5256.09	4457.965	7111
106400	1.67	-7.92	1.92	5135.65	5254.53	4458.084	7111
106500	1.68	-8.00	1.98	5136.50	5256.28	4458.174	7111
106600	1.75	-7.83	2.03	5139.45	5257.61	4458.285	7111
106700	1.13	-7.77	1.93	5134.77	5253.34	4458.388	7111
106800	1.57	-7.97	1.95	5139.15	5258.16	4458.483	7111
106900	1.78	-7.89	1.76	5134.62	5254.57	4458.583	7111
107000	1.74	-7.96	1.77	5137.66	5257.32	4458.677	7111
107100	1.59	-8.11	1.93	5139.07	5258.02	4458.776	7111
107200	1.61	-7.96	1.80	5136.14	5256.04	4458.872	7111
107300	1.75	-7.92	1.86	5136.46	5255.71	4458.971	7111
107400	1.64	-7.94	1.95	5137.07	5256.34	4459.084	7111
107500	1.86	-7.93	1.88	5138.16	5257.08	4459.175	7111
107600	1.63	-7.89	1.91	5139.07	5257.59	4459.285	7111
107700	1.62	-7.97	1.92	5136.89	5256.60	4459.370	7111
107800	1.65	-8.04	1.93	5136.25	5256.03	4459.468	7111
107900	2.17	-7.23	1.87	5132.37	5253.38	4459.585	7111
108000	1.84	-7.91	1.86	5134.64	5255.11	4459.680	7111
108100	1.86	-7.98	1.85	5136.84	5257.10	4459.782	7111
108200	1.69	-8.04	1.84	5136.84	5256.47	4459.872	7111
108300	1.85	-8.08	1.72	5134.46	5254.32	4459.982	7111
108400	1.62	-7.93	2.05	5137.51	5257.22	4460.081	7111
108500	1.69	-7.96	1.94	5137.82	5257.86	4460.185	7111
108600	1.65	-7.97	1.76	5134.50	5254.45	4460.280	7111
108700	1.72	-7.94	1.85	5136.94	5256.29	4460.373	7111
108800	1.75	-8.03	1.85	5135.76	5254.92	4460.479	7111
108900	1.55	-7.85	1.87	5136.01	5255.59	4460.583	7111
109000	1.75	-7.98	1.77	5134.85	5254.23	4460.683	7111
109100	1.88	-7.93	1.80	5136.26	5255.96	4460.786	7111
109200	1.84	-8.00	1.94	5136.56	5256.54	4460.882	7111
109300	1.99	-7.98	1.95	5137.05	5256.98	4460.987	7111
109400	1.63	-8.07	1.96	5136.07	5256.38	4461.080	7111
109500	1.74	-7.96	1.90	5137.92	5257.75	4461.179	7111
109600	1.49	-8.06	1.89	5134.79	5255.44	4461.263	7111
109600	1.77	-7.94	2.07	5136.10	5256.01	4461.327	7111
109700	1.78	-7.92	1.94	5135.57	5254.81	4461.424	7111
109800	1.52	-8.01	1.74	5134.80	5254.16	4461.521	7111
109900	1.73	-7.85	2.07	5139.72	5258.57	4461.624	7111
110000	1.46	-7.90	1.96	5136.75	5256.34	4461.725	7111
110100	1.86	-8.10	1.96	5135.97	5255.56	4461.825	7111
110200	1.65	-7.94	1.97	5134.66	5254.48	4461.919	7111
110300	2.44	-8.37	1.95	5136.18	5256.13	4462.027	7111
110400	1.71	-8.01	1.91	5135.92	5255.41	4462.123	7111
110500	1.80	-8.05	1.98	5138.23	5257.41	4462.220	7111
110600	1.76	-7.95	1.98	5136.99	5256.19	4462.323	7111
110700	1.75	-8.06	1.96	5138.25	5258.13	4462.420	7111
110800	1.67	-7.95	2.14	5141.94	5261.46	4462.525	7111
110900	1.56	-8.02	1.81	5134.80	5254.89	4462.622	7111
111000	1.70	-8.02	1.96	5137.01	5256.45	4462.711	7111
111100	2.17	-7.92	1.98	5138.76	5257.35	4462.822	7111
111200	1.76	-7.93	1.94	5139.69	5258.89	4462.919	7111
111300	1.23	-8.03	1.88	5135.17	5255.11	4463.028	7111
111400	1.75	-7.92	2.04	5139.54	5258.06	4463.128	7111
111500	1.73	-7.97	1.95	5136.80	5256.13	4463.217	7111
111600	1.75	-7.96	1.87	5136.16	5256.14	4463.313	7111
111700	1.49	-8.03	2.04	5138.29	5258.01	4463.426	7111
111800	2.16	-7.86	1.94	5137.54	5257.11	4463.526	7111
111900	1.59	-8.00	1.92	5136.68	5256.02	4463.621	7111
112000	1.93	-7.96	1.96	5138.14	5257.88	4463.715	7111
112100	1.63	-8.02	1.82	5135.44	5255.99	4463.819	7111
112200	1.60	-8.06	1.92	5138.44	5257.56	4463.920	7111
112300	1.60	-8.34	1.88	5139.36	5257.57	4464.029	7111
112400	1.71	-8.00	1.89	5137.66	5257.54	4464.120	7111
112500	1.87	-8.01	1.91	5138.15	5257.83	4464.211	7111
112600	1.52	-7.99	1.91	5139.07	5258.39	4464.312	7111
112700	2.12	-7.84	1.89	5138.41	5257.10	4464.426	7111
112800	1.63	-8.03	2.00	5138.94	5259.00	4464.517	7111
112900	1.60	-8.00	1.92	5137.00	5257.20	4464.620	7111
113000	1.81	-7.98	1.98	5136.40	5256.18	4464.720	7111
113100	1.85	-8.03	1.92	5136.98	5256.61	4464.819	7111
113200	1.36	-7.87	1.96	5138.44	5258.25	4464.928	7111
113300	1.67	-8.04	2.02	5139.25	5259.12	4465.018	7111
113400	1.73	-7.98	2.02	5139.25	5259.32	4465.119	7111
113500	1.75	-7.99	1.96	5137.80	5257.56	4465.215	7111
113600	1.76	-8.18	2.10	5140.15	5260.04	4465.321	7111
113700	1.55	-8.03	1.91	5135.84	5256.08	4465.418	7111
113800	1.99	-8.08	1.94	5138.74	5258.87	4465.525	7111
113900	1.79	-8.11	2.02	5139.86	5260.01	4465.622	7111
114000	1.75	-7.84	2.01	5139.03	5258.43	4465.726	7111
114100	1.52	-7.91	1.98	5140.07	5259.67	4465.821	7111
114200	1.21	-7.97	2.16	5142.99	5263.36	4465.928	7111
114300	1.58	-8.02	1.87	5137.33	5257.66	4466.016	7111
114400	1.80	-7.98	1.89	5136.62	5256.62	4466.119	7111
114500	1.76	-7.91	1.94	5139.45	5258.84	4466.209	7111
114600	1.91	-7.94	2.12	5141.78	5260.06	4466.323	7111
114700	1.90	-8.31	2.02	5140.03	5259.81	4466.429	7111
114800	1.81	-7.89	1.96	5138.73	5257.69	4466.524	7111
114900	1.75	-7.85	2.01	5139.39	5258.34	4466.621	7111
115000	1.76	-7.86	2.10	5140.59	5259.52	4466.723	7111
115100	1.64	-8.14	2.06	5139.23	5257.51	4466.829	7111
115200	1.39	-8.35	1.89	5139.12	5259.54	4466.927	7111
115300	1.73	-8.02	1.98	5140.00	5258.86	4467.021	7111
115400	1.67	-7.95	1.99	5140.24	5259.29	4467.118	7111
115500	1.62	-8.10	1.98	5141.31	5260.64	4467.221	7111
115600	1.71	-7.86	1.95	5137.37	5256.71	4467.322	7111
115700	1.67	-7.94	1.99	5138.91	5258.49	4467.419	7111
115800	1.61	-8.02	1.97	5136.93	5256.39	4467.517	7111
115900	2.85	-7.76	1.92	5135.64	5255.69	4467.629	7111
116000	1.85	-8.02	1.99	5139.17	5258.59	4467.723	7111
116100	1.74	-7.82	2.07	5140.34	5258.80	4467.822	7111
116200	1.58	-8.07	1.93	5139.65	5258.20	4467.919	7111
116300	1.73	-7.99	1.97	5140.44	5259.24	4468.024	7111
116400	1.58	-7.79	2.03	5142.47	5259.85	4468.128	7111
116500	1.65	-7.93	1.96	5135.90	5254.59	4468.223	7111
116600	1.96	-8.13	1.94	5139.40	5257.65	4468.325	7111
116700	1.82	-8.04	1.92	5139.71	5258.15	4468.420	7111
116800	1.55	-8.08	1.95	5138.82	5257.49	4468.524	7111
116900	1.57	-7.87	1.91	5136.68	5255.07	4468.622	7111
117000	1.45	-7.65	1.99	5139.77	5257.50	4468.728	7111
117100	1.58	-8.01	2.06	5140.39	5257.38	4468.823	7111
117200	1.60	-8.08	1.91	5141.27	5259.32	4468.927	7111
117300	1.70	-8.07	2.01	5142.05	5259.28	4469.021	7111
117400	1.86	-7.83	1.93	5138.39	5255.76	4469.124	7111
117500	1.84	-8.21	1.98	5139.19	5257.05	4469.228	7111
117600	2.04	-8.05	1.97	5140.33	5258.64	4469.325	7111
117700	1.70	-7.94	1.90	5138.43	5256.85	4469.409	7111
117800	1.71	-8.04	2.07	5140.44	5258.33	4469.517	7111
117900	1.86	-7.99	1.98	5137.96	5255.64	4469.617	7111
118000	1.52	-7.89	1.87	5139.63	5255.89	4469.720	7111
118100	1.67	-7.98	1.80	5137.35	5254.58	4469.826	7111
118200	1.85	-8.05	1.88	5136.48	5254.19	4469.921	7111
118300	1.61	-7.91	1.83	5138.27	5255.08	4470.024	7111
118400	1.70	-8.04	1.74	5136.98	5253.48	4470.118	7111
118500	1.71	-7.94	1.86	5137.69	5253.77	4470.214	7111
118600	1.72	-8.10	1.92	5140.46	5256.79	4470.323	7111
118700	1.77	-7.90	1.89	5140.51	5256.58	4470.420	7111
118800	1.68	-8.01	1.80	5138.75	5254.08	4470.525	7111
118900	1.72	-8.04	1.74	5138.24	5255.03	4470.621	7111
119000	2.08	-8.02	2.05	5142.84	5258.34	4470.728	7111
119100	1.74	-8.03	1.86	5139.04	5255.48	4470.811	7111
119200	1.61	-8.06	1.91	5138.53	5255.65	4470.920	7111
119300	1.78	-8.01	1.88	5138.74	5255.26	4471.017	7111
119400	1.90	-7.95	1.83	5139.49	5256.36	4471.115	7111
119500	1.81	-8.05	1.88	5142.00	5258.68	4471.219	7111
119600	1.78	-7.98	1.93	5144.78	5261.29	4471.313	7111
119700	1.51	-7.85	1.88	5145.65	5262.05	4471.423	7111
119800	1.63	-7.94	1.88	5144.77	5260.48	4471.520	7111
119900	1.73	-7.98	1.99	5145.60	5261.63	4471.614	7111
120000	1.63	-7.98	1.86	5144.09	5259.69	4471.726	7111
120100	1.74	-8.02	1.82	5142.69	5258.67	4471.815	7111
120200	1.61	-8.03	1.93	5143.13	5258.92	4471.926	7111
120300	1.68	-8.05	1.89	5144.01	5259.89	4472.018	7111
120400	1.68	-8.03	1.98	5145.46	5260.77	4472.114	7111
120500	1.72	-7.94	1.94	5143.96	5259.44	4472.224	7111
120600	1.63	-7.86	1.92	5144.99	5259.47	4472.326	7111
120700	1.70	-8.04	1.98	5145.28	5261.18	4472.412	7111
120800	1.71	-7.93	1.88	5141.26	5257.55	4472.517	7111
120900	1.73	-8.02	1.90	5146.15	5262.04	4472.627	7111
121000	1.45	-8.02	1.95	5146.01	5262.63	4472.709	7111
121100	1.68	-7.95	2.00	5146.81	5262.52	4472.819	7111
121200	1.70	-7.94	1.98	5147.04	5263.11	4472.920	7111
121300	1.64	-8.09	1.85	5143.11	5259.48	4473.019	7111
121400	1.76	-7.98	1.97	5142.93	5258.84	4473.120	7111
121500	2.05	-7.97	1.90	5143.44	5259.57	4473.223	7111
121600	1.70	-7.91	1.80	5141.72	5257.57	4473.325	7111
121700	1.85	-8.07	1.85	5143.53	5259.56	4473.419	7111
121800	1.71	-7.93	1.95	5142.43	5258.47	4473.519	7111
121900	1.56	-7.98	1.98	5144.84	5261.06	4473.614	7111
122000	1.88	-7.97	1.97	5146.12	5262.85	4473.724	7111
122100	1.66	-8.01	1.91	5145.45	5261.15	4473.816	7111
122200	1.61	-8.00	1.93	5145.37	5261.12	4473.928	7111
122300	1.80	-8.08	1.91	5142.66	5258.89	4474.028	7111
122400	1.47	-8.03	1.99	5145.36	5260.38	4474.125	7111
122500	1.91	-8.07	1.99	5145.14	5261.59	4474.229	7111
122600	1.37	-7.57	1.79	5142.67	5258.49	4474.329	7111
122700	2.08	-7.93	1.95	5147.30	5262.95	4474.419	7111
122800	1.62	-7.91	1.94	5145.96	5261.49	4474.522	7111
122900	1.83	-8.06	1.89	5144.45	5262.18	4474.622	7111
123000	1.71	-7.95	1.86	5145.85	5262.21	4474.717	7111
123100	1.31	-8.34	1.81	5145.98	5262.29	4474.827	7111
123200	1.41	-8.35	1.86	5148.63	5264.13	4474.928	7111
123300	1.79	-8.00	1.90	5148.32	5264.40	4475.024	7111
123400	1.72	-7.89	1.96	5147.69	5263.30	4475.123	7111
123500	1.92	-8.19	1.76	5143.17	5260.73	4475.226	7111
123600	1.64	-8.01	1.97	5147.46	5263.48	4475.304	7111
123700	1.84	-7.99	1.83	5145.98	5262.53	4475.420	7111
123800	1.96	-8.05	1.90	5148.02	5263.98	4475.519	7111
123900	1.62	-8.09	1.96	5148.82	5264.86	4475.619	7111
124000	1.84	-8.08	1.91	5149.33	5265.67	4475.725	7111
124100	1.68	-7.97	1.88	5146.39	5262.91	4475.815	7111
124200	1.72	-8.06	1.94	5148.93	5265.25	4475.923	7111
124300	1.60	-8.03	1.95	5147.53	5263.82	4476.015	7111
124400	1.74	-8.00	1.90	5148.27	5264.39	4476.120	7111
124500	1.61	-7.95	1.91	5147.66	5264.38	4476.189	7111
124600	1.75	-7.97	1.92	5147.20	5263.88	4476.322	7111
124700	1.41	-8.06	1.97	5150.49	5268.03	4476.420	7111
124800	1.71	-7.95	1.92	5149.02	5266.33	4476.519	7111
124900	1.89	-8.04	2.04	5150.15	5266.90	4476.619	7111
125000	1.82	-7.96	1.95	5148.86	5265.25	4476.714	7111
125100	1.37	-8.18	1.96	5148.22	5265.35	4476.826	7111
125200	1.84	-7.97	1.85	5147.56	5264.03	4476.926	7111
125300	1.73	-8.04	2.00	5147.41	5264.65	4477.019	7111
125400	1.74	-8.02	2.01	5149.99	5268.13	4477.103	7111
125500	1.72	-7.96	1.97	5149.33	5267.22	4477.221	7111
125600	1.84	-8.02	1.94	5148.37	5265.25	4477.308	7111
125700	1.67	-7.95	2.02	5149.52	5265.87	4477.421	7111
125800	1.69	-7.99	1.90	5149.29	5265.79	4477.519	7111
125900	1.43	-7.71	2.01	5151.16	5267.25	4477.611	7111
126000	1.93	-8.12	2.02	5151.97	5269.10	4477.667	7111
126100	1.39	-8.11	1.88	5149.01	5266.76	4477.769	7111
126200	1.74	-7.94	1.87	5150.19	5266.89	4477.863	7111
126300	1.47	-8.00	1.97	5150.35	5267.67	4477.966	7111
126400	1.84	-7.95	1.95	5151.69	5268.89	4478.061	7111
126500	1.61	-7.95	1.93	5153.51	5270.11	4478.153	7111
126600	1.78	-8.10	1.94	5151.04	5267.52	4478.263	7111
126700	1.94	-8.05	1.81	5148.44	5265.39	4478.365	7111
126800	1.76	-7.89	1.90	5151.48	5267.81	4478.457	7111
126900	1.53	-8.37	1.86	5149.06	5266.01	4478.569	7111
127000	1.93	-8.33	1.86	5152.83	5267.68	4478.671	7111
127100	1.65	-8.08	1.93	5149.70	5266.97	4478.763	7111
127200	1.73	-7.92	2.03	5153.10	5269.13	4478.867	7111
127300	1.76	-7.81	1.88	5151.64	5268.78	4478.968	7111
127400	1.82	-8.08	1.92	5150.23	5267.58	4479.060	7111
127500	1.98	-7.99	1.90	5150.66	5267.56	4479.170	7111
127600	1.80	-7.96	1.93	5151.14	5267.95	4479.262	7111
127700	1.51	-8.05	1.89	5152.64	5269.23	4479.361	7111
127800	1.75	-7.98	1.83	5149.72	5267.19	4479.460	7111
127900	1.67	-8.06	1.90	5151.91	5269.02	4479.561	7111
128000	1.52	-7.89	1.83	5151.21	5267.95	4479.666	7111
128100	1.73	-7.96	1.95	5150.07	5266.40	4479.765	7111
128200	1.72	-8.12	1.87	5150.36	5267.58	4479.867	7111
128300	1.96	-7.88	1.88	5149.59	5266.94	4479.963	7111
128400	1.73	-7.94	1.87	5152.04	5268.72	4480.062	7111
128500	2.18	-7.94	1.88	5155.06	5272.89	4480.169	7111
128600	1.68	-8.01	1.92	5153.76	5271.09	4480.243	7111
128700	1.83	-7.95	1.86	5152.54	5268.64	4480.366	7111
128800	1.76	-8.13	1.84	5149.42	5266.77	4480.463	7111
128900	1.76	-7.99	2.11	5152.56	5269.83	4480.560	7111
129000	1.86	-8.03	2.00	5151.84	5268.53	4480.663	7111
129100	1.84	-7.82	1.98	5153.54	5270.33	4480.763	7111
129200	1.57	-8.06	1.93	5152.85	5269.42	4480.859	7111
129300	1.65	-7.97	1.89	5150.48	5267.65	4480.963	7111
129400	2.02	-8.16	1.94	5153.35	5269.19	4481.068	7111
129500	1.64	-7.99	2.05	5154.93	5271.34	4481.161	7111
129600	1.93	-8.08	1.95	5152.13	5268.85	4481.267	7111
129700	1.45	-7.92	1.91	5152.03	5268.14	4481.365	7111
129800	1.63	-8.03	1.89	5151.24	5268.04	4481.461	7111
129900	1.56	-8.03	2.05	5154.42	5270.69	4481.567	7111
130000	1.77	-7.96	1.94	5155.23	5272.01	4481.658	7111
130100	2.11	-7.83	1.95	5152.72	5268.43	4481.764	7111
130200	1.64	-8.04	1.88	5151.70	5267.56	4481.863	7111
130300	1.72	-7.80	2.01	5151.33	5267.38	4481.964	7111
130400	1.91	-7.97	2.00	5149.43	5266.07	4482.062	7111
130500	1.65	-8.17	1.96	5151.86	5268.33	4482.166	7111
130600	1.59	-7.91	2.03	5153.51	5268.74	4482.255	7111
130700	2.02	-7.76	1.78	5148.83	5264.85	4482.368	7111
130800	1.75	-8.06	2.04	5151.84	5268.52	4482.459	7111
130900	1.98	-7.94	2.03	5153.39	5269.73	4482.566	7111
131000	1.71	-8.03	2.02	5153.64	5269.38	4482.656	7111
131100	1.84	-8.05	2.02	5152.37	5267.64	4482.767	7111
131200	1.86	-7.99	2.00	5151.40	5267.13	4482.866	7111
131300	1.75	-7.88	2.00	5153.51	5269.23	4482.963	7111
131400	1.87	-8.03	1.94	5152.42	5267.89	4483.059	7111
131500	1.84	-8.03	1.93	5152.46	5268.26	4483.159	7111
131600	1.82	-8.02	1.91	5152.27	5267.43	4483.252	7111
131700	1.80	-8.00	2.01	5154.46	5269.76	4483.358	7111
131800	1.63	-8.01	1.98	5153.26	5268.71	4483.462	7111
131900	1.72	-8.06	2.00	5158.67	5273.28	4483.557	7111
132000	1.82	-8.09	1.97	5160.09	5274.57	4483.669	7111
132100	1.71	-7.96	1.98	5159.95	5274.80	4483.753	7111
132200	1.79	-8.00	1.89	5156.97	5271.94	4483.862	7111
132300	1.93	-7.92	1.97	5159.44	5274.52	4483.960	7111
132400	1.60	-8.03	1.96	5161.58	5276.96	4484.060	7111
132500	1.50	-7.97	1.96	5160.51	5276.26	4484.166	7111
132600	1.67	-7.97	1.99	5163.62	5278.73	4484.242	7111
132700	1.21	-8.24	1.93	5163.18	5278.15	4484.366	7111
132800	1.91	-8.03	2.01	5162.85	5278.64	4484.463	7111
132900	1.76	-7.98	2.01	5164.50	5279.82	4484.557	7111
133000	1.69	-8.06	1.93	5165.66	5281.74	4484.654	7111
133100	1.61	-8.00	1.93	5163.17	5279.29	4484.752	7111
133200	1.85	-7.97	1.99	5163.65	5279.66	4484.845	7111
133300	1.64	-8.04	2.06	5164.33	5280.62	4484.959	7111
133400	1.73	-8.01	1.90	5163.05	5279.65	4485.055	7111
133500	1.61	-8.03	1.96	5162.60	5278.25	4485.162	7111
133600	1.60	-7.96	1.83	5160.79	5276.59	4485.251	7111
133700	1.74	-7.92	2.02	5164.48	5280.72	4485.360	7111
133800	1.68	-8.00	1.90	5162.51	5278.63	4485.458	7111
133900	1.58	-7.88	1.79	5161.78	5277.33	4485.559	7111
134000	1.69	-7.99	1.94	5164.76	5281.09	4485.649	7111
134100	1.59	-7.91	1.96	5163.19	5278.56	4485.761	7111
134200	1.45	-7.99	1.96	5163.31	5278.63	4485.863	7111
134300	1.71	-8.01	1.96	5164.53	5280.06	4485.956	7111
134400	1.47	-8.06	1.98	5163.28	5279.38	4486.065	7111
134500	1.63	-7.96	2.04	5163.88	5279.07	4486.149	7111
134600	1.56	-8.05	2.02	5165.75	5281.50	4486.264	7111
134700	1.50	-7.86	2.04	5165.98	5281.04	4486.361	7111
134800	1.66	-8.08	2.11	5167.00	5282.31	4486.461	7111
134900	1.06	-8.05	2.09	5166.62	5282.83	4486.570	7111
135000	1.62	-8.06	2.06	5168.34	5284.10	4486.668	7111
135100	1.71	-8.07	1.98	5165.76	5281.33	4486.758	7111
135200	1.27	-8.00	2.03	5168.53	5283.97	4486.868	7111
135300	1.63	-7.99	2.03	5166.23	5281.68	4486.938	7111
135400	1.59	-8.04	1.93	5166.28	5282.04	4487.057	7111
135500	1.75	-8.03	1.87	5168.46	5283.55	4487.164	7111
135600	1.55	-8.06	1.99	5169.50	5284.17	4487.263	7111
135700	1.71	-8.01	1.96	5166.58	5282.24	4487.360	7111
135800	1.85	-8.02	2.00	5168.21	5283.32	4487.463	7111
135900	1.79	-7.98	1.97	5168.45	5283.29	4487.553	7111
136000	2.46	-8.46	1.86	5167.85	5285.04	4487.669	7111
136100	1.30	-7.89	2.07	5168.76	5283.72	4487.766	7111
136200	1.60	-8.06	1.93	5169.04	5284.02	4487.861	7111
136300	1.85	-7.97	2.01	5169.35	5284.08	4487.953	7111
136400	1.68	-7.94	2.06	5169.91	5284.53	4488.054	7111
136500	1.66	-8.02	2.13	5171.30	5286.47	4488.162	7111
136600	1.94	-7.96	1.98	5169.40	5284.03	4488.255	7111
136700	1.60	-8.06	1.95	5169.34	5283.66	4488.361	7111
136800	1.89	-7.91	2.07	5172.82	5287.11	4488.459	7111
136900	2.14	-7.71	1.81	5171.02	5285.17	4488.570	7111
137000	1.88	-8.13	1.91	5170.86	5285.56	4488.667	7111
137100	1.81	-7.84	1.95	5170.63	5286.41	4488.768	7111
137200	1.51	-7.97	1.97	5169.61	5285.12	4488.861	7111
137300	1.70	-7.98	1.95	5170.94	5286.42	4488.963	7111
137400	1.73	-8.00	2.00	5171.55	5286.38	4489.065	7111
137500	1.49	-7.88	2.19	5174.83	5289.50	4489.169	7111
137600	1.67	-8.05	1.93	5171.05	5285.77	4489.257	7111
137700	1.71	-7.98	2.02	5172.44	5287.38	4489.362	7111
137800	1.46	-7.79	2.08	5170.56	5283.88	4489.470	7111
137900	1.69	-8.06	1.96	5170.36	5285.38	4489.554	7111
138000	1.78	-8.04	2.02	5172.56	5287.83	4489.653	7111
138100	1.79	-8.01	1.89	5168.98	5284.15	4489.760	7111
138200	1.71	-7.93	1.98	5170.90	5285.93	4489.859	7111
138300	1.72	-7.97	2.02	5169.83	5284.94	4489.956	7111
138400	1.73	-8.14	2.14	5172.18	5286.53	4490.068	7111
138500	1.83	-8.09	1.90	5167.96	5283.66	4490.166	7111
138600	1.45	-8.11	1.95	5171.11	5286.08	4490.266	7111
138700	2.12	-8.17	1.89	5170.14	5285.88	4490.366	7111
138800	1.55	-8.00	2.10	5171.83	5286.78	4490.457	7111
138900	1.76	-8.09	1.98	5169.22	5282.88	4490.569	7111
139000	1.48	-8.03	2.00	5170.38	5285.26	4490.665	7111
139100	1.74	-8.03	1.98	5169.54	5283.32	4490.769	7111
139200	1.87	-7.97	1.98	5170.65	5284.74	4490.855	7111
139300	2.01	-7.87	2.03	5170.74	5283.92	4490.968	7111
139400	1.93	-7.81	1.98	5171.09	5285.92	4491.069	7111
139500	1.72	-8.07	1.95	5170.25	5284.32	4491.159	7111
139600	1.83	-8.10	1.92	5169.17	5283.24	4491.262	7111
139700	1.54	-8.17	1.91	5166.11	5281.03	4491.366	7111
139800	1.76	-7.98	2.01	5168.58	5282.60	4491.458	7111
139900	1.72	-8.04	1.94	5165.05	5278.83	4491.563	7111
140000	1.72	-8.19	1.97	5169.20	5282.41	4491.664	7111
140100	2.03	-7.75	2.06	5167.46	5281.08	4491.768	7111
140200	1.39	-7.83	1.98	5167.06	5279.89	4491.870	7111
140300	1.82	-7.94	2.06	5166.27	5279.75	4491.962	7111
140400	1.83	-8.01	2.05	5168.04	5281.48	4492.062	7111
140500	0.69	-8.37	1.99	5167.21	5282.25	4492.170	7111
140600	1.84	-8.02	1.97	5167.27	5280.76	4492.256	7111
140700	1.72	-7.99	2.00	5165.18	5279.28	4492.358	7111
140800	1.70	-7.91	2.04	5167.36	5281.00	4492.457	7111
140900	1.74	-7.92	1.96	5166.58	5280.01	4492.561	7111
141000	1.47	-8.01	2.06	5167.50	5281.36	4492.667	7111
141100	1.87	-8.02	1.99	5165.36	5279.73	4492.754	7111
141200	1.82	-8.00	1.98	5167.62	5281.72	4492.851	7111
141300	1.52	-8.04	2.02	5167.08	5281.32	4492.959	7111
141400	1.66	-8.08	1.95	5165.23	5279.16	4493.040	7111
141500	1.47	-8.08	1.93	5164.75	5279.37	4493.166	7111
141600	1.95	-8.03	2.12	5166.49	5280.12	4493.268	7111
141700	1.83	-7.95	2.12	5165.78	5279.81	4493.365	7111
141800	1.78	-8.08	2.09	5166.61	5279.65	4493.466	7111
141900	1.74	-8.04	1.92	5164.09	5277.23	4493.555	7111
142000	1.82	-7.95	2.06	5165.67	5278.73	4493.655	7111
142100	1.59	-8.05	1.96	5163.50	5277.36	4493.764	7111
142200	1.78	-7.93	2.05	5163.69	5278.04	4493.859	7111
142300	1.61	-7.97	2.05	5166.27	5280.50	4493.947	7111
142400	1.64	-8.10	2.04	5165.95	5280.35	4494.009	7111
142500	1.63	-8.41	2.00	5165.73	5278.55	4494.110	7111
142600	1.84	-7.97	2.06	5164.62	5278.27	4494.202	7111
142700	1.89	-8.00	2.06	5164.86	5278.80	4494.301	7111
142800	1.60	-7.96	2.05	5165.10	5278.38	4494.405	7111
142900	1.75	-7.99	2.07	5166.43	5280.12	4494.482	7111
143000	1.95	-7.98	2.14	5167.42	5281.50	4494.604	7111
143100	1.87	-8.02	2.02	5166.55	5280.33	4494.700	7111
143200	1.99	-7.91	2.01	5167.89	5281.08	4494.808	7111
143300	1.78	-7.92	1.92	5165.33	5279.26	4494.902	7111
143400	1.73	-8.10	2.08	5168.10	5282.05	4494.998	7111
143500	0.50	-7.71	1.97	5160.07	5275.51	4495.112	7111
143600	1.41	-7.71	2.05	5164.95	5279.30	4495.210	7111
143700	1.58	-8.24	1.98	5166.96	5281.40	4495.311	7111
143800	1.60	-8.09	2.12	5167.17	5281.49	4495.403	7111
143900	1.79	-7.90	2.02	5166.09	5281.20	4495.511	7111
144000	1.75	-7.93	2.00	5165.33	5279.97	4495.604	7111
144100	1.53	-8.00	1.96	5163.61	5278.50	4495.704	7111
144200	1.93	-7.93	2.00	5165.80	5280.56	4495.800	7111
144300	1.89	-7.97	2.09	5167.98	5282.92	4495.896	7111
144400	1.64	-7.99	1.99	5165.21	5279.40	4496.006	7111
144500	1.82	-7.92	2.04	5165.40	5280.48	4496.094	7111
144600	1.96	-7.81	2.24	5168.32	5281.78	4496.212	7111
144700	1.83	-7.72	1.94	5166.07	5279.16	4496.310	7111
144800	1.66	-8.11	2.08	5163.33	5277.63	4496.402	7111
144900	1.76	-8.00	2.09	5165.45	5279.03	4496.498	7111
145000	1.61	-7.95	2.07	5162.09	5275.78	4496.599	7111
145100	1.55	-7.77	2.08	5163.50	5276.42	4496.711	7111
145200	1.58	-7.95	1.99	5162.07	5275.55	4496.800	7111
145300	1.77	-8.14	1.98	5160.33	5274.46	4496.904	7111
145400	1.64	-7.99	2.08	5162.57	5276.06	4496.992	7111
145500	1.14	-8.31	2.23	5164.07	5278.54	4497.111	7111
145600	1.60	-8.10	2.14	5162.82	5277.00	4497.202	7111
145700	2.10	-7.69	1.94	5160.44	5274.14	4497.312	7111
145800	1.84	-7.96	2.02	5161.37	5275.42	4497.397	7111
145900	1.60	-8.01	2.15	5164.51	5278.40	4497.497	7111
146000	1.48	-8.01	1.92	5159.87	5274.01	4497.605	7111
146100	1.47	-8.08	2.06	5163.47	5277.65	4497.702	7111
146200	1.37	-7.87	2.07	5160.01	5274.39	4497.809	7111
146300	1.44	-7.98	2.06	5160.92	5274.46	4497.908	7111
146400	1.98	-8.02	1.92	5160.16	5274.12	4498.008	7111
146500	2.03	-7.93	2.14	5160.96	5274.04	4498.105	7111
146600	1.67	-7.96	2.04	5164.11	5277.49	4498.203	7111
146700	1.54	-8.05	2.02	5162.31	5276.39	4498.299	7111
146800	1.62	-7.95	2.13	5162.05	5275.75	4498.397	7111
146900	1.46	-8.11	2.06	5160.92	5274.89	4498.496	7111
147000	2.01	-7.59	2.18	5159.46	5272.86	4498.611	7111
147100	1.66	-8.07	2.02	5157.78	5271.77	4498.704	7111
147200	1.55	-8.13	2.05	5161.18	5274.29	4498.803	7111
147300	1.72	-7.94	2.02	5162.08	5275.22	4498.896	7111
147400	1.65	-7.91	1.95	5162.02	5275.53	4499.000	7111
147500	1.66	-8.02	2.01	5163.43	5276.63	4499.085	7111
147600	1.68	-8.06	1.99	5162.14	5275.45	4499.198	7111
147700	1.58	-8.07	2.03	5160.10	5274.43	4499.304	7111
147800	1.74	-7.97	2.11	5160.79	5274.65	4499.400	7111
147900	1.74	-8.01	2.08	5161.24	5274.54	4499.494	7111
148000	1.67	-7.94	2.03	5162.15	5275.66	4499.605	7111
148100	1.90	-7.92	2.15	5164.20	5277.94	4499.709	7111
148200	1.44	-8.05	2.08	5162.48	5275.75	4499.805	7111
148300	1.74	-8.10	2.02	5160.43	5274.48	4499.905	7111
148400	1.82	-8.39	2.18	5164.71	5278.89	4500.012	7111
148500	1.74	-8.08	2.16	5162.36	5275.81	4500.104	7111
148600	2.08	-8.24	2.23	5163.80	5277.53	4500.212	7111
148700	1.75	-8.02	2.03	5161.33	5275.26	4500.299	7111
148800	1.77	-7.93	1.96	5159.27	5273.16	4500.402	7111
148900	2.04	-8.15	2.02	5159.70	5274.00	4500.507	7111
149000	1.72	-8.01	2.07	5162.82	5276.80	4500.606	7111
149100	1.67	-7.98	1.96	5159.46	5273.65	4500.705	7111
149200	1.66	-7.96	2.09	5162.07	5275.78	4500.802	7111
149300	1.61	-8.03	2.06	5159.96	5273.65	4500.901	7111
149400	1.80	-7.94	2.06	5161.72	5275.21	4500.991	7111
149500	1.67	-8.13	2.04	5162.95	5277.86	4501.110	7111
149600	1.67	-8.05	2.04	5161.68	5276.06	4501.204	7111
149700	1.52	-8.05	2.12	5161.66	5275.38	4501.308	7111
149800	1.85	-7.91	1.93	5159.47	5273.73	4501.402	7111
149900	1.83	-7.92	2.01	5163.26	5276.20	4501.502	7111
150000	1.99	-7.92	1.99	5158.72	5270.52	4501.611	7111
150100	1.85	-8.19	2.17	5161.17	5275.02	4501.708	7111
150200	1.64	-7.56	1.85	5156.86	5270.68	4501.811	7111
150300	1.80	-7.96	1.96	5161.59	5275.08	4501.898	7111
150400	1.66	-7.86	2.08	5163.48	5276.56	4502.007	7111
150500	1.54	-8.01	2.13	5162.45	5275.69	4502.097	7111
150600	1.78	-8.03	2.06	5163.16	5276.65	4502.201	7111
150700	1.70	-8.08	1.99	5162.50	5276.04	4502.309	7111
150800	1.54	-8.04	2.16	5162.68	5275.29	4502.405	7111
150900	1.73	-7.92	1.95	5160.37	5273.54	4502.508	7111
151000	1.64	-7.67	2.00	5160.81	5272.57	4502.611	7111
151100	1.54	-7.97	2.08	5164.15	5276.41	4502.702	7111
151200	1.52	-8.02	2.04	5163.63	5276.47	4502.799	7111
151300	1.72	-8.01	2.00	5162.24	5275.28	4502.898	7111
151400	1.52	-7.95	2.09	5162.53	5275.96	4502.995	7111
151500	1.90	-7.90	1.98	5161.17	5274.76	4503.107	7111
151600	1.26	-7.98	2.20	5165.78	5278.90	4503.209	7111
151700	2.08	-7.70	1.88	5159.21	5272.23	4503.311	7111
151800	1.64	-7.96	2.10	5165.02	5277.63	4503.411	7111
151900	1.67	-8.07	2.13	5164.67	5277.71	4503.506	7111
152000	2.00	-8.00	2.13	5163.53	5277.08	4503.604	7111
152100	1.62	-7.96	2.05	5162.91	5276.09	4503.702	7111
152200	1.75	-7.85	2.14	5164.76	5278.27	4503.807	7111
152300	1.57	-7.92	2.13	5162.59	5276.61	4503.895	7111
152400	1.89	-7.45	2.11	5161.32	5275.19	4504.009	7111
152500	1.75	-7.88	2.12	5161.43	5274.78	4504.105	7111
152600	1.69	-7.90	1.98	5160.26	5273.80	4504.197	7111
152700	1.74	-8.01	1.94	5160.71	5274.51	4504.305	7111
152800	1.15	-8.60	1.90	5163.25	5277.77	4504.411	7111
152900	1.63	-7.90	2.12	5162.42	5276.11	4504.509	7111
153000	1.59	-7.95	2.00	5161.21	5275.88	4504.597	7111
153100	1.38	-8.16	2.21	5166.54	5280.41	4504.709	7111
153200	1.53	-7.98	2.15	5162.08	5275.66	4504.808	7111
153300	1.75	-7.95	2.03	5161.92	5275.39	4504.902	7111
153400	1.57	-7.96	2.13	5164.91	5278.93	4505.007	7111
153500	1.90	-8.01	1.98	5161.79	5276.16	4505.111	7111
153600	1.71	-7.90	2.00	5163.66	5277.14	4505.198	7111
153700	1.61	-7.48	2.03	5162.11	5275.76	4505.310	7111
153800	1.67	-8.02	1.95	5161.44	5274.36	4505.403	7111
153900	1.70	-7.98	1.98	5160.32	5273.59	4505.498	7111
154000	1.77	-8.05	2.05	5163.15	5275.46	4505.600	7111
154100	1.66	-8.05	2.06	5163.95	5277.77	4505.708	7111
154200	1.65	-8.10	1.81	5157.85	5270.62	4505.811	7111
154300	1.96	-8.12	1.96	5162.22	5275.80	4505.904	7111
154400	1.65	-7.92	2.11	5162.19	5275.29	4506.004	7111
154500	1.45	-8.51	2.07	5160.19	5273.81	4506.111	7111
154600	1.69	-7.82	2.21	5162.17	5276.21	4506.211	7111
154700	1.62	-8.11	2.05	5161.78	5275.77	4506.310	7111
154800	1.71	-8.00	1.95	5161.86	5276.10	4506.407	7111
154900	1.71	-8.03	2.02	5163.78	5278.00	4506.497	7111
155000	1.48	-7.98	2.13	5165.19	5278.91	4506.604	7111
155100	1.81	-8.35	1.97	5163.20	5277.85	4506.709	7111
155200	2.00	-8.04	2.05	5160.89	5274.71	4506.807	7111
155300	1.59	-7.55	2.06	5159.23	5273.84	4506.911	7111
155400	1.58	-8.04	2.14	5164.45	5278.56	4507.008	7111
155500	1.79	-8.01	2.12	5162.87	5276.05	4507.108	7111
155600	1.72	-8.01	2.07	5163.24	5276.91	4507.181	7111
155700	1.76	-7.87	2.12	5165.36	5278.95	4507.307	7111
155800	1.81	-7.99	1.96	5163.92	5277.89	4507.402	7111
155900	1.59	-7.99	2.11	5165.71	5280.13	4507.510	7111
156000	1.78	-8.02	2.03	5164.98	5279.68	4507.607	7111
156100	1.51	-7.94	1.97	5162.58	5276.49	4507.692	7111
156200	1.71	-7.97	2.24	5165.61	5279.37	4507.806	7111
156300	1.77	-8.10	2.10	5166.05	5279.66	4507.905	7111
156400	1.90	-8.01	1.95	5162.62	5276.54	4508.007	7111
156500	1.93	-8.03	1.98	5165.02	5278.97	4508.104	7111
156600	1.71	-8.01	2.04	5164.98	5278.96	4508.209	7111
156700	1.69	-8.08	2.14	5166.42	5280.67	4508.306	7111
156800	1.76	-7.77	2.03	5165.76	5279.98	4508.410	7111
156900	2.09	-8.39	1.99	5166.05	5279.72	4508.510	7111
157000	1.99	-7.84	2.02	5165.02	5278.64	4508.606	7111
157100	1.68	-8.08	2.02	5164.42	5278.75	4508.693	7111
157200	1.58	-7.92	2.11	5167.99	5281.60	4508.803	7111
157300	1.69	-8.00	2.05	5167.46	5280.71	4508.902	7111
157400	1.00	-7.69	2.13	5166.87	5280.26	4509.010	7111
157500	1.76	-8.13	1.96	5165.79	5279.99	4509.107	7111
157600	1.57	-8.05	2.09	5168.17	5281.85	4509.202	7111
157700	1.81	-7.93	1.96	5164.30	5277.82	4509.299	7111
157800	1.77	-8.00	1.90	5165.59	5278.91	4509.406	7111
157900	1.60	-7.92	2.07	5166.85	5280.43	4509.506	7111
158000	1.82	-8.00	2.12	5167.49	5281.19	4509.605	7111
158100	1.74	-8.08	2.02	5165.04	5278.59	4509.696	7111
158200	1.64	-8.03	1.96	5165.09	5279.02	4509.809	7111
158300	1.42	-7.93	2.18	5167.97	5281.41	4509.909	7111
158400	1.55	-7.79	2.19	5169.10	5281.84	4510.006	7111
158500	1.94	-7.90	2.01	5164.66	5278.76	4510.109	7111
158600	1.81	-8.08	2.16	5168.33	5281.81	4510.204	7111
158700	1.69	-8.02	2.07	5167.01	5280.63	4510.278	7111
158800	1.67	-8.00	2.02	5165.16	5279.25	4510.336	7111
158900	1.70	-8.05	2.14	5167.09	5281.28	4510.435	7111
159000	1.98	-8.12	2.00	5168.06	5282.60	4510.545	7111
159100	1.55	-7.99	2.04	5167.87	5281.98	4510.642	7111
159200	1.59	-8.03	2.08	5167.01	5280.75	4510.746	7111
159300	0.50	-7.92	1.98	5166.00	5279.51	4510.852	7111
159400	1.91	-7.95	2.00	5167.30	5280.33	4510.950	7111
159500	1.53	-7.92	2.07	5165.16	5277.81	4511.045	7111
159600	1.57	-8.03	2.07	5167.03	5281.05	4511.140	7111
159700	1.91	-8.02	1.99	5165.55	5279.27	4511.248	7111
159800	1.67	-7.91	1.98	5166.78	5280.14	4511.338	7111
159900	1.74	-7.91	2.21	5169.59	5281.91	4511.450	7111
160000	1.52	-7.95	2.07	5169.83	5283.57	4511.545	7111
160100	1.62	-7.99	1.94	5165.10	5278.57	4511.644	7111
160200	1.65	-7.94	2.02	5164.52	5278.07	4511.737	7111
160300	1.29	-8.04	2.13	5165.98	5279.63	4511.852	7111
160400	1.58	-8.02	2.12	5166.73	5279.62	4511.943	7111
160500	1.68	-7.93	2.15	5163.75	5277.04	4512.044	7111
160600	1.76	-7.83	1.94	5165.41	5277.89	4512.151	7111
160700	1.85	-8.05	1.94	5164.75	5277.78	4512.239	7111
160800	1.45	-7.95	2.00	5166.13	5278.82	4512.350	7111
160900	1.78	-8.03	2.02	5164.86	5278.38	4512.448	7111
161000	1.80	-7.96	2.03	5166.89	5279.05	4512.545	7111
161100	1.95	-7.80	1.77	5161.87	5275.03	4512.652	7111
161200	1.61	-7.98	1.96	5165.59	5276.96	4512.750	7111
161300	1.51	-8.47	1.98	5166.23	5279.76	4512.852	7111
161400	1.73	-7.92	2.05	5167.09	5279.77	4512.947	7111
161500	1.29	-7.87	1.92	5166.64	5279.16	4513.051	7111
161600	1.66	-8.08	2.07	5167.96	5280.35	4513.149	7111
161700	1.88	-7.87	2.15	5167.32	5279.78	4513.248	7111
161800	1.59	-8.09	2.06	5168.11	5281.47	4513.350	7111
161900	1.71	-8.11	2.03	5168.15	5280.29	4513.448	7111
162000	1.54	-8.18	2.03	5166.65	5277.95	4513.551	7111
162100	1.65	-7.95	2.01	5163.57	5276.20	4513.649	7111
162200	1.78	-8.07	2.00	5164.40	5276.54	4513.746	7111
162300	1.89	-8.08	2.10	5166.24	5278.87	4513.840	7111
162400	1.97	-8.02	2.05	5167.35	5279.35	4513.947	7111
162500	1.57	-8.02	2.20	5170.00	5281.83	4514.044	7111
162600	1.75	-7.92	1.99	5166.22	5277.96	4514.148	7111
162700	1.74	-8.03	2.07	5165.23	5277.63	4514.247	7111
162800	1.60	-7.91	2.02	5164.52	5276.67	4514.340	7111
162900	1.74	-7.97	2.10	5164.38	5276.92	4514.435	7111
163000	1.68	-7.85	1.98	5165.89	5278.17	4514.553	7111
163100	1.22	-8.13	2.03	5163.75	5276.49	4514.652	7111
163200	1.70	-8.02	2.11	5167.89	5280.05	4514.743	7111
163300	1.61	-8.05	2.03	5162.94	5276.56	4514.853	7111
163400	1.82	-7.98	2.18	5166.77	5279.24	4514.936	7111
163500	1.38	-8.02	2.07	5168.10	5280.81	4515.044	7111
163600	1.79	-7.85	1.80	5162.35	5275.19	4515.152	7111
163700	1.66	-8.00	1.96	5167.16	5279.19	4515.245	7111
163800	1.75	-7.97	1.99	5166.14	5278.41	4515.340	7111
163900	1.91	-7.98	2.16	5169.36	5282.05	4515.442	7111
164000	1.71	-7.77	1.94	5165.20	5277.85	4515.552	7111
164100	1.53	-8.13	2.18	5168.91	5280.54	4515.653	7111
164200	2.38	-8.62	2.07	5168.41	5280.25	4515.753	7111
164300	0.83	-7.89	2.15	5167.69	5279.90	4515.854	7111
164400	1.53	-7.98	1.94	5168.08	5280.59	4515.939	7111
164500	1.59	-7.99	2.26	5173.10	5283.94	4516.052	7111
164600	1.41	-8.09	2.16	5171.25	5283.46	4516.144	7111
164700	1.69	-8.04	1.89	5165.89	5278.86	4516.246	7111
164800	1.56	-8.01	2.12	5170.76	5283.16	4516.345	7111
164900	1.84	-8.03	1.98	5167.25	5279.84	4516.445	7111
165000	1.63	-7.96	2.10	5172.24	5283.43	4516.546	7111
165100	1.66	-8.03	2.03	5170.05	5282.69	4516.643	7111
165200	1.46	-7.89	2.08	5172.60	5283.55	4516.753	7111
165300	1.42	-8.07	2.05	5173.29	5285.14	4516.848	7111
165400	1.61	-8.08	2.04	5173.48	5285.75	4516.941	7111
165500	1.60	-8.04	2.04	5170.00	5281.50	4517.047	7111
165600	0.70	-7.96	2.14	5176.16	5286.39	4517.153	7111
165700	1.55	-7.97	1.94	5172.09	5283.80	4517.250	7111
165800	1.94	-8.01	1.93	5171.00	5282.35	4517.336	7111
165900	2.43	-8.11	2.00	5173.09	5285.43	4517.453	7111
166000	1.62	-7.92	1.88	5172.24	5283.21	4517.544	7111
166100	1.70	-7.89	2.02	5173.53	5286.42	4517.644	7111
166200	1.37	-7.78	1.88	5170.80	5283.87	4517.754	7111
166300	1.54	-7.94	2.13	5175.69	5287.03	4517.848	7111
166400	1.55	-8.05	2.00	5175.15	5286.96	4517.941	7111
166500	1.78	-8.04	2.08	5175.47	5286.99	4518.037	7111
166600	1.65	-7.93	2.03	5175.34	5287.89	4518.142	7111
166700	1.83	-8.12	1.91	5172.82	5285.67	4518.250	7111
166800	1.69	-7.96	2.06	5175.15	5287.04	4518.351	7111
166900	1.64	-8.01	1.92	5173.20	5284.97	4518.436	7111
167000	1.73	-8.03	1.94	5171.97	5283.94	4518.544	7111
167100	1.72	-8.00	2.00	5173.95	5285.69	4518.626	7111
167200	1.65	-8.01	1.96	5173.18	5285.35	4518.730	7111
167300	1.70	-8.09	2.06	5175.69	5287.77	4518.840	7111
167400	1.83	-8.19	2.04	5175.39	5286.96	4518.951	7111
167500	1.56	-7.99	1.74	5169.42	5282.88	4519.047	7111
167600	1.65	-7.95	1.75	5167.09	5279.54	4519.142	7111
167700	1.54	-7.98	1.68	5163.04	5277.57	4519.253	7111
167800	1.72	-8.07	1.73	5164.40	5277.75	4519.350	7111
167900	1.85	-7.97	1.72	5165.49	5279.23	4519.452	7111
168000	1.70	-7.99	1.82	5170.16	5283.44	4519.531	7111
168100	1.63	-7.96	1.72	5168.71	5281.82	4519.644	7111
168200	1.44	-7.92	1.73	5166.08	5277.83	4519.753	7111
168300	1.74	-7.96	1.73	5162.24	5275.32	4519.837	7111
168400	1.71	-7.96	1.73	5163.94	5277.00	4519.930	7111
168500	1.51	-7.77	1.71	5164.51	5277.62	4520.042	7111
168600	1.59	-7.93	1.55	5157.95	5271.54	4520.153	7111
168700	2.40	-8.27	1.74	5165.44	5278.08	4520.253	7111
168800	1.79	-7.89	1.70	5164.40	5277.55	4520.347	7111
168900	1.46	-8.04	1.74	5166.41	5279.61	4520.452	7111
169000	1.80	-7.95	1.79	5166.76	5279.62	4520.537	7111
169100	1.98	-8.25	1.78	5167.15	5280.38	4520.649	7111
169200	1.83	-7.95	1.73	5168.29	5280.91	4520.739	7111
169300	2.14	-8.14	1.78	5171.23	5283.21	4520.851	7111
169400	1.83	-7.88	1.81	5170.10	5281.20	4520.950	7111
169500	1.65	-8.05	1.66	5164.91	5277.93	4521.044	7111
169600	1.67	-7.95	1.72	5166.00	5278.29	4521.143	7111
169700	1.91	-8.36	1.69	5162.06	5273.08	4521.253	7111
169800	1.68	-7.92	1.66	5159.48	5272.12	4521.349	7111
169900	1.70	-8.02	1.79	5162.78	5275.70	4521.447	7111
170000	1.81	-7.96	1.76	5162.27	5275.24	4521.537	7111
170100	1.77	-8.01	1.74	5161.86	5274.74	4521.643	7111
170200	1.57	-7.96	1.76	5165.81	5279.83	4521.751	7111
170300	1.89	-7.98	1.69	5167.30	5280.31	4521.849	7111
170400	1.48	-8.03	1.69	5161.88	5274.86	4521.948	7111
170500	1.66	-7.98	1.94	5167.01	5279.60	4522.024	7111
170600	1.27	-8.01	1.78	5169.29	5281.73	4522.153	7111
170700	1.20	-7.85	1.62	5165.11	5278.12	4522.252	7111
170800	1.71	-7.93	1.80	5166.41	5279.01	4522.349	7111
170900	1.64	-7.82	1.72	5164.84	5278.04	4522.446	7111
171000	1.81	-7.67	1.86	5167.89	5279.46	4522.553	7111
171100	1.55	-8.43	1.67	5168.31	5281.09	4522.652	7111
171200	1.65	-8.19	1.81	5166.17	5279.33	4522.745	7111
171300	1.40	-8.59	1.57	5162.51	5276.03	4522.854	7111
171400	1.74	-8.15	1.88	5166.42	5280.37	4522.947	7111
171500	1.65	-7.91	1.76	5167.64	5280.42	4523.039	7111
171600	1.80	-7.99	1.84	5168.25	5281.34	4523.144	7111
171700	1.70	-7.96	1.93	5172.65	5285.52	4523.239	7111
171800	1.58	-8.10	1.73	5166.02	5279.47	4523.346	7111
171900	2.90	-7.78	1.71	5165.80	5277.95	4523.454	7111
172000	2.59	-7.57	1.61	5161.95	5277.32	4523.554	7111
172100	1.69	-8.08	1.75	5165.20	5278.08	4523.625	7111
172200	1.99	-8.10	1.72	5165.23	5279.40	4523.747	7111
172300	1.67	-7.91	1.81	5166.90	5280.92	4523.836	7111
172400	1.67	-8.02	1.83	5170.08	5284.16	4523.936	7111
172500	1.78	-7.70	1.87	5168.73	5283.58	4524.051	7111
172600	1.86	-7.94	1.70	5168.75	5282.76	4524.143	7111
172700	1.48	-8.02	1.70	5168.32	5281.94	4524.252	7111
172800	1.32	-8.20	1.67	5162.15	5277.02	4524.354	7111
172900	2.17	-8.19	1.66	5164.12	5278.94	4524.453	7111
173000	1.67	-7.72	1.73	5165.43	5279.72	4524.552	7111
173100	1.87	-7.84	1.85	5164.67	5278.99	4524.648	7111
173200	1.82	-8.01	1.68	5163.86	5278.56	4524.727	7111
173300	1.81	-7.83	1.72	5166.62	5280.96	4524.846	7111
173400	1.73	-8.39	1.98	5173.01	5288.09	4524.950	7111
173500	1.37	-7.96	1.63	5162.95	5278.35	4525.051	7111
173600	1.96	-7.89	1.79	5166.96	5281.51	4525.145	7111
173700	1.53	-8.15	1.75	5165.77	5280.31	4525.249	7111
173800	1.60	-8.07	1.68	5163.69	5278.52	4525.340	7111
173900	1.88	-8.03	1.74	5165.26	5279.87	4525.452	7111
174000	1.50	-8.09	1.71	5165.65	5280.37	4525.549	7111
174100	1.83	-7.98	1.93	5165.14	5279.32	4525.648	7111
174200	1.96	-8.01	1.97	5171.60	5284.15	4525.748	7111
174300	1.99	-8.09	2.05	5172.68	5285.85	4525.849	7111
174400	1.72	-8.05	1.85	5169.40	5283.36	4525.946	7111
174500	1.80	-7.96	1.82	5168.64	5281.71	4526.051	7111
174600	1.70	-8.01	1.97	5172.92	5286.02	4526.142	7111
174700	1.57	-7.99	1.83	5167.02	5280.77	4526.242	7111
174800	1.73	-8.08	2.06	5169.70	5283.92	4526.349	7111
174900	1.76	-8.00	1.92	5169.64	5283.62	4526.436	7111
175000	1.84	-8.12	2.01	5170.88	5285.35	4526.549	7111
175100	1.55	-8.06	1.96	5172.30	5286.74	4526.625	7111
175200	1.69	-8.02	1.75	5168.91	5282.56	4526.683	7111
175300	1.52	-8.08	1.98	5171.73	5285.09	4526.782	7111
175400	1.53	-7.91	1.87	5171.20	5283.88	4526.888	7111
175500	1.83	-8.00	1.89	5170.83	5283.49	4526.985	7111
175600	1.44	-8.08	1.80	5168.99	5282.00	4527.088	7111
175700	1.67	-8.04	1.93	5172.40	5285.64	4527.177	7111
175800	1.81	-7.97	1.81	5172.40	5284.73	4527.280	7111
175900	1.65	-8.06	1.98	5175.32	5288.10	4527.369	7111
176000	1.69	-7.87	1.98	5169.90	5283.61	4527.493	7111
176100	1.86	-8.04	1.88	5171.79	5283.99	4527.591	7111
176200	1.65	-7.98	1.91	5170.51	5281.50	4527.694	7111
176300	1.64	-8.00	1.91	5169.57	5281.92	4527.778	7111
176400	2.07	-7.92	1.75	5167.44	5279.73	4527.889	7111
176500	1.71	-7.99	1.87	5169.15	5282.67	4527.984	7111
176600	1.63	-7.99	1.92	5171.53	5284.16	4528.082	7111
176700	2.02	-8.24	1.98	5170.90	5283.62	4528.193	7111
176800	1.61	-7.88	1.93	5169.83	5281.98	4528.280	7111
176900	1.55	-7.99	1.96	5168.85	5281.32	4528.387	7111
177000	2.22	-7.75	1.90	5168.74	5281.71	4528.494	7111
177100	1.69	-8.00	1.79	5167.92	5281.92	4528.582	7111
177200	1.79	-8.09	1.80	5169.83	5282.25	4528.684	7111
177300	1.67	-8.03	1.81	5168.27	5280.59	4528.776	7111
177400	1.60	-8.04	1.93	5171.94	5283.98	4528.892	7111
177500	1.66	-8.02	2.02	5172.75	5285.08	4528.981	7111
177600	1.70	-8.03	1.85	5172.06	5284.43	4529.089	7111
177700	1.91	-8.06	1.97	5173.69	5285.98	4529.188	7111
177800	1.71	-7.97	1.94	5171.48	5284.15	4529.274	7111
177900	1.66	-8.05	1.97	5170.68	5283.17	4529.389	7111
178000	1.99	-8.11	1.93	5171.76	5283.65	4529.492	7111
178100	1.58	-8.14	1.90	5171.22	5284.23	4529.593	7111
178200	2.16	-8.18	1.94	5170.10	5283.11	4529.693	7111
178300	1.74	-7.99	1.83	5170.08	5283.15	4529.778	7111
178400	1.89	-7.96	1.93	5171.56	5284.83	4529.881	7111
178500	1.71	-8.01	1.90	5169.95	5282.65	4529.972	7111
178600	1.74	-8.01	2.05	5171.46	5283.32	4530.080	7111
178700	1.75	-7.91	1.84	5167.66	5279.73	4530.185	7111
178800	1.18	-8.05	1.80	5170.68	5282.13	4530.293	7111
178900	1.38	-8.01	2.05	5175.18	5286.95	4530.385	7111
179000	1.81	-8.02	1.79	5172.52	5284.80	4530.480	7111
179100	1.39	-7.94	1.78	5171.78	5283.69	4530.588	7111
179200	1.56	-8.09	1.93	5170.15	5282.74	4530.693	7111
179300	1.76	-8.06	1.89	5168.19	5280.76	4530.789	7111
179400	1.99	-7.93	1.77	5170.05	5281.94	4530.886	7111
179500	1.48	-8.03	1.82	5169.18	5281.01	4530.987	7111
179600	1.54	-8.02	1.71	5168.25	5280.92	4531.090	7111
179700	1.65	-7.99	1.79	5167.72	5280.57	4531.184	7111
179800	1.41	-8.24	1.67	5167.41	5280.26	4531.293	7111
179900	1.89	-7.89	1.59	5160.21	5273.22	4531.386	7111
180000	1.45	-8.16	1.67	5165.63	5278.98	4531.491	7111
180100	1.92	-8.11	1.70	5162.48	5275.04	4531.594	7111
180200	1.72	-8.12	1.69	5159.88	5273.34	4531.681	7111
180300	1.33	-8.14	1.66	5157.52	5270.32	4531.792	7111
180400	1.70	-8.08	1.57	5154.73	5267.57	4531.888	7111
180500	1.88	-8.06	1.89	5160.55	5274.82	4531.993	7111
180600	1.65	-8.17	1.67	5155.96	5270.21	4532.091	7111
180700	2.31	-8.04	1.57	5154.99	5268.21	4532.193	7111
180800	1.63	-8.02	1.74	5157.36	5271.03	4532.276	7111
180900	1.65	-8.05	1.72	5157.94	5271.64	4532.379	7111
181000	1.35	-8.01	1.77	5159.34	5272.87	4532.492	7111
181100	1.83	-7.93	1.88	5160.98	5274.55	4532.583	7111
181200	1.78	-8.00	1.72	5158.47	5272.45	4532.678	7111
181300	1.92	-7.95	1.61	5156.43	5270.25	4532.791	7111
181400	1.41	-8.01	1.82	5160.45	5274.04	4532.894	7111
181500	1.72	-8.07	1.72	5156.50	5271.64	4532.991	7111
181600	1.97	-7.80	1.76	5160.47	5274.72	4533.090	7111
181700	1.67	-8.10	1.88	5158.66	5272.30	4533.177	7111
181800	1.96	-8.25	1.91	5162.29	5275.84	4533.294	7111
181900	1.67	-8.02	2.01	5163.10	5276.84	4533.392	7111
182000	1.77	-7.48	1.88	5159.70	5272.53	4533.495	7111
182100	1.46	-8.11	1.99	5162.49	5276.43	4533.595	7111
182200	1.46	-7.94	1.89	5162.60	5275.75	4533.690	7111
182300	1.47	-7.97	1.96	5160.22	5274.78	4533.791	7111
182400	0.98	-8.54	1.88	5160.06	5274.58	4533.893	7111
182500	1.99	-8.04	1.92	5158.59	5274.59	4533.990	7111
182600	1.69	-7.91	1.94	5157.55	5274.01	4534.091	7111
182700	1.64	-7.52	2.04	5160.92	5274.58	4534.192	7111
182800	1.59	-7.97	1.94	5158.43	5271.98	4534.278	7111
182900	1.56	-7.99	1.89	5158.69	5272.55	4534.388	7111
183000	1.70	-8.12	1.87	5158.45	5272.64	4534.495	7111
183100	1.96	-8.09	1.94	5157.80	5272.67	4534.589	7111
183200	1.64	-8.13	1.98	5157.24	5272.38	4534.693	7111
183300	1.69	-8.15	1.84	5159.17	5273.35	4534.789	7111
183400	1.53	-7.99	1.99	5159.92	5274.08	4534.873	7111
183500	1.67	-7.88	1.92	5159.19	5273.07	4534.991	7111
183600	1.72	-7.92	2.02	5158.93	5273.00	4535.082	7111
183700	1.72	-7.96	1.72	5154.70	5269.66	4535.187	7111
183800	1.60	-7.95	1.94	5156.39	5271.23	4535.275	7111
183900	1.96	-7.83	1.81	5158.83	5272.30	4535.390	7111
184000	2.07	-7.95	1.87	5159.38	5273.73	4535.485	7111
184100	1.09	-8.02	1.99	5162.17	5276.44	4535.593	7111
184200	1.57	-7.96	1.89	5161.96	5276.60	4535.678	7111
184300	2.26	-7.99	1.94	5160.65	5275.01	4535.793	7111
184400	1.74	-8.11	1.88	5161.25	5275.41	4535.888	7111
184500	1.71	-8.05	1.92	5162.60	5276.26	4535.985	7111
184600	1.69	-7.95	1.84	5161.41	5275.17	4536.089	7111
184700	1.41	-7.99	1.94	5163.91	5278.06	4536.192	7111
184800	1.79	-7.99	1.96	5164.92	5279.31	4536.290	7111
184900	1.64	-8.00	1.88	5164.52	5277.82	4536.388	7111
185000	1.67	-8.03	1.91	5164.96	5279.07	4536.475	7111
185100	1.65	-8.05	1.83	5164.42	5277.58	4536.585	7111
185200	1.46	-8.19	1.88	5165.37	5279.09	4536.689	7111
185300	1.75	-7.92	1.92	5167.32	5280.48	4536.776	7111
185400	1.85	-7.67	1.86	5166.42	5279.27	4536.892	7111
185500	1.87	-8.16	2.01	5169.22	5282.91	4536.991	7111
185600	2.17	-7.93	1.84	5166.31	5280.63	4537.092	7111
185700	1.66	-7.85	1.85	5165.93	5279.56	4537.194	7111
185800	1.79	-8.02	1.87	5167.27	5281.11	4537.277	7111
185900	1.54	-8.04	1.97	5169.89	5282.81	4537.394	7111
186000	1.78	-7.90	1.98	5169.20	5281.91	4537.495	7111
186100	1.75	-7.95	1.88	5165.14	5278.57	4537.592	7111
186200	1.64	-8.00	1.84	5165.18	5279.13	4537.693	7111
186300	1.84	-8.13	1.89	5165.32	5279.12	4537.792	7111
186400	2.04	-8.16	1.91	5165.01	5278.68	4537.893	7111
186500	1.80	-8.06	1.84	5160.85	5274.41	4537.992	7111
186600	1.85	-8.01	1.76	5160.72	5274.78	4538.089	7111
186700	1.69	-7.97	1.94	5167.21	5280.61	4538.182	7111
186800	1.57	-8.02	1.79	5162.61	5277.21	4538.293	7111
186900	1.72	-8.03	1.82	5163.52	5278.08	4538.390	7111
187000	1.78	-7.90	1.99	5163.92	5277.86	4538.485	7111
187100	1.66	-8.06	1.81	5163.90	5277.83	4538.587	7111
187200	1.62	-8.07	2.05	5166.90	5281.38	4538.686	7111
187300	1.66	-7.96	1.71	5162.87	5277.40	4538.790	7111
187400	1.76	-7.99	1.90	5164.38	5279.22	4538.886	7111
187500	1.61	-8.07	1.95	5164.38	5279.09	4538.992	7111
187600	1.69	-7.88	2.01	5167.14	5281.17	4539.088	7111
187700	1.66	-8.03	1.83	5167.34	5281.24	4539.192	7111
187800	1.73	-8.02	1.91	5167.21	5281.19	4539.293	7111
187900	1.91	-8.04	1.91	5168.92	5282.96	4539.389	7111
188000	1.59	-8.19	1.96	5166.75	5280.99	4539.493	7111
188100	2.02	-8.25	1.80	5167.77	5281.71	4539.593	7111
188200	1.97	-8.00	1.87	5165.34	5279.71	4539.687	7111
188300	1.75	-8.04	1.91	5167.93	5281.44	4539.792	7111
188400	1.55	-8.23	1.93	5169.13	5283.52	4539.894	7111
188500	1.36	-8.13	1.85	5167.47	5283.31	4539.995	7111
188600	1.47	-7.97	1.91	5166.54	5281.76	4540.090	7111
188700	2.28	-7.70	1.74	5167.22	5282.09	4540.192	7111
188800	1.69	-8.04	1.79	5168.74	5283.09	4540.282	7111
188900	1.69	-7.88	1.83	5166.86	5281.21	4540.393	7111
189000	1.58	-7.92	1.85	5165.44	5280.73	4540.490	7111
189100	1.69	-7.94	1.86	5165.82	5280.15	4540.590	7111
189200	1.73	-8.02	1.85	5166.11	5280.30	4540.690	7111
189300	1.77	-8.05	1.92	5169.20	5283.29	4540.786	7111
189400	1.87	-8.04	1.91	5168.92	5282.81	4540.887	7111
189500	1.79	-8.20	1.84	5168.11	5282.46	4540.991	7111
189600	1.70	-7.95	1.98	5168.74	5282.52	4541.085	7111
189700	1.78	-8.03	1.89	5168.12	5281.57	4541.192	7111
189800	1.83	-7.79	1.88	5166.62	5279.99	4541.290	7111
189900	1.63	-7.97	1.90	5167.67	5280.58	4541.374	7111
190000	1.98	-7.91	1.71	5165.06	5277.90	4541.487	7111
190100	1.63	-7.93	1.89	5166.98	5280.19	4541.593	7111
190200	1.76	-7.93	2.02	5171.25	5284.91	4541.687	7111
190300	1.76	-8.05	1.75	5166.61	5280.72	4541.790	7111
190400	1.81	-8.09	1.86	5166.23	5280.73	4541.889	7111
190500	1.73	-7.76	1.91	5169.25	5283.00	4541.993	7111
190600	1.81	-7.99	1.91	5169.87	5284.18	4542.088	7111
190700	1.55	-7.99	1.72	5167.97	5281.77	4542.189	7111
190800	1.74	-7.98	1.69	5165.70	5278.80	4542.291	7111
190900	1.20	-8.16	1.84	5169.31	5282.14	4542.392	7111
191000	1.92	-8.03	1.70	5168.34	5282.02	4542.484	7111
191100	1.93	-7.99	1.74	5169.81	5283.47	4542.592	7111
191200	1.53	-8.02	1.90	5171.66	5284.65	4542.683	7111
191300	1.71	-8.07	1.74	5169.29	5283.11	4542.779	7111
191400	1.67	-8.05	1.88	5170.74	5284.88	4542.886	7111
191500	1.80	-7.98	1.88	5169.57	5282.49	4542.973	7111
191600	1.58	-8.00	1.94	5171.67	5285.00	4543.027	7111
191700	1.61	-7.96	1.88	5170.56	5283.17	4543.116	7111
191800	1.50	-7.99	1.73	5166.24	5279.76	4543.221	7111
191900	1.24	-7.79	1.88	5168.99	5282.12	4543.333	7111
192000	1.70	-7.96	1.73	5168.23	5282.43	4543.425	7111
192100	1.41	-8.06	1.85	5168.42	5282.56	4543.527	7111
192200	1.59	-7.52	1.76	5166.13	5279.57	4543.636	7111
192300	1.68	-7.89	1.92	5168.25	5282.15	4543.732	7111
192400	1.84	-8.08	1.92	5168.17	5282.47	4543.828	7111
192500	2.28	-7.88	1.81	5167.39	5282.10	4543.935	7111
192600	1.76	-7.96	1.84	5170.18	5283.60	4544.034	7111
192700	1.80	-7.99	1.70	5166.99	5280.45	4544.126	7111
192800	1.82	-7.97	1.73	5167.10	5279.92	4544.229	7111
192900	1.66	-8.09	1.78	5168.41	5281.37	4544.333	7111
193000	1.45	-8.15	1.97	5170.22	5283.37	4544.433	7111
193100	1.60	-8.88	1.74	5167.59	5282.16	4544.537	7111
193200	1.83	-7.98	1.77	5168.23	5281.53	4544.618	7111
193300	1.62	-7.98	1.82	5168.83	5283.04	4544.732	7111
193400	1.62	-7.96	1.75	5170.86	5282.80	4544.827	7111
193500	1.73	-7.97	1.80	5169.02	5282.04	4544.931	7111
193600	2.10	-7.73	1.87	5168.63	5281.36	4545.036	7111
193700	1.88	-7.85	1.87	5167.23	5281.20	4545.134	7111
193800	1.67	-8.00	1.92	5171.89	5284.21	4545.216	7111
193900	1.69	-8.01	1.78	5170.44	5283.44	4545.326	7111
194000	1.65	-8.24	1.89	5171.31	5283.60	4545.434	7111
194100	1.81	-7.98	1.87	5172.04	5284.55	4545.523	7111
194200	1.68	-7.99	1.83	5169.97	5283.17	4545.621	7111
194300	1.52	-7.72	1.77	5168.59	5282.31	4545.733	7111
194400	1.73	-7.70	1.83	5165.09	5277.88	4545.834	7111
194500	1.56	-8.12	1.80	5168.51	5281.75	4545.934	7111
194600	1.62	-7.97	1.70	5164.43	5277.05	4546.029	7111
194700	1.75	-7.86	1.88	5168.90	5281.54	4546.133	7111
194800	1.72	-8.05	1.74	5165.40	5278.20	4546.232	7111
194900	1.74	-7.97	1.86	5165.95	5279.15	4546.327	7111
195000	1.65	-8.03	1.86	5167.72	5280.10	4546.416	7111
195100	1.69	-7.99	1.89	5167.16	5279.78	4546.511	7111
195200	1.91	-7.97	1.87	5169.25	5281.67	4546.634	7111
195300	1.14	-8.13	1.81	5167.70	5279.84	4546.736	7111
195400	1.79	-8.08	1.77	5165.42	5277.93	4546.827	7111
195500	1.69	-7.98	1.77	5166.60	5279.34	4546.926	7111
195600	1.78	-7.97	1.86	5169.69	5281.66	4547.028	7111
195700	1.69	-7.97	1.76	5167.00	5279.00	4547.126	7111
195800	1.58	-7.75	1.95	5168.86	5281.05	4547.232	7111
195900	1.48	-8.41	1.75	5166.23	5279.55	4547.334	7111
196000	1.71	-7.83	1.76	5166.03	5278.68	4547.430	7111
196100	1.89	-8.02	1.71	5166.21	5278.50	4547.530	7111
196200	1.55	-8.08	1.66	5166.93	5277.95	4547.636	7111
196300	1.40	-7.81	1.64	5164.50	5276.17	4547.735	7111
196400	1.60	-8.01	1.72	5166.88	5278.44	4547.812	7111
196500	1.60	-7.98	1.83	5166.12	5278.52	4547.927	7111
196600	1.72	-8.04	1.87	5167.00	5278.90	4548.033	7111
196700	1.74	-8.04	1.81	5167.49	5279.32	4548.125	7111
196800	1.94	-8.03	1.90	5168.28	5280.38	4548.232	7111
196900	1.83	-7.95	1.80	5166.79	5278.73	4548.298	7111
197000	1.83	-8.03	1.80	5167.09	5279.11	4548.435	7111
197100	2.36	-8.11	1.70	5163.55	5275.30	4548.537	7111
197200	1.59	-8.03	1.87	5167.65	5279.32	4548.634	7111
197300	1.66	-7.91	1.82	5168.50	5278.99	4548.718	7111
197400	1.74	-7.96	1.79	5165.84	5276.32	4548.834	7111
197500	1.62	-7.92	1.68	5165.10	5276.64	4548.930	7111
197600	1.71	-8.00	1.84	5166.30	5278.62	4549.021	7111
197700	1.84	-8.03	1.79	5164.38	5276.95	4549.133	7111
197800	1.83	-8.15	1.67	5162.99	5275.00	4549.232	7111
197900	2.07	-7.95	1.96	5167.78	5279.83	4549.333	7111
198000	1.45	-7.65	1.69	5163.35	5276.56	4549.437	7111
198100	1.64	-8.07	1.82	5165.02	5276.97	4549.529	7111
198200	1.99	-7.90	1.82	5166.60	5278.27	4549.627	7111
198300	1.58	-7.75	2.01	5170.13	5281.15	4549.736	7111
198400	1.65	-7.96	1.83	5165.37	5276.53	4549.831	7111
198500	1.92	-7.99	1.85	5165.50	5277.39	4549.923	7111
198600	1.96	-8.22	1.70	5166.03	5277.81	4550.037	7111
198700	2.04	-8.22	1.88	5170.14	5280.77	4550.133	7111
198800	2.27	-7.90	1.77	5165.79	5278.02	4550.235	7111
198900	1.78	-8.02	1.75	5167.18	5278.89	4550.334	7111
199000	1.85	-7.97	1.72	5167.81	5278.80	4550.417	7111
199100	1.94	-8.09	1.84	5170.34	5281.09	4550.532	7111
199200	1.74	-7.97	1.84	5167.94	5278.90	4550.630	7111
199300	1.91	-8.13	1.72	5166.12	5277.16	4550.732	7111
199400	1.48	-8.16	1.83	5169.08	5278.87	4550.831	7111
199500	1.68	-8.25	1.72	5166.20	5276.59	4550.933	7111
199600	1.75	-8.12	1.94	5169.76	5279.91	4551.035	7111
[truncated: 4,246 more rows]
