# Supplementary material for: Structural characterization of the saxitoxin-targeting APTSTX1 aptamer using optical tweezers and molecular dynamics simulations
Source: PLoS One. 2019 Nov 7;14(11):e0222468. doi: 10.1371/journal.pone.0222468 (PMC6837747; doi:10.1371/journal.pone.0222468)
Supplement: S1 File — Data repository, aptamer control condition and aptamer under SXT. (ZIP) [file pone.0222468.s005.zip › Data/Data/August/090815/2e8pnhopCOM.txt]

Instrument name = Christians toy
*****Calibration values *****
TrapA Temperature Fudge	-0.400000
TrapB Temperature Fudge	-1.550000
TrapA Force Sensitivity	0.025700	0.026000	0.032000
TrapB Force Sensitivity	0.026200	0.027400	0.032000
TrapA Lever Sensitivity	15000.000000	14500.000000	0.000000
TrapB Lever Sensitivity	15200.000000	14500.000000	0.000000
Motor Threshold	20	20	20
*****Initial Preference Settings*****
ForceRateDiv	1
ForceGain	32
PosRateDivA	3
PosRateDivB	3
PositionGainA	32
PositionGainB	32
GotoSpeedX	10
GotoSpeedY	10
GotoSpeedZ	5
MaxDataFileSize	10000000
HopDistance	2
*CycleCount/n____	1
*A_PsdX__________	0
*A_PsdY__________	0
*A_PsdSum________	0
*A_Iris__________	0
*A_LeverX________	0
*A_LeverY________	0
*A_LeverSum______	0
*B_PsdX__________	0
*B_PsdY__________	0
*B_PsdSum________	0
*B_Iris__________	0
*B_LeverX________	0
*B_LeverY________	0
*B_LeverSum______	0
*A_Temperature___	0
*B_Temperature___	0
*X_force_________	1
*Y_force_________	1
*Z_force_________	1
*Tension_________	0
*A_dist-X________	0
*A_dist-Y________	1
*B_dist-X________	0
*B_dist-Y________	1
*Motor_X_________	0
*Motor_Y_________	0
*Motor_Z_________	0
*MotorVel_X______	0
*MotorVel_Y______	0
*MotorVel_Z______	0
*A_trapPIC_Err___	0
*B_trapPIC_Err___	0
*comPIC_Err______	0
*A_CycleCount____	0
*B_CycleCount____	0
*Motor_CycleCount	0
*time(sec)_______	1
*Status__________	1
*Null____________	0
samples/line_HI	400
samples/line_LO	20
goto0	8388608	8388608	8388608
goto1	8411736	8394822	8402837
goto2	8450028	8417272	8403086
goto3	8447226	8363526	8403898
goto4	8422772	8353948	8399333
goto5	8388608	8388608	8388608
goto6	8388608	8388608	8388608
goto7	8388608	8388608	8388608
goto8	8388608	8388608	8388608
goto9	8388608	8388608	8388608
yourXYZint	123	456	789
MaxForceP1	30.000000
MinForceP1	3.000000
PullRateP1	100.000000
refoldTime1	0.000000
unfoldTime1	0.000000
MaxForceP2	75.000000
MinForceP2	2.000000
PullRateP2	1000.000000
refoldTime2	0.000000
unfoldTime2	0.000000
MaxForceP3	10.000000
MinForceP3	-10.000000
PullRateP3	1.000000
refoldTime3	2.000000
unfoldTime3	2.000000
constForce1	8.000000
constForce2	6.000000
yourFloat	1.234000
yourXYZfloat	1.000000	2.000000	3.000000
*****End Initial Preference Settings*****

Zero-Force Offsets (pN)  -2.081019	0.707115	-60.781399
0	trapA_Empty_PSD_Sum = 0
        trapB_Empty_PSD_Sum = 0
        trapA_Empty_Iris = 0
        trapB_Empty_Iris = 0
        trapA_Full_PSD_Sum = 20891
        trapB_Full_PSD_Sum = 21421
        trapA_Full_Iris = 18901
        trapB_Full_Iris = 20802
9980	tempA = 21.483	tempB = 21.911
20050	tempA = 21.484	tempB = 21.912
30115	tempA = 21.475	tempB = 21.922
40125	tempA = 21.472	tempB = 21.918
50175	tempA = 21.491	tempB = 21.919
60180	tempA = 21.479	tempB = 21.918
70230	tempA = 21.485	tempB = 21.914
80280	tempA = 21.485	tempB = 21.913
90310	tempA = 21.490	tempB = 21.928
100370	tempA = 21.483	tempB = 21.929
110445	tempA = 21.488	tempB = 21.922
120460	tempA = 21.499	tempB = 21.931
130520	tempA = 21.490	tempB = 21.913
140550	tempA = 21.498	tempB = 21.925
150620	tempA = 21.491	tempB = 21.931
160705	tempA = 21.493	tempB = 21.920
170735	tempA = 21.490	tempB = 21.928
180780	tempA = 21.501	tempB = 21.916
190800	tempA = 21.517	tempB = 21.936
200855	tempA = 21.500	tempB = 21.918
210915	tempA = 21.505	tempB = 21.933
220925	tempA = 21.500	tempB = 21.921
231010	tempA = 21.504	tempB = 21.918
241060	tempA = 21.504	tempB = 21.925
251065	tempA = 21.511	tempB = 21.913
261125	tempA = 21.505	tempB = 21.935
271150	tempA = 21.496	tempB = 21.931
281205	tempA = 21.513	tempB = 21.930
291280	tempA = 21.499	tempB = 21.931
301305	tempA = 21.502	tempB = 21.929
311375	tempA = 21.500	tempB = 21.931
321410	tempA = 21.512	tempB = 21.924
331500	tempA = 21.500	tempB = 21.929
341550	tempA = 21.504	tempB = 21.919
351580	tempA = 21.509	tempB = 21.935
361655	tempA = 21.503	tempB = 21.943
371655	tempA = 21.506	tempB = 21.938
381740	tempA = 21.503	tempB = 21.926
391790	tempA = 21.492	tempB = 21.939
401800	tempA = 21.502	tempB = 21.932
411840	tempA = 21.501	tempB = 21.931
421895	tempA = 21.503	tempB = 21.940
431915	tempA = 21.510	tempB = 21.929
442010	tempA = 21.501	tempB = 21.926
452010	tempA = 21.520	tempB = 21.948
462105	tempA = 21.520	tempB = 21.934
472160	tempA = 21.524	tempB = 21.940
482170	tempA = 21.515	tempB = 21.938
492245	tempA = 21.514	tempB = 21.945
502255	tempA = 21.532	tempB = 21.938
512310	tempA = 21.521	tempB = 21.940
522360	tempA = 21.521	tempB = 21.944
532370	tempA = 21.518	tempB = 21.950
542440	tempA = 21.513	tempB = 21.938
552495	tempA = 21.530	tempB = 21.949
562515	tempA = 21.531	tempB = 21.934
572570	tempA = 21.518	tempB = 21.947
582590	tempA = 21.527	tempB = 21.947
592645	tempA = 21.527	tempB = 21.943
602700	tempA = 21.515	tempB = 21.945
612720	tempA = 21.536	tempB = 21.953
622805	tempA = 21.528	tempB = 21.946
623940	End Write
