# Supplementary material for: Structural characterization of the saxitoxin-targeting APTSTX1 aptamer using optical tweezers and molecular dynamics simulations
Source: PLoS One. 2019 Nov 7;14(11):e0222468. doi: 10.1371/journal.pone.0222468 (PMC6837747; doi:10.1371/journal.pone.0222468)
Supplement: S1 File — Data repository, aptamer control condition and aptamer under SXT. (ZIP) [file pone.0222468.s005.zip › Data/Data/August/090815/3aA.txt]

#Begin Write:
CycleCount/n	X_force	Y_force	Z_force	A_dist-Y	B_dist-Y	time(sec)	Status
0	18.19	-25.13	5.48	-661.30	-416.81	6697.238	1
100	18.14	-25.16	5.47	-661.24	-417.35	6697.333	1
200	18.08	-25.11	5.48	-661.26	-416.31	6697.467	1
300	18.19	-25.12	5.39	-661.48	-416.76	6697.572	1
400	18.21	-25.11	5.49	-661.41	-416.51	6697.659	1
500	18.33	-25.10	5.54	-661.54	-416.24	6697.765	1
600	18.09	-25.09	5.38	-661.44	-416.61	6697.870	1
700	17.90	-25.04	5.43	-661.56	-416.82	6697.972	1
800	18.10	-25.14	5.53	-661.19	-416.57	6698.060	1
900	18.05	-25.14	5.50	-661.33	-416.41	6698.162	1
1000	18.29	-25.19	5.60	-661.47	-416.20	6698.270	1
1100	18.22	-25.03	5.55	-661.30	-416.44	6698.371	1
1200	18.03	-25.13	5.43	-661.32	-416.58	6698.468	1
1300	18.53	-24.84	5.35	-661.50	-416.44	6698.571	1
1400	18.22	-25.04	5.49	-661.25	-416.15	6698.663	1
1500	18.03	-25.06	5.57	-661.02	-416.27	6698.766	1
1600	17.85	-25.31	5.47	-660.99	-416.51	6698.870	1
1700	18.08	-25.15	5.49	-661.12	-416.83	6698.963	1
1800	18.04	-24.92	5.48	-661.00	-416.91	6699.064	1
1900	18.40	-24.96	5.47	-661.09	-416.35	6699.167	1
2000	18.09	-25.08	5.55	-661.10	-416.98	6699.264	1
2100	17.94	-25.18	5.43	-661.08	-417.46	6699.371	1
2200	18.15	-24.85	5.41	-661.06	-417.08	6699.468	1
2300	18.04	-24.89	5.44	-660.88	-417.53	6699.561	1
2400	18.02	-25.13	5.52	-661.14	-416.97	6699.659	1
2500	17.83	-25.28	5.48	-661.27	-417.24	6699.766	1
2600	18.29	-25.07	5.56	-661.01	-416.87	6699.864	1
2700	18.21	-25.01	5.46	-661.33	-417.28	6699.965	1
2800	18.07	-24.97	5.48	-660.98	-416.70	6700.055	1
2800	18.06	-25.07	5.52	-660.73	-416.68	6700.107	1
2900	18.22	-25.02	5.52	-661.11	-416.80	6700.208	1
3000	18.30	-24.96	5.51	-661.30	-416.66	6700.304	1
3100	18.22	-24.99	5.48	-661.29	-416.25	6700.414	1
3200	17.82	-25.24	5.53	-661.18	-416.28	6700.510	1
3300	18.11	-25.01	5.48	-661.14	-416.71	6700.610	1
3400	17.91	-25.19	5.52	-660.71	-416.75	6700.711	1
3500	17.95	-25.19	5.67	-660.93	-417.92	6700.812	1
3600	17.34	-25.70	5.61	-661.46	-416.05	6700.915	1
3700	18.18	-25.16	5.45	-661.23	-416.52	6701.007	1
3800	18.24	-25.18	5.45	-660.99	-415.93	6701.111	1
3900	18.15	-25.18	5.55	-661.21	-416.56	6701.207	1
4000	18.11	-25.28	5.52	-661.12	-415.86	6701.305	1
4100	18.32	-25.14	5.52	-661.14	-416.20	6701.402	1
4200	18.83	-24.94	5.40	-660.72	-416.84	6701.515	1
4300	18.33	-25.00	5.44	-661.28	-416.69	6701.609	1
4400	18.10	-25.03	5.57	-661.03	-416.68	6701.708	1
4500	17.93	-24.97	5.41	-660.89	-416.84	6701.806	1
4600	18.14	-25.06	5.51	-660.76	-416.76	6701.906	1
4700	18.48	-24.88	5.38	-660.95	-416.85	6702.010	1
4800	17.99	-25.20	5.66	-660.80	-416.42	6702.113	1
4900	18.30	-25.20	5.77	-660.98	-416.08	6702.215	1
5000	18.14	-25.09	5.61	-660.85	-416.03	6702.303	1
5100	18.32	-25.14	5.56	-660.85	-416.48	6702.403	1
5200	18.01	-25.36	5.52	-660.98	-416.17	6702.515	1
5300	18.29	-25.12	5.47	-660.90	-415.93	6702.610	1
5400	18.17	-25.22	5.59	-660.89	-415.99	6702.708	1
5500	18.06	-25.20	5.48	-661.16	-416.07	6702.806	1
5600	18.29	-25.04	5.53	-660.80	-416.27	6702.904	1
5700	18.12	-25.15	5.55	-661.04	-416.20	6702.999	1
5800	18.02	-25.20	5.56	-660.82	-416.83	6703.110	1
5900	18.07	-25.32	5.56	-660.82	-416.38	6703.207	1
6000	18.07	-25.28	5.52	-660.88	-416.15	6703.304	1
6100	17.97	-25.37	5.45	-660.84	-416.50	6703.414	1
6200	17.92	-25.44	5.45	-660.69	-416.61	6703.514	1
6300	17.89	-25.31	5.58	-660.83	-416.74	6703.599	1
6400	18.10	-25.11	5.52	-660.95	-416.46	6703.707	1
6500	18.17	-25.19	5.56	-660.91	-416.82	6703.793	1
6600	18.12	-25.15	5.59	-660.96	-416.80	6703.902	1
6700	17.83	-25.31	5.65	-661.13	-417.02	6704.015	1
6800	18.21	-25.16	5.50	-660.96	-416.96	6704.104	1
6900	18.23	-25.19	5.48	-660.97	-416.88	6704.202	1
7000	17.82	-25.46	5.80	-660.92	-416.84	6704.314	1
7100	18.39	-24.98	5.44	-661.00	-416.51	6704.403	1
7200	18.04	-25.10	5.44	-660.97	-417.33	6704.500	1
7300	18.15	-25.03	5.63	-661.01	-417.28	6704.613	1
7400	18.14	-25.17	5.51	-660.95	-416.90	6704.708	1
7500	18.06	-25.12	5.49	-660.87	-417.12	6704.804	1
7600	17.99	-25.17	5.55	-660.83	-416.90	6704.913	1
7700	17.96	-25.26	5.73	-660.92	-416.57	6705.014	1
7800	18.07	-25.07	5.60	-660.79	-417.00	6705.099	1
7900	18.53	-24.79	5.54	-660.72	-416.87	6705.212	1
8000	18.32	-25.06	5.55	-660.58	-416.92	6705.312	1
8100	18.32	-24.90	5.60	-660.99	-416.22	6705.414	1
8200	18.21	-25.05	5.59	-660.71	-416.05	6705.512	1
8300	0.04	-0.63	1.35	-661.15	-416.68	6705.613	1
8400	1.09	-1.12	1.60	-661.62	-416.53	6705.715	1
8500	0.12	-1.30	1.83	-660.83	-416.72	6705.808	1
8600	0.32	-0.77	1.83	-660.87	-415.27	6705.913	1
8700	0.05	-0.92	1.94	-660.68	-416.12	6706.000	1
8800	0.16	-0.95	1.80	-660.67	-416.33	6706.097	1
8900	0.07	-0.89	1.75	-660.90	-415.72	6706.211	1
9000	0.13	-1.06	1.82	-661.02	-415.84	6706.314	1
9100	0.08	-1.07	1.75	-660.59	-415.35	6706.406	1
9200	0.06	-0.94	1.75	-660.63	-415.49	6706.494	1
9300	0.05	-1.08	1.86	-660.60	-415.46	6706.609	1
9400	0.30	-1.12	1.80	-660.71	-415.26	6706.708	1
9500	0.07	-0.87	1.84	-660.96	-415.84	6706.811	1
9600	0.45	-1.41	1.78	-660.70	-415.37	6706.913	1
9700	0.21	-0.90	1.83	-660.70	-415.11	6706.998	1
9800	0.30	-1.05	1.59	-661.00	-415.62	6707.110	1
9900	-0.07	-0.68	1.95	-661.00	-415.34	6707.214	1
10000	0.02	-0.55	1.74	-660.78	-416.47	6707.312	1
10100	0.62	-1.22	1.75	-661.02	-415.78	6707.412	1
10200	-0.17	-0.34	2.13	-660.74	-415.92	6707.514	1
10300	0.35	-0.78	1.39	-661.04	-414.68	6707.614	1
10400	0.03	-1.04	1.72	-660.87	-415.79	6707.713	1
10500	-0.29	-0.27	1.74	-660.77	-415.94	6707.812	1
10600	0.08	-1.11	1.78	-660.65	-415.91	6707.903	1
10700	0.23	-1.15	1.56	-660.54	-415.65	6708.010	1
10800	-0.03	-0.95	1.80	-661.08	-415.38	6708.110	1
10900	-0.02	-1.22	1.73	-661.17	-416.29	6708.211	1
11000	0.23	-1.27	1.79	-660.94	-415.90	6708.310	1
11100	0.09	-1.04	1.93	-660.70	-415.03	6708.411	1
11200	-0.08	-0.96	1.81	-660.81	-415.70	6708.501	1
11300	-0.02	-0.83	1.65	-660.53	-415.97	6708.610	1
11400	0.01	-0.97	2.22	-660.68	-415.52	6708.711	1
11500	0.30	-0.56	1.83	-660.93	-415.58	6708.814	1
11600	0.21	-1.02	1.74	-660.82	-416.11	6708.904	1
11700	0.24	-1.22	1.50	-661.19	-415.55	6709.011	1
11800	0.15	-1.24	2.05	-660.81	-415.69	6709.114	1
11900	0.00	-0.96	1.73	-660.78	-415.19	6709.208	1
12000	0.42	-1.08	1.79	-660.94	-415.41	6709.309	1
12100	0.24	-1.06	1.80	-660.76	-415.41	6709.406	1
12200	0.18	-1.08	1.90	-660.93	-415.85	6709.511	1
12300	0.29	-1.25	1.81	-660.82	-415.92	6709.608	1
12400	0.29	-0.83	1.45	-660.80	-415.28	6709.711	1
12500	0.33	-1.10	1.78	-660.97	-415.51	6709.812	1
12600	0.17	-1.06	1.79	-660.78	-414.89	6709.903	1
12700	0.11	-1.02	2.00	-660.69	-414.94	6710.000	1
12800	0.06	-1.16	1.88	-660.60	-414.94	6710.108	1
12900	0.53	-0.79	1.84	-660.71	-415.08	6710.207	1
13000	0.23	-0.80	1.68	-660.79	-415.60	6710.311	1
13100	0.22	-1.13	1.72	-660.77	-414.81	6710.404	1
13200	0.03	-1.13	1.82	-660.82	-415.33	6710.514	1
13300	0.21	-0.90	1.80	-660.80	-415.58	6710.611	1
13400	0.34	-1.33	1.82	-660.61	-415.89	6710.708	1
13500	0.16	-1.04	1.78	-660.49	-415.45	6710.804	1
13600	0.16	-1.01	1.68	-660.82	-414.75	6710.904	1
13700	0.05	-1.19	2.01	-660.75	-415.24	6711.007	1
13800	-0.18	-0.23	1.85	-660.44	-415.29	6711.114	1
13900	0.30	-1.53	1.96	-660.92	-415.29	6711.211	1
14000	0.35	-1.02	2.16	-660.72	-415.39	6711.309	1
14100	-0.14	-0.91	2.16	-660.56	-415.02	6711.408	1
14200	0.37	-1.12	1.97	-660.71	-415.28	6711.500	1
14300	0.27	-0.88	1.81	-660.75	-415.70	6711.611	1
14400	0.43	-0.66	1.89	-660.68	-415.74	6711.708	1
14500	0.72	-1.06	1.41	-660.70	-415.73	6711.814	1
14600	0.18	-1.09	1.80	-660.96	-415.16	6711.912	1
14700	0.01	-1.04	1.81	-660.74	-415.66	6712.013	1
14800	0.07	-0.92	1.80	-660.66	-415.36	6712.110	1
14900	0.36	-1.14	1.72	-660.67	-415.46	6712.200	1
15000	-0.04	-0.90	1.73	-660.77	-416.23	6712.314	1
15100	-0.04	-1.17	1.94	-660.51	-415.20	6712.413	1
15200	0.30	-1.18	2.06	-660.32	-415.37	6712.514	1
15300	0.07	-1.19	1.88	-660.48	-415.41	6712.606	1
15400	-0.35	-0.42	1.95	-660.55	-414.96	6712.714	1
15500	0.34	-1.10	1.70	-660.43	-415.08	6712.812	1
15600	0.04	-1.01	1.72	-660.49	-415.39	6712.903	1
15700	0.22	-0.41	1.73	-660.31	-414.61	6713.014	1
15800	-0.17	-1.14	1.80	-660.71	-416.03	6713.114	1
15900	1.24	-1.86	1.79	-660.58	-414.98	6713.214	1
16000	0.25	-0.84	1.58	-660.26	-415.15	6713.311	1
16100	0.11	-0.90	1.90	-660.51	-415.12	6713.403	1
16200	-0.01	-1.18	1.88	-660.55	-414.99	6713.505	1
16300	0.09	-1.06	1.86	-660.64	-414.88	6713.610	1
16400	0.13	-1.05	1.84	-660.32	-415.14	6713.711	1
16500	-0.31	-1.02	1.92	-662.16	-416.40	6713.811	1
16600	0.24	-1.12	1.82	-687.34	-442.62	6713.906	1
16700	0.20	-1.11	1.87	-738.11	-494.64	6714.001	1
16800	0.48	-0.93	1.16	-811.04	-570.44	6714.108	1
16900	-2.10	1.34	0.74	-952.51	-717.05	6714.208	1
17000	-4.58	4.42	-0.17	-1032.73	-803.56	6714.309	1
17100	-4.61	4.30	-0.28	-1036.89	-809.99	6714.413	1
17200	-4.48	4.62	-0.38	-1039.87	-814.91	6714.514	1
17300	-4.82	4.98	-0.39	-1041.62	-816.66	6714.610	1
17400	-5.18	4.65	-0.26	-1036.75	-812.07	6714.713	1
17500	-4.46	3.19	0.08	-1012.54	-786.98	6714.812	1
17600	-3.48	1.59	0.29	-1000.15	-773.89	6714.906	1
17700	-3.57	2.09	0.53	-981.75	-754.39	6715.010	1
17800	-1.26	-0.24	0.72	-954.17	-727.37	6715.110	1
17900	1.80	-3.12	0.88	-915.25	-687.37	6715.206	1
18000	5.14	-5.81	1.15	-880.17	-650.38	6715.304	1
18100	7.51	-9.48	1.74	-847.25	-616.46	6715.414	1
18200	10.11	-12.19	2.44	-820.02	-587.50	6715.511	1
18300	12.38	-15.74	3.09	-792.73	-560.17	6715.614	1
18400	12.76	-16.00	3.20	-788.79	-555.79	6715.709	1
18500	12.80	-16.20	3.23	-788.24	-555.04	6715.811	1
18600	12.65	-16.29	3.00	-787.98	-554.94	6715.915	1
18700	12.65	-16.17	3.40	-787.59	-554.27	6716.011	1
18800	12.75	-16.29	3.34	-787.17	-554.14	6716.113	1
18900	12.62	-16.37	3.28	-786.85	-554.42	6716.213	1
19000	12.95	-16.10	3.41	-786.68	-554.21	6716.303	1
19100	13.31	-15.87	3.35	-786.43	-554.43	6716.396	1
19200	12.85	-16.35	3.42	-786.33	-554.17	6716.453	1
19300	13.11	-16.26	3.37	-785.84	-554.11	6716.556	1
19400	12.94	-16.38	3.35	-786.29	-553.47	6716.652	1
19500	13.10	-16.28	3.38	-786.36	-553.07	6716.749	1
19600	13.29	-15.99	3.42	-786.14	-552.99	6716.852	1
19700	13.32	-16.03	3.35	-785.86	-553.70	6716.956	1
19800	12.92	-16.30	3.50	-786.06	-554.38	6717.053	1
19900	12.98	-16.34	3.36	-786.28	-553.69	6717.153	1
20000	12.78	-16.59	3.27	-785.97	-554.06	6717.255	1
20100	13.16	-16.30	3.31	-785.76	-553.34	6717.346	1
20200	12.84	-16.59	3.38	-785.95	-552.77	6717.456	1
20300	13.15	-16.16	3.32	-785.82	-553.54	6717.549	1
20400	13.24	-16.31	3.31	-785.43	-552.55	6717.651	1
20500	14.03	-15.83	3.05	-785.37	-552.68	6717.756	1
20600	13.12	-16.33	3.36	-785.51	-553.04	6717.844	1
20700	12.94	-16.45	3.35	-785.64	-553.43	6717.940	1
20800	13.20	-16.34	3.33	-785.42	-552.67	6718.050	1
20900	13.02	-16.35	3.34	-785.59	-552.80	6718.152	1
21000	13.32	-16.03	3.30	-785.75	-552.66	6718.254	1
21100	13.38	-16.41	3.34	-783.90	-551.31	6718.343	1
21200	13.87	-17.57	3.59	-776.07	-542.55	6718.450	1
21300	14.68	-18.88	3.86	-766.81	-533.15	6718.549	1
21400	15.18	-19.52	4.05	-759.81	-524.59	6718.654	1
21500	15.57	-19.77	4.09	-756.48	-521.42	6718.748	1
21600	0.51	-1.36	1.59	-756.33	-521.63	6718.854	1
21700	0.34	-1.19	1.81	-755.21	-520.22	6718.953	1
21800	0.28	-1.19	1.45	-755.25	-520.45	6719.049	1
21900	0.38	-1.27	1.56	-755.06	-519.86	6719.149	1
22000	0.90	-1.21	2.18	-754.83	-518.81	6719.256	1
22100	0.61	-1.42	1.97	-754.88	-519.35	6719.342	1
22200	0.37	-0.81	1.47	-754.79	-519.87	6719.451	1
22300	0.49	-1.21	1.46	-779.34	-545.64	6719.539	1
22400	0.64	-1.40	1.09	-835.38	-603.50	6719.650	1
22500	0.58	-1.38	1.18	-887.30	-657.39	6719.753	1
22600	0.14	-1.25	0.96	-916.83	-687.72	6719.852	1
22700	-0.55	-0.42	1.10	-929.22	-700.80	6719.953	1
22800	-0.72	-0.08	1.15	-935.98	-708.27	6720.050	1
22900	-1.18	0.12	0.93	-946.31	-718.38	6720.146	1
23000	-1.85	0.96	1.16	-950.16	-722.03	6720.255	1
23100	-1.85	0.85	1.02	-950.44	-723.20	6720.343	1
23200	-1.13	0.66	0.96	-950.33	-724.03	6720.450	1
23300	-2.02	0.15	1.00	-950.88	-724.72	6720.555	1
23400	-1.00	0.75	0.95	-951.25	-725.08	6720.656	1
23500	-1.53	0.52	0.92	-951.69	-724.46	6720.755	1
23600	-1.48	0.11	1.06	-946.23	-719.75	6720.843	1
23700	-0.02	-0.83	1.02	-927.95	-701.26	6720.952	1
23800	1.17	-1.83	1.06	-902.75	-675.84	6721.052	1
23900	0.79	-1.46	1.07	-881.91	-653.73	6721.151	1
24000	0.31	-1.36	0.61	-872.96	-644.45	6721.247	1
24100	0.25	-1.12	0.21	-862.55	-633.55	6721.352	1
24200	0.94	-0.12	0.19	-851.96	-622.79	6721.456	1
24300	-0.00	-0.68	0.61	-848.10	-618.15	6721.549	1
24400	0.07	-0.42	0.82	-850.03	-619.82	6721.655	1
24500	0.38	-1.19	0.78	-881.84	-652.72	6721.754	1
24600	-2.38	2.23	0.96	-934.71	-707.76	6721.841	1
24700	-2.86	0.52	0.97	-960.84	-734.52	6721.956	1
24800	-2.27	1.16	0.81	-961.28	-735.88	6722.049	1
24900	-2.45	1.02	0.87	-961.53	-736.77	6722.153	1
25000	-2.56	1.11	0.79	-963.26	-737.76	6722.249	1
25100	-2.90	1.30	0.89	-963.23	-738.05	6722.344	1
25200	-2.52	1.36	0.85	-963.55	-738.02	6722.452	1
25300	-2.81	1.61	0.84	-963.97	-738.49	6722.545	1
25400	-2.73	1.12	0.77	-964.39	-738.69	6722.654	1
25500	-2.70	1.16	0.75	-964.22	-739.64	6722.748	1
25600	-2.46	1.10	0.73	-964.57	-738.66	6722.854	1
25700	-2.28	0.74	0.82	-964.62	-739.81	6722.953	1
25800	-2.46	1.71	0.77	-964.97	-739.24	6723.055	1
25900	-2.82	1.63	0.77	-964.90	-739.26	6723.153	1
26000	-3.02	1.70	0.82	-965.14	-740.69	6723.256	1
26100	-2.79	1.45	0.76	-965.17	-740.06	6723.344	1
26200	-2.87	1.41	0.82	-965.30	-740.29	6723.451	1
26300	-2.60	1.07	0.89	-962.57	-738.45	6723.555	1
26400	-0.79	-0.44	0.85	-926.61	-701.69	6723.649	1
26500	-0.24	-0.79	1.47	-888.51	-661.93	6723.750	1
26600	0.16	-1.04	0.87	-875.60	-648.04	6723.842	1
26700	0.42	-0.95	1.11	-864.87	-636.72	6723.955	1
26800	0.57	-1.24	1.15	-856.04	-628.28	6724.050	1
26900	0.31	-0.94	0.73	-845.87	-618.09	6724.151	1
27000	0.58	-1.34	0.68	-842.22	-614.39	6724.250	1
27100	0.95	-1.54	0.97	-870.37	-643.12	6724.355	1
27200	-0.99	0.16	0.80	-885.65	-658.93	6724.451	1
27300	-3.90	1.94	0.66	-915.48	-690.13	6724.555	1
27400	-3.58	2.16	0.44	-915.89	-690.99	6724.647	1
27500	-4.95	3.44	0.37	-933.42	-708.37	6724.750	1
27600	-6.60	4.02	0.42	-946.12	-721.92	6724.855	1
27700	-5.98	3.82	0.33	-948.38	-723.98	6724.949	1
27800	-6.09	4.44	0.32	-951.50	-728.13	6725.055	1
27900	-6.55	4.61	0.39	-951.83	-727.75	6725.155	1
28000	-6.07	3.99	0.36	-951.61	-728.09	6725.254	1
28100	-6.45	4.00	0.38	-951.86	-728.15	6725.354	1
28200	-6.22	4.11	0.37	-952.21	-728.00	6725.453	1
28300	-6.45	3.46	0.38	-952.49	-729.08	6725.552	1
28400	-6.36	3.51	0.39	-952.51	-728.55	6725.654	1
28500	-6.31	3.72	0.37	-952.65	-728.88	6725.750	1
28600	-6.74	4.37	0.47	-952.64	-728.10	6725.855	1
28700	-6.55	4.12	0.33	-952.73	-729.12	6725.953	1
28800	-6.62	3.91	0.41	-952.79	-729.27	6726.056	1
28900	-6.48	3.88	0.37	-953.07	-728.82	6726.144	1
29000	-6.33	3.98	0.37	-951.22	-727.02	6726.248	1
29100	-5.06	2.33	0.40	-938.62	-714.91	6726.353	1
29200	-3.41	2.12	0.34	-920.19	-696.60	6726.453	1
29300	-2.05	0.22	0.57	-897.92	-673.85	6726.555	1
29400	-1.46	-0.16	0.56	-892.54	-667.51	6726.646	1
29500	-0.93	-0.51	1.18	-884.66	-659.53	6726.749	1
29600	0.50	-1.19	0.64	-873.32	-647.86	6726.851	1
29700	0.78	-2.40	1.14	-862.48	-636.37	6726.951	1
29800	1.38	-3.69	1.18	-848.58	-621.03	6727.050	1
29900	1.31	-2.61	1.03	-839.32	-612.06	6727.101	1
30000	1.47	-2.43	1.15	-825.71	-597.71	6727.216	1
30100	1.52	-2.42	1.74	-819.31	-590.86	6727.354	1
30200	2.82	-4.38	2.11	-799.79	-571.69	6727.451	1
30300	3.18	-4.49	2.13	-799.38	-570.58	6727.552	1
30400	3.31	-4.32	2.28	-798.80	-569.94	6727.652	1
30500	2.25	-3.24	1.56	-815.40	-586.15	6727.749	1
30600	0.64	-1.79	1.09	-833.17	-605.92	6727.852	1
30700	0.22	-1.51	0.66	-842.50	-615.46	6727.950	1
30800	0.97	-1.40	0.46	-846.22	-618.78	6728.056	1
30900	0.82	-0.59	1.20	-846.89	-620.61	6728.156	1
31000	0.65	-2.27	0.90	-846.67	-620.02	6728.247	1
31100	0.95	-1.66	0.91	-836.87	-609.51	6728.342	1
31200	1.65	-2.18	1.15	-826.23	-597.97	6728.450	1
31300	2.12	-3.01	1.34	-818.81	-589.92	6728.550	1
31400	2.09	-3.45	1.95	-810.46	-581.24	6728.647	1
31500	2.78	-3.95	2.05	-803.75	-575.06	6728.747	1
31600	3.70	-4.90	2.21	-794.38	-565.03	6728.854	1
31700	3.98	-5.65	2.57	-785.64	-555.12	6728.952	1
31800	5.73	-7.35	3.21	-765.26	-534.90	6729.055	1
31900	7.08	-9.00	3.53	-750.30	-519.04	6729.152	1
32000	7.50	-9.86	3.60	-743.01	-511.93	6729.244	1
32100	8.16	-10.52	3.89	-735.66	-503.45	6729.354	1
32200	8.39	-10.84	4.01	-730.27	-498.83	6729.452	1
32300	8.68	-11.37	3.86	-729.56	-498.59	6729.554	1
32400	8.72	-10.94	3.97	-729.37	-498.19	6729.652	1
32500	8.96	-10.80	4.03	-729.06	-497.66	6729.756	1
32600	8.70	-11.35	4.08	-729.02	-497.71	6729.844	1
32700	8.75	-11.44	4.09	-728.90	-497.40	6729.951	1
32800	8.64	-11.21	4.13	-728.62	-496.79	6730.050	1
32900	8.48	-11.38	4.25	-728.35	-496.88	6730.151	1
33000	8.84	-11.63	4.13	-728.21	-496.84	6730.248	1
33100	8.82	-11.33	4.11	-728.16	-496.44	6730.345	1
33200	8.81	-11.02	4.16	-727.99	-495.77	6730.451	1
33300	8.74	-11.31	4.13	-727.81	-495.63	6730.549	1
33400	8.83	-11.29	4.12	-727.55	-495.89	6730.649	1
33500	9.04	-11.46	4.02	-727.54	-495.81	6730.753	1
33600	8.77	-11.29	4.07	-727.59	-495.85	6730.846	1
33700	8.71	-11.38	3.95	-727.76	-495.81	6730.953	1
33800	8.89	-11.33	4.08	-727.58	-495.84	6731.054	1
33900	8.58	-10.94	4.26	-727.18	-495.71	6731.153	1
34000	8.79	-11.08	4.12	-727.33	-495.31	6731.253	1
34100	8.76	-11.41	4.07	-727.18	-495.31	6731.353	1
34200	9.13	-11.09	4.02	-727.47	-494.85	6731.450	1
34300	8.86	-11.53	3.98	-727.15	-495.34	6731.551	1
34400	8.61	-11.58	4.10	-727.03	-494.79	6731.647	1
34500	8.90	-11.41	4.05	-726.88	-495.01	6731.748	1
34600	8.69	-11.46	4.23	-726.87	-494.51	6731.854	1
34700	9.29	-11.35	4.05	-726.98	-494.04	6731.953	1
34800	8.79	-11.33	4.12	-726.76	-494.00	6732.048	1
34900	8.87	-11.58	4.05	-726.76	-493.78	6732.151	1
35000	9.36	-13.01	4.40	-726.70	-493.89	6732.256	1
35100	8.92	-11.71	4.20	-726.62	-493.73	6732.353	1
35200	8.91	-11.34	4.04	-726.30	-494.06	6732.452	1
35300	8.88	-11.21	4.05	-726.66	-493.58	6732.548	1
35400	8.66	-11.45	4.11	-726.75	-493.60	6732.647	1
35500	8.95	-11.36	4.02	-726.46	-493.62	6732.739	1
35600	8.84	-11.37	4.15	-726.52	-493.48	6732.792	1
35700	8.20	-11.94	4.48	-725.78	-493.12	6732.897	1
35800	8.95	-11.04	4.07	-726.23	-493.43	6732.995	1
35900	8.78	-11.52	4.11	-726.08	-493.69	6733.090	1
36000	8.78	-11.48	4.12	-726.36	-493.34	6733.187	1
36100	8.45	-11.49	4.07	-726.27	-493.32	6733.296	1
36200	8.71	-11.40	4.15	-726.28	-493.51	6733.387	1
36300	8.77	-11.38	4.15	-726.03	-492.74	6733.495	1
36400	8.85	-11.30	4.05	-726.28	-493.04	6733.588	1
36500	9.14	-11.10	4.08	-726.22	-492.88	6733.695	1
36600	8.52	-11.35	4.09	-726.31	-493.62	6733.788	1
36700	8.54	-11.58	4.06	-726.14	-493.57	6733.896	1
36800	8.65	-11.60	4.15	-726.14	-493.49	6733.996	1
36900	8.99	-11.41	4.04	-725.95	-493.20	6734.092	1
37000	8.91	-11.46	4.20	-726.03	-493.48	6734.194	1
37100	8.70	-11.71	4.03	-725.83	-494.18	6734.296	1
37200	8.83	-11.63	4.21	-726.02	-493.35	6734.390	1
37300	9.00	-11.54	4.20	-725.97	-493.57	6734.495	1
37400	8.50	-11.82	4.21	-725.96	-493.56	6734.597	1
37500	9.18	-11.55	4.01	-725.84	-493.21	6734.695	1
37600	9.29	-11.45	4.05	-726.14	-493.38	6734.795	1
37700	9.03	-11.58	4.14	-725.87	-492.94	6734.887	1
37800	9.02	-11.44	4.16	-725.87	-493.00	6734.994	1
37900	9.10	-11.52	4.14	-725.71	-492.60	6735.092	1
38000	8.83	-12.05	4.02	-725.65	-493.15	6735.197	1
38100	8.96	-11.60	4.04	-725.82	-493.42	6735.286	1
38200	8.88	-11.52	4.10	-725.52	-493.71	6735.391	1
38300	8.86	-11.64	4.11	-725.49	-493.08	6735.489	1
38400	8.90	-11.50	4.18	-725.65	-492.67	6735.594	1
38500	8.95	-11.50	4.10	-725.52	-492.26	6735.682	1
38600	8.92	-11.32	4.13	-725.85	-492.14	6735.782	1
38700	8.74	-11.46	4.21	-725.64	-493.04	6735.891	1
38800	9.10	-11.20	4.03	-725.56	-493.03	6735.994	1
38900	8.81	-11.46	4.11	-725.46	-493.02	6736.094	1
39000	8.97	-11.45	4.18	-725.76	-491.79	6736.195	1
39100	9.11	-11.48	4.11	-725.71	-491.97	6736.292	1
39200	8.65	-11.47	4.25	-725.78	-492.36	6736.395	1
39300	9.12	-11.64	4.19	-725.60	-491.87	6736.490	1
39400	9.30	-11.16	4.24	-725.76	-492.28	6736.597	1
39500	8.94	-11.28	4.35	-725.61	-491.48	6736.697	1
39600	9.02	-11.69	4.18	-725.35	-492.81	6736.793	1
39700	9.10	-11.87	4.10	-725.26	-492.66	6736.891	1
39800	9.05	-11.66	4.12	-725.13	-492.80	6736.995	1
39900	9.23	-11.62	4.14	-725.19	-492.54	6737.093	1
40000	8.85	-11.50	4.13	-725.34	-491.88	6737.194	1
40100	9.02	-11.59	4.16	-725.27	-491.76	6737.295	1
40200	9.09	-11.72	4.05	-725.37	-492.19	6737.396	1
40300	8.89	-11.78	4.14	-725.60	-491.77	6737.491	1
40400	8.88	-11.75	4.18	-725.43	-491.46	6737.591	1
40500	9.04	-11.76	4.19	-725.41	-491.76	6737.685	1
40600	8.87	-11.91	4.10	-725.15	-492.20	6737.793	1
40700	9.04	-12.00	4.18	-725.34	-492.35	6737.896	1
40800	8.96	-11.81	4.15	-725.37	-492.49	6737.990	1
40900	9.00	-11.76	4.18	-725.38	-491.87	6738.093	1
41000	9.23	-11.44	4.03	-725.24	-491.30	6738.195	1
41100	9.00	-11.76	4.15	-725.28	-490.91	6738.295	1
41200	8.96	-11.77	4.30	-725.23	-491.66	6738.396	1
41300	9.00	-11.66	4.20	-725.23	-491.05	6738.495	1
41400	9.10	-11.85	4.16	-725.04	-491.63	6738.598	1
41500	9.06	-11.73	4.17	-725.06	-491.21	6738.687	1
41600	8.96	-11.84	4.15	-725.15	-490.99	6738.787	1
41700	9.04	-11.85	4.12	-725.21	-491.35	6738.896	1
41800	8.97	-11.94	4.16	-725.47	-491.56	6738.990	1
41900	9.19	-11.77	4.18	-725.28	-491.98	6739.092	1
42000	8.76	-12.29	3.98	-725.40	-492.04	6739.198	1
42100	8.64	-11.94	4.29	-725.40	-492.42	6739.294	1
42200	9.10	-11.67	4.19	-725.21	-492.27	6739.395	1
42300	9.03	-11.80	4.20	-725.37	-492.77	6739.495	1
42400	9.17	-11.61	4.20	-725.11	-492.49	6739.588	1
42500	9.14	-11.77	4.13	-725.10	-492.44	6739.690	1
42600	9.17	-11.88	4.18	-725.05	-492.11	6739.783	1
42700	9.18	-11.65	4.25	-725.16	-492.02	6739.891	1
42800	9.30	-11.70	4.14	-724.89	-492.44	6739.996	1
42900	9.11	-11.71	4.03	-724.91	-492.22	6740.092	1
43000	8.97	-11.79	4.14	-724.85	-492.88	6740.186	1
43100	8.94	-11.63	4.11	-724.69	-492.02	6740.291	1
43200	9.08	-11.83	4.19	-724.87	-492.46	6740.391	1
43300	8.88	-11.76	4.10	-724.86	-492.23	6740.495	1
43400	9.25	-11.60	4.23	-724.86	-491.95	6740.590	1
43500	8.64	-12.08	4.21	-725.04	-491.20	6740.696	1
43600	8.69	-11.99	4.18	-724.89	-491.23	6740.794	1
43700	9.07	-11.86	4.06	-724.83	-490.69	6740.896	1
43800	8.86	-12.01	4.01	-724.91	-491.35	6740.992	1
43900	9.28	-11.78	4.25	-725.11	-491.16	6741.097	1
44000	9.05	-11.77	4.12	-725.04	-491.67	6741.180	1
44100	9.06	-11.91	4.19	-724.99	-491.70	6741.292	1
44200	8.99	-11.85	4.18	-724.97	-491.13	6741.394	1
44300	8.99	-11.86	4.13	-724.84	-491.43	6741.490	1
44400	9.12	-11.96	4.04	-725.25	-491.33	6741.597	1
44500	8.85	-11.64	4.24	-724.82	-490.57	6741.698	1
44600	9.07	-11.59	4.17	-724.62	-491.33	6741.797	1
44700	8.96	-11.62	4.16	-724.62	-491.20	6741.892	1
44800	9.26	-11.92	3.91	-724.88	-490.61	6741.997	1
44900	8.91	-11.91	4.15	-724.68	-490.83	6742.088	1
45000	9.04	-11.58	4.17	-724.74	-491.47	6742.188	1
45100	8.97	-11.76	4.26	-724.72	-491.09	6742.281	1
45200	8.51	-11.84	4.22	-724.72	-490.47	6742.393	1
45300	8.98	-11.54	4.21	-724.65	-490.35	6742.496	1
45400	8.92	-11.63	4.23	-724.73	-490.31	6742.585	1
45500	8.78	-11.46	4.29	-724.63	-490.23	6742.685	1
45600	9.04	-11.69	4.09	-724.81	-490.54	6742.795	1
45700	8.86	-11.79	4.18	-724.64	-490.23	6742.873	1
45800	8.79	-11.81	4.33	-724.89	-490.52	6742.997	1
45900	8.72	-11.82	4.20	-724.75	-490.69	6743.087	1
46000	8.18	-12.09	4.24	-724.42	-490.53	6743.187	1
46100	7.96	-12.16	4.37	-724.40	-490.47	6743.295	1
46200	8.19	-11.87	4.26	-724.70	-490.38	6743.385	1
46300	8.39	-11.85	4.24	-724.62	-490.13	6743.488	1
46400	8.69	-11.80	4.09	-724.53	-490.82	6743.594	1
46500	8.44	-12.01	4.08	-724.62	-490.55	6743.690	1
46600	8.74	-11.86	4.23	-724.66	-490.52	6743.794	1
46700	8.54	-12.21	4.13	-725.06	-490.13	6743.896	1
46800	8.03	-12.14	4.29	-724.85	-490.55	6743.981	1
46900	5.18	-14.16	4.71	-724.62	-490.41	6744.093	1
47000	4.99	-14.45	4.72	-724.47	-490.69	6744.188	1
47100	4.55	-14.51	4.72	-724.82	-491.26	6744.298	1
47200	4.45	-14.42	4.78	-724.51	-490.41	6744.373	1
47300	4.98	-14.18	4.69	-724.62	-490.40	6744.490	1
47400	4.67	-14.34	4.66	-724.73	-491.38	6744.597	1
47500	5.12	-14.29	4.75	-724.65	-490.43	6744.692	1
47600	5.27	-13.83	4.80	-724.60	-490.74	6744.794	1
47700	4.32	-14.62	4.87	-724.40	-490.63	6744.897	1
47800	5.41	-14.00	4.64	-724.26	-489.91	6744.990	1
47900	5.28	-14.09	4.67	-724.54	-489.83	6745.092	1
48000	5.86	-13.56	4.73	-724.35	-489.35	6745.195	1
48100	5.44	-14.02	4.76	-724.72	-489.62	6745.282	1
48200	5.87	-14.11	4.47	-724.30	-489.38	6745.391	1
48300	5.46	-14.17	4.64	-724.13	-489.66	6745.497	1
48400	5.15	-13.81	4.72	-724.65	-488.96	6745.595	1
48500	5.30	-13.98	4.68	-724.24	-489.01	6745.691	1
48600	5.71	-13.55	4.61	-724.24	-489.05	6745.792	1
48700	5.60	-13.65	4.84	-723.77	-489.24	6745.897	1
48800	5.15	-14.48	4.81	-723.88	-488.13	6745.998	1
48900	6.04	-13.69	4.64	-724.14	-489.43	6746.066	1
49000	5.94	-13.81	4.70	-724.15	-489.27	6746.187	1
49100	6.08	-13.51	4.67	-724.23	-489.03	6746.293	1
49200	6.42	-13.29	4.39	-724.42	-489.66	6746.390	1
49300	6.46	-13.30	4.34	-724.33	-488.98	6746.497	1
49400	6.29	-13.05	4.57	-724.16	-488.87	6746.594	1
49500	6.60	-13.00	4.46	-724.57	-489.46	6746.695	1
49600	6.78	-13.16	4.48	-724.43	-488.77	6746.786	1
49700	6.54	-13.27	4.47	-724.08	-488.71	6746.890	1
49800	7.04	-13.03	4.41	-724.38	-489.25	6746.995	1
49900	7.07	-12.56	4.42	-724.25	-489.44	6747.093	1
50000	7.14	-12.81	4.36	-724.16	-489.52	6747.190	1
50100	7.50	-12.39	4.49	-724.18	-489.49	6747.295	1
50200	7.29	-12.81	4.50	-723.90	-489.78	6747.396	1
50300	7.59	-12.70	4.39	-724.06	-489.38	6747.490	1
50400	7.36	-12.65	4.42	-724.25	-489.85	6747.567	1
50500	8.00	-12.37	4.33	-724.29	-490.28	6747.685	1
50600	8.15	-12.08	4.28	-724.33	-489.92	6747.795	1
50700	8.15	-12.08	4.42	-724.12	-489.88	6747.892	1
50800	7.87	-12.14	4.43	-724.17	-490.27	6747.994	1
50900	8.14	-12.02	4.38	-724.04	-490.42	6748.092	1
51000	8.00	-12.25	4.32	-723.88	-489.78	6748.198	1
51100	8.03	-12.09	4.23	-724.32	-489.84	6748.281	1
51200	7.93	-12.05	4.17	-724.43	-489.99	6748.391	1
51300	7.98	-12.12	4.22	-724.18	-490.21	6748.492	1
51400	8.04	-12.19	4.30	-724.06	-490.32	6748.586	1
51500	8.10	-12.09	4.34	-724.12	-490.75	6748.687	1
51600	7.91	-12.11	4.36	-723.95	-490.46	6748.794	1
51700	8.42	-12.02	4.18	-723.70	-490.56	6748.893	1
51800	8.24	-12.08	4.29	-724.06	-490.26	6748.992	1
51900	7.98	-11.75	4.07	-723.65	-490.85	6749.081	1
52000	8.03	-11.99	4.24	-724.06	-490.47	6749.125	1
52100	8.51	-12.14	4.17	-724.10	-490.17	6749.234	1
52200	7.69	-12.39	4.23	-724.05	-489.72	6749.324	1
52300	8.22	-12.04	4.31	-723.72	-489.91	6749.434	1
52400	8.42	-12.31	4.35	-723.88	-490.31	6749.537	1
52500	8.49	-12.05	4.24	-723.79	-489.91	6749.625	1
52600	8.12	-12.10	4.23	-723.99	-490.74	6749.735	1
52700	8.16	-12.02	4.34	-723.78	-490.18	6749.832	1
52800	8.36	-12.00	4.33	-723.77	-489.75	6749.934	1
52900	8.47	-11.86	4.26	-723.55	-490.07	6750.029	1
53000	8.47	-12.26	4.26	-723.59	-490.23	6750.123	1
53100	8.47	-12.21	4.21	-723.68	-489.79	6750.231	1
53200	7.91	-12.35	4.34	-723.74	-489.79	6750.332	1
53300	8.23	-12.01	4.24	-723.92	-490.00	6750.433	1
53400	8.35	-12.17	4.32	-723.76	-490.19	6750.529	1
53500	8.25	-12.26	4.23	-723.55	-490.49	6750.625	1
53600	8.25	-12.09	4.30	-723.72	-490.54	6750.733	1
53700	8.38	-12.05	4.26	-723.75	-490.22	6750.833	1
53800	8.30	-12.16	4.23	-723.65	-490.13	6750.930	1
53900	8.14	-12.22	4.26	-723.69	-490.09	6751.024	1
54000	7.97	-11.97	4.25	-723.85	-489.98	6751.125	1
54100	8.18	-12.33	4.12	-723.94	-490.27	6751.234	1
54200	8.08	-12.31	4.29	-723.95	-490.33	6751.332	1
54300	8.13	-12.19	4.30	-723.81	-490.04	6751.429	1
54400	8.29	-12.42	4.21	-723.89	-490.04	6751.526	1
54500	8.28	-12.06	4.32	-724.06	-489.96	6751.634	1
54600	8.35	-12.20	4.23	-723.78	-489.95	6751.728	1
54700	8.14	-12.36	4.29	-723.69	-489.77	6751.832	1
54800	8.43	-11.99	4.28	-723.66	-489.79	6751.933	1
54900	8.58	-12.06	4.19	-723.78	-489.41	6752.031	1
55000	8.26	-11.94	4.25	-723.83	-489.48	6752.123	1
55100	8.18	-12.19	4.37	-723.96	-489.19	6752.234	1
55200	8.41	-12.24	4.30	-723.66	-489.67	6752.330	1
55300	8.23	-12.19	4.24	-723.81	-489.38	6752.429	1
55400	8.33	-12.18	4.29	-723.55	-489.27	6752.530	1
55500	8.25	-12.21	4.25	-723.57	-489.60	6752.622	1
55600	8.29	-12.04	4.21	-723.81	-488.85	6752.728	1
55700	8.31	-11.90	4.27	-723.80	-488.69	6752.833	1
55800	8.46	-12.33	4.15	-723.89	-488.92	6752.929	1
55900	8.44	-12.21	4.23	-723.84	-488.88	6753.026	1
56000	8.43	-12.22	4.24	-723.88	-488.96	6753.124	1
56100	8.50	-12.04	4.35	-723.64	-488.96	6753.223	1
56200	8.30	-12.31	4.27	-723.67	-489.17	6753.333	1
56300	8.41	-12.11	4.25	-723.87	-489.24	6753.433	1
56400	8.51	-12.08	4.17	-723.68	-488.51	6753.530	1
56500	8.25	-12.08	4.28	-723.69	-489.00	6753.625	1
56600	8.16	-12.36	4.30	-723.66	-489.11	6753.735	1
56700	8.31	-12.27	4.31	-723.95	-488.84	6753.833	1
56800	8.48	-12.17	4.30	-723.94	-488.94	6753.929	1
56900	8.39	-12.13	4.29	-723.97	-488.87	6754.028	1
57000	8.49	-12.22	4.20	-723.94	-488.92	6754.125	1
57100	8.57	-11.95	4.19	-724.08	-489.06	6754.238	1
57200	8.47	-11.85	4.23	-723.95	-489.41	6754.326	1
57300	8.39	-11.87	4.16	-723.85	-489.52	6754.419	1
57400	8.25	-12.09	4.12	-723.78	-489.06	6754.525	1
57500	8.38	-12.03	4.22	-723.51	-488.82	6754.624	1
57600	8.73	-11.97	4.16	-723.68	-488.90	6754.728	1
57700	8.97	-11.55	4.10	-723.46	-489.71	6754.837	1
57800	8.42	-12.08	4.12	-724.01	-489.16	6754.929	1
57900	8.34	-11.97	4.27	-723.89	-489.66	6755.029	1
58000	8.48	-12.04	4.21	-723.71	-489.11	6755.123	1
58100	8.36	-12.21	4.25	-723.64	-489.01	6755.234	1
58200	8.63	-11.83	4.22	-723.77	-489.98	6755.332	1
58300	8.41	-11.95	4.26	-723.50	-489.75	6755.429	1
58400	8.57	-11.89	4.25	-723.60	-489.86	6755.527	1
58500	8.42	-11.93	4.29	-723.48	-489.65	6755.625	1
58600	8.47	-11.78	4.15	-723.66	-489.52	6755.723	1
58700	8.46	-11.96	4.11	-723.79	-489.55	6755.832	1
58800	8.68	-11.91	4.29	-723.71	-489.38	6755.930	1
58900	8.48	-11.99	4.21	-723.64	-489.32	6756.028	1
59000	8.47	-11.97	4.22	-723.58	-489.75	6756.123	1
59100	8.40	-11.96	4.31	-723.74	-489.68	6756.228	1
59200	8.56	-12.28	4.20	-723.38	-489.62	6756.317	1
59300	9.01	-11.90	4.08	-723.66	-490.06	6756.434	1
59400	8.74	-12.26	4.17	-723.53	-489.66	6756.529	1
59500	8.56	-12.21	4.25	-723.65	-489.13	6756.619	1
59600	8.78	-11.95	4.22	-723.51	-489.55	6756.722	1
59700	8.59	-12.07	4.23	-723.62	-489.84	6756.826	1
59800	8.54	-12.29	4.23	-723.63	-489.24	6756.925	1
59900	8.53	-12.20	4.24	-723.68	-489.19	6757.031	1
60000	8.55	-12.33	4.27	-723.65	-489.78	6757.119	1
60195	7.93	-12.62	4.32	-723.45	-489.58	6757.233	1
60200	8.49	-12.31	4.23	-723.52	-489.59	6757.235	1
60205	8.67	-11.98	4.18	-723.56	-489.29	6757.241	1
60210	9.39	-11.65	4.13	-723.61	-489.08	6757.248	1
60215	8.81	-11.93	4.24	-723.83	-489.20	6757.250	1
60220	8.66	-11.95	4.29	-723.76	-489.86	6757.257	1
60225	8.64	-12.26	4.25	-723.59	-489.79	6757.262	1
60230	8.68	-12.27	4.17	-723.55	-489.84	6757.266	1
60235	8.84	-12.02	4.34	-723.61	-489.96	6757.271	1
60240	8.51	-12.21	4.38	-723.64	-489.86	6757.277	1
60245	8.81	-12.03	4.24	-723.61	-489.80	6757.281	1
60250	8.55	-12.20	4.19	-723.39	-489.82	6757.288	1
60255	8.61	-12.15	4.25	-723.46	-489.68	6757.291	1
60260	8.78	-11.73	4.17	-723.71	-489.47	6757.297	1
60265	8.67	-11.92	4.22	-723.52	-489.94	6757.302	1
60270	8.58	-11.85	4.23	-723.89	-489.75	6757.308	1
60275	8.56	-11.82	4.28	-723.58	-490.00	6757.312	1
60280	8.69	-12.01	4.22	-723.54	-489.80	6757.318	1
60285	8.53	-12.16	4.29	-723.79	-490.27	6757.321	1
60290	8.72	-12.06	4.27	-723.67	-489.79	6757.328	1
60295	8.87	-12.06	4.18	-723.71	-490.29	6757.333	1
60300	8.72	-12.48	4.21	-723.53	-489.94	6757.336	1
60305	8.54	-12.21	4.31	-723.51	-490.25	6757.342	1
60310	8.84	-12.15	4.20	-723.59	-490.21	6757.348	1
60315	8.53	-12.28	4.19	-723.70	-490.25	6757.351	1
60320	8.65	-12.05	4.18	-723.72	-489.95	6757.357	1
60325	8.63	-12.03	4.21	-723.39	-489.86	6757.362	1
60330	8.51	-12.04	4.16	-723.72	-489.99	6757.367	1
60335	8.52	-12.12	4.22	-723.63	-489.77	6757.373	1
60340	8.29	-12.04	4.34	-723.77	-489.61	6757.376	5251
60345	8.92	-11.75	4.19	-723.63	-489.54	6757.382	7001
60350	8.58	-12.06	4.25	-723.60	-489.49	6757.387	7001
60355	8.32	-11.99	4.27	-723.40	-489.60	6757.391	7001
60360	8.88	-11.76	4.27	-723.50	-489.75	6757.396	7001
60365	8.43	-11.97	4.38	-723.86	-489.65	6757.403	7001
60370	8.40	-12.10	4.26	-723.48	-489.66	6757.406	7001
60375	9.32	-13.29	4.50	-714.62	-472.41	6757.412	7001
60380	9.51	-14.28	4.74	-703.87	-456.06	6757.417	7012
60385	9.29	-14.40	4.77	-691.73	-444.16	6757.422	7111
60390	9.59	-14.42	4.66	-686.20	-438.79	6757.427	7111
60395	10.02	-14.23	4.70	-679.96	-431.66	6757.431	7111
60400	9.19	-14.68	4.72	-672.19	-425.85	6757.437	7111
60405	9.39	-14.46	4.75	-667.10	-421.07	6757.443	7111
60410	9.00	-14.81	4.90	-662.74	-417.03	6757.446	7111
60415	9.41	-14.58	4.75	-658.73	-411.98	6757.453	7111
60420	8.81	-14.73	4.77	-655.20	-409.65	6757.458	7111
60425	8.71	-14.98	4.77	-653.01	-407.18	6757.461	7111
60430	8.98	-14.74	4.68	-652.52	-405.95	6757.467	7111
60435	8.72	-14.73	4.88	-650.44	-404.20	6757.473	7111
60440	8.45	-15.04	5.00	-650.15	-403.04	6757.476	7111
60445	8.86	-15.10	4.78	-649.13	-403.37	6757.483	7111
60450	8.75	-14.79	4.80	-648.81	-403.35	6757.485	7111
60455	8.96	-14.73	4.74	-646.85	-400.81	6757.492	7111
60460	8.82	-14.98	4.79	-645.95	-399.95	6757.498	7111
60465	8.33	-15.07	4.86	-645.15	-399.14	6757.503	7111
60470	8.82	-14.90	4.80	-645.68	-399.16	6757.507	7111
60475	8.32	-15.27	4.75	-646.46	-399.80	6757.512	7111
60480	8.84	-14.77	4.76	-646.04	-400.89	6757.516	7111
60485	8.56	-15.11	4.83	-645.48	-399.05	6757.522	7111
60490	8.92	-14.92	4.80	-644.21	-399.35	6757.527	7111
60495	8.47	-15.11	4.94	-644.57	-397.71	6757.534	7111
60500	8.60	-14.95	4.93	-644.22	-397.94	6757.537	7111
60505	8.53	-15.12	4.94	-644.19	-397.54	6757.542	7111
60510	8.60	-15.12	4.81	-645.37	-398.43	6757.547	7111
60515	8.57	-14.91	4.84	-645.01	-398.80	6757.552	7111
60520	8.35	-15.32	4.87	-645.35	-398.94	6757.556	7111
60525	8.57	-15.15	4.70	-647.76	-402.41	6757.562	7111
60530	8.79	-14.69	4.81	-646.88	-402.35	6757.568	7111
60535	8.42	-15.25	4.87	-646.08	-400.51	6757.571	7111
60540	8.47	-15.03	4.77	-647.60	-402.76	6757.577	7111
60545	9.08	-14.65	4.71	-646.61	-400.92	6757.582	7111
60550	8.87	-14.77	4.77	-645.97	-398.57	6757.588	7111
60555	8.58	-14.96	4.85	-645.05	-398.07	6757.591	7111
60560	8.85	-14.92	4.76	-643.83	-397.22	6757.599	7111
60565	8.84	-14.95	4.76	-643.00	-397.29	6757.601	7111
60570	8.63	-14.99	4.63	-643.04	-397.69	6757.608	7111
60575	8.75	-14.92	4.71	-641.94	-397.35	6757.610	7111
60580	8.13	-15.37	4.86	-639.75	-394.52	6757.619	7111
60585	9.00	-14.74	4.78	-640.37	-394.64	6757.623	7111
60590	8.58	-15.16	4.76	-639.00	-394.08	6757.625	7111
60595	8.80	-14.85	4.74	-639.15	-395.08	6757.632	7111
60600	8.76	-15.05	4.80	-637.15	-393.09	6757.637	7111
60605	8.28	-15.00	4.88	-637.62	-392.50	6757.641	7111
60610	8.47	-15.13	4.89	-638.01	-392.32	6757.647	7111
60615	8.83	-14.80	4.91	-638.22	-392.38	6757.652	7111
60620	8.64	-15.13	4.86	-635.79	-390.94	6757.656	7111
60625	8.52	-15.15	4.71	-637.73	-392.25	6757.663	7111
60630	8.09	-15.19	4.80	-638.68	-393.25	6757.668	7111
60635	8.69	-14.89	4.92	-638.44	-393.34	6757.672	7111
60640	8.94	-14.82	4.82	-637.03	-392.92	6757.677	7111
60645	8.42	-15.20	4.91	-636.98	-390.67	6757.681	7111
60650	8.45	-15.09	4.88	-639.21	-392.64	6757.687	7111
60655	8.51	-15.23	4.80	-638.87	-394.17	6757.693	7111
60660	9.07	-14.77	4.70	-640.66	-395.67	6757.697	7111
60665	8.95	-14.76	4.68	-638.40	-393.37	6757.702	7111
60670	8.40	-15.00	4.79	-636.75	-391.82	6757.708	7111
60675	8.93	-14.77	4.92	-636.62	-391.97	6757.711	7111
60680	8.58	-14.98	4.96	-634.75	-389.60	6757.716	7111
60685	8.96	-14.98	4.95	-634.55	-389.51	6757.723	7111
60690	8.77	-14.82	4.92	-634.11	-389.54	6757.726	7111
60695	8.50	-15.09	4.89	-634.24	-389.28	6757.732	7111
60700	8.47	-15.21	4.68	-634.80	-390.42	6757.737	7111
60705	8.67	-14.98	4.87	-635.51	-391.73	6757.741	7111
60710	8.58	-15.16	4.72	-636.61	-392.02	6757.748	7111
60715	8.35	-14.89	5.10	-640.34	-394.74	6757.753	7111
60720	9.01	-14.72	4.96	-640.33	-394.04	6757.757	7111
60725	8.59	-15.06	4.91	-638.90	-393.68	6757.763	7111
60730	8.74	-14.88	4.95	-638.42	-393.01	6757.766	7111
60735	8.69	-15.11	4.80	-637.38	-392.57	6757.772	7111
60740	8.64	-15.06	4.90	-637.83	-393.01	6757.777	7111
60745	8.39	-15.01	4.85	-639.25	-393.53	6757.781	7111
60750	8.97	-14.84	4.82	-637.62	-392.48	6757.787	7111
60755	8.58	-14.96	4.98	-636.96	-390.33	6757.794	7111
60760	8.54	-15.08	4.97	-637.11	-391.00	6757.796	7111
60765	8.60	-15.07	4.92	-635.25	-391.44	6757.804	7111
60770	8.49	-15.17	4.82	-636.01	-391.17	6757.806	7111
60775	8.68	-15.00	4.80	-637.70	-393.15	6757.812	7111
60780	8.55	-15.04	4.75	-636.91	-393.14	6757.818	7111
60785	8.93	-14.80	4.75	-637.72	-393.06	6757.823	7111
60790	8.68	-15.02	4.74	-636.32	-392.50	6757.827	7111
60795	8.03	-15.36	4.77	-635.87	-391.48	6757.833	7111
60800	9.01	-14.77	4.85	-636.62	-391.64	6757.836	7111
60805	9.01	-14.86	4.77	-634.41	-390.23	6757.843	7111
60810	8.55	-14.84	4.82	-633.16	-388.38	6757.848	7111
60815	8.60	-15.12	4.82	-631.45	-386.61	6757.851	7111
60820	8.25	-15.18	4.85	-632.71	-387.21	6757.857	7111
60825	8.59	-14.89	4.99	-633.72	-388.50	6757.864	7111
60830	8.47	-14.94	5.00	-634.08	-388.74	6757.867	7111
60835	8.73	-15.06	4.80	-633.19	-388.12	6757.873	7111
60840	8.55	-14.90	4.87	-633.49	-388.47	6757.875	7111
60845	8.48	-15.05	5.00	-633.53	-387.83	6757.881	7111
60850	8.54	-15.30	4.67	-634.88	-389.87	6757.888	7111
60855	8.63	-14.86	4.70	-635.66	-391.45	6757.891	7111
60860	8.34	-15.40	4.66	-635.97	-391.59	6757.898	7111
60865	8.39	-15.08	4.72	-638.91	-394.16	6757.902	7111
60870	8.52	-15.03	4.81	-639.98	-394.87	6757.906	7111
60875	8.98	-14.69	4.85	-639.52	-393.84	6757.911	7111
60880	8.77	-15.09	4.83	-636.00	-391.00	6757.918	7111
60885	8.50	-15.30	4.74	-637.29	-393.27	6757.921	7111
60890	8.29	-15.07	4.97	-635.58	-391.95	6757.929	7111
60895	8.90	-14.82	4.83	-635.41	-390.32	6757.930	7111
60900	8.67	-14.94	4.83	-633.46	-390.17	6757.938	7111
60905	8.33	-15.14	4.90	-633.51	-388.84	6757.942	7111
60910	8.56	-15.06	4.90	-635.20	-390.51	6757.947	7111
60915	8.26	-15.11	5.12	-636.63	-390.49	6757.952	7111
60920	8.73	-14.93	4.77	-637.47	-391.46	6757.958	7111
60925	8.62	-14.96	4.81	-636.78	-391.66	6757.961	7111
60930	9.30	-14.64	4.96	-636.67	-389.98	6757.969	7111
60935	8.47	-15.08	5.02	-635.94	-389.76	6757.974	7111
60940	8.87	-15.06	4.75	-636.15	-391.54	6757.978	7111
60945	8.71	-14.89	4.79	-635.73	-392.59	6757.982	7111
60950	8.56	-14.87	4.98	-634.18	-389.96	6757.988	7111
60955	8.81	-14.88	4.87	-633.52	-387.62	6757.991	7111
60960	9.40	-14.47	4.80	-632.68	-386.19	6757.999	7111
60965	8.19	-15.26	5.04	-633.32	-387.67	6758.000	7111
60970	8.66	-15.09	4.89	-634.43	-389.55	6758.007	7111
60975	8.64	-14.90	4.89	-635.21	-390.06	6758.013	7111
60980	8.43	-14.99	4.90	-635.31	-390.07	6758.016	7111
60985	8.74	-15.15	4.86	-636.31	-391.11	6758.022	7111
60990	8.46	-15.02	4.84	-635.49	-391.03	6758.028	7111
60995	8.58	-15.25	4.77	-635.59	-390.60	6758.031	7111
61000	8.80	-14.88	4.73	-636.86	-392.13	6758.037	7111
61005	8.26	-14.93	5.05	-635.56	-391.26	6758.042	7111
61010	8.61	-15.01	4.92	-636.63	-390.54	6758.046	7111
61015	8.85	-14.95	4.75	-637.35	-391.50	6758.052	7111
61020	8.67	-15.07	4.78	-637.22	-392.10	6758.058	7111
61025	8.79	-15.06	4.87	-637.03	-392.56	6758.062	7111
61030	8.73	-14.97	4.73	-637.15	-392.61	6758.067	7111
61035	8.51	-15.01	4.81	-635.73	-390.17	6758.072	7111
61040	8.49	-15.06	4.81	-635.74	-389.50	6758.077	7111
61045	8.67	-14.94	4.84	-635.74	-390.17	6758.083	7111
61050	8.77	-15.07	4.70	-636.53	-390.74	6758.086	7111
61055	7.52	-15.39	5.20	-636.77	-392.07	6758.093	7111
61060	8.32	-15.27	4.90	-639.09	-392.65	6758.097	7111
61065	8.36	-14.94	4.70	-643.00	-396.10	6758.104	7111
61070	8.77	-14.72	4.90	-641.54	-395.91	6758.107	7111
61075	8.74	-14.98	4.86	-639.23	-393.60	6758.113	7111
61080	8.45	-15.21	4.91	-639.59	-393.53	6758.116	7111
61085	8.96	-14.88	4.79	-641.13	-396.73	6758.123	7111
61090	8.76	-14.85	4.85	-639.86	-395.23	6758.125	7111
61095	8.71	-14.80	4.71	-636.83	-393.99	6758.134	7111
61100	9.02	-14.57	4.76	-636.03	-392.51	6758.138	7111
61105	8.65	-14.96	4.86	-632.92	-388.86	6758.141	7111
61110	8.78	-14.99	4.80	-633.84	-389.45	6758.147	7111
61115	8.30	-15.04	4.95	-633.28	-388.33	6758.152	7111
61120	8.48	-15.14	4.94	-633.09	-387.72	6758.156	7111
61125	8.60	-14.99	4.81	-635.04	-390.73	6758.163	7111
61130	8.65	-14.75	5.07	-633.82	-389.77	6758.168	7111
61135	8.50	-15.23	4.95	-633.29	-388.23	6758.171	7111
61140	8.85	-15.03	4.76	-634.36	-391.35	6758.177	7111
61145	8.71	-15.02	4.76	-634.01	-391.04	6758.183	7111
61150	8.31	-15.17	4.92	-634.60	-390.82	6758.187	7111
61155	8.49	-15.07	4.71	-635.41	-391.05	6758.192	7111
61160	8.93	-14.88	5.03	-634.35	-389.77	6758.199	7111
61165	8.51	-15.12	4.86	-634.68	-390.36	6758.202	7111
61170	8.68	-14.99	4.73	-634.14	-390.82	6758.208	7111
61175	8.33	-15.08	4.77	-634.38	-390.50	6758.211	7111
61180	8.70	-14.94	4.89	-634.26	-390.04	6758.217	7111
61185	8.60	-15.03	4.94	-633.76	-389.02	6758.222	7111
61190	8.70	-14.89	4.83	-634.38	-390.17	6758.228	7111
61195	8.30	-15.06	4.89	-633.90	-389.47	6758.231	7111
61200	8.65	-15.12	4.83	-635.38	-389.46	6758.238	7111
61205	8.75	-14.93	4.77	-635.93	-390.78	6758.242	7111
61210	8.94	-14.95	4.68	-635.28	-391.26	6758.248	7111
61215	8.84	-14.77	4.79	-633.73	-390.28	6758.250	7111
61220	9.03	-14.74	4.75	-634.00	-388.95	6758.257	7111
61225	8.50	-14.94	4.83	-631.67	-386.95	6758.263	7111
61230	8.44	-15.15	4.82	-629.64	-386.28	6758.269	7111
61235	8.50	-15.17	4.75	-631.05	-387.86	6758.272	7111
61240	8.62	-14.90	4.85	-632.60	-388.19	6758.278	7111
61245	8.57	-14.98	4.81	-633.13	-388.37	6758.281	7111
61250	8.72	-14.93	4.94	-632.78	-387.86	6758.288	7111
61255	8.47	-15.13	4.85	-632.15	-386.91	6758.293	7111
61260	9.04	-14.93	4.59	-634.31	-388.44	6758.299	7111
61265	8.79	-14.88	4.68	-633.46	-388.80	6758.302	7111
61270	8.27	-15.13	4.78	-634.16	-388.84	6758.309	7111
61275	8.46	-15.20	4.77	-635.50	-391.15	6758.312	7111
61280	9.11	-14.64	4.77	-635.01	-391.74	6758.317	7111
61285	8.93	-14.82	4.81	-633.05	-388.75	6758.321	7111
61290	8.73	-14.92	4.79	-630.91	-386.02	6758.327	7111
61295	8.49	-15.01	4.86	-631.61	-385.99	6758.333	7111
61300	8.67	-15.05	4.74	-632.06	-386.96	6758.336	7111
61305	8.34	-14.99	4.91	-632.85	-388.06	6758.342	7111
61310	8.31	-15.08	4.99	-633.80	-387.20	6758.347	7111
61315	8.53	-15.09	4.86	-634.82	-388.51	6758.351	7111
61320	8.39	-15.11	4.77	-635.37	-389.01	6758.357	7111
61325	8.77	-14.92	4.72	-635.99	-390.30	6758.363	7111
61330	8.21	-15.29	4.95	-635.54	-389.48	6758.367	7111
61335	8.56	-15.21	4.80	-638.05	-391.24	6758.373	7111
61340	9.22	-14.81	4.58	-636.89	-392.56	6758.376	7111
61345	8.56	-14.73	4.79	-633.66	-390.48	6758.382	7111
61350	8.62	-15.00	4.92	-633.13	-387.91	6758.387	7111
61355	8.90	-14.93	4.78	-632.97	-387.16	6758.394	7111
61360	8.71	-14.98	4.76	-632.47	-386.64	6758.396	7111
61365	8.56	-14.89	4.75	-633.16	-387.05	6758.402	7111
61370	8.94	-15.01	4.73	-632.47	-387.23	6758.406	7111
61375	8.52	-14.83	4.82	-632.31	-386.96	6758.412	7111
61380	8.65	-14.90	4.90	-631.39	-385.40	6758.417	7111
61385	8.70	-15.03	4.83	-631.34	-383.92	6758.421	7111
61390	8.80	-14.92	4.73	-630.61	-385.09	6758.427	7111
61395	8.36	-14.84	4.91	-633.79	-388.37	6758.434	7111
61400	8.72	-14.87	4.89	-632.73	-387.61	6758.437	7111
61405	8.66	-15.06	4.87	-632.52	-387.60	6758.443	7111
61410	8.74	-14.98	4.85	-632.90	-387.87	6758.446	7111
61415	8.87	-14.98	4.72	-632.23	-387.31	6758.453	7111
61420	8.48	-14.93	4.86	-632.67	-388.02	6758.458	7111
61425	7.82	-15.23	4.95	-631.49	-387.20	6758.463	7111
61430	8.34	-15.29	4.89	-632.68	-386.52	6758.467	7111
61435	8.52	-15.19	4.81	-633.73	-387.96	6758.472	7111
61440	8.51	-15.06	4.81	-635.75	-389.74	6758.476	7111
61445	8.53	-15.15	4.69	-635.41	-390.34	6758.483	7111
61450	8.83	-14.86	4.69	-635.97	-390.26	6758.485	7111
61455	8.50	-14.95	4.78	-634.89	-389.87	6758.492	7111
61460	8.47	-15.16	4.76	-635.18	-389.89	6758.498	7111
61465	8.86	-14.93	4.65	-635.13	-389.71	6758.501	7111
61470	8.78	-14.86	4.77	-634.20	-389.44	6758.507	7111
61475	8.63	-15.08	4.71	-632.48	-388.04	6758.513	7111
61480	8.75	-14.81	4.74	-632.14	-387.74	6758.516	7111
61485	8.20	-15.33	4.87	-632.89	-386.80	6758.521	7111
61490	8.33	-15.14	4.78	-634.83	-388.25	6758.528	7111
61495	8.72	-14.91	4.73	-634.25	-388.74	6758.531	7111
61500	8.35	-15.20	4.65	-633.42	-388.43	6758.537	7111
61505	8.71	-14.81	4.69	-633.01	-389.21	6758.542	7111
61510	8.70	-14.99	4.63	-631.59	-386.31	6758.547	7111
61515	8.18	-15.14	4.89	-632.17	-387.07	6758.552	7111
61520	8.45	-14.97	4.80	-634.04	-388.11	6758.557	7111
61525	8.92	-15.07	4.74	-633.11	-387.36	6758.561	7111
61530	9.01	-14.70	4.81	-633.15	-388.34	6758.569	7111
61535	8.73	-14.86	4.81	-632.93	-387.24	6758.570	7111
61540	8.50	-15.30	4.79	-632.12	-386.64	6758.578	7111
61545	8.78	-14.90	4.78	-632.48	-386.89	6758.582	7111
61550	8.73	-14.95	4.84	-631.84	-386.43	6758.586	7111
61555	8.66	-14.96	4.93	-632.25	-386.11	6758.591	7111
61560	8.57	-15.17	4.80	-632.86	-386.67	6758.599	7111
61565	8.59	-15.07	4.69	-633.31	-388.53	6758.601	7111
61570	8.51	-14.96	4.81	-633.57	-389.06	6758.607	7111
61575	8.91	-14.90	4.74	-632.67	-388.53	6758.610	7111
61580	8.51	-14.86	4.97	-632.66	-387.50	6758.617	7111
61585	8.76	-14.97	5.05	-632.50	-386.05	6758.623	7111
61590	8.40	-15.31	4.84	-631.33	-384.44	6758.627	7111
61595	8.49	-15.04	4.76	-631.93	-386.34	6758.632	7111
61600	8.21	-15.17	4.98	-632.78	-386.85	6758.637	7111
61605	8.61	-15.18	4.81	-633.85	-388.36	6758.641	7111
61610	8.92	-14.78	4.80	-633.61	-389.97	6758.647	7111
61615	8.90	-14.81	4.85	-633.12	-387.37	6758.652	7111
61620	8.52	-15.11	4.87	-631.28	-386.26	6758.656	7111
61625	8.55	-14.95	4.87	-632.63	-386.71	6758.663	7111
61630	8.46	-15.11	4.90	-631.43	-386.82	6758.667	7111
61635	8.29	-15.23	4.76	-633.17	-387.92	6758.671	7111
61640	8.83	-14.85	4.75	-633.52	-389.46	6758.677	7111
61645	8.48	-14.92	4.93	-633.17	-387.94	6758.681	7111
61650	8.89	-15.13	4.77	-633.20	-386.69	6758.687	7111
61655	8.43	-15.13	4.68	-634.33	-388.92	6758.693	7111
61660	8.41	-14.95	4.90	-634.19	-389.54	6758.696	7111
61665	8.70	-15.10	4.77	-632.66	-387.73	6758.703	7111
61670	8.71	-14.94	4.72	-632.98	-387.74	6758.708	7111
61675	8.57	-15.15	4.62	-633.29	-388.61	6758.711	7111
61680	8.35	-14.95	4.79	-632.97	-388.74	6758.716	7111
61685	8.76	-14.82	4.93	-633.80	-388.39	6758.724	7111
61690	8.25	-15.24	4.90	-633.29	-387.26	6758.726	7111
61695	9.08	-14.82	4.70	-635.11	-388.76	6758.733	7111
61700	8.55	-15.03	4.82	-634.32	-389.36	6758.735	7111
61705	8.61	-14.96	4.79	-633.82	-389.45	6758.742	7111
61710	8.51	-15.09	4.94	-633.77	-388.02	6758.747	7111
61715	8.26	-15.16	4.89	-634.03	-387.77	6758.751	7111
61720	8.36	-15.28	4.82	-634.67	-389.62	6758.757	7111
61725	8.86	-14.82	4.64	-635.78	-389.76	6758.764	7111
61730	8.91	-15.03	4.71	-635.51	-390.25	6758.766	7111
61735	8.82	-14.97	4.68	-634.82	-391.09	6758.772	7111
61740	8.96	-14.77	4.68	-634.57	-390.93	6758.778	7111
61745	8.53	-14.96	4.93	-634.44	-389.26	6758.782	7111
61750	8.62	-14.96	4.88	-632.94	-388.07	6758.787	7111
61755	8.16	-15.31	4.93	-633.92	-388.74	6758.794	7111
61760	9.26	-14.70	4.79	-633.60	-388.38	6758.796	7111
61765	8.35	-15.22	4.85	-631.16	-387.31	6758.803	7111
61770	8.15	-15.18	4.96	-632.71	-388.35	6758.807	7111
61775	9.04	-14.79	4.86	-633.50	-388.27	6758.812	7111
61780	8.49	-15.11	4.84	-634.69	-388.88	6758.818	7111
61785	8.93	-14.72	4.77	-633.93	-388.36	6758.822	7111
61790	8.44	-15.19	4.86	-632.64	-388.08	6758.828	7111
61795	8.82	-14.83	4.79	-633.87	-387.56	6758.833	7111
61800	8.44	-15.08	4.89	-633.00	-387.57	6758.836	7111
61805	8.36	-15.15	4.84	-633.24	-388.22	6758.841	7111
61810	8.37	-15.17	4.79	-635.19	-389.74	6758.848	7111
61815	8.72	-14.86	4.88	-635.70	-391.10	6758.851	7111
61820	8.43	-15.18	4.92	-636.02	-389.06	6758.857	7111
61825	8.83	-15.01	4.74	-636.24	-391.05	6758.861	7111
61830	8.64	-14.80	4.89	-634.97	-390.39	6758.867	7111
61835	9.05	-14.98	4.78	-634.40	-389.41	6758.872	7111
61840	8.67	-14.84	4.76	-633.14	-388.14	6758.875	7111
61845	7.92	-15.35	4.94	-632.11	-387.40	6758.881	7111
61850	8.70	-15.00	4.96	-633.75	-388.07	6758.888	7111
61855	8.75	-15.06	4.75	-633.87	-389.01	6758.891	7111
61860	8.22	-15.06	4.99	-634.61	-390.00	6758.898	7111
61865	8.93	-14.72	4.92	-633.92	-389.42	6758.901	7111
61870	8.56	-15.03	4.93	-631.58	-386.31	6758.906	7111
61875	8.87	-15.01	4.77	-631.51	-386.26	6758.912	7111
61880	8.58	-15.09	4.71	-631.82	-387.03	6758.918	7111
61885	8.42	-14.97	4.88	-632.21	-388.03	6758.921	7111
61890	8.92	-14.54	4.93	-633.91	-388.15	6758.929	7111
61895	8.35	-15.08	5.06	-634.08	-388.27	6758.931	7111
61900	8.48	-15.15	4.94	-635.55	-389.86	6758.938	7111
61905	8.70	-14.93	4.78	-635.73	-389.98	6758.942	7111
61910	8.98	-14.91	4.76	-634.54	-390.08	6758.947	7111
61915	8.70	-14.87	4.81	-633.46	-389.03	6758.952	7111
61920	8.51	-14.87	4.99	-633.37	-389.15	6758.958	7111
61925	8.50	-15.11	4.79	-634.21	-388.81	6758.961	7111
61930	8.39	-15.25	4.71	-635.69	-390.96	6758.967	7111
61935	8.42	-15.03	4.79	-636.24	-392.60	6758.974	7111
61940	8.60	-15.14	4.72	-636.70	-392.76	6758.976	7111
61945	8.59	-14.88	4.67	-638.59	-393.28	6758.982	7111
61950	8.49	-15.09	4.82	-637.83	-392.86	6758.987	7111
61955	8.83	-15.04	4.75	-639.08	-394.32	6758.992	7111
61960	8.46	-15.03	4.77	-639.02	-394.81	6758.998	7111
61965	8.65	-14.81	4.89	-638.90	-394.44	6759.002	7111
61970	8.87	-14.93	4.83	-637.92	-393.46	6759.007	7111
61975	8.68	-14.96	4.72	-637.69	-392.56	6759.013	7111
61980	8.35	-15.09	4.75	-637.79	-392.04	6759.016	7111
61985	8.61	-14.95	4.64	-637.71	-392.90	6759.022	7111
61990	8.84	-14.81	4.69	-636.97	-392.53	6759.026	7111
61995	8.45	-14.84	4.88	-636.83	-391.47	6759.033	7111
62000	8.85	-14.83	4.81	-635.49	-389.90	6759.037	7111
62005	8.52	-15.00	4.88	-634.17	-388.91	6759.042	7111
62010	8.84	-15.15	4.81	-634.21	-388.83	6759.046	7111
62015	8.69	-14.80	4.94	-633.96	-389.01	6759.052	7111
62020	8.52	-15.08	4.91	-632.88	-387.26	6759.055	7111
62025	8.73	-14.70	4.80	-633.35	-389.24	6759.062	7111
62030	8.41	-15.02	4.85	-632.79	-387.20	6759.067	7111
62035	8.46	-15.20	4.85	-634.20	-389.05	6759.071	7111
62040	8.74	-14.99	4.77	-634.43	-390.50	6759.077	7111
62045	8.54	-14.96	4.65	-634.56	-390.22	6759.083	7111
62050	8.68	-14.80	4.83	-634.33	-389.65	6759.086	7111
62055	9.04	-14.78	4.76	-634.23	-387.67	6759.094	7111
62060	8.78	-15.04	4.69	-633.07	-388.60	6759.098	7111
62065	8.48	-15.04	4.77	-632.15	-388.75	6759.102	7111
62070	8.63	-14.92	4.93	-632.55	-388.38	6759.107	7111
62075	9.05	-14.96	4.68	-631.77	-386.73	6759.113	7111
62080	8.49	-14.93	4.82	-631.23	-386.57	6759.116	7111
62085	8.46	-15.05	4.77	-630.61	-385.08	6759.123	7111
62090	8.42	-15.18	4.83	-630.73	-385.19	6759.125	7111
62095	8.18	-15.19	4.84	-633.16	-388.13	6759.132	7111
62100	8.63	-14.95	4.87	-635.21	-389.11	6759.138	7111
62105	8.60	-14.96	4.89	-634.06	-389.03	6759.141	7111
62110	8.78	-14.95	4.83	-634.54	-389.29	6759.147	7111
62115	8.68	-14.95	4.87	-634.36	-388.58	6759.152	7111
62120	8.62	-14.89	5.01	-632.70	-388.02	6759.156	7111
62125	8.84	-14.96	5.04	-633.24	-386.96	6759.162	7111
62130	8.91	-14.98	4.88	-632.33	-386.92	6759.168	7111
62135	8.78	-15.08	4.72	-631.76	-386.96	6759.171	7111
62140	8.73	-14.73	4.77	-631.58	-388.08	6759.177	7111
62145	8.81	-15.08	4.78	-629.29	-386.38	6759.181	7111
62150	8.87	-14.80	4.84	-630.08	-386.60	6759.187	7111
62155	7.89	-15.22	4.94	-630.62	-385.13	6759.192	7111
62160	8.15	-15.26	4.93	-632.70	-386.84	6759.197	7111
62165	8.80	-15.02	4.79	-634.35	-388.80	6759.202	7111
62170	8.24	-15.07	4.94	-634.45	-389.92	6759.208	7111
62175	8.57	-15.20	4.83	-635.95	-390.45	6759.211	7111
62180	8.64	-14.99	4.86	-636.61	-392.02	6759.217	7111
62185	8.37	-15.00	4.97	-636.45	-391.51	6759.223	7111
62190	8.41	-15.06	4.97	-638.76	-393.09	6759.229	7111
62195	8.89	-14.71	4.97	-638.70	-392.82	6759.232	7111
62200	8.68	-14.95	4.85	-636.15	-391.20	6759.238	7111
62205	9.20	-14.61	4.80	-634.01	-389.58	6759.241	7111
62210	8.40	-15.16	4.87	-632.86	-388.21	6759.248	7111
62215	8.68	-15.16	4.85	-633.94	-388.73	6759.253	7111
62220	8.55	-15.14	4.68	-634.56	-390.57	6759.257	7111
62225	8.35	-15.02	4.77	-635.04	-391.35	6759.263	7111
62230	8.60	-15.14	4.90	-636.10	-391.06	6759.268	7111
62235	8.58	-15.05	4.84	-636.99	-392.10	6759.272	7111
62240	8.51	-15.00	4.75	-637.18	-392.86	6759.278	7111
62245	8.53	-14.90	4.86	-637.12	-392.39	6759.281	7111
62250	9.17	-15.04	4.66	-636.57	-391.60	6759.287	7111
62255	8.70	-14.81	4.68	-636.09	-391.57	6759.292	7111
62260	8.28	-14.94	4.91	-633.82	-389.95	6759.296	7111
62265	8.66	-15.43	4.81	-635.18	-389.36	6759.302	7111
62270	8.83	-14.82	4.75	-635.19	-390.44	6759.307	7111
62275	8.20	-14.98	4.88	-635.92	-389.78	6759.312	7111
62280	8.95	-15.05	4.90	-634.07	-388.75	6759.317	7111
62285	8.38	-14.90	4.72	-633.64	-389.19	6759.321	7111
62290	8.60	-14.74	4.79	-635.06	-389.37	6759.327	7111
62295	8.84	-15.56	4.88	-634.57	-389.10	6759.333	7111
62300	8.02	-14.94	4.75	-636.09	-391.47	6759.336	7111
62305	8.53	-14.92	4.74	-638.45	-393.14	6759.342	7111
62310	9.19	-15.07	4.92	-635.72	-391.67	6759.347	7111
62315	8.45	-14.69	4.68	-638.21	-393.81	6759.351	7111
62320	8.68	-15.05	4.92	-637.08	-392.01	6759.356	7111
62325	9.52	-15.32	4.95	-633.79	-389.86	6759.362	7111
62330	8.55	-14.83	4.64	-634.67	-391.24	6759.366	7111
62335	8.64	-14.92	4.87	-632.92	-389.20	6759.373	7111
62340	8.49	-15.30	4.82	-633.05	-387.54	6759.375	7111
62345	8.62	-14.98	4.66	-633.22	-388.77	6759.382	7111
62350	8.24	-15.20	4.81	-634.46	-390.88	6759.387	7111
62355	8.38	-15.22	4.62	-635.29	-389.65	6759.394	7111
62360	8.23	-14.85	4.92	-635.69	-389.95	6759.396	7111
62365	8.47	-14.96	4.84	-635.71	-389.25	6759.403	7111
62370	8.60	-15.19	4.90	-635.75	-390.01	6759.406	7111
62375	8.70	-14.99	5.03	-636.29	-390.41	6759.413	7111
62380	8.34	-15.16	4.79	-637.81	-391.89	6759.417	7111
62385	8.75	-15.08	4.81	-638.53	-393.73	6759.422	7111
62390	8.72	-14.88	4.73	-637.30	-392.62	6759.427	7111
62395	8.66	-14.59	4.62	-637.07	-393.80	6759.434	7111
62400	8.88	-15.07	4.78	-636.13	-392.94	6759.437	7111
62405	8.85	-14.94	4.76	-635.67	-391.59	6759.443	7111
62410	8.32	-14.92	4.81	-637.50	-391.80	6759.446	7111
62415	8.71	-15.05	4.86	-637.23	-391.43	6759.452	7111
62420	8.43	-15.06	4.87	-635.75	-391.85	6759.458	7111
62425	8.71	-14.90	4.90	-637.26	-392.18	6759.461	7111
62430	8.85	-15.01	4.78	-637.34	-391.63	6759.468	7111
62435	8.80	-14.77	4.85	-635.68	-390.88	6759.473	7111
62440	8.64	-15.04	4.83	-635.17	-390.13	6759.477	7111
62445	8.48	-15.32	4.83	-635.46	-390.92	6759.481	7111
62450	8.43	-15.02	4.82	-637.54	-391.03	6759.486	7111
62455	8.41	-14.94	4.91	-637.30	-391.89	6759.492	7111
62460	8.89	-14.92	4.79	-638.23	-393.26	6759.499	7111
62465	8.26	-15.13	4.87	-638.09	-393.10	6759.500	7111
62470	8.39	-15.06	4.79	-638.50	-393.26	6759.507	7111
62475	8.87	-15.00	4.94	-638.54	-393.43	6759.512	7111
62480	8.94	-14.91	4.77	-636.96	-391.54	6759.516	7111
62485	8.41	-15.04	4.70	-636.53	-391.77	6759.521	7111
62490	8.42	-14.91	4.84	-635.81	-391.17	6759.527	7111
62495	8.53	-14.90	4.89	-635.24	-390.78	6759.531	7111
62500	8.48	-15.03	4.88	-636.09	-390.67	6759.538	7111
62505	8.91	-14.94	4.82	-635.60	-391.18	6759.541	7111
62510	8.63	-14.99	4.88	-635.32	-390.27	6759.546	7111
62515	8.64	-15.04	4.74	-635.34	-390.91	6759.552	7111
62520	9.31	-14.54	4.82	-634.43	-390.63	6759.558	7111
62525	8.43	-15.24	4.83	-633.19	-388.29	6759.562	7111
62530	8.21	-15.61	4.86	-633.53	-390.15	6759.569	7111
62535	8.82	-14.93	4.77	-634.35	-391.45	6759.570	7111
62540	9.12	-14.86	4.67	-633.58	-390.55	6759.577	7111
62545	8.74	-14.77	4.79	-631.17	-388.69	6759.583	7111
62550	8.15	-15.13	4.84	-632.47	-388.93	6759.587	7111
62555	8.92	-14.95	4.81	-632.73	-389.35	6759.592	7111
62560	8.67	-14.90	4.87	-630.81	-387.50	6759.598	7111
62565	8.86	-14.98	4.80	-629.51	-385.85	6759.602	7111
62570	8.61	-15.26	4.70	-629.95	-386.40	6759.607	7111
62575	8.34	-14.93	4.85	-631.71	-388.73	6759.611	7111
62580	8.82	-14.71	4.84	-630.53	-387.73	6759.617	7111
62585	8.85	-14.96	4.73	-628.60	-385.60	6759.623	7111
62590	8.80	-14.93	4.76	-628.86	-385.64	6759.626	7111
62595	8.30	-15.33	4.86	-629.28	-384.93	6759.632	7111
62600	8.57	-15.02	4.85	-630.61	-386.32	6759.638	7111
62605	8.70	-15.03	4.70	-631.29	-387.65	6759.641	7111
62610	8.68	-14.93	4.82	-630.52	-386.55	6759.646	7111
62615	8.68	-14.97	4.77	-630.20	-385.18	6759.653	7111
62620	8.59	-15.06	4.95	-629.38	-384.99	6759.656	7111
62625	8.68	-15.14	4.88	-630.58	-384.58	6759.664	7111
62630	8.60	-14.94	5.08	-631.40	-385.79	6759.667	7111
62635	8.87	-14.94	4.85	-630.24	-385.98	6759.671	7111
62640	8.40	-14.86	4.98	-629.30	-385.30	6759.677	7111
62645	8.69	-15.16	4.91	-629.32	-385.01	6759.681	7111
62650	8.88	-15.07	4.73	-630.33	-385.42	6759.687	7111
62655	8.90	-14.80	4.65	-631.33	-387.85	6759.693	7111
62660	8.61	-15.11	4.75	-630.17	-387.57	6759.695	7111
62665	8.80	-14.65	4.80	-629.50	-386.53	6759.702	7111
62670	8.99	-14.81	4.86	-626.69	-383.37	6759.707	7111
62675	8.70	-15.05	4.79	-626.07	-382.10	6759.711	7111
62680	8.62	-14.98	4.88	-626.20	-382.34	6759.717	7111
62685	8.38	-15.22	4.78	-626.86	-382.53	6759.723	7111
62690	8.44	-15.10	4.79	-628.90	-384.96	6759.726	7111
62695	8.01	-15.32	5.12	-630.92	-384.73	6759.734	7111
62700	8.61	-15.01	4.80	-631.47	-386.23	6759.737	7111
62705	8.91	-14.92	4.70	-632.18	-388.03	6759.742	7111
62710	9.17	-14.62	4.80	-630.50	-386.85	6759.748	7111
62715	8.46	-15.04	4.94	-628.76	-384.03	6759.751	7111
62720	8.75	-14.96	4.88	-628.98	-383.97	6759.757	7111
62725	9.29	-14.67	4.59	-629.79	-385.26	6759.764	7111
62730	8.73	-14.90	4.87	-629.44	-385.72	6759.766	7111
62735	8.78	-15.11	4.63	-629.62	-385.29	6759.772	7111
62740	8.57	-14.94	4.71	-629.93	-387.28	6759.777	7111
62745	8.45	-15.04	4.84	-628.91	-385.08	6759.781	7111
62750	8.66	-14.94	4.83	-629.91	-384.17	6759.787	7111
62755	8.53	-15.00	4.97	-629.20	-384.49	6759.793	7111
62760	8.53	-14.96	4.89	-629.44	-383.83	6759.797	7111
62765	8.38	-15.06	4.93	-630.22	-384.95	6759.802	7111
62770	8.74	-15.11	4.82	-631.60	-387.45	6759.806	7111
62775	8.60	-14.95	4.78	-631.40	-386.12	6759.812	7111
62780	8.91	-14.92	4.71	-629.55	-384.96	6759.818	7111
62785	8.72	-15.02	4.69	-628.16	-385.97	6759.821	7111
62790	8.43	-14.82	4.87	-628.91	-384.92	6759.827	7111
62795	8.65	-15.29	4.64	-629.12	-385.46	6759.832	7111
62800	8.60	-15.04	4.77	-629.90	-386.18	6759.836	7111
62805	8.22	-15.01	4.81	-630.94	-385.79	6759.841	7111
62810	8.78	-14.94	4.78	-632.01	-386.08	6759.848	7111
62815	8.52	-14.96	4.96	-630.83	-385.65	6759.851	7111
62820	8.24	-15.32	4.82	-631.79	-387.34	6759.858	7111
62825	8.37	-15.12	4.90	-633.94	-388.56	6759.860	7111
62830	8.85	-15.02	4.89	-633.90	-388.68	6759.867	7111
62835	8.64	-14.74	4.98	-633.83	-388.16	6759.873	7111
62840	8.99	-14.99	4.81	-632.59	-386.13	6759.875	7111
62845	8.41	-15.11	4.81	-632.46	-387.67	6759.882	7111
62850	8.75	-15.07	4.74	-633.20	-388.19	6759.888	7111
62855	9.06	-14.73	4.58	-633.18	-387.72	6759.891	7111
62860	8.94	-14.65	4.81	-630.12	-386.16	6759.898	7111
62865	8.55	-15.07	4.78	-629.11	-385.13	6759.903	7111
62870	8.26	-15.01	4.78	-629.77	-385.54	6759.906	7111
62875	8.69	-14.98	4.76	-629.14	-385.36	6759.913	7111
62880	8.73	-15.10	4.65	-629.28	-386.33	6759.919	7111
62885	8.33	-14.98	4.79	-629.55	-386.28	6759.922	7111
62890	8.24	-15.13	4.81	-630.74	-387.07	6759.928	7111
62895	8.72	-15.02	4.90	-631.66	-387.20	6759.932	7111
62900	8.99	-14.72	4.85	-630.83	-387.42	6759.937	7111
62905	8.50	-15.09	4.91	-629.53	-385.15	6759.942	7111
62910	8.47	-15.11	4.93	-630.84	-386.13	6759.948	7111
62915	8.70	-15.00	4.79	-631.93	-386.30	6759.952	7111
62920	8.66	-14.93	4.75	-631.24	-386.88	6759.957	7111
62925	8.64	-15.05	4.74	-630.88	-386.71	6759.961	7111
62930	8.60	-14.88	4.84	-631.45	-385.88	6759.967	7111
62935	8.61	-15.20	4.73	-631.24	-386.25	6759.973	7111
62940	8.31	-15.20	4.72	-632.50	-388.17	6759.976	7111
62945	8.42	-15.23	4.80	-632.90	-388.77	6759.982	7111
62950	8.58	-14.89	4.84	-635.00	-389.94	6759.986	7111
62955	8.85	-14.79	4.84	-633.08	-388.98	6759.992	7111
62960	8.12	-15.27	5.10	-632.86	-387.89	6759.997	7111
62965	8.71	-14.90	4.90	-635.43	-388.87	6760.000	7111
62970	9.21	-14.82	4.92	-633.51	-389.48	6760.006	7111
62975	8.89	-14.88	4.82	-631.26	-385.74	6760.013	7111
62980	8.55	-14.95	4.83	-630.37	-385.24	6760.016	7111
62985	8.58	-14.98	4.96	-630.50	-385.49	6760.022	7111
62990	8.72	-14.99	4.93	-629.97	-385.64	6760.027	7111
62995	9.22	-14.67	4.91	-631.92	-385.28	6760.034	7111
63000	8.71	-14.98	4.89	-630.19	-384.68	6760.037	7111
63005	8.50	-14.90	4.80	-631.08	-385.88	6760.043	7111
63010	8.78	-14.96	4.86	-629.77	-384.80	6760.046	7111
63015	8.98	-14.79	4.79	-630.49	-385.21	6760.053	7111
63020	8.53	-15.13	4.81	-629.44	-385.21	6760.056	7111
63025	8.73	-14.89	4.73	-630.28	-385.24	6760.063	7111
63030	8.65	-15.04	4.66	-629.03	-384.80	6760.067	7111
63035	8.71	-14.86	4.79	-628.89	-385.89	6760.071	7111
63040	8.56	-15.15	4.68	-629.43	-385.64	6760.077	7111
63045	9.01	-14.80	4.69	-628.74	-385.57	6760.083	7111
63050	8.73	-14.90	4.83	-627.65	-384.24	6760.086	7111
63055	8.35	-15.09	4.89	-627.78	-382.97	6760.092	7111
63060	8.53	-15.17	4.79	-629.17	-384.53	6760.099	7111
63065	8.61	-15.00	4.84	-629.82	-386.15	6760.101	7111
63070	8.35	-15.14	4.88	-630.22	-386.08	6760.107	7111
63075	8.62	-15.04	4.80	-630.75	-386.58	6760.113	7111
63080	8.29	-15.05	4.97	-630.23	-385.90	6760.116	7111
63085	8.69	-15.18	4.83	-631.15	-386.69	6760.123	7111
63090	8.51	-15.03	4.97	-633.75	-388.05	6760.125	7111
63095	8.31	-15.15	4.90	-633.45	-388.73	6760.131	7111
63100	9.02	-14.76	4.74	-632.79	-388.68	6760.138	7111
63105	8.91	-14.96	4.78	-631.78	-388.17	6760.141	7111
63110	8.69	-15.09	4.80	-630.42	-386.46	6760.146	7111
63115	8.41	-15.09	4.83	-631.15	-387.42	6760.152	7111
63120	8.27	-15.19	4.80	-631.84	-387.15	6760.158	7111
63125	8.65	-14.99	4.72	-631.84	-387.80	6760.162	7111
63130	8.70	-14.94	4.77	-630.62	-386.74	6760.168	7111
63135	8.84	-14.93	4.70	-630.59	-387.15	6760.171	7111
63140	8.42	-15.23	4.79	-629.45	-386.05	6760.178	7111
63145	8.51	-15.06	4.71	-631.55	-387.22	6760.180	7111
63150	8.66	-14.86	4.70	-632.19	-387.82	6760.187	7111
63155	8.61	-15.05	4.74	-631.91	-387.30	6760.191	7111
63160	8.62	-15.19	4.61	-632.69	-389.48	6760.198	7111
63165	8.16	-15.24	4.64	-634.07	-390.35	6760.202	7111
63170	8.75	-14.93	4.81	-634.90	-391.30	6760.208	7111
63175	8.82	-14.94	4.74	-633.75	-389.04	6760.211	7111
63180	8.62	-14.92	4.77	-633.98	-389.62	6760.217	7111
63185	8.97	-14.86	4.74	-632.90	-389.07	6760.223	7111
63190	8.95	-14.95	4.80	-632.46	-388.10	6760.229	7111
63195	8.89	-14.71	4.99	-630.29	-386.31	6760.232	7111
63200	8.57	-15.14	4.83	-628.49	-383.93	6760.239	7111
63205	8.66	-14.99	4.81	-628.12	-384.41	6760.241	7111
63210	8.65	-15.15	4.74	-627.28	-384.09	6760.248	7111
63215	8.37	-15.06	4.66	-629.17	-386.22	6760.250	7111
63220	8.66	-14.98	4.72	-628.47	-386.05	6760.257	7111
63225	8.79	-14.92	4.82	-628.63	-385.40	6760.264	7111
63230	8.86	-14.88	4.78	-628.09	-383.99	6760.267	7111
63235	8.36	-15.11	4.89	-627.17	-383.50	6760.272	7111
63240	8.79	-14.95	4.72	-628.62	-384.68	6760.278	7111
63245	8.64	-15.25	4.65	-629.17	-387.18	6760.281	7111
63250	8.83	-14.69	4.67	-629.15	-386.66	6760.287	7111
63255	8.76	-14.92	4.82	-625.64	-383.39	6760.293	7111
63260	8.87	-15.03	4.67	-625.90	-382.57	6760.296	7111
63265	8.39	-15.09	4.70	-626.99	-383.07	6760.302	7111
63270	8.57	-14.97	4.82	-627.48	-383.83	6760.306	7111
63275	8.28	-15.25	4.69	-629.42	-385.52	6760.312	7111
63280	8.99	-14.76	4.64	-630.17	-386.20	6760.317	7111
63285	8.31	-15.06	4.83	-629.15	-384.31	6760.321	7111
63290	8.20	-15.16	4.90	-629.66	-385.12	6760.327	7111
63295	9.01	-14.81	4.59	-629.99	-386.49	6760.334	7111
63300	8.89	-14.88	4.63	-628.82	-386.09	6760.336	7111
63305	8.46	-15.02	4.76	-629.18	-384.81	6760.342	7111
63310	8.65	-14.92	4.79	-628.95	-384.18	6760.347	7111
63315	8.67	-15.18	4.65	-629.17	-384.52	6760.352	7111
63320	8.56	-15.00	4.65	-630.46	-386.52	6760.357	7111
63325	8.35	-15.06	4.94	-628.57	-384.33	6760.363	7111
63330	8.48	-15.01	4.88	-630.21	-383.95	6760.367	7111
63335	8.65	-14.96	4.85	-630.63	-385.77	6760.373	7111
63340	8.85	-14.87	4.92	-629.51	-385.52	6760.375	7111
63345	8.24	-15.30	4.93	-630.01	-384.92	6760.382	7111
63350	8.37	-15.03	4.98	-632.47	-385.84	6760.388	7111
63355	8.57	-14.93	4.95	-632.65	-387.86	6760.394	7111
63360	8.77	-14.93	4.86	-633.38	-388.51	6760.397	7111
63365	8.80	-15.02	4.83	-633.02	-387.42	6760.403	7111
63370	8.77	-14.88	4.74	-632.38	-387.84	6760.406	7111
63375	9.01	-14.71	4.77	-630.89	-386.93	6760.413	7111
63380	8.79	-15.13	4.65	-629.42	-385.78	6760.417	7111
63385	8.70	-14.76	4.76	-628.25	-385.65	6760.424	7111
63390	8.24	-15.13	4.89	-628.06	-384.47	6760.427	7111
63395	8.99	-14.82	4.83	-629.41	-384.44	6760.433	7111
63400	8.54	-15.08	4.75	-628.28	-383.64	6760.437	7111
63405	8.32	-15.17	4.83	-629.89	-384.97	6760.442	7111
63410	8.44	-14.97	4.78	-631.51	-387.29	6760.447	7111
63415	8.38	-15.01	4.99	-631.54	-386.39	6760.452	7111
63420	8.56	-15.18	4.80	-631.51	-386.90	6760.458	7111
63425	8.85	-14.92	4.76	-631.13	-387.88	6760.461	7111
63430	8.41	-15.14	4.92	-630.49	-386.98	6760.467	7111
63435	8.46	-14.98	4.90	-631.02	-387.36	6760.473	7111
63440	8.77	-15.14	4.69	-630.86	-386.35	6760.476	7111
63445	8.20	-15.11	4.85	-631.89	-387.46	6760.480	7111
63450	8.84	-14.94	4.73	-632.06	-387.79	6760.485	7111
63455	8.88	-14.84	4.70	-630.65	-387.21	6760.491	7111
63460	8.35	-15.07	4.88	-630.47	-386.76	6760.498	7111
63465	8.63	-14.90	4.93	-630.49	-386.10	6760.500	7111
63470	8.33	-15.05	4.90	-630.45	-385.26	6760.507	7111
63475	8.52	-15.25	4.77	-631.39	-386.04	6760.513	7111
63480	8.31	-15.02	4.86	-634.27	-388.70	6760.516	7111
63485	8.86	-14.88	4.80	-634.05	-389.10	6760.522	7111
63490	8.58	-14.76	4.71	-634.50	-389.31	6760.527	7111
63495	8.82	-14.72	4.77	-633.32	-388.49	6760.531	7111
63500	8.72	-14.94	4.84	-629.61	-385.59	6760.537	7111
63505	9.14	-14.87	4.67	-629.52	-386.07	6760.542	7111
63510	8.29	-14.96	4.71	-627.80	-384.84	6760.547	7111
63515	8.91	-14.77	4.77	-626.90	-384.01	6760.552	7111
63520	8.44	-15.03	4.87	-625.68	-382.32	6760.558	7111
63525	8.85	-14.82	4.84	-625.27	-381.50	6760.562	7111
63530	8.03	-15.32	4.94	-625.80	-380.29	6760.567	7111
63535	8.63	-15.10	4.82	-627.54	-382.60	6760.571	7111
63540	8.70	-14.94	4.81	-627.72	-383.10	6760.577	7111
63545	8.05	-15.30	4.80	-628.00	-382.74	6760.583	7111
63550	8.66	-15.05	4.73	-628.90	-385.16	6760.586	7111
63555	8.58	-15.09	4.69	-629.43	-385.22	6760.593	7111
63560	8.52	-14.97	4.79	-629.40	-385.79	6760.598	7111
63565	8.51	-15.14	4.79	-629.28	-385.57	6760.601	7111
63570	8.51	-15.18	4.68	-630.12	-385.81	6760.607	7111
63575	8.37	-15.05	4.78	-631.80	-386.35	6760.610	7111
63580	8.48	-14.86	5.03	-631.94	-386.03	6760.617	7111
63585	8.58	-15.24	4.82	-632.01	-386.66	6760.623	7111
63590	8.96	-14.98	4.59	-632.45	-388.53	6760.626	7111
63595	8.44	-14.90	4.69	-632.54	-388.73	6760.632	7111
63600	9.07	-14.75	4.62	-631.74	-387.41	6760.637	7111
63605	8.40	-15.09	4.81	-629.16	-384.69	6760.641	7111
63610	8.28	-15.45	4.66	-630.39	-385.14	6760.646	7111
63615	8.49	-14.87	4.87	-633.05	-386.94	6760.653	7111
63620	8.57	-14.96	4.86	-631.90	-385.50	6760.656	7111
63625	8.76	-15.08	4.78	-631.68	-385.47	6760.664	7111
63630	8.54	-15.07	4.85	-631.88	-386.32	6760.667	7111
63635	8.58	-15.20	4.68	-631.33	-387.24	6760.672	7111
63640	8.52	-14.89	4.66	-632.47	-388.76	6760.677	7111
63645	8.28	-15.15	4.78	-630.72	-387.04	6760.683	7111
63650	8.48	-15.05	4.96	-632.22	-386.97	6760.687	7111
63655	9.04	-14.88	4.88	-633.45	-388.24	6760.693	7111
63660	8.90	-14.94	4.83	-633.16	-388.41	6760.696	7111
63665	8.72	-15.01	4.80	-630.14	-386.55	6760.703	7111
63670	8.47	-15.06	4.93	-632.04	-386.13	6760.708	7111
63675	8.74	-14.96	4.87	-632.21	-387.30	6760.711	7111
63680	8.56	-15.00	4.87	-632.09	-386.74	6760.717	7111
63685	8.50	-15.10	4.67	-631.24	-387.60	6760.724	7111
63690	8.60	-14.93	4.75	-631.05	-387.90	6760.727	7111
63695	8.53	-15.01	4.88	-630.90	-386.39	6760.732	7111
63700	8.67	-15.11	4.68	-632.05	-386.42	6760.735	7111
63705	8.73	-14.86	4.68	-632.03	-388.25	6760.742	7111
63710	8.82	-14.74	4.78	-630.68	-386.78	6760.748	7111
63715	8.56	-14.98	4.89	-628.62	-384.79	6760.751	7111
63720	8.88	-14.90	4.86	-628.77	-384.37	6760.757	7111
63725	8.52	-15.05	4.86	-627.79	-384.20	6760.762	7111
63730	8.61	-15.16	4.82	-627.72	-383.60	6760.766	7111
63735	8.66	-15.01	4.82	-629.58	-385.45	6760.771	7111
63740	8.79	-14.91	4.80	-628.51	-385.23	6760.777	7111
63745	8.76	-14.88	4.90	-627.25	-384.06	6760.781	7111
63750	8.62	-14.87	4.91	-626.13	-383.18	6760.787	7111
63755	8.81	-14.89	4.92	-624.88	-381.58	6760.792	7111
63760	8.04	-15.37	4.85	-625.16	-382.50	6760.797	7111
63765	8.95	-14.91	4.71	-625.58	-383.06	6760.802	7111
63770	8.81	-14.87	4.70	-625.51	-382.45	6760.806	7111
63775	8.45	-15.13	4.78	-626.07	-382.99	6760.812	7111
63780	8.73	-14.81	4.81	-628.12	-383.93	6760.818	7111
63785	8.62	-14.94	4.88	-626.13	-382.55	6760.821	7111
63790	8.12	-15.13	4.84	-626.09	-382.30	6760.828	7111
63795	8.41	-15.12	4.80	-626.58	-382.24	6760.832	7111
63800	8.57	-14.97	4.76	-627.92	-383.69	6760.836	7111
63805	8.59	-15.06	4.92	-627.56	-383.48	6760.841	7111
63810	8.37	-15.20	4.89	-628.16	-384.00	6760.849	7111
63815	8.77	-14.93	4.74	-630.15	-385.63	6760.851	7111
63820	8.16	-15.13	5.04	-630.97	-385.29	6760.858	7111
63825	8.77	-15.00	4.97	-630.73	-385.43	6760.861	7111
63830	8.18	-15.31	4.89	-629.96	-385.31	6760.867	7111
63835	8.65	-15.05	4.77	-632.11	-387.35	6760.873	7111
63840	8.29	-15.20	4.73	-633.44	-389.50	6760.878	7111
63845	8.50	-15.05	4.78	-634.73	-390.24	6760.882	7111
63850	8.49	-14.81	5.08	-634.13	-389.40	6760.888	7111
63855	8.78	-15.11	4.74	-633.98	-388.70	6760.891	7111
63860	8.73	-14.82	4.91	-631.71	-388.36	6760.897	7111
63865	8.79	-14.92	4.73	-630.99	-386.61	6760.902	7111
63870	8.56	-15.04	4.81	-630.44	-386.99	6760.906	7111
63875	8.71	-15.01	4.73	-630.83	-387.20	6760.912	7111
63880	8.55	-15.21	4.66	-630.53	-388.20	6760.917	7111
63885	8.59	-14.92	4.82	-630.65	-387.44	6760.922	7111
63890	9.05	-14.81	4.62	-630.15	-386.70	6760.927	7111
63895	8.47	-15.01	4.81	-628.20	-385.19	6760.933	7111
63900	8.44	-15.06	4.80	-628.64	-384.99	6760.937	7111
63905	8.85	-15.00	4.72	-627.34	-383.42	6760.943	7111
63910	8.75	-14.74	4.82	-626.47	-383.02	6760.946	7111
63915	8.20	-15.33	4.85	-626.70	-383.40	6760.952	7111
63920	8.58	-15.04	4.82	-629.44	-385.72	6760.957	7111
63925	8.76	-15.03	4.75	-631.19	-386.76	6760.962	7111
63930	8.57	-15.03	4.76	-631.73	-387.00	6760.966	7111
63935	8.52	-15.06	4.74	-630.85	-387.16	6760.974	7111
63940	9.06	-14.79	4.73	-630.82	-387.57	6760.976	7111
63945	8.67	-14.94	4.78	-629.30	-386.21	6760.982	7111
63950	9.32	-14.69	4.78	-628.31	-385.14	6760.986	7111
63955	8.77	-15.00	4.85	-626.64	-382.64	6760.994	7111
63960	8.41	-15.05	4.93	-626.92	-383.29	6760.998	7111
63965	8.53	-15.02	4.84	-627.32	-383.02	6761.001	7111
63970	8.71	-14.94	4.78	-626.75	-383.62	6761.007	7111
63975	8.32	-15.21	4.83	-627.39	-383.06	6761.013	7111
63980	8.67	-15.11	4.81	-628.23	-384.18	6761.016	7111
63985	8.30	-15.20	4.83	-629.88	-387.05	6761.023	7111
63990	8.39	-14.97	4.76	-630.57	-387.13	6761.028	7111
63995	8.41	-14.99	4.82	-629.40	-385.84	6761.031	7111
64000	8.85	-14.97	4.69	-630.32	-385.46	6761.038	7111
64005	8.38	-15.12	4.75	-630.66	-387.11	6761.042	7111
64010	8.73	-15.06	4.62	-630.81	-388.14	6761.046	7111
64015	9.00	-14.72	4.67	-630.02	-386.43	6761.053	7111
64020	8.71	-14.95	4.74	-627.24	-384.75	6761.056	7111
64025	8.04	-15.63	4.66	-628.35	-384.72	6761.064	7111
64030	8.57	-14.94	4.70	-629.91	-385.82	6761.067	7111
64035	8.67	-14.95	4.87	-629.47	-385.52	6761.073	7111
64040	9.15	-14.69	4.81	-628.10	-384.49	6761.077	7111
64045	8.66	-14.88	4.79	-626.72	-382.01	6761.083	7111
64050	8.73	-15.01	4.87	-626.07	-381.98	6761.086	7111
64055	8.56	-15.07	4.73	-626.14	-381.80	6761.092	7111
64060	8.47	-15.17	4.67	-626.64	-383.37	6761.099	7111
64065	8.35	-15.18	4.72	-627.92	-384.21	6761.101	7111
64070	8.57	-14.86	4.81	-628.39	-383.79	6761.107	7111
64075	8.68	-15.06	4.78	-627.96	-383.29	6761.113	7111
64080	8.74	-14.94	4.77	-628.61	-383.80	6761.116	7111
64085	8.79	-14.97	4.83	-627.52	-384.45	6761.122	7111
64090	8.61	-15.06	4.78	-626.96	-383.57	6761.127	7111
64095	8.56	-15.00	4.74	-626.84	-384.05	6761.131	7111
64100	8.78	-14.89	4.85	-626.43	-382.43	6761.138	7111
64105	8.26	-15.29	4.89	-626.22	-381.96	6761.141	7111
64110	8.69	-14.95	4.81	-628.58	-384.56	6761.147	7111
64115	8.58	-14.97	4.81	-628.50	-383.50	6761.151	7111
64120	9.11	-14.70	4.81	-625.49	-381.88	6761.157	7111
64125	8.47	-15.08	4.85	-624.70	-381.49	6761.162	7111
64130	8.64	-14.90	4.94	-624.18	-380.23	6761.168	7111
64135	8.35	-15.29	4.84	-624.66	-380.54	6761.171	7111
64140	8.68	-14.98	4.86	-625.92	-381.31	6761.178	7111
64145	8.14	-15.25	4.92	-627.35	-382.21	6761.181	7111
64150	8.95	-14.93	4.75	-628.40	-384.57	6761.188	7111
64155	8.42	-15.10	4.65	-628.76	-384.49	6761.193	7111
64160	8.74	-15.08	4.66	-630.27	-385.35	6761.198	7111
64165	8.80	-15.04	4.61	-630.36	-386.41	6761.202	7111
64170	8.97	-14.60	4.62	-628.70	-386.47	6761.208	7111
64175	8.27	-15.23	4.79	-627.60	-383.95	6761.211	7111
64180	8.64	-15.02	4.85	-629.48	-385.21	6761.218	7111
64185	8.67	-14.83	4.74	-629.84	-385.30	6761.223	7111
64190	8.95	-14.85	4.83	-628.16	-383.73	6761.226	7111
64195	8.60	-15.06	4.86	-627.04	-382.71	6761.232	7111
64200	8.79	-14.88	4.65	-626.66	-382.77	6761.237	7111
64205	8.60	-14.98	4.72	-625.10	-382.42	6761.241	7111
64210	8.25	-15.15	4.72	-626.87	-382.64	6761.248	7111
64215	8.53	-15.24	4.61	-627.67	-383.85	6761.250	7111
64220	8.65	-14.98	4.58	-629.13	-385.39	6761.257	7111
64225	8.73	-14.88	4.70	-627.57	-383.52	6761.263	7111
64230	8.19	-15.17	4.92	-627.33	-382.60	6761.266	7111
64235	8.77	-14.97	4.79	-628.63	-383.76	6761.272	7111
64240	8.92	-14.79	4.90	-628.14	-383.71	6761.277	7111
64245	8.76	-15.06	4.67	-627.39	-383.96	6761.281	7111
64250	8.36	-15.15	4.79	-627.99	-384.88	6761.286	7111
64255	8.43	-15.05	4.62	-628.13	-384.33	6761.292	7111
64260	8.70	-14.80	4.70	-628.19	-384.89	6761.296	7111
64265	9.01	-14.91	4.70	-626.80	-383.56	6761.302	7111
64270	8.41	-15.11	4.84	-626.47	-382.75	6761.305	7111
64275	8.42	-15.09	4.95	-627.79	-382.77	6761.312	7111
64280	8.61	-15.01	4.92	-628.79	-383.47	6761.317	7111
64285	8.45	-15.08	4.81	-628.42	-384.04	6761.323	7111
64290	8.67	-14.98	4.73	-628.44	-383.93	6761.327	7111
64295	8.47	-15.07	4.84	-628.50	-384.52	6761.333	7111
64300	8.60	-15.00	4.80	-628.31	-383.93	6761.336	7111
64305	8.62	-15.09	4.71	-628.11	-384.25	6761.343	7111
64310	8.60	-14.94	4.84	-628.78	-384.93	6761.348	7111
64315	8.55	-15.04	4.87	-628.84	-383.84	6761.352	7111
64320	8.51	-14.99	4.73	-627.84	-383.45	6761.357	7111
64325	8.72	-14.96	4.72	-628.08	-384.44	6761.363	7111
64330	8.42	-15.06	4.87	-628.27	-383.82	6761.366	7111
64335	8.39	-15.23	4.79	-628.97	-385.18	6761.373	7111
64340	8.55	-15.00	4.77	-631.06	-386.82	6761.375	7111
64345	8.72	-15.03	4.73	-630.72	-387.52	6761.382	7111
64350	8.71	-14.85	4.76	-629.84	-386.72	6761.388	7111
64355	8.73	-14.80	4.67	-631.05	-386.07	6761.394	7111
64360	8.91	-14.97	4.64	-629.27	-385.64	6761.397	7111
64365	8.78	-14.89	4.64	-626.75	-384.66	6761.403	7111
64370	8.53	-14.89	4.75	-626.27	-383.47	6761.406	7111
64375	8.99	-14.86	4.79	-626.06	-382.01	6761.412	7111
64380	8.65	-15.05	4.71	-626.80	-382.66	6761.417	7111
64385	8.59	-15.04	4.76	-626.01	-383.15	6761.421	7111
64390	8.74	-14.98	4.76	-626.12	-383.12	6761.427	7111
64395	8.88	-14.77	4.83	-626.24	-382.88	6761.433	7111
64400	8.58	-15.03	4.82	-625.76	-382.21	6761.437	7111
64405	8.52	-15.04	4.84	-625.92	-381.81	6761.442	7111
64410	8.57	-15.01	4.81	-626.56	-383.10	6761.446	7111
64415	8.62	-15.00	4.86	-626.34	-383.53	6761.452	7111
64420	8.52	-15.08	4.80	-627.19	-383.99	6761.459	7111
64425	8.73	-15.03	4.63	-627.51	-384.10	6761.461	7111
64430	8.30	-15.13	4.74	-627.88	-384.88	6761.467	7111
64435	8.08	-15.30	4.78	-630.70	-386.08	6761.473	7111
64440	9.08	-14.72	4.68	-631.17	-386.79	6761.477	7111
64445	8.97	-14.89	4.64	-629.61	-386.06	6761.482	7111
64450	8.78	-15.05	4.70	-628.51	-385.10	6761.488	7111
64455	8.55	-14.89	4.73	-628.36	-384.73	6761.491	7111
64460	8.36	-15.27	4.75	-628.55	-384.73	6761.498	7111
64465	8.54	-15.02	4.77	-629.80	-386.60	6761.500	7111
64470	8.76	-14.91	4.69	-631.18	-386.11	6761.507	7111
64475	8.62	-14.95	4.75	-630.15	-385.83	6761.513	7111
64480	8.49	-15.19	4.67	-629.16	-386.20	6761.516	7111
64485	8.75	-14.94	4.71	-630.46	-387.12	6761.522	7111
64490	8.67	-14.87	4.83	-629.43	-386.75	6761.528	7111
64495	8.50	-15.09	4.85	-629.04	-385.33	6761.531	7111
64500	9.02	-14.70	4.77	-629.47	-385.45	6761.538	7111
64505	8.88	-14.86	4.83	-628.72	-384.93	6761.542	7111
64510	8.77	-14.89	4.75	-625.97	-382.08	6761.546	7111
64515	8.85	-14.84	4.75	-624.74	-380.86	6761.553	7111
64520	9.23	-14.70	4.69	-624.84	-381.06	6761.559	7111
64525	8.71	-14.96	4.72	-624.40	-381.18	6761.562	7111
64530	8.36	-15.09	4.82	-624.55	-381.64	6761.567	7111
64535	8.35	-15.18	4.67	-626.67	-382.42	6761.571	7111
64540	9.04	-14.74	4.84	-626.71	-383.19	6761.577	7111
64545	8.66	-15.00	4.74	-625.72	-381.67	6761.583	7111
64550	8.49	-14.97	4.88	-625.62	-382.00	6761.586	7111
64555	8.44	-15.07	4.82	-625.41	-381.41	6761.593	7111
64560	8.34	-15.09	5.04	-626.51	-381.91	6761.597	7111
64565	8.72	-15.09	4.84	-628.33	-382.57	6761.602	7111
64570	8.65	-15.10	4.76	-628.36	-384.71	6761.606	7111
64575	8.78	-14.86	4.75	-629.14	-384.66	6761.611	7111
64580	8.72	-14.88	4.85	-628.55	-384.84	6761.617	7111
64585	8.72	-14.96	4.78	-627.15	-383.54	6761.624	7111
64590	8.25	-15.35	4.68	-627.87	-384.04	6761.625	7111
64595	8.82	-14.83	4.73	-629.07	-386.63	6761.632	7111
64600	8.49	-15.02	4.74	-629.31	-386.44	6761.637	7111
64605	8.36	-15.03	4.85	-629.98	-386.11	6761.641	7111
64610	8.88	-15.04	4.79	-629.22	-385.89	6761.646	7111
64615	8.65	-14.96	4.72	-629.70	-386.68	6761.653	7111
64620	8.80	-14.86	4.60	-629.98	-386.32	6761.656	7111
64625	8.77	-15.02	4.82	-630.49	-385.82	6761.664	7111
64630	8.14	-15.16	4.79	-631.14	-386.69	6761.667	7111
64635	8.92	-15.01	4.65	-631.18	-387.38	6761.672	7111
64640	8.58	-14.96	4.65	-631.02	-386.95	6761.678	7111
64645	8.54	-14.89	4.91	-631.04	-387.11	6761.683	7111
64650	8.60	-15.03	4.84	-630.12	-386.15	6761.687	7111
64655	8.82	-14.84	4.88	-630.46	-385.25	6761.692	7111
64660	8.86	-14.95	4.71	-629.45	-385.60	6761.697	7111
64665	8.62	-15.07	4.79	-628.99	-385.69	6761.702	7111
64670	8.76	-14.95	4.69	-629.74	-386.12	6761.708	7111
64675	8.55	-14.91	4.81	-628.54	-384.64	6761.711	7111
64680	8.40	-15.16	4.80	-628.79	-385.02	6761.717	7111
64685	8.78	-14.93	4.65	-629.93	-387.00	6761.723	7111
64690	8.68	-14.96	4.72	-628.78	-387.34	6761.727	7111
64695	8.40	-15.09	4.88	-629.84	-386.47	6761.732	7111
64700	8.88	-14.78	4.72	-629.30	-386.00	6761.735	7111
64705	8.53	-14.90	4.88	-627.79	-384.10	6761.742	7111
64710	8.76	-14.90	4.93	-626.37	-382.45	6761.748	7111
64715	8.63	-15.12	4.79	-626.53	-382.73	6761.750	7111
64720	8.68	-14.96	4.71	-627.49	-382.68	6761.757	7111
64725	8.22	-15.18	4.92	-626.55	-382.69	6761.762	7111
64730	9.00	-14.97	4.68	-628.97	-384.56	6761.766	7111
64735	8.31	-15.18	4.76	-627.92	-384.99	6761.771	7111
64740	8.66	-14.93	4.66	-629.81	-387.24	6761.778	7111
64745	8.80	-15.03	4.64	-629.63	-386.95	6761.781	7111
64750	8.97	-14.86	4.59	-629.71	-386.16	6761.789	7111
64755	8.46	-15.01	4.75	-629.72	-386.33	6761.791	7111
64760	8.77	-14.80	4.86	-629.09	-384.76	6761.796	7111
64765	8.49	-15.21	4.83	-628.68	-383.97	6761.802	7111
64770	8.70	-14.98	4.87	-629.16	-384.55	6761.807	7111
64775	8.60	-14.95	4.92	-629.77	-385.48	6761.812	7111
64780	8.86	-14.87	4.82	-627.63	-383.83	6761.818	7111
64785	8.40	-15.10	4.81	-628.13	-383.37	6761.821	7111
64790	8.98	-15.03	4.68	-628.18	-385.16	6761.828	7111
64795	8.41	-15.02	4.72	-628.03	-385.10	6761.833	7111
64800	8.23	-15.19	4.63	-628.32	-384.46	6761.836	7111
64805	8.66	-15.02	4.57	-629.43	-386.13	6761.842	7111
64810	8.13	-15.07	4.89	-630.97	-386.48	6761.847	7111
64815	8.99	-14.93	4.76	-630.07	-385.34	6761.851	7111
64820	8.44	-15.20	4.70	-628.43	-386.27	6761.857	7111
64825	8.75	-14.82	4.78	-630.10	-387.04	6761.861	7111
64830	8.82	-14.96	4.78	-628.24	-383.58	6761.867	7111
64835	8.92	-14.93	4.60	-627.54	-384.49	6761.873	7111
64840	8.86	-14.78	4.75	-625.80	-383.23	6761.876	7111
64845	8.41	-15.20	4.82	-624.52	-381.77	6761.882	7111
64850	8.44	-15.13	4.79	-626.01	-383.01	6761.887	7111
64855	8.67	-14.98	4.67	-627.77	-383.69	6761.892	7111
64860	8.43	-15.12	4.59	-627.61	-384.67	6761.896	7111
64865	8.20	-15.20	4.72	-626.70	-384.10	6761.903	7111
64870	8.73	-14.67	4.85	-627.76	-383.22	6761.906	7111
64875	8.65	-14.88	4.90	-625.28	-380.88	6761.913	7111
64880	8.64	-15.18	4.74	-625.79	-380.89	6761.917	7111
64885	7.94	-15.42	4.76	-627.99	-383.72	6761.922	7111
64890	8.68	-14.86	4.78	-630.42	-384.57	6761.927	7111
64895	8.57	-15.00	4.75	-629.14	-385.43	6761.934	7111
64900	8.72	-15.05	4.77	-629.46	-385.14	6761.937	7111
64905	8.93	-14.83	4.54	-629.92	-386.58	6761.943	7111
64910	8.83	-14.80	4.62	-629.00	-385.64	6761.945	7111
64915	8.57	-15.13	4.71	-628.00	-384.10	6761.953	7111
64920	9.25	-14.40	4.82	-629.42	-384.42	6761.957	7111
64925	8.39	-15.22	4.75	-627.99	-384.17	6761.961	7111
64930	8.69	-15.04	4.71	-630.38	-385.90	6761.967	7111
64935	8.61	-14.84	4.62	-630.09	-386.27	6761.974	7111
64940	8.63	-15.00	4.73	-629.39	-384.71	6761.976	7111
64945	8.51	-14.95	4.83	-629.05	-384.33	6761.982	7111
64950	8.53	-14.95	4.95	-628.64	-383.06	6761.986	7111
64955	9.08	-14.71	4.82	-629.79	-388.42	6761.994	7111
64960	8.56	-15.05	4.84	-630.15	-386.57	6761.998	7111
64965	8.29	-15.22	4.73	-631.47	-387.93	6762.002	7111
64970	8.87	-14.76	4.74	-631.72	-387.82	6762.007	7111
64975	9.03	-14.89	4.71	-629.52	-385.38	6762.012	7111
64980	8.44	-15.21	4.74	-628.50	-385.88	6762.016	7111
64985	8.55	-14.94	4.67	-632.12	-387.68	6762.022	7111
64990	8.54	-14.91	4.80	-631.53	-387.07	6762.028	7111
64995	9.57	-14.26	4.68	-630.58	-387.24	6762.034	7111
65000	8.62	-15.02	4.82	-629.22	-385.92	6762.038	7111
65005	8.52	-14.94	4.93	-628.82	-385.52	6762.043	7111
65010	8.67	-14.99	4.87	-628.39	-383.83	6762.047	7111
65015	8.65	-14.90	4.62	-628.03	-383.76	6762.054	7111
65020	9.05	-14.85	4.71	-627.72	-383.90	6762.057	7111
65025	8.76	-14.78	4.80	-627.13	-382.69	6762.062	7111
65030	8.16	-15.18	4.80	-626.61	-382.37	6762.067	7111
65035	8.59	-15.11	4.79	-627.51	-383.67	6762.071	7111
65040	8.31	-15.15	4.79	-628.69	-383.30	6762.077	7111
65045	8.73	-14.94	4.86	-629.10	-384.82	6762.083	7111
65050	9.05	-14.94	4.78	-629.30	-384.96	6762.087	7111
65055	9.15	-14.76	4.65	-629.16	-384.64	6762.091	7111
65060	8.83	-14.86	4.67	-629.52	-385.45	6762.098	7111
65065	8.62	-14.87	4.75	-628.57	-385.12	6762.101	7111
65070	8.51	-14.97	4.89	-628.93	-384.93	6762.107	7111
65075	8.87	-15.01	4.73	-629.13	-385.10	6762.110	7111
65080	8.64	-14.99	4.65	-629.12	-385.54	6762.116	7111
65085	8.61	-15.04	4.80	-628.07	-384.98	6762.122	7111
65090	8.84	-15.03	4.70	-629.03	-384.51	6762.128	7111
65095	8.65	-15.08	4.71	-629.03	-385.49	6762.132	7111
65100	8.87	-14.87	4.78	-629.47	-385.32	6762.138	7111
65105	8.61	-15.15	4.75	-628.66	-384.92	6762.141	7111
65110	9.00	-15.00	4.53	-628.76	-386.15	6762.147	7111
65115	8.69	-14.72	4.57	-627.81	-385.50	6762.152	7111
65120	8.58	-15.31	4.73	-625.62	-382.55	6762.159	7111
65125	8.82	-14.77	4.81	-626.11	-382.50	6762.162	7111
65130	8.58	-14.98	4.85	-624.83	-380.85	6762.169	7111
65135	8.55	-15.08	4.86	-624.55	-380.77	6762.172	7111
65140	8.79	-15.06	4.84	-625.08	-381.94	6762.178	7111
65145	8.55	-15.09	4.78	-625.60	-382.15	6762.182	7111
65150	7.58	-15.63	5.08	-626.45	-383.76	6762.189	7111
65155	8.85	-14.85	4.84	-627.36	-384.12	6762.192	7111
65160	8.89	-14.77	5.00	-626.01	-381.47	6762.197	7111
65165	8.30	-15.20	4.84	-626.10	-381.22	6762.203	7111
65170	8.92	-14.74	4.89	-626.08	-382.25	6762.208	7111
65175	8.77	-15.04	4.76	-625.52	-381.60	6762.211	7111
65180	8.53	-14.89	4.85	-624.46	-380.80	6762.217	7111
65185	8.43	-15.17	4.80	-623.65	-380.74	6762.224	7111
65190	8.80	-15.05	4.80	-625.07	-381.31	6762.226	7111
65195	8.55	-15.12	4.66	-625.80	-382.05	6762.232	7111
65200	8.94	-14.85	4.66	-626.06	-382.93	6762.236	7111
65205	8.62	-14.90	4.90	-625.05	-381.48	6762.241	7111
65210	8.33	-15.29	4.71	-625.17	-380.91	6762.247	7111
65215	8.44	-15.01	4.82	-625.25	-382.11	6762.250	7111
65220	8.66	-15.14	4.73	-625.19	-382.39	6762.257	7111
65225	8.57	-15.29	4.72	-626.42	-383.52	6762.264	7111
65230	8.42	-15.01	4.71	-627.86	-384.07	6762.266	7111
65235	8.43	-15.07	4.74	-627.11	-384.97	6762.272	7111
65240	8.64	-15.03	4.78	-628.76	-385.11	6762.277	7111
65245	8.41	-15.07	4.79	-628.20	-384.55	6762.281	7111
65250	8.49	-15.06	4.78	-628.92	-385.44	6762.287	7111
65255	8.82	-15.02	4.84	-630.59	-385.53	6762.294	7111
65260	9.11	-14.65	4.86	-629.68	-385.05	6762.296	7111
65265	8.62	-14.94	4.97	-627.27	-382.86	6762.302	7111
65270	8.49	-15.19	4.82	-627.82	-382.82	6762.306	7111
65275	8.70	-14.94	4.73	-626.56	-383.05	6762.312	7111
65280	8.77	-14.85	4.78	-626.02	-382.47	6762.318	7111
65285	9.27	-14.74	4.70	-623.82	-379.90	6762.324	7111
65290	8.57	-15.13	4.81	-624.15	-380.48	6762.327	7111
65295	8.23	-15.21	4.90	-625.89	-381.67	6762.333	7111
65300	8.71	-15.00	4.74	-627.26	-382.74	6762.336	7111
65305	8.62	-15.04	4.76	-625.66	-383.45	6762.342	7111
65310	8.77	-14.90	4.76	-624.89	-382.49	6762.348	7111
65315	8.58	-15.08	4.70	-624.96	-381.07	6762.351	7111
65320	8.81	-14.77	4.76	-625.37	-381.04	6762.357	7111
65325	9.05	-14.61	4.89	-625.37	-379.91	6762.364	7111
65330	8.74	-15.01	4.90	-625.94	-380.19	6762.367	7111
65335	8.68	-14.98	4.69	-624.70	-381.44	6762.372	7111
65340	8.67	-14.89	4.73	-624.25	-381.28	6762.375	7111
65345	8.06	-15.35	4.95	-625.38	-381.18	6762.382	7111
65350	8.75	-14.93	4.90	-627.57	-382.11	6762.388	7111
65355	8.81	-14.94	4.84	-626.28	-381.54	6762.391	7111
65360	8.73	-14.95	4.86	-625.27	-381.23	6762.397	7111
65365	8.57	-15.05	4.75	-626.31	-381.74	6762.402	7111
65370	8.42	-15.09	4.79	-626.06	-382.19	6762.406	7111
65375	8.70	-15.03	4.80	-626.09	-382.67	6762.411	7111
65380	9.02	-14.88	4.71	-626.26	-381.27	6762.417	7111
65385	8.56	-15.03	4.70	-626.30	-381.70	6762.421	7111
65390	8.32	-15.04	4.95	-625.93	-381.91	6762.429	7111
65395	8.86	-14.88	4.79	-625.43	-381.18	6762.431	7111
65400	8.46	-15.07	4.85	-624.83	-381.65	6762.437	7111
65405	8.36	-15.23	4.68	-626.10	-382.07	6762.442	7111
65410	8.38	-15.17	4.64	-627.33	-383.90	6762.446	7111
65415	8.49	-15.07	4.63	-628.23	-385.35	6762.452	7111
65420	8.48	-15.15	4.79	-629.46	-383.60	6762.458	7111
65425	8.64	-15.12	4.80	-629.20	-384.43	6762.461	7111
65430	8.79	-14.92	4.70	-631.41	-386.93	6762.468	7111
65435	8.72	-14.97	4.74	-630.06	-386.52	6762.473	7111
65440	8.41	-15.09	4.66	-628.66	-385.57	6762.477	7111
65445	8.61	-15.00	4.76	-627.94	-384.95	6762.482	7111
65450	9.40	-14.57	4.72	-626.99	-383.74	6762.489	7111
65455	8.83	-14.79	4.66	-626.32	-382.92	6762.491	7111
65460	8.57	-15.08	4.70	-625.01	-382.26	6762.498	7111
65465	8.40	-15.03	4.80	-625.24	-382.47	6762.500	7111
65470	8.68	-14.89	4.88	-625.89	-381.88	6762.507	7111
65475	8.79	-14.94	4.92	-625.54	-380.95	6762.513	7111
65480	8.60	-15.04	4.99	-626.08	-381.15	6762.516	7111
65485	8.47	-15.17	4.89	-626.44	-381.66	6762.522	7111
65490	9.00	-14.93	4.83	-627.66	-382.98	6762.528	7111
65495	8.50	-14.95	4.96	-625.61	-381.89	6762.531	7111
65500	8.73	-15.03	4.86	-625.36	-381.31	6762.537	7111
65505	8.46	-15.06	4.84	-626.09	-382.17	6762.542	7111
65510	8.46	-15.04	4.90	-626.13	-382.30	6762.546	7111
65515	8.73	-15.04	4.73	-627.21	-383.46	6762.552	7111
65520	8.94	-14.86	4.66	-627.21	-383.32	6762.556	7111
65525	8.71	-14.90	4.71	-627.10	-383.54	6762.562	7111
65530	8.65	-14.94	4.91	-625.59	-382.18	6762.567	7111
65535	8.46	-15.19	4.69	-627.23	-382.84	6762.571	7111
65540	8.26	-15.27	4.68	-628.35	-384.30	6762.577	7111
65545	8.72	-14.82	4.80	-628.63	-385.82	6762.583	7111
65550	8.87	-14.79	4.80	-627.48	-383.77	6762.586	7111
65555	8.71	-15.06	4.54	-629.12	-382.60	6762.593	7111
65560	8.56	-15.04	4.65	-628.50	-384.94	6762.598	7111
65565	8.42	-15.13	4.93	-627.90	-383.47	6762.602	7111
65570	8.39	-15.07	4.74	-629.46	-383.88	6762.607	7111
65575	8.31	-15.01	4.94	-628.94	-383.68	6762.613	7111
65580	9.07	-14.88	4.77	-630.04	-384.05	6762.617	7111
65585	8.97	-15.04	4.58	-628.89	-384.24	6762.624	7111
65590	8.38	-15.17	4.59	-629.19	-384.92	6762.625	7111
65595	8.17	-15.24	4.76	-630.11	-386.73	6762.633	7111
65600	8.83	-14.91	4.57	-630.51	-387.07	6762.638	7111
65605	8.31	-15.12	4.75	-629.11	-385.65	6762.641	7111
65610	8.63	-14.93	4.82	-630.33	-385.26	6762.647	7111
65615	8.70	-15.01	4.85	-630.96	-385.71	6762.652	7111
65620	8.51	-14.93	4.77	-630.40	-385.27	6762.656	7111
65625	8.85	-14.96	4.83	-629.32	-385.61	6762.663	7111
65630	8.73	-15.21	4.74	-629.91	-385.44	6762.668	7111
65635	8.36	-15.14	4.67	-631.36	-386.64	6762.671	7111
65640	8.90	-14.77	4.66	-630.91	-387.12	6762.677	7111
65645	8.38	-15.09	4.77	-628.93	-385.01	6762.683	7111
65650	8.43	-15.23	4.66	-628.80	-384.59	6762.687	7111
65655	8.84	-14.82	4.80	-629.26	-384.50	6762.692	7111
65660	8.82	-14.86	4.83	-627.83	-383.33	6762.697	7111
65665	8.61	-15.01	4.74	-626.83	-382.33	6762.702	7111
65670	8.74	-14.96	4.85	-626.50	-381.87	6762.708	7111
65675	8.46	-15.07	4.91	-627.02	-381.66	6762.711	7111
65680	8.59	-15.09	4.75	-627.13	-382.22	6762.717	7111
65685	8.88	-14.80	4.80	-627.29	-382.39	6762.723	7111
65690	8.59	-15.14	4.77	-627.02	-382.45	6762.727	7111
65695	8.71	-14.95	4.82	-627.62	-383.18	6762.732	7111
65700	8.30	-15.23	4.70	-627.70	-383.65	6762.737	7111
65705	9.01	-14.97	4.77	-628.42	-384.29	6762.741	7111
65710	8.92	-14.74	4.72	-626.98	-384.48	6762.748	7111
65715	8.83	-14.81	4.81	-624.94	-382.04	6762.750	7111
65720	8.07	-15.18	4.76	-625.27	-381.14	6762.758	7111
65725	8.88	-14.82	4.67	-624.70	-380.90	6762.763	7111
65730	8.50	-15.02	4.81	-623.19	-380.16	6762.766	7111
65735	8.31	-15.11	4.90	-622.72	-378.66	6762.772	7111
65740	8.52	-15.21	4.70	-622.57	-378.99	6762.778	7111
65745	8.64	-14.82	4.70	-623.76	-380.41	6762.781	7111
65750	8.19	-15.17	4.84	-624.42	-378.29	6762.789	7111
65755	8.64	-15.10	4.64	-624.94	-380.17	6762.792	7111
65760	8.13	-15.38	4.63	-624.63	-381.20	6762.797	7111
65765	8.30	-15.03	4.83	-627.89	-383.11	6762.802	7111
65770	8.41	-15.07	4.92	-627.96	-382.80	6762.809	7111
65775	8.67	-15.09	4.72	-629.49	-384.44	6762.812	7111
65780	8.37	-15.05	4.70	-629.47	-384.91	6762.818	7111
65785	8.91	-15.03	4.81	-629.27	-384.67	6762.822	7111
65790	8.62	-14.84	4.61	-630.09	-386.84	6762.829	7111
65795	8.55	-14.88	4.66	-628.59	-385.88	6762.833	7111
65800	8.48	-14.95	4.79	-626.99	-383.48	6762.836	7111
65805	8.80	-15.05	4.64	-626.60	-382.31	6762.842	7111
65810	9.15	-14.68	4.70	-626.07	-382.53	6762.848	7111
65815	8.42	-15.10	4.71	-624.53	-380.75	6762.852	7111
65820	8.74	-14.96	4.62	-624.31	-381.38	6762.857	7111
65825	8.45	-14.99	4.80	-624.21	-380.86	6762.863	7111
65830	8.59	-15.03	4.79	-625.01	-381.21	6762.867	7111
65835	8.70	-14.99	4.84	-625.96	-382.13	6762.873	7111
65840	8.63	-15.12	4.68	-626.29	-382.48	6762.875	7111
65845	8.42	-15.02	4.79	-627.17	-383.16	6762.882	7111
65850	8.67	-14.97	4.90	-627.74	-382.98	6762.887	7111
65855	8.35	-15.14	5.02	-629.03	-382.90	6762.893	7111
65860	8.82	-14.84	4.73	-628.47	-382.81	6762.896	7111
65865	8.89	-14.94	4.70	-626.30	-381.56	6762.903	7111
65870	9.19	-14.85	4.57	-625.86	-382.09	6762.906	7111
65875	8.56	-15.07	4.66	-625.21	-381.56	6762.913	7111
65880	8.32	-15.13	4.62	-626.04	-383.04	6762.917	7111
65885	9.27	-14.72	4.54	-627.76	-384.21	6762.923	7111
65890	9.02	-14.64	4.65	-626.04	-383.02	6762.927	7111
65895	8.45	-15.17	4.84	-623.23	-380.20	6762.933	7111
65900	8.64	-15.06	4.67	-624.41	-381.58	6762.937	7111
65905	8.73	-14.93	4.79	-624.17	-381.53	6762.943	7111
65910	8.78	-14.87	4.77	-623.79	-380.63	6762.945	7111
65915	8.78	-14.85	4.67	-623.64	-379.66	6762.955	7111
65920	8.92	-14.89	4.76	-622.87	-380.55	6762.958	7111
65925	8.51	-15.11	4.97	-621.86	-377.86	6762.963	7111
65930	8.14	-15.37	4.78	-623.05	-379.71	6762.967	7111
65935	8.80	-15.00	4.66	-624.45	-382.81	6762.974	7111
65940	8.72	-14.80	4.58	-624.74	-381.71	6762.977	7111
65945	8.58	-14.95	4.68	-622.35	-380.41	6762.984	7111
65950	8.55	-14.96	4.73	-621.75	-379.49	6762.986	7111
65955	8.83	-14.90	4.71	-623.52	-379.85	6762.994	7111
65960	8.51	-14.97	4.77	-624.26	-380.96	6762.998	7111
65965	9.02	-14.91	4.77	-622.28	-380.80	6763.001	7111
65970	8.89	-14.86	4.69	-621.16	-378.87	6763.007	7111
65975	8.78	-14.93	4.71	-619.76	-377.74	6763.012	7111
65980	8.12	-15.16	4.97	-620.92	-377.84	6763.016	7111
65985	8.42	-15.23	4.79	-621.99	-378.74	6763.021	7111
65990	8.69	-14.97	4.83	-622.27	-379.01	6763.028	7111
65995	8.34	-15.01	5.00	-622.01	-378.34	6763.031	7111
66000	8.46	-15.30	4.75	-622.81	-379.16	6763.038	7111
66005	8.60	-15.07	4.74	-623.68	-381.77	6763.042	7111
66010	8.34	-15.22	4.77	-625.34	-382.31	6763.047	7111
66015	8.29	-15.18	4.76	-626.34	-383.62	6763.052	7111
66020	8.46	-15.28	4.69	-625.97	-383.05	6763.058	7111
66025	8.92	-14.84	4.63	-626.80	-383.06	6763.062	7111
66030	8.39	-15.15	4.74	-626.06	-383.77	6763.068	7111
66035	8.75	-15.06	4.64	-627.84	-384.60	6763.071	7111
66040	8.78	-14.84	4.78	-625.86	-382.86	6763.077	7111
66045	8.47	-14.95	4.81	-625.73	-381.50	6763.082	7111
66050	8.93	-14.77	4.77	-626.47	-382.25	6763.088	7111
66055	8.89	-14.86	4.79	-625.94	-381.84	6763.091	7111
66060	8.37	-15.23	4.89	-624.77	-380.29	6763.098	7111
66065	8.70	-15.02	4.67	-625.73	-381.89	6763.101	7111
66070	8.21	-15.19	4.79	-625.69	-382.40	6763.107	7111
66075	8.64	-15.05	4.70	-627.42	-384.45	6763.110	7111
66080	8.79	-14.70	4.81	-629.82	-384.87	6763.119	7111
66085	8.56	-15.06	4.72	-629.62	-385.51	6763.123	7111
66090	7.96	-15.12	4.88	-631.09	-388.73	6763.129	7111
66095	8.51	-14.92	4.79	-631.19	-388.17	6763.132	7111
66100	8.86	-15.01	4.63	-632.00	-387.71	6763.138	7111
66105	8.90	-14.84	4.65	-630.70	-387.77	6763.141	7111
66110	8.67	-14.95	4.78	-629.88	-386.00	6763.147	7111
66115	8.50	-15.16	4.70	-630.53	-385.35	6763.153	7111
66120	8.45	-15.17	4.78	-631.49	-387.53	6763.156	7111
66125	8.27	-15.05	4.80	-633.09	-388.08	6763.163	7111
66130	9.10	-14.78	4.74	-632.09	-387.06	6763.167	7111
66135	8.74	-14.89	4.74	-629.94	-385.62	6763.171	7111
66140	8.25	-15.18	4.79	-629.00	-385.16	6763.177	7111
66145	9.05	-14.89	4.63	-628.89	-384.97	6763.181	7111
66150	8.65	-14.87	4.86	-628.22	-384.55	6763.187	7111
66155	8.68	-14.87	4.77	-628.07	-384.19	6763.192	7111
66160	8.93	-14.84	4.77	-627.16	-383.25	6763.196	7111
66165	8.36	-15.22	4.68	-627.22	-382.55	6763.202	7111
66170	8.47	-15.16	4.66	-627.88	-384.29	6763.206	7111
66175	8.47	-15.06	4.73	-628.84	-385.08	6763.211	7111
66180	8.88	-14.83	4.68	-629.62	-386.24	6763.216	7111
66185	8.72	-14.98	4.78	-626.77	-383.86	6763.223	7111
66190	8.68	-15.07	4.66	-627.08	-383.77	6763.226	7111
66195	8.53	-15.12	4.83	-627.57	-383.46	6763.232	7111
66200	8.69	-14.89	4.80	-628.74	-384.48	6763.235	7111
66205	8.74	-14.98	4.76	-626.22	-382.67	6763.242	7111
66210	8.72	-14.88	4.75	-625.93	-381.95	6763.248	7111
66215	9.18	-14.70	4.79	-625.78	-382.03	6763.253	7111
66220	8.46	-15.08	4.72	-625.28	-380.75	6763.257	7111
66225	8.58	-15.04	4.75	-623.51	-380.49	6763.264	7111
66230	8.58	-15.12	4.77	-623.85	-380.56	6763.266	7111
66235	8.80	-14.80	4.90	-624.64	-379.97	6763.272	7111
66240	8.41	-15.10	4.84	-624.38	-379.73	6763.277	7111
66245	8.75	-15.10	4.76	-624.52	-381.26	6763.281	7111
66250	8.79	-15.07	4.69	-624.46	-381.17	6763.287	7111
66255	8.85	-14.82	4.83	-623.88	-380.48	6763.293	7111
66260	8.62	-15.01	4.75	-623.21	-379.97	6763.297	7111
66265	8.63	-15.05	4.74	-624.41	-380.38	6763.303	7111
66270	8.46	-15.29	4.73	-623.82	-380.35	6763.309	7111
66275	8.81	-14.98	4.76	-624.03	-380.27	6763.312	7111
66280	8.71	-14.93	4.78	-622.90	-380.71	6763.318	7111
66285	8.49	-15.11	4.75	-624.36	-380.70	6763.322	7111
66290	8.52	-14.97	4.73	-625.86	-380.90	6763.327	7111
66295	8.18	-15.14	4.86	-626.17	-381.35	6763.332	7111
66300	8.66	-15.09	4.88	-627.44	-382.64	6763.336	7111
66305	8.63	-15.09	4.64	-628.49	-383.51	6763.342	7111
66310	8.42	-15.20	4.64	-628.48	-384.72	6763.348	7111
66315	8.36	-15.08	4.75	-629.95	-386.07	6763.351	7111
66320	8.73	-14.85	4.78	-632.50	-387.29	6763.358	7111
66325	8.74	-15.01	4.85	-631.20	-386.45	6763.360	7111
66330	8.71	-14.96	4.79	-631.73	-387.26	6763.367	7111
66335	8.99	-14.85	4.71	-630.83	-386.54	6763.373	7111
66340	8.61	-15.03	4.66	-630.49	-386.23	6763.375	7111
66345	8.64	-15.02	4.69	-630.74	-386.36	6763.382	7111
66350	8.38	-15.02	4.65	-632.15	-386.84	6763.389	7111
66355	8.53	-15.03	4.75	-632.04	-387.91	6763.391	7111
66360	8.81	-14.85	4.76	-631.69	-387.20	6763.397	7111
66365	8.55	-15.03	4.79	-631.05	-386.45	6763.402	7111
66370	8.43	-15.08	4.79	-630.79	-386.09	6763.406	7111
66375	8.59	-14.97	4.76	-631.73	-386.50	6763.412	7111
66380	8.76	-14.98	4.80	-630.67	-385.93	6763.418	7111
66385	8.62	-15.05	4.62	-629.39	-385.38	6763.421	7111
66390	9.31	-14.48	4.65	-631.97	-386.65	6763.429	7111
66395	9.02	-14.60	4.88	-628.94	-384.34	6763.431	7111
66400	8.29	-15.19	4.91	-627.11	-381.08	6763.437	7111
66405	8.63	-15.01	4.75	-627.68	-382.53	6763.443	7111
66410	8.26	-15.18	5.02	-628.73	-383.17	6763.447	7111
66415	8.49	-15.01	5.01	-630.37	-384.00	6763.452	7111
66420	8.26	-15.36	4.84	-630.37	-384.86	6763.458	7111
66425	8.87	-14.88	4.77	-630.52	-385.18	6763.461	7111
66430	8.80	-14.83	4.71	-629.80	-385.87	6763.468	7111
66435	8.70	-14.96	4.70	-628.37	-384.56	6763.473	7111
66440	8.60	-14.97	4.90	-628.92	-384.15	6763.477	7111
66445	8.60	-15.03	4.89	-628.48	-384.19	6763.482	7111
66450	8.82	-14.88	4.75	-628.68	-384.11	6763.488	7111
66455	8.54	-15.05	4.72	-630.00	-385.17	6763.492	7111
66460	8.77	-14.98	4.73	-629.31	-385.31	6763.498	7111
66465	8.62	-15.01	4.68	-628.37	-385.49	6763.500	7111
66470	8.49	-14.94	4.89	-629.73	-384.81	6763.507	7111
66475	8.74	-14.96	4.88	-630.27	-385.34	6763.513	7111
66480	8.60	-15.07	4.78	-629.55	-385.03	6763.516	7111
66485	8.85	-14.85	4.93	-629.13	-384.29	6763.523	7111
66490	8.76	-14.85	4.79	-628.57	-382.39	6763.527	7111
66495	8.79	-14.89	4.78	-626.95	-382.21	6763.531	7111
66500	8.41	-15.08	4.97	-626.28	-381.54	6763.537	7111
66505	8.14	-15.26	4.93	-627.41	-381.77	6763.542	7111
66510	8.44	-15.02	4.96	-629.81	-383.51	6763.546	7111
66515	8.60	-15.07	4.95	-628.16	-383.79	6763.554	7111
66520	8.70	-15.06	4.75	-628.98	-384.17	6763.555	7111
66525	8.64	-15.15	4.63	-629.30	-385.00	6763.562	7111
66530	8.81	-14.71	4.77	-629.17	-385.74	6763.567	7111
66535	8.61	-15.06	4.83	-627.64	-383.63	6763.572	7111
66540	8.44	-15.16	4.83	-628.60	-384.45	6763.577	7111
66545	8.40	-15.10	4.79	-631.20	-385.97	6763.583	7111
66550	8.15	-15.31	4.82	-631.57	-387.86	6763.586	7111
66555	8.32	-14.91	4.77	-634.15	-390.47	6763.594	7111
66560	8.72	-14.94	4.69	-634.16	-389.08	6763.598	7111
66565	8.80	-15.01	4.85	-632.65	-388.52	6763.602	7111
66570	8.65	-14.89	4.89	-632.40	-386.99	6763.607	7111
66575	8.25	-15.26	4.92	-632.72	-387.02	6763.613	7111
66580	8.85	-14.86	4.77	-634.62	-388.09	6763.617	7111
66585	8.89	-14.99	4.73	-632.57	-388.01	6763.623	7111
66590	8.41	-15.05	4.81	-632.59	-388.07	6763.625	7111
66595	8.75	-15.14	4.73	-633.07	-387.76	6763.632	7111
66600	8.12	-15.31	4.72	-634.68	-389.99	6763.638	7111
66605	8.97	-14.78	4.76	-636.02	-391.54	6763.642	7111
66610	9.32	-14.63	4.65	-633.42	-389.18	6763.647	7111
66615	8.36	-15.59	4.70	-631.60	-387.63	6763.654	7111
66620	8.71	-14.92	4.75	-632.27	-387.87	6763.656	7111
66625	8.92	-14.95	4.66	-632.07	-387.16	6763.662	7111
66630	8.32	-14.97	4.74	-631.62	-387.12	6763.667	7111
66635	8.74	-14.90	4.82	-631.21	-386.26	6763.671	7111
66640	8.85	-15.10	4.72	-629.77	-385.15	6763.677	7111
66645	9.06	-14.64	4.69	-628.74	-384.89	6763.682	7111
66650	8.59	-14.75	4.77	-627.39	-382.79	6763.687	7111
66655	8.59	-15.15	4.87	-627.52	-381.24	6763.692	7111
66660	8.58	-15.14	4.65	-628.14	-382.86	6763.696	7111
66665	8.60	-15.01	4.65	-628.87	-384.41	6763.702	7111
66670	9.05	-14.66	4.82	-626.46	-382.55	6763.708	7111
66675	8.23	-15.30	4.78	-625.46	-381.04	6763.711	7111
66680	8.55	-15.06	4.76	-627.55	-382.69	6763.717	7111
66685	8.62	-15.05	4.79	-627.81	-383.51	6763.722	7111
66690	8.73	-14.80	4.85	-628.47	-383.89	6763.729	7111
66695	8.40	-15.12	4.83	-628.40	-383.71	6763.732	7111
66700	8.59	-15.04	4.77	-628.13	-384.22	6763.736	7111
66705	8.53	-15.10	4.72	-628.10	-383.81	6763.742	7111
66710	8.47	-14.92	4.71	-627.78	-384.30	6763.748	7111
66715	8.21	-15.22	4.81	-629.91	-384.39	6763.750	7111
66720	8.61	-15.01	4.66	-632.17	-386.96	6763.759	7111
66725	8.16	-14.98	4.82	-632.47	-387.16	6763.763	7111
66730	8.78	-14.98	4.79	-632.41	-386.34	6763.766	7111
66735	8.58	-15.12	4.68	-631.32	-386.16	6763.772	7111
66740	8.68	-15.08	4.60	-631.54	-387.39	6763.777	7111
66745	8.63	-14.93	4.65	-633.34	-388.31	6763.781	7111
66750	8.84	-14.87	4.72	-631.77	-386.58	6763.788	7111
66755	8.37	-15.06	4.86	-631.36	-385.70	6763.792	7111
66760	8.67	-15.19	4.76	-632.16	-386.23	6763.797	7111
66765	8.71	-14.99	4.59	-631.95	-387.54	6763.802	7111
66770	8.44	-14.95	4.71	-631.74	-387.88	6763.807	7111
66775	8.51	-15.18	4.64	-631.87	-387.40	6763.812	7111
66780	8.60	-14.99	4.63	-633.10	-388.83	6763.817	7111
66785	8.43	-14.95	4.80	-632.08	-387.94	6763.821	7111
66790	8.53	-15.03	4.68	-632.64	-388.29	6763.827	7111
66795	8.52	-15.09	4.64	-632.45	-388.22	6763.833	7111
66800	8.88	-14.82	4.70	-632.39	-388.73	6763.836	7111
66805	8.73	-14.88	4.71	-632.29	-387.73	6763.842	7111
66810	8.78	-14.80	4.75	-630.79	-386.60	6763.848	7111
66815	8.76	-14.98	4.69	-627.70	-382.38	6763.852	7111
66820	8.14	-15.21	4.89	-628.02	-382.57	6763.856	7111
66825	8.93	-14.72	4.99	-627.20	-382.05	6763.861	7111
66830	8.75	-15.05	4.84	-626.26	-380.94	6763.867	7111
66835	8.82	-14.95	4.76	-625.77	-381.90	6763.873	7111
66840	8.08	-15.42	4.63	-626.60	-382.47	6763.875	7111
66845	8.57	-14.88	4.74	-630.24	-385.26	6763.882	7111
66850	8.45	-15.20	4.73	-630.08	-384.28	6763.887	7111
66855	8.53	-14.96	4.84	-630.09	-385.49	6763.893	7111
66860	8.62	-14.98	4.74	-630.39	-385.16	6763.897	7111
66865	8.29	-15.23	4.71	-630.05	-385.03	6763.903	7111
66870	8.95	-14.64	4.70	-631.76	-385.84	6763.906	7111
66875	8.52	-15.10	4.80	-629.72	-383.79	6763.912	7111
66880	8.79	-15.09	4.65	-630.52	-384.37	6763.917	7111
66885	8.32	-15.34	4.59	-628.03	-385.38	6763.924	7111
66890	8.39	-15.10	4.69	-629.88	-384.87	6763.928	7111
66895	9.11	-14.79	4.67	-630.02	-384.56	6763.933	7111
66900	8.50	-14.95	4.82	-628.28	-384.36	6763.937	7111
66905	8.61	-14.97	4.78	-627.58	-383.27	6763.942	7111
66910	8.41	-15.22	4.68	-629.76	-384.42	6763.947	7111
66915	8.74	-14.78	4.81	-629.96	-384.22	6763.952	7111
66920	8.56	-15.09	4.90	-628.36	-382.20	6763.958	7111
66925	8.93	-14.88	4.68	-628.89	-383.14	6763.961	7111
66930	8.65	-15.08	4.63	-628.11	-384.14	6763.967	7111
66935	8.83	-14.84	4.65	-627.57	-383.50	6763.974	7111
66940	8.52	-15.07	4.86	-627.54	-383.02	6763.977	7111
66945	8.51	-15.15	4.80	-628.67	-383.17	6763.982	7111
66950	8.47	-15.16	4.58	-630.10	-384.75	6763.988	7111
66955	8.76	-14.80	4.82	-629.13	-384.67	6763.992	7111
66960	8.42	-15.01	4.83	-628.44	-383.42	6763.998	7111
66965	8.38	-15.29	4.79	-628.95	-383.51	6764.000	7111
66970	8.67	-15.05	4.69	-632.14	-386.62	6764.007	7111
66975	8.60	-15.00	4.77	-632.19	-387.53	6764.012	7111
66980	8.78	-14.89	4.80	-632.73	-387.94	6764.016	7111
66985	8.90	-14.87	4.84	-631.58	-386.83	6764.021	7111
66990	8.71	-14.95	4.63	-632.23	-387.99	6764.027	7111
66995	8.46	-14.97	4.84	-632.26	-387.86	6764.031	7111
67000	8.79	-14.99	4.80	-631.23	-386.56	6764.037	7111
67005	8.66	-15.01	4.64	-630.89	-386.65	6764.042	7111
67010	8.66	-15.01	4.66	-630.97	-387.85	6764.047	7111
67015	8.52	-14.94	4.80	-630.48	-387.55	6764.052	7111
67020	8.29	-15.27	4.82	-632.25	-385.90	6764.058	7111
67025	8.45	-14.97	4.83	-633.06	-387.96	6764.062	7111
67030	9.09	-14.85	4.79	-632.67	-387.62	6764.068	7111
67035	8.54	-15.06	4.85	-631.52	-386.05	6764.070	7111
67040	8.70	-14.87	4.76	-631.21	-387.27	6764.077	7111
67045	8.43	-15.04	4.88	-631.63	-386.47	6764.082	7111
67050	8.64	-15.20	4.68	-631.43	-386.84	6764.088	7111
67055	9.06	-14.64	4.68	-630.79	-386.57	6764.092	7111
67060	8.29	-15.25	4.79	-629.54	-384.74	6764.099	7111
67065	8.64	-15.03	4.77	-630.40	-385.69	6764.102	7111
67070	8.34	-15.03	4.89	-629.73	-384.13	6764.107	7111
67075	8.63	-15.13	4.81	-630.38	-384.90	6764.110	7111
67080	8.46	-15.06	4.74	-630.52	-385.89	6764.117	7111
67085	8.81	-14.91	4.70	-629.57	-385.47	6764.123	7111
67090	8.72	-14.98	4.79	-629.37	-384.66	6764.126	7111
67095	8.43	-15.08	4.78	-630.87	-385.70	6764.132	7111
67100	8.39	-15.15	4.86	-631.44	-386.66	6764.138	7111
67105	8.72	-15.05	4.69	-631.34	-387.21	6764.141	7111
67110	8.67	-15.02	4.67	-632.28	-387.22	6764.146	7111
67115	8.77	-14.92	4.59	-632.78	-387.33	6764.152	7111
67120	9.13	-14.73	4.63	-631.09	-386.63	6764.156	7111
67125	8.73	-14.95	4.72	-629.87	-384.06	6764.163	7111
67130	8.60	-15.07	4.65	-629.36	-384.22	6764.167	7111
67135	8.65	-14.83	4.66	-630.55	-386.70	6764.171	7111
67140	8.84	-14.73	4.82	-628.33	-384.36	6764.176	7111
67145	8.68	-15.09	4.69	-627.05	-382.33	6764.181	7111
67150	8.88	-14.82	4.68	-626.35	-382.51	6764.187	7111
67155	8.15	-15.51	4.70	-626.28	-381.24	6764.192	7111
67160	9.00	-14.84	4.59	-628.68	-383.81	6764.197	7111
67165	8.67	-14.79	4.78	-625.78	-382.08	6764.202	7111
67170	8.75	-15.01	4.74	-624.62	-379.94	6764.207	7111
[truncated: 186,000 more rows]
