# Supplementary material for: Structural characterization of the saxitoxin-targeting APTSTX1 aptamer using optical tweezers and molecular dynamics simulations
Source: PLoS One. 2019 Nov 7;14(11):e0222468. doi: 10.1371/journal.pone.0222468 (PMC6837747; doi:10.1371/journal.pone.0222468)
Supplement: S1 File — Data repository, aptamer control condition and aptamer under SXT. (ZIP) [file pone.0222468.s005.zip › Data/Data/August/090815/3aB.txt]

CycleCount/n	X_force	Y_force	Z_force	A_dist-Y	B_dist-Y	time(sec)	Status
1001110	9.76	-12.23	1.74	-773.95	-521.28	7695.745	7111
1001115	8.71	-12.83	1.82	-772.02	-520.14	7695.748	7111
1001120	9.02	-12.83	1.88	-770.79	-519.77	7695.752	7111
1001125	8.66	-13.06	1.99	-770.48	-519.49	7695.758	7111
1001130	8.42	-13.04	1.83	-770.82	-519.24	7695.763	7111
1001135	8.79	-12.92	1.85	-770.89	-519.39	7695.767	7111
1001140	8.92	-12.77	1.75	-770.11	-518.60	7695.772	7111
1001145	8.70	-12.98	1.90	-771.36	-519.31	7695.778	7111
1001150	8.37	-13.00	1.80	-771.07	-519.12	7695.781	7111
1001155	9.00	-13.00	1.89	-771.32	-518.98	7695.788	7111
1001160	8.55	-13.14	1.93	-772.20	-519.36	7695.792	7111
1001165	8.80	-13.26	1.96	-772.02	-519.68	7695.797	7111
1001170	8.61	-12.91	1.86	-773.80	-520.45	7695.802	7111
1001175	8.41	-13.17	1.82	-774.15	-522.26	7695.807	7111
1001180	8.76	-12.96	1.74	-775.07	-522.80	7695.812	7111
1001185	8.44	-13.28	1.95	-774.65	-522.81	7695.818	7111
1001190	8.88	-12.68	1.78	-776.49	-523.91	7695.822	7111
1001195	9.11	-12.72	1.68	-772.49	-520.60	7695.827	7111
1001200	8.88	-12.99	1.86	-771.43	-519.26	7695.833	7111
1001205	8.47	-13.41	2.03	-771.75	-519.59	7695.836	7111
1001210	8.80	-12.85	1.97	-774.02	-521.56	7695.842	7111
1001215	8.75	-12.73	1.72	-773.03	-521.32	7695.849	7111
1001220	8.63	-13.14	1.85	-772.63	-521.00	7695.852	7111
1001225	9.09	-12.81	1.78	-772.97	-521.87	7695.858	7111
1001230	8.87	-12.89	1.96	-772.37	-520.80	7695.861	7111
1001235	8.58	-12.83	1.85	-771.25	-520.22	7695.867	7111
1001240	8.74	-12.91	1.85	-771.09	-519.68	7695.873	7111
1001245	8.28	-13.61	2.05	-769.38	-517.34	7695.880	7111
1001250	8.68	-13.30	2.12	-770.66	-518.54	7695.882	7111
1001255	8.56	-12.88	1.86	-772.75	-520.49	7695.888	7111
1001260	8.56	-13.18	1.93	-772.25	-520.50	7695.891	7111
1001265	8.46	-13.00	1.90	-773.55	-522.17	7695.898	7111
1001270	8.81	-13.01	2.02	-773.65	-521.80	7695.904	7111
1001275	8.97	-12.75	1.92	-772.78	-520.67	7695.906	7111
1001280	8.72	-13.05	1.97	-771.53	-519.33	7695.912	7111
1001285	8.64	-12.81	1.78	-771.48	-519.40	7695.918	7111
1001290	8.52	-13.20	1.87	-768.63	-518.24	7695.922	7111
1001295	8.89	-12.74	1.65	-769.52	-518.53	7695.927	7111
1001300	8.63	-13.07	1.79	-767.70	-516.36	7695.933	7111
1001305	8.70	-13.08	1.83	-768.24	-516.31	7695.937	7111
1001310	8.40	-13.09	1.92	-769.78	-517.21	7695.942	7111
1001315	9.22	-12.73	1.87	-769.43	-518.29	7695.948	7111
1001320	8.34	-13.18	1.77	-769.12	-517.41	7695.953	7111
1001325	8.33	-13.15	1.87	-769.79	-518.83	7695.958	7111
1001330	8.77	-12.81	1.87	-771.23	-519.65	7695.962	7111
1001335	8.66	-13.24	1.89	-770.53	-518.58	7695.966	7111
1001340	9.14	-13.12	2.10	-770.21	-519.08	7695.973	7111
1001345	8.71	-12.79	2.07	-770.87	-519.48	7695.977	7111
1001350	8.33	-13.02	1.85	-770.42	-517.97	7695.983	7111
1001355	8.56	-13.14	1.69	-769.27	-517.87	7695.986	7111
1001360	8.97	-13.33	2.07	-772.37	-520.13	7695.995	7111
1001365	8.66	-12.89	1.98	-773.45	-521.74	7695.998	7111
1001370	9.16	-12.68	1.85	-771.32	-519.38	7696.002	7111
1001375	8.64	-12.71	1.65	-767.91	-517.12	7696.007	7111
1001380	8.27	-12.90	1.81	-767.32	-515.22	7696.015	7111
1001385	9.28	-12.98	1.91	-765.55	-515.12	7696.016	7111
1001390	8.89	-13.00	1.85	-765.84	-514.84	7696.023	7111
1001395	8.28	-13.12	1.84	-766.71	-515.30	7696.028	7111
1001400	8.51	-13.18	1.62	-767.89	-516.61	7696.031	7111
1001405	8.67	-13.00	1.82	-769.87	-517.38	7696.038	7111
1001410	7.93	-13.06	1.56	-769.49	-517.19	7696.044	7111
1001415	8.87	-12.97	1.59	-770.14	-518.81	7696.047	7111
1001420	8.62	-13.08	1.76	-771.37	-518.95	7696.053	7111
1001425	8.57	-13.23	2.01	-773.30	-521.13	7696.058	7111
1001430	8.84	-12.70	1.75	-773.60	-521.80	7696.062	7111
1001435	8.93	-12.88	1.73	-769.95	-519.00	7696.067	7111
1001440	8.53	-13.20	1.91	-769.68	-518.32	7696.073	7111
1001445	8.79	-13.02	2.03	-772.62	-519.99	7696.077	7111
1001450	8.78	-12.96	2.02	-770.84	-519.48	7696.083	7111
1001455	8.51	-12.87	1.90	-770.36	-518.10	7696.086	7111
1001460	8.49	-13.08	1.92	-769.56	-517.27	7696.092	7111
1001465	8.59	-13.07	1.87	-769.38	-518.31	7696.098	7111
1001470	8.48	-13.06	1.82	-771.17	-518.60	7696.102	7111
1001475	8.66	-13.15	1.97	-772.93	-520.90	7696.107	7111
1001480	8.91	-12.80	1.99	-773.25	-520.24	7696.112	7111
1001485	8.85	-12.66	1.86	-770.78	-519.33	7696.117	7111
1001490	8.60	-13.04	1.69	-767.91	-517.09	7696.122	7111
1001495	9.04	-12.99	1.81	-766.98	-516.76	7696.125	7111
1001500	8.88	-12.51	1.55	-765.79	-515.01	7696.132	7111
1001505	8.66	-12.84	1.64	-763.20	-513.30	7696.138	7111
1001510	8.83	-13.06	1.76	-762.14	-512.29	7696.141	7111
1001515	9.07	-12.68	1.89	-762.95	-513.20	7696.147	7111
1001520	8.38	-13.07	1.89	-762.67	-511.88	7696.153	7111
1001525	9.11	-12.56	1.95	-767.08	-515.65	7696.159	7111
1001530	8.68	-12.72	1.79	-766.07	-515.01	7696.162	7111
1001535	8.74	-13.03	1.96	-765.08	-514.35	7696.168	7111
1001540	8.74	-13.06	2.12	-766.46	-515.04	7696.172	7111
1001545	8.63	-13.39	2.08	-766.21	-515.09	7696.178	7111
1001550	8.79	-12.71	1.87	-767.00	-516.25	7696.183	7111
1001555	8.41	-12.75	1.90	-767.34	-515.64	7696.189	7111
1001560	8.54	-12.82	1.76	-766.97	-515.86	7696.192	7111
1001565	8.68	-13.05	1.82	-765.26	-514.06	7696.198	7111
1001570	8.47	-13.18	1.97	-766.30	-514.50	7696.202	7111
1001575	8.89	-12.72	1.65	-765.61	-514.19	7696.208	7111
1001580	8.64	-13.13	1.78	-764.21	-513.75	7696.211	7111
1001585	8.63	-12.96	1.82	-765.36	-513.69	7696.217	7111
1001590	8.54	-13.11	1.82	-765.38	-513.87	7696.223	7111
1001595	8.45	-13.16	1.80	-764.93	-515.36	7696.227	7111
1001600	8.44	-13.10	1.70	-766.03	-515.02	7696.232	7111
1001605	8.44	-13.39	1.83	-767.16	-516.19	7696.238	7111
1001610	8.81	-13.02	2.05	-769.83	-518.32	7696.243	7111
1001615	8.67	-12.86	1.84	-769.38	-517.96	7696.248	7111
1001620	8.69	-13.04	1.91	-769.39	-517.59	7696.250	7111
1001625	9.18	-12.82	1.93	-768.07	-517.50	7696.257	7111
1001630	8.63	-13.03	1.99	-768.80	-518.02	7696.263	7111
1001635	8.55	-12.92	1.77	-768.76	-517.86	7696.266	7111
1001640	9.10	-12.98	1.91	-767.73	-516.96	7696.273	7111
1001645	8.57	-13.02	1.90	-767.14	-516.04	7696.277	7111
1001650	8.97	-12.82	1.96	-766.45	-515.66	7696.281	7111
1001655	8.53	-13.30	2.09	-766.35	-515.25	7696.287	7111
1001660	8.71	-12.77	1.85	-768.35	-516.99	7696.294	7111
1001665	8.86	-12.95	2.00	-767.01	-516.28	7696.296	7111
1001670	8.88	-12.87	1.82	-765.02	-514.48	7696.303	7111
1001675	7.86	-13.53	1.89	-766.18	-514.53	7696.307	7111
1001680	8.67	-12.99	1.95	-768.55	-518.08	7696.312	7111
1001685	8.72	-13.00	1.88	-769.07	-517.58	7696.318	7111
1001690	8.39	-13.51	1.89	-770.11	-518.86	7696.324	7111
1001695	8.74	-12.80	1.88	-772.14	-520.42	7696.327	7111
1001700	8.74	-12.89	1.78	-771.34	-520.53	7696.333	7111
1001705	8.73	-13.03	1.83	-770.20	-519.79	7696.336	7111
1001710	8.71	-12.77	1.79	-772.40	-519.38	7696.343	7111
1001715	8.54	-13.25	1.70	-770.87	-518.59	7696.349	7111
1001720	8.76	-12.47	1.58	-771.87	-519.88	7696.355	7111
1001725	8.84	-12.99	1.94	-770.27	-519.35	7696.358	7111
1001730	8.58	-13.05	2.11	-770.65	-518.86	7696.364	7111
1001735	8.70	-12.85	1.96	-771.07	-519.86	7696.368	7111
1001740	8.54	-12.82	1.80	-770.30	-517.80	7696.374	7111
1001745	8.72	-13.08	1.89	-769.74	-516.89	7696.375	7111
1001750	8.46	-13.07	1.91	-769.47	-520.14	7696.384	7111
1001755	8.70	-12.98	1.89	-770.42	-519.41	7696.388	7111
1001760	8.79	-12.85	1.93	-771.40	-519.72	7696.393	7111
1001765	9.10	-12.69	1.81	-767.98	-517.28	7696.398	7111
1001770	8.65	-13.09	1.95	-766.89	-516.04	7696.403	7111
1001775	8.65	-13.06	2.05	-769.49	-517.53	7696.406	7111
1001780	8.55	-13.02	1.93	-768.89	-516.86	7696.413	7111
1001785	8.36	-13.10	1.75	-768.33	-517.46	7696.418	7111
1001790	8.51	-13.21	1.90	-769.51	-518.26	7696.421	7111
1001795	8.77	-12.59	1.78	-771.64	-520.62	7696.428	7111
1001800	8.88	-12.92	1.84	-768.44	-518.09	7696.433	7111
1001805	8.43	-13.24	1.97	-770.54	-519.01	7696.437	7111
1001810	8.28	-13.15	1.85	-771.80	-520.19	7696.443	7111
1001815	8.86	-12.91	1.76	-771.96	-520.30	7696.447	7111
1001820	8.68	-13.09	1.93	-771.86	-520.70	7696.453	7111
1001825	8.35	-13.02	1.86	-770.89	-518.66	7696.458	7111
1001830	8.70	-12.93	1.69	-769.63	-519.13	7696.461	7111
1001835	8.32	-13.05	1.80	-773.42	-522.13	7696.467	7111
1001840	8.96	-12.88	1.72	-772.77	-521.45	7696.474	7111
1001845	8.71	-13.25	2.10	-774.94	-522.79	7696.478	7111
1001850	8.42	-12.82	1.88	-776.33	-524.20	7696.482	7111
1001855	8.73	-12.89	1.75	-775.48	-526.00	7696.489	7111
1001860	8.53	-13.03	1.75	-775.84	-524.85	7696.492	7111
1001865	9.22	-12.74	1.84	-774.94	-522.46	7696.499	7111
1001870	8.83	-12.74	1.68	-772.91	-520.70	7696.500	7111
1001875	8.95	-13.13	1.90	-769.80	-519.02	7696.507	7111
1001880	8.72	-13.01	1.94	-770.51	-519.19	7696.513	7111
1001885	8.86	-12.91	2.02	-770.72	-518.98	7696.517	7111
1001890	8.77	-12.96	2.01	-769.37	-517.44	7696.523	7111
1001895	9.10	-12.70	1.87	-767.89	-517.39	7696.529	7111
1001900	8.66	-13.13	1.98	-766.49	-516.26	7696.531	7111
1001905	8.47	-13.18	2.09	-767.82	-516.36	7696.538	7111
1001910	8.32	-13.00	1.95	-769.01	-518.10	7696.544	7111
1001915	8.75	-13.08	2.03	-771.76	-519.14	7696.547	7111
1001920	8.36	-12.94	1.83	-771.52	-520.26	7696.553	7111
1001925	8.87	-12.85	1.84	-770.26	-520.34	7696.558	7111
1001930	8.68	-13.08	2.02	-771.77	-520.03	7696.562	7111
1001935	8.79	-12.99	2.02	-771.36	-520.81	7696.567	7111
1001940	8.76	-12.72	1.80	-770.23	-518.29	7696.572	7111
1001945	8.97	-12.81	1.72	-767.20	-515.71	7696.578	7111
1001950	8.71	-13.04	1.92	-766.51	-515.27	7696.583	7111
1001955	8.32	-13.35	2.00	-767.15	-516.85	7696.586	7111
1001960	8.54	-13.27	2.10	-768.30	-517.93	7696.593	7111
1001965	8.38	-12.82	1.69	-769.56	-518.68	7696.597	7111
1001970	8.73	-13.23	1.87	-768.93	-518.79	7696.602	7111
1001975	8.35	-13.08	1.85	-771.01	-519.53	7696.607	7111
1001980	8.78	-13.01	1.70	-770.91	-519.55	7696.611	7111
1001985	8.58	-13.23	1.97	-771.48	-520.01	7696.617	7111
1001990	8.93	-12.84	1.95	-773.17	-521.51	7696.623	7111
1001995	8.42	-13.05	1.87	-774.19	-522.53	7696.626	7111
1002000	8.09	-13.20	1.86	-774.98	-523.53	7696.633	7111
1002005	9.21	-12.76	1.88	-775.59	-523.89	7696.638	7111
1002010	8.30	-13.24	1.97	-773.04	-521.64	7696.642	7111
1002015	8.64	-13.10	2.03	-775.57	-524.20	7696.647	7111
1002020	9.09	-12.99	2.16	-774.51	-523.89	7696.654	7111
1002025	8.87	-12.95	2.08	-774.75	-522.81	7696.656	7111
1002030	8.65	-12.62	1.80	-773.51	-521.09	7696.664	7111
1002035	8.74	-13.00	1.77	-771.13	-520.29	7696.669	7111
1002040	8.57	-13.14	1.68	-769.65	-518.99	7696.672	7111
1002045	8.87	-12.86	1.83	-770.66	-519.26	7696.677	7111
1002050	9.11	-12.51	1.75	-767.86	-516.73	7696.684	7111
1002055	8.69	-13.15	1.83	-765.86	-514.72	7696.687	7111
1002060	8.28	-13.34	1.97	-767.89	-515.60	7696.693	7111
1002065	8.36	-13.10	1.88	-769.69	-517.40	7696.697	7111
1002070	9.01	-12.73	1.88	-770.02	-518.55	7696.703	7111
1002075	8.66	-13.09	2.08	-769.48	-517.12	7696.708	7111
1002080	8.43	-13.12	2.04	-771.14	-518.49	7696.711	7111
1002085	8.85	-12.76	1.78	-770.91	-518.79	7696.718	7111
1002090	8.46	-13.11	1.82	-770.29	-517.50	7696.724	7111
1002095	8.53	-13.04	1.84	-770.29	-518.60	7696.728	7111
1002100	8.57	-13.16	1.73	-770.00	-518.30	7696.731	7111
1002105	8.81	-12.80	1.57	-770.45	-519.07	7696.737	7111
1002110	8.47	-13.25	1.79	-769.53	-517.55	7696.742	7111
1002115	8.61	-12.97	1.84	-771.13	-517.63	7696.749	7111
1002120	8.66	-12.98	1.80	-769.61	-517.89	7696.751	7111
1002125	8.59	-13.02	1.87	-769.78	-518.73	7696.758	7111
1002130	8.77	-13.04	1.85	-769.08	-518.11	7696.763	7111
1002135	9.05	-12.66	1.81	-766.60	-516.49	7696.766	7111
1002140	8.63	-13.01	1.84	-766.06	-514.70	7696.772	7111
1002145	8.41	-13.18	2.03	-768.27	-516.90	7696.779	7111
1002150	8.31	-13.08	1.77	-767.81	-516.82	7696.781	7111
1002155	8.60	-12.96	1.82	-769.25	-516.89	7696.788	7111
1002160	8.54	-13.13	1.85	-768.63	-517.71	7696.792	7111
1002165	8.86	-12.95	1.95	-768.79	-517.13	7696.797	7111
1002170	8.90	-12.96	2.03	-767.88	-517.44	7696.802	7111
1002175	8.60	-13.23	2.09	-768.35	-518.76	7696.809	7111
1002180	8.79	-12.69	1.91	-769.00	-519.46	7696.812	7111
1002185	8.76	-12.93	1.93	-768.26	-518.25	7696.819	7111
1002190	8.69	-13.03	2.09	-767.39	-517.03	7696.821	7111
1002195	8.69	-13.15	1.93	-767.42	-517.57	7696.828	7111
1002200	8.74	-12.85	1.97	-769.01	-518.56	7696.833	7111
1002205	8.72	-13.06	2.07	-768.25	-518.17	7696.836	7111
1002210	8.80	-12.83	1.97	-769.27	-518.58	7696.842	7111
1002215	8.74	-13.21	1.80	-766.66	-516.77	7696.849	7111
1002220	8.52	-13.07	1.85	-768.10	-517.66	7696.852	7111
1002225	8.52	-13.36	1.98	-768.72	-518.59	7696.858	7111
1002230	8.48	-13.14	1.93	-770.15	-519.53	7696.862	7111
1002235	8.52	-12.95	1.79	-771.83	-520.26	7696.867	7111
1002240	8.84	-13.01	1.98	-770.83	-521.08	7696.873	7111
1002245	9.55	-12.84	1.96	-772.94	-520.10	7696.880	7111
1002250	8.67	-12.93	1.89	-771.80	-520.29	7696.882	7111
1002255	8.82	-12.92	1.79	-769.90	-519.21	7696.886	7111
1002260	8.96	-13.03	1.99	-770.81	-518.68	7696.850	7111
1002265	8.29	-13.04	1.83	-771.33	-521.29	7696.854	7111
1002270	8.37	-13.24	1.82	-771.93	-520.33	7696.858	7111
1002275	8.86	-12.82	1.68	-772.34	-521.85	7696.864	7111
1002280	8.98	-12.97	1.90	-771.38	-519.92	7696.868	7111
1002285	8.87	-13.03	1.94	-770.92	-520.18	7696.874	7111
1002290	8.85	-13.17	1.96	-769.11	-519.13	7696.880	7111
1002295	8.24	-13.06	1.76	-770.83	-519.54	7696.883	7111
1002300	8.73	-13.15	1.84	-771.95	-520.63	7696.890	7111
1002305	8.92	-12.84	2.00	-774.50	-523.71	7696.895	7111
1002310	8.87	-12.94	2.06	-772.84	-523.72	7696.898	7111
1002315	8.48	-12.83	1.87	-771.85	-521.86	7696.904	7111
1002320	8.97	-13.07	1.91	-772.74	-522.05	7696.910	7111
1002325	8.81	-12.77	1.73	-773.09	-522.41	7696.914	7111
1002330	8.86	-13.04	1.80	-771.96	-521.36	7696.920	7111
1002335	8.55	-13.02	1.80	-772.63	-521.68	7696.922	7111
1002340	8.64	-13.06	1.81	-771.93	-521.77	7696.929	7111
1002345	8.75	-12.90	1.79	-772.73	-522.05	7696.935	7111
1002350	8.88	-12.95	1.85	-773.41	-521.87	7696.938	7111
1002355	9.03	-12.72	1.88	-772.69	-521.32	7696.945	7111
1002360	8.72	-12.99	1.89	-770.89	-520.21	7696.950	7111
1002365	8.34	-13.15	1.81	-770.99	-520.51	7696.953	7111
1002370	8.71	-13.07	1.87	-771.69	-521.13	7696.959	7111
1002375	8.66	-12.90	1.85	-772.73	-520.92	7696.964	7111
1002380	8.21	-13.12	1.77	-772.20	-520.75	7696.968	7111
1002385	8.98	-12.83	1.74	-771.60	-521.04	7696.975	7111
1002390	8.69	-13.11	1.86	-771.50	-520.40	7696.979	7111
1002395	8.50	-13.03	1.72	-772.54	-522.17	7696.983	7111
1002400	8.62	-13.10	1.72	-772.73	-522.68	7696.989	7111
1002405	8.54	-13.20	1.91	-773.33	-521.91	7696.994	7111
1002410	8.87	-12.77	1.81	-774.16	-522.25	7696.999	7111
1002415	8.66	-13.06	1.71	-773.89	-522.21	7697.004	7111
1002420	9.00	-13.10	2.07	-774.45	-523.37	7697.008	7111
1002425	8.70	-12.82	2.05	-776.04	-524.17	7697.014	7111
1002430	8.71	-12.84	2.01	-774.98	-523.63	7697.019	7111
1002435	8.81	-12.83	1.80	-771.66	-521.65	7697.023	7111
1002440	8.54	-13.25	1.91	-769.79	-520.07	7697.028	7111
1002445	8.85	-12.67	1.59	-770.91	-521.13	7697.035	7111
1002450	9.06	-12.93	1.87	-770.47	-519.31	7697.039	7111
1002455	8.57	-13.22	1.98	-770.78	-520.07	7697.044	7111
1002460	8.52	-12.97	1.77	-771.99	-521.12	7697.047	7111
1002465	9.03	-12.75	1.79	-771.31	-520.83	7697.054	7111
1002470	8.89	-12.82	1.91	-770.48	-519.34	7697.060	7111
1002475	8.32	-12.92	1.89	-770.40	-518.52	7697.062	7111
1002480	8.56	-13.13	1.78	-768.80	-519.03	7697.069	7111
1002485	8.57	-13.46	2.09	-770.58	-520.03	7697.076	7111
1002490	8.87	-12.71	1.95	-771.78	-519.63	7697.078	7111
1002495	8.89	-12.95	1.91	-770.20	-517.63	7697.084	7111
1002500	8.88	-13.07	2.00	-770.09	-517.59	7697.089	7111
1002505	8.44	-12.92	1.83	-770.67	-518.88	7697.094	7111
1002510	8.71	-13.01	2.01	-770.03	-519.26	7697.100	7111
1002515	8.11	-13.45	1.89	-769.72	-518.86	7697.104	7111
1002520	8.01	-13.26	1.80	-773.51	-521.28	7697.108	7111
1002525	8.88	-12.95	1.89	-775.11	-523.16	7697.115	7111
1002530	8.92	-12.80	1.95	-775.00	-524.08	7697.119	7111
1002535	8.65	-13.05	1.86	-772.75	-522.40	7697.124	7111
1002540	8.38	-12.97	1.76	-772.68	-521.69	7697.130	7111
1002545	8.71	-13.15	1.79	-772.91	-521.15	7697.133	7111
1002550	8.87	-13.02	1.90	-771.99	-521.31	7697.140	7111
1002555	8.50	-13.02	1.78	-771.84	-521.13	7697.145	7111
1002560	9.05	-12.80	1.82	-772.76	-521.52	7697.148	7111
1002565	8.95	-12.78	1.81	-771.28	-520.38	7697.153	7111
1002570	8.70	-12.85	1.57	-770.18	-518.18	7697.158	7111
1002575	9.05	-12.88	1.75	-768.73	-516.82	7697.164	7111
1002580	8.52	-13.00	1.83	-768.13	-517.07	7697.170	7111
1002585	9.00	-12.85	1.96	-767.87	-516.50	7697.172	7111
1002590	8.46	-13.12	1.95	-768.13	-516.51	7697.180	7111
1002595	8.53	-13.32	2.00	-769.54	-518.54	7697.184	7111
1002600	8.75	-12.93	1.90	-770.48	-518.46	7697.188	7111
1002605	8.91	-12.91	1.86	-768.57	-517.89	7697.194	7111
1002610	8.62	-13.02	1.84	-768.95	-517.68	7697.201	7111
1002615	8.77	-12.77	1.80	-768.92	-517.80	7697.203	7111
1002620	8.69	-13.40	1.86	-767.83	-517.45	7697.211	7111
1002625	9.08	-12.84	1.85	-768.41	-519.11	7697.213	7111
1002630	8.55	-13.12	1.86	-769.65	-518.80	7697.219	7111
1002635	8.46	-13.08	1.83	-771.43	-520.03	7697.224	7111
1002640	9.24	-12.77	1.95	-773.03	-521.76	7697.231	7111
1002645	9.08	-12.80	1.98	-771.87	-521.02	7697.233	7111
1002650	8.43	-13.04	1.86	-769.73	-519.41	7697.240	7111
1002655	8.47	-13.12	1.81	-769.88	-519.33	7697.244	7111
1002660	9.23	-12.75	1.98	-770.70	-519.35	7697.250	7111
1002665	8.15	-13.19	1.89	-770.11	-518.51	7697.255	7111
1002670	8.98	-12.98	2.04	-770.43	-518.78	7697.258	7111
1002675	8.49	-13.06	1.96	-771.63	-519.24	7697.264	7111
1002680	8.79	-12.85	1.78	-772.66	-520.49	7697.271	7111
1002685	8.86	-12.95	1.82	-772.18	-520.87	7697.273	7111
1002690	8.77	-12.89	1.77	-771.68	-520.84	7697.279	7111
1002695	8.96	-12.84	1.83	-770.88	-519.91	7697.283	7111
1002700	8.23	-13.23	1.90	-772.12	-519.76	7697.289	7111
1002705	8.68	-12.94	1.85	-774.12	-521.94	7697.294	7111
1002710	9.09	-12.54	1.70	-771.36	-519.64	7697.298	7111
1002715	8.80	-13.06	1.89	-767.92	-517.36	7697.305	7111
1002720	8.84	-13.02	1.85	-768.32	-517.11	7697.310	7111
1002725	8.78	-12.78	1.72	-768.42	-517.35	7697.312	7111
1002730	8.56	-13.13	1.70	-767.87	-518.05	7697.318	7111
1002735	8.93	-12.82	1.60	-769.01	-517.61	7697.326	7111
1002740	8.63	-13.09	1.81	-767.99	-516.58	7697.328	7111
1002745	8.77	-13.10	2.01	-768.36	-517.34	7697.334	7111
1002750	8.43	-12.88	1.89	-768.91	-517.44	7697.337	7111
1002755	8.79	-13.29	2.10	-768.66	-517.22	7697.346	7111
1002760	8.83	-12.85	2.01	-770.32	-517.42	7697.349	7111
1002765	8.23	-13.23	1.96	-769.52	-517.02	7697.353	7111
1002770	8.94	-12.75	1.81	-770.25	-518.86	7697.358	7111
1002775	8.68	-13.25	2.09	-768.77	-517.70	7697.365	7111
1002780	8.59	-12.97	1.92	-770.12	-518.47	7697.367	7111
1002785	8.36	-13.01	1.95	-771.81	-519.33	7697.375	7111
1002790	8.48	-13.05	1.82	-771.99	-520.07	7697.380	7111
1002795	8.47	-12.99	1.56	-771.53	-519.51	7697.383	7111
1002800	9.01	-13.02	1.87	-771.78	-519.17	7697.389	7111
1002805	8.84	-12.96	2.00	-771.09	-518.81	7697.396	7111
1002810	8.68	-12.86	1.86	-770.10	-517.98	7697.399	7111
1002815	7.17	-13.72	1.84	-771.40	-518.40	7697.406	7111
1002820	8.94	-12.76	1.74	-771.10	-518.42	7697.408	7111
1002825	8.62	-13.01	1.67	-769.68	-516.78	7697.414	7111
1002830	8.93	-13.09	1.97	-769.86	-517.67	7697.419	7111
1002835	8.74	-13.06	1.99	-769.62	-516.84	7697.425	7111
1002840	8.52	-12.84	1.88	-769.02	-516.36	7697.429	7111
1002845	8.71	-12.92	1.81	-768.90	-516.31	7697.434	7111
1002850	8.52	-13.11	1.77	-768.41	-516.51	7697.438	7111
1002855	8.72	-13.11	2.03	-770.53	-517.67	7697.443	7111
1002860	8.62	-12.94	1.88	-770.56	-518.79	7697.451	7111
1002865	8.88	-12.92	1.80	-770.01	-518.86	7697.453	7111
1002870	9.01	-12.68	1.73	-768.00	-517.32	7697.459	7111
1002875	8.63	-13.09	1.79	-766.92	-515.24	7697.464	7111
1002880	8.79	-12.94	1.80	-768.30	-516.25	7697.468	7111
1002885	8.82	-12.73	1.75	-767.88	-515.32	7697.474	7111
1002890	8.94	-12.87	1.99	-765.40	-514.98	7697.480	7111
1002895	8.47	-13.17	1.91	-765.56	-514.86	7697.483	7111
1002900	8.93	-12.84	1.85	-764.14	-514.20	7697.490	7111
1002905	7.98	-13.39	1.82	-763.44	-512.35	7697.492	7111
1002910	8.91	-13.01	1.99	-766.04	-514.88	7697.499	7111
1002915	8.57	-13.00	1.96	-766.21	-514.22	7697.503	7111
1002920	8.92	-13.01	1.91	-766.41	-515.53	7697.509	7111
1002925	8.55	-13.35	2.16	-767.83	-516.85	7697.514	7111
1002930	8.40	-13.00	2.04	-770.56	-519.14	7697.519	7111
1002935	8.60	-12.78	1.80	-770.48	-518.75	7697.523	7111
1002940	8.78	-13.09	1.91	-770.61	-519.33	7697.529	7111
1002945	8.43	-13.06	1.90	-770.28	-519.90	7697.534	7111
1002950	9.61	-12.35	1.85	-770.70	-519.41	7697.541	7111
1002955	8.59	-13.06	1.92	-770.01	-518.26	7697.544	7111
1002960	8.94	-13.10	2.12	-769.52	-518.72	7697.548	7111
1002965	8.24	-12.93	1.74	-769.51	-518.38	7697.554	7111
1002970	8.82	-12.96	1.82	-770.29	-518.61	7697.560	7111
1002975	8.57	-13.03	1.76	-769.67	-518.73	7697.562	7111
1002980	8.70	-13.00	1.86	-769.84	-518.86	7697.569	7111
1002985	8.35	-13.00	1.70	-771.06	-518.84	7697.576	7111
1002990	8.65	-13.06	1.71	-770.55	-518.96	7697.578	7111
1002995	8.86	-13.13	1.89	-771.59	-519.89	7697.584	7111
1003000	8.48	-13.41	1.95	-773.72	-522.65	7697.591	7111
1003005	9.06	-12.59	1.81	-773.23	-523.00	7697.593	7111
1003010	9.03	-12.66	1.97	-768.52	-517.81	7697.600	7111
1003015	8.78	-12.89	1.78	-765.91	-514.77	7697.603	7111
1003020	8.67	-13.27	2.08	-766.74	-515.39	7697.609	7111
1003025	8.44	-12.94	1.85	-767.41	-516.95	7697.615	7111
1003030	8.78	-12.98	1.87	-767.82	-517.11	7697.618	7111
1003035	8.72	-12.90	1.84	-766.41	-515.35	7697.624	7111
1003040	8.50	-13.34	1.84	-766.45	-515.85	7697.630	7111
1003045	8.74	-12.96	1.95	-768.88	-517.54	7697.634	7111
1003050	8.81	-13.02	2.02	-769.24	-517.33	7697.638	7111
1003055	8.74	-13.16	1.87	-766.87	-516.70	7697.645	7111
1003060	8.59	-12.82	1.91	-768.34	-517.04	7697.648	7111
1003065	8.89	-12.97	1.74	-768.26	-517.29	7697.654	7111
1003070	8.84	-12.96	1.79	-767.64	-516.81	7697.658	7111
1003075	8.88	-12.96	1.99	-766.41	-514.43	7697.664	7111
1003080	8.38	-13.07	1.93	-767.75	-515.38	7697.668	7111
1003085	8.73	-13.23	1.91	-766.48	-515.51	7697.672	7111
1003090	8.36	-13.06	1.91	-768.45	-516.54	7697.679	7111
1003095	8.25	-12.93	1.94	-769.54	-517.96	7697.685	7111
1003100	9.02	-12.85	1.90	-769.36	-517.21	7697.688	7111
1003105	8.85	-13.05	1.73	-766.71	-515.18	7697.694	7111
1003110	8.35	-12.98	1.83	-768.70	-515.43	7697.700	7111
1003115	8.82	-12.95	1.61	-767.97	-516.43	7697.703	7111
1003120	8.65	-13.26	1.84	-767.26	-516.86	7697.709	7111
1003125	8.88	-12.59	1.84	-770.86	-518.88	7697.716	7111
1003130	8.54	-13.19	1.71	-771.67	-519.67	7697.719	7111
1003135	8.30	-13.34	1.89	-774.03	-520.29	7697.725	7111
1003140	8.58	-12.96	1.77	-773.87	-521.84	7697.729	7111
1003145	8.67	-12.94	1.80	-775.14	-522.28	7697.734	7111
1003150	8.78	-13.00	1.69	-774.37	-521.96	7697.739	7111
1003155	8.36	-13.14	1.75	-771.43	-520.22	7697.746	7111
1003160	8.65	-13.13	1.78	-772.59	-520.15	7697.749	7111
1003165	8.88	-12.87	1.86	-772.53	-520.76	7697.755	7111
1003170	8.67	-13.06	1.95	-771.74	-520.95	7697.759	7111
1003175	8.91	-12.74	1.81	-772.19	-521.53	7697.764	7111
1003180	8.83	-13.11	1.98	-771.48	-519.93	7697.769	7111
1003185	8.93	-12.78	1.91	-772.03	-520.24	7697.773	7111
1003190	8.92	-12.88	1.93	-769.54	-518.81	7697.779	7111
1003195	8.40	-12.90	1.83	-768.97	-517.53	7697.784	7111
1003200	8.38	-13.35	2.07	-769.88	-517.44	7697.789	7111
1003205	8.42	-12.97	1.79	-770.98	-519.89	7697.794	7111
1003210	8.42	-13.36	1.92	-771.29	-520.51	7697.797	7111
1003215	8.43	-13.05	2.00	-773.79	-522.36	7697.804	7111
1003220	8.40	-13.17	1.85	-772.23	-521.13	7697.810	7111
1003225	9.00	-12.95	1.93	-773.12	-521.30	7697.812	7111
1003230	8.86	-12.83	1.74	-771.74	-520.53	7697.819	7111
1003235	8.76	-13.12	1.96	-771.52	-519.99	7697.825	7111
1003240	8.92	-13.01	2.05	-772.10	-520.39	7697.828	7111
1003245	8.63	-12.67	1.98	-771.61	-519.81	7697.834	7111
1003250	8.46	-13.05	2.08	-771.00	-520.29	7697.840	7111
1003255	8.58	-13.32	2.06	-771.78	-521.03	7697.843	7111
1003260	8.40	-12.82	1.90	-773.57	-522.23	7697.850	7111
1003265	9.17	-13.07	2.15	-772.56	-522.18	7697.852	7111
1003270	8.75	-12.93	2.09	-771.63	-520.61	7697.858	7111
1003275	8.14	-13.04	1.81	-771.47	-520.62	7697.864	7111
1003280	8.57	-13.43	1.94	-773.31	-521.90	7697.870	7111
1003285	8.62	-12.74	1.78	-773.43	-523.56	7697.874	7111
1003290	7.14	-13.33	1.89	-773.96	-523.39	7697.881	7111
1003295	9.09	-13.27	1.91	-774.26	-523.07	7697.883	7111
1003300	8.75	-12.93	2.01	-772.30	-521.55	7697.889	7111
1003305	8.63	-12.81	1.93	-773.31	-521.67	7697.896	7111
1003310	8.95	-13.20	1.79	-770.92	-520.01	7697.898	7111
1003315	9.21	-13.80	2.15	-768.99	-518.94	7697.905	7111
1003320	8.30	-13.00	1.89	-773.13	-521.11	7697.910	7111
1003325	8.71	-13.41	1.94	-771.69	-520.69	7697.914	7111
1003330	8.66	-12.94	1.82	-771.79	-521.28	7697.919	7111
1003335	8.62	-12.81	1.71	-771.83	-521.12	7697.922	7111
1003340	9.14	-12.96	1.91	-771.10	-519.18	7697.928	7111
1003345	8.87	-12.51	1.77	-769.63	-518.95	7697.935	7111
1003350	8.27	-13.10	1.82	-768.81	-516.93	7697.938	7111
1003355	8.87	-13.25	1.74	-769.75	-518.55	7697.944	7111
1003360	8.29	-13.29	1.82	-770.35	-520.37	7697.950	7111
1003365	8.56	-12.64	1.76	-772.50	-520.83	7697.953	7111
1003370	8.69	-13.34	1.95	-772.26	-519.51	7697.958	7111
1003375	8.54	-12.96	1.83	-771.93	-520.54	7697.964	7111
1003380	8.68	-13.01	1.80	-772.78	-521.99	7697.968	7111
1003385	8.70	-13.27	2.00	-773.98	-521.57	7697.975	7111
1003390	8.71	-12.72	1.84	-775.44	-523.41	7697.978	7111
1003395	8.50	-12.80	1.96	-774.03	-523.31	7697.984	7111
1003400	8.80	-13.33	1.94	-774.39	-523.35	7697.989	7111
1003405	8.53	-12.77	1.67	-774.46	-523.78	7697.994	7111
1003410	8.31	-13.29	1.89	-774.87	-523.18	7697.999	7111
1003415	8.74	-12.88	1.81	-778.57	-527.01	7698.005	7111
1003420	8.91	-12.62	1.83	-776.48	-525.15	7698.008	7111
1003425	8.60	-12.82	1.87	-774.72	-522.72	7698.015	7111
1003430	9.10	-12.92	1.68	-771.75	-521.25	7698.020	7111
1003435	8.93	-13.31	1.81	-771.29	-519.62	7698.025	7111
1003440	8.62	-12.91	1.77	-771.10	-520.56	7698.029	7111
1003445	8.40	-12.33	1.83	-772.10	-520.08	7698.035	7111
1003450	8.56	-13.31	1.98	-771.11	-519.69	7698.039	7111
1003455	8.65	-13.06	1.83	-772.09	-520.24	7698.045	7111
1003460	8.68	-12.73	1.81	-771.59	-520.32	7698.047	7111
1003465	8.23	-13.16	1.74	-771.25	-520.67	7698.054	7111
1003470	8.86	-13.45	2.13	-772.96	-521.49	7698.060	7111
1003475	8.69	-12.50	1.95	-774.05	-522.68	7698.063	7111
1003480	8.58	-13.06	1.88	-773.00	-521.39	7698.069	7111
1003485	8.81	-13.41	2.01	-772.24	-520.66	7698.075	7111
1003490	8.51	-12.76	1.92	-773.12	-522.06	7698.078	7111
1003495	8.50	-13.21	1.89	-773.21	-521.95	7698.084	7111
1003500	8.55	-13.02	1.93	-773.24	-521.31	7698.089	7111
1003505	8.84	-12.75	1.86	-773.29	-521.21	7698.093	7111
1003510	8.98	-13.21	2.05	-772.60	-521.01	7698.099	7111
1003515	8.68	-12.91	1.90	-772.61	-520.83	7698.103	7111
1003520	8.83	-12.88	1.76	-770.14	-518.28	7698.109	7111
1003525	8.57	-13.12	1.87	-770.41	-518.78	7698.114	7111
1003530	8.43	-13.34	1.83	-771.57	-520.50	7698.119	7111
1003535	8.94	-12.71	1.73	-773.54	-522.12	7698.124	7111
1003540	8.54	-12.98	1.85	-772.26	-521.64	7698.129	7111
1003545	8.62	-13.30	1.90	-772.81	-521.20	7698.133	7111
1003550	8.61	-12.92	1.77	-773.05	-522.17	7698.140	7111
1003555	8.64	-13.30	1.83	-774.66	-522.28	7698.144	7111
1003560	8.61	-13.26	2.06	-775.22	-523.06	7698.149	7111
1003565	8.27	-13.11	1.96	-776.23	-525.43	7698.154	7111
1003570	8.62	-12.97	2.14	-778.04	-526.05	7698.160	7111
1003575	8.87	-12.84	1.89	-777.47	-525.92	7698.164	7111
1003580	8.69	-12.89	1.96	-776.06	-524.91	7698.169	7111
1003585	8.96	-12.93	2.01	-775.39	-523.99	7698.172	7111
1003590	8.52	-12.55	1.89	-776.12	-523.29	7698.179	7111
1003595	8.66	-13.17	1.86	-771.93	-522.02	7698.185	7111
1003600	8.70	-13.06	1.89	-773.03	-522.81	7698.188	7111
1003605	8.61	-12.89	1.89	-773.54	-523.88	7698.193	7111
1003610	9.14	-13.00	1.92	-773.03	-522.57	7698.200	7111
1003615	8.37	-12.99	1.86	-772.09	-521.48	7698.203	7111
1003620	8.07	-12.95	1.94	-772.78	-521.55	7698.210	7111
1003625	9.17	-13.04	1.85	-771.88	-522.00	7698.214	7111
1003630	9.86	-12.47	1.91	-772.59	-521.56	7698.221	7111
1003635	8.90	-12.76	1.78	-771.03	-520.74	7698.225	7111
1003640	8.89	-13.58	1.94	-769.72	-519.30	7698.230	7111
1003645	8.61	-12.78	1.83	-771.13	-520.97	7698.233	7111
1003650	8.67	-12.97	1.85	-771.37	-520.94	7698.239	7111
1003655	8.74	-13.07	1.77	-769.59	-519.26	7698.243	7111
1003660	8.41	-13.01	1.95	-770.97	-520.36	7698.249	7111
1003665	8.83	-12.94	1.79	-771.57	-520.43	7698.255	7111
1003670	8.90	-12.89	1.89	-769.98	-519.26	7698.258	7111
1003675	8.74	-12.71	1.92	-768.99	-519.03	7698.265	7111
1003680	8.67	-13.26	1.96	-767.43	-517.55	7698.269	7111
1003685	8.69	-12.77	1.67	-765.79	-516.65	7698.273	7111
1003690	8.62	-13.08	1.78	-766.07	-515.47	7698.279	7111
1003695	8.84	-13.16	1.89	-766.62	-515.77	7698.283	7111
1003700	8.61	-12.89	1.84	-768.11	-517.56	7698.289	7111
1003705	8.79	-13.01	1.64	-767.87	-517.55	7698.294	7111
1003710	8.55	-12.88	1.81	-768.10	-517.39	7698.297	7111
1003715	8.05	-13.13	1.78	-771.01	-520.11	7698.304	7111
1003720	8.73	-13.27	1.82	-770.68	-519.76	7698.309	7111
1003725	9.52	-12.87	1.99	-773.87	-522.88	7698.315	7111
1003730	8.73	-12.87	1.87	-773.88	-521.95	7698.318	7111
1003735	8.84	-13.22	1.84	-770.98	-520.40	7698.325	7111
1003740	8.32	-12.87	1.89	-773.64	-520.89	7698.328	7111
1003745	8.81	-12.72	1.76	-774.44	-523.16	7698.334	7111
1003750	9.04	-13.89	2.02	-771.64	-520.43	7698.339	7111
1003755	8.58	-12.69	1.97	-775.08	-523.40	7698.344	7111
1003760	9.00	-12.92	1.90	-774.22	-522.03	7698.349	7111
1003765	9.21	-13.18	1.86	-771.24	-520.59	7698.354	7111
1003770	8.25	-12.42	1.69	-772.28	-521.49	7698.358	7111
1003775	7.76	-11.92	1.70	-774.50	-523.44	7698.366	7111
1003780	9.17	-12.99	1.85	-769.88	-520.35	7698.368	7111
1003785	7.81	-12.51	1.80	-772.11	-520.63	7698.374	7111
1003790	9.23	-13.55	2.10	-772.17	-520.48	7698.379	7111
1003795	9.68	-14.07	1.98	-769.84	-520.33	7698.383	7111
1003800	7.64	-12.23	1.79	-775.15	-524.33	7698.389	7111
1003805	8.05	-13.14	1.78	-776.14	-523.69	7698.395	7111
1003810	9.29	-13.52	2.03	-773.22	-522.49	7698.399	7111
1003815	8.03	-12.20	1.90	-778.70	-526.37	7698.404	7111
1003820	9.04	-13.56	2.01	-777.72	-526.43	7698.409	7111
1003825	9.62	-12.90	1.88	-773.08	-523.91	7698.414	7111
1003830	7.23	-11.82	1.67	-775.68	-524.55	7698.419	7111
1003835	9.03	-13.61	1.86	-774.53	-523.00	7698.423	7111
1003840	9.92	-13.26	1.95	-771.85	-522.49	7698.429	7111
1003845	7.83	-12.36	1.93	-774.70	-523.77	7698.435	7111
1003850	8.68	-13.74	2.20	-776.29	-524.06	7698.438	7111
1003855	8.98	-13.01	2.00	-775.08	-525.08	7698.443	7111
1003860	8.33	-11.76	2.02	-776.54	-525.29	7698.450	7111
1003865	9.72	-14.19	2.20	-771.90	-520.33	7698.453	7111
1003870	9.44	-13.51	1.92	-769.52	-519.41	7698.459	7111
1003875	7.71	-11.79	1.68	-774.28	-523.19	7698.462	7111
1003880	8.65	-13.09	1.87	-772.16	-519.75	7698.469	7111
1003885	9.45	-13.31	1.96	-766.44	-518.43	7698.474	7111
1003890	8.65	-12.20	1.76	-767.80	-518.54	7698.480	7111
1003895	8.72	-13.57	1.80	-769.21	-518.41	7698.483	7111
1003900	9.90	-13.77	1.96	-765.09	-515.69	7698.489	7111
1003905	7.62	-12.55	1.99	-770.35	-518.14	7698.493	7111
1003910	7.71	-11.33	1.85	-772.55	-520.87	7698.500	7111
1003915	9.08	-13.61	2.03	-766.74	-517.32	7698.504	7111
1003920	8.29	-12.40	1.97	-770.25	-519.15	7698.508	7111
1003925	8.32	-13.13	1.98	-770.58	-518.39	7698.514	7111
1003930	9.34	-13.46	1.78	-768.78	-517.02	7698.520	7111
1003935	8.50	-12.90	1.95	-768.65	-517.65	7698.523	7111
1003940	8.23	-12.93	2.09	-770.97	-519.00	7698.529	7111
1003945	8.76	-13.17	2.03	-770.53	-518.85	7698.533	7111
1003950	8.75	-13.10	2.12	-771.76	-519.91	7698.539	7111
1003955	8.73	-12.70	1.91	-771.77	-520.73	7698.544	7111
1003960	8.35	-13.30	2.00	-770.74	-519.17	7698.548	7111
1003965	8.84	-12.72	1.75	-769.93	-519.55	7698.555	7111
1003970	8.78	-12.97	1.80	-769.16	-516.90	7698.561	7111
1003975	9.21	-12.85	1.87	-768.28	-516.08	7698.562	7111
1003980	8.43	-13.02	1.75	-766.50	-515.21	7698.569	7111
1003985	8.73	-13.11	1.95	-767.07	-516.06	7698.576	7111
1003990	7.95	-13.26	1.57	-767.73	-516.95	7698.581	7111
1003995	8.53	-13.10	1.81	-768.36	-516.73	7698.584	7111
1004000	8.76	-12.97	1.88	-769.04	-518.53	7698.590	7111
1004005	8.87	-12.82	1.62	-767.65	-517.99	7698.594	7111
1004010	8.40	-13.21	1.90	-768.17	-518.00	7698.599	7111
1004015	8.54	-13.23	2.03	-770.79	-519.62	7698.606	7111
1004020	8.03	-13.42	1.96	-771.67	-521.51	7698.608	7111
1004025	8.30	-13.02	1.67	-774.54	-524.02	7698.615	7111
1004030	8.29	-13.41	1.86	-776.37	-525.71	7698.619	7111
1004035	8.54	-13.17	1.85	-778.78	-528.11	7698.624	7111
1004040	8.66	-12.90	1.90	-779.43	-529.24	7698.629	7111
1004045	8.47	-13.12	1.98	-782.44	-529.72	7698.635	7111
1004050	8.38	-12.98	1.92	-783.03	-530.24	7698.638	7111
1004055	8.66	-12.69	1.74	-782.07	-529.83	7698.645	7111
1004060	8.87	-13.00	1.62	-780.72	-529.06	7698.648	7111
1004065	8.82	-13.15	1.92	-780.51	-527.95	7698.654	7111
1004070	8.70	-12.60	1.89	-780.94	-528.08	7698.658	7111
1004075	8.52	-13.25	2.03	-778.77	-525.30	7698.666	7111
1004080	8.63	-12.94	1.91	-778.99	-526.02	7698.669	7111
1004085	8.80	-12.63	1.86	-777.67	-526.26	7698.672	7111
1004090	8.91	-13.17	1.97	-776.11	-524.44	7698.679	7111
1004095	8.74	-12.90	1.78	-776.60	-525.15	7698.686	7111
1004100	8.50	-13.07	1.69	-777.32	-525.36	7698.688	7111
1004105	9.14	-12.78	1.88	-777.67	-526.29	7698.694	7111
1004110	9.05	-12.87	1.90	-774.14	-524.18	7698.701	7111
1004115	8.62	-12.82	1.91	-773.88	-521.33	7698.703	7111
1004120	9.16	-12.85	1.96	-771.88	-520.57	7698.709	7111
1004125	8.45	-13.09	1.86	-769.47	-518.49	7698.715	7111
1004130	8.98	-12.86	1.99	-769.82	-518.76	7698.718	7111
1004135	8.37	-12.94	1.89	-768.34	-518.62	7698.724	7111
1004140	8.74	-12.87	1.76	-767.90	-515.61	7698.728	7111
1004145	8.61	-12.83	1.69	-766.33	-514.60	7698.734	7111
1004150	8.55	-13.31	1.82	-765.77	-514.21	7698.740	7111
1004155	8.35	-13.36	2.00	-768.73	-516.77	7698.745	7111
1004160	8.53	-13.08	1.98	-770.20	-519.01	7698.749	7111
1004165	8.98	-12.78	1.90	-770.47	-519.53	7698.754	7111
1004170	8.50	-13.17	1.82	-765.86	-515.82	7698.758	7111
1004175	8.33	-13.24	1.84	-767.59	-515.85	7698.764	7111
1004180	8.47	-13.12	1.75	-769.31	-517.82	7698.770	7111
1004185	8.31	-13.10	1.75	-770.31	-519.05	7698.773	7111
1004190	8.78	-12.80	1.71	-770.84	-520.03	7698.779	7111
1004195	8.26	-13.42	1.70	-769.93	-519.27	7698.782	7111
1004200	8.87	-13.02	1.85	-772.15	-520.11	7698.790	7111
1004205	8.53	-13.04	1.96	-772.91	-520.68	7698.794	7111
1004210	8.79	-13.23	2.05	-772.46	-521.53	7698.800	7111
1004215	8.54	-12.73	1.78	-772.55	-521.18	7698.804	7111
1004220	8.99	-13.00	1.95	-771.46	-519.71	7698.810	7111
1004225	8.58	-13.22	2.16	-772.34	-519.92	7698.812	7111
1004230	8.95	-12.56	1.81	-769.20	-517.92	7698.819	7111
1004235	8.50	-13.02	1.88	-767.63	-516.15	7698.825	7111
1004240	8.77	-13.15	1.91	-767.33	-516.41	7698.828	7111
1004245	8.54	-12.95	1.90	-767.79	-516.35	7698.834	7111
1004250	7.25	-13.28	1.83	-770.60	-517.68	7698.841	7111
1004255	8.70	-12.99	1.84	-771.40	-518.75	7698.844	7111
1004260	8.05	-13.38	1.70	-769.93	-518.79	7698.850	7111
1004265	8.90	-12.90	1.92	-772.41	-520.80	7698.854	7111
1004270	8.67	-13.10	1.96	-770.84	-519.41	7698.859	7111
1004275	8.43	-13.18	1.96	-770.80	-518.81	7698.864	7111
1004280	9.98	-11.72	1.76	-771.53	-522.15	7698.871	7111
1004285	9.05	-13.00	1.90	-768.78	-518.82	7698.874	7111
1004290	8.60	-12.78	1.84	-768.30	-516.57	7698.879	7111
1004295	8.78	-13.07	1.94	-766.89	-516.23	7698.883	7111
1004300	8.72	-12.79	1.61	-765.99	-515.76	7698.890	7111
1004305	8.48	-13.23	1.91	-766.01	-514.50	7698.894	7111
1004310	8.51	-13.09	1.87	-767.28	-516.02	7698.898	7111
1004315	8.70	-13.27	2.19	-769.44	-518.11	7698.905	7111
1004320	8.68	-12.59	1.83	-770.43	-518.13	7698.910	7111
1004325	8.67	-12.91	1.84	-769.41	-518.28	7698.914	7111
1004330	8.46	-13.19	1.80	-768.99	-517.17	7698.919	7111
1004335	8.48	-13.41	2.00	-770.78	-520.05	7698.924	7111
1004340	8.42	-13.01	1.95	-773.77	-521.83	7698.929	7111
1004345	9.08	-12.98	1.97	-774.59	-522.78	7698.935	7111
1004350	8.79	-12.83	1.97	-774.62	-521.30	7698.938	7111
1004355	8.50	-12.92	1.84	-775.49	-522.54	7698.944	7111
1004360	9.11	-12.89	1.96	-773.35	-521.40	7698.950	7111
1004365	8.65	-13.04	2.02	-774.65	-522.33	7698.953	7111
1004370	9.05	-12.87	1.90	-774.49	-522.86	7698.959	7111
1004375	8.42	-13.07	1.90	-773.89	-520.78	7698.964	7111
1004380	8.44	-13.29	1.93	-774.09	-522.77	7698.968	7111
1004385	8.83	-13.02	1.90	-776.09	-523.77	7698.975	7111
1004390	8.49	-13.06	1.93	-777.26	-523.89	7698.978	7111
1004395	8.50	-13.13	1.84	-777.92	-526.15	7698.984	7111
1004400	9.01	-12.94	1.97	-777.88	-526.00	7698.989	7111
1004405	9.08	-12.58	1.76	-775.64	-523.48	7698.994	7111
1004410	8.82	-12.73	1.80	-773.34	-521.21	7698.999	7111
1004415	8.23	-13.19	1.79	-770.83	-519.14	7699.006	7111
1004420	8.80	-12.93	1.81	-772.00	-519.82	7699.009	7111
1004425	8.73	-12.90	1.78	-770.88	-518.93	7699.015	7111
1004430	8.80	-13.05	1.95	-769.61	-517.54	7699.019	7111
1004435	8.60	-13.09	1.81	-769.02	-517.42	7699.023	7111
1004440	8.70	-12.89	1.75	-769.60	-518.58	7699.029	7111
1004445	8.61	-12.95	1.85	-769.86	-517.77	7699.035	7111
1004450	8.68	-12.90	1.82	-768.85	-517.65	7699.039	7111
1004455	8.63	-13.23	2.03	-768.85	-517.21	7699.044	7111
1004460	8.76	-13.10	1.98	-769.07	-516.67	7699.047	7111
1004465	8.54	-13.02	1.84	-770.11	-516.80	7699.054	7111
1004470	8.88	-12.93	1.92	-769.36	-517.54	7699.060	7111
1004475	8.34	-13.17	2.02	-769.98	-516.51	7699.063	7111
1004480	8.78	-12.94	1.90	-768.33	-516.91	7699.070	7111
1004485	8.84	-12.90	1.73	-767.59	-516.63	7699.075	7111
1004490	8.69	-13.17	1.83	-766.90	-516.27	7699.078	7111
1004495	8.43	-13.03	1.89	-768.38	-517.19	7699.083	7111
1004500	8.53	-12.98	1.84	-769.05	-517.57	7699.089	7111
1004505	8.74	-13.34	1.96	-769.49	-517.72	7699.093	7111
1004510	8.88	-12.94	2.03	-770.22	-518.05	7699.100	7111
1004515	8.32	-13.10	1.87	-770.95	-518.44	7699.103	7111
1004520	8.44	-13.19	1.82	-772.91	-520.36	7699.108	7111
1004525	8.55	-13.16	1.97	-773.28	-521.90	7699.114	7111
1004530	8.31	-12.95	1.87	-775.44	-523.03	7699.118	7111
1004535	8.62	-13.15	1.83	-774.87	-522.83	7699.124	7111
1004540	8.31	-13.37	1.84	-774.84	-522.74	7699.130	7111
1004545	8.73	-12.90	1.79	-775.74	-523.76	7699.133	7111
1004550	9.13	-12.79	1.89	-774.71	-522.41	7699.140	7111
1004555	8.89	-12.87	1.88	-772.47	-520.37	7699.145	7111
1004560	8.54	-13.02	1.90	-771.76	-519.67	7699.148	7111
1004565	8.75	-13.03	1.84	-771.38	-521.62	7699.154	7111
1004570	8.93	-12.80	1.55	-769.96	-519.86	7699.160	7111
1004575	8.83	-12.86	1.70	-768.76	-517.65	7699.164	7111
1004580	8.65	-13.26	2.05	-770.29	-518.05	7699.170	7111
1004585	8.83	-12.87	2.02	-770.88	-518.65	7699.172	7111
1004590	8.80	-12.99	1.90	-769.68	-518.14	7699.179	7111
1004595	8.37	-13.09	1.85	-770.35	-518.88	7699.185	7111
1004600	7.44	-13.64	1.71	-769.13	-518.35	7699.191	7111
1004605	8.68	-13.00	1.80	-770.06	-518.21	7699.194	7111
1004610	8.87	-13.03	2.04	-771.52	-520.19	7699.199	7111
1004615	8.58	-12.73	1.78	-770.55	-519.23	7699.203	7111
1004620	8.88	-13.02	1.94	-767.83	-517.07	7699.209	7111
1004625	8.75	-12.78	1.86	-767.39	-515.89	7699.213	7111
1004630	8.48	-13.19	1.99	-767.81	-515.96	7699.218	7111
1004635	8.54	-12.79	1.64	-767.77	-516.62	7699.225	7111
1004640	8.38	-13.37	1.93	-768.34	-516.40	7699.229	7111
1004645	8.60	-12.84	1.62	-768.27	-517.22	7699.233	7111
1004650	8.46	-13.23	1.92	-768.00	-517.23	7699.240	7111
1004655	9.04	-13.00	2.04	-766.73	-515.86	7699.246	7111
1004660	9.03	-12.74	1.96	-766.10	-515.03	7699.249	7111
1004665	8.90	-12.92	1.93	-763.66	-513.71	7699.255	7111
1004670	9.08	-12.61	1.91	-763.59	-511.52	7699.259	7111
1004675	8.53	-13.25	1.97	-761.75	-510.44	7699.264	7111
1004680	8.25	-13.08	1.87	-763.34	-512.53	7699.269	7111
1004685	9.05	-12.94	2.04	-763.59	-512.78	7699.273	7111
1004690	8.47	-12.97	1.98	-763.63	-512.74	7699.279	7111
1004695	8.64	-13.03	1.88	-764.70	-513.49	7699.284	7111
1004700	8.82	-12.97	1.95	-765.19	-513.70	7699.289	7111
1004705	8.89	-12.92	1.86	-764.02	-513.30	7699.295	7111
1004710	8.72	-12.88	1.79	-763.93	-512.54	7699.297	7111
1004715	8.89	-13.18	2.10	-764.57	-512.61	7699.304	7111
1004720	8.75	-13.02	2.12	-766.60	-513.20	7699.310	7111
1004725	8.71	-12.91	2.03	-764.72	-513.18	7699.312	7111
1004730	8.32	-13.08	1.83	-763.74	-513.10	7699.319	7111
1004735	8.45	-13.32	1.88	-765.60	-514.02	7699.325	7111
1004740	8.81	-12.95	1.92	-767.82	-516.11	7699.328	7111
1004745	8.61	-13.03	1.85	-768.52	-516.95	7699.335	7111
1004750	8.71	-12.96	1.80	-767.71	-515.84	7699.339	7111
1004755	8.45	-13.09	1.96	-768.59	-516.61	7699.344	7111
1004760	8.66	-12.89	1.91	-770.49	-516.97	7699.350	7111
1004765	8.76	-12.89	1.72	-768.93	-515.17	7699.354	7111
1004770	8.31	-13.15	1.62	-767.71	-515.59	7699.358	7111
1004775	8.62	-12.81	1.91	-769.87	-517.64	7699.366	7111
1004780	9.00	-12.76	1.79	-769.41	-517.25	7699.368	7111
1004785	8.80	-12.94	1.84	-767.80	-515.62	7699.374	7111
1004790	8.70	-12.97	1.81	-767.16	-515.40	7699.379	7111
1004795	8.92	-12.87	1.96	-766.92	-514.06	7699.383	7111
1004800	8.42	-13.12	1.88	-766.45	-514.59	7699.389	7111
1004805	8.77	-13.04	1.94	-767.45	-515.79	7699.395	7111
1004810	8.65	-12.93	1.78	-767.02	-516.18	7699.398	7111
1004815	8.74	-12.84	1.90	-766.45	-515.18	7699.403	7111
1004820	8.18	-12.83	1.75	-766.90	-514.60	7699.411	7111
1004825	8.58	-13.06	1.78	-766.61	-513.72	7699.414	7111
1004830	8.59	-13.05	1.84	-766.57	-514.14	7699.419	7111
1004835	8.80	-12.93	1.82	-767.50	-515.28	7699.422	7111
1004840	8.52	-13.15	1.89	-768.17	-515.86	7699.430	7111
1004845	8.67	-12.99	1.88	-767.93	-516.83	7699.435	7111
1004850	8.59	-12.88	1.87	-767.60	-516.10	7699.440	7111
1004855	8.68	-13.00	1.97	-767.21	-516.14	7699.443	7111
1004860	8.26	-13.21	1.91	-767.62	-515.57	7699.451	7111
1004865	8.62	-12.97	1.86	-768.93	-517.59	7699.453	7111
1004870	8.39	-13.29	1.98	-770.31	-517.68	7699.459	7111
1004875	8.49	-13.09	1.94	-771.93	-518.60	7699.463	7111
1004880	8.62	-12.94	2.00	-773.00	-520.65	7699.469	7111
1004885	8.64	-13.14	2.04	-773.34	-521.68	7699.475	7111
1004890	9.00	-13.06	2.02	-771.95	-519.61	7699.481	7111
1004895	8.66	-13.03	1.90	-771.65	-520.37	7699.483	7111
1004900	8.80	-12.88	1.83	-772.34	-520.11	7699.490	7111
1004905	8.82	-13.16	2.02	-771.58	-520.11	7699.493	7111
1004910	8.73	-12.61	1.90	-774.02	-520.87	7699.500	7111
1004915	8.40	-13.09	1.74	-771.14	-519.33	7699.504	7111
1004920	8.93	-12.94	1.80	-772.21	-519.95	7699.508	7111
1004925	9.05	-12.70	1.70	-771.01	-519.46	7699.514	7111
1004930	8.48	-13.17	1.87	-769.88	-517.69	7699.521	7111
1004935	8.23	-13.48	1.97	-771.91	-519.25	7699.523	7111
1004940	8.51	-13.12	1.84	-774.39	-522.39	7699.529	7111
1004945	8.72	-12.91	1.87	-774.72	-522.95	7699.535	7111
1004950	8.59	-12.98	1.85	-775.99	-524.10	7699.539	7111
1004955	8.69	-13.26	2.04	-776.54	-523.80	7699.544	7111
1004960	8.97	-12.69	1.92	-777.06	-524.90	7699.548	7111
1004965	8.87	-12.91	1.94	-775.29	-522.85	7699.555	7111
1004970	8.91	-12.80	1.83	-773.34	-521.38	7699.560	7111
1004975	8.73	-12.79	1.84	-773.29	-522.13	7699.563	7111
1004980	8.99	-12.64	1.74	-771.79	-520.83	7699.568	7111
1004985	8.83	-12.96	1.78	-769.93	-517.51	7699.576	7111
1004990	8.72	-13.20	2.14	-771.00	-518.65	7699.578	7111
1004995	8.37	-13.03	1.87	-771.65	-518.74	7699.584	7111
1005000	8.78	-13.02	1.86	-770.72	-519.58	7699.588	7111
1005005	8.23	-13.15	1.96	-773.62	-522.08	7699.594	7111
1005010	8.78	-12.79	1.84	-774.02	-522.97	7699.599	7111
1005015	8.85	-13.15	2.05	-775.14	-523.15	7699.605	7111
1005020	9.08	-12.65	1.96	-775.58	-523.33	7699.608	7111
1005025	8.71	-12.93	1.82	-771.99	-521.11	7699.615	7111
1005030	8.94	-13.08	1.90	-771.67	-521.02	7699.617	7111
1005035	9.49	-12.64	1.95	-771.37	-519.54	7699.625	7111
1005040	8.67	-13.04	1.99	-770.02	-518.77	7699.629	7111
1005045	8.71	-12.74	1.82	-771.18	-518.46	7699.633	7111
1005050	9.14	-12.80	1.99	-768.32	-516.50	7699.639	7111
1005055	8.84	-12.96	1.96	-766.72	-515.94	7699.646	7111
1005060	8.75	-12.84	1.81	-767.19	-515.83	7699.649	7111
1005065	8.84	-13.06	1.61	-764.20	-513.60	7699.655	7111
1005070	8.74	-13.05	1.88	-765.43	-513.97	7699.659	7111
1005075	8.37	-13.29	2.05	-767.11	-515.04	7699.664	7111
1005080	8.62	-12.89	1.83	-768.82	-515.80	7699.669	7111
1005085	8.81	-13.09	1.92	-768.09	-516.13	7699.673	7111
1005090	8.64	-12.89	1.99	-768.79	-515.62	7699.679	7111
1005095	8.73	-12.74	1.65	-766.34	-514.33	7699.685	7111
1005100	9.10	-13.07	2.04	-765.55	-514.27	7699.688	7111
1005105	8.93	-12.66	1.97	-766.27	-514.99	7699.696	7111
1005110	8.69	-12.88	1.93	-766.28	-514.38	7699.700	7111
1005115	8.29	-13.32	1.89	-765.40	-513.63	7699.703	7111
1005120	8.72	-12.97	1.95	-768.45	-516.81	7699.710	7111
1005125	8.34	-13.36	2.10	-769.72	-517.80	7699.715	7111
1005130	8.90	-13.08	2.09	-771.30	-519.32	7699.718	7111
1005135	8.37	-12.97	1.94	-772.23	-521.17	7699.724	7111
1005140	8.75	-12.87	1.78	-770.87	-519.31	7699.728	7111
1005145	8.87	-12.92	1.92	-770.69	-517.79	7699.733	7111
1005150	8.49	-13.39	1.93	-769.37	-518.00	7699.741	7111
1005155	8.46	-13.23	2.02	-772.74	-520.01	7699.744	7111
1005160	8.83	-12.72	1.68	-771.48	-519.97	7699.749	7111
1005165	8.49	-13.63	2.02	-770.51	-518.89	7699.753	7111
1005170	8.37	-13.14	1.99	-772.81	-519.42	7699.760	7111
1005175	8.67	-12.96	1.87	-772.42	-519.19	7699.764	7111
1005180	8.89	-12.73	1.76	-769.79	-519.04	7699.769	7111
1005185	8.81	-13.01	1.93	-768.43	-517.19	7699.773	7111
1005190	9.01	-12.83	1.94	-767.38	-516.21	7699.779	7111
1005195	8.92	-12.92	1.99	-766.42	-514.19	7699.782	7111
1005200	8.41	-12.99	1.84	-766.33	-514.57	7699.789	7111
1005205	8.57	-13.15	1.93	-767.81	-514.84	7699.794	7111
1005210	8.69	-13.04	1.93	-768.88	-517.44	7699.798	7111
1005215	8.62	-12.88	1.92	-769.29	-517.53	7699.804	7111
1005220	8.52	-12.98	1.69	-767.63	-515.55	7699.810	7111
1005225	8.54	-13.28	1.88	-768.79	-516.70	7699.812	7111
1005230	7.87	-13.91	1.94	-769.24	-516.90	7699.821	7111
1005235	8.77	-13.04	1.97	-769.41	-517.24	7699.826	7111
1005240	8.72	-12.82	1.88	-770.41	-519.14	7699.828	7111
1005245	8.78	-13.07	2.03	-769.60	-519.21	7699.834	7111
1005250	8.53	-13.05	1.86	-769.95	-518.82	7699.841	7111
1005255	9.07	-12.88	2.02	-770.62	-519.01	7699.844	7111
1005260	9.46	-13.08	2.37	-770.49	-518.20	7699.851	7111
1005265	8.64	-12.73	1.81	-769.37	-518.16	7699.853	7111
1005270	8.53	-13.19	1.94	-769.40	-517.38	7699.859	7111
1005275	8.70	-13.06	2.05	-770.77	-518.72	7699.864	7111
1005280	8.56	-12.95	1.99	-771.28	-518.90	7699.869	7111
1005285	8.54	-12.89	1.67	-769.92	-518.63	7699.874	7111
1005290	8.62	-13.18	1.74	-769.75	-518.59	7699.880	7111
1005295	8.71	-12.93	1.69	-768.97	-518.24	7699.883	7111
1005300	8.83	-13.05	1.82	-769.44	-517.18	7699.888	7111
1005305	8.39	-13.24	1.85	-769.00	-517.32	7699.896	7111
1005310	8.53	-12.98	1.84	-770.02	-518.21	7699.898	7111
1005315	8.58	-13.04	1.85	-770.73	-517.68	7699.905	7111
1005320	8.77	-13.05	1.89	-770.37	-517.46	7699.908	7111
1005325	8.72	-13.11	1.91	-768.99	-517.16	7699.914	7111
1005330	8.54	-13.13	1.94	-769.96	-518.43	7699.919	7111
1005335	8.68	-12.87	1.89	-772.31	-520.13	7699.925	7111
1005340	8.54	-13.07	1.79	-771.11	-519.36	7699.929	7111
1005345	8.70	-12.83	1.87	-773.72	-522.10	7699.935	7111
1005350	8.76	-12.96	1.80	-772.28	-521.32	7699.938	7111
1005355	9.06	-12.95	2.00	-772.29	-520.97	7699.944	7111
1005360	8.33	-13.03	1.92	-772.18	-520.60	7699.950	7111
1005365	8.95	-12.74	1.83	-770.79	-519.95	7699.956	7111
1005370	9.04	-13.00	2.01	-769.43	-518.26	7699.958	7111
1005375	8.63	-12.78	1.91	-770.77	-518.86	7699.964	7111
1005380	8.19	-13.26	1.87	-770.15	-518.74	7699.968	7111
1005385	8.64	-13.52	2.15	-772.50	-520.32	7699.975	7111
1005390	8.38	-13.08	2.19	-776.08	-523.52	7699.978	7111
1005395	9.05	-12.58	1.89	-774.22	-522.87	7699.983	7111
1005400	8.50	-13.11	1.85	-774.03	-521.09	7699.989	7111
1005405	8.44	-13.36	1.97	-773.37	-521.82	7699.995	7111
1005410	8.86	-12.78	1.91	-774.23	-523.07	7699.999	7111
1005415	8.64	-12.92	1.89	-773.72	-521.33	7700.005	7111
1005420	8.71	-12.93	1.86	-773.00	-522.12	7700.008	7111
1005425	8.35	-13.06	1.66	-773.37	-522.24	7700.014	7111
1005430	8.79	-13.06	1.80	-773.21	-521.97	7700.019	7111
1005435	9.19	-12.93	1.81	-771.94	-520.08	7700.026	7111
1005440	8.99	-12.93	2.03	-772.20	-520.10	7700.029	7111
1005445	8.73	-12.87	1.99	-771.72	-519.34	7700.035	7111
1005450	8.30	-13.00	1.74	-770.89	-519.26	7700.040	7111
1005455	8.66	-13.13	1.69	-771.52	-518.88	7700.044	7111
1005460	8.73	-12.93	1.80	-771.75	-519.82	7700.047	7111
1005465	8.52	-12.97	1.80	-770.52	-519.30	7700.054	7111
1005470	8.68	-12.93	1.81	-773.97	-520.85	7700.060	7111
1005475	8.40	-13.23	1.87	-774.11	-521.29	7700.062	7111
1005480	8.71	-12.99	1.96	-772.33	-520.69	7700.069	7111
1005485	8.83	-12.97	2.02	-771.88	-520.23	7700.074	7111
1005490	8.79	-12.87	1.82	-771.19	-519.06	7700.078	7111
1005495	8.97	-12.81	1.88	-770.44	-517.08	7700.083	7111
1005500	9.01	-12.53	1.94	-769.54	-517.06	7700.090	7111
1005505	8.72	-12.94	1.82	-766.97	-515.71	7700.093	7111
1005510	8.90	-12.98	1.97	-765.58	-515.15	7700.099	7111
1005515	8.57	-13.00	1.84	-765.16	-514.88	7700.103	7111
1005520	8.59	-13.10	1.98	-765.44	-515.30	7700.108	7111
1005525	8.30	-13.16	1.97	-767.60	-517.28	7700.115	7111
1005530	8.34	-13.04	2.10	-767.86	-517.64	7700.121	7111
1005535	8.64	-12.90	1.87	-769.37	-518.17	7700.124	7111
1005540	9.03	-12.84	1.96	-766.93	-515.66	7700.130	7111
1005545	8.86	-12.70	1.93	-766.16	-514.74	7700.134	7111
1005550	9.00	-12.93	1.90	-761.85	-511.82	7700.141	7111
1005555	8.60	-13.20	1.98	-762.71	-511.84	7700.146	7111
1005560	8.24	-13.19	1.89	-762.76	-512.26	7700.148	7111
1005565	8.80	-13.30	2.16	-764.45	-513.39	7700.154	7111
1005570	8.48	-12.90	2.03	-767.73	-516.14	7700.161	7111
1005575	8.70	-13.28	2.12	-766.37	-515.12	7700.165	7111
1005580	9.00	-12.18	2.04	-768.70	-518.03	7700.170	7111
1005585	8.44	-12.98	1.98	-767.45	-515.94	7700.172	7111
1005590	8.43	-13.03	1.84	-767.36	-516.06	7700.179	7111
1005595	8.37	-13.19	1.91	-768.32	-516.65	7700.185	7111
1005600	8.90	-12.85	1.83	-769.03	-517.55	7700.188	7111
1005605	8.62	-12.94	1.79	-767.21	-516.27	7700.194	7111
1005610	8.54	-13.41	1.92	-768.23	-516.98	7700.200	7111
1005615	8.99	-12.63	1.98	-770.78	-519.81	7700.203	7111
1005620	8.82	-12.79	1.92	-768.82	-518.25	7700.208	7111
1005625	8.49	-13.08	1.93	-768.76	-517.71	7700.214	7111
1005630	8.49	-13.14	1.92	-770.81	-519.01	7700.218	7111
1005635	8.66	-12.82	1.89	-772.39	-520.10	7700.225	7111
1005640	8.50	-13.05	1.89	-771.40	-519.45	7700.228	7111
1005645	8.61	-13.05	2.01	-773.35	-520.90	7700.233	7111
1005650	9.02	-12.68	1.79	-772.89	-519.95	7700.239	7111
1005655	8.71	-12.93	1.78	-770.49	-518.26	7700.243	7111
1005660	8.70	-13.14	2.01	-770.10	-518.25	7700.249	7111
1005665	8.73	-12.87	1.92	-773.89	-519.54	7700.255	7111
1005670	9.21	-12.70	2.00	-771.14	-518.90	7700.258	7111
1005675	8.30	-13.35	2.12	-767.74	-515.67	7700.265	7111
1005680	8.41	-13.02	1.78	-768.96	-516.10	7700.270	7111
1005685	8.41	-13.31	1.92	-769.37	-517.25	7700.274	7111
1005690	8.40	-13.08	1.87	-770.96	-519.18	7700.279	7111
1005695	8.78	-13.18	2.01	-773.52	-520.38	7700.286	7111
1005700	8.65	-13.16	2.11	-774.62	-521.90	7700.290	7111
1005705	8.83	-12.88	1.92	-772.71	-521.60	7700.296	7111
1005710	8.77	-12.92	1.88	-771.55	-520.08	7700.297	7111
1005715	9.00	-12.54	1.74	-773.98	-520.16	7700.305	7111
1005720	8.64	-13.07	1.87	-770.98	-518.97	7700.310	7111
1005725	8.92	-12.93	1.87	-770.86	-518.96	7700.314	7111
1005730	8.36	-13.11	1.84	-770.91	-519.63	7700.319	7111
1005735	8.12	-13.32	1.70	-773.59	-520.31	7700.325	7111
1005740	8.64	-13.25	1.89	-775.69	-523.48	7700.328	7111
1005745	8.67	-13.30	1.98	-777.47	-524.94	7700.336	7111
1005750	8.69	-12.94	1.90	-778.23	-526.07	7700.339	7111
1005755	8.97	-12.79	1.81	-777.81	-525.40	7700.343	7111
1005760	8.99	-12.99	1.87	-775.44	-523.89	7700.350	7111
1005765	8.76	-13.14	2.02	-774.91	-523.04	7700.354	7111
1005770	8.77	-12.80	2.00	-775.06	-523.67	7700.358	7111
1005775	8.58	-12.97	1.82	-772.74	-521.76	7700.364	7111
1005780	8.94	-12.81	1.97	-773.28	-521.95	7700.370	7111
1005785	8.61	-13.19	2.13	-773.77	-522.42	7700.374	7111
1005790	9.06	-12.87	1.91	-773.43	-522.31	7700.379	7111
1005795	8.46	-13.07	1.97	-773.31	-521.80	7700.383	7111
1005800	8.83	-12.89	1.92	-773.06	-521.58	7700.390	7111
1005805	9.12	-12.55	1.85	-771.79	-520.16	7700.395	7111
1005810	8.37	-13.08	1.68	-769.38	-518.32	7700.399	7111
1005815	8.52	-13.05	1.71	-768.98	-518.44	7700.403	7111
1005820	8.67	-13.00	1.88	-770.73	-519.85	7700.408	7111
1005825	8.90	-13.12	1.81	-770.96	-519.99	7700.414	7111
1005830	8.75	-12.92	1.85	-771.44	-520.29	7700.419	7111
1005835	8.52	-13.21	1.92	-771.79	-520.39	7700.422	7111
1005840	8.79	-13.34	2.03	-770.90	-520.30	7700.430	7111
1005845	8.67	-12.68	1.67	-771.11	-520.33	7700.435	7111
1005850	8.46	-12.86	1.94	-771.91	-520.62	7700.440	7111
1005855	8.58	-13.07	1.77	-771.44	-520.59	7700.444	7111
1005860	8.59	-13.22	1.91	-773.02	-522.29	7700.451	7111
1005865	8.96	-12.82	1.96	-773.47	-521.88	7700.453	7111
1005870	9.09	-12.77	1.90	-771.50	-520.35	7700.461	7111
1005875	8.64	-12.73	1.62	-769.54	-517.59	7700.464	7111
1005880	8.67	-13.18	1.96	-769.10	-517.73	7700.469	7111
1005885	8.71	-12.88	2.00	-769.80	-517.38	7700.475	7111
1005890	8.03	-13.55	1.96	-768.50	-517.83	7700.480	7111
1005895	8.55	-13.09	1.89	-770.98	-519.56	7700.483	7111
1005900	8.59	-12.90	1.86	-771.68	-518.85	7700.490	7111
1005905	9.10	-12.91	2.06	-770.33	-519.27	7700.494	7111
1005910	8.50	-12.87	1.78	-769.48	-517.69	7700.499	7111
1005915	8.81	-13.19	1.87	-766.50	-516.73	7700.505	7111
1005920	8.41	-13.07	1.78	-766.84	-516.59	7700.508	7111
1005925	8.83	-12.92	1.87	-766.42	-516.31	7700.514	7111
1005930	8.83	-12.75	1.77	-766.49	-515.94	7700.520	7111
1005935	9.12	-13.16	2.13	-765.29	-515.00	7700.523	7111
1005940	9.19	-12.32	1.74	-764.26	-512.93	7700.528	7111
1005945	8.69	-13.20	1.88	-759.82	-509.38	7700.534	7111
1005950	8.62	-12.96	1.82	-761.33	-510.35	7700.539	7111
1005955	9.35	-12.79	2.05	-762.50	-511.06	7700.545	7111
1005960	8.56	-12.90	1.97	-761.64	-510.89	7700.547	7111
1005965	8.34	-13.34	2.12	-761.90	-510.16	7700.554	7111
1005970	8.35	-13.07	1.94	-762.74	-512.34	7700.559	7111
1005975	8.45	-13.19	1.90	-765.46	-513.92	7700.562	7111
1005980	8.98	-12.84	1.89	-765.18	-514.87	7700.568	7111
1005985	8.67	-12.92	1.80	-763.16	-512.87	7700.576	7111
1005990	8.86	-13.00	1.85	-763.00	-512.57	7700.578	7111
1005995	8.57	-13.10	1.79	-763.11	-512.81	7700.584	7111
1006000	8.76	-12.98	1.84	-763.66	-512.99	7700.588	7111
1006005	8.93	-12.92	1.92	-764.79	-513.35	7700.596	7111
1006010	8.62	-13.03	2.00	-763.25	-513.36	7700.599	7111
1006015	8.48	-13.02	1.79	-763.55	-513.11	7700.605	7111
1006020	9.08	-13.04	2.04	-767.05	-515.01	7700.610	7111
1006025	8.92	-12.79	2.06	-767.19	-515.60	7700.615	7111
1006030	8.91	-12.89	2.01	-765.61	-513.74	7700.618	7111
1006035	8.84	-13.00	2.05	-764.08	-513.26	7700.625	7111
1006040	8.08	-13.20	1.87	-764.70	-513.62	7700.630	7111
1006045	8.70	-12.91	1.93	-765.09	-514.72	7700.633	7111
1006050	8.24	-13.34	2.02	-766.14	-514.77	7700.639	7111
1006055	8.69	-13.01	2.07	-768.41	-517.47	7700.646	7111
1006060	8.11	-13.13	1.84	-768.18	-517.57	7700.649	7111
1006065	8.71	-13.09	1.70	-768.66	-517.36	7700.654	7111
1006070	9.13	-12.71	1.84	-768.79	-517.07	7700.659	7111
1006075	8.59	-13.12	1.90	-767.38	-516.08	7700.664	7111
1006080	8.77	-12.88	1.87	-767.53	-517.29	7700.670	7111
1006085	9.11	-12.47	1.81	-766.14	-515.37	7700.673	7111
1006090	8.55	-13.23	1.95	-765.63	-514.26	7700.679	7111
1006095	8.77	-13.00	1.78	-766.77	-515.55	7700.684	7111
1006100	8.66	-12.98	1.81	-765.62	-515.50	7700.688	7111
1006105	9.08	-13.03	2.06	-766.81	-515.41	7700.693	7111
1006110	8.67	-12.81	2.00	-767.07	-515.98	7700.701	7111
1006115	8.58	-13.01	1.98	-764.94	-514.33	7700.703	7111
1006120	8.80	-12.79	1.92	-765.89	-514.23	7700.709	7111
1006125	8.53	-12.99	1.87	-764.11	-513.26	7700.713	7111
1006130	8.69	-13.01	2.00	-762.91	-511.79	7700.718	7111
1006135	8.34	-13.23	2.05	-764.22	-512.71	7700.724	7111
1006140	8.42	-13.26	2.11	-767.02	-514.82	7700.728	7111
1006145	8.86	-12.81	1.94	-766.95	-516.41	7700.733	7111
1006150	9.01	-12.65	1.81	-766.32	-516.10	7700.740	7111
1006155	8.82	-12.97	1.76	-764.39	-513.46	7700.743	7111
1006160	8.69	-13.22	1.98	-764.36	-512.93	7700.749	7111
1006165	8.33	-13.33	2.04	-766.32	-514.41	7700.754	7111
1006170	8.55	-12.84	1.87	-767.23	-516.18	7700.758	7111
1006175	8.62	-13.29	2.12	-766.99	-516.04	7700.764	7111
1006180	7.86	-13.12	1.97	-768.83	-517.19	7700.771	7111
1006185	8.51	-13.00	1.98	-768.22	-517.28	7700.774	7111
1006190	8.38	-13.05	1.65	-768.39	-517.75	7700.780	7111
1006195	8.70	-13.21	2.01	-770.29	-518.90	7700.783	7111
1006200	8.37	-13.00	1.76	-772.23	-520.37	7700.789	7111
1006205	8.84	-12.94	1.89	-771.64	-520.12	7700.794	7111
1006210	9.48	-12.42	1.93	-771.90	-518.79	7700.801	7111
1006215	9.07	-12.64	1.83	-768.77	-516.84	7700.804	7111
1006220	8.56	-12.99	1.71	-765.56	-513.78	7700.809	7111
1006225	8.78	-13.11	1.93	-766.44	-513.54	7700.812	7111
1006230	8.66	-13.16	2.03	-767.31	-514.70	7700.818	7111
1006235	9.02	-12.63	1.96	-767.65	-514.91	7700.825	7111
1006240	8.80	-12.74	1.82	-767.24	-513.12	7700.831	7111
1006245	8.46	-13.34	2.01	-767.34	-515.58	7700.834	7111
1006250	8.57	-13.06	2.00	-769.07	-517.22	7700.839	7111
1006255	8.84	-12.75	1.80	-769.29	-517.98	7700.843	7111
1006260	8.29	-13.28	1.65	-767.94	-515.87	7700.849	7111
1006265	8.52	-13.02	1.71	-769.50	-516.88	7700.854	7111
1006270	8.54	-13.27	1.91	-769.93	-517.77	7700.858	7111
1006275	8.32	-13.26	1.91	-771.11	-519.35	7700.864	7111
1006280	8.82	-12.83	1.74	-772.75	-519.72	7700.868	7111
1006285	8.78	-12.88	1.60	-771.70	-520.37	7700.875	7111
1006290	8.80	-12.95	1.78	-771.31	-519.85	7700.879	7111
1006295	8.66	-13.13	2.11	-772.83	-520.57	7700.884	7111
1006300	8.87	-12.93	2.06	-772.44	-520.19	7700.889	7111
1006305	9.28	-12.59	2.04	-769.57	-518.25	7700.896	7111
1006310	8.77	-12.87	1.94	-765.97	-515.72	7700.898	7111
1006315	8.53	-13.10	1.97	-764.23	-513.28	7700.904	7111
1006320	8.54	-13.01	1.74	-765.03	-514.27	7700.908	7111
1006325	8.41	-13.21	2.00	-765.96	-514.98	7700.914	7111
1006330	8.39	-13.16	2.10	-768.61	-516.83	7700.919	7111
1006335	8.44	-13.13	2.00	-768.29	-517.31	7700.926	7111
1006340	8.27	-13.51	2.10	-770.44	-518.42	7700.929	7111
1006345	8.97	-12.76	1.95	-772.77	-521.55	7700.936	7111
1006350	8.44	-13.03	1.98	-772.36	-521.06	7700.938	7111
1006355	8.12	-13.21	1.67	-771.09	-520.44	7700.945	7111
1006360	8.91	-13.04	1.91	-772.85	-520.97	7700.950	7111
1006365	8.88	-12.91	1.95	-772.88	-520.37	7700.953	7111
1006370	8.53	-13.16	1.85	-772.12	-520.56	7700.959	7111
1006375	8.84	-12.80	1.68	-773.49	-521.65	7700.965	7111
1006380	8.86	-13.01	1.95	-771.85	-520.78	7700.968	7111
1006385	8.52	-13.10	2.00	-772.92	-521.38	7700.975	7111
1006390	8.58	-12.97	1.76	-773.56	-522.25	7700.979	7111
1006395	8.92	-12.93	2.04	-774.68	-522.50	7700.983	7111
1006400	8.70	-12.67	1.74	-772.57	-520.99	7700.989	7111
1006405	9.40	-12.47	1.97	-775.05	-521.67	7700.996	7111
1006410	8.71	-12.99	1.81	-772.67	-520.77	7700.999	7111
1006415	8.83	-13.01	1.92	-773.25	-520.79	7701.004	7111
1006420	8.62	-12.80	1.77	-771.62	-520.01	7701.008	7111
1006425	8.95	-12.92	1.84	-772.38	-519.36	7701.014	7111
1006430	8.45	-13.04	1.76	-772.13	-519.23	7701.021	7111
1006435	8.59	-13.16	1.92	-772.72	-520.07	7701.023	7111
1006440	8.79	-12.91	1.88	-772.49	-521.63	7701.029	7111
1006445	9.05	-12.72	1.92	-773.09	-519.46	7701.034	7111
1006450	8.36	-13.21	1.86	-771.44	-519.71	7701.040	7111
1006455	8.53	-13.16	1.89	-772.80	-521.53	7701.043	7111
1006460	8.72	-12.87	1.78	-774.46	-521.50	7701.047	7111
1006465	8.95	-12.82	1.87	-772.99	-520.55	7701.054	7111
1006470	8.55	-12.71	1.72	-773.80	-522.12	7701.061	7111
1006475	8.81	-12.93	1.85	-772.08	-520.46	7701.062	7111
1006480	8.77	-13.02	1.89	-772.19	-520.56	7701.069	7111
1006485	8.25	-13.33	1.91	-772.57	-521.11	7701.075	7111
1006490	8.10	-13.02	1.66	-771.38	-521.11	7701.081	7111
1006495	8.63	-13.25	1.82	-772.44	-520.75	7701.084	7111
1006500	8.64	-13.22	2.05	-772.25	-520.61	7701.090	7111
1006505	8.54	-13.06	2.06	-773.35	-521.79	7701.093	7111
1006510	8.82	-12.64	1.94	-773.55	-521.85	7701.100	7111
1006515	8.45	-13.09	1.93	-771.02	-519.80	7701.103	7111
1006520	8.91	-12.81	1.73	-772.29	-520.39	7701.111	7111
1006525	8.78	-12.91	1.85	-770.96	-520.12	7701.115	7111
1006530	9.25	-12.88	1.96	-770.10	-519.20	7701.120	7111
1006535	9.26	-12.68	1.96	-768.71	-516.95	7701.124	7111
1006540	8.85	-12.76	2.00	-766.63	-514.99	7701.131	7111
1006545	8.86	-12.70	1.96	-765.13	-513.82	7701.133	7111
1006550	8.33	-13.10	1.89	-762.91	-511.99	7701.140	7111
1006555	8.16	-13.32	1.83	-764.46	-514.35	7701.144	7111
1006560	8.87	-12.89	1.85	-767.62	-515.06	7701.148	7111
1006565	8.49	-13.21	1.88	-768.32	-516.97	7701.154	7111
1006570	8.64	-13.11	1.94	-770.32	-518.82	7701.159	7111
1006575	8.29	-13.07	1.88	-770.35	-518.23	7701.164	7111
1006580	8.89	-13.02	1.96	-771.40	-519.34	7701.169	7111
1006585	8.52	-13.22	2.05	-773.01	-520.88	7701.172	7111
1006590	8.80	-12.80	1.92	-773.78	-521.42	7701.178	7111
1006595	9.34	-12.71	1.97	-771.49	-519.54	7701.185	7111
1006600	8.74	-12.97	2.00	-770.16	-518.02	7701.188	7111
1006605	8.67	-13.05	2.03	-769.25	-517.41	7701.194	7111
1006610	8.60	-13.03	1.99	-769.55	-517.84	7701.200	7111
1006615	8.57	-12.90	1.98	-772.50	-519.71	7701.203	7111
1006620	8.98	-12.80	1.90	-771.19	-519.79	7701.208	7111
1006625	8.38	-13.18	1.91	-770.72	-518.38	7701.215	7111
1006630	8.48	-12.99	1.75	-771.62	-519.25	7701.218	7111
1006635	9.39	-12.82	2.05	-771.30	-518.29	7701.225	7111
1006640	8.51	-12.95	2.02	-770.04	-517.16	7701.228	7111
1006645	8.76	-12.79	1.71	-766.25	-515.73	7701.233	7111
1006650	8.35	-13.18	1.78	-765.64	-515.55	7701.240	7111
1006655	8.16	-13.09	1.90	-767.61	-515.96	7701.245	7111
1006660	8.72	-13.23	1.93	-768.33	-516.98	7701.249	7111
1006665	7.97	-13.42	2.02	-771.31	-520.09	7701.256	7111
1006670	8.65	-13.11	2.00	-772.13	-520.01	7701.258	7111
1006675	8.72	-12.77	1.80	-772.67	-520.48	7701.265	7111
1006680	8.96	-12.82	1.86	-770.52	-519.20	7701.271	7111
1006685	8.34	-13.58	2.17	-769.82	-519.27	7701.273	7111
1006690	8.69	-12.90	1.98	-773.15	-521.35	7701.279	7111
1006695	8.71	-13.17	1.97	-771.58	-519.47	7701.286	7111
1006700	8.89	-12.82	1.97	-772.04	-519.68	7701.289	7111
1006705	8.83	-12.97	1.85	-768.64	-517.02	7701.294	7111
1006710	9.12	-12.85	1.96	-767.65	-516.27	7701.297	7111
1006715	8.37	-13.03	1.78	-766.88	-516.03	7701.304	7111
1006720	8.76	-13.07	1.86	-768.52	-517.12	7701.310	7111
1006725	8.67	-13.09	1.91	-767.52	-516.20	7701.312	7111
1006730	8.52	-12.89	2.00	-769.74	-517.17	7701.319	7111
1006735	8.64	-13.01	2.02	-768.00	-516.73	7701.325	7111
1006740	8.77	-13.13	2.16	-769.15	-517.64	7701.328	7111
1006745	8.58	-12.95	2.05	-769.69	-518.12	7701.333	7111
1006750	8.50	-13.08	1.96	-769.80	-518.06	7701.340	7111
1006755	8.39	-13.09	1.88	-768.39	-518.22	7701.343	7111
1006760	8.63	-12.96	1.83	-769.22	-518.03	7701.349	7111
1006765	8.77	-13.06	2.01	-769.85	-518.46	7701.354	7111
1006770	8.96	-12.87	1.99	-769.28	-518.07	7701.358	7111
1006775	8.90	-12.69	2.01	-768.44	-516.70	7701.364	7111
1006780	8.40	-13.37	1.90	-766.31	-516.16	7701.369	7111
1006785	8.91	-13.14	2.14	-769.39	-518.36	7701.374	7111
1006790	8.65	-12.47	1.83	-770.86	-518.81	7701.380	7111
1006795	9.12	-12.87	1.90	-767.72	-517.61	7701.383	7111
1006800	8.05	-13.49	2.00	-768.76	-517.14	7701.391	7111
1006805	8.97	-12.80	2.07	-770.06	-518.53	7701.395	7111
1006810	8.70	-12.91	1.82	-767.99	-517.20	7701.398	7111
1006815	8.71	-13.04	1.94	-767.95	-517.45	7701.404	7111
1006820	8.70	-12.87	1.86	-767.88	-516.59	7701.410	7111
1006825	8.26	-13.32	1.95	-767.75	-517.45	7701.414	7111
1006830	8.84	-12.92	1.91	-768.43	-517.46	7701.420	7111
1006835	8.75	-12.99	1.76	-767.27	-516.59	7701.422	7111
1006840	9.11	-13.03	1.94	-767.79	-517.04	7701.431	7111
1006845	8.53	-13.01	1.78	-769.04	-518.15	7701.435	7111
1006850	8.47	-13.39	1.81	-768.68	-518.84	7701.438	7111
1006855	8.63	-13.01	1.78	-770.85	-520.07	7701.444	7111
1006860	8.39	-13.11	1.97	-773.05	-521.11	7701.450	7111
1006865	9.19	-12.70	1.94	-772.14	-520.26	7701.453	7111
1006870	8.80	-12.97	1.82	-768.47	-517.77	7701.459	7111
1006875	8.74	-13.12	2.02	-769.68	-517.71	7701.464	7111
1006880	8.81	-12.83	1.96	-769.93	-518.65	7701.468	7111
1006885	8.55	-13.12	1.77	-767.10	-516.83	7701.475	7111
1006890	8.54	-13.16	1.94	-768.31	-516.62	7701.479	7111
1006895	8.82	-12.82	1.94	-770.63	-518.54	7701.483	7111
1006900	8.68	-12.77	1.79	-770.13	-517.77	7701.489	7111
1006905	8.47	-13.30	2.04	-769.16	-518.65	7701.493	7111
1006910	8.51	-13.07	1.92	-772.56	-520.56	7701.499	7111
1006915	8.50	-13.02	1.87	-772.23	-520.55	7701.505	7111
1006920	8.66	-13.14	1.91	-771.02	-520.01	7701.508	7111
1006925	8.58	-12.96	2.10	-774.14	-521.48	7701.516	7111
1006930	8.87	-12.94	2.15	-774.17	-522.79	7701.519	7111
1006935	8.69	-13.04	2.11	-770.80	-518.64	7701.523	7111
1006940	8.36	-13.11	2.04	-770.48	-517.94	7701.529	7111
1006945	8.73	-13.02	2.02	-771.00	-519.85	7701.533	7111
1006950	8.25	-13.24	1.96	-772.25	-520.32	7701.539	7111
1006955	8.82	-12.51	1.69	-772.08	-520.88	7701.544	7111
1006960	8.79	-13.30	2.00	-771.26	-518.85	7701.547	7111
1006965	8.89	-12.93	1.89	-771.10	-520.72	7701.554	7111
1006970	8.51	-12.98	1.91	-771.40	-519.35	7701.560	7111
1006975	8.29	-13.06	2.16	-769.46	-519.21	7701.566	7111
1006980	8.91	-12.99	2.01	-769.99	-518.91	7701.568	7111
1006985	8.59	-12.84	1.76	-769.02	-516.97	7701.575	7111
1006990	8.35	-13.21	1.87	-768.80	-517.64	7701.578	7111
1006995	8.73	-13.07	1.76	-766.59	-517.44	7701.586	7111
1007000	9.11	-12.74	1.80	-766.22	-515.25	7701.590	7111
1007005	8.35	-13.12	1.93	-766.24	-514.23	7701.594	7111
1007010	8.68	-13.11	1.95	-767.18	-515.81	7701.599	7111
1007015	8.91	-12.77	1.90	-766.80	-516.87	7701.604	7111
1007020	8.79	-12.78	1.87	-765.41	-515.01	7701.608	7111
1007025	8.52	-13.20	2.03	-764.63	-513.26	7701.615	7111
1007030	8.51	-13.17	2.05	-764.65	-513.99	7701.618	7111
1007035	8.45	-12.84	1.90	-767.27	-515.53	7701.624	7111
1007040	8.44	-13.24	1.97	-767.11	-515.68	7701.629	7111
1007045	8.61	-13.09	1.97	-768.99	-517.48	7701.633	7111
1007050	9.14	-12.93	2.12	-768.45	-517.82	7701.640	7111
1007055	8.99	-12.85	2.17	-768.12	-517.31	7701.645	7111
1007060	8.17	-13.00	1.98	-767.18	-515.94	7701.649	7111
1007065	8.23	-13.36	1.98	-768.64	-516.95	7701.653	7111
1007070	9.18	-12.80	1.91	-768.83	-518.04	7701.660	7111
1007075	8.68	-12.89	1.93	-767.38	-516.78	7701.664	7111
1007080	8.40	-13.00	1.76	-766.91	-515.82	7701.669	7111
1007085	8.60	-13.32	1.98	-767.61	-516.53	7701.672	7111
1007090	8.66	-13.01	1.91	-768.70	-517.76	7701.680	7111
1007095	8.57	-13.08	2.03	-769.37	-517.59	7701.685	7111
1007100	8.64	-13.08	2.03	-771.14	-518.85	7701.690	7111
1007105	8.68	-12.88	1.97	-771.66	-519.08	7701.693	7111
1007110	8.37	-13.16	2.01	-770.90	-518.80	7701.700	7111
1007115	8.82	-12.95	1.97	-771.99	-518.91	7701.703	7111
1007120	8.76	-12.86	1.99	-771.58	-518.89	7701.710	7111
1007125	8.66	-12.99	1.86	-770.26	-518.89	7701.714	7111
1007130	8.48	-13.17	1.83	-769.57	-519.06	7701.719	7111
1007135	8.54	-12.97	1.71	-770.80	-520.20	7701.724	7111
1007140	8.73	-13.30	2.03	-770.82	-519.95	7701.730	7111
1007145	8.77	-13.01	1.98	-772.33	-521.35	7701.733	7111
1007150	8.80	-13.05	1.93	-772.46	-520.85	7701.740	7111
1007155	8.82	-12.81	1.87	-772.81	-521.01	7701.743	7111
1007160	8.89	-12.86	1.82	-770.82	-519.87	7701.750	7111
1007165	8.69	-13.09	1.94	-769.81	-518.47	7701.755	7111
1007170	8.64	-13.10	2.11	-770.82	-519.81	7701.758	7111
1007175	8.59	-13.20	2.14	-771.69	-520.48	7701.764	7111
1007180	8.84	-12.74	1.90	-772.20	-521.32	7701.771	7111
1007185	8.65	-12.86	1.81	-772.15	-520.48	7701.774	7111
1007190	8.12	-13.25	1.95	-771.46	-518.51	7701.781	7111
1007195	8.83	-12.91	1.98	-770.28	-519.26	7701.784	7111
1007200	8.64	-13.09	2.02	-770.19	-518.76	7701.789	7111
1007205	8.77	-12.76	1.78	-769.57	-518.41	7701.794	7111
1007210	8.57	-13.51	2.05	-769.85	-517.95	7701.798	7111
1007215	8.62	-12.84	2.04	-772.94	-520.59	7701.805	7111
1007220	8.77	-13.05	1.92	-771.25	-520.66	7701.810	7111
1007225	9.41	-12.59	1.82	-770.87	-519.37	7701.812	7111
1007230	8.37	-13.00	1.83	-767.90	-517.06	7701.818	7111
1007235	8.92	-13.08	1.88	-768.84	-517.42	7701.826	7111
1007240	8.40	-13.09	1.88	-769.28	-518.09	7701.828	7111
1007245	8.36	-13.19	1.99	-769.47	-517.10	7701.835	7111
1007250	8.64	-13.06	1.98	-770.49	-519.14	7701.838	7111
1007255	8.87	-12.88	1.92	-770.83	-518.48	7701.844	7111
1007260	8.58	-13.01	1.87	-769.91	-518.35	7701.849	7111
1007265	8.43	-12.89	1.73	-769.38	-516.59	7701.855	7111
1007270	9.15	-12.86	1.82	-768.56	-516.56	7701.858	7111
1007275	8.34	-13.26	1.99	-769.17	-518.00	7701.865	7111
1007280	8.92	-12.73	1.94	-770.09	-518.22	7701.868	7111
1007285	8.79	-13.04	2.01	-769.82	-518.32	7701.874	7111
1007290	8.26	-13.24	1.96	-770.38	-517.83	7701.880	7111
1007295	8.45	-12.73	1.91	-774.14	-521.04	7701.885	7111
1007300	8.66	-12.94	1.84	-772.98	-520.97	7701.889	7111
1007305	8.73	-13.14	2.03	-773.52	-521.18	7701.896	7111
1007310	8.71	-13.01	1.97	-773.28	-521.67	7701.899	7111
1007315	9.29	-12.55	1.92	-773.17	-521.69	7701.905	7111
1007320	8.49	-13.04	1.69	-772.45	-520.24	7701.909	7111
1007325	8.65	-13.08	1.76	-771.31	-519.82	7701.914	7111
1007330	8.45	-13.03	1.74	-772.55	-520.15	7701.919	7111
1007335	8.20	-13.06	1.73	-771.38	-518.80	7701.925	7111
1007340	8.82	-12.96	1.80	-770.89	-518.28	7701.929	7111
1007345	8.96	-12.73	1.89	-771.11	-518.44	7701.935	7111
1007350	8.20	-13.41	2.05	-771.77	-518.69	7701.938	7111
1007355	8.57	-12.90	1.81	-771.20	-519.61	7701.944	7111
1007360	8.89	-12.92	1.94	-772.19	-519.11	7701.950	7111
1007365	7.09	-13.79	2.03	-770.42	-519.31	7701.956	7111
1007370	8.57	-13.03	1.86	-771.51	-519.30	7701.959	7111
1007375	8.38	-13.23	1.84	-772.38	-520.81	7701.965	7111
1007380	8.53	-13.05	1.88	-774.56	-522.55	7701.969	7111
1007385	9.06	-12.82	1.81	-774.12	-522.28	7701.974	7111
1007390	8.76	-12.91	1.79	-772.73	-520.52	7701.979	7111
1007395	8.72	-12.95	1.70	-772.14	-520.43	7701.983	7111
1007400	8.87	-13.05	1.85	-772.58	-520.57	7701.989	7111
1007405	8.74	-12.86	1.91	-772.77	-520.19	7701.993	7111
1007410	8.21	-13.09	1.72	-772.15	-519.68	7702.000	7111
1007415	8.75	-13.04	1.86	-772.71	-519.75	7702.004	7111
1007420	8.51	-12.92	1.51	-771.80	-520.07	7702.009	7111
1007425	8.55	-13.26	1.76	-771.91	-520.58	7702.013	7111
1007430	8.54	-13.23	1.82	-773.22	-521.58	7702.020	7111
1007435	8.52	-13.14	1.84	-775.17	-523.73	7702.023	7111
1007440	9.34	-12.55	1.90	-777.48	-524.50	7702.031	7111
1007445	8.52	-13.09	1.89	-777.14	-523.74	7702.033	7111
1007450	9.00	-12.81	1.80	-774.57	-522.02	7702.039	7111
1007455	8.94	-12.93	1.92	-772.65	-521.32	7702.043	7111
1007460	8.74	-12.65	1.87	-773.66	-522.03	7702.050	7111
1007465	8.40	-13.04	1.81	-773.02	-520.74	7702.054	7111
1007470	8.65	-13.00	1.92	-775.11	-521.63	7702.060	7111
1007475	9.03	-12.83	1.94	-773.90	-523.05	7702.062	7111
1007480	8.80	-13.20	1.93	-773.76	-523.22	7702.069	7111
1007485	8.62	-12.99	1.91	-774.88	-523.03	7702.076	7111
1007490	8.62	-12.91	1.96	-776.69	-523.70	7702.078	7111
1007495	8.86	-12.95	2.01	-775.26	-522.96	7702.084	7111
1007500	9.28	-12.88	1.96	-771.41	-521.63	7702.091	7111
1007505	8.45	-12.98	1.89	-772.29	-521.17	7702.093	7111
1007510	8.98	-13.02	2.05	-770.34	-519.06	7702.100	7111
1007515	8.90	-12.74	1.85	-769.92	-518.16	7702.104	7111
1007520	9.12	-12.58	1.65	-767.79	-517.18	7702.109	7111
1007525	8.66	-13.14	1.79	-766.29	-515.46	7702.114	7111
1007530	8.70	-13.10	2.03	-767.62	-516.98	7702.121	7111
1007535	8.75	-12.84	1.87	-767.07	-516.31	7702.124	7111
1007540	8.92	-12.85	1.81	-765.32	-513.77	7702.130	7111
1007545	8.77	-13.04	1.89	-763.42	-512.90	7702.134	7111
1007550	8.67	-13.08	2.02	-765.20	-513.38	7702.138	7111
1007555	8.69	-12.97	1.83	-765.40	-514.91	7702.146	7111
1007560	8.77	-12.93	1.76	-765.02	-514.61	7702.148	7111
1007565	8.92	-12.81	1.97	-764.40	-512.99	7702.154	7111
1007570	8.40	-13.11	1.96	-764.49	-513.32	7702.160	7111
1007575	8.76	-13.24	1.95	-766.29	-515.60	7702.164	7111
1007580	8.80	-12.96	2.01	-767.76	-516.54	7702.169	7111
1007585	8.66	-13.07	1.98	-765.32	-513.83	7702.172	7111
1007590	8.48	-13.31	2.02	-766.23	-515.43	7702.178	7111
1007595	8.66	-12.83	1.91	-766.20	-515.03	7702.185	7111
1007600	8.75	-12.97	1.87	-766.60	-514.72	7702.188	7111
1007605	8.45	-13.17	2.01	-766.94	-515.29	7702.195	7111
1007610	8.52	-13.25	2.15	-768.38	-516.39	7702.200	7111
1007615	8.52	-12.68	1.93	-770.01	-517.79	7702.203	7111
1007620	8.78	-12.94	1.84	-767.56	-516.20	7702.208	7111
1007625	8.48	-13.04	1.78	-765.97	-514.79	7702.214	7111
1007630	8.42	-13.12	1.74	-765.92	-515.35	7702.218	7111
1007635	8.45	-13.15	1.81	-766.50	-515.08	7702.225	7111
1007640	8.63	-13.03	1.72	-767.31	-515.12	7702.228	7111
1007645	8.52	-13.06	1.87	-767.33	-515.47	7702.236	7111
1007650	8.57	-13.04	1.76	-768.75	-515.66	7702.240	7111
1007655	8.58	-13.04	1.62	-768.94	-517.18	7702.245	7111
1007660	8.43	-13.18	1.69	-770.07	-517.50	7702.249	7111
1007665	8.80	-12.91	1.82	-772.84	-519.41	7702.254	7111
1007670	8.59	-13.16	1.85	-771.66	-519.68	7702.258	7111
1007675	8.34	-13.08	1.76	-771.29	-519.91	7702.264	7111
1007680	8.71	-12.99	1.73	-772.84	-520.59	7702.271	7111
1007685	8.42	-13.06	1.56	-772.40	-520.22	7702.273	7111
1007690	8.68	-13.10	1.78	-772.75	-519.98	7702.279	7111
1007695	8.62	-13.20	1.98	-774.87	-520.92	7702.284	7111
1007700	8.27	-13.06	1.61	-776.28	-523.84	7702.289	7111
1007705	8.70	-13.08	1.68	-775.88	-524.61	7702.293	7111
1007710	8.91	-12.82	1.84	-776.11	-523.54	7702.297	7111
1007715	8.90	-12.70	1.71	-775.00	-521.64	7702.304	7111
1007720	8.55	-13.01	1.71	-775.12	-521.92	7702.310	7111
1007725	9.08	-12.69	1.74	-774.47	-521.25	7702.312	7111
1007730	8.79	-12.97	1.81	-773.05	-519.64	7702.319	7111
1007735	9.01	-12.74	1.84	-771.73	-519.33	7702.324	7111
1007740	8.45	-13.14	1.65	-770.29	-518.42	7702.328	7111
1007745	8.67	-13.00	1.82	-770.69	-518.51	7702.333	7111
1007750	8.17	-13.42	1.89	-770.74	-518.54	7702.340	7111
1007755	8.48	-12.88	1.52	-771.74	-519.41	7702.343	7111
1007760	8.68	-12.98	1.74	-772.56	-518.46	7702.350	7111
1007765	8.53	-13.34	1.98	-773.93	-519.96	7702.352	7111
1007770	8.74	-12.75	1.67	-772.46	-520.00	7702.359	7111
1007775	8.65	-13.21	1.93	-770.78	-519.65	7702.365	7111
1007780	8.60	-12.84	1.77	-773.03	-521.25	7702.369	7111
1007785	8.91	-12.89	1.77	-771.68	-519.86	7702.374	7111
1007790	7.95	-13.29	1.96	-772.48	-520.21	7702.380	7111
1007795	8.90	-12.85	1.95	-771.62	-519.84	7702.383	7111
1007800	8.45	-13.19	1.94	-769.45	-516.95	7702.390	7111
1007805	8.49	-13.23	2.11	-770.82	-517.76	7702.394	7111
1007810	8.76	-12.98	2.16	-771.84	-519.88	7702.398	7111
1007815	8.34	-13.06	1.77	-769.87	-518.51	7702.404	7111
1007820	8.79	-12.98	1.96	-771.16	-520.14	7702.411	7111
1007825	8.61	-13.08	1.96	-771.86	-520.80	7702.415	7111
1007830	8.70	-12.93	2.08	-773.27	-521.41	7702.419	7111
1007835	9.01	-12.75	1.99	-771.94	-520.99	7702.422	7111
1007840	8.50	-13.01	1.95	-769.73	-518.46	7702.429	7111
1007845	8.89	-12.87	1.90	-768.69	-517.46	7702.435	7111
1007850	9.04	-12.72	1.81	-766.84	-516.02	7702.438	7111
1007855	8.65	-12.95	1.85	-765.31	-514.39	7702.444	7111
1007860	8.63	-12.96	1.75	-764.03	-513.68	7702.449	7111
1007865	9.11	-12.90	2.03	-764.24	-513.87	7702.453	7111
1007870	8.65	-13.10	2.07	-763.74	-512.79	7702.458	7111
1007875	8.77	-12.98	1.96	-764.72	-512.09	7702.466	7111
1007880	8.76	-12.92	1.92	-764.55	-512.81	7702.468	7111
1007885	8.59	-12.93	1.97	-762.37	-512.39	7702.475	7111
1007890	8.40	-13.23	1.94	-762.91	-512.40	7702.477	7111
1007895	8.78	-12.96	1.88	-764.61	-514.06	7702.484	7111
1007900	8.31	-13.18	1.80	-764.53	-514.14	7702.490	7111
1007905	8.65	-12.94	1.95	-766.45	-514.11	7702.493	7111
1007910	8.59	-13.22	2.01	-765.08	-513.67	7702.499	7111
1007915	8.39	-13.12	1.93	-767.62	-514.87	7702.504	7111
1007920	8.83	-12.89	1.91	-767.61	-516.56	7702.508	7111
1007925	8.85	-12.97	2.02	-767.62	-516.22	7702.515	7111
1007930	8.67	-12.83	1.82	-766.82	-515.94	7702.520	7111
1007935	8.82	-12.88	1.82	-768.18	-516.43	7702.526	7111
1007940	8.72	-13.27	1.92	-767.90	-516.78	7702.529	7111
1007945	8.51	-12.97	1.86	-770.93	-519.29	7702.536	7111
1007950	8.54	-12.87	1.74	-770.87	-518.37	7702.539	7111
1007955	8.60	-13.15	1.96	-770.16	-518.63	7702.544	7111
1007960	8.45	-13.19	1.95	-771.43	-518.99	7702.547	7111
1007965	8.33	-13.08	1.81	-772.58	-520.48	7702.554	7111
1007970	9.12	-12.63	1.79	-773.26	-520.46	7702.560	7111
1007975	8.59	-13.26	2.05	-770.50	-518.08	7702.566	7111
1007980	9.03	-12.81	2.00	-769.48	-517.63	7702.569	7111
1007985	8.49	-13.51	1.93	-766.69	-516.01	7702.576	7111
1007990	8.57	-12.96	1.80	-767.16	-516.16	7702.578	7111
1007995	9.06	-12.67	1.82	-767.67	-515.03	7702.584	7111
1008000	8.38	-13.43	1.88	-765.94	-513.80	7702.589	7111
1008005	8.60	-13.02	1.75	-768.17	-516.09	7702.593	7111
1008010	8.76	-12.93	1.86	-767.86	-516.49	7702.600	7111
1008015	8.76	-12.98	1.87	-767.35	-516.27	7702.604	7111
1008020	8.60	-12.87	1.80	-767.23	-515.30	7702.608	7111
1008025	8.36	-13.21	1.93	-766.57	-515.20	7702.614	7111
1008030	9.01	-12.87	1.88	-767.93	-516.09	7702.618	7111
1008035	8.48	-13.10	1.68	-765.47	-514.20	7702.624	7111
1008040	8.70	-13.15	1.89	-768.14	-516.04	7702.629	7111
1008045	9.04	-12.71	1.80	-768.48	-516.58	7702.633	7111
1008050	8.71	-13.00	1.91	-767.13	-514.41	7702.641	7111
1008055	8.61	-13.11	2.08	-767.37	-515.43	7702.644	7111
1008060	8.80	-13.04	2.04	-766.76	-514.30	7702.649	7111
1008065	8.45	-13.11	2.14	-767.93	-515.15	7702.654	7111
1008070	8.44	-12.93	1.97	-768.22	-516.44	7702.658	7111
1008075	8.61	-13.36	2.02	-767.44	-516.08	7702.664	7111
1008080	8.58	-13.11	1.94	-767.93	-516.35	7702.669	7111
1008085	8.19	-12.88	1.85	-770.49	-517.68	7702.672	7111
1008090	8.60	-12.76	1.84	-769.26	-518.26	7702.680	7111
1008095	8.15	-13.12	1.69	-768.76	-518.04	7702.685	7111
1008100	8.73	-12.83	1.85	-771.61	-519.18	7702.688	7111
1008105	8.76	-13.16	1.99	-770.37	-517.82	7702.693	7111
1008110	9.14	-12.90	1.98	-768.88	-518.82	7702.701	7111
1008115	8.16	-12.93	1.86	-769.74	-518.29	7702.703	7111
1008120	8.38	-13.27	2.12	-771.75	-518.71	7702.710	7111
1008125	8.65	-13.15	2.13	-771.15	-519.86	7702.714	7111
1008130	8.60	-12.67	1.72	-769.58	-518.85	7702.719	7111
1008135	8.48	-13.32	1.91	-769.38	-518.80	7702.724	7111
1008140	8.41	-13.23	1.82	-773.55	-521.98	7702.730	7111
1008145	8.73	-12.95	1.76	-773.84	-522.93	7702.733	7111
1008150	8.89	-12.88	1.86	-773.91	-521.61	7702.740	7111
1008155	9.07	-12.80	1.91	-772.09	-519.86	7702.743	7111
1008160	8.74	-12.97	1.99	-770.90	-518.14	7702.749	7111
1008165	8.65	-12.78	1.68	-770.83	-518.77	7702.755	7111
1008170	8.67	-13.08	1.77	-768.89	-518.02	7702.758	7111
1008175	8.69	-13.04	1.84	-768.64	-517.88	7702.764	7111
1008180	8.91	-12.88	1.83	-768.41	-516.85	7702.770	7111
1008185	8.65	-12.93	1.80	-766.85	-515.78	7702.774	7111
1008190	8.90	-12.80	1.67	-765.88	-514.90	7702.779	7111
1008195	8.92	-12.79	1.76	-763.45	-513.03	7702.786	7111
1008200	8.43	-13.22	1.81	-762.95	-512.21	7702.789	7111
1008205	8.78	-13.20	1.94	-764.68	-514.25	7702.794	7111
1008210	8.47	-13.21	1.91	-766.09	-515.26	7702.797	7111
1008215	8.45	-12.95	1.86	-767.89	-516.73	7702.804	7111
1008220	8.70	-12.96	1.86	-767.12	-515.95	7702.810	7111
1008225	8.79	-13.03	1.95	-767.43	-516.93	7702.812	7111
1008230	8.44	-13.19	2.04	-769.45	-517.68	7702.818	7111
1008235	8.57	-12.95	1.80	-767.21	-516.02	7702.826	7111
1008240	8.65	-13.09	1.61	-766.69	-515.87	7702.828	7111
1008245	8.43	-13.12	1.78	-769.55	-518.57	7702.835	7111
1008250	8.78	-12.96	1.85	-769.97	-518.22	7702.838	7111
1008255	8.84	-12.91	1.83	-769.29	-517.19	7702.844	7111
1008260	8.60	-13.07	1.93	-769.00	-517.52	7702.849	7111
1008265	8.73	-13.08	1.92	-768.71	-517.95	7702.855	7111
1008270	8.59	-13.06	1.98	-771.14	-518.97	7702.858	7111
1008275	8.51	-12.89	1.69	-769.65	-518.41	7702.865	7111
1008280	8.86	-12.97	1.85	-769.03	-516.99	7702.868	7111
1008285	8.38	-13.24	1.83	-767.36	-516.52	7702.876	7111
1008290	8.59	-13.05	1.84	-769.15	-517.17	7702.879	7111
1008295	8.61	-12.79	1.72	-769.41	-517.33	7702.884	7111
1008300	8.57	-13.01	1.61	-768.93	-516.19	7702.889	7111
1008305	8.84	-12.77	1.57	-767.47	-515.97	7702.896	7111
1008310	8.57	-13.25	1.89	-767.24	-515.74	7702.899	7111
1008315	8.39	-13.23	1.92	-769.17	-516.99	7702.904	7111
1008320	8.30	-13.18	1.70	-771.08	-517.71	7702.909	7111
1008325	8.46	-13.10	1.75	-772.87	-521.67	7702.916	7111
1008330	8.66	-13.14	1.96	-774.02	-521.18	7702.919	7111
1008335	8.89	-12.70	1.78	-773.46	-520.75	7702.923	7111
1008340	8.48	-13.11	1.79	-772.47	-519.57	7702.930	7111
1008345	8.58	-13.24	1.92	-772.55	-520.22	7702.935	7111
1008350	8.53	-12.90	1.71	-774.19	-520.86	7702.938	7111
1008355	9.10	-12.86	1.90	-774.19	-520.38	7702.944	7111
1008360	8.77	-13.15	2.01	-774.03	-521.38	7702.951	7111
1008365	8.05	-13.14	1.92	-775.31	-522.36	7702.953	7111
1008370	8.70	-12.99	1.87	-774.89	-522.70	7702.960	7111
1008375	9.02	-12.77	1.83	-775.03	-521.74	7702.965	7111
1008380	8.66	-13.07	1.90	-773.82	-520.66	7702.969	7111
1008385	9.10	-12.86	2.01	-773.76	-521.31	7702.974	7111
1008390	8.78	-12.94	1.98	-772.10	-519.91	7702.978	7111
1008395	8.71	-12.79	1.99	-771.72	-519.97	7702.983	7111
1008400	8.73	-12.87	1.96	-770.39	-519.25	7702.991	7111
1008405	8.89	-13.23	2.09	-771.39	-520.18	7702.992	7111
1008410	8.72	-13.01	2.04	-771.42	-520.43	7702.999	7111
1008415	8.72	-12.68	1.76	-771.64	-519.43	7703.004	7111
1008420	8.03	-13.11	1.76	-769.06	-517.51	7703.011	7111
1008425	8.58	-13.01	1.92	-769.62	-517.76	7703.014	7111
1008430	8.75	-13.00	1.97	-769.68	-519.09	7703.021	7111
1008435	9.06	-12.78	1.96	-769.48	-517.74	7703.023	7111
1008440	8.54	-13.33	2.01	-767.70	-516.80	7703.030	7111
1008445	9.02	-12.71	1.80	-768.27	-516.10	7703.034	7111
1008450	8.28	-13.37	1.99	-767.53	-515.31	7703.039	7111
1008455	8.82	-12.73	1.73	-768.32	-516.82	7703.044	7111
1008460	8.60	-12.68	1.78	-768.29	-516.01	7703.051	7111
1008465	8.80	-13.04	1.83	-766.94	-516.00	7703.054	7111
1008470	8.41	-13.36	1.85	-768.22	-516.73	7703.060	7111
1008475	8.70	-13.01	1.97	-770.72	-518.35	7703.062	7111
1008480	8.35	-13.11	1.90	-771.83	-518.67	7703.069	7111
1008485	8.87	-12.87	1.97	-772.19	-518.10	7703.075	7111
1008490	8.56	-13.03	1.75	-771.20	-519.12	7703.078	7111
1008495	9.00	-12.76	1.58	-770.51	-519.17	7703.085	7111
1008500	8.58	-12.99	1.72	-768.87	-517.25	7703.090	7111
1008505	8.79	-13.12	1.97	-769.77	-516.93	7703.094	7111
1008510	8.35	-13.35	2.11	-770.44	-518.45	7703.098	7111
1008515	8.18	-12.96	1.94	-774.09	-520.24	7703.106	7111
1008520	8.85	-13.15	2.10	-773.89	-520.81	7703.108	7111
1008525	8.97	-12.51	1.74	-773.05	-520.71	7703.115	7111
1008530	8.71	-12.99	1.80	-769.10	-517.67	7703.119	7111
1008535	8.79	-13.06	1.90	-768.26	-517.76	7703.124	7111
1008540	8.68	-12.82	1.78	-768.63	-516.65	7703.128	7111
1008545	8.67	-12.64	1.78	-769.66	-518.30	7703.134	7111
1008550	8.44	-13.24	1.87	-769.71	-516.89	7703.138	7111
1008555	8.73	-13.07	1.90	-771.79	-518.99	7703.146	7111
1008560	8.83	-12.91	1.95	-771.80	-519.05	7703.148	7111
1008565	8.62	-13.06	1.88	-770.30	-518.58	7703.154	7111
1008570	8.58	-13.10	1.98	-771.85	-519.79	7703.158	7111
1008575	8.61	-12.91	1.85	-770.87	-519.97	7703.164	7111
1008580	9.10	-12.73	1.86	-770.06	-518.47	7703.169	7111
1008585	8.49	-13.26	1.94	-767.69	-517.08	7703.175	7111
1008590	8.83	-12.89	1.97	-768.76	-517.45	7703.179	7111
1008595	8.67	-13.12	1.93	-767.64	-516.41	7703.185	7111
1008600	8.60	-13.15	2.08	-769.05	-516.74	7703.188	7111
1008605	9.21	-12.79	1.87	-770.17	-518.95	7703.195	7111
1008610	8.99	-12.79	2.00	-769.53	-518.44	7703.201	7111
1008615	8.82	-12.87	2.04	-767.29	-515.22	7703.203	7111
1008620	8.64	-12.88	1.88	-765.73	-514.21	7703.209	7111
1008625	8.08	-13.35	1.98	-764.49	-513.03	7703.215	7111
1008630	9.05	-13.18	2.18	-766.82	-514.35	7703.218	7111
1008635	8.35	-13.07	2.20	-767.88	-516.02	7703.225	7111
1008640	8.85	-12.76	2.06	-766.52	-515.73	7703.228	7111
1008645	8.61	-13.02	1.96	-767.11	-514.98	7703.234	7111
1008650	8.84	-13.00	2.07	-766.74	-514.99	7703.240	7111
1008655	8.73	-12.81	1.74	-766.50	-514.61	7703.243	7111
1008660	8.82	-12.94	1.81	-764.54	-512.94	7703.249	7111
1008665	8.87	-12.75	1.76	-763.57	-511.33	7703.254	7111
1008670	8.37	-13.19	1.86	-760.56	-509.85	7703.258	7111
1008675	8.59	-13.02	1.83	-761.83	-510.75	7703.264	7111
1008680	8.97	-12.90	1.79	-761.74	-509.98	7703.269	7111
1008685	8.35	-13.28	2.00	-761.84	-510.39	7703.273	7111
1008690	8.80	-13.01	1.86	-763.35	-513.57	7703.279	7111
1008695	8.33	-13.24	2.05	-765.20	-512.99	7703.283	7111
1008700	8.80	-12.88	1.96	-765.68	-514.38	7703.289	7111
1008705	8.49	-13.15	1.91	-765.37	-513.92	7703.294	7111
1008710	8.52	-13.10	1.98	-767.34	-514.83	7703.297	7111
1008715	8.43	-12.94	1.58	-766.63	-515.99	7703.303	7111
1008720	8.60	-13.21	1.97	-765.07	-514.46	7703.311	7111
1008725	7.98	-13.47	2.02	-766.56	-515.01	7703.314	7111
1008730	8.66	-13.03	1.89	-766.35	-514.71	7703.319	7111
1008735	8.94	-12.99	2.08	-767.35	-515.64	7703.325	7111
1008740	8.51	-13.17	1.99	-766.57	-515.57	7703.328	7111
1008745	8.66	-13.15	2.12	-767.67	-516.20	7703.334	7111
1008750	8.72	-12.83	2.00	-769.15	-517.76	7703.339	7111
1008755	8.53	-13.02	1.96	-768.17	-516.67	7703.344	7111
1008760	8.73	-12.92	2.02	-767.87	-516.68	7703.350	7111
1008765	8.39	-13.12	1.93	-768.65	-516.95	7703.353	7111
1008770	9.41	-12.74	2.14	-770.92	-518.73	7703.360	7111
1008775	8.63	-12.80	1.94	-769.12	-517.05	7703.365	7111
1008780	8.65	-13.04	1.81	-766.26	-515.58	7703.370	7111
1008785	8.82	-13.19	2.19	-767.75	-515.71	7703.374	7111
1008790	7.76	-14.12	2.42	-771.60	-519.39	7703.381	7111
1008795	8.45	-12.82	1.92	-773.27	-521.10	7703.383	7111
1008800	8.30	-13.19	1.74	-771.53	-520.05	7703.389	7111
1008805	8.56	-13.11	1.92	-772.53	-520.91	7703.394	7111
1008810	8.57	-13.07	1.89	-773.40	-521.77	7703.398	7111
1008815	8.45	-13.23	1.97	-774.22	-521.91	7703.404	7111
1008820	8.62	-12.93	1.87	-775.58	-523.09	7703.410	7111
1008825	9.20	-12.76	2.01	-775.16	-522.75	7703.415	7111
1008830	8.55	-12.86	1.88	-773.14	-520.68	7703.419	7111
1008835	8.58	-13.13	1.97	-772.20	-519.65	7703.422	7111
1008840	8.45	-13.14	1.92	-772.96	-520.16	7703.429	7111
1008845	9.24	-12.67	2.04	-773.05	-520.49	7703.435	7111
1008850	8.94	-13.01	2.13	-772.16	-518.89	7703.438	7111
1008855	8.50	-12.91	1.70	-768.84	-518.23	7703.444	7111
1008860	8.65	-13.07	1.97	-768.32	-516.93	7703.450	7111
1008865	8.85	-12.79	1.72	-768.09	-515.56	7703.453	7111
1008870	8.55	-13.06	1.70	-767.02	-514.03	7703.458	7111
1008875	8.64	-13.07	1.77	-767.39	-515.02	7703.464	7111
1008880	8.74	-13.10	1.95	-767.99	-515.60	7703.468	7111
1008885	9.45	-12.62	1.94	-768.66	-516.10	7703.476	7111
1008890	8.63	-12.99	1.88	-766.92	-515.16	7703.477	7111
1008895	8.67	-13.08	1.82	-765.97	-514.99	7703.483	7111
1008900	8.95	-12.82	1.84	-766.71	-514.76	7703.490	7111
1008905	9.27	-12.89	2.03	-763.56	-512.49	7703.495	7111
1008910	8.81	-13.05	2.03	-763.42	-512.22	7703.499	7111
1008915	8.71	-12.78	1.90	-762.75	-511.10	7703.505	7111
1008920	8.57	-13.09	1.93	-761.43	-510.27	7703.509	7111
1008925	9.28	-12.60	2.09	-765.05	-512.05	7703.516	7111
1008930	8.48	-13.01	1.86	-764.41	-512.89	7703.519	7111
1008935	8.61	-12.92	1.77	-765.19	-513.41	7703.523	7111
1008940	8.53	-13.20	1.76	-765.81	-513.88	7703.529	7111
1008945	8.20	-13.33	1.83	-768.14	-516.31	7703.536	7111
1008950	8.64	-13.12	1.85	-770.45	-518.22	7703.539	7111
1008955	8.76	-12.73	2.01	-772.52	-519.59	7703.544	7111
1008960	8.52	-13.19	2.05	-770.52	-518.94	7703.547	7111
1008965	8.73	-12.88	1.90	-774.16	-522.43	7703.556	7111
1008970	9.12	-12.60	1.87	-772.75	-521.52	7703.560	7111
1008975	8.88	-12.75	1.63	-768.14	-517.16	7703.564	7111
1008980	8.52	-13.33	2.03	-768.26	-516.04	7703.569	7111
1008985	8.78	-12.90	1.96	-769.41	-517.24	7703.575	7111
1008990	8.16	-13.20	1.92	-771.02	-518.64	7703.578	7111
1008995	8.63	-13.07	1.84	-772.34	-520.00	7703.584	7111
1009000	8.35	-13.08	1.82	-773.65	-519.74	7703.591	7111
1009005	8.42	-13.27	1.85	-773.78	-520.35	7703.593	7111
1009010	8.98	-12.95	1.96	-773.27	-520.77	7703.599	7111
1009015	8.22	-13.21	1.88	-774.37	-521.62	7703.603	7111
1009020	8.65	-13.04	1.99	-776.02	-523.73	7703.609	7111
1009025	8.62	-12.97	1.77	-775.83	-523.41	7703.614	7111
1009030	8.70	-13.11	1.77	-774.86	-522.92	7703.618	7111
1009035	8.49	-13.17	1.96	-776.58	-525.08	7703.624	7111
1009040	8.23	-13.30	1.91	-776.48	-523.36	7703.631	7111
1009045	8.66	-12.94	1.88	-777.33	-523.77	7703.633	7111
1009050	8.93	-12.90	1.87	-776.12	-523.21	7703.640	7111
1009055	8.90	-12.88	2.03	-775.84	-522.03	7703.645	7111
1009060	8.87	-12.74	1.97	-774.63	-521.74	7703.649	7111
1009065	8.82	-13.11	2.02	-772.63	-520.53	7703.654	7111
1009070	8.64	-13.10	1.97	-772.88	-521.67	7703.660	7111
1009075	8.80	-12.96	2.07	-774.27	-521.50	7703.665	7111
1009080	8.80	-12.69	1.90	-772.61	-521.07	7703.670	7111
1009085	8.52	-12.83	1.89	-771.86	-519.75	7703.672	7111
1009090	8.93	-12.90	1.68	-769.45	-517.98	7703.679	7111
1009095	8.72	-13.09	1.90	-769.43	-517.86	7703.685	7111
1009100	8.73	-13.03	1.95	-770.16	-517.91	7703.689	7111
1009105	8.76	-12.87	1.89	-769.33	-517.75	7703.694	7111
1009110	8.90	-12.92	2.00	-768.00	-516.16	7703.700	7111
1009115	8.64	-12.91	1.76	-767.16	-515.41	7703.703	7111
1009120	8.47	-13.16	1.86	-767.03	-515.92	7703.710	7111
1009125	8.70	-13.02	1.83	-767.70	-515.77	7703.714	7111
1009130	8.42	-13.22	1.99	-769.29	-518.16	7703.718	7111
1009135	8.85	-12.69	1.79	-767.98	-517.57	7703.724	7111
1009140	8.90	-12.79	1.88	-770.86	-519.39	7703.731	7111
1009145	8.56	-12.93	1.87	-770.03	-518.72	7703.733	7111
1009150	8.78	-12.94	1.89	-771.08	-519.69	7703.740	7111
1009155	8.92	-12.94	2.02	-770.12	-519.11	7703.743	7111
1009160	8.40	-13.09	1.94	-769.95	-518.98	7703.749	7111
1009165	8.95	-13.04	2.00	-769.44	-518.65	7703.755	7111
1009170	8.53	-12.91	1.91	-769.43	-518.44	7703.758	7111
1009175	8.82	-12.94	1.92	-767.99	-517.88	7703.764	7111
1009180	8.90	-12.92	1.97	-770.26	-518.59	7703.770	7111
1009185	8.74	-12.80	1.83	-769.52	-518.64	7703.774	7111
1009190	8.42	-13.19	1.93	-768.77	-517.86	7703.778	7111
1009195	8.88	-13.16	2.05	-771.16	-519.90	7703.785	7111
1009200	8.33	-12.94	1.86	-772.01	-520.15	7703.789	7111
1009205	8.81	-12.71	1.84	-770.57	-519.64	7703.794	7111
1009210	8.88	-13.14	1.98	-768.87	-518.59	7703.797	7111
1009215	8.39	-13.18	1.96	-768.89	-518.61	7703.804	7111
1009220	8.85	-12.85	1.93	-769.34	-518.71	7703.810	7111
1009225	8.65	-12.74	1.86	-769.29	-519.37	7703.816	7111
1009230	8.62	-13.07	1.92	-768.03	-518.15	7703.819	7111
1009235	8.54	-13.16	2.10	-770.45	-519.14	7703.826	7111
1009240	8.73	-12.84	1.97	-770.26	-518.48	7703.828	7111
1009245	8.82	-12.76	1.70	-766.94	-515.64	7703.836	7111
1009250	8.91	-13.08	1.93	-767.18	-515.90	7703.838	7111
1009255	8.99	-12.40	1.86	-767.67	-515.88	7703.844	7111
1009260	8.83	-13.03	2.03	-763.18	-512.81	7703.849	7111
1009265	7.46	-13.68	2.08	-764.83	-514.14	7703.855	7111
1009270	8.82	-12.96	2.04	-766.98	-515.10	7703.858	7111
1009275	8.67	-12.98	1.93	-765.19	-513.60	7703.866	7111
1009280	8.89	-12.89	1.99	-765.01	-514.09	7703.868	7111
1009285	8.81	-12.87	1.90	-764.30	-513.76	7703.875	7111
1009290	8.47	-13.13	1.94	-766.07	-514.35	7703.880	7111
1009295	8.61	-13.03	1.90	-766.19	-515.39	7703.883	7111
1009300	8.53	-13.33	2.16	-766.48	-515.15	7703.890	7111
1009305	8.40	-13.15	2.11	-768.62	-517.02	7703.895	7111
1009310	8.71	-12.90	1.87	-767.11	-517.40	7703.898	7111
1009315	9.02	-12.85	1.93	-766.96	-516.15	7703.903	7111
1009320	8.49	-12.94	1.95	-765.97	-515.21	7703.911	7111
1009325	8.79	-13.04	1.89	-765.88	-515.56	7703.914	7111
1009330	8.79	-12.84	1.99	-766.29	-514.83	7703.920	7111
1009335	8.66	-13.00	1.99	-765.02	-513.42	7703.922	7111
1009340	8.46	-13.20	2.12	-765.93	-513.92	7703.929	7111
1009345	8.53	-13.03	2.08	-766.45	-515.88	7703.934	7111
1009350	8.53	-12.97	1.83	-765.93	-514.93	7703.938	7111
1009355	8.27	-13.29	1.93	-765.96	-514.62	7703.943	7111
1009360	8.64	-13.11	2.04	-768.36	-516.57	7703.951	7111
1009365	8.78	-12.68	1.85	-769.01	-516.35	7703.953	7111
1009370	8.99	-12.60	1.72	-767.33	-515.80	7703.960	7111
1009375	8.41	-13.25	1.76	-765.35	-514.49	7703.964	7111
1009380	8.30	-13.22	1.89	-769.35	-517.65	7703.969	7111
1009385	8.80	-13.04	2.02	-770.53	-518.54	7703.974	7111
1009390	8.42	-13.24	2.00	-770.58	-519.22	7703.979	7111
1009395	8.48	-13.17	1.98	-774.15	-521.81	7703.983	7111
1009400	8.79	-12.77	1.96	-776.02	-524.44	7703.991	7111
1009405	8.80	-13.14	2.19	-775.96	-524.02	7703.993	7111
1009410	8.84	-12.76	2.04	-775.14	-523.38	7704.000	7111
1009415	8.75	-12.70	1.75	-772.04	-520.65	7704.005	7111
1009420	8.70	-13.03	1.78	-769.74	-518.03	7704.008	7111
1009425	8.57	-13.11	1.81	-769.82	-518.34	7704.014	7111
1009430	8.22	-13.32	1.90	-772.86	-520.06	7704.021	7111
1009435	8.26	-13.50	2.09	-777.22	-524.89	7704.024	7111
1009440	8.35	-13.07	1.98	-780.28	-527.85	7704.029	7111
1009445	8.84	-12.85	1.91	-780.71	-528.58	7704.033	7111
1009450	8.48	-13.17	1.96	-778.99	-527.09	7704.039	7111
1009455	8.41	-13.16	1.99	-779.88	-527.22	7704.044	7111
1009460	8.77	-12.98	1.82	-778.58	-527.29	7704.048	7111
1009465	8.68	-13.05	1.88	-778.63	-526.45	7704.054	7111
1009470	8.54	-13.00	1.87	-778.24	-526.31	7704.060	7111
1009475	8.57	-13.08	1.97	-778.36	-526.80	7704.062	7111
1009480	8.72	-13.05	1.90	-777.97	-527.04	7704.068	7111
1009485	8.90	-12.83	1.90	-779.17	-527.09	7704.075	7111
1009490	8.47	-13.12	2.00	-777.84	-525.25	7704.078	7111
1009495	8.56	-13.17	1.96	-777.22	-523.90	7704.085	7111
1009500	8.71	-12.95	2.00	-778.02	-525.91	7704.089	7111
1009505	8.82	-12.95	1.61	-775.92	-523.93	7704.093	7111
1009510	8.82	-13.08	2.01	-776.76	-524.24	7704.099	7111
1009515	8.96	-12.92	1.85	-773.74	-521.94	7704.105	7111
1009520	8.42	-13.24	1.92	-773.79	-522.27	7704.108	7111
1009525	8.31	-13.15	1.76	-776.08	-523.13	7704.115	7111
1009530	8.79	-13.02	1.83	-776.87	-524.90	7704.117	7111
1009535	8.77	-13.09	1.97	-775.86	-522.54	7704.125	7111
1009540	8.75	-12.85	1.96	-775.77	-522.71	7704.130	7111
1009545	8.29	-13.14	1.85	-774.61	-522.01	7704.133	7111
1009550	8.82	-12.90	1.77	-773.96	-521.76	7704.139	7111
1009555	8.88	-13.08	2.06	-774.24	-522.52	7704.145	7111
1009560	8.52	-12.78	1.79	-772.66	-520.27	7704.148	7111
1009565	8.58	-13.11	1.92	-771.04	-519.92	7704.155	7111
1009570	8.65	-13.11	2.01	-772.73	-520.70	7704.159	7111
1009575	8.63	-12.98	1.89	-771.82	-521.33	7704.164	7111
1009580	8.63	-13.10	2.02	-773.31	-521.54	7704.169	7111
1009585	8.71	-12.84	1.92	-773.45	-522.08	7704.175	7111
1009590	8.17	-13.34	1.89	-774.44	-522.14	7704.179	7111
1009595	8.83	-12.92	1.95	-777.66	-524.78	7704.185	7111
1009600	8.95	-12.82	1.98	-777.22	-523.95	7704.188	7111
1009605	8.83	-12.51	1.62	-773.96	-522.22	7704.195	7111
1009610	9.27	-12.72	1.66	-771.37	-519.86	7704.200	7111
1009615	8.90	-12.83	1.95	-770.26	-517.76	7704.203	7111
1009620	8.70	-12.78	1.72	-768.67	-516.53	7704.209	7111
1009625	8.31	-13.39	2.04	-768.29	-516.96	7704.215	7111
1009630	8.63	-12.88	1.83	-771.06	-519.19	7704.218	7111
1009635	8.46	-13.15	1.90	-770.23	-518.36	7704.224	7111
1009640	8.68	-13.02	2.03	-772.74	-519.84	7704.228	7111
1009645	8.35	-13.26	2.12	-774.21	-521.21	7704.233	7111
1009650	9.05	-12.67	2.00	-774.88	-521.72	7704.239	7111
1009655	8.25	-13.27	1.98	-772.51	-519.30	7704.243	7111
1009660	8.47	-12.83	2.09	-771.55	-519.00	7704.250	7111
1009665	8.96	-12.84	2.00	-770.57	-518.50	7704.254	7111
1009670	9.00	-12.91	1.95	-767.94	-517.73	7704.259	7111
1009675	8.54	-12.92	1.89	-766.96	-516.30	7704.264	7111
1009680	8.62	-12.99	1.91	-767.21	-515.86	7704.271	7111
1009685	8.50	-13.03	1.76	-766.20	-514.43	7704.273	7111
1009690	8.53	-12.90	1.80	-767.96	-515.70	7704.280	7111
1009695	8.63	-13.19	1.99	-769.37	-516.77	7704.283	7111
1009700	8.42	-13.26	2.19	-770.15	-518.12	7704.291	7111
1009705	8.47	-12.89	2.03	-770.58	-518.25	7704.294	7111
1009710	8.22	-12.82	1.93	-770.41	-518.39	7704.297	7111
1009715	8.67	-13.22	1.89	-770.67	-518.94	7704.304	7111
1009720	9.49	-13.19	1.91	-769.70	-517.04	7704.311	7111
1009725	8.56	-12.81	1.94	-768.86	-517.87	7704.312	7111
1009730	7.76	-12.86	1.96	-770.35	-518.16	7704.321	7111
1009735	8.65	-13.32	1.92	-770.53	-517.86	7704.326	7111
1009740	9.23	-13.53	2.01	-770.68	-519.18	7704.331	7111
1009745	8.52	-12.79	1.86	-772.34	-520.29	7704.334	7111
1009750	9.11	-12.73	1.65	-769.01	-518.56	7704.340	7111
1009755	9.07	-12.93	1.91	-766.88	-515.59	7704.343	7111
1009760	8.00	-13.48	2.07	-768.28	-517.01	7704.351	7111
1009765	8.77	-13.11	1.97	-768.51	-517.65	7704.353	7111
1009770	8.85	-12.99	2.00	-767.15	-516.45	7704.359	7111
1009775	8.37	-13.08	2.01	-767.45	-516.28	7704.365	7111
1009780	8.48	-13.12	2.03	-767.83	-516.60	7704.369	7111
1009785	8.36	-13.13	1.82	-766.78	-515.55	7704.374	7111
1009790	8.65	-13.07	1.98	-768.11	-517.86	7704.380	7111
1009795	8.78	-13.32	2.20	-770.34	-519.12	7704.384	7111
1009800	8.62	-12.99	2.11	-770.82	-520.22	7704.389	7111
1009805	8.42	-12.80	2.06	-771.25	-519.82	7704.394	7111
1009810	8.83	-13.04	1.89	-768.98	-518.52	7704.398	7111
1009815	9.56	-12.73	1.95	-769.68	-517.54	7704.405	7111
1009820	8.33	-13.08	2.07	-769.12	-517.53	7704.409	7111
1009825	8.97	-12.93	2.00	-768.62	-517.72	7704.415	7111
1009830	9.05	-12.85	2.11	-767.70	-515.90	7704.419	7111
1009835	8.51	-12.82	1.98	-767.56	-515.85	7704.425	7111
1009840	8.61	-13.07	1.97	-766.98	-515.30	7704.429	7111
1009845	8.64	-13.48	1.97	-766.67	-515.46	7704.436	7111
1009850	8.49	-13.09	1.98	-768.65	-516.83	7704.438	7111
1009855	8.32	-12.91	1.83	-769.71	-518.52	7704.445	7111
1009860	9.05	-12.67	1.74	-768.16	-517.77	7704.450	7111
1009865	8.37	-13.27	1.85	-767.00	-516.70	7704.453	7111
1009870	8.65	-12.96	1.85	-768.90	-517.36	7704.458	7111
1009875	9.04	-12.85	1.87	-767.81	-515.55	7704.465	7111
1009880	8.52	-13.14	1.95	-767.04	-515.90	7704.468	7111
1009885	8.72	-12.74	1.77	-768.69	-516.94	7704.476	7111
1009890	9.05	-13.02	2.16	-767.85	-516.55	7704.478	7111
1009895	8.46	-12.92	2.01	-768.86	-517.86	7704.484	7111
1009900	8.49	-13.02	1.87	-767.97	-517.49	7704.490	7111
1009905	8.77	-12.92	2.06	-771.73	-519.07	7704.495	7111
1009910	8.68	-12.90	1.95	-771.06	-519.19	7704.499	7111
1009915	8.79	-13.23	2.18	-770.66	-519.27	7704.505	7111
1009920	8.66	-12.68	1.86	-770.64	-519.04	7704.509	7111
1009925	8.75	-12.98	1.89	-768.14	-517.41	7704.515	7111
1009930	8.41	-13.31	2.09	-768.54	-516.51	7704.519	7111
1009935	8.76	-12.76	1.90	-771.08	-518.30	7704.523	7111
1009940	8.84	-13.14	2.02	-770.14	-518.93	7704.529	7111
1009945	8.50	-12.67	1.73	-771.05	-519.98	7704.536	7111
1009950	8.26	-13.24	1.73	-770.07	-518.93	7704.539	7111
1009955	8.77	-13.02	1.83	-771.44	-520.30	7704.544	7111
1009960	8.54	-13.06	1.94	-771.85	-519.93	7704.547	7111
1009965	9.02	-12.85	1.79	-771.08	-519.71	7704.554	7111
1009970	8.58	-13.09	1.98	-769.87	-519.68	7704.560	7111
1009975	8.60	-12.83	1.99	-770.82	-519.71	7704.562	7111
1009980	8.73	-13.06	1.96	-769.23	-518.62	7704.569	7111
1009985	8.75	-12.84	2.01	-769.54	-516.97	7704.575	7111
1009990	8.66	-13.13	1.98	-769.35	-518.31	7704.578	7111
1009995	8.38	-13.15	2.04	-771.21	-518.39	7704.583	7111
1010000	8.69	-12.95	1.99	-770.62	-519.12	7704.589	7111
1010005	8.63	-13.01	1.95	-770.43	-518.71	7704.593	7111
1010010	8.86	-12.63	1.90	-770.88	-519.36	7704.601	7111
1010015	8.74	-12.86	1.70	-768.38	-517.80	7704.603	7111
1010020	8.36	-13.22	1.75	-767.87	-516.92	7704.608	7111
1010025	9.12	-12.91	1.99	-769.56	-518.01	7704.615	7111
1010030	8.62	-13.36	1.86	-768.86	-519.65	7704.620	7111
1010035	8.80	-12.99	1.93	-770.19	-519.23	7704.624	7111
1010040	8.88	-13.08	2.02	-768.90	-519.26	7704.630	7111
1010045	8.35	-13.10	1.97	-771.21	-520.13	7704.633	7111
1010050	8.92	-12.66	1.88	-770.80	-519.28	7704.640	7111
1010055	8.85	-13.10	1.94	-767.91	-518.23	7704.644	7111
1010060	8.85	-12.93	1.96	-768.80	-517.83	7704.648	7111
1010065	8.97	-12.78	1.75	-766.20	-515.55	7704.655	7111
1010070	8.94	-12.71	1.87	-767.14	-515.50	7704.660	7111
1010075	8.26	-12.28	2.05	-769.94	-516.42	7704.666	7111
1010080	8.86	-12.66	1.90	-767.09	-515.56	7704.670	7111
1010085	8.51	-13.03	1.94	-765.56	-514.12	7704.672	7111
1010090	8.49	-13.46	2.03	-766.13	-514.37	7704.679	7111
1010095	8.27	-13.16	1.79	-767.65	-516.61	7704.685	7111
1010100	8.43	-13.08	2.08	-770.65	-519.09	7704.688	7111
1010105	8.78	-12.97	1.75	-771.01	-520.16	7704.694	7111
1010110	8.75	-12.91	1.95	-770.80	-519.73	7704.699	7111
1010115	8.28	-13.21	1.89	-771.97	-520.94	7704.703	7111
1010120	9.31	-12.72	1.81	-771.28	-521.20	7704.709	7111
1010125	8.83	-12.68	1.89	-769.27	-517.73	7704.714	7111
1010130	8.65	-12.85	1.86	-767.91	-515.64	7704.718	7111
1010135	8.84	-12.93	1.72	-767.38	-516.19	7704.724	7111
1010140	8.52	-13.18	1.90	-766.76	-516.41	7704.729	7111
1010145	8.61	-13.03	2.04	-767.51	-516.90	7704.734	7111
1010150	9.24	-12.71	2.06	-767.46	-516.99	7704.739	7111
1010155	8.77	-12.81	1.89	-765.20	-513.60	7704.743	7111
1010160	8.48	-13.24	1.97	-764.76	-514.17	7704.749	7111
1010165	8.43	-13.26	1.86	-765.43	-514.55	7704.755	7111
1010170	8.74	-12.71	1.70	-766.27	-515.16	7704.758	7111
1010175	8.83	-12.90	1.98	-769.15	-517.27	7704.766	7111
1010180	8.64	-13.18	2.03	-769.32	-517.20	7704.769	7111
1010185	8.78	-13.08	2.05	-767.82	-517.75	7704.773	7111
1010190	8.78	-12.70	1.76	-768.05	-517.08	7704.779	7111
1010195	8.49	-13.22	1.82	-767.64	-516.93	7704.785	7111
1010200	9.19	-12.69	1.93	-768.21	-516.51	7704.789	7111
1010205	8.66	-13.00	1.93	-768.74	-517.81	7704.795	7111
1010210	9.07	-12.93	2.00	-769.36	-517.89	7704.797	7111
1010215	8.56	-12.93	2.11	-770.35	-518.27	7704.805	7111
1010220	8.83	-13.01	2.14	-770.10	-517.68	7704.810	7111
1010225	8.42	-12.72	1.90	-769.86	-518.22	7704.815	7111
1010230	8.45	-13.11	1.95	-769.86	-518.54	7704.819	7111
1010235	8.84	-12.83	2.04	-769.72	-519.48	7704.826	7111
1010240	8.43	-13.07	1.89	-768.39	-517.41	7704.828	7111
1010245	8.71	-13.16	2.08	-770.30	-518.30	7704.834	7111
1010250	8.66	-13.05	2.15	-770.72	-519.80	7704.839	7111
1010255	8.77	-12.74	1.98	-771.97	-520.04	7704.843	7111
1010260	8.56	-13.19	2.01	-770.61	-519.34	7704.850	7111
1010265	8.65	-13.02	2.06	-772.50	-520.79	7704.855	7111
1010270	8.39	-12.89	1.99	-773.23	-521.18	7704.859	7111
1010275	8.55	-13.32	2.05	-772.59	-520.26	7704.864	7111
1010280	9.06	-12.98	2.30	-776.25	-523.58	7704.870	7111
1010285	8.57	-12.54	1.98	-775.97	-523.24	7704.874	7111
1010290	8.97	-13.05	2.00	-772.11	-520.75	7704.879	7111
1010295	8.58	-12.98	1.85	-771.73	-519.98	7704.883	7111
1010300	8.31	-13.05	1.70	-769.81	-518.35	7704.890	7111
1010305	8.82	-13.20	1.85	-771.37	-518.34	7704.894	7111
1010310	8.67	-13.07	1.88	-771.75	-519.62	7704.898	7111
1010315	8.56	-13.01	1.99	-772.21	-520.20	7704.904	7111
1010320	8.88	-12.88	1.75	-771.45	-520.19	7704.908	7111
1010325	8.68	-13.02	1.71	-770.16	-518.51	7704.914	7111
1010330	8.50	-13.08	1.82	-770.43	-518.08	7704.919	7111
1010335	9.11	-12.99	1.97	-769.74	-518.94	7704.922	7111
1010340	8.73	-12.87	1.88	-770.11	-517.64	7704.929	7111
1010345	8.73	-12.96	1.93	-769.58	-518.03	7704.935	7111
1010350	7.91	-13.60	2.04	-771.22	-519.45	7704.940	7111
1010355	9.08	-12.77	1.99	-772.50	-520.80	7704.943	7111
1010360	8.47	-12.95	1.85	-771.61	-519.21	7704.950	7111
1010365	8.63	-13.20	2.08	-771.71	-519.76	7704.953	7111
1010370	7.96	-12.89	1.96	-773.25	-521.17	7704.961	7111
1010375	8.77	-12.80	2.00	-771.47	-520.09	7704.964	7111
1010380	8.65	-12.85	1.73	-767.90	-517.81	7704.969	7111
1010385	8.76	-13.12	1.88	-767.77	-516.65	7704.975	7111
1010390	8.33	-13.14	2.01	-769.90	-518.59	7704.980	7111
1010395	8.85	-13.05	2.05	-770.00	-519.13	7704.983	7111
1010400	9.01	-12.86	1.98	-770.94	-521.04	7704.991	7111
1010405	8.21	-13.05	2.08	-772.26	-520.01	7704.994	7111
1010410	8.42	-13.27	1.94	-772.28	-520.44	7704.999	7111
1010415	8.62	-13.11	2.02	-774.15	-523.37	7705.004	7111
1010420	9.58	-12.37	1.71	-771.59	-519.36	7705.011	7111
1010425	8.91	-13.14	1.90	-772.27	-518.75	7705.014	7111
1010430	8.40	-13.30	2.12	-773.86	-521.77	7705.020	7111
1010435	8.16	-12.98	1.79	-776.08	-523.66	7705.024	7111
1010440	8.81	-12.95	1.88	-776.18	-524.43	7705.029	7111
1010445	8.98	-13.02	1.93	-774.81	-522.55	7705.034	7111
1010450	8.61	-12.91	1.88	-775.18	-522.57	7705.039	7111
1010455	8.37	-13.09	1.79	-774.26	-521.06	7705.044	7111
1010460	8.58	-13.02	1.69	-774.85	-521.51	7705.047	7111
1010465	8.62	-13.14	1.85	-775.39	-522.89	7705.054	7111
1010470	8.81	-12.79	1.81	-775.56	-522.97	7705.060	7111
1010475	8.60	-13.05	1.83	-776.28	-523.24	7705.064	7111
1010480	8.68	-12.91	1.78	-775.84	-524.13	7705.068	7111
1010485	9.03	-12.77	1.80	-776.69	-524.67	7705.076	7111
1010490	8.83	-13.18	1.90	-775.07	-523.18	7705.078	7111
1010495	9.04	-13.16	2.07	-774.41	-522.76	7705.085	7111
1010500	9.07	-12.62	1.97	-774.27	-522.58	7705.089	7111
1010505	8.67	-12.89	1.92	-772.50	-520.93	7705.094	7111
1010510	8.91	-12.91	1.98	-770.74	-520.12	7705.099	7111
1010515	8.77	-12.68	1.73	-768.95	-517.48	7705.104	7111
1010520	8.50	-13.40	2.09	-769.47	-517.01	7705.108	7111
1010525	8.69	-12.97	2.19	-773.19	-520.95	7705.115	7111
1010530	8.79	-12.86	2.05	-772.33	-520.92	7705.118	7111
1010535	8.55	-12.91	2.07	-771.90	-519.27	7705.125	7111
1010540	8.59	-13.12	2.04	-770.51	-519.23	7705.129	7111
1010545	8.47	-12.96	1.93	-773.38	-520.53	7705.135	7111
1010550	8.85	-12.74	1.86	-772.56	-520.76	7705.139	7111
1010555	8.45	-13.42	1.94	-770.27	-518.46	7705.145	7111
1010560	8.85	-12.79	1.96	-772.86	-520.96	7705.148	7111
1010565	8.72	-12.93	1.82	-771.07	-519.78	7705.155	7111
1010570	8.55	-13.27	2.03	-771.02	-519.40	7705.159	7111
1010575	8.79	-13.11	2.09	-772.69	-521.34	7705.166	7111
1010580	9.07	-12.78	2.08	-773.30	-521.37	7705.169	7111
1010585	8.60	-13.09	2.13	-771.99	-520.52	7705.173	7111
1010590	8.59	-12.97	2.07	-771.96	-519.85	7705.180	7111
1010595	8.77	-12.89	1.92	-770.70	-518.43	7705.185	7111
1010600	9.02	-12.86	1.93	-769.25	-517.46	7705.188	7111
1010605	8.87	-12.98	2.03	-767.13	-515.79	7705.193	7111
1010610	8.38	-12.80	2.12	-768.80	-515.97	7705.200	7111
1010615	8.37	-13.05	1.91	-767.29	-515.59	7705.203	7111
1010620	8.39	-13.07	2.03	-768.59	-516.55	7705.209	7111
1010625	8.62	-12.98	1.94	-768.76	-516.64	7705.213	7111
1010630	8.73	-13.08	2.07	-769.10	-516.95	7705.219	7111
1010635	8.43	-12.86	1.80	-769.85	-517.76	7705.224	7111
1010640	8.36	-13.19	1.85	-768.68	-516.61	7705.228	7111
1010645	8.79	-13.04	1.97	-771.44	-517.98	7705.233	7111
1010650	8.86	-12.88	1.98	-770.72	-518.95	7705.239	7111
1010655	8.86	-13.01	2.13	-769.72	-518.49	7705.242	7111
1010660	9.10	-12.58	2.08	-767.78	-516.85	7705.249	7111
1010665	8.25	-13.09	1.96	-765.83	-513.47	7705.255	7111
1010670	9.09	-12.81	2.03	-767.58	-515.39	7705.260	7111
1010675	8.61	-13.17	2.04	-768.29	-516.01	7705.264	7111
1010680	8.41	-13.04	2.08	-770.68	-517.73	7705.271	7111
1010685	8.78	-13.08	2.13	-769.47	-517.80	7705.273	7111
1010690	8.97	-12.72	1.98	-769.93	-518.12	7705.279	7111
1010695	8.36	-13.07	1.90	-768.30	-517.01	7705.284	7111
1010700	8.13	-12.80	1.60	-771.25	-519.39	7705.291	7111
1010705	8.61	-13.11	1.93	-772.26	-519.40	7705.294	7111
1010710	8.53	-12.96	1.90	-772.45	-519.63	7705.300	7111
1010715	8.64	-12.97	1.80	-770.19	-518.39	7705.304	7111
1010720	8.74	-12.98	1.86	-770.50	-519.19	7705.310	7111
1010725	8.61	-13.04	1.75	-769.95	-518.46	7705.312	7111
1010730	8.44	-13.14	1.84	-770.99	-519.85	7705.320	7111
1010735	9.13	-12.70	1.92	-771.03	-519.75	7705.325	7111
1010740	8.71	-12.74	1.74	-770.91	-518.45	7705.328	7111
1010745	8.75	-13.01	1.68	-770.34	-517.88	7705.334	7111
1010750	9.29	-12.79	1.91	-770.86	-518.46	7705.341	7111
1010755	8.91	-12.98	2.01	-770.99	-518.36	7705.343	7111
1010760	8.63	-13.04	2.10	-771.02	-517.50	7705.350	7111
1010765	8.79	-12.81	1.88	-770.20	-517.30	7705.353	7111
1010770	8.64	-12.99	1.98	-769.32	-516.66	7705.358	7111
1010775	8.58	-12.96	1.99	-768.26	-516.17	7705.364	7111
1010780	8.63	-12.91	1.84	-768.52	-516.05	7705.368	7111
1010785	8.93	-13.01	1.91	-765.97	-515.45	7705.374	7111
1010790	8.38	-13.18	2.00	-767.80	-516.18	7705.379	7111
1010795	8.34	-13.28	1.92	-768.89	-516.71	7705.384	7111
1010800	8.48	-13.04	1.80	-770.91	-517.90	7705.388	7111
1010805	8.81	-12.86	1.58	-769.32	-516.91	7705.394	7111
1010810	8.51	-13.16	1.55	-768.76	-516.33	7705.398	7111
1010815	8.75	-12.98	1.66	-770.09	-517.41	7705.404	7111
1010820	8.58	-13.17	1.84	-771.40	-518.88	7705.408	7111
1010825	8.66	-13.02	1.80	-770.81	-518.36	7705.416	7111
1010830	8.69	-13.08	1.91	-771.26	-518.30	7705.419	7111
1010835	8.55	-12.86	1.87	-770.41	-517.82	7705.423	7111
1010840	8.75	-13.11	2.01	-768.95	-516.77	7705.429	7111
1010845	8.45	-13.26	1.80	-770.08	-519.06	7705.436	7111
1010850	9.09	-12.76	1.96	-769.70	-517.35	7705.438	7111
1010855	8.86	-12.79	1.69	-767.47	-515.75	7705.444	7111
1010860	8.73	-13.12	2.03	-767.54	-515.25	7705.451	7111
1010865	8.73	-12.83	1.91	-767.45	-516.48	7705.456	7111
1010870	9.07	-12.82	2.06	-767.16	-515.22	7705.459	7111
1010875	8.52	-13.01	2.00	-766.33	-513.25	7705.465	7111
1010880	8.72	-13.02	1.98	-765.56	-513.46	7705.468	7111
1010885	8.59	-13.05	1.90	-765.00	-513.69	7705.475	7111
1010890	8.77	-12.89	1.79	-764.66	-514.06	7705.478	7111
1010895	8.61	-13.13	1.89	-764.76	-514.29	7705.484	7111
1010900	8.73	-13.14	2.17	-766.37	-514.85	7705.490	7111
1010905	8.41	-13.03	1.99	-768.42	-516.06	7705.493	7111
1010910	8.71	-12.84	2.01	-768.52	-517.03	7705.499	7111
1010915	8.80	-12.78	1.78	-767.82	-516.31	7705.505	7111
1010920	8.29	-13.45	1.85	-766.66	-516.55	7705.508	7111
1010925	8.58	-12.96	1.89	-770.01	-517.51	7705.513	7111
1010930	8.60	-13.02	1.94	-770.02	-517.68	7705.520	7111
1010935	8.54	-13.00	1.81	-769.62	-517.41	7705.523	7111
1010940	8.76	-12.86	1.95	-769.63	-518.33	7705.529	7111
1010945	8.39	-13.36	1.87	-769.83	-518.48	7705.534	7111
1010950	8.50	-13.27	1.89	-771.80	-520.97	7705.539	7111
1010955	8.59	-12.86	1.86	-773.11	-521.69	7705.543	7111
1010960	8.60	-13.04	1.98	-773.21	-522.36	7705.547	7111
1010965	8.58	-13.18	1.94	-773.61	-522.26	7705.554	7111
1010970	8.41	-13.29	1.66	-772.60	-520.72	7705.561	7111
1010975	9.22	-12.91	1.92	-773.61	-521.22	7705.562	7111
1010980	8.86	-13.08	2.06	-772.83	-520.16	7705.569	7111
1010985	8.97	-12.59	1.92	-772.02	-519.83	7705.575	7111
1010990	8.65	-12.94	1.92	-771.22	-519.69	7705.578	7111
1010995	8.68	-12.98	1.84	-769.29	-519.53	7705.584	7111
1011000	9.16	-12.64	1.84	-768.23	-516.18	7705.590	7111
1011005	8.33	-13.10	1.82	-767.22	-514.99	7705.593	7111
1011010	8.59	-13.14	1.86	-767.22	-515.57	7705.600	7111
1011015	8.65	-13.13	1.98	-768.93	-516.71	7705.603	7111
1011020	9.06	-12.85	1.99	-769.01	-517.16	7705.611	7111
1011025	8.86	-12.86	1.88	-767.98	-516.78	7705.614	7111
1011030	8.80	-12.97	2.01	-768.57	-516.65	7705.620	7111
1011035	8.59	-12.93	1.87	-766.82	-516.08	7705.624	7111
1011040	8.63	-13.01	1.88	-765.30	-514.07	7705.630	7111
1011045	8.78	-13.17	2.11	-765.30	-514.73	7705.634	7111
1011050	8.74	-12.87	2.00	-766.41	-515.14	7705.640	7111
1011055	8.85	-12.87	1.79	-765.06	-514.76	7705.644	7111
1011060	8.37	-13.23	1.87	-764.75	-513.97	7705.648	7111
1011065	8.61	-12.82	1.74	-765.55	-514.72	7705.654	7111
1011070	8.71	-12.86	1.81	-764.77	-514.57	7705.661	7111
1011075	9.01	-13.02	1.98	-763.42	-512.45	7705.664	7111
1011080	8.99	-12.93	2.12	-763.96	-512.44	7705.668	7111
1011085	8.92	-12.79	1.92	-761.23	-509.98	7705.672	7111
1011090	8.24	-13.28	1.91	-760.75	-510.30	7705.679	7111
1011095	8.53	-13.25	2.00	-763.48	-511.93	7705.685	7111
1011100	8.54	-13.00	1.92	-766.41	-513.68	7705.688	7111
[truncated: 46,091 more rows]
