# Supplementary material for: Structural characterization of the saxitoxin-targeting APTSTX1 aptamer using optical tweezers and molecular dynamics simulations
Source: PLoS One. 2019 Nov 7;14(11):e0222468. doi: 10.1371/journal.pone.0222468 (PMC6837747; doi:10.1371/journal.pone.0222468)
Supplement: S1 File — Data repository, aptamer control condition and aptamer under SXT. (ZIP) [file pone.0222468.s005.zip › Data/Data/August/090815/3aCOM.txt]

Instrument name = Christians toy
*****Calibration values *****
TrapA Temperature Fudge	-0.400000
TrapB Temperature Fudge	-1.550000
TrapA Force Sensitivity	0.025700	0.026000	0.032000
TrapB Force Sensitivity	0.026200	0.027400	0.032000
TrapA Lever Sensitivity	15000.000000	14500.000000	0.000000
TrapB Lever Sensitivity	15200.000000	14500.000000	0.000000
Motor Threshold	20	20	20
*****Initial Preference Settings*****
ForceRateDiv	1
ForceGain	32
PosRateDivA	3
PosRateDivB	3
PositionGainA	32
PositionGainB	32
GotoSpeedX	10
GotoSpeedY	10
GotoSpeedZ	5
MaxDataFileSize	10000000
HopDistance	2
*CycleCount/n____	1
*A_PsdX__________	0
*A_PsdY__________	0
*A_PsdSum________	0
*A_Iris__________	0
*A_LeverX________	0
*A_LeverY________	0
*A_LeverSum______	0
*B_PsdX__________	0
*B_PsdY__________	0
*B_PsdSum________	0
*B_Iris__________	0
*B_LeverX________	0
*B_LeverY________	0
*B_LeverSum______	0
*A_Temperature___	0
*B_Temperature___	0
*X_force_________	1
*Y_force_________	1
*Z_force_________	1
*Tension_________	0
*A_dist-X________	0
*A_dist-Y________	1
*B_dist-X________	0
*B_dist-Y________	1
*Motor_X_________	0
*Motor_Y_________	0
*Motor_Z_________	0
*MotorVel_X______	0
*MotorVel_Y______	0
*MotorVel_Z______	0
*A_trapPIC_Err___	0
*B_trapPIC_Err___	0
*comPIC_Err______	0
*A_CycleCount____	0
*B_CycleCount____	0
*Motor_CycleCount	0
*time(sec)_______	1
*Status__________	1
*Null____________	0
samples/line_HI	400
samples/line_LO	20
goto0	8388608	8388608	8388608
goto1	8411736	8394822	8402837
goto2	8450028	8417272	8403086
goto3	8447226	8363526	8403898
goto4	8422772	8353948	8399333
goto5	8388608	8388608	8388608
goto6	8388608	8388608	8388608
goto7	8388608	8388608	8388608
goto8	8388608	8388608	8388608
goto9	8388608	8388608	8388608
yourXYZint	123	456	789
MaxForceP1	30.000000
MinForceP1	3.000000
PullRateP1	100.000000
refoldTime1	0.000000
unfoldTime1	0.000000
MaxForceP2	75.000000
MinForceP2	2.000000
PullRateP2	1000.000000
refoldTime2	0.000000
unfoldTime2	0.000000
MaxForceP3	10.000000
MinForceP3	-10.000000
PullRateP3	1.000000
refoldTime3	2.000000
unfoldTime3	2.000000
constForce1	18.000000
constForce2	6.000000
yourFloat	1.234000
yourXYZfloat	1.000000	2.000000	3.000000
*****End Initial Preference Settings*****

Zero-Force Offsets (pN)  -1.744916	1.914468	-59.074722
0	trapA_Empty_PSD_Sum = 0
        trapB_Empty_PSD_Sum = 0
        trapA_Empty_Iris = 0
        trapB_Empty_Iris = 0
        trapA_Full_PSD_Sum = 20925
        trapB_Full_PSD_Sum = 21361
        trapA_Full_Iris = 18948
        trapB_Full_Iris = 20795
2175	tempA = 21.801	tempB = 22.235
12245	tempA = 21.800	tempB = 22.241
22290	tempA = 21.808	tempB = 22.246
32295	tempA = 21.812	tempB = 22.249
42350	tempA = 21.817	tempB = 22.243
52400	tempA = 21.811	tempB = 22.236
60340	Start Constant-Force1 = 15.000000
62435	tempA = 21.802	tempB = 22.247
72480	tempA = 21.813	tempB = 22.241
82495	tempA = 21.806	tempB = 22.233
92545	tempA = 21.800	tempB = 22.236
102620	tempA = 21.808	tempB = 22.240
112640	tempA = 21.801	tempB = 22.232
122715	tempA = 21.810	tempB = 22.234
132735	tempA = 21.808	tempB = 22.247
142780	tempA = 21.793	tempB = 22.244
152845	tempA = 21.793	tempB = 22.239
162855	tempA = 21.817	tempB = 22.256
172920	tempA = 21.801	tempB = 22.246
182920	tempA = 21.805	tempB = 22.258
192980	tempA = 21.805	tempB = 22.252
203040	tempA = 21.813	tempB = 22.242
213070	tempA = 21.821	tempB = 22.252
223155	tempA = 21.826	tempB = 22.244
233205	tempA = 21.826	tempB = 22.259
238975	Stop All Protocols, go to manual mode
240410	Start Constant-Force1 = 16.000000
243205	tempA = 21.823	tempB = 22.237
253280	tempA = 21.815	tempB = 22.248
263300	tempA = 21.822	tempB = 22.249
273360	tempA = 21.828	tempB = 22.243
283650	tempA = 21.823	tempB = 22.251
293670	tempA = 21.817	tempB = 22.244
303735	tempA = 21.825	tempB = 22.258
313745	tempA = 21.813	tempB = 22.241
323795	tempA = 21.832	tempB = 22.260
333855	tempA = 21.822	tempB = 22.258
343875	tempA = 21.826	tempB = 22.248
353935	tempA = 21.838	tempB = 22.244
364020	tempA = 21.818	tempB = 22.250
374030	tempA = 21.829	tempB = 22.258
384095	tempA = 21.816	tempB = 22.261
394115	tempA = 21.825	tempB = 22.261
404165	tempA = 21.811	tempB = 22.261
414215	tempA = 21.823	tempB = 22.254
424235	tempA = 21.815	tempB = 22.260
434310	tempA = 21.823	tempB = 22.258
444320	tempA = 21.825	tempB = 22.257
454375	tempA = 21.836	tempB = 22.252
464455	tempA = 21.827	tempB = 22.259
474455	tempA = 21.817	tempB = 22.259
484505	tempA = 21.829	tempB = 22.263
494560	tempA = 21.834	tempB = 22.262
504570	tempA = 21.834	tempB = 22.266
514635	tempA = 21.832	tempB = 22.272
524655	tempA = 21.822	tempB = 22.261
534415	Stop All Protocols, go to manual mode
534715	tempA = 21.841	tempB = 22.260
537450	Start Constant-Force1 = 13.000000
544785	tempA = 21.835	tempB = 22.258
554815	tempA = 21.819	tempB = 22.268
564890	tempA = 21.822	tempB = 22.263
574910	tempA = 21.831	tempB = 22.262
584965	tempA = 21.837	tempB = 22.261
595045	tempA = 21.841	tempB = 22.264
605055	tempA = 21.833	tempB = 22.271
615140	tempA = 21.848	tempB = 22.272
625140	tempA = 21.839	tempB = 22.273
635205	tempA = 21.833	tempB = 22.268
645255	tempA = 21.841	tempB = 22.262
655255	tempA = 21.834	tempB = 22.271
665305	tempA = 21.827	tempB = 22.265
675365	tempA = 21.833	tempB = 22.254
685380	tempA = 21.833	tempB = 22.267
695460	tempA = 21.838	tempB = 22.267
705495	tempA = 21.835	tempB = 22.268
715555	tempA = 21.839	tempB = 22.273
725605	tempA = 21.837	tempB = 22.267
735615	tempA = 21.838	tempB = 22.265
745680	tempA = 21.841	tempB = 22.250
755700	tempA = 21.836	tempB = 22.263
772815	tempA = 21.834	tempB = 22.265
782880	tempA = 21.838	tempB = 22.262
792950	tempA = 21.841	tempB = 22.270
802960	tempA = 21.845	tempB = 22.269
813145	tempA = 21.836	tempB = 22.266
823210	tempA = 21.849	tempB = 22.273
833220	tempA = 21.828	tempB = 22.270
843490	tempA = 21.839	tempB = 22.269
853520	tempA = 21.836	tempB = 22.273
863590	tempA = 21.842	tempB = 22.279
873895	tempA = 21.849	tempB = 22.271
883905	tempA = 21.835	tempB = 22.283
893955	tempA = 21.849	tempB = 22.269
904330	tempA = 21.848	tempB = 22.280
914340	tempA = 21.849	tempB = 22.265
924400	tempA = 21.854	tempB = 22.275
934445	tempA = 21.846	tempB = 22.272
944495	tempA = 21.852	tempB = 22.279
954545	tempA = 21.849	tempB = 22.271
964565	tempA = 21.848	tempB = 22.277
974630	tempA = 21.841	tempB = 22.273
984640	tempA = 21.852	tempB = 22.278
994700	tempA = 21.853	tempB = 22.280
1001140	-----------------------switch to file B ---------------------
1004750	tempA = 21.854	tempB = 22.277
1014760	tempA = 21.853	tempB = 22.277
1024835	tempA = 21.855	tempB = 22.279
1034845	tempA = 21.848	tempB = 22.277
1044910	tempA = 21.850	tempB = 22.277
1054955	tempA = 21.865	tempB = 22.279
1064970	tempA = 21.861	tempB = 22.282
1075040	tempA = 21.865	tempB = 22.289
1085090	tempA = 21.866	tempB = 22.289
1095095	tempA = 21.860	tempB = 22.286
1105155	tempA = 21.868	tempB = 22.286
1115185	tempA = 21.860	tempB = 22.295
1125235	tempA = 21.870	tempB = 22.283
1135285	tempA = 21.868	tempB = 22.292
1145340	tempA = 21.864	tempB = 22.293
1155390	tempA = 21.865	tempB = 22.288
1165405	tempA = 21.865	tempB = 22.295
1175475	tempA = 21.865	tempB = 22.288
1185525	tempA = 21.864	tempB = 22.293
1195555	tempA = 21.871	tempB = 22.291
1205620	tempA = 21.868	tempB = 22.299
1215680	tempA = 21.878	tempB = 22.291
1225710	tempA = 21.880	tempB = 22.295
1235765	tempA = 21.890	tempB = 22.292
1241585	End Write
