# Supplementary material for: Structural characterization of the saxitoxin-targeting APTSTX1 aptamer using optical tweezers and molecular dynamics simulations
Source: PLoS One. 2019 Nov 7;14(11):e0222468. doi: 10.1371/journal.pone.0222468 (PMC6837747; doi:10.1371/journal.pone.0222468)
Supplement: S1 File — Data repository, aptamer control condition and aptamer under SXT. (ZIP) [file pone.0222468.s005.zip › Data/Data/August/090815/3bA.txt]

#Begin Write:
CycleCount/n	X_force	Y_force	Z_force	A_dist-Y	B_dist-Y	time(sec)	Status
100	8.89	-13.22	1.19	-805.23	-536.14	7982.123	1
200	8.85	-12.93	1.13	-805.47	-536.34	7982.242	1
300	8.80	-13.39	1.25	-805.29	-536.34	7982.344	1
400	8.82	-13.48	1.25	-805.49	-536.01	7982.451	1
500	9.07	-13.19	1.22	-805.27	-536.50	7982.541	1
600	8.79	-13.16	1.16	-805.07	-536.57	7982.637	1
700	9.08	-13.17	1.16	-805.21	-536.15	7982.746	1
800	8.88	-13.29	1.24	-805.27	-536.27	7982.844	1
900	8.76	-13.29	1.20	-805.27	-536.11	7982.937	1
1000	8.73	-13.37	1.21	-805.45	-536.14	7983.048	1
1100	8.86	-12.93	1.07	-805.14	-535.89	7983.147	1
1200	8.72	-13.19	1.19	-805.01	-535.88	7983.247	1
1300	8.75	-12.84	1.06	-804.98	-535.81	7983.344	1
1400	8.36	-12.62	0.94	-805.03	-536.35	7983.449	1
1500	8.95	-13.15	1.16	-804.82	-536.20	7983.540	1
1600	8.72	-13.14	1.13	-805.20	-536.08	7983.646	1
1700	9.01	-12.93	1.11	-805.09	-536.08	7983.746	1
1800	8.55	-13.36	1.18	-805.29	-535.84	7983.842	1
1900	8.77	-13.19	1.16	-805.04	-535.88	7983.937	1
2000	9.05	-13.03	1.18	-805.15	-535.80	7984.048	1
2100	8.92	-13.20	1.16	-804.99	-535.46	7984.140	1
2200	8.76	-13.08	1.10	-804.94	-535.98	7984.243	1
2300	8.95	-13.63	1.28	-804.78	-535.99	7984.350	1
2400	9.22	-13.54	1.28	-805.02	-535.66	7984.437	1
2500	8.71	-13.36	1.19	-805.05	-535.84	7984.537	1
2600	9.12	-13.52	1.25	-804.95	-536.27	7984.649	1
2700	8.31	-13.89	1.18	-805.20	-536.36	7984.750	1
2800	7.62	-11.56	0.90	-805.26	-535.70	7984.852	1
2900	9.14	-13.33	1.21	-805.22	-535.64	7984.938	1
3000	8.86	-13.12	1.12	-805.19	-536.06	7985.040	1
3100	8.58	-13.22	1.19	-805.47	-535.95	7985.133	1
3200	9.13	-13.11	1.15	-805.19	-535.94	7985.243	1
3300	9.24	-13.19	1.19	-805.44	-536.04	7985.343	1
3400	8.73	-13.22	1.14	-805.31	-535.87	7985.438	1
3500	9.31	-13.48	1.19	-805.28	-535.76	7985.552	1
3600	8.75	-13.56	1.18	-805.39	-535.55	7985.646	1
3700	9.03	-13.41	1.20	-805.40	-535.37	7985.743	1
3800	9.59	-13.54	1.35	-805.04	-535.77	7985.852	1
3900	9.02	-13.35	1.19	-805.12	-535.85	7985.937	1
4000	8.89	-13.26	1.16	-805.08	-536.10	7986.040	1
4100	9.11	-13.40	1.27	-804.95	-535.70	7986.149	1
4200	8.85	-13.02	1.07	-805.17	-536.13	7986.247	1
4300	9.23	-13.41	1.26	-805.02	-536.27	7986.344	1
4355	8.54	-13.95	1.24	-804.72	-536.47	7986.376	1
4360	8.61	-13.55	1.14	-804.91	-536.48	7986.379	1
4365	8.67	-12.98	0.96	-804.95	-536.43	7986.383	1
4370	8.85	-13.57	1.16	-805.13	-536.10	7986.390	1
4375	9.08	-13.10	1.11	-804.75	-536.61	7986.396	1
4380	9.11	-13.05	1.10	-805.07	-536.39	7986.400	1
4385	8.92	-13.22	1.08	-805.05	-536.21	7986.404	1
4390	8.87	-13.27	1.12	-804.81	-536.33	7986.411	1
4395	8.73	-13.27	1.06	-804.84	-536.47	7986.414	1
4400	8.72	-13.01	0.99	-804.92	-536.45	7986.419	1
4405	9.05	-13.65	1.27	-805.08	-536.43	7986.422	1
4410	9.05	-13.70	1.24	-805.03	-535.99	7986.429	1
4415	8.78	-13.60	1.17	-804.83	-536.55	7986.434	1
4420	9.13	-13.78	1.29	-805.12	-536.48	7986.438	1
4425	9.60	-13.81	1.37	-805.25	-535.93	7986.444	1
4430	9.12	-13.39	1.19	-805.17	-536.21	7986.450	1
4435	9.67	-13.20	1.20	-805.29	-535.68	7986.453	1
4440	8.75	-13.88	1.28	-805.29	-536.54	7986.460	1
4445	9.15	-12.80	0.98	-805.42	-536.18	7986.465	1
4450	9.25	-13.42	1.24	-805.23	-536.64	7986.469	1
4455	9.10	-13.16	1.14	-805.36	-536.61	7986.474	1
4460	8.61	-13.19	1.03	-805.59	-536.82	7986.480	1
4465	8.40	-13.35	1.02	-805.29	-536.97	7986.483	1
4470	8.54	-12.81	0.91	-805.60	-536.92	7986.490	1
4475	9.04	-13.06	1.10	-805.26	-536.72	7986.494	1
4480	9.25	-13.75	1.35	-805.52	-536.59	7986.500	1
4485	9.19	-13.34	1.19	-805.51	-536.30	7986.505	1
4490	9.01	-13.32	1.16	-805.20	-536.40	7986.510	1
4495	8.87	-13.62	1.22	-805.21	-536.26	7986.515	1
4500	8.93	-13.83	1.30	-805.26	-536.18	7986.521	1
4505	9.31	-13.73	1.34	-805.24	-536.24	7986.525	1
4510	9.38	-13.45	1.26	-805.23	-536.00	7986.530	1
4515	8.91	-13.65	1.21	-805.03	-536.12	7986.536	1
4520	9.89	-13.20	1.23	-805.01	-535.71	7986.539	5251
4525	8.99	-13.34	1.17	-805.14	-535.88	7986.544	7001
4530	8.78	-13.55	1.14	-804.99	-536.25	7986.549	7001
4535	9.22	-13.30	1.16	-805.37	-536.10	7986.555	7001
4540	9.33	-13.54	1.23	-805.09	-535.88	7986.560	7001
4545	9.10	-13.32	1.21	-805.30	-536.21	7986.563	7001
4550	8.84	-13.24	1.11	-805.02	-536.21	7986.569	7001
4555	8.67	-13.94	1.31	-805.31	-536.10	7986.575	7001
4560	9.19	-13.14	1.18	-805.44	-536.24	7986.578	7001
4565	8.48	-12.38	1.31	-816.12	-550.09	7986.584	7053
4570	7.95	-11.09	1.34	-835.34	-570.73	7986.590	7111
4575	7.44	-10.42	0.97	-846.27	-580.43	7986.594	7111
4580	8.21	-11.08	1.02	-851.59	-585.68	7986.600	7111
4585	8.32	-10.48	1.00	-865.95	-599.25	7986.605	7111
4590	8.22	-10.81	0.97	-871.76	-604.05	7986.608	7111
4595	7.87	-11.38	1.06	-884.66	-616.70	7986.616	7111
4600	8.09	-10.33	0.77	-890.87	-621.80	7986.618	7111
4605	10.33	-10.25	1.09	-898.68	-629.82	7986.626	7111
4610	8.25	-10.59	0.91	-902.01	-632.51	7986.629	7111
4615	8.82	-10.36	0.88	-908.89	-639.82	7986.635	7111
4620	9.18	-10.37	1.01	-914.11	-644.33	7986.640	7111
4625	8.65	-10.09	0.80	-919.84	-650.27	7986.647	7111
4630	8.79	-10.20	0.97	-920.27	-649.92	7986.650	7111
4635	8.58	-10.46	1.01	-923.92	-654.18	7986.655	7111
4640	9.11	-10.27	0.95	-927.99	-657.55	7986.661	7111
4645	8.74	-10.01	0.56	-931.42	-662.53	7986.667	7111
4650	9.18	-9.96	0.72	-932.45	-662.02	7986.669	7111
4655	9.17	-10.06	0.72	-934.21	-663.66	7986.674	7111
4660	9.64	-9.91	0.82	-933.89	-664.29	7986.681	7111
4665	9.12	-9.94	0.77	-933.48	-663.97	7986.684	7111
4670	9.16	-10.56	1.02	-936.60	-665.57	7986.688	7111
4675	8.38	-10.27	0.82	-940.08	-670.35	7986.694	7111
4680	9.02	-9.87	0.61	-941.37	-670.71	7986.701	7111
4685	9.61	-9.99	0.63	-940.88	-669.58	7986.703	7111
4690	9.67	-10.09	0.83	-941.35	-670.96	7986.710	7111
4695	9.15	-9.66	0.62	-939.97	-667.94	7986.715	7111
4700	9.72	-9.77	0.82	-939.42	-667.92	7986.720	7111
4705	9.94	-10.17	1.08	-938.86	-667.76	7986.724	7111
4710	9.14	-9.95	0.92	-937.40	-667.43	7986.730	7111
4715	9.08	-9.56	0.73	-935.71	-665.92	7986.733	7111
4720	8.90	-10.61	0.83	-936.12	-663.69	7986.739	7111
4725	8.99	-10.03	0.82	-941.34	-668.29	7986.743	7111
4730	8.92	-9.80	0.59	-943.85	-670.78	7986.750	7111
4735	8.90	-10.53	0.67	-944.29	-671.32	7986.754	7111
4740	9.50	-9.86	0.77	-946.51	-673.83	7986.759	7111
4745	9.49	-10.03	0.87	-944.48	-675.00	7986.765	7111
4750	8.76	-9.76	0.57	-944.45	-674.80	7986.771	7111
4755	9.15	-9.97	0.60	-942.71	-672.51	7986.774	7111
4760	9.25	-9.99	0.65	-943.59	-673.54	7986.780	7111
4765	9.10	-10.36	0.72	-944.03	-672.92	7986.785	7111
4770	9.28	-10.40	0.83	-946.25	-676.56	7986.792	7111
4775	9.40	-10.00	0.79	-947.74	-677.88	7986.795	7111
4780	9.05	-10.21	0.77	-947.00	-675.53	7986.799	7111
4785	9.81	-9.92	0.98	-949.01	-677.47	7986.805	7111
4790	9.07	-9.79	0.77	-947.27	-676.31	7986.811	7111
4795	9.11	-9.49	0.56	-944.48	-672.82	7986.813	7111
4800	9.19	-9.95	0.71	-942.76	-671.93	7986.820	7111
4805	9.80	-9.69	0.77	-940.89	-671.05	7986.826	7111
4810	9.34	-10.35	0.87	-938.81	-667.97	7986.830	7111
4815	9.23	-10.21	0.98	-940.60	-670.41	7986.834	7111
4820	8.76	-9.68	0.77	-941.07	-671.92	7986.841	7111
4825	9.22	-10.17	0.78	-940.06	-669.80	7986.844	7111
4830	9.42	-9.88	0.78	-940.03	-669.66	7986.850	7111
4835	8.92	-10.05	0.75	-939.56	-669.88	7986.856	7111
4840	9.40	-10.22	0.87	-940.37	-670.05	7986.859	7111
4845	9.44	-9.70	0.70	-940.24	-669.54	7986.865	7111
4850	9.55	-9.96	0.74	-937.95	-666.33	7986.871	7111
4855	8.91	-9.99	0.77	-938.25	-668.26	7986.874	7111
4860	9.14	-10.49	0.82	-939.03	-668.97	7986.880	7111
4865	8.93	-9.61	0.55	-943.60	-672.92	7986.885	7111
4870	9.14	-10.44	0.73	-942.52	-671.87	7986.889	7111
4875	9.46	-9.75	0.74	-946.46	-676.33	7986.896	7111
4880	9.32	-9.97	0.77	-945.49	-674.01	7986.898	7111
4885	9.11	-10.06	0.73	-945.51	-674.13	7986.904	7111
4890	9.00	-9.98	0.76	-945.74	-675.44	7986.909	7111
4895	9.99	-10.34	0.89	-944.96	-673.84	7986.916	7111
4900	9.32	-9.97	0.79	-946.37	-675.43	7986.919	7111
4905	9.89	-10.04	0.84	-944.25	-671.80	7986.925	7111
4910	8.96	-10.14	0.71	-944.44	-672.53	7986.929	7111
4915	9.34	-10.16	0.76	-945.71	-674.05	7986.935	7111
4920	9.16	-9.87	0.73	-946.27	-674.81	7986.938	7111
4925	9.08	-9.37	0.57	-945.93	-674.60	7986.945	7111
4930	9.74	-10.28	0.79	-944.12	-672.01	7986.950	7111
4935	9.74	-10.07	1.08	-948.85	-678.12	7986.957	7111
4940	8.80	-9.79	0.79	-948.88	-679.32	7986.960	7111
4945	9.32	-10.20	0.94	-950.37	-678.63	7986.966	7111
4950	9.55	-9.77	0.93	-950.97	-679.32	7986.969	7111
4955	8.77	-10.30	0.81	-947.07	-676.48	7986.975	7111
4960	9.37	-9.93	0.83	-948.82	-676.57	7986.979	7111
4965	8.94	-9.87	0.69	-947.67	-677.16	7986.984	7111
4970	9.56	-9.92	0.70	-944.58	-674.31	7986.990	7111
4975	8.78	-10.02	0.74	-945.57	-674.38	7986.997	7111
4980	9.51	-10.01	0.87	-948.08	-676.66	7987.000	7111
4985	9.44	-9.63	0.79	-947.31	-676.00	7987.005	7111
4990	9.04	-10.02	0.75	-945.44	-674.67	7987.008	7111
4995	9.25	-9.91	0.78	-946.40	-675.70	7987.015	7111
5000	9.14	-9.91	0.65	-944.54	-673.05	7987.020	7111
5005	9.49	-9.87	0.77	-945.44	-674.01	7987.023	7111
5010	8.93	-10.06	0.66	-945.96	-674.24	7987.029	7111
5015	9.33	-10.13	0.69	-946.88	-674.73	7987.035	7111
5020	9.54	-9.99	0.83	-948.32	-677.33	7987.040	7111
5025	9.36	-9.83	0.78	-948.12	-676.71	7987.044	7111
5030	9.38	-9.88	0.67	-945.50	-674.43	7987.050	7111
5035	9.48	-10.40	0.96	-945.57	-674.45	7987.054	7111
5040	8.77	-10.16	0.85	-948.22	-677.07	7987.060	7111
5045	8.71	-10.19	0.74	-950.07	-677.70	7987.062	7111
5050	9.49	-9.73	0.71	-951.23	-679.98	7987.070	7111
5055	9.45	-10.03	0.79	-949.57	-677.10	7987.075	7111
5060	9.55	-10.29	1.06	-950.67	-678.64	7987.078	7111
5065	8.90	-9.42	0.78	-951.62	-680.38	7987.084	7111
5070	9.17	-9.97	0.58	-945.91	-674.83	7987.090	7111
5075	9.25	-10.10	0.80	-947.80	-674.32	7987.094	7111
5080	9.03	-10.01	0.60	-947.13	-676.40	7987.102	7111
5085	9.20	-9.96	0.60	-947.18	-676.21	7987.104	7111
5090	9.67	-9.68	0.63	-946.83	-674.74	7987.109	7111
5095	9.50	-10.27	0.96	-945.46	-674.93	7987.114	7111
5100	8.61	-10.56	0.76	-944.55	-675.04	7987.121	7111
5105	9.79	-10.10	0.94	-946.16	-676.55	7987.124	7111
5110	8.88	-9.68	0.94	-948.53	-678.08	7987.130	7111
5115	9.03	-9.75	0.70	-946.19	-675.74	7987.133	7111
5120	9.60	-10.21	0.98	-944.66	-673.32	7987.142	7111
5125	9.21	-9.88	0.69	-943.48	-672.97	7987.146	7111
5130	9.77	-9.49	0.69	-941.20	-669.65	7987.148	7111
5135	9.31	-10.00	0.86	-939.01	-667.47	7987.155	7111
5140	8.83	-10.45	0.77	-939.70	-668.55	7987.160	7111
5145	9.54	-10.01	0.98	-942.93	-672.03	7987.164	7111
5150	9.00	-9.62	0.70	-940.30	-670.52	7987.170	7111
5155	9.11	-9.95	0.61	-938.73	-667.71	7987.174	7111
5160	9.52	-10.13	0.67	-938.23	-666.91	7987.179	7111
5165	9.25	-10.24	0.86	-941.31	-670.20	7987.185	7111
5170	8.99	-10.22	0.77	-942.98	-672.24	7987.189	7111
5175	9.24	-10.24	1.06	-945.94	-676.74	7987.195	7111
5180	9.12	-9.73	0.87	-947.56	-677.38	7987.200	7111
5185	9.04	-9.83	0.69	-945.93	-676.35	7987.203	7111
5190	9.21	-10.48	0.88	-946.23	-675.28	7987.208	7111
5195	8.80	-9.98	0.78	-946.65	-676.30	7987.215	7111
5200	9.39	-9.91	0.77	-946.94	-676.55	7987.218	7111
5205	9.19	-9.94	0.89	-949.94	-679.47	7987.227	7111
5210	8.64	-10.11	0.67	-950.19	-679.02	7987.228	7111
5215	8.71	-10.40	0.91	-953.45	-682.30	7987.233	7111
5220	9.10	-9.70	0.64	-954.92	-684.01	7987.239	7111
5225	9.31	-9.90	0.55	-952.68	-680.25	7987.244	7111
5230	9.42	-9.93	0.58	-951.87	-680.00	7987.249	7111
5235	9.34	-9.93	0.84	-953.54	-681.44	7987.255	7111
5240	9.01	-10.04	0.81	-954.09	-682.52	7987.259	7111
5245	9.50	-9.88	0.79	-953.11	-681.60	7987.265	7111
5250	9.22	-9.76	0.71	-951.51	-679.99	7987.270	7111
5255	9.45	-10.19	0.88	-950.81	-680.49	7987.273	7111
5260	8.77	-9.98	0.80	-954.03	-683.48	7987.279	7111
5265	9.76	-9.52	0.60	-952.79	-682.17	7987.287	7111
5270	9.82	-9.84	0.70	-952.23	-679.78	7987.290	7111
5275	9.26	-10.32	0.80	-950.58	-677.28	7987.295	7111
5280	9.62	-9.21	0.69	-949.29	-678.29	7987.297	7111
5285	9.73	-8.91	0.49	-941.23	-671.05	7987.307	7111
5290	9.42	-10.32	0.74	-941.10	-669.73	7987.310	7111
5295	9.33	-9.81	0.78	-944.82	-674.56	7987.314	7111
5300	9.44	-10.10	0.95	-944.35	-673.28	7987.320	7111
5305	9.39	-10.09	1.01	-946.58	-675.51	7987.326	7111
5310	8.97	-9.61	0.70	-945.35	-673.82	7987.328	7111
5315	9.25	-9.86	0.68	-941.27	-670.12	7987.334	7111
5320	9.30	-10.12	0.69	-940.71	-671.17	7987.340	7111
5325	9.35	-10.18	0.82	-941.58	-671.15	7987.343	7111
5330	9.02	-9.87	0.65	-943.87	-672.98	7987.350	7111
5335	9.84	-9.88	0.84	-941.48	-670.76	7987.356	7111
5340	9.02	-10.31	0.92	-941.70	-671.58	7987.359	7111
5345	8.81	-9.75	0.67	-943.40	-673.39	7987.364	7111
5350	9.60	-9.91	0.73	-941.58	-669.85	7987.369	7111
5355	9.25	-10.03	0.80	-940.56	-670.05	7987.374	7111
5360	9.48	-9.27	0.86	-938.55	-667.41	7987.380	7111
5365	8.75	-9.59	0.45	-934.20	-663.46	7987.384	7111
5370	9.13	-10.30	0.69	-934.81	-662.53	7987.390	7111
5375	9.14	-10.37	0.81	-936.31	-666.14	7987.395	7111
5380	9.01	-10.25	0.90	-941.27	-669.71	7987.400	7111
5385	9.19	-10.13	0.82	-943.37	-672.30	7987.404	7111
5390	9.21	-10.13	0.97	-946.50	-674.88	7987.410	7111
5395	9.43	-9.56	0.95	-946.11	-674.73	7987.414	7111
5400	9.21	-9.78	0.83	-942.34	-672.08	7987.420	7111
5405	9.25	-10.12	0.87	-940.24	-669.29	7987.422	7111
5410	9.20	-9.82	0.78	-941.37	-671.06	7987.430	7111
5415	9.15	-9.87	0.71	-941.12	-670.24	7987.435	7111
5420	10.09	-9.58	0.89	-941.09	-671.23	7987.441	7111
5425	9.33	-10.05	0.83	-941.31	-670.00	7987.445	7111
5430	8.92	-10.34	0.82	-944.34	-673.48	7987.451	7111
5435	9.36	-10.36	0.99	-945.86	-675.46	7987.453	7111
5440	9.01	-9.68	0.82	-947.92	-677.41	7987.460	7111
5445	9.52	-9.63	0.78	-944.80	-674.16	7987.465	7111
5450	9.28	-9.95	0.84	-943.56	-670.89	7987.470	7111
5455	9.45	-10.16	0.87	-943.59	-672.73	7987.475	7111
5460	9.08	-9.90	0.85	-946.34	-674.74	7987.480	7111
5465	9.46	-9.97	0.89	-944.50	-672.49	7987.483	7111
5470	9.62	-9.92	0.92	-943.57	-671.87	7987.490	7111
5475	9.29	-9.81	0.83	-941.55	-670.90	7987.494	7111
5480	9.58	-10.04	0.96	-940.04	-668.64	7987.500	7111
5485	8.93	-10.33	0.91	-941.60	-671.39	7987.505	7111
5490	8.66	-10.29	0.76	-942.67	-672.94	7987.509	7111
5495	9.28	-10.00	0.81	-948.65	-677.64	7987.515	7111
5500	9.07	-9.82	0.55	-947.06	-675.23	7987.520	7111
5505	9.27	-10.24	0.68	-947.30	-675.32	7987.523	7111
5510	9.26	-10.09	0.65	-949.16	-677.46	7987.529	7111
5515	9.68	-9.89	0.76	-947.43	-676.00	7987.533	7111
5520	9.55	-10.07	0.94	-947.45	-675.15	7987.539	7111
5525	9.10	-9.13	0.64	-947.94	-677.13	7987.546	7111
5530	9.16	-9.76	0.65	-943.67	-672.69	7987.548	7111
5535	9.07	-9.80	0.59	-943.36	-672.45	7987.556	7111
5540	9.68	-10.12	0.82	-942.41	-671.38	7987.560	7111
5545	9.13	-10.01	0.74	-942.28	-671.03	7987.564	7111
5550	9.16	-10.08	0.80	-942.77	-671.13	7987.569	7111
5555	9.07	-9.94	0.63	-942.95	-671.70	7987.576	7111
5560	9.29	-10.24	0.68	-943.11	-672.36	7987.578	7111
5565	9.70	-9.52	0.69	-946.56	-675.74	7987.586	7111
5570	9.34	-10.32	0.87	-946.07	-676.08	7987.590	7111
5575	9.59	-9.84	0.89	-946.10	-675.17	7987.594	7111
5580	9.10	-9.56	0.58	-942.37	-672.71	7987.599	7111
5585	9.04	-9.95	0.55	-941.56	-669.54	7987.606	7111
5590	9.52	-10.42	0.75	-942.08	-671.69	7987.609	7111
5595	9.45	-10.01	0.87	-942.45	-672.58	7987.617	7111
5600	9.24	-9.94	0.74	-943.04	-672.12	7987.619	7111
5605	9.42	-10.21	0.82	-942.91	-672.07	7987.625	7111
5610	9.12	-10.21	0.86	-945.65	-674.36	7987.629	7111
5615	9.06	-9.80	0.71	-947.05	-676.20	7987.634	7111
5620	9.52	-10.10	0.83	-946.55	-676.27	7987.640	7111
5625	9.33	-9.97	0.96	-948.78	-677.33	7987.646	7111
5630	8.83	-9.80	0.68	-947.99	-676.83	7987.650	7111
5635	9.26	-9.84	0.68	-947.20	-676.19	7987.654	7111
5640	9.29	-10.03	0.80	-950.83	-680.19	7987.662	7111
5645	9.23	-9.68	0.68	-950.40	-677.97	7987.664	7111
5650	9.48	-10.01	0.82	-949.37	-677.18	7987.669	7111
5655	9.64	-9.87	0.87	-948.49	-677.17	7987.673	7111
5660	9.11	-10.01	0.98	-946.62	-675.63	7987.681	7111
5665	9.31	-10.02	0.87	-946.79	-676.29	7987.684	7111
5670	8.81	-10.06	0.87	-947.03	-676.42	7987.689	7111
5675	9.22	-9.42	0.66	-946.29	-675.41	7987.694	7111
5680	9.46	-10.35	0.86	-944.73	-673.70	7987.701	7111
5685	8.99	-9.96	0.74	-946.33	-675.42	7987.703	7111
5690	9.25	-9.90	0.83	-945.73	-674.77	7987.711	7111
5695	9.02	-9.55	0.65	-944.24	-673.54	7987.713	7111
5700	9.09	-10.30	0.83	-944.09	-672.62	7987.719	7111
5705	9.41	-9.54	0.65	-945.26	-673.28	7987.725	7111
5710	8.95	-10.66	0.64	-942.05	-670.60	7987.730	7111
5715	9.40	-9.87	0.70	-945.29	-672.44	7987.734	7111
5720	9.46	-10.25	0.95	-944.09	-672.59	7987.741	7111
5725	9.14	-10.12	0.85	-946.59	-674.74	7987.743	7111
5730	8.58	-10.30	0.75	-946.78	-675.61	7987.750	7111
5735	9.23	-10.03	0.76	-947.58	-675.84	7987.755	7111
5740	9.62	-9.56	0.74	-945.77	-674.47	7987.759	7111
5745	9.34	-9.90	0.71	-944.34	-672.31	7987.765	7111
5750	9.41	-9.78	0.72	-943.83	-673.35	7987.771	7111
5755	9.22	-10.03	0.78	-944.54	-673.22	7987.775	7111
5760	9.23	-9.86	0.76	-943.05	-672.22	7987.780	7111
5765	9.01	-10.36	0.76	-943.09	-672.01	7987.783	7111
5770	9.19	-9.90	0.69	-946.50	-675.73	7987.789	7111
5775	9.60	-9.70	0.65	-943.09	-672.52	7987.794	7111
5780	9.64	-10.18	0.97	-942.84	-671.88	7987.799	7111
5785	8.89	-9.95	0.83	-944.41	-673.37	7987.805	7111
5790	8.77	-10.26	0.66	-942.29	-671.28	7987.810	7111
5795	9.37	-10.05	0.75	-946.50	-675.20	7987.814	7111
5800	9.34	-9.84	0.76	-946.40	-674.89	7987.819	7111
5805	9.68	-9.76	0.86	-943.08	-671.87	7987.826	7111
5810	9.34	-9.84	0.83	-941.95	-670.93	7987.828	7111
5815	9.83	-9.90	1.03	-940.49	-669.31	7987.836	7111
5820	8.48	-10.06	0.86	-939.17	-669.48	7987.839	7111
5825	9.16	-10.24	0.68	-941.06	-670.04	7987.844	7111
5830	9.46	-10.50	1.11	-944.77	-674.09	7987.851	7111
5835	9.15	-9.52	0.85	-945.18	-675.32	7987.854	7111
5840	8.77	-10.20	0.81	-942.55	-672.24	7987.858	7111
5845	9.00	-10.04	0.80	-944.08	-673.80	7987.865	7111
5850	9.30	-9.98	0.78	-946.28	-676.04	7987.868	7111
5855	9.65	-10.05	0.87	-944.57	-672.85	7987.875	7111
5860	9.66	-9.83	0.91	-944.27	-673.71	7987.880	7111
5865	9.25	-9.73	0.71	-942.19	-671.54	7987.883	7111
5870	8.93	-10.02	0.65	-942.13	-671.28	7987.889	7111
5875	10.04	-9.86	0.61	-940.96	-669.17	7987.896	7111
5880	9.15	-10.17	0.70	-941.27	-669.07	7987.898	7111
5885	9.38	-9.83	0.72	-944.77	-673.65	7987.906	7111
5890	9.52	-9.79	0.76	-944.09	-673.89	7987.910	7111
5895	8.91	-9.83	0.68	-945.63	-672.59	7987.916	7111
5900	8.98	-10.07	0.65	-944.05	-673.20	7987.919	7111
5905	9.24	-9.97	0.65	-945.56	-674.15	7987.922	7111
5910	9.29	-9.92	0.69	-944.90	-673.29	7987.931	7111
5915	9.19	-10.28	0.79	-945.04	-675.72	7987.937	7111
5920	8.99	-10.17	0.87	-946.32	-675.54	7987.938	7111
5925	9.15	-9.75	0.68	-949.16	-676.73	7987.944	7111
5930	9.35	-9.86	0.68	-948.32	-676.10	7987.951	7111
5935	9.85	-9.85	0.77	-946.96	-675.37	7987.956	7111
5940	9.03	-10.26	0.87	-948.37	-677.81	7987.959	7111
5945	9.16	-10.26	0.85	-950.75	-678.44	7987.965	7111
5950	9.28	-10.00	0.90	-952.24	-680.17	7987.969	7111
5955	8.99	-10.14	0.77	-951.63	-680.19	7987.975	7111
5960	9.43	-9.94	0.69	-951.37	-679.30	7987.980	7111
5965	9.33	-9.53	0.63	-949.36	-677.11	7987.984	7111
5970	9.23	-10.50	0.79	-946.94	-675.90	7987.990	7111
5975	9.43	-9.75	0.77	-952.04	-679.69	7987.995	7111
5980	9.96	-9.97	0.87	-948.28	-677.40	7988.000	7111
5985	9.13	-9.70	0.70	-947.20	-676.11	7988.005	7111
5990	9.25	-9.90	0.84	-946.28	-675.60	7988.008	7111
5995	9.25	-9.86	0.83	-945.73	-674.83	7988.015	7111
6000	9.06	-10.33	0.94	-945.88	-674.24	7988.020	7111
6005	9.20	-9.53	0.64	-947.68	-676.32	7988.023	7111
6010	9.80	-10.15	0.81	-945.78	-673.41	7988.030	7111
6015	9.40	-9.77	0.83	-946.10	-674.18	7988.035	7111
6020	9.18	-9.58	0.60	-940.59	-669.60	7988.041	7111
6025	9.55	-9.65	0.56	-939.17	-667.73	7988.044	7111
6030	9.22	-10.05	0.57	-938.60	-667.00	7988.047	7111
6035	9.50	-10.00	0.83	-940.04	-667.65	7988.054	7111
6040	9.44	-10.32	0.62	-941.50	-670.11	7988.061	7111
6045	9.01	-9.86	0.61	-943.09	-671.65	7988.062	7111
6050	9.07	-9.77	0.64	-942.11	-671.45	7988.069	7111
6055	9.54	-10.35	0.73	-940.63	-670.08	7988.075	7111
6060	9.19	-11.10	1.12	-947.14	-674.31	7988.082	7111
6065	9.00	-9.87	0.88	-948.98	-677.38	7988.085	7111
6070	9.10	-9.60	0.64	-946.11	-674.77	7988.091	7111
6075	9.25	-10.24	0.74	-944.17	-673.17	7988.094	7111
6080	10.13	-9.29	0.48	-945.56	-674.08	7988.102	7111
6085	9.03	-9.95	0.52	-944.96	-673.95	7988.104	7111
6090	9.37	-9.97	0.56	-945.27	-674.80	7988.109	7111
6095	9.13	-10.27	0.72	-946.04	-674.08	7988.115	7111
6100	9.70	-10.09	0.95	-949.85	-678.04	7988.120	7111
6105	8.96	-10.21	0.84	-950.99	-679.70	7988.124	7111
6110	8.75	-9.88	0.76	-950.63	-680.65	7988.131	7111
6115	9.23	-9.67	0.63	-949.90	-679.60	7988.133	7111
6120	9.14	-9.98	0.70	-949.90	-678.31	7988.140	7111
6125	9.14	-9.88	0.54	-948.09	-676.46	7988.145	7111
6130	9.43	-10.59	0.83	-950.17	-678.51	7988.148	7111
6135	9.08	-9.78	0.68	-951.64	-681.53	7988.155	7111
6140	9.38	-9.76	0.67	-949.48	-679.24	7988.160	7111
6145	9.08	-9.58	0.53	-949.27	-678.31	7988.165	7111
6150	9.29	-9.89	0.50	-946.98	-676.17	7988.169	7111
6155	9.48	-10.06	0.73	-946.38	-674.93	7988.172	7111
6160	9.73	-9.94	0.84	-945.69	-674.12	7988.179	7111
6165	9.33	-9.68	0.72	-945.90	-674.26	7988.185	7111
6170	9.19	-10.29	0.91	-944.53	-673.53	7988.188	7111
6175	9.22	-9.94	0.80	-945.45	-674.83	7988.195	7111
6180	8.36	-10.08	0.57	-946.04	-675.49	7988.200	7111
6185	8.84	-10.22	0.68	-948.91	-677.79	7988.203	7111
6190	9.12	-10.70	0.87	-949.77	-679.25	7988.209	7111
6195	9.26	-10.26	0.97	-954.87	-682.83	7988.216	7111
6200	9.30	-10.37	1.08	-957.60	-685.56	7988.219	7111
6205	9.46	-9.71	0.96	-958.92	-688.01	7988.225	7111
6210	9.26	-9.61	0.72	-955.55	-684.61	7988.229	7111
6215	9.16	-9.84	0.84	-952.64	-680.89	7988.234	7111
6220	9.31	-10.21	0.89	-951.56	-680.46	7988.240	7111
6225	8.65	-10.69	0.80	-955.78	-684.58	7988.247	7111
6230	8.87	-9.94	0.67	-956.60	-684.93	7988.249	7111
6235	9.65	-10.14	0.78	-955.56	-684.24	7988.255	7111
6240	8.99	-9.66	0.71	-957.86	-686.07	7988.258	7111
6245	9.05	-9.97	0.52	-951.69	-680.43	7988.265	7111
6250	9.37	-10.06	0.54	-952.55	-680.47	7988.270	7111
6255	9.34	-10.31	0.69	-954.04	-682.08	7988.275	7111
6260	9.86	-9.87	0.84	-954.83	-682.09	7988.280	7111
6265	8.68	-10.53	0.79	-952.81	-680.95	7988.287	7111
6270	9.33	-9.97	0.82	-952.72	-681.15	7988.289	7111
6275	9.37	-9.45	0.76	-951.01	-679.04	7988.295	7111
6280	8.97	-9.65	0.49	-946.15	-673.46	7988.299	7111
6285	9.45	-9.81	0.62	-943.31	-671.61	7988.304	7111
6290	9.31	-9.73	0.64	-941.33	-669.76	7988.310	7111
6295	9.35	-9.90	0.55	-938.74	-668.06	7988.313	7111
6300	9.23	-10.22	0.79	-939.60	-668.12	7988.319	7111
6305	9.53	-9.77	0.76	-939.49	-670.25	7988.325	7111
6310	8.97	-10.02	0.68	-939.01	-668.19	7988.328	7111
6315	9.41	-10.50	0.93	-942.33	-670.68	7988.334	7111
6320	9.54	-9.66	1.00	-942.82	-671.05	7988.340	7111
6325	8.93	-9.62	0.75	-939.33	-667.07	7988.343	7111
6330	9.38	-9.80	0.72	-938.04	-667.21	7988.350	7111
6335	9.39	-9.83	0.71	-936.34	-666.51	7988.355	7111
6340	9.24	-9.59	0.64	-935.31	-664.69	7988.359	7111
6345	9.28	-10.44	0.88	-933.54	-663.55	7988.364	7111
6350	8.51	-10.54	0.98	-938.86	-668.74	7988.371	7111
6355	8.91	-9.77	0.73	-940.77	-670.04	7988.374	7111
6360	9.80	-10.34	1.01	-940.62	-669.84	7988.380	7111
6365	9.10	-9.69	0.84	-941.37	-670.22	7988.383	7111
6370	9.19	-9.99	0.94	-941.76	-671.03	7988.390	7111
6375	8.73	-9.92	0.81	-942.21	-672.63	7988.395	7111
6380	9.70	-9.84	0.79	-944.00	-672.63	7988.401	7111
6385	9.01	-9.91	0.75	-944.52	-672.82	7988.404	7111
6390	9.25	-9.69	0.58	-942.04	-671.02	7988.412	7111
6395	9.26	-10.69	0.88	-942.51	-670.86	7988.414	7111
6400	8.96	-10.26	0.86	-948.00	-677.15	7988.420	7111
6405	9.63	-9.89	0.88	-947.70	-676.63	7988.422	7111
6410	9.50	-9.61	0.83	-945.54	-674.83	7988.430	7111
6415	9.14	-10.15	0.87	-943.50	-671.90	7988.435	7111
6420	9.08	-9.33	0.63	-944.12	-672.95	7988.441	7111
6425	9.33	-10.04	0.73	-940.89	-669.91	7988.444	7111
6430	9.07	-10.17	0.69	-942.36	-670.88	7988.450	7111
6435	9.17	-10.37	0.81	-943.63	-671.84	7988.453	7111
6440	9.28	-9.88	0.85	-947.25	-676.42	7988.459	7111
6445	9.02	-9.77	0.69	-948.53	-676.78	7988.466	7111
6450	9.51	-10.31	0.88	-947.58	-676.54	7988.468	7111
6455	9.20	-9.77	0.82	-950.15	-679.24	7988.475	7111
6460	9.76	-9.67	0.82	-945.80	-675.24	7988.481	7111
6465	9.52	-10.31	0.98	-945.38	-674.14	7988.484	7111
6470	9.01	-9.82	0.92	-946.77	-675.81	7988.489	7111
6475	8.70	-9.94	0.74	-945.88	-675.30	7988.494	7111
6480	9.41	-9.57	0.50	-944.36	-672.08	7988.499	7111
6485	9.20	-10.32	0.75	-944.62	-672.89	7988.505	7111
6490	9.19	-10.09	0.80	-946.32	-674.92	7988.508	7111
6495	9.38	-10.05	0.88	-947.44	-675.53	7988.515	7111
6500	9.46	-9.66	0.84	-947.95	-675.09	7988.520	7111
6505	9.19	-10.11	0.88	-945.41	-674.92	7988.524	7111
6510	8.52	-9.97	0.73	-946.40	-675.57	7988.528	7111
6515	9.42	-10.06	0.84	-947.26	-675.80	7988.536	7111
6520	9.06	-10.43	0.92	-949.13	-677.54	7988.539	7111
6525	9.20	-10.27	0.80	-951.70	-679.87	7988.544	7111
6530	9.18	-9.84	0.66	-953.28	-681.22	7988.547	7111
6535	8.87	-9.91	0.63	-952.62	-681.87	7988.555	7111
6540	9.43	-9.88	0.61	-951.38	-678.81	7988.560	7111
6545	9.76	-10.41	0.91	-948.36	-678.44	7988.566	7111
6550	9.08	-10.20	0.81	-950.60	-679.38	7988.569	7111
6555	9.53	-9.92	0.91	-953.29	-680.91	7988.575	7111
6560	9.04	-9.70	0.77	-952.99	-682.86	7988.578	7111
6565	9.09	-9.31	0.55	-953.27	-681.70	7988.586	7111
6570	9.17	-9.92	0.55	-952.01	-679.30	7988.591	7111
6575	9.01	-10.08	0.63	-953.84	-681.16	7988.594	7111
6580	9.47	-9.55	0.52	-953.11	-680.78	7988.600	7111
6585	9.35	-10.22	0.66	-950.19	-677.83	7988.605	7111
6590	9.42	-10.44	0.92	-950.73	-680.40	7988.609	7111
6595	9.45	-9.63	0.88	-952.85	-681.91	7988.615	7111
6600	9.02	-10.25	0.77	-951.15	-679.71	7988.620	7111
6605	9.59	-10.04	0.78	-952.13	-679.88	7988.624	7111
6610	9.14	-10.02	0.95	-955.44	-683.18	7988.629	7111
6615	8.98	-10.15	0.83	-953.74	-682.39	7988.633	7111
6620	9.30	-9.83	0.90	-954.27	-682.72	7988.640	7111
6625	9.37	-9.85	0.84	-953.24	-681.85	7988.645	7111
6630	9.13	-9.47	0.56	-949.82	-678.45	7988.650	7111
6635	9.24	-9.90	0.57	-947.14	-676.24	7988.654	7111
6640	9.09	-10.31	0.66	-945.33	-675.15	7988.661	7111
6645	9.27	-10.09	0.81	-947.58	-675.59	7988.664	7111
6650	9.38	-9.75	0.60	-946.77	-675.73	7988.669	7111
6655	9.41	-10.36	0.90	-947.14	-674.58	7988.672	7111
6660	9.24	-9.60	0.67	-948.32	-677.01	7988.679	7111
6665	9.05	-9.59	0.42	-944.28	-673.68	7988.684	7111
6670	9.61	-9.99	0.71	-943.42	-671.86	7988.688	7111
6675	9.33	-9.94	0.69	-942.70	-671.53	7988.694	7111
6680	9.18	-9.53	0.86	-946.48	-675.24	7988.702	7111
6685	8.93	-9.95	0.75	-945.00	-674.25	7988.703	7111
6690	9.45	-10.07	0.67	-942.87	-671.51	7988.710	7111
6695	9.42	-9.68	0.76	-943.02	-671.87	7988.715	7111
6700	9.23	-9.95	0.72	-943.09	-672.02	7988.721	7111
6705	8.64	-10.26	0.70	-944.15	-672.26	7988.725	7111
6710	9.28	-9.95	0.59	-943.85	-672.48	7988.730	7111
6715	9.50	-10.21	0.84	-945.73	-672.85	7988.733	7111
6720	9.25	-9.48	0.69	-943.55	-672.58	7988.742	7111
6725	9.10	-10.15	0.79	-942.80	-671.39	7988.744	7111
6730	9.10	-9.77	0.89	-946.12	-674.01	7988.751	7111
6735	9.01	-9.97	0.84	-945.64	-673.35	7988.755	7111
6740	9.13	-9.67	0.59	-945.26	-672.68	7988.758	7111
6745	9.21	-10.09	0.66	-944.72	-671.64	7988.765	7111
6750	9.25	-9.83	0.53	-944.62	-671.38	7988.770	7111
6755	9.51	-10.01	0.73	-944.13	-670.91	7988.774	7111
6760	9.43	-10.00	0.94	-943.26	-672.15	7988.779	7111
6765	9.29	-9.41	0.56	-938.50	-667.87	7988.786	7111
6770	9.46	-10.35	0.78	-935.92	-666.02	7988.789	7111
6775	9.07	-9.96	0.71	-937.32	-666.60	7988.794	7111
6780	9.16	-10.06	0.68	-939.39	-667.32	7988.797	7111
6785	9.23	-10.05	0.85	-941.52	-671.25	7988.804	7111
6790	8.87	-10.06	0.71	-942.34	-671.90	7988.810	7111
6795	9.26	-9.75	0.45	-941.53	-670.39	7988.816	7111
6800	9.22	-9.77	0.46	-940.25	-669.19	7988.819	7111
6805	9.35	-10.66	0.75	-940.34	-667.93	7988.826	7111
6810	9.42	-9.71	0.72	-945.12	-672.89	7988.828	7111
6815	9.37	-10.04	0.91	-945.03	-673.02	7988.836	7111
6820	9.30	-9.95	0.91	-945.25	-672.71	7988.838	7111
6825	9.08	-10.06	0.79	-944.95	-674.68	7988.845	7111
6830	8.64	-10.19	0.67	-945.76	-674.91	7988.849	7111
6835	9.41	-9.98	0.76	-948.88	-677.95	7988.854	7111
6840	9.39	-10.24	0.84	-949.66	-678.46	7988.858	7111
6845	9.26	-9.62	0.88	-950.35	-679.32	7988.866	7111
6850	8.65	-10.33	0.76	-947.73	-677.54	7988.868	7111
6855	9.38	-9.95	0.81	-950.52	-679.11	7988.874	7111
6860	8.62	-9.98	0.61	-950.82	-679.91	7988.880	7111
6865	9.16	-10.38	0.75	-952.39	-679.63	7988.883	7111
6870	9.11	-9.94	0.64	-954.72	-682.17	7988.890	7111
6875	8.86	-10.43	0.69	-956.35	-685.60	7988.895	7111
6880	8.90	-10.24	0.75	-959.49	-686.44	7988.898	7111
6885	9.23	-9.70	0.70	-961.14	-689.15	7988.905	7111
6890	9.33	-9.74	0.65	-959.42	-686.13	7988.908	7111
6895	9.97	-9.15	0.45	-957.78	-682.81	7988.917	7111
6900	9.60	-9.96	0.67	-955.39	-682.18	7988.919	7111
6905	9.34	-10.00	0.57	-951.26	-679.88	7988.925	7111
6910	9.42	-9.97	0.70	-952.16	-680.17	7988.931	7111
6915	9.34	-9.74	0.63	-950.82	-679.17	7988.935	7111
6920	9.33	-10.14	0.66	-950.92	-678.91	7988.938	7111
6925	10.08	-10.30	0.84	-949.64	-679.05	7988.946	7111
6930	9.04	-10.21	0.76	-951.78	-679.28	7988.951	7111
6935	8.87	-10.10	0.73	-953.53	-680.96	7988.953	7111
6940	9.32	-9.62	0.50	-952.92	-679.54	7988.960	7111
6945	9.40	-10.49	0.77	-951.69	-679.76	7988.964	7111
6950	9.09	-9.69	0.71	-955.05	-683.39	7988.969	7111
6955	9.14	-10.13	0.78	-954.25	-682.13	7988.974	7111
6960	9.49	-10.16	0.94	-954.68	-681.88	7988.979	7111
6965	9.21	-9.64	0.77	-954.56	-681.99	7988.984	7111
6970	9.40	-10.04	0.76	-952.91	-681.50	7988.989	7111
6975	9.37	-9.82	0.80	-952.01	-680.86	7988.993	7111
6980	9.27	-9.81	0.77	-951.42	-679.54	7988.999	7111
6985	9.44	-10.07	0.90	-949.73	-677.71	7989.004	7111
6990	9.70	-9.60	0.87	-949.64	-677.50	7989.009	7111
6995	8.67	-10.63	1.02	-948.82	-676.55	7989.014	7111
7000	8.83	-10.09	0.65	-950.74	-679.14	7989.020	7111
7005	8.95	-10.25	0.63	-952.65	-679.62	7989.023	7111
7010	9.60	-9.80	0.70	-954.96	-682.37	7989.029	7111
7015	9.20	-9.97	0.63	-952.20	-679.77	7989.033	7111
7020	9.12	-9.84	0.66	-951.56	-678.56	7989.039	7111
7025	9.76	-9.94	0.79	-950.47	-677.79	7989.044	7111
7030	9.47	-9.41	0.71	-951.23	-680.11	7989.051	7111
7035	9.22	-9.92	0.74	-947.87	-677.59	7989.055	7111
7040	8.95	-10.29	0.73	-952.60	-680.25	7989.061	7111
7045	9.58	-9.98	0.82	-954.09	-682.89	7989.062	7111
7050	10.15	-9.16	0.60	-956.63	-682.77	7989.072	7111
7055	9.39	-9.65	0.75	-954.83	-681.39	7989.076	7111
7060	9.37	-10.11	1.00	-955.57	-681.97	7989.078	7111
7065	9.29	-9.48	0.79	-952.76	-681.07	7989.086	7111
7070	8.97	-9.89	0.75	-947.93	-676.48	7989.090	7111
7075	9.41	-10.11	0.71	-947.41	-675.46	7989.094	7111
7080	9.29	-10.30	0.98	-949.58	-677.51	7989.100	7111
7085	9.08	-9.68	0.82	-950.74	-678.12	7989.105	7111
7090	9.39	-10.31	1.00	-951.39	-678.63	7989.109	7111
7095	9.09	-10.03	0.96	-952.91	-680.70	7989.115	7111
7100	8.18	-10.52	0.71	-950.23	-678.72	7989.122	7111
7105	8.76	-10.17	0.60	-951.81	-679.44	7989.124	7111
7110	9.75	-9.90	0.72	-952.17	-680.08	7989.130	7111
7115	9.26	-9.78	0.76	-952.95	-679.70	7989.133	7111
7120	9.33	-9.98	0.78	-952.77	-680.13	7989.140	7111
7125	9.47	-10.00	0.74	-952.11	-679.19	7989.145	7111
7130	9.50	-9.73	0.74	-950.44	-678.40	7989.148	7111
7135	9.15	-10.44	0.74	-950.66	-678.16	7989.155	7111
7140	9.64	-10.12	1.01	-954.67	-681.86	7989.160	7111
7145	9.03	-9.83	0.94	-953.49	-681.37	7989.164	7111
7150	9.19	-9.80	0.88	-951.64	-679.00	7989.169	7111
7155	9.10	-10.01	0.79	-948.96	-676.18	7989.172	7111
7160	8.97	-9.86	0.66	-949.94	-676.53	7989.179	7111
7165	9.08	-9.93	0.60	-949.25	-676.79	7989.185	7111
7170	8.95	-10.23	0.54	-948.89	-675.57	7989.188	7111
7175	9.29	-10.04	0.62	-950.03	-676.74	7989.195	7111
7180	9.53	-9.93	0.70	-948.58	-676.78	7989.200	7111
7185	8.82	-9.71	0.57	-952.76	-680.48	7989.203	7111
7190	8.76	-10.10	0.38	-951.26	-677.93	7989.209	7111
7195	9.96	-10.10	0.90	-953.57	-680.78	7989.215	7111
7200	8.99	-10.00	0.90	-955.36	-682.51	7989.219	7111
7205	8.95	-10.07	0.57	-950.79	-678.94	7989.225	7111
7210	9.16	-10.48	0.79	-952.67	-680.32	7989.229	7111
7215	8.96	-9.90	0.70	-957.97	-683.59	7989.234	7111
7220	9.26	-10.03	0.61	-956.67	-683.63	7989.240	7111
7225	8.72	-9.68	0.61	-958.23	-685.14	7989.246	7111
7230	9.38	-10.15	0.85	-957.87	-683.83	7989.249	7111
7235	9.01	-10.54	1.02	-961.56	-687.97	7989.255	7111
7240	9.22	-9.45	0.78	-964.05	-690.40	7989.259	7111
7245	9.47	-9.42	0.63	-959.28	-686.12	7989.265	7111
7250	9.24	-10.15	0.72	-955.84	-683.45	7989.271	7111
7255	9.32	-10.05	0.80	-955.94	-684.79	7989.274	7111
7260	9.31	-9.71	0.81	-955.98	-683.60	7989.279	7111
7265	9.34	-10.12	0.76	-953.63	-681.16	7989.286	7111
7270	9.14	-10.06	0.77	-953.66	-682.22	7989.289	7111
7275	8.88	-10.02	0.74	-955.05	-682.62	7989.294	7111
7280	9.32	-10.10	0.76	-955.82	-683.06	7989.297	7111
7285	9.35	-9.55	0.55	-954.83	-682.85	7989.304	7111
7290	9.38	-10.19	0.71	-952.13	-680.26	7989.310	7111
7295	9.33	-10.14	0.92	-953.53	-681.42	7989.313	7111
7300	9.17	-9.90	0.75	-951.54	-680.23	7989.320	7111
7305	9.18	-9.90	0.68	-949.61	-677.91	7989.325	7111
7310	9.27	-9.83	0.69	-947.92	-675.72	7989.328	7111
7315	9.72	-9.79	0.74	-945.75	-673.56	7989.333	7111
7320	9.54	-9.75	0.65	-944.18	-672.39	7989.340	7111
7325	8.99	-9.75	0.52	-942.13	-671.12	7989.344	7111
7330	9.27	-10.58	0.82	-941.51	-670.18	7989.350	7111
7335	9.09	-10.17	0.82	-945.90	-674.38	7989.353	7111
7340	9.03	-9.96	0.63	-945.70	-673.95	7989.361	7111
7345	9.29	-10.17	0.71	-946.04	-673.02	7989.365	7111
7350	9.37	-9.85	0.66	-946.38	-674.86	7989.372	7111
7355	9.34	-10.12	0.73	-947.46	-675.00	7989.374	7111
7360	9.22	-10.25	0.97	-950.09	-679.11	7989.380	7111
7365	8.94	-9.72	0.64	-950.34	-677.82	7989.384	7111
7370	8.86	-9.84	0.65	-948.90	-675.18	7989.392	7111
7375	9.27	-9.51	0.47	-947.21	-673.88	7989.395	7111
7380	8.82	-10.62	0.56	-942.86	-669.41	7989.401	7111
7385	9.20	-10.18	0.60	-944.29	-671.91	7989.404	7111
7390	8.70	-9.95	0.48	-946.60	-674.45	7989.411	7111
7395	9.77	-9.78	0.62	-945.04	-672.04	7989.415	7111
7400	9.20	-10.41	0.75	-945.39	-672.25	7989.421	7111
7405	9.51	-9.96	0.69	-946.55	-674.04	7989.423	7111
7410	9.07	-10.54	0.98	-947.94	-675.79	7989.430	7111
7415	8.81	-9.49	0.61	-948.73	-676.31	7989.435	7111
7420	10.18	-9.50	0.70	-946.67	-674.99	7989.442	7111
7425	9.16	-10.14	0.61	-948.24	-675.79	7989.444	7111
7430	8.95	-10.39	0.58	-948.53	-676.11	7989.450	7111
7435	9.42	-9.98	0.65	-951.56	-679.09	7989.453	7111
7440	9.56	-10.27	0.81	-952.37	-678.93	7989.458	7111
7445	9.24	-10.07	0.82	-953.23	-680.87	7989.465	7111
7450	9.28	-10.08	0.95	-954.99	-682.69	7989.468	7111
7455	9.20	-10.42	0.96	-955.03	-683.57	7989.476	7111
7460	9.39	-9.38	0.76	-957.54	-685.55	7989.479	7111
7465	9.54	-10.02	0.66	-952.63	-679.63	7989.483	7111
7470	9.31	-10.13	0.80	-952.90	-681.59	7989.490	7111
7475	9.18	-10.46	0.99	-953.36	-679.70	7989.496	7111
7480	9.05	-9.68	0.74	-952.09	-680.20	7989.499	7111
7485	9.41	-9.90	0.79	-951.68	-679.39	7989.504	7111
7490	9.05	-10.01	0.69	-949.80	-678.16	7989.508	7111
7495	9.04	-9.91	0.56	-952.09	-678.87	7989.516	7111
7500	9.51	-9.79	0.58	-951.60	-679.45	7989.521	7111
7505	9.15	-10.09	0.52	-949.85	-676.43	7989.524	7111
7510	9.17	-10.44	0.77	-950.90	-678.04	7989.529	7111
7515	9.37	-10.12	0.77	-953.88	-682.31	7989.536	7111
7520	9.38	-10.02	0.93	-955.22	-683.54	7989.539	7111
7525	9.84	-10.65	0.94	-957.18	-684.96	7989.547	7111
7530	8.82	-10.25	0.73	-959.35	-687.03	7989.547	7111
7535	8.85	-10.18	0.69	-962.78	-689.87	7989.554	7111
7540	9.41	-9.81	0.57	-962.10	-688.69	7989.560	7111
7545	9.17	-9.94	0.71	-961.04	-688.46	7989.565	7111
7550	9.18	-10.02	0.59	-960.53	-687.87	7989.570	7111
7555	9.73	-10.08	0.88	-959.58	-687.15	7989.575	7111
7560	9.10	-9.71	0.70	-956.94	-684.98	7989.578	7111
7565	9.80	-9.32	0.61	-953.42	-681.08	7989.584	7111
7570	9.54	-10.09	0.85	-949.28	-677.21	7989.590	7111
7575	9.26	-9.87	0.83	-950.23	-677.41	7989.594	7111
7580	9.28	-10.05	0.92	-949.12	-677.24	7989.600	7111
7585	9.39	-10.07	0.93	-949.17	-677.05	7989.605	7111
7590	9.17	-9.80	0.92	-951.43	-678.37	7989.608	7111
7595	9.19	-9.89	0.90	-949.65	-676.60	7989.614	7111
7600	9.35	-9.86	0.87	-949.80	-676.05	7989.620	7111
7605	9.13	-9.73	0.71	-947.92	-675.86	7989.625	7111
7610	9.17	-10.16	0.84	-946.31	-674.41	7989.629	7111
7615	9.19	-9.89	0.74	-946.57	-675.61	7989.633	7111
7620	9.67	-10.26	0.66	-946.61	-673.10	7989.641	7111
7625	9.14	-9.64	0.45	-948.19	-675.21	7989.645	7111
7630	9.48	-9.93	0.60	-948.05	-674.23	7989.650	7111
7635	9.43	-9.84	0.56	-946.67	-673.99	7989.654	7111
7640	9.41	-10.69	0.91	-946.65	-673.27	7989.660	7111
7645	9.87	-9.93	0.96	-947.82	-675.99	7989.664	7111
7650	9.17	-10.00	0.83	-945.95	-674.88	7989.669	7111
7655	9.30	-9.66	0.73	-944.79	-672.56	7989.672	7111
7660	9.07	-9.68	0.59	-942.01	-669.46	7989.680	7111
7665	9.42	-10.32	0.69	-940.97	-668.56	7989.685	7111
7670	9.55	-9.34	0.59	-940.14	-667.29	7989.690	7111
7675	9.42	-9.99	0.78	-938.21	-665.76	7989.694	7111
7680	9.42	-10.26	0.82	-937.79	-665.64	7989.701	7111
7685	9.41	-9.82	0.77	-937.91	-665.22	7989.703	7111
7690	9.49	-9.76	0.73	-936.54	-663.74	7989.710	7111
7695	8.87	-10.02	0.65	-934.60	-662.78	7989.715	7111
7700	9.28	-9.99	0.79	-939.00	-665.87	7989.721	7111
7705	8.95	-10.17	0.69	-940.50	-667.27	7989.725	7111
7710	9.47	-10.51	1.11	-943.17	-670.10	7989.730	7111
7715	9.11	-10.08	1.13	-947.73	-674.57	7989.734	7111
7720	8.63	-9.86	0.70	-944.75	-672.29	7989.740	7111
7725	9.26	-10.26	0.80	-944.98	-672.29	7989.746	7111
7730	9.27	-9.90	0.71	-946.38	-673.02	7989.749	7111
7735	9.08	-10.04	0.72	-943.93	-671.97	7989.755	7111
7740	9.06	-9.72	0.61	-944.86	-672.19	7989.759	7111
7745	9.39	-10.37	0.75	-946.94	-672.70	7989.765	7111
7750	9.18	-10.24	0.87	-948.76	-676.72	7989.771	7111
7755	9.03	-10.10	0.83	-951.62	-678.26	7989.774	7111
7760	9.05	-9.74	0.62	-952.29	-677.96	7989.779	7111
7765	9.31	-10.00	0.77	-950.07	-675.70	7989.786	7111
7770	10.04	-9.93	0.95	-950.62	-677.26	7989.789	7111
7775	8.59	-10.04	0.60	-947.58	-675.26	7989.796	7111
7780	9.49	-10.11	0.71	-948.00	-675.64	7989.797	7111
7785	9.16	-9.77	0.68	-947.40	-675.40	7989.804	7111
7790	9.10	-9.70	0.54	-945.28	-672.36	7989.809	7111
7795	8.96	-9.97	0.64	-947.14	-672.75	7989.815	7111
7800	9.77	-9.48	0.52	-944.53	-671.08	7989.819	7111
7805	9.15	-10.04	0.64	-943.79	-671.48	7989.826	7111
7810	9.37	-9.78	0.66	-943.08	-670.22	7989.828	7111
7815	8.95	-10.10	0.68	-942.34	-669.63	7989.835	7111
7820	9.03	-10.40	0.56	-943.70	-669.53	7989.840	7111
7825	9.48	-10.67	1.09	-948.91	-677.38	7989.847	7111
7830	8.95	-9.84	0.71	-951.01	-678.30	7989.849	7111
7835	9.72	-9.56	0.67	-948.43	-676.13	7989.856	7111
7840	9.35	-10.14	0.86	-948.10	-674.53	7989.858	7111
7845	9.06	-10.30	0.73	-947.91	-675.78	7989.866	7111
7850	9.40	-10.00	0.80	-949.03	-676.76	7989.869	7111
7855	9.30	-9.79	0.82	-949.56	-676.49	7989.875	7111
7860	9.41	-9.66	0.65	-947.50	-673.95	7989.879	7111
7865	9.32	-10.11	0.73	-945.24	-671.37	7989.885	7111
7870	9.41	-9.67	0.73	-944.38	-672.03	7989.890	7111
7875	9.36	-10.13	0.69	-942.82	-670.13	7989.896	7111
7880	9.24	-10.01	0.73	-944.61	-672.87	7989.898	7111
7885	9.13	-9.84	0.71	-945.87	-672.66	7989.905	7111
7890	9.41	-10.02	0.76	-944.14	-671.63	7989.908	7111
7895	8.83	-10.22	0.71	-945.63	-673.33	7989.914	7111
7900	9.35	-10.25	0.75	-947.48	-674.51	7989.919	7111
7905	8.94	-9.92	0.62	-948.78	-675.38	7989.922	7111
7910	9.50	-10.02	0.68	-947.15	-674.55	7989.930	7111
7915	8.90	-10.11	0.67	-948.58	-675.18	7989.935	7111
7920	9.44	-10.01	0.66	-948.92	-675.27	7989.938	7111
7925	9.33	-10.16	0.76	-948.85	-676.50	7989.943	7111
7930	9.14	-9.70	0.63	-949.28	-676.17	7989.950	7111
7935	9.17	-10.15	0.72	-948.46	-675.49	7989.953	7111
7940	9.64	-9.84	0.70	-947.60	-675.68	7989.961	7111
7945	9.44	-9.69	0.71	-946.03	-673.76	7989.963	7111
7950	8.67	-9.85	0.55	-942.97	-670.73	7989.971	7111
7955	9.25	-10.39	0.78	-943.74	-670.40	7989.975	7111
7960	9.18	-9.97	0.86	-946.69	-675.13	7989.981	7111
7965	8.59	-10.16	0.63	-948.15	-674.47	7989.984	7111
7970	9.26	-10.34	0.66	-948.72	-675.50	7989.990	7111
7975	9.84	-9.64	0.75	-949.80	-677.19	7989.993	7111
7980	8.81	-10.19	0.85	-951.74	-678.23	7990.000	7111
7985	9.09	-9.98	0.81	-951.99	-679.90	7990.005	7111
7990	9.08	-9.76	0.67	-950.75	-679.76	7990.008	7111
7995	9.39	-9.60	0.57	-948.79	-675.70	7990.015	7111
8000	8.96	-10.07	0.48	-945.89	-673.30	7990.021	7111
8005	9.56	-10.25	0.68	-947.65	-675.20	7990.025	7111
8010	8.79	-10.31	0.74	-950.94	-678.57	7990.030	7111
8015	9.35	-9.77	0.73	-952.68	-680.19	7990.036	7111
8020	9.45	-10.14	0.71	-950.46	-679.15	7990.041	7111
8025	9.51	-10.35	0.97	-953.49	-679.92	7990.045	7111
8030	8.95	-9.57	0.68	-951.85	-679.85	7990.049	7111
8035	9.41	-9.72	0.63	-948.47	-676.40	7990.056	7111
8040	8.91	-10.46	0.68	-947.99	-675.80	7990.060	7111
8045	9.21	-9.79	0.61	-950.78	-678.49	7990.063	7111
8050	8.97	-10.39	0.60	-951.17	-678.50	7990.070	7111
8055	9.52	-10.23	0.77	-954.28	-680.97	7990.076	7111
8060	9.16	-9.91	0.70	-955.07	-682.94	7990.078	7111
8065	9.37	-9.99	0.82	-955.68	-683.14	7990.085	7111
8070	8.58	-10.41	0.77	-955.37	-682.78	7990.091	7111
8075	9.34	-9.85	0.81	-957.09	-685.00	7990.094	7111
8080	9.80	-9.52	0.72	-956.82	-683.07	7990.099	7111
8085	9.07	-9.93	0.67	-955.80	-683.22	7990.105	7111
8090	9.24	-10.09	0.69	-955.22	-682.06	7990.109	7111
8095	9.07	-9.92	0.82	-958.85	-684.10	7990.116	7111
8100	9.25	-9.67	0.67	-957.18	-683.67	7990.118	7111
8105	9.18	-10.00	0.58	-954.85	-681.66	7990.124	7111
8110	9.28	-9.55	0.55	-954.15	-679.85	7990.129	7111
8115	9.25	-9.93	0.50	-949.40	-676.50	7990.134	7111
8120	9.53	-10.54	0.75	-950.89	-677.78	7990.139	7111
8125	9.55	-9.67	0.61	-953.94	-681.20	7990.146	7111
8130	9.57	-10.26	0.85	-953.49	-680.43	7990.148	7111
8135	9.39	-9.89	0.86	-954.16	-682.41	7990.155	7111
8140	8.95	-9.64	0.66	-953.83	-681.29	7990.158	7111
8145	9.59	-10.15	0.74	-948.71	-676.93	7990.164	7111
8150	8.96	-10.10	0.63	-950.26	-678.20	7990.169	7111
8155	8.86	-10.05	0.68	-952.89	-679.75	7990.174	7111
8160	9.27	-9.96	0.61	-952.63	-679.28	7990.180	7111
8165	9.31	-9.78	0.63	-953.07	-679.38	7990.186	7111
8170	9.19	-10.31	0.80	-951.98	-677.90	7990.188	7111
8175	9.65	-10.15	0.76	-954.67	-681.61	7990.195	7111
8180	9.33	-10.26	0.72	-955.67	-682.03	7990.201	7111
8185	9.40	-9.93	0.78	-956.00	-682.92	7990.203	7111
8190	9.09	-9.78	0.69	-954.51	-681.10	7990.210	7111
8195	8.33	-10.30	0.64	-954.72	-681.54	7990.216	7111
8200	9.41	-9.76	0.59	-953.49	-681.27	7990.219	7111
8205	9.44	-10.27	0.75	-952.08	-679.26	7990.225	7111
8210	9.57	-9.92	0.97	-952.11	-679.66	7990.230	7111
8215	8.88	-9.86	0.79	-952.68	-679.28	7990.234	7111
8220	9.54	-10.16	0.89	-950.57	-678.14	7990.241	7111
8225	9.39	-9.76	0.75	-950.47	-677.55	7990.245	7111
8230	9.12	-10.08	0.91	-950.52	-677.01	7990.249	7111
8235	9.15	-9.63	0.74	-950.16	-678.19	7990.254	7111
8240	9.00	-10.20	0.73	-949.42	-677.03	7990.258	7111
8245	9.37	-9.83	0.71	-951.86	-677.73	7990.265	7111
8250	9.69	-9.24	0.62	-950.10	-677.79	7990.271	7111
8255	9.13	-9.70	0.46	-946.20	-673.65	7990.273	7111
8260	9.22	-10.04	0.67	-947.36	-674.26	7990.279	7111
8265	9.09	-10.20	0.71	-946.47	-674.10	7990.283	7111
8270	9.11	-9.70	0.40	-946.12	-673.59	7990.290	7111
8275	9.20	-10.43	0.69	-944.95	-672.59	7990.294	7111
8280	9.30	-10.00	0.65	-946.40	-674.74	7990.301	7111
8285	9.25	-9.76	0.56	-946.64	-674.47	7990.304	7111
8290	9.41	-10.24	0.75	-945.90	-672.08	7990.310	7111
8295	9.25	-10.42	0.92	-948.91	-676.98	7990.312	7111
8300	9.01	-10.10	0.76	-947.49	-676.22	7990.320	7111
8305	9.01	-9.60	0.50	-947.99	-675.37	7990.326	7111
8310	9.45	-10.77	0.85	-945.69	-672.87	7990.332	7111
8315	8.96	-10.38	0.76	-948.13	-674.78	7990.335	7111
8320	9.13	-9.76	0.42	-949.72	-675.97	7990.341	7111
8325	9.43	-9.96	0.52	-946.97	-674.10	7990.344	7111
8330	9.31	-10.26	0.81	-949.65	-676.15	7990.351	7111
8335	9.27	-10.02	0.75	-949.79	-677.21	7990.354	7111
8340	9.27	-10.07	0.68	-948.27	-675.90	7990.359	7111
8345	9.06	-10.01	0.77	-949.48	-676.94	7990.365	7111
8350	9.72	-9.84	0.72	-946.11	-673.66	7990.371	7111
8355	9.02	-10.05	0.73	-944.81	-672.57	7990.374	7111
8360	8.81	-10.34	0.76	-947.32	-674.20	7990.380	7111
8365	9.45	-9.84	0.69	-949.08	-675.23	7990.384	7111
8370	9.18	-10.11	0.86	-949.49	-676.72	7990.389	7111
8375	9.23	-10.02	0.81	-949.82	-677.93	7990.395	7111
8380	9.50	-9.86	0.79	-949.82	-677.41	7990.398	7111
8385	9.15	-9.91	0.74	-950.17	-677.29	7990.404	7111
8390	9.06	-10.11	0.70	-949.29	-677.11	7990.409	7111
8395	9.59	-9.59	0.67	-948.57	-675.87	7990.414	7111
8400	9.69	-9.84	0.75	-945.62	-672.42	7990.419	7111
8405	8.92	-9.88	0.62	-944.61	-671.54	7990.422	7111
8410	9.70	-10.20	0.88	-943.40	-670.99	7990.429	7111
8415	9.22	-10.12	1.02	-946.47	-673.64	7990.435	7111
8420	8.80	-9.83	0.89	-945.96	-673.20	7990.438	7111
8425	9.20	-9.67	0.77	-949.39	-676.24	7990.445	7111
8430	9.00	-9.73	0.68	-948.09	-674.71	7990.450	7111
8435	9.41	-9.23	0.54	-948.21	-675.50	7990.456	7111
8440	9.55	-9.84	0.64	-945.87	-672.62	7990.459	7111
8445	9.17	-10.35	0.75	-944.52	-672.03	7990.465	7111
8450	9.12	-9.84	0.70	-947.04	-674.97	7990.468	7111
8455	8.95	-9.99	0.78	-947.79	-675.64	7990.476	7111
8460	9.40	-10.07	0.68	-948.01	-674.52	7990.479	7111
8465	9.21	-9.92	0.70	-949.99	-676.50	7990.486	7111
8470	9.22	-9.97	0.64	-948.53	-676.10	7990.490	7111
8475	9.07	-10.10	0.73	-952.74	-678.60	7990.495	7111
8480	9.34	-9.84	0.70	-951.97	-678.02	7990.499	7111
8485	9.56	-10.21	0.80	-950.62	-678.30	7990.505	7111
8490	9.45	-9.60	0.74	-949.76	-678.27	7990.509	7111
8495	9.61	-10.13	0.84	-949.93	-677.57	7990.515	7111
8500	9.19	-9.61	0.70	-950.46	-677.28	7990.520	7111
8505	9.34	-10.39	0.96	-949.08	-676.32	7990.523	7111
8510	8.49	-9.86	0.60	-951.19	-678.82	7990.529	7111
8515	9.23	-10.30	0.69	-952.05	-679.31	7990.536	7111
8520	9.52	-10.12	0.85	-955.24	-681.03	7990.540	7111
8525	9.22	-9.37	0.54	-952.21	-680.25	7990.547	7111
8530	9.24	-10.68	0.89	-952.24	-678.82	7990.552	7111
8535	8.93	-10.28	0.73	-953.42	-679.85	7990.554	7111
8540	9.06	-10.45	0.80	-954.84	-683.01	7990.560	7111
8545	9.46	-9.58	0.73	-958.46	-685.62	7990.563	7111
8550	9.25	-10.02	0.77	-956.73	-683.97	7990.570	7111
8555	8.94	-9.96	0.65	-955.30	-683.03	7990.575	7111
8560	9.22	-10.21	0.64	-956.26	-683.43	7990.578	7111
8565	9.51	-9.79	0.64	-957.42	-684.10	7990.584	7111
8570	9.10	-10.04	0.76	-956.50	-683.78	7990.590	7111
8575	9.37	-9.75	0.65	-955.75	-684.20	7990.593	7111
8580	9.12	-10.12	0.59	-955.05	-680.54	7990.601	7111
8585	9.52	-9.89	0.71	-954.74	-681.68	7990.604	7111
8590	9.23	-10.10	0.79	-954.69	-680.90	7990.608	7111
8595	9.50	-9.53	0.63	-955.00	-679.76	7990.615	7111
8600	9.57	-9.54	0.59	-949.59	-677.69	7990.619	7111
8605	9.34	-10.29	0.75	-946.83	-673.13	7990.624	7111
8610	9.00	-9.82	0.72	-951.17	-678.32	7990.630	7111
8615	8.75	-9.95	0.57	-949.63	-676.38	7990.633	7111
8620	9.69	-9.61	0.68	-951.52	-679.67	7990.640	7111
8625	9.15	-10.04	0.65	-950.13	-676.46	7990.645	7111
8630	9.12	-10.04	0.71	-950.64	-677.90	7990.648	7111
8635	9.52	-10.01	0.79	-950.67	-678.18	7990.654	7111
8640	8.82	-10.26	0.69	-950.25	-677.17	7990.660	7111
8645	9.65	-10.01	0.83	-950.87	-679.34	7990.664	7111
8650	8.86	-9.55	0.58	-950.36	-679.00	7990.670	7111
8655	9.42	-10.06	0.69	-949.09	-675.94	7990.672	7111
8660	9.84	-10.20	1.04	-952.22	-678.46	7990.682	7111
8665	9.21	-9.78	0.85	-953.12	-679.98	7990.685	7111
8670	9.04	-9.99	0.86	-952.85	-680.37	7990.690	7111
8675	9.02	-10.02	0.81	-954.27	-681.05	7990.694	7111
8680	9.24	-9.63	0.50	-950.39	-678.26	7990.700	7111
8685	9.01	-10.32	0.60	-949.04	-675.85	7990.703	7111
8690	9.17	-10.13	0.82	-952.60	-679.37	7990.709	7111
8695	9.15	-10.31	0.81	-955.01	-682.74	7990.715	7111
8700	9.22	-9.98	0.82	-958.26	-684.63	7990.719	7111
8705	9.07	-10.08	0.64	-957.38	-684.97	7990.725	7111
8710	9.41	-9.97	0.92	-959.85	-686.56	7990.731	7111
8715	8.84	-9.52	0.53	-957.47	-684.21	7990.733	7111
8720	9.62	-9.92	0.58	-954.40	-680.29	7990.739	7111
8725	9.30	-10.18	0.80	-954.85	-680.47	7990.746	7111
8730	9.22	-10.24	0.79	-956.13	-681.94	7990.749	7111
8735	9.32	-9.56	0.56	-955.58	-682.74	7990.754	7111
8740	9.22	-10.27	0.66	-952.63	-680.58	7990.758	7111
8745	9.45	-9.92	0.76	-955.88	-684.66	7990.765	7111
8750	9.49	-9.59	0.62	-954.33	-680.90	7990.770	7111
8755	9.30	-10.06	0.81	-952.09	-679.27	7990.775	7111
8760	9.60	-9.77	0.81	-952.60	-680.45	7990.779	7111
8765	9.36	-9.93	0.79	-949.32	-677.66	7990.785	7111
8770	9.30	-9.91	0.88	-948.21	-675.66	7990.789	7111
8775	9.10	-9.65	0.66	-946.50	-673.78	7990.794	7111
8780	9.44	-10.12	0.65	-944.92	-672.86	7990.797	7111
8785	9.74	-10.65	0.77	-943.42	-669.66	7990.806	7111
8790	8.82	-9.54	0.51	-944.64	-671.32	7990.810	7111
8795	9.50	-10.43	0.87	-944.16	-670.84	7990.814	7111
8800	9.41	-9.67	0.69	-944.61	-673.04	7990.819	7111
8805	10.18	-10.25	0.81	-939.19	-667.76	7990.827	7111
8810	9.53	-10.23	0.81	-940.52	-667.91	7990.828	7111
8815	9.19	-10.05	0.70	-941.63	-670.07	7990.835	7111
8820	9.19	-9.86	0.73	-944.40	-672.03	7990.841	7111
8825	9.14	-9.71	0.72	-943.70	-670.77	7990.844	7111
8830	9.28	-10.06	0.65	-940.90	-667.85	7990.850	7111
8835	9.31	-10.14	0.78	-941.54	-668.33	7990.855	7111
8840	9.42	-9.78	0.79	-942.30	-670.03	7990.859	7111
8845	9.25	-9.94	0.63	-939.35	-666.78	7990.866	7111
8850	8.78	-10.19	0.61	-938.78	-667.49	7990.869	7111
8855	9.43	-9.84	0.69	-942.70	-670.22	7990.875	7111
8860	9.16	-10.27	0.57	-942.89	-669.32	7990.880	7111
8865	9.45	-9.90	0.68	-943.23	-671.14	7990.884	7111
8870	8.89	-10.08	0.64	-944.38	-672.48	7990.890	7111
8875	9.05	-10.23	0.62	-944.18	-673.45	7990.896	7111
8880	9.19	-10.09	0.57	-945.97	-673.56	7990.900	7111
8885	9.64	-9.57	0.49	-947.26	-674.23	7990.904	7111
8890	9.91	-10.39	0.85	-943.01	-671.75	7990.911	7111
8895	8.85	-10.08	0.85	-946.09	-673.88	7990.914	7111
8900	8.89	-9.95	0.71	-948.17	-675.48	7990.919	7111
8905	9.75	-9.76	0.72	-947.49	-674.38	7990.923	7111
8910	9.37	-10.09	0.75	-943.33	-671.31	7990.931	7111
8915	8.44	-9.73	0.51	-945.61	-672.61	7990.935	7111
8920	9.39	-9.87	0.59	-946.16	-673.51	7990.941	7111
8925	9.15	-9.95	0.58	-945.10	-673.15	7990.944	7111
8930	9.04	-9.83	0.68	-946.71	-673.47	7990.950	7111
8935	9.35	-10.26	0.73	-945.99	-673.18	7990.953	7111
8940	9.18	-9.93	0.55	-946.01	-673.72	7990.960	7111
8945	9.09	-10.04	0.66	-947.19	-673.30	7990.964	7111
8950	8.80	-8.96	0.37	-948.60	-674.98	7990.972	7111
8955	9.56	-9.96	0.50	-945.15	-670.97	7990.974	7111
8960	9.12	-9.98	0.76	-946.54	-673.43	7990.980	7111
8965	9.52	-9.99	0.65	-945.81	-674.05	7990.983	7111
8970	9.84	-9.97	0.99	-946.79	-674.95	7990.992	7111
8975	9.59	-9.74	0.93	-947.86	-676.93	7990.994	7111
8980	8.25	-9.86	0.53	-944.34	-673.84	7991.001	7111
8985	9.20	-10.36	0.79	-943.06	-671.30	7991.005	7111
8990	8.71	-10.08	0.91	-947.21	-674.09	7991.008	7111
8995	8.99	-10.35	0.83	-949.53	-676.94	7991.015	7111
9000	9.12	-9.92	0.61	-950.52	-677.00	7991.020	7111
9005	9.53	-10.00	0.80	-949.53	-677.72	7991.023	7111
9010	8.77	-10.25	0.72	-948.93	-676.34	7991.030	7111
9015	9.56	-9.77	0.69	-951.96	-678.20	7991.035	7111
9015	9.11	-10.18	0.77	-952.07	-678.65	7990.997	7111
9020	9.02	-10.02	0.71	-952.18	-679.25	7991.000	7111
9025	9.74	-9.71	0.84	-951.34	-677.96	7991.006	7111
9030	9.11	-10.36	0.84	-949.03	-676.34	7991.011	7111
9035	9.18	-10.03	0.83	-952.04	-678.31	7991.015	7111
9040	9.33	-10.33	0.81	-950.01	-676.01	7991.022	7111
9045	9.47	-9.61	0.72	-949.65	-676.55	7991.024	7111
9050	9.09	-9.79	0.56	-945.99	-672.50	7991.030	7111
9055	9.17	-9.68	0.48	-943.85	-670.69	7991.036	7111
9060	9.27	-10.41	0.68	-942.37	-669.70	7991.041	7111
9065	8.98	-9.96	0.62	-945.97	-673.52	7991.046	7111
9070	9.00	-9.75	0.50	-943.86	-670.08	7991.053	7111
9075	9.22	-10.38	0.74	-943.53	-671.73	7991.056	7111
9080	9.04	-10.10	0.56	-945.71	-673.49	7991.062	7111
9085	9.12	-10.09	0.65	-948.13	-674.54	7991.067	7111
9090	9.22	-9.87	0.69	-949.27	-676.68	7991.071	7111
9095	9.17	-10.31	0.68	-948.96	-676.22	7991.077	7111
9100	9.40	-10.03	0.72	-949.20	-676.51	7991.083	7111
9105	9.58	-9.36	0.67	-948.92	-676.20	7991.087	7111
9110	9.22	-9.89	0.56	-942.47	-669.75	7991.092	7111
9115	9.42	-10.03	0.58	-941.36	-666.98	7991.096	7111
9120	9.32	-9.97	0.74	-943.86	-671.01	7991.101	7111
9125	8.99	-10.25	0.68	-944.79	-672.61	7991.107	7111
9130	9.07	-9.91	0.73	-946.60	-673.74	7991.110	7111
9135	8.96	-10.08	0.56	-945.05	-672.37	7991.116	7111
9140	9.62	-10.16	0.76	-946.16	-673.29	7991.123	7111
9145	9.43	-10.03	0.81	-946.71	-674.05	7991.125	7111
9150	9.12	-9.87	0.75	-944.97	-673.24	7991.131	7111
9155	9.42	-10.04	0.80	-944.57	-672.17	7991.137	7111
9160	9.14	-9.42	0.63	-945.77	-672.28	7991.140	7111
9165	9.13	-10.56	0.79	-944.92	-671.05	7991.146	7111
9170	9.22	-9.72	0.75	-948.52	-674.92	7991.149	7111
9175	9.24	-9.90	0.58	-948.17	-673.46	7991.155	7111
9180	9.41	-10.07	0.73	-946.33	-672.74	7991.161	7111
9185	9.37	-9.76	0.62	-946.35	-672.81	7991.166	7111
9190	9.35	-10.24	0.81	-945.31	-671.96	7991.171	7111
9195	9.75	-10.13	0.83	-949.49	-674.77	7991.176	7111
9200	8.96	-9.98	0.64	-949.87	-676.61	7991.180	7111
9205	9.67	-9.65	0.69	-950.34	-676.55	7991.188	7111
9210	9.32	-10.34	0.78	-949.87	-675.97	7991.190	7111
9215	9.16	-10.05	0.67	-950.11	-677.02	7991.195	7111
9220	8.98	-9.75	0.49	-951.13	-677.85	7991.201	7111
9225	9.47	-10.27	0.69	-949.78	-677.83	7991.207	7111
9230	9.13	-10.23	0.71	-952.03	-680.08	7991.210	7111
9235	9.25	-9.76	0.50	-953.42	-681.51	7991.216	7111
9240	9.37	-10.23	0.69	-954.73	-680.91	7991.219	7111
9245	9.46	-9.51	0.60	-955.27	-680.88	7991.227	7111
9250	9.57	-9.58	0.62	-951.57	-678.27	7991.232	7111
9255	9.31	-9.88	0.59	-948.52	-676.38	7991.237	7111
9260	9.27	-9.98	0.67	-948.03	-675.46	7991.241	7111
9265	9.41	-9.56	0.69	-947.75	-674.11	7991.248	7111
9270	9.05	-10.29	0.73	-946.23	-672.04	7991.250	7111
9275	9.27	-10.34	0.74	-948.84	-674.53	7991.256	7111
9280	9.12	-10.01	0.62	-949.90	-675.68	7991.261	7111
9285	9.22	-10.23	0.81	-948.95	-676.40	7991.266	7111
9290	9.33	-9.61	0.70	-947.42	-674.87	7991.271	7111
9295	8.77	-10.42	0.54	-946.00	-672.72	7991.276	7111
9300	8.89	-10.31	0.53	-950.88	-676.83	7991.281	7111
9305	9.37	-9.80	0.51	-952.85	-679.84	7991.287	7111
9310	9.86	-10.06	0.84	-953.55	-679.66	7991.291	7111
9315	9.25	-9.79	0.75	-954.51	-680.31	7991.296	7111
9320	9.05	-10.07	0.54	-950.59	-677.06	7991.302	7111
9325	9.35	-9.76	0.52	-950.28	-676.22	7991.305	7111
9330	9.56	-10.31	0.78	-949.93	-676.74	7991.311	7111
9335	9.19	-9.97	0.68	-951.10	-678.49	7991.316	7111
9340	9.04	-9.99	0.64	-952.25	-678.15	7991.321	7111
9345	9.05	-10.06	0.59	-952.05	-678.98	7991.326	7111
9350	9.35	-9.87	0.61	-955.22	-680.89	7991.332	7111
9355	9.57	-9.79	0.69	-953.46	-679.43	7991.335	7111
9360	9.18	-9.72	0.49	-950.28	-676.89	7991.341	7111
9365	9.16	-9.85	0.51	-949.40	-675.65	7991.346	7111
9370	9.45	-9.92	0.74	-952.26	-677.99	7991.353	7111
9375	9.28	-9.85	0.55	-949.88	-676.63	7991.356	7111
9380	9.40	-9.69	0.54	-947.73	-674.98	7991.359	7111
9385	9.19	-10.14	0.47	-944.55	-672.70	7991.366	7111
9390	8.64	-10.36	0.61	-948.27	-674.72	7991.373	7111
9395	8.99	-9.90	0.65	-947.98	-675.11	7991.375	7111
9400	9.37	-10.02	0.67	-948.89	-675.51	7991.381	7111
9405	9.16	-10.28	0.66	-948.75	-676.08	7991.386	7111
9410	8.80	-10.24	0.63	-949.34	-676.83	7991.391	7111
9415	9.28	-9.94	0.56	-950.23	-676.47	7991.396	7111
9420	9.30	-10.20	0.65	-949.17	-674.71	7991.402	7111
9425	9.44	-9.92	0.71	-949.94	-675.54	7991.405	7111
9430	9.56	-10.00	0.83	-949.93	-674.67	7991.412	7111
9435	8.67	-9.86	0.45	-945.85	-673.11	7991.417	7111
9440	9.15	-9.92	0.63	-947.22	-672.93	7991.421	7111
9445	9.56	-9.64	0.61	-946.52	-673.11	7991.425	7111
9450	9.13	-10.31	0.65	-944.39	-670.49	7991.433	7111
9455	9.53	-10.11	0.67	-944.86	-671.30	7991.436	7111
9460	9.13	-9.83	0.66	-946.05	-672.72	7991.442	7111
9465	9.04	-9.93	0.61	-945.30	-672.39	7991.446	7111
9470	9.12	-9.93	0.57	-944.22	-671.10	7991.451	7111
9475	8.66	-10.11	0.44	-946.38	-673.94	7991.455	7111
9480	9.34	-10.37	0.71	-948.98	-675.22	7991.460	7111
9485	9.38	-10.02	0.76	-951.42	-677.17	7991.467	7111
9490	9.30	-9.74	0.53	-948.96	-675.59	7991.470	7111
9495	9.34	-10.06	0.73	-949.98	-675.91	7991.478	7111
9500	8.60	-10.25	0.60	-949.62	-676.16	7991.481	7111
9505	9.53	-9.64	0.43	-951.67	-678.43	7991.485	7111
9510	9.33	-9.73	0.50	-948.26	-675.04	7991.491	7111
9515	9.59	-9.94	0.64	-947.26	-674.39	7991.498	7111
9520	9.29	-10.13	0.67	-946.43	-674.88	7991.500	7111
9525	9.19	-9.89	0.59	-945.56	-672.61	7991.506	7111
9530	8.66	-10.15	0.65	-945.84	-672.85	7991.510	7111
9535	9.04	-10.38	0.64	-949.64	-675.14	7991.516	7111
9540	9.33	-9.95	0.61	-951.52	-679.14	7991.521	7111
9545	9.17	-10.15	0.77	-952.29	-678.54	7991.526	7111
9550	8.98	-9.89	0.51	-952.72	-679.69	7991.530	7111
9555	9.79	-9.89	0.68	-952.41	-678.98	7991.538	7111
9560	9.23	-10.17	0.78	-952.21	-679.81	7991.539	7111
9565	9.22	-10.01	0.63	-949.29	-677.79	7991.545	7111
9570	9.39	-10.18	0.67	-950.00	-675.88	7991.552	7111
9575	8.64	-10.03	0.41	-950.32	-677.48	7991.558	7111
9580	9.62	-9.77	0.67	-947.92	-675.28	7991.561	7111
9585	8.70	-9.96	0.62	-949.13	-677.25	7991.568	7111
9590	8.87	-9.96	0.70	-947.18	-675.10	7991.571	7111
9595	9.04	-9.79	0.58	-947.40	-673.42	7991.576	7111
9600	9.19	-10.32	0.64	-946.40	-672.99	7991.581	7111
9605	9.19	-10.11	0.72	-947.90	-674.66	7991.585	7111
9610	9.02	-9.83	0.60	-947.36	-674.58	7991.591	7111
9615	9.14	-10.45	0.65	-948.82	-676.13	7991.596	7111
9620	9.20	-9.73	0.57	-950.83	-677.25	7991.603	7111
9625	8.81	-9.98	0.38	-948.31	-674.83	7991.606	7111
9630	9.60	-9.93	0.54	-948.39	-674.75	7991.610	7111
9635	9.28	-10.16	0.58	-947.00	-675.10	7991.615	7111
9640	9.20	-10.27	0.85	-949.78	-676.50	7991.622	7111
9645	9.50	-9.84	0.90	-951.69	-678.22	7991.625	7111
9650	9.57	-9.74	0.85	-944.48	-673.32	7991.632	7111
9655	9.01	-9.77	0.74	-943.60	-671.28	7991.636	7111
9660	9.08	-10.07	0.75	-944.09	-671.86	7991.641	7111
9665	9.28	-9.90	0.68	-944.47	-671.14	7991.646	7111
9670	9.22	-10.07	0.83	-944.19	-671.32	7991.650	7111
9675	9.54	-9.60	0.73	-943.80	-672.11	7991.655	7111
9680	9.82	-10.13	0.87	-938.98	-667.79	7991.663	7111
9685	8.66	-10.13	0.87	-940.23	-667.98	7991.664	7111
9690	9.17	-10.33	0.77	-940.90	-666.30	7991.671	7111
9695	9.10	-9.93	0.68	-942.91	-668.83	7991.676	7111
9700	9.61	-9.98	0.78	-940.96	-667.83	7991.680	7111
9705	8.87	-10.28	0.92	-942.50	-669.09	7991.686	7111
9710	9.13	-9.95	0.71	-944.23	-671.56	7991.691	7111
9715	9.61	-9.59	0.73	-943.58	-669.46	7991.695	7111
9720	9.22	-10.04	0.76	-942.23	-669.73	7991.703	7111
9725	9.19	-10.19	0.76	-942.90	-669.93	7991.704	7111
9730	9.42	-9.88	0.86	-945.78	-672.89	7991.711	7111
9735	8.89	-10.04	0.71	-945.95	-671.90	7991.716	7111
9740	9.33	-10.10	0.99	-944.61	-669.95	7991.723	7111
9745	8.67	-9.84	0.60	-943.87	-670.78	7991.727	7111
9750	9.12	-10.06	0.59	-943.30	-670.04	7991.732	7111
9755	9.30	-10.13	0.70	-944.06	-669.38	7991.734	7111
9760	9.24	-9.96	0.61	-944.77	-670.58	7991.741	7111
9765	9.30	-9.68	0.53	-944.52	-670.39	7991.747	7111
9770	8.96	-10.22	0.53	-942.81	-668.74	7991.750	7111
9775	9.11	-10.62	0.59	-943.93	-669.69	7991.756	7111
9780	9.05	-10.18	0.66	-950.16	-675.90	7991.762	7111
9785	9.35	-10.19	0.81	-950.81	-677.47	7991.766	7111
9790	9.79	-10.42	0.72	-951.27	-674.99	7991.773	7111
9795	8.86	-10.37	0.65	-952.48	-678.19	7991.776	7111
9800	9.54	-9.74	0.56	-953.83	-680.35	7991.781	7111
9805	9.41	-9.97	0.58	-951.74	-677.45	7991.786	7111
9810	9.52	-9.48	0.50	-950.39	-675.69	7991.791	7111
9815	9.40	-9.96	0.66	-948.34	-674.81	7991.796	7111
9820	9.79	-10.13	0.93	-948.40	-675.15	7991.802	7111
9825	8.82	-10.40	0.99	-948.66	-675.48	7991.807	7111
9830	9.44	-9.64	0.76	-947.47	-675.26	7991.811	7111
9835	8.58	-10.14	0.61	-947.21	-672.67	7991.815	7111
9840	9.17	-10.43	0.66	-947.41	-673.66	7991.820	7111
9845	9.16	-9.55	0.63	-950.60	-677.28	7991.827	7111
9850	9.28	-9.92	0.58	-947.79	-675.46	7991.830	7111
9855	9.26	-10.47	0.63	-945.83	-672.53	7991.836	7111
9860	9.22	-9.89	0.54	-946.90	-674.34	7991.841	7111
9865	9.29	-10.31	0.69	-947.63	-674.36	7991.844	7111
9870	9.35	-9.87	0.58	-947.29	-675.47	7991.851	7111
9875	7.71	-9.68	0.20	-946.60	-674.15	7991.857	7111
9880	9.64	-9.99	0.51	-945.63	-672.09	7991.862	7111
9885	9.32	-10.14	0.69	-946.29	-673.12	7991.866	7111
9890	8.79	-10.03	0.53	-947.17	-674.80	7991.872	7111
9895	9.44	-9.97	0.52	-946.91	-673.74	7991.875	7111
9900	8.55	-10.42	0.45	-948.43	-673.54	7991.880	7111
9905	8.73	-10.44	0.54	-955.70	-682.62	7991.888	7111
9910	9.86	-9.92	0.69	-955.52	-681.88	7991.891	7111
9915	8.86	-10.39	0.79	-956.73	-683.34	7991.896	7111
9920	9.13	-10.01	0.75	-958.16	-685.57	7991.900	7111
9925	9.67	-9.63	0.87	-957.58	-683.96	7991.908	7111
9930	9.00	-9.91	0.76	-955.36	-682.92	7991.912	7111
9935	9.22	-10.16	0.78	-956.36	-681.96	7991.917	7111
9940	9.63	-9.78	0.92	-956.32	-682.19	7991.921	7111
9945	9.21	-10.10	0.86	-953.39	-680.81	7991.927	7111
9950	9.10	-9.75	0.74	-951.95	-679.03	7991.930	7111
9955	9.01	-10.05	0.73	-952.15	-678.00	7991.936	7111
9960	8.58	-9.74	0.35	-950.25	-676.07	7991.940	7111
9965	9.64	-9.94	0.49	-948.66	-675.50	7991.945	7111
9970	9.45	-10.27	0.80	-952.79	-679.26	7991.951	7111
9975	9.22	-9.56	0.62	-952.66	-678.91	7991.956	7111
9980	9.29	-9.88	0.57	-949.32	-675.44	7991.961	7111
9985	9.67	-9.85	0.65	-947.65	-673.95	7991.965	7111
9990	9.24	-10.00	0.73	-949.36	-675.71	7991.971	7111
9995	9.27	-9.77	0.60	-949.35	-676.49	7991.975	7111
10000	9.02	-9.94	0.51	-949.30	-676.88	7991.982	7111
10005	8.92	-9.74	0.30	-948.53	-676.11	7991.984	7111
10010	9.34	-10.44	0.61	-949.25	-675.83	7991.992	7111
10015	9.61	-9.89	0.65	-951.33	-677.95	7991.997	7111
10020	9.06	-10.36	0.70	-956.16	-682.52	7992.002	7111
10025	9.65	-9.88	0.71	-955.80	-683.63	7992.005	7111
10030	9.10	-9.80	0.50	-953.20	-681.12	7992.012	7111
10035	9.32	-10.08	0.53	-950.82	-678.70	7992.016	7111
10040	9.32	-10.15	0.67	-954.30	-679.54	7992.021	7111
10045	9.25	-10.14	0.85	-956.01	-682.19	7992.024	7111
10050	9.58	-9.97	0.83	-957.31	-683.83	7992.031	7111
10055	9.41	-9.13	0.47	-954.39	-681.94	7992.037	7111
10060	9.50	-10.00	0.69	-949.28	-675.05	7992.042	7111
10065	9.19	-10.40	0.78	-950.94	-677.76	7992.046	7111
10070	9.17	-10.07	0.80	-952.82	-679.68	7992.052	7111
10075	9.17	-9.64	0.65	-952.68	-679.46	7992.056	7111
10080	9.22	-10.21	0.66	-950.72	-677.89	7992.062	7111
10085	9.06	-10.13	0.64	-953.24	-679.56	7992.066	7111
10090	9.47	-10.18	0.76	-957.24	-683.30	7992.073	7111
10095	9.38	-9.91	0.65	-957.90	-683.38	7992.076	7111
10100	9.06	-9.94	0.65	-956.44	-683.79	7992.081	7111
10105	9.19	-9.70	0.51	-955.76	-681.88	7992.087	7111
10110	9.53	-10.24	0.77	-954.77	-680.54	7992.091	7111
10115	8.88	-9.88	0.67	-956.48	-683.28	7992.097	7111
10120	9.06	-9.90	0.59	-955.46	-681.01	7992.101	7111
10125	9.03	-9.73	0.58	-952.23	-680.11	7992.107	7111
10130	9.10	-10.22	0.58	-952.48	-678.59	7992.109	7111
10135	9.22	-9.93	0.54	-953.37	-679.18	7992.117	7111
10140	9.48	-10.02	0.67	-953.65	-679.95	7992.122	7111
10145	9.39	-9.61	0.65	-953.67	-680.06	7992.125	7111
10150	9.48	-9.93	0.67	-950.08	-676.98	7992.130	7111
10155	9.63	-9.66	0.75	-948.67	-676.43	7992.137	7111
10160	8.83	-10.46	0.76	-948.92	-675.49	7992.140	7111
10165	9.13	-10.18	0.65	-951.58	-678.93	7992.146	7111
10170	9.09	-9.95	0.59	-953.66	-678.96	7992.149	7111
10175	9.62	-9.95	0.67	-952.74	-679.44	7992.156	7111
10180	9.11	-10.03	0.67	-952.43	-678.98	7992.161	7111
10185	8.95	-10.28	0.78	-953.30	-680.04	7992.166	7111
10190	8.94	-10.04	0.65	-956.03	-683.22	7992.171	7111
10195	9.42	-10.01	0.74	-959.17	-686.10	7992.177	7111
10200	9.19	-9.75	0.55	-958.58	-685.43	7992.180	7111
10205	8.81	-9.98	0.50	-954.74	-681.96	7992.188	7111
10210	9.45	-10.09	0.59	-954.53	-681.26	7992.191	7111
10215	9.35	-9.74	0.59	-954.92	-681.65	7992.195	7111
10220	9.41	-10.30	0.78	-953.75	-680.82	7992.201	7111
10225	8.58	-9.80	0.53	-955.89	-682.15	7992.208	7111
10230	9.21	-10.20	0.49	-955.05	-680.51	7992.212	7111
10235	9.63	-10.11	0.93	-958.12	-683.60	7992.217	7111
10240	9.51	-9.19	0.60	-955.44	-682.14	7992.221	7111
10245	9.32	-10.05	0.72	-950.59	-677.26	7992.226	7111
10250	8.99	-10.07	0.66	-950.54	-678.20	7992.232	7111
10255	8.82	-9.50	0.70	-955.25	-680.21	7992.238	7111
10260	8.72	-9.86	0.46	-952.13	-680.24	7992.241	7111
10265	9.04	-10.09	0.56	-952.33	-679.48	7992.247	7111
10270	9.24	-9.78	0.42	-952.69	-679.12	7992.250	7111
10275	9.47	-10.23	0.58	-951.93	-678.08	7992.256	7111
10280	9.73	-9.78	0.61	-954.15	-681.87	7992.263	7111
10285	9.18	-10.34	0.82	-954.58	-681.24	7992.265	7111
10290	9.19	-10.37	0.72	-956.46	-682.53	7992.271	7111
10295	9.34	-10.04	0.74	-956.99	-682.35	7992.275	7111
10300	9.26	-10.01	0.84	-957.30	-684.62	7992.280	7111
10305	9.23	-9.62	0.72	-957.77	-685.09	7992.286	7111
10310	9.62	-10.14	0.96	-957.55	-683.34	7992.290	7111
10315	8.56	-9.88	0.67	-958.30	-685.06	7992.295	7111
10320	9.29	-10.32	0.81	-957.47	-685.52	7992.302	7111
10325	9.50	-9.58	0.69	-957.03	-683.90	7992.305	7111
10330	9.23	-9.86	0.75	-957.81	-683.27	7992.311	7111
10335	9.13	-9.75	0.53	-955.93	-682.21	7992.315	7111
10340	9.38	-9.96	0.60	-954.73	-680.20	7992.321	7111
10345	9.41	-10.02	0.64	-953.94	-679.29	7992.326	7111
10350	10.50	-10.01	0.96	-954.12	-681.79	7992.332	7111
10355	9.48	-9.19	0.69	-953.46	-681.05	7992.335	7111
10360	9.44	-9.84	0.81	-948.88	-674.67	7992.341	7111
10365	9.00	-9.68	0.65	-946.73	-673.53	7992.344	7111
10370	9.08	-10.44	0.61	-944.04	-670.87	7992.351	7111
10375	9.32	-10.06	0.65	-946.75	-672.54	7992.357	7111
10380	9.99	-9.59	0.59	-946.45	-672.91	7992.362	7111
10385	8.92	-9.88	0.46	-945.17	-670.85	7992.366	7111
10390	9.06	-10.27	0.66	-947.87	-673.88	7992.373	7111
10395	9.54	-9.51	0.47	-947.21	-674.48	7992.375	7111
10400	9.87	-9.87	0.76	-943.93	-671.05	7992.382	7111
10405	9.27	-10.30	0.97	-946.25	-672.07	7992.387	7111
10410	7.78	-10.40	0.70	-945.09	-672.56	7992.393	7111
10415	9.23	-10.00	0.58	-945.49	-672.60	7992.396	7111
10420	9.06	-10.36	0.77	-945.02	-671.77	7992.402	7111
10425	8.97	-9.54	0.50	-946.72	-673.65	7992.405	7111
10430	9.51	-8.92	0.47	-944.94	-672.44	7992.413	7111
10435	9.30	-10.05	0.67	-942.55	-668.28	7992.415	7111
10440	9.23	-9.74	0.77	-943.03	-670.22	7992.421	7111
10445	9.27	-10.25	0.76	-943.28	-669.73	7992.425	7111
10450	9.14	-9.83	0.63	-942.51	-669.79	7992.430	7111
10455	8.86	-9.95	0.66	-943.79	-670.35	7992.436	7111
10460	9.80	-10.34	0.90	-943.85	-670.33	7992.441	7111
10465	9.13	-9.40	0.64	-943.62	-670.22	7992.446	7111
10470	8.82	-10.05	0.54	-941.01	-667.66	7992.451	7111
10475	9.87	-10.33	0.77	-941.84	-668.45	7992.456	7111
10480	9.04	-10.07	0.84	-944.08	-669.84	7992.460	7111
10485	8.94	-9.66	0.69	-943.70	-670.52	7992.466	7111
10490	9.21	-10.55	0.81	-942.56	-668.93	7992.470	7111
10495	9.15	-10.24	0.83	-948.04	-674.57	7992.476	7111
10500	9.01	-9.72	0.79	-949.48	-676.37	7992.481	7111
10505	9.07	-9.88	0.71	-947.88	-674.42	7992.487	7111
10510	9.50	-10.11	0.75	-946.83	-674.46	7992.491	7111
10515	8.85	-9.67	0.54	-946.53	-673.72	7992.498	7111
10520	9.05	-10.72	0.66	-947.72	-674.56	7992.500	7111
10525	10.74	-9.68	0.57	-951.20	-675.85	7992.508	7111
10530	9.12	-10.05	0.70	-951.20	-676.46	7992.510	7111
10535	9.21	-9.75	0.73	-951.50	-677.97	7992.518	7111
10540	9.44	-9.98	0.73	-950.04	-677.04	7992.521	7111
10545	9.24	-9.67	0.70	-951.22	-677.34	7992.526	7111
10550	9.36	-9.62	0.62	-948.39	-675.31	7992.530	7111
10555	10.02	-9.73	0.70	-946.37	-674.78	7992.538	7111
10560	9.23	-9.86	0.71	-946.77	-674.24	7992.541	7111
10565	9.09	-9.99	0.74	-945.90	-672.99	7992.546	7111
10570	9.27	-9.84	0.53	-944.47	-672.98	7992.550	7111
10575	8.66	-10.42	0.53	-943.90	-671.84	7992.555	7111
10580	9.43	-10.59	0.87	-950.39	-677.23	7992.561	7111
10585	9.40	-9.87	0.71	-952.16	-679.13	7992.567	7111
10590	9.14	-10.08	0.74	-951.46	-678.24	7992.571	7111
10595	8.98	-9.69	0.49	-951.60	-677.85	7992.576	7111
10600	9.60	-9.91	0.55	-948.21	-675.72	7992.580	7111
10605	9.11	-9.84	0.49	-947.03	-673.74	7992.585	7111
10610	9.16	-10.43	0.59	-946.67	-673.20	7992.591	7111
10615	9.32	-10.35	0.66	-949.23	-676.59	7992.596	7111
10620	9.15	-9.60	0.62	-951.12	-679.08	7992.601	7111
10625	9.35	-9.61	0.47	-948.29	-675.32	7992.606	7111
10630	9.57	-10.20	0.63	-945.12	-671.72	7992.609	7111
10635	8.91	-10.35	0.65	-947.66	-674.74	7992.616	7111
10640	9.34	-10.06	0.80	-951.30	-678.59	7992.623	7111
10645	9.18	-9.75	0.65	-950.38	-676.95	7992.625	7111
10650	9.60	-10.32	0.90	-949.15	-675.27	7992.631	7111
10655	9.21	-9.66	0.81	-952.64	-679.24	7992.635	7111
10660	9.41	-10.39	0.94	-948.50	-676.05	7992.641	7111
10665	9.26	-10.16	0.96	-950.56	-677.45	7992.646	7111
10670	8.56	-9.83	0.92	-955.09	-681.87	7992.652	7111
10675	9.02	-9.35	0.64	-952.46	-679.21	7992.655	7111
10680	9.57	-9.89	0.73	-948.85	-675.73	7992.662	7111
10685	9.07	-9.94	0.64	-948.49	-675.14	7992.664	7111
10690	9.32	-9.82	0.38	-947.21	-673.35	7992.671	7111
10695	9.45	-9.92	0.51	-945.98	-671.77	7992.676	7111
10700	9.02	-10.31	0.62	-946.43	-672.41	7992.680	7111
10705	9.15	-10.56	0.79	-950.10	-675.58	7992.686	7111
10710	9.18	-9.85	0.73	-954.66	-679.82	7992.692	7111
10715	9.18	-10.07	0.76	-955.21	-680.36	7992.696	7111
10720	9.61	-9.86	0.78	-955.72	-680.36	7992.702	7111
10725	9.06	-9.66	0.65	-954.18	-678.41	7992.704	7111
10730	9.09	-10.17	0.70	-951.44	-677.55	7992.710	7111
10735	9.33	-9.71	0.55	-951.89	-677.36	7992.716	7111
10740	9.51	-10.11	0.74	-948.41	-674.17	7992.723	7111
10745	9.13	-9.95	0.68	-947.46	-673.52	7992.728	7111
10750	9.22	-9.90	0.66	-948.58	-674.55	7992.731	7111
10755	9.41	-10.35	0.78	-948.31	-674.97	7992.734	7111
10760	9.49	-9.77	0.81	-950.23	-677.01	7992.740	7111
10765	9.05	-9.74	0.58	-948.98	-675.11	7992.747	7111
10770	9.33	-9.95	0.54	-945.94	-673.68	7992.750	7111
10775	9.33	-9.88	0.60	-947.81	-675.26	7992.757	7111
10780	9.61	-9.58	0.62	-946.28	-672.86	7992.761	7111
10785	9.04	-9.50	0.43	-942.61	-669.72	7992.766	7111
10790	9.69	-9.95	0.53	-939.89	-665.79	7992.771	7111
10795	9.31	-10.04	0.61	-939.91	-666.91	7992.776	7111
10800	9.20	-10.11	0.67	-939.61	-666.94	7992.780	7111
10805	8.95	-9.87	0.59	-941.85	-667.53	7992.787	7111
10810	8.97	-10.04	0.54	-941.16	-667.11	7992.789	7111
10815	9.86	-10.12	0.67	-940.50	-667.33	7992.796	7111
10820	9.59	-10.16	0.95	-942.50	-670.14	7992.800	7111
10825	9.64	-9.92	0.78	-941.67	-668.12	7992.808	7111
10830	9.14	-10.15	0.73	-941.46	-668.47	7992.810	7111
10835	9.45	-10.19	0.83	-941.36	-668.85	7992.817	7111
10840	8.89	-10.01	0.80	-942.83	-670.23	7992.820	7111
10845	9.20	-10.13	0.57	-944.47	-670.83	7992.828	7111
10850	9.23	-10.18	0.57	-946.10	-672.90	7992.830	7111
10855	9.50	-9.59	0.51	-946.48	-672.87	7992.835	7111
10860	9.65	-10.08	0.83	-945.01	-670.75	7992.841	7111
10865	9.02	-10.45	0.71	-942.21	-668.10	7992.846	7111
10870	8.95	-9.53	0.41	-942.23	-670.12	7992.851	7111
10875	9.66	-10.17	0.69	-943.49	-670.00	7992.858	7111
10880	9.28	-10.08	0.64	-946.81	-672.14	7992.859	7111
10885	9.20	-10.02	0.72	-947.61	-673.55	7992.867	7111
10890	9.28	-9.82	0.68	-946.43	-673.57	7992.873	7111
10895	9.17	-9.54	0.45	-944.00	-669.50	7992.875	7111
10900	9.75	-10.46	0.90	-942.51	-670.25	7992.881	7111
10905	9.14	-9.58	0.69	-945.06	-671.48	7992.886	7111
10910	8.82	-10.03	0.51	-943.11	-669.10	7992.890	7111
10915	8.92	-10.30	0.46	-942.63	-669.65	7992.897	7111
10920	9.57	-10.72	0.76	-945.19	-671.64	7992.901	7111
10925	9.20	-9.56	0.59	-948.80	-674.13	7992.906	7111
10930	9.06	-10.35	0.63	-947.57	-673.36	7992.912	7111
10935	9.26	-10.26	0.79	-949.98	-677.06	7992.916	7111
10940	9.58	-9.49	0.68	-949.40	-675.85	7992.921	7111
10945	9.44	-10.21	0.78	-944.39	-671.30	7992.926	7111
10950	9.46	-9.40	0.74	-945.87	-672.70	7992.930	7111
10955	9.06	-10.36	0.71	-944.09	-670.70	7992.936	7111
10960	9.04	-9.99	0.66	-944.40	-670.34	7992.940	7111
10965	9.69	-9.68	0.66	-942.70	-670.19	7992.945	7111
10970	9.35	-10.04	0.68	-942.51	-669.05	7992.951	7111
10975	9.43	-9.64	0.63	-942.75	-669.23	7992.955	7111
10980	8.97	-10.31	0.67	-940.29	-667.62	7992.960	7111
10985	9.20	-10.37	0.72	-943.30	-669.41	7992.966	7111
10990	9.27	-9.97	0.66	-945.38	-671.96	7992.969	7111
10995	8.64	-9.96	0.54	-944.51	-671.36	7992.976	7111
11000	9.51	-10.54	0.72	-945.20	-670.68	7992.982	7111
11005	9.08	-9.99	0.63	-946.41	-673.50	7992.984	7111
11010	9.54	-9.51	0.58	-945.48	-671.38	7992.992	7111
11015	9.35	-9.82	0.55	-941.79	-668.41	7992.998	7111
11020	9.52	-9.85	0.72	-940.75	-668.10	7993.000	7111
11025	9.12	-9.99	0.72	-940.98	-667.85	7993.006	7111
11030	9.64	-10.17	0.94	-943.41	-669.11	7993.013	7111
11035	9.04	-9.81	0.73	-942.28	-668.99	7993.015	7111
11040	8.67	-11.53	0.89	-939.95	-665.68	7993.023	7111
11045	9.10	-10.13	0.61	-943.70	-669.19	7993.025	7111
11050	9.21	-9.93	0.61	-945.14	-671.33	7993.031	7111
11055	9.33	-9.88	0.53	-942.74	-670.44	7993.037	7111
11060	9.18	-9.57	0.52	-943.61	-669.16	7993.041	7111
11065	9.08	-10.19	0.57	-942.05	-669.03	7993.046	7111
11070	9.09	-10.28	0.58	-945.03	-671.72	7993.052	7111
11075	9.11	-9.83	0.46	-946.61	-672.66	7993.056	7111
11080	9.08	-10.45	0.77	-947.57	-672.98	7993.063	7111
11085	9.34	-9.82	0.68	-946.74	-673.51	7993.067	7111
11090	9.02	-10.14	0.69	-946.13	-673.35	7993.069	7111
11095	9.42	-9.90	0.81	-948.56	-674.28	7993.076	7111
11100	9.01	-9.52	0.40	-944.06	-670.75	7993.082	7111
11105	9.33	-10.04	0.54	-943.29	-668.87	7993.087	7111
11110	9.27	-9.87	0.49	-943.30	-668.70	7993.091	7111
11115	8.85	-10.22	0.43	-942.69	-668.72	7993.098	7111
11120	9.25	-10.00	0.42	-943.84	-670.60	7993.100	7111
11125	9.42	-10.13	0.74	-947.53	-673.91	7993.107	7111
11130	8.97	-9.98	0.62	-949.09	-675.11	7993.109	7111
11135	9.60	-10.11	0.68	-949.80	-674.19	7993.117	7111
11140	9.63	-9.95	0.72	-948.37	-674.02	7993.122	7111
11145	9.42	-9.68	0.70	-947.92	-674.86	7993.125	7111
11150	8.86	-10.25	0.72	-946.52	-673.06	7993.131	7111
11155	9.06	-9.82	0.45	-950.09	-677.02	7993.137	7111
11160	9.33	-10.04	0.52	-948.95	-676.55	7993.140	7111
11165	9.68	-10.04	0.65	-949.98	-677.42	7993.146	7111
11170	9.07	-10.65	0.84	-952.83	-678.35	7993.150	7111
11175	9.27	-9.72	0.66	-956.93	-683.92	7993.155	7111
11180	9.02	-9.75	0.57	-955.33	-682.13	7993.162	7111
11185	8.94	-10.45	0.70	-952.23	-678.82	7993.168	7111
11190	9.46	-9.77	0.50	-953.50	-680.03	7993.171	7111
11195	9.57	-10.22	0.62	-952.84	-678.14	7993.177	7111
11200	9.08	-9.95	0.61	-954.09	-679.38	7993.180	7111
11205	9.52	-10.40	0.82	-953.81	-678.00	7993.188	7111
11210	9.08	-9.88	0.59	-954.05	-679.69	7993.192	7111
11215	9.28	-10.17	0.67	-953.73	-679.48	7993.195	7111
11220	9.57	-9.88	0.74	-954.64	-681.22	7993.201	7111
11225	9.06	-10.09	0.76	-953.27	-680.65	7993.208	7111
11230	8.56	-10.45	0.67	-951.50	-677.87	7993.213	7111
11235	9.14	-10.15	0.71	-953.87	-681.46	7993.216	7111
11240	9.54	-9.84	0.69	-955.28	-681.90	7993.221	7111
11245	9.48	-9.52	0.58	-952.51	-679.64	7993.226	7111
11250	9.74	-10.07	0.80	-950.52	-677.88	7993.232	7111
11255	9.00	-9.74	0.61	-950.47	-678.60	7993.234	7111
11260	9.00	-10.08	0.54	-947.15	-674.23	7993.242	7111
11265	9.52	-10.16	0.75	-950.67	-677.32	7993.247	7111
11270	9.02	-10.12	0.73	-953.69	-680.21	7993.250	7111
11275	9.23	-9.73	0.60	-952.60	-679.68	7993.255	7111
11280	9.18	-9.67	0.51	-952.91	-679.56	7993.261	7111
11285	9.50	-9.56	0.46	-947.24	-674.68	7993.265	7111
11290	9.76	-9.72	0.48	-945.41	-673.68	7993.272	7111
11295	9.13	-10.18	0.53	-945.50	-673.49	7993.274	7111
11300	9.53	-9.84	0.54	-945.54	-672.58	7993.280	7111
11305	9.63	-9.74	0.62	-944.97	-671.47	7993.286	7111
11310	9.03	-9.71	0.61	-944.98	-671.94	7993.290	7111
11315	8.96	-9.86	0.38	-943.26	-669.98	7993.295	7111
11320	9.28	-10.50	0.70	-945.75	-672.00	7993.303	7111
11325	9.66	-9.72	0.64	-945.49	-672.85	7993.305	7111
11330	9.40	-9.71	0.72	-944.46	-671.21	7993.312	7111
11335	9.26	-9.95	0.79	-942.24	-669.85	7993.316	7111
11340	9.05	-10.30	0.82	-942.49	-669.94	7993.320	7111
11345	9.10	-9.82	0.60	-944.46	-671.05	7993.327	7111
11350	9.20	-10.27	0.73	-943.08	-671.96	7993.332	7111
11355	9.31	-9.73	0.72	-945.09	-673.29	7993.335	7111
11360	9.26	-10.21	0.71	-944.11	-671.85	7993.342	7111
11365	9.26	-10.33	0.82	-947.62	-674.86	7993.344	7111
11370	9.33	-9.72	0.61	-949.74	-676.87	7993.351	7111
11375	9.22	-9.58	0.49	-947.30	-674.97	7993.357	7111
11380	9.15	-10.34	0.56	-944.32	-670.27	7993.359	7111
11385	9.63	-9.71	0.64	-944.43	-671.76	7993.368	7111
11390	9.18	-10.52	0.73	-945.17	-672.34	7993.373	7111
11395	9.18	-10.02	0.78	-948.69	-677.56	7993.375	7111
11400	9.28	-9.87	0.72	-948.18	-676.42	7993.381	7111
11405	9.58	-9.65	0.76	-948.34	-675.13	7993.387	7111
11410	8.39	-9.19	0.76	-947.22	-674.08	7993.393	7111
11415	8.93	-9.74	0.62	-944.89	-671.69	7993.396	7111
11420	9.21	-9.87	0.61	-942.49	-670.24	7993.401	7111
11425	9.26	-10.05	0.63	-941.40	-669.35	7993.405	7111
11430	9.52	-10.13	0.84	-943.34	-670.27	7993.411	7111
11435	9.03	-9.94	0.60	-942.98	-669.44	7993.416	7111
11440	9.24	-9.79	0.67	-942.90	-670.84	7993.421	7111
11445	9.24	-9.79	0.45	-940.18	-668.67	7993.427	7111
11450	9.64	-9.70	0.44	-938.73	-665.16	7993.430	7111
11455	9.39	-10.35	0.64	-938.42	-664.97	7993.436	7111
11460	9.34	-10.06	0.65	-939.91	-668.08	7993.440	7111
11465	9.57	-10.14	0.87	-942.00	-669.90	7993.445	7111
11470	8.46	-9.94	0.63	-943.01	-670.89	7993.451	7111
11475	9.14	-9.60	0.49	-944.12	-672.56	7993.457	7111
11480	9.37	-10.15	0.66	-944.49	-671.20	7993.460	7111
11485	9.41	-9.83	0.56	-944.27	-671.92	7993.466	7111
11490	9.33	-10.15	0.70	-945.08	-672.71	7993.471	7111
11495	9.53	-9.67	0.67	-948.63	-675.92	7993.478	7111
11500	9.41	-9.64	0.66	-947.39	-675.19	7993.482	7111
11505	9.58	-10.45	0.89	-944.70	-671.35	7993.488	7111
11510	9.04	-10.01	0.73	-944.83	-672.53	7993.491	7111
11515	8.88	-9.86	0.59	-945.54	-673.99	7993.497	7111
11520	9.51	-9.71	0.59	-943.60	-671.12	7993.500	7111
11525	9.39	-9.59	0.40	-940.07	-668.47	7993.507	7111
11530	9.58	-10.17	0.71	-938.84	-665.57	7993.512	7111
11535	9.22	-10.03	0.75	-940.55	-668.79	7993.516	7111
11540	9.00	-10.28	0.76	-942.16	-670.54	7993.521	7111
11545	9.30	-9.39	0.50	-941.50	-671.62	7993.526	7111
11550	9.10	-10.46	0.66	-941.38	-669.04	7993.530	7111
11555	8.68	-10.48	0.66	-944.24	-672.25	7993.536	7111
11560	9.50	-10.18	0.65	-947.40	-673.97	7993.540	7111
11565	8.85	-10.50	0.81	-949.72	-677.40	7993.546	7111
11570	9.25	-10.26	0.75	-951.66	-679.18	7993.550	7111
11575	9.27	-9.84	0.73	-953.14	-681.42	7993.555	7111
11580	9.51	-9.85	0.66	-951.34	-678.53	7993.561	7111
11585	9.41	-9.54	0.60	-949.91	-677.06	7993.567	7111
11590	9.45	-10.26	0.68	-947.94	-674.67	7993.570	7111
11595	9.45	-9.59	0.56	-948.74	-675.55	7993.576	7111
11600	9.39	-9.89	0.60	-945.10	-672.20	7993.581	7111
11605	9.12	-10.09	0.69	-945.90	-672.95	7993.585	7111
11610	8.93	-10.22	0.69	-946.66	-674.63	7993.591	7111
11615	9.16	-10.06	0.74	-948.85	-676.50	7993.594	7111
11620	9.49	-9.72	0.62	-951.08	-679.35	7993.602	7111
11625	9.47	-9.86	0.77	-950.89	-678.34	7993.606	7111
11630	8.95	-10.06	0.53	-948.95	-676.98	7993.609	7111
11635	9.53	-10.31	0.84	-951.99	-677.59	7993.616	7111
11640	9.25	-9.60	0.55	-949.51	-676.59	7993.622	7111
11645	9.67	-10.09	0.71	-947.23	-675.02	7993.625	7111
11650	8.94	-9.97	0.74	-946.87	-674.86	7993.631	7111
11655	9.23	-10.02	0.64	-946.45	-673.86	7993.635	7111
11660	8.90	-9.88	0.67	-947.44	-675.59	7993.643	7111
11665	9.34	-9.54	0.47	-945.85	-674.91	7993.646	7111
11670	9.16	-10.30	0.61	-944.14	-671.52	7993.651	7111
11675	9.23	-9.85	0.54	-945.08	-672.65	7993.655	7111
11680	9.35	-9.74	0.81	-947.68	-674.21	7993.663	7111
11685	8.74	-10.14	0.64	-946.28	-673.64	7993.665	7111
11690	9.33	-10.03	0.68	-947.33	-675.29	7993.671	7111
11695	9.06	-10.00	0.65	-948.52	-674.83	7993.675	7111
11700	9.75	-10.13	0.90	-948.62	-676.55	7993.680	7111
11705	8.94	-9.93	0.83	-949.78	-677.64	7993.686	7111
11710	9.27	-9.81	0.71	-949.10	-676.40	7993.692	7111
11715	9.01	-10.01	0.66	-947.61	-675.56	7993.696	7111
11720	9.33	-9.48	0.54	-948.27	-675.21	7993.702	7111
11725	9.70	-10.08	0.74	-946.30	-674.46	7993.704	7111
11730	8.95	-9.75	0.53	-945.32	-672.76	7993.710	7111
11735	9.32	-10.40	0.70	-945.15	-672.85	7993.717	7111
11740	9.27	-10.02	0.68	-947.10	-674.20	7993.722	7111
11745	9.85	-9.56	0.62	-943.14	-671.17	7993.728	7111
11750	9.53	-10.21	0.94	-942.16	-670.35	7993.731	7111
11755	9.00	-10.11	0.78	-942.27	-671.43	7993.734	7111
11760	9.00	-9.67	0.53	-941.71	-669.65	7993.741	7111
11765	9.37	-9.99	0.63	-941.85	-669.85	7993.747	7111
11770	9.59	-10.18	0.81	-942.38	-670.05	7993.750	7111
11775	9.37	-9.49	0.67	-940.76	-669.24	7993.756	7111
11780	9.08	-9.83	0.52	-937.04	-664.87	7993.761	7111
11785	9.60	-9.82	0.67	-936.88	-665.31	7993.766	7111
11790	9.49	-9.83	0.66	-934.90	-663.92	7993.771	7111
11795	9.39	-10.26	0.72	-932.89	-660.60	7993.777	7111
11800	9.07	-9.99	0.58	-934.94	-661.81	7993.780	7111
11805	9.75	-10.25	0.77	-935.36	-664.30	7993.787	7111
11810	8.68	-10.12	0.69	-938.22	-665.93	7993.789	7111
11815	9.53	-9.77	0.78	-939.01	-667.57	7993.797	7111
11820	9.04	-9.69	0.61	-938.09	-665.97	7993.800	7111
11825	9.19	-10.47	0.69	-936.77	-664.38	7993.805	7111
11830	9.23	-10.05	0.74	-941.00	-669.08	7993.811	7111
11835	9.28	-9.93	0.63	-940.24	-669.22	7993.818	7111
11840	8.82	-10.08	0.55	-941.81	-668.58	7993.821	7111
11845	9.54	-10.41	0.78	-943.30	-672.68	7993.828	7111
11850	9.02	-10.15	0.73	-946.80	-675.29	7993.831	7111
11855	9.01	-9.86	0.47	-948.28	-674.60	7993.836	7111
11860	9.58	-10.25	0.75	-947.97	-675.98	7993.841	7111
11865	8.89	-9.70	0.39	-948.45	-677.38	7993.847	7111
11870	9.30	-9.93	0.44	-946.61	-674.62	7993.851	7111
11875	9.72	-9.99	0.77	-949.44	-676.91	7993.856	7111
11880	9.12	-10.14	0.72	-948.98	-676.39	7993.859	7111
11885	9.19	-10.18	0.76	-950.81	-677.63	7993.866	7111
11890	8.92	-9.89	0.67	-953.95	-680.19	7993.872	7111
11895	9.17	-9.92	0.54	-952.95	-680.09	7993.876	7111
11900	9.21	-9.69	0.53	-954.11	-679.80	7993.881	7111
11905	9.95	-9.58	0.63	-949.76	-676.93	7993.887	7111
11910	9.20	-9.87	0.45	-947.85	-674.61	7993.891	7111
11915	9.15	-10.47	0.62	-948.06	-674.90	7993.896	7111
11920	9.22	-9.98	0.58	-949.39	-677.03	7993.899	7111
11925	9.18	-9.91	0.56	-949.52	-676.25	7993.906	7111
11930	9.52	-10.08	0.70	-951.81	-678.28	7993.911	7111
11935	9.32	-9.48	0.57	-951.10	-677.89	7993.915	7111
11940	8.71	-10.06	0.64	-949.26	-676.08	7993.922	7111
11945	9.53	-10.09	0.72	-949.30	-676.37	7993.926	7111
11950	8.96	-9.88	0.63	-949.69	-677.10	7993.931	7111
11955	9.59	-9.88	0.71	-949.05	-675.68	7993.936	7111
11960	8.89	-10.17	0.55	-947.14	-675.59	7993.942	7111
11965	9.13	-10.55	0.75	-950.20	-677.51	7993.945	7111
11970	9.25	-9.92	0.83	-955.02	-681.31	7993.953	7111
11975	9.12	-10.06	0.76	-955.41	-682.07	7993.955	7111
11980	9.11	-9.63	0.39	-953.47	-680.04	7993.961	7111
11985	9.36	-9.89	0.52	-951.74	-679.14	7993.966	7111
11990	9.49	-10.16	0.64	-952.02	-678.55	7993.972	7111
11995	9.61	-9.90	0.72	-952.70	-680.29	7993.978	7111
12000	8.48	-9.88	0.39	-950.28	-679.72	7993.983	7111
12005	9.59	-9.96	0.63	-949.49	-677.68	7993.984	7111
12010	9.12	-10.30	0.64	-949.98	-677.32	7993.994	7111
12015	9.17	-9.73	0.49	-948.78	-676.58	7993.998	7111
12020	9.59	-9.63	0.60	-946.19	-674.84	7994.001	7111
12025	9.16	-10.08	0.59	-946.25	-674.00	7994.006	7111
12030	9.31	-10.15	0.60	-948.02	-674.50	7994.013	7111
12035	9.37	-9.85	0.72	-947.52	-674.10	7994.016	7111
12040	9.19	-9.77	0.55	-946.70	-673.88	7994.023	7111
12045	9.59	-10.18	0.69	-945.98	-674.06	7994.025	7111
12050	8.91	-10.16	0.78	-948.64	-676.17	7994.031	7111
12055	9.05	-10.03	0.64	-948.64	-676.40	7994.036	7111
12060	9.29	-9.91	0.67	-949.29	-676.76	7994.040	7111
12065	9.36	-10.16	0.63	-947.35	-674.20	7994.046	7111
12070	9.15	-10.26	0.70	-949.88	-677.12	7994.052	7111
12075	9.34	-10.25	0.71	-951.29	-678.85	7994.056	7111
12080	9.33	-9.92	0.79	-953.51	-680.88	7994.060	7111
12085	9.15	-9.69	0.54	-948.73	-675.71	7994.067	7111
12090	9.28	-10.34	0.68	-947.71	-674.95	7994.070	7111
12095	9.14	-9.68	0.68	-950.54	-678.27	7994.077	7111
12100	9.03	-9.64	0.48	-947.71	-676.21	7994.081	7111
12105	9.61	-10.37	0.71	-947.63	-675.82	7994.087	7111
12110	9.08	-9.96	0.72	-950.87	-678.63	7994.091	7111
12115	9.09	-9.97	0.55	-946.62	-674.71	7994.096	7111
12120	9.38	-10.45	0.72	-947.85	-676.77	7994.101	7111
12125	9.10	-9.99	0.56	-952.60	-680.45	7994.108	7111
12130	9.21	-9.73	0.61	-953.00	-680.21	7994.109	7111
12135	9.21	-10.10	0.50	-951.79	-678.95	7994.118	7111
12140	9.76	-9.95	0.76	-952.61	-679.86	7994.122	7111
12145	9.18	-10.12	0.80	-956.53	-683.15	7994.128	7111
12150	9.09	-9.39	0.55	-955.77	-682.99	7994.130	7111
12155	9.27	-9.37	0.44	-953.13	-680.70	7994.138	7111
12160	8.98	-9.84	0.45	-950.92	-679.52	7994.141	7111
12165	9.94	-10.17	0.82	-951.81	-678.81	7994.146	7111
12170	9.23	-10.06	0.90	-953.44	-680.56	7994.150	7111
12175	9.15	-9.74	0.73	-953.61	-681.32	7994.156	7111
12180	9.20	-9.47	0.53	-949.98	-677.71	7994.162	7111
12185	9.71	-10.09	0.71	-946.29	-673.17	7994.168	7111
12190	9.19	-10.17	0.65	-945.76	-673.00	7994.171	7111
12195	9.19	-9.88	0.68	-947.27	-675.30	7994.176	7111
12200	9.28	-9.98	0.63	-947.11	-674.81	7994.180	7111
12205	8.92	-10.04	0.67	-947.66	-674.80	7994.186	7111
12210	8.70	-10.00	0.43	-947.43	-674.73	7994.193	7111
12215	8.97	-10.43	0.43	-948.77	-675.56	7994.195	7111
12220	9.49	-10.38	0.70	-953.40	-679.58	7994.202	7111
12225	9.28	-9.63	0.46	-953.57	-679.73	7994.208	7111
12230	9.63	-10.05	0.56	-949.98	-678.88	7994.212	7111
12235	9.14	-10.01	0.64	-951.64	-679.14	7994.216	7111
12240	9.37	-10.34	0.83	-951.81	-678.59	7994.221	7111
12245	9.09	-10.02	0.88	-954.71	-681.64	7994.226	7111
12250	8.95	-10.33	0.57	-953.18	-679.46	7994.232	7111
12255	9.34	-10.03	0.64	-954.58	-682.10	7994.234	7111
12260	9.09	-10.11	0.58	-956.21	-683.51	7994.241	7111
12265	9.25	-10.05	0.61	-956.57	-683.91	7994.245	7111
12270	9.12	-9.98	0.69	-957.52	-685.52	7994.250	7111
12275	9.06	-9.97	0.58	-956.45	-684.02	7994.256	7111
12280	9.26	-10.09	0.82	-958.06	-683.96	7994.263	7111
12285	9.52	-9.69	0.75	-956.68	-684.21	7994.266	7111
12290	9.38	-9.80	0.72	-954.26	-682.38	7994.271	7111
12295	9.16	-9.71	0.60	-952.40	-680.28	7994.274	7111
12300	9.27	-10.23	0.59	-949.74	-677.26	7994.283	7111
12305	9.21	-9.97	0.55	-948.89	-676.60	7994.287	7111
12310	8.93	-9.98	0.53	-951.15	-677.85	7994.291	7111
12315	9.27	-10.06	0.43	-951.55	-677.71	7994.296	7111
12320	8.91	-10.35	0.60	-952.23	-679.97	7994.303	7111
12325	9.24	-9.74	0.41	-952.71	-679.37	7994.305	7111
12330	9.30	-10.01	0.43	-951.31	-677.22	7994.312	7111
12335	9.19	-10.33	0.63	-951.78	-678.34	7994.317	7111
12340	9.48	-10.35	0.84	-955.25	-682.31	7994.320	7111
12345	9.34	-10.01	0.75	-955.96	-684.14	7994.326	7111
12350	8.98	-9.76	0.65	-956.71	-684.92	7994.333	7111
12355	9.40	-9.96	0.74	-954.70	-681.56	7994.336	7111
12360	9.00	-10.29	0.72	-954.32	-681.47	7994.341	7111
12365	9.68	-9.57	0.69	-954.22	-681.25	7994.344	7111
12370	9.12	-9.85	0.64	-950.21	-678.36	7994.351	7111
12375	9.19	-10.05	0.62	-949.25	-676.41	7994.356	7111
12380	9.15	-10.10	0.58	-948.40	-675.20	7994.360	7111
12385	9.69	-10.01	0.64	-949.01	-677.37	7994.367	7111
12390	9.12	-10.07	0.77	-950.56	-678.14	7994.372	7111
12395	9.57	-9.53	0.53	-946.03	-673.93	7994.375	7111
12400	9.08	-10.00	0.50	-943.45	-671.57	7994.380	7111
12405	9.32	-10.44	0.60	-944.18	-671.94	7994.387	7111
12410	9.12	-9.98	0.58	-946.73	-674.84	7994.391	7111
12415	9.41	-9.96	0.58	-946.51	-674.25	7994.396	7111
12420	9.17	-9.79	0.55	-945.63	-673.71	7994.399	7111
12425	8.99	-10.06	0.54	-944.23	-672.77	7994.406	7111
12430	9.44	-10.01	0.61	-945.61	-673.67	7994.411	7111
12435	9.77	-9.90	0.73	-944.25	-672.35	7994.416	7111
12440	9.20	-9.68	0.70	-942.08	-670.99	7994.421	7111
12445	9.51	-10.17	0.68	-939.47	-667.89	7994.427	7111
12450	9.19	-9.97	0.70	-941.81	-669.40	7994.430	7111
12455	9.06	-10.03	0.60	-937.92	-666.45	7994.437	7111
12460	9.26	-10.23	0.77	-938.92	-666.82	7994.441	7111
12465	9.04	-10.00	0.60	-943.08	-671.22	7994.446	7111
12470	9.59	-9.69	0.63	-942.27	-670.18	7994.451	7111
12475	9.33	-10.11	0.79	-940.88	-669.00	7994.458	7111
12480	8.99	-10.08	0.77	-942.21	-668.61	7994.460	7111
12485	8.91	-10.04	0.51	-941.31	-669.44	7994.468	7111
12490	9.08	-10.09	0.58	-943.27	-670.49	7994.469	7111
12495	9.48	-9.61	0.50	-942.61	-671.11	7994.476	7111
12500	8.73	-10.33	0.44	-941.01	-668.67	7994.482	7111
12505	9.13	-10.37	0.52	-946.25	-673.33	7994.484	7111
12510	9.12	-10.04	0.46	-947.33	-675.65	7994.492	7111
12515	9.49	-9.53	0.65	-949.07	-678.37	7994.498	7111
12520	9.62	-9.71	0.61	-947.74	-675.07	7994.500	7111
12525	9.37	-9.91	0.73	-946.68	-672.74	7994.506	7111
12530	9.27	-9.97	0.71	-946.46	-674.31	7994.511	7111
12535	9.09	-9.90	0.65	-945.23	-673.76	7994.515	7111
12540	9.04	-10.37	0.75	-947.32	-674.91	7994.521	7111
12545	8.87	-10.45	0.71	-950.45	-678.81	7994.526	7111
12550	9.41	-9.75	0.76	-953.67	-681.30	7994.530	7111
12555	8.76	-10.00	0.62	-952.75	-679.19	7994.536	7111
12560	9.39	-9.82	0.60	-951.04	-679.21	7994.540	7111
12565	9.26	-10.25	0.67	-950.97	-678.46	7994.546	7111
12570	8.97	-10.38	0.72	-950.04	-678.42	7994.552	7111
12575	8.78	-9.92	0.55	-951.19	-679.69	7994.555	7111
12580	9.49	-10.25	0.83	-952.81	-680.14	7994.561	7111
12585	9.28	-9.98	0.70	-953.70	-681.87	7994.566	7111
12590	9.37	-9.82	0.63	-951.48	-679.43	7994.571	7111
12595	9.31	-10.10	0.81	-950.26	-678.10	7994.576	7111
12600	8.86	-10.05	0.74	-949.90	-677.09	7994.581	7111
12605	9.28	-9.72	0.54	-948.67	-676.97	7994.585	7111
12610	9.65	-9.96	0.69	-947.46	-675.13	7994.592	7111
12615	8.87	-10.01	0.61	-947.47	-675.72	7994.594	7111
12620	9.34	-9.77	0.49	-946.58	-674.03	7994.602	7111
12625	9.69	-10.23	0.74	-947.34	-673.87	7994.606	7111
12630	9.14	-9.85	0.52	-945.37	-673.44	7994.612	7111
12635	9.48	-9.91	0.66	-945.73	-672.99	7994.616	7111
12640	9.26	-9.95	0.64	-944.81	-672.55	7994.622	7111
12645	9.11	-10.07	0.56	-944.58	-671.95	7994.625	7111
12650	9.32	-10.22	0.67	-946.19	-674.40	7994.632	7111
12655	9.34	-10.34	0.79	-947.03	-675.09	7994.636	7111
12660	8.98	-9.82	0.72	-951.29	-677.85	7994.641	7111
12665	8.94	-10.07	0.74	-952.52	-679.78	7994.646	7111
12670	9.31	-9.95	0.62	-950.52	-678.75	7994.653	7111
12675	9.07	-9.62	0.53	-950.84	-678.42	7994.655	7111
12680	9.26	-9.97	0.57	-950.10	-677.29	7994.662	7111
12685	9.50	-10.10	0.61	-950.59	-677.87	7994.665	7111
12690	9.57	-9.69	0.70	-949.89	-677.25	7994.671	7111
12695	9.23	-9.73	0.60	-946.70	-675.31	7994.677	7111
12700	9.43	-9.96	0.68	-946.00	-674.07	7994.680	7111
12705	9.48	-9.75	0.64	-946.18	-673.61	7994.686	7111
12710	9.24	-9.68	0.50	-943.16	-669.43	7994.692	7111
12715	9.08	-10.38	0.69	-944.26	-670.65	7994.695	7111
12720	9.11	-9.75	0.51	-946.09	-672.99	7994.702	7111
12725	9.11	-9.85	0.32	-945.50	-671.90	7994.708	7111
12730	9.60	-10.50	0.68	-945.78	-672.50	7994.710	7111
12735	9.37	-9.75	0.75	-948.55	-675.96	7994.716	7111
12740	8.94	-9.67	0.54	-946.84	-673.25	7994.719	7111
12745	9.70	-9.85	0.59	-941.75	-668.66	7994.726	7111
12750	9.26	-10.25	0.69	-943.15	-670.18	7994.731	7111
12755	9.34	-9.89	0.72	-945.02	-672.49	7994.737	7111
12760	9.31	-10.00	0.79	-945.42	-672.66	7994.741	7111
12765	9.25	-9.64	0.54	-944.97	-672.41	7994.747	7111
12770	9.32	-10.26	0.72	-943.60	-670.79	7994.750	7111
12775	9.38	-9.77	0.69	-945.10	-672.43	7994.756	7111
12780	9.12	-9.82	0.58	-941.29	-669.07	7994.761	7111
12785	8.54	-9.94	0.56	-940.58	-668.49	7994.768	7111
12790	9.58	-10.33	0.68	-941.51	-668.60	7994.771	7111
12795	9.46	-9.80	0.61	-941.74	-669.33	7994.777	7111
12800	8.87	-10.08	0.66	-942.01	-669.79	7994.780	7111
12805	8.49	-10.25	0.54	-945.64	-673.68	7994.788	7111
12810	9.19	-10.30	0.72	-947.87	-676.16	7994.791	7111
12815	8.99	-9.76	0.78	-951.38	-678.59	7994.796	7111
12820	8.97	-10.10	0.67	-951.54	-678.45	7994.800	7111
12825	10.27	-9.87	0.63	-949.94	-677.04	7994.805	7111
12830	9.11	-9.71	0.63	-948.36	-675.37	7994.811	7111
12835	8.95	-10.00	0.65	-947.26	-675.08	7994.817	7111
12840	9.62	-9.96	0.76	-948.08	-676.30	7994.820	7111
12845	9.37	-9.64	0.54	-947.02	-674.18	7994.827	7111
12850	8.88	-9.96	0.58	-947.27	-674.21	7994.832	7111
12855	9.84	-10.09	0.68	-945.99	-674.24	7994.835	7111
12860	8.44	-9.73	0.54	-947.56	-675.22	7994.842	7111
12865	9.94	-9.68	0.61	-946.36	-673.25	7994.846	7111
12870	9.45	-9.97	0.66	-944.23	-673.08	7994.851	7111
12875	8.89	-9.94	0.58	-944.72	-672.82	7994.857	7111
12880	9.49	-9.81	0.53	-943.42	-671.69	7994.859	7111
12885	9.55	-9.97	0.68	-942.49	-670.07	7994.865	7111
12890	8.48	-9.85	0.51	-942.77	-669.96	7994.872	7111
12895	9.42	-10.35	0.68	-943.15	-670.68	7994.875	7111
12900	8.86	-9.88	0.54	-945.43	-673.03	7994.880	7111
12905	9.36	-10.28	0.66	-946.61	-673.70	7994.885	7111
12910	9.27	-9.80	0.55	-948.49	-675.55	7994.891	7111
12915	8.72	-9.99	0.56	-946.32	-673.66	7994.896	7111
12920	8.75	-9.55	0.62	-950.71	-678.54	7994.902	7111
12925	9.65	-9.96	0.62	-949.04	-676.33	7994.905	7111
12930	9.81	-9.80	0.69	-946.53	-674.21	7994.911	7111
12935	8.65	-9.66	0.60	-946.15	-673.04	7994.914	7111
12940	9.37	-10.31	0.62	-942.96	-670.15	7994.921	7111
12945	9.40	-10.13	0.62	-943.82	-671.19	7994.926	7111
12950	10.16	-9.95	0.96	-945.53	-673.79	7994.933	7111
12955	9.17	-10.17	0.87	-946.86	-675.23	7994.936	7111
12960	9.59	-10.53	0.77	-946.22	-674.10	7994.943	7111
12965	8.65	-9.90	0.69	-950.16	-677.70	7994.946	7111
12970	9.14	-10.06	0.71	-952.10	-679.41	7994.952	7111
12975	9.50	-10.07	0.74	-950.26	-677.64	7994.954	7111
12980	8.83	-9.43	0.48	-949.00	-676.66	7994.961	7111
12985	9.14	-10.16	0.50	-949.47	-676.61	7994.966	7111
12990	10.10	-10.14	0.63	-947.98	-675.48	7994.971	7111
12995	8.75	-9.69	0.55	-948.87	-674.48	7994.978	7111
13000	7.17	-10.57	0.42	-947.37	-675.58	7994.983	7111
13005	9.64	-10.12	0.65	-948.18	-676.04	7994.984	7111
13010	9.30	-9.63	0.53	-948.95	-676.07	7994.991	7111
13015	9.13	-9.86	0.49	-949.99	-675.49	7994.997	7111
13020	9.50	-10.10	0.63	-947.42	-675.63	7995.000	7111
13025	9.31	-9.58	0.47	-946.93	-674.84	7995.006	7111
13030	9.06	-9.88	0.49	-945.89	-673.79	7995.012	7111
13035	9.67	-10.28	0.71	-945.03	-672.68	7995.016	7111
13040	9.19	-9.49	0.60	-945.18	-673.35	7995.021	7111
13045	9.04	-9.81	0.46	-941.84	-669.27	7995.027	7111
13050	9.41	-10.28	0.56	-941.33	-668.96	7995.030	7111
13055	8.82	-9.94	0.52	-945.10	-671.85	7995.037	7111
13060	9.51	-10.09	0.60	-944.25	-671.63	7995.041	7111
13065	9.45	-10.60	0.80	-946.70	-673.92	7995.046	7111
13070	9.09	-9.78	0.79	-949.98	-678.23	7995.050	7111
13075	9.16	-9.70	0.72	-948.91	-675.89	7995.056	7111
13080	9.46	-9.72	0.66	-945.61	-674.29	7995.061	7111
13085	9.44	-10.16	0.63	-943.31	-670.51	7995.067	7111
13090	9.18	-9.77	0.58	-943.72	-671.98	7995.070	7111
13095	9.15	-10.00	0.53	-941.08	-669.54	7995.077	7111
13100	9.19	-10.04	0.58	-942.00	-670.05	7995.079	7111
13105	8.59	-9.61	0.55	-946.17	-673.47	7995.087	7111
13110	8.91	-10.16	0.55	-945.08	-672.81	7995.091	7111
13115	9.30	-10.12	0.66	-945.69	-673.87	7995.097	7111
13120	9.31	-9.95	0.74	-947.54	-674.18	7995.101	7111
13125	9.45	-9.98	0.67	-946.15	-674.55	7995.107	7111
13130	8.98	-10.18	0.62	-946.98	-674.70	7995.109	7111
13135	9.28	-9.82	0.70	-948.86	-676.47	7995.118	7111
13140	9.61	-10.13	0.89	-947.96	-675.55	7995.122	7111
13145	9.21	-10.04	0.96	-951.68	-679.01	7995.125	7111
13150	8.84	-9.67	0.64	-949.73	-678.17	7995.130	7111
13155	9.11	-10.57	0.78	-947.18	-673.01	7995.138	7111
13160	9.61	-9.99	0.81	-948.58	-675.82	7995.141	7111
13165	9.22	-9.98	0.72	-949.30	-676.32	7995.146	7111
13170	9.04	-9.67	0.53	-947.56	-674.58	7995.150	7111
13175	9.50	-10.16	0.61	-945.94	-674.30	7995.156	7111
13180	8.97	-10.35	0.64	-949.91	-676.70	7995.162	7111
13185	9.27	-10.10	0.72	-951.56	-679.04	7995.166	7111
13190	9.11	-10.03	0.60	-952.61	-680.41	7995.171	7111
13195	9.22	-9.76	0.57	-952.47	-680.25	7995.176	7111
13200	9.17	-9.54	0.43	-951.14	-679.49	7995.180	7111
13205	9.83	-9.83	0.55	-948.20	-675.68	7995.186	7111
13210	9.53	-10.08	0.65	-947.46	-674.08	7995.190	7111
13215	9.70	-9.77	0.82	-947.65	-675.19	7995.195	7111
13220	9.01	-10.00	0.74	-945.49	-672.90	7995.201	7111
13225	8.84	-10.20	0.64	-945.16	-672.28	7995.205	7111
13230	9.49	-9.68	0.59	-943.36	-670.79	7995.210	7111
13235	9.25	-9.81	0.52	-939.75	-667.98	7995.216	7111
13240	9.19	-11.06	0.94	-944.29	-670.92	7995.223	7111
13245	9.18	-9.72	0.68	-946.54	-674.75	7995.226	7111
13250	9.43	-9.93	0.75	-945.85	-675.01	7995.232	7111
13255	9.02	-9.84	0.69	-947.48	-674.51	7995.234	7111
13260	8.27	-10.69	0.55	-944.94	-672.04	7995.242	7111
13265	9.37	-10.22	0.65	-947.02	-674.51	7995.248	7111
13270	9.13	-9.77	0.58	-948.24	-675.30	7995.250	7111
13275	8.54	-10.15	0.33	-947.30	-674.67	7995.256	7111
13280	9.42	-10.18	0.40	-948.64	-675.22	7995.262	7111
13285	9.19	-9.97	0.40	-949.69	-676.52	7995.265	7111
13290	9.70	-9.99	0.56	-949.56	-677.08	7995.271	7111
13295	9.30	-9.79	0.54	-950.47	-676.76	7995.275	7111
13300	8.51	-10.25	0.60	-949.92	-677.32	7995.283	7111
13305	9.02	-10.28	0.53	-951.02	-679.34	7995.287	7111
13310	9.12	-10.16	0.50	-953.87	-679.60	7995.292	7111
13315	9.60	-10.32	0.72	-955.34	-680.25	7995.296	7111
13320	8.86	-9.90	0.61	-956.57	-683.47	7995.301	7111
13325	9.56	-10.22	0.71	-957.00	-683.85	7995.305	7111
13330	9.31	-9.53	0.56	-957.58	-684.11	7995.311	7111
13335	9.24	-9.39	0.47	-955.35	-681.52	7995.318	7111
13340	9.24	-9.95	0.45	-950.32	-678.53	7995.320	7111
13345	9.03	-10.12	0.47	-951.47	-678.35	7995.326	7111
13350	9.33	-9.94	0.51	-952.88	-679.17	7995.331	7111
13355	9.61	-10.32	0.66	-949.74	-676.88	7995.336	7111
13360	9.00	-9.97	0.64	-951.58	-679.66	7995.341	7111
13365	9.31	-9.79	0.57	-948.33	-676.76	7995.346	7111
13370	9.00	-9.67	0.38	-947.69	-674.89	7995.350	7111
13375	9.78	-9.76	0.58	-948.97	-675.16	7995.357	7111
13380	9.33	-10.45	0.67	-948.58	-675.92	7995.359	7111
13385	8.81	-10.00	0.47	-949.31	-677.09	7995.366	7111
13390	9.36	-10.20	0.66	-952.65	-677.32	7995.372	7111
13395	9.33	-9.85	0.66	-953.34	-680.73	7995.375	7111
13400	9.21	-9.72	0.59	-950.25	-677.13	7995.381	7111
13405	9.50	-9.97	0.62	-948.67	-675.23	7995.387	7111
13410	9.64	-9.95	0.67	-949.20	-675.01	7995.390	7111
13415	8.99	-10.49	0.71	-942.78	-669.81	7995.397	7111
13420	9.53	-9.61	0.66	-942.53	-670.03	7995.399	7111
13425	9.32	-10.24	0.74	-941.86	-668.58	7995.406	7111
13430	9.01	-9.91	0.49	-942.78	-670.01	7995.411	7111
13435	9.29	-9.86	0.60	-941.97	-668.66	7995.417	7111
13440	9.00	-10.03	0.54	-941.10	-667.46	7995.421	7111
13445	9.81	-9.90	0.64	-942.77	-669.67	7995.428	7111
13450	9.27	-10.51	0.76	-944.83	-672.85	7995.430	7111
13455	9.10	-9.85	0.60	-947.40	-674.59	7995.438	7111
13460	9.17	-9.96	0.59	-948.01	-674.38	7995.442	7111
13465	9.18	-10.18	0.62	-950.30	-675.98	7995.445	7111
13470	9.03	-9.88	0.44	-949.98	-676.98	7995.452	7111
13475	10.53	-10.13	0.93	-949.75	-677.25	7995.458	7111
13480	8.96	-10.04	0.63	-951.15	-677.33	7995.460	7111
13485	8.85	-9.98	0.44	-948.69	-676.92	7995.466	7111
13490	9.11	-10.74	0.61	-949.68	-676.53	7995.469	7111
13495	9.14	-9.96	0.70	-955.81	-682.69	7995.476	7111
13500	9.07	-9.82	0.60	-954.99	-681.24	7995.482	7111
13505	9.15	-10.21	0.55	-954.86	-681.77	7995.484	7111
13510	9.48	-9.70	0.54	-956.07	-681.88	7995.492	7111
13515	9.63	-9.37	0.41	-952.25	-677.22	7995.497	7111
13520	9.08	-10.63	0.54	-948.63	-675.05	7995.500	7111
13525	9.85	-10.38	0.74	-951.91	-678.85	7995.505	7111
13530	8.87	-9.71	0.40	-951.05	-678.50	7995.511	7111
13535	9.25	-9.98	0.41	-949.56	-676.90	7995.515	7111
13540	9.56	-9.76	0.44	-949.58	-675.60	7995.521	7111
13545	9.66	-10.28	0.68	-950.60	-676.62	7995.525	7111
13550	8.87	-9.81	0.52	-950.33	-678.56	7995.531	7111
13555	9.23	-9.81	0.45	-949.02	-676.74	7995.536	7111
13560	9.20	-9.88	0.57	-950.44	-676.86	7995.540	7111
13565	9.27	-9.92	0.49	-949.52	-676.20	7995.546	7111
13570	9.14	-10.55	0.75	-951.29	-677.43	7995.552	7111
13575	8.99	-9.91	0.63	-953.26	-678.77	7995.555	7111
13580	9.20	-9.62	0.58	-955.86	-681.79	7995.562	7111
13585	9.15	-9.47	0.32	-953.83	-679.24	7995.567	7111
13590	9.65	-9.99	0.50	-952.19	-678.46	7995.570	7111
13595	8.81	-10.45	0.63	-954.81	-680.29	7995.577	7111
13600	9.42	-9.93	0.48	-955.06	-681.63	7995.582	7111
13605	9.28	-10.19	0.61	-957.13	-683.75	7995.586	7111
13610	9.52	-9.92	0.69	-958.99	-684.00	7995.592	7111
13615	9.25	-9.97	0.58	-955.57	-682.26	7995.594	7111
13620	8.65	-9.97	0.65	-960.34	-685.46	7995.603	7111
13625	8.62	-10.14	0.52	-960.92	-686.48	7995.607	7111
13630	8.99	-9.60	0.36	-962.57	-688.33	7995.610	7111
13635	9.39	-9.97	0.37	-959.74	-686.11	7995.617	7111
13640	9.36	-10.11	0.56	-960.09	-687.25	7995.622	7111
13645	9.36	-9.90	0.46	-960.14	-686.01	7995.625	7111
13650	9.01	-10.68	0.75	-960.61	-686.60	7995.633	7111
13655	9.14	-10.07	0.66	-961.64	-687.99	7995.636	7111
13660	9.42	-9.92	0.66	-961.74	-687.46	7995.640	7111
13665	9.41	-9.98	0.60	-959.55	-686.75	7995.646	7111
13670	9.04	-10.08	0.66	-961.68	-687.95	7995.650	7111
13675	9.15	-10.17	0.62	-960.48	-687.35	7995.655	7111
13680	9.09	-10.11	0.59	-960.48	-687.50	7995.661	7111
13685	9.47	-9.98	0.50	-960.16	-687.18	7995.666	7111
13690	9.43	-9.63	0.56	-960.99	-686.78	7995.670	7111
13695	9.21	-9.67	0.51	-957.55	-683.51	7995.677	7111
13700	9.16	-9.79	0.39	-954.30	-681.26	7995.680	7111
13705	9.45	-9.81	0.37	-952.92	-678.31	7995.686	7111
13710	9.14	-10.38	0.48	-951.30	-677.38	7995.690	7111
13715	9.35	-9.60	0.62	-957.18	-683.72	7995.698	7111
13720	9.09	-9.98	0.62	-955.23	-682.00	7995.701	7111
13725	9.13	-9.52	0.46	-955.77	-682.03	7995.705	7111
13730	9.51	-9.94	0.54	-952.98	-679.55	7995.710	7111
13735	9.43	-9.95	0.55	-950.67	-678.38	7995.716	7111
13740	9.13	-9.72	0.49	-951.47	-678.22	7995.719	7111
13745	9.52	-9.80	0.45	-952.84	-680.86	7995.728	7111
13750	9.59	-10.05	0.62	-952.86	-679.34	7995.732	7111
13755	8.81	-9.90	0.55	-950.75	-677.50	7995.737	7111
13760	9.63	-9.97	0.62	-949.81	-676.43	7995.741	7111
13765	9.16	-9.59	0.35	-946.79	-674.33	7995.748	7111
13770	9.45	-10.31	0.58	-946.50	-672.58	7995.750	7111
13775	8.93	-10.39	0.73	-949.85	-676.45	7995.756	7111
13780	8.91	-10.03	0.67	-951.41	-678.65	7995.762	7111
13785	9.15	-10.04	0.66	-952.52	-679.68	7995.766	7111
13790	8.97	-10.09	0.70	-953.53	-680.43	7995.771	7111
13795	9.29	-9.75	0.66	-954.58	-680.99	7995.776	7111
13800	9.85	-9.65	0.73	-954.44	-681.42	7995.781	7111
13805	9.55	-9.59	0.63	-950.97	-678.26	7995.787	7111
13810	9.20	-10.03	0.67	-947.40	-673.90	7995.791	7111
13815	9.19	-9.86	0.64	-944.72	-673.08	7995.796	7111
13820	9.20	-9.73	0.55	-946.22	-671.81	7995.802	7111
13825	9.04	-9.89	0.47	-945.44	-671.94	7995.805	7111
13830	9.43	-9.91	0.58	-946.33	-673.37	7995.811	7111
13835	9.21	-9.79	0.51	-944.27	-671.60	7995.817	7111
13840	8.76	-10.66	0.68	-945.47	-672.68	7995.820	7111
13845	8.96	-10.21	0.60	-950.55	-677.40	7995.826	7111
13850	9.36	-10.12	0.71	-948.10	-677.20	7995.832	7111
13855	9.35	-9.63	0.55	-946.92	-675.16	7995.835	7111
13860	9.25	-9.87	0.50	-945.09	-672.60	7995.841	7111
13865	9.17	-10.24	0.54	-944.09	-670.74	7995.844	7111
13870	9.60	-10.08	0.67	-943.60	-671.84	7995.851	7111
13875	8.97	-10.20	0.71	-945.09	-672.97	7995.857	7111
13880	9.24	-10.14	0.78	-949.73	-676.11	7995.860	7111
13885	8.85	-9.59	0.45	-948.31	-674.82	7995.866	7111
13890	9.50	-9.77	0.62	-947.34	-674.10	7995.873	7111
13895	9.39	-10.10	0.75	-946.08	-673.34	7995.875	7111
13900	8.91	-9.98	0.68	-946.91	-674.05	7995.882	7111
13905	9.25	-10.25	0.69	-947.12	-673.42	7995.887	7111
13910	9.57	-9.55	0.68	-948.53	-674.68	7995.891	7111
13915	9.02	-9.98	0.55	-943.30	-672.08	7995.896	7111
13920	9.37	-10.01	0.61	-944.32	-672.08	7995.902	7111
13925	9.38	-9.90	0.69	-945.22	-672.33	7995.905	7111
13930	9.40	-9.53	0.51	-942.43	-669.09	7995.912	7111
13935	9.25	-9.83	0.42	-939.05	-664.98	7995.916	7111
13940	9.22	-10.42	0.70	-939.89	-667.17	7995.921	7111
13945	8.63	-10.54	0.59	-943.46	-670.31	7995.926	7111
13950	9.03	-9.88	0.43	-946.71	-673.53	7995.930	7111
13955	9.62	-9.75	0.57	-946.69	-673.38	7995.936	7111
13960	9.28	-9.64	0.44	-945.07	-672.01	7995.941	7111
13965	9.64	-10.14	0.52	-942.77	-669.15	7995.945	7111
13970	8.98	-10.07	0.59	-944.40	-671.52	7995.951	7111
13975	9.19	-10.40	0.71	-944.33	-671.80	7995.957	7111
13980	9.17	-9.97	0.64	-946.80	-674.32	7995.960	7111
13985	9.38	-10.10	0.68	-944.98	-672.39	7995.966	7111
13990	8.86	-10.34	0.78	-947.07	-674.62	7995.969	7111
13995	9.22	-10.09	0.78	-949.30	-675.97	7995.976	7111
14000	9.45	-9.30	0.61	-948.51	-676.51	7995.981	7111
14005	8.85	-9.76	0.60	-945.62	-672.90	7995.987	7111
14010	8.74	-9.94	0.52	-944.45	-672.46	7995.991	7111
14015	9.29	-9.76	0.42	-941.69	-669.64	7995.998	7111
14020	9.09	-10.24	0.48	-940.63	-668.81	7996.000	7111
14025	8.91	-10.09	0.44	-942.71	-671.15	7996.007	7111
14030	9.14	-10.02	0.47	-944.92	-672.98	7996.011	7111
14035	8.94	-9.86	0.48	-945.50	-672.97	7996.018	7111
14040	8.80	-10.19	0.47	-945.42	-672.25	7996.021	7111
14045	8.88	-10.43	0.59	-950.40	-676.98	7996.026	7111
14050	9.43	-9.55	0.55	-953.36	-678.39	7996.030	7111
14055	9.54	-9.98	0.54	-948.76	-674.82	7996.037	7111
14060	9.29	-10.22	0.59	-948.86	-675.86	7996.040	7111
14065	9.44	-9.25	0.52	-951.60	-679.48	7996.046	7111
14070	9.10	-10.19	0.49	-948.20	-674.94	7996.050	7111
14075	9.82	-9.77	0.51	-949.06	-675.58	7996.058	7111
14080	9.31	-10.02	0.48	-947.33	-674.58	7996.062	7111
14085	9.97	-9.56	0.59	-946.33	-672.71	7996.067	7111
14090	9.00	-10.38	0.69	-944.69	-671.79	7996.071	7111
14095	8.98	-9.51	0.48	-947.05	-674.90	7996.076	7111
14100	9.26	-10.29	0.51	-944.25	-670.92	7996.081	7111
14105	9.49	-10.18	0.63	-945.69	-672.54	7996.085	7111
14110	9.06	-9.90	0.57	-946.60	-673.81	7996.091	7111
14115	9.55	-10.22	0.74	-946.46	-673.13	7996.096	7111
14120	9.15	-9.99	0.64	-944.65	-672.96	7996.101	7111
[truncated: 116,007 more rows]
