# Supplementary material for: Structural characterization of the saxitoxin-targeting APTSTX1 aptamer using optical tweezers and molecular dynamics simulations
Source: PLoS One. 2019 Nov 7;14(11):e0222468. doi: 10.1371/journal.pone.0222468 (PMC6837747; doi:10.1371/journal.pone.0222468)
Supplement: S1 File — Data repository, aptamer control condition and aptamer under SXT. (ZIP) [file pone.0222468.s005.zip › Data/Data/August/090815/3bCOM.txt]

Instrument name = Christians toy
*****Calibration values *****
TrapA Temperature Fudge	-0.400000
TrapB Temperature Fudge	-1.550000
TrapA Force Sensitivity	0.025700	0.026000	0.032000
TrapB Force Sensitivity	0.026200	0.027400	0.032000
TrapA Lever Sensitivity	15000.000000	14500.000000	0.000000
TrapB Lever Sensitivity	15200.000000	14500.000000	0.000000
Motor Threshold	20	20	20
*****Initial Preference Settings*****
ForceRateDiv	1
ForceGain	32
PosRateDivA	3
PosRateDivB	3
PositionGainA	32
PositionGainB	32
GotoSpeedX	10
GotoSpeedY	10
GotoSpeedZ	5
MaxDataFileSize	10000000
HopDistance	2
*CycleCount/n____	1
*A_PsdX__________	0
*A_PsdY__________	0
*A_PsdSum________	0
*A_Iris__________	0
*A_LeverX________	0
*A_LeverY________	0
*A_LeverSum______	0
*B_PsdX__________	0
*B_PsdY__________	0
*B_PsdSum________	0
*B_Iris__________	0
*B_LeverX________	0
*B_LeverY________	0
*B_LeverSum______	0
*A_Temperature___	0
*B_Temperature___	0
*X_force_________	1
*Y_force_________	1
*Z_force_________	1
*Tension_________	0
*A_dist-X________	0
*A_dist-Y________	1
*B_dist-X________	0
*B_dist-Y________	1
*Motor_X_________	0
*Motor_Y_________	0
*Motor_Z_________	0
*MotorVel_X______	0
*MotorVel_Y______	0
*MotorVel_Z______	0
*A_trapPIC_Err___	0
*B_trapPIC_Err___	0
*comPIC_Err______	0
*A_CycleCount____	0
*B_CycleCount____	0
*Motor_CycleCount	0
*time(sec)_______	1
*Status__________	1
*Null____________	0
samples/line_HI	400
samples/line_LO	20
goto0	8388608	8388608	8388608
goto1	8411736	8394822	8402837
goto2	8450028	8417272	8403086
goto3	8447226	8363526	8403898
goto4	8422772	8353948	8399333
goto5	8388608	8388608	8388608
goto6	8388608	8388608	8388608
goto7	8388608	8388608	8388608
goto8	8388608	8388608	8388608
goto9	8388608	8388608	8388608
yourXYZint	123	456	789
MaxForceP1	30.000000
MinForceP1	3.000000
PullRateP1	100.000000
refoldTime1	0.000000
unfoldTime1	0.000000
MaxForceP2	75.000000
MinForceP2	2.000000
PullRateP2	1000.000000
refoldTime2	0.000000
unfoldTime2	0.000000
MaxForceP3	10.000000
MinForceP3	-10.000000
PullRateP3	1.000000
refoldTime3	2.000000
unfoldTime3	2.000000
constForce1	10.000000
constForce2	6.000000
yourFloat	1.234000
yourXYZfloat	1.000000	2.000000	3.000000
*****End Initial Preference Settings*****

Zero-Force Offsets (pN)  -1.744916	1.914468	-59.074722
0	trapA_Empty_PSD_Sum = 0
        trapB_Empty_PSD_Sum = 0
        trapA_Empty_Iris = 0
        trapB_Empty_Iris = 0
        trapA_Full_PSD_Sum = 20925
        trapB_Full_PSD_Sum = 21361
        trapA_Full_Iris = 18948
        trapB_Full_Iris = 20795
4520	Start Constant-Force1 = 10.000000
7800	tempA = 21.889	tempB = 22.303
17850	tempA = 21.901	tempB = 22.297
27900	tempA = 21.890	tempB = 22.295
37905	tempA = 21.888	tempB = 22.305
47955	tempA = 21.888	tempB = 22.313
57990	tempA = 21.893	tempB = 22.301
68050	tempA = 21.893	tempB = 22.307
78115	tempA = 21.890	tempB = 22.313
88155	tempA = 21.885	tempB = 22.307
98205	tempA = 21.891	tempB = 22.308
108260	tempA = 21.885	tempB = 22.312
118280	tempA = 21.895	tempB = 22.301
128355	tempA = 21.890	tempB = 22.304
138395	tempA = 21.894	tempB = 22.315
148450	tempA = 21.881	tempB = 22.309
158500	tempA = 21.890	tempB = 22.320
168510	tempA = 21.884	tempB = 22.302
178560	tempA = 21.888	tempB = 22.313
188570	tempA = 21.882	tempB = 22.312
198615	tempA = 21.899	tempB = 22.316
208665	tempA = 21.879	tempB = 22.325
218680	tempA = 21.890	tempB = 22.325
228730	tempA = 21.896	tempB = 22.317
238775	tempA = 21.880	tempB = 22.317
248790	tempA = 21.894	tempB = 22.324
258840	tempA = 21.892	tempB = 22.327
268855	tempA = 21.891	tempB = 22.315
278900	tempA = 21.880	tempB = 22.327
288965	tempA = 21.882	tempB = 22.322
298970	tempA = 21.885	tempB = 22.334
309040	tempA = 21.888	tempB = 22.323
319065	tempA = 21.888	tempB = 22.318
329125	tempA = 21.886	tempB = 22.310
339170	tempA = 21.892	tempB = 22.318
349185	tempA = 21.907	tempB = 22.328
359240	tempA = 21.894	tempB = 22.324
369260	tempA = 21.892	tempB = 22.326
379305	tempA = 21.901	tempB = 22.323
389365	tempA = 21.907	tempB = 22.331
399370	tempA = 21.900	tempB = 22.337
409410	tempA = 21.902	tempB = 22.337
419460	tempA = 21.905	tempB = 22.343
429475	tempA = 21.905	tempB = 22.340
439540	tempA = 21.912	tempB = 22.343
449555	tempA = 21.897	tempB = 22.349
459615	tempA = 21.894	tempB = 22.334
469670	tempA = 21.910	tempB = 22.355
479685	tempA = 21.899	tempB = 22.348
489745	tempA = 21.908	tempB = 22.352
499760	tempA = 21.911	tempB = 22.352
509825	tempA = 21.911	tempB = 22.355
519875	tempA = 21.910	tempB = 22.353
529880	tempA = 21.912	tempB = 22.348
539920	tempA = 21.915	tempB = 22.350
549970	tempA = 21.916	tempB = 22.350
559995	tempA = 21.912	tempB = 22.357
570045	tempA = 21.910	tempB = 22.351
580050	tempA = 21.918	tempB = 22.357
590110	tempA = 21.921	tempB = 22.356
594160	End Write
