# Supplementary material for: Structural characterization of the saxitoxin-targeting APTSTX1 aptamer using optical tweezers and molecular dynamics simulations
Source: PLoS One. 2019 Nov 7;14(11):e0222468. doi: 10.1371/journal.pone.0222468 (PMC6837747; doi:10.1371/journal.pone.0222468)
Supplement: S1 File — Data repository, aptamer control condition and aptamer under SXT. (ZIP) [file pone.0222468.s005.zip › Data/Data/August/090815/3bnbA.txt]

#Begin Write:
CycleCount/n	X_force	Y_force	Z_force	A_dist-Y	B_dist-Y	time(sec)	Status
100	9.78	-15.76	0.80	-610.35	-206.09	6455.626	1
200	10.10	-15.71	0.82	-610.05	-205.97	6455.789	1
300	10.33	-15.62	0.84	-609.99	-206.36	6455.890	1
400	9.41	-15.73	0.75	-610.17	-206.16	6455.990	1
500	9.54	-15.76	0.81	-610.09	-206.15	6456.083	1
600	10.25	-15.73	0.84	-610.07	-206.26	6456.187	1
700	9.60	-15.94	0.75	-610.17	-206.13	6456.291	1
800	9.85	-15.74	0.79	-610.19	-205.98	6456.380	1
900	9.50	-15.71	0.82	-610.03	-206.08	6456.491	1
1000	9.94	-15.55	0.83	-610.28	-207.16	6456.590	1
1100	10.04	-16.00	0.74	-610.04	-206.16	6456.691	1
1200	10.02	-15.94	0.80	-610.29	-206.06	6456.789	1
1300	9.76	-15.78	0.78	-610.33	-205.90	6456.883	1
1400	9.77	-15.72	0.81	-610.45	-206.02	6456.980	1
1500	9.80	-15.99	0.77	-610.40	-205.76	6457.088	1
1600	9.85	-15.90	0.77	-610.37	-205.98	6457.186	1
1700	9.90	-15.75	0.84	-610.20	-205.96	6457.279	1
1800	9.85	-15.72	0.81	-610.14	-206.72	6457.384	1
1900	9.44	-15.68	0.79	-610.38	-207.02	6457.491	1
2000	9.85	-15.58	0.85	-610.37	-206.59	6457.591	1
2100	9.69	-15.73	0.84	-610.25	-206.85	6457.688	1
2200	9.86	-15.67	0.84	-610.25	-206.22	6457.781	1
2300	9.85	-15.76	0.82	-610.06	-206.35	6457.881	1
2400	9.97	-15.61	0.87	-610.03	-206.33	6457.988	1
2500	9.62	-15.87	0.84	-609.78	-206.51	6458.091	1
2600	9.46	-15.67	0.82	-610.26	-206.93	6458.184	1
2700	9.87	-15.83	0.83	-610.27	-206.45	6458.279	1
2800	9.70	-15.74	0.82	-610.09	-207.05	6458.388	1
2900	9.93	-15.75	0.83	-610.44	-206.30	6458.489	1
3000	8.73	-16.55	0.60	-610.78	-207.37	6458.592	1
3100	9.24	-15.88	0.84	-609.92	-206.41	6458.689	1
3200	10.12	-15.71	0.85	-610.36	-206.33	6458.789	1
3300	9.42	-15.88	0.85	-610.05	-205.20	6458.889	1
3400	9.62	-15.96	0.81	-610.17	-205.65	6458.984	1
3500	9.84	-15.84	0.81	-609.98	-206.09	6459.083	1
3600	9.74	-15.88	0.84	-610.14	-205.85	6459.188	1
3700	9.75	-15.86	0.86	-610.04	-205.63	6459.281	1
3800	9.95	-15.88	0.79	-610.48	-206.04	6459.386	1
3900	9.79	-15.95	0.82	-610.21	-206.06	6459.486	1
4000	9.86	-15.91	0.78	-610.27	-205.92	6459.587	1
4100	9.30	-15.88	0.73	-610.74	-207.35	6459.692	1
4200	9.58	-15.77	0.81	-610.24	-205.77	6459.779	1
4225	10.13	-15.65	0.87	-610.05	-205.84	6459.805	1
4230	9.69	-15.72	0.82	-610.34	-205.52	6459.810	1
4235	9.58	-15.66	0.87	-610.29	-205.49	6459.816	1
4240	9.41	-15.82	0.81	-610.20	-205.18	6459.820	1
4245	9.68	-16.01	0.72	-610.55	-205.14	6459.826	1
4250	9.66	-15.82	0.80	-610.27	-204.93	6459.828	1
4255	9.46	-15.69	0.86	-610.35	-205.03	6459.835	1
4260	9.92	-15.82	0.87	-610.25	-205.33	6459.841	1
4265	9.77	-15.87	0.79	-610.24	-205.58	6459.846	1
4270	9.46	-15.89	0.86	-610.00	-205.45	6459.850	1
4275	9.89	-15.54	0.91	-610.47	-205.44	6459.856	1
4280	9.85	-15.72	0.84	-610.41	-205.38	6459.859	1
4285	9.93	-16.15	0.75	-609.93	-205.72	6459.865	1
4290	9.88	-16.04	0.81	-609.99	-205.77	6459.871	1
4295	9.47	-15.90	0.87	-610.05	-205.79	6459.875	1
4300	9.21	-15.98	0.80	-610.26	-205.81	6459.880	1
4305	10.08	-15.63	0.91	-610.20	-206.04	6459.885	1
4310	9.81	-15.84	0.85	-610.38	-206.30	6459.890	1
4315	9.89	-16.02	0.80	-610.18	-206.31	6459.895	1
4320	9.73	-15.97	0.79	-610.24	-206.11	6459.898	1
4325	9.60	-16.03	0.78	-610.37	-206.38	6459.905	1
4330	9.51	-15.93	0.82	-610.40	-205.79	6459.911	1
4335	9.72	-15.86	0.84	-610.20	-206.07	6459.914	1
4340	9.53	-15.80	0.86	-610.40	-206.06	6459.920	1
4345	10.18	-15.86	0.87	-610.36	-205.72	6459.925	1
4350	9.50	-16.01	0.78	-610.49	-206.14	6459.929	1
4355	9.78	-16.04	0.78	-610.36	-206.03	6459.935	1
4360	9.68	-16.00	0.79	-610.32	-205.79	6459.939	1
4365	9.79	-15.72	0.82	-610.22	-205.85	6459.944	1
4370	10.39	-15.74	0.81	-610.30	-205.69	6459.952	1
4375	10.29	-16.04	0.80	-610.33	-205.84	6459.953	251
4380	9.79	-15.94	0.81	-610.36	-205.55	6459.960	1001
4385	9.93	-15.92	0.79	-610.53	-206.01	6459.965	1001
4390	9.76	-15.97	0.81	-610.73	-206.10	6459.969	1001
4395	9.58	-16.02	0.82	-610.59	-206.08	6459.975	1001
4400	10.47	-15.80	0.83	-610.45	-205.79	6459.980	1001
4405	9.82	-15.73	0.88	-610.16	-206.31	6459.984	1001
4410	9.83	-15.88	0.84	-610.28	-206.28	6459.991	1001
4415	9.33	-15.95	0.79	-610.29	-206.33	6459.996	1001
4420	10.06	-16.00	0.92	-610.06	-207.85	6460.000	1028
4425	10.11	-16.80	1.29	-610.44	-215.32	6460.005	1031
4430	10.81	-17.95	1.81	-610.40	-226.65	6460.010	1031
4435	11.55	-18.41	2.34	-610.55	-235.79	6460.015	1031
4440	11.99	-19.36	2.90	-610.57	-245.80	6460.021	1031
4445	12.75	-20.13	3.26	-610.59	-253.81	6460.023	1031
4450	13.26	-21.23	3.70	-610.02	-261.00	6460.029	1031
4455	14.18	-22.18	4.18	-608.68	-266.65	6460.036	1031
4460	14.71	-22.72	4.68	-608.65	-271.86	6460.040	1031
4465	14.92	-23.75	4.91	-608.73	-277.34	6460.045	1031
4470	15.96	-24.12	5.22	-608.63	-281.62	6460.050	1031
4475	16.56	-25.10	5.55	-607.77	-285.34	6460.055	1031
4480	16.61	-25.38	5.85	-607.32	-287.75	6460.059	1031
4485	17.49	-25.79	6.03	-607.26	-290.95	6460.064	1031
4490	17.66	-26.46	6.23	-607.20	-293.10	6460.070	1031
4495	18.00	-27.45	6.44	-606.03	-294.01	6460.077	1031
4500	18.42	-27.27	6.55	-605.75	-295.16	6460.078	1031
4505	18.28	-28.05	6.79	-605.78	-296.49	6460.086	1031
4510	18.95	-28.06	6.89	-605.75	-297.21	6460.090	1031
4515	19.05	-28.73	6.99	-604.61	-296.62	6460.096	1031
4520	19.67	-28.50	7.18	-604.38	-296.19	6460.100	1031
4525	19.76	-28.87	7.25	-603.73	-295.89	6460.106	1031
4530	19.94	-29.19	7.32	-603.69	-295.61	6460.109	1031
4535	21.04	-28.64	7.65	-603.41	-295.58	6460.117	1031
4540	20.50	-29.13	7.49	-603.48	-295.90	6460.121	1031
4545	20.17	-29.63	7.59	-603.57	-295.55	6460.125	1031
4550	20.31	-29.73	7.54	-603.61	-294.99	6460.130	1031
4555	21.00	-29.49	7.65	-602.74	-294.44	6460.136	1031
4560	21.07	-29.79	7.73	-601.50	-294.04	6460.141	1031
4565	20.80	-30.17	7.69	-601.47	-293.23	6460.146	1031
4570	21.45	-30.00	7.65	-601.53	-292.11	6460.150	1031
4575	21.08	-30.35	7.78	-601.52	-291.42	6460.154	1031
4580	21.27	-30.48	7.83	-600.11	-289.05	6460.161	1031
4585	21.60	-30.44	7.74	-600.00	-287.87	6460.164	1031
4590	21.14	-30.93	7.90	-599.54	-285.73	6460.171	1031
4595	21.68	-30.74	7.81	-599.33	-285.65	6460.173	1031
4600	22.10	-30.69	7.73	-598.85	-284.74	6460.182	1031
4605	21.52	-30.92	7.92	-598.95	-284.63	6460.185	1031
4610	21.59	-31.31	7.95	-598.04	-282.24	6460.189	1031
4615	21.50	-31.38	7.85	-597.85	-281.16	6460.194	1031
4620	21.82	-31.09	7.87	-596.61	-279.30	6460.202	1031
4625	21.99	-31.30	7.91	-596.83	-278.87	6460.203	1031
4630	22.09	-31.25	7.88	-597.01	-278.25	6460.210	1031
4635	22.02	-31.20	8.01	-596.92	-276.96	6460.215	1031
4640	22.08	-31.39	8.14	-595.57	-275.01	6460.222	1031
4645	22.01	-31.59	7.93	-595.23	-274.55	6460.225	1031
4650	22.47	-31.31	7.97	-595.54	-273.50	6460.231	1031
4655	22.01	-31.57	8.09	-595.41	-273.17	6460.234	1031
4660	22.01	-32.06	7.89	-594.52	-271.88	6460.241	1031
4665	22.21	-31.91	7.92	-593.98	-270.82	6460.245	1031
4670	22.39	-31.95	7.99	-592.89	-269.23	6460.252	1031
4675	22.46	-31.86	8.07	-593.32	-268.71	6460.255	1031
4680	21.94	-32.14	8.25	-593.18	-267.49	6460.260	1030
4685	22.21	-32.07	8.16	-593.24	-266.69	6460.265	1030
4690	22.47	-31.92	8.08	-593.95	-266.03	6460.270	1030
4695	22.57	-31.81	8.02	-594.70	-265.69	6460.274	1030
4700	22.08	-32.24	7.93	-594.74	-266.45	6460.280	1030
4705	21.96	-32.12	8.01	-594.87	-265.41	6460.286	1030
4710	22.39	-31.87	8.14	-594.83	-265.67	6460.289	1030
4715	22.14	-31.80	8.06	-595.91	-266.51	6460.295	1030
4720	22.22	-31.87	7.99	-596.05	-266.59	6460.299	1030
4725	22.44	-31.53	7.98	-596.80	-267.24	6460.307	1030
4730	22.05	-31.77	7.98	-597.03	-267.50	6460.310	1030
4735	22.05	-31.83	8.00	-596.80	-267.60	6460.314	1030
4740	22.35	-31.66	7.93	-597.01	-267.47	6460.320	1030
4745	22.24	-31.61	7.96	-597.85	-267.40	6460.326	1030
4750	22.49	-31.37	7.94	-598.32	-267.28	6460.329	1030
4755	22.28	-31.53	7.94	-598.15	-266.66	6460.337	1030
4760	21.71	-31.83	8.11	-597.98	-266.97	6460.341	1030
4765	21.75	-31.68	8.08	-597.99	-266.42	6460.347	1030
4770	22.25	-31.52	8.01	-598.22	-266.58	6460.350	1030
4775	22.14	-31.37	8.00	-599.31	-267.88	6460.356	1030
4780	21.85	-31.40	8.02	-600.12	-269.10	6460.359	1030
4785	22.17	-31.01	7.88	-600.61	-269.02	6460.366	1030
4790	21.79	-31.50	7.84	-600.87	-269.21	6460.370	1030
4795	21.89	-31.25	7.94	-601.21	-269.21	6460.375	1030
4800	21.84	-31.26	7.78	-601.13	-269.42	6460.380	1030
4805	21.35	-31.48	7.89	-601.41	-269.74	6460.386	1030
4810	21.92	-30.90	7.90	-602.17	-269.56	6460.390	1030
4815	21.66	-31.08	7.89	-602.33	-269.79	6460.395	1030
4820	21.55	-31.08	7.82	-602.94	-270.41	6460.398	1030
4825	21.49	-31.09	7.82	-602.93	-270.52	6460.404	1030
4830	21.84	-30.81	7.90	-602.81	-270.93	6460.411	1030
4835	21.54	-31.00	7.98	-603.06	-270.52	6460.414	1030
4840	21.73	-30.99	7.84	-602.62	-271.04	6460.421	1030
4845	21.56	-30.95	7.85	-602.89	-271.07	6460.423	1030
4850	21.86	-30.43	7.83	-604.79	-272.69	6460.429	1030
4855	21.69	-30.55	7.78	-604.96	-273.35	6460.435	1030
4860	21.48	-30.59	7.80	-605.83	-274.47	6460.441	1030
4865	21.40	-30.65	7.76	-605.86	-274.95	6460.445	1030
4870	21.62	-30.57	7.71	-605.98	-274.87	6460.451	1030
4875	21.27	-30.61	7.84	-605.79	-274.91	6460.453	1030
4880	21.33	-30.40	7.54	-607.40	-276.06	6460.461	1030
4885	21.42	-30.34	7.71	-607.28	-276.63	6460.465	1030
4890	21.33	-30.35	7.65	-607.30	-276.69	6460.469	1030
4895	21.15	-30.49	7.69	-607.43	-277.01	6460.475	1030
4900	20.95	-30.62	7.49	-608.46	-277.42	6460.482	1030
4905	21.32	-30.10	7.66	-608.43	-277.85	6460.484	1030
4910	21.10	-30.21	7.80	-608.46	-278.13	6460.491	1030
4915	21.02	-30.22	7.85	-608.34	-278.47	6460.495	1030
4920	21.34	-29.93	7.80	-609.00	-279.44	6460.500	1030
4925	21.20	-30.00	7.62	-609.94	-280.46	6460.505	1030
4930	21.05	-30.07	7.61	-610.14	-280.41	6460.511	1030
4935	21.03	-30.01	7.60	-610.12	-280.68	6460.515	1030
4940	21.31	-29.81	7.55	-610.33	-281.49	6460.520	1030
4945	20.84	-29.88	7.63	-611.37	-282.80	6460.524	1030
4950	20.95	-29.88	7.64	-610.99	-282.71	6460.529	1030
4955	20.74	-29.97	7.62	-611.36	-283.07	6460.536	1030
4960	21.26	-29.53	7.62	-611.16	-283.60	6460.539	1030
4965	20.81	-29.51	7.57	-612.49	-285.25	6460.545	1030
4970	20.21	-29.96	7.54	-612.79	-285.50	6460.549	1030
4975	20.65	-29.61	7.55	-612.73	-286.28	6460.557	1030
4980	20.64	-29.62	7.52	-612.76	-286.49	6460.560	1030
4985	20.82	-29.49	7.52	-612.85	-286.55	6460.565	1030
4990	20.86	-29.40	7.48	-612.99	-287.29	6460.570	1030
4995	20.17	-29.57	7.53	-614.43	-289.32	6460.576	1030
5000	20.41	-29.32	7.61	-615.05	-290.04	6460.578	1030
5005	19.65	-29.68	7.51	-615.76	-290.58	6460.586	1030
5010	20.27	-29.22	7.45	-615.69	-290.46	6460.591	1030
5015	20.19	-29.19	7.52	-616.05	-290.90	6460.595	1030
5020	20.26	-29.03	7.34	-615.85	-291.63	6460.600	1030
5025	19.52	-29.25	7.45	-617.36	-293.30	6460.607	1030
5030	20.14	-28.68	7.46	-617.13	-293.37	6460.609	1030
5035	20.03	-28.86	7.48	-617.25	-293.57	6460.616	1030
5040	20.05	-28.87	7.47	-617.18	-293.63	6460.622	1030
5045	20.31	-28.60	7.28	-618.11	-294.35	6460.625	1030
5050	20.40	-28.35	7.32	-618.77	-296.08	6460.630	1030
5055	20.43	-28.25	7.36	-618.94	-296.62	6460.635	1030
5060	20.03	-28.26	7.53	-619.28	-297.67	6460.641	1030
5065	19.98	-28.44	7.29	-619.39	-297.74	6460.645	1030
5070	19.93	-28.27	7.33	-619.46	-298.22	6460.650	1030
5075	20.01	-28.22	7.28	-620.00	-298.68	6460.654	1030
5080	20.11	-28.09	7.29	-620.97	-300.07	6460.661	1030
5085	19.69	-28.32	7.29	-621.25	-300.24	6460.664	1030
5090	19.79	-28.13	7.33	-621.68	-301.06	6460.670	1030
5095	19.84	-28.10	7.20	-621.66	-301.33	6460.675	1030
5100	19.64	-28.17	7.28	-621.75	-302.05	6460.679	1030
5105	19.62	-28.11	7.33	-621.77	-302.38	6460.684	1030
5110	19.67	-27.98	7.31	-623.32	-303.21	6460.691	1030
5115	19.89	-27.58	7.28	-623.08	-302.94	6460.695	1030
5120	19.43	-27.66	7.28	-623.25	-303.86	6460.702	1030
5125	19.71	-28.00	7.23	-623.33	-303.89	6460.703	1030
5130	19.47	-27.83	7.23	-623.90	-304.38	6460.710	1030
5135	19.98	-27.42	7.24	-624.35	-305.52	6460.716	1030
5140	20.09	-27.57	7.19	-625.24	-305.86	6460.722	1030
5145	19.26	-27.72	7.22	-625.21	-306.28	6460.725	1030
5150	19.39	-27.88	7.29	-625.13	-306.73	6460.731	1030
5155	19.46	-27.67	7.11	-625.12	-307.32	6460.734	1030
5160	19.78	-27.42	7.02	-625.81	-308.81	6460.740	1030
5165	19.42	-27.26	7.22	-626.54	-309.98	6460.746	1030
5170	19.39	-27.22	7.11	-626.56	-310.62	6460.750	1030
5175	19.32	-27.30	7.15	-626.64	-311.41	6460.755	1030
5180	19.03	-27.54	7.12	-626.52	-311.54	6460.760	1030
5185	19.88	-26.92	7.15	-626.68	-312.10	6460.765	1030
5190	19.21	-27.31	7.16	-627.14	-312.95	6460.770	1030
5195	19.15	-26.90	7.05	-628.50	-314.80	6460.773	1030
5200	19.26	-26.91	7.03	-628.57	-315.39	6460.780	1030
5205	19.63	-26.39	7.17	-628.46	-315.58	6460.786	1030
5210	19.17	-27.12	7.22	-628.79	-316.15	6460.789	1030
5215	19.62	-27.11	6.97	-628.59	-316.32	6460.795	1030
5220	18.90	-26.97	7.12	-629.05	-316.75	6460.800	1030
5225	19.17	-26.74	7.03	-630.94	-316.99	6460.804	1030
5230	18.83	-26.54	7.05	-631.21	-317.93	6460.809	1030
5235	18.23	-26.73	7.06	-632.24	-318.53	6460.816	1030
5240	18.61	-26.84	6.95	-631.65	-318.87	6460.820	1030
5245	18.77	-26.34	6.98	-631.83	-319.22	6460.826	1030
5250	18.80	-26.64	6.95	-631.78	-319.52	6460.828	1030
5255	18.73	-26.34	6.87	-632.95	-319.93	6460.835	1030
5260	18.95	-26.20	6.84	-632.80	-320.60	6460.840	1030
5265	19.35	-26.06	6.87	-633.08	-321.09	6460.847	1030
5270	18.62	-26.17	6.89	-633.09	-321.59	6460.850	1030
5275	18.24	-26.34	7.02	-633.50	-321.98	6460.856	1030
5280	18.87	-26.20	6.87	-633.64	-322.42	6460.859	1030
5285	18.76	-25.63	6.91	-635.36	-325.34	6460.867	1030
5290	18.82	-25.82	6.88	-635.37	-325.46	6460.871	1030
5295	18.66	-25.92	6.89	-635.59	-326.06	6460.875	1030
5300	18.20	-25.80	6.77	-635.37	-326.84	6460.880	1030
5305	18.42	-26.03	6.76	-635.87	-327.78	6460.886	1030
5310	18.63	-25.94	6.80	-636.70	-328.83	6460.891	1030
5315	18.15	-25.59	6.84	-636.67	-329.14	6460.896	1030
5320	18.45	-25.76	6.81	-636.90	-329.72	6460.899	1030
5325	18.60	-25.41	6.79	-636.99	-329.81	6460.904	1030
5330	18.13	-25.34	6.76	-638.42	-330.50	6460.911	1030
5335	18.39	-25.57	6.80	-638.49	-331.34	6460.914	1030
5340	18.70	-25.65	6.73	-638.75	-332.61	6460.920	1030
5345	17.73	-25.26	6.74	-638.99	-332.78	6460.925	1030
5350	18.52	-25.05	6.70	-638.97	-333.38	6460.929	1030
5355	18.32	-25.44	6.75	-638.96	-333.58	6460.935	1030
5360	17.93	-25.16	6.75	-640.37	-335.29	6460.941	1030
5365	17.72	-25.34	6.80	-640.77	-335.69	6460.945	1030
5370	17.53	-25.51	6.68	-640.43	-335.91	6460.952	1030
5375	17.76	-24.74	6.61	-640.62	-336.18	6460.953	1030
5380	17.49	-24.98	6.58	-641.76	-337.80	6460.960	1030
5385	18.21	-24.73	6.63	-641.91	-338.39	6460.965	1030
5390	18.91	-24.43	6.49	-641.86	-338.52	6460.972	1030
5395	18.15	-24.40	6.54	-642.60	-339.82	6460.975	1030
5400	17.80	-24.99	6.64	-642.45	-340.25	6460.981	1030
5405	17.51	-24.16	6.58	-642.68	-340.93	6460.984	1030
5410	17.10	-24.35	6.67	-643.43	-341.87	6460.990	1030
5415	17.91	-24.53	6.79	-643.89	-342.56	6460.996	1030
5420	17.44	-24.19	6.60	-644.37	-342.60	6461.000	1030
5425	16.86	-24.20	6.49	-644.98	-342.60	6461.006	1030
5430	17.36	-24.70	6.51	-644.59	-343.01	6461.010	1030
5435	17.41	-23.99	6.61	-644.78	-343.61	6461.016	1030
5440	17.45	-24.59	6.67	-645.14	-343.90	6461.020	1030
5445	17.85	-24.23	6.59	-646.19	-345.53	6461.023	1030
5450	17.07	-24.01	6.56	-646.27	-346.08	6461.030	1030
5455	17.53	-23.43	6.40	-646.78	-347.30	6461.036	1030
5460	17.47	-24.16	6.45	-646.87	-347.74	6461.039	1030
5465	17.75	-23.72	6.44	-646.86	-348.08	6461.046	1030
5470	17.55	-23.75	6.39	-647.23	-348.53	6461.050	1030
5475	17.50	-23.74	6.57	-648.56	-350.28	6461.055	1030
5480	16.88	-23.53	6.44	-648.67	-350.41	6461.060	1030
5485	16.68	-23.15	6.36	-649.21	-352.01	6461.066	1030
5490	17.47	-23.67	6.48	-649.43	-351.96	6461.070	1030
5495	16.77	-23.38	6.45	-649.78	-353.02	6461.076	1030
5500	17.20	-23.23	6.41	-649.41	-353.07	6461.078	1030
5505	16.95	-23.58	6.25	-650.37	-355.11	6461.086	1030
5510	16.79	-23.35	6.25	-650.89	-355.71	6461.091	1030
5515	16.46	-23.32	6.33	-650.89	-356.27	6461.094	1030
5520	16.86	-23.60	6.35	-650.75	-356.22	6461.100	1030
5525	16.95	-23.15	6.25	-651.19	-356.42	6461.105	1030
5530	16.65	-23.02	6.33	-652.46	-356.74	6461.109	1030
5535	16.45	-23.01	6.49	-652.37	-358.50	6461.117	1030
5540	16.93	-22.98	6.26	-652.85	-358.36	6461.121	1030
5545	16.42	-23.03	6.28	-653.08	-358.03	6461.125	1030
5550	16.60	-23.00	6.25	-653.20	-358.74	6461.131	1030
5555	16.82	-22.80	6.25	-653.61	-358.98	6461.134	1030
5560	16.17	-22.70	6.30	-654.58	-360.93	6461.140	1030
5565	16.38	-23.27	6.39	-654.48	-360.98	6461.144	1030
5570	16.84	-22.95	6.24	-655.14	-361.96	6461.150	1030
5575	15.83	-22.68	6.25	-655.47	-362.27	6461.154	1030
5580	16.23	-23.06	6.29	-655.34	-362.57	6461.161	1030
5585	16.56	-22.57	6.21	-655.54	-362.71	6461.164	1030
5590	16.16	-22.11	6.21	-656.47	-364.33	6461.170	1030
5595	16.77	-22.50	6.19	-656.71	-364.78	6461.174	1030
5600	16.02	-23.52	6.51	-656.60	-365.22	6461.182	1030
5605	15.68	-22.39	6.22	-656.91	-365.27	6461.186	1030
5610	16.25	-22.29	6.27	-656.76	-365.73	6461.191	1030
5615	16.75	-22.47	6.30	-656.95	-365.90	6461.194	1030
5620	16.26	-21.70	6.09	-658.51	-366.17	6461.201	1030
5625	16.33	-22.08	6.17	-659.12	-366.46	6461.203	1030
5630	16.46	-22.44	6.15	-658.94	-366.98	6461.210	1030
5635	15.67	-21.82	6.00	-659.10	-366.97	6461.215	1030
5640	14.95	-21.54	5.97	-660.69	-368.58	6461.222	1030
5645	16.24	-21.90	6.05	-660.62	-369.47	6461.226	1030
5650	15.92	-21.56	6.01	-660.71	-370.02	6461.230	1030
5655	15.90	-21.51	6.03	-660.59	-370.42	6461.234	1030
5660	16.21	-21.53	5.89	-660.88	-371.07	6461.240	1030
5665	15.16	-21.54	6.00	-662.16	-372.93	6461.245	1030
5670	15.82	-21.62	5.91	-662.40	-373.47	6461.250	1030
5675	16.08	-21.66	6.06	-662.62	-375.04	6461.255	1030
5680	15.50	-20.93	5.95	-662.96	-374.96	6461.259	1030
5685	14.55	-20.87	5.89	-662.94	-375.71	6461.266	1030
5690	16.06	-21.60	5.81	-662.91	-375.96	6461.271	1030
5695	15.11	-21.01	5.82	-664.22	-377.50	6461.273	1030
5700	15.43	-21.44	5.81	-664.64	-377.91	6461.279	1030
5705	15.61	-21.27	5.96	-665.14	-379.12	6461.287	1030
5710	15.46	-20.44	5.74	-665.39	-379.35	6461.289	1030
5715	15.08	-20.82	5.77	-665.53	-379.65	6461.295	1030
5720	15.66	-21.06	5.82	-665.43	-379.97	6461.299	1030
5725	15.92	-20.98	5.87	-666.81	-380.32	6461.307	1030
5730	15.47	-20.60	5.69	-666.65	-380.70	6461.310	1030
5735	14.89	-20.60	5.79	-666.95	-381.28	6461.317	1030
5740	15.32	-20.43	5.74	-666.71	-381.42	6461.319	1030
5745	15.02	-20.53	5.76	-667.73	-382.05	6461.326	1030
5750	15.14	-20.70	5.80	-668.08	-383.32	6461.328	1030
5755	14.92	-20.90	5.77	-669.03	-384.00	6461.337	1030
5760	14.82	-20.63	5.70	-669.07	-383.89	6461.341	1030
5765	14.72	-20.78	5.78	-669.24	-384.03	6461.344	1030
5770	14.91	-20.35	5.74	-669.15	-384.51	6461.350	1030
5775	14.88	-20.29	5.81	-669.50	-385.15	6461.355	1030
5780	15.03	-20.24	5.75	-670.26	-386.64	6461.359	1030
5785	14.66	-20.28	5.74	-670.53	-387.18	6461.365	1030
5790	14.59	-20.23	5.71	-670.64	-387.57	6461.372	1030
5795	14.90	-20.23	5.73	-670.61	-387.37	6461.375	1030
5800	14.77	-20.31	5.71	-670.59	-387.87	6461.380	1030
5805	14.85	-19.97	5.70	-670.68	-388.03	6461.383	1030
5810	14.74	-19.79	5.54	-672.90	-391.00	6461.390	1030
5815	14.74	-19.64	5.65	-672.91	-391.38	6461.396	1030
5820	14.45	-19.47	5.60	-673.50	-392.37	6461.401	1030
5825	14.49	-19.78	5.57	-673.38	-392.68	6461.404	1030
5830	14.88	-19.16	5.54	-673.30	-392.63	6461.412	1030
5835	14.57	-19.64	5.63	-673.61	-393.27	6461.414	1030
5840	14.48	-19.78	5.53	-675.32	-393.37	6461.421	1030
5845	14.05	-19.38	5.59	-675.06	-393.48	6461.423	1030
5850	13.79	-19.35	5.64	-675.27	-394.06	6461.432	1030
5855	14.77	-19.11	5.47	-675.15	-394.28	6461.436	1030
5860	14.12	-18.94	5.53	-676.20	-395.53	6461.441	1030
5865	14.31	-19.39	5.47	-676.37	-396.04	6461.444	1030
5870	13.34	-19.75	5.59	-677.16	-396.76	6461.452	1030
5875	13.86	-19.18	5.48	-677.46	-396.88	6461.453	1030
5880	13.96	-19.22	5.57	-677.40	-397.62	6461.460	1030
5885	14.07	-18.88	5.47	-677.22	-397.94	6461.466	1030
5890	13.88	-19.12	5.53	-678.16	-398.61	6461.470	1030
5895	13.54	-19.04	5.59	-679.00	-399.52	6461.475	1030
5900	13.67	-18.91	5.50	-678.94	-400.38	6461.479	1030
5905	14.37	-18.80	5.39	-679.48	-401.12	6461.484	1030
5910	14.42	-18.51	5.37	-679.28	-401.34	6461.490	1030
5915	13.83	-18.63	5.31	-679.50	-402.17	6461.495	1030
5920	14.39	-18.70	5.44	-679.38	-402.26	6461.500	1030
5925	14.20	-19.10	5.43	-680.86	-403.97	6461.506	1030
5930	13.91	-18.24	5.25	-680.90	-404.37	6461.509	1030
5935	14.07	-18.52	5.41	-680.98	-405.04	6461.515	1030
5940	13.85	-18.34	5.39	-680.86	-405.73	6461.520	1030
5945	13.08	-18.26	5.28	-681.11	-405.93	6461.523	1030
5950	13.82	-18.79	5.48	-681.31	-405.95	6461.529	1030
5955	13.63	-19.16	5.46	-682.88	-408.10	6461.536	1030
5960	13.16	-17.74	5.32	-682.61	-408.30	6461.539	1030
5965	12.72	-18.11	5.32	-682.61	-408.64	6461.546	1030
5970	13.63	-18.12	5.44	-682.62	-408.21	6461.548	1030
5975	13.01	-17.47	5.25	-684.00	-410.13	6461.555	1030
5980	13.40	-18.16	5.21	-684.59	-410.94	6461.560	1030
5985	13.99	-18.24	5.43	-685.71	-411.81	6461.566	1030
5990	12.54	-17.66	5.13	-685.77	-411.80	6461.569	1030
5995	13.18	-17.51	5.24	-685.71	-412.04	6461.576	1030
6000	13.20	-18.03	5.39	-685.49	-412.79	6461.578	1030
6005	13.79	-17.63	5.32	-687.08	-414.43	6461.587	1030
6010	13.31	-17.49	5.29	-686.93	-414.87	6461.590	1030
6015	13.44	-17.78	5.32	-687.17	-414.88	6461.595	1030
6020	13.03	-16.77	5.10	-687.05	-414.85	6461.601	1030
6025	12.68	-17.10	5.14	-687.80	-415.92	6461.606	1030
6030	13.29	-17.53	5.20	-688.39	-416.95	6461.609	1030
6035	14.68	-17.16	5.17	-689.51	-418.74	6461.617	1030
6040	12.13	-17.31	5.19	-689.02	-418.44	6461.621	1030
6045	13.06	-17.18	5.18	-689.31	-418.46	6461.625	1030
6050	12.99	-16.98	5.20	-689.38	-418.73	6461.630	1030
6055	12.62	-16.97	5.20	-690.03	-419.22	6461.635	1030
6060	12.36	-16.83	5.17	-691.22	-420.61	6461.641	1030
6065	12.56	-17.06	5.02	-691.21	-420.83	6461.646	1030
6070	12.52	-16.77	5.04	-691.05	-420.75	6461.650	1030
6075	12.62	-17.01	5.01	-691.40	-420.96	6461.654	1030
6080	12.66	-16.72	4.99	-692.21	-421.33	6461.661	1030
6085	12.34	-16.68	5.11	-692.19	-421.63	6461.664	1030
6090	12.38	-16.45	5.16	-693.02	-422.50	6461.671	1030
6095	12.46	-16.17	5.09	-693.21	-422.98	6461.674	1030
6100	12.61	-16.33	4.98	-693.22	-423.50	6461.679	1030
6105	12.72	-16.51	5.06	-693.16	-423.70	6461.685	1030
6110	12.35	-16.65	5.09	-694.56	-425.89	6461.691	1030
6115	12.50	-16.10	5.03	-694.50	-425.93	6461.695	1030
6120	12.31	-16.15	5.03	-694.51	-426.37	6461.700	1030
6125	12.27	-16.39	5.02	-694.72	-426.41	6461.703	1030
6130	12.26	-16.46	4.90	-696.04	-428.34	6461.711	1030
6135	11.66	-16.25	5.06	-696.08	-428.19	6461.716	1030
6140	12.16	-16.01	5.04	-696.11	-428.64	6461.719	1030
6145	11.74	-16.35	4.99	-696.26	-429.08	6461.725	1030
6150	11.68	-16.16	5.01	-696.65	-429.57	6461.730	1030
6155	11.71	-15.93	4.92	-697.60	-430.97	6461.734	1030
6160	12.01	-15.60	4.92	-697.60	-430.97	6461.741	1030
6165	11.75	-15.79	4.78	-697.76	-431.32	6461.745	1030
6170	11.86	-15.84	4.90	-697.70	-431.31	6461.750	1030
6175	11.83	-15.69	4.85	-699.08	-432.32	6461.755	1030
6180	11.51	-15.65	4.90	-699.33	-432.44	6461.760	1030
6185	11.25	-15.63	4.79	-699.45	-433.18	6461.766	1030
6190	11.29	-16.05	4.85	-699.40	-433.03	6461.770	1030
6195	11.46	-15.39	4.74	-700.47	-434.73	6461.773	1030
6200	11.55	-15.43	4.76	-700.83	-434.82	6461.779	1030
6205	11.98	-14.90	4.77	-701.46	-435.81	6461.787	1030
6210	11.55	-15.11	4.77	-701.51	-436.21	6461.789	1030
6215	11.69	-14.95	4.75	-701.82	-436.53	6461.795	1030
6220	11.53	-15.41	4.82	-701.55	-437.09	6461.800	1030
6225	11.81	-14.77	4.78	-703.17	-438.41	6461.807	1030
6230	11.42	-14.94	4.69	-703.04	-438.78	6461.810	1030
6235	10.20	-15.80	4.91	-703.20	-439.11	6461.817	1030
6240	11.70	-14.89	4.66	-703.35	-439.61	6461.819	1030
6245	11.87	-14.42	4.50	-704.62	-441.07	6461.827	1030
6250	11.38	-14.84	4.69	-704.72	-441.71	6461.828	1030
6255	11.51	-14.58	4.68	-705.26	-442.24	6461.835	1030
6260	11.36	-14.41	4.65	-705.31	-442.87	6461.840	1030
6265	11.30	-14.52	4.59	-705.56	-442.90	6461.846	1030
6270	11.50	-14.47	4.69	-705.29	-443.64	6461.851	1030
6275	11.05	-14.58	4.70	-705.23	-443.41	6461.855	1030
6280	11.34	-14.75	4.52	-705.35	-443.78	6461.859	1030
6285	10.43	-14.59	4.84	-708.70	-445.79	6461.867	1030
6290	10.99	-14.09	4.58	-707.72	-446.18	6461.871	1030
6295	10.90	-14.23	4.64	-707.91	-446.49	6461.875	1030
6300	11.22	-14.25	4.62	-707.83	-446.56	6461.881	1030
6305	10.37	-14.46	4.74	-708.22	-446.89	6461.884	1030
6310	10.74	-14.13	4.62	-709.15	-448.11	6461.890	1030
6315	10.55	-14.30	4.56	-709.55	-448.18	6461.894	1030
6320	10.65	-13.99	4.51	-710.16	-448.96	6461.900	1030
6325	10.75	-13.93	4.52	-710.04	-449.02	6461.905	1030
6330	10.60	-13.92	4.68	-710.07	-449.61	6461.911	1030
6335	10.77	-13.75	4.55	-710.20	-449.62	6461.914	1030
6340	10.19	-13.77	4.74	-711.68	-451.44	6461.921	1030
6345	10.09	-13.85	4.70	-711.67	-451.79	6461.925	1030
6350	11.04	-13.47	4.44	-711.73	-451.85	6461.932	1030
6355	10.68	-13.57	4.52	-711.90	-451.79	6461.935	1030
6360	10.33	-13.68	4.46	-712.97	-453.44	6461.941	1030
6365	10.20	-13.65	4.59	-713.07	-453.91	6461.945	1030
6370	10.45	-13.60	4.43	-713.78	-454.48	6461.952	1030
6375	10.02	-13.75	4.41	-714.28	-454.88	6461.954	1030
6380	10.14	-13.52	4.41	-714.02	-455.28	6461.960	1030
6385	10.22	-13.50	4.47	-714.02	-455.09	6461.966	1030
6390	10.70	-12.72	4.38	-714.99	-456.37	6461.970	1030
6395	10.23	-13.00	4.36	-715.25	-456.98	6461.976	1030
6400	9.97	-13.09	4.22	-715.69	-457.87	6461.980	1030
6405	9.89	-13.09	4.44	-716.05	-458.49	6461.984	1030
6410	10.11	-13.08	4.21	-715.99	-458.63	6461.990	1030
6415	9.88	-13.09	4.30	-716.01	-458.60	6461.995	1030
6420	9.86	-13.10	4.34	-716.62	-459.58	6462.000	1030
6425	10.11	-12.80	4.47	-717.29	-460.60	6462.005	1030
6430	9.64	-12.86	4.42	-717.31	-461.32	6462.010	1030
6435	8.97	-12.87	4.41	-717.20	-461.46	6462.016	1030
6440	10.18	-12.58	4.41	-717.48	-462.07	6462.020	1030
6445	9.61	-12.80	4.22	-718.95	-463.30	6462.023	1030
6450	9.38	-12.46	4.31	-718.97	-463.53	6462.029	1030
6455	9.54	-12.70	4.18	-719.73	-463.83	6462.036	1030
6460	10.10	-12.40	4.17	-719.95	-464.18	6462.039	1030
6465	9.73	-12.40	4.16	-719.78	-464.28	6462.046	1030
6470	9.45	-12.69	4.35	-719.93	-464.37	6462.050	1030
6475	9.73	-12.66	4.33	-720.75	-465.08	6462.055	1030
6480	8.76	-12.27	4.22	-721.22	-465.57	6462.060	1030
6485	9.12	-11.78	4.49	-721.63	-465.61	6462.066	1030
6490	9.51	-12.36	4.29	-721.96	-466.18	6462.069	1030
6495	9.33	-12.61	4.26	-722.40	-467.27	6462.077	1030
6500	9.34	-12.00	4.04	-722.09	-467.53	6462.078	1030
6505	8.89	-11.95	4.12	-723.08	-468.66	6462.085	1030
6510	9.26	-11.88	4.32	-723.51	-469.85	6462.091	1030
6515	9.77	-11.59	4.06	-724.22	-469.99	6462.095	1030
6520	8.85	-11.93	4.05	-724.49	-469.64	6462.100	1030
6525	9.17	-11.62	4.00	-724.86	-470.39	6462.106	1030
6530	9.33	-12.10	4.17	-724.67	-470.38	6462.109	1030
6535	8.58	-12.08	4.12	-724.44	-470.93	6462.115	1030
6540	8.67	-11.97	3.96	-724.44	-470.93	6462.121	1030
6545	9.47	-11.53	4.02	-725.25	-471.32	6462.125	1030
6550	9.14	-11.66	4.10	-726.36	-472.63	6462.130	1030
6555	9.12	-11.30	3.89	-726.73	-473.09	6462.135	1030
6560	8.59	-10.97	4.01	-726.70	-473.05	6462.141	1030
6565	9.15	-11.75	4.04	-726.81	-473.58	6462.144	1030
6570	9.08	-12.48	3.98	-726.71	-474.35	6462.151	1030
6575	8.24	-11.64	3.93	-726.76	-474.47	6462.154	1030
6580	8.64	-11.17	3.93	-728.80	-476.48	6462.161	1030
6585	8.41	-11.57	4.12	-728.96	-476.59	6462.164	1030
6590	8.48	-11.17	4.02	-729.48	-477.64	6462.170	1030
6595	8.70	-10.90	3.83	-729.94	-478.28	6462.174	1030
6600	8.17	-11.44	3.63	-729.98	-478.90	6462.182	1030
6605	8.19	-11.37	3.94	-730.05	-478.95	6462.186	1030
6610	8.83	-10.52	3.81	-730.13	-479.09	6462.190	1030
6615	8.54	-11.12	3.77	-730.14	-479.27	6462.195	1030
6620	8.43	-10.81	3.86	-731.78	-479.79	6462.201	1030
6625	8.32	-10.66	3.77	-732.34	-480.01	6462.204	1030
6630	8.31	-10.61	3.91	-732.23	-480.43	6462.210	1030
6635	8.05	-10.97	3.91	-732.58	-481.01	6462.216	1030
6640	8.17	-10.74	3.81	-732.58	-480.97	6462.220	1030
6645	8.06	-10.90	3.87	-732.44	-481.51	6462.225	1030
6650	8.32	-10.75	3.80	-732.49	-481.45	6462.230	1030
6655	8.38	-10.50	3.81	-732.40	-482.04	6462.234	1030
6660	8.32	-10.71	3.75	-732.81	-482.65	6462.241	1030
6665	8.12	-11.04	3.74	-733.08	-482.63	6462.245	1030
6670	8.22	-10.42	3.89	-733.17	-482.74	6462.250	1030
6675	8.18	-10.48	3.93	-732.94	-482.75	6462.255	1030
6680	8.16	-10.47	3.89	-732.88	-483.17	6462.259	1030
6685	8.10	-10.39	3.90	-733.28	-483.11	6462.265	1030
6690	8.14	-10.61	3.81	-733.08	-483.64	6462.271	1030
6695	7.92	-10.56	3.99	-733.12	-483.78	6462.273	1030
6700	8.28	-10.28	3.75	-733.55	-484.11	6462.279	1030
6705	7.85	-9.93	3.64	-737.90	-489.02	6462.286	1030
6710	7.60	-9.78	3.85	-738.42	-490.01	6462.289	1030
6715	7.34	-10.12	3.71	-738.34	-490.29	6462.296	1030
6720	7.37	-9.90	3.78	-738.60	-490.55	6462.300	1030
6725	7.36	-10.32	3.57	-738.57	-490.66	6462.305	1030
6730	7.84	-9.71	3.59	-738.66	-491.13	6462.311	1030
6735	7.45	-9.71	3.67	-740.51	-493.16	6462.316	1030
6740	7.67	-9.59	3.45	-740.86	-493.55	6462.319	1030
6745	6.91	-9.90	3.67	-740.75	-493.43	6462.326	1030
6750	7.33	-9.82	3.74	-740.85	-493.72	6462.328	1030
6755	7.53	-9.54	3.63	-741.92	-494.93	6462.335	1030
6760	7.24	-9.68	3.40	-742.13	-495.29	6462.340	1030
6765	6.89	-9.29	3.69	-742.08	-495.43	6462.347	1030
6770	7.65	-9.57	3.38	-742.34	-495.56	6462.350	1030
6775	7.04	-9.75	3.50	-742.06	-495.67	6462.355	1030
6780	6.88	-9.38	3.45	-742.29	-496.20	6462.359	1030
6785	7.25	-8.79	3.57	-743.81	-497.66	6462.365	1030
6790	7.19	-9.55	3.46	-744.33	-498.62	6462.371	1030
6795	6.84	-9.24	3.58	-744.52	-498.89	6462.375	1030
6800	6.14	-9.39	3.74	-744.41	-498.68	6462.380	1030
6805	6.86	-8.89	3.61	-744.92	-499.32	6462.385	1030
6810	7.21	-8.64	3.61	-745.93	-500.21	6462.390	1030
6815	6.86	-8.80	3.48	-746.06	-500.77	6462.396	1030
6820	6.87	-8.79	3.38	-746.11	-501.13	6462.398	1030
6825	7.18	-9.18	3.35	-746.11	-501.49	6462.404	1030
6830	7.20	-9.10	3.39	-745.92	-501.48	6462.411	1030
6835	6.51	-9.21	3.32	-746.01	-501.27	6462.415	1030
6840	6.44	-8.88	3.47	-746.25	-501.93	6462.420	1030
6845	7.23	-9.19	3.35	-746.40	-502.25	6462.425	1030
6850	7.20	-8.59	3.19	-748.78	-504.44	6462.429	1030
6855	6.07	-8.75	3.28	-748.80	-504.61	6462.435	1030
6860	5.57	-8.28	3.31	-749.21	-504.66	6462.441	1030
6865	6.98	-8.44	3.48	-749.09	-504.71	6462.444	1030
6870	6.97	-9.00	3.44	-749.09	-505.08	6462.452	1030
6875	6.22	-8.75	3.49	-749.24	-505.35	6462.453	1030
6880	6.71	-8.64	3.42	-750.92	-507.29	6462.460	1030
6885	6.65	-7.70	3.04	-751.32	-507.58	6462.465	1030
6890	6.45	-7.73	3.16	-751.89	-508.78	6462.469	1030
6895	6.53	-8.22	3.53	-751.90	-509.18	6462.475	1030
6900	6.25	-8.27	3.30	-751.96	-509.63	6462.481	1030
6905	6.56	-7.74	3.14	-752.07	-509.75	6462.484	1030
6910	5.61	-8.41	3.37	-751.94	-510.31	6462.492	1030
6915	6.18	-7.81	3.30	-752.15	-510.26	6462.496	1030
6920	5.73	-7.66	3.29	-752.38	-510.41	6462.500	1030
6925	6.22	-8.52	3.27	-752.17	-510.35	6462.505	1030
6930	6.61	-7.80	3.09	-754.09	-512.01	6462.511	1030
6935	5.58	-7.57	3.11	-754.95	-513.27	6462.515	1030
6940	5.89	-7.86	3.27	-754.98	-513.55	6462.521	1030
6945	6.56	-7.55	2.94	-755.00	-513.58	6462.523	1030
6950	5.97	-7.64	3.01	-755.06	-513.88	6462.529	1030
6955	6.08	-8.00	3.28	-755.10	-513.97	6462.536	1030
6960	5.51	-7.51	3.28	-755.79	-514.67	6462.539	1030
6965	5.43	-7.30	3.00	-757.06	-514.61	6462.545	1030
6970	5.89	-7.88	3.08	-757.51	-514.93	6462.551	1030
6975	5.88	-7.61	2.98	-757.47	-514.53	6462.554	1030
6980	6.15	-6.76	2.98	-757.65	-514.75	6462.560	1030
6985	5.64	-7.67	3.13	-757.41	-515.32	6462.566	1030
6990	5.58	-7.33	3.10	-757.39	-515.78	6462.569	1030
6995	5.60	-7.00	2.88	-757.49	-516.05	6462.576	1030
7000	6.04	-7.94	3.10	-757.72	-516.99	6462.578	1030
7005	5.68	-7.22	3.04	-760.21	-519.34	6462.585	1030
7010	4.82	-6.98	2.92	-760.45	-519.67	6462.589	1030
7015	5.03	-6.56	2.94	-760.69	-519.96	6462.597	1030
7020	6.00	-6.81	2.98	-760.49	-519.91	6462.600	1030
7025	5.56	-6.70	2.88	-760.51	-521.00	6462.606	1030
7030	5.66	-7.24	2.99	-760.65	-520.65	6462.609	1030
7035	5.03	-7.39	3.02	-762.65	-523.06	6462.616	1030
7040	5.08	-6.37	2.88	-762.99	-523.43	6462.621	1030
7045	4.95	-5.76	2.99	-762.76	-524.02	6462.627	1030
7050	5.19	-6.95	2.98	-763.09	-524.34	6462.630	1030
7055	5.16	-6.64	2.94	-763.08	-524.49	6462.636	1030
7060	4.87	-7.17	2.91	-762.99	-524.59	6462.640	1030
7065	5.22	-6.47	3.04	-764.51	-526.20	6462.645	1030
7070	4.84	-6.18	2.93	-765.37	-526.63	6462.648	1030
7075	5.02	-6.10	2.83	-765.34	-527.79	6462.655	1030
7080	5.40	-6.39	2.71	-765.45	-528.06	6462.662	1030
7085	5.18	-6.62	2.60	-765.48	-528.25	6462.664	1030
7090	5.21	-6.46	2.67	-765.51	-528.40	6462.670	1030
7095	5.26	-6.20	2.73	-766.20	-529.53	6462.676	1030
7100	4.76	-5.85	2.77	-767.35	-530.76	6462.679	1030
7105	4.77	-5.78	2.90	-767.44	-531.30	6462.685	1030
7110	5.01	-5.97	2.75	-767.72	-531.60	6462.691	1030
7115	4.57	-5.79	2.92	-767.58	-531.78	6462.695	1030
7120	4.59	-6.06	2.74	-767.52	-531.88	6462.701	1030
7125	4.27	-6.19	2.81	-767.63	-532.09	6462.705	1030
7130	4.21	-5.67	2.79	-769.66	-533.88	6462.710	1030
7135	4.67	-5.98	2.65	-770.04	-534.31	6462.714	1030
7140	4.45	-6.14	2.60	-769.92	-534.55	6462.719	1030
7145	4.66	-5.98	2.55	-770.20	-534.58	6462.725	1030
7150	4.71	-5.56	2.79	-769.91	-534.69	6462.731	1030
7155	4.19	-5.22	2.87	-770.15	-534.88	6462.734	1030
7160	3.82	-5.71	2.96	-770.05	-534.74	6462.740	1030
7165	4.74	-5.90	2.58	-770.04	-534.83	6462.746	1030
7170	4.39	-5.31	2.62	-772.35	-537.21	6462.750	1030
7175	3.80	-5.28	2.83	-772.96	-537.76	6462.755	1030
7180	3.82	-4.90	2.71	-772.92	-537.39	6462.762	1030
7185	4.20	-5.07	2.68	-773.34	-538.26	6462.765	1030
7190	3.87	-5.48	2.46	-773.17	-538.49	6462.771	1030
7195	4.08	-5.36	2.58	-773.25	-538.50	6462.773	1030
7200	4.33	-6.11	2.44	-774.28	-540.03	6462.780	1030
7205	4.29	-4.61	2.49	-775.64	-540.81	6462.786	1030
7210	3.54	-5.39	2.47	-775.36	-541.37	6462.789	1030
7215	3.94	-5.36	2.60	-775.51	-540.90	6462.795	1030
7220	4.19	-5.38	2.50	-775.60	-541.29	6462.800	1030
7225	3.70	-5.10	2.45	-775.67	-541.43	6462.804	1030
7230	3.89	-4.96	2.60	-776.32	-542.61	6462.811	1030
7235	3.81	-5.35	2.39	-777.81	-544.08	6462.814	1030
7240	3.56	-5.00	2.38	-777.87	-544.12	6462.820	1030
7245	3.85	-4.85	2.48	-777.84	-544.17	6462.826	1030
7250	3.68	-4.97	2.47	-778.00	-544.26	6462.829	1030
7255	3.26	-4.72	2.46	-778.12	-544.34	6462.835	1030
7260	3.95	-5.07	2.49	-778.36	-544.55	6462.840	1030
7265	3.49	-4.54	2.55	-780.11	-544.18	6462.844	1030
7270	3.42	-4.40	2.46	-780.38	-544.50	6462.851	1030
7275	2.86	-5.06	2.66	-780.36	-544.97	6462.856	1030
7280	3.13	-4.60	2.52	-780.26	-545.36	6462.859	1030
7285	3.58	-3.92	2.38	-780.48	-545.75	6462.867	1030
7290	3.56	-5.41	2.51	-780.37	-545.92	6462.869	1030
7295	3.91	-4.07	2.52	-780.56	-545.96	6462.875	1030
7300	3.38	-4.41	2.27	-780.48	-546.48	6462.879	1030
7305	3.38	-4.35	2.39	-782.82	-548.91	6462.884	1030
7310	3.10	-4.24	2.45	-783.21	-549.67	6462.890	1030
7315	4.05	-3.94	2.25	-783.67	-550.44	6462.896	1030
7320	3.21	-4.30	2.46	-783.50	-550.28	6462.898	1030
7325	3.66	-4.19	2.26	-783.62	-550.36	6462.905	1030
7330	2.66	-4.26	2.35	-783.62	-550.35	6462.911	1030
7335	3.11	-4.33	2.18	-784.86	-550.54	6462.914	1030
7340	3.21	-4.48	2.27	-785.25	-550.69	6462.920	1030
7345	3.08	-3.42	2.28	-785.44	-550.91	6462.926	1030
7350	3.22	-3.97	2.28	-785.59	-551.13	6462.929	1030
7355	3.07	-4.88	2.20	-785.49	-551.90	6462.936	1030
7360	3.23	-4.01	2.14	-785.69	-552.00	6462.940	1030
7365	2.32	-3.77	2.48	-787.07	-553.17	6462.945	1030
7370	3.14	-3.32	2.34	-787.89	-554.58	6462.951	1030
7375	3.16	-3.47	2.15	-788.13	-554.61	6462.954	1030
7380	2.47	-3.55	2.33	-787.96	-555.07	6462.960	1030
7385	2.85	-4.25	2.20	-787.93	-555.04	6462.965	1030
7390	3.11	-3.21	2.16	-788.21	-554.85	6462.969	1030
7395	2.55	-3.82	2.20	-788.66	-555.73	6462.975	1030
7400	2.61	-3.81	2.21	-790.19	-557.62	6462.981	1030
7405	2.61	-3.51	2.13	-790.42	-558.03	6462.984	1030
7410	2.50	-3.60	2.02	-790.62	-557.98	6462.992	1030
7415	2.50	-3.75	2.15	-790.38	-558.38	6462.995	1030
7420	2.09	-3.36	2.27	-790.62	-557.97	6463.000	1030
7425	2.42	-3.03	2.30	-790.67	-558.19	6463.004	1030
7430	2.45	-3.25	2.13	-792.50	-560.41	6463.009	1030
7435	2.60	-3.17	2.00	-792.49	-560.96	6463.015	1030
7440	2.29	-3.30	1.97	-792.90	-561.44	6463.022	1030
7445	2.15	-3.05	2.15	-792.67	-561.31	6463.023	1030
7450	1.92	-2.85	2.15	-792.66	-561.57	6463.031	1030
7455	2.02	-3.49	2.14	-792.77	-561.28	6463.036	1030
7460	1.91	-2.82	2.16	-794.58	-563.60	6463.042	1030
7465	2.12	-2.66	2.14	-794.64	-563.95	6463.044	1030
7470	2.30	-2.66	2.08	-794.77	-564.08	6463.050	1030
7475	2.28	-2.80	2.02	-794.85	-564.24	6463.055	1030
7480	2.46	-2.79	1.94	-795.92	-564.47	6463.061	1030
7485	2.08	-3.01	2.05	-796.12	-564.74	6463.065	1030
7490	2.39	-2.81	1.97	-796.35	-565.09	6463.070	1030
7495	1.97	-3.10	2.13	-796.41	-565.27	6463.076	1030
7500	2.33	-2.49	1.92	-796.49	-565.68	6463.081	1030
7505	2.03	-2.75	2.02	-796.27	-566.15	6463.085	1030
7510	2.16	-3.12	1.88	-797.71	-566.81	6463.090	1030
7515	1.27	-2.94	1.97	-798.61	-568.50	6463.094	1030
7520	1.69	-2.07	2.06	-798.78	-568.29	6463.100	1030
7525	1.75	-2.51	2.07	-798.84	-568.76	6463.106	1030
7530	1.89	-2.79	1.96	-798.96	-568.64	6463.109	1030
7535	2.38	-2.70	1.83	-799.02	-568.80	6463.116	1030
7540	2.23	-2.54	1.93	-798.78	-569.01	6463.121	1030
7545	1.46	-2.40	1.94	-799.11	-568.79	6463.125	1030
7550	1.84	-2.57	2.15	-799.67	-569.55	6463.129	1030
7555	2.01	-2.71	1.95	-802.11	-572.11	6463.134	1030
7560	0.75	-2.06	2.02	-802.09	-572.43	6463.140	1030
7565	0.79	-1.12	1.85	-801.95	-572.49	6463.147	1030
7570	2.06	-2.38	1.93	-802.11	-572.67	6463.148	1030
7575	1.58	-1.81	1.79	-802.03	-572.91	6463.155	1030
7580	2.40	-3.13	1.77	-802.15	-573.15	6463.160	1030
7585	1.91	-2.40	2.00	-803.76	-575.03	6463.164	1030
7590	0.66	-1.66	1.77	-804.42	-575.77	6463.169	1030
7595	1.67	-1.09	1.52	-804.33	-576.12	6463.176	1030
7600	1.86	-2.21	1.90	-804.61	-575.89	6463.179	1030
7605	1.34	-2.07	1.84	-804.49	-576.51	6463.186	1030
7610	1.13	-1.88	1.84	-804.54	-576.10	6463.190	1030
7615	1.34	-0.84	1.75	-806.57	-579.75	6463.197	1030
7620	1.14	-1.33	1.77	-806.75	-578.72	6463.201	1030
7625	0.23	-2.19	1.81	-806.66	-578.97	6463.207	1030
7630	2.07	-1.71	1.70	-806.75	-578.74	6463.210	1030
7635	1.33	-1.65	1.69	-807.67	-579.64	6463.215	1031
7640	0.89	-2.07	1.74	-808.32	-580.70	6463.219	1031
7645	1.24	-2.60	1.85	-808.15	-580.41	6463.225	1031
7650	1.02	-1.61	1.72	-807.68	-580.32	6463.231	1031
7655	1.13	-1.74	1.57	-807.86	-580.36	6463.234	1031
7660	2.27	-2.77	1.60	-807.55	-580.59	6463.240	1031
7665	0.99	-1.91	1.66	-807.84	-580.28	6463.246	1031
7670	-0.06	-1.19	1.76	-807.67	-580.26	6463.250	1031
7675	0.91	-1.94	1.88	-807.82	-580.19	6463.255	1031
7680	1.14	-1.39	1.67	-807.87	-580.36	6463.259	1031
7685	1.31	-1.15	1.68	-806.99	-579.41	6463.265	1031
7690	2.04	-2.48	1.79	-805.16	-577.74	6463.271	1031
7695	1.44	-2.04	1.62	-805.20	-577.89	6463.274	1031
7700	0.80	-1.15	1.57	-805.20	-577.87	6463.281	1031
7705	1.36	-2.21	1.84	-805.00	-577.31	6463.286	1031
7710	1.47	-2.30	1.66	-805.26	-577.87	6463.289	1031
7715	0.88	-1.81	1.74	-805.45	-577.71	6463.294	1031
7720	1.77	-2.69	1.88	-803.55	-577.65	6463.301	1031
7725	1.36	-1.77	1.80	-803.24	-577.39	6463.304	1031
7730	0.86	-1.57	1.77	-802.96	-577.34	6463.311	1031
7735	1.65	-2.60	1.93	-803.14	-577.25	6463.313	1031
7740	2.50	-3.67	1.89	-803.07	-577.15	6463.322	1031
7745	0.95	-1.43	1.75	-803.23	-576.67	6463.326	1031
7750	1.26	-2.38	1.94	-803.49	-576.90	6463.331	1031
7755	1.39	-2.46	1.87	-803.64	-576.67	6463.335	1031
7760	1.24	-2.55	1.77	-801.14	-574.66	6463.341	1031
7765	2.26	-2.03	1.80	-800.48	-573.89	6463.344	1031
7770	2.66	-1.75	1.85	-800.44	-573.72	6463.351	1031
7775	1.29	-1.80	1.92	-799.77	-574.41	6463.357	1031
7780	1.24	-2.40	2.04	-800.13	-574.13	6463.359	1031
7785	1.49	-2.12	1.94	-800.10	-573.64	6463.365	1031
7790	1.19	-2.02	1.88	-800.47	-574.04	6463.371	1031
7795	1.69	-2.42	2.05	-800.57	-573.83	6463.375	1031
7800	1.49	-2.55	2.00	-799.78	-572.78	6463.380	1031
7805	1.43	-2.23	1.87	-798.08	-571.48	6463.384	1031
7810	1.89	-2.74	2.01	-798.00	-571.32	6463.390	1031
7815	2.22	-2.94	2.08	-798.07	-571.18	6463.396	1031
7820	1.20	-1.82	2.19	-798.04	-571.49	6463.399	1031
7825	1.89	-2.79	1.99	-798.19	-571.33	6463.405	1031
7830	1.84	-2.94	1.92	-797.63	-571.03	6463.410	1031
7835	1.41	-2.47	2.19	-795.58	-569.18	6463.414	1031
7840	2.28	-2.68	2.10	-795.40	-569.13	6463.419	1031
7845	2.31	-2.59	2.24	-795.42	-568.79	6463.425	1031
7850	1.73	-2.76	2.06	-795.49	-568.82	6463.429	1031
7855	1.91	-2.98	2.11	-795.08	-568.33	6463.435	1031
7860	2.32	-2.69	1.93	-795.38	-568.63	6463.438	1031
7865	2.00	-3.10	2.01	-793.37	-566.03	6463.444	1031
7870	2.64	-2.97	2.11	-793.40	-565.79	6463.450	1031
7875	2.18	-3.59	2.18	-793.21	-566.15	6463.457	1031
7880	1.62	-2.82	2.18	-793.38	-565.69	6463.460	1031
7885	2.48	-3.33	2.01	-793.18	-565.56	6463.466	1031
7890	2.79	-3.15	1.97	-792.96	-565.75	6463.469	1031
7895	2.23	-3.65	2.00	-791.59	-563.89	6463.476	1031
7900	2.29	-3.33	2.18	-791.18	-563.27	6463.481	1031
7905	3.37	-3.41	1.96	-791.85	-562.77	6463.487	1031
7910	2.42	-3.52	1.98	-791.54	-563.00	6463.490	1031
7915	2.24	-3.13	2.20	-791.17	-562.68	6463.496	1031
7920	1.90	-3.02	2.28	-791.12	-563.46	6463.500	1031
7925	2.68	-2.73	2.14	-790.14	-561.98	6463.505	1031
7930	3.46	-3.06	1.97	-789.31	-561.03	6463.509	1031
7935	2.84	-3.85	2.05	-789.36	-561.25	6463.515	1031
7940	3.04	-3.66	2.00	-789.13	-561.23	6463.521	1031
7945	2.48	-3.08	2.26	-789.25	-560.81	6463.524	1031
7950	2.37	-2.95	2.32	-789.04	-561.31	6463.530	1031
7955	2.32	-3.35	2.25	-788.94	-561.40	6463.536	1031
7960	2.48	-2.98	2.19	-789.32	-561.23	6463.542	1031
7965	2.74	-3.48	2.15	-788.49	-560.70	6463.544	1031
7970	2.74	-3.64	2.15	-787.21	-559.24	6463.551	1031
7975	2.15	-3.85	2.33	-787.47	-558.71	6463.555	1031
7980	2.28	-3.52	2.35	-787.04	-558.72	6463.561	1031
7985	2.71	-3.72	2.18	-787.14	-559.18	6463.564	1031
7990	2.47	-3.50	2.27	-787.14	-558.35	6463.570	1031
7995	2.44	-3.38	2.40	-786.72	-558.22	6463.575	1031
8000	2.75	-3.60	2.30	-785.61	-556.80	6463.578	1031
8005	2.69	-4.06	2.25	-785.32	-556.66	6463.584	1031
8010	2.66	-3.84	2.36	-785.21	-556.68	6463.591	1031
8015	2.89	-4.09	2.21	-785.29	-556.84	6463.594	1031
8020	2.84	-3.99	2.21	-785.45	-556.34	6463.600	1031
8025	2.26	-4.10	2.28	-785.34	-556.11	6463.605	1031
8030	3.26	-4.42	2.17	-782.91	-553.09	6463.609	1031
8035	3.14	-4.72	2.21	-782.49	-552.85	6463.615	1031
8040	3.94	-5.11	2.07	-782.51	-552.64	6463.621	1031
8045	3.71	-4.14	2.17	-782.23	-552.17	6463.624	1031
8050	3.35	-4.31	2.35	-782.44	-551.80	6463.630	1031
8055	3.27	-4.43	2.22	-782.51	-552.00	6463.634	1031
8060	3.56	-3.73	2.37	-780.72	-550.21	6463.640	1031
8065	3.57	-4.24	2.37	-780.11	-549.84	6463.646	1031
8070	4.45	-3.96	2.25	-779.77	-549.65	6463.652	1031
8075	2.94	-4.76	2.40	-780.15	-549.64	6463.655	1031
8080	3.93	-4.11	2.26	-780.08	-549.51	6463.660	1031
8085	3.96	-4.47	2.19	-779.78	-549.67	6463.664	1031
8090	3.90	-4.49	2.26	-778.78	-548.17	6463.670	1031
8095	3.29	-4.85	2.45	-777.93	-547.34	6463.676	1031
8100	3.53	-5.19	2.33	-778.01	-546.96	6463.680	1031
8105	3.51	-4.58	2.42	-777.81	-546.55	6463.686	1031
8110	2.82	-5.29	2.55	-778.10	-546.65	6463.692	1031
8115	3.86	-4.55	2.35	-777.78	-546.83	6463.695	1031
8120	3.27	-5.01	2.44	-777.88	-546.76	6463.701	1031
8125	3.91	-4.95	2.31	-777.90	-546.73	6463.703	1031
8130	4.16	-4.72	2.28	-777.35	-545.87	6463.710	1031
8135	3.73	-5.07	2.48	-775.26	-543.96	6463.716	1031
8140	4.08	-5.07	2.42	-774.86	-543.77	6463.719	1031
8145	3.96	-4.88	2.46	-775.03	-543.83	6463.727	1031
8150	4.19	-5.02	2.40	-774.90	-543.56	6463.730	1031
8155	4.09	-5.01	2.43	-775.15	-543.19	6463.734	1031
8160	3.70	-5.28	2.42	-774.94	-543.32	6463.740	1031
8165	3.71	-5.24	2.64	-773.22	-541.44	6463.745	1031
8170	4.58	-4.83	2.53	-773.02	-540.82	6463.749	1031
8175	3.50	-5.94	2.64	-772.80	-540.89	6463.757	1031
8180	3.68	-5.46	2.72	-772.85	-540.83	6463.758	1031
8185	4.26	-5.31	2.63	-772.98	-540.39	6463.765	1031
8190	3.80	-5.17	2.58	-772.90	-540.44	6463.771	1031
8195	4.20	-5.41	2.58	-770.81	-538.80	6463.773	1031
8200	4.62	-5.79	2.49	-770.43	-538.22	6463.779	1031
8205	4.27	-5.56	2.70	-770.37	-538.24	6463.787	1031
8210	4.28	-5.81	2.58	-770.20	-537.67	6463.789	1031
8215	4.19	-5.60	2.70	-770.54	-537.59	6463.796	1031
8220	4.36	-5.49	2.58	-770.32	-537.16	6463.799	1031
8225	4.40	-5.62	2.64	-769.11	-536.47	6463.805	1031
8230	4.90	-6.04	2.55	-768.23	-535.57	6463.811	1031
8235	4.00	-5.92	2.89	-767.94	-535.38	6463.816	1031
8240	4.48	-5.56	2.82	-768.19	-535.38	6463.819	1031
8245	4.57	-5.66	2.79	-768.25	-535.67	6463.825	1031
8250	4.74	-5.56	2.62	-768.19	-535.22	6463.829	1031
8255	4.58	-5.45	2.77	-768.34	-535.06	6463.834	1031
8260	4.74	-5.95	2.76	-766.30	-535.04	6463.841	1031
8265	4.63	-5.71	2.91	-766.16	-534.84	6463.844	1031
8270	4.44	-6.02	2.88	-766.07	-534.61	6463.850	1031
8275	4.76	-5.97	2.83	-766.09	-534.51	6463.856	1031
8280	4.69	-6.03	2.79	-766.19	-534.45	6463.860	1031
8285	4.54	-5.77	2.88	-766.23	-534.17	6463.864	1031
8290	4.00	-6.61	2.89	-766.27	-534.01	6463.871	1031
8295	4.25	-6.36	2.88	-766.28	-533.61	6463.875	1031
8300	5.00	-6.39	2.86	-763.49	-531.23	6463.880	1031
8305	4.76	-6.57	2.98	-763.07	-530.53	6463.885	1031
8310	4.94	-6.43	2.84	-762.95	-529.76	6463.891	1031
8315	5.20	-6.44	2.74	-763.16	-529.14	6463.896	1031
8320	5.10	-6.12	2.98	-762.93	-528.61	6463.898	1031
8325	4.63	-6.40	3.02	-763.14	-528.78	6463.904	1031
8330	4.83	-6.58	3.05	-761.37	-528.49	6463.912	1031
8335	4.83	-6.62	3.03	-760.95	-528.26	6463.914	1031
8340	5.09	-6.68	2.84	-761.11	-528.75	6463.922	1031
8345	4.87	-6.55	2.94	-761.13	-528.09	6463.924	1031
8350	4.77	-6.77	2.97	-761.23	-527.97	6463.930	1031
8355	4.91	-6.71	2.94	-760.94	-527.87	6463.936	1031
8360	5.08	-7.01	2.92	-759.41	-526.45	6463.941	1031
8365	5.26	-6.99	2.94	-759.01	-525.32	6463.944	1031
8370	5.14	-6.71	3.31	-758.76	-525.12	6463.952	1031
8375	5.11	-6.74	3.22	-758.88	-524.30	6463.953	1031
8380	5.31	-6.87	3.11	-758.93	-524.03	6463.960	1031
8385	5.32	-7.07	2.96	-758.96	-524.01	6463.966	1031
8390	5.75	-6.78	2.97	-757.87	-522.88	6463.969	1031
8395	6.00	-6.63	3.09	-756.70	-521.73	6463.975	1031
8400	5.81	-7.22	2.97	-756.81	-521.99	6463.981	1031
8405	5.61	-7.61	2.89	-756.86	-521.60	6463.984	1031
8410	5.94	-7.06	2.91	-756.69	-521.05	6463.990	1031
8415	5.18	-7.09	3.17	-756.52	-521.05	6463.997	1031
8420	5.31	-6.93	3.23	-756.74	-521.15	6464.000	1031
8425	5.45	-6.89	3.13	-756.54	-520.73	6464.005	1031
8430	5.67	-6.99	3.14	-755.69	-520.06	6464.010	1031
8435	5.93	-7.26	3.07	-753.85	-518.39	6464.015	1031
8440	5.81	-7.29	3.14	-754.12	-518.09	6464.021	1031
8445	5.51	-8.04	3.05	-754.24	-518.02	6464.026	1031
8450	6.07	-7.72	2.98	-754.01	-517.57	6464.029	1031
8455	5.73	-7.69	3.16	-753.79	-516.85	6464.036	1031
8460	5.44	-7.96	3.16	-753.41	-516.82	6464.039	1031
8465	5.87	-7.61	3.26	-751.78	-514.64	6464.045	1031
8470	6.00	-7.83	3.21	-751.85	-514.17	6464.050	1031
8475	6.24	-7.83	3.05	-751.60	-513.85	6464.056	1031
8480	5.95	-8.22	3.21	-751.49	-513.75	6464.059	1031
8485	6.28	-8.09	3.10	-751.35	-513.41	6464.064	1031
8490	6.02	-7.95	3.09	-751.51	-513.57	6464.069	1031
8495	6.06	-8.38	3.19	-749.63	-511.27	6464.076	1031
8500	5.96	-8.19	3.33	-749.11	-510.75	6464.078	1031
8505	5.88	-8.40	3.33	-749.03	-510.24	6464.086	1031
8510	6.70	-7.72	3.18	-749.45	-510.22	6464.090	1031
8515	6.28	-8.30	3.16	-749.19	-509.96	6464.096	1031
8520	6.08	-7.99	3.40	-749.23	-510.29	6464.100	1031
8525	6.66	-8.21	3.17	-747.97	-508.71	6464.105	1031
8530	6.59	-8.39	3.31	-747.30	-507.46	6464.109	1031
8535	6.12	-8.38	3.51	-747.56	-507.23	6464.116	1031
8540	6.48	-8.34	3.36	-747.19	-507.44	6464.122	1031
8545	6.44	-8.54	3.31	-747.10	-507.38	6464.125	1031
8550	6.03	-8.67	3.44	-747.32	-507.30	6464.130	1031
8555	6.78	-8.33	3.24	-746.85	-506.94	6464.135	1031
8560	6.68	-8.78	3.38	-745.01	-504.99	6464.140	1031
8565	6.61	-9.21	3.19	-745.05	-504.42	6464.145	1031
8570	6.84	-8.68	3.33	-745.32	-504.33	6464.148	1031
8575	6.58	-8.90	3.36	-745.19	-504.04	6464.155	1031
8580	6.77	-9.00	3.30	-744.95	-504.15	6464.161	1031
8585	6.80	-8.76	3.35	-745.10	-504.12	6464.164	1031
8590	6.56	-8.58	3.56	-744.89	-503.91	6464.170	1031
8595	6.58	-9.02	3.43	-744.66	-503.52	6464.175	1031
8600	6.89	-8.92	3.46	-742.20	-503.94	6464.179	1031
8605	7.51	-8.35	3.47	-742.06	-503.43	6464.185	1031
8610	6.67	-9.56	3.43	-742.11	-503.15	6464.191	1031
8615	6.89	-9.09	3.40	-742.10	-502.71	6464.194	1031
8620	7.17	-9.08	3.31	-742.11	-502.59	6464.201	1031
8625	6.73	-9.26	3.41	-742.13	-502.31	6464.203	1031
8630	7.32	-9.12	3.42	-740.42	-500.20	6464.210	1031
8635	7.00	-9.67	3.43	-740.09	-499.83	6464.215	1031
8640	7.19	-9.34	3.53	-740.10	-499.33	6464.222	1031
8645	7.26	-9.44	3.42	-740.04	-498.66	6464.225	1031
8650	7.22	-9.41	3.40	-739.95	-498.71	6464.231	1031
8655	7.75	-9.42	3.20	-739.92	-498.88	6464.234	1031
8660	7.56	-9.84	3.35	-738.15	-496.95	6464.241	1031
8665	7.07	-9.79	3.67	-737.61	-496.15	6464.246	1031
8670	7.07	-9.80	3.87	-736.79	-495.71	6464.252	1031
8675	7.15	-9.66	3.75	-737.79	-495.92	6464.255	1031
8680	7.48	-9.38	3.81	-737.70	-495.38	6464.261	1031
8685	7.46	-9.54	3.71	-737.50	-495.46	6464.265	1031
8690	7.83	-9.85	3.60	-736.19	-493.93	6464.271	1031
8695	7.48	-10.04	3.71	-735.47	-493.45	6464.274	1031
8700	7.88	-9.76	3.58	-735.72	-493.33	6464.280	1031
8705	8.26	-9.39	3.63	-735.29	-493.08	6464.286	1031
8710	7.90	-9.98	3.60	-735.60	-492.63	6464.289	1031
8715	7.66	-10.01	3.69	-735.34	-492.83	6464.295	1031
8720	7.75	-10.23	3.63	-734.83	-492.60	6464.300	1031
8725	7.73	-10.48	3.69	-733.58	-490.43	6464.304	1031
8730	7.69	-10.62	3.69	-733.12	-489.44	6464.310	1031
8735	8.04	-10.53	3.58	-733.28	-489.37	6464.314	1031
8740	7.69	-10.63	3.73	-733.34	-489.03	6464.320	1031
8745	7.45	-10.76	3.78	-733.35	-488.86	6464.326	1031
8750	7.53	-10.75	3.71	-733.33	-488.75	6464.330	1031
8755	7.76	-10.60	3.65	-733.25	-488.80	6464.335	1031
8760	7.95	-10.61	3.69	-733.18	-488.65	6464.339	1031
8765	7.98	-10.74	3.86	-730.82	-485.57	6464.344	1031
8770	7.74	-10.68	3.97	-730.64	-484.86	6464.350	1031
8775	8.00	-10.68	4.00	-730.67	-484.75	6464.357	1031
8780	8.29	-10.64	3.84	-730.12	-484.80	6464.359	1031
8785	7.94	-10.99	3.87	-730.36	-484.69	6464.366	1031
8790	8.06	-10.72	3.98	-730.35	-484.61	6464.370	1031
8795	8.37	-10.93	4.02	-728.43	-483.12	6464.375	1031
8800	8.60	-11.06	3.88	-727.95	-482.60	6464.380	1031
8805	8.32	-11.42	3.76	-727.98	-482.38	6464.387	1031
8810	8.21	-11.48	3.88	-727.94	-482.14	6464.390	1031
8815	8.39	-11.08	3.89	-727.81	-482.14	6464.396	1031
8820	8.58	-11.01	3.83	-728.04	-481.80	6464.398	1031
8825	8.82	-11.11	3.79	-727.24	-481.43	6464.405	1031
8830	8.66	-11.23	3.90	-725.75	-481.41	6464.411	1031
8835	8.79	-11.28	3.88	-725.75	-480.83	6464.414	1031
8840	9.54	-10.82	3.72	-725.68	-481.03	6464.421	1031
8845	8.72	-11.29	3.83	-725.76	-480.61	6464.424	1031
8850	8.73	-11.55	3.82	-725.37	-480.00	6464.429	1031
8855	8.30	-11.53	3.98	-725.12	-479.67	6464.434	1031
8860	8.70	-11.73	3.98	-723.44	-477.58	6464.440	1031
8865	9.03	-11.63	3.94	-723.57	-476.96	6464.445	1031
8870	8.78	-11.97	4.01	-723.51	-476.91	6464.452	1031
8875	8.38	-12.16	4.04	-723.52	-477.06	6464.454	1031
8880	9.28	-11.13	4.18	-723.56	-476.97	6464.460	1031
8885	8.91	-11.39	4.21	-723.38	-476.55	6464.465	1031
8890	9.10	-11.62	4.04	-723.52	-476.01	6464.469	1031
8895	8.92	-11.50	4.25	-723.43	-475.97	6464.474	1031
8900	9.63	-11.62	3.97	-721.39	-473.20	6464.481	1031
8905	9.48	-11.68	3.97	-720.96	-472.94	6464.484	1031
8910	8.80	-12.18	4.14	-721.09	-472.33	6464.492	1031
8915	9.27	-12.05	4.01	-721.00	-472.10	6464.496	1031
8920	9.22	-11.87	4.06	-721.16	-472.18	6464.500	1031
8925	9.11	-12.16	4.06	-721.00	-472.57	6464.505	1031
8930	9.41	-12.41	4.06	-718.96	-470.00	6464.510	1031
8935	9.57	-12.25	4.08	-718.41	-469.06	6464.515	1031
8940	8.59	-12.46	4.50	-718.19	-469.13	6464.521	1031
8945	9.13	-12.45	4.27	-718.14	-468.98	6464.523	1031
8950	9.49	-12.29	4.24	-718.48	-468.37	6464.530	1031
8955	9.45	-12.58	4.10	-718.61	-468.51	6464.536	1031
8960	9.50	-12.51	4.37	-717.05	-466.76	6464.540	1031
8965	9.38	-12.68	4.32	-716.51	-465.51	6464.545	1031
8970	9.85	-12.64	4.15	-716.41	-465.65	6464.551	1031
8975	9.78	-12.58	4.27	-716.25	-465.44	6464.554	1031
8980	10.00	-12.50	4.16	-716.36	-465.57	6464.561	1031
8985	9.57	-13.09	4.13	-716.11	-465.54	6464.564	1031
8990	9.75	-12.88	4.34	-715.20	-464.57	6464.570	1031
8995	10.12	-12.85	4.24	-714.09	-463.44	6464.575	1031
9000	9.95	-13.01	4.33	-713.88	-463.29	6464.580	1031
9005	9.79	-12.86	4.58	-713.89	-463.35	6464.585	1031
9010	9.93	-12.91	4.42	-713.86	-462.48	6464.590	1031
9015	10.15	-12.85	4.32	-713.79	-462.10	6464.594	1031
9020	10.02	-13.00	4.33	-713.75	-461.79	6464.599	1031
9025	9.92	-13.36	4.39	-712.10	-459.91	6464.606	1031
9030	10.02	-13.43	4.34	-712.03	-459.39	6464.609	1031
9035	10.25	-13.17	4.27	-711.87	-459.45	6464.615	1031
9040	10.16	-13.42	4.29	-711.86	-459.12	6464.620	1031
9045	10.21	-13.30	4.39	-711.74	-459.09	6464.625	1031
9050	10.33	-13.34	4.31	-711.68	-458.97	6464.629	1031
9055	10.13	-13.33	4.48	-711.77	-458.75	6464.635	1031
9060	10.48	-13.16	4.40	-711.61	-458.76	6464.640	1031
9065	10.28	-13.85	4.47	-709.36	-456.59	6464.646	1031
9070	10.67	-13.73	4.42	-708.74	-456.10	6464.648	1031
9075	10.79	-13.67	4.44	-708.92	-456.12	6464.656	1031
9080	10.55	-14.00	4.45	-708.98	-455.99	6464.661	1031
9085	10.72	-13.58	4.54	-708.88	-455.74	6464.664	1031
9090	10.99	-13.49	4.39	-708.94	-455.55	6464.670	1031
9095	10.30	-14.24	4.61	-706.98	-453.30	6464.676	1031
9100	11.02	-13.77	4.70	-706.41	-453.01	6464.680	1031
9105	10.97	-14.09	4.42	-706.83	-452.86	6464.687	1031
9110	10.65	-14.04	4.62	-706.66	-452.88	6464.689	1031
9115	10.58	-14.09	4.60	-706.46	-452.72	6464.695	1031
9120	10.44	-14.60	4.41	-706.48	-452.73	6464.700	1031
9125	10.78	-14.10	4.63	-705.64	-451.78	6464.705	1031
9130	10.89	-14.14	4.65	-704.28	-450.56	6464.710	1031
9135	11.07	-14.36	4.55	-704.33	-449.82	6464.716	1031
9140	10.70	-14.60	4.64	-704.26	-449.44	6464.719	1031
9145	10.73	-14.52	4.61	-704.44	-449.17	6464.725	1031
9150	10.86	-14.34	4.71	-704.42	-449.32	6464.731	1031
9155	10.96	-14.44	4.69	-703.57	-448.49	6464.734	1031
9160	11.08	-14.65	4.82	-702.20	-446.72	6464.740	1031
9165	11.09	-14.97	4.66	-701.91	-446.58	6464.746	1031
9170	11.24	-14.89	4.59	-702.20	-446.33	6464.750	1031
9175	11.41	-14.66	4.71	-702.14	-446.19	6464.754	1031
9180	11.28	-14.84	4.75	-702.09	-445.79	6464.759	1031
9185	11.32	-14.74	4.62	-702.12	-445.56	6464.765	1031
9190	10.97	-14.93	4.83	-701.95	-445.55	6464.771	1031
9195	11.14	-14.85	4.78	-701.93	-445.32	6464.774	1031
9200	10.95	-15.34	4.80	-700.11	-442.96	6464.779	1031
9205	11.40	-15.17	4.71	-700.25	-442.40	6464.785	1031
9210	11.51	-15.08	4.76	-700.10	-441.68	6464.792	1031
9215	11.15	-15.36	4.84	-700.07	-441.67	6464.794	1031
9220	11.61	-15.13	4.77	-699.99	-441.33	6464.801	1031
9225	11.76	-14.99	4.83	-699.88	-441.29	6464.804	1031
9230	11.87	-15.17	4.88	-697.71	-439.12	6464.811	1031
9235	11.52	-15.67	4.94	-696.93	-438.32	6464.814	1031
9240	12.68	-14.74	4.68	-696.70	-437.90	6464.822	1031
9245	11.82	-15.54	4.80	-696.82	-437.69	6464.826	1031
9250	12.42	-15.22	4.74	-696.88	-437.59	6464.830	1031
9255	11.67	-15.72	4.92	-696.86	-437.25	6464.835	1031
9260	11.75	-15.83	5.07	-695.65	-435.95	6464.841	1031
9265	11.86	-15.86	5.02	-694.66	-434.65	6464.844	1031
9270	12.16	-15.76	4.99	-694.66	-434.60	6464.850	1031
9275	12.24	-15.83	4.86	-694.53	-434.61	6464.856	1031
9280	12.10	-15.90	4.88	-694.30	-434.18	6464.859	1031
9285	11.87	-16.07	4.93	-694.43	-434.25	6464.865	1031
9290	12.14	-16.05	4.99	-693.58	-433.18	6464.871	1031
9295	12.28	-16.11	4.96	-692.49	-431.43	6464.874	1031
9300	11.90	-16.41	5.03	-692.34	-431.65	6464.880	1031
9305	12.52	-16.04	4.88	-692.11	-430.96	6464.886	1031
9310	12.29	-16.36	4.82	-692.31	-430.83	6464.890	1031
9315	12.18	-16.35	4.95	-692.28	-431.17	6464.896	1031
9320	12.60	-16.01	4.92	-691.88	-430.73	6464.900	1031
9325	12.25	-16.35	5.04	-690.35	-430.19	6464.904	1031
9330	12.75	-16.15	5.01	-690.34	-430.41	6464.909	1031
9335	12.25	-16.68	5.04	-690.07	-429.94	6464.914	1031
9340	12.12	-16.78	5.00	-690.17	-429.22	6464.919	1031
9345	12.58	-16.43	5.05	-689.82	-428.83	6464.926	1031
9350	12.50	-16.33	5.09	-690.01	-428.80	6464.929	1031
9355	12.11	-16.76	5.04	-690.11	-428.24	6464.936	1031
9360	12.54	-16.67	4.89	-689.97	-428.14	6464.938	1031
9365	12.48	-16.84	4.94	-689.38	-427.51	6464.945	1031
9370	12.64	-16.67	5.04	-688.89	-426.84	6464.950	1031
9375	13.15	-16.08	5.08	-689.39	-426.22	6464.957	1031
9380	12.37	-16.76	5.12	-688.56	-426.80	6464.960	1031
9385	12.44	-16.78	5.17	-688.66	-425.87	6464.965	1031
9390	12.49	-16.72	5.18	-688.71	-425.65	6464.969	1031
9395	12.59	-17.19	5.02	-686.27	-423.45	6464.976	1031
9400	13.11	-17.04	5.15	-684.96	-421.94	6464.981	1031
9405	12.94	-17.28	5.15	-684.50	-421.33	6464.984	1031
9410	12.91	-17.29	5.18	-684.66	-421.32	6464.991	1031
9415	12.78	-17.32	5.28	-684.66	-420.93	6464.996	1031
9420	12.80	-17.27	5.28	-684.41	-420.97	6464.999	1031
9425	12.99	-17.33	5.28	-683.70	-420.88	6465.005	1031
9430	13.12	-17.50	5.16	-682.63	-420.65	6465.009	1031
9435	12.84	-17.78	5.20	-682.45	-420.44	6465.015	1031
9440	12.80	-17.64	5.34	-682.38	-419.87	6465.021	1031
9445	12.68	-17.89	5.26	-682.46	-419.78	6465.025	1031
9450	13.13	-17.53	5.20	-682.40	-419.77	6465.030	1031
9455	12.97	-17.60	5.31	-682.50	-419.20	6465.036	1031
9460	13.00	-17.82	5.32	-680.73	-418.73	6465.039	1031
9465	13.04	-17.82	5.47	-680.44	-418.33	6465.045	1031
9470	13.48	-17.66	5.27	-680.40	-417.41	6465.051	1031
9475	13.32	-17.80	5.28	-680.28	-417.46	6465.054	1031
9480	13.26	-17.82	5.31	-680.31	-416.71	6465.060	1031
9485	13.26	-17.90	5.22	-680.53	-416.42	6465.064	1031
9490	13.71	-18.01	5.25	-678.37	-414.47	6465.070	1031
9495	13.19	-18.40	5.32	-677.82	-413.47	6465.075	1031
9500	13.68	-18.06	5.29	-677.91	-413.58	6465.078	1031
9505	13.70	-18.11	5.35	-677.83	-412.98	6465.085	1031
9510	13.08	-18.61	5.55	-677.94	-412.45	6465.092	1031
9515	13.92	-17.96	5.35	-677.88	-412.67	6465.094	1031
9520	13.96	-18.07	5.29	-677.80	-412.13	6465.101	1031
9525	13.13	-18.50	5.52	-677.79	-411.85	6465.106	1031
9530	14.15	-18.49	5.26	-675.52	-409.11	6465.110	1031
9535	13.59	-18.80	5.50	-674.91	-408.27	6465.116	1031
9540	14.65	-17.96	5.37	-675.03	-407.81	6465.122	1031
9545	13.87	-18.67	5.55	-675.03	-407.06	6465.124	1031
9550	13.70	-18.74	5.54	-674.94	-406.63	6465.130	1031
9555	13.99	-18.61	5.56	-675.00	-406.51	6465.134	1031
9560	13.97	-18.74	5.52	-674.25	-406.14	6465.140	1031
9565	14.08	-18.96	5.45	-672.74	-403.89	6465.146	1031
9570	14.03	-19.08	5.54	-672.83	-403.60	6465.149	1031
9575	14.11	-19.07	5.57	-672.51	-403.03	6465.155	1031
9580	14.21	-19.13	5.40	-672.47	-403.34	6465.160	1031
9585	14.11	-19.24	5.41	-672.70	-403.22	6465.164	1031
9590	13.96	-19.39	5.47	-672.34	-402.60	6465.169	1031
9595	13.98	-19.62	5.62	-670.53	-400.57	6465.174	1031
9600	14.34	-19.44	5.49	-670.51	-400.15	6465.179	1031
9605	14.40	-19.28	5.58	-670.56	-399.55	6465.186	1031
9610	14.09	-19.69	5.51	-670.37	-399.65	6465.189	1031
9615	14.32	-19.26	5.67	-670.59	-399.28	6465.194	1031
9620	14.10	-19.59	5.59	-670.41	-399.07	6465.200	1031
9625	14.53	-19.59	5.60	-668.58	-396.89	6465.203	1031
9630	14.79	-19.39	5.61	-668.36	-396.16	6465.209	1031
9635	14.43	-19.62	5.79	-668.54	-396.20	6465.216	1031
9640	14.82	-19.67	5.63	-668.05	-395.89	6465.219	1031
9645	14.39	-19.85	5.60	-668.27	-395.59	6465.226	1031
9650	14.46	-19.95	5.59	-668.39	-395.49	6465.231	1031
9655	14.45	-20.15	5.70	-666.39	-393.61	6465.234	1031
9660	14.68	-20.22	5.73	-665.90	-392.96	6465.240	1031
9665	14.26	-20.62	5.71	-665.98	-392.60	6465.246	1031
9670	14.69	-20.29	5.75	-665.86	-392.37	6465.249	1031
9675	14.43	-20.38	5.86	-665.28	-391.65	6465.257	1031
9680	14.46	-20.42	5.75	-665.84	-392.39	6465.259	1031
9685	14.76	-20.20	5.74	-665.95	-391.94	6465.265	1031
9690	15.25	-19.87	5.68	-665.92	-391.80	6465.271	1031
9695	14.93	-20.38	5.75	-663.82	-391.43	6465.275	1031
9700	14.85	-20.57	5.84	-663.00	-391.51	6465.279	1031
9705	14.92	-20.87	5.68	-663.16	-389.99	6465.287	1031
9710	15.09	-20.58	5.71	-662.56	-390.29	6465.289	1031
9715	14.78	-20.90	5.74	-662.51	-389.80	6465.295	1031
9720	15.11	-20.66	5.75	-662.75	-389.53	6465.301	1031
9725	15.27	-20.35	6.01	-662.36	-388.69	6465.305	1031
9730	15.48	-20.82	5.77	-660.49	-386.47	6465.310	1031
9735	15.02	-21.13	5.84	-660.23	-386.09	6465.316	1031
9740	15.35	-20.96	5.76	-660.18	-385.52	6465.320	1031
9745	14.83	-21.40	5.84	-660.54	-384.90	6465.324	1031
9750	15.28	-20.98	5.87	-660.46	-384.78	6465.329	1031
9755	15.02	-21.04	5.96	-660.44	-384.03	6465.334	1031
9760	15.06	-21.31	5.94	-658.97	-383.56	6465.341	1031
9765	15.08	-21.31	5.97	-658.11	-383.45	6465.344	1031
9770	15.15	-21.27	5.98	-658.18	-382.38	6465.351	1031
9775	16.00	-20.90	5.77	-657.90	-382.33	6465.355	1031
9780	15.32	-21.51	5.91	-658.10	-382.12	6465.359	1031
9785	15.48	-21.17	5.96	-658.19	-381.43	6465.365	1031
9790	15.47	-21.65	5.93	-656.28	-379.07	6465.371	1031
9795	15.59	-21.73	5.98	-656.16	-378.86	6465.375	1031
9800	16.59	-21.12	6.15	-655.77	-378.00	6465.381	1031
9805	15.49	-21.99	6.03	-655.78	-377.46	6465.384	1031
9810	15.91	-21.70	6.06	-655.58	-377.15	6465.391	1031
9815	15.95	-21.72	6.01	-655.60	-376.90	6465.396	1031
9820	15.81	-21.86	6.01	-655.67	-376.34	6465.400	1031
9825	15.31	-22.14	6.06	-655.67	-375.79	6465.405	1031
9830	15.78	-21.97	5.99	-654.21	-375.67	6465.411	1031
9835	15.74	-22.08	6.11	-653.62	-375.56	6465.414	1031
9840	15.69	-22.22	6.10	-653.41	-375.08	6465.421	1031
9845	16.44	-21.71	6.05	-653.37	-374.16	6465.426	1031
9850	15.82	-22.21	6.10	-653.43	-374.13	6465.429	1031
9855	15.91	-22.26	6.00	-653.40	-373.58	6465.435	1031
9860	16.59	-21.93	5.96	-652.03	-372.43	6465.440	1031
9865	16.57	-22.16	6.22	-650.12	-369.64	6465.445	1031
9870	16.41	-22.36	6.18	-650.32	-369.50	6465.451	1031
9875	16.16	-22.87	5.99	-650.18	-369.26	6465.456	1031
9880	16.32	-22.59	6.20	-650.41	-368.90	6465.459	1031
9885	16.74	-22.28	6.13	-650.29	-368.24	6465.466	1031
9890	16.06	-22.89	6.18	-649.75	-367.91	6465.469	1031
9895	16.09	-23.15	6.26	-648.02	-365.91	6465.475	1031
9900	16.17	-23.08	6.25	-648.30	-365.20	6465.480	1031
9905	16.30	-23.20	6.14	-648.09	-365.00	6465.485	1031
9910	16.42	-23.05	6.21	-648.11	-364.52	6465.490	1031
9915	16.87	-22.73	6.21	-648.03	-364.12	6465.496	1031
9920	16.88	-22.77	6.18	-648.01	-363.88	6465.500	1031
9925	16.72	-23.20	6.23	-646.16	-363.92	6465.506	1031
9930	16.39	-23.60	6.34	-645.78	-363.50	6465.509	1031
9935	16.93	-23.31	6.29	-645.84	-362.69	6465.517	1031
9940	16.60	-23.41	6.30	-645.86	-362.44	6465.520	1031
9945	16.49	-23.49	6.38	-645.65	-361.75	6465.525	1031
9950	16.64	-23.44	6.34	-645.66	-361.31	6465.530	1031
9955	16.88	-23.30	6.38	-644.64	-360.88	6465.536	1031
9960	16.73	-23.72	6.28	-643.72	-360.49	6465.539	1031
9965	16.92	-23.67	6.29	-643.67	-359.98	6465.545	1031
9970	16.89	-23.61	6.27	-643.79	-359.93	6465.549	1031
9975	17.01	-23.52	6.36	-643.79	-359.75	6465.554	1031
9980	17.26	-23.47	6.36	-643.62	-359.26	6465.561	1031
9985	16.97	-23.74	6.32	-643.45	-358.97	6465.566	1031
9990	16.97	-23.67	6.45	-643.39	-358.65	6465.569	1031
9995	17.18	-23.80	6.39	-642.51	-357.35	6465.576	1031
10000	16.80	-24.19	6.59	-640.95	-354.98	6465.579	1031
10005	17.55	-23.82	6.44	-640.67	-354.63	6465.585	1031
10010	17.19	-24.13	6.54	-640.77	-354.42	6465.591	1031
10015	17.26	-24.04	6.48	-640.93	-353.97	6465.594	1031
10020	17.02	-24.30	6.46	-640.58	-353.67	6465.600	1031
10025	17.59	-24.05	6.42	-640.55	-353.39	6465.605	1031
10030	17.38	-24.33	6.43	-639.54	-351.51	6465.609	1031
10035	17.65	-24.10	6.44	-639.45	-350.77	6465.615	1031
10040	17.12	-24.47	6.56	-639.25	-350.71	6465.621	1031
10045	17.53	-24.25	6.47	-639.34	-350.30	6465.624	1031
10050	17.43	-24.49	6.43	-639.40	-349.72	6465.630	1031
10055	17.19	-24.57	6.52	-639.14	-349.51	6465.634	1031
10060	17.61	-24.53	6.51	-636.71	-349.76	6465.640	1031
10065	17.46	-24.77	6.63	-636.36	-348.68	6465.646	1031
10070	18.07	-24.48	6.59	-635.65	-346.90	6465.651	1031
10075	17.50	-24.73	6.63	-635.56	-346.98	6465.655	1031
10080	17.29	-25.11	6.79	-635.60	-345.33	6465.662	1031
10085	17.78	-24.82	6.61	-635.48	-345.90	6465.664	1031
10090	17.74	-25.03	6.61	-634.73	-344.47	6465.671	1031
10095	17.88	-25.08	6.67	-634.00	-343.41	6465.675	1031
10100	17.97	-25.16	6.82	-633.32	-342.50	6465.682	1031
10105	17.87	-25.25	6.65	-633.47	-341.39	6465.685	1031
10110	18.14	-25.28	6.75	-633.46	-340.68	6465.691	1031
10115	17.69	-25.54	6.81	-633.30	-340.09	6465.695	1031
10120	18.35	-25.07	6.67	-632.90	-339.65	6465.701	1031
10125	17.74	-25.80	6.83	-632.09	-338.20	6465.703	1031
10130	17.91	-25.72	6.77	-631.84	-337.59	6465.710	1031
10135	18.05	-25.68	6.70	-630.96	-336.40	6465.716	1031
10140	18.00	-25.98	6.75	-630.93	-336.09	6465.720	1031
10145	17.79	-26.25	6.96	-631.05	-335.14	6465.727	1031
10150	18.21	-25.72	6.89	-631.06	-334.58	6465.730	1031
10155	18.76	-25.79	6.87	-630.13	-333.66	6465.734	1031
10160	18.36	-26.00	6.88	-629.51	-332.89	6465.740	1031
10165	18.24	-26.12	6.83	-629.04	-332.40	6465.747	1031
10170	18.63	-26.16	6.80	-628.97	-331.59	6465.749	1031
10175	18.64	-26.19	6.87	-628.78	-331.15	6465.756	1031
10180	18.36	-26.13	6.85	-628.65	-331.47	6465.758	1031
10185	18.46	-26.13	6.84	-628.88	-330.86	6465.765	1031
10190	18.41	-26.41	6.82	-628.94	-330.37	6465.770	1031
10195	18.33	-26.49	6.88	-627.05	-328.73	6465.774	1031
10200	18.76	-26.48	6.84	-626.78	-327.94	6465.780	1031
10205	18.61	-26.66	7.00	-626.79	-327.56	6465.787	1031
10210	18.40	-26.53	6.89	-626.77	-327.40	6465.789	1031
10215	18.81	-26.26	6.87	-626.63	-326.78	6465.796	1031
10220	18.83	-26.37	6.96	-626.68	-326.84	6465.799	1031
10225	18.88	-26.59	6.89	-625.68	-325.29	6465.804	1031
10230	18.92	-26.79	7.08	-624.68	-323.36	6465.811	1031
10235	18.86	-26.95	6.97	-624.33	-323.48	6465.815	1031
10240	19.04	-26.57	7.04	-624.30	-323.30	6465.820	1031
10245	18.91	-26.86	7.04	-624.54	-322.83	6465.826	1031
10250	19.13	-26.81	7.03	-624.16	-322.52	6465.829	1031
10255	19.29	-26.77	6.99	-623.15	-322.63	6465.835	1031
10260	18.89	-27.29	7.04	-622.15	-322.32	6465.840	1031
10265	18.98	-27.20	7.01	-622.02	-322.01	6465.844	1031
10270	18.91	-27.32	7.06	-621.36	-320.37	6465.852	1031
10275	19.05	-27.45	6.94	-621.32	-320.08	6465.856	1031
10280	19.00	-27.37	6.97	-621.23	-319.92	6465.861	1031
10285	18.53	-27.51	7.08	-621.35	-319.05	6465.865	1031
10290	19.06	-27.56	7.02	-620.07	-316.78	6465.871	1031
10295	19.18	-27.66	7.02	-619.82	-316.66	6465.875	1031
10300	19.50	-27.49	6.98	-619.21	-315.22	6465.881	1031
10305	19.01	-27.79	7.15	-619.28	-314.88	6465.883	1031
10310	19.80	-27.57	6.98	-618.98	-314.08	6465.892	1031
10315	19.07	-27.82	7.21	-618.97	-313.56	6465.896	1031
10320	19.56	-27.79	7.17	-617.55	-312.07	6465.900	1031
10325	19.81	-27.95	7.05	-617.40	-311.61	6465.905	1031
10330	19.93	-27.92	7.12	-616.86	-310.57	6465.911	1031
10335	19.56	-28.13	7.24	-616.66	-309.98	6465.914	1031
10340	19.68	-28.15	7.24	-616.68	-309.67	6465.920	1031
10345	19.91	-27.96	7.24	-616.63	-309.15	6465.925	1031
10350	19.66	-28.09	7.26	-616.69	-308.76	6465.929	1031
10355	19.87	-28.01	7.32	-616.82	-308.08	6465.936	1031
10360	19.99	-28.13	7.24	-615.96	-307.92	6465.940	1031
10365	19.70	-28.44	7.23	-614.69	-307.36	6465.944	1031
10370	19.93	-28.30	7.36	-614.71	-307.24	6465.951	1031
10375	19.65	-28.61	7.37	-614.75	-306.45	6465.956	1031
10380	20.07	-28.24	7.22	-614.70	-306.41	6465.959	1031
10385	19.92	-28.49	7.22	-614.80	-306.01	6465.965	1031
10390	19.81	-28.56	7.28	-614.38	-305.11	6465.969	1031
10395	20.25	-28.58	7.37	-612.61	-303.31	6465.975	1031
10400	20.01	-28.86	7.24	-612.54	-302.61	6465.980	1031
10405	20.26	-28.67	7.31	-612.41	-302.43	6465.984	1031
10410	20.45	-28.79	7.23	-612.23	-302.19	6465.990	1031
10415	19.97	-29.01	7.41	-612.03	-301.78	6465.996	1031
10420	20.03	-28.86	7.36	-612.34	-301.16	6465.999	1031
10425	20.27	-29.20	7.43	-610.39	-298.80	6466.005	1031
10430	20.32	-29.07	7.57	-610.31	-297.85	6466.008	1031
10435	19.90	-29.57	7.55	-609.40	-296.90	6466.017	1031
10440	20.44	-29.26	7.50	-609.04	-296.48	6466.021	1031
10445	20.98	-29.09	7.35	-609.24	-295.94	6466.027	1031
10450	20.27	-29.47	7.55	-609.04	-295.67	6466.029	1031
10455	20.48	-29.58	7.54	-608.17	-295.26	6466.036	1031
10460	20.76	-29.50	7.47	-607.81	-294.34	6466.039	1031
10465	20.73	-29.51	7.49	-607.07	-294.09	6466.046	1031
10470	20.83	-29.42	7.57	-607.24	-293.45	6466.049	1031
10475	20.18	-29.94	7.60	-606.98	-293.16	6466.055	1031
10480	20.65	-29.80	7.41	-606.98	-292.64	6466.060	1031
10485	20.48	-29.78	7.51	-606.70	-292.25	6466.065	1031
10490	20.53	-29.83	7.52	-606.85	-292.19	6466.070	1031
10495	20.52	-29.95	7.49	-606.01	-291.90	6466.076	1031
10500	21.15	-29.79	7.55	-604.65	-291.44	6466.079	1031
10505	20.93	-29.88	7.50	-604.68	-290.82	6466.084	1031
10510	20.99	-29.95	7.51	-604.78	-289.83	6466.091	1031
10515	20.66	-30.04	7.66	-604.60	-289.73	6466.094	1031
10520	20.95	-29.81	7.66	-604.67	-288.74	6466.100	1031
10525	20.72	-30.13	7.62	-604.58	-288.23	6466.105	1031
10530	20.83	-30.27	7.62	-603.12	-286.12	6466.109	1031
10535	20.74	-30.47	7.63	-602.64	-285.33	6466.115	1031
10540	21.41	-30.06	7.69	-602.34	-284.86	6466.121	1031
10545	21.02	-30.28	7.64	-602.39	-284.79	6466.124	1031
10550	21.11	-30.24	7.55	-602.40	-284.49	6466.130	1031
10555	21.24	-30.25	7.72	-602.66	-284.28	6466.134	1031
10560	21.43	-30.59	7.72	-600.57	-282.15	6466.140	1031
10565	21.41	-30.31	7.60	-600.30	-281.21	6466.146	1031
10570	20.86	-30.59	7.89	-600.07	-280.50	6466.152	1031
10575	21.60	-30.51	7.68	-600.15	-280.85	6466.155	1031
10580	21.02	-30.77	7.76	-600.18	-280.40	6466.161	1031
10585	21.23	-30.64	7.74	-600.37	-280.04	6466.164	1031
10590	21.66	-30.56	7.76	-599.53	-279.54	6466.170	1031
10595	21.46	-30.93	7.75	-598.10	-279.09	6466.176	1031
10600	21.18	-31.03	7.79	-598.10	-278.83	6466.179	1031
10605	21.46	-30.98	7.78	-598.04	-278.66	6466.186	1031
10610	21.42	-30.96	7.77	-598.08	-278.40	6466.190	1031
10615	21.25	-31.19	7.83	-597.85	-277.41	6466.195	1031
10620	21.37	-31.20	7.82	-597.78	-277.34	6466.201	1031
10625	21.54	-31.01	7.81	-597.96	-276.74	6466.203	1031
10630	21.91	-30.84	7.75	-597.93	-276.03	6466.210	1031
10635	21.40	-31.57	7.88	-595.52	-273.03	6466.216	1031
10640	21.96	-31.31	7.85	-595.40	-272.34	6466.219	1031
10645	21.61	-31.62	7.90	-595.13	-271.71	6466.227	1031
10650	21.60	-31.74	7.92	-595.00	-271.77	6466.230	1031
10655	21.64	-31.67	7.94	-594.90	-271.18	6466.234	1030
10660	21.40	-31.75	7.93	-595.32	-270.60	6466.239	1030
10665	22.00	-31.29	7.81	-596.81	-272.09	6466.245	1030
10670	21.07	-31.63	7.87	-597.16	-272.34	6466.249	1030
10675	21.42	-31.40	7.89	-597.09	-272.06	6466.256	1030
10680	21.87	-31.28	7.69	-597.39	-272.08	6466.261	1030
10685	21.53	-31.31	7.91	-597.10	-271.42	6466.265	1030
10690	21.75	-31.22	7.79	-596.90	-271.62	6466.270	1030
10695	21.84	-31.26	7.77	-596.83	-271.41	6466.273	1030
10700	21.65	-31.27	7.90	-596.84	-271.19	6466.280	1030
10705	21.78	-31.16	7.82	-596.91	-271.14	6466.285	1030
10710	21.84	-31.24	7.80	-596.79	-270.87	6466.289	1030
10715	21.69	-31.27	7.82	-596.85	-271.14	6466.296	1030
10720	21.51	-31.26	7.86	-596.94	-270.77	6466.299	1030
10725	21.56	-31.33	7.83	-596.97	-270.37	6466.305	1030
10730	21.34	-31.61	7.87	-597.13	-270.07	6466.311	1030
10735	21.58	-31.40	7.78	-597.05	-269.67	6466.315	1030
10740	21.55	-31.42	7.76	-597.16	-269.42	6466.320	1030
10745	21.34	-31.74	7.69	-597.07	-269.61	6466.326	1030
10750	21.23	-31.56	7.84	-596.91	-269.38	6466.328	1030
10755	21.79	-31.11	7.90	-597.05	-269.24	6466.334	1030
10760	21.90	-31.35	7.74	-596.96	-268.71	6466.341	1030
10765	21.61	-31.37	7.87	-597.02	-268.34	6466.345	1030
10770	21.71	-31.47	7.84	-596.88	-268.71	6466.350	1030
10775	21.89	-31.35	7.75	-596.72	-268.30	6466.355	1030
10780	21.94	-31.38	7.76	-596.74	-268.19	6466.359	1030
10785	21.19	-31.83	7.94	-596.65	-268.31	6466.365	1030
10790	21.28	-31.84	7.96	-596.61	-267.50	6466.370	1030
10795	21.44	-31.57	7.81	-597.30	-267.60	6466.375	1030
10800	21.72	-31.44	7.84	-596.82	-267.19	6466.380	1030
10805	21.80	-31.57	7.78	-596.82	-267.36	6466.384	1030
10810	21.66	-31.49	7.79	-596.91	-267.21	6466.390	1030
10815	21.87	-31.62	7.81	-596.72	-267.11	6466.395	1030
10820	21.95	-31.34	7.92	-596.96	-267.08	6466.398	1030
10825	21.76	-31.47	7.94	-596.88	-266.80	6466.404	1030
10830	21.64	-31.70	7.86	-596.60	-266.95	6466.412	1030
10835	21.90	-31.39	7.96	-597.12	-267.05	6466.414	1030
10840	21.96	-31.50	7.85	-596.84	-266.81	6466.420	1030
10845	21.78	-31.34	7.81	-596.82	-266.99	6466.424	1030
10850	21.84	-30.97	7.86	-599.04	-268.78	6466.429	1030
10855	21.83	-31.24	7.78	-599.23	-269.16	6466.435	1030
10860	21.75	-31.21	7.83	-599.09	-269.14	6466.441	1030
10865	21.45	-31.56	7.80	-599.16	-269.29	6466.445	1030
10870	21.81	-31.19	7.84	-599.31	-268.85	6466.451	1030
10875	21.59	-31.23	7.80	-599.40	-269.10	6466.453	1030
10880	21.55	-31.32	7.86	-598.94	-269.21	6466.460	1030
10885	21.43	-31.41	7.80	-599.09	-269.07	6466.466	1030
10890	21.98	-31.06	7.77	-598.89	-268.92	6466.470	1030
10895	21.68	-31.18	7.77	-599.06	-268.94	6466.475	1030
10900	21.56	-31.27	7.70	-599.38	-269.31	6466.480	1030
10905	21.69	-31.10	7.90	-599.21	-268.90	6466.484	1030
10910	21.70	-31.28	7.82	-599.00	-268.64	6466.491	1030
10915	21.31	-31.46	7.79	-599.05	-268.22	6466.495	1030
10920	22.00	-31.20	7.69	-599.03	-268.33	6466.500	1030
10925	21.86	-31.33	7.80	-598.97	-268.30	6466.505	1030
10930	21.81	-31.27	7.81	-599.20	-268.20	6466.510	1030
10935	21.67	-31.24	7.75	-599.30	-268.15	6466.515	1030
10940	21.81	-31.20	7.75	-599.14	-268.66	6466.521	1030
10945	21.71	-31.28	7.80	-599.19	-268.95	6466.523	1030
10950	21.81	-31.12	7.83	-599.15	-268.64	6466.529	1030
10955	21.46	-31.34	7.80	-598.87	-268.68	6466.536	1030
10960	21.81	-31.23	7.63	-598.99	-268.56	6466.539	1030
10965	21.46	-31.38	7.79	-599.21	-268.64	6466.545	1030
10970	21.19	-31.39	7.81	-599.25	-268.54	6466.549	1030
10975	21.64	-31.37	7.71	-599.11	-268.83	6466.554	1030
10980	21.67	-31.38	7.74	-599.16	-268.75	6466.560	1030
10985	21.40	-31.41	7.84	-599.06	-268.91	6466.564	1030
10990	21.33	-31.62	8.04	-599.00	-268.31	6466.569	1030
10995	21.62	-31.42	7.81	-599.19	-268.36	6466.576	1030
11000	21.69	-31.42	7.86	-599.12	-268.23	6466.579	1030
11005	21.83	-31.43	7.72	-599.14	-268.29	6466.585	1030
11010	21.85	-31.26	7.85	-599.05	-268.64	6466.591	1030
11015	21.79	-31.34	7.82	-599.13	-268.23	6466.594	1030
11020	21.74	-31.21	7.80	-599.01	-268.50	6466.600	1030
11025	21.54	-31.37	7.82	-599.27	-268.61	6466.606	1030
11030	20.98	-31.66	7.86	-599.10	-268.69	6466.609	1030
11035	21.83	-30.99	7.88	-599.01	-268.72	6466.616	1030
11040	21.45	-31.46	7.78	-598.84	-268.77	6466.620	1030
11045	21.67	-31.28	7.79	-598.88	-268.64	6466.625	1030
11050	21.86	-31.34	7.86	-598.91	-268.61	6466.630	1030
11055	21.72	-31.14	7.81	-599.04	-268.27	6466.636	1030
11060	21.70	-31.25	7.86	-598.95	-268.80	6466.640	1030
11065	21.51	-31.44	7.93	-599.01	-268.41	6466.645	1030
11070	21.71	-31.26	7.92	-598.81	-268.16	6466.649	1030
11075	21.47	-31.50	7.94	-598.69	-268.35	6466.656	1030
11080	21.90	-31.33	7.80	-598.70	-268.26	6466.661	1030
11085	21.15	-31.48	7.88	-598.94	-268.33	6466.665	1030
11090	21.40	-31.60	7.78	-598.65	-268.04	6466.670	1030
11095	21.17	-31.77	7.79	-598.65	-268.37	6466.675	1030
11100	21.69	-31.36	7.73	-598.85	-267.88	6466.680	1030
11105	21.78	-31.40	7.75	-598.64	-268.10	6466.685	1030
11110	21.19	-31.59	7.90	-598.87	-267.59	6466.689	1030
11115	21.68	-31.41	7.90	-598.61	-267.66	6466.695	1030
11120	21.68	-31.21	7.94	-598.70	-267.91	6466.701	1030
11125	21.97	-31.09	7.81	-598.79	-267.81	6466.703	1030
11130	21.61	-31.52	7.75	-598.81	-267.99	6466.710	1030
11135	21.51	-31.34	7.89	-599.01	-267.86	6466.714	1030
11140	21.89	-31.21	7.89	-598.70	-267.45	6466.719	1030
11145	21.37	-31.52	7.86	-598.85	-267.87	6466.725	1030
11150	21.81	-31.19	7.86	-598.71	-267.24	6466.731	1030
11155	21.61	-31.31	7.79	-598.89	-267.14	6466.734	1030
11160	21.32	-31.64	7.84	-598.99	-267.47	6466.741	1030
11165	21.88	-31.13	7.74	-598.99	-267.43	6466.746	1030
11170	21.57	-31.29	7.90	-598.34	-267.44	6466.750	1030
11175	21.96	-31.17	7.74	-598.58	-267.10	6466.755	1030
11180	19.42	-27.79	7.14	-629.59	-298.28	6466.762	1030
11185	19.41	-27.55	7.17	-630.34	-301.41	6466.765	1030
11190	19.67	-27.25	7.15	-630.16	-302.56	6466.772	1030
11195	19.40	-27.35	7.10	-630.83	-304.69	6466.773	1030
11200	19.15	-27.18	7.12	-631.77	-307.05	6466.780	1030
11205	19.63	-26.83	7.02	-632.48	-308.44	6466.786	1030
11210	18.91	-27.25	7.00	-632.64	-309.84	6466.789	1030
11215	19.53	-26.59	6.98	-633.09	-311.34	6466.795	1030
11220	19.15	-26.63	7.02	-633.18	-312.67	6466.800	1030
11225	19.07	-26.66	6.94	-633.21	-313.39	6466.804	1030
11230	18.91	-26.76	6.91	-633.43	-314.78	6466.811	1030
11235	18.76	-26.70	6.95	-633.41	-315.48	6466.815	1030
11240	18.98	-26.42	6.89	-633.40	-316.31	6466.820	1030
11245	18.94	-26.25	6.91	-635.39	-317.32	6466.826	1030
11250	18.93	-26.26	6.84	-635.37	-318.20	6466.830	1030
11255	18.85	-26.18	6.85	-635.58	-319.03	6466.835	1030
11260	18.75	-26.33	6.86	-635.50	-319.77	6466.839	1030
11265	18.98	-25.89	6.93	-635.42	-321.01	6466.846	1030
11270	18.62	-26.23	6.86	-635.73	-321.18	6466.850	1030
11275	18.98	-25.99	6.80	-635.64	-322.16	6466.855	1030
11280	18.39	-26.28	6.94	-635.39	-322.87	6466.859	1030
11285	18.28	-25.91	6.86	-637.85	-325.74	6466.865	1030
11290	18.84	-25.39	6.71	-638.65	-326.44	6466.871	1030
11295	18.77	-25.22	6.72	-639.59	-328.29	6466.876	1030
11300	18.18	-25.73	6.75	-639.29	-328.46	6466.880	1030
11305	18.11	-25.53	6.78	-639.51	-329.37	6466.885	1030
11310	17.99	-25.59	6.85	-639.37	-329.58	6466.890	1030
11315	17.84	-25.49	6.74	-640.21	-331.03	6466.895	1030
11320	18.12	-25.35	6.62	-640.63	-331.88	6466.898	1030
11325	18.03	-25.13	6.62	-640.69	-332.46	6466.905	1030
11330	18.02	-25.32	6.60	-640.79	-332.93	6466.911	1030
11335	17.58	-25.39	6.69	-641.17	-333.43	6466.916	1030
11340	17.99	-25.06	6.75	-640.81	-334.05	6466.920	1030
11345	18.28	-25.01	6.55	-640.60	-334.50	6466.926	1030
11350	17.63	-25.19	6.62	-640.96	-334.84	6466.929	1030
11355	17.64	-25.07	6.64	-643.95	-334.59	6466.937	1030
11360	17.62	-24.89	6.61	-643.48	-335.17	6466.940	1030
11365	17.96	-24.68	6.60	-643.49	-335.46	6466.944	1030
11370	18.05	-24.51	6.58	-643.61	-336.15	6466.950	1030
11375	17.77	-24.67	6.70	-643.82	-336.48	6466.954	1030
11380	17.96	-24.59	6.61	-643.67	-336.87	6466.960	1030
11385	17.84	-24.58	6.57	-644.06	-337.77	6466.965	1030
11390	17.49	-24.57	6.54	-645.04	-339.43	6466.969	1030
11395	17.95	-24.27	6.48	-645.23	-339.89	6466.974	1030
11400	17.37	-24.63	6.50	-644.99	-340.85	6466.981	1030
11405	17.38	-24.58	6.50	-645.32	-341.24	6466.984	1030
11410	18.05	-24.07	6.33	-645.13	-342.10	6466.992	1030
11415	17.51	-24.35	6.43	-644.96	-342.23	6466.994	1030
11420	17.12	-24.46	6.57	-645.12	-342.44	6467.000	1030
11425	17.62	-24.24	6.48	-645.21	-342.65	6467.004	1030
11430	17.01	-24.21	6.51	-648.07	-343.31	6467.010	1030
11435	17.34	-23.92	6.41	-648.77	-343.25	6467.015	1030
11440	17.56	-23.67	6.42	-648.85	-344.06	6467.022	1030
11445	17.32	-24.08	6.47	-648.64	-344.15	6467.023	1030
11450	16.87	-24.25	6.41	-648.89	-345.44	6467.031	1030
11455	16.97	-24.03	6.43	-648.74	-346.59	6467.036	1030
11460	16.99	-23.87	6.38	-650.49	-348.25	6467.039	1030
11465	16.70	-23.69	6.40	-650.94	-349.34	6467.045	1030
11470	16.99	-23.41	6.33	-650.90	-350.21	6467.051	1030
11475	16.91	-23.47	6.31	-650.86	-350.63	6467.055	1030
11480	16.66	-23.57	6.38	-650.92	-351.25	6467.061	1030
11485	16.69	-23.43	6.32	-650.94	-351.50	6467.066	1030
11490	17.06	-23.21	6.27	-651.90	-352.77	6467.070	1030
11495	16.55	-23.23	6.27	-653.34	-354.61	6467.075	1030
11500	16.95	-22.84	6.26	-653.07	-355.23	6467.079	1030
11505	16.55	-22.96	6.32	-653.22	-356.04	6467.085	1030
11510	16.66	-23.03	6.32	-653.10	-356.30	6467.090	1030
11515	16.85	-22.89	6.22	-653.26	-357.10	6467.094	1030
11520	16.88	-22.80	6.22	-653.69	-357.71	6467.099	1030
11525	16.43	-22.73	6.28	-655.25	-359.30	6467.106	1030
11530	16.79	-22.44	6.28	-655.40	-359.90	6467.109	1030
11535	16.09	-22.77	6.17	-655.12	-360.57	6467.117	1030
11540	16.42	-22.58	6.20	-655.68	-361.46	6467.119	1030
11545	16.45	-22.59	6.12	-655.56	-361.62	6467.125	1030
11550	16.50	-22.40	6.18	-655.55	-362.29	6467.129	1030
11555	16.16	-22.29	6.12	-657.31	-364.44	6467.134	1030
11560	15.97	-22.49	6.16	-657.67	-365.21	6467.140	1030
11565	15.86	-22.51	6.24	-657.58	-365.37	6467.146	1030
11570	15.97	-22.43	6.15	-657.64	-365.27	6467.148	1030
11575	16.09	-22.55	6.07	-657.55	-365.42	6467.156	1030
11580	16.21	-22.35	6.07	-657.63	-365.66	6467.160	1030
11585	16.13	-22.32	6.13	-657.81	-365.97	6467.164	1030
11590	16.48	-21.89	6.11	-657.97	-366.17	6467.169	1030
11595	15.98	-21.88	6.03	-660.21	-369.02	6467.175	1030
11600	16.22	-21.75	6.01	-660.66	-370.15	6467.179	1030
11605	16.15	-21.88	6.00	-660.43	-370.57	6467.187	1030
11610	16.12	-21.55	6.02	-660.76	-370.98	6467.189	1030
11615	16.41	-21.27	6.06	-660.52	-370.94	6467.195	1030
11620	15.88	-21.82	5.96	-660.82	-371.39	6467.200	1030
11625	16.04	-21.43	5.96	-661.78	-372.66	6467.206	1030
11630	15.65	-21.44	6.01	-662.87	-373.91	6467.210	1030
11635	15.69	-21.37	6.03	-663.05	-374.38	6467.216	1030
11640	15.76	-21.49	5.89	-663.00	-374.65	6467.219	1030
11645	15.64	-21.41	5.90	-662.95	-375.45	6467.225	1030
11650	15.67	-21.29	5.99	-662.88	-375.48	6467.231	1030
11655	15.56	-21.33	5.97	-663.35	-376.02	6467.234	1030
11660	15.90	-20.76	5.76	-665.33	-378.03	6467.240	1030
11665	15.34	-21.12	5.87	-665.39	-378.79	6467.245	1030
11670	15.46	-20.89	5.95	-665.65	-379.48	6467.250	1030
11675	15.77	-20.61	5.94	-665.51	-379.77	6467.255	1030
11680	15.55	-20.77	5.93	-665.72	-380.47	6467.259	1030
11685	15.55	-20.63	5.90	-665.79	-380.78	6467.265	1030
11690	15.51	-20.29	5.83	-667.38	-382.41	6467.271	1030
11695	15.07	-20.70	5.84	-667.68	-382.94	6467.273	1030
11700	14.66	-20.93	5.95	-667.84	-383.35	6467.281	1030
11705	15.00	-20.77	5.80	-667.56	-383.30	6467.286	1030
11710	15.31	-20.46	5.76	-667.46	-383.47	6467.289	1030
11715	15.04	-20.57	5.85	-667.77	-383.76	6467.295	1030
11720	15.16	-20.48	5.79	-667.83	-384.19	6467.300	1030
11725	15.05	-20.46	5.79	-667.58	-384.04	6467.304	1030
11730	14.78	-20.48	5.67	-669.42	-385.98	6467.311	1030
11735	15.20	-20.07	5.68	-669.79	-386.83	6467.314	1030
11740	14.96	-20.23	5.77	-669.56	-387.25	6467.322	1030
11745	14.90	-20.30	5.71	-669.73	-386.88	6467.325	1030
11750	14.71	-20.32	5.66	-669.95	-387.28	6467.331	1030
11755	14.78	-20.28	5.68	-670.07	-387.64	6467.335	1030
11760	14.86	-19.73	5.73	-671.69	-389.60	6467.340	1030
11765	14.77	-19.66	5.65	-672.88	-390.92	6467.344	1030
11770	14.69	-19.68	5.60	-672.92	-391.52	6467.350	1030
11775	14.62	-19.80	5.60	-673.04	-391.55	6467.355	1030
11780	14.82	-19.54	5.72	-673.00	-391.72	6467.359	1030
11785	14.51	-19.57	5.73	-673.04	-391.79	6467.366	1030
11790	14.31	-19.67	5.58	-673.81	-392.63	6467.371	1030
11795	14.12	-19.61	5.61	-674.98	-394.49	6467.374	1030
11800	14.36	-19.48	5.52	-674.95	-394.88	6467.380	1030
11805	13.98	-19.75	5.56	-675.07	-394.61	6467.385	1030
11810	14.10	-19.65	5.54	-675.11	-395.09	6467.390	1030
11815	14.44	-19.54	5.45	-675.41	-395.03	6467.396	1030
11820	14.16	-19.37	5.58	-675.52	-395.31	6467.398	1030
11825	14.00	-19.54	5.51	-677.02	-395.47	6467.405	1030
11830	14.24	-19.04	5.60	-677.03	-395.61	6467.411	1030
11835	14.52	-19.01	5.43	-676.86	-396.23	6467.417	1030
11840	14.44	-19.07	5.45	-677.13	-396.19	6467.419	1030
11845	14.57	-18.95	5.47	-677.04	-396.16	6467.425	1030
11850	14.17	-19.09	5.51	-677.19	-396.57	6467.429	1030
11855	13.70	-19.16	5.46	-678.92	-398.60	6467.436	1030
11860	14.04	-18.87	5.49	-679.27	-399.51	6467.438	1030
11865	14.08	-18.86	5.34	-679.36	-400.14	6467.444	1030
11870	13.74	-19.11	5.44	-679.29	-400.04	6467.450	1030
11875	14.48	-18.39	5.35	-679.70	-400.65	6467.457	1030
11880	13.90	-18.80	5.45	-679.65	-401.54	6467.460	1030
11885	13.63	-18.99	5.50	-679.45	-401.47	6467.466	1030
11890	13.95	-18.77	5.36	-679.57	-401.85	6467.469	1030
11895	13.42	-18.54	5.47	-682.04	-404.91	6467.476	1030
11900	13.58	-18.34	5.43	-682.29	-405.67	6467.481	1030
11905	13.54	-18.55	5.31	-681.99	-405.75	6467.484	1030
11910	13.12	-18.78	5.35	-682.36	-405.81	6467.490	1030
11915	13.33	-18.33	5.53	-682.40	-405.45	6467.496	1030
11920	13.55	-18.34	5.45	-682.44	-405.77	6467.500	1030
11925	13.76	-17.97	5.24	-683.06	-406.97	6467.506	1030
11930	13.65	-17.87	5.23	-684.21	-409.06	6467.510	1030
11935	13.21	-18.16	5.26	-684.40	-409.46	6467.515	1030
11940	13.65	-17.91	5.17	-684.33	-409.56	6467.521	1030
11945	13.50	-17.80	5.23	-684.24	-409.95	6467.525	1030
11950	13.11	-18.00	5.17	-683.88	-410.00	6467.530	1030
11955	13.52	-17.65	5.28	-684.60	-410.07	6467.535	1030
11960	13.16	-17.69	5.24	-686.65	-410.79	6467.539	1030
11965	13.37	-17.47	5.14	-686.85	-410.49	6467.545	1030
11970	12.78	-17.63	5.24	-687.24	-411.20	6467.551	1030
11975	13.29	-17.47	5.18	-687.17	-411.51	6467.554	1030
11980	13.10	-17.54	5.24	-687.06	-411.95	6467.561	1030
11985	12.95	-17.68	5.28	-686.90	-412.05	6467.563	1030
11990	13.09	-17.25	5.15	-688.70	-414.48	6467.569	1030
11995	12.85	-17.31	5.24	-689.46	-415.12	6467.575	1030
12000	12.99	-17.29	5.16	-689.03	-416.13	6467.582	1030
12005	12.84	-17.41	5.16	-689.44	-416.11	6467.585	1030
12010	13.00	-17.44	5.08	-689.44	-416.50	6467.591	1030
12015	12.53	-17.48	5.10	-689.45	-416.60	6467.594	1030
12020	12.56	-17.12	5.23	-691.12	-418.44	6467.600	1030
12025	12.80	-16.89	5.23	-691.33	-419.30	6467.605	1030
12030	12.64	-16.87	5.10	-691.52	-419.79	6467.609	1030
12035	12.35	-17.08	5.14	-691.78	-420.52	6467.617	1030
12040	12.77	-17.00	5.17	-691.69	-420.30	6467.622	1030
12045	12.59	-16.93	5.12	-691.35	-420.53	6467.625	1030
12050	12.30	-17.16	5.22	-691.41	-420.71	6467.630	1030
12055	12.66	-16.90	5.15	-691.49	-420.74	6467.634	1030
12060	13.02	-16.45	4.96	-693.24	-420.94	6467.640	1030
12065	12.91	-16.38	5.00	-693.98	-421.00	6467.646	1030
12070	12.42	-16.80	5.00	-694.01	-422.21	6467.649	1030
12075	13.17	-16.01	5.01	-694.24	-422.61	6467.655	1030
12080	12.44	-16.58	5.11	-694.23	-422.99	6467.660	1030
12085	12.37	-16.59	5.08	-694.17	-423.68	6467.664	1030
12090	12.63	-16.17	5.01	-695.46	-424.29	6467.670	1030
12095	11.87	-16.59	5.03	-696.66	-424.48	6467.675	1030
12100	12.09	-16.47	4.95	-696.85	-425.58	6467.679	1030
12105	12.02	-16.33	4.93	-696.96	-425.90	6467.687	1030
12110	12.40	-16.11	4.91	-696.76	-426.06	6467.689	1030
12115	12.35	-16.05	4.94	-696.83	-426.96	6467.695	1030
12120	12.03	-16.08	4.95	-697.28	-427.75	6467.700	1030
12125	11.90	-15.99	4.85	-699.07	-430.01	6467.704	1030
12130	11.57	-16.08	4.97	-699.10	-430.45	6467.710	1030
12135	11.64	-15.81	4.99	-699.09	-430.58	6467.717	1030
12140	12.13	-15.65	4.94	-699.05	-431.20	6467.719	1030
12145	11.79	-16.00	4.83	-699.28	-431.72	6467.725	1030
12150	11.77	-15.81	4.85	-699.33	-432.16	6467.730	1030
12155	11.06	-15.98	4.94	-701.00	-433.72	6467.734	1030
12160	11.58	-15.50	4.83	-701.38	-434.46	6467.740	1030
12165	11.11	-16.61	4.83	-701.03	-434.73	6467.748	1030
12170	11.50	-15.75	4.77	-701.41	-434.68	6467.749	1030
12175	11.93	-15.22	4.80	-701.39	-434.87	6467.756	1030
12180	11.89	-15.26	4.84	-701.38	-435.31	6467.760	1030
12185	11.68	-15.27	4.70	-703.10	-437.10	6467.765	1030
12190	11.58	-15.23	4.74	-703.62	-437.65	6467.771	1030
12195	11.33	-15.29	4.71	-703.58	-438.33	6467.774	1030
12200	11.40	-15.34	4.66	-703.55	-438.52	6467.780	1030
12205	11.70	-14.70	4.72	-703.94	-438.58	6467.787	1030
12210	11.24	-15.36	4.63	-703.66	-439.49	6467.789	1030
12215	11.56	-15.25	4.61	-703.73	-439.60	6467.795	1030
12220	11.39	-15.44	4.61	-703.63	-439.90	6467.799	1030
12225	11.30	-15.04	4.80	-704.19	-440.63	6467.806	1030
12230	10.97	-14.76	4.81	-706.58	-442.80	6467.811	1030
12235	10.89	-15.08	4.66	-706.84	-443.16	6467.816	1030
12240	11.24	-14.79	4.72	-706.57	-443.41	6467.820	1030
12245	11.30	-14.66	4.65	-706.80	-443.62	6467.824	1030
12250	11.47	-14.62	4.50	-706.70	-444.35	6467.829	1030
12255	11.16	-14.74	4.56	-706.62	-444.59	6467.835	1030
12260	11.06	-14.25	4.65	-708.59	-446.54	6467.841	1030
12265	10.73	-14.45	4.64	-708.87	-446.97	6467.844	1030
12270	10.98	-14.48	4.58	-709.07	-446.74	6467.852	1030
12275	11.00	-14.37	4.55	-709.02	-447.17	6467.855	1030
12280	11.03	-14.22	4.63	-708.90	-447.63	6467.859	1030
12285	10.78	-14.59	4.53	-708.75	-447.72	6467.865	1030
12290	10.68	-14.50	4.55	-710.61	-447.79	6467.871	1030
12295	10.96	-14.26	4.46	-710.90	-448.26	6467.874	1030
12300	10.93	-14.15	4.45	-710.92	-449.14	6467.881	1030
12305	10.62	-14.23	4.53	-710.93	-449.72	6467.884	1030
12310	10.87	-13.77	4.55	-711.03	-449.86	6467.890	1030
12315	10.48	-14.31	4.52	-711.14	-449.75	6467.896	1030
12320	10.52	-14.05	4.50	-712.70	-450.46	6467.900	1030
12325	10.52	-13.85	4.56	-713.15	-450.63	6467.904	1030
12330	10.78	-13.78	4.42	-712.95	-451.06	6467.911	1030
12335	10.80	-13.62	4.47	-713.20	-451.70	6467.914	1030
12340	10.31	-13.85	4.56	-713.38	-452.38	6467.920	1030
12345	10.29	-13.79	4.62	-713.39	-452.42	6467.925	1030
12350	10.54	-13.49	4.42	-714.08	-453.63	6467.930	1030
12355	10.37	-13.42	4.35	-715.74	-455.28	6467.936	1030
12360	10.08	-13.46	4.46	-715.71	-455.25	6467.940	1030
12365	10.21	-13.36	4.36	-715.59	-455.65	6467.944	1030
12370	10.34	-13.40	4.27	-715.41	-455.74	6467.950	1030
12375	10.59	-13.14	4.26	-715.65	-456.06	6467.956	1030
12380	10.22	-13.09	4.44	-715.74	-456.79	6467.960	1030
12385	10.35	-13.12	4.35	-715.63	-457.00	6467.966	1030
12390	10.40	-13.20	4.33	-715.70	-457.35	6467.969	1030
12395	9.98	-12.90	4.37	-718.13	-460.14	6467.975	1030
12400	9.65	-13.16	4.38	-718.54	-460.76	6467.979	1030
12405	10.38	-12.40	4.23	-718.54	-460.99	6467.986	1030
12410	9.75	-13.10	4.30	-718.50	-461.28	6467.990	1030
12415	9.97	-12.64	4.44	-718.53	-461.12	6467.996	1030
12420	10.13	-12.41	4.43	-718.26	-461.32	6468.000	1030
12425	9.67	-12.79	4.28	-720.33	-461.56	6468.006	1030
12430	9.28	-12.87	4.36	-720.47	-461.96	6468.008	1030
12435	9.50	-12.71	4.29	-720.51	-462.83	6468.017	1030
12440	9.60	-12.55	4.31	-720.76	-462.84	6468.021	1030
12445	9.49	-12.72	4.30	-720.67	-463.49	6468.025	1030
12450	9.78	-12.25	4.32	-720.72	-463.35	6468.030	1030
12455	9.50	-12.19	4.35	-721.49	-464.47	6468.036	1030
12460	9.26	-12.48	4.26	-722.67	-465.55	6468.039	1030
12465	9.48	-12.44	4.13	-722.66	-466.16	6468.045	1030
12470	9.22	-12.36	4.21	-722.77	-466.56	6468.051	1030
12475	9.46	-12.49	4.03	-722.77	-466.19	6468.054	1030
12480	9.37	-12.25	4.20	-722.73	-467.40	6468.060	1030
12485	9.20	-12.31	4.18	-723.35	-468.11	6468.065	1030
12490	9.02	-12.15	4.10	-725.28	-470.27	6468.070	1030
12495	8.98	-12.42	3.98	-725.26	-470.48	6468.075	1030
12500	9.06	-11.86	4.25	-725.20	-470.62	6468.081	1030
12505	8.95	-11.97	4.26	-725.39	-470.45	6468.085	1030
12510	9.21	-12.14	3.97	-725.48	-470.57	6468.091	1030
12515	9.18	-11.91	4.01	-725.62	-471.08	6468.094	1030
12520	8.89	-11.79	4.14	-727.16	-471.27	6468.100	1030
12525	8.96	-12.08	3.88	-727.32	-471.12	6468.105	1030
12530	9.31	-11.37	4.04	-727.52	-471.75	6468.109	1030
12535	8.86	-11.62	4.13	-727.48	-472.25	6468.115	1030
12540	9.44	-11.12	3.91	-727.51	-472.81	6468.121	1030
12545	8.96	-11.80	3.86	-727.76	-472.89	6468.124	1030
12550	8.81	-11.58	3.97	-727.67	-473.33	6468.130	1030
12555	8.46	-12.04	3.98	-727.67	-473.60	6468.133	1030
12560	8.88	-11.38	3.85	-730.07	-476.46	6468.140	1030
12565	8.62	-11.33	3.86	-730.47	-477.03	6468.146	1030
12570	8.00	-11.35	4.01	-731.12	-477.78	6468.152	1030
12575	8.38	-11.36	3.90	-730.57	-477.60	6468.155	1030
12580	8.71	-11.11	3.87	-730.51	-477.58	6468.161	1030
12585	8.35	-11.30	3.87	-730.67	-477.69	6468.164	1030
12590	8.38	-11.05	3.76	-732.04	-479.40	6468.170	1030
12595	8.39	-10.92	3.84	-733.00	-480.38	6468.175	1030
12600	8.30	-11.18	3.77	-732.68	-481.07	6468.182	1030
12605	8.22	-10.87	3.92	-732.66	-480.88	6468.185	1030
12610	8.62	-10.44	3.99	-732.74	-481.10	6468.190	1030
12615	8.41	-10.88	3.86	-732.88	-481.29	6468.194	1030
12620	8.19	-10.97	3.82	-733.72	-482.41	6468.200	1030
12625	8.27	-10.67	3.77	-734.96	-484.29	6468.203	1030
12630	7.99	-10.73	3.79	-735.22	-484.95	6468.210	1030
12635	7.75	-10.70	3.88	-735.11	-485.37	6468.216	1030
12640	7.75	-10.79	3.74	-734.89	-485.52	6468.219	1030
12645	7.85	-10.64	3.73	-734.89	-485.46	6468.225	1030
12650	7.87	-10.54	3.80	-735.42	-486.01	6468.231	1030
12655	7.57	-10.39	3.70	-737.11	-487.42	6468.234	1030
12660	7.60	-10.36	3.76	-736.99	-487.81	6468.240	1030
12665	7.96	-10.33	3.62	-737.05	-488.17	6468.245	1030
12670	7.41	-10.51	3.70	-737.26	-488.12	6468.249	1030
12675	7.61	-10.16	3.82	-737.25	-488.38	6468.256	1030
12680	7.84	-10.37	3.66	-737.20	-488.46	6468.258	1030
12685	7.71	-10.29	3.73	-737.12	-488.79	6468.265	1030
12690	7.74	-10.13	3.71	-737.06	-489.08	6468.271	1030
12695	7.59	-9.89	3.57	-739.97	-492.00	6468.273	1030
12700	7.44	-9.97	3.60	-740.13	-492.07	6468.279	1030
12705	7.31	-9.63	3.76	-739.86	-492.50	6468.287	1030
12710	7.71	-9.59	3.62	-740.30	-492.72	6468.289	1030
12715	7.34	-9.57	3.71	-740.42	-492.62	6468.296	1030
12720	7.47	-9.48	3.74	-740.16	-492.86	6468.300	1030
12725	7.05	-9.47	3.62	-742.06	-494.91	6468.305	1030
12730	7.26	-9.49	3.51	-742.27	-495.59	6468.310	1030
12735	7.50	-9.24	3.46	-742.71	-496.12	6468.316	1030
12740	7.08	-9.58	3.47	-742.57	-496.49	6468.319	1030
12745	7.45	-9.23	3.50	-742.63	-496.79	6468.326	1030
12750	6.90	-9.94	3.49	-742.62	-496.99	6468.328	1030
12755	7.17	-9.44	3.55	-743.23	-496.48	6468.335	1030
12760	7.23	-9.15	3.63	-743.55	-496.61	6468.341	1030
12765	7.05	-9.08	3.69	-743.52	-497.08	6468.344	1030
12770	7.46	-8.91	3.54	-743.49	-497.44	6468.351	1030
12775	6.85	-9.38	3.64	-743.67	-497.57	6468.355	1030
12780	6.92	-9.45	3.59	-743.41	-497.76	6468.359	1030
12785	7.38	-8.91	3.63	-744.19	-498.69	6468.364	1030
12790	6.85	-8.72	3.54	-747.00	-501.77	6468.370	1030
12795	6.92	-8.97	3.38	-747.09	-502.12	6468.374	1030
12800	7.32	-8.50	3.32	-747.11	-502.24	6468.381	1030
12805	7.05	-8.96	3.34	-747.46	-502.41	6468.383	1030
12810	6.79	-8.74	3.54	-747.31	-502.91	6468.390	1030
12815	6.93	-8.67	3.53	-747.28	-502.92	6468.396	1030
12820	6.64	-8.39	3.52	-749.04	-505.00	6468.398	1030
12825	6.29	-8.65	3.65	-749.35	-505.28	6468.404	1030
12830	6.50	-8.67	3.45	-749.42	-505.78	6468.411	1030
12835	6.74	-8.40	3.46	-749.56	-505.92	6468.414	1030
12840	6.26	-8.85	3.44	-749.42	-505.71	6468.421	1030
12845	6.80	-8.30	3.42	-749.53	-505.96	6468.424	1030
12850	6.71	-8.39	3.38	-749.54	-505.93	6468.430	1030
12855	6.63	-8.90	3.26	-749.28	-506.26	6468.436	1030
12860	6.74	-8.17	3.29	-751.72	-508.21	6468.441	1030
12865	6.41	-8.09	3.38	-752.10	-509.91	6468.445	1030
12870	6.05	-8.27	3.44	-752.58	-509.64	6468.451	1030
12875	6.62	-8.19	3.29	-752.45	-509.65	6468.453	1030
12880	6.64	-8.25	3.21	-752.50	-509.98	6468.460	1030
12885	6.56	-7.89	3.28	-752.65	-510.02	6468.466	1030
12890	6.12	-8.09	3.33	-753.77	-511.51	6468.471	1030
12895	6.26	-7.54	3.23	-754.53	-512.36	6468.475	1030
12900	6.27	-7.56	3.21	-754.57	-512.62	6468.481	1030
12905	5.87	-7.64	3.38	-754.73	-513.12	6468.484	1030
12910	5.92	-7.76	3.29	-754.62	-513.40	6468.490	1030
12915	5.99	-7.92	3.19	-754.76	-513.27	6468.496	1030
12920	6.10	-7.57	3.26	-755.72	-513.77	6468.500	1030
12925	6.03	-7.34	3.15	-756.98	-513.59	6468.505	1030
12930	5.97	-7.35	3.28	-756.90	-513.71	6468.510	1030
12935	5.45	-7.75	3.32	-756.87	-513.84	6468.516	1030
12940	5.67	-7.24	3.32	-756.89	-514.18	6468.520	1030
12945	5.80	-7.29	3.26	-757.12	-514.87	6468.523	1030
12950	5.37	-7.59	3.42	-757.27	-514.88	6468.529	1030
12955	5.51	-7.40	3.19	-758.93	-517.21	6468.536	1030
12960	5.70	-7.27	3.06	-759.32	-517.68	6468.539	1030
12965	5.94	-6.74	3.20	-758.96	-517.83	6468.546	1030
12970	5.47	-7.34	3.19	-759.37	-518.22	6468.548	1030
12975	5.47	-7.10	3.13	-759.31	-518.30	6468.555	1030
12980	5.63	-7.40	3.18	-759.27	-518.29	6468.560	1030
12985	5.96	-7.11	2.98	-761.20	-518.71	6468.565	1030
12990	5.25	-7.25	3.12	-761.54	-519.17	6468.569	1030
12995	6.31	-7.11	2.92	-761.59	-519.43	6468.576	1030
13000	4.96	-7.56	3.14	-761.62	-519.71	6468.578	1030
13005	5.33	-7.16	3.09	-761.82	-519.61	6468.585	1030
13010	5.52	-7.24	3.04	-761.55	-519.84	6468.591	1030
13015	5.95	-6.80	2.93	-762.08	-520.41	6468.595	1030
13020	5.98	-6.67	3.10	-761.66	-520.30	6468.600	1030
13025	5.36	-7.14	3.10	-763.20	-521.70	6468.606	1030
13030	5.59	-6.90	2.83	-764.57	-523.52	6468.609	1030
13035	4.87	-6.77	3.02	-764.42	-524.13	6468.616	1030
13040	5.45	-6.30	3.00	-764.53	-524.70	6468.622	1030
13045	4.99	-6.54	2.97	-764.81	-524.89	6468.625	1030
13050	4.80	-7.00	2.89	-764.69	-524.83	6468.630	1030
13055	4.99	-6.78	2.92	-765.02	-525.65	6468.635	1030
13060	5.14	-6.48	2.75	-766.86	-527.56	6468.640	1030
13065	5.10	-6.22	2.72	-766.87	-528.19	6468.646	1030
13070	4.94	-6.61	2.75	-766.91	-528.38	6468.650	1030
13075	5.05	-6.58	2.76	-766.89	-528.72	6468.655	1030
13080	4.74	-6.68	2.79	-767.05	-528.47	6468.661	1030
13085	4.92	-6.61	2.78	-767.27	-528.75	6468.664	1030
13090	4.55	-6.16	2.86	-769.13	-530.70	6468.670	1030
13095	4.55	-6.08	2.82	-769.19	-530.83	6468.674	1030
13100	4.75	-6.18	2.79	-769.34	-532.11	6468.682	1030
13105	5.10	-6.20	2.60	-769.26	-531.80	6468.685	1030
13110	4.62	-6.18	2.78	-769.28	-531.93	6468.690	1030
13115	4.31	-6.31	2.89	-769.54	-531.93	6468.694	1030
13120	4.38	-5.88	2.88	-771.29	-532.09	6468.701	1030
13125	4.11	-6.23	2.81	-771.68	-532.57	6468.703	1030
13130	4.13	-6.09	2.89	-771.49	-532.99	6468.712	1030
13135	4.33	-6.22	2.76	-771.59	-532.94	6468.715	1030
13140	4.20	-6.07	2.77	-771.67	-533.07	6468.720	1030
13145	4.62	-5.84	2.66	-771.82	-533.45	6468.725	1030
13150	4.66	-5.58	2.53	-773.72	-535.34	6468.731	1030
13155	4.59	-5.76	2.54	-773.96	-536.22	6468.734	1030
13160	3.94	-5.17	2.79	-774.14	-536.42	6468.741	1030
13165	3.68	-5.46	2.82	-774.03	-536.40	6468.745	1030
13170	3.82	-5.55	2.80	-774.61	-536.84	6468.752	1030
13175	4.13	-5.41	2.68	-773.99	-537.36	6468.755	1030
13180	4.33	-5.51	2.58	-773.85	-537.56	6468.761	1030
13185	4.66	-5.63	2.57	-774.27	-537.87	6468.765	1030
13190	3.85	-5.30	2.62	-775.40	-538.73	6468.771	1030
13195	4.11	-5.31	2.55	-776.99	-540.56	6468.773	1030
13200	4.12	-5.15	2.59	-777.01	-540.95	6468.779	1030
13205	3.94	-4.94	2.54	-777.11	-541.16	6468.786	1030
13210	3.95	-5.46	2.53	-777.09	-541.37	6468.790	1030
13215	4.12	-5.29	2.67	-777.06	-541.26	6468.795	1030
13220	3.62	-5.46	2.58	-777.78	-542.13	6468.800	1030
13225	3.66	-5.08	2.53	-779.49	-544.26	6468.804	1030
13230	4.46	-5.09	2.50	-779.47	-544.30	6468.810	1030
13235	3.56	-5.03	2.70	-779.52	-544.78	6468.816	1030
13240	3.56	-5.06	2.53	-779.48	-544.81	6468.820	1030
13245	4.12	-5.56	2.51	-779.55	-545.11	6468.826	1030
13250	3.08	-4.84	2.35	-779.66	-544.93	6468.828	1030
13255	3.67	-4.58	2.34	-781.21	-546.94	6468.835	1030
13260	4.23	-5.08	2.45	-781.58	-547.69	6468.840	1030
13265	4.59	-5.63	2.39	-782.03	-547.27	6468.847	1030
13270	3.73	-5.23	2.36	-781.84	-547.70	6468.850	1030
13275	4.01	-5.82	2.63	-781.39	-548.15	6468.855	1030
13280	2.98	-3.94	2.22	-781.83	-548.41	6468.859	1030
13285	2.65	-4.68	2.12	-783.55	-549.90	6468.865	1030
13290	3.94	-5.24	2.46	-783.90	-550.90	6468.871	1030
13295	2.58	-4.35	2.28	-783.91	-550.91	6468.875	1030
13300	3.22	-4.63	2.24	-784.00	-551.39	6468.880	1030
13305	2.02	-3.61	2.55	-784.16	-551.29	6468.887	1030
13310	3.54	-3.95	2.32	-783.89	-551.27	6468.890	1030
13315	2.25	-3.86	2.34	-784.07	-551.15	6468.895	1030
13320	3.54	-4.68	2.40	-784.17	-551.49	6468.898	1030
13325	3.35	-3.63	2.27	-785.84	-553.07	6468.905	1030
13330	2.46	-4.02	2.48	-786.86	-554.93	6468.911	1030
13335	2.49	-4.46	2.27	-786.82	-555.08	6468.915	1030
13340	3.67	-4.48	2.24	-786.78	-555.08	6468.921	1030
13345	2.63	-4.19	2.20	-787.00	-555.42	6468.925	1030
13350	3.55	-4.61	2.25	-786.94	-555.60	6468.929	1030
13355	2.51	-3.47	2.12	-787.36	-556.05	6468.934	1030
13360	2.43	-3.52	2.14	-789.13	-557.41	6468.940	1030
13365	3.20	-4.63	2.21	-789.39	-557.25	6468.945	1030
13370	3.50	-4.48	2.36	-789.51	-557.74	6468.952	1030
13375	2.64	-3.48	2.26	-789.39	-557.48	6468.953	1030
13380	2.94	-4.31	2.31	-789.32	-557.74	6468.960	1030
13385	2.70	-3.61	2.16	-789.36	-558.03	6468.965	1030
13390	2.29	-3.11	2.16	-791.26	-559.50	6468.969	1030
13395	2.11	-4.60	2.30	-791.76	-559.94	6468.976	1030
13400	2.71	-3.15	2.19	-791.51	-560.73	6468.981	1030
13405	2.15	-3.12	2.16	-791.55	-560.47	6468.984	1030
13410	2.92	-4.09	2.04	-791.64	-560.68	6468.991	1030
13415	2.55	-3.71	1.97	-791.74	-560.46	6468.995	1030
13420	1.59	-3.07	2.10	-792.88	-561.87	6469.000	1030
13425	2.02	-3.39	2.32	-793.15	-562.42	6469.005	1030
13430	2.62	-4.28	2.14	-793.43	-561.97	6469.012	1030
13435	2.05	-3.44	1.96	-793.52	-562.71	6469.015	1030
13440	2.54	-3.27	2.12	-793.41	-562.62	6469.020	1030
13445	2.83	-3.46	1.97	-793.19	-562.65	6469.023	1030
13450	2.10	-3.36	2.01	-794.86	-564.37	6469.030	1030
13455	2.25	-3.51	2.04	-796.00	-565.47	6469.036	1030
13460	2.59	-3.03	1.97	-795.94	-565.99	6469.039	1030
13465	1.61	-2.80	2.13	-796.10	-566.01	6469.045	1030
13470	1.44	-3.16	2.03	-796.37	-565.81	6469.052	1030
13475	1.76	-2.84	2.15	-796.36	-566.04	6469.055	1030
13480	1.98	-3.22	1.99	-796.20	-566.19	6469.061	1030
13485	2.03	-2.80	2.15	-796.25	-566.34	6469.064	1030
13490	2.59	-2.63	1.88	-797.30	-566.34	6469.070	1030
13495	2.26	-2.92	1.88	-798.97	-566.68	6469.076	1030
13500	1.95	-3.40	1.94	-798.98	-566.47	6469.078	1030
13505	1.87	-2.77	2.01	-799.24	-566.83	6469.086	1030
13510	2.03	-2.99	1.89	-799.34	-567.14	6469.089	1030
13515	1.82	-3.35	2.04	-799.23	-567.89	6469.094	1030
13520	1.37	-2.65	2.14	-799.24	-567.66	6469.100	1030
13525	1.92	-2.21	1.92	-801.14	-567.68	6469.106	1030
13530	1.95	-3.08	1.97	-801.58	-568.65	6469.109	1030
13535	1.83	-3.16	2.05	-801.40	-569.39	6469.117	1030
13540	1.32	-2.68	2.13	-801.51	-569.32	6469.119	1030
13545	2.16	-2.99	1.95	-801.18	-570.02	6469.125	1030
13550	1.42	-2.61	1.95	-801.81	-570.29	6469.130	1030
13555	1.30	-2.12	1.90	-803.18	-572.65	6469.136	1030
13560	1.62	-2.40	1.94	-803.86	-573.33	6469.140	1030
13565	2.31	-3.05	1.87	-803.59	-573.03	6469.146	1030
13570	1.70	-2.23	1.86	-804.02	-573.65	6469.148	1030
13575	1.63	-2.38	1.94	-803.70	-574.28	6469.156	1030
13580	1.85	-1.91	1.93	-803.76	-574.44	6469.161	1030
13585	1.60	-1.67	1.90	-805.07	-575.70	6469.165	1030
13590	1.31	-2.23	1.91	-806.02	-576.79	6469.170	1030
13595	0.89	-2.10	2.00	-806.05	-576.83	6469.176	1030
13600	0.76	-2.00	2.04	-805.88	-577.02	6469.179	1030
13605	1.30	-1.77	1.97	-806.25	-577.13	6469.186	1031
13610	1.31	-1.78	1.90	-806.26	-577.36	6469.189	1031
13615	0.92	-1.96	2.01	-805.54	-577.17	6469.195	1031
13620	1.89	-2.07	1.87	-804.42	-576.22	6469.201	1031
13625	1.46	-2.34	1.82	-804.49	-576.79	6469.204	1031
13630	1.26	-2.55	1.82	-804.47	-576.84	6469.210	1031
13635	1.22	-2.01	2.03	-804.29	-576.87	6469.215	1031
13640	1.84	-2.08	1.83	-804.52	-577.02	6469.221	1031
13645	1.17	-2.16	1.95	-804.42	-576.83	6469.224	1031
13650	1.63	-1.90	1.83	-804.47	-577.07	6469.231	1031
13655	1.02	-1.99	1.93	-803.87	-576.61	6469.234	1031
13660	1.86	-1.99	1.93	-801.96	-574.83	6469.240	1031
13665	2.51	-1.95	1.74	-801.78	-574.74	6469.244	1031
13670	2.55	-2.39	1.71	-801.78	-574.51	6469.250	1031
13675	1.64	-2.73	1.93	-801.71	-574.77	6469.254	1031
13680	1.87	-2.98	1.85	-801.49	-574.91	6469.259	1031
13685	2.00	-3.17	1.73	-801.57	-574.69	6469.264	1031
13690	2.12	-2.79	1.82	-799.73	-572.78	6469.271	1031
13695	2.37	-3.00	1.78	-799.57	-572.03	6469.273	1031
13700	1.65	-2.61	1.92	-799.53	-571.05	6469.282	1031
13705	1.95	-2.92	1.80	-799.73	-572.00	6469.286	1031
13710	1.75	-2.86	1.87	-799.57	-572.06	6469.289	1031
13715	1.82	-2.67	1.89	-799.48	-571.96	6469.295	1031
13720	2.25	-3.13	1.86	-797.71	-570.01	6469.301	1031
13725	2.20	-2.74	1.93	-797.55	-569.38	6469.304	1031
13730	2.37	-2.41	1.88	-797.26	-569.42	6469.312	1031
13735	2.41	-3.06	1.85	-797.55	-569.48	6469.314	1031
13740	2.08	-3.16	1.96	-797.65	-569.99	6469.320	1031
13745	1.71	-2.79	2.10	-797.26	-569.44	6469.325	1031
13750	1.95	-3.18	2.00	-796.34	-568.78	6469.331	1031
13755	2.44	-2.78	2.01	-795.23	-567.94	6469.335	1031
13760	2.33	-3.05	1.91	-795.34	-568.00	6469.341	1031
13765	2.11	-3.41	1.92	-795.41	-567.91	6469.344	1031
13770	1.93	-2.66	2.04	-795.55	-568.00	6469.350	1031
13775	1.57	-3.27	2.09	-795.08	-567.51	6469.356	1031
13780	2.19	-3.49	1.95	-795.23	-567.44	6469.359	1031
13785	1.84	-3.16	2.10	-795.33	-567.29	6469.365	1031
13790	2.02	-3.07	2.03	-794.67	-566.81	6469.370	1031
13795	2.56	-3.34	2.04	-792.62	-564.47	6469.374	1031
13800	2.27	-3.18	2.15	-792.42	-564.72	6469.379	1031
13805	1.93	-3.22	2.25	-792.55	-564.46	6469.386	1031
13810	2.28	-3.32	2.11	-792.47	-564.12	6469.390	1031
13815	2.65	-3.83	1.97	-792.79	-564.28	6469.396	1031
13820	2.39	-3.93	2.00	-792.56	-564.12	6469.398	1031
13825	2.98	-3.66	1.96	-790.89	-562.65	6469.406	1031
13830	2.64	-3.94	2.01	-790.80	-561.93	6469.411	1031
13835	2.28	-3.26	2.25	-790.30	-561.80	6469.417	1031
13840	2.59	-3.08	2.27	-790.45	-561.78	6469.420	1031
13845	2.06	-3.08	2.38	-790.52	-561.45	6469.425	1031
13850	2.33	-3.22	2.23	-790.42	-561.83	6469.429	1031
13855	3.07	-3.85	1.96	-788.90	-561.62	6469.436	1031
13860	3.17	-3.40	2.02	-788.07	-561.87	6469.440	1031
13865	2.96	-3.78	2.03	-788.48	-561.18	6469.445	1031
13870	2.79	-3.17	2.25	-788.34	-561.24	6469.451	1031
13875	2.59	-3.12	2.28	-788.47	-561.25	6469.455	1031
13880	2.74	-3.67	2.20	-788.56	-560.91	6469.460	1031
13885	2.32	-4.06	2.32	-787.64	-559.82	6469.465	1031
13890	2.81	-4.12	2.20	-786.46	-558.38	6469.469	1031
13895	2.42	-4.12	2.27	-786.44	-558.36	6469.475	1031
13900	2.38	-3.97	2.36	-786.36	-558.29	6469.481	1031
13905	3.19	-3.15	2.33	-785.97	-558.48	6469.485	1031
13910	3.05	-3.64	2.20	-786.12	-557.94	6469.490	1031
13915	2.64	-3.85	2.39	-785.79	-557.66	6469.495	1031
13920	3.17	-3.83	2.31	-784.02	-555.99	6469.500	1031
13925	3.06	-4.12	2.34	-784.13	-555.47	6469.505	1031
13930	3.21	-4.22	2.30	-784.05	-555.31	6469.509	1031
13935	3.34	-3.89	2.26	-783.82	-555.52	6469.515	1031
13940	2.85	-4.27	2.41	-784.02	-555.16	6469.522	1031
13945	3.38	-3.90	2.27	-783.89	-555.01	6469.523	1031
13950	3.10	-3.77	2.46	-784.20	-555.51	6469.530	1031
13955	3.17	-4.11	2.37	-784.18	-555.36	6469.535	1031
13960	3.28	-4.24	2.49	-781.36	-552.96	6469.539	1031
13965	3.02	-4.48	2.48	-781.07	-552.62	6469.544	1031
13970	4.12	-4.32	2.18	-781.44	-551.70	6469.551	1031
13975	3.29	-4.66	2.34	-781.26	-551.81	6469.554	1031
13980	3.23	-4.54	2.44	-781.31	-551.64	6469.561	1031
13985	3.43	-4.21	2.47	-781.28	-551.55	6469.564	1031
13990	3.64	-4.65	2.39	-779.76	-549.50	6469.570	1031
13995	3.24	-4.67	2.51	-779.08	-548.88	6469.576	1031
14000	3.37	-4.52	2.53	-779.01	-548.85	6469.582	1031
[truncated: 30,905 more rows]
