# Supplementary material for: Structural characterization of the saxitoxin-targeting APTSTX1 aptamer using optical tweezers and molecular dynamics simulations
Source: PLoS One. 2019 Nov 7;14(11):e0222468. doi: 10.1371/journal.pone.0222468 (PMC6837747; doi:10.1371/journal.pone.0222468)
Supplement: S1 File — Data repository, aptamer control condition and aptamer under SXT. (ZIP) [file pone.0222468.s005.zip › Data/Data/August/090815/3cA.txt]

#Begin Write:
CycleCount/n	X_force	Y_force	Z_force	A_dist-Y	B_dist-Y	time(sec)	Status
0	11.12	-11.63	0.00	-1001.78	-807.09	38.979	0
100	11.35	-11.54	0.00	-1001.84	-807.18	39.081	0
200	11.64	-11.84	0.00	-1001.89	-807.58	39.182	0
300	11.24	-12.11	0.00	-1001.65	-808.46	39.281	0
400	11.28	-12.26	0.00	-1001.77	-807.16	39.379	0
500	12.01	-12.00	0.00	-1002.51	-807.41	39.482	0
600	11.01	-11.57	0.00	-1001.83	-807.23	39.577	0
700	11.51	-11.82	0.00	-1001.98	-807.87	39.673	0
800	10.67	-12.16	0.00	-1001.72	-807.77	39.782	0
900	11.30	-12.07	0.00	-1001.98	-808.76	39.867	0
1000	11.55	-12.04	0.00	-1001.94	-808.59	39.972	0
1100	11.20	-11.70	0.00	-1001.86	-808.60	40.071	0
1200	11.20	-12.32	0.00	-1001.88	-808.02	40.182	0
1300	11.83	-12.23	0.00	-1001.75	-808.45	40.278	0
1400	11.81	-12.05	0.00	-1001.81	-808.16	40.376	0
1500	11.43	-12.41	0.00	-1002.01	-807.41	40.478	0
1600	11.29	-12.17	0.00	-1001.85	-807.95	40.578	0
1700	11.26	-11.91	0.00	-1001.68	-808.11	40.676	0
1800	10.99	-11.89	0.00	-1002.08	-807.70	40.775	0
1900	10.96	-11.62	0.00	-1002.07	-808.05	40.876	0
2000	11.39	-12.20	0.00	-1002.05	-807.53	40.970	0
2100	11.72	-11.92	0.00	-1001.67	-807.89	41.077	0
2200	11.60	-12.09	0.00	-1001.96	-807.55	41.177	0
2335	11.16	-12.77	0.00	-1002.03	-808.16	41.255	0
2340	11.42	-12.10	0.00	-1001.93	-807.98	41.260	0
2345	11.22	-12.78	0.00	-1001.87	-807.94	41.265	0
2350	11.74	-11.83	0.00	-1002.01	-808.33	41.270	0
2355	11.08	-11.89	0.00	-1001.69	-808.84	41.275	0
2360	10.76	-11.60	0.00	-1001.67	-808.38	41.280	0
2365	11.09	-11.78	0.00	-1001.66	-808.25	41.285	0
2370	11.81	-11.89	0.00	-1002.20	-808.27	41.291	0
2375	11.20	-12.25	0.00	-1001.92	-808.41	41.295	0
2380	10.63	-12.05	0.00	-1001.92	-808.08	41.301	0
2385	10.94	-12.31	0.00	-1001.86	-808.03	41.305	0
2390	11.96	-12.43	0.00	-1002.02	-808.32	41.311	0
2395	11.33	-12.20	0.00	-1002.07	-808.00	41.315	0
2400	11.51	-12.25	0.00	-1001.85	-808.78	41.321	0
2405	11.15	-12.26	0.00	-1001.72	-808.49	41.325	0
2410	11.28	-12.71	0.00	-1001.95	-807.78	41.331	0
2415	11.34	-11.68	0.00	-1001.85	-808.42	41.335	0
2420	11.52	-12.63	0.00	-1001.80	-808.24	41.341	0
2425	11.37	-12.60	0.00	-1001.93	-808.22	41.345	0
2430	11.22	-12.09	0.00	-1001.99	-808.27	41.351	0
2435	11.47	-12.29	0.00	-1001.71	-808.46	41.355	0
2440	11.72	-12.05	0.00	-1001.86	-808.23	41.361	0
2445	11.46	-11.55	0.00	-1001.80	-808.26	41.365	0
2450	11.16	-12.33	0.00	-1001.86	-808.22	41.371	0
2455	10.85	-11.41	0.00	-1002.07	-808.27	41.375	0
2460	11.13	-11.81	0.00	-1001.92	-808.49	41.380	0
2465	11.58	-11.91	0.00	-1001.87	-808.47	41.386	0
2470	10.81	-11.82	0.00	-1001.68	-808.27	41.390	5538
2475	11.59	-12.24	0.00	-1001.88	-808.23	41.395	8000
2480	11.91	-12.56	0.00	-1001.91	-808.21	41.400	8000
2485	11.46	-11.74	0.00	-1001.95	-808.36	41.405	8000
2490	11.77	-12.17	0.00	-1002.15	-807.98	41.410	8000
2495	11.40	-11.89	0.00	-1002.05	-808.53	41.415	8000
2500	11.85	-11.98	0.00	-1001.98	-808.78	41.420	8000
2505	10.72	-12.12	0.00	-1001.97	-808.63	41.425	8000
2510	10.72	-12.24	0.00	-1001.99	-808.48	41.430	8000
2515	11.69	-11.68	0.00	-1001.86	-808.26	41.436	8000
2520	11.75	-11.87	0.00	-1002.04	-808.01	41.440	8000
2525	11.90	-12.38	0.00	-1002.04	-808.50	41.446	8000
2530	11.43	-11.68	0.00	-1002.01	-808.53	41.450	8000
2535	13.22	-12.94	0.00	-974.08	-783.61	41.457	8110
2540	13.88	-15.68	0.00	-952.73	-762.81	41.460	8110
2545	14.50	-17.54	0.00	-914.82	-726.91	41.468	8110
2550	14.48	-17.34	0.00	-903.89	-716.70	41.470	8110
2555	14.08	-17.97	0.00	-883.46	-697.58	41.476	8110
2560	14.20	-18.10	0.00	-869.57	-685.39	41.480	8110
2565	13.10	-18.00	0.00	-852.50	-668.13	41.487	8110
2570	13.27	-18.36	0.00	-842.43	-661.10	41.490	8110
2575	13.06	-18.76	0.00	-831.02	-649.41	41.496	8110
2580	12.98	-18.69	0.00	-822.59	-641.53	41.500	8110
2585	12.29	-19.03	0.00	-812.60	-631.43	41.506	8110
2590	12.60	-19.48	0.00	-806.53	-625.48	41.510	8110
2595	13.20	-19.31	0.00	-800.52	-621.18	41.516	8110
2600	12.17	-19.01	0.00	-793.77	-615.18	41.521	8110
2605	12.38	-19.00	0.00	-788.90	-608.73	41.526	8110
2610	12.53	-19.70	0.00	-781.90	-603.38	41.530	8110
2615	12.15	-19.33	0.00	-778.21	-600.85	41.535	8110
2620	12.01	-19.78	0.00	-774.76	-597.37	41.540	8110
2625	11.44	-19.74	0.00	-773.06	-596.13	41.545	8110
2630	11.78	-19.43	0.00	-770.16	-593.27	41.550	8110
2635	11.86	-19.67	0.00	-767.70	-589.69	41.555	8110
2640	12.11	-19.79	0.00	-765.72	-588.33	41.560	8110
2645	11.66	-19.78	0.00	-763.30	-587.41	41.565	8110
2650	11.29	-20.23	0.00	-760.93	-585.13	41.570	8110
2655	11.26	-19.96	0.00	-761.23	-585.70	41.575	8110
2660	11.49	-20.35	0.00	-760.88	-583.21	41.581	8110
2665	11.55	-19.96	0.00	-761.52	-583.56	41.585	8110
2670	11.71	-20.16	0.00	-760.70	-583.51	41.590	8110
2675	11.70	-20.05	0.00	-760.49	-584.25	41.595	8110
2680	11.54	-19.80	0.00	-760.91	-584.01	41.601	8110
2685	11.50	-19.65	0.00	-759.93	-581.98	41.605	8110
2690	11.53	-19.73	0.00	-758.19	-579.76	41.612	8110
2695	11.48	-19.84	0.00	-756.39	-578.19	41.615	8110
2700	11.28	-20.11	0.00	-754.99	-578.49	41.621	8110
2705	11.13	-20.14	0.00	-755.97	-578.04	41.625	8110
2710	11.24	-20.04	0.00	-756.90	-578.93	41.631	8110
2715	11.34	-20.07	0.00	-756.41	-579.16	41.635	8110
2720	11.97	-19.96	0.00	-756.48	-578.86	41.641	8110
2725	11.61	-19.83	0.00	-756.39	-579.35	41.645	8110
2730	11.34	-19.80	0.00	-754.75	-577.62	41.651	8110
2735	11.34	-20.11	0.00	-754.53	-576.97	41.655	8110
2740	11.49	-20.01	0.00	-754.15	-576.13	41.661	8110
2745	11.68	-19.82	0.00	-753.09	-575.68	41.666	8110
2750	11.31	-20.08	0.00	-753.36	-574.48	41.671	8110
2755	11.24	-20.20	0.00	-754.27	-575.97	41.675	8110
2760	11.24	-20.16	0.00	-754.71	-577.38	41.680	8110
2765	11.41	-19.81	0.00	-755.74	-577.33	41.686	8110
2770	11.34	-19.93	0.00	-754.48	-576.32	41.690	8110
2775	11.44	-20.10	0.00	-752.87	-575.47	41.695	8110
2780	11.33	-20.13	0.00	-752.58	-575.91	41.700	8110
2785	11.23	-20.46	0.00	-754.29	-576.80	41.705	8110
2790	11.46	-19.79	0.00	-755.34	-578.22	41.710	8110
2795	11.81	-19.79	0.00	-753.64	-576.02	41.716	8110
2800	11.43	-19.90	0.00	-752.31	-575.74	41.720	8110
2805	11.27	-20.13	0.00	-753.02	-575.91	41.725	8110
2810	11.93	-19.70	0.00	-753.77	-576.06	41.730	8110
2815	10.73	-20.30	0.00	-752.18	-574.06	41.737	8110
2820	11.22	-20.04	0.00	-751.90	-574.85	41.740	8110
2825	11.35	-20.18	0.00	-753.16	-575.73	41.747	8110
2830	11.23	-20.29	0.00	-753.11	-576.45	41.750	8110
2835	11.35	-20.01	0.00	-754.07	-576.79	41.756	8110
2840	11.43	-20.27	0.00	-755.20	-576.43	41.760	8110
2845	11.44	-19.64	0.00	-755.58	-577.40	41.766	8110
2850	11.31	-20.36	0.00	-755.23	-577.70	41.770	8110
2855	11.31	-20.23	0.00	-754.47	-576.26	41.778	8110
2860	11.50	-20.16	0.00	-754.65	-575.85	41.780	8110
2865	10.94	-20.01	0.00	-755.26	-576.88	41.786	8110
2870	11.41	-20.11	0.00	-754.89	-576.78	41.790	8110
2875	11.80	-20.03	0.00	-754.82	-577.43	41.796	8110
2880	11.45	-19.75	0.00	-755.39	-576.42	41.800	8110
2885	12.08	-19.71	0.00	-753.65	-574.87	41.806	8110
2890	11.50	-20.05	0.00	-751.93	-572.23	41.810	8110
2895	11.78	-19.86	0.00	-750.70	-572.65	41.816	8110
2900	11.36	-20.18	0.00	-750.41	-572.42	41.821	8110
2905	11.62	-20.05	0.00	-751.14	-572.58	41.825	8110
2910	11.44	-19.72	0.00	-750.63	-571.83	41.830	8110
2915	11.59	-19.85	0.00	-749.38	-571.72	41.836	8110
2920	11.25	-20.35	0.00	-748.69	-571.29	41.841	8110
2925	11.24	-19.94	0.00	-749.57	-572.10	41.845	8110
2930	11.23	-20.17	0.00	-748.59	-571.66	41.851	8110
2935	11.34	-20.30	0.00	-749.26	-571.97	41.855	8110
2940	11.54	-20.13	0.00	-750.25	-573.65	41.861	8110
2945	11.22	-19.98	0.00	-750.86	-573.49	41.865	8110
2950	11.38	-20.13	0.00	-751.53	-574.15	41.870	8110
2955	11.20	-19.98	0.00	-751.39	-574.24	41.875	8110
2960	11.83	-19.59	0.00	-750.79	-573.74	41.882	8110
2965	11.15	-20.31	0.00	-750.24	-572.23	41.885	8110
2970	11.33	-20.03	0.00	-750.59	-572.49	41.890	8110
2975	11.45	-19.93	0.00	-751.16	-573.37	41.895	8110
2980	11.59	-20.18	0.00	-750.53	-573.87	41.902	8110
2985	11.19	-19.85	0.00	-750.82	-573.34	41.905	8110
2990	11.23	-20.28	0.00	-752.25	-574.04	41.912	8110
2995	11.29	-20.26	0.00	-753.39	-575.05	41.915	8110
3000	10.98	-20.02	0.00	-753.94	-576.80	41.921	8110
3005	11.65	-19.58	0.00	-753.24	-576.61	41.925	8110
3010	11.67	-19.91	0.00	-751.95	-574.46	41.931	8110
3015	11.15	-20.10	0.00	-751.49	-574.94	41.935	8110
3020	11.36	-19.88	0.00	-752.00	-575.00	41.942	8110
3025	11.00	-20.38	0.00	-752.58	-575.67	41.945	8110
3030	11.38	-20.33	0.00	-754.86	-577.48	41.951	8110
3035	11.66	-19.86	0.00	-755.31	-577.69	41.955	8110
3040	11.71	-20.02	0.00	-755.82	-577.23	41.961	8110
3045	11.69	-19.91	0.00	-756.01	-577.55	41.965	8110
3050	11.55	-19.69	0.00	-754.80	-576.54	41.971	8110
3055	11.30	-19.71	0.00	-753.06	-574.06	41.975	8110
3060	11.77	-20.35	0.00	-751.72	-573.71	41.981	8110
3065	11.60	-19.98	0.00	-752.96	-575.74	41.986	8110
3070	11.13	-20.17	0.00	-753.51	-575.18	41.990	8110
3075	11.18	-20.33	0.00	-754.38	-575.38	41.995	8110
3080	10.88	-19.78	0.00	-754.92	-576.43	42.000	8110
3085	11.59	-19.77	0.00	-752.99	-574.76	42.005	8110
3090	11.32	-20.10	0.00	-751.53	-574.31	42.010	8110
3095	11.46	-20.09	0.00	-752.68	-575.25	42.016	8110
3100	11.82	-19.88	0.00	-752.27	-576.16	42.020	8110
3105	11.38	-20.08	0.00	-752.12	-575.10	42.025	8110
3110	11.62	-19.63	0.00	-750.80	-574.96	42.030	8110
3115	11.45	-20.13	0.00	-748.88	-573.80	42.037	8110
3120	11.23	-20.39	0.00	-749.70	-574.62	42.040	8110
3125	11.36	-20.26	0.00	-752.38	-575.96	42.045	8110
3130	11.26	-19.55	0.00	-752.12	-575.84	42.050	8110
3135	11.28	-20.07	0.00	-752.16	-574.92	42.055	8110
3140	11.99	-19.77	0.00	-752.09	-575.65	42.060	8110
3145	11.28	-20.02	0.00	-751.85	-574.87	42.066	8110
3150	11.54	-19.79	0.00	-751.47	-574.10	42.070	8110
3155	11.54	-19.70	0.00	-751.39	-573.97	42.077	8110
3160	11.35	-19.80	0.00	-749.62	-573.76	42.080	8110
3165	11.62	-19.96	0.00	-749.40	-573.12	42.086	8110
3170	11.48	-19.98	0.00	-749.26	-573.58	42.090	8110
3175	11.41	-20.36	0.00	-750.05	-574.19	42.096	8110
3180	11.04	-20.05	0.00	-751.50	-575.68	42.100	8110
3185	11.23	-19.85	0.00	-751.01	-574.77	42.106	8110
3190	11.11	-20.32	0.00	-751.20	-575.20	42.110	8110
3195	11.16	-20.12	0.00	-751.49	-576.42	42.116	8110
3200	11.36	-20.16	0.00	-752.58	-577.22	42.120	8110
3205	11.16	-20.39	0.00	-754.34	-577.22	42.126	8110
3210	11.51	-19.71	0.00	-754.34	-577.88	42.131	8110
3215	11.25	-20.05	0.00	-753.53	-577.86	42.136	8110
3220	11.72	-19.36	0.00	-753.15	-576.33	42.140	8110
3225	11.24	-20.15	0.00	-751.03	-574.77	42.146	8110
3230	11.75	-19.85	0.00	-750.66	-573.99	42.150	8110
3235	11.76	-19.84	0.00	-750.57	-573.95	42.156	8110
3240	11.37	-20.28	0.00	-750.19	-573.67	42.160	8110
3245	11.18	-20.19	0.00	-751.18	-573.81	42.165	8110
3250	11.51	-20.25	0.00	-752.76	-575.69	42.171	8110
3255	11.57	-19.91	0.00	-753.16	-576.61	42.175	8110
3260	11.30	-19.75	0.00	-752.60	-576.86	42.180	8110
3265	11.00	-20.16	0.00	-751.67	-575.94	42.185	8110
3270	11.62	-19.67	0.00	-752.24	-575.58	42.192	8110
3275	11.23	-20.31	0.00	-751.04	-575.60	42.195	8110
3280	11.40	-20.02	0.00	-751.04	-576.23	42.200	8110
3285	11.37	-19.88	0.00	-750.60	-575.64	42.205	8110
3290	11.38	-20.03	0.00	-750.41	-575.35	42.210	8110
3295	11.35	-20.50	0.00	-750.83	-574.96	42.215	8110
3300	11.01	-19.95	0.00	-753.01	-577.52	42.222	8110
3305	11.38	-19.82	0.00	-752.23	-576.56	42.225	8110
3310	11.14	-19.45	0.00	-753.43	-576.75	42.232	8110
3315	10.73	-20.30	0.00	-751.84	-576.55	42.235	8110
3320	11.44	-19.78	0.00	-753.52	-577.97	42.241	8110
3325	11.30	-20.14	0.00	-753.80	-577.91	42.245	8110
3330	12.60	-19.10	0.00	-753.00	-579.44	42.253	8110
3335	11.28	-20.12	0.00	-753.70	-578.37	42.255	8110
3340	11.14	-20.46	0.00	-754.21	-578.94	42.261	8110
3345	11.31	-20.37	0.00	-757.06	-580.61	42.265	8110
3350	11.17	-20.07	0.00	-758.79	-581.27	42.271	8110
3355	11.21	-19.99	0.00	-759.27	-581.92	42.276	8110
3360	11.60	-20.04	0.00	-758.78	-581.89	42.281	8110
3365	11.43	-19.95	0.00	-758.95	-582.84	42.285	8110
3370	11.07	-19.93	0.00	-759.59	-582.01	42.291	8110
3375	11.58	-19.79	0.00	-758.38	-580.87	42.296	8110
3380	11.13	-19.99	0.00	-757.59	-579.67	42.300	8110
3385	11.62	-20.17	0.00	-756.85	-579.73	42.305	8110
3390	11.72	-19.73	0.00	-758.08	-581.00	42.310	8110
3395	10.97	-20.13	0.00	-756.83	-580.75	42.316	8110
3400	11.35	-19.89	0.00	-757.03	-581.31	42.320	8110
3405	11.32	-19.92	0.00	-756.64	-581.57	42.325	8110
3410	11.36	-20.04	0.00	-756.98	-581.57	42.330	8110
3415	11.34	-19.99	0.00	-758.51	-581.29	42.336	8110
3420	11.31	-19.99	0.00	-758.35	-581.63	42.340	8110
3425	11.17	-20.17	0.00	-757.54	-580.08	42.346	8110
3430	11.19	-20.17	0.00	-758.07	-580.99	42.350	8110
3435	11.43	-20.01	0.00	-758.42	-581.80	42.355	8110
3440	11.20	-20.06	0.00	-758.32	-581.40	42.360	8110
3445	11.88	-19.82	0.00	-757.29	-581.30	42.365	8110
3450	11.40	-20.12	0.00	-756.58	-580.82	42.370	8110
3455	11.60	-19.73	0.00	-756.86	-579.92	42.376	8110
3460	10.95	-20.08	0.00	-756.05	-578.90	42.380	8110
3465	11.38	-20.66	0.00	-755.14	-578.65	42.387	8110
3470	11.43	-20.37	0.00	-756.13	-578.70	42.390	8110
3475	11.61	-20.46	0.00	-756.28	-579.01	42.397	8110
3480	11.70	-20.05	0.00	-756.55	-579.92	42.400	8110
3485	11.45	-19.49	0.00	-755.58	-578.28	42.406	8110
3490	11.27	-20.06	0.00	-753.22	-577.67	42.410	8110
3495	10.84	-20.16	0.00	-754.63	-577.41	42.417	8110
3500	11.55	-19.81	0.00	-754.08	-578.57	42.422	8110
3505	11.48	-20.11	0.00	-753.94	-577.82	42.426	8110
3510	10.97	-20.56	0.00	-755.35	-578.42	42.430	8110
3515	11.14	-20.36	0.00	-756.98	-581.22	42.436	8110
3520	11.53	-19.71	0.00	-758.18	-582.27	42.440	8110
3525	11.43	-19.96	0.00	-757.05	-580.15	42.446	8110
3530	11.67	-20.05	0.00	-756.24	-578.96	42.450	8110
3535	11.32	-20.31	0.00	-756.71	-580.04	42.456	8110
3540	11.30	-20.01	0.00	-757.89	-581.07	42.460	8110
3545	11.84	-19.60	0.00	-756.72	-580.53	42.465	8110
3550	11.20	-20.32	0.00	-756.38	-579.98	42.471	8110
3555	11.51	-20.11	0.00	-757.17	-579.85	42.475	8110
3560	11.26	-19.87	0.00	-757.89	-580.17	42.480	8110
3565	11.68	-19.80	0.00	-757.25	-580.53	42.485	8110
3570	11.47	-19.65	0.00	-755.80	-579.34	42.490	8110
3575	11.43	-19.80	0.00	-754.17	-576.99	42.495	8110
3580	11.56	-19.85	0.00	-754.29	-578.04	42.500	8110
3585	10.63	-20.38	0.00	-754.11	-577.48	42.505	8110
3590	11.88	-19.12	0.00	-755.63	-578.59	42.512	8110
3595	11.59	-20.01	0.00	-753.17	-576.66	42.515	8110
3600	11.21	-19.91	0.00	-752.69	-577.13	42.520	8110
3605	11.42	-20.19	0.00	-752.24	-577.48	42.525	8110
3610	11.46	-20.52	0.00	-754.28	-578.38	42.531	8110
3615	11.34	-20.01	0.00	-755.40	-579.39	42.535	8110
3620	11.90	-19.40	0.00	-758.37	-582.32	42.542	8110
3625	11.27	-20.23	0.00	-757.35	-581.42	42.545	8110
3630	11.92	-19.46	0.00	-755.97	-582.05	42.551	8110
3635	11.31	-20.08	0.00	-754.56	-579.80	42.555	8110
3640	11.36	-19.79	0.00	-754.95	-578.56	42.561	8110
3645	11.29	-20.34	0.00	-754.47	-577.78	42.565	8110
3650	10.97	-20.03	0.00	-756.63	-582.09	42.572	8110
3655	11.36	-20.10	0.00	-758.11	-582.95	42.575	8110
3660	11.08	-20.10	0.00	-758.46	-582.79	42.581	8110
3665	11.34	-20.05	0.00	-758.61	-583.43	42.585	8110
3670	11.56	-19.95	0.00	-759.05	-582.45	42.591	8110
3675	11.78	-19.86	0.00	-757.79	-581.17	42.596	8110
3680	11.52	-20.03	0.00	-757.37	-581.18	42.600	8110
3685	11.40	-20.22	0.00	-757.05	-581.52	42.605	8110
3690	11.28	-19.76	0.00	-757.98	-582.74	42.611	8110
3695	11.37	-20.18	0.00	-757.55	-582.20	42.616	8110
3700	11.02	-20.28	0.00	-758.26	-583.14	42.620	8110
3705	10.99	-20.15	0.00	-759.73	-583.55	42.625	8110
3710	11.55	-20.10	0.00	-760.02	-583.38	42.630	8110
3715	11.90	-19.64	0.00	-759.16	-583.38	42.635	8110
3720	11.40	-19.89	0.00	-757.15	-581.97	42.640	8110
3725	11.76	-20.14	0.00	-756.34	-581.77	42.646	8110
3730	11.37	-20.31	0.00	-757.34	-582.17	42.650	8110
3735	11.15	-19.92	0.00	-759.00	-583.04	42.655	8110
3740	11.07	-20.04	0.00	-758.64	-581.24	42.660	8110
3745	11.30	-20.09	0.00	-758.69	-582.73	42.667	8110
3750	11.74	-19.94	0.00	-758.64	-582.66	42.670	8110
3755	11.51	-20.01	0.00	-759.09	-583.63	42.675	8110
3760	11.21	-20.00	0.00	-759.31	-583.42	42.680	8110
3765	11.54	-20.06	0.00	-759.60	-583.73	42.687	8110
3770	11.27	-20.08	0.00	-760.27	-584.11	42.690	8110
3775	11.53	-19.39	0.00	-759.73	-583.03	42.696	8110
3780	10.87	-20.16	0.00	-758.23	-581.35	42.700	8110
3785	11.14	-20.09	0.00	-759.95	-582.88	42.708	8110
3790	11.36	-19.79	0.00	-759.99	-583.69	42.710	8110
3795	11.39	-19.91	0.00	-759.69	-582.40	42.716	8110
3800	11.38	-19.95	0.00	-758.73	-581.72	42.720	8110
3805	11.35	-20.01	0.00	-759.43	-583.98	42.726	8110
3810	11.50	-19.86	0.00	-760.16	-584.16	42.730	8110
3815	11.27	-19.96	0.00	-758.75	-582.81	42.736	8110
3820	11.32	-20.22	0.00	-759.19	-583.37	42.740	8110
3825	11.14	-19.97	0.00	-761.33	-584.63	42.746	8110
3830	11.06	-20.03	0.00	-761.73	-584.32	42.750	8110
3835	11.38	-19.83	0.00	-760.54	-584.43	42.756	8110
3840	11.56	-20.01	0.00	-759.45	-583.74	42.760	8110
3845	11.42	-20.28	0.00	-759.40	-584.64	42.766	8110
3850	11.20	-19.87	0.00	-761.15	-584.81	42.770	8110
3855	11.53	-19.91	0.00	-760.15	-583.84	42.775	8110
3860	11.24	-20.11	0.00	-760.00	-584.16	42.781	8110
3865	11.38	-20.13	0.00	-760.66	-585.05	42.785	8110
3870	11.78	-20.01	0.00	-761.46	-585.63	42.791	8110
3875	11.26	-20.09	0.00	-761.90	-585.16	42.795	8110
3880	11.34	-19.90	0.00	-761.86	-584.64	42.800	8110
3885	11.58	-19.86	0.00	-760.49	-584.05	42.805	8110
3890	11.67	-19.73	0.00	-761.34	-585.02	42.810	8110
3895	11.42	-19.93	0.00	-759.73	-583.12	42.815	8110
3900	11.39	-20.00	0.00	-759.31	-583.35	42.822	8110
3905	11.80	-19.66	0.00	-758.23	-582.25	42.825	8110
3910	11.69	-19.90	0.00	-757.16	-580.79	42.830	8110
3915	11.33	-20.08	0.00	-756.94	-580.79	42.835	8110
3920	11.21	-20.41	0.00	-755.83	-579.55	42.842	8110
3925	11.44	-20.03	0.00	-756.65	-581.23	42.845	8110
3930	11.46	-20.06	0.00	-756.27	-580.56	42.851	8110
3935	11.45	-19.90	0.00	-756.51	-580.73	42.855	8110
3940	11.70	-19.88	0.00	-756.94	-581.27	42.861	8110
3945	11.79	-19.76	0.00	-755.97	-579.73	42.865	8110
3950	11.05	-20.77	0.00	-755.15	-578.85	42.872	8110
3955	11.10	-20.30	0.00	-756.07	-580.41	42.875	8110
3960	11.03	-19.22	0.00	-756.83	-580.46	42.882	8110
3965	11.81	-19.69	0.00	-754.75	-578.66	42.885	8110
3970	11.48	-20.21	0.00	-753.76	-577.50	42.891	8110
3975	11.30	-20.17	0.00	-754.37	-578.78	42.895	8110
3980	11.69	-20.04	0.00	-755.33	-579.02	42.901	8110
3985	11.45	-19.97	0.00	-754.87	-578.88	42.905	8110
3990	11.27	-20.10	0.00	-755.18	-578.54	42.911	8110
3995	11.25	-20.09	0.00	-755.80	-579.02	42.916	8110
4000	11.44	-19.66	0.00	-755.50	-579.84	42.921	8110
4005	11.53	-19.95	0.00	-753.88	-577.78	42.925	8110
4010	11.27	-19.82	0.00	-753.69	-576.14	42.930	8110
4015	11.76	-19.71	0.00	-752.09	-574.46	42.936	8110
4020	11.57	-19.95	0.00	-750.46	-573.09	42.940	8110
4025	11.10	-20.40	0.00	-751.33	-574.25	42.946	8110
4030	11.61	-19.60	0.00	-751.94	-574.68	42.950	8110
4035	11.00	-20.35	0.00	-751.32	-574.84	42.955	8110
4040	11.15	-19.69	0.00	-751.65	-574.90	42.960	8110
4045	10.84	-20.20	0.00	-751.41	-574.99	42.965	8110
4050	11.50	-20.38	0.00	-752.74	-576.92	42.970	8110
4055	11.63	-20.10	0.00	-753.67	-577.87	42.976	8110
4060	11.70	-19.63	0.00	-753.61	-576.69	42.980	8110
4065	11.28	-20.03	0.00	-752.54	-576.11	42.985	8110
4070	11.27	-19.77	0.00	-751.99	-576.20	42.990	8110
4075	11.52	-20.23	0.00	-751.39	-575.71	42.997	8110
4080	11.32	-19.80	0.00	-752.27	-576.07	43.000	8110
4085	11.41	-20.07	0.00	-751.65	-574.70	43.006	8110
4090	11.38	-19.92	0.00	-750.59	-574.27	43.010	8110
4095	11.12	-20.29	0.00	-750.86	-573.90	43.016	8110
4100	11.22	-20.27	0.00	-752.16	-576.85	43.020	8110
4105	11.38	-19.69	0.00	-752.84	-577.98	43.026	8110
4110	11.44	-19.78	0.00	-752.30	-575.98	43.030	8110
4115	11.29	-20.09	0.00	-753.36	-576.61	43.037	8110
4120	11.41	-19.82	0.00	-753.77	-576.71	43.040	8110
4125	11.28	-20.13	0.00	-753.13	-576.73	43.046	8110
4130	11.50	-20.08	0.00	-753.75	-577.61	43.050	8110
4135	11.35	-20.33	0.00	-753.85	-578.22	43.056	8110
4140	11.54	-19.67	0.00	-755.16	-579.32	43.060	8110
4145	11.13	-19.91	0.00	-754.11	-577.30	43.066	8110
4150	11.29	-20.00	0.00	-753.58	-577.22	43.071	8110
4155	11.38	-20.16	0.00	-753.55	-577.28	43.076	8110
4160	11.30	-20.18	0.00	-754.15	-577.68	43.080	8110
4165	11.82	-19.73	0.00	-754.59	-578.92	43.086	8110
4170	11.57	-20.23	0.00	-753.52	-577.78	43.090	8110
4175	11.75	-20.02	0.00	-754.69	-577.45	43.095	8110
4180	11.90	-19.68	0.00	-755.01	-577.74	43.101	8110
4185	11.21	-20.05	0.00	-754.00	-577.20	43.105	8110
4190	11.70	-19.95	0.00	-754.42	-576.99	43.110	8110
4195	12.03	-19.77	0.00	-754.33	-576.80	43.115	8110
4200	11.48	-20.12	0.00	-752.84	-576.04	43.120	8110
4205	11.28	-19.75	0.00	-753.04	-576.24	43.125	8110
4210	11.95	-19.58	0.00	-752.15	-575.06	43.130	8110
4215	11.42	-19.84	0.00	-748.86	-572.17	43.135	8110
4220	11.59	-19.70	0.00	-750.32	-573.42	43.142	8110
4225	11.30	-19.98	0.00	-749.64	-572.31	43.145	8110
4230	10.86	-20.30	0.00	-748.30	-571.19	43.151	8110
4235	11.23	-19.96	0.00	-749.07	-573.26	43.155	8110
4240	11.47	-19.86	0.00	-749.26	-573.65	43.161	8110
4245	11.14	-20.13	0.00	-748.98	-573.65	43.165	8110
4250	11.63	-20.01	0.00	-749.80	-574.04	43.172	8110
4255	11.36	-19.98	0.00	-749.62	-573.84	43.175	8110
4260	11.51	-20.27	0.00	-750.41	-574.54	43.181	8110
4265	11.43	-19.67	0.00	-751.00	-575.09	43.185	8110
4270	11.40	-20.04	0.00	-750.28	-573.20	43.191	8110
4275	11.36	-19.80	0.00	-749.35	-573.15	43.195	8110
4280	10.97	-20.10	0.00	-749.20	-572.43	43.202	8110
4285	11.29	-19.91	0.00	-749.00	-571.98	43.205	8110
4290	11.19	-19.82	0.00	-748.33	-571.27	43.211	8110
4295	11.55	-20.15	0.00	-748.05	-571.84	43.215	8110
4300	10.84	-20.26	0.00	-749.29	-571.97	43.221	8110
4305	11.10	-20.25	0.00	-749.90	-574.95	43.225	8110
4310	11.07	-20.20	0.00	-750.31	-575.31	43.230	8110
4315	11.73	-20.14	0.00	-751.00	-574.96	43.235	8110
4320	11.37	-20.07	0.00	-752.79	-574.88	43.240	8110
4325	11.44	-20.07	0.00	-752.46	-574.92	43.245	8110
4330	11.47	-20.03	0.00	-752.84	-576.16	43.250	8110
4335	11.47	-19.88	0.00	-753.33	-576.28	43.255	8110
4340	11.39	-19.73	0.00	-752.85	-576.40	43.260	8110
4345	11.49	-19.98	0.00	-751.52	-575.59	43.265	8110
4350	11.37	-20.09	0.00	-752.39	-575.03	43.270	8110
4355	11.09	-20.45	0.00	-752.67	-576.35	43.276	8110
4360	11.89	-19.91	0.00	-753.93	-577.23	43.280	8110
4365	11.42	-19.94	0.00	-754.06	-577.20	43.285	8110
4370	11.34	-19.86	0.00	-753.31	-576.74	43.290	8110
4375	11.14	-20.18	0.00	-752.41	-576.32	43.295	8110
4380	11.61	-19.77	0.00	-754.16	-576.66	43.300	8110
4385	11.05	-20.38	0.00	-752.71	-575.56	43.306	8110
4390	11.28	-20.00	0.00	-754.53	-575.88	43.310	8110
4395	11.41	-19.93	0.00	-753.39	-576.30	43.316	8110
4400	11.49	-19.98	0.00	-753.61	-576.38	43.320	8110
4405	11.03	-20.16	0.00	-753.74	-577.06	43.326	8110
4410	11.37	-19.92	0.00	-754.78	-577.67	43.330	8110
4415	11.37	-19.91	0.00	-753.88	-577.74	43.337	8110
4420	11.34	-19.98	0.00	-753.76	-577.59	43.340	8110
4425	11.58	-19.71	0.00	-754.42	-577.81	43.346	8110
4430	11.53	-20.14	0.00	-753.17	-576.84	43.350	8110
4435	11.40	-20.02	0.00	-753.62	-577.22	43.356	8110
4440	11.23	-20.04	0.00	-753.18	-577.18	43.360	8110
4445	11.16	-20.25	0.00	-753.09	-578.64	43.366	8110
4450	11.53	-19.94	0.00	-754.07	-578.35	43.370	8110
4455	11.96	-20.08	0.00	-753.46	-577.99	43.376	8110
4460	11.35	-19.94	0.00	-754.30	-577.35	43.380	8110
4465	11.34	-19.58	0.00	-752.98	-575.73	43.386	8110
4470	11.31	-20.03	0.00	-751.20	-574.35	43.390	8110
4475	11.59	-20.05	0.00	-750.55	-574.24	43.395	8110
4480	11.24	-20.20	0.00	-750.21	-574.63	43.400	8110
4485	11.48	-19.78	0.00	-751.05	-575.97	43.405	8110
4490	11.62	-20.04	0.00	-750.18	-573.92	43.411	8110
4495	11.12	-20.23	0.00	-750.09	-575.19	43.415	8110
4500	11.56	-19.87	0.00	-750.76	-576.16	43.420	8110
4505	10.83	-20.45	0.00	-751.64	-575.96	43.424	8110
4510	10.99	-20.25	0.00	-752.56	-576.01	43.430	8110
4515	11.55	-19.91	0.00	-752.59	-576.28	43.435	8110
4520	11.97	-19.51	0.00	-752.17	-575.99	43.442	8110
4525	11.00	-20.47	0.00	-752.70	-574.77	43.445	8110
4530	11.39	-20.01	0.00	-753.53	-575.48	43.451	8110
4535	11.44	-19.95	0.00	-752.82	-575.65	43.455	8110
4540	11.19	-19.95	0.00	-754.14	-577.93	43.461	8110
4545	11.21	-19.97	0.00	-754.23	-577.13	43.465	8110
4550	10.78	-20.52	0.00	-753.90	-577.59	43.472	8110
4555	11.47	-20.16	0.00	-753.82	-577.94	43.475	8110
4560	11.24	-20.18	0.00	-754.68	-579.96	43.481	8110
4565	11.76	-19.69	0.00	-755.52	-580.12	43.485	8110
4570	11.12	-20.15	0.00	-754.25	-578.31	43.491	8110
4575	11.51	-19.95	0.00	-754.91	-578.65	43.495	8110
4580	11.59	-19.94	0.00	-754.52	-578.61	43.502	8110
4585	11.43	-19.81	0.00	-754.08	-578.00	43.505	8110
4590	11.36	-20.12	0.00	-753.78	-577.72	43.511	8110
4595	11.24	-19.88	0.00	-753.49	-577.70	43.515	8110
4600	11.09	-20.32	0.00	-752.71	-576.30	43.521	8110
4605	11.35	-20.08	0.00	-753.55	-577.51	43.525	8110
4610	11.32	-20.10	0.00	-755.34	-578.51	43.531	8110
4615	11.58	-19.89	0.00	-755.53	-578.82	43.536	8110
4620	11.25	-19.97	0.00	-755.20	-578.73	43.540	8110
4625	11.19	-20.02	0.00	-754.75	-577.15	43.545	8110
4630	11.31	-19.91	0.00	-753.32	-576.81	43.550	8110
4635	11.16	-20.58	0.00	-752.61	-575.95	43.555	8110
4640	11.68	-20.02	0.00	-754.29	-578.45	43.560	8110
4645	11.46	-19.96	0.00	-753.79	-577.96	43.565	8110
4650	11.44	-20.12	0.00	-753.89	-577.13	43.570	8110
4655	11.62	-19.61	0.00	-753.78	-576.48	43.577	8110
4660	11.64	-20.15	0.00	-752.03	-576.13	43.580	8110
4665	11.27	-19.94	0.00	-752.56	-575.87	43.585	8110
4670	11.29	-20.09	0.00	-752.15	-576.27	43.590	8110
4675	11.35	-20.09	0.00	-753.04	-576.56	43.595	8110
4680	11.58	-19.96	0.00	-752.83	-576.44	43.600	8110
4685	11.33	-20.36	0.00	-752.35	-576.35	43.607	8110
4690	11.71	-20.06	0.00	-752.28	-576.47	43.610	8110
4695	11.26	-20.09	0.00	-754.71	-578.05	43.616	8110
4700	11.36	-19.76	0.00	-755.11	-578.36	43.620	8110
4705	11.18	-20.22	0.00	-754.61	-577.52	43.626	8110
4710	11.70	-19.90	0.00	-755.59	-578.05	43.630	8110
4715	13.15	-18.36	0.00	-756.72	-579.27	43.638	8110
4720	11.64	-19.57	0.00	-754.65	-576.68	43.640	8110
4725	11.09	-20.51	0.00	-752.59	-575.24	43.646	8110
4730	11.45	-20.01	0.00	-754.69	-577.10	43.650	8110
4735	11.28	-20.08	0.00	-755.00	-577.18	43.656	8110
4740	11.41	-19.86	0.00	-755.40	-577.16	43.660	8110
4745	11.51	-19.92	0.00	-753.31	-576.02	43.666	8110
4750	11.78	-20.02	0.00	-754.21	-576.42	43.670	8110
4755	11.71	-19.75	0.00	-752.36	-574.91	43.676	8110
4760	11.13	-20.10	0.00	-751.74	-574.14	43.680	8110
4765	11.11	-20.08	0.00	-752.29	-574.60	43.686	8110
4770	11.06	-20.17	0.00	-752.01	-574.19	43.690	8110
4775	11.67	-19.75	0.00	-750.70	-574.98	43.695	8110
4780	11.12	-20.33	0.00	-751.46	-574.65	43.700	8110
4785	11.17	-20.11	0.00	-752.03	-575.88	43.705	8110
4790	11.40	-20.18	0.00	-753.23	-575.37	43.711	8110
4795	10.95	-20.58	0.00	-754.29	-577.06	43.715	8110
4800	11.38	-20.03	0.00	-756.35	-578.83	43.720	8110
4805	11.15	-19.96	0.00	-757.27	-578.72	43.725	8110
4810	11.62	-19.89	0.00	-756.48	-580.09	43.730	8110
4815	11.03	-20.11	0.00	-755.63	-579.80	43.735	8110
4820	10.94	-20.30	0.00	-757.92	-580.26	43.742	8110
4825	11.46	-20.08	0.00	-758.27	-580.67	43.745	8110
4830	11.52	-19.53	0.00	-758.36	-581.56	43.750	8110
4835	11.60	-19.78	0.00	-756.25	-578.79	43.755	8110
4840	11.12	-20.09	0.00	-754.57	-578.31	43.761	8110
4845	11.12	-20.19	0.00	-755.15	-578.81	43.765	8110
4850	11.64	-19.86	0.00	-756.49	-578.56	43.772	8110
4855	11.48	-20.86	0.00	-756.16	-578.41	43.777	8110
4860	11.48	-20.18	0.00	-757.33	-580.97	43.781	8110
4865	11.80	-19.84	0.00	-757.92	-581.34	43.785	8110
4870	11.09	-19.89	0.00	-757.36	-580.11	43.791	8110
4875	11.50	-19.80	0.00	-756.31	-579.15	43.795	8110
4880	11.67	-19.92	0.00	-754.95	-578.01	43.801	8110
4885	11.50	-19.86	0.00	-755.05	-577.73	43.805	8110
4890	11.46	-19.86	0.00	-753.39	-576.13	43.811	8110
4895	10.99	-20.44	0.00	-753.19	-576.53	43.815	8110
4900	12.59	-19.59	0.00	-753.35	-577.39	43.822	8110
4905	11.31	-20.16	0.00	-752.84	-576.24	43.825	8110
4910	11.51	-19.93	0.00	-753.01	-575.43	43.831	8110
4915	10.98	-20.32	0.00	-752.50	-576.25	43.835	8110
4920	11.93	-19.96	0.00	-753.84	-577.24	43.841	8110
4925	11.55	-20.11	0.00	-754.80	-577.01	43.846	8110
4930	11.93	-19.61	0.00	-754.76	-576.77	43.850	8110
4935	11.68	-19.86	0.00	-752.87	-575.03	43.856	8110
4940	12.04	-19.64	0.00	-751.68	-573.53	43.860	8110
4945	11.35	-20.12	0.00	-750.29	-572.46	43.865	8110
4950	10.80	-19.94	0.00	-750.54	-573.36	43.870	8110
4955	10.92	-20.15	0.00	-751.23	-573.75	43.875	8110
4960	11.42	-20.07	0.00	-751.38	-574.57	43.880	8110
4965	10.95	-20.00	0.00	-754.09	-576.40	43.887	8110
4970	11.28	-19.78	0.00	-754.11	-577.29	43.890	8110
4975	11.55	-19.82	0.00	-753.75	-576.82	43.895	8110
4980	11.25	-20.21	0.00	-753.66	-575.85	43.900	8110
4985	11.09	-20.44	0.00	-754.49	-577.55	43.906	8110
4990	10.98	-20.38	0.00	-757.06	-579.86	43.910	8110
4995	11.39	-19.88	0.00	-758.68	-581.32	43.916	8110
5000	11.37	-20.09	0.00	-758.20	-581.77	43.920	8110
5005	11.56	-19.61	0.00	-757.32	-579.95	43.926	8110
5010	11.46	-19.84	0.00	-755.71	-577.63	43.930	8110
5015	11.79	-19.97	0.00	-754.16	-576.47	43.936	8110
5020	11.55	-20.13	0.00	-754.37	-577.12	43.940	8110
5025	11.67	-19.61	0.00	-753.48	-575.29	43.947	8110
5030	11.22	-20.25	0.00	-752.56	-575.45	43.950	8110
5035	11.28	-20.31	0.00	-754.18	-577.28	43.956	8110
5040	11.59	-19.97	0.00	-755.03	-577.37	43.960	8110
5045	11.63	-19.99	0.00	-754.73	-575.82	43.966	8110
5050	11.44	-20.07	0.00	-754.78	-577.53	43.970	8110
5055	11.32	-20.15	0.00	-753.33	-577.17	43.976	8110
5060	11.60	-19.99	0.00	-754.70	-577.47	43.981	8110
5065	11.00	-20.06	0.00	-754.59	-577.12	43.986	8110
5070	10.99	-20.18	0.00	-754.40	-578.04	43.990	8110
5075	11.22	-19.92	0.00	-754.75	-578.89	43.996	8110
5080	11.32	-19.87	0.00	-754.67	-577.51	44.000	8110
5085	11.29	-19.91	0.00	-754.99	-576.86	44.005	8110
5090	11.13	-20.37	0.00	-754.30	-576.86	44.011	8110
5095	11.60	-20.00	0.00	-755.20	-578.21	44.015	8110
5100	11.35	-20.06	0.00	-754.55	-578.06	44.020	8110
5105	11.25	-20.25	0.00	-755.04	-578.67	44.025	8110
5110	11.51	-20.09	0.00	-755.50	-579.87	44.030	8110
5115	11.52	-20.04	0.00	-757.49	-580.01	44.035	8110
5120	11.16	-20.22	0.00	-756.36	-579.55	44.042	8110
5125	11.29	-20.04	0.00	-757.07	-580.24	44.045	8110
5130	11.21	-20.19	0.00	-758.31	-580.27	44.050	8110
5135	11.24	-20.08	0.00	-758.76	-580.80	44.055	8110
5140	11.52	-20.02	0.00	-757.25	-580.46	44.060	8110
5145	11.78	-19.60	0.00	-757.45	-580.67	44.065	8110
5150	10.89	-20.48	0.00	-756.07	-579.55	44.072	8110
5155	11.10	-19.84	0.00	-755.89	-579.34	44.075	8110
5160	11.22	-20.13	0.00	-755.88	-579.17	44.081	8110
5165	11.40	-20.16	0.00	-757.28	-580.88	44.085	8110
5170	12.49	-19.59	0.00	-758.47	-581.24	44.092	8110
5175	11.39	-20.00	0.00	-758.37	-581.34	44.095	8110
5180	11.43	-19.96	0.00	-757.56	-580.08	44.101	8110
5185	11.73	-19.92	0.00	-757.84	-580.00	44.105	8110
5190	11.92	-19.92	0.00	-756.07	-577.58	44.112	8110
5195	11.85	-20.28	0.00	-756.46	-578.76	44.115	8110
5200	11.64	-19.86	0.00	-757.03	-580.24	44.121	8110
5205	11.51	-19.90	0.00	-755.93	-580.14	44.125	8110
5210	12.03	-19.33	0.00	-754.95	-577.88	44.131	8110
5215	11.07	-20.13	0.00	-754.25	-576.78	44.135	8110
5220	11.54	-19.76	0.00	-753.80	-576.45	44.140	8110
5225	11.66	-19.78	0.00	-752.90	-575.48	44.146	8110
5230	11.80	-19.67	0.00	-751.99	-574.89	44.150	8110
5235	11.44	-19.86	0.00	-750.34	-572.80	44.155	8110
5240	11.28	-20.19	0.00	-750.21	-573.34	44.160	8110
5245	11.26	-20.10	0.00	-751.58	-574.36	44.166	8110
5250	11.27	-20.06	0.00	-751.59	-573.86	44.170	8110
5255	11.25	-19.84	0.00	-752.14	-574.84	44.175	8110
5260	11.35	-20.12	0.00	-750.50	-573.71	44.180	8110
5265	11.35	-20.24	0.00	-750.17	-573.79	44.187	8110
5270	11.02	-20.63	0.00	-751.57	-574.87	44.190	8110
5275	11.74	-19.68	0.00	-753.64	-576.29	44.195	8110
5280	11.25	-20.00	0.00	-751.83	-575.19	44.200	8110
5285	11.06	-20.21	0.00	-751.37	-574.85	44.205	8110
5290	11.32	-19.97	0.00	-752.34	-574.81	44.210	8110
5295	11.75	-19.74	0.00	-751.09	-576.36	44.217	8110
5300	11.55	-20.01	0.00	-750.17	-575.54	44.220	8110
5305	11.22	-20.15	0.00	-752.66	-574.73	44.226	8110
5310	11.55	-20.09	0.00	-753.78	-576.44	44.230	8110
5315	10.94	-19.77	0.00	-752.46	-575.70	44.237	8110
5320	11.62	-19.41	0.00	-750.41	-574.46	44.240	8110
5325	10.53	-20.29	0.00	-749.45	-573.31	44.247	8110
5330	11.30	-19.81	0.00	-749.01	-573.25	44.250	8110
5335	10.89	-20.51	0.00	-749.35	-573.04	44.256	8110
5340	11.24	-20.14	0.00	-751.27	-574.10	44.260	8110
5345	11.78	-19.70	0.00	-751.10	-573.81	44.266	8110
5350	11.27	-20.23	0.00	-751.07	-574.05	44.270	8110
5355	11.03	-20.41	0.00	-751.37	-574.45	44.276	8110
5360	11.13	-19.80	0.00	-752.11	-576.33	44.280	8110
5365	11.35	-19.94	0.00	-751.84	-574.85	44.286	8110
5370	11.35	-20.04	0.00	-751.21	-573.82	44.290	8110
5375	11.62	-19.62	0.00	-750.51	-573.32	44.296	8110
5380	11.69	-20.03	0.00	-747.63	-572.62	44.301	8110
5385	10.97	-20.27	0.00	-748.26	-571.78	44.305	8110
5390	11.58	-19.91	0.00	-749.13	-573.02	44.310	8110
5395	11.13	-20.59	0.00	-749.30	-574.09	44.315	8110
5400	11.18	-20.30	0.00	-751.40	-576.18	44.320	8110
5405	11.16	-20.15	0.00	-753.11	-576.15	44.325	8110
5410	11.49	-20.24	0.00	-754.23	-577.00	44.330	8110
5415	11.43	-19.71	0.00	-755.27	-578.14	44.335	8110
5420	11.61	-20.32	0.00	-753.07	-576.92	44.341	8110
5425	11.43	-19.97	0.00	-753.85	-576.33	44.345	8110
5430	11.48	-19.62	0.00	-754.00	-576.21	44.350	8110
5435	12.00	-19.71	0.00	-751.81	-574.15	44.355	8110
5440	11.33	-20.21	0.00	-750.13	-573.46	44.360	8110
5445	11.45	-20.21	0.00	-751.51	-574.16	44.365	8110
5450	11.17	-20.16	0.00	-751.99	-575.18	44.372	8110
5455	11.00	-20.01	0.00	-752.03	-576.10	44.375	8110
5460	11.24	-20.29	0.00	-751.46	-576.32	44.381	8110
5465	11.52	-20.16	0.00	-752.82	-577.47	44.385	8110
5470	11.36	-20.34	0.00	-754.28	-579.23	44.391	8110
5475	11.24	-20.07	0.00	-756.96	-580.47	44.395	8110
5480	11.51	-20.18	0.00	-756.78	-579.93	44.401	8110
5485	11.35	-20.08	0.00	-757.05	-581.24	44.405	8110
5490	11.22	-19.53	0.00	-757.81	-581.85	44.413	8110
5495	11.59	-19.90	0.00	-756.95	-580.88	44.415	8110
5500	11.97	-19.84	0.00	-755.69	-579.75	44.421	8110
5505	11.87	-20.10	0.00	-755.01	-578.84	44.425	8110
5510	11.69	-19.61	0.00	-756.09	-579.52	44.431	8110
5515	11.53	-19.98	0.00	-755.05	-578.30	44.435	8110
5520	11.48	-19.86	0.00	-753.96	-577.69	44.441	8110
5525	11.30	-20.06	0.00	-753.51	-577.00	44.446	8110
5530	11.47	-19.96	0.00	-752.66	-576.40	44.451	8110
5535	11.13	-19.86	0.00	-752.16	-575.78	44.456	8110
5540	11.31	-20.37	0.00	-752.14	-576.13	44.461	8110
5545	11.64	-19.94	0.00	-752.45	-578.28	44.465	8110
5550	11.55	-19.83	0.00	-753.54	-578.45	44.470	8110
5555	11.23	-20.34	0.00	-754.64	-577.95	44.475	8110
5560	11.45	-19.99	0.00	-755.20	-578.61	44.480	8110
5565	11.57	-20.04	0.00	-754.43	-578.67	44.485	8110
5570	11.53	-19.73	0.00	-754.47	-578.62	44.490	8110
5575	11.39	-19.84	0.00	-754.12	-577.07	44.496	8110
5580	11.71	-19.99	0.00	-752.75	-576.30	44.499	8110
5585	11.57	-20.36	0.00	-750.26	-576.03	44.507	8110
5590	11.80	-19.91	0.00	-751.16	-577.14	44.510	8110
5595	11.05	-20.13	0.00	-752.46	-575.78	44.515	8110
5600	11.26	-20.01	0.00	-753.03	-576.25	44.520	8110
5605	11.20	-19.94	0.00	-752.21	-576.70	44.525	8110
5610	11.83	-19.72	0.00	-750.89	-574.90	44.530	8110
5615	11.23	-19.92	0.00	-752.07	-575.85	44.537	8110
5620	10.95	-20.09	0.00	-751.85	-575.29	44.540	8110
5625	11.54	-20.01	0.00	-750.88	-574.70	44.546	8110
5630	11.17	-20.07	0.00	-750.66	-574.64	44.550	8110
5635	11.29	-19.90	0.00	-750.70	-575.50	44.556	8110
5640	11.39	-19.97	0.00	-749.48	-574.13	44.560	8110
5645	11.56	-20.17	0.00	-750.35	-574.57	44.568	8110
5650	11.18	-20.55	0.00	-751.90	-576.27	44.570	8110
5655	11.57	-19.64	0.00	-754.34	-579.47	44.576	8110
5660	11.49	-20.06	0.00	-753.78	-578.24	44.580	8110
5665	11.53	-19.69	0.00	-753.37	-578.08	44.586	8110
5670	11.35	-19.93	0.00	-752.03	-575.96	44.590	8110
5675	11.69	-19.92	0.00	-751.49	-576.89	44.596	8110
5680	11.10	-20.10	0.00	-752.38	-576.83	44.600	8110
5685	11.08	-20.25	0.00	-753.63	-578.27	44.605	8110
5690	11.54	-19.79	0.00	-753.84	-577.75	44.611	8110
5695	11.45	-20.11	0.00	-753.00	-577.08	44.615	8110
5700	11.49	-19.99	0.00	-754.00	-577.82	44.620	8110
5705	11.13	-20.17	0.00	-754.78	-578.57	44.625	8110
5710	10.96	-20.24	0.00	-755.31	-579.17	44.630	8110
5715	11.65	-19.72	0.00	-756.07	-579.14	44.635	8110
5720	10.96	-20.38	0.00	-754.08	-578.80	44.641	8110
5725	11.60	-19.85	0.00	-754.67	-579.31	44.645	8110
5730	10.98	-20.29	0.00	-756.68	-580.45	44.650	8110
5735	10.85	-19.98	0.00	-757.48	-580.84	44.655	8110
5740	11.27	-19.90	0.00	-758.34	-582.59	44.660	8110
5745	10.98	-20.25	0.00	-758.49	-582.25	44.665	8110
5750	11.37	-20.15	0.00	-757.39	-582.38	44.672	8110
5755	11.36	-20.09	0.00	-758.00	-582.93	44.675	8110
5760	11.41	-19.97	0.00	-757.99	-583.05	44.680	8110
5765	11.62	-20.00	0.00	-757.96	-582.51	44.685	8110
5770	11.23	-20.20	0.00	-758.89	-583.28	44.691	8110
5775	11.45	-19.84	0.00	-759.25	-583.34	44.695	8110
5780	10.95	-20.31	0.00	-758.31	-582.00	44.702	8110
5785	11.33	-20.18	0.00	-759.47	-582.84	44.705	8110
5790	11.16	-20.12	0.00	-760.48	-583.71	44.711	8110
5795	11.29	-20.10	0.00	-760.62	-584.55	44.715	8110
5800	11.49	-19.81	0.00	-760.82	-584.55	44.721	8110
5805	11.80	-19.50	0.00	-759.04	-583.22	44.725	8110
5810	11.65	-20.14	0.00	-758.46	-581.66	44.731	8110
5815	11.28	-20.05	0.00	-758.50	-581.70	44.735	8110
5820	11.57	-19.84	0.00	-758.04	-582.05	44.741	8110
5825	11.51	-19.76	0.00	-757.72	-580.35	44.746	8110
5830	11.40	-19.92	0.00	-755.06	-579.59	44.751	8110
5835	11.11	-20.26	0.00	-755.04	-579.21	44.755	8110
5840	12.15	-19.59	0.00	-755.52	-579.84	44.760	8110
5845	11.35	-19.72	0.00	-754.20	-577.68	44.765	8110
5850	10.73	-20.17	0.00	-754.03	-576.95	44.773	8110
5855	11.51	-20.03	0.00	-754.00	-577.52	44.775	8110
5860	11.02	-20.28	0.00	-755.57	-578.97	44.780	8110
5865	11.20	-19.65	0.00	-756.25	-580.27	44.785	8110
5870	11.21	-19.86	0.00	-754.70	-579.45	44.790	8110
5875	11.39	-19.87	0.00	-754.31	-578.85	44.795	8110
5880	11.35	-20.29	0.00	-754.72	-578.49	44.800	8110
5885	11.78	-19.98	0.00	-754.96	-579.18	44.806	8110
5890	11.55	-19.85	0.00	-755.05	-579.29	44.810	8110
5895	11.44	-19.78	0.00	-754.38	-578.56	44.815	8110
5900	11.83	-20.03	0.00	-752.93	-576.99	44.820	8110
5905	11.24	-20.18	0.00	-753.93	-577.78	44.825	8110
5910	11.22	-20.03	0.00	-754.18	-578.48	44.830	8110
5915	11.63	-19.83	0.00	-754.12	-579.35	44.837	8110
5920	11.31	-19.97	0.00	-754.73	-578.54	44.840	8110
5925	11.15	-20.45	0.00	-755.36	-580.03	44.845	8110
5930	11.38	-19.79	0.00	-757.24	-581.72	44.850	8110
5935	11.39	-19.88	0.00	-756.10	-580.77	44.856	8110
5940	11.30	-19.82	0.00	-755.20	-579.63	44.860	8110
5945	11.78	-19.66	0.00	-754.25	-578.49	44.867	8110
5950	11.39	-19.87	0.00	-753.59	-577.08	44.870	8110
5955	11.64	-20.10	0.00	-754.08	-577.85	44.876	8110
5960	11.40	-19.88	0.00	-753.81	-577.77	44.880	8110
5965	11.23	-19.82	0.00	-754.23	-578.05	44.886	8110
5970	11.20	-19.98	0.00	-752.74	-576.60	44.890	8110
5975	11.17	-20.20	0.00	-752.05	-577.53	44.896	8110
5980	11.52	-19.92	0.00	-753.33	-577.54	44.900	8110
5985	11.49	-20.26	0.00	-752.86	-576.52	44.906	8110
5990	11.10	-20.04	0.00	-754.30	-578.39	44.910	8110
5995	11.55	-19.90	0.00	-754.20	-578.27	44.916	8110
6000	11.44	-19.94	0.00	-754.12	-578.14	44.920	8110
6005	11.60	-19.99	0.00	-753.64	-579.48	44.926	8110
6010	11.21	-19.94	0.00	-755.07	-579.90	44.930	8110
6015	11.58	-19.76	0.00	-754.09	-579.34	44.935	8110
6020	11.32	-19.84	0.00	-753.26	-578.79	44.941	8110
6025	11.26	-19.91	0.00	-752.90	-578.40	44.945	8110
6030	11.24	-20.28	0.00	-753.18	-577.93	44.950	8110
6035	11.56	-20.13	0.00	-753.90	-578.65	44.955	8110
6040	11.27	-19.94	0.00	-754.22	-579.00	44.960	8110
6045	11.77	-19.81	0.00	-753.12	-577.83	44.965	8110
6050	11.44	-19.87	0.00	-751.74	-576.50	44.970	8110
6055	11.59	-19.94	0.00	-749.89	-575.92	44.975	8110
6060	11.63	-19.94	0.00	-751.07	-575.93	44.980	8110
6065	11.28	-20.28	0.00	-750.45	-575.48	44.985	8110
6070	11.08	-20.22	0.00	-751.53	-577.48	44.992	8110
6075	11.21	-19.86	0.00	-752.99	-577.73	44.995	8110
6080	11.29	-20.31	0.00	-752.89	-577.33	45.000	8110
6085	11.47	-20.00	0.00	-754.06	-578.74	45.005	8110
6090	11.22	-19.70	0.00	-755.33	-579.02	45.012	8110
6095	11.59	-20.11	0.00	-754.60	-577.59	45.015	8110
6100	11.59	-19.86	0.00	-754.04	-578.16	45.021	8110
6105	11.66	-20.05	0.00	-753.15	-578.43	45.025	8110
6110	11.13	-19.78	0.00	-753.01	-577.13	45.032	8110
6115	11.30	-20.14	0.00	-751.96	-576.32	45.035	8110
6120	10.47	-20.60	0.00	-752.50	-576.83	45.043	8110
6125	11.68	-19.75	0.00	-751.66	-576.73	45.045	8110
6130	11.71	-19.82	0.00	-750.13	-575.44	45.051	8110
6135	11.36	-20.22	0.00	-750.54	-574.52	45.055	8110
6140	11.47	-19.86	0.00	-752.94	-575.87	45.062	8110
6145	11.36	-20.12	0.00	-752.89	-576.19	45.065	8110
6150	11.59	-19.94	0.00	-753.07	-576.51	45.071	8110
6155	11.35	-19.66	0.00	-752.46	-575.68	45.075	8110
6160	11.27	-20.17	0.00	-751.54	-576.29	45.081	8110
6165	11.12	-20.24	0.00	-752.88	-577.45	45.086	8110
6170	11.21	-20.21	0.00	-754.01	-577.83	45.091	8110
6175	11.47	-19.72	0.00	-753.66	-577.59	45.095	8110
6180	11.28	-20.04	0.00	-751.77	-576.76	45.100	8110
6185	11.32	-20.15	0.00	-751.45	-576.36	45.105	8110
6190	11.18	-19.85	0.00	-752.99	-576.32	45.110	8110
6195	11.02	-20.60	0.00	-750.37	-575.71	45.116	8110
6200	11.74	-19.92	0.00	-752.45	-577.09	45.120	8110
6205	11.46	-19.85	0.00	-751.53	-575.88	45.125	8110
6210	11.25	-19.96	0.00	-750.88	-575.39	45.130	8110
6215	10.84	-20.08	0.00	-750.13	-575.00	45.135	8110
6220	11.27	-20.05	0.00	-748.89	-575.11	45.140	8110
6225	11.33	-20.11	0.00	-751.29	-575.44	45.145	8110
6230	11.21	-20.12	0.00	-751.75	-575.41	45.150	8110
6235	11.26	-20.01	0.00	-753.22	-577.36	45.155	8110
6240	11.85	-19.86	0.00	-753.49	-576.76	45.160	8110
6245	11.95	-19.85	0.00	-753.93	-578.32	45.166	8110
6250	11.28	-20.04	0.00	-753.52	-578.07	45.170	8110
6255	11.38	-20.07	0.00	-755.41	-578.09	45.177	8110
6260	11.54	-19.57	0.00	-753.32	-577.27	45.180	8110
6265	11.05	-20.14	0.00	-752.08	-576.68	45.186	8110
6270	11.37	-19.83	0.00	-752.38	-576.48	45.190	8110
6275	11.49	-20.26	0.00	-752.51	-576.46	45.196	8110
6280	11.03	-20.23	0.00	-753.26	-577.91	45.200	8110
6285	11.72	-19.98	0.00	-753.86	-577.93	45.206	8110
6290	10.92	-19.84	0.00	-754.21	-577.26	45.210	8110
6295	11.14	-20.13	0.00	-753.78	-578.38	45.216	8110
6300	11.39	-19.78	0.00	-754.22	-578.40	45.220	8110
6305	11.22	-20.43	0.00	-753.62	-577.36	45.226	8110
6310	11.56	-19.74	0.00	-755.13	-578.72	45.230	8110
6315	11.41	-20.32	0.00	-755.14	-578.74	45.235	8110
6320	11.55	-19.86	0.00	-755.28	-579.70	45.241	8110
6325	11.68	-19.68	0.00	-754.29	-577.42	45.245	8110
6330	11.77	-20.06	0.00	-752.79	-576.93	45.250	8110
6335	11.31	-20.04	0.00	-753.56	-577.89	45.255	8110
6340	11.48	-20.02	0.00	-752.40	-577.32	45.260	8110
6345	11.49	-20.00	0.00	-751.88	-575.97	45.265	8110
6350	11.52	-19.82	0.00	-749.89	-575.27	45.271	8110
6355	11.33	-20.12	0.00	-749.70	-574.94	45.275	8110
6360	11.50	-19.86	0.00	-751.00	-575.23	45.280	8110
6365	11.55	-20.09	0.00	-750.32	-574.26	45.285	8110
6370	11.64	-19.72	0.00	-749.97	-573.51	45.290	8110
6375	11.15	-20.45	0.00	-749.13	-573.26	45.295	8110
6380	11.12	-20.12	0.00	-751.21	-575.02	45.300	8110
6385	11.43	-19.97	0.00	-751.24	-575.22	45.305	8110
6390	11.73	-19.64	0.00	-752.31	-575.71	45.312	8110
6395	11.29	-19.86	0.00	-751.79	-575.35	45.315	8110
6400	11.33	-19.71	0.00	-751.71	-574.83	45.321	8110
6405	11.44	-19.98	0.00	-749.86	-574.21	45.325	8110
6410	11.66	-20.06	0.00	-748.34	-574.07	45.331	8110
6415	11.14	-20.09	0.00	-748.89	-573.03	45.335	8110
6420	10.25	-21.21	0.00	-748.86	-573.48	45.342	8110
6425	11.27	-20.04	0.00	-750.49	-575.19	45.345	8110
6430	11.32	-19.98	0.00	-749.85	-574.31	45.351	8110
6435	11.54	-19.94	0.00	-749.56	-574.04	45.355	8110
6440	11.24	-20.48	0.00	-749.61	-574.49	45.361	8110
6445	11.27	-19.90	0.00	-753.06	-575.77	45.365	8110
6450	11.44	-19.90	0.00	-751.81	-575.56	45.371	8110
6455	11.51	-20.07	0.00	-751.38	-575.45	45.375	8110
6460	11.28	-19.98	0.00	-752.03	-577.28	45.381	8110
6465	11.18	-20.19	0.00	-751.27	-576.08	45.386	8110
6470	11.66	-19.98	0.00	-751.10	-576.88	45.391	8110
6475	11.63	-20.20	0.00	-751.87	-576.11	45.395	8110
6480	11.32	-20.34	0.00	-752.84	-577.08	45.401	8110
6485	11.73	-19.63	0.00	-753.43	-578.43	45.406	8110
6490	11.25	-19.87	0.00	-752.53	-576.51	45.410	8110
6495	11.17	-19.91	0.00	-750.99	-575.43	45.416	8110
6500	11.67	-19.90	0.00	-750.82	-575.11	45.420	8110
6505	11.19	-20.06	0.00	-751.14	-574.53	45.425	8110
6510	11.35	-20.16	0.00	-750.43	-574.94	45.430	8110
6515	11.39	-19.84	0.00	-750.67	-574.97	45.437	8110
6520	10.97	-19.96	0.00	-750.33	-573.57	45.440	8110
6525	11.53	-19.66	0.00	-751.80	-576.04	45.447	8110
6530	11.34	-20.36	0.00	-751.86	-575.01	45.450	8110
6535	11.78	-19.55	0.00	-751.78	-575.80	45.455	8110
6540	11.04	-20.17	0.00	-749.91	-573.82	45.460	8110
6545	11.21	-20.15	0.00	-751.78	-576.01	45.465	8110
6550	11.35	-20.05	0.00	-751.80	-576.82	45.470	8110
6555	11.61	-19.81	0.00	-752.23	-576.24	45.477	8110
6560	11.63	-20.01	0.00	-751.91	-576.45	45.480	8110
6565	11.18	-20.43	0.00	-753.14	-576.50	45.486	8110
6570	11.26	-20.15	0.00	-755.38	-579.54	45.490	8110
6575	11.64	-19.93	0.00	-756.13	-580.02	45.496	8110
6580	11.62	-19.94	0.00	-755.33	-578.60	45.500	8110
6585	13.02	-19.19	0.00	-752.25	-575.49	45.508	8110
6590	11.53	-20.16	0.00	-751.18	-574.74	45.510	8110
6595	11.22	-20.06	0.00	-751.67	-575.52	45.516	8110
6600	11.35	-20.12	0.00	-752.26	-575.03	45.520	8110
6605	11.57	-20.03	0.00	-752.41	-574.82	45.526	8110
6610	11.84	-19.48	0.00	-750.01	-573.31	45.530	8110
6615	11.59	-20.33	0.00	-748.43	-572.63	45.536	8110
6620	11.13	-20.01	0.00	-750.50	-574.11	45.541	8110
6625	10.77	-20.15	0.00	-750.93	-575.06	45.545	8110
6630	11.29	-19.85	0.00	-749.41	-573.57	45.551	8110
6635	11.18	-20.16	0.00	-748.28	-573.49	45.555	8110
6640	11.39	-20.13	0.00	-749.51	-573.91	45.560	8110
6645	11.70	-19.82	0.00	-750.43	-574.24	45.565	8110
6650	11.15	-20.10	0.00	-749.53	-573.31	45.571	8110
6655	11.04	-20.25	0.00	-749.13	-574.17	45.575	8110
6660	11.05	-20.28	0.00	-751.50	-575.88	45.580	8110
6665	11.19	-20.26	0.00	-753.15	-578.22	45.585	8110
6670	11.48	-19.87	0.00	-754.84	-579.45	45.590	8110
6675	11.31	-19.78	0.00	-754.22	-577.55	45.595	8110
6680	11.44	-19.99	0.00	-752.88	-576.21	45.600	8110
6685	10.98	-20.32	0.00	-753.41	-577.96	45.605	8110
6690	11.66	-19.65	0.00	-754.25	-578.38	45.611	8110
6695	10.99	-20.37	0.00	-752.74	-577.21	45.615	8110
6700	11.63	-19.73	0.00	-753.60	-578.68	45.620	8110
6705	11.22	-20.16	0.00	-752.93	-577.95	45.625	8110
6710	11.77	-19.85	0.00	-753.30	-576.85	45.631	8110
6715	11.18	-20.28	0.00	-752.63	-576.13	45.635	8110
6720	11.28	-20.35	0.00	-753.98	-579.28	45.641	8110
6725	11.18	-20.15	0.00	-755.73	-580.47	45.645	8110
6730	11.58	-19.69	0.00	-757.10	-581.17	45.651	8110
6735	10.85	-20.36	0.00	-757.24	-580.47	45.655	8110
6740	10.91	-20.38	0.00	-759.20	-583.38	45.661	8110
6745	11.31	-20.27	0.00	-760.20	-585.25	45.665	8110
6750	11.70	-19.43	0.00	-761.40	-585.38	45.671	8110
6755	11.28	-19.96	0.00	-758.65	-582.56	45.675	8110
6760	11.30	-20.25	0.00	-758.83	-583.21	45.681	8110
6765	11.85	-19.48	0.00	-757.73	-583.20	45.685	8110
6770	11.45	-20.11	0.00	-756.82	-581.86	45.690	8110
6775	11.31	-20.12	0.00	-757.94	-582.71	45.695	8110
6780	11.47	-19.96	0.00	-758.70	-583.08	45.700	8110
6785	11.30	-20.08	0.00	-758.61	-582.07	45.705	8110
6790	11.46	-19.94	0.00	-758.02	-582.58	45.710	8110
6795	11.24	-20.12	0.00	-757.86	-581.88	45.715	8110
6800	11.65	-19.70	0.00	-758.19	-582.63	45.720	8110
6805	12.18	-19.73	0.00	-755.55	-581.25	45.725	8110
6810	11.85	-20.08	0.00	-755.14	-579.76	45.730	8110
6815	11.52	-20.20	0.00	-755.82	-580.46	45.735	8110
6820	11.40	-20.03	0.00	-756.81	-581.88	45.740	8110
6825	12.01	-19.40	0.00	-755.65	-580.21	45.745	8110
6830	11.35	-20.18	0.00	-753.25	-577.99	45.750	8110
6835	11.62	-20.03	0.00	-753.21	-578.47	45.755	8110
6840	10.90	-20.02	0.00	-753.92	-578.43	45.760	8110
6845	11.20	-20.07	0.00	-754.43	-578.84	45.765	8110
6850	11.23	-20.08	0.00	-755.02	-579.16	45.770	8110
6855	11.67	-19.85	0.00	-755.15	-579.16	45.775	8110
6860	11.34	-20.08	0.00	-755.97	-578.61	45.780	8110
6865	11.66	-19.74	0.00	-756.65	-578.77	45.787	8110
6870	11.87	-19.72	0.00	-754.65	-577.26	45.790	8110
6875	11.82	-20.15	0.00	-753.83	-576.60	45.796	8110
6880	11.13	-20.16	0.00	-755.08	-577.36	45.800	8110
6885	11.74	-19.69	0.00	-754.45	-579.03	45.807	8110
6890	11.56	-19.84	0.00	-753.99	-577.79	45.810	8110
6895	11.61	-19.98	0.00	-752.32	-576.68	45.816	8110
6900	11.92	-19.99	0.00	-752.39	-575.45	45.820	8110
6905	11.74	-19.67	0.00	-751.99	-574.09	45.826	8110
6910	11.24	-19.61	0.00	-749.35	-572.30	45.830	8110
6915	11.54	-20.13	0.00	-747.94	-571.60	45.836	8110
6920	11.54	-20.09	0.00	-748.08	-572.21	45.840	8110
6925	11.07	-20.22	0.00	-748.85	-572.17	45.846	8110
6930	11.52	-19.96	0.00	-749.22	-572.93	45.851	8110
6935	11.03	-20.01	0.00	-749.41	-573.85	45.855	8110
6940	11.37	-19.93	0.00	-749.48	-574.19	45.860	8110
6945	11.09	-20.24	0.00	-748.99	-574.66	45.866	8110
6950	11.45	-19.73	0.00	-750.58	-575.26	45.870	8110
6955	10.89	-20.34	0.00	-749.44	-574.22	45.875	8110
6960	11.20	-20.49	0.00	-750.40	-576.17	45.881	8110
6965	11.23	-20.22	0.00	-752.85	-577.70	45.885	8110
6970	11.33	-20.00	0.00	-753.84	-578.26	45.890	8110
6975	11.64	-19.71	0.00	-753.45	-577.60	45.895	8110
6980	11.62	-19.67	0.00	-753.11	-577.07	45.902	8110
6985	11.38	-19.96	0.00	-752.21	-577.40	45.904	8110
6990	11.49	-20.05	0.00	-751.23	-576.72	45.910	8110
6995	10.93	-20.19	0.00	-752.65	-577.33	45.915	8110
7000	10.48	-20.28	0.00	-753.04	-577.73	45.922	8110
7005	11.09	-20.30	0.00	-754.28	-578.61	45.925	8110
7010	11.47	-19.99	0.00	-755.57	-579.34	45.930	8110
7015	11.78	-19.94	0.00	-756.28	-580.11	45.935	8110
7020	12.37	-18.95	0.00	-754.69	-578.31	45.942	8110
7025	11.66	-20.20	0.00	-752.58	-575.40	45.945	8110
7030	11.33	-19.97	0.00	-754.01	-576.56	45.951	8110
7035	11.91	-19.76	0.00	-753.77	-576.19	45.955	8110
7040	11.70	-19.83	0.00	-751.93	-574.66	45.961	8110
7045	11.61	-19.72	0.00	-750.22	-573.25	45.965	8110
7050	12.00	-19.40	0.00	-748.38	-572.41	45.973	8110
7055	11.33	-20.14	0.00	-747.71	-571.25	45.975	8110
7060	11.28	-19.95	0.00	-747.60	-571.81	45.981	8110
7065	11.68	-19.70	0.00	-747.78	-571.40	45.985	8110
7070	10.98	-20.17	0.00	-745.99	-570.31	45.991	8110
7075	11.23	-19.97	0.00	-746.13	-570.37	45.995	8110
7080	10.86	-20.28	0.00	-747.26	-571.89	46.001	8110
7085	11.23	-19.92	0.00	-749.13	-574.09	46.005	8110
7090	11.05	-20.22	0.00	-748.55	-573.50	46.011	8110
7095	11.04	-20.03	0.00	-749.90	-573.82	46.015	8110
7100	11.02	-20.30	0.00	-752.01	-574.66	46.020	8110
7105	11.81	-19.79	0.00	-752.81	-576.27	46.025	8110
7110	11.14	-19.90	0.00	-752.85	-575.41	46.030	8110
7115	11.65	-20.00	0.00	-751.99	-575.88	46.035	8110
7120	11.15	-19.89	0.00	-751.74	-575.15	46.040	8110
7125	11.10	-19.87	0.00	-750.39	-574.98	46.045	8110
7130	11.50	-19.99	0.00	-749.97	-574.03	46.050	8110
7135	11.28	-20.31	0.00	-749.38	-573.82	46.055	8110
7140	11.20	-20.00	0.00	-751.29	-575.65	46.060	8110
7145	11.32	-20.44	0.00	-751.29	-574.74	46.065	8110
7150	11.56	-19.96	0.00	-751.95	-576.47	46.070	8110
7155	11.27	-20.10	0.00	-752.65	-576.89	46.075	8110
7160	11.53	-20.02	0.00	-752.77	-576.55	46.080	8110
7165	11.37	-20.20	0.00	-752.20	-575.76	46.085	8110
7170	11.03	-20.03	0.00	-753.84	-577.49	46.090	8110
7175	12.18	-19.24	0.00	-753.97	-578.08	46.097	8110
7180	11.79	-20.03	0.00	-752.80	-576.98	46.100	8110
7185	12.15	-19.67	0.00	-750.01	-575.77	46.107	8110
7190	11.37	-20.13	0.00	-749.65	-574.93	46.110	8110
7195	11.64	-19.90	0.00	-750.35	-575.40	46.116	8110
7200	11.55	-19.96	0.00	-750.37	-574.86	46.120	8110
7205	11.64	-19.74	0.00	-749.62	-575.09	46.126	8110
7210	11.58	-20.02	0.00	-748.37	-573.60	46.130	8110
7215	11.08	-20.31	0.00	-748.92	-573.76	46.136	8110
7220	11.76	-19.95	0.00	-749.05	-574.09	46.140	8110
7225	11.65	-20.02	0.00	-749.07	-575.21	46.146	8110
7230	11.26	-19.62	0.00	-749.33	-574.34	46.150	8110
7235	11.53	-20.05	0.00	-746.99	-572.59	46.156	8110
7240	11.32	-20.18	0.00	-747.80	-573.38	46.160	8110
7245	11.13	-20.14	0.00	-748.25	-574.44	46.165	8110
7250	11.22	-20.13	0.00	-749.45	-574.58	46.171	8110
7255	11.68	-19.75	0.00	-749.24	-575.37	46.175	8110
7260	11.18	-20.05	0.00	-749.67	-575.36	46.180	8110
7265	11.65	-19.76	0.00	-750.66	-575.16	46.185	8110
7270	11.23	-20.03	0.00	-751.18	-575.61	46.190	8110
7275	11.54	-19.89	0.00	-750.79	-575.75	46.195	8110
7280	11.62	-20.01	0.00	-750.32	-574.78	46.200	8110
7285	11.03	-20.19	0.00	-750.73	-574.97	46.205	8110
7290	11.53	-19.55	0.00	-750.65	-575.61	46.211	8110
7295	11.13	-20.34	0.00	-750.05	-574.36	46.215	8110
7300	10.79	-20.19	0.00	-752.53	-577.34	46.220	8110
7305	11.51	-19.74	0.00	-752.84	-577.79	46.225	8110
7310	11.05	-20.04	0.00	-752.13	-577.12	46.231	8110
7315	11.69	-20.10	0.00	-752.16	-577.47	46.235	8110
7320	11.31	-19.91	0.00	-753.31	-577.52	46.240	8110
7325	11.66	-19.78	0.00	-752.27	-577.28	46.245	8110
7330	11.48	-19.77	0.00	-751.48	-575.54	46.252	8110
7335	11.28	-20.08	0.00	-750.61	-575.18	46.255	8110
7340	11.20	-20.07	0.00	-751.60	-576.24	46.261	8110
7345	11.17	-19.84	0.00	-751.30	-576.25	46.265	8110
7350	11.33	-20.13	0.00	-750.75	-576.63	46.271	8110
7355	11.23	-20.05	0.00	-752.17	-577.73	46.275	8110
7360	11.57	-20.32	0.00	-751.31	-575.68	46.282	8110
7365	11.77	-20.09	0.00	-751.40	-576.57	46.285	8110
7370	11.46	-20.28	0.00	-753.53	-577.55	46.291	8110
7375	11.80	-19.44	0.00	-754.07	-578.29	46.295	8110
7380	11.34	-19.81	0.00	-751.14	-574.93	46.301	8110
7385	11.59	-20.32	0.00	-749.84	-574.87	46.305	8110
7390	11.15	-20.35	0.00	-751.15	-575.72	46.311	8110
7395	11.16	-20.08	0.00	-751.93	-577.41	46.315	8110
7400	11.30	-19.95	0.00	-752.89	-577.34	46.320	8110
7405	11.29	-19.68	0.00	-753.42	-576.92	46.325	8110
7410	11.40	-20.01	0.00	-751.88	-575.84	46.330	8110
7415	11.19	-19.85	0.00	-751.31	-576.07	46.335	8110
7420	11.22	-20.36	0.00	-749.96	-574.70	46.340	8110
7425	11.27	-20.18	0.00	-752.00	-577.09	46.345	8110
7430	11.10	-20.32	0.00	-753.21	-578.37	46.350	8110
7435	11.27	-19.97	0.00	-755.06	-579.96	46.355	8110
7440	10.93	-20.19	0.00	-754.94	-582.04	46.360	8110
7445	11.64	-19.99	0.00	-755.59	-581.44	46.365	8110
7450	11.71	-19.84	0.00	-756.44	-581.59	46.370	8110
7455	12.04	-19.83	0.00	-754.47	-580.68	46.377	8110
7460	11.78	-19.95	0.00	-754.27	-579.81	46.380	8110
7465	11.36	-19.80	0.00	-756.49	-580.77	46.385	8110
7470	11.35	-19.95	0.00	-754.99	-578.79	46.390	8110
7475	11.43	-19.82	0.00	-756.02	-580.57	46.397	8110
7480	10.89	-20.04	0.00	-755.80	-580.52	46.400	8110
7485	11.26	-19.94	0.00	-755.96	-580.74	46.406	8110
7490	11.78	-19.85	0.00	-755.54	-580.43	46.410	8110
7495	11.34	-19.96	0.00	-754.67	-581.60	46.417	8110
7500	11.29	-20.00	0.00	-754.90	-580.95	46.420	8110
7505	11.59	-19.78	0.00	-755.78	-581.02	46.428	8110
7510	11.73	-19.87	0.00	-755.16	-580.84	46.430	8110
7515	11.43	-19.79	0.00	-755.60	-580.24	46.436	8110
7520	11.18	-19.88	0.00	-754.38	-579.60	46.440	8110
7525	11.51	-19.98	0.00	-753.43	-579.61	46.446	8110
7530	11.10	-19.99	0.00	-754.46	-580.02	46.450	8110
7535	11.33	-19.74	0.00	-753.57	-579.78	46.456	8110
7540	11.67	-20.03	0.00	-752.49	-578.42	46.460	8110
7545	11.44	-19.94	0.00	-752.21	-577.91	46.466	8110
7550	11.04	-20.13	0.00	-752.80	-578.02	46.470	8110
7555	11.58	-19.82	0.00	-752.54	-577.63	46.475	8110
7560	11.55	-20.00	0.00	-751.04	-576.81	46.480	8110
7565	11.01	-20.23	0.00	-751.24	-576.76	46.486	8110
7570	11.07	-20.10	0.00	-751.90	-577.71	46.490	8110
7575	11.19	-20.27	0.00	-753.22	-578.71	46.495	8110
7580	11.11	-20.11	0.00	-756.83	-581.21	46.500	8110
7585	11.58	-19.90	0.00	-755.49	-581.37	46.505	8110
7590	11.76	-19.59	0.00	-756.44	-581.90	46.511	8110
7595	11.43	-19.98	0.00	-755.15	-579.55	46.515	8110
7600	11.36	-20.23	0.00	-754.54	-580.17	46.520	8110
7605	11.29	-20.22	0.00	-755.72	-581.91	46.525	8110
7610	11.35	-19.91	0.00	-756.74	-581.00	46.532	8110
7615	11.60	-19.99	0.00	-755.03	-580.98	46.535	8110
7620	11.71	-19.87	0.00	-755.04	-581.46	46.540	8110
7625	11.57	-19.99	0.00	-754.03	-580.62	46.545	8110
7630	11.59	-19.84	0.00	-754.51	-580.29	46.550	8110
7635	11.72	-20.36	0.00	-753.85	-578.63	46.555	8110
7640	11.40	-19.70	0.00	-754.95	-580.24	46.561	8110
7645	11.49	-19.90	0.00	-753.01	-579.17	46.565	8110
7650	11.95	-19.98	0.00	-749.58	-575.87	46.572	8110
7655	11.34	-19.98	0.00	-749.03	-576.48	46.575	8110
7660	10.90	-20.30	0.00	-748.69	-576.55	46.581	8110
7665	11.74	-19.96	0.00	-749.92	-576.48	46.585	8110
7670	11.53	-20.29	0.00	-749.42	-576.28	46.591	8110
7675	10.89	-20.34	0.00	-751.95	-577.98	46.595	8110
7680	10.29	-20.49	0.00	-754.65	-579.82	46.603	8110
7685	11.30	-19.75	0.00	-753.62	-580.30	46.605	8110
7690	11.53	-20.10	0.00	-751.34	-577.93	46.611	8110
7695	11.01	-20.38	0.00	-751.57	-578.64	46.615	8110
7700	11.26	-20.24	0.00	-754.41	-579.78	46.621	8110
7705	11.27	-20.30	0.00	-754.93	-580.86	46.625	8110
7710	11.65	-19.92	0.00	-757.38	-582.82	46.631	8110
7715	11.98	-19.68	0.00	-756.26	-582.62	46.636	8110
7720	11.38	-19.80	0.00	-754.97	-581.62	46.640	8110
7725	11.68	-20.00	0.00	-754.44	-580.99	46.645	8110
7730	11.29	-19.92	0.00	-754.74	-580.67	46.650	8110
7735	11.31	-20.23	0.00	-756.42	-582.23	46.656	8110
7740	11.17	-19.88	0.00	-757.11	-582.67	46.660	8110
7745	11.40	-20.19	0.00	-756.40	-581.10	46.666	8110
7750	11.22	-20.17	0.00	-756.35	-582.67	46.670	8110
7755	11.29	-20.23	0.00	-756.94	-583.14	46.675	8110
7760	11.53	-19.78	0.00	-757.71	-583.03	46.680	8110
7765	11.67	-19.92	0.00	-756.96	-582.53	46.687	8110
7770	11.92	-19.70	0.00	-756.47	-582.21	46.690	8110
7775	11.68	-19.83	0.00	-753.42	-577.27	46.695	8110
7780	11.30	-20.48	0.00	-752.00	-577.57	46.700	8110
7785	11.64	-19.51	0.00	-752.73	-578.92	46.707	8110
7790	11.19	-20.13	0.00	-751.57	-578.72	46.710	8110
7795	11.52	-20.08	0.00	-750.30	-576.68	46.716	8110
7800	11.27	-19.73	0.00	-752.02	-578.36	46.720	8110
7805	11.44	-19.35	0.00	-750.07	-576.16	46.726	8110
7810	10.82	-20.43	0.00	-747.55	-574.16	46.730	8110
7815	11.20	-20.19	0.00	-749.88	-576.90	46.736	8110
7820	11.39	-20.15	0.00	-751.47	-576.89	46.740	8110
7825	10.33	-20.94	0.00	-750.44	-577.60	46.747	8110
7830	11.50	-20.08	0.00	-751.93	-577.33	46.751	8110
7835	11.53	-20.35	0.00	-750.83	-576.91	46.757	8110
7840	11.35	-20.18	0.00	-751.81	-578.92	46.760	8110
7845	11.68	-19.95	0.00	-751.28	-577.60	46.766	8110
7850	11.00	-20.40	0.00	-752.04	-577.84	46.770	8110
7855	11.88	-20.22	0.00	-755.01	-581.17	46.776	8110
7860	11.58	-19.75	0.00	-755.72	-581.71	46.781	8110
7865	11.08	-20.05	0.00	-754.69	-580.55	46.785	8110
7870	10.99	-20.20	0.00	-754.82	-581.61	46.790	8110
7875	11.92	-19.64	0.00	-754.99	-581.39	46.795	8110
7880	11.31	-20.07	0.00	-752.16	-579.45	46.801	8110
7885	11.31	-19.95	0.00	-752.51	-579.13	46.805	8110
7890	11.12	-20.42	0.00	-752.94	-579.36	46.810	8110
7895	11.12	-20.14	0.00	-753.61	-580.22	46.815	8110
7900	11.30	-19.71	0.00	-753.51	-581.09	46.821	8110
7905	11.47	-20.08	0.00	-752.95	-579.56	46.825	8110
7910	11.10	-20.03	0.00	-753.80	-580.36	46.830	8110
7915	11.11	-20.17	0.00	-754.42	-582.04	46.835	8110
7920	11.91	-20.24	0.00	-754.60	-580.42	46.841	8110
7925	11.72	-19.81	0.00	-754.82	-579.87	46.845	8110
7930	10.86	-20.16	0.00	-755.82	-580.67	46.850	8110
7935	11.33	-19.77	0.00	-756.25	-581.27	46.855	8110
7940	11.42	-20.04	0.00	-755.26	-580.76	46.860	8110
7945	11.30	-20.02	0.00	-754.50	-580.03	46.865	8110
7950	11.42	-20.47	0.00	-755.63	-580.68	46.871	8110
7955	11.23	-19.79	0.00	-757.14	-582.11	46.875	8110
7960	11.28	-19.41	0.00	-754.94	-580.77	46.882	8110
7965	11.52	-20.21	0.00	-754.28	-580.16	46.885	8110
7970	11.36	-20.26	0.00	-755.96	-581.01	46.891	8110
7975	11.43	-19.97	0.00	-756.23	-580.83	46.895	8110
7980	11.41	-20.13	0.00	-756.79	-580.98	46.901	8110
7985	11.03	-20.11	0.00	-756.00	-581.95	46.905	8110
7990	11.60	-19.74	0.00	-755.83	-582.92	46.911	8110
7995	11.64	-19.82	0.00	-755.67	-582.17	46.915	8110
8000	11.61	-20.07	0.00	-754.64	-580.36	46.921	8110
8005	11.33	-20.04	0.00	-755.75	-581.94	46.925	8110
8010	11.45	-20.03	0.00	-755.72	-581.72	46.931	8110
8015	11.10	-20.12	0.00	-755.64	-581.23	46.936	8110
8020	11.35	-19.95	0.00	-755.12	-580.62	46.940	8110
8025	11.42	-20.26	0.00	-755.82	-580.05	46.945	8110
8030	11.92	-19.85	0.00	-755.99	-582.30	46.950	8110
8035	12.13	-19.84	0.00	-756.02	-581.90	46.956	8110
8040	11.36	-20.28	0.00	-756.51	-582.39	46.960	8110
8045	11.61	-19.46	0.00	-756.87	-581.59	46.965	8110
8050	11.51	-20.05	0.00	-754.15	-579.36	46.970	8110
8055	11.58	-20.07	0.00	-753.74	-578.64	46.976	8110
8060	11.62	-20.09	0.00	-754.70	-577.53	46.980	8110
8065	11.12	-20.11	0.00	-754.16	-579.63	46.985	8110
8070	11.31	-19.62	0.00	-755.36	-579.76	46.990	8110
8075	11.04	-20.20	0.00	-753.18	-578.92	46.996	8110
8080	11.47	-20.04	0.00	-753.81	-579.67	47.000	8110
8085	11.20	-19.67	0.00	-753.99	-578.68	47.007	8110
8090	10.93	-20.32	0.00	-753.31	-577.54	47.010	8110
8095	11.71	-20.05	0.00	-754.90	-580.14	47.016	8110
8100	11.39	-20.06	0.00	-754.62	-579.49	47.020	8110
8105	11.16	-20.07	0.00	-754.39	-580.51	47.027	8110
8110	11.56	-19.76	0.00	-754.04	-578.87	47.030	8110
8115	11.79	-19.64	0.00	-753.33	-578.70	47.036	8110
8120	11.58	-19.83	0.00	-751.93	-577.03	47.040	8110
8125	11.02	-20.20	0.00	-752.21	-577.30	47.046	8110
8130	11.00	-20.15	0.00	-753.37	-577.97	47.050	8110
8135	11.13	-20.26	0.00	-753.78	-579.06	47.056	8110
8140	11.94	-19.73	0.00	-753.71	-578.93	47.060	8110
8145	11.56	-19.84	0.00	-752.32	-577.29	47.066	8110
8150	11.02	-20.40	0.00	-752.26	-577.44	47.071	8110
8155	10.95	-20.48	0.00	-754.29	-579.76	47.075	8110
8160	10.98	-20.08	0.00	-757.40	-582.50	47.080	8110
8165	11.41	-19.74	0.00	-756.00	-582.03	47.085	8110
8170	11.45	-20.30	0.00	-754.65	-580.09	47.090	8110
8175	11.46	-20.14	0.00	-756.04	-580.98	47.095	8110
8180	11.25	-19.89	0.00	-756.12	-581.05	47.101	8110
8185	11.52	-19.96	0.00	-756.08	-580.57	47.105	8110
8190	11.79	-19.79	0.00	-755.21	-580.14	47.110	8110
8195	11.42	-19.93	0.00	-754.43	-579.68	47.115	8110
8200	11.54	-19.90	0.00	-754.03	-579.01	47.120	8110
8205	11.24	-20.03	0.00	-753.73	-578.53	47.125	8110
8210	11.43	-20.09	0.00	-753.51	-577.51	47.130	8110
8215	10.90	-20.46	0.00	-753.69	-579.34	47.135	8110
8220	11.60	-19.50	0.00	-756.43	-581.69	47.142	8110
8225	11.59	-19.91	0.00	-755.13	-580.62	47.145	8110
8230	11.24	-20.01	0.00	-755.79	-580.33	47.150	8110
8235	11.53	-20.27	0.00	-756.29	-581.15	47.155	8110
8240	11.00	-20.20	0.00	-757.19	-580.57	47.162	8110
8245	11.72	-19.76	0.00	-756.25	-580.27	47.165	8110
8250	11.77	-19.60	0.00	-753.80	-577.54	47.171	8110
8255	10.91	-20.17	0.00	-752.84	-576.48	47.175	8110
8260	11.10	-20.29	0.00	-753.38	-577.90	47.181	8110
8265	11.50	-19.76	0.00	-754.61	-578.51	47.185	8110
8270	11.21	-20.10	0.00	-753.88	-578.12	47.192	8110
8275	11.36	-19.99	0.00	-753.49	-579.18	47.195	8110
8280	11.45	-19.95	0.00	-752.66	-577.59	47.201	8110
8285	11.14	-20.02	0.00	-753.34	-578.10	47.205	8110
8290	11.65	-20.19	0.00	-754.27	-578.22	47.211	8110
8295	11.30	-20.18	0.00	-755.40	-579.77	47.215	8110
8300	11.53	-19.83	0.00	-756.08	-580.26	47.220	8110
8305	11.41	-20.16	0.00	-755.40	-579.64	47.226	8110
8310	11.59	-19.79	0.00	-755.47	-579.71	47.230	8110
8315	11.24	-20.11	0.00	-754.88	-579.03	47.235	8110
8320	11.07	-20.33	0.00	-755.08	-580.10	47.240	8110
8325	11.16	-20.10	0.00	-756.94	-581.00	47.246	8110
8330	11.55	-20.14	0.00	-758.10	-581.26	47.250	8110
8335	11.71	-19.70	0.00	-756.45	-580.93	47.255	8110
8340	11.06	-20.24	0.00	-755.66	-579.73	47.260	8110
8345	11.27	-20.10	0.00	-756.29	-580.66	47.266	8110
8350	11.40	-19.89	0.00	-756.05	-580.66	47.270	8110
8355	11.34	-20.18	0.00	-755.50	-580.45	47.275	8110
8360	11.35	-20.20	0.00	-755.98	-580.02	47.280	8110
8365	11.48	-19.87	0.00	-755.81	-579.96	47.285	8110
8370	11.08	-20.40	0.00	-756.27	-580.91	47.290	8110
8375	11.26	-19.94	0.00	-757.70	-581.05	47.295	8110
8380	11.56	-20.04	0.00	-757.47	-581.31	47.300	8110
8385	11.40	-20.15	0.00	-756.86	-580.28	47.307	8110
8390	11.20	-20.22	0.00	-757.27	-581.60	47.310	8110
8395	11.19	-20.02	0.00	-757.91	-583.34	47.316	8110
8400	11.47	-19.89	0.00	-757.66	-581.89	47.320	8110
8405	11.84	-19.78	0.00	-757.46	-582.23	47.326	8110
8410	11.61	-20.15	0.00	-756.66	-581.90	47.330	8110
8415	11.23	-19.76	0.00	-758.02	-582.59	47.338	8110
8420	11.53	-19.65	0.00	-757.98	-582.46	47.340	8110
8425	11.28	-19.85	0.00	-755.76	-580.66	47.346	8110
8430	11.06	-20.08	0.00	-755.45	-579.78	47.350	8110
8435	11.61	-19.93	0.00	-755.62	-580.21	47.356	8110
8440	11.40	-20.07	0.00	-755.25	-579.71	47.360	8110
8445	11.34	-20.21	0.00	-754.76	-580.05	47.366	8110
8450	11.43	-19.97	0.00	-756.78	-581.31	47.371	8110
8455	11.43	-20.27	0.00	-757.69	-581.60	47.376	8110
8460	11.57	-19.88	0.00	-757.40	-580.51	47.380	8110
8465	11.37	-19.71	0.00	-755.54	-578.70	47.385	8110
8470	11.03	-20.36	0.00	-755.43	-578.74	47.390	8110
8475	11.38	-19.81	0.00	-756.40	-578.97	47.395	8110
8480	11.42	-19.93	0.00	-754.47	-578.62	47.400	8110
8485	11.80	-20.24	0.00	-754.71	-578.73	47.405	8110
8490	11.20	-19.96	0.00	-757.67	-581.45	47.411	8110
8495	11.24	-20.14	0.00	-757.55	-581.68	47.415	8110
8500	11.24	-20.02	0.00	-758.96	-582.64	47.420	8110
8505	11.46	-19.49	0.00	-757.95	-582.06	47.425	8110
8510	11.28	-20.08	0.00	-754.89	-579.88	47.430	8110
8515	11.75	-20.09	0.00	-754.80	-579.71	47.435	8110
8520	11.11	-20.12	0.00	-755.05	-580.09	47.442	8110
8525	11.13	-20.22	0.00	-755.64	-580.79	47.445	8110
8530	12.07	-19.55	0.00	-755.74	-580.27	47.450	8110
8535	11.60	-19.98	0.00	-754.33	-578.70	47.455	8110
8540	11.35	-20.21	0.00	-755.13	-580.61	47.460	8110
8545	11.10	-19.96	0.00	-756.31	-581.75	47.465	8110
8550	11.49	-20.18	0.00	-754.46	-576.98	47.472	8110
8555	11.48	-20.14	0.00	-754.10	-578.41	47.475	8110
8560	11.36	-19.87	0.00	-754.76	-578.70	47.481	8110
8565	11.52	-19.66	0.00	-753.24	-577.07	47.485	8110
8570	11.51	-20.34	0.00	-752.48	-576.64	47.491	8110
8575	11.38	-20.11	0.00	-752.58	-577.60	47.495	8110
8580	11.14	-19.84	0.00	-754.50	-579.86	47.503	8110
8585	11.82	-19.72	0.00	-753.22	-578.55	47.505	8110
8590	11.13	-20.11	0.00	-752.19	-577.03	47.511	8110
8595	11.25	-19.72	0.00	-751.58	-576.59	47.515	8110
8600	11.32	-20.13	0.00	-750.00	-576.28	47.521	8110
8605	11.28	-20.37	0.00	-751.41	-576.47	47.525	8110
8610	11.69	-19.86	0.00	-752.91	-576.91	47.531	8110
8615	11.08	-20.18	0.00	-752.41	-576.58	47.535	8110
8620	11.08	-19.98	0.00	-752.49	-577.05	47.540	8110
8625	11.22	-20.42	0.00	-754.23	-577.23	47.546	8110
8630	11.40	-19.88	0.00	-755.21	-578.90	47.551	8110
8635	11.54	-20.33	0.00	-754.68	-579.88	47.555	8110
8640	11.60	-19.71	0.00	-755.92	-580.77	47.560	8110
8645	10.95	-20.37	0.00	-754.27	-579.50	47.565	8110
8650	11.56	-19.44	0.00	-754.99	-580.15	47.570	8110
8655	11.38	-19.98	0.00	-753.19	-577.57	47.576	8110
8660	11.49	-19.98	0.00	-752.77	-577.86	47.580	8110
8665	11.45	-20.17	0.00	-753.80	-578.20	47.585	8110
8670	11.41	-20.05	0.00	-754.25	-578.94	47.590	8110
8675	11.18	-20.09	0.00	-754.46	-579.84	47.595	8110
8680	11.57	-19.98	0.00	-754.95	-579.32	47.600	8110
8685	11.11	-19.96	0.00	-753.87	-577.35	47.607	8110
8690	11.98	-19.78	0.00	-752.97	-577.26	47.610	8110
8695	11.37	-20.17	0.00	-753.46	-577.45	47.615	8110
8700	11.27	-19.85	0.00	-753.72	-577.71	47.620	8110
8705	11.40	-19.98	0.00	-753.25	-578.42	47.626	8110
8710	11.53	-19.88	0.00	-753.04	-578.15	47.630	8110
8715	11.64	-20.17	0.00	-750.26	-576.92	47.638	8110
8720	11.28	-20.02	0.00	-751.65	-576.32	47.640	8110
8725	11.17	-20.04	0.00	-751.31	-574.90	47.646	8110
8730	11.63	-20.07	0.00	-751.00	-574.51	47.650	8110
8735	10.95	-20.14	0.00	-751.64	-574.93	47.656	8110
8740	11.43	-19.87	0.00	-751.02	-576.10	47.660	8110
8745	11.24	-20.22	0.00	-751.63	-576.50	47.666	8110
8750	11.30	-20.12	0.00	-753.01	-577.90	47.670	8110
8755	11.12	-20.36	0.00	-752.93	-579.17	47.676	8110
8760	11.21	-20.12	0.00	-754.90	-581.15	47.680	8110
8765	10.97	-20.28	0.00	-756.67	-581.16	47.686	8110
8770	11.02	-20.12	0.00	-757.08	-581.91	47.690	8110
8775	11.72	-19.92	0.00	-757.29	-582.65	47.696	8110
8780	11.68	-19.86	0.00	-757.26	-581.81	47.700	8110
8785	11.16	-20.02	0.00	-758.53	-582.06	47.705	8110
8790	11.08	-20.03	0.00	-758.76	-582.55	47.711	8110
8795	11.35	-19.70	0.00	-758.08	-581.82	47.715	8110
8800	11.67	-19.77	0.00	-756.63	-581.63	47.720	8110
8805	11.72	-19.55	0.00	-754.83	-579.95	47.725	8110
8810	11.58	-20.17	0.00	-753.28	-578.33	47.730	8110
8815	11.84	-19.64	0.00	-753.65	-579.50	47.735	8110
8820	12.04	-19.65	0.00	-752.23	-577.72	47.742	8110
8825	11.70	-19.99	0.00	-751.48	-576.72	47.745	8110
8830	10.76	-20.08	0.00	-751.66	-577.33	47.750	8110
8835	11.35	-20.12	0.00	-752.27	-578.08	47.755	8110
8840	11.33	-20.06	0.00	-753.48	-579.42	47.760	8110
8845	11.40	-19.95	0.00	-754.12	-579.27	47.765	8110
8850	10.99	-20.23	0.00	-754.07	-579.54	47.772	8110
8855	11.35	-19.63	0.00	-753.76	-579.86	47.775	8110
8860	11.44	-20.11	0.00	-753.81	-577.82	47.781	8110
8865	11.65	-19.79	0.00	-753.37	-577.32	47.785	8110
8870	11.48	-19.87	0.00	-751.62	-576.13	47.791	8110
8875	11.28	-20.05	0.00	-750.87	-575.93	47.795	8110
8880	12.16	-19.19	0.00	-750.92	-575.22	47.803	8110
8885	11.52	-20.12	0.00	-749.68	-575.23	47.805	8110
8890	11.53	-20.04	0.00	-750.04	-576.06	47.811	8110
8895	11.22	-19.82	0.00	-750.45	-575.47	47.815	8110
8900	11.37	-20.26	0.00	-749.94	-576.20	47.821	8110
8905	10.69	-20.29	0.00	-750.48	-577.16	47.825	8110
8910	11.02	-20.05	0.00	-752.41	-578.63	47.831	8110
8915	11.80	-20.20	0.00	-752.04	-575.34	47.838	8110
8920	11.36	-20.25	0.00	-751.61	-577.58	47.841	8110
8925	11.36	-19.88	0.00	-751.44	-578.13	47.845	8110
8930	11.22	-19.90	0.00	-751.01	-577.51	47.850	8110
8935	10.93	-20.33	0.00	-750.76	-577.00	47.855	8110
8940	11.36	-20.21	0.00	-752.64	-578.88	47.861	8110
8945	11.77	-20.07	0.00	-754.05	-578.91	47.865	8110
8950	11.56	-20.11	0.00	-754.31	-579.09	47.870	8110
8955	11.75	-19.75	0.00	-755.00	-579.54	47.876	8110
8960	11.79	-19.54	0.00	-754.40	-578.19	47.880	8110
8965	11.26	-20.21	0.00	-752.54	-575.45	47.885	8110
8970	11.28	-20.03	0.00	-753.26	-576.57	47.890	8110
8975	11.47	-20.13	0.00	-753.63	-577.74	47.895	8110
8980	11.35	-19.69	0.00	-753.19	-577.22	47.900	8110
8985	11.35	-20.31	0.00	-751.06	-575.71	47.907	8110
8990	11.00	-20.41	0.00	-752.14	-576.57	47.910	8110
8995	11.44	-19.83	0.00	-754.46	-578.56	47.915	8110
9000	11.70	-19.83	0.00	-752.93	-576.75	47.920	8110
9005	11.24	-19.93	0.00	-752.25	-576.51	47.925	8110
9010	11.01	-20.46	0.00	-752.24	-576.66	47.930	8110
9015	11.69	-19.66	0.00	-753.45	-578.24	47.937	8110
9020	11.54	-19.84	0.00	-753.07	-576.42	47.940	8110
9025	11.30	-20.22	0.00	-752.48	-577.67	47.946	8110
9030	11.45	-19.63	0.00	-752.10	-576.64	47.950	8110
9035	11.63	-20.05	0.00	-751.38	-575.62	47.956	8110
9040	11.72	-19.81	0.00	-750.83	-575.06	47.960	8110
9045	11.27	-19.89	0.00	-750.25	-575.57	47.966	8110
9050	11.28	-19.89	0.00	-750.12	-575.01	47.970	8110
9055	11.33	-20.04	0.00	-749.60	-574.03	47.976	8110
9060	11.00	-20.29	0.00	-749.96	-575.05	47.980	8110
9065	11.41	-20.24	0.00	-750.71	-576.20	47.986	8110
9070	11.73	-19.97	0.00	-752.24	-576.57	47.990	8110
9075	11.32	-19.96	0.00	-752.47	-577.25	47.996	8110
9080	11.15	-19.84	0.00	-752.43	-577.16	48.000	8110
9085	11.42	-20.23	0.00	-752.25	-577.00	48.005	8110
9090	11.61	-19.68	0.00	-751.83	-575.33	48.011	8110
9095	11.17	-20.04	0.00	-749.67	-574.75	48.015	8110
9100	11.44	-20.14	0.00	-748.89	-573.92	48.020	8110
9105	10.89	-20.23	0.00	-749.46	-574.61	48.025	8110
9110	11.51	-19.89	0.00	-748.99	-575.68	48.030	8110
9115	10.68	-20.33	0.00	-750.51	-575.39	48.035	8110
9120	11.45	-19.94	0.00	-750.20	-575.02	48.041	8110
9125	11.32	-20.19	0.00	-749.53	-574.57	48.045	8110
9130	11.16	-20.20	0.00	-751.01	-575.95	48.050	8110
9135	11.72	-19.96	0.00	-752.15	-576.63	48.055	8110
9140	11.25	-20.01	0.00	-751.83	-576.96	48.060	8110
9145	11.28	-20.20	0.00	-751.83	-577.77	48.065	8110
9150	10.60	-20.40	0.00	-754.19	-579.19	48.072	8110
9155	11.15	-20.07	0.00	-755.19	-579.90	48.075	8110
9160	11.62	-19.73	0.00	-754.80	-579.59	48.080	8110
9165	11.49	-19.93	0.00	-753.96	-578.45	48.085	8110
9170	11.31	-20.20	0.00	-754.55	-579.68	48.091	8110
9175	11.31	-20.06	0.00	-755.08	-580.60	48.095	8110
9180	11.02	-20.37	0.00	-755.18	-581.95	48.102	8110
9185	11.60	-19.62	0.00	-755.51	-581.58	48.105	8110
9190	11.60	-20.32	0.00	-755.42	-581.72	48.111	8110
9195	11.61	-20.24	0.00	-757.12	-583.35	48.115	8110
9200	11.63	-19.54	0.00	-757.66	-582.84	48.121	8110
9205	11.74	-19.86	0.00	-756.64	-580.31	48.125	8110
9210	10.92	-20.10	0.00	-755.91	-580.34	48.131	8110
9215	11.62	-19.82	0.00	-756.03	-580.27	48.135	8110
9220	10.37	-21.21	0.00	-753.71	-578.45	48.142	8110
9225	11.41	-20.02	0.00	-755.13	-578.74	48.145	8110
9230	11.76	-19.56	0.00	-755.95	-578.70	48.151	8110
9235	11.76	-19.69	0.00	-753.20	-575.95	48.155	8110
9240	11.76	-19.98	0.00	-751.38	-575.75	48.161	8110
9245	11.66	-19.42	0.00	-749.76	-575.16	48.165	8110
9250	11.70	-19.97	0.00	-747.90	-573.26	48.170	8110
9255	11.19	-20.31	0.00	-748.83	-574.06	48.176	8110
9260	11.30	-20.08	0.00	-749.66	-575.67	48.180	8110
9265	11.60	-19.88	0.00	-748.85	-574.16	48.186	8110
9270	11.51	-19.81	0.00	-747.64	-573.31	48.190	8110
9275	10.99	-20.16	0.00	-747.14	-573.52	48.195	8110
9280	11.48	-20.11	0.00	-748.02	-574.18	48.200	8110
9285	11.39	-20.13	0.00	-746.31	-572.65	48.206	8110
9290	11.29	-20.03	0.00	-747.45	-572.26	48.210	8110
9295	11.19	-19.90	0.00	-749.30	-573.82	48.215	8110
9300	11.32	-20.03	0.00	-748.56	-573.64	48.220	8110
9305	11.28	-20.07	0.00	-747.50	-573.61	48.225	8110
9310	11.22	-20.20	0.00	-748.79	-574.20	48.230	8110
9315	11.27	-20.14	0.00	-749.05	-574.83	48.237	8110
9320	11.63	-19.95	0.00	-749.22	-574.11	48.240	8110
9325	11.38	-19.79	0.00	-749.29	-572.52	48.246	8110
9330	11.49	-20.13	0.00	-747.91	-573.02	48.250	8110
9335	11.15	-20.15	0.00	-749.43	-574.34	48.256	8110
9340	11.38	-20.19	0.00	-750.05	-575.58	48.260	8110
9345	11.80	-19.78	0.00	-751.60	-577.32	48.266	8110
9350	11.32	-19.85	0.00	-750.61	-575.95	48.270	8110
9355	11.93	-19.59	0.00	-749.37	-574.48	48.277	8110
9360	11.36	-20.03	0.00	-748.80	-573.20	48.280	8110
9365	11.66	-19.99	0.00	-747.96	-573.08	48.286	8110
9370	11.00	-20.22	0.00	-748.36	-573.72	48.290	8110
9375	11.66	-19.96	0.00	-749.20	-574.34	48.296	8110
9380	11.13	-20.26	0.00	-750.33	-574.39	48.300	8110
9385	11.37	-19.86	0.00	-750.15	-575.04	48.306	8110
9390	11.44	-19.96	0.00	-749.88	-575.96	48.311	8110
9395	11.35	-19.80	0.00	-750.17	-575.84	48.315	8110
9400	11.27	-20.21	0.00	-749.48	-575.40	48.320	8110
9405	11.39	-19.84	0.00	-749.42	-575.29	48.326	8110
9410	11.21	-20.10	0.00	-748.45	-574.05	48.330	8110
9415	11.47	-20.04	0.00	-748.82	-575.45	48.335	8110
9420	11.91	-20.02	0.00	-748.66	-574.80	48.341	8110
9425	11.54	-20.10	0.00	-749.40	-575.11	48.345	8110
9430	11.23	-19.91	0.00	-749.15	-575.24	48.350	8110
9435	11.28	-20.24	0.00	-749.86	-575.72	48.355	8110
9440	11.01	-20.42	0.00	-751.91	-576.31	48.360	8110
9445	11.43	-19.90	0.00	-752.99	-578.04	48.365	8110
9450	11.51	-19.94	0.00	-753.42	-576.39	48.372	8110
9455	11.39	-20.33	0.00	-753.30	-577.63	48.375	8110
9460	11.81	-19.84	0.00	-753.54	-577.64	48.380	8110
9465	11.13	-19.79	0.00	-752.39	-576.86	48.385	8110
9470	11.47	-20.19	0.00	-751.82	-576.24	48.390	8110
9475	10.80	-20.43	0.00	-752.43	-577.99	48.395	8110
9480	11.77	-20.08	0.00	-753.77	-578.74	48.402	8110
9485	10.84	-20.38	0.00	-755.02	-580.02	48.405	8110
9490	11.12	-20.14	0.00	-756.45	-580.26	48.411	8110
9495	11.52	-19.69	0.00	-756.36	-581.23	48.415	8110
9500	11.42	-19.38	0.00	-754.89	-578.20	48.421	8110
9505	11.66	-19.98	0.00	-754.37	-576.39	48.425	8110
9510	11.39	-20.11	0.00	-753.35	-577.65	48.431	8110
9515	11.86	-19.74	0.00	-753.60	-577.71	48.435	8110
9520	11.24	-19.92	0.00	-752.57	-576.14	48.441	8110
9525	11.66	-20.05	0.00	-751.60	-575.50	48.446	8110
9530	11.44	-20.25	0.00	-752.17	-576.29	48.451	8110
9535	11.03	-19.86	0.00	-752.89	-576.58	48.455	8110
9540	11.13	-20.19	0.00	-751.61	-575.14	48.461	8110
9545	11.47	-19.98	0.00	-751.93	-576.02	48.465	8110
9550	11.72	-19.98	0.00	-752.47	-576.71	48.470	8110
9555	11.78	-19.60	0.00	-750.75	-574.93	48.476	8110
9560	11.53	-20.12	0.00	-749.20	-574.49	48.480	8110
9565	11.38	-19.98	0.00	-750.18	-575.59	48.485	8110
9570	11.21	-20.02	0.00	-749.83	-574.94	48.490	8110
9575	11.07	-20.17	0.00	-749.13	-575.34	48.496	8110
9580	11.25	-20.18	0.00	-750.67	-576.51	48.500	8110
9585	11.69	-19.92	0.00	-750.83	-576.27	48.505	8110
9590	11.05	-20.21	0.00	-752.05	-576.95	48.510	8110
9595	11.23	-19.96	0.00	-752.82	-576.74	48.517	8110
9600	11.38	-20.12	0.00	-752.99	-577.58	48.520	8110
9605	11.59	-19.87	0.00	-752.98	-578.51	48.525	8110
9610	11.84	-19.39	0.00	-752.13	-577.10	48.530	8110
9615	11.95	-20.03	0.00	-749.53	-574.17	48.535	8110
9620	11.48	-20.12	0.00	-750.22	-575.12	48.540	8110
9625	11.01	-20.40	0.00	-748.03	-574.69	48.547	8110
9630	11.53	-20.06	0.00	-748.68	-574.72	48.550	8110
9635	11.55	-19.83	0.00	-748.59	-574.27	48.556	8110
9640	11.39	-19.94	0.00	-748.03	-573.99	48.560	8110
9645	11.47	-20.07	0.00	-747.74	-574.52	48.567	8110
9650	11.27	-19.96	0.00	-747.99	-574.20	48.570	8110
9655	10.91	-20.23	0.00	-749.19	-573.57	48.576	8110
9660	11.32	-20.16	0.00	-750.03	-575.19	48.580	8110
9665	11.20	-19.79	0.00	-749.96	-575.38	48.586	8110
9670	11.15	-20.31	0.00	-750.41	-575.12	48.590	8110
9675	11.87	-19.69	0.00	-751.76	-577.00	48.596	8110
9680	11.54	-19.87	0.00	-750.36	-576.81	48.600	8110
9685	11.12	-19.99	0.00	-748.84	-574.94	48.606	8110
9690	11.37	-20.38	0.00	-749.14	-575.61	48.611	8110
9695	11.07	-20.44	0.00	-751.39	-577.74	48.616	8110
9700	11.10	-20.54	0.00	-753.06	-579.23	48.620	8110
9705	11.29	-20.20	0.00	-755.68	-581.19	48.625	8110
9710	11.62	-19.95	0.00	-756.95	-581.99	48.630	8110
9715	11.58	-19.66	0.00	-757.08	-582.36	48.635	8110
9720	11.87	-19.83	0.00	-753.53	-579.18	48.641	8110
9725	11.41	-20.05	0.00	-753.49	-578.04	48.645	8110
9730	11.19	-19.86	0.00	-752.02	-577.52	48.650	8110
9735	11.27	-19.88	0.00	-750.85	-576.98	48.655	8110
9740	11.33	-20.43	0.00	-750.09	-577.06	48.661	8110
9745	11.12	-20.19	0.00	-751.16	-576.81	48.665	8110
9750	11.15	-20.45	0.00	-752.89	-577.53	48.670	8110
9755	11.00	-19.81	0.00	-754.08	-579.04	48.675	8110
9760	11.59	-19.83	0.00	-755.57	-580.46	48.681	8110
9765	11.56	-19.78	0.00	-754.49	-580.41	48.685	8110
9770	11.47	-19.97	0.00	-754.86	-580.87	48.690	8110
9775	11.66	-19.70	0.00	-753.89	-580.05	48.695	8110
9780	11.60	-19.92	0.00	-753.73	-578.39	48.700	8110
9785	11.20	-20.14	0.00	-753.73	-578.82	48.705	8110
9790	10.69	-20.37	0.00	-754.19	-579.89	48.712	8110
9795	11.40	-19.50	0.00	-753.66	-579.96	48.715	8110
9800	11.46	-20.06	0.00	-750.08	-577.64	48.721	8110
9805	11.11	-20.25	0.00	-750.75	-577.99	48.725	8110
9810	11.48	-19.51	0.00	-749.94	-577.67	48.732	8110
9815	11.23	-20.36	0.00	-749.82	-576.82	48.735	8110
9820	11.22	-19.88	0.00	-751.39	-579.53	48.741	8110
9825	11.68	-19.88	0.00	-750.72	-578.00	48.745	8110
9830	11.73	-20.19	0.00	-751.05	-577.78	48.751	8110
9835	11.62	-19.72	0.00	-751.80	-578.23	48.756	8110
9840	11.35	-20.03	0.00	-749.57	-577.61	48.761	8110
9845	11.57	-20.04	0.00	-750.05	-577.73	48.765	8110
9850	11.55	-19.86	0.00	-750.36	-577.55	48.770	8110
9855	11.39	-20.17	0.00	-749.94	-577.07	48.775	8110
9860	11.44	-19.99	0.00	-751.10	-577.22	48.780	8110
9865	11.01	-20.13	0.00	-751.36	-577.31	48.786	8110
9870	11.22	-20.00	0.00	-751.31	-577.69	48.791	8110
9875	10.86	-20.41	0.00	-751.70	-578.09	48.795	8110
9880	11.36	-19.85	0.00	-752.73	-580.13	48.800	8110
9885	11.25	-19.90	0.00	-751.50	-577.59	48.806	8110
9890	11.24	-20.24	0.00	-751.65	-578.34	48.810	8110
9895	11.11	-20.22	0.00	-752.72	-580.17	48.815	8110
9900	11.44	-19.95	0.00	-753.45	-579.71	48.820	8110
9905	11.47	-20.02	0.00	-753.96	-580.73	48.825	8110
9910	11.19	-20.11	0.00	-754.25	-581.06	48.830	8110
9915	11.56	-20.06	0.00	-753.84	-580.89	48.837	8110
9920	10.96	-19.96	0.00	-754.47	-581.00	48.840	8110
9925	11.65	-20.06	0.00	-752.38	-579.58	48.845	8110
9930	11.17	-20.19	0.00	-753.92	-580.82	48.850	8110
9935	11.15	-19.94	0.00	-754.69	-581.04	48.855	8110
9940	11.19	-20.14	0.00	-755.11	-580.99	48.860	8110
9945	11.48	-19.99	0.00	-755.19	-582.16	48.867	8110
9950	11.48	-19.92	0.00	-755.24	-582.72	48.870	8110
9955	11.22	-19.99	0.00	-754.82	-581.35	48.876	8110
9960	11.18	-20.24	0.00	-755.34	-582.35	48.880	8110
9965	11.38	-19.91	0.00	-755.92	-583.64	48.886	8110
9970	11.65	-19.63	0.00	-755.55	-583.19	48.890	8110
9975	11.26	-20.08	0.00	-753.61	-581.83	48.896	8110
9980	11.79	-19.86	0.00	-754.10	-581.96	48.900	8110
9985	11.20	-19.97	0.00	-753.28	-581.49	48.906	8110
9990	11.51	-19.95	0.00	-752.86	-580.00	48.910	8110
9995	11.18	-20.35	0.00	-753.24	-581.75	48.916	8110
10000	11.58	-20.09	0.00	-754.68	-581.58	48.920	8110
10005	10.50	-20.12	0.00	-755.66	-582.19	48.928	8110
10010	11.56	-19.67	0.00	-754.96	-581.21	48.930	8110
10015	11.60	-19.46	0.00	-752.58	-579.41	48.936	8110
10020	11.62	-19.84	0.00	-750.19	-576.81	48.940	8110
10025	11.47	-20.13	0.00	-749.35	-576.23	48.946	8110
10030	11.28	-19.94	0.00	-750.37	-576.82	48.950	8110
10035	11.37	-20.07	0.00	-749.58	-577.31	48.955	8110
10040	11.27	-20.28	0.00	-750.60	-577.80	48.961	8110
10045	11.69	-20.10	0.00	-751.76	-577.63	48.965	8110
10050	11.35	-20.05	0.00	-752.84	-578.87	48.970	8110
10055	11.94	-19.74	0.00	-752.09	-578.71	48.975	8110
10060	11.83	-19.61	0.00	-750.91	-577.99	48.982	8110
10065	11.46	-19.97	0.00	-750.27	-576.77	48.985	8110
10070	11.21	-20.03	0.00	-750.20	-576.71	48.991	8110
10075	11.74	-19.93	0.00	-750.13	-576.39	48.995	8110
10080	11.02	-19.73	0.00	-752.37	-578.07	49.002	8110
10085	11.39	-20.19	0.00	-752.54	-577.56	49.005	8110
10090	11.29	-20.23	0.00	-753.31	-578.97	49.010	8110
10095	11.24	-20.28	0.00	-753.70	-580.70	49.015	8110
10100	11.57	-19.99	0.00	-755.27	-581.23	49.021	8110
10105	11.08	-20.12	0.00	-755.71	-581.06	49.025	8110
10110	11.34	-19.82	0.00	-754.72	-579.47	49.031	8110
10115	12.03	-20.07	0.00	-753.66	-578.41	49.035	8110
10120	11.17	-20.02	0.00	-752.27	-577.96	49.042	8110
10125	10.93	-20.14	0.00	-752.68	-578.17	49.045	8110
10130	11.50	-20.03	0.00	-751.79	-577.56	49.051	8110
10135	11.79	-20.00	0.00	-751.79	-577.71	49.055	8110
10140	11.78	-19.64	0.00	-751.61	-576.67	49.061	8110
10145	11.40	-20.19	0.00	-749.60	-575.44	49.065	8110
10145	11.03	-20.03	0.00	-749.70	-575.72	49.027	8110
10150	11.06	-20.71	0.00	-750.59	-577.24	49.032	8110
10155	10.89	-19.88	0.00	-754.03	-579.97	49.037	8110
10160	11.05	-19.89	0.00	-753.15	-579.59	49.042	8110
10165	10.80	-20.25	0.00	-753.92	-578.93	49.047	8110
10170	11.39	-20.11	0.00	-754.37	-580.66	49.052	8110
10175	11.43	-20.09	0.00	-755.79	-581.74	49.057	8110
10180	11.04	-19.89	0.00	-754.35	-581.02	49.063	8110
10185	11.50	-19.98	0.00	-754.65	-580.39	49.066	8110
10190	11.65	-20.12	0.00	-754.36	-580.78	49.072	8110
10195	11.34	-20.17	0.00	-755.57	-581.79	49.076	8110
10200	11.77	-19.94	0.00	-755.66	-580.75	49.083	8110
10205	11.05	-20.02	0.00	-755.51	-580.97	49.086	8110
10210	11.13	-20.14	0.00	-755.20	-580.68	49.092	8110
10215	11.86	-19.41	0.00	-754.78	-580.21	49.096	8110
10220	12.06	-19.77	0.00	-753.07	-579.11	49.104	8110
10225	11.71	-19.85	0.00	-752.70	-578.34	49.107	8110
10230	11.39	-19.78	0.00	-751.81	-577.29	49.112	8110
10235	11.06	-20.29	0.00	-751.85	-578.02	49.117	8110
10240	11.37	-20.03	0.00	-752.45	-579.02	49.122	8110
10245	11.50	-20.16	0.00	-752.87	-578.73	49.127	8110
10250	12.21	-19.56	0.00	-753.64	-579.94	49.134	8110
10255	11.38	-19.82	0.00	-754.05	-579.47	49.137	8110
10260	11.35	-20.32	0.00	-753.63	-579.36	49.142	8110
10265	11.38	-20.28	0.00	-756.72	-580.00	49.149	8110
10270	11.37	-20.01	0.00	-756.80	-582.03	49.152	8110
10275	11.42	-19.77	0.00	-756.17	-582.00	49.157	8110
10280	12.00	-19.48	0.00	-753.83	-580.23	49.162	8110
10285	11.42	-20.08	0.00	-753.68	-580.29	49.167	8110
10290	11.25	-19.92	0.00	-753.15	-579.52	49.172	8110
10295	11.21	-20.21	0.00	-753.51	-579.84	49.177	8110
10300	11.05	-20.10	0.00	-753.86	-579.52	49.182	8110
10305	11.14	-19.92	0.00	-754.10	-579.83	49.187	8110
10310	11.48	-20.11	0.00	-754.69	-579.88	49.192	8110
10315	11.13	-20.10	0.00	-755.46	-581.23	49.197	8110
10320	11.78	-19.75	0.00	-755.34	-580.54	49.202	8110
10325	12.01	-19.71	0.00	-753.54	-578.70	49.208	8110
10330	11.35	-19.99	0.00	-753.33	-579.43	49.212	8110
10335	11.22	-19.76	0.00	-753.38	-578.46	49.217	8110
10340	11.39	-19.97	0.00	-752.11	-578.29	49.221	8110
10345	11.21	-20.31	0.00	-751.12	-577.47	49.227	8110
10350	11.00	-20.37	0.00	-753.16	-579.73	49.231	8110
10355	10.81	-20.51	0.00	-753.13	-578.14	49.238	8110
10360	11.43	-19.83	0.00	-754.21	-578.56	49.241	8110
10365	11.28	-20.22	0.00	-754.36	-579.72	49.247	8110
10370	11.58	-20.18	0.00	-754.60	-580.50	49.252	8110
10375	10.72	-20.22	0.00	-754.36	-579.65	49.259	8110
10380	11.79	-19.97	0.00	-754.91	-580.73	49.262	8110
10385	11.51	-19.59	0.00	-755.42	-579.52	49.269	8110
10390	11.72	-19.85	0.00	-754.35	-578.85	49.272	8110
10395	11.46	-19.84	0.00	-754.36	-579.30	49.277	8110
10400	11.03	-20.14	0.00	-753.81	-578.15	49.282	8110
10405	11.42	-20.10	0.00	-753.33	-579.57	49.288	8110
10410	11.39	-19.89	0.00	-754.21	-578.98	49.292	8110
10415	11.37	-19.99	0.00	-752.51	-577.81	49.297	8110
10420	11.30	-20.17	0.00	-752.25	-577.88	49.302	8110
10425	11.04	-19.97	0.00	-751.96	-578.95	49.307	8110
10430	11.30	-20.00	0.00	-752.20	-577.91	49.312	8110
10435	11.79	-19.76	0.00	-750.60	-576.41	49.317	8110
10440	11.34	-20.21	0.00	-749.56	-575.91	49.322	8110
10445	10.94	-20.41	0.00	-751.78	-577.41	49.327	8110
10450	11.52	-19.67	0.00	-753.64	-578.09	49.332	8110
10455	11.03	-20.21	0.00	-752.28	-577.81	49.337	8110
10460	11.29	-19.93	0.00	-752.20	-577.48	49.342	8110
10465	11.39	-20.02	0.00	-751.60	-577.79	49.346	8110
10470	11.17	-20.20	0.00	-751.01	-577.63	49.352	8110
10475	11.35	-20.24	0.00	-752.40	-578.09	49.357	8110
10480	10.94	-20.11	0.00	-753.92	-579.75	49.363	8110
10485	11.45	-19.80	0.00	-754.25	-579.83	49.367	8110
10490	11.48	-20.04	0.00	-754.15	-579.10	49.372	8110
10495	11.79	-19.80	0.00	-753.69	-579.72	49.376	8110
10500	11.65	-20.17	0.00	-751.32	-576.92	49.382	8110
10505	11.61	-19.98	0.00	-751.72	-577.34	49.386	8110
10510	11.26	-19.95	0.00	-751.14	-577.36	49.392	8110
10515	11.54	-20.00	0.00	-750.31	-577.71	49.396	8110
10520	11.19	-20.35	0.00	-751.97	-578.29	49.404	8110
10525	11.57	-20.10	0.00	-753.23	-579.14	49.406	8110
10530	11.40	-19.99	0.00	-752.37	-578.19	49.412	8110
10535	11.51	-19.77	0.00	-751.86	-578.85	49.417	8110
10540	11.16	-20.13	0.00	-751.11	-577.66	49.422	8110
10545	11.59	-20.00	0.00	-751.51	-577.42	49.427	8110
10550	10.84	-20.16	0.00	-751.74	-577.30	49.434	8110
10555	11.68	-19.78	0.00	-752.10	-577.11	49.437	8110
10560	11.25	-20.31	0.00	-751.98	-576.79	49.443	8110
10565	11.28	-20.01	0.00	-752.79	-578.92	49.447	8110
10570	11.55	-19.27	0.00	-752.16	-576.38	49.452	8110
10575	11.24	-20.26	0.00	-749.93	-575.02	49.457	8110
10580	11.46	-20.13	0.00	-750.69	-576.04	49.462	8110
10585	11.35	-20.09	0.00	-751.05	-576.57	49.467	8110
10590	11.37	-19.79	0.00	-751.43	-576.83	49.472	8110
10595	11.08	-20.10	0.00	-750.72	-576.99	49.477	8110
10600	11.77	-19.88	0.00	-750.30	-576.60	49.482	8110
10605	11.25	-19.91	0.00	-749.08	-575.50	49.487	8110
10610	11.69	-19.86	0.00	-749.07	-575.32	49.492	8110
10615	11.31	-20.13	0.00	-749.23	-575.50	49.497	8110
10620	10.95	-20.10	0.00	-748.63	-575.67	49.502	8110
10625	11.55	-20.32	0.00	-748.31	-575.75	49.507	8110
10630	11.29	-20.25	0.00	-750.09	-576.47	49.512	8110
10635	11.33	-20.01	0.00	-751.95	-578.06	49.517	8110
10640	11.34	-19.70	0.00	-751.06	-575.92	49.522	8110
10645	11.30	-20.18	0.00	-750.08	-574.74	49.527	8110
10650	11.50	-20.06	0.00	-750.38	-576.62	49.531	8110
10655	11.80	-20.09	0.00	-749.15	-575.14	49.538	8110
10660	10.97	-20.54	0.00	-750.55	-576.58	49.541	8110
10665	11.14	-20.27	0.00	-752.20	-579.26	49.547	8110
10670	11.22	-20.14	0.00	-754.03	-581.28	49.551	8110
10675	10.88	-20.01	0.00	-755.00	-581.15	49.558	8110
10680	11.08	-20.15	0.00	-755.58	-580.15	49.561	8110
10685	11.66	-19.78	0.00	-755.07	-581.56	49.567	8110
10690	11.67	-20.08	0.00	-754.57	-580.59	49.572	8110
10695	11.68	-19.71	0.00	-754.17	-579.32	49.577	8110
10700	11.31	-19.49	0.00	-752.64	-578.09	49.582	8110
10705	11.39	-20.10	0.00	-750.69	-575.74	49.587	8110
10710	11.38	-19.95	0.00	-750.86	-575.38	49.592	8110
10715	10.89	-19.96	0.00	-752.55	-576.65	49.599	8110
10720	11.28	-19.99	0.00	-751.84	-578.10	49.602	8110
10725	11.81	-19.76	0.00	-750.11	-577.23	49.607	8110
10730	11.46	-19.98	0.00	-749.39	-576.10	49.612	8110
10735	11.11	-20.17	0.00	-751.58	-577.45	49.617	8110
10740	11.07	-20.13	0.00	-752.40	-578.88	49.622	8110
10745	11.21	-20.02	0.00	-752.72	-578.89	49.627	8110
10750	11.41	-19.91	0.00	-752.23	-579.13	49.632	8110
10755	11.54	-20.07	0.00	-751.92	-579.36	49.637	8110
10760	11.33	-20.17	0.00	-753.52	-580.28	49.642	8110
10765	11.00	-20.08	0.00	-755.06	-580.71	49.647	8110
10770	11.57	-19.85	0.00	-753.60	-580.60	49.652	8110
10775	11.40	-20.28	0.00	-753.45	-580.10	49.656	8110
10780	11.76	-20.35	0.00	-754.94	-580.97	49.662	8110
10785	11.55	-20.04	0.00	-755.93	-582.34	49.667	8110
10790	11.14	-19.89	0.00	-756.33	-582.81	49.672	8110
10795	11.18	-20.00	0.00	-755.69	-582.28	49.677	8110
10800	11.35	-20.16	0.00	-755.73	-582.05	49.682	8110
10805	11.42	-20.10	0.00	-756.15	-582.99	49.686	8110
10810	11.19	-19.96	0.00	-755.58	-581.41	49.693	8110
10815	11.29	-20.02	0.00	-755.15	-581.11	49.696	8110
10820	11.61	-20.13	0.00	-756.00	-580.60	49.702	8110
10825	11.21	-20.45	0.00	-757.07	-581.73	49.706	8110
10830	11.65	-20.05	0.00	-756.42	-582.70	49.712	8110
10835	11.31	-20.05	0.00	-756.84	-582.87	49.716	8110
10840	11.53	-19.91	0.00	-756.63	-583.61	49.722	8110
10845	11.27	-19.51	0.00	-755.69	-581.99	49.727	8110
10850	11.85	-19.96	0.00	-755.95	-583.13	49.734	8110
10855	11.29	-20.30	0.00	-756.65	-583.64	49.737	8110
10860	11.42	-20.21	0.00	-758.13	-584.59	49.742	8110
10865	11.34	-20.13	0.00	-758.94	-584.98	49.747	8110
10870	11.65	-20.42	0.00	-759.43	-585.32	49.754	8110
10875	11.45	-20.17	0.00	-759.73	-586.17	49.757	8110
10880	11.62	-19.84	0.00	-759.92	-586.77	49.762	8110
10885	11.05	-20.17	0.00	-758.87	-585.75	49.767	8110
10890	10.39	-20.81	0.00	-760.35	-586.77	49.774	8110
10895	11.92	-19.58	0.00	-759.99	-585.47	49.777	8110
10900	11.65	-19.87	0.00	-757.82	-583.50	49.782	8110
10905	11.71	-20.19	0.00	-757.27	-581.98	49.787	8110
10910	11.58	-19.94	0.00	-757.31	-582.40	49.792	8110
10915	11.19	-19.99	0.00	-757.00	-582.15	49.797	8110
10920	11.12	-20.02	0.00	-757.35	-583.01	49.802	8110
10925	11.83	-19.86	0.00	-757.98	-583.88	49.808	8110
10930	11.17	-20.06	0.00	-758.56	-584.42	49.812	8110
10935	11.03	-20.00	0.00	-759.38	-585.82	49.817	8110
10940	11.49	-19.93	0.00	-759.10	-584.17	49.822	8110
10945	11.80	-19.67	0.00	-757.72	-583.67	49.828	8110
10950	11.63	-19.85	0.00	-756.84	-582.65	49.832	8110
10955	10.97	-20.20	0.00	-755.72	-582.72	49.837	8110
10960	11.55	-19.85	0.00	-756.19	-582.60	49.841	8110
10965	11.62	-19.80	0.00	-755.95	-581.98	49.847	8110
10970	11.40	-20.22	0.00	-755.22	-581.30	49.851	8110
10975	11.10	-20.18	0.00	-756.55	-583.24	49.857	8110
10980	11.47	-20.03	0.00	-756.52	-582.76	49.861	8110
10985	11.33	-20.00	0.00	-759.97	-585.58	49.868	8110
10990	11.45	-19.62	0.00	-759.61	-585.10	49.871	8110
10995	11.34	-19.90	0.00	-758.12	-581.86	49.877	8110
11000	11.73	-19.81	0.00	-756.25	-580.63	49.882	8110
11005	11.41	-20.09	0.00	-755.99	-581.23	49.887	8110
11010	11.42	-19.69	0.00	-755.28	-580.86	49.892	8110
11015	11.53	-19.83	0.00	-753.23	-579.10	49.899	8110
11020	11.44	-20.29	0.00	-752.77	-579.30	49.902	8110
11025	11.48	-19.57	0.00	-753.33	-579.57	49.908	8110
11030	11.97	-19.83	0.00	-751.06	-577.72	49.912	8110
11035	11.35	-20.14	0.00	-751.67	-578.42	49.917	8110
11040	11.17	-20.18	0.00	-752.91	-579.08	49.922	8110
11045	11.28	-19.70	0.00	-752.06	-577.63	49.927	8110
11050	11.32	-20.26	0.00	-751.21	-576.76	49.932	8110
11055	11.43	-20.09	0.00	-752.02	-579.15	49.939	8110
11060	11.62	-19.86	0.00	-751.58	-577.75	49.942	8110
11065	11.30	-19.92	0.00	-751.72	-578.14	49.947	8110
11070	11.15	-20.42	0.00	-750.57	-577.21	49.952	8110
11075	11.53	-20.04	0.00	-752.03	-577.83	49.957	8110
11080	11.47	-19.84	0.00	-752.48	-578.09	49.962	8110
11085	11.24	-20.14	0.00	-752.81	-578.01	49.967	8110
11090	11.50	-20.09	0.00	-754.11	-578.82	49.972	8110
11095	11.09	-19.86	0.00	-754.57	-579.40	49.977	8110
11100	10.99	-19.87	0.00	-754.38	-580.33	49.983	8110
11105	11.21	-20.01	0.00	-752.72	-579.56	49.987	8110
11110	11.28	-20.20	0.00	-752.70	-579.77	49.992	8110
11115	11.71	-20.16	0.00	-754.41	-580.38	49.996	8110
11120	11.19	-20.35	0.00	-753.39	-579.63	50.003	8110
11125	11.71	-19.80	0.00	-754.19	-580.13	50.006	8110
11130	11.97	-19.47	0.00	-753.73	-577.44	50.012	8110
11135	11.82	-20.13	0.00	-750.35	-576.04	50.016	8110
11140	11.59	-19.16	0.00	-752.61	-578.08	50.024	8110
11145	11.03	-20.06	0.00	-751.47	-576.98	50.027	8110
11150	11.28	-20.21	0.00	-752.81	-577.44	50.032	8110
11155	10.97	-20.34	0.00	-754.31	-579.61	50.037	8110
11160	11.16	-20.03	0.00	-755.28	-580.10	50.042	8110
11165	11.20	-19.84	0.00	-755.51	-581.47	50.047	8110
11170	11.11	-20.17	0.00	-752.81	-580.35	50.052	8110
11175	11.09	-20.13	0.00	-753.47	-580.94	50.057	8110
11180	10.79	-19.92	0.00	-755.17	-581.82	50.064	8110
11185	10.76	-20.11	0.00	-755.42	-582.83	50.067	8110
11190	11.34	-19.85	0.00	-756.48	-582.51	50.072	8110
11195	11.56	-20.20	0.00	-755.64	-582.03	50.077	8110
11200	11.55	-19.99	0.00	-756.36	-583.07	50.082	8110
11205	10.93	-20.13	0.00	-756.91	-584.60	50.087	8110
11210	10.94	-20.08	0.00	-757.78	-584.32	50.092	8110
11215	11.39	-20.23	0.00	-758.45	-584.94	50.097	8110
11220	10.97	-20.30	0.00	-760.80	-586.64	50.102	8110
11225	11.17	-19.98	0.00	-760.94	-588.19	50.107	8110
11230	11.50	-20.22	0.00	-761.33	-588.34	50.112	8110
11235	11.20	-20.03	0.00	-761.69	-589.11	50.117	8110
11240	11.13	-20.46	0.00	-762.83	-589.33	50.122	8110
11245	10.82	-20.49	0.00	-764.53	-591.57	50.127	8110
11250	11.87	-19.40	0.00	-764.34	-591.78	50.132	8110
11255	11.71	-20.03	0.00	-760.22	-588.07	50.138	8110
11260	11.61	-20.00	0.00	-759.80	-587.98	50.142	8110
11265	11.50	-19.70	0.00	-760.03	-587.60	50.147	8110
11270	11.51	-20.11	0.00	-759.23	-586.12	50.151	8110
11275	11.18	-20.01	0.00	-757.84	-584.78	50.158	8110
11280	11.46	-19.61	0.00	-756.86	-584.91	50.161	8110
11285	11.20	-19.80	0.00	-757.06	-582.73	50.167	8110
11290	10.98	-20.27	0.00	-755.61	-582.19	50.171	8110
11295	11.15	-20.26	0.00	-757.05	-583.59	50.179	8110
11300	11.34	-20.09	0.00	-757.56	-583.90	50.181	8110
11305	11.66	-20.03	0.00	-757.41	-584.88	50.187	8110
11310	11.31	-20.27	0.00	-758.76	-584.84	50.192	8110
11315	11.71	-20.06	0.00	-757.50	-584.20	50.197	8110
11320	11.18	-20.02	0.00	-757.24	-583.45	50.202	8110
11325	11.32	-19.92	0.00	-757.75	-583.77	50.208	8110
11330	11.71	-20.33	0.00	-757.16	-584.78	50.212	8110
11335	11.21	-19.87	0.00	-757.72	-585.78	50.218	8110
11340	11.23	-19.82	0.00	-757.94	-584.38	50.222	8110
11345	11.75	-19.82	0.00	-756.66	-582.92	50.227	8110
11350	10.90	-20.26	0.00	-756.05	-582.58	50.232	8110
11355	11.39	-20.15	0.00	-757.71	-583.65	50.237	8110
11360	11.88	-19.98	0.00	-757.42	-583.40	50.242	8110
11365	11.50	-20.08	0.00	-757.43	-583.78	50.247	8110
11370	11.58	-19.89	0.00	-758.02	-582.93	50.252	8110
11375	11.81	-19.74	0.00	-757.25	-583.06	50.257	8110
11380	11.38	-20.21	0.00	-755.75	-583.21	50.262	8110
11385	11.19	-20.09	0.00	-757.57	-585.34	50.267	8110
11390	11.52	-19.98	0.00	-757.32	-582.74	50.273	8110
11395	11.58	-19.88	0.00	-756.71	-581.56	50.277	8110
11400	11.29	-19.94	0.00	-755.78	-581.87	50.282	8110
11405	11.83	-20.00	0.00	-754.49	-580.64	50.287	8110
11410	11.83	-19.85	0.00	-755.40	-580.42	50.292	8110
11415	11.35	-20.14	0.00	-755.11	-579.10	50.297	8110
11420	10.97	-20.37	0.00	-756.63	-579.97	50.303	8110
11425	11.58	-19.66	0.00	-756.89	-580.69	50.306	8110
11430	11.26	-20.10	0.00	-755.66	-580.55	50.312	8110
11435	11.72	-19.94	0.00	-756.81	-580.90	50.316	8110
11440	11.58	-19.59	0.00	-755.23	-580.12	50.322	8110
11445	11.28	-19.81	0.00	-754.12	-578.27	50.326	8110
11450	11.38	-19.73	0.00	-753.78	-580.34	50.333	8110
11455	11.14	-20.18	0.00	-754.18	-580.43	50.336	8110
11460	11.47	-19.64	0.00	-754.95	-580.07	50.342	8110
11465	11.20	-20.05	0.00	-753.26	-578.75	50.347	8110
11470	11.36	-19.95	0.00	-752.53	-577.61	50.352	8110
11475	11.29	-20.11	0.00	-751.85	-578.03	50.357	8110
11480	11.45	-20.13	0.00	-752.43	-579.74	50.362	8110
11485	11.31	-20.21	0.00	-753.72	-579.93	50.367	8110
11490	12.01	-19.43	0.00	-755.53	-580.58	50.374	8110
11495	10.93	-20.15	0.00	-755.38	-579.80	50.377	8110
11500	11.19	-20.01	0.00	-756.22	-581.34	50.382	8110
11505	11.80	-19.78	0.00	-755.39	-580.57	50.387	8110
11510	11.96	-19.78	0.00	-755.15	-581.81	50.394	8110
11515	11.39	-19.93	0.00	-755.89	-582.35	50.397	8110
11520	11.77	-20.12	0.00	-754.19	-579.27	50.404	8110
11525	11.54	-20.08	0.00	-754.44	-580.11	50.407	8110
11530	11.91	-19.56	0.00	-754.28	-579.77	50.412	8110
11535	11.13	-20.19	0.00	-753.69	-578.89	50.417	8110
11540	11.77	-19.88	0.00	-754.08	-578.99	50.422	8110
11545	11.02	-20.20	0.00	-755.02	-579.23	50.428	8110
11550	11.81	-19.74	0.00	-754.36	-579.36	50.432	8110
11555	11.45	-19.98	0.00	-753.66	-579.32	50.437	8110
11560	11.22	-19.64	0.00	-753.16	-577.82	50.442	8110
11565	11.61	-19.97	0.00	-750.74	-575.39	50.447	8110
11570	11.32	-20.46	0.00	-751.73	-576.47	50.452	8110
11575	11.38	-20.08	0.00	-753.23	-578.56	50.457	8110
11580	11.20	-20.16	0.00	-752.58	-578.78	50.461	8110
11585	11.20	-20.34	0.00	-753.79	-579.85	50.468	8110
11590	11.40	-19.92	0.00	-754.66	-580.30	50.471	8110
11595	11.56	-19.94	0.00	-753.30	-579.49	50.477	8110
11600	11.24	-19.90	0.00	-753.02	-578.50	50.481	8110
11605	11.07	-20.07	0.00	-751.58	-577.72	50.487	8110
11610	11.28	-20.13	0.00	-752.08	-577.56	50.492	8110
11615	11.85	-19.71	0.00	-751.10	-576.91	50.499	8110
11620	11.76	-20.08	0.00	-750.49	-575.64	50.503	8110
11625	11.49	-19.75	0.00	-751.75	-577.55	50.507	8110
11630	11.38	-20.07	0.00	-750.31	-576.48	50.512	8110
11635	11.58	-19.66	0.00	-750.90	-577.66	50.517	8110
11640	11.56	-20.13	0.00	-750.51	-575.87	50.522	8110
11645	11.36	-19.88	0.00	-750.58	-577.17	50.528	8110
11650	10.96	-20.35	0.00	-750.50	-576.76	50.532	8110
11655	11.45	-19.61	0.00	-750.47	-577.53	50.539	8110
11660	11.33	-19.93	0.00	-750.33	-576.39	50.542	8110
11665	11.19	-20.25	0.00	-750.46	-576.62	50.547	8110
11670	11.48	-19.89	0.00	-751.15	-577.48	50.552	8110
11675	11.09	-20.03	0.00	-750.37	-576.71	50.557	8110
11680	11.51	-19.77	0.00	-750.43	-575.93	50.562	8110
11685	11.56	-20.16	0.00	-749.97	-575.11	50.567	8110
11690	11.08	-20.04	0.00	-751.09	-575.43	50.572	8110
11695	11.51	-19.80	0.00	-750.09	-576.59	50.577	8110
11700	11.22	-19.99	0.00	-749.43	-575.42	50.582	8110
11705	11.36	-20.12	0.00	-749.78	-575.54	50.587	8110
11710	11.42	-20.28	0.00	-750.65	-576.30	50.593	8110
11715	11.37	-20.15	0.00	-750.91	-577.49	50.597	8110
11720	11.66	-19.91	0.00	-751.72	-578.21	50.602	8110
11725	11.31	-19.95	0.00	-750.82	-577.25	50.607	8110
11730	11.52	-19.98	0.00	-750.77	-576.46	50.612	8110
11735	11.31	-20.04	0.00	-751.15	-577.03	50.616	8110
11740	11.04	-20.23	0.00	-752.57	-577.48	50.622	8110
11745	11.51	-19.86	0.00	-753.63	-577.79	50.626	8110
11750	11.87	-19.73	0.00	-752.76	-576.94	50.633	8110
11755	11.16	-19.90	0.00	-752.19	-577.05	50.636	8110
11760	11.69	-20.05	0.00	-750.37	-575.61	50.642	8110
11765	11.83	-20.01	0.00	-750.73	-575.75	50.646	8110
11770	11.87	-19.88	0.00	-751.33	-575.50	50.652	8110
11775	11.25	-20.21	0.00	-751.01	-574.92	50.657	8110
11780	11.38	-20.20	0.00	-752.53	-578.15	50.663	8110
11785	11.51	-19.43	0.00	-752.41	-577.13	50.667	8110
11790	11.04	-20.11	0.00	-750.12	-574.67	50.672	8110
11795	10.80	-20.14	0.00	-750.05	-574.55	50.677	8110
11800	11.11	-20.11	0.00	-750.96	-575.21	50.683	8110
11805	11.72	-19.71	0.00	-750.65	-575.76	50.687	8110
11810	11.20	-20.21	0.00	-749.70	-574.87	50.692	8110
11815	11.04	-19.94	0.00	-750.07	-576.32	50.697	8110
11820	11.40	-20.08	0.00	-749.27	-575.75	50.702	8110
11825	11.28	-20.25	0.00	-750.00	-575.49	50.707	8110
11830	10.84	-20.10	0.00	-752.60	-578.48	50.712	8110
11835	11.35	-20.10	0.00	-753.37	-578.19	50.717	8110
11840	11.12	-20.46	0.00	-754.18	-579.03	50.722	8110
11845	11.60	-19.90	0.00	-756.11	-581.18	50.727	8110
11850	11.09	-20.07	0.00	-756.71	-581.96	50.732	8110
11855	11.20	-20.00	0.00	-757.31	-583.11	50.737	8110
11860	11.14	-20.11	0.00	-757.31	-582.87	50.742	8110
11865	11.24	-20.27	0.00	-758.51	-584.04	50.747	8110
11870	11.55	-19.65	0.00	-758.54	-584.09	50.752	8110
11875	11.60	-20.04	0.00	-758.13	-583.51	50.757	8110
11880	11.49	-19.82	0.00	-757.40	-583.43	50.762	8110
11885	10.79	-20.05	0.00	-755.84	-581.61	50.768	8110
11890	11.09	-20.16	0.00	-755.76	-580.91	50.771	8110
11895	11.45	-20.03	0.00	-755.99	-580.58	50.777	8110
11900	11.92	-19.76	0.00	-756.28	-581.67	50.781	8110
11905	11.49	-19.89	0.00	-754.05	-580.15	50.787	8110
11910	11.77	-20.04	0.00	-753.23	-580.06	50.791	8110
11915	11.06	-20.37	0.00	-752.59	-578.69	50.798	8110
11920	11.22	-19.96	0.00	-753.03	-579.13	50.801	8110
11925	11.01	-20.30	0.00	-752.92	-577.83	50.807	8110
11930	11.49	-19.82	0.00	-753.49	-577.82	50.812	8110
11935	10.86	-19.84	0.00	-751.87	-578.15	50.819	8110
11940	11.40	-19.81	0.00	-750.86	-577.66	50.822	8110
11945	11.32	-20.30	0.00	-751.20	-577.10	50.827	8110
11950	10.98	-19.96	0.00	-752.43	-579.08	50.832	8110
11955	11.79	-19.96	0.00	-751.45	-578.22	50.838	8110
11960	11.15	-19.93	0.00	-750.28	-577.88	50.842	8110
11965	10.91	-20.52	0.00	-752.45	-576.86	50.849	8110
11970	11.60	-20.02	0.00	-752.67	-578.00	50.852	8110
11975	11.40	-19.95	0.00	-753.11	-578.28	50.857	8110
11980	11.27	-19.96	0.00	-753.09	-578.91	50.862	8110
11985	11.39	-19.96	0.00	-752.73	-578.50	50.867	8110
11990	11.18	-20.03	0.00	-753.29	-579.68	50.872	8110
11995	11.22	-20.18	0.00	-752.53	-578.88	50.877	8110
12000	11.33	-20.01	0.00	-752.72	-578.17	50.882	8110
12005	11.10	-20.07	0.00	-753.71	-579.34	50.887	8110
12010	11.71	-20.16	0.00	-753.86	-579.11	50.893	8110
12015	11.65	-19.79	0.00	-753.91	-580.45	50.897	8110
12020	11.30	-19.77	0.00	-753.84	-580.35	50.902	8110
12025	11.35	-19.94	0.00	-752.88	-579.07	50.907	8110
12030	11.31	-20.20	0.00	-753.04	-579.19	50.912	8110
12035	11.87	-19.86	0.00	-753.56	-579.62	50.917	8110
12040	11.83	-20.01	0.00	-751.84	-577.55	50.922	8110
12045	11.46	-20.20	0.00	-752.63	-576.67	50.926	8110
12050	11.28	-19.92	0.00	-751.69	-575.93	50.932	8110
12055	11.26	-20.15	0.00	-749.70	-575.48	50.936	8110
12060	11.06	-20.16	0.00	-750.79	-576.49	50.942	8110
12065	11.68	-20.05	0.00	-752.80	-576.71	50.946	8110
12070	11.50	-19.85	0.00	-753.02	-577.90	50.952	8110
12075	11.13	-20.21	0.00	-752.35	-577.62	50.957	8110
12080	11.41	-20.25	0.00	-754.28	-578.60	50.963	8110
12085	11.27	-19.83	0.00	-753.97	-579.09	50.967	8110
12090	11.05	-19.91	0.00	-753.45	-578.51	50.972	8110
12095	11.50	-20.01	0.00	-754.21	-578.11	50.977	8110
12100	11.57	-19.84	0.00	-752.27	-576.14	50.983	8110
12105	11.46	-19.83	0.00	-751.04	-576.26	50.987	8110
12110	11.49	-20.04	0.00	-750.10	-575.51	50.993	8110
12115	11.61	-20.17	0.00	-750.38	-576.26	50.997	8110
12120	11.38	-20.04	0.00	-750.44	-576.23	51.002	8110
12125	11.40	-20.29	0.00	-750.76	-575.92	51.007	8110
12130	11.43	-19.96	0.00	-753.68	-578.58	51.012	8110
12135	11.24	-19.86	0.00	-753.79	-578.70	51.017	8110
12140	11.74	-19.79	0.00	-753.48	-577.81	51.022	8110
12145	11.35	-20.29	0.00	-752.91	-578.36	51.027	8110
12150	11.59	-19.83	0.00	-753.83	-578.57	51.032	8110
12155	11.95	-19.94	0.00	-753.00	-576.79	51.037	8110
12160	11.68	-19.85	0.00	-750.96	-575.65	51.042	8110
12165	11.31	-19.90	0.00	-749.93	-575.39	51.047	8110
12170	11.58	-19.70	0.00	-748.58	-574.08	51.052	8110
12175	11.58	-20.15	0.00	-748.04	-572.91	51.058	8110
12180	11.05	-20.03	0.00	-748.63	-573.34	51.062	8110
12185	11.32	-19.73	0.00	-748.18	-573.19	51.067	8110
12190	11.16	-20.26	0.00	-746.66	-571.96	51.072	8110
12195	11.25	-20.12	0.00	-746.91	-572.27	51.077	8110
12200	11.03	-20.17	0.00	-747.91	-573.20	51.081	8110
[truncated: 138,692 more rows]
