# Supplementary material for: Structural characterization of the saxitoxin-targeting APTSTX1 aptamer using optical tweezers and molecular dynamics simulations
Source: PLoS One. 2019 Nov 7;14(11):e0222468. doi: 10.1371/journal.pone.0222468 (PMC6837747; doi:10.1371/journal.pone.0222468)
Supplement: S1 File — Data repository, aptamer control condition and aptamer under SXT. (ZIP) [file pone.0222468.s005.zip › Data/Data/August/090815/3cCOM.txt]

Instrument name = Christians toy
*****Calibration values *****
TrapA Temperature Fudge	-0.400000
TrapB Temperature Fudge	-1.550000
TrapA Force Sensitivity	0.025700	0.026000	0.032000
TrapB Force Sensitivity	0.026200	0.027400	0.032000
TrapA Lever Sensitivity	15000.000000	14500.000000	0.000000
TrapB Lever Sensitivity	15200.000000	14500.000000	0.000000
Motor Threshold	20	20	20
*****Initial Preference Settings*****
ForceRateDiv	1
ForceGain	32
PosRateDivA	3
PosRateDivB	3
PositionGainA	32
PositionGainB	32
GotoSpeedX	10
GotoSpeedY	10
GotoSpeedZ	5
MaxDataFileSize	10000000
HopDistance	2
*CycleCount/n____	1
*A_PsdX__________	0
*A_PsdY__________	0
*A_PsdSum________	0
*A_Iris__________	0
*A_LeverX________	0
*A_LeverY________	0
*A_LeverSum______	0
*B_PsdX__________	0
*B_PsdY__________	0
*B_PsdSum________	0
*B_Iris__________	0
*B_LeverX________	0
*B_LeverY________	0
*B_LeverSum______	0
*A_Temperature___	0
*B_Temperature___	0
*X_force_________	1
*Y_force_________	1
*Z_force_________	1
*Tension_________	0
*A_dist-X________	0
*A_dist-Y________	1
*B_dist-X________	0
*B_dist-Y________	1
*Motor_X_________	0
*Motor_Y_________	0
*Motor_Z_________	0
*MotorVel_X______	0
*MotorVel_Y______	0
*MotorVel_Z______	0
*A_trapPIC_Err___	0
*B_trapPIC_Err___	0
*comPIC_Err______	0
*A_CycleCount____	0
*B_CycleCount____	0
*Motor_CycleCount	0
*time(sec)_______	1
*Status__________	1
*Null____________	0
samples/line_HI	400
samples/line_LO	20
goto0	8388608	8388608	8388608
goto1	8411736	8394822	8402837
goto2	8450028	8417272	8403086
goto3	8447226	8363526	8403898
goto4	8422772	8353948	8399333
goto5	8388608	8388608	8388608
goto6	8388608	8388608	8388608
goto7	8388608	8388608	8388608
goto8	8388608	8388608	8388608
goto9	8388608	8388608	8388608
yourXYZint	123	456	789
MaxForceP1	90.000000
MinForceP1	0.000000
PullRateP1	100.000000
refoldTime1	0.000000
unfoldTime1	1.000000
MaxForceP2	75.000000
MinForceP2	2.000000
PullRateP2	1000.000000
refoldTime2	0.000000
unfoldTime2	0.000000
MaxForceP3	10.000000
MinForceP3	-10.000000
PullRateP3	1.000000
refoldTime3	2.000000
unfoldTime3	2.000000
constForce1	19.000000
constForce2	20.000000
yourFloat	1.234000
yourXYZfloat	1.000000	2.000000	3.000000
*****End Initial Preference Settings*****

Zero-Force Offsets (pN)  0.000000	0.000000	0.000000
0	trapA_Empty_PSD_Sum = 0
        trapB_Empty_PSD_Sum = 0
        trapA_Empty_Iris = 0
        trapB_Empty_Iris = 0
        trapA_Full_PSD_Sum = 0
        trapB_Full_PSD_Sum = 0
        trapA_Full_Iris = 0
        trapB_Full_Iris = 0
2470	Start Constant-Force2 = 20.000000
7530	tempA = 21.928	tempB = 22.358
17575	tempA = 21.930	tempB = 22.362
27630	tempA = 21.942	tempB = 22.374
37655	tempA = 21.936	tempB = 22.370
47725	tempA = 21.935	tempB = 22.369
57725	tempA = 21.938	tempB = 22.384
67770	tempA = 21.932	tempB = 22.376
77835	tempA = 21.926	tempB = 22.388
87865	tempA = 21.937	tempB = 22.381
98035	tempA = 21.935	tempB = 22.379
108035	tempA = 21.942	tempB = 22.380
118100	tempA = 21.941	tempB = 22.382
128165	tempA = 21.954	tempB = 22.386
138200	tempA = 21.951	tempB = 22.381
148250	tempA = 21.944	tempB = 22.383
158320	tempA = 21.953	tempB = 22.398
168320	tempA = 21.944	tempB = 22.386
178385	tempA = 21.943	tempB = 22.392
188410	tempA = 21.958	tempB = 22.393
198475	tempA = 21.942	tempB = 22.396
208535	tempA = 21.952	tempB = 22.396
218540	tempA = 21.943	tempB = 22.400
228595	tempA = 21.951	tempB = 22.405
238600	tempA = 21.952	tempB = 22.405
248655	tempA = 21.959	tempB = 22.398
258720	tempA = 21.954	tempB = 22.399
268720	tempA = 21.959	tempB = 22.405
278780	tempA = 21.949	tempB = 22.398
288845	tempA = 21.957	tempB = 22.396
298860	tempA = 21.962	tempB = 22.399
308925	tempA = 21.947	tempB = 22.403
318950	tempA = 21.970	tempB = 22.419
329015	tempA = 21.968	tempB = 22.408
339075	tempA = 21.961	tempB = 22.414
349090	tempA = 21.967	tempB = 22.407
359155	tempA = 21.963	tempB = 22.408
369155	tempA = 21.962	tempB = 22.414
379250	tempA = 21.973	tempB = 22.409
389320	tempA = 21.977	tempB = 22.426
399335	tempA = 21.966	tempB = 22.412
409375	tempA = 21.982	tempB = 22.417
419385	tempA = 21.985	tempB = 22.426
429445	tempA = 21.980	tempB = 22.425
439535	tempA = 21.983	tempB = 22.430
449565	tempA = 21.983	tempB = 22.420
459630	tempA = 21.979	tempB = 22.419
469700	tempA = 21.986	tempB = 22.411
479700	tempA = 21.988	tempB = 22.429
489765	tempA = 22.001	tempB = 22.424
499765	tempA = 21.984	tempB = 22.426
509830	tempA = 21.995	tempB = 22.440
519895	tempA = 21.996	tempB = 22.427
529920	tempA = 21.993	tempB = 22.434
539980	tempA = 21.993	tempB = 22.434
549980	tempA = 21.999	tempB = 22.431
560045	tempA = 21.995	tempB = 22.422
570145	tempA = 21.997	tempB = 22.421
580165	tempA = 22.007	tempB = 22.437
590230	tempA = 22.004	tempB = 22.433
600300	tempA = 21.995	tempB = 22.430
610325	tempA = 22.003	tempB = 22.433
620380	tempA = 21.999	tempB = 22.432
630400	tempA = 22.007	tempB = 22.438
640465	tempA = 22.007	tempB = 22.429
650520	tempA = 22.011	tempB = 22.441
660545	tempA = 22.000	tempB = 22.444
670605	tempA = 22.009	tempB = 22.439
675730	Stop All Protocols, go to manual mode
677950	Start Constant-Force1 = 25.000000
680605	tempA = 22.009	tempB = 22.449
690670	tempA = 22.003	tempB = 22.436
700750	tempA = 22.002	tempB = 22.444
707685	End Write
