# Supplementary material for: Structural characterization of the saxitoxin-targeting APTSTX1 aptamer using optical tweezers and molecular dynamics simulations
Source: PLoS One. 2019 Nov 7;14(11):e0222468. doi: 10.1371/journal.pone.0222468 (PMC6837747; doi:10.1371/journal.pone.0222468)
Supplement: S1 File — Data repository, aptamer control condition and aptamer under SXT. (ZIP) [file pone.0222468.s005.zip › Data/Data/August/090815/3dA.txt]

#Begin Write:
CycleCount/n	X_force	Y_force	Z_force	A_dist-Y	B_dist-Y	time(sec)	Status
0	11.14	-25.02	0.00	-632.63	-532.51	38.780	110
100	11.66	-24.85	0.00	-632.44	-533.31	38.878	110
200	11.60	-24.96	0.00	-632.06	-532.06	38.972	110
300	11.55	-24.87	0.00	-631.12	-531.33	39.078	110
400	11.48	-24.91	0.00	-632.46	-532.81	39.169	110
500	11.41	-24.92	0.00	-631.97	-532.28	39.276	110
600	11.17	-25.12	0.00	-634.09	-534.35	39.378	110
700	11.57	-24.88	0.00	-632.74	-533.31	39.478	110
800	11.40	-25.00	0.00	-631.76	-533.07	39.577	110
900	11.75	-24.94	0.00	-631.52	-532.77	39.682	110
1000	11.50	-24.94	0.00	-633.63	-534.13	39.772	110
1100	11.40	-24.97	0.00	-633.94	-534.94	39.875	110
1200	11.48	-24.91	0.00	-629.69	-529.54	39.976	110
1300	10.52	-25.58	0.00	-630.62	-531.15	40.083	110
1400	11.52	-25.00	0.00	-634.58	-533.96	40.174	110
1500	11.53	-25.02	0.00	-633.94	-533.93	40.276	110
1600	11.71	-24.71	0.00	-635.19	-535.15	40.382	110
1700	11.52	-24.95	0.00	-633.67	-533.73	40.473	110
1800	11.43	-24.99	0.00	-632.22	-531.90	40.577	110
1900	11.31	-25.03	0.00	-632.95	-531.94	40.678	110
2000	11.77	-24.89	0.00	-635.68	-535.71	40.781	110
2100	11.39	-24.99	0.00	-634.14	-534.61	40.876	110
2200	11.58	-24.93	0.00	-630.08	-529.56	40.979	110
2300	11.39	-24.89	0.00	-637.25	-536.04	41.078	110
2400	11.43	-25.06	0.00	-634.22	-534.60	41.176	110
2500	11.58	-24.98	0.00	-634.22	-534.04	41.277	110
2600	11.51	-24.96	0.00	-633.10	-532.57	41.373	110
2700	11.38	-25.06	0.00	-633.05	-532.33	41.477	110
2800	11.24	-24.99	0.00	-634.43	-532.22	41.581	110
2900	11.44	-25.03	0.00	-633.20	-532.04	41.681	110
3000	11.31	-25.05	0.00	-632.26	-531.59	41.774	110
3100	11.48	-25.01	0.00	-632.19	-531.29	41.877	110
3200	11.91	-24.78	0.00	-634.46	-533.23	41.979	110
3300	11.55	-24.99	0.00	-632.74	-531.69	42.075	110
3400	11.43	-25.01	0.00	-633.62	-533.11	42.178	110
3500	11.80	-24.81	0.00	-633.60	-532.66	42.281	110
3600	11.34	-25.06	0.00	-634.85	-533.48	42.370	110
3700	11.63	-24.96	0.00	-634.34	-533.19	42.469	110
3800	11.45	-24.98	0.00	-633.47	-531.80	42.571	110
3900	11.16	-25.15	0.00	-633.31	-531.91	42.681	110
4000	11.20	-24.98	0.00	-631.42	-530.64	42.778	110
4100	11.41	-25.06	0.00	-635.10	-533.17	42.880	110
4200	11.39	-25.01	0.00	-636.30	-534.72	42.976	110
4300	11.55	-24.89	0.00	-632.04	-530.46	43.077	110
4400	11.30	-25.05	0.00	-636.09	-533.42	43.181	110
4500	10.95	-25.18	0.00	-636.04	-532.50	43.277	110
4600	11.35	-25.07	0.00	-637.89	-534.98	43.376	110
4700	10.96	-25.21	0.00	-635.61	-532.60	43.482	110
4800	11.77	-24.80	0.00	-635.16	-533.38	43.581	110
4900	11.52	-25.03	0.00	-632.50	-530.66	43.678	110
5000	11.38	-25.07	0.00	-630.93	-528.83	43.768	110
5100	11.57	-24.93	0.00	-631.51	-529.31	43.878	110
5200	11.41	-24.98	0.00	-633.66	-531.38	43.974	110
5300	11.41	-25.02	0.00	-635.89	-532.56	44.070	110
5400	11.44	-24.93	0.00	-633.19	-531.01	44.177	110
5500	11.46	-24.99	0.00	-634.26	-532.24	44.268	110
5600	11.70	-24.88	0.00	-633.44	-531.09	44.374	110
5700	11.47	-24.98	0.00	-633.25	-530.44	44.472	110
5800	11.89	-24.72	0.00	-634.18	-531.36	44.582	110
5900	12.05	-24.70	0.00	-635.08	-532.18	44.682	110
6000	11.05	-25.20	0.00	-632.94	-529.33	44.776	110
6100	11.28	-25.09	0.00	-633.62	-529.88	44.878	110
6200	11.32	-25.10	0.00	-632.95	-529.63	44.970	110
6300	11.67	-24.89	0.00	-634.33	-530.97	45.080	110
6400	11.57	-24.92	0.00	-637.72	-533.98	45.178	110
6500	11.25	-25.07	0.00	-632.66	-529.82	45.280	110
6600	11.40	-25.04	0.00	-634.39	-531.66	45.376	110
6700	11.62	-25.01	0.00	-633.46	-530.24	45.482	110
6800	10.85	-25.25	0.00	-633.98	-531.77	45.582	110
6900	11.41	-25.02	0.00	-635.33	-532.58	45.670	110
7000	11.59	-25.03	0.00	-634.16	-531.45	45.782	110
7100	11.35	-25.10	0.00	-632.26	-530.23	45.880	110
7200	11.37	-25.06	0.00	-632.09	-528.41	45.975	110
7300	11.42	-25.02	0.00	-631.59	-529.08	46.077	110
7400	11.57	-24.71	0.00	-633.75	-529.84	46.182	110
7500	11.57	-24.92	0.00	-633.70	-531.11	46.275	110
7600	11.31	-25.09	0.00	-633.86	-529.76	46.375	110
7700	11.44	-25.06	0.00	-633.44	-529.62	46.468	110
7800	11.56	-24.91	0.00	-632.88	-528.82	46.566	110
7940	11.29	-25.11	0.00	-631.26	-526.55	46.641	110
7945	11.27	-25.15	0.00	-631.44	-527.77	46.645	110
7950	11.11	-25.11	0.00	-632.03	-527.08	46.650	110
7955	11.31	-24.95	0.00	-633.17	-527.92	46.655	110
7960	11.05	-25.19	0.00	-632.86	-528.07	46.660	110
7965	11.41	-24.88	0.00	-633.51	-529.14	46.665	110
7970	11.49	-24.99	0.00	-632.06	-528.65	46.670	110
7975	11.37	-25.19	0.00	-632.39	-528.96	46.675	110
7980	11.95	-24.80	0.00	-633.15	-528.80	46.681	110
7985	11.65	-24.77	0.00	-631.91	-527.82	46.685	110
7990	11.40	-25.05	0.00	-631.25	-527.27	46.691	110
7995	11.81	-24.64	0.00	-632.03	-526.89	46.695	110
8000	11.71	-24.87	0.00	-628.95	-524.41	46.701	110
8005	11.21	-24.99	0.00	-628.74	-524.68	46.705	110
8010	11.79	-24.81	0.00	-628.97	-524.43	46.711	110
8015	11.08	-25.19	0.00	-627.79	-524.21	46.715	110
8020	11.11	-25.08	0.00	-629.80	-525.27	46.721	110
8025	11.26	-25.24	0.00	-629.89	-525.78	46.725	110
8030	11.40	-25.01	0.00	-630.52	-526.81	46.731	110
8035	11.33	-25.12	0.00	-630.75	-527.01	46.735	110
8040	11.11	-25.40	0.00	-631.50	-528.63	46.741	110
8045	11.42	-25.10	0.00	-633.28	-529.13	46.745	110
8050	12.02	-24.73	0.00	-632.92	-529.32	46.751	110
8055	11.10	-25.26	0.00	-632.59	-529.17	46.755	110
8060	11.21	-25.12	0.00	-632.75	-530.41	46.761	110
8065	11.57	-24.93	0.00	-633.42	-529.67	46.765	110
8070	11.13	-25.30	0.00	-633.34	-529.78	46.770	110
8075	11.82	-24.87	0.00	-633.60	-529.50	46.776	110
8080	11.51	-24.87	0.00	-633.40	-529.55	46.780	4610
8085	11.46	-24.87	0.00	-632.65	-528.40	46.786	7110
8090	10.93	-25.22	0.00	-632.39	-528.11	46.790	7110
8095	11.19	-25.09	0.00	-633.07	-528.65	46.795	7110
8100	11.39	-25.15	0.00	-633.41	-529.47	46.800	7110
8105	10.97	-25.09	0.00	-633.73	-529.28	46.807	7110
8110	11.56	-24.83	0.00	-633.27	-529.33	46.810	7110
8115	11.08	-25.11	0.00	-632.78	-528.95	46.815	7110
8120	11.17	-25.07	0.00	-633.27	-529.76	46.820	7110
8125	11.15	-25.03	0.00	-634.63	-529.95	46.827	7110
8130	11.28	-24.90	0.00	-634.44	-529.83	46.830	7110
8135	11.06	-24.98	0.00	-633.69	-528.59	46.837	7110
8140	11.18	-25.02	0.00	-632.93	-527.99	46.840	7110
8145	11.53	-24.76	0.00	-632.75	-527.49	46.846	7110
8150	11.28	-25.17	0.00	-631.55	-527.19	46.850	7110
8155	11.07	-25.15	0.00	-632.76	-528.35	46.856	7110
8160	11.25	-24.89	0.00	-633.18	-529.11	46.860	7110
8165	11.16	-25.07	0.00	-632.50	-527.91	46.866	7110
8170	11.47	-24.90	0.00	-632.96	-528.38	46.870	7110
8175	11.21	-24.99	0.00	-632.47	-528.52	46.876	7110
8180	11.08	-25.14	0.00	-632.32	-528.48	46.880	7110
8185	11.10	-25.18	0.00	-632.43	-528.68	46.886	7110
8190	11.52	-24.96	0.00	-632.90	-529.00	46.891	7110
8195	11.39	-24.98	0.00	-633.16	-529.20	46.896	7110
8200	11.46	-24.87	0.00	-633.20	-529.47	46.901	7110
8205	11.97	-24.61	0.00	-632.12	-528.71	46.906	7110
8210	11.34	-24.85	0.00	-631.26	-527.48	46.910	7110
8215	11.05	-25.18	0.00	-631.04	-527.76	46.915	7110
8220	10.90	-25.10	0.00	-631.74	-528.01	46.921	7110
8225	11.09	-25.07	0.00	-633.02	-528.63	46.925	7110
8230	11.48	-25.00	0.00	-632.86	-529.59	46.931	7110
8235	11.21	-24.92	0.00	-632.75	-529.69	46.935	7110
8240	11.32	-24.92	0.00	-633.08	-529.29	46.940	7110
8245	11.20	-25.04	0.00	-632.76	-528.53	46.945	7110
8250	11.61	-24.72	0.00	-632.21	-527.84	46.950	7110
8255	10.98	-25.15	0.00	-631.54	-527.32	46.955	7110
8260	11.12	-25.18	0.00	-631.10	-527.28	46.962	7110
8265	10.99	-25.26	0.00	-631.59	-527.40	46.965	7110
8270	11.02	-25.21	0.00	-633.01	-529.03	46.971	7110
8275	11.03	-25.02	0.00	-634.37	-529.35	46.975	7110
8280	10.82	-25.25	0.00	-633.93	-529.11	46.981	7110
8285	11.41	-24.87	0.00	-635.33	-531.06	46.985	7110
8290	11.67	-24.79	0.00	-634.57	-530.85	46.991	7110
8295	11.20	-25.18	0.00	-633.61	-530.51	46.995	7110
8300	12.64	-24.27	0.00	-634.43	-530.33	47.002	7110
8305	11.39	-25.00	0.00	-633.80	-530.13	47.005	7110
8310	11.43	-24.93	0.00	-633.40	-528.98	47.011	7110
8315	11.41	-24.98	0.00	-633.01	-528.44	47.015	7110
8320	11.33	-25.08	0.00	-631.83	-527.37	47.021	7110
8325	11.18	-25.13	0.00	-632.13	-527.99	47.025	7110
8330	11.27	-25.07	0.00	-632.18	-527.90	47.031	7110
8335	11.28	-25.08	0.00	-632.34	-527.99	47.035	7110
8340	11.42	-24.84	0.00	-632.58	-529.22	47.041	7110
8345	11.27	-24.88	0.00	-633.40	-529.63	47.045	7110
8350	11.00	-25.02	0.00	-633.03	-528.44	47.051	7110
8355	11.07	-25.22	0.00	-632.64	-528.05	47.056	7110
8360	11.22	-25.05	0.00	-633.08	-528.92	47.061	7110
8365	11.27	-24.98	0.00	-633.19	-528.04	47.065	7110
8370	10.99	-25.24	0.00	-633.66	-528.62	47.070	7110
8375	11.43	-25.05	0.00	-633.99	-528.88	47.076	7110
8380	11.23	-25.08	0.00	-633.73	-529.32	47.080	7110
8385	11.01	-25.15	0.00	-633.39	-529.47	47.086	7110
8390	11.13	-25.13	0.00	-634.17	-530.64	47.090	7110
8395	11.71	-24.73	0.00	-634.22	-530.23	47.095	7110
8400	11.94	-24.70	0.00	-632.98	-528.53	47.100	7110
8405	11.13	-25.17	0.00	-631.67	-525.75	47.106	7110
8410	11.24	-24.96	0.00	-631.77	-526.54	47.110	7110
8415	11.11	-25.16	0.00	-631.13	-526.42	47.115	7110
8420	11.40	-25.00	0.00	-631.45	-526.92	47.120	7110
8425	10.91	-25.17	0.00	-630.81	-527.27	47.127	7110
8430	11.25	-25.01	0.00	-631.53	-527.47	47.130	7110
8435	11.46	-25.10	0.00	-630.39	-525.92	47.137	7110
8440	11.14	-25.06	0.00	-630.52	-525.68	47.140	7110
8445	11.44	-24.80	0.00	-630.50	-526.37	47.146	7110
8450	11.28	-25.01	0.00	-629.39	-525.74	47.150	7110
8455	11.40	-24.92	0.00	-628.71	-524.89	47.157	7110
8460	11.22	-25.03	0.00	-628.60	-524.49	47.160	7110
8465	10.97	-25.12	0.00	-629.27	-524.86	47.166	7110
8470	11.25	-24.94	0.00	-629.34	-525.82	47.170	7110
8475	11.68	-24.86	0.00	-629.20	-525.54	47.177	7110
8480	11.06	-25.07	0.00	-629.06	-525.53	47.180	7110
8485	11.28	-25.01	0.00	-629.71	-525.86	47.186	7110
8490	11.00	-25.15	0.00	-630.00	-525.47	47.190	7110
8495	11.13	-25.03	0.00	-630.31	-526.80	47.196	7110
8500	11.46	-25.01	0.00	-630.37	-527.91	47.201	7110
8505	11.77	-24.85	0.00	-630.12	-526.34	47.206	7110
8510	11.22	-25.13	0.00	-629.70	-526.18	47.210	7110
8515	10.94	-25.19	0.00	-631.11	-528.22	47.218	7110
8520	11.22	-25.02	0.00	-631.23	-528.30	47.220	7110
8525	10.91	-25.23	0.00	-631.61	-528.08	47.226	7110
8530	11.55	-24.83	0.00	-632.29	-528.45	47.230	7110
8535	11.24	-24.98	0.00	-632.10	-527.52	47.235	7110
8540	10.99	-25.15	0.00	-632.06	-527.84	47.241	7110
8545	10.94	-25.17	0.00	-633.08	-529.08	47.245	7110
8550	11.00	-25.17	0.00	-634.16	-529.60	47.251	7110
8555	11.52	-24.77	0.00	-634.96	-530.44	47.255	7110
8560	11.17	-25.00	0.00	-634.10	-530.02	47.260	7110
8565	11.40	-24.98	0.00	-634.33	-529.81	47.265	7110
8570	11.38	-24.97	0.00	-633.45	-529.26	47.272	7110
8575	11.58	-24.73	0.00	-633.84	-528.67	47.275	7110
8580	11.22	-24.94	0.00	-632.11	-528.76	47.280	7110
8585	11.23	-24.97	0.00	-632.20	-528.68	47.285	7110
8590	11.57	-24.86	0.00	-631.98	-528.09	47.292	7110
8595	11.26	-24.96	0.00	-631.58	-527.51	47.295	7110
8600	11.32	-24.89	0.00	-631.27	-528.23	47.302	7110
8605	11.22	-25.04	0.00	-631.59	-527.66	47.305	7110
8610	11.16	-24.98	0.00	-631.57	-527.48	47.311	7110
8615	11.25	-25.11	0.00	-631.56	-527.69	47.315	7110
8620	10.72	-25.38	0.00	-631.43	-528.68	47.323	7110
8625	10.92	-25.17	0.00	-631.70	-528.17	47.325	7110
8630	11.10	-24.97	0.00	-633.68	-531.29	47.333	7110
8635	11.19	-24.95	0.00	-633.98	-530.14	47.335	7110
8640	11.38	-24.89	0.00	-633.65	-529.57	47.341	7110
8645	11.38	-24.95	0.00	-633.77	-529.42	47.345	7110
8650	11.35	-24.98	0.00	-633.55	-528.67	47.351	7110
8655	10.94	-25.04	0.00	-633.54	-529.49	47.355	7110
8660	11.59	-24.82	0.00	-634.17	-529.79	47.361	7110
8665	11.30	-24.83	0.00	-633.56	-529.31	47.365	7110
8670	11.27	-24.84	0.00	-632.92	-528.34	47.371	7110
8675	11.44	-24.83	0.00	-632.12	-528.37	47.376	7110
8680	11.56	-24.90	0.00	-631.98	-527.66	47.380	7110
8685	11.20	-25.05	0.00	-631.34	-527.36	47.385	7110
8690	11.27	-25.04	0.00	-631.41	-527.43	47.390	7110
8695	11.77	-24.83	0.00	-631.71	-527.64	47.396	7110
8700	11.52	-24.86	0.00	-630.61	-527.27	47.400	7110
8705	11.40	-24.99	0.00	-629.07	-526.19	47.405	7110
8710	11.10	-25.23	0.00	-629.55	-525.75	47.410	7110
8715	11.38	-24.98	0.00	-630.57	-526.60	47.416	7110
8720	11.45	-24.82	0.00	-630.96	-527.56	47.420	7110
8725	11.51	-24.89	0.00	-630.19	-526.17	47.425	7110
8730	10.78	-25.19	0.00	-630.39	-526.66	47.430	7110
8735	10.71	-25.38	0.00	-631.39	-528.19	47.437	7110
8740	11.31	-25.04	0.00	-632.37	-529.78	47.440	7110
8745	11.38	-25.00	0.00	-632.95	-529.78	47.446	7110
8750	11.76	-24.77	0.00	-632.76	-528.81	47.450	7110
8755	11.01	-25.04	0.00	-632.14	-529.24	47.457	7110
8760	11.45	-25.01	0.00	-632.91	-529.83	47.460	7110
8765	11.43	-25.07	0.00	-631.46	-527.60	47.467	7110
8770	11.14	-24.97	0.00	-631.80	-527.15	47.470	7110
8775	10.98	-25.19	0.00	-632.35	-527.71	47.476	7110
8780	11.47	-25.01	0.00	-632.54	-528.28	47.480	7110
8785	11.39	-24.85	0.00	-632.25	-528.68	47.486	7110
8790	11.37	-24.99	0.00	-631.88	-528.04	47.490	7110
8795	11.20	-25.12	0.00	-632.02	-527.09	47.496	7110
8800	11.56	-24.96	0.00	-632.13	-526.90	47.500	7110
8805	11.39	-24.88	0.00	-632.12	-527.53	47.506	7110
8810	11.45	-24.82	0.00	-632.32	-527.02	47.510	7110
8815	11.00	-25.13	0.00	-631.60	-526.87	47.516	7110
8820	11.37	-24.90	0.00	-632.21	-527.59	47.521	7110
8825	11.48	-25.00	0.00	-630.77	-527.63	47.525	7110
8830	11.10	-25.05	0.00	-632.74	-527.90	47.530	7110
8835	11.40	-25.00	0.00	-632.59	-528.66	47.535	7110
8840	10.95	-25.22	0.00	-633.15	-528.53	47.541	7110
8845	11.37	-24.91	0.00	-633.32	-528.82	47.545	7110
8850	11.26	-25.00	0.00	-632.91	-528.64	47.551	7110
8855	11.28	-24.97	0.00	-633.09	-529.04	47.555	7110
8860	10.99	-25.18	0.00	-632.87	-529.15	47.560	7110
8865	11.22	-25.06	0.00	-633.66	-529.65	47.565	7110
8870	11.13	-25.07	0.00	-631.68	-528.07	47.572	7110
8875	11.41	-25.07	0.00	-631.60	-528.19	47.575	7110
8880	11.23	-24.92	0.00	-632.41	-528.51	47.580	7110
8885	11.26	-25.07	0.00	-632.39	-528.10	47.585	7110
8890	11.53	-24.97	0.00	-632.23	-528.82	47.592	7110
8895	11.72	-24.76	0.00	-632.34	-527.64	47.595	7110
8900	10.98	-25.16	0.00	-632.56	-527.52	47.602	7110
8905	11.11	-24.96	0.00	-633.28	-528.69	47.605	7110
8910	11.45	-24.86	0.00	-632.47	-528.09	47.611	7110
8915	11.34	-25.04	0.00	-631.63	-526.91	47.615	7110
8920	11.96	-24.65	0.00	-632.70	-528.75	47.622	7110
8925	10.71	-25.25	0.00	-632.61	-528.28	47.625	7110
8930	11.27	-24.85	0.00	-635.13	-529.56	47.631	7110
8935	11.99	-24.79	0.00	-633.41	-529.18	47.635	7110
8940	10.91	-25.37	0.00	-632.71	-529.03	47.643	7110
8945	11.36	-24.98	0.00	-633.05	-529.80	47.645	7110
8950	11.58	-24.86	0.00	-632.56	-528.85	47.651	7110
8955	11.29	-25.12	0.00	-631.88	-529.27	47.655	7110
8960	11.19	-25.18	0.00	-632.30	-529.06	47.663	7110
8965	11.00	-25.10	0.00	-633.33	-529.74	47.665	7110
8970	11.20	-24.99	0.00	-634.30	-530.36	47.671	7110
8975	11.30	-24.85	0.00	-633.69	-530.06	47.675	7110
8980	11.47	-24.93	0.00	-633.08	-529.59	47.680	7110
8985	10.95	-25.19	0.00	-633.12	-529.76	47.686	7110
8990	10.97	-25.10	0.00	-634.35	-529.77	47.690	7110
8995	11.32	-24.89	0.00	-634.68	-530.22	47.695	7110
9000	11.22	-25.09	0.00	-633.50	-529.91	47.700	7110
9005	11.46	-25.03	0.00	-634.13	-529.57	47.706	7110
9010	11.22	-24.98	0.00	-634.03	-530.26	47.710	7110
9015	11.42	-24.93	0.00	-633.79	-531.23	47.717	7110
9020	10.94	-25.09	0.00	-633.90	-530.90	47.720	7110
9025	11.57	-24.86	0.00	-633.83	-531.13	47.725	7110
9030	11.22	-25.16	0.00	-634.06	-531.14	47.730	7110
9035	11.14	-25.18	0.00	-634.86	-531.18	47.737	7110
9040	11.26	-25.05	0.00	-635.29	-531.67	47.740	7110
9045	11.38	-25.10	0.00	-634.95	-530.54	47.745	7110
9050	11.60	-24.95	0.00	-634.59	-530.56	47.750	7110
9055	11.75	-24.66	0.00	-634.57	-529.81	47.757	7110
9060	11.51	-24.93	0.00	-633.60	-529.70	47.760	7110
9065	11.35	-24.89	0.00	-632.68	-529.42	47.767	7110
9070	11.33	-24.86	0.00	-633.01	-529.02	47.770	7110
9075	11.82	-24.65	0.00	-633.16	-528.44	47.776	7110
9080	11.28	-24.98	0.00	-631.58	-526.63	47.780	7110
9085	11.10	-25.35	0.00	-631.66	-526.86	47.788	7110
9090	11.11	-25.17	0.00	-631.89	-528.07	47.790	7110
9095	11.01	-25.21	0.00	-632.68	-528.93	47.796	7110
9100	11.30	-24.99	0.00	-633.88	-529.40	47.800	7110
9105	11.41	-24.86	0.00	-634.06	-530.36	47.806	7110
9110	11.52	-25.06	0.00	-633.52	-529.55	47.810	7110
9115	11.75	-24.84	0.00	-633.52	-528.55	47.816	7110
9120	11.43	-24.90	0.00	-633.12	-527.53	47.821	7110
9125	11.45	-25.02	0.00	-631.90	-528.79	47.826	7110
9130	11.17	-25.03	0.00	-631.97	-528.69	47.830	7110
9135	10.40	-25.32	0.00	-633.23	-526.60	47.838	7110
9140	11.51	-25.05	0.00	-632.46	-527.82	47.840	7110
9145	11.73	-24.60	0.00	-632.53	-528.51	47.846	7110
9150	11.65	-24.93	0.00	-630.62	-526.75	47.851	7110
9155	10.93	-25.15	0.00	-630.55	-526.69	47.855	7110
9160	11.33	-25.02	0.00	-630.42	-527.15	47.860	7110
9165	11.24	-25.00	0.00	-631.26	-527.42	47.865	7110
9170	11.24	-25.02	0.00	-630.68	-526.83	47.871	7110
9175	11.36	-24.91	0.00	-631.14	-526.89	47.875	7110
9180	11.26	-25.03	0.00	-630.55	-526.53	47.880	7110
9185	11.22	-25.07	0.00	-630.90	-527.07	47.885	7110
9190	11.05	-25.13	0.00	-630.30	-527.25	47.892	7110
9195	11.44	-24.96	0.00	-630.88	-527.25	47.895	7110
9200	11.36	-25.15	0.00	-630.64	-527.72	47.902	7110
9205	10.96	-25.38	0.00	-631.72	-528.25	47.905	7110
9210	11.16	-25.04	0.00	-634.21	-529.66	47.911	7110
9215	11.31	-24.92	0.00	-634.24	-529.86	47.915	7110
9220	11.62	-24.76	0.00	-632.86	-528.66	47.922	7110
9225	10.54	-25.28	0.00	-631.56	-528.15	47.927	7110
9230	11.43	-25.03	0.00	-632.93	-528.29	47.931	7110
9235	11.43	-24.99	0.00	-632.83	-527.92	47.935	7110
9240	10.53	-25.34	0.00	-633.34	-528.39	47.941	7110
9245	11.99	-24.86	0.00	-632.49	-529.76	47.945	7110
9250	11.30	-25.19	0.00	-632.44	-529.08	47.951	7110
9255	11.19	-25.14	0.00	-633.67	-529.95	47.955	7110
9260	11.21	-25.21	0.00	-634.92	-529.94	47.961	7110
9265	11.06	-24.95	0.00	-635.83	-531.28	47.965	7110
9270	11.48	-24.90	0.00	-635.31	-530.93	47.971	7110
9275	11.26	-25.20	0.00	-634.52	-530.77	47.975	7110
9280	11.76	-24.68	0.00	-635.53	-531.36	47.981	7110
9285	11.49	-24.87	0.00	-634.17	-529.41	47.986	7110
9290	11.20	-25.15	0.00	-633.05	-528.47	47.990	7110
9295	11.38	-24.99	0.00	-633.79	-528.64	47.995	7110
9300	11.69	-24.84	0.00	-633.49	-528.22	48.000	7110
9305	11.37	-25.08	0.00	-632.99	-527.96	48.006	7110
9310	11.77	-24.75	0.00	-632.10	-528.08	48.010	7110
9315	11.13	-24.99	0.00	-631.04	-526.96	48.016	7110
9320	11.29	-25.06	0.00	-631.70	-527.03	48.020	7110
9325	11.51	-24.78	0.00	-632.07	-527.75	48.025	7110
9330	10.67	-25.21	0.00	-632.03	-527.36	48.030	7110
9335	10.85	-25.23	0.00	-632.53	-528.52	48.037	7110
9340	11.18	-24.99	0.00	-632.99	-529.59	48.040	7110
9345	11.29	-24.99	0.00	-634.01	-528.53	48.045	7110
9350	11.06	-25.19	0.00	-633.58	-528.87	48.050	7110
9355	11.88	-24.90	0.00	-633.38	-528.51	48.056	7110
9360	11.14	-25.08	0.00	-633.13	-528.21	48.060	7110
9365	11.49	-24.78	0.00	-632.42	-527.91	48.067	7110
9370	11.27	-25.03	0.00	-632.07	-526.69	48.070	7110
9375	11.60	-24.76	0.00	-632.03	-527.29	48.076	7110
9380	10.77	-25.20	0.00	-631.87	-527.29	48.080	7110
9385	10.35	-25.65	0.00	-631.56	-527.27	48.087	7110
9390	11.33	-25.07	0.00	-631.68	-528.34	48.090	7110
9395	11.16	-25.29	0.00	-632.19	-528.46	48.097	7110
9400	11.19	-25.11	0.00	-633.50	-528.64	48.100	7110
9405	11.17	-24.98	0.00	-634.23	-528.86	48.106	7110
9410	11.13	-24.88	0.00	-634.57	-529.68	48.110	7110
9415	11.41	-24.93	0.00	-634.06	-530.16	48.116	7110
9420	11.18	-24.91	0.00	-633.53	-528.87	48.120	7110
9425	11.30	-25.03	0.00	-633.45	-528.53	48.126	7110
9430	11.30	-25.04	0.00	-633.55	-528.62	48.130	7110
9435	11.19	-24.95	0.00	-633.97	-529.79	48.136	7110
9440	11.38	-25.04	0.00	-633.15	-529.29	48.141	7110
9445	11.08	-25.16	0.00	-633.41	-529.18	48.146	7110
9450	11.34	-24.91	0.00	-633.56	-528.96	48.150	7110
9455	11.38	-24.95	0.00	-633.00	-528.86	48.156	7110
9460	11.23	-25.03	0.00	-633.02	-528.03	48.161	7110
9465	10.97	-25.18	0.00	-633.23	-528.04	48.165	7110
9470	11.33	-24.94	0.00	-632.94	-528.50	48.171	7110
9475	11.23	-25.15	0.00	-632.43	-528.63	48.175	7110
9480	11.32	-25.00	0.00	-633.57	-529.35	48.180	7110
9485	11.21	-25.05	0.00	-633.60	-529.10	48.185	7110
9490	11.39	-24.86	0.00	-633.12	-528.57	48.191	7110
9495	11.24	-24.87	0.00	-632.54	-528.03	48.195	7110
9500	11.73	-24.77	0.00	-633.13	-528.86	48.202	7110
9505	11.12	-25.25	0.00	-632.65	-529.07	48.205	7110
9510	11.37	-25.10	0.00	-633.74	-529.41	48.210	7110
9515	11.31	-24.86	0.00	-633.73	-529.40	48.215	7110
9520	11.10	-24.91	0.00	-633.49	-528.40	48.222	7110
9525	11.60	-24.90	0.00	-633.31	-528.72	48.225	7110
9530	11.32	-24.83	0.00	-632.83	-528.83	48.231	7110
9535	11.05	-25.15	0.00	-631.92	-529.14	48.235	7110
9540	11.65	-24.92	0.00	-634.54	-529.21	48.242	7110
9545	11.83	-24.85	0.00	-633.52	-529.13	48.245	7110
9550	11.03	-24.95	0.00	-634.56	-529.91	48.252	7110
9555	11.01	-25.08	0.00	-634.20	-529.62	48.255	7110
9560	11.28	-25.13	0.00	-634.54	-529.36	48.261	7110
9565	11.09	-25.17	0.00	-634.55	-530.38	48.265	7110
9570	11.36	-25.05	0.00	-635.74	-530.94	48.271	7110
9575	11.25	-25.12	0.00	-636.31	-531.09	48.275	7110
9580	11.85	-24.59	0.00	-636.80	-530.81	48.281	7110
9585	11.78	-24.72	0.00	-634.37	-530.31	48.285	7110
9590	11.28	-24.97	0.00	-633.35	-528.99	48.291	7110
9595	11.47	-24.97	0.00	-632.96	-528.70	48.295	7110
9600	11.17	-25.08	0.00	-633.65	-528.65	48.301	7110
9605	11.45	-24.85	0.00	-634.42	-529.39	48.306	7110
9610	11.52	-24.96	0.00	-633.07	-528.76	48.311	7110
9615	11.39	-25.00	0.00	-632.50	-527.90	48.315	7110
9620	11.30	-25.02	0.00	-633.01	-527.90	48.320	7110
9625	11.07	-24.94	0.00	-633.12	-528.58	48.325	7110
9630	11.70	-24.71	0.00	-632.20	-528.36	48.330	7110
9635	10.96	-25.32	0.00	-630.40	-526.41	48.336	7110
9640	11.32	-25.04	0.00	-631.41	-528.39	48.340	7110
9645	11.09	-25.11	0.00	-632.33	-528.45	48.345	7110
9650	11.51	-24.91	0.00	-632.91	-528.52	48.350	7110
9655	11.46	-24.92	0.00	-632.04	-527.85	48.356	7110
9660	11.02	-25.12	0.00	-632.18	-527.84	48.360	7110
9665	11.43	-25.21	0.00	-632.44	-528.16	48.366	7110
9670	11.43	-24.90	0.00	-632.48	-528.67	48.370	7110
9675	11.24	-25.13	0.00	-633.10	-528.62	48.375	7110
9680	11.50	-24.97	0.00	-632.58	-529.54	48.380	7110
9685	11.44	-24.94	0.00	-632.71	-528.83	48.387	7110
9690	11.38	-24.95	0.00	-632.73	-529.14	48.390	7110
9695	11.52	-24.78	0.00	-632.89	-528.86	48.396	7110
9700	11.46	-25.01	0.00	-631.65	-526.85	48.400	7110
9705	11.51	-25.07	0.00	-630.99	-526.69	48.407	7110
9710	11.15	-25.07	0.00	-631.61	-527.30	48.410	7110
9715	11.37	-24.88	0.00	-631.89	-526.88	48.416	7110
9720	11.28	-24.94	0.00	-631.06	-526.80	48.420	7110
9725	11.02	-25.05	0.00	-631.65	-527.57	48.428	7110
9730	11.22	-25.08	0.00	-631.27	-526.73	48.430	7110
9735	11.31	-25.10	0.00	-631.27	-527.50	48.436	7110
9740	11.18	-25.05	0.00	-632.05	-527.83	48.440	7110
9745	11.64	-24.99	0.00	-632.02	-529.04	48.446	7110
9750	11.05	-25.01	0.00	-633.18	-528.42	48.450	7110
9755	10.97	-25.03	0.00	-632.97	-528.52	48.456	7110
9760	11.52	-24.88	0.00	-631.73	-529.43	48.460	7110
9765	10.90	-25.17	0.00	-632.14	-529.18	48.465	7110
9770	11.39	-24.94	0.00	-632.73	-529.57	48.471	7110
9775	11.76	-24.79	0.00	-633.07	-529.22	48.475	7110
9780	11.38	-25.01	0.00	-632.51	-529.33	48.480	7110
9785	11.21	-24.99	0.00	-632.62	-529.61	48.485	7110
9790	10.98	-25.31	0.00	-633.15	-528.72	48.491	7110
9795	11.37	-25.08	0.00	-633.41	-529.65	48.495	7110
9800	11.53	-24.84	0.00	-634.51	-531.76	48.501	7110
9805	11.91	-24.69	0.00	-634.43	-530.57	48.505	7110
9810	11.24	-25.08	0.00	-632.99	-529.31	48.510	7110
9815	11.30	-24.92	0.00	-633.49	-529.83	48.515	7110
9820	10.30	-25.57	0.00	-632.70	-529.01	48.522	7110
9825	11.60	-24.84	0.00	-633.60	-529.84	48.525	7110
9830	11.48	-25.02	0.00	-631.88	-529.47	48.531	7110
9835	11.45	-24.90	0.00	-632.20	-529.43	48.535	7110
9840	11.03	-25.35	0.00	-631.64	-528.95	48.540	7110
9845	11.29	-25.04	0.00	-632.57	-530.13	48.545	7110
9850	11.12	-25.29	0.00	-632.37	-528.93	48.552	7110
9855	11.41	-24.89	0.00	-633.40	-529.75	48.555	7110
9860	11.54	-25.01	0.00	-632.83	-528.90	48.561	7110
9865	11.16	-25.11	0.00	-633.22	-528.46	48.565	7110
9870	11.72	-24.80	0.00	-633.39	-529.35	48.572	7110
9875	11.45	-24.87	0.00	-632.22	-529.07	48.575	7110
9880	11.43	-25.10	0.00	-631.50	-527.78	48.582	7110
9885	11.39	-25.01	0.00	-631.29	-527.85	48.585	7110
9890	11.29	-24.99	0.00	-631.83	-528.72	48.591	7110
9895	11.43	-24.94	0.00	-631.16	-528.33	48.595	7110
9900	11.14	-25.09	0.00	-631.07	-527.22	48.601	7110
9905	11.05	-25.14	0.00	-631.41	-528.07	48.605	7110
9910	11.72	-24.84	0.00	-632.61	-528.89	48.611	7110
9915	11.09	-25.14	0.00	-631.87	-528.96	48.615	7110
9920	11.32	-25.05	0.00	-632.16	-529.00	48.621	7110
9925	11.00	-25.11	0.00	-633.36	-529.64	48.626	7110
9930	10.42	-25.51	0.00	-634.26	-530.48	48.633	7110
9935	11.42	-24.94	0.00	-634.47	-531.25	48.635	7110
9940	11.28	-24.99	0.00	-634.87	-531.74	48.641	7110
9945	11.80	-24.80	0.00	-634.12	-531.21	48.645	7110
9950	12.04	-24.68	0.00	-632.45	-529.43	48.650	7110
9955	11.45	-24.99	0.00	-631.62	-528.25	48.656	7110
9960	11.67	-24.77	0.00	-631.13	-528.01	48.660	7110
9965	11.40	-24.95	0.00	-630.53	-526.69	48.665	7110
9970	10.97	-25.29	0.00	-630.47	-527.33	48.670	7110
9975	11.15	-24.89	0.00	-631.48	-528.38	48.676	7110
9980	11.30	-24.88	0.00	-631.31	-528.49	48.680	7110
9985	10.93	-25.27	0.00	-630.52	-526.94	48.687	7110
9990	11.52	-24.79	0.00	-630.64	-527.41	48.690	7110
9995	11.67	-24.67	0.00	-630.93	-527.65	48.697	7110
10000	11.37	-24.86	0.00	-630.84	-526.70	48.700	7110
10005	10.87	-25.09	0.00	-629.85	-526.99	48.706	7110
10010	11.28	-25.02	0.00	-629.87	-527.48	48.710	7110
10015	11.39	-25.15	0.00	-629.82	-526.64	48.717	7110
10020	12.08	-24.73	0.00	-629.75	-526.80	48.720	7110
10025	11.56	-24.79	0.00	-629.24	-526.03	48.726	7110
10030	11.37	-25.00	0.00	-628.28	-526.21	48.730	7110
10035	10.41	-25.60	0.00	-626.82	-525.81	48.738	7110
10040	11.08	-25.16	0.00	-627.64	-525.78	48.740	7110
10045	11.02	-25.12	0.00	-628.42	-525.53	48.746	7110
10050	11.17	-25.12	0.00	-629.00	-526.15	48.750	7110
10055	11.52	-24.72	0.00	-630.44	-526.33	48.756	7110
10060	11.64	-24.84	0.00	-629.26	-525.55	48.760	7110
10065	10.86	-25.29	0.00	-627.85	-524.44	48.766	7110
10070	11.72	-24.69	0.00	-628.30	-525.57	48.771	7110
10075	11.37	-24.90	0.00	-627.28	-524.02	48.776	7110
10080	10.94	-25.28	0.00	-627.06	-524.56	48.780	7110
10085	11.51	-24.80	0.00	-628.82	-525.21	48.786	7110
10090	10.62	-25.29	0.00	-629.23	-525.77	48.791	7110
10095	10.92	-25.09	0.00	-630.34	-527.78	48.795	7110
10100	11.21	-25.12	0.00	-630.98	-527.84	48.800	7110
10105	11.16	-25.09	0.00	-632.23	-528.59	48.805	7110
10110	11.02	-25.12	0.00	-632.09	-528.84	48.811	7110
10115	11.64	-24.81	0.00	-631.77	-527.91	48.815	7110
10120	11.33	-24.77	0.00	-631.59	-528.21	48.821	7110
10125	11.02	-25.07	0.00	-631.98	-527.70	48.825	7110
10130	11.11	-25.18	0.00	-631.80	-528.91	48.830	7110
10135	11.75	-24.71	0.00	-631.69	-529.46	48.835	7110
10140	11.68	-24.59	0.00	-631.28	-527.81	48.842	7110
10145	11.01	-25.22	0.00	-630.74	-527.36	48.845	7110
10150	11.26	-25.06	0.00	-630.77	-528.36	48.850	7110
10155	11.29	-25.11	0.00	-631.14	-529.42	48.855	7110
10160	11.45	-24.93	0.00	-631.90	-529.57	48.861	7110
10165	11.09	-25.05	0.00	-631.97	-528.96	48.865	7110
10170	10.96	-25.18	0.00	-633.28	-529.01	48.872	7110
10175	11.28	-24.96	0.00	-633.11	-529.74	48.875	7110
10180	10.87	-25.15	0.00	-632.53	-529.79	48.883	7110
10185	11.42	-24.80	0.00	-633.12	-529.48	48.885	7110
10190	11.53	-24.95	0.00	-633.07	-529.83	48.891	7110
10195	11.18	-24.91	0.00	-633.08	-530.23	48.895	7110
10200	11.53	-25.03	0.00	-631.98	-528.66	48.901	7110
10205	11.21	-25.04	0.00	-632.34	-529.41	48.905	7110
10210	11.33	-25.09	0.00	-632.22	-529.38	48.911	7110
10215	11.00	-25.22	0.00	-632.72	-529.36	48.915	7110
10220	10.94	-25.30	0.00	-634.00	-531.61	48.921	7110
10225	11.44	-24.91	0.00	-635.60	-532.77	48.925	7110
10230	11.65	-24.76	0.00	-635.38	-531.91	48.931	7110
10235	11.49	-25.11	0.00	-634.08	-530.86	48.936	7110
10240	11.71	-24.79	0.00	-633.40	-530.60	48.941	7110
10245	11.72	-24.84	0.00	-632.40	-528.79	48.945	7110
10250	11.66	-24.81	0.00	-631.37	-528.95	48.950	7110
10255	11.75	-24.65	0.00	-630.87	-528.56	48.956	7110
10260	11.25	-24.98	0.00	-630.48	-527.35	48.960	7110
10265	11.28	-25.00	0.00	-629.97	-526.42	48.966	7110
10270	11.41	-24.94	0.00	-629.22	-526.82	48.970	7110
10275	11.01	-25.28	0.00	-629.26	-526.97	48.975	7110
10280	11.42	-24.85	0.00	-630.49	-527.84	48.980	7110
10285	11.29	-24.75	0.00	-630.43	-527.61	48.987	7110
10290	11.29	-25.12	0.00	-630.09	-527.32	48.990	7110
10295	11.33	-24.93	0.00	-630.09	-527.30	48.995	7110
10300	10.90	-25.28	0.00	-630.48	-527.29	49.000	7110
10305	10.88	-25.17	0.00	-631.39	-527.79	49.007	7110
10310	11.21	-24.96	0.00	-632.36	-528.56	49.010	7110
10315	11.18	-25.01	0.00	-632.26	-528.93	49.016	7110
10320	11.17	-25.11	0.00	-632.61	-529.31	49.020	7110
10325	11.64	-24.80	0.00	-632.82	-529.56	49.026	7110
10330	11.23	-24.89	0.00	-631.81	-528.80	49.030	7110
10335	11.43	-24.83	0.00	-632.49	-528.42	49.037	7110
10340	11.29	-25.08	0.00	-632.74	-528.50	49.040	7110
10345	10.83	-25.12	0.00	-632.24	-528.48	49.046	7110
10350	11.25	-25.00	0.00	-633.00	-529.14	49.050	7110
10355	12.47	-24.55	0.00	-633.75	-529.03	49.058	7110
10360	11.24	-24.88	0.00	-632.92	-529.44	49.060	7110
10365	10.92	-25.08	0.00	-632.89	-528.62	49.065	7110
10365	11.38	-25.00	0.00	-632.03	-529.09	49.027	7110
10370	11.57	-24.85	0.00	-632.37	-529.21	49.032	7110
10375	10.99	-25.22	0.00	-631.82	-528.03	49.037	7110
10380	11.31	-24.98	0.00	-633.41	-528.97	49.042	7110
10385	10.88	-25.08	0.00	-632.88	-529.20	49.048	7110
10390	10.98	-25.14	0.00	-633.36	-530.49	49.052	7110
10395	11.47	-24.89	0.00	-634.24	-530.61	49.058	7110
10400	11.35	-24.91	0.00	-633.72	-529.97	49.061	7110
10405	11.15	-25.08	0.00	-633.76	-530.40	49.067	7110
10410	11.87	-24.74	0.00	-633.02	-529.21	49.071	7110
10415	11.50	-24.96	0.00	-632.01	-528.75	49.078	7110
10420	11.54	-25.02	0.00	-632.32	-529.05	49.081	7110
10425	11.90	-24.77	0.00	-632.08	-528.46	49.088	7110
10430	11.46	-24.95	0.00	-631.15	-527.56	49.091	7110
10435	10.98	-25.25	0.00	-631.78	-528.11	49.097	7110
10440	11.10	-25.13	0.00	-632.26	-530.20	49.102	7110
10445	11.47	-24.75	0.00	-634.30	-531.24	49.109	7110
10450	11.51	-24.80	0.00	-633.33	-530.85	49.111	7110
10455	11.23	-25.03	0.00	-633.19	-528.67	49.117	7110
10460	11.44	-24.87	0.00	-633.24	-529.11	49.122	7110
10465	10.91	-25.09	0.00	-631.71	-529.28	49.129	7110
10470	11.22	-24.99	0.00	-632.17	-529.22	49.132	7110
10475	11.16	-25.06	0.00	-632.61	-528.93	49.137	7110
10480	11.34	-24.98	0.00	-633.21	-529.13	49.142	7110
10485	11.37	-24.87	0.00	-632.86	-529.00	49.147	7110
10490	11.21	-25.11	0.00	-631.71	-528.15	49.152	7110
10495	12.34	-24.44	0.00	-632.89	-529.81	49.159	7110
10500	11.10	-25.02	0.00	-632.42	-529.03	49.162	7110
10505	11.10	-24.96	0.00	-632.67	-529.39	49.167	7110
10510	11.35	-24.98	0.00	-632.45	-529.72	49.172	7110
10515	11.00	-25.13	0.00	-633.40	-529.78	49.177	7110
10520	11.62	-24.86	0.00	-633.68	-529.99	49.182	7110
10525	11.56	-24.93	0.00	-632.72	-528.61	49.187	7110
10530	11.37	-25.05	0.00	-632.37	-528.60	49.193	7110
10535	11.29	-25.05	0.00	-632.66	-529.27	49.197	7110
10540	11.28	-25.04	0.00	-632.23	-529.43	49.202	7110
10545	11.78	-24.90	0.00	-631.64	-528.87	49.207	7110
10550	10.82	-25.10	0.00	-632.58	-530.14	49.213	7110
10555	11.15	-24.94	0.00	-633.43	-530.90	49.216	7110
10560	11.39	-24.95	0.00	-634.06	-530.86	49.222	7110
10565	11.36	-25.00	0.00	-633.73	-530.10	49.226	7110
10570	11.09	-25.26	0.00	-633.88	-530.31	49.232	7110
10575	10.87	-25.08	0.00	-634.70	-530.80	49.238	7110
10580	11.16	-25.07	0.00	-635.54	-531.22	49.242	7110
10585	11.21	-25.07	0.00	-634.77	-531.40	49.247	7110
10590	11.29	-25.00	0.00	-634.93	-531.26	49.252	7110
10595	11.75	-24.81	0.00	-634.80	-530.69	49.257	7110
10600	11.32	-25.01	0.00	-633.78	-529.79	49.264	7110
10605	11.34	-24.83	0.00	-633.37	-529.03	49.267	7110
10610	11.83	-24.72	0.00	-632.22	-528.30	49.272	7110
10615	11.14	-25.11	0.00	-631.29	-526.91	49.277	7110
10620	11.50	-24.87	0.00	-631.07	-527.49	49.283	7110
10625	11.05	-25.04	0.00	-630.97	-527.69	49.287	7110
10630	10.73	-25.16	0.00	-631.09	-528.14	49.294	7110
10635	11.09	-25.10	0.00	-631.80	-528.12	49.297	7110
10640	11.14	-25.24	0.00	-631.77	-528.07	49.302	7110
10645	11.27	-25.03	0.00	-632.43	-528.57	49.307	7110
10650	11.34	-25.08	0.00	-632.47	-528.96	49.312	7110
10655	11.37	-24.95	0.00	-632.54	-528.70	49.317	7110
10660	11.46	-24.87	0.00	-632.42	-529.24	49.322	7110
10665	11.11	-25.18	0.00	-631.62	-527.89	49.327	7110
10670	11.14	-25.26	0.00	-631.84	-528.19	49.332	7110
10675	11.23	-25.06	0.00	-632.57	-530.20	49.337	7110
10680	11.34	-25.02	0.00	-633.07	-530.82	49.342	7110
10685	11.42	-24.83	0.00	-633.52	-530.14	49.347	7110
10690	11.29	-25.05	0.00	-632.66	-529.88	49.352	7110
10695	11.47	-24.85	0.00	-633.25	-529.79	49.357	7110
10700	11.06	-25.33	0.00	-632.27	-530.08	49.362	7110
10705	11.50	-24.75	0.00	-633.72	-530.16	49.367	7110
10710	11.58	-24.82	0.00	-632.86	-529.10	49.371	7110
10715	11.05	-25.27	0.00	-632.36	-527.57	49.378	7110
10720	11.27	-24.96	0.00	-632.71	-528.52	49.381	7110
10725	10.82	-25.24	0.00	-633.95	-530.43	49.387	7110
10730	10.99	-25.12	0.00	-634.68	-532.01	49.391	7110
10735	11.08	-25.14	0.00	-636.58	-532.37	49.398	7110
10740	12.26	-24.43	0.00	-635.44	-531.87	49.401	7110
10745	11.53	-25.07	0.00	-632.79	-528.87	49.407	7110
10750	11.14	-25.12	0.00	-632.61	-528.82	49.412	7110
10755	11.49	-24.80	0.00	-633.11	-530.08	49.419	7110
10760	11.16	-25.27	0.00	-632.92	-529.55	49.421	7110
10765	11.89	-24.95	0.00	-633.86	-529.50	49.429	7110
10770	11.31	-24.98	0.00	-633.98	-530.19	49.432	7110
10775	11.30	-25.14	0.00	-634.71	-529.70	49.438	7110
10780	11.10	-25.01	0.00	-635.42	-530.51	49.442	7110
10785	9.88	-25.83	0.00	-634.85	-531.23	49.449	7110
10790	11.11	-25.17	0.00	-635.76	-531.90	49.452	7110
10795	11.12	-25.17	0.00	-635.70	-531.23	49.457	7110
10800	11.29	-25.07	0.00	-635.64	-531.22	49.462	7110
10805	11.43	-24.91	0.00	-636.34	-532.02	49.467	7110
10810	11.39	-24.85	0.00	-636.63	-532.42	49.472	7110
10815	11.40	-25.01	0.00	-635.35	-531.76	49.477	7110
10820	11.59	-24.90	0.00	-634.93	-531.89	49.482	7110
10825	11.23	-25.03	0.00	-634.57	-530.57	49.487	7110
10830	11.25	-25.11	0.00	-634.15	-530.35	49.493	7110
10835	11.49	-25.01	0.00	-634.40	-531.06	49.497	7110
10840	11.16	-25.10	0.00	-634.69	-530.97	49.502	7110
10845	11.15	-25.09	0.00	-634.79	-531.55	49.507	7110
10850	11.76	-24.78	0.00	-634.99	-530.74	49.512	7110
10855	11.41	-24.96	0.00	-633.49	-529.78	49.517	7110
10860	11.29	-25.08	0.00	-634.34	-531.48	49.523	7110
10865	11.22	-25.06	0.00	-634.46	-531.14	49.526	7110
10870	11.12	-25.10	0.00	-634.96	-531.10	49.532	7110
10875	11.55	-24.87	0.00	-634.72	-530.99	49.536	7110
10880	10.88	-25.25	0.00	-634.35	-530.26	49.543	7110
10885	11.44	-24.92	0.00	-634.95	-530.54	49.546	7110
10890	11.47	-24.86	0.00	-634.05	-529.79	49.552	7110
10895	10.64	-25.03	0.00	-633.72	-529.38	49.556	7110
10900	11.62	-24.91	0.00	-633.22	-529.78	49.563	7110
10905	11.66	-24.89	0.00	-633.35	-529.19	49.567	7110
10910	11.13	-25.07	0.00	-632.70	-528.88	49.572	7110
10915	11.29	-25.02	0.00	-632.37	-529.88	49.577	7110
10920	10.93	-25.02	0.00	-633.98	-527.99	49.584	7110
10925	11.09	-25.06	0.00	-633.65	-529.15	49.587	7110
10930	10.29	-25.63	0.00	-632.82	-529.34	49.594	7110
10935	10.91	-25.23	0.00	-634.88	-531.01	49.597	7110
10940	11.25	-25.19	0.00	-634.14	-529.99	49.602	7110
10945	11.39	-25.02	0.00	-634.64	-530.42	49.607	7110
10950	11.32	-24.82	0.00	-634.79	-530.80	49.612	7110
10955	11.75	-24.82	0.00	-633.57	-529.81	49.617	7110
10960	10.98	-25.24	0.00	-632.58	-529.43	49.622	7110
10965	11.43	-24.87	0.00	-632.82	-529.00	49.627	7110
10970	11.55	-24.97	0.00	-632.72	-528.01	49.632	7110
10975	11.50	-24.80	0.00	-632.48	-528.18	49.637	7110
10980	11.26	-24.91	0.00	-632.12	-527.77	49.642	7110
10985	11.22	-25.11	0.00	-631.38	-527.62	49.647	7110
10990	10.84	-25.25	0.00	-632.22	-529.20	49.652	7110
10995	11.73	-24.73	0.00	-632.81	-529.50	49.658	7110
11000	11.13	-25.17	0.00	-632.16	-528.26	49.662	7110
11005	11.13	-25.06	0.00	-632.53	-528.56	49.667	7110
11010	11.48	-24.91	0.00	-632.21	-529.86	49.672	7110
11015	10.81	-25.19	0.00	-633.04	-530.59	49.678	7110
11020	10.19	-25.57	0.00	-634.34	-531.29	49.681	7110
11025	11.39	-25.02	0.00	-635.76	-532.70	49.687	7110
11030	11.57	-24.93	0.00	-635.95	-532.46	49.692	7110
11035	11.64	-24.92	0.00	-635.08	-531.81	49.697	7110
11040	11.31	-24.77	0.00	-634.97	-531.17	49.702	7110
11045	11.40	-24.78	0.00	-635.50	-531.45	49.708	7110
11050	11.47	-24.99	0.00	-634.59	-531.12	49.711	7110
11055	11.47	-24.92	0.00	-634.01	-530.55	49.717	7110
11060	10.92	-25.11	0.00	-634.15	-530.51	49.722	7110
11065	11.13	-25.05	0.00	-635.41	-531.01	49.729	7110
11070	11.34	-25.10	0.00	-635.47	-530.88	49.732	7110
11075	11.21	-25.11	0.00	-634.97	-531.77	49.737	7110
11080	11.53	-25.06	0.00	-635.32	-531.69	49.742	7110
11085	11.70	-24.91	0.00	-634.81	-532.69	49.749	7110
11090	11.07	-25.15	0.00	-634.85	-531.92	49.752	7110
11095	11.25	-24.96	0.00	-635.81	-532.18	49.757	7110
11100	11.35	-24.91	0.00	-635.43	-532.44	49.762	7110
11105	11.11	-25.17	0.00	-636.06	-531.38	49.767	7110
11110	11.40	-24.94	0.00	-636.34	-532.73	49.772	7110
11115	11.25	-25.06	0.00	-635.76	-532.49	49.777	7110
11120	11.38	-25.00	0.00	-635.72	-532.18	49.782	7110
11125	11.45	-24.92	0.00	-635.56	-532.43	49.787	7110
11130	11.36	-25.03	0.00	-633.85	-531.47	49.792	7110
11135	11.13	-25.04	0.00	-634.54	-532.48	49.797	7110
11140	11.28	-24.99	0.00	-635.30	-532.21	49.802	7110
11145	11.32	-25.02	0.00	-635.27	-531.79	49.807	7110
11150	10.71	-25.29	0.00	-635.53	-531.94	49.813	7110
11155	11.15	-25.01	0.00	-636.49	-532.86	49.817	7110
11160	11.18	-25.13	0.00	-636.06	-533.39	49.822	7110
11165	11.40	-25.05	0.00	-637.31	-534.03	49.827	7110
11170	11.68	-24.89	0.00	-637.02	-534.59	49.833	7110
11175	11.26	-25.06	0.00	-636.87	-533.62	49.836	7110
11180	11.92	-24.72	0.00	-637.76	-534.74	49.843	7110
11185	10.97	-25.17	0.00	-637.38	-534.35	49.846	7110
11190	11.28	-24.97	0.00	-638.53	-535.49	49.852	7110
11195	11.64	-24.87	0.00	-638.64	-534.51	49.856	7110
11200	11.60	-24.96	0.00	-637.79	-534.07	49.863	7110
11205	11.74	-24.75	0.00	-637.67	-533.61	49.867	7110
11210	11.52	-24.94	0.00	-636.20	-532.83	49.872	7110
11215	11.21	-25.10	0.00	-636.05	-533.38	49.876	7110
11220	11.02	-25.17	0.00	-635.98	-533.39	49.882	7110
11225	11.68	-24.83	0.00	-635.96	-532.68	49.887	7110
11230	11.43	-24.85	0.00	-636.31	-533.68	49.894	7110
11235	11.64	-24.81	0.00	-636.18	-532.67	49.897	7110
11240	11.42	-24.92	0.00	-635.80	-531.32	49.902	7110
11245	10.95	-25.11	0.00	-635.48	-531.88	49.907	7110
11250	11.59	-24.81	0.00	-635.25	-532.27	49.912	7110
11255	11.44	-24.94	0.00	-634.45	-531.88	49.917	7110
11260	11.33	-24.77	0.00	-634.41	-531.63	49.922	7110
11265	11.36	-24.83	0.00	-633.43	-530.97	49.927	7110
11270	11.57	-24.74	0.00	-632.46	-530.40	49.932	7110
11275	11.47	-24.90	0.00	-631.20	-529.77	49.937	7110
11280	10.86	-25.15	0.00	-631.14	-529.35	49.944	7110
11285	11.38	-25.03	0.00	-631.45	-528.60	49.947	7110
11290	11.17	-25.14	0.00	-631.70	-529.12	49.952	7110
11295	11.27	-25.01	0.00	-632.51	-529.78	49.957	7110
11300	10.81	-25.26	0.00	-632.98	-530.42	49.962	7110
11305	11.32	-25.08	0.00	-633.71	-530.47	49.967	7110
11310	11.42	-25.01	0.00	-633.51	-530.25	49.972	7110
11315	11.27	-24.99	0.00	-634.33	-530.30	49.978	7110
11320	11.62	-24.85	0.00	-633.62	-530.22	49.982	7110
11325	11.30	-24.98	0.00	-632.99	-529.27	49.987	7110
11330	11.26	-25.04	0.00	-632.16	-529.18	49.991	7110
11335	10.95	-25.09	0.00	-634.11	-529.72	49.997	7110
11340	12.10	-24.67	0.00	-633.28	-529.42	50.001	7110
11345	11.41	-25.15	0.00	-631.73	-527.92	50.008	7110
11350	11.23	-24.93	0.00	-631.98	-528.05	50.011	7110
11355	11.25	-24.91	0.00	-632.06	-528.05	50.017	7110
11360	11.10	-25.05	0.00	-631.59	-528.02	50.021	7110
11365	11.11	-25.20	0.00	-632.13	-528.66	50.028	7110
11370	11.19	-25.05	0.00	-633.29	-529.65	50.032	7110
11375	11.05	-25.12	0.00	-633.01	-529.76	50.039	7110
11380	11.23	-25.00	0.00	-633.30	-530.26	50.041	7110
11385	11.01	-25.14	0.00	-633.58	-530.33	50.047	7110
11390	11.45	-25.04	0.00	-634.23	-530.17	50.052	7110
11395	10.91	-25.27	0.00	-634.45	-531.24	50.057	7110
11400	11.38	-25.01	0.00	-634.35	-531.11	50.062	7110
11405	11.37	-24.95	0.00	-635.02	-531.39	50.067	7110
11410	11.00	-25.10	0.00	-634.60	-531.65	50.072	7110
11415	11.37	-24.85	0.00	-635.27	-532.28	50.077	7110
11420	11.28	-25.07	0.00	-634.83	-531.63	50.082	7110
11425	10.71	-25.24	0.00	-635.89	-531.79	50.087	7110
11430	11.20	-24.93	0.00	-636.53	-532.79	50.092	7110
11435	11.62	-24.77	0.00	-636.41	-531.82	50.097	7110
11440	11.50	-24.93	0.00	-635.14	-531.51	50.102	7110
11445	11.19	-25.00	0.00	-635.00	-531.94	50.107	7110
11450	11.68	-24.72	0.00	-634.94	-531.55	50.112	7110
11455	11.15	-25.11	0.00	-634.19	-530.55	50.117	7110
11460	11.16	-25.07	0.00	-634.42	-531.17	50.122	7110
11465	11.47	-24.89	0.00	-633.65	-531.56	50.127	7110
11470	11.57	-24.91	0.00	-633.74	-530.84	50.132	7110
11475	11.44	-24.96	0.00	-633.42	-530.82	50.137	7110
11480	11.37	-25.02	0.00	-633.89	-530.06	50.143	7110
11485	11.18	-25.04	0.00	-633.53	-530.69	50.146	7110
11490	11.03	-25.03	0.00	-634.64	-531.49	50.152	7110
11495	11.22	-24.90	0.00	-634.96	-531.50	50.156	7110
11500	10.79	-25.23	0.00	-635.01	-532.51	50.163	7110
11505	11.34	-25.17	0.00	-635.74	-533.73	50.166	7110
11510	12.19	-24.51	0.00	-636.67	-534.12	50.174	7110
11515	11.81	-24.81	0.00	-635.28	-532.18	50.176	7110
11520	11.14	-25.18	0.00	-634.59	-531.67	50.182	7110
11525	11.36	-25.08	0.00	-634.53	-532.75	50.187	7110
11530	11.25	-24.94	0.00	-634.99	-532.92	50.192	7110
11535	11.64	-24.79	0.00	-634.94	-532.55	50.197	7110
11540	11.37	-25.02	0.00	-632.93	-531.67	50.202	7110
11545	11.06	-25.02	0.00	-634.04	-532.09	50.207	7110
11550	10.71	-25.25	0.00	-634.81	-531.82	50.214	7110
11555	11.09	-25.10	0.00	-635.15	-532.34	50.217	7110
11560	11.09	-25.12	0.00	-635.77	-532.49	50.222	7110
11565	11.69	-24.86	0.00	-635.13	-532.94	50.227	7110
11570	11.54	-24.89	0.00	-635.23	-532.15	50.232	7110
11575	11.39	-25.03	0.00	-634.93	-531.71	50.237	7110
11580	11.33	-24.98	0.00	-635.35	-532.75	50.242	7110
11585	11.64	-24.80	0.00	-635.23	-531.80	50.247	7110
11590	11.34	-24.93	0.00	-634.04	-530.63	50.252	7110
11595	11.41	-25.03	0.00	-633.29	-530.71	50.257	7110
11600	11.46	-24.86	0.00	-633.87	-530.67	50.262	7110
11605	10.91	-25.14	0.00	-633.43	-529.42	50.267	7110
11610	11.57	-25.01	0.00	-632.97	-530.68	50.272	7110
11615	11.20	-25.04	0.00	-633.29	-530.67	50.277	7110
11620	10.96	-24.97	0.00	-634.11	-530.57	50.282	7110
11625	11.26	-24.96	0.00	-634.00	-530.97	50.287	7110
11630	11.50	-24.98	0.00	-633.53	-531.23	50.292	7110
11635	11.18	-25.19	0.00	-632.45	-530.36	50.297	7110
11640	11.41	-24.95	0.00	-633.47	-530.51	50.301	7110
11645	11.42	-25.05	0.00	-633.50	-530.38	50.307	7110
11650	11.20	-25.13	0.00	-633.80	-530.57	50.312	7110
11655	11.59	-24.75	0.00	-633.85	-531.25	50.317	7110
11660	11.04	-25.11	0.00	-633.10	-530.83	50.321	7110
11665	11.21	-25.08	0.00	-633.20	-530.77	50.327	7110
11670	11.08	-25.08	0.00	-633.93	-531.04	50.331	7110
11675	11.18	-25.16	0.00	-634.43	-531.39	50.337	7110
11680	11.17	-25.03	0.00	-636.08	-533.09	50.342	7110
11685	11.53	-24.93	0.00	-635.26	-532.66	50.347	7110
11690	11.53	-24.79	0.00	-635.08	-531.77	50.352	7110
11695	11.35	-25.11	0.00	-633.60	-530.93	50.357	7110
11700	11.49	-25.04	0.00	-633.82	-531.35	50.362	7110
11705	11.08	-25.10	0.00	-634.15	-530.93	50.368	7110
11710	11.02	-25.11	0.00	-634.95	-531.93	50.372	7110
11715	11.72	-24.60	0.00	-635.28	-531.29	50.379	7110
11720	11.62	-24.74	0.00	-633.76	-530.09	50.382	7110
11725	11.09	-25.12	0.00	-632.84	-530.68	50.387	7110
11730	11.95	-24.71	0.00	-632.59	-529.92	50.392	7110
11735	11.61	-24.92	0.00	-630.97	-528.17	50.397	7110
11740	11.37	-24.96	0.00	-630.89	-528.74	50.402	7110
11745	10.99	-25.29	0.00	-631.02	-528.31	50.407	7110
11750	10.97	-25.01	0.00	-632.79	-529.47	50.412	7110
11755	11.14	-25.00	0.00	-632.60	-529.91	50.417	7110
11760	11.33	-25.01	0.00	-633.18	-530.01	50.422	7110
11765	11.56	-24.92	0.00	-632.81	-529.20	50.427	7110
11770	11.81	-24.82	0.00	-632.51	-528.39	50.432	7110
11775	10.87	-25.19	0.00	-631.75	-528.35	50.437	7110
11780	11.31	-25.02	0.00	-632.12	-528.91	50.442	7110
11785	11.45	-24.84	0.00	-632.53	-528.87	50.447	7110
11790	11.63	-24.85	0.00	-631.50	-527.67	50.452	7110
11795	10.88	-25.13	0.00	-630.90	-527.76	50.456	7110
11800	11.82	-24.57	0.00	-630.95	-528.38	50.463	7110
11805	11.34	-25.13	0.00	-630.62	-527.61	50.466	7110
11810	11.83	-24.76	0.00	-631.50	-527.38	50.473	7110
11815	10.85	-25.29	0.00	-631.43	-527.95	50.476	7110
11820	10.84	-25.22	0.00	-631.99	-528.17	50.482	7110
11825	11.52	-24.90	0.00	-632.09	-528.71	50.486	7110
11830	11.23	-24.96	0.00	-632.23	-529.20	50.493	7110
11835	11.82	-24.84	0.00	-631.67	-529.17	50.497	7110
11840	11.01	-25.21	0.00	-632.03	-528.40	50.502	7110
11845	11.02	-24.98	0.00	-633.59	-530.03	50.507	7110
11850	11.21	-25.05	0.00	-633.52	-530.25	50.513	7110
11855	11.31	-24.95	0.00	-633.83	-530.18	50.517	7110
11860	11.42	-24.76	0.00	-634.16	-530.15	50.523	7110
11865	11.34	-24.91	0.00	-633.57	-529.45	50.527	7110
11870	11.68	-24.84	0.00	-631.77	-528.33	50.532	7110
11875	10.92	-25.15	0.00	-631.90	-528.65	50.537	7110
11880	11.16	-24.92	0.00	-633.99	-529.26	50.542	7110
11885	11.16	-25.10	0.00	-633.13	-529.46	50.547	7110
11890	11.45	-24.96	0.00	-632.07	-528.20	50.554	7110
11895	11.01	-25.20	0.00	-632.28	-527.65	50.557	7110
11900	11.67	-24.98	0.00	-632.90	-528.69	50.562	7110
11905	11.50	-24.78	0.00	-633.22	-529.07	50.567	7110
11910	11.50	-24.76	0.00	-632.47	-527.79	50.572	7110
11915	11.46	-24.94	0.00	-630.66	-526.39	50.577	7110
11920	11.66	-24.97	0.00	-630.09	-525.95	50.582	7110
11925	10.94	-25.21	0.00	-631.01	-526.16	50.587	7110
11930	11.55	-24.86	0.00	-631.58	-526.74	50.592	7110
11935	11.72	-24.76	0.00	-630.79	-526.10	50.597	7110
11940	11.14	-25.06	0.00	-629.69	-524.56	50.602	7110
11945	11.55	-25.01	0.00	-629.25	-524.91	50.608	7110
11950	11.25	-25.05	0.00	-629.40	-525.21	50.611	7110
11955	11.18	-24.97	0.00	-630.44	-524.91	50.617	7110
11960	11.30	-25.16	0.00	-629.72	-525.29	50.621	7110
11965	11.32	-25.19	0.00	-631.05	-527.03	50.628	7110
11970	11.34	-24.94	0.00	-631.46	-527.55	50.631	7110
11975	11.27	-25.07	0.00	-631.27	-527.44	50.637	7110
11980	11.04	-25.08	0.00	-631.29	-527.55	50.641	7110
11985	11.39	-24.95	0.00	-630.96	-527.31	50.648	7110
11990	11.31	-25.20	0.00	-631.09	-526.93	50.652	7110
11995	11.17	-25.32	0.00	-631.81	-527.53	50.659	7110
12000	11.52	-24.94	0.00	-631.50	-527.22	50.662	7110
12005	11.04	-25.06	0.00	-633.02	-527.92	50.667	7110
12010	11.57	-24.84	0.00	-631.63	-527.60	50.672	7110
12015	11.40	-24.92	0.00	-630.59	-526.76	50.678	7110
12020	11.32	-25.06	0.00	-630.50	-525.83	50.682	7110
12025	11.95	-24.97	0.00	-629.67	-525.07	50.689	7110
12030	11.27	-24.95	0.00	-629.23	-525.20	50.692	7110
12035	11.40	-24.92	0.00	-629.57	-525.14	50.697	7110
12040	11.44	-25.00	0.00	-629.00	-524.72	50.702	7110
12045	11.88	-24.51	0.00	-628.84	-524.21	50.707	7110
12050	10.97	-25.07	0.00	-627.69	-523.90	50.712	7110
12055	11.39	-25.02	0.00	-627.31	-523.89	50.717	7110
12060	10.81	-25.15	0.00	-627.90	-524.18	50.722	7110
12065	11.10	-25.09	0.00	-628.21	-525.26	50.727	7110
12070	11.31	-25.19	0.00	-628.32	-524.93	50.732	7110
12075	11.58	-24.81	0.00	-629.17	-525.60	50.737	7110
12080	10.77	-25.21	0.00	-629.45	-525.74	50.742	7110
12085	11.30	-24.94	0.00	-629.96	-526.08	50.747	7110
12090	10.87	-25.16	0.00	-629.78	-526.13	50.752	7110
12095	11.49	-24.82	0.00	-630.88	-526.92	50.756	7110
12100	10.96	-25.19	0.00	-630.94	-527.22	50.763	7110
12105	11.11	-24.87	0.00	-631.19	-528.36	50.766	7110
12110	11.52	-24.95	0.00	-632.22	-528.30	50.773	7110
12115	11.60	-24.82	0.00	-632.49	-528.30	50.776	7110
12120	11.01	-25.30	0.00	-630.54	-526.69	50.782	7110
12125	11.11	-25.12	0.00	-630.90	-527.59	50.787	7110
12130	11.24	-25.13	0.00	-631.32	-527.69	50.792	7110
12135	11.08	-25.32	0.00	-631.59	-528.00	50.797	7110
12140	11.35	-25.12	0.00	-632.05	-528.84	50.802	7110
12145	11.39	-24.96	0.00	-632.70	-528.65	50.807	7110
12150	11.60	-24.72	0.00	-632.93	-528.06	50.813	7110
12155	10.92	-25.21	0.00	-632.78	-527.65	50.817	7110
12160	11.24	-25.12	0.00	-631.60	-528.57	50.823	7110
12165	11.18	-25.22	0.00	-631.80	-528.72	50.827	7110
12170	11.18	-25.30	0.00	-633.71	-529.12	50.832	7110
12175	11.58	-24.77	0.00	-634.35	-529.60	50.837	7110
12180	11.61	-24.79	0.00	-633.29	-528.93	50.842	7110
12185	10.83	-25.31	0.00	-632.91	-528.12	50.847	7110
12190	11.62	-24.99	0.00	-634.00	-529.07	50.852	7110
12195	11.60	-24.91	0.00	-633.13	-528.66	50.857	7110
12200	11.28	-25.16	0.00	-633.55	-529.64	50.862	7110
12205	11.58	-24.92	0.00	-633.54	-529.70	50.867	7110
12210	11.12	-25.10	0.00	-633.48	-528.77	50.872	7110
12215	11.49	-24.95	0.00	-633.87	-529.98	50.877	7110
12220	11.10	-25.07	0.00	-634.13	-529.70	50.882	7110
12225	11.41	-24.84	0.00	-634.53	-529.35	50.887	7110
12230	11.18	-25.14	0.00	-634.03	-528.91	50.892	7110
12235	11.53	-24.97	0.00	-633.65	-528.69	50.897	7110
12240	10.86	-24.89	0.00	-634.18	-528.97	50.902	7110
12245	11.35	-24.99	0.00	-633.94	-530.15	50.907	7110
12250	11.51	-24.89	0.00	-633.76	-530.22	50.911	7110
12255	11.67	-24.90	0.00	-633.12	-529.43	50.918	7110
12260	11.20	-25.04	0.00	-633.19	-529.24	50.921	7110
12265	11.32	-24.84	0.00	-633.87	-529.07	50.928	7110
12270	11.35	-24.83	0.00	-633.83	-528.68	50.932	7110
12275	11.55	-24.76	0.00	-632.03	-528.63	50.937	7110
12280	11.48	-24.85	0.00	-630.95	-526.57	50.942	7110
12285	11.57	-24.94	0.00	-630.12	-526.18	50.947	7110
12290	10.96	-25.18	0.00	-630.53	-526.03	50.952	7110
12295	10.79	-25.79	0.00	-631.25	-526.53	50.959	7110
12300	11.80	-24.62	0.00	-631.67	-526.60	50.962	7110
12305	11.08	-24.91	0.00	-630.50	-526.61	50.967	7110
12310	11.39	-24.85	0.00	-630.63	-525.91	50.972	7110
12315	10.36	-25.86	0.00	-629.25	-524.61	50.978	7110
12320	11.18	-25.19	0.00	-630.68	-527.20	50.982	7110
12325	11.33	-24.41	0.00	-633.21	-528.94	50.989	7110
12330	11.61	-24.98	0.00	-630.81	-526.83	50.992	7110
12335	11.27	-24.73	0.00	-630.82	-526.85	50.997	7110
12340	11.28	-25.23	0.00	-630.18	-525.96	51.002	7110
12345	11.68	-24.79	0.00	-631.27	-527.29	51.007	7110
12350	10.98	-25.05	0.00	-631.28	-527.50	51.012	7110
12355	11.21	-25.02	0.00	-632.43	-528.62	51.017	7110
12360	11.74	-24.76	0.00	-631.65	-527.65	51.022	7110
12365	11.81	-24.89	0.00	-630.12	-525.82	51.027	7110
12370	10.79	-25.21	0.00	-629.03	-524.95	51.032	7110
12375	11.03	-25.28	0.00	-629.82	-525.85	51.037	7110
12380	11.34	-24.97	0.00	-630.27	-525.21	51.042	7110
12385	11.16	-24.98	0.00	-630.32	-525.86	51.047	7110
12390	11.28	-25.15	0.00	-629.95	-525.61	51.053	7110
12395	11.37	-24.76	0.00	-630.67	-526.12	51.057	7110
12400	11.43	-24.88	0.00	-630.24	-526.02	51.062	7110
12405	11.58	-24.72	0.00	-629.62	-525.23	51.066	7110
12410	10.84	-25.29	0.00	-628.98	-525.31	51.072	7110
12415	11.33	-25.03	0.00	-630.24	-526.06	51.076	7110
12420	11.12	-24.98	0.00	-631.23	-527.26	51.083	7110
12425	11.25	-24.97	0.00	-631.12	-526.52	51.086	7110
12430	11.49	-24.89	0.00	-631.42	-527.86	51.093	7110
12435	11.08	-25.23	0.00	-631.79	-527.43	51.096	7110
12440	11.57	-24.85	0.00	-633.01	-528.76	51.102	7110
12445	11.70	-24.74	0.00	-632.35	-526.82	51.107	7110
12450	11.31	-25.00	0.00	-631.31	-525.94	51.112	7110
12455	11.29	-25.02	0.00	-631.36	-526.58	51.116	7110
12460	11.04	-25.01	0.00	-631.60	-526.88	51.124	7110
12465	11.77	-24.64	0.00	-631.40	-526.45	51.127	7110
12470	10.86	-25.11	0.00	-630.51	-526.30	51.133	7110
12475	11.33	-24.96	0.00	-631.09	-526.88	51.137	7110
12480	11.84	-24.65	0.00	-631.62	-526.43	51.144	7110
12485	11.03	-25.15	0.00	-631.64	-526.30	51.147	7110
12490	11.00	-25.27	0.00	-630.75	-526.69	51.152	7110
12495	11.18	-25.07	0.00	-632.06	-527.32	51.157	7110
12500	11.15	-25.10	0.00	-632.24	-528.03	51.162	7110
12505	11.33	-25.16	0.00	-632.41	-528.38	51.167	7110
12510	10.96	-25.00	0.00	-633.56	-528.31	51.172	7110
12515	11.34	-25.09	0.00	-633.07	-528.29	51.177	7110
12520	11.10	-25.31	0.00	-633.38	-529.43	51.182	7110
12525	11.53	-24.85	0.00	-634.40	-530.34	51.187	7110
12530	11.74	-24.81	0.00	-634.60	-529.92	51.191	7110
12535	11.42	-25.05	0.00	-633.01	-528.04	51.197	7110
12540	11.32	-25.04	0.00	-632.20	-528.63	51.202	7110
12545	11.12	-25.10	0.00	-632.56	-528.78	51.207	7110
12550	11.90	-24.73	0.00	-632.19	-527.78	51.212	7110
12555	11.26	-24.94	0.00	-631.81	-527.62	51.217	7110
12560	11.45	-25.04	0.00	-632.02	-527.54	51.221	7110
12565	11.26	-25.16	0.00	-633.26	-528.56	51.228	7110
12570	11.07	-25.15	0.00	-633.04	-528.56	51.231	7110
12575	11.79	-24.54	0.00	-633.08	-528.60	51.238	7110
12580	11.33	-25.03	0.00	-632.03	-527.41	51.241	7110
12585	11.03	-25.09	0.00	-632.81	-527.62	51.247	7110
12590	11.18	-25.09	0.00	-633.31	-527.97	51.251	7110
12595	11.16	-24.97	0.00	-633.10	-529.33	51.259	7110
12600	11.45	-24.96	0.00	-632.89	-528.51	51.261	7110
12605	11.45	-24.92	0.00	-633.74	-530.74	51.269	7110
12610	11.55	-25.01	0.00	-634.61	-530.62	51.272	7110
12615	11.40	-24.99	0.00	-634.19	-529.34	51.277	7110
12620	12.05	-24.53	0.00	-633.33	-528.30	51.282	7110
12625	11.78	-24.89	0.00	-630.94	-526.03	51.288	7110
12630	10.50	-25.40	0.00	-631.04	-527.35	51.292	7110
12635	11.59	-24.77	0.00	-632.27	-528.13	51.297	7110
12640	10.92	-25.32	0.00	-632.05	-527.96	51.302	7110
12645	11.49	-24.91	0.00	-632.96	-528.86	51.307	7110
12650	11.55	-24.92	0.00	-632.57	-528.74	51.312	7110
12655	11.23	-25.01	0.00	-633.65	-529.49	51.317	7110
12660	11.35	-25.02	0.00	-633.21	-528.50	51.322	7110
12665	11.31	-25.00	0.00	-632.60	-528.80	51.327	7110
12670	11.06	-25.15	0.00	-632.86	-528.44	51.332	7110
12675	11.15	-25.20	0.00	-633.14	-529.13	51.337	7110
12680	11.46	-24.91	0.00	-633.87	-529.46	51.342	7110
12685	11.42	-25.06	0.00	-633.25	-528.49	51.347	7110
12690	11.74	-24.73	0.00	-633.10	-528.46	51.353	7110
12695	11.56	-24.78	0.00	-632.06	-527.05	51.357	7110
12700	11.57	-24.81	0.00	-630.95	-526.30	51.363	7110
12705	11.29	-24.98	0.00	-630.04	-526.00	51.367	7110
12710	11.45	-25.15	0.00	-629.77	-525.34	51.372	7110
12715	11.09	-25.04	0.00	-630.70	-525.88	51.376	7110
12720	10.90	-25.29	0.00	-629.98	-525.72	51.382	7110
12725	11.07	-25.17	0.00	-630.97	-526.39	51.386	7110
12730	11.41	-24.89	0.00	-630.98	-526.57	51.393	7110
12735	11.36	-25.10	0.00	-630.43	-526.26	51.396	7110
12740	11.44	-25.04	0.00	-629.92	-525.33	51.402	7110
12745	11.19	-25.03	0.00	-630.22	-525.55	51.406	7110
12750	11.16	-24.96	0.00	-630.39	-525.88	51.414	7110
12755	11.19	-25.07	0.00	-630.62	-526.26	51.417	7110
12760	11.14	-25.09	0.00	-630.59	-526.40	51.422	7110
12765	11.50	-24.95	0.00	-630.79	-526.89	51.427	7110
12770	10.73	-25.17	0.00	-631.64	-527.15	51.434	7110
12775	11.58	-24.88	0.00	-631.63	-526.88	51.437	7110
12780	11.25	-25.06	0.00	-630.77	-526.92	51.443	7110
12785	11.72	-24.86	0.00	-630.38	-526.09	51.447	7110
12790	11.29	-25.11	0.00	-630.31	-525.25	51.452	7110
12795	11.53	-24.80	0.00	-630.04	-525.36	51.457	7110
12800	10.90	-25.13	0.00	-630.49	-524.13	51.462	7110
12805	11.05	-25.08	0.00	-630.41	-525.37	51.467	7110
12810	10.73	-25.15	0.00	-630.88	-526.44	51.472	7110
12815	11.46	-24.98	0.00	-631.65	-527.02	51.477	7110
12820	11.15	-25.18	0.00	-631.88	-527.25	51.482	7110
12825	11.32	-24.98	0.00	-632.28	-528.42	51.487	7110
12830	11.26	-25.10	0.00	-632.97	-528.30	51.492	7110
12835	11.16	-25.14	0.00	-633.68	-529.99	51.497	7110
12840	11.38	-24.88	0.00	-634.54	-530.42	51.502	7110
12845	11.30	-25.04	0.00	-633.42	-530.00	51.507	7110
12850	11.91	-24.65	0.00	-633.08	-529.68	51.512	7110
12855	11.26	-25.03	0.00	-631.71	-527.74	51.517	7110
12860	11.13	-25.12	0.00	-632.50	-528.21	51.522	7110
12865	10.93	-25.22	0.00	-632.65	-528.13	51.528	7110
12870	11.51	-25.04	0.00	-633.01	-528.73	51.531	7110
12875	11.24	-25.12	0.00	-632.42	-528.32	51.537	7110
12880	11.30	-25.04	0.00	-632.83	-528.66	51.541	7110
12885	11.37	-25.08	0.00	-632.62	-528.79	51.548	7110
12890	11.13	-25.21	0.00	-632.77	-528.99	51.551	7110
12895	11.11	-25.23	0.00	-634.53	-529.66	51.557	7110
12900	11.65	-24.76	0.00	-635.39	-530.59	51.561	7110
12905	11.71	-24.59	0.00	-633.60	-529.55	51.568	7110
12910	11.32	-24.93	0.00	-632.21	-528.33	51.572	7110
12915	11.17	-25.19	0.00	-632.01	-528.36	51.577	7110
12920	11.17	-25.02	0.00	-633.04	-528.24	51.582	7110
12925	11.38	-24.95	0.00	-632.98	-527.87	51.587	7110
12930	10.91	-25.16	0.00	-633.26	-529.06	51.592	7110
12935	11.60	-24.62	0.00	-633.50	-530.00	51.599	7110
12940	11.44	-25.00	0.00	-632.62	-528.80	51.602	7110
12945	10.79	-25.32	0.00	-630.61	-527.35	51.609	7110
12950	11.05	-25.07	0.00	-630.43	-527.01	51.612	7110
12955	11.47	-24.97	0.00	-630.59	-526.12	51.617	7110
12960	11.17	-25.15	0.00	-630.63	-526.35	51.622	7110
12965	11.22	-25.12	0.00	-630.60	-526.31	51.627	7110
12970	11.29	-25.05	0.00	-631.31	-527.06	51.632	7110
12975	10.96	-25.13	0.00	-631.25	-526.79	51.637	7110
12980	11.40	-24.99	0.00	-631.62	-527.32	51.642	7110
12985	11.56	-24.83	0.00	-631.43	-527.18	51.647	7110
12990	11.46	-24.96	0.00	-631.32	-527.16	51.652	7110
12995	11.31	-25.09	0.00	-630.61	-527.07	51.657	7110
13000	10.92	-25.26	0.00	-631.59	-527.04	51.663	7110
13005	11.40	-24.94	0.00	-632.28	-527.25	51.667	7110
13010	10.83	-25.17	0.00	-631.66	-527.78	51.673	7110
13015	11.41	-24.95	0.00	-632.47	-528.15	51.677	7110
13020	11.08	-24.94	0.00	-632.69	-526.57	51.682	7110
13025	10.85	-25.38	0.00	-632.36	-527.27	51.686	7110
13030	11.13	-25.33	0.00	-633.90	-528.99	51.693	7110
13035	11.05	-24.99	0.00	-634.81	-529.72	51.696	7110
13040	11.29	-24.96	0.00	-635.24	-529.47	51.702	7110
13045	11.06	-25.15	0.00	-635.04	-529.10	51.706	7110
13050	11.63	-24.81	0.00	-635.32	-530.55	51.712	7110
13055	11.32	-24.93	0.00	-634.23	-529.53	51.716	7110
13060	11.50	-24.89	0.00	-634.69	-530.61	51.723	7110
13065	11.37	-25.05	0.00	-634.82	-531.02	51.727	7110
13070	11.26	-25.03	0.00	-635.88	-529.98	51.734	7110
13075	11.10	-25.12	0.00	-635.79	-530.37	51.737	7110
13080	11.59	-24.74	0.00	-635.56	-531.39	51.742	7110
13085	11.46	-24.83	0.00	-635.16	-530.13	51.747	7110
13090	11.58	-25.05	0.00	-634.08	-529.55	51.752	7110
13095	11.27	-24.99	0.00	-634.26	-529.02	51.757	7110
13100	11.44	-24.72	0.00	-634.66	-530.01	51.764	7110
13105	11.43	-24.77	0.00	-634.45	-529.55	51.767	7110
13110	11.83	-24.71	0.00	-631.74	-525.90	51.774	7110
13115	11.57	-25.02	0.00	-631.53	-527.24	51.777	7110
13120	10.37	-25.64	0.00	-631.70	-527.23	51.784	7110
13125	11.57	-24.89	0.00	-631.75	-527.25	51.787	7110
13130	11.64	-24.80	0.00	-631.82	-526.79	51.792	7110
13135	11.11	-25.02	0.00	-632.09	-526.45	51.797	7110
13140	11.32	-24.90	0.00	-631.49	-526.56	51.802	7110
13145	11.62	-24.87	0.00	-630.76	-526.29	51.807	7110
13150	11.84	-24.69	0.00	-629.58	-524.97	51.811	7110
13155	10.88	-24.95	0.00	-628.79	-524.79	51.818	7110
13160	11.48	-24.81	0.00	-628.74	-524.74	51.822	7110
13165	11.26	-25.17	0.00	-628.67	-524.04	51.827	7110
13170	10.82	-25.14	0.00	-629.61	-525.65	51.831	7110
13175	11.60	-24.77	0.00	-630.62	-525.79	51.838	7110
13180	11.19	-25.16	0.00	-630.04	-525.64	51.841	7110
13185	11.27	-25.06	0.00	-630.30	-527.06	51.847	7110
13190	11.18	-25.17	0.00	-631.15	-526.56	51.851	7110
13195	11.13	-25.38	0.00	-630.33	-526.72	51.858	7110
13200	10.60	-25.37	0.00	-631.53	-528.38	51.861	7110
13205	11.25	-25.14	0.00	-634.19	-529.27	51.867	7110
13210	11.48	-24.89	0.00	-634.70	-529.32	51.871	7110
13215	11.55	-24.87	0.00	-633.48	-528.84	51.879	7110
13220	11.29	-25.09	0.00	-633.13	-529.33	51.882	7110
13225	11.28	-25.17	0.00	-632.88	-528.76	51.887	7110
13230	11.16	-24.97	0.00	-633.63	-529.05	51.892	7110
13235	11.32	-24.98	0.00	-633.56	-529.03	51.897	7110
13240	11.38	-25.04	0.00	-633.93	-528.63	51.902	7110
13245	12.07	-24.45	0.00	-633.78	-528.31	51.909	7110
13250	11.39	-24.82	0.00	-632.81	-527.13	51.912	7110
13255	11.12	-25.06	0.00	-631.70	-527.05	51.918	7110
13260	11.09	-25.05	0.00	-632.12	-527.67	51.922	7110
13265	11.83	-24.84	0.00	-631.71	-527.83	51.927	7110
13270	11.23	-25.21	0.00	-631.84	-527.32	51.932	7110
13275	11.76	-24.77	0.00	-631.87	-528.06	51.937	7110
13280	10.81	-24.86	0.00	-631.74	-528.25	51.944	7110
13285	11.15	-25.05	0.00	-631.31	-527.86	51.946	7110
13290	11.36	-25.02	0.00	-631.65	-527.16	51.952	7110
13295	11.33	-25.19	0.00	-632.24	-526.90	51.957	7110
13300	11.32	-24.91	0.00	-632.46	-528.07	51.962	7110
13305	10.38	-25.24	0.00	-632.59	-528.01	51.967	7110
13310	11.40	-24.91	0.00	-632.85	-528.08	51.972	7110
13315	11.69	-24.86	0.00	-632.38	-528.05	51.976	7110
13320	11.28	-24.92	0.00	-632.68	-528.38	51.982	7110
13325	11.88	-24.83	0.00	-631.55	-527.52	51.986	7110
13330	11.11	-25.22	0.00	-631.59	-526.78	51.993	7110
13335	10.71	-25.22	0.00	-632.65	-527.38	51.996	7110
13340	11.08	-25.21	0.00	-633.04	-528.36	52.002	7110
13345	11.26	-25.00	0.00	-634.03	-529.26	52.007	7110
13350	11.61	-24.70	0.00	-633.62	-528.98	52.012	7110
13355	11.36	-24.95	0.00	-632.48	-528.63	52.017	7110
13360	11.84	-24.97	0.00	-632.71	-527.25	52.024	7110
13365	11.37	-24.95	0.00	-631.15	-527.02	52.027	7110
13370	11.20	-25.09	0.00	-631.58	-526.89	52.033	7110
13375	11.39	-24.96	0.00	-631.85	-527.29	52.037	7110
13380	11.22	-25.16	0.00	-630.91	-527.44	52.044	7110
13385	11.51	-24.85	0.00	-631.18	-527.15	52.047	7110
13390	10.89	-25.28	0.00	-630.75	-526.62	52.052	7110
13395	11.18	-24.90	0.00	-631.46	-528.17	52.057	7110
13400	11.89	-24.74	0.00	-632.11	-527.58	52.062	7110
13405	11.22	-25.07	0.00	-631.35	-526.73	52.067	7110
13410	11.33	-24.95	0.00	-631.19	-526.78	52.072	7110
13415	11.35	-24.93	0.00	-630.96	-526.86	52.077	7110
13420	11.82	-24.95	0.00	-631.27	-527.52	52.084	7110
13425	10.94	-25.12	0.00	-631.26	-526.80	52.087	7110
13430	11.11	-25.15	0.00	-632.13	-527.34	52.092	7110
13435	11.06	-25.20	0.00	-632.74	-528.48	52.097	7110
13440	11.06	-24.92	0.00	-634.22	-529.25	52.102	7110
13445	11.69	-24.63	0.00	-632.96	-528.71	52.108	7110
13450	11.46	-25.08	0.00	-631.53	-527.95	52.112	7110
13455	11.27	-25.09	0.00	-631.62	-528.35	52.117	7110
13460	11.16	-25.14	0.00	-632.59	-528.51	52.121	7110
13465	11.40	-24.99	0.00	-633.13	-529.00	52.127	7110
13470	11.51	-24.80	0.00	-632.89	-528.53	52.131	7110
13475	11.18	-25.02	0.00	-631.76	-527.48	52.138	7110
13480	11.97	-24.79	0.00	-631.32	-527.85	52.141	7110
13485	10.87	-25.17	0.00	-631.03	-527.20	52.147	7110
13490	11.56	-24.89	0.00	-631.38	-527.17	52.151	7110
13495	11.28	-25.08	0.00	-631.30	-526.48	52.158	7110
13500	11.26	-25.12	0.00	-631.38	-526.55	52.162	7110
13505	11.76	-24.74	0.00	-631.09	-526.49	52.167	7110
13510	11.54	-24.89	0.00	-630.15	-526.05	52.171	7110
13515	11.13	-25.07	0.00	-630.66	-525.50	52.177	7110
13520	11.09	-25.00	0.00	-630.70	-524.91	52.182	7110
13525	10.98	-25.34	0.00	-630.01	-526.15	52.188	7110
13530	11.43	-24.98	0.00	-631.09	-526.85	52.192	7110
13535	11.40	-24.94	0.00	-630.32	-526.15	52.197	7110
13540	11.08	-25.27	0.00	-630.46	-526.09	52.202	7110
13545	11.23	-25.12	0.00	-630.73	-528.47	52.207	7110
13550	10.95	-25.20	0.00	-631.51	-528.91	52.212	7110
13555	11.16	-24.99	0.00	-633.02	-528.39	52.217	7110
13560	11.57	-24.96	0.00	-632.83	-528.74	52.222	7110
13565	11.46	-24.97	0.00	-632.76	-528.56	52.227	7110
13570	10.80	-25.16	0.00	-634.44	-529.61	52.232	7110
13575	11.28	-25.13	0.00	-635.01	-530.04	52.237	7110
13580	11.32	-24.92	0.00	-635.27	-530.99	52.242	7110
13585	11.60	-24.85	0.00	-634.74	-530.52	52.247	7110
13590	11.25	-24.99	0.00	-634.86	-529.61	52.252	7110
13595	11.24	-24.89	0.00	-634.78	-530.03	52.256	7110
13600	11.90	-24.67	0.00	-634.14	-530.53	52.262	7110
13605	11.67	-24.66	0.00	-632.81	-527.80	52.266	7110
13610	10.84	-25.11	0.00	-631.82	-527.51	52.273	7110
13615	10.88	-25.35	0.00	-632.75	-528.35	52.276	7110
13620	10.91	-25.29	0.00	-633.57	-529.52	52.282	7110
13625	11.09	-24.88	0.00	-635.54	-530.66	52.286	7110
13630	11.01	-25.07	0.00	-635.85	-530.79	52.292	7110
13635	11.28	-25.07	0.00	-636.30	-530.62	52.297	7110
13640	11.77	-24.65	0.00	-635.36	-530.48	52.303	7110
13645	11.28	-24.96	0.00	-635.42	-529.38	52.307	7110
13650	11.30	-25.03	0.00	-634.56	-529.66	52.312	7110
13655	11.88	-24.68	0.00	-633.71	-529.43	52.317	7110
13660	11.37	-24.87	0.00	-632.51	-527.58	52.322	7110
13665	11.22	-25.08	0.00	-631.30	-527.44	52.327	7110
13670	11.37	-24.92	0.00	-632.00	-527.00	52.332	7110
13675	11.39	-25.09	0.00	-631.48	-526.84	52.337	7110
13680	11.39	-25.00	0.00	-631.49	-527.23	52.342	7110
13685	10.80	-25.22	0.00	-631.33	-526.81	52.348	7110
13690	11.16	-24.97	0.00	-631.72	-526.91	52.351	7110
13695	11.18	-25.10	0.00	-631.06	-526.51	52.358	7110
13700	11.15	-25.06	0.00	-631.36	-526.69	52.361	7110
13705	11.22	-24.96	0.00	-630.77	-525.81	52.367	7110
13710	11.23	-25.10	0.00	-630.98	-526.21	52.371	7110
13715	11.48	-24.94	0.00	-631.42	-527.36	52.377	7110
13720	10.87	-25.19	0.00	-631.10	-527.73	52.381	7110
13725	11.15	-24.89	0.00	-633.44	-528.98	52.389	7110
13730	11.21	-25.01	0.00	-633.99	-528.59	52.391	7110
13735	11.11	-25.06	0.00	-633.24	-529.11	52.397	7110
13740	11.73	-24.88	0.00	-633.24	-528.50	52.402	7110
13745	11.46	-24.88	0.00	-632.97	-528.38	52.407	7110
13750	11.61	-24.90	0.00	-632.10	-528.42	52.412	7110
13755	10.45	-25.56	0.00	-632.67	-528.27	52.419	7110
13760	10.97	-25.07	0.00	-634.33	-529.33	52.422	7110
13765	11.45	-24.98	0.00	-634.45	-529.53	52.427	7110
13770	11.28	-25.11	0.00	-634.22	-530.15	52.432	7110
13775	11.42	-24.88	0.00	-634.46	-529.94	52.437	7110
13780	11.37	-25.10	0.00	-634.07	-529.60	52.442	7110
13785	11.49	-24.83	0.00	-633.74	-528.99	52.447	7110
13790	11.86	-24.64	0.00	-632.43	-528.04	52.452	7110
13795	11.83	-24.69	0.00	-630.74	-526.19	52.457	7110
13800	10.92	-25.26	0.00	-629.86	-524.93	52.462	7110
13805	11.25	-24.89	0.00	-631.21	-527.10	52.467	7110
13810	11.53	-24.89	0.00	-631.14	-527.35	52.472	7110
13815	11.47	-24.92	0.00	-630.19	-526.44	52.477	7110
13820	11.30	-25.00	0.00	-630.11	-526.07	52.482	7110
13825	11.57	-24.97	0.00	-630.33	-525.69	52.487	7110
13830	11.31	-25.11	0.00	-630.11	-525.69	52.492	7110
13835	11.13	-24.99	0.00	-630.74	-525.79	52.497	7110
13840	11.44	-24.74	0.00	-629.41	-525.36	52.503	7110
13845	11.55	-24.84	0.00	-628.71	-524.30	52.506	7110
13850	10.91	-25.29	0.00	-628.18	-523.59	52.512	7110
13855	11.12	-25.09	0.00	-630.02	-525.32	52.516	7110
13860	11.29	-25.13	0.00	-629.77	-524.45	52.522	7110
13865	11.57	-24.70	0.00	-630.13	-524.80	52.526	7110
13870	11.17	-24.95	0.00	-629.58	-525.78	52.534	7110
13875	11.49	-24.98	0.00	-629.20	-525.93	52.536	7110
13880	10.93	-25.19	0.00	-629.58	-525.77	52.542	7110
13885	11.01	-25.16	0.00	-630.39	-526.35	52.547	7110
13890	11.08	-25.05	0.00	-630.60	-526.34	52.554	7110
13895	11.27	-24.96	0.00	-630.70	-526.45	52.557	7110
13900	11.31	-24.92	0.00	-630.95	-526.05	52.562	7110
13905	11.43	-24.95	0.00	-631.18	-526.88	52.567	7110
13910	11.30	-25.04	0.00	-630.66	-526.65	52.573	7110
13915	11.05	-25.12	0.00	-630.64	-527.80	52.577	7110
13920	10.73	-25.22	0.00	-630.88	-528.52	52.584	7110
13925	11.43	-25.07	0.00	-632.28	-528.53	52.587	7110
13930	11.00	-24.96	0.00	-632.12	-527.82	52.592	7110
13935	11.23	-25.07	0.00	-631.96	-528.23	52.597	7110
13940	11.53	-24.89	0.00	-632.62	-527.97	52.602	7110
13945	11.29	-24.96	0.00	-631.93	-528.61	52.607	7110
13950	11.61	-24.84	0.00	-631.30	-528.52	52.612	7110
13955	11.24	-25.10	0.00	-631.19	-528.25	52.617	7110
13960	11.45	-24.90	0.00	-631.79	-527.99	52.622	7110
13965	11.85	-24.66	0.00	-631.29	-527.07	52.627	7110
13970	11.12	-25.20	0.00	-630.02	-525.38	52.632	7110
13975	11.24	-25.20	0.00	-630.38	-527.76	52.638	7110
13980	11.67	-24.87	0.00	-631.44	-527.69	52.641	7110
13985	11.21	-25.12	0.00	-630.88	-527.16	52.647	7110
13990	10.97	-25.04	0.00	-631.78	-527.76	52.652	7110
13995	11.10	-24.93	0.00	-631.13	-527.47	52.657	7110
14000	11.46	-24.83	0.00	-630.95	-526.43	52.661	7110
14005	11.32	-25.11	0.00	-630.25	-526.76	52.667	7110
14010	11.08	-25.12	0.00	-631.43	-527.37	52.671	7110
14015	11.96	-24.62	0.00	-630.62	-526.71	52.677	7110
14020	11.23	-25.04	0.00	-628.81	-524.78	52.681	7110
14025	11.73	-24.79	0.00	-629.71	-524.74	52.688	7110
14030	11.50	-24.79	0.00	-629.41	-525.02	52.691	7110
14035	10.66	-25.16	0.00	-628.79	-524.07	52.697	7110
14040	11.45	-24.80	0.00	-628.87	-523.80	52.702	7110
14045	11.12	-25.10	0.00	-628.06	-522.82	52.707	7110
14050	11.19	-25.10	0.00	-627.87	-523.53	52.712	7110
14055	11.53	-24.80	0.00	-627.90	-523.50	52.718	7110
14060	11.23	-25.05	0.00	-628.02	-523.54	52.722	7110
14065	11.61	-24.90	0.00	-628.05	-524.92	52.728	7110
14070	11.31	-24.96	0.00	-628.31	-524.17	52.732	7110
14075	11.07	-25.16	0.00	-628.31	-523.46	52.737	7110
14080	11.48	-24.80	0.00	-629.08	-524.56	52.742	7110
14085	11.51	-24.78	0.00	-628.53	-523.84	52.747	7110
14090	11.10	-25.12	0.00	-627.25	-523.81	52.752	7110
14095	11.34	-24.91	0.00	-628.62	-524.56	52.757	7110
14100	10.98	-25.06	0.00	-628.94	-525.25	52.762	7110
14105	11.24	-25.13	0.00	-629.29	-525.15	52.767	7110
14110	11.02	-25.09	0.00	-630.03	-525.85	52.772	7110
14115	11.32	-24.95	0.00	-630.19	-525.65	52.777	7110
14120	11.28	-25.01	0.00	-629.62	-525.41	52.782	7110
14125	10.75	-25.14	0.00	-630.34	-525.46	52.787	7110
14130	11.26	-24.88	0.00	-630.82	-526.16	52.792	7110
14135	11.09	-25.13	0.00	-630.41	-526.43	52.797	7110
14140	11.22	-25.07	0.00	-630.32	-525.93	52.802	7110
14145	11.50	-24.89	0.00	-629.90	-525.66	52.807	7110
14150	10.65	-25.27	0.00	-630.10	-525.63	52.813	7110
14155	11.15	-25.14	0.00	-630.84	-526.17	52.816	7110
14160	11.53	-24.85	0.00	-631.15	-526.51	52.822	7110
14165	11.26	-25.02	0.00	-631.25	-525.41	52.826	7110
14170	11.55	-24.92	0.00	-630.64	-527.00	52.833	7110
14175	11.32	-24.94	0.00	-630.20	-526.92	52.836	7110
14180	11.40	-24.95	0.00	-630.74	-527.53	52.842	7110
14185	11.80	-24.91	0.00	-630.88	-526.78	52.846	7110
14190	10.85	-25.36	0.00	-629.35	-524.85	52.854	7110
14195	11.22	-25.03	0.00	-629.76	-526.17	52.857	7110
14200	11.27	-24.97	0.00	-630.34	-525.31	52.862	7110
14205	11.37	-24.91	0.00	-629.78	-525.33	52.867	7110
14210	10.94	-25.25	0.00	-629.59	-525.99	52.872	7110
14215	11.52	-24.82	0.00	-630.70	-525.39	52.877	7110
14220	11.33	-24.89	0.00	-630.16	-526.74	52.884	7110
14225	11.28	-25.11	0.00	-630.94	-527.12	52.887	7110
14230	11.50	-24.98	0.00	-631.27	-526.72	52.892	7110
14235	11.37	-24.91	0.00	-630.98	-526.06	52.897	7110
14240	11.22	-25.14	0.00	-630.22	-525.21	52.902	7110
14245	11.09	-25.03	0.00	-630.54	-526.10	52.907	7110
14250	11.36	-24.87	0.00	-631.23	-526.43	52.912	7110
14255	11.16	-25.05	0.00	-631.48	-526.33	52.917	7110
14260	11.17	-25.02	0.00	-631.48	-526.82	52.922	7110
14265	10.83	-25.07	0.00	-630.93	-526.18	52.927	7110
14270	11.33	-25.00	0.00	-631.45	-526.73	52.932	7110
14275	11.14	-25.09	0.00	-631.27	-526.23	52.937	7110
14280	11.61	-24.70	0.00	-631.74	-526.61	52.942	7110
14285	11.44	-25.04	0.00	-630.34	-525.34	52.947	7110
14290	10.79	-25.31	0.00	-630.72	-526.56	52.952	7110
14295	11.16	-25.02	0.00	-632.39	-528.13	52.957	7110
14300	10.82	-25.31	0.00	-633.46	-528.29	52.962	7110
14305	11.62	-24.88	0.00	-634.38	-529.00	52.967	7110
14310	11.54	-24.98	0.00	-633.49	-528.15	52.971	7110
14315	11.30	-25.11	0.00	-632.82	-527.20	52.977	7110
14320	11.14	-25.10	0.00	-633.12	-527.16	52.981	7110
14325	11.58	-24.88	0.00	-632.70	-529.06	52.988	7110
14330	11.50	-25.12	0.00	-633.41	-527.94	52.991	7110
14335	11.71	-24.80	0.00	-632.44	-527.02	52.997	7110
14340	11.34	-24.70	0.00	-631.84	-525.98	53.001	7110
14345	11.30	-25.06	0.00	-630.98	-525.50	53.007	7110
14350	11.57	-24.79	0.00	-630.76	-525.48	53.011	7110
14355	11.37	-25.05	0.00	-629.66	-526.38	53.019	7110
14360	11.11	-25.20	0.00	-631.08	-526.98	53.022	7110
14365	11.61	-24.97	0.00	-631.97	-527.53	53.027	7110
14370	11.52	-24.72	0.00	-631.41	-527.46	53.032	7110
14375	12.37	-24.44	0.00	-630.68	-527.46	53.039	7110
14380	11.03	-25.27	0.00	-630.74	-526.71	53.042	7110
14385	11.34	-24.90	0.00	-631.43	-528.99	53.047	7110
14390	11.10	-25.06	0.00	-631.59	-527.47	53.052	7110
14395	11.18	-25.09	0.00	-632.30	-528.29	53.057	7110
14400	10.96	-25.26	0.00	-632.72	-529.39	53.062	7110
14405	11.58	-24.76	0.00	-634.03	-529.93	53.067	7110
14410	11.39	-24.99	0.00	-633.46	-528.79	53.072	7110
14415	11.22	-24.97	0.00	-632.60	-527.99	53.077	7110
14420	11.12	-25.16	0.00	-632.45	-528.20	53.082	7110
14425	11.39	-25.07	0.00	-633.47	-529.33	53.087	7110
14430	11.64	-24.66	0.00	-634.48	-530.59	53.093	7110
14435	11.39	-24.85	0.00	-633.47	-529.37	53.097	7110
14440	11.30	-24.90	0.00	-633.62	-528.98	53.102	7110
14445	11.54	-24.85	0.00	-632.28	-528.98	53.107	7110
14450	11.62	-24.78	0.00	-631.75	-528.74	53.113	7110
14455	11.01	-25.11	0.00	-631.05	-527.95	53.116	7110
14460	11.14	-25.11	0.00	-631.89	-528.32	53.122	7110
14465	11.27	-25.03	0.00	-632.71	-528.46	53.126	7110
14470	11.30	-25.04	0.00	-631.81	-528.09	53.132	7110
14475	11.62	-24.90	0.00	-631.90	-528.67	53.136	7110
14480	11.28	-25.00	0.00	-631.09	-526.73	53.142	7110
14485	11.05	-25.05	0.00	-631.25	-527.64	53.146	7110
14490	11.26	-24.79	0.00	-631.55	-527.06	53.154	7110
14495	11.17	-25.21	0.00	-630.87	-527.09	53.157	7110
14500	11.48	-24.93	0.00	-631.46	-526.77	53.162	7110
14505	11.09	-25.00	0.00	-631.67	-526.21	53.167	7110
14510	11.47	-24.99	0.00	-631.22	-526.33	53.172	7110
14515	11.43	-24.87	0.00	-631.13	-526.48	53.177	7110
14520	11.41	-25.00	0.00	-630.37	-524.41	53.184	7110
14525	11.19	-25.13	0.00	-630.25	-524.51	53.187	7110
14530	11.50	-25.04	0.00	-630.68	-525.47	53.192	7110
14535	11.11	-25.08	0.00	-631.07	-525.24	53.197	7110
14540	11.43	-24.93	0.00	-630.83	-525.86	53.202	7110
14545	11.11	-25.18	0.00	-631.00	-526.07	53.207	7110
14550	11.30	-24.98	0.00	-631.68	-527.25	53.212	7110
14555	11.49	-24.94	0.00	-632.60	-526.41	53.217	7110
14560	11.72	-24.92	0.00	-631.75	-526.62	53.222	7110
14565	11.18	-25.05	0.00	-631.93	-526.55	53.227	7110
14570	11.24	-25.02	0.00	-632.25	-525.85	53.232	7110
14575	11.33	-25.15	0.00	-631.60	-525.70	53.237	7110
14580	10.90	-25.29	0.00	-631.72	-526.78	53.242	7110
14585	11.54	-24.96	0.00	-632.58	-528.16	53.247	7110
14590	11.94	-24.62	0.00	-632.47	-527.44	53.251	7110
14595	11.33	-25.00	0.00	-630.86	-527.01	53.257	7110
14600	11.47	-24.96	0.00	-631.24	-526.20	53.262	7110
14605	11.56	-24.89	0.00	-631.16	-526.67	53.267	7110
14610	11.19	-25.10	0.00	-631.48	-525.09	53.272	7110
14615	11.27	-24.98	0.00	-630.88	-525.23	53.277	7110
14620	11.32	-25.06	0.00	-630.64	-526.40	53.281	7110
14625	11.36	-25.09	0.00	-631.89	-526.20	53.288	7110
14630	11.14	-25.06	0.00	-631.79	-526.51	53.292	7110
14635	11.32	-25.03	0.00	-631.26	-526.30	53.297	7110
14640	11.45	-25.06	0.00	-631.35	-526.06	53.303	7110
14645	11.26	-25.01	0.00	-630.93	-525.54	53.307	7110
14650	11.18	-24.97	0.00	-630.97	-526.37	53.312	7110
14655	11.08	-25.23	0.00	-631.27	-526.62	53.317	7110
14660	11.52	-24.90	0.00	-631.73	-526.85	53.322	7110
14665	11.10	-24.99	0.00	-632.72	-527.33	53.327	7110
14670	11.20	-25.04	0.00	-632.69	-528.04	53.332	7110
14675	11.42	-24.98	0.00	-632.00	-527.41	53.337	7110
14680	11.28	-24.91	0.00	-631.93	-527.81	53.342	7110
14685	11.36	-24.95	0.00	-632.84	-528.45	53.347	7110
14690	11.22	-25.02	0.00	-632.96	-528.27	53.352	7110
14695	10.82	-25.04	0.00	-633.71	-528.24	53.357	7110
14700	11.32	-25.03	0.00	-634.15	-529.37	53.362	7110
14705	11.25	-24.96	0.00	-634.31	-529.77	53.367	7110
14710	11.57	-24.81	0.00	-633.97	-529.28	53.372	7110
14715	11.81	-24.61	0.00	-633.50	-527.62	53.377	7110
14720	11.48	-24.98	0.00	-632.18	-527.64	53.382	7110
14725	11.40	-24.93	0.00	-631.54	-527.42	53.387	7110
14730	11.28	-24.80	0.00	-631.15	-526.89	53.392	7110
14735	11.20	-25.17	0.00	-630.49	-525.96	53.397	7110
14740	11.21	-25.20	0.00	-630.63	-526.13	53.402	7110
14745	11.09	-25.21	0.00	-631.31	-527.02	53.407	7110
14750	11.53	-24.92	0.00	-631.65	-527.86	53.412	7110
14755	11.34	-24.92	0.00	-631.91	-527.12	53.416	7110
14760	11.85	-24.87	0.00	-631.51	-527.38	53.423	7110
14765	10.95	-25.15	0.00	-631.32	-527.32	53.427	7110
14770	11.08	-25.09	0.00	-631.83	-527.64	53.432	7110
14775	11.68	-24.92	0.00	-630.98	-528.20	53.436	7110
14780	11.61	-25.01	0.00	-630.52	-525.95	53.443	7110
14785	11.56	-24.84	0.00	-630.88	-526.06	53.446	7110
14790	11.61	-24.67	0.00	-629.08	-524.89	53.452	7110
14795	10.75	-25.42	0.00	-627.41	-523.59	53.456	7110
14800	11.79	-24.99	0.00	-628.94	-524.55	53.464	7110
14805	11.51	-24.95	0.00	-628.98	-525.40	53.467	7110
14810	11.38	-25.15	0.00	-629.22	-524.69	53.472	7110
14815	11.22	-25.05	0.00	-629.83	-525.07	53.476	7110
14820	11.26	-24.87	0.00	-629.22	-525.57	53.482	7110
14825	10.62	-25.39	0.00	-629.58	-525.77	53.487	7110
14830	11.19	-25.26	0.00	-631.30	-526.62	53.494	7110
14835	11.24	-24.94	0.00	-631.74	-526.59	53.497	7110
14840	11.62	-24.97	0.00	-631.98	-527.37	53.502	7110
14845	11.20	-25.08	0.00	-631.80	-527.37	53.507	7110
14850	11.03	-25.02	0.00	-633.50	-527.54	53.514	7110
14855	11.35	-25.11	0.00	-633.51	-528.52	53.517	7110
14860	11.85	-24.79	0.00	-632.84	-528.47	53.522	7110
14865	11.13	-25.01	0.00	-632.33	-527.52	53.527	7110
14870	11.15	-25.01	0.00	-632.91	-529.17	53.532	7110
14875	11.17	-25.18	0.00	-633.43	-528.41	53.537	7110
14880	10.74	-25.21	0.00	-634.23	-529.09	53.542	7110
14885	11.60	-24.87	0.00	-634.37	-529.47	53.547	7110
14890	10.12	-25.52	0.00	-633.29	-529.99	53.554	7110
14895	11.19	-24.99	0.00	-634.24	-529.14	53.557	7110
14900	11.34	-25.01	0.00	-634.20	-529.66	53.562	7110
14905	11.41	-24.89	0.00	-634.34	-529.74	53.567	7110
14910	11.41	-24.85	0.00	-634.20	-529.33	53.572	7110
14915	11.04	-25.08	0.00	-633.32	-529.25	53.577	7110
14920	11.78	-24.79	0.00	-633.44	-529.29	53.582	7110
14925	11.48	-25.16	0.00	-631.84	-527.61	53.588	7110
14930	11.34	-24.86	0.00	-632.52	-528.02	53.592	7110
14935	11.21	-24.95	0.00	-633.04	-527.80	53.597	7110
14940	11.23	-25.02	0.00	-632.16	-528.10	53.601	7110
14945	11.23	-25.07	0.00	-632.87	-528.38	53.607	7110
14950	11.30	-25.03	0.00	-633.54	-529.03	53.611	7110
14955	11.03	-25.18	0.00	-634.09	-528.81	53.618	7110
14960	10.87	-25.18	0.00	-634.25	-529.91	53.621	7110
14965	11.29	-25.02	0.00	-636.05	-531.22	53.627	7110
14970	11.41	-24.97	0.00	-635.91	-531.14	53.631	7110
14975	11.29	-24.93	0.00	-635.46	-531.00	53.637	7110
14980	11.32	-25.05	0.00	-635.47	-530.94	53.642	7110
14985	11.20	-25.16	0.00	-636.04	-530.26	53.649	7110
14990	11.22	-24.92	0.00	-635.87	-529.94	53.652	7110
14995	11.17	-24.95	0.00	-636.35	-529.16	53.657	7110
15000	11.36	-25.12	0.00	-635.74	-529.13	53.662	7110
15005	11.63	-24.82	0.00	-635.59	-530.38	53.668	7110
15010	11.30	-24.92	0.00	-635.37	-529.89	53.672	7110
15015	11.59	-24.90	0.00	-634.34	-530.49	53.677	7110
15020	11.34	-25.04	0.00	-634.19	-529.87	53.682	7110
15025	11.59	-24.88	0.00	-634.28	-529.25	53.687	7110
15030	11.23	-25.07	0.00	-634.30	-527.95	53.692	7110
15035	11.25	-25.04	0.00	-634.00	-528.92	53.697	7110
15040	11.03	-25.18	0.00	-634.99	-530.44	53.702	7110
15045	11.50	-25.00	0.00	-635.74	-530.38	53.707	7110
15050	11.65	-24.90	0.00	-635.60	-530.03	53.712	7110
15055	11.40	-24.96	0.00	-634.76	-528.96	53.717	7110
15060	11.08	-25.11	0.00	-634.23	-529.22	53.722	7110
15065	10.78	-25.33	0.00	-635.42	-529.79	53.727	7110
15070	11.78	-24.68	0.00	-635.94	-530.30	53.732	7110
15075	11.34	-24.97	0.00	-634.55	-529.23	53.736	7110
15080	11.09	-25.11	0.00	-634.30	-528.77	53.743	7110
15085	11.70	-24.74	0.00	-634.38	-529.39	53.746	7110
15090	11.09	-25.01	0.00	-634.83	-530.15	53.752	7110
15095	11.22	-25.16	0.00	-634.78	-529.82	53.756	7110
15100	11.77	-24.80	0.00	-635.16	-528.69	53.763	7110
15105	11.41	-24.89	0.00	-634.21	-528.99	53.766	7110
15110	11.52	-24.98	0.00	-633.17	-527.55	53.772	7110
15115	11.23	-24.99	0.00	-632.79	-526.86	53.776	7110
15120	11.35	-24.89	0.00	-632.96	-527.38	53.782	7110
15125	11.40	-25.02	0.00	-632.74	-527.70	53.787	7110
15130	11.58	-24.85	0.00	-632.72	-528.70	53.793	7110
15135	11.38	-24.88	0.00	-632.29	-528.49	53.797	7110
15140	11.41	-24.80	0.00	-631.59	-527.45	53.802	7110
15145	11.40	-25.05	0.00	-631.12	-525.42	53.806	7110
15150	12.00	-24.77	0.00	-631.33	-526.60	53.814	7110
15155	11.07	-25.09	0.00	-631.18	-526.68	53.817	7110
15160	11.74	-24.98	0.00	-630.95	-527.02	53.823	7110
15165	11.24	-25.01	0.00	-631.40	-526.68	53.827	7110
15170	11.45	-24.84	0.00	-631.64	-526.10	53.832	7110
15175	11.13	-25.19	0.00	-631.69	-526.49	53.837	7110
15180	11.81	-24.77	0.00	-632.11	-526.85	53.842	7110
15185	11.35	-24.87	0.00	-630.66	-526.10	53.847	7110
15190	11.83	-24.88	0.00	-630.03	-525.28	53.852	7110
15195	11.11	-25.18	0.00	-629.86	-525.45	53.857	7110
15200	11.29	-25.04	0.00	-630.80	-526.02	53.862	7110
15205	11.48	-24.88	0.00	-631.59	-526.19	53.867	7110
15210	10.84	-25.20	0.00	-631.40	-526.51	53.872	7110
15215	11.45	-24.86	0.00	-631.39	-526.46	53.877	7110
15220	10.89	-25.31	0.00	-630.88	-526.25	53.882	7110
15225	11.12	-25.22	0.00	-632.51	-527.71	53.888	7110
15230	11.23	-24.89	0.00	-633.80	-527.86	53.892	7110
15235	11.51	-24.90	0.00	-632.38	-527.66	53.897	7110
15240	11.37	-25.07	0.00	-632.11	-527.50	53.902	7110
15245	11.55	-24.90	0.00	-631.91	-527.53	53.908	7110
15250	11.08	-25.19	0.00	-632.58	-527.67	53.911	7110
15255	11.11	-25.07	0.00	-633.43	-528.29	53.917	7110
15260	11.63	-24.80	0.00	-633.26	-527.97	53.921	7110
15265	11.02	-25.09	0.00	-633.15	-527.14	53.928	7110
15270	11.21	-25.02	0.00	-633.48	-527.42	53.931	7110
15275	11.96	-24.60	0.00	-631.93	-527.01	53.937	7110
15280	11.47	-24.93	0.00	-630.51	-525.45	53.941	7110
15285	11.41	-24.89	0.00	-630.68	-524.79	53.947	7110
15290	11.52	-24.88	0.00	-629.69	-525.57	53.952	7110
15295	11.11	-24.97	0.00	-629.94	-524.45	53.959	7110
15300	11.27	-24.92	0.00	-629.82	-523.99	53.962	7110
15305	11.52	-24.85	0.00	-629.19	-524.29	53.967	7110
15310	11.35	-24.98	0.00	-628.35	-523.95	53.972	7110
15315	11.77	-24.60	0.00	-629.62	-525.15	53.979	7110
15320	11.20	-25.16	0.00	-629.95	-525.42	53.982	7110
15325	11.71	-24.82	0.00	-629.25	-524.87	53.987	7110
15330	11.30	-25.10	0.00	-628.88	-524.37	53.992	7110
15335	11.15	-25.32	0.00	-629.23	-524.88	53.997	7110
15340	10.99	-25.16	0.00	-630.98	-525.55	54.002	7110
15345	10.63	-25.21	0.00	-631.72	-526.22	54.009	7110
15350	11.08	-25.10	0.00	-632.26	-527.15	54.012	7110
15355	11.15	-25.06	0.00	-632.72	-528.11	54.017	7110
15360	11.48	-24.93	0.00	-632.91	-528.54	54.022	7110
15365	11.46	-25.02	0.00	-633.03	-528.68	54.027	7110
15370	11.45	-24.82	0.00	-633.64	-528.55	54.032	7110
15375	11.77	-24.80	0.00	-632.98	-527.03	54.037	7110
15380	11.03	-25.23	0.00	-633.04	-527.83	54.042	7110
15385	11.40	-24.91	0.00	-632.98	-527.94	54.046	7110
15390	11.11	-25.13	0.00	-633.21	-528.49	54.053	7110
15395	11.14	-25.26	0.00	-633.91	-529.47	54.056	7110
15400	11.53	-24.94	0.00	-635.12	-530.06	54.062	7110
15405	11.17	-25.08	0.00	-634.62	-529.73	54.066	7110
15410	11.48	-24.87	0.00	-634.04	-528.62	54.072	7110
15415	11.33	-25.03	0.00	-633.59	-528.17	54.076	7110
15420	11.58	-24.83	0.00	-632.42	-528.00	54.082	7110
15425	11.29	-25.14	0.00	-631.37	-527.01	54.086	7110
15430	11.56	-24.82	0.00	-631.38	-526.23	54.093	7110
15435	11.02	-25.05	0.00	-631.56	-526.73	54.096	7110
15440	11.44	-24.81	0.00	-632.89	-527.86	54.102	7110
15445	11.20	-25.08	0.00	-632.30	-527.50	54.107	7110
15450	11.08	-25.21	0.00	-632.64	-527.81	54.114	7110
15455	11.12	-25.16	0.00	-633.04	-528.09	54.117	7110
15460	11.55	-24.99	0.00	-632.99	-528.12	54.122	7110
15465	11.23	-25.13	0.00	-632.89	-528.17	54.127	7110
15470	9.98	-25.80	0.00	-632.76	-528.81	54.134	7110
15475	10.93	-25.23	0.00	-634.02	-529.68	54.137	7110
15480	11.47	-25.07	0.00	-633.80	-529.43	54.143	7110
15485	11.08	-24.96	0.00	-634.52	-528.98	54.147	7110
15490	11.23	-25.05	0.00	-634.25	-528.90	54.152	7110
15495	11.29	-24.97	0.00	-634.69	-529.09	54.157	7110
15500	11.73	-24.69	0.00	-632.85	-528.87	54.162	7110
15505	11.44	-24.92	0.00	-632.31	-528.01	54.167	7110
15510	11.30	-25.04	0.00	-632.30	-527.70	54.172	7110
15515	11.63	-24.59	0.00	-632.81	-527.68	54.177	7110
15520	10.90	-25.14	0.00	-631.00	-526.45	54.182	7110
15525	11.47	-24.99	0.00	-630.78	-526.58	54.187	7110
15530	10.73	-25.39	0.00	-631.10	-527.11	54.192	7110
15535	11.17	-24.99	0.00	-633.20	-527.97	54.197	7110
15540	11.35	-25.12	0.00	-632.64	-527.98	54.202	7110
15545	11.75	-24.91	0.00	-632.14	-528.19	54.207	7110
15550	11.34	-24.72	0.00	-631.73	-527.67	54.211	7110
15555	11.38	-24.84	0.00	-631.64	-527.33	54.218	7110
15560	11.51	-24.96	0.00	-631.23	-526.60	54.221	7110
15565	11.41	-24.74	0.00	-632.01	-526.54	54.227	7110
15570	11.48	-25.11	0.00	-630.65	-525.69	54.231	7110
15575	11.19	-25.14	0.00	-630.57	-526.28	54.237	7110
15580	11.10	-25.02	0.00	-631.36	-527.03	54.241	7110
15585	11.02	-24.81	0.00	-631.66	-527.38	54.249	7110
15590	11.71	-24.97	0.00	-630.85	-525.92	54.252	7110
15595	11.11	-25.12	0.00	-630.66	-526.06	54.257	7110
15600	11.53	-24.90	0.00	-630.89	-527.14	54.262	7110
15605	11.37	-25.02	0.00	-630.54	-526.11	54.267	7110
15610	11.21	-24.99	0.00	-631.13	-525.49	54.272	7110
15615	11.85	-24.79	0.00	-630.19	-525.96	54.279	7110
15620	11.11	-25.23	0.00	-631.13	-526.21	54.282	7110
15625	11.58	-24.88	0.00	-632.10	-526.91	54.287	7110
15630	11.06	-25.26	0.00	-632.03	-526.74	54.292	7110
15635	11.30	-25.09	0.00	-632.90	-528.84	54.297	7110
15640	10.82	-25.23	0.00	-634.02	-529.19	54.302	7110
15645	11.50	-25.06	0.00	-634.57	-529.55	54.307	7110
15650	11.88	-24.65	0.00	-634.98	-530.24	54.312	7110
15655	10.82	-25.13	0.00	-633.63	-529.11	54.317	7110
15660	11.65	-24.88	0.00	-633.24	-528.69	54.322	7110
15665	11.27	-25.12	0.00	-632.57	-528.29	54.327	7110
15670	11.36	-24.96	0.00	-633.24	-528.01	54.332	7110
15675	11.02	-25.06	0.00	-633.02	-527.92	54.337	7110
15680	11.40	-24.86	0.00	-633.06	-527.17	54.342	7110
15685	11.17	-25.15	0.00	-631.74	-526.00	54.347	7110
15690	10.98	-25.30	0.00	-633.11	-528.76	54.353	7110
15695	11.11	-24.91	0.00	-634.60	-529.26	54.357	7110
15700	11.35	-24.87	0.00	-633.64	-528.90	54.362	7110
15705	11.22	-25.07	0.00	-632.77	-528.26	54.366	7110
15710	11.37	-25.00	0.00	-633.27	-528.56	54.372	7110
15715	11.31	-24.97	0.00	-633.14	-528.02	54.376	7110
15720	11.68	-24.80	0.00	-632.90	-527.12	54.383	7110
15725	10.90	-25.24	0.00	-632.94	-527.26	54.386	7110
15730	11.21	-25.08	0.00	-632.66	-528.57	54.392	7110
15735	11.06	-25.02	0.00	-633.59	-528.34	54.397	7110
15740	11.18	-25.08	0.00	-634.00	-528.80	54.403	7110
15745	10.93	-25.17	0.00	-635.13	-529.30	54.407	7110
15750	11.35	-24.86	0.00	-635.74	-529.49	54.412	7110
15755	11.37	-24.84	0.00	-634.99	-529.41	54.417	7110
15760	12.06	-24.54	0.00	-634.83	-529.59	54.423	7110
15765	11.25	-24.92	0.00	-633.95	-528.68	54.427	7110
15770	11.30	-24.88	0.00	-633.47	-528.62	54.433	7110
15775	11.51	-25.02	0.00	-632.95	-528.45	54.437	7110
15780	11.55	-24.94	0.00	-633.56	-528.60	54.442	7110
15785	11.64	-24.85	0.00	-633.32	-529.11	54.447	7110
15790	10.95	-25.32	0.00	-632.95	-528.09	54.452	7110
15795	11.18	-25.13	0.00	-634.46	-528.43	54.457	7110
15800	11.43	-24.75	0.00	-634.78	-528.49	54.462	7110
15805	11.30	-24.89	0.00	-634.18	-527.93	54.467	7110
15810	11.12	-25.10	0.00	-633.83	-527.76	54.474	7110
15815	11.33	-24.86	0.00	-632.94	-527.96	54.477	7110
15820	11.41	-24.85	0.00	-633.74	-528.17	54.482	7110
15825	11.41	-24.96	0.00	-633.66	-528.88	54.487	7110
15830	11.69	-24.68	0.00	-633.34	-528.17	54.492	7110
15835	11.45	-24.75	0.00	-632.35	-527.36	54.497	7110
15840	11.27	-25.07	0.00	-631.33	-526.45	54.502	7110
15845	11.08	-25.09	0.00	-631.61	-527.25	54.507	7110
15850	11.21	-25.00	0.00	-631.38	-527.16	54.512	7110
15855	11.72	-24.93	0.00	-630.15	-524.60	54.518	7110
15860	11.03	-25.03	0.00	-630.87	-525.42	54.522	7110
15865	11.65	-24.69	0.00	-631.17	-525.79	54.527	7110
15870	11.28	-25.02	0.00	-630.06	-525.11	54.531	7110
15875	11.17	-24.92	0.00	-630.79	-525.37	54.537	7110
15880	11.38	-24.88	0.00	-630.25	-525.50	54.541	7110
15885	10.94	-25.05	0.00	-630.38	-525.34	54.548	7110
15890	11.42	-24.95	0.00	-630.08	-525.29	54.551	7110
15895	11.32	-24.91	0.00	-630.37	-524.94	54.557	7110
15900	11.21	-24.99	0.00	-629.91	-525.43	54.562	7110
15905	11.62	-24.99	0.00	-630.21	-524.37	54.567	7110
15910	11.06	-25.03	0.00	-629.74	-524.15	54.572	7110
15915	11.38	-24.96	0.00	-630.92	-525.22	54.579	7110
15920	11.43	-25.01	0.00	-630.82	-525.01	54.582	7110
15925	10.99	-25.33	0.00	-631.51	-525.99	54.587	7110
15930	11.05	-25.18	0.00	-632.48	-527.70	54.592	7110
15935	11.04	-25.15	0.00	-634.76	-529.31	54.598	7110
15940	10.76	-25.32	0.00	-635.30	-530.05	54.602	7110
15945	11.45	-24.98	0.00	-636.81	-531.86	54.607	7110
15950	11.38	-25.02	0.00	-637.40	-532.34	54.612	7110
15955	11.19	-25.06	0.00	-638.05	-532.25	54.617	7110
15960	11.68	-24.80	0.00	-637.88	-532.26	54.622	7110
15965	11.49	-24.85	0.00	-636.29	-531.24	54.627	7110
15970	11.41	-25.04	0.00	-635.72	-530.70	54.632	7110
15975	11.10	-25.11	0.00	-636.06	-531.10	54.637	7110
15980	11.39	-24.91	0.00	-636.56	-530.78	54.642	7110
15985	11.70	-24.85	0.00	-636.08	-530.60	54.647	7110
15990	10.97	-25.35	0.00	-634.24	-528.11	54.654	7110
15995	11.18	-24.90	0.00	-634.15	-528.91	54.657	7110
16000	11.56	-24.96	0.00	-634.05	-528.52	54.662	7110
16005	11.11	-25.06	0.00	-634.27	-528.51	54.667	7110
16010	11.30	-24.87	0.00	-635.24	-528.99	54.672	7110
16015	11.11	-25.21	0.00	-634.30	-528.62	54.677	7110
16020	11.29	-25.11	0.00	-635.18	-529.13	54.682	7110
16025	10.98	-25.04	0.00	-635.73	-530.11	54.686	7110
16030	11.17	-24.80	0.00	-635.64	-529.21	54.692	7110
16035	11.60	-24.96	0.00	-634.41	-528.56	54.696	7110
16040	11.58	-24.81	0.00	-634.05	-527.92	54.702	7110
16045	11.49	-24.95	0.00	-632.83	-526.87	54.706	7110
16050	11.34	-25.13	0.00	-631.93	-527.44	54.712	7110
16055	11.42	-24.72	0.00	-632.89	-526.68	54.716	7110
16060	11.75	-24.43	0.00	-634.41	-528.39	54.724	7110
16065	11.49	-25.13	0.00	-632.91	-527.93	54.727	7110
16070	11.34	-25.10	0.00	-634.30	-528.91	54.732	7110
16075	11.11	-24.97	0.00	-635.99	-529.49	54.737	7110
16080	11.30	-24.75	0.00	-636.15	-529.40	54.744	7110
16085	11.38	-24.86	0.00	-635.42	-529.23	54.747	7110
16090	11.22	-24.93	0.00	-634.73	-529.49	54.752	7110
16095	11.42	-24.99	0.00	-634.29	-529.32	54.757	7110
16100	11.58	-25.01	0.00	-634.15	-529.13	54.763	7110
16105	11.40	-25.05	0.00	-634.46	-529.81	54.767	7110
16110	11.24	-25.06	0.00	-635.19	-530.24	54.772	7110
16115	11.45	-24.95	0.00	-635.76	-530.35	54.777	7110
16120	11.58	-24.79	0.00	-635.29	-530.15	54.782	7110
16125	11.20	-24.87	0.00	-635.80	-529.14	54.787	7110
16130	11.97	-24.52	0.00	-634.06	-527.70	54.794	7110
16135	11.61	-24.87	0.00	-632.94	-526.80	54.797	7110
16140	11.00	-25.13	0.00	-632.95	-526.72	54.802	7110
16145	11.20	-25.06	0.00	-632.83	-527.87	54.807	7110
16150	11.53	-24.93	0.00	-633.31	-527.62	54.812	7110
16155	11.69	-24.83	0.00	-633.12	-526.82	54.818	7110
16160	11.04	-25.12	0.00	-632.50	-526.10	54.822	7110
16165	11.28	-25.12	0.00	-632.59	-527.93	54.827	7110
16170	11.14	-24.96	0.00	-633.33	-528.06	54.832	7110
16175	11.01	-24.88	0.00	-633.37	-526.73	54.837	7110
16180	11.19	-25.09	0.00	-633.04	-527.29	54.842	7110
16185	11.32	-25.32	0.00	-633.20	-527.29	54.848	7110
16190	10.94	-25.13	0.00	-633.52	-527.55	54.851	7110
16195	11.50	-24.96	0.00	-634.22	-528.95	54.857	7110
16200	10.98	-25.19	0.00	-634.24	-528.72	54.861	7110
16205	11.20	-25.08	0.00	-634.73	-529.79	54.867	7110
16210	11.89	-24.80	0.00	-634.79	-529.74	54.871	7110
16215	11.81	-24.86	0.00	-634.80	-529.25	54.879	7110
16220	11.11	-25.01	0.00	-635.27	-529.45	54.882	7110
16225	11.39	-24.78	0.00	-635.30	-530.49	54.887	7110
16230	11.29	-25.09	0.00	-634.57	-529.61	54.892	7110
16235	11.27	-25.04	0.00	-635.89	-529.44	54.897	7110
16240	11.47	-24.86	0.00	-635.40	-529.49	54.902	7110
16245	11.67	-24.99	0.00	-634.20	-529.36	54.907	7110
16250	11.26	-25.00	0.00	-634.25	-529.10	54.912	7110
16255	10.85	-24.99	0.00	-634.78	-529.48	54.919	7110
16260	11.62	-24.85	0.00	-634.29	-529.14	54.922	7110
16265	11.32	-24.96	0.00	-635.08	-529.04	54.927	7110
16270	11.22	-24.91	0.00	-635.02	-529.47	54.932	7110
16275	11.49	-25.05	0.00	-634.82	-529.81	54.937	7110
16280	11.23	-25.04	0.00	-634.80	-529.91	54.942	7110
16285	11.36	-24.73	0.00	-634.70	-529.76	54.947	7110
16290	11.31	-25.14	0.00	-633.67	-528.90	54.952	7110
16295	11.67	-25.08	0.00	-634.78	-529.75	54.959	7110
16300	11.03	-24.86	0.00	-635.09	-529.32	54.962	7110
16305	11.47	-25.04	0.00	-635.76	-529.68	54.967	7110
16310	11.25	-25.02	0.00	-636.41	-530.36	54.972	7110
16315	11.52	-24.76	0.00	-635.06	-529.62	54.977	7110
16320	11.80	-24.78	0.00	-633.05	-527.47	54.982	7110
16325	11.18	-25.18	0.00	-632.53	-527.20	54.987	7110
16330	11.49	-24.89	0.00	-632.18	-527.25	54.993	7110
16335	11.46	-25.09	0.00	-632.20	-527.02	54.997	7110
16340	11.18	-25.16	0.00	-632.81	-527.33	55.002	7110
16345	11.14	-24.90	0.00	-633.42	-527.98	55.007	7110
16350	11.20	-24.87	0.00	-633.46	-527.79	55.013	7110
16355	11.54	-24.91	0.00	-633.11	-527.66	55.016	7110
16360	11.20	-24.97	0.00	-632.60	-528.18	55.022	7110
16365	11.64	-24.98	0.00	-632.64	-527.39	55.026	7110
16370	10.96	-25.22	0.00	-633.31	-528.19	55.032	7110
16375	11.64	-24.82	0.00	-633.55	-528.34	55.036	7110
16380	10.64	-25.25	0.00	-633.41	-527.93	55.043	7110
16385	11.77	-24.90	0.00	-633.09	-528.76	55.047	7110
16390	11.95	-24.71	0.00	-633.69	-529.77	55.052	7110
16395	11.02	-25.28	0.00	-633.31	-529.02	55.056	7110
16400	11.36	-24.93	0.00	-633.15	-528.49	55.063	7110
16405	11.15	-25.02	0.00	-633.57	-527.93	55.067	7110
16410	11.01	-25.16	0.00	-633.82	-528.62	55.072	7110
16415	10.98	-25.18	0.00	-634.09	-529.62	55.077	7110
16420	11.00	-25.15	0.00	-635.65	-530.04	55.082	7110
16425	11.57	-24.89	0.00	-635.84	-530.54	55.087	7110
16430	11.21	-24.94	0.00	-635.02	-529.95	55.092	7110
16435	11.31	-24.98	0.00	-635.57	-529.71	55.097	7110
16440	11.44	-24.86	0.00	-635.88	-529.35	55.102	7110
16445	10.86	-25.30	0.00	-634.07	-529.10	55.107	7110
16450	11.28	-25.00	0.00	-636.09	-530.35	55.112	7110
16455	11.69	-24.79	0.00	-636.07	-530.67	55.117	7110
16460	11.32	-24.90	0.00	-635.46	-529.10	55.122	7110
16465	11.16	-25.07	0.00	-635.02	-528.76	55.127	7110
16470	11.30	-24.97	0.00	-634.79	-529.35	55.132	7110
16475	11.12	-25.01	0.00	-634.24	-529.04	55.137	7110
16480	11.55	-24.84	0.00	-634.45	-528.66	55.142	7110
16485	11.79	-24.78	0.00	-633.80	-527.78	55.147	7110
16490	11.73	-24.82	0.00	-632.44	-526.92	55.152	7110
16495	11.15	-24.99	0.00	-631.23	-526.14	55.158	7110
16500	11.10	-25.05	0.00	-631.25	-525.78	55.162	7110
16505	11.62	-25.02	0.00	-630.77	-525.62	55.167	7110
16510	11.08	-25.20	0.00	-630.55	-526.59	55.171	7110
16515	11.60	-24.70	0.00	-631.06	-525.85	55.177	7110
16520	11.17	-25.08	0.00	-629.58	-524.17	55.181	7110
16525	11.36	-25.03	0.00	-629.41	-524.45	55.188	7110
16530	11.04	-25.22	0.00	-629.69	-524.98	55.191	7110
16535	11.23	-25.03	0.00	-630.51	-525.31	55.197	7110
16540	10.99	-25.13	0.00	-630.69	-525.49	55.202	7110
16545	11.17	-25.03	0.00	-631.10	-526.00	55.207	7110
16550	10.93	-25.30	0.00	-631.39	-526.02	55.212	7110
16555	11.62	-24.60	0.00	-633.42	-527.92	55.219	7110
16560	11.03	-25.03	0.00	-633.12	-526.46	55.222	7110
16565	11.49	-25.02	0.00	-633.36	-527.51	55.227	7110
16570	11.30	-25.09	0.00	-632.59	-528.30	55.232	7110
16575	10.42	-25.67	0.00	-632.78	-527.44	55.239	7110
16580	11.27	-25.05	0.00	-633.55	-527.66	55.242	7110
16585	11.49	-24.96	0.00	-633.45	-528.08	55.247	7110
16590	11.48	-24.79	0.00	-633.51	-528.60	55.252	7110
16595	11.60	-24.94	0.00	-631.92	-527.68	55.257	7110
16600	11.64	-24.98	0.00	-631.61	-526.66	55.262	7110
16605	11.60	-24.75	0.00	-631.40	-527.15	55.267	7110
16610	11.70	-24.98	0.00	-630.67	-525.96	55.272	7110
16615	11.33	-24.94	0.00	-630.67	-524.85	55.277	7110
16620	10.93	-25.14	0.00	-631.12	-524.98	55.282	7110
16625	11.46	-24.73	0.00	-631.20	-527.35	55.289	7110
16630	11.14	-25.16	0.00	-631.61	-526.43	55.292	7110
16635	11.19	-25.02	0.00	-632.83	-527.79	55.297	7110
16640	11.06	-25.18	0.00	-634.05	-528.35	55.302	7110
16645	11.39	-24.94	0.00	-633.93	-528.59	55.307	7110
16650	10.90	-25.03	0.00	-634.66	-529.01	55.313	7110
16655	11.07	-25.14	0.00	-635.30	-529.54	55.316	7110
16660	11.96	-24.68	0.00	-634.71	-528.31	55.322	7110
16665	11.27	-25.02	0.00	-633.01	-526.68	55.326	7110
16670	11.23	-24.87	0.00	-632.81	-527.10	55.333	7110
16675	11.13	-25.11	0.00	-632.85	-527.52	55.336	7110
16680	11.36	-24.84	0.00	-633.57	-527.00	55.342	7110
16685	11.37	-24.99	0.00	-632.34	-526.63	55.346	7110
16690	11.21	-25.06	0.00	-630.94	-526.20	55.352	7110
16695	10.90	-25.21	0.00	-631.90	-525.92	55.356	7110
16700	11.21	-24.95	0.00	-632.70	-526.49	55.362	7110
16705	11.55	-24.86	0.00	-632.24	-526.56	55.367	7110
16710	11.49	-24.98	0.00	-631.61	-526.78	55.372	7110
16715	11.67	-24.57	0.00	-631.17	-526.55	55.377	7110
16720	11.19	-25.14	0.00	-630.08	-526.07	55.383	7110
16725	11.16	-25.20	0.00	-630.76	-526.83	55.387	7110
16730	12.01	-24.55	0.00	-632.87	-527.33	55.394	7110
16735	11.34	-24.99	0.00	-631.63	-526.89	55.397	7110
16740	11.57	-24.78	0.00	-632.26	-526.77	55.404	7110
16745	10.99	-25.07	0.00	-632.70	-526.82	55.407	7110
16750	11.40	-24.89	0.00	-632.73	-528.25	55.412	7110
16755	11.55	-25.01	0.00	-631.79	-527.44	55.417	7110
16760	11.70	-24.91	0.00	-631.82	-527.13	55.422	7110
16765	11.48	-24.72	0.00	-632.30	-525.49	55.427	7110
16770	11.40	-24.99	0.00	-630.42	-523.83	55.432	7110
16775	11.39	-25.01	0.00	-630.41	-524.74	55.438	7110
16780	11.38	-25.01	0.00	-630.07	-525.23	55.442	7110
16785	11.69	-24.86	0.00	-629.71	-524.88	55.447	7110
16790	11.21	-25.03	0.00	-629.87	-524.14	55.452	7110
16795	11.42	-24.97	0.00	-628.99	-524.53	55.458	7110
16800	11.06	-25.14	0.00	-629.21	-524.12	55.461	7110
16805	10.98	-25.22	0.00	-630.08	-524.40	55.467	7110
16810	10.98	-25.14	0.00	-631.49	-526.20	55.472	7110
16815	11.16	-25.05	0.00	-632.09	-526.64	55.477	7110
16820	11.42	-24.86	0.00	-632.29	-527.24	55.481	7110
16825	11.36	-24.96	0.00	-631.10	-525.08	55.488	7110
16830	11.41	-24.76	0.00	-631.29	-525.54	55.491	7110
16835	11.31	-24.93	0.00	-630.98	-525.65	55.497	7110
16840	11.87	-24.70	0.00	-630.73	-525.09	55.501	7110
16845	10.64	-25.23	0.00	-630.07	-524.53	55.509	7110
16850	11.25	-25.06	0.00	-630.37	-525.15	55.512	7110
16855	11.25	-25.10	0.00	-630.81	-526.28	55.517	7110
16860	11.04	-25.08	0.00	-631.29	-527.09	55.522	7110
16865	11.26	-24.84	0.00	-632.23	-526.61	55.527	7110
16870	10.69	-25.32	0.00	-631.57	-526.84	55.532	7110
16875	11.66	-25.00	0.00	-633.19	-527.82	55.537	7110
16880	11.55	-24.97	0.00	-632.98	-527.87	55.542	7110
16885	11.30	-24.96	0.00	-632.94	-526.87	55.549	7110
16890	11.18	-25.11	0.00	-633.47	-528.04	55.552	7110
16895	11.23	-25.15	0.00	-632.85	-527.48	55.559	7110
16900	11.36	-25.07	0.00	-632.89	-528.24	55.562	7110
16905	11.46	-24.95	0.00	-634.15	-528.10	55.567	7110
16910	11.17	-25.03	0.00	-633.92	-527.56	55.572	7110
16915	11.34	-24.92	0.00	-634.33	-527.83	55.577	7110
16920	11.55	-24.84	0.00	-633.34	-528.22	55.582	7110
16925	11.93	-24.75	0.00	-632.77	-527.71	55.587	7110
16930	11.73	-24.77	0.00	-630.99	-526.27	55.592	7110
16935	11.22	-25.22	0.00	-631.01	-524.55	55.597	7110
16940	11.00	-25.05	0.00	-632.00	-525.62	55.602	7110
16945	10.90	-25.22	0.00	-632.23	-526.77	55.607	7110
16950	11.48	-24.83	0.00	-632.97	-526.81	55.612	7110
16955	11.00	-25.20	0.00	-632.65	-527.01	55.617	7110
16960	11.61	-24.89	0.00	-634.11	-526.86	55.623	7110
16965	11.30	-24.85	0.00	-633.24	-527.47	55.626	7110
16970	11.51	-24.99	0.00	-631.95	-526.70	55.632	7110
16975	11.06	-25.17	0.00	-631.80	-526.22	55.637	7110
16980	11.45	-24.94	0.00	-632.17	-526.10	55.642	7110
16985	11.52	-24.94	0.00	-631.81	-526.73	55.646	7110
16990	11.29	-25.02	0.00	-632.91	-526.24	55.653	7110
16995	11.04	-25.16	0.00	-632.31	-526.29	55.656	7110
17000	11.10	-25.09	0.00	-633.17	-526.94	55.662	7110
17005	11.76	-24.80	0.00	-633.13	-527.17	55.666	7110
17010	11.45	-24.88	0.00	-631.19	-525.77	55.672	7110
17015	11.17	-25.12	0.00	-631.06	-526.04	55.676	7110
17020	11.62	-24.81	0.00	-630.62	-525.60	55.684	7110
17025	11.32	-25.15	0.00	-630.91	-524.88	55.687	7110
17030	11.22	-25.03	0.00	-631.99	-525.73	55.692	7110
17035	11.22	-25.05	0.00	-631.79	-526.37	55.697	7110
17040	11.55	-24.78	0.00	-631.90	-526.70	55.702	7110
17045	11.04	-24.99	0.00	-631.52	-525.50	55.707	7110
17050	11.07	-25.21	0.00	-632.37	-526.33	55.714	7110
17055	11.63	-24.90	0.00	-631.96	-526.47	55.717	7110
17060	11.07	-25.11	0.00	-633.34	-525.98	55.724	7110
17065	11.15	-25.10	0.00	-632.58	-526.80	55.727	7110
17070	11.24	-24.90	0.00	-633.40	-527.74	55.732	7110
17075	11.37	-25.10	0.00	-632.21	-527.09	55.737	7110
17080	11.78	-24.73	0.00	-633.43	-527.41	55.742	7110
17085	11.13	-25.11	0.00	-633.09	-526.49	55.747	7110
17090	11.13	-25.02	0.00	-633.95	-528.28	55.752	7110
17095	11.54	-24.82	0.00	-633.65	-528.76	55.757	7110
17100	11.24	-25.12	0.00	-633.16	-528.40	55.762	7110
17105	11.88	-24.76	0.00	-633.59	-527.67	55.767	7110
17110	11.34	-24.94	0.00	-632.66	-527.38	55.772	7110
17115	11.13	-25.12	0.00	-632.47	-526.73	55.777	7110
17120	11.38	-24.94	0.00	-632.77	-527.80	55.782	7110
17125	11.64	-24.83	0.00	-632.26	-526.90	55.788	7110
17130	11.23	-25.14	0.00	-632.37	-526.48	55.792	7110
17135	11.54	-24.84	0.00	-632.45	-525.58	55.797	7110
17140	11.53	-24.81	0.00	-631.31	-524.60	55.801	7110
17145	11.69	-24.83	0.00	-630.15	-524.00	55.807	7110
17150	11.50	-25.10	0.00	-628.82	-523.38	55.811	7110
17155	11.31	-25.20	0.00	-629.34	-523.36	55.818	7110
17160	11.00	-25.27	0.00	-630.54	-524.25	55.821	7110
17165	11.33	-25.08	0.00	-630.71	-525.69	55.827	7110
17170	11.45	-24.84	0.00	-631.11	-525.87	55.831	7110
17175	11.02	-25.20	0.00	-631.12	-525.85	55.837	7110
17180	11.25	-25.03	0.00	-632.42	-526.57	55.842	7110
17185	11.72	-24.75	0.00	-631.27	-526.23	55.847	7110
17190	11.12	-25.12	0.00	-630.52	-524.59	55.852	7110
17195	11.16	-24.98	0.00	-631.20	-525.47	55.859	7110
17200	11.25	-25.08	0.00	-630.78	-525.47	55.862	7110
17205	11.31	-24.97	0.00	-631.06	-526.04	55.868	7110
17210	11.12	-25.21	0.00	-631.40	-525.82	55.872	7110
17215	11.37	-25.02	0.00	-632.23	-527.41	55.877	7110
17220	11.52	-24.88	0.00	-631.96	-527.32	55.882	7110
17225	10.99	-25.20	0.00	-632.33	-526.54	55.887	7110
17230	11.70	-24.75	0.00	-632.38	-526.65	55.892	7110
17235	10.79	-25.21	0.00	-631.67	-526.33	55.897	7110
17240	11.52	-24.89	0.00	-632.41	-526.21	55.902	7110
17245	11.69	-24.85	0.00	-632.00	-526.44	55.907	7110
17250	11.44	-24.95	0.00	-630.73	-525.75	55.912	7110
17255	11.13	-25.10	0.00	-630.97	-525.68	55.917	7110
17260	11.69	-24.77	0.00	-631.69	-526.08	55.922	7110
17265	10.87	-25.14	0.00	-631.12	-525.63	55.927	7110
17270	11.28	-25.09	0.00	-631.84	-525.43	55.932	7110
17275	10.98	-25.18	0.00	-632.10	-526.14	55.937	7110
17280	11.25	-24.95	0.00	-632.67	-526.64	55.942	7110
17285	11.76	-24.72	0.00	-632.45	-526.15	55.947	7110
17290	11.86	-24.72	0.00	-630.95	-523.88	55.953	7110
17295	11.43	-24.92	0.00	-630.37	-523.46	55.957	7110
17300	10.81	-25.26	0.00	-630.19	-524.39	55.962	7110
17305	11.10	-25.12	0.00	-631.14	-525.49	55.966	7110
17310	11.30	-25.01	0.00	-632.53	-526.56	55.972	7110
17315	11.34	-24.83	0.00	-632.11	-526.98	55.976	7110
17320	11.13	-25.06	0.00	-632.70	-527.07	55.982	7110
17325	11.62	-24.90	0.00	-632.72	-527.02	55.986	7110
17330	11.34	-24.94	0.00	-633.49	-527.91	55.993	7110
17335	10.89	-25.17	0.00	-633.19	-528.00	55.996	7110
17340	11.53	-24.89	0.00	-633.35	-527.17	56.004	7110
17345	11.35	-24.97	0.00	-632.91	-526.80	56.009	7110
17350	11.55	-24.78	0.00	-633.10	-527.12	56.012	7110
17355	11.28	-25.13	0.00	-631.64	-526.91	56.017	7110
17360	11.21	-24.90	0.00	-632.39	-528.36	56.022	7110
17365	11.46	-24.94	0.00	-632.38	-527.76	56.027	7110
17370	10.89	-25.23	0.00	-632.83	-527.08	56.033	7110
17375	11.18	-24.92	0.00	-633.94	-527.35	56.037	7110
17380	11.36	-24.83	0.00	-633.80	-527.85	56.042	7110
17385	11.14	-25.12	0.00	-632.96	-527.63	56.047	7110
17390	11.75	-24.70	0.00	-633.38	-527.89	56.052	7110
17395	11.16	-25.05	0.00	-631.72	-526.87	56.057	7110
17400	11.26	-25.07	0.00	-631.60	-526.84	56.062	7110
17405	11.60	-24.95	0.00	-632.18	-526.37	56.067	7110
17410	11.27	-24.99	0.00	-632.12	-525.85	56.072	7110
17415	11.21	-25.16	0.00	-631.82	-525.97	56.077	7110
17420	11.65	-24.92	0.00	-631.77	-525.81	56.082	7110
17425	11.30	-25.05	0.00	-631.25	-525.85	56.087	7110
17430	11.08	-25.24	0.00	-630.98	-526.26	56.092	7110
17435	11.01	-25.23	0.00	-631.55	-526.01	56.098	7110
17440	11.52	-24.82	0.00	-632.35	-525.99	56.101	7110
17445	11.47	-24.93	0.00	-630.79	-525.15	56.107	7110
17450	10.96	-25.27	0.00	-630.35	-525.38	56.112	7110
17455	10.87	-25.21	0.00	-631.38	-526.68	56.118	7110
17460	11.29	-25.02	0.00	-632.39	-526.69	56.121	7110
17465	11.61	-24.81	0.00	-632.19	-525.96	56.128	7110
17470	11.20	-25.06	0.00	-631.78	-525.93	56.131	7110
17475	11.02	-25.22	0.00	-632.84	-527.72	56.137	7110
17480	10.98	-25.12	0.00	-634.32	-529.47	56.141	7110
17485	11.86	-24.70	0.00	-635.34	-530.21	56.149	7110
17490	11.38	-24.80	0.00	-634.99	-529.96	56.152	7110
17495	11.36	-24.94	0.00	-634.53	-529.79	56.157	7110
17500	11.83	-24.80	0.00	-634.23	-528.66	56.162	7110
17505	11.35	-24.97	0.00	-633.94	-528.02	56.167	7110
17510	11.27	-24.81	0.00	-633.87	-528.65	56.172	7110
17515	11.23	-25.18	0.00	-632.23	-526.70	56.177	7110
17520	11.07	-25.19	0.00	-633.22	-527.29	56.182	7110
17525	11.46	-24.81	0.00	-633.77	-528.86	56.189	7110
[truncated: 72,260 more rows]
