# Supplementary material for: Structural characterization of the saxitoxin-targeting APTSTX1 aptamer using optical tweezers and molecular dynamics simulations
Source: PLoS One. 2019 Nov 7;14(11):e0222468. doi: 10.1371/journal.pone.0222468 (PMC6837747; doi:10.1371/journal.pone.0222468)
Supplement: S1 File — Data repository, aptamer control condition and aptamer under SXT. (ZIP) [file pone.0222468.s005.zip › Data/Data/August/090815/3dCOM.txt]

Instrument name = Christians toy
*****Calibration values *****
TrapA Temperature Fudge	-0.400000
TrapB Temperature Fudge	-1.550000
TrapA Force Sensitivity	0.025700	0.026000	0.032000
TrapB Force Sensitivity	0.026200	0.027400	0.032000
TrapA Lever Sensitivity	15000.000000	14500.000000	0.000000
TrapB Lever Sensitivity	15200.000000	14500.000000	0.000000
Motor Threshold	20	20	20
*****Initial Preference Settings*****
ForceRateDiv	1
ForceGain	32
PosRateDivA	3
PosRateDivB	3
PositionGainA	32
PositionGainB	32
GotoSpeedX	10
GotoSpeedY	10
GotoSpeedZ	5
MaxDataFileSize	10000000
HopDistance	2
*CycleCount/n____	1
*A_PsdX__________	0
*A_PsdY__________	0
*A_PsdSum________	0
*A_Iris__________	0
*A_LeverX________	0
*A_LeverY________	0
*A_LeverSum______	0
*B_PsdX__________	0
*B_PsdY__________	0
*B_PsdSum________	0
*B_Iris__________	0
*B_LeverX________	0
*B_LeverY________	0
*B_LeverSum______	0
*A_Temperature___	0
*B_Temperature___	0
*X_force_________	1
*Y_force_________	1
*Z_force_________	1
*Tension_________	0
*A_dist-X________	0
*A_dist-Y________	1
*B_dist-X________	0
*B_dist-Y________	1
*Motor_X_________	0
*Motor_Y_________	0
*Motor_Z_________	0
*MotorVel_X______	0
*MotorVel_Y______	0
*MotorVel_Z______	0
*A_trapPIC_Err___	0
*B_trapPIC_Err___	0
*comPIC_Err______	0
*A_CycleCount____	0
*B_CycleCount____	0
*Motor_CycleCount	0
*time(sec)_______	1
*Status__________	1
*Null____________	0
samples/line_HI	400
samples/line_LO	20
goto0	8388608	8388608	8388608
goto1	8411736	8394822	8402837
goto2	8450028	8417272	8403086
goto3	8447226	8363526	8403898
goto4	8422772	8353948	8399333
goto5	8388608	8388608	8388608
goto6	8388608	8388608	8388608
goto7	8388608	8388608	8388608
goto8	8388608	8388608	8388608
goto9	8388608	8388608	8388608
yourXYZint	123	456	789
MaxForceP1	90.000000
MinForceP1	0.000000
PullRateP1	100.000000
refoldTime1	0.000000
unfoldTime1	1.000000
MaxForceP2	75.000000
MinForceP2	2.000000
PullRateP2	1000.000000
refoldTime2	0.000000
unfoldTime2	0.000000
MaxForceP3	10.000000
MinForceP3	-10.000000
PullRateP3	1.000000
refoldTime3	2.000000
unfoldTime3	2.000000
constForce1	25.000000
constForce2	20.000000
yourFloat	1.234000
yourXYZfloat	1.000000	2.000000	3.000000
*****End Initial Preference Settings*****

Zero-Force Offsets (pN)  0.000000	0.000000	0.000000
0	trapA_Empty_PSD_Sum = 0
        trapB_Empty_PSD_Sum = 0
        trapA_Empty_Iris = 0
        trapB_Empty_Iris = 0
        trapA_Full_PSD_Sum = 0
        trapB_Full_PSD_Sum = 0
        trapA_Full_Iris = 0
        trapB_Full_Iris = 0
5205	tempA = 22.010	tempB = 22.440
8080	Start Constant-Force1 = 25.000000
15250	tempA = 22.014	tempB = 22.447
25260	tempA = 22.016	tempB = 22.442
35305	tempA = 22.017	tempB = 22.441
45375	tempA = 22.028	tempB = 22.443
55375	tempA = 22.013	tempB = 22.453
65460	tempA = 22.025	tempB = 22.459
75470	tempA = 22.022	tempB = 22.449
85540	tempA = 22.022	tempB = 22.450
95595	tempA = 22.030	tempB = 22.446
105600	tempA = 22.018	tempB = 22.459
115665	tempA = 22.019	tempB = 22.458
125720	tempA = 22.034	tempB = 22.469
135725	tempA = 22.040	tempB = 22.476
145765	tempA = 22.024	tempB = 22.447
155765	tempA = 22.039	tempB = 22.467
165835	tempA = 22.044	tempB = 22.461
175900	tempA = 22.033	tempB = 22.460
185930	tempA = 22.022	tempB = 22.460
195980	tempA = 22.037	tempB = 22.465
206005	tempA = 22.027	tempB = 22.465
216055	tempA = 22.037	tempB = 22.460
226100	tempA = 22.043	tempB = 22.469
236115	tempA = 22.041	tempB = 22.463
246180	tempA = 22.043	tempB = 22.467
256240	tempA = 22.047	tempB = 22.462
266255	tempA = 22.049	tempB = 22.470
276305	tempA = 22.046	tempB = 22.475
286325	tempA = 22.037	tempB = 22.471
296410	tempA = 22.051	tempB = 22.480
306455	tempA = 22.050	tempB = 22.472
316460	tempA = 22.040	tempB = 22.476
326505	tempA = 22.051	tempB = 22.470
336505	tempA = 22.045	tempB = 22.473
346555	tempA = 22.057	tempB = 22.461
356600	tempA = 22.050	tempB = 22.468
366605	tempA = 22.042	tempB = 22.479
376655	tempA = 22.040	tempB = 22.480
378835	End Write
