# Supplementary material for: Structural characterization of the saxitoxin-targeting APTSTX1 aptamer using optical tweezers and molecular dynamics simulations
Source: PLoS One. 2019 Nov 7;14(11):e0222468. doi: 10.1371/journal.pone.0222468 (PMC6837747; doi:10.1371/journal.pone.0222468)
Supplement: S1 File — Data repository, aptamer control condition and aptamer under SXT. (ZIP) [file pone.0222468.s005.zip › Data/Data/August/090815/4a17hopA.txt]

#Begin Write:
CycleCount/n	X_force	Y_force	Z_force	A_dist-Y	B_dist-Y	time(sec)	Status
100	0.08	-17.00	3.94	-310.44	-198.53	2660.371	7110
200	-0.29	-16.86	4.00	-309.56	-198.41	2660.521	7110
300	0.10	-17.00	3.93	-310.73	-198.89	2660.610	7110
400	0.12	-17.02	3.93	-310.55	-198.90	2660.708	7110
500	0.06	-16.97	3.99	-311.30	-199.50	2660.805	7110
600	-0.37	-17.24	4.02	-310.55	-199.11	2660.921	7110
700	0.12	-17.07	3.84	-309.86	-198.13	2661.013	7110
800	-0.03	-17.03	3.92	-309.52	-198.34	2661.106	7110
900	0.18	-17.01	3.88	-310.82	-199.65	2661.212	7110
1000	0.09	-16.99	3.93	-309.11	-197.75	2661.305	7110
1100	0.10	-17.03	3.92	-309.97	-198.33	2661.403	7110
1200	0.05	-17.09	3.98	-309.03	-197.91	2661.517	7110
1300	0.19	-16.99	3.83	-309.67	-198.55	2661.609	7110
1400	-0.10	-17.06	3.96	-309.75	-198.08	2661.703	7110
1500	0.04	-16.91	3.74	-309.17	-198.58	2661.821	7110
1600	0.03	-16.97	3.87	-309.19	-197.52	2661.899	7110
1700	0.09	-17.04	3.98	-310.40	-198.30	2662.011	7110
1800	-0.23	-16.74	3.81	-310.31	-198.35	2662.122	7110
1900	0.14	-16.99	3.92	-309.59	-197.75	2662.214	7110
2000	0.23	-17.08	3.87	-308.48	-197.89	2662.315	7110
2100	0.11	-17.02	3.91	-310.42	-198.48	2662.413	7110
2200	-0.05	-16.51	4.07	-308.03	-196.59	2662.521	7110
2300	0.21	-16.93	3.88	-308.15	-196.45	2662.615	7110
2400	-0.03	-17.01	3.90	-309.04	-196.99	2662.717	7110
2500	0.11	-16.99	3.84	-309.12	-197.72	2662.809	7110
2600	-0.06	-16.99	3.94	-309.10	-197.37	2662.898	7110
2700	0.23	-16.77	4.11	-308.91	-199.13	2663.022	7110
2800	0.04	-16.99	3.96	-308.84	-197.54	2663.097	7110
2900	-0.10	-16.98	3.99	-308.74	-197.06	2663.200	7110
3000	0.08	-16.99	3.93	-308.81	-197.31	2663.279	7110
3100	0.07	-17.08	3.96	-309.06	-197.23	2663.418	7110
3200	0.02	-16.93	3.91	-309.11	-198.17	2663.509	7110
3300	0.09	-16.94	3.90	-309.50	-198.31	2663.617	7110
3400	0.14	-17.01	3.86	-309.98	-198.25	2663.684	7110
3400	0.02	-17.08	3.91	-309.10	-197.95	2663.757	7110
3500	0.21	-16.98	3.90	-309.25	-197.66	2663.849	7110
3600	0.16	-16.97	3.89	-309.36	-197.62	2663.947	7110
3700	0.03	-16.99	3.99	-309.09	-196.56	2664.039	7110
3800	0.12	-17.07	3.79	-308.66	-197.84	2664.155	7110
3900	0.12	-16.98	3.84	-309.83	-199.02	2664.257	7110
4000	0.08	-17.02	3.96	-309.06	-197.33	2664.347	7110
4100	0.01	-17.02	3.93	-309.24	-197.68	2664.440	7110
4200	0.04	-17.09	3.91	-308.34	-196.64	2664.556	7110
4300	0.04	-16.94	4.06	-309.16	-196.84	2664.658	7110
4400	-0.03	-17.04	4.04	-308.33	-196.32	2664.752	7110
4500	0.12	-17.02	3.94	-309.79	-198.10	2664.842	7110
4600	0.12	-17.06	4.02	-309.32	-197.02	2664.958	7110
4700	0.01	-17.01	3.94	-308.81	-197.11	2665.050	7110
4800	0.07	-17.01	3.96	-309.10	-196.88	2665.146	7110
4900	0.09	-17.02	3.96	-307.88	-195.94	2665.241	7110
5000	0.19	-16.99	3.94	-308.60	-196.89	2665.337	7110
5100	-0.11	-17.04	3.95	-309.34	-197.78	2665.444	7110
5200	0.51	-17.01	3.85	-308.06	-195.77	2665.559	7110
5300	-0.05	-17.03	3.93	-308.47	-196.38	2665.650	7110
5400	0.07	-16.98	3.88	-309.60	-197.37	2665.745	7110
5500	0.03	-16.98	3.88	-309.51	-197.05	2665.839	7110
5600	0.10	-17.01	3.92	-308.44	-196.02	2665.931	7110
5700	0.11	-16.97	4.06	-309.46	-197.13	2666.058	7110
5800	-0.11	-16.88	3.96	-308.02	-195.95	2666.160	7110
5900	0.04	-17.02	3.90	-309.64	-197.17	2666.256	7110
6000	0.09	-16.96	3.88	-309.56	-197.41	2666.353	7110
6100	0.09	-16.98	3.96	-308.67	-196.38	2666.448	7110
6200	0.09	-17.14	3.91	-306.77	-194.99	2666.560	7110
6300	0.19	-16.96	3.96	-308.50	-196.49	2666.650	7110
6400	0.17	-16.92	3.93	-308.21	-196.33	2666.760	7110
6500	0.12	-17.01	3.86	-308.00	-195.67	2666.854	7110
6600	-0.01	-16.99	3.98	-308.03	-195.97	2666.947	7110
6700	-0.01	-17.00	3.90	-308.38	-196.37	2667.045	7110
6800	0.06	-17.00	3.95	-307.91	-195.56	2667.141	7110
6900	0.14	-16.94	3.86	-308.32	-196.22	2667.259	7110
7000	0.04	-16.98	3.91	-308.60	-196.56	2667.357	7110
7100	0.06	-16.99	3.91	-308.73	-196.52	2667.449	7110
7200	1.19	-16.41	3.84	-309.16	-196.89	2667.564	7110
7300	0.16	-16.91	4.02	-307.66	-195.52	2667.659	7110
7400	0.08	-17.00	3.96	-308.10	-195.71	2667.747	7110
7500	0.07	-16.96	4.00	-307.79	-195.42	2667.852	7110
7600	0.21	-17.00	3.97	-307.78	-195.59	2667.949	7110
7700	-0.02	-17.06	3.94	-308.82	-196.42	2668.048	7110
7800	-0.11	-17.10	3.90	-309.02	-196.78	2668.158	7110
7900	-0.02	-17.01	3.95	-307.52	-195.58	2668.247	7110
8000	0.07	-16.94	4.04	-307.95	-194.91	2668.350	7110
8100	0.21	-16.99	3.90	-308.13	-195.74	2668.450	7110
8200	0.08	-17.00	3.93	-307.78	-195.08	2668.545	7110
8300	-0.11	-16.93	3.92	-308.05	-196.29	2668.656	7110
8400	-0.20	-16.94	3.89	-307.98	-195.40	2668.755	7110
8500	0.06	-16.94	3.82	-307.76	-195.73	2668.846	7110
8600	0.02	-16.99	3.91	-308.20	-195.44	2668.957	7110
8700	0.05	-16.98	3.93	-308.64	-196.41	2669.049	7110
8800	-0.01	-16.99	3.92	-306.96	-194.68	2669.143	7110
8900	0.15	-17.11	3.89	-307.72	-195.07	2669.260	7110
9000	0.10	-17.05	4.00	-307.03	-194.27	2669.358	7110
9100	-0.00	-16.82	3.92	-307.48	-195.52	2669.460	7110
9200	-0.07	-16.93	3.94	-309.46	-196.48	2669.558	7110
9300	0.04	-16.95	3.82	-308.90	-197.46	2669.651	7110
9400	-0.14	-17.00	4.00	-308.68	-196.32	2669.756	7110
9500	0.28	-17.07	3.90	-309.06	-196.25	2669.856	7110
9600	0.18	-16.96	3.95	-308.25	-196.09	2669.961	7110
9700	0.10	-16.93	3.92	-306.71	-194.63	2670.056	7110
9800	-0.06	-17.00	4.01	-308.11	-195.60	2670.156	7110
9900	-0.04	-16.90	3.90	-307.28	-194.95	2670.259	7110
10000	0.08	-17.05	3.96	-307.23	-194.75	2670.353	7110
10100	0.15	-16.91	3.99	-308.48	-195.94	2670.456	7110
10200	0.19	-17.00	3.90	-308.91	-196.63	2670.551	7110
10300	0.19	-17.01	3.99	-308.11	-195.54	2670.649	7110
10400	-0.16	-16.97	3.97	-307.36	-194.67	2670.756	7110
10500	0.20	-17.01	4.01	-308.35	-195.75	2670.851	7110
10600	0.01	-17.00	4.03	-308.65	-196.68	2670.954	7110
10700	0.34	-16.98	3.95	-309.10	-197.49	2671.056	7110
10800	-0.16	-16.94	3.96	-309.09	-197.09	2671.154	7110
10900	-0.05	-17.01	3.90	-308.47	-196.84	2671.251	7110
11000	0.07	-16.99	3.96	-308.47	-196.52	2671.336	7110
11100	-0.07	-16.94	3.91	-308.89	-196.78	2671.456	7110
11200	0.12	-16.96	4.03	-308.13	-195.74	2671.554	7110
11300	-0.00	-17.02	3.96	-308.76	-197.05	2671.653	7110
11400	0.06	-17.03	4.00	-308.59	-196.58	2671.754	7110
11500	0.07	-17.05	3.93	-308.19	-196.88	2671.853	7110
11600	0.19	-17.01	3.90	-308.34	-196.24	2671.954	7110
11700	0.23	-17.00	3.87	-308.55	-196.69	2672.053	7110
11800	-0.02	-17.08	3.94	-308.54	-196.26	2672.151	7110
11900	-0.16	-16.92	3.88	-308.25	-196.25	2672.257	7110
12000	-0.10	-17.04	3.94	-308.65	-195.30	2672.357	7110
12100	-0.01	-17.11	3.95	-309.26	-196.65	2672.454	7110
12200	0.14	-16.91	3.96	-309.08	-196.90	2672.556	7110
12300	-0.11	-16.80	3.92	-309.40	-196.76	2672.658	7110
12400	-0.01	-17.02	3.86	-308.97	-196.86	2672.754	7110
12500	0.20	-17.00	3.88	-308.51	-195.51	2672.856	7110
12600	-0.09	-16.98	3.97	-307.99	-195.27	2672.958	7110
12700	0.32	-16.92	3.92	-309.84	-196.90	2673.055	7110
12800	0.09	-16.96	3.88	-310.01	-197.31	2673.157	7110
12900	0.14	-16.92	3.95	-310.33	-197.81	2673.257	7110
13000	-0.13	-16.92	4.01	-308.99	-196.73	2673.352	7110
13100	0.13	-16.97	3.91	-309.09	-196.70	2673.455	7110
13200	0.32	-17.00	4.00	-307.74	-194.96	2673.558	7110
13300	0.16	-17.00	4.03	-308.14	-195.24	2673.654	7110
13400	0.22	-16.95	3.99	-308.38	-196.18	2673.756	7110
13500	-0.06	-16.96	3.95	-308.79	-196.45	2673.858	7110
13600	0.23	-17.03	4.02	-308.96	-196.01	2673.952	7110
13700	0.02	-17.00	3.95	-309.71	-196.80	2674.045	7110
13800	0.13	-17.02	3.86	-308.79	-195.71	2674.157	7110
13900	0.02	-16.91	4.01	-309.41	-196.75	2674.254	7110
14000	0.04	-17.03	3.99	-308.20	-195.68	2674.355	7110
14100	0.36	-17.02	4.04	-309.03	-196.56	2674.456	7110
14200	0.00	-16.95	3.94	-308.27	-196.14	2674.554	7110
14300	-0.04	-16.98	4.01	-307.79	-195.95	2674.651	7110
14400	0.16	-16.95	3.96	-308.32	-197.06	2674.757	7110
14500	0.20	-17.02	3.99	-306.93	-195.09	2674.857	7110
14600	-0.12	-16.94	4.07	-306.59	-194.03	2674.953	7110
14700	-0.04	-17.15	3.91	-307.83	-195.55	2675.056	7110
14800	-0.10	-17.13	3.96	-307.56	-195.18	2675.159	7110
14900	0.05	-16.99	3.91	-307.40	-195.15	2675.249	7110
15000	0.10	-17.00	4.01	-307.31	-194.83	2675.346	7110
15100	-0.02	-17.00	3.99	-307.97	-195.27	2675.447	7110
15200	0.07	-16.99	4.01	-307.44	-195.10	2675.551	7110
15300	0.13	-16.98	4.01	-307.18	-194.37	2675.648	7110
15400	0.15	-17.05	3.96	-307.63	-195.24	2675.746	7110
15500	0.09	-17.02	4.05	-307.65	-194.56	2675.849	7110
15600	0.16	-17.01	4.00	-307.49	-195.16	2675.946	7110
15700	0.14	-17.04	3.98	-307.93	-195.89	2676.058	7110
15800	0.16	-16.98	4.00	-308.03	-195.73	2676.150	7110
15900	0.10	-17.00	4.02	-309.03	-196.15	2676.244	7110
16000	-0.12	-16.98	4.01	-307.59	-195.51	2676.363	7110
16100	0.59	-17.47	4.04	-307.27	-195.87	2676.464	7110
16200	0.10	-17.01	3.99	-308.07	-195.56	2676.544	7110
16300	0.14	-16.92	4.02	-308.33	-195.56	2676.663	7110
16400	-0.03	-17.00	3.96	-308.63	-196.66	2676.745	7110
16500	0.05	-16.98	3.95	-308.48	-196.42	2676.841	7110
16600	0.06	-17.07	4.11	-307.81	-195.47	2676.963	7110
16700	-0.01	-16.99	3.99	-307.88	-195.97	2677.054	7110
16800	0.02	-17.06	3.90	-307.90	-196.55	2677.154	7110
16900	0.05	-17.06	4.08	-309.32	-197.62	2677.257	7110
17000	0.02	-16.99	4.03	-309.83	-198.23	2677.354	7110
17100	-0.00	-17.01	4.00	-308.89	-197.29	2677.433	7110
17200	0.06	-17.01	3.97	-309.01	-197.22	2677.557	7110
17300	0.18	-17.06	4.00	-309.41	-198.10	2677.659	7110
17400	0.09	-16.99	3.97	-309.62	-197.66	2677.756	7110
17500	0.01	-17.06	4.00	-310.14	-198.48	2677.856	7110
17600	0.02	-16.76	4.01	-310.42	-199.16	2677.958	7110
17700	0.01	-16.98	4.00	-309.01	-198.20	2678.052	7110
17800	-0.10	-16.98	3.99	-309.12	-197.58	2678.153	7110
17900	0.34	-16.97	3.95	-309.37	-198.68	2678.258	7110
18000	0.28	-17.03	4.04	-310.11	-199.21	2678.353	7110
18100	0.06	-17.04	4.02	-308.91	-197.97	2678.457	7110
18200	0.35	-16.95	3.98	-309.77	-198.05	2678.559	7110
18300	-0.05	-16.97	3.97	-308.63	-197.97	2678.654	7110
18400	0.20	-17.16	3.96	-309.92	-199.28	2678.761	7110
18500	0.25	-16.94	4.03	-310.82	-199.07	2678.854	7110
18600	0.19	-17.07	3.88	-310.00	-198.59	2678.953	7110
18700	0.04	-16.95	3.94	-310.14	-198.83	2679.054	7110
18800	-0.07	-17.02	3.99	-309.52	-197.98	2679.158	7110
18900	0.07	-17.00	4.03	-309.50	-198.57	2679.252	7110
19000	0.12	-16.96	4.00	-309.33	-198.10	2679.342	7110
19100	0.21	-17.04	3.99	-308.17	-197.55	2679.449	7110
19200	0.10	-16.93	4.05	-308.61	-197.29	2679.547	7110
19300	-0.08	-16.96	4.08	-308.97	-197.71	2679.643	7110
19400	0.10	-16.94	3.94	-308.57	-197.79	2679.745	7110
19500	0.16	-16.97	4.03	-307.90	-197.06	2679.848	7110
19600	0.13	-16.99	3.96	-308.27	-197.24	2679.947	7110
19700	0.00	-16.98	3.96	-308.70	-197.35	2680.035	7110
19800	0.09	-17.04	3.91	-308.33	-197.80	2680.083	7110
19900	0.12	-17.03	3.97	-308.67	-197.40	2680.192	7110
20000	0.11	-16.98	3.99	-308.41	-197.39	2680.293	7110
20100	0.10	-16.99	4.01	-307.39	-196.70	2680.396	7110
20200	0.15	-16.98	3.94	-309.03	-197.92	2680.494	7110
20300	-0.00	-17.01	4.07	-308.87	-197.70	2680.591	7110
20400	0.13	-16.97	3.98	-308.50	-197.95	2680.696	7110
20500	0.13	-16.97	3.93	-308.90	-198.12	2680.774	7110
20600	-0.12	-16.95	4.01	-309.11	-198.02	2680.896	7110
20700	0.24	-17.05	4.04	-308.04	-197.39	2680.995	7110
20800	-0.05	-16.97	3.95	-308.26	-198.10	2681.098	7110
20900	-0.13	-16.97	4.03	-308.54	-198.41	2681.194	7110
21000	0.12	-17.01	3.97	-308.69	-198.69	2681.292	7110
21100	0.05	-16.98	4.01	-308.23	-197.58	2681.396	7110
21200	-0.01	-17.03	3.94	-309.54	-199.07	2681.491	7110
21300	0.24	-17.01	4.04	-308.38	-197.74	2681.592	7110
21400	0.02	-17.02	3.99	-308.93	-198.55	2681.695	7110
21500	0.27	-16.97	3.90	-308.47	-198.42	2681.792	7110
21600	0.02	-17.04	3.94	-309.39	-199.24	2681.895	7110
21700	0.08	-17.01	4.07	-308.98	-198.51	2681.995	7110
21800	0.07	-17.14	4.08	-308.24	-197.22	2682.099	7110
21900	0.12	-16.93	3.98	-310.12	-199.64	2682.193	7110
22000	0.05	-16.96	3.99	-308.95	-198.50	2682.291	7110
22100	0.13	-16.93	3.99	-309.46	-199.44	2682.393	7110
22200	0.08	-17.01	4.05	-308.22	-198.45	2682.491	7110
22300	0.04	-16.95	3.97	-309.11	-199.44	2682.597	7110
22400	0.01	-16.94	4.00	-308.29	-198.79	2682.689	7110
22500	0.03	-17.04	4.10	-308.77	-198.82	2682.791	7110
22600	0.02	-17.01	4.05	-309.57	-199.58	2682.897	7110
22700	0.27	-17.04	4.11	-307.77	-197.70	2682.993	7110
22800	-0.04	-16.99	4.03	-308.35	-198.57	2683.097	7110
22900	0.02	-16.97	4.03	-307.74	-198.46	2683.192	7110
23000	0.05	-16.94	4.07	-307.49	-198.24	2683.290	7110
23100	0.10	-17.03	4.10	-309.00	-199.48	2683.396	7110
23200	-0.01	-16.96	3.96	-308.00	-198.87	2683.481	7110
23300	0.21	-17.00	3.98	-308.53	-199.27	2683.595	7110
23400	-0.11	-17.08	3.97	-308.85	-199.42	2683.695	7110
23500	0.10	-16.94	3.96	-308.60	-199.25	2683.796	7110
23600	0.19	-17.01	4.08	-308.23	-198.48	2683.891	7110
23700	0.31	-17.03	4.02	-307.81	-198.33	2683.993	7110
23800	-0.18	-16.92	3.97	-308.79	-199.46	2684.096	7110
23900	0.06	-17.04	4.01	-308.94	-199.40	2684.194	7110
24000	0.10	-17.08	4.02	-309.52	-199.85	2684.292	7110
24100	0.05	-16.98	4.04	-308.37	-199.16	2684.396	7110
24200	0.07	-17.01	4.00	-308.67	-199.23	2684.492	7110
24300	0.02	-16.95	3.89	-308.96	-199.63	2684.594	7110
24400	0.17	-17.08	3.90	-309.00	-199.93	2684.698	7110
24500	0.08	-16.97	3.99	-309.20	-199.50	2684.800	7110
24600	0.13	-16.99	4.04	-309.95	-200.09	2684.896	7110
24700	0.03	-16.88	4.01	-309.45	-199.67	2684.996	7110
24800	-0.03	-17.06	4.04	-309.11	-199.25	2685.098	7110
24900	0.19	-17.04	4.02	-309.21	-199.35	2685.195	7110
25000	0.05	-17.00	3.99	-309.25	-199.78	2685.296	7110
25100	0.09	-16.99	4.02	-308.34	-199.19	2685.398	7110
25200	0.08	-17.00	3.85	-309.10	-200.20	2685.493	7110
25300	0.10	-16.96	3.99	-309.43	-200.24	2685.581	7110
25400	0.10	-17.00	4.04	-309.90	-200.64	2685.687	7110
25500	0.07	-17.02	3.91	-309.22	-200.18	2685.790	7110
25600	0.17	-16.98	4.01	-309.11	-199.62	2685.887	7110
25700	0.05	-17.03	3.99	-309.28	-199.31	2685.986	7110
25800	0.01	-16.99	4.00	-310.62	-200.69	2686.088	7110
25900	0.06	-16.97	3.99	-309.25	-199.92	2686.179	7110
26000	-0.07	-16.97	4.03	-309.04	-199.10	2686.286	7110
26100	0.10	-16.97	3.98	-309.01	-199.35	2686.388	7110
26200	0.11	-17.05	3.99	-308.97	-199.43	2686.485	7110
26300	0.12	-16.98	3.99	-309.07	-199.42	2686.582	7110
26400	0.09	-16.98	4.00	-309.46	-200.14	2686.689	7110
26500	-0.00	-16.98	3.99	-309.63	-200.25	2686.787	7110
26600	0.02	-16.97	4.01	-309.91	-200.48	2686.869	7110
26700	-0.01	-17.01	4.05	-308.69	-199.23	2686.987	7110
26800	0.13	-17.01	4.05	-309.21	-199.49	2687.084	7110
26900	0.22	-16.97	4.05	-309.01	-199.34	2687.185	7110
27000	0.09	-17.00	3.96	-309.58	-200.10	2687.288	7110
27100	0.08	-16.96	4.04	-308.90	-199.81	2687.387	7110
27200	0.05	-16.92	4.07	-309.23	-199.79	2687.503	7110
27300	0.10	-16.77	4.08	-311.05	-201.12	2687.604	7110
27400	1.03	-16.90	4.03	-308.17	-198.43	2687.706	7110
27500	-0.00	-17.03	3.95	-308.79	-199.33	2687.802	7110
27600	0.17	-16.87	4.04	-309.12	-198.95	2687.905	7110
27700	0.08	-16.99	3.99	-308.45	-199.48	2687.983	7110
27800	0.17	-16.97	4.16	-308.73	-198.67	2688.101	7110
27900	0.05	-16.90	4.05	-310.23	-200.67	2688.199	7110
28000	0.70	-16.97	3.88	-311.39	-201.23	2688.305	7110
28100	-0.09	-16.77	4.07	-311.64	-201.90	2688.402	7110
28200	-0.01	-16.98	4.09	-309.83	-200.01	2688.481	7110
28300	-0.26	-17.09	4.12	-309.25	-200.22	2688.605	7110
28400	0.31	-16.93	4.02	-309.37	-199.74	2688.700	7110
28500	0.06	-16.90	4.12	-309.80	-198.85	2688.801	7110
28600	0.26	-17.02	4.04	-309.90	-199.09	2688.887	7110
28700	0.30	-16.93	4.02	-310.15	-199.76	2689.000	7110
28800	-0.05	-17.02	3.98	-308.61	-198.37	2689.103	7110
28900	0.61	-17.19	4.18	-310.34	-200.78	2689.205	7110
29000	0.20	-17.03	3.95	-310.71	-200.84	2689.299	7110
29100	-0.13	-17.10	4.11	-309.92	-198.78	2689.403	7110
29200	-0.02	-16.93	4.01	-309.57	-199.59	2689.493	7110
29300	0.13	-17.00	3.95	-310.17	-200.48	2689.577	7110
29400	0.15	-16.93	4.04	-309.89	-200.12	2689.685	7110
29500	0.18	-16.59	4.03	-310.19	-199.94	2689.805	7110
29600	0.12	-16.99	4.00	-310.36	-200.70	2689.885	7110
29700	0.06	-16.99	4.02	-310.64	-200.36	2689.986	7110
29800	-0.13	-17.05	4.08	-310.37	-199.90	2690.088	7110
29900	-0.02	-16.99	4.08	-309.06	-198.85	2690.185	7110
30000	0.16	-16.90	3.98	-308.98	-199.70	2690.301	7110
30100	-0.06	-16.92	4.08	-308.57	-198.85	2690.403	7110
30200	0.05	-16.92	4.00	-308.60	-198.56	2690.501	7110
30300	0.03	-17.10	3.92	-309.82	-199.79	2690.598	7110
30400	0.08	-16.99	4.13	-308.04	-197.37	2690.691	7110
30500	0.06	-17.03	4.09	-308.71	-198.34	2690.792	7110
30600	0.16	-16.78	4.06	-310.23	-199.64	2690.902	7110
30700	0.08	-17.01	4.06	-309.26	-198.70	2690.993	7110
30800	-0.05	-16.96	4.03	-309.83	-199.90	2691.094	7110
30900	0.12	-17.07	4.03	-311.03	-200.21	2691.196	7110
31000	0.07	-16.96	3.93	-310.40	-200.69	2691.292	7110
31100	0.14	-17.00	4.09	-309.03	-198.94	2691.382	7110
31200	-0.02	-17.04	4.06	-309.79	-199.39	2691.484	7110
31300	-0.12	-16.95	4.06	-309.27	-199.48	2691.590	7110
31400	-0.06	-17.00	4.08	-309.68	-199.60	2691.681	7110
31500	0.06	-16.95	4.09	-309.27	-199.36	2691.786	7110
31600	-0.08	-17.07	4.08	-308.23	-198.47	2691.890	7110
31700	-0.08	-16.98	4.05	-307.97	-198.57	2691.989	7110
31800	0.06	-17.04	4.09	-307.90	-198.11	2692.083	7110
31900	0.10	-16.94	4.05	-307.83	-198.96	2692.190	7110
32000	-0.03	-17.01	4.12	-308.53	-198.77	2692.276	7110
32100	0.09	-17.00	4.08	-307.92	-198.35	2692.386	7110
32200	0.14	-16.97	4.05	-309.27	-199.92	2692.486	7110
32300	0.09	-16.99	4.04	-308.95	-200.29	2692.579	7110
32400	-0.06	-17.47	4.27	-309.19	-200.73	2692.706	7110
32500	0.09	-16.98	4.08	-309.60	-200.44	2692.782	7110
32600	0.08	-17.01	3.99	-308.80	-200.70	2692.888	7110
32700	0.10	-17.00	4.11	-308.05	-199.27	2692.968	7110
32800	0.11	-17.01	4.08	-309.00	-199.85	2693.083	7110
32900	0.14	-16.97	4.04	-308.93	-200.34	2693.185	7110
33000	0.07	-17.00	4.08	-308.99	-199.98	2693.284	7110
33100	0.14	-16.97	4.07	-309.46	-200.97	2693.387	7110
33200	0.05	-16.97	4.11	-309.06	-200.34	2693.483	7110
33300	0.38	-16.90	4.15	-309.04	-201.48	2693.605	7110
33400	0.05	-17.02	4.10	-308.88	-200.75	2693.684	7110
33500	0.14	-16.98	4.08	-308.85	-200.39	2693.790	7110
33600	0.08	-16.99	4.11	-309.77	-200.97	2693.887	7110
33700	0.23	-17.00	4.11	-308.67	-200.58	2693.985	7110
33800	-0.06	-16.97	4.15	-309.20	-200.38	2694.083	7110
33900	0.12	-17.02	4.16	-308.76	-200.21	2694.181	7110
34000	0.11	-17.02	4.18	-308.94	-200.44	2694.292	7110
34100	0.06	-17.01	4.12	-309.31	-200.83	2694.389	7110
34200	0.00	-17.00	4.09	-309.44	-200.76	2694.486	7110
34300	0.03	-16.97	4.18	-309.14	-200.06	2694.584	7110
34400	-0.01	-17.01	4.18	-309.12	-200.58	2694.687	7110
34500	0.25	-17.11	4.11	-309.74	-200.77	2694.800	7110
34600	-0.35	-17.02	4.10	-308.84	-200.18	2694.901	7110
34700	0.04	-16.97	4.14	-308.90	-200.63	2694.984	7110
34800	0.08	-16.95	4.20	-309.51	-201.73	2695.105	7110
34900	-0.33	-16.90	4.16	-308.21	-199.97	2695.201	7110
35000	0.23	-17.09	4.16	-308.01	-199.47	2695.301	7110
35100	0.36	-17.04	4.21	-308.86	-200.61	2695.404	7110
35200	0.12	-17.01	4.15	-309.23	-200.62	2695.500	7110
35300	0.21	-17.03	4.06	-308.98	-201.11	2695.604	7110
35400	-0.18	-17.02	4.08	-311.11	-202.04	2695.704	7110
35500	-0.08	-16.99	4.20	-308.15	-199.74	2695.798	7110
35600	0.35	-17.11	4.21	-308.57	-199.64	2695.902	7110
35700	0.19	-16.90	3.97	-309.72	-201.15	2696.005	7110
35800	0.26	-16.97	4.04	-309.56	-201.31	2696.099	7110
35900	0.12	-17.07	4.13	-308.29	-200.33	2696.203	7110
36000	-0.11	-17.10	4.17	-309.34	-199.96	2696.305	7110
36100	0.12	-17.03	4.15	-309.16	-200.94	2696.351	7110
36200	0.18	-16.99	4.10	-309.71	-201.44	2696.425	7110
36300	-0.05	-17.02	4.19	-309.65	-201.25	2696.525	7110
36400	-0.01	-16.98	4.09	-309.65	-201.85	2696.625	7110
36500	-0.08	-16.95	4.10	-309.13	-201.06	2696.740	7110
36600	0.22	-17.08	4.19	-310.17	-201.70	2696.841	7110
36700	-1.45	-16.33	4.25	-309.22	-201.39	2696.947	7110
36800	-0.13	-16.99	4.15	-309.11	-200.66	2697.042	7110
36900	0.12	-16.88	4.11	-310.38	-202.34	2697.142	7110
37000	0.24	-17.01	4.13	-308.92	-200.12	2697.245	7110
37100	0.09	-17.12	3.96	-310.44	-203.06	2697.341	7110
37200	0.22	-17.05	4.16	-308.41	-199.73	2697.443	7110
37300	-0.04	-16.80	4.12	-309.38	-201.69	2697.545	7110
37400	0.27	-17.01	4.07	-308.90	-201.05	2697.635	7110
37500	-0.11	-17.00	4.17	-309.06	-200.33	2697.742	7110
37600	-0.11	-17.07	4.07	-309.47	-201.53	2697.842	7110
37700	0.01	-17.25	4.23	-309.64	-201.03	2697.947	7110
37800	-0.11	-16.98	4.22	-307.99	-200.13	2698.042	7110
37900	-0.06	-17.06	4.03	-309.27	-201.06	2698.145	7110
38000	0.27	-17.16	4.14	-309.56	-200.86	2698.246	7110
38100	-0.02	-16.97	4.19	-309.67	-200.69	2698.325	7110
38200	-0.01	-16.82	4.30	-310.98	-201.42	2698.446	7110
38300	0.39	-17.02	4.10	-309.37	-200.73	2698.543	7110
38400	0.03	-17.04	4.10	-308.53	-200.21	2698.642	7110
38500	0.37	-17.10	4.20	-309.62	-200.18	2698.744	7110
38600	0.34	-17.03	4.15	-309.20	-200.69	2698.845	7110
38700	0.13	-16.87	4.14	-309.23	-200.57	2698.941	7110
38800	0.45	-17.01	4.13	-309.36	-202.01	2699.043	7110
38900	-0.09	-17.01	4.21	-309.99	-201.67	2699.134	7110
39000	-0.05	-16.89	4.12	-311.21	-202.47	2699.242	7110
39100	-0.02	-17.00	4.19	-309.33	-201.26	2699.325	7110
39200	0.21	-17.06	4.16	-309.15	-201.49	2699.441	7110
39300	0.02	-16.83	4.22	-308.72	-200.58	2699.546	7110
39400	0.17	-17.06	4.15	-309.87	-201.30	2699.636	7110
39500	-0.01	-17.00	4.18	-308.66	-200.48	2699.732	7110
39600	0.10	-16.98	4.19	-309.85	-201.47	2699.821	7110
39700	0.12	-17.02	4.20	-309.04	-200.89	2699.942	7110
39800	0.03	-17.03	4.18	-309.45	-201.12	2700.034	7110
39900	-0.11	-16.97	4.16	-309.60	-201.57	2700.143	7110
40000	0.10	-17.00	4.14	-311.57	-203.36	2700.234	7110
40100	0.14	-17.05	4.12	-311.11	-203.14	2700.338	7110
40200	0.03	-17.04	4.12	-310.37	-201.78	2700.442	7110
40300	0.69	-16.91	4.27	-311.39	-201.41	2700.547	7110
40400	0.01	-17.00	4.18	-311.43	-202.46	2700.638	7110
40500	-0.06	-17.02	4.19	-310.55	-201.97	2700.731	7110
40600	0.67	-16.88	4.12	-309.37	-201.04	2700.845	7110
40700	0.17	-16.97	4.13	-310.08	-201.44	2700.937	7110
40800	-0.01	-16.89	4.17	-311.12	-201.54	2701.043	7110
40900	0.16	-16.98	4.10	-311.62	-202.85	2701.135	7110
41000	0.18	-17.02	4.18	-310.34	-201.34	2701.229	7110
41100	0.04	-16.96	4.20	-310.15	-201.06	2701.325	7110
41200	0.03	-16.94	4.20	-310.23	-201.13	2701.438	7110
41300	0.00	-17.00	4.12	-310.62	-201.93	2701.530	7110
41400	0.17	-16.95	4.20	-310.88	-201.70	2701.638	7110
41500	-0.01	-17.02	4.24	-310.49	-201.24	2701.729	7110
41600	0.30	-17.56	4.00	-311.49	-200.25	2701.846	7110
41700	0.17	-17.03	4.21	-310.02	-201.15	2701.941	7110
41800	-0.04	-16.89	4.19	-310.13	-201.30	2702.045	7110
41900	-0.03	-16.99	4.17	-309.81	-201.02	2702.138	7110
42000	0.02	-17.01	4.15	-309.89	-201.00	2702.230	7110
42100	-0.00	-17.20	4.37	-308.44	-199.22	2702.347	7110
42200	0.05	-16.97	4.22	-309.68	-200.10	2702.442	7110
42300	-0.21	-16.86	4.16	-311.81	-202.30	2702.542	7110
42400	0.06	-17.07	4.17	-310.10	-200.43	2702.643	7110
42500	0.08	-17.00	4.19	-309.93	-199.61	2702.730	7110
42600	0.05	-17.04	4.15	-309.70	-199.87	2702.825	7110
42700	0.13	-16.99	4.14	-309.93	-199.99	2702.941	7110
42800	0.23	-17.02	4.35	-309.57	-198.70	2703.041	7110
42900	-0.01	-16.92	4.19	-309.34	-199.91	2703.134	7110
43000	0.08	-17.02	4.22	-309.29	-198.85	2703.229	7110
43100	-0.35	-17.29	4.15	-310.45	-199.77	2703.345	7110
43200	0.17	-17.05	4.19	-310.48	-200.66	2703.438	7110
43300	0.38	-17.01	4.32	-309.75	-199.92	2703.546	7110
43400	0.00	-16.95	4.19	-309.91	-200.22	2703.634	7110
43500	0.12	-16.97	4.29	-309.25	-199.56	2703.731	7110
43600	0.10	-16.98	4.23	-308.91	-199.08	2703.820	7110
43700	-0.18	-16.95	4.08	-310.07	-200.61	2703.943	7110
43800	0.11	-16.97	4.34	-309.27	-199.74	2704.032	7110
43900	-0.14	-17.05	4.20	-310.20	-200.16	2704.141	7110
44000	0.14	-17.00	4.20	-309.54	-199.84	2704.231	7110
44100	0.27	-16.94	4.19	-310.66	-200.53	2704.323	7110
44200	0.11	-16.99	4.18	-311.10	-201.39	2704.421	7110
44300	0.08	-17.01	4.21	-310.99	-201.01	2704.529	7110
44400	0.18	-16.93	4.30	-312.34	-201.88	2704.637	7110
44500	0.06	-17.00	4.18	-311.48	-201.73	2704.731	7110
44600	0.02	-16.98	4.24	-310.46	-200.47	2704.824	7110
44700	0.05	-16.94	4.33	-310.63	-200.17	2704.937	7110
44800	-0.01	-17.21	4.26	-309.44	-199.98	2705.043	7110
44900	0.01	-16.94	4.21	-310.44	-201.07	2705.136	7110
45000	0.16	-17.04	4.27	-310.87	-200.99	2705.230	7110
45100	-0.03	-17.26	4.31	-310.48	-201.22	2705.347	7110
45200	0.14	-17.05	4.24	-311.02	-201.17	2705.441	7110
45300	0.06	-17.02	4.22	-310.58	-200.91	2705.534	7110
45400	0.05	-17.03	4.25	-311.82	-202.19	2705.638	7110
45500	-0.51	-17.36	4.26	-310.40	-201.57	2705.747	7110
45600	0.02	-17.00	4.32	-310.72	-200.67	2705.826	7110
45700	-0.02	-17.08	4.29	-311.50	-202.05	2705.934	7110
45800	0.05	-17.01	4.19	-311.44	-201.61	2706.042	7110
45900	0.12	-16.99	4.20	-312.16	-203.07	2706.136	7110
46000	-0.14	-16.99	4.23	-312.20	-202.58	2706.230	7110
46100	0.13	-17.08	4.23	-311.04	-201.46	2706.344	7110
46200	0.13	-16.98	4.13	-311.82	-202.46	2706.433	7110
46300	0.37	-17.25	4.17	-311.08	-201.32	2706.546	7110
46400	0.01	-16.99	4.25	-311.78	-201.78	2706.634	7110
46500	0.00	-16.99	4.20	-312.33	-202.54	2706.731	7110
46600	0.10	-17.00	4.22	-311.86	-202.22	2706.826	7110
46700	0.01	-16.85	4.20	-312.36	-202.93	2706.940	7110
46800	0.21	-16.84	4.24	-310.61	-201.39	2707.045	7110
46900	0.21	-17.05	4.24	-310.62	-201.43	2707.138	7110
47000	-0.04	-17.00	4.21	-311.84	-201.98	2707.231	7110
47100	0.10	-16.78	4.07	-311.75	-204.33	2707.347	7110
47200	0.05	-17.04	4.23	-310.43	-201.34	2707.440	7110
47300	0.34	-17.06	4.34	-311.36	-201.84	2707.546	7110
47400	0.04	-16.88	4.17	-312.14	-203.08	2707.638	7110
47500	0.14	-16.98	4.25	-310.41	-201.19	2707.731	7110
47600	0.11	-16.97	4.25	-311.07	-201.72	2707.811	7110
47700	-0.01	-17.12	4.27	-308.49	-198.91	2707.941	7110
47800	0.08	-16.96	4.26	-310.47	-201.05	2708.034	7110
47900	0.09	-17.09	4.31	-309.40	-199.99	2708.140	7110
48000	0.13	-16.97	4.29	-310.39	-200.47	2708.231	7110
48100	0.11	-17.03	4.29	-309.52	-199.82	2708.325	7110
48200	0.02	-17.04	4.22	-310.91	-201.30	2708.441	7110
48300	0.48	-16.39	4.39	-309.91	-200.44	2708.547	7110
48400	-0.04	-17.00	4.26	-309.30	-199.87	2708.638	7110
48500	0.17	-16.98	4.32	-308.54	-198.96	2708.732	7110
48600	1.60	-16.86	4.22	-308.68	-199.17	2708.847	7110
48700	0.26	-17.09	4.29	-308.69	-198.37	2708.935	7110
48800	0.25	-16.87	4.28	-309.88	-200.65	2709.044	7110
48900	-0.12	-17.04	4.25	-310.06	-200.44	2709.137	7110
49000	0.22	-17.00	4.36	-308.42	-198.57	2709.230	7110
49100	0.07	-17.00	4.34	-309.07	-198.99	2709.326	7110
49200	0.12	-17.17	4.32	-310.23	-199.67	2709.441	7110
49300	0.03	-17.04	4.30	-309.07	-198.89	2709.534	7110
49400	0.13	-16.97	4.24	-310.21	-200.25	2709.636	7110
49500	0.05	-16.99	4.21	-310.37	-200.21	2709.731	7110
49600	0.00	-16.97	4.28	-310.25	-200.14	2709.828	7110
49700	0.16	-17.14	4.28	-308.35	-197.98	2709.942	7110
49800	0.11	-17.13	4.23	-310.34	-199.36	2710.044	7110
49900	0.09	-17.00	4.41	-310.29	-199.76	2710.136	7110
50000	0.13	-17.05	4.36	-309.47	-198.32	2710.231	7110
50100	-0.30	-16.96	4.32	-309.69	-199.31	2710.344	7110
50200	0.07	-16.94	4.28	-309.70	-199.35	2710.435	7110
50300	-0.04	-17.14	4.33	-309.47	-198.66	2710.542	7110
50400	0.04	-16.86	4.30	-309.37	-199.56	2710.639	7110
50500	-0.01	-16.99	4.32	-308.94	-198.79	2710.731	7110
50600	0.10	-16.58	4.11	-309.82	-199.53	2710.846	7110
50700	-0.06	-16.99	4.28	-308.73	-198.48	2710.940	7110
50800	0.42	-17.16	4.41	-309.01	-198.78	2711.046	7110
50900	0.01	-17.06	4.38	-309.32	-199.19	2711.136	7110
51000	0.15	-17.07	4.34	-308.82	-198.50	2711.230	7110
51100	0.06	-17.00	4.40	-308.49	-197.99	2711.322	7110
51200	0.13	-16.97	4.37	-307.93	-197.83	2711.438	7110
51300	0.12	-16.92	4.28	-308.65	-198.43	2711.544	7110
51400	0.17	-16.93	4.39	-309.22	-198.41	2711.634	7110
51500	0.03	-16.99	4.41	-308.83	-198.06	2711.730	7110
51600	0.24	-16.96	4.26	-308.97	-198.66	2711.842	7110
51700	-0.20	-17.00	4.34	-307.70	-198.18	2711.941	7110
51800	-0.39	-16.95	4.30	-308.81	-198.73	2712.045	7110
51900	0.14	-17.00	4.29	-308.70	-198.76	2712.135	7110
52000	0.16	-16.96	4.31	-309.21	-198.79	2712.231	7110
52100	0.03	-17.02	4.33	-307.89	-197.55	2712.323	7110
52200	0.17	-17.02	4.35	-307.69	-197.75	2712.438	7110
52300	-0.15	-16.98	4.40	-307.28	-197.47	2712.545	7110
52400	-0.07	-16.94	4.31	-308.39	-198.42	2712.635	7110
52500	-0.06	-16.94	4.37	-308.76	-198.25	2712.718	7110
52600	0.05	-16.99	4.32	-307.42	-197.22	2712.767	7110
52700	0.18	-16.99	4.24	-308.56	-198.63	2712.885	7110
52800	0.02	-17.02	4.31	-307.66	-197.83	2712.978	7110
52900	-0.02	-16.99	4.36	-307.71	-197.81	2713.084	7110
53000	-0.02	-16.96	4.32	-308.00	-198.06	2713.169	7110
53100	0.08	-17.01	4.30	-308.50	-198.85	2713.270	7110
53200	-0.17	-16.90	4.45	-308.12	-198.62	2713.386	7110
53300	0.25	-16.96	4.40	-308.51	-198.92	2713.479	7110
53400	-0.24	-16.82	4.31	-308.93	-198.70	2713.587	7110
53500	-0.01	-16.97	4.30	-308.76	-198.72	2713.678	7110
53600	-0.01	-16.99	4.39	-308.05	-197.99	2713.767	7110
53700	0.28	-17.06	4.49	-307.63	-198.03	2713.887	7110
53800	0.11	-16.93	4.34	-308.70	-198.70	2713.976	7110
53900	-0.00	-16.99	4.36	-308.96	-198.94	2714.084	7110
54000	0.11	-16.99	4.24	-308.35	-198.88	2714.178	7110
54100	0.12	-17.00	4.31	-308.34	-198.56	2714.267	7110
54200	0.13	-17.00	4.33	-307.71	-197.74	2714.357	7110
54300	0.02	-17.12	4.33	-307.82	-197.58	2714.482	7110
54400	-0.13	-17.09	4.32	-308.05	-197.77	2714.582	7110
54500	0.06	-17.05	4.42	-306.68	-196.88	2714.680	7110
54600	-0.02	-17.01	4.44	-306.13	-195.54	2714.771	7110
54700	0.04	-16.98	4.40	-307.10	-196.77	2714.862	7110
54800	0.15	-17.05	4.35	-306.00	-195.76	2714.977	7110
54900	0.14	-17.00	4.30	-306.97	-197.69	2715.083	7110
55000	-0.01	-16.84	4.43	-307.56	-197.57	2715.184	7110
55100	0.09	-16.98	4.30	-307.57	-197.55	2715.271	7110
55200	0.24	-16.99	4.38	-304.75	-194.89	2715.384	7110
55300	0.10	-17.07	4.28	-306.69	-196.77	2715.476	7110
55400	0.22	-17.19	4.60	-304.85	-194.27	2715.584	7110
55500	0.21	-17.00	4.31	-306.52	-196.92	2715.678	7110
55600	-0.09	-17.00	4.33	-306.63	-196.83	2715.766	7110
55700	0.13	-16.99	4.35	-306.56	-196.83	2715.874	7110
55800	0.17	-16.96	4.32	-306.61	-197.16	2715.979	7110
55900	0.44	-16.69	4.31	-306.63	-196.13	2716.087	7110
56000	0.04	-16.94	4.37	-305.85	-196.19	2716.180	7110
56100	0.07	-17.02	4.43	-306.36	-196.87	2716.271	7110
56200	0.45	-16.80	4.26	-305.39	-196.94	2716.387	7110
56300	0.12	-17.02	4.38	-306.40	-196.77	2716.479	7110
56400	0.58	-17.20	4.40	-305.16	-196.22	2716.588	7110
56500	0.05	-16.95	4.41	-306.86	-197.39	2716.678	7110
56600	-0.14	-17.03	4.54	-307.11	-197.44	2716.769	7110
56700	0.02	-16.86	4.32	-306.63	-197.38	2716.888	7110
56800	-0.00	-17.02	4.42	-308.46	-199.05	2716.977	7110
56900	-0.12	-16.89	4.45	-307.68	-198.37	2717.082	7110
57000	0.18	-17.04	4.46	-307.23	-197.48	2717.174	7110
57100	0.15	-17.02	4.46	-307.36	-197.72	2717.266	7110
57200	-0.04	-16.98	4.42	-307.40	-198.76	2717.362	7110
57300	0.11	-17.05	4.38	-306.96	-197.90	2717.480	7110
57400	0.37	-16.64	4.32	-307.96	-199.60	2717.588	7110
57500	-0.13	-16.98	4.45	-306.95	-197.80	2717.679	7110
57600	-0.02	-16.99	4.36	-306.93	-198.65	2717.770	7110
57700	0.30	-17.09	4.55	-307.48	-198.53	2717.888	7110
57800	0.19	-17.07	4.40	-306.38	-197.13	2717.978	7110
57900	0.12	-17.29	4.33	-306.54	-197.83	2718.084	7110
58000	0.12	-16.97	4.37	-306.92	-198.47	2718.178	7110
58100	0.03	-16.98	4.41	-306.95	-198.14	2718.268	7110
58200	0.34	-17.12	4.44	-305.40	-197.15	2718.386	7110
58300	0.20	-17.01	4.38	-306.53	-198.25	2718.482	7110
58400	0.14	-17.02	4.36	-306.05	-197.41	2718.576	7110
58500	-0.02	-16.96	4.39	-306.10	-197.94	2718.678	7110
58600	0.21	-16.97	4.34	-306.92	-198.71	2718.769	7110
58700	0.09	-16.98	4.32	-307.12	-198.58	2718.862	7110
58800	0.14	-17.08	4.33	-306.61	-198.59	2718.979	7110
58900	0.06	-16.86	4.63	-306.65	-197.90	2719.088	7110
59000	0.00	-16.99	4.45	-306.07	-197.49	2719.179	7110
59100	0.00	-17.00	4.45	-306.12	-197.09	2719.267	7110
59200	0.21	-17.04	4.27	-305.61	-197.10	2719.388	7110
59300	0.22	-16.97	4.43	-306.60	-198.08	2719.479	7110
59400	0.04	-17.09	4.37	-306.60	-199.09	2719.583	7110
59500	0.17	-16.98	4.45	-306.46	-198.30	2719.679	7110
59600	0.09	-17.01	4.41	-306.82	-198.84	2719.767	7110
59700	0.06	-16.97	4.43	-306.86	-198.87	2719.856	7110
59800	0.04	-17.03	4.42	-306.54	-198.04	2719.957	7110
59900	0.21	-17.14	4.51	-305.54	-196.71	2720.087	7110
60000	0.22	-16.99	4.46	-306.43	-197.56	2720.180	7110
60100	0.12	-16.99	4.42	-306.69	-197.92	2720.273	7110
60200	0.96	-17.35	4.60	-306.20	-197.08	2720.388	7110
60300	0.06	-16.92	4.43	-307.40	-198.44	2720.480	7110
60400	0.29	-16.85	4.19	-306.42	-196.92	2720.588	7110
60500	0.00	-17.02	4.38	-306.44	-197.14	2720.679	7110
60600	0.02	-17.01	4.47	-305.28	-196.79	2720.768	7110
60700	-0.15	-17.03	4.23	-306.95	-198.84	2720.885	7110
60800	-0.06	-16.98	4.48	-305.77	-196.91	2720.977	7110
60900	0.05	-17.02	4.48	-307.11	-198.87	2721.083	7110
61000	0.03	-17.02	4.38	-306.71	-198.22	2721.174	7110
61100	0.11	-16.93	4.46	-306.92	-198.88	2721.278	7110
61200	0.13	-17.01	4.51	-307.48	-199.98	2721.387	7110
61300	0.16	-16.99	4.39	-306.92	-199.16	2721.477	7110
61400	-0.04	-17.02	4.42	-307.29	-199.30	2721.586	7110
61500	0.15	-17.03	4.34	-307.43	-199.73	2721.677	7110
61600	-0.09	-16.99	4.47	-307.22	-199.14	2721.766	7110
61700	-0.28	-16.94	4.36	-307.47	-198.70	2721.888	7110
61800	0.21	-16.99	4.39	-306.81	-198.83	2721.965	7110
61900	0.03	-17.03	4.51	-306.03	-197.86	2722.083	7110
62000	0.11	-16.99	4.48	-306.98	-199.07	2722.175	7110
62100	-0.04	-16.97	4.39	-307.12	-199.32	2722.267	7110
62200	0.10	-17.05	4.48	-307.19	-199.53	2722.385	7110
62300	-0.13	-16.95	4.41	-307.85	-200.16	2722.476	7110
62400	0.42	-16.86	4.30	-307.46	-200.47	2722.583	7110
62500	0.15	-17.05	4.38	-306.70	-199.23	2722.675	7110
62600	0.30	-17.00	4.37	-307.78	-199.95	2722.769	7110
62700	0.28	-17.10	4.28	-306.52	-198.93	2722.888	7110
62800	0.04	-16.98	4.39	-308.17	-200.92	2722.979	7110
62900	-0.25	-17.21	4.53	-307.04	-199.48	2723.086	7110
63000	0.19	-16.92	4.38	-306.82	-199.12	2723.179	7110
63100	0.26	-16.99	4.32	-308.11	-200.39	2723.268	7110
63200	0.19	-16.71	4.43	-307.98	-200.20	2723.387	7110
63300	0.05	-17.04	4.33	-308.74	-200.79	2723.478	7110
63400	0.13	-17.02	4.22	-308.83	-201.64	2723.582	7110
63500	-0.17	-16.98	4.36	-307.73	-200.34	2723.675	7110
63600	0.10	-16.95	4.42	-307.92	-200.22	2723.766	7110
63700	-0.04	-16.98	4.40	-307.22	-200.62	2723.881	7110
63800	0.36	-17.20	4.27	-307.88	-200.51	2723.984	7110
63900	-0.16	-16.82	4.38	-308.35	-201.73	2724.087	7110
64000	0.17	-17.07	4.36	-307.20	-200.23	2724.178	7110
64100	-0.02	-16.99	4.29	-307.70	-200.93	2724.270	7110
64200	0.28	-17.01	4.38	-307.40	-200.80	2724.381	7110
64300	0.01	-16.97	4.38	-308.41	-201.40	2724.477	7110
64400	0.28	-17.04	4.30	-308.09	-201.16	2724.583	7110
64500	0.21	-17.01	4.31	-309.24	-202.27	2724.670	7110
64600	-0.02	-16.96	4.39	-310.26	-202.92	2724.766	7110
64700	0.00	-17.05	4.34	-308.91	-201.62	2724.884	7110
64800	0.13	-17.03	4.41	-310.18	-202.46	2724.975	7110
64900	0.12	-16.87	4.32	-311.76	-203.99	2725.083	7110
65000	0.19	-16.96	4.40	-311.14	-202.95	2725.174	7110
65100	0.11	-17.05	4.51	-310.59	-202.26	2725.268	7110
65200	0.05	-16.99	4.47	-311.58	-203.68	2725.361	7110
65300	0.19	-16.94	4.36	-312.42	-204.31	2725.480	7110
65400	0.01	-17.03	4.51	-311.90	-203.79	2725.587	7110
65500	0.09	-16.94	4.52	-311.78	-203.15	2725.679	7110
65600	0.02	-17.02	4.48	-310.83	-202.67	2725.770	7110
65700	-0.13	-16.95	4.34	-311.63	-202.62	2725.887	7110
65800	0.04	-16.99	4.44	-309.68	-201.34	2725.977	7110
65900	0.35	-17.07	4.33	-309.74	-201.63	2726.085	7110
66000	0.14	-17.05	4.38	-308.71	-201.06	2726.175	7110
66100	0.07	-17.01	4.37	-307.31	-199.81	2726.267	7110
66200	-0.29	-17.02	4.43	-307.01	-199.39	2726.385	7110
66300	-0.03	-17.01	4.34	-306.52	-199.57	2726.476	7110
66400	0.09	-17.07	4.31	-306.16	-198.98	2726.581	7110
66500	0.06	-16.90	4.62	-306.33	-199.64	2726.687	7110
66600	0.06	-17.01	4.37	-306.47	-199.36	2726.772	7110
66700	0.03	-16.98	4.40	-306.80	-199.71	2726.862	7110
66800	0.08	-17.04	4.33	-306.31	-199.45	2726.979	7110
66900	-0.15	-17.11	4.40	-307.31	-200.24	2727.086	7110
67000	-0.07	-17.04	4.39	-307.63	-200.81	2727.177	7110
67100	0.06	-16.98	4.34	-307.09	-200.72	2727.267	7110
67200	0.20	-16.98	4.43	-307.58	-200.88	2727.376	7110
67300	0.05	-17.03	4.54	-306.55	-199.37	2727.476	7110
67400	-0.07	-16.79	4.42	-306.98	-200.80	2727.583	7110
67500	-0.03	-16.93	4.46	-306.24	-199.90	2727.676	7110
67600	0.02	-17.00	4.42	-306.98	-200.44	2727.766	7110
67700	0.34	-16.89	4.53	-307.67	-199.85	2727.888	7110
67800	-0.09	-16.83	4.43	-307.96	-201.49	2727.988	7110
67900	0.24	-17.18	4.21	-308.24	-201.86	2728.087	7110
68000	-0.09	-16.90	4.47	-306.35	-199.42	2728.179	7110
68100	0.03	-16.96	4.35	-306.72	-200.53	2728.269	7110
68200	0.51	-17.03	4.49	-306.82	-199.92	2728.388	7110
68300	0.05	-17.05	4.27	-307.11	-201.32	2728.477	7110
68400	0.07	-17.14	4.25	-306.57	-200.56	2728.582	7110
68500	0.23	-17.06	4.33	-306.34	-200.40	2728.676	7110
68600	0.02	-17.00	4.43	-306.42	-200.08	2728.766	7110
68700	-0.01	-16.89	4.33	-306.26	-199.45	2728.885	7110
68800	0.16	-16.97	4.33	-307.01	-200.69	2728.977	7110
68900	0.04	-17.03	4.15	-308.92	-202.42	2729.073	7110
69000	-0.13	-17.06	4.32	-306.68	-200.77	2729.123	7110
69100	0.20	-16.95	4.40	-307.36	-200.63	2729.215	7110
69200	0.06	-16.97	4.34	-307.38	-201.00	2729.305	7110
69300	0.39	-16.83	4.24	-306.58	-200.46	2729.430	7110
69400	0.18	-17.02	4.22	-306.62	-200.72	2729.521	7110
69500	0.24	-16.93	4.20	-307.47	-201.92	2729.627	7110
69600	-0.00	-16.98	4.33	-307.57	-201.25	2729.721	7110
69700	0.01	-17.01	4.34	-306.45	-200.79	2729.809	7110
69800	0.33	-16.92	4.43	-306.66	-200.77	2729.928	7110
69900	-0.05	-16.90	4.22	-307.02	-201.33	2730.029	7110
70000	0.08	-16.94	4.35	-306.62	-200.73	2730.125	7110
70100	0.13	-17.03	4.35	-307.36	-201.11	2730.218	7110
70200	-0.02	-16.99	4.38	-306.75	-200.33	2730.308	7110
70300	0.03	-16.97	4.40	-307.07	-200.68	2730.424	7110
70400	0.17	-17.02	4.46	-306.44	-199.89	2730.522	7110
70500	-0.23	-16.88	4.54	-306.70	-200.57	2730.627	7110
70600	0.13	-16.98	4.48	-306.66	-199.95	2730.716	7110
70700	0.10	-17.02	4.34	-307.06	-201.13	2730.809	7110
70800	0.25	-16.94	4.39	-305.63	-200.18	2730.928	7110
70900	0.05	-16.93	4.34	-307.57	-201.61	2731.019	7110
71000	-0.14	-17.03	4.37	-306.26	-200.18	2731.123	7110
71100	-0.07	-16.97	4.44	-306.23	-200.48	2731.215	7110
71200	0.11	-17.03	4.38	-306.63	-200.82	2731.306	7110
71300	0.13	-17.03	4.38	-306.81	-200.79	2731.404	7110
71400	0.04	-17.05	4.32	-306.39	-200.26	2731.517	7110
71500	0.27	-16.93	4.18	-306.94	-201.38	2731.624	7110
71600	0.08	-16.98	4.28	-307.43	-201.79	2731.712	7110
71700	0.13	-16.95	4.35	-306.32	-200.49	2731.807	7110
71800	0.12	-17.00	4.26	-306.69	-200.52	2731.928	7110
71900	0.10	-17.05	4.41	-306.99	-200.50	2732.022	7110
72000	0.42	-16.90	4.46	-307.07	-200.40	2732.127	7110
72100	-0.01	-17.03	4.29	-306.85	-201.04	2732.217	7110
72200	0.13	-17.01	4.31	-306.96	-200.78	2732.306	7110
72300	0.34	-17.12	4.32	-308.38	-202.59	2732.426	7110
72400	-0.08	-17.01	4.30	-307.27	-201.76	2732.518	7110
72500	-0.03	-16.99	4.27	-308.33	-202.14	2732.623	7110
72600	0.03	-16.95	4.37	-308.00	-201.39	2732.716	7110
72700	0.08	-16.99	4.34	-306.68	-200.58	2732.806	7110
72800	-0.12	-17.04	4.38	-307.55	-201.55	2732.924	7110
72900	0.11	-16.93	4.54	-307.55	-201.96	2733.029	7110
73000	0.04	-17.00	4.41	-307.30	-201.25	2733.122	7110
73100	-0.08	-16.94	4.48	-307.21	-201.47	2733.212	7110
73200	0.21	-16.96	4.30	-307.50	-202.11	2733.303	7110
73300	-0.06	-16.99	4.41	-308.27	-201.96	2733.421	7110
73400	0.07	-16.95	4.28	-308.35	-202.12	2733.518	7110
73500	-0.09	-16.99	4.23	-308.33	-203.10	2733.625	7110
73600	0.20	-17.04	4.28	-308.40	-202.62	2733.716	7110
73700	0.05	-17.01	4.42	-308.01	-201.78	2733.805	7110
73800	0.25	-16.97	4.41	-307.45	-201.40	2733.925	7110
73900	0.02	-16.99	4.38	-307.78	-201.66	2734.019	7110
74000	0.29	-17.03	4.47	-307.35	-201.19	2734.124	7110
74100	0.17	-17.00	4.42	-306.84	-201.13	2734.216	7110
74200	-0.63	-16.81	4.95	-307.23	-200.56	2734.330	7110
74300	0.13	-17.06	4.32	-307.31	-202.48	2734.421	7110
74400	0.04	-17.01	4.40	-307.80	-202.31	2734.516	7110
74500	-0.14	-16.91	4.39	-307.43	-202.34	2734.626	7110
74600	0.14	-17.02	4.42	-307.97	-202.10	2734.713	7110
74700	-0.03	-16.98	4.40	-307.48	-202.06	2734.790	7110
74800	-0.01	-16.98	4.36	-306.59	-201.99	2734.928	7110
74900	-0.15	-16.98	4.39	-308.02	-202.64	2735.019	7110
75000	0.25	-16.99	4.59	-305.86	-200.28	2735.121	7110
75100	0.14	-16.94	4.32	-307.26	-202.18	2735.217	7110
75200	0.15	-17.01	4.34	-307.14	-202.14	2735.306	7110
75300	-0.17	-16.91	4.31	-308.37	-203.23	2735.426	7110
75400	-0.08	-17.00	4.33	-308.15	-202.93	2735.518	7110
75500	-0.07	-16.99	4.45	-307.44	-201.88	2735.621	7110
75600	-0.02	-16.97	4.47	-306.64	-201.18	2735.714	7110
75700	-0.00	-16.99	4.36	-306.84	-201.61	2735.803	7110
75800	0.13	-16.93	4.43	-306.50	-200.73	2735.929	7110
75900	0.08	-16.99	4.42	-307.01	-202.38	2736.021	7110
76000	-0.03	-16.94	4.43	-306.56	-201.43	2736.126	7110
76100	-0.01	-17.00	4.38	-306.56	-201.70	2736.219	7110
76200	0.12	-16.98	4.42	-306.69	-201.51	2736.307	7110
76300	-0.01	-16.96	4.38	-305.08	-201.17	2736.424	7110
76400	0.35	-16.97	4.33	-306.11	-201.46	2736.517	7110
76500	-0.05	-16.98	4.34	-307.66	-202.76	2736.624	7110
76600	-0.09	-16.93	4.41	-306.16	-201.64	2736.717	7110
76700	0.19	-16.98	4.30	-306.46	-201.99	2736.812	7110
76800	0.03	-16.95	4.29	-307.54	-201.78	2736.924	7110
76900	-0.04	-16.94	4.40	-306.69	-201.69	2737.017	7110
77000	-0.12	-16.99	4.31	-306.39	-201.87	2737.121	7110
77100	-0.06	-17.03	4.37	-305.25	-201.06	2737.211	7110
77200	0.07	-16.99	4.41	-306.59	-201.36	2737.302	7110
77300	0.25	-17.01	4.17	-305.66	-201.32	2737.428	7110
77400	0.07	-16.98	4.39	-305.60	-200.58	2737.500	7110
77500	-0.15	-16.96	4.37	-305.14	-199.94	2737.624	7110
77600	0.18	-16.95	4.44	-305.27	-200.63	2737.719	7110
77700	-0.05	-16.98	4.37	-305.72	-201.08	2737.805	7110
77800	0.06	-17.11	4.43	-306.08	-200.78	2737.926	7110
77900	0.27	-16.95	4.31	-305.95	-202.04	2738.019	7110
78000	0.11	-17.05	4.37	-306.44	-201.97	2738.124	7110
78100	0.12	-17.03	4.30	-306.01	-201.56	2738.215	7110
78200	0.14	-16.97	4.41	-305.92	-200.95	2738.305	7110
78300	0.12	-17.02	4.38	-305.98	-201.13	2738.420	7110
78400	0.04	-17.01	4.39	-305.38	-200.62	2738.515	7110
78500	0.04	-17.08	4.48	-304.18	-199.23	2738.622	7110
78600	0.17	-16.97	4.38	-304.90	-199.99	2738.710	7110
78700	0.01	-16.92	4.32	-306.17	-201.83	2738.827	7110
78800	0.33	-17.14	4.18	-305.96	-201.63	2738.928	7110
78900	-0.76	-17.10	4.53	-306.09	-201.31	2739.030	7110
79000	-0.25	-16.95	4.45	-305.85	-201.37	2739.123	7110
79100	0.15	-17.02	4.39	-305.93	-201.13	2739.218	7110
79200	0.18	-16.99	4.40	-306.45	-201.75	2739.305	7110
79300	0.15	-17.15	4.49	-306.87	-202.24	2739.425	7110
79400	0.11	-16.98	4.42	-306.46	-202.14	2739.516	7110
79500	-0.01	-17.03	4.31	-306.57	-202.60	2739.624	7110
79600	-0.01	-17.00	4.38	-306.38	-202.05	2739.712	7110
79700	-0.00	-16.97	4.45	-306.16	-201.68	2739.802	7110
79800	-0.26	-17.14	4.58	-305.27	-200.93	2739.930	7110
79900	-0.06	-17.03	4.49	-306.68	-202.28	2740.029	7110
80000	0.48	-16.97	4.24	-308.04	-204.69	2740.126	7110
80100	0.04	-17.01	4.35	-307.16	-203.08	2740.204	7110
80200	0.03	-17.01	4.53	-305.64	-201.15	2740.309	7110
80300	0.36	-16.86	4.38	-306.09	-202.15	2740.424	7110
80400	0.05	-17.01	4.37	-306.56	-201.87	2740.517	7110
80500	-0.17	-17.02	4.40	-306.50	-202.47	2740.624	7110
80600	0.04	-16.94	4.34	-307.05	-203.10	2740.712	7110
80700	-0.08	-16.99	4.34	-307.52	-203.58	2740.807	7110
80800	-0.21	-17.10	4.44	-306.61	-202.10	2740.924	7110
80900	0.03	-16.97	4.45	-306.97	-202.42	2741.016	7110
81000	-0.05	-16.94	4.39	-306.28	-201.98	2741.122	7110
81100	-0.06	-17.01	4.48	-306.34	-201.90	2741.213	7110
81200	0.06	-16.99	4.39	-305.97	-201.84	2741.304	7110
81300	0.15	-17.04	4.35	-305.94	-201.92	2741.424	7110
81400	0.04	-17.06	4.29	-306.18	-202.70	2741.518	7110
81500	0.01	-17.01	4.48	-306.59	-202.48	2741.625	7110
81600	0.24	-17.05	4.44	-306.41	-202.19	2741.717	7110
81700	0.07	-16.98	4.42	-306.83	-202.46	2741.807	7110
81800	-0.08	-16.97	4.53	-307.19	-203.84	2741.923	7110
81900	0.18	-16.95	4.45	-306.46	-202.22	2742.017	7110
82000	-0.03	-16.97	4.44	-307.11	-203.64	2742.121	7110
82100	0.00	-16.91	4.39	-306.82	-203.03	2742.217	7110
82200	0.06	-17.00	4.43	-306.78	-202.94	2742.302	7110
82300	-0.21	-17.02	4.48	-307.01	-203.08	2742.423	7110
82400	-0.27	-16.83	4.37	-307.33	-205.18	2742.530	7110
82500	0.05	-16.89	4.42	-306.99	-203.43	2742.621	7110
82600	0.14	-16.93	4.43	-306.48	-202.82	2742.718	7110
82700	0.09	-17.03	4.36	-306.66	-202.95	2742.805	7110
82800	0.12	-17.07	4.43	-306.79	-202.74	2742.907	7110
82900	0.06	-16.31	4.43	-308.26	-202.74	2743.030	7110
83000	0.23	-16.98	4.38	-304.87	-200.86	2743.124	7110
83100	0.12	-16.94	4.40	-307.17	-202.93	2743.216	7110
83200	0.22	-16.99	4.26	-306.61	-203.17	2743.304	7110
83300	0.02	-16.91	4.36	-306.43	-203.52	2743.424	7110
83400	-0.05	-16.95	4.48	-306.04	-202.36	2743.515	7110
83500	-0.04	-16.99	4.36	-307.12	-203.72	2743.622	7110
83600	0.07	-16.99	4.38	-306.35	-202.83	2743.714	7110
83700	0.16	-16.98	4.43	-306.74	-202.76	2743.802	7110
83800	0.16	-17.03	4.40	-307.04	-203.48	2743.926	7110
83900	0.05	-16.99	4.44	-305.97	-201.79	2744.018	7110
84000	0.34	-17.05	4.40	-306.92	-202.56	2744.125	7110
84100	-0.02	-16.98	4.42	-306.75	-202.58	2744.215	7110
84200	0.12	-17.02	4.39	-305.99	-202.45	2744.303	7110
84300	0.36	-17.08	4.38	-306.54	-201.90	2744.422	7110
84400	0.10	-17.05	4.36	-306.46	-202.62	2744.516	7110
84500	0.13	-16.93	4.36	-305.77	-202.11	2744.620	7110
84600	0.06	-16.95	4.37	-306.24	-202.36	2744.712	7110
84700	0.20	-16.23	4.27	-307.45	-203.83	2744.830	7110
84800	0.20	-17.07	4.36	-306.54	-202.91	2744.924	7110
84900	0.06	-16.99	4.42	-306.58	-202.79	2745.014	7110
85000	0.21	-16.96	4.47	-306.40	-202.82	2745.119	7110
85100	0.05	-16.98	4.44	-306.49	-202.75	2745.210	7110
85200	0.12	-17.00	4.36	-306.05	-202.73	2745.303	7110
85300	0.12	-17.00	4.26	-307.13	-203.66	2745.392	7110
85400	-0.12	-16.94	4.38	-307.10	-203.47	2745.466	7110
85500	-0.03	-16.95	4.41	-307.07	-203.04	2745.559	7110
85600	0.13	-17.05	4.31	-307.56	-203.27	2745.663	7110
85700	0.17	-16.94	4.40	-307.94	-203.92	2745.755	7110
85800	-0.09	-17.02	4.35	-307.68	-203.31	2745.847	7110
85900	0.12	-16.97	4.51	-307.27	-202.75	2745.965	7110
86000	-0.02	-16.99	4.47	-307.30	-202.92	2746.056	7110
86100	-0.06	-17.00	4.44	-306.93	-202.69	2746.164	7110
86200	-0.01	-16.99	4.44	-307.80	-203.38	2746.246	7110
86300	1.02	-17.18	4.53	-305.08	-201.68	2746.372	7110
86400	-0.01	-17.02	4.40	-308.36	-204.06	2746.462	7110
86500	0.08	-17.00	4.19	-306.60	-202.44	2746.571	7110
86600	-0.14	-17.01	4.49	-306.78	-202.60	2746.663	7110
86700	0.14	-17.02	4.38	-307.04	-202.83	2746.759	7110
86800	0.06	-17.01	4.42	-307.32	-202.63	2746.846	7110
86900	0.06	-16.99	4.49	-307.37	-202.63	2746.967	7110
87000	0.08	-16.94	4.41	-307.42	-203.38	2747.058	7110
87100	0.27	-16.84	4.53	-307.71	-203.37	2747.167	7110
87200	0.01	-17.00	4.45	-307.47	-203.25	2747.257	7110
87300	0.04	-16.96	4.37	-308.21	-203.64	2747.350	7110
87400	0.15	-17.06	4.52	-307.35	-202.23	2747.463	7110
87500	0.49	-17.24	4.43	-309.26	-203.47	2747.572	7110
87600	0.04	-16.91	4.34	-309.13	-204.97	2747.663	7110
87700	0.12	-16.98	4.38	-307.39	-202.91	2747.756	7110
87800	0.01	-16.94	4.46	-308.47	-204.12	2747.846	7110
87900	0.23	-17.07	4.30	-306.55	-202.32	2747.966	7110
88000	0.00	-16.99	4.61	-308.24	-202.86	2748.067	7110
88100	0.06	-16.97	4.32	-308.76	-204.76	2748.163	7110
88200	0.09	-17.05	4.30	-309.58	-204.99	2748.261	7110
88300	-0.06	-16.97	4.39	-308.57	-204.14	2748.350	7110
88400	-0.04	-16.85	4.39	-307.62	-203.73	2748.466	7110
88500	-0.01	-16.96	4.38	-307.72	-202.99	2748.557	7110
88600	-0.17	-17.05	4.37	-307.53	-202.91	2748.664	7110
88700	0.20	-16.97	4.39	-307.57	-203.38	2748.755	7110
88800	0.07	-16.98	4.39	-307.63	-203.32	2748.847	7110
88900	0.09	-16.98	4.33	-307.40	-203.71	2748.954	7110
89000	-1.02	-16.49	4.59	-307.19	-204.23	2749.072	7110
89100	0.11	-16.87	4.34	-308.68	-204.53	2749.164	7110
89200	-0.03	-17.00	4.47	-307.62	-203.50	2749.256	7110
89300	0.49	-16.79	4.25	-308.71	-204.93	2749.372	7110
89400	0.02	-17.03	4.39	-308.04	-203.22	2749.469	7110
89500	0.21	-17.03	4.40	-308.64	-203.50	2749.559	7110
89600	0.04	-16.96	4.34	-308.32	-204.03	2749.662	7110
89700	0.12	-17.00	4.31	-308.23	-204.78	2749.756	7110
89800	-0.02	-17.02	4.48	-307.90	-202.72	2749.849	7110
89900	0.06	-16.99	4.37	-307.70	-203.53	2749.966	7110
90000	0.09	-16.71	4.18	-306.61	-201.23	2750.071	7110
90100	0.14	-16.95	4.35	-308.37	-204.21	2750.164	7110
90200	0.13	-17.02	4.53	-306.89	-202.54	2750.257	7110
90300	0.16	-16.92	4.39	-307.65	-203.13	2750.347	7110
90400	0.18	-16.95	4.39	-307.55	-202.62	2750.461	7110
90500	-1.14	-16.87	4.57	-307.17	-201.99	2750.572	7110
90600	-0.07	-17.07	4.46	-308.05	-203.63	2750.662	7110
90700	-0.01	-17.04	4.47	-307.03	-201.99	2750.751	7110
90800	0.08	-17.01	4.38	-308.07	-203.75	2750.846	7110
90900	0.04	-17.16	4.52	-305.97	-201.44	2750.969	7110
91000	-0.01	-17.05	4.39	-306.96	-202.64	2751.059	7110
91100	0.01	-17.11	4.44	-306.86	-201.21	2751.167	7110
91200	0.10	-17.02	4.42	-307.35	-202.65	2751.257	7110
91300	-0.00	-17.00	4.41	-307.36	-202.55	2751.352	7110
91400	0.14	-16.95	4.43	-308.25	-202.88	2751.465	7110
91500	-0.08	-17.00	4.52	-308.67	-203.84	2751.556	7110
91600	-0.09	-16.95	4.39	-308.03	-203.24	2751.659	7110
91700	0.10	-17.02	4.30	-307.80	-202.73	2751.757	7110
91800	0.11	-17.00	4.43	-307.36	-202.54	2751.847	7110
91900	0.02	-17.08	4.46	-307.26	-201.62	2751.965	7110
92000	0.01	-16.90	4.38	-307.74	-202.87	2752.067	7110
92100	0.11	-17.05	4.38	-306.73	-201.89	2752.162	7110
92200	0.01	-17.05	4.45	-307.66	-201.83	2752.250	7110
92300	-0.29	-17.08	4.42	-307.47	-202.36	2752.372	7110
92400	0.08	-17.02	4.56	-308.13	-202.19	2752.464	7110
92500	-0.03	-17.01	4.40	-307.67	-202.50	2752.555	7110
92600	0.03	-16.95	4.35	-308.01	-203.18	2752.664	7110
92700	-0.07	-17.03	4.38	-307.32	-202.04	2752.758	7110
92800	0.10	-16.98	4.39	-307.93	-202.57	2752.847	7110
92900	0.26	-17.04	4.45	-308.04	-202.18	2752.964	7110
93000	0.35	-16.99	4.64	-306.46	-200.54	2753.068	7110
93100	0.17	-17.08	4.42	-306.66	-201.16	2753.158	7110
93200	-0.08	-17.03	4.48	-306.89	-201.34	2753.254	7110
93300	0.19	-16.95	4.41	-306.94	-201.40	2753.345	7110
93400	-0.08	-16.95	4.51	-307.17	-201.39	2753.465	7110
93500	0.14	-17.00	4.54	-306.34	-201.14	2753.569	7110
93600	-0.02	-16.98	4.42	-306.20	-200.96	2753.666	7110
93700	0.02	-17.08	4.43	-305.82	-200.60	2753.755	7110
93800	0.09	-17.00	4.41	-307.36	-201.69	2753.847	7110
93900	0.06	-17.03	4.51	-306.36	-200.95	2753.962	7110
94000	0.11	-16.97	4.47	-306.97	-201.90	2754.056	7110
94100	-0.00	-17.14	4.34	-306.12	-202.17	2754.164	7110
94200	0.13	-17.00	4.37	-307.41	-202.37	2754.253	7110
94300	0.04	-17.00	4.49	-308.04	-202.56	2754.361	7110
94400	0.20	-16.92	4.44	-307.47	-202.10	2754.464	7110
94500	0.12	-16.90	4.53	-306.49	-201.06	2754.569	7110
94600	0.00	-17.08	4.46	-307.43	-201.83	2754.661	7110
94700	0.08	-16.96	4.46	-307.04	-201.51	2754.752	7110
94800	0.04	-17.00	4.41	-307.35	-202.10	2754.844	7110
94900	0.04	-16.92	4.59	-308.17	-201.79	2754.966	7110
95000	0.16	-17.01	4.49	-307.47	-201.89	2755.050	7110
95100	0.20	-17.01	4.52	-307.26	-201.50	2755.164	7110
95200	0.11	-17.05	4.52	-308.12	-202.40	2755.257	7110
95300	-0.17	-17.06	4.59	-309.55	-203.32	2755.370	7110
95400	0.06	-16.88	4.45	-308.74	-202.94	2755.461	7110
95500	-0.10	-16.98	4.30	-307.77	-202.04	2755.571	7110
95600	0.12	-16.94	4.29	-307.40	-202.92	2755.662	7110
95700	0.18	-16.99	4.49	-307.18	-201.88	2755.753	7110
95800	-0.06	-17.17	4.60	-306.39	-200.15	2755.869	7110
95900	-0.11	-17.00	4.49	-307.62	-201.87	2755.962	7110
96000	-0.01	-16.92	4.44	-308.09	-202.69	2756.068	7110
96100	0.08	-16.98	4.40	-307.63	-203.00	2756.156	7110
96200	0.02	-17.01	4.52	-307.82	-202.40	2756.249	7110
96300	0.07	-16.97	4.49	-307.04	-201.89	2756.346	7110
96400	-0.07	-17.03	4.51	-306.79	-201.55	2756.465	7110
96500	0.03	-16.96	4.50	-306.01	-200.82	2756.556	7110
96600	0.17	-17.03	4.51	-307.81	-201.96	2756.663	7110
96700	0.14	-17.00	4.50	-307.25	-202.01	2756.753	7110
96800	0.14	-17.27	4.63	-306.24	-200.79	2756.869	7110
96900	0.09	-16.89	4.45	-307.71	-202.56	2756.961	7110
97000	0.11	-16.92	4.42	-307.85	-202.67	2757.065	7110
97100	0.15	-17.02	4.51	-307.47	-202.27	2757.163	7110
97200	0.11	-17.02	4.55	-307.09	-201.63	2757.251	7110
97300	0.05	-16.80	4.44	-307.50	-202.70	2757.369	7110
97400	0.28	-17.01	4.44	-307.63	-202.47	2757.466	7110
97500	0.16	-17.14	4.36	-307.52	-202.20	2757.567	7110
97600	0.17	-16.95	4.51	-307.53	-202.24	2757.666	7110
97700	0.02	-16.95	4.47	-307.70	-203.72	2757.753	7110
97800	0.09	-17.01	4.48	-306.94	-202.27	2757.848	7110
97900	-0.07	-17.00	4.40	-308.27	-204.30	2757.962	7110
98000	0.07	-16.98	4.47	-308.11	-203.23	2758.056	7110
98100	0.06	-17.03	4.48	-306.70	-201.58	2758.163	7110
98200	0.19	-17.02	4.46	-307.39	-202.95	2758.256	7110
98300	0.06	-17.04	4.54	-307.33	-203.41	2758.371	7110
98400	0.09	-16.99	4.50	-307.54	-202.88	2758.442	7110
98500	0.07	-16.82	4.83	-308.19	-202.43	2758.569	7110
98600	-0.00	-17.00	4.60	-308.07	-202.87	2758.662	7110
98700	-0.02	-17.03	4.55	-307.09	-202.15	2758.750	7110
98800	0.09	-17.02	4.48	-308.45	-203.69	2758.842	7110
98900	0.12	-16.84	4.40	-306.97	-202.83	2758.966	7110
99000	-0.00	-17.00	4.58	-307.64	-202.79	2759.056	7110
99100	-0.11	-16.99	4.56	-306.39	-201.51	2759.165	7110
99200	0.17	-17.00	4.56	-307.57	-202.34	2759.257	7110
99300	0.23	-17.11	4.53	-306.43	-201.49	2759.370	7110
99400	-0.02	-17.06	4.65	-306.74	-201.83	2759.464	7110
99500	0.06	-17.01	4.52	-306.34	-201.46	2759.554	7110
99600	0.03	-17.00	4.44	-307.47	-203.72	2759.663	7110
99700	-0.09	-17.07	4.55	-307.86	-202.89	2759.769	7110
99800	0.16	-16.83	4.44	-305.82	-202.08	2759.871	7110
99900	0.08	-16.98	4.61	-306.61	-201.75	2759.963	7110
100000	-0.11	-16.88	4.53	-306.92	-203.00	2760.068	7110
100100	0.26	-16.98	4.46	-306.93	-202.98	2760.160	7110
100200	0.05	-17.00	4.54	-306.74	-202.57	2760.250	7110
100300	-0.13	-17.04	4.52	-306.62	-202.28	2760.348	7110
100400	0.16	-16.96	4.50	-306.00	-202.00	2760.458	7110
100500	0.05	-16.99	4.54	-305.94	-201.73	2760.558	7110
100600	0.19	-17.02	4.46	-306.48	-203.41	2760.663	7110
100700	-0.07	-17.02	4.51	-305.88	-202.02	2760.756	7110
100800	0.10	-17.04	4.53	-306.02	-202.17	2760.847	7110
100900	0.10	-16.97	4.47	-306.62	-203.03	2760.964	7110
101000	0.10	-17.18	4.45	-305.25	-201.80	2761.071	7110
101100	0.15	-16.97	4.47	-305.74	-201.74	2761.163	7110
101200	0.09	-16.96	4.45	-305.13	-201.32	2761.254	7110
101300	-0.51	-16.87	4.52	-306.59	-202.14	2761.372	7110
101400	0.14	-16.95	4.58	-306.70	-202.73	2761.466	7110
101500	-0.02	-16.94	4.50	-304.79	-201.10	2761.557	7110
101600	0.15	-16.94	4.47	-306.39	-202.50	2761.667	7110
101700	0.23	-16.93	4.47	-306.28	-201.92	2761.749	7110
101700	-0.04	-17.03	4.56	-306.51	-202.42	2761.784	7110
101800	0.32	-17.12	4.48	-305.92	-202.67	2761.912	7110
101900	0.14	-16.87	4.42	-306.03	-202.60	2762.006	7110
102000	0.32	-16.91	4.49	-306.14	-202.75	2762.111	7110
102100	0.12	-16.96	4.50	-306.91	-203.13	2762.204	7110
102200	0.21	-17.01	4.52	-305.89	-202.15	2762.296	7110
102300	-0.03	-16.98	4.52	-305.86	-202.34	2762.386	7110
102400	0.14	-16.96	4.56	-305.53	-201.60	2762.506	7110
102500	0.05	-16.91	4.48	-306.41	-202.90	2762.608	7110
102600	0.05	-17.02	4.42	-305.83	-202.80	2762.698	7110
102700	0.09	-17.02	4.52	-305.50	-202.00	2762.794	7110
102800	-0.06	-16.98	4.58	-304.59	-201.56	2762.888	7110
102900	0.14	-17.06	4.41	-305.66	-203.49	2763.007	7110
103000	0.30	-16.95	4.53	-303.99	-201.60	2763.107	7110
103100	0.03	-16.94	4.49	-305.46	-202.59	2763.200	7110
103200	-0.01	-16.97	4.56	-304.93	-201.86	2763.295	7110
103300	-0.01	-17.04	4.58	-306.29	-202.13	2763.411	7110
103400	-0.06	-16.88	4.52	-305.40	-202.72	2763.503	7110
103500	0.29	-16.88	4.53	-304.90	-202.29	2763.611	7110
103600	0.10	-16.96	4.61	-305.82	-202.93	2763.702	7110
103700	0.11	-17.04	4.63	-304.37	-201.70	2763.798	7110
103800	0.89	-16.64	4.58	-304.89	-203.24	2763.913	7110
103900	0.12	-16.95	4.53	-305.02	-203.04	2764.006	7110
104000	0.38	-16.93	4.48	-305.76	-203.54	2764.107	7110
104100	0.09	-16.93	4.51	-305.75	-203.34	2764.206	7110
104200	0.09	-16.97	4.54	-304.85	-202.70	2764.295	7110
104300	0.26	-17.00	4.55	-305.02	-202.59	2764.384	7110
104400	0.02	-16.99	4.59	-304.93	-202.27	2764.487	7110
104500	-0.18	-17.10	4.41	-305.81	-202.49	2764.612	7110
104600	0.03	-16.96	4.56	-304.40	-201.97	2764.700	7110
104700	0.05	-16.95	4.59	-304.68	-201.87	2764.793	7110
104800	0.12	-17.18	4.69	-306.03	-202.04	2764.911	7110
104900	0.14	-17.09	4.46	-305.16	-202.78	2764.999	7110
105000	-0.36	-17.05	4.57	-304.91	-202.30	2765.108	7110
105100	0.07	-17.00	4.64	-304.32	-201.65	2765.201	7110
105200	0.06	-17.00	4.60	-305.01	-202.18	2765.294	7110
105300	-0.10	-16.62	4.61	-306.43	-203.01	2765.412	7110
105400	-0.03	-16.90	4.69	-304.94	-202.05	2765.506	7110
105500	0.10	-17.14	4.55	-304.69	-202.37	2765.609	7110
105600	-0.13	-17.01	4.56	-305.09	-202.82	2765.701	7110
105700	0.12	-17.00	4.59	-304.64	-202.22	2765.796	7110
105800	0.07	-17.02	4.55	-304.53	-202.98	2765.912	7110
105900	0.17	-16.96	4.64	-304.77	-202.01	2766.002	7110
106000	0.38	-17.11	4.64	-304.83	-201.48	2766.110	7110
106100	0.14	-16.96	4.45	-305.11	-203.38	2766.202	7110
106200	0.11	-17.04	4.55	-305.79	-203.36	2766.293	7110
106300	0.14	-17.08	4.55	-306.24	-203.54	2766.410	7110
106400	0.41	-16.74	4.53	-306.95	-203.74	2766.513	7110
106500	-0.01	-16.95	4.52	-305.96	-203.48	2766.606	7110
106600	0.09	-17.03	4.50	-306.34	-204.21	2766.699	7110
106700	0.02	-16.99	4.55	-305.26	-203.23	2766.793	7110
106800	0.94	-17.48	4.36	-307.43	-204.35	2766.913	7110
106900	0.11	-16.86	4.50	-306.00	-204.04	2767.006	7110
107000	-0.10	-16.98	4.52	-304.26	-202.40	2767.113	7110
107100	-0.00	-17.00	4.59	-305.13	-202.58	2767.189	7110
107200	0.12	-16.95	4.55	-305.64	-203.32	2767.293	7110
107300	0.43	-17.06	4.44	-305.66	-203.00	2767.411	7110
107400	0.21	-17.11	4.52	-306.34	-203.97	2767.501	7110
107500	0.05	-17.11	4.56	-306.43	-203.57	2767.606	7110
107600	0.15	-16.97	4.55	-305.57	-202.90	2767.698	7110
107700	0.07	-17.03	4.57	-305.77	-203.26	2767.795	7110
107800	0.18	-16.84	4.55	-307.61	-204.86	2767.911	7110
107900	0.18	-17.03	4.55	-305.58	-203.06	2768.006	7110
108000	-0.01	-16.96	4.50	-305.74	-203.85	2768.108	7110
108100	0.06	-17.02	4.46	-305.61	-203.54	2768.198	7110
108200	0.15	-16.96	4.53	-304.87	-203.18	2768.296	7110
108300	0.14	-17.09	4.49	-305.48	-203.06	2768.410	7110
108400	0.22	-16.94	4.58	-306.51	-203.86	2768.506	7110
108500	0.46	-16.90	4.60	-307.20	-204.08	2768.611	7110
108600	0.09	-16.94	4.57	-307.01	-204.17	2768.706	7110
108700	0.13	-16.95	4.66	-306.25	-202.82	2768.795	7110
108800	-0.18	-17.10	4.68	-305.22	-203.04	2768.911	7110
108900	0.11	-16.96	4.57	-306.70	-204.51	2769.003	7110
109000	0.01	-16.99	4.67	-306.59	-203.19	2769.107	7110
109100	0.12	-16.99	4.40	-306.21	-205.28	2769.205	7110
109200	0.03	-16.98	4.50	-306.47	-204.41	2769.294	7110
109300	0.53	-17.09	4.57	-305.64	-202.54	2769.411	7110
109400	0.19	-16.98	4.53	-306.54	-204.35	2769.506	7110
109500	-0.11	-17.08	4.58	-306.59	-203.69	2769.607	7110
109600	-0.06	-17.02	4.61	-305.26	-202.96	2769.699	7110
109700	0.10	-16.97	4.60	-306.43	-203.68	2769.795	7110
109800	0.15	-16.99	4.62	-305.86	-203.12	2769.893	7110
109900	0.07	-16.90	4.52	-306.78	-204.84	2770.002	7110
110000	0.20	-17.10	4.47	-306.64	-204.12	2770.110	7110
110100	0.02	-17.11	4.61	-305.85	-202.72	2770.202	7110
110200	0.06	-16.97	4.53	-306.43	-204.31	2770.295	7110
110300	0.09	-17.00	4.57	-306.36	-204.37	2770.412	7110
110400	0.03	-16.93	4.52	-305.95	-203.63	2770.501	7110
110500	-0.09	-17.02	4.65	-306.04	-203.39	2770.608	7110
110600	0.14	-16.98	4.56	-306.05	-204.04	2770.703	7110
110700	0.17	-16.94	4.55	-306.59	-204.64	2770.795	7110
110800	0.02	-16.96	4.56	-305.76	-203.38	2770.907	7110
110900	0.24	-16.93	4.68	-306.76	-203.26	2771.006	7110
111000	1.01	-17.42	4.41	-306.04	-204.13	2771.113	7110
111100	0.13	-17.03	4.55	-305.92	-203.02	2771.205	7110
111200	0.06	-17.06	4.50	-306.53	-204.81	2771.297	7110
111300	0.08	-16.94	4.15	-307.85	-205.22	2771.413	7110
111400	0.02	-17.05	4.44	-305.48	-203.42	2771.503	7110
111500	0.29	-16.92	4.67	-306.33	-202.57	2771.610	7110
111600	-0.01	-17.01	4.64	-306.05	-202.98	2771.702	7110
111700	-0.03	-17.01	4.52	-307.10	-204.47	2771.794	7110
111800	0.07	-17.05	4.61	-305.35	-203.25	2771.907	7110
111900	0.09	-16.99	4.61	-305.80	-203.04	2772.000	7110
112000	-0.01	-16.96	4.49	-306.38	-203.74	2772.107	7110
112100	0.09	-16.99	4.52	-305.97	-203.17	2772.200	7110
112200	0.12	-16.98	4.50	-306.15	-203.93	2772.294	7110
112300	0.08	-17.01	4.57	-306.25	-203.50	2772.384	7110
112400	-0.18	-17.07	4.56	-306.40	-203.99	2772.506	7110
112500	0.15	-17.01	4.56	-305.63	-203.35	2772.600	7110
112600	-0.11	-16.99	4.54	-305.61	-203.93	2772.704	7110
112700	0.06	-17.00	4.58	-304.85	-202.98	2772.796	7110
112800	0.38	-16.70	4.48	-307.12	-204.74	2772.912	7110
112900	0.02	-17.01	4.61	-306.56	-203.95	2773.003	7110
113000	0.10	-16.98	4.47	-307.35	-205.45	2773.109	7110
113100	0.08	-17.01	4.53	-306.91	-204.76	2773.202	7110
113200	0.13	-16.98	4.56	-306.50	-203.81	2773.289	7110
113300	0.24	-17.15	4.55	-305.66	-202.69	2773.410	7110
113400	0.16	-17.01	4.57	-306.46	-203.94	2773.505	7110
113500	0.26	-16.90	4.51	-305.95	-203.54	2773.604	7110
113600	-0.00	-17.02	4.60	-306.09	-203.22	2773.697	7110
113700	0.10	-16.97	4.56	-306.75	-203.85	2773.794	7110
113800	0.08	-17.04	4.59	-306.83	-203.95	2773.886	7110
113900	0.08	-17.03	4.64	-308.37	-204.76	2774.006	7110
114000	0.06	-16.91	4.68	-306.51	-203.44	2774.108	7110
114100	0.17	-17.05	4.64	-307.11	-203.95	2774.201	7110
114200	-0.06	-16.98	4.61	-307.01	-204.17	2774.295	7110
114300	0.05	-16.93	4.43	-307.08	-204.97	2774.408	7110
114400	-0.02	-16.95	4.56	-307.08	-204.57	2774.501	7110
114500	0.45	-16.35	4.65	-307.77	-204.35	2774.613	7110
114600	-0.04	-16.98	4.54	-305.90	-203.32	2774.699	7110
114700	-0.00	-16.99	4.55	-305.52	-202.87	2774.794	7110
114800	-0.02	-16.79	4.53	-306.97	-204.12	2774.910	7110
114900	0.23	-17.05	4.53	-306.22	-203.79	2775.005	7110
115000	0.16	-16.94	4.37	-307.09	-203.83	2775.111	7110
115100	0.13	-16.99	4.62	-306.29	-203.14	2775.201	7110
115200	0.03	-16.95	4.61	-305.65	-203.33	2775.304	7110
115300	0.03	-16.97	4.48	-306.95	-204.92	2775.412	7110
115400	-0.01	-17.02	4.59	-306.07	-203.09	2775.503	7110
115500	-0.06	-17.10	4.54	-307.09	-204.33	2775.606	7110
115600	0.15	-17.01	4.60	-305.25	-202.80	2775.698	7110
115700	0.06	-16.98	4.61	-305.44	-202.56	2775.793	7110
115800	0.25	-17.13	4.60	-305.57	-202.97	2775.911	7110
115900	0.16	-16.98	4.58	-305.24	-202.31	2775.988	7110
116000	0.31	-16.93	4.59	-305.42	-202.07	2776.107	7110
116100	0.26	-17.03	4.62	-305.28	-202.33	2776.198	7110
116200	0.03	-16.98	4.58	-305.86	-202.83	2776.294	7110
116300	0.01	-17.00	4.59	-306.71	-203.77	2776.384	7110
116400	0.24	-17.02	4.52	-305.45	-202.93	2776.501	7110
116500	0.10	-16.91	4.58	-305.51	-202.56	2776.608	7110
116600	0.22	-17.05	4.58	-305.56	-202.39	2776.699	7110
116700	0.07	-17.00	4.51	-306.31	-203.70	2776.792	7110
116800	0.17	-16.98	4.66	-306.45	-203.28	2776.908	7110
116900	0.05	-17.02	4.64	-307.14	-204.02	2776.999	7110
117000	-0.03	-16.98	4.62	-307.03	-204.20	2777.103	7110
117100	0.08	-16.99	4.60	-306.46	-203.75	2777.198	7110
117200	0.02	-17.01	4.53	-306.37	-204.02	2777.288	7110
117300	-0.09	-17.09	4.66	-305.87	-202.74	2777.407	7110
117400	0.02	-17.05	4.72	-306.37	-203.99	2777.502	7110
117500	0.12	-16.98	4.58	-307.27	-205.43	2777.604	7110
117600	0.11	-16.96	4.69	-306.14	-203.76	2777.698	7110
117700	0.22	-16.91	4.56	-306.98	-204.24	2777.796	7110
117800	0.08	-16.93	4.70	-306.00	-203.17	2777.910	7110
117900	0.00	-17.00	4.64	-305.77	-203.46	2778.005	7110
118000	0.15	-16.94	4.50	-306.59	-204.18	2778.085	7110
118100	0.02	-17.06	4.52	-306.90	-203.84	2778.151	7110
118200	0.22	-16.98	4.60	-306.07	-203.88	2778.242	7110
118300	-0.10	-17.01	4.53	-307.13	-205.11	2778.331	7110
118400	0.03	-16.81	4.56	-306.31	-204.35	2778.449	7110
118500	0.17	-17.04	4.56	-305.40	-203.54	2778.540	7110
118600	0.10	-17.01	4.53	-306.87	-204.97	2778.644	7110
118700	-0.03	-16.99	4.65	-306.43	-203.79	2778.738	7110
118800	0.12	-17.01	4.70	-306.40	-203.60	2778.831	7110
118900	0.07	-16.44	4.59	-307.50	-204.36	2778.954	7110
119000	0.20	-17.01	4.63	-305.51	-203.11	2779.042	7110
119100	-0.30	-17.16	4.77	-306.20	-203.32	2779.152	7110
119200	0.10	-17.02	4.69	-306.22	-203.71	2779.245	7110
119300	0.01	-16.97	4.59	-306.77	-204.45	2779.330	7110
119400	0.30	-17.00	4.77	-306.11	-202.91	2779.450	7110
119500	0.06	-16.93	4.56	-307.01	-204.94	2779.542	7110
119600	0.20	-16.92	4.56	-306.81	-205.35	2779.651	7110
119700	0.11	-16.99	4.74	-306.80	-204.15	2779.740	7110
119800	0.01	-16.99	4.67	-306.62	-203.97	2779.830	7110
119900	-0.02	-16.99	4.64	-306.60	-203.87	2779.949	7110
120000	0.03	-16.96	4.71	-306.80	-204.13	2780.023	7110
120100	0.21	-17.03	4.56	-306.16	-203.36	2780.148	7110
120200	0.09	-16.91	4.63	-307.55	-204.95	2780.237	7110
120300	-0.04	-16.98	4.73	-306.78	-204.06	2780.336	7110
120400	0.11	-17.05	4.65	-306.61	-204.21	2780.450	7110
120500	0.20	-17.00	4.63	-307.09	-204.28	2780.542	7110
120600	0.21	-17.12	4.66	-306.38	-202.90	2780.650	7110
120700	0.10	-16.96	4.57	-306.96	-204.74	2780.743	7110
120800	0.11	-16.99	4.60	-306.88	-204.42	2780.834	7110
120900	0.16	-17.06	4.77	-306.54	-203.89	2780.949	7110
121000	0.08	-16.92	4.63	-307.95	-205.67	2781.041	7110
121100	-0.05	-17.09	4.54	-308.06	-205.73	2781.147	7110
121200	0.07	-17.04	4.74	-306.81	-203.74	2781.237	7110
121300	0.07	-17.03	4.80	-306.69	-203.10	2781.346	7110
121400	0.05	-17.07	4.62	-306.76	-204.15	2781.448	7110
121500	0.13	-17.09	4.65	-306.40	-204.10	2781.540	7110
121600	0.08	-16.97	4.66	-305.78	-203.62	2781.649	7110
121700	0.10	-16.96	4.65	-306.79	-204.21	2781.744	7110
121800	-0.04	-16.99	4.70	-306.07	-203.65	2781.835	7110
121900	0.45	-17.18	4.69	-306.64	-203.66	2781.953	7110
122000	0.32	-17.05	4.69	-306.72	-203.99	2782.037	7110
122100	0.51	-17.12	4.71	-306.53	-204.02	2782.151	7110
122200	-0.09	-17.01	4.66	-307.49	-204.93	2782.242	7110
122300	0.01	-16.97	4.65	-307.22	-204.79	2782.332	7110
122400	-0.07	-17.23	4.71	-308.61	-204.99	2782.449	7110
122500	-0.02	-16.97	4.73	-307.62	-204.44	2782.542	7110
122600	-0.15	-17.00	4.53	-306.60	-204.47	2782.649	7110
122700	-0.03	-17.03	4.76	-307.69	-204.74	2782.736	7110
122800	0.18	-16.95	4.58	-307.22	-204.61	2782.830	7110
122900	-0.03	-16.91	4.68	-306.43	-203.26	2782.952	7110
123000	0.08	-16.96	4.64	-306.78	-204.72	2783.042	7110
123100	0.29	-16.94	4.57	-306.17	-204.07	2783.151	7110
123200	0.31	-17.06	4.68	-306.78	-203.70	2783.243	7110
123300	0.08	-17.02	4.67	-306.65	-203.90	2783.334	7110
123400	0.48	-17.02	4.75	-305.84	-203.20	2783.452	7110
123500	-0.50	-17.29	4.60	-305.41	-203.68	2783.554	7110
123600	0.34	-16.89	4.78	-305.91	-203.04	2783.652	7110
123700	0.11	-16.94	4.74	-306.94	-203.64	2783.743	7110
123800	-0.04	-16.95	4.68	-306.52	-203.51	2783.831	7110
123900	0.18	-17.15	4.60	-305.98	-203.18	2783.949	7110
124000	0.18	-17.03	4.74	-306.54	-203.47	2784.050	7110
124100	0.06	-16.98	4.55	-307.20	-205.22	2784.147	7110
124200	-0.00	-16.97	4.62	-307.64	-204.96	2784.240	7110
124300	0.06	-16.96	4.75	-307.41	-204.12	2784.328	7110
124400	-0.02	-16.89	4.68	-307.59	-204.34	2784.453	7110
124500	0.20	-16.98	4.56	-308.31	-205.74	2784.543	7110
124600	0.14	-16.98	4.64	-307.44	-203.37	2784.648	7110
124700	0.12	-17.04	4.57	-308.30	-205.49	2784.739	7110
124800	-0.03	-17.01	4.65	-307.19	-203.60	2784.830	7110
124900	-0.22	-17.00	4.75	-307.21	-203.37	2784.949	7110
125000	-0.06	-17.03	4.69	-306.94	-203.53	2785.041	7110
125100	0.15	-16.97	4.75	-306.67	-202.28	2785.148	7110
125200	0.14	-16.95	4.65	-306.20	-203.06	2785.239	7110
125300	0.15	-16.97	4.50	-307.11	-204.77	2785.332	7110
125400	0.08	-17.03	4.75	-306.91	-203.15	2785.427	7110
125500	0.09	-17.05	4.69	-306.92	-203.43	2785.540	7110
125600	0.08	-16.98	4.70	-307.49	-203.44	2785.646	7110
125700	-0.04	-17.03	4.60	-307.66	-203.93	2785.739	7110
125800	0.10	-17.00	4.69	-306.29	-202.61	2785.833	7110
125900	0.07	-17.00	4.48	-308.47	-204.75	2785.951	7110
126000	0.02	-16.99	4.73	-306.48	-202.76	2786.041	7110
126100	0.09	-17.07	4.66	-307.57	-203.78	2786.147	7110
126200	-0.01	-17.02	4.68	-306.33	-202.31	2786.238	7110
126300	0.51	-16.87	4.97	-306.54	-202.58	2786.354	7110
126400	0.16	-17.02	4.69	-306.83	-203.65	2786.447	7110
126500	-0.04	-16.96	4.66	-306.56	-203.54	2786.553	7110
126600	-0.03	-16.95	4.62	-307.48	-203.94	2786.649	7110
126700	0.12	-16.96	4.67	-307.15	-203.32	2786.741	7110
126800	0.17	-17.00	4.59	-308.00	-204.21	2786.830	7110
126900	0.11	-16.89	4.64	-306.49	-202.90	2786.949	7110
127000	0.10	-16.93	4.70	-306.91	-203.01	2787.050	7110
127100	-0.11	-17.01	4.68	-306.54	-202.56	2787.147	7110
127200	0.04	-16.94	4.72	-307.62	-203.58	2787.240	7110
127300	0.17	-16.98	4.73	-307.67	-203.56	2787.330	7110
127400	0.20	-16.99	4.73	-307.03	-203.03	2787.442	7110
127500	-0.06	-17.01	4.58	-308.12	-205.06	2787.539	7110
127600	-0.00	-17.03	4.73	-306.56	-202.80	2787.647	7110
127700	0.20	-16.98	4.72	-306.51	-202.58	2787.740	7110
127800	0.32	-16.93	4.68	-306.23	-202.37	2787.854	7110
127900	0.21	-17.02	4.74	-306.50	-202.42	2787.944	7110
128000	0.23	-17.06	4.71	-306.07	-201.73	2788.052	7110
128100	0.18	-17.01	4.67	-306.97	-202.98	2788.146	7110
128200	0.08	-16.93	4.70	-306.63	-202.67	2788.239	7110
128300	0.03	-17.01	4.70	-306.49	-202.49	2788.329	7110
128400	0.19	-17.00	4.80	-307.36	-203.38	2788.449	7110
128500	-0.06	-16.95	4.74	-306.97	-202.47	2788.541	7110
128600	-0.01	-16.99	4.66	-307.83	-204.12	2788.649	7110
128700	0.00	-17.05	4.88	-305.27	-200.61	2788.742	7110
128800	0.20	-16.95	4.77	-306.99	-202.76	2788.823	7110
128900	-0.09	-17.02	4.76	-308.17	-204.30	2788.948	7110
129000	0.12	-17.01	4.75	-308.27	-203.83	2789.040	7110
129100	0.31	-17.14	4.75	-307.25	-202.62	2789.146	7110
129200	0.02	-16.95	4.78	-307.15	-202.65	2789.239	7110
129300	-0.03	-16.78	4.77	-307.88	-202.80	2789.354	7110
129400	-0.12	-16.94	4.85	-305.81	-201.39	2789.446	7110
129500	-0.01	-16.72	4.72	-307.37	-202.71	2789.552	7110
129600	0.13	-17.04	4.67	-307.24	-202.80	2789.646	7110
129700	0.14	-17.03	4.70	-307.39	-203.03	2789.737	7110
129800	0.09	-17.02	4.76	-307.42	-202.44	2789.834	7110
129900	0.08	-16.90	4.60	-306.90	-202.55	2789.952	7110
130000	0.19	-17.00	4.67	-307.55	-202.95	2790.041	7110
130100	0.37	-17.10	4.77	-307.44	-201.72	2790.145	7110
130200	0.08	-17.01	4.71	-308.29	-203.22	2790.242	7110
130300	-0.08	-17.01	4.76	-307.78	-203.32	2790.332	7110
130400	-0.03	-17.08	4.73	-306.88	-202.61	2790.447	7110
130500	0.04	-17.04	4.60	-307.18	-203.51	2790.540	7110
130600	-0.10	-17.03	4.71	-306.58	-202.90	2790.647	7110
130700	0.02	-16.99	4.75	-307.20	-203.10	2790.740	7110
130800	-0.10	-16.98	4.76	-307.38	-202.98	2790.834	7110
130900	-0.06	-16.92	4.59	-306.87	-202.90	2790.946	7110
131000	0.31	-16.69	4.82	-306.83	-203.28	2791.054	7110
131100	0.31	-16.93	4.63	-307.30	-203.40	2791.146	7110
131200	0.04	-16.97	4.76	-306.57	-202.51	2791.237	7110
131300	0.21	-17.01	4.69	-305.83	-202.00	2791.332	7110
131400	0.08	-16.77	4.78	-305.86	-201.72	2791.451	7110
131500	0.14	-17.02	4.74	-306.70	-202.51	2791.525	7110
131600	-0.11	-17.01	4.88	-305.24	-200.89	2791.649	7110
131700	0.23	-17.03	4.75	-306.27	-201.84	2791.740	7110
131800	0.17	-17.03	4.69	-306.91	-203.15	2791.831	7110
131900	0.09	-17.02	4.65	-306.56	-201.86	2791.947	7110
132000	0.15	-16.97	4.69	-307.29	-202.56	2792.040	7110
132100	-0.03	-17.06	4.73	-306.96	-202.54	2792.147	7110
132200	0.07	-17.03	4.73	-306.86	-202.19	2792.239	7110
132300	0.06	-17.00	4.72	-307.07	-202.51	2792.329	7110
132400	0.14	-17.07	4.84	-305.81	-200.95	2792.452	7110
132500	0.01	-17.02	4.72	-305.98	-201.63	2792.542	7110
132600	-0.15	-17.11	4.69	-305.75	-201.65	2792.651	7110
132700	0.15	-16.92	4.72	-307.13	-202.49	2792.743	7110
132800	-0.19	-17.03	4.66	-306.52	-202.15	2792.852	7110
132900	-0.12	-17.04	4.81	-306.40	-201.98	2792.949	7110
133000	0.15	-17.08	4.74	-306.76	-202.62	2793.041	7110
133100	0.22	-17.06	4.70	-307.53	-203.37	2793.150	7110
133200	0.06	-17.01	4.72	-306.72	-203.09	2793.240	7110
133300	0.14	-16.96	4.69	-307.49	-203.71	2793.331	7110
133400	0.22	-17.02	4.70	-307.47	-203.27	2793.449	7110
133500	0.29	-16.79	4.82	-306.90	-202.61	2793.554	7110
133600	-0.01	-16.95	4.72	-307.52	-204.06	2793.647	7110
133700	0.05	-17.06	4.65	-307.07	-203.01	2793.737	7110
133800	0.06	-16.96	4.62	-307.94	-204.09	2793.832	7110
133900	0.57	-17.06	4.62	-308.99	-205.45	2793.952	7110
134000	-0.04	-17.01	4.76	-307.82	-203.54	2794.042	7110
134100	-0.13	-17.01	4.77	-307.56	-203.25	2794.148	7110
134200	0.12	-16.96	4.68	-308.00	-203.84	2794.224	7110
134300	0.05	-17.01	4.73	-307.33	-202.72	2794.330	7110
134400	0.19	-16.99	4.67	-306.99	-202.56	2794.413	7110
134500	0.37	-16.87	4.84	-308.28	-203.48	2794.490	7110
134600	0.05	-17.04	4.63	-308.50	-204.47	2794.582	7110
134700	0.01	-16.98	4.66	-307.15	-203.37	2794.687	7110
134800	0.10	-17.02	4.70	-307.70	-203.15	2794.776	7110
134900	0.00	-16.99	4.71	-307.81	-203.48	2794.864	7110
135000	0.15	-16.99	4.75	-307.72	-204.03	2794.989	7110
135100	0.24	-17.41	4.68	-309.01	-205.30	2795.095	7110
135200	0.04	-17.03	4.74	-307.45	-203.01	2795.189	7110
135300	0.07	-16.96	4.70	-308.04	-204.02	2795.281	7110
135400	0.14	-17.01	4.69	-307.37	-203.09	2795.373	7110
135500	-0.03	-17.11	4.68	-308.93	-204.76	2795.491	7110
135600	0.40	-16.49	4.58	-309.04	-205.13	2795.596	7110
135700	-0.12	-16.99	4.75	-308.89	-203.86	2795.689	7110
135800	-0.09	-16.96	4.81	-307.79	-203.15	2795.777	7110
135900	0.47	-16.71	4.74	-307.77	-202.25	2795.894	7110
136000	0.09	-17.00	4.83	-306.32	-201.84	2795.988	7110
136100	0.55	-16.94	4.53	-307.47	-203.48	2796.094	7110
136200	0.10	-16.91	4.71	-308.83	-204.09	2796.191	7110
136300	0.12	-17.00	4.72	-307.83	-203.78	2796.274	7110
136400	0.14	-16.97	4.67	-307.89	-203.80	2796.373	7110
136500	-0.05	-16.98	4.77	-307.68	-202.74	2796.490	7110
136600	-0.15	-17.04	4.56	-307.88	-204.57	2796.596	7110
136700	0.01	-17.01	4.65	-307.74	-204.04	2796.689	7110
136800	-0.07	-16.97	4.70	-307.83	-204.57	2796.779	7110
136900	0.19	-17.02	4.82	-307.25	-202.77	2796.881	7110
137000	0.12	-16.86	4.78	-307.66	-203.44	2796.989	7110
137100	-0.10	-17.01	4.74	-309.33	-205.02	2797.080	7110
137200	0.14	-16.96	4.67	-307.94	-204.13	2797.188	7110
137300	0.03	-16.96	4.73	-307.85	-203.75	2797.277	7110
137400	0.73	-17.06	4.60	-308.25	-204.26	2797.395	7110
137500	0.02	-16.98	4.72	-308.50	-204.24	2797.487	7110
137600	0.11	-16.86	4.70	-309.44	-205.75	2797.593	7110
137700	0.00	-17.00	4.77	-307.60	-203.44	2797.686	7110
137800	-0.09	-17.02	4.74	-307.57	-203.91	2797.779	7110
137900	0.00	-17.00	4.68	-307.73	-204.31	2797.873	7110
138000	0.30	-17.07	4.71	-306.84	-202.78	2797.989	7110
138100	0.13	-17.04	4.76	-307.24	-203.05	2798.081	7110
138200	0.28	-17.01	4.74	-307.53	-203.11	2798.188	7110
138300	0.03	-17.00	4.70	-307.15	-203.78	2798.273	7110
138400	0.12	-17.01	4.71	-307.74	-203.85	2798.368	7110
138500	0.08	-17.06	4.78	-307.70	-203.76	2798.485	7110
138600	-0.11	-16.80	4.67	-308.48	-204.51	2798.594	7110
138700	0.07	-17.10	4.78	-306.52	-202.83	2798.685	7110
138800	0.18	-16.97	4.75	-307.60	-203.69	2798.775	7110
138900	-0.19	-17.07	4.52	-308.81	-204.91	2798.896	7110
139000	0.29	-16.78	4.56	-309.45	-206.55	2798.992	7110
139100	-0.03	-17.05	4.72	-308.02	-204.44	2799.084	7110
139200	0.23	-16.91	4.63	-308.22	-204.84	2799.189	7110
139300	0.04	-17.00	4.84	-307.39	-203.24	2799.282	7110
139400	0.55	-16.90	4.60	-308.43	-205.62	2799.396	7110
139500	0.11	-17.01	4.73	-307.76	-203.62	2799.488	7110
139600	-0.07	-16.99	4.74	-308.33	-204.45	2799.583	7110
139700	0.07	-17.01	4.72	-307.60	-203.50	2799.685	7110
139800	0.06	-16.94	4.73	-307.67	-204.56	2799.775	7110
139900	0.06	-16.97	4.78	-307.51	-204.01	2799.869	7110
140000	-0.03	-16.89	4.70	-307.78	-204.62	2799.988	7110
140100	0.19	-17.30	4.63	-307.65	-204.71	2800.093	7110
140200	0.12	-17.00	4.84	-307.07	-202.92	2800.183	7110
140300	0.10	-16.98	4.71	-307.10	-203.96	2800.270	7110
140400	0.09	-17.02	4.79	-308.15	-204.39	2800.373	7110
140500	0.12	-17.07	4.69	-308.39	-204.76	2800.487	7110
140600	-0.25	-16.91	4.72	-307.49	-204.40	2800.593	7110
140700	0.24	-17.02	4.74	-307.05	-204.43	2800.687	7110
140800	-0.03	-16.93	4.71	-306.97	-204.74	2800.778	7110
140900	0.06	-16.99	4.76	-306.94	-204.08	2800.871	7110
141000	-0.25	-16.94	4.79	-307.13	-204.03	2800.989	7110
141100	0.01	-17.03	4.85	-306.99	-203.72	2801.093	7110
141200	0.03	-17.03	4.79	-306.93	-204.94	2801.187	7110
141300	0.14	-16.97	4.87	-306.02	-203.13	2801.275	7110
141400	0.15	-16.39	4.79	-308.20	-205.53	2801.396	7110
141500	0.14	-16.94	5.00	-306.64	-204.08	2801.491	7110
141600	-0.10	-17.05	4.96	-306.27	-203.96	2801.593	7110
141700	-0.13	-16.86	4.85	-307.52	-205.41	2801.684	7110
141800	0.01	-16.96	4.79	-306.71	-204.72	2801.771	7110
141900	0.03	-17.01	4.88	-305.41	-202.90	2801.873	7110
142000	0.04	-16.90	4.80	-306.85	-204.21	2801.989	7110
142100	0.11	-17.04	4.87	-306.65	-204.28	2802.094	7110
142200	0.15	-17.03	4.76	-306.39	-204.42	2802.183	7110
142300	-0.09	-17.06	4.75	-305.43	-204.51	2802.288	7110
142400	-0.18	-17.04	4.84	-306.56	-204.21	2802.395	7110
142500	-0.08	-16.91	4.89	-306.50	-204.51	2802.486	7110
142600	0.16	-17.05	4.77	-307.01	-204.51	2802.595	7110
142700	0.16	-17.02	4.71	-305.37	-203.73	2802.686	7110
142800	-0.01	-16.97	4.82	-305.68	-203.91	2802.775	7110
142900	0.15	-17.01	4.71	-306.13	-204.68	2802.868	7110
143000	0.07	-16.95	4.78	-306.82	-204.90	2802.979	7110
143100	0.16	-16.95	4.72	-306.35	-204.70	2803.084	7110
143200	0.15	-16.94	4.69	-305.46	-204.11	2803.189	7110
143300	-0.05	-16.93	4.83	-306.14	-204.72	2803.278	7110
143400	0.02	-17.02	4.88	-305.50	-203.49	2803.372	7110
143500	0.08	-16.93	4.80	-306.37	-204.29	2803.489	7110
143600	0.03	-16.98	4.87	-305.20	-202.89	2803.582	7110
143700	0.29	-16.88	4.83	-306.00	-204.12	2803.685	7110
143800	0.01	-16.99	4.75	-305.80	-204.29	2803.775	7110
143900	0.26	-17.14	4.74	-305.23	-203.27	2803.894	7110
144000	0.08	-17.00	4.73	-305.52	-204.09	2803.986	7110
144100	0.10	-17.14	4.82	-305.23	-203.23	2804.094	7110
144200	-0.05	-16.99	4.77	-306.07	-204.27	2804.190	7110
144300	0.17	-17.01	4.82	-306.79	-204.75	2804.274	7110
144400	0.05	-17.03	4.81	-305.84	-203.98	2804.370	7110
144500	0.16	-17.03	4.81	-306.14	-204.02	2804.490	7110
144600	0.24	-17.05	4.68	-305.25	-204.03	2804.596	7110
144700	0.05	-16.98	4.83	-306.13	-204.05	2804.685	7110
144800	-0.06	-16.94	4.79	-307.09	-205.41	2804.776	7110
144900	0.24	-16.96	4.78	-306.34	-204.81	2804.896	7110
145000	-0.12	-17.04	4.86	-306.12	-203.94	2804.991	7110
145100	-0.20	-17.01	4.57	-306.57	-205.89	2805.095	7110
145200	0.08	-17.17	4.74	-306.57	-204.42	2805.186	7110
145300	0.08	-16.93	4.82	-306.58	-204.73	2805.274	7110
145400	0.06	-16.99	4.70	-307.24	-205.99	2805.369	7110
145500	-0.01	-16.99	4.94	-306.87	-204.55	2805.490	7110
145600	-0.37	-17.11	4.89	-305.77	-203.71	2805.595	7110
145700	0.11	-16.94	4.79	-306.83	-205.04	2805.676	7110
145800	0.05	-16.94	4.78	-307.33	-205.26	2805.778	7110
145900	0.18	-16.97	4.78	-306.03	-204.44	2805.871	7110
146000	-0.01	-16.93	4.77	-306.01	-204.48	2805.989	7110
146100	-1.66	-17.05	4.76	-306.55	-206.29	2806.096	7110
146200	0.08	-17.06	4.75	-305.74	-204.22	2806.186	7110
146300	0.02	-16.98	4.75	-306.50	-205.39	2806.274	7110
146400	0.07	-16.95	4.79	-306.80	-204.57	2806.396	7110
146500	-0.03	-16.95	4.67	-306.74	-205.90	2806.489	7110
146600	0.12	-16.95	4.65	-305.98	-204.80	2806.593	7110
146700	0.09	-16.97	4.70	-306.35	-205.15	2806.684	7110
146800	0.10	-17.06	4.75	-306.13	-204.48	2806.772	7110
146900	0.05	-17.01	4.79	-306.23	-204.62	2806.865	7110
147000	-0.11	-16.97	4.78	-306.09	-204.46	2806.990	7110
147100	0.01	-17.04	4.74	-306.83	-205.67	2807.082	7110
147200	0.01	-16.99	4.79	-305.91	-204.40	2807.187	7110
147300	0.10	-16.95	4.78	-306.06	-204.83	2807.272	7110
147400	0.05	-17.11	4.87	-306.07	-205.18	2807.394	7110
147500	0.03	-17.07	4.77	-305.64	-204.74	2807.490	7110
147600	0.23	-16.75	4.79	-307.26	-206.35	2807.595	7110
147700	-0.23	-16.93	4.75	-306.83	-205.50	2807.694	7110
147800	0.12	-16.98	4.75	-306.68	-205.77	2807.774	7110
147900	0.48	-16.84	4.70	-307.08	-206.21	2807.894	7110
148000	0.14	-17.04	4.77	-305.47	-204.59	2807.984	7110
148100	0.33	-16.97	4.61	-306.92	-206.22	2808.091	7110
148200	0.23	-16.93	4.73	-307.09	-206.12	2808.183	7110
148300	-0.02	-17.01	4.73	-306.79	-205.64	2808.272	7110
148400	-0.04	-16.97	4.84	-306.70	-205.65	2808.383	7110
148500	0.11	-16.82	4.70	-306.56	-206.22	2808.486	7110
148600	-0.24	-16.97	4.54	-306.27	-205.77	2808.593	7110
148700	0.15	-16.95	4.75	-307.38	-206.59	2808.682	7110
148800	0.03	-17.04	4.78	-306.48	-205.79	2808.771	7110
148900	0.21	-17.03	4.73	-306.49	-205.51	2808.893	7110
149000	-0.14	-16.93	4.74	-308.11	-207.48	2808.983	7110
149100	0.22	-16.92	4.66	-307.68	-207.21	2809.094	7110
149200	0.15	-17.02	4.93	-307.21	-204.95	2809.186	7110
149300	-0.05	-17.02	4.79	-306.88	-205.54	2809.273	7110
149400	0.09	-16.95	4.76	-307.43	-206.52	2809.365	7110
149500	0.06	-16.94	4.79	-307.62	-207.18	2809.490	7110
149600	-0.10	-16.97	4.79	-308.21	-207.58	2809.592	7110
149700	0.22	-17.03	4.76	-306.85	-206.53	2809.691	7110
149800	0.08	-17.03	4.78	-306.84	-206.41	2809.780	7110
149900	0.25	-17.03	4.74	-305.62	-204.85	2809.868	7110
150000	0.09	-17.02	4.87	-306.13	-205.19	2809.990	7110
150100	0.02	-16.99	4.91	-306.23	-205.59	2810.092	7110
150200	0.19	-16.94	4.72	-306.40	-205.88	2810.182	7110
150300	0.07	-16.97	4.74	-307.26	-206.69	2810.272	7110
150400	-0.03	-16.95	4.65	-306.65	-206.55	2810.396	7110
150500	0.05	-16.98	4.78	-307.41	-206.27	2810.483	7110
150600	0.01	-16.99	4.83	-306.36	-204.97	2810.593	7110
150700	0.09	-16.90	4.64	-307.88	-207.30	2810.683	7110
150800	-0.13	-17.08	4.85	-306.67	-205.41	2810.768	7110
150900	0.03	-17.01	4.74	-307.16	-207.14	2810.817	7110
151000	0.03	-17.02	4.79	-307.29	-207.03	2810.906	7110
151100	0.19	-16.82	4.52	-306.92	-207.55	2811.036	7110
151200	0.19	-17.07	4.57	-307.39	-207.64	2811.136	7110
151300	-0.04	-17.08	4.83	-307.05	-206.47	2811.228	7110
151400	0.00	-16.99	4.77	-308.01	-207.66	2811.322	7110
151500	0.06	-17.00	4.77	-307.36	-207.48	2811.413	7110
151600	0.10	-17.03	4.75	-306.76	-206.81	2811.527	7110
151700	0.05	-16.89	4.67	-307.44	-207.43	2811.635	7110
151800	0.05	-16.96	4.75	-307.57	-207.49	2811.723	7110
151900	0.13	-16.99	4.80	-306.70	-206.39	2811.819	7110
152000	-0.19	-16.95	4.72	-307.39	-207.71	2811.934	7110
152100	0.09	-17.03	4.78	-307.81	-206.99	2812.027	7110
152200	-0.11	-17.08	4.54	-307.43	-208.06	2812.134	7110
152300	0.10	-16.93	4.77	-306.86	-206.25	2812.225	7110
152400	0.19	-16.98	4.67	-307.61	-207.99	2812.317	7110
152500	-0.00	-16.97	4.74	-306.84	-206.50	2812.411	7110
152600	0.02	-17.03	4.77	-306.27	-205.63	2812.529	7110
152700	0.06	-17.01	4.75	-306.77	-205.89	2812.637	7110
152800	-0.20	-16.93	4.83	-307.32	-206.57	2812.727	7110
152900	0.15	-16.97	4.82	-306.56	-206.11	2812.823	7110
153000	0.09	-16.90	4.76	-308.20	-208.15	2812.937	7110
153100	0.29	-16.98	4.79	-305.99	-205.19	2813.025	7110
153200	0.22	-16.58	4.76	-307.89	-207.83	2813.136	7110
153300	0.03	-17.00	4.71	-307.29	-206.85	2813.227	7110
153400	0.03	-16.93	4.86	-305.54	-205.40	2813.322	7110
153500	-0.13	-17.17	4.72	-305.27	-204.78	2813.434	7110
153600	0.23	-16.95	4.82	-306.08	-205.78	2813.525	7110
153700	0.30	-17.03	4.89	-305.91	-205.00	2813.634	7110
153800	-0.01	-17.02	4.82	-306.33	-205.35	2813.726	7110
153900	0.11	-16.99	4.71	-306.90	-206.41	2813.814	7110
154000	0.07	-17.00	4.76	-307.03	-206.47	2813.911	7110
154100	0.22	-17.01	4.80	-306.87	-206.42	2814.028	7110
154200	-0.24	-17.02	5.10	-306.08	-204.07	2814.138	7110
154300	0.13	-16.89	4.68	-307.46	-207.41	2814.228	7110
154400	0.01	-16.97	4.71	-307.87	-208.00	2814.320	7110
154500	0.09	-17.10	4.69	-306.79	-206.60	2814.430	7110
154600	-0.11	-17.02	4.80	-306.65	-206.02	2814.526	7110
154700	-0.22	-17.12	4.83	-307.28	-207.58	2814.633	7110
154800	0.12	-16.98	4.71	-307.36	-207.52	2814.724	7110
154900	0.08	-16.97	4.77	-308.10	-208.00	2814.818	7110
155000	0.03	-16.98	4.82	-307.09	-206.33	2814.908	7110
155100	-0.10	-17.02	4.72	-307.34	-207.91	2815.030	7110
155200	0.11	-16.70	4.79	-308.41	-209.39	2815.137	7110
155300	0.14	-17.03	4.76	-307.53	-207.33	2815.228	7110
155400	0.02	-16.93	4.84	-308.14	-207.93	2815.319	7110
155500	-0.10	-17.24	4.71	-308.62	-208.90	2815.437	7110
155600	0.09	-17.12	4.80	-307.50	-207.88	2815.529	7110
155700	0.47	-17.02	4.71	-308.68	-208.99	2815.633	7110
155800	0.08	-16.94	4.81	-308.22	-208.29	2815.726	7110
155900	0.12	-17.03	4.76	-308.39	-208.66	2815.801	7110
156000	0.26	-16.88	4.95	-306.88	-206.70	2815.936	7110
156100	-0.05	-16.98	4.75	-306.96	-207.47	2816.026	7110
156200	0.05	-17.01	4.67	-306.37	-206.06	2816.132	7110
156300	-0.03	-16.96	4.80	-307.27	-206.81	2816.224	7110
156400	0.05	-17.00	4.77	-307.37	-207.13	2816.316	7110
156500	0.01	-17.17	4.81	-307.01	-205.63	2816.436	7110
156600	0.08	-17.03	4.81	-307.31	-206.81	2816.531	7110
156700	-0.17	-16.86	4.63	-306.70	-207.26	2816.635	7110
156800	0.02	-16.98	4.77	-306.47	-206.41	2816.727	7110
156900	0.11	-16.99	4.71	-306.71	-206.75	2816.821	7110
157000	0.36	-17.11	4.81	-307.36	-207.34	2816.935	7110
157100	0.03	-16.99	4.75	-307.44	-207.28	2817.023	7110
157200	0.02	-17.04	4.83	-307.53	-207.00	2817.131	7110
157300	0.02	-16.96	4.79	-307.66	-207.49	2817.225	7110
157400	0.03	-17.03	4.78	-305.88	-206.12	2817.318	7110
157500	0.28	-17.08	4.80	-307.05	-206.75	2817.434	7110
157600	0.26	-17.03	4.76	-307.21	-207.25	2817.526	7110
157700	0.07	-16.95	4.80	-307.44	-207.43	2817.631	7110
157800	0.07	-16.97	4.75	-306.89	-207.42	2817.724	7110
157900	0.15	-16.99	4.78	-307.60	-208.09	2817.817	7110
158000	0.09	-16.98	4.81	-307.82	-208.01	2817.912	7110
158100	-0.00	-16.96	4.75	-307.33	-207.89	2818.025	7110
158200	0.09	-16.85	4.76	-308.11	-208.52	2818.135	7110
158300	0.22	-16.93	4.88	-307.51	-207.03	2818.227	7110
158400	0.18	-17.02	4.70	-308.05	-208.59	2818.317	7110
158500	0.18	-16.87	4.63	-309.62	-208.93	2818.436	7110
158600	0.05	-16.98	4.75	-308.09	-208.79	2818.510	7110
158700	-0.12	-17.06	4.69	-307.75	-208.45	2818.633	7110
158800	0.03	-16.99	4.78	-308.72	-208.50	2818.726	7110
158900	0.12	-16.96	4.85	-307.38	-207.59	2818.816	7110
159000	0.38	-17.13	4.76	-307.34	-208.26	2818.933	7110
159100	1.17	-17.05	4.59	-307.14	-208.26	2819.037	7110
159200	0.06	-17.03	4.74	-307.60	-207.96	2819.131	7110
159300	-0.00	-17.00	4.85	-307.74	-208.06	2819.221	7110
159400	-0.07	-16.97	4.89	-307.23	-207.18	2819.321	7110
159500	0.37	-16.96	4.90	-309.23	-209.14	2819.432	7110
159600	-0.05	-17.05	4.81	-307.92	-208.28	2819.526	7110
159700	-0.12	-17.10	4.91	-310.10	-208.98	2819.634	7110
159800	0.12	-16.92	4.78	-308.63	-208.98	2819.723	7110
159900	0.08	-17.04	4.73	-309.10	-209.49	2819.834	7110
160000	0.15	-17.03	4.86	-307.85	-207.64	2819.933	7110
160100	0.15	-16.88	4.80	-309.03	-208.78	2820.024	7110
160200	0.29	-17.04	4.69	-307.36	-207.52	2820.133	7110
160300	0.00	-16.99	4.93	-309.58	-208.86	2820.224	7110
160400	0.02	-16.98	4.79	-309.53	-209.81	2820.314	7110
160500	0.08	-17.00	4.81	-310.01	-209.41	2820.437	7110
160600	0.08	-16.93	4.80	-308.73	-208.86	2820.523	7110
160700	0.37	-17.05	4.83	-308.05	-207.84	2820.631	7110
160800	0.10	-16.91	4.92	-308.88	-208.51	2820.725	7110
160900	0.09	-17.02	4.87	-309.14	-209.29	2820.822	7110
161000	0.88	-16.96	4.67	-310.89	-210.78	2820.937	7110
161100	0.08	-16.95	4.85	-309.16	-209.42	2821.028	7110
161200	-0.03	-17.00	4.80	-309.19	-209.14	2821.132	7110
161300	0.09	-16.97	4.83	-308.75	-208.94	2821.212	7110
161400	0.58	-17.38	4.90	-309.50	-208.21	2821.338	7110
161500	0.00	-17.01	4.89	-308.13	-207.86	2821.431	7110
161600	-0.02	-16.96	4.82	-307.99	-207.56	2821.524	7110
161700	0.22	-16.89	4.75	-309.93	-210.54	2821.633	7110
161800	0.19	-17.05	4.92	-307.95	-206.82	2821.724	7110
161900	0.10	-16.97	4.80	-308.54	-207.83	2821.815	7110
162000	0.43	-16.77	4.90	-307.92	-207.10	2821.937	7110
162100	-0.08	-16.97	4.88	-308.40	-207.59	2822.028	7110
162200	-0.41	-16.65	4.84	-308.64	-208.27	2822.135	7110
162300	0.08	-16.89	4.83	-309.33	-208.91	2822.228	7110
162400	-0.02	-16.97	4.86	-309.58	-208.94	2822.318	7110
162500	0.02	-17.04	4.89	-308.37	-207.98	2822.436	7110
162600	0.17	-17.02	4.82	-308.29	-208.27	2822.526	7110
162700	0.22	-17.12	4.85	-308.97	-208.65	2822.631	7110
162800	0.16	-17.01	4.83	-307.83	-208.04	2822.724	7110
162900	0.03	-17.04	4.81	-308.60	-208.87	2822.815	7110
163000	0.23	-17.20	4.74	-308.02	-208.31	2822.937	7110
163100	-0.18	-17.11	4.91	-307.92	-207.31	2823.029	7110
163200	-0.11	-16.98	4.83	-309.56	-209.16	2823.134	7110
163300	0.22	-17.01	4.90	-307.64	-207.44	2823.227	7110
163400	0.07	-16.95	4.87	-308.17	-207.73	2823.321	7110
163500	0.71	-16.86	4.90	-308.20	-207.86	2823.437	7110
163600	0.17	-17.01	4.74	-309.74	-209.46	2823.527	7110
163700	0.09	-16.98	4.91	-307.74	-206.85	2823.635	7110
163800	-0.04	-17.01	4.80	-308.81	-208.63	2823.727	7110
163900	0.13	-16.97	4.93	-308.39	-207.43	2823.816	7110
164000	0.17	-16.98	4.95	-306.89	-206.03	2823.918	7110
164100	-0.09	-17.06	4.87	-308.36	-207.83	2824.023	7110
164200	0.07	-17.05	4.95	-307.25	-206.27	2824.133	7110
164300	0.12	-16.92	4.78	-308.00	-208.49	2824.222	7110
164400	-0.01	-17.07	4.86	-307.60	-206.81	2824.320	7110
164500	1.03	-16.93	4.40	-307.69	-208.10	2824.438	7110
164600	-0.04	-16.87	4.83	-307.83	-207.67	2824.528	7110
164700	-0.10	-16.80	4.70	-308.76	-208.33	2824.635	7110
164800	0.17	-16.97	4.88	-308.12	-207.81	2824.728	7110
164900	0.02	-16.96	4.85	-307.83	-207.17	2824.823	7110
165000	0.35	-17.08	4.80	-308.43	-207.98	2824.933	7110
165100	-0.08	-16.93	4.88	-308.23	-207.62	2825.026	7110
165200	-0.03	-17.01	4.96	-308.41	-207.01	2825.133	7110
165300	0.18	-16.98	4.92	-308.54	-207.56	2825.224	7110
165400	0.01	-16.99	4.90	-308.81	-207.75	2825.316	7110
165500	0.05	-17.01	5.01	-308.45	-207.76	2825.433	7110
165600	-0.14	-16.99	4.86	-307.74	-206.87	2825.525	7110
165700	0.18	-17.05	5.12	-307.31	-206.04	2825.631	7110
165800	-0.05	-17.04	4.91	-308.20	-207.15	2825.727	7110
165900	0.19	-16.97	4.85	-308.52	-208.33	2825.821	7110
166000	-0.00	-16.88	4.96	-308.54	-207.86	2825.930	7110
166100	0.21	-16.94	4.82	-307.37	-207.30	2826.026	7110
166200	0.03	-16.80	4.89	-309.46	-208.99	2826.134	7110
166300	-0.01	-16.96	4.86	-307.91	-207.72	2826.227	7110
166400	0.16	-16.99	4.82	-309.45	-208.95	2826.316	7110
166500	-0.08	-16.86	4.97	-308.22	-207.79	2826.434	7110
166600	-0.47	-16.71	4.79	-308.25	-208.52	2826.538	7110
166700	0.04	-16.97	4.87	-307.48	-207.37	2826.616	7110
166800	0.14	-17.05	4.80	-308.64	-208.46	2826.722	7110
166900	0.11	-16.97	4.95	-308.00	-207.51	2826.815	7110
167000	0.06	-17.01	4.82	-308.86	-208.56	2826.905	7110
167100	0.08	-16.95	4.85	-307.25	-206.87	2827.026	7110
167200	0.25	-17.00	4.84	-307.71	-207.38	2827.107	7110
167300	0.04	-17.10	4.80	-308.29	-207.78	2827.172	7110
167400	-0.04	-17.01	4.85	-308.76	-207.98	2827.255	7110
167500	0.07	-16.98	4.89	-308.23	-207.44	2827.358	7110
167600	-0.01	-16.93	4.92	-308.57	-207.87	2827.473	7110
167700	-0.07	-17.03	4.91	-308.56	-208.12	2827.568	7110
167800	0.21	-16.95	4.85	-308.46	-207.64	2827.669	7110
167900	0.02	-17.03	4.93	-308.48	-207.41	2827.767	7110
168000	0.09	-16.99	4.87	-308.92	-208.04	2827.858	7110
168100	0.03	-16.99	4.83	-308.69	-208.08	2827.973	7110
168200	-1.04	-16.80	5.09	-308.05	-207.33	2828.079	7110
168300	0.13	-16.98	4.85	-308.38	-207.75	2828.167	7110
168400	0.04	-16.99	4.87	-307.60	-207.10	2828.262	7110
168500	0.01	-16.99	4.90	-308.35	-207.13	2828.358	7110
168600	0.22	-17.04	4.79	-308.13	-207.55	2828.473	7110
168700	-0.02	-16.92	4.88	-308.66	-208.34	2828.567	7110
168800	0.02	-17.24	4.97	-307.18	-206.14	2828.675	7110
168900	-0.14	-17.00	4.76	-308.43	-207.93	2828.768	7110
169000	0.08	-17.00	4.94	-308.51	-207.58	2828.860	7110
169100	0.08	-17.24	5.02	-309.18	-207.69	2828.976	7110
169200	0.15	-17.03	4.93	-308.04	-207.10	2829.067	7110
169300	0.29	-17.04	4.82	-308.60	-207.56	2829.175	7110
169400	0.02	-17.12	4.92	-309.79	-208.64	2829.271	7110
169500	0.03	-17.00	4.89	-307.89	-206.91	2829.357	7110
169600	-0.17	-17.18	4.86	-309.69	-208.32	2829.477	7110
169700	-0.10	-17.03	4.83	-308.64	-208.10	2829.570	7110
169800	0.23	-16.85	5.02	-308.00	-206.30	2829.675	7110
169900	0.17	-17.07	4.87	-307.36	-206.45	2829.766	7110
170000	0.12	-16.99	4.91	-308.09	-207.30	2829.857	7110
170100	-0.04	-16.97	4.94	-308.17	-207.24	2829.957	7110
170200	-0.00	-16.96	4.91	-308.67	-207.86	2830.066	7110
170300	0.05	-17.16	4.84	-307.55	-207.23	2830.175	7110
170400	0.12	-17.00	4.87	-307.98	-207.31	2830.264	7110
170500	0.08	-17.00	4.91	-307.68	-206.74	2830.358	7110
170600	0.24	-17.09	4.91	-307.99	-206.64	2830.472	7110
170700	0.71	-16.68	4.78	-308.47	-208.94	2830.578	7110
170800	0.19	-17.08	4.93	-307.47	-206.89	2830.672	7110
170900	0.05	-17.04	4.98	-307.81	-206.72	2830.763	7110
171000	0.10	-17.03	4.87	-308.37	-207.51	2830.854	7110
171100	0.18	-17.09	4.87	-307.87	-206.97	2830.977	7110
171200	0.08	-17.07	4.90	-308.16	-207.40	2831.068	7110
171300	0.21	-16.93	5.01	-308.43	-207.90	2831.176	7110
171400	0.09	-17.06	4.85	-309.49	-208.73	2831.270	7110
171500	0.08	-16.93	4.94	-309.31	-208.30	2831.359	7110
171600	0.26	-16.86	4.84	-308.14	-207.88	2831.474	7110
171700	0.03	-16.98	4.93	-308.21	-207.77	2831.564	7110
171800	0.09	-17.14	4.90	-309.28	-208.58	2831.675	7110
171900	0.04	-16.98	4.90	-309.73	-208.72	2831.764	7110
172000	0.16	-16.97	5.01	-308.55	-207.41	2831.858	7110
172100	0.03	-16.86	4.81	-309.32	-208.31	2831.976	7110
172200	-0.05	-16.99	4.95	-309.98	-208.95	2832.065	7110
172300	0.21	-17.00	4.86	-310.35	-209.25	2832.168	7110
172400	0.09	-16.99	4.91	-309.64	-208.37	2832.263	7110
172500	0.17	-17.03	4.98	-310.75	-208.49	2832.359	7110
172600	-0.01	-16.87	4.82	-310.40	-208.53	2832.476	7110
172700	0.03	-17.02	4.97	-309.25	-206.83	2832.569	7110
172800	0.10	-17.00	4.92	-308.67	-206.74	2832.663	7110
172900	0.04	-16.96	4.89	-310.67	-208.78	2832.769	7110
173000	-0.21	-16.84	5.15	-309.41	-207.73	2832.879	7110
173100	0.17	-17.04	5.04	-309.37	-207.21	2832.973	7110
173200	0.08	-16.98	4.92	-309.72	-207.88	2833.066	7110
173300	-0.10	-17.05	4.88	-309.51	-207.97	2833.168	7110
173400	0.03	-17.00	4.87	-308.22	-207.00	2833.263	7110
173500	0.11	-16.97	4.91	-309.19	-207.95	2833.354	7110
173600	-0.02	-16.91	4.91	-309.47	-208.38	2833.472	7110
173700	-0.12	-16.74	4.61	-311.06	-210.46	2833.576	7110
173800	0.04	-17.03	4.92	-308.71	-207.44	2833.676	7110
173900	0.03	-17.02	4.92	-310.20	-208.72	2833.765	7110
174000	0.09	-16.98	4.93	-309.43	-208.16	2833.860	7110
174100	0.25	-16.97	4.91	-309.10	-206.94	2833.975	7110
174200	0.08	-17.10	4.87	-309.49	-208.43	2834.066	7110
174300	-0.13	-16.93	4.91	-309.43	-207.91	2834.173	7110
174400	-0.05	-16.97	4.92	-310.24	-208.73	2834.265	7110
174500	0.02	-17.00	4.89	-309.32	-208.82	2834.359	7110
174600	0.24	-17.08	4.88	-309.22	-207.64	2834.473	7110
174700	0.14	-16.98	5.00	-308.50	-206.63	2834.565	7110
174800	0.01	-17.01	4.79	-309.62	-209.33	2834.678	7110
174900	0.12	-17.01	4.95	-308.39	-207.18	2834.762	7110
175000	0.19	-17.00	4.96	-307.84	-206.81	2834.851	7110
175100	0.37	-17.11	4.84	-309.57	-208.94	2834.977	7110
175200	0.18	-16.99	4.89	-309.68	-209.47	2835.069	7110
175300	-0.23	-17.13	5.06	-309.18	-207.48	2835.175	7110
175400	-0.00	-16.99	4.89	-307.83	-207.05	2835.268	7110
175500	0.08	-16.94	5.03	-308.08	-206.84	2835.369	7110
175600	0.32	-17.28	4.96	-308.96	-207.84	2835.475	7110
175700	0.16	-17.01	4.96	-309.49	-208.04	2835.566	7110
175800	0.12	-17.11	5.01	-309.20	-207.83	2835.673	7110
175900	-0.04	-17.04	4.83	-309.38	-208.59	2835.764	7110
176000	0.13	-17.01	4.91	-308.99	-207.83	2835.859	7110
176100	0.03	-17.01	4.88	-308.73	-207.64	2835.973	7110
176200	0.11	-17.02	4.95	-309.25	-207.89	2836.053	7110
176300	-0.05	-17.13	4.94	-310.04	-208.41	2836.172	7110
176400	0.06	-17.03	4.97	-309.85	-207.84	2836.268	7110
176500	-0.01	-16.99	4.89	-309.98	-209.26	2836.360	7110
176600	-0.16	-16.96	4.97	-309.73	-208.32	2836.476	7110
176700	0.08	-17.03	4.86	-309.78	-209.28	2836.564	7110
176800	0.12	-17.03	4.98	-309.54	-209.30	2836.672	7110
176900	0.05	-17.01	4.99	-309.50	-209.31	2836.765	7110
177000	0.13	-16.98	4.95	-309.31	-208.25	2836.858	7110
177100	0.25	-16.96	4.90	-308.96	-207.81	2836.973	7110
177200	-0.13	-16.93	5.20	-310.15	-208.10	2837.079	7110
177300	-0.02	-17.05	4.86	-309.66	-209.10	2837.173	7110
177400	-0.02	-16.97	4.94	-309.19	-209.17	2837.263	7110
177500	-0.06	-17.01	4.94	-309.69	-209.37	2837.357	7110
177600	0.14	-16.90	4.92	-308.19	-208.04	2837.473	7110
177700	0.36	-17.13	4.86	-309.30	-208.71	2837.578	7110
177800	0.16	-17.03	4.85	-309.63	-209.49	2837.673	7110
177900	0.14	-16.94	4.96	-309.51	-208.71	2837.766	7110
178000	0.05	-16.99	4.87	-308.42	-208.12	2837.857	7110
178100	0.12	-16.84	4.84	-309.37	-209.31	2837.974	7110
178200	-0.01	-16.88	5.01	-307.71	-207.69	2838.069	7110
178300	0.03	-16.94	5.01	-308.14	-207.46	2838.167	7110
178400	0.06	-17.00	5.04	-309.12	-208.19	2838.262	7110
178500	0.20	-17.01	4.93	-309.53	-209.38	2838.357	7110
178600	-0.03	-17.03	5.09	-309.22	-207.75	2838.473	7110
178700	0.17	-16.96	4.95	-309.51	-208.43	2838.566	7110
178800	0.00	-17.05	5.09	-308.73	-207.29	2838.670	7110
178900	0.14	-17.00	5.02	-309.29	-208.81	2838.758	7110
179000	0.05	-16.97	5.03	-309.26	-208.91	2838.851	7110
179100	-0.03	-16.80	5.07	-308.99	-208.16	2838.977	7110
179200	0.05	-16.97	5.02	-308.41	-207.49	2839.067	7110
179300	0.09	-17.07	5.04	-309.08	-208.10	2839.169	7110
179400	0.12	-17.06	5.08	-308.26	-207.76	2839.267	7110
179500	0.10	-17.02	5.02	-307.23	-207.39	2839.357	7110
179600	0.09	-17.07	5.09	-307.85	-208.07	2839.471	7110
179700	-0.03	-17.07	5.02	-309.46	-209.17	2839.567	7110
179800	0.02	-16.96	4.86	-309.31	-209.84	2839.669	7110
179900	0.13	-17.01	4.90	-309.18	-209.06	2839.761	7110
180000	0.09	-16.97	4.93	-310.22	-209.90	2839.858	7110
180100	0.10	-17.07	4.97	-310.95	-209.80	2839.973	7110
180200	0.97	-17.03	5.00	-310.77	-211.00	2840.078	7110
180300	0.19	-17.03	5.02	-310.10	-209.77	2840.169	7110
180400	0.14	-16.98	4.97	-309.69	-209.26	2840.261	7110
180500	0.16	-16.98	4.89	-311.03	-211.15	2840.358	7110
180600	0.00	-16.85	4.97	-311.22	-209.93	2840.472	7110
180700	-0.03	-17.05	4.99	-309.94	-209.52	2840.579	7110
180800	0.16	-17.05	4.96	-311.55	-211.93	2840.673	7110
180900	0.09	-17.16	5.05	-312.39	-211.95	2840.775	7110
181000	-0.66	-16.69	5.03	-315.06	-212.50	2840.879	7110
181100	0.17	-16.86	5.15	-315.82	-213.91	2840.973	7110
181200	-0.19	-16.92	5.06	-316.26	-215.32	2841.077	7110
181300	-0.15	-16.93	5.05	-318.51	-216.58	2841.169	7110
181400	0.08	-17.00	5.08	-317.98	-215.57	2841.263	7110
181500	0.16	-16.79	5.01	-318.97	-217.28	2841.378	7110
181600	0.24	-16.96	5.12	-320.30	-217.22	2841.462	7110
181700	-0.60	-16.81	5.24	-321.89	-218.78	2841.579	7110
181800	-0.07	-16.93	5.03	-321.14	-218.31	2841.668	7110
181900	-0.05	-17.03	4.96	-319.50	-217.19	2841.765	7110
182000	0.04	-17.02	5.01	-318.89	-216.21	2841.858	7110
182100	0.19	-17.15	5.04	-318.79	-216.36	2841.974	7110
182200	-0.21	-16.97	5.04	-318.75	-215.89	2842.066	7110
182300	-0.07	-17.09	4.91	-317.75	-215.39	2842.170	7110
182400	0.00	-16.97	5.06	-314.82	-213.06	2842.262	7110
182500	-0.06	-17.01	5.06	-314.41	-212.20	2842.358	7110
182600	0.04	-16.90	5.11	-312.19	-210.23	2842.473	7110
182700	0.02	-17.00	4.96	-311.18	-209.14	2842.565	7110
182800	0.22	-16.99	4.98	-310.06	-208.30	2842.667	7110
182900	0.04	-17.07	5.05	-308.96	-206.68	2842.764	7110
183000	0.06	-17.00	5.03	-308.60	-206.77	2842.853	7110
183100	-0.27	-17.01	5.00	-308.29	-206.50	2842.975	7110
183200	0.02	-16.99	4.97	-308.75	-206.65	2843.068	7110
183300	0.18	-16.93	4.84	-308.24	-206.85	2843.175	7110
183400	0.01	-16.96	4.99	-307.36	-205.73	2843.265	7110
183500	0.09	-17.02	4.96	-307.30	-205.62	2843.355	7110
183600	0.16	-16.96	5.00	-307.13	-205.51	2843.440	7110
183700	-0.01	-16.97	4.97	-307.61	-206.57	2843.509	7110
183800	-0.05	-16.99	4.92	-306.63	-205.43	2843.604	7110
183900	0.17	-16.93	4.97	-306.35	-205.10	2843.712	7110
184000	0.04	-17.02	4.90	-306.25	-204.61	2843.800	7110
184100	0.29	-17.11	4.98	-306.68	-204.83	2843.917	7110
184200	0.06	-17.00	5.07	-307.04	-204.21	2844.011	7110
184300	0.10	-16.91	5.12	-306.44	-204.71	2844.115	7110
184400	0.33	-16.91	5.06	-306.04	-204.26	2844.215	7110
184500	0.07	-17.00	5.06	-305.83	-204.20	2844.304	7110
184600	-0.06	-16.95	5.05	-305.89	-204.01	2844.395	7110
184700	0.05	-17.01	4.98	-306.57	-204.39	2844.518	7110
184800	-0.03	-17.03	4.99	-305.90	-204.53	2844.606	7110
184900	-0.02	-16.91	5.01	-305.93	-203.91	2844.713	7110
185000	-0.05	-17.06	5.00	-306.82	-205.13	2844.804	7110
185100	0.06	-16.97	5.05	-306.11	-204.28	2844.894	7110
185200	0.08	-16.93	5.07	-307.46	-205.35	2845.011	7110
185300	0.28	-16.87	4.88	-307.05	-206.11	2845.119	7110
185400	0.06	-16.97	5.01	-307.36	-206.21	2845.209	7110
185500	-0.02	-16.95	5.01	-307.02	-205.75	2845.302	7110
185600	0.14	-16.99	5.02	-307.05	-206.14	2845.394	7110
185700	0.07	-17.00	5.01	-307.21	-205.94	2845.493	7110
185800	-0.07	-16.97	4.99	-307.67	-206.55	2845.609	7110
185900	-0.01	-16.97	5.05	-307.52	-206.19	2845.715	7110
186000	0.14	-17.00	5.10	-307.21	-205.57	2845.807	7110
186100	0.06	-16.99	5.11	-307.14	-205.46	2845.896	7110
186200	-0.32	-16.88	5.01	-308.18	-206.82	2846.014	7110
186300	0.06	-17.02	5.04	-306.65	-205.03	2846.105	7110
186400	0.09	-17.04	5.06	-307.42	-205.45	2846.213	7110
186500	0.26	-17.04	5.01	-307.70	-205.74	2846.304	7110
186600	0.11	-16.99	5.07	-307.83	-205.90	2846.394	7110
186700	0.07	-16.96	5.11	-307.91	-205.34	2846.511	7110
186800	0.17	-16.86	5.02	-307.40	-205.67	2846.619	7110
186900	0.32	-16.94	5.02	-308.25	-206.07	2846.710	7110
187000	-0.03	-17.17	4.89	-307.43	-205.99	2846.820	7110
187100	0.04	-16.98	5.10	-307.63	-205.66	2846.896	7110
187200	0.01	-17.06	5.09	-306.59	-204.35	2847.017	7110
187300	0.09	-16.97	5.14	-307.43	-205.68	2847.106	7110
187400	0.07	-16.94	5.04	-307.97	-206.77	2847.213	7110
187500	0.01	-17.05	4.98	-307.56	-206.68	2847.302	7110
187600	0.04	-17.05	5.08	-307.70	-206.30	2847.395	7110
187700	0.18	-16.95	5.08	-306.78	-206.08	2847.509	7110
187800	0.06	-16.98	5.08	-307.34	-206.02	2847.605	7110
187900	0.15	-16.94	4.96	-308.80	-207.69	2847.712	7110
188000	0.13	-16.95	5.05	-308.20	-206.88	2847.803	7110
188100	0.50	-17.06	5.06	-309.42	-208.13	2847.919	7110
188200	0.09	-16.92	5.08	-308.30	-207.65	2848.016	7110
188300	0.10	-16.75	5.18	-306.94	-206.58	2848.119	7110
188400	0.12	-16.95	5.05	-306.06	-205.57	2848.213	7110
188500	-0.06	-17.03	5.06	-305.44	-206.37	2848.306	7110
188600	0.10	-17.08	5.13	-303.91	-203.95	2848.421	7110
188700	0.06	-16.93	4.95	-306.03	-206.37	2848.510	7110
188800	0.72	-16.94	5.01	-305.46	-206.93	2848.621	7110
188900	0.01	-17.02	4.99	-304.88	-206.48	2848.712	7110
189000	-0.02	-17.02	5.07	-304.41	-205.79	2848.800	7110
189100	0.05	-16.99	5.06	-304.03	-204.96	2848.889	7110
189200	0.20	-17.03	4.99	-304.49	-206.30	2849.011	7110
189300	0.19	-16.94	5.00	-304.85	-206.80	2849.117	7110
189400	-0.05	-16.99	5.13	-304.49	-205.27	2849.209	7110
189500	-0.02	-16.97	5.07	-304.79	-205.89	2849.302	7110
189600	0.10	-17.01	5.03	-305.70	-207.35	2849.394	7110
189700	0.01	-16.99	5.07	-305.86	-207.36	2849.513	7110
189800	0.12	-17.04	4.99	-305.51	-207.75	2849.618	7110
189900	0.02	-16.99	4.92	-307.45	-209.20	2849.712	7110
190000	0.04	-17.03	5.05	-307.17	-208.09	2849.804	7110
190100	-0.16	-17.16	5.08	-306.61	-206.90	2849.920	7110
190200	0.23	-17.08	5.03	-307.68	-208.64	2850.011	7110
190300	-0.33	-17.15	5.30	-309.23	-208.60	2850.119	7110
190400	-0.05	-16.91	5.13	-308.05	-207.94	2850.211	7110
190500	0.16	-16.98	5.12	-308.32	-208.55	2850.301	7110
190600	0.03	-16.90	5.22	-308.07	-208.41	2850.420	7110
190700	0.06	-17.05	5.07	-308.10	-209.25	2850.510	7110
190800	0.25	-17.01	4.95	-309.58	-210.61	2850.615	7110
190900	0.15	-16.98	5.03	-310.06	-210.98	2850.705	7110
191000	0.15	-17.08	5.12	-312.83	-212.53	2850.798	7110
191100	0.17	-16.98	5.16	-316.54	-216.40	2850.896	7110
191200	0.20	-16.97	5.20	-322.19	-220.96	2851.013	7110
191300	0.37	-17.00	5.07	-327.44	-226.10	2851.119	7110
191400	0.35	-17.14	5.60	-338.88	-234.60	2851.212	7110
191500	0.59	-17.06	5.62	-352.34	-247.03	2851.299	7110
191600	0.51	-17.14	5.77	-370.20	-262.99	2851.394	7110
191700	0.83	-17.27	6.04	-398.70	-288.62	2851.509	7110
191800	0.20	-17.17	7.02	-483.22	-363.97	2851.619	7110
191900	-0.03	-17.00	7.01	-481.62	-363.09	2851.710	7110
192000	0.27	-17.00	6.96	-482.67	-364.67	2851.798	7110
192100	-0.01	-17.02	6.98	-483.65	-365.40	2851.889	7110
192200	-0.10	-17.11	7.04	-481.55	-362.60	2852.016	7110
192300	0.25	-17.31	6.99	-482.22	-362.97	2852.115	7110
192400	0.03	-17.18	6.86	-484.98	-366.83	2852.217	7110
192500	0.03	-17.00	7.00	-483.37	-365.04	2852.306	7110
192600	-0.50	-17.02	7.02	-484.44	-365.97	2852.420	7110
192700	0.25	-16.98	6.87	-485.68	-367.91	2852.515	7110
192800	-0.03	-17.02	6.91	-484.93	-367.05	2852.606	7110
192900	-0.00	-16.87	6.98	-482.97	-365.81	2852.712	7110
193000	0.02	-17.01	6.92	-483.97	-366.41	2852.802	7110
193100	-0.33	-17.17	6.97	-484.10	-365.59	2852.914	7110
193200	0.38	-17.04	6.99	-481.38	-363.35	2853.011	7110
193300	-0.13	-17.05	7.07	-480.54	-362.51	2853.118	7110
193400	0.02	-17.02	6.89	-482.87	-364.65	2853.210	7110
193500	0.09	-16.96	6.93	-481.12	-363.64	2853.301	7110
193600	0.14	-17.02	6.88	-482.59	-365.07	2853.394	7110
193700	0.14	-17.02	6.94	-481.38	-363.98	2853.514	7110
193800	0.22	-16.99	6.97	-481.50	-363.93	2853.604	7110
193900	0.14	-17.08	6.87	-482.07	-364.86	2853.714	7110
194000	0.09	-16.93	6.96	-479.70	-362.20	2853.804	7110
194100	0.06	-17.02	6.94	-479.55	-362.23	2853.895	7110
194200	0.23	-17.00	6.84	-477.83	-361.27	2854.015	7110
194300	0.37	-17.36	6.89	-475.27	-358.51	2854.119	7110
194400	0.18	-17.02	6.86	-472.10	-355.48	2854.212	7110
194500	0.13	-16.97	6.76	-467.57	-352.27	2854.292	7110
194600	-0.03	-17.01	6.48	-455.84	-342.33	2854.418	7110
194700	-0.01	-16.72	6.46	-450.72	-336.75	2854.511	7110
194800	0.22	-16.57	6.14	-428.63	-317.18	2854.616	7110
194900	0.11	-16.81	6.06	-416.91	-306.48	2854.710	7110
195000	-0.32	-16.81	6.13	-404.47	-295.22	2854.802	7110
195100	-0.14	-16.92	6.14	-388.89	-280.52	2854.895	7110
195200	-0.11	-16.61	6.13	-378.09	-271.60	2855.015	7110
195300	-0.01	-17.01	6.19	-373.34	-266.60	2855.105	7110
195400	0.01	-17.06	6.18	-370.49	-263.80	2855.213	7110
195500	0.08	-17.00	6.10	-366.34	-259.38	2855.303	7110
195600	0.03	-16.95	6.17	-364.27	-257.76	2855.394	7110
195700	0.25	-16.95	6.11	-361.89	-255.73	2855.512	7110
195800	0.15	-17.04	6.27	-361.65	-254.64	2855.620	7110
195900	-0.01	-17.00	6.11	-360.75	-254.19	2855.711	7110
196000	0.14	-16.98	6.14	-357.99	-252.01	2855.802	7110
196100	-0.39	-17.00	5.89	-358.85	-252.85	2855.919	7110
196200	-0.02	-16.86	6.23	-354.78	-248.92	2856.015	7110
196300	0.08	-16.98	6.14	-357.00	-250.40	2856.118	7110
196400	-0.06	-17.06	6.14	-351.62	-245.67	2856.213	7110
196500	0.03	-16.95	6.21	-349.63	-244.00	2856.305	7110
196600	0.09	-16.99	6.10	-351.14	-246.04	2856.395	7110
196700	0.36	-16.89	5.99	-352.45	-247.95	2856.513	7110
196800	0.05	-17.09	6.08	-350.94	-246.68	2856.620	7110
196900	-0.01	-16.97	6.12	-350.27	-244.76	2856.710	7110
197000	0.03	-16.96	6.20	-349.82	-244.71	2856.803	7110
197100	-0.05	-17.10	5.90	-351.28	-245.78	2856.920	7110
197200	0.12	-17.05	6.16	-351.52	-246.56	2856.995	7110
197300	0.49	-17.07	6.13	-353.50	-248.21	2857.118	7110
197400	-0.03	-16.97	6.14	-351.44	-246.69	2857.212	7110
197500	-0.00	-16.92	6.18	-351.11	-246.43	2857.299	7110
197600	0.10	-17.08	6.20	-351.18	-246.41	2857.393	7110
197700	0.15	-17.05	6.15	-353.83	-248.63	2857.507	7110
197800	0.06	-17.10	6.16	-355.97	-250.72	2857.613	7110
197900	0.18	-17.04	6.14	-355.84	-251.41	2857.714	7110
198000	0.27	-16.96	6.06	-358.56	-253.67	2857.816	7110
198100	0.02	-17.00	6.15	-358.22	-253.95	2857.901	7110
198200	0.09	-16.96	6.09	-357.90	-253.31	2858.017	7110
198300	-0.08	-16.88	6.19	-359.41	-254.04	2858.112	7110
198400	0.14	-17.00	6.15	-362.69	-257.84	2858.204	7110
198500	-0.54	-17.39	5.73	-363.87	-260.84	2858.321	7110
198600	0.01	-16.93	6.14	-364.13	-258.81	2858.414	7110
198700	-0.04	-17.04	6.23	-360.82	-256.10	2858.513	7110
198800	0.11	-16.96	6.12	-362.07	-257.88	2858.602	7110
198900	-0.27	-17.03	6.14	-361.07	-256.40	2858.719	7110
199000	0.08	-17.09	6.07	-359.68	-254.79	2858.811	7110
199100	0.02	-17.02	6.19	-359.04	-254.37	2858.913	7110
199200	0.06	-17.06	6.16	-358.36	-253.69	2859.009	7110
199300	0.09	-16.88	6.19	-357.17	-251.98	2859.118	7110
199400	0.27	-17.15	6.11	-356.26	-252.85	2859.211	7110
199500	0.08	-17.04	6.06	-357.40	-253.62	2859.311	7110
199600	0.03	-16.97	6.20	-356.26	-251.99	2859.400	7110
[truncated: 4,366 more rows]
