# Supplementary material for: Structural characterization of the saxitoxin-targeting APTSTX1 aptamer using optical tweezers and molecular dynamics simulations
Source: PLoS One. 2019 Nov 7;14(11):e0222468. doi: 10.1371/journal.pone.0222468 (PMC6837747; doi:10.1371/journal.pone.0222468)
Supplement: S1 File — Data repository, aptamer control condition and aptamer under SXT. (ZIP) [file pone.0222468.s005.zip › Data/Data/August/090815/4a17hopCOM.txt]

Instrument name = Christians toy
*****Calibration values *****
TrapA Temperature Fudge	-0.400000
TrapB Temperature Fudge	-1.550000
TrapA Force Sensitivity	0.025700	0.026000	0.032000
TrapB Force Sensitivity	0.026200	0.027400	0.032000
TrapA Lever Sensitivity	15000.000000	14500.000000	0.000000
TrapB Lever Sensitivity	15200.000000	14500.000000	0.000000
Motor Threshold	20	20	20
*****Initial Preference Settings*****
ForceRateDiv	1
ForceGain	32
PosRateDivA	3
PosRateDivB	3
PositionGainA	32
PositionGainB	32
GotoSpeedX	10
GotoSpeedY	10
GotoSpeedZ	5
MaxDataFileSize	10000000
HopDistance	2
*CycleCount/n____	1
*A_PsdX__________	0
*A_PsdY__________	0
*A_PsdSum________	0
*A_Iris__________	0
*A_LeverX________	0
*A_LeverY________	0
*A_LeverSum______	0
*B_PsdX__________	0
*B_PsdY__________	0
*B_PsdSum________	0
*B_Iris__________	0
*B_LeverX________	0
*B_LeverY________	0
*B_LeverSum______	0
*A_Temperature___	0
*B_Temperature___	0
*X_force_________	1
*Y_force_________	1
*Z_force_________	1
*Tension_________	0
*A_dist-X________	0
*A_dist-Y________	1
*B_dist-X________	0
*B_dist-Y________	1
*Motor_X_________	0
*Motor_Y_________	0
*Motor_Z_________	0
*MotorVel_X______	0
*MotorVel_Y______	0
*MotorVel_Z______	0
*A_trapPIC_Err___	0
*B_trapPIC_Err___	0
*comPIC_Err______	0
*A_CycleCount____	0
*B_CycleCount____	0
*Motor_CycleCount	0
*time(sec)_______	1
*Status__________	1
*Null____________	0
samples/line_HI	400
samples/line_LO	20
goto0	8388608	8388608	8388608
goto1	8411736	8394822	8402837
goto2	8450028	8417272	8403086
goto3	8447226	8363526	8403898
goto4	8422772	8353948	8399333
goto5	8388608	8388608	8388608
goto6	8388608	8388608	8388608
goto7	8388608	8388608	8388608
goto8	8388608	8388608	8388608
goto9	8388608	8388608	8388608
yourXYZint	123	456	789
MaxForceP1	90.000000
MinForceP1	0.000000
PullRateP1	100.000000
refoldTime1	0.000000
unfoldTime1	1.000000
MaxForceP2	75.000000
MinForceP2	2.000000
PullRateP2	1000.000000
refoldTime2	0.000000
unfoldTime2	0.000000
MaxForceP3	10.000000
MinForceP3	-10.000000
PullRateP3	1.000000
refoldTime3	2.000000
unfoldTime3	2.000000
constForce1	17.000000
constForce2	18.000000
yourFloat	1.234000
yourXYZfloat	1.000000	2.000000	3.000000
*****End Initial Preference Settings*****

Zero-Force Offsets (pN)  -1.348198	2.585965	-53.476131
0	trapA_Empty_PSD_Sum = 0
        trapB_Empty_PSD_Sum = 0
        trapA_Empty_Iris = 0
        trapB_Empty_Iris = 0
        trapA_Full_PSD_Sum = 21005
        trapB_Full_PSD_Sum = 21290
        trapA_Full_Iris = 19070
        trapB_Full_Iris = 20735
8800	tempA = 22.243	tempB = 22.668
18840	tempA = 22.245	tempB = 22.670
28890	tempA = 22.245	tempB = 22.680
38975	tempA = 22.231	tempB = 22.672
48975	tempA = 22.252	tempB = 22.666
59030	tempA = 22.237	tempB = 22.674
69105	tempA = 22.248	tempB = 22.676
79105	tempA = 22.240	tempB = 22.670
89185	tempA = 22.244	tempB = 22.670
99215	tempA = 22.240	tempB = 22.672
109260	tempA = 22.249	tempB = 22.678
119350	tempA = 22.247	tempB = 22.670
129370	tempA = 22.245	tempB = 22.673
139420	tempA = 22.249	tempB = 22.680
149445	tempA = 22.245	tempB = 22.678
159500	tempA = 22.250	tempB = 22.676
169605	tempA = 22.243	tempB = 22.680
179605	tempA = 22.249	tempB = 22.668
189660	tempA = 22.243	tempB = 22.673
199705	tempA = 22.246	tempB = 22.679
209765	tempA = 22.244	tempB = 22.665
219825	tempA = 22.243	tempB = 22.673
229825	tempA = 22.239	tempB = 22.668
239920	tempA = 22.243	tempB = 22.684
250000	tempA = 22.241	tempB = 22.675
260020	tempA = 22.241	tempB = 22.667
270060	tempA = 22.247	tempB = 22.661
280105	tempA = 22.244	tempB = 22.670
290160	tempA = 22.244	tempB = 22.670
300215	tempA = 22.248	tempB = 22.685
310230	tempA = 22.249	tempB = 22.676
320285	tempA = 22.251	tempB = 22.679
330320	tempA = 22.245	tempB = 22.674
340410	tempA = 22.247	tempB = 22.674
350465	tempA = 22.241	tempB = 22.674
360470	tempA = 22.245	tempB = 22.671
370535	tempA = 22.246	tempB = 22.678
380610	tempA = 22.246	tempB = 22.676
390615	tempA = 22.237	tempB = 22.676
400675	tempA = 22.236	tempB = 22.674
410720	tempA = 22.243	tempB = 22.681
420785	tempA = 22.236	tempB = 22.673
430860	tempA = 22.247	tempB = 22.672
440890	tempA = 22.243	tempB = 22.677
450985	tempA = 22.232	tempB = 22.673
460990	tempA = 22.237	tempB = 22.675
471060	tempA = 22.239	tempB = 22.672
481125	tempA = 22.241	tempB = 22.667
491160	tempA = 22.232	tempB = 22.678
501235	tempA = 22.241	tempB = 22.676
511250	tempA = 22.239	tempB = 22.669
521335	tempA = 22.240	tempB = 22.674
531410	tempA = 22.238	tempB = 22.670
541460	tempA = 22.243	tempB = 22.673
551535	tempA = 22.243	tempB = 22.679
561590	tempA = 22.235	tempB = 22.665
571655	tempA = 22.241	tempB = 22.672
581700	tempA = 22.242	tempB = 22.672
591735	tempA = 22.247	tempB = 22.669
601795	tempA = 22.242	tempB = 22.672
611840	tempA = 22.234	tempB = 22.667
621880	tempA = 22.235	tempB = 22.676
631935	tempA = 22.245	tempB = 22.668
635925	End Write
