# Supplementary material for: Structural characterization of the saxitoxin-targeting APTSTX1 aptamer using optical tweezers and molecular dynamics simulations
Source: PLoS One. 2019 Nov 7;14(11):e0222468. doi: 10.1371/journal.pone.0222468 (PMC6837747; doi:10.1371/journal.pone.0222468)
Supplement: S1 File — Data repository, aptamer control condition and aptamer under SXT. (ZIP) [file pone.0222468.s005.zip › Data/Data/August/090815/4bA.txt]

#Begin Write:
CycleCount/n	X_force	Y_force	Z_force	A_dist-Y	B_dist-Y	time(sec)	Status
100	-0.00	-12.98	4.91	-396.99	-301.15	3350.958	7110
200	0.09	-13.17	4.99	-396.21	-299.93	3351.100	7110
300	0.26	-12.99	4.97	-396.94	-301.02	3351.199	7110
400	-0.22	-12.95	4.93	-396.51	-301.19	3351.301	7110
500	-0.13	-12.94	4.96	-395.49	-299.14	3351.392	7110
600	0.20	-13.02	4.97	-395.14	-298.72	3351.498	7110
700	0.09	-13.00	4.97	-395.79	-299.85	3351.595	7110
800	0.01	-12.91	4.94	-396.37	-300.48	3351.698	7110
900	-0.05	-12.96	4.86	-396.52	-300.10	3351.800	7110
1000	-0.11	-12.98	4.90	-395.38	-299.20	3351.905	7110
1100	0.25	-12.98	5.08	-394.54	-298.01	3352.001	7110
1200	0.04	-12.99	4.90	-396.83	-300.34	3352.089	7110
1300	0.05	-13.01	4.86	-397.86	-301.37	3352.201	7110
1400	-0.01	-13.10	4.87	-395.87	-300.24	3352.296	7110
1500	0.06	-12.97	5.01	-395.42	-299.35	3352.396	7110
1600	-0.06	-12.99	4.93	-397.19	-301.28	3352.487	7110
1700	-0.01	-13.06	4.98	-396.48	-299.75	3352.589	7110
1800	0.04	-13.02	4.97	-397.49	-301.26	3352.682	7110
1900	-0.31	-12.92	5.07	-396.39	-299.20	3352.802	7110
2000	0.10	-12.97	4.96	-398.81	-302.74	3352.893	7110
2100	-0.17	-12.89	4.91	-398.53	-301.66	3352.993	7110
2200	0.03	-13.01	4.95	-397.68	-301.01	3353.100	7110
2300	-0.08	-12.95	4.98	-397.83	-301.14	3353.190	7110
2400	-0.10	-13.01	4.97	-398.22	-302.03	3353.294	7110
2500	-0.04	-13.03	4.88	-398.11	-301.79	3353.399	7110
2600	0.11	-13.00	4.99	-397.95	-301.85	3353.493	7110
2700	-0.15	-12.92	4.95	-397.75	-301.61	3353.600	7110
2800	0.21	-12.94	4.82	-397.65	-301.95	3353.701	7110
2900	0.13	-13.02	4.97	-398.23	-302.31	3353.781	7110
3000	0.06	-13.03	4.93	-397.30	-301.92	3353.899	7110
3100	0.09	-12.99	4.95	-398.00	-302.80	3353.990	7110
3200	-0.06	-12.97	4.91	-398.37	-302.67	3354.084	7110
3300	0.11	-13.08	4.93	-395.81	-299.59	3354.203	7110
3400	-0.05	-13.02	4.96	-396.77	-300.84	3354.281	7110
3500	0.07	-12.96	4.96	-396.88	-301.58	3354.396	7110
3600	0.14	-13.00	5.08	-396.30	-300.43	3354.502	7110
3700	-0.05	-12.99	4.88	-396.78	-301.19	3354.584	7110
3800	-0.00	-12.93	4.92	-396.52	-300.77	3354.689	7110
3900	-0.01	-13.03	4.97	-396.61	-300.66	3354.795	7110
4000	-0.05	-12.97	4.93	-395.46	-299.91	3354.884	7110
4100	-0.04	-12.87	5.09	-395.72	-300.74	3355.003	7110
4200	-0.01	-12.96	4.99	-396.20	-300.24	3355.084	7110
4300	0.11	-13.00	4.93	-397.37	-300.78	3355.188	7110
4400	-0.04	-13.06	5.06	-396.76	-299.96	3355.296	7110
4500	0.22	-13.07	5.30	-397.97	-301.13	3355.406	7110
4600	-0.05	-12.94	5.04	-396.47	-299.59	3355.496	7110
4700	0.01	-13.06	4.99	-395.72	-299.55	3355.591	7110
4800	0.11	-12.95	4.86	-396.39	-300.25	3355.702	7110
4900	0.03	-12.99	4.97	-397.05	-300.42	3355.799	7110
5000	0.16	-13.07	4.82	-397.38	-301.08	3355.902	7110
5100	0.09	-13.17	4.99	-396.95	-299.85	3356.002	7110
5200	-0.01	-12.96	4.87	-398.17	-301.64	3356.084	7110
5300	-0.00	-12.80	4.88	-397.09	-300.72	3356.203	7110
5400	0.04	-13.00	4.94	-398.12	-301.26	3356.295	7110
5500	-0.09	-13.04	4.92	-396.71	-299.75	3356.393	7110
5600	-0.02	-12.99	4.91	-396.65	-299.90	3356.479	7110
5700	0.07	-13.02	5.01	-396.41	-299.79	3356.589	7110
5800	0.02	-13.08	4.93	-398.36	-301.62	3356.700	7110
5900	-0.03	-12.76	4.98	-397.69	-301.38	3356.802	7110
6000	-0.12	-12.88	4.86	-398.09	-300.98	3356.902	7110
6100	0.40	-13.15	4.95	-396.54	-299.47	3357.006	7110
6200	0.12	-13.22	4.89	-397.13	-300.19	3357.100	7110
6300	-0.04	-12.96	4.96	-397.37	-300.95	3357.206	7110
6400	-0.03	-13.01	4.93	-398.54	-301.50	3357.283	7110
6500	0.13	-12.99	4.82	-401.04	-303.97	3357.400	7110
6600	-0.05	-12.96	4.96	-400.66	-303.10	3357.491	7110
6700	-0.12	-13.00	4.95	-400.47	-303.12	3357.583	7110
6800	0.02	-12.98	4.90	-399.21	-302.06	3357.689	7110
6900	-0.04	-13.03	4.95	-401.24	-303.54	3357.794	7110
7000	0.06	-12.93	4.90	-400.68	-302.90	3357.895	7110
7100	-0.14	-12.97	4.87	-401.39	-303.96	3357.990	7110
7200	0.07	-12.95	4.88	-400.29	-302.76	3358.100	7110
7300	0.08	-13.07	4.75	-401.48	-303.78	3358.198	7110
7400	-0.01	-12.94	4.77	-403.64	-305.65	3358.306	7110
7500	0.05	-12.89	4.85	-401.64	-304.09	3358.400	7110
7600	0.02	-13.01	4.95	-399.02	-301.21	3358.487	7110
7700	-0.01	-13.02	4.90	-399.37	-301.67	3358.582	7110
7800	-0.05	-12.97	4.98	-399.37	-302.04	3358.691	7110
7900	-0.10	-12.99	4.98	-400.21	-302.68	3358.795	7110
8000	0.16	-13.03	5.05	-399.95	-302.17	3358.901	7110
8100	0.04	-13.02	4.98	-400.50	-302.74	3358.990	7110
8200	-0.03	-13.10	4.88	-402.13	-304.70	3359.099	7110
8300	-0.08	-12.89	4.89	-401.17	-304.22	3359.197	7110
8400	0.04	-12.99	4.92	-402.31	-304.94	3359.275	7110
8500	0.11	-12.97	5.03	-402.73	-304.82	3359.396	7110
8600	0.09	-13.00	4.93	-403.07	-305.09	3359.491	7110
8700	-0.10	-12.97	4.96	-402.63	-304.37	3359.582	7110
8800	-0.00	-12.98	4.97	-400.69	-302.79	3359.695	7110
8900	-0.13	-13.22	4.93	-401.66	-304.15	3359.802	7110
9000	0.41	-13.26	4.96	-402.66	-305.15	3359.906	7110
9100	0.03	-12.98	4.93	-402.58	-304.51	3359.988	7110
9200	0.01	-13.10	4.80	-402.66	-303.70	3360.104	7110
9300	-0.10	-13.08	4.98	-403.04	-304.75	3360.197	7110
9400	-0.02	-13.01	4.92	-402.85	-304.74	3360.293	7110
9500	-0.14	-13.02	4.89	-402.67	-304.89	3360.371	7110
9600	0.00	-13.06	4.92	-401.42	-303.39	3360.488	7110
9700	0.08	-13.04	4.92	-400.98	-303.08	3360.599	7110
9800	-0.03	-12.98	4.92	-401.33	-303.55	3360.698	7110
9900	-0.12	-13.05	5.03	-400.48	-302.23	3360.794	7110
10000	0.77	-12.92	4.73	-400.33	-302.83	3360.906	7110
10100	0.22	-13.19	4.79	-400.61	-304.05	3361.006	7110
10200	0.04	-13.12	4.92	-401.34	-303.88	3361.104	7110
10300	-0.02	-13.01	4.91	-401.22	-303.95	3361.185	7110
10400	-0.11	-12.98	5.02	-398.79	-301.68	3361.286	7110
10500	0.01	-13.00	5.00	-398.84	-300.74	3361.386	7110
10600	-0.02	-12.98	5.03	-400.01	-302.09	3361.497	7110
10700	0.02	-12.92	5.00	-399.19	-301.24	3361.586	7110
10800	-0.29	-12.79	4.86	-399.03	-301.79	3361.706	7110
10900	-0.24	-12.92	5.13	-397.99	-300.76	3361.802	7110
11000	-0.04	-12.98	4.94	-398.97	-301.53	3361.885	7110
11100	-0.03	-12.93	4.98	-400.62	-302.36	3362.001	7110
11200	0.11	-13.00	5.02	-398.23	-300.15	3362.089	7110
11300	0.06	-12.99	4.91	-399.66	-301.71	3362.180	7110
11400	-0.19	-12.82	4.93	-400.07	-302.80	3362.307	7110
11500	-0.19	-12.82	4.91	-398.35	-300.56	3362.403	7110
11600	0.39	-13.25	4.85	-398.18	-299.01	3362.504	7110
11700	0.14	-13.01	4.86	-397.90	-299.71	3362.597	7110
11800	-0.10	-13.02	4.93	-398.79	-300.69	3362.701	7110
11900	-0.04	-13.01	4.88	-398.28	-299.97	3362.794	7110
12000	0.06	-12.93	4.94	-397.20	-298.77	3362.899	7110
12100	0.20	-13.02	4.98	-398.36	-300.04	3362.990	7110
12200	-0.61	-12.89	4.94	-400.06	-301.31	3363.107	7110
12300	0.03	-13.00	4.95	-396.11	-298.56	3363.198	7110
12400	0.08	-12.97	5.00	-396.28	-297.49	3363.297	7110
12500	0.35	-12.95	5.07	-395.91	-297.61	3363.405	7110
12600	-0.17	-13.02	4.96	-394.63	-296.55	3363.490	7110
12700	0.05	-12.65	4.94	-395.12	-296.56	3363.606	7110
12800	0.08	-13.05	5.00	-395.73	-297.27	3363.697	7110
12900	0.10	-13.00	4.98	-394.83	-296.58	3363.793	7110
13000	0.37	-13.11	4.91	-393.62	-295.96	3363.906	7110
13100	0.08	-12.98	5.04	-395.48	-296.84	3363.986	7110
13200	-0.11	-12.94	5.17	-393.68	-295.71	3364.089	7110
13300	-0.12	-13.14	5.23	-393.57	-295.66	3364.187	7110
13400	-0.06	-13.18	5.17	-390.89	-293.86	3364.294	7110
13500	0.18	-12.93	5.22	-391.81	-293.95	3364.394	7110
13600	-0.09	-13.00	5.23	-393.32	-296.00	3364.489	7110
13700	0.01	-12.98	5.29	-394.17	-296.17	3364.590	7110
13800	0.16	-13.04	5.17	-394.29	-296.84	3364.676	7110
13900	-0.15	-12.98	5.32	-394.42	-297.09	3364.790	7110
14000	-0.09	-12.96	5.24	-396.38	-298.67	3364.890	7110
14100	0.07	-12.93	5.19	-395.50	-297.63	3364.990	7110
14200	-0.09	-13.05	5.24	-393.77	-296.51	3365.104	7110
14300	0.09	-13.10	5.21	-393.96	-296.26	3365.199	7110
14400	0.05	-13.01	5.28	-396.31	-298.25	3365.286	7110
14500	0.03	-12.94	5.23	-396.13	-297.32	3365.399	7110
14600	0.27	-12.80	5.39	-395.69	-297.57	3365.502	7110
14700	0.05	-12.99	5.23	-396.59	-299.01	3365.589	7110
14800	0.02	-12.94	5.34	-396.83	-298.71	3365.698	7110
14900	0.13	-12.92	5.16	-398.35	-300.46	3365.802	7110
15000	0.02	-13.07	5.20	-397.48	-299.45	3365.894	7110
15100	-0.17	-13.10	5.20	-401.50	-302.38	3366.004	7110
15200	0.07	-13.00	5.18	-398.54	-300.17	3366.086	7110
15300	-0.05	-12.84	5.09	-398.97	-300.64	3366.206	7110
15400	-0.09	-12.95	5.20	-400.03	-301.41	3366.283	7110
15500	-0.01	-13.13	5.17	-399.05	-300.64	3366.389	7110
15500	0.13	-12.99	5.28	-397.17	-298.55	3366.432	7110
15600	0.10	-13.01	5.16	-397.05	-298.50	3366.533	7110
15700	-0.31	-12.99	5.28	-396.65	-297.76	3366.639	7110
15800	0.04	-12.99	5.32	-395.60	-297.11	3366.737	7110
15900	0.19	-12.87	5.23	-397.02	-299.24	3366.846	7110
16000	0.07	-13.04	5.24	-396.42	-297.33	3366.936	7110
16100	-0.17	-12.99	5.31	-397.13	-298.06	3367.040	7110
16200	-0.04	-13.08	5.22	-395.82	-297.49	3367.144	7110
16300	-0.23	-13.01	5.17	-395.03	-296.67	3367.239	7110
16400	0.03	-13.00	5.29	-394.72	-296.39	3367.332	7110
16500	-0.20	-12.85	5.15	-395.95	-297.68	3367.448	7110
16600	-0.01	-13.04	5.18	-395.48	-297.31	3367.539	7110
16700	-0.01	-13.01	5.19	-394.96	-296.86	3367.628	7110
16800	0.10	-13.02	5.22	-394.30	-295.00	3367.746	7110
16900	-0.12	-13.06	5.30	-393.88	-295.92	3367.842	7110
17000	-0.08	-12.72	5.32	-395.50	-297.37	3367.945	7110
17100	-0.17	-12.93	5.13	-395.57	-296.65	3368.046	7110
17200	-0.15	-13.00	5.24	-394.25	-295.40	3368.134	7110
17300	-0.22	-13.05	5.12	-394.46	-295.94	3368.245	7110
17400	0.08	-13.05	5.22	-393.84	-295.07	3368.339	7110
17500	0.12	-13.04	5.23	-394.55	-295.05	3368.427	7110
17600	0.09	-13.04	5.04	-394.70	-295.55	3368.546	7110
17700	-0.06	-13.33	5.02	-394.05	-295.48	3368.648	7110
17800	0.10	-12.98	5.23	-395.41	-297.43	3368.736	7110
17900	-0.04	-12.81	5.35	-394.13	-296.12	3368.844	7110
18000	0.16	-13.12	5.22	-393.89	-295.46	3368.942	7110
18100	-0.03	-13.02	5.25	-395.67	-297.40	3369.026	7110
18200	-0.25	-13.03	5.21	-394.79	-297.12	3369.138	7110
18300	0.11	-13.05	5.32	-393.25	-294.86	3369.236	7110
18400	-0.12	-12.82	5.59	-393.68	-295.40	3369.346	7110
18500	-0.01	-12.97	5.26	-393.50	-295.55	3369.418	7110
18600	0.02	-12.97	5.26	-392.46	-294.99	3369.530	7110
18700	0.10	-12.78	5.39	-392.39	-294.38	3369.645	7110
18800	-0.01	-12.96	5.32	-391.52	-292.75	3369.743	7110
18900	-0.15	-12.88	5.25	-393.23	-294.44	3369.841	7110
19000	-0.44	-13.01	5.40	-390.35	-291.73	3369.948	7110
19100	-0.00	-13.00	5.30	-390.33	-291.66	3370.032	7110
19200	0.13	-13.03	5.28	-390.32	-291.85	3370.132	7110
19300	-0.08	-12.98	5.29	-391.86	-293.44	3370.238	7110
19400	-0.02	-12.92	5.34	-390.98	-292.79	3370.340	7110
19500	-0.14	-12.95	5.31	-389.99	-292.29	3370.421	7110
19600	-0.14	-13.02	5.32	-390.63	-292.86	3370.538	7110
19700	-0.11	-12.98	5.34	-391.41	-292.61	3370.636	7110
19800	0.02	-13.01	5.32	-391.05	-292.46	3370.725	7110
19900	0.09	-12.98	5.21	-392.18	-293.74	3370.833	7110
20000	-0.13	-13.05	5.20	-391.19	-293.41	3370.944	7110
20100	-0.01	-13.00	5.25	-392.55	-294.01	3371.039	7110
20200	-0.01	-13.00	5.17	-392.77	-294.40	3371.136	7110
20300	0.23	-13.36	5.36	-391.66	-293.79	3371.248	7110
20400	0.03	-13.12	5.26	-391.32	-293.44	3371.341	7110
20500	0.02	-13.45	5.22	-393.77	-295.79	3371.448	7110
20600	0.08	-12.88	5.08	-393.94	-295.93	3371.540	7110
20700	-0.00	-13.03	5.02	-393.81	-296.20	3371.633	7110
20800	0.12	-13.00	5.04	-393.54	-296.46	3371.737	7110
20900	0.16	-12.93	5.07	-393.51	-295.64	3371.839	7110
21000	0.06	-13.18	5.07	-393.96	-295.52	3371.948	7110
21100	0.09	-13.00	5.17	-393.87	-296.21	3372.025	7110
21200	0.14	-12.95	5.15	-394.49	-297.27	3372.138	7110
21300	-0.01	-12.99	5.12	-394.90	-297.83	3372.234	7110
21400	0.26	-12.99	5.10	-393.67	-296.54	3372.335	7110
21500	-0.05	-12.94	5.21	-394.53	-297.52	3372.436	7110
21600	0.01	-12.99	5.15	-395.06	-297.79	3372.523	7110
21700	0.01	-12.95	5.16	-395.83	-298.78	3372.636	7110
21800	-0.23	-13.08	5.20	-394.54	-297.78	3372.740	7110
21900	-0.05	-13.01	5.00	-395.56	-298.56	3372.846	7110
22000	0.30	-13.09	5.12	-394.73	-297.50	3372.943	7110
22100	-0.08	-12.94	5.15	-395.57	-297.53	3373.046	7110
22200	-0.13	-12.99	5.19	-394.65	-297.07	3373.135	7110
22300	0.00	-12.98	5.19	-394.59	-297.96	3373.235	7110
22400	0.15	-13.00	5.23	-394.31	-297.32	3373.338	7110
22500	0.03	-13.02	5.10	-396.73	-299.66	3373.427	7110
22600	-0.03	-12.96	5.22	-395.63	-298.21	3373.526	7110
22700	-0.02	-13.03	5.15	-397.30	-300.33	3373.637	7110
22800	0.05	-13.03	5.19	-397.34	-300.64	3373.735	7110
22900	0.41	-12.85	5.16	-397.13	-301.20	3373.847	7110
23000	0.17	-13.03	5.13	-399.06	-302.70	3373.937	7110
23100	-0.09	-13.04	5.20	-398.67	-302.41	3374.028	7110
23200	-0.21	-13.08	5.08	-399.88	-303.26	3374.146	7110
23300	-0.15	-13.00	5.23	-399.44	-302.63	3374.234	7110
23400	0.19	-13.06	5.17	-398.01	-301.09	3374.344	7110
23500	0.25	-13.03	5.26	-398.53	-300.66	3374.433	7110
23600	-0.13	-12.99	5.27	-399.22	-302.30	3374.530	7110
23700	-0.23	-13.24	5.24	-398.28	-302.13	3374.647	7110
23800	0.03	-12.99	5.11	-398.49	-303.10	3374.732	7110
23900	0.11	-13.20	5.14	-398.41	-303.19	3374.843	7110
24000	-0.12	-12.99	5.21	-397.41	-302.27	3374.932	7110
24100	0.26	-13.15	5.31	-397.14	-301.35	3375.046	7110
24200	-0.20	-13.17	5.13	-397.89	-301.54	3375.146	7110
24300	0.12	-12.96	5.17	-397.40	-301.08	3375.229	7110
24400	0.06	-12.91	5.16	-397.22	-301.00	3375.344	7110
24500	0.14	-12.93	5.10	-396.72	-302.45	3375.442	7110
24600	0.06	-12.97	5.20	-396.36	-302.05	3375.525	7110
24700	-0.21	-13.04	5.20	-396.51	-301.57	3375.637	7110
24800	0.10	-12.98	5.24	-395.42	-300.57	3375.734	7110
24900	0.01	-13.00	5.11	-396.30	-301.45	3375.843	7110
25000	0.12	-13.05	5.16	-395.93	-301.13	3375.936	7110
25100	-0.04	-13.01	5.17	-396.60	-302.73	3376.024	7110
25200	0.03	-12.98	5.23	-396.24	-301.75	3376.128	7110
25300	0.06	-12.97	5.21	-395.85	-302.89	3376.238	7110
25400	0.11	-13.07	5.20	-395.66	-301.27	3376.346	7110
25500	0.00	-13.01	5.12	-397.53	-303.43	3376.437	7110
25600	-0.01	-12.99	5.15	-397.26	-301.70	3376.527	7110
25700	-0.20	-12.97	5.18	-397.76	-302.75	3376.636	7110
25800	0.10	-12.99	5.14	-396.87	-301.66	3376.736	7110
25900	0.07	-13.00	5.13	-397.59	-302.43	3376.814	7110
26000	-0.08	-13.03	5.19	-397.42	-301.18	3376.933	7110
26100	0.06	-12.98	5.20	-397.63	-303.07	3377.023	7110
26200	-0.02	-12.89	5.22	-396.78	-303.44	3377.136	7110
26300	-0.04	-12.94	5.15	-397.73	-303.94	3377.234	7110
26400	-0.11	-12.94	5.23	-398.58	-303.67	3377.341	7110
26500	0.00	-12.93	5.15	-397.56	-303.59	3377.433	7110
26600	-0.05	-12.99	5.15	-398.68	-304.77	3377.526	7110
26700	0.08	-12.95	5.18	-396.97	-303.58	3377.638	7110
26800	-0.01	-12.93	5.13	-398.30	-304.33	3377.735	7110
26900	0.11	-12.95	5.15	-398.26	-305.36	3377.831	7110
27000	-0.05	-13.01	5.13	-397.95	-305.24	3377.938	7110
27100	0.20	-13.01	5.19	-396.90	-303.90	3378.040	7110
27200	-0.23	-13.03	5.19	-396.74	-304.02	3378.146	7110
27300	0.05	-13.02	5.15	-397.87	-304.36	3378.236	7110
27400	-0.10	-13.06	5.18	-398.10	-305.02	3378.333	7110
27500	0.05	-12.95	5.16	-397.02	-304.24	3378.440	7110
27600	-0.14	-12.95	5.21	-397.15	-304.74	3378.537	7110
27700	-0.03	-12.99	5.13	-398.47	-307.11	3378.645	7110
27800	-0.16	-12.97	5.14	-397.66	-306.44	3378.742	7110
27900	0.25	-13.00	5.23	-396.39	-305.42	3378.833	7110
28000	-0.10	-12.99	5.15	-398.59	-307.76	3378.943	7110
28100	-0.08	-12.99	5.21	-398.32	-307.46	3379.029	7110
28200	-0.06	-13.01	5.15	-397.54	-307.14	3379.143	7110
28300	-0.20	-13.03	5.17	-398.61	-307.51	3379.243	7110
28400	-0.02	-12.93	5.19	-397.61	-307.68	3379.338	7110
28500	-0.01	-12.61	5.36	-398.85	-308.43	3379.448	7110
28600	-0.06	-13.04	5.19	-398.48	-307.67	3379.540	7110
28700	0.04	-13.03	5.11	-398.30	-306.88	3379.629	7110
28800	0.11	-13.02	5.20	-398.52	-307.59	3379.746	7110
28900	-0.10	-12.96	5.19	-397.81	-306.01	3379.837	7110
29000	0.11	-13.03	5.19	-398.12	-306.90	3379.930	7110
29100	0.11	-13.00	5.15	-398.89	-307.72	3380.040	7110
29200	0.01	-12.97	5.14	-399.38	-308.63	3380.136	7110
29300	0.05	-13.01	5.20	-398.88	-307.88	3380.216	7110
29400	-0.04	-13.05	5.15	-399.12	-308.88	3380.335	7110
29500	0.21	-13.04	5.15	-399.47	-308.19	3380.438	7110
29600	-0.34	-13.21	5.13	-398.19	-307.77	3380.548	7110
29700	0.01	-12.98	5.19	-398.49	-308.65	3380.638	7110
29800	0.03	-13.00	5.17	-399.45	-309.85	3380.734	7110
29900	-0.01	-13.00	5.19	-398.57	-308.61	3380.797	7110
30000	0.07	-12.98	5.22	-398.71	-307.98	3380.905	7110
30100	-0.01	-13.08	5.17	-398.80	-308.08	3381.045	7110
30200	-0.04	-12.91	5.15	-400.06	-309.07	3381.135	7110
30300	0.03	-13.06	5.17	-399.02	-307.62	3381.243	7110
30400	-0.09	-12.86	5.25	-399.61	-310.18	3381.345	7110
30500	0.06	-12.97	5.12	-398.91	-308.86	3381.427	7110
30600	-0.06	-12.91	5.21	-400.90	-309.90	3381.541	7110
30700	-0.01	-13.04	5.19	-400.72	-310.50	3381.637	7110
30800	0.02	-13.06	5.08	-400.28	-308.37	3381.741	7110
30900	0.02	-13.08	5.19	-400.24	-308.31	3381.845	7110
31000	0.07	-13.01	5.24	-400.19	-308.35	3381.932	7110
31100	-0.38	-13.00	5.13	-401.27	-310.98	3382.040	7110
31200	-0.10	-12.97	5.19	-400.89	-310.58	3382.135	7110
31300	-0.03	-13.01	5.14	-400.40	-310.44	3382.226	7110
31400	-0.03	-13.02	5.11	-399.70	-308.50	3382.339	7110
31500	0.16	-13.00	5.11	-400.67	-309.97	3382.433	7110
31600	0.09	-12.99	5.16	-399.62	-308.64	3382.542	7110
31700	0.08	-12.95	5.13	-399.61	-307.69	3382.635	7110
31800	-0.26	-13.08	5.02	-399.44	-308.19	3382.731	7110
31900	0.06	-13.01	5.08	-401.40	-309.48	3382.778	7110
32000	0.05	-12.97	5.14	-400.61	-309.45	3382.864	7110
32100	-0.03	-12.96	5.13	-400.62	-309.01	3382.984	7110
32200	0.10	-13.02	5.16	-400.65	-307.97	3383.082	7110
32300	-0.02	-13.29	4.98	-399.22	-307.33	3383.187	7110
32400	0.28	-13.04	5.07	-400.52	-309.49	3383.280	7110
32500	0.10	-13.03	5.17	-401.79	-310.32	3383.386	7110
32600	-0.04	-12.85	5.23	-398.92	-306.28	3383.488	7110
32700	-0.02	-13.02	5.20	-399.57	-308.03	3383.568	7110
32800	0.14	-13.17	5.01	-400.83	-309.88	3383.687	7110
32900	-0.02	-12.95	5.21	-401.00	-309.65	3383.780	7110
33000	-0.06	-12.72	5.10	-400.78	-309.31	3383.888	7110
33100	-0.20	-13.13	5.15	-400.62	-309.14	3383.983	7110
33200	-0.12	-12.90	5.12	-400.29	-308.50	3384.085	7110
33300	-0.04	-13.00	5.24	-399.42	-307.27	3384.189	7110
33400	0.04	-13.02	5.10	-399.51	-306.62	3384.272	7110
33500	0.05	-12.99	5.36	-400.84	-308.65	3384.386	7110
33600	-0.38	-12.80	5.30	-401.59	-309.33	3384.488	7110
33700	0.25	-12.96	5.11	-401.85	-309.56	3384.580	7110
33800	-0.24	-13.05	5.16	-400.18	-307.86	3384.685	7110
33900	-0.07	-12.96	5.25	-399.49	-307.13	3384.776	7110
34000	0.05	-12.98	5.18	-400.54	-308.61	3384.874	7110
34100	0.17	-13.00	5.16	-400.04	-307.68	3384.984	7110
34200	-0.01	-12.96	5.17	-400.59	-308.60	3385.078	7110
34300	-0.03	-13.03	5.20	-399.92	-307.78	3385.169	7110
34400	-0.15	-12.97	5.16	-400.53	-310.06	3385.286	7110
34500	0.09	-12.96	5.17	-400.46	-308.33	3385.371	7110
34600	-0.05	-13.04	5.19	-400.26	-307.66	3385.482	7110
34700	0.01	-13.00	5.20	-400.15	-307.21	3385.568	7110
34800	0.24	-12.89	5.07	-400.20	-308.04	3385.685	7110
34900	-0.07	-13.15	5.19	-400.46	-308.64	3385.785	7110
35000	0.14	-12.88	5.06	-402.44	-311.04	3385.882	7110
35100	-0.13	-12.92	5.14	-401.25	-308.71	3385.985	7110
35200	-0.02	-12.96	5.16	-402.17	-310.01	3386.080	7110
35300	-0.01	-12.99	5.18	-401.40	-309.39	3386.174	7110
35400	0.08	-13.20	5.16	-400.43	-309.12	3386.288	7110
35500	-0.17	-12.97	5.13	-402.95	-311.28	3386.367	7110
35600	-0.14	-12.97	5.15	-401.53	-308.83	3386.484	7110
35700	-0.02	-13.08	5.21	-402.23	-309.45	3386.580	7110
35800	-0.07	-12.99	5.17	-401.61	-309.07	3386.666	7110
35900	0.09	-12.94	5.19	-401.37	-308.78	3386.776	7110
36000	0.05	-12.99	5.17	-401.74	-309.41	3386.873	7110
36100	0.14	-12.94	5.20	-399.62	-308.08	3386.980	7110
36200	0.02	-13.00	5.18	-400.05	-308.82	3387.077	7110
36300	0.01	-13.01	5.26	-398.76	-307.35	3387.166	7110
36400	0.41	-13.07	5.28	-400.83	-308.63	3387.288	7110
36500	-0.11	-13.01	5.22	-400.78	-308.31	3387.367	7110
36600	-0.02	-12.79	5.22	-402.12	-309.41	3387.485	7110
36700	-0.04	-13.13	5.16	-400.91	-308.51	3387.584	7110
36800	-0.02	-12.91	5.27	-400.94	-308.70	3387.685	7110
36900	0.40	-13.11	5.25	-399.84	-307.34	3387.786	7110
37000	0.13	-13.03	5.25	-401.79	-309.01	3387.864	7110
37100	-0.04	-13.07	5.22	-402.44	-309.51	3387.980	7110
37200	-0.06	-13.04	5.27	-401.45	-308.54	3388.075	7110
37300	-0.03	-12.93	5.21	-401.54	-308.23	3388.163	7110
37400	-0.11	-12.94	5.24	-400.93	-307.37	3388.269	7110
37500	-0.04	-13.16	5.25	-400.63	-307.61	3388.385	7110
37600	-0.29	-13.40	5.13	-402.83	-309.51	3388.488	7110
37700	-0.48	-13.02	5.21	-401.30	-308.31	3388.588	7110
37800	-0.20	-13.03	5.24	-400.73	-307.89	3388.674	7110
37900	-0.03	-13.19	5.28	-400.30	-306.36	3388.786	7110
38000	-0.10	-12.88	5.29	-400.47	-306.93	3388.884	7110
38100	-0.38	-12.77	5.33	-399.05	-305.81	3388.989	7110
38200	-0.15	-12.99	5.31	-399.44	-306.46	3389.084	7110
38300	-0.05	-12.97	5.27	-400.64	-307.61	3389.178	7110
38400	0.01	-12.95	5.38	-399.87	-306.40	3389.285	7110
38500	-0.05	-12.89	5.34	-401.12	-306.62	3389.387	7110
38600	0.01	-12.98	5.19	-400.70	-307.60	3389.467	7110
38700	0.17	-12.93	5.09	-401.43	-308.22	3389.584	7110
38800	-0.01	-12.91	5.28	-400.91	-306.57	3389.681	7110
38900	0.04	-13.00	5.28	-400.66	-306.46	3389.769	7110
39000	-0.01	-12.93	5.29	-400.88	-306.96	3389.884	7110
39100	-0.13	-12.93	5.24	-400.86	-306.95	3389.979	7110
39200	0.19	-13.06	5.18	-400.38	-304.80	3390.089	7110
39300	0.05	-12.95	5.23	-400.15	-306.13	3390.185	7110
39400	-0.22	-13.12	5.19	-401.06	-306.80	3390.284	7110
39500	-0.16	-13.05	5.42	-400.67	-307.16	3390.389	7110
39600	0.04	-12.98	5.29	-399.46	-305.25	3390.477	7110
39700	-0.10	-12.98	5.22	-400.46	-307.72	3390.564	7110
39800	-0.03	-12.98	5.20	-399.29	-306.86	3390.677	7110
39900	-0.02	-12.96	5.26	-399.14	-306.57	3390.780	7110
40000	-0.04	-13.00	5.25	-399.89	-306.98	3390.869	7110
40100	0.10	-13.02	5.26	-401.07	-308.54	3390.977	7110
40200	0.14	-13.01	5.23	-401.89	-309.95	3391.067	7110
40300	0.21	-12.99	5.17	-403.80	-310.76	3391.184	7110
40400	0.05	-12.94	5.23	-405.62	-312.97	3391.276	7110
40500	0.04	-12.93	5.24	-405.29	-312.18	3391.365	7110
40600	-0.08	-12.99	5.15	-407.35	-313.87	3391.486	7110
40700	-0.06	-12.99	5.30	-405.33	-311.47	3391.578	7110
40800	0.19	-13.08	5.21	-405.29	-311.25	3391.683	7110
40900	-0.22	-13.00	5.33	-404.58	-310.29	3391.785	7110
41000	-0.22	-13.00	5.26	-404.71	-310.53	3391.865	7110
41100	0.01	-12.97	5.30	-402.34	-307.70	3391.983	7110
41200	-0.10	-12.94	5.18	-401.42	-307.54	3392.080	7110
41300	-0.07	-12.99	5.23	-401.17	-306.73	3392.167	7110
41400	0.02	-13.02	5.23	-399.46	-306.09	3392.279	7110
41500	0.39	-12.81	5.22	-397.09	-302.52	3392.389	7110
41600	-0.04	-13.02	5.35	-397.47	-301.93	3392.488	7110
41700	0.04	-12.96	5.23	-397.02	-302.92	3392.577	7110
41800	-0.03	-13.08	5.25	-396.78	-303.49	3392.687	7110
41900	-0.09	-13.20	5.25	-396.96	-302.29	3392.787	7110
42000	-0.05	-13.02	5.23	-396.54	-302.46	3392.878	7110
42100	0.06	-13.19	5.30	-395.77	-300.73	3392.988	7110
42200	-0.10	-12.96	5.35	-394.18	-299.67	3393.076	7110
42300	0.16	-12.97	5.22	-395.69	-301.18	3393.182	7110
42400	0.08	-13.01	5.24	-396.79	-303.18	3393.285	7110
42500	0.08	-12.98	5.22	-396.90	-303.07	3393.373	7110
42600	0.20	-12.94	5.16	-398.84	-304.84	3393.482	7110
42700	0.08	-12.96	5.24	-399.62	-305.93	3393.585	7110
42800	-0.02	-12.97	5.16	-400.19	-306.45	3393.680	7110
42900	0.16	-13.08	5.15	-399.75	-306.33	3393.783	7110
43000	0.17	-12.98	5.22	-400.29	-306.88	3393.870	7110
43100	-0.00	-12.98	5.31	-400.35	-307.60	3393.971	7110
43200	-0.11	-13.10	5.60	-399.41	-307.95	3394.090	7110
43300	0.03	-12.97	5.28	-399.35	-306.47	3394.173	7110
43400	0.00	-13.07	5.28	-400.41	-307.33	3394.280	7110
43500	-0.02	-13.03	5.20	-400.43	-307.74	3394.365	7110
43600	0.11	-12.92	5.22	-400.56	-308.72	3394.470	7110
43700	0.10	-13.02	5.22	-399.84	-306.74	3394.585	7110
43800	-0.20	-12.97	5.20	-402.13	-308.85	3394.676	7110
43900	0.00	-13.00	5.28	-399.83	-305.87	3394.769	7110
44000	0.30	-13.03	5.27	-400.31	-307.19	3394.887	7110
44100	0.12	-12.97	5.21	-401.06	-308.05	3394.978	7110
44200	0.00	-13.00	5.20	-400.79	-309.01	3395.050	7110
44300	-0.02	-12.97	5.31	-400.07	-307.99	3395.175	7110
44400	0.20	-12.76	5.08	-401.26	-306.91	3395.289	7110
44500	0.46	-13.19	5.32	-400.84	-307.21	3395.389	7110
44600	-0.06	-12.98	5.30	-401.22	-307.71	3395.477	7110
44700	0.07	-13.02	5.26	-400.82	-307.37	3395.570	7110
44800	-0.07	-13.07	5.25	-401.96	-308.29	3395.682	7110
44900	-0.03	-12.98	5.26	-402.60	-308.96	3395.769	7110
45000	0.26	-13.02	5.24	-401.32	-307.55	3395.883	7110
45100	-0.08	-12.97	5.23	-402.52	-310.00	3395.975	7110
45200	-0.01	-13.01	5.24	-402.07	-310.52	3396.073	7110
45300	-0.19	-13.06	5.36	-400.81	-309.65	3396.184	7110
45400	0.01	-13.03	5.27	-401.35	-309.91	3396.270	7110
45500	-0.02	-12.97	5.24	-402.65	-311.75	3396.381	7110
45600	-0.06	-13.00	5.30	-401.87	-310.29	3396.479	7110
45700	-0.02	-12.99	5.23	-400.75	-308.02	3396.583	7110
45800	0.11	-12.93	5.17	-402.75	-311.64	3396.682	7110
45900	0.08	-12.93	5.23	-402.39	-310.53	3396.776	7110
46000	0.04	-12.92	5.23	-402.59	-310.97	3396.887	7110
46100	-0.04	-12.99	5.30	-402.23	-309.99	3396.974	7110
46200	-0.03	-13.00	5.16	-403.96	-311.47	3397.071	7110
46300	-0.07	-13.14	5.20	-402.00	-309.27	3397.182	7110
46400	0.05	-13.02	5.24	-401.62	-309.45	3397.268	7110
46500	0.15	-12.94	5.26	-402.12	-310.96	3397.379	7110
46600	0.08	-12.64	5.13	-402.80	-310.84	3397.490	7110
46700	-0.07	-13.00	5.32	-402.13	-310.44	3397.567	7110
46800	-0.05	-13.02	5.20	-403.17	-311.41	3397.675	7110
46900	0.52	-13.72	5.06	-402.52	-311.44	3397.790	7110
47000	0.03	-12.93	5.26	-405.60	-315.40	3397.883	7110
47100	-0.03	-12.96	5.24	-404.57	-315.24	3397.980	7110
47200	0.26	-12.98	5.13	-405.83	-316.96	3398.082	7110
47300	-0.15	-13.07	5.23	-403.78	-314.88	3398.183	7110
47400	0.09	-13.00	5.25	-403.30	-313.57	3398.268	7110
47500	0.07	-13.04	5.18	-403.65	-314.22	3398.379	7110
47600	-0.07	-12.94	5.33	-403.40	-314.23	3398.473	7110
47700	-0.01	-12.97	5.21	-404.71	-317.21	3398.554	7110
47800	-0.02	-12.98	5.27	-403.31	-315.74	3398.673	7110
47900	0.05	-13.05	5.36	-403.03	-315.89	3398.790	7110
48000	-0.06	-12.87	5.20	-404.70	-316.60	3398.883	7110
48100	0.09	-12.98	5.28	-404.23	-315.39	3398.974	7110
48200	-0.05	-12.93	5.27	-403.82	-316.37	3399.058	7110
48300	-0.10	-13.03	5.25	-403.54	-315.69	3399.120	7110
48400	0.00	-13.03	5.37	-403.00	-314.64	3399.224	7110
48500	0.30	-13.03	5.27	-403.74	-316.31	3399.329	7110
48600	0.10	-12.99	5.19	-404.86	-316.62	3399.410	7110
48700	-0.07	-12.92	5.25	-403.97	-315.28	3399.516	7110
48800	-0.14	-12.92	5.35	-401.99	-314.70	3399.617	7110
48900	0.16	-12.97	5.32	-400.96	-312.24	3399.722	7110
49000	-0.07	-12.99	5.24	-404.24	-314.61	3399.820	7110
49100	-0.00	-12.95	5.22	-403.70	-314.27	3399.906	7110
49200	0.12	-13.01	5.27	-403.24	-313.70	3400.024	7110
49300	0.02	-12.93	5.22	-403.39	-314.79	3400.120	7110
49400	-0.06	-12.99	5.25	-403.05	-314.86	3400.206	7110
49500	0.12	-12.92	5.24	-402.38	-314.06	3400.323	7110
49600	0.03	-12.95	5.20	-402.80	-314.08	3400.413	7110
49700	-0.05	-13.00	5.22	-402.21	-314.13	3400.513	7110
49800	-0.03	-13.08	5.25	-401.32	-313.18	3400.626	7110
49900	0.10	-13.00	5.25	-401.98	-314.39	3400.708	7110
50000	-0.20	-13.06	5.30	-402.20	-314.59	3400.824	7110
50100	-0.39	-12.82	5.29	-403.23	-314.85	3400.930	7110
50200	0.00	-12.97	5.26	-401.62	-313.89	3401.011	7110
50300	-0.00	-13.01	5.29	-401.82	-313.98	3401.113	7110
50400	-0.08	-12.97	5.29	-401.28	-313.17	3401.214	7110
50500	0.07	-12.95	5.23	-402.32	-313.63	3401.306	7110
50600	-0.12	-13.07	5.34	-401.68	-313.73	3401.427	7110
50700	-0.44	-13.40	5.10	-401.64	-312.18	3401.531	7110
50800	0.18	-12.95	5.18	-400.40	-311.90	3401.623	7110
50900	0.09	-12.99	5.28	-400.20	-312.02	3401.718	7110
51000	0.00	-12.99	5.36	-399.16	-310.74	3401.822	7110
51100	0.07	-13.04	5.22	-400.33	-312.39	3401.924	7110
51200	0.18	-13.02	5.19	-401.07	-313.52	3402.007	7110
51300	0.03	-12.89	5.20	-402.11	-314.58	3402.121	7110
51400	-0.01	-12.96	5.26	-401.50	-314.55	3402.218	7110
51500	-0.10	-12.99	5.23	-401.83	-315.07	3402.303	7110
51600	-0.02	-12.94	5.15	-402.28	-315.65	3402.427	7110
51700	-0.53	-12.86	5.25	-402.37	-316.20	3402.530	7110
51800	-0.16	-13.31	5.26	-403.76	-317.79	3402.631	7110
51900	0.12	-12.70	5.20	-403.11	-316.07	3402.729	7110
52000	0.03	-13.01	5.25	-401.05	-314.66	3402.804	7110
52100	-0.10	-12.90	5.17	-403.46	-316.77	3402.920	7110
52200	-0.06	-12.99	5.20	-403.03	-316.30	3403.019	7110
52300	-0.02	-12.93	5.19	-402.27	-316.30	3403.118	7110
52400	-0.21	-12.99	5.27	-403.31	-316.81	3403.225	7110
52500	0.03	-12.97	5.21	-402.75	-316.32	3403.303	7110
52600	0.08	-13.18	5.17	-403.06	-316.72	3403.427	7110
52700	0.05	-13.03	5.21	-403.70	-316.79	3403.521	7110
52800	0.22	-13.05	5.29	-402.27	-315.63	3403.626	7110
52900	-0.08	-12.99	5.20	-403.91	-316.75	3403.725	7110
53000	-0.34	-13.03	5.27	-403.44	-316.57	3403.830	7110
53100	0.07	-13.12	5.14	-403.61	-315.93	3403.927	7110
53200	-0.01	-13.02	5.24	-403.07	-315.74	3404.015	7110
53300	-0.05	-13.15	4.98	-404.86	-317.55	3404.131	7110
53400	0.17	-13.05	5.13	-403.80	-316.76	3404.222	7110
53500	-0.05	-12.90	5.19	-403.38	-316.13	3404.322	7110
53600	0.14	-12.75	5.15	-403.73	-317.17	3404.427	7110
53700	0.22	-12.97	5.19	-402.09	-315.27	3404.528	7110
53800	0.12	-12.97	5.24	-401.61	-314.38	3404.610	7110
53900	-0.07	-12.82	5.22	-403.63	-316.13	3404.725	7110
54000	-0.33	-13.35	5.24	-403.65	-315.26	3404.831	7110
54100	0.05	-13.02	5.22	-403.64	-314.93	3404.914	7110
54200	-0.10	-13.06	5.22	-404.02	-315.05	3405.026	7110
54300	-0.03	-13.02	5.20	-404.65	-317.17	3405.113	7110
54400	-0.08	-12.99	5.18	-404.37	-316.97	3405.222	7110
54500	-0.07	-13.03	5.15	-405.38	-318.66	3405.313	7110
54600	0.05	-12.99	5.22	-404.63	-317.03	3405.412	7110
54700	-0.15	-13.06	5.34	-402.58	-314.67	3405.526	7110
54800	-0.04	-13.01	5.18	-403.54	-315.68	3405.619	7110
54900	-0.00	-13.00	5.19	-403.04	-315.65	3405.709	7110
55000	-0.02	-12.91	5.15	-404.21	-317.21	3405.819	7110
55100	0.11	-13.06	5.19	-403.28	-315.55	3405.922	7110
55200	-0.27	-12.89	5.21	-401.94	-314.05	3406.032	7110
55300	0.01	-13.01	5.26	-403.76	-316.04	3406.128	7110
55400	-0.15	-12.96	5.19	-403.99	-316.73	3406.211	7110
55500	-0.09	-13.04	5.21	-402.72	-314.52	3406.328	7110
55600	0.01	-13.02	5.17	-402.90	-315.90	3406.427	7110
55700	-0.08	-13.00	5.13	-405.92	-318.65	3406.508	7110
55800	-0.10	-12.98	5.16	-405.04	-317.50	3406.603	7110
55900	-0.00	-13.01	5.17	-404.38	-316.80	3406.711	7110
56000	-0.08	-12.93	5.13	-405.46	-317.74	3406.826	7110
56100	0.14	-12.96	5.17	-404.16	-315.99	3406.921	7110
56200	-0.03	-13.02	5.16	-405.31	-316.63	3407.017	7110
56300	-0.12	-12.99	5.19	-405.38	-317.40	3407.122	7110
56400	-0.14	-13.02	5.09	-405.14	-316.65	3407.225	7110
56500	0.07	-12.75	5.05	-404.86	-316.56	3407.329	7110
56600	-0.11	-13.04	5.25	-403.48	-314.01	3407.426	7110
56700	0.01	-12.99	5.13	-404.50	-315.12	3407.515	7110
56800	0.09	-13.05	5.13	-405.12	-317.16	3407.624	7110
56900	0.02	-13.06	5.17	-406.29	-317.39	3407.722	7110
57000	-0.05	-13.18	5.17	-405.76	-315.79	3407.827	7110
57100	-0.17	-12.95	5.13	-404.79	-315.46	3407.926	7110
57200	-0.03	-13.03	5.13	-405.61	-316.13	3408.015	7110
57300	-0.47	-13.00	5.08	-405.53	-316.78	3408.129	7110
57400	0.34	-13.02	5.09	-405.22	-316.09	3408.220	7110
57500	-0.08	-13.00	5.20	-405.06	-317.28	3408.313	7110
57600	-0.39	-12.89	5.16	-405.57	-317.57	3408.430	7110
57700	-0.04	-13.00	5.18	-405.06	-316.61	3408.521	7110
57800	-0.04	-12.96	5.20	-406.57	-319.33	3408.629	7110
57900	-0.09	-12.96	5.16	-405.90	-318.40	3408.721	7110
58000	0.03	-12.98	5.07	-405.89	-318.33	3408.810	7110
58100	0.02	-12.96	5.17	-404.70	-317.17	3408.917	7110
58200	0.18	-13.12	5.10	-405.99	-318.40	3409.024	7110
58300	-0.08	-12.99	5.23	-405.63	-317.77	3409.112	7110
58400	-0.13	-12.94	5.25	-406.10	-318.20	3409.207	7110
58500	-0.02	-12.97	5.22	-406.64	-319.80	3409.312	7110
58600	0.00	-12.81	5.23	-406.62	-318.96	3409.430	7110
58700	0.16	-13.03	5.24	-404.13	-317.30	3409.527	7110
58800	0.01	-13.01	5.22	-404.52	-317.74	3409.613	7110
58900	-0.05	-13.05	5.14	-406.76	-320.25	3409.725	7110
59000	0.18	-12.99	5.08	-405.54	-318.65	3409.820	7110
59100	0.02	-12.84	5.22	-407.00	-320.16	3409.927	7110
59200	-0.00	-13.14	5.17	-406.15	-319.29	3410.025	7110
59300	-0.16	-12.94	5.22	-405.52	-318.92	3410.113	7110
59400	0.29	-13.10	5.14	-405.12	-317.65	3410.223	7110
59500	-0.02	-13.00	5.15	-406.62	-319.76	3410.324	7110
59600	-1.56	-12.81	5.10	-406.19	-318.84	3410.432	7110
59700	-0.04	-13.18	5.22	-406.21	-319.29	3410.528	7110
59800	0.06	-13.11	5.29	-405.37	-318.27	3410.628	7110
59900	0.47	-13.30	5.15	-406.21	-319.54	3410.731	7110
60000	-0.11	-12.95	5.24	-404.54	-318.11	3410.823	7110
60100	0.07	-12.91	5.15	-408.05	-320.62	3410.910	7110
60200	-0.11	-13.07	5.26	-408.16	-321.35	3411.021	7110
60300	0.02	-12.94	4.94	-408.11	-322.46	3411.129	7110
60400	0.38	-12.87	5.14	-407.33	-320.54	3411.227	7110
60500	0.08	-12.87	5.21	-408.01	-320.47	3411.325	7110
60600	0.13	-12.96	5.65	-405.15	-319.59	3411.432	7110
60700	-0.09	-12.88	5.30	-405.90	-319.59	3411.525	7110
60800	0.21	-12.71	5.03	-410.03	-321.87	3411.631	7110
60900	-0.00	-13.02	5.32	-406.92	-319.32	3411.730	7110
61000	-0.05	-12.95	5.20	-408.50	-320.93	3411.812	7110
61100	-0.12	-13.05	5.00	-407.49	-320.14	3411.931	7110
61200	0.26	-12.98	5.16	-406.62	-319.20	3412.031	7110
61300	-0.02	-13.00	5.21	-407.66	-320.23	3412.113	7110
61400	-0.01	-13.03	5.30	-405.91	-318.55	3412.227	7110
61500	-0.09	-12.92	5.22	-407.19	-319.63	3412.319	7110
61600	0.12	-13.05	5.23	-406.18	-319.10	3412.420	7110
61700	-0.00	-12.97	5.19	-407.37	-319.52	3412.500	7110
61800	0.10	-12.98	5.12	-407.47	-320.55	3412.604	7110
61900	-0.09	-13.08	5.15	-408.16	-321.06	3412.728	7110
62000	-0.06	-13.04	5.22	-407.02	-319.73	3412.825	7110
62100	-0.09	-13.00	5.22	-406.47	-319.41	3412.911	7110
62200	-0.02	-13.01	5.18	-406.83	-320.04	3413.010	7110
62300	-0.01	-13.01	5.19	-405.58	-318.34	3413.114	7110
62400	-0.02	-12.99	5.18	-406.60	-319.26	3413.215	7110
62500	0.23	-13.19	5.18	-407.41	-319.65	3413.325	7110
62600	0.03	-13.06	5.24	-407.60	-320.26	3413.429	7110
62700	0.19	-13.05	5.13	-406.09	-320.22	3413.528	7110
62800	-0.07	-13.01	5.17	-405.65	-319.77	3413.615	7110
62900	0.12	-13.01	5.15	-405.57	-320.01	3413.730	7110
63000	-0.18	-12.95	5.12	-406.40	-320.83	3413.821	7110
63100	0.46	-13.09	5.26	-403.81	-317.62	3413.931	7110
63200	0.07	-12.97	5.17	-404.55	-318.62	3413.999	7110
63300	0.11	-13.05	5.28	-402.37	-317.43	3414.120	7110
63400	0.02	-13.03	5.29	-402.73	-316.81	3414.211	7110
63500	-0.29	-12.93	5.36	-401.59	-315.28	3414.330	7110
63600	-0.15	-13.00	5.32	-402.49	-315.76	3414.427	7110
63700	-0.01	-12.96	5.28	-402.36	-316.25	3414.507	7110
63800	-0.01	-12.98	5.35	-402.52	-316.56	3414.619	7110
63900	0.32	-12.88	5.40	-402.56	-317.18	3414.731	7110
64000	0.03	-12.99	5.32	-402.08	-317.12	3414.805	7110
64100	0.05	-13.00	5.34	-402.34	-317.22	3414.915	7110
64200	0.03	-13.02	5.40	-401.83	-316.78	3415.016	7110
64300	0.21	-13.05	5.40	-402.20	-318.09	3415.129	7110
64400	-0.00	-13.03	5.30	-403.51	-318.55	3415.211	7110
64500	0.06	-12.97	5.32	-403.97	-318.83	3415.303	7110
64600	0.02	-12.90	5.34	-402.26	-316.84	3415.413	7110
64700	-0.30	-13.09	5.35	-403.14	-317.09	3415.469	7110
64800	-0.28	-13.03	5.23	-402.76	-317.16	3415.572	7110
64900	0.03	-13.16	5.32	-402.68	-316.33	3415.671	7110
65000	0.06	-12.87	5.25	-404.54	-318.24	3415.769	7110
65100	-0.10	-12.99	5.25	-404.34	-318.25	3415.849	7110
65200	0.04	-13.05	5.25	-403.22	-317.07	3415.961	7110
65300	0.15	-12.92	5.37	-402.77	-316.99	3416.073	7110
65400	0.00	-12.99	5.27	-404.83	-319.04	3416.149	7110
65500	-0.09	-12.98	5.36	-404.50	-318.36	3416.268	7110
65600	-0.07	-13.15	5.19	-405.68	-319.25	3416.371	7110
65700	0.07	-13.02	5.22	-406.34	-319.84	3416.463	7110
65800	0.04	-13.03	5.28	-405.03	-318.70	3416.566	7110
65900	0.00	-12.96	5.35	-403.12	-316.93	3416.670	7110
66000	-0.25	-12.93	5.35	-403.89	-317.43	3416.767	7110
66100	0.48	-13.15	5.28	-402.90	-316.25	3416.870	7110
66200	-0.14	-12.83	5.37	-405.02	-317.71	3416.972	7110
66300	-0.08	-12.99	5.25	-406.04	-319.71	3417.059	7110
66400	0.01	-12.98	5.36	-404.72	-318.05	3417.148	7110
66500	0.06	-13.04	5.26	-405.06	-318.68	3417.270	7110
66600	0.13	-13.16	5.17	-407.86	-320.21	3417.371	7110
66700	-0.09	-13.09	5.21	-408.71	-323.11	3417.468	7110
66800	-0.07	-12.97	5.16	-406.01	-321.21	3417.567	7110
66900	0.04	-12.81	5.16	-408.56	-323.28	3417.671	7110
67000	-0.07	-13.00	5.27	-406.20	-321.20	3417.763	7110
67100	0.12	-13.02	5.16	-407.51	-321.89	3417.860	7110
67200	-0.06	-12.97	5.28	-406.96	-321.04	3417.957	7110
67300	-0.12	-13.02	5.18	-407.91	-322.45	3418.063	7110
67400	0.02	-13.00	5.21	-406.88	-321.46	3418.150	7110
67500	0.17	-13.04	5.24	-405.53	-319.53	3418.261	7110
67600	0.07	-12.93	5.37	-404.02	-318.03	3418.360	7110
67700	-0.08	-13.03	5.30	-405.84	-319.19	3418.469	7110
67800	-0.12	-13.00	5.35	-405.12	-318.31	3418.554	7110
67900	-0.14	-13.06	5.31	-406.11	-320.20	3418.668	7110
68000	-0.05	-12.90	5.36	-406.26	-319.88	3418.763	7110
68100	0.02	-13.03	5.33	-406.59	-320.78	3418.852	7110
68200	0.08	-13.00	5.33	-405.96	-320.34	3418.963	7110
68300	0.02	-13.10	5.30	-406.49	-320.61	3419.065	7110
68400	-0.02	-12.93	5.27	-405.09	-319.45	3419.170	7110
68500	0.09	-13.00	5.40	-404.69	-318.04	3419.262	7110
68600	0.05	-13.00	5.32	-405.34	-320.43	3419.355	7110
68700	-0.00	-13.08	5.22	-407.62	-321.74	3419.468	7110
68800	-0.04	-12.96	5.37	-405.96	-320.39	3419.559	7110
68900	-0.04	-12.96	5.36	-407.89	-321.77	3419.652	7110
69000	-0.05	-12.92	5.28	-408.10	-323.10	3419.762	7110
69100	0.04	-12.89	5.20	-408.94	-323.03	3419.861	7110
69200	0.01	-13.00	5.19	-409.51	-324.72	3419.969	7110
69300	-0.20	-12.90	5.39	-407.02	-320.80	3420.066	7110
69400	-0.12	-13.04	5.40	-407.30	-320.34	3420.150	7110
69500	-0.04	-13.11	5.42	-408.86	-322.09	3420.270	7110
69600	-0.00	-12.93	5.30	-409.78	-322.86	3420.361	7110
69700	-0.10	-12.94	5.31	-409.20	-322.66	3420.456	7110
69800	0.10	-13.04	5.30	-407.34	-320.27	3420.541	7110
69900	-0.05	-12.98	5.47	-405.96	-319.30	3420.665	7110
70000	0.00	-13.06	5.35	-407.97	-320.76	3420.761	7110
70100	-0.04	-12.99	5.35	-407.04	-321.15	3420.844	7110
70200	-0.08	-12.96	5.35	-408.45	-322.30	3420.956	7110
70300	0.17	-13.03	5.25	-408.50	-323.09	3421.063	7110
70400	-0.02	-12.96	5.23	-408.42	-323.10	3421.160	7110
70500	-0.07	-12.97	5.22	-409.44	-323.84	3421.256	7110
70600	0.06	-12.97	5.21	-410.64	-325.04	3421.351	7110
70700	0.03	-12.98	5.25	-411.34	-326.03	3421.465	7110
70800	0.03	-12.96	5.25	-409.18	-323.79	3421.545	7110
70900	-0.04	-13.01	5.20	-410.03	-324.95	3421.662	7110
71000	-0.09	-12.98	5.19	-410.25	-324.93	3421.752	7110
71100	0.00	-12.89	5.41	-409.13	-323.38	3421.872	7110
71200	-0.21	-12.99	5.27	-409.73	-324.26	3421.962	7110
71300	-0.06	-12.97	5.29	-410.61	-324.91	3422.037	7110
71400	0.08	-13.03	5.25	-408.42	-323.10	3422.161	7110
71500	-0.06	-13.05	5.29	-409.57	-323.28	3422.261	7110
71600	0.02	-13.04	5.31	-408.99	-322.77	3422.347	7110
71700	-0.06	-12.98	5.26	-407.40	-321.96	3422.462	7110
71800	0.35	-13.10	5.30	-407.85	-321.49	3422.572	7110
71900	-0.03	-12.96	5.31	-408.83	-323.16	3422.647	7110
72000	-0.00	-12.93	5.29	-407.59	-321.88	3422.764	7110
72100	-0.36	-12.95	5.26	-408.11	-321.81	3422.871	7110
72200	-0.03	-12.97	5.34	-405.17	-319.28	3422.961	7110
72300	-0.07	-12.96	5.36	-405.73	-318.62	3423.053	7110
72400	-0.03	-13.01	5.32	-407.02	-319.64	3423.157	7110
72500	-0.03	-12.98	5.29	-405.58	-317.65	3423.263	7110
72600	-0.36	-13.08	5.23	-406.34	-319.98	3423.369	7110
72700	0.09	-12.94	5.24	-406.09	-319.24	3423.463	7110
72800	0.14	-13.00	5.27	-406.25	-318.97	3423.557	7110
72900	0.10	-12.96	5.18	-407.43	-319.30	3423.670	7110
73000	0.05	-13.04	5.33	-406.89	-318.69	3423.758	7110
73100	-0.05	-12.93	5.24	-407.24	-319.58	3423.870	7110
73200	-0.07	-12.91	5.36	-407.62	-318.83	3423.961	7110
73300	0.02	-12.96	5.33	-408.15	-319.41	3424.056	7110
73400	-0.21	-13.05	5.38	-407.23	-318.34	3424.167	7110
73500	0.08	-12.80	5.21	-406.71	-319.05	3424.273	7110
73600	0.13	-13.04	5.24	-407.50	-318.86	3424.366	7110
73700	0.08	-12.98	5.31	-406.48	-318.15	3424.463	7110
73800	-0.07	-13.01	5.31	-407.74	-319.41	3424.554	7110
73900	0.20	-13.11	5.19	-410.38	-322.12	3424.672	7110
74000	-0.08	-12.97	5.31	-409.85	-320.68	3424.742	7110
74100	-0.01	-13.00	5.32	-408.89	-319.92	3424.869	7110
74200	0.01	-13.03	5.28	-409.06	-319.99	3424.962	7110
74300	-0.02	-12.98	5.40	-408.58	-319.85	3425.051	7110
74400	-0.09	-13.02	5.33	-409.56	-321.72	3425.169	7110
74500	0.01	-12.92	5.29	-408.95	-320.74	3425.262	7110
74600	-0.32	-12.97	5.29	-409.16	-321.38	3425.370	7110
74700	-0.02	-12.99	5.26	-408.33	-321.33	3425.459	7110
74800	-0.02	-13.00	5.26	-408.01	-321.00	3425.552	7110
74900	0.09	-12.99	5.27	-408.00	-321.84	3425.648	7110
75000	0.00	-13.03	5.27	-407.37	-321.38	3425.762	7110
75100	0.31	-13.13	5.29	-406.97	-319.37	3425.871	7110
75200	-0.08	-12.95	5.32	-408.11	-321.24	3425.962	7110
75300	-0.21	-12.84	5.28	-409.25	-321.78	3426.071	7110
75400	0.08	-13.01	5.26	-408.44	-321.21	3426.162	7110
75500	-0.15	-12.94	5.35	-407.83	-320.38	3426.251	7110
75600	-0.05	-12.92	5.36	-407.59	-320.73	3426.359	7110
75700	0.02	-12.99	5.35	-409.09	-321.50	3426.456	7110
75800	0.31	-12.99	5.36	-408.30	-320.61	3426.572	7110
75900	-0.17	-12.98	5.35	-407.69	-321.35	3426.662	7110
76000	-0.09	-12.97	5.34	-407.01	-320.53	3426.760	7110
76100	-0.06	-12.98	5.30	-407.32	-321.31	3426.862	7110
76200	-0.05	-12.98	5.35	-408.78	-322.40	3426.955	7110
76300	0.07	-13.04	5.40	-407.68	-320.97	3427.070	7110
76400	-0.09	-13.00	5.29	-408.10	-321.32	3427.160	7110
76500	-0.05	-13.08	5.24	-408.17	-320.97	3427.262	7110
76600	0.04	-12.97	5.32	-409.25	-322.00	3427.358	7110
76700	0.01	-13.03	5.32	-408.78	-321.20	3427.449	7110
76800	-0.32	-12.95	5.30	-407.55	-320.80	3427.566	7110
76900	-0.09	-13.04	5.38	-407.47	-319.79	3427.665	7110
77000	0.03	-13.04	5.27	-408.50	-321.01	3427.765	7110
77100	-0.02	-13.02	5.34	-407.38	-319.67	3427.860	7110
77200	-0.11	-12.95	5.29	-408.78	-321.66	3427.954	7110
77300	0.00	-13.17	5.33	-409.65	-321.56	3428.071	7110
77400	0.02	-13.03	5.32	-406.97	-319.99	3428.164	7110
77500	0.04	-12.96	5.32	-407.39	-320.03	3428.267	7110
77600	0.04	-12.98	5.32	-408.75	-321.43	3428.361	7110
77700	0.10	-13.00	5.24	-408.63	-322.06	3428.455	7110
77800	-0.05	-13.00	5.43	-405.44	-318.76	3428.564	7110
77900	0.01	-13.00	5.35	-408.15	-321.84	3428.657	7110
78000	0.02	-12.86	5.33	-406.60	-319.66	3428.771	7110
78100	-0.02	-12.98	5.28	-407.72	-321.19	3428.858	7110
78200	-0.01	-13.00	5.29	-408.46	-321.88	3428.952	7110
78300	0.03	-12.80	5.28	-407.02	-320.18	3429.073	7110
78400	-0.18	-13.12	5.35	-407.14	-319.16	3429.169	7110
78500	-0.07	-12.92	5.28	-408.77	-321.65	3429.263	7110
78600	-0.29	-12.93	5.26	-408.21	-321.97	3429.373	7110
78700	-0.04	-12.97	5.36	-409.03	-321.60	3429.463	7110
78800	-0.10	-12.97	5.27	-408.80	-322.31	3429.552	7110
78900	0.01	-13.17	5.31	-405.19	-319.39	3429.671	7110
79000	-0.04	-13.04	5.38	-406.92	-320.18	3429.760	7110
79100	0.33	-12.84	5.37	-405.96	-319.86	3429.869	7110
79200	-0.10	-13.03	5.35	-408.09	-321.79	3429.958	7110
79300	0.01	-12.96	5.30	-407.83	-321.89	3430.051	7110
79400	-0.03	-13.03	5.36	-407.28	-320.34	3430.150	7110
79500	0.11	-13.00	5.27	-408.66	-321.80	3430.262	7110
79600	0.14	-13.06	5.32	-408.21	-321.44	3430.366	7110
79700	-0.19	-13.12	5.21	-408.94	-323.18	3430.459	7110
79800	-0.05	-12.97	5.35	-407.84	-321.70	3430.551	7110
79900	0.03	-13.10	5.30	-407.94	-321.71	3430.669	7110
80000	-0.05	-13.24	5.31	-409.31	-321.99	3430.773	7110
80100	-0.03	-12.99	5.40	-408.05	-322.44	3430.867	7110
80200	0.15	-13.05	5.28	-408.94	-323.32	3430.965	7110
80300	-0.05	-12.89	5.40	-410.53	-326.10	3431.072	7110
80400	0.15	-12.91	5.35	-409.69	-322.35	3431.163	7110
80500	0.11	-12.96	5.35	-410.42	-324.61	3431.254	7110
80600	0.07	-13.07	5.35	-411.62	-325.74	3431.349	7110
80700	-0.11	-12.78	5.34	-410.90	-326.55	3431.471	7110
80800	-0.08	-12.87	5.30	-413.35	-327.18	3431.560	7110
80900	-0.15	-13.25	5.20	-413.82	-328.41	3431.670	7110
81000	-0.08	-13.07	5.24	-416.00	-329.94	3431.754	7110
81100	-0.02	-13.06	5.32	-416.80	-330.23	3431.802	7110
81200	0.02	-12.96	5.29	-417.18	-330.73	3431.894	7110
81300	-0.24	-12.94	5.35	-421.08	-334.49	3432.007	7110
81400	0.09	-12.99	5.20	-424.15	-337.76	3432.103	7110
81500	0.31	-12.80	5.21	-425.92	-341.10	3432.208	7110
81600	0.13	-12.95	5.24	-428.16	-341.19	3432.298	7110
81700	0.16	-13.03	5.21	-429.77	-342.38	3432.395	7110
81800	-0.07	-12.90	5.28	-431.92	-345.61	3432.512	7110
81900	-0.03	-13.09	5.28	-435.38	-347.52	3432.604	7110
82000	0.15	-13.17	5.21	-435.25	-348.68	3432.710	7110
82100	-0.17	-12.76	5.25	-437.33	-350.09	3432.807	7110
82200	0.08	-12.93	5.22	-433.75	-346.25	3432.894	7110
82300	-0.07	-12.78	5.25	-431.51	-344.42	3433.012	7110
82400	0.03	-13.06	5.25	-428.28	-340.57	3433.105	7110
82500	-0.10	-12.95	5.24	-427.68	-340.68	3433.208	7110
82600	-0.15	-12.95	5.24	-422.55	-335.91	3433.301	7110
82700	-0.25	-12.97	5.34	-421.35	-334.57	3433.395	7110
82800	-0.06	-12.97	5.26	-421.29	-334.58	3433.491	7110
82900	-0.11	-13.04	5.35	-417.49	-329.71	3433.603	7110
83000	-0.16	-13.01	5.33	-416.53	-329.27	3433.708	7110
83100	-0.02	-12.98	5.33	-414.49	-327.81	3433.799	7110
83200	0.10	-12.92	5.31	-414.37	-329.04	3433.914	7110
83300	-0.03	-12.97	5.34	-413.09	-325.82	3434.006	7110
83400	0.05	-13.01	5.32	-413.76	-326.63	3434.104	7110
83500	-0.24	-12.98	5.39	-411.88	-324.79	3434.208	7110
83600	0.05	-12.99	5.32	-410.76	-324.01	3434.302	7110
83700	-0.03	-13.05	5.38	-409.79	-322.76	3434.394	7110
83800	0.16	-12.95	5.40	-409.26	-322.27	3434.511	7110
83900	-0.12	-12.99	5.43	-409.53	-322.52	3434.604	7110
84000	-0.23	-13.02	5.50	-409.40	-321.97	3434.709	7110
84100	0.01	-12.99	5.40	-409.91	-323.30	3434.801	7110
84200	-0.04	-13.01	5.39	-408.37	-322.16	3434.894	7110
84300	0.05	-13.07	5.36	-409.97	-323.34	3435.008	7110
84400	-0.16	-12.94	5.36	-410.05	-324.35	3435.100	7110
84500	0.12	-13.00	5.37	-409.09	-322.01	3435.207	7110
84600	-0.09	-13.00	5.37	-409.79	-322.69	3435.299	7110
84700	0.04	-12.95	5.37	-409.73	-324.13	3435.390	7110
84800	-0.14	-13.01	5.39	-411.10	-325.26	3435.508	7110
84900	0.07	-12.97	5.37	-411.26	-324.64	3435.604	7110
85000	-0.01	-13.11	5.16	-413.05	-325.33	3435.708	7110
85100	0.06	-12.97	5.37	-409.81	-322.29	3435.799	7110
85200	0.10	-12.97	5.37	-410.43	-322.73	3435.894	7110
85300	-0.16	-13.05	5.36	-412.36	-323.88	3436.008	7110
85400	-0.24	-12.66	5.50	-410.57	-323.65	3436.112	7110
85500	-0.14	-13.04	5.38	-410.19	-322.72	3436.197	7110
85600	0.03	-13.03	5.34	-409.04	-321.74	3436.301	7110
85700	0.08	-13.00	5.31	-412.00	-324.77	3436.394	7110
85800	0.10	-12.97	5.39	-410.06	-323.66	3436.508	7110
85900	-0.11	-12.95	5.34	-411.47	-323.93	3436.604	7110
86000	-0.21	-12.92	5.31	-409.68	-322.05	3436.711	7110
86100	-0.09	-13.06	5.37	-409.37	-321.87	3436.806	7110
86200	-0.11	-12.99	5.36	-411.04	-323.39	3436.886	7110
86300	0.05	-13.05	5.46	-409.79	-320.75	3437.011	7110
86400	0.13	-12.98	5.35	-409.31	-320.73	3437.103	7110
86500	-0.04	-12.97	5.29	-410.05	-322.15	3437.208	7110
86600	0.01	-12.99	5.37	-410.07	-321.62	3437.300	7110
86700	0.09	-12.98	5.30	-411.31	-322.96	3437.395	7110
86800	0.17	-13.19	5.34	-410.35	-321.39	3437.508	7110
86900	-0.04	-12.99	5.29	-411.54	-322.82	3437.602	7110
87000	0.16	-13.00	5.37	-409.85	-321.62	3437.706	7110
87100	-0.11	-13.02	5.30	-413.17	-324.31	3437.797	7110
87200	0.02	-12.98	5.35	-414.50	-325.17	3437.890	7110
87300	0.15	-13.29	5.18	-419.30	-329.84	3438.013	7110
87400	0.03	-13.02	5.31	-419.18	-329.58	3438.105	7110
87500	0.03	-12.99	5.26	-419.11	-328.15	3438.210	7110
87600	0.02	-13.07	5.24	-418.96	-329.78	3438.298	7110
87700	0.04	-12.94	5.30	-419.02	-329.74	3438.394	7110
87800	0.07	-12.92	5.22	-421.05	-331.01	3438.508	7110
87900	0.08	-12.84	5.22	-419.90	-330.05	3438.602	7110
88000	-0.01	-12.95	5.33	-419.75	-329.99	3438.708	7110
88100	0.03	-13.00	5.38	-418.58	-328.84	3438.797	7110
88200	0.01	-13.00	5.32	-418.79	-329.50	3438.901	7110
88300	0.06	-12.94	5.34	-417.80	-329.55	3439.005	7110
88400	0.25	-12.91	5.28	-416.64	-327.45	3439.112	7110
88500	-0.01	-12.97	5.38	-415.38	-325.77	3439.201	7110
88600	-0.17	-13.01	5.40	-415.42	-325.20	3439.298	7110
88700	0.05	-13.03	5.31	-413.10	-323.59	3439.409	7110
88800	0.14	-13.14	5.31	-413.85	-324.67	3439.509	7110
88900	-0.00	-13.00	5.39	-413.23	-323.62	3439.589	7110
89000	0.14	-12.98	5.36	-413.14	-325.06	3439.708	7110
89100	0.39	-13.27	5.19	-413.35	-323.85	3439.814	7110
89200	0.15	-13.02	5.20	-413.74	-324.31	3439.905	7110
89300	0.10	-12.98	5.35	-413.61	-324.43	3439.990	7110
89400	0.13	-12.97	5.30	-410.65	-321.95	3440.110	7110
89500	0.00	-12.99	5.33	-410.85	-322.15	3440.201	7110
89600	0.06	-12.97	5.36	-410.66	-322.60	3440.280	7110
89700	-0.08	-12.85	5.31	-411.11	-323.12	3440.408	7110
89800	0.03	-13.01	5.35	-411.66	-322.80	3440.496	7110
89900	-0.04	-13.00	5.41	-409.41	-320.87	3440.589	7110
90000	0.20	-13.09	5.32	-410.69	-322.23	3440.705	7110
90100	0.56	-12.88	5.26	-413.87	-325.86	3440.814	7110
90200	-0.91	-13.29	5.51	-410.37	-322.36	3440.915	7110
90300	-0.08	-13.04	5.44	-410.66	-321.59	3440.998	7110
90400	0.11	-12.95	5.36	-411.06	-322.22	3441.091	7110
90500	0.17	-13.06	5.33	-412.22	-322.77	3441.209	7110
90600	-0.23	-13.23	5.51	-412.36	-321.62	3441.312	7110
90700	0.15	-13.14	5.30	-414.74	-325.39	3441.406	7110
90800	0.02	-12.99	5.36	-417.24	-327.65	3441.496	7110
90900	0.24	-13.00	5.27	-418.00	-328.23	3441.601	7110
91000	-0.36	-13.05	5.41	-418.32	-327.93	3441.710	7110
91100	-0.10	-13.10	5.35	-418.46	-327.88	3441.807	7110
91200	0.03	-12.99	5.24	-421.48	-331.93	3441.896	7110
91300	0.14	-13.10	5.24	-420.62	-332.20	3442.011	7110
91400	0.36	-13.15	5.12	-426.09	-336.94	3442.107	7110
91500	-0.06	-12.98	5.25	-423.95	-334.74	3442.200	7110
91600	-0.04	-12.99	5.30	-421.54	-332.52	3442.293	7110
91700	0.22	-12.99	5.26	-419.75	-331.10	3442.400	7110
91800	-0.22	-12.85	5.31	-419.25	-330.23	3442.509	7110
91900	-0.01	-12.99	5.35	-417.38	-328.63	3442.603	7110
92000	0.02	-13.03	5.30	-415.63	-326.86	3442.691	7110
92100	0.15	-12.93	5.24	-416.28	-327.78	3442.809	7110
92200	0.40	-13.34	5.38	-415.58	-326.93	3442.913	7110
92300	-0.15	-12.97	5.36	-414.45	-326.42	3442.976	7110
92400	0.10	-13.01	5.35	-412.77	-323.71	3443.106	7110
92500	0.04	-13.03	5.45	-411.89	-322.67	3443.201	7110
92600	0.07	-13.01	5.31	-413.94	-324.85	3443.306	7110
92700	0.02	-12.97	5.29	-414.71	-325.75	3443.394	7110
92800	-0.04	-12.99	5.36	-413.63	-326.79	3443.515	7110
92900	0.16	-13.00	5.28	-419.85	-330.90	3443.606	7110
93000	0.62	-12.38	5.11	-424.34	-335.96	3443.714	7110
93100	0.15	-13.07	5.35	-425.31	-335.94	3443.805	7110
93200	-0.06	-12.85	5.26	-428.08	-339.07	3443.903	7110
93300	-0.02	-12.96	5.28	-427.79	-338.57	3443.992	7110
93400	-0.03	-12.87	5.25	-425.07	-336.27	3444.109	7110
93500	-0.05	-12.90	5.40	-422.01	-333.16	3444.201	7110
93600	-0.07	-12.87	5.33	-420.47	-331.50	3444.309	7110
93700	0.07	-13.00	5.39	-418.02	-329.08	3444.399	7110
93800	-0.15	-12.98	5.44	-415.00	-326.51	3444.490	7110
93900	-0.16	-12.96	5.43	-412.10	-323.36	3444.605	7110
94000	-0.13	-12.96	5.44	-410.83	-321.41	3444.701	7110
94100	0.09	-13.01	5.48	-410.89	-321.92	3444.809	7110
94200	-0.13	-12.99	5.52	-409.29	-320.72	3444.899	7110
94300	0.06	-12.98	5.43	-408.99	-320.26	3444.994	7110
94400	-0.14	-13.07	5.42	-407.72	-319.29	3445.106	7110
94500	-0.03	-12.98	5.46	-407.81	-319.67	3445.201	7110
94600	-0.08	-13.06	5.41	-406.33	-318.78	3445.306	7110
94700	-0.08	-12.98	5.43	-406.42	-318.07	3445.396	7110
94800	0.00	-12.98	5.41	-406.25	-317.94	3445.490	7110
94900	0.07	-13.16	5.36	-405.38	-317.01	3445.612	7110
95000	0.11	-12.98	5.40	-405.52	-317.50	3445.680	7110
95100	-0.17	-12.88	5.33	-406.14	-317.97	3445.808	7110
95200	0.00	-12.97	5.42	-404.19	-315.68	3445.898	7110
95300	-0.10	-13.02	5.43	-403.86	-315.37	3445.990	7110
95400	0.11	-13.17	5.60	-400.56	-312.60	3446.113	7110
95500	0.05	-13.06	5.42	-402.68	-313.27	3446.204	7110
95600	-0.09	-13.00	5.45	-402.99	-315.04	3446.294	7110
95700	0.11	-13.03	5.36	-404.23	-316.36	3446.402	7110
95800	0.05	-13.12	5.27	-405.45	-317.39	3446.510	7110
95900	0.01	-13.02	5.38	-404.41	-316.44	3446.589	7110
96000	0.00	-12.95	5.32	-405.16	-317.45	3446.703	7110
96100	-0.24	-13.09	5.23	-406.91	-319.04	3446.811	7110
96200	0.04	-12.97	5.33	-406.19	-317.53	3446.895	7110
96300	-0.20	-13.23	5.38	-406.05	-317.55	3447.012	7110
96400	0.19	-13.03	5.24	-408.83	-321.01	3447.109	7110
96500	0.24	-12.93	5.31	-409.34	-321.36	3447.203	7110
96600	0.00	-12.99	5.35	-409.93	-321.90	3447.291	7110
96700	-0.07	-12.71	5.35	-410.43	-322.30	3447.410	7110
96800	0.14	-12.92	5.19	-411.57	-323.81	3447.513	7110
96900	-0.00	-13.01	5.25	-413.63	-325.91	3447.605	7110
97000	0.04	-12.97	5.25	-414.81	-326.96	3447.701	7110
97100	0.22	-13.02	5.33	-413.30	-325.63	3447.808	7110
97200	-0.12	-13.03	5.35	-412.79	-324.60	3447.900	7110
97300	0.01	-12.99	5.26	-413.91	-326.18	3447.996	7110
97400	-0.04	-12.96	5.27	-416.44	-328.95	3448.081	7110
97500	-0.06	-12.97	5.26	-416.26	-328.81	3448.128	7110
97600	-0.13	-12.92	5.40	-413.77	-326.76	3448.245	7110
97700	0.13	-13.06	5.29	-414.71	-327.16	3448.352	7110
97800	-0.01	-12.93	5.25	-416.47	-329.99	3448.443	7110
97900	-0.09	-13.01	5.32	-416.55	-331.17	3448.543	7110
98000	0.04	-13.03	5.25	-415.16	-329.99	3448.634	7110
98100	-0.22	-12.89	5.31	-415.30	-329.60	3448.750	7110
98200	-0.02	-13.03	5.27	-417.12	-332.65	3448.840	7110
98300	-0.12	-13.04	5.23	-418.04	-332.41	3448.948	7110
98400	-0.01	-12.99	5.27	-418.36	-333.55	3449.029	7110
98500	-0.12	-13.08	5.32	-416.17	-331.67	3449.155	7110
98600	-0.06	-12.96	5.26	-417.70	-332.32	3449.245	7110
98700	0.08	-12.86	5.40	-417.80	-332.43	3449.351	7110
98800	-0.12	-13.02	5.32	-415.84	-331.53	3449.444	7110
98900	-0.04	-12.96	5.33	-417.28	-332.97	3449.535	7110
99000	0.11	-12.87	5.34	-415.04	-331.62	3449.655	7110
99100	0.01	-13.27	5.27	-415.34	-331.64	3449.750	7110
99200	-0.86	-13.11	5.57	-414.84	-331.64	3449.856	7110
99300	-0.08	-13.08	5.37	-414.02	-330.60	3449.948	7110
99400	-0.07	-12.99	5.32	-414.81	-332.28	3450.044	7110
99500	-0.01	-13.46	5.41	-414.11	-334.60	3450.156	7110
99600	0.25	-13.04	5.29	-415.36	-337.77	3450.247	7110
99700	-0.69	-13.05	5.51	-414.72	-337.35	3450.354	7110
99800	-0.14	-12.90	5.38	-416.39	-339.21	3450.448	7110
99900	-0.16	-12.94	5.37	-414.84	-337.77	3450.540	7110
100000	-0.01	-12.92	5.46	-415.61	-339.37	3450.652	7110
100100	0.04	-13.05	5.45	-414.80	-337.49	3450.745	7110
100200	0.14	-13.22	5.39	-417.42	-340.17	3450.853	7110
100300	-0.16	-13.11	5.39	-416.58	-340.24	3450.951	7110
100400	-0.02	-13.04	5.28	-418.08	-340.44	3451.043	7110
100500	-0.16	-13.07	5.50	-416.86	-340.24	3451.153	7110
100600	0.01	-12.93	5.36	-415.57	-340.27	3451.243	7110
100700	0.13	-13.04	5.44	-415.51	-338.63	3451.333	7110
100800	-0.03	-12.99	5.41	-416.07	-340.00	3451.422	7110
100900	0.27	-12.83	5.45	-415.61	-339.14	3451.556	7110
101000	0.03	-12.91	5.29	-418.88	-342.98	3451.648	7110
101100	-0.03	-12.97	5.32	-416.55	-341.68	3451.731	7110
101200	0.29	-12.90	5.51	-415.84	-339.79	3451.855	7110
101300	-0.03	-12.93	5.33	-415.82	-340.99	3451.947	7110
101400	-0.08	-13.08	5.40	-413.54	-339.02	3452.054	7110
101500	0.08	-13.03	5.30	-417.88	-342.19	3452.145	7110
101600	-0.03	-12.94	5.38	-417.34	-341.55	3452.238	7110
101700	-0.14	-12.94	5.34	-416.70	-341.31	3452.333	7110
101800	0.05	-13.02	5.36	-414.04	-338.26	3452.450	7110
101900	-0.07	-12.99	5.42	-415.79	-339.59	3452.545	7110
102000	-0.26	-12.91	5.35	-416.15	-340.62	3452.649	7110
102100	0.12	-12.58	5.38	-416.12	-341.10	3452.754	7110
102200	-0.13	-12.91	5.44	-416.03	-343.16	3452.838	7110
102300	-0.11	-12.97	5.45	-413.49	-342.30	3452.948	7110
102400	0.20	-13.10	5.42	-415.06	-341.93	3453.054	7110
102500	-0.04	-13.03	5.36	-415.19	-340.28	3453.141	7110
102600	0.17	-13.06	5.44	-414.78	-339.73	3453.248	7110
102700	0.23	-13.16	5.63	-414.56	-340.96	3453.355	7110
102800	-0.74	-13.21	5.38	-414.13	-341.20	3453.456	7110
102900	0.01	-12.99	5.36	-413.87	-340.59	3453.532	7110
103000	0.04	-12.93	5.45	-414.77	-342.65	3453.649	7110
103100	0.02	-12.89	5.34	-416.08	-344.05	3453.746	7110
103200	-0.09	-12.97	5.39	-413.65	-342.75	3453.850	7110
103300	-0.01	-12.93	5.35	-414.13	-342.68	3453.937	7110
103400	0.01	-12.75	5.42	-415.18	-343.80	3454.055	7110
103500	-0.02	-12.80	5.45	-414.59	-342.46	3454.148	7110
103600	0.07	-12.89	5.35	-415.79	-344.09	3454.254	7110
103700	-0.15	-12.93	5.32	-414.80	-343.13	3454.347	7110
103800	0.11	-12.97	5.33	-414.73	-343.00	3454.434	7110
103900	0.11	-12.76	5.34	-414.36	-343.68	3454.555	7110
104000	-0.15	-12.89	5.43	-413.85	-343.17	3454.646	7110
104100	0.12	-13.18	5.20	-413.25	-342.74	3454.754	7110
104200	-0.17	-13.06	5.49	-413.06	-342.55	3454.850	7110
104300	-0.05	-12.96	5.42	-414.03	-343.08	3454.941	7110
104400	-0.08	-12.99	5.35	-413.77	-343.43	3455.055	7110
104500	-0.01	-12.95	5.45	-411.92	-340.35	3455.149	7110
104600	0.26	-12.59	5.39	-412.93	-343.64	3455.256	7110
104700	0.16	-13.05	5.37	-412.71	-341.88	3455.346	7110
104800	-0.16	-13.08	5.40	-414.45	-342.97	3455.438	7110
104900	0.21	-13.69	5.54	-412.24	-341.20	3455.556	7110
105000	0.08	-13.08	5.35	-413.39	-342.90	3455.647	7110
105100	0.14	-13.02	5.33	-411.61	-341.55	3455.754	7110
105200	0.04	-12.99	5.44	-411.15	-339.47	3455.843	7110
105300	-0.07	-12.99	5.37	-413.25	-341.69	3455.936	7110
105400	-0.04	-12.93	5.41	-412.39	-341.24	3456.030	7110
105500	-0.07	-13.08	5.48	-410.33	-338.73	3456.149	7110
105600	0.03	-12.92	5.43	-411.51	-340.07	3456.240	7110
105700	-0.26	-13.03	5.47	-411.01	-339.99	3456.348	7110
105800	0.26	-13.05	5.42	-411.46	-340.70	3456.447	7110
105900	0.07	-12.57	5.55	-412.45	-341.24	3456.555	7110
106000	0.20	-12.98	5.40	-412.97	-341.22	3456.649	7110
106100	0.31	-12.93	5.38	-412.00	-339.82	3456.755	7110
106200	-0.02	-12.99	5.42	-413.15	-341.94	3456.843	7110
106300	0.04	-13.00	5.39	-413.99	-341.84	3456.936	7110
106400	-0.12	-12.89	5.43	-413.68	-342.54	3457.053	7110
106500	-0.07	-12.97	5.39	-414.24	-342.39	3457.138	7110
106600	-0.18	-12.89	5.42	-415.33	-342.01	3457.254	7110
106700	0.07	-12.98	5.39	-414.56	-342.92	3457.343	7110
106800	-0.14	-12.93	5.43	-414.04	-341.63	3457.438	7110
106900	-0.02	-12.91	5.32	-415.37	-341.79	3457.555	7110
107000	0.09	-12.96	5.35	-418.09	-344.16	3457.649	7110
107100	-0.05	-13.02	5.36	-417.54	-343.25	3457.739	7110
107200	-0.07	-13.00	5.39	-417.74	-344.42	3457.831	7110
107300	0.03	-12.83	5.40	-418.30	-346.34	3457.950	7110
107400	0.11	-12.95	5.36	-417.59	-346.18	3458.045	7110
107500	0.00	-13.01	5.38	-419.77	-347.59	3458.132	7110
107600	-0.29	-13.07	5.39	-415.77	-343.08	3458.254	7110
107700	0.02	-12.90	5.46	-416.83	-343.87	3458.354	7110
107800	-0.01	-13.00	5.42	-418.03	-344.96	3458.444	7110
107900	0.33	-13.07	5.43	-417.76	-346.31	3458.551	7110
108000	-0.20	-12.89	5.35	-419.16	-346.79	3458.644	7110
108100	0.06	-13.02	5.39	-419.57	-347.45	3458.738	7110
108200	-0.14	-12.68	5.33	-418.63	-346.87	3458.854	7110
108300	0.03	-13.01	5.40	-417.55	-345.85	3458.950	7110
108400	-0.03	-12.51	5.45	-417.14	-345.03	3459.054	7110
108500	0.10	-12.70	5.53	-414.38	-341.95	3459.153	7110
108600	0.01	-12.98	5.53	-413.87	-340.77	3459.239	7110
108700	0.04	-13.00	5.42	-417.12	-344.12	3459.335	7110
108800	-0.07	-12.97	5.54	-414.30	-341.85	3459.448	7110
108900	-0.04	-12.95	5.45	-415.13	-342.05	3459.553	7110
109000	0.02	-13.08	5.40	-416.45	-343.69	3459.646	7110
109100	-0.12	-12.98	5.38	-417.26	-345.47	3459.737	7110
109200	-0.03	-12.99	5.42	-415.85	-343.46	3459.834	7110
109300	0.16	-13.06	5.47	-413.32	-340.50	3459.942	7110
109400	-0.15	-13.01	5.40	-416.22	-343.15	3460.052	7110
109500	-0.08	-13.02	5.34	-416.38	-343.68	3460.144	7110
109600	-0.12	-12.97	5.37	-415.30	-343.97	3460.237	7110
109700	-0.33	-13.18	5.35	-413.89	-341.71	3460.355	7110
109800	-0.17	-12.94	5.43	-412.74	-339.92	3460.448	7110
109900	0.18	-13.04	5.42	-413.24	-340.80	3460.530	7110
110000	-0.01	-12.87	5.47	-415.09	-344.35	3460.649	7110
110100	0.00	-13.01	5.47	-412.68	-340.56	3460.739	7110
110200	0.23	-13.10	5.47	-414.24	-342.47	3460.852	7110
110300	0.09	-12.99	5.38	-415.58	-344.95	3460.945	7110
110400	0.07	-13.03	5.39	-414.08	-343.32	3461.038	7110
110500	-0.04	-12.94	5.28	-415.51	-345.04	3461.155	7110
110600	0.19	-12.96	5.38	-414.99	-343.92	3461.245	7110
110700	0.08	-12.95	5.34	-415.59	-342.93	3461.350	7110
110800	0.08	-13.01	5.37	-415.61	-343.50	3461.444	7110
110900	-0.03	-12.96	5.40	-417.39	-345.67	3461.533	7110
111000	0.14	-12.93	5.31	-418.08	-347.78	3461.650	7110
111100	-0.25	-13.08	5.44	-415.79	-343.81	3461.741	7110
111200	-0.14	-12.59	5.26	-415.81	-343.84	3461.854	7110
111300	-0.01	-12.93	5.36	-415.48	-343.18	3461.937	7110
111400	0.08	-13.08	5.32	-416.51	-344.02	3462.039	7110
111500	-0.21	-13.20	5.34	-419.74	-347.51	3462.152	7110
111600	-0.13	-13.02	5.34	-416.75	-343.85	3462.244	7110
111700	-0.34	-13.00	5.40	-416.64	-345.18	3462.355	7110
111800	0.11	-12.94	5.31	-417.60	-345.11	3462.444	7110
111900	-0.08	-12.90	5.40	-415.44	-343.24	3462.544	7110
112000	-0.15	-13.03	5.42	-416.10	-343.92	3462.655	7110
112100	0.11	-12.99	5.45	-415.89	-343.61	3462.746	7110
112200	-0.16	-13.07	5.45	-414.44	-342.34	3462.854	7110
112300	-0.06	-13.04	5.38	-415.39	-343.64	3462.947	7110
112400	0.11	-13.05	5.46	-414.83	-342.80	3463.034	7110
112500	-0.19	-12.74	5.42	-417.21	-346.98	3463.153	7110
112600	0.05	-12.95	5.36	-415.86	-343.78	3463.238	7110
112700	0.14	-12.52	5.49	-413.75	-342.01	3463.355	7110
112800	-0.02	-13.01	5.44	-413.56	-342.71	3463.449	7110
112900	-0.06	-12.93	5.41	-413.65	-342.69	3463.541	7110
113000	-0.13	-13.08	5.47	-413.25	-344.51	3463.654	7110
113100	0.03	-13.04	5.52	-413.41	-342.73	3463.745	7110
113200	0.12	-12.89	5.34	-413.85	-344.34	3463.852	7110
113300	0.03	-13.00	5.48	-411.58	-342.41	3463.947	7110
113400	-0.11	-12.93	5.47	-411.69	-341.73	3464.040	7110
113500	0.09	-12.81	5.40	-412.87	-340.99	3464.149	7110
113600	-0.08	-12.98	5.42	-411.91	-341.80	3464.244	7110
113700	0.34	-12.90	5.34	-410.94	-342.00	3464.354	7110
113800	-0.07	-12.89	5.44	-410.64	-341.24	3464.435	7110
113800	-0.02	-12.97	5.43	-411.05	-343.96	3464.485	7110
113900	0.05	-13.02	5.39	-412.43	-344.52	3464.576	7110
114000	0.40	-12.68	5.45	-411.24	-342.52	3464.697	7110
114100	0.05	-12.93	5.45	-411.28	-342.28	3464.790	7110
114200	0.14	-13.08	5.25	-413.99	-344.11	3464.896	7110
114300	0.03	-12.97	5.44	-410.75	-342.15	3464.986	7110
114400	0.08	-13.04	5.38	-413.07	-344.10	3465.093	7110
114500	-0.15	-13.04	5.41	-412.11	-343.38	3465.185	7110
114600	0.25	-13.00	5.31	-412.65	-344.46	3465.289	7110
114700	0.07	-12.97	5.42	-413.25	-344.43	3465.379	7110
114800	-0.13	-12.92	5.37	-413.78	-345.10	3465.495	7110
114900	0.05	-13.04	5.42	-411.83	-342.70	3465.580	7110
115000	0.11	-13.02	5.34	-412.82	-343.93	3465.683	7110
115100	0.09	-13.16	5.31	-415.30	-345.37	3465.786	7110
115200	0.07	-12.99	5.38	-416.26	-345.87	3465.886	7110
115300	-0.08	-13.13	5.42	-416.50	-348.03	3465.992	7110
115400	0.15	-13.00	5.41	-415.07	-347.15	3466.089	7110
115500	-0.02	-13.01	5.43	-415.03	-349.02	3466.179	7110
115600	-0.01	-12.87	5.50	-413.88	-347.68	3466.293	7110
115700	-0.01	-13.03	5.37	-413.37	-348.11	3466.386	7110
115800	0.06	-13.01	5.36	-413.14	-346.79	3466.483	7110
115900	-0.03	-13.05	5.42	-413.88	-347.38	3466.572	7110
116000	0.03	-13.09	5.38	-414.16	-347.81	3466.695	7110
116100	0.09	-13.02	5.42	-415.70	-348.53	3466.784	7110
116200	-0.03	-13.05	5.35	-414.55	-346.35	3466.887	7110
116300	-0.08	-13.07	5.38	-415.55	-346.51	3466.983	7110
116400	0.52	-13.58	5.39	-414.78	-347.21	3467.097	7110
116500	0.03	-12.87	5.48	-413.38	-344.90	3467.188	7110
116600	0.13	-12.96	5.29	-414.07	-345.63	3467.291	7110
116700	0.12	-13.05	5.36	-413.45	-346.85	3467.385	7110
116800	0.31	-13.06	5.30	-417.66	-349.56	3467.494	7110
116900	0.05	-13.06	5.35	-417.26	-349.83	3467.592	7110
117000	-0.01	-13.00	5.38	-416.23	-349.46	3467.677	7110
117100	-0.11	-13.03	5.38	-416.18	-348.67	3467.794	7110
117200	-0.13	-13.10	5.38	-413.92	-347.15	3467.894	7110
117300	-0.03	-13.05	5.31	-415.49	-348.01	3467.984	7110
117400	0.06	-12.97	5.32	-415.17	-348.13	3468.075	7110
117500	-0.09	-12.80	5.35	-414.62	-348.47	3468.194	7110
117600	0.05	-12.72	5.48	-412.33	-345.08	3468.296	7110
117700	-0.07	-13.06	5.39	-414.17	-346.22	3468.387	7110
117800	-0.14	-13.03	5.49	-411.84	-344.01	3468.481	7110
117900	0.05	-12.99	5.42	-411.98	-345.33	3468.590	7110
118000	0.17	-12.72	5.41	-413.18	-346.45	3468.697	7110
118100	-0.03	-12.92	5.42	-412.07	-345.19	3468.784	7110
118200	0.08	-12.98	5.35	-412.83	-346.28	3468.873	7110
118300	0.15	-13.11	5.37	-413.56	-347.28	3468.992	7110
118400	0.10	-12.88	5.42	-414.16	-348.44	3469.091	7110
118500	0.00	-12.99	5.36	-414.44	-349.93	3469.185	7110
118600	-0.02	-12.94	5.43	-413.62	-350.57	3469.276	7110
118700	0.14	-13.27	5.41	-412.58	-351.15	3469.394	7110
118800	0.04	-13.06	5.33	-414.13	-352.17	3469.491	7110
118900	0.10	-12.99	5.41	-414.28	-351.52	3469.583	7110
119000	-0.09	-12.94	5.39	-415.02	-353.54	3469.676	7110
119100	-0.04	-13.16	5.35	-417.01	-354.82	3469.793	7110
119200	-0.35	-13.00	5.47	-414.22	-353.65	3469.886	7110
119300	-0.02	-13.03	5.43	-414.14	-352.82	3469.969	7110
119400	0.08	-13.03	5.33	-414.70	-354.02	3470.080	7110
119500	-0.02	-12.89	5.35	-417.28	-356.13	3470.194	7110
119600	0.08	-13.03	5.32	-416.38	-354.88	3470.285	7110
119700	0.26	-13.09	5.32	-417.10	-354.99	3470.387	7110
119800	0.04	-12.98	5.33	-418.58	-356.25	3470.481	7110
119900	0.31	-12.93	5.45	-418.82	-358.09	3470.597	7110
120000	0.03	-12.99	5.29	-417.54	-356.36	3470.681	7110
120100	-0.10	-12.92	5.32	-417.74	-356.93	3470.784	7110
120200	0.06	-13.01	5.40	-415.51	-353.60	3470.874	7110
120300	-0.11	-13.15	5.42	-418.55	-356.04	3470.992	7110
120400	-0.03	-13.03	5.33	-417.42	-355.68	3471.082	7110
120500	0.06	-13.05	5.36	-416.69	-354.64	3471.186	7110
120600	0.03	-12.97	5.33	-419.48	-357.41	3471.294	7110
120700	-0.25	-13.16	5.24	-420.04	-357.83	3471.395	7110
120800	0.16	-13.03	5.40	-416.76	-354.04	3471.486	7110
120900	0.03	-12.89	5.35	-417.52	-354.56	3471.584	7110
121000	-0.30	-12.79	5.26	-420.52	-357.99	3471.695	7110
121100	0.16	-12.90	5.20	-420.37	-358.00	3471.794	7110
121200	-0.03	-12.99	5.30	-419.17	-355.53	3471.884	7110
121300	0.14	-13.01	5.35	-417.61	-354.28	3471.984	7110
121400	-0.08	-12.99	5.44	-415.82	-352.61	3472.088	7110
121500	0.02	-13.04	5.41	-417.40	-353.80	3472.188	7110
121600	-0.01	-12.95	5.39	-416.08	-352.78	3472.283	7110
121700	0.05	-13.05	5.34	-416.84	-353.53	3472.371	7110
121800	0.11	-13.04	5.39	-414.42	-351.57	3472.493	7110
121900	0.00	-13.28	5.46	-412.95	-350.02	3472.596	7110
122000	-0.00	-13.02	5.37	-415.61	-353.53	3472.672	7110
122100	0.11	-13.02	5.36	-415.56	-353.75	3472.774	7110
122200	-0.20	-12.90	5.45	-416.39	-354.63	3472.895	7110
122300	-0.34	-13.30	5.37	-416.17	-354.34	3472.997	7110
122400	0.15	-12.99	5.36	-416.30	-353.50	3473.088	7110
122500	-0.08	-13.01	5.38	-414.49	-350.99	3473.177	7110
122600	-0.11	-12.94	5.36	-416.78	-354.27	3473.291	7110
122700	-0.08	-13.15	5.35	-414.88	-351.15	3473.392	7110
122800	0.08	-13.00	5.42	-414.55	-351.28	3473.486	7110
122900	-0.01	-13.04	5.32	-415.73	-352.43	3473.576	7110
123000	0.10	-12.88	5.41	-412.71	-350.18	3473.692	7110
123100	0.04	-13.34	5.36	-414.13	-351.11	3473.796	7110
123200	-0.12	-13.02	5.31	-415.00	-352.21	3473.887	7110
123300	-0.28	-13.33	5.41	-412.67	-350.30	3473.998	7110
123400	-0.15	-12.91	5.47	-413.14	-350.98	3474.093	7110
123500	0.03	-13.10	5.37	-414.17	-351.30	3474.196	7110
123600	-0.06	-13.06	5.38	-413.83	-350.58	3474.285	7110
123700	0.07	-12.97	5.36	-413.79	-350.95	3474.377	7110
123800	-0.48	-12.72	5.47	-413.53	-350.32	3474.498	7110
123900	-0.04	-13.02	5.39	-413.69	-351.10	3474.589	7110
124000	-0.08	-12.76	5.40	-414.69	-352.59	3474.696	7110
124100	-0.01	-12.91	5.33	-415.00	-353.39	3474.776	7110
124200	0.24	-13.12	5.29	-412.83	-350.18	3474.893	7110
124300	-0.12	-12.95	5.45	-412.92	-350.10	3474.984	7110
124400	-0.03	-12.95	5.49	-410.09	-347.03	3475.086	7110
124500	-0.09	-13.01	5.50	-410.28	-347.41	3475.176	7110
124600	0.28	-13.03	5.35	-412.43	-350.08	3475.290	7110
124700	0.03	-13.01	5.41	-411.41	-349.88	3475.374	7110
124800	0.08	-12.97	5.46	-409.82	-348.24	3475.484	7110
124900	-0.00	-13.00	5.47	-410.43	-347.87	3475.578	7110
125000	-0.03	-12.95	5.31	-413.65	-352.11	3475.693	7110
125100	0.05	-13.02	5.38	-412.19	-350.45	3475.787	7110
125200	-0.02	-13.02	5.43	-412.03	-349.34	3475.887	7110
125300	0.17	-12.97	5.34	-412.41	-350.47	3475.983	7110
125400	-0.19	-13.06	5.48	-410.66	-349.11	3476.094	7110
125500	-0.02	-13.00	5.45	-411.55	-350.71	3476.180	7110
125600	-0.04	-12.96	5.42	-410.35	-349.08	3476.282	7110
125700	-0.01	-13.04	5.36	-411.83	-349.57	3476.372	7110
125800	-0.02	-12.92	5.40	-410.26	-348.74	3476.491	7110
125900	0.16	-12.98	5.39	-410.69	-348.68	3476.583	7110
126000	-0.12	-12.92	5.34	-413.42	-351.80	3476.686	7110
126100	0.11	-12.99	5.39	-412.55	-351.52	3476.774	7110
126200	0.01	-13.16	5.38	-412.39	-351.36	3476.896	7110
126300	-0.07	-13.01	5.40	-413.09	-352.49	3476.985	7110
126400	-0.11	-12.98	5.33	-412.87	-350.94	3477.088	7110
126500	0.03	-13.05	5.28	-413.42	-351.52	3477.178	7110
126600	-0.48	-13.21	5.36	-413.21	-351.33	3477.295	7110
126700	0.06	-12.98	5.36	-412.01	-349.39	3477.386	7110
126800	-0.16	-13.02	5.36	-412.83	-350.01	3477.483	7110
126900	-0.03	-13.04	5.36	-411.63	-349.59	3477.581	7110
127000	0.11	-13.00	5.38	-411.49	-350.09	3477.693	7110
127100	-0.09	-12.94	5.37	-413.08	-350.56	3477.782	7110
127200	0.09	-12.97	5.36	-413.55	-350.88	3477.886	7110
127300	0.11	-13.01	5.44	-410.87	-348.56	3477.977	7110
127400	-0.14	-12.96	5.41	-412.06	-349.62	3478.080	7110
127500	0.06	-12.99	5.40	-411.45	-348.62	3478.183	7110
127600	-0.22	-12.96	5.35	-412.92	-351.27	3478.286	7110
127700	0.14	-12.96	5.39	-411.98	-350.30	3478.378	7110
127800	0.28	-13.10	5.31	-412.41	-350.05	3478.496	7110
127900	-0.08	-13.03	5.36	-412.78	-351.94	3478.588	7110
128000	0.11	-12.96	5.39	-413.55	-351.95	3478.687	7110
128100	-0.05	-13.01	5.35	-413.89	-352.72	3478.773	7110
128200	-0.34	-13.08	5.26	-414.18	-352.73	3478.896	7110
128300	0.05	-12.96	5.25	-414.12	-353.40	3478.984	7110
128400	-0.01	-13.00	5.34	-412.50	-351.19	3479.084	7110
128500	-0.10	-13.01	5.39	-411.97	-351.62	3479.177	7110
128600	0.02	-13.06	5.29	-412.43	-352.18	3479.291	7110
128700	-0.14	-13.01	5.38	-412.72	-351.45	3479.385	7110
128800	-0.02	-12.93	5.32	-412.76	-352.46	3479.485	7110
128900	0.03	-12.93	5.36	-411.84	-351.74	3479.579	7110
129000	0.19	-13.13	5.47	-411.21	-351.83	3479.692	7110
129100	-0.09	-12.94	5.36	-412.02	-352.09	3479.781	7110
129200	-0.05	-12.95	5.34	-411.91	-351.29	3479.874	7110
129300	0.04	-12.94	5.35	-409.97	-349.44	3479.991	7110
129400	-0.03	-13.00	5.37	-410.37	-350.76	3480.092	7110
129500	-0.10	-13.02	5.43	-409.58	-350.02	3480.184	7110
129600	-0.00	-12.98	5.41	-409.37	-349.48	3480.275	7110
129700	-0.11	-13.00	5.45	-410.83	-350.71	3480.388	7110
129800	0.10	-13.07	5.34	-409.73	-349.86	3480.492	7110
129900	-0.01	-13.03	5.38	-410.90	-351.05	3480.583	7110
130000	-0.09	-13.01	5.40	-409.21	-349.27	3480.677	7110
130100	0.06	-13.01	5.48	-408.86	-348.36	3480.775	7110
130200	-0.02	-13.01	5.39	-411.20	-351.31	3480.812	7110
130300	-0.21	-12.98	5.54	-411.96	-351.08	3480.934	7110
130400	-0.06	-12.95	5.40	-412.28	-352.11	3481.025	7110
130500	0.02	-12.90	5.44	-412.21	-351.76	3481.121	7110
130600	0.00	-12.99	5.45	-411.12	-351.23	3481.213	7110
130700	-0.25	-13.07	5.52	-410.89	-349.61	3481.333	7110
130800	-0.02	-12.97	5.47	-410.05	-349.25	3481.421	7110
130900	-0.14	-13.15	5.55	-411.56	-351.83	3481.539	7110
131000	0.01	-12.95	5.43	-412.13	-352.89	3481.618	7110
131100	-0.00	-13.07	5.38	-413.45	-353.72	3481.732	7110
131200	-0.08	-12.98	5.40	-413.18	-355.12	3481.823	7110
131300	0.34	-13.14	5.46	-411.63	-353.72	3481.938	7110
131400	-0.08	-12.93	5.42	-413.34	-355.64	3482.019	7110
131500	0.07	-13.00	5.39	-411.72	-353.39	3482.133	7110
131600	-0.04	-13.02	5.42	-411.47	-353.25	3482.226	7110
131700	0.10	-12.97	5.35	-410.28	-351.94	3482.336	7110
131800	-0.02	-13.01	5.37	-411.99	-354.14	3482.414	7110
131900	0.12	-13.00	5.33	-412.60	-354.13	3482.533	7110
132000	-0.04	-12.93	5.34	-413.23	-355.57	3482.621	7110
132100	-0.04	-13.04	5.40	-412.24	-354.51	3482.711	7110
132200	0.25	-12.94	5.48	-411.76	-354.83	3482.834	7110
132300	-0.08	-13.02	5.37	-413.85	-355.66	3482.934	7110
132400	0.02	-12.97	5.37	-415.21	-358.46	3483.027	7110
132500	-0.08	-12.94	5.42	-411.99	-355.15	3483.115	7110
132600	0.12	-12.88	5.46	-411.46	-354.91	3483.229	7110
132700	0.09	-13.02	5.48	-411.51	-354.79	3483.332	7110
132800	-0.07	-13.03	5.34	-414.40	-356.66	3483.431	7110
132900	-0.03	-12.95	5.41	-411.60	-353.99	3483.517	7110
133000	0.01	-13.11	5.47	-411.87	-354.35	3483.634	7110
133100	0.02	-13.00	5.36	-413.60	-356.10	3483.734	7110
133200	0.10	-12.99	5.38	-414.56	-356.89	3483.825	7110
133300	0.02	-13.00	5.35	-414.15	-356.40	3483.915	7110
133400	-0.09	-12.92	5.33	-413.87	-357.50	3484.033	7110
133500	0.05	-13.03	5.46	-412.41	-355.45	3484.121	7110
133600	0.11	-12.90	5.43	-411.56	-354.28	3484.229	7110
133700	0.07	-13.08	5.41	-412.25	-354.93	3484.319	7110
133800	-0.13	-13.14	5.46	-412.95	-356.33	3484.435	7110
133900	-0.00	-12.95	5.49	-411.07	-353.61	3484.522	7110
134000	-0.10	-12.73	5.46	-414.48	-356.99	3484.639	7110
134100	0.15	-13.00	5.45	-411.62	-354.75	3484.715	7110
134200	0.04	-12.96	5.42	-412.50	-354.88	3484.807	7110
134300	0.01	-12.99	5.46	-411.97	-354.78	3484.923	7110
134400	0.11	-12.91	5.35	-414.28	-357.38	3485.026	7110
134500	0.03	-13.06	5.45	-414.65	-357.01	3485.115	7110
134600	-0.17	-12.99	5.40	-416.80	-360.03	3485.232	7110
134700	-0.11	-13.09	5.41	-415.85	-359.08	3485.327	7110
134800	0.02	-12.99	5.34	-418.17	-361.28	3485.427	7110
134900	0.03	-13.00	5.36	-417.59	-360.81	3485.497	7110
135000	0.18	-12.90	5.37	-416.59	-360.19	3485.633	7110
135100	0.09	-12.97	5.35	-417.09	-360.95	3485.728	7110
135200	0.02	-12.97	5.35	-416.77	-360.03	3485.827	7110
135300	0.04	-13.00	5.44	-416.22	-360.05	3485.922	7110
135400	-0.06	-12.98	5.36	-417.49	-361.89	3486.030	7110
135500	-0.55	-13.04	5.45	-416.54	-359.29	3486.138	7110
135600	0.49	-13.10	5.50	-413.96	-358.32	3486.239	7110
135700	-0.09	-12.97	5.39	-415.34	-359.83	3486.312	7110
135800	0.07	-13.09	5.43	-414.77	-359.14	3486.433	7110
135900	-0.23	-12.97	5.52	-413.79	-357.79	3486.525	7110
136000	-0.11	-13.04	5.52	-412.32	-356.29	3486.624	7110
136100	-0.12	-12.80	5.39	-414.25	-358.88	3486.735	7110
136200	-0.04	-13.00	5.46	-414.36	-360.17	3486.826	7110
136300	-0.21	-12.93	5.49	-414.79	-359.94	3486.924	7110
136400	-0.02	-13.05	5.43	-414.14	-358.83	3487.019	7110
136500	0.32	-13.12	5.49	-412.98	-357.77	3487.133	7110
136600	-0.03	-13.05	5.42	-413.97	-359.15	3487.229	7110
136700	-0.01	-13.07	5.48	-413.61	-358.76	3487.329	7110
136800	-0.01	-12.98	5.46	-413.17	-359.07	3487.415	7110
136900	0.07	-13.02	5.51	-413.29	-357.40	3487.530	7110
137000	0.00	-13.12	5.51	-413.38	-357.42	3487.632	7110
137100	0.10	-13.05	5.51	-412.21	-356.77	3487.725	7110
137200	-0.01	-12.99	5.48	-413.80	-358.64	3487.817	7110
137300	0.19	-12.85	5.48	-415.12	-359.39	3487.933	7110
137400	-0.08	-13.03	5.49	-415.01	-359.35	3488.022	7110
137500	0.00	-13.02	5.51	-414.35	-358.85	3488.126	7110
137600	-0.01	-12.99	5.45	-414.55	-359.20	3488.209	7110
137700	-0.14	-13.08	5.40	-413.21	-357.35	3488.334	7110
137800	0.14	-13.04	5.46	-412.75	-356.70	3488.426	7110
137900	0.06	-13.02	5.41	-414.38	-358.18	3488.526	7110
138000	-0.01	-12.87	5.42	-417.15	-361.59	3488.634	7110
138100	0.50	-13.01	5.34	-416.19	-359.98	3488.736	7110
138200	0.06	-12.96	5.49	-415.63	-358.56	3488.827	7110
138300	-0.06	-12.99	5.45	-416.98	-359.98	3488.917	7110
138400	-0.23	-13.00	5.48	-416.98	-361.53	3489.030	7110
138500	0.10	-12.94	5.45	-418.08	-362.94	3489.132	7110
138600	0.02	-12.93	5.46	-417.48	-361.28	3489.227	7110
138700	-0.00	-12.99	5.46	-417.16	-361.27	3489.312	7110
138800	0.03	-13.01	5.49	-414.98	-357.07	3489.432	7110
138900	0.02	-12.89	5.49	-413.86	-357.46	3489.529	7110
139000	0.00	-12.98	5.51	-413.26	-356.84	3489.621	7110
139100	-0.21	-12.97	5.59	-411.47	-354.62	3489.716	7110
139200	0.09	-13.07	5.50	-411.30	-355.64	3489.834	7110
139300	-0.14	-13.10	5.42	-414.28	-357.44	3489.934	7110
139400	0.18	-13.01	5.43	-413.37	-357.28	3490.025	7110
139500	-0.16	-12.99	5.53	-413.78	-357.41	3490.114	7110
139600	0.16	-13.17	5.48	-413.30	-356.78	3490.234	7110
139700	0.21	-12.90	5.46	-412.99	-356.57	3490.331	7110
139800	-0.06	-13.01	5.50	-412.43	-355.75	3490.427	7110
139900	-0.19	-12.99	5.48	-413.32	-355.43	3490.539	7110
140000	0.22	-13.06	5.53	-412.69	-354.42	3490.632	7110
140100	-0.33	-13.05	5.52	-413.46	-356.44	3490.732	7110
140200	-0.03	-13.01	5.49	-414.16	-357.14	3490.827	7110
140300	-0.05	-12.76	5.54	-412.16	-354.60	3490.939	7110
140400	-0.14	-12.85	5.60	-412.91	-354.46	3491.031	7110
140500	-0.08	-12.97	5.56	-414.66	-356.51	3491.135	7110
140600	0.06	-13.03	5.51	-414.76	-357.46	3491.227	7110
140700	0.08	-13.02	5.49	-416.20	-358.41	3491.312	7110
140800	-0.06	-12.87	5.35	-417.30	-360.30	3491.434	7110
140900	-0.12	-13.02	5.58	-416.80	-359.56	3491.534	7110
141000	-0.04	-12.96	5.54	-416.25	-359.16	3491.621	7110
141100	-0.02	-13.03	5.49	-415.90	-358.18	3491.714	7110
141200	-0.07	-13.01	5.45	-417.58	-359.73	3491.828	7110
141300	0.02	-13.02	5.46	-417.81	-360.55	3491.932	7110
141400	-0.09	-12.99	5.52	-417.68	-361.05	3492.021	7110
141500	-0.09	-12.89	5.51	-416.93	-361.09	3492.137	7110
141600	-0.14	-13.01	5.57	-416.40	-358.84	3492.230	7110
141700	-0.12	-13.01	5.50	-417.77	-360.34	3492.333	7110
141800	0.01	-13.06	5.44	-418.48	-360.16	3492.425	7110
141900	0.17	-13.19	5.73	-416.84	-359.79	3492.539	7110
142000	0.08	-13.00	5.47	-419.37	-362.48	3492.629	7110
142100	-0.10	-12.88	5.53	-419.89	-362.78	3492.731	7110
142200	-0.03	-12.93	5.51	-420.59	-363.45	3492.826	7110
142300	-0.04	-13.02	5.49	-419.69	-362.83	3492.924	7110
142400	-0.09	-13.09	5.47	-419.45	-362.35	3493.026	7110
142500	-0.02	-12.83	5.51	-418.20	-361.33	3493.130	7110
142600	-0.09	-12.99	5.56	-418.23	-360.24	3493.234	7110
142700	0.32	-12.86	5.43	-419.86	-362.44	3493.335	7110
142800	-0.01	-12.97	5.54	-419.03	-361.94	3493.426	7110
142900	-0.10	-13.01	5.57	-419.50	-361.78	3493.520	7110
143000	0.16	-13.09	5.52	-420.93	-363.35	3493.636	7110
143100	-0.28	-13.03	5.57	-421.49	-363.12	3493.734	7110
143200	-0.13	-12.96	5.46	-420.29	-361.49	3493.830	7110
143300	-0.00	-13.00	5.55	-419.67	-362.58	3493.926	7110
143400	1.19	-13.90	5.49	-418.78	-361.25	3494.039	7110
143500	-0.01	-12.99	5.49	-418.51	-360.48	3494.114	7110
143600	-0.01	-12.92	5.56	-420.27	-363.03	3494.234	7110
143700	-0.12	-13.04	5.55	-418.81	-362.92	3494.326	7110
143800	0.20	-13.04	5.47	-420.48	-363.44	3494.417	7110
143900	-0.14	-13.02	5.48	-419.88	-362.59	3494.534	7110
144000	-0.18	-13.02	5.55	-420.50	-362.98	3494.633	7110
144100	0.01	-13.05	5.48	-420.19	-362.95	3494.729	7110
144200	-0.10	-13.02	5.49	-421.08	-363.98	3494.805	7110
144300	0.03	-12.90	5.44	-421.83	-364.09	3494.935	7110
144400	-0.09	-12.89	5.53	-420.06	-363.33	3495.027	7110
144500	-0.02	-13.06	5.59	-418.48	-361.68	3495.119	7110
144600	-0.01	-13.04	5.45	-420.10	-363.22	3495.214	7110
144700	0.04	-12.88	5.56	-417.25	-360.30	3495.331	7110
144800	-0.20	-12.86	5.62	-418.32	-362.01	3495.432	7110
144900	-0.01	-13.06	5.52	-418.84	-361.15	3495.521	7110
145000	-0.02	-13.03	5.50	-418.33	-362.14	3495.623	7110
145100	-0.14	-13.21	5.53	-418.44	-362.11	3495.732	7110
145200	-0.08	-12.97	5.63	-416.42	-360.84	3495.834	7110
145300	-0.13	-13.02	5.60	-418.55	-361.04	3495.925	7110
145400	0.02	-13.02	5.59	-418.37	-361.02	3496.020	7110
145500	0.05	-13.10	5.49	-419.11	-362.83	3496.129	7110
145600	-0.12	-13.10	5.53	-420.14	-363.96	3496.230	7110
145700	-0.04	-12.94	5.53	-419.04	-362.12	3496.307	7110
145800	0.00	-13.04	5.51	-419.54	-362.77	3496.411	7110
145900	-0.04	-13.05	5.53	-419.40	-362.91	3496.529	7110
146000	-0.17	-12.97	5.62	-417.20	-360.71	3496.633	7110
146100	0.10	-13.00	5.58	-417.68	-360.04	3496.723	7110
146200	0.05	-12.94	5.53	-418.69	-361.58	3496.810	7110
146300	0.13	-12.96	5.51	-418.01	-361.23	3496.933	7110
146400	0.17	-13.04	5.54	-417.17	-358.68	3497.030	7110
146500	0.01	-12.93	5.53	-418.56	-360.26	3497.116	7110
146600	0.07	-12.97	5.56	-418.55	-359.87	3497.167	7110
146700	0.12	-13.01	5.53	-418.43	-360.70	3497.253	7110
146800	0.30	-13.04	5.41	-419.40	-360.25	3497.376	7110
146900	0.06	-13.02	5.49	-419.04	-359.80	3497.470	7110
147000	-0.09	-12.97	5.51	-419.66	-360.89	3497.569	7110
147100	-0.22	-13.00	5.55	-417.38	-358.55	3497.677	7110
147200	0.04	-12.96	5.53	-417.74	-359.27	3497.771	7110
147300	0.16	-12.99	5.49	-418.52	-359.90	3497.871	7110
147400	-0.02	-13.04	5.55	-419.78	-360.90	3497.961	7110
147500	-0.02	-12.97	5.54	-419.12	-360.52	3498.053	7110
147600	0.07	-13.02	5.59	-419.30	-359.94	3498.172	7110
147700	0.17	-13.37	5.51	-419.73	-360.09	3498.280	7110
147800	-0.49	-12.62	5.55	-419.85	-362.02	3498.381	7110
147900	-0.01	-12.99	5.57	-418.63	-360.23	3498.460	7110
148000	0.08	-13.03	5.58	-418.13	-358.99	3498.572	7110
148100	0.02	-12.95	5.51	-417.36	-358.58	3498.669	7110
148200	0.08	-12.98	5.52	-417.91	-358.55	3498.768	7110
148300	0.69	-13.16	5.62	-418.56	-360.54	3498.879	7110
148400	-0.06	-13.02	5.52	-418.42	-360.04	3498.965	7110
148500	0.16	-12.98	5.52	-418.85	-360.87	3499.059	7110
148600	-0.01	-13.14	5.59	-418.83	-359.82	3499.177	7110
148700	0.07	-13.02	5.58	-417.42	-358.55	3499.250	7110
148800	0.05	-13.02	5.54	-418.52	-360.25	3499.371	7110
148900	0.01	-12.98	5.57	-417.30	-358.34	3499.461	7110
149000	-0.16	-12.57	5.57	-418.01	-359.14	3499.580	7110
149100	-0.08	-12.97	5.59	-417.86	-359.43	3499.655	7110
149200	0.06	-12.92	5.58	-417.52	-358.71	3499.774	7110
149300	-0.14	-12.96	5.59	-416.34	-358.35	3499.863	7110
149400	0.04	-12.96	5.63	-415.38	-356.88	3499.964	7110
149500	-0.10	-12.93	5.62	-416.54	-356.25	3500.058	7110
149600	0.12	-13.03	5.65	-414.58	-355.30	3500.169	7110
149700	0.01	-12.93	5.60	-416.03	-357.06	3500.265	7110
149800	0.29	-13.02	5.71	-417.42	-357.35	3500.380	7110
149900	-0.21	-13.02	5.65	-416.46	-355.54	3500.474	7110
150000	0.07	-12.94	5.59	-415.86	-355.07	3500.571	7110
150100	0.02	-13.03	5.57	-418.17	-358.09	3500.668	7110
150200	0.06	-13.20	5.61	-417.92	-358.10	3500.778	7110
150300	0.13	-12.88	5.65	-415.88	-356.97	3500.870	7110
150400	0.11	-13.34	5.35	-418.74	-360.41	3500.979	7110
150500	-0.01	-13.01	5.57	-417.33	-358.88	3501.061	7110
150600	1.44	-12.85	5.36	-417.85	-359.13	3501.180	7110
150700	-0.03	-12.90	5.53	-418.32	-359.98	3501.269	7110
150800	-0.07	-13.10	5.58	-418.72	-360.03	3501.371	7110
150900	-0.07	-13.06	5.50	-419.31	-360.20	3501.462	7110
151000	-0.24	-13.02	5.76	-416.56	-357.62	3501.580	7110
151100	0.19	-12.93	5.50	-418.61	-360.06	3501.669	7110
151200	0.22	-13.00	5.51	-418.36	-359.37	3501.774	7110
151300	-0.09	-12.93	5.52	-419.29	-360.25	3501.865	7110
151400	-0.07	-12.98	5.50	-418.37	-359.48	3501.953	7110
151500	-0.14	-13.00	5.56	-417.93	-357.82	3502.071	7110
151600	-0.02	-12.99	5.56	-417.14	-358.15	3502.168	7110
151700	0.02	-12.99	5.60	-417.84	-358.03	3502.264	7110
151800	-0.03	-12.99	5.54	-417.66	-358.27	3502.361	7110
151900	-0.12	-13.04	5.51	-418.32	-359.41	3502.472	7110
152000	0.01	-13.07	5.51	-418.58	-358.36	3502.573	7110
152100	-0.03	-12.96	5.56	-419.14	-358.81	3502.667	7110
152200	0.39	-12.84	5.44	-418.95	-358.98	3502.778	7110
152300	-0.03	-13.10	5.52	-419.80	-360.15	3502.870	7110
152400	0.04	-12.96	5.59	-419.53	-359.74	3502.961	7110
152500	-0.01	-12.97	5.50	-420.58	-362.01	3503.042	7110
152600	-0.01	-12.94	5.53	-420.53	-362.91	3503.158	7110
152700	-0.13	-12.98	5.55	-420.66	-363.26	3503.270	7110
152800	0.05	-13.00	5.54	-418.83	-359.97	3503.358	7110
152900	-0.13	-13.02	5.64	-418.53	-359.08	3503.475	7110
153000	-0.06	-12.74	5.69	-419.43	-360.32	3503.580	7110
153100	-0.09	-13.01	5.65	-418.11	-359.08	3503.668	7110
153200	0.06	-13.03	5.56	-418.05	-358.61	3503.758	7110
153300	0.05	-13.07	5.68	-419.52	-359.58	3503.878	7110
153400	0.76	-13.09	5.40	-418.69	-359.01	3503.980	7110
153500	-0.10	-12.96	5.57	-418.78	-359.48	3504.072	7110
153600	0.06	-13.00	5.58	-417.45	-358.24	3504.161	7110
153700	-0.17	-13.00	5.57	-418.54	-358.80	3504.266	7110
153800	-0.05	-12.99	5.61	-417.45	-357.18	3504.373	7110
153900	-0.07	-12.99	5.49	-421.14	-360.64	3504.474	7110
154000	-0.07	-12.90	5.52	-418.88	-359.56	3504.562	7110
154100	-0.13	-12.86	5.51	-420.04	-362.33	3504.677	7110
154200	0.05	-12.98	5.35	-421.78	-363.46	3504.780	7110
154300	0.05	-12.97	5.53	-418.78	-360.36	3504.867	7110
154400	-0.01	-12.94	5.53	-420.05	-361.01	3504.958	7110
154500	0.15	-12.81	5.50	-419.48	-360.97	3505.079	7110
154600	-0.30	-13.48	5.31	-417.95	-359.74	3505.180	7110
154700	0.26	-13.02	5.57	-420.12	-361.38	3505.274	7110
154800	-0.15	-12.94	5.52	-421.47	-362.73	3505.365	7110
154900	0.05	-12.91	5.62	-418.65	-359.91	3505.474	7110
155000	0.07	-13.00	5.60	-418.74	-359.74	3505.551	7110
155100	0.26	-12.93	5.47	-420.41	-361.17	3505.672	7110
155200	0.04	-12.91	5.56	-419.14	-360.12	3505.745	7110
155300	0.01	-12.99	5.51	-420.45	-360.52	3505.867	7110
155400	0.08	-13.27	5.49	-418.81	-358.96	3505.977	7110
155500	0.10	-13.01	5.54	-421.03	-361.43	3506.073	7110
155600	-0.06	-12.98	5.56	-420.41	-361.35	3506.160	7110
155700	0.18	-12.92	5.52	-419.40	-359.92	3506.278	7110
155800	0.02	-12.38	5.89	-419.79	-360.66	3506.381	7110
155900	-0.19	-12.95	5.58	-420.08	-361.05	3506.471	7110
156000	0.12	-12.99	5.58	-418.03	-359.52	3506.561	7110
156100	-0.02	-13.03	5.60	-420.41	-360.04	3506.676	7110
156200	0.15	-13.06	5.40	-422.98	-363.88	3506.779	7110
156300	-0.06	-13.00	5.56	-419.33	-360.71	3506.870	7110
156400	0.02	-13.03	5.48	-420.13	-360.87	3506.960	7110
156500	0.05	-13.00	5.56	-419.92	-361.44	3507.074	7110
156600	0.03	-12.98	5.53	-420.01	-360.46	3507.156	7110
156700	0.00	-13.07	5.56	-420.05	-360.65	3507.274	7110
156800	-0.03	-13.00	5.52	-420.70	-360.93	3507.362	7110
156900	0.03	-12.98	5.59	-419.11	-359.69	3507.458	7110
157000	0.01	-13.01	5.64	-418.98	-359.01	3507.573	7110
157100	-0.06	-13.02	5.53	-420.20	-361.22	3507.663	7110
157200	-0.01	-13.01	5.58	-420.09	-360.56	3507.767	7110
157300	-0.26	-13.01	5.62	-419.91	-360.99	3507.867	7110
157400	-0.07	-12.93	5.49	-420.00	-361.46	3507.968	7110
157500	-0.01	-13.00	5.53	-420.18	-361.94	3508.059	7110
157600	-0.28	-13.17	5.63	-421.47	-361.73	3508.179	7110
157700	-0.03	-12.97	5.68	-420.25	-360.80	3508.272	7110
157800	-0.03	-13.05	5.54	-421.36	-362.17	3508.370	7110
157900	-0.07	-13.01	5.55	-422.56	-363.72	3508.458	7110
158000	0.32	-12.71	5.62	-420.85	-362.81	3508.579	7110
158100	0.11	-13.00	5.51	-419.88	-361.26	3508.670	7110
158200	0.08	-12.97	5.54	-422.96	-363.96	3508.774	7110
158300	-0.14	-13.03	5.58	-421.02	-362.93	3508.864	7110
158400	0.05	-12.99	5.52	-422.31	-364.15	3508.957	7110
158500	0.07	-12.86	5.46	-423.14	-365.18	3509.073	7110
158600	-0.11	-12.99	5.53	-423.25	-365.12	3509.169	7110
158700	-0.03	-13.02	5.52	-422.56	-365.52	3509.266	7110
158800	0.11	-13.24	5.63	-421.61	-363.25	3509.380	7110
158900	-0.10	-12.97	5.50	-422.36	-363.59	3509.469	7110
159000	0.24	-12.95	5.53	-423.40	-364.80	3509.571	7110
159100	-0.05	-13.01	5.51	-423.27	-365.25	3509.662	7110
159200	-0.01	-12.99	5.54	-423.16	-366.20	3509.779	7110
159300	0.00	-12.94	5.54	-421.45	-363.24	3509.869	7110
159400	-0.08	-12.94	5.56	-421.60	-362.74	3509.972	7110
159500	-0.02	-12.99	5.53	-422.09	-362.88	3510.062	7110
159600	-0.25	-13.30	5.64	-421.51	-362.33	3510.180	7110
159700	-0.11	-12.97	5.55	-423.81	-365.56	3510.274	7110
159800	0.03	-13.08	5.56	-422.09	-363.37	3510.365	7110
159900	-0.17	-12.85	5.57	-423.57	-365.31	3510.466	7110
160000	0.11	-13.04	5.58	-422.59	-363.84	3510.553	7110
160100	0.04	-12.99	5.61	-422.21	-363.60	3510.672	7110
160200	0.04	-13.03	5.57	-424.18	-365.90	3510.767	7110
160300	0.06	-12.73	5.63	-423.51	-364.14	3510.878	7110
160400	-0.12	-12.99	5.56	-423.25	-363.94	3510.965	7110
160500	0.12	-13.02	5.56	-422.44	-363.35	3511.067	7110
160600	0.10	-13.04	5.51	-423.93	-364.80	3511.159	7110
160700	-0.16	-12.86	5.65	-423.10	-364.77	3511.276	7110
160800	0.10	-12.93	5.53	-425.15	-366.53	3511.368	7110
160900	-0.04	-12.98	5.52	-425.66	-366.82	3511.468	7110
161000	-0.12	-12.94	5.43	-426.56	-367.23	3511.561	7110
161100	0.01	-12.71	5.45	-426.01	-368.33	3511.679	7110
161200	0.13	-13.04	5.63	-424.35	-366.17	3511.768	7110
161300	0.15	-12.98	5.49	-425.90	-368.11	3511.869	7110
161400	0.01	-12.93	5.45	-426.47	-368.29	3511.958	7110
161500	0.11	-13.00	5.53	-423.74	-366.09	3512.052	7110
161600	-0.07	-12.90	5.47	-425.46	-367.17	3512.172	7110
161700	0.10	-13.02	5.46	-425.43	-368.41	3512.269	7110
161800	0.03	-13.04	5.53	-424.81	-367.21	3512.363	7110
161900	0.39	-12.89	5.52	-426.36	-369.45	3512.477	7110
162000	0.13	-13.08	5.49	-425.59	-368.88	3512.571	7110
162100	-0.06	-12.94	5.57	-423.19	-365.86	3512.670	7110
162200	-0.09	-12.94	5.59	-423.11	-365.44	3512.759	7110
162300	-0.15	-12.85	5.61	-422.11	-364.57	3512.879	7110
162400	-0.10	-12.95	5.62	-420.78	-363.81	3512.968	7110
162500	0.13	-13.09	5.60	-422.18	-365.63	3513.072	7110
162600	0.02	-12.93	5.62	-423.18	-366.02	3513.171	7110
162700	-0.02	-13.00	5.65	-420.96	-363.11	3513.279	7110
162800	0.17	-12.90	5.50	-423.64	-365.94	3513.370	7110
162900	0.44	-13.15	5.66	-421.10	-363.48	3513.465	7110
163000	0.04	-12.96	5.66	-421.54	-363.65	3513.510	7110
163100	-0.03	-13.03	5.68	-420.47	-362.69	3513.600	7110
163200	0.08	-12.84	5.67	-420.32	-362.24	3513.713	7110
163300	0.07	-13.00	5.56	-423.59	-367.17	3513.808	7110
163400	-0.11	-13.05	5.61	-421.70	-365.04	3513.903	7110
163500	-0.07	-13.06	5.64	-421.18	-364.14	3514.000	7110
163600	-0.08	-13.02	5.63	-421.60	-365.01	3514.115	7110
163700	-0.27	-12.98	5.61	-421.42	-364.26	3514.218	7110
163800	0.19	-13.06	5.69	-420.94	-363.34	3514.310	7110
163900	0.02	-12.97	5.61	-422.95	-365.95	3514.399	7110
164000	0.12	-12.90	5.67	-421.73	-363.41	3514.519	7110
164100	0.09	-13.00	5.59	-423.11	-364.57	3514.619	7110
164200	0.00	-13.02	5.62	-422.01	-363.74	3514.712	7110
164300	0.03	-13.02	5.62	-421.28	-363.86	3514.801	7110
164400	-0.03	-12.93	5.60	-422.36	-364.83	3514.914	7110
164500	0.17	-13.06	5.63	-419.85	-363.55	3515.019	7110
164600	-0.08	-12.91	5.70	-421.62	-364.07	3515.109	7110
164700	0.02	-12.98	5.67	-421.15	-362.66	3515.183	7110
164800	0.01	-12.93	5.63	-422.34	-364.44	3515.316	7110
164900	0.06	-12.82	5.87	-421.23	-364.14	3515.421	7110
165000	0.07	-13.01	5.53	-423.01	-365.64	3515.510	7110
165100	0.05	-12.97	5.62	-422.74	-365.55	3515.602	7110
165200	-0.05	-12.68	5.59	-422.79	-365.83	3515.721	7110
165300	-0.17	-12.83	5.61	-423.12	-365.82	3515.813	7110
165400	0.10	-13.10	5.56	-423.41	-367.19	3515.914	7110
165500	-0.04	-12.97	5.56	-424.61	-367.80	3516.004	7110
165600	0.16	-13.32	5.53	-422.39	-364.65	3516.121	7110
165700	0.05	-13.00	5.65	-420.71	-364.73	3516.213	7110
165800	-0.01	-13.00	5.65	-422.78	-366.62	3516.307	7110
165900	0.01	-12.90	5.68	-422.13	-366.32	3516.403	7110
166000	-0.08	-13.03	5.71	-421.94	-366.16	3516.513	7110
166100	-0.15	-12.93	5.68	-422.48	-366.02	3516.610	7110
166200	0.10	-13.06	5.66	-422.18	-365.51	3516.710	7110
166300	0.10	-13.01	5.57	-423.82	-367.64	3516.801	7110
166400	0.16	-13.13	5.66	-421.50	-365.44	3516.920	7110
166500	-0.12	-13.01	5.64	-423.14	-366.45	3517.012	7110
166600	-0.01	-12.93	5.63	-424.08	-367.00	3517.111	7110
166700	-0.05	-13.01	5.57	-425.65	-368.49	3517.206	7110
166800	-0.22	-12.79	5.61	-423.86	-367.63	3517.320	7110
166900	-0.06	-12.97	5.56	-424.89	-368.18	3517.411	7110
167000	-0.03	-13.01	5.56	-425.27	-368.15	3517.512	7110
167100	-0.01	-12.94	5.54	-425.94	-368.60	3517.604	7110
167200	0.52	-12.99	5.67	-425.67	-369.51	3517.722	7110
167300	-0.06	-12.95	5.58	-423.77	-367.49	3517.808	7110
167400	-0.00	-13.01	5.67	-423.76	-366.02	3517.896	7110
167500	-0.14	-12.99	5.56	-425.80	-369.01	3518.000	7110
167600	0.10	-13.01	5.51	-426.67	-371.05	3518.117	7110
167700	0.00	-12.95	5.62	-427.14	-371.85	3518.210	7110
167800	-0.04	-12.94	5.60	-425.38	-369.55	3518.311	7110
167900	-0.11	-13.01	5.62	-426.00	-369.32	3518.401	7110
168000	-0.07	-13.12	5.66	-424.53	-367.34	3518.520	7110
168100	0.01	-13.04	5.58	-426.52	-370.59	3518.611	7110
168200	-0.30	-12.98	5.65	-425.42	-369.90	3518.713	7110
168300	0.04	-12.88	5.55	-426.30	-371.13	3518.821	7110
168400	0.06	-12.99	5.56	-426.14	-370.45	3518.900	7110
168500	-0.09	-12.95	5.67	-424.25	-368.33	3519.013	7110
168600	-0.06	-12.95	5.69	-425.45	-369.31	3519.099	7110
168700	-0.21	-12.86	5.64	-424.11	-367.22	3519.220	7110
168800	0.23	-12.86	5.64	-422.34	-365.81	3519.318	7110
168900	0.11	-12.98	5.60	-423.57	-366.52	3519.404	7110
169000	-0.13	-13.00	5.59	-426.39	-369.84	3519.499	7110
169100	-0.00	-13.31	5.66	-423.89	-366.24	3519.617	7110
169200	-0.07	-12.98	5.56	-425.41	-368.46	3519.718	7110
169300	-0.04	-13.03	5.62	-424.75	-368.00	3519.812	7110
169400	-0.13	-12.94	5.64	-423.42	-366.49	3519.906	7110
169500	0.28	-12.88	5.63	-422.00	-364.05	3520.020	7110
169600	-0.00	-12.98	5.68	-422.20	-365.48	3520.096	7110
169700	-0.06	-13.15	5.78	-422.49	-365.18	3520.214	7110
169800	-0.11	-12.97	5.63	-424.40	-368.45	3520.303	7110
169900	-0.07	-13.14	5.56	-425.62	-369.00	3520.418	7110
170000	0.14	-12.69	5.64	-425.54	-369.20	3520.519	7110
170100	0.06	-12.98	5.56	-425.53	-369.25	3520.596	7110
170200	0.04	-13.07	5.59	-425.95	-369.39	3520.705	7110
170300	-0.00	-12.93	5.70	-425.23	-368.99	3520.817	7110
170400	-0.17	-13.04	5.60	-425.19	-368.48	3520.919	7110
170500	-0.25	-12.97	5.62	-425.17	-369.78	3521.012	7110
170600	-0.01	-13.01	5.68	-423.47	-367.14	3521.103	7110
170700	0.09	-12.94	5.57	-423.81	-368.30	3521.217	7110
170800	0.32	-12.72	5.69	-422.64	-366.56	3521.320	7110
170900	0.28	-13.03	5.69	-421.88	-364.78	3521.409	7110
171000	0.01	-13.06	5.61	-425.73	-369.16	3521.501	7110
171100	-0.02	-12.93	5.65	-425.63	-368.99	3521.618	7110
171200	0.04	-13.00	5.58	-425.73	-369.47	3521.713	7110
171300	-0.12	-13.03	5.64	-423.11	-366.76	3521.808	7110
171400	0.06	-12.99	5.63	-423.48	-366.66	3521.898	7110
171500	0.01	-12.96	5.55	-425.94	-369.96	3522.014	7110
171600	0.29	-12.96	5.64	-424.12	-367.73	3522.117	7110
171700	-0.22	-13.03	5.62	-424.97	-368.77	3522.210	7110
171800	-0.06	-12.97	5.66	-424.37	-367.31	3522.301	7110
171900	-0.01	-12.93	5.69	-422.57	-365.25	3522.416	7110
172000	-0.17	-12.85	5.60	-424.95	-367.97	3522.519	7110
172100	-0.06	-13.06	5.61	-424.78	-367.62	3522.610	7110
172200	-0.01	-12.98	5.65	-423.31	-366.65	3522.698	7110
172300	-0.05	-12.95	5.78	-424.49	-367.33	3522.818	7110
172400	-0.27	-13.29	5.64	-424.50	-367.27	3522.922	7110
172500	-0.06	-12.89	5.51	-427.23	-370.61	3523.012	7110
172600	0.06	-13.01	5.63	-424.16	-367.19	3523.099	7110
172700	0.08	-13.08	5.56	-424.51	-367.50	3523.215	7110
172800	-0.09	-12.97	5.57	-426.82	-369.07	3523.297	7110
172900	-0.09	-13.08	5.65	-424.52	-367.65	3523.406	7110
173000	-0.04	-13.00	5.64	-425.56	-368.59	3523.498	7110
173100	0.27	-12.97	5.65	-423.45	-368.12	3523.617	7110
173200	-0.03	-13.02	5.68	-424.96	-368.01	3523.717	7110
173300	0.07	-13.05	5.65	-423.86	-366.89	3523.808	7110
173400	0.01	-12.97	5.60	-426.32	-370.46	3523.899	7110
173500	0.09	-13.04	5.70	-425.32	-369.55	3524.016	7110
173600	0.19	-12.96	5.57	-427.08	-371.45	3524.112	7110
173700	0.01	-12.96	5.56	-427.42	-372.51	3524.203	7110
173800	-0.15	-12.91	5.59	-425.96	-370.25	3524.317	7110
173900	-0.11	-12.74	5.66	-426.56	-370.69	3524.418	7110
174000	-0.01	-13.01	5.62	-424.93	-368.95	3524.507	7110
174100	0.04	-13.02	5.57	-426.41	-370.03	3524.604	7110
174200	0.14	-13.05	5.58	-425.82	-369.93	3524.707	7110
174300	-0.32	-12.83	5.59	-426.91	-370.45	3524.813	7110
174400	-0.13	-12.97	5.62	-426.85	-371.08	3524.903	7110
174500	-0.01	-12.94	5.60	-426.06	-370.25	3524.995	7110
174600	0.10	-12.98	5.65	-425.37	-369.02	3525.115	7110
174700	0.21	-12.95	5.67	-424.02	-368.52	3525.217	7110
174800	-0.02	-12.98	5.65	-423.96	-367.75	3525.314	7110
174900	-0.15	-13.00	5.62	-425.36	-370.06	3525.398	7110
175000	-0.32	-13.19	5.72	-423.77	-367.51	3525.518	7110
175100	0.04	-13.37	5.60	-423.83	-367.51	3525.621	7110
175200	0.16	-13.08	5.65	-422.78	-366.03	3525.710	7110
175300	0.02	-13.06	5.66	-423.21	-367.48	3525.802	7110
175400	-0.07	-12.97	5.73	-423.00	-366.24	3525.919	7110
175500	-0.10	-12.99	5.54	-425.51	-369.75	3526.001	7110
175600	0.11	-12.96	5.60	-423.84	-368.22	3526.112	7110
175700	-0.06	-13.05	5.60	-423.90	-368.00	3526.206	7110
175800	0.05	-13.09	5.68	-424.68	-366.95	3526.321	7110
175900	0.05	-13.02	5.62	-423.73	-367.69	3526.403	7110
176000	-0.03	-13.01	5.67	-423.11	-366.76	3526.510	7110
176100	0.05	-13.00	5.64	-423.47	-367.04	3526.601	7110
176200	0.01	-13.03	5.72	-422.95	-366.76	3526.717	7110
176300	-0.05	-13.03	5.70	-423.08	-368.13	3526.808	7110
176400	0.08	-12.96	5.60	-424.12	-368.70	3526.909	7110
176500	-0.15	-13.01	5.68	-425.35	-369.94	3527.002	7110
176600	0.20	-12.90	5.87	-422.39	-366.75	3527.118	7110
176700	0.11	-12.97	5.66	-423.66	-366.97	3527.211	7110
176800	-0.13	-12.99	5.67	-423.32	-365.72	3527.312	7110
176900	0.23	-13.14	5.56	-424.21	-366.73	3527.420	7110
177000	-0.00	-13.21	5.68	-422.81	-365.09	3527.520	7110
177100	-0.16	-12.92	5.64	-424.72	-366.51	3527.611	7110
177200	0.04	-12.99	5.66	-423.15	-365.01	3527.706	7110
177300	0.10	-13.04	5.60	-423.76	-366.11	3527.820	7110
177400	-0.02	-13.00	5.71	-423.13	-365.99	3527.903	7110
177500	0.21	-12.83	5.60	-423.40	-366.42	3528.017	7110
177600	-0.03	-12.96	5.64	-423.51	-366.70	3528.097	7110
177700	-0.01	-13.09	5.74	-422.12	-365.37	3528.215	7110
177800	0.00	-13.09	5.63	-424.07	-366.82	3528.303	7110
177900	0.03	-12.96	5.64	-425.18	-368.31	3528.406	7110
178000	-0.18	-13.02	5.67	-424.65	-367.54	3528.500	7110
178100	0.14	-13.05	5.67	-423.94	-366.75	3528.619	7110
178200	0.05	-13.03	5.70	-422.91	-366.83	3528.706	7110
178300	0.19	-12.92	5.62	-424.05	-367.19	3528.810	7110
178400	0.15	-13.03	5.58	-425.38	-368.79	3528.901	7110
178500	-0.07	-12.87	5.55	-426.28	-370.54	3529.017	7110
178600	0.15	-12.99	5.56	-428.12	-371.42	3529.111	7110
178700	0.08	-13.03	5.58	-426.18	-369.24	3529.204	7110
178800	0.10	-12.96	5.56	-427.38	-370.03	3529.315	7110
178900	-0.17	-13.06	5.65	-428.43	-370.19	3529.418	7110
179000	0.02	-13.02	5.57	-428.05	-371.42	3529.508	7110
179100	0.07	-12.98	5.62	-426.93	-370.80	3529.597	7110
179200	-0.09	-13.07	5.67	-425.80	-370.08	3529.715	7110
179300	-0.07	-13.00	5.65	-425.89	-370.49	3529.784	7110
179400	-0.09	-12.98	5.64	-425.02	-368.94	3529.859	7110
179500	0.05	-12.96	5.59	-426.50	-370.79	3529.951	7110
179600	-0.15	-13.02	5.61	-426.28	-371.71	3530.035	7110
179700	0.20	-12.99	5.66	-424.39	-369.26	3530.145	7110
179800	-0.09	-12.95	5.72	-424.79	-368.50	3530.260	7110
179900	-0.02	-12.95	5.63	-426.62	-370.34	3530.354	7110
180000	-0.08	-12.93	5.67	-425.63	-370.14	3530.453	7110
180100	0.00	-13.01	5.62	-424.83	-368.24	3530.563	7110
180200	0.08	-12.98	5.54	-430.83	-375.36	3530.661	7110
180300	-0.19	-12.99	5.57	-428.54	-372.97	3530.745	7110
180400	0.06	-12.99	5.47	-429.91	-373.81	3530.851	7110
180500	-0.02	-12.97	5.59	-427.95	-371.97	3530.942	7110
180600	0.24	-13.05	5.66	-427.03	-370.97	3531.059	7110
180700	-0.05	-13.05	5.56	-427.94	-371.85	3531.148	7110
180800	0.03	-12.95	5.60	-427.07	-371.17	3531.248	7110
180900	-0.05	-12.91	5.59	-430.16	-374.00	3531.359	7110
181000	0.00	-13.20	5.54	-428.68	-372.63	3531.458	7110
181100	-0.01	-13.12	5.59	-428.67	-372.58	3531.550	7110
181200	-0.04	-12.98	5.65	-427.69	-371.22	3531.649	7110
181300	0.17	-13.06	5.56	-429.52	-373.17	3531.739	7110
181400	0.16	-13.09	5.60	-430.27	-373.11	3531.858	7110
181500	-0.22	-13.01	5.65	-429.83	-372.85	3531.947	7110
181600	0.02	-12.85	5.67	-429.46	-373.17	3532.063	7110
181700	-0.20	-13.29	5.64	-429.61	-372.58	3532.163	7110
181800	-0.35	-13.25	5.71	-429.44	-372.12	3532.258	7110
181900	-0.05	-12.93	5.56	-429.15	-374.26	3532.343	7110
182000	0.15	-13.01	5.66	-426.59	-371.30	3532.451	7110
182100	0.02	-12.97	5.61	-428.63	-373.25	3532.541	7110
182200	-0.02	-13.04	5.56	-429.91	-375.01	3532.654	7110
182300	0.08	-13.09	5.62	-430.44	-374.85	3532.736	7110
182400	-0.27	-12.69	5.39	-434.41	-379.09	3532.862	7110
182500	0.02	-12.94	5.54	-430.27	-373.80	3532.939	7110
182600	0.20	-13.11	5.51	-430.66	-375.47	3533.060	7110
182700	-0.02	-12.99	5.59	-429.70	-374.20	3533.150	7110
182800	0.18	-13.12	5.55	-431.16	-375.73	3533.253	7110
182900	-0.15	-13.69	5.64	-427.91	-371.39	3533.363	7110
183000	-0.06	-13.01	5.63	-432.85	-376.50	3533.459	7110
183100	-0.01	-13.07	5.57	-431.01	-374.98	3533.548	7110
183200	-0.09	-13.19	5.60	-429.67	-373.58	3533.662	7110
183300	0.10	-12.96	5.54	-430.94	-375.13	3533.737	7110
183400	-0.05	-12.82	5.64	-430.39	-374.35	3533.857	7110
183500	0.12	-12.91	5.57	-431.87	-375.93	3533.951	7110
183600	-0.42	-13.18	5.62	-429.45	-372.58	3534.062	7110
183700	0.11	-12.99	5.60	-430.51	-374.82	3534.143	7110
183800	0.14	-13.07	5.63	-429.70	-373.93	3534.259	7110
183900	-0.09	-12.99	5.57	-431.75	-376.32	3534.349	7110
184000	0.04	-13.02	5.59	-431.19	-375.80	3534.450	7110
184100	0.06	-13.02	5.59	-431.64	-376.55	3534.540	7110
184200	0.02	-12.86	5.51	-434.25	-379.57	3534.656	7110
184300	-0.06	-12.89	5.57	-433.69	-378.85	3534.750	7110
184400	-0.05	-12.77	5.56	-433.05	-378.13	3534.859	7110
184500	0.05	-12.99	5.54	-432.16	-376.68	3534.960	7110
184600	0.07	-12.95	5.59	-430.92	-376.28	3535.054	7110
184700	0.08	-13.00	5.59	-432.10	-376.22	3535.144	7110
184800	0.01	-12.93	5.57	-431.48	-377.16	3535.247	7110
184900	0.02	-12.97	5.63	-430.43	-375.19	3535.337	7110
185000	-0.01	-13.04	5.64	-431.43	-374.72	3535.430	7110
185100	-0.00	-12.94	5.59	-432.20	-375.42	3535.549	7110
185200	0.03	-13.08	5.58	-430.99	-374.17	3535.651	7110
185300	0.03	-12.97	5.60	-431.91	-374.99	3535.740	7110
185400	-0.07	-13.17	5.65	-430.24	-372.66	3535.856	7110
185500	-0.06	-13.02	5.60	-431.35	-374.23	3535.948	7110
185600	0.07	-12.86	5.54	-431.24	-375.73	3536.061	7110
185700	0.02	-12.98	5.61	-430.57	-375.33	3536.125	7110
185800	-0.03	-13.07	5.53	-431.84	-376.32	3536.257	7110
185900	0.04	-13.00	5.58	-430.51	-374.21	3536.348	7110
186000	0.05	-13.03	5.67	-430.01	-372.96	3536.452	7110
186100	-0.07	-13.02	5.62	-432.26	-374.99	3536.544	7110
186200	0.06	-12.87	5.57	-433.14	-375.33	3536.658	7110
186300	-0.02	-12.99	5.66	-431.28	-373.23	3536.746	7110
186400	0.02	-12.96	5.60	-432.21	-374.35	3536.852	7110
186500	-0.07	-13.03	5.64	-430.21	-372.48	3536.942	7110
186600	0.20	-13.22	5.56	-431.63	-374.45	3537.059	7110
186700	0.01	-12.99	5.63	-429.64	-372.87	3537.146	7110
186800	0.18	-13.39	5.54	-429.91	-373.53	3537.263	7110
186900	0.10	-12.98	5.60	-430.71	-374.52	3537.341	7110
187000	0.04	-13.06	5.64	-430.74	-374.94	3537.458	7110
187100	0.04	-12.92	5.65	-430.87	-373.71	3537.549	7110
187200	-0.08	-13.02	5.66	-432.58	-376.12	3537.648	7110
187300	0.00	-12.99	5.65	-431.20	-374.83	3537.740	7110
187400	-0.06	-12.99	5.54	-433.42	-375.98	3537.856	7110
187500	-0.01	-12.96	5.56	-434.97	-376.85	3537.951	7110
187600	-0.02	-13.02	5.54	-434.81	-377.43	3538.051	7110
187700	-0.00	-12.97	5.65	-432.67	-374.94	3538.144	7110
187800	-0.08	-12.92	5.66	-432.76	-374.54	3538.256	7110
187900	0.04	-12.96	5.66	-431.45	-373.58	3538.352	7110
188000	-0.02	-12.84	5.66	-431.02	-373.44	3538.460	7110
188100	0.02	-12.94	5.60	-432.20	-375.16	3538.542	7110
188200	-0.13	-12.97	5.69	-432.71	-375.35	3538.652	7110
188300	-0.07	-13.01	5.58	-433.29	-376.10	3538.741	7110
188400	-0.06	-12.92	5.64	-431.72	-374.93	3538.840	7110
188500	0.06	-13.01	5.64	-430.14	-373.12	3538.938	7110
188600	-0.42	-13.12	5.71	-431.22	-375.61	3539.057	7110
188700	-0.08	-13.02	5.61	-429.62	-372.81	3539.145	7110
188800	0.11	-12.97	5.60	-430.16	-373.65	3539.248	7110
188900	-0.00	-12.97	5.65	-430.06	-373.60	3539.339	7110
189000	0.19	-12.89	5.66	-428.02	-372.27	3539.459	7110
189100	0.11	-13.01	5.64	-428.78	-373.37	3539.552	7110
189200	0.02	-12.96	5.66	-428.58	-372.48	3539.645	7110
189300	0.12	-13.02	5.64	-429.39	-373.90	3539.758	7110
189400	-0.01	-12.98	5.60	-430.45	-373.46	3539.854	7110
189500	0.03	-13.01	5.65	-431.77	-375.27	3539.951	7110
189600	0.39	-12.81	5.64	-432.51	-374.41	3540.063	7110
189700	0.41	-13.03	5.60	-430.16	-374.62	3540.160	7110
189800	-0.03	-12.99	5.68	-429.31	-374.35	3540.256	7110
189900	-0.04	-13.02	5.66	-429.41	-373.28	3540.344	7110
190000	0.05	-12.93	5.47	-430.71	-374.88	3540.463	7110
190100	0.01	-12.87	5.70	-425.72	-369.67	3540.558	7110
190200	-0.04	-13.05	5.68	-428.34	-372.51	3540.656	7110
190300	0.08	-12.97	5.74	-427.28	-371.76	3540.746	7110
190400	-0.07	-13.02	5.65	-430.24	-374.53	3540.844	7110
190500	0.33	-12.96	5.75	-428.86	-373.44	3540.958	7110
190600	0.10	-12.88	5.62	-431.18	-376.39	3541.059	7110
190700	0.02	-12.96	5.69	-429.81	-374.84	3541.149	7110
190800	-0.06	-12.98	5.70	-430.60	-375.92	3541.239	7110
190900	-0.04	-12.94	5.54	-432.24	-378.11	3541.354	7110
191000	-0.14	-12.95	5.68	-431.10	-377.27	3541.454	7110
191100	-0.01	-12.99	5.63	-431.31	-377.08	3541.532	7110
191200	0.01	-13.03	5.68	-431.14	-376.83	3541.643	7110
191300	0.04	-13.05	5.62	-431.92	-377.73	3541.755	7110
191400	-0.03	-12.86	5.63	-432.26	-378.91	3541.855	7110
191500	-0.17	-12.98	5.70	-430.72	-377.12	3541.950	7110
191600	0.07	-12.99	5.64	-431.37	-377.44	3542.040	7110
191700	-0.02	-13.00	5.66	-430.32	-376.77	3542.154	7110
191800	0.03	-12.87	5.62	-431.96	-377.74	3542.261	7110
191900	-0.03	-13.07	5.66	-431.18	-377.17	3542.350	7110
192000	0.01	-13.00	5.67	-430.14	-376.05	3542.435	7110
192100	0.06	-13.01	5.68	-429.66	-375.68	3542.556	7110
192200	0.12	-13.14	5.66	-430.71	-376.61	3542.656	7110
192300	0.06	-12.98	5.70	-428.66	-374.64	3542.746	7110
192400	0.01	-12.56	5.69	-431.00	-378.07	3542.863	7110
192500	0.07	-12.92	5.64	-430.68	-377.38	3542.952	7110
192600	-0.05	-12.96	5.67	-430.07	-375.22	3543.057	7110
192700	-0.01	-13.03	5.62	-430.93	-376.53	3543.144	7110
192800	-0.04	-12.83	5.68	-428.86	-375.09	3543.261	7110
192900	0.09	-13.13	5.65	-429.88	-374.89	3543.354	7110
193000	-0.06	-13.00	5.67	-431.38	-377.18	3543.454	7110
193100	0.09	-13.00	5.69	-428.44	-373.32	3543.551	7110
193200	0.01	-12.99	5.74	-430.08	-375.75	3543.645	7110
193300	0.15	-13.00	5.67	-431.77	-378.67	3543.754	7110
193400	0.01	-13.02	5.69	-430.60	-377.49	3543.844	7110
193500	-0.04	-13.04	5.71	-429.49	-377.08	3543.952	7110
193600	-0.02	-12.98	5.69	-430.60	-378.15	3544.044	7110
193700	-0.15	-13.06	5.68	-430.82	-377.23	3544.155	7110
193800	-0.10	-12.97	5.64	-431.66	-379.51	3544.239	7110
193900	0.22	-13.06	5.73	-430.71	-378.05	3544.359	7110
194000	-0.16	-12.84	5.68	-430.66	-378.32	3544.458	7110
194100	-0.05	-12.94	5.77	-429.83	-377.74	3544.552	7110
194200	0.01	-12.98	5.69	-431.36	-378.87	3544.644	7110
194300	-0.76	-13.21	5.75	-431.28	-380.65	3544.763	7110
194400	0.03	-13.00	5.67	-430.73	-379.36	3544.839	7110
194500	-0.02	-12.99	5.69	-430.90	-379.46	3544.954	7110
194600	-0.04	-13.02	5.67	-429.76	-377.53	3545.049	7110
194700	-0.01	-12.94	5.75	-429.11	-376.98	3545.147	7110
194800	-0.04	-13.05	5.71	-428.88	-376.45	3545.240	7110
194900	0.19	-12.99	5.65	-431.27	-378.63	3545.355	7110
195000	-0.04	-13.00	5.72	-430.55	-378.07	3545.449	7110
195100	0.05	-13.32	5.70	-428.55	-376.52	3545.563	7110
195200	0.05	-12.98	5.77	-428.35	-376.88	3545.641	7110
195300	-0.08	-13.13	5.86	-428.05	-375.98	3545.760	7110
195400	0.05	-12.98	5.76	-428.36	-377.16	3545.844	7110
195500	-0.16	-12.98	5.89	-428.02	-376.62	3545.960	7110
195600	0.02	-13.27	5.82	-429.45	-378.12	3546.062	7110
195700	-0.09	-13.02	5.68	-430.28	-378.61	3546.116	7110
195800	-0.22	-12.93	5.76	-427.88	-376.68	3546.203	7110
195900	-0.31	-12.92	5.70	-427.10	-376.16	3546.296	7110
196000	0.11	-13.01	5.79	-427.32	-376.11	3546.391	7110
196100	0.01	-13.08	5.74	-426.64	-375.29	3546.479	7110
196200	0.09	-13.03	5.73	-429.27	-377.36	3546.598	7110
196300	0.25	-13.11	5.75	-427.20	-375.49	3546.698	7110
196400	0.09	-13.00	5.67	-429.07	-378.49	3546.794	7110
196500	0.04	-13.02	5.68	-428.85	-378.42	3546.893	7110
196600	0.07	-12.97	5.78	-428.80	-377.37	3546.991	7110
196700	0.03	-12.87	5.71	-428.04	-377.37	3547.095	7110
196800	0.01	-13.00	5.69	-427.90	-376.59	3547.185	7110
196900	0.00	-12.89	5.73	-427.65	-376.91	3547.305	7110
197000	0.14	-13.02	5.83	-426.62	-375.02	3547.394	7110
197100	0.07	-13.02	5.78	-427.19	-376.90	3547.497	7110
197200	-0.06	-12.95	5.80	-426.98	-376.32	3547.586	7110
197300	0.35	-13.21	5.64	-427.37	-376.10	3547.705	7110
197400	-0.08	-13.08	5.72	-427.98	-377.24	3547.796	7110
197500	0.06	-12.95	5.64	-429.03	-378.11	3547.900	7110
197600	0.08	-12.98	5.77	-426.28	-375.43	3547.990	7110
197700	0.06	-13.03	5.73	-427.55	-376.43	3548.085	7110
197800	-0.10	-13.07	5.63	-429.93	-380.19	3548.200	7110
197900	-0.07	-12.91	5.72	-427.93	-378.18	3548.294	7110
198000	0.01	-13.01	5.65	-429.54	-379.06	3548.393	7110
198100	-0.11	-12.86	5.79	-427.10	-376.89	3548.503	7110
198200	-0.11	-12.93	5.73	-427.64	-378.04	3548.594	7110
198300	-0.12	-13.00	5.72	-425.89	-376.13	3548.698	7110
198400	0.18	-13.00	5.75	-426.55	-377.47	3548.789	7110
198500	0.43	-13.16	5.69	-427.33	-378.10	3548.905	7110
198600	-0.11	-13.00	5.78	-425.48	-375.48	3548.994	7110
198700	-0.29	-13.10	5.70	-426.90	-377.64	3549.097	7110
198800	0.22	-12.99	5.74	-426.49	-376.65	3549.187	7110
198900	0.04	-12.99	5.79	-425.84	-376.42	3549.280	7110
199000	-0.03	-13.08	5.71	-427.45	-376.64	3549.399	7110
199100	0.05	-12.94	5.77	-426.70	-376.37	3549.498	7110
199200	-0.06	-12.97	5.82	-427.40	-375.78	3549.597	7110
199300	0.00	-12.96	5.82	-425.90	-375.71	3549.675	7110
199400	0.07	-12.98	5.72	-427.36	-377.80	3549.793	7110
199500	-0.14	-13.01	5.68	-428.16	-377.24	3549.897	7110
199600	-0.04	-13.00	5.79	-426.13	-375.72	3549.988	7110
[truncated: 4,630 more rows]
