# Supplementary material for: Structural characterization of the saxitoxin-targeting APTSTX1 aptamer using optical tweezers and molecular dynamics simulations
Source: PLoS One. 2019 Nov 7;14(11):e0222468. doi: 10.1371/journal.pone.0222468 (PMC6837747; doi:10.1371/journal.pone.0222468)
Supplement: S1 File — Data repository, aptamer control condition and aptamer under SXT. (ZIP) [file pone.0222468.s005.zip › Data/Data/August/090815/4bCOM.txglYU▌¢%87`%C8∩Çë]

9895	tempA = 22.237	tempB = 22.676
19955	tempA = 22.246	tempB = 22.667
29960	tempA = 22.238	tempB = 22.675
40055	tempA = 22.237	tempB = 22.669
50120	tempA = 22.239	tempB = 22.666
60140	tempA = 22.244	tempB = 22.677
70205	tempA = 22.243	tempB = 22.667
80230	tempA = 22.243	tempB = 22.667
