# Supplementary material for: Structural characterization of the saxitoxin-targeting APTSTX1 aptamer using optical tweezers and molecular dynamics simulations
Source: PLoS One. 2019 Nov 7;14(11):e0222468. doi: 10.1371/journal.pone.0222468 (PMC6837747; doi:10.1371/journal.pone.0222468)
Supplement: S1 File — Data repository, aptamer control condition and aptamer under SXT. (ZIP) [file pone.0222468.s005.zip › Data/Data/August/090815/4bCOM.tx∩Çâ]

90280	tempA = 22.249	tempB = 22.675
100325	tempA = 22.239	tempB = 22.675
110360	tempA = 22.240	tempB = 22.667
120405	tempA = 22.237	tempB = 22.669
130470	tempA = 22.235	tempB = 22.674
140535	tempA = 22.242	tempB = 22.667
150595	tempA = 22.233	tempB = 22.669
160650	tempA = 22.232	tempB = 22.676
170725	tempA = 22.238	tempB = 22.672
180770	tempA = 22.236	tempB = 22.664
190770	tempA = 22.233	tempB = 22.677
200835	tempA = 22.239	tempB = 22.668
210855	tempA = 22.244	tempB = 22.666
220920	tempA = 22.231	tempB = 22.671
230985	tempA = 22.241	tempB = 22.668
240985	tempA = 22.235	tempB = 22.683
251055	tempA = 22.240	tempB = 22.674
261065	tempA = 22.235	tempB = 22.677
271140	tempA = 22.240	tempB = 22.673
281200	tempA = 22.239	tempB = 22.666
291205	tempA = 22.236	tempB = 22.670
301270	tempA = 22.231	tempB = 22.666
311325	tempA = 22.245	tempB = 22.676
321360	tempA = 22.243	tempB = 22.666
331425	tempA = 22.244	tempB = 22.667
341440	tempA = 22.239	tempB = 22.676
351475	tempA = 22.238	tempB = 22.675
361565	tempA = 22.234	tempB = 22.678
371605	tempA = 22.248	tempB = 22.669
381660	tempA = 22.242	tempB = 22.672
391685	tempA = 22.240	tempB = 22.667
401780	tempA = 22.242	tempB = 22.672
411830	tempA = 22.243	tempB = 22.672
421855	tempA = 22.239	tempB = 22.676
431900	tempA = 22.241	tempB = 22.672
441955	tempA = 22.250	tempB = 22.672
451965	tempA = 22.236	tempB = 22.672
462010	tempA = 22.245	tempB = 22.667
472045	tempA = 22.242	tempB = 22.671
482105	tempA = 22.237	tempB = 22.672
492170	tempA = 22.251	tempB = 22.675
502205	tempA = 22.243	tempB = 22.670
512270	tempA = 22.245	tempB = 22.676
522280	tempA = 22.251	tempB = 22.675
532335	tempA = 22.233	tempB = 22.679
542405	tempA = 22.246	tempB = 22.680
552415	tempA = 22.245	tempB = 22.680
562500	tempA = 22.245	tempB = 22.666
572515	tempA = 22.234	tempB = 22.683
582580	tempA = 22.244	tempB = 22.679
592640	tempA = 22.242	tempB = 22.663
602645	tempA = 22.227	tempB = 22.673
612685	tempA = 22.242	tempB = 22.670
622725	tempA = 22.240	tempB = 22.672
632740	tempA = 22.246	tempB = 22.674
642825	tempA = 22.241	tempB = 22.674
652840	tempA = 22.243	tempB = 22.679
662315	End Write
