# Supplementary material for: Structural characterization of the saxitoxin-targeting APTSTX1 aptamer using optical tweezers and molecular dynamics simulations
Source: PLoS One. 2019 Nov 7;14(11):e0222468. doi: 10.1371/journal.pone.0222468 (PMC6837747; doi:10.1371/journal.pone.0222468)
Supplement: S1 File — Data repository, aptamer control condition and aptamer under SXT. (ZIP) [file pone.0222468.s005.zip › Data/Data/August/090815/4bnb18hopA.txt]

#Begin Write:
CycleCount/n	X_force	Y_force	Z_force	A_dist-Y	B_dist-Y	time(sec)	Status
100	0.10	-18.00	1.98	-666.57	-564.61	1894.757	8110
200	-0.04	-17.98	1.97	-666.99	-564.77	1894.857	8110
300	0.08	-18.02	1.97	-667.38	-565.44	1894.959	8110
400	0.07	-18.11	1.94	-666.88	-564.15	1895.055	8110
500	0.05	-18.02	1.95	-666.91	-565.12	1895.159	8110
600	-0.09	-17.95	1.90	-667.35	-566.10	1895.239	8110
700	0.08	-18.03	1.96	-667.31	-564.84	1895.358	8110
800	1.02	-18.29	1.91	-666.87	-564.75	1895.472	8110
900	0.36	-18.00	1.86	-668.20	-566.73	1895.560	8110
1000	-0.07	-17.99	1.93	-667.65	-566.94	1895.651	8110
1000	-0.02	-18.01	1.84	-667.35	-567.01	1895.708	8110
1100	0.32	-18.02	2.01	-666.87	-564.73	1895.810	8110
1200	0.19	-18.02	2.03	-667.10	-564.93	1895.908	8110
1300	-0.02	-18.03	1.91	-667.15	-564.53	1896.008	8110
1400	0.03	-17.97	1.94	-667.41	-564.26	1896.109	8110
1500	-0.12	-18.07	1.88	-667.63	-564.54	1896.208	8110
1600	0.20	-18.06	1.94	-667.78	-564.71	1896.307	8110
1700	0.20	-18.02	1.95	-667.19	-564.34	1896.407	8110
1800	-0.13	-17.95	2.00	-667.48	-564.13	1896.506	8110
1900	0.12	-18.06	1.86	-667.91	-565.12	1896.608	8110
2000	0.18	-17.93	1.86	-668.16	-565.77	1896.709	8110
2100	0.07	-17.96	1.95	-667.64	-565.29	1896.805	8110
2200	0.18	-18.05	1.94	-667.23	-565.25	1896.905	8110
2300	0.10	-18.00	1.89	-668.10	-566.13	1897.007	8110
2400	-0.11	-18.14	1.84	-667.87	-565.51	1897.107	8110
2500	-0.14	-18.04	1.92	-667.90	-566.20	1897.207	8110
2600	0.22	-17.90	2.02	-666.97	-564.93	1897.309	8110
2700	0.10	-18.04	1.88	-668.05	-564.56	1897.405	8110
2800	0.12	-17.99	1.99	-666.75	-562.75	1897.491	8110
2900	0.19	-17.98	1.99	-667.27	-563.94	1897.609	8110
3000	0.18	-18.00	2.00	-667.15	-563.45	1897.698	8110
3100	0.18	-18.04	2.00	-667.11	-563.75	1897.795	8110
3200	-0.24	-18.25	1.72	-667.55	-563.08	1897.913	8110
3300	0.37	-17.99	2.03	-667.09	-562.61	1898.010	8110
3400	0.10	-17.98	2.01	-667.23	-562.77	1898.094	8110
3500	-0.09	-18.32	2.13	-666.64	-561.91	1898.213	8110
3600	0.00	-18.00	1.91	-667.77	-562.07	1898.300	8110
3700	0.15	-18.00	2.00	-667.52	-562.06	1898.399	8110
3800	-0.09	-17.98	2.17	-666.95	-561.22	1898.513	8110
3900	-0.10	-18.00	1.95	-667.19	-559.77	1898.598	8110
4000	0.03	-17.97	1.98	-667.37	-560.14	1898.701	8110
4100	0.09	-17.90	2.01	-667.68	-560.55	1898.810	8110
4200	-0.18	-17.61	2.07	-667.23	-558.78	1898.911	8110
4300	-0.09	-17.99	2.05	-667.20	-558.33	1898.996	8110
4400	0.28	-17.89	2.17	-667.37	-558.57	1899.113	8110
4500	0.05	-17.75	1.99	-666.73	-558.06	1899.214	8110
4600	-0.53	-17.98	1.97	-667.17	-559.68	1899.313	8110
4700	-0.02	-17.99	2.02	-667.41	-559.92	1899.411	8110
4800	0.04	-18.04	2.04	-667.25	-559.89	1899.497	8110
4900	0.16	-18.00	2.11	-667.25	-559.72	1899.599	8110
5000	0.60	-17.90	2.03	-667.20	-559.74	1899.713	8110
5100	-0.04	-18.04	1.92	-667.83	-559.14	1899.812	8110
5200	-0.18	-18.01	2.13	-666.71	-559.55	1899.909	8110
5300	0.16	-17.99	2.00	-667.26	-560.01	1899.996	8110
5400	-0.74	-17.91	2.07	-666.94	-559.16	1900.114	8110
5500	-0.21	-18.02	2.05	-666.71	-559.92	1900.199	8110
5600	0.07	-18.00	1.99	-667.32	-560.72	1900.296	8110
5700	0.06	-18.08	2.04	-667.46	-559.16	1900.413	8110
5800	0.20	-18.01	1.96	-667.55	-558.30	1900.498	8110
5900	0.01	-17.99	1.96	-667.71	-558.61	1900.599	8110
6000	0.25	-17.86	1.97	-668.52	-559.18	1900.713	8110
6100	0.09	-18.02	1.88	-668.47	-559.27	1900.801	8110
6200	0.05	-18.00	1.98	-667.67	-558.76	1900.896	8110
6300	0.25	-18.11	1.97	-668.06	-558.40	1901.012	8110
6400	0.33	-18.05	1.95	-667.82	-559.09	1901.110	8110
6500	0.15	-18.00	1.88	-668.20	-559.71	1901.195	8110
6600	0.02	-18.01	1.92	-668.54	-560.09	1901.312	8110
6700	-0.04	-18.05	1.91	-668.08	-560.32	1901.398	8110
6800	0.10	-17.98	1.94	-668.07	-560.23	1901.495	8110
6900	0.09	-18.00	2.03	-667.36	-558.85	1901.610	8110
7000	-0.12	-17.97	2.14	-666.65	-557.53	1901.712	8110
7100	0.03	-17.98	1.98	-667.98	-558.94	1901.795	8110
7200	0.08	-18.05	1.92	-667.88	-558.25	1901.913	8110
7300	0.45	-17.91	1.99	-668.00	-560.02	1902.011	8110
7400	0.09	-18.00	1.88	-668.52	-558.70	1902.094	8110
7500	0.30	-18.12	1.91	-667.72	-558.41	1902.209	8110
7600	0.07	-18.03	1.98	-667.64	-558.00	1902.296	8110
7700	0.03	-18.02	1.99	-667.78	-558.57	1902.400	8110
7800	-0.04	-18.00	2.03	-667.78	-556.77	1902.511	8110
7900	-0.15	-18.05	2.03	-667.12	-557.44	1902.598	8110
8000	0.13	-18.03	1.92	-667.92	-559.20	1902.698	8110
8100	0.04	-18.06	1.83	-669.33	-560.78	1902.812	8110
8200	0.53	-17.84	1.97	-668.47	-559.33	1902.913	8110
8300	-0.14	-17.99	1.93	-667.94	-558.40	1903.001	8110
8400	0.13	-17.86	1.98	-668.56	-559.30	1903.111	8110
8500	0.53	-18.01	1.90	-668.52	-559.87	1903.213	8110
8600	0.05	-17.96	1.99	-668.56	-559.53	1903.303	8110
8700	-0.01	-18.05	1.93	-668.06	-559.21	1903.411	8110
8800	-0.14	-18.10	1.94	-668.24	-558.57	1903.511	8110
8900	-0.23	-17.99	1.91	-668.77	-558.48	1903.612	8110
9000	0.34	-18.02	1.89	-668.41	-558.64	1903.712	8110
9100	0.19	-18.01	1.82	-668.89	-559.14	1903.812	8110
9200	0.08	-18.05	1.92	-667.97	-557.62	1903.898	8110
9300	0.08	-17.99	2.00	-667.63	-557.06	1903.991	8110
9400	0.85	-18.08	1.93	-668.96	-558.90	1904.113	8110
9500	0.08	-17.98	2.01	-667.78	-557.62	1904.198	8110
9600	-0.01	-18.13	1.91	-668.05	-558.56	1904.311	8110
9700	0.00	-17.99	2.06	-667.36	-557.15	1904.397	8110
9800	0.08	-17.98	1.96	-668.06	-558.81	1904.500	8110
9900	0.12	-18.01	1.88	-668.59	-559.73	1904.595	8110
10000	0.81	-17.60	1.98	-669.36	-559.97	1904.713	8110
10100	-0.07	-17.98	2.06	-667.87	-558.71	1904.800	8110
10200	0.19	-18.07	1.92	-667.82	-559.33	1904.906	8110
10300	-0.29	-17.99	2.06	-667.40	-558.45	1905.007	8110
10400	0.04	-18.05	1.96	-667.59	-558.58	1905.101	8110
10500	0.19	-17.97	1.93	-668.43	-559.93	1905.206	8110
10600	-0.11	-18.03	1.79	-668.90	-559.24	1905.308	8110
10700	0.27	-18.05	1.90	-667.98	-558.13	1905.405	8110
10800	-0.01	-18.05	1.91	-668.23	-557.42	1905.507	8110
10900	-0.12	-18.00	1.83	-668.34	-557.73	1905.609	8110
11000	0.00	-17.99	1.93	-667.78	-557.39	1905.700	8110
11100	-0.25	-18.18	1.81	-667.73	-556.31	1905.810	8110
11200	-0.67	-18.02	1.98	-667.26	-555.91	1905.913	8110
11300	0.22	-18.02	1.92	-667.49	-556.46	1906.006	8110
11400	0.22	-17.96	1.94	-667.61	-555.23	1906.108	8110
11500	-1.09	-18.23	1.99	-667.34	-554.88	1906.214	8110
11600	0.06	-17.98	2.00	-667.85	-555.44	1906.301	8110
11700	-0.07	-18.17	1.84	-667.85	-555.32	1906.412	8110
11800	-0.68	-17.92	1.93	-667.90	-556.82	1906.512	8110
11900	0.06	-18.02	1.90	-668.38	-556.34	1906.592	8110
12000	0.31	-17.94	1.92	-667.98	-556.47	1906.712	8110
12100	-0.11	-18.07	1.87	-668.31	-557.04	1906.800	8110
12200	-0.37	-17.92	1.86	-668.97	-556.81	1906.913	8110
12300	0.09	-18.03	1.89	-668.20	-556.59	1907.009	8110
12400	0.08	-18.03	1.95	-667.81	-556.44	1907.099	8110
12500	0.18	-18.04	1.90	-668.05	-556.03	1907.197	8110
12600	0.08	-18.03	1.95	-667.40	-555.13	1907.295	8110
12700	-0.04	-18.12	1.79	-667.96	-555.17	1907.413	8110
12800	0.10	-18.05	1.85	-668.09	-554.85	1907.500	8110
12900	0.16	-18.02	1.87	-667.88	-554.60	1907.596	8110
13000	0.17	-17.98	1.91	-668.04	-556.37	1907.699	8110
13100	0.10	-18.01	1.95	-667.61	-555.78	1907.800	8110
13200	0.11	-18.02	1.99	-667.49	-556.07	1907.893	8110
13300	0.57	-18.11	1.98	-666.82	-555.93	1908.012	8110
13400	-0.38	-17.78	2.11	-667.32	-556.79	1908.112	8110
13500	0.08	-18.05	1.91	-667.51	-557.00	1908.193	8110
13600	-0.18	-17.98	1.99	-667.51	-557.35	1908.313	8110
13700	-0.21	-17.72	1.98	-668.00	-557.85	1908.413	8110
13800	0.03	-17.97	1.93	-667.32	-557.35	1908.494	8110
13900	-0.37	-17.95	1.86	-668.08	-558.20	1908.613	8110
14000	-0.19	-18.02	2.02	-667.26	-556.76	1908.711	8110
14100	0.24	-18.01	1.88	-668.10	-557.01	1908.795	8110
14200	-0.11	-18.03	1.92	-667.38	-556.88	1908.912	8110
14300	-0.25	-18.07	1.89	-667.04	-555.69	1909.013	8110
14400	-0.06	-18.03	1.93	-667.67	-556.02	1909.095	8110
14500	0.61	-18.09	1.78	-668.32	-556.38	1909.211	8110
14600	1.02	-18.08	1.86	-667.89	-555.33	1909.311	8110
14700	-0.19	-18.27	1.80	-667.61	-553.80	1909.411	8110
14800	0.29	-17.92	1.91	-667.58	-555.47	1909.510	8110
14900	-0.27	-18.07	1.92	-667.63	-555.54	1909.598	8110
15000	-0.00	-18.05	1.84	-668.03	-557.08	1909.694	8110
15100	-0.10	-18.11	1.79	-668.03	-556.69	1909.811	8110
15200	-0.09	-18.02	1.83	-667.84	-556.66	1909.897	8110
15300	-0.29	-18.01	1.94	-667.61	-556.03	1910.003	8110
15400	0.27	-17.98	1.94	-667.70	-556.31	1910.106	8110
15500	0.02	-17.96	1.91	-668.16	-556.73	1910.203	8110
15600	0.24	-17.98	1.88	-668.26	-557.47	1910.312	8110
15700	0.31	-18.03	1.75	-669.00	-557.60	1910.411	8110
15800	0.19	-18.03	1.88	-667.91	-556.91	1910.500	8110
15900	0.07	-18.02	1.76	-668.79	-558.47	1910.599	8110
16000	0.42	-17.99	1.92	-667.80	-558.27	1910.705	8110
16100	0.16	-18.01	1.82	-668.47	-559.16	1910.776	8110
16200	0.03	-18.01	1.85	-668.38	-559.04	1910.866	8110
16300	0.15	-18.02	1.84	-668.48	-558.90	1911.003	8110
16400	0.19	-18.02	1.78	-668.78	-559.11	1911.092	8110
16500	0.08	-18.00	1.83	-668.73	-558.30	1911.197	8110
16600	0.26	-18.00	1.81	-668.61	-556.81	1911.283	8110
16700	-0.01	-17.98	1.72	-669.28	-558.14	1911.392	8110
16800	0.13	-17.98	1.81	-668.74	-556.68	1911.476	8110
16900	0.07	-18.00	1.91	-667.96	-556.15	1911.564	8110
17000	0.31	-17.97	1.77	-669.08	-558.20	1911.706	8110
17100	0.17	-17.99	1.87	-668.33	-557.97	1911.763	8110
17200	0.12	-18.01	1.83	-668.81	-557.91	1911.871	8110
17300	0.04	-17.99	1.90	-668.21	-556.49	1911.982	8110
17400	0.17	-18.00	1.89	-668.12	-557.05	1912.008	8110
17500	0.05	-18.02	1.90	-668.21	-556.16	1912.129	8110
17600	0.06	-18.03	1.82	-669.03	-557.53	1912.246	8110
17700	0.07	-17.98	1.90	-668.34	-556.39	1912.342	8110
17800	0.09	-17.99	1.91	-668.21	-557.61	1912.425	8110
17900	-0.03	-18.00	1.96	-667.86	-555.98	1912.530	8110
18000	0.07	-18.01	1.95	-667.96	-555.42	1912.603	8110
18100	0.06	-18.00	1.94	-667.84	-554.13	1912.709	8110
18200	0.05	-18.02	1.86	-668.20	-554.07	1912.843	8110
18300	0.04	-18.01	1.82	-668.88	-554.24	1912.921	8110
18400	-0.08	-17.98	1.90	-668.41	-554.06	1913.009	8110
18500	-0.02	-18.04	1.76	-668.81	-553.37	1913.137	8110
18600	0.49	-17.96	1.86	-667.99	-553.62	1913.243	8110
18700	-0.01	-18.04	1.87	-667.94	-553.24	1913.337	8110
18800	0.20	-18.02	1.79	-668.98	-553.88	1913.416	8110
18900	-0.05	-18.02	1.89	-667.86	-552.94	1913.534	8110
19000	0.90	-17.70	1.90	-668.77	-554.34	1913.655	8110
19100	0.04	-18.00	1.89	-668.68	-553.22	1913.708	8110
19200	0.02	-18.02	1.87	-668.08	-553.69	1913.827	8110
19300	0.04	-18.01	1.74	-668.92	-555.42	1913.945	8110
19400	-0.17	-17.92	1.77	-669.60	-554.73	1914.051	8110
19500	0.34	-18.25	1.73	-668.38	-553.24	1914.153	8110
19600	-0.04	-18.00	1.92	-667.72	-554.27	1914.241	8110
19700	0.07	-18.02	1.81	-668.32	-555.08	1914.309	8110
19800	0.08	-18.01	1.86	-668.32	-555.18	1914.405	8110
19900	-0.11	-18.06	1.94	-667.62	-554.46	1914.548	8110
20000	0.08	-17.99	1.87	-668.36	-554.21	1914.630	8110
20100	-0.00	-18.00	1.90	-668.18	-553.43	1914.704	8110
20200	0.17	-18.01	1.89	-668.38	-554.55	1914.826	8110
20300	0.15	-17.91	1.94	-668.39	-554.65	1914.951	8110
20400	0.10	-18.02	1.87	-668.41	-554.90	1915.009	8110
20500	0.11	-18.02	1.84	-668.55	-556.23	1915.119	8110
20600	0.07	-17.99	1.86	-668.47	-556.08	1915.240	8110
20700	0.26	-17.94	1.73	-669.35	-557.16	1915.353	8110
20800	0.25	-18.01	1.86	-668.14	-555.05	1915.445	8110
20900	0.07	-18.02	1.81	-668.42	-554.63	1915.537	8110
21000	0.26	-17.90	1.97	-668.03	-553.93	1915.650	8110
21100	0.11	-18.02	1.78	-668.81	-553.76	1915.745	8110
21200	0.19	-17.89	1.82	-668.82	-554.19	1915.851	8110
21300	0.25	-17.98	1.87	-668.17	-553.87	1915.941	8110
21400	0.12	-17.98	1.94	-667.87	-552.38	1916.031	8110
21500	-0.06	-18.05	1.95	-667.61	-552.02	1916.127	8110
21600	-0.01	-18.02	1.95	-667.33	-551.83	1916.248	8110
21700	-0.07	-18.01	1.98	-667.58	-550.89	1916.347	8110
21800	0.16	-18.02	1.86	-668.24	-550.45	1916.445	8110
21900	-0.10	-17.99	1.88	-668.31	-550.38	1916.535	8110
22000	0.16	-18.01	1.88	-668.38	-549.70	1916.629	8110
22100	-0.02	-18.06	1.89	-667.69	-549.11	1916.746	8110
22200	0.18	-17.90	1.87	-668.33	-550.39	1916.853	8110
22300	-0.10	-18.01	1.93	-667.57	-549.90	1916.942	8110
22400	0.04	-18.01	1.92	-668.04	-550.06	1917.026	8110
22500	-0.02	-18.00	1.93	-667.26	-550.03	1917.127	8110
22600	-0.08	-17.98	1.91	-667.17	-548.67	1917.250	8110
22700	0.42	-17.97	1.72	-669.12	-551.36	1917.351	8110
22800	0.17	-18.01	1.83	-667.92	-549.65	1917.441	8110
22900	0.03	-18.02	1.88	-667.54	-549.71	1917.539	8110
23000	0.56	-18.06	1.89	-667.08	-548.86	1917.655	8110
23100	0.13	-18.00	1.87	-667.26	-549.56	1917.748	8110
23200	0.28	-17.95	2.05	-667.27	-547.92	1917.854	8110
23300	-0.03	-18.04	1.87	-667.66	-547.97	1917.944	8110
23400	0.13	-18.03	1.89	-667.55	-548.83	1918.037	8110
23500	0.01	-18.10	1.93	-667.97	-549.48	1918.153	8110
23600	-0.17	-17.99	2.01	-666.92	-548.68	1918.243	8110
23700	0.52	-18.01	1.92	-667.37	-550.24	1918.353	8110
23800	-0.06	-17.99	1.98	-667.57	-550.94	1918.444	8110
23900	0.08	-18.01	1.93	-667.62	-551.34	1918.533	8110
24000	0.22	-18.00	1.85	-668.71	-552.39	1918.626	8110
24100	0.25	-18.09	1.73	-669.05	-551.83	1918.747	8110
24200	-0.14	-18.20	1.71	-668.29	-551.05	1918.854	8110
24300	-0.13	-17.98	1.95	-668.04	-550.97	1918.946	8110
24400	0.16	-18.01	1.82	-668.67	-551.52	1919.040	8110
24500	-0.08	-18.01	1.88	-668.22	-550.30	1919.131	8110
24600	0.02	-18.03	1.88	-668.02	-549.81	1919.244	8110
24700	0.61	-18.07	1.76	-668.86	-550.03	1919.350	8110
24800	0.09	-17.98	1.90	-668.10	-549.34	1919.443	8110
24900	0.03	-18.03	1.89	-667.59	-549.15	1919.534	8110
25000	-0.48	-18.12	1.72	-668.23	-549.91	1919.654	8110
25100	-0.29	-18.23	1.57	-668.32	-550.87	1919.755	8110
25200	0.08	-17.95	1.95	-667.67	-549.67	1919.847	8110
25300	0.25	-17.98	1.80	-668.77	-550.51	1919.938	8110
25400	0.09	-18.00	1.86	-668.36	-549.76	1920.032	8110
25500	-0.07	-18.01	1.82	-668.84	-550.04	1920.130	8110
25600	0.11	-17.99	1.95	-667.67	-550.38	1920.243	8110
25700	-0.09	-18.00	1.91	-668.00	-551.64	1920.353	8110
25800	-0.00	-18.05	1.77	-668.61	-551.03	1920.442	8110
25900	0.20	-17.99	1.86	-668.06	-550.19	1920.534	8110
26000	-0.23	-18.19	1.85	-667.75	-549.81	1920.653	8110
26100	-0.17	-18.05	1.85	-668.56	-550.75	1920.744	8110
26200	-0.12	-18.02	1.79	-668.69	-549.19	1920.851	8110
26300	-0.21	-18.00	1.82	-668.70	-549.00	1920.941	8110
26400	-0.05	-18.04	1.89	-667.95	-547.37	1921.034	8110
26500	0.01	-18.03	1.85	-668.56	-548.72	1921.127	8110
26600	0.31	-18.10	1.82	-668.82	-549.59	1921.249	8110
26700	0.39	-17.98	1.89	-668.23	-549.44	1921.346	8110
26800	0.21	-18.01	1.78	-669.13	-550.49	1921.440	8110
26900	-0.07	-18.03	1.77	-669.09	-549.84	1921.537	8110
27000	-0.27	-17.78	2.08	-668.11	-548.37	1921.653	8110
27100	0.11	-17.99	1.90	-668.46	-548.61	1921.744	8110
27200	-0.04	-17.99	1.84	-668.69	-549.24	1921.850	8110
27300	0.00	-17.97	1.87	-668.36	-549.59	1921.941	8110
27400	-0.04	-18.00	1.92	-668.29	-548.74	1922.032	8110
27500	-0.04	-17.96	1.81	-669.21	-550.29	1922.150	8110
27600	0.13	-18.05	1.85	-668.59	-548.47	1922.238	8110
27700	-0.08	-17.95	1.83	-668.44	-548.44	1922.348	8110
27800	-0.13	-18.01	1.85	-668.68	-547.77	1922.431	8110
27900	0.05	-18.02	1.89	-668.40	-547.96	1922.531	8110
28000	0.27	-18.06	1.84	-667.94	-547.50	1922.653	8110
28100	-0.29	-18.04	1.85	-668.45	-547.88	1922.754	8110
28200	-0.13	-18.01	1.91	-667.46	-547.61	1922.852	8110
28300	0.60	-18.02	1.82	-669.07	-549.46	1922.945	8110
28400	0.06	-17.99	1.78	-669.48	-549.73	1923.033	8110
28500	0.07	-18.03	1.77	-669.32	-549.54	1923.150	8110
28600	0.04	-18.00	1.92	-668.30	-547.71	1923.239	8110
28700	0.19	-18.16	1.80	-667.94	-547.70	1923.350	8110
28800	0.25	-18.01	1.85	-668.75	-548.99	1923.441	8110
28900	-0.02	-18.04	1.85	-667.76	-548.11	1923.532	8110
29000	-0.14	-18.10	1.80	-668.35	-547.56	1923.650	8110
29100	-0.01	-18.10	1.70	-669.30	-548.24	1923.747	8110
29200	0.38	-18.04	1.92	-667.52	-547.74	1923.851	8110
29300	0.18	-17.95	1.68	-669.67	-550.65	1923.939	8110
29400	-0.01	-18.03	1.91	-667.84	-547.61	1924.032	8110
29500	-0.11	-17.91	1.85	-668.45	-548.38	1924.152	8110
29600	0.18	-18.00	1.83	-668.39	-548.59	1924.243	8110
29700	-0.09	-18.14	1.97	-667.04	-548.95	1924.354	8110
29800	0.22	-17.94	1.87	-668.40	-548.97	1924.449	8110
29900	-0.04	-18.00	1.84	-667.97	-549.01	1924.536	8110
30000	0.42	-18.11	1.74	-667.73	-548.43	1924.653	8110
30100	0.24	-17.94	1.85	-668.40	-549.24	1924.746	8110
30200	0.71	-17.90	1.80	-668.98	-549.97	1924.853	8110
30300	-0.13	-18.00	1.82	-668.10	-549.80	1924.944	8110
30400	0.11	-18.03	1.74	-668.70	-550.81	1925.032	8110
30500	0.19	-17.98	1.75	-668.80	-550.55	1925.138	8110
30600	-0.06	-17.98	1.87	-668.24	-550.05	1925.248	8110
30700	0.12	-18.00	1.70	-669.11	-551.13	1925.349	8110
30800	0.10	-17.98	1.77	-668.93	-551.70	1925.440	8110
30900	0.21	-18.02	1.72	-669.31	-552.36	1925.535	8110
31000	-0.52	-17.90	1.71	-669.55	-552.17	1925.653	8110
31100	-0.11	-18.00	1.89	-668.04	-551.40	1925.741	8110
31200	0.55	-17.97	1.71	-669.55	-552.72	1925.852	8110
31300	-0.02	-18.01	1.78	-668.71	-551.41	1925.944	8110
31400	0.01	-18.02	1.87	-668.43	-551.60	1926.034	8110
31500	-0.16	-17.97	1.72	-669.02	-551.14	1926.151	8110
31600	-0.03	-18.01	1.85	-668.33	-550.38	1926.243	8110
31700	0.19	-18.02	1.77	-668.58	-551.09	1926.350	8110
31800	0.23	-17.98	1.78	-668.41	-550.24	1926.441	8110
31900	0.24	-18.01	1.84	-668.26	-550.80	1926.533	8110
32000	2.14	-18.41	1.62	-668.55	-550.60	1926.654	8110
32100	-0.02	-17.89	1.78	-669.33	-551.55	1926.746	8110
32200	0.20	-18.17	1.79	-668.02	-550.25	1926.848	8110
32300	0.38	-18.05	1.77	-668.72	-551.12	1926.946	8110
32400	0.04	-18.04	1.81	-668.45	-550.42	1927.037	8110
32500	-0.42	-17.92	1.84	-668.54	-549.34	1927.151	8110
32600	0.12	-18.00	1.74	-668.54	-549.44	1927.244	8110
32700	0.13	-17.86	1.69	-669.84	-549.36	1927.352	8110
32800	-0.01	-18.05	1.91	-667.94	-547.89	1927.443	8110
32900	0.13	-18.00	1.81	-668.61	-548.06	1927.533	8110
33000	0.08	-17.73	1.85	-669.42	-548.58	1927.651	8110
33100	0.18	-18.04	1.76	-668.84	-547.58	1927.743	8110
33200	0.12	-18.04	1.78	-668.66	-547.78	1927.842	8110
33300	0.06	-17.98	1.87	-668.45	-547.82	1927.942	8110
33400	0.14	-18.00	1.81	-669.19	-549.75	1928.034	8110
33500	0.19	-18.01	1.79	-669.32	-549.57	1928.122	8110
33600	0.27	-18.02	1.77	-669.58	-549.46	1928.246	8110
33700	-0.07	-17.94	1.93	-668.56	-548.76	1928.328	8110
33800	-0.07	-17.85	1.76	-669.83	-549.02	1928.393	8110
33900	0.00	-18.04	1.94	-667.70	-547.17	1928.480	8110
34000	-0.07	-18.04	1.84	-668.59	-547.88	1928.576	8110
34100	-0.19	-18.04	1.92	-668.25	-547.69	1928.694	8110
34200	0.04	-18.03	1.84	-668.64	-548.50	1928.785	8110
34300	-0.11	-17.97	1.91	-668.63	-548.50	1928.891	8110
34400	0.01	-17.98	1.97	-667.93	-548.46	1928.984	8110
34500	0.04	-17.99	1.89	-668.53	-548.67	1929.074	8110
34600	0.13	-18.03	1.84	-668.29	-548.65	1929.168	8110
34700	0.19	-18.02	2.00	-667.72	-548.42	1929.287	8110
34800	-0.11	-18.02	1.92	-667.89	-548.73	1929.391	8110
34900	-0.12	-18.03	1.95	-667.91	-547.99	1929.484	8110
35000	0.06	-18.05	1.84	-668.44	-547.13	1929.574	8110
35100	0.36	-17.93	1.90	-668.10	-547.04	1929.697	8110
35200	0.14	-18.03	1.88	-668.26	-546.94	1929.785	8110
35300	0.38	-18.13	1.89	-667.92	-547.07	1929.891	8110
35400	0.14	-18.07	1.79	-668.27	-547.42	1929.984	8110
35500	-0.08	-18.01	1.94	-668.20	-547.53	1930.075	8110
35600	0.44	-17.94	1.77	-669.10	-548.52	1930.191	8110
35700	0.14	-18.05	1.86	-668.96	-548.41	1930.284	8110
35800	0.33	-17.96	1.80	-669.38	-547.85	1930.391	8110
35900	-0.01	-17.86	1.96	-669.10	-547.39	1930.495	8110
36000	0.03	-18.00	1.86	-668.75	-547.84	1930.573	8110
36100	0.06	-18.00	1.75	-669.95	-549.90	1930.694	8110
36200	-0.02	-17.98	1.77	-669.57	-548.59	1930.785	8110
36300	0.04	-17.91	1.84	-669.26	-548.57	1930.892	8110
36400	0.21	-17.99	1.77	-669.60	-548.92	1930.986	8110
36500	0.19	-18.01	1.95	-668.22	-548.00	1931.075	8110
36600	0.04	-18.02	1.84	-668.68	-548.27	1931.181	8110
36700	1.10	-18.15	1.71	-668.42	-548.16	1931.296	8110
36800	-0.04	-18.01	1.94	-667.23	-547.89	1931.390	8110
36900	0.12	-18.01	1.89	-668.00	-547.94	1931.483	8110
37000	-0.78	-17.99	1.98	-667.10	-547.81	1931.597	8110
37100	0.05	-17.93	1.84	-668.96	-549.65	1931.693	8110
37200	0.04	-18.01	1.87	-668.49	-549.13	1931.788	8110
37300	0.40	-18.06	1.75	-668.83	-548.91	1931.890	8110
37400	0.02	-18.01	1.85	-668.59	-549.36	1931.978	8110
37500	-0.06	-18.00	1.82	-668.20	-548.57	1932.069	8110
37600	0.30	-17.97	1.89	-668.28	-548.62	1932.192	8110
37700	0.23	-18.06	1.84	-667.73	-548.62	1932.287	8110
37800	-0.11	-18.06	1.84	-668.09	-549.63	1932.392	8110
37900	0.10	-17.97	1.89	-668.35	-549.77	1932.482	8110
38000	0.20	-18.01	1.95	-667.92	-549.42	1932.573	8110
38100	0.22	-17.97	1.95	-667.96	-550.21	1932.692	8110
38200	-0.01	-17.98	1.99	-667.91	-549.77	1932.785	8110
38300	-0.30	-17.99	1.92	-668.00	-551.21	1932.888	8110
38400	0.03	-18.01	1.83	-668.28	-551.31	1932.981	8110
38500	0.12	-17.98	1.81	-668.87	-551.07	1933.071	8110
38600	0.01	-18.08	1.74	-668.21	-550.59	1933.195	8110
38700	0.08	-17.76	1.92	-668.86	-550.33	1933.294	8110
38800	-0.03	-18.06	1.80	-668.65	-549.93	1933.382	8110
38900	0.03	-17.98	1.82	-668.70	-551.00	1933.484	8110
39000	-0.06	-17.99	1.84	-668.69	-549.93	1933.576	8110
39100	-0.07	-17.92	1.82	-669.04	-550.25	1933.690	8110
39200	0.11	-18.02	1.88	-668.47	-549.27	1933.784	8110
39300	0.08	-17.99	1.79	-668.60	-550.39	1933.883	8110
39400	0.14	-18.01	1.91	-667.80	-549.39	1933.980	8110
39500	0.09	-18.01	1.80	-668.78	-550.91	1934.073	8110
39600	-0.17	-18.05	1.75	-669.22	-551.47	1934.191	8110
39700	0.11	-18.03	1.84	-668.75	-551.69	1934.281	8110
39800	0.29	-18.06	1.71	-669.17	-551.17	1934.392	8110
39900	0.13	-17.99	1.88	-668.23	-549.47	1934.481	8110
40000	0.17	-18.01	1.82	-668.49	-550.91	1934.575	8110
40100	1.06	-18.03	2.00	-667.38	-549.61	1934.695	8110
40200	0.27	-18.05	1.83	-668.42	-549.80	1934.786	8110
40300	-0.13	-18.02	1.88	-667.50	-549.93	1934.893	8110
40400	0.14	-18.01	1.88	-668.19	-551.25	1934.985	8110
40500	0.04	-17.99	1.89	-668.13	-550.77	1935.075	8110
40600	0.00	-17.87	1.91	-668.74	-551.73	1935.194	8110
40700	0.10	-18.01	1.83	-668.83	-551.91	1935.263	8110
40800	0.02	-18.04	1.88	-667.91	-549.54	1935.391	8110
40900	0.16	-18.03	1.98	-668.08	-550.13	1935.484	8110
41000	-0.04	-17.98	1.88	-668.83	-550.76	1935.574	8110
41100	0.06	-17.87	1.83	-669.11	-551.05	1935.693	8110
41200	0.23	-18.03	1.80	-668.77	-550.83	1935.788	8110
41300	-0.12	-18.03	1.91	-668.05	-550.33	1935.890	8110
41400	0.39	-18.02	1.70	-669.84	-552.13	1935.981	8110
41500	0.19	-18.01	1.79	-668.75	-552.20	1936.072	8110
41600	0.16	-17.97	2.01	-668.59	-550.57	1936.195	8110
41700	0.33	-18.01	1.87	-668.88	-549.27	1936.287	8110
41800	0.27	-17.89	1.89	-668.73	-549.69	1936.393	8110
41900	0.00	-18.04	1.80	-668.88	-550.43	1936.483	8110
42000	-0.31	-17.99	1.86	-668.40	-550.11	1936.592	8110
42100	0.10	-18.04	1.97	-667.64	-548.98	1936.692	8110
42200	0.21	-18.03	1.76	-668.64	-549.97	1936.784	8110
42300	0.03	-18.05	1.78	-668.73	-550.07	1936.889	8110
42400	-0.13	-18.05	1.87	-668.05	-548.64	1936.982	8110
42500	-0.03	-18.04	1.87	-668.46	-548.96	1937.075	8110
42600	0.29	-17.98	1.75	-669.36	-550.16	1937.192	8110
42700	-0.05	-18.02	1.82	-668.74	-548.37	1937.280	8110
42800	0.35	-18.03	1.80	-669.06	-547.72	1937.389	8110
42900	0.09	-18.00	1.87	-668.50	-547.25	1937.480	8110
43000	0.02	-18.00	1.85	-668.64	-547.70	1937.570	8110
43100	0.24	-18.10	1.62	-670.22	-550.43	1937.693	8110
43200	0.15	-18.02	1.85	-668.18	-549.12	1937.786	8110
43300	0.03	-17.92	1.78	-669.27	-549.85	1937.893	8110
43400	0.15	-18.02	1.85	-668.53	-549.13	1937.981	8110
43500	0.01	-18.06	1.80	-668.42	-548.64	1938.073	8110
43600	-0.34	-18.03	1.84	-668.41	-548.30	1938.193	8110
43700	0.02	-18.02	1.83	-668.65	-549.07	1938.285	8110
43800	0.34	-18.02	1.72	-669.61	-549.71	1938.392	8110
43900	-0.04	-18.03	1.87	-668.14	-548.03	1938.480	8110
44000	-0.01	-17.99	1.84	-668.81	-548.30	1938.572	8110
44100	0.37	-18.12	1.83	-669.28	-549.17	1938.696	8110
44200	0.09	-17.96	1.87	-668.59	-549.34	1938.786	8110
44300	-0.00	-18.11	1.74	-669.03	-550.34	1938.890	8110
44400	0.21	-17.96	1.82	-668.83	-550.09	1938.979	8110
44500	-0.06	-17.99	1.85	-668.70	-549.59	1939.072	8110
44600	0.11	-17.89	1.88	-668.93	-549.57	1939.191	8110
44700	-0.70	-17.99	1.76	-668.87	-549.47	1939.295	8110
44800	-0.32	-18.10	1.80	-668.93	-547.72	1939.391	8110
44900	0.00	-18.03	1.84	-668.32	-547.62	1939.482	8110
45000	0.26	-17.83	1.77	-670.20	-549.68	1939.597	8110
45100	0.07	-17.96	1.83	-669.16	-549.19	1939.689	8110
45200	-0.11	-18.03	1.96	-668.07	-547.85	1939.783	8110
45300	0.07	-18.08	1.95	-667.84	-547.76	1939.888	8110
45400	-0.02	-17.96	1.95	-668.60	-549.21	1939.983	8110
45500	0.00	-18.01	1.93	-668.27	-548.31	1940.073	8110
45600	0.02	-17.96	1.73	-669.61	-550.91	1940.191	8110
45700	0.15	-18.01	1.87	-668.87	-549.90	1940.287	8110
45800	-0.23	-18.01	1.76	-669.30	-550.40	1940.388	8110
45900	-0.03	-18.03	1.76	-669.24	-550.25	1940.481	8110
46000	0.19	-18.02	1.76	-669.35	-549.14	1940.573	8110
46100	0.41	-17.75	1.74	-670.13	-549.09	1940.694	8110
46200	0.39	-18.04	1.85	-668.97	-548.93	1940.792	8110
46300	0.16	-18.05	1.88	-668.49	-548.39	1940.893	8110
46400	-0.06	-18.03	1.92	-668.19	-547.70	1940.988	8110
46500	0.03	-17.99	1.88	-668.83	-547.78	1941.084	8110
46600	-0.22	-18.03	1.84	-668.88	-547.48	1941.175	8110
46700	0.28	-18.01	1.82	-668.67	-547.36	1941.292	8110
46800	0.07	-17.98	1.79	-669.18	-547.91	1941.362	8110
46900	0.22	-18.01	1.86	-669.07	-548.05	1941.489	8110
47000	0.07	-17.98	1.83	-669.55	-548.29	1941.578	8110
47100	0.10	-18.35	1.72	-669.04	-548.21	1941.696	8110
47200	-0.08	-18.05	1.81	-669.05	-548.01	1941.788	8110
47300	-0.17	-17.74	1.93	-669.25	-548.34	1941.896	8110
47400	0.05	-18.05	1.81	-669.09	-548.04	1941.986	8110
47500	0.11	-17.96	1.81	-669.78	-548.76	1942.079	8110
47600	-0.03	-18.04	1.84	-669.06	-547.32	1942.170	8110
47700	0.01	-18.08	1.82	-668.85	-546.89	1942.291	8110
47800	0.06	-18.04	1.84	-668.70	-546.89	1942.381	8110
47900	0.15	-18.05	1.89	-668.66	-547.14	1942.490	8110
48000	0.07	-18.01	1.92	-668.87	-547.18	1942.582	8110
48100	0.18	-18.04	1.86	-668.88	-548.03	1942.686	8110
48200	0.16	-17.97	1.86	-668.94	-547.42	1942.790	8110
48300	0.18	-18.09	1.99	-668.24	-547.22	1942.896	8110
48400	-0.01	-17.94	1.98	-668.45	-546.52	1942.989	8110
48500	-0.03	-17.99	1.76	-669.89	-548.22	1943.080	8110
48600	0.35	-17.88	1.98	-668.88	-548.34	1943.195	8110
48700	0.05	-18.07	1.82	-669.10	-548.20	1943.291	8110
48800	0.47	-18.14	1.84	-668.82	-548.69	1943.395	8110
48900	0.15	-17.99	1.90	-668.60	-549.18	1943.483	8110
49000	0.07	-17.96	1.85	-669.03	-548.88	1943.580	8110
49100	0.33	-18.27	1.91	-668.49	-547.82	1943.695	8110
49200	0.01	-17.94	1.94	-668.54	-547.80	1943.789	8110
49300	0.25	-18.00	1.90	-669.04	-547.81	1943.881	8110
49400	0.12	-17.98	1.85	-669.24	-548.81	1943.987	8110
49500	0.04	-18.03	1.81	-668.95	-548.96	1944.076	8110
49600	0.21	-18.00	1.73	-669.91	-548.29	1944.170	8110
49700	-0.18	-17.93	1.96	-668.84	-547.18	1944.289	8110
49800	-0.20	-17.96	1.94	-669.24	-546.54	1944.392	8110
49900	0.06	-18.00	1.92	-669.11	-547.25	1944.485	8110
50000	0.26	-18.03	1.87	-668.77	-547.36	1944.579	8110
50100	-0.05	-18.04	1.92	-668.91	-546.71	1944.663	8110
50200	0.20	-18.04	1.85	-669.15	-547.38	1944.711	8110
50300	0.20	-18.06	1.83	-669.14	-548.35	1944.832	8110
50400	0.17	-17.99	1.93	-668.72	-547.55	1944.926	8110
50500	0.22	-18.01	1.93	-669.05	-548.21	1945.032	8110
50600	0.09	-17.97	1.91	-668.95	-548.13	1945.123	8110
50700	-0.10	-18.02	1.89	-668.78	-547.91	1945.215	8110
50800	0.14	-18.03	1.86	-669.57	-548.60	1945.332	8110
50900	-0.03	-17.83	2.05	-668.84	-548.62	1945.437	8110
51000	0.39	-18.02	1.75	-669.81	-549.70	1945.531	8110
51100	0.10	-18.04	1.96	-668.56	-548.74	1945.621	8110
51200	-0.11	-18.02	2.02	-667.69	-548.20	1945.736	8110
51300	0.15	-18.06	1.87	-669.22	-549.60	1945.830	8110
51400	0.23	-18.10	1.77	-669.56	-550.39	1945.936	8110
51500	0.17	-18.00	1.86	-669.66	-551.01	1946.028	8110
51600	0.21	-17.98	1.99	-668.77	-549.47	1946.120	8110
51700	0.08	-17.98	1.94	-668.65	-548.58	1946.208	8110
51800	0.14	-18.02	1.92	-668.45	-547.41	1946.333	8110
51900	-0.03	-18.00	1.91	-669.15	-547.20	1946.426	8110
52000	0.28	-18.03	1.77	-669.70	-548.67	1946.533	8110
52100	0.32	-18.04	1.82	-669.13	-548.46	1946.622	8110
52200	0.03	-18.02	1.86	-668.99	-548.75	1946.718	8110
52300	-0.02	-17.90	2.02	-668.96	-547.78	1946.832	8110
52400	0.14	-18.01	1.83	-669.62	-548.45	1946.924	8110
52500	0.07	-18.01	1.96	-669.05	-547.56	1947.031	8110
52600	-0.06	-17.99	1.98	-668.98	-546.89	1947.123	8110
52700	0.04	-18.00	1.91	-669.03	-547.69	1947.214	8110
52800	0.26	-17.97	1.91	-668.59	-547.17	1947.337	8110
52900	0.14	-17.93	1.95	-669.19	-548.83	1947.437	8110
53000	0.13	-18.07	1.94	-668.55	-548.86	1947.528	8110
53100	0.17	-18.03	1.98	-668.79	-549.33	1947.620	8110
53200	-0.00	-18.01	1.88	-668.81	-550.00	1947.711	8110
53300	0.43	-18.04	1.89	-669.16	-549.21	1947.833	8110
53400	0.19	-18.02	1.92	-669.03	-549.04	1947.925	8110
53500	-0.16	-18.06	1.88	-669.07	-549.06	1948.032	8110
53600	0.08	-18.01	1.91	-668.69	-549.65	1948.122	8110
53700	0.15	-18.02	1.93	-668.99	-549.68	1948.216	8110
53800	-0.20	-17.99	1.88	-668.84	-549.51	1948.331	8110
53900	0.73	-18.26	1.81	-668.72	-550.01	1948.438	8110
54000	0.12	-17.99	1.96	-668.62	-548.22	1948.528	8110
54100	-0.12	-17.98	1.94	-668.75	-546.69	1948.619	8110
54200	-0.12	-18.03	1.77	-669.35	-549.05	1948.734	8110
54300	0.11	-18.01	1.94	-668.66	-547.84	1948.833	8110
54400	-0.03	-18.06	1.98	-667.95	-545.94	1948.937	8110
54500	-0.14	-18.03	1.92	-668.39	-547.06	1949.027	8110
54600	0.11	-17.98	1.88	-668.80	-547.82	1949.125	8110
54700	0.08	-18.02	1.87	-669.15	-549.20	1949.213	8110
54800	-0.10	-18.07	1.78	-669.73	-549.52	1949.333	8110
54900	0.06	-18.03	1.83	-669.02	-548.56	1949.421	8110
55000	-0.12	-17.96	1.95	-668.83	-548.05	1949.530	8110
55100	0.12	-18.01	1.95	-668.81	-548.00	1949.621	8110
55200	0.18	-18.03	1.88	-669.09	-547.91	1949.715	8110
55300	0.20	-18.01	1.92	-668.79	-548.53	1949.831	8110
55400	-0.16	-17.96	2.00	-667.95	-546.35	1949.934	8110
55500	0.39	-18.01	1.94	-669.29	-548.34	1950.029	8110
55600	0.24	-18.07	1.86	-669.31	-548.01	1950.120	8110
55700	0.05	-18.03	1.97	-668.33	-547.44	1950.208	8110
55800	-0.26	-18.10	1.81	-669.00	-549.48	1950.332	8110
55900	-0.00	-17.95	1.88	-669.44	-549.85	1950.423	8110
56000	0.06	-17.92	1.80	-669.94	-551.30	1950.533	8110
56100	0.08	-18.01	1.87	-669.13	-550.16	1950.622	8110
56200	1.19	-17.72	2.05	-667.39	-548.28	1950.738	8110
56300	0.11	-17.93	1.90	-668.77	-550.37	1950.831	8110
56400	0.23	-18.18	1.82	-668.66	-548.32	1950.937	8110
56500	0.22	-17.96	1.72	-670.31	-550.14	1951.029	8110
56600	0.03	-18.03	1.88	-668.48	-548.47	1951.122	8110
56700	0.19	-18.05	1.90	-668.46	-549.58	1951.237	8110
56800	0.04	-18.17	1.77	-668.55	-550.89	1951.334	8110
56900	0.47	-18.04	1.75	-670.53	-551.90	1951.433	8110
57000	-0.02	-17.95	1.90	-668.88	-548.79	1951.528	8110
57100	0.10	-18.01	1.86	-669.46	-548.68	1951.618	8110
57200	0.04	-17.99	1.87	-669.02	-547.69	1951.715	8110
57300	0.23	-18.01	1.83	-669.65	-548.59	1951.832	8110
57400	0.03	-17.99	1.82	-668.91	-547.70	1951.925	8110
57500	-0.05	-18.14	1.84	-668.51	-547.79	1952.030	8110
57600	0.19	-17.96	1.88	-668.66	-548.36	1952.126	8110
57700	0.12	-17.88	1.97	-668.24	-548.33	1952.236	8110
57800	-0.02	-18.04	1.85	-668.83	-549.13	1952.330	8110
57900	-0.04	-17.89	1.92	-668.58	-548.00	1952.435	8110
58000	-0.09	-17.96	1.97	-667.68	-547.31	1952.528	8110
58100	0.27	-18.01	1.83	-668.83	-547.58	1952.620	8110
58200	0.01	-18.02	1.84	-668.42	-546.49	1952.710	8110
58300	-0.06	-18.01	1.89	-667.90	-546.02	1952.815	8110
58400	0.02	-18.04	1.90	-668.09	-546.24	1952.934	8110
58500	0.13	-18.04	1.74	-669.20	-547.73	1953.025	8110
58600	0.13	-18.01	1.87	-668.40	-546.14	1953.118	8110
58700	-0.05	-17.48	1.93	-668.21	-545.55	1953.238	8110
58800	0.05	-18.06	1.85	-668.39	-545.69	1953.330	8110
58900	0.19	-17.98	1.82	-668.58	-546.32	1953.424	8110
59000	0.21	-18.00	1.83	-668.78	-546.34	1953.530	8110
59100	0.07	-18.06	1.76	-669.05	-546.10	1953.619	8110
59200	0.08	-18.01	1.88	-667.78	-544.96	1953.711	8110
59300	-0.03	-18.01	1.91	-667.79	-544.78	1953.829	8110
59400	-0.21	-17.98	1.82	-668.19	-544.79	1953.933	8110
59500	0.09	-18.05	1.92	-667.84	-545.30	1954.026	8110
59600	0.37	-18.08	1.95	-667.53	-544.97	1954.136	8110
59700	0.07	-17.98	1.86	-668.24	-546.42	1954.209	8110
59800	0.11	-18.05	1.92	-667.61	-546.36	1954.330	8110
59900	0.29	-18.07	1.82	-668.07	-547.02	1954.431	8110
60000	0.18	-18.09	1.81	-668.24	-547.30	1954.532	8110
60100	0.23	-17.95	1.80	-668.94	-548.53	1954.622	8110
60200	0.03	-18.01	1.84	-668.23	-547.81	1954.712	8110
60300	0.43	-18.04	1.88	-667.92	-547.13	1954.829	8110
60400	0.58	-18.16	1.82	-668.32	-547.24	1954.934	8110
60500	-0.01	-18.01	1.82	-668.27	-547.44	1955.024	8110
60600	-0.03	-17.99	1.87	-668.38	-547.72	1955.119	8110
60700	-0.03	-18.02	1.83	-668.07	-548.20	1955.235	8110
60800	0.24	-18.08	1.81	-668.17	-548.68	1955.332	8110
60900	0.09	-18.05	1.85	-667.75	-548.46	1955.435	8110
61000	-0.07	-17.97	1.92	-668.05	-547.63	1955.524	8110
61100	0.07	-17.96	1.92	-668.24	-547.86	1955.618	8110
61200	0.10	-18.00	1.90	-668.10	-547.99	1955.708	8110
61300	0.04	-18.01	1.90	-668.50	-548.09	1955.832	8110
61400	0.37	-18.16	1.81	-668.13	-548.50	1955.935	8110
61500	0.31	-18.03	1.80	-669.11	-548.14	1956.030	8110
61600	0.09	-17.98	1.82	-669.10	-548.44	1956.121	8110
61700	0.14	-18.02	1.94	-667.90	-547.22	1956.203	8110
61800	-0.11	-18.00	1.83	-668.62	-548.22	1956.328	8110
61900	0.90	-18.06	1.83	-668.75	-548.93	1956.437	8110
62000	0.07	-18.04	1.85	-668.31	-550.42	1956.526	8110
62100	0.13	-18.01	1.86	-668.10	-549.93	1956.620	8110
62200	0.20	-18.12	1.80	-668.52	-550.58	1956.736	8110
62300	0.30	-18.07	1.89	-667.41	-549.09	1956.832	8110
62400	0.28	-17.87	2.02	-667.93	-550.24	1956.937	8110
62500	-0.18	-17.94	1.99	-667.80	-548.78	1957.036	8110
62600	-0.00	-17.96	2.00	-667.48	-549.67	1957.127	8110
62700	-0.19	-17.95	2.06	-667.68	-548.98	1957.224	8110
62800	0.16	-18.01	1.88	-668.03	-549.88	1957.317	8110
62900	0.22	-17.98	1.85	-668.41	-551.56	1957.434	8110
63000	0.19	-18.01	1.75	-668.88	-553.30	1957.532	8110
63100	0.01	-18.11	1.73	-668.32	-553.65	1957.638	8110
63200	0.23	-17.95	1.88	-668.18	-553.13	1957.733	8110
63300	-0.03	-18.04	1.89	-667.95	-552.84	1957.835	8110
63400	-0.07	-18.11	1.79	-668.91	-553.49	1957.937	8110
63500	0.19	-17.95	1.95	-667.44	-553.69	1958.033	8110
63600	0.43	-18.20	1.77	-668.21	-551.94	1958.137	8110
63700	0.15	-18.05	1.81	-668.28	-551.69	1958.224	8110
63800	-0.25	-18.11	2.00	-666.68	-549.73	1958.334	8110
63900	1.21	-18.04	1.91	-668.17	-551.58	1958.437	8110
64000	0.20	-17.99	1.88	-668.20	-552.07	1958.536	8110
64100	-0.41	-17.88	2.14	-667.02	-551.11	1958.638	8110
64200	0.01	-18.20	1.88	-667.01	-551.19	1958.734	8110
64300	0.22	-18.10	1.76	-669.34	-553.37	1958.837	8110
64400	-0.24	-17.88	1.97	-668.66	-551.90	1958.937	8110
64500	0.37	-18.06	1.84	-668.51	-550.92	1959.033	8110
64600	0.17	-18.21	1.83	-667.52	-550.44	1959.135	8110
64700	-0.01	-17.73	1.84	-667.23	-550.78	1959.238	8110
64800	0.35	-17.90	2.00	-668.09	-550.18	1959.335	8110
64900	0.38	-18.00	1.85	-669.18	-551.96	1959.436	8110
65000	-0.90	-18.01	1.96	-667.04	-550.06	1959.538	8110
65100	0.61	-17.88	2.02	-668.44	-551.49	1959.636	8110
65200	0.62	-18.01	1.85	-668.60	-551.24	1959.736	8110
65300	1.01	-18.06	2.00	-666.49	-552.57	1959.838	8110
65400	0.31	-18.16	1.82	-668.51	-551.95	1959.935	8110
65500	-0.14	-18.16	1.93	-668.29	-552.10	1960.038	8110
65600	-0.00	-17.99	1.97	-667.74	-551.34	1960.124	8110
65700	0.06	-17.99	1.92	-668.44	-552.62	1960.235	8110
65800	0.24	-17.88	1.82	-669.37	-552.74	1960.334	8110
65900	0.08	-18.13	1.82	-668.12	-552.43	1960.436	8110
66000	-0.15	-17.94	1.98	-667.83	-551.13	1960.533	8110
66100	-0.02	-17.94	2.00	-667.34	-549.42	1960.634	8110
66200	0.00	-17.98	1.86	-667.93	-551.79	1960.738	8110
66300	-0.07	-18.02	2.05	-666.86	-549.80	1960.835	8110
66400	-0.18	-18.00	1.99	-667.36	-550.38	1960.925	8110
66500	0.34	-18.02	1.94	-667.77	-550.45	1961.013	8110
66600	0.00	-18.04	1.93	-668.02	-550.72	1961.069	8110
66700	-0.01	-18.02	1.91	-668.25	-551.15	1961.167	8110
66800	0.02	-18.03	1.93	-668.06	-552.13	1961.271	8110
66900	0.05	-18.03	1.95	-667.90	-551.13	1961.368	8110
67000	-0.03	-18.03	1.96	-667.39	-550.70	1961.470	8110
67100	0.15	-18.03	1.98	-667.64	-551.61	1961.564	8110
67200	0.03	-17.98	1.97	-668.02	-551.12	1961.665	8110
67300	-0.09	-18.02	1.97	-667.48	-550.24	1961.768	8110
67400	0.09	-18.02	1.94	-668.29	-551.64	1961.870	8110
67500	0.20	-18.01	1.95	-667.94	-550.78	1961.965	8110
67600	0.15	-18.16	1.96	-667.40	-550.49	1962.079	8110
67700	-0.12	-18.01	1.98	-667.90	-550.64	1962.166	8110
67800	0.29	-18.02	2.04	-667.12	-550.15	1962.278	8110
67900	0.02	-18.12	1.91	-669.24	-553.11	1962.379	8110
68000	-0.43	-17.99	1.95	-668.56	-552.28	1962.474	8110
68100	0.06	-17.99	1.90	-668.50	-552.10	1962.577	8110
68200	-0.12	-17.98	1.79	-669.37	-553.85	1962.678	8110
68300	-0.00	-17.97	1.97	-668.05	-551.65	1962.772	8110
68400	0.24	-18.02	1.78	-669.71	-553.85	1962.865	8110
68500	0.08	-17.97	1.91	-668.68	-552.43	1962.963	8110
68600	-0.03	-18.04	1.94	-668.72	-552.62	1963.070	8110
68700	0.07	-18.03	2.04	-668.13	-551.66	1963.165	8110
68800	0.12	-18.05	1.88	-668.52	-552.62	1963.268	8110
68900	0.21	-18.00	1.89	-669.02	-552.16	1963.353	8110
69000	0.10	-18.01	1.97	-668.36	-550.93	1963.473	8110
69100	-0.35	-17.94	1.98	-668.40	-551.55	1963.576	8110
69200	0.42	-17.97	1.94	-668.44	-551.79	1963.671	8110
69300	-0.05	-18.10	1.90	-667.85	-551.86	1963.777	8110
69400	0.01	-18.23	1.76	-668.92	-552.10	1963.877	8110
69500	-0.28	-17.97	1.96	-668.03	-551.33	1963.973	8110
69600	0.09	-17.78	1.94	-669.14	-552.45	1964.075	8110
69700	-0.31	-17.96	1.86	-670.10	-553.20	1964.180	8110
69800	-0.14	-18.07	1.90	-668.27	-551.25	1964.279	8110
69900	0.15	-17.97	1.91	-668.50	-552.19	1964.364	8110
70000	-0.08	-18.03	2.00	-667.52	-550.58	1964.469	8110
70100	0.35	-18.00	1.95	-668.21	-552.29	1964.569	8110
70200	0.23	-18.03	1.85	-669.26	-553.10	1964.667	8110
70300	-0.41	-17.95	1.93	-668.78	-552.34	1964.778	8110
70400	0.20	-17.99	1.90	-668.20	-552.41	1964.865	8110
70500	0.00	-18.00	2.05	-668.02	-553.21	1964.953	8110
70600	-0.13	-17.94	1.89	-668.84	-553.91	1965.078	8110
70700	0.10	-17.99	1.87	-668.70	-554.84	1965.167	8110
70800	0.25	-17.96	1.97	-668.79	-553.66	1965.270	8110
70900	0.08	-18.03	1.85	-669.58	-554.07	1965.367	8110
71000	-0.05	-18.01	1.88	-669.88	-554.75	1965.471	8110
71100	0.18	-18.01	1.99	-668.40	-553.49	1965.573	8110
71200	-0.43	-17.95	1.99	-668.40	-553.29	1965.678	8110
71300	-0.10	-17.94	1.96	-669.35	-554.82	1965.774	8110
71400	0.03	-18.29	1.82	-669.02	-552.75	1965.875	8110
71500	0.01	-18.01	1.96	-668.95	-553.78	1965.977	8110
71600	0.04	-18.01	2.06	-667.99	-552.61	1966.068	8110
71700	0.30	-18.06	1.78	-670.09	-554.30	1966.177	8110
71800	0.57	-17.98	1.92	-668.30	-552.63	1966.279	8110
71900	0.07	-18.03	1.94	-668.19	-551.44	1966.367	8110
72000	-0.01	-18.00	2.01	-667.88	-551.70	1966.469	8110
72100	0.01	-17.99	1.98	-668.91	-552.44	1966.567	8110
72200	0.12	-18.07	1.94	-668.72	-553.47	1966.667	8110
72300	0.10	-18.02	1.96	-668.43	-553.74	1966.770	8110
72400	0.18	-17.98	1.98	-668.47	-553.95	1966.865	8110
72500	-0.10	-18.05	1.92	-668.40	-552.86	1966.970	8110
72600	0.62	-17.95	2.02	-668.76	-553.57	1967.074	8110
72700	-0.17	-18.02	2.01	-668.15	-552.79	1967.174	8110
72800	0.42	-18.00	2.00	-668.13	-552.90	1967.278	8110
72900	0.26	-17.98	1.97	-669.00	-553.08	1967.375	8110
73000	-0.13	-18.12	1.95	-668.04	-551.78	1967.472	8110
73100	0.46	-18.00	1.96	-668.60	-551.83	1967.577	8110
73200	0.22	-18.01	1.90	-669.20	-552.00	1967.670	8110
73300	0.22	-18.02	1.79	-670.11	-554.07	1967.771	8110
73400	-0.41	-18.14	1.90	-668.48	-553.48	1967.877	8110
73500	-0.01	-17.99	1.97	-668.75	-553.00	1967.973	8110
73600	-0.01	-18.01	2.05	-668.35	-551.68	1968.074	8110
73700	0.23	-17.93	2.02	-668.62	-551.08	1968.177	8110
73800	0.39	-18.00	1.92	-669.71	-551.79	1968.273	8110
73900	0.92	-17.93	1.93	-669.24	-551.75	1968.377	8110
74000	0.03	-17.93	2.07	-667.79	-549.89	1968.478	8110
74100	0.25	-18.08	1.97	-668.79	-551.11	1968.573	8110
74200	0.34	-17.99	2.04	-668.48	-551.34	1968.676	8110
74300	-0.18	-18.19	2.04	-667.80	-549.77	1968.778	8110
74400	0.52	-18.05	2.00	-668.89	-550.76	1968.875	8110
74500	0.07	-18.06	1.96	-668.83	-552.11	1968.959	8110
74600	0.12	-17.97	1.99	-669.07	-552.74	1969.068	8110
74700	0.25	-18.05	1.96	-669.32	-551.99	1969.171	8110
74800	0.42	-18.07	1.97	-669.26	-551.24	1969.271	8110
74900	0.11	-18.02	2.01	-669.18	-550.99	1969.368	8110
75000	-0.04	-18.01	2.14	-668.24	-549.77	1969.469	8110
75100	-0.28	-17.98	2.06	-667.91	-549.13	1969.570	8110
75200	-0.12	-18.03	2.04	-669.04	-549.75	1969.673	8110
75300	0.12	-17.98	1.99	-669.56	-549.48	1969.771	8110
75400	0.12	-17.99	2.02	-669.05	-548.05	1969.871	8110
75500	0.01	-18.03	1.99	-669.45	-548.29	1969.966	8110
75600	0.18	-17.98	2.06	-668.46	-547.44	1970.068	8110
75700	0.19	-17.94	1.98	-669.39	-547.91	1970.170	8110
75800	-0.02	-18.00	2.03	-668.79	-550.61	1970.267	8110
75900	0.13	-18.02	1.99	-669.18	-552.17	1970.364	8110
76000	0.21	-18.07	2.03	-668.53	-551.08	1970.469	8110
76100	0.31	-17.93	2.00	-669.55	-552.76	1970.566	8110
76200	0.22	-17.95	2.01	-669.57	-551.87	1970.667	8110
76300	-0.06	-18.02	2.04	-669.08	-552.08	1970.770	8110
76400	0.15	-18.02	2.04	-668.75	-551.92	1970.864	8110
76500	0.15	-18.00	2.05	-668.97	-551.62	1970.969	8110
76600	0.14	-18.01	2.05	-669.54	-552.66	1971.049	8110
76700	0.12	-17.98	2.00	-669.87	-553.27	1971.164	8110
76800	-0.04	-18.01	2.06	-669.01	-553.66	1971.266	8110
76900	-0.01	-17.98	2.12	-669.11	-552.48	1971.367	8110
77000	-0.01	-18.00	1.99	-669.88	-551.94	1971.465	8110
77100	0.13	-17.94	2.05	-669.84	-553.20	1971.568	8110
77200	0.09	-17.96	2.04	-669.80	-553.49	1971.667	8110
77300	0.11	-18.00	1.98	-669.53	-552.65	1971.768	8110
77400	-0.07	-17.98	2.11	-668.87	-550.96	1971.867	8110
77500	0.13	-18.02	1.97	-670.16	-552.05	1971.966	8110
77600	-0.12	-18.05	2.02	-669.57	-551.75	1972.061	8110
77700	0.07	-18.00	2.06	-669.22	-552.00	1972.167	8110
77800	0.03	-18.03	1.97	-670.06	-551.91	1972.267	8110
77900	-0.49	-17.82	2.05	-669.51	-551.52	1972.378	8110
78000	0.58	-18.01	2.04	-669.24	-551.17	1972.465	8110
78100	0.01	-18.01	2.01	-669.62	-551.15	1972.568	8110
78200	-0.10	-18.00	1.99	-669.83	-551.69	1972.663	8110
78300	0.07	-18.03	1.98	-669.97	-552.77	1972.768	8110
78400	0.06	-18.03	2.05	-669.32	-550.29	1972.867	8110
78500	0.06	-18.01	1.98	-670.11	-551.21	1972.965	8110
78600	-0.29	-18.12	2.07	-669.71	-552.40	1973.080	8110
78700	-0.06	-18.03	2.08	-668.94	-549.26	1973.165	8110
78800	0.09	-18.00	2.00	-669.52	-551.75	1973.269	8110
78900	0.20	-18.08	1.99	-669.82	-551.83	1973.367	8110
79000	-0.12	-17.97	1.97	-670.29	-552.45	1973.470	8110
79100	0.39	-18.05	2.02	-669.39	-552.46	1973.568	8110
79200	-0.03	-18.02	2.00	-669.70	-552.70	1973.663	8110
79300	0.14	-18.01	1.97	-670.01	-553.44	1973.756	8110
79400	-0.02	-18.00	1.99	-670.14	-553.85	1973.866	8110
79500	0.03	-17.97	2.02	-669.94	-553.67	1973.965	8110
79600	0.14	-17.99	1.98	-670.53	-554.82	1974.068	8110
79700	-0.05	-17.98	1.92	-670.59	-554.97	1974.169	8110
79800	0.01	-18.01	1.95	-670.51	-554.31	1974.264	8110
79900	0.04	-18.00	1.98	-670.31	-553.58	1974.366	8110
80000	0.01	-18.05	2.03	-669.62	-553.62	1974.469	8110
80100	-0.08	-18.00	2.03	-669.82	-553.88	1974.564	8110
80200	0.12	-17.98	2.01	-669.54	-553.91	1974.667	8110
80300	-0.13	-18.05	2.00	-669.76	-553.79	1974.768	8110
80400	0.10	-17.99	2.02	-669.62	-553.88	1974.864	8110
80500	-0.02	-18.04	1.97	-670.47	-556.03	1974.970	8110
80600	0.27	-18.04	1.94	-670.52	-556.53	1975.068	8110
80700	0.03	-18.01	1.98	-670.44	-554.16	1975.163	8110
80800	0.11	-18.10	1.98	-669.35	-553.77	1975.276	8110
80900	-0.02	-18.00	2.01	-669.80	-554.19	1975.363	8110
81000	0.05	-17.99	2.03	-670.27	-554.10	1975.460	8110
81100	-0.81	-18.01	1.97	-670.21	-554.98	1975.578	8110
81200	0.04	-17.91	1.95	-670.70	-554.45	1975.679	8110
81300	0.10	-18.00	1.98	-670.49	-554.61	1975.769	8110
81400	0.12	-18.12	1.98	-670.22	-554.34	1975.878	8110
81500	0.50	-18.03	1.95	-669.47	-553.26	1975.980	8110
81600	0.08	-17.99	2.00	-670.50	-554.81	1976.064	8110
81700	0.05	-18.02	2.03	-669.91	-555.51	1976.166	8110
81800	-0.06	-18.01	1.97	-670.06	-556.12	1976.268	8110
81900	0.20	-18.01	1.97	-670.35	-555.16	1976.367	8110
82000	0.13	-18.00	1.97	-670.19	-554.83	1976.455	8110
82100	-0.18	-17.99	1.95	-670.57	-555.41	1976.568	8110
82200	-0.16	-17.98	2.00	-670.35	-555.57	1976.666	8110
82300	0.14	-17.99	1.98	-669.76	-555.14	1976.765	8110
82400	0.21	-17.99	2.07	-669.87	-555.40	1976.867	8110
82500	0.10	-18.07	2.01	-669.85	-555.47	1976.974	8110
82600	0.06	-17.97	2.07	-669.62	-555.26	1977.067	8110
82700	0.62	-18.04	1.89	-669.51	-555.60	1977.180	8110
82800	-0.11	-18.01	2.10	-669.67	-554.95	1977.267	8110
82900	0.31	-17.99	2.00	-670.64	-556.23	1977.356	8110
83000	0.56	-18.09	1.96	-670.28	-555.76	1977.417	8110
83100	-0.00	-17.95	2.14	-669.80	-553.99	1977.517	8110
83200	0.02	-17.97	2.04	-670.83	-556.18	1977.612	8110
83300	0.16	-17.99	2.05	-670.80	-555.83	1977.711	8110
83400	-0.01	-18.10	2.06	-669.46	-554.80	1977.818	8110
83500	0.36	-17.96	1.99	-670.74	-556.02	1977.912	8110
83600	-0.00	-18.01	2.04	-670.61	-554.05	1978.014	8110
83700	-0.03	-17.98	2.06	-670.50	-554.01	1978.117	8110
83800	0.25	-18.02	1.95	-671.41	-555.17	1978.216	8110
83900	-0.08	-17.98	2.05	-670.49	-554.43	1978.313	8110
84000	0.17	-18.02	2.10	-670.76	-554.13	1978.417	8110
84100	0.07	-17.97	1.96	-671.02	-554.63	1978.514	8110
84200	0.11	-18.07	2.01	-670.59	-554.17	1978.617	8110
84300	-0.23	-18.07	2.11	-670.04	-552.55	1978.717	8110
84400	0.07	-18.11	1.88	-671.45	-554.66	1978.815	8110
84500	0.20	-17.99	1.97	-671.99	-554.36	1978.911	8110
84600	0.04	-18.04	1.88	-671.47	-552.96	1979.021	8110
84700	0.29	-18.02	2.00	-670.59	-552.21	1979.111	8110
84800	0.27	-18.04	1.98	-671.07	-552.87	1979.203	8110
84900	0.26	-17.98	2.04	-671.29	-553.82	1979.305	8110
85000	-0.41	-18.00	2.09	-670.04	-554.28	1979.410	8110
85100	-0.03	-18.01	2.09	-670.07	-554.32	1979.506	8110
85200	-0.08	-17.87	2.08	-670.66	-553.82	1979.620	8110
85300	0.01	-18.05	2.06	-670.66	-553.88	1979.707	8110
85400	0.25	-18.00	2.09	-670.60	-553.71	1979.797	8110
85500	0.00	-17.99	2.10	-670.61	-553.62	1979.906	8110
85600	-0.06	-18.01	2.05	-670.85	-553.05	1980.007	8110
85700	0.20	-18.03	1.90	-672.39	-554.80	1980.114	8110
85800	0.32	-18.01	1.95	-672.34	-554.57	1980.216	8110
85900	0.53	-18.06	1.99	-671.44	-553.35	1980.317	8110
86000	-0.26	-18.04	2.09	-670.55	-552.78	1980.416	8110
86100	0.01	-18.13	2.01	-670.35	-552.81	1980.516	8110
86200	0.32	-18.09	2.04	-670.61	-553.28	1980.617	8110
86300	-0.01	-17.99	2.01	-671.04	-553.73	1980.712	8110
86400	-0.12	-18.03	2.09	-670.21	-553.00	1980.815	8110
86500	-0.40	-18.03	2.10	-670.41	-553.67	1980.917	8110
86600	0.57	-18.01	2.06	-670.50	-554.99	1981.014	8110
86700	0.03	-18.02	2.03	-670.98	-555.55	1981.116	8110
86800	-0.23	-18.05	2.04	-670.61	-554.26	1981.217	8110
86900	0.34	-17.97	1.95	-671.89	-555.41	1981.313	8110
87000	-0.37	-18.03	2.07	-670.25	-554.29	1981.415	8110
87100	0.16	-18.03	2.02	-670.65	-554.45	1981.516	8110
87200	0.60	-18.11	1.93	-671.53	-555.06	1981.614	8110
87300	0.19	-17.94	1.96	-671.83	-555.85	1981.715	8110
87400	0.28	-18.02	2.02	-670.63	-554.52	1981.813	8110
87500	0.40	-17.93	2.03	-671.99	-556.38	1981.919	8110
87600	0.14	-18.05	2.13	-669.90	-553.71	1982.013	8110
87700	0.06	-17.95	2.06	-671.64	-555.90	1982.118	8110
87800	-0.28	-18.02	2.15	-670.02	-554.57	1982.220	8110
87900	0.03	-18.07	2.00	-670.73	-555.33	1982.314	8110
88000	0.27	-17.93	2.05	-671.39	-555.50	1982.414	8110
88100	0.23	-18.02	1.99	-671.32	-555.90	1982.501	8110
88200	-0.33	-18.01	2.02	-671.12	-555.64	1982.616	8110
88300	-0.27	-18.06	2.08	-670.42	-554.53	1982.715	8110
88400	0.07	-17.96	1.98	-671.42	-556.64	1982.814	8110
88500	-0.23	-18.00	2.11	-670.38	-555.30	1982.909	8110
88600	0.54	-18.07	1.96	-671.42	-556.38	1983.014	8110
88700	0.04	-18.04	2.08	-670.85	-555.18	1983.113	8110
88800	0.28	-18.00	2.11	-670.30	-553.75	1983.215	8110
88900	-0.17	-17.98	2.10	-670.81	-554.46	1983.306	8110
89000	0.03	-17.97	2.09	-670.77	-554.43	1983.408	8110
89100	0.03	-17.97	2.11	-670.53	-553.69	1983.508	8110
89200	0.16	-18.03	2.09	-671.01	-554.75	1983.605	8110
89300	0.27	-17.99	1.98	-671.85	-554.27	1983.709	8110
89400	0.14	-18.00	2.08	-671.01	-553.25	1983.809	8110
89500	0.12	-17.99	2.08	-671.49	-553.20	1983.906	8110
89600	-0.08	-18.03	2.04	-672.00	-553.85	1984.007	8110
89700	0.19	-18.01	2.07	-671.39	-551.96	1984.109	8110
89800	0.12	-18.02	2.12	-670.70	-551.25	1984.206	8110
89900	0.05	-18.01	2.08	-671.35	-551.82	1984.306	8110
90000	0.16	-17.98	2.12	-671.01	-552.97	1984.409	8110
90100	0.16	-18.04	2.07	-671.16	-553.20	1984.518	8110
90200	-0.13	-18.00	2.02	-671.55	-552.24	1984.605	8110
90300	0.20	-17.99	2.18	-670.85	-551.49	1984.708	8110
90400	-0.06	-18.04	2.04	-671.64	-553.25	1984.802	8110
90500	-0.22	-18.00	2.13	-670.56	-552.32	1984.907	8110
90600	0.14	-18.05	2.11	-670.68	-552.31	1985.008	8110
90700	0.13	-18.00	2.13	-671.05	-553.17	1985.102	8110
90800	0.12	-18.01	2.15	-670.78	-553.31	1985.204	8110
90900	-0.13	-18.01	2.01	-671.35	-554.77	1985.308	8110
91000	0.04	-17.99	2.07	-671.62	-554.33	1985.404	8110
91100	0.13	-17.87	2.15	-671.30	-553.91	1985.517	8110
91200	0.15	-18.01	2.05	-671.74	-554.15	1985.606	8110
91300	-0.17	-18.05	2.15	-670.61	-553.24	1985.710	8110
91400	0.03	-18.01	2.16	-670.75	-553.81	1985.805	8110
91500	-0.04	-18.03	2.15	-670.31	-553.34	1985.894	8110
91600	-0.01	-18.04	2.10	-670.76	-553.10	1986.006	8110
91700	0.23	-17.88	2.17	-670.92	-552.27	1986.117	8110
91800	-0.15	-18.03	2.17	-670.48	-551.68	1986.207	8110
91900	0.07	-18.00	2.14	-670.86	-551.61	1986.302	8110
92000	-0.37	-18.04	2.07	-671.24	-552.98	1986.418	8110
92100	-0.08	-18.04	2.09	-671.29	-552.49	1986.504	8110
92200	0.05	-17.97	2.18	-670.43	-551.84	1986.607	8110
92300	0.25	-17.85	2.19	-670.73	-552.35	1986.720	8110
92400	0.25	-17.98	2.12	-671.08	-553.81	1986.805	8110
92500	0.11	-18.06	2.05	-671.67	-554.90	1986.907	8110
92600	-0.03	-18.03	2.12	-670.60	-554.15	1987.002	8110
92700	-0.23	-17.96	2.22	-670.28	-553.08	1987.107	8110
92800	0.72	-18.03	2.24	-670.52	-552.61	1987.221	8110
92900	0.17	-17.95	2.05	-671.06	-553.73	1987.318	8110
93000	0.19	-18.02	2.10	-671.51	-554.75	1987.405	8110
93100	0.32	-17.97	2.21	-670.78	-553.77	1987.509	8110
93200	0.27	-18.04	2.14	-670.73	-554.73	1987.604	8110
93300	-0.01	-18.08	2.10	-670.74	-555.22	1987.708	8110
93400	0.32	-18.05	2.11	-671.08	-554.07	1987.804	8110
93500	0.01	-18.03	2.15	-671.11	-555.42	1987.911	8110
93600	-0.04	-18.01	2.26	-669.82	-553.96	1988.005	8110
93700	0.08	-18.03	2.15	-670.66	-554.84	1988.110	8110
93800	-0.04	-18.02	2.20	-670.43	-554.53	1988.214	8110
93900	0.09	-18.00	2.12	-672.01	-555.82	1988.309	8110
94000	-0.05	-18.07	2.18	-670.68	-553.93	1988.418	8110
94100	0.07	-17.94	2.24	-670.77	-553.80	1988.518	8110
94200	0.11	-18.05	2.13	-671.63	-558.00	1988.617	8110
94300	0.18	-17.98	2.21	-670.86	-556.32	1988.709	8110
94400	0.12	-18.01	2.19	-671.07	-555.16	1988.800	8110
94500	0.15	-18.03	2.29	-671.00	-555.23	1988.917	8110
94600	0.16	-17.98	2.22	-670.73	-556.01	1989.008	8110
94700	0.06	-18.02	2.25	-670.53	-556.46	1989.109	8110
94800	-0.05	-18.04	2.16	-670.84	-556.83	1989.199	8110
94900	0.21	-17.92	2.17	-671.20	-557.50	1989.318	8110
95000	0.08	-18.03	2.18	-671.79	-557.79	1989.409	8110
95100	-0.07	-18.01	2.13	-672.03	-558.69	1989.499	8110
95200	-0.09	-18.01	2.19	-670.65	-557.90	1989.617	8110
95300	0.20	-17.97	2.24	-670.97	-557.27	1989.708	8110
95400	0.03	-17.99	2.17	-671.50	-557.92	1989.798	8110
95500	0.05	-18.14	2.20	-671.83	-556.92	1989.918	8110
95600	0.26	-17.61	2.12	-671.81	-556.97	1990.020	8110
95700	0.12	-18.05	2.20	-671.44	-556.11	1990.110	8110
95800	0.04	-18.04	2.18	-671.59	-556.39	1990.197	8110
95900	-0.15	-18.11	2.23	-670.93	-555.93	1990.315	8110
96000	0.06	-18.09	2.18	-672.01	-557.19	1990.415	8110
96100	0.16	-17.97	2.25	-671.70	-557.44	1990.508	8110
96200	-0.20	-18.02	2.31	-671.13	-556.11	1990.615	8110
96300	0.51	-18.03	2.21	-671.74	-557.42	1990.715	8110
96400	0.08	-18.04	2.24	-671.40	-556.98	1990.815	8110
96500	0.06	-17.98	2.25	-671.96	-556.76	1990.905	8110
96600	0.04	-18.01	2.18	-671.73	-556.53	1991.000	8110
96700	-0.15	-18.01	2.25	-670.93	-556.78	1991.117	8110
96800	-0.06	-18.01	2.22	-671.84	-556.68	1991.219	8110
96900	0.14	-17.97	2.18	-672.30	-557.42	1991.302	8110
97000	0.05	-18.00	2.25	-671.71	-556.44	1991.393	8110
97100	0.07	-18.00	2.23	-671.55	-556.50	1991.513	8110
97200	0.04	-18.01	2.18	-671.46	-556.44	1991.615	8110
97300	0.14	-18.03	2.16	-671.81	-556.22	1991.708	8110
97400	0.05	-18.01	2.24	-671.36	-555.69	1991.799	8110
97500	0.17	-17.97	2.18	-671.80	-557.43	1991.915	8110
97600	-0.26	-18.07	2.22	-671.02	-556.35	1992.017	8110
97700	0.02	-18.03	2.18	-671.11	-557.42	1992.110	8110
97800	0.20	-18.01	2.24	-670.82	-555.55	1992.200	8110
97900	-0.09	-18.02	2.29	-670.93	-555.06	1992.313	8110
98000	0.14	-17.94	2.27	-671.49	-555.96	1992.419	8110
98100	0.06	-18.06	2.23	-671.56	-555.36	1992.512	8110
98200	0.03	-18.00	2.32	-670.62	-554.86	1992.600	8110
98300	-0.12	-17.95	2.26	-670.89	-555.00	1992.719	8110
98400	0.22	-17.99	2.29	-670.88	-555.73	1992.807	8110
98500	0.07	-18.00	2.24	-671.77	-556.84	1992.902	8110
98600	0.08	-18.10	2.20	-671.21	-556.56	1993.017	8110
98700	0.19	-17.97	2.25	-671.63	-557.09	1993.111	8110
98800	0.39	-17.94	2.26	-672.12	-558.41	1993.219	8110
98900	0.57	-18.05	2.22	-671.74	-557.66	1993.318	8110
99000	0.05	-18.06	2.16	-671.97	-557.89	1993.416	8110
99100	0.22	-17.99	2.18	-672.43	-558.62	1993.503	8110
99200	0.13	-17.83	2.27	-671.65	-557.60	1993.618	8110
99300	0.08	-17.97	2.26	-671.64	-557.40	1993.690	8110
99300	0.09	-17.99	2.23	-671.80	-557.39	1993.737	8110
99400	-0.13	-17.92	2.25	-671.88	-556.83	1993.855	8110
99500	0.18	-18.00	2.27	-671.89	-557.31	1993.954	8110
99600	0.14	-17.99	2.19	-672.32	-558.15	1994.051	8110
99700	0.16	-18.00	2.27	-671.45	-556.21	1994.140	8110
99800	-0.16	-18.01	2.30	-670.91	-556.93	1994.257	8110
99900	0.09	-18.00	2.28	-671.23	-557.64	1994.345	8110
100000	-0.10	-17.98	2.23	-671.73	-557.27	1994.448	8110
100100	-0.34	-18.03	2.33	-671.42	-557.04	1994.561	8110
100200	0.11	-18.03	2.29	-671.19	-556.26	1994.641	8110
100300	-0.05	-18.01	2.27	-671.39	-556.79	1994.750	8110
100400	0.03	-18.03	2.30	-671.43	-557.04	1994.835	8110
100500	0.09	-18.01	2.26	-671.37	-557.00	1994.954	8110
100600	0.21	-18.02	2.25	-671.49	-556.70	1995.053	8110
100700	0.18	-18.04	2.27	-671.52	-557.63	1995.146	8110
100800	0.55	-18.07	2.17	-672.13	-558.03	1995.261	8110
100900	0.32	-18.02	2.28	-670.97	-558.08	1995.354	8110
101000	0.16	-18.09	2.21	-671.49	-559.47	1995.455	8110
101100	0.18	-18.04	2.26	-671.26	-558.75	1995.546	8110
101200	0.01	-18.00	2.30	-671.29	-558.53	1995.638	8110
101300	-0.06	-18.12	2.23	-671.08	-558.87	1995.758	8110
101400	-0.02	-18.01	2.27	-670.97	-559.47	1995.845	8110
101500	-0.01	-17.98	2.27	-671.09	-559.17	1995.947	8110
101600	0.10	-18.02	2.26	-671.18	-559.42	1996.021	8110
101700	0.23	-18.00	2.24	-671.26	-559.24	1996.155	8110
101800	0.06	-18.09	2.26	-670.66	-559.44	1996.246	8110
101900	0.09	-18.00	2.30	-671.18	-559.74	1996.340	8110
102000	-0.06	-17.99	2.26	-671.35	-559.62	1996.452	8110
102100	0.14	-17.98	2.27	-670.96	-559.08	1996.542	8110
102200	0.13	-18.03	2.26	-671.24	-559.20	1996.657	8110
102300	0.19	-18.04	2.18	-672.03	-560.04	1996.751	8110
102400	0.12	-18.07	2.27	-671.26	-558.87	1996.849	8110
102500	-0.71	-18.01	2.29	-671.07	-559.16	1996.962	8110
102600	0.27	-18.04	2.27	-671.19	-558.91	1997.057	8110
102700	-0.10	-18.02	2.22	-671.48	-559.16	1997.152	8110
102800	0.20	-18.01	2.24	-671.31	-559.54	1997.249	8110
102900	0.04	-18.00	2.31	-671.00	-558.38	1997.348	8110
103000	0.17	-18.03	2.18	-671.59	-559.20	1997.452	8110
103100	0.15	-18.05	2.30	-670.87	-557.91	1997.544	8110
103200	0.04	-18.06	2.33	-670.47	-557.65	1997.662	8110
103300	0.21	-17.91	2.18	-672.40	-559.13	1997.760	8110
103400	0.30	-18.02	2.31	-670.83	-558.34	1997.852	8110
103500	0.38	-18.02	2.30	-671.13	-558.40	1997.943	8110
103600	0.12	-17.99	2.28	-671.32	-557.88	1998.039	8110
103700	0.08	-18.00	2.29	-671.38	-558.36	1998.141	8110
103800	0.28	-18.03	2.20	-671.84	-558.66	1998.258	8110
103900	0.17	-18.01	2.31	-670.69	-557.17	1998.350	8110
104000	0.17	-18.01	2.17	-672.29	-558.77	1998.459	8110
104100	-0.17	-18.05	2.37	-670.01	-556.43	1998.557	8110
104200	0.03	-18.02	2.23	-670.75	-557.22	1998.653	8110
104300	0.03	-17.99	2.34	-670.64	-556.86	1998.721	8110
104400	0.52	-18.10	2.17	-670.56	-556.62	1998.862	8110
104500	-0.08	-18.06	2.33	-670.80	-556.87	1998.958	8110
104600	0.17	-18.00	2.32	-670.89	-556.43	1999.050	8110
104700	0.09	-18.00	2.36	-670.85	-556.43	1999.135	8110
104800	-0.05	-18.04	2.32	-671.13	-557.32	1999.253	8110
104900	-0.07	-18.07	2.27	-670.70	-556.70	1999.356	8110
105000	0.05	-17.97	2.31	-670.87	-556.56	1999.446	8110
105100	0.01	-18.04	2.33	-670.63	-556.18	1999.539	8110
105200	-0.09	-17.97	2.41	-669.99	-555.43	1999.655	8110
105300	0.05	-17.92	2.26	-671.76	-557.51	1999.757	8110
105400	-0.07	-18.04	2.31	-670.84	-556.68	1999.849	8110
105500	-0.06	-18.02	2.32	-671.22	-556.86	1999.940	8110
105600	0.04	-18.01	2.28	-671.18	-557.02	2000.051	8110
105700	0.13	-18.08	2.22	-671.38	-557.25	2000.156	8110
105800	-0.16	-17.96	2.28	-671.08	-556.33	2000.250	8110
105900	0.13	-18.03	2.30	-670.62	-556.32	2000.336	8110
106000	0.12	-17.98	2.26	-671.61	-557.46	2000.452	8110
106100	0.04	-18.07	2.36	-670.49	-556.49	2000.556	8110
106200	0.10	-18.01	2.34	-670.65	-555.98	2000.647	8110
106300	0.05	-17.99	2.28	-671.10	-557.53	2000.738	8110
106400	-0.10	-17.93	2.27	-671.50	-557.40	2000.853	8110
106500	0.04	-17.93	2.29	-671.42	-557.68	2000.957	8110
106600	0.16	-17.97	2.34	-671.19	-557.82	2001.049	8110
106700	-0.02	-18.00	2.33	-670.59	-557.04	2001.138	8110
106800	0.35	-18.01	2.36	-671.04	-557.10	2001.257	8110
106900	0.22	-18.01	2.35	-670.96	-557.88	2001.359	8110
107000	-0.02	-18.00	2.32	-670.59	-557.10	2001.430	8110
107100	0.14	-18.01	2.27	-671.09	-557.44	2001.542	8110
107200	-0.09	-17.99	2.22	-671.70	-558.57	2001.655	8110
107300	0.10	-17.99	2.32	-671.21	-557.94	2001.746	8110
107400	0.03	-18.01	2.26	-671.05	-558.43	2001.834	8110
107500	-0.08	-18.10	2.31	-670.84	-558.10	2001.957	8110
107600	-0.68	-18.12	2.36	-670.02	-557.03	2002.063	8110
107700	0.11	-18.02	2.31	-670.75	-557.58	2002.117	8110
107800	-0.06	-18.01	2.30	-670.79	-558.45	2002.258	8110
107900	0.11	-18.05	2.21	-671.19	-559.20	2002.350	8110
108000	0.03	-18.03	2.29	-671.09	-559.58	2002.442	8110
108100	0.25	-18.04	2.23	-671.35	-560.76	2002.558	8110
108200	0.18	-18.02	2.35	-670.57	-559.53	2002.647	8110
108300	-0.08	-17.95	2.30	-670.86	-560.07	2002.756	8110
108400	-0.29	-18.04	2.34	-670.58	-561.15	2002.857	8110
108500	-0.05	-18.00	2.33	-671.08	-561.02	2002.946	8110
108600	0.04	-18.02	2.31	-670.54	-560.15	2003.041	8110
108700	0.30	-18.04	2.22	-670.92	-560.98	2003.156	8110
108800	0.03	-18.01	2.30	-670.66	-559.98	2003.249	8110
108900	-0.01	-18.02	2.30	-670.79	-559.75	2003.340	8110
109000	-0.00	-17.98	2.22	-671.87	-560.03	2003.444	8110
109100	0.08	-17.96	2.27	-671.28	-559.04	2003.550	8110
109200	0.14	-18.01	2.31	-670.52	-559.69	2003.640	8110
109300	0.19	-17.92	2.29	-670.98	-560.21	2003.755	8110
109400	0.16	-18.00	2.38	-670.12	-559.56	2003.854	8110
109500	-0.20	-18.03	2.30	-670.15	-559.27	2003.950	8110
109600	-0.27	-18.08	2.27	-670.75	-561.19	2004.060	8110
109700	-0.08	-17.99	2.30	-670.26	-560.94	2004.134	8110
109800	0.00	-17.97	2.34	-670.72	-561.92	2004.240	8110
109900	0.20	-17.99	2.29	-670.63	-561.77	2004.348	8110
110000	0.07	-18.00	2.30	-670.09	-561.69	2004.441	8110
110100	0.01	-18.07	2.31	-670.40	-560.88	2004.553	8110
110200	0.13	-18.01	2.28	-670.59	-561.29	2004.644	8110
110300	-0.31	-17.62	2.43	-670.50	-559.09	2004.762	8110
110400	0.13	-18.00	2.31	-670.55	-560.10	2004.820	8110
110500	0.26	-18.03	2.34	-670.38	-559.49	2004.953	8110
110600	0.13	-18.03	2.29	-670.63	-559.97	2005.043	8110
110700	0.11	-18.27	2.32	-669.46	-558.05	2005.162	8110
110800	0.27	-17.96	2.40	-670.12	-559.21	2005.254	8110
110900	-0.21	-18.00	2.39	-669.96	-558.89	2005.355	8110
111000	0.18	-18.17	2.29	-670.48	-560.04	2005.458	8110
111100	-0.03	-18.04	2.34	-670.13	-559.73	2005.540	8110
111200	0.18	-18.04	2.36	-670.37	-559.91	2005.654	8110
111300	0.04	-18.00	2.28	-671.04	-559.81	2005.736	8110
111400	0.43	-18.05	2.35	-670.04	-557.79	2005.859	8110
111500	0.84	-18.07	2.23	-670.40	-558.26	2005.962	8110
111600	0.34	-18.03	2.31	-670.43	-558.45	2006.052	8110
111700	0.05	-18.04	2.31	-670.15	-559.22	2006.146	8110
111800	0.24	-18.02	2.38	-670.32	-559.34	2006.261	8110
111900	0.12	-17.98	2.32	-670.72	-560.28	2006.353	8110
112000	-0.13	-18.08	2.30	-670.36	-559.91	2006.455	8110
112100	0.09	-18.02	2.31	-670.48	-559.77	2006.545	8110
112200	0.31	-18.00	2.23	-671.55	-560.48	2006.660	8110
112300	-0.00	-17.94	2.40	-670.38	-559.15	2006.751	8110
112400	0.15	-18.03	2.26	-671.01	-559.52	2006.831	8110
112500	0.23	-18.04	2.32	-670.22	-558.43	2006.947	8110
112600	0.06	-17.99	2.38	-670.35	-559.43	2007.038	8110
112700	0.12	-18.00	2.29	-670.67	-561.00	2007.155	8110
112800	0.21	-17.97	2.34	-670.56	-559.62	2007.243	8110
112900	-0.17	-18.02	2.35	-670.31	-559.33	2007.356	8110
113000	0.28	-18.04	2.46	-669.88	-559.20	2007.459	8110
113100	0.12	-18.04	2.34	-670.38	-560.38	2007.553	8110
113200	0.25	-18.00	2.31	-670.63	-560.22	2007.642	8110
113300	-0.32	-17.97	2.39	-670.69	-560.62	2007.761	8110
113400	0.11	-17.90	2.20	-671.51	-562.89	2007.862	8110
113500	-0.25	-18.01	2.30	-671.06	-562.48	2007.952	8110
113600	0.09	-18.08	2.29	-670.79	-561.97	2008.043	8110
113700	0.12	-18.01	2.31	-670.75	-561.75	2008.146	8110
113800	-0.16	-18.02	2.33	-670.57	-560.27	2008.261	8110
113900	0.16	-17.99	2.29	-671.07	-562.28	2008.355	8110
114000	0.15	-18.02	2.33	-671.10	-561.64	2008.446	8110
114100	-0.02	-18.00	2.33	-671.24	-562.76	2008.547	8110
114200	0.20	-18.04	2.33	-670.81	-560.74	2008.657	8110
114300	0.08	-18.07	2.33	-670.81	-561.28	2008.757	8110
114400	0.18	-18.07	2.27	-671.54	-560.99	2008.852	8110
114500	-0.04	-18.01	2.35	-670.84	-561.02	2008.934	8110
114600	-0.06	-17.98	2.31	-670.97	-562.50	2009.051	8110
114700	0.03	-17.97	2.33	-671.35	-560.56	2009.153	8110
114800	0.12	-18.03	2.29	-671.10	-560.42	2009.245	8110
114900	-0.65	-18.10	2.30	-670.63	-560.69	2009.360	8110
115000	0.04	-17.98	2.31	-671.76	-561.23	2009.453	8110
115100	0.15	-18.03	2.26	-671.74	-560.95	2009.539	8110
115200	-0.07	-17.99	2.18	-672.35	-561.97	2009.663	8110
115300	-0.26	-17.80	2.27	-671.69	-561.39	2009.762	8110
115400	0.18	-17.98	2.33	-671.66	-560.47	2009.853	8110
115500	0.07	-18.00	2.30	-671.61	-560.15	2009.945	8110
115600	-0.16	-17.99	2.37	-671.28	-559.77	2010.037	8110
115700	-1.14	-18.39	2.43	-671.13	-559.59	2010.104	8110
115800	0.13	-18.01	2.31	-671.56	-559.47	2010.174	8110
115900	0.05	-18.04	2.29	-671.15	-558.64	2010.297	8110
116000	0.11	-18.00	2.28	-671.64	-558.59	2010.388	8110
116100	0.70	-17.86	2.33	-672.12	-559.03	2010.503	8110
116200	0.20	-18.02	2.31	-671.45	-557.67	2010.594	8110
116300	0.09	-17.98	2.36	-671.33	-558.08	2010.687	8110
116400	-0.55	-17.92	2.35	-671.43	-557.64	2010.803	8110
116500	0.20	-18.08	2.38	-670.54	-555.98	2010.893	8110
116600	0.05	-18.04	2.34	-671.11	-556.15	2010.986	8110
116700	0.13	-18.01	2.32	-671.34	-556.75	2011.080	8110
116800	0.08	-18.02	2.35	-671.23	-556.98	2011.197	8110
116900	0.11	-18.02	2.27	-671.70	-558.29	2011.287	8110
117000	-0.10	-18.07	2.35	-671.06	-557.09	2011.396	8110
117100	-0.25	-18.36	2.29	-671.04	-557.08	2011.504	8110
117200	0.29	-17.98	2.30	-671.36	-557.61	2011.598	8110
117300	0.06	-17.99	2.41	-670.47	-555.75	2011.686	8110
117400	0.06	-18.13	2.34	-671.45	-555.81	2011.802	8110
117500	0.26	-18.17	2.30	-671.01	-556.14	2011.904	8110
117600	0.18	-18.03	2.31	-671.33	-555.69	2011.992	8110
117700	0.04	-18.04	2.37	-670.91	-555.25	2012.087	8110
117800	0.15	-18.04	2.37	-670.80	-555.64	2012.192	8110
117900	0.01	-18.01	2.39	-670.82	-558.20	2012.280	8110
118000	-0.04	-18.09	2.27	-671.46	-557.58	2012.396	8110
118100	0.16	-18.02	2.31	-671.12	-558.33	2012.489	8110
118200	0.12	-17.93	2.33	-671.78	-557.90	2012.603	8110
118300	0.08	-18.02	2.37	-670.54	-555.83	2012.678	8110
118400	0.13	-18.05	2.32	-671.26	-555.72	2012.799	8110
118500	0.04	-17.99	2.32	-671.23	-556.63	2012.882	8110
118600	-0.03	-18.00	2.35	-671.24	-555.96	2012.978	8110
118700	0.07	-18.00	2.41	-671.13	-555.11	2013.100	8110
118800	0.23	-18.12	2.19	-670.49	-556.49	2013.204	8110
118900	0.05	-18.02	2.37	-670.98	-556.53	2013.281	8110
119000	-0.04	-18.03	2.38	-671.37	-556.29	2013.397	8110
119100	0.16	-18.01	2.38	-671.16	-556.60	2013.486	8110
119200	0.06	-18.05	2.33	-671.41	-556.48	2013.599	8110
119300	0.39	-17.99	2.40	-671.40	-556.17	2013.698	8110
119400	-0.08	-17.95	2.36	-671.34	-555.57	2013.789	8110
119500	0.09	-18.02	2.30	-672.08	-556.90	2013.886	8110
119600	0.20	-18.03	2.34	-671.45	-556.76	2013.992	8110
119700	0.06	-18.01	2.31	-671.61	-557.47	2014.097	8110
119800	0.01	-17.98	2.44	-670.76	-556.84	2014.193	8110
119900	0.29	-17.96	2.35	-671.49	-558.31	2014.302	8110
120000	-0.02	-17.96	2.39	-670.70	-556.52	2014.392	8110
120100	0.09	-18.00	2.40	-670.85	-556.13	2014.482	8110
120200	0.14	-18.01	2.33	-671.37	-556.92	2014.576	8110
120300	0.14	-18.02	2.38	-670.84	-556.48	2014.690	8110
120400	0.12	-17.98	2.35	-671.42	-556.76	2014.788	8110
120500	0.30	-17.95	2.32	-671.48	-557.19	2014.899	8110
120600	-0.11	-18.00	2.28	-671.56	-556.85	2014.990	8110
120700	0.24	-18.05	2.31	-671.62	-556.42	2015.094	8110
120800	0.07	-18.03	2.28	-671.46	-557.46	2015.198	8110
120900	0.02	-18.01	2.28	-672.39	-558.10	2015.291	8110
121000	0.08	-18.03	2.31	-671.60	-557.86	2015.388	8110
121100	-0.04	-18.00	2.34	-671.73	-557.90	2015.480	8110
121200	0.06	-18.00	2.41	-671.15	-557.04	2015.586	8110
121300	-0.14	-18.01	2.29	-671.60	-557.08	2015.703	8110
121400	0.33	-18.00	2.33	-671.97	-557.27	2015.793	8110
121500	0.01	-18.03	2.37	-671.28	-556.31	2015.883	8110
121600	0.06	-17.95	2.33	-671.93	-557.93	2016.003	8110
121700	0.06	-17.99	2.39	-671.23	-557.13	2016.094	8110
121800	0.06	-18.00	2.36	-671.34	-557.35	2016.199	8110
121900	0.05	-18.01	2.39	-671.17	-556.83	2016.292	8110
122000	0.08	-18.00	2.36	-671.67	-556.73	2016.385	8110
122100	0.02	-18.02	2.34	-671.71	-557.83	2016.477	8110
122200	0.08	-18.02	2.34	-671.61	-558.37	2016.597	8110
122300	0.93	-17.81	2.43	-671.91	-558.17	2016.704	8110
122400	0.03	-18.01	2.39	-671.14	-557.07	2016.758	8110
122500	0.05	-17.98	2.35	-671.38	-558.13	2016.878	8110
122600	0.10	-18.01	2.35	-671.65	-558.35	2016.965	8110
122700	0.16	-18.00	2.35	-671.38	-559.52	2017.058	8110
122800	0.08	-17.99	2.40	-671.56	-560.56	2017.184	8110
122900	0.18	-18.00	2.37	-671.42	-560.95	2017.284	8110
123000	0.08	-18.02	2.33	-671.97	-561.31	2017.370	8110
123100	0.06	-18.04	2.34	-671.66	-560.76	2017.476	8110
123200	0.04	-17.99	2.36	-671.43	-560.78	2017.588	8110
123300	0.07	-18.02	2.35	-671.61	-561.36	2017.668	8110
123400	0.14	-17.99	2.42	-671.29	-560.67	2017.781	8110
123500	0.20	-17.99	2.32	-671.67	-561.27	2017.889	8110
123600	-0.20	-18.01	2.34	-671.23	-559.72	2018.003	8110
123700	0.09	-17.97	2.35	-671.52	-560.05	2018.087	8110
123800	0.01	-18.02	2.30	-671.95	-559.59	2018.196	8110
123900	0.12	-18.01	2.40	-670.99	-559.48	2018.268	8110
124000	0.12	-18.03	2.34	-671.52	-558.99	2018.362	8110
124100	0.07	-18.03	2.36	-671.16	-558.39	2018.484	8110
124200	0.12	-18.01	2.40	-671.46	-558.74	2018.591	8110
124300	0.24	-18.03	2.44	-670.93	-557.81	2018.698	8110
124400	0.25	-17.83	2.41	-671.60	-559.01	2018.804	8110
124500	-0.13	-17.94	2.42	-671.13	-558.50	2018.894	8110
124600	0.43	-18.09	2.34	-671.53	-558.77	2019.002	8110
124700	0.06	-17.99	2.33	-671.71	-558.44	2019.060	8110
124800	0.07	-18.01	2.40	-670.77	-558.23	2019.183	8110
124900	0.09	-18.04	2.32	-671.56	-557.74	2019.290	8110
125000	0.55	-18.00	2.34	-671.13	-557.65	2019.402	8110
125100	0.10	-17.99	2.31	-671.77	-558.47	2019.483	8110
125200	0.23	-18.10	2.29	-671.58	-557.93	2019.592	8110
125300	0.04	-18.01	2.35	-671.45	-556.96	2019.667	8110
125400	-0.01	-17.99	2.35	-671.16	-556.33	2019.761	8110
125500	0.04	-18.01	2.37	-671.10	-556.58	2019.880	8110
125600	0.15	-18.01	2.41	-670.93	-555.98	2019.994	8110
125700	0.00	-18.04	2.46	-670.98	-555.64	2020.097	8110
125800	-0.08	-18.02	2.37	-670.83	-554.73	2020.186	8110
125900	0.17	-18.03	2.36	-671.09	-554.87	2020.293	8110
126000	-0.22	-17.99	2.39	-670.80	-555.76	2020.402	8110
126100	-0.03	-18.00	2.34	-671.32	-555.31	2020.471	8110
126200	0.16	-17.96	2.32	-671.81	-556.80	2020.583	8110
126300	0.03	-18.02	2.37	-671.07	-556.08	2020.685	8110
126400	0.01	-18.07	2.48	-670.65	-553.99	2020.797	8110
126500	-0.11	-17.98	2.38	-671.33	-555.22	2020.902	8110
126600	0.01	-17.99	2.43	-670.57	-556.26	2020.991	8110
126700	-0.23	-17.91	2.34	-671.44	-554.73	2021.103	8110
126800	0.12	-18.03	2.39	-670.95	-554.74	2021.175	8110
126900	-0.03	-18.01	2.43	-670.46	-554.10	2021.283	8110
127000	0.14	-17.98	2.37	-670.68	-555.27	2021.392	8110
127100	0.15	-17.98	2.38	-671.23	-556.09	2021.497	8110
127200	0.74	-18.09	2.31	-670.73	-556.82	2021.602	8110
127300	0.01	-18.07	2.34	-671.03	-555.13	2021.692	8110
127400	-0.00	-18.03	2.38	-671.02	-557.11	2021.798	8110
127500	0.07	-18.00	2.41	-670.61	-557.22	2021.875	8110
127600	0.20	-18.03	2.39	-670.52	-557.51	2021.982	8110
127700	0.00	-18.05	2.35	-670.74	-558.89	2022.091	8110
127800	-0.18	-18.07	2.30	-670.95	-560.01	2022.198	8110
127900	0.04	-18.05	2.36	-670.77	-559.95	2022.286	8110
128000	0.06	-17.99	2.35	-670.62	-558.44	2022.390	8110
128100	0.33	-18.03	2.37	-670.18	-558.24	2022.492	8110
128200	0.07	-18.01	2.38	-670.41	-558.61	2022.572	8110
128300	-0.03	-18.08	2.34	-670.85	-560.01	2022.676	8110
128400	0.19	-17.96	2.37	-670.46	-559.72	2022.789	8110
128500	0.21	-18.01	2.38	-670.78	-560.15	2022.898	8110
128600	-0.05	-18.03	2.40	-670.12	-560.18	2022.982	8110
128700	-0.31	-17.98	2.45	-669.82	-560.45	2023.095	8110
128800	-0.24	-18.01	2.37	-670.17	-560.86	2023.193	8110
128900	0.00	-18.01	2.41	-670.20	-560.73	2023.271	8110
129000	0.23	-18.04	2.35	-670.61	-561.21	2023.384	8110
129100	0.10	-18.03	2.34	-670.70	-561.43	2023.486	8110
129200	0.29	-18.02	2.37	-670.20	-561.07	2023.599	8110
129300	-0.16	-18.01	2.33	-670.36	-561.38	2023.686	8110
129400	0.17	-18.04	2.31	-670.76	-561.03	2023.791	8110
129500	0.07	-18.03	2.29	-671.04	-561.45	2023.891	8110
129600	0.09	-17.99	2.37	-670.42	-561.24	2023.980	8110
129700	0.26	-18.00	2.33	-671.10	-562.12	2024.095	8110
129800	0.09	-18.01	2.31	-670.55	-560.75	2024.170	8110
129900	0.12	-18.01	2.28	-671.16	-561.28	2024.282	8110
130000	0.23	-18.06	2.32	-670.20	-559.79	2024.395	8110
130100	0.17	-17.96	2.38	-670.06	-559.64	2024.497	8110
130200	0.23	-17.99	2.29	-670.83	-560.29	2024.584	8110
130300	-0.16	-18.01	2.39	-670.00	-559.01	2024.696	8110
130400	0.25	-17.98	2.34	-670.44	-559.03	2024.784	8110
130500	-0.33	-18.04	2.32	-670.22	-560.11	2024.904	8110
130600	0.13	-18.01	2.32	-670.42	-559.06	2024.977	8110
130700	0.03	-17.99	2.38	-669.92	-558.27	2025.061	8110
130800	0.04	-18.01	2.37	-669.70	-558.16	2025.192	8110
130900	0.06	-18.00	2.30	-670.26	-558.69	2025.282	8110
131000	0.06	-17.98	2.34	-670.52	-558.12	2025.385	8110
131100	0.06	-18.01	2.30	-670.46	-558.39	2025.466	8110
131200	0.03	-17.99	2.34	-669.27	-557.39	2025.603	8110
131300	-0.04	-17.95	2.34	-669.97	-558.85	2025.696	8110
131400	0.19	-18.00	2.33	-670.24	-559.14	2025.777	8110
131500	-0.01	-17.99	2.38	-669.90	-559.29	2025.880	8110
131600	-0.05	-18.09	2.24	-671.33	-560.67	2025.992	8110
131700	0.04	-17.99	2.34	-670.24	-559.66	2026.056	8110
131800	0.01	-18.02	2.37	-669.79	-558.81	2026.154	8110
131900	0.14	-18.02	2.34	-670.03	-559.37	2026.271	8110
132000	0.25	-18.05	2.27	-670.09	-559.62	2026.377	8110
132100	0.04	-18.00	2.37	-669.64	-559.59	2026.424	8110
132200	-0.01	-18.02	2.37	-669.39	-559.35	2026.505	8110
132300	0.01	-17.94	2.28	-670.32	-561.42	2026.641	8110
132400	0.52	-18.00	2.36	-669.32	-559.64	2026.740	8110
132500	0.14	-18.07	2.27	-670.01	-560.32	2026.832	8110
132600	0.39	-18.12	2.27	-670.15	-560.56	2026.939	8110
132700	0.01	-18.00	2.31	-669.90	-560.32	2026.998	8110
132800	0.32	-17.98	2.38	-669.44	-559.79	2027.134	8110
132900	-0.06	-18.04	2.35	-669.18	-559.77	2027.224	8110
133000	0.02	-18.01	2.28	-670.25	-561.34	2027.333	8110
133100	0.06	-18.01	2.30	-670.01	-561.13	2027.398	8110
133200	0.11	-17.98	2.29	-670.14	-560.47	2027.509	8110
133300	0.13	-17.99	2.31	-670.06	-560.31	2027.608	8110
133400	0.07	-17.99	2.34	-669.64	-559.79	2027.714	8110
133500	0.06	-18.04	2.37	-669.18	-558.68	2027.838	8110
133600	0.02	-18.04	2.32	-669.84	-559.54	2027.917	8110
133700	0.10	-17.99	2.22	-670.74	-560.63	2028.029	8110
133800	-0.10	-17.98	2.28	-669.57	-559.62	2028.137	8110
133900	0.06	-18.03	2.32	-669.54	-559.66	2028.207	8110
134000	0.11	-18.04	2.27	-669.45	-559.70	2028.311	8110
134100	0.02	-17.98	2.31	-669.69	-559.82	2028.423	8110
134200	-0.24	-17.99	2.21	-670.73	-560.34	2028.541	8110
134300	0.11	-18.05	2.34	-668.69	-558.40	2028.645	8110
134400	-0.14	-18.02	2.31	-669.67	-560.08	2028.729	8110
134500	-0.02	-18.11	2.30	-669.02	-559.60	2028.840	8110
134600	0.17	-18.04	2.28	-669.67	-560.30	2028.921	8110
134700	-0.01	-17.99	2.26	-669.90	-560.01	2029.001	8110
134800	-0.01	-18.03	2.30	-669.36	-560.61	2029.134	8110
134900	0.02	-18.03	2.30	-669.37	-560.34	2029.210	8110
135000	0.68	-17.93	2.31	-669.99	-561.03	2029.345	8110
135100	0.06	-18.02	2.25	-669.55	-559.83	2029.429	8110
135200	0.40	-18.16	2.22	-668.69	-559.24	2029.545	8110
135300	-0.07	-18.09	2.18	-670.54	-560.36	2029.632	8110
135400	-0.02	-17.98	2.26	-669.99	-560.00	2029.724	8110
135500	0.11	-18.00	2.26	-670.03	-560.52	2029.801	8110
135600	-0.08	-18.02	2.24	-670.40	-561.02	2029.928	8110
135700	0.09	-17.98	2.20	-670.63	-561.35	2030.011	8110
135800	0.19	-18.01	2.32	-669.89	-560.46	2030.141	8110
135900	0.05	-18.02	2.27	-670.01	-561.07	2030.199	8110
136000	0.05	-18.02	2.26	-669.85	-560.90	2030.318	8110
136100	0.01	-18.01	2.27	-669.93	-561.29	2030.417	8110
136200	0.02	-18.02	2.28	-669.69	-561.48	2030.497	8110
136300	0.68	-17.63	2.45	-670.25	-561.06	2030.645	8110
136400	0.11	-18.01	2.25	-670.12	-561.27	2030.694	8110
136500	0.22	-17.98	2.21	-670.22	-561.84	2030.822	8110
136600	0.03	-18.02	2.25	-669.73	-560.93	2030.898	8110
136700	0.05	-18.02	2.17	-670.68	-561.99	2031.005	8110
136800	0.06	-18.01	2.23	-669.71	-560.96	2031.141	8110
136900	-0.26	-18.17	2.31	-669.22	-559.72	2031.237	8110
137000	0.05	-18.04	2.28	-669.40	-560.31	2031.327	8110
137100	-0.08	-18.03	2.25	-669.99	-560.59	2031.416	8110
137200	-0.07	-18.03	2.22	-670.72	-560.87	2031.521	8110
137300	0.08	-18.02	2.23	-670.70	-561.00	2031.594	8110
137400	0.25	-17.99	2.23	-670.63	-560.61	2031.737	8110
137500	0.00	-18.01	2.26	-670.29	-560.30	2031.813	8110
137600	0.08	-18.00	2.20	-670.86	-560.38	2031.917	8110
137700	0.10	-18.01	2.22	-670.65	-560.14	2032.004	8110
137800	-0.49	-17.94	2.29	-670.24	-559.47	2032.142	8110
137900	0.08	-18.01	2.21	-670.80	-561.10	2032.221	8110
138000	-0.02	-18.01	2.24	-670.41	-560.80	2032.309	8110
138100	0.31	-18.08	2.12	-672.16	-563.50	2032.445	8110
138200	0.02	-18.02	2.15	-671.81	-562.90	2032.515	8110
138300	0.54	-18.04	2.15	-672.11	-563.29	2032.643	8110
138400	-0.00	-18.00	2.17	-671.78	-561.92	2032.737	8110
138500	0.07	-18.01	2.18	-671.67	-562.23	2032.794	8110
138600	0.14	-18.00	2.20	-671.12	-562.19	2032.916	8110
138700	0.30	-18.01	2.25	-670.59	-561.48	2033.036	8110
138800	-0.03	-18.16	2.20	-670.40	-561.56	2033.144	8110
138900	0.11	-17.97	2.20	-671.25	-562.11	2033.241	8110
139000	0.10	-17.98	2.16	-671.70	-563.44	2033.327	8110
139100	0.16	-18.02	2.17	-671.72	-563.81	2033.430	8110
139200	0.19	-17.99	2.30	-670.13	-561.34	2033.539	8110
139300	0.03	-17.98	2.28	-670.50	-562.01	2033.627	8110
139400	0.01	-18.04	2.25	-670.91	-562.19	2033.716	8110
139500	0.03	-18.00	2.23	-670.91	-562.35	2033.806	8110
139600	-0.15	-17.94	2.23	-671.42	-562.77	2033.944	8110
139700	0.25	-18.00	2.21	-671.60	-562.79	2034.008	8110
139800	0.26	-17.96	2.21	-671.54	-562.82	2034.133	8110
139900	0.32	-17.97	2.14	-672.51	-562.77	2034.244	8110
140000	0.31	-17.97	2.19	-671.66	-562.64	2034.335	8110
140100	0.08	-18.03	2.25	-671.06	-561.78	2034.411	8110
140200	-0.28	-17.99	2.23	-671.17	-560.76	2034.538	8110
140300	-0.00	-18.04	2.27	-670.97	-561.52	2034.639	8110
140400	0.08	-17.97	2.31	-670.93	-562.26	2034.733	8110
140500	-0.06	-17.97	2.32	-670.15	-561.34	2034.832	8110
140600	0.20	-18.11	2.28	-670.59	-560.98	2034.944	8110
140700	-0.07	-18.03	2.31	-670.07	-561.22	2035.035	8110
140800	-0.00	-18.01	2.30	-670.53	-561.31	2035.095	8110
140900	0.01	-18.03	2.26	-670.82	-561.79	2035.208	8110
141000	0.22	-18.00	2.22	-670.92	-561.85	2035.314	8110
141100	0.03	-18.01	2.28	-670.42	-561.94	2035.418	8110
141200	0.14	-17.97	2.27	-670.33	-561.47	2035.510	8110
141300	0.10	-17.97	2.21	-671.05	-562.64	2035.640	8110
141400	0.20	-18.08	2.16	-671.58	-563.07	2035.734	8110
141500	0.04	-18.09	2.18	-671.24	-563.57	2035.827	8110
141600	-0.12	-18.01	2.27	-670.98	-563.87	2035.901	8110
141700	0.01	-17.99	2.31	-670.35	-562.61	2036.014	8110
141800	0.56	-17.99	2.21	-670.92	-564.45	2036.143	8110
141900	-0.15	-18.03	2.31	-670.24	-563.06	2036.209	8110
142000	-0.07	-18.04	2.33	-670.29	-562.55	2036.321	8110
142100	-0.03	-17.95	2.34	-670.40	-563.18	2036.437	8110
142200	-0.02	-17.98	2.25	-670.48	-562.54	2036.536	8110
142300	0.20	-18.03	2.28	-670.08	-563.25	2036.633	8110
142400	0.15	-17.98	2.25	-670.43	-563.95	2036.732	8110
142500	0.12	-17.97	2.26	-670.51	-563.73	2036.817	8110
142600	0.03	-18.00	2.22	-670.99	-563.58	2036.901	8110
142700	0.20	-17.93	2.25	-670.84	-563.78	2037.042	8110
142800	0.03	-18.01	2.24	-670.79	-563.56	2037.132	8110
142900	-0.31	-17.61	2.09	-671.27	-563.19	2037.246	8110
143000	0.15	-17.96	2.14	-672.32	-565.69	2037.334	8110
143100	-0.02	-18.00	2.26	-671.25	-563.67	2037.419	8110
143200	0.10	-18.01	2.22	-671.64	-563.88	2037.502	8110
143300	-0.14	-17.94	2.23	-671.53	-563.84	2037.634	8110
143400	0.34	-18.14	2.25	-670.58	-562.89	2037.743	8110
143500	0.22	-17.97	2.27	-670.85	-563.41	2037.831	8110
143600	0.19	-18.03	2.14	-671.98	-564.95	2037.926	8110
143700	0.01	-18.01	2.23	-671.12	-564.27	2038.020	8110
143800	0.14	-18.00	2.24	-671.18	-564.77	2038.098	8110
143900	0.18	-18.03	2.25	-671.13	-564.39	2038.214	8110
144000	0.08	-18.02	2.21	-671.36	-564.78	2038.334	8110
144100	0.25	-18.00	2.31	-670.67	-564.04	2038.412	8110
144200	0.06	-17.99	2.29	-670.77	-564.49	2038.524	8110
144300	0.11	-17.98	2.29	-670.98	-565.22	2038.607	8110
144400	0.09	-17.99	2.25	-671.35	-565.63	2038.724	8110
144500	-0.04	-18.02	2.25	-671.19	-565.35	2038.807	8110
144600	0.14	-18.01	2.24	-671.31	-564.62	2038.912	8110
144700	-0.07	-17.99	2.31	-670.46	-564.32	2039.017	8110
144800	-0.16	-18.14	2.23	-671.57	-565.08	2039.144	8110
144900	0.13	-18.05	2.22	-671.36	-565.02	2039.223	8110
145000	0.10	-17.92	2.22	-671.77	-565.28	2039.335	8110
145100	-0.01	-18.00	2.27	-670.97	-564.00	2039.414	8110
145200	0.16	-18.03	2.28	-671.00	-564.47	2039.514	8110
145300	0.12	-18.08	2.35	-670.21	-563.69	2039.623	8110
145400	0.07	-18.02	2.30	-670.97	-564.14	2039.703	8110
145500	0.09	-18.00	2.36	-670.54	-563.65	2039.831	8110
145600	0.06	-17.97	2.27	-671.35	-564.53	2039.928	8110
145700	0.07	-17.90	2.12	-671.10	-562.60	2040.045	8110
145800	0.14	-18.00	2.30	-670.98	-563.12	2040.110	8110
145900	0.03	-18.03	2.29	-670.75	-562.69	2040.205	8110
146000	0.16	-18.05	2.27	-671.20	-563.21	2040.328	8110
146100	-0.01	-18.02	2.30	-670.70	-563.41	2040.404	8110
146200	0.03	-18.06	2.24	-671.59	-564.08	2040.537	8110
146300	0.06	-17.98	2.30	-671.06	-563.75	2040.624	8110
146400	0.20	-18.01	2.27	-671.65	-564.59	2040.698	8110
146500	0.08	-17.98	2.27	-671.42	-564.72	2040.789	8110
146600	0.13	-17.97	2.36	-670.81	-564.14	2040.929	8110
146700	0.01	-18.00	2.27	-671.30	-564.52	2041.012	8110
146800	0.13	-18.02	2.35	-670.75	-564.13	2041.108	8110
146900	0.30	-18.06	2.38	-670.03	-563.59	2041.237	8110
147000	0.28	-18.07	2.27	-671.26	-564.83	2041.333	8110
147100	-0.28	-18.03	2.39	-670.47	-563.93	2041.428	8110
147200	0.01	-17.97	2.35	-670.77	-564.42	2041.525	8110
147300	0.40	-18.06	2.24	-671.36	-565.89	2041.633	8110
147400	-0.00	-18.08	2.34	-670.36	-564.88	2041.730	8110
147500	0.20	-18.05	2.32	-670.96	-565.09	2041.821	8110
147600	-0.04	-18.03	2.40	-670.40	-564.26	2041.915	8110
147700	0.64	-17.76	2.22	-672.56	-566.74	2042.044	8110
147800	0.24	-18.03	2.30	-671.07	-564.72	2042.133	8110
147900	0.13	-18.02	2.25	-671.51	-565.67	2042.222	8110
148000	-0.23	-18.00	2.33	-671.03	-565.36	2042.327	8110
148100	0.27	-17.99	2.30	-671.27	-566.43	2042.432	8110
148200	0.13	-18.00	2.31	-671.28	-565.70	2042.510	8110
148300	0.09	-18.03	2.33	-671.03	-565.31	2042.627	8110
148400	0.03	-18.01	2.28	-671.51	-565.57	2042.695	8110
148500	0.12	-18.01	2.34	-670.92	-565.38	2042.739	8110
148600	-0.08	-18.01	2.35	-670.77	-565.90	2042.874	8110
148700	0.12	-17.97	2.37	-670.47	-565.90	2042.963	8110
148800	0.00	-18.02	2.37	-670.72	-566.66	2043.056	8110
148900	0.13	-18.00	2.35	-670.94	-566.71	2043.139	8110
149000	-0.04	-18.00	2.42	-670.64	-565.86	2043.258	8110
149100	0.06	-18.00	2.38	-670.67	-565.74	2043.362	8110
149200	0.02	-18.02	2.38	-671.30	-566.66	2043.443	8110
149300	0.03	-18.02	2.35	-670.92	-566.55	2043.554	8110
149400	0.95	-18.06	2.41	-670.38	-565.64	2043.686	8110
149500	0.12	-18.04	2.27	-671.95	-566.69	2043.756	8110
149600	-0.21	-18.05	2.45	-670.11	-565.15	2043.869	8110
149700	0.15	-18.01	2.34	-671.09	-566.13	2043.964	8110
149800	-0.13	-18.00	2.38	-670.87	-566.40	2044.053	8110
149900	-0.17	-18.09	2.34	-671.14	-567.17	2044.176	8110
150000	0.20	-17.97	2.37	-671.00	-567.19	2044.248	8110
150100	0.12	-18.01	2.39	-671.27	-567.41	2044.365	8110
150200	-0.04	-18.10	2.31	-672.01	-567.97	2044.481	8110
150300	-0.16	-17.97	2.36	-671.95	-568.90	2044.576	8110
150400	0.04	-18.01	2.34	-671.67	-568.48	2044.651	8110
150500	0.02	-18.02	2.33	-671.55	-569.48	2044.767	8110
150600	0.03	-18.16	2.30	-671.51	-569.25	2044.885	8110
150700	-0.05	-18.03	2.37	-671.17	-568.87	2044.975	8110
150800	-0.04	-18.00	2.40	-670.86	-567.61	2045.054	8110
150900	-0.09	-17.99	2.36	-671.75	-568.15	2045.170	8110
151000	0.36	-17.94	2.34	-671.99	-568.54	2045.283	8110
151100	0.13	-17.97	2.37	-671.45	-568.68	2045.377	8110
151200	0.14	-18.00	2.37	-671.28	-567.83	2045.452	8110
151300	0.02	-18.00	2.41	-671.21	-567.18	2045.568	8110
151400	0.09	-18.03	2.44	-670.75	-567.15	2045.656	8110
151500	0.01	-17.98	2.38	-671.06	-567.78	2045.777	8110
151600	-0.02	-18.02	2.40	-670.66	-566.83	2045.849	8110
151700	0.26	-17.99	2.32	-671.74	-568.83	2045.964	8110
151800	-0.31	-17.85	2.47	-671.42	-568.93	2046.084	8110
151900	0.18	-17.99	2.44	-671.19	-568.69	2046.178	8110
152000	0.01	-18.06	2.41	-670.70	-567.19	2046.287	8110
152100	-0.03	-18.02	2.39	-671.18	-568.66	2046.363	8110
152200	0.05	-18.01	2.42	-670.90	-568.16	2046.457	8110
152300	0.03	-18.01	2.37	-671.06	-568.83	2046.572	8110
152400	0.03	-18.04	2.39	-670.94	-569.00	2046.647	8110
152500	0.20	-18.05	2.34	-671.51	-569.21	2046.766	8110
152600	0.29	-18.02	2.36	-671.99	-568.69	2046.885	8110
152700	-0.05	-18.00	2.45	-671.09	-566.43	2046.975	8110
152800	-0.00	-17.98	2.42	-670.89	-567.20	2047.070	8110
152900	0.14	-18.02	2.40	-671.35	-567.69	2047.144	8110
153000	0.10	-17.98	2.44	-671.15	-567.24	2047.282	8110
153100	0.23	-18.02	2.33	-671.90	-568.49	2047.371	8110
153200	0.20	-18.07	2.37	-671.54	-568.33	2047.471	8110
153300	0.01	-18.05	2.37	-671.21	-568.08	2047.578	8110
153400	0.33	-18.05	2.44	-670.63	-566.98	2047.680	8110
153500	0.18	-17.95	2.43	-671.15	-567.54	2047.770	8110
153600	0.01	-18.02	2.41	-671.01	-567.58	2047.845	8110
153700	-0.05	-18.02	2.43	-670.86	-566.85	2047.963	8110
153800	-0.08	-18.05	2.25	-673.22	-569.55	2048.083	8110
153900	0.05	-18.00	2.40	-671.59	-567.71	2048.175	8110
154000	0.11	-17.99	2.36	-671.52	-568.14	2048.272	8110
154100	-0.06	-18.01	2.48	-670.62	-566.54	2048.362	8110
154200	0.29	-17.97	2.35	-671.48	-568.18	2048.480	8110
154300	0.18	-17.99	2.43	-671.48	-567.86	2048.570	8110
154400	0.01	-17.99	2.43	-671.37	-568.25	2048.646	8110
154500	0.02	-17.98	2.41	-671.34	-568.97	2048.763	8110
154600	0.30	-18.06	2.39	-671.40	-570.13	2048.881	8110
154700	0.05	-18.03	2.40	-670.66	-568.60	2048.969	8110
154800	0.07	-18.00	2.43	-671.06	-569.21	2049.034	8110
154900	0.08	-17.99	2.38	-671.77	-570.29	2049.162	8110
155000	0.17	-18.02	2.44	-671.08	-570.35	2049.254	8110
155100	-0.18	-17.97	2.42	-671.72	-571.38	2049.372	8110
155200	0.67	-17.99	2.42	-671.83	-571.68	2049.485	8110
155300	0.15	-18.01	2.39	-672.02	-572.18	2049.564	8110
155400	-0.03	-18.00	2.46	-670.88	-569.46	2049.675	8110
155500	0.06	-18.03	2.51	-670.61	-569.18	2049.775	8110
155600	0.08	-18.01	2.38	-671.72	-570.48	2049.846	8110
155700	-0.01	-18.00	2.43	-671.55	-570.37	2049.967	8110
155800	0.29	-18.05	2.46	-671.54	-569.29	2050.084	8110
155900	0.08	-18.04	2.42	-671.20	-569.97	2050.173	8110
156000	0.05	-18.02	2.41	-671.65	-570.13	2050.245	8110
156100	0.15	-17.98	2.39	-671.66	-569.89	2050.366	8110
156200	-0.02	-18.03	2.45	-671.21	-569.00	2050.477	8110
156300	-0.02	-18.02	2.43	-670.94	-569.34	2050.567	8110
156400	0.10	-18.01	2.40	-671.54	-569.90	2050.650	8110
156500	0.05	-18.03	2.51	-670.52	-567.55	2050.780	8110
156600	0.26	-18.02	2.40	-671.59	-569.54	2050.853	8110
156700	0.08	-18.03	2.43	-671.11	-567.83	2050.974	8110
156800	0.13	-17.99	2.46	-671.10	-568.23	2051.066	8110
156900	0.02	-18.02	2.49	-670.99	-568.82	2051.165	8110
157000	-0.24	-17.92	2.50	-671.44	-569.57	2051.282	8110
157100	0.18	-18.00	2.41	-671.71	-569.83	2051.369	8110
157200	0.06	-18.04	2.46	-671.23	-569.08	2051.448	8110
157300	0.00	-18.02	2.41	-671.87	-570.21	2051.564	8110
157400	0.56	-18.01	2.52	-670.77	-568.91	2051.682	8110
157500	0.12	-18.00	2.44	-671.49	-570.09	2051.765	8110
157600	-0.46	-17.95	2.46	-671.40	-569.73	2051.885	8110
157700	0.21	-18.01	2.44	-671.29	-569.90	2051.966	8110
157800	-0.11	-18.01	2.50	-671.01	-570.07	2052.081	8110
157900	0.04	-18.00	2.47	-671.33	-571.05	2052.174	8110
158000	1.03	-18.00	2.35	-672.58	-571.86	2052.286	8110
158100	0.27	-17.97	2.39	-671.80	-571.25	2052.365	8110
158200	0.12	-18.05	2.44	-671.41	-570.46	2052.466	8110
158300	0.11	-18.00	2.48	-671.06	-570.28	2052.572	8110
158400	-0.00	-18.08	2.41	-671.04	-570.08	2052.675	8110
158500	0.18	-18.01	2.41	-671.55	-570.70	2052.742	8110
158600	0.10	-18.01	2.39	-671.82	-570.50	2052.857	8110
158700	0.13	-18.06	2.37	-672.34	-570.10	2052.973	8110
158800	0.10	-18.03	2.45	-671.33	-569.83	2053.069	8110
158900	0.02	-17.99	2.45	-671.32	-570.59	2053.168	8110
159000	0.19	-18.01	2.41	-671.81	-572.05	2053.258	8110
159100	-0.04	-17.99	2.49	-671.03	-572.84	2053.380	8110
159200	0.14	-18.02	2.46	-671.30	-573.05	2053.450	8110
159300	0.10	-17.98	2.47	-671.62	-572.90	2053.543	8110
159400	0.09	-18.03	2.45	-671.34	-573.00	2053.666	8110
159500	0.06	-17.91	2.41	-672.28	-573.23	2053.784	8110
159600	0.08	-17.98	2.38	-672.60	-574.36	2053.863	8110
159700	0.20	-18.01	2.41	-671.99	-574.77	2053.952	8110
159800	0.02	-18.10	2.44	-671.38	-574.15	2054.072	8110
159900	0.15	-17.89	2.42	-672.35	-575.64	2054.185	8110
160000	0.01	-18.04	2.44	-671.46	-574.78	2054.266	8110
160100	0.13	-18.12	2.35	-672.36	-574.89	2054.384	8110
160200	0.20	-18.04	2.43	-672.15	-575.73	2054.476	8110
160300	0.14	-18.01	2.44	-671.73	-575.02	2054.559	8110
160400	-0.30	-18.05	2.54	-671.47	-575.04	2054.686	8110
160500	0.26	-18.02	2.46	-671.80	-577.04	2054.778	8110
160600	0.22	-17.98	2.42	-672.10	-576.61	2054.870	8110
160700	1.24	-17.83	2.27	-673.41	-578.09	2054.986	8110
160800	0.15	-18.02	2.45	-671.75	-575.30	2055.065	8110
160900	0.06	-18.01	2.47	-671.34	-574.59	2055.156	8110
161000	0.11	-17.99	2.47	-671.64	-575.00	2055.258	8110
161100	0.09	-18.02	2.45	-671.50	-574.97	2055.347	8110
161200	0.12	-18.04	2.50	-670.97	-574.56	2055.466	8110
161300	0.27	-17.98	2.38	-672.20	-576.38	2055.581	8110
161400	0.13	-18.01	2.48	-671.15	-574.76	2055.666	8110
161500	0.26	-17.88	2.40	-672.86	-577.04	2055.781	8110
161600	-0.11	-17.93	2.47	-671.88	-576.71	2055.883	8110
161700	0.09	-17.99	2.39	-672.85	-577.48	2055.965	8110
161800	0.01	-18.00	2.43	-672.31	-576.59	2056.069	8110
161900	0.05	-18.06	2.37	-672.91	-576.68	2056.172	8110
162000	0.03	-18.00	2.46	-672.04	-575.99	2056.240	8110
162100	0.14	-18.00	2.49	-671.28	-574.41	2056.359	8110
162200	0.31	-17.99	2.45	-672.06	-575.72	2056.476	8110
162300	-0.03	-18.01	2.47	-671.72	-576.15	2056.584	8110
162400	0.02	-18.00	2.44	-672.04	-576.71	2056.653	8110
162500	-0.00	-17.99	2.47	-671.86	-577.00	2056.777	8110
162600	0.12	-17.99	2.47	-671.84	-577.18	2056.867	8110
162700	0.08	-18.02	2.44	-672.23	-576.84	2056.944	8110
162800	0.10	-18.00	2.46	-671.93	-576.06	2057.069	8110
162900	0.23	-18.03	2.53	-670.97	-574.44	2057.186	8110
163000	0.11	-18.03	2.43	-671.83	-576.14	2057.271	8110
163100	0.18	-18.01	2.48	-671.67	-575.59	2057.353	8110
163200	0.04	-18.01	2.47	-672.14	-575.69	2057.461	8110
163300	0.05	-17.97	2.46	-671.95	-576.65	2057.552	8110
163400	0.05	-18.04	2.48	-672.00	-576.05	2057.671	8110
163500	-0.06	-18.00	2.48	-671.89	-576.32	2057.768	8110
163600	0.09	-18.01	2.44	-672.24	-577.80	2057.862	8110
163700	0.32	-18.05	2.42	-673.01	-578.88	2057.982	8110
163800	-0.05	-17.99	2.48	-672.19	-578.71	2058.047	8110
163900	-0.23	-18.13	2.38	-672.66	-579.83	2058.184	8110
164000	0.15	-18.02	2.41	-672.38	-579.03	2058.242	8110
164100	0.27	-17.99	2.47	-672.25	-578.47	2058.372	8110
164200	-0.10	-18.01	2.46	-672.09	-578.55	2058.466	8110
164300	0.01	-18.02	2.47	-671.96	-579.56	2058.549	8110
164400	0.17	-17.99	2.43	-672.52	-578.42	2058.664	8110
164500	-0.04	-18.02	2.45	-672.06	-578.84	2058.782	8110
164600	0.15	-18.00	2.47	-671.74	-578.49	2058.868	8110
164700	0.41	-18.03	2.45	-671.99	-578.66	2058.983	8110
164800	0.17	-17.96	2.50	-671.70	-578.19	2059.050	8110
164900	0.41	-17.93	2.48	-672.12	-579.39	2059.126	8110
165000	0.13	-18.04	2.53	-670.96	-580.21	2059.216	8110
165100	-0.31	-18.09	2.52	-671.45	-580.75	2059.327	8110
165200	0.09	-18.01	2.51	-671.53	-582.07	2059.401	8110
165300	0.10	-18.02	2.47	-672.08	-582.58	2059.505	8110
165400	0.21	-18.03	2.45	-672.15	-581.89	2059.617	8110
165500	0.11	-18.00	2.48	-671.94	-582.60	2059.690	8110
165600	-0.08	-17.98	2.47	-672.05	-583.18	2059.815	8110
165700	0.18	-18.04	2.49	-672.02	-583.16	2059.907	8110
165800	0.13	-18.03	2.36	-672.87	-584.78	2060.019	8110
165900	0.09	-17.99	2.46	-672.20	-583.87	2060.109	8110
166000	0.06	-18.03	2.48	-671.68	-583.76	2060.214	8110
166100	0.15	-18.01	2.51	-672.11	-584.03	2060.296	8110
166200	0.08	-17.96	2.58	-671.21	-583.02	2060.416	8110
166300	0.10	-18.01	2.48	-671.72	-583.67	2060.495	8110
166400	0.01	-17.99	2.50	-671.95	-582.63	2060.590	8110
166500	-0.06	-17.96	2.56	-671.08	-583.23	2060.725	8110
166600	0.12	-18.03	2.53	-671.59	-581.95	2060.806	8110
166700	-0.05	-18.01	2.51	-671.54	-582.53	2060.896	8110
166800	0.12	-18.00	2.49	-672.15	-584.00	2060.990	8110
166900	0.14	-18.04	2.50	-671.78	-581.74	2061.107	8110
167000	0.04	-18.00	2.53	-671.74	-582.45	2061.218	8110
167100	0.02	-18.02	2.49	-672.06	-583.17	2061.295	8110
167200	0.18	-18.01	2.53	-671.53	-581.96	2061.411	8110
167300	0.12	-18.03	2.52	-672.15	-582.87	2061.508	8110
167400	0.39	-18.05	2.47	-671.95	-583.41	2061.622	8110
167500	0.09	-18.02	2.48	-672.25	-584.11	2061.699	8110
167600	0.13	-18.01	2.50	-671.82	-583.46	2061.783	8110
167700	0.07	-17.99	2.49	-672.19	-583.06	2061.908	8110
167800	0.09	-18.04	2.50	-671.94	-583.42	2062.018	8110
167900	0.09	-17.99	2.49	-672.26	-582.38	2062.090	8110
168000	0.07	-18.00	2.49	-672.41	-582.44	2062.199	8110
168100	0.63	-17.82	2.44	-672.67	-584.35	2062.326	8110
168200	0.07	-18.01	2.47	-672.50	-583.85	2062.412	8110
168300	0.06	-18.01	2.49	-672.28	-583.59	2062.493	8110
168400	0.09	-18.02	2.54	-671.69	-582.96	2062.586	8110
168500	0.23	-18.01	2.51	-671.91	-582.93	2062.706	8110
168600	0.25	-18.03	2.50	-671.81	-583.62	2062.815	8110
168700	0.04	-18.02	2.54	-671.77	-583.92	2062.899	8110
168800	0.14	-18.02	2.50	-672.40	-584.80	2062.982	8110
168900	0.11	-18.05	2.48	-671.89	-585.15	2063.126	8110
169000	-0.19	-18.03	2.56	-671.28	-582.74	2063.216	8110
169100	0.38	-18.02	2.47	-672.23	-584.18	2063.318	8110
169200	0.02	-18.01	2.50	-672.21	-584.38	2063.383	8110
169300	0.07	-17.99	2.53	-671.83	-584.86	2063.504	8110
169400	0.13	-18.02	2.51	-672.22	-585.54	2063.608	8110
169500	0.01	-17.95	2.48	-672.51	-586.05	2063.721	8110
169600	-0.10	-17.99	2.47	-672.37	-585.06	2063.816	8110
169700	0.30	-17.99	2.47	-672.56	-584.64	2063.927	8110
169800	0.26	-17.94	2.46	-672.98	-586.41	2064.020	8110
169900	0.15	-18.02	2.52	-672.20	-584.85	2064.099	8110
170000	0.17	-18.00	2.50	-672.33	-585.75	2064.214	8110
170100	0.03	-18.02	2.52	-672.24	-583.80	2064.307	8110
170200	-0.12	-17.94	2.51	-672.14	-583.24	2064.413	8110
170300	-0.22	-18.04	2.52	-671.94	-582.67	2064.513	8110
170400	0.13	-18.02	2.53	-672.05	-582.70	2064.607	8110
170500	-0.05	-17.97	2.41	-673.59	-583.92	2064.725	8110
170600	-0.11	-18.00	2.49	-672.11	-582.46	2064.814	8110
170700	0.20	-17.98	2.47	-672.78	-582.68	2064.896	8110
170800	0.05	-18.00	2.52	-672.40	-581.39	2065.013	8110
170900	-0.31	-18.01	2.44	-673.28	-582.60	2065.122	8110
171000	0.10	-17.99	2.49	-673.07	-583.95	2065.215	8110
171100	-0.01	-18.01	2.51	-672.22	-583.42	2065.294	8110
171200	0.10	-18.01	2.55	-671.97	-583.23	2065.408	8110
171300	0.01	-18.04	2.48	-672.55	-585.46	2065.506	8110
171400	-0.10	-18.05	2.60	-671.25	-584.93	2065.622	8110
171500	0.05	-17.98	2.53	-672.16	-585.93	2065.710	8110
171600	0.01	-18.02	2.48	-672.69	-587.46	2065.785	8110
171700	0.22	-17.99	2.56	-672.10	-587.29	2065.923	8110
171800	0.14	-18.01	2.41	-673.64	-588.56	2066.019	8110
171900	0.11	-18.01	2.48	-672.99	-587.90	2066.095	8110
172000	-0.15	-18.05	2.48	-672.52	-588.08	2066.215	8110
172100	-0.00	-17.96	2.49	-672.89	-588.84	2066.323	8110
172200	0.15	-18.03	2.54	-672.11	-587.49	2066.405	8110
172300	0.07	-18.00	2.48	-672.81	-588.79	2066.495	8110
172400	0.10	-18.04	2.45	-673.27	-587.59	2066.613	8110
172500	0.15	-17.96	2.52	-671.95	-585.77	2066.723	8110
172600	-0.22	-17.96	2.45	-673.36	-587.96	2066.817	8110
172700	0.30	-18.07	2.38	-673.29	-586.33	2066.923	8110
172800	0.10	-17.99	2.49	-672.80	-586.33	2066.987	8110
172900	0.04	-18.02	2.47	-672.68	-585.59	2067.116	8110
173000	0.20	-18.01	2.44	-673.20	-586.88	2067.222	8110
173100	0.59	-17.94	2.50	-672.81	-587.07	2067.323	8110
173200	-0.07	-17.98	2.47	-672.66	-587.40	2067.419	8110
173300	-0.09	-17.99	2.48	-673.05	-587.12	2067.513	8110
173400	-0.05	-18.05	2.45	-672.87	-587.60	2067.627	8110
173500	0.01	-18.02	2.42	-673.22	-587.23	2067.706	8110
173600	0.04	-18.02	2.46	-672.61	-585.79	2067.811	8110
173700	0.08	-17.98	2.43	-673.40	-586.22	2067.904	8110
173800	-0.20	-18.06	2.43	-673.29	-585.62	2068.024	8110
173900	0.07	-18.00	2.43	-673.05	-585.89	2068.100	8110
174000	-0.01	-18.01	2.45	-673.10	-585.77	2068.187	8110
174100	-0.00	-17.98	2.47	-672.76	-586.00	2068.311	8110
174200	-0.06	-18.02	2.51	-672.65	-586.74	2068.410	8110
174300	0.07	-17.85	2.47	-673.35	-587.84	2068.519	8110
174400	-0.05	-18.03	2.52	-672.29	-587.29	2068.622	8110
174500	0.18	-17.97	2.49	-672.74	-587.26	2068.709	8110
174600	0.04	-18.02	2.52	-672.20	-586.81	2068.799	8110
174700	0.05	-17.99	2.45	-672.97	-588.32	2068.897	8110
174800	-0.00	-18.00	2.54	-671.85	-586.68	2069.014	8110
174900	0.15	-18.01	2.52	-672.28	-586.94	2069.115	8110
175000	0.05	-18.00	2.47	-672.19	-587.32	2069.215	8110
175100	0.26	-17.98	2.50	-672.10	-587.54	2069.313	8110
175200	0.14	-17.99	2.47	-672.42	-588.11	2069.408	8110
175300	0.18	-17.99	2.36	-673.34	-589.72	2069.528	8110
175400	0.13	-18.03	2.49	-672.40	-588.22	2069.614	8110
175500	0.24	-18.09	2.48	-671.74	-587.36	2069.726	8110
175600	-0.45	-17.92	2.45	-672.80	-589.06	2069.826	8110
175700	0.03	-17.98	2.49	-672.32	-588.62	2069.914	8110
175800	0.18	-18.04	2.48	-671.91	-587.70	2070.013	8110
175900	0.09	-17.99	2.48	-672.11	-587.77	2070.081	8110
176000	0.04	-18.01	2.51	-671.44	-586.75	2070.220	8110
176100	0.30	-18.01	2.41	-673.14	-589.15	2070.322	8110
176200	0.00	-18.01	2.45	-672.24	-588.14	2070.398	8110
176300	0.02	-17.83	2.48	-672.62	-588.40	2070.525	8110
176400	0.13	-18.01	2.49	-671.36	-586.77	2070.614	8110
176500	0.19	-17.99	2.51	-671.84	-587.51	2070.710	8110
176600	0.01	-18.05	2.54	-671.50	-586.32	2070.814	8110
176700	0.04	-18.02	2.49	-671.62	-586.91	2070.899	8110
176800	0.12	-18.06	2.54	-671.36	-585.79	2071.022	8110
176900	0.15	-17.98	2.48	-672.06	-587.50	2071.103	8110
177000	0.08	-17.99	2.45	-672.62	-588.78	2071.218	8110
177100	-0.17	-18.03	2.51	-671.43	-587.01	2071.317	8110
177200	0.11	-18.05	2.48	-671.48	-587.23	2071.411	8110
177300	0.07	-18.00	2.46	-671.93	-587.98	2071.525	8110
177400	0.09	-17.96	2.52	-671.60	-587.46	2071.614	8110
177500	0.04	-18.02	2.46	-672.12	-588.14	2071.701	8110
177600	0.15	-17.99	2.46	-672.20	-588.19	2071.807	8110
177700	0.18	-18.01	2.54	-671.59	-586.54	2071.920	8110
177800	0.21	-18.01	2.40	-672.80	-586.64	2072.017	8110
177900	0.13	-17.99	2.47	-671.83	-585.94	2072.119	8110
178000	0.07	-18.00	2.47	-671.91	-585.91	2072.200	8110
178100	0.14	-18.07	2.50	-671.08	-586.29	2072.313	8110
178200	-0.01	-18.00	2.50	-671.43	-587.06	2072.384	8110
178300	0.21	-17.98	2.47	-672.16	-587.81	2072.511	8110
178400	-0.14	-18.02	2.48	-672.04	-587.85	2072.613	8110
178500	0.22	-18.01	2.40	-672.59	-588.41	2072.715	8110
178600	-0.16	-17.98	2.47	-672.10	-588.49	2072.816	8110
178700	-0.12	-18.03	2.47	-671.79	-588.57	2072.925	8110
178800	0.20	-18.00	2.47	-672.17	-588.32	2072.976	8110
178900	-0.07	-18.11	2.45	-671.49	-587.91	2073.121	8110
179000	-0.01	-18.01	2.49	-671.53	-587.37	2073.207	8110
179100	0.14	-17.93	2.50	-671.45	-587.14	2073.323	8110
179200	0.18	-17.98	2.40	-672.32	-588.87	2073.407	8110
179300	-0.07	-17.97	2.45	-672.24	-589.39	2073.519	8110
179400	0.35	-18.03	2.47	-671.75	-588.08	2073.617	8110
179500	0.22	-18.05	2.35	-673.41	-588.87	2073.719	8110
179600	0.02	-18.02	2.49	-671.58	-586.65	2073.826	8110
179700	0.00	-17.93	2.43	-672.77	-589.50	2073.924	8110
179800	-0.00	-18.13	2.48	-671.70	-586.55	2074.026	8110
179900	-0.26	-18.01	2.37	-671.97	-586.88	2074.127	8110
180000	0.01	-17.88	2.50	-670.75	-586.42	2074.227	8110
180100	0.17	-17.95	2.41	-672.72	-588.36	2074.324	8110
180200	-0.14	-18.28	2.53	-670.67	-586.07	2074.427	8110
180300	0.04	-18.00	2.49	-671.37	-586.03	2074.519	8110
180400	0.44	-17.95	2.38	-672.36	-588.07	2074.623	8110
180500	0.06	-18.14	2.52	-670.77	-586.61	2074.726	8110
180600	0.07	-18.03	2.50	-671.42	-588.36	2074.818	8110
180700	-0.05	-18.00	2.41	-671.95	-589.03	2074.913	8110
180800	0.19	-17.98	2.41	-672.10	-590.63	2075.018	8110
180900	-0.03	-18.07	2.44	-671.24	-589.65	2075.116	8110
181000	-0.09	-17.99	2.51	-671.16	-589.09	2075.213	8110
181100	0.20	-18.02	2.42	-671.74	-588.95	2075.316	8110
181200	-0.05	-18.03	2.52	-671.05	-587.16	2075.389	8110
181300	0.28	-17.85	2.43	-671.80	-589.13	2075.464	8110
181400	-0.30	-17.93	2.50	-670.93	-587.41	2075.566	8110
181500	0.09	-17.99	2.37	-671.80	-588.20	2075.645	8110
181600	-0.16	-17.97	2.39	-672.16	-589.00	2075.755	8110
181700	0.04	-17.96	2.42	-671.62	-589.22	2075.852	8110
181800	0.00	-18.04	2.43	-671.45	-588.01	2075.955	8110
181900	0.05	-17.98	2.40	-672.22	-588.20	2076.064	8110
182000	-0.13	-18.00	2.44	-671.15	-587.64	2076.160	8110
182100	0.12	-17.98	2.50	-670.42	-587.63	2076.264	8110
182200	0.13	-18.03	2.43	-671.32	-588.23	2076.355	8110
182300	-0.03	-18.01	2.40	-671.48	-589.03	2076.466	8110
182400	0.19	-18.14	2.41	-671.26	-588.64	2076.561	8110
182500	0.15	-18.12	2.53	-669.87	-587.02	2076.670	8110
182600	0.30	-17.99	2.42	-671.23	-587.76	2076.754	8110
182700	0.42	-18.08	2.34	-671.14	-588.27	2076.862	8110
182800	0.17	-17.99	2.48	-670.62	-587.93	2076.948	8110
182900	-0.35	-17.97	2.45	-670.56	-588.12	2077.066	8110
183000	-0.16	-17.87	2.48	-670.48	-588.56	2077.167	8110
183100	-0.24	-18.09	2.38	-671.68	-588.51	2077.257	8110
183200	0.09	-18.00	2.48	-670.74	-587.70	2077.349	8110
183300	-0.21	-18.00	2.50	-670.49	-588.65	2077.464	8110
183400	0.25	-18.18	2.42	-670.82	-588.67	2077.568	8110
183500	0.06	-17.99	2.40	-671.81	-590.06	2077.658	8110
183600	0.21	-17.98	2.45	-670.52	-588.63	2077.749	8110
183700	-0.18	-17.93	2.42	-670.84	-589.62	2077.865	8110
183800	-0.19	-18.05	2.40	-670.89	-589.85	2077.968	8110
183900	0.36	-18.06	2.36	-671.09	-590.20	2078.056	8110
184000	0.05	-18.02	2.38	-670.97	-589.96	2078.130	8110
184100	0.03	-17.95	2.48	-670.10	-588.83	2078.262	8110
184200	0.16	-18.03	2.44	-670.37	-589.54	2078.363	8110
184300	0.02	-17.97	2.41	-670.44	-589.25	2078.456	8110
184400	0.19	-18.04	2.46	-669.99	-589.30	2078.545	8110
184500	0.08	-17.96	2.43	-670.71	-590.72	2078.663	8110
184600	-0.24	-18.08	2.40	-670.47	-590.65	2078.766	8110
184700	0.28	-18.05	2.43	-670.22	-589.72	2078.857	8110
184800	0.22	-18.02	2.44	-670.41	-589.81	2078.948	8110
184900	0.08	-18.05	2.43	-670.91	-590.27	2079.068	8110
185000	-0.13	-17.88	2.52	-669.77	-588.69	2079.167	8110
185100	0.12	-17.97	2.49	-670.08	-588.21	2079.258	8110
185200	0.02	-18.00	2.48	-670.59	-589.76	2079.352	8110
185300	0.01	-17.99	2.39	-670.89	-590.28	2079.459	8110
185400	0.12	-18.01	2.46	-670.23	-589.08	2079.564	8110
185500	-0.08	-17.98	2.46	-670.66	-589.21	2079.655	8110
185600	0.22	-18.01	2.34	-672.24	-591.29	2079.742	8110
185700	0.08	-18.00	2.45	-670.47	-588.29	2079.865	8110
185800	0.04	-17.96	2.48	-670.31	-587.80	2079.966	8110
185900	-0.04	-17.97	2.45	-670.49	-588.77	2080.056	8110
186000	-0.02	-18.03	2.41	-670.48	-589.09	2080.148	8110
186100	0.00	-18.04	2.41	-670.29	-588.76	2080.264	8110
186200	0.09	-18.03	2.48	-670.08	-588.57	2080.365	8110
186300	-0.03	-17.97	2.41	-670.82	-590.16	2080.457	8110
186400	0.31	-18.00	2.38	-671.35	-590.15	2080.547	8110
186500	0.28	-18.11	2.47	-670.34	-588.09	2080.663	8110
186600	-0.11	-18.04	2.52	-669.42	-587.68	2080.762	8110
186700	0.09	-18.01	2.49	-669.96	-588.80	2080.836	8110
186800	0.19	-18.02	2.42	-670.73	-590.05	2080.946	8110
186900	0.00	-18.05	2.46	-670.42	-589.07	2081.061	8110
187000	0.38	-17.97	2.44	-670.69	-589.90	2081.160	8110
187100	0.07	-17.98	2.40	-671.03	-590.65	2081.255	8110
187200	0.09	-17.97	2.45	-670.61	-590.30	2081.349	8110
187300	0.31	-17.98	2.41	-671.01	-591.55	2081.464	8110
187400	0.28	-18.21	2.38	-670.80	-590.53	2081.568	8110
187500	0.06	-18.00	2.41	-671.15	-591.64	2081.659	8110
187600	0.05	-18.03	2.42	-670.83	-590.62	2081.748	8110
187700	0.01	-18.05	2.47	-670.51	-590.86	2081.867	8110
187800	-0.03	-18.07	2.47	-670.88	-591.46	2081.970	8110
187900	-0.16	-17.99	2.49	-670.55	-591.11	2082.058	8110
188000	0.05	-17.95	2.38	-671.77	-591.80	2082.163	8110
188100	0.20	-18.04	2.41	-670.50	-590.77	2082.263	8110
188200	0.00	-17.92	2.57	-669.83	-590.02	2082.366	8110
188300	0.26	-18.01	2.51	-670.09	-589.76	2082.454	8110
188400	-0.05	-18.01	2.51	-669.94	-589.62	2082.548	8110
188500	-0.23	-18.03	2.43	-670.43	-590.62	2082.663	8110
188600	0.02	-17.94	2.52	-669.88	-589.20	2082.766	8110
188700	0.31	-17.95	2.41	-670.97	-590.79	2082.854	8110
188800	0.03	-17.98	2.44	-670.44	-589.66	2082.949	8110
188900	0.11	-17.86	2.48	-670.73	-589.79	2083.066	8110
189000	0.03	-18.06	2.51	-669.77	-588.85	2083.169	8110
189100	0.27	-18.03	2.45	-670.16	-588.42	2083.259	8110
189200	-0.10	-17.97	2.42	-670.66	-589.14	2083.347	8110
189300	0.11	-17.99	2.52	-670.02	-588.07	2083.461	8110
189400	0.19	-18.05	2.44	-670.25	-587.32	2083.566	8110
189500	-0.13	-18.03	2.42	-670.92	-588.22	2083.657	8110
189600	0.15	-17.98	2.35	-671.77	-588.11	2083.747	8110
189700	0.07	-18.00	2.46	-670.23	-587.80	2083.864	8110
189800	0.02	-18.07	2.47	-669.99	-586.79	2083.965	8110
189900	0.09	-18.05	2.42	-670.51	-587.81	2084.055	8110
190000	-0.04	-18.03	2.49	-670.00	-587.00	2084.147	8110
190100	0.21	-18.09	2.42	-670.13	-587.12	2084.265	8110
190200	-0.10	-17.97	2.53	-669.82	-587.20	2084.366	8110
190300	0.37	-18.04	2.43	-670.06	-586.83	2084.458	8110
190400	0.08	-18.03	2.51	-669.95	-586.73	2084.550	8110
190500	0.15	-18.06	2.53	-669.78	-586.55	2084.668	8110
190600	0.30	-17.97	2.43	-670.17	-587.46	2084.763	8110
190700	-0.29	-18.00	2.61	-669.41	-585.51	2084.867	8110
190800	0.22	-18.04	2.46	-670.24	-587.37	2084.946	8110
190900	0.02	-17.96	2.39	-670.74	-588.25	2085.063	8110
191000	0.22	-17.97	2.54	-669.42	-587.43	2085.164	8110
191100	-0.15	-18.05	2.52	-669.67	-586.66	2085.258	8110
191200	-0.12	-18.02	2.45	-670.40	-587.62	2085.348	8110
191300	-0.24	-17.94	2.44	-670.38	-588.01	2085.462	8110
191400	0.10	-18.03	2.44	-670.29	-587.95	2085.554	8110
191500	0.05	-18.02	2.48	-670.23	-587.13	2085.659	8110
191600	0.17	-18.02	2.49	-669.88	-586.86	2085.745	8110
191700	-0.13	-18.01	2.45	-669.63	-587.60	2085.864	8110
191800	0.09	-17.96	2.34	-671.83	-589.16	2085.966	8110
191900	-0.02	-18.03	2.50	-669.74	-586.58	2086.058	8110
192000	0.06	-18.00	2.43	-670.56	-587.10	2086.143	8110
192100	-0.02	-18.12	2.38	-671.01	-588.59	2086.262	8110
192200	0.32	-17.94	2.32	-671.87	-590.05	2086.364	8110
192300	-0.03	-17.97	2.44	-670.88	-588.59	2086.455	8110
192400	0.13	-17.96	2.42	-671.37	-588.85	2086.546	8110
192500	0.45	-18.05	2.47	-670.63	-588.07	2086.665	8110
192600	-0.11	-18.03	2.37	-671.22	-588.24	2086.763	8110
192700	0.30	-18.07	2.41	-671.12	-587.97	2086.858	8110
192800	0.04	-18.02	2.41	-671.13	-587.80	2086.949	8110
192900	-0.02	-18.16	2.37	-670.78	-588.72	2087.065	8110
193000	-0.37	-17.82	2.51	-670.54	-588.73	2087.168	8110
193100	0.07	-17.97	2.39	-671.07	-588.52	2087.258	8110
193200	0.10	-18.03	2.39	-671.07	-588.26	2087.350	8110
193300	-0.30	-18.05	2.42	-671.71	-589.13	2087.467	8110
193400	-0.04	-18.07	2.25	-672.07	-588.51	2087.570	8110
193500	-0.15	-18.01	2.35	-671.97	-588.75	2087.661	8110
193600	0.15	-18.01	2.38	-671.91	-588.27	2087.746	8110
193700	-0.32	-17.90	2.47	-670.94	-587.11	2087.864	8110
193800	0.21	-18.06	2.45	-670.66	-586.61	2087.963	8110
193900	-0.01	-18.00	2.45	-670.48	-586.50	2088.053	8110
194000	0.01	-18.03	2.43	-671.00	-586.54	2088.154	8110
194100	0.02	-17.99	2.45	-671.19	-587.19	2088.257	8110
194200	-0.34	-18.08	2.39	-672.06	-587.09	2088.366	8110
194300	0.21	-18.03	2.38	-671.60	-587.34	2088.457	8110
194400	-0.02	-18.01	2.54	-670.17	-585.41	2088.559	8110
194500	-0.54	-17.99	2.39	-671.14	-587.08	2088.670	8110
194600	0.11	-18.00	2.36	-671.92	-587.86	2088.768	8110
194700	-0.04	-18.05	2.47	-670.58	-586.34	2088.855	8110
194800	-0.00	-17.83	2.42	-671.01	-586.89	2088.969	8110
194900	0.15	-17.99	2.41	-670.79	-586.48	2089.044	8110
195000	-0.40	-17.97	2.46	-670.46	-586.65	2089.166	8110
195100	0.17	-18.00	2.34	-671.98	-588.35	2089.256	8110
195200	0.47	-18.10	2.49	-670.98	-587.18	2089.370	8110
195300	0.01	-17.99	2.44	-671.15	-587.40	2089.446	8110
195400	0.13	-18.03	2.48	-670.53	-587.92	2089.562	8110
195500	0.09	-18.05	2.45	-670.50	-587.52	2089.658	8110
195600	-0.19	-18.02	2.44	-670.98	-587.04	2089.757	8110
195700	0.17	-18.01	2.40	-671.15	-587.67	2089.847	8110
195800	0.23	-18.07	2.54	-670.09	-585.75	2089.965	8110
195900	0.07	-17.95	2.36	-671.98	-588.53	2090.052	8110
196000	-0.04	-17.99	2.37	-671.98	-588.38	2090.154	8110
196100	0.55	-17.99	2.37	-671.83	-587.67	2090.269	8110
196200	0.25	-17.92	2.38	-671.95	-588.08	2090.362	8110
196300	0.16	-17.96	2.38	-672.02	-587.67	2090.457	8110
196400	0.17	-17.98	2.46	-670.96	-586.14	2090.556	8110
196500	0.15	-18.02	2.44	-671.12	-586.05	2090.645	8110
196600	-0.12	-18.00	2.44	-671.00	-586.26	2090.762	8110
196700	0.06	-18.04	2.42	-671.06	-586.57	2090.853	8110
196800	0.41	-18.01	2.42	-671.46	-586.44	2090.963	8110
196900	-0.00	-18.01	2.42	-671.71	-587.15	2091.047	8110
197000	0.08	-17.91	2.50	-671.25	-587.17	2091.162	8110
197100	0.19	-17.99	2.41	-671.64	-587.32	2091.255	8110
197200	-0.50	-18.02	2.45	-670.54	-586.88	2091.368	8110
197300	0.04	-18.04	2.43	-671.17	-587.77	2091.450	8110
197400	-0.19	-18.03	2.39	-671.59	-587.56	2091.558	8110
197500	0.01	-17.99	2.40	-671.95	-587.87	2091.646	8110
197600	-0.20	-18.05	2.39	-671.80	-588.79	2091.743	8110
197600	0.01	-17.96	2.41	-671.65	-588.43	2091.794	8110
197700	-0.50	-17.84	2.46	-671.32	-587.60	2091.911	8110
197800	0.28	-18.03	2.49	-670.33	-586.83	2092.001	8110
197900	0.24	-17.94	2.42	-671.24	-587.37	2092.104	8110
198000	0.18	-18.10	2.36	-671.41	-587.84	2092.198	8110
198100	0.10	-18.02	2.42	-671.22	-587.67	2092.290	8110
198200	0.21	-18.10	2.46	-670.47	-586.32	2092.405	8110
198300	0.04	-17.84	2.39	-672.38	-588.00	2092.507	8110
198400	0.12	-17.96	2.47	-670.52	-586.93	2092.600	8110
198500	-0.08	-18.04	2.40	-671.09	-586.70	2092.685	8110
198600	0.08	-18.03	2.41	-671.25	-586.37	2092.801	8110
198700	0.27	-18.06	2.40	-670.79	-586.97	2092.903	8110
198800	-0.10	-18.00	2.42	-671.16	-587.24	2092.977	8110
198900	0.52	-17.86	2.49	-670.04	-587.41	2093.111	8110
199000	-0.21	-18.07	2.42	-670.79	-586.88	2093.204	8110
199100	0.29	-17.94	2.39	-671.64	-587.36	2093.305	8110
199200	0.03	-18.00	2.44	-670.94	-586.68	2093.398	8110
199300	0.36	-18.00	2.40	-671.09	-586.18	2093.488	8110
199400	0.26	-18.08	2.42	-670.90	-585.45	2093.605	8110
199500	0.39	-18.01	2.46	-670.41	-585.57	2093.708	8110
[truncated: 5,390 more rows]
