# Supplementary material for: Structural characterization of the saxitoxin-targeting APTSTX1 aptamer using optical tweezers and molecular dynamics simulations
Source: PLoS One. 2019 Nov 7;14(11):e0222468. doi: 10.1371/journal.pone.0222468 (PMC6837747; doi:10.1371/journal.pone.0222468)
Supplement: S1 File — Data repository, aptamer control condition and aptamer under SXT. (ZIP) [file pone.0222468.s005.zip › Data/Data/August/090815/4bnb18hopCOM.txt]

Instrument name = Christians toy
*****Calibration values *****
TrapA Temperature Fudge	-0.400000
TrapB Temperature Fudge	-1.550000
TrapA Force Sensitivity	0.025700	0.026000	0.032000
TrapB Force Sensitivity	0.026200	0.027400	0.032000
TrapA Lever Sensitivity	15000.000000	14500.000000	0.000000
TrapB Lever Sensitivity	15200.000000	14500.000000	0.000000
Motor Threshold	20	20	20
*****Initial Preference Settings*****
ForceRateDiv	1
ForceGain	32
PosRateDivA	3
PosRateDivB	3
PositionGainA	32
PositionGainB	32
GotoSpeedX	10
GotoSpeedY	10
GotoSpeedZ	5
MaxDataFileSize	10000000
HopDistance	2
*CycleCount/n____	1
*A_PsdX__________	0
*A_PsdY__________	0
*A_PsdSum________	0
*A_Iris__________	0
*A_LeverX________	0
*A_LeverY________	0
*A_LeverSum______	0
*B_PsdX__________	0
*B_PsdY__________	0
*B_PsdSum________	0
*B_Iris__________	0
*B_LeverX________	0
*B_LeverY________	0
*B_LeverSum______	0
*A_Temperature___	0
*B_Temperature___	0
*X_force_________	1
*Y_force_________	1
*Z_force_________	1
*Tension_________	0
*A_dist-X________	0
*A_dist-Y________	1
*B_dist-X________	0
*B_dist-Y________	1
*Motor_X_________	0
*Motor_Y_________	0
*Motor_Z_________	0
*MotorVel_X______	0
*MotorVel_Y______	0
*MotorVel_Z______	0
*A_trapPIC_Err___	0
*B_trapPIC_Err___	0
*comPIC_Err______	0
*A_CycleCount____	0
*B_CycleCount____	0
*Motor_CycleCount	0
*time(sec)_______	1
*Status__________	1
*Null____________	0
samples/line_HI	400
samples/line_LO	20
goto0	8388608	8388608	8388608
goto1	8411736	8394822	8402837
goto2	8450028	8417272	8403086
goto3	8447226	8363526	8403898
goto4	8422772	8353948	8399333
goto5	8388608	8388608	8388608
goto6	8388608	8388608	8388608
goto7	8388608	8388608	8388608
goto8	8388608	8388608	8388608
goto9	8388608	8388608	8388608
yourXYZint	123	456	789
MaxForceP1	90.000000
MinForceP1	0.000000
PullRateP1	100.000000
refoldTime1	0.000000
unfoldTime1	1.000000
MaxForceP2	75.000000
MinForceP2	2.000000
PullRateP2	1000.000000
refoldTime2	0.000000
unfoldTime2	0.000000
MaxForceP3	10.000000
MinForceP3	-10.000000
PullRateP3	1.000000
refoldTime3	2.000000
unfoldTime3	2.000000
constForce1	17.000000
constForce2	18.000000
yourFloat	1.234000
yourXYZfloat	1.000000	2.000000	3.000000
*****End Initial Preference Settings*****

Zero-Force Offsets (pN)  -1.348198	2.585965	-53.476131
0	trapA_Empty_PSD_Sum = 0
        trapB_Empty_PSD_Sum = 0
        trapA_Empty_Iris = 0
        trapB_Empty_Iris = 0
        trapA_Full_PSD_Sum = 21005
        trapB_Full_PSD_Sum = 21290
        trapA_Full_Iris = 19070
        trapB_Full_Iris = 20735
2945	tempA = 22.150	tempB = 22.574
12990	tempA = 22.160	tempB = 22.570
23050	tempA = 22.142	tempB = 22.576
33050	tempA = 22.153	tempB = 22.573
43110	tempA = 22.154	tempB = 22.576
53205	tempA = 22.157	tempB = 22.579
63240	tempA = 22.157	tempB = 22.583
73280	tempA = 22.156	tempB = 22.578
83335	tempA = 22.158	tempB = 22.581
93350	tempA = 22.151	tempB = 22.579
103415	tempA = 22.161	tempB = 22.586
113430	tempA = 22.168	tempB = 22.593
123520	tempA = 22.171	tempB = 22.598
133575	tempA = 22.166	tempB = 22.593
143595	tempA = 22.188	tempB = 22.594
153725	tempA = 22.185	tempB = 22.602
163755	tempA = 22.182	tempB = 22.597
173800	tempA = 22.179	tempB = 22.604
183880	tempA = 22.181	tempB = 22.607
193900	tempA = 22.177	tempB = 22.607
203950	tempA = 22.183	tempB = 22.606
213995	tempA = 22.181	tempB = 22.613
224040	tempA = 22.170	tempB = 22.607
234095	tempA = 22.191	tempB = 22.627
244100	tempA = 22.193	tempB = 22.620
254175	tempA = 22.204	tempB = 22.612
264245	tempA = 22.199	tempB = 22.616
274250	tempA = 22.204	tempB = 22.615
284295	tempA = 22.205	tempB = 22.621
294295	tempA = 22.201	tempB = 22.619
304360	tempA = 22.203	tempB = 22.623
314405	tempA = 22.212	tempB = 22.622
324440	tempA = 22.204	tempB = 22.629
334480	tempA = 22.211	tempB = 22.622
344480	tempA = 22.200	tempB = 22.635
354555	tempA = 22.204	tempB = 22.628
364610	tempA = 22.211	tempB = 22.635
374625	tempA = 22.208	tempB = 22.635
384690	tempA = 22.219	tempB = 22.629
394730	tempA = 22.221	tempB = 22.654
404735	tempA = 22.229	tempB = 22.636
414780	tempA = 22.220	tempB = 22.629
424795	tempA = 22.223	tempB = 22.635
434850	tempA = 22.229	tempB = 22.642
444905	tempA = 22.210	tempB = 22.643
454970	tempA = 22.234	tempB = 22.638
465030	tempA = 22.228	tempB = 22.653
475060	tempA = 22.226	tempB = 22.655
485125	tempA = 22.229	tempB = 22.638
495190	tempA = 22.225	tempB = 22.647
505215	tempA = 22.221	tempB = 22.652
515280	tempA = 22.240	tempB = 22.641
525290	tempA = 22.233	tempB = 22.657
535355	tempA = 22.226	tempB = 22.655
545410	tempA = 22.237	tempB = 22.657
555475	tempA = 22.231	tempB = 22.659
565520	tempA = 22.233	tempB = 22.653
575600	tempA = 22.235	tempB = 22.655
585620	tempA = 22.235	tempB = 22.659
595670	tempA = 22.237	tempB = 22.660
605685	tempA = 22.229	tempB = 22.664
615750	tempA = 22.240	tempB = 22.665
625815	tempA = 22.241	tempB = 22.659
635860	tempA = 22.249	tempB = 22.657
645925	tempA = 22.251	tempB = 22.659
655960	tempA = 22.240	tempB = 22.657
666005	tempA = 22.250	tempB = 22.657
676065	tempA = 22.239	tempB = 22.656
686075	tempA = 22.240	tempB = 22.666
696155	tempA = 22.239	tempB = 22.670
706125	jog pipette left 
706210	tempA = 22.249	tempB = 22.671
707500	jog pipette right 
716255	tempA = 22.235	tempB = 22.661
726315	tempA = 22.243	tempB = 22.666
736340	tempA = 22.245	tempB = 22.663
738260	End Write
