# Supplementary material for: Structural characterization of the saxitoxin-targeting APTSTX1 aptamer using optical tweezers and molecular dynamics simulations
Source: PLoS One. 2019 Nov 7;14(11):e0222468. doi: 10.1371/journal.pone.0222468 (PMC6837747; doi:10.1371/journal.pone.0222468)
Supplement: S1 File — Data repository, aptamer control condition and aptamer under SXT. (ZIP) [file pone.0222468.s005.zip › Data/Data/August/090815/4CA.txt]

#Begin Write:
CycleCount/n	X_force	Y_force	Z_force	A_dist-Y	B_dist-Y	time(sec)	Status
100	-0.07	-19.99	9.92	-423.07	-338.08	4337.141	7110
200	-0.12	-20.01	9.93	-423.25	-337.89	4337.238	7110
300	-0.09	-19.97	9.92	-423.86	-338.84	4337.348	7110
400	-0.14	-19.99	9.92	-423.62	-338.19	4337.447	7110
500	-0.05	-19.97	9.88	-424.21	-339.02	4337.553	7110
600	-0.09	-19.98	9.88	-424.18	-339.28	4337.662	7110
700	-0.18	-19.96	9.87	-424.16	-339.49	4337.762	7110
800	-0.02	-19.99	9.92	-423.78	-338.59	4337.847	7110
900	-0.11	-19.99	9.94	-423.84	-338.27	4337.956	7110
1000	0.61	-20.04	9.76	-423.80	-339.46	4338.097	7110
1100	-0.09	-19.97	9.92	-423.75	-338.76	4338.145	7110
1200	-0.07	-19.92	9.95	-423.58	-338.15	4338.280	7110
1300	-0.11	-20.00	9.91	-423.47	-338.62	4338.347	7110
1400	-0.11	-20.00	9.93	-423.48	-338.83	4338.472	7110
1500	-0.02	-20.00	9.92	-424.29	-339.48	4338.562	7110
1600	-0.03	-19.97	9.90	-424.82	-339.81	4338.650	7110
1700	-0.13	-19.92	9.94	-424.19	-338.58	4338.793	7110
1800	-0.11	-20.03	9.92	-423.82	-338.37	4338.846	7110
1900	-0.17	-20.01	9.88	-424.91	-340.29	4338.980	7110
2000	-0.05	-20.18	9.83	-423.25	-337.95	4339.095	7110
2100	-0.19	-20.01	9.93	-424.85	-339.80	4339.171	7110
2200	-0.10	-19.97	9.95	-424.09	-339.04	4339.237	7110
2300	-0.13	-19.99	9.96	-423.26	-337.45	4339.347	7110
2400	0.11	-20.01	9.91	-424.44	-339.19	4339.471	7110
2500	-0.11	-19.98	9.94	-424.83	-339.76	4339.559	7110
2600	-0.09	-19.94	9.93	-424.93	-339.86	4339.694	7110
2700	-0.14	-19.98	9.93	-424.72	-339.65	4339.737	7110
2800	-0.12	-19.92	9.92	-424.56	-339.57	4339.877	7110
2900	-0.08	-20.01	9.91	-424.13	-338.62	4339.948	7110
3000	-0.05	-19.97	9.89	-425.55	-340.19	4340.089	7110
3100	-0.05	-19.97	9.92	-424.65	-339.40	4340.148	7110
3200	0.09	-20.02	9.88	-426.07	-339.66	4340.296	7110
3300	-0.07	-19.96	9.90	-425.17	-339.75	4340.344	7110
3400	-0.02	-20.06	9.86	-425.62	-340.32	4340.486	7110
3500	-0.03	-19.99	9.88	-424.96	-340.49	4340.581	7110
3600	-0.15	-19.97	9.93	-424.49	-339.25	4340.646	7110
3700	-0.06	-19.99	9.91	-424.88	-339.92	4340.737	7110
3800	-0.08	-19.99	9.89	-424.78	-340.31	4340.868	7110
3900	-0.05	-19.95	9.92	-424.42	-339.54	4340.943	7110
4000	-0.16	-19.95	9.95	-423.73	-338.61	4341.077	7110
4100	-0.07	-19.99	9.91	-423.65	-338.78	4341.155	7110
4200	0.04	-19.97	9.87	-424.63	-339.51	4341.290	7110
4300	-0.11	-19.98	9.89	-424.60	-339.77	4341.347	7110
4400	-0.07	-19.95	9.87	-424.51	-339.56	4341.445	7110
4500	-0.14	-19.95	9.92	-423.42	-338.29	4341.564	7110
4600	-0.07	-19.98	9.90	-423.20	-338.31	4341.667	7110
4700	-0.06	-19.98	9.94	-421.94	-336.57	4341.736	7110
4800	-0.07	-19.99	9.96	-421.81	-335.65	4341.855	7110
4900	-0.07	-19.97	9.94	-421.65	-336.16	4341.946	7110
5000	-0.03	-19.99	9.92	-422.36	-336.66	4342.058	7110
5100	-0.06	-19.99	9.88	-422.98	-337.37	4342.145	7110
5200	0.00	-19.96	9.93	-423.07	-336.78	4342.255	7110
5300	-0.02	-19.97	9.89	-423.60	-337.83	4342.354	7110
5400	-0.06	-19.95	9.89	-424.10	-338.66	4342.478	7110
5500	-0.10	-19.99	9.88	-424.14	-338.75	4342.557	7110
5600	-0.03	-20.02	9.84	-425.30	-340.07	4342.666	7110
5700	-0.06	-19.96	9.79	-426.47	-341.71	4342.765	7110
5800	-0.07	-20.00	9.87	-426.31	-340.50	4342.846	7110
5900	0.20	-20.00	9.87	-426.01	-338.88	4342.988	7110
6000	-0.07	-19.99	9.88	-426.41	-339.72	4343.059	7110
6100	-0.09	-20.00	9.86	-426.55	-340.45	4343.164	7110
6200	-0.07	-19.97	9.87	-426.27	-339.77	4343.239	7110
6300	-0.01	-19.97	9.87	-426.45	-340.01	4343.373	7110
6400	0.02	-19.97	9.88	-426.28	-339.69	4343.476	7110
6500	-0.08	-19.98	9.92	-425.57	-338.52	4343.553	7110
6600	-0.14	-19.99	9.95	-425.22	-339.07	4343.695	7110
6700	-0.08	-20.01	9.88	-425.68	-339.47	4343.735	7110
6800	-0.14	-19.96	9.92	-424.54	-338.27	4343.845	7110
6900	-0.07	-20.01	9.89	-424.02	-338.01	4343.965	7110
7000	-0.12	-19.99	9.88	-424.80	-339.29	4344.055	7110
7100	-0.19	-19.98	9.90	-424.65	-339.27	4344.183	7110
7200	-0.08	-19.98	9.89	-424.76	-339.17	4344.236	7110
7300	-0.12	-20.01	9.87	-424.98	-339.01	4344.353	7110
7400	-0.08	-19.97	9.89	-424.72	-338.99	4344.448	7110
7500	-0.06	-20.02	9.90	-425.05	-338.75	4344.556	7110
7600	-0.11	-19.96	9.86	-425.30	-339.57	4344.656	7110
7700	-0.10	-19.95	9.86	-425.55	-339.56	4344.778	7110
7800	-0.05	-19.97	9.89	-424.70	-338.11	4344.878	7110
7900	-0.17	-19.98	9.88	-425.29	-339.13	4344.950	7110
8000	-0.05	-19.98	9.90	-423.97	-337.37	4345.059	7110
8100	-0.02	-19.97	9.91	-424.23	-337.08	4345.149	7110
8200	0.16	-19.48	9.98	-424.44	-338.03	4345.297	7110
8300	-0.20	-19.98	9.90	-424.08	-337.09	4345.351	7110
8400	0.11	-20.04	9.87	-423.54	-336.67	4345.485	7110
8500	-0.04	-19.99	9.91	-423.83	-337.10	4345.552	7110
8600	-0.11	-19.95	9.92	-424.03	-336.89	4345.668	7110
8700	-0.10	-19.99	9.92	-423.77	-337.14	4345.735	7110
8800	-0.04	-20.08	9.94	-423.47	-336.51	4345.873	7110
8900	-0.14	-19.97	9.93	-423.51	-336.88	4345.943	7110
9000	-0.00	-19.96	9.89	-423.95	-337.44	4346.061	7110
9100	0.02	-20.01	9.87	-423.81	-337.65	4346.177	7110
9200	0.01	-20.01	9.87	-424.48	-338.27	4346.235	7110
9300	-0.03	-20.03	9.88	-424.52	-338.29	4346.368	7110
9400	-0.11	-19.96	9.85	-424.60	-338.47	4346.448	7110
9500	0.05	-19.98	9.88	-424.13	-337.71	4346.579	7110
9600	-0.11	-19.95	9.92	-423.49	-337.33	4346.649	7110
9700	-0.06	-20.01	9.84	-424.83	-339.15	4346.767	7110
9800	-0.03	-20.01	9.87	-424.26	-337.99	4346.842	7110
9800	-0.08	-19.99	9.83	-425.18	-339.58	4346.905	7110
9900	-0.17	-19.99	9.89	-424.26	-338.03	4347.021	7110
10000	-0.06	-20.02	9.85	-424.60	-338.94	4347.087	7110
10100	-0.08	-20.14	9.91	-423.15	-336.17	4347.235	7110
10200	-0.05	-19.98	9.88	-424.12	-337.75	4347.304	7110
10300	-0.08	-19.98	9.85	-424.10	-337.84	4347.378	7110
10400	-0.06	-19.97	9.84	-424.30	-338.29	4347.493	7110
10500	-0.09	-19.98	9.89	-423.62	-337.21	4347.587	7110
10600	-0.09	-20.02	9.85	-424.56	-339.10	4347.725	7110
10700	-0.10	-20.00	9.83	-424.93	-338.77	4347.799	7110
10800	-0.08	-19.98	9.88	-423.94	-337.14	4347.877	7110
10900	-0.08	-19.99	9.88	-424.74	-337.21	4347.984	7110
11000	-0.05	-19.99	9.83	-425.17	-338.17	4348.098	7110
11100	-0.21	-20.03	9.97	-423.65	-335.32	4348.230	7110
11200	-0.14	-19.98	9.86	-424.93	-337.84	4348.304	7110
11300	-0.13	-19.94	9.83	-424.60	-337.68	4348.434	7110
11400	0.01	-20.01	9.81	-425.42	-338.35	4348.484	7110
11500	-0.20	-20.00	9.83	-426.24	-339.61	4348.590	7110
11600	-0.06	-19.98	9.79	-425.93	-339.82	4348.694	7110
11700	-0.09	-20.00	9.84	-425.96	-339.32	4348.798	7110
11800	-0.15	-19.98	9.87	-424.80	-337.65	4348.882	7110
11900	-0.09	-19.98	9.80	-425.59	-338.85	4349.003	7110
12000	-0.07	-19.98	9.82	-424.95	-338.20	4349.089	7110
12100	-0.03	-19.97	9.83	-425.05	-338.46	4349.190	7110
12200	-0.05	-19.98	9.79	-425.73	-339.31	4349.303	7110
12300	0.01	-20.00	9.80	-425.45	-338.90	4349.413	7110
12400	-0.10	-19.98	9.83	-425.18	-338.34	4349.483	7110
12500	-0.09	-20.00	9.85	-424.96	-338.26	4349.610	7110
12600	-0.13	-19.95	9.88	-424.23	-337.51	4349.693	7110
12700	-0.25	-20.01	9.89	-424.02	-337.58	4349.829	7110
12800	-0.02	-20.01	9.84	-424.43	-337.65	4349.879	7110
12900	-0.10	-19.99	9.81	-425.82	-338.96	4349.983	7110
13000	-0.13	-19.97	9.83	-424.54	-338.02	4350.088	7110
13100	-0.26	-19.96	9.84	-425.00	-337.97	4350.232	7110
13200	-0.03	-19.99	9.81	-425.78	-339.03	4350.306	7110
13300	-0.11	-19.98	9.82	-425.45	-338.92	4350.417	7110
13400	0.00	-20.02	9.79	-426.25	-339.59	4350.483	7110
13500	0.02	-19.99	9.79	-426.34	-339.45	4350.593	7110
13600	-0.16	-20.00	9.82	-426.57	-339.73	4350.691	7110
13700	-0.12	-19.99	9.79	-426.43	-339.65	4350.795	7110
13800	-0.02	-19.95	9.76	-427.53	-340.66	4350.935	7110
13900	-0.09	-20.01	9.78	-426.51	-339.83	4350.983	7110
14000	-0.11	-19.96	9.74	-427.13	-340.72	4351.132	7110
14100	-0.05	-20.01	9.76	-426.90	-340.23	4351.192	7110
14200	-0.06	-19.97	9.77	-426.87	-339.57	4351.297	7110
14300	-0.09	-19.98	9.77	-426.41	-339.45	4351.378	7110
14400	-0.02	-19.98	9.80	-426.24	-339.15	4351.512	7110
14500	-0.08	-19.97	9.78	-426.05	-338.85	4351.586	7110
14600	-0.08	-20.00	9.80	-425.87	-338.48	4351.717	7110
14700	-0.03	-20.01	9.77	-425.99	-339.05	4351.801	7110
14800	-0.04	-20.01	9.77	-426.99	-339.67	4351.908	7110
14900	-0.07	-19.95	9.76	-426.96	-339.36	4352.004	7110
15000	-0.15	-19.96	9.80	-426.73	-339.33	4352.088	7110
15100	-0.14	-19.97	9.79	-425.71	-338.47	4352.229	7110
15200	-0.02	-19.99	9.79	-426.08	-338.88	4352.306	7110
15300	0.01	-20.05	9.76	-426.54	-338.80	4352.425	7110
15400	-0.14	-19.97	9.80	-426.13	-338.71	4352.485	7110
15500	-0.10	-20.00	9.78	-426.36	-339.40	4352.617	7110
15600	-0.01	-19.99	9.82	-425.86	-338.24	4352.718	7110
15700	0.01	-19.98	9.76	-426.83	-339.49	4352.805	7110
15800	-0.05	-19.99	9.75	-427.45	-340.13	4352.873	7110
15900	-0.06	-19.98	9.72	-428.03	-340.32	4352.985	7110
16000	-0.11	-19.98	9.76	-427.40	-340.11	4353.106	7110
16100	-0.10	-20.02	9.80	-427.00	-339.41	4353.188	7110
16200	-0.16	-19.87	9.77	-427.35	-339.55	4353.329	7110
16300	-0.13	-20.02	9.83	-425.85	-337.92	4353.417	7110
16400	-0.03	-19.97	9.77	-426.71	-339.15	4353.483	7110
16500	-0.09	-20.00	9.80	-426.45	-338.43	4353.588	7110
16600	-0.09	-19.92	9.79	-426.83	-338.78	4353.731	7110
16700	-0.09	-19.99	9.78	-426.88	-338.91	4353.800	7110
16800	-0.04	-19.98	9.74	-427.74	-340.08	4353.915	7110
16900	-0.07	-19.99	9.77	-427.83	-340.15	4353.984	7110
17000	-0.16	-19.94	9.79	-427.79	-340.23	4354.116	7110
17100	-0.10	-19.97	9.78	-426.87	-338.90	4354.193	7110
17200	-0.05	-20.03	9.75	-427.91	-340.27	4354.303	7110
17300	-0.16	-19.98	9.78	-427.89	-339.79	4354.375	7110
17400	-0.11	-20.00	9.81	-426.98	-338.63	4354.483	7110
17500	-0.15	-19.97	9.80	-426.75	-338.39	4354.588	7110
17600	-0.02	-19.99	9.80	-426.84	-338.52	4354.695	7110
17700	-0.13	-19.99	9.78	-427.74	-339.49	4354.803	7110
17800	-0.09	-19.99	9.80	-426.93	-338.65	4354.879	7110
17900	-0.05	-19.94	9.77	-427.23	-338.91	4354.984	7110
18000	-0.03	-19.99	9.82	-426.64	-337.73	4355.104	7110
18100	0.02	-20.07	9.77	-427.09	-339.13	4355.224	7110
18200	-0.07	-20.01	9.77	-427.52	-339.83	4355.303	7110
18300	0.00	-19.96	9.78	-426.93	-339.29	4355.413	7110
18400	-0.09	-19.95	9.81	-427.35	-339.83	4355.514	7110
18500	-0.07	-19.99	9.81	-427.09	-339.37	4355.589	7110
18600	-0.14	-19.97	9.78	-427.54	-339.97	4355.690	7110
18700	-0.09	-19.99	9.76	-427.78	-340.41	4355.802	7110
18800	-0.11	-19.99	9.78	-427.22	-339.81	4355.908	7110
18900	-0.18	-19.99	9.81	-425.67	-337.95	4356.037	7110
19000	-0.12	-20.00	9.82	-425.99	-338.19	4356.086	7110
19100	-0.04	-20.03	9.76	-426.59	-339.26	4356.212	7110
19200	-0.04	-19.98	9.79	-427.00	-339.61	4356.300	7110
19300	-0.09	-19.98	9.79	-426.96	-339.58	4356.382	7110
19400	-0.20	-19.94	9.80	-426.74	-339.27	4356.487	7110
19500	-0.16	-19.96	9.82	-426.05	-338.68	4356.622	7110
19600	0.03	-19.99	9.76	-427.04	-339.92	4356.691	7110
19700	-0.08	-19.97	9.83	-426.28	-338.39	4356.805	7110
19800	0.22	-19.94	9.82	-425.54	-338.23	4356.934	7110
19900	-0.05	-20.01	9.84	-425.79	-338.18	4356.984	7110
20000	-0.01	-19.98	9.85	-426.32	-339.08	4357.135	7110
20100	-0.09	-19.96	9.78	-427.12	-340.13	4357.189	7110
20200	-0.08	-19.98	9.82	-426.10	-339.24	4357.319	7110
20300	-0.08	-20.00	9.79	-426.68	-339.71	4357.375	7110
20400	-0.07	-19.95	9.75	-427.41	-340.59	4357.500	7110
20500	-0.05	-20.00	9.81	-425.82	-337.69	4357.634	7110
20600	-0.03	-19.98	9.78	-426.68	-338.99	4357.691	7110
20700	-0.04	-19.99	9.75	-427.35	-339.72	4357.804	7110
20800	-0.06	-19.98	9.78	-427.35	-339.63	4357.913	7110
20900	-0.03	-19.98	9.76	-427.38	-340.00	4357.984	7110
21000	-0.01	-19.98	9.77	-427.17	-339.71	4358.109	7110
21100	-0.19	-19.96	9.71	-427.93	-341.08	4358.232	7110
21200	0.08	-19.96	9.74	-426.65	-340.24	4358.333	7110
21300	-0.07	-19.99	9.78	-427.41	-339.77	4358.376	7110
21400	-0.10	-20.02	9.76	-427.62	-340.40	4358.484	7110
21500	-0.05	-19.98	9.75	-427.34	-339.96	4358.616	7110
21600	-0.05	-19.96	9.80	-426.89	-338.80	4358.693	7110
21700	-0.09	-19.99	9.80	-427.69	-339.90	4358.796	7110
21800	0.57	-19.69	9.89	-427.15	-340.03	4358.938	7110
21900	0.22	-20.06	9.79	-427.20	-339.12	4359.033	7110
22000	-0.13	-19.98	9.77	-428.46	-340.89	4359.088	7110
22100	-0.08	-19.97	9.80	-427.71	-340.27	4359.193	7110
22200	-0.11	-20.01	9.74	-428.53	-341.16	4359.322	7110
22300	-0.08	-19.99	9.79	-428.04	-340.92	4359.378	7110
22400	0.01	-20.01	9.77	-428.30	-341.08	4359.519	7110
22500	-0.06	-19.97	9.76	-429.01	-341.71	4359.588	7110
22600	-0.10	-20.00	9.78	-429.27	-341.70	4359.732	7110
22700	-0.05	-19.99	9.74	-430.16	-343.10	4359.796	7110
22800	-0.12	-19.97	9.75	-429.23	-341.97	4359.878	7110
22900	0.10	-20.11	9.73	-429.41	-341.71	4360.031	7110
23000	-0.10	-19.97	9.78	-428.48	-341.03	4360.089	7110
23100	0.00	-19.97	9.78	-428.32	-340.92	4360.222	7110
23200	-0.05	-19.97	9.77	-428.00	-340.53	4360.304	7110
23300	-0.13	-19.99	9.73	-429.86	-342.18	4360.435	7110
23400	-0.08	-19.99	9.73	-429.70	-342.64	4360.485	7110
23500	-0.08	-19.99	9.75	-429.12	-341.88	4360.589	7110
23600	-0.14	-19.99	9.79	-429.01	-341.05	4360.691	7110
23700	-0.12	-19.97	9.84	-429.93	-341.61	4360.831	7110
23800	-0.09	-19.98	9.76	-429.37	-341.87	4360.876	7110
23900	-0.03	-19.99	9.78	-428.67	-341.15	4361.031	7110
24000	0.02	-20.04	9.81	-427.94	-340.42	4361.127	7110
24100	0.02	-20.01	9.78	-429.16	-342.31	4361.188	7110
24200	-0.11	-19.98	9.75	-429.72	-343.12	4361.304	7110
24300	-0.09	-19.99	9.75	-429.76	-342.98	4361.373	7110
24400	-0.07	-19.98	9.75	-429.49	-342.74	4361.483	7110
24500	-0.07	-19.95	9.77	-429.05	-342.33	4361.588	7110
24600	-0.05	-20.01	9.76	-429.28	-342.17	4361.692	7110
24700	0.17	-20.01	9.69	-431.15	-344.53	4361.836	7110
24800	-0.09	-19.97	9.74	-430.07	-343.51	4361.884	7110
24900	-0.02	-19.97	9.78	-429.56	-342.72	4361.985	7110
25000	-0.04	-19.99	9.75	-430.72	-344.03	4362.082	7110
25100	-0.10	-19.99	9.77	-431.49	-344.31	4362.212	7110
25200	-0.09	-19.98	9.75	-431.20	-344.50	4362.304	7110
25300	-0.14	-20.00	9.76	-431.23	-344.01	4362.392	7110
25400	-0.11	-19.94	9.70	-432.57	-346.27	4362.524	7110
25500	0.02	-20.01	9.72	-432.38	-344.87	4362.590	7110
25600	-0.04	-19.99	9.68	-433.52	-346.60	4362.691	7110
25700	-0.08	-19.99	9.73	-432.48	-345.08	4362.801	7110
25800	-0.06	-20.02	9.73	-432.74	-344.81	4362.899	7110
25900	-0.00	-19.98	9.71	-433.50	-345.99	4362.984	7110
26000	-0.10	-19.99	9.72	-433.44	-345.74	4363.101	7110
26100	-0.03	-19.99	9.75	-433.36	-344.97	4363.179	7110
26200	-0.15	-19.97	9.73	-433.20	-345.17	4363.244	7110
26300	-0.05	-19.99	9.73	-433.17	-345.06	4363.331	7110
26400	-0.03	-19.99	9.73	-432.89	-344.70	4363.436	7110
26500	0.02	-19.97	9.73	-433.45	-345.94	4363.555	7110
26600	-0.10	-19.98	9.76	-433.25	-344.96	4363.615	7110
26700	-0.15	-19.96	9.75	-434.30	-345.38	4363.744	7110
26800	0.01	-20.00	9.61	-437.19	-348.71	4363.877	7110
26900	-0.06	-19.95	9.77	-433.56	-344.83	4363.948	7110
27000	0.00	-19.99	9.75	-434.28	-345.53	4364.038	7110
27100	-0.04	-19.97	9.71	-436.59	-347.81	4364.115	7110
27200	0.01	-19.98	9.72	-436.86	-347.71	4364.235	7110
27300	-0.10	-20.01	9.73	-437.98	-349.01	4364.337	7110
27400	-0.04	-19.96	9.75	-439.14	-349.89	4364.440	7110
27500	-0.16	-20.00	9.71	-439.64	-350.98	4364.539	7110
27600	-0.14	-19.96	9.67	-440.28	-351.96	4364.659	7110
27700	-0.27	-20.02	9.64	-440.56	-351.53	4364.772	7110
27800	-0.14	-19.96	9.66	-438.35	-349.42	4364.877	7110
27900	-0.21	-19.94	9.72	-436.92	-347.94	4364.958	7110
28000	-0.10	-19.96	9.77	-435.38	-346.05	4365.044	7110
28100	-0.13	-19.93	9.76	-434.93	-345.53	4365.158	7110
28200	-0.14	-19.98	9.80	-434.62	-344.86	4365.229	7110
28300	-0.11	-20.00	9.81	-433.65	-343.94	4365.355	7110
28400	-0.25	-19.91	9.83	-433.46	-343.92	4365.473	7110
28500	-0.10	-19.99	9.77	-433.88	-344.24	4365.560	7110
28600	-0.15	-19.97	9.79	-434.01	-344.76	4365.661	7110
28700	-0.10	-19.97	9.79	-434.37	-344.91	4365.768	7110
28800	-0.07	-19.93	9.83	-433.00	-343.29	4365.832	7110
28900	-0.01	-19.96	9.78	-433.85	-344.41	4365.932	7110
29000	-0.14	-19.96	9.83	-433.27	-343.35	4366.055	7110
29100	-0.06	-20.01	9.81	-432.91	-342.58	4366.117	7110
29200	-0.20	-19.99	9.80	-432.26	-342.50	4366.271	7110
29300	-0.09	-19.95	9.83	-432.75	-342.63	4366.331	7110
29400	0.01	-19.97	9.83	-432.88	-343.00	4366.458	7110
29500	-0.14	-19.99	9.83	-433.42	-343.37	4366.544	7110
29600	-0.05	-19.96	9.79	-433.63	-343.36	4366.658	7110
29700	-0.25	-20.03	9.84	-433.23	-342.97	4366.768	7110
29800	-0.04	-19.99	9.82	-434.02	-343.54	4366.831	7110
29900	-0.13	-19.97	9.81	-434.09	-343.85	4366.935	7110
30000	-0.12	-20.00	9.82	-433.42	-343.42	4367.044	7110
30100	-0.13	-19.97	9.83	-433.48	-343.08	4367.119	7110
30200	-0.10	-19.98	9.82	-434.11	-343.35	4367.233	7110
30300	-0.05	-19.97	9.89	-433.63	-343.16	4367.357	7110
30400	-0.27	-20.02	9.84	-433.01	-342.91	4367.458	7110
30500	-0.03	-19.97	9.83	-432.71	-342.29	4367.538	7110
30600	-0.05	-19.97	9.84	-432.72	-342.05	4367.615	7110
30700	-0.14	-19.98	9.88	-432.26	-341.99	4367.743	7110
30800	-0.10	-20.00	9.93	-431.67	-341.61	4367.875	7110
30900	-0.02	-20.00	9.85	-433.58	-343.21	4367.934	7110
31000	0.02	-20.01	9.86	-432.60	-342.44	4368.067	7110
31100	-0.11	-20.09	9.89	-431.87	-341.77	4368.176	7110
31200	-0.10	-19.98	9.85	-431.91	-341.83	4368.230	7110
31300	0.24	-20.08	9.89	-432.56	-341.79	4368.378	7110
31400	-0.07	-19.97	9.93	-431.54	-340.65	4368.433	7110
31500	-0.12	-20.02	9.84	-432.79	-342.42	4368.564	7110
31600	-0.03	-20.00	9.88	-432.54	-341.69	4368.615	7110
31700	-0.22	-19.97	9.85	-432.75	-342.46	4368.744	7110
31800	-0.09	-19.99	9.88	-431.42	-340.76	4368.831	7110
31900	-0.09	-19.98	9.87	-432.23	-341.74	4368.936	7110
32000	-0.12	-19.91	9.92	-431.76	-341.35	4369.076	7110
32100	-0.11	-19.99	9.91	-431.30	-340.56	4369.122	7110
32200	-0.07	-19.96	9.92	-431.56	-341.05	4369.271	7110
32300	-0.02	-20.00	9.89	-431.69	-341.01	4369.331	7110
32400	-0.01	-19.98	9.85	-432.80	-341.76	4369.465	7110
32500	-0.11	-19.96	9.90	-431.40	-340.90	4369.532	7110
32600	-0.10	-19.99	9.92	-431.24	-340.65	4369.646	7110
32700	-0.03	-20.03	9.88	-431.96	-342.33	4369.729	7110
32800	-0.16	-20.00	9.84	-433.34	-343.74	4369.837	7110
32900	-0.18	-19.88	9.88	-431.94	-341.45	4369.976	7110
33000	-0.06	-19.98	9.88	-431.97	-342.12	4370.034	7110
33100	-0.10	-20.00	9.86	-433.20	-343.15	4370.166	7110
33200	-0.11	-19.98	9.90	-431.89	-341.76	4370.229	7110
33300	-0.03	-19.94	9.83	-433.55	-343.71	4370.349	7110
33400	-0.03	-19.98	9.86	-432.71	-342.73	4370.436	7110
33500	-0.01	-20.03	9.85	-433.16	-343.13	4370.547	7110
33600	-0.04	-20.00	9.85	-433.61	-343.61	4370.616	7110
33700	-0.17	-19.96	9.88	-432.97	-342.40	4370.735	7110
33800	-0.12	-20.01	9.87	-432.67	-342.70	4370.831	7110
33900	-0.11	-19.99	9.89	-432.89	-342.47	4370.935	7110
34000	-0.13	-20.01	9.83	-433.32	-343.11	4371.049	7110
34100	-0.06	-20.00	9.86	-433.09	-342.64	4371.118	7110
34200	-0.07	-20.00	9.88	-432.90	-342.54	4371.229	7110
34300	-0.08	-19.95	9.91	-432.62	-342.17	4371.341	7110
34400	-0.04	-20.02	9.91	-432.12	-341.66	4371.431	7110
34500	-0.09	-20.00	9.87	-433.32	-342.53	4371.546	7110
34600	-0.10	-19.98	9.87	-433.49	-343.00	4371.614	7110
34700	-0.17	-20.01	9.87	-434.38	-343.49	4371.768	7110
34800	-0.07	-19.99	9.88	-434.13	-343.11	4371.831	7110
34900	-0.08	-19.98	9.87	-434.24	-343.31	4371.935	7110
35000	-0.04	-20.01	9.85	-435.48	-344.47	4372.035	7110
35100	0.01	-19.77	9.83	-437.05	-346.18	4372.173	7110
35200	-0.02	-19.98	9.86	-436.54	-345.11	4372.233	7110
35300	0.05	-19.65	9.79	-439.13	-346.55	4372.379	7110
35400	-0.19	-19.91	9.82	-440.82	-349.33	4372.479	7110
35500	-0.02	-19.97	9.80	-439.46	-348.52	4372.540	7110
35600	-0.07	-19.96	9.82	-440.26	-348.91	4372.615	7110
35700	-0.19	-19.95	9.79	-439.53	-348.24	4372.753	7110
35800	-0.00	-20.01	9.82	-439.44	-348.29	4372.831	7110
35900	-0.16	-19.98	9.80	-440.20	-349.39	4372.944	7110
36000	-0.06	-19.98	9.82	-440.09	-349.38	4373.035	7110
36100	0.08	-20.02	9.73	-440.65	-349.37	4373.177	7110
36200	-0.09	-19.95	9.85	-439.06	-347.54	4373.228	7110
36300	-0.08	-19.97	9.87	-438.70	-346.93	4373.334	7110
36400	-0.07	-19.98	9.91	-437.20	-345.52	4373.438	7110
36500	-0.17	-19.98	9.90	-437.55	-345.48	4373.547	7110
36600	-0.10	-19.97	9.92	-436.99	-345.32	4373.615	7110
36700	-0.03	-20.00	9.88	-437.33	-345.98	4373.733	7110
36800	-0.02	-19.99	9.93	-437.15	-345.06	4373.832	7110
36900	-0.01	-19.96	9.89	-438.28	-346.42	4373.944	7110
37000	-0.06	-20.01	9.88	-439.42	-347.80	4374.038	7110
37100	-0.04	-19.97	9.86	-440.10	-348.30	4374.115	7110
37200	-0.16	-19.97	9.87	-439.70	-347.88	4374.229	7110
37300	-0.02	-20.00	9.88	-438.58	-346.55	4374.341	7110
37400	-0.08	-19.95	9.88	-438.95	-347.07	4374.431	7110
37500	-0.05	-19.95	9.92	-437.53	-345.48	4374.542	7110
37600	-0.03	-20.01	9.92	-437.59	-345.40	4374.655	7110
37700	-0.14	-20.01	9.96	-437.06	-344.54	4374.734	7110
37800	0.14	-19.97	9.88	-437.62	-345.70	4374.870	7110
37900	-0.02	-19.97	9.90	-437.44	-344.85	4374.933	7110
38000	-0.20	-20.06	9.97	-435.87	-343.34	4375.066	7110
38100	-0.09	-19.98	9.96	-435.69	-342.82	4375.120	7110
38200	0.03	-20.05	9.93	-436.13	-342.91	4375.274	7110
38300	-0.16	-20.03	9.96	-436.87	-344.25	4375.364	7110
38400	-0.02	-19.95	9.90	-437.41	-344.95	4375.439	7110
38500	-0.01	-19.99	9.92	-437.44	-344.33	4375.540	7110
38600	0.04	-20.09	9.85	-439.52	-346.90	4375.671	7110
38700	0.03	-19.98	9.85	-439.81	-347.84	4375.731	7110
38800	-0.12	-19.89	9.86	-441.14	-348.31	4375.864	7110
38900	-0.12	-20.01	9.93	-439.87	-346.96	4375.937	7110
39000	-0.22	-20.00	9.86	-441.74	-349.58	4376.073	7110
39100	-0.02	-19.95	9.92	-439.96	-346.81	4376.118	7110
39200	-0.01	-20.00	9.89	-440.86	-348.44	4376.229	7110
39300	-0.07	-19.99	9.88	-441.67	-349.47	4376.327	7110
39400	-0.04	-19.97	9.89	-442.49	-349.70	4376.460	7110
39500	-0.06	-20.00	9.88	-442.61	-349.91	4376.539	7110
39600	-0.09	-20.01	9.89	-442.34	-349.14	4376.658	7110
39700	-0.10	-19.95	9.88	-442.49	-349.38	4376.732	7110
39800	-0.08	-19.95	9.89	-441.66	-348.41	4376.831	7110
39900	-0.21	-19.97	9.92	-440.49	-347.79	4376.935	7110
40000	-0.15	-19.96	9.96	-437.63	-345.32	4377.042	7110
40100	-0.15	-19.76	10.00	-436.64	-343.03	4377.180	7110
40200	-0.09	-19.99	10.03	-435.13	-342.18	4377.231	7110
40300	-0.22	-19.97	10.02	-435.21	-342.35	4377.334	7110
40400	-0.10	-20.00	10.03	-433.56	-341.70	4377.443	7110
40500	-0.10	-20.00	10.01	-433.58	-342.33	4377.552	7110
40600	-0.15	-19.99	10.03	-432.63	-341.07	4377.614	7110
40700	-0.11	-19.97	10.04	-431.99	-340.59	4377.730	7110
40800	-0.11	-19.99	10.10	-430.42	-338.95	4377.863	7110
40900	-0.16	-19.98	10.12	-429.87	-337.97	4377.934	7110
41000	-0.07	-19.99	10.14	-429.30	-337.19	4378.039	7110
41100	-0.05	-19.98	10.14	-429.38	-337.56	4378.117	7110
41200	0.02	-20.00	10.13	-429.56	-337.69	4378.237	7110
41300	-0.06	-19.99	10.18	-429.50	-337.86	4378.329	7110
41400	-0.07	-20.02	10.15	-430.42	-338.50	4378.464	7110
41500	-0.03	-19.97	10.13	-430.88	-338.94	4378.534	7110
41600	0.01	-19.95	10.11	-431.29	-339.55	4378.653	7110
41700	-0.01	-19.96	10.12	-431.31	-339.44	4378.730	7110
41800	0.01	-20.01	10.10	-431.47	-339.67	4378.833	7110
41900	-0.06	-20.00	10.12	-431.54	-339.57	4378.945	7110
42000	-0.06	-19.99	10.11	-432.53	-340.54	4379.037	7110
42100	-0.15	-19.94	10.05	-433.96	-342.67	4379.152	7110
42200	-0.23	-19.77	9.98	-433.85	-343.34	4379.280	7110
42300	-0.05	-19.99	10.13	-432.56	-340.69	4379.328	7110
42400	-0.23	-20.09	10.09	-432.94	-341.49	4379.463	7110
42500	-0.12	-19.95	10.07	-433.59	-342.12	4379.517	7110
42600	-0.08	-19.98	10.04	-433.78	-342.93	4379.595	7110
42700	-0.05	-19.98	10.08	-433.38	-342.79	4379.688	7110
42800	-0.13	-19.96	10.08	-433.11	-342.45	4379.775	7110
42900	-0.19	-19.92	10.06	-433.03	-342.81	4379.905	7110
43000	-0.07	-19.98	10.14	-432.13	-341.12	4379.971	7110
43100	0.07	-19.95	10.06	-433.26	-342.83	4380.099	7110
43200	0.05	-19.76	10.15	-434.24	-344.06	4380.221	7110
43300	-0.06	-20.02	10.09	-433.93	-342.63	4380.296	7110
43400	-0.07	-19.99	10.05	-435.47	-344.85	4380.360	7110
43500	-0.09	-19.97	10.06	-436.21	-345.40	4380.471	7110
43600	-0.06	-19.97	10.11	-436.19	-345.89	4380.595	7110
43700	-0.05	-20.09	10.03	-438.11	-347.51	4380.717	7110
43800	-0.07	-19.96	10.09	-438.25	-347.61	4380.771	7110
43900	-0.10	-19.92	10.07	-438.75	-348.03	4380.904	7110
44000	-0.11	-20.01	10.07	-438.97	-347.77	4381.004	7110
44100	-0.01	-19.97	10.06	-439.65	-349.03	4381.072	7110
44200	-0.09	-20.01	10.08	-439.21	-348.32	4381.184	7110
44300	-0.47	-19.58	10.05	-440.66	-349.94	4381.318	7110
44400	-0.10	-19.96	10.07	-438.89	-348.74	4381.360	7110
44500	-0.04	-20.11	10.09	-439.06	-348.60	4381.514	7110
44600	-0.08	-19.96	10.05	-439.60	-349.07	4381.571	7110
44700	-0.02	-19.86	10.15	-437.68	-346.98	4381.714	7110
44800	-0.01	-20.01	10.15	-437.83	-346.96	4381.769	7110
44900	0.02	-19.98	10.12	-438.96	-348.15	4381.861	7110
45000	0.09	-20.07	10.06	-438.85	-348.54	4382.015	7110
45100	-0.08	-20.02	10.11	-439.15	-349.08	4382.076	7110
45200	-0.18	-19.57	10.17	-438.50	-347.00	4382.218	7110
45300	-0.08	-20.01	10.19	-438.47	-347.27	4382.267	7110
45400	-0.12	-19.66	10.11	-440.13	-348.68	4382.417	7110
45500	-0.01	-20.01	10.20	-438.20	-347.26	4382.474	7110
45600	-0.17	-19.99	10.22	-438.48	-347.25	4382.571	7110
45700	-0.03	-19.99	10.25	-437.96	-346.69	4382.687	7110
45800	-0.09	-19.99	10.22	-437.82	-346.29	4382.770	7110
45900	-0.03	-19.97	10.25	-437.57	-346.06	4382.868	7110
46000	-0.09	-19.97	10.27	-437.35	-345.85	4382.972	7110
46100	-0.19	-19.95	10.23	-436.92	-345.40	4383.118	7110
46200	-0.09	-20.00	10.28	-436.70	-344.88	4383.174	7110
46300	-0.07	-20.06	10.29	-436.90	-345.61	4383.264	7110
46400	0.01	-20.04	10.27	-437.45	-344.92	4383.416	7110
46500	-0.07	-20.00	10.31	-437.57	-345.76	4383.471	7110
46600	-0.05	-19.97	10.27	-437.06	-345.85	4383.611	7110
46700	-0.04	-19.99	10.24	-437.68	-346.28	4383.688	7110
46800	-0.12	-19.94	10.21	-438.27	-346.55	4383.790	7110
46900	-0.08	-19.94	10.22	-438.44	-346.91	4383.867	7110
47000	-0.07	-19.96	10.24	-437.36	-345.92	4383.978	7110
47100	-0.00	-20.01	10.26	-437.30	-345.65	4384.074	7110
47200	-0.12	-19.95	10.30	-437.05	-345.36	4384.208	7110
47300	-0.05	-20.01	10.27	-437.61	-346.25	4384.266	7110
47400	-0.04	-19.95	10.28	-437.38	-345.21	4384.405	7110
47500	-0.09	-20.01	10.29	-437.49	-345.26	4384.472	7110
47600	-0.16	-19.95	10.29	-437.32	-345.27	4384.581	7110
47700	-0.01	-19.99	10.27	-437.13	-345.99	4384.676	7110
47800	-0.01	-20.02	10.31	-437.70	-347.12	4384.803	7110
47900	-0.11	-19.98	10.28	-438.58	-347.80	4384.861	7110
48000	0.08	-20.02	10.30	-437.79	-346.19	4384.999	7110
48100	-0.12	-19.99	10.29	-438.90	-347.80	4385.070	7110
48200	-0.11	-20.02	10.24	-439.34	-348.22	4385.188	7110
48300	-0.07	-19.98	10.25	-438.68	-347.55	4385.294	7110
48400	-0.10	-19.97	10.33	-438.25	-346.17	4385.360	7110
48500	-0.01	-20.00	10.32	-438.39	-346.46	4385.474	7110
48600	-0.19	-20.01	10.32	-439.17	-347.33	4385.593	7110
48700	0.02	-19.98	10.27	-439.36	-347.41	4385.678	7110
48800	-0.17	-19.92	10.30	-438.86	-347.04	4385.803	7110
48900	-0.07	-20.00	10.29	-438.97	-346.48	4385.862	7110
49000	-0.11	-19.99	10.29	-439.05	-347.62	4385.994	7110
49100	-0.11	-19.99	10.31	-439.25	-347.38	4386.071	7110
49200	-0.09	-20.00	10.22	-440.30	-348.77	4386.186	7110
49300	-0.09	-20.00	10.24	-440.25	-348.91	4386.271	7110
49400	-0.09	-20.00	10.29	-438.98	-346.92	4386.392	7110
49500	-0.01	-20.00	10.26	-439.39	-347.14	4386.473	7110
49600	-0.14	-19.88	10.28	-440.76	-348.82	4386.603	7110
49700	-0.07	-19.95	10.25	-439.07	-347.03	4386.708	7110
49800	-0.11	-19.99	10.35	-437.93	-345.41	4386.768	7110
49900	-0.06	-20.00	10.31	-438.76	-346.67	4386.863	7110
50000	-0.09	-19.99	10.25	-439.38	-347.49	4386.968	7110
50100	-0.08	-20.01	10.30	-438.77	-346.42	4387.071	7110
50200	-0.06	-19.97	10.28	-439.05	-347.75	4387.182	7110
50300	-0.08	-20.00	10.24	-439.71	-348.16	4387.284	7110
50400	0.13	-19.72	10.31	-438.88	-346.70	4387.418	7110
50500	-0.07	-20.01	10.30	-438.76	-346.39	4387.471	7110
50600	-0.08	-19.93	10.31	-438.69	-346.55	4387.574	7110
50700	-0.09	-19.98	10.28	-439.20	-347.24	4387.686	7110
50800	-0.27	-19.98	10.36	-438.56	-346.02	4387.817	7110
50900	-0.10	-19.97	10.33	-437.72	-345.07	4387.865	7110
51000	0.16	-19.93	10.30	-437.37	-344.96	4388.020	7110
51100	-0.09	-19.99	10.32	-437.99	-345.39	4388.072	7110
51200	-0.09	-19.98	10.28	-439.00	-346.88	4388.182	7110
51300	-0.04	-19.99	10.29	-438.76	-346.66	4388.272	7110
51400	-0.06	-19.97	10.31	-438.65	-346.81	4388.389	7110
51500	-0.13	-19.98	10.34	-438.28	-345.56	4388.476	7110
51600	-0.06	-19.96	10.28	-439.80	-347.41	4388.573	7110
51700	0.10	-20.04	10.25	-439.91	-348.54	4388.714	7110
51800	-0.08	-19.95	10.33	-438.57	-346.49	4388.768	7110
51900	-0.08	-19.97	10.28	-439.92	-347.77	4388.874	7110
52000	-0.10	-19.97	10.28	-439.33	-347.30	4388.978	7110
52100	-0.04	-19.98	10.30	-439.45	-347.26	4389.098	7110
52200	-0.02	-20.00	10.30	-439.73	-346.95	4389.178	7110
52300	0.05	-19.98	10.33	-439.11	-346.54	4389.311	7110
52400	-0.08	-20.00	10.26	-439.61	-347.04	4389.362	7110
52500	-0.09	-19.99	10.29	-439.27	-346.94	4389.468	7110
52600	-0.07	-19.96	10.29	-439.81	-346.66	4389.601	7110
52700	-0.07	-20.00	10.26	-440.76	-348.45	4389.686	7110
52800	-0.03	-20.00	10.28	-440.25	-347.94	4389.773	7110
52900	0.06	-20.08	10.30	-439.50	-346.93	4389.917	7110
53000	-0.06	-19.98	10.26	-440.21	-347.88	4389.973	7110
53100	-0.00	-19.91	10.22	-440.42	-349.01	4390.112	7110
53200	-0.02	-19.99	10.31	-440.05	-347.70	4390.175	7110
53300	-0.03	-20.03	10.36	-439.42	-346.16	4390.313	7110
53400	-0.09	-20.01	10.29	-440.25	-348.07	4390.361	7110
53500	-0.40	-19.79	10.31	-442.10	-349.90	4390.520	7110
53600	-0.16	-20.00	10.30	-440.79	-348.61	4390.572	7110
53700	-0.13	-20.01	10.31	-439.85	-347.37	4390.675	7110
53800	-0.06	-19.99	10.31	-439.06	-346.20	4390.777	7110
53900	-0.04	-19.97	10.28	-439.59	-347.57	4390.861	7110
54000	-0.18	-19.98	10.36	-439.13	-346.68	4391.014	7110
54100	-0.09	-19.99	10.32	-439.17	-346.46	4391.077	7110
54200	-0.09	-19.98	10.32	-439.45	-347.34	4391.180	7110
54300	-0.10	-19.85	10.31	-438.80	-346.82	4391.312	7110
54400	-0.09	-20.00	10.33	-438.22	-345.84	4391.361	7110
54500	-0.08	-19.93	10.43	-436.65	-343.83	4391.507	7110
54600	-0.09	-19.99	10.38	-437.47	-344.97	4391.570	7110
54700	-0.01	-20.01	10.34	-437.81	-345.53	4391.682	7110
54800	-0.09	-19.96	10.35	-437.07	-345.29	4391.791	7110
54900	-0.07	-20.02	10.40	-437.04	-344.43	4391.863	7110
55000	-0.09	-19.87	10.30	-439.12	-347.31	4392.014	7110
55100	-0.13	-20.02	10.28	-438.91	-347.15	4392.075	7110
55200	-0.01	-20.07	10.28	-438.40	-345.86	4392.210	7110
55300	-0.06	-19.97	10.30	-438.60	-346.29	4392.265	7110
55400	-0.11	-20.07	10.29	-437.67	-346.22	4392.417	7110
55500	-0.14	-20.04	10.35	-437.24	-345.20	4392.489	7110
55600	-0.05	-19.96	10.32	-437.43	-345.86	4392.573	7110
55700	-0.05	-19.97	10.32	-437.71	-345.86	4392.686	7110
55800	0.00	-19.99	10.29	-438.06	-345.66	4392.792	7110
55900	-0.09	-19.98	10.28	-438.17	-346.87	4392.861	7110
56000	-0.08	-19.99	10.28	-438.15	-347.18	4392.979	7110
56100	-0.06	-19.96	10.33	-437.67	-346.23	4393.109	7110
56200	-0.10	-20.00	10.29	-438.65	-347.08	4393.189	7110
56300	-0.04	-20.00	10.31	-438.16	-346.32	4393.270	7110
56400	-0.13	-20.01	10.28	-438.91	-347.52	4393.360	7110
56500	-0.14	-19.95	10.28	-439.34	-348.23	4393.493	7110
56600	-0.10	-19.98	10.28	-439.00	-347.24	4393.574	7110
56700	-0.08	-20.00	10.26	-438.95	-347.90	4393.685	7110
56800	-0.10	-19.98	10.28	-439.25	-347.85	4393.768	7110
56900	-0.08	-20.03	10.30	-438.60	-347.69	4393.902	7110
57000	-0.07	-19.99	10.27	-439.25	-348.76	4393.970	7110
57100	-0.10	-19.99	10.25	-439.31	-348.88	4394.072	7110
57200	-0.08	-20.00	10.24	-439.69	-348.57	4394.178	7110
57300	-0.01	-20.00	10.23	-440.31	-348.87	4394.275	7110
57400	-0.11	-19.98	10.24	-440.10	-348.48	4394.362	7110
57500	-0.11	-19.98	10.28	-440.21	-348.84	4394.510	7110
57600	-0.07	-19.94	10.27	-441.09	-349.20	4394.608	7110
57700	-0.09	-19.97	10.26	-440.11	-348.62	4394.686	7110
57800	-0.10	-19.99	10.21	-441.41	-349.82	4394.767	7110
57900	-0.06	-20.00	10.15	-441.84	-350.94	4394.907	7110
58000	-0.11	-19.99	10.22	-441.26	-349.52	4394.970	7110
58100	-0.03	-20.02	10.18	-440.61	-349.06	4395.098	7110
58200	-0.11	-19.97	10.22	-441.31	-349.76	4395.185	7110
58300	-0.03	-20.01	10.28	-439.27	-347.01	4395.301	7110
58400	-0.08	-20.02	10.21	-441.69	-349.99	4395.361	7110
58500	-0.17	-19.97	10.18	-442.44	-350.98	4395.473	7110
58600	-0.06	-19.98	10.21	-441.55	-349.91	4395.571	7110
58700	-0.14	-20.08	10.24	-441.22	-349.54	4395.716	7110
58800	-0.12	-19.96	10.23	-440.87	-349.39	4395.765	7110
58900	-0.06	-19.99	10.27	-439.23	-347.32	4395.856	7110
59000	-0.22	-19.90	10.36	-438.60	-345.95	4395.954	7110
59100	-0.04	-20.01	10.25	-439.68	-347.74	4396.001	7110
59200	-0.01	-19.99	10.23	-440.56	-348.94	4396.107	7110
59300	-0.12	-19.96	10.27	-440.51	-348.54	4396.213	7110
59400	-0.14	-20.00	10.23	-441.12	-349.06	4396.345	7110
59500	-0.11	-20.00	10.28	-440.64	-348.33	4396.428	7110
59600	-0.09	-19.96	10.27	-440.69	-348.22	4396.534	7110
59700	-0.00	-19.78	10.33	-439.40	-348.23	4396.659	7110
59800	-0.15	-19.98	10.27	-440.02	-348.17	4396.713	7110
59900	-0.08	-19.98	10.26	-439.45	-347.55	4396.815	7110
60000	-0.11	-20.02	10.30	-438.82	-346.86	4396.927	7110
60100	-0.06	-19.95	10.32	-438.86	-346.64	4397.001	7110
60200	-0.14	-19.97	10.35	-437.99	-345.68	4397.126	7110
60300	0.04	-20.00	10.33	-438.26	-345.79	4397.215	7110
60400	-0.07	-20.01	10.26	-439.32	-347.46	4397.343	7110
60500	-0.19	-19.97	10.25	-439.54	-347.75	4397.431	7110
60600	-0.11	-19.98	10.33	-437.97	-345.52	4397.500	7110
60700	-0.16	-19.94	10.30	-438.19	-346.56	4397.653	7110
60800	-0.05	-19.99	10.32	-437.23	-345.08	4397.713	7110
60900	-0.02	-19.99	10.29	-438.54	-346.44	4397.840	7110
61000	-0.13	-19.94	10.36	-437.95	-345.54	4397.923	7110
61100	-0.13	-19.99	10.34	-437.88	-345.38	4398.035	7110
61200	-0.13	-19.99	10.33	-437.74	-345.48	4398.114	7110
61300	0.02	-19.94	10.39	-437.60	-344.58	4398.213	7110
61400	-0.06	-20.01	10.43	-437.12	-343.49	4398.315	7110
61500	-0.16	-19.96	10.31	-439.41	-346.17	4398.426	7110
61600	-0.13	-20.00	10.33	-437.88	-344.55	4398.550	7110
61700	-0.10	-19.96	10.34	-437.61	-344.52	4398.609	7110
61800	-0.07	-20.00	10.38	-437.65	-344.34	4398.741	7110
61900	-0.04	-19.97	10.34	-438.33	-345.30	4398.820	7110
62000	-0.08	-19.94	10.42	-436.75	-343.58	4398.930	7110
62100	-0.26	-19.99	10.40	-437.74	-345.35	4399.055	7110
62200	-0.13	-19.98	10.41	-437.05	-343.72	4399.108	7110
62300	0.04	-20.02	10.30	-437.52	-345.13	4399.240	7110
62400	-0.09	-19.96	10.32	-437.35	-344.63	4399.317	7110
62500	-0.05	-19.97	10.41	-435.71	-342.35	4399.426	7110
62600	-0.08	-20.01	10.36	-436.11	-343.06	4399.529	7110
62700	-0.12	-19.98	10.39	-436.31	-343.66	4399.608	7110
62800	-0.09	-19.98	10.37	-435.95	-343.32	4399.711	7110
62900	-0.00	-20.01	10.38	-435.87	-343.03	4399.833	7110
63000	-0.09	-19.98	10.35	-436.27	-343.70	4399.934	7110
63100	-0.08	-19.97	10.37	-436.23	-343.25	4400.021	7110
63200	-0.16	-20.00	10.40	-435.12	-342.13	4400.109	7110
63300	-0.02	-19.98	10.39	-435.08	-342.13	4400.234	7110
63400	-0.14	-19.98	10.36	-435.31	-342.42	4400.313	7110
63500	-0.05	-19.99	10.35	-436.00	-343.15	4400.430	7110
63600	0.03	-20.05	10.33	-435.20	-341.84	4400.557	7110
63700	-0.11	-19.99	10.34	-435.29	-342.57	4400.610	7110
63800	-0.10	-19.74	10.29	-434.84	-342.89	4400.758	7110
63900	-0.08	-20.00	10.39	-434.09	-340.79	4400.818	7110
64000	-0.16	-19.98	10.37	-434.82	-341.83	4400.932	7110
64100	-0.12	-19.98	10.37	-434.72	-341.71	4400.998	7110
64200	-0.04	-19.99	10.37	-434.68	-341.45	4401.109	7110
64300	-0.05	-19.95	10.41	-434.04	-340.71	4401.216	7110
64400	0.02	-20.02	10.38	-434.20	-340.25	4401.358	7110
64500	-0.17	-19.98	10.38	-434.51	-341.52	4401.427	7110
64600	-0.13	-19.98	10.47	-433.89	-340.67	4401.550	7110
64700	-0.10	-19.99	10.38	-434.35	-342.13	4401.650	7110
64800	-0.11	-19.99	10.39	-434.83	-342.91	4401.714	7110
64900	-0.08	-19.98	10.38	-434.38	-341.58	4401.813	7110
65000	-0.03	-20.00	10.35	-434.82	-341.73	4401.932	7110
65100	-0.11	-19.98	10.34	-435.21	-342.60	4402.000	7110
65200	-0.13	-20.00	10.33	-435.42	-343.12	4402.108	7110
65300	-0.30	-19.99	10.33	-435.92	-343.31	4402.247	7110
65400	-0.05	-19.99	10.30	-435.37	-343.09	4402.347	7110
65500	-0.03	-19.98	10.32	-435.86	-343.81	4402.425	7110
65600	-0.12	-19.99	10.32	-435.96	-343.84	4402.506	7110
65700	-0.01	-20.05	10.37	-434.61	-342.80	4402.652	7110
65800	-0.08	-19.96	10.39	-434.78	-343.15	4402.716	7110
65900	-0.04	-19.99	10.31	-436.09	-343.97	4402.816	7110
66000	-0.13	-20.00	10.34	-435.75	-343.73	4402.924	7110
66100	-0.10	-19.96	10.29	-435.61	-343.83	4403.051	7110
66200	-0.10	-19.99	10.33	-435.66	-343.97	4403.110	7110
66300	0.06	-20.03	10.36	-435.61	-343.61	4403.257	7110
66400	-0.06	-20.00	10.38	-435.73	-342.64	4403.312	7110
66500	-0.20	-19.93	10.34	-435.61	-344.24	4403.455	7110
66600	-0.04	-19.99	10.39	-435.11	-342.84	4403.510	7110
66700	0.35	-19.56	10.09	-436.63	-343.39	4403.663	7110
66800	-0.20	-20.08	10.32	-437.43	-346.35	4403.761	7110
66900	-0.08	-19.99	10.31	-437.21	-345.98	4403.817	7110
67000	-0.10	-19.99	10.35	-436.33	-344.53	4403.927	7110
67100	-0.11	-19.95	10.37	-436.62	-344.64	4404.001	7110
67200	-0.04	-19.99	10.33	-435.99	-344.22	4404.110	7110
67300	-0.07	-20.03	10.32	-436.68	-344.57	4404.214	7110
67400	-0.07	-19.98	10.31	-436.95	-344.99	4404.319	7110
67500	0.27	-20.25	10.19	-438.26	-346.46	4404.459	7110
67600	-0.17	-19.96	10.31	-437.88	-346.26	4404.500	7110
67700	-0.10	-19.98	10.34	-436.46	-344.06	4404.610	7110
67800	-0.11	-19.97	10.36	-437.10	-344.40	4404.713	7110
67900	-0.13	-19.93	10.37	-437.21	-345.12	4404.836	7110
68000	-0.17	-19.97	10.39	-436.48	-344.31	4404.929	7110
68100	-0.01	-19.96	10.33	-437.12	-344.95	4405.031	7110
68200	-0.04	-20.01	10.29	-438.24	-346.89	4405.108	7110
68300	-0.14	-19.97	10.28	-437.74	-346.40	4405.214	7110
68400	-0.12	-19.98	10.28	-436.64	-344.82	4405.357	7110
68500	0.01	-20.00	10.32	-436.90	-344.80	4405.427	7110
68600	-0.16	-19.98	10.35	-437.67	-345.91	4405.536	7110
68700	-0.06	-19.99	10.32	-437.91	-346.22	4405.607	7110
68800	-0.03	-19.98	10.33	-437.30	-345.37	4405.729	7110
68900	-0.07	-19.97	10.34	-437.49	-345.89	4405.818	7110
69000	-0.21	-19.97	10.30	-438.10	-346.81	4405.931	7110
69100	-0.03	-19.97	10.37	-436.41	-344.46	4406.001	7110
69200	-0.06	-20.01	10.35	-436.86	-345.17	4406.108	7110
69300	-0.10	-19.94	10.29	-437.94	-346.86	4406.211	7110
69400	-0.03	-19.99	10.35	-436.67	-345.49	4406.321	7110
69500	-0.05	-19.99	10.37	-436.82	-345.58	4406.427	7110
69600	-0.09	-20.00	10.37	-436.08	-344.66	4406.511	7110
69700	-0.07	-19.99	10.37	-436.40	-345.03	4406.613	7110
69800	-0.09	-19.99	10.34	-437.09	-346.10	4406.711	7110
69900	-0.01	-20.01	10.26	-438.33	-347.00	4406.854	7110
70000	-0.07	-19.98	10.31	-437.39	-346.32	4406.928	7110
70100	-0.16	-19.98	10.33	-436.83	-345.89	4407.037	7110
70200	-0.06	-19.98	10.32	-437.35	-346.71	4407.108	7110
70300	-0.05	-19.97	10.25	-438.59	-348.29	4407.217	7110
70400	-0.17	-19.99	10.31	-437.71	-347.38	4407.316	7110
70500	-0.07	-19.97	10.29	-437.51	-347.89	4407.427	7110
70600	-0.20	-19.93	10.33	-436.99	-346.76	4407.552	7110
70700	-0.13	-19.98	10.33	-436.46	-346.17	4407.608	7110
70800	-0.01	-20.00	10.32	-435.95	-346.07	4407.740	7110
70900	0.02	-19.98	10.27	-436.95	-346.93	4407.817	7110
71000	-0.07	-20.00	10.36	-436.52	-346.53	4407.921	7110
71100	-0.10	-19.97	10.34	-436.88	-346.73	4408.036	7110
71200	-0.12	-19.98	10.38	-435.65	-345.29	4408.108	7110
71300	-0.07	-19.99	10.38	-435.85	-345.97	4408.235	7110
71400	-0.05	-19.97	10.37	-435.93	-345.91	4408.317	7110
71500	-0.04	-20.00	10.32	-436.35	-346.84	4408.423	7110
71600	-0.08	-19.96	10.35	-436.03	-346.32	4408.513	7110
71700	-0.11	-20.01	10.36	-435.39	-345.19	4408.610	7110
71800	-0.13	-20.01	10.33	-435.63	-345.53	4408.746	7110
71900	-0.10	-20.00	10.37	-435.18	-345.39	4408.815	7110
72000	-0.05	-19.96	10.43	-434.93	-344.87	4408.925	7110
72100	-0.15	-19.99	10.41	-435.36	-345.64	4408.999	7110
72200	-0.02	-19.97	10.37	-434.99	-345.26	4409.109	7110
72300	0.05	-19.98	10.36	-435.20	-345.78	4409.235	7110
72400	-0.03	-19.97	10.35	-435.68	-346.46	4409.314	7110
72500	-0.10	-19.99	10.41	-434.85	-345.58	4409.450	7110
72600	-0.10	-20.02	10.30	-436.33	-347.65	4409.499	7110
72700	-0.11	-19.97	10.31	-436.27	-347.59	4409.610	7110
72800	-0.10	-19.98	10.36	-435.43	-346.42	4409.729	7110
72900	-0.16	-19.95	10.40	-436.26	-346.95	4409.855	7110
73000	-0.07	-20.00	10.38	-435.31	-346.41	4409.927	7110
73100	-0.06	-19.98	10.30	-436.60	-348.09	4410.038	7110
73200	-0.17	-19.98	10.34	-435.79	-346.82	4410.147	7110
73300	-0.13	-19.98	10.36	-435.69	-346.92	4410.214	7110
73400	0.00	-19.96	10.31	-436.19	-347.55	4410.356	7110
73500	-0.06	-19.97	10.33	-436.31	-347.91	4410.427	7110
73600	-0.09	-19.95	10.37	-436.18	-346.82	4410.537	7110
73700	-0.03	-19.98	10.39	-435.73	-346.02	4410.610	7110
73800	-0.02	-19.98	10.37	-436.56	-347.18	4410.724	7110
73900	-0.16	-20.02	10.34	-437.20	-348.35	4410.844	7110
74000	-0.12	-19.99	10.34	-436.98	-348.36	4410.925	7110
74100	-0.16	-19.88	10.37	-437.20	-348.23	4411.058	7110
74200	-0.10	-19.97	10.35	-436.61	-347.77	4411.110	7110
74300	-0.18	-19.98	10.29	-438.00	-349.41	4411.241	7110
74400	-0.09	-19.96	10.33	-437.34	-348.67	4411.319	7110
74500	-0.16	-20.00	10.36	-436.38	-347.80	4411.430	7110
74600	0.02	-19.96	10.37	-435.72	-345.89	4411.556	7110
74700	-0.05	-19.99	10.36	-436.29	-346.62	4411.610	7110
74800	-0.01	-20.01	10.33	-437.08	-347.48	4411.715	7110
74900	-0.10	-19.99	10.35	-437.14	-347.15	4411.842	7110
75000	-0.13	-19.99	10.38	-436.32	-346.46	4411.929	7110
75100	0.02	-19.98	10.32	-437.93	-349.07	4412.038	7110
75200	-0.09	-19.99	10.32	-438.05	-349.25	4412.110	7110
75300	0.00	-20.14	10.42	-436.22	-346.34	4412.243	7110
75400	-0.11	-19.98	10.38	-437.08	-347.87	4412.239	7110
75500	-0.09	-19.98	10.38	-437.22	-347.84	4412.354	7110
75600	0.10	-19.95	10.31	-438.71	-349.60	4412.496	7110
75700	-0.14	-19.98	10.35	-437.88	-348.70	4412.561	7110
75800	-0.04	-20.03	10.35	-437.98	-349.11	4412.683	7110
75900	-0.12	-19.98	10.35	-438.47	-349.40	4412.739	7110
76000	-0.12	-20.02	10.27	-438.41	-349.35	4412.893	7110
76100	-0.10	-19.98	10.32	-438.36	-349.31	4412.969	7110
76200	-0.10	-19.96	10.33	-438.62	-349.46	4413.056	7110
76300	-0.02	-19.99	10.35	-437.71	-348.77	4413.157	7110
76400	-0.28	-19.83	10.35	-438.16	-349.37	4413.301	7110
76500	-0.04	-19.95	10.35	-437.13	-347.93	4413.357	7110
76600	-0.02	-19.99	10.33	-437.88	-348.55	4413.454	7110
76700	-0.07	-19.97	10.37	-437.95	-348.46	4413.569	7110
76800	-0.08	-19.94	10.39	-437.74	-347.98	4413.671	7110
76900	-0.18	-19.97	10.34	-438.15	-348.37	4413.746	7110
77000	-0.10	-20.00	10.36	-437.54	-348.04	4413.855	7110
77100	-0.02	-20.02	10.32	-438.31	-349.03	4413.958	7110
77200	-0.03	-19.98	10.35	-438.38	-348.93	4414.063	7110
77300	-0.07	-19.98	10.31	-438.72	-349.33	4414.171	7110
77400	-0.11	-19.97	10.33	-438.64	-348.91	4414.241	7110
77500	-0.06	-20.01	10.35	-438.73	-348.99	4414.375	7110
77600	-0.08	-20.00	10.33	-438.70	-348.82	4414.458	7110
77700	-0.12	-19.98	10.33	-439.11	-349.36	4414.562	7110
77800	0.01	-19.97	10.32	-438.70	-349.07	4414.660	7110
77900	-0.10	-19.98	10.35	-438.82	-349.20	4414.751	7110
78000	-0.01	-20.06	10.33	-438.37	-348.85	4414.895	7110
78100	-0.03	-19.97	10.36	-438.65	-349.20	4414.957	7110
78200	-0.13	-20.01	10.33	-438.66	-349.25	4415.089	7110
78300	-0.12	-19.98	10.31	-439.10	-349.99	4415.162	7110
78400	-0.07	-19.97	10.31	-438.30	-349.07	4415.282	7110
78500	-0.04	-19.98	10.34	-438.10	-348.53	4415.353	7110
78600	-0.07	-20.00	10.36	-438.26	-348.43	4415.478	7110
78700	-0.03	-20.00	10.33	-438.19	-348.42	4415.564	7110
78800	-0.13	-19.98	10.35	-437.92	-348.22	4415.667	7110
78900	-0.12	-19.97	10.38	-437.94	-347.80	4415.782	7110
79000	-0.13	-19.96	10.37	-437.92	-347.82	4415.855	7110
79100	-0.11	-19.97	10.43	-436.65	-346.31	4415.956	7110
79200	-0.05	-20.02	10.39	-437.12	-347.56	4416.081	7110
79300	-0.09	-20.01	10.39	-437.60	-347.81	4416.161	7110
79400	-0.10	-19.98	10.39	-437.05	-347.46	4416.281	7110
79500	-0.09	-20.01	10.36	-437.56	-348.06	4416.357	7110
79600	-0.07	-20.00	10.38	-437.91	-348.39	4416.493	7110
79700	-0.01	-19.97	10.38	-437.32	-347.56	4416.561	7110
79800	-0.07	-19.98	10.39	-437.10	-346.91	4416.667	7110
79900	-0.04	-20.01	10.39	-437.31	-346.98	4416.779	7110
80000	-0.11	-19.97	10.40	-437.58	-347.53	4416.857	7110
80100	-0.05	-20.01	10.41	-436.41	-345.73	4416.960	7110
80200	-0.18	-20.00	10.35	-437.31	-346.91	4417.098	7110
80300	-0.04	-19.92	10.42	-436.96	-346.20	4417.191	7110
80400	-0.10	-19.98	10.42	-437.05	-346.40	4417.250	7110
80500	-0.03	-19.98	10.39	-437.29	-346.72	4417.357	7110
80600	-0.14	-19.97	10.39	-437.25	-346.86	4417.460	7110
80700	-0.10	-19.97	10.38	-438.11	-347.90	4417.555	7110
80800	0.01	-19.97	10.39	-437.66	-347.37	4417.660	7110
80900	-0.03	-19.93	10.34	-438.35	-348.21	4417.750	7110
81000	0.01	-19.73	10.40	-437.53	-347.39	4417.904	7110
81100	-0.07	-20.00	10.33	-438.34	-348.35	4417.973	7110
81200	-0.14	-19.98	10.36	-437.64	-347.23	4418.060	7110
81300	-0.04	-19.99	10.34	-438.24	-348.02	4418.167	7110
81400	-0.05	-19.99	10.30	-438.61	-349.00	4418.255	7110
81500	-0.31	-20.04	10.43	-437.78	-347.68	4418.399	7110
81600	-0.07	-19.96	10.30	-438.79	-349.31	4418.456	7110
81700	-0.43	-20.00	10.37	-437.89	-347.83	4418.603	7110
81800	0.10	-19.93	10.38	-438.01	-347.56	4418.672	7110
81900	-0.13	-20.01	10.32	-438.56	-348.73	4418.739	7110
82000	-0.03	-19.98	10.34	-438.07	-347.80	4418.856	7110
82100	-0.25	-20.03	10.45	-437.13	-346.46	4419.001	7110
82200	-0.03	-19.99	10.38	-437.65	-346.46	4419.056	7110
82300	-0.05	-19.99	10.32	-438.58	-348.33	4419.169	7110
82400	-0.11	-19.95	10.35	-438.21	-347.52	4419.248	7110
82500	0.04	-20.00	10.36	-438.85	-347.89	4419.396	7110
82600	-0.04	-19.96	10.31	-439.15	-348.36	4419.453	7110
82700	-0.06	-19.99	10.34	-438.76	-348.22	4419.559	7110
82800	-0.09	-20.00	10.32	-439.04	-348.69	4419.670	7110
82900	-0.08	-19.98	10.35	-438.81	-348.03	4419.743	7110
83000	-0.14	-19.97	10.38	-438.38	-347.71	4419.867	7110
83100	-0.07	-20.02	10.32	-438.84	-348.54	4419.958	7110
83200	-0.03	-19.95	10.32	-438.90	-348.61	4420.062	7110
83300	-0.07	-19.98	10.37	-438.27	-347.57	4420.165	7110
83400	-0.04	-20.01	10.35	-438.29	-347.93	4420.241	7110
83500	0.02	-19.94	10.29	-439.50	-349.50	4420.392	7110
83600	-0.15	-19.98	10.34	-439.09	-348.70	4420.456	7110
83700	-0.06	-20.00	10.33	-438.53	-348.41	4420.569	7110
83800	-0.04	-20.01	10.34	-439.16	-349.19	4420.697	7110
83900	-0.08	-19.98	10.30	-439.62	-349.35	4420.742	7110
84000	0.03	-19.99	10.26	-440.03	-349.53	4420.860	7110
84100	-0.07	-19.99	10.24	-440.55	-350.18	4420.956	7110
84200	-0.04	-19.98	10.25	-440.55	-349.54	4421.069	7110
84300	-0.00	-20.00	10.25	-441.26	-350.92	4421.154	7110
84400	-0.10	-20.00	10.30	-440.91	-350.24	4421.241	7110
84500	-0.02	-19.96	10.25	-440.90	-350.72	4421.388	7110
84600	0.00	-20.00	10.28	-441.55	-350.87	4421.457	7110
84700	-0.07	-20.00	10.27	-442.81	-352.53	4421.561	7110
84800	-0.07	-20.00	10.21	-443.79	-353.12	4421.657	7110
84900	-0.03	-19.98	10.23	-443.22	-352.37	4421.752	7110
85000	-0.09	-20.01	10.27	-442.94	-352.06	4421.853	7110
85100	-0.12	-19.98	10.29	-442.07	-350.76	4421.976	7110
85200	-0.10	-19.96	10.35	-440.63	-349.02	4422.062	7110
85300	-0.07	-19.94	10.26	-441.63	-350.99	4422.167	7110
85400	-0.10	-19.98	10.36	-439.73	-348.82	4422.271	7110
85500	0.00	-20.01	10.32	-439.92	-348.96	4422.357	7110
85600	-0.09	-19.99	10.30	-439.96	-348.68	4422.451	7110
85700	-0.09	-19.99	10.33	-439.47	-347.83	4422.571	7110
85800	-0.07	-20.01	10.36	-438.68	-346.94	4422.657	7110
85900	-0.08	-19.99	10.36	-438.48	-346.55	4422.757	7110
86000	-0.16	-19.90	10.34	-438.63	-347.05	4422.898	7110
86100	-0.08	-19.99	10.39	-438.11	-346.22	4422.976	7110
86200	-0.06	-19.97	10.35	-438.52	-347.05	4423.061	7110
86300	-0.07	-19.98	10.38	-438.54	-346.46	4423.160	7110
86400	-0.04	-19.99	10.34	-438.97	-347.04	4423.276	7110
86500	0.10	-20.01	10.39	-438.65	-346.23	4423.394	7110
86600	-0.04	-19.98	10.34	-439.27	-347.76	4423.452	7110
86700	-0.02	-19.98	10.25	-440.73	-349.68	4423.586	7110
86800	-0.07	-20.01	10.26	-440.81	-350.04	4423.679	7110
86900	-0.18	-19.96	10.30	-440.86	-349.80	4423.741	7110
87000	0.00	-20.00	10.29	-440.36	-348.72	4423.850	7110
87100	0.12	-20.09	10.22	-440.78	-349.35	4424.000	7110
87200	-0.12	-19.96	10.29	-440.80	-349.43	4424.065	7110
87300	0.21	-19.82	10.16	-442.18	-350.76	4424.203	7110
87400	-0.13	-20.00	10.29	-440.74	-349.50	4424.246	7110
87500	-0.16	-20.00	10.30	-441.13	-349.78	4424.391	7110
87600	-0.08	-19.97	10.33	-440.18	-348.64	4424.457	7110
87700	-0.09	-20.01	10.28	-441.18	-349.69	4424.571	7110
87800	-0.03	-19.97	10.37	-439.41	-348.14	4424.700	7110
87900	-0.01	-20.00	10.29	-440.83	-350.10	4424.740	7110
88000	-0.09	-19.98	10.33	-440.51	-349.92	4424.872	7110
88100	-0.12	-19.99	10.29	-440.84	-350.26	4424.954	7110
88200	-0.05	-20.02	10.26	-441.69	-350.79	4425.089	7110
88300	-0.05	-19.95	10.24	-441.52	-351.19	4425.156	7110
88400	-0.14	-20.01	10.31	-440.40	-349.89	4425.240	7110
88500	-0.03	-20.10	10.32	-439.97	-348.80	4425.399	7110
88600	-0.15	-19.96	10.36	-440.18	-349.03	4425.454	7110
88700	-0.03	-19.96	10.32	-440.23	-348.96	4425.556	7110
88800	-0.05	-19.98	10.32	-439.96	-348.23	4425.670	7110
88900	-0.08	-19.96	10.30	-440.41	-349.21	4425.798	7110
89000	-0.10	-19.96	10.30	-440.61	-349.28	4425.855	7110
89100	-0.02	-20.00	10.30	-440.72	-349.80	4425.969	7110
89200	-0.15	-19.98	10.28	-441.97	-350.74	4426.065	7110
89300	-0.04	-19.99	10.28	-441.54	-349.61	4426.168	7110
89400	-0.06	-19.97	10.28	-441.57	-350.48	4426.239	7110
89500	0.01	-20.04	10.23	-442.17	-350.63	4426.372	7110
89600	-0.15	-20.03	10.28	-442.42	-351.10	4426.491	7110
89700	-0.09	-19.98	10.26	-442.30	-351.07	4426.564	7110
89800	-0.13	-19.99	10.23	-442.97	-351.51	4426.665	7110
89900	-0.02	-20.01	10.27	-442.02	-350.36	4426.740	7110
90000	-0.11	-19.99	10.31	-442.34	-350.22	4426.855	7110
90100	-0.08	-20.00	10.27	-442.85	-351.44	4426.968	7110
90200	-0.14	-19.99	10.29	-442.85	-350.78	4427.063	7110
90300	-0.08	-20.03	10.27	-442.96	-351.16	4427.182	7110
90400	-0.04	-19.97	10.25	-443.51	-351.85	4427.240	7110
90500	-0.08	-19.97	10.26	-443.78	-351.81	4427.354	7110
90600	-0.09	-19.96	10.26	-443.51	-351.85	4427.459	7110
90700	-0.05	-19.94	10.27	-444.03	-352.48	4427.571	7110
90800	-0.15	-19.97	10.28	-443.97	-352.16	4427.661	7110
90900	-0.08	-19.99	10.28	-443.36	-351.65	4427.756	7110
91000	0.04	-19.92	10.26	-442.58	-350.69	4427.891	7110
91100	-0.07	-20.00	10.33	-442.49	-350.41	4427.956	7110
91200	-0.08	-19.94	10.29	-442.64	-350.54	4428.088	7110
91300	-0.04	-19.97	10.30	-442.68	-350.62	4428.159	7110
91400	-0.06	-19.98	10.33	-441.86	-349.32	4428.273	7110
91500	-0.09	-19.96	10.34	-441.44	-348.64	4428.355	7110
91600	-0.13	-19.97	10.28	-442.24	-350.24	4428.484	7110
91700	-0.15	-19.98	10.34	-441.00	-348.67	4428.580	7110
91800	-0.01	-19.99	10.27	-442.43	-350.24	4428.602	7110
91900	-0.07	-20.00	10.30	-442.64	-350.32	4428.696	7110
92000	-0.19	-19.92	10.32	-442.54	-350.53	4428.833	7110
92100	-0.12	-19.98	10.27	-442.81	-351.04	4428.890	7110
92200	-0.05	-20.00	10.34	-441.06	-348.46	4429.027	7110
92300	0.03	-19.96	10.32	-441.93	-349.44	4429.096	7110
92400	-0.14	-19.99	10.32	-442.54	-349.99	4429.214	7110
92500	-0.06	-20.02	10.27	-443.61	-351.22	4429.304	7110
92600	-0.22	-19.94	10.33	-442.78	-350.44	4429.398	7110
92700	-0.27	-20.12	10.24	-443.49	-351.85	4429.541	7110
92800	-0.05	-19.97	10.31	-442.36	-350.31	4429.598	7110
92900	-0.07	-19.98	10.30	-442.37	-350.39	4429.692	7110
93000	-0.09	-19.99	10.36	-441.79	-349.21	4429.809	7110
93100	-0.01	-19.98	10.30	-442.11	-350.08	4429.891	7110
93200	-0.03	-19.98	10.36	-442.14	-349.77	4430.008	7110
93300	-0.08	-19.99	10.32	-442.65	-350.46	4430.093	7110
93400	-0.06	-19.95	10.35	-442.17	-350.00	4430.194	7110
93500	-0.08	-20.01	10.32	-442.88	-350.54	4430.311	7110
93600	-0.03	-19.99	10.30	-443.24	-351.03	4430.394	7110
93700	-0.04	-19.97	10.26	-444.75	-352.90	4430.485	7110
93800	-0.12	-19.96	10.26	-445.22	-353.24	4430.608	7110
93900	-0.11	-20.00	10.24	-445.17	-353.13	4430.715	7110
94000	-0.03	-19.96	10.32	-444.64	-352.29	4430.808	7110
94100	-0.08	-19.97	10.30	-445.57	-353.24	4430.894	7110
94200	0.01	-19.99	10.23	-446.73	-354.74	4431.008	7110
94300	0.06	-20.18	10.23	-445.70	-354.21	4431.145	7110
94400	-0.07	-20.00	10.30	-446.59	-354.13	4431.196	7110
94500	0.08	-20.03	10.20	-448.78	-356.06	4431.333	7110
94600	-0.12	-20.00	10.30	-447.80	-355.07	4431.419	7110
94700	-0.01	-20.00	10.28	-448.80	-355.49	4431.486	7110
94800	-0.10	-19.98	10.31	-449.20	-355.85	4431.599	7110
94900	-0.21	-19.95	10.26	-450.52	-358.37	4431.736	7110
95000	-0.07	-19.99	10.28	-449.07	-356.04	4431.814	7110
95100	-0.12	-19.97	10.25	-449.04	-356.58	4431.930	7110
95200	-0.16	-19.96	10.31	-447.77	-355.06	4431.986	7110
95300	0.02	-20.03	10.36	-445.64	-352.88	4432.120	7110
95400	-0.08	-19.95	10.35	-445.59	-352.23	4432.197	7110
95500	-0.18	-19.96	10.39	-444.36	-351.29	4432.301	7110
95600	-0.05	-20.01	10.36	-444.24	-350.86	4432.400	7110
95700	-0.21	-19.99	10.37	-443.66	-350.73	4432.486	7110
95800	-0.30	-19.92	10.37	-442.42	-349.25	4432.640	7110
95900	-0.14	-19.97	10.43	-441.43	-348.54	4432.697	7110
96000	-0.09	-19.92	10.43	-440.99	-347.55	4432.833	7110
96100	-0.08	-19.99	10.42	-441.32	-347.96	4432.891	7110
96200	-0.07	-19.99	10.39	-441.42	-348.04	4432.986	7110
96300	-0.27	-20.01	10.37	-441.97	-348.53	4433.119	7110
96400	-0.07	-20.00	10.38	-441.43	-348.40	4433.197	7110
96500	-0.01	-19.94	10.41	-442.11	-349.70	4433.332	7110
96600	-0.03	-19.99	10.38	-441.49	-349.14	4433.402	7110
96700	-0.07	-19.95	10.40	-442.16	-349.44	4433.543	7110
96800	-0.07	-19.98	10.34	-443.19	-350.27	4433.594	7110
96900	-0.12	-19.98	10.33	-443.26	-351.02	4433.692	7110
97000	-0.09	-20.00	10.34	-442.97	-350.78	4433.814	7110
97100	-0.11	-19.99	10.38	-442.77	-351.22	4433.917	7110
97200	-0.04	-20.04	10.34	-442.87	-350.84	4434.043	7110
97300	0.03	-20.00	10.32	-443.18	-350.45	4434.097	7110
97400	0.02	-20.18	10.48	-443.18	-350.35	4434.245	7110
97500	-0.02	-20.00	10.33	-443.93	-351.07	4434.309	7110
97600	-0.04	-20.00	10.35	-443.42	-350.41	4434.396	7110
97700	-0.11	-19.98	10.33	-444.04	-351.24	4434.486	7110
97800	-0.12	-19.84	10.41	-441.55	-348.60	4434.642	7110
97900	-0.08	-20.02	10.35	-443.41	-350.46	4434.699	7110
98000	-0.23	-19.94	10.28	-444.63	-352.67	4434.839	7110
98100	-0.10	-19.98	10.25	-445.27	-353.00	4434.896	7110
98200	-0.09	-19.92	10.26	-445.25	-353.40	4435.041	7110
98300	-0.08	-20.00	10.32	-444.74	-351.89	4435.096	7110
98400	-0.13	-19.97	10.32	-444.64	-351.79	4435.198	7110
98500	-0.03	-20.00	10.34	-443.95	-350.64	4435.308	7110
98600	-0.03	-19.99	10.34	-444.55	-351.04	4435.423	7110
98700	-0.09	-19.98	10.34	-444.42	-351.27	4435.487	7110
98800	-0.13	-20.00	10.32	-443.92	-350.28	4435.613	7110
98900	-0.13	-20.00	10.40	-443.40	-349.64	4435.723	7110
99000	-0.01	-19.98	10.37	-443.88	-349.36	4435.810	7110
99100	-0.14	-20.05	10.34	-444.42	-350.81	4435.938	7110
99200	-0.09	-19.99	10.38	-443.80	-349.91	4435.986	7110
99300	0.03	-19.98	10.37	-443.86	-350.61	4436.117	7110
99400	-0.08	-19.98	10.37	-443.54	-350.48	4436.198	7110
99500	-0.08	-19.97	10.38	-443.98	-350.42	4436.304	7110
99600	-0.07	-19.99	10.34	-444.86	-351.78	4436.424	7110
99700	-0.11	-19.97	10.35	-444.09	-350.81	4436.484	7110
99800	-0.08	-19.99	10.39	-442.96	-348.88	4436.591	7110
99900	-0.10	-19.98	10.36	-444.00	-349.82	4436.700	7110
100000	-0.14	-19.95	10.36	-443.90	-349.88	4436.815	7110
100100	-0.04	-19.97	10.36	-443.74	-349.27	4436.891	7110
100200	-0.10	-19.97	10.38	-443.17	-348.57	4436.986	7110
100300	-0.19	-19.95	10.33	-444.27	-350.09	4437.127	7110
100400	-0.08	-19.99	10.35	-443.89	-349.77	4437.199	7110
100500	-0.04	-19.99	10.36	-443.56	-349.03	4437.314	7110
100600	-0.02	-19.99	10.30	-443.64	-349.25	4437.432	7110
100700	-0.13	-20.00	10.33	-443.52	-349.85	4437.486	7110
100800	-0.05	-19.98	10.30	-444.06	-349.86	4437.636	7110
100900	-0.15	-19.97	10.35	-443.63	-348.90	4437.693	7110
101000	-0.10	-19.98	10.33	-443.69	-349.40	4437.833	7110
101100	-0.04	-19.98	10.36	-443.43	-348.96	4437.894	7110
101200	-0.04	-20.05	10.35	-443.21	-348.84	4438.027	7110
101300	-0.07	-19.98	10.35	-443.34	-349.26	4438.095	7110
101400	-0.10	-20.01	10.35	-443.64	-348.31	4438.236	7110
101500	-0.11	-19.97	10.35	-443.99	-349.24	4438.309	7110
101600	-0.12	-20.10	10.33	-442.80	-348.21	4438.439	7110
101700	0.02	-20.02	10.36	-443.84	-349.16	4438.536	7110
101800	-0.06	-19.97	10.40	-443.08	-348.38	4438.598	7110
101900	-0.05	-19.98	10.41	-443.32	-349.05	4438.697	7110
102000	-0.15	-19.98	10.41	-442.61	-348.79	4438.809	7110
102100	-0.04	-19.97	10.42	-442.20	-347.67	4438.917	7110
102200	-0.14	-19.92	10.37	-443.30	-348.58	4439.031	7110
102300	-0.09	-19.97	10.40	-442.94	-348.56	4439.096	7110
102400	-0.02	-20.12	10.46	-442.04	-347.14	4439.243	7110
102500	-0.10	-19.99	10.42	-442.87	-348.28	4439.309	7110
102600	-0.06	-19.95	10.40	-443.64	-348.75	4439.428	7110
102700	-0.06	-19.98	10.38	-443.36	-348.77	4439.486	7110
102800	-0.09	-19.92	10.44	-443.24	-348.32	4439.623	7110
102900	-0.10	-19.98	10.41	-443.80	-349.10	4439.701	7110
103000	-0.01	-20.00	10.43	-443.26	-349.03	4439.812	7110
103100	-0.05	-19.98	10.42	-443.69	-349.21	4439.889	7110
103200	-0.03	-20.01	10.38	-444.58	-349.61	4439.987	7110
103300	-0.07	-20.01	10.37	-445.25	-350.45	4440.098	7110
103400	-0.05	-19.99	10.38	-444.51	-349.25	4440.227	7110
103500	-0.04	-19.98	10.39	-445.15	-349.64	4440.311	7110
103600	-0.16	-19.98	10.41	-445.90	-350.42	4440.426	7110
103700	0.00	-19.98	10.32	-446.72	-351.42	4440.486	7110
103800	-0.08	-19.99	10.38	-446.65	-350.79	4440.617	7110
103900	-0.04	-19.99	10.37	-447.20	-351.63	4440.702	7110
104000	-0.08	-20.01	10.37	-447.92	-352.17	4440.810	7110
104100	0.16	-19.77	10.23	-449.82	-354.23	4440.945	7110
104200	-0.10	-19.95	10.36	-448.50	-352.90	4440.985	7110
104300	-0.32	-20.16	10.27	-448.36	-352.48	4441.145	7110
104400	-0.05	-20.00	10.38	-449.31	-353.51	4441.201	7110
104500	-0.10	-19.98	10.40	-448.86	-352.75	4441.308	7110
104600	-0.10	-19.99	10.41	-448.61	-352.30	4441.425	7110
104700	-0.09	-19.97	10.39	-449.07	-352.51	4441.485	7110
104800	-0.06	-19.97	10.41	-448.94	-352.44	4441.599	7110
104900	-0.11	-19.99	10.36	-450.40	-353.80	4441.699	7110
105000	-0.12	-19.96	10.38	-450.33	-353.31	4441.813	7110
105100	-0.06	-19.96	10.39	-450.83	-353.23	4441.889	7110
105200	-0.13	-19.99	10.37	-450.22	-353.89	4441.989	7110
105300	-0.03	-20.02	10.39	-450.91	-354.06	4442.119	7110
105400	-0.06	-20.02	10.33	-451.60	-355.11	4442.197	7110
105500	-0.02	-19.99	10.38	-451.12	-354.24	4442.330	7110
105600	-0.12	-19.95	10.36	-451.42	-354.83	4442.391	7110
105700	-0.04	-19.91	10.40	-450.63	-354.02	4442.527	7110
105800	-0.04	-20.00	10.36	-451.04	-354.26	4442.599	7110
105900	0.03	-19.91	10.34	-451.53	-354.64	4442.735	7110
106000	-0.09	-19.98	10.37	-451.68	-354.58	4442.834	7110
106100	-0.09	-20.00	10.39	-451.82	-354.66	4442.889	7110
106200	-0.00	-19.99	10.36	-452.10	-355.09	4442.986	7110
106300	-0.12	-20.00	10.35	-453.19	-356.22	4443.106	7110
106400	-0.09	-20.00	10.37	-452.26	-355.30	4443.234	7110
106500	-0.13	-19.98	10.39	-451.90	-354.18	4443.306	7110
106600	0.01	-19.93	10.40	-452.13	-354.04	4443.430	7110
106700	-0.16	-19.94	10.36	-452.73	-354.94	4443.529	7110
106800	-0.13	-20.00	10.40	-452.02	-354.26	4443.597	7110
106900	0.00	-19.90	10.31	-452.82	-355.11	4443.740	7110
107000	-0.04	-19.97	10.36	-452.58	-354.48	4443.812	7110
107100	0.05	-20.04	10.41	-451.23	-353.20	4443.928	7110
107200	-0.06	-19.94	10.43	-451.62	-353.86	4443.986	7110
107300	-0.12	-20.04	10.38	-451.84	-354.05	4444.117	7110
107400	-0.03	-19.86	10.37	-452.12	-354.90	4444.236	7110
107500	-0.10	-20.01	10.41	-452.22	-354.58	4444.315	7110
107600	-0.06	-19.98	10.37	-452.09	-354.51	4444.390	7110
107700	-0.11	-19.98	10.41	-451.39	-354.10	4444.498	7110
107800	-0.15	-19.94	10.37	-450.83	-353.59	4444.638	7110
107900	-0.03	-19.99	10.40	-450.68	-352.40	4444.697	7110
108000	-0.07	-19.97	10.35	-451.71	-353.24	4444.811	7110
108100	-0.21	-19.99	10.33	-452.82	-355.21	4444.922	7110
108100	-0.13	-19.99	10.38	-451.91	-353.55	4444.940	7110
108200	-0.14	-19.94	10.36	-451.18	-353.73	4445.078	7110
108300	-0.12	-20.00	10.38	-451.00	-353.32	4445.122	7110
108400	-0.07	-19.99	10.41	-450.12	-351.60	4445.252	7110
108500	-0.06	-19.96	10.41	-450.74	-352.28	4445.337	7110
108600	-0.02	-19.97	10.41	-450.00	-350.82	4445.443	7110
108700	-0.36	-20.07	10.44	-449.95	-350.76	4445.580	7110
108800	-0.11	-19.95	10.41	-450.15	-350.66	4445.628	7110
108900	-0.14	-20.06	10.40	-450.38	-350.29	4445.779	7110
109000	-0.10	-19.98	10.42	-450.52	-350.56	4445.836	7110
109100	0.00	-20.00	10.42	-450.39	-350.00	4445.955	7110
109200	-0.10	-19.97	10.43	-450.41	-349.56	4446.054	7110
109300	-0.10	-20.01	10.43	-449.88	-349.73	4446.162	7110
109400	-0.16	-19.99	10.44	-449.79	-349.86	4446.235	7110
109500	-0.11	-19.98	10.41	-449.21	-349.71	4446.346	7110
109600	-0.13	-19.98	10.41	-449.19	-350.24	4446.438	7110
109700	-0.13	-19.95	10.43	-448.43	-347.59	4446.555	7110
109800	-0.26	-19.99	10.45	-448.37	-347.03	4446.673	7110
109900	-0.02	-19.99	10.42	-449.06	-347.56	4446.734	7110
110000	-0.05	-19.97	10.36	-449.79	-347.24	4446.866	7110
110100	-0.11	-19.96	10.45	-448.64	-345.75	4446.943	7110
110200	-0.11	-19.96	10.39	-449.56	-348.22	4447.047	7110
110300	-0.57	-19.56	10.37	-449.12	-347.77	4447.188	7110
110400	-0.12	-19.99	10.42	-448.60	-347.44	4447.234	7110
110500	-0.17	-20.03	10.37	-449.14	-348.30	4447.377	7110
110600	-0.08	-19.97	10.41	-448.53	-347.31	4447.439	7110
110700	-0.16	-19.97	10.43	-447.63	-348.06	4447.562	7110
110800	-0.08	-19.96	10.44	-447.73	-348.34	4447.621	7110
110900	-0.13	-19.97	10.40	-448.29	-349.08	4447.752	7110
111000	0.01	-19.96	10.38	-448.84	-349.06	4447.836	7110
111100	-0.08	-19.99	10.39	-448.42	-347.96	4447.936	7110
111200	-0.28	-19.79	10.27	-447.97	-347.55	4448.085	7110
111300	-0.03	-20.01	10.42	-447.49	-345.70	4448.122	7110
111400	-0.12	-19.97	10.36	-448.86	-347.11	4448.270	7110
111500	-0.09	-19.99	10.37	-449.13	-346.94	4448.335	7110
111600	-0.07	-20.00	10.42	-448.06	-345.52	4448.459	7110
111700	-0.04	-19.98	10.40	-448.30	-344.89	4448.542	7110
111800	-0.05	-19.98	10.50	-446.74	-342.81	4448.675	7110
111900	-0.04	-19.98	10.41	-447.20	-342.94	4448.735	7110
112000	-0.03	-20.00	10.40	-447.67	-343.20	4448.856	7110
112100	-0.05	-20.00	10.41	-447.88	-343.04	4448.940	7110
112200	-0.13	-19.99	10.41	-447.45	-342.77	4449.046	7110
112300	-0.09	-19.93	10.42	-447.46	-343.88	4449.176	7110
112400	-0.10	-20.00	10.41	-448.36	-345.70	4449.235	7110
112500	-0.10	-20.01	10.35	-448.99	-346.37	4449.336	7110
112600	-0.07	-19.99	10.39	-448.48	-346.03	4449.443	7110
112700	-0.19	-19.97	10.34	-448.26	-343.92	4449.579	7110
112800	-0.09	-19.96	10.33	-448.70	-343.69	4449.620	7110
112900	-0.07	-19.93	10.37	-447.50	-342.14	4449.773	7110
113000	-0.17	-19.94	10.38	-447.99	-341.90	4449.873	7110
113100	-0.12	-20.00	10.38	-447.70	-342.04	4449.940	7110
113200	0.03	-19.99	10.36	-447.72	-341.96	4450.051	7110
113300	-0.03	-20.02	10.40	-447.18	-342.31	4450.175	7110
113400	-0.16	-20.01	10.38	-447.98	-342.76	4450.234	7110
113500	-0.04	-19.99	10.36	-448.20	-343.37	4450.338	7110
113600	-0.01	-19.99	10.32	-448.23	-343.77	4450.442	7110
113700	-0.01	-19.98	10.39	-448.35	-342.98	4450.579	7110
113800	-0.07	-20.00	10.38	-448.05	-343.25	4450.625	7110
113900	-0.14	-19.96	10.37	-448.00	-345.03	4450.732	7110
114000	-0.07	-20.02	10.36	-447.84	-344.68	4450.845	7110
114100	-0.09	-19.96	10.42	-446.34	-343.17	4450.980	7110
114200	-0.05	-20.03	10.41	-446.77	-342.86	4451.056	7110
114300	-0.16	-19.96	10.34	-447.70	-345.84	4451.175	7110
114400	-0.10	-19.99	10.36	-448.31	-345.99	4451.233	7110
114500	-0.05	-19.99	10.35	-448.79	-345.66	4451.344	7110
114600	-0.07	-19.98	10.33	-448.67	-346.21	4451.441	7110
114700	-0.04	-19.99	10.28	-449.38	-347.23	4451.548	7110
114800	-0.15	-19.98	10.35	-448.53	-346.20	4451.626	7110
114900	-0.07	-20.00	10.33	-449.14	-346.76	4451.733	7110
115000	-0.08	-20.02	10.34	-448.43	-345.38	4451.839	7110
115100	-0.09	-19.98	10.37	-448.19	-345.15	4451.946	7110
115200	-0.04	-19.98	10.37	-447.83	-344.70	4452.052	7110
115300	-0.12	-20.03	10.37	-447.86	-344.73	4452.131	7110
115400	-0.10	-19.96	10.32	-449.34	-347.36	4452.246	7110
115500	-0.05	-20.03	10.39	-446.88	-344.56	4452.374	7110
115600	-0.09	-19.99	10.36	-448.42	-346.87	4452.439	7110
115700	-0.07	-19.98	10.32	-448.68	-347.11	4452.553	7110
115800	-0.13	-19.99	10.32	-448.48	-346.86	4452.624	7110
115900	-0.23	-20.00	10.32	-448.66	-346.68	4452.766	7110
116000	-0.04	-20.00	10.30	-448.93	-346.82	4452.836	7110
116100	-0.04	-20.00	10.32	-448.86	-345.90	4452.938	7110
116200	-0.02	-19.93	10.30	-449.92	-346.85	4453.047	7110
116300	-0.08	-20.01	10.29	-450.45	-347.67	4453.126	7110
116400	0.01	-20.01	10.28	-451.03	-348.71	4453.248	7110
116500	-0.06	-20.01	10.30	-453.06	-350.89	4453.379	7110
116600	-0.27	-20.04	10.31	-453.10	-350.29	4453.481	7110
116700	-0.02	-19.98	10.25	-453.95	-350.37	4453.552	7110
116800	-0.09	-19.98	10.24	-455.38	-352.11	4453.622	7110
116900	-0.14	-19.95	10.27	-456.00	-352.42	4453.769	7110
117000	-0.07	-19.99	10.23	-455.90	-353.33	4453.839	7110
117100	-0.06	-19.92	10.26	-455.32	-352.14	4453.953	7110
117200	-0.03	-19.97	10.24	-455.32	-352.48	4454.054	7110
117300	-0.12	-20.00	10.27	-454.45	-351.02	4454.134	7110
117400	-0.18	-20.00	10.29	-454.05	-349.41	4454.233	7110
117500	-0.13	-19.99	10.28	-453.51	-349.97	4454.339	7110
117600	-0.13	-20.01	10.29	-453.08	-348.41	4454.467	7110
117700	-0.13	-19.97	10.33	-452.83	-348.24	4454.552	7110
117800	-0.14	-19.98	10.32	-452.15	-346.99	4454.662	7110
117900	-0.11	-19.97	10.36	-451.33	-345.54	4454.734	7110
118000	-0.05	-19.97	10.35	-450.82	-344.84	4454.849	7110
118100	-0.08	-19.99	10.36	-450.65	-344.95	4454.954	7110
118200	-0.11	-20.00	10.39	-449.59	-344.03	4455.048	7110
118300	-0.15	-19.97	10.42	-449.72	-344.80	4455.161	7110
118400	-0.10	-19.99	10.40	-449.37	-344.64	4455.234	7110
118500	-0.12	-19.99	10.39	-449.02	-345.88	4455.351	7110
118600	0.02	-20.05	10.35	-448.40	-344.51	4455.484	7110
118700	-0.07	-20.01	10.40	-448.62	-344.41	4455.553	7110
118800	-0.08	-19.99	10.44	-447.74	-343.92	4455.663	7110
118900	-0.11	-19.99	10.41	-448.35	-344.48	4455.733	7110
119000	-0.15	-19.96	10.44	-447.36	-344.62	4455.855	7110
119100	-0.04	-20.00	10.41	-447.59	-343.88	4455.976	7110
119200	-0.07	-19.99	10.44	-446.88	-343.24	4456.051	7110
119300	-0.04	-19.96	10.42	-447.18	-343.52	4456.161	7110
119400	-0.07	-19.96	10.45	-447.13	-343.58	4456.235	7110
119500	-0.13	-20.00	10.45	-447.13	-343.65	4456.360	7110
119600	-0.06	-19.98	10.46	-446.61	-342.85	4456.442	7110
119700	-0.07	-19.99	10.45	-446.25	-342.38	4456.547	7110
119800	-0.05	-19.99	10.49	-445.70	-341.62	4456.625	7110
119900	-0.04	-20.02	10.44	-446.36	-342.76	4456.736	7110
120000	-0.24	-19.79	10.46	-447.74	-344.00	4456.883	7110
120100	-0.01	-19.98	10.42	-447.79	-343.66	4456.943	7110
120200	0.02	-19.97	10.43	-447.98	-344.21	4457.056	7110
120300	-0.13	-19.98	10.44	-448.31	-345.52	4457.121	7110
120400	-0.05	-20.02	10.44	-447.91	-344.62	4457.233	7110
120500	-0.09	-19.99	10.40	-449.52	-345.59	4457.346	7110
120600	-0.10	-19.98	10.42	-449.04	-343.52	4457.441	7110
120700	-0.08	-19.96	10.39	-449.41	-344.80	4457.556	7110
120800	-0.03	-20.00	10.37	-449.68	-344.12	4457.628	7110
120900	-0.03	-19.97	10.33	-451.06	-342.82	4457.759	7110
121000	-0.12	-19.98	10.36	-450.79	-342.28	4457.836	7110
121100	-0.03	-19.98	10.39	-450.68	-341.63	4457.939	7110
121200	-0.02	-19.99	10.34	-451.74	-344.76	4458.053	7110
121300	-0.13	-19.96	10.35	-451.46	-345.02	4458.142	7110
121400	-0.08	-19.98	10.38	-451.01	-344.60	4458.234	7110
121500	0.02	-19.99	10.37	-451.36	-345.56	4458.355	7110
121600	0.03	-19.94	10.38	-450.93	-344.74	4458.471	7110
121700	-0.04	-20.00	10.39	-450.82	-345.73	4458.551	7110
121800	-0.05	-19.97	10.39	-451.37	-347.06	4458.679	7110
121900	-0.10	-19.98	10.36	-452.35	-347.58	4458.734	7110
122000	0.04	-20.00	10.35	-451.93	-345.46	4458.871	7110
122100	-0.17	-19.98	10.35	-452.18	-347.24	4458.943	7110
122200	-0.01	-19.98	10.35	-452.03	-347.40	4459.079	7110
122300	-0.32	-20.15	10.38	-451.75	-347.59	4459.185	7110
122400	-0.03	-19.96	10.36	-451.53	-345.26	4459.234	7110
122500	-0.11	-19.98	10.37	-451.32	-344.33	4459.338	7110
122600	-0.11	-20.03	10.36	-452.29	-345.21	4459.456	7110
122700	-0.08	-19.99	10.34	-452.35	-345.37	4459.548	7110
122800	-0.17	-19.99	10.39	-451.85	-343.94	4459.663	7110
122900	-0.08	-19.98	10.40	-451.89	-343.74	4459.735	7110
123000	-0.13	-19.98	10.38	-452.49	-344.56	4459.842	7110
123100	0.04	-19.98	10.33	-452.31	-343.84	4459.939	7110
123200	0.00	-19.98	10.38	-452.35	-343.45	4460.046	7110
123300	-0.18	-19.97	10.42	-452.15	-343.38	4460.162	7110
123400	-0.08	-19.98	10.38	-452.83	-343.85	4460.234	7110
123500	-0.04	-20.01	10.35	-452.50	-344.39	4460.353	7110
123600	-0.20	-19.92	10.44	-452.22	-343.32	4460.475	7110
123700	-0.03	-20.00	10.43	-451.88	-342.88	4460.555	7110
123800	-0.12	-20.00	10.39	-452.62	-344.52	4460.628	7110
123900	-0.12	-19.97	10.39	-453.33	-345.77	4460.734	7110
124000	-0.07	-20.04	10.39	-453.02	-343.51	4460.869	7110
124100	-0.09	-20.00	10.38	-454.18	-344.25	4460.938	7110
124200	-0.12	-19.98	10.35	-454.73	-346.17	4461.050	7110
124300	-0.09	-19.99	10.37	-454.01	-344.88	4461.135	7110
124400	-0.06	-19.94	10.43	-453.17	-343.42	4461.238	7110
124500	-0.06	-19.99	10.41	-453.85	-343.50	4461.292	7110
124600	-0.04	-19.99	10.37	-454.73	-345.32	4461.366	7110
124700	-0.14	-19.99	10.45	-453.58	-343.46	4461.478	7110
124800	-0.06	-20.00	10.46	-453.70	-343.56	4461.590	7110
124900	-0.32	-20.08	10.40	-453.66	-344.16	4461.723	7110
125000	-0.12	-19.97	10.45	-454.04	-344.49	4461.783	7110
125100	0.02	-19.98	10.42	-454.01	-342.60	4461.913	7110
125200	-0.15	-19.96	10.47	-453.44	-342.18	4461.993	7110
125300	-0.09	-19.98	10.47	-453.79	-342.29	4462.079	7110
125400	-0.07	-19.98	10.46	-453.30	-341.72	4462.188	7110
125500	-0.18	-19.97	10.45	-454.54	-344.92	4462.295	7110
125600	-0.02	-19.98	10.48	-453.10	-342.51	4462.373	7110
125700	-0.12	-19.95	10.52	-452.21	-340.93	4462.481	7110
125800	-0.17	-20.03	10.52	-452.65	-341.78	4462.613	7110
125900	-0.13	-19.94	10.51	-452.14	-340.33	4462.710	7110
126000	-0.04	-19.97	10.49	-452.33	-338.66	4462.787	7110
126100	-0.14	-19.98	10.55	-451.10	-337.78	4462.864	7110
126200	-0.05	-19.97	10.47	-452.20	-341.22	4462.986	7110
126300	-0.02	-20.00	10.46	-452.52	-340.30	4463.081	7110
126400	-0.14	-20.02	10.46	-453.60	-339.66	4463.211	7110
126500	-0.01	-19.98	10.46	-452.96	-339.51	4463.281	7110
126600	-0.10	-19.98	10.45	-452.86	-340.22	4463.408	7110
126700	-0.15	-19.97	10.47	-452.18	-339.04	4463.480	7110
126800	-0.03	-19.99	10.45	-452.64	-339.83	4463.582	7110
126900	-0.10	-19.99	10.48	-452.80	-339.37	4463.687	7110
127000	-0.13	-19.98	10.55	-452.02	-336.71	4463.806	7110
127100	-0.19	-19.99	10.52	-451.79	-336.40	4463.863	7110
127200	-0.06	-19.99	10.47	-451.88	-337.98	4463.995	7110
127300	-0.24	-20.00	10.51	-451.97	-338.04	4464.110	7110
127400	0.01	-19.96	10.49	-451.24	-338.02	4464.185	7110
127500	-0.15	-19.98	10.50	-451.72	-338.24	4464.278	7110
127600	0.00	-20.01	10.51	-451.15	-336.58	4464.411	7110
127700	-0.11	-19.98	10.52	-451.08	-336.55	4464.478	7110
127800	0.04	-19.98	10.50	-451.67	-338.03	4464.604	7110
127900	-0.06	-20.01	10.50	-451.95	-338.51	4464.686	7110
128000	-0.06	-19.97	10.46	-451.77	-338.51	4464.812	7110
128100	-0.16	-19.96	10.54	-450.58	-337.20	4464.867	7110
128200	-0.02	-19.98	10.50	-450.71	-337.86	4464.981	7110
128300	-0.04	-20.00	10.51	-451.13	-338.19	4465.080	7110
128400	-0.05	-19.99	10.50	-451.29	-339.77	4465.214	7110
128500	-0.09	-19.99	10.49	-451.78	-339.10	4465.279	7110
128600	-0.02	-19.96	10.46	-451.61	-338.42	4465.408	7110
128700	-0.17	-19.94	10.50	-451.31	-338.98	4465.524	7110
128800	-0.06	-20.02	10.48	-451.60	-338.84	4465.582	7110
128900	-0.26	-19.97	10.58	-450.74	-338.10	4465.728	7110
129000	-0.06	-20.00	10.50	-451.51	-338.13	4465.794	7110
129100	-0.17	-20.02	10.54	-450.68	-337.94	4465.920	7110
129200	-0.12	-19.99	10.51	-451.30	-337.99	4465.980	7110
129300	-0.08	-20.00	10.48	-451.26	-338.50	4466.119	7110
129400	-0.05	-19.78	10.43	-453.11	-340.33	4466.229	7110
129500	-0.14	-19.98	10.48	-452.34	-339.13	4466.288	7110
129600	-0.09	-19.97	10.48	-452.12	-338.37	4466.365	7110
129700	-0.15	-20.01	10.47	-452.46	-337.49	4466.496	7110
129800	-0.08	-19.94	10.49	-451.55	-337.18	4466.580	7110
129900	-0.10	-19.98	10.47	-451.30	-337.24	4466.685	7110
130000	-0.05	-19.96	10.53	-451.71	-335.42	4466.811	7110
130100	-0.08	-20.02	10.56	-451.55	-333.88	4466.923	7110
130200	-0.06	-19.99	10.47	-452.17	-336.15	4466.981	7110
130300	0.14	-20.04	10.52	-450.24	-333.16	4467.126	7110
130400	-0.12	-20.02	10.47	-451.28	-334.70	4467.185	7110
130500	-0.04	-19.99	10.46	-452.65	-335.95	4467.301	7110
130600	-0.07	-19.96	10.50	-451.25	-333.37	4467.368	7110
130700	-0.10	-19.98	10.47	-452.38	-334.91	4467.484	7110
130800	-0.05	-19.99	10.48	-451.72	-333.55	4467.616	7110
130900	-0.06	-20.01	10.48	-452.43	-334.32	4467.687	7110
131000	-0.16	-19.98	10.47	-452.58	-334.94	4467.786	7110
131100	0.07	-19.96	10.49	-452.11	-331.35	4467.921	7110
131200	-0.07	-19.99	10.48	-452.48	-331.64	4467.979	7110
131300	-0.26	-19.94	10.52	-452.02	-330.31	4468.105	7110
131400	-0.03	-20.02	10.51	-451.93	-331.22	4468.189	7110
131500	-0.04	-19.95	10.50	-451.95	-331.26	4468.305	7110
131600	-0.10	-19.99	10.51	-452.11	-330.83	4468.369	7110
131700	0.01	-19.99	10.45	-452.47	-331.86	4468.479	7110
131800	-0.06	-19.99	10.44	-453.41	-332.65	4468.581	7110
131900	-0.07	-20.00	10.44	-452.88	-332.21	4468.704	7110
132000	-0.07	-19.97	10.47	-452.89	-331.99	4468.787	7110
132100	-0.14	-19.97	10.54	-451.97	-331.12	4468.908	7110
132200	-0.06	-20.00	10.50	-452.12	-331.52	4468.979	7110
132300	-0.04	-19.99	10.48	-452.23	-333.00	4469.089	7110
132400	-0.03	-19.96	10.47	-452.72	-332.64	4469.190	7110
132500	-0.08	-19.98	10.49	-452.43	-331.54	4469.295	7110
132600	-0.22	-19.92	10.50	-452.30	-330.68	4469.416	7110
132700	-0.04	-19.98	10.52	-451.97	-330.13	4469.478	7110
132800	-0.03	-20.00	10.55	-451.72	-329.87	4469.595	7110
132900	0.19	-19.84	10.50	-452.36	-331.19	4469.724	7110
133000	-0.21	-19.98	10.54	-451.95	-329.89	4469.792	7110
133100	-0.06	-19.99	10.54	-451.69	-328.73	4469.865	7110
133200	-0.16	-19.99	10.53	-451.39	-329.00	4469.980	7110
133300	0.00	-20.02	10.55	-450.80	-329.09	4470.111	7110
133400	-0.08	-19.98	10.50	-452.03	-330.75	4470.184	7110
133500	-0.10	-19.97	10.47	-452.89	-332.12	4470.290	7110
133600	-0.06	-19.94	10.44	-453.43	-334.01	4470.421	7110
133700	-0.09	-19.94	10.48	-452.55	-332.63	4470.486	7110
133800	-0.01	-19.98	10.52	-451.29	-331.82	4470.583	7110
133900	-0.01	-19.98	10.51	-452.48	-332.15	4470.686	7110
134000	-0.13	-19.98	10.45	-454.00	-334.11	4470.804	7110
134100	-0.11	-19.96	10.47	-453.74	-334.36	4470.864	7110
134200	-0.05	-20.03	10.44	-452.88	-332.98	4470.993	7110
134300	-0.06	-20.00	10.49	-452.89	-332.47	4471.082	7110
134400	-0.30	-20.03	9.87	-451.49	-335.18	4471.214	7110
134500	-0.65	-20.00	8.35	-445.27	-343.09	4471.276	7110
134600	-0.20	-19.95	8.33	-441.28	-338.27	4471.367	7110
134700	-0.17	-19.91	8.24	-440.75	-337.87	4471.494	7110
134800	-0.02	-19.96	8.25	-440.20	-336.99	4471.583	7110
134900	-0.07	-19.99	8.21	-440.23	-337.63	4471.690	7110
135000	0.02	-20.01	8.29	-439.77	-335.90	4471.783	7110
135100	-0.17	-19.95	8.25	-440.93	-337.48	4471.905	7110
135200	0.02	-19.96	8.19	-441.16	-337.29	4471.979	7110
135300	-0.08	-19.96	8.25	-440.57	-337.40	4472.082	7110
135400	-0.14	-19.95	8.30	-439.48	-336.13	4472.219	7110
135500	-0.15	-20.00	8.24	-440.28	-337.19	4472.279	7110
135600	-0.15	-20.03	8.26	-440.17	-337.57	4472.407	7110
135700	0.01	-20.01	8.20	-439.96	-337.52	4472.481	7110
135800	-0.15	-20.05	8.16	-440.21	-336.47	4472.618	7110
135900	-0.11	-19.94	8.18	-440.30	-337.76	4472.689	7110
136000	-0.06	-20.00	8.21	-439.67	-335.26	4472.781	7110
136100	0.17	-20.20	8.04	-440.78	-336.34	4472.927	7110
136200	-0.19	-19.97	8.30	-439.63	-334.86	4472.980	7110
136300	-0.01	-20.04	8.23	-439.57	-335.85	4473.116	7110
136400	-0.08	-19.99	8.23	-439.97	-335.81	4473.189	7110
136500	-0.07	-19.91	8.24	-440.38	-337.46	4473.312	7110
136600	-0.07	-19.96	8.25	-440.54	-337.93	4473.365	7110
136700	-0.07	-19.98	8.22	-440.24	-337.64	4473.479	7110
136800	-0.03	-20.01	8.20	-440.22	-338.19	4473.582	7110
136900	-0.13	-19.95	8.26	-439.51	-336.69	4473.699	7110
137000	-0.10	-19.98	8.19	-440.23	-337.80	4473.782	7110
137100	-0.04	-20.03	8.11	-440.29	-337.56	4473.884	7110
137200	-0.17	-20.04	8.23	-439.91	-336.47	4474.018	7110
137300	-0.12	-19.96	8.18	-440.11	-337.19	4474.081	7110
137400	-0.10	-19.97	8.18	-440.08	-336.60	4474.188	7110
137500	-0.05	-19.95	8.21	-440.32	-337.12	4474.320	7110
137600	-0.02	-19.98	8.17	-440.33	-337.73	4474.365	7110
137700	-0.12	-19.92	8.26	-440.34	-337.85	4474.493	7110
137800	-0.07	-20.00	8.15	-439.97	-336.49	4474.580	7110
137900	-0.03	-19.94	8.25	-440.09	-335.98	4474.716	7110
138000	-0.07	-20.00	8.21	-440.69	-335.80	4474.778	7110
138100	-0.11	-19.97	8.20	-440.25	-335.57	4474.865	7110
138200	-0.15	-19.99	8.24	-440.59	-336.65	4475.019	7110
138300	-0.16	-19.97	8.19	-440.46	-336.21	4475.082	7110
138400	0.01	-19.96	8.22	-439.14	-334.56	4475.205	7110
138500	-0.04	-20.00	8.25	-439.67	-335.52	4475.280	7110
138600	-0.05	-19.99	8.12	-440.35	-335.70	4475.389	7110
138700	-0.10	-19.98	8.13	-440.28	-335.17	4475.479	7110
138800	-0.12	-20.00	8.18	-440.52	-335.10	4475.581	7110
138900	0.13	-19.91	8.12	-440.27	-335.31	4475.715	7110
139000	-0.08	-19.97	8.19	-440.69	-334.76	4475.789	7110
139100	-0.07	-20.00	8.11	-441.49	-335.73	4475.907	7110
139200	-0.09	-20.03	8.22	-440.66	-334.85	4475.981	7110
139300	-0.07	-19.95	8.19	-441.01	-334.42	4476.101	7110
139400	-0.13	-19.97	8.19	-441.09	-334.95	4476.180	7110
139500	-0.11	-19.97	8.12	-441.31	-335.90	4476.281	7110
139600	-0.01	-20.03	8.22	-440.92	-334.65	4476.372	7110
139700	-0.08	-19.97	8.15	-441.54	-335.75	4476.483	7110
139800	-0.08	-20.00	8.23	-440.95	-336.14	4476.621	7110
139900	-0.11	-19.99	8.22	-441.16	-335.54	4476.692	7110
140000	-0.08	-19.96	8.22	-441.01	-334.10	4476.808	7110
140100	-0.05	-19.98	8.19	-441.62	-334.25	4476.883	7110
140200	-0.08	-19.98	8.21	-441.29	-333.41	4476.982	7110
140300	-0.12	-20.00	8.26	-440.07	-331.47	4477.082	7110
140400	-0.14	-19.98	8.24	-440.30	-332.25	4477.182	7110
140500	0.00	-19.98	8.18	-440.53	-332.46	4477.283	7110
140600	-0.10	-20.01	8.26	-440.43	-333.14	4477.404	7110
140700	-0.32	-19.79	8.38	-441.05	-334.00	4477.527	7110
140800	-0.06	-20.02	8.21	-440.18	-334.02	4477.596	7110
140900	-0.04	-19.96	8.26	-440.55	-334.40	4477.611	7110
141000	-0.02	-20.02	8.27	-441.22	-334.40	4477.722	7110
141100	0.00	-19.99	8.30	-440.38	-333.25	4477.861	7110
141200	-0.05	-19.97	8.25	-440.29	-333.89	4477.934	7110
141300	-0.11	-20.05	8.24	-440.72	-333.96	4478.053	7110
141400	-0.02	-19.99	8.21	-441.80	-335.50	4478.112	7110
141500	0.01	-19.95	8.23	-441.10	-334.56	4478.245	7110
141600	-0.16	-19.97	8.24	-441.16	-333.95	4478.322	7110
141700	-0.05	-19.98	8.25	-441.20	-333.30	4478.435	7110
141800	-0.08	-20.00	8.27	-440.87	-331.92	4478.522	7110
141900	-0.31	-19.93	8.31	-441.20	-331.72	4478.661	7110
142000	-0.07	-19.98	8.23	-440.63	-331.28	4478.720	7110
142100	-0.04	-20.02	8.24	-440.01	-330.09	4478.820	7110
142200	0.01	-19.94	8.36	-439.20	-327.49	4478.964	7110
142300	-0.15	-20.00	8.30	-439.62	-327.04	4479.019	7110
142400	-0.16	-19.97	8.25	-439.55	-327.80	4479.110	7110
142500	-0.02	-19.97	8.19	-439.68	-330.14	4479.243	7110
142600	0.16	-19.87	8.38	-439.28	-329.88	4479.370	7110
142700	-0.08	-19.99	8.24	-439.30	-329.62	4479.437	7110
142800	-0.20	-19.99	8.34	-438.85	-328.48	4479.553	7110
142900	-0.14	-19.82	8.20	-439.96	-329.43	4479.668	7110
143000	-0.10	-19.99	8.26	-439.99	-329.95	4479.722	7110
143100	-0.13	-20.04	8.17	-440.18	-331.11	4479.819	7110
143200	0.06	-19.99	8.28	-439.91	-328.96	4479.936	7110
143300	-0.08	-19.98	8.26	-440.29	-329.41	4480.017	7110
143400	-0.05	-19.99	8.32	-439.24	-328.47	4480.146	7110
143500	-0.04	-20.00	8.26	-440.89	-330.74	4480.222	7110
143600	-0.06	-19.97	8.34	-440.45	-329.67	4480.329	7110
143700	-0.16	-20.00	8.22	-441.09	-330.48	4480.437	7110
143800	-0.07	-19.96	8.21	-440.55	-330.63	4480.514	7110
143900	-0.07	-19.97	8.27	-439.78	-329.05	4480.611	7110
144000	0.00	-19.93	8.38	-438.82	-326.25	4480.737	7110
144100	-0.08	-19.99	8.28	-439.79	-328.02	4480.820	7110
144200	-0.00	-20.00	8.29	-439.12	-325.67	4480.960	7110
144300	-0.09	-19.98	8.28	-439.21	-325.02	4481.011	7110
144400	-0.14	-19.99	8.29	-439.95	-325.67	4481.111	7110
144500	-0.07	-19.97	8.25	-440.17	-325.45	4481.220	7110
144600	0.37	-19.93	8.39	-437.96	-323.34	4481.370	7110
144700	-0.09	-20.01	8.25	-439.46	-324.84	4481.435	7110
144800	0.17	-20.08	8.23	-439.70	-325.79	4481.567	7110
144900	-0.11	-19.96	8.20	-440.43	-326.60	4481.612	7110
145000	-0.07	-20.00	8.34	-439.41	-324.94	4481.743	7110
145100	-0.11	-19.97	8.31	-439.45	-325.43	4481.825	7110
145200	-0.10	-19.99	8.24	-440.01	-327.50	4481.934	7110
145300	-0.14	-19.97	8.25	-439.92	-328.20	4482.014	7110
145400	-0.13	-19.98	8.28	-439.72	-328.16	4482.154	7110
145500	-0.07	-20.01	8.30	-439.15	-328.10	4482.223	7110
145600	-0.15	-19.94	8.28	-439.88	-330.00	4482.348	7110
145700	-0.07	-20.01	8.23	-440.02	-330.04	4482.437	7110
145800	-0.19	-19.97	8.29	-440.14	-328.57	4482.530	7110
145900	-0.02	-19.96	8.28	-440.31	-328.94	4482.611	7110
146000	-0.02	-19.98	8.20	-441.37	-330.77	4482.726	7110
146100	-0.13	-19.96	8.26	-440.50	-329.12	4482.827	7110
146200	-0.06	-20.00	8.15	-441.65	-330.48	4482.953	7110
146300	-0.07	-19.99	8.23	-441.83	-329.99	4483.014	7110
146400	-0.08	-20.02	8.23	-441.43	-327.92	4483.148	7110
146500	-0.10	-19.96	8.27	-440.53	-327.94	4483.245	7110
146600	0.01	-19.95	8.24	-440.35	-327.44	4483.322	7110
146700	-0.01	-20.11	8.29	-440.33	-328.49	4483.465	7110
146800	-0.03	-19.99	8.18	-442.27	-330.04	4483.519	7110
146900	-0.02	-20.04	8.19	-442.49	-328.52	4483.665	7110
147000	-0.12	-19.98	8.20	-442.21	-328.72	4483.720	7110
147100	0.19	-20.21	7.95	-442.37	-328.17	4483.867	7110
147200	-0.05	-20.04	8.20	-441.15	-325.63	4483.958	7110
147300	-0.13	-19.97	8.24	-440.90	-325.69	4484.014	7110
147400	-0.10	-19.99	8.18	-441.22	-325.30	4484.110	7110
147500	-0.12	-20.00	8.25	-441.24	-325.95	4484.217	7110
147600	-0.05	-19.96	8.24	-441.30	-327.08	4484.328	7110
147700	-0.13	-19.98	8.16	-441.14	-328.02	4484.463	7110
147800	-0.08	-19.98	8.15	-442.23	-328.51	4484.515	7110
147900	-0.13	-19.89	8.20	-440.66	-327.86	4484.656	7110
148000	-0.12	-20.02	8.14	-441.13	-328.29	4484.721	7110
148100	-0.10	-19.97	8.22	-441.02	-328.05	4484.823	7110
148200	-0.12	-19.97	8.24	-441.34	-326.81	4484.937	7110
148300	0.01	-20.02	8.18	-441.68	-326.56	4485.040	7110
148400	0.02	-20.00	8.13	-442.71	-328.03	4485.111	7110
148500	-0.09	-19.95	8.19	-442.30	-327.13	4485.220	7110
148600	-0.42	-20.02	8.36	-440.16	-323.02	4485.363	7110
148700	-0.01	-19.98	8.23	-441.47	-325.22	4485.436	7110
148800	-0.06	-20.00	8.20	-440.99	-325.00	4485.513	7110
148900	-0.12	-19.98	8.21	-441.76	-325.99	4485.611	7110
149000	-0.08	-19.96	8.27	-440.50	-325.13	4485.733	7110
149100	-0.13	-20.06	8.28	-440.81	-325.31	4485.861	7110
149200	-0.09	-19.96	8.20	-441.29	-326.56	4485.931	7110
149300	-0.16	-20.12	8.19	-439.89	-325.66	4486.066	7110
149400	-0.03	-19.97	8.26	-440.53	-326.69	4486.151	7110
149500	-0.08	-19.99	8.16	-441.45	-327.25	4486.250	7110
149600	-0.10	-20.03	8.18	-440.90	-326.81	4486.348	7110
149700	-0.05	-19.96	8.25	-440.88	-326.03	4486.435	7110
149800	-0.10	-19.97	8.26	-441.30	-326.06	4486.541	7110
149900	-0.07	-19.97	8.29	-441.28	-326.49	4486.611	7110
150000	0.15	-20.16	8.18	-440.37	-326.38	4486.767	7110
150100	-0.11	-19.99	8.24	-440.79	-326.78	4486.821	7110
150200	-0.03	-19.99	8.17	-442.46	-328.01	4486.934	7110
150300	-0.04	-19.98	8.20	-442.00	-328.52	4487.053	7110
150400	-0.03	-20.00	8.20	-442.80	-329.03	4487.110	7110
150500	-0.12	-19.83	8.00	-443.00	-329.35	4487.264	7110
150600	-0.13	-19.96	8.19	-441.90	-326.16	4487.323	7110
150700	-0.02	-20.03	8.24	-441.54	-325.56	4487.439	7110
150800	-0.10	-20.01	8.22	-441.85	-325.95	4487.529	7110
150900	-0.11	-19.96	8.18	-441.16	-324.69	4487.611	7110
151000	-0.08	-20.02	8.21	-440.91	-324.25	4487.720	7110
151100	-0.21	-19.94	8.28	-440.75	-324.04	4487.867	7110
151200	-0.08	-19.99	8.22	-440.31	-324.20	4487.935	7110
151300	0.21	-19.42	8.21	-440.52	-325.07	4488.070	7110
151400	-0.15	-20.01	8.20	-440.24	-324.59	4488.112	7110
151500	-0.06	-19.99	8.27	-438.98	-322.97	4488.233	7110
151600	-0.02	-19.99	8.23	-440.52	-324.29	4488.320	7110
151700	-0.00	-20.01	8.25	-439.92	-322.59	4488.450	7110
151800	-0.11	-19.96	8.23	-440.00	-322.09	4488.512	7110
151900	-0.07	-19.95	8.24	-439.44	-321.78	4488.651	7110
152000	-0.12	-20.00	8.25	-439.48	-322.67	4488.722	7110
152100	-0.05	-19.97	8.20	-440.47	-323.57	4488.841	7110
152200	-0.12	-20.00	8.22	-439.37	-321.29	4488.930	7110
152300	-0.14	-19.97	8.23	-439.30	-321.96	4489.017	7110
152400	-0.06	-20.02	8.25	-439.59	-322.67	4489.112	7110
152500	-0.03	-19.94	8.17	-440.51	-324.41	4489.245	7110
152600	-0.11	-19.97	8.15	-440.35	-323.97	4489.322	7110
152700	-0.09	-20.01	8.14	-440.98	-323.49	4489.465	7110
152800	-0.06	-20.00	8.23	-440.00	-322.40	4489.517	7110
152900	-0.02	-19.99	8.20	-440.28	-322.55	4489.634	7110
153000	-0.02	-19.99	8.25	-440.06	-321.87	4489.715	7110
153100	-0.14	-19.98	8.16	-440.50	-322.45	4489.821	7110
153200	-0.01	-19.96	8.26	-440.13	-322.21	4489.930	7110
153300	-0.04	-20.03	8.27	-439.59	-321.95	4490.022	7110
153400	-0.10	-19.92	8.18	-441.34	-324.63	4490.146	7110
153500	-0.06	-19.98	8.25	-440.73	-324.76	4490.222	7110
153600	-0.16	-20.02	8.21	-439.79	-321.90	4490.347	7110
153700	-0.07	-19.97	8.25	-439.60	-320.79	4490.434	7110
153800	0.01	-19.93	8.25	-439.69	-320.67	4490.553	7110
153900	-0.01	-20.02	8.22	-440.44	-321.49	4490.612	7110
154000	-0.13	-19.98	8.26	-440.44	-321.48	4490.732	7110
154100	-0.11	-19.98	8.20	-441.71	-323.32	4490.823	7110
154200	-0.00	-19.94	8.23	-440.85	-321.96	4490.932	7110
154300	-0.03	-19.95	8.18	-440.92	-321.89	4491.053	7110
154400	-0.09	-20.01	8.19	-440.69	-321.53	4491.110	7110
154500	0.04	-20.05	8.15	-440.60	-321.64	4491.245	7110
154600	-0.13	-19.99	8.19	-440.67	-321.71	4491.319	7110
154700	-0.19	-19.96	8.23	-440.14	-321.29	4491.435	7110
154800	-0.04	-19.98	8.23	-440.13	-321.06	4491.521	7110
154900	-0.04	-19.96	8.16	-440.93	-322.06	4491.642	7110
155000	-0.16	-19.97	8.24	-440.35	-319.89	4491.754	7110
155100	-0.03	-20.01	8.13	-440.95	-320.39	4491.820	7110
155200	0.19	-20.03	8.10	-441.60	-321.97	4491.966	7110
155300	-0.09	-19.96	8.21	-440.49	-320.87	4492.015	7110
155400	-0.04	-20.00	8.14	-441.93	-322.89	4492.148	7110
155500	0.05	-20.08	8.12	-441.30	-320.18	4492.271	7110
155600	-0.17	-20.00	8.22	-440.22	-319.54	4492.322	7110
155700	0.07	-20.04	8.14	-440.87	-321.04	4492.459	7110
155800	-0.06	-20.00	8.13	-440.72	-321.23	4492.524	7110
155900	-0.05	-20.00	8.13	-440.57	-321.29	4492.655	7110
156000	-0.16	-19.95	8.19	-441.23	-321.12	4492.724	7110
156100	-0.04	-19.99	8.21	-439.49	-319.58	4492.850	7110
156200	-0.02	-19.98	8.20	-439.92	-318.33	4492.937	7110
156300	-0.12	-19.96	8.17	-440.13	-318.76	4493.040	7110
156400	-0.46	-19.88	8.28	-439.14	-317.67	4493.168	7110
156500	-0.02	-19.97	8.20	-438.80	-317.25	4493.218	7110
156600	-0.10	-20.03	8.24	-438.45	-317.01	4493.322	7110
156700	-0.07	-20.00	8.23	-438.68	-317.71	4493.435	7110
156800	-0.02	-20.02	8.25	-438.66	-316.71	4493.526	7110
156900	-0.07	-20.00	8.25	-439.19	-318.10	4493.636	7110
157000	-0.14	-20.00	8.25	-439.53	-319.88	4493.724	7110
157100	-0.09	-19.99	8.22	-440.12	-320.42	4493.840	7110
157200	-0.11	-19.97	8.21	-440.33	-319.30	4493.923	7110
157300	-0.09	-19.98	8.21	-440.55	-318.81	4493.960	7110
157400	-0.07	-19.98	8.25	-440.16	-318.55	4494.068	7110
157500	-0.09	-19.96	8.18	-440.52	-319.96	4494.177	7110
157600	-0.12	-19.99	8.18	-440.46	-319.00	4494.250	7110
157700	-0.07	-19.97	8.17	-440.68	-318.55	4494.360	7110
157800	-0.07	-19.99	8.23	-440.71	-317.11	4494.462	7110
157900	-0.14	-19.95	8.21	-440.41	-317.19	4494.595	7110
158000	-0.08	-19.99	8.26	-440.32	-316.63	4494.676	7110
158100	-0.08	-19.98	8.20	-440.41	-316.28	4494.746	7110
158200	-0.09	-19.98	8.22	-440.56	-316.80	4494.861	7110
158300	-0.05	-20.02	8.24	-439.95	-315.21	4494.982	7110
158400	-0.12	-20.01	8.26	-439.75	-315.22	4495.064	7110
158500	-0.08	-19.97	8.22	-440.65	-317.51	4495.174	7110
158600	-0.08	-20.00	8.28	-440.88	-317.88	4495.292	7110
158700	-0.12	-19.96	8.22	-441.22	-317.99	4495.358	7110
158800	-0.07	-19.99	8.23	-440.39	-317.01	4495.458	7110
158900	-0.05	-19.99	8.20	-440.80	-317.50	4495.592	7110
159000	-0.11	-19.98	8.21	-440.60	-317.08	4495.674	7110
159100	-0.13	-19.96	8.18	-441.35	-318.26	4495.790	7110
159200	-0.12	-20.02	8.21	-441.43	-318.28	4495.860	7110
159300	-0.15	-19.99	8.09	-442.12	-318.82	4495.996	7110
159400	-0.17	-19.97	8.23	-441.27	-317.23	4496.065	7110
159500	-0.07	-20.02	8.18	-441.07	-316.88	4496.175	7110
159600	-0.08	-19.99	8.17	-441.72	-316.94	4496.255	7110
159700	-0.07	-19.95	8.19	-441.37	-316.99	4496.391	7110
159800	-0.08	-19.98	8.22	-440.65	-316.25	4496.461	7110
159900	-0.09	-20.01	8.23	-440.35	-314.44	4496.593	7110
160000	0.04	-19.94	8.24	-440.36	-315.09	4496.704	7110
160100	-0.05	-20.00	8.25	-440.61	-314.84	4496.747	7110
160200	-0.06	-19.97	8.19	-440.93	-314.29	4496.860	7110
160300	-0.07	-20.01	8.35	-440.22	-312.85	4496.991	7110
160400	-0.07	-19.98	8.22	-441.31	-314.23	4497.066	7110
160500	-0.13	-19.98	8.24	-441.41	-314.66	4497.172	7110
160600	-0.03	-19.95	8.23	-441.94	-315.20	4497.247	7110
160700	-0.29	-19.95	8.25	-441.61	-315.19	4497.397	7110
160800	-0.07	-20.02	8.22	-441.43	-314.74	4497.460	7110
160900	-0.10	-19.96	8.33	-440.82	-312.16	4497.567	7110
161000	-0.09	-19.94	8.29	-441.26	-312.66	4497.681	7110
161100	-0.11	-19.97	8.19	-441.47	-313.68	4497.750	7110
161200	-0.05	-19.99	8.25	-441.66	-312.79	4497.875	7110
161300	-0.15	-19.98	8.21	-441.46	-313.09	4497.960	7110
161400	-0.06	-20.04	8.18	-441.94	-312.81	4498.095	7110
161500	-0.12	-19.98	8.25	-441.09	-312.81	4498.174	7110
161600	-0.08	-20.00	8.23	-441.08	-313.09	4498.244	7110
161700	-0.11	-19.99	8.20	-441.10	-313.37	4498.401	7110
161800	-0.11	-19.99	8.21	-441.15	-314.00	4498.463	7110
161900	-0.08	-20.03	8.28	-440.26	-312.73	4498.592	7110
162000	-0.02	-19.98	8.21	-441.58	-314.32	4498.677	7110
162100	-0.17	-19.93	8.32	-441.19	-312.33	4498.799	7110
162200	-0.06	-19.99	8.21	-442.27	-313.72	4498.860	7110
162300	-0.10	-19.97	8.26	-441.47	-313.06	4498.962	7110
162400	0.01	-19.99	8.17	-441.77	-313.34	4499.094	7110
162500	-0.05	-19.97	8.26	-441.37	-311.72	4499.178	7110
162600	-0.09	-20.02	8.23	-441.28	-311.56	4499.286	7110
162700	-0.05	-20.00	8.22	-442.06	-312.72	4499.359	7110
162800	-0.17	-19.96	8.33	-441.47	-309.95	4499.503	7110
162900	-0.11	-19.96	8.25	-442.03	-311.77	4499.559	7110
163000	-0.12	-19.95	8.30	-441.70	-310.94	4499.676	7110
163100	-0.07	-19.97	8.30	-441.60	-311.06	4499.797	7110
163200	-0.02	-19.98	8.23	-441.79	-312.10	4499.860	7110
163300	-0.07	-20.01	8.25	-441.49	-312.64	4499.983	7110
163400	-0.01	-20.00	8.26	-442.62	-313.31	4500.068	7110
163500	0.16	-20.56	8.25	-440.61	-308.83	4500.210	7110
163600	-0.04	-19.96	8.32	-441.99	-311.12	4500.251	7110
163700	-0.09	-19.99	8.25	-442.71	-312.21	4500.358	7110
163800	-0.11	-19.98	8.26	-442.59	-312.27	4500.481	7110
163900	-0.11	-19.98	8.31	-441.85	-310.94	4500.568	7110
164000	0.02	-19.92	8.23	-442.69	-311.95	4500.667	7110
164100	0.24	-20.08	8.21	-442.47	-311.20	4500.812	7110
164200	-0.01	-19.97	8.26	-441.98	-310.30	4500.858	7110
164300	-0.04	-19.98	8.25	-442.53	-310.85	4500.964	7110
164400	-0.07	-19.99	8.28	-442.82	-311.48	4501.066	7110
164500	-0.10	-19.96	8.33	-441.99	-310.39	4501.178	7110
164600	-0.03	-20.00	8.27	-442.12	-310.73	4501.264	7110
164700	-0.02	-19.97	8.32	-442.09	-310.40	4501.359	7110
164800	-0.09	-20.04	8.24	-443.03	-310.84	4501.479	7110
164900	-0.07	-19.94	8.27	-443.34	-311.44	4501.562	7110
165000	-0.21	-20.01	8.30	-443.25	-310.74	4501.680	7110
165100	-0.09	-19.98	8.28	-443.51	-310.38	4501.747	7110
165200	-0.07	-19.99	8.31	-443.83	-310.11	4501.857	7110
165300	-0.18	-19.93	8.28	-444.62	-310.86	4501.985	7110
165400	-0.07	-19.98	8.26	-444.47	-311.60	4502.063	7110
165500	-0.08	-19.94	8.28	-443.36	-311.43	4502.181	7110
165600	-0.05	-20.00	8.31	-442.55	-310.43	4502.252	7110
165700	-0.03	-19.88	8.31	-443.37	-311.53	4502.404	7110
165800	-0.09	-19.99	8.32	-443.08	-310.70	4502.462	7110
165900	-0.08	-20.01	8.31	-443.34	-311.59	4502.562	7110
166000	-0.10	-19.98	8.30	-442.86	-310.92	4502.682	7110
166100	-0.04	-20.00	8.29	-443.32	-311.11	4502.788	7110
166200	-0.05	-19.94	8.28	-444.33	-311.99	4502.859	7110
166300	-0.15	-20.00	8.31	-443.92	-311.73	4502.969	7110
166400	-0.13	-19.99	8.36	-444.18	-311.37	4503.067	7110
166500	-0.16	-20.00	8.31	-443.82	-311.70	4503.179	7110
166600	-0.03	-19.97	8.35	-443.08	-310.79	4503.245	7110
166700	-0.00	-19.97	8.30	-443.52	-311.36	4503.376	7110
166800	-0.14	-20.00	8.35	-442.94	-310.99	4503.460	7110
166900	-0.08	-20.01	8.32	-443.70	-311.53	4503.569	7110
167000	-0.04	-19.98	8.22	-444.62	-313.43	4503.677	7110
167100	-0.15	-20.00	8.22	-445.52	-314.53	4503.765	7110
167200	-0.09	-20.00	8.30	-444.00	-312.36	4503.863	7110
167300	-0.06	-19.97	8.28	-443.45	-311.69	4503.961	7110
167400	-0.17	-19.96	8.26	-443.85	-312.59	4504.070	7110
167500	0.05	-19.95	8.34	-443.18	-310.21	4504.181	7110
167600	-0.06	-20.00	8.36	-443.58	-310.16	4504.243	7110
167700	-0.14	-19.96	8.31	-443.18	-311.62	4504.363	7110
167800	-0.10	-20.00	8.39	-442.97	-310.15	4504.462	7110
167900	-0.02	-19.94	8.31	-443.72	-312.09	4504.570	7110
168000	-0.08	-19.94	8.33	-443.43	-310.79	4504.674	7110
168100	-0.09	-19.99	8.32	-443.34	-310.22	4504.787	7110
168200	-0.10	-19.96	8.30	-444.13	-311.49	4504.860	7110
168300	-0.13	-19.92	8.35	-443.66	-310.58	4504.981	7110
168400	-0.05	-19.98	8.33	-443.51	-310.54	4505.067	7110
168500	-0.11	-20.01	8.39	-442.23	-309.50	4505.172	7110
168600	-0.05	-19.98	8.32	-442.98	-311.07	4505.262	7110
168700	-0.06	-20.00	8.34	-442.64	-310.69	4505.360	7110
168800	-0.03	-19.99	8.28	-442.85	-311.04	4505.461	7110
168900	-0.13	-20.00	8.31	-442.28	-309.86	4505.567	7110
169000	-0.17	-19.98	8.32	-442.01	-309.21	4505.704	7110
169100	-0.06	-19.99	8.33	-442.19	-310.19	4505.751	7110
169200	-0.01	-19.92	8.28	-442.99	-310.77	4505.887	7110
169300	-0.04	-20.04	8.36	-442.91	-310.46	4505.976	7110
169400	-0.09	-19.95	8.31	-443.24	-311.57	4506.062	7110
169500	-0.08	-20.00	8.33	-442.52	-309.56	4506.178	7110
169600	-0.09	-19.98	8.32	-443.30	-310.07	4506.268	7110
169700	-0.08	-20.00	8.31	-443.63	-311.20	4506.360	7110
169800	-0.02	-19.99	8.31	-443.44	-311.54	4506.463	7110
169900	-0.17	-20.00	8.29	-443.58	-311.75	4506.566	7110
170000	-0.05	-20.02	8.38	-442.05	-309.18	4506.681	7110
170100	-0.10	-19.99	8.34	-442.61	-310.17	4506.746	7110
170200	-0.03	-19.98	8.31	-443.70	-312.22	4506.859	7110
170300	-0.12	-20.02	8.29	-444.09	-313.32	4506.962	7110
170400	-0.05	-19.96	8.28	-443.69	-312.46	4507.090	7110
170500	-0.12	-19.97	8.36	-443.30	-311.72	4507.179	7110
170600	0.02	-20.02	8.33	-444.04	-311.89	4507.287	7110
170700	-0.07	-19.95	8.34	-443.60	-311.83	4507.375	7110
170800	-0.02	-20.00	8.32	-443.49	-311.55	4507.464	7110
170900	-0.15	-19.98	8.36	-444.00	-311.79	4507.565	7110
171000	0.03	-19.96	8.35	-443.93	-311.32	4507.682	7110
171100	-0.13	-19.99	8.38	-443.68	-310.21	4507.745	7110
171200	0.04	-19.94	8.34	-443.79	-308.75	4507.873	7110
171300	-0.12	-20.02	8.36	-443.80	-308.28	4507.961	7110
171400	-0.15	-20.12	8.22	-444.80	-309.54	4508.093	7110
171500	0.01	-19.96	8.27	-445.22	-308.69	4508.173	7110
171600	-0.15	-19.99	8.29	-444.87	-308.73	4508.256	7110
171700	-0.23	-20.07	8.35	-444.67	-307.28	4508.405	7110
171800	-0.09	-19.98	8.37	-444.15	-307.01	4508.463	7110
171900	-0.01	-19.91	8.36	-443.63	-307.34	4508.594	7110
172000	-0.13	-19.96	8.36	-444.54	-307.40	4508.677	7110
172100	0.04	-20.02	8.38	-444.73	-307.06	4508.801	7110
172200	-0.10	-19.96	8.38	-444.16	-306.58	4508.858	7110
172300	-0.14	-20.01	8.38	-443.25	-305.65	4508.962	7110
172400	-0.03	-19.99	8.32	-444.24	-307.08	4509.063	7110
172500	-0.05	-20.01	8.31	-444.50	-307.06	4509.175	7110
172600	-0.12	-19.98	8.32	-443.84	-305.93	4509.247	7110
172700	0.02	-19.96	8.43	-442.82	-303.82	4509.387	7110
172800	-0.11	-20.04	8.36	-444.00	-305.03	4509.498	7110
172900	-0.07	-19.96	8.37	-444.00	-306.33	4509.563	7110
173000	-0.11	-19.96	8.33	-444.38	-307.17	4509.670	7110
173100	-0.19	-20.00	8.45	-443.83	-306.23	4509.801	7110
173200	0.02	-19.97	8.37	-444.79	-307.36	4509.860	7110
173300	-0.14	-19.99	8.31	-443.94	-306.31	4509.969	7110
173400	0.00	-19.99	8.31	-444.44	-306.84	4510.067	7110
173500	-0.09	-19.97	8.33	-444.42	-306.13	4510.184	7110
173600	-0.09	-19.98	8.35	-444.46	-306.21	4510.250	7110
173700	-0.11	-19.98	8.35	-445.04	-306.91	4510.314	7110
173800	-0.06	-19.99	8.37	-444.83	-305.62	4510.412	7110
173900	-0.12	-19.97	8.38	-444.80	-306.31	4510.509	7110
174000	-0.16	-19.97	8.34	-444.72	-306.65	4510.603	7110
174100	0.01	-20.00	8.32	-444.59	-307.20	4510.734	7110
174200	-0.08	-19.97	8.30	-444.05	-307.48	4510.812	7110
174300	-0.01	-20.01	8.36	-444.51	-308.57	4510.921	7110
174400	-0.02	-20.01	8.38	-444.65	-309.21	4510.989	7110
174500	-0.03	-19.96	8.38	-444.65	-307.89	4511.102	7110
174600	-0.06	-19.98	8.31	-444.48	-308.38	4511.239	7110
174700	-0.03	-19.97	8.36	-444.43	-308.94	4511.314	7110
174800	-0.10	-19.99	8.32	-444.82	-308.56	4511.407	7110
174900	-0.10	-19.97	8.29	-444.93	-307.50	4511.499	7110
175000	-0.05	-19.97	8.31	-444.49	-306.34	4511.615	7110
175100	-0.03	-19.99	8.33	-444.53	-305.95	4511.705	7110
175200	-0.09	-19.98	8.37	-444.97	-306.30	4511.804	7110
175300	0.07	-19.93	8.40	-445.59	-308.33	4511.948	7110
175400	-0.07	-19.99	8.39	-445.03	-307.09	4511.990	7110
175500	-0.00	-19.97	8.27	-444.69	-307.00	4512.125	7110
175600	-0.03	-20.01	8.35	-443.89	-306.67	4512.204	7110
175700	-0.06	-20.00	8.39	-444.39	-307.02	4512.328	7110
175800	-0.04	-19.96	8.45	-443.77	-306.64	4512.407	7110
175900	-0.11	-20.02	8.31	-444.98	-308.09	4512.492	7110
176000	-0.02	-20.00	8.43	-444.52	-307.37	4512.625	7110
176100	-0.18	-19.98	8.40	-444.18	-308.27	4512.706	7110
176200	-0.10	-20.01	8.39	-444.05	-308.12	4512.813	7110
176300	-0.13	-20.00	8.33	-444.60	-308.87	4512.898	7110
176400	-0.00	-20.02	8.30	-445.19	-309.83	4513.033	7110
176500	-0.09	-19.99	8.38	-444.33	-308.81	4513.105	7110
176600	-0.00	-19.95	8.39	-444.51	-308.14	4513.201	7110
176700	-0.05	-20.37	8.36	-443.49	-304.78	4513.351	7110
176800	-0.03	-20.00	8.38	-444.68	-307.32	4513.399	7110
176900	-0.04	-19.92	8.36	-445.09	-307.29	4513.544	7110
177000	-0.16	-19.97	8.38	-444.79	-307.33	4513.606	7110
177100	-0.00	-19.98	8.39	-444.58	-306.87	4513.745	7110
177200	-0.12	-20.01	8.40	-444.04	-306.38	4513.813	7110
177300	-0.00	-19.98	8.42	-443.66	-304.86	4513.905	7110
177400	-0.11	-19.99	8.40	-444.32	-305.57	4513.990	7110
177500	-0.09	-20.00	8.40	-444.57	-306.20	4514.109	7110
177600	-0.16	-19.98	8.40	-444.69	-306.40	4514.243	7110
177700	-0.05	-20.01	8.35	-444.84	-306.72	4514.312	7110
177800	-0.23	-20.03	8.33	-444.37	-306.74	4514.441	7110
177900	-0.03	-20.01	8.42	-444.19	-304.89	4514.491	7110
178000	-0.00	-20.01	8.39	-444.64	-305.22	4514.603	7110
178100	0.16	-20.02	8.37	-444.65	-304.90	4514.747	7110
178200	-0.07	-19.98	8.45	-444.39	-304.52	4514.806	7110
178300	-0.19	-19.96	8.41	-445.10	-305.75	4514.935	7110
178400	-0.02	-20.00	8.47	-444.61	-304.49	4514.991	7110
178500	0.05	-19.90	8.38	-445.47	-306.34	4515.149	7110
178600	-0.04	-19.99	8.42	-445.17	-304.91	4515.207	7110
178700	-0.10	-20.03	8.40	-445.42	-305.32	4515.315	7110
178800	-0.14	-20.03	8.42	-445.68	-305.00	4515.416	7110
178900	-0.07	-20.00	8.44	-445.40	-305.15	4515.496	7110
179000	0.18	-20.03	8.39	-446.07	-305.27	4515.649	7110
179100	-0.08	-19.99	8.38	-446.28	-306.08	4515.705	7110
179200	-0.05	-19.73	8.50	-445.64	-304.49	4515.847	7110
179300	-0.11	-20.02	8.35	-446.21	-304.97	4515.903	7110
179400	-0.04	-19.93	8.48	-445.20	-303.54	4515.992	7110
179500	-0.12	-20.01	8.45	-445.07	-304.43	4516.104	7110
179600	-0.03	-20.01	8.41	-444.48	-304.47	4516.247	7110
179700	-0.05	-19.97	8.44	-445.44	-304.88	4516.306	7110
179800	-0.05	-19.96	8.45	-446.00	-305.45	4516.412	7110
179900	-0.09	-20.00	8.44	-445.95	-306.17	4516.502	7110
180000	-0.02	-20.02	8.42	-446.27	-306.69	4516.611	7110
180100	0.01	-19.96	8.47	-445.84	-306.00	4516.707	7110
180200	-0.13	-19.99	8.48	-444.99	-304.03	4516.831	7110
180300	-0.08	-20.00	8.40	-446.06	-305.55	4516.916	7110
180400	-0.10	-20.00	8.54	-445.37	-303.83	4517.024	7110
180500	-0.04	-20.01	8.46	-446.86	-305.89	4517.105	7110
180600	-0.07	-19.98	8.48	-447.08	-305.79	4517.212	7110
180700	-0.04	-19.99	8.43	-447.26	-307.12	4517.312	7110
180800	-0.12	-19.95	8.49	-447.18	-306.69	4517.404	7110
180900	-0.14	-20.06	8.54	-445.56	-304.01	4517.540	7110
181000	-0.12	-20.00	8.48	-446.40	-305.17	4517.603	7110
181100	0.32	-19.80	8.23	-446.29	-304.78	4517.753	7110
181200	-0.13	-19.98	8.49	-446.02	-303.71	4517.815	7110
181300	-0.19	-19.98	8.34	-447.69	-305.26	4517.938	7110
181400	-0.10	-19.98	8.48	-447.44	-305.31	4518.034	7110
181500	-0.02	-19.96	8.49	-447.05	-304.21	4518.104	7110
181600	-0.10	-19.97	8.51	-446.18	-303.58	4518.205	7110
181700	-0.13	-19.97	8.51	-446.05	-303.64	4518.315	7110
181800	-0.09	-19.97	8.49	-446.50	-304.01	4518.404	7110
181900	-0.06	-19.98	8.42	-447.66	-305.62	4518.497	7110
182000	-0.04	-20.02	8.54	-446.55	-304.84	4518.645	7110
182100	-0.02	-19.97	8.48	-446.29	-305.09	4518.731	7110
182200	-0.11	-19.98	8.52	-446.16	-304.16	4518.814	7110
182300	-0.18	-19.98	8.51	-446.23	-303.82	4518.910	7110
182400	-0.14	-19.98	8.54	-445.95	-303.20	4519.026	7110
182500	-0.03	-19.98	8.51	-445.71	-303.15	4519.106	7110
182600	-0.04	-19.96	8.48	-446.83	-303.97	4519.209	7110
182700	-0.15	-19.98	8.54	-445.87	-302.98	4519.313	7110
182800	-0.07	-19.97	8.44	-446.16	-304.47	4519.426	7110
182900	-0.07	-19.99	8.48	-446.03	-304.88	4519.489	7110
183000	-0.09	-19.94	8.51	-445.75	-304.49	4519.605	7110
183100	-0.20	-20.16	8.56	-444.86	-303.09	4519.750	7110
183200	-0.06	-19.95	8.49	-445.38	-303.08	4519.816	7110
183300	-0.17	-20.04	8.46	-446.04	-303.29	4519.948	7110
183400	-0.07	-20.01	8.40	-447.06	-305.21	4519.990	7110
183500	-0.03	-19.94	8.45	-446.46	-305.50	4520.118	7110
183600	-0.09	-19.97	8.48	-446.32	-304.46	4520.207	7110
183700	0.00	-20.02	8.48	-446.06	-304.12	4520.337	7110
183800	-0.09	-19.99	8.45	-446.67	-304.79	4520.414	7110
183900	0.03	-19.85	8.46	-447.58	-304.71	4520.546	7110
184000	-0.10	-19.94	8.44	-446.56	-304.21	4520.604	7110
184100	-0.04	-19.98	8.31	-447.97	-305.88	4520.743	7110
184200	-0.04	-20.00	8.46	-446.31	-303.00	4520.835	7110
184300	-0.18	-19.96	8.46	-446.63	-303.12	4520.907	7110
184400	-0.02	-19.97	8.42	-446.44	-304.17	4520.990	7110
184500	-0.09	-20.02	8.33	-447.00	-305.22	4521.138	7110
184600	-0.13	-19.96	8.40	-446.72	-304.23	4521.208	7110
184700	-0.03	-20.01	8.36	-446.30	-304.55	4521.322	7110
184800	-0.06	-19.97	8.37	-446.36	-304.89	4521.406	7110
184900	-0.21	-19.95	8.44	-445.99	-307.23	4521.546	7110
185000	-0.07	-19.95	8.42	-445.95	-306.31	4521.603	7110
185100	-0.10	-20.02	8.41	-445.38	-305.44	4521.707	7110
185200	-0.02	-19.98	8.36	-445.77	-305.52	4521.812	7110
185300	-0.06	-19.98	8.41	-445.61	-305.07	4521.916	7110
185400	-0.08	-20.01	8.43	-445.75	-304.60	4521.989	7110
185500	-0.07	-19.99	8.47	-445.45	-303.51	4522.116	7110
185600	-0.13	-20.01	8.43	-445.68	-302.91	4522.207	7110
185700	-0.13	-20.00	8.42	-445.74	-303.99	4522.311	7110
185800	-0.03	-20.06	8.38	-446.15	-303.28	4522.443	7110
185900	-0.08	-19.94	8.39	-445.89	-303.33	4522.489	7110
186000	-0.01	-20.05	8.35	-445.61	-304.67	4522.649	7110
186100	-0.09	-19.98	8.39	-445.84	-304.04	4522.706	7110
186200	-0.08	-19.96	8.46	-445.41	-302.84	4522.804	7110
186300	-0.08	-19.98	8.38	-445.38	-303.35	4522.923	7110
186400	-0.16	-19.98	8.43	-445.99	-303.76	4523.023	7110
186500	-0.09	-19.99	8.39	-446.10	-305.31	4523.104	7110
186600	-0.12	-19.93	8.34	-445.72	-305.48	4523.240	7110
186700	-0.10	-19.95	8.37	-445.39	-304.65	4523.312	7110
186800	-0.01	-19.85	8.40	-445.04	-302.72	4523.431	7110
186900	-0.06	-20.00	8.43	-445.44	-302.73	4523.490	7110
187000	-0.13	-19.96	8.35	-446.08	-303.82	4523.606	7110
187100	-0.08	-19.99	8.49	-444.66	-300.26	4523.726	7110
187200	-0.11	-20.00	8.32	-445.71	-303.08	4523.814	7110
187300	-0.14	-19.97	8.45	-445.38	-301.08	4523.931	7110
187400	-0.08	-20.02	8.44	-445.13	-301.32	4523.989	7110
187500	0.05	-19.97	8.38	-445.92	-302.37	4524.119	7110
187600	-0.06	-20.00	8.41	-445.95	-302.22	4524.206	7110
187700	-0.09	-20.00	8.32	-446.36	-304.00	4524.335	7110
187800	-0.07	-20.00	8.39	-446.59	-303.75	4524.426	7110
187900	-0.04	-20.01	8.38	-446.83	-303.34	4524.490	7110
188000	-0.17	-19.96	8.41	-446.50	-302.88	4524.603	7110
188100	-0.33	-19.76	8.46	-445.51	-302.63	4524.750	7110
188200	-0.11	-19.97	8.33	-445.75	-303.84	4524.813	7110
188300	-0.17	-19.96	8.31	-447.21	-305.04	4524.941	7110
188400	-0.05	-19.99	8.34	-446.07	-304.46	4524.989	7110
188500	-0.12	-19.94	8.45	-445.31	-304.21	4525.119	7110
188600	-0.09	-19.99	8.43	-445.72	-303.98	4525.204	7110
188700	-0.03	-20.01	8.36	-445.66	-302.76	4525.333	7110
188800	-0.00	-20.00	8.44	-445.29	-302.82	4525.412	7110
188900	-0.13	-19.98	8.36	-446.61	-304.47	4525.497	7110
189000	-0.06	-19.98	8.46	-445.53	-302.46	4525.608	7110
189100	-0.09	-20.00	8.39	-445.80	-303.81	4525.712	7110
189200	-0.09	-20.04	8.46	-444.76	-301.88	4525.839	7110
189300	-0.04	-20.00	8.37	-445.96	-302.99	4525.912	7110
189400	-0.12	-20.02	8.37	-445.47	-303.87	4525.989	7110
189500	-0.07	-19.96	8.44	-445.64	-303.46	4526.121	7110
189600	-0.09	-19.99	8.41	-445.30	-302.66	4526.206	7110
189700	0.01	-20.00	8.38	-445.33	-303.12	4526.327	7110
189800	-0.07	-20.02	8.35	-446.12	-304.53	4526.410	7110
189900	-0.06	-20.02	8.43	-445.15	-303.39	4526.544	7110
190000	-0.07	-20.03	8.43	-445.42	-303.55	4526.601	7110
190100	-0.01	-19.99	8.32	-447.20	-306.59	4526.636	7110
190200	-0.14	-20.02	8.36	-446.52	-305.88	4526.736	7110
190300	-0.07	-19.95	8.47	-446.21	-304.09	4526.868	7110
190400	-0.11	-19.95	8.37	-446.32	-304.74	4526.947	7110
190500	-0.09	-19.96	8.34	-445.54	-303.73	4527.060	7110
190600	-0.05	-19.99	8.36	-445.49	-304.25	4527.137	7110
190700	-0.10	-19.97	8.39	-445.15	-303.71	4527.237	7110
190800	-0.06	-20.02	8.42	-445.98	-305.43	4527.376	7110
190900	-0.11	-19.99	8.40	-445.74	-304.97	4527.445	7110
191000	-0.12	-20.00	8.37	-446.45	-305.86	4527.552	7110
191100	-0.04	-19.98	8.40	-444.89	-304.39	4527.689	7110
191200	-0.02	-19.97	8.39	-445.05	-304.55	4527.736	7110
191300	0.01	-20.13	8.41	-444.96	-304.57	4527.892	7110
191400	-0.17	-20.01	8.34	-446.56	-305.81	4527.955	7110
191500	-0.09	-19.99	8.39	-445.66	-304.48	4528.059	7110
191600	-0.11	-19.98	8.36	-445.75	-304.27	4528.138	7110
191700	-0.20	-19.94	8.49	-444.38	-301.97	4528.283	7110
191800	-0.12	-19.99	8.41	-445.32	-303.32	4528.342	7110
191900	-0.05	-19.99	8.41	-444.86	-304.03	4528.486	7110
192000	-0.08	-19.94	8.35	-445.94	-305.03	4528.563	7110
192100	-0.06	-19.99	8.35	-445.80	-304.86	4528.666	7110
192200	-0.14	-19.99	8.43	-445.34	-304.29	4528.735	7110
192300	-0.03	-20.01	8.34	-445.92	-305.42	4528.846	7110
192400	-0.12	-19.96	8.41	-445.26	-304.74	4528.943	7110
192500	-0.03	-20.01	8.41	-445.20	-304.66	4529.056	7110
192600	-0.09	-19.94	8.35	-446.29	-306.44	4529.143	7110
192700	-0.14	-19.99	8.41	-445.39	-304.39	4529.254	7110
192800	-0.19	-19.98	8.37	-445.98	-305.67	4529.356	7110
192900	-0.06	-19.99	8.41	-445.45	-305.29	4529.447	7110
193000	-0.05	-20.01	8.41	-445.40	-305.16	4529.562	7110
193100	-0.10	-19.92	8.45	-445.79	-305.37	4529.687	7110
193200	-0.13	-19.99	8.43	-445.27	-304.33	4529.738	7110
193300	-0.12	-19.92	8.34	-447.36	-306.29	4529.892	7110
193400	-0.05	-20.00	8.36	-445.73	-305.05	4529.946	7110
193500	-0.07	-20.02	8.40	-446.36	-306.89	4530.056	7110
193600	-0.11	-19.98	8.35	-446.40	-306.22	4530.139	7110
193700	-0.07	-20.02	8.41	-446.13	-305.07	4530.279	7110
193800	-0.11	-20.03	8.38	-446.81	-305.66	4530.342	7110
193900	0.01	-19.98	8.38	-445.68	-304.74	4530.461	7110
194000	-0.09	-19.94	8.38	-446.13	-305.36	4530.565	7110
194100	-0.03	-20.02	8.37	-446.08	-305.34	4530.645	7110
194200	-0.02	-19.94	8.40	-446.38	-306.04	4530.764	7110
194300	-0.05	-19.94	8.39	-446.70	-306.34	4530.844	7110
194400	-0.10	-20.00	8.39	-445.88	-305.92	4530.943	7110
194500	-0.11	-19.99	8.37	-445.34	-305.42	4531.058	7110
194600	-0.12	-19.97	8.40	-445.32	-304.87	4531.139	7110
194700	-0.21	-19.97	8.45	-445.77	-304.94	4531.276	7110
194800	-0.13	-19.98	8.41	-445.09	-303.87	4531.344	7110
194900	-0.20	-19.93	8.41	-445.13	-304.71	4531.473	7110
195000	-0.04	-20.00	8.38	-445.28	-305.23	4531.563	7110
195100	-0.27	-20.04	8.46	-444.77	-303.60	4531.684	7110
195200	-0.11	-20.00	8.41	-445.20	-305.13	4531.735	7110
195300	-0.07	-19.92	8.39	-445.30	-305.57	4531.875	7110
195400	-0.07	-19.96	8.39	-445.07	-305.23	4531.943	7110
195500	0.01	-20.02	8.41	-445.39	-305.20	4532.083	7110
195600	-0.03	-19.99	8.41	-445.50	-305.59	4532.177	7110
195700	-0.06	-19.98	8.35	-445.77	-305.44	4532.235	7110
195800	-0.03	-19.99	8.41	-445.65	-304.91	4532.346	7110
195900	-0.07	-19.99	8.37	-445.88	-305.25	4532.474	7110
196000	-0.11	-19.97	8.48	-445.23	-303.87	4532.561	7110
196100	-0.08	-20.00	8.41	-446.12	-304.52	4532.668	7110
196200	-0.09	-19.97	8.41	-445.58	-304.46	4532.735	7110
196300	-0.09	-19.96	8.41	-445.23	-304.03	4532.886	7110
196400	-0.02	-20.00	8.45	-445.26	-304.40	4532.945	7110
196500	-0.16	-19.98	8.43	-445.92	-305.71	4533.058	7110
196600	-0.16	-20.00	8.51	-445.76	-304.13	4533.185	7110
196700	-0.11	-20.00	8.44	-445.98	-304.84	4533.235	7110
196800	-0.10	-19.97	8.44	-445.99	-305.45	4533.385	7110
196900	-0.08	-20.00	8.45	-445.29	-304.93	4533.444	7110
197000	-0.04	-19.97	8.38	-446.23	-307.02	4533.562	7110
197100	-0.04	-20.02	8.45	-445.45	-306.04	4533.640	7110
197200	-0.32	-19.94	8.13	-449.74	-311.19	4533.794	7110
197300	-0.00	-19.95	8.39	-446.41	-306.34	4533.848	7110
197400	-0.09	-19.96	8.38	-446.67	-306.71	4533.945	7110
197500	-0.08	-19.98	8.36	-446.85	-306.77	4534.062	7110
197600	-0.16	-20.14	8.33	-448.14	-309.57	4534.195	7110
197700	0.17	-20.04	8.48	-447.36	-306.81	4534.294	7110
197800	-0.10	-19.97	8.39	-446.84	-306.85	4534.346	7110
197900	-0.07	-20.02	8.43	-445.89	-306.15	4534.444	7110
198000	0.00	-20.00	8.37	-447.41	-307.48	4534.551	7110
198100	-0.04	-20.25	8.48	-446.81	-305.06	4534.686	7110
198200	-0.17	-19.93	8.38	-447.09	-306.59	4534.735	7110
198300	-0.15	-19.95	8.42	-446.75	-306.49	4534.887	7110
198400	-0.01	-19.96	8.44	-447.12	-306.56	4534.947	7110
198500	-0.17	-19.99	8.33	-447.75	-306.86	4535.049	7110
198600	-0.08	-19.97	8.38	-447.08	-305.43	4535.139	7110
198700	-0.07	-19.97	8.40	-446.77	-304.65	4535.236	7110
198800	-0.10	-19.97	8.44	-447.03	-304.51	4535.354	7110
198900	0.00	-19.98	8.40	-447.50	-306.11	4535.446	7110
199000	-0.03	-20.03	8.39	-446.76	-305.63	4535.559	7110
199100	-0.10	-19.99	8.43	-446.53	-305.12	4535.638	7110
199200	-0.09	-19.98	8.52	-446.74	-304.79	4535.750	7110
199300	-0.07	-19.98	8.43	-447.52	-305.21	4535.841	7110
199400	-0.15	-20.00	8.42	-447.78	-305.67	4535.983	7110
199500	-0.05	-19.95	8.43	-447.05	-304.60	4536.060	7110
199600	-0.14	-19.97	8.33	-447.69	-305.82	4536.182	7110
[truncated: 3,562 more rows]
