# Supplementary material for: Structural characterization of the saxitoxin-targeting APTSTX1 aptamer using optical tweezers and molecular dynamics simulations
Source: PLoS One. 2019 Nov 7;14(11):e0222468. doi: 10.1371/journal.pone.0222468 (PMC6837747; doi:10.1371/journal.pone.0222468)
Supplement: S1 File — Data repository, aptamer control condition and aptamer under SXT. (ZIP) [file pone.0222468.s005.zip › Data/Data/August/090815/4CCOM.txt]

Instrument name = Christians toy
*****Calibration values *****
TrapA Temperature Fudge	-0.400000
TrapB Temperature Fudge	-1.550000
TrapA Force Sensitivity	0.025700	0.026000	0.032000
TrapB Force Sensitivity	0.026200	0.027400	0.032000
TrapA Lever Sensitivity	15000.000000	14500.000000	0.000000
TrapB Lever Sensitivity	15200.000000	14500.000000	0.000000
Motor Threshold	20	20	20
*****Initial Preference Settings*****
ForceRateDiv	1
ForceGain	32
PosRateDivA	3
PosRateDivB	3
PositionGainA	32
PositionGainB	32
GotoSpeedX	10
GotoSpeedY	10
GotoSpeedZ	5
MaxDataFileSize	10000000
HopDistance	2
*CycleCount/n____	1
*A_PsdX__________	0
*A_PsdY__________	0
*A_PsdSum________	0
*A_Iris__________	0
*A_LeverX________	0
*A_LeverY________	0
*A_LeverSum______	0
*B_PsdX__________	0
*B_PsdY__________	0
*B_PsdSum________	0
*B_Iris__________	0
*B_LeverX________	0
*B_LeverY________	0
*B_LeverSum______	0
*A_Temperature___	0
*B_Temperature___	0
*X_force_________	1
*Y_force_________	1
*Z_force_________	1
*Tension_________	0
*A_dist-X________	0
*A_dist-Y________	1
*B_dist-X________	0
*B_dist-Y________	1
*Motor_X_________	0
*Motor_Y_________	0
*Motor_Z_________	0
*MotorVel_X______	0
*MotorVel_Y______	0
*MotorVel_Z______	0
*A_trapPIC_Err___	0
*B_trapPIC_Err___	0
*comPIC_Err______	0
*A_CycleCount____	0
*B_CycleCount____	0
*Motor_CycleCount	0
*time(sec)_______	1
*Status__________	1
*Null____________	0
samples/line_HI	400
samples/line_LO	20
goto0	8388608	8388608	8388608
goto1	8411736	8394822	8402837
goto2	8450028	8417272	8403086
goto3	8447226	8363526	8403898
goto4	8422772	8353948	8399333
goto5	8388608	8388608	8388608
goto6	8388608	8388608	8388608
goto7	8388608	8388608	8388608
goto8	8388608	8388608	8388608
goto9	8388608	8388608	8388608
yourXYZint	123	456	789
MaxForceP1	90.000000
MinForceP1	0.000000
PullRateP1	100.000000
refoldTime1	0.000000
unfoldTime1	1.000000
MaxForceP2	75.000000
MinForceP2	2.000000
PullRateP2	1000.000000
refoldTime2	0.000000
unfoldTime2	0.000000
MaxForceP3	10.000000
MinForceP3	-10.000000
PullRateP3	1.000000
refoldTime3	2.000000
unfoldTime3	2.000000
constForce1	20.000000
constForce2	18.000000
yourFloat	1.234000
yourXYZfloat	1.000000	2.000000	3.000000
*****End Initial Preference Settings*****

Zero-Force Offsets (pN)  -1.348198	2.585965	-53.476131
0	trapA_Empty_PSD_Sum = 0
        trapB_Empty_PSD_Sum = 0
        trapA_Empty_Iris = 0
        trapB_Empty_Iris = 0
        trapA_Full_PSD_Sum = 21005
        trapB_Full_PSD_Sum = 21290
        trapA_Full_Iris = 19070
        trapB_Full_Iris = 20735
8220	tempA = 22.233	tempB = 22.661
18365	tempA = 22.238	tempB = 22.668
28525	tempA = 22.227	tempB = 22.667
38540	tempA = 22.234	tempB = 22.671
48795	tempA = 22.227	tempB = 22.666
58940	tempA = 22.224	tempB = 22.674
69145	tempA = 22.230	tempB = 22.675
79370	tempA = 22.227	tempB = 22.673
89445	tempA = 22.239	tempB = 22.676
99625	tempA = 22.235	tempB = 22.670
109695	tempA = 22.237	tempB = 22.680
119720	tempA = 22.234	tempB = 22.675
129920	tempA = 22.233	tempB = 22.671
140055	tempA = 22.228	tempB = 22.666
150175	tempA = 22.230	tempB = 22.678
160495	tempA = 22.241	tempB = 22.670
170575	tempA = 22.236	tempB = 22.673
180735	tempA = 22.228	tempB = 22.685
190815	tempA = 22.234	tempB = 22.671
201030	tempA = 22.234	tempB = 22.679
211090	tempA = 22.228	tempB = 22.672
221110	tempA = 22.222	tempB = 22.682
231290	tempA = 22.238	tempB = 22.685
241535	tempA = 22.237	tempB = 22.689
251590	tempA = 22.244	tempB = 22.680
261645	tempA = 22.231	tempB = 22.691
271780	tempA = 22.240	tempB = 22.679
281860	tempA = 22.240	tempB = 22.691
291970	tempA = 22.230	tempB = 22.677
302120	tempA = 22.248	tempB = 22.693
312320	tempA = 22.242	tempB = 22.682
322620	tempA = 22.254	tempB = 22.684
332725	tempA = 22.240	tempB = 22.688
342920	tempA = 22.241	tempB = 22.701
353005	tempA = 22.245	tempB = 22.684
363150	tempA = 22.239	tempB = 22.690
373285	tempA = 22.249	tempB = 22.689
383300	tempA = 22.245	tempB = 22.694
393435	tempA = 22.240	tempB = 22.690
403665	tempA = 22.249	tempB = 22.699
413785	tempA = 22.249	tempB = 22.690
423860	tempA = 22.259	tempB = 22.695
433975	tempA = 22.251	tempB = 22.696
444320	tempA = 22.254	tempB = 22.701
454480	tempA = 22.254	tempB = 22.696
464790	tempA = 22.249	tempB = 22.703
474865	tempA = 22.258	tempB = 22.693
485100	tempA = 22.265	tempB = 22.703
495220	tempA = 22.258	tempB = 22.705
505335	tempA = 22.257	tempB = 22.705
515495	tempA = 22.258	tempB = 22.716
525705	tempA = 22.265	tempB = 22.713
535960	tempA = 22.276	tempB = 22.705
546055	tempA = 22.260	tempB = 22.717
555640	End Write
