# Supplementary material for: Structural characterization of the saxitoxin-targeting APTSTX1 aptamer using optical tweezers and molecular dynamics simulations
Source: PLoS One. 2019 Nov 7;14(11):e0222468. doi: 10.1371/journal.pone.0222468 (PMC6837747; doi:10.1371/journal.pone.0222468)
Supplement: S1 File — Data repository, aptamer control condition and aptamer under SXT. (ZIP) [file pone.0222468.s005.zip › Data/Data/simulations data analysis.xlsx]

## Sheet: ions
	positionx1	positionx2	Force	largo rip
			fuerza	extension			largo de contorno		[outputContourLength] = getWLCContourLength(7.2,1124, 0.75)
IONES IONES IONES IONES IONES IONES IONES IONES IONES IONES IONES IONES IONES IONES IONES IONES IONES IONES IONES IONES IONES IONES IONES IONES IONES IONES IONES IONES IONES IONES IONES IONES IONES IONES IONES IONES IONES IONES IONES IONES IONES
n°	RipX1	RipX2	RipF	RipL	MaxF	File	LC(lp=2,23)	LC(lp=0,75)
3	42.94	35.14	769.4	7.8	800	3ionesnormal	7.99	8.14	en la tercera iones normal se encuentran 3 rips de 7,8/5,9 y 1,8
3	13.89	19.78	701.5	5.89	800	3ionesnormal	6.05	6.17
3	8.203	10.05	505.1	1.847	800	3ionesnormal	1.85	1.89
4	24.12	32.9	810.4	8.78	900	7.3	9.01	9.17	en la ultima iones reverse se encuentran 3 rips 8,8/3,6 y 3,3 nm
4	4.08	7.649	434.5	3.569	900	1.5	3.72	3.81
4	37.14	40.44	852.4	3.3	900	4ionesreverse	3.37	3.43
1500 iones
n°	RipX1	RipX2	RipF	RipL	MaxF	File	LC(lp=2,23)	LC(lp=0,75)
5	5.738	7.804	587.4	2.066	1600	replica1/agua	2.1605	2.2068
5	7.659	10.66	670.2	3.001	1600	replica1	3.0807	3.1423
5	13.35	16.07	787	2.72	1600	replica1	2.767	2.8178
5	18.93	21.89	1097	2.96	1600	replica1	3.0628	3.1101
5	22.23	24.79	1004	2.56	1600	replica1	2.6569	2.6999
5	27.65	29.26	1041	1.61	1600	replica1	1.6343	1.6603
5	31.23	38.31	1154	7.08	1600	replica1	7.2449	7.3537
5	39.62	41.92	1220	2.3	1600	replica1	2.3455	2.3797
5	43.28	45.25	1418	1.97	1600	replica1	2.0367	2.0642
6	4.222	6.619	304.6	2.397		replica2	2.4974	2.5737
6	14.44	20.13	492.8	5.69		replica2	5.8799	6.019
6	19.78	21.9	551.4	2.12		replica2	2.1625	2.2105
6	22.46	26.85	602	4.39		replica2	4.5254	4.6209
6	30.27	35.63	750	5.36		replica2	5.5373	5.6415
6	45.76	48.16	969.4	2.4		replica2	2.4535	2.4938
6	49.96	54.41	1085	4.45		replica2	4.5946	4.6661
7	8.794	11.18	427	2.386		replica3	2.4816	2.5448
7	16.77	27.31	553.8	10.54		replica3	10.8125	11.0515
7	34.93	39.9	764.9	4.97		replica3	5.1256	5.2214
7	39.96	41.9	788	1.94		replica3	1.9471	1.9829
7	43.1	45.37	928	2.27		replica3	2.3525	2.3921
7	47.32	53.06	960.7	5.74		replica3	5.8276	5.9239
								1.8
8	9.45	11.83	569.8	2.38		replica4	2.4704	2.5242
8	11.83	13.82	566.3	1.99		replica4	2.0587	2.1037
8	21.47	31.24	588	9.77		replica4	10.0823	10.2984
8	36.6	38.85	799.6	2.25		replica4	2.3566	2.3996
8	38.85	46.41	819.1	7.56		replica4	7.7845	7.9249
8	43.1	47.58	809.1	4.48		replica4	4.6097	4.6934
8	52.12	54.22	1040	2.1		replica4	2.145	2.1791
								3.95667
look at the same data sheet but without graphics
AGUA AGUA AGUA AGUA AGUA AGUA AGUA AGUA AGUA AGUA AGUA AGUA AGUA AGUA AGUA AGUA AGUA AGUA AGUA AGUA AGUA AGUA AGUA AGUA AGUA AGUA AGUA AGUA AGUA AGUA AGUA AGUA AGUA AGUA AGUA AGUA AGUA AGUA AGUA AGUA AGUA AGUA AGUA AGUA AGUA AGUA AGUA AGUA AGUA AGUA AGUA AGUA
n°	RipX1	RipX2	RipF	RipL	MaxF	File	LC(lp=2,23)	LC(lp=0,75)
1	33.95	26.78	1124	7.17	1400	1aguanormal	7.3	7.4
1	25.06	22.55	981	2.51	1400	1aguanormal	2.55	2.59
2	9.312	7.417	858.3	1.895	1000	2aguareverse	1.94	1.97
2	11.03	9.66	928	1.37	1000	2aguareverse	1.43	1.45
1	219.6	255.4	1081	35.8	1400	replica1
1	293.9	340.4	1079	46.5	1400	replica1
1	340.4	362.7	1079	22.3		replica1
1	179.2	198.4	1002	19.2
1	152.2	184.2	974.9	32
1	103	120.5	883.8	17.5
2	159.4	169	905.1	9.6	1500	replica2
2	276.7	304.7	1147	28	1500	replica2
2	321.6	353.2	1188	31.6	1500	replica2
2	439.5	456.4	1285	16.9	1500	replica2
2	216.5	225.5	1151	9	1500	replica2
2	202.3	210.7	1038	8.4	1500	replica2
2	159.4	169	905.1	9.6	1500	replica2
				0
				0
3	521.2	544.7	1337	23.5	1600	replica3
3	380.3	411.8	1122	31.5	1600	replica3
3	358.3	380.3	1088	22	1600	replica3
3	295.4	316	1062	20.6	1600	replica3
3	260.3	281.7	949.2	21.4	1600	replica3
3	149.7	169.8	394.7	20.1	1600	replica3
				0
4	98.05	121	268.7	22.95	1400	replica4
4	125.5	135.1	468.1	9.6	1400	replica4
4	157.2	190.3	788.5	33.1	1400	replica4
4	285.2	309.6	1004	24.4	1400	replica4
4	326.3	345.9	1023	19.6	1400	replica4
4	366.1	397.2	1108	31.1	1400	replica4
4	430.4	441.8	1156	11.4	1400	replica4
4	460.7	478.7	1281	18	1400	replica4

## Sheet: agua(h20)
AGUA AGUA AGUA AGUA AGUA AGUA AGUA AGUA AGUA AGUA AGUA AGUA AGUA AGUA AGUA AGUA AGUA AGUA AGUA AGUA AGUA AGUA AGUA AGUA AGUA AGUA AGUA AGUA AGUA AGUA AGUA AGUA AGUA AGUA AGUA AGUA AGUA AGUA AGUA AGUA AGUA AGUA AGUA AGUA AGUA AGUA AGUA AGUA AGUA AGUA AGUA AGUA
n°	RipX1	RipX2	RipF	RipL	MaxF	File	LC(lp=2,23)	LC(lp=0,75)
1	33.95	26.78	1124	7.17	1400	1aguanormal	7.3	7.4604
1	25.06	22.55	981	2.51	1400	1aguanormal	2.55	2.5971
2	9.312	7.417	858.3	1.895	1000	2aguareverse	1.94	1.9792
2	11.03	9.66	928	1.37	1000	2aguareverse	1.43	1.4561
1	219.6	255.4	1081	35.8	1400	replica1		37.1215
1	293.9	340.4	1079	46.5	1400	replica1		48.2215
1	340.4	362.7	1079	22.3		replica1		23.1256
1	179.2	198.4	1002	19.2				19.9377
1	152.2	184.2	974.9	32				33.2468
1	103	120.5	883.8	17.5				18.2178
2	159.4	169	905.1	9.6	1500	replica2		9.9896
2	276.7	304.7	1147	28	1500	replica2		29.0035
2	321.6	353.2	1188	31.6	1500	replica2		32.7122
2	439.5	456.4	1285	16.9	1500	replica2		17.4713
2	216.5	225.5	1151	9	1500	replica2		9.3216
2	202.3	210.7	1038	8.4	1500	replica2		8.7173
2	159.4	169	905.1	9.6	1500	replica2		9.9896
3	521.2	544.7	1337	23.5	1600	replica3		24.2769
3	380.3	411.8	1122	31.5	1600	replica3		32.6425
3	358.3	380.3	1088	22	1600	replica3		22.8097
3	295.4	316	1062	20.6	1600	replica3		21.3693
3	260.3	281.7	949.2	21.4	1600	replica3		22.2453
3	149.7	169.8	394.7	20.1	1600	replica3		21.3648
4	98.05	121	268.7	22.95	1400	replica4		24.7279
4	125.5	135.1	468.1	9.6	1400	replica4		10.1512
4	157.2	190.3	788.5	33.1	1400	replica4		34.5439
4	285.2	309.6	1004	24.4	1400	replica4		25.3375
4	326.3	345.9	1023	19.6	1400	replica4		20.3446
4	366.1	397.2	1108	31.1	1400	replica4		32.2347
4	430.4	441.8	1156	11.4	1400	replica4		11.8074
4	460.7	478.7	1281	18	1400	replica4		18.6085
									20.4204
