# Supplementary material for: Structural characterization of the saxitoxin-targeting APTSTX1 aptamer using optical tweezers and molecular dynamics simulations
Source: PLoS One. 2019 Nov 7;14(11):e0222468. doi: 10.1371/journal.pone.0222468 (PMC6837747; doi:10.1371/journal.pone.0222468)
Supplement: S1 File — Data repository, aptamer control condition and aptamer under SXT. (ZIP) [file pone.0222468.s005.zip › toxin/toxin/August/170815/1bnbA.txt]

#Begin Write:
CycleCount/n	X_force	Y_force	Z_force	A_dist-Y	B_dist-Y	time(sec)	Status
0	5.20	-7.49	nan	-4120.81	-5969.80	15278.007	0
100	5.27	-7.49	nan	-4120.85	-5969.84	15278.110	0
200	5.29	-7.56	nan	-4120.74	-5970.03	15278.250	0
300	5.34	-7.45	nan	-4120.69	-5969.59	15278.359	0
400	5.22	-7.95	nan	-4120.71	-5969.52	15278.456	0
500	5.24	-7.43	nan	-4120.89	-5969.81	15278.556	0
600	5.00	-7.72	nan	-4120.87	-5970.13	15278.658	0
700	5.24	-7.46	nan	-4120.72	-5969.66	15278.750	0
800	5.18	-7.21	nan	-4121.06	-5969.79	15278.860	0
900	5.30	-7.44	nan	-4120.83	-5969.78	15278.938	0
1000	5.26	-6.97	nan	-4120.68	-5969.49	15279.060	0
1100	5.13	-7.30	nan	-4120.96	-5970.10	15279.136	0
1200	5.31	-7.25	nan	-4120.99	-5969.85	15279.249	0
1300	4.96	-7.70	nan	-4120.76	-5969.97	15279.342	0
1300	5.33	-7.40	nan	-4120.71	-5969.89	15279.384	0
1400	5.44	-7.27	nan	-4120.78	-5970.31	15279.498	0
1500	4.75	-7.39	nan	-4120.86	-5969.79	15279.599	0
1600	5.40	-7.65	nan	-4120.98	-5970.22	15279.695	0
1700	5.28	-7.36	nan	-4120.63	-5970.22	15279.804	0
1800	4.28	-7.18	nan	-4120.78	-5969.87	15279.903	0
1900	5.50	-7.47	nan	-4120.88	-5970.07	15279.996	0
2000	5.03	-7.05	nan	-4120.67	-5970.13	15280.099	0
2100	5.15	-7.09	nan	-4121.02	-5970.26	15280.202	0
2200	5.32	-7.46	nan	-4120.49	-5970.68	15280.297	0
2300	4.75	-7.56	nan	-4120.50	-5969.97	15280.400	0
2400	4.86	-6.77	nan	-4120.88	-5970.06	15280.496	0
2500	4.86	-6.99	nan	-4121.15	-5970.46	15280.594	0
2600	4.79	-7.22	nan	-4120.84	-5970.17	15280.701	0
2700	4.97	-7.07	nan	-4120.73	-5970.16	15280.805	0
2800	4.95	-6.86	nan	-4120.59	-5970.02	15280.898	0
2900	4.93	-7.08	nan	-4120.85	-5970.23	15281.000	0
3000	5.13	-7.10	nan	-4120.66	-5969.84	15281.103	0
3100	5.03	-6.83	nan	-4120.76	-5969.76	15281.188	0
3200	5.08	-7.23	nan	-4120.74	-5969.93	15281.299	0
3300	5.14	-7.09	nan	-4120.97	-5970.05	15281.401	0
3400	5.51	-6.99	nan	-4120.85	-5970.20	15281.500	0
3500	5.26	-6.55	nan	-4120.80	-5970.28	15281.602	0
3600	5.14	-7.17	nan	-4120.83	-5970.27	15281.693	0
3700	5.31	-7.31	nan	-4121.21	-5969.96	15281.797	0
3800	4.83	-6.94	nan	-4121.02	-5969.86	15281.888	0
3900	5.16	-7.05	nan	-4121.05	-5969.98	15281.997	0
4000	5.12	-7.76	nan	-4121.01	-5969.99	15282.105	0
4100	5.01	-7.26	nan	-4121.03	-5969.97	15282.188	0
4200	4.95	-7.36	nan	-4120.90	-5970.04	15282.298	0
4300	5.00	-7.26	nan	-4121.01	-5970.05	15282.402	0
4400	5.22	-7.34	nan	-4120.94	-5970.06	15282.498	0
4500	5.10	-7.06	nan	-4120.94	-5969.92	15282.602	0
4600	5.17	-7.36	nan	-4120.95	-5969.77	15282.688	0
4700	5.15	-7.54	nan	-4120.93	-5969.89	15282.794	0
4800	5.26	-7.36	nan	-4120.97	-5969.84	15282.875	0
4900	4.53	-6.87	nan	-4121.16	-5970.01	15282.999	0
5000	5.36	-7.86	nan	-4120.92	-5969.80	15283.101	0
5100	5.28	-7.55	nan	-4120.84	-5969.86	15283.195	0
5200	5.17	-7.23	nan	-4120.86	-5970.22	15283.295	0
5340	5.83	-7.23	nan	-4120.69	-5969.93	15283.311	0
5345	4.78	-7.08	nan	-4120.94	-5969.94	15283.313	0
5350	5.28	-6.97	nan	-4121.09	-5969.57	15283.320	0
5355	5.27	-7.40	nan	-4120.63	-5969.67	15283.326	0
5360	5.46	-7.07	nan	-4120.79	-5970.01	15283.328	0
5365	5.50	-7.18	nan	-4120.83	-5969.69	15283.337	0
5370	5.33	-7.15	nan	-4120.77	-5969.85	15283.342	0
5375	5.23	-7.44	nan	-4120.90	-5970.04	15283.344	0
5380	5.05	-7.88	nan	-4121.11	-5969.89	15283.347	0
5385	5.38	-7.56	nan	-4120.98	-5969.78	15283.357	0
5390	4.85	-7.71	nan	-4120.69	-5969.70	15283.361	0
5395	5.38	-7.61	nan	-4120.84	-5970.13	15283.365	0
5400	5.55	-7.67	nan	-4120.93	-5969.94	15283.372	0
5405	5.77	-7.20	nan	-4120.59	-5969.87	15283.375	0
5410	5.18	-7.67	nan	-4120.84	-5970.10	15283.377	0
5415	5.66	-7.55	nan	-4120.83	-5970.05	15283.385	0
5420	5.31	-7.39	nan	-4120.97	-5970.04	15283.390	0
5425	4.87	-7.79	nan	-4120.89	-5970.02	15283.392	0
5430	5.31	-7.52	nan	-4120.96	-5970.03	15283.403	0
5435	4.98	-7.25	nan	-4120.94	-5970.11	15283.405	0
5440	5.48	-7.55	nan	-4120.96	-5970.18	15283.408	0
5445	5.41	-7.10	nan	-4120.91	-5970.22	15283.415	0
5450	5.25	-7.85	nan	-4120.96	-5970.26	15283.421	0
5455	5.76	-7.77	nan	-4120.77	-5970.11	15283.422	0
5460	5.03	-7.75	nan	-4120.71	-5969.84	15283.433	0
5465	5.46	-7.45	nan	-4120.78	-5970.14	15283.436	0
5470	5.33	-7.97	nan	-4120.78	-5970.37	15283.438	0
5475	5.49	-7.69	nan	-4120.86	-5970.45	15283.447	0
5480	5.02	-7.14	nan	-4120.83	-5970.08	15283.451	0
5485	5.47	-7.77	nan	-4120.98	-5969.60	15283.453	176
5490	5.57	-7.81	nan	-4121.02	-5969.76	15283.462	1000
5495	5.55	-7.35	nan	-4120.94	-5969.84	15283.466	1000
5500	5.48	-7.89	nan	-4120.83	-5969.93	15283.469	1000
5505	5.24	-7.58	nan	-4121.15	-5970.16	15283.472	1000
5510	4.99	-7.86	nan	-4121.03	-5970.44	15283.482	1000
5515	5.49	-7.75	nan	-4121.05	-5970.09	15283.486	1000
5520	5.68	-7.99	nan	-4120.86	-5966.95	15283.491	1008
5525	5.38	-8.78	nan	-4121.02	-5952.94	15283.497	1030
5530	5.74	-8.76	nan	-4121.03	-5935.36	15283.500	1030
5535	5.79	-9.29	nan	-4120.86	-5919.14	15283.503	1030
5540	6.20	-10.18	nan	-4121.14	-5906.98	15283.511	1030
5545	6.27	-9.55	nan	-4121.17	-5893.02	15283.515	1030
5550	6.10	-10.61	nan	-4121.04	-5885.00	15283.517	1030
5555	6.20	-11.03	nan	-4122.30	-5876.29	15283.528	1030
5560	6.44	-11.51	nan	-4122.44	-5868.09	15283.530	1030
5565	6.93	-11.47	nan	-4123.33	-5858.96	15283.536	1030
5570	6.30	-11.37	nan	-4123.13	-5855.72	15283.540	1030
5575	6.40	-11.92	nan	-4123.31	-5848.45	15283.545	1030
5580	6.82	-11.68	nan	-4123.23	-5843.96	15283.548	1030
5585	6.14	-11.70	nan	-4125.11	-5839.16	15283.556	1030
5590	6.36	-11.82	nan	-4124.77	-5836.71	15283.561	1030
5595	6.46	-11.88	nan	-4125.07	-5832.00	15283.566	1030
5600	6.82	-11.85	nan	-4124.71	-5830.13	15283.571	1030
5605	6.91	-12.18	nan	-4125.93	-5826.64	15283.576	1030
5610	6.37	-12.39	nan	-4126.55	-5824.80	15283.578	1030
5615	6.41	-12.10	nan	-4126.97	-5822.79	15283.587	1030
5620	6.71	-11.92	nan	-4127.22	-5821.66	15283.591	1030
5625	6.34	-11.76	nan	-4126.91	-5820.39	15283.594	1030
5630	6.67	-12.23	nan	-4126.79	-5819.33	15283.598	1030
5635	6.62	-11.80	nan	-4127.78	-5818.44	15283.607	1030
5640	6.17	-12.14	nan	-4128.06	-5818.37	15283.609	1030
5645	6.10	-12.17	nan	-4128.08	-5817.19	15283.615	1030
5650	6.17	-12.16	nan	-4128.03	-5816.71	15283.622	1030
5655	6.97	-11.90	nan	-4128.42	-5815.83	15283.625	1030
5660	6.62	-12.02	nan	-4129.92	-5816.86	15283.629	1030
5665	6.62	-12.00	nan	-4130.01	-5816.00	15283.637	1030
5670	6.40	-12.08	nan	-4129.96	-5815.43	15283.643	1030
5675	6.51	-12.12	nan	-4130.10	-5815.13	15283.642	1030
5680	6.21	-11.76	nan	-4131.26	-5816.28	15283.653	1030
5685	6.79	-11.73	nan	-4131.18	-5816.49	15283.655	1030
5690	6.46	-11.61	nan	-4131.16	-5816.21	15283.661	1030
5695	6.26	-11.52	nan	-4131.09	-5816.52	15283.666	1030
5700	6.08	-11.73	nan	-4131.38	-5815.78	15283.670	1030
5705	6.48	-11.88	nan	-4131.25	-5815.93	15283.672	1030
5710	6.37	-11.29	nan	-4133.52	-5817.50	15283.681	1030
5715	6.85	-11.62	nan	-4133.35	-5817.64	15283.685	1030
5720	6.95	-11.79	nan	-4133.69	-5817.83	15283.689	1030
5725	6.72	-11.44	nan	-4133.43	-5817.75	15283.696	1030
5730	6.01	-11.90	nan	-4134.13	-5818.49	15283.702	1030
5735	6.69	-11.79	nan	-4134.66	-5818.38	15283.703	1030
5740	6.38	-12.14	nan	-4134.82	-5818.48	15283.713	1030
5745	6.75	-11.81	nan	-4134.79	-5818.57	15283.715	1030
5750	6.43	-12.34	nan	-4135.57	-5818.84	15283.719	1030
5755	6.29	-12.11	nan	-4136.60	-5819.68	15283.723	1030
5760	6.38	-12.53	nan	-4136.53	-5819.70	15283.732	1030
5765	6.58	-12.21	nan	-4136.46	-5820.02	15283.734	1030
5770	7.07	-12.30	nan	-4137.10	-5820.58	15283.741	1030
5775	6.65	-12.17	nan	-4137.93	-5821.11	15283.746	1030
5780	6.94	-12.24	nan	-4137.80	-5821.58	15283.750	1030
5785	6.17	-12.04	nan	-4137.74	-5821.05	15283.752	1030
5790	6.73	-11.77	nan	-4138.00	-5821.11	15283.761	1030
5795	6.53	-12.00	nan	-4139.34	-5822.31	15283.765	1030
5800	6.22	-12.11	nan	-4139.48	-5822.47	15283.767	1030
5805	6.21	-12.55	nan	-4139.63	-5822.91	15283.775	1030
5810	6.46	-11.96	nan	-4139.79	-5822.76	15283.779	1030
5815	7.03	-12.29	nan	-4140.32	-5823.99	15283.785	1030
5820	6.74	-11.72	nan	-4140.75	-5824.36	15283.791	1030
5825	6.64	-12.31	nan	-4141.25	-5824.82	15283.796	1030
5830	6.93	-11.77	nan	-4141.44	-5825.09	15283.800	1030
5835	6.37	-11.66	nan	-4141.64	-5824.97	15283.808	1030
5840	6.76	-11.85	nan	-4141.63	-5824.77	15283.811	1030
5845	6.12	-11.84	nan	-4141.98	-5824.95	15283.812	1030
5850	6.75	-11.91	nan	-4141.67	-5824.81	15283.818	1030
5855	6.76	-11.68	nan	-4142.53	-5825.81	15283.826	1030
5860	6.28	-11.60	nan	-4143.70	-5827.72	15283.829	1030
5865	6.16	-12.02	nan	-4144.01	-5827.54	15283.838	1030
5870	6.13	-12.00	nan	-4144.06	-5828.20	15283.840	1030
5875	6.20	-11.92	nan	-4144.08	-5828.02	15283.844	1030
5880	6.80	-11.35	nan	-4145.64	-5829.76	15283.850	1030
5885	6.53	-11.36	nan	-4145.69	-5829.72	15283.855	1030
5890	6.74	-11.32	nan	-4145.45	-5829.82	15283.861	1030
5895	6.88	-11.71	nan	-4145.45	-5829.96	15283.862	1030
5900	6.15	-10.78	nan	-4147.01	-5830.93	15283.871	1030
5905	6.00	-10.72	nan	-4147.40	-5831.32	15283.875	1030
5910	6.15	-10.65	nan	-4147.79	-5831.08	15283.882	1030
5915	6.10	-10.85	nan	-4148.24	-5831.41	15283.886	1030
5920	6.15	-10.86	nan	-4148.04	-5831.84	15283.890	1030
5925	6.26	-11.25	nan	-4148.00	-5831.73	15283.892	1030
5930	6.65	-10.25	nan	-4149.24	-5833.08	15283.902	1030
5935	6.58	-10.73	nan	-4149.12	-5833.24	15283.905	1030
5940	6.28	-10.71	nan	-4149.32	-5832.90	15283.908	1030
5945	6.39	-10.20	nan	-4149.02	-5833.24	15283.916	1030
5950	6.56	-10.38	nan	-4150.18	-5834.63	15283.921	1030
5955	5.84	-10.04	nan	-4150.63	-5835.28	15283.922	1030
5960	6.11	-10.46	nan	-4150.39	-5834.84	15283.932	1030
5965	6.18	-10.31	nan	-4150.31	-5835.00	15283.936	1030
5970	4.14	-10.83	nan	-4149.84	-5834.52	15283.942	1030
5975	5.96	-10.15	nan	-4150.73	-5835.24	15283.948	1030
5980	6.53	-10.13	nan	-4151.19	-5834.77	15283.950	1030
5985	5.82	-10.16	nan	-4152.62	-5834.97	15283.955	1030
5990	5.77	-10.01	nan	-4152.94	-5835.27	15283.960	1030
5995	5.67	-9.86	nan	-4153.13	-5836.36	15283.967	1030
6000	6.00	-9.91	nan	-4153.13	-5835.97	15283.969	1030
6005	5.84	-9.74	nan	-4153.59	-5836.62	15283.975	1030
6010	5.88	-9.76	nan	-4153.14	-5836.43	15283.980	1030
6015	6.10	-9.54	nan	-4154.44	-5836.50	15283.984	1030
6020	6.05	-9.78	nan	-4155.00	-5836.82	15283.989	1030
6025	6.16	-9.55	nan	-4155.13	-5837.25	15283.998	1030
6030	5.88	-9.79	nan	-4155.44	-5837.43	15284.000	1030
6035	6.48	-9.99	nan	-4155.78	-5837.65	15284.003	1030
6040	6.21	-9.53	nan	-4155.85	-5838.00	15284.012	1030
6045	6.09	-9.63	nan	-4155.90	-5837.81	15284.015	1030
6050	5.53	-9.81	nan	-4156.01	-5837.84	15284.019	1030
6055	5.91	-8.88	nan	-4156.59	-5838.85	15284.026	1030
6060	5.70	-8.98	nan	-4157.81	-5840.31	15284.030	1030
6065	5.87	-9.42	nan	-4157.96	-5840.24	15284.033	1030
6070	5.59	-9.47	nan	-4157.90	-5840.40	15284.041	1030
6075	5.33	-9.62	nan	-4157.95	-5840.56	15284.046	1030
6080	5.82	-9.38	nan	-4159.34	-5840.61	15284.048	1030
6085	5.65	-9.14	nan	-4159.64	-5840.84	15284.057	1030
6090	5.79	-9.07	nan	-4159.26	-5841.35	15284.062	1030
6095	5.92	-8.87	nan	-4159.53	-5841.53	15284.062	1030
6100	5.64	-8.86	nan	-4160.52	-5843.01	15284.068	1030
6105	5.85	-9.19	nan	-4160.67	-5843.24	15284.076	1030
6110	6.34	-8.79	nan	-4161.46	-5844.53	15284.080	1030
6115	6.10	-8.80	nan	-4161.68	-5844.44	15284.085	1030
6120	5.64	-8.86	nan	-4161.67	-5844.31	15284.091	1030
6125	5.98	-8.77	nan	-4161.65	-5844.84	15284.094	1030
6130	5.72	-9.32	nan	-4163.32	-5845.90	15284.102	1030
6135	5.68	-8.70	nan	-4163.07	-5846.15	15284.105	1030
6140	6.03	-8.78	nan	-4163.08	-5846.51	15284.109	1030
6145	5.83	-8.48	nan	-4163.00	-5846.51	15284.113	1030
6150	6.13	-8.06	nan	-4164.10	-5848.20	15284.122	1030
6155	5.69	-8.05	nan	-4164.30	-5847.74	15284.125	1030
6160	5.43	-8.45	nan	-4164.38	-5847.94	15284.128	1030
6165	5.48	-8.51	nan	-4164.57	-5848.05	15284.137	1030
6170	5.54	-8.17	nan	-4165.60	-5848.11	15284.141	1030
6175	5.71	-8.41	nan	-4166.22	-5848.19	15284.142	1030
6180	6.04	-8.52	nan	-4166.16	-5848.87	15284.152	1030
6185	5.93	-8.53	nan	-4166.13	-5848.86	15284.156	1030
6190	6.03	-8.24	nan	-4166.83	-5849.45	15284.159	1030
6195	5.71	-7.98	nan	-4167.80	-5850.59	15284.167	1030
6200	6.14	-8.19	nan	-4167.78	-5850.64	15284.171	1030
6205	5.78	-7.79	nan	-4167.84	-5850.88	15284.173	1030
6210	5.79	-7.44	nan	-4167.91	-5850.82	15284.181	1030
6215	5.31	-7.63	nan	-4169.16	-5851.01	15284.187	1030
6220	5.12	-8.04	nan	-4169.26	-5851.03	15284.188	1030
6225	5.66	-8.03	nan	-4169.20	-5851.78	15284.195	1030
6230	5.57	-8.24	nan	-4169.46	-5851.72	15284.201	1030
6235	5.52	-7.68	nan	-4170.59	-5852.94	15284.205	1030
6240	5.43	-7.87	nan	-4170.88	-5853.47	15284.209	1030
6245	5.56	-7.86	nan	-4170.60	-5853.51	15284.215	1030
6250	5.37	-7.46	nan	-4170.69	-5853.80	15284.219	1030
6255	5.28	-7.48	nan	-4172.37	-5854.72	15284.226	1030
6260	5.14	-7.30	nan	-4171.94	-5855.16	15284.231	1030
6265	5.20	-7.01	nan	-4172.19	-5855.52	15284.234	1030
6270	5.36	-7.04	nan	-4172.34	-5855.66	15284.238	1030
6275	4.94	-6.49	nan	-4173.50	-5855.63	15284.248	1030
6280	5.13	-6.85	nan	-4173.79	-5855.75	15284.250	1030
6285	5.08	-6.67	nan	-4172.54	-5855.87	15284.257	1030
6290	5.29	-7.06	nan	-4173.68	-5856.11	15284.262	1030
6295	5.11	-6.64	nan	-4174.38	-5856.16	15284.265	1030
6300	5.31	-6.64	nan	-4175.01	-5856.56	15284.269	1030
6305	4.56	-6.59	nan	-4175.34	-5856.63	15284.276	1030
6310	5.25	-6.06	nan	-4175.12	-5856.87	15284.281	1030
6315	4.91	-6.60	nan	-4175.64	-5856.96	15284.282	1030
6320	4.75	-6.65	nan	-4175.59	-5857.31	15284.291	1030
6325	5.72	-7.10	nan	-4175.72	-5857.45	15284.296	1030
6330	5.38	-6.74	nan	-4177.47	-5858.86	15284.298	1030
6335	5.46	-6.53	nan	-4177.55	-5859.50	15284.307	1030
6340	5.14	-6.45	nan	-4177.62	-5859.73	15284.311	1030
6345	5.12	-6.80	nan	-4177.73	-5859.98	15284.313	1030
6350	5.62	-6.26	nan	-4178.96	-5862.08	15284.322	1030
6355	4.58	-5.85	nan	-4178.98	-5862.07	15284.326	1030
6360	5.06	-5.79	nan	-4179.16	-5862.45	15284.332	1030
6365	4.99	-5.34	nan	-4179.29	-5862.13	15284.335	1030
6370	4.96	-5.11	nan	-4180.32	-5862.32	15284.342	1030
6375	4.90	-5.50	nan	-4180.50	-5862.07	15284.344	1030
6380	5.31	-5.22	nan	-4181.06	-5862.69	15284.350	1030
6385	5.00	-5.54	nan	-4181.60	-5863.11	15284.355	1030
6390	4.92	-5.88	nan	-4181.48	-5863.01	15284.359	1030
6395	4.77	-5.88	nan	-4181.56	-5863.30	15284.364	1030
6400	5.15	-5.88	nan	-4181.58	-5863.55	15284.371	1030
6405	4.57	-5.36	nan	-4182.71	-5865.05	15284.375	1030
6410	5.17	-5.35	nan	-4183.07	-5864.95	15284.377	1030
6415	4.98	-5.46	nan	-4182.83	-5865.77	15284.386	1030
6420	4.91	-5.49	nan	-4183.21	-5865.64	15284.390	1030
6425	5.20	-5.22	nan	-4184.35	-5866.88	15284.393	1030
6430	4.88	-5.44	nan	-4184.41	-5866.70	15284.401	1030
6435	4.58	-5.78	nan	-4184.29	-5867.06	15284.406	1030
6440	4.64	-5.54	nan	-4184.39	-5867.22	15284.407	1030
6445	5.03	-5.95	nan	-4186.18	-5868.79	15284.417	1030
6450	4.93	-5.35	nan	-4185.82	-5868.70	15284.421	1030
6455	4.56	-5.10	nan	-4186.10	-5869.18	15284.424	1030
6460	4.55	-5.46	nan	-4185.80	-5868.66	15284.433	1030
6465	4.68	-4.76	nan	-4187.43	-5870.44	15284.437	1030
6470	4.58	-4.80	nan	-4187.55	-5870.45	15284.438	1030
6475	4.56	-4.38	nan	-4187.22	-5870.27	15284.447	1030
6480	4.58	-5.05	nan	-4187.36	-5870.51	15284.451	1030
6485	4.60	-5.42	nan	-4187.54	-5871.09	15284.453	1030
6490	5.14	-5.35	nan	-4187.62	-5870.76	15284.461	1030
6495	4.43	-4.95	nan	-4188.92	-5871.93	15284.466	1030
6500	4.72	-4.95	nan	-4189.69	-5873.24	15284.469	1030
6505	4.64	-5.21	nan	-4189.80	-5872.96	15284.473	1030
6510	5.10	-4.97	nan	-4189.85	-5873.15	15284.479	1030
6515	4.81	-4.33	nan	-4190.35	-5873.99	15284.484	1030
6520	4.16	-4.78	nan	-4191.31	-5875.05	15284.489	1030
6525	4.14	-4.35	nan	-4191.42	-5874.84	15284.496	1030
6530	4.44	-3.88	nan	-4191.59	-5874.97	15284.500	1030
6535	4.38	-4.53	nan	-4191.24	-5875.10	15284.503	1030
6540	5.01	-4.93	nan	-4191.71	-5875.27	15284.511	1030
6545	4.16	-5.23	nan	-4191.47	-5875.81	15284.514	1030
6550	4.67	-4.65	nan	-4193.34	-5877.60	15284.517	1030
6555	4.58	-4.88	nan	-4193.72	-5877.38	15284.525	1030
6560	4.51	-4.60	nan	-4194.14	-5877.98	15284.531	1030
6565	4.15	-4.55	nan	-4193.86	-5878.02	15284.535	1030
6570	4.14	-4.42	nan	-4194.43	-5878.03	15284.542	1030
6575	4.13	-4.31	nan	-4194.41	-5878.28	15284.546	1030
6580	4.33	-4.05	nan	-4195.51	-5878.33	15284.548	1030
6585	3.98	-4.36	nan	-4195.71	-5878.81	15284.558	1030
6590	4.29	-4.37	nan	-4195.87	-5879.23	15284.562	1030
6595	3.95	-4.42	nan	-4195.76	-5878.68	15284.562	1030
6600	4.01	-4.28	nan	-4196.19	-5878.90	15284.571	1030
6605	4.44	-4.03	nan	-4196.34	-5879.25	15284.576	1030
6610	4.37	-3.50	nan	-4197.00	-5880.78	15284.578	1030
6615	3.72	-3.33	nan	-4197.83	-5881.03	15284.588	1030
6620	4.29	-3.87	nan	-4198.10	-5881.12	15284.592	1030
6625	3.82	-3.78	nan	-4198.16	-5880.90	15284.594	1030
6630	4.58	-3.48	nan	-4198.12	-5880.98	15284.600	1030
6635	3.84	-3.38	nan	-4197.95	-5881.23	15284.605	1030
6640	4.15	-3.56	nan	-4198.80	-5882.07	15284.609	1030
6645	4.61	-3.29	nan	-4200.38	-5883.43	15284.616	1030
6650	4.09	-3.15	nan	-4200.39	-5883.37	15284.620	1030
6655	4.20	-3.01	nan	-4200.30	-5883.87	15284.625	1030
6660	4.29	-3.30	nan	-4200.58	-5883.60	15284.628	1030
6665	4.09	-2.72	nan	-4201.77	-5885.11	15284.636	1030
6670	3.90	-2.85	nan	-4201.63	-5884.84	15284.640	1030
6675	4.01	-2.53	nan	-4202.01	-5884.92	15284.647	1030
6680	3.62	-3.18	nan	-4201.89	-5884.88	15284.652	1030
6685	4.25	-2.71	nan	-4203.32	-5886.28	15284.656	1030
6690	3.55	-2.45	nan	-4203.73	-5886.26	15284.657	1030
6695	3.65	-2.59	nan	-4203.98	-5886.83	15284.667	1030
6700	3.78	-2.39	nan	-4204.27	-5886.79	15284.671	1030
6705	4.32	-2.09	nan	-4204.16	-5886.92	15284.677	1030
6710	3.91	-2.53	nan	-4204.43	-5886.35	15284.683	1030
6715	3.55	-2.42	nan	-4204.30	-5886.47	15284.687	1030
6720	3.69	-2.25	nan	-4204.42	-5886.88	15284.689	1030
6725	3.58	-2.07	nan	-4206.29	-5888.39	15284.697	1030
6730	3.36	-2.24	nan	-4206.25	-5888.57	15284.701	1030
6735	3.66	-2.54	nan	-4206.32	-5888.88	15284.703	1030
6740	4.00	-2.05	nan	-4206.31	-5888.64	15284.710	1030
6745	3.39	-2.78	nan	-4206.87	-5889.28	15284.716	1030
6750	4.00	-2.00	nan	-4208.11	-5890.48	15284.719	1030
6755	3.77	-1.38	nan	-4208.22	-5890.65	15284.725	1030
6760	3.61	-1.54	nan	-4208.74	-5891.07	15284.731	1030
6765	3.32	-1.57	nan	-4208.88	-5891.52	15284.734	1030
6770	3.72	-2.00	nan	-4208.79	-5891.75	15284.741	1030
6775	3.56	-1.72	nan	-4209.00	-5891.56	15284.745	1030
6780	3.78	-1.82	nan	-4208.85	-5891.45	15284.750	1030
6785	3.59	-2.16	nan	-4209.42	-5891.28	15284.751	1030
6790	3.65	-2.55	nan	-4210.97	-5891.58	15284.761	1030
6795	3.28	-1.57	nan	-4211.14	-5891.65	15284.765	1030
6800	3.88	-2.09	nan	-4210.86	-5892.03	15284.769	1030
6805	3.66	-2.39	nan	-4211.08	-5891.88	15284.776	1030
6810	3.19	-1.92	nan	-4212.08	-5893.46	15284.781	1030
6815	3.46	-1.58	nan	-4212.45	-5894.21	15284.782	1030
6820	3.51	-2.28	nan	-4212.47	-5894.34	15284.791	1030
6825	3.39	-2.04	nan	-4212.43	-5894.44	15284.796	1030
6830	3.84	-1.11	nan	-4213.75	-5895.65	15284.798	1030
6835	3.02	-1.46	nan	-4214.48	-5895.75	15284.808	1030
6840	2.86	-1.32	nan	-4214.86	-5896.18	15284.812	1030
6845	3.69	-1.19	nan	-4214.97	-5896.98	15284.813	1030
6850	3.93	-1.08	nan	-4214.65	-5896.80	15284.822	1031
6855	3.45	-1.10	nan	-4215.20	-5896.83	15284.826	1031
6860	4.09	-1.68	nan	-4214.03	-5896.37	15284.832	1031
6865	3.52	-1.61	nan	-4213.79	-5895.53	15284.836	1031
6870	3.47	-1.37	nan	-4213.84	-5895.64	15284.841	1031
6875	3.85	-1.11	nan	-4213.76	-5895.45	15284.844	1031
6880	3.25	-1.91	nan	-4213.46	-5896.03	15284.849	1031
6885	3.52	-2.61	nan	-4212.29	-5895.88	15284.855	1031
6890	4.03	-1.90	nan	-4212.31	-5895.62	15284.859	1031
6895	3.59	-1.75	nan	-4212.17	-5895.99	15284.866	1031
6900	4.20	-2.58	nan	-4212.11	-5896.21	15284.870	1031
6905	3.22	-1.78	nan	-4212.32	-5895.79	15284.875	1031
6910	3.67	-1.76	nan	-4212.23	-5896.23	15284.879	1031
6915	3.94	-1.73	nan	-4210.59	-5894.43	15284.886	1031
6920	3.43	-1.37	nan	-4210.40	-5893.81	15284.890	1031
6925	3.46	-2.00	nan	-4210.10	-5893.30	15284.897	1031
6930	4.17	-2.04	nan	-4209.67	-5893.07	15284.902	1031
6935	3.65	-2.48	nan	-4209.88	-5892.89	15284.905	1031
6940	3.84	-2.85	nan	-4209.70	-5892.99	15284.907	1031
6945	4.90	-2.86	nan	-4206.69	-5892.12	15284.917	1031
6950	3.60	-2.26	nan	-4208.46	-5891.28	15284.922	1031
6955	4.28	-2.48	nan	-4207.68	-5891.24	15284.923	1031
6960	3.25	-1.60	nan	-4208.69	-5891.92	15284.933	1031
6965	4.04	-1.60	nan	-4206.65	-5889.96	15284.936	1031
6970	4.01	-2.56	nan	-4206.13	-5889.85	15284.938	1031
6975	2.91	-1.81	nan	-4207.16	-5890.35	15284.947	1031
6980	3.95	-2.42	nan	-4205.48	-5889.10	15284.950	1031
6985	3.70	-1.78	nan	-4207.66	-5889.80	15284.953	1031
6990	4.12	-1.93	nan	-4206.58	-5889.91	15284.963	1031
6995	4.52	-2.58	nan	-4205.84	-5889.64	15284.965	1031
7000	3.48	-2.10	nan	-4206.13	-5889.25	15284.969	1031
7005	4.12	-3.32	nan	-4204.25	-5888.20	15284.974	1031
7010	3.80	-2.37	nan	-4204.00	-5886.87	15284.982	1031
7015	3.16	-2.30	nan	-4203.92	-5886.98	15284.984	1031
7020	3.55	-2.19	nan	-4203.84	-5886.90	15284.989	1031
7025	3.65	-2.29	nan	-4203.75	-5886.76	15284.994	1031
7030	3.64	-2.45	nan	-4202.17	-5885.74	15285.000	1031
7035	4.38	-2.83	nan	-4202.48	-5885.28	15285.002	1031
7040	4.38	-2.57	nan	-4202.21	-5885.43	15285.011	1031
7045	3.96	-3.19	nan	-4202.17	-5885.54	15285.015	1031
7050	4.36	-3.25	nan	-4201.12	-5883.84	15285.018	1031
7055	4.15	-2.98	nan	-4201.09	-5883.75	15285.026	1031
7060	3.93	-2.10	nan	-4200.73	-5882.93	15285.031	1031
7065	3.87	-2.36	nan	-4200.74	-5883.43	15285.032	1031
7070	4.09	-2.85	nan	-4200.58	-5882.68	15285.042	1031
7075	3.45	-3.05	nan	-4200.38	-5883.27	15285.045	1031
7080	3.40	-3.06	nan	-4200.68	-5883.22	15285.048	1031
7085	3.90	-2.72	nan	-4200.44	-5883.29	15285.058	1031
7090	4.11	-3.01	nan	-4198.28	-5883.37	15285.062	1031
7095	4.60	-3.08	nan	-4198.16	-5883.26	15285.062	1031
7100	4.47	-3.01	nan	-4197.96	-5883.48	15285.072	1031
7105	3.95	-3.27	nan	-4197.87	-5883.26	15285.076	1031
7110	4.41	-3.46	nan	-4197.77	-5882.56	15285.078	1031
7115	4.46	-3.37	nan	-4196.39	-5881.67	15285.086	1031
7120	3.79	-3.50	nan	-4196.45	-5881.45	15285.091	1031
7125	4.14	-3.60	nan	-4196.01	-5881.00	15285.094	1031
7130	3.92	-3.46	nan	-4195.32	-5880.49	15285.099	1031
7135	4.38	-3.31	nan	-4196.01	-5880.63	15285.107	1031
7140	4.48	-3.67	nan	-4195.39	-5880.72	15285.109	1031
7145	4.18	-3.66	nan	-4195.79	-5880.33	15285.113	1031
7150	4.34	-3.45	nan	-4195.64	-5880.55	15285.120	1031
7155	3.94	-4.02	nan	-4193.82	-5878.66	15285.125	1031
7160	3.88	-3.86	nan	-4193.86	-5877.90	15285.126	1031
7165	4.41	-3.95	nan	-4193.73	-5878.41	15285.136	1031
7170	3.95	-4.21	nan	-4193.52	-5877.75	15285.140	1031
7175	4.43	-3.66	nan	-4192.26	-5877.06	15285.146	1031
7180	4.32	-4.18	nan	-4192.13	-5876.94	15285.151	1031
7185	4.45	-4.09	nan	-4192.38	-5877.07	15285.156	1031
7190	4.27	-4.12	nan	-4192.25	-5876.69	15285.157	1031
7195	5.49	-5.20	nan	-4191.16	-5876.54	15285.167	1031
7200	4.68	-4.51	nan	-4190.79	-5875.33	15285.172	1031
7205	4.66	-4.87	nan	-4190.42	-5875.28	15285.173	1031
7210	4.43	-4.65	nan	-4190.98	-5875.52	15285.183	1031
7215	4.37	-4.15	nan	-4190.02	-5874.21	15285.185	1031
7220	4.64	-4.55	nan	-4189.35	-5873.60	15285.189	1031
7225	4.39	-4.55	nan	-4188.71	-5873.34	15285.198	1031
7230	4.68	-4.49	nan	-4188.46	-5872.89	15285.201	1031
7235	4.16	-5.17	nan	-4188.36	-5872.93	15285.203	1031
7240	4.85	-4.82	nan	-4188.47	-5872.87	15285.211	1031
7245	4.23	-5.04	nan	-4188.20	-5872.93	15285.214	1031
7250	4.61	-4.77	nan	-4187.17	-5871.26	15285.219	1031
7255	4.60	-5.13	nan	-4186.88	-5871.27	15285.224	1031
7260	5.09	-5.08	nan	-4187.00	-5871.08	15285.229	1031
7265	4.53	-5.29	nan	-4186.70	-5871.44	15285.234	1031
7270	4.05	-5.28	nan	-4185.59	-5869.64	15285.241	1031
7275	4.41	-4.99	nan	-4185.46	-5869.45	15285.246	1031
7280	4.69	-5.10	nan	-4185.48	-5869.67	15285.250	1031
7285	4.75	-4.92	nan	-4185.56	-5869.71	15285.251	1031
7290	4.41	-4.55	nan	-4184.54	-5870.07	15285.262	1031
7295	4.53	-5.10	nan	-4184.30	-5869.83	15285.265	1031
7300	4.61	-6.01	nan	-4183.97	-5869.64	15285.272	1031
7305	4.98	-5.28	nan	-4183.96	-5869.35	15285.277	1031
7310	4.88	-5.21	nan	-4183.98	-5869.49	15285.281	1031
7315	4.57	-4.69	nan	-4184.00	-5869.34	15285.283	1031
7320	4.48	-5.24	nan	-4181.70	-5866.53	15285.292	1031
7325	4.70	-4.96	nan	-4181.87	-5866.62	15285.296	1031
7330	4.60	-5.06	nan	-4181.92	-5866.73	15285.298	1031
7335	4.50	-4.76	nan	-4181.96	-5867.03	15285.308	1031
7340	5.02	-5.14	nan	-4180.90	-5865.57	15285.312	1031
7345	5.00	-5.75	nan	-4180.22	-5865.25	15285.314	1031
7350	5.28	-5.95	nan	-4180.21	-5865.02	15285.323	1031
7355	5.04	-5.14	nan	-4180.16	-5865.11	15285.326	1031
7360	5.04	-5.36	nan	-4180.00	-5864.79	15285.328	1031
7365	4.99	-5.63	nan	-4179.00	-5863.75	15285.336	1031
7370	4.67	-5.22	nan	-4178.85	-5863.60	15285.339	1031
7375	4.70	-5.20	nan	-4178.28	-5863.78	15285.346	1031
7380	4.24	-5.95	nan	-4178.34	-5863.51	15285.348	1031
7385	4.71	-5.53	nan	-4178.25	-5863.69	15285.355	1031
7390	4.83	-5.66	nan	-4178.05	-5863.32	15285.359	1031
7395	3.99	-5.63	nan	-4176.54	-5862.85	15285.367	1031
7400	4.31	-5.93	nan	-4176.77	-5863.03	15285.371	1031
7405	5.60	-6.26	nan	-4176.43	-5862.65	15285.375	1031
7410	4.80	-5.75	nan	-4176.60	-5862.63	15285.377	1031
7415	5.53	-5.70	nan	-4174.87	-5862.61	15285.386	1031
7420	4.98	-6.12	nan	-4174.73	-5862.61	15285.390	1031
7425	4.33	-5.70	nan	-4174.71	-5862.28	15285.395	1031
7430	5.12	-5.92	nan	-4174.51	-5861.89	15285.403	1031
7435	4.48	-6.62	nan	-4173.59	-5860.33	15285.406	1031
7440	4.70	-6.10	nan	-4173.58	-5860.07	15285.407	1031
7445	4.99	-6.93	nan	-4173.42	-5860.06	15285.416	1031
7450	5.02	-6.56	nan	-4173.40	-5859.88	15285.422	1031
7455	4.92	-6.61	nan	-4172.79	-5859.25	15285.422	1031
7460	5.05	-6.81	nan	-4171.87	-5858.30	15285.433	1031
7465	5.11	-6.84	nan	-4171.95	-5857.89	15285.436	1031
7470	4.75	-6.21	nan	-4172.12	-5858.20	15285.439	1031
7475	4.74	-6.08	nan	-4172.01	-5858.00	15285.446	1031
7480	4.82	-6.60	nan	-4170.45	-5856.77	15285.452	1031
7485	5.25	-6.76	nan	-4170.37	-5856.93	15285.453	1031
7490	5.61	-6.71	nan	-4170.47	-5856.32	15285.461	1031
7495	4.99	-7.17	nan	-4170.24	-5856.53	15285.465	1031
7500	4.61	-7.95	nan	-4169.52	-5854.98	15285.472	1031
7505	5.50	-7.39	nan	-4169.37	-5854.86	15285.472	1031
7510	4.91	-7.48	nan	-4169.38	-5854.62	15285.482	1031
7515	5.18	-7.16	nan	-4169.26	-5854.85	15285.484	1031
7520	4.75	-7.36	nan	-4167.96	-5854.34	15285.491	1031
7525	5.11	-7.52	nan	-4167.49	-5854.45	15285.496	1031
7530	5.73	-7.30	nan	-4167.48	-5854.34	15285.500	1031
7535	4.80	-6.95	nan	-4167.75	-5854.30	15285.502	1031
7540	5.20	-7.22	nan	-4166.18	-5852.64	15285.512	1031
7545	5.33	-7.66	nan	-4165.96	-5852.19	15285.515	1031
7550	5.47	-7.84	nan	-4166.08	-5851.83	15285.518	1031
7555	5.64	-7.87	nan	-4166.02	-5851.99	15285.527	1031
7560	5.39	-8.36	nan	-4165.39	-5851.36	15285.530	1031
7565	5.41	-8.48	nan	-4164.67	-5850.49	15285.533	1031
7570	5.31	-8.01	nan	-4164.45	-5850.44	15285.540	1031
7575	4.87	-7.96	nan	-4163.75	-5849.75	15285.546	1031
7580	5.38	-7.79	nan	-4163.59	-5849.46	15285.548	1031
7585	5.41	-8.34	nan	-4163.77	-5849.45	15285.558	1031
7590	5.88	-8.27	nan	-4163.75	-5849.50	15285.561	1031
7595	5.30	-8.25	nan	-4162.19	-5847.86	15285.567	1031
7600	5.72	-8.41	nan	-4162.58	-5847.75	15285.570	1031
7605	5.94	-8.40	nan	-4162.25	-5847.95	15285.575	1031
7610	5.84	-8.69	nan	-4162.29	-5848.39	15285.578	1031
7615	5.45	-8.64	nan	-4160.83	-5846.38	15285.586	1031
7620	5.87	-8.69	nan	-4160.86	-5846.29	15285.592	1031
7625	5.50	-8.62	nan	-4160.97	-5846.35	15285.594	1031
7630	5.54	-8.53	nan	-4160.97	-5846.53	15285.598	1031
7635	5.00	-8.44	nan	-4159.50	-5845.03	15285.607	1031
7640	5.37	-8.49	nan	-4159.55	-5844.77	15285.609	1031
7645	6.00	-8.46	nan	-4159.52	-5844.22	15285.614	1031
7650	5.61	-9.12	nan	-4159.79	-5844.68	15285.622	1031
7655	5.62	-9.11	nan	-4159.05	-5844.57	15285.625	1031
7660	6.15	-9.06	nan	-4158.17	-5844.60	15285.627	1031
7665	5.95	-8.43	nan	-4158.33	-5844.26	15285.636	1031
7670	6.26	-8.95	nan	-4158.28	-5844.46	15285.640	1031
7675	5.62	-9.05	nan	-4158.22	-5844.34	15285.642	1031
7680	5.52	-8.67	nan	-4157.86	-5844.53	15285.652	1031
7685	5.45	-8.75	nan	-4157.35	-5843.86	15285.655	1031
7690	6.25	-9.07	nan	-4156.00	-5841.81	15285.660	1031
7695	5.96	-8.61	nan	-4156.09	-5841.66	15285.667	1031
7700	5.73	-8.97	nan	-4156.06	-5841.75	15285.672	1031
7705	5.63	-8.88	nan	-4156.02	-5841.66	15285.672	1031
7710	6.23	-9.64	nan	-4154.81	-5840.21	15285.682	1031
7715	6.19	-9.89	nan	-4154.47	-5839.95	15285.685	1031
7720	6.46	-9.29	nan	-4154.79	-5839.88	15285.690	1031
7725	5.83	-9.19	nan	-4154.73	-5839.63	15285.696	1031
7730	6.05	-9.44	nan	-4153.29	-5839.70	15285.701	1031
7735	5.65	-8.93	nan	-4153.17	-5839.63	15285.703	1031
7740	6.22	-9.14	nan	-4152.30	-5839.19	15285.711	1031
7745	6.00	-9.26	nan	-4152.40	-5838.98	15285.714	1031
7750	5.87	-9.62	nan	-4152.23	-5839.27	15285.719	1031
7755	5.88	-9.62	nan	-4152.48	-5838.77	15285.722	1031
7760	5.81	-10.14	nan	-4150.83	-5837.23	15285.732	1031
7765	6.42	-9.21	nan	-4151.04	-5837.50	15285.734	1031
7770	6.28	-9.97	nan	-4151.08	-5837.43	15285.741	1031
7775	5.89	-9.82	nan	-4151.00	-5837.30	15285.747	1031
7780	5.99	-9.72	nan	-4149.41	-5835.76	15285.753	1031
7785	6.23	-9.93	nan	-4149.52	-5835.94	15285.751	1031
7790	5.87	-9.26	nan	-4149.29	-5835.90	15285.760	1031
7795	6.16	-9.93	nan	-4149.62	-5835.53	15285.768	1031
7800	8.09	-10.19	nan	-4148.55	-5833.67	15285.772	1031
7805	6.48	-10.13	nan	-4148.14	-5833.78	15285.777	1031
7810	6.71	-10.58	nan	-4148.03	-5833.58	15285.780	1031
7815	6.28	-10.56	nan	-4148.30	-5833.43	15285.783	1031
7820	6.16	-10.62	nan	-4147.99	-5833.86	15285.790	1031
7825	5.93	-10.58	nan	-4146.67	-5833.78	15285.796	1031
7830	5.75	-10.60	nan	-4146.61	-5833.96	15285.799	1031
7835	6.43	-10.62	nan	-4146.56	-5833.39	15285.808	1031
7840	6.32	-10.26	nan	-4146.41	-5833.19	15285.811	1031
7845	5.87	-10.92	nan	-4145.15	-5831.54	15285.816	1031
7850	6.11	-10.44	nan	-4145.19	-5831.90	15285.818	1031
7855	5.82	-10.65	nan	-4144.77	-5831.84	15285.826	1031
7860	6.25	-10.93	nan	-4144.85	-5831.69	15285.828	1031
7865	6.54	-11.23	nan	-4143.60	-5830.37	15285.837	1030
7870	6.52	-11.50	nan	-4143.62	-5829.70	15285.841	1030
7875	6.66	-11.43	nan	-4143.97	-5830.43	15285.844	1030
7880	6.15	-11.19	nan	-4144.08	-5830.25	15285.848	1030
7885	6.48	-11.00	nan	-4144.06	-5830.08	15285.857	1030
7890	6.61	-10.89	nan	-4144.13	-5830.02	15285.859	1030
7895	6.35	-10.88	nan	-4144.45	-5829.72	15285.864	1030
7900	6.24	-11.20	nan	-4144.13	-5830.12	15285.872	1030
7905	5.52	-11.41	nan	-4146.79	-5831.64	15285.877	1030
7910	6.27	-10.74	nan	-4146.14	-5832.40	15285.877	1030
7915	6.01	-11.00	nan	-4146.32	-5832.04	15285.886	1030
7920	6.03	-10.83	nan	-4146.09	-5831.85	15285.893	1030
7925	6.66	-10.53	nan	-4146.84	-5832.45	15285.892	1030
7930	6.10	-10.23	nan	-4147.62	-5833.19	15285.901	1030
7935	6.72	-10.15	nan	-4147.66	-5833.27	15285.906	1030
7940	5.94	-10.18	nan	-4147.87	-5833.38	15285.908	1030
7945	6.42	-10.38	nan	-4148.04	-5833.58	15285.915	1030
7950	6.10	-10.26	nan	-4149.05	-5834.58	15285.921	1030
7955	5.83	-10.50	nan	-4149.15	-5834.70	15285.923	1030
7960	6.23	-10.37	nan	-4149.14	-5834.78	15285.933	1030
7965	5.94	-10.46	nan	-4149.26	-5834.48	15285.936	1030
7970	5.69	-10.21	nan	-4149.40	-5835.07	15285.940	1030
7975	6.18	-10.42	nan	-4149.63	-5835.01	15285.946	1030
7980	6.31	-10.16	nan	-4149.71	-5834.91	15285.951	1030
7985	5.83	-9.75	nan	-4149.61	-5834.92	15285.953	1030
7990	6.97	-9.38	nan	-4151.69	-5837.46	15285.961	1030
7995	6.12	-9.62	nan	-4151.82	-5837.37	15285.966	1030
8000	5.53	-9.30	nan	-4151.99	-5837.47	15285.969	1030
8005	5.54	-9.27	nan	-4151.92	-5837.40	15285.972	1030
8010	6.55	-9.48	nan	-4153.37	-5838.46	15285.982	1030
8015	6.19	-9.14	nan	-4153.51	-5839.03	15285.984	1030
8020	6.46	-9.52	nan	-4153.47	-5838.77	15285.991	1030
8025	6.26	-9.44	nan	-4153.62	-5838.93	15285.997	1030
8030	6.56	-9.21	nan	-4154.73	-5838.68	15286.002	1030
8035	5.58	-9.52	nan	-4154.77	-5838.45	15286.002	1030
8040	6.12	-9.20	nan	-4154.64	-5838.76	15286.010	1030
8045	5.58	-9.44	nan	-4154.53	-5839.04	15286.015	1030
8050	6.08	-9.31	nan	-4155.18	-5839.14	15286.019	1030
8055	5.44	-8.68	nan	-4156.42	-5840.67	15286.026	1030
8060	5.46	-8.89	nan	-4156.32	-5840.28	15286.030	1030
8065	5.50	-8.84	nan	-4156.35	-5840.44	15286.033	1030
8070	5.62	-9.08	nan	-4156.50	-5840.62	15286.040	1030
8075	6.02	-8.87	nan	-4157.61	-5841.81	15286.045	1030
8080	5.79	-8.41	nan	-4157.55	-5841.34	15286.048	1030
8085	5.62	-8.59	nan	-4157.55	-5841.69	15286.058	1030
8090	5.28	-8.55	nan	-4157.46	-5841.71	15286.061	1030
8095	6.18	-9.15	nan	-4158.78	-5842.90	15286.066	1030
8100	5.65	-8.50	nan	-4158.86	-5843.15	15286.071	1030
8105	5.92	-8.24	nan	-4158.89	-5843.38	15286.077	1030
8110	5.41	-8.42	nan	-4158.86	-5843.41	15286.078	1030
8115	5.49	-8.50	nan	-4160.10	-5844.53	15286.088	1030
8120	5.25	-8.23	nan	-4160.26	-5845.13	15286.091	1030
8125	6.13	-8.05	nan	-4160.79	-5845.18	15286.097	1030
8130	5.64	-8.29	nan	-4161.00	-5845.69	15286.098	1030
8135	5.42	-7.88	nan	-4161.11	-5845.57	15286.106	1030
8140	5.65	-8.21	nan	-4161.02	-5845.55	15286.109	1030
8145	5.36	-8.08	nan	-4161.90	-5846.65	15286.116	1030
8150	6.00	-7.47	nan	-4162.39	-5847.09	15286.121	1030
8155	5.37	-7.72	nan	-4162.41	-5847.28	15286.125	1030
8160	5.42	-8.03	nan	-4162.36	-5847.04	15286.127	1030
8165	6.10	-7.92	nan	-4162.74	-5848.08	15286.135	1030
8170	5.73	-7.76	nan	-4163.83	-5848.99	15286.140	1030
8175	5.61	-8.16	nan	-4163.72	-5849.02	15286.142	1030
8180	6.00	-8.01	nan	-4163.71	-5849.23	15286.153	1030
8185	5.28	-7.69	nan	-4164.29	-5849.54	15286.155	1030
8190	5.65	-7.75	nan	-4165.23	-5850.25	15286.160	1030
8195	5.46	-7.78	nan	-4165.28	-5850.21	15286.167	1030
8200	5.52	-7.91	nan	-4165.26	-5850.19	15286.172	1030
8205	5.08	-7.46	nan	-4165.47	-5850.27	15286.172	1030
8210	5.12	-8.03	nan	-4166.65	-5851.14	15286.182	1030
8215	5.49	-7.89	nan	-4166.43	-5851.39	15286.186	1030
8220	5.08	-7.95	nan	-4166.38	-5851.10	15286.189	1030
8225	5.14	-7.47	nan	-4166.77	-5851.32	15286.197	1030
8230	5.65	-7.59	nan	-4168.04	-5852.69	15286.202	1030
8235	5.03	-7.10	nan	-4168.04	-5852.67	15286.203	1030
8240	5.53	-6.98	nan	-4168.19	-5853.10	15286.213	1030
8245	5.30	-7.29	nan	-4168.21	-5852.99	15286.216	1030
8250	5.30	-7.19	nan	-4169.56	-5854.51	15286.222	1030
8255	5.08	-7.47	nan	-4169.84	-5854.17	15286.223	1030
8260	5.24	-7.51	nan	-4169.66	-5855.18	15286.232	1030
8265	5.00	-7.37	nan	-4169.88	-5854.52	15286.234	1030
8270	4.75	-7.42	nan	-4170.43	-5855.38	15286.241	1030
8275	5.48	-7.09	nan	-4170.78	-5855.96	15286.246	1030
8280	5.59	-6.98	nan	-4171.14	-5856.29	15286.250	1030
8285	5.08	-6.86	nan	-4171.78	-5856.83	15286.252	1030
8290	5.22	-6.59	nan	-4172.47	-5856.69	15286.261	1030
8295	5.14	-6.38	nan	-4172.74	-5857.24	15286.265	1030
8300	4.87	-6.83	nan	-4172.35	-5857.06	15286.267	1030
8305	5.00	-6.63	nan	-4172.60	-5857.53	15286.277	1030
8310	4.78	-6.85	nan	-4172.78	-5857.69	15286.279	1030
8315	4.74	-6.27	nan	-4173.91	-5858.68	15286.282	1030
8320	4.65	-6.40	nan	-4174.03	-5858.93	15286.290	1030
8325	4.43	-6.44	nan	-4174.25	-5858.88	15286.295	1030
8330	5.00	-6.44	nan	-4174.19	-5858.82	15286.298	1030
8335	4.91	-5.98	nan	-4174.30	-5858.87	15286.308	1030
8340	5.07	-6.55	nan	-4174.31	-5858.66	15286.311	1030
8345	5.06	-6.32	nan	-4176.35	-5858.38	15286.315	1030
8350	4.35	-6.17	nan	-4176.17	-5858.72	15286.321	1030
8355	5.18	-6.14	nan	-4176.27	-5859.25	15286.325	1030
8360	5.20	-6.24	nan	-4176.24	-5858.97	15286.328	1030
8365	4.80	-6.32	nan	-4177.06	-5860.29	15286.337	1030
8370	4.39	-5.58	nan	-4177.81	-5860.49	15286.342	1030
8375	5.32	-5.48	nan	-4177.81	-5861.04	15286.347	1030
8380	5.34	-5.64	nan	-4177.80	-5861.02	15286.348	1030
8385	4.63	-5.70	nan	-4177.90	-5861.11	15286.357	1030
8390	4.62	-5.57	nan	-4178.06	-5861.16	15286.361	1030
8395	5.13	-5.59	nan	-4179.21	-5862.32	15286.364	1030
8400	4.62	-5.44	nan	-4179.65	-5863.46	15286.372	1030
8405	5.15	-5.25	nan	-4180.11	-5863.58	15286.378	1030
8410	4.53	-5.74	nan	-4179.73	-5863.24	15286.377	1030
8415	4.88	-5.37	nan	-4179.90	-5863.35	15286.386	1030
8420	4.60	-5.45	nan	-4180.04	-5863.30	15286.390	1030
8425	4.59	-5.21	nan	-4180.94	-5864.19	15286.393	1030
8430	4.66	-5.39	nan	-4181.88	-5865.19	15286.403	1030
8435	4.22	-5.52	nan	-4182.28	-5865.18	15286.405	1030
8440	4.87	-4.54	nan	-4182.85	-5865.55	15286.407	1030
8445	4.13	-4.98	nan	-4183.15	-5865.06	15286.416	1030
8450	4.19	-5.44	nan	-4182.87	-5865.55	15286.421	1030
8455	4.67	-5.27	nan	-4182.96	-5865.11	15286.422	1030
8460	4.38	-4.28	nan	-4184.25	-5865.42	15286.432	1030
8465	4.30	-5.41	nan	-4184.35	-5865.20	15286.435	1030
8470	4.36	-4.95	nan	-4185.01	-5866.34	15286.443	1030
8475	4.55	-4.54	nan	-4185.25	-5866.43	15286.445	1030
8480	4.77	-4.77	nan	-4185.86	-5867.25	15286.451	1030
8485	4.76	-4.87	nan	-4185.96	-5867.48	15286.453	1030
8490	3.99	-4.63	nan	-4186.38	-5867.94	15286.461	1030
8495	4.45	-4.29	nan	-4186.61	-5868.03	15286.467	1030
8500	4.26	-5.09	nan	-4186.55	-5868.25	15286.469	1030
8505	4.16	-4.42	nan	-4186.62	-5868.62	15286.472	1030
8510	3.83	-4.18	nan	-4187.95	-5869.75	15286.482	1030
8515	4.38	-4.18	nan	-4188.33	-5870.17	15286.484	1030
8520	4.53	-4.43	nan	-4188.39	-5870.79	15286.493	1030
8525	4.17	-4.59	nan	-4188.54	-5870.30	15286.496	1030
8530	4.07	-4.35	nan	-4189.48	-5871.29	15286.502	1030
8535	4.27	-4.09	nan	-4189.72	-5872.40	15286.502	1030
8540	4.43	-4.22	nan	-4189.80	-5872.24	15286.512	1030
8545	4.26	-3.94	nan	-4190.00	-5872.21	15286.515	1030
8550	4.35	-4.04	nan	-4190.17	-5872.63	15286.519	1030
8555	4.30	-4.09	nan	-4191.19	-5873.81	15286.527	1030
8560	4.88	-4.08	nan	-4191.50	-5873.93	15286.531	1030
8565	4.41	-3.95	nan	-4192.14	-5874.93	15286.533	1030
8570	4.72	-3.91	nan	-4191.81	-5874.76	15286.541	1030
8575	4.63	-4.07	nan	-4192.16	-5874.79	15286.545	1030
8580	4.88	-4.08	nan	-4192.21	-5875.19	15286.548	1030
8585	4.10	-3.87	nan	-4192.38	-5874.80	15286.558	1030
8590	3.90	-3.63	nan	-4192.33	-5874.97	15286.561	1030
8595	4.18	-3.63	nan	-4194.44	-5876.52	15286.568	1030
8600	4.40	-3.66	nan	-4194.22	-5877.14	15286.569	1030
8605	4.04	-3.25	nan	-4194.47	-5877.85	15286.577	1030
8610	4.10	-4.02	nan	-4194.39	-5877.30	15286.578	1030
8615	3.87	-3.42	nan	-4195.61	-5877.87	15286.586	1030
8620	4.16	-3.88	nan	-4195.70	-5877.56	15286.591	1030
8625	4.77	-3.51	nan	-4196.33	-5878.10	15286.594	1030
8630	4.28	-3.27	nan	-4196.47	-5878.41	15286.598	1030
8635	4.21	-3.02	nan	-4196.51	-5878.62	15286.606	1030
8640	3.74	-3.31	nan	-4196.62	-5878.55	15286.609	1030
8645	4.03	-3.03	nan	-4196.81	-5878.34	15286.614	1030
8650	4.12	-3.24	nan	-4196.69	-5878.61	15286.621	1030
8655	4.36	-3.03	nan	-4197.11	-5879.31	15286.625	1030
8660	4.12	-3.59	nan	-4197.10	-5879.55	15286.628	1030
8665	3.94	-3.50	nan	-4197.31	-5879.34	15286.636	1030
8670	4.10	-3.06	nan	-4197.63	-5879.52	15286.640	1030
8675	4.05	-3.27	nan	-4198.27	-5879.96	15286.642	1030
8680	3.55	-2.72	nan	-4200.33	-5882.24	15286.653	1030
8685	3.18	-2.77	nan	-4200.47	-5882.36	15286.655	1030
8690	3.89	-2.58	nan	-4201.27	-5883.29	15286.661	1030
8695	3.66	-2.38	nan	-4201.00	-5883.49	15286.667	1030
8700	3.68	-2.25	nan	-4200.93	-5883.60	15286.671	1030
8705	3.43	-2.88	nan	-4201.04	-5883.11	15286.672	1030
8710	3.97	-2.54	nan	-4202.74	-5884.74	15286.681	1030
8715	3.82	-2.12	nan	-4202.61	-5884.56	15286.685	1030
8720	3.61	-2.34	nan	-4202.53	-5885.00	15286.692	1030
8725	4.16	-2.54	nan	-4202.76	-5884.66	15286.695	1030
8730	3.46	-2.25	nan	-4203.98	-5885.56	15286.701	1030
8735	3.71	-1.95	nan	-4204.18	-5885.91	15286.703	1030
8740	2.58	-2.56	nan	-4205.04	-5885.68	15286.712	1030
8745	3.32	-1.83	nan	-4204.86	-5886.05	15286.716	1030
8750	3.90	-1.80	nan	-4204.96	-5885.96	15286.719	1030
8755	3.45	-1.98	nan	-4205.23	-5886.06	15286.723	1030
8760	3.58	-1.39	nan	-4205.94	-5886.50	15286.732	1030
8765	3.97	-1.57	nan	-4206.38	-5886.36	15286.735	1030
8770	3.18	-2.59	nan	-4206.30	-5886.17	15286.741	1030
8775	3.00	-1.58	nan	-4206.51	-5886.38	15286.746	1030
8780	3.37	-1.97	nan	-4207.20	-5887.48	15286.750	1030
8785	3.70	-1.57	nan	-4208.16	-5888.15	15286.752	1030
8790	3.46	-1.75	nan	-4208.30	-5888.54	15286.761	1030
8795	3.37	-1.11	nan	-4208.78	-5888.99	15286.765	1030
8800	3.22	-1.48	nan	-4208.67	-5889.00	15286.768	1031
8805	3.94	-1.49	nan	-4208.67	-5889.05	15286.776	1031
8810	3.62	-1.76	nan	-4208.32	-5888.73	15286.780	1031
8815	3.69	-1.59	nan	-4207.16	-5887.77	15286.783	1031
8820	3.56	-2.08	nan	-4206.89	-5887.91	15286.791	1031
8825	3.89	-2.38	nan	-4206.52	-5886.78	15286.796	1031
8830	3.45	-2.08	nan	-4206.31	-5887.19	15286.798	1031
8835	3.89	-1.31	nan	-4206.73	-5887.23	15286.808	1031
8840	3.73	-1.76	nan	-4206.75	-5887.38	15286.811	1031
8845	3.81	-1.84	nan	-4205.46	-5885.72	15286.816	1031
8850	4.25	-1.98	nan	-4205.55	-5885.77	15286.820	1031
8855	3.93	-1.55	nan	-4205.52	-5886.09	15286.825	1031
8860	3.23	-2.57	nan	-4205.34	-5885.75	15286.828	1031
8865	2.94	-2.01	nan	-4203.76	-5886.23	15286.837	1031
8870	3.29	-2.22	nan	-4203.72	-5886.26	15286.841	1031
8875	3.74	-2.06	nan	-4203.86	-5886.25	15286.844	1031
8880	4.05	-2.45	nan	-4203.62	-5886.14	15286.847	1031
8885	4.02	-1.64	nan	-4202.29	-5886.52	15286.856	1031
8890	3.53	-2.26	nan	-4202.14	-5886.37	15286.859	1031
8895	4.08	-2.25	nan	-4202.30	-5886.09	15286.866	1031
8900	3.58	-2.40	nan	-4202.10	-5886.15	15286.872	1031
8905	3.52	-2.14	nan	-4201.68	-5885.35	15286.875	1031
8910	3.91	-2.22	nan	-4200.78	-5884.55	15286.877	1031
8915	3.70	-2.53	nan	-4201.07	-5884.39	15286.886	1031
8920	3.85	-2.85	nan	-4200.86	-5884.49	15286.890	1031
8925	4.35	-2.73	nan	-4200.93	-5884.59	15286.892	1031
8930	3.58	-2.86	nan	-4201.07	-5884.17	15286.901	1031
8935	3.82	-2.53	nan	-4200.96	-5884.04	15286.905	1031
8940	4.05	-3.05	nan	-4198.81	-5881.79	15286.910	1031
8945	3.85	-2.83	nan	-4198.79	-5882.49	15286.916	1031
8950	4.19	-3.03	nan	-4198.22	-5881.96	15286.921	1031
8955	3.81	-2.86	nan	-4198.25	-5882.24	15286.922	1031
8960	3.80	-3.53	nan	-4197.07	-5881.65	15286.931	1031
8965	3.72	-3.48	nan	-4196.98	-5881.39	15286.936	1031
8970	4.55	-3.55	nan	-4197.30	-5882.04	15286.942	1031
8975	3.92	-3.51	nan	-4197.35	-5881.48	15286.945	1031
8980	4.26	-3.48	nan	-4196.11	-5879.88	15286.952	1031
8985	4.55	-3.44	nan	-4196.16	-5879.62	15286.953	1031
8990	4.16	-3.70	nan	-4195.50	-5879.36	15286.963	1031
8995	4.54	-3.45	nan	-4195.26	-5879.19	15286.966	1031
9000	4.01	-3.14	nan	-4195.19	-5878.83	15286.969	1031
9005	3.61	-3.13	nan	-4195.12	-5878.68	15286.973	1031
9010	4.18	-3.04	nan	-4194.90	-5878.96	15286.980	1031
9015	4.30	-3.19	nan	-4194.94	-5879.06	15286.984	1031
9020	4.07	-3.18	nan	-4194.22	-5877.93	15286.993	1031
9025	4.35	-4.00	nan	-4192.49	-5876.54	15286.996	1031
9030	4.63	-4.07	nan	-4193.03	-5876.53	15287.000	1031
9035	4.18	-4.27	nan	-4192.12	-5875.82	15287.001	1031
9040	4.55	-4.13	nan	-4192.45	-5875.94	15287.010	1031
9045	4.26	-4.20	nan	-4191.86	-5875.51	15287.015	1031
9050	4.07	-3.59	nan	-4191.81	-5875.36	15287.017	1031
9055	4.06	-3.46	nan	-4191.64	-5875.05	15287.027	1031
9060	4.22	-3.62	nan	-4191.59	-5874.92	15287.030	1031
9065	4.18	-3.66	nan	-4191.70	-5874.86	15287.033	1031
9070	4.01	-3.23	nan	-4191.73	-5874.61	15287.042	1031
9075	4.70	-3.58	nan	-4189.57	-5874.84	15287.047	1031
9080	4.74	-3.94	nan	-4189.39	-5874.33	15287.048	1031
9085	4.36	-3.83	nan	-4189.12	-5874.36	15287.058	1031
9090	4.18	-4.29	nan	-4189.36	-5874.13	15287.061	1031
9095	4.59	-4.76	nan	-4187.96	-5873.65	15287.067	1031
9100	4.53	-4.56	nan	-4188.15	-5874.05	15287.072	1031
9105	4.22	-3.62	nan	-4187.95	-5873.88	15287.076	1031
9110	4.41	-4.48	nan	-4188.06	-5873.10	15287.078	1031
9115	3.89	-4.60	nan	-4186.43	-5871.26	15287.087	1031
9120	3.88	-4.40	nan	-4186.41	-5871.87	15287.090	1031
9125	4.70	-4.06	nan	-4186.63	-5871.46	15287.094	1031
9130	4.53	-4.38	nan	-4186.49	-5871.30	15287.097	1031
9135	4.83	-4.66	nan	-4185.84	-5870.06	15287.106	1031
9140	4.33	-4.45	nan	-4185.27	-5869.01	15287.109	1031
9145	4.58	-4.47	nan	-4184.76	-5868.91	15287.116	1031
9150	4.70	-4.26	nan	-4185.08	-5868.99	15287.121	1031
9155	4.70	-4.33	nan	-4185.06	-5868.85	15287.125	1031
9160	4.92	-4.58	nan	-4183.62	-5867.00	15287.129	1031
9165	5.02	-4.81	nan	-4183.58	-5866.53	15287.137	1031
9170	4.44	-4.69	nan	-4183.33	-5866.48	15287.141	1031
9175	4.15	-4.77	nan	-4183.56	-5866.95	15287.142	1031
9180	4.34	-5.52	nan	-4182.14	-5865.16	15287.152	1031
9185	4.58	-5.50	nan	-4181.94	-5865.14	15287.155	1031
9190	4.87	-5.25	nan	-4181.24	-5864.48	15287.161	1031
9195	4.69	-5.16	nan	-4180.86	-5864.22	15287.166	1031
9200	4.54	-5.57	nan	-4181.33	-5864.08	15287.171	1031
9205	4.55	-5.21	nan	-4181.05	-5864.20	15287.172	1031
9210	4.64	-4.97	nan	-4179.41	-5862.30	15287.182	1031
9215	4.27	-5.23	nan	-4179.48	-5862.56	15287.186	1031
9220	4.92	-5.49	nan	-4179.54	-5862.35	15287.188	1031
9225	5.04	-5.82	nan	-4179.36	-5862.55	15287.196	1031
9230	5.14	-5.80	nan	-4178.60	-5860.95	15287.202	1031
9235	4.78	-5.62	nan	-4178.30	-5861.08	15287.203	1031
9240	4.77	-6.30	nan	-4178.33	-5860.62	15287.213	1031
9245	5.39	-6.39	nan	-4178.49	-5861.09	15287.216	1031
9250	5.05	-5.79	nan	-4177.45	-5860.47	15287.219	1031
9255	4.89	-5.99	nan	-4176.41	-5859.21	15287.223	1031
9260	5.31	-6.20	nan	-4176.45	-5859.27	15287.229	1031
9265	4.54	-6.26	nan	-4176.40	-5859.24	15287.236	1031
9270	4.82	-6.67	nan	-4176.43	-5859.29	15287.239	1031
9275	5.42	-7.26	nan	-4175.16	-5859.10	15287.247	1031
9280	5.33	-6.39	nan	-4175.02	-5859.02	15287.250	1031
9285	4.94	-6.58	nan	-4175.17	-5859.17	15287.252	1031
9290	4.70	-6.14	nan	-4175.57	-5858.83	15287.261	1031
9295	5.55	-6.86	nan	-4174.25	-5857.57	15287.268	1031
9300	5.17	-6.22	nan	-4174.12	-5858.37	15287.271	1031
9305	4.42	-6.50	nan	-4174.55	-5857.85	15287.277	1031
9310	4.58	-6.70	nan	-4174.07	-5857.82	15287.281	1031
9315	5.56	-6.94	nan	-4173.80	-5857.96	15287.282	1031
9320	5.09	-6.46	nan	-4173.67	-5857.68	15287.291	1031
9325	5.48	-7.17	nan	-4171.50	-5855.95	15287.297	1031
9330	5.51	-6.52	nan	-4171.84	-5855.76	15287.300	1031
9335	5.23	-7.13	nan	-4171.35	-5855.45	15287.308	1031
9340	5.43	-7.44	nan	-4171.52	-5855.74	15287.311	1031
9345	4.85	-6.99	nan	-4170.53	-5854.54	15287.312	1031
9350	5.45	-7.27	nan	-4169.99	-5854.08	15287.318	1031
9355	5.36	-6.65	nan	-4170.02	-5853.89	15287.326	1031
9360	4.99	-6.75	nan	-4170.20	-5854.11	15287.328	1031
9365	5.20	-6.89	nan	-4170.05	-5853.94	15287.337	1031
9370	5.40	-6.91	nan	-4170.16	-5854.08	15287.342	1031
9375	4.79	-7.20	nan	-4169.15	-5853.98	15287.344	1031
9380	5.32	-7.36	nan	-4167.78	-5853.78	15287.347	1031
9385	5.37	-7.25	nan	-4167.56	-5854.05	15287.356	1031
9390	5.50	-7.22	nan	-4167.20	-5853.73	15287.360	1031
9395	5.57	-7.74	nan	-4167.15	-5853.46	15287.365	1031
9400	5.85	-7.20	nan	-4167.29	-5853.69	15287.372	1031
9405	5.57	-7.02	nan	-4167.23	-5853.54	15287.374	1031
9410	5.01	-7.49	nan	-4167.17	-5853.39	15287.377	1031
9415	5.06	-7.00	nan	-4167.48	-5853.23	15287.385	1031
9420	5.06	-7.41	nan	-4165.63	-5851.58	15287.390	1031
9425	5.35	-7.31	nan	-4165.04	-5851.22	15287.392	1031
9430	5.26	-7.04	nan	-4165.26	-5851.44	15287.401	1031
9435	5.44	-7.10	nan	-4165.18	-5851.22	15287.405	1031
9440	5.69	-7.33	nan	-4165.30	-5850.66	15287.413	1031
9445	5.13	-7.12	nan	-4164.80	-5850.80	15287.417	1031
9450	5.33	-7.81	nan	-4163.06	-5848.96	15287.421	1031
9455	5.47	-7.63	nan	-4162.95	-5848.31	15287.422	1031
9460	5.84	-7.37	nan	-4162.28	-5847.36	15287.432	1031
9465	4.88	-7.60	nan	-4161.95	-5847.68	15287.436	1031
9470	5.40	-7.97	nan	-4161.94	-5847.55	15287.438	1031
9475	5.39	-7.74	nan	-4162.03	-5847.24	15287.445	1031
9480	5.23	-7.60	nan	-4161.49	-5846.98	15287.450	1031
9485	5.26	-7.81	nan	-4160.70	-5845.92	15287.453	1031
9490	5.90	-8.01	nan	-4160.41	-5845.41	15287.462	1031
9495	5.98	-8.20	nan	-4160.04	-5845.09	15287.466	1031
9500	5.57	-8.10	nan	-4159.48	-5845.16	15287.469	1031
9505	5.36	-8.50	nan	-4160.09	-5844.50	15287.474	1031
9510	5.75	-7.93	nan	-4160.02	-5844.72	15287.480	1031
9515	5.77	-8.16	nan	-4159.54	-5845.19	15287.486	1031
9520	5.03	-7.84	nan	-4159.42	-5844.81	15287.490	1031
9525	5.93	-8.30	nan	-4157.42	-5844.36	15287.496	1031
9530	5.06	-8.32	nan	-4157.88	-5844.26	15287.500	1031
9535	6.15	-8.42	nan	-4157.85	-5844.27	15287.504	1031
9540	5.72	-8.32	nan	-4157.50	-5844.29	15287.511	1031
9545	6.03	-8.19	nan	-4158.02	-5844.10	15287.518	1031
9550	5.61	-8.45	nan	-4157.63	-5843.70	15287.517	1031
9555	5.48	-8.73	nan	-4156.04	-5841.88	15287.527	1031
9560	5.54	-8.96	nan	-4155.43	-5841.89	15287.530	1031
9565	6.49	-8.85	nan	-4155.23	-5841.40	15287.537	1031
9570	5.95	-8.83	nan	-4155.55	-5841.23	15287.542	1031
9575	5.80	-8.71	nan	-4155.58	-5841.41	15287.546	1031
9580	5.97	-9.24	nan	-4155.01	-5841.16	15287.548	1031
9585	5.97	-9.47	nan	-4153.43	-5841.25	15287.557	1031
9590	5.89	-9.40	nan	-4153.33	-5840.82	15287.561	1031
9595	6.27	-8.69	nan	-4152.93	-5840.28	15287.566	1031
9600	5.57	-9.08	nan	-4153.11	-5839.77	15287.572	1031
9605	5.90	-9.66	nan	-4153.49	-5839.83	15287.577	1031
9610	6.35	-9.50	nan	-4153.03	-5839.38	15287.578	1031
9615	6.21	-9.46	nan	-4152.15	-5838.00	15287.587	1031
9620	5.94	-9.60	nan	-4151.36	-5836.95	15287.590	1031
9625	5.70	-9.45	nan	-4151.21	-5837.07	15287.594	1031
9630	5.91	-9.54	nan	-4151.27	-5836.71	15287.598	1031
9635	5.53	-9.38	nan	-4151.20	-5836.27	15287.605	1031
9640	6.10	-9.63	nan	-4151.36	-5836.46	15287.609	1031
9645	5.84	-9.29	nan	-4151.41	-5836.35	15287.615	1031
9650	6.35	-9.56	nan	-4151.32	-5836.39	15287.622	1031
9655	6.00	-10.00	nan	-4151.55	-5836.48	15287.624	1031
9660	5.80	-9.41	nan	-4149.13	-5836.11	15287.631	1031
9665	6.50	-10.10	nan	-4148.85	-5836.17	15287.635	1031
9670	6.11	-10.36	nan	-4148.13	-5835.43	15287.641	1031
9675	5.93	-10.17	nan	-4148.41	-5835.53	15287.642	1031
9680	6.42	-10.07	nan	-4147.92	-5835.56	15287.653	1031
9685	6.32	-10.00	nan	-4148.25	-5835.50	15287.656	1031
9690	6.06	-10.53	nan	-4146.76	-5833.51	15287.657	1031
9695	6.18	-9.95	nan	-4146.21	-5833.33	15287.666	1031
9700	7.27	-9.85	nan	-4145.72	-5833.45	15287.672	1031
9705	6.22	-10.63	nan	-4145.46	-5832.96	15287.672	1031
9710	5.85	-10.34	nan	-4145.58	-5832.78	15287.683	1031
9715	5.97	-10.41	nan	-4145.41	-5832.71	15287.686	1031
9720	6.94	-10.75	nan	-4144.70	-5831.62	15287.688	1031
9725	6.50	-10.80	nan	-4143.60	-5830.34	15287.695	1031
9730	6.84	-10.72	nan	-4143.45	-5830.11	15287.700	1031
9735	6.66	-10.67	nan	-4143.58	-5829.92	15287.704	1031
9740	6.41	-10.82	nan	-4143.35	-5830.38	15287.713	1030
9745	6.25	-10.83	nan	-4143.54	-5829.82	15287.716	1030
9750	6.35	-10.53	nan	-4142.73	-5829.03	15287.719	1030
9755	6.62	-10.86	nan	-4141.42	-5827.68	15287.722	1030
9760	6.43	-11.20	nan	-4141.37	-5827.71	15287.730	1030
9765	6.04	-10.57	nan	-4141.64	-5827.74	15287.736	1030
9770	6.71	-10.63	nan	-4141.38	-5827.82	15287.741	1030
9775	6.34	-10.92	nan	-4141.58	-5827.33	15287.747	1030
9780	6.70	-10.88	nan	-4141.36	-5827.85	15287.750	1030
9785	6.50	-10.61	nan	-4143.45	-5827.67	15287.752	1030
9790	6.59	-10.59	nan	-4143.76	-5827.54	15287.762	1030
9795	6.32	-10.34	nan	-4143.55	-5827.07	15287.766	1030
9800	6.33	-10.87	nan	-4143.52	-5827.24	15287.767	1030
9805	6.29	-11.35	nan	-4143.30	-5827.17	15287.777	1030
9810	6.42	-10.93	nan	-4143.47	-5826.93	15287.781	1030
9815	6.32	-10.34	nan	-4145.32	-5829.08	15287.783	1030
9820	6.54	-10.44	nan	-4145.67	-5829.18	15287.791	1030
9825	6.29	-10.12	nan	-4146.28	-5829.28	15287.796	1030
9830	5.84	-10.32	nan	-4146.62	-5829.81	15287.798	1030
9835	6.51	-10.73	nan	-4146.25	-5830.02	15287.808	1030
9840	6.47	-10.13	nan	-4146.69	-5829.87	15287.811	1030
9845	6.08	-9.86	nan	-4146.73	-5830.15	15287.812	1030
9850	5.93	-10.56	nan	-4146.53	-5829.92	15287.818	1030
9855	5.94	-10.14	nan	-4147.35	-5830.98	15287.826	1030
9860	5.89	-9.83	nan	-4148.69	-5832.20	15287.830	1030
9865	6.45	-10.20	nan	-4148.66	-5831.91	15287.837	1030
9870	6.02	-10.07	nan	-4148.78	-5832.07	15287.843	1030
9875	6.42	-10.46	nan	-4148.55	-5832.07	15287.844	1030
9880	6.20	-10.22	nan	-4148.67	-5832.08	15287.848	1030
9885	6.32	-10.41	nan	-4148.98	-5832.03	15287.855	1030
9890	6.30	-9.90	nan	-4150.37	-5831.77	15287.861	1030
9895	6.39	-9.97	nan	-4150.79	-5832.21	15287.865	1030
9900	6.07	-9.91	nan	-4150.88	-5832.66	15287.872	1030
9905	5.94	-10.28	nan	-4150.82	-5832.70	15287.875	1030
9910	6.30	-10.27	nan	-4150.45	-5832.82	15287.877	1030
9915	6.33	-9.89	nan	-4151.06	-5832.99	15287.886	1030
9920	6.17	-9.42	nan	-4152.68	-5834.86	15287.891	1030
9925	6.30	-9.43	nan	-4152.75	-5835.16	15287.892	1030
9930	5.56	-9.50	nan	-4152.85	-5835.12	15287.902	1030
9935	5.63	-9.59	nan	-4152.69	-5835.02	15287.906	1030
9940	6.19	-10.09	nan	-4152.62	-5835.47	15287.909	1030
9945	6.48	-9.61	nan	-4152.88	-5835.30	15287.916	1030
9950	6.21	-9.44	nan	-4154.12	-5835.45	15287.921	1030
9955	5.68	-9.40	nan	-4154.72	-5835.41	15287.922	1030
9960	5.27	-9.56	nan	-4154.98	-5835.60	15287.932	1030
9965	6.20	-9.40	nan	-4154.92	-5836.19	15287.936	1030
9970	5.84	-9.57	nan	-4155.01	-5836.62	15287.938	1030
9975	5.85	-9.51	nan	-4154.83	-5836.53	15287.948	1030
9980	5.81	-9.57	nan	-4155.69	-5837.33	15287.951	1030
9985	5.89	-9.31	nan	-4156.96	-5839.03	15287.953	1030
9990	5.79	-9.06	nan	-4157.27	-5839.50	15287.962	1030
9995	6.05	-8.59	nan	-4157.88	-5840.35	15287.966	1030
10000	5.80	-9.08	nan	-4157.72	-5840.77	15287.969	1030
10005	5.85	-9.07	nan	-4157.77	-5840.55	15287.975	1030
10010	5.69	-8.71	nan	-4157.79	-5840.93	15287.980	1030
10015	5.59	-9.05	nan	-4157.81	-5840.82	15287.986	1030
10020	5.53	-8.98	nan	-4158.01	-5840.72	15287.989	1030
10025	6.16	-9.07	nan	-4158.53	-5841.64	15287.997	1030
10030	5.66	-9.31	nan	-4158.23	-5841.52	15288.000	1030
10035	5.52	-8.55	nan	-4159.63	-5842.89	15288.005	1030
10040	6.10	-8.28	nan	-4160.04	-5843.60	15288.011	1030
10045	5.85	-9.10	nan	-4159.68	-5843.33	15288.017	1030
10050	6.23	-8.86	nan	-4159.65	-5843.24	15288.017	1030
10055	5.41	-9.09	nan	-4161.61	-5845.57	15288.026	1030
10060	5.56	-8.28	nan	-4162.00	-5846.41	15288.030	1030
10065	5.60	-7.52	nan	-4161.90	-5846.49	15288.036	1030
10070	5.58	-7.62	nan	-4161.97	-5845.85	15288.041	1030
10075	6.04	-8.01	nan	-4161.77	-5846.35	15288.046	1030
10080	5.70	-7.92	nan	-4162.12	-5846.31	15288.050	1030
10085	5.73	-7.69	nan	-4163.30	-5847.47	15288.058	1030
10090	5.34	-7.72	nan	-4164.08	-5848.37	15288.061	1030
10095	5.56	-7.48	nan	-4164.24	-5848.53	15288.062	1030
10100	5.60	-7.71	nan	-4164.27	-5848.98	15288.073	1030
10105	5.35	-7.43	nan	-4164.26	-5849.10	15288.076	1030
10110	5.63	-7.66	nan	-4164.22	-5848.52	15288.080	1030
10115	5.29	-7.91	nan	-4164.72	-5848.70	15288.087	1030
10120	5.80	-7.24	nan	-4166.53	-5850.82	15288.091	1030
10125	5.07	-6.88	nan	-4166.48	-5850.96	15288.094	1030
10130	5.41	-7.06	nan	-4166.63	-5851.17	15288.099	1030
10135	5.19	-7.12	nan	-4166.43	-5850.92	15288.105	1030
10140	5.46	-7.31	nan	-4166.65	-5851.11	15288.111	1030
10145	5.48	-7.20	nan	-4166.67	-5850.94	15288.112	1030
10150	5.56	-7.08	nan	-4168.42	-5850.79	15288.121	1030
10155	4.77	-7.27	nan	-4168.63	-5851.16	15288.125	1030
10160	5.34	-6.85	nan	-4168.77	-5851.34	15288.132	1030
10165	5.73	-7.08	nan	-4168.53	-5851.44	15288.136	1030
10170	4.96	-6.39	nan	-4168.41	-5851.00	15288.142	1030
10175	5.05	-7.10	nan	-4168.63	-5850.96	15288.143	1030
10180	4.92	-6.57	nan	-4170.48	-5853.06	15288.152	1030
10185	4.94	-6.53	nan	-4170.81	-5853.52	15288.156	1030
10190	5.61	-7.23	nan	-4170.67	-5853.69	15288.161	1030
10195	4.96	-6.78	nan	-4171.42	-5854.54	15288.166	1030
10200	5.22	-6.53	nan	-4171.27	-5854.30	15288.171	1030
10205	4.91	-6.90	nan	-4171.39	-5854.44	15288.173	1030
10210	5.04	-6.94	nan	-4171.47	-5854.14	15288.181	1030
10215	5.73	-6.43	nan	-4171.33	-5854.40	15288.186	1030
10220	4.79	-6.76	nan	-4171.87	-5854.20	15288.188	1030
10225	4.92	-6.52	nan	-4173.64	-5854.48	15288.198	1030
10230	5.22	-6.21	nan	-4173.84	-5854.71	15288.201	1030
10235	5.35	-6.36	nan	-4173.58	-5854.74	15288.204	1030
10240	5.18	-6.63	nan	-4173.84	-5854.89	15288.210	1030
10245	5.02	-6.45	nan	-4173.92	-5854.82	15288.216	1030
10250	5.06	-6.83	nan	-4174.03	-5855.35	15288.219	1030
10255	4.95	-6.08	nan	-4175.88	-5857.22	15288.223	1030
10260	5.03	-6.30	nan	-4176.06	-5857.38	15288.230	1030
10265	4.77	-6.16	nan	-4176.11	-5857.73	15288.236	1030
10270	5.18	-6.10	nan	-4176.16	-5858.16	15288.238	1030
10275	5.04	-6.20	nan	-4176.01	-5858.10	15288.246	1030
10280	5.19	-6.18	nan	-4176.19	-5858.12	15288.250	1030
10285	4.75	-5.77	nan	-4177.98	-5859.73	15288.252	1030
10290	4.75	-6.02	nan	-4178.37	-5860.22	15288.262	1030
10295	4.69	-6.14	nan	-4178.16	-5860.65	15288.266	1030
10300	4.87	-6.14	nan	-4178.20	-5860.80	15288.267	1030
10305	4.69	-6.24	nan	-4178.15	-5860.90	15288.277	1030
10310	4.48	-5.44	nan	-4178.20	-5861.34	15288.281	1030
10315	5.27	-5.49	nan	-4179.72	-5862.51	15288.285	1030
10320	5.21	-5.27	nan	-4180.45	-5863.68	15288.292	1030
10325	5.38	-5.33	nan	-4181.05	-5863.23	15288.297	1030
10330	4.52	-5.85	nan	-4180.58	-5864.24	15288.298	1030
10335	4.87	-5.23	nan	-4180.41	-5863.95	15288.307	1030
10340	4.71	-5.73	nan	-4180.51	-5863.74	15288.311	1030
10345	5.10	-5.27	nan	-4181.08	-5864.43	15288.312	1030
10350	4.94	-5.06	nan	-4182.79	-5865.93	15288.321	1030
10355	4.75	-5.51	nan	-4183.15	-5865.88	15288.326	1030
10360	4.89	-5.21	nan	-4182.96	-5865.96	15288.330	1030
10365	4.79	-4.99	nan	-4182.66	-5865.90	15288.334	1030
10370	4.08	-5.07	nan	-4182.74	-5866.28	15288.341	1030
10375	5.14	-5.34	nan	-4182.68	-5865.98	15288.344	1030
10380	4.67	-4.88	nan	-4182.89	-5865.90	15288.347	1030
10385	4.35	-5.16	nan	-4182.80	-5866.25	15288.354	1030
10390	4.46	-4.66	nan	-4185.40	-5868.95	15288.361	1030
10395	4.38	-4.69	nan	-4185.45	-5869.09	15288.364	1030
10400	4.27	-4.38	nan	-4185.61	-5868.95	15288.371	1030
10405	4.73	-4.73	nan	-4186.01	-5869.30	15288.375	1030
10410	4.31	-4.41	nan	-4185.92	-5869.34	15288.379	1030
10415	4.23	-4.33	nan	-4185.59	-5869.23	15288.387	1030
10420	4.56	-4.77	nan	-4187.79	-5870.41	15288.390	1030
10425	4.59	-4.63	nan	-4187.89	-5871.41	15288.392	1030
10430	4.47	-3.74	nan	-4188.16	-5871.97	15288.403	1030
10435	4.34	-4.40	nan	-4188.14	-5871.73	15288.405	1030
10440	4.64	-4.32	nan	-4188.32	-5871.96	15288.409	1030
10445	4.55	-4.28	nan	-4188.34	-5871.87	15288.417	1030
10450	4.32	-4.14	nan	-4189.52	-5873.04	15288.421	1030
10455	4.45	-3.83	nan	-4190.28	-5874.03	15288.424	1030
10460	3.99	-3.87	nan	-4190.32	-5874.13	15288.432	1030
10465	4.72	-3.68	nan	-4190.43	-5874.22	15288.436	1030
10470	4.37	-4.06	nan	-4190.71	-5874.09	15288.440	1030
10475	4.27	-4.04	nan	-4190.84	-5874.49	15288.445	1030
10480	4.75	-3.77	nan	-4191.32	-5874.78	15288.451	1030
10485	4.33	-3.46	nan	-4192.50	-5875.89	15288.455	1030
10490	4.54	-3.23	nan	-4192.80	-5875.91	15288.462	1030
10495	4.33	-3.35	nan	-4192.51	-5876.30	15288.468	1030
10500	4.19	-3.31	nan	-4192.43	-5876.47	15288.469	1030
10505	4.08	-3.46	nan	-4192.13	-5875.99	15288.472	1030
10510	4.05	-3.45	nan	-4192.46	-5876.56	15288.480	1030
10515	4.25	-3.03	nan	-4194.51	-5877.83	15288.486	1030
10520	3.89	-3.35	nan	-4194.92	-5877.66	15288.489	1030
10525	4.27	-3.17	nan	-4194.68	-5877.48	15288.497	1030
10530	3.49	-3.82	nan	-4194.65	-5877.48	15288.500	1030
10535	4.00	-3.42	nan	-4194.98	-5877.66	15288.507	1030
10540	4.57	-3.06	nan	-4194.76	-5877.91	15288.512	1030
10545	3.64	-3.59	nan	-4194.97	-5877.51	15288.517	1030
10550	3.71	-3.29	nan	-4194.85	-5877.80	15288.518	1030
10555	3.60	-3.28	nan	-4196.70	-5879.25	15288.526	1030
10560	4.19	-2.86	nan	-4197.54	-5880.13	15288.530	1030
10565	3.83	-3.08	nan	-4197.18	-5880.44	15288.537	1030
10570	4.16	-2.78	nan	-4197.40	-5880.54	15288.541	1030
10575	4.05	-3.07	nan	-4197.28	-5880.49	15288.546	1030
10580	3.80	-3.00	nan	-4197.66	-5880.64	15288.550	1030
10585	3.41	-2.83	nan	-4198.87	-5882.14	15288.557	1030
10590	3.45	-2.67	nan	-4199.68	-5883.03	15288.561	1030
10595	3.74	-1.48	nan	-4199.99	-5882.44	15288.567	1030
10600	4.01	-2.98	nan	-4199.95	-5882.53	15288.572	1030
10605	4.18	-2.64	nan	-4199.91	-5882.61	15288.576	1030
10610	3.90	-2.06	nan	-4199.90	-5882.66	15288.580	1030
10615	4.13	-2.65	nan	-4200.89	-5883.30	15288.587	1030
10620	3.53	-2.84	nan	-4202.06	-5884.42	15288.591	1030
10625	4.06	-2.99	nan	-4202.04	-5884.76	15288.594	1030
10630	3.73	-2.61	nan	-4202.21	-5884.45	15288.599	1030
10635	4.24	-2.93	nan	-4202.08	-5884.71	15288.604	1030
10640	4.02	-2.86	nan	-4202.24	-5884.56	15288.609	1030
10645	3.84	-2.73	nan	-4202.12	-5884.98	15288.616	1030
10650	3.52	-2.26	nan	-4204.31	-5886.65	15288.621	1030
10655	3.53	-2.24	nan	-4204.51	-5886.74	15288.625	1030
10660	4.07	-2.27	nan	-4204.79	-5886.66	15288.627	1030
10665	4.38	-2.29	nan	-4204.66	-5886.80	15288.634	1030
10670	4.04	-2.57	nan	-4204.64	-5887.21	15288.641	1030
10675	4.10	-2.42	nan	-4204.40	-5887.36	15288.642	1030
10680	3.84	-2.41	nan	-4204.36	-5887.21	15288.653	1030
10685	3.79	-2.80	nan	-4204.36	-5886.93	15288.655	1030
10690	4.19	-2.34	nan	-4206.28	-5887.19	15288.658	1030
10695	4.02	-2.28	nan	-4206.86	-5887.43	15288.666	1030
10700	3.62	-2.21	nan	-4207.00	-5887.12	15288.672	1030
10705	4.13	-1.81	nan	-4207.04	-5887.58	15288.672	1030
10710	3.65	-2.01	nan	-4207.12	-5887.79	15288.682	1030
10715	3.26	-2.55	nan	-4206.95	-5887.66	15288.686	1030
10720	4.16	-2.42	nan	-4209.28	-5889.64	15288.688	1030
10725	3.21	-1.93	nan	-4209.77	-5890.38	15288.696	1030
10730	3.33	-2.01	nan	-4209.74	-5890.46	15288.701	1030
10735	3.43	-2.03	nan	-4209.90	-5890.66	15288.703	1030
10740	3.60	-1.43	nan	-4209.88	-5890.80	15288.712	1030
10745	3.88	-1.79	nan	-4209.76	-5890.94	15288.716	1030
10750	3.85	-1.44	nan	-4210.61	-5891.62	15288.719	1030
10755	4.07	-1.63	nan	-4211.74	-5893.14	15288.722	1030
10760	3.58	-0.87	nan	-4212.04	-5893.41	15288.732	1030
10765	3.65	-1.20	nan	-4212.15	-5893.23	15288.734	1030
10770	3.22	-1.09	nan	-4212.52	-5893.16	15288.741	1030
10775	3.22	-1.55	nan	-4212.25	-5892.93	15288.746	1030
10780	3.16	-1.64	nan	-4212.79	-5892.92	15288.750	1030
10785	3.38	-1.16	nan	-4214.31	-5893.44	15288.752	1030
10790	3.53	-1.18	nan	-4214.40	-5893.50	15288.762	1030
10795	3.02	-1.36	nan	-4214.27	-5893.76	15288.766	1030
10800	3.47	-1.05	nan	-4214.77	-5893.85	15288.767	1030
10805	3.28	-0.92	nan	-4214.46	-5893.93	15288.777	1031
10810	2.78	-0.74	nan	-4214.52	-5894.16	15288.780	1031
10815	3.03	-0.65	nan	-4212.40	-5894.16	15288.786	1031
10820	3.53	-1.12	nan	-4212.59	-5893.95	15288.791	1031
10825	3.98	-1.25	nan	-4212.33	-5894.25	15288.796	1031
10830	3.16	-1.85	nan	-4212.33	-5893.99	15288.799	1031
10835	4.23	-1.39	nan	-4210.83	-5892.95	15288.805	1031
10840	3.09	-1.68	nan	-4210.85	-5892.52	15288.811	1031
10845	3.02	-1.03	nan	-4210.82	-5892.36	15288.813	1031
10850	3.24	-1.10	nan	-4210.83	-5892.86	15288.820	1031
10855	3.09	-0.96	nan	-4209.95	-5892.15	15288.826	1031
10860	4.01	-1.32	nan	-4209.58	-5891.29	15288.829	1031
10865	3.10	-1.48	nan	-4208.90	-5890.66	15288.837	1031
10870	3.35	-1.26	nan	-4208.64	-5890.75	15288.842	1031
10875	3.52	-1.18	nan	-4209.02	-5890.62	15288.844	1031
10880	3.42	-1.91	nan	-4208.74	-5890.66	15288.847	1031
10885	3.98	-1.35	nan	-4208.83	-5890.21	15288.854	1031
10890	3.76	-2.22	nan	-4207.63	-5889.60	15288.859	1031
10895	4.19	-1.63	nan	-4207.25	-5888.88	15288.864	1031
10900	3.11	-1.50	nan	-4207.22	-5889.46	15288.872	1031
10905	3.29	-1.76	nan	-4207.10	-5889.00	15288.874	1031
10910	3.56	-1.43	nan	-4207.02	-5889.44	15288.877	1031
10915	3.80	-1.70	nan	-4207.10	-5889.68	15288.887	1031
10920	4.66	-2.98	nan	-4205.43	-5887.85	15288.891	1031
10925	3.96	-1.92	nan	-4205.24	-5887.20	15288.892	1031
10930	3.26	-1.76	nan	-4205.23	-5887.21	15288.902	1031
10935	3.97	-2.41	nan	-4205.25	-5887.36	15288.905	1031
10940	3.38	-2.63	nan	-4204.01	-5886.70	15288.907	1031
10945	3.94	-2.71	nan	-4203.77	-5886.09	15288.916	1031
10950	3.85	-2.57	nan	-4203.02	-5885.20	15288.921	1031
10955	3.93	-2.67	nan	-4202.78	-5885.27	15288.924	1031
10960	3.12	-2.58	nan	-4203.09	-5886.06	15288.933	1031
10965	3.48	-2.44	nan	-4203.14	-5885.53	15288.936	1031
10970	3.53	-2.64	nan	-4203.07	-5885.45	15288.938	1031
10975	3.26	-2.75	nan	-4203.26	-5885.64	15288.948	1031
10980	3.93	-2.66	nan	-4201.54	-5884.15	15288.952	1031
10985	4.16	-2.72	nan	-4201.32	-5883.51	15288.955	1031
10990	4.18	-2.85	nan	-4201.30	-5883.60	15288.963	1031
10995	3.99	-3.10	nan	-4201.21	-5883.33	15288.966	1031
11000	4.53	-2.63	nan	-4200.89	-5883.48	15288.972	1031
11005	3.85	-2.69	nan	-4201.16	-5883.21	15288.973	1031
11010	3.08	-3.20	nan	-4201.11	-5883.64	15288.982	1031
11015	4.04	-2.46	nan	-4200.82	-5883.50	15288.986	1031
11020	3.84	-3.00	nan	-4201.03	-5883.46	15288.989	1031
11025	4.60	-3.50	nan	-4198.16	-5880.80	15288.997	1031
11030	4.26	-3.35	nan	-4198.20	-5880.72	15289.000	1031
11035	3.38	-3.37	nan	-4198.31	-5881.40	15289.006	1031
11040	3.90	-3.83	nan	-4198.19	-5881.21	15289.011	1031
11045	4.45	-3.65	nan	-4197.01	-5880.03	15289.018	1031
11050	4.56	-3.06	nan	-4196.67	-5879.55	15289.017	1031
11055	4.79	-3.52	nan	-4195.85	-5879.08	15289.027	1031
11060	4.22	-3.49	nan	-4196.03	-5879.12	15289.031	1031
11065	4.11	-3.36	nan	-4195.93	-5879.79	15289.037	1031
11070	4.04	-3.21	nan	-4195.89	-5879.24	15289.041	1031
11075	4.46	-3.47	nan	-4196.08	-5879.02	15289.046	1031
11080	4.02	-3.73	nan	-4195.97	-5879.08	15289.050	1031
11085	4.32	-3.79	nan	-4194.86	-5877.60	15289.058	1031
11090	4.01	-4.06	nan	-4194.00	-5877.33	15289.061	1031
11095	4.12	-3.89	nan	-4194.22	-5876.87	15289.067	1031
11100	4.22	-4.11	nan	-4193.78	-5877.07	15289.069	1031
11105	3.65	-4.10	nan	-4193.82	-5876.95	15289.075	1031
11110	3.90	-3.80	nan	-4194.04	-5877.21	15289.078	1031
11115	4.11	-3.43	nan	-4192.65	-5877.10	15289.087	1031
11120	4.22	-3.71	nan	-4191.53	-5876.94	15289.091	1031
11125	4.05	-3.76	nan	-4191.34	-5876.80	15289.094	1031
11130	3.93	-3.82	nan	-4191.21	-5876.96	15289.098	1031
11135	4.21	-3.90	nan	-4191.18	-5876.99	15289.105	1031
11140	4.26	-3.69	nan	-4191.54	-5876.91	15289.111	1031
11145	4.58	-3.93	nan	-4191.16	-5876.02	15289.115	1031
11150	4.59	-4.12	nan	-4189.42	-5874.55	15289.122	1031
11155	4.13	-4.42	nan	-4189.37	-5874.45	15289.124	1031
11160	4.28	-4.08	nan	-4189.46	-5874.74	15289.127	1031
11165	3.83	-3.80	nan	-4189.25	-5874.38	15289.136	1031
11170	4.24	-4.27	nan	-4187.98	-5872.37	15289.141	1031
11175	4.00	-3.79	nan	-4187.90	-5872.19	15289.142	1031
11180	4.19	-4.14	nan	-4187.61	-5872.27	15289.153	1031
11185	4.26	-4.53	nan	-4187.63	-5872.59	15289.155	1031
11190	4.35	-4.38	nan	-4186.83	-5871.07	15289.157	1031
11195	4.41	-4.45	nan	-4186.60	-5871.05	15289.166	1031
11200	4.42	-4.33	nan	-4186.30	-5870.80	15289.172	1031
11205	4.29	-4.72	nan	-4186.59	-5870.33	15289.173	1031
11210	4.16	-4.72	nan	-4186.45	-5870.65	15289.183	1031
11215	4.52	-4.18	nan	-4186.52	-5870.42	15289.186	1031
11220	4.76	-4.30	nan	-4184.67	-5870.61	15289.188	1031
11225	4.34	-4.57	nan	-4184.36	-5870.00	15289.196	1031
11230	4.41	-4.46	nan	-4184.28	-5869.68	15289.201	1031
11235	4.26	-4.78	nan	-4184.34	-5870.30	15289.203	1031
11240	4.01	-4.42	nan	-4184.47	-5870.17	15289.211	1031
11245	4.12	-4.78	nan	-4184.34	-5869.71	15289.216	1031
11250	5.06	-4.48	nan	-4183.53	-5869.59	15289.219	1031
11255	4.79	-5.19	nan	-4182.10	-5869.85	15289.223	1031
11260	4.58	-5.28	nan	-4182.09	-5869.37	15289.232	1031
11265	4.60	-4.56	nan	-4182.01	-5869.21	15289.234	1031
11270	4.98	-5.19	nan	-4181.94	-5868.95	15289.240	1031
11275	4.38	-5.05	nan	-4181.87	-5868.77	15289.246	1031
11280	4.83	-4.62	nan	-4181.95	-5868.31	15289.250	1031
11285	5.04	-5.56	nan	-4180.00	-5866.15	15289.252	1031
11290	4.78	-5.34	nan	-4179.67	-5866.29	15289.260	1031
11295	4.66	-5.67	nan	-4179.77	-5865.98	15289.266	1031
11300	4.84	-5.79	nan	-4179.65	-5865.58	15289.267	1031
11305	4.93	-5.56	nan	-4179.65	-5865.77	15289.277	1031
11310	4.54	-5.52	nan	-4179.53	-5865.81	15289.280	1031
11315	5.00	-5.43	nan	-4177.77	-5863.64	15289.283	1031
11320	4.61	-5.24	nan	-4177.55	-5863.02	15289.292	1031
11325	4.77	-5.83	nan	-4177.50	-5862.90	15289.296	1031
11330	4.97	-5.78	nan	-4177.41	-5862.80	15289.298	1031
11335	4.60	-6.07	nan	-4177.60	-5863.48	15289.307	1031
11340	5.35	-6.14	nan	-4177.47	-5863.36	15289.311	1031
11345	4.97	-5.78	nan	-4177.65	-5863.46	15289.317	1031
11350	5.50	-5.90	nan	-4177.41	-5862.91	15289.322	1031
11355	5.05	-6.32	nan	-4175.64	-5861.28	15289.326	1031
11360	5.19	-6.67	nan	-4174.42	-5860.13	15289.328	1031
11365	4.70	-6.19	nan	-4174.49	-5859.71	15289.337	1031
11370	4.82	-5.95	nan	-4174.34	-5859.67	15289.340	1031
11375	4.43	-6.22	nan	-4174.20	-5859.27	15289.344	1031
11380	5.40	-6.37	nan	-4173.52	-5858.74	15289.348	1031
11385	4.99	-6.67	nan	-4173.43	-5858.46	15289.355	1031
11390	5.46	-6.87	nan	-4173.40	-5858.56	15289.361	1031
11395	5.08	-6.46	nan	-4173.37	-5858.74	15289.364	1031
11400	4.77	-6.66	nan	-4173.40	-5858.15	15289.373	1031
11405	5.25	-6.72	nan	-4173.57	-5858.45	15289.374	1031
11410	5.27	-6.80	nan	-4173.27	-5858.44	15289.377	1031
11415	5.06	-6.67	nan	-4173.21	-5858.35	15289.386	1031
11420	5.22	-6.91	nan	-4169.99	-5855.27	15289.390	1031
11425	5.49	-6.66	nan	-4170.23	-5854.87	15289.392	1031
11430	5.63	-6.72	nan	-4170.14	-5854.72	15289.401	1031
11435	5.33	-6.94	nan	-4169.95	-5854.73	15289.405	1031
11440	5.20	-7.71	nan	-4168.55	-5853.51	15289.407	1031
11445	5.53	-7.55	nan	-4168.20	-5853.22	15289.416	1031
11450	4.94	-7.08	nan	-4167.65	-5852.21	15289.422	1031
11455	5.14	-7.79	nan	-4167.49	-5852.93	15289.423	1031
11460	5.38	-7.18	nan	-4168.01	-5852.43	15289.432	1031
11465	5.24	-7.58	nan	-4167.55	-5852.37	15289.436	1031
11470	5.63	-6.87	nan	-4166.72	-5851.60	15289.438	1031
11475	5.36	-7.20	nan	-4166.35	-5850.86	15289.445	1031
11480	5.12	-7.23	nan	-4166.10	-5850.50	15289.451	1031
11485	5.21	-7.18	nan	-4165.48	-5850.22	15289.453	1031
11490	5.23	-7.03	nan	-4165.86	-5850.31	15289.462	1031
11495	5.28	-7.69	nan	-4165.75	-5850.29	15289.467	1031
11500	5.26	-7.72	nan	-4165.68	-5850.02	15289.469	1031
11505	5.29	-7.64	nan	-4165.63	-5850.22	15289.472	1031
11510	5.33	-7.53	nan	-4164.92	-5850.17	15289.479	1031
11515	5.55	-7.44	nan	-4163.26	-5849.78	15289.486	1031
11520	5.42	-7.76	nan	-4163.46	-5849.97	15289.490	1031
11525	5.47	-7.23	nan	-4163.54	-5849.81	15289.497	1031
11530	5.58	-7.23	nan	-4163.40	-5849.94	15289.500	1031
11535	5.69	-7.41	nan	-4163.62	-5849.54	15289.502	1031
11540	5.66	-7.62	nan	-4163.42	-5849.50	15289.511	1031
11545	5.55	-8.04	nan	-4161.21	-5847.42	15289.516	1031
11550	5.32	-8.01	nan	-4161.08	-5847.06	15289.517	1031
11555	5.14	-8.34	nan	-4161.05	-5847.25	15289.528	1031
11560	5.19	-8.00	nan	-4160.94	-5847.12	15289.530	1031
11565	5.05	-7.88	nan	-4159.67	-5845.74	15289.537	1031
11570	5.46	-8.20	nan	-4159.66	-5845.45	15289.542	1031
11575	5.72	-8.69	nan	-4159.44	-5845.84	15289.546	1031
11580	5.64	-8.29	nan	-4159.47	-5845.74	15289.548	1031
11585	5.61	-8.24	nan	-4158.05	-5844.23	15289.558	1031
11590	5.44	-8.73	nan	-4158.28	-5844.19	15289.561	1031
11595	5.47	-8.99	nan	-4158.26	-5843.29	15289.563	1031
11600	5.51	-8.59	nan	-4158.04	-5843.65	15289.570	1031
11605	5.43	-9.19	nan	-4157.31	-5842.82	15289.576	1031
11610	5.90	-9.44	nan	-4156.74	-5842.30	15289.580	1031
11615	5.87	-8.85	nan	-4156.35	-5841.74	15289.587	1031
11620	5.94	-9.05	nan	-4155.82	-5841.54	15289.591	1031
11625	6.08	-9.02	nan	-4155.79	-5841.24	15289.594	1031
11630	5.86	-9.14	nan	-4155.83	-5841.30	15289.599	1031
11635	5.80	-9.18	nan	-4155.92	-5841.22	15289.604	1031
11640	5.65	-8.99	nan	-4155.94	-5841.57	15289.609	1031
11645	6.01	-9.19	nan	-4155.65	-5841.21	15289.616	1031
11650	5.54	-9.50	nan	-4153.88	-5839.33	15289.621	1031
11655	5.67	-10.10	nan	-4153.95	-5839.17	15289.625	1031
11660	5.98	-10.00	nan	-4153.71	-5839.09	15289.629	1031
11665	5.82	-9.80	nan	-4153.62	-5839.16	15289.635	1031
11670	6.22	-9.67	nan	-4153.08	-5837.72	15289.642	1031
11675	6.01	-9.71	nan	-4152.65	-5837.63	15289.642	1031
11680	5.64	-10.04	nan	-4152.08	-5837.02	15289.653	1031
11685	5.51	-9.69	nan	-4152.12	-5836.86	15289.655	1031
11690	5.99	-9.56	nan	-4151.79	-5836.70	15289.657	1031
11695	6.08	-9.52	nan	-4151.95	-5836.95	15289.666	1031
11700	5.92	-10.47	nan	-4151.92	-5836.34	15289.672	1031
11705	6.19	-9.75	nan	-4151.97	-5836.59	15289.673	1031
11710	5.80	-10.00	nan	-4151.80	-5836.70	15289.682	1031
11715	6.19	-10.11	nan	-4151.81	-5836.75	15289.686	1031
11720	6.07	-10.18	nan	-4149.54	-5834.37	15289.688	1031
11725	6.47	-10.44	nan	-4148.71	-5833.70	15289.696	1031
11730	5.33	-10.63	nan	-4149.00	-5833.50	15289.702	1031
11735	6.51	-10.83	nan	-4148.77	-5833.82	15289.703	1031
11740	6.02	-10.29	nan	-4149.15	-5834.01	15289.711	1031
11745	6.38	-10.49	nan	-4148.84	-5833.86	15289.716	1031
11750	6.05	-10.19	nan	-4147.95	-5833.60	15289.719	1031
11755	6.43	-10.91	nan	-4146.51	-5833.73	15289.722	1031
11760	6.43	-10.70	nan	-4146.45	-5833.71	15289.730	1031
11765	6.00	-10.43	nan	-4146.44	-5833.19	15289.734	1031
11770	6.30	-10.45	nan	-4146.21	-5833.52	15289.743	1031
11775	6.16	-10.29	nan	-4146.51	-5833.58	15289.747	1031
11780	6.61	-10.29	nan	-4146.03	-5833.12	15289.750	1031
11785	6.15	-10.42	nan	-4143.89	-5831.25	15289.756	1031
11790	6.24	-10.69	nan	-4144.06	-5831.08	15289.762	1031
11795	6.56	-10.89	nan	-4143.97	-5830.88	15289.766	1031
11800	6.20	-11.21	nan	-4144.14	-5830.77	15289.767	1031
11805	6.67	-10.63	nan	-4143.17	-5830.00	15289.777	1030
11810	6.19	-11.16	nan	-4142.65	-5829.70	15289.780	1030
11815	6.14	-11.18	nan	-4143.70	-5830.48	15289.783	1030
11820	6.11	-10.93	nan	-4143.59	-5830.33	15289.792	1030
11825	6.67	-11.01	nan	-4143.56	-5829.89	15289.796	1030
11830	6.08	-10.87	nan	-4143.51	-5829.92	15289.798	1030
11835	6.21	-11.01	nan	-4143.29	-5829.83	15289.808	1030
11840	6.62	-10.81	nan	-4143.68	-5829.88	15289.811	1030
11845	6.68	-10.50	nan	-4143.62	-5829.62	15289.813	1030
11850	6.39	-10.83	nan	-4143.28	-5829.80	15289.822	1030
11855	5.92	-10.49	nan	-4145.14	-5831.52	15289.827	1030
11860	6.09	-10.70	nan	-4145.63	-5831.65	15289.828	1030
11865	5.72	-10.66	nan	-4145.46	-5832.07	15289.838	1030
11870	6.07	-10.30	nan	-4145.74	-5831.60	15289.841	1030
11875	5.76	-10.50	nan	-4146.77	-5831.63	15289.844	1030
11880	5.74	-10.13	nan	-4148.09	-5831.92	15289.848	1030
11885	5.94	-10.29	nan	-4147.82	-5831.66	15289.856	1030
11890	6.33	-10.01	nan	-4148.02	-5831.73	15289.861	1030
11895	6.38	-10.23	nan	-4147.98	-5831.76	15289.865	1030
11900	6.19	-10.37	nan	-4149.43	-5831.82	15289.870	1030
11905	6.00	-10.50	nan	-4149.42	-5831.87	15289.874	1030
11910	5.47	-10.31	nan	-4149.46	-5832.01	15289.877	1030
11915	5.93	-10.21	nan	-4149.44	-5832.25	15289.886	1030
11920	5.79	-10.03	nan	-4150.69	-5833.56	15289.892	1030
11925	5.90	-10.06	nan	-4150.90	-5833.51	15289.892	1030
11930	5.91	-10.11	nan	-4150.48	-5833.97	15289.902	1030
11935	5.93	-9.96	nan	-4150.60	-5833.25	15289.905	1030
11940	6.42	-10.19	nan	-4150.46	-5834.01	15289.907	1030
11945	5.80	-10.21	nan	-4150.67	-5833.74	15289.916	1030
11950	6.53	-9.93	nan	-4152.40	-5835.81	15289.921	1030
11955	5.79	-9.95	nan	-4152.35	-5835.83	15289.922	1030
11960	4.93	-10.45	nan	-4153.03	-5836.15	15289.932	1030
11965	5.80	-9.88	nan	-4152.67	-5836.11	15289.936	1030
11970	5.80	-9.86	nan	-4152.70	-5835.92	15289.938	1030
11975	5.82	-9.64	nan	-4152.76	-5836.32	15289.945	1030
11980	5.59	-9.29	nan	-4154.33	-5837.65	15289.952	1030
11985	6.12	-9.34	nan	-4154.46	-5838.24	15289.953	1030
11990	5.98	-9.65	nan	-4154.66	-5838.22	15289.962	1030
11995	6.00	-9.48	nan	-4154.61	-5838.38	15289.966	1030
12000	6.15	-9.67	nan	-4154.65	-5838.46	15289.969	1030
12005	5.73	-9.88	nan	-4154.57	-5838.60	15289.973	1030
12010	5.61	-9.57	nan	-4155.37	-5838.39	15289.981	1030
12015	5.81	-9.47	nan	-4156.69	-5838.64	15289.984	1030
12020	6.08	-9.41	nan	-4156.90	-5838.67	15289.992	1030
12025	5.49	-9.96	nan	-4157.06	-5838.00	15289.997	1030
12030	5.33	-9.34	nan	-4157.00	-5838.84	15290.000	1030
12035	5.76	-9.36	nan	-4157.11	-5839.27	15290.002	1030
12040	5.42	-9.09	nan	-4157.05	-5839.73	15290.010	1030
12045	5.75	-9.10	nan	-4158.52	-5841.75	15290.018	1030
12050	5.84	-8.69	nan	-4158.65	-5841.91	15290.017	1030
12055	5.87	-8.97	nan	-4158.98	-5842.31	15290.028	1030
12060	5.41	-9.27	nan	-4158.89	-5841.84	15290.030	1030
12065	5.54	-8.55	nan	-4158.92	-5842.58	15290.033	1030
12070	6.26	-9.14	nan	-4158.79	-5842.18	15290.042	1030
12075	5.63	-9.16	nan	-4159.26	-5842.41	15290.047	1030
12080	5.76	-8.50	nan	-4159.29	-5842.94	15290.049	1030
12085	6.27	-8.62	nan	-4159.06	-5842.82	15290.058	1030
12090	5.83	-8.80	nan	-4159.05	-5843.22	15290.061	1030
12095	5.13	-8.54	nan	-4163.08	-5846.37	15290.067	1030
12100	6.05	-8.10	nan	-4162.61	-5846.53	15290.068	1030
12105	5.46	-8.77	nan	-4162.50	-5846.59	15290.076	1030
12110	4.97	-8.45	nan	-4162.18	-5846.82	15290.080	1030
12115	5.42	-8.36	nan	-4162.96	-5846.95	15290.086	1030
12120	5.89	-8.05	nan	-4163.81	-5847.05	15290.091	1030
12125	5.53	-7.84	nan	-4163.81	-5846.66	15290.094	1030
12130	4.98	-8.15	nan	-4163.66	-5846.86	15290.099	1030
12135	5.71	-7.78	nan	-4164.00	-5847.04	15290.104	1030
12140	5.42	-7.51	nan	-4164.01	-5847.24	15290.109	1030
12145	5.53	-8.03	nan	-4164.11	-5847.67	15290.114	1030
12150	5.60	-8.00	nan	-4165.86	-5849.25	15290.122	1030
12155	5.48	-7.84	nan	-4165.98	-5849.52	15290.124	1030
12160	5.41	-8.04	nan	-4166.18	-5849.63	15290.129	1030
12165	5.12	-7.80	nan	-4166.00	-5849.62	15290.136	1030
12170	5.99	-7.71	nan	-4165.83	-5849.78	15290.140	1030
12175	5.25	-7.98	nan	-4166.08	-5849.93	15290.142	1030
12180	5.52	-7.60	nan	-4167.74	-5849.81	15290.153	1030
12185	5.68	-7.57	nan	-4168.06	-5850.00	15290.155	1030
12190	4.40	-7.12	nan	-4167.51	-5850.40	15290.162	1030
12195	5.29	-7.51	nan	-4168.00	-5850.05	15290.167	1030
12200	5.73	-7.44	nan	-4168.29	-5850.01	15290.171	1030
12205	5.41	-7.37	nan	-4168.02	-5850.21	15290.172	1030
12210	5.77	-7.40	nan	-4170.51	-5850.69	15290.181	1030
12215	5.01	-7.66	nan	-4170.32	-5850.78	15290.186	1030
12220	4.85	-6.85	nan	-4170.52	-5851.20	15290.188	1030
12225	5.31	-7.01	nan	-4170.51	-5851.17	15290.197	1030
12230	4.25	-6.61	nan	-4171.23	-5852.89	15290.202	1030
12235	4.99	-6.98	nan	-4171.76	-5853.22	15290.203	1030
12240	5.09	-6.85	nan	-4171.59	-5853.29	15290.213	1030
12245	5.05	-6.65	nan	-4171.54	-5853.86	15290.215	1030
12250	5.46	-6.51	nan	-4172.13	-5854.41	15290.219	1030
12255	5.26	-6.81	nan	-4172.91	-5855.02	15290.223	1030
12260	5.06	-7.07	nan	-4173.13	-5855.46	15290.230	1030
12265	5.30	-6.97	nan	-4173.31	-5855.82	15290.234	1030
12270	4.75	-6.58	nan	-4173.21	-5855.90	15290.241	1030
12275	4.39	-6.95	nan	-4173.15	-5856.04	15290.247	1030
12280	5.12	-6.64	nan	-4173.46	-5856.23	15290.250	1030
12285	4.49	-6.70	nan	-4174.83	-5858.10	15290.252	1030
12290	5.32	-5.86	nan	-4175.26	-5857.92	15290.261	1030
12295	5.04	-6.04	nan	-4175.34	-5858.34	15290.266	1030
12300	5.51	-6.43	nan	-4175.30	-5858.17	15290.267	1030
12305	4.96	-6.31	nan	-4175.50	-5858.30	15290.278	1030
12310	4.76	-6.57	nan	-4175.06	-5858.63	15290.280	1030
12315	4.70	-6.55	nan	-4177.41	-5858.70	15290.283	1030
12320	5.12	-6.88	nan	-4177.72	-5858.90	15290.292	1030
12325	5.56	-6.67	nan	-4177.81	-5859.08	15290.297	1030
12330	4.73	-6.31	nan	-4177.74	-5859.38	15290.299	1030
12335	4.69	-6.05	nan	-4177.76	-5859.29	15290.307	1030
12340	4.94	-5.64	nan	-4177.87	-5859.96	15290.311	1030
12345	5.34	-5.91	nan	-4179.74	-5862.44	15290.317	1030
12350	5.14	-5.79	nan	-4179.78	-5862.19	15290.322	1030
12355	5.08	-5.91	nan	-4179.89	-5862.77	15290.327	1030
12360	4.80	-5.92	nan	-4179.89	-5862.90	15290.329	1030
12365	5.05	-5.73	nan	-4180.65	-5864.79	15290.337	1030
12370	4.93	-5.78	nan	-4181.34	-5864.33	15290.341	1030
12375	4.90	-5.80	nan	-4181.12	-5864.29	15290.344	1030
12380	4.39	-6.02	nan	-4181.02	-5864.61	15290.347	1030
12385	4.90	-5.40	nan	-4181.87	-5865.26	15290.355	1030
12390	4.87	-5.37	nan	-4182.58	-5866.11	15290.359	1030
12395	4.84	-5.27	nan	-4183.04	-5865.96	15290.366	1030
12400	5.30	-5.86	nan	-4183.07	-5866.12	15290.372	1030
12405	4.98	-5.84	nan	-4182.73	-5866.55	15290.374	1030
12410	4.60	-5.86	nan	-4183.04	-5866.30	15290.377	1030
12415	4.73	-5.64	nan	-4182.87	-5866.94	15290.385	1030
12420	4.60	-5.46	nan	-4185.02	-5868.84	15290.390	1030
12425	4.23	-5.49	nan	-4185.11	-5869.33	15290.392	1030
12430	4.54	-4.88	nan	-4185.25	-5869.55	15290.402	1030
12435	4.68	-5.20	nan	-4185.25	-5868.94	15290.405	1030
12440	4.40	-5.10	nan	-4185.25	-5869.15	15290.408	1030
12445	4.23	-4.77	nan	-4185.33	-5869.17	15290.417	1030
12450	4.48	-4.89	nan	-4187.20	-5871.59	15290.421	1030
12455	4.73	-5.24	nan	-4187.56	-5871.27	15290.422	1030
12460	4.29	-4.32	nan	-4187.65	-5871.32	15290.432	1030
12465	4.49	-5.06	nan	-4187.46	-5871.37	15290.436	1030
12470	4.54	-5.18	nan	-4187.40	-5871.59	15290.438	1030
12475	4.61	-5.20	nan	-4187.48	-5871.85	15290.446	1030
12480	4.68	-4.66	nan	-4189.68	-5873.74	15290.452	1030
12485	4.43	-4.34	nan	-4189.37	-5874.12	15290.455	1030
12490	4.42	-4.08	nan	-4189.40	-5874.32	15290.463	1030
12495	4.23	-4.49	nan	-4189.32	-5874.10	15290.466	1030
12500	4.20	-4.14	nan	-4190.51	-5875.02	15290.469	1030
12505	4.35	-4.27	nan	-4190.86	-5876.02	15290.473	1030
12510	4.38	-4.16	nan	-4191.32	-5875.96	15290.481	1030
12515	4.63	-3.85	nan	-4191.82	-5875.42	15290.486	1030
12520	4.23	-4.32	nan	-4191.85	-5875.69	15290.491	1030
12525	4.62	-4.53	nan	-4191.96	-5875.71	15290.496	1030
12530	4.71	-3.70	nan	-4191.90	-5875.93	15290.500	1030
12535	4.09	-3.85	nan	-4192.14	-5876.17	15290.502	1030
12540	4.07	-3.81	nan	-4192.37	-5876.43	15290.511	1030
12545	4.01	-3.76	nan	-4194.11	-5878.23	15290.516	1030
12550	4.22	-3.33	nan	-4194.13	-5878.16	15290.519	1030
12555	4.30	-3.93	nan	-4194.07	-5878.34	15290.528	1030
12560	4.22	-4.57	nan	-4193.83	-5878.52	15290.530	1030
12565	3.76	-4.15	nan	-4194.14	-5878.27	15290.537	1030
12570	4.48	-3.87	nan	-4194.35	-5878.40	15290.542	1030
12575	4.21	-3.92	nan	-4194.65	-5878.73	15290.546	1030
12580	4.11	-4.00	nan	-4194.29	-5878.90	15290.548	1030
12585	4.44	-3.03	nan	-4196.83	-5881.07	15290.558	1030
12590	3.72	-3.40	nan	-4197.13	-5881.43	15290.561	1030
12595	4.15	-2.93	nan	-4197.68	-5881.97	15290.566	1030
12600	3.94	-2.96	nan	-4197.78	-5882.38	15290.570	1030
12605	4.40	-3.15	nan	-4197.91	-5882.04	15290.577	1030
12610	3.77	-3.44	nan	-4197.95	-5882.49	15290.578	1030
12615	4.19	-3.55	nan	-4199.21	-5883.04	15290.587	1030
12620	4.01	-2.75	nan	-4199.57	-5883.97	15290.591	1030
12625	3.79	-3.28	nan	-4200.51	-5884.93	15290.597	1030
12630	3.35	-3.04	nan	-4200.57	-5884.64	15290.598	1030
12635	3.80	-2.64	nan	-4200.06	-5884.44	15290.607	1030
12640	4.39	-2.75	nan	-4200.31	-5884.85	15290.609	1030
12645	4.34	-2.18	nan	-4200.88	-5884.68	15290.615	1030
12650	4.24	-2.77	nan	-4201.88	-5884.73	15290.621	1030
12655	3.65	-2.85	nan	-4201.66	-5884.65	15290.625	1030
12660	4.05	-2.88	nan	-4201.63	-5884.73	15290.628	1030
12665	3.52	-3.02	nan	-4201.61	-5884.60	15290.636	1030
12670	4.00	-2.88	nan	-4201.63	-5884.90	15290.643	1030
12675	3.71	-2.79	nan	-4202.26	-5885.21	15290.642	1030
12680	3.58	-2.94	nan	-4203.77	-5887.13	15290.651	1030
12685	3.68	-2.44	nan	-4203.96	-5887.19	15290.655	1030
12690	3.52	-2.55	nan	-4203.93	-5887.48	15290.658	1030
12695	3.38	-3.00	nan	-4204.01	-5887.22	15290.666	1030
12700	3.20	-3.26	nan	-4205.24	-5888.80	15290.672	1030
12705	3.58	-2.57	nan	-4205.51	-5888.96	15290.672	1030
12710	4.16	-2.93	nan	-4205.38	-5888.99	15290.682	1030
12715	3.79	-2.95	nan	-4205.43	-5888.83	15290.686	1030
12720	3.97	-2.35	nan	-4206.71	-5890.19	15290.689	1030
12725	3.67	-2.91	nan	-4206.97	-5890.37	15290.696	1030
12730	3.72	-1.97	nan	-4206.99	-5890.89	15290.701	1030
12735	3.56	-2.40	nan	-4207.01	-5890.76	15290.703	1030
12740	3.57	-2.88	nan	-4206.89	-5890.27	15290.713	1030
12745	3.46	-2.56	nan	-4206.69	-5890.21	15290.715	1030
12750	3.69	-2.53	nan	-4207.21	-5890.99	15290.719	1030
12755	3.84	-2.31	nan	-4207.37	-5891.18	15290.722	1030
12760	3.90	-1.72	nan	-4208.37	-5892.39	15290.732	1030
12765	3.61	-2.26	nan	-4208.94	-5893.19	15290.734	1030
12770	4.07	-2.32	nan	-4209.20	-5893.28	15290.743	1030
12775	3.81	-2.58	nan	-4209.40	-5893.47	15290.746	1030
12780	3.81	-2.39	nan	-4209.78	-5894.18	15290.750	1030
12785	3.55	-2.31	nan	-4211.40	-5895.57	15290.752	1030
12790	3.42	-1.98	nan	-4211.72	-5896.08	15290.761	1030
12795	2.91	-1.15	nan	-4212.12	-5896.47	15290.766	1030
12800	2.97	-1.40	nan	-4212.07	-5896.38	15290.767	1030
12805	3.27	-1.36	nan	-4212.45	-5896.19	15290.776	1030
12810	3.68	-1.84	nan	-4212.27	-5896.15	15290.780	1030
12815	3.22	-1.54	nan	-4213.78	-5897.98	15290.783	1030
12820	3.71	-1.17	nan	-4213.66	-5898.05	15290.790	1030
12825	3.94	-1.00	nan	-4214.11	-5898.15	15290.795	1030
12830	3.42	-1.46	nan	-4214.28	-5898.14	15290.798	1030
12835	3.66	-1.06	nan	-4214.29	-5898.79	15290.808	1030
12840	2.89	-0.91	nan	-4214.28	-5898.61	15290.811	1030
12845	3.53	0.12	nan	-4215.48	-5900.10	15290.816	1030
12850	3.21	-0.79	nan	-4215.78	-5899.96	15290.820	1030
12855	3.16	-0.84	nan	-4215.82	-5900.06	15290.826	1031
12860	3.27	-1.20	nan	-4215.94	-5900.30	15290.830	1031
12865	3.02	-0.99	nan	-4215.06	-5899.19	15290.837	1031
12870	3.13	-0.89	nan	-4214.44	-5898.49	15290.841	1031
12875	3.38	-1.28	nan	-4214.04	-5898.13	15290.844	1031
12880	3.20	-1.30	nan	-4213.90	-5898.07	15290.848	1031
12885	3.18	-1.27	nan	-4213.63	-5898.08	15290.855	1031
12890	3.02	-1.62	nan	-4214.01	-5898.57	15290.860	1031
12895	2.79	-1.04	nan	-4213.73	-5898.45	15290.864	1031
12900	3.24	-1.06	nan	-4213.90	-5898.44	15290.872	1031
12905	2.88	-1.31	nan	-4213.71	-5897.71	15290.874	1031
12910	3.32	-0.98	nan	-4211.99	-5896.43	15290.882	1031
12915	3.23	-1.59	nan	-4211.90	-5896.20	15290.886	1031
12920	3.60	-0.96	nan	-4212.11	-5895.81	15290.893	1031
12925	3.41	-1.18	nan	-4211.86	-5895.99	15290.892	1031
12930	2.68	-2.09	nan	-4210.42	-5894.84	15290.902	1031
12935	3.60	-1.45	nan	-4210.39	-5894.71	15290.905	1031
12940	3.75	-2.14	nan	-4210.19	-5894.48	15290.907	1031
12945	3.34	-1.58	nan	-4210.25	-5894.95	15290.916	1031
12950	3.62	-1.64	nan	-4209.24	-5894.11	15290.921	1031
12955	3.94	-1.61	nan	-4208.75	-5893.32	15290.922	1031
12960	3.91	-1.37	nan	-4208.41	-5893.83	15290.932	1031
12965	3.68	-1.53	nan	-4208.71	-5893.35	15290.936	1031
12970	3.52	-2.04	nan	-4208.74	-5893.58	15290.938	1031
12975	3.28	-1.90	nan	-4208.88	-5893.39	15290.945	1031
12980	3.63	-2.36	nan	-4207.62	-5892.06	15290.951	1031
12985	4.03	-2.18	nan	-4206.58	-5891.17	15290.954	1031
12990	3.72	-1.80	nan	-4206.78	-5891.54	15290.962	1031
12995	3.61	-2.14	nan	-4206.73	-5891.15	15290.967	1031
13000	3.18	-2.26	nan	-4206.80	-5891.42	15290.969	1031
13005	4.02	-1.73	nan	-4206.61	-5890.99	15290.972	1031
13010	3.48	-1.76	nan	-4206.03	-5890.47	15290.981	1031
13015	4.30	-2.86	nan	-4204.55	-5888.91	15290.984	1031
13020	4.05	-2.66	nan	-4204.54	-5888.71	15290.991	1031
13025	3.78	-2.34	nan	-4204.43	-5889.27	15290.997	1031
13030	4.21	-2.31	nan	-4204.42	-5889.04	15291.000	1031
13035	4.17	-2.91	nan	-4203.35	-5887.90	15291.004	1031
13040	4.10	-2.82	nan	-4203.60	-5888.02	15291.011	1031
13045	4.10	-3.11	nan	-4203.40	-5888.01	15291.018	1031
13050	3.98	-3.13	nan	-4203.30	-5887.92	15291.017	1031
13055	3.97	-2.83	nan	-4202.32	-5887.66	15291.027	1031
13060	4.07	-3.06	nan	-4202.07	-5887.73	15291.030	1031
13065	3.64	-3.69	nan	-4202.12	-5887.93	15291.037	1031
13070	4.27	-2.97	nan	-4202.06	-5887.63	15291.042	1031
13075	3.48	-3.11	nan	-4201.96	-5887.67	15291.046	1031
13080	4.10	-3.39	nan	-4202.00	-5887.94	15291.048	1031
13085	3.87	-3.88	nan	-4200.15	-5885.64	15291.058	1031
13090	4.33	-3.41	nan	-4199.42	-5884.97	15291.061	1031
13095	4.61	-3.34	nan	-4199.49	-5885.36	15291.062	1031
13100	4.03	-3.60	nan	-4199.45	-5884.61	15291.070	1031
13105	4.05	-3.54	nan	-4199.22	-5885.02	15291.076	1031
13110	4.31	-3.45	nan	-4199.48	-5885.05	15291.080	1031
13115	4.31	-3.05	nan	-4198.76	-5884.23	15291.087	1031
13120	4.20	-3.37	nan	-4197.38	-5882.97	15291.090	1031
13125	4.13	-3.78	nan	-4197.42	-5882.93	15291.094	1031
13130	4.45	-3.66	nan	-4197.30	-5883.07	15291.099	1031
13135	4.50	-3.69	nan	-4197.32	-5882.65	15291.104	1031
13140	4.01	-3.20	nan	-4197.31	-5883.33	15291.110	1031
13145	4.62	-3.39	nan	-4197.14	-5882.73	15291.115	1031
13150	4.04	-3.89	nan	-4195.46	-5880.87	15291.121	1031
13155	4.81	-4.11	nan	-4194.84	-5880.61	15291.125	1031
13160	4.19	-4.54	nan	-4194.79	-5879.84	15291.129	1031
13165	4.22	-4.03	nan	-4194.58	-5879.93	15291.135	1031
13170	4.17	-3.91	nan	-4194.69	-5880.02	15291.142	1031
13175	4.21	-3.66	nan	-4194.51	-5880.01	15291.142	1031
13180	4.41	-4.06	nan	-4193.38	-5878.65	15291.151	1031
13185	3.92	-3.98	nan	-4192.95	-5878.63	15291.155	1031
13190	3.90	-3.68	nan	-4192.98	-5878.78	15291.161	1031
13195	4.04	-4.09	nan	-4193.15	-5878.52	15291.166	1031
13200	4.25	-4.33	nan	-4191.73	-5877.24	15291.171	1031
13205	4.18	-4.37	nan	-4191.54	-5876.81	15291.172	1031
13210	3.60	-4.39	nan	-4191.17	-5876.32	15291.182	1031
13215	4.52	-4.86	nan	-4190.76	-5876.16	15291.186	1031
13220	4.42	-4.60	nan	-4190.71	-5876.11	15291.188	1031
13225	4.68	-4.44	nan	-4190.71	-5876.54	15291.196	1031
13230	4.23	-5.08	nan	-4190.52	-5876.52	15291.200	1031
13235	4.23	-4.01	nan	-4190.59	-5876.51	15291.203	1031
13240	3.93	-4.40	nan	-4190.42	-5875.51	15291.213	1031
13245	4.37	-4.59	nan	-4190.57	-5875.47	15291.216	1031
13250	3.77	-4.21	nan	-4189.58	-5874.73	15291.219	1031
13255	4.20	-4.83	nan	-4188.73	-5873.38	15291.222	1031
13260	4.49	-4.59	nan	-4188.59	-5873.26	15291.230	1031
13265	4.27	-4.83	nan	-4188.52	-5873.28	15291.234	1031
13270	4.71	-5.23	nan	-4188.45	-5873.11	15291.241	1031
13275	4.59	-4.91	nan	-4188.69	-5873.17	15291.247	1031
13280	4.35	-5.32	nan	-4188.08	-5873.09	15291.250	1031
13285	4.79	-4.88	nan	-4186.12	-5873.40	15291.256	1031
13290	4.24	-5.41	nan	-4185.81	-5873.18	15291.261	1031
13295	4.39	-5.07	nan	-4185.78	-5872.95	15291.266	1031
13300	4.63	-5.08	nan	-4185.84	-5872.97	15291.267	1031
13305	5.11	-5.03	nan	-4184.09	-5871.49	15291.278	1031
13310	4.73	-5.19	nan	-4183.74	-5871.40	15291.280	1031
13315	5.31	-5.74	nan	-4183.48	-5871.26	15291.287	1031
13320	4.84	-5.68	nan	-4183.88	-5870.81	15291.292	1031
13325	4.50	-5.97	nan	-4183.90	-5870.72	15291.297	1031
13330	4.50	-5.58	nan	-4184.11	-5870.49	15291.298	1031
13335	4.39	-5.34	nan	-4182.22	-5868.68	15291.307	1031
13340	4.86	-5.48	nan	-4181.81	-5868.18	15291.311	1031
13345	4.88	-6.02	nan	-4181.29	-5867.90	15291.313	1031
13350	5.11	-5.30	nan	-4181.18	-5867.45	15291.318	1031
13355	5.19	-5.99	nan	-4180.97	-5867.18	15291.326	1031
13360	5.20	-5.93	nan	-4181.09	-5867.37	15291.329	1031
13365	5.24	-5.97	nan	-4180.51	-5867.66	15291.336	1031
13370	4.92	-6.07	nan	-4181.08	-5867.51	15291.341	1031
13375	4.98	-6.70	nan	-4179.80	-5867.31	15291.344	1031
13380	5.44	-5.97	nan	-4179.09	-5867.62	15291.347	1031
13385	4.67	-6.14	nan	-4178.83	-5867.09	15291.356	1031
13390	4.90	-6.43	nan	-4178.19	-5866.57	15291.359	1031
13395	5.35	-6.58	nan	-4178.19	-5866.23	15291.366	1031
13400	5.37	-6.18	nan	-4178.34	-5866.49	15291.371	1031
13405	5.17	-6.32	nan	-4178.09	-5865.93	15291.375	1031
13410	5.35	-6.50	nan	-4176.67	-5864.87	15291.377	1031
13415	4.44	-6.76	nan	-4176.66	-5865.25	15291.385	1031
13420	4.91	-6.62	nan	-4176.49	-5864.58	15291.391	1031
13425	4.82	-6.23	nan	-4176.37	-5864.35	15291.392	1031
13430	4.73	-7.23	nan	-4176.13	-5864.20	15291.402	1031
13435	5.06	-6.70	nan	-4175.97	-5864.04	15291.405	1031
13440	4.93	-6.35	nan	-4176.21	-5864.19	15291.407	1031
13445	4.79	-6.51	nan	-4176.09	-5864.21	15291.417	1031
13450	5.41	-6.65	nan	-4174.26	-5862.41	15291.420	1031
13455	5.23	-7.28	nan	-4173.81	-5861.13	15291.422	1031
13460	4.94	-7.51	nan	-4173.55	-5861.19	15291.432	1031
13465	5.60	-7.52	nan	-4173.84	-5861.21	15291.436	1031
13470	5.51	-7.80	nan	-4173.55	-5861.39	15291.441	1031
13475	5.13	-7.51	nan	-4173.62	-5861.26	15291.448	1031
13480	4.98	-7.69	nan	-4172.94	-5860.34	15291.451	1031
13485	5.35	-7.35	nan	-4172.04	-5859.23	15291.453	1031
13490	5.27	-7.28	nan	-4171.54	-5859.42	15291.461	1031
13495	5.45	-6.67	nan	-4171.52	-5859.50	15291.467	1031
13500	5.40	-7.41	nan	-4171.42	-5859.43	15291.469	1031
13505	5.17	-6.86	nan	-4171.37	-5858.74	15291.472	1031
13510	5.01	-7.55	nan	-4170.97	-5858.22	15291.480	1031
13515	6.15	-7.75	nan	-4169.16	-5856.47	15291.484	1031
13520	5.52	-7.62	nan	-4169.49	-5856.58	15291.489	1031
13525	5.41	-8.13	nan	-4169.58	-5856.32	15291.497	1031
13530	5.15	-8.02	nan	-4169.49	-5856.53	15291.500	1031
13535	5.78	-8.51	nan	-4168.20	-5855.67	15291.502	1031
13540	5.35	-8.24	nan	-4168.21	-5854.97	15291.511	1031
13545	5.76	-7.57	nan	-4167.47	-5854.34	15291.516	1031
13550	5.60	-7.50	nan	-4167.22	-5854.09	15291.517	1031
13555	6.05	-7.75	nan	-4167.25	-5853.82	15291.527	1031
13560	5.07	-8.49	nan	-4167.32	-5853.41	15291.531	1031
13565	6.17	-8.29	nan	-4166.21	-5854.34	15291.537	1031
13570	6.07	-8.35	nan	-4165.72	-5853.62	15291.541	1031
13575	5.51	-8.52	nan	-4165.73	-5853.67	15291.546	1031
13580	4.97	-8.61	nan	-4165.81	-5853.63	15291.550	1031
13585	5.55	-8.19	nan	-4163.98	-5853.45	15291.557	1031
13590	5.18	-8.51	nan	-4164.08	-5853.56	15291.561	1031
13595	5.25	-8.25	nan	-4164.21	-5853.17	15291.563	1031
13600	5.42	-7.98	nan	-4164.21	-5852.64	15291.571	1031
13605	5.35	-7.95	nan	-4163.31	-5852.17	15291.576	1031
13610	5.53	-8.17	nan	-4162.88	-5851.14	15291.580	1031
13615	5.46	-8.73	nan	-4162.66	-5851.32	15291.587	1031
13620	5.75	-8.46	nan	-4161.91	-5850.88	15291.590	1031
13625	5.76	-8.69	nan	-4162.05	-5850.56	15291.594	1031
13630	6.50	-8.86	nan	-4162.08	-5850.34	15291.599	1031
13635	5.73	-9.60	nan	-4162.24	-5849.85	15291.604	1031
13640	5.76	-8.75	nan	-4162.22	-5850.41	15291.609	1031
13645	5.50	-8.57	nan	-4162.27	-5850.35	15291.614	1031
13650	5.90	-8.70	nan	-4160.27	-5848.67	15291.621	1031
13655	5.97	-8.54	nan	-4160.26	-5848.29	15291.625	1031
13660	5.70	-8.59	nan	-4160.53	-5847.93	15291.629	1031
13665	5.59	-9.06	nan	-4160.01	-5847.60	15291.636	1031
13670	5.62	-9.22	nan	-4160.17	-5847.36	15291.640	1031
13675	5.76	-8.88	nan	-4160.02	-5847.35	15291.642	1031
13680	6.08	-9.51	nan	-4157.62	-5844.45	15291.652	1031
13685	5.78	-9.90	nan	-4157.66	-5844.67	15291.655	1031
13690	5.74	-9.68	nan	-4157.74	-5844.77	15291.658	1031
13695	6.02	-9.72	nan	-4157.75	-5845.08	15291.667	1031
13700	6.18	-9.80	nan	-4156.54	-5844.34	15291.672	1031
13705	5.48	-9.29	nan	-4156.46	-5844.91	15291.673	1031
13710	5.62	-9.58	nan	-4155.98	-5844.99	15291.683	1031
13715	5.72	-9.40	nan	-4156.39	-5844.33	15291.686	1031
13720	5.62	-9.55	nan	-4155.42	-5843.66	15291.688	1031
13725	6.03	-9.56	nan	-4154.79	-5843.27	15291.698	1031
13730	5.98	-9.81	nan	-4154.97	-5842.84	15291.701	1031
13735	6.03	-10.41	nan	-4154.78	-5842.51	15291.705	1031
13740	6.04	-9.68	nan	-4154.27	-5841.94	15291.712	1031
13745	6.16	-10.26	nan	-4153.46	-5841.13	15291.717	1031
13750	6.04	-10.33	nan	-4153.34	-5841.28	15291.719	1031
13755	6.12	-9.87	nan	-4153.34	-5840.79	15291.722	1031
13760	6.49	-10.17	nan	-4153.46	-5841.30	15291.729	1031
13765	6.01	-9.99	nan	-4152.35	-5839.52	15291.734	1031
13770	6.31	-10.47	nan	-4152.36	-5839.39	15291.740	1031
13775	5.96	-10.79	nan	-4152.23	-5839.19	15291.747	1031
13780	6.42	-10.56	nan	-4152.07	-5839.28	15291.750	1031
13785	6.46	-10.65	nan	-4150.83	-5839.30	15291.752	1031
13790	6.15	-11.19	nan	-4150.58	-5839.21	15291.762	1031
13795	6.14	-10.77	nan	-4150.43	-5839.26	15291.766	1031
13800	6.28	-10.69	nan	-4150.53	-5839.05	15291.767	1031
13805	5.79	-10.30	nan	-4150.51	-5839.18	15291.777	1031
13810	5.95	-10.54	nan	-4150.32	-5839.03	15291.781	1031
13815	6.23	-10.73	nan	-4148.22	-5836.52	15291.787	1031
13820	6.16	-10.87	nan	-4148.00	-5836.66	15291.792	1031
13825	6.51	-11.15	nan	-4148.17	-5836.51	15291.796	1031
13830	6.02	-11.06	nan	-4148.16	-5836.41	15291.798	1031
13835	6.92	-12.02	nan	-4146.44	-5835.77	15291.808	1031
13840	6.20	-11.51	nan	-4146.55	-5835.97	15291.811	1031
13845	4.90	-11.36	nan	-4146.39	-5836.72	15291.817	1030
13850	6.38	-11.27	nan	-4146.48	-5836.00	15291.821	1030
13855	7.02	-11.07	nan	-4146.75	-5835.74	15291.825	1030
13860	5.85	-10.98	nan	-4148.04	-5836.85	15291.828	1030
13865	6.32	-10.85	nan	-4148.20	-5837.22	15291.835	1030
13870	6.49	-10.56	nan	-4148.73	-5837.91	15291.841	1030
13875	6.54	-10.67	nan	-4148.80	-5837.41	15291.844	1030
13880	6.31	-10.86	nan	-4148.57	-5837.25	15291.847	1030
13885	6.37	-11.26	nan	-4148.29	-5838.09	15291.854	1030
13890	6.28	-10.86	nan	-4149.63	-5839.09	15291.860	1030
13895	6.26	-10.58	nan	-4149.76	-5839.04	15291.863	1030
13900	6.13	-10.64	nan	-4149.97	-5838.72	15291.872	1030
13905	6.20	-10.51	nan	-4150.14	-5838.03	15291.874	1030
13910	6.21	-10.56	nan	-4151.28	-5839.29	15291.878	1030
13915	6.08	-10.20	nan	-4151.30	-5839.72	15291.887	1030
13920	5.90	-10.22	nan	-4151.36	-5839.63	15291.890	1030
13925	6.00	-10.14	nan	-4151.39	-5839.38	15291.894	1030
13930	5.82	-11.16	nan	-4151.50	-5839.46	15291.901	1030
13935	5.82	-10.58	nan	-4151.40	-5839.72	15291.905	1030
13940	5.76	-10.41	nan	-4151.21	-5839.76	15291.907	1030
13945	6.07	-10.69	nan	-4151.32	-5839.71	15291.916	1030
13950	6.11	-10.23	nan	-4152.56	-5841.41	15291.920	1030
13955	6.24	-9.75	nan	-4153.92	-5842.46	15291.923	1030
13960	6.23	-9.77	nan	-4154.10	-5842.35	15291.933	1030
13965	6.08	-9.25	nan	-4154.01	-5842.51	15291.937	1030
13970	6.20	-9.83	nan	-4154.40	-5842.21	15291.938	1030
13975	6.24	-9.55	nan	-4155.24	-5842.23	15291.946	1030
13980	6.46	-9.40	nan	-4155.62	-5842.00	15291.950	1030
13985	5.85	-9.44	nan	-4156.05	-5842.29	15291.955	1030
13990	5.85	-9.52	nan	-4156.19	-5842.46	15291.960	1030
13995	6.00	-9.98	nan	-4156.29	-5842.29	15291.967	1030
14000	6.02	-9.81	nan	-4156.26	-5842.17	15291.969	1030
14005	6.02	-10.17	nan	-4156.27	-5842.17	15291.973	1030
14010	6.45	-10.02	nan	-4156.54	-5842.57	15291.980	1030
14015	6.28	-9.63	nan	-4157.88	-5844.57	15291.985	1030
14020	5.68	-9.52	nan	-4158.13	-5844.40	15291.987	1030
14025	6.22	-9.04	nan	-4158.13	-5844.29	15291.998	1030
14030	5.45	-9.34	nan	-4158.15	-5844.88	15292.000	1030
14035	6.36	-9.50	nan	-4158.30	-5844.68	15292.004	1030
14040	5.84	-9.30	nan	-4158.10	-5844.65	15292.011	1030
14045	5.82	-8.94	nan	-4159.76	-5846.41	15292.015	1030
14050	6.07	-9.12	nan	-4160.38	-5846.75	15292.017	1030
14055	5.66	-8.68	nan	-4160.59	-5846.88	15292.027	1030
14060	5.95	-9.15	nan	-4160.42	-5846.74	15292.031	1030
14065	5.79	-9.00	nan	-4160.24	-5847.02	15292.033	1030
14070	5.86	-9.31	nan	-4160.48	-5846.85	15292.041	1030
14075	5.81	-9.00	nan	-4161.86	-5848.22	15292.046	1030
14080	6.11	-8.83	nan	-4162.47	-5849.30	15292.050	1030
14085	5.64	-9.04	nan	-4163.19	-5849.39	15292.057	1030
14090	5.72	-9.11	nan	-4163.30	-5849.92	15292.061	1030
14095	6.20	-9.13	nan	-4163.51	-5849.61	15292.062	1030
14100	5.92	-9.41	nan	-4163.61	-5850.04	15292.068	1030
14105	5.79	-8.92	nan	-4163.40	-5849.91	15292.076	1030
14110	5.43	-8.82	nan	-4163.39	-5849.96	15292.080	1030
14115	6.00	-8.88	nan	-4163.47	-5850.00	15292.086	1030
14120	5.71	-8.54	nan	-4163.87	-5850.88	15292.091	1030
14125	5.59	-8.40	nan	-4163.91	-5850.73	15292.094	1030
14130	5.43	-8.79	nan	-4163.80	-5850.87	15292.100	1030
14135	6.02	-8.81	nan	-4163.81	-5850.53	15292.104	1030
14140	6.07	-9.08	nan	-4163.94	-5850.76	15292.109	1030
14145	5.71	-8.96	nan	-4163.99	-5850.56	15292.114	1030
14150	5.58	-8.33	nan	-4167.08	-5854.07	15292.122	1030
14155	5.55	-8.62	nan	-4167.44	-5854.21	15292.125	1030
14160	5.22	-8.62	nan	-4167.09	-5854.19	15292.132	1030
14165	5.87	-8.67	nan	-4167.39	-5854.48	15292.137	1030
14170	5.91	-8.11	nan	-4167.50	-5854.22	15292.140	1030
14175	5.32	-8.37	nan	-4167.43	-5854.35	15292.142	1030
14180	5.86	-8.40	nan	-4169.04	-5855.93	15292.152	1030
14185	5.44	-8.48	nan	-4169.61	-5856.35	15292.155	1030
14190	5.57	-8.00	nan	-4169.72	-5856.22	15292.162	1030
14195	5.43	-8.00	nan	-4169.51	-5856.30	15292.167	1030
14200	5.19	-8.21	nan	-4169.89	-5856.07	15292.171	1030
14205	5.33	-7.29	nan	-4169.89	-5856.46	15292.172	1030
14210	5.47	-7.28	nan	-4171.47	-5858.02	15292.182	1030
14215	5.38	-7.11	nan	-4172.03	-5858.43	15292.186	1030
14220	5.55	-7.80	nan	-4171.98	-5858.73	15292.188	1030
14225	5.09	-7.53	nan	-4172.02	-5858.46	15292.198	1030
14230	5.06	-7.27	nan	-4171.93	-5858.21	15292.200	1030
14235	5.25	-7.38	nan	-4172.00	-5858.55	15292.203	1030
14240	5.51	-7.37	nan	-4172.37	-5859.33	15292.212	1030
14245	5.04	-7.46	nan	-4174.00	-5861.02	15292.217	1030
14250	5.79	-7.38	nan	-4173.99	-5861.21	15292.219	1030
14255	5.34	-7.25	nan	-4174.18	-5860.99	15292.222	1030
14260	5.61	-7.05	nan	-4174.47	-5861.33	15292.230	1030
14265	5.05	-6.80	nan	-4175.50	-5862.33	15292.235	1030
14270	4.93	-7.09	nan	-4175.69	-5862.27	15292.239	1030
14275	4.78	-6.56	nan	-4175.69	-5862.62	15292.247	1030
14280	5.41	-6.63	nan	-4175.66	-5862.24	15292.250	1030
14285	4.70	-7.16	nan	-4176.80	-5863.68	15292.256	1030
14290	5.01	-7.05	nan	-4176.88	-5863.83	15292.262	1030
14295	6.43	-6.06	nan	-4177.23	-5864.27	15292.267	1030
14300	5.24	-6.91	nan	-4176.72	-5863.81	15292.268	1030
14305	5.47	-6.74	nan	-4178.17	-5865.17	15292.276	1030
14310	5.45	-6.58	nan	-4178.51	-5865.54	15292.281	1030
14315	5.02	-6.31	nan	-4179.00	-5865.75	15292.285	1030
14320	5.35	-6.69	nan	-4179.41	-5866.01	15292.292	1030
14325	4.67	-6.18	nan	-4179.12	-5866.00	15292.296	1030
14330	5.41	-6.49	nan	-4179.34	-5866.01	15292.298	1030
14335	5.47	-6.29	nan	-4179.45	-5866.14	15292.307	1030
14340	4.84	-6.33	nan	-4179.50	-5866.39	15292.311	1030
14345	4.88	-6.16	nan	-4179.89	-5866.95	15292.312	1030
14350	5.26	-5.92	nan	-4181.32	-5868.56	15292.318	1030
14355	4.77	-5.64	nan	-4181.05	-5868.59	15292.326	1030
14360	5.24	-6.50	nan	-4181.15	-5868.59	15292.328	1030
14365	4.73	-6.14	nan	-4181.70	-5868.93	15292.337	1030
14370	4.81	-6.06	nan	-4181.50	-5868.83	15292.341	1030
14375	4.96	-5.63	nan	-4181.43	-5869.31	15292.344	1030
14380	4.98	-5.91	nan	-4183.35	-5870.60	15292.348	1030
14385	5.42	-5.44	nan	-4183.73	-5871.16	15292.354	1030
14390	4.61	-5.99	nan	-4184.09	-5870.29	15292.360	1030
14395	4.94	-5.81	nan	-4183.92	-5870.75	15292.363	1030
14400	5.13	-5.45	nan	-4183.67	-5871.08	15292.370	1030
14405	4.83	-6.04	nan	-4183.93	-5871.04	15292.375	1030
14410	4.97	-6.08	nan	-4185.43	-5872.88	15292.378	1030
14415	4.88	-5.55	nan	-4186.11	-5873.51	15292.386	1030
14420	5.19	-5.50	nan	-4186.33	-5873.06	15292.391	1030
14425	4.72	-5.44	nan	-4186.03	-5873.14	15292.392	1030
14430	5.48	-4.91	nan	-4186.54	-5873.19	15292.403	1030
14435	4.70	-5.49	nan	-4186.22	-5873.68	15292.405	1030
14440	4.35	-5.76	nan	-4187.93	-5873.14	15292.408	1030
14445	4.46	-5.67	nan	-4188.29	-5873.34	15292.416	1030
14450	4.40	-5.41	nan	-4189.33	-5873.46	15292.422	1030
14455	4.83	-5.71	nan	-4189.34	-5873.84	15292.422	1030
14460	4.21	-5.32	nan	-4188.95	-5874.25	15292.432	1030
14465	4.88	-5.45	nan	-4189.15	-5874.62	15292.436	1030
14470	4.30	-5.46	nan	-4189.90	-5875.13	15292.438	1030
14475	4.46	-5.41	nan	-4190.38	-5876.17	15292.447	1030
14480	4.85	-4.89	nan	-4190.79	-5876.15	15292.450	1030
14485	4.86	-5.07	nan	-4191.14	-5876.85	15292.455	1030
14490	4.98	-5.07	nan	-4191.57	-5877.41	15292.462	1030
14495	4.88	-5.06	nan	-4191.54	-5877.22	15292.467	1030
14500	4.79	-4.52	nan	-4191.35	-5877.18	15292.469	1030
14505	4.11	-4.28	nan	-4191.49	-5877.53	15292.472	1030
14510	4.10	-4.69	nan	-4191.59	-5877.22	15292.479	1030
14515	4.13	-4.79	nan	-4193.56	-5879.27	15292.486	1030
14520	5.28	-5.13	nan	-4193.52	-5879.06	15292.489	1030
14525	5.09	-4.75	nan	-4193.38	-5879.44	15292.498	1030
14530	4.47	-4.82	nan	-4193.88	-5879.27	15292.500	1030
14535	4.71	-4.38	nan	-4193.66	-5879.04	15292.502	1030
14540	4.46	-4.79	nan	-4193.59	-5879.48	15292.512	1030
14545	4.27	-4.17	nan	-4195.73	-5881.49	15292.516	1030
14550	4.51	-4.34	nan	-4195.65	-5881.48	15292.517	1030
14555	4.48	-5.13	nan	-4195.71	-5882.29	15292.526	1030
14560	4.59	-4.58	nan	-4196.03	-5882.29	15292.530	1030
14565	4.02	-4.59	nan	-4195.98	-5882.21	15292.532	1030
14570	4.47	-4.23	nan	-4195.98	-5882.65	15292.541	1030
14575	4.52	-4.52	nan	-4197.26	-5883.66	15292.546	1030
14580	4.29	-4.20	nan	-4198.20	-5884.61	15292.548	1030
14585	4.63	-3.85	nan	-4198.07	-5884.70	15292.558	1030
14590	3.89	-4.12	nan	-4198.24	-5884.93	15292.561	1030
14595	4.69	-3.69	nan	-4197.66	-5885.68	15292.567	1030
14600	4.24	-4.46	nan	-4197.98	-5884.76	15292.572	1030
14605	4.93	-4.08	nan	-4198.66	-5885.22	15292.575	1030
14610	4.44	-3.60	nan	-4200.39	-5886.43	15292.578	1030
14615	3.89	-3.82	nan	-4200.54	-5886.51	15292.585	1030
14620	4.07	-3.14	nan	-4201.02	-5887.67	15292.591	1030
14625	4.19	-3.38	nan	-4201.14	-5887.10	15292.594	1030
14630	3.96	-3.95	nan	-4201.19	-5886.96	15292.600	1030
14635	4.50	-3.35	nan	-4201.27	-5886.96	15292.605	1030
14640	4.24	-3.89	nan	-4201.41	-5887.12	15292.611	1030
14645	3.69	-3.40	nan	-4201.13	-5887.36	15292.613	1030
14650	4.21	-3.56	nan	-4203.25	-5887.37	15292.622	1030
14655	4.05	-3.42	nan	-4203.23	-5887.40	15292.624	1030
14660	4.02	-3.98	nan	-4203.56	-5887.74	15292.632	1030
14665	4.38	-3.10	nan	-4203.18	-5887.77	15292.637	1030
14670	3.83	-3.48	nan	-4203.42	-5887.52	15292.640	1030
14675	3.81	-3.68	nan	-4203.39	-5887.11	15292.642	1030
14680	4.05	-3.57	nan	-4205.18	-5887.25	15292.651	1030
14685	3.85	-3.30	nan	-4205.75	-5887.58	15292.655	1030
14690	4.46	-3.31	nan	-4205.62	-5887.69	15292.662	1030
14695	4.36	-3.25	nan	-4205.88	-5888.11	15292.666	1030
14700	4.13	-3.35	nan	-4205.95	-5888.20	15292.671	1030
14705	3.95	-3.57	nan	-4205.96	-5888.70	15292.674	1030
14710	3.68	-2.80	nan	-4206.98	-5889.88	15292.683	1030
14715	3.99	-3.28	nan	-4207.91	-5891.07	15292.686	1030
14720	2.85	-3.28	nan	-4207.70	-5891.45	15292.692	1030
14725	4.40	-2.47	nan	-4207.63	-5891.52	15292.697	1030
14730	3.43	-2.67	nan	-4207.85	-5891.82	15292.701	1030
14735	4.16	-2.80	nan	-4207.94	-5891.72	15292.705	1030
14740	4.01	-2.35	nan	-4209.11	-5892.87	15292.712	1030
14745	4.18	-2.64	nan	-4210.16	-5893.75	15292.715	1030
14750	4.07	-2.56	nan	-4210.38	-5894.00	15292.719	1030
14755	4.00	-2.80	nan	-4210.15	-5894.14	15292.724	1030
14760	3.95	-2.50	nan	-4210.35	-5894.47	15292.731	1030
14765	4.04	-2.74	nan	-4210.41	-5894.43	15292.736	1030
14770	3.77	-2.55	nan	-4210.43	-5894.38	15292.739	1030
14775	3.62	-2.38	nan	-4212.06	-5896.34	15292.745	1030
14780	3.87	-2.35	nan	-4212.40	-5896.91	15292.750	1030
14785	3.55	-2.17	nan	-4212.41	-5896.99	15292.752	1030
14790	4.06	-2.09	nan	-4212.18	-5896.97	15292.762	1030
14795	3.81	-2.35	nan	-4212.39	-5897.10	15292.765	1030
14800	3.73	-2.46	nan	-4212.17	-5897.26	15292.768	1030
14805	3.89	-2.38	nan	-4212.38	-5896.85	15292.776	1030
14810	3.67	-2.61	nan	-4212.21	-5897.19	15292.780	1030
14815	3.92	-2.42	nan	-4212.50	-5897.25	15292.786	1030
14820	3.61	-2.21	nan	-4212.86	-5897.08	15292.792	1030
14825	4.45	-2.46	nan	-4213.23	-5897.46	15292.797	1030
14830	3.59	-2.30	nan	-4213.13	-5897.28	15292.798	1030
14835	3.70	-2.11	nan	-4213.39	-5897.12	15292.805	1030
14840	3.60	-2.60	nan	-4213.16	-5897.15	15292.811	1030
14845	3.77	-2.41	nan	-4214.84	-5898.74	15292.813	1030
14850	3.63	-2.12	nan	-4217.56	-5902.03	15292.823	1030
14855	3.68	-2.50	nan	-4218.61	-5901.76	15292.827	1030
14860	3.28	-2.28	nan	-4217.73	-5902.55	15292.828	1030
14865	3.90	-1.39	nan	-4217.77	-5902.53	15292.837	1030
14870	3.58	-1.55	nan	-4217.71	-5902.63	15292.841	1030
14875	3.38	-1.68	nan	-4218.01	-5902.73	15292.844	1030
14880	3.77	-1.79	nan	-4219.93	-5902.75	15292.847	1030
14885	3.39	-1.49	nan	-4219.97	-5902.57	15292.854	1030
14890	4.10	-1.24	nan	-4219.88	-5903.05	15292.860	1030
14895	3.40	-1.18	nan	-4219.97	-5903.17	15292.862	1030
14900	3.48	-2.03	nan	-4220.06	-5903.24	15292.872	1030
14905	3.64	-1.51	nan	-4219.86	-5903.15	15292.874	1030
14910	3.09	-1.53	nan	-4221.96	-5905.82	15292.882	1030
14915	3.22	-1.58	nan	-4222.12	-5905.95	15292.886	1030
14920	3.06	-1.24	nan	-4222.18	-5906.43	15292.890	1031
14925	3.40	-1.01	nan	-4222.00	-5906.71	15292.892	1031
14930	3.38	-1.42	nan	-4221.11	-5905.49	15292.901	1031
14935	3.11	-1.16	nan	-4220.80	-5905.25	15292.906	1031
14940	3.46	-1.05	nan	-4220.82	-5905.27	15292.907	1031
14945	3.39	-1.23	nan	-4220.77	-5905.17	15292.916	1031
14950	3.29	-1.80	nan	-4220.20	-5905.23	15292.921	1031
14955	3.56	-1.79	nan	-4219.16	-5905.17	15292.923	1031
14960	3.47	-1.13	nan	-4219.26	-5905.12	15292.932	1031
14965	3.56	-1.10	nan	-4219.11	-5905.55	15292.937	1031
14970	3.23	-1.13	nan	-4218.42	-5905.40	15292.938	1031
14975	3.63	-1.10	nan	-4218.05	-5905.68	15292.946	1031
14980	3.36	-1.07	nan	-4217.37	-5905.65	15292.949	1031
14985	3.23	-1.04	nan	-4217.22	-5905.44	15292.954	1031
14990	3.40	-1.55	nan	-4217.09	-5905.10	15292.958	1031
14995	3.21	-0.59	nan	-4217.26	-5905.24	15292.967	1031
15000	3.34	-1.05	nan	-4217.07	-5904.67	15292.969	1031
15005	3.00	-1.18	nan	-4216.70	-5904.76	15292.976	1031
15010	3.98	-1.16	nan	-4217.31	-5904.54	15292.981	1031
15015	3.30	-1.11	nan	-4215.31	-5902.24	15292.984	1031
15020	3.63	-1.90	nan	-4215.02	-5902.39	15292.989	1031
15025	3.53	-1.76	nan	-4214.31	-5901.55	15292.997	1031
15030	3.61	-1.90	nan	-4214.45	-5900.77	15293.000	1031
15035	3.84	-1.70	nan	-4214.44	-5900.71	15293.003	1031
15040	3.44	-1.66	nan	-4214.23	-5900.58	15293.012	1031
15045	3.82	-2.10	nan	-4213.60	-5900.47	15293.015	1031
15050	3.96	-2.66	nan	-4212.81	-5900.47	15293.018	1031
15055	3.77	-1.72	nan	-4212.75	-5900.68	15293.026	1031
[truncated: 34,019 more rows]
