# Supplementary material for: Structural characterization of the saxitoxin-targeting APTSTX1 aptamer using optical tweezers and molecular dynamics simulations
Source: PLoS One. 2019 Nov 7;14(11):e0222468. doi: 10.1371/journal.pone.0222468 (PMC6837747; doi:10.1371/journal.pone.0222468)
Supplement: S1 File — Data repository, aptamer control condition and aptamer under SXT. (ZIP) [file pone.0222468.s005.zip › toxin/toxin/August/170815/1bnbCOM.txt]

Instrument name = Christians toy
*****Calibration values *****
TrapA Temperature Fudge	-0.400000
TrapB Temperature Fudge	-1.550000
TrapA Force Sensitivity	0.025700	0.026000	0.032000
TrapB Force Sensitivity	0.026200	0.027400	0.032000
TrapA Lever Sensitivity	15000.000000	14500.000000	0.000000
TrapB Lever Sensitivity	15200.000000	14500.000000	0.000000
Motor Threshold	20	20	20
*****Initial Preference Settings*****
ForceRateDiv	1
ForceGain	32
PosRateDivA	3
PosRateDivB	3
PositionGainA	32
PositionGainB	32
GotoSpeedX	10
GotoSpeedY	10
GotoSpeedZ	5
MaxDataFileSize	10000000
HopDistance	2
*CycleCount/n____	1
*A_PsdX__________	0
*A_PsdY__________	0
*A_PsdSum________	0
*A_Iris__________	0
*A_LeverX________	0
*A_LeverY________	0
*A_LeverSum______	0
*B_PsdX__________	0
*B_PsdY__________	0
*B_PsdSum________	0
*B_Iris__________	0
*B_LeverX________	0
*B_LeverY________	0
*B_LeverSum______	0
*A_Temperature___	0
*B_Temperature___	0
*X_force_________	1
*Y_force_________	1
*Z_force_________	1
*Tension_________	0
*A_dist-X________	0
*A_dist-Y________	1
*B_dist-X________	0
*B_dist-Y________	1
*Motor_X_________	0
*Motor_Y_________	0
*Motor_Z_________	0
*MotorVel_X______	0
*MotorVel_Y______	0
*MotorVel_Z______	0
*A_trapPIC_Err___	0
*B_trapPIC_Err___	0
*comPIC_Err______	0
*A_CycleCount____	0
*B_CycleCount____	0
*Motor_CycleCount	0
*time(sec)_______	1
*Status__________	1
*Null____________	0
samples/line_HI	400
samples/line_LO	20
goto0	8388608	8388608	8388608
goto1	8393658	8390098	8389336
goto2	8421655	8417815	8385854
goto3	8425499	8363568	8388141
goto4	8422772	8353948	8399333
goto5	8388608	8388608	8388608
goto6	8388608	8388608	8388608
goto7	8388608	8388608	8388608
goto8	8388608	8388608	8388608
goto9	8388608	8388608	8388608
yourXYZint	123	456	789
MaxForceP1	10.000000
MinForceP1	2.000000
PullRateP1	100.000000
refoldTime1	0.000000
unfoldTime1	0.000000
MaxForceP2	75.000000
MinForceP2	2.000000
PullRateP2	1000.000000
refoldTime2	0.000000
unfoldTime2	0.000000
MaxForceP3	10.000000
MinForceP3	-10.000000
PullRateP3	1.000000
refoldTime3	2.000000
unfoldTime3	2.000000
constForce1	8.000000
constForce2	9.000000
yourFloat	1.234000
yourXYZfloat	1.000000	2.000000	3.000000
*****End Initial Preference Settings*****

Zero-Force Offsets (pN)  4.222095	-2.124078	nan
0	trapA_Empty_PSD_Sum = 0
        trapB_Empty_PSD_Sum = 0
        trapA_Empty_Iris = 0
        trapB_Empty_Iris = 0
        trapA_Full_PSD_Sum = 19266
        trapB_Full_PSD_Sum = 19583
        trapA_Full_Iris = 17005
        trapB_Full_Iris = 18706
5485	Start P1 pulling protocol 
6845	   minForce-limit
6930	tempA = 20.696	tempB = 21.020
7860	   maxForce-limit
8800	   minForce-limit
9740	   maxForce-limit
10800	   minForce-limit
11800	   maxForce-limit
12850	   minForce-limit
13845	   maxForce-limit
14915	   minForce-limit
16050	   maxForce-limit
16950	tempA = 20.707	tempB = 21.026
17135	   minForce-limit
18245	   maxForce-limit
19295	   minForce-limit
20305	   maxForce-limit
21340	   minForce-limit
22415	   maxForce-limit
23465	   minForce-limit
24490	   maxForce-limit
25480	   minForce-limit
26500	   maxForce-limit
27000	tempA = 20.699	tempB = 21.021
27480	   minForce-limit
28475	   maxForce-limit
29510	   minForce-limit
31045	   maxForce-limit
32590	   minForce-limit
34150	   maxForce-limit
35685	   minForce-limit
37045	tempA = 20.695	tempB = 21.029
37180	   maxForce-limit
38740	   minForce-limit
40275	   maxForce-limit
41810	   minForce-limit
43335	   maxForce-limit
44900	   minForce-limit
46495	   maxForce-limit
47065	tempA = 20.703	tempB = 21.029
48095	   minForce-limit
49690	   maxForce-limit
51225	   minForce-limit
52730	   maxForce-limit
54150	   minForce-limit
55585	   maxForce-limit
57120	tempA = 20.711	tempB = 21.022
   minForce-limit
58615	   maxForce-limit
60015	   minForce-limit
61435	   maxForce-limit
62930	   minForce-limit
64760	   maxForce-limit
66620	   minForce-limit
67170	tempA = 20.699	tempB = 21.035
68515	   maxForce-limit
70365	   minForce-limit
72235	   maxForce-limit
73985	   minForce-limit
75790	   maxForce-limit
77170	tempA = 20.702	tempB = 21.015
77700	   minForce-limit
79615	   maxForce-limit
81525	   minForce-limit
83445	   maxForce-limit
85385	   minForce-limit
87225	tempA = 20.707	tempB = 21.018
87255	   maxForce-limit
89245	   minForce-limit
91165	   maxForce-limit
93000	   minForce-limit
94860	   maxForce-limit
96860	   minForce-limit
97235	tempA = 20.705	tempB = 21.037
98855	   maxForce-limit
100885	   minForce-limit
102850	   maxForce-limit
104715	   minForce-limit
106635	   maxForce-limit
107290	tempA = 20.697	tempB = 21.018
108540	   minForce-limit
110340	   maxForce-limit
112515	   minForce-limit
114645	   maxForce-limit
116830	   minForce-limit
117345	tempA = 20.694	tempB = 21.012
119010	   maxForce-limit
120980	   minForce-limit
123445	   maxForce-limit
125790	   minForce-limit
127355	tempA = 20.689	tempB = 21.028
128160	   maxForce-limit
130570	   minForce-limit
133030	   maxForce-limit
135485	   minForce-limit
137415	tempA = 20.693	tempB = 21.022
137955	   maxForce-limit
140445	   minForce-limit
142980	   maxForce-limit
145370	   minForce-limit
147435	tempA = 20.709	tempB = 21.023
147805	   maxForce-limit
150235	   minForce-limit
152620	   maxForce-limit
154955	   minForce-limit
157190	   maxForce-limit
157485	tempA = 20.696	tempB = 21.033
159775	   minForce-limit
162255	   maxForce-limit
164650	   minForce-limit
181305	tempA = 20.694	tempB = 21.024
185100	Stop All Protocols, go to manual mode
186690	End Write
