# Supplementary material for: Structural characterization of the saxitoxin-targeting APTSTX1 aptamer using optical tweezers and molecular dynamics simulations
Source: PLoS One. 2019 Nov 7;14(11):e0222468. doi: 10.1371/journal.pone.0222468 (PMC6837747; doi:10.1371/journal.pone.0222468)
Supplement: S1 File — Data repository, aptamer control condition and aptamer under SXT. (ZIP) [file pone.0222468.s005.zip › toxin/toxin/August/170815/aA.txt]

#Begin Write:
CycleCount/n	X_force	Y_force	Z_force	A_dist-Y	B_dist-Y	time(sec)	Status
0	4.34	3.16	0.00	1090.70	1920.94	167.112	0
100	4.33	3.17	0.00	1090.51	1920.75	167.211	0
200	4.33	3.17	0.00	1090.56	1921.24	167.311	0
300	4.34	3.18	0.00	1090.39	1921.27	167.408	0
400	4.33	3.18	0.00	1090.42	1921.01	167.507	0
500	4.34	3.18	0.00	1090.27	1921.00	167.608	0
600	4.33	3.19	0.00	1090.15	1921.00	167.711	0
700	4.33	3.18	0.00	1090.14	1921.11	167.811	0
800	4.35	3.19	0.00	1090.32	1921.14	167.907	0
900	4.34	3.18	0.00	1090.41	1920.98	168.011	0
1000	4.33	3.18	0.00	1090.51	1920.85	168.114	0
1100	4.35	3.18	0.00	1090.19	1920.87	168.207	0
1200	4.33	3.18	0.00	1089.95	1921.06	168.308	0
1300	4.35	3.18	0.00	1090.17	1920.89	168.412	0
1400	4.35	3.18	0.00	1090.38	1921.25	168.507	0
1500	4.35	3.18	0.00	1090.34	1920.89	168.610	0
1600	4.35	3.17	0.00	1090.09	1920.95	168.714	0
1700	4.35	3.19	0.00	1090.28	1920.92	168.805	0
1800	4.35	3.18	0.00	1090.24	1920.87	168.906	0
1900	4.35	3.18	0.00	1090.29	1920.85	169.007	0
2000	4.35	3.18	0.00	1090.33	1920.84	169.108	0
2100	4.33	3.17	0.00	1090.09	1920.83	169.208	0
2200	4.34	3.19	0.00	1090.42	1920.81	169.312	0
2300	4.34	3.17	0.00	1090.33	1921.18	169.408	0
2400	4.34	3.18	0.00	1090.52	1920.97	169.508	0
2500	4.33	3.18	0.00	1090.37	1920.55	169.612	0
2600	4.34	3.18	0.00	1090.53	1921.00	169.707	0
2700	4.34	3.18	0.00	1090.68	1921.08	169.809	0
2800	4.34	3.18	0.00	1090.36	1921.02	169.911	0
2900	4.34	3.17	0.00	1089.95	1920.98	170.013	0
3000	4.34	3.18	0.00	1089.98	1921.23	170.109	0
3090	4.36	3.18	0.00	1090.29	1921.01	170.154	0
3095	4.34	3.19	0.00	1090.20	1921.13	170.157	0
3100	4.34	3.18	0.00	1090.60	1920.94	170.162	0
3105	4.35	3.18	0.00	1090.26	1921.24	170.167	0
3110	4.34	3.18	0.00	1090.15	1921.20	170.172	0
3115	4.34	3.19	0.00	1090.45	1921.23	170.177	0
3120	4.34	3.19	0.00	1090.16	1921.26	170.182	0
3125	4.33	3.18	0.00	1090.39	1920.74	170.188	0
3130	4.34	3.17	0.00	1090.25	1921.09	170.192	0
3135	4.35	3.18	0.00	1090.30	1921.07	170.198	0
3140	4.33	3.18	0.00	1090.66	1921.01	170.202	0
3145	4.34	3.19	0.00	1090.42	1920.90	170.208	0
3150	4.34	3.18	0.00	1090.29	1920.88	170.212	0
3155	4.34	3.18	0.00	1090.41	1921.28	170.218	0
3160	4.33	3.19	0.00	1090.25	1920.94	170.222	0
3165	4.33	3.18	0.00	1090.29	1921.25	170.228	0
3170	4.34	3.18	0.00	1090.25	1921.19	170.232	0
3175	4.34	3.19	0.00	1090.10	1921.11	170.238	0
3180	4.34	3.19	0.00	1090.46	1921.08	170.242	0
3185	4.34	3.18	0.00	1089.98	1921.08	170.247	0
3190	4.33	3.18	0.00	1090.16	1920.90	170.252	0
3195	4.32	3.19	0.00	1090.32	1920.93	170.257	0
3200	4.33	3.18	0.00	1090.10	1920.87	170.262	0
3205	4.35	3.16	0.00	1090.27	1921.13	170.267	0
3210	4.34	3.17	0.00	1090.05	1920.84	170.272	0
3215	4.33	3.17	0.00	1090.18	1920.69	170.277	0
3220	4.33	3.18	0.00	1090.20	1920.80	170.282	0
3225	4.34	3.18	0.00	1090.13	1920.60	170.287	0
3230	4.32	3.19	0.00	1090.56	1920.24	170.293	0
3235	4.35	3.19	0.00	1090.18	1920.74	170.297	0
3240	4.36	3.19	0.00	1090.34	1920.39	170.304	0
3245	4.34	3.18	0.00	1090.37	1920.84	170.307	0
3250	4.33	3.18	0.00	1090.49	1920.66	170.313	0
3255	4.34	3.19	0.00	1090.26	1920.76	170.317	0
3260	4.33	3.18	0.00	1090.03	1921.21	170.323	0
3265	4.33	3.18	0.00	1090.21	1921.15	170.327	0
3270	4.32	3.19	0.00	1090.44	1920.55	170.334	0
3275	4.34	3.19	0.00	1090.45	1921.21	170.337	0
3280	4.34	3.18	0.00	1090.24	1921.14	170.343	0
3285	4.34	3.17	0.00	1090.32	1921.13	170.347	0
3290	4.34	3.18	0.00	1090.13	1921.05	170.354	0
3295	4.34	3.18	0.00	1090.30	1920.60	170.357	0
3300	4.34	3.18	0.00	1090.27	1921.13	170.363	0
3305	4.34	3.20	0.00	1090.11	1920.93	170.369	0
3310	4.35	3.17	0.00	1090.32	1920.92	170.373	0
3315	4.33	3.18	0.00	1090.29	1921.11	170.377	0
3320	4.34	3.18	0.00	1090.56	1921.23	170.383	0
3325	4.34	3.17	0.00	1090.40	1921.19	170.387	0
3330	4.33	3.18	0.00	1090.35	1920.96	170.393	0
3335	4.35	3.18	0.00	1090.43	1920.93	170.397	0
3340	4.34	3.19	0.00	1090.48	1921.24	170.403	0
3345	4.34	3.18	0.00	1090.19	1920.99	170.408	0
3350	4.33	3.18	0.00	1090.26	1920.99	170.413	0
3355	4.34	3.18	0.00	1090.37	1920.92	170.417	0
3360	4.34	3.19	0.00	1090.40	1920.98	170.422	0
3365	4.34	3.18	0.00	1090.01	1921.07	170.428	0
3370	4.34	3.17	0.00	1090.41	1921.04	170.432	0
3375	4.34	3.17	0.00	1090.43	1921.08	170.438	0
3380	4.34	3.18	0.00	1090.28	1920.41	170.442	0
3385	4.35	3.18	0.00	1090.56	1921.22	170.447	0
3390	4.34	3.17	0.00	1090.44	1921.24	170.452	0
3395	4.32	3.18	0.00	1090.47	1921.15	170.459	0
3400	4.34	3.16	0.00	1090.48	1921.14	170.462	0
3405	4.33	3.17	0.00	1090.00	1921.07	170.469	0
3410	4.34	3.17	0.00	1090.27	1920.94	170.472	0
3415	4.33	3.18	0.00	1090.10	1921.01	170.478	0
3420	4.34	3.17	0.00	1090.21	1921.03	170.482	0
3425	4.34	3.18	0.00	1090.32	1921.15	170.489	0
3430	4.32	3.18	0.00	1090.28	1920.99	170.492	0
3435	4.33	3.17	0.00	1090.08	1920.92	170.498	0
3440	4.33	3.19	0.00	1090.20	1921.14	170.502	0
3445	4.33	3.19	0.00	1089.61	1920.78	170.509	0
3450	4.34	3.18	0.00	1090.23	1921.20	170.512	0
3455	4.35	3.19	0.00	1090.33	1920.95	170.520	0
3460	4.32	3.18	0.00	1090.40	1921.65	170.522	0
3465	4.33	3.17	0.00	1090.35	1921.26	170.528	0
3470	4.34	3.17	0.00	1090.46	1920.95	170.532	0
3475	4.35	3.16	0.00	1090.71	1920.84	170.540	0
3480	4.34	3.18	0.00	1090.26	1920.54	170.542	0
3485	4.35	3.17	0.00	1090.27	1921.32	170.550	0
3490	4.34	3.17	0.00	1090.33	1920.88	170.552	0
3495	4.34	3.18	0.00	1090.56	1920.92	170.558	0
3500	4.34	3.18	0.00	1090.44	1920.82	170.562	0
3505	4.35	3.18	0.00	1090.29	1920.97	170.568	0
3510	4.33	3.17	0.00	1090.24	1920.80	170.573	0
3515	4.34	3.18	0.00	1090.08	1921.19	170.577	0
3520	4.35	3.17	0.00	1090.08	1921.05	170.582	0
3525	4.33	3.17	0.00	1090.32	1920.88	170.587	0
3530	4.35	3.18	0.00	1090.21	1921.27	170.593	0
3535	4.34	3.17	0.00	1090.15	1920.96	170.597	0
3540	4.36	3.20	0.00	1090.31	1921.21	170.604	0
3545	4.33	3.17	0.00	1090.10	1921.07	170.607	0
3550	4.34	3.16	0.00	1089.92	1921.23	170.612	0
3555	4.33	3.18	0.00	1090.25	1921.03	170.617	0
3560	4.33	3.17	0.00	1089.88	1921.11	170.624	0
3565	4.34	3.17	0.00	1090.24	1920.83	170.627	0
3570	4.33	3.17	0.00	1090.40	1920.60	170.634	0
3575	4.34	3.17	0.00	1089.99	1921.26	170.637	0
3580	4.33	3.17	0.00	1090.13	1920.95	170.642	0
3585	4.34	3.18	0.00	1090.18	1921.31	170.647	0
3590	4.34	3.18	0.00	1090.26	1921.12	170.653	0
3595	4.34	3.16	0.00	1090.26	1920.75	170.657	0
3600	4.35	3.17	0.00	1090.31	1921.03	170.664	0
3605	4.34	3.18	0.00	1090.19	1920.83	170.667	0
3610	4.34	3.17	0.00	1090.22	1920.92	170.673	0
3615	4.35	3.18	0.00	1090.05	1920.75	170.677	0
3620	4.28	3.13	0.00	1089.00	1921.34	170.685	0
3625	4.35	3.19	0.00	1090.10	1921.07	170.687	0
3630	4.34	3.18	0.00	1090.08	1920.88	170.693	0
3635	4.33	3.19	0.00	1089.82	1920.92	170.697	0
3640	4.34	3.18	0.00	1090.01	1921.04	170.703	0
3645	4.34	3.18	0.00	1090.22	1921.12	170.708	0
3650	4.34	3.21	0.00	1090.11	1920.67	170.715	0
3655	4.34	3.19	0.00	1090.19	1920.54	170.717	0
3660	4.34	3.17	0.00	1090.19	1921.06	170.723	0
3665	4.34	3.19	0.00	1090.13	1921.07	170.727	0
3670	4.35	3.17	0.00	1090.03	1920.93	170.732	0
3675	4.34	3.17	0.00	1090.07	1920.91	170.738	0
3680	4.34	3.19	0.00	1090.22	1920.72	170.742	0
3685	4.34	3.17	0.00	1090.15	1920.97	170.747	0
3690	4.34	3.19	0.00	1089.88	1921.16	170.752	0
3695	4.33	3.19	0.00	1089.92	1920.71	170.758	0
3700	4.34	3.19	0.00	1090.04	1920.96	170.762	0
3705	4.34	3.16	0.00	1090.40	1921.04	170.769	0
3710	4.34	3.18	0.00	1090.17	1921.23	170.772	0
3715	4.35	3.18	0.00	1090.24	1921.08	170.777	0
3720	4.34	3.18	0.00	1090.17	1921.14	170.782	0
3725	4.34	3.16	0.00	1090.10	1920.94	170.789	0
3730	4.34	3.18	0.00	1090.37	1921.17	170.792	0
3735	4.33	3.17	0.00	1090.32	1921.02	170.798	0
3740	4.34	3.19	0.00	1090.34	1921.08	170.802	0
3745	4.35	3.18	0.00	1090.29	1921.31	170.809	0
3750	4.34	3.18	0.00	1090.11	1920.98	170.812	0
3755	4.32	3.20	0.00	1090.27	1920.89	170.819	0
3760	4.34	3.18	0.00	1090.22	1921.11	170.822	0
3765	4.33	3.18	0.00	1090.53	1921.27	170.828	0
3770	4.35	3.17	0.00	1090.37	1921.46	170.832	0
3775	4.36	3.13	0.00	1091.10	1920.89	170.840	0
3780	4.33	3.19	0.00	1090.03	1921.31	170.842	0
3785	4.36	3.19	0.00	1089.90	1921.34	170.850	0
3790	4.34	3.18	0.00	1090.32	1921.45	170.852	0
3795	4.35	3.18	0.00	1090.44	1921.14	170.858	0
3800	4.35	3.19	0.00	1090.24	1921.51	170.862	0
3805	4.35	3.18	0.00	1090.11	1921.38	170.868	0
3810	4.33	3.18	0.00	1090.21	1921.37	170.873	0
3815	4.33	3.18	0.00	1090.53	1921.28	170.877	0
3820	4.33	3.18	0.00	1090.39	1921.18	170.882	0
3825	4.34	3.16	0.00	1090.42	1921.63	170.890	0
3830	4.34	3.19	0.00	1090.03	1921.43	170.892	0
3835	4.34	3.18	0.00	1090.04	1921.35	170.897	0
3840	4.34	3.17	0.00	1090.05	1920.92	170.903	0
3845	4.35	3.17	0.00	1090.21	1921.26	170.907	0
3850	4.33	3.18	0.00	1090.15	1921.08	170.913	0
3855	4.33	3.17	0.00	1090.27	1920.99	170.917	0
3860	4.33	3.17	0.00	1089.96	1921.24	170.923	0
3865	4.35	3.17	0.00	1090.11	1920.98	170.927	0
3870	4.34	3.18	0.00	1090.44	1921.27	170.932	0
3875	4.34	3.19	0.00	1090.33	1921.23	170.937	0
3880	4.33	3.19	0.00	1090.27	1921.54	170.944	0
3885	4.35	3.18	0.00	1090.32	1921.03	170.947	0
3890	4.35	3.20	0.00	1090.35	1921.21	170.954	0
3895	4.34	3.19	0.00	1090.11	1921.16	170.957	0
3900	4.34	3.18	0.00	1090.41	1921.11	170.963	0
3905	4.34	3.18	0.00	1090.29	1921.21	170.967	0
3910	4.32	3.18	0.00	1090.65	1921.39	170.974	0
3915	4.34	3.18	0.00	1090.42	1920.93	170.977	0
3920	4.36	3.17	0.00	1090.80	1921.12	170.985	0
3925	4.33	3.18	0.00	1090.58	1921.26	170.987	0
3930	4.34	3.17	0.00	1090.29	1921.05	170.993	0
3935	4.33	3.19	0.00	1090.42	1920.99	170.997	0
3940	4.35	3.18	0.00	1090.76	1921.11	171.003	0
3945	4.33	3.18	0.00	1090.17	1921.34	171.008	0
3950	4.34	3.19	0.00	1090.41	1920.99	171.013	0
3955	4.34	3.18	0.00	1090.36	1921.28	171.018	0
3960	4.33	3.19	0.00	1090.44	1921.35	171.022	0
3965	4.33	3.17	0.00	1090.19	1921.15	171.028	0
3970	4.33	3.18	0.00	1090.14	1921.40	171.032	0
3975	4.34	3.19	0.00	1090.36	1921.16	171.038	0
3980	4.34	3.19	0.00	1090.60	1921.25	171.042	0
3985	4.33	3.18	0.00	1090.41	1921.48	171.048	0
3990	4.33	3.18	0.00	1090.40	1921.49	171.052	0
3995	4.34	3.17	0.00	1090.42	1921.34	171.058	0
4000	4.33	3.18	0.00	1090.24	1921.50	171.062	0
4005	4.34	3.18	0.00	1090.63	1921.19	171.068	0
4010	4.34	3.17	0.00	1090.39	1921.46	171.072	0
4015	4.34	3.18	0.00	1090.55	1921.23	171.078	0
4020	4.34	3.20	0.00	1090.46	1920.82	171.082	0
4025	4.34	3.20	0.00	1090.16	1920.89	171.089	0
4030	4.34	3.17	0.00	1090.32	1920.93	171.092	0
4035	4.33	3.19	0.00	1090.26	1921.22	171.098	0
4040	4.35	3.17	0.00	1090.44	1920.91	171.102	0
4045	4.34	3.18	0.00	1090.05	1921.02	171.109	0
4050	4.34	3.17	0.00	1089.80	1921.13	171.112	0
4055	4.35	3.17	0.00	1090.23	1921.58	171.119	0
4060	4.33	3.19	0.00	1090.19	1921.35	171.122	0
4065	4.34	3.17	0.00	1090.20	1921.17	171.128	0
4070	4.34	3.17	0.00	1089.85	1920.85	171.132	0
4075	4.36	3.17	0.00	1090.44	1920.47	171.140	0
4080	4.33	3.19	0.00	1090.20	1921.40	171.142	0
4085	4.35	3.17	0.00	1090.34	1921.16	171.148	0
4090	4.34	3.18	0.00	1090.42	1921.12	171.152	0
4095	4.34	3.18	0.00	1090.17	1921.10	171.158	0
4100	4.34	3.19	0.00	1090.03	1921.10	171.162	0
4105	4.35	3.19	0.00	1090.04	1921.23	171.167	0
4110	4.34	3.18	0.00	1090.13	1920.95	171.173	0
4115	4.33	3.18	0.00	1089.97	1920.99	171.177	0
4120	4.33	3.18	0.00	1089.77	1921.15	171.182	0
4125	4.36	3.17	0.00	1090.08	1921.39	171.187	0
4130	4.35	3.17	0.00	1090.21	1920.95	171.193	0
4135	4.35	3.19	0.00	1090.22	1921.35	171.197	0
4140	4.33	3.17	0.00	1090.35	1921.31	171.203	0
4145	4.35	3.17	0.00	1090.08	1921.09	171.207	0
4150	4.33	3.17	0.00	1090.32	1920.99	171.212	0
4155	4.35	3.19	0.00	1090.19	1921.05	171.217	0
4160	4.35	3.17	0.00	1090.31	1921.31	171.224	0
4165	4.35	3.18	0.00	1090.20	1921.54	171.227	0
4170	4.35	3.18	0.00	1090.33	1921.36	171.232	0
4175	4.34	3.18	0.00	1090.19	1921.52	171.237	0
4180	4.35	3.17	0.00	1090.16	1921.68	171.244	0
4185	4.35	3.18	0.00	1090.11	1921.18	171.247	0
4190	4.35	3.17	0.00	1090.14	1921.39	171.254	0
4195	4.34	3.17	0.00	1090.38	1921.14	171.257	0
4200	4.33	3.18	0.00	1090.35	1921.19	171.263	0
4205	4.35	3.17	0.00	1090.20	1921.53	171.267	0
4210	4.35	3.19	0.00	1089.93	1920.93	171.274	0
4215	4.34	3.18	0.00	1089.95	1921.43	171.277	0
4220	4.35	3.18	0.00	1090.14	1921.31	171.284	0
4225	4.33	3.19	0.00	1090.20	1921.39	171.287	0
4230	4.34	3.18	0.00	1090.37	1921.37	171.293	0
4235	4.35	3.19	0.00	1090.36	1921.40	171.297	0
4240	4.34	3.17	0.00	1090.20	1921.38	171.303	0
4245	4.35	3.18	0.00	1090.19	1921.33	171.307	0
4250	4.34	3.19	0.00	1090.39	1921.44	171.313	0
4255	4.34	3.17	0.00	1090.36	1921.26	171.317	0
4260	4.34	3.18	0.00	1090.16	1921.48	171.323	0
4265	4.34	3.18	0.00	1090.12	1921.53	171.328	0
4270	4.34	3.18	0.00	1090.16	1921.22	171.332	0
4275	4.35	3.19	0.00	1089.98	1921.33	171.338	0
4280	4.34	3.17	0.00	1090.12	1921.21	171.343	0
4285	4.35	3.18	0.00	1089.92	1921.24	171.347	0
4290	4.34	3.18	0.00	1089.82	1920.83	171.352	0
4295	4.34	3.17	0.00	1089.96	1921.01	171.358	0
4300	4.33	3.18	0.00	1090.01	1920.97	171.362	0
4305	4.33	3.19	0.00	1090.04	1921.07	171.367	0
4310	4.34	3.19	0.00	1090.21	1921.13	171.372	0
4315	4.35	3.19	0.00	1090.21	1921.05	171.379	0
4320	4.33	3.18	0.00	1090.33	1921.39	171.382	0
4325	4.35	3.19	0.00	1090.32	1921.17	171.388	0
4330	4.35	3.17	0.00	1090.18	1920.78	171.392	0
4335	4.35	3.19	0.00	1090.05	1921.41	171.397	0
4340	4.34	3.18	0.00	1090.31	1920.91	171.402	0
4345	4.35	3.17	0.00	1090.31	1921.08	171.409	0
4350	4.34	3.18	0.00	1090.24	1921.21	171.412	0
4355	4.35	3.20	0.00	1090.26	1921.49	171.419	0
4360	4.33	3.18	0.00	1090.23	1921.14	171.422	0
4365	4.34	3.17	0.00	1090.19	1921.13	171.428	0
4370	4.34	3.19	0.00	1090.49	1921.00	171.432	0
4375	4.34	3.20	0.00	1090.24	1921.17	171.439	0
4380	4.34	3.17	0.00	1089.99	1921.02	171.442	0
4385	4.34	3.18	0.00	1090.06	1921.20	171.448	0
4390	4.34	3.18	0.00	1090.09	1921.39	171.452	0
4395	4.34	3.17	0.00	1090.34	1921.42	171.458	0
4400	4.34	3.18	0.00	1090.18	1921.29	171.462	0
4405	4.34	3.19	0.00	1089.99	1921.01	171.468	0
4410	4.34	3.18	0.00	1090.16	1921.25	171.473	0
4415	4.34	3.18	0.00	1090.16	1921.16	171.477	0
4420	4.34	3.18	0.00	1090.15	1921.43	171.482	0
4425	4.34	3.19	0.00	1089.92	1921.53	171.488	0
4430	4.34	3.18	0.00	1090.04	1921.26	171.493	0
4435	4.33	3.18	0.00	1090.30	1921.18	171.497	0
4440	4.34	3.18	0.00	1090.44	1921.12	171.502	0
4445	4.33	3.19	0.00	1090.08	1920.99	171.507	0
4450	4.33	3.18	0.00	1090.35	1921.25	171.513	0
4455	4.34	3.18	0.00	1090.37	1921.32	171.517	0
4460	4.31	3.18	0.00	1090.42	1921.22	171.523	0
4465	4.33	3.18	0.00	1090.20	1921.48	171.527	0
4470	4.34	3.17	0.00	1090.39	1921.08	171.532	0
4475	4.32	3.18	0.00	1090.41	1920.97	171.537	0
4480	4.33	3.17	0.00	1090.42	1921.37	171.542	0
4485	4.33	3.18	0.00	1090.43	1921.67	171.547	0
4490	4.35	3.18	0.00	1089.94	1920.93	171.554	0
4495	4.34	3.18	0.00	1090.18	1920.98	171.557	0
4500	4.34	3.17	0.00	1090.15	1921.03	171.562	0
4505	4.33	3.17	0.00	1090.27	1921.45	171.567	0
4510	4.34	3.19	0.00	1090.46	1920.89	171.574	0
4515	4.33	3.18	0.00	1090.35	1921.21	171.577	0
4520	4.35	3.18	0.00	1090.43	1921.33	171.583	0
4525	4.33	3.17	0.00	1090.46	1921.13	171.587	0
4530	4.31	3.17	0.00	1090.20	1921.43	171.595	0
4535	4.34	3.18	0.00	1090.26	1920.87	171.597	0
4540	4.33	3.15	0.00	1090.16	1920.81	171.604	0
4545	4.34	3.18	0.00	1090.06	1921.00	171.607	0
4550	4.32	3.18	0.00	1090.09	1921.23	171.613	0
4555	4.33	3.18	0.00	1090.05	1921.28	171.617	0
4560	4.33	3.17	0.00	1090.17	1921.24	171.623	0
4565	4.34	3.16	0.00	1090.28	1921.45	171.628	0
4570	4.34	3.18	0.00	1089.98	1921.19	171.632	0
4575	4.31	3.18	0.00	1090.57	1921.25	171.639	0
4580	4.33	3.18	0.00	1090.17	1921.46	171.642	0
4585	4.33	3.18	0.00	1090.26	1921.31	171.647	0
4590	4.33	3.17	0.00	1090.27	1921.29	171.652	0
4595	4.35	3.19	0.00	1089.98	1921.39	171.658	0
4600	4.33	3.18	0.00	1089.95	1921.05	171.662	0
4605	4.34	3.17	0.00	1090.19	1921.20	171.667	0
4610	4.34	3.18	0.00	1090.23	1921.32	171.672	0
4615	4.33	3.18	0.00	1090.20	1921.38	171.678	0
4620	4.33	3.18	0.00	1090.43	1921.37	171.682	0
4625	4.35	3.20	0.00	1090.04	1921.47	171.688	0
4630	4.32	3.18	0.00	1090.48	1921.45	171.692	0
4635	4.33	3.18	0.00	1090.24	1921.12	171.697	0
4640	4.33	3.17	0.00	1090.17	1921.30	171.702	0
4645	4.33	3.18	0.00	1090.11	1921.27	171.709	0
4650	4.33	3.18	0.00	1090.07	1921.43	171.712	0
4655	4.32	3.19	0.00	1090.26	1921.13	171.717	0
4660	4.34	3.17	0.00	1090.52	1921.44	171.723	0
4665	4.34	3.18	0.00	1090.23	1921.41	171.728	0
4670	4.34	3.18	0.00	1090.59	1921.32	171.732	0
4675	4.32	3.19	0.00	1090.84	1922.47	171.740	0
4680	4.33	3.18	0.00	1090.48	1921.43	171.742	0
4685	4.34	3.17	0.00	1090.44	1921.58	171.748	0
4690	4.33	3.17	0.00	1090.25	1921.32	171.752	0
4695	4.32	3.18	0.00	1090.53	1921.36	171.758	0
4700	4.33	3.19	0.00	1090.19	1921.43	171.762	0
4705	4.32	3.18	0.00	1090.26	1921.40	171.768	0
4710	4.35	3.18	0.00	1090.17	1921.17	171.772	0
4715	4.34	3.17	0.00	1090.07	1921.26	171.778	0
4720	4.33	3.18	0.00	1090.27	1921.32	171.782	0
4725	4.32	3.17	0.00	1090.09	1921.10	171.788	0
4730	4.33	3.18	0.00	1090.35	1921.30	171.792	0
4735	4.35	3.18	0.00	1090.08	1921.11	171.798	0
4740	4.33	3.17	0.00	1090.34	1921.11	171.802	0
4745	4.33	3.17	0.00	1090.25	1921.07	171.807	0
4750	4.34	3.17	0.00	1090.50	1921.30	171.813	0
4755	4.33	3.16	0.00	1090.38	1920.99	171.817	0
4760	4.33	3.18	0.00	1090.51	1921.21	171.823	0
4765	4.34	3.18	0.00	1090.22	1921.03	171.827	0
4770	4.32	3.18	0.00	1090.63	1921.48	171.832	0
4775	4.33	3.19	0.00	1090.61	1921.38	171.837	0
4780	4.33	3.17	0.00	1090.36	1921.51	171.843	0
4785	4.34	3.18	0.00	1090.29	1921.37	171.847	0
4790	4.34	3.18	0.00	1090.46	1921.41	171.854	0
4795	4.33	3.18	0.00	1090.43	1921.32	171.857	0
4800	4.33	3.18	0.00	1090.62	1921.58	171.863	0
4805	4.34	3.18	0.00	1090.23	1921.35	171.867	0
4810	4.32	3.18	0.00	1090.25	1921.31	171.874	0
4815	4.33	3.18	0.00	1090.40	1921.31	171.877	0
4820	4.34	3.18	0.00	1090.35	1921.55	171.883	0
4825	4.33	3.18	0.00	1090.35	1921.36	171.887	0
4830	4.31	3.16	0.00	1090.46	1920.99	171.894	0
4835	4.34	3.18	0.00	1090.35	1921.20	171.897	0
4840	4.31	3.20	0.00	1089.67	1920.66	171.905	0
4845	4.33	3.18	0.00	1090.50	1921.38	171.907	0
4850	4.33	3.18	0.00	1090.61	1921.42	171.913	0
4855	4.34	3.18	0.00	1090.47	1921.32	171.917	0
4860	4.33	3.18	0.00	1090.50	1921.59	171.923	0
4865	4.34	3.18	0.00	1090.39	1921.22	171.927	0
4870	4.29	3.19	0.00	1090.56	1921.66	171.934	0
4875	4.33	3.18	0.00	1090.50	1921.16	171.937	0
4880	4.34	3.19	0.00	1090.26	1921.28	171.943	0
4885	4.33	3.18	0.00	1090.34	1921.41	171.947	0
4890	4.33	3.18	0.00	1090.32	1921.33	171.953	0
4895	4.32	3.17	0.00	1090.30	1921.49	171.958	0
4900	4.33	3.17	0.00	1090.65	1921.51	171.963	0
4905	4.34	3.17	0.00	1090.79	1921.47	171.967	0
4910	4.34	3.18	0.00	1090.64	1921.28	171.972	0
4915	4.32	3.17	0.00	1090.67	1921.41	171.978	0
4920	4.34	3.18	0.00	1090.30	1921.63	171.982	0
4925	4.34	3.17	0.00	1090.50	1921.56	171.989	0
4930	4.33	3.17	0.00	1090.52	1921.23	171.992	0
4935	4.34	3.16	0.00	1090.34	1921.41	171.997	0
4940	4.34	3.18	0.00	1090.35	1921.25	172.002	0
4945	4.34	3.16	0.00	1090.19	1921.08	172.009	0
4950	4.34	3.18	0.00	1090.26	1921.32	172.012	0
4955	4.33	3.18	0.00	1090.36	1921.25	172.018	0
4960	4.33	3.18	0.00	1090.27	1921.33	172.022	0
4965	4.34	3.17	0.00	1090.58	1921.46	172.029	0
4970	4.33	3.18	0.00	1090.51	1921.36	172.032	0
4975	4.32	3.18	0.00	1090.41	1921.40	172.039	0
4980	4.34	3.18	0.00	1090.47	1921.57	172.042	0
4985	4.35	3.17	0.00	1090.28	1921.02	172.048	0
4990	4.33	3.17	0.00	1090.31	1921.31	172.052	0
4995	4.30	3.18	0.00	1090.19	1921.83	172.059	0
5000	4.33	3.18	0.00	1090.36	1921.36	172.062	0
5005	4.33	3.16	0.00	1090.20	1921.05	172.069	0
5010	4.33	3.18	0.00	1090.12	1921.12	172.072	0
5015	4.32	3.17	0.00	1090.22	1921.04	172.078	0
5020	4.33	3.19	0.00	1090.11	1920.87	172.082	0
5025	4.33	3.17	0.00	1090.26	1921.13	172.088	0
5030	4.34	3.17	0.00	1090.24	1921.30	172.092	0
5035	4.33	3.18	0.00	1089.92	1921.32	172.098	0
5040	4.33	3.17	0.00	1090.40	1921.59	172.102	0
5045	4.33	3.17	0.00	1090.30	1921.42	172.108	0
5050	4.33	3.17	0.00	1090.23	1921.37	172.113	0
5055	4.34	3.19	0.00	1090.21	1921.46	172.118	0
5060	4.33	3.17	0.00	1090.04	1921.40	172.123	0
5065	4.33	3.18	0.00	1090.31	1921.38	172.128	0
5070	4.34	3.18	0.00	1090.20	1921.43	172.132	0
5075	4.32	3.18	0.00	1090.33	1921.39	172.137	0
5080	4.33	3.18	0.00	1090.08	1921.10	172.143	0
5085	4.34	3.17	0.00	1090.24	1921.44	172.147	0
5090	4.32	3.18	0.00	1090.19	1920.87	172.154	0
5095	4.34	3.18	0.00	1089.93	1921.42	172.157	0
5100	4.34	3.18	0.00	1089.89	1921.29	172.162	0
5105	4.33	3.18	0.00	1089.97	1921.37	172.167	0
5110	4.34	3.18	0.00	1090.28	1921.17	172.173	0
5115	4.34	3.19	0.00	1090.29	1921.18	172.177	0
5120	4.33	3.18	0.00	1090.18	1921.34	172.183	0
5125	4.33	3.17	0.00	1090.12	1921.42	172.187	0
5130	4.34	3.19	0.00	1090.30	1921.43	172.194	0
5135	4.34	3.17	0.00	1090.12	1921.11	172.197	0
5140	4.34	3.19	0.00	1090.23	1921.43	172.203	0
5145	4.34	3.17	0.00	1090.14	1921.34	172.207	0
5150	4.34	3.18	0.00	1090.09	1920.73	172.213	0
5155	4.33	3.18	0.00	1090.07	1921.04	172.217	0
5160	4.34	3.18	0.00	1089.77	1920.47	172.225	0
5165	4.35	3.17	0.00	1090.33	1921.04	172.227	0
5170	4.36	3.18	0.00	1090.19	1921.29	172.233	0
5175	4.34	3.19	0.00	1090.24	1921.24	172.237	0
5180	4.34	3.18	0.00	1090.34	1921.11	172.243	0
5185	4.33	3.18	0.00	1090.13	1921.08	172.247	0
5190	4.34	3.18	0.00	1090.20	1921.00	172.253	0
5195	4.34	3.17	0.00	1090.09	1921.33	172.258	0
5200	4.34	3.18	0.00	1090.15	1921.45	172.262	0
5205	4.34	3.17	0.00	1089.91	1921.05	172.267	0
5210	4.33	3.15	0.00	1089.97	1921.29	172.272	0
5215	4.33	3.17	0.00	1090.26	1921.23	172.278	0
5220	4.33	3.16	0.00	1090.07	1921.08	172.282	0
5225	4.33	3.17	0.00	1089.87	1921.06	172.288	0
5230	4.35	3.17	0.00	1090.14	1921.47	172.292	0
5235	4.34	3.18	0.00	1090.27	1921.45	172.298	0
5240	4.34	3.17	0.00	1089.98	1921.43	172.302	0
5245	4.34	3.19	0.00	1090.25	1921.31	172.308	0
5250	4.35	3.18	0.00	1090.13	1921.46	172.312	0
5255	4.34	3.17	0.00	1090.05	1921.08	172.317	0
5260	4.33	3.18	0.00	1090.05	1921.17	172.322	0
5265	4.34	3.18	0.00	1090.35	1921.01	172.329	0
5270	4.33	3.17	0.00	1089.98	1921.07	172.332	0
5275	4.32	3.19	0.00	1089.76	1921.60	172.339	0
5280	4.34	3.18	0.00	1089.91	1921.11	172.342	0
5285	4.35	3.17	0.00	1090.10	1921.32	172.348	0
5290	4.34	3.18	0.00	1090.31	1921.33	172.352	0
5295	4.34	3.17	0.00	1090.17	1920.96	172.358	0
5300	4.33	3.19	0.00	1089.86	1921.06	172.362	0
5305	4.35	3.19	0.00	1089.36	1921.51	172.370	0
5310	4.34	3.18	0.00	1090.27	1921.25	172.372	0
5315	4.34	3.19	0.00	1090.33	1921.12	172.378	0
5320	4.34	3.18	0.00	1089.90	1921.23	172.383	0
5325	4.34	3.20	0.00	1090.42	1920.76	172.389	0
5330	4.35	3.17	0.00	1090.09	1921.09	172.392	0
5335	4.34	3.18	0.00	1090.05	1921.25	172.398	0
5340	4.33	3.18	0.00	1090.00	1921.41	172.402	0
5345	4.34	3.17	0.00	1090.01	1921.46	172.408	0
5350	4.34	3.16	0.00	1089.99	1921.14	172.412	0
5355	4.33	3.17	0.00	1089.94	1921.29	172.418	0
5360	4.34	3.18	0.00	1089.97	1921.48	172.423	0
5365	4.34	3.17	0.00	1089.99	1921.33	172.427	0
5370	4.33	3.17	0.00	1089.77	1921.52	172.432	0
5375	4.34	3.16	0.00	1090.13	1921.49	172.437	0
5380	4.34	3.17	0.00	1089.87	1921.27	172.443	0
5385	4.34	3.17	0.00	1089.88	1921.19	172.447	0
5390	4.34	3.17	0.00	1089.89	1921.52	172.453	0
5395	4.33	3.18	0.00	1089.90	1921.04	172.457	0
5400	4.34	3.18	0.00	1090.18	1921.54	172.463	0
5405	4.35	3.19	0.00	1090.07	1921.70	172.467	0
5410	4.34	3.17	0.00	1090.04	1921.71	172.474	0
5415	4.34	3.18	0.00	1090.04	1921.37	172.477	0
5420	4.34	3.17	0.00	1089.84	1921.20	172.482	0
5425	4.33	3.17	0.00	1090.22	1921.20	172.487	0
5430	4.33	3.18	0.00	1090.29	1921.36	172.494	0
5435	4.35	3.17	0.00	1089.83	1921.24	172.497	0
5440	4.34	3.18	0.00	1090.22	1920.88	172.504	0
5445	4.33	3.17	0.00	1089.98	1920.97	172.507	0
5450	4.34	3.18	0.00	1090.28	1921.06	172.513	0
5455	4.34	3.18	0.00	1090.13	1921.26	172.517	0
5460	4.33	3.16	0.00	1089.89	1920.90	172.524	0
5465	4.34	3.18	0.00	1090.04	1920.88	172.527	0
5470	4.34	3.18	0.00	1090.56	1921.20	172.535	0
5475	4.34	3.17	0.00	1090.10	1921.09	172.537	0
5480	4.34	3.17	0.00	1090.40	1921.27	172.543	0
5485	4.35	3.18	0.00	1090.15	1920.99	172.547	0
5490	4.33	3.18	0.00	1090.07	1921.12	172.553	0
5495	4.33	3.19	0.00	1090.20	1921.42	172.558	0
5500	4.34	3.17	0.00	1090.19	1921.45	172.563	0
5505	4.33	3.17	0.00	1089.85	1920.90	172.567	0
5510	4.34	3.18	0.00	1090.03	1921.08	172.573	0
5515	4.33	3.18	0.00	1089.69	1920.81	172.578	0
5520	4.36	3.17	0.00	1089.97	1921.14	172.582	0
5525	4.33	3.20	0.00	1089.92	1921.19	172.588	0
5530	4.33	3.19	0.00	1089.74	1921.18	172.593	0
5535	4.34	3.18	0.00	1089.95	1920.83	172.597	0
5540	4.34	3.19	0.00	1090.00	1921.05	172.602	0
5545	4.34	3.18	0.00	1089.96	1920.97	172.607	0
5550	4.32	3.18	0.00	1090.06	1921.18	172.612	0
5555	4.34	3.20	0.00	1090.01	1921.01	172.619	0
5560	4.34	3.18	0.00	1090.10	1921.14	172.622	0
5565	4.33	3.17	0.00	1090.04	1921.16	172.627	0
5570	4.34	3.18	0.00	1089.93	1921.15	172.632	0
5575	4.33	3.19	0.00	1090.38	1921.32	172.639	0
5580	4.34	3.19	0.00	1090.07	1921.48	172.642	0
5585	4.33	3.18	0.00	1090.01	1921.12	172.647	0
5590	4.33	3.18	0.00	1089.83	1920.98	172.652	0
5595	4.33	3.18	0.00	1089.77	1920.80	172.659	0
5600	4.34	3.16	0.00	1090.19	1921.18	172.662	0
5605	4.34	3.17	0.00	1090.22	1921.29	172.669	0
5610	4.33	3.17	0.00	1090.04	1921.15	172.672	0
5615	4.33	3.16	0.00	1090.28	1921.11	172.678	0
5620	4.34	3.17	0.00	1090.20	1920.98	172.682	0
5625	4.32	3.17	0.00	1090.22	1920.92	172.690	0
5630	4.34	3.18	0.00	1090.41	1921.15	172.692	0
5635	4.33	3.17	0.00	1090.40	1920.98	172.698	0
5640	4.34	3.18	0.00	1090.21	1921.06	172.702	0
5645	4.34	3.19	0.00	1090.29	1920.84	172.708	0
5650	4.34	3.19	0.00	1090.37	1921.03	172.713	0
5655	4.35	3.16	0.00	1090.63	1920.61	172.720	0
5660	4.34	3.19	0.00	1090.55	1921.39	172.722	0
5665	4.34	3.18	0.00	1090.46	1921.56	172.728	0
5670	4.32	3.18	0.00	1090.39	1921.45	172.732	0
5675	4.34	3.18	0.00	1090.46	1921.62	172.737	0
5680	4.35	3.18	0.00	1090.02	1921.32	172.743	0
5685	4.34	3.18	0.00	1090.26	1921.20	172.747	0
5690	4.33	3.17	0.00	1090.19	1920.97	172.752	0
5695	4.34	3.18	0.00	1090.45	1921.20	172.757	0
5700	4.33	3.18	0.00	1090.40	1921.21	172.762	0
5705	4.34	3.17	0.00	1090.38	1920.71	172.767	0
5710	4.32	3.17	0.00	1090.24	1921.36	172.773	0
5715	4.33	3.17	0.00	1090.24	1921.01	172.777	0
5720	4.33	3.19	0.00	1090.42	1921.08	172.782	0
5725	4.33	3.19	0.00	1089.93	1921.21	172.787	0
5730	4.34	3.17	0.00	1090.39	1920.93	172.794	0
5735	4.33	3.18	0.00	1090.34	1920.97	172.797	0
5740	4.34	3.17	0.00	1090.31	1921.05	172.802	0
5745	4.33	3.17	0.00	1090.02	1921.37	172.807	0
5750	4.33	3.18	0.00	1089.97	1921.34	172.814	0
5755	4.34	3.19	0.00	1090.50	1921.31	172.817	0
5760	4.32	3.17	0.00	1090.34	1921.42	172.823	0
5765	4.34	3.18	0.00	1090.08	1921.26	172.827	0
5770	4.33	3.19	0.00	1090.63	1921.31	172.835	0
5775	4.34	3.19	0.00	1090.30	1921.25	172.837	0
5780	4.33	3.18	0.00	1090.47	1921.09	172.843	0
5785	4.32	3.18	0.00	1090.43	1921.49	172.847	0
5790	4.36	3.21	0.00	1090.49	1921.64	172.854	0
5795	4.33	3.18	0.00	1090.09	1921.19	172.857	0
5800	4.35	3.19	0.00	1090.44	1920.80	172.865	0
5805	4.32	3.18	0.00	1090.34	1921.09	172.867	0
5810	4.33	3.18	0.00	1090.21	1920.97	172.873	0
5815	4.33	3.17	0.00	1090.05	1920.89	172.877	0
5820	4.33	3.18	0.00	1089.93	1920.96	172.883	0
5825	4.33	3.17	0.00	1090.15	1921.26	172.887	0
5830	4.35	3.18	0.00	1090.01	1921.06	172.892	0
5835	4.32	3.18	0.00	1090.14	1921.19	172.897	0
5840	4.33	3.18	0.00	1090.07	1921.21	172.903	0
5845	4.33	3.17	0.00	1090.20	1921.53	172.908	0
5850	4.33	3.18	0.00	1090.08	1921.35	172.912	0
5855	4.32	3.17	0.00	1090.44	1921.41	172.918	0
5860	4.33	3.18	0.00	1090.59	1921.45	172.922	0
5865	4.34	3.17	0.00	1090.33	1921.39	172.927	0
5870	4.33	3.17	0.00	1090.26	1921.26	172.932	0
5875	4.33	3.19	0.00	1090.16	1921.47	172.939	0
5880	4.34	3.18	0.00	1090.07	1921.46	172.942	0
5885	4.32	3.16	0.00	1090.06	1920.95	172.949	0
5890	4.34	3.18	0.00	1090.01	1921.24	172.952	0
5895	4.32	3.18	0.00	1090.01	1921.32	172.957	0
5900	4.33	3.18	0.00	1090.30	1921.70	172.962	0
5905	4.33	3.17	0.00	1090.06	1921.56	172.968	0
5910	4.32	3.16	0.00	1089.70	1921.35	172.972	0
5915	4.33	3.18	0.00	1090.06	1921.44	172.978	0
5920	4.32	3.18	0.00	1089.96	1921.12	172.982	0
5925	4.35	3.19	0.00	1089.65	1921.31	172.989	0
5930	4.33	3.17	0.00	1089.94	1921.31	172.992	0
5935	4.32	3.19	0.00	1089.79	1921.57	173.000	0
5940	4.33	3.17	0.00	1090.19	1921.63	173.002	0
5945	4.34	3.18	0.00	1090.15	1921.29	173.008	0
5950	4.33	3.18	0.00	1090.25	1921.50	173.012	0
5955	4.33	3.19	0.00	1089.97	1921.45	173.018	0
5960	4.34	3.18	0.00	1090.07	1921.25	173.022	0
5965	4.34	3.17	0.00	1089.98	1921.17	173.028	0
5970	4.33	3.18	0.00	1089.99	1921.15	173.033	0
5975	4.33	3.20	0.00	1090.13	1921.27	173.038	0
5980	4.34	3.17	0.00	1090.41	1921.30	173.042	0
5985	4.34	3.18	0.00	1089.97	1921.61	173.047	0
5990	4.32	3.18	0.00	1090.29	1921.29	173.053	0
5995	4.34	3.17	0.00	1090.18	1920.87	173.058	0
6000	4.34	3.17	0.00	1090.44	1921.64	173.062	0
6005	4.33	3.16	0.00	1090.24	1921.36	173.067	0
6010	4.33	3.17	0.00	1090.25	1921.41	173.073	0
6015	4.32	3.16	0.00	1090.44	1921.56	173.078	0
6020	4.33	3.18	0.00	1090.27	1921.30	173.082	0
6025	4.34	3.17	0.00	1090.22	1921.42	173.087	0
6030	4.32	3.18	0.00	1089.95	1920.92	173.092	0
6035	4.34	3.19	0.00	1090.05	1920.94	173.097	0
6040	4.34	3.17	0.00	1090.16	1921.53	173.103	0
6045	4.33	3.19	0.00	1090.11	1921.38	173.107	0
6050	4.33	3.18	0.00	1090.18	1921.27	173.113	0
6055	4.33	3.17	0.00	1090.11	1921.33	173.117	0
6060	4.33	3.18	0.00	1090.40	1921.27	173.124	0
6065	4.33	3.18	0.00	1090.02	1921.39	173.127	0
6070	4.34	3.18	0.00	1089.96	1921.21	173.134	0
6075	4.34	3.18	0.00	1089.87	1921.10	173.137	0
6080	4.33	3.18	0.00	1090.31	1921.03	173.143	0
6085	4.33	3.18	0.00	1090.42	1921.32	173.147	0
6090	4.35	3.17	0.00	1090.90	1921.46	173.154	0
6095	4.33	3.18	0.00	1090.52	1921.07	173.157	0
6100	4.31	3.20	0.00	1090.05	1920.42	173.165	0
6105	4.33	3.18	0.00	1090.16	1921.06	173.167	0
6110	4.33	3.18	0.00	1090.30	1921.22	173.173	0
6115	4.33	3.18	0.00	1090.16	1921.17	173.177	0
6120	4.33	3.20	0.00	1090.09	1920.85	173.183	0
6125	4.33	3.18	0.00	1090.09	1921.13	173.188	0
6130	4.33	3.18	0.00	1090.13	1921.14	173.193	0
6135	4.33	3.19	0.00	1090.13	1921.12	173.197	0
6140	4.36	3.16	0.00	1090.54	1922.36	173.205	0
6145	4.32	3.19	0.00	1090.30	1921.34	173.208	0
6150	4.34	3.19	0.00	1090.28	1921.30	173.212	0
6155	4.33	3.19	0.00	1090.32	1921.27	173.217	0
6160	4.34	3.18	0.00	1090.36	1921.46	173.223	0
6165	4.33	3.18	0.00	1090.19	1921.38	173.227	0
6170	4.33	3.17	0.00	1090.43	1921.23	173.232	0
6175	4.34	3.18	0.00	1090.18	1921.36	173.238	0
6180	4.34	3.18	0.00	1090.10	1921.30	173.242	0
6185	4.34	3.18	0.00	1090.04	1921.31	173.249	0
6190	4.34	3.18	0.00	1090.17	1921.08	173.252	0
6195	4.34	3.19	0.00	1090.38	1921.36	173.257	0
6200	4.32	3.18	0.00	1090.20	1921.31	173.262	0
6205	4.32	3.16	0.00	1090.05	1921.08	173.268	0
6210	4.32	3.17	0.00	1090.33	1921.02	173.272	0
6215	4.34	3.19	0.00	1090.46	1921.23	173.278	0
6220	4.33	3.18	0.00	1090.19	1921.06	173.282	0
6225	4.35	3.17	0.00	1090.35	1920.90	173.289	0
6230	4.34	3.17	0.00	1090.41	1921.12	173.292	0
6235	4.34	3.19	0.00	1090.51	1921.06	173.299	0
6240	4.33	3.18	0.00	1090.23	1921.21	173.302	0
6245	4.34	3.18	0.00	1090.00	1921.06	173.308	0
6250	4.32	3.18	0.00	1089.98	1921.11	173.312	0
6255	4.32	3.17	0.00	1090.68	1921.44	173.319	0
6260	4.33	3.17	0.00	1090.11	1921.05	173.322	0
6265	4.34	3.16	0.00	1090.27	1921.22	173.328	0
6270	4.34	3.18	0.00	1090.16	1921.34	173.332	0
6275	4.33	3.19	0.00	1090.53	1921.42	173.338	0
6280	4.35	3.19	0.00	1089.91	1921.17	173.342	0
6285	4.33	3.18	0.00	1090.26	1921.15	173.349	0
6290	4.33	3.19	0.00	1090.71	1921.12	173.352	0
6295	4.34	3.19	0.00	1090.49	1920.96	173.358	0
6300	4.33	3.17	0.00	1090.27	1921.26	173.362	0
6305	4.36	3.16	0.00	1090.28	1921.12	173.370	0
6310	4.34	3.18	0.00	1090.32	1921.25	173.373	0
6315	4.35	3.19	0.00	1090.38	1921.58	173.378	0
6320	4.33	3.19	0.00	1090.33	1921.11	173.383	0
6325	4.36	3.18	0.00	1090.25	1921.09	173.387	0
6330	4.34	3.18	0.00	1090.33	1920.84	173.393	0
6335	4.34	3.18	0.00	1090.27	1920.54	173.397	0
6340	4.34	3.18	0.00	1090.19	1921.05	173.404	0
6345	4.35	3.18	0.00	1090.04	1921.18	173.407	0
6350	4.33	3.18	0.00	1090.08	1921.62	173.412	0
6355	4.33	3.19	0.00	1090.42	1921.31	173.417	0
6360	4.32	3.19	0.00	1090.12	1921.04	173.423	0
6365	4.34	3.18	0.00	1090.45	1920.99	173.427	0
6370	4.34	3.19	0.00	1090.15	1921.04	173.434	0
6375	4.34	3.19	0.00	1090.16	1921.22	173.437	0
6380	4.34	3.17	0.00	1090.16	1920.84	173.443	0
6385	4.34	3.18	0.00	1090.34	1920.91	173.447	0
6390	4.34	3.20	0.00	1090.49	1920.99	173.454	0
6395	4.34	3.19	0.00	1090.26	1921.05	173.457	0
6400	4.35	3.19	0.00	1090.44	1920.97	173.464	0
6405	4.33	3.18	0.00	1090.24	1921.10	173.467	0
6410	4.35	3.19	0.00	1090.25	1920.93	173.473	0
6415	4.33	3.19	0.00	1090.25	1921.45	173.477	0
6420	4.33	3.18	0.00	1090.07	1921.36	173.483	0
6425	4.34	3.18	0.00	1089.94	1921.16	173.487	0
6430	4.35	3.18	0.00	1090.28	1921.34	173.493	0
6435	4.33	3.18	0.00	1090.40	1920.94	173.497	0
6440	4.33	3.17	0.00	1090.07	1920.90	173.503	0
6445	4.34	3.16	0.00	1089.97	1921.28	173.507	0
6450	4.33	3.18	0.00	1090.04	1921.04	173.513	0
6455	4.33	3.17	0.00	1090.13	1920.98	173.518	0
6460	4.32	3.17	0.00	1090.13	1920.99	173.522	0
6465	4.32	3.17	0.00	1090.05	1921.19	173.527	0
6470	4.35	3.19	0.00	1090.23	1921.06	173.532	0
6475	4.34	3.19	0.00	1089.95	1921.12	173.538	0
6480	4.34	3.19	0.00	1090.21	1921.31	173.542	0
6485	4.32	3.17	0.00	1090.34	1921.32	173.548	0
6490	4.33	3.19	0.00	1090.40	1921.25	173.552	0
6495	4.32	3.18	0.00	1090.28	1921.07	173.557	0
6500	4.33	3.18	0.00	1090.44	1921.11	173.562	0
6505	4.33	3.18	0.00	1090.40	1920.96	173.568	0
6510	4.33	3.18	0.00	1090.12	1920.89	173.572	0
6515	4.34	3.19	0.00	1090.22	1920.80	173.577	0
6520	4.33	3.18	0.00	1090.12	1921.00	173.582	0
6525	4.33	3.17	0.00	1090.40	1921.08	173.589	0
6530	4.34	3.17	0.00	1090.42	1921.12	173.592	0
6535	4.33	3.17	0.00	1090.55	1921.54	173.599	0
6540	4.34	3.18	0.00	1090.07	1921.55	173.602	0
6545	4.33	3.16	0.00	1090.35	1921.03	173.608	0
6550	4.34	3.17	0.00	1090.35	1920.95	173.612	0
6555	4.34	3.17	0.00	1089.83	1920.50	173.620	0
6560	4.34	3.19	0.00	1090.22	1921.06	173.622	0
6565	4.35	3.18	0.00	1090.18	1921.07	173.628	0
6570	4.33	3.19	0.00	1090.27	1921.09	173.632	0
6575	4.35	3.19	0.00	1090.21	1921.22	173.639	0
6580	4.35	3.17	0.00	1090.07	1921.18	173.643	0
6585	4.33	3.17	0.00	1090.23	1921.10	173.648	0
6590	4.33	3.18	0.00	1090.21	1921.09	173.653	0
6595	4.34	3.18	0.00	1090.24	1921.16	173.658	0
6600	4.34	3.17	0.00	1090.46	1921.02	173.662	0
6605	4.34	3.17	0.00	1089.97	1920.89	173.668	0
6610	4.32	3.18	0.00	1089.95	1920.79	173.673	0
6615	4.34	3.17	0.00	1090.15	1920.59	173.677	0
6620	4.33	3.18	0.00	1090.06	1921.28	173.683	0
6625	4.33	3.18	0.00	1090.30	1921.02	173.687	0
6630	4.33	3.18	0.00	1090.38	1921.02	173.692	0
6635	4.35	3.19	0.00	1090.22	1921.08	173.697	0
6640	4.33	3.18	0.00	1090.16	1921.07	173.703	0
6645	4.34	3.19	0.00	1090.21	1921.35	173.707	0
6650	4.34	3.18	0.00	1090.35	1921.05	173.713	0
6655	4.34	3.19	0.00	1090.28	1921.09	173.717	0
6660	4.33	3.18	0.00	1089.94	1921.09	173.723	0
6665	4.33	3.17	0.00	1090.03	1921.19	173.727	0
6670	4.33	3.18	0.00	1090.05	1921.25	173.734	0
6675	4.34	3.17	0.00	1090.32	1920.62	173.737	0
6680	4.34	3.18	0.00	1090.33	1920.80	173.742	0
6685	4.33	3.18	0.00	1089.94	1921.06	173.747	0
6690	4.33	3.20	0.00	1090.12	1921.16	173.753	0
6695	4.33	3.17	0.00	1090.16	1921.33	173.757	0
6700	4.34	3.16	0.00	1089.94	1921.34	173.764	0
6705	4.33	3.17	0.00	1089.97	1920.98	173.767	0
6710	4.33	3.18	0.00	1089.86	1920.88	173.773	0
6715	4.33	3.17	0.00	1089.96	1921.07	173.777	0
6720	4.32	3.16	0.00	1090.03	1919.99	173.785	0
6725	4.34	3.18	0.00	1090.01	1920.91	173.787	0
6730	4.33	3.18	0.00	1089.95	1920.80	173.793	0
6735	4.33	3.19	0.00	1090.24	1920.86	173.797	0
6740	4.35	3.18	0.00	1090.43	1920.79	173.803	0
6745	4.34	3.17	0.00	1090.22	1921.15	173.808	0
6750	4.34	3.18	0.00	1090.19	1921.07	173.813	0
6755	4.34	3.18	0.00	1090.19	1921.10	173.818	0
6760	4.33	3.18	0.00	1090.23	1921.15	173.822	0
6765	4.33	3.17	0.00	1090.41	1921.18	173.827	0
6770	4.34	3.17	0.00	1090.33	1921.35	173.832	0
6775	4.34	3.18	0.00	1090.42	1921.08	173.838	0
6780	4.33	3.18	0.00	1090.29	1921.07	173.842	0
6785	4.33	3.16	0.00	1090.31	1920.89	173.848	0
6790	4.32	3.16	0.00	1090.03	1921.28	173.852	0
6795	4.33	3.19	0.00	1090.20	1921.36	173.857	0
6800	4.33	3.17	0.00	1090.27	1921.58	173.862	0
6805	4.34	3.16	0.00	1090.35	1921.36	173.869	0
6810	4.34	3.18	0.00	1090.39	1921.17	173.872	0
6815	4.34	3.18	0.00	1090.41	1921.12	173.877	0
6820	4.34	3.18	0.00	1090.40	1921.18	173.882	0
6825	4.33	3.16	0.00	1090.02	1921.62	173.889	0
6830	4.35	3.17	0.00	1090.37	1921.10	173.892	0
6835	4.33	3.17	0.00	1089.97	1921.36	173.899	0
6840	4.33	3.17	0.00	1090.12	1920.84	173.902	0
6845	4.33	3.17	0.00	1090.38	1921.27	173.907	0
6850	4.33	3.18	0.00	1090.25	1921.19	173.912	0
6855	4.34	3.17	0.00	1090.10	1921.60	173.919	0
6860	4.33	3.18	0.00	1090.01	1921.27	173.922	0
6865	4.33	3.17	0.00	1090.09	1921.47	173.928	0
6870	4.35	3.19	0.00	1090.29	1921.39	173.932	0
6875	4.35	3.21	0.00	1090.02	1921.10	173.939	0
6880	4.33	3.18	0.00	1090.11	1921.36	173.942	0
6885	4.32	3.18	0.00	1090.05	1921.51	173.948	0
6890	4.34	3.18	0.00	1090.07	1921.71	173.952	0
6895	4.34	3.18	0.00	1090.09	1921.32	173.958	0
6900	4.35	3.18	0.00	1089.95	1921.07	173.962	0
6905	4.36	3.17	0.00	1090.31	1921.28	173.970	0
6910	4.33	3.18	0.00	1090.17	1921.29	173.972	0
6915	4.33	3.17	0.00	1090.09	1921.33	173.977	0
6920	4.33	3.17	0.00	1090.14	1921.20	173.983	0
6925	4.33	3.18	0.00	1089.94	1921.13	173.987	0
6930	4.34	3.19	0.00	1090.00	1921.52	173.992	0
6935	4.33	3.17	0.00	1090.06	1921.24	173.998	0
6940	4.33	3.16	0.00	1090.14	1921.43	174.003	0
6945	4.33	3.18	0.00	1089.88	1921.33	174.007	0
6950	4.33	3.17	0.00	1090.15	1921.09	174.013	0
6955	4.34	3.18	0.00	1090.29	1921.22	174.017	0
6960	4.33	3.17	0.00	1090.18	1921.09	174.023	0
6965	4.34	3.17	0.00	1090.55	1921.14	174.027	0
6970	4.33	3.19	0.00	1090.07	1921.18	174.033	0
6975	4.33	3.18	0.00	1090.10	1921.19	174.037	0
6980	4.33	3.18	0.00	1090.19	1921.36	174.042	0
6985	4.34	3.17	0.00	1090.17	1921.26	174.047	0
6990	4.34	3.16	0.00	1090.08	1921.35	174.054	0
6995	4.35	3.19	0.00	1090.02	1921.06	174.057	0
7000	4.32	3.19	0.00	1089.91	1921.05	174.064	0
7005	4.35	3.18	0.00	1089.86	1921.48	174.067	0
7010	4.34	3.18	0.00	1090.22	1921.87	174.073	0
7015	4.33	3.17	0.00	1090.18	1921.04	174.077	0
7020	4.34	3.17	0.00	1089.95	1921.04	174.085	0
7025	4.32	3.18	0.00	1090.12	1921.43	174.087	0
7030	4.33	3.18	0.00	1089.95	1921.05	174.093	0
7035	4.33	3.17	0.00	1090.26	1921.24	174.097	0
7040	4.35	3.16	0.00	1090.32	1921.09	174.103	0
7045	4.34	3.17	0.00	1089.95	1921.45	174.107	0
7050	4.34	3.18	0.00	1090.03	1921.53	174.113	0
7055	4.33	3.17	0.00	1090.09	1921.14	174.117	0
7060	4.35	3.17	0.00	1090.11	1921.30	174.123	0
7065	4.34	3.17	0.00	1090.14	1921.10	174.127	0
7070	4.32	3.18	0.00	1090.16	1921.64	174.133	0
7075	4.33	3.17	0.00	1090.07	1921.31	174.138	0
7080	4.32	3.17	0.00	1090.01	1921.32	174.142	0
7085	4.33	3.17	0.00	1090.12	1921.55	174.148	0
7090	4.34	3.18	0.00	1090.13	1921.55	174.152	0
7095	4.34	3.17	0.00	1090.07	1921.58	174.157	0
7100	4.33	3.17	0.00	1089.75	1921.82	174.162	0
7105	4.34	3.17	0.00	1089.83	1921.51	174.168	0
7110	4.33	3.18	0.00	1089.76	1921.36	174.172	0
7115	4.34	3.16	0.00	1089.91	1921.24	174.177	0
7120	4.34	3.18	0.00	1089.98	1921.07	174.182	0
7125	4.33	3.18	0.00	1090.15	1921.27	174.188	0
7130	4.32	3.17	0.00	1090.18	1921.28	174.192	0
7135	4.35	3.17	0.00	1090.03	1921.05	174.199	0
7140	4.35	3.18	0.00	1089.63	1920.68	174.202	0
7145	4.33	3.17	0.00	1089.84	1920.88	174.207	0
7150	4.33	3.18	0.00	1090.25	1921.14	174.212	0
7155	4.33	3.18	0.00	1090.09	1920.72	174.219	0
7160	4.35	3.18	0.00	1089.97	1921.08	174.222	0
7165	4.34	3.18	0.00	1090.00	1921.05	174.228	0
7170	4.34	3.18	0.00	1090.26	1920.59	174.232	0
7175	4.36	3.19	0.00	1090.00	1920.56	174.240	0
7180	4.34	3.18	0.00	1089.79	1921.13	174.242	0
7185	4.30	3.19	0.00	1090.09	1921.91	174.250	0
7190	4.34	3.17	0.00	1090.09	1921.04	174.252	0
7195	4.33	3.18	0.00	1089.59	1921.18	174.258	0
7200	4.33	3.16	0.00	1090.07	1921.15	174.262	0
7205	4.34	3.17	0.00	1090.03	1921.13	174.268	0
7210	4.33	3.18	0.00	1089.74	1920.84	174.272	0
7215	4.33	3.18	0.00	1089.62	1921.14	174.278	0
7220	4.34	3.17	0.00	1089.92	1921.40	174.283	0
7225	4.33	3.17	0.00	1089.76	1921.13	174.288	0
7230	4.34	3.17	0.00	1089.86	1921.03	174.293	0
7235	4.33	3.17	0.00	1089.94	1921.37	174.297	0
7240	4.34	3.18	0.00	1090.18	1921.39	174.302	0
7245	4.33	3.17	0.00	1090.05	1921.14	174.308	0
7250	4.33	3.17	0.00	1090.12	1921.19	174.312	0
7255	4.33	3.17	0.00	1089.90	1921.24	174.317	0
7260	4.33	3.18	0.00	1089.95	1921.40	174.323	0
7265	4.33	3.17	0.00	1089.76	1921.43	174.327	0
7270	4.35	3.16	0.00	1089.70	1921.03	174.333	0
7275	4.34	3.17	0.00	1089.98	1921.09	174.337	0
7280	4.33	3.17	0.00	1089.88	1921.10	174.342	0
7285	4.33	3.17	0.00	1089.99	1921.21	174.347	0
7290	4.33	3.19	0.00	1089.96	1921.67	174.354	0
7295	4.35	3.18	0.00	1089.93	1921.38	174.357	0
7300	4.33	3.16	0.00	1090.07	1921.39	174.364	0
7305	4.33	3.15	0.00	1090.07	1921.25	174.367	0
7310	4.34	3.18	0.00	1089.81	1921.16	174.373	0
7315	4.33	3.18	0.00	1090.00	1921.36	174.377	0
7320	4.32	3.21	0.00	1090.01	1920.57	174.384	0
7325	4.33	3.17	0.00	1090.18	1921.29	174.387	0
7330	4.33	3.17	0.00	1089.85	1921.72	174.393	0
7335	4.34	3.18	0.00	1089.74	1921.48	174.397	0
7340	4.32	3.14	0.00	1089.79	1922.27	174.405	0
7345	4.34	3.17	0.00	1089.86	1921.59	174.407	0
7350	4.35	3.17	0.00	1090.37	1921.35	174.414	0
7355	4.33	3.18	0.00	1090.16	1921.44	174.417	0
7360	4.34	3.18	0.00	1089.99	1921.03	174.423	0
7365	4.34	3.17	0.00	1090.21	1921.36	174.429	0
7370	4.33	3.19	0.00	1090.24	1921.34	174.433	0
7375	4.34	3.17	0.00	1089.79	1921.52	174.438	0
7380	4.34	3.18	0.00	1090.03	1921.26	174.442	0
7385	4.34	3.17	0.00	1090.00	1921.54	174.447	0
7390	4.33	3.17	0.00	1090.18	1921.03	174.452	0
7395	4.34	3.17	0.00	1090.15	1921.36	174.458	0
7400	4.34	3.18	0.00	1090.17	1921.62	174.462	0
7405	4.34	3.17	0.00	1090.25	1921.63	174.468	0
7410	4.35	3.17	0.00	1090.36	1921.24	174.472	0
7415	4.34	3.17	0.00	1090.17	1921.32	174.478	0
7420	4.33	3.17	0.00	1090.34	1921.17	174.482	0
7425	4.33	3.17	0.00	1089.79	1921.33	174.488	0
7430	4.34	3.16	0.00	1090.07	1921.54	174.492	0
7435	4.34	3.19	0.00	1090.20	1920.91	174.499	0
7440	4.34	3.18	0.00	1089.80	1921.44	174.502	0
7445	4.33	3.17	0.00	1090.05	1921.21	174.507	0
7450	4.36	3.18	0.00	1090.19	1921.23	174.512	0
7455	4.33	3.18	0.00	1089.72	1921.19	174.519	0
7460	4.33	3.17	0.00	1089.88	1921.13	174.522	0
7465	4.34	3.16	0.00	1090.14	1921.22	174.528	0
7470	4.33	3.18	0.00	1090.24	1921.05	174.532	0
7475	4.33	3.18	0.00	1090.28	1921.53	174.539	0
7480	4.33	3.16	0.00	1090.29	1921.52	174.542	0
7485	4.31	3.19	0.00	1090.23	1921.25	174.549	0
7490	4.33	3.18	0.00	1090.49	1921.39	174.552	0
7495	4.33	3.18	0.00	1090.23	1921.59	174.558	0
7500	4.33	3.18	0.00	1090.22	1921.56	174.562	0
7505	4.32	3.17	0.00	1089.87	1921.67	174.568	0
7510	4.33	3.19	0.00	1090.28	1921.53	174.572	0
7515	4.34	3.18	0.00	1090.23	1921.64	174.578	0
7520	4.33	3.17	0.00	1089.98	1921.46	174.582	0
7525	4.33	3.17	0.00	1090.39	1921.12	174.588	0
7530	4.33	3.17	0.00	1090.16	1921.24	174.593	0
7535	4.33	3.18	0.00	1089.97	1921.25	174.598	0
7540	4.33	3.17	0.00	1090.11	1921.42	174.603	0
7545	4.34	3.17	0.00	1089.99	1921.18	174.607	0
7550	4.34	3.17	0.00	1089.96	1921.10	174.612	0
7555	4.33	3.16	0.00	1090.06	1921.35	174.617	0
7560	4.33	3.17	0.00	1090.07	1921.24	174.623	0
7565	4.33	3.17	0.00	1089.99	1921.80	174.628	0
7570	4.33	3.18	0.00	1089.83	1921.65	174.632	0
7575	4.35	3.18	0.00	1090.14	1921.28	174.637	0
7580	4.34	3.17	0.00	1090.02	1921.43	174.642	0
7585	4.33	3.16	0.00	1089.59	1921.10	174.647	0
7590	4.33	3.17	0.00	1089.93	1920.90	174.654	0
7595	4.33	3.19	0.00	1089.98	1921.06	174.657	0
7600	4.33	3.17	0.00	1089.99	1921.23	174.662	0
7605	4.34	3.18	0.00	1089.98	1921.09	174.667	0
7610	4.34	3.17	0.00	1089.97	1921.48	174.673	0
7615	4.33	3.18	0.00	1089.64	1921.13	174.677	0
7620	4.32	3.17	0.00	1090.20	1921.13	174.684	0
7625	4.34	3.16	0.00	1089.91	1921.32	174.687	0
7630	4.32	3.17	0.00	1089.93	1921.34	174.693	0
7635	4.35	3.19	0.00	1089.83	1921.01	174.697	0
7640	4.36	3.17	0.00	1090.17	1921.27	174.704	0
7645	4.33	3.17	0.00	1090.00	1921.27	174.707	0
7650	4.34	3.18	0.00	1089.90	1921.31	174.714	0
7655	4.32	3.17	0.00	1089.92	1921.31	174.717	0
7660	4.33	3.17	0.00	1089.94	1921.21	174.723	0
7665	4.33	3.17	0.00	1090.03	1921.16	174.727	0
7670	4.34	3.16	0.00	1089.87	1921.03	174.733	0
7675	4.34	3.19	0.00	1089.97	1921.42	174.737	0
7680	4.33	3.18	0.00	1090.02	1921.56	174.743	0
7685	4.33	3.17	0.00	1090.12	1921.60	174.747	0
7690	4.32	3.17	0.00	1090.29	1921.29	174.754	0
7695	4.34	3.19	0.00	1090.17	1920.97	174.757	0
7700	4.34	3.19	0.00	1090.15	1922.81	174.765	0
7705	4.33	3.18	0.00	1089.85	1921.49	174.767	0
7710	4.34	3.17	0.00	1089.92	1921.30	174.772	0
7715	4.33	3.18	0.00	1090.06	1921.37	174.777	0
7720	4.33	3.17	0.00	1090.08	1921.38	174.782	0
7725	4.33	3.17	0.00	1089.95	1921.57	174.788	0
7730	4.33	3.16	0.00	1090.18	1921.62	174.792	0
7735	4.33	3.18	0.00	1090.09	1921.50	174.798	0
7740	4.32	3.17	0.00	1090.20	1921.58	174.802	0
7745	4.34	3.17	0.00	1090.41	1921.41	174.807	0
7750	4.34	3.16	0.00	1090.05	1921.36	174.812	0
7755	4.34	3.18	0.00	1090.10	1921.50	174.818	0
7760	4.34	3.17	0.00	1090.16	1921.32	174.822	0
7765	4.33	3.16	0.00	1090.23	1921.53	174.828	0
7770	4.34	3.18	0.00	1090.13	1921.35	174.832	0
7775	4.33	3.16	0.00	1090.33	1921.08	174.839	0
7780	4.32	3.17	0.00	1090.07	1921.05	174.842	0
7785	4.35	3.18	0.00	1089.91	1921.03	174.849	0
7790	4.33	3.16	0.00	1089.97	1921.75	174.852	0
7795	4.33	3.16	0.00	1090.05	1921.63	174.858	0
7800	4.35	3.17	0.00	1090.12	1921.20	174.862	0
7805	4.32	3.18	0.00	1089.62	1921.74	174.870	0
7810	4.33	3.17	0.00	1089.97	1921.59	174.872	0
7815	4.30	3.16	0.00	1089.71	1921.68	174.880	0
7820	4.32	3.16	0.00	1089.83	1921.39	174.882	0
7825	4.33	3.18	0.00	1090.02	1921.22	174.888	0
7830	4.33	3.17	0.00	1089.74	1921.04	174.892	0
7835	4.33	3.16	0.00	1089.95	1921.52	174.898	0
7840	4.33	3.17	0.00	1090.12	1921.70	174.903	0
7845	4.34	3.15	0.00	1089.89	1921.40	174.908	0
7850	4.33	3.18	0.00	1090.09	1921.26	174.912	0
7855	4.34	3.17	0.00	1089.97	1921.08	174.917	0
7860	4.33	3.16	0.00	1090.15	1921.55	174.923	0
7865	4.34	3.17	0.00	1090.10	1921.26	174.927	0
7870	4.33	3.18	0.00	1090.00	1921.33	174.933	0
7875	4.33	3.16	0.00	1090.32	1921.43	174.937	0
7880	4.35	3.17	0.00	1090.12	1921.71	174.942	0
7885	4.32	3.19	0.00	1089.79	1921.46	174.947	0
7890	4.33	3.16	0.00	1090.02	1921.69	174.953	0
7895	4.33	3.17	0.00	1089.99	1921.69	174.957	0
7900	4.33	3.17	0.00	1090.23	1921.27	174.962	0
7905	4.33	3.16	0.00	1090.16	1920.93	174.967	0
7910	4.34	3.18	0.00	1090.13	1921.02	174.973	0
7915	4.34	3.17	0.00	1090.04	1921.63	174.977	0
7920	4.31	3.18	0.00	1090.13	1921.60	174.984	0
7925	4.34	3.18	0.00	1090.00	1921.32	174.987	0
7930	4.33	3.16	0.00	1089.93	1921.40	174.992	0
7935	4.34	3.18	0.00	1090.08	1921.26	174.997	0
7940	4.34	3.17	0.00	1089.86	1921.30	175.004	0
7945	4.32	3.16	0.00	1089.83	1921.39	175.007	0
7950	4.34	3.17	0.00	1090.00	1921.31	175.014	0
7955	4.33	3.17	0.00	1090.01	1921.07	175.017	0
7960	4.33	3.17	0.00	1090.08	1921.13	175.023	0
7965	4.33	3.16	0.00	1090.13	1921.52	175.027	0
7970	4.33	3.17	0.00	1090.02	1920.91	175.035	0
7975	4.32	3.16	0.00	1090.13	1921.51	175.037	0
7980	4.34	3.18	0.00	1090.06	1921.43	175.043	0
7985	4.33	3.17	0.00	1089.93	1921.25	175.047	0
7990	4.32	3.14	0.00	1090.61	1921.01	175.055	0
7995	4.35	3.18	0.00	1090.52	1921.39	175.057	0
8000	4.33	3.17	0.00	1090.32	1921.67	175.063	0
8005	4.33	3.17	0.00	1090.36	1921.41	175.068	0
8010	4.33	3.17	0.00	1090.35	1921.36	175.073	0
8015	4.33	3.19	0.00	1090.01	1921.58	175.077	0
8020	4.34	3.16	0.00	1090.04	1921.38	175.083	0
8025	4.33	3.17	0.00	1090.05	1921.65	175.088	0
8030	4.34	3.19	0.00	1090.06	1921.55	175.092	0
8035	4.34	3.18	0.00	1090.13	1921.18	175.098	0
8040	4.32	3.17	0.00	1089.93	1921.23	175.102	0
8045	4.33	3.17	0.00	1089.80	1921.18	175.108	0
8050	4.33	3.19	0.00	1089.79	1921.41	175.112	0
8055	4.33	3.18	0.00	1090.13	1921.45	175.117	0
8060	4.33	3.17	0.00	1090.03	1921.50	175.122	0
8065	4.33	3.17	0.00	1089.72	1921.39	175.127	0
8070	4.33	3.18	0.00	1090.07	1921.55	175.132	0
8075	4.32	3.19	0.00	1089.99	1921.61	175.138	0
8080	4.35	3.18	0.00	1089.95	1921.20	175.142	0
8085	4.32	3.16	0.00	1089.97	1921.30	175.148	0
8090	4.34	3.17	0.00	1090.17	1921.31	175.152	0
8095	4.34	3.17	0.00	1090.11	1921.63	175.157	0
8100	4.33	3.17	0.00	1090.15	1921.53	175.162	0
8105	4.35	3.17	0.00	1090.02	1921.63	175.169	0
8110	4.34	3.19	0.00	1089.87	1921.50	175.172	0
8115	4.32	3.15	0.00	1089.91	1921.64	175.178	0
8120	4.33	3.18	0.00	1089.86	1921.50	175.182	0
8125	4.33	3.19	0.00	1089.83	1921.12	175.189	0
8130	4.33	3.18	0.00	1089.93	1921.70	175.192	0
8135	4.36	3.13	0.00	1090.05	1921.43	175.200	0
8140	4.33	3.16	0.00	1090.19	1921.36	175.202	0
8145	4.34	3.16	0.00	1090.19	1921.34	175.208	0
8150	4.34	3.18	0.00	1090.04	1921.19	175.212	0
8155	4.34	3.18	0.00	1089.92	1921.49	175.218	0
8160	4.32	3.17	0.00	1089.92	1921.35	175.223	0
8165	4.33	3.17	0.00	1090.02	1921.22	175.228	0
8170	4.33	3.17	0.00	1090.17	1921.20	175.233	0
8175	4.33	3.17	0.00	1090.21	1921.39	175.238	0
8180	4.33	3.17	0.00	1090.06	1921.31	175.242	0
8185	4.34	3.19	0.00	1089.31	1922.02	175.250	0
8190	4.33	3.18	0.00	1089.99	1921.38	175.252	0
8195	4.33	3.18	0.00	1090.06	1921.44	175.258	0
8200	4.33	3.16	0.00	1090.03	1921.38	175.262	0
8205	4.32	3.17	0.00	1090.11	1921.50	175.267	0
8210	4.33	3.18	0.00	1089.88	1921.37	175.273	0
8215	4.33	3.19	0.00	1090.12	1920.78	175.277	0
8220	4.34	3.16	0.00	1089.97	1921.37	175.282	0
8225	4.34	3.16	0.00	1090.27	1921.33	175.287	0
8230	4.33	3.17	0.00	1090.11	1920.93	175.294	0
8235	4.33	3.17	0.00	1090.17	1921.36	175.297	0
8240	4.32	3.17	0.00	1090.06	1921.32	175.304	0
8245	4.32	3.16	0.00	1090.20	1921.48	175.307	0
8250	4.33	3.18	0.00	1089.98	1921.24	175.312	0
8255	4.33	3.17	0.00	1089.87	1921.17	175.317	0
8260	4.34	3.16	0.00	1089.93	1921.03	175.323	0
8265	4.34	3.16	0.00	1089.67	1921.35	175.327	0
8270	4.32	3.18	0.00	1089.96	1921.09	175.333	0
8275	4.33	3.18	0.00	1090.12	1921.43	175.337	0
8280	4.34	3.18	0.00	1089.95	1921.55	175.344	0
8285	4.33	3.17	0.00	1089.97	1921.31	175.347	0
8290	4.32	3.17	0.00	1090.03	1921.51	175.354	0
8295	4.33	3.18	0.00	1090.21	1921.67	175.357	0
8300	4.33	3.17	0.00	1089.90	1921.76	175.363	0
8305	4.33	3.17	0.00	1090.19	1921.21	175.367	0
8310	4.33	3.17	0.00	1090.08	1921.45	175.373	0
8315	4.33	3.18	0.00	1090.00	1921.36	175.377	0
8320	4.34	3.18	0.00	1090.19	1921.63	175.383	0
8325	4.34	3.17	0.00	1089.86	1921.28	175.388	0
8330	4.32	3.16	0.00	1090.18	1921.17	175.393	0
8335	4.34	3.16	0.00	1090.18	1921.36	175.397	0
8340	4.34	3.17	0.00	1090.01	1921.11	175.402	0
8345	4.34	3.16	0.00	1089.99	1921.58	175.407	0
8350	4.34	3.18	0.00	1090.02	1920.97	175.413	0
8355	4.33	3.17	0.00	1090.00	1921.43	175.417	0
8360	4.33	3.16	0.00	1090.51	1921.62	175.422	0
8365	4.33	3.17	0.00	1089.91	1921.80	175.428	0
8370	4.34	3.17	0.00	1089.95	1921.60	175.432	0
8375	4.34	3.16	0.00	1090.20	1921.48	175.438	0
8380	4.33	3.17	0.00	1089.78	1921.82	175.442	0
8385	4.33	3.15	0.00	1089.94	1921.51	175.447	0
8390	4.34	3.16	0.00	1090.08	1921.22	175.452	0
8395	4.33	3.18	0.00	1089.93	1921.48	175.458	0
8400	4.33	3.16	0.00	1089.79	1921.19	175.462	0
8405	4.31	3.16	0.00	1090.01	1921.50	175.468	0
8410	4.33	3.16	0.00	1090.01	1921.14	175.472	0
8415	4.32	3.18	0.00	1090.01	1921.36	175.477	0
8420	4.34	3.16	0.00	1090.24	1921.32	175.482	0
8425	4.35	3.17	0.00	1090.28	1921.57	175.489	0
8430	4.33	3.17	0.00	1090.20	1921.16	175.492	0
8435	4.34	3.18	0.00	1090.29	1921.27	175.498	0
8440	4.33	3.16	0.00	1090.35	1921.32	175.502	0
8445	4.35	3.18	0.00	1090.10	1921.16	175.509	0
8450	4.34	3.15	0.00	1090.12	1920.92	175.512	0
8455	4.33	3.17	0.00	1090.03	1921.23	175.518	0
8460	4.34	3.17	0.00	1089.98	1921.13	175.522	0
8465	4.34	3.16	0.00	1090.20	1921.05	175.528	0
8470	4.33	3.16	0.00	1089.88	1921.39	175.532	0
8475	4.33	3.18	0.00	1089.80	1921.40	175.538	0
8480	4.34	3.18	0.00	1090.00	1921.36	175.543	0
8485	4.33	3.16	0.00	1089.90	1921.14	175.548	0
8490	4.34	3.17	0.00	1090.28	1921.12	175.552	0
8495	4.34	3.18	0.00	1090.04	1921.49	175.557	0
8500	4.33	3.16	0.00	1090.15	1921.37	175.563	0
8505	4.34	3.16	0.00	1090.05	1921.39	175.567	0
8510	4.34	3.16	0.00	1089.96	1921.15	175.572	0
8515	4.33	3.18	0.00	1090.14	1921.58	175.577	0
8520	4.34	3.17	0.00	1090.26	1921.27	175.582	0
8525	4.35	3.15	0.00	1090.21	1921.48	175.587	0
8530	4.35	3.16	0.00	1090.26	1921.31	175.593	0
8535	4.33	3.17	0.00	1090.22	1921.19	175.597	0
8540	4.32	3.16	0.00	1090.11	1921.72	175.604	0
8545	4.34	3.16	0.00	1090.08	1921.34	175.607	0
8550	4.33	3.17	0.00	1090.15	1921.44	175.612	0
8555	4.35	3.16	0.00	1090.33	1921.68	175.617	0
8560	4.33	3.17	0.00	1090.26	1921.28	175.623	0
8565	4.34	3.18	0.00	1090.22	1921.40	175.627	0
8570	4.34	3.17	0.00	1090.06	1921.22	175.633	0
8575	4.34	3.17	0.00	1090.37	1921.18	175.637	0
8580	4.32	3.15	0.00	1089.85	1921.06	175.644	0
8585	4.33	3.16	0.00	1090.08	1921.47	175.647	0
8590	4.33	3.16	0.00	1090.16	1922.08	175.654	0
8595	4.33	3.17	0.00	1090.05	1921.45	175.657	0
8600	4.35	3.16	0.00	1090.25	1921.46	175.663	0
8605	4.33	3.16	0.00	1090.04	1921.44	175.667	0
8610	4.34	3.18	0.00	1090.18	1921.65	175.673	0
8615	4.34	3.17	0.00	1090.08	1921.28	175.677	0
8620	4.33	3.17	0.00	1089.94	1921.30	175.683	0
8625	4.33	3.16	0.00	1089.92	1921.00	175.687	0
8630	4.34	3.18	0.00	1090.00	1921.09	175.693	0
8635	4.33	3.16	0.00	1090.19	1920.94	175.698	0
8640	4.34	3.17	0.00	1089.94	1921.21	175.703	0
8645	4.34	3.16	0.00	1090.09	1921.31	175.707	0
8650	4.33	3.17	0.00	1090.10	1921.26	175.712	0
8655	4.34	3.17	0.00	1089.98	1921.71	175.718	0
8660	4.34	3.17	0.00	1090.01	1921.38	175.722	0
8665	4.34	3.16	0.00	1090.05	1921.73	175.727	0
8670	4.35	3.15	0.00	1090.27	1921.66	175.732	0
8675	4.33	3.17	0.00	1090.22	1921.21	175.738	0
8680	4.34	3.16	0.00	1089.94	1921.59	175.742	0
8685	4.34	3.17	0.00	1089.95	1921.65	175.747	0
8690	4.33	3.16	0.00	1089.91	1921.62	175.752	0
8695	4.34	3.16	0.00	1089.91	1921.23	175.757	0
8700	4.34	3.16	0.00	1089.85	1921.20	175.762	0
8705	4.34	3.16	0.00	1089.96	1921.51	175.769	0
8710	4.34	3.16	0.00	1090.18	1921.32	175.772	0
8715	4.33	3.17	0.00	1089.77	1921.27	175.778	0
8720	4.33	3.17	0.00	1090.23	1921.14	175.783	0
8725	4.34	3.18	0.00	1090.02	1921.17	175.788	0
8730	4.33	3.16	0.00	1090.17	1920.99	175.792	0
8735	4.35	3.17	0.00	1089.97	1921.25	175.798	0
8740	4.34	3.16	0.00	1089.81	1921.58	175.802	0
8745	4.35	3.15	0.00	1089.93	1921.19	175.809	0
8750	4.33	3.17	0.00	1089.99	1921.21	175.812	0
8755	4.31	3.15	0.00	1089.68	1921.23	175.820	0
8760	4.33	3.16	0.00	1089.85	1921.07	175.822	0
8765	4.34	3.15	0.00	1090.07	1920.63	175.828	0
8770	4.33	3.17	0.00	1089.97	1921.20	175.832	0
8775	4.33	3.15	0.00	1089.97	1921.10	175.839	0
8780	4.33	3.16	0.00	1090.06	1921.49	175.842	0
8785	4.34	3.19	0.00	1089.94	1921.38	175.849	0
8790	4.34	3.17	0.00	1089.98	1921.17	175.853	0
8795	4.34	3.17	0.00	1089.61	1921.29	175.858	0
8800	4.33	3.15	0.00	1090.22	1921.35	175.862	0
8805	4.34	3.17	0.00	1089.85	1921.16	175.868	0
8810	4.34	3.16	0.00	1090.15	1921.11	175.873	0
8815	4.33	3.17	0.00	1089.89	1921.09	175.877	0
8820	4.34	3.17	0.00	1090.25	1921.09	175.882	0
8825	4.34	3.16	0.00	1089.95	1920.88	175.887	0
8830	4.32	3.17	0.00	1089.94	1921.07	175.893	0
8835	4.34	3.18	0.00	1089.91	1920.92	175.897	0
8840	4.34	3.16	0.00	1089.81	1921.43	175.904	0
8845	4.34	3.16	0.00	1089.96	1921.36	175.907	0
8850	4.34	3.17	0.00	1089.98	1921.14	175.912	0
8855	4.34	3.16	0.00	1089.98	1921.47	175.917	0
8860	4.35	3.16	0.00	1089.96	1921.22	175.924	0
8865	4.32	3.15	0.00	1089.81	1921.24	175.927	0
8870	4.33	3.15	0.00	1090.99	1921.21	175.934	0
8875	4.33	3.17	0.00	1089.73	1920.87	175.937	0
8880	4.34	3.17	0.00	1090.12	1921.32	175.943	0
8885	4.34	3.17	0.00	1089.71	1920.92	175.947	0
8890	4.32	3.17	0.00	1088.78	1920.36	175.954	0
8895	4.33	3.16	0.00	1090.08	1921.21	175.957	0
8900	4.33	3.17	0.00	1090.01	1921.21	175.963	0
8905	4.33	3.16	0.00	1090.22	1921.03	175.967	0
8910	4.35	3.15	0.00	1090.45	1922.05	175.975	0
8915	4.33	3.16	0.00	1090.04	1921.00	175.977	0
8920	4.30	3.17	0.00	1090.81	1921.28	175.985	0
8925	4.33	3.17	0.00	1090.05	1921.22	175.988	0
8930	4.35	3.18	0.00	1090.31	1921.43	175.993	0
8935	4.35	3.16	0.00	1090.14	1921.18	175.997	0
8940	4.32	3.17	0.00	1090.33	1921.21	176.004	0
8945	4.34	3.16	0.00	1090.27	1921.10	176.007	0
8950	4.33	3.17	0.00	1090.20	1921.16	176.013	0
8955	4.33	3.16	0.00	1090.29	1921.34	176.017	0
8960	4.34	3.17	0.00	1090.21	1921.32	176.022	0
8965	4.34	3.18	0.00	1090.08	1921.28	176.028	0
8970	4.34	3.16	0.00	1090.00	1920.98	176.032	0
8975	4.34	3.16	0.00	1090.19	1921.40	176.038	0
8980	4.33	3.16	0.00	1089.76	1921.37	176.042	0
8985	4.33	3.15	0.00	1090.01	1921.06	176.047	0
8990	4.34	3.16	0.00	1090.14	1921.45	176.052	0
8995	4.32	3.16	0.00	1090.22	1921.13	176.058	0
9000	4.33	3.16	0.00	1090.01	1921.38	176.062	0
9005	4.35	3.17	0.00	1089.88	1921.24	176.069	0
9010	4.34	3.15	0.00	1089.65	1921.04	176.072	0
9015	4.33	3.16	0.00	1089.89	1921.18	176.078	0
9020	4.33	3.17	0.00	1089.68	1921.16	176.082	0
9025	4.33	3.16	0.00	1090.05	1920.90	176.089	0
9030	4.34	3.15	0.00	1090.07	1921.52	176.092	0
9035	4.34	3.17	0.00	1090.11	1921.09	176.098	0
9040	4.34	3.16	0.00	1089.91	1921.13	176.102	0
9045	4.34	3.15	0.00	1090.15	1920.88	176.109	0
9050	4.35	3.16	0.00	1090.11	1921.27	176.112	0
9055	4.35	3.14	0.00	1090.19	1919.99	176.120	0
9060	4.33	3.16	0.00	1090.11	1921.24	176.122	0
9065	4.34	3.16	0.00	1090.01	1921.21	176.128	0
9070	4.33	3.17	0.00	1089.87	1920.85	176.132	0
9075	4.33	3.17	0.00	1090.22	1921.41	176.138	0
9080	4.33	3.16	0.00	1089.92	1921.04	176.142	0
9085	4.34	3.16	0.00	1090.15	1920.89	176.150	0
9090	4.34	3.17	0.00	1090.34	1921.20	176.153	0
9095	4.34	3.16	0.00	1090.15	1921.43	176.158	0
9100	4.33	3.16	0.00	1090.03	1921.19	176.162	0
9105	4.32	3.17	0.00	1089.96	1921.25	176.167	0
9110	4.34	3.17	0.00	1090.02	1921.29	176.172	0
9115	4.32	3.16	0.00	1090.20	1921.68	176.177	0
9120	4.33	3.17	0.00	1090.13	1921.59	176.182	0
9125	4.33	3.16	0.00	1090.13	1921.56	176.187	0
9130	4.34	3.16	0.00	1089.89	1921.85	176.193	0
9135	4.33	3.17	0.00	1090.02	1921.61	176.197	0
9140	4.32	3.15	0.00	1090.07	1921.89	176.203	0
9145	4.34	3.17	0.00	1089.84	1921.58	176.207	0
9150	4.35	3.15	0.00	1089.93	1921.72	176.213	0
9155	4.34	3.17	0.00	1090.28	1921.60	176.217	0
9160	4.34	3.16	0.00	1089.56	1921.12	176.224	0
9165	4.35	3.16	0.00	1089.90	1921.35	176.227	0
9170	4.33	3.15	0.00	1091.17	1921.48	176.234	0
9175	4.34	3.18	0.00	1089.88	1921.23	176.237	0
9180	4.34	3.17	0.00	1089.99	1921.13	176.243	0
9185	4.33	3.15	0.00	1090.02	1921.13	176.247	0
9190	4.35	3.16	0.00	1089.66	1920.79	176.254	0
9195	4.32	3.18	0.00	1089.70	1921.46	176.257	0
9200	4.34	3.16	0.00	1090.08	1921.47	176.263	0
9205	4.33	3.16	0.00	1090.66	1921.20	176.267	0
9210	4.33	3.15	0.00	1090.58	1921.59	176.274	0
9215	4.34	3.17	0.00	1090.19	1921.29	176.277	0
9220	4.34	3.19	0.00	1089.08	1921.23	176.285	0
9225	4.34	3.18	0.00	1090.06	1921.06	176.287	0
9230	4.34	3.17	0.00	1089.93	1920.97	176.293	0
9235	4.34	3.16	0.00	1090.17	1921.23	176.297	0
9240	4.33	3.17	0.00	1090.11	1921.37	176.303	0
9245	4.34	3.16	0.00	1089.94	1921.02	176.308	0
9250	4.34	3.16	0.00	1090.08	1921.27	176.313	0
9255	4.34	3.16	0.00	1089.89	1921.17	176.317	0
9260	4.33	3.17	0.00	1090.33	1921.05	176.322	0
9265	4.34	3.16	0.00	1090.49	1921.34	176.328	0
9270	4.34	3.17	0.00	1089.91	1920.87	176.332	0
9275	4.34	3.18	0.00	1090.40	1921.30	176.338	0
9280	4.31	3.17	0.00	1090.27	1921.29	176.342	0
9285	4.33	3.16	0.00	1090.15	1921.02	176.347	0
9290	4.32	3.17	0.00	1089.99	1920.99	176.352	0
9295	4.33	3.17	0.00	1090.12	1920.92	176.358	0
9300	4.33	3.16	0.00	1090.08	1921.18	176.362	0
9305	4.33	3.18	0.00	1089.95	1920.86	176.369	0
9310	4.33	3.17	0.00	1090.05	1920.94	176.372	0
9315	4.32	3.17	0.00	1089.99	1921.32	176.377	0
9320	4.33	3.16	0.00	1089.97	1921.32	176.382	0
9325	4.34	3.17	0.00	1089.85	1920.97	176.389	0
9330	4.33	3.16	0.00	1090.06	1921.04	176.392	0
9335	4.32	3.19	0.00	1090.06	1921.27	176.397	0
9340	4.34	3.17	0.00	1089.86	1921.28	176.402	0
9345	4.33	3.17	0.00	1090.18	1921.17	176.409	0
9350	4.35	3.17	0.00	1089.89	1921.08	176.412	0
9355	4.36	3.16	0.00	1089.88	1921.54	176.419	0
9360	4.32	3.17	0.00	1090.03	1921.48	176.422	0
9365	4.33	3.15	0.00	1090.02	1920.98	176.428	0
9370	4.33	3.16	0.00	1090.10	1921.20	176.432	0
9375	4.34	3.13	0.00	1089.54	1921.17	176.440	0
9380	4.33	3.16	0.00	1090.01	1921.25	176.442	0
9385	4.33	3.18	0.00	1089.81	1921.19	176.448	0
9390	4.33	3.17	0.00	1090.11	1920.84	176.452	0
9395	4.34	3.16	0.00	1089.93	1921.26	176.458	0
9400	4.33	3.16	0.00	1089.78	1921.40	176.463	0
9405	4.33	3.16	0.00	1090.20	1921.32	176.468	0
9410	4.33	3.16	0.00	1090.06	1921.20	176.473	0
9415	4.33	3.19	0.00	1089.58	1920.96	176.477	0
9420	4.32	3.16	0.00	1089.79	1921.60	176.482	0
9425	4.34	3.19	0.00	1089.99	1922.36	176.490	0
9430	4.34	3.18	0.00	1089.64	1921.26	176.492	0
9435	4.33	3.16	0.00	1089.81	1921.25	176.498	0
9440	4.33	3.15	0.00	1089.83	1921.20	176.503	0
9445	4.33	3.17	0.00	1090.04	1921.10	176.507	0
9450	4.33	3.17	0.00	1090.03	1921.07	176.512	0
9455	4.32	3.18	0.00	1089.72	1921.36	176.517	0
9460	4.33	3.16	0.00	1089.46	1921.18	176.523	0
9465	4.34	3.16	0.00	1089.78	1921.30	176.527	0
9470	4.35	3.14	0.00	1089.50	1921.26	176.532	0
9475	4.33	3.17	0.00	1089.64	1921.24	176.537	0
9480	4.33	3.16	0.00	1089.49	1921.13	176.542	0
9485	4.34	3.15	0.00	1089.67	1921.31	176.547	0
9490	4.33	3.17	0.00	1089.92	1921.39	176.554	0
9495	4.32	3.15	0.00	1089.88	1921.10	176.557	0
9500	4.32	3.17	0.00	1089.72	1921.88	176.564	0
9505	4.33	3.17	0.00	1089.74	1921.31	176.567	0
9510	4.34	3.15	0.00	1089.78	1921.33	176.573	0
9515	4.32	3.16	0.00	1089.74	1921.34	176.577	0
9520	4.32	3.14	0.00	1089.53	1921.29	176.585	0
9525	4.34	3.16	0.00	1089.41	1921.12	176.587	0
9530	4.33	3.16	0.00	1089.83	1921.50	176.593	0
9535	4.33	3.19	0.00	1089.81	1921.52	176.597	0
9540	4.32	3.17	0.00	1089.93	1921.65	176.603	0
9545	4.33	3.17	0.00	1089.79	1921.34	176.607	0
9550	4.33	3.17	0.00	1089.59	1921.32	176.613	0
9555	4.32	3.15	0.00	1089.57	1921.65	176.617	0
9560	4.33	3.15	0.00	1090.03	1921.07	176.623	0
9565	4.33	3.15	0.00	1089.68	1921.34	176.627	0
9570	4.32	3.15	0.00	1089.82	1921.15	176.633	0
9575	4.34	3.14	0.00	1089.83	1921.35	176.638	0
9580	4.32	3.15	0.00	1089.79	1921.15	176.642	0
9585	4.33	3.15	0.00	1089.61	1921.41	176.647	0
9590	4.33	3.16	0.00	1089.49	1921.40	176.652	0
9595	4.34	3.16	0.00	1089.76	1921.74	176.657	0
9600	4.32	3.16	0.00	1089.68	1921.40	176.662	0
9605	4.33	3.16	0.00	1090.09	1921.47	176.667	0
9610	4.32	3.16	0.00	1089.69	1921.20	176.672	0
9615	4.32	3.15	0.00	1089.96	1921.26	176.677	0
9620	4.33	3.16	0.00	1089.75	1921.15	176.682	0
9625	4.33	3.16	0.00	1089.37	1921.83	176.689	0
9630	4.33	3.16	0.00	1089.79	1921.32	176.692	0
9635	4.31	3.16	0.00	1089.75	1921.12	176.698	0
9640	4.33	3.16	0.00	1089.61	1921.80	176.702	0
9645	4.32	3.16	0.00	1089.86	1921.31	176.708	0
9650	4.33	3.17	0.00	1089.84	1921.37	176.712	0
9655	4.32	3.15	0.00	1089.61	1921.35	176.719	0
9660	4.34	3.15	0.00	1089.79	1921.44	176.722	0
9665	4.34	3.17	0.00	1089.80	1921.12	176.728	0
9670	4.32	3.16	0.00	1089.95	1921.38	176.732	0
9675	4.30	3.17	0.00	1090.15	1922.45	176.740	0
9680	4.33	3.16	0.00	1089.63	1921.01	176.742	0
9685	4.32	3.17	0.00	1090.15	1920.89	176.750	0
9690	4.33	3.17	0.00	1089.90	1921.18	176.752	0
9695	4.34	3.17	0.00	1089.94	1921.28	176.758	0
9700	4.32	3.14	0.00	1089.84	1921.36	176.762	0
9705	4.33	3.17	0.00	1090.06	1921.43	176.768	0
9710	4.33	3.15	0.00	1090.04	1921.28	176.772	0
9715	4.33	3.19	0.00	1089.71	1921.70	176.778	0
9720	4.33	3.15	0.00	1089.93	1921.61	176.783	0
9725	4.34	3.16	0.00	1089.97	1921.29	176.788	0
9730	4.32	3.17	0.00	1090.03	1921.24	176.792	0
9735	4.32	3.15	0.00	1089.89	1921.59	176.798	0
9740	4.34	3.15	0.00	1089.73	1921.31	176.803	0
9745	4.33	3.16	0.00	1089.81	1921.41	176.807	0
9750	4.33	3.16	0.00	1089.99	1921.05	176.812	0
9755	4.33	3.15	0.00	1089.90	1921.50	176.817	0
9760	4.33	3.16	0.00	1089.64	1921.42	176.823	0
9765	4.32	3.16	0.00	1089.86	1921.23	176.827	0
9770	4.33	3.16	0.00	1089.84	1921.39	176.832	0
9775	4.34	3.17	0.00	1089.93	1921.22	176.837	0
9780	4.33	3.17	0.00	1090.09	1921.25	176.843	0
9785	4.32	3.16	0.00	1090.17	1921.14	176.847	0
9790	4.33	3.17	0.00	1089.81	1921.40	176.854	0
9795	4.34	3.16	0.00	1090.00	1921.46	176.857	0
9800	4.33	3.16	0.00	1089.92	1921.67	176.863	0
9805	4.33	3.16	0.00	1089.75	1921.47	176.867	0
9810	4.32	3.17	0.00	1089.87	1921.83	176.874	0
9815	4.33	3.16	0.00	1089.77	1921.34	176.877	0
9820	4.33	3.16	0.00	1089.83	1921.31	176.883	0
9825	4.32	3.17	0.00	1089.71	1921.08	176.887	0
9830	4.34	3.16	0.00	1090.35	1921.16	176.894	0
9835	4.33	3.16	0.00	1089.94	1921.54	176.897	0
9840	4.34	3.13	0.00	1089.43	1921.60	176.905	0
9845	4.32	3.16	0.00	1089.81	1921.28	176.907	0
9850	4.33	3.16	0.00	1089.82	1921.41	176.913	0
9855	4.33	3.16	0.00	1089.92	1921.25	176.917	0
9860	4.34	3.15	0.00	1089.94	1921.44	176.922	0
9865	4.33	3.16	0.00	1090.09	1921.50	176.927	0
9870	4.32	3.16	0.00	1089.95	1921.57	176.933	0
9875	4.33	3.16	0.00	1089.94	1921.48	176.938	0
9880	4.34	3.24	0.00	1090.97	1921.85	176.945	0
9885	4.32	3.17	0.00	1089.72	1921.50	176.947	0
9890	4.33	3.17	0.00	1089.94	1921.20	176.952	0
9895	4.32	3.18	0.00	1089.79	1921.33	176.957	0
9900	4.33	3.15	0.00	1089.99	1921.48	176.963	0
9905	4.34	3.17	0.00	1089.82	1921.17	176.968	0
9910	4.33	3.17	0.00	1089.91	1921.18	176.972	0
9915	4.32	3.15	0.00	1089.55	1921.47	176.977	0
9920	4.34	3.17	0.00	1089.89	1921.24	176.982	0
9925	4.33	3.16	0.00	1089.67	1921.28	176.988	0
9930	4.32	3.16	0.00	1089.77	1921.23	176.992	0
9935	4.32	3.16	0.00	1090.04	1921.62	176.999	0
9940	4.32	3.16	0.00	1090.15	1921.37	177.002	0
9945	4.33	3.17	0.00	1089.72	1921.07	177.007	0
9950	4.32	3.16	0.00	1089.55	1921.12	177.012	0
9955	4.33	3.15	0.00	1089.53	1921.00	177.019	0
9960	4.33	3.14	0.00	1089.32	1921.27	177.022	0
9965	4.35	3.16	0.00	1089.81	1921.03	177.028	0
9970	4.34	3.16	0.00	1089.73	1921.12	177.032	0
9975	4.33	3.17	0.00	1089.59	1921.16	177.039	0
9980	4.34	3.15	0.00	1089.70	1921.08	177.042	0
9985	4.32	3.17	0.00	1090.00	1921.17	177.049	0
9990	4.33	3.17	0.00	1089.65	1920.98	177.052	0
9995	4.33	3.16	0.00	1089.83	1921.22	177.058	0
10000	4.33	3.15	0.00	1089.79	1921.24	177.062	0
10005	4.34	3.21	0.00	1089.97	1920.98	177.070	0
10010	4.34	3.15	0.00	1089.85	1921.21	177.072	0
10015	4.32	3.15	0.00	1090.05	1921.36	177.079	0
10020	4.35	3.15	0.00	1090.06	1920.93	177.082	0
10025	4.33	3.16	0.00	1089.85	1920.98	177.088	0
10030	4.34	3.16	0.00	1089.57	1921.35	177.092	0
10035	4.34	3.14	0.00	1089.85	1921.53	177.098	0
10040	4.34	3.15	0.00	1089.81	1921.32	177.103	0
10045	4.33	3.15	0.00	1089.65	1921.50	177.108	0
10050	4.33	3.18	0.00	1090.04	1921.57	177.112	0
10055	4.33	3.16	0.00	1089.72	1921.59	177.118	0
10060	4.33	3.16	0.00	1089.79	1921.55	177.123	0
10065	4.33	3.15	0.00	1090.02	1921.80	177.127	0
10070	4.33	3.17	0.00	1089.87	1921.24	177.132	0
10075	4.32	3.16	0.00	1089.81	1921.49	177.137	0
10080	4.33	3.17	0.00	1090.17	1921.23	177.142	0
10085	4.33	3.16	0.00	1089.85	1921.48	177.147	0
10090	4.34	3.17	0.00	1089.82	1921.66	177.152	0
10095	4.32	3.17	0.00	1089.42	1921.28	177.157	0
10100	4.32	3.17	0.00	1089.47	1921.26	177.162	0
10105	4.34	3.16	0.00	1089.53	1921.27	177.167	0
10110	4.33	3.17	0.00	1089.90	1921.13	177.172	0
10115	4.33	3.16	0.00	1090.30	1921.07	177.177	0
10120	4.32	3.15	0.00	1089.78	1920.83	177.183	0
10125	4.33	3.16	0.00	1089.74	1921.27	177.187	0
10130	4.31	3.16	0.00	1089.56	1921.14	177.193	0
10135	4.33	3.16	0.00	1090.10	1921.52	177.197	0
10140	4.33	3.15	0.00	1089.91	1921.41	177.203	0
10145	4.33	3.15	0.00	1090.00	1921.24	177.207	0
10150	4.34	3.19	0.00	1090.00	1922.92	177.214	0
10155	4.33	3.16	0.00	1089.89	1921.18	177.217	0
10160	4.33	3.16	0.00	1090.06	1921.01	177.223	0
10165	4.33	3.15	0.00	1089.88	1921.19	177.227	0
10170	4.31	3.15	0.00	1090.74	1921.44	177.234	0
10175	4.32	3.17	0.00	1089.77	1921.91	177.237	0
10180	4.33	3.15	0.00	1090.03	1921.87	177.243	0
10185	4.33	3.15	0.00	1090.04	1920.25	177.247	0
10190	4.33	3.15	0.00	1089.49	1921.51	177.253	0
10195	4.33	3.15	0.00	1089.85	1920.93	177.257	0
10200	4.32	3.15	0.00	1089.52	1921.28	177.263	0
10205	4.33	3.15	0.00	1089.49	1921.28	177.268	0
10210	4.33	3.15	0.00	1090.13	1921.97	177.272	0
10215	4.33	3.16	0.00	1089.71	1921.01	177.277	0
10220	4.33	3.15	0.00	1090.10	1921.12	177.282	0
10225	4.34	3.16	0.00	1089.71	1921.13	177.288	0
10230	4.33	3.17	0.00	1089.59	1921.39	177.292	0
10235	4.33	3.15	0.00	1089.62	1921.10	177.298	0
10240	4.33	3.15	0.00	1089.55	1921.87	177.302	0
10245	4.32	3.17	0.00	1089.47	1921.08	177.307	0
10250	4.32	3.17	0.00	1089.87	1921.68	177.312	0
10255	4.33	3.15	0.00	1089.69	1921.49	177.319	0
10260	4.32	3.17	0.00	1089.91	1921.29	177.322	0
10265	4.34	3.16	0.00	1090.01	1921.22	177.327	0
10270	4.33	3.16	0.00	1089.79	1921.08	177.332	0
10275	4.32	3.16	0.00	1089.85	1921.68	177.338	0
10280	4.33	3.17	0.00	1089.76	1921.40	177.342	0
10285	4.32	3.17	0.00	1090.05	1921.48	177.349	0
10290	4.33	3.17	0.00	1090.09	1921.26	177.352	0
10295	4.34	3.16	0.00	1089.81	1921.13	177.358	0
10300	4.33	3.16	0.00	1089.91	1921.20	177.362	0
10305	4.31	3.16	0.00	1090.20	1921.08	177.370	0
10310	4.33	3.17	0.00	1089.83	1921.31	177.372	0
10315	4.32	3.15	0.00	1089.69	1921.12	177.378	0
10320	4.33	3.16	0.00	1089.65	1921.46	177.382	0
10325	4.35	3.20	0.00	1089.74	1920.47	177.390	0
10330	4.32	3.16	0.00	1089.72	1921.37	177.392	0
10335	4.34	3.16	0.00	1089.54	1921.30	177.398	0
10340	4.32	3.15	0.00	1089.79	1921.35	177.403	0
10345	4.34	3.14	0.00	1089.64	1921.16	177.408	0
10350	4.34	3.17	0.00	1089.95	1921.40	177.412	0
10355	4.36	3.19	0.00	1089.60	1921.12	177.420	0
10360	4.33	3.15	0.00	1089.87	1921.00	177.422	0
10365	4.33	3.16	0.00	1089.66	1921.42	177.427	0
10370	4.32	3.16	0.00	1089.97	1921.40	177.433	0
10375	4.31	3.16	0.00	1089.63	1920.89	177.437	0
10380	4.33	3.15	0.00	1089.48	1921.39	177.442	0
10385	4.33	3.15	0.00	1090.03	1921.25	177.447	0
10390	4.33	3.16	0.00	1089.56	1921.41	177.453	0
10395	4.32	3.16	0.00	1089.73	1921.28	177.457	0
10400	4.33	3.15	0.00	1089.55	1921.34	177.462	0
10405	4.32	3.16	0.00	1089.79	1921.39	177.467	0
10410	4.33	3.15	0.00	1089.66	1921.04	177.474	0
10415	4.32	3.16	0.00	1090.09	1921.25	177.477	0
10420	4.34	3.15	0.00	1090.07	1921.10	177.484	0
10425	4.33	3.15	0.00	1089.81	1921.21	177.487	0
10430	4.33	3.15	0.00	1089.68	1921.08	177.493	0
10435	4.32	3.15	0.00	1089.60	1921.05	177.497	0
10440	4.33	3.17	0.00	1089.67	1921.07	177.504	0
10445	4.33	3.14	0.00	1089.90	1921.13	177.507	0
10450	4.33	3.15	0.00	1089.90	1921.06	177.513	0
10455	4.33	3.16	0.00	1089.96	1920.96	177.517	0
10460	4.32	3.19	0.00	1090.49	1920.98	177.524	0
10465	4.33	3.16	0.00	1090.07	1921.04	177.527	0
10470	4.35	3.15	0.00	1089.96	1921.06	177.535	0
10475	4.33	3.16	0.00	1089.76	1921.03	177.537	0
10480	4.32	3.16	0.00	1090.06	1920.91	177.543	0
10485	4.32	3.15	0.00	1089.97	1920.98	177.547	0
10490	4.32	3.15	0.00	1089.92	1921.16	177.553	0
10495	4.32	3.16	0.00	1089.92	1921.15	177.558	0
10500	4.32	3.14	0.00	1089.80	1921.29	177.563	0
10505	4.34	3.17	0.00	1089.54	1921.37	177.567	0
10510	4.33	3.16	0.00	1089.75	1921.02	177.574	0
10515	4.33	3.15	0.00	1089.69	1921.59	177.577	0
10520	4.39	3.16	0.00	1089.21	1920.72	177.585	0
10525	4.32	3.16	0.00	1089.53	1921.07	177.587	0
10530	4.32	3.14	0.00	1089.68	1921.46	177.593	0
10535	4.32	3.17	0.00	1089.57	1920.95	177.597	0
10540	4.33	3.16	0.00	1089.60	1921.28	177.602	0
10545	4.33	3.17	0.00	1089.66	1921.17	177.608	0
10550	4.33	3.14	0.00	1089.65	1921.27	177.612	0
10555	4.33	3.16	0.00	1090.17	1921.20	177.619	0
10560	4.33	3.16	0.00	1089.51	1921.06	177.622	0
10565	4.33	3.16	0.00	1089.71	1921.07	177.627	0
10570	4.34	3.18	0.00	1089.72	1921.12	177.632	0
10575	4.33	3.14	0.00	1089.45	1921.06	177.639	0
10580	4.32	3.16	0.00	1089.49	1921.48	177.642	0
10585	4.33	3.17	0.00	1089.92	1921.33	177.648	0
10590	4.34	3.16	0.00	1089.64	1921.53	177.652	0
10595	4.33	3.15	0.00	1089.75	1921.37	177.659	0
10600	4.33	3.15	0.00	1089.80	1921.47	177.662	0
10605	4.34	3.17	0.00	1089.54	1921.36	177.669	0
10610	4.33	3.15	0.00	1090.04	1921.00	177.672	0
10615	4.33	3.15	0.00	1089.93	1921.02	177.678	0
10620	4.32	3.16	0.00	1090.06	1921.22	177.682	0
10625	4.34	3.16	0.00	1089.62	1921.68	177.690	0
10630	4.33	3.15	0.00	1089.65	1921.13	177.692	0
10635	4.33	3.15	0.00	1089.71	1920.72	177.698	0
10640	4.34	3.16	0.00	1089.57	1920.81	177.702	0
10645	4.33	3.16	0.00	1089.45	1920.76	177.708	0
10650	4.34	3.16	0.00	1089.55	1921.05	177.712	0
10655	4.34	3.16	0.00	1089.52	1920.83	177.718	0
10660	4.33	3.15	0.00	1089.43	1920.90	177.723	0
10665	4.32	3.16	0.00	1089.51	1921.16	177.728	0
10670	4.33	3.16	0.00	1089.66	1921.25	177.732	0
10675	4.33	3.15	0.00	1089.50	1920.62	177.737	0
10680	4.33	3.16	0.00	1089.70	1921.13	177.743	0
10685	4.32	3.14	0.00	1089.47	1921.04	177.747	0
10690	4.32	3.16	0.00	1089.73	1921.20	177.753	0
10695	4.32	3.17	0.00	1090.00	1921.36	177.757	0
10700	4.33	3.16	0.00	1089.84	1921.50	177.762	0
10705	4.31	3.17	0.00	1089.85	1921.29	177.767	0
10710	4.33	3.16	0.00	1089.87	1921.11	177.773	0
10715	4.33	3.15	0.00	1089.94	1921.24	177.777	0
10720	4.32	3.16	0.00	1089.78	1921.45	177.784	0
10725	4.33	3.15	0.00	1089.85	1921.18	177.787	0
10730	4.32	3.15	0.00	1089.80	1921.09	177.793	0
10735	4.33	3.15	0.00	1089.92	1921.55	177.797	0
10740	4.32	3.14	0.00	1089.68	1921.04	177.804	0
10745	4.31	3.16	0.00	1089.87	1921.33	177.807	0
10750	4.33	3.15	0.00	1090.04	1921.17	177.813	0
10755	4.32	3.15	0.00	1089.96	1921.13	177.817	0
10760	4.32	3.15	0.00	1089.88	1921.37	177.823	0
10765	4.32	3.15	0.00	1089.64	1921.31	177.827	0
10770	4.30	3.17	0.00	1090.09	1921.76	177.834	0
10775	4.32	3.16	0.00	1089.94	1921.31	177.837	0
10780	4.32	3.14	0.00	1089.65	1921.44	177.843	0
10785	4.32	3.15	0.00	1089.92	1921.09	177.847	0
10790	4.33	3.15	0.00	1089.76	1921.27	177.853	0
10795	4.32	3.15	0.00	1089.45	1921.41	177.857	0
10800	4.33	3.16	0.00	1089.70	1921.30	177.863	0
10805	4.33	3.15	0.00	1089.83	1921.40	177.867	0
10810	4.35	3.17	0.00	1089.96	1921.04	177.875	0
10815	4.31	3.16	0.00	1089.75	1921.48	177.877	0
10820	4.32	3.15	0.00	1089.71	1921.20	177.883	0
10825	4.32	3.15	0.00	1089.74	1921.30	177.888	0
10830	4.32	3.15	0.00	1089.89	1921.30	177.892	0
10835	4.33	3.16	0.00	1089.61	1921.32	177.897	0
10840	4.33	3.14	0.00	1089.76	1921.18	177.902	0
10845	4.32	3.15	0.00	1089.71	1921.28	177.908	0
10850	4.33	3.16	0.00	1089.61	1921.86	177.912	0
10855	4.30	3.16	0.00	1089.62	1921.22	177.918	0
10860	4.32	3.16	0.00	1089.39	1921.44	177.922	0
10865	4.32	3.15	0.00	1089.57	1921.29	177.927	0
10870	4.32	3.15	0.00	1089.66	1921.25	177.932	0
10875	4.33	3.15	0.00	1089.69	1921.96	177.939	0
10880	4.32	3.14	0.00	1089.34	1921.28	177.942	0
10885	4.32	3.16	0.00	1089.59	1921.39	177.947	0
10890	4.33	3.16	0.00	1089.80	1921.19	177.952	0
10895	4.34	3.16	0.00	1089.82	1921.46	177.959	0
10900	4.33	3.15	0.00	1089.75	1921.45	177.962	0
10905	4.33	3.16	0.00	1089.61	1921.48	177.969	0
10910	4.32	3.15	0.00	1089.42	1921.34	177.972	0
10915	4.33	3.17	0.00	1089.63	1921.17	177.978	0
10920	4.32	3.16	0.00	1089.43	1921.40	177.982	0
10925	4.33	3.19	0.00	1089.65	1921.48	177.990	0
10930	4.33	3.16	0.00	1089.58	1921.49	177.992	0
10935	4.32	3.16	0.00	1089.64	1921.47	177.998	0
10940	4.32	3.16	0.00	1089.49	1921.55	178.002	0
10945	4.32	3.17	0.00	1089.63	1921.50	178.008	0
10950	4.32	3.15	0.00	1089.66	1921.23	178.012	0
10955	4.32	3.15	0.00	1089.57	1920.84	178.018	0
10960	4.33	3.15	0.00	1089.78	1920.96	178.022	0
10965	4.32	3.16	0.00	1089.50	1921.25	178.029	0
10970	4.34	3.15	0.00	1089.49	1921.44	178.032	0
10975	4.33	3.15	0.00	1089.52	1921.46	178.038	0
10980	4.32	3.14	0.00	1089.39	1921.34	178.042	0
10985	4.32	3.15	0.00	1089.59	1921.22	178.047	0
10990	4.34	3.15	0.00	1089.63	1921.53	178.053	0
10995	4.33	3.15	0.00	1089.84	1921.50	178.057	0
11000	4.32	3.15	0.00	1089.65	1921.48	178.062	0
11005	4.34	3.16	0.00	1089.64	1921.71	178.067	0
11010	4.30	3.14	0.00	1089.60	1921.57	178.073	0
11015	4.32	3.15	0.00	1089.43	1921.34	178.077	0
11020	4.33	3.16	0.00	1089.69	1921.53	178.083	0
11025	4.32	3.16	0.00	1090.03	1921.67	178.087	0
11030	4.32	3.15	0.00	1089.82	1921.69	178.092	0
11035	4.32	3.15	0.00	1089.93	1921.21	178.097	0
11040	4.32	3.14	0.00	1089.86	1921.47	178.104	0
11045	4.33	3.13	0.00	1089.92	1921.39	178.107	0
11050	4.31	3.14	0.00	1090.02	1921.55	178.114	0
11055	4.33	3.15	0.00	1089.84	1921.38	178.117	0
11060	4.32	3.14	0.00	1089.65	1921.53	178.123	0
11065	4.32	3.15	0.00	1089.61	1921.47	178.127	0
11070	4.33	3.13	0.00	1089.73	1922.09	178.134	0
11075	4.31	3.16	0.00	1089.73	1921.39	178.137	0
11080	4.32	3.13	0.00	1089.44	1921.20	178.143	0
11085	4.32	3.14	0.00	1089.50	1921.20	178.147	0
11090	4.32	3.15	0.00	1089.68	1921.40	178.155	0
11095	4.33	3.14	0.00	1089.88	1921.26	178.157	0
11100	4.33	3.14	0.00	1089.86	1921.19	178.164	0
11105	4.32	3.14	0.00	1089.84	1920.95	178.167	0
11110	4.30	3.16	0.00	1089.82	1921.44	178.173	0
11115	4.32	3.15	0.00	1089.61	1921.14	178.178	0
11120	4.33	3.16	0.00	1089.70	1921.34	178.183	0
11125	4.32	3.15	0.00	1089.61	1921.65	178.188	0
11130	4.33	3.16	0.00	1089.57	1921.27	178.192	0
11135	4.32	3.15	0.00	1089.79	1921.35	178.197	0
11140	4.33	3.14	0.00	1089.82	1921.58	178.202	0
11145	4.33	3.16	0.00	1089.74	1921.27	178.208	0
11150	4.34	3.16	0.00	1089.65	1921.74	178.213	0
11155	4.32	3.15	0.00	1089.74	1920.92	178.218	0
11160	4.32	3.15	0.00	1089.62	1921.42	178.222	0
11165	4.33	3.14	0.00	1090.00	1921.58	178.227	0
11170	4.31	3.15	0.00	1089.95	1921.30	178.232	0
11175	4.31	3.14	0.00	1090.03	1921.43	178.239	0
11180	4.34	3.17	0.00	1089.86	1921.05	178.242	0
11185	4.31	3.15	0.00	1089.81	1921.07	178.248	0
11190	4.32	3.14	0.00	1089.74	1921.64	178.252	0
11195	4.32	3.16	0.00	1089.86	1921.25	178.258	0
11200	4.33	3.16	0.00	1089.85	1921.01	178.262	0
11205	4.33	3.15	0.00	1089.86	1920.99	178.268	0
11210	4.31	3.15	0.00	1089.98	1921.19	178.272	0
11215	4.33	3.15	0.00	1089.86	1921.18	178.278	0
11220	4.32	3.16	0.00	1089.95	1921.20	178.282	0
11225	4.31	3.15	0.00	1089.95	1921.19	178.289	0
11230	4.32	3.14	0.00	1089.78	1921.04	178.292	0
11235	4.33	3.14	0.00	1089.98	1921.20	178.299	0
11240	4.32	3.15	0.00	1089.88	1921.39	178.302	0
11245	4.33	3.15	0.00	1090.01	1921.25	178.308	0
11250	4.32	3.16	0.00	1090.01	1920.85	178.312	0
11255	4.29	3.16	0.00	1090.20	1921.45	178.320	0
11260	4.32	3.15	0.00	1089.98	1921.46	178.322	0
11265	4.33	3.15	0.00	1089.97	1921.13	178.328	0
11270	4.32	3.15	0.00	1089.97	1921.40	178.332	0
11275	4.32	3.15	0.00	1089.91	1921.21	178.338	0
11280	4.31	3.15	0.00	1089.92	1921.32	178.343	0
11285	4.32	3.14	0.00	1089.91	1921.24	178.348	0
11290	4.32	3.16	0.00	1089.87	1921.14	178.353	0
11295	4.31	3.15	0.00	1089.98	1921.52	178.357	0
11300	4.32	3.15	0.00	1089.80	1921.17	178.362	0
11305	4.32	3.15	0.00	1089.89	1920.99	178.367	0
11310	4.32	3.16	0.00	1089.66	1920.93	178.372	0
11315	4.33	3.16	0.00	1089.61	1920.97	178.377	0
11320	4.32	3.16	0.00	1089.73	1921.09	178.382	0
11325	4.33	3.15	0.00	1089.80	1921.27	178.387	0
11330	4.33	3.16	0.00	1089.53	1921.31	178.394	0
11335	4.32	3.13	0.00	1089.64	1921.15	178.397	0
11340	4.32	3.16	0.00	1089.74	1920.80	178.404	0
11345	4.31	3.14	0.00	1089.70	1921.19	178.407	0
11350	4.33	3.14	0.00	1089.62	1920.92	178.413	0
11355	4.32	3.15	0.00	1089.51	1921.39	178.417	0
11360	4.30	3.14	0.00	1089.51	1921.55	178.424	0
11365	4.32	3.14	0.00	1089.53	1921.11	178.427	0
11370	4.31	3.15	0.00	1089.47	1920.87	178.434	0
11375	4.33	3.14	0.00	1089.99	1921.15	178.437	0
11380	4.32	3.14	0.00	1089.85	1921.26	178.443	0
11385	4.33	3.15	0.00	1089.82	1921.30	178.447	0
11390	4.32	3.17	0.00	1089.62	1920.89	178.454	0
11395	4.32	3.15	0.00	1089.73	1921.05	178.457	0
11400	4.32	3.15	0.00	1089.52	1921.44	178.464	0
11405	4.32	3.15	0.00	1089.64	1921.15	178.467	0
11410	4.33	3.15	0.00	1089.50	1921.23	178.473	0
11415	4.32	3.16	0.00	1089.65	1921.33	178.477	0
11420	4.31	3.14	0.00	1089.61	1921.09	178.483	0
11425	4.31	3.15	0.00	1089.68	1921.63	178.490	0
11430	4.34	3.15	0.00	1089.42	1921.22	178.493	0
11435	4.32	3.14	0.00	1089.54	1921.28	178.497	0
11440	4.33	3.15	0.00	1089.43	1921.09	178.502	0
11445	4.33	3.15	0.00	1089.48	1921.33	178.507	0
11450	4.33	3.15	0.00	1089.61	1921.05	178.512	0
11455	4.33	3.15	0.00	1089.43	1921.76	178.518	0
11460	4.32	3.15	0.00	1089.52	1921.20	178.523	0
11465	4.32	3.15	0.00	1089.53	1921.13	178.527	0
11470	4.33	3.15	0.00	1089.67	1921.77	178.532	0
11475	4.31	3.13	0.00	1089.75	1921.54	178.538	0
11480	4.31	3.15	0.00	1089.64	1921.79	178.542	0
11485	4.32	3.14	0.00	1089.81	1921.49	178.548	0
11490	4.31	3.15	0.00	1090.19	1921.23	178.552	0
11495	4.32	3.14	0.00	1089.98	1921.82	178.559	0
11500	4.32	3.14	0.00	1089.55	1921.55	178.562	0
11505	4.32	3.14	0.00	1089.68	1922.19	178.569	0
11510	4.32	3.15	0.00	1089.71	1921.58	178.572	0
11515	4.32	3.15	0.00	1090.09	1921.24	178.578	0
11520	4.31	3.15	0.00	1089.98	1921.35	178.582	0
11525	4.32	3.16	0.00	1089.66	1921.33	178.589	0
11530	4.33	3.15	0.00	1089.69	1921.27	178.592	0
11535	4.32	3.15	0.00	1089.78	1921.37	178.598	0
11540	4.32	3.13	0.00	1089.73	1921.47	178.602	0
11545	4.32	3.15	0.00	1089.84	1921.98	178.609	0
11550	4.33	3.15	0.00	1089.99	1921.33	178.612	0
11555	4.32	3.15	0.00	1090.28	1921.12	178.620	0
11560	4.32	3.15	0.00	1090.11	1921.19	178.622	0
11565	4.32	3.15	0.00	1089.95	1921.38	178.628	0
11570	4.33	3.16	0.00	1090.14	1921.26	178.632	0
11575	4.33	3.16	0.00	1089.70	1921.30	178.638	0
11580	4.33	3.15	0.00	1089.74	1921.55	178.643	0
11585	4.32	3.15	0.00	1089.92	1921.32	178.648	0
11590	4.32	3.15	0.00	1089.75	1921.41	178.653	0
11595	4.32	3.15	0.00	1090.15	1921.50	178.658	0
11600	4.32	3.15	0.00	1089.82	1921.10	178.663	0
11605	4.33	3.14	0.00	1089.77	1921.41	178.667	0
11610	4.33	3.16	0.00	1089.84	1921.51	178.673	0
11615	4.33	3.14	0.00	1089.59	1921.16	178.677	0
11620	4.33	3.15	0.00	1089.72	1921.40	178.682	0
11625	4.32	3.14	0.00	1089.99	1921.42	178.687	0
11630	4.33	3.15	0.00	1089.79	1921.55	178.693	0
11635	4.32	3.15	0.00	1089.72	1921.53	178.697	0
11640	4.32	3.15	0.00	1089.78	1921.51	178.703	0
11645	4.32	3.15	0.00	1089.74	1921.41	178.707	0
11650	4.32	3.15	0.00	1089.78	1921.37	178.712	0
11655	4.33	3.14	0.00	1089.91	1921.63	178.717	0
11660	4.32	3.15	0.00	1090.07	1921.42	178.724	0
11665	4.32	3.15	0.00	1089.83	1921.42	178.727	0
11670	4.34	3.15	0.00	1089.82	1921.11	178.734	0
11675	4.32	3.16	0.00	1089.80	1921.35	178.737	0
11680	4.33	3.15	0.00	1090.08	1921.39	178.742	0
11685	4.32	3.15	0.00	1089.99	1921.65	178.747	0
11690	4.33	3.15	0.00	1089.53	1921.54	178.754	0
11695	4.33	3.16	0.00	1089.75	1921.39	178.757	0
11700	4.32	3.15	0.00	1089.76	1921.78	178.763	0
11705	4.31	3.14	0.00	1089.84	1921.24	178.767	0
11710	4.34	3.16	0.00	1089.34	1921.29	178.775	0
11715	4.33	3.15	0.00	1089.61	1921.24	178.777	0
11720	4.32	3.15	0.00	1090.18	1921.51	178.785	0
11725	4.31	3.15	0.00	1089.65	1921.50	178.787	0
11730	4.32	3.15	0.00	1089.32	1921.07	178.793	0
11735	4.33	3.15	0.00	1089.60	1921.41	178.797	0
11740	4.32	3.15	0.00	1089.36	1921.61	178.803	0
11745	4.32	3.15	0.00	1089.59	1921.34	178.808	0
11750	4.32	3.15	0.00	1089.74	1921.68	178.813	0
11755	4.32	3.14	0.00	1089.53	1921.45	178.817	0
11760	4.32	3.15	0.00	1089.35	1921.24	178.822	0
11765	4.32	3.15	0.00	1089.59	1921.59	178.828	0
11770	4.31	3.14	0.00	1089.92	1921.48	178.832	0
11775	4.33	3.13	0.00	1089.85	1921.78	178.838	0
11780	4.32	3.14	0.00	1089.80	1921.26	178.842	0
11785	4.32	3.14	0.00	1090.07	1921.72	178.847	0
11790	4.31	3.15	0.00	1090.00	1921.35	178.852	0
11795	4.33	3.14	0.00	1089.82	1921.55	178.858	0
11800	4.33	3.15	0.00	1089.75	1921.63	178.862	0
11805	4.32	3.15	0.00	1089.66	1921.73	178.868	0
11810	4.32	3.14	0.00	1089.74	1921.57	178.872	0
11815	4.31	3.16	0.00	1089.51	1921.51	178.878	0
11820	4.31	3.15	0.00	1089.60	1921.30	178.882	0
11825	4.31	3.15	0.00	1089.64	1921.10	178.889	0
11830	4.32	3.14	0.00	1089.63	1921.35	178.892	0
11835	4.32	3.15	0.00	1089.91	1921.31	178.897	0
11840	4.33	3.14	0.00	1090.05	1921.61	178.902	0
11845	4.34	3.15	0.00	1089.80	1920.99	178.909	0
11850	4.32	3.14	0.00	1089.73	1921.33	178.912	0
11855	4.33	3.15	0.00	1090.42	1921.75	178.919	0
11860	4.32	3.15	0.00	1089.93	1921.73	178.922	0
11865	4.32	3.14	0.00	1089.81	1921.25	178.928	0
11870	4.34	3.15	0.00	1089.98	1921.51	178.932	0
11875	4.31	3.14	0.00	1089.53	1921.17	178.938	0
11880	4.32	3.15	0.00	1089.59	1921.53	178.942	0
11885	4.31	3.14	0.00	1090.01	1921.28	178.948	0
11890	4.33	3.15	0.00	1089.73	1921.21	178.953	0
11895	4.33	3.14	0.00	1089.55	1921.37	178.958	0
11900	4.32	3.14	0.00	1089.86	1921.56	178.962	0
11905	4.32	3.14	0.00	1089.89	1921.56	178.968	0
11910	4.32	3.15	0.00	1089.96	1921.28	178.972	0
11915	4.31	3.14	0.00	1089.78	1921.52	178.977	0
11920	4.32	3.14	0.00	1089.75	1921.65	178.982	0
11925	4.32	3.15	0.00	1089.59	1921.54	178.987	0
11930	4.32	3.15	0.00	1089.58	1921.09	178.992	0
11935	4.33	3.14	0.00	1089.66	1921.15	178.997	0
11940	4.31	3.16	0.00	1089.84	1921.42	179.003	0
11945	4.33	3.15	0.00	1089.78	1921.42	179.007	0
11950	4.32	3.14	0.00	1089.62	1921.27	179.014	0
11955	4.33	3.14	0.00	1089.81	1921.37	179.017	0
11960	4.31	3.14	0.00	1089.83	1921.27	179.022	0
11965	4.31	3.15	0.00	1089.74	1921.19	179.027	0
11970	4.32	3.14	0.00	1089.89	1920.84	179.034	0
11975	4.31	3.14	0.00	1089.66	1921.38	179.037	0
11980	4.32	3.15	0.00	1089.87	1921.52	179.043	0
11985	4.32	3.15	0.00	1089.49	1921.55	179.047	0
11990	4.30	3.13	0.00	1089.61	1921.27	179.054	0
11995	4.32	3.13	0.00	1089.61	1921.11	179.057	0
12000	4.33	3.13	0.00	1089.93	1921.24	179.064	0
12005	4.31	3.15	0.00	1089.64	1921.13	179.067	0
12010	4.32	3.16	0.00	1089.57	1921.34	179.073	0
12015	4.32	3.15	0.00	1089.73	1921.49	179.077	0
12020	4.31	3.15	0.00	1089.56	1921.59	179.084	0
12025	4.32	3.15	0.00	1089.84	1921.56	179.087	0
12030	4.32	3.15	0.00	1089.92	1921.56	179.093	0
12035	4.32	3.13	0.00	1089.82	1921.27	179.097	0
12040	4.31	3.14	0.00	1089.89	1921.03	179.103	0
12045	4.33	3.15	0.00	1089.78	1921.46	179.107	0
12050	4.33	3.15	0.00	1089.75	1921.50	179.113	0
12055	4.32	3.14	0.00	1089.76	1921.53	179.118	0
12060	4.32	3.14	0.00	1089.80	1921.48	179.123	0
12065	4.32	3.16	0.00	1089.85	1921.19	179.127	0
12070	4.32	3.15	0.00	1089.85	1921.38	179.132	0
12075	4.33	3.14	0.00	1089.85	1921.47	179.138	0
12080	4.32	3.14	0.00	1089.90	1921.55	179.142	0
12085	4.32	3.13	0.00	1089.74	1921.51	179.148	0
12090	4.33	3.16	0.00	1089.72	1921.52	179.152	0
12095	4.33	3.14	0.00	1089.94	1921.47	179.157	0
12100	4.33	3.14	0.00	1089.71	1921.72	179.162	0
12105	4.33	3.15	0.00	1089.97	1921.04	179.168	0
12110	4.33	3.15	0.00	1089.72	1921.72	179.172	0
12115	4.32	3.14	0.00	1089.87	1921.43	179.178	0
12120	4.32	3.15	0.00	1089.83	1921.26	179.182	0
12125	4.31	3.13	0.00	1089.67	1921.09	179.189	0
12130	4.32	3.13	0.00	1089.68	1921.39	179.192	0
12135	4.34	3.13	0.00	1089.41	1921.14	179.199	0
12140	4.32	3.15	0.00	1089.79	1921.70	179.202	0
12145	4.33	3.14	0.00	1089.46	1921.00	179.208	0
12150	4.32	3.15	0.00	1089.73	1921.34	179.212	0
12155	4.31	3.12	0.00	1089.70	1921.04	179.219	0
12160	4.32	3.15	0.00	1089.52	1921.56	179.222	0
12165	4.34	3.15	0.00	1089.75	1920.85	179.229	0
12170	4.33	3.14	0.00	1089.85	1921.10	179.232	0
12175	4.31	3.14	0.00	1089.68	1921.15	179.238	0
12180	4.31	3.14	0.00	1089.52	1921.46	179.242	0
12185	4.33	3.15	0.00	1089.83	1921.62	179.248	0
12190	4.32	3.14	0.00	1089.59	1921.36	179.253	0
12195	4.32	3.16	0.00	1089.73	1921.58	179.257	0
12200	4.32	3.15	0.00	1089.50	1921.36	179.262	0
12205	4.32	3.15	0.00	1089.53	1921.60	179.267	0
12210	4.32	3.16	0.00	1089.62	1921.44	179.273	0
12215	4.31	3.14	0.00	1089.50	1921.10	179.277	0
12220	4.33	3.14	0.00	1089.68	1921.32	179.283	0
12225	4.32	3.14	0.00	1089.75	1921.43	179.287	0
12230	4.32	3.14	0.00	1089.67	1921.71	179.292	0
12235	4.33	3.13	0.00	1089.83	1921.24	179.297	0
12240	4.32	3.14	0.00	1089.62	1921.28	179.303	0
12245	4.32	3.14	0.00	1089.60	1921.22	179.307	0
12250	4.33	3.16	0.00	1089.69	1920.86	179.314	0
12255	4.32	3.14	0.00	1089.88	1921.40	179.317	0
12260	4.32	3.13	0.00	1089.57	1921.43	179.322	0
12265	4.34	3.14	0.00	1089.51	1921.56	179.327	0
12270	4.34	3.17	0.00	1089.30	1920.85	179.334	0
12275	4.31	3.15	0.00	1089.39	1921.16	179.337	0
12280	4.34	3.14	0.00	1089.42	1921.41	179.343	0
12285	4.33	3.13	0.00	1089.62	1921.39	179.347	0
12290	4.31	3.16	0.00	1089.26	1921.30	179.354	0
12295	4.32	3.14	0.00	1089.64	1921.32	179.357	0
12300	4.31	3.11	0.00	1089.49	1921.42	179.365	0
12305	4.33	3.14	0.00	1089.68	1921.42	179.367	0
12310	4.32	3.14	0.00	1089.88	1921.28	179.373	0
12315	4.31	3.14	0.00	1089.71	1921.14	179.377	0
12320	4.31	3.12	0.00	1089.36	1921.62	179.385	0
12325	4.32	3.15	0.00	1089.79	1921.42	179.387	0
12330	4.33	3.15	0.00	1089.66	1921.51	179.393	0
12335	4.32	3.15	0.00	1089.53	1921.72	179.397	0
12340	4.31	3.14	0.00	1089.70	1921.44	179.403	0
12345	4.32	3.14	0.00	1089.61	1921.77	179.408	0
12350	4.32	3.15	0.00	1089.34	1921.23	179.413	0
12355	4.32	3.15	0.00	1089.37	1921.85	179.418	0
12360	4.32	3.13	0.00	1089.54	1921.50	179.422	0
12365	4.33	3.14	0.00	1089.41	1921.65	179.427	0
12370	4.32	3.14	0.00	1089.55	1921.47	179.432	0
12375	4.32	3.14	0.00	1089.62	1921.38	179.438	0
12380	4.32	3.14	0.00	1089.70	1921.65	179.442	0
12385	4.33	3.14	0.00	1089.57	1921.51	179.447	0
12390	4.31	3.14	0.00	1089.60	1921.32	179.452	0
12395	4.33	3.12	0.00	1089.66	1921.23	179.458	0
12400	4.32	3.14	0.00	1089.70	1921.35	179.462	0
12405	4.33	3.15	0.00	1090.07	1921.49	179.469	0
12410	4.32	3.14	0.00	1089.81	1920.99	179.472	0
12415	4.33	3.14	0.00	1089.43	1921.30	179.478	0
12420	4.33	3.15	0.00	1089.50	1921.39	179.482	0
12425	4.33	3.15	0.00	1089.64	1921.32	179.489	0
12430	4.32	3.15	0.00	1089.74	1921.27	179.492	0
12435	4.34	3.15	0.00	1089.94	1921.42	179.499	0
12440	4.32	3.13	0.00	1089.66	1921.56	179.502	0
12445	4.32	3.14	0.00	1089.84	1921.36	179.508	0
12450	4.32	3.14	0.00	1089.58	1921.46	179.512	0
12455	4.34	3.14	0.00	1089.75	1921.62	179.519	0
12460	4.32	3.14	0.00	1089.44	1921.32	179.522	0
12465	4.33	3.14	0.00	1089.35	1921.23	179.528	0
12470	4.32	3.15	0.00	1089.76	1921.57	179.532	0
12475	4.31	3.13	0.00	1089.48	1921.50	179.539	0
12480	4.33	3.14	0.00	1089.52	1921.58	179.542	0
12485	4.31	3.13	0.00	1089.42	1921.85	179.550	0
12490	4.33	3.14	0.00	1089.62	1921.50	179.552	0
12495	4.32	3.15	0.00	1089.71	1921.31	179.558	0
12500	4.32	3.14	0.00	1089.81	1921.41	179.562	0
12505	4.33	3.14	0.00	1089.84	1921.33	179.567	0
12510	4.32	3.16	0.00	1089.91	1921.20	179.572	0
12515	4.34	3.15	0.00	1089.96	1921.31	179.577	0
12520	4.34	3.15	0.00	1089.36	1921.45	179.583	0
12525	4.33	3.14	0.00	1089.59	1921.29	179.587	0
12530	4.33	3.15	0.00	1089.82	1921.21	179.592	0
12535	4.33	3.14	0.00	1089.81	1921.39	179.597	0
12540	4.33	3.12	0.00	1089.90	1921.31	179.603	0
12545	4.32	3.14	0.00	1089.68	1921.76	179.607	0
12550	4.32	3.14	0.00	1089.76	1921.15	179.613	0
12555	4.31	3.13	0.00	1089.95	1921.38	179.617	0
12560	4.32	3.14	0.00	1089.78	1921.47	179.624	0
12565	4.32	3.15	0.00	1089.72	1921.34	179.627	0
12570	4.31	3.17	0.00	1089.84	1921.49	179.633	0
12575	4.32	3.13	0.00	1090.15	1921.39	179.637	0
12580	4.32	3.14	0.00	1089.84	1921.50	179.643	0
12585	4.32	3.16	0.00	1089.89	1921.59	179.647	0
12590	4.33	3.15	0.00	1089.50	1921.42	179.654	0
12595	4.31	3.15	0.00	1089.76	1921.25	179.657	0
12600	4.32	3.13	0.00	1089.58	1921.59	179.663	0
12605	4.32	3.14	0.00	1089.80	1921.45	179.667	0
12610	4.34	3.13	0.00	1089.82	1920.95	179.674	0
12615	4.31	3.14	0.00	1089.71	1921.05	179.677	0
12620	4.34	3.16	0.00	1090.34	1921.68	179.685	0
12625	4.32	3.14	0.00	1089.84	1921.31	179.687	0
12630	4.32	3.12	0.00	1090.10	1921.28	179.693	0
12635	4.31	3.13	0.00	1089.68	1921.48	179.697	0
12640	4.33	3.14	0.00	1089.53	1921.56	179.705	0
12645	4.32	3.15	0.00	1089.56	1921.43	179.707	0
12650	4.32	3.15	0.00	1089.65	1921.27	179.713	0
12655	4.33	3.15	0.00	1089.52	1921.48	179.718	0
12660	4.31	3.13	0.00	1089.68	1921.42	179.722	0
12665	4.33	3.14	0.00	1089.92	1921.35	179.727	0
12670	4.32	3.16	0.00	1089.80	1921.49	179.732	0
12675	4.32	3.15	0.00	1089.71	1921.13	179.737	0
12680	4.33	3.14	0.00	1089.94	1921.13	179.742	0
12685	4.31	3.14	0.00	1089.95	1921.11	179.747	0
12690	4.31	3.13	0.00	1089.75	1921.20	179.752	0
12695	4.32	3.13	0.00	1089.81	1921.44	179.758	0
12700	4.33	3.14	0.00	1089.59	1921.29	179.762	0
12705	4.32	3.13	0.00	1089.58	1921.66	179.768	0
12710	4.32	3.15	0.00	1089.58	1921.50	179.772	0
12715	4.32	3.16	0.00	1089.89	1921.26	179.777	0
12720	4.30	3.14	0.00	1089.91	1921.15	179.782	0
12725	4.32	3.14	0.00	1089.85	1921.66	179.789	0
12730	4.31	3.15	0.00	1090.04	1921.30	179.792	0
12735	4.31	3.12	0.00	1089.75	1920.70	179.799	0
12735	4.31	3.14	0.00	1089.77	1921.34	179.759	0
12740	4.33	3.14	0.00	1089.78	1920.93	179.764	0
12745	4.33	3.15	0.00	1089.84	1921.11	179.769	0
12750	4.32	3.13	0.00	1089.79	1921.04	179.774	0
12755	4.31	3.15	0.00	1089.80	1921.20	179.779	0
12760	4.31	3.14	0.00	1090.08	1920.77	179.784	0
12765	4.32	3.15	0.00	1089.81	1921.22	179.789	0
12770	4.31	3.14	0.00	1089.89	1921.02	179.796	0
12775	4.35	3.12	0.00	1089.88	1921.38	179.801	0
12780	4.33	3.14	0.00	1089.71	1920.96	179.804	0
12785	4.31	3.14	0.00	1089.67	1921.05	179.809	0
12790	4.30	3.15	0.00	1089.79	1921.29	179.814	0
12795	4.32	3.14	0.00	1089.75	1921.16	179.819	0
12800	4.32	3.14	0.00	1089.87	1920.91	179.824	0
12805	4.30	3.13	0.00	1089.65	1921.13	179.830	0
12810	4.30	3.14	0.00	1089.42	1921.23	179.833	0
12815	4.31	3.15	0.00	1089.68	1921.23	179.839	0
12820	4.32	3.14	0.00	1089.54	1921.58	179.843	0
12825	4.32	3.15	0.00	1090.01	1921.09	179.850	0
12830	4.32	3.13	0.00	1089.85	1921.05	179.854	0
12835	4.33	3.13	0.00	1089.62	1921.35	179.860	0
12840	4.33	3.13	0.00	1089.56	1921.35	179.863	0
12845	4.32	3.14	0.00	1089.82	1921.45	179.869	0
12850	4.32	3.15	0.00	1089.77	1921.29	179.873	0
12855	4.31	3.14	0.00	1089.89	1921.18	179.880	0
12860	4.31	3.14	0.00	1089.74	1921.15	179.883	0
12865	4.32	3.14	0.00	1089.91	1921.18	179.889	0
12870	4.32	3.15	0.00	1090.10	1921.69	179.893	0
12875	4.32	3.14	0.00	1089.83	1921.55	179.899	0
12880	4.32	3.14	0.00	1090.03	1921.37	179.904	0
12885	4.29	3.14	0.00	1090.28	1921.18	179.910	0
12890	4.31	3.15	0.00	1089.76	1921.35	179.914	0
12895	4.34	3.13	0.00	1089.77	1921.96	179.921	0
12900	4.32	3.14	0.00	1089.89	1921.60	179.924	0
12905	4.31	3.14	0.00	1089.58	1921.36	179.929	0
12910	4.32	3.14	0.00	1089.74	1921.65	179.934	0
12915	4.32	3.14	0.00	1090.00	1921.61	179.939	0
[truncated: 4,786 more rows]
