# Supplementary material for: Structural characterization of the saxitoxin-targeting APTSTX1 aptamer using optical tweezers and molecular dynamics simulations
Source: PLoS One. 2019 Nov 7;14(11):e0222468. doi: 10.1371/journal.pone.0222468 (PMC6837747; doi:10.1371/journal.pone.0222468)
Supplement: S1 File — Data repository, aptamer control condition and aptamer under SXT. (ZIP) [file pone.0222468.s005.zip › toxin/toxin/August/180815/1aA.txt]

#Begin Write:
CycleCount/n	X_force	Y_force	Z_force	A_dist-Y	B_dist-Y	time(sec)	Status
0	0.35	-4.96	1.49	977.19	1807.43	1781.984	1
100	0.18	-4.97	1.41	977.43	1807.43	1782.074	1
200	0.39	-5.30	1.39	977.30	1807.44	1782.214	1
300	0.09	-4.96	1.34	977.46	1807.36	1782.313	1
400	0.06	-4.82	1.23	977.36	1807.24	1782.411	1
500	0.09	-4.81	1.36	977.41	1807.74	1782.513	1
600	0.27	-4.94	1.25	977.40	1807.56	1782.615	1
700	-0.12	-4.98	1.29	977.24	1807.32	1782.713	1
800	0.02	-5.34	1.31	977.41	1807.59	1782.811	1
900	0.21	-5.11	1.26	977.53	1807.38	1782.917	1
1000	0.38	-5.41	1.46	977.49	1807.31	1783.009	1
1100	-0.05	-4.82	1.48	977.29	1807.15	1783.122	1
1200	-0.01	-4.90	1.42	977.19	1807.64	1783.214	1
1300	-0.30	-5.10	1.46	977.38	1807.44	1783.321	1
1400	0.02	-4.92	1.25	977.30	1807.60	1783.408	1
1500	-0.20	-4.97	1.57	977.13	1807.20	1783.515	1
1600	0.04	-5.25	1.46	977.69	1807.46	1783.617	1
1700	0.23	-5.27	1.60	977.21	1807.26	1783.714	1
1800	0.26	-5.43	1.74	976.94	1807.12	1783.822	1
1900	0.00	-5.22	1.50	977.25	1807.75	1783.919	1
2000	0.03	-5.08	1.48	977.36	1807.46	1784.001	1
2100	0.28	-5.04	1.32	977.48	1807.23	1784.120	1
2200	-0.12	-5.20	1.37	977.36	1807.27	1784.221	1
2300	0.26	-4.77	1.27	977.49	1807.43	1784.322	1
2400	0.27	-4.89	1.57	977.18	1807.61	1784.419	1
2500	0.18	-4.88	1.43	977.64	1807.10	1784.519	1
2600	-0.07	-4.81	1.35	977.63	1807.21	1784.621	1
2700	0.00	-4.69	1.38	977.39	1807.49	1784.718	1
2800	0.18	-4.86	1.45	977.27	1807.21	1784.821	1
2900	0.26	-4.83	1.54	977.15	1807.32	1784.915	1
3000	0.12	-4.85	1.32	977.30	1807.41	1785.013	1
3100	0.55	-4.45	0.87	977.46	1807.22	1785.122	1
3200	0.09	-4.60	1.40	977.14	1807.08	1785.215	1
3300	0.01	-4.73	1.28	977.46	1807.38	1785.317	1
3400	-0.22	-4.67	1.28	977.34	1806.74	1785.421	1
3500	-0.30	-4.75	1.21	977.34	1807.05	1785.521	1
3600	0.04	-4.79	1.44	977.46	1807.04	1785.614	1
3700	0.36	-4.67	1.17	977.32	1807.19	1785.712	1
3800	0.16	-5.18	1.37	977.32	1807.29	1785.818	1
3900	-0.07	-5.30	1.60	977.55	1807.29	1785.920	1
4000	0.27	-4.80	1.19	977.51	1807.33	1786.021	1
4100	-0.20	-4.62	1.25	977.48	1806.95	1786.120	1
4200	0.02	-5.02	1.28	977.82	1807.09	1786.220	1
4300	0.36	-4.75	1.34	977.44	1807.06	1786.322	1
4400	0.11	-4.79	1.51	977.66	1807.29	1786.421	1
4500	0.04	-4.73	1.26	977.60	1807.01	1786.513	1
4600	0.20	-4.75	1.43	977.83	1806.90	1786.612	1
4700	0.11	-5.59	1.44	977.92	1807.36	1786.721	1
4800	0.30	-4.92	1.35	977.85	1806.90	1786.821	1
4900	-0.07	-4.24	1.40	977.49	1807.04	1786.919	1
5000	0.21	-4.02	1.37	977.58	1806.98	1787.019	1
5100	-0.58	-4.46	1.23	978.06	1807.15	1787.123	1
5200	0.10	-4.53	1.20	977.70	1807.38	1787.211	1
5300	0.32	-4.74	1.48	977.70	1807.35	1787.314	1
5400	0.01	-4.90	1.36	977.64	1807.61	1787.422	1
5500	-0.07	-4.78	1.31	977.77	1807.50	1787.512	1
5600	0.26	-4.69	1.40	977.75	1807.46	1787.619	1
5700	0.22	-4.52	1.32	977.42	1807.55	1787.718	1
5800	0.28	-4.46	1.25	977.61	1807.57	1787.812	1
5900	0.45	-4.62	1.31	977.85	1807.59	1787.919	1
6000	-0.05	-4.73	1.26	977.77	1807.85	1788.022	1
6100	0.21	-4.87	1.52	977.66	1807.40	1788.113	1
6200	0.09	-4.44	1.30	977.63	1807.09	1788.215	1
6300	0.32	-4.29	1.04	978.00	1807.21	1788.322	1
6400	0.00	-4.56	1.24	977.56	1807.04	1788.410	1
6500	0.24	-4.56	1.25	977.69	1807.27	1788.516	1
6600	0.11	-4.43	1.15	977.43	1807.18	1788.621	1
6700	0.44	-4.54	1.44	977.74	1807.25	1788.720	1
6800	-0.03	-4.72	1.28	977.63	1807.55	1788.820	1
6900	0.04	-4.50	1.31	977.59	1807.44	1788.909	1
7000	0.39	-4.73	1.49	977.85	1807.41	1789.022	1
7100	0.21	-4.40	1.39	977.40	1807.50	1789.112	1
7200	-0.04	-4.35	1.35	977.51	1807.26	1789.214	1
7300	0.14	-4.40	1.27	977.43	1807.54	1789.321	1
7400	-0.07	-4.19	1.21	977.64	1807.19	1789.419	1
7500	0.09	-4.44	1.31	977.67	1807.63	1789.520	1
7600	-0.00	-4.35	1.21	977.42	1807.44	1789.610	1
7700	0.06	-4.27	1.20	977.66	1807.32	1789.711	1
7800	0.00	-4.48	1.47	977.62	1807.29	1789.821	1
7900	-0.33	-4.19	1.28	977.48	1807.03	1789.919	1
8000	-0.03	-4.10	1.24	977.49	1807.43	1790.019	1
8100	-0.27	-4.15	1.21	977.72	1807.04	1790.120	1
8200	0.45	-4.45	1.49	977.37	1807.18	1790.222	1
8300	-0.19	-4.43	1.08	977.77	1807.04	1790.323	1
8400	0.20	-4.82	1.48	977.46	1807.25	1790.420	1
8500	0.28	-4.38	1.19	977.29	1807.17	1790.522	1
8600	0.46	-4.23	1.40	977.32	1807.21	1790.619	1
8700	0.46	-4.31	1.39	977.74	1806.95	1790.721	1
8800	0.34	-4.32	1.34	977.41	1807.15	1790.819	1
8900	0.25	-4.47	1.48	977.84	1806.93	1790.922	1
9000	0.11	-4.29	1.29	977.72	1807.04	1791.020	1
9100	0.76	-4.25	1.57	977.38	1807.36	1791.122	1
9200	-0.05	-4.22	1.26	977.41	1807.13	1791.217	1
9300	0.19	-4.15	1.39	977.60	1807.68	1791.319	1
9400	0.11	-4.10	1.23	977.85	1807.06	1791.418	1
9500	0.12	-4.21	1.23	977.75	1807.50	1791.509	1
9600	-0.14	-4.18	1.14	977.92	1807.42	1791.619	1
9700	0.05	-4.10	1.20	977.82	1807.40	1791.721	1
9800	0.42	-4.73	1.37	977.64	1806.78	1791.823	1
9900	0.02	-4.22	1.23	977.57	1807.03	1791.920	1
10000	-0.20	-4.34	1.70	977.52	1807.44	1792.021	1
10100	0.63	-4.02	1.39	977.78	1807.56	1792.122	1
10200	0.19	-4.05	1.36	977.82	1807.34	1792.212	1
10300	0.12	-4.27	1.15	977.79	1807.20	1792.319	1
10400	0.32	-4.20	1.25	977.88	1807.32	1792.415	1
10500	0.20	-4.42	1.38	977.92	1807.28	1792.520	1
10600	-0.02	-4.37	1.13	977.82	1807.01	1792.619	1
10700	0.24	-4.42	1.46	977.80	1807.63	1792.722	1
10800	0.34	-4.50	1.35	978.00	1807.29	1792.818	1
10900	-0.11	-4.00	0.92	977.73	1807.30	1792.923	1
11000	0.44	-4.33	1.47	977.91	1807.07	1793.023	1
11100	0.38	-5.03	1.54	977.91	1807.57	1793.118	1
11200	0.49	-5.29	1.51	977.99	1807.45	1793.220	1
11300	0.38	-5.27	1.53	977.94	1807.22	1793.314	1
11400	0.23	-4.71	1.44	977.87	1807.44	1793.417	1
11500	0.24	-5.06	1.44	977.91	1807.43	1793.517	1
11600	0.36	-4.95	1.49	978.05	1807.39	1793.621	1
11700	-0.02	-4.39	1.32	977.77	1807.71	1793.714	1
11800	0.20	-4.29	1.25	977.90	1807.89	1793.816	1
11900	0.35	-4.59	1.34	977.73	1807.90	1793.923	1
12000	-0.03	-4.56	1.49	977.97	1807.81	1794.019	1
12100	0.07	-4.39	1.36	977.78	1807.94	1794.120	1
12200	-0.06	-4.46	1.31	977.65	1807.79	1794.211	1
12300	0.08	-4.52	1.38	977.97	1807.67	1794.316	1
12400	0.54	-4.37	1.28	977.99	1808.13	1794.421	1
12500	0.27	-4.50	1.50	977.70	1807.90	1794.520	1
12600	0.15	-4.35	1.22	977.91	1807.74	1794.619	1
12700	-0.40	-4.64	1.13	977.64	1807.59	1794.720	1
12800	0.09	-5.05	1.51	977.70	1807.81	1794.809	1
12900	-0.01	-4.46	1.23	977.81	1807.48	1794.917	1
13000	0.22	-4.47	1.17	978.02	1807.68	1795.021	1
13100	-0.39	-4.54	1.71	979.18	1807.41	1795.123	1
13200	0.07	-4.50	1.32	977.99	1807.95	1795.214	1
13300	-0.04	-4.45	1.39	977.73	1808.01	1795.321	1
13440	0.22	-4.62	1.41	977.87	1808.18	1795.381	1
13445	0.06	-4.70	1.41	977.77	1807.70	1795.385	1
13450	-0.03	-4.68	1.61	977.63	1807.93	1795.391	1
13455	0.20	-4.58	1.48	977.78	1807.72	1795.396	1
13460	-0.17	-4.62	1.38	977.71	1807.75	1795.401	1
13465	0.36	-4.45	1.12	977.78	1807.82	1795.405	1
13470	-0.28	-4.66	1.33	977.85	1808.00	1795.411	1
13475	-0.20	-4.66	1.61	977.92	1808.10	1795.416	1
13480	0.17	-4.70	1.30	977.86	1807.78	1795.421	1
13485	0.17	-4.65	1.31	977.70	1808.01	1795.426	1
13490	0.20	-4.41	1.00	977.83	1807.61	1795.431	1
13495	0.08	-4.69	1.54	978.02	1807.96	1795.436	1
13500	-0.21	-4.64	1.30	977.77	1807.83	1795.442	1
13505	0.24	-4.64	1.25	977.82	1807.99	1795.446	1
13510	0.13	-4.88	1.51	977.77	1807.93	1795.451	1
13515	-0.03	-4.99	1.44	977.68	1808.08	1795.456	1
13520	-0.27	-5.03	1.26	977.52	1808.02	1795.461	1
13525	0.19	-5.00	1.37	977.59	1808.05	1795.466	1
13530	0.32	-4.98	1.43	977.59	1807.93	1795.471	1
13535	0.19	-5.05	1.54	977.63	1807.94	1795.476	1
13540	-0.42	-5.05	1.42	977.80	1807.72	1795.481	1
13545	-0.18	-5.10	1.48	977.90	1807.91	1795.486	1
13550	0.19	-5.18	1.71	977.41	1807.68	1795.491	1
13555	0.35	-4.78	1.41	977.63	1807.65	1795.496	1
13560	0.06	-4.97	1.72	977.62	1807.65	1795.501	1
13565	0.16	-4.82	1.40	977.33	1808.00	1795.506	1
13570	-0.18	-4.97	1.57	977.56	1808.07	1795.511	1
13575	-0.01	-4.92	1.29	977.62	1808.13	1795.517	1
13580	-0.28	-5.08	1.22	977.62	1807.77	1795.520	463
13585	0.41	-5.08	1.26	977.70	1808.06	1795.526	1001
13590	-0.08	-5.19	1.36	977.34	1807.95	1795.530	1001
13595	-0.01	-5.06	1.60	977.68	1808.04	1795.537	1001
13600	0.31	-5.08	1.85	977.77	1807.69	1795.540	1001
13605	0.13	-5.06	1.24	977.72	1807.90	1795.546	1001
13610	0.45	-4.89	1.26	977.92	1807.76	1795.550	1001
13615	0.30	-4.84	1.48	977.82	1808.27	1795.557	1031
13620	0.14	-4.83	1.21	977.94	1808.34	1795.560	1031
13625	0.33	-4.69	1.07	977.34	1808.82	1795.568	1031
13630	-0.05	-4.86	1.30	977.75	1808.51	1795.571	1031
13635	0.19	-5.28	0.88	979.58	1809.38	1795.578	1031
13640	-0.22	-5.23	1.53	979.24	1810.25	1795.581	1031
13645	0.21	-5.05	1.15	979.79	1810.40	1795.587	1031
13650	0.28	-5.05	1.42	980.00	1810.50	1795.591	1031
13655	0.21	-5.13	1.47	980.68	1810.56	1795.596	1031
13660	0.21	-5.33	1.44	980.56	1810.69	1795.601	1031
13665	0.04	-5.21	1.31	980.31	1811.04	1795.606	1031
13670	0.14	-5.09	1.35	980.53	1811.42	1795.611	1031
13675	0.22	-5.23	1.13	981.34	1812.13	1795.616	1031
13680	0.07	-5.52	1.27	982.33	1813.18	1795.621	1031
13685	0.32	-5.51	1.33	982.02	1813.23	1795.626	1031
13690	0.66	-5.56	1.61	982.25	1813.29	1795.632	1031
13695	-0.02	-5.45	1.16	982.10	1813.32	1795.636	1031
13700	0.20	-5.48	1.22	982.18	1813.58	1795.641	1031
13705	0.30	-5.64	1.27	982.83	1814.19	1795.646	1031
13710	0.50	-5.79	1.21	984.42	1815.93	1795.652	1031
13715	0.02	-5.75	1.28	984.70	1815.68	1795.655	1031
13720	0.33	-5.91	1.38	984.52	1815.98	1795.662	1031
13725	0.06	-6.01	1.33	984.23	1815.87	1795.665	1031
13730	0.38	-6.12	1.18	985.57	1817.03	1795.671	1031
13735	0.10	-6.16	1.66	985.52	1817.46	1795.675	1031
13740	0.52	-6.25	0.93	986.48	1818.20	1795.683	1031
13745	0.17	-6.32	1.24	986.65	1818.32	1795.686	1031
13750	0.39	-6.35	1.38	986.75	1818.50	1795.691	1031
13755	0.08	-6.49	1.57	986.80	1818.29	1795.696	1031
13760	0.28	-6.53	1.34	988.06	1819.57	1795.703	1031
13765	0.30	-6.51	1.38	988.09	1819.66	1795.706	1031
13770	-0.12	-6.45	1.18	988.14	1820.21	1795.711	1031
13775	0.79	-6.35	1.23	988.12	1820.02	1795.716	1031
13780	0.53	-6.55	1.30	989.06	1820.57	1795.721	1031
13785	0.22	-6.75	1.30	989.67	1821.38	1795.726	1031
13790	0.85	-6.70	1.03	989.83	1822.21	1795.731	1031
13795	0.51	-7.03	1.42	990.38	1822.38	1795.736	1031
13800	0.71	-7.06	1.46	990.37	1822.08	1795.741	1031
13805	-0.01	-7.13	1.57	990.31	1822.05	1795.746	1031
13810	0.26	-6.96	1.47	990.60	1822.81	1795.750	1031
13815	0.46	-7.29	0.99	991.81	1823.69	1795.756	1031
13820	0.63	-7.16	0.98	991.89	1823.57	1795.761	1031
13825	-0.07	-7.25	1.41	991.92	1823.82	1795.767	1031
13830	0.77	-7.23	1.35	991.95	1823.97	1795.770	1031
13835	0.23	-7.41	1.32	993.10	1824.94	1795.776	1031
13840	0.80	-7.34	1.58	993.42	1825.37	1795.780	1031
13845	1.03	-7.03	1.40	993.75	1825.83	1795.788	1031
13850	0.70	-7.22	1.67	994.19	1825.97	1795.790	1031
13855	0.53	-6.58	1.33	994.33	1825.87	1795.796	1031
13860	0.32	-6.56	1.45	994.27	1826.29	1795.801	1031
13865	0.44	-6.89	1.46	995.18	1827.11	1795.807	1031
13870	0.47	-6.88	1.25	995.62	1828.17	1795.811	1031
13875	0.60	-6.73	1.20	995.63	1827.65	1795.816	1031
13880	0.44	-6.90	1.38	995.75	1827.91	1795.821	1031
13885	0.98	-6.61	1.12	996.23	1828.30	1795.828	1031
13890	0.60	-6.67	1.11	995.86	1827.70	1795.831	1031
13895	1.00	-7.14	1.47	997.03	1829.14	1795.837	1031
13900	0.51	-7.44	1.50	997.89	1829.68	1795.841	1031
13905	0.84	-7.34	1.40	998.32	1830.09	1795.846	1031
13910	0.34	-7.28	1.15	998.96	1830.30	1795.851	1031
13915	0.21	-7.47	1.45	998.87	1830.33	1795.856	1031
13920	0.42	-7.45	1.28	999.09	1830.44	1795.861	1031
13925	0.86	-7.42	1.55	999.08	1830.33	1795.865	1031
13930	0.49	-7.74	1.45	1000.32	1831.93	1795.872	1031
13935	0.56	-7.69	1.19	1000.33	1831.71	1795.875	1031
13940	0.66	-7.83	1.61	1000.37	1831.68	1795.882	1031
13945	0.95	-7.76	1.55	1000.67	1831.80	1795.885	1031
13950	0.17	-8.01	1.49	1001.74	1833.84	1795.892	1031
13955	0.10	-8.00	1.47	1001.86	1833.38	1795.895	1031
13960	0.41	-7.96	1.43	1002.57	1834.13	1795.901	1031
13965	0.19	-8.19	1.64	1002.71	1834.48	1795.905	1031
13970	-0.22	-8.29	1.43	1003.20	1835.30	1795.913	1031
13975	1.26	-8.15	1.46	1003.34	1834.77	1795.917	1031
13980	0.69	-8.22	1.36	1003.66	1835.07	1795.922	1031
13985	0.60	-8.33	1.70	1003.42	1835.03	1795.926	1031
13990	0.58	-8.15	1.48	1003.86	1835.49	1795.931	1031
13995	0.26	-7.71	1.47	1004.55	1836.17	1795.936	1031
14000	0.64	-7.57	1.37	1004.77	1836.29	1795.941	1031
14005	0.40	-7.35	1.39	1004.52	1836.43	1795.946	1031
14010	0.61	-7.53	1.21	1004.94	1836.66	1795.951	1031
14015	0.68	-7.85	1.30	1005.14	1836.89	1795.956	1031
14020	0.71	-7.74	1.16	1005.45	1837.30	1795.961	1031
14025	0.30	-8.26	1.31	1006.93	1838.80	1795.967	1031
14030	0.74	-8.02	1.69	1007.06	1839.12	1795.971	1031
14035	0.73	-7.96	1.33	1006.79	1838.93	1795.976	1031
14040	0.76	-8.03	1.30	1006.84	1838.96	1795.980	1031
14045	0.76	-8.04	1.31	1008.19	1840.86	1795.987	1031
14050	0.71	-8.47	1.31	1008.42	1840.71	1795.991	1031
14055	0.84	-8.21	1.38	1008.22	1841.01	1795.996	1031
14060	0.56	-8.05	1.36	1008.26	1840.75	1796.000	1031
14065	0.02	-8.27	1.17	1009.61	1841.97	1796.008	1031
14070	0.67	-8.54	1.38	1009.79	1842.51	1796.010	1031
14075	0.48	-8.67	1.34	1010.13	1842.02	1796.016	1031
14080	0.85	-8.77	1.43	1010.23	1842.22	1796.021	1031
14085	0.46	-8.48	1.16	1011.31	1841.19	1796.028	1031
14090	0.30	-8.70	1.63	1011.51	1841.98	1796.031	1031
14095	0.58	-8.85	1.47	1011.58	1842.08	1796.036	1031
14100	0.54	-8.93	1.60	1011.56	1841.94	1796.041	1031
14105	0.30	-8.95	1.44	1012.34	1842.92	1796.046	1031
14110	0.91	-9.03	1.65	1013.46	1843.66	1796.051	1031
14115	0.67	-8.91	1.56	1013.24	1843.56	1796.056	1031
14120	0.60	-9.01	1.55	1013.16	1843.65	1796.061	1031
14125	0.32	-9.16	1.49	1013.70	1844.04	1796.066	1031
14130	0.58	-9.41	1.74	1014.81	1845.38	1796.071	1031
14135	1.26	-9.56	1.95	1015.05	1845.50	1796.076	1031
14140	0.52	-9.84	1.59	1015.64	1846.15	1796.082	1031
14145	0.76	-9.66	1.51	1015.67	1846.03	1796.085	1031
14150	0.81	-9.50	1.72	1015.43	1846.30	1796.091	1031
14155	0.52	-9.43	1.60	1015.60	1846.14	1796.095	1031
14160	-0.29	-9.68	1.65	1016.94	1847.66	1796.103	1031
14165	1.06	-9.51	1.63	1016.71	1847.65	1796.105	1031
14170	0.52	-9.49	1.88	1016.74	1847.90	1796.113	1031
14175	0.52	-9.19	1.83	1016.80	1848.21	1796.116	1031
14180	0.78	-9.38	1.85	1018.39	1848.77	1796.121	1031
14185	0.89	-9.46	1.64	1018.51	1849.34	1796.126	1031
14190	1.29	-9.45	1.59	1019.23	1849.19	1796.133	1031
14195	0.44	-9.38	1.23	1019.00	1849.41	1796.136	1031
14200	0.83	-9.48	1.53	1019.01	1849.56	1796.141	1031
14205	0.78	-9.34	1.59	1019.25	1849.49	1796.146	1031
14210	0.99	-9.57	1.76	1019.83	1850.01	1796.151	1031
14215	0.90	-9.51	1.55	1020.96	1850.78	1796.156	1031
14220	0.31	-9.71	2.01	1021.11	1851.05	1796.161	1031
14225	1.04	-9.54	1.55	1021.03	1851.21	1796.166	1031
14230	0.76	-9.73	1.78	1021.45	1851.56	1796.171	1031
14235	1.11	-9.82	1.48	1022.29	1852.50	1796.177	1031
14240	0.94	-9.99	1.69	1022.44	1852.56	1796.181	1031
14245	0.88	-9.94	1.65	1022.70	1852.62	1796.186	1031
14250	0.91	-10.26	1.72	1022.76	1852.64	1796.190	1031
14255	0.45	-10.02	1.63	1022.74	1852.47	1796.197	1031
14260	0.81	-10.06	1.75	1022.82	1852.59	1796.200	1031
14265	0.82	-10.27	1.80	1024.13	1853.75	1796.206	1031
14270	1.04	-10.19	1.52	1024.33	1854.10	1796.210	1031
14275	0.84	-10.55	1.91	1025.32	1855.68	1796.217	1031
14280	1.21	-10.65	1.88	1025.44	1855.66	1796.220	1031
14285	0.97	-10.59	1.77	1025.19	1855.44	1796.226	1031
14290	0.83	-10.51	1.55	1025.07	1855.25	1796.231	1031
14295	0.06	-11.02	2.10	1026.78	1857.35	1796.238	1031
14300	1.05	-10.89	1.80	1027.27	1856.73	1796.241	1031
14305	1.50	-10.68	1.64	1026.92	1856.05	1796.248	1031
14310	0.95	-10.85	1.75	1027.10	1856.46	1796.251	1031
14315	0.86	-11.10	1.72	1028.09	1857.56	1796.256	1031
14320	0.84	-11.29	1.68	1028.51	1858.38	1796.261	1031
14325	0.47	-11.40	1.74	1028.88	1858.46	1796.266	1031
14330	1.17	-11.44	2.05	1029.53	1859.06	1796.271	1031
14335	0.69	-11.39	1.82	1029.34	1859.10	1796.276	1031
14340	0.93	-11.27	1.82	1029.40	1858.90	1796.281	1031
14345	1.53	-11.34	2.01	1029.66	1859.03	1796.286	1031
14350	1.20	-11.22	1.60	1030.76	1860.31	1796.291	1031
14355	0.70	-11.03	1.88	1030.91	1860.33	1796.296	1031
14360	1.29	-11.25	1.63	1030.81	1860.03	1796.302	1031
14365	0.35	-11.19	1.91	1030.93	1860.51	1796.305	1031
14370	1.05	-10.92	1.80	1031.51	1861.05	1796.311	1031
14375	0.60	-11.29	1.94	1031.68	1860.64	1796.315	1031
14380	0.99	-11.30	2.00	1032.89	1862.08	1796.323	1031
14385	1.37	-11.41	1.94	1033.09	1861.95	1796.325	1031
14390	1.09	-11.60	1.86	1033.22	1862.03	1796.331	1031
14395	0.49	-11.71	1.87	1033.10	1861.96	1796.336	1031
14400	0.45	-11.89	1.97	1034.66	1863.38	1796.343	1031
14405	0.76	-12.10	2.12	1034.69	1863.69	1796.346	1031
14410	1.23	-12.07	2.18	1034.84	1863.53	1796.352	1031
14415	1.20	-11.94	1.95	1034.71	1863.42	1796.356	1031
14420	1.31	-11.94	1.93	1036.00	1864.62	1796.362	1031
14425	1.61	-12.02	2.12	1036.59	1865.31	1796.366	1031
14430	1.11	-12.08	1.80	1036.53	1865.08	1796.371	1031
14435	0.67	-12.43	2.16	1036.61	1865.14	1796.376	1031
14440	1.54	-12.07	1.95	1037.15	1864.66	1796.381	1031
14445	1.26	-12.14	2.04	1037.81	1864.65	1796.386	1031
14450	1.47	-12.26	1.98	1037.93	1864.78	1796.391	1031
14455	1.13	-12.40	2.21	1038.02	1864.91	1796.396	1031
14460	1.31	-12.46	2.26	1038.17	1865.10	1796.401	1031
14465	1.29	-12.36	2.11	1038.00	1865.01	1796.406	1031
14470	0.98	-12.27	2.16	1038.12	1864.62	1796.410	1031
14475	1.08	-12.22	1.80	1038.09	1864.77	1796.416	1031
14480	1.30	-12.18	2.02	1037.93	1865.02	1796.420	1031
14485	1.22	-12.12	2.04	1037.99	1864.62	1796.426	1031
14490	0.96	-12.05	2.15	1038.27	1864.95	1796.431	1031
14495	1.07	-12.16	1.98	1038.02	1864.80	1796.436	1031
14500	1.03	-12.14	2.08	1038.17	1864.68	1796.440	1031
14505	1.27	-12.09	2.09	1038.10	1864.91	1796.446	1031
14510	1.36	-12.13	2.03	1038.21	1865.16	1796.450	1031
14515	0.84	-12.31	2.06	1038.09	1865.10	1796.456	1031
14520	1.35	-12.10	2.06	1038.02	1865.04	1796.461	1031
14525	1.43	-11.83	1.87	1038.24	1864.98	1796.466	1031
14530	1.06	-11.78	1.89	1038.49	1864.79	1796.471	1031
14535	1.18	-11.95	2.51	1038.25	1864.42	1796.478	1031
14540	0.96	-11.63	1.92	1038.20	1865.05	1796.481	1031
14545	0.70	-11.78	1.69	1038.25	1865.05	1796.487	1031
14550	0.94	-11.85	1.89	1038.50	1865.07	1796.491	1031
14555	1.39	-12.18	2.16	1043.39	1864.99	1796.496	1031
14560	0.95	-12.68	2.38	1046.54	1865.40	1796.501	1031
14565	1.16	-12.69	2.25	1046.45	1866.05	1796.506	1031
14570	1.27	-12.75	2.14	1046.74	1866.30	1796.511	1031
14575	1.72	-12.88	2.40	1047.15	1867.12	1796.516	1031
14580	0.89	-13.13	2.29	1047.93	1868.69	1796.521	1031
14585	0.98	-13.15	2.31	1048.26	1868.89	1796.526	1031
14590	1.11	-13.08	2.07	1048.06	1869.29	1796.531	1031
14595	1.25	-13.36	2.49	1048.53	1869.82	1796.536	1031
14600	1.32	-13.55	2.11	1049.72	1871.29	1796.541	1031
14605	1.20	-13.76	2.24	1049.69	1871.56	1796.546	1031
14610	1.45	-13.81	2.25	1050.44	1872.36	1796.552	1031
14615	1.23	-13.86	2.62	1050.31	1872.50	1796.555	1031
14620	0.46	-13.64	2.22	1050.50	1872.75	1796.562	1031
14625	1.09	-13.75	2.32	1050.46	1872.93	1796.565	1031
14630	0.99	-13.96	2.33	1051.64	1874.10	1796.571	1031
14635	1.31	-13.82	2.37	1051.98	1874.08	1796.575	1031
14640	1.46	-13.35	2.25	1052.52	1875.08	1796.583	1031
14645	1.55	-13.10	2.29	1052.69	1875.11	1796.585	1031
14650	1.60	-13.01	2.01	1052.76	1875.64	1796.591	1031
14655	1.08	-12.65	2.15	1052.90	1875.35	1796.596	1031
14660	0.53	-12.90	2.01	1054.28	1876.30	1796.603	1031
14665	1.06	-12.90	2.28	1054.36	1875.75	1796.606	1031
14670	0.74	-12.87	2.27	1054.61	1876.17	1796.611	1031
14675	1.24	-12.91	1.92	1054.58	1876.53	1796.616	1031
14680	1.32	-13.06	2.41	1054.84	1877.89	1796.621	1031
14685	1.25	-13.16	2.28	1055.80	1878.25	1796.626	1031
14690	1.75	-13.25	2.27	1056.41	1878.76	1796.631	1031
14695	1.51	-13.38	2.31	1056.54	1879.35	1796.636	1031
14700	1.37	-13.43	2.39	1056.72	1879.20	1796.641	1031
14705	1.16	-13.43	2.15	1056.69	1879.61	1796.646	1031
14710	1.60	-13.45	2.14	1056.72	1879.48	1796.650	1031
14715	0.95	-13.63	2.21	1058.06	1879.49	1796.657	1031
14720	1.37	-13.58	2.51	1058.44	1879.73	1796.660	1031
14725	1.39	-13.49	2.24	1058.57	1879.52	1796.666	1031
14730	1.29	-13.66	2.27	1058.62	1879.73	1796.670	1031
14735	1.41	-13.92	2.44	1059.84	1881.78	1796.677	1031
14740	1.63	-13.86	2.26	1059.93	1881.79	1796.680	1031
14745	1.54	-14.11	2.43	1059.68	1881.70	1796.686	1031
14750	1.49	-14.06	2.54	1059.67	1881.80	1796.691	1031
14755	1.16	-14.35	2.53	1061.43	1883.15	1796.698	1031
14760	1.51	-14.26	2.51	1061.42	1883.26	1796.701	1031
14765	1.88	-14.25	2.59	1061.59	1883.43	1796.707	1031
14770	1.43	-14.21	2.56	1061.70	1883.23	1796.711	1031
14775	1.24	-14.41	2.27	1062.79	1883.25	1796.717	1031
14780	1.59	-14.46	2.43	1063.28	1883.94	1796.721	1031
14785	1.41	-14.54	2.44	1063.18	1884.07	1796.726	1031
14790	1.41	-14.44	2.45	1063.18	1884.34	1796.731	1031
14795	1.77	-14.62	2.53	1063.58	1884.86	1796.736	1031
14800	1.44	-14.96	2.52	1064.20	1885.44	1796.741	1031
14805	1.41	-14.82	2.22	1064.61	1885.92	1796.746	1031
14810	1.55	-15.00	2.45	1065.23	1886.59	1796.752	1031
14815	1.50	-14.97	2.41	1065.19	1886.50	1796.756	1031
14820	1.37	-15.11	2.50	1065.61	1887.02	1796.761	1031
14825	1.66	-15.01	2.61	1065.54	1886.57	1796.765	1031
14830	1.65	-15.36	2.74	1067.16	1888.57	1796.772	1031
14835	1.36	-15.29	2.43	1067.22	1888.16	1796.775	1031
14840	1.13	-15.53	2.35	1067.14	1887.93	1796.782	1031
14845	1.74	-15.19	2.50	1067.15	1888.22	1796.785	1031
14850	1.39	-15.54	2.84	1068.29	1889.70	1796.791	1031
14855	1.91	-15.26	2.59	1068.48	1889.95	1796.796	1031
14860	0.96	-15.42	2.55	1069.09	1890.64	1796.802	1031
14865	1.71	-15.48	2.68	1069.43	1890.93	1796.806	1031
14870	1.13	-15.42	2.68	1068.90	1890.55	1796.813	1031
14875	1.80	-15.51	2.70	1069.95	1890.82	1796.816	1031
14880	1.94	-15.48	2.61	1070.62	1890.91	1796.821	1031
14885	1.99	-15.49	2.46	1071.25	1890.92	1796.826	1031
14890	1.41	-15.84	2.56	1071.51	1891.90	1796.831	1031
14895	1.73	-15.91	2.59	1072.01	1892.26	1796.836	1031
14900	1.16	-16.30	2.27	1071.31	1892.61	1796.843	1031
14905	1.64	-16.16	2.54	1072.19	1892.72	1796.846	1031
14910	1.16	-16.27	2.39	1071.90	1893.01	1796.851	1031
14915	1.47	-16.30	2.39	1072.01	1892.81	1796.856	1031
14920	1.57	-16.56	2.63	1072.76	1893.20	1796.861	1031
14925	1.66	-16.89	2.78	1074.37	1894.91	1796.867	1031
14930	1.60	-16.86	2.82	1074.40	1894.95	1796.871	1031
14935	1.79	-16.83	2.88	1074.52	1895.19	1796.876	1031
14940	1.61	-16.80	3.04	1074.65	1895.40	1796.880	1031
14945	1.73	-16.85	2.56	1075.79	1896.48	1796.887	1031
14950	1.61	-16.96	2.79	1075.80	1896.92	1796.890	1031
14955	2.46	-16.93	2.80	1075.78	1897.29	1796.898	1031
14960	2.26	-16.93	2.77	1076.33	1897.13	1796.900	1031
14965	1.98	-17.21	2.67	1077.35	1898.01	1796.906	1031
14970	1.59	-17.33	2.84	1077.64	1898.75	1796.911	1031
14975	2.37	-17.51	2.92	1077.54	1899.05	1796.918	1031
14980	2.04	-17.43	2.87	1077.66	1898.46	1796.921	1031
14985	1.08	-17.45	3.18	1078.49	1897.81	1796.928	1031
14990	1.61	-17.68	3.08	1078.58	1898.78	1796.931	1031
14995	1.64	-17.47	3.14	1079.73	1898.46	1796.936	1031
15000	1.72	-17.61	3.14	1080.07	1898.82	1796.941	1031
15005	1.40	-17.65	2.78	1080.24	1898.84	1796.946	1031
15010	2.00	-17.77	3.27	1080.77	1898.63	1796.951	1031
15015	1.31	-17.69	3.18	1080.74	1899.14	1796.956	1031
15020	1.72	-17.59	2.95	1081.01	1899.21	1796.961	1031
15025	2.00	-17.89	2.99	1081.43	1899.20	1796.966	1031
15030	1.74	-18.03	2.87	1082.67	1900.65	1796.971	1031
15035	1.88	-18.07	3.10	1082.73	1900.66	1796.976	1031
15040	1.85	-18.05	2.73	1082.60	1900.81	1796.982	1031
15045	1.90	-17.96	2.69	1082.80	1900.81	1796.985	1031
15050	1.94	-18.01	2.83	1082.76	1901.05	1796.991	1031
15055	1.67	-17.81	2.79	1082.59	1901.19	1796.995	1031
15060	1.68	-18.39	3.49	1085.03	1903.16	1797.002	1031
15065	1.94	-18.35	3.05	1084.88	1903.41	1797.005	1031
15070	1.77	-18.11	3.09	1084.69	1903.85	1797.013	1031
15075	1.88	-18.11	2.87	1085.23	1903.48	1797.016	1031
15080	1.99	-18.25	2.71	1086.62	1904.93	1797.022	1031
15085	2.33	-18.38	2.91	1086.57	1905.56	1797.026	1031
15090	2.16	-18.55	2.99	1087.28	1906.81	1797.033	1031
15095	1.93	-18.53	2.99	1087.48	1906.16	1797.036	1031
15100	2.15	-18.53	2.82	1087.77	1906.14	1797.042	1031
15105	1.62	-18.58	2.63	1087.65	1906.17	1797.046	1031
15110	1.78	-18.81	3.20	1088.62	1907.75	1797.051	1031
15115	2.14	-18.28	2.94	1089.33	1907.83	1797.056	1031
15120	1.81	-18.05	2.56	1089.13	1907.91	1797.061	1031
15125	1.62	-17.91	2.88	1089.06	1907.98	1797.066	1031
15130	2.02	-17.91	2.90	1089.75	1908.55	1797.071	1031
15135	1.41	-17.84	2.97	1090.84	1909.66	1797.076	1031
15140	1.48	-17.99	3.01	1091.23	1910.03	1797.081	1031
15145	1.68	-17.93	3.00	1091.52	1910.64	1797.087	1031
15150	1.92	-18.11	2.72	1091.60	1910.87	1797.091	1031
15155	1.67	-17.99	2.93	1091.58	1910.85	1797.096	1031
15160	1.70	-18.36	3.23	1091.73	1910.98	1797.101	1031
15165	1.60	-18.45	3.03	1093.22	1910.81	1797.107	1031
15170	1.48	-18.30	3.28	1093.40	1910.71	1797.111	1031
15175	1.55	-17.86	3.02	1093.39	1911.08	1797.116	1031
15180	1.90	-17.96	2.83	1093.64	1911.36	1797.121	1031
15185	1.85	-18.28	3.20	1094.49	1913.00	1797.126	1031
15190	1.35	-18.39	2.92	1094.67	1913.34	1797.130	1031
15195	1.67	-18.45	3.04	1095.31	1913.85	1797.136	1031
15200	2.09	-18.43	3.00	1095.46	1913.67	1797.140	1031
15205	2.48	-18.31	3.03	1095.68	1913.67	1797.148	1031
15210	1.67	-18.38	3.34	1095.47	1913.85	1797.151	1031
15215	1.83	-18.41	3.15	1095.47	1914.05	1797.156	1031
15220	1.81	-18.37	3.15	1095.61	1914.03	1797.161	1031
15225	1.96	-18.74	2.97	1097.24	1916.13	1797.168	1031
15230	1.89	-18.99	3.20	1097.96	1916.40	1797.171	1031
15235	1.75	-19.38	3.39	1097.94	1916.16	1797.178	1031
15240	1.90	-18.97	3.21	1097.61	1916.57	1797.181	1031
15245	1.77	-19.16	2.96	1098.70	1917.73	1797.186	1031
15250	1.85	-19.30	3.18	1099.39	1918.24	1797.191	1031
15255	1.99	-19.28	2.98	1099.86	1918.63	1797.196	1031
15260	1.43	-19.34	3.07	1100.32	1918.92	1797.201	1031
15265	1.60	-19.38	3.10	1100.45	1919.00	1797.206	1031
15270	2.01	-19.39	3.11	1100.59	1919.00	1797.211	1031
15275	2.31	-19.48	3.25	1100.68	1919.34	1797.216	1031
15280	1.61	-19.77	3.10	1101.73	1920.77	1797.222	1031
15285	1.95	-19.87	3.36	1101.93	1920.66	1797.226	1031
15290	1.93	-19.79	3.05	1101.96	1920.58	1797.232	1031
15295	2.07	-19.83	3.17	1102.18	1920.56	1797.235	1031
15300	2.12	-20.08	3.12	1103.60	1922.12	1797.241	1031
15305	1.39	-20.12	3.14	1103.65	1922.26	1797.245	1031
15310	1.88	-20.30	3.32	1104.46	1923.23	1797.252	1031
15315	1.79	-20.31	3.26	1104.37	1923.35	1797.255	1031
15320	2.35	-20.22	3.14	1103.87	1923.18	1797.263	1031
15325	2.22	-20.15	3.14	1104.27	1923.31	1797.266	1031
15330	2.09	-20.52	3.38	1105.66	1924.41	1797.271	1031
15335	1.94	-20.59	3.42	1105.94	1924.79	1797.276	1031
15340	1.52	-20.88	3.44	1106.68	1925.30	1797.283	1031
15345	2.14	-20.81	3.56	1106.79	1925.52	1797.288	1031
15350	2.13	-20.90	3.39	1106.76	1926.07	1797.291	1031
15355	2.30	-20.78	3.51	1106.81	1925.70	1797.296	1031
15360	2.50	-20.81	3.57	1107.44	1926.78	1797.301	1031
15365	2.15	-21.00	3.46	1108.39	1926.98	1797.306	1031
15370	2.03	-20.96	3.25	1108.51	1927.51	1797.311	1031
15375	1.56	-21.11	3.33	1108.37	1927.69	1797.316	1031
15380	1.93	-21.02	3.60	1108.59	1927.47	1797.321	1031
15385	2.02	-21.08	3.27	1108.88	1927.87	1797.326	1031
15390	2.27	-20.99	3.25	1108.60	1927.81	1797.331	1030
15395	2.73	-20.98	3.28	1109.09	1928.10	1797.336	1030
15400	2.33	-20.85	3.32	1108.91	1927.93	1797.341	1030
15405	1.81	-20.90	3.14	1109.01	1927.81	1797.347	1030
15410	2.48	-20.74	3.28	1109.11	1927.60	1797.350	1030
15415	2.04	-20.33	3.36	1106.34	1925.66	1797.357	1030
15420	2.11	-20.56	3.15	1106.65	1925.05	1797.360	1030
15425	2.22	-20.31	3.25	1105.25	1924.44	1797.366	1030
15430	1.99	-20.39	3.40	1104.99	1924.17	1797.370	1030
15435	2.50	-19.94	2.94	1104.25	1923.17	1797.378	1030
15440	1.90	-20.09	3.24	1104.16	1923.32	1797.380	1030
15445	1.76	-20.12	3.40	1104.20	1923.67	1797.386	1030
15450	2.43	-20.04	3.11	1104.15	1923.60	1797.391	1030
15455	2.20	-20.10	3.22	1102.78	1922.81	1797.398	1030
15460	1.83	-19.94	3.04	1103.00	1923.34	1797.401	1030
15465	2.20	-19.74	3.23	1103.08	1923.59	1797.406	1030
15470	2.24	-19.87	3.25	1102.83	1923.63	1797.411	1030
15475	2.08	-19.81	3.10	1102.23	1923.19	1797.416	1030
15480	1.82	-19.79	3.22	1101.72	1923.57	1797.421	1030
15485	1.92	-19.67	3.23	1101.48	1923.13	1797.426	1030
15490	1.51	-19.81	3.40	1101.62	1923.28	1797.432	1030
15495	1.40	-19.84	3.17	1101.21	1922.63	1797.436	1030
15500	2.12	-19.40	3.07	1099.91	1921.59	1797.441	1030
15505	2.04	-19.46	3.17	1099.76	1921.37	1797.445	1030
15510	2.44	-19.26	2.99	1099.06	1920.75	1797.452	1030
15515	2.12	-19.23	2.97	1099.28	1920.78	1797.455	1030
15520	2.20	-19.16	2.95	1099.00	1920.55	1797.462	1030
15525	1.85	-19.19	3.09	1099.08	1920.60	1797.465	1030
15530	1.72	-18.94	3.17	1097.71	1919.28	1797.471	1030
15535	2.24	-18.81	3.24	1097.57	1918.99	1797.476	1030
15540	1.88	-18.83	3.32	1097.32	1918.50	1797.483	1030
15545	1.99	-18.80	2.99	1097.03	1917.90	1797.485	1030
15550	1.66	-18.79	2.90	1097.17	1918.08	1797.491	1030
15555	1.89	-18.80	3.17	1097.22	1918.18	1797.496	1030
15560	1.93	-18.43	2.72	1095.91	1917.03	1797.502	1030
15565	1.66	-18.23	2.92	1095.55	1916.61	1797.506	1030
15570	1.93	-18.09	2.83	1095.45	1916.41	1797.511	1030
15575	1.77	-18.05	2.78	1095.34	1915.99	1797.516	1030
15580	1.67	-18.21	3.00	1095.21	1916.15	1797.521	1030
15585	1.76	-18.27	3.23	1095.64	1916.42	1797.526	1030
15590	2.24	-18.18	3.20	1094.87	1915.58	1797.531	1030
15595	1.68	-17.99	3.02	1093.40	1914.14	1797.536	1030
15600	1.85	-17.87	2.93	1093.49	1914.02	1797.541	1030
15605	1.55	-17.91	3.03	1093.63	1913.88	1797.547	1030
15610	1.53	-17.86	2.72	1093.24	1913.79	1797.551	1030
15615	1.78	-17.61	2.81	1091.81	1912.55	1797.556	1030
15620	1.75	-17.71	2.87	1091.58	1912.46	1797.561	1030
15625	1.64	-17.42	2.99	1090.91	1912.31	1797.567	1030
15630	1.67	-17.55	2.73	1090.87	1911.81	1797.570	1030
15635	0.94	-17.72	2.89	1091.08	1911.58	1797.577	1030
15640	1.58	-17.84	3.23	1091.04	1911.75	1797.580	1030
15645	1.30	-17.37	2.76	1089.74	1910.47	1797.586	1030
15650	1.76	-17.17	2.89	1089.51	1910.36	1797.591	1030
15655	1.27	-17.23	2.84	1088.52	1909.77	1797.598	1030
15660	1.46	-17.23	2.91	1088.53	1909.45	1797.601	1030
15665	1.69	-17.17	2.86	1088.53	1909.30	1797.606	1030
15665	2.01	-17.09	2.91	1088.78	1909.61	1797.567	1030
15670	2.09	-16.83	2.87	1087.93	1908.89	1797.573	1030
15675	1.59	-16.59	2.63	1087.03	1908.07	1797.578	1030
15680	2.02	-16.49	2.58	1087.01	1907.94	1797.583	1030
15685	1.75	-16.41	2.84	1087.06	1907.68	1797.587	1030
15690	1.74	-16.38	2.86	1087.48	1907.92	1797.592	1030
15695	1.40	-16.53	2.82	1088.55	1907.81	1797.597	1030
15700	1.64	-16.30	2.91	1088.78	1908.24	1797.602	1030
15705	2.18	-15.98	2.90	1088.65	1907.99	1797.609	1030
15710	1.47	-16.23	2.87	1088.66	1907.98	1797.612	1030
15715	1.70	-16.22	2.56	1088.56	1908.05	1797.618	1030
15720	1.58	-16.21	2.99	1088.52	1908.48	1797.622	1030
15725	1.93	-15.82	2.66	1086.48	1908.44	1797.627	1030
15730	1.18	-15.58	2.56	1086.25	1908.19	1797.632	1030
15735	1.25	-15.56	2.94	1085.31	1907.72	1797.639	1030
15740	1.48	-15.31	2.59	1085.37	1907.26	1797.642	1030
15745	1.22	-15.16	2.69	1085.32	1907.19	1797.649	1030
15750	1.55	-15.04	2.51	1085.47	1906.99	1797.652	1030
15755	1.29	-14.91	2.29	1084.57	1906.25	1797.658	1030
15760	1.26	-14.89	2.20	1084.18	1905.89	1797.662	1030
15765	1.29	-14.94	2.71	1083.33	1906.12	1797.670	1030
15770	1.50	-14.75	2.58	1083.41	1905.14	1797.672	1030
15775	1.00	-14.90	2.55	1083.14	1905.13	1797.678	1030
15780	1.40	-14.85	2.54	1083.38	1905.33	1797.682	1030
15785	1.67	-14.57	2.61	1082.67	1905.20	1797.688	1030
15790	1.88	-14.44	2.49	1081.57	1905.10	1797.693	1030
15795	1.01	-14.73	2.33	1081.58	1905.18	1797.698	1030
15800	1.68	-14.46	2.24	1081.56	1905.09	1797.702	1030
15805	1.29	-14.45	2.43	1081.59	1904.92	1797.707	1030
15810	1.36	-14.24	2.12	1080.40	1904.87	1797.713	1030
15815	1.04	-14.25	2.29	1080.19	1905.25	1797.717	1030
15820	1.33	-14.47	2.36	1080.21	1904.69	1797.724	1030
15825	1.54	-14.35	2.29	1080.50	1904.98	1797.727	1030
15830	1.42	-13.89	2.20	1078.90	1903.82	1797.732	1030
15835	1.10	-13.83	2.05	1078.75	1903.59	1797.737	1030
15840	2.60	-13.82	2.45	1077.62	1902.52	1797.744	1030
15845	1.42	-13.93	2.31	1077.81	1902.90	1797.747	1030
15850	1.56	-13.84	2.44	1077.80	1903.25	1797.752	1030
15855	1.35	-13.69	2.01	1077.79	1903.03	1797.757	1030
15860	1.92	-13.09	1.93	1076.37	1901.42	1797.765	1030
15865	1.46	-13.19	2.06	1076.33	1901.67	1797.767	1030
15870	1.20	-13.17	2.23	1076.42	1901.43	1797.773	1030
15875	1.04	-13.42	2.29	1076.49	1901.59	1797.778	1030
15880	1.33	-13.13	2.15	1075.22	1900.79	1797.783	1030
15885	1.36	-12.97	2.04	1074.82	1900.17	1797.787	1030
15890	1.44	-13.01	1.91	1074.86	1900.08	1797.793	1030
15895	1.04	-13.15	2.27	1074.76	1899.83	1797.797	1030
15900	1.48	-12.86	1.88	1074.33	1899.70	1797.803	1030
15905	1.29	-12.93	2.09	1073.44	1899.66	1797.808	1030
15910	1.16	-12.96	2.15	1073.35	1899.90	1797.812	1030
15915	1.41	-12.73	2.09	1073.24	1899.92	1797.817	1030
15920	0.90	-12.80	2.22	1073.13	1899.88	1797.822	1030
15925	1.25	-12.33	2.11	1071.88	1898.08	1797.828	1030
15930	1.48	-12.32	2.07	1071.49	1898.31	1797.831	1030
15935	0.96	-12.13	2.19	1071.64	1898.08	1797.839	1030
15940	1.28	-12.01	1.93	1071.56	1898.46	1797.842	1030
15945	1.30	-12.10	1.94	1070.73	1898.23	1797.847	1030
15950	0.78	-12.26	2.01	1070.26	1898.15	1797.852	1030
15955	1.07	-12.42	1.94	1069.53	1897.31	1797.859	1030
15960	1.11	-12.39	2.08	1069.41	1897.51	1797.862	1030
15965	1.26	-12.34	2.08	1069.45	1897.52	1797.868	1030
15970	1.09	-12.21	1.89	1069.47	1897.19	1797.872	1030
15975	1.59	-11.62	1.72	1067.99	1895.69	1797.880	1030
15980	1.34	-11.75	1.91	1067.99	1895.82	1797.882	1030
15985	1.44	-11.37	1.75	1068.08	1895.21	1797.890	1030
15990	0.98	-11.37	1.87	1067.97	1895.96	1797.892	1030
15995	1.29	-11.29	1.77	1066.51	1894.69	1797.898	1030
16000	1.02	-11.21	1.79	1066.02	1894.18	1797.903	1030
16005	0.52	-10.99	1.78	1065.88	1894.59	1797.908	1030
16010	1.02	-10.92	1.82	1065.21	1893.50	1797.913	1030
16015	0.79	-10.87	1.81	1065.45	1893.29	1797.918	1030
16020	1.16	-10.87	1.83	1065.30	1893.26	1797.922	1030
16025	1.31	-10.73	1.87	1065.04	1893.56	1797.927	1030
16030	1.07	-10.78	1.66	1064.00	1893.73	1797.933	1030
16035	0.73	-10.84	1.98	1063.78	1893.41	1797.937	1030
16040	0.86	-10.72	1.62	1063.94	1893.24	1797.942	1030
16045	0.41	-10.77	1.94	1064.14	1893.21	1797.947	1030
16050	1.80	-10.06	1.43	1062.47	1891.71	1797.954	1030
16055	0.92	-10.40	1.89	1062.46	1891.58	1797.957	1030
16060	0.92	-10.20	1.58	1062.34	1891.72	1797.962	1030
16065	1.52	-9.95	1.72	1062.40	1891.67	1797.967	1030
16070	1.08	-9.91	1.39	1060.91	1889.56	1797.974	1030
16075	0.76	-10.01	1.54	1061.14	1889.74	1797.977	1030
16080	0.71	-10.10	1.69	1061.00	1889.45	1797.983	1030
16085	0.51	-10.04	1.84	1060.67	1889.63	1797.987	1030
16090	0.97	-9.47	1.11	1059.64	1889.93	1797.995	1030
16095	0.95	-9.74	1.31	1059.25	1888.78	1797.997	1030
16100	0.98	-9.55	1.68	1059.31	1888.40	1798.003	1030
16105	1.13	-9.53	1.75	1059.16	1888.39	1798.007	1030
16110	0.65	-9.49	1.69	1058.73	1888.25	1798.013	1030
16115	0.65	-9.47	1.51	1057.82	1886.90	1798.017	1030
16120	1.36	-9.52	1.85	1057.59	1886.97	1798.022	1030
16125	0.84	-9.35	1.68	1057.10	1886.40	1798.028	1030
16130	0.44	-9.34	1.66	1056.96	1886.42	1798.032	1030
16135	0.89	-9.65	1.78	1056.99	1886.11	1798.037	1030
16140	0.60	-9.86	1.79	1057.20	1886.18	1798.042	1030
16145	1.09	-9.22	1.55	1055.47	1884.73	1798.047	1030
16150	1.00	-9.48	1.91	1055.24	1884.90	1798.052	1030
16155	0.99	-9.30	1.53	1055.39	1884.54	1798.059	1030
16160	0.73	-9.49	1.71	1055.38	1884.49	1798.062	1030
16165	1.19	-9.36	1.44	1055.29	1884.55	1798.069	1030
16170	0.66	-9.38	1.62	1055.26	1884.82	1798.072	1030
16175	1.06	-8.75	1.28	1053.67	1882.75	1798.078	1030
16180	0.68	-8.79	1.42	1053.05	1882.14	1798.082	1030
16185	0.11	-8.61	1.71	1052.09	1881.86	1798.089	1030
16190	0.94	-8.57	1.78	1052.43	1881.59	1798.092	1030
16195	0.70	-8.85	1.77	1052.29	1881.58	1798.098	1030
16200	0.94	-8.76	1.52	1052.40	1881.54	1798.102	1030
16205	0.48	-8.40	1.59	1050.89	1879.85	1798.110	1030
16210	0.25	-8.45	1.46	1050.71	1879.90	1798.112	1030
16215	0.92	-8.27	1.38	1050.51	1880.05	1798.118	1030
16220	1.14	-8.16	1.43	1049.99	1879.69	1798.122	1030
16225	0.78	-8.12	1.42	1049.68	1880.09	1798.127	1030
16230	0.56	-8.30	1.55	1049.48	1879.17	1798.133	1030
16235	0.57	-8.11	1.58	1049.48	1879.10	1798.137	1030
16240	0.38	-8.23	1.47	1049.47	1879.15	1798.143	1030
16245	0.27	-8.18	1.44	1049.39	1879.15	1798.147	1030
16250	0.31	-7.87	1.42	1048.06	1877.80	1798.153	1030
16255	0.70	-7.70	1.50	1047.67	1877.49	1798.157	1030
16260	0.30	-7.59	1.39	1047.16	1877.82	1798.162	1030
16265	1.01	-7.70	1.51	1047.43	1877.65	1798.167	1030
16270	0.36	-7.54	1.17	1047.29	1877.38	1798.174	1030
16275	0.38	-7.64	1.49	1047.31	1877.73	1798.177	1030
16280	-0.03	-7.73	1.26	1047.17	1877.38	1798.184	1030
16285	0.72	-7.60	1.47	1047.30	1877.82	1798.187	1030
16290	0.36	-7.15	1.54	1045.06	1875.74	1798.192	1030
16295	0.75	-7.06	1.67	1044.75	1875.24	1798.197	1030
16300	1.27	-6.68	1.14	1043.68	1874.67	1798.204	1030
16305	0.50	-6.92	1.39	1044.05	1874.80	1798.207	1030
16310	1.05	-7.05	1.52	1044.01	1874.73	1798.213	1030
16315	0.42	-7.02	1.28	1044.19	1874.71	1798.217	1030
16320	-0.06	-7.01	1.55	1042.69	1873.27	1798.225	1030
16325	0.61	-6.72	1.38	1042.49	1873.23	1798.227	1030
16330	0.35	-6.89	1.03	1042.55	1873.21	1798.233	1030
16335	0.52	-6.72	1.15	1042.29	1873.16	1798.237	1030
16340	0.97	-6.57	1.07	1041.49	1872.43	1798.242	1030
16345	0.63	-6.42	1.10	1040.81	1871.70	1798.248	1030
16350	0.78	-6.34	0.97	1040.79	1871.56	1798.252	1030
16355	0.70	-6.80	1.40	1040.90	1871.35	1798.257	1030
16360	0.25	-6.82	1.34	1040.72	1871.70	1798.262	1030
16365	0.87	-6.47	0.99	1039.73	1871.82	1798.268	1030
16370	0.81	-6.52	0.95	1039.31	1871.75	1798.272	1030
16375	0.96	-6.63	1.27	1039.34	1871.64	1798.278	1030
16380	0.52	-6.57	1.24	1039.28	1871.87	1798.282	1030
16385	0.18	-6.45	1.12	1038.02	1870.39	1798.287	1030
16390	0.42	-6.30	1.02	1037.98	1870.48	1798.292	1030
16395	0.38	-6.38	1.09	1037.39	1870.51	1798.299	1030
16400	0.38	-6.36	1.13	1036.94	1869.82	1798.302	1030
16405	0.58	-6.08	1.17	1037.00	1870.30	1798.307	1030
16410	0.02	-6.14	1.19	1037.07	1870.27	1798.312	1030
16415	-0.25	-5.96	1.21	1035.10	1869.20	1798.319	1030
16420	0.42	-5.72	1.00	1035.28	1868.58	1798.322	1030
16425	0.30	-5.56	0.93	1035.24	1868.46	1798.328	1030
16430	0.33	-5.65	1.10	1035.34	1868.68	1798.332	1030
16435	-0.43	-5.52	1.12	1034.06	1868.10	1798.340	1030
16440	0.17	-5.28	0.85	1034.08	1867.11	1798.342	1030
16445	0.35	-5.40	0.84	1034.07	1867.18	1798.348	1030
16450	0.72	-5.44	1.08	1033.61	1867.08	1798.352	1030
16455	0.40	-5.33	1.00	1033.12	1867.41	1798.358	1030
16460	0.09	-5.29	0.84	1032.63	1867.28	1798.363	1030
16465	0.56	-5.31	1.04	1032.95	1867.27	1798.370	1030
16470	-0.06	-5.25	1.12	1032.27	1866.96	1798.372	1030
16475	0.13	-5.22	0.89	1032.59	1867.07	1798.377	1030
16480	0.31	-5.06	1.28	1030.83	1865.57	1798.382	1030
16485	0.04	-5.34	1.38	1030.58	1865.30	1798.387	1030
16490	0.79	-4.89	1.22	1030.37	1865.42	1798.393	1030
16495	0.47	-4.89	0.97	1030.17	1865.45	1798.397	1030
16500	0.04	-5.05	0.90	1030.11	1865.25	1798.403	1030
16505	0.28	-5.19	0.90	1030.16	1865.37	1798.408	1030
16510	-0.05	-4.95	1.03	1028.93	1865.40	1798.412	1030
16515	-0.30	-5.20	1.41	1028.60	1865.33	1798.417	1030
16520	0.22	-5.18	1.06	1028.59	1865.45	1798.424	1030
16525	-0.11	-5.07	0.82	1028.30	1865.38	1798.427	1030
16530	0.23	-4.74	0.91	1027.16	1864.19	1798.433	1030
16535	0.74	-4.71	1.01	1027.23	1864.23	1798.437	1030
16540	0.19	-4.46	0.80	1026.43	1863.27	1798.443	1030
16545	0.10	-4.31	0.79	1026.34	1862.75	1798.447	1030
16550	0.32	-4.33	0.89	1026.11	1863.13	1798.453	1030
16555	0.25	-4.37	0.83	1026.21	1862.81	1798.457	1030
16560	0.29	-4.23	0.95	1026.23	1862.87	1798.463	1030
16565	-0.18	-4.33	1.01	1026.13	1863.04	1798.467	1030
16570	0.29	-3.86	0.72	1025.45	1862.00	1798.473	1030
16575	-0.14	-3.73	0.80	1024.13	1860.68	1798.478	1030
16580	0.38	-3.71	0.88	1024.12	1860.95	1798.483	1030
16585	0.06	-3.66	0.78	1024.07	1860.33	1798.488	1030
16590	-0.28	-3.82	0.82	1023.67	1860.20	1798.492	1030
16595	0.61	-3.85	0.93	1022.74	1860.54	1798.497	1030
16600	0.11	-3.89	0.95	1022.37	1860.25	1798.502	1030
16605	-0.17	-3.40	0.59	1021.94	1859.84	1798.509	1030
16610	0.17	-3.39	0.55	1021.81	1859.75	1798.512	1030
16615	-0.18	-3.65	0.92	1021.76	1859.42	1798.517	1030
16620	-0.24	-3.64	0.74	1021.70	1859.43	1798.521	1030
16625	0.49	-3.48	0.84	1020.28	1860.21	1798.529	1030
16630	-0.10	-3.61	0.99	1020.08	1859.87	1798.532	1030
16635	0.50	-3.57	1.01	1020.23	1859.54	1798.539	1030
16640	0.09	-3.32	0.66	1020.19	1859.17	1798.542	1030
16645	0.28	-2.96	0.50	1019.35	1858.10	1798.548	1030
16650	0.15	-3.00	0.73	1018.90	1857.76	1798.552	1030
16655	-1.02	-3.47	1.32	1017.69	1857.70	1798.560	1030
16660	-0.15	-2.93	0.78	1017.98	1856.86	1798.562	1030
16665	0.21	-2.91	0.64	1017.83	1857.07	1798.568	1030
16670	-0.25	-3.05	0.68	1017.91	1856.88	1798.572	1030
16675	0.19	-2.90	0.32	1017.56	1856.35	1798.578	1030
16680	-0.12	-2.63	0.68	1016.43	1854.91	1798.583	1030
16685	-0.58	-2.60	0.69	1016.37	1855.16	1798.587	1030
16690	-0.44	-2.69	0.70	1016.30	1854.99	1798.592	1030
16695	-0.05	-2.31	0.57	1016.04	1854.52	1798.597	1030
16700	-0.46	-2.29	1.07	1015.04	1853.20	1798.603	1030
16705	-0.03	-2.13	0.66	1015.09	1853.26	1798.607	1030
16710	-0.44	-2.21	0.67	1015.07	1853.43	1798.612	1030
16715	-0.07	-2.30	0.54	1014.97	1853.48	1798.617	1030
16720	-0.35	-2.03	0.55	1013.72	1852.03	1798.622	1030
16725	-0.20	-2.15	0.89	1013.48	1851.87	1798.627	1030
16730	0.02	-1.72	0.71	1013.26	1852.00	1798.634	1030
16735	-0.32	-1.76	0.70	1013.48	1852.01	1798.637	1030
16740	-0.52	-1.55	0.59	1012.61	1850.43	1798.644	1030
16745	0.07	-1.51	0.52	1012.35	1850.69	1798.647	1030
16750	0.02	-1.42	0.61	1011.25	1849.89	1798.653	1030
16755	-0.06	-1.50	0.73	1011.22	1849.67	1798.657	1030
16760	-0.12	-1.49	0.51	1010.60	1849.08	1798.663	1030
16765	-0.08	-1.27	0.48	1010.43	1848.61	1798.667	1030
16770	-0.51	-1.33	0.66	1010.13	1848.67	1798.673	1030
16775	0.16	-1.15	0.63	1010.19	1848.62	1798.677	1030
16780	-0.27	-1.42	0.71	1010.28	1849.00	1798.682	1030
16785	-0.26	-1.64	0.77	1010.43	1848.47	1798.687	1030
16790	0.02	-1.23	0.43	1009.84	1847.77	1798.693	1030
16795	-0.39	-1.28	0.60	1008.42	1846.45	1798.698	1030
16800	0.05	-1.13	0.51	1008.09	1846.58	1798.703	1031
16805	-0.43	-1.06	0.30	1008.03	1846.48	1798.708	1031
16810	-0.09	-1.22	0.57	1007.92	1846.76	1798.712	1031
16815	-0.36	-1.52	0.77	1009.30	1848.18	1798.717	1031
16820	-0.32	-1.59	0.79	1009.64	1848.18	1798.722	1031
16825	-0.09	-1.39	0.50	1009.90	1848.41	1798.728	1031
16830	-0.16	-1.44	0.66	1010.32	1848.74	1798.732	1031
16835	-0.36	-1.63	0.44	1009.93	1848.62	1798.739	1031
16840	-0.43	-1.78	0.70	1009.73	1848.37	1798.742	1031
16845	-0.32	-1.57	0.23	1011.15	1848.82	1798.748	1031
16850	-0.34	-1.75	0.69	1011.17	1848.88	1798.752	1031
16855	-0.17	-1.65	0.67	1011.94	1848.99	1798.758	1031
16860	-0.16	-1.90	0.48	1012.04	1849.34	1798.762	1031
16865	-0.35	-1.61	0.64	1012.33	1849.81	1798.770	1031
16870	-0.22	-1.60	0.45	1011.87	1849.46	1798.772	1031
16875	0.11	-1.31	0.20	1011.89	1849.27	1798.779	1031
16880	-0.25	-1.75	0.80	1011.91	1848.96	1798.782	1031
16885	0.19	-1.76	0.59	1013.80	1850.81	1798.788	1031
16890	-0.24	-1.94	0.40	1014.23	1851.41	1798.792	1031
16895	-0.49	-2.10	0.78	1014.83	1852.05	1798.798	1031
16900	-0.25	-2.23	0.66	1014.95	1851.90	1798.802	1031
16905	0.42	-2.28	0.83	1015.01	1852.18	1798.807	1031
16910	-0.19	-2.29	0.74	1015.21	1852.34	1798.812	1031
16915	0.42	-2.39	0.59	1015.84	1852.36	1798.818	1031
16920	-0.08	-2.40	0.86	1016.57	1852.23	1798.822	1031
16925	0.19	-2.31	0.61	1016.58	1852.30	1798.828	1031
16930	-0.10	-2.22	0.59	1016.43	1852.05	1798.832	1031
16935	-0.22	-2.24	0.80	1016.24	1852.74	1798.837	1031
16940	-0.08	-2.27	0.52	1017.68	1853.90	1798.843	1031
16945	-0.03	-2.57	0.93	1017.90	1854.03	1798.847	1031
16950	0.03	-2.45	0.78	1017.82	1854.11	1798.852	1031
16955	0.61	-2.47	0.64	1017.77	1854.05	1798.857	1031
16960	0.29	-2.66	0.93	1019.34	1854.00	1798.864	1031
16965	0.89	-2.56	0.91	1019.25	1854.38	1798.866	1031
16970	-0.15	-2.72	0.85	1019.45	1854.73	1798.872	1031
16975	0.15	-2.75	1.00	1019.64	1854.44	1798.877	1031
16980	-0.33	-3.07	0.84	1020.44	1856.60	1798.884	1031
16985	-0.04	-3.00	0.87	1020.71	1856.59	1798.887	1031
16990	0.08	-3.00	0.73	1020.84	1856.89	1798.893	1031
16995	0.36	-3.30	0.63	1020.85	1856.82	1798.897	1031
17000	0.07	-4.10	0.70	1023.06	1859.06	1798.905	1031
17005	0.21	-3.89	0.78	1022.42	1858.09	1798.907	1031
17010	0.08	-3.88	1.06	1022.45	1858.43	1798.913	1031
17015	0.14	-3.75	0.89	1022.55	1858.27	1798.917	1031
17020	0.46	-3.83	0.96	1023.31	1858.03	1798.923	1031
17025	-0.36	-4.10	0.79	1023.99	1858.46	1798.928	1031
17030	1.11	-3.48	-0.08	1024.63	1858.76	1798.935	1031
17035	0.16	-3.74	0.62	1024.00	1858.21	1798.937	1031
17040	0.46	-3.78	0.74	1024.22	1858.61	1798.942	1031
17045	0.26	-4.08	1.13	1025.00	1858.43	1798.947	1031
17050	0.21	-4.18	0.74	1025.39	1858.67	1798.952	1031
17055	0.01	-4.27	0.81	1026.23	1859.57	1798.958	1031
17060	0.64	-4.37	1.03	1025.81	1859.79	1798.962	1031
17065	0.28	-4.35	0.75	1026.24	1859.93	1798.967	1031
17070	0.45	-4.30	1.04	1025.92	1859.67	1798.972	1031
17075	0.13	-4.34	0.95	1027.18	1859.85	1798.978	1031
17080	-0.03	-4.34	1.07	1027.46	1859.86	1798.982	1031
17085	-0.07	-3.96	0.65	1027.41	1860.33	1798.989	1031
17090	0.47	-3.81	0.92	1027.39	1860.51	1798.992	1031
17095	-0.29	-4.11	0.95	1027.58	1860.23	1798.998	1031
17100	0.32	-4.44	0.98	1027.53	1860.57	1799.002	1031
17105	-0.68	-4.87	1.29	1029.42	1862.70	1799.009	1031
17110	-0.12	-4.73	0.77	1029.60	1862.53	1799.012	1031
17115	-0.25	-4.80	1.24	1029.94	1862.80	1799.020	1031
17120	0.28	-4.64	0.92	1029.86	1862.98	1799.022	1031
17125	0.36	-4.73	0.90	1030.91	1864.21	1799.028	1031
17130	0.28	-4.91	1.06	1031.46	1864.68	1799.032	1031
17135	0.87	-4.97	1.08	1032.10	1865.14	1799.038	1031
17140	0.44	-5.07	0.87	1032.36	1865.18	1799.042	1031
17145	0.21	-5.15	0.78	1032.18	1865.28	1799.048	1031
17150	0.18	-5.14	0.97	1032.15	1865.27	1799.052	1031
17155	0.21	-5.09	1.09	1032.65	1865.65	1799.057	1031
17160	0.43	-5.30	0.88	1033.58	1867.11	1799.063	1031
17165	0.16	-5.33	0.79	1033.41	1866.68	1799.068	1031
17170	0.67	-5.23	0.88	1033.64	1867.09	1799.073	1031
17175	0.62	-5.30	0.95	1033.87	1867.71	1799.077	1031
17180	0.00	-5.69	1.05	1035.01	1868.23	1799.082	1031
17185	0.93	-5.79	1.55	1034.95	1868.63	1799.087	1031
17190	0.44	-5.68	1.02	1035.82	1869.29	1799.092	1031
17195	0.91	-5.53	0.96	1035.72	1869.41	1799.097	1031
17200	1.14	-5.38	0.96	1035.91	1869.20	1799.103	1031
17205	0.28	-5.71	1.47	1036.02	1869.60	1799.107	1031
17210	-0.04	-5.79	0.90	1035.67	1869.24	1799.113	1031
17215	0.58	-5.69	1.02	1035.74	1869.59	1799.117	1031
17220	1.15	-6.28	1.23	1037.92	1871.26	1799.125	1031
17225	0.77	-6.17	1.50	1038.06	1871.42	1799.127	1031
17230	0.38	-6.08	1.12	1037.90	1871.91	1799.135	1031
17235	0.77	-5.98	1.15	1038.22	1871.41	1799.137	1031
17240	0.63	-6.31	1.02	1039.31	1872.48	1799.143	1031
17245	0.58	-6.41	1.12	1039.93	1873.36	1799.147	1031
17250	0.46	-6.17	0.86	1040.57	1873.82	1799.153	1031
17255	0.42	-6.03	0.76	1040.76	1874.04	1799.157	1031
17260	0.12	-6.36	1.08	1040.63	1873.87	1799.162	1031
17265	0.69	-6.49	1.14	1040.58	1873.98	1799.167	1031
17270	-0.04	-6.96	1.38	1041.11	1874.24	1799.172	1031
17275	-0.07	-7.31	1.25	1042.09	1875.29	1799.178	1031
17280	0.51	-7.20	1.41	1041.95	1875.54	1799.182	1031
17285	0.29	-7.09	1.41	1042.21	1875.25	1799.188	1031
17290	0.75	-6.95	1.33	1042.44	1875.21	1799.192	1031
17295	0.59	-7.38	1.54	1043.40	1876.59	1799.197	1031
17300	0.97	-7.34	1.37	1043.44	1876.83	1799.202	1031
17305	0.49	-7.39	1.41	1043.50	1876.99	1799.208	1031
17310	0.70	-7.26	1.06	1043.56	1877.28	1799.212	1031
17315	0.75	-6.95	1.28	1043.62	1877.04	1799.218	1031
17320	0.47	-7.24	1.31	1043.81	1876.94	1799.222	1031
17325	0.31	-7.24	1.18	1045.90	1877.13	1799.228	1031
17330	0.40	-7.18	1.48	1046.09	1876.94	1799.232	1031
17335	0.32	-7.19	1.80	1046.79	1876.94	1799.239	1031
17340	0.12	-6.99	1.31	1046.76	1876.73	1799.242	1031
17345	0.76	-6.75	1.25	1046.71	1876.88	1799.248	1031
17350	0.55	-6.75	1.26	1046.84	1877.31	1799.252	1031
17355	0.87	-7.17	1.51	1048.41	1878.58	1799.260	1031
17360	0.76	-7.20	1.47	1048.53	1878.36	1799.262	1031
17365	0.62	-6.91	1.14	1048.35	1878.68	1799.268	1031
17370	0.80	-6.93	1.12	1048.46	1878.77	1799.272	1031
17375	0.59	-7.16	1.56	1049.03	1879.40	1799.277	1031
17380	0.72	-7.30	1.23	1049.81	1880.25	1799.283	1031
17385	0.58	-7.30	1.36	1049.83	1880.16	1799.287	1031
17390	0.55	-7.31	1.12	1050.04	1880.23	1799.292	1031
17395	0.79	-7.48	1.32	1050.10	1880.95	1799.297	1031
17400	1.05	-7.97	1.48	1051.33	1882.02	1799.303	1031
17405	0.43	-8.07	1.54	1051.10	1882.13	1799.307	1031
17410	0.62	-8.04	1.34	1051.24	1881.94	1799.312	1031
17415	0.70	-8.07	1.16	1051.52	1882.02	1799.317	1031
17420	0.56	-8.15	1.39	1052.58	1883.27	1799.322	1031
17425	0.71	-8.14	1.49	1052.80	1883.47	1799.327	1031
17430	0.51	-7.95	1.65	1052.88	1883.17	1799.334	1031
17435	0.56	-7.87	1.44	1053.02	1883.47	1799.337	1031
17440	0.63	-7.71	1.37	1053.00	1883.59	1799.343	1031
17445	0.60	-7.94	1.26	1052.79	1883.54	1799.347	1031
17450	0.28	-8.49	1.66	1054.83	1885.30	1799.354	1031
17455	1.02	-8.31	1.43	1054.86	1885.36	1799.357	1031
17460	0.83	-8.35	1.29	1054.90	1885.85	1799.365	1031
17465	1.05	-8.35	1.39	1054.82	1885.42	1799.367	1031
17470	0.70	-8.37	1.42	1055.87	1886.92	1799.373	1031
17475	0.40	-8.75	1.47	1056.69	1887.51	1799.377	1031
17480	0.89	-8.85	1.62	1056.98	1887.65	1799.383	1031
17485	0.62	-8.99	1.55	1057.49	1888.12	1799.387	1031
17490	0.76	-8.95	1.67	1057.80	1888.17	1799.393	1031
17495	1.15	-8.72	1.60	1057.43	1887.93	1799.398	1031
17500	0.83	-8.68	1.44	1057.34	1888.08	1799.402	1031
17505	0.80	-8.87	1.69	1057.38	1888.21	1799.407	1031
17510	0.78	-8.72	1.45	1057.82	1887.86	1799.412	1031
17515	0.76	-9.16	1.83	1059.48	1887.83	1799.418	1031
17520	0.64	-9.04	1.71	1059.65	1887.98	1799.422	1031
17525	0.83	-8.90	1.54	1059.43	1888.10	1799.427	1031
17530	0.95	-8.90	1.48	1059.55	1888.02	1799.432	1031
17535	0.94	-9.03	1.29	1061.23	1887.93	1799.439	1031
17540	0.98	-9.13	1.41	1061.09	1888.25	1799.442	1031
17545	0.89	-9.19	1.49	1061.26	1888.44	1799.447	1031
17550	0.86	-9.31	1.65	1060.89	1888.45	1799.452	1031
17555	1.29	-9.56	1.90	1062.41	1889.65	1799.458	1031
17560	0.90	-9.62	1.72	1062.90	1890.32	1799.462	1031
17565	0.35	-9.50	1.60	1062.64	1890.10	1799.469	1031
17570	0.58	-9.76	1.86	1062.54	1890.02	1799.472	1031
17575	1.00	-9.50	1.74	1062.58	1890.27	1799.478	1031
17580	0.83	-9.54	1.59	1062.61	1890.44	1799.482	1031
17585	0.95	-9.86	1.74	1064.05	1891.90	1799.488	1031
17590	1.05	-10.03	1.53	1064.99	1892.61	1799.492	1031
17595	0.74	-10.01	1.67	1064.79	1892.89	1799.498	1031
17600	0.76	-9.71	1.39	1065.06	1892.85	1799.502	1031
17605	1.03	-9.77	1.74	1065.81	1892.82	1799.508	1031
17610	0.96	-9.80	1.63	1066.76	1892.79	1799.512	1031
17615	1.01	-9.97	1.97	1066.78	1892.95	1799.518	1031
17620	1.08	-9.82	1.80	1066.52	1892.85	1799.523	1031
17625	1.14	-9.67	1.77	1066.61	1892.48	1799.527	1031
17630	0.69	-9.69	1.47	1066.60	1893.27	1799.533	1031
17635	0.86	-9.74	1.63	1066.87	1893.04	1799.537	1031
17640	0.91	-9.87	1.73	1068.68	1892.95	1799.543	1031
17645	0.66	-10.01	1.79	1068.94	1893.23	1799.547	1031
17650	0.92	-10.31	2.07	1069.74	1894.17	1799.552	1031
17655	1.23	-10.23	1.82	1069.99	1894.37	1799.557	1031
17660	0.30	-10.45	1.85	1070.38	1894.57	1799.564	1031
17665	0.98	-10.51	1.95	1070.62	1894.53	1799.567	1031
17670	0.88	-10.58	1.85	1070.49	1894.88	1799.572	1031
17675	1.02	-10.61	1.83	1070.53	1895.22	1799.577	1031
17680	0.69	-10.99	1.89	1072.79	1897.04	1799.584	1031
17685	0.72	-10.92	1.84	1072.32	1897.21	1799.587	1031
17690	0.86	-11.06	1.94	1072.20	1897.09	1799.593	1031
17695	0.72	-10.99	1.97	1072.12	1896.96	1799.597	1031
17700	0.61	-11.26	2.24	1073.36	1898.82	1799.605	1031
17705	1.03	-11.26	2.11	1073.82	1899.13	1799.607	1031
17710	1.43	-11.28	1.80	1074.07	1899.06	1799.613	1031
17715	1.35	-11.41	1.92	1073.82	1899.15	1799.617	1031
17720	1.25	-11.46	1.84	1074.32	1899.02	1799.623	1031
17725	0.91	-11.41	1.61	1075.31	1899.16	1799.627	1031
17730	0.86	-11.46	1.82	1075.32	1899.63	1799.633	1031
17735	0.94	-11.42	1.79	1075.43	1899.47	1799.638	1031
17740	1.37	-11.48	1.99	1075.61	1899.98	1799.642	1031
17745	1.30	-11.48	1.99	1075.54	1899.36	1799.647	1031
17750	0.90	-11.55	2.00	1075.76	1899.48	1799.652	1031
17755	1.15	-11.82	1.97	1077.47	1900.14	1799.658	1031
17760	0.86	-11.66	1.93	1077.43	1900.05	1799.662	1031
17765	0.62	-11.62	1.77	1077.64	1900.66	1799.669	1031
17770	0.91	-11.65	1.97	1077.84	1900.67	1799.672	1031
17775	0.99	-12.07	2.21	1078.84	1901.04	1799.677	1031
17780	0.62	-12.10	2.11	1079.42	1900.96	1799.682	1031
17785	0.83	-12.34	1.91	1079.91	1902.16	1799.687	1031
17790	1.68	-12.20	2.00	1080.03	1902.56	1799.692	1031
17795	0.90	-12.36	1.96	1080.17	1903.12	1799.699	1031
17800	0.85	-12.42	2.12	1080.21	1902.75	1799.702	1031
17805	1.19	-12.39	2.02	1080.42	1902.95	1799.708	1031
17810	1.14	-12.36	2.11	1080.32	1903.08	1799.712	1031
17815	1.05	-13.04	2.07	1082.86	1905.69	1799.720	1031
17820	0.97	-13.04	2.19	1082.69	1905.49	1799.722	1031
17825	1.19	-13.07	2.37	1082.88	1905.45	1799.728	1031
17830	1.45	-12.92	2.11	1082.54	1905.75	1799.732	1031
17835	1.45	-12.93	2.17	1083.31	1906.48	1799.738	1031
17840	1.36	-13.12	2.20	1084.18	1907.49	1799.743	1031
17845	1.64	-13.01	2.33	1084.45	1907.47	1799.748	1031
17850	0.96	-12.91	2.15	1084.03	1907.44	1799.752	1031
17855	1.51	-12.83	2.34	1084.55	1907.49	1799.757	1031
17860	1.60	-13.11	2.19	1085.88	1909.41	1799.763	1031
17865	1.28	-13.01	2.14	1085.61	1908.99	1799.767	1031
17870	1.06	-13.10	2.21	1085.63	1909.18	1799.772	1031
17875	1.08	-13.07	2.09	1085.94	1908.93	1799.777	1031
17880	1.25	-13.39	2.13	1087.42	1910.54	1799.782	1031
17885	1.26	-13.27	2.49	1087.33	1911.10	1799.787	1031
17890	1.54	-13.34	2.16	1087.40	1911.16	1799.792	1031
17895	1.26	-13.26	2.19	1087.21	1910.88	1799.797	1031
17900	0.86	-13.12	2.23	1087.36	1911.16	1799.804	1031
17905	1.12	-13.30	2.02	1087.28	1910.96	1799.807	1031
17910	0.92	-13.42	2.20	1087.55	1910.96	1799.814	1031
17915	1.35	-13.24	2.22	1087.34	1911.21	1799.817	1031
17920	1.54	-13.76	2.02	1089.86	1913.49	1799.823	1031
17925	1.26	-13.92	2.38	1090.30	1914.27	1799.827	1031
17930	1.42	-13.42	2.32	1090.94	1914.55	1799.835	1031
17935	1.32	-13.85	2.43	1091.37	1914.96	1799.837	1031
17940	0.89	-14.00	2.49	1091.13	1915.22	1799.843	1031
17945	1.42	-13.82	2.24	1091.11	1915.20	1799.847	1031
17950	1.36	-13.86	2.13	1091.54	1915.75	1799.853	1031
17955	1.38	-14.14	2.38	1093.09	1916.49	1799.857	1031
17960	1.61	-14.28	2.41	1092.90	1916.54	1799.862	1031
17965	1.40	-14.18	2.16	1092.84	1916.58	1799.868	1031
17970	1.66	-14.12	2.22	1093.06	1916.97	1799.872	1031
17975	1.31	-14.25	2.40	1092.76	1916.87	1799.877	1031
17980	1.24	-14.25	2.30	1093.06	1916.55	1799.882	1031
17985	1.71	-14.58	2.69	1094.75	1916.62	1799.889	1031
17990	1.24	-14.56	2.33	1094.89	1917.04	1799.892	1031
17995	1.39	-14.54	2.63	1095.07	1916.72	1799.897	1031
18000	1.34	-14.57	2.51	1095.37	1916.69	1799.902	1031
18005	1.77	-14.91	2.36	1096.73	1916.65	1799.909	1031
18010	1.29	-15.06	2.46	1096.77	1917.15	1799.912	1031
18015	1.49	-15.12	2.54	1096.60	1917.13	1799.918	1031
18020	1.67	-14.87	2.50	1096.72	1917.13	1799.922	1031
18025	1.09	-15.20	2.32	1098.44	1918.77	1799.929	1031
18030	1.68	-15.04	2.50	1097.88	1918.73	1799.932	1031
18035	1.14	-15.09	2.54	1098.18	1919.18	1799.938	1031
18040	1.32	-15.20	2.61	1098.40	1918.90	1799.942	1031
18045	2.21	-15.49	2.66	1099.57	1920.14	1799.948	1031
18050	1.66	-15.45	2.52	1099.84	1920.59	1799.953	1031
18055	1.63	-15.42	2.71	1100.09	1920.68	1799.958	1031
18060	1.59	-15.42	2.38	1100.42	1920.96	1799.962	1031
18065	1.53	-15.57	2.39	1100.65	1921.81	1799.968	1031
18070	1.53	-15.87	2.61	1101.47	1922.85	1799.973	1031
18075	1.86	-15.81	2.52	1101.25	1923.11	1799.978	1031
18080	1.71	-15.85	2.61	1101.64	1922.94	1799.982	1031
18085	1.59	-15.90	2.73	1102.11	1922.70	1799.988	1031
18090	1.96	-16.16	2.87	1103.01	1923.30	1799.992	1031
18095	1.72	-16.24	2.91	1103.16	1923.12	1799.997	1031
18100	2.01	-16.11	2.87	1102.96	1922.95	1800.002	1031
18105	1.31	-16.15	2.68	1103.13	1923.40	1800.007	1031
18110	1.25	-16.20	2.49	1103.32	1923.22	1800.012	1031
18115	1.43	-15.95	2.43	1103.22	1923.39	1800.017	1031
18120	1.67	-16.18	2.84	1104.23	1923.16	1800.024	1031
18125	2.21	-16.10	2.57	1104.27	1923.19	1800.027	1031
18130	1.79	-16.14	2.91	1104.16	1923.40	1800.033	1031
18135	1.67	-16.25	2.86	1104.29	1923.37	1800.037	1031
18140	2.05	-16.83	2.81	1106.96	1926.04	1800.044	1031
18145	1.82	-16.66	2.74	1106.87	1926.02	1800.047	1031
18150	1.78	-16.73	2.71	1106.65	1926.42	1800.053	1031
18155	1.53	-16.68	2.88	1107.12	1926.48	1800.057	1031
18160	1.11	-16.91	3.00	1108.51	1927.13	1800.065	1031
18165	1.72	-17.01	2.85	1108.47	1927.56	1800.067	1031
18170	1.88	-16.94	3.07	1108.47	1927.43	1800.073	1031
18175	1.48	-17.03	2.59	1108.73	1927.78	1800.077	1031
18180	1.66	-17.01	2.74	1109.44	1927.91	1800.083	1031
18185	1.95	-17.11	2.96	1110.17	1927.87	1800.088	1031
18190	1.81	-17.19	2.88	1109.92	1928.46	1800.092	1031
18195	1.93	-16.96	2.64	1110.36	1928.37	1800.097	1031
18200	1.73	-17.31	2.62	1110.44	1928.51	1800.102	1031
18205	1.70	-17.42	2.85	1111.90	1929.84	1800.108	1031
18210	1.76	-17.42	3.00	1111.89	1930.41	1800.112	1031
18215	1.81	-17.59	3.06	1112.14	1930.31	1800.117	1031
18220	1.76	-17.63	2.81	1111.99	1930.67	1800.122	1031
18225	1.54	-17.52	2.97	1113.71	1930.64	1800.129	1031
18230	1.55	-17.75	2.93	1113.49	1930.66	1800.131	1031
18235	1.16	-17.74	2.82	1113.73	1931.21	1800.137	1031
18240	2.31	-18.02	2.99	1113.85	1931.09	1800.142	1031
18245	1.68	-18.32	3.08	1115.06	1933.16	1800.149	1031
18250	1.60	-18.12	3.11	1115.17	1933.11	1800.152	1031
18255	2.20	-18.11	2.87	1115.01	1933.07	1800.158	1031
18260	1.72	-18.12	2.63	1115.08	1933.28	1800.162	1031
18265	0.46	-18.26	3.15	1116.11	1935.16	1800.170	1031
18270	2.05	-18.72	3.08	1116.74	1935.51	1800.172	1031
18275	2.06	-18.87	2.90	1116.94	1935.18	1800.178	1031
18280	2.20	-18.75	2.98	1116.57	1935.44	1800.182	1031
18285	1.99	-19.07	3.13	1117.54	1936.55	1800.188	1031
18290	2.37	-19.02	3.24	1118.04	1937.13	1800.192	1031
18295	2.31	-18.83	2.83	1118.36	1936.89	1800.198	1031
18300	2.47	-18.54	2.62	1118.26	1937.24	1800.203	1031
18305	2.48	-18.97	2.89	1118.64	1937.12	1800.207	1031
18310	2.22	-18.84	2.94	1118.42	1937.46	1800.212	1031
18315	2.24	-18.73	2.69	1118.76	1937.59	1800.217	1031
18320	2.29	-19.17	2.91	1120.63	1937.81	1800.223	1031
18325	1.99	-19.27	3.14	1120.76	1937.86	1800.227	1031
18330	2.41	-19.27	3.05	1120.88	1938.07	1800.232	1031
18335	2.07	-19.01	3.01	1120.86	1938.10	1800.237	1031
18340	2.30	-19.21	3.29	1122.69	1938.55	1800.244	1031
18345	1.96	-19.35	3.28	1122.37	1938.78	1800.247	1031
18350	1.95	-19.26	2.95	1122.31	1938.46	1800.252	1031
18355	2.43	-19.40	3.14	1122.59	1938.95	1800.257	1031
18360	2.47	-19.23	2.69	1123.78	1940.63	1800.264	1031
18365	2.91	-19.98	2.95	1123.99	1940.86	1800.267	1031
18370	2.54	-19.62	2.96	1123.99	1940.62	1800.273	1031
18375	2.05	-19.86	3.22	1123.97	1940.46	1800.278	1031
18380	2.77	-20.42	3.35	1125.31	1942.80	1800.285	1031
18385	2.50	-20.25	3.11	1125.49	1942.52	1800.287	1031
18390	2.17	-20.32	3.09	1125.49	1942.42	1800.293	1031
18395	1.95	-20.26	3.30	1125.75	1942.60	1800.297	1031
18400	1.86	-20.31	3.31	1126.32	1943.36	1800.303	1031
18405	2.42	-20.53	3.34	1127.19	1944.08	1800.308	1031
18410	2.53	-20.64	3.40	1127.49	1944.49	1800.313	1031
18415	2.32	-20.51	3.18	1127.35	1944.36	1800.317	1031
18420	2.16	-20.15	3.36	1127.31	1944.42	1800.322	1031
18425	2.41	-20.66	3.12	1128.86	1946.03	1800.327	1031
18430	2.41	-20.95	3.20	1128.88	1946.33	1800.332	1031
18435	2.10	-20.94	3.33	1129.01	1946.15	1800.338	1031
18440	2.22	-20.76	3.33	1129.28	1946.40	1800.342	1031
18445	2.29	-20.86	3.47	1128.99	1946.17	1800.347	1031
18450	2.33	-20.90	3.29	1129.06	1946.29	1800.352	1031
18455	2.03	-21.19	3.47	1130.90	1948.40	1800.359	1031
18460	2.44	-21.30	3.27	1131.26	1948.64	1800.362	1031
18465	2.22	-21.61	3.38	1131.58	1948.87	1800.369	1031
18470	2.25	-21.42	3.04	1131.24	1948.79	1800.372	1031
18475	2.76	-21.65	3.43	1132.50	1949.73	1800.378	1030
18480	2.28	-21.62	3.37	1132.85	1950.38	1800.382	1030
18485	2.07	-21.55	3.52	1132.43	1950.02	1800.388	1030
18490	2.39	-21.61	3.71	1132.32	1949.38	1800.392	1030
18495	2.49	-21.32	3.35	1132.40	1949.75	1800.399	1030
18500	2.22	-21.63	3.27	1132.51	1949.73	1800.402	1030
18505	1.95	-21.65	3.69	1132.62	1950.14	1800.408	1030
18510	1.85	-21.50	3.29	1132.75	1950.19	1800.412	1030
18515	2.23	-21.21	3.56	1131.82	1949.20	1800.418	1030
18520	2.53	-20.79	3.20	1130.76	1947.57	1800.423	1030
18525	2.35	-20.85	3.09	1130.28	1947.90	1800.428	1030
18530	-0.08	-2.31	1.02	1130.32	1948.24	1800.432	1030
18535	-0.12	-1.35	1.30	1130.19	1950.52	1800.437	1030
18540	0.23	-0.87	1.15	1129.06	1951.80	1800.443	1030
18545	0.56	-0.87	1.30	1129.15	1954.29	1800.447	1030
18550	-0.33	-1.04	1.26	1129.07	1956.06	1800.452	1030
18555	-0.27	-0.80	0.98	1129.01	1958.07	1800.457	1030
18560	0.02	-0.75	0.79	1127.69	1958.63	1800.464	1030
18565	-0.19	-0.68	1.18	1127.54	1959.42	1800.467	1030
18570	0.10	-1.14	1.16	1127.35	1960.65	1800.472	1030
18575	0.12	-1.04	1.26	1127.63	1961.41	1800.477	1030
18580	-0.18	-0.30	1.02	1126.26	1961.67	1800.484	1030
18585	-0.11	-1.01	1.41	1126.12	1961.87	1800.487	1030
18590	-0.17	-1.43	1.12	1126.14	1963.38	1800.493	1030
18595	0.02	-0.38	0.98	1126.06	1964.01	1800.497	1030
18600	-0.51	-1.82	1.48	1124.72	1963.30	1800.505	1030
18605	0.05	-0.78	1.21	1124.56	1963.80	1800.507	1030
18610	0.20	-0.56	0.83	1124.46	1964.33	1800.513	1030
18615	-0.16	-1.17	0.89	1124.58	1965.22	1800.517	1030
18620	-0.16	-0.44	0.87	1123.69	1964.44	1800.523	1030
18625	-0.22	-0.93	1.04	1123.05	1963.84	1800.528	1030
18630	-0.32	-0.97	0.86	1123.29	1964.42	1800.532	1030
18635	-0.16	-1.16	1.03	1123.27	1964.62	1800.537	1030
18640	0.11	-1.09	0.80	1123.13	1964.78	1800.542	1030
18645	0.15	-0.58	0.91	1123.15	1965.62	1800.547	1030
18650	-0.19	-0.62	1.05	1122.99	1966.06	1800.552	1030
18655	-0.50	-1.08	0.80	1120.85	1966.12	1800.558	1030
18660	0.08	-0.76	0.83	1120.85	1966.46	1800.562	1030
18665	-0.54	-0.99	0.76	1120.59	1966.85	1800.569	1030
18670	-0.20	-0.83	1.09	1120.55	1966.78	1800.572	1030
18675	-0.29	-0.75	0.81	1119.95	1965.34	1800.578	1030
18680	-0.11	-0.98	0.75	1119.42	1965.06	1800.582	1030
18685	-0.08	-0.86	1.12	1118.93	1964.62	1800.587	1030
18690	-0.34	-1.09	0.81	1118.58	1964.72	1800.592	1030
18695	-0.82	-0.77	1.06	1118.63	1965.02	1800.599	1030
18700	-0.06	-0.70	0.73	1118.71	1964.30	1800.602	1030
18705	0.03	-0.63	0.92	1118.70	1964.54	1800.608	1030
18710	-0.23	-0.66	0.89	1118.47	1964.54	1800.612	1030
18715	-0.42	-0.54	0.40	1116.94	1963.91	1800.618	1030
18720	0.04	-0.77	0.82	1116.48	1962.58	1800.622	1030
18725	-0.24	-0.84	0.76	1116.59	1962.35	1800.628	1030
18730	-0.24	-0.41	0.93	1116.29	1962.24	1800.632	1030
18735	0.08	-0.69	0.88	1115.62	1961.41	1800.638	1030
18740	-0.11	-1.12	1.07	1114.90	1960.42	1800.643	1030
18745	0.36	-1.23	1.07	1114.90	1960.20	1800.648	1030
18750	0.24	-0.93	0.81	1114.78	1960.32	1800.652	1030
18755	0.13	-0.33	0.74	1114.48	1960.54	1800.657	1030
18760	-0.33	-0.65	0.78	1113.59	1959.21	1800.663	1030
18765	0.02	-0.72	0.98	1113.25	1959.21	1800.667	1030
18770	-0.17	-0.61	1.01	1113.35	1959.18	1800.673	1030
18775	-0.13	-0.71	0.62	1113.29	1958.83	1800.677	1030
18780	-0.13	-0.94	0.67	1111.72	1957.01	1800.682	1030
18785	-0.20	-0.83	0.70	1111.66	1956.71	1800.687	1030
18790	-0.16	-0.94	0.92	1111.55	1956.49	1800.692	1030
18795	-0.48	-0.71	1.41	1111.53	1956.87	1800.697	1030
18800	-0.24	-0.35	1.00	1110.65	1955.94	1800.704	1030
18805	-0.26	-0.94	1.10	1110.94	1956.09	1800.707	1030
18810	0.01	-1.06	0.85	1110.62	1955.98	1800.713	1031
18815	-0.12	-0.74	0.66	1110.78	1955.76	1800.717	1031
18820	-0.00	-0.70	1.06	1111.96	1955.52	1800.723	1031
18825	0.11	-0.94	0.84	1112.83	1955.50	1800.727	1031
18830	0.30	-0.91	1.01	1112.93	1955.91	1800.733	1031
18835	-0.24	-0.68	0.78	1112.88	1955.81	1800.737	1031
18840	0.18	-0.72	1.02	1113.17	1955.96	1800.743	1031
18845	-0.44	-0.79	1.00	1113.22	1956.24	1800.747	1031
18850	-0.05	-0.96	0.98	1114.14	1957.03	1800.752	1031
18855	-0.14	-1.17	1.01	1115.32	1958.75	1800.758	1031
18860	-0.19	-0.70	0.83	1115.49	1959.16	1800.763	1031
18865	-0.04	-0.94	0.83	1115.26	1959.24	1800.767	1031
18870	-0.12	-0.95	1.09	1115.76	1959.20	1800.772	1031
18875	-0.34	-0.72	0.73	1116.90	1960.45	1800.778	1031
18880	-0.05	-0.96	0.96	1117.17	1960.73	1800.782	1031
18885	-0.18	-0.54	0.87	1117.07	1961.24	1800.787	1031
18890	-0.14	-0.37	0.90	1117.16	1961.62	1800.791	1031
18895	-0.48	-1.37	0.82	1118.74	1961.40	1800.799	1031
18900	-0.15	-1.27	0.68	1118.65	1961.62	1800.802	1031
18905	0.03	-0.65	0.99	1118.61	1961.70	1800.808	1031
18910	0.16	-1.16	0.87	1118.54	1961.38	1800.812	1031
18915	0.04	-0.72	0.83	1119.96	1962.77	1800.818	1031
18920	-0.25	-1.09	0.93	1120.12	1963.20	1800.822	1031
18925	-0.15	-1.07	0.90	1120.32	1963.86	1800.829	1031
18930	-0.01	-0.58	0.58	1120.18	1963.76	1800.832	1031
18935	-0.29	-0.47	0.78	1120.19	1963.68	1800.838	1031
18940	-0.17	-0.84	0.70	1120.22	1963.47	1800.842	1031
18945	-0.11	-0.78	0.73	1121.45	1965.10	1800.848	1031
18950	0.11	-1.20	0.91	1122.08	1966.01	1800.852	1031
18955	-0.19	-1.10	1.07	1122.26	1966.20	1800.858	1031
18960	-0.08	-0.79	0.88	1121.91	1965.93	1800.862	1031
18965	-0.04	-1.08	0.81	1122.71	1965.75	1800.867	1031
18970	-0.16	-0.84	0.75	1123.49	1965.88	1800.873	1031
18975	0.17	-1.10	0.84	1123.56	1966.34	1800.878	1031
18980	-0.16	-1.01	0.81	1123.68	1966.51	1800.882	1031
18985	-0.00	-0.62	0.93	1123.76	1966.56	1800.887	1031
18990	-0.11	-0.66	1.03	1125.09	1968.06	1800.892	1031
18995	-0.01	-0.74	0.95	1125.50	1968.36	1800.897	1031
19000	-0.21	-0.67	0.76	1125.18	1968.23	1800.903	1031
19005	0.03	-0.22	0.96	1125.22	1968.88	1800.906	1031
19010	-0.35	-1.06	0.85	1125.28	1969.09	1800.912	1031
19015	-0.20	-1.32	1.07	1125.58	1968.77	1800.917	1031
19020	-0.25	-0.88	0.55	1127.00	1970.60	1800.924	1031
19025	0.08	-1.06	0.87	1127.49	1970.95	1800.927	1031
19030	0.14	-0.62	0.71	1127.63	1971.55	1800.933	1031
19035	-0.14	-0.95	0.89	1127.85	1971.75	1800.937	1031
19040	-0.12	-0.62	0.76	1128.76	1972.69	1800.943	1031
19045	-0.27	-1.16	0.82	1129.16	1972.96	1800.947	1031
19050	0.22	-0.52	0.60	1129.82	1973.66	1800.953	1031
19055	-0.30	-0.81	0.57	1129.92	1973.65	1800.957	1031
19060	-0.57	-1.41	0.51	1129.78	1973.63	1800.964	1031
19065	0.09	-0.92	0.87	1129.99	1973.39	1800.967	1031
19070	0.13	-0.59	1.04	1130.17	1973.91	1800.973	1031
19075	-0.09	-0.98	0.75	1130.33	1974.10	1800.977	1031
19080	-0.01	-1.21	0.72	1131.20	1974.13	1800.983	1031
19085	-0.38	-0.58	0.50	1132.15	1974.36	1800.988	1031
19090	-0.08	-0.67	0.90	1132.23	1974.73	1800.993	1031
19095	0.03	-0.86	0.92	1131.88	1974.64	1800.998	1031
19100	-0.62	-0.69	1.07	1132.52	1975.01	1801.002	1031
19105	-0.09	-0.84	0.89	1133.88	1974.94	1801.007	1031
19110	-0.18	-1.00	0.90	1133.94	1975.10	1801.012	1031
19115	0.05	-0.62	0.81	1134.55	1976.16	1801.017	1031
19120	-0.44	-0.67	0.87	1134.76	1976.84	1801.021	1031
19125	-0.35	-0.56	0.94	1134.55	1977.01	1801.029	1031
19130	-0.46	-1.02	0.72	1134.50	1976.89	1801.032	1031
19135	-0.03	-0.68	0.89	1135.06	1977.01	1801.037	1031
19140	-0.06	-0.77	1.11	1134.88	1976.74	1801.042	1031
19145	0.01	-0.84	1.13	1137.10	1978.38	1801.049	1031
19150	-0.51	-0.72	0.92	1136.99	1979.40	1801.052	1031
19155	0.13	-0.90	0.81	1137.39	1979.34	1801.057	1031
19160	-0.05	-0.84	0.67	1137.23	1979.46	1801.062	1031
19165	1.16	-0.31	0.80	1138.42	1980.37	1801.070	1031
19170	-0.16	-0.86	0.70	1138.64	1980.65	1801.072	1031
19175	0.28	-1.04	0.81	1138.64	1981.13	1801.078	1031
19180	0.06	-1.18	0.76	1138.49	1981.13	1801.082	1031
19185	-0.20	-0.52	0.90	1139.38	1981.29	1801.088	1031
19190	-0.03	-0.77	0.87	1139.96	1982.53	1801.092	1031
19195	-0.13	-0.68	0.90	1140.19	1982.67	1801.098	1031
19200	-0.44	-0.99	0.83	1139.99	1982.67	1801.103	1031
19205	0.04	-1.14	0.81	1140.52	1983.07	1801.107	1031
19210	-0.08	-0.93	1.04	1140.20	1983.15	1801.112	1031
19215	-0.22	-0.65	0.89	1140.77	1983.45	1801.117	1031
19220	-0.18	-0.68	0.85	1142.38	1983.59	1801.124	1031
19225	0.10	-0.50	0.91	1142.50	1983.53	1801.127	1031
19230	0.18	-1.03	0.68	1142.48	1984.00	1801.134	1031
19235	-0.11	-0.40	1.17	1142.88	1984.15	1801.137	1031
19240	-0.01	-1.02	0.87	1144.04	1986.53	1801.142	1031
19245	-0.20	-0.90	0.83	1144.50	1987.13	1801.147	1031
19250	-0.19	-0.98	1.02	1144.84	1987.26	1801.153	1031
19255	0.04	-0.67	0.67	1145.20	1987.87	1801.157	1031
19260	0.67	-0.59	0.60	1145.55	1988.43	1801.164	1031
19265	-0.03	-0.84	0.58	1145.02	1988.26	1801.167	1031
19270	-0.15	-0.95	0.86	1144.72	1988.16	1801.173	1031
19275	0.12	-0.87	0.83	1145.35	1988.38	1801.177	1031
19280	-0.30	1.44	0.41	1147.34	1992.15	1801.185	1031
19285	-0.10	-0.82	0.75	1147.15	1991.44	1801.187	1031
19290	-0.10	-1.08	0.82	1147.03	1991.71	1801.193	1031
19295	-0.01	-0.17	0.76	1147.14	1992.10	1801.197	1031
19300	-0.08	-0.97	0.84	1147.96	1992.96	1801.203	1031
19305	0.20	-0.70	0.72	1148.67	1993.95	1801.208	1031
19310	-0.34	-0.44	0.64	1149.07	1994.06	1801.213	1031
19315	-0.21	-0.76	0.61	1148.80	1993.68	1801.217	1031
19320	0.05	-0.64	0.70	1149.00	1994.02	1801.222	1031
19325	-0.07	-0.98	0.39	1150.47	1995.19	1801.227	1031
19330	0.45	-0.36	0.76	1150.67	1995.71	1801.232	1031
19335	0.43	-0.97	0.83	1150.84	1995.78	1801.239	1031
19340	0.00	-0.48	0.77	1150.79	1995.99	1801.241	1031
19345	0.12	-0.58	0.91	1150.66	1995.67	1801.247	1031
19350	-0.29	-0.88	0.71	1150.76	1995.42	1801.252	1031
19355	-0.23	-1.01	0.82	1153.03	1997.50	1801.259	1031
19360	-0.16	-0.80	0.99	1153.11	1997.71	1801.262	1031
19365	-0.50	-0.69	1.23	1153.10	1997.76	1801.269	1031
19370	0.13	-1.14	0.73	1152.98	1997.76	1801.272	1031
19375	0.08	-0.40	0.55	1154.47	1999.08	1801.278	1031
19380	0.09	-0.83	0.71	1154.77	1999.56	1801.282	1031
19385	-0.11	-0.61	0.79	1155.16	2000.10	1801.288	1031
19390	-0.04	-0.31	0.73	1155.15	1999.89	1801.292	1031
19395	-0.43	-1.82	1.17	1155.39	2000.34	1801.300	1031
19400	0.03	-0.97	0.91	1155.51	1999.83	1801.302	1031
19405	-0.11	-0.67	0.53	1155.73	2000.37	1801.308	1031
19410	-0.05	-0.60	0.83	1155.27	2000.60	1801.312	1031
19415	-0.17	-0.45	1.00	1156.70	2002.16	1801.318	1031
19420	0.02	-1.01	0.70	1157.47	2003.03	1801.323	1031
19425	0.03	-1.17	1.09	1157.52	2003.37	1801.328	1031
19430	-0.13	-0.70	0.68	1157.43	2002.47	1801.333	1031
19435	-0.28	-0.60	0.88	1158.11	2003.45	1801.338	1031
19440	-0.11	-0.58	0.81	1158.91	2004.22	1801.342	1031
19445	-0.09	-1.10	1.13	1159.07	2004.13	1801.347	1031
19450	-0.03	-0.53	0.86	1159.88	2004.19	1801.353	1031
19455	-0.25	-0.78	0.93	1160.26	2004.85	1801.358	1031
19460	-0.40	-0.84	0.85	1160.19	2004.81	1801.362	1031
19465	-0.08	-0.33	0.74	1159.92	2005.03	1801.367	1031
19470	0.07	-0.76	0.60	1161.22	2006.57	1801.373	1031
19475	0.12	-1.03	0.89	1161.86	2006.64	1801.377	1031
19480	-0.05	-0.49	0.76	1161.74	2006.83	1801.382	1031
19485	0.04	-0.72	0.84	1161.76	2006.21	1801.387	1031
19490	0.02	-0.67	0.89	1162.21	2006.86	1801.393	1031
19495	0.22	-0.89	0.73	1162.35	2007.22	1801.397	1031
19500	-0.11	-0.51	1.00	1162.29	2007.70	1801.404	1031
19505	-0.15	-0.62	1.01	1162.43	2007.52	1801.407	1031
19510	-0.12	-0.79	0.63	1162.35	2007.51	1801.413	1031
19515	0.37	-0.99	0.91	1162.46	2007.27	1801.417	1031
19520	-0.04	-0.34	0.88	1164.51	2009.88	1801.423	1031
19525	-0.08	-0.89	0.67	1165.71	2010.94	1801.427	1031
19530	-0.36	-0.42	0.89	1165.79	2011.15	1801.433	1031
19535	0.05	-0.18	0.94	1165.46	2011.24	1801.438	1031
19540	-0.01	-0.54	0.67	1165.76	2011.76	1801.443	1031
19545	-0.09	-0.49	0.79	1165.57	2011.52	1801.447	1031
19550	-0.04	-0.71	1.00	1166.60	2011.86	1801.452	1031
19555	-0.04	-0.77	0.86	1167.77	2013.02	1801.458	1031
19560	0.25	-0.84	0.62	1168.24	2013.54	1801.462	1031
19565	0.02	-0.15	0.56	1168.00	2013.37	1801.468	1031
19570	0.03	-0.68	0.45	1168.14	2013.06	1801.472	1031
19575	-0.34	-0.79	1.00	1169.71	2014.64	1801.477	1031
19580	-0.28	-0.54	0.92	1169.86	2015.00	1801.482	1031
19585	-0.17	-0.52	0.75	1170.13	2015.66	1801.487	1031
19590	-0.20	-0.56	0.98	1170.19	2015.38	1801.492	1031
19595	0.03	-0.48	0.69	1170.59	2016.99	1801.499	1031
19600	0.11	-0.42	0.52	1170.19	2016.39	1801.502	1031
19605	-0.08	-0.59	1.04	1170.59	2016.03	1801.508	1031
19610	-0.10	-0.79	0.77	1170.80	2016.39	1801.512	1031
19615	-0.44	-0.09	0.69	1172.30	2018.93	1801.520	1031
19620	-0.07	-0.97	0.77	1172.53	2018.88	1801.522	1031
19625	-0.02	-0.47	1.07	1172.65	2019.20	1801.528	1031
19630	-0.08	-0.24	0.78	1172.79	2019.03	1801.532	1031
19635	0.32	-0.79	0.69	1173.51	2019.74	1801.538	1031
19640	-0.02	-0.49	0.78	1173.92	2020.62	1801.542	1031
19645	-0.35	-0.15	0.60	1174.49	2020.83	1801.547	1031
19650	-0.10	-0.41	1.04	1175.07	2021.07	1801.553	1031
19655	0.26	-0.77	1.08	1174.79	2021.67	1801.558	1031
19660	-0.09	-0.46	0.69	1175.37	2021.31	1801.562	1031
19665	-0.26	-0.78	0.81	1175.42	2021.13	1801.567	1031
19670	-0.37	-1.05	0.79	1176.59	2021.63	1801.573	1031
19675	0.03	-0.45	0.59	1177.30	2021.45	1801.577	1031
19680	-0.30	-0.89	0.91	1177.08	2021.32	1801.582	1031
19685	-0.43	-0.55	0.63	1176.84	2021.68	1801.587	1031
19690	-0.17	-0.74	0.78	1178.48	2022.80	1801.592	1031
19695	-0.02	-0.42	0.77	1178.22	2023.36	1801.597	1031
19700	-0.07	-0.48	0.57	1178.60	2023.33	1801.604	1031
19705	0.07	-0.69	0.59	1178.56	2023.58	1801.607	1031
19710	-0.19	-0.38	0.70	1178.56	2023.93	1801.613	1031
19715	0.08	-0.98	0.78	1178.74	2023.55	1801.617	1031
19720	-0.09	-0.25	0.68	1180.95	2026.01	1801.625	1031
19725	-0.36	-0.80	0.81	1180.78	2026.20	1801.627	1031
19730	-0.45	-1.05	0.79	1181.09	2025.60	1801.635	1031
19735	-0.04	-0.54	0.76	1181.04	2026.13	1801.637	1031
19740	-0.30	-0.95	0.86	1181.72	2026.90	1801.643	1031
19745	-0.56	-1.04	0.90	1182.33	2026.86	1801.647	1031
19750	0.03	-0.41	0.60	1182.99	2027.28	1801.653	1031
19755	-0.11	-0.83	0.77	1183.23	2027.56	1801.657	1031
19760	-0.17	-0.75	0.56	1183.15	2027.36	1801.663	1031
19765	0.02	-1.03	0.50	1183.12	2027.36	1801.668	1031
19770	0.05	-0.75	0.66	1183.44	2027.13	1801.672	1031
19775	-0.31	-0.54	0.69	1183.38	2026.90	1801.677	1031
19780	-0.61	-1.07	0.58	1183.79	2027.46	1801.682	1031
19785	-0.11	-0.86	1.10	1185.70	2029.30	1801.688	1031
19790	0.26	-0.58	0.58	1185.73	2029.37	1801.692	1031
19795	-0.15	-0.86	0.97	1185.91	2029.44	1801.697	1031
19800	-0.79	-0.81	0.97	1185.94	2030.08	1801.702	1031
19805	0.14	-0.64	0.70	1187.07	2031.67	1801.709	1031
19810	0.23	-0.49	0.69	1187.29	2032.12	1801.712	1031
19815	0.43	-0.72	0.84	1187.39	2032.21	1801.717	1031
19820	0.13	-0.09	0.51	1187.52	2032.27	1801.722	1031
19825	0.10	-0.89	0.65	1188.92	2034.28	1801.729	1031
19830	-0.30	-0.66	0.91	1188.61	2034.14	1801.732	1031
19835	-0.06	-0.63	0.68	1188.97	2033.36	1801.738	1031
19840	-0.15	-0.55	0.89	1189.52	2033.60	1801.742	1031
19845	-0.58	0.63	0.40	1190.41	2036.41	1801.750	1031
19850	-0.13	-0.66	0.65	1190.67	2035.80	1801.752	1031
19855	0.17	-0.91	0.74	1190.89	2035.55	1801.758	1031
19860	0.02	-0.46	0.73	1190.93	2035.66	1801.762	1031
19865	0.02	-0.34	0.87	1191.70	2036.41	1801.768	1031
19870	-0.02	-0.60	0.79	1192.37	2037.27	1801.773	1031
19875	0.22	-0.38	0.53	1192.40	2036.88	1801.777	1031
19880	-0.01	-0.83	0.72	1192.64	2036.80	1801.782	1031
19885	0.24	-0.58	0.46	1192.46	2037.42	1801.787	1031
19890	-0.11	-0.24	0.68	1193.98	2038.18	1801.792	1031
19895	0.36	-0.90	0.70	1194.23	2037.90	1801.797	1031
19900	0.29	-0.55	0.28	1194.20	2037.83	1801.803	1031
19905	0.03	-0.40	0.59	1194.05	2038.26	1801.807	1031
19910	0.05	-0.51	0.76	1194.17	2038.03	1801.813	1031
19915	-0.40	0.13	0.91	1194.50	2038.63	1801.817	1031
19920	0.17	-0.21	0.85	1196.37	2039.84	1801.822	1031
19925	-0.12	-0.68	0.48	1196.55	2040.17	1801.827	1031
19930	0.04	-0.69	0.85	1197.04	2040.63	1801.832	1031
19935	0.27	-0.83	0.66	1197.17	2040.34	1801.837	1031
19940	0.13	-1.19	0.97	1197.18	2040.15	1801.844	1031
19945	-0.28	-0.66	0.76	1197.40	2041.12	1801.847	1031
19950	-0.67	-1.06	1.17	1197.74	2041.00	1801.854	1031
19955	-0.13	-0.80	1.01	1197.50	2041.27	1801.857	1031
19960	-0.11	-0.41	0.71	1198.87	2042.86	1801.863	1031
19965	-0.26	-0.49	0.33	1199.60	2044.01	1801.867	1031
19970	-0.32	-0.91	1.00	1200.02	2044.44	1801.873	1031
19975	-0.06	-0.58	1.15	1200.25	2045.04	1801.877	1031
19980	-0.50	-0.79	0.85	1200.40	2045.42	1801.883	1031
19985	-0.08	-0.53	0.78	1200.78	2045.42	1801.888	1031
19990	0.19	-0.46	0.73	1200.66	2045.80	1801.892	1031
19995	-0.31	-0.43	0.77	1200.56	2045.73	1801.897	1031
20000	-0.01	-0.44	0.62	1201.04	2045.90	1801.902	1031
20005	0.10	-0.33	0.57	1202.79	2046.01	1801.907	1031
20010	0.04	-0.30	0.77	1202.68	2046.19	1801.912	1031
20015	-0.05	-0.73	0.71	1202.60	2046.45	1801.918	1031
20020	0.05	-0.63	0.77	1202.94	2046.21	1801.921	1031
20025	-0.07	-0.96	0.75	1202.96	2046.29	1801.927	1031
20030	-0.28	-0.70	0.62	1202.85	2046.58	1801.932	1031
20035	-0.15	-0.52	0.50	1205.09	2048.57	1801.938	1031
20040	0.43	-0.82	0.91	1205.50	2048.90	1801.942	1031
20045	0.05	-0.35	0.72	1205.68	2049.21	1801.949	1031
20050	-0.04	-0.69	0.71	1205.50	2049.06	1801.952	1031
20055	0.04	-0.28	0.70	1205.55	2049.61	1801.958	1031
20060	-0.14	-0.53	0.94	1205.64	2049.96	1801.962	1031
20065	-0.14	-0.94	0.72	1207.34	2051.63	1801.968	1031
20070	-0.17	-0.55	0.80	1207.74	2052.37	1801.972	1031
20075	-0.24	0.10	0.66	1207.85	2052.68	1801.980	1031
20080	0.06	-0.38	0.72	1208.02	2052.46	1801.982	1031
20085	-0.06	-0.54	0.52	1207.93	2052.45	1801.988	1031
20090	-0.13	-0.33	0.83	1208.20	2052.80	1801.992	1031
20095	0.01	-0.56	0.67	1209.49	2054.22	1801.998	1031
20100	0.02	-0.85	0.64	1210.26	2055.18	1802.002	1031
20105	-0.03	-0.49	0.52	1210.31	2055.13	1802.008	1031
20110	-0.04	-0.36	0.64	1210.33	2055.04	1802.012	1031
20115	0.13	-0.72	0.57	1210.79	2055.26	1802.017	1031
20120	-0.11	-0.71	0.77	1211.99	2056.51	1802.023	1031
20125	-0.36	-0.76	0.71	1212.22	2056.21	1802.027	1031
20130	0.13	-0.38	0.90	1211.88	2056.52	1802.032	1031
20135	0.16	-0.40	0.81	1211.99	2056.49	1802.037	1031
20140	-0.02	-0.46	0.48	1213.09	2058.39	1802.043	1031
20145	-0.64	-0.19	0.55	1213.08	2058.74	1802.047	1031
20150	0.17	-0.10	0.90	1213.63	2058.55	1802.054	1031
20155	-0.13	-0.06	0.85	1213.45	2058.75	1802.057	1031
20160	-0.07	-0.43	0.70	1214.93	2060.75	1802.062	1031
20165	-0.13	-0.77	0.68	1215.36	2060.91	1802.067	1031
20170	0.57	-0.61	0.59	1215.59	2061.46	1802.074	1031
20175	-0.10	-0.43	0.67	1215.71	2061.77	1802.077	1031
20180	0.31	-0.67	0.72	1215.84	2061.52	1802.083	1031
20185	-0.03	-0.76	0.93	1216.15	2061.03	1802.087	1031
20190	-0.35	-0.81	0.73	1216.92	2062.02	1802.093	1031
20195	-0.14	-0.82	0.84	1217.49	2062.75	1802.097	1031
20200	-0.16	-0.79	0.77	1217.70	2062.43	1802.103	1031
20205	-0.05	-0.30	0.70	1217.85	2062.73	1802.108	1031
20210	-0.46	-0.53	0.88	1217.84	2062.51	1802.113	1031
20215	-0.12	-0.52	0.75	1217.96	2062.99	1802.118	1031
20220	0.02	-0.33	0.86	1218.87	2064.17	1802.123	1031
20225	-0.01	-0.69	0.85	1220.27	2065.78	1802.127	1031
20230	-0.07	-0.36	0.77	1220.45	2065.93	1802.132	1031
20235	-0.01	-0.97	0.61	1221.17	2065.92	1802.138	1031
20240	-0.01	-0.46	0.50	1221.03	2066.28	1802.142	1031
20245	0.03	-0.36	0.65	1221.10	2066.31	1802.147	1031
20250	-0.37	-0.86	0.62	1221.10	2066.51	1802.152	1031
20255	-0.26	-1.13	0.77	1222.53	2065.94	1802.159	1031
20260	-0.17	-0.69	0.96	1222.82	2066.02	1802.161	1031
20265	0.50	-0.41	0.54	1222.85	2066.43	1802.168	1031
20270	-0.24	-0.55	0.75	1222.62	2066.35	1802.172	1031
20275	0.07	-1.00	0.68	1223.69	2068.16	1802.178	1031
20280	0.01	-0.44	0.78	1224.08	2068.49	1802.182	1031
20285	-0.22	-0.64	1.24	1224.90	2069.05	1802.189	1031
20290	0.20	-0.88	0.94	1224.96	2069.12	1802.192	1031
20295	-0.08	-0.32	0.46	1224.92	2069.11	1802.198	1031
20300	-0.21	-0.43	0.69	1224.88	2068.93	1802.202	1031
20305	-0.54	-0.68	0.82	1226.00	2070.07	1802.208	1031
20310	-0.01	-0.26	0.85	1226.71	2071.12	1802.212	1031
20315	-0.38	-0.21	1.01	1226.73	2071.57	1802.218	1031
20320	-0.06	-0.56	0.57	1226.63	2071.37	1802.223	1031
20325	0.06	-0.86	0.68	1227.17	2071.90	1802.227	1031
20330	-0.03	-0.57	0.60	1228.63	2072.62	1802.232	1031
20335	-0.15	-0.32	0.63	1228.57	2072.62	1802.237	1031
20340	-0.52	-0.70	0.86	1229.36	2073.13	1802.243	1031
20345	-0.13	-0.14	0.87	1229.20	2073.07	1802.247	1031
20350	-0.07	-0.47	0.69	1229.29	2072.88	1802.252	1031
20355	-0.07	-0.31	0.49	1229.30	2072.83	1802.257	1031
20360	-0.14	-0.04	1.16	1230.81	2073.46	1802.264	1031
20365	0.09	-0.42	0.67	1231.01	2073.44	1802.266	1031
20370	-0.28	-0.25	0.63	1231.12	2074.29	1802.272	1031
20375	-0.31	-0.94	0.89	1231.17	2074.90	1802.277	1031
20380	-0.51	-0.35	0.68	1232.41	2076.39	1802.284	1031
20385	0.03	-0.48	1.01	1232.27	2076.49	1802.287	1031
20390	-0.34	-0.45	0.64	1232.53	2076.94	1802.292	1031
20395	-0.14	-0.30	0.42	1232.39	2077.59	1802.297	1031
20400	-0.51	-0.60	0.62	1233.64	2078.55	1802.305	1031
20405	-0.17	-0.69	0.33	1234.06	2079.11	1802.307	1031
20410	-0.22	-0.47	0.91	1234.31	2079.02	1802.313	1031
20415	-0.11	-0.10	0.64	1234.09	2078.79	1802.317	1031
20420	-0.34	-0.92	0.70	1234.60	2079.85	1802.323	1031
20425	-0.18	-0.27	0.85	1235.45	2081.13	1802.328	1031
20430	-0.11	-0.62	0.85	1235.41	2080.92	1802.332	1031
20435	0.21	-0.79	0.57	1235.34	2080.87	1802.338	1031
20440	0.20	-0.67	0.65	1235.70	2080.41	1802.342	1031
20445	0.08	-0.75	0.46	1237.22	2080.39	1802.347	1031
20450	-0.26	-0.70	0.40	1237.59	2079.94	1802.352	1031
20455	0.20	-0.18	0.55	1238.15	2080.59	1802.358	1031
20460	-0.50	-0.39	0.47	1237.97	2080.79	1802.362	1031
20465	0.27	-0.63	0.76	1238.05	2080.38	1802.368	1031
20470	0.17	-0.67	0.97	1238.19	2080.20	1802.372	1031
20475	-0.03	-0.68	1.05	1239.63	2080.80	1802.379	1031
20480	-0.07	-0.49	0.91	1240.00	2080.80	1802.382	1031
20485	0.15	-0.64	0.91	1240.04	2081.46	1802.388	1031
20490	-0.17	-0.39	0.86	1240.00	2081.57	1802.392	1031
20495	-0.43	-0.32	0.65	1241.70	2083.73	1802.400	1031
20500	-0.15	-0.45	0.61	1241.65	2083.76	1802.402	1031
20505	-0.54	-0.40	0.71	1241.68	2084.00	1802.408	1031
20510	0.15	-0.65	0.48	1241.52	2084.31	1802.412	1031
20515	0.12	0.73	0.27	1243.28	2085.91	1802.420	1031
20520	0.08	-0.38	0.41	1243.37	2086.31	1802.422	1031
20525	-0.04	0.09	0.75	1243.08	2086.48	1802.428	1031
20530	0.08	-0.26	0.72	1243.27	2086.57	1802.432	1031
20535	0.15	-0.60	0.91	1243.72	2087.33	1802.438	1031
20540	-0.51	-0.35	0.53	1245.06	2088.69	1802.443	1031
20545	-0.49	-0.43	0.76	1245.08	2088.16	1802.447	1031
20550	-0.29	-0.47	0.30	1244.87	2088.50	1802.453	1031
20555	-0.18	-0.33	0.67	1245.23	2088.57	1802.457	1031
20560	0.14	-0.73	0.65	1246.58	2089.92	1802.462	1031
20565	0.13	-0.32	0.40	1246.37	2090.14	1802.467	1031
20570	-0.00	-0.74	0.52	1247.63	2090.26	1802.474	1031
20575	-0.34	0.09	0.56	1247.36	2090.21	1802.477	1031
20580	-0.00	-0.18	0.76	1247.60	2090.31	1802.483	1031
20585	-0.14	-0.15	0.64	1247.77	2090.25	1802.487	1031
20590	0.13	-0.47	0.44	1248.80	2091.55	1802.493	1031
20595	0.08	-0.55	0.57	1248.97	2091.98	1802.497	1031
20600	0.50	-0.38	0.98	1249.28	2091.18	1802.505	1031
20605	-0.27	-0.57	0.77	1249.12	2091.78	1802.507	1031
20610	-0.19	-1.61	0.61	1249.42	2092.44	1802.515	1031
20615	-0.10	-0.35	0.73	1249.54	2091.73	1802.517	1031
20620	0.16	-0.33	0.86	1251.02	2093.31	1802.523	1031
20625	-0.18	-0.33	0.95	1251.58	2094.23	1802.528	1031
20630	-0.19	-0.39	0.57	1251.85	2094.49	1802.533	1031
20635	0.02	-0.33	0.72	1252.26	2095.26	1802.538	1031
20640	-0.09	-0.44	0.48	1252.68	2095.70	1802.543	1031
20645	0.07	-0.30	0.72	1252.77	2095.92	1802.547	1031
20650	0.14	-0.39	0.73	1252.85	2096.65	1802.552	1031
20655	-0.18	-0.13	0.61	1254.17	2098.12	1802.558	1031
20660	0.02	-0.66	0.51	1254.41	2098.32	1802.562	1031
20665	-0.16	-0.10	0.56	1254.49	2098.38	1802.568	1031
20670	0.19	-0.34	0.70	1254.45	2098.31	1802.572	1031
20675	-0.11	-0.20	0.60	1255.87	2099.37	1802.578	1031
20680	-0.27	-0.14	0.40	1255.93	2100.08	1802.582	1031
20685	-0.53	-0.80	0.53	1257.07	2099.67	1802.589	1031
20690	-0.11	-0.56	0.37	1256.96	2100.13	1802.592	1031
20695	-0.07	-0.43	0.37	1256.92	2099.81	1802.598	1031
20700	-0.13	-0.56	0.52	1256.97	2099.41	1802.602	1031
20705	-0.32	-0.37	0.57	1257.76	2100.66	1802.608	1031
20710	0.07	-0.61	0.72	1258.36	2100.69	1802.612	1031
20715	-0.27	-0.75	0.54	1258.45	2100.83	1802.618	1031
20720	-0.43	-0.28	0.73	1258.35	2100.97	1802.622	1031
20725	-0.04	-0.13	0.57	1258.61	2100.92	1802.628	1031
20730	-0.32	-0.23	0.49	1258.65	2101.31	1802.632	1031
20735	-0.28	-0.21	0.88	1260.04	2102.92	1802.638	1031
20740	-0.12	-0.52	0.85	1261.33	2104.03	1802.643	1031
20745	-0.32	-0.01	0.69	1261.08	2104.74	1802.647	1031
20750	0.05	-0.32	0.50	1261.25	2105.31	1802.653	1031
20755	-0.21	-0.49	0.55	1261.78	2106.11	1802.657	1031
20760	0.01	-0.09	0.56	1262.74	2106.84	1802.662	1031
20765	-0.02	-0.08	0.49	1262.89	2106.69	1802.667	1031
20770	0.25	-0.02	0.55	1263.27	2107.73	1802.672	1031
20775	0.11	-0.68	0.52	1263.68	2108.17	1802.677	1031
20780	-0.08	-0.34	0.41	1263.78	2108.14	1802.684	1031
20785	0.03	-0.30	0.43	1263.83	2107.71	1802.687	1031
20790	-0.03	-0.31	0.40	1263.67	2107.82	1802.692	1031
20795	-0.17	-0.45	0.51	1263.91	2107.86	1802.697	1031
20800	-0.56	-0.29	0.74	1265.95	2110.11	1802.704	1031
20805	0.03	0.05	0.62	1266.00	2109.80	1802.707	1031
20810	-0.30	-0.48	0.66	1265.98	2109.58	1802.713	1031
20815	-0.13	-0.06	0.83	1266.16	2109.68	1802.717	1031
20820	0.07	-0.24	0.29	1267.38	2111.36	1802.724	1031
20825	-0.12	-0.03	0.45	1267.54	2111.80	1802.729	1031
20830	-0.36	-0.32	0.70	1267.94	2111.12	1802.733	1031
20835	-0.36	-0.25	0.58	1267.63	2111.23	1802.737	1031
20840	-0.39	-0.31	0.65	1268.77	2112.33	1802.743	1031
20845	-0.08	-0.48	0.89	1269.41	2112.52	1802.747	1031
20850	0.14	-0.45	0.56	1269.52	2112.98	1802.753	1031
20855	-0.26	-0.03	0.71	1270.18	2113.44	1802.758	1031
20860	0.07	-0.31	0.57	1270.07	2113.81	1802.763	1031
20865	-0.38	-0.19	0.45	1269.90	2114.04	1802.767	1031
20870	-0.56	-0.22	0.52	1270.42	2114.42	1802.772	1031
20875	-0.11	-0.20	0.64	1272.26	2115.85	1802.778	1031
20880	0.00	-0.52	0.59	1271.83	2116.29	1802.782	1031
20885	0.13	-0.34	0.69	1272.28	2115.81	1802.788	1031
20890	0.11	-0.28	0.80	1272.23	2115.88	1802.792	1031
20895	0.24	-0.60	0.52	1273.80	2117.39	1802.797	1031
20900	-0.38	-0.63	0.43	1273.52	2117.27	1802.802	1031
20905	-0.18	-0.24	0.60	1274.32	2117.80	1802.808	1031
20910	-0.44	-0.49	0.72	1274.45	2118.36	1802.812	1031
20915	0.01	-0.20	0.53	1274.76	2117.60	1802.819	1031
20920	-0.18	-0.46	0.63	1274.54	2117.82	1802.822	1031
20925	-0.11	-0.75	0.69	1274.65	2118.18	1802.828	1031
20930	-0.03	-0.52	0.59	1274.58	2118.08	1802.832	1031
20935	-0.56	0.22	0.92	1276.81	2120.32	1802.839	1031
20940	0.14	-0.28	0.60	1277.05	2120.37	1802.842	1031
20945	-0.09	-0.41	0.66	1277.00	2120.32	1802.848	1031
20950	-0.06	-0.60	0.67	1276.95	2120.14	1802.852	1031
20955	-0.30	-0.41	0.79	1277.98	2121.25	1802.858	1031
20960	0.07	-0.22	0.76	1278.77	2121.94	1802.862	1031
20965	-0.19	-0.17	0.51	1278.88	2122.14	1802.867	1031
20970	-0.36	-0.46	0.52	1279.63	2122.67	1802.873	1031
20975	-0.45	-0.22	0.35	1279.63	2122.59	1802.877	1031
20980	-0.44	-0.40	0.48	1279.58	2122.70	1802.882	1031
20985	0.09	-0.44	0.83	1279.92	2122.76	1802.887	1031
20990	0.04	0.22	0.37	1281.24	2122.78	1802.893	1031
20995	-0.08	-0.35	0.91	1281.63	2122.74	1802.897	1031
21000	-0.31	-0.33	0.64	1281.52	2122.92	1802.903	1031
21005	-0.29	-0.20	0.57	1281.67	2122.93	1802.907	1031
21010	0.29	-0.76	0.79	1282.87	2124.58	1802.912	1031
21015	-0.02	-0.20	0.80	1283.24	2124.45	1802.917	1031
21020	-0.92	0.12	1.08	1283.95	2124.78	1802.924	1031
21025	0.28	-0.49	0.99	1283.98	2124.76	1802.927	1031
21030	0.04	0.18	0.58	1284.04	2124.72	1802.933	1031
21035	-0.05	-0.42	0.83	1284.05	2124.99	1802.937	1031
21040	0.30	-0.50	0.86	1285.90	2126.12	1802.944	1031
21045	-0.32	-0.59	0.65	1285.59	2126.17	1802.947	1031
21050	0.12	-0.18	0.79	1285.36	2126.02	1802.955	1031
21055	0.03	-0.36	0.65	1285.52	2126.29	1802.957	1031
21060	-0.30	-0.43	0.56	1286.56	2127.25	1802.963	1031
21065	-0.08	-0.54	0.75	1287.23	2127.73	1802.967	1031
21070	-0.19	-0.53	0.75	1287.98	2128.47	1802.973	1031
21075	-0.02	-0.00	0.88	1288.06	2128.78	1802.978	1031
21080	0.08	-0.19	0.86	1288.11	2129.12	1802.983	1031
21085	-0.20	-0.43	0.49	1288.16	2129.54	1802.987	1031
21090	-0.45	-0.29	0.79	1288.62	2130.65	1802.992	1031
21095	-0.33	-0.26	0.68	1289.56	2131.76	1802.998	1031
21100	-0.12	-0.15	0.74	1289.52	2132.36	1803.002	1031
21105	-0.12	-0.24	0.51	1289.91	2132.46	1803.007	1031
21110	0.07	-0.28	0.87	1289.78	2132.69	1803.012	1031
21115	-0.22	-0.18	0.71	1291.46	2134.46	1803.018	1031
21120	0.07	-0.20	0.78	1291.57	2134.72	1803.022	1031
21125	-0.12	-0.40	0.51	1291.31	2134.48	1803.028	1031
21130	-0.11	-0.67	0.42	1291.45	2134.81	1803.032	1031
21135	-0.08	-1.06	0.26	1293.42	2135.04	1803.039	1031
21140	-0.25	-0.43	0.56	1293.25	2135.49	1803.042	1031
21145	-0.02	0.01	0.38	1293.38	2135.39	1803.048	1031
21150	-0.11	-0.55	0.52	1293.27	2135.83	1803.052	1031
21155	-0.44	0.70	0.47	1294.91	2136.87	1803.060	1031
21160	0.05	-0.63	0.27	1294.84	2137.22	1803.062	1031
21165	-0.25	-0.22	0.57	1294.82	2137.32	1803.068	1031
21170	-0.13	-0.35	0.43	1294.84	2136.99	1803.072	1031
21175	-0.04	0.02	0.77	1295.72	2138.17	1803.078	1031
21180	0.36	-0.26	0.54	1296.13	2138.54	1803.082	1031
21185	-0.20	-0.48	0.59	1296.72	2138.62	1803.088	1031
21190	-0.21	-0.62	0.55	1297.13	2139.49	1803.093	1031
21195	-0.02	-0.17	0.44	1297.20	2139.17	1803.098	1031
21200	0.04	-0.47	0.62	1297.25	2139.35	1803.102	1031
21205	0.23	-0.27	0.54	1297.42	2139.41	1803.107	1031
21210	0.17	-0.19	0.34	1298.71	2140.83	1803.112	1031
21215	-0.22	-0.02	0.59	1298.97	2140.92	1803.117	1031
21220	-0.41	-0.49	0.67	1299.25	2141.16	1803.123	1031
21225	-0.02	-0.00	0.77	1299.06	2140.80	1803.126	1031
21230	-0.30	-0.54	0.64	1298.98	2141.11	1803.132	1031
21235	0.08	-0.33	0.61	1299.09	2141.22	1803.137	1031
21240	-0.70	-0.49	0.16	1301.39	2143.34	1803.144	1031
21245	-0.39	-0.61	0.42	1301.65	2143.40	1803.147	1031
21250	-0.20	0.25	0.32	1301.36	2143.51	1803.154	1031
21255	0.03	-0.42	0.65	1301.77	2143.85	1803.157	1031
21260	-0.18	-0.38	0.77	1302.85	2144.97	1803.163	1031
21265	-0.27	-0.38	0.80	1303.23	2145.10	1803.167	1031
21270	-0.61	-0.49	0.39	1304.24	2146.36	1803.174	1031
21275	0.14	-0.23	0.30	1304.22	2146.67	1803.177	1031
21280	-0.08	-0.33	0.31	1304.20	2146.54	1803.183	1031
21285	-0.04	-0.14	0.43	1304.18	2146.42	1803.188	1031
21290	0.03	-0.44	0.40	1304.80	2147.10	1803.193	1031
21295	0.03	0.07	0.42	1305.53	2147.48	1803.197	1031
21300	0.16	-0.10	0.66	1305.76	2147.72	1803.203	1031
21305	0.27	-0.05	0.40	1306.47	2147.92	1803.208	1031
21310	-0.21	-0.30	0.72	1306.40	2147.66	1803.213	1031
21315	0.12	-0.37	0.56	1306.68	2147.32	1803.217	1031
21320	0.16	-0.40	0.50	1306.95	2147.29	1803.222	1031
21325	-0.06	0.02	0.45	1307.94	2147.62	1803.227	1031
21330	-0.14	-0.20	0.32	1308.09	2147.73	1803.232	1031
21335	-0.11	0.14	0.69	1308.26	2148.74	1803.239	1031
21340	-0.00	0.19	0.67	1308.39	2149.01	1803.241	1031
21345	-0.16	-0.45	0.73	1308.25	2148.96	1803.248	1031
21350	-0.08	0.45	0.25	1308.17	2149.43	1803.252	1031
21355	-0.27	-0.46	0.43	1310.42	2149.35	1803.259	1031
21360	-0.30	-0.38	0.55	1310.61	2149.40	1803.262	1031
21400	0.04	0.54	0.56	1315.68	2156.70	1803.464	1
21500	0.11	-0.09	0.53	1316.28	2157.36	1803.561	1
21600	-0.03	-0.16	0.67	1316.58	2157.69	1803.654	1
21700	-0.27	-0.86	0.66	1316.95	2157.93	1803.764	1
21800	-0.03	-0.32	0.57	1317.32	2158.64	1803.858	1
21900	-0.05	-0.12	0.61	1317.45	2158.83	1803.955	1
22000	-0.16	-0.27	0.47	1317.67	2158.94	1804.057	1
22100	-0.13	0.01	0.56	1317.74	2159.48	1804.160	1
22200	-0.15	-0.25	0.59	1318.58	2159.48	1804.260	1
#End Write
