# Supplementary material for: Structural characterization of the saxitoxin-targeting APTSTX1 aptamer using optical tweezers and molecular dynamics simulations
Source: PLoS One. 2019 Nov 7;14(11):e0222468. doi: 10.1371/journal.pone.0222468 (PMC6837747; doi:10.1371/journal.pone.0222468)
Supplement: S1 File — Data repository, aptamer control condition and aptamer under SXT. (ZIP) [file pone.0222468.s005.zip › toxin/toxin/August/180815/1bA.txt]

#Begin Write:
CycleCount/n	X_force	Y_force	Z_force	A_dist-Y	B_dist-Y	time(sec)	Status
0	0.33	-4.40	2.03	1021.36	1848.79	1862.170	1
100	0.36	-4.41	2.13	1021.27	1848.75	1862.242	1
200	0.48	-4.14	1.94	1021.06	1848.65	1862.385	1
300	0.63	-4.46	2.04	1021.01	1848.52	1862.482	1
400	0.27	-4.24	2.14	1021.07	1848.62	1862.582	1
500	0.37	-4.11	2.06	1021.10	1848.76	1862.687	1
600	0.27	-4.54	2.12	1021.53	1848.76	1862.780	1
700	0.79	-3.34	2.16	1021.31	1848.89	1862.887	1
800	0.33	-3.31	2.05	1021.35	1848.83	1862.965	1
800	0.50	-3.32	1.87	1020.94	1848.90	1863.026	1
900	0.11	-3.30	1.97	1020.94	1849.06	1863.122	1
1000	0.08	-3.83	2.12	1021.32	1848.99	1863.225	1
1100	0.20	-3.55	2.08	1021.51	1848.85	1863.330	1
1200	0.23	-3.95	1.93	1021.35	1848.71	1863.425	1
1300	0.25	-3.58	1.99	1021.39	1849.00	1863.520	1
1400	0.18	-3.49	2.10	1021.33	1848.91	1863.625	1
1500	-0.06	-3.94	2.19	1021.73	1849.49	1863.730	1
1650	0.24	-3.35	1.45	1021.66	1848.92	1863.764	1
1655	0.57	-3.65	1.96	1021.40	1849.02	1863.769	1
1660	0.75	-3.41	2.10	1021.61	1848.86	1863.774	1
1665	0.10	-4.04	2.18	1021.42	1848.85	1863.778	1
1670	0.92	-4.35	1.97	1021.48	1849.15	1863.783	1
1675	0.57	-4.01	1.90	1021.73	1848.99	1863.788	1
1680	0.22	-4.27	2.16	1021.68	1848.98	1863.793	1
1685	0.34	-4.21	2.41	1021.69	1849.29	1863.798	1
1690	0.71	-4.21	1.89	1021.32	1848.94	1863.803	1
1695	0.17	-4.30	2.06	1021.55	1848.91	1863.809	1
1700	0.25	-4.26	1.86	1021.70	1848.93	1863.813	1
1705	0.31	-4.30	2.01	1021.47	1848.93	1863.818	1
1710	0.18	-4.58	2.13	1021.28	1848.65	1863.823	1
1715	0.50	-4.38	2.14	1021.47	1849.31	1863.829	1
1720	0.62	-4.24	2.02	1021.29	1849.09	1863.833	1
1725	0.54	-4.12	2.02	1021.33	1849.07	1863.838	1
1730	0.15	-4.35	1.85	1021.24	1849.25	1863.843	1
1735	0.00	-4.23	2.13	1021.39	1849.33	1863.849	1
1740	0.11	-4.16	2.12	1021.46	1849.33	1863.853	1
1745	0.18	-4.04	1.92	1021.38	1849.52	1863.859	1
1750	0.09	-3.78	2.00	1021.44	1849.40	1863.863	1
1755	0.42	-4.17	1.74	1021.72	1849.17	1863.869	1
1760	0.18	-3.88	1.96	1021.43	1849.42	1863.873	1
1765	0.47	-4.53	2.11	1021.44	1849.19	1863.879	1
1770	0.54	-4.23	2.01	1021.58	1849.06	1863.883	1
1775	0.61	-4.71	2.00	1021.31	1849.23	1863.889	1
1780	0.33	-4.93	2.39	1021.51	1849.34	1863.893	1
1785	1.01	-5.26	2.01	1020.61	1848.22	1863.901	1
1790	0.53	-5.07	2.16	1021.63	1849.12	1863.903	101
1795	0.64	-5.06	2.16	1021.84	1849.47	1863.909	1001
1800	0.78	-4.75	1.91	1021.90	1849.23	1863.913	1001
1805	1.10	-4.76	2.26	1021.63	1849.35	1863.919	1001
1810	0.39	-4.70	2.37	1021.80	1849.36	1863.923	1001
1815	0.34	-4.62	2.07	1021.70	1849.33	1863.929	1001
1820	0.05	-4.59	2.20	1021.80	1849.00	1863.934	1001
1825	0.61	-4.39	1.89	1021.73	1849.40	1863.938	1010
1830	0.26	-4.87	2.22	1021.83	1849.98	1863.944	1031
1835	0.41	-4.71	1.69	1021.90	1851.41	1863.948	1031
1840	0.41	-4.98	2.23	1021.47	1852.41	1863.953	1031
1845	0.91	-5.14	2.07	1021.75	1853.30	1863.958	1031
1850	0.73	-5.49	2.01	1022.20	1855.34	1863.963	1031
1855	0.03	-5.43	2.25	1022.24	1855.96	1863.968	1031
1860	0.60	-5.64	1.99	1022.25	1857.01	1863.973	1031
1865	0.35	-5.64	2.38	1022.12	1857.06	1863.978	1031
1870	0.61	-5.68	2.12	1022.05	1858.05	1863.985	1031
1875	0.44	-5.81	1.96	1021.80	1858.02	1863.988	1031
1880	0.36	-5.42	2.09	1022.17	1858.65	1863.995	1031
1885	0.26	-5.60	1.80	1022.37	1858.43	1863.998	1031
1890	0.37	-6.30	1.99	1024.26	1861.57	1864.004	1031
1895	0.44	-6.38	2.12	1024.59	1861.96	1864.008	1031
1900	1.32	-6.46	2.35	1025.18	1863.55	1864.016	1031
1905	0.63	-6.68	1.96	1025.78	1863.16	1864.018	1031
1910	0.76	-6.58	1.65	1025.57	1863.25	1864.024	1031
1915	1.01	-6.66	1.87	1025.51	1863.16	1864.028	1031
1920	0.63	-6.49	2.29	1026.22	1864.37	1864.034	1031
1925	0.40	-6.39	1.84	1026.76	1864.95	1864.039	1031
1930	0.48	-6.41	2.01	1026.89	1864.70	1864.044	1031
1935	1.07	-6.38	1.92	1026.91	1865.02	1864.049	1031
1940	0.34	-6.64	1.98	1027.38	1865.57	1864.053	1031
1945	0.68	-6.93	1.82	1028.48	1866.55	1864.059	1031
1950	0.54	-7.01	2.08	1028.47	1866.54	1864.063	1031
1955	0.63	-6.76	1.85	1029.08	1867.45	1864.068	1031
1960	0.34	-6.93	1.99	1029.23	1867.71	1864.073	1031
1965	0.46	-7.05	2.27	1030.14	1867.53	1864.078	1031
1970	0.86	-7.07	1.89	1030.19	1867.68	1864.083	1031
1975	1.00	-6.96	2.03	1030.26	1867.75	1864.090	1031
1980	0.48	-7.07	2.06	1030.21	1867.73	1864.093	1031
1985	1.05	-6.89	1.97	1030.45	1867.98	1864.099	1031
1990	0.63	-7.04	2.03	1030.35	1867.89	1864.103	1031
1995	0.27	-7.73	2.19	1032.22	1869.32	1864.109	1031
2000	0.45	-7.29	1.83	1032.21	1869.91	1864.113	1031
2005	0.92	-7.17	1.79	1032.05	1870.95	1864.121	1031
2010	0.67	-7.14	2.05	1032.28	1870.63	1864.123	1031
2015	0.51	-6.71	2.23	1032.34	1870.95	1864.130	1031
2020	0.63	-6.61	2.19	1032.23	1870.36	1864.134	1031
2025	0.58	-6.80	2.02	1033.26	1871.08	1864.139	1031
2030	0.59	-7.41	2.19	1034.85	1872.76	1864.143	1031
2035	0.12	-7.23	2.28	1035.35	1873.13	1864.149	1031
2040	0.80	-7.33	1.90	1035.47	1873.24	1864.154	1031
2045	0.62	-7.36	2.32	1035.67	1873.32	1864.158	1031
2050	0.11	-7.45	2.21	1035.63	1873.48	1864.164	1031
2055	-0.15	-7.52	2.25	1035.90	1873.77	1864.168	1031
2060	0.60	-7.67	2.08	1036.84	1874.87	1864.173	1031
2065	1.26	-7.86	2.32	1036.89	1875.22	1864.178	1031
2070	0.50	-8.11	2.17	1037.99	1876.12	1864.185	1031
2075	0.27	-7.62	2.22	1037.74	1876.00	1864.188	1031
2080	0.39	-7.47	2.23	1037.74	1875.65	1864.193	1031
2085	0.41	-7.52	2.28	1038.02	1875.76	1864.198	1031
2090	0.82	-7.46	2.33	1039.39	1876.07	1864.205	1031
2095	0.87	-7.47	2.23	1039.14	1876.21	1864.208	1031
2100	0.64	-7.29	2.06	1039.44	1875.62	1864.215	1031
2105	0.65	-7.17	1.89	1039.22	1875.91	1864.218	1031
2110	0.78	-7.73	2.29	1040.31	1877.02	1864.224	1031
2115	0.09	-8.00	2.19	1040.78	1877.55	1864.228	1031
2120	1.00	-7.78	1.92	1041.19	1877.80	1864.236	1031
2125	0.82	-7.91	2.13	1041.47	1877.75	1864.238	1031
2130	0.66	-7.97	2.14	1041.17	1877.83	1864.244	1031
2135	0.70	-7.95	2.05	1041.24	1877.68	1864.248	1031
2140	0.57	-7.95	1.99	1042.05	1878.39	1864.254	1031
2145	0.71	-8.16	2.09	1043.02	1879.43	1864.258	1031
2150	0.52	-8.36	2.38	1043.21	1879.63	1864.264	1031
2155	0.31	-8.19	2.30	1043.19	1879.56	1864.268	1031
2160	0.82	-8.11	2.23	1043.40	1879.42	1864.273	1031
2165	0.81	-8.35	2.26	1043.15	1879.69	1864.279	1031
2170	0.24	-8.43	2.33	1043.17	1879.72	1864.283	1031
2175	0.80	-8.63	2.28	1044.53	1879.44	1864.288	1031
2180	0.30	-8.66	2.11	1044.55	1879.58	1864.293	1031
2185	1.15	-8.94	2.28	1045.84	1881.17	1864.300	1031
2190	0.65	-8.80	2.25	1046.04	1881.14	1864.303	1031
2195	0.40	-8.70	2.12	1046.04	1881.27	1864.309	1031
2200	0.97	-8.75	2.20	1046.08	1881.58	1864.313	1031
2205	1.48	-8.99	2.36	1047.71	1881.44	1864.320	1031
2210	0.35	-9.04	2.27	1047.96	1881.89	1864.323	1031
2215	1.40	-9.09	2.44	1048.10	1881.86	1864.330	1031
2220	0.54	-8.89	2.17	1047.77	1881.92	1864.333	1031
2225	0.69	-9.14	2.18	1049.14	1883.29	1864.339	1031
2230	1.14	-9.21	2.29	1049.55	1883.89	1864.343	1031
2235	1.03	-9.25	2.13	1049.78	1884.26	1864.351	1031
2240	0.87	-9.48	2.30	1050.12	1884.18	1864.353	1031
2245	1.01	-9.42	2.39	1050.30	1884.33	1864.359	1031
2250	0.92	-9.44	2.30	1050.31	1884.30	1864.364	1031
2255	0.35	-9.46	2.26	1051.01	1884.91	1864.369	1031
2260	0.63	-9.59	2.53	1052.04	1885.89	1864.374	1031
2265	0.81	-9.56	2.44	1052.10	1886.01	1864.379	1031
2270	0.79	-9.64	2.56	1051.87	1885.96	1864.384	1031
2275	0.32	-9.82	2.57	1052.33	1886.56	1864.389	1031
2280	0.51	-9.82	2.43	1053.38	1887.30	1864.393	1031
2285	0.82	-10.08	2.45	1053.19	1887.48	1864.398	1031
2290	0.63	-10.01	2.48	1054.21	1888.16	1864.403	1031
2295	0.80	-10.03	2.55	1053.86	1888.28	1864.408	1031
2300	0.74	-10.16	2.50	1054.52	1888.48	1864.415	1031
2305	0.66	-10.00	2.60	1054.48	1888.58	1864.418	1031
2310	0.75	-9.87	2.56	1054.58	1888.85	1864.425	1031
2315	0.80	-9.82	2.45	1054.39	1888.46	1864.428	1031
2320	0.75	-10.40	2.76	1056.36	1890.71	1864.433	1031
2325	0.83	-10.75	2.51	1056.63	1890.41	1864.438	1031
2330	0.83	-10.71	2.73	1057.42	1891.77	1864.446	1031
2335	0.91	-10.61	2.55	1057.45	1891.15	1864.448	1031
2340	0.93	-10.41	2.65	1057.46	1891.54	1864.454	1031
2345	0.92	-10.76	2.70	1057.13	1891.51	1864.458	1031
2350	0.96	-11.01	2.44	1058.07	1892.33	1864.464	1031
2355	1.03	-11.39	2.81	1058.66	1892.92	1864.469	1031
2360	1.15	-11.31	2.71	1058.53	1893.32	1864.474	1031
2365	1.24	-11.32	2.76	1058.83	1893.41	1864.479	1031
2370	1.16	-11.43	2.52	1059.22	1893.92	1864.484	1030
2375	0.63	-11.73	2.71	1060.29	1894.79	1864.489	1030
2380	0.75	-11.63	2.82	1059.88	1894.60	1864.493	1030
2385	1.05	-11.28	2.47	1059.32	1894.42	1864.499	1030
2390	0.80	-11.26	2.59	1059.43	1894.01	1864.503	1030
2395	0.69	-11.23	2.69	1059.42	1893.90	1864.508	1030
2400	1.01	-11.24	2.51	1059.67	1894.05	1864.513	1030
2405	1.22	-11.20	2.83	1057.98	1892.31	1864.520	1030
2410	0.64	-11.25	2.72	1058.02	1892.27	1864.523	1030
2415	0.78	-11.22	2.95	1058.39	1892.60	1864.530	1030
2420	1.24	-10.98	2.50	1058.34	1892.53	1864.533	1030
2425	0.82	-10.84	2.60	1057.16	1891.21	1864.539	1030
2430	0.54	-10.72	2.51	1056.71	1891.06	1864.543	1030
2435	1.10	-10.59	2.43	1056.18	1890.31	1864.549	1030
2440	0.85	-10.63	2.45	1055.99	1890.19	1864.553	1030
2445	0.68	-10.49	2.47	1055.97	1889.32	1864.559	1030
2450	0.62	-10.42	2.73	1055.28	1888.78	1864.563	1030
2455	0.74	-10.05	2.34	1055.19	1888.99	1864.569	1030
2460	0.79	-10.18	2.70	1055.19	1889.11	1864.573	1030
2465	1.81	-10.18	2.94	1055.30	1889.63	1864.580	1030
2470	0.76	-10.21	2.52	1055.32	1889.43	1864.584	1030
2475	0.88	-10.13	2.55	1055.05	1889.31	1864.589	1030
2480	0.90	-10.23	2.57	1055.04	1889.19	1864.593	1030
2485	1.08	-9.90	2.37	1054.78	1888.95	1864.599	1030
2490	0.44	-9.71	2.74	1052.65	1886.96	1864.603	1030
2495	1.09	-9.58	2.61	1052.38	1886.76	1864.608	1030
2500	0.60	-9.85	2.66	1052.58	1886.49	1864.614	1030
2505	1.09	-9.86	2.73	1052.54	1886.35	1864.618	1030
2510	0.57	-9.98	2.48	1052.64	1886.34	1864.623	1030
2515	0.78	-9.88	2.42	1052.56	1886.32	1864.628	1030
2520	0.65	-9.45	2.59	1050.53	1884.38	1864.633	1030
2525	0.69	-9.52	2.70	1050.37	1884.27	1864.638	1030
2530	1.33	-9.34	2.02	1050.21	1884.76	1864.645	1030
2535	0.52	-9.38	2.35	1049.96	1884.09	1864.648	1030
2540	0.67	-9.35	2.25	1050.22	1884.14	1864.654	1030
2545	0.82	-9.52	2.59	1050.11	1884.22	1864.658	1030
2550	0.54	-8.89	2.06	1047.84	1882.20	1864.665	1030
2555	0.51	-8.90	2.39	1047.88	1882.35	1864.668	1030
2560	0.31	-9.06	2.67	1047.88	1881.98	1864.674	1030
2565	0.34	-8.99	2.60	1047.71	1882.15	1864.678	1030
2570	-1.22	-8.99	2.69	1046.77	1881.23	1864.686	1030
2575	0.77	-8.71	2.39	1046.42	1882.01	1864.688	1030
2580	0.73	-8.50	2.30	1046.37	1882.42	1864.694	1030
2585	0.65	-8.53	2.20	1046.25	1881.88	1864.698	1030
2590	1.03	-8.43	2.23	1045.23	1881.48	1864.704	1030
2595	0.48	-8.62	2.34	1044.98	1880.79	1864.708	1030
2600	0.80	-8.49	2.38	1045.00	1880.91	1864.714	1030
2605	1.05	-8.36	2.35	1044.77	1880.70	1864.719	1030
2610	0.33	-8.38	2.27	1044.52	1880.38	1864.723	1030
2615	0.66	-8.15	2.09	1043.15	1879.52	1864.729	1030
2620	0.90	-8.07	2.01	1043.13	1879.02	1864.733	1030
2625	1.13	-8.01	1.99	1042.56	1878.22	1864.739	1030
2630	0.59	-8.28	2.19	1042.57	1878.58	1864.743	1030
2635	0.42	-8.16	2.02	1041.56	1877.36	1864.748	1030
2640	0.95	-8.19	2.37	1041.56	1877.63	1864.753	1030
2645	0.96	-8.12	1.80	1041.64	1877.85	1864.760	1030
2650	1.21	-8.07	2.34	1041.89	1877.60	1864.763	1030
2655	0.83	-8.03	2.40	1041.73	1877.55	1864.769	1030
2660	0.74	-7.99	2.00	1041.74	1877.77	1864.773	1030
2665	0.70	-7.85	2.42	1039.57	1875.39	1864.780	1030
2670	0.78	-7.57	1.87	1039.66	1875.30	1864.783	1030
2675	0.75	-7.76	2.12	1039.73	1875.19	1864.789	1030
2680	1.05	-7.59	2.18	1039.70	1875.38	1864.794	1030
2685	0.72	-7.49	1.88	1038.28	1874.91	1864.801	1030
2690	0.59	-7.57	2.05	1038.25	1875.23	1864.803	1030
2695	0.20	-7.57	2.13	1038.14	1874.97	1864.809	1030
2700	0.59	-7.43	2.00	1038.09	1874.83	1864.814	1030
2705	0.65	-7.26	2.17	1037.50	1874.68	1864.819	1030
2710	0.56	-6.96	2.16	1036.56	1873.74	1864.823	1030
2715	0.85	-7.10	2.12	1036.44	1873.83	1864.828	1030
2720	0.47	-7.02	1.91	1035.83	1873.25	1864.834	1030
2725	0.66	-7.02	1.95	1035.80	1873.11	1864.838	1030
2730	0.89	-6.96	2.03	1035.66	1873.06	1864.843	1030
2735	0.70	-6.84	2.09	1035.85	1872.98	1864.848	1030
2740	0.63	-6.70	2.17	1034.45	1871.99	1864.853	1030
2745	0.82	-6.42	1.85	1034.31	1871.69	1864.858	1030
2750	0.11	-6.52	2.07	1034.49	1871.75	1864.865	1030
2755	0.55	-6.76	2.25	1034.41	1872.05	1864.868	1030
2760	0.27	-6.84	2.05	1034.18	1871.75	1864.874	1030
2765	0.67	-6.80	2.01	1034.17	1872.03	1864.878	1030
2770	0.48	-6.69	1.88	1032.04	1872.02	1864.885	1030
2775	0.41	-6.85	1.96	1032.20	1872.12	1864.888	1030
2780	1.24	-6.48	1.86	1032.11	1871.42	1864.896	1030
2785	0.58	-6.71	1.97	1032.06	1871.88	1864.898	1030
2790	1.44	-6.62	1.82	1030.71	1871.58	1864.906	1030
2795	0.38	-6.60	1.75	1030.43	1871.70	1864.908	1030
2800	0.80	-6.58	1.84	1030.26	1871.50	1864.914	1030
2805	0.44	-6.48	1.85	1029.93	1871.20	1864.919	1030
2810	0.91	-6.44	2.00	1029.60	1870.49	1864.924	1030
2815	0.74	-6.19	1.64	1029.25	1870.11	1864.928	1030
2820	0.75	-6.17	1.74	1028.92	1870.31	1864.934	1030
2825	0.37	-6.27	1.82	1028.85	1870.26	1864.938	1030
2830	0.55	-6.23	1.99	1028.80	1870.06	1864.944	1030
2835	0.61	-6.39	2.00	1028.79	1870.26	1864.948	1030
2840	0.66	-6.40	2.10	1028.94	1869.93	1864.953	1030
2845	0.76	-6.26	1.89	1028.90	1870.18	1864.958	1030
2850	0.41	-6.28	2.01	1028.58	1870.11	1864.963	1030
2855	0.31	-5.95	1.53	1026.44	1870.06	1864.969	1030
2860	0.36	-5.94	1.94	1026.22	1869.87	1864.973	1030
2865	1.08	-5.52	2.01	1026.18	1869.56	1864.980	1030
2870	0.39	-5.70	1.70	1026.38	1869.44	1864.983	1030
2875	0.52	-5.55	1.79	1024.78	1867.27	1864.989	1030
2880	0.84	-5.46	1.64	1024.55	1866.95	1864.993	1030
2885	1.04	-5.27	1.60	1023.81	1866.05	1865.000	1030
2890	0.08	-5.43	1.65	1023.83	1866.12	1865.003	1030
2895	0.43	-5.35	1.93	1023.55	1866.16	1865.009	1030
2900	0.63	-5.14	1.68	1023.67	1865.94	1865.013	1030
2905	0.45	-5.19	1.73	1023.19	1865.26	1865.019	1030
2910	0.51	-5.08	1.76	1022.21	1864.69	1865.024	1030
2915	0.17	-5.12	1.70	1022.27	1864.50	1865.029	1030
2920	0.27	-5.13	1.87	1022.21	1864.26	1865.034	1030
2925	0.39	-4.95	1.66	1021.95	1864.03	1865.039	1030
2930	0.19	-4.61	1.71	1020.87	1862.69	1865.044	1030
2935	0.48	-4.62	1.79	1020.33	1862.65	1865.048	1030
2940	0.76	-4.36	1.33	1020.01	1861.98	1865.053	1030
2945	0.75	-4.38	1.40	1019.77	1861.89	1865.058	1030
2950	0.77	-4.18	1.63	1019.28	1861.48	1865.064	1030
2955	0.06	-4.25	1.47	1019.39	1861.09	1865.068	1030
2960	0.45	-4.08	1.50	1019.25	1861.06	1865.073	1030
2965	0.42	-4.17	1.37	1019.05	1861.20	1865.078	1030
2970	0.06	-4.20	1.72	1017.44	1861.40	1865.085	1030
2975	0.31	-4.30	1.63	1017.45	1861.21	1865.088	1030
2980	0.39	-4.38	1.71	1017.57	1860.95	1865.094	1030
2985	0.49	-4.22	1.67	1017.62	1860.84	1865.098	1030
2990	0.34	-3.92	1.65	1016.42	1860.58	1865.106	1030
2995	0.57	-3.98	1.22	1015.96	1859.58	1865.108	1030
3000	0.27	-3.87	1.32	1016.22	1859.40	1865.114	1030
3005	0.56	-3.86	1.43	1016.14	1859.41	1865.118	1030
3010	0.42	-3.75	1.51	1015.23	1858.35	1865.124	1030
3015	0.22	-3.67	1.47	1014.86	1858.06	1865.128	1030
3020	0.42	-3.70	1.38	1014.73	1858.06	1865.134	1030
3025	0.35	-3.45	1.22	1014.60	1857.72	1865.138	1030
3030	0.06	-3.60	1.59	1014.21	1857.51	1865.143	1030
3035	0.23	-3.49	1.79	1013.51	1856.12	1865.149	1030
3040	-0.03	-3.53	1.78	1013.42	1856.09	1865.153	1030
3045	0.37	-3.51	1.50	1013.08	1856.16	1865.158	1030
3050	-0.05	-3.42	1.48	1013.11	1856.54	1865.163	1030
3055	0.91	-3.07	1.39	1012.06	1854.89	1865.169	1030
3060	0.47	-3.08	1.59	1011.82	1854.58	1865.173	1030
3065	0.18	-3.16	1.72	1011.61	1854.64	1865.180	1030
3070	0.34	-3.03	1.57	1011.77	1854.45	1865.183	1030
3075	-0.15	-2.96	1.65	1010.32	1854.18	1865.190	1030
3080	0.43	-2.94	1.73	1010.64	1854.47	1865.193	1030
3085	0.29	-2.85	1.42	1009.55	1854.22	1865.199	1030
3090	0.04	-2.81	1.23	1009.68	1854.01	1865.203	1030
3095	0.35	-2.43	1.17	1008.92	1853.14	1865.209	1030
3100	0.49	-2.40	1.10	1008.62	1853.36	1865.213	1030
3105	0.03	-2.47	1.31	1008.62	1853.00	1865.219	1030
3110	0.12	-2.37	1.22	1008.60	1852.97	1865.223	1030
3115	0.64	-2.79	1.73	1008.91	1852.69	1865.231	1030
3120	0.06	-2.59	1.43	1008.49	1853.25	1865.233	1030
3125	-0.13	-2.70	1.30	1008.31	1853.26	1865.239	1030
3130	0.49	-2.66	1.60	1008.35	1853.18	1865.243	1030
3135	0.14	-2.25	1.45	1006.76	1851.71	1865.249	1030
3140	0.25	-2.10	1.47	1005.71	1850.20	1865.253	1030
3145	-0.04	-2.01	1.46	1005.21	1849.71	1865.258	1030
3150	0.15	-2.32	1.50	1004.70	1849.47	1865.264	1030
3155	0.34	-2.33	1.62	1004.78	1849.47	1865.268	1030
3160	0.06	-2.10	1.38	1004.86	1849.24	1865.273	1030
3165	-0.04	-1.98	1.49	1004.74	1849.25	1865.278	1030
3170	0.33	-1.89	1.51	1003.52	1847.78	1865.285	1030
3175	0.06	-1.95	1.53	1003.44	1847.61	1865.288	1030
3180	0.20	-1.77	1.59	1003.14	1848.07	1865.294	1030
3185	0.43	-1.74	1.30	1003.36	1847.69	1865.298	1030
3190	-0.33	-1.69	1.38	1001.89	1846.78	1865.304	1030
3195	0.39	-1.32	1.30	1001.79	1845.96	1865.308	1030
3200	0.40	-1.36	1.16	1001.78	1846.55	1865.314	1030
3205	0.08	-1.63	1.60	1001.64	1846.29	1865.318	1030
3210	0.00	-1.22	1.17	999.66	1844.38	1865.326	1030
3215	0.04	-1.00	1.25	1000.39	1844.86	1865.328	1030
3220	-0.11	-0.93	1.07	1000.10	1845.07	1865.334	1030
3225	0.06	-1.20	1.24	1000.21	1845.33	1865.338	1030
3230	-0.13	-1.09	1.36	999.24	1844.46	1865.344	1030
3235	0.07	-0.78	1.32	998.69	1843.93	1865.349	1030
3240	0.36	-0.85	1.15	998.71	1843.95	1865.354	1031
3245	-0.13	-1.02	1.40	998.76	1844.00	1865.359	1031
3250	-0.12	-1.18	1.35	998.90	1844.29	1865.363	1031
3255	-0.26	-1.28	1.21	1000.16	1845.49	1865.369	1031
3260	0.37	-1.19	1.13	1000.58	1845.78	1865.373	1031
3265	0.25	-1.15	1.09	1000.68	1846.48	1865.378	1031
3270	-0.18	-1.24	1.40	1000.79	1846.11	1865.382	1031
3275	-0.31	-1.31	1.18	1001.56	1847.02	1865.390	1031
3280	0.09	-1.16	0.98	1001.55	1846.98	1865.393	1031
3285	0.09	-1.48	1.19	1001.71	1846.96	1865.398	1031
3290	0.03	-1.57	1.34	1001.75	1846.84	1865.403	1031
3295	-0.26	-1.44	1.24	1002.88	1847.28	1865.410	1031
3300	0.02	-1.43	1.27	1002.86	1847.11	1865.413	1031
3305	0.24	-1.58	1.54	1003.12	1847.10	1865.419	1031
3310	-0.14	-1.57	1.18	1002.74	1847.20	1865.423	1031
3315	0.18	-1.45	1.38	1004.55	1847.26	1865.431	1031
3320	0.20	-1.51	1.30	1004.20	1847.22	1865.433	1031
3325	0.39	-1.58	1.14	1004.32	1847.46	1865.439	1031
3330	0.06	-1.73	1.45	1004.48	1847.87	1865.443	1031
3335	0.47	-1.79	1.06	1005.36	1848.48	1865.449	1031
3340	0.35	-2.07	1.62	1006.07	1849.40	1865.454	1031
3345	0.00	-1.89	1.40	1006.06	1849.63	1865.458	1031
3350	0.25	-2.04	1.22	1006.06	1849.63	1865.464	1031
3355	0.31	-2.10	1.13	1006.39	1849.81	1865.469	1031
3360	0.11	-2.29	1.34	1007.43	1850.96	1865.473	1031
3365	0.41	-2.40	1.16	1007.76	1851.69	1865.478	1031
3370	0.36	-2.50	1.09	1008.00	1852.27	1865.484	1031
3375	0.02	-2.69	1.34	1007.99	1852.08	1865.488	1031
3380	0.17	-2.81	1.26	1008.01	1852.53	1865.495	1031
3385	0.12	-2.75	1.35	1008.35	1852.31	1865.498	1031
3390	-0.06	-2.78	1.32	1009.40	1853.65	1865.503	1031
3395	0.18	-2.96	1.56	1009.62	1853.90	1865.508	1031
3400	0.45	-3.09	1.22	1010.55	1855.04	1865.515	1031
3405	0.03	-3.26	1.28	1010.43	1854.66	1865.518	1031
3410	0.20	-3.27	1.62	1010.61	1855.00	1865.524	1031
3415	0.07	-3.20	1.28	1010.58	1854.86	1865.528	1031
3420	0.43	-2.91	1.35	1011.57	1854.98	1865.536	1031
3425	0.19	-3.21	1.43	1011.97	1855.11	1865.538	1031
3430	0.28	-3.17	1.45	1011.87	1854.87	1865.544	1031
3435	0.29	-3.14	1.49	1011.90	1854.86	1865.548	1031
3440	0.11	-3.30	1.71	1012.83	1855.66	1865.554	1031
3445	0.33	-3.27	1.64	1013.19	1856.34	1865.559	1031
3450	0.53	-2.99	1.22	1013.44	1856.38	1865.563	1031
3455	-0.00	-3.35	1.41	1013.75	1856.57	1865.569	1031
3460	0.29	-3.32	1.46	1014.01	1856.74	1865.573	1031
3465	0.59	-3.67	1.33	1014.86	1857.90	1865.579	1031
3470	-0.01	-3.73	1.41	1015.03	1858.30	1865.583	1031
3475	0.51	-3.91	1.50	1015.61	1859.03	1865.588	1031
3480	0.36	-3.90	1.30	1015.43	1859.13	1865.593	1031
3485	0.36	-4.26	1.74	1016.32	1859.58	1865.600	1031
3490	0.37	-4.08	1.47	1016.48	1859.86	1865.603	1031
3495	0.47	-4.28	1.61	1016.44	1859.93	1865.608	1031
3500	0.77	-4.05	1.50	1016.26	1860.20	1865.613	1031
3505	0.20	-4.22	1.41	1017.44	1860.11	1865.619	1031
3510	0.87	-4.13	1.38	1017.78	1859.88	1865.623	1031
3515	0.49	-4.26	1.47	1018.28	1860.38	1865.630	1031
3520	0.00	-4.14	1.49	1017.91	1859.91	1865.633	1031
3525	0.50	-3.94	1.15	1017.62	1859.97	1865.641	1031
3530	0.39	-4.33	1.77	1017.84	1859.80	1865.643	1031
3535	0.40	-4.50	1.65	1019.49	1859.87	1865.649	1031
3540	0.13	-4.40	1.59	1020.00	1860.00	1865.653	1031
3545	0.31	-4.68	1.64	1020.22	1860.34	1865.659	1031
3550	0.19	-4.66	1.69	1020.75	1860.90	1865.663	1031
3555	0.24	-4.48	1.49	1020.68	1860.82	1865.669	1031
3560	0.56	-4.68	1.80	1020.90	1861.00	1865.673	1031
3565	0.65	-4.58	1.57	1021.06	1861.45	1865.678	1031
3570	0.67	-4.87	1.88	1021.97	1862.82	1865.684	1031
3575	0.13	-4.83	1.67	1022.42	1862.31	1865.688	1031
3580	0.42	-4.99	2.05	1022.15	1862.52	1865.693	1031
3585	0.52	-4.96	1.75	1022.20	1862.79	1865.698	1031
3590	0.53	-5.18	1.95	1023.65	1864.08	1865.704	1031
3595	0.52	-5.15	1.70	1023.53	1864.27	1865.708	1031
3600	0.34	-5.12	1.55	1023.73	1864.10	1865.715	1031
3605	0.33	-5.20	1.73	1024.01	1864.35	1865.718	1031
3610	0.55	-5.36	1.76	1024.86	1864.16	1865.724	1031
3615	0.37	-5.41	1.85	1025.05	1864.54	1865.728	1031
3620	0.81	-5.45	1.91	1026.05	1865.18	1865.735	1031
3625	0.39	-5.50	1.88	1026.21	1865.70	1865.738	1031
3630	0.26	-5.82	1.71	1025.93	1865.56	1865.745	1031
3635	0.18	-5.65	1.82	1026.30	1865.67	1865.748	1031
3640	0.51	-5.69	1.63	1027.16	1866.64	1865.754	1031
3645	0.44	-5.92	1.97	1027.38	1866.96	1865.758	1031
3650	0.31	-5.97	1.82	1027.89	1867.58	1865.764	1031
3655	0.45	-5.96	1.77	1028.23	1867.93	1865.768	1031
3660	0.84	-6.01	1.85	1028.18	1867.84	1865.774	1031
3665	0.38	-5.99	1.77	1028.37	1868.15	1865.778	1031
3670	0.00	-6.13	2.33	1028.80	1868.49	1865.783	1031
3675	0.17	-6.24	2.09	1029.65	1869.47	1865.788	1031
3680	0.44	-6.15	1.97	1029.84	1869.69	1865.793	1031
3685	0.05	-6.29	1.92	1029.89	1869.57	1865.799	1031
3690	0.70	-6.22	1.72	1029.93	1869.25	1865.803	1031
3695	0.50	-6.06	1.81	1029.88	1869.60	1865.809	1031
3700	0.77	-6.23	1.89	1030.11	1869.55	1865.813	1031
3705	0.51	-6.72	2.13	1031.77	1871.85	1865.818	1031
3710	0.67	-6.52	1.83	1032.07	1871.98	1865.823	1031
3715	0.70	-6.84	2.03	1032.20	1871.82	1865.830	1031
3720	0.44	-6.73	1.93	1032.22	1872.02	1865.833	1031
3725	0.75	-6.72	1.90	1032.11	1872.12	1865.838	1031
3730	1.00	-6.68	2.00	1032.20	1871.89	1865.843	1031
3735	0.52	-6.86	2.23	1033.98	1871.98	1865.849	1031
3740	0.61	-6.87	2.15	1034.32	1872.08	1865.853	1031
3745	0.22	-6.78	1.72	1034.70	1872.03	1865.860	1031
3750	0.85	-6.59	1.91	1034.46	1872.04	1865.863	1031
3755	0.57	-6.86	1.85	1034.55	1872.22	1865.869	1031
3760	0.64	-6.84	2.01	1034.35	1872.56	1865.873	1031
3765	0.22	-7.15	1.82	1036.18	1874.09	1865.879	1031
3770	0.33	-7.25	1.93	1036.50	1874.42	1865.883	1031
3775	0.85	-7.02	2.00	1036.63	1874.53	1865.889	1031
3780	0.38	-7.38	2.19	1036.47	1874.48	1865.893	1031
3785	0.18	-7.18	2.35	1036.52	1874.51	1865.898	1031
3790	0.52	-7.14	2.12	1036.57	1874.55	1865.903	1031
3795	0.26	-7.28	1.96	1037.64	1875.86	1865.909	1031
3800	0.66	-7.68	2.11	1038.70	1876.74	1865.913	1031
3805	0.66	-7.49	1.73	1038.72	1876.87	1865.919	1031
3810	1.05	-7.69	2.08	1039.01	1876.92	1865.924	1031
3815	0.58	-7.82	2.04	1038.71	1876.86	1865.928	1031
3820	1.03	-7.72	2.13	1039.04	1876.94	1865.933	1031
3825	0.45	-7.82	2.18	1039.47	1877.80	1865.938	1031
3830	0.51	-8.18	2.07	1041.09	1879.49	1865.943	1031
3835	0.49	-8.20	2.16	1041.11	1879.57	1865.948	1031
3840	0.52	-8.21	1.99	1041.39	1879.84	1865.954	1031
3845	0.26	-8.11	2.01	1041.32	1879.45	1865.958	1031
3850	0.57	-7.97	2.09	1041.44	1879.60	1865.963	1031
3855	1.23	-7.96	2.21	1041.32	1879.56	1865.968	1031
3860	0.72	-8.49	2.17	1043.16	1881.61	1865.973	1031
3865	1.02	-8.61	2.31	1043.31	1881.59	1865.978	1031
3870	0.93	-8.69	2.64	1043.15	1881.58	1865.985	1031
3875	0.21	-8.71	2.22	1043.42	1881.32	1865.988	1031
3880	0.77	-8.54	2.17	1043.40	1881.55	1865.994	1031
3885	0.76	-8.48	2.21	1043.05	1881.35	1865.998	1031
3890	0.45	-8.55	2.02	1043.21	1881.11	1866.004	1031
3895	0.54	-8.53	2.18	1043.36	1881.08	1866.008	1031
3900	0.49	-8.71	2.45	1045.03	1881.40	1866.014	1031
3905	0.76	-8.79	2.28	1045.68	1881.26	1866.018	1031
3910	1.11	-8.80	2.19	1045.53	1881.12	1866.026	1031
3915	0.43	-8.61	2.18	1045.49	1881.23	1866.028	1031
3920	0.61	-8.52	1.92	1045.45	1881.37	1866.034	1031
3925	0.49	-8.57	2.06	1045.63	1881.14	1866.038	1031
3930	0.75	-8.86	2.29	1047.24	1882.52	1866.044	1031
3935	0.46	-9.26	2.19	1048.65	1884.27	1866.048	1031
3940	0.80	-9.24	2.17	1048.66	1884.46	1866.053	1031
3945	0.25	-9.15	2.18	1048.79	1884.34	1866.059	1031
3950	0.71	-9.38	2.41	1048.64	1884.27	1866.063	1031
3955	0.41	-9.53	2.19	1048.62	1884.31	1866.068	1031
3960	0.36	-9.70	2.61	1049.25	1885.15	1866.074	1031
3965	0.82	-9.64	2.35	1050.91	1886.57	1866.078	1031
3970	0.97	-9.37	2.34	1051.07	1886.44	1866.083	1031
3975	0.64	-9.44	2.52	1050.89	1886.60	1866.089	1031
3980	0.71	-9.49	2.36	1050.96	1886.30	1866.093	1031
3985	0.98	-9.75	2.26	1051.04	1886.55	1866.099	1031
3990	0.90	-9.51	2.45	1051.04	1886.35	1866.103	1031
3995	0.95	-10.03	2.60	1052.92	1888.45	1866.108	1031
4000	0.91	-9.97	2.38	1053.06	1888.81	1866.113	1031
4005	1.30	-9.92	2.59	1053.60	1888.79	1866.120	1031
4010	0.93	-10.15	2.54	1053.52	1888.64	1866.123	1031
4015	0.90	-9.92	2.35	1053.14	1888.58	1866.128	1031
4020	0.97	-10.00	2.45	1053.67	1888.36	1866.133	1031
4025	0.88	-10.29	2.38	1055.37	1890.83	1866.139	1031
4030	0.72	-10.29	2.33	1055.80	1890.93	1866.143	1031
4035	0.83	-10.42	2.42	1055.81	1891.03	1866.149	1031
4040	1.19	-10.48	2.45	1055.82	1891.00	1866.153	1031
4045	1.05	-10.59	2.32	1055.93	1890.79	1866.161	1031
4050	1.32	-10.66	2.13	1055.99	1891.10	1866.163	1031
4055	1.12	-10.19	2.46	1055.84	1891.17	1866.169	1031
4060	0.90	-10.16	2.38	1055.84	1891.31	1866.173	1031
4065	0.77	-10.76	2.57	1057.16	1892.76	1866.179	1031
4070	0.60	-11.06	2.72	1058.75	1894.30	1866.184	1031
4075	1.20	-11.10	2.76	1058.89	1894.73	1866.188	1031
4080	0.82	-11.13	2.69	1058.62	1894.23	1866.194	1031
4085	1.03	-10.94	2.42	1058.73	1894.79	1866.199	1031
4090	1.29	-10.85	2.29	1058.51	1894.40	1866.203	1031
4095	0.88	-11.06	2.42	1059.05	1894.99	1866.208	1031
4100	0.76	-11.33	2.43	1060.53	1896.24	1866.213	1031
4105	0.78	-11.17	2.44	1060.55	1896.24	1866.218	1031
4110	0.34	-11.34	2.77	1060.59	1895.86	1866.224	1031
4115	0.54	-11.26	2.50	1060.76	1896.00	1866.228	1031
4120	0.97	-11.31	2.53	1060.65	1895.97	1866.233	1031
4125	0.84	-11.14	2.59	1060.88	1896.03	1866.238	1031
4130	0.67	-11.57	2.71	1062.86	1897.79	1866.243	1031
4135	0.56	-11.69	2.61	1062.70	1898.65	1866.248	1031
4140	1.33	-11.73	2.65	1063.32	1898.38	1866.255	1031
4145	0.72	-11.88	2.42	1062.87	1898.10	1866.258	1031
4150	0.68	-11.64	2.58	1063.23	1898.33	1866.264	1030
4155	0.81	-11.80	2.70	1063.01	1898.22	1866.268	1030
4160	1.01	-11.96	2.98	1061.46	1898.39	1866.274	1030
4165	0.77	-11.86	2.82	1060.95	1898.28	1866.278	1030
4170	1.24	-11.53	2.91	1061.26	1897.30	1866.285	1030
4175	1.13	-11.45	2.62	1061.18	1897.42	1866.288	1030
4180	1.01	-11.21	2.61	1061.27	1897.34	1866.294	1030
4185	1.00	-11.30	2.65	1061.19	1897.29	1866.298	1030
4190	1.12	-11.14	2.45	1059.86	1897.26	1866.304	1030
4195	0.36	-10.94	2.71	1058.80	1896.29	1866.311	1030
4200	0.89	-10.87	2.64	1059.23	1896.31	1866.314	1030
4205	1.23	-10.95	2.48	1059.20	1896.47	1866.318	1030
4210	1.15	-10.95	2.70	1059.06	1896.33	1866.324	1030
4215	0.65	-11.08	2.70	1058.86	1896.11	1866.328	1030
4220	0.69	-11.05	2.74	1059.20	1895.43	1866.334	1030
4225	1.21	-11.05	2.67	1059.04	1895.58	1866.338	1030
4230	0.79	-10.77	2.70	1058.90	1895.31	1866.343	1030
4235	1.06	-10.34	2.53	1057.43	1893.54	1866.348	1030
4240	0.67	-10.38	2.66	1057.36	1893.53	1866.353	1030
4245	0.76	-10.30	2.36	1057.34	1893.12	1866.359	1030
4250	0.99	-10.38	2.54	1057.23	1893.25	1866.363	1030
4255	0.96	-10.44	2.26	1057.08	1893.14	1866.368	1030
4260	1.21	-10.37	2.50	1056.98	1892.96	1866.373	1030
4265	0.76	-9.76	2.71	1054.41	1889.77	1866.378	1030
4270	0.74	-9.57	2.43	1054.07	1889.65	1866.383	1030
4275	0.53	-9.55	2.50	1053.62	1889.61	1866.390	1030
4280	0.81	-9.36	2.34	1053.88	1889.28	1866.393	1030
4285	0.90	-9.43	2.50	1054.14	1889.36	1866.399	1030
4290	0.57	-9.40	2.69	1053.95	1889.45	1866.403	1030
4295	1.00	-8.96	2.36	1052.25	1887.53	1866.409	1030
4300	0.57	-8.97	2.36	1051.70	1887.47	1866.413	1030
4305	1.56	-9.11	2.27	1051.77	1886.99	1866.421	1030
4310	0.45	-9.21	2.54	1051.52	1887.39	1866.423	1030
4315	0.78	-9.16	2.49	1051.62	1887.31	1866.429	1030
4320	1.06	-8.96	2.35	1051.64	1887.44	1866.433	1030
4325	0.76	-8.76	2.25	1050.23	1886.32	1866.439	1030
4330	1.00	-8.89	2.30	1049.64	1885.40	1866.443	1030
4335	0.66	-8.73	2.37	1049.38	1885.68	1866.449	1030
4340	0.98	-8.72	2.64	1049.54	1885.33	1866.454	1030
4345	0.30	-8.75	2.59	1049.41	1885.36	1866.459	1030
4350	0.67	-8.74	2.32	1049.22	1885.32	1866.463	1030
4355	0.45	-8.62	2.07	1048.87	1885.15	1866.468	1030
4360	1.10	-8.23	2.14	1047.11	1882.90	1866.473	1030
4365	0.45	-8.33	2.26	1047.18	1883.14	1866.478	1030
4370	0.81	-8.22	2.27	1046.96	1882.82	1866.483	1030
4375	0.74	-8.24	2.32	1046.96	1882.95	1866.488	1030
4380	0.65	-8.22	2.20	1047.01	1882.94	1866.494	1030
4385	0.56	-8.14	2.26	1046.73	1882.90	1866.498	1030
4390	0.64	-8.20	2.06	1047.07	1882.84	1866.503	1030
4395	0.74	-8.26	2.46	1047.17	1883.06	1866.508	1030
4400	0.86	-7.54	1.85	1044.65	1880.41	1866.514	1030
4405	0.54	-7.62	2.16	1044.31	1880.07	1866.518	1030
4410	0.53	-7.60	2.33	1043.80	1879.63	1866.525	1030
4415	1.02	-7.49	2.17	1044.17	1879.81	1866.528	1030
4420	0.65	-7.59	1.89	1044.04	1879.91	1866.534	1030
4425	0.78	-7.64	2.05	1044.15	1879.76	1866.538	1030
4430	0.02	-7.47	2.45	1042.85	1878.72	1866.544	1030
4435	0.77	-7.26	2.28	1042.03	1877.62	1866.548	1030
4440	0.46	-7.21	2.47	1042.09	1877.74	1866.554	1030
4445	0.47	-7.39	2.35	1041.87	1877.60	1866.558	1030
4450	0.33	-7.08	2.16	1041.97	1877.46	1866.564	1030
4455	0.45	-7.13	2.13	1041.74	1877.85	1866.568	1030
4460	0.48	-7.10	2.34	1040.77	1876.46	1866.574	1030
4465	0.59	-6.85	2.05	1039.78	1875.24	1866.578	1030
4470	0.47	-6.71	1.98	1039.58	1875.66	1866.583	1030
4475	1.02	-6.69	1.83	1039.75	1875.86	1866.589	1030
4480	0.81	-7.02	2.02	1039.54	1875.82	1866.594	1030
4485	0.56	-6.76	2.02	1039.50	1876.03	1866.598	1030
4490	0.46	-6.58	1.82	1039.16	1875.50	1866.604	1030
4495	0.22	-6.47	2.07	1037.77	1874.15	1866.608	1030
4500	0.42	-6.53	2.05	1037.41	1873.85	1866.613	1030
4505	0.51	-6.63	2.29	1037.55	1873.88	1866.620	1030
4510	0.60	-6.56	2.00	1037.58	1873.83	1866.623	1030
4515	0.81	-6.42	1.96	1037.55	1874.13	1866.628	1030
4520	0.63	-6.52	1.80	1037.55	1874.22	1866.633	1030
4525	0.42	-6.33	2.07	1035.45	1872.24	1866.638	1030
4530	0.73	-6.24	2.14	1035.11	1872.21	1866.643	1030
4535	0.40	-6.23	2.13	1034.99	1871.94	1866.649	1030
4540	0.63	-6.02	1.91	1035.08	1871.97	1866.653	1030
4545	0.37	-6.44	2.31	1035.45	1872.20	1866.660	1030
4550	0.08	-6.15	2.07	1034.85	1872.35	1866.663	1030
4555	0.74	-6.26	2.02	1034.91	1872.48	1866.669	1030
4560	0.70	-6.17	1.88	1034.77	1872.34	1866.673	1030
4565	0.56	-6.14	1.91	1032.95	1870.46	1866.679	1030
4570	0.44	-6.26	2.32	1032.02	1869.35	1866.684	1030
4575	0.60	-6.09	2.04	1032.13	1869.06	1866.689	1030
4580	0.82	-5.83	2.05	1032.14	1869.22	1866.693	1030
4585	0.53	-5.91	1.93	1032.17	1869.14	1866.699	1030
4590	0.47	-5.83	1.77	1032.24	1869.47	1866.703	1030
4595	0.21	-5.59	1.81	1030.83	1868.14	1866.709	1030
4600	0.60	-5.30	1.92	1029.76	1867.21	1866.713	1030
4605	1.05	-5.32	1.88	1029.93	1867.08	1866.719	1030
4610	0.91	-5.55	2.02	1029.91	1867.21	1866.724	1030
4615	0.39	-5.79	2.06	1029.98	1867.47	1866.729	1030
4620	0.31	-5.71	1.81	1029.80	1867.28	1866.733	1030
4625	0.61	-5.52	1.84	1029.60	1867.98	1866.738	1030
4630	0.46	-5.32	1.63	1027.63	1865.33	1866.743	1030
4635	0.79	-5.19	1.60	1027.54	1865.35	1866.748	1030
4640	0.48	-5.24	1.88	1027.30	1865.79	1866.755	1030
4645	0.61	-5.18	1.65	1027.54	1865.65	1866.758	1030
4650	0.53	-5.53	1.98	1027.33	1866.25	1866.764	1030
4655	0.48	-5.49	1.98	1027.64	1866.10	1866.768	1030
4660	0.46	-5.16	1.70	1025.34	1865.86	1866.774	1030
4665	0.61	-5.21	1.80	1025.32	1866.21	1866.778	1030
4670	0.35	-5.45	1.67	1025.34	1866.16	1866.785	1030
4675	0.13	-5.30	1.67	1025.13	1866.23	1866.788	1030
4680	0.59	-5.28	1.41	1025.18	1866.44	1866.794	1030
4685	0.66	-5.27	1.74	1025.12	1866.11	1866.798	1030
4690	0.26	-5.11	1.76	1023.63	1866.23	1866.804	1030
4695	0.47	-4.92	1.69	1023.19	1866.17	1866.809	1030
4700	0.50	-4.95	1.59	1023.04	1865.99	1866.814	1030
4705	0.52	-5.16	2.08	1023.16	1866.00	1866.818	1030
4710	0.50	-5.04	1.59	1022.95	1865.87	1866.823	1030
4715	0.58	-5.05	1.59	1022.84	1865.85	1866.829	1030
4720	0.66	-5.15	1.76	1022.97	1865.94	1866.834	1030
4725	0.63	-5.00	1.86	1023.07	1865.79	1866.838	1030
4730	0.39	-5.07	1.90	1022.56	1865.19	1866.843	1030
4735	0.28	-4.53	1.48	1020.16	1862.64	1866.848	1030
4740	0.34	-4.57	1.61	1020.36	1862.77	1866.853	1030
4745	0.78	-4.34	1.70	1020.15	1862.59	1866.859	1030
4750	0.45	-4.30	1.63	1020.24	1862.65	1866.863	1030
4755	0.25	-4.37	1.90	1020.06	1862.45	1866.868	1030
4760	0.56	-4.15	1.46	1019.83	1862.35	1866.873	1030
4765	0.48	-3.95	1.30	1018.04	1860.20	1866.878	1030
4770	-0.02	-4.04	1.66	1017.62	1859.90	1866.883	1030
4775	0.65	-3.72	1.40	1017.66	1860.00	1866.890	1030
4780	0.34	-3.90	1.57	1017.62	1860.15	1866.893	1030
4785	0.52	-4.03	1.65	1017.62	1860.06	1866.899	1030
4790	0.15	-4.10	1.80	1017.48	1859.82	1866.903	1030
4795	0.65	-3.97	1.57	1015.97	1859.98	1866.909	1030
4800	0.46	-4.02	1.96	1015.55	1859.84	1866.913	1030
4805	1.10	-3.63	1.95	1015.81	1859.44	1866.921	1030
4810	0.25	-3.88	1.86	1015.67	1859.78	1866.923	1030
4815	0.56	-3.59	1.39	1015.39	1859.67	1866.929	1030
4820	0.42	-3.81	1.69	1015.36	1859.78	1866.933	1030
4825	0.47	-3.53	1.44	1014.41	1858.86	1866.939	1030
4830	-0.01	-3.37	1.72	1013.57	1857.02	1866.943	1030
4835	0.63	-3.31	1.31	1013.74	1857.38	1866.949	1030
4840	0.03	-3.41	1.43	1013.56	1857.09	1866.954	1030
4845	-0.09	-3.48	1.63	1013.33	1857.08	1866.958	1030
4850	0.42	-3.62	1.64	1013.53	1857.10	1866.963	1030
4855	0.19	-3.38	1.44	1013.08	1856.15	1866.969	1030
4860	0.52	-3.31	1.54	1011.40	1854.86	1866.973	1030
4865	0.47	-2.90	1.25	1010.94	1854.48	1866.978	1030
4870	0.28	-3.00	1.17	1011.04	1854.64	1866.983	1030
4875	0.29	-3.24	1.50	1011.11	1854.63	1866.988	1030
4880	0.11	-3.25	1.55	1011.11	1854.58	1866.994	1030
4885	0.49	-3.10	1.36	1011.23	1854.85	1866.998	1030
4890	0.46	-2.90	1.56	1010.75	1854.55	1867.003	1030
4895	-0.03	-2.89	1.23	1010.56	1854.88	1867.008	1030
4900	0.59	-2.50	1.45	1008.48	1851.97	1867.013	1030
4905	-0.01	-2.25	1.21	1008.11	1851.46	1867.018	1030
4910	-0.27	-2.11	0.80	1008.43	1851.85	1867.025	1030
4915	-0.10	-2.18	1.11	1008.38	1851.65	1867.028	1030
4920	0.32	-2.15	1.17	1008.00	1851.94	1867.034	1030
4925	0.48	-2.25	1.13	1008.01	1852.00	1867.038	1030
4930	0.09	-2.17	1.20	1006.28	1851.61	1867.044	1030
4935	0.18	-2.00	1.04	1005.90	1851.57	1867.048	1030
4940	0.24	-1.96	1.06	1005.86	1851.39	1867.056	1030
4945	0.26	-2.16	1.21	1005.78	1851.45	1867.058	1030
4950	0.25	-2.16	1.46	1006.07	1851.79	1867.064	1030
4955	0.07	-1.99	1.45	1005.80	1851.88	1867.068	1030
4960	-0.00	-1.94	1.41	1004.51	1850.60	1867.074	1030
4965	-0.05	-1.85	1.24	1003.45	1849.26	1867.078	1030
4970	0.27	-1.76	1.16	1003.44	1849.35	1867.083	1030
4975	-0.12	-1.74	1.35	1003.58	1849.48	1867.089	1030
4980	0.90	-1.75	1.31	1003.64	1849.34	1867.094	1030
4985	-0.14	-1.79	1.33	1003.39	1849.48	1867.099	1030
4990	-0.07	-1.81	0.84	1003.10	1848.89	1867.104	1030
4995	0.01	-1.52	1.10	1001.41	1847.31	1867.108	1030
5000	-0.25	-1.47	1.16	1001.30	1847.18	1867.113	1030
5005	-0.01	-1.63	1.18	1001.51	1847.26	1867.120	1030
5010	0.44	-1.50	1.41	1001.43	1847.12	1867.123	1030
5015	0.25	-1.49	1.13	1001.10	1847.07	1867.128	1030
5020	-0.01	-1.48	1.14	1001.09	1846.95	1867.133	1030
5025	0.24	-0.89	1.16	999.05	1845.24	1867.138	1030
5030	0.06	-0.96	1.09	999.01	1844.68	1867.143	1030
5035	0.05	-1.01	1.13	998.96	1844.79	1867.148	1030
5040	0.48	-0.81	0.81	998.88	1845.02	1867.153	1030
5045	0.02	-0.99	1.18	998.92	1844.85	1867.159	1030
5050	0.06	-1.02	1.52	998.79	1845.13	1867.163	1030
5055	0.15	-0.93	0.87	998.70	1844.55	1867.169	1030
5060	0.19	-0.95	1.12	998.69	1845.15	1867.173	1030
5065	-0.27	-0.81	1.14	996.56	1844.57	1867.178	1030
5070	0.01	-0.72	1.01	996.20	1844.58	1867.183	1030
5075	0.20	-0.82	0.61	995.65	1844.08	1867.191	1030
5080	0.20	-1.00	1.16	996.20	1844.55	1867.193	1030
5085	0.19	-0.78	0.71	996.02	1844.28	1867.199	1030
5090	0.48	-0.78	1.02	996.02	1844.50	1867.203	1030
5095	0.14	-0.58	0.96	994.53	1843.11	1867.209	1030
5100	0.09	-0.32	0.89	993.73	1842.37	1867.213	1030
5105	-0.03	-0.42	1.21	993.79	1842.34	1867.219	1030
5110	-0.21	-0.37	1.15	993.80	1842.17	1867.224	1030
5115	0.28	-0.49	1.10	993.60	1842.11	1867.229	1031
5120	0.01	-0.37	0.91	993.67	1842.46	1867.233	1031
5125	0.37	-0.52	1.18	994.38	1842.48	1867.238	1031
5130	-0.02	-0.76	1.07	995.63	1844.41	1867.243	1031
5135	0.09	-0.66	0.83	995.69	1844.47	1867.248	1031
5140	-0.00	-0.88	1.29	995.95	1844.58	1867.255	1031
5145	0.09	-0.96	1.30	995.95	1844.32	1867.258	1031
5150	0.16	-0.57	1.17	995.63	1844.27	1867.263	1031
5155	0.30	-0.59	1.06	995.97	1844.30	1867.268	1031
5160	0.12	-1.04	1.34	997.81	1846.45	1867.273	1031
5165	-0.09	-0.92	1.01	997.96	1846.38	1867.278	1031
5170	-0.02	-1.17	1.02	998.17	1846.39	1867.285	1031
5175	-0.21	-0.99	0.94	998.12	1846.71	1867.288	1031
5180	0.30	-0.92	1.21	998.04	1846.69	1867.293	1031
5185	0.11	-0.94	1.29	997.93	1846.66	1867.298	1031
5190	-0.03	-1.04	1.03	997.94	1847.14	1867.304	1031
5195	0.04	-1.00	1.11	997.85	1846.67	1867.308	1031
5200	0.28	-1.20	0.94	999.70	1848.42	1867.314	1031
5205	0.28	-1.34	1.00	1000.14	1848.90	1867.318	1031
5210	0.34	-1.78	1.18	999.74	1848.28	1867.326	1031
5215	-0.18	-1.48	1.23	1000.28	1848.91	1867.328	1031
5220	0.24	-1.39	0.77	1000.06	1848.93	1867.334	1031
5225	0.17	-1.64	1.41	1000.21	1848.20	1867.338	1031
5230	-0.42	-1.88	1.29	1002.06	1849.95	1867.344	1031
5235	0.00	-1.78	0.95	1003.35	1851.57	1867.348	1031
5240	-0.38	-2.00	1.35	1003.12	1851.61	1867.354	1031
5245	0.34	-1.88	1.20	1003.09	1850.93	1867.359	1031
5250	-0.38	-2.21	0.85	1003.03	1851.10	1867.363	1031
5255	-0.07	-1.96	0.94	1003.17	1851.34	1867.368	1031
5260	0.29	-2.09	0.99	1003.78	1851.75	1867.373	1031
5265	0.24	-2.41	1.30	1005.28	1852.59	1867.378	1031
5270	0.13	-2.27	1.11	1005.11	1852.65	1867.383	1031
5275	0.00	-2.19	1.12	1005.15	1852.67	1867.390	1031
5280	0.50	-1.97	1.05	1005.39	1852.68	1867.393	1031
5285	0.51	-2.22	1.23	1005.25	1852.62	1867.398	1031
5290	-0.10	-2.26	1.38	1005.47	1852.95	1867.403	1031
5295	0.05	-2.44	1.05	1007.15	1854.66	1867.408	1031
5300	0.15	-2.52	1.07	1007.40	1854.68	1867.413	1031
5305	0.29	-2.14	1.11	1007.70	1854.83	1867.420	1031
5310	0.37	-2.44	1.13	1007.65	1854.44	1867.423	1031
5315	-0.02	-2.63	1.46	1007.40	1854.64	1867.428	1031
5320	0.06	-2.65	1.25	1007.59	1854.68	1867.433	1031
5325	0.07	-2.84	1.47	1009.52	1854.61	1867.439	1031
5330	0.10	-3.02	1.50	1009.69	1854.52	1867.443	1031
5335	-0.08	-2.97	1.40	1009.77	1854.94	1867.450	1031
5340	-0.05	-2.70	1.26	1009.63	1854.70	1867.453	1031
5345	-0.04	-2.64	1.34	1009.73	1854.78	1867.459	1031
5350	0.36	-2.75	1.24	1009.97	1854.75	1867.463	1031
5355	0.24	-2.56	1.15	1009.77	1854.53	1867.469	1031
5360	0.56	-2.63	1.28	1009.78	1854.57	1867.473	1031
5365	0.41	-2.81	1.30	1011.25	1856.25	1867.479	1031
5370	0.23	-3.04	1.63	1011.95	1857.00	1867.483	1031
5375	0.49	-2.99	1.36	1011.92	1857.25	1867.489	1031
5380	0.42	-3.12	1.54	1011.87	1857.18	1867.494	1031
5385	0.44	-3.25	1.40	1011.93	1857.02	1867.499	1031
5390	0.14	-3.11	1.31	1011.92	1856.85	1867.503	1031
5395	0.20	-3.16	1.49	1012.75	1858.19	1867.509	1031
5400	0.61	-3.49	1.41	1014.35	1860.14	1867.513	1031
5405	0.19	-3.51	1.41	1014.64	1859.79	1867.518	1031
5410	0.10	-3.67	1.32	1014.81	1859.71	1867.524	1031
5415	0.12	-3.94	1.62	1014.77	1859.72	1867.528	1031
5420	0.10	-3.75	1.62	1014.84	1859.63	1867.534	1031
5425	0.08	-3.59	1.44	1015.18	1859.69	1867.538	1031
5430	0.10	-4.06	1.49	1016.76	1861.45	1867.544	1031
5435	-0.33	-4.22	1.60	1016.88	1861.33	1867.548	1031
5440	0.65	-4.32	1.55	1017.81	1862.39	1867.554	1031
5445	0.53	-4.51	1.51	1017.82	1862.42	1867.558	1031
5450	0.51	-4.29	1.67	1017.95	1862.31	1867.565	1031
5455	0.31	-4.25	1.53	1017.75	1862.36	1867.568	1031
5460	0.72	-4.70	1.83	1019.08	1863.42	1867.574	1031
5465	0.72	-4.72	1.92	1019.34	1864.04	1867.578	1031
5470	-0.58	-5.04	2.21	1019.95	1863.06	1867.586	1031
5475	0.65	-4.63	1.75	1020.06	1863.93	1867.588	1031
5480	-1.00	-4.40	1.46	1020.23	1864.53	1867.596	1031
5485	0.28	-4.56	1.74	1020.08	1863.49	1867.598	1031
5490	0.32	-4.76	1.95	1020.78	1864.73	1867.604	1031
5495	0.50	-4.91	1.77	1021.39	1865.27	1867.608	1031
5500	0.52	-5.06	1.67	1021.84	1865.60	1867.614	1031
5505	0.49	-5.37	1.73	1022.46	1865.34	1867.619	1031
5510	-0.04	-5.23	1.36	1022.55	1865.49	1867.623	1031
5515	0.44	-5.27	2.00	1022.53	1865.36	1867.629	1031
5520	0.52	-5.17	1.78	1022.72	1865.60	1867.633	1031
5525	0.49	-5.37	1.89	1023.57	1866.56	1867.638	1031
5530	0.28	-5.49	1.99	1024.09	1866.26	1867.643	1031
5535	0.33	-5.41	1.72	1024.65	1866.36	1867.648	1031
5540	0.18	-5.58	1.82	1024.44	1866.38	1867.653	1031
5545	0.30	-5.33	2.04	1024.47	1865.84	1867.660	1031
5550	0.71	-5.24	1.91	1024.56	1866.32	1867.663	1031
5555	0.44	-5.60	1.99	1024.80	1866.47	1867.669	1031
5560	0.62	-5.52	1.90	1024.89	1866.61	1867.675	1031
5565	0.14	-5.60	1.77	1026.44	1868.11	1867.678	1031
5570	0.60	-5.58	1.65	1026.59	1868.20	1867.683	1031
5575	0.26	-5.67	1.67	1026.69	1868.23	1867.689	1031
5580	0.57	-5.71	1.65	1026.76	1868.42	1867.693	1031
5585	0.84	-5.94	1.51	1026.97	1868.24	1867.699	1031
5590	0.36	-5.87	1.85	1026.84	1868.19	1867.703	1031
5595	0.47	-5.63	1.68	1027.41	1868.08	1867.709	1031
5600	0.61	-5.85	1.84	1027.72	1868.28	1867.713	1031
5605	1.83	-5.38	1.19	1028.11	1868.37	1867.721	1031
5610	0.58	-5.73	1.79	1028.07	1868.37	1867.723	1031
5615	0.07	-5.90	1.97	1027.72	1868.14	1867.730	1031
5620	0.46	-5.70	1.62	1028.16	1868.46	1867.734	1031
5625	0.49	-6.21	1.83	1030.08	1870.23	1867.739	1031
5630	0.65	-6.36	1.68	1031.19	1871.46	1867.743	1031
5635	0.43	-6.33	1.59	1031.53	1872.02	1867.748	1031
5640	0.67	-6.47	1.77	1031.88	1872.47	1867.754	1031
5645	0.64	-6.76	1.80	1031.90	1872.47	1867.758	1031
5650	0.92	-6.67	1.79	1032.05	1872.46	1867.764	1031
5655	0.47	-6.75	1.88	1032.31	1872.81	1867.768	1031
5660	0.41	-6.64	1.68	1033.11	1873.50	1867.773	1031
5665	-0.01	-6.94	1.77	1033.22	1873.37	1867.778	1031
5670	0.55	-7.04	1.95	1034.10	1874.33	1867.783	1031
5675	0.33	-6.98	1.94	1033.97	1874.30	1867.788	1031
5680	0.55	-7.03	2.07	1034.43	1874.35	1867.795	1031
5685	0.42	-6.94	2.16	1034.30	1874.31	1867.798	1031
5690	0.76	-6.85	2.03	1034.18	1874.20	1867.803	1031
5695	0.22	-6.93	1.85	1034.40	1874.23	1867.808	1031
5700	0.40	-7.11	2.06	1036.38	1874.56	1867.814	1031
5705	0.52	-7.23	2.30	1036.74	1874.08	1867.818	1031
5710	1.37	-7.00	1.95	1036.85	1873.92	1867.825	1031
5715	0.81	-6.90	2.10	1037.06	1874.13	1867.828	1031
5720	0.48	-7.14	2.02	1036.94	1873.80	1867.834	1031
5725	0.53	-7.32	2.08	1036.79	1874.25	1867.838	1031
5730	0.52	-7.37	2.07	1038.38	1875.68	1867.844	1031
5735	0.63	-7.65	2.13	1038.72	1876.14	1867.848	1031
5740	0.51	-7.52	2.00	1038.88	1876.26	1867.854	1031
5745	0.44	-7.57	1.91	1038.85	1876.29	1867.859	1031
5750	0.45	-7.53	2.20	1038.69	1876.19	1867.864	1031
5755	0.61	-7.55	2.07	1038.87	1876.31	1867.868	1031
5760	0.83	-7.62	2.02	1039.42	1877.12	1867.873	1031
5765	0.73	-8.02	2.13	1040.73	1878.51	1867.878	1031
5770	0.77	-8.07	2.34	1040.97	1878.58	1867.883	1031
5775	0.27	-7.99	2.12	1040.96	1878.39	1867.888	1031
5780	0.86	-7.84	2.20	1040.91	1878.72	1867.893	1031
5785	0.76	-7.91	2.16	1041.32	1878.72	1867.900	1031
5790	0.75	-7.93	2.06	1041.28	1878.76	1867.903	1031
5795	0.88	-8.05	2.05	1041.14	1878.69	1867.908	1031
5800	0.89	-7.92	2.12	1041.37	1878.63	1867.913	1031
5805	0.52	-8.29	2.46	1043.48	1878.62	1867.919	1031
5810	0.46	-7.92	2.00	1044.20	1878.56	1867.923	1031
5815	1.05	-8.68	2.38	1044.22	1878.42	1867.930	1031
5820	0.65	-8.70	2.28	1044.22	1879.27	1867.933	1031
5825	0.75	-8.47	2.33	1044.32	1879.32	1867.939	1031
5830	0.39	-8.16	1.84	1044.41	1878.90	1867.943	1031
5835	0.89	-8.54	2.21	1045.83	1880.46	1867.949	1031
5840	0.73	-9.00	2.33	1046.26	1881.57	1867.953	1031
5845	0.52	-8.96	2.41	1046.40	1881.65	1867.959	1031
5850	0.85	-8.92	2.19	1046.54	1881.49	1867.963	1031
5855	0.39	-9.06	2.29	1046.52	1881.36	1867.969	1031
5860	0.68	-8.83	2.30	1046.73	1881.50	1867.973	1031
5865	0.69	-9.16	2.31	1047.80	1882.70	1867.979	1031
5870	0.82	-9.39	2.24	1048.73	1883.72	1867.983	1031
5875	0.74	-9.53	2.34	1048.94	1883.97	1867.989	1031
5880	0.74	-9.42	2.23	1048.82	1883.58	1867.994	1031
5885	0.40	-9.61	2.37	1048.87	1883.98	1867.998	1031
5890	0.61	-9.49	2.62	1049.08	1883.74	1868.003	1031
5895	0.64	-9.32	2.07	1049.59	1884.19	1868.008	1031
5900	0.63	-9.73	2.32	1051.05	1885.97	1868.013	1031
5905	0.81	-9.88	2.46	1051.44	1885.69	1868.018	1031
5910	0.70	-10.05	2.32	1051.07	1886.03	1868.025	1031
5915	0.42	-9.98	2.52	1051.10	1885.90	1868.028	1031
5920	0.77	-10.02	2.51	1051.17	1886.07	1868.033	1031
5925	0.63	-10.07	2.52	1051.38	1886.55	1868.038	1031
5930	0.69	-9.96	2.28	1053.13	1885.99	1868.044	1031
5935	0.72	-10.12	2.40	1053.54	1885.99	1868.048	1031
5940	0.81	-9.92	2.53	1053.47	1886.21	1868.053	1031
5945	1.14	-9.90	2.30	1053.47	1886.11	1868.058	1031
5950	1.30	-9.85	2.49	1053.85	1885.89	1868.065	1031
5955	0.30	-9.99	2.51	1053.60	1886.06	1868.068	1031
5960	0.57	-10.00	2.50	1053.69	1886.22	1868.074	1031
5965	0.58	-9.97	2.39	1053.60	1886.22	1868.078	1031
5970	1.05	-10.37	2.56	1055.86	1888.11	1868.084	1031
5975	0.90	-10.51	2.44	1056.45	1889.04	1868.088	1031
5980	1.47	-10.22	2.57	1056.75	1889.14	1868.096	1031
5985	0.88	-10.38	2.57	1056.39	1889.01	1868.098	1031
5990	1.05	-10.53	2.59	1056.71	1888.92	1868.104	1031
5995	0.92	-10.37	2.74	1056.70	1889.02	1868.108	1031
6000	0.91	-10.57	2.57	1058.01	1890.15	1868.114	1031
6005	1.24	-10.76	2.40	1058.78	1891.61	1868.118	1031
6010	0.63	-10.92	2.51	1058.77	1891.57	1868.123	1031
6015	0.64	-10.88	2.42	1058.72	1891.67	1868.129	1031
6020	0.86	-10.99	2.55	1058.88	1891.69	1868.133	1031
6025	1.05	-10.71	2.24	1058.84	1891.47	1868.138	1031
6030	0.85	-10.91	2.67	1059.08	1891.62	1868.143	1031
6035	1.19	-11.11	2.48	1060.91	1893.69	1868.148	1031
6040	1.27	-11.22	2.78	1061.27	1893.89	1868.153	1031
6045	1.17	-11.15	2.62	1061.08	1894.04	1868.160	1031
6050	0.79	-11.27	2.71	1061.41	1893.99	1868.163	1031
6055	0.83	-11.17	2.51	1061.12	1894.07	1868.169	1031
6060	0.93	-11.13	2.76	1061.18	1894.40	1868.173	1031
6065	0.70	-11.20	2.58	1063.16	1894.19	1868.178	1031
6070	0.98	-11.44	2.71	1063.62	1894.03	1868.183	1031
6075	0.70	-11.32	3.01	1063.37	1894.24	1868.190	1031
6080	0.89	-11.65	2.87	1063.63	1894.27	1868.193	1031
6085	1.18	-11.52	2.77	1063.69	1894.47	1868.199	1030
6090	0.89	-11.58	2.77	1063.56	1894.33	1868.203	1030
6095	0.82	-11.43	2.97	1062.39	1893.08	1868.209	1030
6100	1.01	-11.05	2.86	1061.47	1892.31	1868.213	1030
6105	0.71	-11.09	2.78	1061.58	1892.16	1868.219	1030
6110	0.98	-11.03	2.55	1061.62	1892.23	1868.223	1030
6115	0.92	-10.92	2.66	1061.74	1892.02	1868.229	1030
6120	0.74	-10.94	2.79	1061.55	1892.44	1868.234	1030
6125	1.46	-10.73	2.69	1061.33	1892.41	1868.239	1030
6130	1.06	-10.78	2.62	1061.46	1892.71	1868.243	1030
6135	0.99	-10.96	2.53	1060.20	1891.16	1868.249	1030
6140	0.76	-10.45	2.68	1058.80	1889.80	1868.253	1030
6145	0.86	-10.23	2.56	1058.65	1889.67	1868.258	1030
6150	0.91	-10.21	2.55	1058.46	1889.70	1868.264	1030
6155	0.48	-10.19	2.56	1058.82	1889.73	1868.268	1030
6160	0.62	-10.40	2.78	1058.66	1889.89	1868.273	1030
6165	0.89	-10.16	2.42	1058.59	1889.88	1868.278	1030
6170	0.74	-10.07	2.49	1056.74	1888.37	1868.283	1030
6175	1.01	-9.93	2.60	1056.42	1888.21	1868.288	1030
6180	0.72	-10.01	2.77	1056.68	1888.39	1868.295	1030
6185	1.17	-10.08	2.62	1056.91	1888.31	1868.298	1030
6190	0.95	-10.38	2.64	1056.66	1888.46	1868.303	1030
6195	0.95	-10.57	2.68	1056.73	1888.38	1868.308	1030
6200	0.89	-10.25	2.32	1054.56	1888.63	1868.314	1030
6205	0.99	-10.34	2.57	1054.43	1888.69	1868.318	1030
6210	0.30	-10.21	2.35	1054.16	1887.77	1868.325	1030
6215	0.68	-10.47	2.38	1053.93	1888.85	1868.328	1030
6220	0.59	-10.54	2.68	1054.16	1888.51	1868.334	1030
6225	0.69	-10.49	2.49	1054.33	1888.34	1868.338	1030
6230	0.94	-10.14	2.35	1052.65	1886.77	1868.344	1030
6235	0.85	-9.82	2.52	1051.94	1886.18	1868.348	1030
6240	0.92	-9.70	2.39	1051.98	1886.20	1868.354	1030
6245	0.67	-9.80	2.48	1052.00	1886.24	1868.359	1030
6250	0.33	-9.93	2.40	1052.01	1886.20	1868.364	1030
6255	0.69	-10.11	2.62	1051.84	1886.11	1868.368	1030
6260	0.84	-9.71	2.19	1050.64	1885.19	1868.374	1030
6265	0.90	-9.43	2.36	1049.56	1883.94	1868.378	1030
6270	0.71	-9.34	2.54	1049.61	1883.75	1868.384	1030
6275	1.02	-9.37	2.23	1049.62	1884.14	1868.388	1030
6280	0.74	-9.45	2.23	1049.30	1884.26	1868.393	1030
6285	1.05	-9.47	2.24	1049.76	1883.91	1868.399	1030
6290	0.62	-9.52	2.51	1049.56	1883.96	1868.403	1030
6295	0.42	-9.49	2.53	1049.73	1883.96	1868.408	1030
6300	0.95	-9.58	2.17	1049.58	1884.02	1868.413	1030
6305	0.50	-9.16	2.55	1046.95	1881.05	1868.419	1030
6310	0.76	-9.13	2.36	1046.88	1881.05	1868.423	1030
6315	0.62	-9.05	2.49	1046.60	1881.17	1868.430	1030
6320	0.68	-8.67	2.53	1046.50	1880.96	1868.433	1030
6325	0.68	-8.89	2.32	1046.57	1880.74	1868.439	1030
6330	0.59	-8.85	2.38	1045.76	1881.12	1868.443	1030
6335	0.67	-8.44	1.91	1044.31	1881.13	1868.449	1030
6340	0.35	-8.35	2.16	1044.20	1881.01	1868.453	1030
6345	0.70	-8.16	1.96	1044.32	1880.93	1868.460	1030
6350	0.36	-8.09	2.36	1044.36	1880.80	1868.463	1030
6355	0.29	-7.98	2.06	1044.27	1880.90	1868.469	1030
6360	0.84	-8.01	2.02	1044.33	1881.10	1868.474	1030
6365	0.65	-8.34	2.14	1042.60	1879.15	1868.479	1030
6370	0.89	-8.24	2.19	1041.98	1878.53	1868.483	1030
6375	0.61	-8.03	2.38	1041.86	1878.86	1868.491	1030
6380	0.95	-8.05	2.08	1042.08	1878.38	1868.493	1030
6385	0.25	-8.11	2.21	1042.21	1878.19	1868.499	1030
6390	0.30	-8.16	2.32	1042.03	1878.60	1868.503	1030
6395	0.55	-7.51	1.82	1040.75	1876.82	1868.509	1030
6400	0.71	-7.48	1.93	1039.98	1876.12	1868.513	1030
6405	0.61	-7.54	1.92	1040.09	1875.87	1868.518	1030
6410	0.39	-7.58	2.06	1039.89	1876.39	1868.524	1030
6415	0.66	-7.62	2.14	1039.85	1876.65	1868.528	1030
6420	0.51	-7.71	2.30	1039.77	1876.62	1868.534	1030
6425	0.64	-7.45	2.19	1039.67	1876.59	1868.538	1030
6430	0.82	-7.53	2.23	1039.58	1876.67	1868.544	1030
6435	0.34	-7.35	1.89	1039.49	1876.02	1868.548	1030
6440	0.27	-7.04	2.13	1037.74	1874.60	1868.553	1030
6445	0.96	-7.17	2.08	1037.64	1874.56	1868.558	1030
6450	0.17	-7.29	1.69	1037.61	1874.37	1868.565	1030
6455	0.64	-7.29	1.81	1037.63	1874.60	1868.568	1030
6460	0.53	-7.15	2.05	1037.63	1874.51	1868.573	1030
6465	0.66	-6.89	1.64	1037.49	1874.39	1868.578	1030
6470	0.64	-7.11	1.92	1035.10	1874.47	1868.583	1030
6475	0.76	-7.01	2.06	1035.01	1874.57	1868.588	1030
6480	0.56	-7.11	1.85	1034.03	1874.65	1868.595	1030
6485	0.64	-7.12	2.05	1034.76	1874.66	1868.598	1030
6490	0.48	-7.11	1.70	1034.96	1874.61	1868.604	1030
6495	0.78	-7.07	1.96	1034.73	1874.85	1868.608	1030
6500	0.63	-6.66	2.10	1033.16	1873.18	1868.614	1030
6505	0.30	-6.78	2.23	1032.62	1872.57	1868.618	1030
6510	0.84	-7.01	2.25	1032.58	1872.00	1868.626	1030
6515	0.82	-6.56	1.84	1032.40	1872.53	1868.628	1030
6520	0.55	-6.58	1.78	1032.31	1872.59	1868.634	1030
6525	0.31	-6.59	2.04	1032.69	1872.38	1868.638	1030
6530	0.42	-6.69	2.03	1031.42	1871.39	1868.644	1030
6535	0.63	-6.30	1.97	1030.32	1870.48	1868.648	1030
6540	0.37	-6.37	1.76	1030.29	1870.05	1868.654	1030
6545	0.26	-6.37	1.90	1030.31	1870.08	1868.659	1030
6550	0.47	-6.26	1.86	1030.41	1870.32	1868.664	1030
6555	0.66	-6.34	2.00	1030.48	1870.23	1868.669	1030
6560	0.60	-6.04	1.83	1029.97	1869.83	1868.673	1030
6565	0.10	-6.02	1.96	1028.35	1868.05	1868.678	1030
6570	0.44	-5.99	2.10	1028.15	1868.26	1868.684	1030
6575	0.18	-5.56	1.66	1028.12	1867.63	1868.689	1030
6580	0.38	-5.70	1.73	1028.09	1868.08	1868.693	1030
6585	0.48	-5.70	1.93	1027.99	1867.77	1868.698	1030
6590	0.08	-5.82	1.92	1027.96	1867.73	1868.703	1030
6595	0.31	-5.50	1.99	1025.86	1865.74	1868.708	1030
6600	0.84	-5.40	1.75	1025.70	1865.48	1868.713	1030
6605	0.72	-5.47	1.75	1025.76	1865.41	1868.718	1030
6610	0.20	-5.57	1.94	1025.76	1865.28	1868.723	1030
6615	0.56	-5.54	1.77	1025.85	1864.82	1868.730	1030
6620	1.11	-5.31	1.94	1025.68	1865.31	1868.733	1030
6625	0.92	-5.45	1.65	1025.81	1865.35	1868.739	1030
6630	0.61	-5.29	1.84	1025.72	1865.26	1868.743	1030
6635	0.11	-5.29	2.02	1023.45	1865.32	1868.749	1030
6640	0.81	-5.23	1.82	1023.11	1865.47	1868.753	1030
6645	1.51	-5.12	1.16	1022.98	1864.90	1868.761	1030
6650	0.29	-5.14	1.79	1023.01	1865.17	1868.763	1030
6655	0.35	-5.13	1.66	1023.10	1865.42	1868.769	1030
6660	0.47	-5.39	1.40	1023.00	1865.53	1868.773	1030
6665	0.47	-5.00	2.01	1021.48	1864.09	1868.779	1030
6670	0.41	-4.75	1.63	1021.03	1862.96	1868.783	1030
6675	0.64	-4.81	1.80	1020.86	1862.86	1868.788	1030
6680	0.35	-4.75	1.73	1020.80	1862.79	1868.794	1030
6685	-0.26	-4.57	1.69	1020.69	1862.71	1868.798	1030
6690	0.53	-4.48	1.74	1020.65	1862.95	1868.803	1030
6695	0.18	-4.52	2.01	1020.33	1862.28	1868.808	1030
6700	0.66	-4.03	1.79	1018.62	1860.53	1868.813	1030
6705	0.69	-4.04	1.73	1018.62	1860.29	1868.818	1030
6710	0.40	-4.16	1.74	1018.55	1860.22	1868.824	1030
6715	0.33	-4.08	1.71	1018.42	1860.19	1868.828	1030
6720	0.56	-4.06	1.70	1018.49	1860.45	1868.833	1030
6725	0.35	-4.09	1.33	1018.27	1860.39	1868.838	1030
6730	0.51	-3.68	1.55	1016.36	1858.16	1868.843	1030
6735	-0.18	-3.80	1.31	1015.92	1858.03	1868.848	1030
6740	0.22	-4.09	1.68	1015.96	1858.12	1868.855	1030
6745	0.07	-3.88	1.32	1015.71	1858.31	1868.858	1030
6750	0.69	-3.72	1.58	1015.91	1858.39	1868.864	1030
6755	0.25	-3.91	1.71	1016.10	1858.16	1868.868	1030
6760	0.49	-3.56	1.63	1014.41	1858.12	1868.874	1030
6765	0.45	-3.55	1.71	1013.86	1858.13	1868.878	1030
6770	0.25	-3.39	1.54	1013.99	1858.17	1868.884	1030
6775	0.40	-3.32	1.23	1013.93	1858.02	1868.888	1030
6780	0.48	-3.21	1.40	1013.93	1857.99	1868.894	1030
6785	0.08	-3.59	1.50	1013.97	1857.59	1868.899	1030
6790	0.38	-3.60	1.49	1013.79	1858.10	1868.904	1030
6795	0.28	-3.49	1.53	1013.92	1857.96	1868.908	1030
6800	-0.02	-3.31	1.38	1012.67	1856.47	1868.913	1030
6805	0.23	-2.86	1.25	1011.23	1855.04	1868.919	1030
6810	0.41	-2.88	1.47	1010.93	1854.75	1868.923	1030
6815	0.39	-3.00	1.39	1010.87	1854.83	1868.929	1030
6820	0.40	-2.85	1.37	1010.63	1854.81	1868.933	1030
6825	0.21	-3.16	1.52	1010.98	1854.86	1868.938	1030
6830	0.66	-2.80	1.34	1010.48	1854.38	1868.943	1030
6835	0.32	-2.73	1.63	1009.21	1852.61	1868.948	1030
6840	0.14	-2.48	1.43	1009.11	1852.44	1868.953	1030
6845	-0.10	-2.61	1.38	1009.26	1852.34	1868.960	1030
6850	0.16	-2.50	1.13	1008.92	1852.55	1868.963	1030
6855	0.32	-2.41	1.28	1008.97	1852.80	1868.968	1030
6860	0.55	-2.49	1.37	1008.77	1852.41	1868.973	1030
6865	0.04	-2.18	1.17	1007.05	1850.32	1868.978	1030
6870	-0.02	-2.12	0.97	1006.85	1849.91	1868.983	1030
6875	-0.26	-2.27	1.07	1006.67	1850.27	1868.990	1030
6880	0.20	-2.18	1.48	1006.62	1850.40	1868.993	1030
6885	0.24	-2.29	1.46	1006.58	1850.09	1868.999	1030
6890	-0.04	-2.41	1.49	1006.65	1850.20	1869.003	1030
6895	0.42	-1.99	1.23	1005.16	1848.67	1869.009	1030
6900	0.13	-1.67	1.17	1004.23	1847.84	1869.013	1030
6905	0.02	-1.70	1.45	1004.10	1847.24	1869.020	1030
6910	0.40	-1.62	1.22	1004.19	1847.35	1869.023	1030
6915	0.31	-1.55	0.92	1004.07	1847.85	1869.029	1030
6920	0.17	-1.70	1.09	1004.07	1847.87	1869.033	1030
6925	0.11	-1.84	1.32	1003.12	1846.88	1869.039	1030
6930	0.32	-1.43	1.06	1001.84	1845.93	1869.044	1030
6935	0.41	-1.38	0.97	1002.18	1845.90	1869.049	1030
6940	-0.17	-1.46	1.29	1001.90	1846.20	1869.053	1030
6945	-0.18	-1.37	1.31	1001.71	1845.79	1869.058	1030
6950	0.14	-1.36	1.06	1001.93	1846.08	1869.063	1030
6955	0.34	-1.52	1.15	1002.02	1846.36	1869.068	1030
6960	0.18	-1.68	1.39	1001.66	1846.17	1869.073	1030
6965	0.10	-1.38	1.24	1001.58	1846.07	1869.078	1030
6970	0.21	-1.23	1.28	1000.85	1845.12	1869.083	1030
6975	-0.03	-1.32	1.12	1000.56	1845.38	1869.088	1030
6980	-0.01	-1.13	1.22	1000.88	1845.44	1869.094	1030
6985	0.29	-1.17	1.31	1000.90	1844.97	1869.098	1030
6990	0.60	-1.15	1.36	1000.59	1845.06	1869.104	1030
6995	0.22	-1.01	1.49	1000.61	1845.41	1869.108	1030
7000	0.13	-0.73	0.84	997.44	1845.54	1869.114	1030
7005	-0.04	-0.75	1.02	997.03	1845.58	1869.118	1030
7010	0.76	-0.84	0.89	996.75	1845.87	1869.125	1030
7015	0.23	-0.77	0.95	996.71	1845.84	1869.128	1030
7020	0.02	-0.91	1.32	996.59	1845.88	1869.134	1030
7025	0.39	-1.02	1.30	996.59	1845.73	1869.138	1030
7030	0.12	-0.61	1.04	995.29	1844.12	1869.144	1030
7035	-0.11	-0.59	0.89	994.46	1843.06	1869.148	1030
7040	-0.01	-0.55	0.70	994.32	1843.11	1869.154	1030
7045	0.03	-0.59	1.01	994.16	1843.33	1869.158	1030
7050	-0.29	-0.60	1.30	994.01	1843.37	1869.164	1031
7055	0.04	-0.71	1.47	994.09	1843.44	1869.169	1031
7060	0.18	-0.64	0.85	995.06	1844.32	1869.174	1031
7065	0.09	-0.84	0.96	996.08	1845.47	1869.178	1031
7070	-0.01	-0.98	1.06	996.46	1845.44	1869.184	1031
7075	0.13	-0.94	1.03	996.33	1845.51	1869.188	1031
7080	0.04	-1.28	1.31	996.42	1845.74	1869.193	1031
7085	0.02	-1.00	0.92	996.35	1845.41	1869.199	1031
7090	-0.05	-0.90	1.16	996.53	1845.28	1869.203	1031
7095	-0.06	-1.02	0.90	996.26	1845.19	1869.208	1031
7100	-0.33	-1.22	1.30	996.76	1845.64	1869.213	1031
7105	0.41	-1.35	1.09	999.07	1848.01	1869.218	1031
7110	0.82	-1.51	1.34	999.08	1848.02	1869.223	1031
7115	0.37	-1.20	1.24	999.07	1848.13	1869.230	1031
7120	0.37	-1.20	1.01	998.95	1847.86	1869.233	1031
7125	-0.03	-1.46	1.34	998.96	1847.63	1869.239	1031
7130	0.07	-1.19	1.06	999.09	1847.84	1869.243	1031
7135	-0.15	-1.51	1.01	1000.95	1849.58	1869.248	1031
7140	-0.12	-1.71	1.24	1001.33	1849.95	1869.253	1031
7145	0.17	-1.59	1.13	1001.14	1849.90	1869.260	1031
7150	0.26	-1.62	1.33	1001.37	1850.06	1869.263	1031
7155	0.07	-1.85	1.12	1001.61	1850.58	1869.269	1031
7160	0.65	-1.55	1.09	1001.26	1850.31	1869.273	1031
7165	0.45	-2.04	1.28	1003.23	1850.16	1869.279	1031
7170	0.31	-1.90	1.23	1003.72	1849.89	1869.283	1031
7175	-0.40	-1.68	1.16	1003.75	1850.36	1869.291	1031
7180	0.16	-1.90	1.07	1003.58	1850.22	1869.293	1031
7185	0.25	-1.73	1.18	1003.61	1850.25	1869.299	1031
7190	-0.10	-1.98	1.44	1003.52	1849.89	1869.303	1031
7195	0.34	-2.14	1.32	1005.26	1851.38	1869.309	1031
7200	0.26	-2.18	1.32	1005.68	1852.02	1869.313	1031
7205	-0.26	-2.37	1.51	1005.70	1852.38	1869.319	1031
7210	0.35	-2.33	1.35	1005.77	1852.28	1869.324	1031
7215	-0.10	-2.36	1.25	1005.85	1852.31	1869.329	1031
7220	0.48	-2.21	1.28	1005.98	1852.24	1869.333	1031
7225	0.30	-2.37	0.98	1006.90	1853.32	1869.339	1031
7230	0.28	-2.73	1.09	1008.01	1854.47	1869.343	1031
7235	0.53	-2.81	1.24	1008.05	1854.63	1869.348	1031
7240	0.42	-2.72	1.27	1007.91	1854.67	1869.353	1031
7245	-0.10	-2.81	1.35	1007.67	1854.92	1869.358	1031
7250	0.21	-2.62	1.35	1007.78	1854.54	1869.364	1031
7255	-0.09	-2.72	1.34	1007.97	1854.52	1869.368	1031
7260	0.43	-2.66	1.42	1007.90	1854.52	1869.373	1031
7265	0.18	-2.73	1.45	1008.19	1854.84	1869.378	1031
7270	0.45	-3.20	1.33	1010.44	1857.22	1869.383	1031
7275	0.41	-3.17	1.18	1010.67	1857.48	1869.388	1031
7280	0.25	-3.33	1.53	1010.66	1857.51	1869.395	1031
7285	0.19	-3.42	1.45	1010.82	1857.71	1869.398	1031
7290	-0.07	-3.49	1.42	1010.78	1857.63	1869.404	1031
7295	0.30	-3.43	1.43	1010.75	1857.51	1869.408	1031
7300	0.24	-3.54	1.41	1012.39	1857.56	1869.414	1031
7305	0.21	-3.67	1.45	1012.80	1857.43	1869.418	1031
7310	-0.04	-3.63	1.56	1012.81	1857.29	1869.425	1031
7315	0.05	-3.59	1.45	1013.06	1857.32	1869.428	1031
7320	0.08	-3.59	1.53	1012.96	1857.23	1869.434	1031
7325	0.12	-3.85	1.39	1013.02	1857.50	1869.438	1031
7330	0.29	-3.84	1.43	1014.53	1858.95	1869.444	1031
7335	0.22	-4.02	1.62	1015.36	1859.52	1869.448	1031
7340	0.54	-4.03	1.67	1015.07	1859.73	1869.454	1031
7345	0.68	-3.79	1.29	1014.99	1859.47	1869.458	1031
7350	0.60	-3.67	1.24	1014.89	1859.33	1869.464	1031
7355	0.20	-3.74	1.12	1014.93	1859.36	1869.468	1031
7360	0.54	-3.86	1.71	1016.16	1859.31	1869.474	1031
7365	0.41	-3.87	1.39	1017.33	1859.83	1869.478	1031
7370	0.42	-4.08	1.70	1017.19	1859.67	1869.483	1031
7375	0.05	-3.84	1.69	1017.51	1859.68	1869.489	1031
7380	0.70	-4.12	1.74	1017.36	1859.61	1869.493	1031
7385	0.54	-4.24	1.45	1017.44	1859.49	1869.498	1031
7390	0.48	-4.23	1.33	1017.55	1859.94	1869.503	1031
7395	0.55	-4.51	1.79	1017.47	1859.45	1869.508	1031
7400	0.23	-4.30	1.53	1018.18	1860.34	1869.513	1031
7405	0.41	-4.58	1.55	1019.39	1861.48	1869.518	1031
7410	0.49	-4.70	1.79	1019.20	1861.58	1869.523	1031
7415	0.73	-4.74	1.55	1019.71	1861.82	1869.530	1031
7420	0.38	-4.92	1.88	1019.78	1861.87	1869.533	1031
7425	0.53	-4.76	1.51	1019.57	1861.98	1869.538	1031
7430	-0.21	-4.87	1.65	1019.88	1862.11	1869.543	1031
7435	0.50	-5.13	1.75	1022.30	1864.50	1869.548	1031
7440	-0.24	-5.42	1.84	1022.52	1864.83	1869.553	1031
7445	0.75	-5.13	1.69	1022.81	1865.20	1869.560	1031
7450	0.01	-5.37	1.84	1022.63	1865.15	1869.563	1031
7455	0.34	-5.14	1.58	1022.38	1865.21	1869.569	1031
7460	0.94	-5.04	1.44	1022.31	1865.49	1869.573	1031
7465	0.37	-5.57	2.05	1024.04	1865.48	1869.579	1031
7470	0.54	-5.14	1.68	1024.39	1865.39	1869.583	1031
7475	0.59	-5.04	1.64	1024.17	1864.94	1869.591	1031
7480	0.50	-5.21	1.80	1024.45	1865.25	1869.593	1031
7485	0.39	-5.13	1.61	1024.51	1865.58	1869.599	1031
7490	0.61	-5.21	1.90	1024.40	1865.55	1869.603	1031
7495	0.49	-5.50	1.64	1025.93	1866.95	1869.609	1031
7500	0.53	-5.68	1.96	1026.66	1867.45	1869.613	1031
7505	0.94	-5.73	2.09	1026.89	1867.67	1869.619	1031
7510	0.16	-5.51	1.83	1026.99	1867.79	1869.624	1031
7515	0.26	-5.72	1.81	1026.64	1867.64	1869.629	1031
7520	0.65	-5.85	1.77	1026.74	1867.68	1869.633	1031
7525	0.44	-6.06	2.03	1027.37	1868.15	1869.639	1031
7530	0.79	-6.18	2.07	1029.24	1869.94	1869.643	1031
7535	0.23	-6.27	1.82	1028.86	1870.05	1869.648	1031
7540	0.54	-6.40	1.97	1028.87	1870.15	1869.653	1031
7545	0.51	-6.33	1.73	1028.95	1869.98	1869.658	1031
7550	0.23	-6.65	2.08	1029.08	1869.73	1869.665	1031
7555	1.01	-6.26	1.70	1029.07	1870.17	1869.668	1031
7560	0.67	-6.36	1.84	1028.98	1869.85	1869.673	1031
7565	0.63	-6.25	2.06	1029.49	1869.83	1869.678	1031
7570	0.45	-6.88	1.74	1031.62	1872.45	1869.684	1031
7575	0.52	-7.02	2.02	1031.84	1872.70	1869.688	1031
7580	0.58	-6.80	1.86	1032.00	1873.29	1869.695	1031
7585	0.48	-7.04	2.01	1031.78	1873.10	1869.698	1031
7590	0.30	-6.98	1.97	1031.93	1872.91	1869.704	1031
7595	0.63	-6.73	1.94	1032.06	1873.09	1869.708	1031
7600	0.55	-6.95	2.15	1034.41	1872.27	1869.715	1031
7605	0.69	-6.64	2.09	1034.26	1872.71	1869.718	1031
7610	0.71	-6.86	2.21	1034.66	1872.91	1869.724	1031
7615	-0.09	-6.94	1.72	1034.41	1872.68	1869.728	1031
7620	0.45	-7.04	2.07	1034.56	1872.76	1869.734	1031
7625	0.84	-6.70	1.96	1034.45	1872.86	1869.738	1031
7630	0.60	-6.95	2.23	1035.62	1873.98	1869.744	1031
7635	0.74	-6.97	2.24	1035.57	1874.60	1869.748	1031
7640	0.50	-6.94	1.99	1035.70	1874.46	1869.754	1031
7645	1.03	-6.83	1.94	1035.81	1874.47	1869.758	1031
7650	0.78	-6.96	1.95	1035.91	1874.51	1869.764	1031
7655	0.56	-7.08	1.73	1036.12	1874.32	1869.768	1031
7660	0.43	-7.15	1.73	1037.55	1876.19	1869.774	1031
7665	0.46	-7.47	1.83	1038.84	1877.74	1869.778	1031
7670	0.40	-7.42	2.03	1038.84	1877.91	1869.783	1031
7675	0.61	-7.53	2.04	1038.91	1877.75	1869.788	1031
7680	1.09	-7.47	1.76	1038.99	1877.44	1869.793	1031
7685	0.58	-7.70	2.06	1039.03	1877.52	1869.799	1031
7690	0.07	-7.88	2.10	1039.26	1877.44	1869.803	1031
7695	0.63	-7.64	2.27	1039.22	1877.29	1869.808	1031
7700	0.33	-7.53	2.06	1039.22	1877.65	1869.813	1031
7705	0.85	-8.13	2.09	1041.55	1880.54	1869.818	1031
7710	0.87	-7.94	2.24	1041.94	1880.38	1869.823	1031
7715	0.14	-7.82	1.93	1041.93	1880.77	1869.829	1031
7720	0.64	-7.90	2.10	1042.09	1880.27	1869.833	1031
7725	0.77	-7.82	1.95	1041.74	1880.35	1869.839	1031
7730	0.68	-8.04	2.24	1041.90	1880.67	1869.843	1031
7735	0.59	-8.17	2.38	1043.85	1880.45	1869.849	1031
7740	0.67	-8.17	2.12	1044.11	1880.49	1869.853	1031
7745	0.20	-8.44	2.44	1044.45	1880.11	1869.860	1031
7750	0.63	-8.15	2.11	1044.15	1880.62	1869.863	1031
7755	0.98	-8.45	2.32	1044.03	1880.64	1869.869	1031
7760	0.62	-8.40	2.20	1044.33	1880.69	1869.873	1031
7765	1.01	-8.44	2.31	1045.66	1880.85	1869.879	1031
7770	0.69	-8.67	2.33	1046.46	1881.12	1869.883	1031
7775	0.34	-8.64	2.40	1046.55	1881.20	1869.889	1031
7780	0.53	-8.58	2.51	1046.52	1881.41	1869.893	1031
7785	0.70	-8.70	2.59	1046.69	1880.85	1869.899	1031
7790	0.56	-8.50	2.38	1046.62	1881.19	1869.904	1031
7795	0.88	-8.66	2.44	1047.68	1882.69	1869.909	1031
7800	0.87	-8.74	2.44	1048.61	1883.50	1869.913	1031
7805	0.89	-8.82	2.34	1048.69	1883.51	1869.918	1031
7810	0.24	-8.64	2.33	1048.55	1883.79	1869.924	1031
7815	0.92	-8.70	2.34	1048.52	1883.68	1869.928	1031
7820	1.05	-8.78	2.17	1048.97	1883.94	1869.933	1031
7825	0.37	-8.93	2.34	1049.23	1884.50	1869.938	1031
7830	0.45	-9.07	2.30	1050.91	1886.10	1869.943	1031
7835	0.73	-9.27	2.51	1051.03	1886.46	1869.948	1031
7840	0.70	-9.31	2.13	1051.25	1886.16	1869.955	1031
7845	0.73	-9.32	2.06	1051.20	1886.90	1869.958	1031
7850	0.70	-9.41	2.25	1051.28	1886.30	1869.963	1031
7855	0.85	-9.55	2.47	1050.88	1886.48	1869.968	1031
7860	0.61	-9.88	2.34	1052.69	1887.97	1869.974	1031
7865	0.68	-10.03	2.46	1053.20	1888.51	1869.978	1031
7870	0.75	-9.95	2.07	1053.45	1888.52	1869.984	1031
7875	0.95	-9.96	2.40	1053.56	1888.72	1869.988	1031
7880	0.30	-10.02	2.93	1053.54	1889.07	1869.996	1031
7885	0.93	-10.05	2.40	1053.23	1888.78	1869.998	1031
7890	0.49	-10.00	2.61	1053.11	1888.92	1870.004	1031
7895	0.70	-10.17	2.39	1053.23	1889.13	1870.008	1031
7900	0.97	-10.47	2.83	1055.24	1891.29	1870.014	1031
7905	0.91	-10.20	2.49	1056.08	1892.22	1870.018	1031
7910	0.64	-10.24	2.44	1056.32	1892.08	1870.024	1031
7915	1.00	-10.38	2.48	1056.11	1891.79	1870.029	1031
7920	0.66	-10.50	2.23	1056.05	1892.08	1870.033	1031
7925	0.97	-10.62	2.69	1056.22	1892.08	1870.038	1031
7930	0.60	-10.95	2.82	1057.29	1893.28	1870.043	1031
7935	0.80	-11.13	2.45	1058.56	1894.46	1870.048	1031
7940	1.30	-10.92	2.38	1058.68	1894.26	1870.053	1031
7945	0.99	-11.19	2.67	1058.90	1894.55	1870.059	1031
7950	0.80	-11.25	2.63	1058.87	1894.25	1870.063	1031
7955	0.73	-11.28	2.82	1059.02	1894.29	1870.068	1031
7960	0.87	-11.23	2.72	1059.15	1894.40	1870.073	1031
7965	0.43	-11.56	2.66	1061.00	1896.63	1870.078	1031
7970	1.13	-11.48	2.45	1060.88	1896.56	1870.083	1031
7975	1.31	-11.38	2.53	1060.92	1896.58	1870.089	1031
7980	1.03	-11.60	2.60	1061.00	1896.99	1870.093	1031
7985	0.99	-11.63	2.55	1060.93	1896.49	1870.098	1031
7990	0.91	-11.78	2.73	1061.15	1896.70	1870.103	1031
7995	0.82	-12.07	2.88	1063.05	1898.47	1870.108	1031
8000	0.73	-12.12	2.92	1063.15	1898.57	1870.113	1031
8005	0.98	-11.80	2.92	1063.06	1898.56	1870.119	1031
8010	0.69	-11.73	2.72	1063.01	1898.53	1870.123	1031
8015	0.97	-11.53	2.67	1063.39	1898.66	1870.130	1031
8020	0.93	-11.46	2.63	1063.45	1898.68	1870.133	1031
8025	0.87	-11.59	2.63	1063.29	1898.82	1870.139	1030
8030	0.95	-11.47	2.67	1063.46	1898.63	1870.143	1030
8035	1.38	-11.32	2.55	1062.01	1896.78	1870.149	1030
8040	0.84	-10.95	2.64	1060.54	1895.36	1870.153	1030
8045	0.90	-10.87	2.86	1060.57	1894.95	1870.160	1030
8050	1.41	-10.86	2.57	1060.58	1895.61	1870.163	1030
8055	0.87	-10.97	2.70	1060.57	1895.03	1870.169	1030
8060	0.91	-11.04	2.47	1060.73	1895.25	1870.173	1030
8065	1.09	-10.63	2.62	1059.44	1894.38	1870.178	1030
8070	0.75	-10.42	2.52	1058.54	1893.35	1870.184	1030
8075	0.93	-10.18	2.22	1058.56	1893.25	1870.188	1030
8080	0.77	-10.22	2.41	1058.45	1893.36	1870.194	1030
8085	0.72	-10.50	2.46	1058.41	1893.34	1870.198	1030
8090	1.09	-10.66	2.57	1058.71	1892.80	1870.203	1030
8095	0.75	-10.58	2.61	1058.17	1892.62	1870.208	1030
8100	0.95	-10.34	2.64	1056.40	1890.78	1870.213	1030
8105	0.63	-10.21	2.42	1056.41	1890.74	1870.218	1030
8110	0.52	-10.23	2.50	1056.41	1891.11	1870.224	1030
8115	0.98	-10.03	2.60	1056.73	1891.10	1870.228	1030
8120	0.62	-9.87	2.55	1056.36	1891.01	1870.233	1030
8125	0.92	-9.83	2.41	1056.20	1890.75	1870.238	1030
8130	1.09	-9.47	2.22	1054.30	1888.91	1870.243	1030
8135	0.59	-9.45	2.46	1054.26	1888.37	1870.248	1030
8140	0.32	-9.46	2.61	1054.06	1888.82	1870.255	1030
8145	0.62	-9.63	2.27	1054.25	1888.28	1870.258	1030
8150	0.77	-9.55	2.31	1054.16	1888.38	1870.264	1030
8155	0.74	-9.45	2.27	1053.97	1888.59	1870.268	1030
8160	1.02	-9.01	2.17	1052.47	1886.88	1870.274	1030
8165	0.76	-9.06	2.54	1051.92	1886.79	1870.278	1030
8170	0.60	-9.19	2.45	1052.10	1886.85	1870.284	1030
8175	0.28	-9.10	2.36	1051.85	1886.90	1870.288	1030
8180	0.88	-8.81	2.05	1052.14	1886.59	1870.296	1030
8185	0.54	-8.77	2.08	1052.22	1887.22	1870.298	1030
8190	0.45	-9.02	2.18	1052.25	1887.33	1870.304	1030
8195	0.68	-8.73	2.13	1052.20	1887.01	1870.309	1030
8200	0.75	-8.54	2.42	1049.39	1884.69	1870.314	1030
8205	0.19	-8.66	2.51	1049.17	1884.58	1870.318	1030
8210	0.89	-8.59	2.38	1049.24	1884.25	1870.324	1030
8215	0.75	-8.63	2.03	1049.13	1884.26	1870.329	1030
8220	0.91	-8.71	2.45	1048.91	1884.21	1870.334	1030
8225	0.54	-8.63	1.95	1048.73	1884.39	1870.338	1030
8230	0.53	-8.34	2.14	1047.95	1883.61	1870.344	1030
8235	0.37	-7.92	2.17	1046.88	1882.35	1870.348	1030
8240	0.70	-7.98	2.06	1046.80	1882.24	1870.353	1030
8245	0.81	-8.17	2.20	1046.73	1882.36	1870.359	1030
8250	0.85	-7.98	2.07	1046.74	1882.35	1870.363	1030
8255	1.16	-7.97	2.32	1046.80	1882.38	1870.368	1030
8260	0.59	-8.25	2.28	1046.28	1882.40	1870.373	1030
8265	0.68	-7.67	2.00	1044.65	1880.44	1870.378	1030
8270	1.49	-7.63	2.10	1044.68	1880.41	1870.383	1030
8275	0.49	-7.76	2.32	1044.82	1880.88	1870.390	1030
8280	0.50	-8.01	2.41	1044.79	1880.74	1870.394	1030
8285	0.44	-7.74	2.09	1045.05	1880.71	1870.398	1030
8290	0.56	-7.83	2.10	1044.89	1880.66	1870.403	1030
8295	0.96	-7.57	2.07	1042.67	1880.89	1870.409	1030
8300	0.78	-7.56	2.12	1042.08	1880.85	1870.413	1030
8305	0.96	-7.54	1.90	1042.03	1880.79	1870.419	1030
8310	0.78	-7.51	1.91	1042.32	1880.67	1870.423	1030
8315	0.60	-7.71	2.34	1042.07	1880.77	1870.429	1030
8320	0.46	-7.64	2.03	1042.09	1880.54	1870.434	1030
8325	1.04	-7.61	2.05	1042.16	1880.57	1870.439	1030
8330	0.75	-7.73	1.99	1042.23	1880.87	1870.443	1030
8335	0.54	-7.50	2.15	1041.67	1880.47	1870.449	1030
8340	0.49	-7.66	2.20	1041.56	1880.14	1870.453	1030
8345	0.80	-7.45	1.90	1041.44	1880.40	1870.459	1030
8350	0.51	-7.36	1.95	1041.50	1880.12	1870.464	1030
8355	0.42	-7.44	2.38	1041.55	1880.63	1870.469	1030
8360	0.80	-7.30	1.99	1041.41	1880.23	1870.474	1030
8365	0.50	-6.72	1.73	1038.87	1877.55	1870.479	1030
8370	1.04	-6.31	1.81	1036.79	1875.50	1870.483	1030
8375	0.87	-6.66	2.26	1036.79	1875.57	1870.488	1030
8380	0.40	-6.70	1.50	1036.85	1875.41	1870.494	1030
8385	0.72	-6.58	1.77	1036.76	1875.70	1870.498	1030
8390	0.47	-6.54	1.97	1037.02	1875.37	1870.503	1030
8395	0.84	-6.65	1.71	1036.41	1875.06	1870.508	1030
8400	0.76	-6.38	2.09	1034.81	1873.29	1870.513	1030
8405	0.35	-6.34	2.02	1034.84	1873.54	1870.518	1030
8410	0.97	-6.22	2.01	1034.90	1873.46	1870.525	1030
8415	0.52	-6.13	1.95	1034.76	1873.23	1870.528	1030
8420	0.26	-6.22	1.90	1034.72	1873.43	1870.533	1030
8425	0.70	-6.14	1.87	1034.58	1873.26	1870.538	1030
8430	0.70	-5.93	1.97	1032.86	1873.18	1870.544	1030
8435	0.45	-5.77	1.90	1032.43	1873.01	1870.548	1030
8440	0.27	-5.88	1.44	1032.48	1873.24	1870.555	1030
8445	0.27	-5.71	1.72	1032.32	1873.21	1870.558	1030
8450	0.40	-5.89	1.97	1032.35	1873.17	1870.564	1030
8455	0.73	-5.72	1.67	1032.29	1873.24	1870.568	1030
8460	0.68	-5.57	1.80	1030.94	1871.50	1870.574	1030
8465	0.72	-5.41	1.70	1030.21	1870.99	1870.578	1030
8470	0.64	-5.45	2.24	1030.33	1871.02	1870.584	1030
8475	0.73	-5.29	1.58	1030.33	1870.95	1870.588	1030
8480	0.45	-5.16	1.68	1030.33	1870.91	1870.594	1030
8485	0.59	-5.27	1.63	1029.97	1870.87	1870.599	1030
8490	0.63	-5.38	1.82	1030.47	1870.94	1870.604	1030
8495	0.63	-5.45	1.71	1030.38	1871.18	1870.609	1030
8500	0.27	-5.02	1.54	1028.44	1869.34	1870.614	1030
8505	0.66	-4.91	1.72	1027.13	1868.12	1870.618	1030
8510	0.72	-4.85	1.66	1027.29	1867.93	1870.623	1030
8515	0.29	-5.18	1.74	1027.25	1868.06	1870.629	1030
8520	0.35	-4.98	1.83	1027.41	1868.03	1870.633	1030
8525	0.02	-5.08	1.92	1027.33	1868.20	1870.638	1030
8530	0.15	-5.20	1.69	1027.49	1867.56	1870.642	1030
8535	0.19	-4.76	1.76	1025.51	1865.81	1870.648	1030
8540	0.61	-4.62	1.64	1025.24	1865.67	1870.653	1030
8545	0.84	-4.37	1.49	1025.06	1865.70	1870.659	1030
8550	0.29	-4.32	1.41	1024.88	1865.78	1870.663	1030
8555	0.22	-4.53	1.54	1024.75	1865.50	1870.669	1030
8560	0.54	-4.49	1.42	1024.87	1865.70	1870.673	1030
8565	0.36	-4.37	1.71	1023.28	1865.76	1870.678	1030
8570	0.43	-4.18	1.73	1023.11	1865.59	1870.683	1030
8575	1.08	-4.21	1.70	1023.00	1865.63	1870.690	1030
8580	0.21	-4.36	1.66	1023.23	1865.97	1870.693	1030
8585	0.63	-4.42	1.85	1022.93	1865.41	1870.699	1030
8590	0.09	-4.47	1.59	1022.89	1865.39	1870.703	1030
8595	0.67	-4.17	1.51	1021.45	1863.84	1870.709	1030
8600	0.27	-4.24	1.79	1020.68	1863.37	1870.713	1030
8605	0.35	-3.81	1.63	1020.80	1863.07	1870.720	1030
8610	0.70	-3.78	1.12	1020.74	1862.84	1870.723	1030
8615	0.25	-3.89	1.45	1020.49	1863.05	1870.729	1030
8620	0.38	-3.74	1.41	1020.91	1863.37	1870.733	1030
8625	0.28	-3.79	1.72	1020.19	1863.18	1870.739	1030
8630	0.74	-3.71	1.50	1018.57	1863.35	1870.743	1030
8635	0.23	-3.73	1.34	1018.40	1863.07	1870.748	1030
8640	0.31	-3.90	1.39	1018.42	1863.20	1870.754	1030
8645	0.15	-4.18	2.07	1018.16	1863.16	1870.758	1030
8650	0.36	-4.04	1.81	1018.33	1862.96	1870.764	1030
8655	0.29	-3.62	1.32	1017.86	1862.44	1870.769	1030
8660	-0.11	-3.23	1.32	1016.44	1860.70	1870.773	1030
8665	0.30	-3.46	1.52	1016.37	1860.73	1870.778	1030
8670	0.92	-3.07	1.33	1015.48	1860.16	1870.785	1030
8675	0.59	-3.12	1.20	1015.49	1859.67	1870.788	1030
8680	0.13	-3.44	1.64	1015.67	1860.46	1870.795	1030
8685	0.53	-3.33	1.74	1015.51	1860.06	1870.797	1030
8690	0.61	-3.01	1.57	1014.55	1859.91	1870.803	1030
8695	0.25	-2.89	1.06	1014.28	1859.79	1870.808	1030
8700	-0.17	-3.01	1.29	1013.56	1859.57	1870.815	1030
8705	0.40	-2.81	1.35	1013.56	1859.75	1870.818	1030
8710	0.33	-2.60	1.07	1013.66	1859.61	1870.824	1030
8715	0.29	-2.71	1.23	1013.76	1859.50	1870.828	1030
8720	0.64	-2.57	1.30	1012.21	1858.72	1870.836	1030
8725	0.23	-2.51	1.41	1011.98	1858.12	1870.838	1030
8730	0.07	-2.81	1.47	1011.97	1858.49	1870.844	1030
8735	0.12	-2.70	1.49	1011.87	1858.27	1870.848	1030
8740	0.09	-2.69	1.55	1011.16	1857.44	1870.854	1030
8745	0.51	-2.56	1.58	1010.45	1856.86	1870.858	1030
8750	0.17	-2.37	1.17	1009.87	1856.30	1870.864	1030
8755	0.55	-2.22	1.27	1009.51	1855.64	1870.869	1030
8760	-0.04	-2.28	1.35	1009.64	1855.79	1870.873	1030
8765	0.11	-2.23	1.32	1009.39	1855.87	1870.878	1030
8770	0.59	-2.08	1.29	1009.15	1855.61	1870.883	1030
8775	0.34	-1.85	1.24	1007.93	1854.48	1870.888	1030
8780	0.21	-1.90	1.20	1008.04	1854.43	1870.893	1030
8785	-0.09	-2.08	1.22	1007.94	1854.26	1870.900	1030
8790	-0.01	-1.90	1.31	1007.95	1854.41	1870.903	1030
8795	0.07	-1.92	1.27	1008.02	1854.17	1870.908	1030
8800	-0.30	-1.91	1.10	1007.78	1854.38	1870.913	1030
8805	-0.50	-1.41	0.86	1005.64	1851.88	1870.920	1030
8810	0.73	-1.44	1.42	1005.70	1851.84	1870.923	1030
8815	0.46	-1.37	1.19	1005.81	1851.88	1870.929	1030
8820	-0.19	-1.45	1.17	1005.70	1852.00	1870.933	1030
8825	-0.10	-1.25	1.06	1004.45	1850.69	1870.939	1030
8830	0.16	-1.01	1.36	1004.11	1850.65	1870.943	1030
8835	0.13	-0.79	1.06	1003.55	1849.82	1870.949	1030
8840	-0.16	-0.85	1.19	1003.39	1849.64	1870.953	1030
8845	-1.15	-1.01	0.79	1002.25	1849.49	1870.961	1030
8850	0.36	-0.92	0.99	1003.25	1849.63	1870.963	1030
8855	0.13	-0.88	0.73	1003.16	1850.08	1870.969	1030
8860	-0.08	-1.08	1.16	1003.38	1849.77	1870.973	1030
8865	-0.08	-0.74	0.88	1002.47	1848.55	1870.979	1030
8870	-0.36	-0.53	1.05	1001.31	1847.55	1870.983	1030
8875	-0.17	-0.63	1.34	1001.30	1847.57	1870.989	1030
8880	0.47	-0.55	1.28	1001.19	1847.46	1870.994	1030
8885	0.08	-0.50	1.18	1001.03	1847.40	1870.998	1031
8890	0.09	-0.41	0.85	1000.93	1847.22	1871.003	1031
8895	0.12	-0.58	1.14	1001.10	1847.79	1871.008	1031
8900	-0.21	-1.04	1.13	1003.08	1849.63	1871.014	1031
8905	-0.09	-0.92	0.99	1003.02	1849.33	1871.018	1031
8910	-0.07	-0.94	1.00	1003.33	1849.60	1871.023	1031
8915	0.51	-0.96	1.32	1002.97	1849.70	1871.028	1031
8920	0.02	-1.30	1.30	1004.37	1850.79	1871.033	1031
8925	0.31	-1.35	0.92	1004.69	1850.96	1871.038	1031
8930	-0.17	-1.45	1.36	1004.84	1850.80	1871.045	1031
8935	0.19	-1.34	1.35	1004.73	1851.33	1871.048	1031
8940	0.27	-1.17	1.04	1004.79	1851.22	1871.053	1031
8945	0.22	-1.37	0.91	1004.82	1851.32	1871.058	1031
8950	-0.18	-1.71	1.09	1006.86	1853.34	1871.065	1031
8955	0.02	-1.75	1.26	1006.48	1853.18	1871.068	1031
8960	1.21	-2.08	1.68	1005.96	1852.90	1871.076	1031
8965	0.54	-1.75	1.33	1006.56	1853.13	1871.078	1031
8970	0.09	-1.89	1.14	1007.74	1854.04	1871.084	1031
8975	0.54	-2.03	1.39	1008.10	1854.62	1871.088	1031
8980	0.42	-2.04	1.41	1008.41	1854.48	1871.094	1031
8985	-0.03	-2.30	1.39	1008.64	1854.65	1871.099	1031
8990	0.23	-2.24	1.40	1008.73	1854.47	1871.104	1031
8995	0.60	-2.02	1.33	1008.92	1854.86	1871.109	1031
9000	-0.04	-2.10	1.26	1009.09	1855.22	1871.113	1031
9005	0.15	-2.45	1.33	1010.29	1856.20	1871.118	1031
9010	0.25	-2.48	1.33	1010.67	1856.43	1871.123	1031
9015	-0.33	-2.66	1.13	1011.35	1857.00	1871.129	1031
9020	-0.26	-2.80	1.63	1011.09	1857.14	1871.133	1031
9025	0.21	-2.79	1.47	1011.17	1857.36	1871.138	1031
9030	0.07	-2.59	1.36	1010.90	1857.23	1871.143	1031
9035	-0.05	-2.62	1.08	1012.39	1858.67	1871.148	1031
9040	0.26	-2.88	1.64	1012.53	1858.90	1871.153	1031
9045	0.44	-2.97	1.63	1012.88	1858.63	1871.160	1031
9050	-0.05	-2.82	1.20	1012.76	1858.52	1871.163	1031
9055	0.44	-2.63	1.35	1012.93	1858.96	1871.169	1031
9060	0.70	-2.71	1.46	1012.48	1858.55	1871.173	1031
9065	0.23	-3.04	1.96	1014.67	1858.80	1871.180	1031
9070	0.31	-2.92	1.31	1014.79	1858.42	1871.183	1031
9075	0.17	-3.10	1.33	1014.84	1858.40	1871.189	1031
9080	0.21	-3.07	1.60	1014.97	1858.30	1871.193	1031
9085	0.39	-3.41	1.76	1016.38	1860.23	1871.201	1031
9090	-0.09	-3.19	1.45	1016.07	1859.88	1871.203	1031
9095	0.11	-3.24	1.39	1016.42	1859.62	1871.209	1031
9100	0.25	-3.27	1.81	1016.62	1860.01	1871.213	1031
9105	0.34	-3.25	1.61	1017.07	1860.13	1871.219	1031
9110	0.44	-3.47	1.57	1018.09	1860.02	1871.223	1031
9115	0.25	-3.61	1.59	1018.03	1860.41	1871.229	1031
9120	0.25	-3.61	1.25	1018.56	1860.64	1871.234	1031
9125	0.19	-3.61	1.41	1018.47	1860.64	1871.238	1031
9130	0.20	-3.80	1.79	1018.73	1860.84	1871.243	1031
9135	0.37	-3.66	1.92	1018.64	1861.06	1871.248	1031
9140	0.12	-3.72	1.37	1019.78	1862.56	1871.255	1031
9145	0.26	-4.10	1.44	1019.85	1862.80	1871.257	1031
9150	0.58	-4.00	1.58	1019.84	1862.41	1871.263	1031
9155	0.27	-3.85	1.52	1020.04	1862.54	1871.268	1031
9160	0.25	-4.39	1.77	1021.52	1863.78	1871.275	1031
9165	0.33	-4.12	1.55	1021.52	1863.92	1871.278	1031
9170	0.43	-4.27	1.54	1021.66	1863.85	1871.284	1031
9175	0.21	-4.22	1.42	1021.63	1863.93	1871.288	1031
9180	1.04	-5.02	1.73	1023.27	1866.11	1871.295	1031
9185	0.56	-4.76	1.95	1023.11	1866.01	1871.298	1031
9190	0.02	-4.89	1.68	1023.32	1865.89	1871.304	1031
9195	0.38	-4.87	1.76	1023.16	1865.86	1871.309	1031
9200	0.84	-4.82	1.78	1024.06	1866.42	1871.314	1031
9205	0.34	-4.92	1.71	1024.07	1866.94	1871.318	1031
9210	0.29	-4.98	1.80	1024.29	1867.31	1871.324	1031
9215	0.22	-4.79	1.67	1024.30	1866.91	1871.329	1031
9220	0.37	-4.82	2.07	1024.08	1867.12	1871.334	1031
9225	0.29	-5.01	1.87	1024.34	1867.05	1871.338	1031
9230	0.41	-5.14	1.72	1025.58	1867.95	1871.344	1031
9235	0.27	-5.25	1.65	1026.49	1868.73	1871.348	1031
9240	0.15	-5.18	1.68	1026.63	1868.78	1871.353	1031
9245	0.47	-5.55	1.55	1026.66	1868.82	1871.359	1031
9250	0.68	-5.38	1.54	1026.47	1868.66	1871.363	1031
9255	0.50	-5.13	1.56	1026.60	1868.61	1871.368	1031
9260	0.56	-5.35	1.55	1026.65	1868.76	1871.373	1031
9265	0.79	-5.74	1.73	1028.71	1870.86	1871.378	1031
9270	0.32	-5.85	1.82	1028.73	1871.05	1871.383	1031
9275	0.42	-5.87	2.30	1029.01	1870.77	1871.390	1031
9280	0.54	-5.84	1.63	1028.96	1870.79	1871.393	1031
9285	0.43	-5.71	1.59	1028.75	1870.86	1871.399	1031
9290	0.33	-5.90	1.72	1028.82	1870.56	1871.403	1031
9295	0.50	-5.95	1.95	1030.58	1870.67	1871.409	1031
9300	0.36	-5.79	2.01	1030.81	1870.71	1871.413	1031
9305	0.38	-5.75	1.53	1030.45	1869.90	1871.421	1031
9310	0.55	-5.59	1.58	1030.82	1870.12	1871.423	1031
9315	0.45	-5.72	1.79	1030.79	1870.95	1871.429	1031
9320	0.74	-5.61	2.11	1030.99	1870.58	1871.433	1031
9325	0.61	-6.19	2.06	1033.31	1872.84	1871.441	1031
9330	0.14	-6.46	1.99	1033.34	1872.63	1871.443	1031
9335	0.49	-6.10	1.83	1033.50	1872.86	1871.449	1031
9340	0.35	-6.06	1.88	1033.31	1872.96	1871.453	1031
9345	0.97	-6.16	1.87	1034.01	1873.47	1871.459	1031
9350	0.31	-6.40	1.97	1034.92	1874.17	1871.464	1031
9355	0.47	-6.31	2.02	1034.79	1874.39	1871.469	1031
9360	0.36	-6.48	1.85	1034.85	1874.38	1871.473	1031
9365	0.39	-6.55	1.77	1035.40	1874.58	1871.478	1031
9370	0.09	-6.81	2.03	1036.22	1875.47	1871.483	1031
9375	0.34	-6.98	2.21	1036.44	1875.60	1871.488	1031
9380	0.04	-7.01	2.09	1036.32	1875.31	1871.495	1031
9385	0.56	-6.73	1.61	1036.38	1875.43	1871.498	1031
9390	0.38	-6.77	1.76	1036.44	1875.43	1871.503	1031
9395	1.02	-6.61	1.50	1036.48	1875.68	1871.508	1031
9400	0.82	-7.20	1.93	1038.32	1877.55	1871.513	1031
9405	0.60	-7.41	2.05	1038.60	1877.88	1871.518	1031
9410	0.72	-7.24	1.79	1038.69	1877.97	1871.525	1031
9415	0.79	-7.29	2.11	1038.52	1877.81	1871.528	1031
9420	0.83	-7.15	1.90	1038.67	1877.44	1871.534	1031
9425	0.47	-7.26	1.94	1038.63	1877.55	1871.538	1031
9430	0.71	-7.34	2.13	1040.55	1877.42	1871.544	1031
9435	0.63	-7.52	1.93	1040.96	1877.69	1871.548	1031
9440	0.42	-7.55	1.96	1040.70	1878.24	1871.555	1031
9445	0.52	-7.48	2.09	1040.79	1877.78	1871.558	1031
9450	0.48	-7.41	1.98	1040.98	1877.28	1871.564	1031
9455	0.48	-7.36	2.01	1040.96	1877.33	1871.568	1031
9460	0.60	-7.92	2.19	1042.35	1879.09	1871.574	1031
9465	0.53	-7.96	1.98	1043.16	1879.84	1871.578	1031
9470	0.70	-8.00	2.22	1043.20	1879.89	1871.584	1031
9475	0.33	-7.95	2.06	1043.50	1879.70	1871.588	1031
9480	0.24	-7.81	2.09	1042.95	1880.21	1871.594	1031
9485	0.79	-7.83	1.91	1043.14	1879.84	1871.598	1031
9490	0.12	-8.40	2.26	1044.50	1881.14	1871.604	1031
9495	0.66	-8.59	2.39	1045.67	1881.98	1871.608	1031
9500	0.80	-8.38	2.01	1045.53	1881.86	1871.614	1031
9505	0.92	-8.52	2.15	1045.31	1882.06	1871.618	1031
9510	0.53	-8.43	2.03	1045.15	1881.69	1871.623	1031
9515	0.70	-8.32	2.09	1045.44	1882.01	1871.629	1031
9520	0.25	-8.33	1.95	1045.36	1882.15	1871.633	1031
9525	0.28	-8.33	2.10	1045.31	1882.15	1871.638	1031
9530	0.34	-8.36	2.03	1046.04	1883.08	1871.643	1031
9535	0.55	-8.97	2.19	1048.21	1885.35	1871.648	1031
9540	0.80	-9.35	2.37	1048.37	1884.94	1871.653	1031
9545	0.88	-9.10	2.14	1048.48	1884.76	1871.660	1031
9550	0.49	-9.14	2.18	1048.51	1884.90	1871.663	1031
9555	0.50	-9.24	2.57	1048.79	1884.43	1871.668	1031
9560	0.81	-9.20	2.33	1048.58	1884.52	1871.673	1031
9565	0.71	-9.61	2.38	1050.47	1886.06	1871.678	1031
9570	0.52	-9.63	2.24	1050.64	1886.15	1871.683	1031
9575	0.64	-9.77	2.68	1050.62	1886.20	1871.690	1031
9580	0.48	-9.69	2.40	1050.55	1885.92	1871.693	1031
9585	0.42	-9.38	2.25	1050.50	1886.06	1871.699	1031
9590	0.71	-9.36	2.23	1050.59	1886.15	1871.703	1031
9595	0.98	-9.62	2.36	1052.26	1887.56	1871.709	1031
9600	0.60	-9.79	2.26	1052.91	1888.02	1871.713	1031
9605	1.07	-9.71	2.61	1052.70	1888.26	1871.720	1031
9610	1.00	-9.97	2.43	1053.17	1887.86	1871.723	1031
9615	0.75	-10.05	2.90	1053.72	1887.97	1871.730	1031
9620	0.91	-9.82	2.36	1053.24	1887.99	1871.734	1031
9625	0.72	-9.88	2.41	1054.30	1887.76	1871.739	1031
9630	0.61	-10.04	2.39	1055.44	1887.82	1871.743	1031
9635	0.76	-10.08	2.46	1055.48	1887.89	1871.748	1031
9640	0.73	-9.98	2.55	1056.16	1888.50	1871.754	1031
9645	0.57	-10.08	2.53	1056.00	1888.79	1871.759	1031
9650	0.67	-9.91	2.44	1056.12	1888.61	1871.763	1031
9655	0.74	-10.00	2.35	1056.31	1888.65	1871.768	1031
9660	0.63	-10.45	2.70	1057.64	1889.90	1871.773	1031
9665	0.96	-10.27	2.55	1057.82	1890.26	1871.778	1031
9670	0.37	-10.31	2.59	1057.66	1889.98	1871.783	1031
9675	1.13	-10.38	2.56	1057.73	1889.94	1871.788	1031
9680	0.73	-10.33	2.54	1057.74	1890.02	1871.795	1031
9685	0.73	-10.28	2.58	1057.64	1890.35	1871.798	1031
9690	0.91	-10.52	2.40	1057.81	1890.02	1871.804	1031
9695	0.70	-10.59	2.50	1057.93	1889.90	1871.808	1031
9700	0.97	-10.45	2.53	1058.08	1890.13	1871.814	1031
9705	0.51	-10.58	2.55	1058.33	1890.31	1871.818	1031
9710	-0.14	-11.07	2.78	1060.40	1892.60	1871.826	1031
9715	1.05	-10.91	2.56	1060.68	1892.72	1871.828	1031
9720	0.63	-11.21	2.75	1060.97	1892.74	1871.834	1031
9725	0.64	-11.11	2.58	1060.87	1892.71	1871.838	1031
9730	0.92	-11.27	2.93	1062.07	1893.70	1871.844	1031
9735	1.20	-11.52	2.63	1063.07	1894.71	1871.848	1031
9740	0.72	-11.60	2.79	1062.86	1894.82	1871.854	1031
9745	1.04	-11.57	2.61	1062.92	1894.87	1871.859	1031
9750	1.20	-11.77	2.59	1062.81	1894.68	1871.863	1030
9755	0.57	-12.09	2.76	1062.93	1894.90	1871.868	1030
9760	0.62	-11.86	2.60	1062.56	1894.91	1871.873	1030
9765	1.02	-11.38	2.84	1060.64	1892.88	1871.880	1030
9770	0.83	-11.32	2.57	1060.70	1892.75	1871.883	1030
9775	0.35	-11.45	2.57	1060.77	1892.62	1871.888	1030
9780	0.83	-11.50	2.87	1060.80	1892.65	1871.893	1030
9785	1.07	-10.92	2.57	1059.29	1891.58	1871.900	1030
9790	0.22	-11.14	2.80	1059.30	1890.99	1871.903	1030
9795	0.70	-10.99	2.53	1059.43	1891.33	1871.908	1030
9800	0.67	-10.84	2.28	1059.07	1891.37	1871.913	1030
9805	1.09	-10.85	2.37	1057.98	1891.05	1871.920	1030
9810	0.69	-10.99	2.61	1058.10	1891.26	1871.923	1030
9815	0.60	-11.11	2.34	1058.14	1890.82	1871.930	1030
9820	0.59	-10.77	2.44	1058.03	1890.92	1871.933	1030
9825	0.58	-10.45	2.41	1057.02	1889.86	1871.939	1030
9830	0.45	-10.50	2.52	1056.88	1889.82	1871.943	1030
9835	0.87	-10.44	2.34	1056.11	1888.95	1871.949	1030
9840	0.78	-10.38	2.57	1055.89	1888.75	1871.953	1030
9845	0.53	-10.28	2.43	1056.32	1889.14	1871.961	1030
9850	0.74	-10.40	2.78	1055.95	1889.01	1871.963	1030
9855	0.61	-10.48	2.33	1056.06	1888.63	1871.969	1030
9860	0.62	-10.50	2.65	1055.85	1888.25	1871.973	1030
9865	-0.04	-10.03	2.40	1053.64	1886.75	1871.981	1030
9870	0.61	-9.96	2.44	1053.82	1886.38	1871.984	1030
9875	0.90	-10.03	2.41	1053.63	1886.61	1871.988	1030
9880	0.48	-9.84	2.15	1053.55	1886.23	1871.994	1030
9885	0.07	-10.08	2.47	1053.38	1886.10	1871.998	1030
9890	0.52	-9.73	2.48	1052.19	1885.32	1872.003	1030
9895	0.81	-9.69	2.36	1052.14	1885.43	1872.008	1030
9900	0.76	-9.50	2.49	1051.24	1884.41	1872.013	1030
9905	0.62	-9.29	2.20	1051.33	1883.94	1872.018	1030
9910	0.70	-9.64	2.51	1051.43	1884.15	1872.025	1030
9915	0.68	-9.51	2.42	1051.28	1884.05	1872.028	1030
9920	0.90	-9.40	2.33	1051.36	1884.22	1872.033	1030
9925	0.53	-9.75	2.42	1051.36	1883.82	1872.038	1030
9930	0.94	-9.18	2.25	1049.18	1882.00	1872.045	1030
9935	0.78	-9.19	2.32	1049.06	1881.82	1872.048	1030
9940	0.62	-9.18	2.53	1049.06	1881.88	1872.053	1030
9945	1.03	-9.06	2.26	1049.19	1881.61	1872.059	1030
9950	-0.53	-8.84	2.68	1047.81	1880.34	1872.066	1030
9955	0.50	-8.96	2.53	1047.48	1880.27	1872.068	1030
9960	1.25	-8.79	2.42	1047.53	1880.27	1872.074	1030
9965	0.92	-8.84	2.37	1047.50	1880.06	1872.078	1030
9970	1.06	-8.56	2.33	1046.83	1879.37	1872.084	1030
9975	0.51	-8.47	2.22	1046.17	1878.65	1872.089	1030
9980	0.28	-8.69	2.33	1046.23	1878.76	1872.094	1030
9985	0.70	-8.58	2.17	1046.29	1878.59	1872.099	1030
9990	0.30	-8.59	2.32	1045.74	1878.49	1872.103	1030
9995	0.03	-8.50	2.38	1044.89	1876.89	1872.108	1030
10000	0.55	-8.37	2.24	1044.74	1876.91	1872.113	1030
10005	1.04	-8.10	1.95	1043.98	1876.69	1872.120	1030
10010	0.69	-8.14	1.84	1043.90	1876.26	1872.123	1030
10015	0.44	-8.15	2.20	1043.81	1876.50	1872.128	1030
10020	0.41	-8.02	1.93	1043.60	1876.74	1872.133	1030
10025	0.50	-8.16	2.31	1043.91	1876.72	1872.138	1030
10030	0.38	-8.03	2.22	1043.94	1876.62	1872.143	1030
10035	1.31	-7.49	1.67	1042.07	1875.20	1872.150	1030
10040	0.39	-7.84	2.00	1042.25	1874.88	1872.153	1030
10045	1.13	-7.82	2.33	1042.35	1874.92	1872.160	1030
10050	0.68	-7.99	2.30	1042.18	1874.92	1872.163	1030
10055	0.30	-7.64	2.25	1040.70	1875.15	1872.169	1030
10060	0.64	-7.81	2.26	1040.06	1875.14	1872.173	1030
10065	0.74	-7.98	2.15	1039.57	1874.54	1872.179	1030
10070	0.38	-7.75	2.12	1039.45	1874.34	1872.184	1030
10075	0.37	-7.74	2.17	1039.58	1874.18	1872.189	1030
10080	0.77	-7.77	2.24	1039.44	1874.35	1872.193	1030
10085	0.57	-7.73	2.06	1038.90	1874.39	1872.199	1030
10090	0.30	-7.69	1.97	1038.02	1874.07	1872.204	1030
10095	0.95	-7.46	1.81	1037.69	1874.18	1872.208	1030
10100	0.23	-7.42	1.78	1037.91	1873.88	1872.213	1030
10105	0.69	-7.63	1.87	1037.60	1873.71	1872.218	1030
10110	0.39	-7.19	2.05	1036.54	1872.91	1872.224	1030
10115	0.87	-7.21	2.13	1036.46	1873.11	1872.228	1030
10120	0.46	-6.83	1.83	1036.34	1872.62	1872.233	1030
10125	0.77	-6.61	1.84	1036.18	1872.15	1872.238	1030
10130	0.52	-6.60	2.04	1035.06	1871.09	1872.243	1030
10135	0.26	-6.76	2.04	1034.86	1870.72	1872.248	1030
10140	1.21	-6.52	2.15	1034.58	1870.61	1872.255	1030
10145	0.05	-6.90	1.91	1034.52	1870.65	1872.258	1030
10150	0.74	-6.64	1.89	1034.62	1871.06	1872.265	1030
10155	0.34	-6.64	2.06	1034.62	1870.71	1872.268	1030
10160	0.83	-6.41	1.64	1032.78	1870.89	1872.274	1030
10165	0.42	-6.45	1.74	1032.36	1870.75	1872.278	1030
10170	-0.02	-5.86	1.63	1031.51	1869.57	1872.286	1030
10175	0.58	-6.54	1.84	1031.69	1869.64	1872.288	1030
10180	1.43	-6.67	1.66	1031.95	1869.73	1872.296	1030
10185	0.51	-6.38	2.00	1031.78	1869.14	1872.298	1030
10190	0.22	-6.10	1.75	1030.75	1868.30	1872.304	1030
10195	0.73	-5.92	1.54	1030.44	1867.67	1872.308	1030
10200	1.19	-5.99	2.01	1030.15	1867.14	1872.314	1030
10205	0.37	-5.85	1.62	1029.65	1866.81	1872.318	1030
10210	0.64	-5.96	1.85	1029.34	1867.02	1872.324	1030
10215	0.30	-6.10	2.10	1029.52	1867.08	1872.329	1030
10220	0.43	-5.89	1.80	1029.68	1867.24	1872.333	1030
10225	0.64	-5.58	1.54	1029.56	1866.95	1872.338	1030
10230	0.35	-5.89	1.86	1029.20	1866.21	1872.343	1030
10235	0.69	-5.36	1.88	1027.47	1864.01	1872.348	1030
10240	0.30	-5.41	1.66	1027.65	1864.15	1872.353	1030
10245	0.87	-5.37	1.60	1027.00	1864.27	1872.359	1030
10250	0.20	-5.46	1.81	1027.10	1864.33	1872.363	1030
10255	0.53	-5.56	2.03	1027.21	1864.22	1872.368	1030
10260	0.27	-5.41	1.66	1027.09	1864.32	1872.372	1030
10265	0.51	-5.17	1.51	1024.92	1861.98	1872.380	1030
10270	0.14	-5.00	1.71	1024.91	1861.71	1872.383	1030
10275	0.12	-5.20	1.67	1024.91	1861.67	1872.389	1030
10280	0.48	-5.09	1.64	1024.76	1861.90	1872.393	1030
10285	0.78	-4.76	1.35	1023.90	1860.64	1872.400	1030
10290	0.17	-4.78	1.62	1023.75	1860.33	1872.403	1030
10295	0.34	-4.71	1.62	1023.64	1860.44	1872.409	1030
10300	0.32	-4.60	1.42	1023.61	1860.25	1872.413	1030
10305	0.35	-4.29	1.75	1022.24	1858.10	1872.421	1030
10310	0.66	-4.30	1.63	1022.28	1859.09	1872.423	1030
10315	0.18	-4.34	1.50	1022.67	1859.10	1872.429	1030
10320	0.08	-4.47	1.77	1022.52	1859.25	1872.434	1030
10325	0.79	-4.30	1.33	1021.71	1858.73	1872.439	1030
10330	0.09	-4.31	1.37	1020.87	1859.10	1872.444	1030
10335	0.18	-4.42	1.60	1020.67	1858.82	1872.449	1030
10340	0.05	-4.31	1.65	1020.04	1858.33	1872.453	1030
10345	0.20	-4.23	1.42	1020.03	1858.46	1872.458	1030
10350	0.30	-4.34	1.64	1019.92	1858.43	1872.463	1030
10355	0.24	-4.16	1.44	1020.04	1858.58	1872.468	1030
10360	0.20	-4.24	1.60	1020.01	1858.37	1872.473	1030
10365	0.57	-4.20	1.76	1020.19	1858.60	1872.478	1030
10370	0.28	-3.98	1.37	1019.13	1857.84	1872.485	1030
10375	0.64	-4.16	1.75	1019.14	1858.17	1872.488	1030
10380	0.18	-3.85	1.53	1019.02	1857.75	1872.495	1030
10385	0.62	-4.02	1.54	1019.01	1857.82	1872.498	1030
10390	0.17	-3.90	1.41	1016.67	1857.71	1872.503	1030
10395	0.61	-3.93	1.52	1016.14	1857.63	1872.508	1030
10400	0.66	-3.83	1.35	1015.62	1856.94	1872.514	1030
10405	0.44	-4.09	1.64	1015.67	1856.78	1872.518	1030
10410	0.16	-3.79	1.16	1015.89	1856.32	1872.526	1030
10415	0.26	-3.84	1.48	1015.58	1856.61	1872.528	1030
10420	-0.03	-3.85	1.48	1015.66	1856.59	1872.534	1030
10425	0.78	-3.85	1.70	1015.47	1856.72	1872.538	1030
10430	0.56	-3.39	1.20	1013.95	1854.73	1872.544	1030
10435	0.31	-3.29	1.53	1013.37	1854.19	1872.548	1030
10440	-0.30	-3.39	1.65	1013.31	1854.39	1872.554	1030
10445	0.36	-3.36	1.52	1013.54	1854.31	1872.559	1030
10450	0.45	-3.35	1.65	1013.29	1854.37	1872.563	1030
10455	0.31	-3.39	1.40	1013.65	1854.24	1872.568	1030
10460	0.31	-3.44	1.41	1012.82	1853.80	1872.574	1030
10465	0.03	-3.05	1.35	1011.47	1851.72	1872.578	1030
10470	0.02	-2.87	1.27	1010.91	1851.61	1872.583	1030
10475	0.08	-2.92	1.46	1010.97	1851.71	1872.589	1030
10480	0.17	-2.98	1.11	1010.84	1851.92	1872.593	1030
10485	0.25	-2.77	1.30	1010.83	1851.91	1872.598	1030
10490	0.15	-2.78	0.89	1010.81	1851.69	1872.603	1030
10495	0.08	-2.71	1.51	1008.85	1849.71	1872.608	1030
10500	0.28	-2.43	1.21	1008.76	1849.70	1872.613	1030
10505	0.06	-2.17	1.91	1008.66	1849.21	1872.620	1030
10510	-0.10	-2.31	1.52	1008.71	1849.42	1872.623	1030
10515	-0.10	-2.39	1.55	1008.97	1849.40	1872.629	1030
10520	0.18	-2.30	1.32	1008.58	1849.24	1872.633	1030
10525	0.60	-2.16	1.55	1006.23	1847.98	1872.641	1030
10530	0.09	-1.98	1.26	1006.47	1847.45	1872.643	1030
10535	0.25	-2.02	1.29	1006.38	1847.15	1872.649	1030
10540	0.56	-2.17	1.36	1006.44	1847.42	1872.653	1030
10545	0.01	-1.75	1.19	1005.79	1846.89	1872.659	1030
10550	0.14	-1.53	1.13	1005.01	1846.01	1872.664	1030
10555	-0.13	-1.45	1.22	1005.15	1845.90	1872.668	1030
10560	0.29	-1.36	0.93	1004.94	1846.21	1872.674	1030
10565	-0.22	-1.61	1.23	1004.39	1845.65	1872.678	1030
10570	-0.08	-1.34	1.34	1003.47	1844.46	1872.684	1030
10575	-0.19	-1.26	1.30	1003.33	1844.36	1872.688	1030
10580	0.03	-1.01	1.15	1002.56	1843.84	1872.693	1030
10585	-0.24	-1.23	1.08	1002.39	1843.95	1872.698	1030
10590	0.01	-1.26	1.01	1002.49	1843.70	1872.705	1030
10595	-0.22	-1.32	1.23	1002.79	1843.61	1872.708	1030
10600	0.10	-1.32	1.38	1002.46	1843.68	1872.713	1030
10605	0.18	-1.51	1.64	1002.37	1843.66	1872.718	1030
10610	0.21	-1.10	1.22	1000.61	1843.61	1872.725	1030
10615	0.34	-1.34	1.44	1000.44	1843.61	1872.728	1030
10620	0.12	-1.26	1.32	1000.05	1844.01	1872.734	1031
10625	-0.07	-1.24	1.20	1000.07	1843.51	1872.738	1031
10630	0.01	-0.97	1.09	998.79	1842.61	1872.744	1031
10635	0.15	-0.98	1.01	998.46	1841.89	1872.748	1031
10640	-0.89	-0.20	0.32	998.15	1841.39	1872.756	1031
10645	0.21	-0.96	0.95	998.45	1842.37	1872.758	1031
10650	0.09	-0.86	1.21	998.86	1842.35	1872.764	1031
10655	0.00	-0.64	1.04	998.77	1841.82	1872.768	1031
10660	-0.03	-1.33	1.16	999.79	1843.38	1872.774	1031
10665	-0.02	-1.42	1.07	1001.06	1844.18	1872.779	1031
10670	0.11	-1.42	0.98	1000.78	1843.61	1872.783	1031
10675	0.25	-1.25	1.15	1000.88	1843.77	1872.788	1031
10680	-0.08	-1.44	1.22	1001.04	1844.09	1872.793	1031
10685	-0.43	-1.39	1.24	1002.32	1844.85	1872.799	1031
10690	0.12	-1.58	1.17	1002.51	1844.75	1872.803	1031
10695	0.02	-1.53	1.44	1002.28	1844.94	1872.809	1031
10700	-0.04	-1.64	1.64	1002.26	1845.13	1872.813	1031
10705	0.75	-1.87	1.19	1003.65	1846.44	1872.820	1031
10710	0.33	-1.78	1.04	1003.87	1846.34	1872.823	1031
10715	0.59	-1.79	1.28	1003.73	1846.25	1872.830	1031
10720	0.12	-1.71	1.12	1003.73	1846.18	1872.833	1031
10725	0.28	-2.28	1.55	1005.12	1847.85	1872.839	1031
10730	0.14	-2.23	1.18	1005.29	1847.71	1872.843	1031
10735	0.70	-2.13	0.71	1006.14	1848.41	1872.850	1031
10740	-0.30	-2.55	1.37	1005.87	1848.72	1872.853	1031
10745	0.51	-2.14	0.98	1005.96	1848.58	1872.859	1031
10750	-0.07	-2.26	1.06	1006.04	1848.40	1872.864	1031
10755	-0.40	-2.67	1.20	1006.55	1850.30	1872.871	1031
10760	0.17	-2.45	1.21	1007.57	1850.25	1872.873	1031
10765	0.32	-2.52	1.26	1007.49	1850.13	1872.879	1031
10770	0.15	-2.53	1.23	1007.52	1850.23	1872.884	1031
10775	0.32	-2.62	1.52	1008.40	1850.35	1872.889	1031
10780	-0.03	-2.69	1.37	1008.98	1850.00	1872.893	1031
10785	0.59	-2.57	1.04	1009.45	1850.29	1872.898	1031
10790	0.12	-2.76	1.41	1009.85	1850.70	1872.903	1031
10795	-0.05	-2.76	1.35	1009.51	1850.35	1872.908	1031
10800	0.18	-2.33	1.36	1009.46	1850.63	1872.914	1031
10805	0.37	-2.46	1.38	1009.31	1850.96	1872.918	1031
10810	0.19	-2.71	1.24	1009.58	1851.15	1872.923	1031
10815	0.31	-2.91	1.11	1009.87	1851.40	1872.928	1031
10820	0.09	-3.45	1.59	1011.55	1853.00	1872.934	1031
10825	0.38	-3.43	1.45	1011.65	1853.04	1872.938	1031
10830	0.52	-3.09	1.54	1011.41	1852.91	1872.945	1031
10835	0.45	-3.47	1.68	1011.55	1852.63	1872.948	1031
10840	0.58	-3.50	1.51	1012.63	1853.69	1872.953	1031
10845	0.02	-3.57	1.14	1013.05	1854.16	1872.958	1031
10850	0.35	-3.70	1.29	1013.53	1854.28	1872.964	1031
10855	0.09	-3.55	1.29	1013.77	1854.78	1872.968	1031
10860	0.15	-3.95	1.54	1013.76	1854.55	1872.975	1031
10865	0.04	-3.68	1.68	1013.62	1854.74	1872.978	1031
10870	0.52	-3.62	1.13	1014.83	1855.52	1872.984	1031
10875	0.69	-3.67	1.53	1015.19	1855.71	1872.988	1031
10880	-0.65	-3.91	1.77	1015.81	1855.82	1872.996	1031
10885	0.60	-3.86	1.60	1015.72	1856.22	1872.998	1031
10890	0.14	-4.01	1.45	1015.88	1855.94	1873.004	1031
10895	0.19	-3.92	1.58	1015.93	1856.11	1873.008	1031
10900	0.11	-4.02	1.46	1016.94	1857.19	1873.014	1031
10905	0.26	-4.09	1.33	1017.69	1857.62	1873.018	1031
10910	0.46	-4.12	1.30	1017.34	1857.18	1873.024	1031
10915	0.08	-4.24	1.45	1017.35	1857.39	1873.029	1031
10920	0.22	-4.03	1.56	1018.01	1857.73	1873.033	1031
10925	0.56	-4.22	1.50	1019.02	1858.63	1873.038	1031
10930	0.72	-4.36	1.41	1019.25	1858.68	1873.043	1031
10935	-0.29	-4.57	1.50	1019.59	1858.98	1873.049	1031
10940	0.20	-4.66	1.45	1019.98	1858.92	1873.053	1031
10945	0.59	-4.14	1.33	1019.50	1858.97	1873.060	1031
10950	0.49	-4.53	1.54	1019.49	1859.15	1873.063	1031
10955	0.39	-4.78	1.57	1020.89	1859.98	1873.068	1031
10960	-0.12	-4.85	1.50	1020.68	1860.02	1873.073	1031
10965	0.95	-4.18	1.40	1021.74	1859.99	1873.080	1031
10970	0.13	-4.50	1.44	1022.03	1859.96	1873.083	1031
10975	0.69	-4.50	1.56	1021.87	1859.71	1873.089	1031
10980	0.38	-4.83	1.60	1021.96	1859.42	1873.093	1031
10985	0.72	-4.82	1.87	1023.50	1860.38	1873.101	1031
10990	0.24	-4.78	1.55	1023.26	1859.39	1873.103	1031
10995	0.28	-4.81	1.76	1023.27	1859.66	1873.109	1031
11000	0.52	-4.78	1.58	1023.37	1859.61	1873.114	1031
11005	0.48	-4.90	1.67	1023.97	1859.76	1873.119	1031
11010	0.73	-5.11	1.78	1024.62	1860.87	1873.123	1031
11015	0.28	-5.28	1.72	1024.70	1860.92	1873.129	1031
11020	0.76	-5.04	1.94	1024.89	1861.16	1873.134	1031
11025	-0.12	-5.22	1.98	1024.76	1860.93	1873.138	1031
11030	0.37	-5.09	1.74	1024.77	1861.44	1873.144	1031
11035	0.44	-5.29	1.52	1025.20	1861.43	1873.148	1031
11040	0.25	-5.43	1.56	1026.56	1863.19	1873.153	1031
11045	0.22	-5.73	1.74	1026.91	1863.44	1873.158	1031
11050	0.65	-5.59	1.83	1027.79	1864.60	1873.165	1031
11055	0.62	-5.86	2.02	1027.85	1864.45	1873.168	1031
11060	0.59	-5.69	1.47	1027.68	1864.77	1873.173	1031
11065	0.10	-5.84	1.88	1027.92	1864.77	1873.178	1031
11070	0.57	-5.79	1.48	1029.07	1866.23	1873.185	1031
11075	0.00	-6.15	1.71	1029.27	1865.97	1873.188	1031
11080	-0.41	-5.93	1.96	1029.43	1866.09	1873.195	1031
11085	0.62	-5.85	1.55	1029.24	1866.31	1873.198	1031
11090	0.81	-6.01	1.73	1030.38	1867.15	1873.204	1031
11095	0.06	-6.19	1.84	1030.50	1867.54	1873.208	1031
11100	0.15	-6.05	2.05	1031.29	1867.30	1873.215	1031
11105	0.79	-6.45	2.07	1031.45	1867.53	1873.218	1031
11110	-1.00	-6.40	2.03	1030.95	1867.94	1873.226	1031
11115	1.06	-6.34	1.84	1031.37	1867.29	1873.228	1031
11120	0.65	-6.52	2.19	1032.43	1868.46	1873.234	1031
11125	0.79	-6.87	2.37	1032.80	1868.64	1873.239	1031
11130	-0.28	-6.81	1.98	1033.32	1869.11	1873.244	1031
11135	0.43	-6.98	2.08	1033.69	1869.81	1873.249	1031
11140	0.54	-7.00	2.03	1033.86	1869.60	1873.254	1031
11145	0.70	-6.78	1.89	1033.66	1869.67	1873.259	1031
11150	0.89	-6.94	2.01	1034.10	1869.97	1873.264	1031
11155	0.67	-7.08	1.79	1035.20	1870.64	1873.268	1031
11160	1.31	-7.04	1.82	1035.19	1870.90	1873.273	1031
11165	0.89	-7.41	2.31	1035.91	1871.70	1873.278	1031
11170	0.45	-7.24	1.81	1035.75	1871.61	1873.283	1031
11175	0.69	-7.43	2.14	1036.02	1871.62	1873.290	1031
11180	0.65	-7.31	2.07	1036.00	1871.57	1873.293	1031
11185	0.81	-7.22	1.98	1036.26	1871.19	1873.298	1031
11190	0.95	-7.28	2.06	1036.48	1871.18	1873.303	1031
11195	0.67	-7.57	2.04	1038.19	1873.11	1873.309	1031
11200	0.88	-7.35	1.96	1038.45	1873.50	1873.313	1031
11205	0.34	-7.25	2.05	1038.39	1873.49	1873.320	1031
11210	0.56	-6.88	1.71	1038.28	1873.52	1873.323	1031
11215	0.59	-6.94	1.74	1038.25	1873.09	1873.329	1031
11220	0.84	-7.02	1.93	1038.50	1873.39	1873.333	1031
11225	0.79	-7.70	2.23	1039.93	1874.83	1873.339	1031
11230	0.77	-7.79	2.11	1040.44	1875.11	1873.343	1031
11235	-0.06	-7.96	2.01	1040.99	1875.21	1873.351	1031
11240	0.50	-7.48	1.91	1040.59	1875.12	1873.354	1031
11245	0.51	-7.80	1.97	1040.50	1875.06	1873.359	1031
11250	0.67	-7.88	1.87	1040.41	1874.90	1873.364	1031
11255	0.76	-8.17	2.12	1041.71	1875.96	1873.369	1031
11260	1.22	-8.13	1.84	1042.90	1877.23	1873.374	1031
11265	0.33	-8.33	1.98	1042.85	1877.04	1873.379	1031
11270	0.78	-8.39	2.33	1042.90	1876.92	1873.383	1031
11275	0.55	-8.41	2.34	1043.33	1877.66	1873.388	1031
11280	0.60	-8.65	1.99	1044.58	1878.60	1873.394	1031
11285	0.66	-8.64	2.05	1044.65	1878.42	1873.398	1031
11290	0.65	-8.48	2.18	1044.34	1878.82	1873.403	1031
11295	0.82	-8.59	1.89	1044.75	1878.68	1873.408	1031
11300	0.54	-8.57	2.12	1045.68	1879.38	1873.413	1031
11305	0.96	-8.42	1.97	1045.66	1879.57	1873.418	1031
11310	0.34	-8.59	2.14	1045.71	1879.33	1873.425	1031
11315	0.92	-8.80	2.09	1046.17	1879.11	1873.428	1031
11320	0.87	-8.74	2.02	1045.91	1879.51	1873.433	1031
11325	0.51	-8.69	2.15	1046.06	1879.13	1873.438	1031
11330	1.17	-9.19	2.03	1048.32	1881.01	1873.443	1031
11335	0.83	-9.35	2.19	1048.61	1881.27	1873.448	1031
11340	0.53	-9.61	2.07	1048.39	1881.30	1873.455	1031
11345	0.56	-9.27	2.39	1048.53	1881.54	1873.458	1031
11350	1.08	-9.22	2.20	1048.45	1881.77	1873.464	1031
11355	0.36	-9.34	2.36	1048.34	1881.43	1873.468	1031
11360	0.74	-9.33	2.31	1050.25	1883.39	1873.474	1031
11365	0.74	-9.77	2.59	1050.38	1883.61	1873.478	1031
11370	0.85	-9.77	2.23	1050.70	1883.87	1873.484	1031
11375	0.73	-9.68	2.22	1050.43	1883.38	1873.489	1031
11380	1.24	-9.45	2.29	1050.88	1883.32	1873.496	1031
11385	0.80	-9.28	2.35	1050.27	1883.36	1873.498	1031
11390	0.89	-8.98	2.30	1051.68	1884.45	1873.504	1031
11395	0.64	-9.23	2.42	1052.84	1885.52	1873.508	1031
11400	0.59	-9.48	2.40	1053.37	1885.58	1873.514	1031
11405	0.88	-9.38	2.16	1053.62	1885.48	1873.518	1031
11410	0.35	-9.43	1.85	1053.92	1885.26	1873.523	1031
11415	0.67	-10.16	2.51	1053.91	1885.39	1873.529	1031
11420	0.69	-10.08	2.53	1053.74	1885.40	1873.533	1031
11425	0.95	-10.19	2.31	1053.78	1885.65	1873.538	1031
11430	0.93	-10.21	2.29	1054.25	1885.47	1873.543	1031
11435	0.71	-10.61	2.41	1056.17	1887.13	1873.548	1031
11440	1.03	-10.59	2.33	1056.38	1887.77	1873.553	1031
11445	0.83	-10.39	1.97	1056.11	1887.52	1873.560	1031
11450	0.93	-10.03	2.30	1056.28	1887.58	1873.563	1031
11455	1.05	-10.18	2.37	1056.03	1887.59	1873.568	1031
11460	1.13	-10.03	2.09	1056.20	1887.71	1873.573	1031
11465	0.75	-10.43	2.71	1058.04	1887.46	1873.579	1031
11470	1.10	-10.54	2.70	1058.46	1887.32	1873.583	1031
11475	0.54	-10.46	2.91	1058.70	1887.82	1873.590	1031
11480	1.10	-10.10	2.30	1058.56	1887.55	1873.593	1031
11485	0.40	-10.42	2.40	1058.52	1887.35	1873.599	1031
11490	0.77	-10.43	2.48	1058.34	1887.23	1873.603	1031
11495	1.06	-10.70	2.34	1059.95	1889.25	1873.609	1031
11500	1.32	-11.00	2.36	1060.34	1889.48	1873.614	1031
11505	1.20	-10.98	2.91	1060.19	1889.78	1873.619	1031
11510	0.71	-10.91	2.41	1060.38	1889.75	1873.623	1031
11515	0.98	-10.89	2.58	1060.03	1889.60	1873.629	1031
11520	0.97	-10.89	2.66	1060.42	1890.07	1873.633	1031
11525	1.08	-11.06	2.65	1061.47	1890.74	1873.639	1031
11530	0.94	-11.44	2.80	1062.68	1891.76	1873.643	1031
11535	0.76	-11.32	2.65	1062.70	1891.61	1873.648	1031
11540	1.15	-11.31	2.58	1062.60	1891.74	1873.653	1031
11545	1.34	-11.30	2.62	1062.59	1891.73	1873.658	1031
11550	0.36	-11.33	2.38	1062.76	1891.79	1873.664	1031
[truncated: 12,089 more rows]
