# Supplementary material for: Structural characterization of the saxitoxin-targeting APTSTX1 aptamer using optical tweezers and molecular dynamics simulations
Source: PLoS One. 2019 Nov 7;14(11):e0222468. doi: 10.1371/journal.pone.0222468 (PMC6837747; doi:10.1371/journal.pone.0222468)
Supplement: S1 File — Data repository, aptamer control condition and aptamer under SXT. (ZIP) [file pone.0222468.s005.zip › toxin/toxin/August/180815/1bCOM.txt]

Instrument name = Christians toy
*****Calibration values *****
TrapA Temperature Fudge	-0.400000
TrapB Temperature Fudge	-1.550000
TrapA Force Sensitivity	0.025700	0.026000	0.032000
TrapB Force Sensitivity	0.026200	0.027400	0.032000
TrapA Lever Sensitivity	15000.000000	14500.000000	0.000000
TrapB Lever Sensitivity	15200.000000	14500.000000	0.000000
Motor Threshold	20	20	20
*****Initial Preference Settings*****
ForceRateDiv	1
ForceGain	32
PosRateDivA	3
PosRateDivB	3
PositionGainA	32
PositionGainB	32
GotoSpeedX	10
GotoSpeedY	10
GotoSpeedZ	5
MaxDataFileSize	10000000
HopDistance	2
*CycleCount/n____	1
*A_PsdX__________	0
*A_PsdY__________	0
*A_PsdSum________	0
*A_Iris__________	0
*A_LeverX________	0
*A_LeverY________	0
*A_LeverSum______	0
*B_PsdX__________	0
*B_PsdY__________	0
*B_PsdSum________	0
*B_Iris__________	0
*B_LeverX________	0
*B_LeverY________	0
*B_LeverSum______	0
*A_Temperature___	0
*B_Temperature___	0
*X_force_________	1
*Y_force_________	1
*Z_force_________	1
*Tension_________	0
*A_dist-X________	0
*A_dist-Y________	1
*B_dist-X________	0
*B_dist-Y________	1
*Motor_X_________	0
*Motor_Y_________	0
*Motor_Z_________	0
*MotorVel_X______	0
*MotorVel_Y______	0
*MotorVel_Z______	0
*A_trapPIC_Err___	0
*B_trapPIC_Err___	0
*comPIC_Err______	0
*A_CycleCount____	0
*B_CycleCount____	0
*Motor_CycleCount	0
*time(sec)_______	1
*Status__________	1
*Null____________	0
samples/line_HI	400
samples/line_LO	20
goto0	8388608	8388608	8388608
goto1	8393925	8390490	8393830
goto2	8418920	8414569	8394213
goto3	8425513	8364277	8392679
goto4	8422772	8353948	8399333
goto5	8388608	8388608	8388608
goto6	8388608	8388608	8388608
goto7	8388608	8388608	8388608
goto8	8388608	8388608	8388608
goto9	8388608	8388608	8388608
yourXYZint	123	456	789
MaxForceP1	10.000000
MinForceP1	2.000000
PullRateP1	100.000000
refoldTime1	0.000000
unfoldTime1	0.000000
MaxForceP2	75.000000
MinForceP2	2.000000
PullRateP2	1000.000000
refoldTime2	0.000000
unfoldTime2	0.000000
MaxForceP3	10.000000
MinForceP3	-10.000000
PullRateP3	1.000000
refoldTime3	2.000000
unfoldTime3	2.000000
constForce1	8.000000
constForce2	9.000000
yourFloat	1.234000
yourXYZfloat	1.000000	2.000000	3.000000
*****End Initial Preference Settings*****

Zero-Force Offsets (pN)  -3.176135	-3.036468	-84.048225
0	trapA_Empty_PSD_Sum = 0
        trapB_Empty_PSD_Sum = 0
        trapA_Empty_Iris = 0
        trapB_Empty_Iris = 0
        trapA_Full_PSD_Sum = 18776
        trapB_Full_PSD_Sum = 20079
        trapA_Full_Iris = 16584
        trapB_Full_Iris = 19213
1605	tempA = 20.709	tempB = 21.003
1790	Start P1 pulling protocol 
2370	   maxForce-limit
3235	   minForce-limit
4145	   maxForce-limit
5115	   minForce-limit
6080	   maxForce-limit
7045	   minForce-limit
8020	   maxForce-limit
8885	   minForce-limit
9750	   maxForce-limit
10615	   minForce-limit
11575	   maxForce-limit
11615	tempA = 20.706	tempB = 20.999
12530	   minForce-limit
13430	   maxForce-limit
14305	   minForce-limit
15165	   maxForce-limit
16050	   minForce-limit
16935	   maxForce-limit
17865	   minForce-limit
18810	   maxForce-limit
19715	   minForce-limit
20595	   maxForce-limit
21480	   minForce-limit
21665	tempA = 20.698	tempB = 21.003
22345	   maxForce-limit
23185	   minForce-limit
24050	   maxForce-limit
24900	   minForce-limit
25780	   maxForce-limit
26650	   minForce-limit
27525	   maxForce-limit
28365	   minForce-limit
29210	   maxForce-limit
30100	   minForce-limit
31350	   maxForce-limit
31680	tempA = 20.700	tempB = 21.007
32610	   minForce-limit
33900	   maxForce-limit
35125	   minForce-limit
36360	   maxForce-limit
37610	   minForce-limit
38835	   maxForce-limit
40070	   minForce-limit
41315	   maxForce-limit
41735	tempA = 20.702	tempB = 21.007
42580	   minForce-limit
43815	   maxForce-limit
45080	   minForce-limit
46755	   maxForce-limit
48355	   minForce-limit
50015	   maxForce-limit
51645	   minForce-limit
51815	tempA = 20.699	tempB = 21.010
53275	   maxForce-limit
54975	   minForce-limit
56775	   maxForce-limit
58570	   minForce-limit
60300	   maxForce-limit
61835	tempA = 20.703	tempB = 21.019
61970	   minForce-limit
63705	   maxForce-limit
65440	   minForce-limit
67230	   maxForce-limit
69120	   minForce-limit
71880	tempA = 20.698	tempB = 21.023
71965	Stop All Protocols, go to manual mode
73455	End Write
