# Supplementary material for: Structural characterization of the saxitoxin-targeting APTSTX1 aptamer using optical tweezers and molecular dynamics simulations
Source: PLoS One. 2019 Nov 7;14(11):e0222468. doi: 10.1371/journal.pone.0222468 (PMC6837747; doi:10.1371/journal.pone.0222468)
Supplement: S1 File — Data repository, aptamer control condition and aptamer under SXT. (ZIP) [file pone.0222468.s005.zip › toxin/toxin/August/180815/1bnbA.txt]

#Begin Write:
CycleCount/n	X_force	Y_force	Z_force	A_dist-Y	B_dist-Y	time(sec)	Status
0	-0.01	-22.78	-0.63	940.98	1795.10	1692.140	0
100	-0.32	-23.01	-0.60	941.05	1795.20	1692.265	0
200	-0.06	-22.65	-0.79	941.22	1795.23	1692.325	0
300	0.17	-22.71	-0.56	941.25	1794.82	1692.470	0
400	-0.24	-22.83	-0.53	941.07	1795.38	1692.572	0
500	-0.16	-22.90	-0.55	941.18	1795.08	1692.669	0
600	-0.02	-22.75	-0.47	941.06	1795.01	1692.767	0
700	-0.24	-22.60	-0.53	941.12	1795.07	1692.870	0
800	-0.07	-22.95	-0.54	941.26	1795.37	1692.965	0
900	-0.15	-22.71	-0.57	941.06	1795.27	1693.063	0
1000	0.35	-22.42	-0.81	941.22	1795.24	1693.174	0
1100	0.12	-22.77	-0.50	941.24	1795.16	1693.269	0
1200	-0.29	-22.21	-0.80	941.87	1795.86	1693.374	0
1300	-0.10	-22.53	-0.52	941.22	1795.12	1693.461	0
1400	-0.18	-22.71	-0.37	941.15	1794.86	1693.567	0
1500	0.11	-22.48	-0.65	941.22	1795.17	1693.672	0
1600	-0.15	-22.74	-0.39	941.18	1795.25	1693.766	0
1700	0.01	-22.49	-0.41	941.13	1795.32	1693.868	0
1800	0.01	-22.43	-0.63	941.35	1795.44	1693.970	0
1900	0.06	-22.61	-0.46	941.17	1795.25	1694.063	0
2000	-0.18	-22.58	-0.37	941.19	1795.12	1694.166	0
2100	0.09	-22.45	-0.47	941.50	1795.17	1694.268	0
2200	-0.27	-23.22	-0.29	941.33	1795.30	1694.372	0
2300	-0.07	-22.56	-0.44	941.35	1795.34	1694.467	0
2400	-0.30	-22.61	-0.33	941.28	1795.29	1694.571	0
2500	-0.01	-22.99	-0.32	941.44	1794.90	1694.672	0
2600	-0.07	-22.45	-0.53	941.45	1795.54	1694.768	0
2700	-0.95	-22.07	-0.54	942.08	1795.24	1694.874	0
2800	-0.11	-22.02	-0.64	941.46	1795.29	1694.965	0
2900	0.26	-22.25	-0.60	941.42	1795.03	1695.073	0
3000	-0.12	-22.28	-0.45	941.22	1795.38	1695.161	0
3100	-0.31	-22.34	-0.38	941.14	1795.48	1695.269	0
3200	-0.11	-22.56	-0.37	941.37	1795.22	1695.373	0
3300	0.26	-22.48	-0.37	941.18	1795.56	1695.467	0
3400	0.20	-22.84	-0.14	941.19	1795.20	1695.572	0
3500	0.02	-22.59	-0.31	941.22	1795.52	1695.654	0
3600	-0.26	-22.43	-0.44	941.14	1795.20	1695.769	0
3700	0.12	-22.08	-0.46	941.14	1795.22	1695.871	0
3800	0.51	-22.37	-0.40	940.89	1795.48	1695.974	0
3900	-0.08	-22.36	-0.45	941.18	1795.08	1696.068	0
4000	-0.13	-22.19	-0.44	940.94	1795.14	1696.170	0
4100	-0.15	-22.02	-0.43	941.16	1795.57	1696.271	0
4200	-0.33	-22.41	-0.43	941.36	1795.39	1696.371	0
4300	0.04	-22.80	-0.23	941.61	1795.52	1696.472	0
4400	-0.51	-22.65	-0.16	941.29	1794.82	1696.574	0
4500	0.02	-22.52	-0.27	941.45	1795.07	1696.671	0
4600	0.01	-22.58	-0.26	941.06	1795.45	1696.772	0
4700	-0.23	-22.54	-0.21	941.55	1795.35	1696.872	0
4800	-0.04	-22.46	-0.34	941.20	1795.10	1696.972	0
4900	0.03	-22.63	-0.15	941.25	1795.30	1697.071	0
5000	0.30	-22.30	-0.44	941.36	1795.12	1697.173	0
5100	0.31	-22.15	-0.36	941.41	1795.40	1697.269	0
5200	-0.17	-22.39	-0.20	941.47	1795.42	1697.368	0
5300	0.42	-22.38	-0.38	941.57	1795.45	1697.474	0
5400	-0.01	-21.89	-0.43	941.59	1795.44	1697.571	0
5500	0.10	-22.00	-0.35	941.22	1795.28	1697.668	0
5600	0.37	-22.23	-0.33	941.50	1795.10	1697.773	0
5700	-0.10	-21.87	-0.35	941.46	1795.48	1697.869	0
5800	-0.45	-22.05	-0.20	941.43	1795.39	1697.969	0
5900	-0.03	-22.08	-0.30	941.37	1795.16	1698.072	0
6000	0.32	-21.24	-0.56	941.65	1795.46	1698.173	0
6100	0.07	-21.93	-0.38	941.63	1795.48	1698.269	0
6200	0.13	-21.93	-0.32	941.28	1795.28	1698.369	0
6300	-0.30	-22.19	-0.32	941.62	1795.73	1698.470	0
6400	0.15	-22.27	-0.33	941.57	1795.45	1698.564	0
6500	-0.13	-22.24	-0.32	942.03	1795.52	1698.671	0
6600	0.24	-21.89	-0.57	941.81	1795.64	1698.774	0
6700	-0.03	-21.86	-0.58	941.46	1795.54	1698.867	0
6800	0.15	-22.31	-0.35	941.78	1795.77	1698.969	0
6900	0.07	-22.53	-0.32	941.64	1795.67	1699.061	0
7000	-0.03	-22.12	-0.58	941.39	1795.71	1699.163	0
7100	0.68	-22.49	-0.45	941.49	1795.82	1699.272	0
7200	0.15	-22.08	-0.63	941.76	1795.77	1699.365	0
7300	-0.04	-22.31	-0.39	941.92	1795.53	1699.472	0
7400	0.19	-22.32	-0.42	941.37	1795.68	1699.546	0
7400	0.21	-22.43	-0.24	941.60	1795.46	1699.611	0
7500	0.32	-22.26	-0.30	941.52	1795.77	1699.711	0
7600	0.10	-21.76	-0.51	941.50	1795.53	1699.804	0
7700	-0.30	-21.90	-0.32	941.32	1795.53	1699.912	0
7800	0.16	-22.08	-0.33	941.50	1795.82	1700.002	0
7900	-0.05	-21.81	-0.40	941.48	1795.51	1700.105	0
8000	-0.10	-21.94	-0.36	941.73	1795.49	1700.208	0
8100	0.15	-22.12	-0.29	941.56	1795.63	1700.299	0
8200	-0.04	-21.81	-0.36	941.62	1795.60	1700.401	0
8300	0.12	-21.59	-0.51	941.34	1795.53	1700.509	0
8400	0.01	-21.84	-0.48	941.41	1795.76	1700.611	0
8500	0.36	-21.96	-0.27	941.52	1795.17	1700.714	0
8600	-0.03	-21.68	-0.48	941.43	1795.69	1700.810	0
8700	0.28	-21.76	-0.41	941.31	1795.73	1700.914	0
8800	0.18	-21.87	-0.47	941.53	1795.65	1701.010	0
8900	0.18	-22.02	-0.53	941.77	1795.72	1701.110	0
9000	0.08	-21.98	-0.65	941.67	1795.82	1701.204	0
9100	0.06	-22.29	-0.50	941.59	1795.66	1701.302	0
9200	-0.09	-22.20	-0.46	941.50	1795.77	1701.411	0
9300	0.01	-21.86	-0.59	941.57	1795.87	1701.510	0
9400	-0.03	-22.09	-0.50	941.65	1795.78	1701.609	0
9500	0.18	-22.16	-0.47	941.53	1796.04	1701.710	0
9600	-0.01	-22.15	-0.40	941.52	1795.67	1701.811	0
9700	0.41	-22.44	-0.35	941.61	1795.72	1701.907	0
9800	0.24	-22.54	-0.39	941.80	1795.84	1702.010	0
9900	0.09	-22.39	-0.38	941.78	1795.66	1702.105	0
10000	0.19	-21.83	-0.62	941.92	1795.65	1702.210	0
10100	0.20	-22.21	-0.55	941.71	1795.89	1702.307	0
10200	0.29	-22.14	-0.50	941.32	1795.97	1702.409	0
10300	0.11	-22.20	-0.43	941.76	1796.06	1702.506	0
10400	-0.10	-22.46	-0.36	941.73	1795.45	1702.614	0
10500	0.45	-22.15	-0.54	941.54	1795.72	1702.710	0
10600	0.28	-22.25	-0.37	941.42	1795.93	1702.815	0
10700	0.44	-22.17	-0.49	941.77	1795.94	1702.914	0
10800	0.06	-22.33	-0.49	941.74	1796.09	1703.009	0
10900	0.42	-21.76	-0.67	941.59	1796.11	1703.112	0
11000	0.58	-22.48	-0.33	941.61	1795.96	1703.215	0
11100	0.23	-22.00	-0.54	941.61	1795.96	1703.304	0
11200	0.12	-21.94	-0.55	941.73	1796.21	1703.413	0
11300	0.24	-22.20	-0.44	941.78	1796.04	1703.510	0
11400	0.04	-21.94	-0.43	941.40	1795.93	1703.612	0
11500	0.30	-22.07	-0.37	941.54	1795.92	1703.713	0
11600	0.76	-21.47	-0.81	941.29	1795.97	1703.815	0
11700	0.26	-21.71	-0.52	941.71	1795.74	1703.910	0
11800	-0.18	-21.96	-0.50	941.75	1795.90	1704.014	0
11900	0.50	-21.77	-0.68	941.58	1796.04	1704.111	0
12000	0.26	-21.52	-0.68	942.02	1796.09	1704.206	0
12100	0.63	-22.41	-0.44	941.68	1795.94	1704.311	0
12200	0.19	-22.30	-0.51	941.89	1796.12	1704.410	0
12300	-0.03	-22.46	-0.43	941.64	1796.20	1704.510	0
12400	0.15	-22.20	-0.54	941.74	1795.91	1704.612	0
12500	0.05	-22.29	-0.62	941.78	1796.26	1704.713	0
12600	0.15	-22.72	-0.43	941.68	1795.90	1704.815	0
12700	0.01	-22.09	-0.60	941.71	1796.26	1704.908	0
12800	0.41	-22.32	-0.61	941.98	1796.35	1705.012	0
12900	0.25	-22.26	-0.61	941.76	1796.19	1705.110	0
13000	0.23	-22.22	-0.51	942.14	1796.18	1705.212	0
13100	0.40	-22.13	-0.48	941.99	1796.29	1705.310	0
13200	-0.19	-21.86	-0.70	941.77	1796.14	1705.416	0
13300	0.26	-22.24	-0.46	941.82	1796.32	1705.510	0
13400	-0.09	-21.89	-0.62	941.87	1796.60	1705.609	0
13500	0.10	-22.02	-0.58	941.83	1796.45	1705.706	0
13600	-0.08	-22.03	-0.57	941.81	1796.24	1705.810	0
13700	0.28	-22.07	-0.47	941.69	1796.37	1705.896	0
13800	0.23	-22.32	-0.40	941.96	1796.39	1706.009	0
13900	-0.08	-22.47	-0.45	942.08	1796.39	1706.108	0
14000	0.31	-22.12	-0.50	941.95	1796.50	1706.211	0
14100	-0.04	-22.30	-0.37	942.22	1796.59	1706.308	0
14200	0.11	-22.30	-0.53	941.98	1796.54	1706.407	0
14300	0.29	-22.26	-0.47	941.84	1796.47	1706.512	0
14400	-1.13	-22.55	-0.08	942.08	1796.34	1706.615	0
14500	-0.09	-22.12	-0.50	941.98	1796.52	1706.709	0
14600	-0.19	-22.33	-0.47	942.05	1796.50	1706.812	0
14700	-0.07	-22.24	-0.45	941.87	1796.53	1706.908	0
14800	0.20	-22.09	-0.45	941.86	1796.62	1707.008	0
14900	-0.48	-22.22	-0.41	941.54	1796.13	1707.115	0
15000	1.02	-22.15	-0.49	941.98	1796.34	1707.215	0
15100	-0.14	-22.08	-0.48	942.05	1796.46	1707.310	0
15200	0.15	-22.39	-0.27	942.04	1796.64	1707.413	0
15300	0.27	-22.32	-0.47	942.51	1796.50	1707.511	0
15400	0.40	-21.93	-0.34	942.42	1796.67	1707.612	0
15500	0.03	-22.23	-0.27	942.50	1796.46	1707.706	0
15600	-0.07	-22.46	-0.44	942.75	1796.54	1707.814	0
15700	-0.07	-22.31	-0.17	942.32	1796.43	1707.908	0
15800	-0.33	-21.82	-0.22	942.51	1796.00	1708.015	0
15900	0.10	-22.60	-0.14	942.47	1796.72	1708.114	0
16000	0.22	-22.27	-0.25	942.51	1796.36	1708.213	0
16100	0.10	-22.11	-0.33	942.19	1796.72	1708.300	0
16200	-0.37	-21.99	-0.43	942.45	1796.76	1708.415	0
16300	-0.23	-22.05	-0.45	942.42	1796.72	1708.509	0
16400	0.33	-22.07	-0.36	942.29	1796.58	1708.610	0
16500	0.12	-21.97	-0.38	942.33	1796.53	1708.703	0
16600	0.18	-22.56	-0.18	942.12	1796.90	1708.816	0
16700	0.28	-21.87	-0.49	942.27	1796.61	1708.909	0
16800	0.28	-22.11	-0.26	942.26	1796.59	1709.013	0
16900	-0.01	-21.81	-0.41	942.12	1796.36	1709.109	0
17000	0.28	-22.03	-0.41	942.23	1796.60	1709.209	0
17100	0.58	-22.03	-0.39	942.53	1795.94	1709.315	0
17200	-0.08	-22.18	-0.13	942.27	1796.22	1709.414	0
17300	0.36	-21.86	-0.37	942.34	1796.48	1709.512	0
17400	0.23	-21.91	-0.35	942.33	1796.72	1709.613	0
17500	0.20	-21.90	-0.23	942.21	1796.42	1709.707	0
17600	0.26	-21.26	-0.51	942.27	1796.66	1709.812	0
17700	0.35	-21.92	-0.30	942.22	1796.63	1709.912	0
17800	0.14	-22.16	-0.19	942.44	1796.83	1710.010	0
17900	-0.36	-21.39	-0.47	942.12	1796.69	1710.114	0
18000	0.39	-21.49	-0.48	942.49	1796.66	1710.203	0
18100	0.53	-21.74	-0.40	942.25	1796.68	1710.309	0
18200	0.67	-21.47	-0.45	942.42	1796.89	1710.411	0
18300	0.24	-21.89	-0.32	942.68	1796.93	1710.514	0
18400	-0.48	-21.64	-0.19	942.45	1796.98	1710.615	0
18500	0.42	-21.76	-0.31	942.51	1796.94	1710.715	0
18600	0.18	-22.04	-0.18	942.56	1796.61	1710.811	0
18700	0.35	-21.63	-0.41	942.40	1796.73	1710.909	0
18800	0.07	-21.98	-0.28	942.70	1796.95	1711.005	0
18900	0.23	-21.39	-0.37	942.31	1797.01	1711.108	0
19000	1.17	-22.59	0.04	942.09	1796.70	1711.216	0
19100	0.14	-22.01	-0.23	942.66	1796.96	1711.309	0
19200	0.21	-21.72	-0.31	942.48	1796.96	1711.409	0
19300	0.86	-21.52	-0.37	942.54	1797.08	1711.513	0
19400	0.45	-21.59	-0.32	942.36	1797.14	1711.608	0
19500	0.11	-21.68	-0.34	942.40	1797.38	1711.706	0
19600	0.30	-21.49	-0.33	942.45	1797.02	1711.809	0
19700	0.04	-21.32	-0.36	942.12	1797.05	1711.908	0
19800	0.56	-21.94	-0.25	942.53	1796.93	1712.011	0
19900	0.06	-21.61	-0.23	942.37	1797.05	1712.114	0
20000	0.10	-21.66	-0.19	942.43	1796.87	1712.208	0
20100	0.20	-21.34	-0.51	942.23	1796.91	1712.312	0
20200	0.25	-22.02	-0.09	942.54	1796.85	1712.413	0
20300	0.40	-21.64	-0.28	942.46	1796.89	1712.515	0
20400	0.13	-21.85	-0.17	942.35	1797.10	1712.612	0
20500	0.16	-21.89	-0.16	942.35	1796.86	1712.708	0
20600	-0.05	-21.70	-0.23	942.48	1797.08	1712.809	0
20700	0.17	-21.62	-0.15	942.45	1797.07	1712.908	0
20800	0.45	-21.85	-0.19	942.43	1796.87	1713.006	0
20900	0.24	-21.68	-0.23	942.56	1797.00	1713.108	0
21000	0.18	-21.58	-0.17	942.28	1796.90	1713.209	0
21100	0.03	-21.51	-0.23	942.53	1796.97	1713.305	0
21200	0.43	-21.31	-0.36	942.37	1797.17	1713.414	0
21300	0.57	-21.26	-0.30	942.62	1797.07	1713.504	0
21400	0.31	-21.29	-0.22	942.64	1796.80	1713.608	0
21500	0.19	-21.48	-0.25	942.68	1797.31	1713.709	0
21600	0.28	-21.93	-0.01	942.74	1797.02	1713.808	0
21700	0.21	-21.64	-0.13	942.67	1796.95	1713.910	0
21800	0.00	-21.75	-0.15	942.66	1797.40	1714.008	0
21900	0.16	-21.85	-0.08	942.71	1796.96	1714.110	0
22000	0.66	-21.95	-0.06	942.71	1796.96	1714.213	0
22100	0.33	-21.79	-0.14	942.74	1797.28	1714.307	0
22200	0.44	-21.72	-0.17	942.86	1797.14	1714.407	0
22300	0.21	-21.66	-0.13	942.97	1797.25	1714.508	0
22400	0.34	-21.57	-0.08	942.74	1797.30	1714.605	0
22500	0.23	-21.64	-0.16	942.81	1797.17	1714.708	0
22600	0.37	-21.60	-0.11	942.66	1797.42	1714.815	0
22700	0.19	-21.81	0.02	942.93	1796.96	1714.909	0
22800	0.17	-21.75	-0.03	942.79	1797.07	1715.009	0
22900	0.18	-21.44	-0.21	942.60	1796.96	1715.109	0
23000	0.13	-21.30	-0.21	942.53	1796.85	1715.205	0
23100	0.39	-21.62	-0.01	942.82	1797.13	1715.311	0
23200	-0.78	-21.43	-0.10	942.38	1797.49	1715.415	0
23300	-0.02	-21.54	-0.23	942.84	1797.30	1715.514	0
23400	0.12	-21.60	-0.08	942.64	1797.40	1715.610	0
23500	0.39	-21.38	-0.21	943.00	1797.10	1715.710	0
23600	-0.16	-21.62	-0.13	942.98	1796.97	1715.807	0
23700	-0.17	-21.45	-0.15	942.89	1797.07	1715.897	0
23800	-0.64	-21.64	0.14	942.97	1797.73	1715.957	0
23900	0.02	-21.95	-0.02	942.85	1797.31	1716.056	0
24000	-0.21	-21.94	-0.02	942.56	1796.83	1716.157	0
24100	0.28	-21.39	-0.17	942.91	1797.09	1716.249	0
24200	0.25	-21.51	-0.18	942.88	1797.08	1716.353	0
24300	0.71	-22.07	-0.07	943.14	1796.65	1716.456	0
24400	0.37	-21.35	-0.22	942.77	1796.92	1716.546	0
24500	0.26	-21.44	-0.14	942.86	1797.04	1716.646	0
24600	0.33	-21.48	-0.15	942.74	1797.12	1716.749	0
24700	0.33	-21.28	-0.19	942.93	1796.68	1716.856	0
24800	0.04	-21.40	-0.08	943.10	1796.72	1716.956	0
24900	0.28	-21.58	-0.06	942.86	1797.11	1717.047	0
25000	1.24	-21.44	-0.25	943.16	1797.08	1717.157	0
25100	0.44	-21.63	-0.06	942.81	1796.79	1717.248	0
25200	-0.14	-21.31	-0.06	942.61	1796.88	1717.355	0
25300	0.01	-21.52	-0.16	942.76	1796.79	1717.454	0
25400	0.29	-21.48	-0.13	942.97	1796.84	1717.548	0
25500	-0.02	-21.04	-0.30	943.01	1796.67	1717.652	0
25600	0.22	-21.33	-0.15	942.78	1796.84	1717.752	0
25700	0.35	-21.46	-0.15	942.82	1796.77	1717.847	0
25800	0.20	-21.55	-0.06	942.99	1796.86	1717.950	0
25900	0.11	-21.57	-0.01	942.73	1796.91	1718.055	0
26000	0.46	-21.65	-0.10	942.74	1796.87	1718.151	0
26100	0.11	-21.47	-0.05	942.75	1796.79	1718.249	0
26200	0.27	-21.58	-0.05	942.77	1797.10	1718.348	0
26300	0.12	-21.78	0.01	942.85	1797.10	1718.451	0
26400	0.25	-21.63	-0.05	943.04	1797.02	1718.541	0
26500	0.46	-21.22	-0.27	943.21	1796.77	1718.649	0
26600	0.33	-21.58	-0.06	943.05	1797.08	1718.750	0
26700	0.97	-21.37	-0.24	943.20	1797.11	1718.857	0
26800	0.23	-21.71	0.01	943.00	1797.03	1718.948	0
26900	0.44	-22.08	0.29	942.89	1797.01	1719.057	0
27000	0.42	-21.57	-0.13	942.84	1796.99	1719.155	0
27100	0.23	-21.56	-0.04	942.79	1797.17	1719.248	0
27200	0.53	-21.61	-0.05	942.94	1797.42	1719.349	0
27300	0.51	-21.56	-0.08	943.13	1797.31	1719.452	0
27400	0.25	-21.72	-0.02	943.15	1797.28	1719.538	0
27500	-0.32	-21.50	-0.03	943.94	1797.21	1719.657	0
27600	0.70	-21.90	0.11	943.05	1797.70	1719.755	0
27700	0.36	-21.56	-0.07	943.10	1797.13	1719.847	0
27800	0.18	-21.75	-0.01	943.08	1797.08	1719.949	0
27900	0.16	-21.67	0.03	942.96	1797.12	1720.053	0
28000	0.45	-21.59	-0.06	942.91	1797.12	1720.145	0
28100	0.34	-21.66	-0.08	942.94	1797.16	1720.249	0
28200	0.26	-21.08	-0.22	942.76	1796.56	1720.356	0
28300	0.53	-21.54	-0.09	943.34	1796.87	1720.455	0
28400	0.38	-21.57	-0.08	943.25	1796.75	1720.548	0
28500	0.10	-21.61	-0.02	943.30	1796.88	1720.650	0
28600	0.23	-21.61	-0.08	943.34	1797.26	1720.753	0
28700	0.28	-21.53	-0.09	942.96	1797.16	1720.850	0
28800	0.12	-21.65	-0.14	943.41	1797.27	1720.950	0
28900	0.46	-21.57	-0.15	943.38	1796.73	1721.056	0
29000	0.12	-21.21	-0.25	943.22	1797.32	1721.153	0
29100	0.31	-21.38	-0.29	943.32	1796.81	1721.256	0
29200	0.30	-21.68	-0.13	943.22	1797.31	1721.347	0
29300	0.68	-21.53	-0.11	943.12	1797.05	1721.455	0
29400	0.29	-21.78	-0.15	943.21	1797.12	1721.551	0
29500	0.48	-21.19	-0.17	943.22	1797.23	1721.654	0
29600	0.91	-21.39	-0.23	943.20	1797.12	1721.755	0
29700	0.15	-20.89	-0.47	943.46	1797.27	1721.856	0
29800	0.03	-21.38	-0.17	943.54	1797.32	1721.952	0
29900	0.42	-21.69	-0.05	943.61	1797.06	1722.047	0
30000	0.35	-21.64	-0.12	943.39	1797.14	1722.145	0
30100	0.69	-22.00	0.03	943.34	1797.16	1722.254	0
30200	0.30	-21.73	-0.07	943.32	1797.31	1722.341	0
30300	0.25	-21.62	-0.06	943.33	1797.00	1722.449	0
30400	0.48	-21.48	-0.08	943.43	1797.12	1722.550	0
30500	0.43	-21.69	-0.07	943.24	1797.16	1722.642	0
30600	0.43	-21.33	-0.20	943.61	1797.30	1722.754	0
30700	0.50	-21.56	-0.04	943.47	1797.34	1722.853	0
30800	0.24	-21.79	-0.05	943.22	1797.56	1722.951	0
30900	0.43	-21.46	-0.11	943.29	1797.53	1723.055	0
31000	0.30	-21.72	-0.01	943.26	1797.61	1723.149	0
31100	0.23	-21.54	-0.01	943.40	1797.26	1723.244	0
31200	-0.17	-22.35	0.33	943.50	1796.87	1723.357	0
31300	0.19	-21.77	0.06	943.31	1797.24	1723.450	0
31400	0.37	-21.56	0.03	943.27	1797.07	1723.542	0
31500	0.38	-21.75	0.11	943.25	1797.19	1723.650	0
31600	0.01	-21.00	-0.25	943.16	1797.44	1723.753	0
31700	0.15	-21.64	0.07	943.32	1797.21	1723.845	0
31800	0.24	-21.51	0.02	943.42	1797.33	1723.952	0
31900	-0.18	-21.73	0.09	943.35	1797.16	1724.056	0
32000	0.49	-21.25	-0.11	943.39	1797.34	1724.155	0
32100	0.63	-21.06	-0.17	943.23	1797.33	1724.254	0
32200	0.07	-21.56	0.06	943.55	1797.12	1724.350	0
32300	0.23	-21.27	-0.06	943.43	1797.20	1724.449	0
32400	0.53	-21.48	0.00	943.52	1796.89	1724.556	0
32500	0.35	-21.18	-0.12	943.85	1797.11	1724.654	0
32600	0.50	-21.28	-0.08	943.84	1796.78	1724.755	0
32700	0.24	-21.68	0.15	943.81	1796.97	1724.854	0
32800	0.06	-21.30	0.03	943.58	1797.08	1724.948	0
32900	0.17	-21.73	0.08	943.58	1797.20	1725.055	0
33000	-0.03	-21.66	0.12	943.54	1797.43	1725.155	0
33100	-0.85	-20.66	-0.30	944.00	1798.15	1725.257	0
33200	0.53	-21.44	-0.05	943.43	1797.30	1725.354	0
33300	0.35	-21.50	0.03	943.71	1797.39	1725.440	0
33400	0.28	-21.45	0.03	943.73	1797.34	1725.549	0
33500	0.32	-21.31	-0.07	943.47	1797.30	1725.644	0
33600	0.26	-21.52	0.05	943.58	1797.40	1725.744	0
33700	0.28	-21.32	-0.03	943.57	1797.24	1725.847	0
33800	0.27	-21.37	0.05	943.50	1797.47	1725.941	0
33900	0.48	-21.61	0.11	943.46	1797.46	1726.044	0
34000	0.37	-21.66	0.08	943.50	1797.35	1726.147	0
34100	0.22	-21.43	0.07	943.73	1797.18	1726.244	0
34200	0.20	-21.57	0.15	943.58	1797.03	1726.347	0
34300	0.66	-21.52	0.06	943.68	1797.23	1726.448	0
34400	0.34	-21.40	0.05	943.94	1797.21	1726.550	0
34590	-0.42	-21.65	0.26	943.63	1797.54	1726.611	0
34595	0.58	-21.17	-0.02	943.82	1797.41	1726.615	0
34600	-0.23	-21.44	0.13	943.94	1797.09	1726.620	0
34605	0.30	-21.21	-0.02	944.03	1797.04	1726.625	0
34610	0.34	-21.66	0.19	943.82	1797.09	1726.630	0
34615	0.19	-21.55	0.15	943.64	1797.03	1726.635	0
34620	0.32	-21.32	0.07	943.50	1797.23	1726.640	0
34625	0.04	-21.11	-0.04	943.76	1797.53	1726.645	0
34630	0.27	-20.95	-0.12	943.48	1797.17	1726.650	0
34635	0.36	-21.56	0.18	943.77	1797.06	1726.655	0
34640	0.69	-21.18	-0.00	943.62	1796.92	1726.660	0
34645	0.02	-21.50	0.19	943.67	1796.81	1726.665	0
34650	0.30	-21.47	0.19	943.67	1797.14	1726.670	0
34655	0.20	-21.32	0.10	943.98	1797.28	1726.675	0
34660	0.09	-21.50	0.19	943.93	1797.07	1726.680	0
34665	-0.01	-21.32	0.13	943.96	1797.05	1726.685	0
34670	-0.03	-21.17	-0.01	943.72	1797.18	1726.690	0
34675	0.98	-21.17	-0.09	944.03	1797.62	1726.694	0
34680	0.38	-21.21	-0.03	943.77	1797.22	1726.700	0
34685	0.19	-21.27	0.06	943.63	1797.01	1726.705	0
34690	0.27	-21.36	0.11	943.68	1797.19	1726.710	0
34695	0.36	-21.71	0.28	943.71	1797.08	1726.714	0
34700	0.29	-21.61	0.21	943.71	1797.21	1726.720	0
34705	0.08	-21.71	0.30	943.84	1797.11	1726.725	0
34710	0.18	-21.01	-0.12	943.64	1797.29	1726.730	0
34715	0.56	-21.00	-0.12	943.84	1797.20	1726.734	0
34720	0.36	-20.59	-0.26	944.06	1797.13	1726.742	0
34725	0.29	-21.28	-0.04	943.97	1797.15	1726.745	235
34730	0.56	-21.84	0.25	943.85	1796.90	1726.750	1000
34735	-0.14	-21.36	0.05	943.94	1797.32	1726.755	1000
34740	0.26	-21.40	0.09	944.07	1797.02	1726.760	1000
34745	0.00	-21.30	0.04	943.91	1796.91	1726.765	1000
34750	0.27	-21.69	0.13	943.67	1797.31	1726.772	1000
34755	0.46	-21.55	0.09	943.89	1797.20	1726.775	1000
34760	0.54	-21.38	0.01	943.90	1797.70	1726.782	1000
34765	0.81	-21.40	0.00	943.82	1796.99	1726.785	1000
34770	0.29	-21.39	0.04	943.88	1797.54	1726.790	1000
34775	-0.44	-21.20	-0.00	943.96	1797.62	1726.797	1000
34780	0.43	-21.45	0.06	943.89	1797.34	1726.800	1000
34785	0.36	-20.95	-0.11	943.74	1795.82	1726.805	1012
34790	0.14	-20.89	0.02	943.54	1793.92	1726.810	1030
34795	0.66	-20.84	0.13	943.55	1792.33	1726.815	1030
34800	0.23	-20.36	0.01	943.65	1790.99	1726.819	1030
34805	0.36	-20.13	0.02	943.03	1789.07	1726.825	1030
34810	0.51	-20.23	0.17	942.76	1787.64	1726.829	1030
34815	0.07	-20.00	0.17	941.69	1785.04	1726.835	1030
34820	0.39	-20.18	0.30	941.70	1784.41	1726.839	1030
34825	0.61	-19.89	0.21	941.71	1783.20	1726.845	1030
34830	0.09	-20.04	0.39	941.71	1782.57	1726.849	1030
34835	0.23	-19.50	0.34	939.46	1779.55	1726.855	1030
34840	0.50	-19.07	0.16	939.25	1778.59	1726.859	1030
34845	0.10	-19.35	0.37	939.08	1777.72	1726.865	1030
34850	0.18	-19.16	0.37	939.14	1777.27	1726.870	1030
34855	-0.47	-19.24	0.51	939.15	1776.91	1726.876	1030
34860	0.33	-19.54	0.55	939.05	1776.79	1726.880	1030
34865	0.19	-19.05	0.34	939.18	1776.18	1726.885	1030
34870	0.38	-18.76	0.20	939.01	1775.81	1726.890	1030
34875	0.69	-18.63	0.33	937.32	1773.51	1726.895	1030
34880	0.28	-18.27	0.30	936.12	1771.82	1726.900	1030
34885	0.49	-18.25	0.29	935.74	1771.74	1726.905	1030
34890	0.58	-18.59	0.47	935.45	1771.73	1726.910	1030
34895	0.57	-18.75	0.54	935.52	1771.39	1726.915	1030
34900	0.31	-18.21	0.26	935.51	1771.22	1726.920	1030
34905	0.22	-18.42	0.42	935.04	1771.00	1726.925	1030
34910	0.31	-18.28	0.45	933.92	1769.78	1726.930	1030
34915	0.39	-17.90	0.30	933.63	1769.38	1726.935	1030
34920	0.26	-18.09	0.41	933.66	1769.09	1726.941	1030
34925	0.66	-18.11	0.38	933.86	1769.27	1726.945	1030
34930	0.37	-18.14	0.39	933.68	1769.12	1726.950	1030
34935	0.58	-18.10	0.45	933.76	1769.00	1726.954	1030
34940	0.47	-18.05	0.66	931.58	1766.55	1726.962	1030
34945	0.41	-18.04	0.61	931.66	1766.00	1726.964	1030
34950	0.24	-17.64	0.49	931.48	1765.68	1726.970	1030
34955	0.83	-17.65	0.51	931.31	1765.91	1726.974	1030
34960	1.09	-17.33	0.46	930.15	1764.54	1726.982	1030
34965	0.45	-17.48	0.49	930.07	1764.20	1726.985	1030
34970	0.16	-17.46	0.49	929.93	1764.30	1726.990	1030
34975	0.58	-17.46	0.46	929.88	1764.02	1726.995	1030
34980	0.46	-17.19	0.36	928.86	1764.12	1727.001	1030
34985	0.24	-17.53	0.49	928.47	1764.03	1727.005	1030
34990	0.30	-17.17	0.36	928.55	1763.56	1727.010	1030
34995	-0.01	-17.33	0.46	928.17	1763.41	1727.015	1030
35000	0.42	-16.74	0.23	927.98	1763.11	1727.020	1030
35005	0.30	-16.85	0.31	927.01	1763.03	1727.025	1030
35010	0.39	-16.79	0.26	927.00	1762.72	1727.030	1030
35015	0.23	-16.97	0.44	927.01	1762.29	1727.036	1030
35020	1.03	-17.26	0.53	927.00	1761.91	1727.039	1030
35025	0.93	-17.25	0.51	926.94	1761.71	1727.045	1030
35030	0.15	-16.94	0.40	926.81	1761.85	1727.050	1030
35035	-0.23	-16.65	0.43	924.64	1759.50	1727.056	1030
35040	0.36	-16.78	0.47	924.70	1759.53	1727.060	1030
35045	0.41	-17.23	0.69	924.72	1759.14	1727.065	1030
35050	0.20	-16.57	0.38	924.63	1759.22	1727.069	1030
35055	0.16	-16.66	0.55	922.87	1757.47	1727.077	1030
35060	0.04	-16.22	0.34	923.18	1757.54	1727.079	1030
35065	0.12	-16.77	0.56	923.15	1757.45	1727.085	1030
35070	0.01	-16.68	0.42	922.95	1757.65	1727.089	1030
35075	0.39	-16.53	0.35	921.80	1756.74	1727.095	1030
35080	0.34	-16.72	0.49	921.65	1756.03	1727.100	1030
35085	0.81	-16.47	0.42	921.81	1755.77	1727.106	1030
35090	0.77	-16.89	0.70	921.60	1755.95	1727.110	1030
35095	0.24	-16.08	0.31	921.63	1755.77	1727.116	1030
35100	0.36	-16.07	0.33	921.59	1755.87	1727.120	1030
35105	-0.05	-16.22	0.54	920.48	1754.68	1727.125	1030
35110	0.77	-16.05	0.52	919.04	1753.78	1727.130	1030
35115	0.11	-16.05	0.56	918.87	1753.57	1727.135	1030
35120	0.32	-16.25	0.58	919.15	1753.64	1727.140	1030
35125	0.33	-16.25	0.60	919.17	1753.23	1727.145	1030
35130	-0.22	-15.80	0.40	919.13	1753.44	1727.150	1030
35135	0.32	-16.14	0.58	919.06	1753.33	1727.154	1030
35140	0.23	-16.32	0.66	917.18	1753.13	1727.160	1030
35145	0.29	-15.83	0.50	916.80	1753.19	1727.164	1030
35150	0.25	-15.81	0.52	916.96	1752.96	1727.170	1030
35155	0.33	-15.47	0.33	916.79	1752.86	1727.174	1030
35160	0.23	-15.62	0.39	916.69	1752.96	1727.180	1030
35165	0.32	-15.98	0.52	916.75	1752.59	1727.184	1030
35170	-0.31	-15.67	0.68	914.85	1749.97	1727.192	1030
35175	0.12	-15.49	0.57	914.32	1750.23	1727.194	1030
35180	0.51	-15.45	0.48	914.39	1750.57	1727.200	1030
35185	0.45	-15.86	0.67	914.58	1750.17	1727.205	1030
35190	0.68	-15.41	0.52	913.46	1749.06	1727.210	1030
35195	0.92	-15.20	0.48	913.22	1748.75	1727.215	1030
35200	0.90	-15.12	0.41	912.90	1748.21	1727.220	1030
35205	0.41	-15.43	0.58	913.16	1748.29	1727.225	1030
35210	0.91	-15.43	0.49	913.10	1748.73	1727.230	1030
35215	0.26	-15.67	0.60	913.16	1748.56	1727.235	1030
35220	0.42	-15.51	0.51	912.26	1748.63	1727.240	1030
35225	0.33	-15.37	0.52	911.09	1748.44	1727.245	1030
35230	1.37	-15.25	0.42	910.46	1748.61	1727.250	1030
35235	-0.02	-15.32	0.56	910.52	1747.69	1727.256	1030
35240	0.37	-15.71	0.70	910.66	1747.50	1727.259	1030
35245	0.67	-15.00	0.51	909.52	1746.22	1727.265	1030
35250	0.54	-15.18	0.60	908.95	1745.92	1727.269	1030
35255	0.35	-15.02	0.61	908.39	1745.11	1727.275	1030
35260	0.31	-15.34	0.74	908.50	1745.05	1727.279	1030
35265	1.09	-15.55	0.76	908.45	1744.88	1727.286	1030
35270	0.50	-15.54	0.79	908.21	1744.62	1727.289	1030
35275	-0.27	-15.10	0.67	908.25	1744.68	1727.295	1030
35280	0.63	-14.79	0.45	908.59	1744.26	1727.299	1030
35285	0.40	-15.44	0.91	906.65	1742.97	1727.305	1030
35290	-0.00	-15.12	0.80	906.10	1742.28	1727.310	1030
35295	0.46	-14.62	0.64	906.04	1742.20	1727.317	1030
35300	0.17	-14.86	0.73	905.85	1742.14	1727.320	1030
35305	0.67	-14.86	0.71	906.04	1741.95	1727.326	1030
35310	0.62	-14.65	0.62	905.84	1742.12	1727.330	1030
35315	0.28	-14.77	0.79	904.45	1740.98	1727.335	1030
35320	0.37	-14.66	0.77	903.55	1739.94	1727.340	1030
35325	0.20	-13.69	0.35	903.73	1739.13	1727.347	1030
35330	0.31	-14.16	0.60	903.43	1739.61	1727.350	1030
35335	0.29	-14.52	0.71	903.36	1739.62	1727.355	1030
35340	0.61	-14.41	0.68	903.77	1739.29	1727.360	1030
35345	-0.14	-14.54	0.76	902.77	1739.36	1727.365	1030
35350	0.38	-14.34	0.65	901.35	1739.25	1727.370	1030
35355	0.41	-14.45	0.75	901.31	1739.16	1727.375	1030
35360	0.80	-14.46	0.65	901.44	1738.90	1727.380	1030
35365	-0.24	-14.04	0.55	901.42	1739.17	1727.384	1030
35370	0.14	-14.83	0.92	901.05	1738.61	1727.390	1030
35375	0.50	-14.28	0.63	901.04	1738.48	1727.394	1030
35380	0.09	-14.07	0.62	901.25	1738.24	1727.400	1030
35385	0.14	-14.14	0.59	901.26	1737.60	1727.404	1030
35390	0.38	-14.15	0.76	898.72	1735.38	1727.410	1030
35395	0.44	-15.13	1.05	898.62	1735.25	1727.414	1030
35400	-0.47	-13.70	0.71	898.26	1734.84	1727.422	1030
35405	0.36	-14.18	0.88	898.29	1734.59	1727.424	1030
35410	0.36	-13.66	0.70	898.32	1734.76	1727.430	1030
35415	0.28	-13.85	0.72	898.38	1734.53	1727.435	1030
35420	0.25	-13.70	0.71	896.58	1732.36	1727.440	1030
35425	0.59	-13.83	0.76	896.34	1731.92	1727.445	1030
35430	-1.41	-13.83	0.96	895.77	1731.79	1727.452	1030
35435	0.37	-14.13	0.99	895.81	1732.18	1727.455	1030
35440	0.19	-13.68	0.76	895.90	1732.06	1727.460	1030
35445	0.24	-13.78	0.76	895.91	1731.74	1727.465	1030
35450	0.24	-13.78	0.77	894.73	1730.78	1727.470	1030
35455	0.50	-13.13	0.67	893.94	1729.68	1727.475	1030
35460	0.26	-14.00	0.98	893.62	1729.57	1727.480	1030
35465	-0.14	-14.91	1.26	893.93	1729.29	1727.485	1030
35470	0.62	-15.40	1.45	893.79	1729.23	1727.490	1030
35475	0.30	-15.29	1.46	893.40	1729.11	1727.495	1030
35480	0.23	-14.58	1.15	892.82	1729.05	1727.500	1030
35485	0.14	-14.72	1.19	891.50	1729.03	1727.505	1030
35490	-0.34	-14.87	1.30	891.38	1728.41	1727.510	1030
35495	-0.23	-13.66	1.04	891.46	1728.37	1727.516	1030
35500	0.49	-12.90	0.74	891.37	1727.87	1727.519	1030
35505	0.46	-12.65	0.61	891.22	1728.13	1727.525	1030
35510	0.51	-13.73	0.97	891.06	1728.12	1727.529	1030
35515	0.22	-14.43	1.27	889.24	1725.79	1727.535	1030
35520	0.02	-14.61	1.39	889.17	1725.56	1727.540	1030
35525	0.05	-14.57	1.36	889.29	1724.97	1727.546	1030
35530	-0.02	-14.27	1.27	889.13	1724.73	1727.549	1030
35535	0.07	-14.28	1.28	889.03	1724.64	1727.555	1030
35540	0.00	-14.23	1.26	889.03	1724.56	1727.559	1030
35545	-0.02	-14.46	1.46	887.21	1722.08	1727.565	1030
35550	0.21	-13.86	1.26	887.06	1721.76	1727.569	1030
35555	0.20	-12.82	1.05	886.78	1722.05	1727.575	1030
35560	0.38	-13.77	1.29	886.62	1721.69	1727.580	1030
35565	-0.04	-14.72	1.63	886.66	1721.91	1727.587	1030
35570	0.29	-14.15	1.39	886.66	1721.64	1727.590	1030
35575	0.13	-13.97	1.38	886.56	1721.78	1727.595	1030
35580	0.41	-13.85	1.28	886.88	1721.55	1727.600	1030
35585	0.35	-13.94	1.44	884.26	1719.27	1727.605	1030
35590	0.30	-13.78	1.38	883.55	1718.14	1727.610	1030
35595	-0.42	-13.85	1.52	883.40	1718.14	1727.616	1030
35600	0.09	-13.41	1.35	883.33	1718.29	1727.620	1030
35605	0.22	-13.51	1.36	883.26	1717.89	1727.625	1030
35610	0.05	-14.11	1.60	883.34	1718.07	1727.630	1030
35615	0.36	-13.74	1.48	882.69	1717.24	1727.635	1030
35620	0.13	-12.87	1.29	881.63	1715.81	1727.640	1030
35625	-0.00	-13.27	1.44	881.58	1716.17	1727.645	1030
35630	0.11	-13.24	1.42	881.46	1715.67	1727.650	1030
35635	-0.27	-13.42	1.53	881.36	1715.52	1727.654	1030
35640	-0.01	-13.27	1.47	881.49	1716.03	1727.660	1030
35645	-0.43	-12.92	1.42	881.23	1715.48	1727.665	1030
35650	-0.11	-12.65	1.33	879.59	1713.44	1727.670	1030
35655	0.21	-12.75	1.36	879.35	1713.41	1727.675	1030
35660	0.50	-12.56	1.37	878.80	1713.41	1727.681	1030
35665	0.49	-13.01	1.53	879.05	1713.00	1727.684	1030
35670	-0.03	-12.61	1.34	878.94	1713.24	1727.690	1030
35675	0.40	-12.50	1.19	879.06	1713.20	1727.694	1030
35680	-0.07	-12.88	1.48	877.17	1711.35	1727.700	1030
35685	0.05	-12.92	1.58	876.99	1710.71	1727.704	1030
35690	0.01	-12.67	1.42	876.87	1711.09	1727.710	1030
35695	0.38	-12.36	1.28	876.83	1711.31	1727.715	1030
35700	-0.13	-12.46	1.34	876.69	1711.65	1727.721	1030
35705	0.12	-12.64	1.46	876.69	1711.08	1727.725	1030
35710	0.32	-13.08	1.63	876.68	1711.12	1727.730	1030
35715	0.02	-12.64	1.46	876.55	1711.13	1727.735	1030
35720	0.46	-11.93	1.29	874.06	1708.43	1727.740	1030
35725	0.72	-12.54	1.54	873.47	1708.00	1727.745	1030
35730	-0.01	-12.29	1.50	873.45	1707.76	1727.750	1030
35735	-0.02	-12.36	1.50	873.38	1707.74	1727.755	1030
35740	0.47	-12.50	1.50	873.27	1707.79	1727.760	1030
35745	0.04	-12.06	1.38	873.20	1707.43	1727.765	1030
35750	0.18	-12.09	1.42	872.26	1707.48	1727.770	1030
35755	0.02	-12.29	1.52	870.91	1707.22	1727.775	1030
35760	0.21	-11.90	1.33	871.08	1707.47	1727.780	1030
35765	0.30	-12.10	1.40	871.17	1707.54	1727.786	1030
35770	0.38	-12.35	1.46	871.02	1707.11	1727.789	1030
35775	-0.07	-12.32	1.53	870.98	1707.22	1727.795	1030
35780	0.11	-11.87	1.36	871.18	1707.10	1727.800	1030
35785	0.21	-11.82	1.44	869.00	1704.81	1727.805	1030
35790	0.65	-11.87	1.46	868.81	1704.60	1727.810	1030
35795	0.26	-12.20	1.65	868.99	1704.38	1727.816	1030
35800	0.15	-11.68	1.45	868.81	1704.31	1727.819	1030
35805	0.43	-11.68	1.42	868.77	1704.35	1727.825	1030
35810	0.20	-12.05	1.65	868.77	1704.27	1727.829	1030
35815	0.38	-11.69	1.61	866.51	1702.27	1727.835	1030
35820	0.56	-11.50	1.53	866.28	1701.41	1727.839	1030
35825	-0.05	-11.10	1.41	866.24	1700.88	1727.847	1030
35830	0.12	-11.60	1.57	866.14	1701.50	1727.850	1030
35835	-0.08	-11.56	1.52	866.29	1701.49	1727.855	1030
35840	0.37	-11.61	1.58	866.26	1701.42	1727.860	1030
35845	0.25	-11.33	1.56	864.69	1699.25	1727.865	1030
35850	0.20	-11.71	1.76	863.94	1699.15	1727.870	1030
35855	0.13	-10.93	1.46	863.88	1699.12	1727.875	1030
35860	0.33	-11.12	1.54	863.68	1699.19	1727.880	1030
35865	0.42	-11.25	1.58	863.21	1699.16	1727.887	1030
35870	0.20	-11.23	1.65	863.93	1698.68	1727.890	1030
35875	0.42	-11.25	1.60	863.54	1698.97	1727.895	1030
35880	-0.19	-11.76	1.83	863.92	1698.92	1727.900	1030
35885	0.63	-11.06	1.58	861.96	1696.64	1727.905	1030
35890	0.25	-10.60	1.51	860.90	1695.59	1727.910	1030
35895	0.03	-10.46	1.46	860.90	1695.71	1727.915	1030
35900	0.47	-10.39	1.46	860.74	1695.44	1727.920	1030
35905	0.41	-10.55	1.61	860.60	1695.46	1727.925	1030
35910	0.40	-10.57	1.56	860.68	1695.48	1727.930	1030
35915	0.77	-10.85	1.59	860.23	1695.02	1727.934	1030
35920	0.61	-10.54	1.56	858.67	1693.07	1727.940	1030
35925	0.38	-10.31	1.56	858.46	1693.15	1727.945	1030
35930	0.01	-10.55	1.77	858.24	1693.23	1727.951	1030
35935	0.14	-10.30	1.58	858.25	1692.76	1727.954	1030
35940	0.19	-10.32	1.60	858.18	1693.14	1727.960	1030
35945	0.33	-10.47	1.68	858.32	1693.13	1727.964	1030
35950	0.43	-10.23	1.70	856.44	1691.53	1727.970	1030
35955	0.19	-10.04	1.69	856.24	1691.18	1727.974	1030
35960	0.61	-10.31	1.73	856.18	1690.93	1727.982	1030
35965	-0.11	-10.33	1.80	856.01	1690.60	1727.985	1030
35970	0.38	-9.93	1.62	856.03	1690.53	1727.990	1030
35975	0.17	-10.30	1.76	856.17	1690.92	1727.995	1030
35980	0.54	-10.46	1.87	854.73	1689.56	1728.000	1030
35985	0.57	-10.15	1.79	853.89	1688.62	1728.005	1030
35990	1.04	-9.94	1.71	853.68	1688.90	1728.011	1030
35995	0.36	-9.48	1.51	853.43	1688.61	1728.015	1030
36000	-0.02	-10.12	1.74	853.58	1688.88	1728.020	1030
36005	0.28	-9.82	1.65	853.68	1688.44	1728.025	1030
36010	-0.07	-10.28	1.94	852.91	1688.06	1728.030	1030
36015	0.18	-9.61	1.76	851.71	1686.66	1728.035	1030
36020	0.12	-9.81	1.87	851.45	1686.36	1728.040	1030
36025	0.46	-10.02	1.85	851.11	1686.46	1728.045	1030
36030	0.58	-9.82	1.73	850.94	1686.29	1728.050	1030
36035	0.83	-9.52	1.58	850.85	1686.67	1728.056	1030
36040	0.74	-9.55	1.62	850.72	1686.56	1728.060	1030
36045	-0.01	-9.38	1.62	851.00	1686.68	1728.065	1030
36050	0.81	-9.75	1.75	850.78	1686.43	1728.069	1030
36055	0.68	-9.50	1.66	848.14	1686.53	1728.075	1030
36060	0.11	-9.45	1.64	848.02	1686.34	1728.079	1030
36065	1.01	-9.84	1.74	847.96	1686.31	1728.087	1030
36070	0.36	-9.42	1.57	848.28	1686.14	1728.089	1030
36075	0.21	-9.20	1.55	848.16	1685.94	1728.095	1030
36080	0.26	-8.87	1.44	848.09	1685.70	1728.099	1030
36085	0.48	-9.52	1.77	846.16	1683.76	1728.105	1030
36090	0.48	-9.50	1.80	845.80	1683.03	1728.110	1030
36095	0.50	-8.17	1.38	845.59	1682.66	1728.117	1030
36100	0.49	-9.23	1.78	845.51	1682.63	1728.120	1030
36105	0.85	-8.97	1.67	845.75	1682.84	1728.125	1030
36110	0.54	-9.28	1.78	845.79	1682.50	1728.130	1030
36115	0.24	-9.16	1.82	844.28	1681.53	1728.135	1030
36120	0.26	-8.85	1.72	843.31	1680.20	1728.140	1030
36125	0.53	-9.13	1.79	843.11	1680.14	1728.145	1030
36130	0.51	-8.94	1.78	842.70	1679.91	1728.151	1030
36135	0.26	-9.25	1.91	843.11	1679.98	1728.155	1030
36140	-0.02	-8.94	1.78	843.03	1680.03	1728.160	1030
36145	0.04	-8.44	1.62	843.02	1679.23	1728.165	1030
36150	-0.31	-9.11	2.05	841.01	1677.53	1728.170	1030
36155	0.43	-8.72	1.81	840.53	1677.38	1728.175	1030
36160	0.42	-8.38	1.71	840.30	1677.41	1728.180	1030
36165	0.09	-8.41	1.72	840.34	1677.22	1728.184	1030
36170	0.29	-8.10	1.62	840.16	1677.60	1728.191	1030
36175	0.44	-8.52	1.80	840.15	1677.29	1728.194	1030
36180	0.72	-9.00	1.89	839.93	1677.19	1728.200	1030
36185	0.59	-9.21	2.01	840.07	1676.71	1728.204	1030
36190	0.28	-8.69	1.95	839.07	1675.64	1728.210	1030
36195	0.65	-8.63	1.98	838.98	1675.31	1728.215	1030
36200	1.07	-8.62	2.07	837.77	1674.04	1728.222	1030
36205	0.60	-8.54	2.05	837.29	1673.03	1728.225	1030
36210	0.26	-8.59	2.06	837.34	1673.31	1728.230	1030
36215	0.53	-8.41	2.01	837.12	1673.49	1728.235	1030
36220	0.49	-8.39	2.00	835.82	1671.95	1728.240	1030
36225	0.17	-8.41	2.05	834.94	1671.25	1728.245	1030
36230	0.43	-8.23	1.99	834.95	1670.89	1728.250	1030
36235	0.37	-8.34	2.02	834.87	1670.88	1728.255	1030
36240	0.46	-8.26	2.03	834.69	1670.85	1728.260	1030
36245	0.37	-8.49	2.13	834.72	1670.83	1728.265	1030
36250	0.51	-7.45	1.74	834.00	1670.83	1728.270	1030
36255	0.30	-7.72	1.91	832.38	1670.66	1728.275	1030
36260	0.17	-7.28	1.85	832.43	1670.54	1728.280	1030
36265	0.10	-7.91	2.03	832.40	1670.43	1728.286	1030
36270	0.31	-8.01	2.06	832.45	1670.38	1728.289	1030
36275	0.61	-7.71	1.93	832.27	1670.34	1728.295	1030
36280	0.42	-7.59	1.90	832.07	1670.25	1728.300	1030
36285	0.53	-7.93	2.12	830.54	1668.03	1728.305	1030
36290	0.11	-7.45	1.98	830.36	1667.68	1728.310	1030
36295	-0.18	-7.79	2.10	830.47	1668.14	1728.316	1030
36300	0.32	-7.90	2.14	830.45	1667.91	1728.319	1030
36305	0.38	-7.73	2.04	830.44	1667.28	1728.325	1030
36310	0.74	-7.01	1.76	830.16	1667.46	1728.329	1030
36315	0.21	-7.44	2.09	828.22	1665.33	1728.335	1030
36320	0.18	-7.57	2.15	827.93	1665.10	1728.339	1030
36325	0.79	-7.34	2.13	827.47	1664.78	1728.347	1030
36330	0.51	-7.88	2.25	828.01	1665.01	1728.350	1030
36335	0.69	-7.27	1.95	827.81	1664.90	1728.355	1030
36340	0.30	-7.70	2.22	827.77	1665.04	1728.360	1030
36345	0.40	-7.86	2.38	826.29	1663.16	1728.366	1030
36350	0.51	-7.64	2.35	825.80	1662.32	1728.370	1030
36355	0.06	-7.40	2.31	825.53	1662.05	1728.375	1030
36360	0.26	-7.11	2.19	825.62	1662.09	1728.380	1030
36365	-0.07	-7.36	2.35	825.29	1662.30	1728.385	1030
36370	0.40	-7.18	2.22	825.42	1662.00	1728.390	1030
36375	0.86	-6.80	2.01	825.53	1662.00	1728.395	1030
36380	0.49	-6.97	2.03	825.46	1662.03	1728.400	1030
36385	0.17	-6.68	1.97	824.68	1661.30	1728.405	1030
36390	0.29	-6.83	2.14	822.47	1659.15	1728.410	1030
36395	0.43	-7.09	2.25	822.17	1658.80	1728.414	1030
36400	0.96	-6.28	2.01	822.25	1658.26	1728.421	1030
36405	0.54	-6.72	2.21	822.04	1658.47	1728.425	1030
36410	0.58	-7.19	2.40	822.39	1658.64	1728.430	1030
36415	0.56	-6.84	2.29	822.22	1658.28	1728.435	1030
36420	0.90	-6.57	2.27	820.11	1656.37	1728.440	1030
36425	0.02	-6.31	2.27	819.99	1655.42	1728.444	1030
36430	0.69	-7.08	2.50	819.68	1655.70	1728.452	1030
36435	0.66	-6.96	2.41	819.62	1656.10	1728.454	1030
36440	0.33	-6.18	2.13	819.75	1656.01	1728.460	1030
36445	0.59	-6.65	2.25	819.76	1656.02	1728.464	1030
36450	0.93	-6.74	2.41	818.08	1654.20	1728.470	1030
36455	0.71	-6.57	2.37	817.35	1653.70	1728.475	1030
36460	0.04	-7.07	2.66	817.32	1653.63	1728.482	1030
36465	0.40	-7.04	2.60	817.51	1653.46	1728.485	1030
36470	0.42	-6.55	2.39	817.32	1653.57	1728.491	1030
36475	0.54	-6.83	2.45	817.68	1653.50	1728.495	1030
36480	0.11	-6.79	2.47	815.84	1653.37	1728.500	1030
36485	0.40	-6.13	2.20	815.31	1653.30	1728.505	1030
36490	0.53	-6.56	2.36	814.97	1653.25	1728.510	1030
36495	0.34	-6.51	2.30	814.89	1652.71	1728.516	1030
36500	0.91	-6.48	2.31	814.91	1652.53	1728.520	1030
36505	0.54	-6.52	2.43	814.94	1652.30	1728.525	1030
36510	0.42	-6.57	2.49	814.76	1651.97	1728.530	1030
36515	0.12	-5.81	2.34	813.24	1650.08	1728.535	1030
36520	0.60	-6.29	2.52	812.94	1649.80	1728.540	1030
36525	0.53	-6.13	2.44	812.90	1649.53	1728.545	1030
36530	0.80	-6.37	2.53	813.03	1649.38	1728.549	1030
36535	0.52	-6.27	2.54	812.82	1648.73	1728.556	1030
36540	0.35	-6.62	2.68	812.89	1648.90	1728.559	1030
36545	-0.16	-5.87	2.40	812.92	1648.61	1728.565	1030
36550	0.31	-6.08	2.48	812.88	1648.75	1728.569	1030
36555	0.46	-5.84	2.56	810.25	1646.36	1728.575	1030
36560	0.50	-6.06	2.65	809.96	1645.63	1728.580	1030
36565	1.06	-6.02	2.63	809.73	1645.23	1728.587	1030
36570	0.25	-5.82	2.65	809.81	1645.54	1728.590	1030
36575	-0.27	-5.40	2.49	809.76	1645.22	1728.595	1030
36580	0.45	-5.63	2.50	809.80	1645.05	1728.600	1030
36585	1.36	-5.58	2.51	807.63	1643.32	1728.605	1030
36590	0.15	-6.37	2.96	807.05	1642.99	1728.610	1030
36595	-0.00	-5.58	2.71	807.17	1642.60	1728.615	1030
36600	0.22	-4.94	2.44	807.25	1642.87	1728.620	1030
36605	0.25	-5.54	2.61	807.07	1642.53	1728.625	1030
36610	0.42	-5.82	2.74	806.94	1642.87	1728.630	1030
36615	0.02	-5.10	2.59	806.01	1641.71	1728.635	1030
36620	0.20	-5.24	2.68	804.77	1640.54	1728.640	1030
36625	0.81	-5.18	2.65	804.95	1640.29	1728.645	1030
36630	0.66	-5.66	2.84	805.07	1640.36	1728.651	1030
36635	0.42	-5.13	2.59	804.77	1640.56	1728.655	1030
36640	0.44	-4.92	2.48	805.12	1640.74	1728.660	1030
36645	0.75	-5.08	2.47	804.60	1640.48	1728.665	1030
36650	0.43	-5.72	2.93	802.90	1638.53	1728.670	1030
36655	0.22	-5.41	2.85	802.69	1638.45	1728.675	1030
36660	0.66	-6.27	3.15	802.54	1638.63	1728.681	1030
36665	0.44	-5.51	2.90	802.20	1638.44	1728.684	1030
36670	0.84	-5.30	2.75	802.39	1638.47	1728.690	1030
36675	0.67	-5.41	2.82	802.51	1638.53	1728.694	1030
36680	0.73	-5.49	2.93	800.33	1636.25	1728.700	1030
36685	0.14	-5.03	2.81	799.92	1635.97	1728.704	1030
36690	0.90	-5.82	3.10	800.09	1636.11	1728.710	1030
36695	0.55	-5.15	2.82	800.05	1635.74	1728.715	1030
36700	0.58	-4.63	2.49	799.85	1635.42	1728.722	1030
36705	0.68	-4.83	2.73	800.00	1635.46	1728.725	1030
36710	0.73	-4.85	2.73	800.03	1635.45	1728.731	1030
36715	0.16	-5.39	3.06	799.64	1635.31	1728.735	1030
36720	0.46	-5.00	2.95	798.62	1633.71	1728.740	1030
36725	0.50	-5.23	3.12	797.23	1632.13	1728.745	1030
36730	0.88	-4.83	2.94	797.00	1631.87	1728.750	1030
36735	0.68	-5.15	3.06	796.84	1631.74	1728.755	1030
36740	0.75	-4.90	2.92	796.77	1631.85	1728.760	1030
36745	1.18	-4.62	2.84	796.96	1631.85	1728.765	1030
36750	0.28	-4.76	3.04	795.80	1631.77	1728.770	1030
36755	0.33	-5.41	3.21	794.97	1631.43	1728.775	1030
36760	0.18	-4.77	2.93	794.84	1630.95	1728.780	1030
36765	0.21	-5.21	3.14	794.61	1631.07	1728.786	1030
36770	0.59	-5.28	3.16	794.58	1630.90	1728.789	1030
36775	0.46	-5.37	3.27	794.54	1630.51	1728.795	1030
36780	0.59	-4.87	2.98	794.30	1630.03	1728.800	1030
36785	0.52	-4.42	2.92	792.51	1628.33	1728.805	1030
36790	0.24	-4.24	2.87	792.41	1628.39	1728.810	1030
36795	-0.03	-4.43	2.99	792.09	1627.95	1728.816	1030
36800	0.75	-4.84	3.12	792.31	1628.05	1728.819	1030
36805	0.33	-5.10	3.26	792.28	1627.83	1728.825	1030
36810	0.54	-4.48	3.04	792.44	1628.08	1728.829	1030
36815	0.44	-4.93	3.27	790.23	1625.87	1728.835	1030
36820	0.00	-4.35	3.14	789.77	1625.73	1728.839	1030
36825	0.56	-4.91	3.14	789.81	1625.70	1728.847	1030
36830	0.55	-3.92	2.86	789.65	1625.33	1728.850	1030
36835	0.51	-4.83	3.23	789.60	1625.61	1728.855	1030
36840	0.67	-4.50	3.06	789.78	1625.49	1728.860	1030
36845	0.15	-4.45	3.15	788.01	1623.14	1728.865	1030
36850	1.02	-4.53	3.14	787.42	1622.92	1728.870	1030
36855	0.84	-4.24	3.11	787.28	1622.79	1728.875	1030
36860	0.44	-3.87	3.04	787.36	1622.49	1728.880	1030
36865	0.99	-4.85	3.48	787.23	1622.22	1728.887	1030
36870	0.64	-4.74	3.40	787.23	1622.51	1728.890	1030
36875	0.54	-3.93	3.20	787.08	1622.40	1728.895	1030
36880	0.42	-4.63	3.41	787.26	1622.08	1728.900	1030
36885	0.26	-4.55	3.40	786.41	1622.05	1728.905	1030
36890	0.76	-4.11	3.27	784.48	1621.82	1728.910	1030
36895	0.39	-4.20	3.30	784.14	1621.71	1728.915	1030
36900	0.38	-4.40	3.42	784.08	1620.92	1728.921	1030
36905	0.77	-4.02	3.29	784.31	1620.74	1728.925	1030
36910	0.29	-4.24	3.40	783.94	1620.78	1728.930	1030
36915	0.59	-3.66	3.19	783.88	1620.21	1728.935	1030
36920	0.55	-4.00	3.32	782.06	1618.10	1728.940	1030
36925	0.84	-4.08	3.36	781.90	1617.73	1728.945	1030
36930	0.34	-3.29	3.17	781.58	1617.61	1728.951	1030
36935	0.42	-4.53	3.59	781.57	1617.33	1728.954	1030
36940	0.28	-4.13	3.44	781.63	1617.34	1728.960	1030
36945	0.88	-3.63	3.25	781.62	1616.96	1728.964	1030
36950	0.22	-3.88	3.48	779.38	1614.91	1728.970	1030
36955	1.13	-3.93	3.56	779.04	1614.41	1728.974	1030
36960	0.65	-4.00	3.64	779.16	1613.76	1728.982	1030
36965	0.37	-3.76	3.53	779.07	1614.14	1728.985	1030
36970	0.71	-3.69	3.53	779.07	1613.51	1728.990	1030
36975	0.68	-3.05	3.31	779.01	1613.75	1728.995	1030
36980	0.93	-4.46	3.80	777.35	1611.71	1729.000	1030
36985	0.39	-4.10	3.74	776.96	1611.56	1729.005	1030
36990	0.33	-4.09	3.68	777.06	1610.94	1729.010	1030
36995	0.61	-3.57	3.52	776.64	1611.41	1729.015	1030
37000	0.75	-4.04	3.53	776.97	1611.08	1729.022	1030
37005	0.93	-4.34	3.77	776.67	1610.78	1729.025	1030
37010	0.35	-4.13	3.77	776.67	1610.90	1729.030	1030
37015	0.87	-4.22	3.82	776.67	1610.46	1729.035	1030
37020	0.89	-3.78	3.70	775.66	1610.77	1729.040	1030
37025	0.85	-3.88	3.70	774.03	1610.64	1729.045	1030
37030	0.35	-3.57	3.61	773.90	1610.35	1729.050	1030
37035	0.19	-3.56	3.71	773.80	1609.52	1729.056	1030
37040	0.64	-4.35	3.96	773.78	1609.40	1729.060	1030
37045	0.40	-4.40	3.96	773.85	1609.35	1729.065	1030
37050	0.22	-3.83	3.84	773.50	1609.14	1729.069	1030
37055	0.84	-3.87	3.94	771.67	1606.79	1729.075	1030
37060	0.85	-3.74	3.92	771.51	1606.53	1729.080	1030
37065	1.28	-3.40	3.76	771.26	1605.91	1729.086	1030
37070	1.12	-3.64	3.84	771.37	1605.96	1729.089	1030
37075	0.37	-3.10	3.73	771.48	1605.50	1729.095	1030
37080	0.90	-4.14	4.04	771.35	1604.87	1729.099	1030
37085	0.36	-2.88	3.70	769.28	1602.89	1729.105	1030
37090	-0.03	-3.32	3.86	768.94	1602.45	1729.109	1030
37095	1.20	-3.83	4.06	768.98	1601.71	1729.117	1030
37100	0.87	-3.58	3.93	768.96	1601.90	1729.120	1030
37105	0.59	-3.21	3.83	769.00	1602.23	1729.125	1030
37110	0.21	-3.32	3.91	768.86	1602.21	1729.130	1030
37115	0.22	-3.35	4.01	767.12	1600.43	1729.135	1030
37120	0.35	-3.12	4.00	766.56	1599.63	1729.140	1030
37125	0.75	-2.63	3.85	766.49	1599.36	1729.146	1030
37130	0.12	-3.58	4.18	766.44	1598.77	1729.150	1030
37135	0.84	-3.45	4.00	766.27	1598.56	1729.155	1030
37140	0.44	-3.72	4.18	766.49	1598.31	1729.160	1030
37145	0.44	-2.97	3.84	764.93	1597.06	1729.165	1030
37150	0.83	-2.85	3.90	764.10	1596.29	1729.170	1030
37155	0.45	-3.05	3.99	763.98	1595.63	1729.175	1030
37160	0.77	-3.22	4.08	763.94	1596.07	1729.180	1030
37165	0.01	-3.79	4.34	763.80	1595.69	1729.185	1030
37170	0.89	-3.59	4.27	763.62	1595.37	1729.190	1030
37175	0.57	-3.74	4.31	763.71	1595.48	1729.195	1030
37180	0.45	-3.02	4.08	763.56	1595.10	1729.200	1030
37185	0.10	-3.44	4.18	763.42	1595.29	1729.204	1030
37190	0.21	-3.45	4.20	761.13	1595.06	1729.210	1030
37195	0.65	-3.59	4.28	760.81	1594.28	1729.215	1030
37200	0.29	-2.86	4.04	760.67	1594.29	1729.221	1030
37205	0.27	-3.45	4.22	760.79	1594.02	1729.224	1030
37210	0.09	-3.02	4.17	760.63	1593.64	1729.230	1030
37215	0.60	-2.90	4.17	760.48	1593.45	1729.234	1030
37220	0.70	-2.39	4.13	758.80	1591.01	1729.240	1030
37225	0.14	-3.38	4.49	758.37	1590.40	1729.245	1030
37230	1.30	-3.40	4.61	758.28	1589.39	1729.252	1030
37235	0.62	-3.15	4.39	758.32	1589.57	1729.255	1030
37240	0.18	-3.29	4.53	758.30	1589.55	1729.260	1030
37245	0.35	-2.65	4.23	758.32	1588.92	1729.265	1030
37250	0.46	-2.84	4.38	756.41	1587.46	1729.270	1030
37255	0.85	-2.58	4.30	755.96	1586.65	1729.275	1030
37260	0.44	-3.26	4.61	755.87	1586.75	1729.280	1030
37265	0.53	-2.47	4.36	755.89	1586.20	1729.285	1030
37270	0.71	-2.82	4.47	755.62	1585.83	1729.290	1030
37275	0.86	-3.35	4.75	755.53	1585.81	1729.295	1030
37280	0.58	-3.30	4.72	754.68	1584.28	1729.300	1030
37285	0.33	-2.77	4.57	753.25	1583.58	1729.305	1030
37290	0.59	-2.89	4.56	753.22	1583.39	1729.310	1030
37295	-0.14	-3.05	4.64	753.04	1582.97	1729.315	1030
37300	0.38	-2.67	4.54	753.23	1582.82	1729.320	1030
37305	0.98	-2.79	4.56	753.24	1582.53	1729.325	1030
37310	0.52	-2.77	4.64	752.65	1581.55	1729.330	1030
37315	0.99	-2.81	4.70	751.04	1579.92	1729.335	1030
37320	0.07	-2.60	4.73	750.77	1580.44	1729.339	1030
37325	0.15	-1.81	4.50	750.87	1579.87	1729.345	1030
37330	0.49	-2.92	4.83	751.08	1579.45	1729.349	1030
37335	0.25	-2.88	4.83	750.89	1579.32	1729.356	1030
37340	0.96	-2.68	4.68	750.80	1579.20	1729.360	1030
37345	0.55	-1.98	4.49	750.72	1578.87	1729.365	1030
37350	1.02	-2.91	4.77	750.66	1578.85	1729.369	1030
37355	0.95	-2.91	4.88	748.01	1576.40	1729.375	1030
37360	0.94	-1.85	4.58	747.50	1575.85	1729.380	1030
37365	0.42	-1.51	4.57	747.28	1575.78	1729.387	1030
37370	0.03	-2.58	5.05	747.30	1575.42	1729.389	1030
37375	0.96	-2.99	5.03	747.30	1575.35	1729.395	1030
37380	0.93	-2.40	4.84	747.24	1575.32	1729.400	1030
37385	0.78	-2.14	4.84	745.75	1573.73	1729.405	1030
37390	0.65	-1.96	4.84	745.20	1572.65	1729.410	1030
37395	1.81	-2.05	4.83	745.22	1573.42	1729.417	1030
37400	0.93	-2.02	4.78	744.86	1572.86	1729.420	1030
37405	0.66	-2.09	4.83	745.02	1572.78	1729.425	1030
37410	0.32	-2.32	4.98	745.09	1572.86	1729.430	1030
37415	1.02	-2.13	4.98	743.82	1571.66	1729.435	1030
37420	0.52	-2.23	5.09	742.99	1570.29	1729.440	1030
37425	0.59	-2.54	5.17	742.71	1570.59	1729.445	1030
37430	0.25	-2.34	5.18	742.56	1570.26	1729.450	1030
37435	0.63	-2.50	5.15	742.64	1570.00	1729.455	1030
37440	1.09	-2.29	5.07	742.56	1569.85	1729.460	1030
37445	0.87	-2.37	5.10	741.80	1569.19	1729.465	1030
37450	0.11	-2.12	5.01	740.16	1569.06	1729.470	1030
37455	0.63	-1.71	4.80	739.73	1568.84	1729.474	1030
37460	0.37	-1.77	4.90	739.80	1568.59	1729.481	1030
37465	0.49	-2.52	5.12	739.85	1568.51	1729.484	1030
37470	1.10	-2.40	5.08	739.83	1568.71	1729.490	1030
37475	0.73	-2.65	5.27	740.12	1568.28	1729.494	1030
37480	0.66	-2.34	5.30	737.91	1565.78	1729.500	1030
37485	0.39	-1.90	5.17	737.66	1565.44	1729.505	1030
37490	0.36	-2.08	5.19	737.62	1565.31	1729.510	1030
37495	0.35	-1.89	5.10	737.44	1565.19	1729.515	1030
37500	0.92	-2.90	5.48	737.73	1565.48	1729.522	1030
37505	1.05	-2.18	5.22	737.16	1565.00	1729.526	1030
37510	0.71	-1.81	5.08	737.33	1564.90	1729.530	1030
37515	0.75	-1.59	5.01	737.29	1564.93	1729.535	1030
37520	0.90	-1.85	5.23	735.20	1562.54	1729.540	1030
37525	1.09	-2.48	5.53	734.14	1561.62	1729.545	1030
37530	0.41	-2.29	5.52	734.18	1561.13	1729.550	1030
37535	0.50	-1.80	5.39	734.13	1560.75	1729.555	1030
37540	0.91	-2.36	5.51	734.11	1559.85	1729.560	1030
37545	0.64	-1.87	5.36	734.10	1559.54	1729.565	1030
37550	0.51	-1.52	5.28	733.84	1559.34	1729.570	1030
37555	0.13	-1.79	5.36	733.52	1559.11	1729.575	1030
37560	0.48	-2.17	5.53	733.68	1558.93	1729.580	1030
37565	0.70	-1.51	5.35	733.63	1558.86	1729.585	1030
37570	0.39	-1.29	5.32	733.55	1558.84	1729.590	1030
37575	0.52	-1.24	5.29	733.41	1558.71	1729.595	1030
37580	0.37	-1.72	5.51	732.89	1558.29	1729.600	1030
37585	0.49	-1.45	5.55	729.30	1554.78	1729.605	1030
37590	0.71	-1.48	5.60	729.14	1554.41	1729.610	1030
37595	0.84	-2.04	5.78	728.99	1553.68	1729.616	1030
37600	0.27	-1.79	5.75	728.92	1553.85	1729.619	1030
37605	0.86	-1.89	5.68	729.01	1553.96	1729.625	1030
37610	0.77	-1.34	5.47	729.00	1553.55	1729.630	1030
37615	0.79	-2.02	5.82	726.99	1551.46	1729.635	1030
37620	0.20	-1.41	5.65	726.62	1550.67	1729.640	1030
37625	1.12	-1.48	5.70	726.64	1551.13	1729.647	1030
37630	0.34	-1.62	5.79	726.70	1550.23	1729.650	1030
37635	0.50	-1.03	5.62	726.37	1549.74	1729.655	1031
37640	0.49	-1.59	5.79	726.37	1549.79	1729.660	1031
37645	1.08	-1.34	5.59	728.35	1551.76	1729.665	1031
37650	0.62	-1.55	5.58	728.57	1552.40	1729.670	1031
37655	0.84	-1.87	5.72	728.63	1552.33	1729.676	1031
37660	0.84	-0.91	5.39	728.51	1552.49	1729.680	1031
37665	0.96	-1.44	5.59	728.33	1552.20	1729.685	1031
37670	1.00	-1.56	5.63	728.37	1552.32	1729.690	1031
37675	0.62	-1.85	5.81	728.36	1552.42	1729.695	1031
37680	0.44	-1.80	5.83	728.47	1552.08	1729.700	1031
37685	1.22	-1.95	5.87	729.21	1551.83	1729.705	1031
37690	0.55	-1.88	5.83	731.50	1551.80	1729.710	1031
37695	0.25	-1.84	5.82	731.58	1551.67	1729.715	1031
37700	0.29	-0.97	5.52	731.74	1551.59	1729.721	1031
37705	0.48	-1.17	5.57	731.46	1551.75	1729.724	1031
37710	0.92	-1.26	5.55	731.16	1551.53	1729.730	1031
37715	1.09	-1.81	5.69	731.52	1552.29	1729.734	1031
37720	0.22	-1.75	5.72	733.46	1553.54	1729.740	1031
37725	0.99	-1.54	5.63	733.53	1553.94	1729.745	1031
37730	0.94	-1.75	5.72	733.59	1553.95	1729.751	1031
37735	1.10	-2.34	5.84	733.66	1554.20	1729.754	1031
37740	0.63	-2.03	5.77	733.43	1554.12	1729.760	1031
37745	-0.01	-2.09	5.79	733.47	1554.53	1729.764	1031
37750	0.09	-2.20	5.71	735.16	1556.34	1729.770	1031
37755	0.36	-1.70	5.47	735.45	1557.17	1729.775	1031
37760	1.98	-1.61	5.35	735.66	1557.27	1729.782	1031
37765	0.36	-1.83	5.54	735.73	1557.13	1729.785	1031
37770	0.56	-1.78	5.48	735.69	1557.15	1729.790	1031
37775	0.44	-1.41	5.38	735.82	1557.23	1729.795	1031
37780	0.65	-1.73	5.32	737.48	1558.99	1729.801	1031
37785	0.95	-2.01	5.44	737.89	1559.71	1729.805	1031
37790	0.27	-1.93	5.43	737.91	1559.94	1729.810	1031
37795	0.81	-1.83	5.35	737.84	1560.16	1729.815	1031
37800	-0.48	-1.19	5.14	738.04	1560.38	1729.822	1031
37805	1.08	-2.30	5.45	738.06	1560.14	1729.825	1031
37810	0.57	-1.99	5.35	737.81	1560.03	1729.830	1031
37815	0.45	-1.33	5.10	737.60	1560.27	1729.835	1031
37820	0.35	-1.94	5.28	739.40	1562.52	1729.840	1031
37825	0.09	-1.84	5.22	740.65	1563.86	1729.845	1031
37830	0.16	-2.02	5.28	740.47	1563.97	1729.850	1031
37835	0.60	-2.04	5.27	740.56	1564.21	1729.856	1031
37840	0.74	-1.60	5.08	740.67	1564.61	1729.860	1031
37845	0.64	-1.55	5.03	740.69	1564.07	1729.865	1031
37850	0.98	-2.65	5.41	740.75	1563.99	1729.869	1031
37855	0.60	-2.17	5.26	742.52	1564.34	1729.875	1031
37860	0.85	-2.16	5.22	742.69	1564.75	1729.880	1031
37865	0.78	-2.04	5.14	742.64	1564.85	1729.886	1031
37870	0.35	-1.32	4.94	742.52	1565.51	1729.889	1031
37875	1.36	-2.17	5.21	742.79	1565.86	1729.895	1031
37880	0.90	-2.27	5.30	742.74	1566.14	1729.900	1031
37885	1.19	-2.10	5.07	744.71	1568.43	1729.905	1031
37890	0.31	-2.26	5.13	744.95	1569.13	1729.909	1031
37895	0.54	-1.71	4.86	745.23	1569.63	1729.917	1031
37900	0.28	-2.03	5.01	745.08	1569.74	1729.919	1031
37905	0.57	-2.18	5.06	744.94	1569.76	1729.925	1031
37910	0.74	-1.85	4.93	744.81	1569.97	1729.930	1031
37915	0.63	-2.65	5.13	746.99	1571.56	1729.935	1031
37920	1.10	-2.09	4.87	747.34	1571.98	1729.940	1031
37925	0.17	-3.12	5.17	747.35	1571.51	1729.947	1031
37930	0.80	-2.87	5.13	747.06	1572.71	1729.950	1031
37935	1.07	-2.20	4.87	747.20	1572.55	1729.955	1031
37940	0.07	-2.34	4.93	747.59	1572.91	1729.959	1031
37945	0.87	-2.54	4.94	748.73	1574.35	1729.965	1031
37950	0.54	-2.89	5.02	749.62	1575.49	1729.970	1031
37955	0.82	-2.90	5.02	749.83	1575.39	1729.975	1031
37960	0.11	-2.72	5.03	749.72	1575.67	1729.980	1031
37965	1.92	-1.58	4.66	749.56	1575.29	1729.987	1031
37970	0.89	-2.61	4.96	749.65	1575.49	1729.990	1031
37975	0.53	-2.08	4.72	749.66	1575.53	1729.995	1031
37980	0.74	-2.61	4.90	749.65	1575.66	1730.000	1031
37985	0.58	-2.66	4.90	750.58	1575.39	1730.005	1031
37990	0.26	-2.32	4.81	752.36	1575.99	1730.010	1031
37995	0.99	-2.36	4.77	752.49	1575.68	1730.015	1031
38000	0.70	-2.85	4.86	752.47	1576.48	1730.021	1031
38005	0.70	-2.53	4.78	752.33	1576.91	1730.025	1031
38010	0.52	-2.24	4.70	752.41	1576.92	1730.030	1031
38015	1.09	-2.55	4.75	752.30	1577.80	1730.035	1031
38020	0.04	-2.28	4.63	754.24	1579.23	1730.040	1031
38025	0.42	-2.56	4.71	754.81	1579.66	1730.044	1031
38030	0.83	-3.05	4.88	754.94	1579.73	1730.052	1031
38035	0.49	-2.61	4.78	754.88	1580.07	1730.055	1031
38040	0.42	-2.26	4.63	754.75	1580.70	1730.060	1031
38045	0.51	-2.22	4.53	755.00	1581.31	1730.065	1031
38050	0.62	-2.96	4.68	756.27	1583.43	1730.070	1031
38055	0.99	-2.48	4.46	756.96	1584.22	1730.075	1031
38060	0.33	-3.11	4.78	757.31	1583.71	1730.082	1031
38065	0.04	-2.43	4.45	756.94	1584.82	1730.084	1031
38070	0.71	-2.47	4.38	756.95	1585.19	1730.090	1031
38075	0.50	-2.69	4.47	756.85	1585.39	1730.095	1031
38080	0.69	-2.43	4.27	757.94	1586.51	1730.100	1031
38085	0.99	-3.16	4.43	759.19	1587.57	1730.105	1031
38090	0.80	-2.60	4.28	759.45	1587.37	1730.110	1031
38095	0.89	-3.12	4.45	759.48	1587.81	1730.115	1031
38100	0.28	-2.14	4.12	759.47	1587.71	1730.120	1031
38105	0.23	-2.88	4.37	759.54	1587.95	1730.125	1031
38110	0.59	-3.38	4.54	759.51	1587.84	1730.129	1031
38115	0.46	-2.70	4.32	761.47	1588.08	1730.135	1031
38120	0.34	-3.29	4.53	761.58	1588.32	1730.140	1031
38125	0.48	-3.05	4.44	761.85	1588.28	1730.145	1031
38130	0.73	-2.98	4.40	761.79	1588.74	1730.149	1031
38135	0.69	-3.45	4.52	761.84	1588.86	1730.156	1031
38140	0.67	-3.21	4.42	761.67	1589.33	1730.159	1031
38145	0.52	-3.83	4.61	761.85	1589.21	1730.165	1031
38150	0.22	-2.31	4.06	761.85	1589.41	1730.169	1031
38155	0.46	-3.64	4.39	764.36	1591.92	1730.175	1031
38160	0.89	-2.91	4.09	764.99	1592.96	1730.180	1031
38165	-0.61	-4.31	4.64	765.16	1593.37	1730.187	1031
38170	0.29	-3.58	4.31	765.16	1593.35	1730.190	1031
38175	0.04	-3.28	4.26	765.28	1593.52	1730.195	1031
38180	0.33	-3.09	4.15	764.99	1593.61	1730.200	1031
38185	0.01	-3.08	4.10	766.47	1595.34	1730.206	1031
38190	1.06	-3.45	4.11	767.31	1596.49	1730.210	1031
38195	0.78	-3.64	4.20	767.15	1596.47	1730.215	1031
38200	0.32	-3.68	4.26	767.17	1596.24	1730.220	1031
38205	0.29	-3.03	4.03	767.13	1596.44	1730.225	1031
38210	0.70	-3.24	4.08	767.04	1596.87	1730.230	1031
38215	0.37	-3.39	4.14	767.41	1597.34	1730.235	1031
38220	0.37	-3.59	4.14	768.21	1598.51	1730.240	1031
38225	0.71	-3.52	4.09	768.70	1598.69	1730.245	1031
38230	0.30	-3.11	3.97	768.57	1599.03	1730.251	1031
38235	0.41	-2.54	3.72	768.59	1599.15	1730.255	1031
38240	0.32	-3.51	3.98	768.69	1599.25	1730.260	1031
38245	0.39	-3.65	3.98	768.84	1599.66	1730.265	1031
38250	0.35	-3.22	3.74	771.32	1602.75	1730.270	1031
38255	0.94	-3.99	4.01	771.57	1602.73	1730.275	1031
38260	0.76	-3.19	3.70	771.63	1602.48	1730.281	1031
38265	1.19	-3.61	3.84	771.72	1603.05	1730.284	1031
38270	0.35	-3.87	4.01	771.67	1603.02	1730.290	1031
38275	0.78	-3.41	3.88	771.67	1602.83	1730.294	1031
38280	0.58	-3.71	3.89	773.40	1604.97	1730.300	1031
38285	0.58	-4.12	4.01	773.81	1605.16	1730.304	1031
38290	0.46	-3.43	3.75	773.88	1605.02	1730.310	1031
38295	0.03	-3.55	3.82	773.99	1604.98	1730.315	1031
38300	0.56	-3.89	3.94	774.05	1605.04	1730.321	1031
38305	0.06	-3.89	3.93	774.18	1605.19	1730.325	1031
38310	1.04	-4.40	4.03	774.07	1605.09	1730.330	1031
38315	0.71	-3.53	3.74	773.98	1605.43	1730.334	1031
38320	0.63	-4.12	3.92	776.24	1607.65	1730.340	1031
38325	0.77	-3.97	3.76	777.08	1608.57	1730.345	1031
38330	0.19	-3.83	3.68	777.13	1608.76	1730.350	1031
38335	0.38	-4.57	3.94	777.00	1608.67	1730.355	1031
38340	0.43	-3.23	3.54	777.12	1608.86	1730.360	1031
38345	0.68	-3.88	3.74	777.16	1609.07	1730.365	1031
38350	0.57	-4.44	3.83	777.61	1609.99	1730.370	1031
38355	0.94	-3.92	3.56	779.06	1611.47	1730.375	1031
38360	0.42	-3.96	3.62	779.08	1611.39	1730.380	1031
38365	0.57	-3.47	3.49	779.18	1611.70	1730.386	1031
38370	0.47	-4.33	3.75	779.56	1612.20	1730.389	1031
38375	0.50	-4.18	3.73	779.64	1611.90	1730.395	1031
38380	0.24	-3.67	3.62	779.65	1611.76	1730.399	1031
38385	0.26	-4.16	3.78	781.51	1611.85	1730.405	1031
38390	0.74	-4.46	3.79	781.86	1611.93	1730.410	1031
38395	0.15	-4.78	3.88	781.72	1612.59	1730.416	1031
38400	0.44	-4.13	3.63	781.75	1612.70	1730.419	1031
38405	0.74	-4.57	3.78	781.74	1612.86	1730.425	1031
38410	0.63	-4.32	3.73	781.50	1612.95	1730.429	1031
38415	0.99	-4.44	3.60	783.43	1614.92	1730.435	1031
38420	1.27	-4.62	3.66	783.85	1615.01	1730.440	1031
38425	0.80	-4.55	3.70	783.86	1615.28	1730.447	1031
38430	0.70	-4.09	3.55	783.73	1615.20	1730.450	1031
38435	0.59	-4.34	3.62	783.76	1615.06	1730.455	1031
38440	0.63	-4.43	3.61	783.71	1615.17	1730.459	1031
38445	0.66	-5.07	3.71	785.91	1617.45	1730.465	1031
38450	0.65	-4.83	3.58	786.27	1617.89	1730.469	1031
38455	0.09	-4.49	3.52	785.98	1618.13	1730.475	1031
38460	0.38	-4.09	3.33	786.04	1618.46	1730.480	1031
38465	-0.03	-4.23	3.41	785.85	1618.28	1730.487	1031
38470	0.38	-4.21	3.39	786.09	1618.62	1730.490	1031
38475	0.90	-4.53	3.42	786.06	1618.67	1730.495	1031
38480	0.68	-3.94	3.27	786.28	1618.94	1730.500	1031
38485	0.73	-4.52	3.40	787.54	1620.51	1730.505	1031
38490	0.11	-4.36	3.24	788.97	1622.25	1730.510	1031
38495	0.25	-5.11	3.48	788.87	1622.63	1730.515	1031
38500	-0.17	-4.73	3.37	788.88	1622.91	1730.520	1031
38505	1.13	-4.64	3.18	788.95	1623.06	1730.525	1031
38510	0.23	-4.81	3.29	789.07	1623.06	1730.530	1031
38515	0.55	-4.53	3.23	789.32	1622.94	1730.534	1031
38520	-0.04	-4.97	3.49	791.02	1623.10	1730.540	1031
38525	0.69	-4.96	3.44	791.28	1623.26	1730.545	1031
38530	0.32	-4.91	3.42	791.25	1623.54	1730.551	1031
38535	0.85	-5.02	3.40	791.29	1623.59	1730.554	1031
38540	0.53	-4.91	3.38	791.35	1623.53	1730.560	1031
38545	0.26	-5.06	3.42	791.29	1623.84	1730.565	1031
38550	0.72	-5.56	3.47	793.08	1625.74	1730.570	1031
38555	0.17	-5.25	3.34	793.54	1626.18	1730.574	1031
38560	0.29	-5.26	3.37	793.51	1626.53	1730.582	1031
38565	-0.03	-5.00	3.24	793.42	1626.26	1730.584	1031
38570	0.90	-5.37	3.32	793.35	1626.46	1730.590	1031
38575	0.20	-5.15	3.31	793.69	1626.86	1730.595	1031
38580	1.07	-5.48	3.34	795.75	1628.59	1730.600	1031
38585	1.03	-5.11	3.16	795.96	1629.10	1730.605	1031
38590	0.77	-5.52	3.27	795.63	1629.34	1730.612	1031
38595	0.42	-5.06	3.10	795.73	1629.65	1730.615	1031
38600	0.31	-5.51	3.24	795.90	1629.46	1730.620	1031
38605	0.61	-5.11	3.11	795.93	1629.61	1730.625	1031
38610	0.26	-5.83	3.35	797.24	1631.22	1730.630	1031
38615	0.51	-5.23	3.08	797.98	1632.25	1730.635	1031
38620	0.68	-5.66	3.21	798.24	1632.18	1730.640	1031
38625	0.60	-5.44	3.12	798.29	1631.94	1730.645	1031
38630	0.89	-4.93	2.95	798.25	1632.19	1730.650	1031
38635	0.67	-5.53	3.18	798.19	1632.16	1730.655	1031
38640	-0.22	-5.42	3.20	798.05	1632.67	1730.660	1031
38645	0.90	-5.44	3.13	798.26	1632.35	1730.665	1031
38650	0.95	-5.45	3.07	798.88	1632.25	1730.670	1031
38655	0.39	-5.99	3.28	801.13	1632.88	1730.675	1031
38660	0.19	-6.29	3.40	801.31	1632.42	1730.679	1031
38665	-0.00	-5.94	3.29	801.23	1633.18	1730.686	1031
38670	0.22	-5.46	3.17	801.36	1633.12	1730.689	1031
38675	0.13	-5.36	3.14	801.21	1633.42	1730.695	1031
38680	0.70	-5.74	3.20	801.19	1633.53	1730.699	1031
38685	0.33	-5.99	3.21	803.22	1635.55	1730.705	1031
38690	0.91	-5.49	2.95	803.53	1635.98	1730.709	1031
38695	0.32	-5.73	3.10	803.56	1636.62	1730.716	1031
38700	-0.03	-6.15	3.26	803.62	1636.56	1730.719	1031
38705	-0.12	-5.78	3.05	803.71	1637.01	1730.725	1031
38710	0.49	-6.05	3.06	803.69	1637.71	1730.730	1031
38715	0.23	-5.51	2.79	805.69	1639.06	1730.735	1031
38720	0.32	-5.72	2.86	805.70	1639.79	1730.740	1031
38725	0.10	-6.64	3.10	805.62	1640.63	1730.747	1031
38730	0.65	-6.09	2.96	805.99	1640.46	1730.750	1031
38735	0.31	-6.13	3.01	805.88	1640.42	1730.755	1031
38740	0.16	-6.23	3.04	805.68	1640.49	1730.760	1031
38745	0.27	-6.14	2.91	807.08	1641.68	1730.765	1031
38750	0.23	-6.44	3.01	807.97	1642.75	1730.770	1031
38755	0.22	-6.30	2.89	808.14	1642.74	1730.775	1031
38760	0.45	-6.21	2.87	808.23	1642.97	1730.780	1031
38765	-0.17	-6.26	2.89	808.05	1642.95	1730.785	1031
38770	-0.32	-6.39	2.93	808.14	1643.40	1730.790	1031
38775	0.82	-6.36	2.80	808.35	1643.76	1730.795	1031
38780	0.16	-5.89	2.73	808.16	1643.37	1730.800	1031
38785	0.34	-5.92	2.75	808.84	1643.53	1730.805	1031
38790	0.56	-6.53	2.95	810.51	1643.22	1730.810	1031
38795	0.57	-6.57	2.93	810.79	1643.53	1730.815	1031
38800	-0.41	-6.85	3.03	810.84	1644.09	1730.821	1031
38805	0.72	-6.46	2.80	810.83	1643.66	1730.824	1031
38810	0.66	-6.68	2.95	811.18	1644.01	1730.830	1031
38815	0.46	-6.09	2.75	810.98	1644.20	1730.834	1031
38820	0.24	-6.78	2.89	813.09	1646.17	1730.840	1031
38825	0.17	-6.73	2.88	813.19	1646.88	1730.845	1031
38830	0.28	-6.61	2.82	813.23	1647.46	1730.852	1031
38835	-0.15	-6.65	2.84	813.39	1647.15	1730.854	1031
38840	-0.25	-6.72	2.91	813.45	1647.59	1730.860	1031
38845	0.17	-6.73	2.83	813.47	1647.33	1730.865	1031
38850	0.16	-7.05	2.82	815.43	1649.40	1730.870	1031
38855	0.72	-7.15	2.75	815.93	1650.06	1730.875	1031
38860	0.85	-6.72	2.50	815.51	1649.15	1730.882	1031
38865	1.02	-7.21	2.78	815.81	1650.22	1730.887	1031
38870	0.70	-7.50	2.87	815.60	1650.08	1730.891	1031
38875	0.21	-6.98	2.75	815.67	1650.34	1730.895	1031
38880	0.32	-7.24	2.82	816.47	1651.03	1730.900	1031
38885	0.40	-7.59	2.87	818.12	1652.88	1730.905	1031
38890	0.11	-6.90	2.58	818.12	1652.53	1730.910	1031
38895	0.26	-6.97	2.58	818.34	1652.77	1730.915	1031
38900	0.02	-7.51	2.83	818.31	1652.94	1730.920	1031
38905	0.67	-7.54	2.83	818.17	1653.05	1730.925	1031
38910	0.01	-7.02	2.62	818.17	1653.20	1730.930	1031
38915	0.22	-7.22	2.71	818.72	1653.37	1730.935	1031
38920	0.24	-7.21	2.70	818.75	1653.68	1730.940	1031
38925	0.25	-7.77	2.91	818.57	1653.49	1730.946	1031
38930	0.48	-7.01	2.59	818.69	1653.73	1730.949	1031
38935	0.59	-7.14	2.62	818.63	1653.94	1730.955	1031
38940	-0.00	-7.79	2.90	818.87	1653.81	1730.959	1031
38945	-0.03	-7.01	2.62	818.76	1653.77	1730.965	1031
38950	0.22	-6.76	2.47	818.66	1653.63	1730.969	1031
38955	0.04	-7.52	2.55	821.98	1657.05	1730.975	1031
38960	0.55	-7.65	2.56	822.60	1657.56	1730.980	1031
38965	0.01	-7.55	2.57	822.57	1658.34	1730.987	1031
38970	0.44	-7.82	2.65	822.70	1657.88	1730.990	1031
38975	-0.31	-7.81	2.67	822.52	1658.49	1730.995	1031
38980	0.44	-7.54	2.62	822.77	1658.30	1731.000	1031
38985	0.07	-7.90	2.66	825.15	1660.80	1731.005	1031
38990	0.17	-8.01	2.66	825.73	1661.50	1731.010	1031
38995	-1.00	-8.46	2.88	825.33	1661.83	1731.017	1031
39000	0.15	-8.00	2.57	825.61	1661.48	1731.020	1031
39005	0.46	-7.55	2.48	825.72	1661.73	1731.025	1031
39010	0.71	-7.11	2.32	825.80	1661.78	1731.030	1031
39015	0.45	-6.90	2.11	827.17	1663.03	1731.035	1031
39020	0.33	-7.37	2.25	828.06	1663.94	1731.040	1031
39025	0.73	-7.23	2.22	828.38	1664.44	1731.045	1031
39030	0.50	-7.14	2.22	828.20	1664.47	1731.050	1031
39035	0.21	-7.25	2.24	828.04	1665.01	1731.055	1031
39040	0.45	-7.49	2.28	828.01	1664.78	1731.060	1031
39045	0.07	-7.14	2.15	828.61	1664.68	1731.065	1031
39050	0.01	-7.48	2.26	829.90	1664.94	1731.070	1031
39055	0.27	-7.69	2.39	830.44	1665.00	1731.075	1031
39060	0.60	-7.63	2.24	830.48	1665.24	1731.080	1031
39065	0.46	-7.72	2.31	830.14	1665.14	1731.085	1031
39070	0.19	-7.66	2.33	830.39	1665.39	1731.090	1031
39075	0.47	-6.88	2.04	830.66	1665.98	1731.095	1031
39080	0.58	-7.51	2.10	832.51	1667.66	1731.100	1031
39085	0.18	-7.56	2.13	832.49	1667.66	1731.105	1031
39090	0.25	-7.48	2.14	832.77	1668.12	1731.110	1031
39095	0.30	-8.20	2.36	832.81	1667.85	1731.114	1031
39100	0.32	-7.06	1.91	832.53	1668.04	1731.120	1031
39105	0.98	-7.27	1.97	832.84	1668.12	1731.124	1031
39110	-0.05	-7.67	2.18	833.01	1668.70	1731.130	1031
39115	0.21	-8.02	2.23	832.92	1668.89	1731.134	1031
39120	0.56	-8.05	2.05	835.57	1671.27	1731.140	1031
39125	0.47	-8.22	2.11	835.96	1672.10	1731.145	1031
39130	0.25	-8.68	2.42	836.19	1671.85	1731.152	1031
39135	0.17	-8.02	2.14	836.00	1672.35	1731.154	1031
39140	0.38	-8.31	2.23	836.31	1672.43	1731.160	1031
39145	0.33	-8.25	2.15	836.23	1672.65	1731.165	1031
39150	0.31	-8.49	2.16	837.66	1673.41	1731.171	1031
39155	0.23	-7.98	1.93	838.28	1674.98	1731.175	1031
39160	0.41	-8.59	2.15	838.47	1674.91	1731.180	1031
39165	0.56	-8.29	1.99	838.31	1674.91	1731.185	1031
39170	0.12	-8.61	2.10	838.33	1674.74	1731.190	1031
39175	-0.18	-8.22	1.98	838.42	1675.13	1731.195	1031
39180	0.19	-8.55	2.12	839.15	1675.21	1731.200	1031
39185	0.54	-8.42	2.06	840.47	1675.08	1731.205	1031
39190	0.29	-8.28	2.05	840.64	1675.59	1731.210	1031
39195	0.46	-8.12	1.95	840.71	1675.47	1731.216	1031
39200	0.64	-8.24	1.94	840.50	1675.86	1731.220	1031
39205	0.21	-8.22	1.89	840.38	1675.84	1731.225	1031
39210	0.14	-8.67	2.06	840.92	1676.09	1731.229	1031
39215	-0.12	-8.54	1.91	842.64	1678.17	1731.235	1031
39220	0.67	-8.13	1.67	843.02	1678.32	1731.240	1031
39225	0.59	-8.70	1.87	843.12	1678.46	1731.245	1031
39230	0.49	-8.59	1.87	843.14	1679.17	1731.249	1031
39235	0.64	-8.69	1.88	843.39	1679.25	1731.256	1031
39240	0.27	-8.41	1.83	843.09	1679.17	1731.259	1031
39245	-0.30	-8.84	2.00	843.38	1679.21	1731.265	1031
39250	0.10	-8.95	2.03	843.07	1679.52	1731.270	1031
39255	-0.31	-9.28	2.05	845.70	1682.11	1731.275	1031
39260	0.49	-9.02	1.79	846.21	1682.52	1731.280	1031
39265	0.53	-10.17	2.22	846.37	1682.54	1731.287	1031
39270	0.02	-9.13	1.87	846.18	1682.57	1731.290	1031
39275	-0.01	-9.16	1.95	846.02	1683.01	1731.295	1031
39280	0.31	-8.60	1.70	846.35	1683.13	1731.300	1031
39285	0.38	-9.44	1.94	847.80	1684.52	1731.305	1031
39290	0.49	-9.12	1.81	848.35	1685.14	1731.310	1031
39295	0.43	-9.09	1.88	848.45	1684.86	1731.317	1031
39300	-0.12	-9.51	1.95	848.38	1685.01	1731.320	1031
39305	0.47	-9.37	1.82	848.54	1685.08	1731.325	1031
39310	0.02	-9.69	1.97	848.42	1685.19	1731.330	1031
39315	0.55	-9.42	1.87	849.22	1685.64	1731.335	1031
39320	0.24	-9.24	1.78	850.80	1685.73	1731.340	1031
39325	0.04	-9.37	1.77	850.74	1685.72	1731.345	1031
39330	0.36	-10.00	2.03	850.93	1685.95	1731.351	1031
39335	-0.04	-8.70	1.63	850.64	1686.19	1731.355	1031
39340	0.02	-9.11	1.79	850.68	1686.77	1731.360	1031
39345	0.09	-9.14	1.74	850.97	1686.88	1731.365	1031
39350	0.63	-9.47	1.69	853.02	1689.06	1731.370	1031
39355	0.78	-9.87	1.86	852.97	1689.16	1731.374	1031
39360	-0.41	-9.02	1.55	853.23	1689.32	1731.381	1031
39365	0.36	-9.64	1.75	853.30	1689.67	1731.384	1031
39370	0.41	-9.70	1.73	853.07	1690.19	1731.390	1031
39375	0.42	-9.60	1.65	853.02	1690.28	1731.394	1031
39380	0.37	-9.84	1.67	854.98	1691.87	1731.400	1031
39385	0.68	-9.84	1.67	855.57	1692.29	1731.405	1031
39390	-0.52	-9.93	1.73	855.28	1692.61	1731.412	1031
39395	-0.20	-10.09	1.77	855.62	1692.18	1731.415	1031
39400	0.23	-10.23	1.78	855.67	1692.36	1731.420	1031
39405	0.34	-9.90	1.61	856.03	1692.37	1731.425	1031
39410	0.75	-10.19	1.59	856.85	1693.57	1731.430	1031
39415	0.17	-10.71	1.77	857.64	1694.49	1731.435	1031
39420	1.04	-10.83	1.83	858.06	1694.71	1731.440	1031
39425	-0.02	-10.47	1.78	857.89	1694.64	1731.445	1031
39430	0.16	-10.21	1.69	857.87	1694.67	1731.450	1031
39435	0.45	-10.10	1.65	858.09	1695.00	1731.455	1031
39440	0.08	-10.07	1.61	857.80	1694.80	1731.460	1031
39445	0.19	-10.16	1.64	857.89	1695.07	1731.465	1031
39450	-0.03	-10.06	1.60	858.75	1694.99	1731.470	1031
39455	0.25	-10.68	1.83	860.93	1694.99	1731.475	1031
39460	0.30	-10.23	1.64	861.28	1695.11	1731.480	1031
39465	0.33	-10.56	1.72	861.11	1695.37	1731.486	1031
39470	0.63	-10.42	1.63	861.19	1695.31	1731.490	1031
39475	0.23	-10.21	1.57	861.15	1695.60	1731.495	1031
39480	0.13	-10.38	1.61	861.25	1695.61	1731.499	1031
39485	0.64	-10.46	1.54	863.01	1697.66	1731.505	1031
39490	0.44	-10.63	1.61	863.62	1698.54	1731.509	1031
39495	0.04	-10.37	1.55	863.88	1698.53	1731.516	1031
39500	0.35	-10.82	1.68	863.72	1698.58	1731.520	1031
39505	0.92	-11.27	1.80	863.96	1698.49	1731.525	1031
39510	0.81	-10.82	1.58	863.77	1698.57	1731.530	1031
39515	0.94	-11.10	1.64	865.41	1700.40	1731.535	1031
39520	0.31	-11.13	1.63	866.00	1700.94	1731.540	1031
39525	-0.06	-11.29	1.66	865.90	1701.15	1731.547	1031
39530	0.32	-11.03	1.57	866.05	1701.34	1731.550	1031
39535	0.26	-11.29	1.71	865.98	1701.16	1731.556	1031
39540	0.18	-10.85	1.57	866.16	1701.26	1731.560	1031
39545	0.40	-11.04	1.55	867.25	1702.78	1731.565	1031
39550	0.31	-11.69	1.67	868.26	1704.24	1731.570	1031
39555	0.49	-11.67	1.58	867.94	1704.42	1731.575	1031
39560	-0.15	-11.40	1.52	868.26	1704.51	1731.580	1031
39565	0.38	-11.68	1.61	868.36	1704.40	1731.585	1031
39570	0.68	-11.35	1.44	868.37	1704.58	1731.590	1031
39575	0.93	-11.69	1.61	868.27	1704.54	1731.595	1031
39580	-0.02	-11.72	1.73	868.43	1704.17	1731.600	1031
39585	0.76	-11.05	1.41	868.29	1704.33	1731.604	1031
39590	0.31	-11.31	1.59	869.75	1704.36	1731.610	1031
39595	-0.36	-11.24	1.55	869.84	1704.72	1731.615	1031
39600	0.49	-11.32	1.56	870.06	1705.41	1731.621	1031
39605	0.60	-11.64	1.67	870.14	1705.20	1731.624	1031
39610	0.64	-11.51	1.57	869.91	1705.17	1731.630	1031
39615	-0.31	-11.53	1.58	869.90	1705.37	1731.634	1031
39620	0.11	-12.02	1.57	873.29	1708.85	1731.640	1031
39625	0.16	-12.21	1.65	874.06	1709.79	1731.645	1031
39630	0.59	-12.52	1.71	873.85	1709.82	1731.652	1031
39635	-0.19	-12.06	1.57	873.62	1709.67	1731.654	1031
39640	0.22	-12.02	1.53	873.77	1710.07	1731.660	1031
39645	0.36	-12.24	1.62	873.58	1710.26	1731.665	1031
39650	0.76	-12.89	1.77	875.65	1711.74	1731.671	1031
39655	0.24	-12.79	1.71	876.03	1712.08	1731.675	1031
39660	1.18	-12.60	1.67	876.38	1711.22	1731.682	1031
39665	0.77	-12.43	1.50	876.08	1711.98	1731.685	1031
39670	0.51	-12.38	1.47	875.99	1712.25	1731.690	1031
39675	-0.13	-12.45	1.52	876.11	1712.37	1731.695	1031
39680	-0.09	-12.50	1.45	877.60	1714.02	1731.700	1031
39685	0.27	-12.54	1.44	878.39	1714.87	1731.705	1031
39690	0.41	-12.62	1.50	878.40	1714.91	1731.710	1031
39695	0.44	-12.59	1.47	878.39	1714.72	1731.715	1031
39700	0.74	-12.71	1.50	878.51	1714.92	1731.720	1031
39705	0.06	-12.69	1.53	878.63	1715.01	1731.725	1031
39710	0.39	-12.62	1.44	879.35	1714.86	1731.730	1031
39715	0.29	-12.59	1.41	880.79	1714.71	1731.735	1031
39720	0.17	-12.45	1.33	880.83	1715.21	1731.739	1031
39725	0.36	-12.76	1.42	881.09	1716.08	1731.746	1031
39730	0.50	-13.05	1.55	880.80	1716.03	1731.750	1031
39735	-0.02	-13.10	1.59	880.76	1716.02	1731.755	1031
39740	1.13	-13.11	1.56	880.58	1716.06	1731.759	1031
39745	0.42	-12.93	1.59	880.62	1715.75	1731.765	1031
39750	0.37	-12.89	1.56	880.63	1716.14	1731.769	1031
39755	0.37	-13.16	1.52	882.63	1717.81	1731.775	1031
39760	0.17	-13.35	1.55	883.21	1718.14	1731.779	1031
39765	0.53	-13.10	1.41	883.21	1718.70	1731.787	1031
39770	0.16	-13.23	1.51	883.36	1718.36	1731.790	1031
39775	0.17	-12.75	1.33	883.21	1718.48	1731.795	1031
39780	0.35	-13.14	1.47	883.16	1718.17	1731.800	1031
39785	0.03	-13.31	1.38	885.38	1720.59	1731.805	1031
39790	0.26	-13.63	1.46	886.03	1721.59	1731.810	1031
39795	2.14	-13.48	1.33	885.53	1721.75	1731.817	1031
39800	0.09	-13.74	1.53	886.15	1721.63	1731.820	1031
39805	0.05	-13.56	1.51	886.19	1721.34	1731.825	1031
39810	0.13	-13.48	1.46	886.28	1721.59	1731.830	1031
39815	0.01	-14.05	1.57	887.61	1722.73	1731.835	1031
39820	0.11	-13.52	1.26	888.76	1723.64	1731.840	1031
39825	0.72	-14.59	1.76	888.74	1724.33	1731.847	1031
39830	-0.07	-13.93	1.48	888.70	1724.14	1731.850	1031
39835	-0.13	-13.79	1.42	888.89	1724.18	1731.855	1031
39840	0.03	-14.03	1.44	888.76	1724.03	1731.860	1031
39845	0.31	-14.02	1.45	889.49	1724.28	1731.865	1031
39850	-0.36	-14.10	1.54	891.08	1724.30	1731.870	1031
39855	0.29	-14.18	1.51	891.25	1724.72	1731.874	1031
39860	-0.36	-14.14	1.39	890.90	1724.56	1731.881	1031
39865	0.21	-14.24	1.41	891.36	1725.06	1731.885	1031
39870	0.43	-14.53	1.52	891.31	1725.42	1731.890	1031
39875	-0.00	-14.50	1.51	891.43	1725.41	1731.894	1031
39880	0.07	-14.45	1.38	893.24	1727.35	1731.900	1031
39885	0.60	-14.49	1.39	893.51	1727.64	1731.904	1031
39890	0.48	-14.81	1.54	893.64	1727.99	1731.910	1031
39895	0.54	-14.67	1.54	893.78	1727.55	1731.915	1031
39900	0.48	-14.08	1.23	893.74	1727.98	1731.921	1031
39905	-0.24	-14.52	1.44	893.61	1728.19	1731.925	1031
39910	0.64	-14.80	1.44	893.50	1728.49	1731.930	1031
39915	-0.25	-14.69	1.52	893.63	1728.55	1731.935	1031
39920	0.05	-14.91	1.44	896.30	1730.80	1731.940	1031
39925	0.06	-15.12	1.55	896.76	1731.21	1731.945	1031
39930	-0.28	-15.09	1.53	896.75	1731.31	1731.950	1031
39935	0.54	-15.08	1.43	896.54	1731.34	1731.955	1031
39940	0.76	-15.10	1.40	896.81	1731.13	1731.960	1031
39945	-0.13	-14.81	1.35	896.83	1731.30	1731.965	1031
39950	0.61	-15.45	1.56	897.81	1731.76	1731.970	1031
39955	-0.04	-13.39	0.91	898.90	1731.45	1731.975	1031
39960	0.61	-13.35	0.93	899.10	1731.95	1731.980	1031
39965	0.41	-13.24	0.84	899.23	1732.72	1731.986	1031
39970	0.38	-13.23	0.83	899.35	1733.27	1731.990	1031
39975	0.17	-13.65	1.00	899.20	1733.23	1731.995	1031
39980	-0.20	-12.94	0.75	899.54	1733.79	1732.000	1031
39985	0.32	-13.87	0.95	901.24	1736.05	1732.005	1031
39990	0.32	-13.49	0.74	901.50	1736.14	1732.010	1031
39995	0.02	-13.87	0.94	901.52	1736.12	1732.016	1031
40000	0.38	-13.65	0.94	901.47	1736.21	1732.019	1031
40005	0.96	-13.80	0.97	901.44	1736.57	1732.025	1031
40010	0.34	-13.59	0.78	901.64	1736.53	1732.029	1031
40015	0.67	-14.08	0.71	903.43	1738.50	1732.035	1031
40020	0.64	-14.36	0.75	904.08	1738.67	1732.040	1031
40025	0.73	-14.55	1.01	903.73	1739.26	1732.047	1031
40030	0.43	-13.91	0.70	903.79	1739.43	1732.050	1031
40035	0.00	-13.96	0.72	904.03	1739.38	1732.055	1031
40040	0.48	-14.17	0.82	903.81	1739.57	1732.060	1031
40045	0.36	-14.85	0.97	905.28	1741.26	1732.066	1031
40050	0.39	-14.13	0.62	906.01	1742.20	1732.070	1031
40055	0.43	-14.21	0.69	906.35	1742.30	1732.075	1031
40060	0.21	-14.14	0.71	906.21	1742.60	1732.080	1031
40065	0.55	-14.25	0.77	906.43	1742.29	1732.085	1031
40070	0.53	-14.71	0.90	906.25	1742.08	1732.090	1031
40075	-0.13	-14.43	0.73	906.22	1742.51	1732.095	1031
40080	0.70	-14.21	0.64	906.33	1742.34	1732.100	1031
40085	0.78	-14.05	0.57	906.89	1742.72	1732.105	1031
40090	0.29	-14.47	0.64	909.25	1745.09	1732.110	1031
40095	0.23	-14.76	0.79	909.16	1745.17	1732.115	1031
40100	0.33	-14.85	0.78	909.47	1745.60	1732.121	1031
40105	0.02	-14.95	0.74	909.60	1745.79	1732.125	1031
40110	0.45	-14.80	0.58	909.63	1746.26	1732.130	1031
40115	0.71	-14.70	0.58	909.55	1745.98	1732.134	1031
40120	0.24	-15.38	0.84	911.30	1748.00	1732.140	1031
40125	0.48	-15.13	0.78	911.89	1748.36	1732.144	1031
40130	0.19	-14.49	0.43	911.77	1748.64	1732.151	1031
40135	0.26	-14.70	0.43	911.98	1748.06	1732.155	1031
40140	0.37	-15.43	0.84	912.03	1748.09	1732.160	1031
40145	0.21	-15.04	0.66	911.85	1748.42	1732.165	1031
40150	0.61	-15.58	0.82	913.54	1749.91	1732.171	1031
40155	0.67	-15.20	0.53	914.40	1750.72	1732.175	1031
40160	-0.06	-16.09	1.02	914.81	1750.49	1732.182	1031
40165	0.17	-15.31	0.60	914.35	1751.21	1732.185	1031
40170	-0.20	-15.56	0.67	914.61	1751.30	1732.190	1031
40175	-0.06	-15.53	0.62	914.78	1750.97	1732.195	1031
40180	0.66	-15.08	0.28	916.22	1752.48	1732.200	1031
40185	-0.08	-15.95	0.75	917.30	1753.66	1732.205	1031
40190	0.57	-15.42	0.44	917.17	1753.16	1732.210	1031
40195	0.27	-15.55	0.48	917.01	1753.31	1732.215	1031
40200	0.04	-15.76	0.54	917.09	1753.77	1732.221	1031
40205	0.42	-15.56	0.45	917.20	1753.83	1732.225	1031
40210	0.44	-16.10	0.70	917.78	1753.68	1732.230	1031
40215	0.09	-15.73	0.47	919.00	1754.10	1732.235	1031
40220	0.19	-15.86	0.62	919.30	1753.89	1732.239	1031
40225	0.38	-16.17	0.81	920.02	1754.83	1732.203	1031
40230	0.31	-16.26	0.84	920.01	1755.27	1732.207	1031
40235	0.59	-15.89	0.53	919.83	1755.28	1732.211	1031
40240	0.48	-16.88	1.00	920.10	1755.04	1732.216	1031
40245	0.34	-15.28	0.45	919.05	1754.37	1732.222	1031
40250	0.33	-15.75	0.67	918.60	1754.00	1732.226	1031
40255	0.30	-16.08	0.72	918.92	1754.15	1732.232	1031
40260	0.39	-16.26	0.70	919.08	1753.88	1732.236	1031
40265	0.32	-16.00	0.62	919.32	1754.32	1732.242	1031
40270	0.77	-15.98	0.57	919.12	1754.42	1732.246	1031
40275	-0.04	-15.91	0.60	919.08	1754.60	1732.252	1031
40280	0.13	-16.13	0.69	919.17	1754.67	1732.256	1031
40285	0.06	-16.10	0.58	920.89	1756.23	1732.262	1031
40290	0.32	-16.33	0.61	921.93	1757.11	1732.266	1031
40295	-0.01	-16.52	0.79	921.94	1757.24	1732.271	1031
40300	-0.03	-16.14	0.64	921.76	1757.04	1732.277	1031
40305	0.41	-16.25	0.57	921.62	1757.30	1732.281	1031
40310	0.46	-16.33	0.61	922.04	1757.25	1732.286	1031
40315	0.30	-16.53	0.66	922.25	1757.58	1732.291	1031
40320	0.28	-16.62	0.71	923.90	1757.76	1732.296	1031
40325	0.32	-16.50	0.65	923.95	1757.22	1732.301	1031
40330	0.07	-16.48	0.66	924.30	1757.22	1732.307	1031
40335	0.60	-16.36	0.57	924.43	1757.65	1732.311	1031
40340	0.47	-16.74	0.62	924.20	1758.35	1732.317	1031
40345	-0.10	-16.70	0.61	924.53	1758.79	1732.321	1031
40350	0.29	-17.02	0.68	926.21	1760.72	1732.326	1031
40355	0.42	-16.82	0.51	926.58	1761.35	1732.331	1031
40360	0.47	-17.38	0.78	926.88	1761.34	1732.339	1031
40365	0.50	-17.12	0.67	926.75	1761.39	1732.341	1031
40370	-0.01	-17.42	0.79	926.62	1761.18	1732.347	1031
40375	0.78	-17.16	0.68	926.38	1761.62	1732.351	1031
40380	0.18	-17.24	0.69	928.04	1763.17	1732.357	1031
40385	0.37	-17.27	0.66	928.79	1764.01	1732.361	1031
40390	0.26	-16.96	0.60	929.00	1763.93	1732.367	1031
40395	-0.03	-17.39	0.69	929.14	1763.89	1732.372	1031
40400	0.61	-17.37	0.60	929.36	1764.16	1732.376	1031
40405	0.33	-17.44	0.64	928.96	1764.24	1732.382	1031
40410	0.26	-17.28	0.56	929.65	1764.70	1732.386	1031
40415	0.08	-17.40	0.47	931.23	1766.25	1732.391	1031
40420	0.52	-16.80	0.20	931.49	1766.96	1732.396	1031
40425	0.59	-17.61	0.57	932.29	1766.67	1732.401	1031
40430	0.29	-17.54	0.48	932.31	1767.00	1732.406	1031
40435	0.06	-16.78	0.23	932.43	1767.41	1732.413	1031
40440	0.81	-17.01	0.27	932.59	1767.27	1732.416	1031
40445	0.34	-17.39	0.48	932.53	1767.22	1732.422	1031
40450	0.15	-17.51	0.57	932.50	1767.52	1732.426	1031
40455	0.10	-17.93	0.63	934.34	1769.23	1732.432	1031
40460	0.01	-17.90	0.58	934.72	1769.36	1732.436	1031
40465	0.12	-18.08	0.73	934.72	1770.11	1732.443	1031
40470	0.43	-17.88	0.57	934.69	1769.88	1732.446	1031
40475	0.50	-17.81	0.51	934.92	1770.14	1732.452	1031
40480	0.62	-18.19	0.64	934.84	1769.98	1732.456	1031
40485	0.61	-18.44	0.61	936.80	1771.65	1732.462	1031
40490	0.35	-18.27	0.54	937.16	1772.15	1732.466	1031
40495	0.23	-18.53	0.67	937.28	1772.17	1732.472	1031
40500	0.32	-18.03	0.44	937.27	1772.22	1732.477	1031
40505	0.41	-18.42	0.57	937.24	1772.25	1732.482	1031
40510	0.25	-18.30	0.51	937.33	1772.17	1732.486	1031
40515	0.64	-18.59	0.66	937.90	1773.08	1732.492	1031
40520	0.57	-18.47	0.44	939.50	1774.76	1732.496	1031
40525	0.39	-18.73	0.57	939.70	1774.56	1732.501	1031
40530	0.33	-18.39	0.47	939.75	1774.82	1732.506	1031
40535	0.69	-17.72	0.21	939.92	1774.77	1732.511	1031
40540	0.23	-18.16	0.47	939.73	1774.71	1732.516	1031
40545	0.06	-18.74	0.69	940.04	1774.58	1732.521	1031
40550	0.16	-18.34	0.46	941.93	1774.82	1732.526	1031
40555	-0.21	-18.38	0.56	941.86	1774.50	1732.531	1031
40560	0.00	-18.21	0.43	942.26	1775.39	1732.538	1031
40565	0.53	-18.45	0.45	942.13	1775.48	1732.541	1031
40570	0.52	-18.65	0.49	941.91	1775.60	1732.547	1031
40575	0.17	-18.62	0.51	942.13	1775.58	1732.551	1031
40580	0.57	-18.45	0.30	944.03	1777.33	1732.557	1031
40585	0.37	-18.61	0.42	944.25	1777.82	1732.561	1031
40590	0.36	-18.94	0.51	944.57	1778.46	1732.567	1031
40595	0.79	-18.86	0.42	944.45	1778.33	1732.572	1031
40600	0.20	-18.45	0.37	944.76	1777.97	1732.577	1031
40605	0.43	-18.37	0.27	944.65	1778.18	1732.581	1031
40610	-0.23	-19.00	0.58	944.79	1778.25	1732.587	1031
40615	0.53	-18.54	0.31	944.65	1778.48	1732.591	1031
40620	0.77	-18.86	0.37	946.26	1780.47	1732.597	1031
40625	0.79	-19.01	0.26	947.56	1781.71	1732.601	1031
40630	0.50	-19.71	0.52	947.78	1781.70	1732.606	1031
40635	0.29	-18.91	0.25	947.84	1781.98	1732.612	1031
40640	0.60	-18.94	0.32	947.92	1781.87	1732.616	1031
40645	0.67	-19.08	0.35	948.05	1782.38	1732.621	1031
40650	0.49	-19.27	0.25	948.05	1782.27	1732.626	1031
40655	-0.01	-19.43	0.34	950.00	1782.13	1732.631	1031
40660	0.28	-19.79	0.61	950.27	1782.23	1732.636	1031
40665	0.81	-19.30	0.22	950.14	1782.77	1732.643	1031
40670	0.34	-19.27	0.30	950.34	1782.90	1732.646	1031
40675	0.33	-19.75	0.54	950.35	1782.84	1732.651	1031
40680	0.41	-19.47	0.34	950.24	1783.03	1732.656	1031
40685	0.69	-20.03	0.49	952.13	1785.09	1732.661	1031
40690	0.57	-19.85	0.41	952.56	1785.27	1732.666	1031
40695	0.54	-19.66	0.53	952.77	1785.91	1732.673	1031
40700	0.64	-19.98	0.49	952.55	1785.44	1732.676	1031
40705	0.05	-19.67	0.40	952.63	1785.92	1732.682	1031
40710	0.50	-19.94	0.44	952.54	1785.91	1732.686	1031
40715	0.82	-20.43	0.47	953.99	1786.99	1732.692	1031
40720	-0.12	-20.14	0.43	954.78	1787.88	1732.697	1031
40725	0.35	-20.05	0.36	954.56	1787.97	1732.702	1031
40730	0.39	-20.60	0.59	954.84	1788.23	1732.706	1031
40735	0.43	-20.07	0.26	954.68	1788.74	1732.712	1031
40740	0.37	-20.38	0.51	954.80	1788.42	1732.716	1031
40745	0.60	-20.38	0.46	955.63	1788.99	1732.721	1031
40750	0.51	-20.92	0.52	957.14	1790.48	1732.726	1031
40755	0.53	-20.47	0.32	957.36	1790.83	1732.732	1031
40760	0.08	-20.68	0.45	957.46	1790.96	1732.736	1031
40765	0.12	-20.48	0.39	957.31	1790.92	1732.741	1031
40770	0.33	-20.51	0.39	957.31	1791.02	1732.747	1031
40775	0.82	-20.59	0.29	957.43	1791.14	1732.751	1031
40780	0.63	-20.67	0.41	957.72	1791.10	1732.756	1031
40785	0.59	-20.64	0.41	957.96	1791.13	1732.761	1031
40790	0.73	-21.06	0.58	960.59	1790.92	1732.766	1031
40795	0.36	-20.90	0.51	960.50	1790.79	1732.770	1031
40800	0.39	-20.33	0.29	960.57	1791.96	1732.778	1031
40805	0.73	-20.92	0.37	960.68	1791.62	1732.781	1031
40810	0.51	-20.88	0.38	960.78	1792.05	1732.786	1031
40815	0.03	-21.02	0.43	960.65	1792.33	1732.791	1031
40820	0.43	-21.21	0.34	962.33	1794.47	1732.797	1031
40825	0.82	-21.15	0.37	962.54	1795.05	1732.801	1031
40830	1.03	-21.52	0.56	962.46	1796.48	1732.808	1031
40835	0.78	-21.53	0.40	962.64	1795.42	1732.811	1031
40840	-0.27	-21.37	0.40	962.63	1795.53	1732.817	1031
40845	0.66	-21.41	0.38	962.91	1795.48	1732.821	1031
40850	0.48	-21.83	0.57	964.81	1797.20	1732.827	1031
40855	0.20	-21.71	0.45	965.13	1797.72	1732.831	1031
40860	-0.30	-21.61	0.49	965.29	1798.06	1732.837	1031
40865	0.26	-21.92	0.50	965.07	1797.90	1732.841	1031
40870	0.35	-22.01	0.46	965.02	1797.87	1732.847	1031
40875	0.03	-21.83	0.48	965.06	1797.88	1732.851	1031
40880	0.28	-21.82	0.52	965.59	1798.55	1732.857	1031
40885	0.28	-22.37	0.61	967.29	1800.05	1732.861	1031
40890	0.24	-22.26	0.42	967.51	1800.53	1732.866	1031
40895	0.76	-22.89	0.80	967.56	1800.56	1732.872	1031
40900	0.55	-22.33	0.51	967.61	1800.57	1732.876	1031
40905	0.74	-22.16	0.40	967.78	1800.81	1732.882	1031
40910	0.21	-22.17	0.48	968.05	1800.63	1732.886	1031
40915	-0.17	-22.09	0.54	969.67	1800.67	1732.893	1031
40920	0.31	-22.46	0.50	969.93	1800.87	1732.896	1031
40925	0.07	-22.25	0.37	970.25	1801.00	1732.901	1031
40930	0.09	-22.45	0.56	970.19	1801.67	1732.906	1031
40935	0.87	-22.28	0.45	970.26	1801.57	1732.912	1031
40940	0.56	-22.49	0.50	970.07	1801.36	1732.916	1031
40945	0.39	-22.47	0.48	970.07	1801.65	1732.922	1031
40950	0.33	-22.84	0.66	970.26	1801.61	1732.926	1031
40955	0.42	-22.84	0.61	970.92	1801.86	1732.932	1031
40960	0.20	-22.65	0.57	971.38	1801.91	1732.936	1031
40965	0.69	-22.15	0.19	971.37	1802.22	1732.943	1031
40970	0.78	-22.81	0.51	971.52	1802.54	1732.946	1031
40975	-0.32	-22.59	0.50	971.34	1802.77	1732.952	1031
40980	0.39	-22.79	0.49	971.59	1802.88	1732.956	1031
40985	0.03	-23.07	0.35	974.63	1806.04	1732.962	1031
40990	0.11	-23.39	0.47	975.22	1806.45	1732.966	1031
40995	0.11	-23.34	0.44	975.51	1806.99	1732.972	1031
41000	-0.21	-23.47	0.54	975.39	1807.13	1732.977	1031
41005	0.12	-23.48	0.54	975.31	1807.13	1732.982	1031
41010	0.57	-23.23	0.43	975.70	1807.36	1732.986	1031
41015	0.48	-24.09	0.72	977.12	1808.79	1732.992	1031
41020	0.06	-23.91	0.58	978.05	1809.71	1732.996	1031
41025	0.21	-23.78	0.51	978.11	1809.43	1733.002	1031
41030	0.28	-24.17	0.65	978.19	1809.80	1733.007	1031
41035	0.03	-23.95	0.53	977.99	1809.57	1733.011	1031
41040	0.59	-23.90	0.45	978.22	1809.71	1733.016	1031
41045	0.59	-23.80	0.45	978.58	1810.37	1733.021	1031
41050	-0.22	-24.02	0.46	980.16	1812.03	1733.026	1031
41055	0.18	-24.36	0.64	980.05	1811.99	1733.031	1031
41060	0.22	-23.95	0.41	980.07	1812.28	1733.036	1031
41065	0.14	-24.57	0.61	980.24	1812.41	1733.041	1031
41070	0.24	-24.04	0.32	980.08	1812.60	1733.048	1031
41075	0.21	-24.14	0.42	980.22	1812.54	1733.051	1031
41080	0.43	-24.29	0.52	980.40	1812.60	1733.056	1031
41085	0.34	-24.48	0.60	980.48	1812.92	1733.061	1031
41090	0.27	-24.56	0.43	983.17	1815.22	1733.067	1031
41095	0.11	-24.81	0.49	983.50	1815.98	1733.071	1031
41100	-0.05	-24.49	0.26	983.44	1816.08	1733.078	1031
41105	0.42	-24.51	0.34	983.67	1816.06	1733.081	1031
41110	0.46	-24.87	0.49	983.57	1815.92	1733.087	1031
41115	-0.10	-24.80	0.54	983.60	1815.87	1733.091	1031
41120	0.25	-24.94	0.42	985.26	1817.83	1733.097	1031
41125	0.45	-25.32	0.50	985.82	1818.36	1733.101	1031
41130	0.87	-24.96	0.32	985.80	1819.05	1733.109	1031
41135	0.11	-25.34	0.55	985.98	1818.67	1733.111	1031
41140	0.29	-25.06	0.41	986.14	1818.42	1733.117	1031
41145	0.34	-25.43	0.59	986.10	1818.64	1733.121	1031
41150	0.09	-25.30	0.48	987.02	1819.65	1733.127	1031
41155	0.01	-25.58	0.53	987.98	1821.09	1733.131	1031
41160	0.22	-25.41	0.37	988.00	1820.71	1733.137	1031
41165	-0.04	-26.08	0.75	988.29	1821.03	1733.141	1031
41170	0.53	-25.81	0.51	988.25	1820.85	1733.146	1031
41175	0.06	-25.58	0.51	988.25	1820.87	1733.151	1031
41180	0.49	-25.90	0.60	988.88	1821.48	1733.156	1031
41185	-0.06	-26.04	0.50	990.15	1823.17	1733.161	1031
41190	0.11	-26.12	0.56	990.51	1823.39	1733.166	1031
41195	0.71	-25.89	0.47	990.50	1823.07	1733.172	1031
41200	-0.40	-26.15	0.68	990.50	1823.34	1733.176	1031
41205	0.40	-26.16	0.67	990.41	1823.48	1733.181	1031
41210	0.30	-26.45	0.68	990.56	1823.65	1733.186	1031
41215	0.09	-26.73	0.68	992.48	1825.71	1733.191	1031
41220	0.45	-26.65	0.70	992.64	1825.79	1733.196	1031
41225	-0.19	-26.70	0.69	992.53	1826.07	1733.202	1031
41230	0.39	-26.37	0.49	992.64	1826.30	1733.206	1031
41235	0.48	-27.00	0.86	992.94	1826.09	1733.213	1031
41240	0.51	-26.86	0.72	992.79	1825.99	1733.216	1031
41245	-0.28	-26.59	0.68	992.85	1826.19	1733.221	1031
41250	0.10	-26.77	0.75	993.12	1825.69	1733.226	1031
41255	0.31	-26.83	0.51	995.38	1828.26	1733.232	1031
41260	-0.17	-26.87	0.53	995.82	1828.85	1733.236	1031
41265	0.58	-27.54	0.77	996.20	1829.23	1733.243	1031
41270	-0.08	-27.31	0.74	996.10	1829.12	1733.246	1031
41275	-0.15	-27.27	0.66	996.18	1829.23	1733.252	1031
41280	0.32	-27.26	0.57	996.25	1829.24	1733.256	1031
41285	0.26	-27.70	0.68	997.42	1831.04	1733.262	1031
41290	0.20	-27.42	0.55	998.13	1831.71	1733.266	1031
41295	0.24	-27.69	0.76	998.20	1831.87	1733.271	1031
41300	0.39	-27.45	0.50	998.15	1831.69	1733.277	1031
41305	0.02	-27.47	0.55	998.06	1831.93	1733.281	1031
41310	0.18	-27.36	0.49	998.41	1832.12	1733.286	1031
41315	0.02	-27.42	0.43	998.63	1832.37	1733.291	1031
41320	0.03	-27.54	0.48	1000.38	1834.02	1733.297	1031
41325	0.53	-27.81	0.60	1000.64	1834.00	1733.301	1031
41330	0.34	-27.76	0.56	1000.76	1834.16	1733.307	1031
41335	-0.11	-28.01	0.59	1000.49	1833.80	1733.311	1031
41340	0.25	-28.25	0.79	1000.48	1834.33	1733.317	1031
41345	0.11	-27.82	0.58	1000.69	1834.36	1733.321	1031
41350	0.01	-27.89	0.63	1002.44	1834.27	1733.326	1031
41355	0.55	-27.97	0.69	1002.67	1834.44	1733.331	1031
41360	0.11	-27.97	0.74	1002.90	1834.67	1733.338	1031
41365	-0.08	-28.03	0.68	1002.71	1834.32	1733.341	1031
41370	-0.05	-27.89	0.65	1002.79	1834.43	1733.347	1031
41375	-0.16	-27.54	0.40	1002.95	1834.49	1733.351	1031
41380	-0.01	-28.58	0.88	1004.76	1836.15	1733.357	1031
41385	0.71	-28.10	0.53	1004.95	1836.63	1733.361	1031
41390	0.14	-28.58	0.82	1005.19	1836.31	1733.367	1031
41395	0.12	-28.25	0.61	1005.05	1836.70	1733.371	1031
41400	0.41	-28.10	0.67	1005.40	1836.76	1733.379	1031
41405	-0.05	-28.46	0.78	1005.21	1836.99	1733.381	1031
41410	0.37	-28.52	0.79	1005.09	1837.06	1733.387	1031
41415	0.15	-28.67	0.80	1005.27	1836.57	1733.391	1031
41420	-0.38	-28.43	0.47	1007.25	1838.73	1733.397	1031
41425	0.28	-12.65	0.27	1008.25	1839.92	1733.401	1031
41430	0.03	-2.52	1.14	1008.44	1841.00	1733.407	1031
41435	0.06	-2.12	0.95	1008.53	1842.80	1733.412	1031
41440	0.03	-1.88	1.06	1008.41	1843.78	1733.417	1031
41445	-0.05	-2.16	1.14	1008.33	1844.94	1733.421	1031
41450	0.27	-1.54	1.49	1009.29	1846.83	1733.426	1031
41455	-0.03	-1.97	1.09	1010.70	1849.24	1733.431	1031
41460	-0.03	-2.15	1.06	1010.63	1849.92	1733.436	1031
41465	0.20	-2.09	1.22	1010.90	1850.18	1733.442	1031
41470	-0.13	-2.39	1.05	1010.88	1850.64	1733.446	1031
41475	-0.20	-2.05	1.31	1010.96	1851.73	1733.452	1031
41480	0.20	-2.04	1.13	1011.08	1852.10	1733.456	1031
41485	-0.14	-1.48	1.43	1013.43	1852.58	1733.462	1031
41490	0.17	-1.81	1.00	1013.30	1852.98	1733.466	1031
41495	0.29	-1.67	0.72	1013.40	1854.21	1733.473	1031
41500	-0.06	-1.98	1.02	1013.51	1854.39	1733.476	1031
41505	0.04	-2.00	1.32	1013.73	1855.13	1733.482	1031
41510	0.28	-1.86	1.03	1013.72	1855.83	1733.486	1031
41515	0.02	-2.07	1.06	1015.50	1856.35	1733.492	1031
41520	0.42	-2.18	0.98	1015.63	1857.33	1733.496	1031
41525	0.70	-2.47	1.23	1015.59	1858.22	1733.504	1031
41530	-0.08	-2.03	1.21	1016.05	1858.52	1733.506	1031
41535	0.11	-2.27	1.21	1016.14	1858.58	1733.512	1031
41540	0.06	-1.64	0.92	1016.04	1858.63	1733.516	1031
41545	0.01	-1.94	0.95	1016.32	1859.48	1733.521	1031
41550	0.16	-2.11	1.11	1016.40	1859.43	1733.526	1031
41555	-0.12	-1.36	0.95	1017.92	1861.33	1733.532	1031
41560	-0.23	-1.71	1.05	1018.37	1862.29	1733.536	1031
41565	-0.14	-1.53	1.14	1018.65	1862.28	1733.542	1031
41570	0.08	-1.86	1.21	1018.80	1862.88	1733.547	1031
41575	0.34	-1.56	0.81	1018.96	1863.18	1733.551	1031
41580	-0.20	-2.08	0.84	1018.72	1863.15	1733.556	1031
41585	-0.09	-1.65	1.04	1019.74	1863.66	1733.561	1031
41590	0.07	-2.07	1.09	1021.58	1866.29	1733.566	1031
41595	-0.04	-1.76	0.88	1022.25	1866.62	1733.572	1031
41600	0.17	-1.59	1.09	1021.97	1867.20	1733.576	1031
41605	0.02	-2.06	1.44	1021.79	1867.37	1733.581	1031
41610	0.00	-1.71	1.29	1021.82	1867.15	1733.587	1031
41615	0.22	-1.78	1.33	1021.97	1867.29	1733.591	1031
41620	0.37	-1.33	0.99	1023.44	1867.54	1733.596	1031
41625	-0.03	-1.47	0.92	1023.76	1867.77	1733.601	1031
41630	-0.21	-1.91	1.32	1023.86	1868.03	1733.608	1031
41635	0.23	-1.76	0.92	1023.76	1867.93	1733.611	1031
41640	-0.21	-1.66	0.89	1023.65	1868.38	1733.617	1031
41645	0.25	-1.98	0.97	1023.54	1868.53	1733.621	1031
41650	0.32	-2.06	1.23	1025.91	1870.66	1733.626	1031
41655	-0.19	-1.80	1.10	1026.49	1870.99	1733.631	1031
41660	-0.13	-1.72	1.16	1025.74	1871.75	1733.638	1031
41665	0.13	-1.93	1.13	1026.32	1871.26	1733.641	1031
41670	0.01	-1.61	1.21	1026.14	1871.64	1733.647	1031
41675	-0.13	-1.87	1.09	1026.30	1871.49	1733.651	1031
41680	0.27	-1.87	1.12	1028.40	1873.20	1733.657	1031
41685	0.05	-2.39	1.07	1028.80	1873.57	1733.661	1031
41690	0.24	-1.74	1.21	1028.69	1873.42	1733.667	1031
41695	0.32	-1.59	0.96	1028.70	1872.99	1733.672	1031
41700	-0.09	-1.36	1.22	1028.85	1873.47	1733.677	1031
41705	-0.12	-1.40	1.10	1028.72	1873.77	1733.682	1031
41710	0.06	-1.85	1.07	1028.52	1874.03	1733.687	1031
41715	0.31	-1.63	0.80	1028.87	1873.99	1733.691	1031
41720	0.05	-2.09	1.18	1030.63	1875.50	1733.697	1031
41725	0.23	-1.33	1.08	1031.80	1877.45	1733.701	1031
41730	-0.28	-1.65	0.87	1031.91	1877.56	1733.707	1031
41735	-0.01	-1.18	0.91	1032.29	1877.25	1733.712	1031
41740	0.11	-1.44	1.02	1032.19	1877.79	1733.717	1031
41745	-0.29	-1.87	0.94	1032.21	1878.18	1733.721	1031
41750	0.06	-2.15	0.83	1032.62	1879.09	1733.727	1031
41755	0.04	-1.89	0.92	1034.02	1880.13	1733.731	1031
41760	0.15	-2.14	0.94	1034.46	1879.87	1733.736	1031
41765	0.03	-1.42	0.84	1034.11	1880.41	1733.743	1031
41770	-0.11	-1.83	0.99	1034.11	1880.38	1733.746	1031
41775	0.04	-1.64	0.71	1034.26	1880.18	1733.751	1031
41780	-0.26	-1.75	0.82	1034.44	1880.84	1733.756	1031
41785	-0.09	-1.69	1.10	1036.53	1880.69	1733.761	1031
41790	0.26	-1.49	1.24	1036.76	1880.93	1733.766	1031
41795	0.05	-1.32	1.33	1037.09	1881.54	1733.773	1031
41800	-0.62	-1.75	1.14	1036.55	1881.20	1733.776	1031
41805	-0.02	-1.73	0.85	1036.74	1881.29	1733.781	1031
41810	-0.15	-1.56	0.78	1036.88	1881.65	1733.786	1031
41815	-0.36	-1.67	1.27	1038.97	1883.49	1733.791	1031
41820	0.12	-1.15	1.06	1039.26	1884.22	1733.796	1031
41825	0.18	-2.06	1.15	1040.02	1884.14	1733.803	1031
41830	-0.41	-1.83	1.08	1039.31	1884.21	1733.806	1031
41835	-0.48	-1.57	1.22	1039.14	1885.10	1733.812	1031
41840	0.16	-1.85	1.07	1039.53	1885.13	1733.816	1031
41845	0.28	-1.78	1.40	1041.00	1885.14	1733.822	1031
41850	0.33	-1.67	1.13	1041.57	1885.07	1733.826	1031
41855	-0.11	-1.49	1.10	1041.66	1885.75	1733.832	1031
41860	-0.06	-1.87	1.45	1041.62	1885.95	1733.837	1031
41865	-0.32	-1.81	1.09	1041.74	1885.95	1733.842	1031
41870	0.04	-1.37	0.80	1041.83	1885.93	1733.847	1031
41875	0.17	-1.94	0.93	1041.98	1886.19	1733.852	1031
41880	-0.01	-1.24	1.00	1041.95	1886.34	1733.856	1031
41885	0.21	-1.50	1.17	1042.88	1887.60	1733.861	1031
41890	0.01	-1.57	1.02	1044.63	1889.82	1733.866	1031
41895	-0.22	-1.56	0.96	1044.87	1890.25	1733.871	1031
41900	0.03	-1.35	1.06	1044.90	1890.87	1733.877	1031
41905	-0.11	-1.34	0.83	1044.99	1890.75	1733.881	1031
41910	-0.12	-1.34	1.22	1044.81	1890.83	1733.886	1031
41915	-0.16	-1.51	1.02	1045.19	1890.82	1733.891	1031
41920	-0.30	-1.73	1.21	1047.52	1891.92	1733.896	1031
41925	-0.15	-1.81	0.95	1047.72	1891.79	1733.901	1031
41930	0.02	-1.75	1.21	1047.53	1891.92	1733.908	1031
41935	-0.17	-1.33	1.13	1047.36	1892.25	1733.911	1031
41940	-0.29	-1.35	0.90	1047.42	1892.51	1733.917	1031
41945	-0.09	-1.69	0.89	1047.63	1892.94	1733.921	1031
41950	0.07	-1.67	0.97	1049.40	1894.95	1733.927	1031
41955	0.14	-1.18	0.79	1049.56	1895.93	1733.931	1031
41960	0.18	-1.77	1.20	1049.94	1896.50	1733.938	1031
41965	-0.52	-1.61	0.96	1049.65	1896.10	1733.941	1031
41970	-0.08	-1.37	0.83	1049.66	1896.10	1733.947	1031
41975	-0.13	-1.93	0.94	1049.90	1896.26	1733.951	1031
41980	0.23	-1.54	0.83	1051.17	1898.40	1733.957	1031
41985	0.38	-1.35	0.99	1051.88	1899.01	1733.961	1031
41990	-0.32	-1.35	1.16	1051.89	1898.85	1733.967	1031
41995	0.00	-1.26	1.09	1052.10	1898.94	1733.971	1031
42000	0.18	-1.22	0.87	1052.33	1898.61	1733.977	1031
42005	0.06	-1.69	1.02	1052.20	1899.09	1733.981	1031
42010	0.02	-1.35	1.07	1052.12	1899.10	1733.987	1031
42015	0.05	-1.57	0.98	1052.08	1899.28	1733.991	1031
42020	-0.03	-1.39	1.00	1054.06	1900.86	1733.997	1031
42025	0.20	-1.05	0.93	1055.63	1902.45	1734.001	1031
42030	-0.37	-1.55	1.05	1055.73	1902.50	1734.007	1031
42035	0.09	-1.21	1.27	1055.74	1902.31	1734.012	1031
42040	-0.06	-1.44	1.02	1055.68	1902.40	1734.016	1031
42045	0.45	-2.04	1.20	1055.86	1902.36	1734.021	1031
42050	0.13	-1.37	1.20	1056.78	1903.20	1734.026	1031
42055	-0.27	-1.39	0.91	1058.13	1904.54	1734.031	1031
42060	0.25	-1.76	0.89	1057.98	1904.87	1734.036	1031
42065	-0.29	-1.10	0.91	1058.05	1904.75	1734.042	1031
42070	0.01	-1.68	1.11	1058.21	1904.92	1734.046	1031
42075	-0.06	-1.51	0.98	1058.18	1904.80	1734.051	1031
42080	0.17	-1.48	1.00	1058.53	1905.07	1734.056	1031
42085	0.03	-1.66	1.05	1060.45	1905.49	1734.061	1031
42090	0.31	-1.16	1.00	1060.60	1905.58	1734.066	1031
42095	0.73	-1.45	1.52	1060.79	1905.91	1734.073	1031
42100	0.17	-1.31	1.22	1060.87	1906.16	1734.076	1031
42105	-0.09	-1.47	0.86	1060.77	1906.71	1734.082	1031
42110	-0.05	-1.58	1.13	1060.64	1906.79	1734.086	1031
42115	-0.14	-1.40	1.13	1062.61	1908.83	1734.092	1031
42120	0.18	-1.37	0.96	1063.04	1909.60	1734.096	1031
42125	-0.22	-1.37	1.25	1063.09	1909.52	1734.102	1031
42130	0.34	-1.68	1.12	1063.16	1909.72	1734.107	1031
42135	0.25	-1.54	0.70	1063.45	1910.32	1734.114	1031
42140	-0.18	-1.66	0.80	1063.45	1910.33	1734.116	1031
42145	0.06	-1.63	0.76	1063.32	1910.72	1734.124	1031
42150	0.03	-1.36	0.99	1063.58	1910.76	1734.127	1031
42155	0.16	-1.26	1.18	1065.26	1912.36	1734.132	1031
42160	-0.12	-1.35	1.06	1066.51	1913.96	1734.136	1031
42165	0.22	-1.37	0.97	1066.88	1914.57	1734.141	1031
42170	-0.28	-1.62	0.95	1067.39	1915.13	1734.147	1031
42175	-0.25	-1.57	0.91	1067.41	1914.74	1734.151	1031
42180	-0.18	-1.39	1.09	1067.49	1915.20	1734.157	1031
42185	-0.41	-1.58	1.07	1067.49	1915.20	1734.161	1031
42190	-0.12	-1.46	0.75	1068.60	1916.49	1734.166	1031
42195	0.28	-1.55	0.98	1068.64	1916.17	1734.171	1031
42200	0.21	-1.53	0.81	1069.68	1916.73	1734.178	1031
42205	-0.00	-1.94	0.93	1069.55	1916.66	1734.181	1031
42210	0.03	-1.51	1.10	1069.90	1916.33	1734.187	1031
42215	-0.07	-1.39	0.91	1069.87	1916.72	1734.191	1031
42220	0.27	-0.97	0.84	1071.34	1918.97	1734.198	1031
42225	0.10	-1.50	0.89	1071.28	1918.88	1734.201	1031
42230	0.22	-1.53	1.31	1071.08	1918.93	1734.208	1031
42235	0.08	-1.45	1.15	1071.37	1918.76	1734.211	1031
42240	-0.06	-1.71	1.00	1072.49	1919.02	1734.217	1031
42245	0.05	-1.37	1.26	1073.17	1919.02	1734.221	1031
42250	-0.12	-1.53	0.94	1073.74	1920.07	1734.227	1031
42255	-0.16	-1.19	1.14	1073.66	1920.52	1734.231	1031
42260	0.11	-1.87	1.22	1073.89	1920.67	1734.237	1031
42265	0.07	-1.16	0.92	1074.18	1920.92	1734.242	1031
42270	0.04	-1.35	1.08	1074.48	1921.99	1734.247	1031
42275	0.17	-1.50	1.34	1075.64	1922.68	1734.252	1031
42280	0.10	-1.36	0.99	1075.82	1923.12	1734.256	1031
42285	-0.15	-1.41	1.36	1076.65	1923.63	1734.261	1031
42290	0.22	-0.99	1.21	1076.41	1923.87	1734.266	1031
42295	-0.11	-1.06	0.94	1076.66	1923.90	1734.271	1031
42300	-0.19	-1.19	0.81	1076.48	1924.38	1734.276	1031
42305	-0.26	-1.33	0.97	1076.70	1924.67	1734.281	1031
42310	0.16	-1.42	0.98	1076.66	1924.49	1734.286	1031
42315	-0.00	-1.36	1.06	1077.23	1925.27	1734.291	1031
42320	-0.03	-1.28	1.18	1077.65	1925.04	1734.296	1031
42325	-0.75	-1.40	1.17	1077.55	1925.47	1734.303	1031
42330	-0.01	-0.90	0.87	1077.35	1925.40	1734.306	1031
42335	-0.42	-0.99	1.14	1077.73	1925.03	1734.313	1031
42340	-0.18	-1.41	1.08	1077.81	1925.37	1734.316	1031
42345	-0.07	-1.31	1.07	1080.97	1928.46	1734.322	1031
42350	0.06	-1.40	1.08	1081.41	1929.07	1734.326	1031
42355	-0.02	-1.25	1.12	1081.86	1929.41	1734.332	1031
42360	0.04	-1.36	1.17	1082.40	1929.85	1734.336	1031
42365	0.61	-0.81	1.15	1081.45	1930.12	1734.344	1031
42370	-0.03	-1.76	0.89	1082.49	1929.69	1734.346	1031
42375	0.04	-1.15	0.96	1082.48	1929.87	1734.352	1031
42380	-0.02	-1.46	1.00	1082.32	1929.41	1734.357	1031
42385	-0.41	-1.62	1.14	1084.04	1930.80	1734.362	1031
42390	0.07	-1.47	0.89	1084.72	1932.12	1734.367	1031
42395	0.11	-1.27	0.87	1084.75	1932.31	1734.372	1031
42400	0.27	-1.77	1.06	1085.00	1932.19	1734.377	1031
42405	0.28	-1.32	0.92	1085.50	1932.74	1734.381	1031
42410	0.30	-1.13	1.00	1086.47	1934.04	1734.386	1031
42415	-0.45	-1.62	0.93	1086.60	1934.59	1734.391	1031
42420	0.25	-1.14	1.12	1087.43	1935.29	1734.397	1031
42425	0.03	-1.46	0.95	1087.16	1935.41	1734.401	1031
42430	0.04	-1.58	1.05	1087.23	1935.25	1734.406	1031
42435	-0.03	-1.54	0.95	1087.49	1935.69	1734.411	1031
42440	0.34	-1.80	1.11	1089.02	1937.29	1734.418	1031
42445	0.18	-1.27	0.81	1088.77	1937.08	1734.421	1031
42450	0.19	-2.21	0.85	1089.14	1937.38	1734.428	1031
42455	-0.01	-1.20	1.19	1088.84	1937.16	1734.431	1031
42460	0.15	-1.69	1.06	1090.21	1937.32	1734.437	1031
42465	-0.14	-1.13	1.06	1090.68	1937.42	1734.441	1031
42470	0.40	-0.98	1.00	1091.52	1937.44	1734.449	1031
42475	0.02	-1.14	0.91	1091.53	1938.56	1734.451	1031
42480	-0.13	-1.23	1.34	1091.60	1938.55	1734.457	1031
42485	0.36	-1.34	1.07	1091.66	1939.29	1734.461	1031
42490	-0.37	-0.90	1.08	1091.89	1938.89	1734.467	1031
42495	0.18	-1.33	1.15	1092.86	1939.11	1734.471	1031
42500	0.11	-1.14	1.00	1093.13	1939.83	1734.477	1031
42505	0.19	-0.96	0.97	1093.19	1939.62	1734.482	1031
42510	-0.01	-0.85	1.03	1093.41	1940.17	1734.486	1031
42515	-0.26	-1.17	1.19	1094.59	1941.48	1734.491	1031
42520	0.03	-0.76	1.24	1094.91	1941.85	1734.496	1031
42525	0.17	-1.34	0.92	1095.47	1943.04	1734.502	1031
42530	-0.13	-1.13	1.11	1095.49	1942.80	1734.506	1031
42535	0.13	-1.55	1.05	1095.43	1943.38	1734.511	1031
42540	0.07	-1.49	1.03	1095.69	1943.49	1734.516	1031
42545	0.16	-1.38	1.16	1097.11	1945.24	1734.523	1031
42550	-0.04	-1.24	0.83	1097.38	1945.24	1734.526	1031
42555	0.20	-1.43	0.85	1097.26	1945.52	1734.531	1031
42560	-0.17	-1.28	0.76	1097.53	1945.43	1734.536	1031
42565	-0.58	-1.10	1.46	1098.82	1947.28	1734.543	1031
42570	0.00	-1.21	0.82	1099.04	1947.05	1734.546	1031
42575	-0.06	-1.20	1.03	1099.34	1947.08	1734.552	1031
42580	0.08	-0.92	1.25	1099.39	1947.30	1734.556	1031
42585	-0.21	-1.11	0.43	1101.01	1948.67	1734.563	1031
42590	-0.19	-1.54	1.10	1101.10	1947.69	1734.566	1031
42595	-0.07	-1.00	0.75	1100.94	1947.51	1734.572	1031
42600	0.02	-1.58	1.19	1101.08	1947.49	1734.577	1031
42605	-0.17	-1.10	1.14	1101.93	1948.82	1734.582	1031
42610	-0.06	-1.07	1.20	1102.37	1949.72	1734.587	1031
42615	0.04	-1.33	0.94	1102.49	1950.34	1734.592	1031
42620	-0.14	-1.44	1.28	1102.59	1950.50	1734.597	1031
42625	0.20	-1.33	0.86	1103.07	1950.90	1734.601	1031
42630	0.18	-1.27	0.82	1104.18	1952.53	1734.607	1031
42635	-0.26	-1.31	1.03	1104.68	1952.37	1734.611	1031
42640	-0.10	-1.09	0.86	1105.26	1953.58	1734.616	1031
42645	-0.47	-1.36	1.35	1105.04	1953.56	1734.621	1031
42650	0.01	-1.17	1.13	1105.90	1954.56	1734.626	1031
42655	-0.04	-1.51	0.90	1106.27	1955.83	1734.631	1031
42660	-0.18	-1.04	1.21	1106.10	1955.66	1734.638	1031
42665	-0.07	-0.71	0.81	1106.03	1955.54	1734.641	1031
42670	-0.46	-1.50	0.84	1106.25	1956.20	1734.647	1031
42675	-0.30	-0.92	0.93	1106.45	1955.23	1734.651	1031
42680	0.15	-1.44	1.02	1108.29	1958.61	1734.658	1031
42685	0.10	-0.92	0.94	1108.43	1958.14	1734.661	1031
42690	-0.06	-1.13	0.96	1108.47	1959.19	1734.666	1031
42695	-0.07	-1.55	1.03	1108.54	1959.60	1734.671	1031
42700	-0.01	-1.76	0.85	1110.59	1962.18	1734.678	1031
42705	-0.33	-1.21	1.17	1110.23	1960.62	1734.681	1031
42710	-0.48	-1.10	1.11	1110.18	1961.63	1734.687	1031
42715	0.08	-1.67	1.14	1110.31	1961.14	1734.691	1031
42720	-0.08	-1.41	1.05	1110.85	1963.63	1734.697	1031
42725	0.09	-0.77	0.90	1111.70	1963.61	1734.702	1031
42730	-0.18	-0.70	0.95	1111.50	1962.77	1734.707	1031
42735	-0.06	-1.29	0.95	1111.51	1963.59	1734.712	1031
42740	0.30	-1.15	0.80	1111.60	1962.05	1734.716	1031
42745	0.01	-1.24	1.03	1113.29	1964.36	1734.721	1031
42750	-0.15	-1.09	1.10	1113.47	1964.66	1734.726	1031
42755	-0.12	-1.01	1.28	1113.67	1964.45	1734.732	1031
42760	0.78	-1.69	0.76	1113.74	1965.55	1734.736	1031
42765	-0.22	-1.22	1.07	1113.67	1963.92	1734.742	1031
42770	-0.29	-1.11	0.85	1113.60	1961.42	1734.746	1031
42775	0.21	-1.21	1.07	1115.91	1966.06	1734.753	1031
42780	-0.20	-0.96	0.93	1115.97	1965.28	1734.756	1031
42785	0.15	-1.20	1.13	1116.71	1966.70	1734.761	1031
42790	-0.15	-1.28	0.87	1116.73	1966.78	1734.766	1031
42795	-0.21	-1.20	1.25	1117.69	1967.04	1734.773	1031
42800	-0.40	-1.32	1.13	1117.55	1967.83	1734.776	1031
42805	-0.07	-0.66	1.07	1117.64	1967.35	1734.781	1031
42810	0.23	-0.73	0.92	1117.35	1967.70	1734.786	1031
42815	0.03	-1.39	1.37	1119.30	1968.59	1734.793	1031
42820	-0.15	-0.74	1.12	1119.16	1969.23	1734.796	1031
42825	-0.39	-1.13	1.12	1119.45	1969.72	1734.802	1031
42830	0.11	-1.46	0.96	1119.26	1968.91	1734.806	1031
42835	-0.23	-1.48	1.11	1120.27	1970.80	1734.812	1031
42840	-0.15	-1.18	0.80	1120.46	1970.92	1734.817	1031
42845	0.16	-0.82	0.87	1120.70	1970.94	1734.822	1031
[truncated: 510 more rows]
