# Supplementary material for: Structural characterization of the saxitoxin-targeting APTSTX1 aptamer using optical tweezers and molecular dynamics simulations
Source: PLoS One. 2019 Nov 7;14(11):e0222468. doi: 10.1371/journal.pone.0222468 (PMC6837747; doi:10.1371/journal.pone.0222468)
Supplement: S1 File — Data repository, aptamer control condition and aptamer under SXT. (ZIP) [file pone.0222468.s005.zip › toxin/toxin/August/180815/1cA.txt]

#Begin Write:
CycleCount/n	X_force	Y_force	Z_force	A_dist-Y	B_dist-Y	time(sec)	Status
0	-12.09	-11.05	0.14	997.68	1837.17	2009.460	1
100	-12.33	-11.15	0.25	997.65	1837.39	2009.550	1
200	-12.16	-11.16	0.17	997.55	1837.26	2009.646	1
300	-11.77	-11.32	0.29	997.71	1837.17	2009.761	1
400	-12.25	-10.97	0.16	997.71	1837.54	2009.855	1
500	-11.72	-10.82	0.00	997.64	1837.33	2009.956	1
600	-11.89	-11.15	0.03	997.59	1837.42	2010.046	1
600	-12.27	-10.90	0.05	998.10	1837.38	2010.100	1
700	-12.48	-10.92	0.14	997.66	1837.33	2010.196	1
800	-12.54	-11.21	0.07	997.46	1837.49	2010.299	1
900	-12.54	-10.96	0.03	997.63	1837.62	2010.398	1
1000	-12.03	-10.99	-0.07	997.67	1837.34	2010.502	1
1100	-12.18	-11.10	0.07	997.83	1837.54	2010.591	1
1200	-12.81	-11.15	0.10	997.87	1837.20	2010.698	1
1300	-12.63	-11.42	0.23	997.90	1837.46	2010.794	1
1400	-12.63	-11.16	0.11	997.82	1837.25	2010.899	1
1500	-12.66	-11.24	0.17	997.69	1837.38	2011.000	1
1600	-12.07	-11.11	-0.02	997.97	1837.07	2011.094	1
1700	-12.29	-11.28	0.15	997.90	1837.20	2011.198	1
1800	-12.48	-11.01	0.01	997.46	1836.93	2011.303	1
1900	-12.55	-11.02	-0.08	998.19	1837.00	2011.403	1
2000	-12.68	-11.26	0.17	997.67	1837.32	2011.496	1
2100	-12.73	-11.34	0.25	997.23	1837.13	2011.604	1
2200	-11.84	-11.13	-0.08	997.70	1837.45	2011.699	1
2300	-12.02	-11.13	0.08	997.65	1837.81	2011.801	1
2400	-11.74	-11.27	-0.00	997.78	1837.49	2011.898	1
2500	-11.87	-11.29	0.08	997.70	1837.38	2011.993	1
2600	-12.35	-11.85	0.32	998.16	1837.93	2012.104	1
2700	-12.24	-10.83	-0.08	997.74	1837.40	2012.201	1
2800	-12.22	-10.87	-0.03	997.81	1837.62	2012.299	1
2900	-12.59	-11.16	0.03	997.85	1837.45	2012.401	1
3000	-12.38	-11.17	0.06	997.73	1837.56	2012.496	1
3100	-12.18	-11.14	0.08	998.26	1837.74	2012.603	1
3200	-12.42	-11.27	0.08	997.40	1837.86	2012.704	1
3300	-12.01	-10.73	-0.17	997.67	1837.67	2012.798	1
3400	-12.33	-10.93	-0.02	997.87	1837.56	2012.903	1
3500	-12.59	-10.89	-0.03	997.62	1837.75	2013.002	1
3600	-12.48	-10.99	-0.06	997.88	1837.74	2013.100	1
3755	-12.30	-10.62	-0.23	998.19	1837.52	2013.139	1
3760	-12.23	-11.16	0.01	998.08	1837.67	2013.142	1
3765	-12.12	-10.95	-0.07	997.97	1837.47	2013.147	1
3770	-12.03	-10.91	-0.08	997.98	1837.66	2013.152	1
3775	-12.10	-10.92	-0.10	997.97	1837.79	2013.157	1
3780	-11.99	-11.14	0.00	998.02	1837.60	2013.162	1
3785	-12.12	-11.20	0.07	997.87	1838.10	2013.167	1
3790	-11.77	-11.01	-0.03	997.96	1838.05	2013.172	1
3795	-11.99	-10.79	-0.19	997.87	1837.76	2013.177	1
3800	-12.40	-10.75	-0.11	997.82	1837.91	2013.182	1
3805	-12.19	-10.75	-0.07	997.93	1837.86	2013.187	1
3810	-12.08	-11.12	0.02	998.10	1837.94	2013.192	1
3815	-12.29	-10.91	-0.06	997.97	1837.98	2013.197	1
3820	-12.04	-10.99	-0.04	997.60	1837.79	2013.202	1
3825	-12.07	-11.03	0.01	997.88	1837.75	2013.207	1
3830	-12.41	-11.10	0.05	997.93	1837.83	2013.212	1
3835	-12.11	-11.12	0.03	997.70	1837.72	2013.217	1
3840	-12.13	-10.87	0.02	997.69	1837.77	2013.222	1
3845	-12.40	-10.84	0.06	997.63	1837.75	2013.227	1
3850	-12.24	-11.05	0.12	997.80	1838.04	2013.231	1
3855	-12.23	-10.73	-0.00	997.62	1837.54	2013.237	1
3860	-11.99	-10.73	-0.08	997.68	1837.93	2013.241	1
3865	-11.52	-10.88	-0.09	997.86	1837.96	2013.247	1
3870	-11.67	-10.79	-0.07	997.94	1837.56	2013.251	1
3875	-11.97	-10.73	-0.10	997.83	1837.99	2013.257	1
3880	-12.62	-10.59	-0.12	997.73	1837.66	2013.261	1
3885	-11.77	-10.94	-0.09	997.83	1837.77	2013.267	1
3890	-12.23	-10.88	-0.03	997.77	1837.88	2013.272	1
3895	-11.58	-11.10	-0.05	998.09	1837.98	2013.279	1
3900	-11.92	-10.71	-0.15	997.89	1837.75	2013.282	168
3905	-12.09	-11.12	0.07	998.13	1837.62	2013.287	1001
3910	-11.99	-10.99	0.02	998.07	1837.63	2013.292	1001
3915	-11.53	-11.25	0.08	998.04	1837.88	2013.298	1001
3920	-11.36	-10.59	-0.23	998.02	1837.60	2013.302	1001
3925	-12.12	-10.90	-0.09	998.13	1837.58	2013.307	1001
3930	-11.90	-11.01	-0.05	998.02	1837.59	2013.312	1001
3935	-11.89	-11.06	-0.02	997.94	1837.60	2013.317	1001
3940	-12.04	-11.22	0.05	997.89	1837.90	2013.322	1001
3945	-11.67	-10.82	-0.12	997.96	1837.44	2013.327	1001
3950	-12.11	-10.85	-0.12	997.76	1837.36	2013.332	1001
3955	-11.95	-11.15	0.02	997.93	1837.49	2013.337	1003
3960	-12.15	-10.72	-0.04	998.16	1836.57	2013.342	1031
3965	-12.21	-10.64	-0.15	997.83	1836.13	2013.347	1031
3970	-12.40	-10.85	-0.02	998.02	1834.98	2013.353	1031
3975	-12.75	-10.67	-0.01	998.04	1834.00	2013.357	1031
3980	-12.55	-10.66	-0.03	998.82	1834.52	2013.362	1031
3985	-12.55	-10.57	-0.12	998.53	1834.04	2013.366	1031
3990	-13.24	-10.84	0.05	1000.09	1834.72	2013.373	1031
3995	-12.82	-11.00	0.04	1000.28	1834.73	2013.377	1031
4000	-12.75	-10.71	-0.03	1000.08	1834.41	2013.382	1031
4005	-12.91	-10.89	0.15	1000.12	1833.67	2013.386	1031
4010	-12.66	-11.21	0.12	1001.08	1835.05	2013.394	1031
4015	-12.78	-11.10	0.08	1001.54	1835.02	2013.397	1031
4020	-12.93	-11.19	0.05	1001.36	1834.48	2013.404	1031
4025	-13.38	-11.06	0.14	1001.75	1834.23	2013.407	1031
4030	-13.10	-11.18	0.16	1002.39	1834.87	2013.413	1031
4035	-12.70	-11.19	0.10	1003.02	1835.12	2013.417	1031
4040	-12.98	-11.23	0.04	1003.51	1835.77	2013.422	1031
4045	-12.84	-11.48	0.10	1003.80	1836.01	2013.427	1031
4050	-13.16	-11.57	0.20	1003.57	1836.24	2013.432	1031
4055	-12.89	-11.41	0.13	1003.88	1835.44	2013.437	1031
4060	-12.86	-11.22	0.04	1004.42	1835.93	2013.442	1031
4065	-13.24	-11.35	0.04	1005.46	1836.71	2013.447	1031
4070	-13.26	-11.67	0.12	1005.55	1836.92	2013.452	1031
4075	-13.31	-11.73	0.26	1005.45	1836.89	2013.458	1031
4080	-13.33	-11.68	0.23	1005.35	1836.75	2013.462	1031
4085	-12.83	-11.50	0.04	1005.42	1836.60	2013.468	1031
4090	-13.51	-12.00	0.33	1005.27	1836.98	2013.472	1031
4095	-13.61	-12.08	0.27	1007.41	1838.45	2013.477	1031
4100	-13.33	-12.02	0.20	1007.47	1838.67	2013.481	1031
4105	-12.98	-12.20	0.20	1008.31	1839.32	2013.489	1031
4110	-13.24	-12.03	0.20	1008.43	1839.25	2013.492	1031
4115	-13.14	-12.06	0.26	1008.26	1839.34	2013.497	1031
4120	-13.34	-12.07	0.27	1008.22	1838.92	2013.501	1031
4125	-12.80	-12.32	0.23	1009.84	1840.50	2013.509	1031
4130	-13.11	-12.25	0.22	1010.11	1840.42	2013.511	1031
4135	-12.62	-12.01	-0.06	1009.93	1840.29	2013.519	1031
4140	-12.68	-11.98	0.08	1009.84	1840.46	2013.522	1031
4145	-13.10	-12.68	0.36	1010.98	1841.17	2013.528	1031
4150	-13.31	-12.57	0.35	1011.01	1841.57	2013.532	1031
4155	-13.30	-12.36	0.23	1011.74	1842.05	2013.537	1031
4160	-12.71	-12.59	0.24	1011.94	1841.99	2013.542	1031
4165	-12.98	-12.54	0.26	1012.09	1841.93	2013.547	1031
4170	-13.08	-12.77	0.38	1012.25	1842.41	2013.552	1031
4175	-12.98	-12.84	0.37	1012.82	1842.83	2013.557	1031
4180	-13.18	-12.96	0.34	1013.53	1843.37	2013.562	1031
4185	-13.41	-12.94	0.35	1013.80	1843.82	2013.567	1031
4190	-13.47	-12.95	0.33	1014.13	1843.60	2013.573	1031
4195	-13.42	-13.23	0.42	1014.20	1843.57	2013.576	1031
4200	-13.26	-12.51	0.18	1014.20	1843.71	2013.583	1031
4205	-13.49	-12.44	0.20	1014.38	1843.63	2013.586	1031
4210	-13.57	-13.05	0.46	1014.90	1843.33	2013.592	1031
4215	-14.04	-13.40	0.64	1015.31	1843.33	2013.597	1031
4220	-13.33	-13.49	0.51	1016.40	1843.80	2013.602	1031
4225	-13.44	-13.32	0.44	1015.98	1844.11	2013.606	1031
4230	-12.69	-13.16	0.37	1016.12	1844.34	2013.614	1031
4235	-13.62	-13.30	0.48	1016.24	1844.00	2013.617	1031
4240	-13.50	-13.08	0.30	1016.15	1844.04	2013.622	1031
4245	-13.41	-13.22	0.45	1016.43	1843.70	2013.627	1031
4250	-13.35	-13.49	0.42	1017.78	1845.44	2013.633	1031
4255	-13.56	-13.86	0.52	1018.57	1845.95	2013.637	1031
4260	-13.96	-14.00	0.65	1018.76	1846.32	2013.642	1031
4265	-13.43	-13.59	0.37	1018.78	1846.37	2013.647	1031
4270	-13.44	-13.51	0.38	1018.84	1846.29	2013.653	1031
4275	-13.62	-13.65	0.46	1018.60	1846.09	2013.657	1031
4280	-13.38	-13.84	0.42	1019.55	1846.98	2013.662	1031
4285	-13.44	-14.27	0.49	1020.92	1848.66	2013.667	1031
4290	-13.90	-14.31	0.51	1021.08	1848.56	2013.672	1031
4295	-13.87	-14.12	0.46	1021.06	1848.90	2013.678	1031
4300	-14.07	-14.18	0.51	1021.17	1848.46	2013.682	1031
4305	-13.70	-13.78	0.34	1021.21	1848.72	2013.687	1031
4310	-13.89	-13.50	0.23	1021.26	1848.57	2013.691	1031
4315	-13.61	-13.88	0.34	1022.89	1848.93	2013.697	1031
4320	-13.37	-14.10	0.38	1023.03	1849.10	2013.702	1031
4325	-13.64	-14.06	0.43	1023.18	1849.30	2013.707	1031
4330	-13.68	-13.92	0.39	1023.27	1849.33	2013.711	1031
4335	-13.84	-14.63	0.62	1023.10	1849.31	2013.718	1031
4340	-13.62	-14.31	0.43	1023.18	1849.83	2013.721	1031
4345	-13.88	-14.13	0.46	1023.09	1849.40	2013.727	1031
4350	-13.95	-14.02	0.42	1023.29	1849.74	2013.731	1031
4355	-13.60	-14.25	0.32	1025.86	1852.16	2013.737	1031
4360	-13.80	-14.50	0.38	1025.83	1853.00	2013.742	1031
4365	-13.92	-14.90	0.50	1026.11	1852.75	2013.749	1031
4370	-13.84	-15.20	0.65	1026.15	1852.85	2013.751	1031
4375	-13.47	-14.62	0.40	1025.74	1852.79	2013.757	1031
4380	-13.95	-14.78	0.53	1026.05	1852.58	2013.762	1031
4385	-13.89	-15.04	0.57	1027.65	1854.53	2013.768	1031
4390	-14.10	-15.36	0.64	1028.23	1855.17	2013.772	1031
4395	-14.18	-15.32	0.59	1028.22	1855.15	2013.777	1031
4400	-14.13	-15.17	0.60	1028.45	1855.30	2013.782	1031
4405	-13.89	-15.16	0.54	1028.54	1855.38	2013.787	1031
4410	-13.46	-15.41	0.55	1028.64	1855.44	2013.792	1031
4415	-14.04	-14.85	0.32	1029.32	1856.46	2013.797	1031
4420	-13.17	-15.52	0.46	1030.73	1857.72	2013.803	1031
4425	-13.99	-15.55	0.57	1030.93	1857.77	2013.807	1031
4430	-13.97	-15.24	0.36	1030.89	1858.03	2013.812	1031
4435	-14.23	-15.33	0.42	1031.06	1858.20	2013.816	1031
4440	-14.13	-15.11	0.34	1031.04	1858.07	2013.822	1031
4445	-13.73	-15.52	0.46	1031.33	1858.29	2013.826	1031
4450	-13.75	-15.05	0.22	1032.12	1859.70	2013.832	1031
4455	-13.50	-15.27	0.31	1032.34	1859.69	2013.836	1031
4460	-13.09	-15.70	0.44	1032.21	1859.99	2013.842	1031
4465	-13.74	-15.17	0.28	1032.20	1859.86	2013.846	1031
4470	-13.35	-14.85	0.15	1032.54	1860.24	2013.853	1031
4475	-13.22	-15.43	0.34	1032.27	1859.80	2013.856	1031
4480	-13.64	-15.13	0.27	1032.24	1860.01	2013.862	1031
4485	-13.51	-15.97	0.53	1032.24	1860.25	2013.867	1031
4490	-13.91	-15.87	0.41	1035.09	1862.88	2013.872	1031
4495	-14.10	-15.82	0.30	1036.01	1863.97	2013.877	1031
4500	-13.45	-16.11	0.33	1036.15	1864.31	2013.884	1031
4505	-13.57	-15.72	0.19	1036.11	1863.95	2013.887	1031
4510	-13.29	-15.90	0.26	1036.35	1864.10	2013.893	1031
4515	-13.82	-15.40	0.20	1036.20	1863.89	2013.897	1031
4520	-14.28	-16.20	0.46	1037.11	1864.07	2013.902	1031
4525	-13.60	-16.13	0.37	1038.19	1864.28	2013.907	1031
4530	-14.07	-16.56	0.62	1038.40	1864.46	2013.912	1031
4535	-13.69	-16.04	0.44	1038.39	1864.26	2013.917	1031
4540	-13.88	-16.34	0.51	1038.61	1864.35	2013.922	1031
4545	-13.36	-16.64	0.54	1038.70	1864.25	2013.927	1031
4550	-13.84	-16.67	0.47	1039.43	1865.50	2013.932	1031
4555	-13.50	-16.75	0.43	1040.61	1866.58	2013.937	1031
4560	-14.05	-16.68	0.49	1040.78	1867.27	2013.942	1031
4565	-14.30	-16.50	0.50	1040.66	1867.10	2013.948	1031
4570	-13.57	-16.36	0.37	1040.81	1866.89	2013.952	1031
4575	-13.75	-16.39	0.40	1040.66	1867.20	2013.957	1031
4580	-14.09	-16.81	0.56	1040.92	1867.31	2013.962	1031
4585	-13.90	-17.32	0.55	1042.85	1870.05	2013.967	1031
4590	-14.09	-17.53	0.58	1043.15	1870.26	2013.971	1031
4595	-14.35	-16.48	0.28	1043.01	1870.53	2013.978	1031
4600	-13.89	-16.65	0.29	1043.05	1870.25	2013.981	1031
4605	-14.24	-16.83	0.39	1043.28	1870.29	2013.987	1031
4610	-14.24	-17.05	0.45	1043.37	1870.12	2013.991	1031
4615	-14.16	-17.92	0.68	1045.25	1872.30	2013.997	1031
4620	-13.66	-17.28	0.40	1045.25	1872.72	2014.001	1031
4625	-14.40	-17.25	0.43	1045.16	1872.69	2014.008	1031
4630	-14.40	-17.63	0.59	1045.41	1872.60	2014.012	1031
4635	-14.14	-17.73	0.62	1045.29	1872.70	2014.017	1031
4640	-14.37	-17.21	0.42	1045.42	1872.64	2014.022	1031
4645	-13.85	-17.70	0.44	1047.18	1874.37	2014.028	1031
4650	-14.11	-17.62	0.39	1047.79	1874.88	2014.032	1031
4655	-14.59	-17.64	0.49	1047.88	1875.02	2014.037	1031
4660	-14.06	-17.77	0.48	1047.62	1875.03	2014.042	1031
4665	-14.00	-18.23	0.70	1048.00	1874.60	2014.047	1031
4670	-14.73	-17.39	0.39	1047.80	1875.07	2014.052	1031
4675	-14.71	-17.82	0.57	1047.71	1875.02	2014.057	1031
4680	-14.96	-17.98	0.66	1047.92	1874.39	2014.062	1031
4685	-14.62	-18.01	0.60	1049.12	1875.91	2014.067	1031
4690	-14.53	-17.59	0.32	1050.97	1877.71	2014.072	1031
4695	-14.36	-18.17	0.48	1051.00	1877.90	2014.076	1031
4700	-13.79	-17.81	0.25	1050.75	1877.66	2014.083	1031
4705	-13.90	-17.93	0.34	1050.93	1877.94	2014.087	1031
4710	-14.05	-17.67	0.19	1050.91	1878.32	2014.092	1031
4715	-14.19	-17.70	0.29	1051.29	1878.19	2014.097	1031
4720	-13.86	-17.73	0.27	1053.18	1878.40	2014.102	1031
4725	-13.83	-17.90	0.35	1053.16	1878.52	2014.107	1031
4730	-14.67	-18.40	0.53	1053.52	1878.96	2014.114	1031
4735	-14.61	-17.99	0.39	1053.37	1878.50	2014.116	1031
4740	-13.94	-18.12	0.37	1053.48	1879.12	2014.122	1031
4745	-13.81	-18.52	0.49	1053.41	1879.24	2014.126	1031
4750	-13.98	-19.07	0.59	1055.37	1881.26	2014.132	1031
4755	-14.19	-18.58	0.44	1056.00	1881.81	2014.136	1031
4760	-14.17	-18.95	0.58	1055.98	1881.88	2014.144	1031
4765	-14.29	-18.09	0.30	1055.53	1881.40	2014.147	1031
4770	-14.08	-18.62	0.47	1055.55	1881.72	2014.153	1031
4775	-14.25	-18.23	0.32	1055.60	1881.23	2014.157	1031
4780	-14.24	-18.80	0.47	1056.81	1883.03	2014.162	1031
4785	-13.81	-18.85	0.44	1057.97	1883.94	2014.167	1031
4790	-14.69	-18.43	0.32	1057.74	1883.66	2014.172	1031
4795	-14.35	-19.13	0.61	1057.95	1883.87	2014.177	1031
4800	-14.16	-18.76	0.39	1057.98	1883.81	2014.182	1031
4805	-14.60	-18.44	0.37	1058.05	1883.98	2014.187	1031
4810	-14.42	-18.41	0.34	1058.22	1884.38	2014.192	1031
4815	-14.37	-18.34	0.24	1058.07	1884.33	2014.197	1031
4820	-14.27	-18.62	0.33	1059.04	1885.26	2014.202	1031
4825	-14.96	-18.93	0.36	1061.05	1887.26	2014.207	1031
4830	-14.68	-18.76	0.33	1061.15	1887.35	2014.212	1031
4835	-14.84	-18.71	0.34	1061.01	1887.37	2014.218	1031
4840	-14.57	-18.82	0.32	1061.17	1887.75	2014.222	1031
4845	-14.72	-18.26	0.06	1060.96	1887.57	2014.227	1031
4850	-14.48	-19.46	0.46	1061.53	1887.65	2014.232	1031
4855	-14.26	-18.76	0.15	1063.25	1887.81	2014.237	1031
4860	-13.61	-19.44	0.41	1062.97	1888.23	2014.242	1031
4865	-14.45	-19.56	0.53	1063.34	1887.98	2014.248	1031
4870	-14.69	-19.38	0.47	1063.42	1888.17	2014.251	1031
4875	-14.79	-18.96	0.30	1062.82	1888.27	2014.257	1031
4880	-14.61	-19.57	0.53	1063.43	1888.50	2014.261	1031
4885	-14.30	-19.83	0.48	1065.18	1890.61	2014.267	1031
4890	-14.69	-19.67	0.44	1065.39	1890.97	2014.272	1031
4895	-15.30	-19.14	0.28	1065.34	1891.34	2014.279	1031
4900	-14.42	-20.01	0.46	1065.42	1891.37	2014.282	1031
4905	-14.26	-19.40	0.28	1065.68	1891.26	2014.288	1031
4910	-14.02	-19.87	0.43	1065.70	1891.04	2014.292	1031
4915	-14.38	-19.70	0.35	1067.02	1892.58	2014.297	1031
4920	-14.84	-19.10	0.04	1067.56	1893.71	2014.302	1031
4925	-14.71	-19.98	0.36	1067.80	1893.64	2014.307	1031
4930	-14.99	-19.89	0.42	1067.90	1893.74	2014.312	1031
4935	-15.32	-19.66	0.35	1067.84	1894.20	2014.317	1031
4940	-14.66	-19.97	0.36	1067.83	1894.30	2014.322	1031
4945	-14.58	-20.08	0.29	1068.69	1894.73	2014.327	1031
4950	-14.67	-19.98	0.23	1070.26	1896.73	2014.332	1031
4955	-14.21	-19.91	0.18	1070.05	1896.89	2014.337	1031
4960	-14.73	-19.54	0.07	1070.06	1897.02	2014.342	1031
4965	-14.94	-19.63	0.10	1070.11	1897.44	2014.347	1031
4970	-14.41	-20.19	0.32	1070.18	1896.99	2014.352	1031
4975	-14.73	-20.00	0.24	1070.03	1897.57	2014.357	1031
4980	-14.98	-20.67	0.49	1070.13	1897.29	2014.362	1031
4985	-14.67	-20.21	0.21	1070.38	1897.31	2014.367	1031
4990	-14.64	-20.89	0.50	1072.94	1897.35	2014.372	1031
4995	-14.73	-20.65	0.38	1072.93	1897.29	2014.376	1031
5000	-14.92	-20.94	0.52	1073.24	1897.61	2014.383	1031
5005	-14.40	-21.32	0.56	1073.40	1897.83	2014.386	1031
5010	-14.68	-20.64	0.29	1073.48	1898.00	2014.392	1031
5015	-14.37	-20.38	0.20	1073.48	1898.50	2014.396	1031
5020	-14.50	-21.28	0.53	1075.11	1900.15	2014.402	1031
5025	-14.64	-20.48	0.16	1075.42	1900.26	2014.407	1031
5030	-15.00	-19.92	-0.09	1075.69	1900.42	2014.414	1031
5035	-14.37	-20.82	0.28	1075.69	1900.60	2014.417	1031
5040	-14.76	-20.55	0.15	1075.68	1901.30	2014.422	1031
5045	-14.94	-20.36	0.10	1075.51	1901.43	2014.427	1031
5050	-14.84	-21.39	0.39	1077.06	1903.04	2014.432	1031
5055	-14.88	-21.60	0.42	1077.90	1903.90	2014.437	1031
5060	-14.73	-21.38	0.34	1077.75	1904.09	2014.442	1031
5065	-14.75	-20.92	0.13	1077.96	1904.23	2014.447	1031
5070	-14.94	-21.66	0.47	1078.12	1904.41	2014.452	1030
5075	-14.95	-21.25	0.29	1078.24	1904.06	2014.457	1030
5080	-14.72	-20.99	0.16	1077.18	1903.63	2014.462	1030
5085	-14.80	-20.70	0.16	1075.81	1902.35	2014.467	1030
5090	-14.74	-20.92	0.24	1075.90	1902.48	2014.472	1030
5095	-14.86	-20.62	0.12	1075.79	1902.49	2014.477	1030
5100	-14.71	-21.35	0.46	1075.72	1902.47	2014.482	1030
5105	-14.88	-21.12	0.32	1075.70	1902.05	2014.487	1030
5110	-14.71	-21.12	0.32	1075.57	1902.07	2014.492	1030
5115	-14.88	-20.73	0.21	1075.60	1902.22	2014.497	1030
5120	-14.54	-20.61	0.13	1075.56	1902.47	2014.502	1030
5125	-14.78	-20.72	0.13	1073.80	1902.50	2014.507	1030
5130	-14.47	-21.39	0.36	1073.70	1902.30	2014.511	1030
5135	-14.89	-20.96	0.27	1073.72	1902.51	2014.517	1030
5140	-15.35	-20.45	0.14	1073.90	1902.15	2014.521	1030
5145	-14.62	-20.86	0.21	1074.01	1902.21	2014.527	1030
5150	-15.08	-20.61	0.17	1073.98	1901.92	2014.531	1030
5155	-14.95	-20.75	0.26	1073.55	1901.44	2014.537	1030
5160	-14.89	-20.52	0.15	1073.63	1901.46	2014.542	1030
5165	-14.24	-21.48	0.36	1073.59	1902.06	2014.549	1030
5170	-14.85	-20.53	0.16	1073.41	1901.50	2014.552	1030
5175	-14.73	-20.49	0.12	1073.53	1901.41	2014.557	1030
5180	-15.10	-20.19	0.07	1073.49	1901.28	2014.562	1030
5185	-14.96	-20.31	0.27	1070.91	1898.69	2014.567	1030
5190	-15.11	-19.84	0.23	1069.08	1896.64	2014.572	1030
5195	-14.88	-19.37	0.05	1069.01	1896.38	2014.577	1030
5200	-14.50	-20.36	0.39	1069.18	1896.42	2014.582	1030
5205	-15.14	-20.04	0.30	1068.83	1896.27	2014.587	1030
5210	-14.49	-20.07	0.25	1069.07	1896.17	2014.592	1030
5215	-14.41	-19.67	0.11	1068.17	1895.47	2014.597	1030
5220	-14.36	-19.52	0.14	1066.77	1894.06	2014.602	1030
5225	-14.56	-19.67	0.25	1066.68	1893.97	2014.607	1030
5230	-14.94	-19.16	0.06	1066.81	1894.05	2014.612	1030
5235	-14.98	-19.18	0.13	1066.74	1893.64	2014.617	1030
5240	-14.08	-19.92	0.28	1066.70	1893.93	2014.622	1030
5245	-14.11	-19.52	0.15	1066.28	1893.82	2014.627	1030
5250	-14.13	-19.82	0.20	1064.78	1894.14	2014.632	1030
5255	-14.75	-19.72	0.28	1064.66	1894.16	2014.636	1030
5260	-14.72	-19.01	0.00	1064.59	1893.60	2014.643	1030
5265	-14.43	-19.76	0.27	1064.56	1893.66	2014.646	1030
5270	-14.79	-19.26	0.16	1064.71	1893.42	2014.652	1030
5275	-14.64	-19.85	0.36	1064.74	1893.24	2014.657	1030
5280	-14.67	-19.43	0.31	1062.60	1891.22	2014.662	1030
5285	-14.84	-19.35	0.33	1062.41	1890.81	2014.666	1030
5290	-14.40	-19.76	0.45	1062.34	1890.46	2014.672	1030
5295	-14.77	-19.12	0.26	1062.58	1890.73	2014.677	1030
5300	-14.76	-19.45	0.39	1062.63	1890.13	2014.684	1030
5305	-14.92	-18.97	0.22	1062.42	1890.77	2014.687	1030
5310	-14.81	-19.60	0.43	1062.58	1890.85	2014.692	1030
5315	-14.67	-19.63	0.41	1062.48	1890.75	2014.697	1030
5320	-14.68	-19.07	0.28	1060.13	1888.35	2014.702	1030
5325	-14.11	-19.13	0.33	1059.47	1887.60	2014.707	1030
5330	-14.20	-18.84	0.23	1059.37	1887.23	2014.712	1030
5335	-14.48	-18.60	0.14	1059.51	1887.32	2014.717	1030
5340	-14.53	-19.21	0.43	1059.47	1886.87	2014.723	1030
5345	-14.31	-18.63	0.21	1059.41	1886.85	2014.727	1030
5350	-14.42	-18.44	0.12	1058.54	1886.40	2014.732	1030
5355	-14.71	-18.70	0.34	1057.38	1885.24	2014.737	1030
5360	-14.56	-18.71	0.27	1057.30	1885.23	2014.742	1030
5365	-14.11	-18.86	0.31	1057.32	1885.05	2014.747	1030
5370	-13.91	-19.07	0.33	1057.30	1884.98	2014.751	1030
5375	-14.59	-18.84	0.33	1057.26	1885.11	2014.757	1030
5380	-14.81	-18.52	0.29	1057.06	1885.04	2014.761	1030
5385	-14.48	-18.28	0.11	1055.20	1884.71	2014.767	1030
5390	-14.55	-18.68	0.27	1055.08	1884.67	2014.772	1030
5395	-14.54	-18.05	0.11	1054.80	1884.33	2014.778	1030
5400	-14.23	-18.20	0.14	1055.03	1883.98	2014.781	1030
5405	-14.14	-18.54	0.25	1054.81	1884.29	2014.787	1030
5410	-13.81	-18.11	0.08	1055.10	1883.70	2014.792	1030
5415	-14.32	-18.14	0.23	1053.40	1882.54	2014.797	1030
5420	-13.95	-18.51	0.38	1052.58	1881.79	2014.802	1030
5425	-14.30	-18.28	0.36	1052.38	1881.64	2014.807	1030
5430	-13.99	-18.07	0.21	1052.62	1881.05	2014.812	1030
5435	-13.78	-18.45	0.28	1052.57	1881.35	2014.818	1030
5440	-13.83	-18.24	0.27	1052.45	1881.22	2014.822	1030
5445	-14.18	-18.18	0.30	1052.41	1881.05	2014.827	1030
5450	-13.97	-17.92	0.11	1052.53	1881.15	2014.832	1030
5455	-13.72	-18.19	0.37	1050.17	1878.68	2014.837	1030
5460	-13.73	-17.89	0.30	1049.52	1878.10	2014.842	1030
5465	-13.98	-17.67	0.31	1049.47	1877.96	2014.847	1030
5470	-13.97	-18.00	0.38	1049.50	1877.92	2014.852	1030
5475	-14.16	-17.76	0.25	1049.43	1877.96	2014.858	1030
5480	-13.90	-17.99	0.36	1049.48	1877.57	2014.862	1030
5485	-13.60	-16.91	0.02	1048.70	1876.78	2014.867	1030
5490	-13.54	-17.25	0.22	1047.52	1875.33	2014.872	1030
5495	-13.80	-17.18	0.14	1047.44	1875.57	2014.877	1030
5500	-13.82	-17.46	0.31	1047.31	1875.20	2014.882	1030
5505	-13.81	-17.51	0.32	1047.21	1875.29	2014.887	1030
5510	-13.16	-17.63	0.30	1047.42	1875.35	2014.892	1030
5515	-13.15	-17.69	0.29	1047.10	1875.45	2014.896	1030
5520	-13.56	-16.91	0.03	1045.22	1875.33	2014.902	1030
5525	-13.84	-17.05	0.12	1045.23	1875.30	2014.906	1030
5530	-14.17	-17.31	0.29	1045.26	1874.68	2014.913	1030
5535	-13.98	-17.62	0.38	1045.07	1874.55	2014.916	1030
5540	-13.93	-17.62	0.45	1045.14	1874.57	2014.922	1030
5545	-13.66	-17.71	0.52	1045.03	1874.51	2014.927	1030
5550	-13.95	-17.01	0.34	1043.04	1872.83	2014.932	1030
5555	-14.22	-17.08	0.37	1042.78	1872.31	2014.937	1030
5560	-13.63	-17.46	0.48	1042.76	1871.64	2014.944	1030
5565	-14.18	-17.17	0.38	1042.55	1871.87	2014.947	1030
5570	-14.12	-17.68	0.57	1042.52	1871.86	2014.953	1030
5575	-14.09	-17.19	0.41	1042.48	1871.61	2014.957	1030
5580	-13.77	-17.01	0.48	1041.24	1869.63	2014.963	1030
5585	-13.50	-16.99	0.48	1040.43	1868.88	2014.967	1030
5590	-13.86	-17.21	0.60	1040.23	1868.95	2014.972	1030
5595	-13.96	-16.50	0.33	1040.44	1868.32	2014.977	1030
5600	-13.79	-17.04	0.52	1040.53	1868.41	2014.982	1030
5605	-13.67	-17.30	0.65	1040.43	1868.20	2014.987	1030
5610	-13.91	-16.92	0.49	1040.56	1867.74	2014.992	1030
5615	-13.97	-16.52	0.38	1040.37	1867.98	2014.997	1030
5620	-13.99	-16.26	0.39	1039.41	1866.95	2015.002	1030
5625	-13.93	-16.46	0.52	1037.80	1864.73	2015.007	1030
5630	-14.14	-15.96	0.35	1037.65	1864.54	2015.011	1030
5635	-13.57	-16.40	0.40	1037.79	1864.71	2015.018	1030
5640	-13.86	-16.07	0.34	1037.73	1864.40	2015.021	1030
5645	-13.71	-16.00	0.33	1037.52	1864.66	2015.027	1030
5650	-13.97	-16.15	0.38	1037.48	1864.81	2015.031	1030
5655	-13.97	-15.76	0.32	1035.89	1862.58	2015.037	1030
5660	-13.97	-15.99	0.44	1035.23	1862.23	2015.041	1030
5665	-14.08	-16.53	0.62	1035.16	1862.44	2015.048	1030
5670	-13.68	-15.71	0.28	1035.18	1862.51	2015.052	1030
5675	-13.83	-16.22	0.48	1035.38	1862.78	2015.057	1030
5680	-13.77	-16.24	0.44	1035.51	1862.22	2015.062	1030
5685	-13.50	-15.69	0.41	1033.52	1860.36	2015.068	1030
5690	-13.38	-15.83	0.42	1032.90	1859.95	2015.072	1030
5695	-13.50	-15.55	0.26	1032.66	1859.64	2015.077	1030
5700	-13.62	-15.78	0.44	1032.85	1859.90	2015.082	1030
5705	-13.76	-15.42	0.33	1032.86	1859.51	2015.087	1030
5710	-13.89	-15.55	0.40	1032.97	1859.87	2015.092	1030
5715	-13.70	-15.36	0.34	1032.01	1858.77	2015.097	1030
5720	-13.43	-15.55	0.45	1030.90	1857.71	2015.102	1030
5725	-13.34	-14.98	0.20	1030.87	1857.83	2015.107	1030
5730	-13.40	-15.11	0.31	1030.89	1857.41	2015.112	1030
5735	-13.10	-15.52	0.40	1030.85	1857.79	2015.117	1030
5740	-13.18	-15.20	0.31	1030.73	1857.78	2015.122	1030
5745	-12.79	-15.36	0.33	1030.57	1857.38	2015.127	1030
5750	-13.15	-15.35	0.42	1028.61	1857.63	2015.132	1030
5755	-13.27	-15.47	0.41	1028.79	1857.32	2015.136	1030
5760	-13.32	-14.70	0.15	1028.56	1856.88	2015.143	1030
5765	-12.86	-15.35	0.37	1028.24	1857.30	2015.146	1030
5770	-12.91	-15.36	0.38	1028.61	1857.52	2015.152	1030
5775	-12.75	-14.90	0.21	1028.56	1857.09	2015.156	1030
5780	-12.97	-14.72	0.19	1028.27	1856.74	2015.163	1030
5785	-12.82	-14.98	0.29	1028.42	1857.10	2015.166	1030
5790	-12.89	-15.25	0.40	1026.44	1856.64	2015.172	1030
5795	-12.84	-15.07	0.35	1026.23	1856.47	2015.177	1030
5800	-12.56	-14.93	0.23	1025.88	1856.54	2015.182	1030
5805	-12.85	-14.64	0.16	1026.12	1856.38	2015.187	1030
5810	-12.61	-14.70	0.17	1026.04	1856.21	2015.192	1030
5815	-12.71	-14.56	0.17	1026.15	1856.20	2015.197	1030
5820	-12.56	-15.03	0.35	1025.01	1855.04	2015.203	1030
5825	-12.74	-14.36	0.18	1024.81	1854.08	2015.207	1030
5830	-12.47	-15.06	0.37	1024.21	1854.44	2015.214	1030
5835	-12.73	-14.66	0.28	1024.90	1854.28	2015.217	1030
5840	-12.59	-15.10	0.43	1024.64	1853.64	2015.222	1030
5845	-13.05	-14.94	0.46	1024.66	1853.98	2015.227	1030
5850	-12.77	-14.74	0.42	1023.41	1852.48	2015.232	1030
5855	-12.77	-14.32	0.41	1021.42	1849.60	2015.237	1030
5860	-12.61	-14.11	0.41	1021.33	1849.78	2015.242	1030
5865	-12.78	-14.19	0.41	1021.24	1849.40	2015.247	1030
5870	-12.85	-14.04	0.32	1021.27	1849.45	2015.251	1030
5875	-12.95	-13.55	0.17	1021.20	1849.22	2015.257	1030
5880	-12.89	-14.42	0.49	1020.71	1849.55	2015.261	1030
5885	-12.83	-13.87	0.29	1018.86	1848.89	2015.267	1030
5890	-12.85	-14.43	0.51	1018.60	1848.77	2015.271	1030
5895	-13.12	-14.09	0.44	1018.97	1848.61	2015.278	1030
5900	-12.86	-13.98	0.35	1018.74	1848.47	2015.281	1030
5905	-12.90	-13.69	0.17	1019.02	1848.20	2015.287	1030
5910	-12.59	-13.59	0.18	1019.19	1848.01	2015.291	1030
5915	-12.86	-13.16	0.15	1017.15	1846.12	2015.297	1030
5920	-12.74	-13.10	0.17	1016.74	1845.81	2015.302	1030
5925	-12.80	-13.12	0.16	1016.93	1845.64	2015.309	1030
5930	-12.93	-13.08	0.18	1016.66	1845.43	2015.312	1030
5935	-12.56	-13.37	0.29	1016.73	1846.06	2015.317	1030
5940	-12.76	-13.08	0.16	1016.31	1845.38	2015.322	1030
5945	-12.43	-12.92	0.12	1014.87	1844.02	2015.328	1030
5950	-12.47	-12.59	0.11	1014.47	1843.29	2015.332	1030
5955	-12.82	-12.55	0.12	1014.48	1843.24	2015.337	1030
5960	-12.81	-12.88	0.24	1014.25	1843.24	2015.342	1030
5965	-12.67	-12.87	0.24	1014.56	1843.04	2015.347	1030
5970	-12.77	-13.44	0.44	1014.35	1842.63	2015.352	1030
5975	-12.86	-13.04	0.28	1014.28	1843.16	2015.357	1030
5980	-12.87	-12.99	0.26	1014.33	1843.11	2015.362	1030
5985	-12.83	-12.65	0.19	1013.25	1842.07	2015.367	1030
5990	-13.02	-12.40	0.20	1011.11	1839.90	2015.372	1030
5995	-12.85	-12.92	0.36	1010.92	1839.55	2015.376	1030
6000	-12.99	-12.46	0.25	1011.23	1839.64	2015.383	1030
6005	-13.15	-12.78	0.39	1010.80	1839.61	2015.386	1030
6010	-12.89	-12.49	0.26	1010.90	1839.47	2015.392	1030
6015	-12.89	-12.53	0.28	1010.59	1839.26	2015.396	1030
6020	-13.35	-11.64	0.06	1008.87	1837.55	2015.402	1030
6025	-12.86	-11.98	0.19	1008.45	1837.02	2015.406	1030
6030	-12.59	-12.44	0.34	1008.61	1837.24	2015.413	1030
6035	-12.86	-12.17	0.30	1008.57	1837.00	2015.416	1030
6040	-12.88	-11.94	0.21	1008.48	1836.93	2015.422	1030
6045	-12.67	-12.37	0.35	1008.56	1836.72	2015.427	1030
6050	-12.54	-11.94	0.30	1006.92	1835.20	2015.432	1030
6055	-12.79	-11.73	0.26	1006.78	1834.60	2015.437	1030
6060	-12.65	-11.75	0.24	1006.44	1834.51	2015.444	1030
6065	-12.51	-11.62	0.22	1006.65	1834.60	2015.447	1030
6070	-12.85	-12.02	0.42	1006.36	1834.92	2015.452	1030
6075	-12.90	-11.76	0.30	1006.51	1834.62	2015.457	1030
6080	-12.79	-11.22	0.22	1005.28	1833.51	2015.462	1030
6085	-12.36	-11.08	0.14	1004.39	1832.62	2015.467	1030
6090	-12.54	-11.06	0.12	1004.34	1832.68	2015.472	1030
6095	-12.41	-10.95	0.04	1004.34	1832.67	2015.477	1030
6100	-12.80	-11.16	0.12	1004.46	1832.85	2015.482	1030
6105	-12.75	-10.98	0.11	1004.42	1832.48	2015.487	1030
6110	-12.62	-11.12	0.15	1004.07	1832.19	2015.492	1030
6115	-12.98	-10.92	0.11	1002.30	1832.46	2015.497	1030
6120	-12.69	-10.99	0.13	1001.99	1832.47	2015.502	1030
6125	-12.68	-10.89	0.08	1002.03	1832.37	2015.507	1030
6130	-13.10	-11.02	0.19	1002.00	1832.25	2015.511	1030
6135	-12.75	-10.76	0.04	1001.67	1832.11	2015.518	1030
6140	-12.95	-10.76	0.07	1001.88	1832.47	2015.521	1030
6145	-13.06	-10.88	0.05	1002.02	1832.47	2015.527	1030
6150	-13.25	-10.97	0.05	1001.88	1832.48	2015.532	1030
6155	-12.94	-10.33	-0.05	999.36	1829.78	2015.537	1030
6160	-12.60	-10.16	-0.08	999.32	1829.46	2015.542	1030
6165	-12.45	-10.14	-0.10	998.82	1829.32	2015.549	1030
6170	-12.99	-10.35	0.01	999.00	1829.60	2015.552	1030
6175	-12.73	-10.33	0.01	998.87	1829.43	2015.557	1030
6180	-12.55	-10.18	-0.02	999.01	1829.44	2015.562	1030
6185	-12.12	-10.06	0.01	997.10	1827.25	2015.568	1030
6190	-12.65	-10.01	0.00	996.43	1826.86	2015.572	1030
6195	-12.24	-9.55	-0.20	996.55	1826.52	2015.579	1030
6200	-12.34	-9.60	-0.15	996.67	1826.93	2015.582	1030
6205	-12.43	-9.54	-0.20	996.61	1826.78	2015.587	1030
6210	-12.40	-9.54	-0.19	996.64	1827.00	2015.592	1030
6215	-12.58	-9.72	-0.02	995.74	1826.18	2015.597	1030
6220	-12.76	-9.41	-0.01	994.42	1824.80	2015.602	1030
6225	-12.73	-9.25	-0.02	994.18	1824.58	2015.607	1030
6230	-12.80	-9.53	0.08	994.35	1824.47	2015.613	1030
6235	-12.39	-9.31	-0.07	994.13	1824.34	2015.617	1030
6240	-12.60	-9.41	0.04	994.21	1824.28	2015.622	1030
6245	-12.23	-9.42	0.06	994.26	1824.84	2015.626	1030
6250	-12.40	-9.11	0.02	992.26	1822.52	2015.632	1030
6255	-12.57	-8.93	-0.07	992.12	1822.19	2015.636	1030
6260	-12.56	-8.88	-0.03	991.49	1822.47	2015.643	1030
6265	-12.49	-8.84	-0.09	991.80	1822.11	2015.646	1030
6270	-12.49	-8.82	-0.10	991.81	1822.37	2015.652	1030
6275	-12.55	-8.83	-0.07	991.93	1821.99	2015.657	1030
6280	-12.98	-8.49	-0.07	990.13	1820.87	2015.662	1030
6285	-12.79	-8.37	-0.09	989.49	1819.92	2015.667	1030
6290	-12.46	-8.41	-0.19	989.48	1819.98	2015.673	1030
6295	-12.70	-8.39	-0.12	989.58	1820.16	2015.677	1030
6300	-13.06	-8.21	-0.14	989.76	1820.18	2015.684	1030
6305	-12.53	-8.33	-0.13	989.57	1820.00	2015.687	1030
6310	-12.52	-8.57	-0.05	989.29	1820.24	2015.693	1030
6315	-12.92	-8.79	0.05	989.37	1819.98	2015.697	1030
6320	-12.64	-8.20	-0.14	988.33	1818.67	2015.702	1030
6325	-12.50	-7.91	-0.13	986.58	1816.74	2015.707	1030
6330	-12.78	-7.82	-0.12	986.50	1816.98	2015.712	1030
6335	-12.71	-8.01	-0.10	986.71	1817.04	2015.718	1030
6340	-12.72	-7.72	-0.23	986.71	1817.35	2015.722	1030
6345	-12.85	-7.99	-0.09	986.60	1817.01	2015.727	1030
6350	-12.81	-7.85	-0.20	985.97	1816.77	2015.732	1030
6355	-12.50	-7.89	-0.24	984.56	1817.21	2015.737	1030
6360	-12.50	-7.85	-0.19	984.58	1817.17	2015.742	1030
6365	-12.81	-7.74	-0.17	984.29	1817.01	2015.748	1030
6370	-12.53	-7.54	-0.34	984.27	1816.76	2015.751	1030
6375	-13.22	-7.83	-0.11	984.14	1817.00	2015.756	1030
6380	-12.97	-7.60	-0.25	984.18	1817.35	2015.761	1030
6385	-13.59	-7.59	-0.03	982.38	1814.99	2015.767	1030
6390	-12.81	-7.29	-0.17	981.78	1814.55	2015.772	1030
6395	-12.59	-6.87	-0.38	981.97	1814.53	2015.779	1030
6400	-12.56	-7.00	-0.35	981.72	1814.47	2015.782	1030
6405	-12.93	-7.31	-0.22	981.81	1814.60	2015.787	1030
6410	-12.80	-7.28	-0.29	981.93	1814.77	2015.791	1030
6415	-12.76	-6.84	-0.33	980.21	1812.69	2015.797	1030
6420	-12.74	-6.82	-0.25	979.49	1812.30	2015.802	1030
6425	-12.56	-6.80	-0.27	979.65	1811.77	2015.809	1030
6430	-12.65	-6.76	-0.23	979.44	1811.98	2015.812	1030
6435	-12.69	-6.60	-0.35	979.57	1812.32	2015.817	1030
6440	-12.84	-6.66	-0.31	979.50	1812.43	2015.822	1030
6445	-12.90	-6.49	-0.29	978.37	1810.75	2015.827	1030
6450	-12.97	-6.19	-0.34	977.22	1809.96	2015.832	1030
6455	-13.26	-6.48	-0.28	977.29	1809.57	2015.837	1030
6460	-12.89	-6.29	-0.31	977.16	1809.57	2015.842	1030
6465	-12.83	-6.13	-0.35	977.43	1809.76	2015.848	1030
6470	-12.49	-6.21	-0.38	977.42	1809.56	2015.852	1030
6475	-13.14	-6.48	-0.24	977.35	1809.99	2015.857	1030
6480	-12.67	-6.30	-0.34	977.25	1809.63	2015.862	1030
6485	-13.06	-6.38	-0.24	976.77	1809.51	2015.867	1030
6490	-12.79	-6.28	-0.28	974.72	1809.75	2015.872	1030
6495	-12.67	-6.10	-0.39	974.42	1810.12	2015.877	1030
6500	-12.97	-5.95	-0.50	974.75	1809.60	2015.883	1030
6505	-13.17	-6.19	-0.34	974.48	1809.94	2015.886	1030
6510	-13.03	-6.34	-0.22	974.56	1809.29	2015.892	1030
6515	-13.19	-6.19	-0.27	974.42	1809.36	2015.896	1030
6520	-12.80	-5.62	-0.48	972.14	1807.14	2015.902	1030
6525	-12.80	-5.58	-0.48	971.94	1806.95	2015.907	1030
6530	-13.17	-5.62	-0.35	971.82	1806.99	2015.913	1030
6535	-12.97	-5.37	-0.47	971.73	1806.97	2015.916	1030
6540	-12.74	-5.57	-0.46	971.69	1807.06	2015.922	1030
6545	-12.67	-5.51	-0.41	971.76	1806.76	2015.927	1030
6550	-13.07	-5.16	-0.42	969.89	1805.26	2015.932	1030
6555	-12.53	-5.19	-0.39	969.49	1804.53	2015.937	1030
6560	-12.24	-5.08	-0.48	969.86	1804.28	2015.943	1030
6565	-12.54	-4.84	-0.53	969.76	1804.49	2015.947	1030
6570	-12.39	-4.90	-0.47	969.53	1804.57	2015.952	1030
6575	-12.51	-4.96	-0.45	969.30	1804.52	2015.957	1030
6580	-12.92	-4.60	-0.55	967.95	1803.19	2015.962	1030
6585	-12.62	-4.31	-0.63	967.16	1802.40	2015.967	1030
6590	-12.39	-4.59	-0.53	967.04	1802.31	2015.972	1030
6595	-12.35	-4.38	-0.61	967.27	1802.15	2015.977	1030
6600	-12.56	-4.39	-0.54	967.07	1802.45	2015.982	1030
6605	-12.36	-4.65	-0.52	967.11	1802.24	2015.987	1030
6610	-12.45	-4.55	-0.55	966.93	1801.41	2015.992	1030
6615	-12.88	-4.19	-0.46	964.85	1799.76	2015.997	1030
6620	-12.68	-4.09	-0.50	964.56	1799.65	2016.002	1030
6625	-12.64	-4.02	-0.59	964.47	1799.69	2016.007	1030
6630	-12.62	-4.26	-0.48	964.41	1799.58	2016.011	1030
6635	-13.03	-4.12	-0.49	964.44	1799.65	2016.018	1030
6640	-13.13	-3.93	-0.56	964.44	1799.58	2016.021	1030
6645	-12.90	-4.14	-0.53	964.43	1799.67	2016.027	1030
6650	-12.78	-4.04	-0.55	964.34	1799.55	2016.031	1030
6655	-12.72	-3.51	-0.66	962.06	1796.99	2016.037	1030
6660	-12.90	-3.46	-0.61	961.46	1796.27	2016.042	1030
6665	-12.74	-3.43	-0.69	961.52	1796.79	2016.049	1030
6670	-12.59	-3.46	-0.67	961.53	1796.60	2016.052	1030
6675	-12.86	-3.35	-0.72	961.71	1796.74	2016.057	1030
6680	-13.18	-3.32	-0.69	961.34	1796.40	2016.062	1030
6685	-13.56	-2.96	-0.64	959.60	1794.50	2016.067	1030
6690	-13.44	-2.89	-0.61	959.07	1794.10	2016.072	1030
6695	-13.51	-2.84	-0.59	959.44	1794.16	2016.078	1030
6700	-13.88	-2.84	-0.63	959.08	1794.22	2016.082	1030
6705	-13.96	-3.02	-0.53	959.28	1793.95	2016.087	1030
6710	-13.64	-2.91	-0.59	959.06	1794.21	2016.092	1030
6715	-13.18	-2.69	-0.65	958.04	1793.27	2016.097	1030
6720	-13.26	-2.67	-0.47	956.85	1792.11	2016.102	1030
6725	-13.30	-2.36	-0.62	956.68	1791.99	2016.107	1030
6730	-13.45	-2.51	-0.61	956.89	1792.15	2016.112	1030
6735	-13.37	-2.75	-0.47	957.08	1791.84	2016.117	1030
6740	-13.45	-2.75	-0.46	956.78	1792.04	2016.122	1030
6745	-13.23	-2.73	-0.50	956.39	1791.98	2016.127	1030
6750	-13.48	-2.66	-0.51	954.73	1791.99	2016.132	1030
6755	-13.57	-2.85	-0.44	954.59	1792.27	2016.136	1030
6760	-13.16	-2.29	-0.67	954.07	1791.63	2016.143	1030
6765	-13.08	-2.17	-0.74	954.47	1791.61	2016.146	1030
6770	-13.68	-2.64	-0.53	954.66	1791.98	2016.152	1030
6775	-14.00	-3.04	-0.31	954.11	1791.91	2016.156	1030
6780	-13.97	-2.56	-0.36	952.38	1789.89	2016.162	1030
6785	-13.64	-2.39	-0.46	952.00	1789.73	2016.166	1030
6790	-13.85	-2.62	-0.38	951.85	1789.80	2016.172	1030
6795	-13.24	-2.04	-0.66	951.81	1789.64	2016.177	1030
6800	-13.35	-2.36	-0.45	951.88	1789.27	2016.184	1030
6805	-13.81	-2.52	-0.39	951.74	1789.40	2016.187	1030
6810	-13.97	-2.29	-0.48	952.08	1789.45	2016.192	1030
6815	-13.59	-2.45	-0.44	952.00	1789.44	2016.197	1030
6820	-13.53	-2.13	-0.46	950.13	1787.40	2016.202	1030
6825	-13.48	-1.84	-0.51	948.87	1786.26	2016.207	1030
6830	-13.71	-1.85	-0.47	948.69	1785.95	2016.213	1030
6835	-13.50	-1.93	-0.38	948.75	1786.10	2016.217	1030
6840	-13.82	-2.02	-0.28	948.94	1786.24	2016.222	1030
6845	-13.29	-1.69	-0.49	948.80	1785.97	2016.227	1030
6850	-13.45	-1.69	-0.40	947.89	1785.17	2016.232	1030
6855	-13.41	-1.02	-0.63	946.65	1783.69	2016.237	1030
6860	-13.42	-1.11	-0.56	946.34	1783.60	2016.242	1030
6865	-13.38	-1.17	-0.55	946.35	1783.30	2016.247	1030
6870	-13.65	-1.13	-0.57	946.57	1783.39	2016.251	1030
6875	-13.40	-1.14	-0.58	946.30	1783.70	2016.257	1030
6880	-13.48	-1.25	-0.50	945.97	1783.62	2016.261	1030
6885	-13.23	-1.02	-0.58	944.52	1783.37	2016.267	1030
6890	-13.48	-1.09	-0.56	944.24	1783.70	2016.271	1030
6895	-13.18	-0.71	-0.75	944.26	1783.24	2016.278	1030
6900	-13.15	-0.83	-0.70	944.32	1783.32	2016.281	1030
6905	-13.46	-0.92	-0.67	944.12	1783.50	2016.287	1030
6910	-13.37	-1.01	-0.60	944.24	1783.31	2016.291	1030
6915	-13.39	-0.45	-0.73	942.16	1781.18	2016.297	1030
6920	-13.53	-0.47	-0.64	941.88	1780.93	2016.302	1030
6925	-13.08	-0.60	-0.58	941.91	1780.85	2016.307	1030
6930	-13.27	-0.43	-0.61	941.62	1780.74	2016.312	1030
6935	-13.08	-0.46	-0.65	942.09	1780.75	2016.318	1030
6940	-13.09	-0.07	-0.87	941.89	1781.00	2016.322	1030
6945	-13.27	-0.15	-0.81	942.07	1780.87	2016.327	1031
6950	-13.69	-0.21	-0.78	942.11	1780.86	2016.332	1031
6955	-13.51	-0.94	-0.60	944.35	1782.98	2016.337	1031
6960	-13.44	-0.94	-0.65	944.69	1783.48	2016.342	1031
6965	-13.27	-0.91	-0.71	944.60	1783.73	2016.348	1031
6970	-13.48	-1.20	-0.54	944.62	1783.63	2016.352	1031
6975	-13.46	-1.07	-0.58	944.56	1783.80	2016.357	1031
6980	-13.47	-1.07	-0.57	944.53	1784.06	2016.362	1031
6985	-13.29	-1.02	-0.75	945.81	1785.04	2016.367	1031
6990	-13.71	-1.38	-0.63	946.68	1785.70	2016.372	1031
6995	-13.18	-1.46	-0.61	946.91	1785.71	2016.377	1031
7000	-13.22	-1.47	-0.59	946.91	1785.92	2016.382	1031
7005	-13.22	-1.50	-0.55	946.86	1785.81	2016.387	1031
7010	-13.34	-1.43	-0.57	946.90	1785.86	2016.392	1031
7015	-13.42	-1.68	-0.45	947.48	1785.36	2016.396	1031
7020	-13.16	-1.83	-0.41	948.82	1785.92	2016.402	1031
7025	-13.05	-1.32	-0.64	948.83	1785.64	2016.406	1031
7030	-13.22	-1.53	-0.51	949.03	1785.86	2016.412	1031
7035	-13.47	-1.63	-0.44	948.90	1785.48	2016.417	1031
7040	-13.26	-1.49	-0.50	948.91	1785.67	2016.422	1031
7045	-13.61	-1.62	-0.50	948.74	1785.53	2016.426	1031
7050	-13.82	-1.73	-0.47	950.72	1785.88	2016.432	1031
7055	-13.57	-1.81	-0.43	951.35	1785.38	2016.437	1031
7060	-13.28	-1.86	-0.45	951.92	1786.01	2016.444	1031
7065	-13.26	-1.85	-0.48	951.81	1786.24	2016.447	1031
7070	-13.55	-1.55	-0.62	951.78	1787.06	2016.454	1031
7075	-13.10	-1.77	-0.52	951.85	1786.27	2016.457	1031
7080	-13.56	-2.06	-0.42	953.03	1787.24	2016.462	1031
7085	-13.10	-2.09	-0.49	953.51	1788.08	2016.467	1031
7090	-13.39	-2.23	-0.40	954.10	1788.56	2016.472	1031
7095	-13.33	-2.31	-0.41	954.19	1788.62	2016.477	1031
7100	-13.22	-2.42	-0.36	954.26	1789.06	2016.482	1031
7105	-13.37	-2.23	-0.44	954.18	1788.65	2016.487	1031
7110	-13.62	-2.45	-0.41	954.84	1789.14	2016.492	1031
7115	-13.46	-2.30	-0.58	956.14	1790.25	2016.497	1031
7120	-13.64	-2.36	-0.55	956.11	1790.12	2016.501	1031
7125	-13.83	-2.78	-0.35	956.88	1790.60	2016.507	1031
7130	-13.42	-2.60	-0.46	956.99	1790.20	2016.511	1031
7135	-12.64	-2.37	-0.62	956.76	1790.79	2016.517	1031
7140	-13.04	-2.49	-0.56	956.53	1790.60	2016.521	1031
7145	-13.01	-2.38	-0.58	956.70	1790.65	2016.528	1031
7150	-13.24	-2.46	-0.55	956.73	1790.95	2016.532	1031
7155	-13.40	-3.23	-0.30	958.78	1792.91	2016.537	1031
7160	-13.44	-3.21	-0.34	958.99	1793.32	2016.541	1031
7165	-13.60	-3.68	-0.12	958.96	1793.27	2016.548	1031
7170	-13.13	-3.38	-0.31	959.08	1793.24	2016.552	1031
7175	-13.25	-3.57	-0.14	958.74	1793.28	2016.557	1031
7180	-13.51	-3.49	-0.16	958.69	1793.11	2016.562	1031
7185	-13.40	-3.44	-0.27	959.74	1793.80	2016.568	1031
7190	-13.68	-3.54	-0.26	959.62	1793.83	2016.572	1031
7195	-13.79	-4.02	-0.09	960.72	1794.88	2016.578	1031
7200	-13.66	-4.14	-0.05	961.59	1795.42	2016.582	1031
7205	-13.48	-3.93	-0.16	961.44	1795.20	2016.587	1031
7210	-13.74	-4.13	-0.07	961.36	1795.41	2016.592	1031
7215	-14.12	-3.91	-0.22	961.72	1796.00	2016.597	1031
7220	-13.80	-4.12	-0.24	963.51	1797.48	2016.602	1031
7225	-13.41	-4.07	-0.31	963.68	1797.67	2016.607	1031
7230	-13.53	-4.22	-0.23	963.64	1797.62	2016.612	1031
7235	-13.27	-4.09	-0.29	963.62	1797.75	2016.617	1031
7240	-13.91	-4.18	-0.14	963.53	1797.64	2016.623	1031
7245	-13.92	-4.33	-0.14	964.03	1797.85	2016.627	1031
7250	-13.75	-4.45	-0.17	965.54	1797.65	2016.631	1031
7255	-13.62	-4.58	-0.06	965.61	1797.56	2016.636	1031
7260	-13.61	-4.70	-0.10	966.79	1798.51	2016.643	1031
7265	-13.82	-4.58	-0.15	966.55	1798.52	2016.646	1031
7270	-13.14	-4.29	-0.26	967.06	1798.91	2016.653	1031
7275	-13.46	-4.42	-0.23	966.88	1798.45	2016.656	1031
7280	-13.83	-4.97	-0.05	967.84	1799.99	2016.662	1031
7285	-13.25	-4.75	-0.26	968.27	1800.35	2016.667	1031
7290	-13.69	-4.90	-0.21	968.71	1800.69	2016.672	1031
7295	-14.04	-5.18	-0.04	968.78	1800.73	2016.677	1031
7300	-13.84	-4.94	-0.09	968.67	1800.69	2016.683	1031
7305	-13.95	-5.11	-0.04	968.77	1801.04	2016.687	1031
7310	-13.83	-5.28	-0.00	969.14	1800.41	2016.692	1031
7315	-13.93	-5.19	-0.03	968.95	1800.80	2016.697	1031
7320	-13.57	-4.99	-0.27	970.26	1802.29	2016.702	1031
7325	-13.34	-5.01	-0.31	971.26	1803.11	2016.707	1031
7330	-13.70	-5.47	-0.08	971.11	1803.43	2016.712	1031
7335	-13.59	-5.76	0.07	971.21	1803.55	2016.717	1031
7340	-13.72	-5.58	-0.00	971.39	1803.55	2016.722	1031
7345	-13.22	-5.49	-0.08	971.09	1803.58	2016.727	1031
7350	-13.68	-5.99	0.10	971.82	1804.32	2016.732	1031
7355	-14.19	-5.93	-0.06	973.38	1805.99	2016.737	1031
7360	-13.72	-5.58	-0.23	973.37	1806.08	2016.742	1031
7365	-13.30	-5.78	-0.15	973.24	1805.88	2016.747	1031
7370	-13.24	-5.68	-0.23	973.37	1805.74	2016.751	1031
7375	-13.48	-5.56	-0.30	973.73	1806.12	2016.757	1031
7380	-13.66	-5.79	-0.16	974.02	1805.90	2016.761	1031
7385	-13.64	-6.12	-0.00	975.34	1806.25	2016.767	1031
7390	-13.58	-6.09	-0.04	975.64	1805.96	2016.771	1031
7395	-13.62	-5.70	-0.22	975.42	1805.75	2016.779	1031
7400	-13.33	-5.77	-0.22	975.62	1806.05	2016.781	1031
7405	-13.32	-6.00	-0.12	975.60	1805.76	2016.787	1031
7410	-13.24	-5.85	-0.18	975.90	1805.73	2016.791	1031
7415	-13.54	-6.10	-0.06	977.65	1806.42	2016.797	1031
7420	-13.10	-6.12	-0.06	977.92	1806.59	2016.801	1031
7425	-12.94	-6.06	-0.17	978.12	1806.71	2016.807	1031
7430	-13.24	-6.06	-0.18	978.28	1806.87	2016.812	1031
7435	-12.54	-5.95	-0.35	978.29	1807.05	2016.819	1031
7440	-12.68	-6.04	-0.27	978.41	1807.43	2016.822	1031
7445	-13.20	-6.43	-0.10	978.45	1807.72	2016.827	1031
7450	-13.15	-6.57	-0.05	978.40	1807.76	2016.832	1031
7455	-12.98	-6.92	-0.11	980.80	1810.32	2016.837	1031
7460	-13.05	-6.81	-0.18	980.93	1810.77	2016.842	1031
7465	-13.00	-6.90	-0.18	981.17	1810.97	2016.848	1031
7470	-13.18	-6.90	-0.15	981.38	1811.12	2016.852	1031
7475	-13.32	-6.90	-0.17	981.26	1811.18	2016.857	1031
7480	-13.48	-7.04	-0.03	981.49	1811.18	2016.862	1031
7485	-13.05	-7.07	-0.14	982.97	1812.68	2016.867	1031
7490	-13.34	-7.36	-0.06	983.43	1813.30	2016.872	1031
7495	-13.40	-7.40	-0.03	983.35	1813.46	2016.877	1031
7500	-12.93	-7.18	-0.08	983.53	1813.32	2016.882	1031
7505	-13.10	-7.31	-0.05	983.35	1813.66	2016.887	1031
7510	-12.73	-7.20	-0.13	983.59	1813.30	2016.892	1031
7515	-12.67	-7.32	-0.18	984.36	1814.16	2016.897	1031
7520	-12.62	-7.89	-0.03	985.56	1815.76	2016.902	1031
7525	-13.09	-7.83	0.04	985.37	1815.61	2016.906	1031
7530	-12.68	-7.74	-0.14	985.53	1816.05	2016.913	1031
7535	-12.63	-7.72	-0.16	985.31	1815.53	2016.917	1031
7540	-12.72	-7.86	-0.05	985.56	1815.47	2016.922	1031
7545	-12.63	-7.90	-0.03	985.80	1815.85	2016.926	1031
7550	-12.69	-8.04	0.05	987.53	1815.94	2016.932	1031
7555	-12.37	-8.05	-0.00	987.87	1815.87	2016.936	1031
7560	-12.08	-7.90	-0.10	988.10	1816.05	2016.942	1031
7565	-12.44	-8.05	-0.05	988.30	1816.48	2016.946	1031
7570	-12.67	-7.98	-0.05	988.07	1816.03	2016.954	1031
7575	-12.36	-8.00	-0.07	988.23	1816.35	2016.957	1031
7580	-12.89	-8.15	0.01	988.31	1816.77	2016.962	1031
7585	-13.07	-8.31	0.17	988.13	1816.93	2016.967	1031
7590	-13.24	-8.91	0.28	990.52	1819.17	2016.972	1031
7595	-12.68	-8.64	0.02	991.03	1819.76	2016.977	1031
7600	-12.81	-8.69	0.02	991.33	1820.14	2016.983	1031
7605	-12.84	-8.87	0.04	991.34	1819.74	2016.987	1031
7610	-12.99	-9.16	0.24	991.46	1819.84	2016.992	1031
7615	-13.20	-9.09	0.24	991.45	1819.77	2016.997	1031
7620	-13.02	-9.10	0.14	992.72	1821.17	2017.002	1031
7625	-12.97	-9.57	0.28	993.39	1822.08	2017.007	1031
7630	-13.35	-9.31	0.17	993.48	1822.00	2017.012	1031
7635	-13.02	-9.50	0.20	993.46	1822.28	2017.017	1031
7640	-13.24	-9.50	0.23	993.37	1822.30	2017.022	1031
7645	-13.17	-9.56	0.31	993.40	1822.47	2017.027	1031
7650	-13.26	-9.52	0.25	994.46	1822.83	2017.032	1031
7655	-13.77	-9.75	0.30	995.58	1824.67	2017.037	1031
7660	-13.50	-9.87	0.33	995.85	1824.34	2017.041	1031
7665	-13.31	-9.67	0.25	995.38	1824.67	2017.048	1031
7670	-13.32	-9.85	0.29	995.75	1824.45	2017.051	1031
7675	-12.92	-9.76	0.18	995.51	1824.79	2017.057	1031
7680	-12.98	-9.88	0.25	995.65	1824.55	2017.062	1031
7685	-12.89	-9.78	0.22	997.31	1824.79	2017.067	1031
7690	-12.98	-9.75	0.22	997.60	1824.52	2017.071	1031
7695	-12.90	-9.46	0.04	997.87	1825.06	2017.079	1031
7700	-12.80	-10.14	0.37	997.78	1824.64	2017.082	1031
7705	-13.22	-10.04	0.33	997.72	1824.97	2017.087	1031
7710	-12.71	-10.12	0.30	997.82	1825.21	2017.092	1031
7715	-12.97	-10.43	0.32	999.45	1826.74	2017.097	1031
7720	-13.00	-10.52	0.29	1000.01	1827.49	2017.102	1031
7725	-12.86	-10.47	0.24	999.95	1827.20	2017.107	1031
7730	-12.92	-10.23	0.17	999.66	1827.62	2017.112	1031
7735	-13.14	-10.40	0.31	999.72	1827.24	2017.117	1031
7740	-12.87	-10.51	0.33	999.86	1827.45	2017.122	1031
7745	-12.93	-10.32	0.18	999.70	1827.60	2017.127	1031
7750	-12.93	-10.36	0.21	999.88	1827.44	2017.132	1031
7755	-12.73	-10.63	0.20	1001.68	1829.14	2017.137	1031
7760	-12.75	-10.90	0.24	1002.87	1830.34	2017.142	1031
7765	-12.83	-11.04	0.25	1003.02	1830.05	2017.147	1031
7770	-13.15	-10.95	0.28	1003.02	1830.40	2017.152	1031
7775	-13.16	-11.11	0.32	1003.02	1830.47	2017.157	1031
7780	-12.93	-11.16	0.28	1003.21	1830.84	2017.162	1031
7785	-13.06	-11.23	0.31	1003.47	1831.40	2017.167	1031
7790	-12.79	-11.36	0.26	1005.39	1832.79	2017.172	1031
7795	-12.60	-11.54	0.32	1005.26	1832.99	2017.177	1031
7800	-12.84	-11.47	0.32	1005.42	1832.99	2017.183	1031
7805	-12.94	-11.16	0.18	1005.29	1832.77	2017.187	1031
7810	-12.55	-11.35	0.25	1005.36	1832.84	2017.192	1031
7815	-12.77	-11.55	0.38	1005.62	1833.09	2017.197	1031
7820	-12.97	-11.80	0.50	1007.13	1833.09	2017.202	1031
7825	-13.02	-11.68	0.49	1007.34	1833.35	2017.208	1031
7830	-13.25	-11.98	0.56	1007.12	1833.23	2017.212	1031
7835	-13.13	-11.63	0.43	1007.44	1833.29	2017.216	1031
7840	-13.27	-11.93	0.55	1007.34	1833.30	2017.222	1031
7845	-12.97	-11.89	0.44	1007.56	1833.30	2017.227	1031
7850	-13.20	-12.02	0.45	1009.06	1835.07	2017.232	1031
7855	-13.31	-12.07	0.48	1009.13	1835.49	2017.237	1031
7860	-13.24	-12.39	0.54	1009.27	1835.65	2017.244	1031
7865	-13.38	-12.05	0.41	1009.61	1835.62	2017.247	1031
7870	-13.21	-12.33	0.48	1009.51	1836.16	2017.253	1031
7875	-13.26	-11.99	0.37	1009.66	1836.08	2017.257	1031
7880	-13.11	-12.35	0.40	1011.16	1837.23	2017.262	1031
7885	-12.87	-12.50	0.38	1012.11	1838.25	2017.267	1031
7890	-12.93	-12.53	0.40	1012.48	1838.39	2017.272	1031
7895	-12.75	-12.40	0.38	1012.43	1838.22	2017.277	1031
7900	-12.88	-12.67	0.43	1012.52	1838.27	2017.282	1031
7905	-13.08	-12.46	0.37	1012.71	1838.83	2017.287	1031
7910	-13.26	-12.66	0.44	1012.31	1838.66	2017.292	1031
7915	-13.30	-12.51	0.42	1012.48	1838.67	2017.297	1031
7920	-13.75	-12.76	0.46	1013.78	1840.11	2017.302	1031
7925	-13.28	-13.17	0.44	1015.54	1841.95	2017.307	1031
7930	-13.52	-13.00	0.40	1015.44	1842.01	2017.312	1031
7935	-13.34	-13.31	0.51	1015.42	1841.77	2017.318	1031
7940	-13.22	-13.24	0.54	1015.33	1842.27	2017.322	1031
7945	-13.46	-13.43	0.58	1015.67	1842.30	2017.327	1031
7950	-14.00	-13.09	0.44	1015.91	1842.12	2017.332	1031
7955	-13.58	-13.04	0.44	1017.63	1842.13	2017.337	1031
7960	-13.40	-13.26	0.52	1017.77	1842.77	2017.341	1031
7965	-13.19	-13.89	0.78	1017.99	1842.67	2017.348	1031
7970	-13.58	-13.61	0.70	1017.75	1842.82	2017.352	1031
7975	-13.30	-13.48	0.57	1017.90	1842.98	2017.357	1031
7980	-13.21	-13.66	0.61	1017.80	1842.74	2017.361	1031
7985	-13.34	-14.06	0.73	1019.46	1844.90	2017.367	1031
7990	-13.42	-13.65	0.54	1019.92	1845.53	2017.372	1031
7995	-13.55	-14.33	0.84	1019.48	1845.47	2017.379	1031
8000	-13.28	-13.99	0.68	1019.65	1845.49	2017.381	1031
8005	-13.62	-14.12	0.76	1019.64	1845.25	2017.387	1031
8010	-13.40	-14.05	0.66	1019.84	1845.59	2017.392	1031
8015	-13.35	-14.43	0.73	1021.46	1847.29	2017.397	1031
8020	-13.29	-14.53	0.69	1022.14	1847.90	2017.402	1031
8025	-13.35	-14.41	0.64	1021.81	1848.01	2017.407	1031
8030	-13.77	-13.91	0.51	1022.14	1848.11	2017.412	1031
8035	-13.13	-14.30	0.56	1022.15	1848.50	2017.417	1031
8040	-13.64	-14.45	0.68	1022.06	1848.27	2017.422	1031
8045	-13.23	-14.07	0.44	1022.36	1848.19	2017.427	1031
8050	-13.24	-14.20	0.46	1022.57	1848.52	2017.432	1031
8055	-13.40	-14.41	0.53	1023.28	1849.63	2017.437	1031
8060	-13.72	-14.70	0.62	1025.11	1851.53	2017.442	1031
8065	-13.64	-14.74	0.55	1025.04	1851.54	2017.447	1031
8070	-13.40	-14.49	0.44	1024.84	1851.83	2017.453	1031
8075	-13.11	-14.41	0.41	1025.23	1851.64	2017.457	1031
8080	-13.26	-14.64	0.51	1025.01	1851.50	2017.462	1031
8085	-13.52	-14.62	0.52	1025.57	1851.91	2017.467	1031
8090	-13.58	-14.80	0.57	1027.14	1851.80	2017.472	1031
8095	-13.49	-14.73	0.49	1027.41	1852.05	2017.476	1031
8100	-13.37	-14.93	0.56	1027.54	1852.51	2017.483	1031
8105	-13.18	-15.50	0.79	1027.57	1852.31	2017.486	1031
8110	-13.49	-15.21	0.72	1027.49	1852.31	2017.492	1031
8115	-13.76	-15.24	0.74	1027.43	1852.73	2017.497	1031
8120	-13.63	-15.44	0.70	1029.22	1854.43	2017.502	1031
8125	-14.14	-15.88	0.94	1029.51	1854.67	2017.506	1031
8130	-14.55	-14.91	0.54	1029.66	1855.33	2017.514	1031
8135	-13.62	-15.50	0.70	1029.71	1854.84	2017.517	1031
8140	-13.79	-15.66	0.79	1029.61	1854.93	2017.522	1031
8145	-13.68	-15.32	0.68	1029.63	1855.04	2017.527	1031
8150	-13.46	-15.59	0.64	1030.94	1856.68	2017.532	1031
8155	-13.98	-15.47	0.55	1031.66	1857.52	2017.537	1031
8160	-14.08	-15.69	0.70	1031.42	1857.50	2017.542	1031
8165	-13.89	-15.26	0.54	1031.67	1857.93	2017.547	1031
8170	-14.14	-15.13	0.49	1031.77	1858.03	2017.552	1031
8175	-14.14	-15.47	0.59	1031.80	1858.13	2017.557	1031
8180	-13.99	-15.80	0.66	1032.37	1858.97	2017.562	1031
8185	-13.64	-15.34	0.39	1034.02	1859.96	2017.567	1031
8190	-13.63	-15.90	0.53	1034.17	1860.27	2017.572	1031
8195	-13.88	-16.23	0.74	1034.26	1860.43	2017.578	1031
8200	-13.87	-16.10	0.63	1033.98	1860.44	2017.581	1031
8205	-13.80	-15.98	0.56	1033.95	1860.41	2017.587	1031
8210	-13.89	-15.53	0.47	1034.25	1860.34	2017.591	1031
8215	-13.95	-15.59	0.44	1034.19	1860.39	2017.597	1031
8220	-13.89	-15.93	0.59	1034.09	1860.13	2017.602	1031
8225	-13.90	-15.95	0.49	1036.16	1862.31	2017.607	1031
8230	-14.10	-15.55	0.38	1036.21	1862.39	2017.611	1031
8235	-12.93	-16.39	0.53	1036.44	1862.37	2017.619	1031
8240	-13.80	-16.57	0.64	1036.32	1862.71	2017.622	1031
8245	-13.56	-15.80	0.34	1036.31	1862.69	2017.627	1031
8250	-13.60	-16.04	0.48	1036.38	1862.66	2017.632	1031
8255	-13.61	-16.79	0.64	1038.67	1865.09	2017.637	1031
8260	-14.20	-16.23	0.43	1039.57	1865.85	2017.642	1031
8265	-13.92	-16.25	0.33	1039.93	1866.58	2017.649	1031
8270	-13.61	-16.62	0.51	1039.57	1865.85	2017.652	1031
8275	-13.83	-16.20	0.36	1039.36	1865.81	2017.657	1031
8280	-13.59	-16.68	0.58	1039.30	1865.92	2017.662	1031
8285	-13.06	-16.67	0.48	1040.81	1866.76	2017.667	1031
8290	-13.47	-17.17	0.63	1041.41	1868.30	2017.672	1031
8295	-13.36	-16.12	0.22	1041.45	1868.26	2017.677	1031
8300	-13.71	-16.40	0.36	1041.59	1868.56	2017.682	1031
8305	-13.49	-17.10	0.53	1041.54	1868.64	2017.687	1031
8310	-13.45	-16.42	0.32	1041.58	1868.66	2017.692	1031
8315	-13.58	-16.69	0.47	1041.89	1868.51	2017.697	1031
8320	-14.01	-16.63	0.52	1043.96	1868.49	2017.702	1031
8325	-14.07	-16.84	0.62	1043.95	1868.42	2017.707	1031
8330	-13.81	-16.73	0.50	1043.93	1868.51	2017.713	1031
8335	-13.72	-17.14	0.64	1044.04	1868.76	2017.717	1031
8340	-13.66	-16.96	0.54	1044.21	1869.21	2017.722	1031
8345	-13.58	-16.61	0.40	1044.47	1869.02	2017.727	1031
8350	-13.89	-16.55	0.28	1046.12	1871.05	2017.732	1031
8355	-14.06	-17.03	0.47	1046.34	1871.48	2017.736	1031
8360	-13.62	-17.32	0.44	1046.19	1871.37	2017.742	1031
8365	-13.85	-17.09	0.40	1046.36	1871.23	2017.746	1031
8370	-13.53	-17.52	0.57	1046.33	1871.45	2017.754	1031
8375	-13.71	-17.07	0.42	1046.54	1871.57	2017.756	1031
8380	-13.88	-16.34	0.15	1046.65	1871.03	2017.762	1031
8385	-13.35	-17.14	0.35	1046.47	1871.48	2017.767	1031
8390	-13.49	-17.71	0.41	1048.67	1873.98	2017.772	1031
8395	-13.64	-17.41	0.36	1049.44	1874.88	2017.777	1031
8400	-14.12	-17.19	0.34	1049.65	1874.88	2017.783	1031
8405	-13.64	-17.79	0.53	1049.46	1874.98	2017.787	1031
8410	-13.79	-17.83	0.50	1049.74	1874.77	2017.792	1031
8415	-13.92	-17.27	0.28	1049.57	1875.21	2017.797	1031
8420	-13.76	-17.59	0.28	1050.56	1876.67	2017.802	1031
8425	-13.82	-17.71	0.32	1051.37	1876.82	2017.807	1031
8430	-14.14	-17.43	0.31	1051.61	1876.91	2017.812	1031
8435	-13.99	-17.86	0.43	1051.80	1877.74	2017.818	1031
8440	-14.22	-17.22	0.18	1051.84	1877.40	2017.822	1031
8445	-13.91	-17.57	0.30	1051.81	1877.34	2017.827	1031
8450	-14.20	-17.65	0.31	1052.26	1877.64	2017.832	1031
8455	-14.01	-18.10	0.38	1053.89	1879.57	2017.837	1031
8460	-13.82	-18.08	0.33	1054.10	1879.91	2017.842	1031
8465	-13.73	-17.69	0.16	1053.84	1880.51	2017.848	1031
8470	-13.67	-17.79	0.15	1053.95	1880.04	2017.851	1031
8475	-13.63	-18.08	0.29	1054.00	1880.21	2017.857	1031
8480	-13.09	-18.13	0.22	1053.93	1880.14	2017.861	1031
8485	-13.80	-17.93	0.10	1055.97	1882.59	2017.867	1031
8490	-13.56	-18.75	0.38	1056.22	1882.56	2017.872	1031
8495	-13.86	-17.97	0.20	1056.53	1882.75	2017.879	1031
8500	-13.83	-18.02	0.20	1056.68	1882.83	2017.881	1031
8505	-14.32	-17.93	0.08	1056.75	1882.91	2017.889	1031
8510	-14.14	-18.02	0.12	1056.36	1883.13	2017.892	1031
8515	-13.97	-18.53	0.25	1058.24	1884.69	2017.897	1031
8520	-14.37	-18.41	0.20	1058.82	1885.58	2017.902	1031
8525	-14.22	-18.61	0.23	1058.84	1885.46	2017.908	1031
8530	-13.89	-19.55	0.48	1058.80	1885.62	2017.912	1031
8535	-13.79	-18.80	0.21	1058.65	1885.49	2017.917	1031
8540	-14.43	-18.21	0.03	1059.11	1885.56	2017.922	1031
8545	-14.45	-18.38	0.19	1059.21	1885.48	2017.927	1031
8550	-14.50	-18.44	0.26	1059.15	1885.10	2017.932	1031
8555	-14.49	-18.33	0.15	1059.30	1885.77	2017.937	1031
8560	-14.60	-18.33	0.07	1059.71	1885.90	2017.942	1031
8565	-14.74	-18.40	0.09	1059.94	1886.12	2017.947	1031
8570	-14.53	-18.44	0.14	1060.03	1885.94	2017.952	1031
8575	-14.31	-18.93	0.30	1059.94	1886.13	2017.957	1031
8580	-14.66	-18.86	0.27	1059.96	1886.26	2017.962	1031
8585	-14.36	-19.21	0.39	1060.80	1886.25	2017.967	1031
8590	-14.41	-18.89	0.28	1064.41	1886.30	2017.972	1031
8595	-14.43	-19.17	0.35	1064.58	1886.78	2017.977	1031
8600	-14.11	-19.25	0.35	1064.74	1886.97	2017.983	1031
8605	-14.46	-19.48	0.45	1064.80	1887.44	2017.986	1031
8610	-14.45	-19.52	0.49	1064.41	1887.77	2017.992	1031
8615	-14.63	-19.70	0.64	1064.58	1888.11	2017.996	1031
8620	-14.15	-19.55	0.33	1066.43	1890.25	2018.002	1031
8625	-14.33	-19.64	0.36	1066.98	1890.91	2018.006	1031
8630	-14.61	-19.79	0.43	1067.15	1890.96	2018.014	1031
8635	-14.46	-19.34	0.23	1066.94	1891.32	2018.017	1031
8640	-14.40	-19.94	0.46	1067.05	1891.46	2018.022	1031
8645	-14.49	-19.67	0.31	1067.15	1891.82	2018.027	1031
8650	-14.45	-20.12	0.35	1068.73	1893.80	2018.032	1031
8655	-14.90	-20.28	0.41	1069.23	1894.36	2018.037	1031
8660	-14.53	-20.67	0.65	1070.01	1894.37	2018.044	1031
8665	-14.85	-20.02	0.35	1069.41	1894.17	2018.047	1031
8670	-14.88	-20.13	0.44	1069.47	1894.67	2018.053	1031
8675	-14.93	-20.13	0.40	1069.45	1894.52	2018.057	1031
8680	-14.64	-20.48	0.42	1070.50	1895.62	2018.062	1031
8685	-14.32	-20.27	0.23	1071.46	1897.13	2018.067	1031
8690	-14.31	-20.06	0.19	1071.60	1896.82	2018.072	1031
8695	-14.31	-20.05	0.25	1071.66	1897.23	2018.077	1031
8700	-14.74	-20.25	0.33	1071.66	1896.92	2018.082	1031
8705	-14.56	-20.44	0.35	1071.42	1896.98	2018.088	1031
8710	-14.42	-20.76	0.45	1071.37	1897.12	2018.092	1031
8715	-15.13	-20.17	0.29	1071.53	1897.24	2018.097	1031
8720	-14.59	-20.18	0.21	1071.85	1897.39	2018.102	1031
8725	-14.29	-20.99	0.37	1074.18	1899.70	2018.107	1031
8730	-14.33	-21.11	0.39	1074.45	1900.05	2018.112	1031
8735	-14.47	-21.48	0.57	1074.50	1899.93	2018.118	1031
8740	-14.83	-21.38	0.50	1074.44	1900.02	2018.121	1031
8745	-14.74	-21.12	0.48	1074.52	1899.89	2018.127	1031
8750	-14.62	-21.33	0.58	1074.56	1900.29	2018.131	1031
8755	-15.17	-21.48	0.54	1076.54	1901.92	2018.137	1031
8760	-15.15	-20.91	0.27	1077.11	1902.71	2018.142	1031
8765	-15.04	-21.12	0.34	1076.44	1902.49	2018.149	1031
8770	-14.72	-21.23	0.28	1076.88	1902.37	2018.151	1031
8775	-15.14	-21.03	0.25	1077.11	1902.34	2018.157	1031
8780	-14.91	-21.52	0.48	1076.81	1902.72	2018.162	1031
8785	-14.94	-21.39	0.39	1078.76	1904.39	2018.167	1031
8790	-15.06	-21.87	0.48	1079.58	1905.01	2018.172	1031
8795	-14.46	-22.06	0.53	1079.62	1905.52	2018.179	1031
8800	-14.76	-21.69	0.36	1079.49	1904.99	2018.182	1031
8805	-14.78	-21.62	0.43	1079.24	1905.10	2018.188	1030
8810	-14.92	-21.67	0.46	1079.50	1905.32	2018.192	1030
8815	-14.82	-21.44	0.38	1078.08	1904.23	2018.197	1030
8820	-14.58	-21.13	0.26	1076.94	1902.93	2018.202	1030
8825	-14.63	-21.52	0.39	1077.17	1902.70	2018.207	1030
8830	-14.56	-21.87	0.52	1076.95	1902.57	2018.212	1030
8835	-14.55	-21.36	0.35	1077.16	1902.74	2018.217	1030
8840	-15.14	-21.48	0.48	1077.34	1902.66	2018.222	1030
8845	-14.96	-21.14	0.33	1077.53	1902.45	2018.227	1030
8850	-14.70	-21.42	0.37	1077.29	1902.61	2018.232	1030
8855	-14.75	-21.07	0.30	1076.15	1902.07	2018.237	1030
8860	-14.56	-21.37	0.51	1074.60	1900.11	2018.242	1030
8865	-14.70	-21.08	0.45	1074.63	1900.13	2018.247	1030
8870	-14.80	-21.23	0.52	1074.64	1899.86	2018.253	1030
8875	-14.85	-20.92	0.37	1074.51	1900.08	2018.256	1030
8880	-14.49	-20.93	0.35	1074.37	1899.85	2018.262	1030
8885	-14.52	-21.35	0.47	1074.46	1900.04	2018.266	1030
8890	-15.00	-21.14	0.41	1072.85	1900.11	2018.272	1030
8895	-14.95	-21.01	0.37	1072.47	1900.28	2018.277	1030
8900	-15.32	-20.47	0.21	1072.14	1900.19	2018.284	1030
8905	-14.69	-20.48	0.15	1072.38	1900.01	2018.286	1030
8910	-14.65	-20.81	0.24	1072.46	1900.11	2018.292	1030
8915	-14.53	-20.72	0.18	1072.48	1900.08	2018.297	1030
8920	-14.46	-20.41	0.23	1070.64	1898.69	2018.302	1030
8925	-14.62	-20.05	0.13	1070.17	1897.95	2018.307	1030
8930	-15.24	-20.07	0.17	1069.97	1898.02	2018.314	1030
8935	-14.14	-20.10	0.14	1069.97	1897.50	2018.317	1030
8940	-14.31	-20.30	0.26	1069.94	1897.52	2018.322	1030
8945	-14.45	-20.09	0.23	1070.14	1897.81	2018.327	1030
8950	-14.13	-20.22	0.28	1069.12	1896.50	2018.332	1030
8955	-14.42	-20.02	0.29	1067.98	1895.03	2018.337	1030
8960	-14.22	-19.98	0.26	1067.95	1894.98	2018.343	1030
8965	-14.31	-19.64	0.12	1067.97	1894.99	2018.347	1030
8970	-14.44	-19.39	0.01	1067.97	1895.30	2018.352	1030
8975	-14.69	-20.14	0.37	1067.75	1894.94	2018.357	1030
8980	-14.83	-20.02	0.44	1067.47	1894.32	2018.362	1030
8985	-14.27	-19.59	0.25	1066.01	1892.86	2018.367	1030
8990	-14.31	-19.68	0.25	1065.98	1892.58	2018.372	1030
8995	-14.78	-19.26	0.15	1066.12	1892.66	2018.378	1030
9000	-13.92	-19.92	0.27	1066.06	1892.43	2018.381	1030
9005	-13.94	-20.04	0.28	1065.77	1892.57	2018.386	1030
9010	-14.21	-20.15	0.43	1066.07	1892.66	2018.391	1030
9015	-14.18	-19.25	0.25	1064.22	1890.81	2018.397	1030
9020	-14.34	-19.08	0.20	1063.74	1889.85	2018.401	1030
9025	-14.06	-19.18	0.19	1063.56	1889.95	2018.407	1030
9030	-14.52	-19.31	0.33	1063.26	1890.16	2018.411	1030
9035	-14.42	-18.48	-0.07	1063.47	1889.91	2018.419	1030
9040	-14.39	-18.79	0.13	1063.49	1889.68	2018.421	1030
9045	-13.97	-19.47	0.27	1063.67	1890.16	2018.427	1030
9050	-14.49	-19.43	0.33	1063.58	1890.12	2018.432	1030
9055	-14.23	-18.58	0.10	1061.38	1888.08	2018.437	1030
9060	-14.17	-19.01	0.30	1060.75	1886.74	2018.442	1030
9065	-14.18	-18.36	0.03	1060.76	1888.06	2018.449	1030
9070	-13.88	-18.81	0.24	1060.38	1887.39	2018.452	1030
9075	-14.11	-18.91	0.24	1060.36	1887.04	2018.457	1030
9080	-14.27	-18.87	0.26	1060.35	1887.30	2018.462	1030
9085	-14.34	-18.13	0.03	1058.98	1885.94	2018.467	1030
9090	-14.07	-19.13	0.41	1058.09	1885.12	2018.472	1030
9095	-14.51	-18.37	0.26	1057.97	1885.02	2018.477	1030
9100	-14.22	-18.15	0.18	1057.82	1884.64	2018.482	1030
9105	-14.01	-18.48	0.26	1057.84	1884.76	2018.487	1030
9110	-14.16	-18.97	0.44	1058.05	1884.83	2018.492	1030
9115	-13.86	-18.39	0.25	1057.33	1884.32	2018.497	1030
9120	-13.58	-18.47	0.28	1055.73	1882.69	2018.502	1030
9125	-13.66	-18.34	0.25	1055.72	1882.41	2018.507	1030
9130	-13.94	-18.33	0.28	1055.55	1882.40	2018.513	1030
9135	-13.73	-17.86	0.08	1055.78	1882.23	2018.517	1030
9140	-13.84	-18.51	0.28	1055.93	1882.53	2018.522	1030
9145	-14.31	-17.97	0.17	1055.57	1882.31	2018.526	1030
9150	-14.11	-18.00	0.20	1053.61	1880.56	2018.532	1030
9155	-13.73	-18.06	0.23	1053.53	1880.28	2018.537	1030
9160	-13.83	-17.53	0.05	1053.42	1880.21	2018.542	1030
9165	-13.64	-18.02	0.17	1053.54	1880.34	2018.546	1030
9170	-13.51	-17.99	0.13	1053.29	1880.75	2018.553	1030
9175	-13.88	-17.72	0.08	1053.63	1880.28	2018.556	1030
9180	-13.64	-17.99	0.13	1053.45	1880.22	2018.562	1030
9185	-13.58	-16.95	-0.16	1052.95	1879.72	2018.568	1030
9190	-13.63	-17.36	0.16	1050.64	1877.37	2018.572	1030
9195	-13.79	-17.24	0.13	1050.32	1877.08	2018.576	1030
9200	-13.82	-17.68	0.29	1050.57	1877.18	2018.582	1030
9205	-13.85	-17.33	0.16	1050.59	1876.93	2018.587	1030
9210	-14.01	-17.30	0.09	1050.24	1876.82	2018.592	1030
9215	-13.88	-17.70	0.30	1050.23	1876.94	2018.597	1030
9220	-13.75	-17.22	0.12	1049.49	1876.60	2018.603	1030
9225	-13.77	-17.35	0.16	1049.32	1875.91	2018.607	1030
9230	-13.89	-17.10	0.08	1049.35	1875.84	2018.612	1030
9235	-13.52	-17.66	0.19	1049.36	1876.05	2018.617	1030
9240	-13.65	-17.64	0.26	1049.28	1875.87	2018.622	1030
9245	-13.24	-17.56	0.18	1049.32	1875.70	2018.627	1030
9250	-13.33	-17.33	0.20	1048.36	1874.76	2018.632	1030
9255	-13.73	-17.39	0.38	1046.47	1872.83	2018.637	1030
9260	-13.63	-17.06	0.20	1046.30	1872.99	2018.642	1030
9265	-14.17	-17.10	0.26	1046.39	1872.83	2018.647	1030
9270	-13.86	-17.41	0.34	1046.06	1872.82	2018.652	1030
9275	-13.78	-17.74	0.49	1046.27	1872.78	2018.657	1030
9280	-13.83	-17.01	0.28	1045.90	1872.14	2018.661	1030
9285	-13.42	-17.00	0.27	1044.23	1870.35	2018.667	1030
9290	-13.36	-17.39	0.41	1043.97	1870.76	2018.672	1030
9295	-13.57	-17.16	0.35	1044.05	1870.09	2018.677	1030
9300	-13.66	-16.48	0.10	1043.84	1870.05	2018.681	1030
9305	-13.17	-17.12	0.31	1044.21	1870.19	2018.688	1030
9310	-13.02	-16.90	0.23	1044.18	1870.18	2018.691	1030
9315	-13.36	-17.02	0.23	1043.97	1870.14	2018.697	1030
9320	-13.69	-17.36	0.44	1043.89	1869.81	2018.701	1030
9325	-13.59	-16.93	0.24	1041.28	1869.93	2018.707	1030
9330	-13.76	-16.66	0.13	1040.79	1870.07	2018.711	1030
9335	-13.80	-16.58	0.19	1040.86	1870.21	2018.719	1030
9340	-13.72	-16.92	0.36	1040.64	1869.65	2018.722	1030
9345	-13.71	-16.85	0.31	1040.62	1869.77	2018.727	1030
9350	-13.80	-17.02	0.42	1040.80	1869.27	2018.732	1030
9355	-13.67	-16.63	0.29	1039.33	1867.59	2018.737	1030
9360	-13.43	-16.04	0.11	1038.47	1866.88	2018.742	1030
9365	-13.31	-16.18	0.05	1038.89	1866.61	2018.749	1030
9370	-13.57	-16.34	0.25	1038.45	1866.71	2018.752	1030
9375	-13.75	-16.34	0.24	1038.72	1866.41	2018.757	1030
9380	-13.58	-16.74	0.36	1038.56	1866.46	2018.762	1030
9385	-13.65	-16.46	0.28	1037.92	1866.13	2018.767	1030
9390	-13.74	-16.16	0.31	1036.67	1864.15	2018.772	1030
9395	-13.50	-15.77	0.15	1036.43	1864.07	2018.777	1030
9400	-13.41	-15.99	0.24	1036.49	1863.79	2018.782	1030
9405	-13.66	-15.83	0.27	1036.59	1864.20	2018.787	1030
9410	-13.71	-15.95	0.24	1036.29	1864.28	2018.792	1030
9415	-13.25	-16.13	0.26	1036.25	1864.29	2018.797	1030
9420	-13.40	-15.43	0.19	1034.43	1861.74	2018.802	1030
9425	-13.62	-15.37	0.20	1034.24	1861.72	2018.806	1030
9430	-13.91	-14.98	0.14	1033.79	1861.27	2018.814	1030
9435	-13.66	-14.90	0.09	1034.01	1861.34	2018.816	1030
9440	-13.39	-15.58	0.30	1034.35	1861.84	2018.822	1030
9445	-13.39	-15.68	0.37	1034.23	1861.68	2018.827	1030
9450	-13.46	-15.22	0.24	1032.39	1859.95	2018.832	1030
9455	-13.57	-15.50	0.36	1032.01	1859.45	2018.837	1030
9460	-13.93	-15.39	0.30	1032.39	1859.36	2018.844	1030
9465	-13.19	-15.44	0.28	1032.17	1859.06	2018.847	1030
9470	-13.47	-15.73	0.39	1032.10	1859.21	2018.852	1030
9475	-13.51	-15.46	0.39	1031.91	1859.25	2018.857	1030
9480	-13.81	-15.06	0.34	1030.78	1858.10	2018.862	1030
9485	-13.26	-14.89	0.24	1030.00	1856.82	2018.867	1030
9490	-13.14	-15.26	0.43	1030.00	1856.93	2018.872	1030
9495	-13.20	-15.06	0.32	1029.95	1856.58	2018.877	1030
9500	-13.44	-14.99	0.29	1029.94	1856.69	2018.882	1030
9505	-13.58	-14.83	0.23	1029.70	1856.90	2018.887	1030
9510	-13.34	-15.22	0.38	1029.30	1856.84	2018.892	1030
9515	-13.10	-15.28	0.43	1029.74	1856.84	2018.897	1030
9520	-13.05	-15.08	0.32	1028.87	1855.72	2018.902	1030
9525	-13.17	-13.99	0.03	1027.09	1853.72	2018.907	1030
9530	-12.76	-14.83	0.24	1026.96	1853.56	2018.911	1030
9535	-12.56	-14.49	0.16	1026.52	1853.43	2018.918	1030
9540	-12.82	-14.85	0.27	1026.84	1853.34	2018.922	1030
9545	-12.93	-14.04	0.02	1026.61	1853.39	2018.927	1030
9550	-13.45	-14.23	0.13	1026.55	1853.78	2018.931	1030
9555	-12.82	-14.51	0.18	1024.94	1853.59	2018.937	1030
9560	-12.73	-14.82	0.22	1024.55	1853.53	2018.942	1030
9565	-12.71	-14.42	0.20	1024.80	1852.95	2018.949	1030
9570	-13.05	-14.29	0.15	1024.60	1853.07	2018.951	1030
9575	-12.76	-14.52	0.15	1024.30	1853.07	2018.957	1030
9580	-13.19	-14.40	0.15	1024.61	1853.03	2018.962	1030
9585	-12.53	-14.40	0.23	1022.99	1851.36	2018.967	1030
9590	-12.83	-14.29	0.26	1022.26	1850.64	2018.972	1030
9595	-12.88	-14.33	0.30	1023.07	1850.39	2018.979	1030
9600	-12.85	-14.02	0.20	1022.51	1850.55	2018.982	1030
9605	-12.63	-14.49	0.38	1022.52	1850.32	2018.987	1030
9610	-12.57	-14.01	0.15	1022.38	1850.21	2018.992	1030
9615	-12.91	-13.94	0.21	1021.30	1849.30	2018.997	1030
9620	-12.84	-13.92	0.27	1020.20	1847.88	2019.002	1030
9625	-13.10	-13.73	0.16	1020.29	1847.48	2019.009	1030
9630	-12.81	-13.76	0.17	1020.11	1847.73	2019.012	1030
9635	-13.08	-14.05	0.36	1020.47	1847.45	2019.017	1030
9640	-12.67	-13.75	0.14	1020.15	1847.49	2019.022	1030
9645	-12.51	-13.50	0.07	1019.02	1847.01	2019.027	1030
9650	-12.53	-13.31	0.11	1017.66	1845.62	2019.032	1030
9655	-12.54	-13.24	0.13	1017.87	1845.76	2019.037	1030
9660	-13.12	-13.54	0.31	1017.72	1845.42	2019.042	1030
9665	-12.96	-13.58	0.27	1017.57	1845.48	2019.047	1030
9670	-12.86	-13.62	0.27	1017.70	1845.12	2019.053	1030
9675	-12.92	-13.49	0.31	1017.51	1845.41	2019.057	1030
9680	-12.57	-13.14	0.16	1017.78	1845.61	2019.062	1030
9685	-12.81	-13.51	0.31	1017.70	1845.39	2019.066	1030
9690	-13.01	-12.74	0.14	1015.17	1842.88	2019.072	1030
9695	-13.15	-12.94	0.23	1014.87	1842.66	2019.076	1030
9700	-12.76	-13.39	0.34	1014.51	1842.63	2019.083	1030
9705	-13.04	-12.96	0.19	1014.77	1842.50	2019.086	1030
9710	-12.93	-13.16	0.30	1014.71	1842.24	2019.092	1030
9715	-13.10	-12.97	0.26	1014.72	1842.25	2019.097	1030
9720	-12.94	-12.63	0.21	1012.89	1840.76	2019.102	1030
9725	-12.68	-12.25	0.07	1012.56	1840.00	2019.107	1030
9730	-12.76	-12.60	0.23	1012.13	1839.55	2019.114	1030
9735	-12.19	-12.56	0.16	1012.30	1840.27	2019.117	1030
9740	-12.56	-12.55	0.22	1012.23	1839.70	2019.123	1030
9745	-12.64	-12.00	-0.01	1012.26	1839.91	2019.127	1030
9750	-12.36	-12.40	0.21	1011.16	1838.63	2019.132	1030
9755	-12.90	-11.94	0.09	1010.04	1837.80	2019.137	1030
9760	-12.43	-12.07	0.17	1010.04	1837.82	2019.142	1030
9765	-12.72	-11.98	0.09	1009.86	1837.63	2019.148	1030
9770	-12.68	-12.00	0.19	1009.98	1837.59	2019.152	1030
9775	-12.72	-12.11	0.25	1010.08	1837.74	2019.157	1030
9780	-12.79	-11.88	0.10	1009.75	1837.49	2019.162	1030
9785	-12.66	-11.85	0.05	1007.86	1837.70	2019.167	1030
9790	-12.82	-12.08	0.19	1007.79	1837.77	2019.172	1030
9795	-12.89	-11.78	0.03	1007.73	1837.54	2019.177	1030
9800	-12.74	-11.92	0.16	1007.74	1837.58	2019.181	1030
9805	-12.98	-11.98	0.14	1007.66	1837.37	2019.187	1030
9810	-12.71	-11.64	-0.01	1007.56	1837.03	2019.191	1030
9815	-12.88	-11.36	-0.10	1005.85	1837.23	2019.197	1030
9820	-13.02	-11.61	0.04	1005.64	1837.48	2019.202	1030
9825	-12.49	-11.66	0.05	1005.42	1836.86	2019.207	1030
9830	-12.40	-11.36	-0.11	1005.41	1836.62	2019.212	1030
9835	-12.96	-11.43	0.01	1005.55	1836.44	2019.219	1030
9840	-12.91	-11.54	0.02	1005.34	1836.32	2019.222	1030
9845	-12.55	-11.42	-0.08	1005.27	1836.12	2019.227	1030
9850	-12.81	-11.35	-0.07	1005.48	1835.96	2019.232	1030
9855	-12.80	-10.74	-0.15	1002.94	1833.92	2019.238	1030
9860	-12.71	-10.95	-0.03	1002.57	1832.83	2019.242	1030
9865	-12.94	-10.97	-0.01	1002.50	1833.05	2019.247	1030
9870	-12.55	-10.90	-0.02	1002.35	1832.56	2019.252	1030
9875	-12.58	-10.86	-0.06	1002.29	1832.23	2019.258	1030
9880	-12.72	-10.73	-0.11	1002.36	1832.50	2019.262	1030
9885	-12.19	-10.59	-0.09	1001.73	1831.49	2019.267	1030
9890	-12.78	-10.47	-0.04	1000.24	1830.36	2019.272	1030
9895	-12.95	-10.28	-0.04	1000.32	1830.61	2019.277	1030
9900	-13.07	-10.47	-0.01	1000.07	1830.09	2019.282	1030
9905	-12.87	-10.39	-0.04	1000.35	1829.94	2019.286	1030
9910	-12.58	-10.29	-0.10	1000.13	1830.03	2019.292	1030
9915	-12.74	-10.27	-0.05	999.84	1829.80	2019.297	1030
9920	-12.74	-10.35	0.03	998.02	1829.76	2019.302	1030
9925	-12.63	-10.47	0.02	998.14	1829.48	2019.307	1030
9930	-12.70	-10.38	-0.01	997.67	1829.67	2019.313	1030
9935	-12.78	-10.54	0.03	997.95	1829.56	2019.316	1030
9940	-12.76	-10.34	-0.04	997.83	1829.40	2019.322	1030
9945	-12.90	-10.22	-0.08	997.90	1829.31	2019.326	1030
9950	-12.42	-10.02	-0.21	996.26	1829.12	2019.332	1030
9955	-12.50	-9.63	-0.36	996.00	1829.43	2019.336	1030
9960	-12.32	-9.89	-0.23	995.71	1829.25	2019.342	1030
9965	-12.41	-10.01	-0.15	996.01	1829.04	2019.347	1030
9970	-12.64	-9.60	-0.39	995.43	1828.16	2019.354	1030
9975	-12.65	-9.65	-0.27	995.60	1828.07	2019.357	1030
9980	-12.94	-9.72	-0.23	995.60	1828.20	2019.362	1030
9985	-12.46	-9.61	-0.33	995.42	1828.30	2019.367	1030
9990	-12.69	-9.39	-0.27	993.42	1826.14	2019.372	1030
9995	-12.78	-9.31	-0.27	992.68	1825.28	2019.377	1030
10000	-12.67	-9.22	-0.25	992.55	1824.96	2019.382	1030
10005	-12.72	-9.04	-0.33	992.72	1824.97	2019.387	1030
10010	-12.64	-9.38	-0.23	992.44	1824.70	2019.392	1030
10015	-12.78	-9.51	-0.11	992.44	1824.74	2019.397	1030
10020	-13.10	-9.29	-0.20	992.14	1824.43	2019.402	1030
10025	-12.69	-8.88	-0.30	990.52	1822.76	2019.407	1030
10030	-12.82	-8.87	-0.29	990.40	1822.82	2019.412	1030
10035	-13.36	-8.87	-0.19	990.38	1822.42	2019.418	1030
10040	-13.16	-9.18	-0.03	990.34	1822.42	2019.421	1030
10045	-12.87	-9.01	-0.16	990.46	1822.13	2019.427	1030
10050	-12.87	-8.74	-0.29	990.31	1822.17	2019.432	1030
10055	-13.04	-8.20	-0.34	988.22	1820.07	2019.437	1030
10060	-12.69	-8.12	-0.39	988.02	1819.79	2019.441	1030
10065	-12.75	-8.37	-0.26	988.00	1819.96	2019.448	1030
10070	-12.63	-8.22	-0.36	988.12	1820.16	2019.452	1030
10075	-12.58	-8.15	-0.33	988.26	1819.97	2019.457	1030
10080	-12.91	-8.38	-0.19	988.17	1819.81	2019.461	1030
10085	-12.30	-7.96	-0.31	986.22	1817.96	2019.467	1030
10090	-12.83	-8.15	-0.15	985.94	1817.93	2019.472	1030
10095	-14.01	-7.67	-0.32	985.41	1817.10	2019.479	1030
10100	-12.95	-7.98	-0.24	985.57	1817.53	2019.482	1030
10105	-13.04	-7.97	-0.28	985.72	1817.72	2019.487	1030
10110	-12.87	-7.80	-0.32	985.53	1817.71	2019.492	1030
10115	-12.72	-7.85	-0.18	984.13	1816.55	2019.497	1030
10120	-13.05	-7.74	-0.15	983.66	1815.28	2019.502	1030
10125	-13.41	-7.61	-0.18	983.39	1815.21	2019.507	1030
10130	-12.94	-7.59	-0.20	983.21	1814.75	2019.512	1030
10135	-12.39	-7.37	-0.38	983.27	1814.81	2019.517	1030
10140	-12.94	-7.50	-0.18	983.38	1815.02	2019.522	1030
10145	-12.24	-7.11	-0.39	982.49	1814.36	2019.527	1030
10150	-12.51	-7.15	-0.25	981.25	1812.70	2019.532	1030
10155	-12.38	-6.92	-0.41	981.21	1813.10	2019.537	1030
10160	-12.44	-6.96	-0.35	980.99	1812.87	2019.542	1030
10165	-12.55	-7.15	-0.27	980.72	1812.85	2019.546	1030
10170	-12.49	-7.06	-0.33	981.20	1812.88	2019.552	1030
10175	-12.02	-6.94	-0.40	981.04	1813.06	2019.557	1030
10180	-12.66	-6.73	-0.42	981.04	1812.80	2019.562	1030
10185	-12.19	-6.74	-0.48	980.83	1812.81	2019.566	1030
10190	-12.66	-6.77	-0.40	978.18	1812.57	2019.572	1030
10195	-12.66	-6.84	-0.33	978.30	1812.41	2019.576	1030
10200	-12.65	-6.86	-0.30	978.46	1812.38	2019.583	1030
10205	-13.23	-6.87	-0.21	978.13	1812.09	2019.586	1030
10210	-13.35	-6.73	-0.28	977.98	1812.06	2019.592	1030
10215	-13.03	-6.64	-0.34	977.73	1812.24	2019.597	1030
10220	-13.19	-6.52	-0.30	976.48	1810.36	2019.602	1030
10225	-12.58	-6.31	-0.39	975.80	1809.49	2019.607	1030
10230	-13.00	-5.90	-0.58	976.05	1809.18	2019.614	1030
10235	-12.91	-6.12	-0.40	976.01	1809.29	2019.617	1030
10240	-13.56	-6.62	-0.12	975.62	1808.70	2019.623	1030
10245	-12.81	-6.11	-0.39	975.59	1808.86	2019.627	1030
10250	-12.45	-5.79	-0.53	974.09	1807.63	2019.632	1030
10255	-12.85	-5.88	-0.39	973.27	1807.02	2019.637	1030
10260	-12.81	-5.80	-0.37	973.09	1806.81	2019.642	1030
10265	-12.72	-5.78	-0.40	973.10	1806.47	2019.647	1030
10270	-13.06	-5.80	-0.36	973.11	1806.67	2019.652	1030
10275	-12.99	-5.84	-0.37	972.92	1806.73	2019.657	1030
10280	-12.43	-5.87	-0.37	972.13	1806.05	2019.662	1030
10285	-12.59	-5.29	-0.46	970.88	1804.18	2019.667	1030
10290	-12.82	-5.19	-0.46	970.58	1804.24	2019.672	1030
10295	-12.75	-5.55	-0.34	970.65	1804.11	2019.677	1030
10300	-12.79	-5.63	-0.29	970.78	1804.08	2019.681	1030
10305	-12.95	-5.75	-0.22	970.75	1803.97	2019.687	1030
10310	-12.50	-5.28	-0.46	970.77	1804.06	2019.691	1030
10315	-12.66	-5.31	-0.39	970.66	1804.08	2019.697	1030
10320	-12.65	-5.35	-0.36	970.44	1803.95	2019.701	1030
10325	-12.20	-4.79	-0.49	968.12	1801.18	2019.707	1030
10330	-12.68	-4.96	-0.35	968.05	1801.17	2019.711	1030
10335	-12.76	-4.70	-0.51	967.91	1801.34	2019.719	1030
10340	-12.71	-4.83	-0.43	967.95	1800.89	2019.721	1030
10345	-12.63	-4.71	-0.45	967.75	1800.89	2019.727	1030
10350	-12.49	-4.61	-0.51	967.86	1800.78	2019.731	1030
10355	-12.70	-4.41	-0.43	966.13	1799.59	2019.737	1030
10360	-12.91	-4.33	-0.43	965.54	1798.67	2019.742	1030
10365	-11.79	-4.07	-0.62	965.89	1798.38	2019.749	1030
10370	-12.33	-4.12	-0.56	965.64	1798.48	2019.752	1030
10375	-12.91	-4.40	-0.34	965.19	1798.54	2019.757	1030
10380	-12.63	-4.20	-0.45	965.17	1798.62	2019.762	1030
10385	-12.63	-3.94	-0.50	963.74	1797.11	2019.767	1030
10390	-12.27	-3.58	-0.59	962.81	1796.33	2019.772	1030
10395	-12.59	-3.56	-0.64	962.67	1796.49	2019.777	1030
10400	-12.20	-3.55	-0.65	962.49	1796.33	2019.782	1030
10405	-12.90	-3.73	-0.52	962.87	1796.24	2019.787	1030
10410	-13.00	-3.96	-0.35	962.71	1795.96	2019.792	1030
10415	-12.95	-3.46	-0.55	961.97	1795.65	2019.797	1030
10420	-13.11	-3.34	-0.52	960.55	1793.97	2019.802	1030
10425	-12.62	-3.25	-0.60	960.39	1793.94	2019.807	1030
10430	-13.10	-3.61	-0.38	960.31	1793.98	2019.813	1030
10435	-12.85	-3.52	-0.45	960.32	1793.95	2019.816	1030
10440	-13.14	-3.62	-0.34	960.49	1793.84	2019.822	1030
10445	-12.19	-3.05	-0.69	960.40	1793.50	2019.827	1030
10450	-13.15	-2.96	-0.50	958.60	1791.85	2019.832	1030
10455	-13.12	-3.19	-0.43	958.05	1792.08	2019.837	1030
10460	-13.04	-3.08	-0.50	958.11	1791.74	2019.842	1030
10465	-12.80	-2.99	-0.54	958.01	1792.00	2019.846	1030
10470	-12.97	-3.05	-0.45	957.72	1792.12	2019.853	1030
10475	-13.14	-3.07	-0.38	957.81	1791.61	2019.856	1030
10480	-13.52	-3.22	-0.36	957.68	1791.84	2019.862	1030
10485	-12.77	-2.72	-0.66	957.84	1792.33	2019.866	1030
10490	-12.98	-2.66	-0.66	955.17	1791.82	2019.872	1030
10495	-13.25	-2.77	-0.54	954.61	1791.61	2019.876	1030
10500	-13.18	-2.89	-0.42	954.44	1791.77	2019.884	1030
10505	-12.96	-2.45	-0.68	954.47	1791.67	2019.886	1030
10510	-12.82	-2.60	-0.63	954.50	1791.88	2019.892	1030
10515	-13.31	-2.84	-0.49	954.78	1791.79	2019.897	1030
10520	-13.04	-2.52	-0.52	953.47	1790.27	2019.903	1030
10525	-12.56	-2.15	-0.66	952.68	1789.71	2019.907	1030
10530	-12.78	-2.53	-0.46	952.78	1789.80	2019.912	1030
10535	-13.17	-2.55	-0.43	952.74	1789.51	2019.917	1030
10540	-13.11	-2.46	-0.50	952.46	1789.38	2019.922	1030
10545	-12.93	-2.41	-0.52	952.47	1789.39	2019.927	1030
10550	-12.86	-2.22	-0.53	951.40	1788.41	2019.932	1030
10555	-13.36	-2.18	-0.42	950.29	1786.96	2019.937	1030
10560	-13.38	-2.03	-0.47	950.13	1787.29	2019.942	1030
10565	-13.16	-2.20	-0.42	950.14	1787.12	2019.947	1030
10570	-13.24	-2.18	-0.46	950.28	1786.96	2019.951	1030
10575	-12.82	-2.13	-0.52	950.33	1786.74	2019.957	1030
10580	-13.36	-2.22	-0.41	950.06	1786.85	2019.962	1030
10585	-13.16	-2.13	-0.45	948.79	1786.45	2019.967	1030
10590	-13.05	-1.94	-0.50	948.92	1786.59	2019.972	1030
10595	-12.81	-1.87	-0.58	948.77	1786.47	2019.978	1030
10600	-12.89	-1.63	-0.66	948.69	1786.15	2019.981	1030
10605	-13.00	-2.00	-0.51	948.73	1786.22	2019.987	1030
10610	-12.84	-1.65	-0.72	948.71	1786.58	2019.991	1030
10615	-13.12	-1.60	-0.65	945.92	1786.51	2019.997	1030
10620	-13.43	-1.59	-0.62	945.36	1786.14	2020.002	1030
10625	-13.25	-1.62	-0.64	945.33	1785.69	2020.007	1030
10630	-13.15	-1.53	-0.69	945.30	1785.66	2020.011	1030
10635	-13.38	-1.52	-0.63	945.24	1785.70	2020.018	1030
10640	-13.77	-1.50	-0.63	944.88	1785.24	2020.022	1030
10645	-13.51	-1.32	-0.68	945.02	1784.81	2020.027	1030
10650	-13.54	-1.46	-0.63	945.13	1784.70	2020.032	1030
10655	-13.26	-0.62	-0.83	943.02	1782.36	2020.037	1030
10660	-13.31	-0.73	-0.76	942.36	1781.59	2020.042	1030
10665	-13.36	-0.63	-0.75	942.57	1781.52	2020.047	1030
10670	-13.37	-0.68	-0.73	942.38	1781.13	2020.052	1030
10675	-13.07	-0.83	-0.56	942.20	1781.05	2020.057	1030
10680	-13.26	-0.94	-0.51	942.13	1781.06	2020.062	1030
10685	-13.49	-0.93	-0.57	941.47	1780.23	2020.067	1030
10690	-13.45	-0.51	-0.62	940.22	1778.71	2020.072	1030
10695	-13.49	-0.43	-0.62	939.95	1779.03	2020.077	1030
10700	-13.38	-0.38	-0.63	939.83	1778.56	2020.083	1030
10705	-13.60	-0.32	-0.63	939.86	1778.59	2020.086	1030
10710	-13.28	-0.20	-0.70	939.89	1778.71	2020.092	1030
10715	-13.27	-0.06	-0.75	939.46	1778.54	2020.096	1030
10720	-13.23	0.14	-0.70	937.79	1776.93	2020.102	1030
10725	-13.54	0.16	-0.72	937.76	1776.44	2020.107	1030
10730	-13.46	0.10	-0.68	937.69	1776.57	2020.113	1030
10735	-13.48	-0.03	-0.62	937.74	1776.45	2020.116	1030
10740	-13.41	0.24	-0.71	937.70	1776.38	2020.122	1031
10745	-13.25	0.29	-0.72	937.63	1776.46	2020.126	1031
10750	-13.44	-0.11	-0.65	939.43	1776.33	2020.132	1031
10755	-13.20	-0.10	-0.63	939.85	1776.02	2020.136	1031
10760	-13.20	-0.19	-0.51	939.91	1775.98	2020.143	1031
10765	-12.69	0.29	-0.73	939.84	1776.31	2020.147	1031
10770	-12.99	-0.04	-0.60	939.54	1776.34	2020.152	1031
10775	-13.20	0.01	-0.65	939.36	1776.10	2020.157	1031
10780	-13.07	0.22	-0.75	939.64	1776.60	2020.162	1031
10785	-12.94	0.25	-0.77	939.42	1776.38	2020.167	1031
10790	-13.57	-0.36	-0.61	941.55	1778.19	2020.172	1031
10795	-13.18	-0.50	-0.56	941.88	1778.92	2020.177	1031
10800	-13.30	-0.52	-0.56	941.89	1778.93	2020.182	1031
10805	-13.58	-0.38	-0.61	941.88	1778.59	2020.187	1031
10810	-13.54	-0.62	-0.49	941.74	1778.79	2020.192	1031
10815	-13.33	-0.12	-0.67	941.72	1778.54	2020.197	1031
10820	-13.57	-0.91	-0.46	943.37	1780.02	2020.202	1031
10825	-13.02	-0.58	-0.74	944.58	1781.49	2020.207	1031
10830	-12.83	-0.65	-0.72	944.50	1781.46	2020.212	1031
10835	-13.02	-0.70	-0.73	944.43	1781.44	2020.218	1031
10840	-12.50	-0.44	-0.86	944.61	1781.56	2020.222	1031
10845	-12.43	-0.32	-0.91	944.70	1781.67	2020.227	1031
10850	-12.97	-0.81	-0.63	944.66	1781.93	2020.231	1031
10855	-13.39	-1.75	-0.34	946.38	1783.51	2020.237	1031
10860	-13.62	-1.45	-0.50	946.69	1783.78	2020.242	1031
10865	-13.83	-1.47	-0.55	946.64	1784.10	2020.248	1031
10870	-13.78	-1.42	-0.48	946.46	1784.06	2020.251	1031
10875	-13.96	-1.71	-0.32	946.64	1783.92	2020.257	1031
10880	-13.93	-1.40	-0.46	946.73	1783.85	2020.261	1031
10885	-13.51	-1.47	-0.51	948.64	1784.09	2020.267	1031
10890	-13.11	-1.31	-0.61	949.02	1784.25	2020.272	1031
10895	-12.86	-0.97	-0.85	949.50	1783.77	2020.279	1031
10900	-13.53	-1.46	-0.57	949.10	1784.15	2020.282	1031
10905	-13.79	-1.71	-0.40	949.27	1784.35	2020.287	1031
10910	-13.83	-1.75	-0.39	949.04	1784.09	2020.292	1031
10915	-13.83	-2.32	-0.30	951.02	1785.87	2020.297	1031
10920	-13.53	-1.98	-0.54	951.41	1786.42	2020.302	1031
10925	-13.55	-2.30	-0.36	951.16	1786.41	2020.307	1031
10930	-13.41	-2.01	-0.50	951.28	1786.33	2020.312	1031
10935	-13.02	-2.16	-0.42	950.99	1786.48	2020.317	1031
10940	-13.38	-2.22	-0.38	951.19	1786.35	2020.322	1031
10945	-13.51	-2.33	-0.39	951.10	1786.40	2020.327	1031
10950	-13.32	-2.38	-0.31	951.12	1786.51	2020.332	1031
10955	-13.35	-2.65	-0.27	953.00	1788.00	2020.337	1031
10960	-13.41	-2.75	-0.31	954.33	1789.15	2020.342	1031
10965	-12.98	-2.50	-0.49	954.05	1789.14	2020.347	1031
10970	-12.75	-2.14	-0.63	954.15	1788.95	2020.352	1031
10975	-12.71	-2.08	-0.70	954.18	1789.09	2020.357	1031
10980	-12.48	-2.07	-0.73	954.30	1789.32	2020.362	1031
10985	-12.45	-2.25	-0.71	954.74	1789.41	2020.367	1031
10990	-12.42	-2.38	-0.63	956.12	1789.42	2020.372	1031
10995	-12.78	-2.53	-0.52	956.45	1789.42	2020.377	1031
11000	-12.98	-2.68	-0.47	956.26	1789.55	2020.383	1031
11005	-12.87	-2.54	-0.55	956.49	1789.85	2020.386	1031
11010	-13.26	-2.90	-0.36	956.53	1789.61	2020.392	1031
11015	-13.15	-2.83	-0.37	956.38	1789.61	2020.396	1031
11020	-12.61	-2.72	-0.47	958.31	1789.68	2020.402	1031
11025	-12.87	-2.84	-0.42	958.89	1789.86	2020.406	1031
11030	-13.20	-3.25	-0.25	959.03	1789.96	2020.414	1031
11035	-13.14	-3.20	-0.29	958.78	1790.83	2020.416	1031
11040	-13.10	-3.06	-0.36	958.85	1790.53	2020.422	1031
11045	-13.00	-3.23	-0.25	959.21	1790.25	2020.427	1031
11050	-13.24	-3.82	-0.13	960.47	1792.12	2020.432	1031
11055	-13.01	-3.69	-0.19	961.15	1792.83	2020.437	1031
11060	-13.09	-3.59	-0.22	960.96	1792.67	2020.444	1031
11065	-12.93	-3.69	-0.27	961.36	1792.84	2020.447	1031
11070	-13.26	-3.74	-0.28	961.37	1793.06	2020.452	1031
11075	-13.38	-3.92	-0.17	961.41	1793.18	2020.457	1031
11080	-12.78	-3.58	-0.41	962.41	1794.30	2020.462	1031
11085	-13.13	-3.99	-0.36	963.49	1795.25	2020.467	1031
11090	-13.10	-4.19	-0.27	963.62	1795.50	2020.472	1031
11095	-12.84	-3.97	-0.41	963.77	1795.24	2020.477	1031
11100	-13.74	-4.02	-0.22	963.02	1796.61	2020.484	1031
11105	-13.42	-4.11	-0.29	963.71	1794.99	2020.487	1031
11110	-13.59	-3.92	-0.35	963.63	1795.69	2020.492	1031
11115	-13.28	-4.02	-0.24	963.37	1795.46	2020.497	1031
11120	-12.93	-4.03	-0.37	964.65	1796.16	2020.502	1031
11125	-12.79	-4.21	-0.47	966.68	1798.36	2020.507	1031
11130	-12.75	-4.41	-0.43	966.84	1798.97	2020.511	1031
11135	-12.89	-4.52	-0.32	966.81	1798.74	2020.518	1031
11140	-12.68	-4.51	-0.33	966.88	1798.69	2020.521	1031
11145	-12.70	-4.63	-0.23	966.61	1798.39	2020.527	1031
11150	-13.09	-4.80	-0.12	966.56	1798.46	2020.531	1031
11155	-13.01	-4.76	-0.23	968.33	1799.02	2020.537	1031
11160	-13.27	-4.65	-0.27	968.72	1799.08	2020.541	1031
11165	-13.39	-5.00	-0.13	968.71	1799.28	2020.548	1031
11170	-13.40	-4.91	-0.15	968.94	1799.51	2020.551	1031
11175	-13.06	-4.76	-0.24	968.67	1799.49	2020.557	1031
11180	-12.94	-4.66	-0.33	968.95	1799.79	2020.562	1031
11185	-12.77	-5.06	-0.30	970.70	1801.57	2020.567	1031
11190	-13.28	-5.43	-0.09	971.04	1802.40	2020.572	1031
11195	-12.92	-5.11	-0.24	971.08	1802.15	2020.578	1031
11200	-12.78	-5.07	-0.25	970.84	1802.56	2020.582	1031
11205	-12.95	-5.09	-0.25	971.07	1802.34	2020.587	1031
11210	-13.16	-5.09	-0.26	971.10	1802.36	2020.592	1031
11215	-13.18	-5.37	-0.22	972.06	1802.66	2020.597	1031
11220	-12.70	-5.33	-0.38	973.51	1804.61	2020.602	1031
11225	-12.87	-5.57	-0.27	973.63	1804.65	2020.607	1031
11230	-13.22	-5.75	-0.15	973.62	1804.92	2020.612	1031
11235	-12.80	-5.68	-0.24	973.85	1804.96	2020.617	1031
11240	-13.01	-5.60	-0.38	973.77	1804.87	2020.623	1031
11245	-13.01	-5.66	-0.31	973.64	1805.04	2020.626	1031
11250	-13.65	-6.38	-0.05	975.54	1807.00	2020.632	1031
11255	-13.19	-6.23	-0.13	975.83	1807.16	2020.636	1031
11260	-13.23	-6.16	-0.18	976.54	1806.82	2020.643	1031
11265	-13.53	-6.33	-0.06	976.40	1806.63	2020.646	1031
11270	-13.31	-5.98	-0.30	976.29	1806.98	2020.653	1031
11275	-13.34	-6.37	-0.11	976.32	1806.90	2020.656	1031
11280	-12.92	-6.28	-0.18	978.00	1806.97	2020.662	1031
11285	-12.85	-6.47	-0.12	978.15	1807.06	2020.667	1031
11290	-12.65	-6.46	-0.20	978.64	1807.89	2020.672	1031
11295	-12.68	-6.17	-0.38	978.95	1808.11	2020.677	1031
11300	-12.98	-6.46	-0.27	979.27	1808.44	2020.682	1031
11305	-12.98	-6.62	-0.14	978.93	1808.26	2020.687	1031
11310	-13.01	-6.63	-0.09	979.22	1808.40	2020.692	1031
11315	-12.83	-6.44	-0.19	979.05	1808.68	2020.697	1031
11320	-12.80	-6.65	-0.16	979.67	1809.20	2020.702	1031
11325	-12.64	-6.90	-0.17	981.00	1810.71	2020.707	1031
11330	-13.15	-7.10	-0.06	981.21	1811.03	2020.712	1031
11335	-12.51	-6.95	-0.15	981.26	1810.73	2020.718	1031
11340	-12.74	-6.98	-0.18	981.36	1810.94	2020.721	1031
11345	-12.84	-7.21	-0.06	981.51	1811.19	2020.727	1031
11350	-13.15	-7.05	-0.10	981.43	1811.30	2020.731	1031
11355	-12.77	-7.34	-0.14	983.44	1813.46	2020.737	1031
11360	-13.17	-7.56	-0.02	983.56	1813.37	2020.742	1031
11365	-12.15	-7.49	-0.09	983.80	1813.93	2020.748	1031
11370	-12.32	-7.53	-0.03	983.65	1813.38	2020.751	1031
11375	-12.26	-7.36	-0.05	983.64	1813.74	2020.757	1031
11380	-12.85	-7.54	-0.05	983.67	1813.54	2020.761	1031
11385	-12.92	-8.06	0.06	985.71	1815.75	2020.767	1031
11390	-12.84	-8.19	0.05	986.00	1815.82	2020.772	1031
11395	-12.63	-8.37	0.12	985.88	1816.05	2020.779	1031
11400	-12.83	-8.45	0.19	986.21	1815.96	2020.782	1031
11405	-12.86	-8.37	0.17	985.89	1815.99	2020.787	1031
11410	-12.74	-8.11	0.04	986.07	1816.00	2020.792	1031
11415	-12.25	-8.08	-0.00	987.54	1816.48	2020.797	1031
11420	-12.01	-8.11	-0.04	988.01	1816.34	2020.802	1031
11425	-12.06	-8.08	-0.04	988.20	1816.55	2020.807	1031
11430	-12.06	-8.03	-0.11	988.21	1816.65	2020.812	1031
11435	-12.47	-8.25	0.04	988.02	1816.66	2020.817	1031
11440	-12.01	-8.25	-0.04	988.13	1816.65	2020.822	1031
11445	-12.14	-8.29	-0.04	988.89	1817.47	2020.827	1031
11450	-12.51	-8.84	0.11	990.34	1818.96	2020.832	1031
11455	-12.13	-8.69	0.03	990.84	1819.52	2020.837	1031
11460	-12.72	-8.86	0.10	991.11	1819.69	2020.842	1031
11465	-13.09	-9.11	0.26	991.00	1819.62	2020.847	1031
11470	-12.83	-8.76	0.08	991.63	1819.84	2020.853	1031
11475	-12.77	-8.67	-0.05	991.44	1819.76	2020.857	1031
11480	-12.71	-8.87	0.05	991.54	1819.63	2020.862	1031
11485	-13.07	-8.94	0.14	991.56	1820.04	2020.867	1031
11490	-13.14	-9.03	0.17	993.49	1819.97	2020.872	1031
11495	-12.84	-9.16	0.23	993.50	1820.05	2020.876	1031
11500	-12.83	-9.31	0.18	993.76	1820.74	2020.884	1031
11505	-12.81	-9.00	0.12	993.69	1820.24	2020.886	1031
11510	-13.20	-9.34	0.29	993.82	1820.51	2020.892	1031
11515	-12.92	-9.12	0.22	993.80	1820.59	2020.897	1031
11520	-12.93	-9.33	0.16	995.64	1822.80	2020.902	1031
11525	-13.00	-9.64	0.27	996.07	1823.42	2020.907	1031
11530	-12.92	-9.81	0.27	996.10	1823.30	2020.913	1031
11535	-12.70	-9.68	0.19	996.18	1823.32	2020.917	1031
11540	-12.48	-9.78	0.18	995.96	1823.43	2020.922	1031
11545	-12.54	-9.74	0.24	996.08	1823.16	2020.927	1031
11550	-12.61	-9.82	0.25	996.88	1824.01	2020.932	1031
11555	-12.29	-9.87	0.06	998.11	1825.73	2020.937	1031
11560	-12.31	-10.10	0.12	998.06	1825.80	2020.942	1031
11565	-12.52	-9.85	-0.03	998.12	1825.86	2020.947	1031
11570	-12.78	-9.73	0.09	997.92	1825.89	2020.952	1031
11575	-12.87	-10.07	0.27	998.02	1826.03	2020.957	1031
11580	-12.82	-9.91	0.11	998.19	1826.32	2020.961	1031
11585	-12.43	-10.39	0.23	1000.18	1826.21	2020.967	1031
11590	-12.59	-10.02	0.11	1000.34	1826.16	2020.971	1031
11595	-13.15	-10.36	0.26	1000.23	1826.65	2020.979	1031
11600	-13.18	-10.58	0.34	1000.57	1826.82	2020.982	1031
11605	-12.75	-10.25	0.17	1000.53	1826.56	2020.987	1031
11610	-12.66	-10.37	0.21	1000.68	1826.88	2020.991	1031
11615	-13.01	-10.57	0.29	1002.16	1826.63	2020.997	1031
11620	-12.99	-10.68	0.31	1002.79	1827.03	2021.002	1031
11625	-13.42	-10.89	0.38	1002.53	1827.48	2021.009	1031
11630	-13.03	-10.90	0.35	1002.76	1827.79	2021.012	1031
11635	-12.83	-10.77	0.31	1002.75	1827.93	2021.018	1031
11640	-12.61	-10.65	0.23	1002.88	1828.43	2021.022	1031
11645	-12.93	-10.93	0.21	1004.31	1829.74	2021.027	1031
11650	-12.47	-11.00	0.15	1004.92	1830.68	2021.032	1031
11655	-12.22	-11.05	0.17	1005.34	1830.96	2021.037	1031
11660	-12.67	-11.52	0.38	1005.80	1831.57	2021.042	1031
11665	-13.00	-11.40	0.35	1005.60	1831.73	2021.047	1031
11670	-12.98	-11.21	0.25	1005.83	1831.64	2021.053	1031
11675	-13.17	-11.45	0.35	1005.50	1832.19	2021.057	1031
11680	-12.74	-11.12	0.11	1005.60	1831.92	2021.062	1031
11685	-12.14	-11.09	0.06	1005.72	1832.07	2021.067	1031
11690	-13.14	-11.52	0.16	1007.56	1833.84	2021.072	1031
11695	-12.55	-11.62	0.19	1007.91	1834.35	2021.076	1031
11700	-12.27	-11.50	0.09	1007.86	1834.77	2021.083	1031
11705	-12.52	-11.65	0.19	1008.04	1834.34	2021.086	1031
11710	-12.38	-11.42	0.03	1007.75	1834.27	2021.092	1031
11715	-12.34	-11.55	0.15	1007.81	1834.16	2021.097	1031
11720	-12.38	-11.72	0.24	1009.45	1834.41	2021.102	1031
11725	-12.78	-11.89	0.32	1010.32	1834.39	2021.107	1031
11730	-13.28	-12.21	0.40	1010.54	1835.03	2021.114	1031
11735	-12.54	-11.97	0.27	1010.40	1834.52	2021.117	1031
11740	-12.31	-12.03	0.29	1010.30	1835.09	2021.123	1031
11745	-12.68	-11.76	0.23	1010.58	1834.96	2021.127	1031
11750	-12.47	-12.09	0.25	1011.76	1836.67	2021.133	1031
11755	-12.44	-12.11	0.17	1012.96	1837.96	2021.137	1031
11760	-12.92	-12.94	0.54	1012.78	1837.82	2021.144	1031
11765	-12.73	-12.67	0.41	1012.74	1838.06	2021.147	1031
11770	-12.51	-12.21	0.23	1012.65	1837.97	2021.152	1031
11775	-12.29	-12.64	0.39	1012.90	1838.35	2021.157	1031
11780	-12.32	-12.49	0.34	1013.73	1838.92	2021.162	1031
11785	-12.35	-12.87	0.33	1015.02	1840.23	2021.167	1031
11790	-13.26	-12.97	0.44	1015.35	1840.43	2021.172	1031
11795	-13.16	-12.86	0.32	1014.87	1840.44	2021.178	1031
11800	-13.16	-12.78	0.26	1014.92	1840.62	2021.182	1031
11805	-13.18	-13.05	0.42	1014.84	1840.72	2021.187	1031
11810	-13.04	-12.86	0.35	1015.08	1840.76	2021.191	1031
11815	-13.23	-12.88	0.39	1016.69	1840.85	2021.197	1031
11820	-13.30	-12.74	0.29	1017.13	1841.16	2021.201	1031
11825	-13.01	-12.96	0.33	1017.02	1841.31	2021.207	1031
11830	-12.33	-13.04	0.31	1017.23	1841.01	2021.211	1031
11835	-13.04	-13.00	0.41	1017.04	1841.02	2021.219	1031
11840	-12.86	-13.04	0.40	1017.34	1841.68	2021.222	1031
11845	-12.57	-13.35	0.40	1017.49	1841.98	2021.227	1031
11850	-12.77	-13.40	0.43	1017.48	1841.85	2021.232	1031
11855	-12.70	-13.60	0.38	1019.37	1844.03	2021.237	1031
11860	-12.76	-13.87	0.43	1020.04	1845.17	2021.242	1031
11865	-12.74	-13.81	0.44	1020.19	1844.99	2021.247	1031
11870	-13.38	-13.43	0.33	1020.35	1845.55	2021.251	1031
11875	-13.05	-13.32	0.21	1020.39	1845.71	2021.257	1031
11880	-12.95	-13.72	0.33	1020.55	1845.87	2021.262	1031
11885	-13.32	-13.76	0.32	1021.16	1846.55	2021.267	1031
11890	-13.36	-14.02	0.34	1022.50	1848.30	2021.272	1031
11895	-13.68	-14.21	0.41	1022.47	1848.30	2021.277	1031
11900	-13.90	-14.52	0.56	1022.35	1848.35	2021.283	1031
11905	-13.88	-14.37	0.52	1022.52	1848.02	2021.286	1031
11910	-13.21	-14.16	0.36	1022.67	1848.37	2021.292	1031
11915	-13.42	-13.76	0.19	1023.14	1848.83	2021.297	1031
11920	-12.74	-14.57	0.33	1024.62	1850.82	2021.302	1031
11925	-13.23	-14.43	0.37	1024.72	1850.93	2021.307	1031
11930	-13.02	-14.64	0.44	1025.08	1851.22	2021.312	1031
11935	-12.53	-14.70	0.39	1025.13	1850.97	2021.316	1031
11940	-12.81	-14.30	0.22	1024.94	1851.29	2021.322	1031
11945	-12.79	-14.27	0.21	1024.83	1851.05	2021.326	1031
11950	-12.82	-14.41	0.31	1025.86	1851.17	2021.332	1031
11955	-13.22	-14.57	0.39	1025.89	1851.36	2021.336	1031
11960	-13.44	-14.29	0.27	1026.08	1851.46	2021.344	1031
11965	-12.91	-14.77	0.39	1026.35	1851.47	2021.346	1031
11970	-13.27	-14.52	0.27	1026.23	1851.74	2021.352	1031
11975	-13.38	-14.45	0.29	1026.12	1851.74	2021.357	1031
11980	-13.00	-14.72	0.22	1028.89	1854.06	2021.363	1031
11985	-13.11	-14.72	0.23	1029.55	1855.16	2021.367	1031
11990	-12.98	-15.22	0.42	1029.54	1855.64	2021.372	1031
11995	-13.11	-14.83	0.27	1029.56	1855.28	2021.377	1031
12000	-12.69	-15.24	0.35	1029.55	1855.21	2021.384	1031
12005	-13.02	-15.04	0.31	1029.60	1855.50	2021.387	1031
12010	-13.10	-15.31	0.42	1029.61	1855.24	2021.392	1031
12015	-12.87	-14.83	0.20	1029.69	1855.68	2021.397	1031
12020	-13.32	-15.32	0.30	1031.05	1857.53	2021.402	1031
12025	-13.21	-15.08	0.13	1032.27	1858.63	2021.407	1031
12030	-12.97	-15.37	0.20	1032.26	1858.55	2021.412	1031
12035	-13.56	-15.29	0.26	1032.23	1858.62	2021.417	1031
12040	-13.33	-15.46	0.27	1032.35	1858.76	2021.422	1031
12045	-13.05	-16.00	0.43	1032.58	1859.00	2021.427	1031
12050	-13.22	-15.92	0.39	1032.44	1858.79	2021.431	1031
12055	-13.09	-15.99	0.32	1034.38	1860.79	2021.437	1031
12060	-13.32	-16.11	0.37	1034.32	1860.76	2021.441	1031
12065	-13.45	-16.20	0.42	1034.77	1860.66	2021.447	1031
12070	-13.89	-16.51	0.59	1034.57	1861.17	2021.451	1031
12075	-13.38	-16.22	0.43	1034.54	1861.13	2021.457	1031
12080	-12.93	-16.11	0.32	1034.70	1860.99	2021.461	1031
12085	-12.93	-16.05	0.32	1036.31	1861.16	2021.467	1031
12090	-13.40	-15.98	0.32	1036.96	1860.85	2021.472	1031
12095	-13.23	-15.89	0.26	1036.83	1861.34	2021.479	1031
12100	-13.28	-16.33	0.46	1036.78	1861.02	2021.482	1031
12105	-13.52	-16.14	0.42	1036.64	1861.31	2021.487	1031
12110	-13.00	-16.42	0.48	1036.95	1861.07	2021.492	1031
12115	-12.95	-16.29	0.31	1038.33	1862.91	2021.497	1031
12120	-13.13	-16.68	0.45	1038.76	1863.61	2021.502	1031
12125	-13.22	-16.12	0.28	1038.79	1862.93	2021.509	1031
12130	-13.79	-16.42	0.48	1038.92	1863.87	2021.512	1031
12135	-13.35	-16.49	0.47	1039.03	1863.93	2021.517	1031
12140	-13.26	-17.09	0.68	1039.14	1863.91	2021.522	1031
12145	-13.52	-16.47	0.37	1040.43	1865.13	2021.527	1031
12150	-13.34	-16.53	0.29	1041.07	1866.53	2021.532	1031
12155	-13.40	-15.91	0.08	1041.18	1866.40	2021.537	1031
12160	-13.34	-16.59	0.29	1041.33	1866.81	2021.542	1031
12165	-13.44	-16.87	0.41	1041.38	1866.31	2021.547	1031
12170	-13.56	-16.51	0.25	1041.50	1866.72	2021.552	1031
12175	-13.48	-16.83	0.39	1041.24	1866.46	2021.557	1031
12180	-13.29	-16.60	0.33	1041.25	1866.87	2021.562	1031
12185	-13.38	-17.03	0.44	1042.61	1867.57	2021.567	1031
12190	-13.88	-16.82	0.20	1044.73	1870.20	2021.572	1031
12195	-13.18	-17.40	0.39	1044.81	1870.28	2021.577	1031
12200	-13.64	-17.66	0.52	1044.48	1870.46	2021.583	1031
12205	-14.15	-17.13	0.39	1044.73	1870.51	2021.586	1031
12210	-13.91	-17.41	0.47	1044.75	1870.62	2021.592	1031
12215	-14.16	-16.80	0.26	1044.80	1870.27	2021.596	1031
12220	-13.60	-16.99	0.18	1046.45	1872.10	2021.602	1031
12225	-13.65	-17.15	0.26	1046.74	1872.48	2021.607	1031
12230	-13.05	-17.28	0.19	1046.81	1872.66	2021.614	1031
12235	-13.52	-16.83	0.09	1046.83	1872.83	2021.616	1031
12240	-13.83	-17.04	0.19	1046.70	1872.80	2021.622	1031
12245	-13.30	-17.28	0.26	1046.99	1872.76	2021.627	1031
12250	-13.66	-17.67	0.37	1048.49	1874.20	2021.632	1031
12255	-13.38	-17.58	0.32	1049.10	1874.76	2021.637	1031
12260	-12.88	-17.44	0.17	1049.15	1875.13	2021.644	1031
12265	-13.12	-17.97	0.40	1049.16	1875.15	2021.647	1031
12270	-13.45	-18.06	0.45	1049.18	1875.29	2021.653	1031
12275	-13.19	-18.06	0.47	1049.25	1874.99	2021.657	1031
12280	-13.30	-17.43	0.13	1050.70	1876.32	2021.662	1031
12285	-13.28	-17.93	0.21	1051.58	1877.87	2021.667	1031
12290	-13.52	-18.51	0.48	1051.42	1877.77	2021.672	1031
12295	-13.32	-18.40	0.43	1051.37	1877.69	2021.677	1031
12300	-13.26	-17.77	0.19	1051.33	1877.55	2021.682	1031
12305	-13.73	-17.91	0.30	1051.25	1877.75	2021.687	1031
12310	-13.50	-18.32	0.38	1051.16	1877.79	2021.692	1031
12315	-13.65	-18.40	0.35	1051.40	1877.71	2021.697	1031
12320	-14.04	-18.08	0.21	1052.35	1878.55	2021.702	1031
12325	-14.02	-18.47	0.28	1054.46	1880.67	2021.707	1031
12330	-13.63	-18.14	0.09	1054.50	1880.74	2021.711	1031
12335	-13.86	-18.38	0.24	1054.26	1881.05	2021.718	1031
12340	-13.68	-18.83	0.36	1054.40	1880.97	2021.722	1031
12345	-13.52	-18.48	0.18	1054.38	1880.92	2021.727	1031
12350	-13.74	-18.41	0.21	1054.57	1880.84	2021.732	1031
12355	-13.93	-18.38	0.28	1056.50	1880.74	2021.737	1031
12360	-13.53	-18.80	0.43	1056.84	1880.67	2021.742	1031
12365	-13.44	-17.72	-0.12	1056.99	1881.43	2021.749	1031
12370	-13.41	-18.67	0.24	1056.81	1881.00	2021.751	1031
12375	-13.72	-18.37	0.16	1056.73	1880.99	2021.757	1031
12380	-13.80	-18.54	0.21	1056.75	1881.44	2021.761	1031
12385	-13.75	-18.18	0.07	1058.42	1881.61	2021.768	1031
12390	-13.64	-18.48	0.20	1058.96	1882.16	2021.772	1031
12395	-12.96	-19.48	0.43	1059.27	1882.89	2021.779	1031
12400	-13.56	-18.99	0.28	1059.26	1882.58	2021.782	1031
12405	-13.46	-18.94	0.21	1059.10	1882.45	2021.787	1031
12410	-13.64	-18.92	0.24	1059.25	1882.83	2021.792	1031
12415	-13.86	-18.76	0.18	1061.01	1883.94	2021.797	1031
12420	-14.23	-18.87	0.25	1061.80	1885.29	2021.802	1031
12425	-14.11	-19.16	0.31	1061.69	1885.58	2021.807	1031
12430	-13.75	-20.30	0.66	1061.58	1885.49	2021.812	1031
12435	-14.00	-19.26	0.24	1061.98	1885.99	2021.817	1031
12440	-13.93	-19.15	0.21	1062.07	1885.68	2021.822	1031
12445	-13.96	-19.86	0.48	1062.91	1886.61	2021.827	1031
12450	-14.09	-19.79	0.42	1063.92	1888.06	2021.832	1031
12455	-14.80	-19.33	0.29	1064.26	1888.18	2021.837	1031
12460	-14.11	-19.82	0.39	1064.13	1888.74	2021.842	1031
12465	-14.12	-19.78	0.31	1064.13	1888.81	2021.847	1031
12470	-13.93	-19.95	0.49	1064.53	1888.71	2021.853	1031
12475	-13.99	-19.80	0.48	1064.45	1888.78	2021.857	1031
12480	-13.91	-19.58	0.33	1064.46	1888.92	2021.862	1031
12485	-14.19	-19.69	0.32	1064.76	1889.15	2021.867	1031
12490	-14.02	-20.04	0.22	1067.05	1891.84	2021.872	1031
12495	-14.04	-20.08	0.19	1067.17	1892.20	2021.876	1031
12500	-13.85	-20.09	0.25	1067.00	1891.98	2021.883	1031
12505	-13.74	-19.91	0.16	1066.92	1891.99	2021.886	1031
12510	-13.88	-20.44	0.36	1067.12	1892.38	2021.892	1031
12515	-14.28	-19.46	-0.01	1067.29	1891.94	2021.896	1031
12520	-14.32	-20.30	0.25	1068.90	1894.26	2021.902	1031
12525	-13.73	-20.72	0.37	1069.52	1894.85	2021.907	1031
12530	-14.28	-20.16	0.13	1069.52	1895.15	2021.914	1031
12535	-13.98	-20.63	0.35	1069.78	1895.03	2021.916	1031
12540	-13.94	-19.90	0.02	1069.64	1894.91	2021.922	1031
12545	-14.35	-20.37	0.25	1069.72	1894.74	2021.927	1031
12550	-13.99	-20.57	0.28	1071.02	1895.26	2021.932	1031
12555	-13.99	-20.38	0.11	1071.69	1895.26	2021.937	1031
12560	-14.12	-20.05	-0.01	1071.88	1895.37	2021.942	1031
12565	-14.14	-20.23	0.17	1071.74	1895.44	2021.947	1031
12570	-13.79	-20.10	0.10	1071.70	1896.10	2021.952	1031
12575	-13.63	-20.94	0.42	1071.85	1896.45	2021.957	1031
12580	-13.73	-20.90	0.29	1072.61	1896.99	2021.962	1031
12585	-14.00	-20.37	0.04	1074.03	1898.33	2021.967	1031
12590	-13.78	-20.99	0.28	1074.15	1898.58	2021.972	1031
12595	-14.19	-20.35	0.13	1074.01	1898.47	2021.978	1031
12600	-14.06	-20.75	0.18	1074.46	1898.81	2021.981	1031
12605	-14.06	-21.04	0.21	1074.31	1898.95	2021.987	1031
12610	-13.76	-21.01	0.16	1074.41	1899.24	2021.992	1031
12615	-14.36	-21.02	0.18	1076.23	1901.33	2021.997	1031
12620	-14.66	-21.06	0.21	1076.47	1901.34	2022.001	1031
12625	-14.57	-21.08	0.16	1076.33	1901.87	2022.007	1031
12630	-14.19	-21.00	0.12	1076.38	1902.09	2022.011	1031
12635	-14.26	-21.19	0.16	1076.35	1901.43	2022.018	1031
12640	-13.96	-21.54	0.21	1076.50	1902.00	2022.021	1031
12645	-14.44	-21.05	0.11	1076.68	1901.75	2022.027	1031
12650	-14.18	-20.56	-0.09	1076.56	1902.02	2022.032	1031
12655	-14.39	-21.54	0.32	1078.93	1902.21	2022.037	1031
12660	-14.42	-21.46	0.26	1079.47	1902.28	2022.042	1031
12665	-14.07	-21.24	0.20	1079.93	1903.50	2022.049	1031
12670	-14.19	-21.11	0.04	1079.69	1903.28	2022.052	1031
12675	-14.82	-21.18	0.16	1079.63	1903.53	2022.057	1030
12680	-14.74	-21.51	0.29	1079.68	1903.59	2022.062	1030
12685	-15.05	-21.71	0.49	1078.42	1902.60	2022.067	1030
12690	-14.74	-21.10	0.13	1077.43	1901.89	2022.072	1030
12695	-14.18	-21.48	0.23	1077.43	1901.63	2022.077	1030
12700	-14.47	-20.38	-0.16	1077.16	1901.97	2022.082	1030
12705	-14.26	-20.89	-0.03	1077.41	1902.35	2022.087	1030
12710	-14.35	-21.04	0.10	1077.30	1902.27	2022.092	1030
12715	-13.93	-20.75	-0.01	1076.53	1901.65	2022.097	1030
12720	-14.08	-20.94	0.13	1075.34	1900.52	2022.102	1030
12725	-14.32	-20.98	0.12	1075.30	1900.75	2022.107	1030
12730	-13.97	-21.09	0.15	1075.15	1900.35	2022.113	1030
12735	-13.95	-21.19	0.20	1075.37	1900.50	2022.117	1030
12740	-14.43	-20.68	0.07	1075.33	1900.42	2022.122	1030
12745	-14.04	-21.08	0.19	1075.40	1900.37	2022.126	1030
12750	-14.03	-20.34	-0.02	1073.54	1898.82	2022.132	1030
12755	-14.00	-20.42	0.02	1073.36	1898.22	2022.136	1030
12760	-14.18	-20.08	-0.07	1072.98	1898.05	2022.142	1030
12765	-14.46	-19.88	-0.07	1073.35	1898.25	2022.146	1030
12770	-13.63	-20.46	0.04	1073.39	1899.15	2022.153	1030
12775	-13.74	-20.33	-0.04	1073.09	1898.74	2022.156	1030
12780	-13.83	-21.07	0.30	1073.39	1898.59	2022.162	1030
12785	-14.01	-20.83	0.20	1073.30	1898.72	2022.166	1030
12790	-14.24	-20.59	0.27	1070.82	1896.47	2022.172	1030
12795	-14.35	-20.00	0.06	1070.49	1895.79	2022.177	1030
12800	-14.25	-20.64	0.34	1070.51	1896.26	2022.184	1030
12805	-14.07	-20.60	0.31	1070.29	1895.90	2022.187	1030
12810	-14.31	-20.21	0.14	1070.41	1896.32	2022.192	1030
12815	-14.19	-20.25	0.14	1070.31	1896.22	2022.197	1030
12820	-14.41	-20.34	0.22	1068.58	1896.31	2022.202	1030
12825	-13.98	-20.47	0.30	1068.45	1896.14	2022.207	1030
12830	-14.39	-20.40	0.34	1068.44	1896.20	2022.212	1030
12835	-14.49	-20.00	0.14	1068.32	1896.23	2022.217	1030
12840	-14.63	-20.38	0.24	1068.48	1896.00	2022.222	1030
12845	-14.43	-20.29	0.22	1068.45	1896.24	2022.227	1030
12850	-14.12	-20.16	0.18	1067.51	1895.48	2022.232	1030
12855	-13.87	-20.29	0.31	1066.27	1894.22	2022.237	1030
12860	-14.58	-19.92	0.19	1066.37	1893.96	2022.242	1030
12865	-14.11	-20.08	0.27	1066.42	1893.51	2022.247	1030
12870	-14.06	-19.86	0.12	1066.17	1893.80	2022.251	1030
12875	-14.42	-20.01	0.24	1066.23	1894.00	2022.256	1030
12880	-14.43	-19.84	0.21	1066.19	1893.68	2022.261	1030
12885	-14.59	-19.66	0.30	1064.07	1891.73	2022.267	1030
12890	-14.32	-20.13	0.47	1064.06	1891.62	2022.271	1030
12895	-14.26	-20.10	0.38	1063.70	1891.37	2022.278	1030
12900	-14.06	-19.71	0.19	1064.15	1891.46	2022.281	1030
12905	-13.98	-19.88	0.33	1063.93	1891.31	2022.287	1030
12910	-14.40	-19.42	0.26	1064.01	1891.10	2022.291	1030
12915	-14.46	-19.63	0.33	1062.11	1891.45	2022.297	1030
12920	-14.43	-19.45	0.26	1062.02	1891.15	2022.302	1030
12925	-13.85	-19.55	0.20	1061.90	1890.98	2022.309	1030
12930	-14.46	-19.16	0.11	1061.92	1890.73	2022.312	1030
12935	-14.54	-18.97	0.05	1061.87	1890.63	2022.317	1030
12940	-14.24	-19.29	0.18	1061.82	1890.59	2022.322	1030
12945	-14.29	-19.01	0.16	1060.23	1888.96	2022.328	1030
12950	-14.08	-18.85	0.12	1059.71	1887.98	2022.332	1030
12955	-13.76	-19.04	0.13	1059.28	1888.14	2022.337	1030
12960	-13.50	-19.36	0.21	1059.15	1887.91	2022.342	1030
12965	-13.97	-18.33	-0.11	1059.58	1887.84	2022.347	1030
12970	-13.97	-18.49	0.00	1059.29	1888.06	2022.352	1030
12975	-14.11	-18.99	0.25	1059.51	1887.48	2022.357	1030
12980	-13.76	-18.96	0.19	1059.47	1886.95	2022.362	1030
12985	-14.25	-18.70	0.17	1058.15	1886.19	2022.367	1030
12990	-13.63	-18.38	0.07	1056.42	1884.37	2022.372	1030
12995	-13.93	-18.57	0.14	1056.47	1884.53	2022.376	1030
13000	-14.00	-18.48	0.19	1056.43	1884.19	2022.383	1030
13005	-13.54	-18.87	0.27	1056.56	1884.14	2022.386	1030
13010	-13.74	-18.66	0.20	1056.32	1883.81	2022.392	1030
13015	-14.13	-18.23	0.12	1056.12	1883.97	2022.396	1030
13020	-13.88	-17.94	-0.04	1054.32	1883.94	2022.402	1030
13025	-13.82	-18.17	-0.02	1053.85	1883.80	2022.407	1030
13030	-13.57	-18.43	0.19	1053.96	1883.11	2022.414	1030
13035	-13.28	-18.44	0.11	1054.22	1883.14	2022.416	1030
13040	-13.63	-18.51	0.14	1054.00	1883.03	2022.422	1030
13045	-13.75	-18.45	0.13	1054.17	1882.74	2022.427	1030
13050	-13.95	-18.13	0.02	1052.63	1882.42	2022.432	1030
13055	-14.20	-18.16	0.11	1052.15	1882.70	2022.437	1030
13060	-13.40	-18.25	0.18	1052.18	1882.35	2022.443	1030
13065	-13.57	-18.08	0.04	1051.98	1882.02	2022.447	1030
13070	-13.46	-18.36	0.11	1051.65	1881.90	2022.452	1030
13075	-13.61	-18.16	0.11	1051.70	1881.17	2022.457	1030
13080	-13.71	-17.95	0.06	1050.56	1880.01	2022.462	1030
13085	-13.32	-17.59	-0.02	1049.70	1878.82	2022.467	1030
13090	-13.41	-17.43	-0.04	1049.51	1878.78	2022.472	1030
13095	-13.70	-17.59	0.05	1049.85	1878.86	2022.477	1030
13100	-13.97	-17.71	0.03	1049.56	1879.17	2022.482	1030
13105	-13.63	-17.61	0.02	1049.47	1878.77	2022.487	1030
13110	-13.58	-17.72	0.13	1049.12	1878.41	2022.491	1030
13115	-13.59	-17.30	0.08	1047.71	1876.09	2022.497	1030
13120	-13.50	-17.30	0.12	1047.68	1875.98	2022.502	1030
13125	-13.24	-17.67	0.18	1047.42	1876.03	2022.507	1030
13130	-13.54	-17.30	0.11	1047.22	1875.60	2022.511	1030
13135	-13.43	-17.73	0.21	1047.41	1875.82	2022.518	1030
13140	-13.51	-17.41	0.14	1047.40	1875.84	2022.521	1030
13145	-13.69	-17.23	0.19	1047.22	1875.79	2022.527	1030
13150	-13.71	-17.06	0.15	1047.43	1875.83	2022.531	1030
13155	-13.73	-16.91	0.20	1045.32	1873.43	2022.537	1030
13160	-13.59	-17.28	0.31	1044.41	1872.34	2022.541	1030
13165	-13.45	-17.04	0.30	1044.59	1871.85	2022.549	1030
13170	-13.51	-17.06	0.33	1044.28	1872.22	2022.552	1030
13175	-13.47	-17.18	0.41	1044.13	1871.81	2022.557	1030
13180	-13.50	-16.99	0.30	1044.33	1871.96	2022.562	1030
13185	-13.16	-16.66	0.23	1042.82	1870.21	2022.568	1030
13190	-12.88	-16.79	0.24	1042.20	1869.54	2022.572	1030
13195	-13.50	-16.90	0.34	1042.06	1869.20	2022.577	1030
13200	-13.41	-16.78	0.24	1042.07	1869.60	2022.582	1030
13205	-13.91	-16.49	0.25	1041.96	1869.18	2022.587	1030
13210	-13.59	-16.19	0.05	1041.90	1869.47	2022.592	1030
13215	-13.47	-16.56	0.24	1041.34	1868.44	2022.597	1030
13220	-13.43	-16.28	0.23	1039.96	1866.49	2022.602	1030
13225	-13.45	-16.25	0.26	1039.75	1866.85	2022.607	1030
13230	-13.76	-16.14	0.19	1039.95	1866.67	2022.613	1030
13235	-13.08	-16.99	0.44	1039.91	1866.63	2022.616	1030
13240	-13.37	-15.90	0.07	1039.91	1866.74	2022.622	1030
13245	-13.14	-15.68	-0.02	1039.80	1866.64	2022.627	1030
13250	-13.17	-15.65	0.08	1037.98	1864.85	2022.632	1030
13255	-13.50	-15.85	0.20	1037.60	1864.78	2022.636	1030
13260	-12.97	-15.67	0.12	1037.45	1864.66	2022.643	1030
13265	-12.91	-15.79	0.14	1037.73	1864.64	2022.646	1030
13270	-12.88	-15.62	0.08	1037.71	1864.82	2022.652	1030
13275	-12.57	-15.15	-0.12	1037.50	1864.68	2022.658	1030
13280	-12.66	-15.27	-0.10	1036.05	1864.46	2022.662	1030
13285	-12.75	-15.54	0.01	1035.32	1864.40	2022.667	1030
13290	-12.80	-15.54	-0.01	1035.46	1864.44	2022.672	1030
13295	-13.07	-15.53	0.08	1035.34	1864.54	2022.677	1030
13300	-13.12	-15.43	0.01	1035.38	1864.37	2022.682	1030
13305	-13.14	-15.46	0.04	1035.46	1864.07	2022.687	1030
13310	-13.35	-15.59	0.12	1035.32	1863.90	2022.692	1030
13315	-13.07	-15.73	0.16	1035.29	1864.11	2022.697	1030
13320	-12.76	-15.71	0.15	1034.93	1863.54	2022.702	1030
13325	-12.81	-15.77	0.18	1034.18	1862.91	2022.707	1030
13330	-13.11	-15.55	0.14	1034.14	1862.47	2022.712	1030
13335	-12.81	-15.38	0.03	1033.89	1862.23	2022.718	1030
13340	-12.79	-15.31	-0.05	1033.90	1862.25	2022.722	1030
13345	-13.13	-15.53	0.09	1033.94	1862.36	2022.727	1030
13350	-12.72	-15.26	-0.01	1033.46	1861.66	2022.731	1030
13355	-13.11	-14.65	0.04	1030.51	1858.30	2022.737	1030
13360	-13.22	-14.83	0.11	1030.23	1858.16	2022.742	1030
13365	-12.78	-14.68	-0.08	1030.19	1858.16	2022.748	1030
13370	-12.99	-14.99	0.06	1030.37	1858.13	2022.751	1030
13375	-12.99	-14.69	-0.01	1030.06	1857.98	2022.757	1030
13380	-12.90	-15.27	0.20	1030.15	1857.85	2022.761	1030
13385	-12.92	-14.95	0.12	1028.45	1857.44	2022.767	1030
13390	-12.59	-15.36	0.22	1027.95	1857.47	2022.772	1030
13395	-12.83	-15.54	0.27	1027.77	1857.35	2022.779	1030
13400	-12.90	-15.13	0.13	1027.63	1856.79	2022.782	1030
13405	-13.31	-14.86	0.11	1027.61	1856.80	2022.787	1030
13410	-13.04	-14.87	0.09	1027.80	1856.76	2022.792	1030
13415	-12.80	-14.77	0.18	1026.09	1855.07	2022.797	1030
13420	-12.74	-14.19	-0.10	1025.60	1854.17	2022.802	1030
13425	-12.68	-14.75	0.11	1025.51	1854.30	2022.807	1030
13430	-13.13	-14.23	0.02	1025.69	1854.16	2022.812	1030
13435	-12.97	-14.82	0.28	1025.49	1854.19	2022.817	1030
13440	-13.09	-14.87	0.30	1025.67	1853.92	2022.822	1030
13445	-13.08	-14.39	0.14	1024.87	1853.34	2022.827	1030
13450	-13.07	-13.90	0.02	1023.54	1851.51	2022.832	1030
13455	-13.14	-13.75	-0.07	1023.26	1851.54	2022.837	1030
13460	-12.95	-14.06	0.12	1023.32	1851.37	2022.842	1030
13465	-13.22	-13.79	0.04	1023.30	1851.08	2022.846	1030
13470	-13.48	-14.00	0.13	1023.45	1851.40	2022.853	1030
13475	-13.32	-14.35	0.27	1023.29	1851.04	2022.857	1030
13480	-13.27	-13.93	0.09	1023.60	1851.12	2022.862	1030
13485	-12.80	-14.46	0.27	1023.40	1851.04	2022.866	1030
13490	-13.10	-13.30	0.01	1021.00	1848.62	2022.872	1030
13495	-12.89	-13.54	0.03	1020.85	1847.89	2022.876	1030
13500	-13.65	-13.70	0.21	1020.91	1847.71	2022.883	1030
13505	-13.56	-13.82	0.26	1020.61	1847.79	2022.886	1030
13510	-13.11	-13.32	-0.03	1020.76	1848.18	2022.892	1030
13515	-13.15	-13.45	0.09	1020.45	1848.04	2022.896	1030
13520	-12.91	-13.06	0.02	1018.96	1846.29	2022.902	1030
13525	-13.19	-13.34	0.20	1018.66	1846.03	2022.907	1030
13530	-14.10	-12.78	-0.01	1018.01	1846.61	2022.914	1030
13535	-13.04	-12.97	0.06	1018.10	1845.80	2022.917	1030
13540	-13.46	-13.09	0.15	1018.17	1845.76	2022.922	1030
13545	-13.25	-12.95	0.06	1018.50	1845.74	2022.927	1030
13550	-13.00	-12.88	0.09	1017.24	1844.72	2022.932	1030
[truncated: 14,649 more rows]
