# Supplementary material for: Structural characterization of the saxitoxin-targeting APTSTX1 aptamer using optical tweezers and molecular dynamics simulations
Source: PLoS One. 2019 Nov 7;14(11):e0222468. doi: 10.1371/journal.pone.0222468 (PMC6837747; doi:10.1371/journal.pone.0222468)
Supplement: S1 File — Data repository, aptamer control condition and aptamer under SXT. (ZIP) [file pone.0222468.s005.zip › toxin/toxin/August/180815/1cCOM.txt]

Instrument name = Christians toy
*****Calibration values *****
TrapA Temperature Fudge	-0.400000
TrapB Temperature Fudge	-1.550000
TrapA Force Sensitivity	0.025700	0.026000	0.032000
TrapB Force Sensitivity	0.026200	0.027400	0.032000
TrapA Lever Sensitivity	15000.000000	14500.000000	0.000000
TrapB Lever Sensitivity	15200.000000	14500.000000	0.000000
Motor Threshold	20	20	20
*****Initial Preference Settings*****
ForceRateDiv	1
ForceGain	32
PosRateDivA	3
PosRateDivB	3
PositionGainA	32
PositionGainB	32
GotoSpeedX	10
GotoSpeedY	10
GotoSpeedZ	5
MaxDataFileSize	10000000
HopDistance	2
*CycleCount/n____	1
*A_PsdX__________	0
*A_PsdY__________	0
*A_PsdSum________	0
*A_Iris__________	0
*A_LeverX________	0
*A_LeverY________	0
*A_LeverSum______	0
*B_PsdX__________	0
*B_PsdY__________	0
*B_PsdSum________	0
*B_Iris__________	0
*B_LeverX________	0
*B_LeverY________	0
*B_LeverSum______	0
*A_Temperature___	0
*B_Temperature___	0
*X_force_________	1
*Y_force_________	1
*Z_force_________	1
*Tension_________	0
*A_dist-X________	0
*A_dist-Y________	1
*B_dist-X________	0
*B_dist-Y________	1
*Motor_X_________	0
*Motor_Y_________	0
*Motor_Z_________	0
*MotorVel_X______	0
*MotorVel_Y______	0
*MotorVel_Z______	0
*A_trapPIC_Err___	0
*B_trapPIC_Err___	0
*comPIC_Err______	0
*A_CycleCount____	0
*B_CycleCount____	0
*Motor_CycleCount	0
*time(sec)_______	1
*Status__________	1
*Null____________	0
samples/line_HI	400
samples/line_LO	20
goto0	8388608	8388608	8388608
goto1	8393925	8390490	8393830
goto2	8418920	8414569	8394213
goto3	8425513	8364277	8392679
goto4	8422772	8353948	8399333
goto5	8388608	8388608	8388608
goto6	8388608	8388608	8388608
goto7	8388608	8388608	8388608
goto8	8388608	8388608	8388608
goto9	8388608	8388608	8388608
yourXYZint	123	456	789
MaxForceP1	20.000000
MinForceP1	2.000000
PullRateP1	100.000000
refoldTime1	0.000000
unfoldTime1	0.000000
MaxForceP2	75.000000
MinForceP2	2.000000
PullRateP2	1000.000000
refoldTime2	0.000000
unfoldTime2	0.000000
MaxForceP3	10.000000
MinForceP3	-10.000000
PullRateP3	1.000000
refoldTime3	2.000000
unfoldTime3	2.000000
constForce1	8.000000
constForce2	9.000000
yourFloat	1.234000
yourXYZfloat	1.000000	2.000000	3.000000
*****End Initial Preference Settings*****

Zero-Force Offsets (pN)  -3.176135	-3.036468	-84.048225
0	trapA_Empty_PSD_Sum = 0
        trapB_Empty_PSD_Sum = 0
        trapA_Empty_Iris = 0
        trapB_Empty_Iris = 0
        trapA_Full_PSD_Sum = 18776
        trapB_Full_PSD_Sum = 20079
        trapA_Full_Iris = 16584
        trapB_Full_Iris = 19213
3900	Start P1 pulling protocol 
4505	tempA = 20.729	tempB = 21.020
5070	   maxForce-limit
6940	   minForce-limit
8800	   maxForce-limit
10735	   minForce-limit
12670	   maxForce-limit
14535	tempA = 20.715	tempB = 21.023
14575	   minForce-limit
16400	   maxForce-limit
18300	   minForce-limit
20135	   maxForce-limit
21965	   minForce-limit
23830	   maxForce-limit
24605	tempA = 20.732	tempB = 21.034
25700	   minForce-limit
27560	   maxForce-limit
29375	   minForce-limit
31265	   maxForce-limit
33170	   minForce-limit
34665	tempA = 20.731	tempB = 21.033
35015	   maxForce-limit
36815	   minForce-limit
38645	   maxForce-limit
40435	   minForce-limit
42200	   maxForce-limit
43925	   minForce-limit
44700	tempA = 20.742	tempB = 21.033
45695	   maxForce-limit
47485	   minForce-limit
49380	   maxForce-limit
51340	   minForce-limit
53245	   maxForce-limit
54780	tempA = 20.732	tempB = 21.033
55175	   minForce-limit
57115	   maxForce-limit
58965	   minForce-limit
60750	   maxForce-limit
62550	   minForce-limit
64405	   maxForce-limit
64800	tempA = 20.741	tempB = 21.023
66305	   minForce-limit
68200	   maxForce-limit
70025	   minForce-limit
71820	   maxForce-limit
72740	Stop All Protocols, go to manual mode
74855	tempA = 20.735	tempB = 21.045
75590	Start Constant-Force1 = 18.000000
82775	Stop All Protocols, go to manual mode
84925	tempA = 20.739	tempB = 21.030
94935	tempA = 20.745	tempB = 21.043
99285	End Write
