# Supplementary material for: Structural characterization of the saxitoxin-targeting APTSTX1 aptamer using optical tweezers and molecular dynamics simulations
Source: PLoS One. 2019 Nov 7;14(11):e0222468. doi: 10.1371/journal.pone.0222468 (PMC6837747; doi:10.1371/journal.pone.0222468)
Supplement: S1 File — Data repository, aptamer control condition and aptamer under SXT. (ZIP) [file pone.0222468.s005.zip › toxin/toxin/August/180815/1dA.txt]

#Begin Write:
CycleCount/n	X_force	Y_force	Z_force	A_dist-Y	B_dist-Y	time(sec)	Status
0	-10.92	-17.04	0.28	1059.95	1866.39	2113.642	0
100	-10.46	-17.01	0.19	1059.81	1866.56	2113.746	0
200	-11.01	-16.62	0.09	1060.07	1866.98	2113.852	0
300	-10.89	-16.85	0.14	1059.86	1866.76	2113.944	0
400	-10.75	-16.86	0.27	1060.09	1866.55	2114.045	0
500	-10.66	-16.84	0.24	1060.19	1866.81	2114.151	0
600	-10.69	-16.86	0.21	1059.82	1866.82	2114.241	0
700	-10.54	-16.86	0.15	1060.05	1866.97	2114.346	0
800	-10.43	-16.60	0.01	1060.04	1866.80	2114.452	0
900	-10.44	-17.18	0.45	1060.28	1866.66	2114.553	0
1000	-10.48	-17.00	0.15	1060.03	1866.68	2114.651	0
1100	-10.38	-17.24	0.19	1060.08	1866.66	2114.752	0
1200	-10.45	-16.74	0.11	1060.10	1866.83	2114.848	0
1300	-10.66	-16.56	0.03	1060.25	1866.75	2114.949	0
1400	-10.59	-16.66	0.10	1060.06	1866.79	2115.050	0
1500	-10.77	-16.41	0.04	1060.12	1866.62	2115.145	0
1600	-10.83	-16.48	0.10	1060.14	1867.15	2115.249	0
1700	-10.66	-17.43	0.38	1060.22	1866.71	2115.351	0
1800	-11.38	-17.14	0.36	1060.35	1866.83	2115.452	0
1900	-10.37	-16.78	0.20	1060.01	1866.85	2115.543	0
2000	-10.78	-16.61	0.14	1060.19	1866.90	2115.649	0
2100	-10.34	-17.28	0.34	1060.17	1866.88	2115.749	0
2200	-10.48	-17.18	0.32	1060.15	1867.04	2115.844	0
2300	-10.51	-16.77	0.25	1060.14	1866.84	2115.950	0
2400	-10.42	-16.32	0.09	1060.55	1866.46	2116.053	0
2500	-10.90	-16.69	0.23	1060.34	1866.81	2116.143	0
2600	-10.79	-17.20	0.37	1060.11	1866.95	2116.242	0
2700	-11.15	-17.20	0.34	1060.40	1866.76	2116.351	0
2800	-10.14	-17.51	0.50	1060.00	1866.69	2116.452	0
2900	-10.60	-16.93	0.31	1060.34	1866.87	2116.552	0
3000	-10.43	-16.54	0.14	1060.36	1866.91	2116.651	0
3100	-10.11	-17.02	0.10	1060.05	1867.05	2116.753	0
3200	-10.71	-16.61	0.18	1060.66	1867.09	2116.850	0
3300	-10.05	-16.48	0.09	1060.32	1866.99	2116.949	0
3400	-11.22	-16.47	0.25	1059.69	1867.23	2117.053	0
3500	-10.39	-16.58	0.16	1060.22	1866.93	2117.144	0
3600	-10.71	-16.70	0.28	1060.29	1867.32	2117.252	0
3700	-10.35	-17.70	0.40	1060.18	1867.11	2117.352	0
3800	-10.43	-16.81	0.21	1060.29	1867.18	2117.448	0
3900	-10.56	-16.94	0.31	1060.37	1867.23	2117.550	0
4000	-10.11	-16.78	0.17	1060.40	1867.06	2117.644	0
4100	-10.40	-17.05	0.32	1060.28	1867.18	2117.745	0
4200	-10.34	-16.45	0.18	1060.24	1867.04	2117.845	0
4300	-10.06	-17.38	0.55	1060.12	1867.28	2117.952	0
4400	-10.01	-16.96	0.23	1060.21	1867.40	2118.044	0
4500	-10.09	-16.55	0.14	1060.39	1867.35	2118.150	0
4600	-5.99	-17.10	0.01	1061.12	1867.29	2118.253	0
4700	-10.02	-16.65	0.18	1060.46	1867.03	2118.343	0
4800	-10.05	-16.22	0.02	1060.17	1867.06	2118.451	0
4900	-10.29	-16.65	0.14	1060.17	1867.18	2118.551	0
5000	-10.41	-16.54	0.23	1060.17	1867.33	2118.643	0
5100	-10.21	-16.43	0.16	1060.33	1867.09	2118.750	0
5200	-11.28	-17.39	0.53	1060.11	1867.20	2118.853	0
5300	-10.07	-16.37	0.18	1060.46	1867.00	2118.948	0
5400	-10.59	-16.77	0.28	1060.52	1867.18	2119.045	0
5500	-10.71	-16.33	0.22	1060.63	1867.05	2119.152	0
5600	-9.49	-16.83	0.21	1060.85	1866.88	2119.253	0
5700	-10.14	-16.54	0.21	1060.19	1867.15	2119.344	0
5800	-10.04	-16.42	0.12	1060.12	1867.19	2119.438	0
5900	-10.96	-16.83	0.29	1060.34	1866.92	2119.552	0
6000	-9.84	-16.60	0.12	1060.08	1867.27	2119.647	0
6100	-10.20	-16.56	-0.01	1059.93	1866.56	2119.753	0
6200	-9.92	-16.67	0.24	1060.08	1866.92	2119.840	0
6300	-10.18	-16.50	0.27	1060.10	1867.08	2119.945	0
6400	-10.13	-16.67	0.23	1060.33	1867.22	2120.041	0
6500	-10.50	-16.58	0.25	1060.43	1867.18	2120.144	0
6600	-10.61	-16.41	0.20	1060.35	1867.17	2120.244	0
6700	-10.48	-16.85	0.37	1060.20	1867.26	2120.339	0
6800	-10.36	-16.91	0.36	1060.49	1867.06	2120.442	0
6905	-10.60	-16.26	0.10	1060.44	1867.20	2120.537	0
6910	-10.14	-16.84	0.34	1060.47	1867.11	2120.541	0
6915	-10.41	-16.61	0.27	1060.39	1867.36	2120.547	0
6920	-10.17	-16.76	0.31	1060.52	1867.58	2120.551	0
6925	-10.70	-16.49	0.30	1060.46	1866.95	2120.556	0
6930	-10.99	-16.01	0.16	1060.49	1867.12	2120.561	0
6935	-10.47	-16.91	0.42	1060.24	1867.12	2120.566	0
6940	-10.38	-16.52	0.23	1060.11	1867.08	2120.571	0
6945	-10.21	-16.41	0.18	1060.31	1867.16	2120.576	0
6950	-10.16	-16.36	0.21	1060.35	1866.94	2120.581	0
6955	-10.00	-16.70	0.33	1060.34	1866.95	2120.586	0
6960	-10.13	-16.92	0.36	1060.40	1866.78	2120.591	0
6965	-10.58	-16.26	0.16	1060.37	1867.00	2120.596	0
6970	-10.21	-16.38	0.20	1060.38	1867.02	2120.601	0
6975	-10.33	-16.04	0.13	1060.41	1867.07	2120.606	0
6980	-10.04	-17.01	0.40	1060.33	1867.46	2120.611	0
6985	-10.32	-16.18	0.11	1060.32	1866.94	2120.615	0
6990	-10.35	-16.49	0.17	1060.42	1867.15	2120.621	0
6995	-10.72	-16.37	0.23	1060.06	1867.21	2120.625	0
7000	-10.23	-16.55	0.22	1060.39	1867.41	2120.631	0
7005	-10.21	-16.48	0.21	1060.42	1867.23	2120.635	0
7010	-10.57	-16.72	0.35	1060.48	1867.15	2120.641	0
7015	-10.42	-16.43	0.24	1060.44	1867.26	2120.646	0
7020	-10.50	-16.31	0.20	1060.45	1867.24	2120.651	0
7025	-10.82	-16.35	0.20	1060.53	1867.34	2120.656	0
7030	-10.65	-16.61	0.33	1060.62	1867.03	2120.661	0
7035	-10.51	-16.56	0.27	1060.44	1867.16	2120.666	0
7040	-10.65	-16.48	0.27	1060.62	1867.30	2120.673	0
7045	-10.53	-16.69	0.33	1060.26	1866.98	2120.676	0
7050	-10.15	-16.61	0.26	1060.29	1867.25	2120.681	0
7055	-10.43	-16.76	0.34	1060.31	1867.31	2120.686	0
7060	-10.54	-16.88	0.38	1060.43	1867.22	2120.692	0
7065	-9.87	-16.98	0.40	1060.42	1867.03	2120.696	0
7070	-10.35	-16.43	0.26	1060.64	1867.30	2120.701	0
7075	-10.01	-16.72	0.36	1060.61	1867.47	2120.706	0
7080	-9.90	-16.45	0.05	1060.53	1867.45	2120.713	0
7085	-10.94	-16.30	0.21	1060.51	1867.56	2120.716	0
7090	-10.18	-16.72	0.30	1060.61	1867.30	2120.721	0
7095	-10.73	-16.62	0.37	1060.55	1867.56	2120.726	0
7100	-10.64	-17.14	0.51	1060.51	1867.42	2120.731	0
7105	-9.86	-16.45	0.11	1060.61	1867.47	2120.737	0
7110	-10.48	-17.21	0.46	1060.55	1867.49	2120.741	0
7115	-10.20	-16.40	0.13	1060.57	1867.49	2120.747	0
7120	-10.20	-16.80	0.33	1060.52	1867.42	2120.750	0
7125	-9.98	-16.77	0.37	1060.60	1867.74	2120.756	0
7130	-10.78	-17.05	0.48	1060.58	1867.27	2120.761	0
7135	-11.11	-16.74	0.33	1060.61	1867.55	2120.766	0
7140	-10.41	-17.05	0.44	1060.57	1867.27	2120.771	0
7145	-10.60	-16.70	0.29	1060.64	1867.27	2120.777	0
7150	-10.48	-16.99	0.39	1060.74	1867.12	2120.780	0
7155	-10.51	-17.00	0.35	1060.45	1867.19	2120.786	0
7160	-10.68	-16.32	0.19	1060.60	1867.13	2120.791	0
7165	-9.74	-16.11	0.07	1060.49	1867.50	2120.797	0
7170	-10.88	-15.95	0.10	1060.31	1867.10	2120.800	0
7175	-10.10	-16.04	0.03	1060.51	1866.89	2120.806	0
7180	-10.32	-16.21	0.12	1060.70	1866.80	2120.811	0
7185	-10.26	-16.46	0.26	1060.62	1867.01	2120.818	0
7190	-10.27	-16.24	0.16	1060.60	1867.28	2120.821	0
7195	-10.06	-16.45	0.18	1060.64	1867.35	2120.826	0
7200	-10.71	-16.14	0.11	1060.75	1867.21	2120.831	0
7205	-10.62	-16.76	0.29	1060.32	1867.49	2120.838	0
7210	-10.35	-16.55	0.27	1060.64	1866.98	2120.841	0
7215	-9.63	-16.35	0.11	1060.75	1868.00	2120.848	0
7220	-9.95	-16.35	0.24	1060.70	1867.13	2120.851	0
7225	-9.94	-16.65	0.38	1060.70	1866.83	2120.856	0
7230	-10.02	-16.70	0.37	1060.73	1867.09	2120.861	0
7235	-10.12	-16.78	0.45	1060.69	1866.70	2120.866	0
7240	-9.83	-16.89	0.46	1060.68	1867.14	2120.871	0
7245	-9.91	-16.78	0.42	1060.59	1866.96	2120.876	0
7250	-10.16	-16.50	0.36	1060.49	1866.64	2120.881	0
7255	-10.08	-15.83	0.01	1060.50	1867.18	2120.886	0
7260	-9.73	-16.98	0.43	1060.33	1867.09	2120.891	0
7265	-9.52	-17.28	0.52	1060.36	1867.32	2120.896	0
7270	-9.88	-16.23	0.22	1060.15	1866.66	2120.902	0
7275	-9.75	-16.54	0.35	1060.35	1866.94	2120.906	0
7280	-10.02	-16.63	0.36	1060.37	1867.24	2120.911	0
7285	-9.47	-16.44	0.24	1060.33	1867.15	2120.916	0
7290	-9.60	-16.52	0.30	1060.31	1867.07	2120.922	0
7295	-9.88	-16.60	0.33	1060.40	1866.92	2120.925	0
7300	-10.01	-16.70	0.37	1060.11	1867.21	2120.932	0
7305	-9.89	-16.75	0.35	1060.30	1867.03	2120.935	0
7310	-9.80	-16.04	0.06	1060.17	1867.06	2120.941	0
7315	-9.79	-16.27	0.15	1060.06	1867.00	2120.946	0
7320	-9.74	-15.94	0.02	1060.45	1867.11	2120.952	0
7325	-10.45	-15.94	0.14	1060.33	1867.18	2120.956	0
7330	-9.67	-16.45	0.27	1060.08	1867.33	2120.961	0
7335	-9.61	-16.25	0.17	1060.39	1867.39	2120.966	0
7340	-9.19	-15.72	-0.12	1060.37	1867.13	2120.972	0
7345	-9.52	-16.36	0.18	1060.64	1867.16	2120.976	0
7350	-9.63	-16.12	0.10	1060.73	1867.20	2120.981	0
7355	-10.23	-16.01	0.13	1060.50	1867.11	2120.986	0
7360	-10.06	-16.56	0.34	1060.68	1866.70	2120.991	0
7365	-9.68	-16.87	0.42	1060.72	1867.14	2120.996	0
7370	-9.04	-17.17	0.41	1060.46	1867.09	2121.003	0
7375	-9.39	-16.70	0.31	1060.54	1866.89	2121.006	0
7380	-9.44	-16.17	0.08	1060.07	1867.18	2121.011	0
7385	-9.36	-16.66	0.27	1060.52	1867.06	2121.016	0
7390	-9.85	-15.91	0.03	1060.22	1867.45	2121.021	0
7395	-9.35	-16.47	0.25	1060.55	1867.46	2121.026	0
7400	-9.57	-16.32	0.18	1060.21	1866.99	2121.031	0
7405	-9.73	-16.36	0.19	1060.14	1867.27	2121.036	0
7410	-9.84	-17.93	0.82	1060.01	1866.05	2121.043	0
7415	-9.98	-17.13	0.60	1060.18	1867.08	2121.046	0
7420	-10.05	-17.19	0.56	1060.34	1867.20	2121.051	0
7425	-10.04	-16.66	0.40	1060.24	1866.98	2121.056	0
7430	-9.74	-16.33	0.19	1060.48	1867.07	2121.061	0
7435	-9.71	-16.87	0.41	1060.54	1867.17	2121.066	0
7440	-10.12	-16.50	0.39	1060.48	1867.24	2121.071	0
7445	-10.12	-16.26	0.28	1060.66	1866.69	2121.076	0
7450	-10.17	-16.70	0.43	1060.58	1867.51	2121.081	0
7455	-9.71	-16.86	0.40	1060.34	1867.36	2121.087	0
7460	-9.56	-16.29	0.17	1060.22	1866.85	2121.091	0
7465	-9.84	-16.66	0.37	1060.30	1867.30	2121.096	0
7470	-10.21	-16.26	0.22	1060.30	1867.25	2121.100	0
7475	-10.03	-16.31	0.19	1060.41	1867.12	2121.106	0
7480	-9.78	-16.65	0.25	1060.28	1867.37	2121.110	0
7485	-9.70	-16.70	0.34	1060.57	1867.05	2121.117	0
7490	-9.96	-16.03	0.15	1060.41	1867.01	2121.121	0
7495	-10.00	-16.45	0.30	1060.15	1866.93	2121.126	0
7500	-9.70	-16.33	0.20	1060.31	1867.04	2121.131	0
7505	-10.61	-16.01	0.22	1060.52	1866.66	2121.138	0
7510	-9.71	-16.20	0.20	1060.38	1866.56	2121.141	0
7515	-9.52	-16.70	0.36	1060.68	1866.75	2121.147	0
7520	-10.04	-16.59	0.33	1060.58	1867.35	2121.151	0
7525	-9.81	-16.43	0.26	1060.60	1867.07	2121.156	0
7530	-9.95	-16.15	0.22	1060.61	1866.97	2121.161	0
7535	-10.04	-16.33	0.28	1060.31	1866.99	2121.166	0
7540	-10.02	-16.68	0.37	1060.47	1867.20	2121.170	0
7545	-10.24	-16.21	0.20	1060.40	1867.56	2121.176	0
7550	-9.83	-16.46	0.28	1060.29	1866.90	2121.181	0
7555	-10.22	-16.60	0.33	1060.34	1867.33	2121.186	0
7560	-10.02	-16.43	0.32	1060.20	1867.16	2121.191	0
7565	-10.12	-16.92	0.46	1060.49	1867.27	2121.196	0
7570	-10.43	-16.45	0.34	1060.41	1867.15	2121.201	0
7575	-10.29	-16.77	0.42	1060.40	1867.30	2121.206	0
7580	-10.59	-16.56	0.39	1060.37	1866.90	2121.211	0
7585	-10.35	-16.36	0.31	1060.15	1866.86	2121.215	0
7590	-10.45	-16.84	0.56	1060.49	1867.05	2121.222	0
7595	-10.54	-16.33	0.37	1060.52	1867.31	2121.226	0
7600	-10.29	-16.52	0.36	1060.20	1867.21	2121.231	0
7605	-10.39	-16.39	0.30	1060.32	1867.27	2121.236	0
7610	-9.95	-17.12	0.54	1060.47	1867.32	2121.240	0
7615	-10.45	-16.62	0.39	1060.52	1866.95	2121.245	0
7620	-10.72	-16.29	0.29	1060.59	1867.18	2121.251	0
7625	-10.41	-17.04	0.55	1060.43	1867.28	2121.256	0
7630	-10.55	-17.07	0.54	1060.34	1867.20	2121.260	0
7635	-10.44	-17.08	0.48	1060.47	1867.55	2121.265	0
7640	-10.03	-16.83	0.38	1060.42	1867.41	2121.272	0
7645	-10.34	-16.83	0.39	1060.41	1867.16	2121.275	0
7650	-10.05	-16.79	0.39	1060.54	1867.20	2121.281	0
7655	-10.03	-16.55	0.26	1060.36	1867.19	2121.286	0
7660	-9.84	-16.83	0.38	1060.35	1867.12	2121.291	0
7665	-10.31	-16.37	0.27	1060.26	1867.12	2121.295	0
7670	-10.49	-16.12	0.23	1059.70	1866.76	2121.303	0
7675	-10.49	-16.37	0.30	1060.23	1867.59	2121.306	0
7680	-10.82	-16.43	0.34	1060.34	1867.55	2121.313	0
7685	-10.07	-16.99	0.46	1060.39	1867.32	2121.315	0
7690	-10.06	-16.61	0.29	1060.35	1867.00	2121.322	0
7695	-10.23	-16.95	0.46	1060.35	1867.08	2121.326	0
7700	-10.28	-16.66	0.33	1060.29	1867.11	2121.331	0
7705	-10.38	-16.66	0.35	1060.27	1867.25	2121.336	0
7710	-10.47	-16.58	0.38	1060.31	1866.96	2121.341	0
7715	-10.47	-17.36	0.66	1060.42	1867.12	2121.346	0
7720	-10.38	-17.31	0.55	1060.54	1867.16	2121.351	0
7725	-10.85	-16.44	0.30	1060.53	1867.09	2121.356	0
7730	-10.86	-16.82	0.48	1060.46	1866.96	2121.361	0
7735	-10.68	-16.95	0.52	1060.39	1867.29	2121.366	0
7740	-10.49	-17.16	0.59	1060.54	1867.01	2121.371	0
7745	-10.65	-16.62	0.34	1060.32	1867.23	2121.376	0
7750	-10.63	-16.31	0.19	1060.21	1867.22	2121.381	0
7755	-10.77	-17.11	0.60	1060.29	1867.09	2121.385	0
7760	-10.68	-17.00	0.58	1060.30	1866.95	2121.391	0
7765	-10.78	-16.76	0.48	1060.56	1867.12	2121.396	0
7770	-10.50	-17.07	0.54	1060.23	1867.11	2121.401	0
7775	-10.44	-16.79	0.39	1060.32	1867.42	2121.406	0
7780	-10.38	-16.81	0.37	1060.52	1867.30	2121.410	0
7785	-10.40	-16.90	0.45	1060.41	1867.02	2121.417	0
7790	-10.23	-17.32	0.60	1060.58	1866.93	2121.420	0
7795	-10.15	-17.12	0.51	1060.33	1867.28	2121.426	0
7800	-10.78	-16.43	0.28	1060.48	1867.13	2121.430	0
7805	-10.56	-16.96	0.54	1060.52	1866.76	2121.437	0
7810	-10.48	-16.46	0.27	1060.50	1867.03	2121.441	0
7815	-10.30	-16.89	0.45	1060.14	1867.55	2121.448	0
7820	-10.31	-16.68	0.37	1060.51	1866.82	2121.451	0
7825	-9.94	-16.97	0.41	1060.65	1867.01	2121.456	0
7830	-10.61	-16.14	0.21	1060.39	1867.29	2121.460	0
7835	-9.66	-17.03	0.43	1060.42	1867.31	2121.467	0
7840	-10.54	-16.81	0.42	1060.52	1867.14	2121.471	0
7845	-11.27	-16.88	0.50	1060.99	1866.88	2121.478	0
7850	-10.34	-16.87	0.41	1060.62	1866.83	2121.481	0
7855	-10.78	-16.78	0.44	1060.59	1866.90	2121.486	0
7860	-10.15	-17.17	0.51	1060.36	1867.09	2121.491	0
7865	-10.43	-17.15	0.51	1060.52	1867.11	2121.496	0
7870	-10.81	-16.96	0.50	1060.47	1867.04	2121.501	0
7875	-10.20	-16.80	0.35	1060.55	1867.26	2121.506	0
7880	-10.43	-16.98	0.52	1060.42	1867.17	2121.510	0
7885	-10.39	-16.85	0.52	1060.57	1866.72	2121.516	0
7890	-10.26	-17.10	0.57	1060.49	1866.93	2121.521	0
7895	-10.60	-16.58	0.35	1060.33	1866.87	2121.525	0
7900	-10.54	-16.73	0.44	1060.48	1866.46	2121.531	0
7905	-10.57	-16.75	0.41	1060.66	1866.94	2121.536	0
7910	-10.93	-17.12	0.62	1060.44	1867.12	2121.541	0
7915	-10.98	-16.93	0.51	1060.56	1867.05	2121.546	0
7920	-10.92	-16.78	0.49	1060.27	1867.29	2121.551	0
7925	-10.65	-17.27	0.66	1060.48	1867.00	2121.555	0
7930	-10.77	-17.06	0.59	1060.41	1867.06	2121.561	0
7935	-10.98	-17.18	0.65	1060.31	1867.27	2121.565	0
7940	-10.67	-17.45	0.64	1060.35	1867.08	2121.572	0
7945	-11.06	-16.68	0.42	1060.36	1867.12	2121.575	0
7950	-10.71	-16.48	0.33	1060.28	1867.21	2121.581	0
7955	-10.63	-16.96	0.53	1060.42	1867.34	2121.585	0
7960	-10.59	-17.46	0.68	1060.36	1867.07	2121.591	0
7965	-11.07	-16.85	0.50	1060.38	1866.96	2121.595	0
7970	-10.72	-17.15	0.54	1060.35	1867.05	2121.603	0
7975	-10.92	-16.54	0.47	1060.23	1867.26	2121.606	0
7980	-10.49	-16.69	0.45	1060.43	1867.27	2121.613	0
7985	-10.08	-16.63	0.33	1060.35	1867.22	2121.616	0
7990	-10.94	-16.67	0.42	1060.16	1867.38	2121.622	0
7995	-10.45	-17.42	0.67	1060.12	1867.39	2121.626	0
8000	-10.72	-17.02	0.53	1059.89	1868.00	2121.633	0
8005	-10.68	-17.09	0.58	1060.45	1867.24	2121.635	0
8010	-10.89	-16.98	0.42	1060.04	1867.33	2121.641	0
8015	-10.74	-17.28	0.56	1060.22	1867.21	2121.646	0
8020	-10.70	-17.02	0.44	1060.12	1867.06	2121.651	0
8025	-11.04	-17.02	0.42	1060.27	1867.33	2121.656	0
8030	-10.60	-16.77	0.43	1060.24	1867.23	2121.661	0
8035	-10.43	-17.26	0.60	1060.44	1867.47	2121.666	0
8040	-10.85	-17.24	0.57	1060.30	1867.49	2121.671	0
8045	-10.89	-16.62	0.40	1060.25	1867.00	2121.676	0
8050	-10.79	-16.72	0.47	1060.42	1867.52	2121.681	0
8055	-10.64	-16.27	0.26	1060.35	1867.33	2121.686	0
8060	-10.84	-16.64	0.36	1060.34	1867.20	2121.691	0
8065	-10.53	-16.34	0.20	1060.36	1867.20	2121.697	0
8070	-10.50	-16.88	0.29	1060.12	1867.16	2121.701	0
8075	-10.71	-16.47	0.21	1060.27	1867.18	2121.706	0
8080	-10.34	-17.59	0.63	1060.15	1867.18	2121.710	0
8085	-10.56	-16.87	0.49	1060.46	1866.97	2121.717	0
8090	-10.56	-16.77	0.32	1060.60	1867.47	2121.720	0
8095	-10.73	-16.96	0.46	1060.39	1866.90	2121.726	0
8100	-10.32	-16.75	0.30	1060.47	1867.32	2121.730	0
8105	-10.69	-17.39	0.42	1060.32	1867.37	2121.737	0
8110	-10.46	-16.96	0.43	1060.22	1867.39	2121.740	0
8115	-10.62	-16.51	0.43	1060.32	1867.26	2121.748	0
8120	-10.88	-16.34	0.21	1060.74	1867.16	2121.751	0
8125	-10.65	-16.79	0.34	1060.35	1867.36	2121.756	0
8130	-11.12	-16.75	0.24	1060.10	1867.11	2121.762	0
8135	-10.86	-17.15	0.59	1060.34	1867.12	2121.766	0
8140	-10.64	-16.80	0.40	1060.36	1867.25	2121.771	0
8145	-11.02	-16.32	0.34	1060.37	1867.01	2121.776	0
8150	-11.14	-16.97	0.48	1060.32	1867.20	2121.781	0
8155	-10.73	-16.96	0.36	1060.47	1867.24	2121.786	0
8160	-10.52	-17.01	0.39	1060.18	1867.15	2121.791	0
8165	-11.13	-16.68	0.38	1060.28	1867.38	2121.796	0
8170	-10.89	-16.66	0.28	1060.44	1867.53	2121.801	0
8175	-10.58	-17.17	0.39	1060.41	1867.14	2121.806	0
8180	-10.62	-16.11	0.15	1060.44	1867.21	2121.811	0
8185	-10.20	-17.07	0.49	1060.53	1867.58	2121.816	0
8190	-11.21	-16.99	0.46	1060.31	1866.84	2121.822	0
8195	-11.08	-17.10	0.47	1060.47	1867.34	2121.826	0
8200	-11.18	-16.95	0.49	1060.34	1867.33	2121.831	0
8205	-10.95	-16.55	0.41	1060.35	1867.35	2121.836	0
8210	-10.86	-16.63	0.34	1060.39	1867.20	2121.841	0
8215	-9.80	-17.30	0.48	1060.10	1866.90	2121.846	0
8220	-10.33	-17.02	0.51	1060.47	1867.13	2121.852	0
8225	-10.14	-16.92	0.36	1060.35	1867.66	2121.856	0
8230	-10.47	-16.69	0.30	1060.49	1867.61	2121.861	0
8235	-10.33	-17.28	0.48	1060.42	1867.43	2121.865	0
8240	-10.55	-16.99	0.44	1060.52	1867.59	2121.871	0
8245	-10.85	-16.72	0.37	1060.37	1867.52	2121.875	0
8250	-10.59	-16.88	0.24	1060.36	1867.26	2121.882	0
8255	-10.64	-16.95	0.41	1060.42	1867.39	2121.885	0
8260	-10.29	-16.93	0.32	1060.31	1866.88	2121.891	0
8265	-10.52	-17.07	0.43	1060.23	1867.38	2121.896	0
8270	-11.29	-16.78	0.37	1060.03	1867.12	2121.903	0
8275	-10.83	-16.33	0.14	1060.29	1867.27	2121.906	0
8280	-10.52	-17.14	0.38	1060.36	1867.40	2121.912	0
8285	-10.58	-16.71	0.39	1060.08	1866.98	2121.916	0
8290	-10.32	-16.98	0.44	1060.26	1867.27	2121.921	0
8295	-10.71	-16.96	0.47	1060.21	1867.17	2121.926	0
8300	-10.50	-16.89	0.37	1059.71	1867.01	2121.933	0
8305	-10.16	-17.06	0.41	1060.39	1867.68	2121.936	0
8310	-10.88	-16.67	0.53	1060.91	1867.09	2121.943	0
8315	-10.43	-17.00	0.49	1060.31	1867.16	2121.946	0
8320	-10.87	-16.03	0.17	1060.38	1867.07	2121.951	0
8325	-10.62	-17.08	0.48	1060.36	1867.18	2121.956	0
8330	-10.69	-17.03	0.46	1060.19	1867.05	2121.961	0
8335	-10.42	-16.90	0.37	1060.36	1867.37	2121.966	0
8340	-10.36	-16.57	0.26	1060.51	1867.24	2121.971	0
8345	-10.28	-16.33	0.20	1060.39	1867.05	2121.976	0
8350	-10.65	-16.76	0.34	1060.18	1867.30	2121.981	0
8355	-10.25	-17.01	0.41	1060.42	1867.43	2121.986	0
8360	-10.52	-16.55	0.19	1060.34	1867.44	2121.991	0
8365	-10.36	-16.96	0.46	1060.33	1867.19	2121.997	0
8370	-9.84	-16.66	0.38	1060.05	1867.19	2122.000	0
8375	-10.16	-16.15	0.18	1060.31	1867.04	2122.006	0
8380	-10.27	-16.75	0.27	1060.10	1867.44	2122.011	0
8385	-10.33	-16.97	0.42	1060.30	1867.19	2122.017	0
8390	-10.30	-16.91	0.42	1060.37	1867.38	2122.020	0
8395	-10.22	-16.57	0.26	1060.22	1867.48	2122.026	0
8400	-10.08	-16.60	0.22	1060.19	1867.20	2122.031	0
8405	-9.99	-16.39	0.17	1060.05	1867.21	2122.037	0
8410	-10.56	-16.48	0.21	1060.27	1867.47	2122.041	0
8415	-10.16	-17.06	0.37	1060.32	1867.67	2122.047	0
8420	-9.95	-17.12	0.32	1060.48	1867.06	2122.051	0
8425	-10.64	-17.27	0.43	1060.26	1867.44	2122.056	0
8430	-10.56	-17.04	0.29	1060.41	1867.56	2122.061	0
8435	-10.42	-16.84	0.31	1060.27	1867.54	2122.066	0
8440	-10.27	-16.31	0.14	1060.32	1867.29	2122.071	0
8445	-10.44	-17.12	0.51	1060.10	1867.37	2122.078	0
8450	-10.36	-16.68	0.31	1060.44	1867.43	2122.081	0
8455	-10.66	-16.51	0.29	1060.16	1867.36	2122.087	0
8460	-10.80	-16.36	0.25	1060.41	1867.15	2122.091	0
8465	-10.18	-17.45	0.68	1059.26	1867.60	2122.098	0
8470	-10.64	-17.02	0.47	1060.44	1867.57	2122.101	0
8475	-10.50	-17.15	0.46	1060.23	1867.65	2122.106	0
8480	-10.74	-17.12	0.48	1060.15	1867.11	2122.111	0
8485	-10.45	-17.51	0.57	1060.26	1867.36	2122.118	0
8490	-10.78	-16.78	0.40	1060.36	1867.30	2122.121	0
8495	-10.44	-17.48	0.64	1060.38	1867.32	2122.126	0
8500	-10.65	-16.69	0.37	1060.34	1867.38	2122.131	0
8505	-10.76	-16.52	0.29	1060.27	1867.18	2122.136	0
8510	-10.52	-17.02	0.47	1060.33	1867.53	2122.141	0
8515	-11.03	-16.93	0.47	1060.22	1867.27	2122.146	0
8520	-11.20	-16.72	0.43	1060.44	1867.54	2122.152	0
8525	-11.28	-16.96	0.47	1060.26	1867.60	2122.156	0
8530	-11.10	-16.57	0.35	1060.49	1867.35	2122.161	0
8535	-11.18	-16.88	0.52	1060.35	1867.56	2122.166	0
8540	-11.03	-16.77	0.42	1060.37	1867.52	2122.170	0
8545	-10.78	-16.96	0.52	1060.36	1867.21	2122.175	0
8550	-10.28	-16.94	0.47	1060.39	1867.71	2122.182	0
8555	-10.71	-16.72	0.45	1060.20	1867.78	2122.185	0
8560	-10.71	-16.77	0.43	1060.27	1867.45	2122.191	0
8565	-10.43	-17.12	0.55	1060.23	1867.43	2122.196	0
8570	-10.81	-16.28	0.22	1060.19	1867.10	2122.202	0
8575	-10.76	-16.56	0.27	1060.43	1867.56	2122.205	0
8580	-10.81	-17.68	0.73	1059.81	1867.69	2122.212	0
8585	-10.72	-17.36	0.60	1060.23	1867.52	2122.216	0
8590	-10.73	-16.67	0.38	1060.16	1867.59	2122.221	0
8595	-10.61	-17.00	0.54	1060.25	1867.27	2122.225	0
8600	-10.76	-17.09	0.60	1060.65	1867.73	2122.232	0
8605	-10.81	-16.99	0.52	1060.53	1867.63	2122.236	0
8610	-10.36	-16.83	0.48	1060.29	1867.51	2122.241	0
8615	-10.47	-16.23	0.20	1060.29	1867.07	2122.246	0
8620	-10.77	-15.99	0.14	1060.17	1867.72	2122.253	0
8625	-10.39	-16.43	0.23	1060.12	1867.40	2122.256	0
8630	-10.43	-16.55	0.28	1060.22	1867.27	2122.261	0
8635	-10.34	-16.97	0.47	1060.24	1867.62	2122.266	0
8640	-10.52	-16.12	0.14	1060.27	1867.19	2122.271	0
8645	-10.12	-16.81	0.41	1060.21	1867.31	2122.276	0
8650	-10.01	-17.17	0.50	1060.29	1867.53	2122.281	0
8655	-10.24	-16.78	0.35	1060.17	1867.57	2122.286	0
8660	-10.62	-16.09	0.17	1060.41	1867.55	2122.291	0
8665	-10.25	-16.53	0.32	1060.39	1867.61	2122.296	0
8670	-10.40	-16.43	0.27	1060.41	1867.46	2122.301	0
8675	-10.13	-16.91	0.39	1060.51	1867.40	2122.306	0
8680	-10.54	-16.47	0.26	1060.62	1867.34	2122.311	0
8685	-10.49	-16.76	0.41	1060.70	1867.23	2122.317	0
8690	-10.93	-16.21	0.19	1060.47	1867.43	2122.321	0
8695	-11.17	-16.42	0.27	1060.31	1867.20	2122.326	0
8700	-10.97	-16.82	0.40	1060.68	1867.01	2122.330	0
8705	-10.92	-16.53	0.30	1060.52	1867.62	2122.337	0
8710	-10.89	-17.08	0.50	1060.80	1867.42	2122.341	0
8715	-11.12	-16.50	0.30	1060.68	1867.37	2122.347	0
8720	-10.56	-17.23	0.45	1060.67	1867.59	2122.350	0
8725	-10.65	-17.16	0.45	1060.51	1867.41	2122.356	0
8730	-10.89	-16.98	0.49	1060.64	1867.73	2122.360	0
8735	-10.68	-16.58	0.26	1060.56	1867.28	2122.366	0
8740	-10.68	-16.97	0.41	1060.80	1867.26	2122.371	0
8745	-10.51	-16.92	0.42	1060.72	1867.40	2122.377	0
8750	-10.49	-16.98	0.47	1060.74	1867.15	2122.380	0
8755	-10.61	-16.46	0.26	1060.57	1867.30	2122.386	0
8760	-10.45	-16.63	0.29	1060.56	1867.32	2122.391	0
8765	-10.58	-16.70	0.38	1060.13	1867.34	2122.397	0
8770	-10.39	-16.38	0.20	1060.43	1867.07	2122.401	0
8775	-10.31	-16.78	0.34	1060.56	1866.96	2122.406	0
8780	-10.22	-16.76	0.31	1060.36	1866.88	2122.411	0
8785	-10.43	-16.68	0.27	1060.46	1867.60	2122.417	0
8790	-10.45	-16.46	0.20	1060.13	1867.38	2122.421	0
8795	-10.62	-16.75	0.37	1060.23	1867.22	2122.427	0
8800	-10.42	-17.02	0.41	1060.40	1867.45	2122.431	0
8805	-10.37	-17.09	0.41	1060.46	1867.29	2122.436	0
8810	-10.19	-16.21	0.05	1060.22	1867.06	2122.441	0
8815	-10.46	-15.89	-0.02	1060.44	1867.39	2122.448	0
8820	-10.23	-17.13	0.41	1060.25	1867.29	2122.451	0
8825	-10.40	-16.52	0.20	1060.05	1867.29	2122.456	0
8830	-10.56	-16.88	0.44	1060.00	1867.22	2122.461	0
8835	-10.06	-16.42	0.20	1060.47	1867.32	2122.466	0
8840	-10.04	-16.89	0.35	1060.34	1867.20	2122.471	0
8845	-9.91	-16.79	0.30	1060.40	1867.06	2122.476	0
8850	-10.18	-16.59	0.23	1060.38	1866.92	2122.481	0
8855	-10.13	-16.51	0.21	1060.30	1867.17	2122.486	0
8860	-9.89	-16.96	0.33	1060.44	1866.96	2122.491	0
8865	-10.50	-16.90	0.40	1060.49	1867.34	2122.496	0
8870	-10.05	-17.34	0.54	1060.47	1866.77	2122.502	0
8875	-10.61	-17.24	0.49	1060.46	1866.92	2122.505	0
8880	-10.80	-17.15	0.45	1060.76	1867.65	2122.511	0
8885	-10.65	-16.62	0.28	1060.39	1867.22	2122.515	0
8890	-10.41	-16.96	0.40	1060.33	1867.20	2122.521	0
8895	-10.53	-16.92	0.36	1060.49	1867.12	2122.525	0
8900	-10.94	-16.85	0.41	1060.55	1867.23	2122.532	0
8905	-10.79	-16.67	0.31	1060.19	1867.21	2122.536	0
8910	-10.56	-16.60	0.31	1060.35	1867.46	2122.541	0
8915	-10.33	-16.91	0.37	1060.32	1867.44	2122.545	0
8920	-10.38	-17.33	0.53	1060.34	1867.23	2122.553	0
8925	-9.97	-17.14	0.42	1060.37	1867.35	2122.556	0
8930	-10.14	-16.88	0.38	1060.44	1867.36	2122.562	0
8935	-10.33	-16.89	0.42	1060.39	1867.67	2122.566	0
8940	-10.31	-16.38	0.21	1060.01	1868.21	2122.573	0
8945	-10.44	-16.41	0.19	1060.30	1867.62	2122.576	0
8950	-9.97	-17.61	0.59	1060.39	1867.31	2122.581	0
8955	-10.74	-16.69	0.39	1060.37	1867.40	2122.586	0
8960	-10.24	-17.00	0.43	1060.39	1867.54	2122.592	0
8965	-10.29	-16.97	0.40	1060.40	1867.19	2122.596	0
8970	-10.49	-17.03	0.39	1060.39	1867.35	2122.601	0
8975	-10.28	-17.12	0.45	1060.52	1867.31	2122.606	0
8980	-10.75	-17.64	0.75	1060.52	1866.34	2122.613	0
8985	-10.38	-16.93	0.45	1060.18	1867.52	2122.616	0
8990	-10.83	-16.37	0.27	1060.27	1867.35	2122.621	0
8995	-10.17	-16.33	0.21	1060.32	1867.12	2122.626	0
9000	-10.12	-17.01	0.41	1060.50	1867.44	2122.631	0
9005	-10.13	-16.90	0.41	1060.41	1867.56	2122.637	0
9010	-10.26	-16.72	0.25	1060.41	1867.20	2122.641	0
9015	-9.97	-16.41	0.10	1060.34	1867.68	2122.647	0
9020	-10.50	-16.20	0.10	1060.30	1867.50	2122.650	0
9025	-10.28	-17.12	0.37	1060.25	1867.47	2122.656	0
9030	-10.58	-16.80	0.29	1060.24	1867.57	2122.660	0
9035	-10.77	-16.69	0.36	1060.43	1867.51	2122.666	0
9040	-10.74	-16.75	0.28	1060.47	1867.27	2122.670	0
9045	-11.24	-16.23	0.12	1060.69	1867.56	2122.677	0
9050	-11.14	-17.22	0.53	1060.43	1867.42	2122.680	0
9055	-10.72	-16.77	0.31	1060.46	1867.29	2122.686	0
9060	-11.22	-16.73	0.33	1060.35	1867.34	2122.690	0
9065	-10.82	-17.35	0.53	1060.15	1867.89	2122.697	0
9070	-10.60	-17.41	0.55	1060.60	1867.42	2122.701	0
9075	-10.57	-16.47	0.26	1060.66	1867.37	2122.706	0
9080	-11.15	-16.30	0.22	1060.41	1867.24	2122.710	0
9085	-11.05	-16.63	0.41	1060.40	1867.24	2122.718	0
9090	-10.70	-16.96	0.47	1060.63	1867.28	2122.721	0
9095	-10.82	-16.32	0.19	1060.31	1867.07	2122.726	0
9100	-11.30	-16.71	0.44	1060.35	1867.20	2122.731	0
9105	-10.74	-16.67	0.40	1060.31	1867.37	2122.736	0
9110	-10.98	-16.09	0.15	1060.45	1867.17	2122.741	0
9115	-10.69	-16.60	0.33	1060.25	1867.06	2122.746	0
9120	-10.65	-17.04	0.50	1060.31	1867.26	2122.751	0
9125	-10.99	-16.86	0.52	1060.33	1867.42	2122.756	0
9130	-10.92	-16.57	0.39	1060.32	1867.42	2122.760	0
9135	-10.88	-16.77	0.43	1060.42	1867.19	2122.766	0
9140	-10.70	-16.74	0.42	1060.59	1866.94	2122.771	0
9145	-10.93	-16.14	0.23	1060.47	1867.07	2122.776	0
9150	-10.52	-17.66	0.70	1060.57	1867.55	2122.781	0
9155	-11.01	-17.12	0.50	1060.47	1867.31	2122.786	0
9160	-11.21	-16.76	0.40	1060.35	1867.23	2122.791	0
9165	-11.12	-16.65	0.34	1060.26	1867.62	2122.795	0
9170	-10.87	-16.74	0.42	1060.23	1867.44	2122.802	0
9175	-10.77	-17.29	0.53	1060.08	1867.11	2122.805	0
9180	-10.55	-17.23	0.46	1060.35	1867.39	2122.811	0
9185	-10.67	-16.60	0.34	1060.42	1867.65	2122.815	0
9190	-10.97	-16.39	0.31	1060.40	1867.57	2122.821	0
9195	-11.05	-16.16	0.22	1060.52	1867.39	2122.825	0
9200	-11.10	-16.53	0.36	1060.35	1867.39	2122.833	0
9205	-10.56	-17.44	0.58	1060.41	1867.48	2122.835	0
9210	-10.95	-17.03	0.51	1060.08	1867.48	2122.841	0
9215	-10.90	-16.48	0.30	1060.09	1867.20	2122.846	0
9220	-10.50	-16.90	0.46	1060.00	1867.53	2122.853	0
9225	-10.63	-16.39	0.22	1060.19	1867.41	2122.855	0
9230	-10.51	-17.24	0.53	1060.31	1867.69	2122.861	0
9235	-10.60	-17.04	0.44	1060.37	1867.41	2122.866	0
9240	-9.95	-16.59	0.27	1060.42	1867.62	2122.873	0
9245	-10.05	-16.60	0.27	1060.27	1867.14	2122.876	0
9250	-10.52	-16.72	0.38	1060.07	1867.14	2122.882	0
9255	-10.50	-16.53	0.27	1060.35	1867.43	2122.885	0
9260	-10.61	-16.20	0.12	1060.46	1867.59	2122.891	0
9265	-10.40	-16.52	0.19	1060.36	1867.18	2122.896	0
9270	-10.58	-16.47	0.20	1060.48	1867.54	2122.901	0
9275	-10.54	-16.21	0.14	1060.34	1867.36	2122.906	0
9280	-10.80	-16.06	0.10	1060.23	1867.26	2122.911	0
9285	-10.57	-16.35	0.23	1060.16	1867.04	2122.916	0
9290	-10.33	-16.78	0.40	1060.24	1867.11	2122.921	0
9295	-10.19	-16.74	0.35	1060.20	1867.43	2122.926	0
9300	-10.53	-16.00	0.16	1060.43	1867.16	2122.931	0
9305	-11.08	-15.91	0.20	1060.15	1867.43	2122.937	0
9310	-10.62	-15.94	0.14	1060.34	1867.56	2122.940	0
9315	-10.24	-16.36	0.19	1060.52	1867.12	2122.947	0
9320	-10.69	-16.90	0.45	1060.65	1867.47	2122.951	0
9325	-10.72	-16.75	0.43	1060.52	1866.99	2122.956	0
9330	-9.93	-16.96	0.43	1060.52	1867.31	2122.960	0
9335	-10.46	-16.20	0.22	1060.40	1867.18	2122.966	0
9340	-10.39	-16.74	0.37	1060.44	1867.09	2122.970	0
9345	-10.03	-16.80	0.39	1060.31	1867.12	2122.977	0
9350	-10.37	-17.15	0.53	1060.13	1867.15	2122.980	0
9355	-10.64	-16.56	0.38	1060.38	1867.33	2122.986	0
9360	-10.33	-16.79	0.40	1060.19	1867.42	2122.990	0
9365	-10.70	-16.63	0.40	1059.97	1867.29	2122.998	0
9370	-10.69	-16.68	0.42	1060.19	1867.39	2123.000	0
9375	-10.50	-16.40	0.30	1059.99	1867.35	2123.006	0
9380	-10.32	-16.54	0.30	1060.16	1867.66	2123.010	0
9385	-10.70	-15.91	0.11	1060.12	1867.42	2123.018	0
9390	-10.56	-16.61	0.37	1060.20	1867.15	2123.021	0
9395	-10.64	-16.62	0.40	1060.25	1867.34	2123.027	0
9400	-10.49	-16.48	0.33	1060.39	1867.32	2123.031	0
9405	-10.31	-17.05	0.44	1059.81	1868.54	2123.038	0
9410	-10.21	-16.33	0.24	1060.25	1867.48	2123.041	0
9415	-10.37	-15.74	0.03	1060.38	1867.25	2123.046	0
9420	-10.03	-16.52	0.26	1060.41	1867.29	2123.051	0
9425	-10.12	-16.25	0.23	1060.20	1867.40	2123.056	0
9430	-9.93	-16.55	0.30	1060.19	1867.37	2123.061	0
9435	-9.94	-16.43	0.27	1060.22	1867.43	2123.066	0
9440	-9.95	-16.57	0.29	1060.43	1867.16	2123.072	0
9445	-9.87	-17.00	0.52	1060.33	1867.79	2123.076	0
9450	-10.41	-16.33	0.27	1060.08	1867.38	2123.081	0
9455	-10.23	-16.55	0.39	1060.15	1867.17	2123.086	0
9460	-10.19	-16.35	0.28	1060.64	1867.41	2123.092	0
9465	-10.23	-16.35	0.29	1060.28	1867.45	2123.096	0
9470	-10.22	-16.54	0.39	1060.30	1866.89	2123.101	0
9475	-10.25	-16.75	0.44	1060.21	1867.10	2123.105	0
9480	-10.23	-16.60	0.30	1060.35	1867.29	2123.112	0
9485	-9.84	-16.28	0.19	1060.40	1867.75	2123.116	0
9490	-10.14	-16.93	0.47	1060.16	1867.42	2123.121	0
9495	-9.90	-16.34	0.23	1060.19	1867.22	2123.125	0
9500	-9.97	-16.56	0.30	1060.34	1867.32	2123.131	0
9505	-10.08	-16.03	0.11	1060.15	1867.23	2123.135	0
9510	-10.06	-16.34	0.25	1060.16	1867.30	2123.141	0
9515	-9.80	-16.97	0.44	1060.11	1867.64	2123.146	0
9520	-10.24	-16.82	0.42	1060.41	1867.50	2123.153	0
9525	-9.97	-16.68	0.35	1060.25	1867.26	2123.156	0
9530	-9.02	-17.80	0.58	1060.04	1867.10	2123.163	0
9535	-10.05	-16.58	0.32	1060.19	1867.32	2123.166	0
9540	-10.14	-16.77	0.39	1060.07	1867.14	2123.171	0
9545	-10.61	-15.95	0.13	1060.21	1867.32	2123.176	0
9550	-9.99	-16.55	0.28	1060.38	1867.24	2123.182	0
9555	-10.19	-16.71	0.30	1060.34	1867.38	2123.186	0
9560	-10.20	-17.18	0.34	1059.97	1867.89	2123.193	0
9565	-9.88	-17.00	0.34	1060.45	1867.64	2123.196	0
9570	-9.95	-15.88	0.02	1060.44	1867.33	2123.201	0
9575	-9.60	-16.80	0.32	1060.37	1867.42	2123.206	0
9580	-9.92	-16.85	0.29	1060.34	1867.64	2123.211	0
9585	-10.14	-16.82	0.36	1060.37	1867.36	2123.216	0
9590	-10.08	-16.33	0.22	1060.52	1867.38	2123.221	0
9595	-9.96	-16.23	0.26	1060.39	1866.73	2123.226	0
9600	-10.27	-16.20	0.25	1060.19	1867.07	2123.231	0
9605	-10.06	-16.38	0.28	1060.32	1867.65	2123.237	0
9610	-10.08	-16.55	0.39	1060.27	1867.28	2123.240	0
9615	-10.30	-16.51	0.39	1060.23	1867.23	2123.246	0
9620	-10.20	-16.59	0.45	1060.31	1867.24	2123.250	0
9625	-10.10	-16.87	0.47	1060.27	1867.65	2123.256	0
9630	-10.19	-16.42	0.31	1060.14	1867.34	2123.261	0
9635	-10.39	-16.38	0.35	1060.18	1867.29	2123.266	0
9640	-10.62	-16.39	0.32	1060.32	1866.96	2123.270	0
9645	-10.32	-16.80	0.41	1060.51	1867.26	2123.277	0
9650	-10.29	-16.85	0.43	1060.54	1867.26	2123.281	0
9655	-10.35	-16.66	0.40	1060.49	1867.51	2123.286	0
9660	-10.78	-16.51	0.40	1060.35	1867.38	2123.291	0
9665	-9.91	-16.42	0.21	1059.92	1867.25	2123.297	0
9670	-10.28	-16.27	0.18	1060.34	1867.18	2123.300	0
9675	-10.70	-16.00	0.18	1060.54	1867.52	2123.306	0
9680	-10.28	-16.49	0.32	1060.35	1867.42	2123.311	0
9685	-10.37	-16.43	0.41	1060.41	1867.15	2123.318	0
9690	-10.26	-16.26	0.24	1060.47	1867.37	2123.321	0
9695	-10.44	-16.33	0.25	1060.33	1866.97	2123.328	0
9700	-10.68	-16.92	0.52	1060.45	1867.16	2123.331	0
9705	-10.81	-16.92	0.53	1060.34	1867.27	2123.336	0
9710	-10.30	-15.98	0.14	1060.46	1867.27	2123.341	0
9715	-10.15	-15.79	0.09	1061.07	1867.28	2123.348	0
9720	-10.22	-17.17	0.60	1060.64	1867.46	2123.351	0
9725	-10.44	-16.74	0.38	1060.42	1867.25	2123.356	0
9730	-10.64	-16.87	0.44	1060.54	1867.46	2123.361	0
9735	-10.51	-16.69	0.38	1060.59	1867.34	2123.366	0
9740	-10.50	-16.05	0.13	1060.50	1867.18	2123.371	0
9745	-10.72	-16.48	0.34	1060.38	1867.48	2123.376	0
9750	-10.57	-16.92	0.48	1060.42	1867.72	2123.381	0
9755	-10.56	-16.72	0.43	1060.54	1867.20	2123.386	0
9760	-10.19	-17.00	0.50	1060.16	1867.36	2123.391	0
9765	-10.51	-16.64	0.42	1060.23	1867.21	2123.396	0
9770	-10.20	-16.69	0.46	1060.27	1867.36	2123.401	0
9775	-10.42	-16.51	0.38	1060.39	1867.16	2123.406	0
9780	-10.24	-16.65	0.42	1060.31	1866.97	2123.412	0
9785	-10.46	-16.68	0.50	1060.46	1867.17	2123.416	0
9790	-10.62	-15.78	0.08	1060.16	1867.42	2123.420	0
9795	-10.22	-16.70	0.38	1060.20	1867.61	2123.425	0
9800	-9.98	-17.24	0.55	1060.06	1867.06	2123.432	0
9805	-10.14	-16.59	0.31	1060.20	1867.44	2123.436	0
9810	-10.18	-16.23	0.23	1060.34	1867.19	2123.441	0
9815	-9.87	-16.58	0.31	1060.27	1867.06	2123.446	0
9820	-9.58	-16.48	0.20	1060.63	1867.57	2123.452	0
9825	-10.17	-16.47	0.29	1060.36	1867.59	2123.455	0
9830	-10.22	-16.47	0.34	1060.30	1867.31	2123.461	0
9835	-10.17	-16.96	0.53	1060.69	1867.50	2123.466	0
9840	-10.41	-16.62	0.39	1060.45	1867.03	2123.472	0
9845	-10.22	-17.08	0.56	1060.41	1867.24	2123.476	0
9850	-10.18	-17.11	0.58	1060.40	1867.15	2123.483	0
9855	-10.14	-16.65	0.35	1060.29	1867.13	2123.486	0
9860	-10.06	-17.03	0.52	1060.46	1867.25	2123.491	0
9865	-10.27	-17.10	0.56	1060.37	1867.51	2123.496	0
9870	-11.40	-16.56	0.33	1060.48	1867.81	2123.503	0
9875	-10.64	-16.82	0.48	1060.62	1867.27	2123.506	0
9880	-10.65	-16.69	0.37	1060.60	1867.42	2123.511	0
9885	-10.60	-16.67	0.41	1060.44	1867.81	2123.516	0
9890	-10.55	-17.13	0.54	1060.55	1867.65	2123.521	0
9895	-10.32	-16.32	0.20	1060.49	1867.26	2123.526	0
9900	-10.23	-16.99	0.46	1060.64	1867.32	2123.531	0
9905	-10.61	-15.82	0.06	1060.45	1867.33	2123.536	0
9910	-10.61	-16.45	0.36	1060.85	1867.53	2123.541	0
9915	-10.46	-16.32	0.31	1060.71	1867.48	2123.545	0
9920	-9.85	-16.88	0.45	1060.67	1867.37	2123.551	0
9925	-10.13	-16.36	0.26	1060.55	1867.45	2123.557	0
9930	-9.96	-16.72	0.36	1060.54	1867.16	2123.560	0
9935	-10.16	-17.18	0.54	1060.66	1867.26	2123.567	0
9940	-10.08	-16.48	0.25	1060.63	1867.52	2123.571	0
9945	-10.24	-16.55	0.32	1060.62	1867.23	2123.576	0
9950	-10.47	-16.63	0.36	1060.70	1867.30	2123.580	0
9955	-10.47	-16.48	0.35	1060.45	1867.25	2123.586	0
9960	-10.54	-16.99	0.57	1060.62	1867.38	2123.590	0
9965	-10.33	-16.41	0.23	1060.74	1867.40	2123.597	0
9970	-10.36	-16.75	0.38	1060.58	1867.30	2123.600	0
9975	-10.15	-15.97	0.11	1060.51	1867.41	2123.607	0
9980	-10.38	-16.18	0.26	1060.53	1867.32	2123.610	0
9985	-10.82	-16.40	0.41	1060.53	1867.43	2123.617	0
9990	-10.09	-16.74	0.42	1060.38	1867.33	2123.620	0
9995	-10.22	-16.48	0.33	1060.60	1867.37	2123.626	0
10000	-10.21	-16.75	0.42	1060.60	1867.37	2123.631	0
10005	-10.68	-16.21	0.24	1060.60	1867.27	2123.637	0
10010	-10.91	-15.98	0.20	1060.66	1867.64	2123.640	0
10015	-10.29	-16.52	0.32	1060.49	1867.43	2123.646	0
10020	-10.36	-16.50	0.27	1060.76	1867.34	2123.651	0
10025	-10.90	-15.73	0.11	1060.81	1866.98	2123.658	0
10030	-10.14	-16.69	0.38	1060.89	1867.30	2123.661	0
10035	-9.89	-16.62	0.30	1060.68	1867.79	2123.668	0
10040	-10.51	-16.55	0.33	1060.63	1867.25	2123.670	0
10045	-10.33	-16.87	0.41	1060.64	1867.00	2123.676	0
10050	-10.33	-16.88	0.45	1060.78	1867.30	2123.681	0
10055	-10.48	-16.24	0.22	1060.71	1867.10	2123.686	0
10060	-10.24	-16.51	0.33	1060.39	1867.26	2123.691	0
10065	-10.26	-16.72	0.42	1060.45	1867.23	2123.696	0
10070	-10.13	-16.94	0.50	1060.57	1867.34	2123.701	0
10075	-10.06	-16.71	0.40	1060.60	1867.10	2123.706	0
10080	-10.20	-16.84	0.48	1060.53	1867.36	2123.711	0
10085	-10.07	-16.87	0.47	1060.51	1867.01	2123.716	0
10090	-10.26	-16.31	0.27	1060.51	1867.42	2123.721	0
10095	-10.32	-16.74	0.43	1060.90	1866.96	2123.726	0
10100	-10.25	-16.87	0.45	1060.84	1867.12	2123.731	0
10105	-10.54	-17.16	0.62	1060.47	1867.54	2123.736	0
10110	-10.21	-16.62	0.38	1060.92	1867.47	2123.742	0
10115	-10.36	-16.79	0.45	1060.72	1866.87	2123.745	0
10120	-10.45	-16.52	0.36	1060.23	1867.12	2123.751	0
10125	-10.54	-16.25	0.24	1060.44	1867.09	2123.755	0
10130	-10.51	-16.27	0.26	1060.48	1866.93	2123.762	0
10135	-10.75	-15.99	0.14	1060.49	1867.24	2123.765	0
10140	-10.34	-16.89	0.46	1060.48	1867.08	2123.771	0
10145	-10.48	-16.33	0.28	1060.56	1867.17	2123.775	0
10150	-10.92	-16.47	0.37	1060.71	1867.43	2123.782	0
10155	-10.53	-16.99	0.50	1060.70	1867.50	2123.786	0
10160	-10.77	-16.80	0.48	1060.54	1867.46	2123.793	0
10165	-10.76	-16.90	0.51	1060.54	1867.31	2123.795	0
10170	-10.93	-16.86	0.48	1060.49	1867.34	2123.802	0
10175	-10.38	-17.02	0.49	1060.64	1867.17	2123.806	0
10180	-10.79	-16.59	0.45	1060.79	1867.75	2123.813	0
10185	-10.54	-16.65	0.38	1060.73	1866.99	2123.816	0
10190	-10.63	-16.72	0.40	1060.52	1867.37	2123.822	0
10195	-10.69	-16.77	0.37	1060.36	1867.22	2123.826	0
10200	-11.19	-17.03	0.58	1060.38	1867.49	2123.831	0
10205	-10.85	-17.05	0.53	1060.44	1867.23	2123.835	0
10210	-11.11	-16.83	0.50	1060.64	1867.13	2123.842	0
10215	-11.14	-16.42	0.34	1060.77	1867.21	2123.846	0
10220	-10.96	-17.04	0.56	1060.59	1867.57	2123.851	0
10225	-11.10	-16.73	0.44	1060.75	1867.55	2123.856	0
10230	-10.58	-17.46	0.69	1060.41	1867.58	2123.861	0
10235	-10.87	-16.86	0.53	1060.81	1867.18	2123.866	0
10240	-11.05	-16.52	0.44	1060.67	1867.23	2123.871	0
10245	-10.85	-16.79	0.50	1060.71	1867.48	2123.876	0
10250	-10.96	-16.54	0.42	1060.62	1867.33	2123.881	0
10255	-10.70	-16.92	0.49	1060.64	1867.41	2123.886	0
10260	-10.69	-16.57	0.39	1060.51	1867.38	2123.891	0
10265	-10.61	-17.03	0.53	1060.49	1867.32	2123.897	0
10270	-10.54	-17.22	0.62	1060.46	1867.54	2123.900	0
10275	-10.98	-16.33	0.28	1060.25	1867.60	2123.906	0
10280	-10.45	-16.62	0.34	1060.16	1867.50	2123.910	0
10285	-10.67	-16.74	0.41	1060.60	1867.51	2123.916	0
10290	-10.52	-17.26	0.58	1060.77	1867.38	2123.920	0
10295	-10.89	-16.26	0.25	1060.49	1867.39	2123.927	0
10300	-10.47	-16.81	0.46	1060.68	1867.41	2123.930	0
10305	-10.61	-16.74	0.48	1060.62	1867.11	2123.937	0
10310	-10.92	-16.49	0.39	1060.30	1867.53	2123.940	0
10315	-10.40	-17.04	0.50	1060.59	1867.31	2123.946	0
10320	-10.36	-16.80	0.46	1060.79	1867.65	2123.951	0
10325	-10.68	-16.87	0.50	1060.37	1867.54	2123.956	0
10330	-10.80	-16.63	0.41	1060.36	1867.28	2123.961	0
10335	-11.06	-16.39	0.27	1060.79	1866.92	2123.968	0
10340	-10.56	-16.87	0.38	1060.46	1867.18	2123.971	0
10345	-10.83	-17.10	0.52	1061.15	1868.54	2123.978	0
10350	-10.62	-16.02	0.09	1060.40	1867.45	2123.981	0
10355	-10.23	-17.13	0.46	1060.71	1867.51	2123.987	0
10360	-10.51	-16.64	0.32	1060.69	1867.76	2123.991	0
10365	-10.28	-16.77	0.34	1060.50	1867.53	2123.996	0
10370	-10.63	-16.83	0.40	1060.50	1867.63	2124.001	0
10375	-10.85	-16.42	0.28	1060.51	1867.46	2124.006	0
10380	-10.42	-16.68	0.37	1060.41	1867.28	2124.010	0
10385	-10.74	-17.09	0.55	1060.47	1867.35	2124.016	0
10390	-10.69	-17.24	0.64	1060.39	1867.32	2124.021	0
10395	-10.72	-16.83	0.49	1060.54	1867.26	2124.026	0
10400	-10.11	-16.66	0.35	1060.55	1867.10	2124.031	0
10405	-10.40	-16.98	0.49	1060.36	1867.41	2124.036	0
10410	-10.54	-16.67	0.43	1060.46	1867.29	2124.041	0
10415	-10.63	-17.02	0.57	1060.59	1867.09	2124.046	0
10420	-10.86	-16.49	0.38	1060.77	1867.00	2124.051	0
10425	-10.87	-16.30	0.29	1060.62	1867.23	2124.055	0
10430	-11.12	-16.49	0.37	1060.79	1867.07	2124.062	0
10435	-10.87	-17.28	0.62	1060.70	1867.34	2124.065	0
10440	-10.57	-16.75	0.37	1060.74	1867.31	2124.071	0
10445	-11.12	-16.30	0.32	1060.63	1867.30	2124.075	0
10450	-10.77	-16.48	0.35	1060.69	1866.85	2124.083	0
10455	-10.90	-16.89	0.51	1060.69	1867.24	2124.085	0
10460	-10.70	-17.26	0.63	1060.53	1867.46	2124.091	0
10465	-10.91	-16.88	0.54	1060.71	1867.28	2124.095	0
10470	-11.53	-16.05	0.27	1060.69	1867.35	2124.103	0
10475	-11.50	-16.64	0.50	1060.48	1867.67	2124.105	0
10480	-10.62	-16.88	0.47	1060.24	1867.21	2124.111	0
10485	-10.89	-16.63	0.41	1060.39	1867.26	2124.116	0
10490	-10.81	-16.46	0.33	1060.43	1867.28	2124.122	0
10495	-10.95	-16.72	0.44	1060.40	1867.45	2124.126	0
10500	-10.14	-17.27	0.48	1060.60	1867.13	2124.133	0
10505	-10.85	-16.88	0.49	1060.43	1867.38	2124.135	0
10510	-10.61	-16.63	0.42	1060.49	1867.17	2124.141	0
10515	-11.04	-15.73	0.15	1060.34	1866.99	2124.146	0
10520	-10.95	-16.24	0.33	1060.53	1867.13	2124.151	0
10525	-10.70	-16.83	0.46	1060.63	1867.25	2124.156	0
10530	-10.52	-16.35	0.28	1060.98	1867.66	2124.161	0
10535	-11.03	-16.06	0.26	1061.02	1867.37	2124.166	0
10540	-10.76	-16.22	0.25	1060.80	1867.33	2124.171	0
10545	-11.09	-16.31	0.32	1060.70	1867.32	2124.176	0
10550	-10.72	-16.79	0.42	1060.81	1867.50	2124.181	0
10555	-10.78	-16.95	0.50	1060.91	1866.95	2124.186	0
10560	-10.62	-16.81	0.47	1060.82	1867.09	2124.191	0
10565	-10.95	-16.39	0.31	1060.56	1867.14	2124.196	0
10570	-10.96	-16.12	0.26	1060.57	1867.61	2124.201	0
10575	-10.91	-16.21	0.26	1060.51	1867.35	2124.206	0
10580	-10.76	-16.68	0.41	1060.28	1867.47	2124.210	0
10585	-11.05	-16.46	0.32	1060.54	1867.53	2124.217	0
10590	-10.30	-17.07	0.49	1060.42	1867.52	2124.220	0
10595	-10.22	-17.26	0.55	1060.66	1867.55	2124.226	0
10600	-10.44	-17.07	0.50	1060.55	1867.45	2124.230	0
10605	-10.55	-16.86	0.42	1060.60	1867.56	2124.236	0
10610	-10.16	-17.33	0.55	1060.58	1867.37	2124.240	0
10615	-10.64	-16.10	0.14	1060.45	1867.46	2124.248	0
10620	-10.87	-16.34	0.27	1060.54	1867.58	2124.251	0
10625	-10.10	-17.09	0.48	1060.61	1867.27	2124.256	0
10630	-10.80	-16.17	0.21	1060.42	1867.35	2124.260	0
10635	-11.08	-16.53	0.40	1060.37	1867.17	2124.268	0
10640	-10.67	-16.81	0.41	1060.79	1867.25	2124.271	0
10645	-11.10	-17.10	0.56	1060.68	1867.72	2124.278	0
10650	-10.61	-16.97	0.46	1060.52	1867.46	2124.281	0
10655	-10.47	-16.63	0.32	1060.42	1867.33	2124.287	0
10660	-10.05	-16.45	0.21	1060.59	1867.40	2124.291	0
10665	-10.39	-16.21	0.14	1060.39	1867.06	2124.298	0
10670	-10.67	-16.55	0.34	1060.58	1867.31	2124.301	0
10675	-9.96	-16.93	0.38	1060.58	1867.22	2124.306	0
10680	-10.29	-17.08	0.47	1060.74	1867.45	2124.311	0
10685	-10.54	-16.63	0.31	1060.69	1867.21	2124.316	0
10690	-10.25	-16.73	0.32	1060.57	1867.57	2124.321	0
10695	-9.88	-17.13	0.54	1060.50	1867.28	2124.328	0
10700	-10.46	-16.57	0.31	1060.73	1867.46	2124.331	0
10705	-10.69	-16.38	0.26	1060.46	1867.50	2124.336	0
10710	-10.66	-16.56	0.34	1060.45	1867.35	2124.341	0
10715	-10.63	-16.69	0.42	1060.54	1867.39	2124.345	0
10720	-10.58	-16.48	0.31	1060.49	1867.51	2124.351	0
10725	-10.11	-16.91	0.39	1060.57	1867.05	2124.356	0
10730	-10.53	-16.28	0.23	1060.45	1867.32	2124.361	0
10735	-10.40	-16.73	0.40	1060.67	1867.22	2124.365	0
10740	-10.47	-16.47	0.29	1060.59	1867.39	2124.371	0
10745	-10.79	-16.65	0.41	1060.67	1867.35	2124.375	0
10750	-10.40	-16.73	0.37	1060.49	1867.69	2124.382	0
10755	-10.58	-17.02	0.51	1060.50	1867.41	2124.385	0
10760	-10.58	-16.60	0.34	1060.65	1867.26	2124.391	0
10765	-10.69	-16.50	0.34	1060.62	1867.33	2124.396	0
10770	-10.72	-16.43	0.31	1060.43	1867.34	2124.403	0
10775	-10.31	-16.77	0.38	1060.82	1867.77	2124.406	0
10780	-10.08	-16.82	0.36	1060.27	1867.80	2124.413	0
10785	-10.61	-16.50	0.32	1060.46	1867.66	2124.416	0
10790	-10.42	-16.56	0.32	1060.70	1867.48	2124.421	0
10795	-10.06	-16.72	0.29	1060.63	1867.71	2124.426	0
10800	-10.71	-16.61	0.31	1060.66	1867.41	2124.432	0
10805	-10.70	-16.54	0.25	1060.65	1867.75	2124.435	0
10805	-10.47	-16.32	0.17	1060.84	1867.71	2124.397	0
10810	-10.32	-16.53	0.23	1060.82	1867.88	2124.403	0
10815	-10.24	-16.89	0.40	1060.79	1867.76	2124.407	0
10820	-10.18	-16.75	0.31	1060.97	1867.65	2124.412	0
10825	-9.84	-16.84	0.32	1060.66	1867.49	2124.417	0
10830	-10.45	-16.71	0.31	1060.82	1867.73	2124.423	0
10835	-9.88	-16.96	0.38	1060.72	1867.91	2124.428	0
10840	-9.93	-17.24	0.50	1060.62	1867.75	2124.432	0
10845	-9.84	-16.94	0.37	1060.91	1867.85	2124.438	0
10850	-10.41	-16.36	0.22	1060.82	1867.55	2124.443	0
10855	-10.39	-17.10	0.46	1060.77	1867.72	2124.447	0
10860	-10.57	-16.63	0.36	1060.80	1867.96	2124.453	0
10865	-10.38	-16.27	0.17	1060.79	1867.45	2124.457	0
10870	-10.23	-16.37	0.21	1060.66	1867.91	2124.462	0
10875	-10.44	-16.74	0.34	1060.84	1867.95	2124.467	0
10880	-10.29	-17.01	0.47	1060.83	1867.49	2124.474	0
10885	-10.54	-16.45	0.25	1060.69	1867.69	2124.477	0
10890	-10.65	-16.02	0.05	1060.88	1867.81	2124.484	0
10895	-10.62	-16.41	0.21	1060.88	1867.65	2124.487	0
10900	-10.66	-16.82	0.36	1060.56	1867.64	2124.493	0
10905	-10.65	-16.32	0.24	1060.70	1867.59	2124.497	0
10910	-10.58	-15.97	0.01	1060.74	1867.73	2124.502	0
10915	-10.49	-16.69	0.28	1060.56	1867.65	2124.507	0
10920	-10.66	-16.74	0.38	1060.87	1867.54	2124.514	0
10925	-10.15	-16.57	0.27	1060.95	1867.76	2124.517	0
10930	-9.91	-16.28	0.12	1060.67	1868.30	2124.524	0
10935	-10.24	-16.55	0.25	1060.64	1867.77	2124.527	0
10940	-10.44	-16.49	0.21	1060.85	1867.76	2124.533	0
10945	-10.26	-16.07	0.08	1060.71	1867.99	2124.537	0
10950	-10.54	-15.93	0.04	1060.60	1867.53	2124.543	0
10955	-10.66	-16.32	0.19	1060.56	1867.84	2124.547	0
10960	-10.16	-16.56	0.27	1060.52	1867.47	2124.553	0
10965	-10.16	-16.88	0.41	1060.65	1867.50	2124.558	0
10970	-10.69	-16.94	0.46	1060.69	1867.75	2124.563	0
10975	-10.12	-16.75	0.31	1060.55	1867.60	2124.568	0
10980	-10.44	-16.34	0.15	1060.49	1867.65	2124.572	0
10985	-10.76	-17.01	0.42	1060.43	1867.67	2124.578	0
10990	-10.38	-17.05	0.45	1060.50	1867.63	2124.582	0
10995	-10.83	-17.06	0.48	1060.65	1867.70	2124.588	0
11000	-10.27	-16.39	0.13	1060.66	1867.69	2124.592	0
11005	-10.60	-16.29	0.18	1060.54	1867.65	2124.597	0
11010	-10.96	-16.25	0.20	1060.48	1867.66	2124.602	0
11015	-10.56	-16.64	0.34	1060.54	1867.62	2124.608	0
11020	-10.39	-16.44	0.21	1060.54	1867.85	2124.612	0
11025	-10.34	-16.67	0.31	1060.48	1867.58	2124.617	0
11030	-10.30	-16.56	0.31	1060.28	1867.60	2124.622	0
11035	-10.59	-15.98	0.02	1060.38	1867.96	2124.627	0
11040	-10.47	-16.61	0.26	1060.34	1867.35	2124.632	0
11045	-10.57	-16.71	0.37	1060.63	1867.25	2124.639	0
11050	-10.25	-16.78	0.37	1060.55	1867.47	2124.642	0
11055	-10.43	-16.27	0.15	1060.36	1867.58	2124.647	0
11060	-10.28	-16.41	0.19	1060.54	1867.69	2124.652	0
11065	-10.31	-16.51	0.22	1060.46	1868.04	2124.659	0
11070	-10.82	-16.34	0.25	1060.45	1867.45	2124.662	0
11075	-10.49	-17.07	0.49	1060.92	1867.66	2124.669	0
11080	-10.46	-16.67	0.32	1060.43	1867.46	2124.672	0
11085	-10.64	-16.73	0.40	1060.58	1867.62	2124.678	0
11090	-10.44	-17.12	0.51	1060.53	1867.60	2124.682	0
11095	-10.96	-16.76	0.39	1060.52	1867.37	2124.689	0
11100	-10.66	-16.25	0.19	1060.75	1867.61	2124.693	0
11105	-10.76	-16.89	0.48	1060.53	1867.63	2124.699	0
11110	-10.59	-16.10	0.19	1060.61	1867.14	2124.702	0
11115	-10.78	-16.02	0.13	1060.74	1867.18	2124.708	0
11120	-10.23	-16.28	0.17	1060.46	1867.36	2124.712	0
11125	-10.27	-16.83	0.38	1060.51	1867.45	2124.717	0
11130	-10.58	-16.73	0.39	1060.20	1867.65	2124.722	0
11135	-10.94	-16.41	0.31	1060.53	1867.46	2124.727	0
11140	-10.49	-16.57	0.28	1060.33	1867.73	2124.733	0
11145	-10.23	-16.84	0.37	1060.57	1867.41	2124.737	0
11150	-10.48	-16.63	0.33	1060.57	1867.46	2124.742	0
11155	-10.26	-16.12	0.11	1060.58	1867.77	2124.747	0
11160	-10.32	-16.29	0.14	1060.68	1867.96	2124.752	0
11165	-10.35	-16.54	0.29	1060.60	1867.75	2124.757	0
11170	-10.44	-16.37	0.23	1060.46	1867.62	2124.763	0
11175	-10.73	-16.72	0.43	1060.35	1867.69	2124.767	0
11180	-10.48	-15.62	-0.06	1060.64	1867.60	2124.774	0
11185	-10.66	-16.51	0.31	1060.79	1867.47	2124.777	0
11190	-10.42	-16.55	0.31	1060.59	1867.70	2124.782	0
11195	-10.78	-16.19	0.18	1060.63	1867.83	2124.787	0
11200	-10.86	-16.17	0.22	1060.52	1867.73	2124.794	0
11205	-10.49	-16.38	0.26	1060.32	1867.77	2124.797	0
11210	-10.68	-16.01	0.02	1060.62	1867.65	2124.804	0
11215	-10.51	-16.51	0.28	1060.39	1867.75	2124.807	0
11220	-10.58	-16.38	0.21	1060.58	1867.59	2124.813	0
11225	-10.23	-16.78	0.35	1060.45	1867.54	2124.817	0
11230	-10.38	-16.42	0.28	1060.56	1867.22	2124.823	0
11235	-10.42	-16.38	0.21	1060.44	1867.48	2124.827	0
11240	-10.61	-16.39	0.31	1060.54	1868.42	2124.834	0
11245	-10.47	-16.31	0.19	1060.65	1867.62	2124.837	0
11250	-10.39	-16.51	0.28	1060.64	1867.44	2124.843	0
11255	-10.52	-16.23	0.16	1060.66	1867.61	2124.847	0
11260	-10.57	-16.00	0.05	1060.70	1867.72	2124.853	0
11265	-10.34	-16.35	0.13	1060.72	1867.20	2124.857	0
11270	-10.63	-16.54	0.28	1060.59	1867.51	2124.863	0
11275	-10.97	-16.45	0.27	1060.56	1867.52	2124.868	0
11280	-10.67	-17.03	0.46	1060.66	1867.56	2124.873	0
11285	-10.97	-17.21	0.59	1060.62	1867.82	2124.878	0
11290	-10.88	-16.89	0.41	1060.57	1867.70	2124.883	0
11295	-10.84	-17.07	0.59	1060.46	1867.77	2124.888	0
11300	-10.79	-16.70	0.41	1060.68	1867.81	2124.892	0
11305	-11.01	-16.67	0.35	1060.24	1867.85	2124.898	0
11310	-10.90	-16.73	0.39	1060.44	1867.64	2124.902	0
11315	-10.93	-16.72	0.41	1060.61	1867.63	2124.907	0
11320	-10.77	-16.86	0.47	1060.65	1867.74	2124.912	0
11325	-10.58	-16.78	0.39	1060.44	1867.55	2124.917	0
11330	-10.51	-16.99	0.49	1060.46	1867.85	2124.922	0
11335	-10.39	-16.74	0.37	1060.49	1867.94	2124.929	0
11340	-10.62	-16.67	0.29	1060.49	1867.80	2124.932	0
11345	-10.75	-16.29	0.31	1060.48	1867.57	2124.939	0
11350	-10.82	-17.07	0.52	1060.45	1867.60	2124.942	0
11355	-10.66	-16.30	0.20	1060.82	1867.76	2124.948	0
11360	-10.33	-16.54	0.24	1060.61	1867.87	2124.952	0
11365	-11.05	-16.19	0.22	1060.64	1867.52	2124.958	0
11370	-10.58	-16.30	0.29	1060.61	1867.15	2124.962	0
11375	-10.44	-16.69	0.36	1060.71	1867.47	2124.969	0
11380	-10.43	-16.34	0.24	1061.05	1867.25	2124.972	0
11385	-10.86	-16.58	0.40	1060.61	1867.70	2124.978	0
11390	-10.93	-16.13	0.25	1060.57	1867.48	2124.982	0
11395	-11.21	-16.08	0.29	1061.54	1865.84	2124.990	0
11400	-10.40	-16.26	0.19	1060.89	1867.66	2124.992	0
11405	-10.58	-16.28	0.27	1060.70	1867.44	2124.998	0
11410	-10.91	-16.50	0.35	1060.54	1867.56	2125.002	0
11415	-11.11	-16.89	0.35	1060.32	1867.32	2125.010	0
11420	-10.46	-16.45	0.25	1060.46	1867.64	2125.012	0
11425	-10.82	-16.56	0.38	1060.72	1867.31	2125.018	0
11430	-10.49	-16.88	0.40	1060.61	1867.77	2125.023	0
11435	-10.73	-16.92	0.41	1060.43	1867.70	2125.028	0
11440	-10.66	-16.70	0.35	1060.52	1867.69	2125.032	0
11445	-10.95	-16.49	0.31	1060.56	1867.39	2125.037	0
11450	-10.95	-16.89	0.47	1060.71	1867.75	2125.043	0
11455	-10.86	-16.60	0.40	1060.46	1867.47	2125.047	0
11460	-10.94	-16.71	0.47	1060.62	1867.42	2125.052	0
11465	-10.60	-16.08	0.15	1060.58	1867.46	2125.057	0
11470	-10.62	-16.74	0.43	1060.67	1867.57	2125.063	0
11475	-10.60	-16.27	0.22	1060.59	1868.02	2125.067	0
11480	-10.48	-17.46	0.58	1060.79	1867.71	2125.074	0
11485	-10.72	-16.57	0.38	1060.75	1867.92	2125.076	0
11490	-10.47	-16.60	0.36	1060.53	1867.55	2125.083	0
11495	-10.34	-16.42	0.24	1060.56	1867.55	2125.087	0
11500	-10.46	-16.34	0.19	1060.71	1867.52	2125.094	0
11505	-10.40	-16.17	0.17	1060.45	1867.86	2125.097	0
11510	-10.96	-15.98	0.14	1060.38	1867.84	2125.104	0
11515	-10.20	-16.77	0.36	1060.54	1867.74	2125.107	0
11520	-10.66	-16.77	0.46	1060.71	1867.60	2125.113	0
11525	-10.43	-16.42	0.28	1060.69	1867.40	2125.117	0
11530	-10.27	-16.99	0.42	1060.52	1867.81	2125.123	0
11535	-10.47	-16.48	0.32	1060.70	1867.42	2125.127	0
11540	-9.22	-15.54	0.19	1060.64	1867.93	2125.134	0
11545	-10.82	-16.30	0.20	1060.83	1867.93	2125.137	0
11550	-10.88	-16.67	0.29	1060.62	1868.13	2125.143	0
11555	-10.55	-17.06	0.50	1060.67	1867.76	2125.147	0
11560	-10.96	-16.71	0.36	1060.74	1867.88	2125.153	0
11565	-10.30	-16.01	0.12	1060.61	1867.83	2125.157	0
11570	-10.49	-15.61	-0.30	1060.52	1868.03	2125.165	0
11575	-10.27	-16.60	0.31	1060.26	1867.67	2125.167	0
11580	-10.21	-16.65	0.29	1060.60	1867.42	2125.173	0
11585	-10.41	-16.75	0.30	1060.52	1867.78	2125.177	0
11590	-10.43	-16.62	0.33	1060.27	1867.20	2125.182	0
11595	-10.30	-16.75	0.40	1060.62	1867.73	2125.187	0
11600	-10.74	-16.73	0.39	1060.52	1867.27	2125.192	0
11605	-10.70	-16.97	0.48	1060.66	1867.79	2125.198	0
11610	-10.89	-16.79	0.41	1060.18	1867.61	2125.202	0
11615	-10.67	-16.66	0.35	1060.46	1867.26	2125.208	0
11620	-10.60	-16.90	0.50	1060.66	1867.67	2125.212	0
11625	-10.61	-16.22	0.23	1060.29	1867.43	2125.217	0
11630	-11.10	-16.16	0.27	1060.39	1867.81	2125.222	0
11635	-10.76	-16.32	0.26	1060.60	1867.49	2125.228	0
11640	-10.53	-17.04	0.54	1060.47	1868.01	2125.232	0
11645	-11.19	-16.78	0.44	1060.61	1867.88	2125.237	0
11650	-10.96	-15.91	0.16	1060.50	1867.83	2125.241	0
11655	-10.45	-16.50	0.26	1060.74	1868.15	2125.249	0
11660	-10.83	-16.22	0.20	1060.49	1867.74	2125.252	0
11665	-10.86	-16.22	0.27	1060.44	1867.78	2125.258	0
11670	-10.63	-16.71	0.38	1060.55	1867.76	2125.262	0
11675	-10.73	-17.41	0.54	1060.65	1868.02	2125.269	0
11680	-10.66	-16.77	0.36	1060.21	1867.77	2125.272	0
11685	-10.44	-16.38	0.25	1060.58	1867.81	2125.278	0
11690	-9.92	-16.62	0.38	1060.44	1867.62	2125.282	0
11695	-10.67	-16.43	0.40	1060.60	1867.89	2125.288	0
11700	-10.75	-16.62	0.40	1060.40	1867.76	2125.292	0
11705	-10.56	-17.67	0.41	1060.75	1868.32	2125.300	0
11710	-10.81	-16.87	0.45	1060.66	1867.67	2125.302	0
11715	-10.60	-17.10	0.50	1060.63	1867.69	2125.308	0
11720	-10.65	-16.78	0.44	1060.52	1867.74	2125.312	0
11725	-10.23	-16.87	0.49	1060.62	1867.76	2125.318	0
11730	-10.75	-16.93	0.49	1060.56	1867.63	2125.323	0
11735	-10.70	-16.75	0.37	1060.35	1867.84	2125.327	0
11740	-10.70	-16.64	0.33	1060.53	1867.67	2125.333	0
11745	-10.91	-16.89	0.43	1060.48	1867.60	2125.337	0
11750	-10.64	-16.60	0.30	1060.65	1867.77	2125.343	0
11755	-10.72	-16.68	0.39	1060.67	1867.64	2125.347	0
11760	-10.68	-16.50	0.36	1060.53	1867.64	2125.353	0
11765	-11.28	-16.61	0.40	1060.42	1867.84	2125.357	0
11770	-10.77	-16.73	0.43	1060.46	1867.61	2125.362	0
11775	-11.01	-16.17	0.28	1060.55	1867.77	2125.367	0
11780	-10.79	-16.28	0.32	1060.57	1867.76	2125.373	0
11785	-11.09	-16.74	0.42	1060.88	1867.74	2125.376	0
11790	-10.91	-16.27	0.24	1060.66	1868.03	2125.382	0
11795	-10.79	-16.59	0.38	1060.56	1867.84	2125.387	0
11800	-10.68	-17.08	0.50	1060.66	1867.67	2125.393	0
11805	-10.79	-16.44	0.32	1060.66	1867.85	2125.397	0
11810	-10.28	-15.86	0.36	1060.47	1867.11	2125.404	0
11815	-11.02	-16.54	0.31	1060.61	1868.07	2125.407	0
11820	-10.98	-16.26	0.28	1060.78	1867.50	2125.413	0
11825	-10.48	-16.90	0.52	1060.64	1867.23	2125.417	0
11830	-10.80	-16.28	0.24	1060.69	1867.69	2125.424	0
11835	-10.86	-16.29	0.29	1060.50	1867.87	2125.427	0
11840	-10.89	-16.71	0.47	1060.60	1867.81	2125.433	0
11845	-10.54	-16.93	0.49	1060.66	1867.52	2125.437	0
11850	-11.10	-17.11	0.35	1060.36	1867.53	2125.444	0
11855	-10.29	-17.19	0.50	1060.54	1867.55	2125.447	0
11860	-10.51	-15.79	-0.05	1061.58	1867.79	2125.455	0
11865	-10.83	-16.29	0.28	1060.73	1867.58	2125.457	0
11870	-11.21	-16.02	0.23	1060.69	1867.33	2125.463	0
11875	-10.91	-16.56	0.35	1060.54	1867.87	2125.467	0
11880	-10.80	-16.54	0.27	1060.33	1867.94	2125.473	0
11885	-10.53	-16.58	0.28	1060.52	1867.93	2125.478	0
11890	-10.48	-16.90	0.33	1060.80	1867.54	2125.483	0
11895	-10.32	-16.78	0.37	1060.54	1867.75	2125.487	0
11900	-10.14	-16.57	0.40	1060.62	1867.69	2125.492	0
11905	-10.13	-16.48	0.23	1060.59	1867.41	2125.498	0
11910	-10.24	-16.99	0.28	1060.61	1867.78	2125.502	0
11915	-10.14	-16.79	0.31	1060.48	1868.01	2125.507	0
11920	-10.57	-16.83	0.38	1060.72	1867.66	2125.512	0
11925	-10.02	-17.02	0.38	1060.50	1867.80	2125.520	0
11930	-10.39	-15.72	0.10	1061.04	1867.66	2125.522	0
11935	-10.20	-16.42	0.31	1060.84	1867.81	2125.527	0
11940	-11.08	-16.66	0.34	1060.89	1867.78	2125.531	0
11945	-9.96	-15.99	0.20	1060.76	1867.97	2125.539	0
11950	-9.99	-16.74	0.29	1060.72	1867.76	2125.542	0
11955	-10.70	-16.90	0.43	1060.62	1867.92	2125.548	0
11960	-10.28	-17.09	0.62	1060.80	1867.78	2125.552	0
11965	-10.10	-16.75	0.44	1060.91	1867.82	2125.559	0
11970	-10.62	-16.96	0.46	1060.80	1867.57	2125.562	0
11975	-10.10	-16.86	0.29	1061.11	1867.85	2125.569	0
11980	-10.79	-16.54	0.32	1060.76	1867.74	2125.572	0
11985	-10.72	-17.03	0.51	1060.89	1867.99	2125.578	0
11990	-10.42	-16.58	0.33	1060.43	1867.79	2125.582	0
11995	-10.32	-16.56	0.36	1060.59	1867.67	2125.588	0
12000	-10.52	-16.39	0.32	1060.53	1867.97	2125.592	0
12005	-11.16	-16.03	-0.05	1060.53	1867.67	2125.600	0
12010	-10.85	-16.30	0.28	1060.51	1867.70	2125.603	0
12015	-10.83	-16.81	0.46	1060.66	1867.82	2125.608	0
12020	-10.44	-16.66	0.40	1061.06	1867.95	2125.612	0
12025	-10.36	-16.40	0.28	1060.98	1868.08	2125.618	0
12030	-10.21	-16.53	0.30	1060.61	1867.87	2125.623	0
12035	-10.65	-16.50	0.32	1060.88	1868.00	2125.627	0
12040	-10.46	-16.93	0.40	1060.70	1867.38	2125.632	0
12045	-10.46	-16.67	0.26	1060.85	1867.88	2125.637	0
12050	-10.32	-17.52	0.61	1060.60	1867.74	2125.643	0
12055	-9.94	-16.48	0.26	1060.54	1867.62	2125.648	0
12060	-10.07	-16.16	0.17	1060.56	1867.96	2125.652	0
12065	-10.68	-15.79	0.11	1061.05	1868.16	2125.659	0
12070	-10.73	-16.37	0.29	1060.60	1868.06	2125.662	0
12075	-10.66	-16.77	0.45	1060.52	1867.63	2125.667	0
12080	-10.69	-16.40	0.27	1060.44	1867.97	2125.673	0
12085	-10.29	-16.40	0.39	1060.68	1867.51	2125.677	0
12090	-10.28	-17.19	0.65	1060.56	1867.97	2125.683	0
12095	-10.75	-16.47	0.37	1060.52	1867.90	2125.687	0
12100	-10.38	-16.15	0.19	1060.55	1867.63	2125.693	0
12105	-10.29	-16.32	0.27	1060.41	1867.95	2125.697	0
12110	-10.47	-17.01	0.58	1060.48	1867.64	2125.702	0
12115	-10.70	-16.39	0.39	1060.44	1867.42	2125.707	0
12120	-10.62	-16.49	0.38	1060.54	1867.64	2125.714	0
12125	-10.77	-16.89	0.50	1060.38	1867.82	2125.717	0
12130	-10.56	-16.72	0.45	1060.41	1868.01	2125.723	0
12135	-10.61	-16.76	0.47	1060.28	1867.88	2125.728	0
12140	-11.13	-16.76	0.35	1060.36	1867.48	2125.734	0
12145	-10.76	-16.69	0.43	1060.59	1867.59	2125.737	0
12150	-10.46	-16.48	0.34	1060.63	1867.86	2125.743	0
12155	-10.48	-16.45	0.45	1061.05	1867.87	2125.748	0
12160	-11.23	-15.74	0.12	1060.60	1868.31	2125.754	0
12165	-10.39	-16.55	0.46	1060.83	1867.61	2125.757	0
12170	-10.65	-16.35	0.39	1060.82	1867.42	2125.763	0
12175	-10.80	-16.55	0.45	1061.03	1867.71	2125.768	0
12180	-10.64	-16.42	0.38	1060.80	1867.55	2125.773	0
12185	-9.95	-16.29	0.37	1061.12	1867.99	2125.779	0
12190	-10.48	-16.18	0.17	1060.52	1867.76	2125.782	0
12195	-9.85	-16.92	0.43	1060.93	1867.76	2125.787	0
12200	-10.40	-16.25	0.16	1061.09	1867.81	2125.792	0
12205	-10.29	-16.25	0.21	1060.70	1867.79	2125.798	0
12210	-10.62	-17.03	0.57	1060.53	1867.69	2125.802	0
12215	-10.61	-16.62	0.39	1060.39	1867.58	2125.808	0
12220	-10.81	-16.30	0.33	1061.04	1867.66	2125.812	0
12225	-10.30	-16.33	0.23	1060.61	1867.73	2125.818	0
12230	-10.61	-16.30	0.28	1060.45	1867.39	2125.822	0
12235	-10.17	-16.96	0.44	1060.28	1867.81	2125.827	0
12240	-10.58	-16.20	0.22	1060.51	1867.68	2125.832	0
12245	-10.15	-16.35	0.27	1060.42	1867.68	2125.839	0
12250	-10.15	-17.11	0.51	1060.35	1867.80	2125.842	0
12255	-10.39	-16.71	0.34	1060.60	1867.73	2125.847	0
12260	-10.30	-16.65	0.31	1060.55	1867.67	2125.852	0
12265	-9.99	-16.29	0.16	1060.89	1867.52	2125.859	0
12270	-9.96	-16.19	0.17	1060.63	1867.36	2125.862	0
12275	-9.63	-16.07	0.07	1060.76	1867.54	2125.867	0
12280	-10.22	-16.80	0.36	1060.81	1867.65	2125.872	0
12285	-10.74	-16.78	0.24	1061.21	1867.75	2125.879	0
12290	-10.09	-16.21	0.13	1060.86	1867.73	2125.882	0
12295	-9.90	-16.73	0.41	1060.18	1868.07	2125.889	0
12300	-9.84	-16.64	0.25	1060.54	1867.80	2125.892	0
12305	-10.46	-16.37	0.17	1060.78	1867.48	2125.899	0
12310	-9.98	-16.17	0.18	1060.85	1867.57	2125.902	0
12315	-9.99	-16.08	0.16	1060.53	1867.70	2125.908	0
12320	-10.06	-16.79	0.40	1060.69	1867.82	2125.912	0
12325	-10.02	-16.67	0.33	1060.40	1869.04	2125.920	0
12330	-10.11	-16.76	0.44	1060.52	1867.81	2125.923	0
12335	-10.37	-16.24	0.32	1060.64	1867.70	2125.928	0
12340	-10.41	-16.17	0.17	1060.76	1867.58	2125.932	0
12345	-9.89	-16.70	0.35	1060.49	1867.72	2125.938	0
12350	-10.93	-16.62	0.39	1060.67	1867.94	2125.943	0
12355	-10.71	-16.47	0.24	1060.76	1867.72	2125.948	0
12360	-10.43	-16.46	0.31	1060.54	1867.61	2125.952	0
12365	-10.50	-16.84	0.47	1060.52	1867.44	2125.958	0
12370	-10.67	-15.97	0.04	1060.60	1867.53	2125.963	0
12375	-10.63	-16.52	0.31	1060.37	1867.63	2125.967	0
12380	-10.76	-16.73	0.40	1060.62	1867.52	2125.972	0
12385	-10.78	-16.73	0.38	1060.69	1867.62	2125.977	0
12390	-10.88	-16.87	0.50	1060.50	1867.69	2125.983	0
12395	-10.83	-16.62	0.40	1060.56	1867.85	2125.987	0
12400	-10.55	-16.55	0.33	1060.82	1867.72	2125.992	0
12405	-10.64	-16.55	0.37	1060.68	1867.74	2125.997	0
12410	-10.70	-16.78	0.45	1060.57	1867.64	2126.003	0
12415	-10.32	-17.11	0.54	1060.84	1867.53	2126.007	0
12420	-10.53	-16.83	0.44	1060.69	1867.42	2126.013	0
12425	-10.54	-16.75	0.41	1060.77	1867.71	2126.017	0
12430	-10.27	-16.69	0.32	1060.57	1867.50	2126.024	0
12435	-10.01	-16.70	0.34	1060.75	1867.43	2126.027	0
12440	-10.18	-16.70	0.34	1060.65	1867.73	2126.033	0
12445	-10.57	-16.63	0.34	1060.83	1867.65	2126.037	0
12450	-11.67	-15.78	0.21	1060.73	1867.50	2126.044	0
12455	-10.74	-16.25	0.27	1060.81	1867.24	2126.047	0
12460	-10.44	-16.62	0.42	1060.80	1867.44	2126.052	0
12465	-10.50	-16.80	0.51	1060.63	1867.48	2126.057	0
12470	-10.74	-16.34	0.37	1060.83	1867.55	2126.063	0
12475	-10.33	-16.93	0.53	1060.91	1867.63	2126.067	0
12480	-10.28	-16.76	0.48	1061.58	1867.68	2126.075	0
12485	-10.36	-17.11	0.54	1060.73	1867.90	2126.077	0
12490	-10.67	-16.36	0.32	1060.79	1867.34	2126.083	0
12495	-10.48	-16.46	0.32	1060.79	1867.62	2126.087	0
12500	-10.61	-17.14	0.51	1060.80	1867.59	2126.093	0
12505	-10.41	-16.82	0.42	1060.66	1867.75	2126.097	0
12510	-10.42	-17.02	0.53	1061.00	1867.49	2126.103	0
12515	-10.84	-17.03	0.56	1060.77	1867.38	2126.108	0
12520	-10.33	-16.42	0.26	1060.75	1867.52	2126.113	0
12525	-10.24	-16.66	0.34	1060.79	1867.80	2126.117	0
12530	-10.34	-16.63	0.31	1060.88	1868.04	2126.123	0
12535	-10.36	-16.60	0.31	1060.97	1867.63	2126.127	0
12540	-10.37	-17.42	0.56	1060.63	1867.45	2126.132	0
12545	-10.63	-17.07	0.52	1060.63	1867.80	2126.138	0
12550	-10.92	-16.59	0.34	1060.83	1867.53	2126.142	0
12555	-10.74	-16.70	0.37	1060.96	1867.88	2126.148	0
12560	-10.69	-16.92	0.51	1060.89	1867.72	2126.152	0
12565	-10.51	-16.65	0.30	1061.02	1867.64	2126.157	0
12570	-10.37	-16.62	0.35	1061.01	1867.63	2126.162	0
12575	-9.78	-17.13	0.48	1060.68	1867.80	2126.169	0
12580	-10.40	-16.85	0.37	1060.76	1867.75	2126.172	0
12585	-10.05	-16.80	0.33	1060.79	1867.75	2126.177	0
12590	-10.54	-16.95	0.41	1060.85	1868.16	2126.182	0
12595	-10.23	-16.68	0.25	1060.70	1868.00	2126.188	0
12600	-10.43	-16.60	0.28	1060.88	1867.78	2126.192	0
12605	-10.29	-16.14	0.06	1060.96	1868.16	2126.199	0
12610	-10.22	-16.47	0.24	1060.67	1867.89	2126.202	0
12615	-10.04	-16.18	0.11	1060.41	1867.79	2126.208	0
12620	-9.57	-17.47	0.60	1060.69	1867.66	2126.212	0
12625	-10.10	-16.65	0.36	1060.83	1867.91	2126.218	0
12630	-10.35	-16.76	0.39	1061.12	1868.20	2126.222	0
12635	-11.14	-17.05	0.47	1060.52	1868.72	2126.230	0
12640	-10.21	-16.57	0.33	1060.98	1867.81	2126.232	0
12645	-10.18	-16.80	0.44	1060.96	1867.91	2126.238	0
12650	-10.66	-16.72	0.44	1060.99	1867.94	2126.242	0
12655	-10.30	-16.81	0.42	1061.18	1867.79	2126.248	0
12660	-10.04	-16.00	0.07	1060.77	1867.98	2126.252	0
12665	-10.83	-17.17	0.55	1060.71	1867.68	2126.258	0
12670	-10.50	-16.24	0.19	1060.88	1867.64	2126.263	0
12675	-10.06	-16.74	0.36	1060.75	1867.79	2126.268	0
12680	-10.23	-16.15	0.13	1060.65	1867.62	2126.273	0
12685	-10.40	-16.60	0.28	1060.59	1867.61	2126.277	0
12690	-10.35	-16.16	0.16	1060.62	1867.66	2126.282	0
12695	-10.30	-16.56	0.35	1060.96	1867.50	2126.287	0
12700	-9.91	-16.39	0.24	1060.76	1867.62	2126.292	0
12705	-9.98	-16.70	0.33	1061.07	1867.61	2126.297	0
12710	-10.13	-17.06	0.53	1061.01	1867.37	2126.302	0
12715	-10.05	-16.90	0.41	1060.70	1867.92	2126.307	0
12720	-9.85	-16.34	0.13	1060.77	1867.77	2126.313	0
12725	-10.08	-16.59	0.32	1060.63	1867.64	2126.317	0
12730	-10.34	-16.68	0.36	1060.74	1867.79	2126.322	0
12735	-9.98	-16.42	0.18	1060.71	1868.18	2126.327	0
12740	-10.00	-16.89	0.39	1060.84	1867.91	2126.332	0
12745	-10.29	-16.69	0.28	1060.79	1867.62	2126.337	0
12750	-10.20	-16.82	0.42	1060.63	1867.79	2126.343	0
12755	-10.20	-16.44	0.23	1060.86	1867.73	2126.347	0
12760	-10.21	-16.56	0.29	1061.12	1868.06	2126.354	0
12765	-10.21	-16.75	0.39	1060.96	1867.92	2126.357	0
12770	-10.07	-16.30	0.21	1060.75	1867.88	2126.363	0
12775	-10.14	-16.38	0.27	1060.79	1867.57	2126.367	0
12780	-10.47	-16.26	0.21	1060.88	1867.89	2126.375	0
12785	-10.62	-16.41	0.33	1060.56	1868.04	2126.377	0
12790	-10.15	-16.25	0.35	1060.56	1868.75	2126.385	0
12795	-10.05	-16.36	0.31	1060.73	1867.90	2126.388	0
12800	-10.40	-16.19	0.24	1060.91	1868.08	2126.393	0
12805	-10.40	-16.08	0.18	1060.88	1867.98	2126.397	0
12810	-9.23	-16.82	0.26	1060.75	1867.04	2126.405	0
12815	-10.20	-16.12	0.16	1060.78	1867.90	2126.407	0
12820	-9.86	-16.06	0.12	1060.89	1867.80	2126.413	0
12825	-9.84	-16.44	0.26	1060.97	1867.84	2126.417	0
12830	-9.87	-16.11	0.12	1060.90	1867.79	2126.422	0
12835	-10.21	-16.15	0.12	1060.96	1867.70	2126.428	0
12840	-9.53	-16.76	0.27	1060.79	1867.90	2126.432	0
12845	-9.86	-16.65	0.31	1060.91	1867.55	2126.437	0
12850	-9.40	-16.29	0.13	1060.97	1867.39	2126.442	0
12855	-9.63	-16.99	0.45	1060.84	1867.62	2126.448	0
12860	-9.51	-16.84	0.37	1060.75	1867.81	2126.452	0
12865	-9.72	-16.90	0.42	1060.79	1867.74	2126.458	0
12870	-10.18	-16.61	0.38	1060.81	1867.79	2126.462	0
12875	-10.19	-16.51	0.35	1060.89	1867.72	2126.467	0
12880	-9.93	-16.25	0.21	1060.94	1867.43	2126.472	0
12885	-10.37	-16.44	0.30	1060.77	1867.71	2126.478	0
12890	-9.86	-16.60	0.30	1060.84	1867.63	2126.482	0
12895	-10.31	-16.67	0.36	1060.68	1867.66	2126.489	0
12900	-10.01	-16.43	0.20	1060.89	1867.41	2126.492	0
12905	-10.69	-16.13	0.14	1061.05	1867.68	2126.499	0
12910	-10.11	-17.19	0.53	1060.96	1867.85	2126.502	0
12915	-9.82	-16.99	0.45	1061.11	1867.87	2126.508	0
12920	-10.30	-16.57	0.35	1061.14	1867.78	2126.512	0
12925	-10.33	-17.11	0.51	1061.10	1867.86	2126.518	0
12930	-10.42	-16.34	0.25	1061.01	1867.78	2126.522	0
12935	-10.15	-17.14	0.56	1061.06	1867.79	2126.529	0
12940	-10.36	-16.25	0.22	1060.84	1867.74	2126.532	0
12945	-10.26	-16.30	0.18	1060.94	1867.71	2126.538	0
12950	-10.11	-16.17	0.09	1061.00	1867.75	2126.542	0
12955	-9.90	-16.55	0.28	1060.75	1867.45	2126.548	0
12960	-9.86	-16.61	0.28	1060.98	1867.66	2126.552	0
12965	-10.14	-16.09	0.13	1060.97	1867.83	2126.558	0
12970	-10.22	-15.81	-0.00	1061.16	1867.86	2126.562	0
12975	-10.48	-16.23	0.18	1061.28	1867.67	2126.568	0
12980	-10.32	-16.71	0.32	1061.26	1867.79	2126.573	0
12985	-10.54	-16.31	0.20	1061.16	1867.97	2126.578	0
12990	-10.31	-16.40	0.19	1061.20	1867.77	2126.583	0
12995	-9.97	-16.56	0.21	1061.20	1867.73	2126.587	0
13000	-10.28	-16.99	0.46	1061.29	1867.58	2126.592	0
13005	-10.04	-16.71	0.34	1061.37	1867.37	2126.597	0
13010	-10.64	-16.30	0.25	1061.24	1867.99	2126.603	0
13015	-10.36	-16.86	0.42	1061.41	1867.76	2126.607	0
13020	-10.25	-16.77	0.35	1061.33	1867.79	2126.613	0
13025	-10.22	-16.46	0.25	1061.04	1867.30	2126.616	0
13030	-10.73	-16.60	0.39	1061.04	1867.67	2126.622	0
13035	-11.08	-16.65	0.45	1061.11	1867.48	2126.627	0
13040	-10.63	-17.10	0.56	1061.20	1867.52	2126.632	0
13045	-10.64	-16.59	0.35	1061.06	1867.81	2126.637	0
13050	-11.10	-16.19	0.23	1060.84	1867.90	2126.643	0
13055	-10.64	-16.39	0.24	1061.07	1867.84	2126.646	0
13060	-10.22	-16.65	0.35	1060.94	1867.69	2126.654	0
13065	-10.17	-16.63	0.31	1060.92	1867.91	2126.657	0
13070	-10.26	-16.81	0.38	1061.06	1867.85	2126.663	0
13075	-9.86	-16.45	0.19	1061.08	1867.80	2126.667	0
13080	-9.92	-16.59	0.28	1060.84	1868.16	2126.675	0
13085	-10.06	-16.23	0.15	1060.78	1867.61	2126.677	0
13090	-11.22	-15.24	-0.09	1060.92	1867.54	2126.684	0
13095	-9.88	-17.02	0.50	1060.68	1867.70	2126.687	0
13100	-10.24	-16.44	0.27	1060.95	1867.56	2126.693	0
13105	-10.62	-16.38	0.31	1060.99	1867.76	2126.697	0
13110	-10.40	-16.78	0.45	1060.90	1867.70	2126.703	0
13115	-10.72	-17.02	0.54	1060.92	1867.96	2126.707	0
13120	-10.57	-16.49	0.32	1060.98	1867.89	2126.713	0
13125	-10.58	-16.55	0.37	1060.82	1868.03	2126.717	0
13130	-10.36	-16.65	0.42	1060.83	1867.63	2126.723	0
13135	-10.34	-16.97	0.48	1060.85	1867.82	2126.728	0
13140	-10.67	-16.38	0.23	1060.74	1868.02	2126.733	0
13145	-10.36	-16.41	0.27	1060.90	1867.77	2126.737	0
13150	-10.80	-16.66	0.52	1061.00	1867.86	2126.742	0
13155	-10.21	-16.73	0.45	1060.71	1867.91	2126.748	0
13160	-10.54	-16.36	0.29	1060.67	1868.01	2126.752	0
13165	-10.30	-16.59	0.38	1060.99	1867.70	2126.758	0
13170	-10.24	-16.66	0.40	1060.75	1867.70	2126.762	0
13175	-9.97	-16.59	0.32	1060.87	1867.80	2126.768	0
13180	-10.47	-16.47	0.31	1060.78	1867.54	2126.771	0
13185	-10.38	-16.17	0.23	1060.83	1867.61	2126.777	0
13190	-10.54	-16.21	0.22	1060.74	1867.54	2126.782	0
13195	-10.19	-16.57	0.33	1060.67	1867.39	2126.789	0
13200	-10.11	-16.20	0.18	1060.64	1867.41	2126.792	0
13205	-10.43	-16.79	0.40	1060.71	1867.51	2126.798	0
13210	-10.14	-17.18	0.55	1060.56	1867.90	2126.802	0
13215	-10.59	-16.00	0.11	1060.62	1867.38	2126.808	0
13220	-10.41	-16.40	0.22	1060.74	1867.58	2126.812	0
13225	-10.16	-16.75	0.37	1060.69	1867.76	2126.818	0
13230	-10.12	-16.54	0.30	1060.59	1867.83	2126.822	0
13235	-9.54	-17.16	0.49	1060.84	1867.84	2126.829	0
13240	-9.81	-17.01	0.45	1060.64	1867.59	2126.833	0
13245	-9.91	-17.42	0.60	1060.71	1867.87	2126.838	0
13250	-10.20	-16.75	0.38	1060.69	1867.91	2126.843	0
13255	-9.88	-16.80	0.39	1060.57	1867.55	2126.849	0
13260	-10.22	-16.56	0.31	1060.56	1868.01	2126.852	0
13265	-10.29	-17.00	0.49	1060.82	1867.87	2126.858	0
13270	-10.10	-16.48	0.25	1060.65	1867.45	2126.862	0
13275	-10.50	-16.24	0.20	1060.67	1867.86	2126.868	0
13280	-10.31	-16.74	0.37	1060.76	1867.82	2126.873	0
13285	-10.26	-16.46	0.25	1060.56	1867.65	2126.877	0
13290	-10.18	-16.38	0.25	1060.39	1867.56	2126.882	0
13295	-10.33	-16.11	0.12	1060.67	1867.72	2126.887	0
13300	-10.02	-16.62	0.25	1060.62	1867.90	2126.893	0
13305	-9.75	-16.33	0.16	1060.48	1867.94	2126.897	0
13310	-10.22	-16.04	0.09	1060.36	1868.31	2126.903	0
13315	-10.08	-16.25	0.13	1060.82	1867.78	2126.907	0
13320	-10.20	-15.95	0.05	1060.74	1867.98	2126.912	0
13325	-10.37	-15.92	0.08	1060.78	1867.50	2126.917	0
13330	-10.19	-16.88	0.44	1060.90	1867.68	2126.924	0
13335	-10.25	-16.76	0.39	1060.75	1868.05	2126.927	0
13340	-10.61	-16.77	0.41	1060.72	1867.44	2126.932	0
13345	-10.45	-16.67	0.31	1060.51	1867.99	2126.937	0
13350	-10.19	-16.34	0.21	1060.90	1867.40	2126.943	0
13355	-10.39	-16.38	0.26	1060.66	1867.62	2126.947	0
13360	-10.21	-17.10	0.42	1060.90	1867.77	2126.952	0
13365	-10.15	-16.93	0.40	1060.86	1867.47	2126.957	0
13370	-10.19	-16.18	0.16	1060.51	1867.67	2126.964	0
13375	-9.91	-16.66	0.29	1060.86	1867.61	2126.967	0
13380	-10.09	-16.78	0.36	1060.82	1867.77	2126.973	0
13385	-10.15	-16.90	0.40	1060.73	1868.03	2126.978	0
13390	-10.22	-16.56	0.29	1060.82	1867.54	2126.984	0
13395	-10.25	-16.66	0.33	1060.90	1867.81	2126.987	0
13400	-10.25	-16.33	0.19	1060.79	1867.74	2126.993	0
13405	-9.87	-16.60	0.24	1060.65	1867.82	2126.998	0
13410	-8.96	-16.86	0.21	1060.60	1866.66	2127.005	0
13415	-9.91	-15.60	-0.08	1060.81	1867.44	2127.007	0
13420	-9.83	-16.27	0.18	1060.81	1867.58	2127.013	0
13425	-10.14	-15.99	0.08	1060.57	1867.55	2127.017	0
13430	-10.55	-16.51	0.33	1060.65	1867.34	2127.023	0
13435	-10.50	-16.67	0.34	1060.62	1867.69	2127.027	0
13440	-10.40	-16.43	0.20	1060.93	1867.72	2127.032	0
13445	-10.83	-16.57	0.26	1060.88	1867.65	2127.038	0
13450	-10.49	-16.71	0.39	1060.79	1867.67	2127.042	0
13455	-10.14	-16.72	0.35	1060.82	1867.55	2127.048	0
13460	-10.45	-16.99	0.47	1060.79	1867.84	2127.052	0
13465	-10.58	-16.59	0.40	1060.64	1867.62	2127.058	0
13470	-10.78	-16.28	0.31	1060.77	1867.87	2127.062	0
13475	-10.97	-16.26	0.22	1060.74	1867.52	2127.068	0
13480	-10.45	-16.44	0.16	1060.56	1867.34	2127.072	0
13485	-10.78	-16.31	0.18	1060.75	1867.67	2127.078	0
13490	-10.69	-16.57	0.24	1060.49	1867.57	2127.082	0
13495	-10.89	-16.60	0.29	1060.41	1867.47	2127.089	0
13500	-10.34	-16.49	0.20	1060.52	1867.67	2127.092	0
13505	-10.45	-16.96	0.35	1060.75	1867.69	2127.097	0
13510	-10.81	-16.70	0.30	1060.69	1868.09	2127.102	0
13515	-10.40	-16.33	0.03	1060.78	1868.04	2127.109	0
13520	-10.52	-16.32	0.18	1060.93	1867.52	2127.112	0
13525	-9.88	-15.99	0.06	1060.68	1867.48	2127.118	0
13530	-10.04	-17.01	0.45	1060.64	1867.98	2127.122	0
13535	-10.86	-16.47	0.34	1060.94	1867.86	2127.127	0
13540	-9.95	-16.25	0.12	1060.65	1867.90	2127.134	0
13545	-10.47	-16.78	0.44	1060.76	1867.57	2127.137	0
13550	-10.37	-16.62	0.36	1060.92	1867.89	2127.142	0
13555	-9.59	-16.73	0.29	1060.70	1867.56	2127.148	0
13560	-10.08	-16.64	0.34	1061.07	1867.75	2127.152	0
13565	-10.43	-16.11	0.28	1061.19	1867.60	2127.160	0
13570	-10.23	-16.16	0.14	1061.03	1867.62	2127.162	0
13575	-10.11	-16.38	0.25	1060.76	1867.78	2127.168	0
13580	-10.20	-16.11	0.08	1060.82	1867.87	2127.173	0
13585	-10.10	-16.57	0.31	1060.48	1867.71	2127.178	0
13590	-10.31	-16.03	0.14	1060.88	1867.88	2127.182	0
13595	-10.25	-16.15	0.14	1061.33	1867.72	2127.187	0
13600	-10.04	-16.64	0.35	1061.15	1867.56	2127.192	0
13605	-10.19	-16.39	0.20	1061.12	1867.73	2127.198	0
13610	-10.02	-16.51	0.16	1060.96	1867.79	2127.202	0
13615	-10.05	-16.51	0.25	1060.86	1868.00	2127.207	0
13620	-10.30	-16.04	0.13	1061.09	1867.87	2127.213	0
13625	-10.03	-16.51	0.29	1061.23	1867.81	2127.217	0
13630	-10.20	-16.21	0.21	1061.04	1867.91	2127.222	0
13635	-10.26	-15.87	0.03	1061.06	1867.79	2127.227	0
13640	-10.29	-16.35	0.17	1060.83	1867.97	2127.233	0
13645	-10.23	-16.07	0.07	1060.94	1867.60	2127.237	0
13650	-10.93	-16.55	0.35	1060.79	1867.75	2127.242	0
13655	-10.60	-16.09	0.21	1061.10	1867.48	2127.247	0
13660	-9.97	-16.37	0.19	1060.85	1867.65	2127.253	0
13665	-10.21	-16.72	0.35	1060.91	1867.59	2127.257	0
13670	-10.54	-16.41	0.25	1060.99	1867.94	2127.263	0
13675	-10.39	-16.35	0.19	1060.72	1867.60	2127.267	0
13680	-11.23	-16.07	0.18	1060.70	1868.15	2127.274	0
13685	-10.40	-16.35	0.23	1060.66	1867.78	2127.277	0
13690	-9.62	-17.09	0.40	1060.89	1868.26	2127.284	0
13695	-10.49	-16.41	0.26	1061.11	1867.81	2127.287	0
13700	-9.86	-16.36	0.15	1060.95	1868.01	2127.292	0
13705	-10.97	-16.47	0.32	1060.65	1867.96	2127.298	0
13710	-9.60	-17.34	0.55	1060.73	1868.32	2127.305	0
13715	-10.50	-16.56	0.36	1060.81	1867.92	2127.307	0
13720	-10.67	-16.36	0.25	1060.69	1867.76	2127.313	0
13725	-10.07	-16.19	0.12	1060.88	1867.68	2127.318	0
13730	-10.10	-16.25	0.21	1060.79	1867.75	2127.323	0
13735	-10.00	-16.17	0.16	1060.90	1868.05	2127.327	0
13740	-10.30	-16.54	0.31	1061.20	1867.86	2127.333	0
13745	-10.02	-16.42	0.24	1060.85	1868.00	2127.337	0
13750	-10.06	-16.41	0.20	1060.91	1867.72	2127.342	0
13755	-10.19	-16.33	0.19	1061.06	1867.80	2127.348	0
13760	-9.98	-16.23	0.15	1061.03	1867.76	2127.353	0
13765	-10.28	-16.95	0.48	1061.14	1868.01	2127.358	0
13770	-10.23	-16.58	0.32	1060.92	1868.12	2127.362	0
13775	-10.58	-16.39	0.34	1060.92	1868.11	2127.367	0
13780	-10.14	-16.69	0.37	1060.86	1867.88	2127.372	0
13785	-9.92	-16.69	0.34	1060.90	1867.82	2127.377	0
13790	-10.46	-16.20	0.26	1060.51	1867.93	2127.382	0
13795	-10.54	-16.25	0.27	1060.83	1868.15	2127.388	0
13800	-10.33	-16.57	0.35	1060.81	1867.85	2127.392	0
13805	-10.24	-16.52	0.29	1061.18	1868.15	2127.397	0
13810	-10.38	-16.78	0.36	1061.05	1867.97	2127.402	0
13815	-10.09	-16.40	0.22	1060.55	1867.75	2127.409	0
13820	-10.42	-16.08	0.16	1060.81	1867.78	2127.412	0
13825	-10.26	-15.85	0.05	1060.69	1867.95	2127.418	0
13830	-10.78	-16.74	0.42	1060.99	1867.97	2127.422	0
13835	-10.11	-16.58	0.28	1060.93	1867.79	2127.428	0
13840	-10.02	-17.06	0.50	1060.86	1867.80	2127.432	0
13845	-10.03	-16.22	0.16	1060.76	1867.77	2127.439	0
13850	-9.86	-16.60	0.29	1060.78	1867.90	2127.442	0
13855	-10.69	-16.22	0.21	1060.79	1867.68	2127.448	0
13860	-10.20	-16.41	0.25	1060.94	1867.68	2127.452	0
13865	-10.43	-16.42	0.26	1061.09	1867.45	2127.459	0
13870	-10.45	-16.30	0.19	1061.04	1867.65	2127.462	0
13875	-10.36	-16.78	0.43	1061.78	1867.49	2127.470	0
13880	-9.98	-16.67	0.29	1060.81	1867.67	2127.472	0
13885	-10.51	-16.85	0.41	1060.85	1867.56	2127.478	0
13890	-10.04	-16.60	0.29	1061.14	1867.83	2127.482	0
13895	-10.11	-16.36	0.19	1061.05	1867.81	2127.488	0
13900	-10.15	-16.41	0.21	1060.88	1867.48	2127.492	0
13905	-9.81	-16.86	0.34	1061.25	1867.67	2127.498	0
13910	-9.85	-16.57	0.19	1061.05	1867.80	2127.502	0
13915	-9.85	-16.36	0.13	1060.90	1867.84	2127.508	0
13920	-9.79	-16.30	0.07	1060.76	1867.86	2127.512	0
13925	-10.07	-16.03	0.02	1061.25	1867.66	2127.518	0
13930	-9.74	-16.48	0.16	1061.17	1867.63	2127.523	0
13935	-10.43	-16.43	0.24	1061.02	1867.57	2127.527	0
13940	-10.21	-16.14	0.14	1061.09	1867.75	2127.532	0
13945	-10.17	-16.51	0.26	1060.93	1867.86	2127.537	0
13950	-9.99	-16.29	0.11	1060.88	1868.00	2127.544	0
13955	-10.09	-16.23	0.11	1061.17	1867.49	2127.547	0
13960	-10.00	-16.43	0.18	1060.93	1867.78	2127.553	0
13965	-10.38	-16.15	0.14	1060.99	1867.99	2127.557	0
13970	-9.96	-16.28	0.10	1060.81	1867.83	2127.563	0
13975	-10.14	-16.59	0.23	1060.93	1867.66	2127.567	0
13980	-10.38	-16.75	0.27	1061.33	1867.79	2127.574	0
13985	-10.52	-16.36	0.12	1061.24	1867.98	2127.576	0
13990	-10.81	-16.38	0.24	1061.01	1867.98	2127.583	0
13995	-10.71	-16.42	0.20	1061.07	1868.06	2127.587	0
14000	-9.95	-16.53	0.17	1060.96	1867.79	2127.593	0
14005	-10.52	-16.83	0.42	1061.10	1867.72	2127.597	0
14010	-10.08	-16.04	0.07	1060.95	1867.84	2127.604	0
14015	-10.39	-16.98	0.42	1061.25	1867.67	2127.607	0
14020	-9.94	-16.68	0.30	1061.35	1867.92	2127.613	0
14025	-9.98	-16.50	0.23	1061.29	1867.82	2127.617	0
14030	-9.94	-16.38	0.27	1061.17	1868.23	2127.625	0
14035	-9.90	-16.30	0.09	1061.33	1867.83	2127.627	0
14040	-10.03	-16.40	0.12	1060.97	1867.81	2127.633	0
14045	-10.25	-16.40	0.18	1061.03	1867.97	2127.638	0
14050	-10.05	-16.44	0.20	1060.86	1867.85	2127.643	0
14055	-10.08	-16.72	0.25	1060.81	1867.70	2127.647	0
14060	-10.00	-16.10	0.07	1061.19	1867.59	2127.653	0
14065	-9.87	-16.35	0.16	1061.10	1867.76	2127.658	0
14070	-10.40	-16.55	0.28	1061.41	1867.89	2127.662	0
14075	-10.57	-16.44	0.22	1060.99	1868.14	2127.668	0
14080	-10.29	-16.59	0.28	1061.10	1867.56	2127.672	0
14085	-10.19	-16.30	0.17	1061.01	1867.76	2127.678	0
14090	-10.52	-16.31	0.21	1060.93	1867.49	2127.682	0
14095	-10.41	-16.69	0.40	1061.07	1867.66	2127.688	0
14100	-10.86	-16.48	0.40	1061.10	1867.77	2127.691	0
14105	-10.35	-16.59	0.36	1061.35	1867.45	2127.697	0
14110	-10.22	-16.33	0.22	1061.54	1867.88	2127.702	0
14115	-10.53	-16.74	0.41	1061.15	1867.77	2127.708	0
14120	-10.14	-16.27	0.17	1061.28	1867.60	2127.712	0
14125	-10.22	-17.05	0.45	1061.05	1867.46	2127.719	0
14130	-10.37	-16.86	0.43	1061.08	1868.03	2127.722	0
14135	-10.52	-16.05	0.03	1060.98	1867.66	2127.729	0
14140	-10.59	-16.50	0.29	1061.18	1867.66	2127.732	0
14145	-10.22	-16.91	0.37	1061.24	1867.19	2127.739	0
14150	-10.59	-16.29	0.15	1061.07	1867.87	2127.742	0
14155	-10.69	-16.28	0.18	1061.27	1867.62	2127.748	0
14160	-10.42	-16.70	0.33	1061.12	1867.64	2127.752	0
14165	-10.27	-16.22	0.20	1060.93	1867.68	2127.760	0
14170	-10.33	-16.15	0.18	1061.19	1867.54	2127.762	0
14175	-10.46	-16.48	0.27	1061.09	1867.34	2127.768	0
14180	-10.52	-15.83	0.02	1061.25	1867.54	2127.772	0
14185	-10.39	-16.54	0.31	1061.28	1867.11	2127.778	0
14190	-10.42	-16.53	0.26	1060.87	1867.49	2127.783	0
14195	-10.46	-16.72	0.38	1061.04	1867.90	2127.788	0
14200	-10.65	-16.82	0.38	1061.28	1867.46	2127.792	0
14205	-10.53	-16.74	0.38	1061.09	1867.51	2127.798	0
14210	-9.80	-16.71	0.30	1061.30	1867.56	2127.802	0
14215	-9.96	-16.53	0.23	1061.25	1867.38	2127.807	0
14220	-10.15	-16.93	0.35	1061.38	1867.54	2127.813	0
14225	-10.11	-16.72	0.34	1061.02	1867.36	2127.817	0
14230	-10.10	-17.03	0.39	1061.14	1867.71	2127.822	0
14235	-10.41	-16.53	0.24	1061.20	1867.39	2127.827	0
14240	-10.38	-16.58	0.26	1061.07	1867.52	2127.832	0
14245	-10.46	-16.56	0.30	1061.27	1867.55	2127.837	0
14250	-10.60	-16.35	0.22	1061.14	1867.67	2127.842	0
14255	-10.17	-16.11	0.11	1061.13	1867.25	2127.847	0
14260	-10.25	-16.50	0.27	1061.08	1867.45	2127.854	0
14265	-10.06	-16.56	0.19	1061.16	1867.63	2127.857	0
14270	-10.07	-17.03	0.47	1061.29	1867.72	2127.862	0
14275	-10.32	-16.99	0.41	1061.24	1867.56	2127.867	0
14280	-11.05	-16.42	0.26	1061.48	1867.70	2127.874	0
14285	-10.27	-16.44	0.21	1061.36	1868.05	2127.877	0
14290	-10.19	-16.19	0.04	1061.26	1867.89	2127.883	0
14295	-10.07	-16.37	0.09	1060.85	1867.45	2127.887	0
14300	-9.70	-16.13	-0.06	1061.16	1867.95	2127.894	0
14305	-10.48	-16.22	0.05	1061.13	1867.71	2127.897	0
14310	-9.95	-16.49	0.14	1060.92	1867.81	2127.904	0
14315	-10.08	-16.16	0.01	1061.06	1867.86	2127.907	0
14320	-10.74	-16.71	0.32	1061.35	1867.45	2127.913	0
14325	-10.14	-16.66	0.21	1061.32	1867.88	2127.917	0
14330	-10.80	-16.74	0.40	1061.28	1867.89	2127.924	0
14335	-10.78	-16.84	0.36	1061.38	1867.34	2127.927	0
14340	-10.25	-16.90	0.31	1061.11	1867.83	2127.933	0
14345	-10.33	-16.97	0.35	1061.21	1867.55	2127.938	0
14350	-9.90	-16.58	0.22	1061.28	1867.19	2127.945	0
14355	-10.26	-16.30	0.11	1061.28	1867.47	2127.947	0
14360	-10.44	-16.73	0.27	1061.11	1867.28	2127.955	0
14365	-10.03	-16.78	0.25	1061.27	1867.63	2127.957	0
14370	-10.21	-16.41	0.13	1061.47	1867.73	2127.963	0
14375	-10.31	-16.45	0.22	1061.66	1867.46	2127.967	0
14380	-9.84	-16.80	0.29	1061.36	1867.54	2127.972	0
14385	-10.11	-16.24	0.07	1061.24	1867.36	2127.978	0
14390	-10.01	-16.97	0.32	1061.09	1867.40	2127.982	0
14395	-10.32	-16.19	0.11	1061.60	1867.47	2127.988	0
14400	-10.35	-16.57	0.28	1061.45	1867.50	2127.992	0
14405	-9.91	-16.61	0.23	1061.27	1867.59	2127.998	0
14410	-10.26	-16.60	0.28	1061.45	1867.43	2128.002	0
14415	-10.21	-16.64	0.27	1061.35	1867.46	2128.007	0
14420	-10.48	-15.94	-0.02	1061.43	1867.69	2128.012	0
14425	-10.55	-16.83	0.37	1061.07	1867.79	2128.019	0
14430	-10.48	-16.42	0.22	1061.17	1867.55	2128.022	0
14435	-10.47	-16.14	0.10	1061.07	1867.73	2128.027	0
14440	-10.61	-15.97	0.06	1061.46	1867.72	2128.032	0
14445	-10.69	-16.44	0.21	1061.08	1867.57	2128.039	0
14450	-10.62	-16.58	0.29	1061.03	1867.74	2128.042	0
14455	-10.22	-16.59	0.16	1060.97	1867.72	2128.049	0
14460	-10.59	-16.32	0.17	1061.17	1867.63	2128.052	0
14465	-10.36	-16.81	0.39	1061.28	1867.83	2128.059	0
14470	-10.14	-16.58	0.28	1061.45	1867.65	2128.062	0
14475	-10.40	-16.39	0.27	1061.55	1868.16	2128.070	0
14480	-9.88	-16.50	0.21	1061.17	1867.85	2128.072	0
14485	-10.39	-16.00	0.10	1061.35	1867.88	2128.078	0
14490	-10.62	-16.56	0.36	1061.51	1867.48	2128.083	0
14495	-10.56	-15.92	0.10	1061.21	1867.93	2128.088	0
14500	-10.51	-16.53	0.35	1061.23	1867.63	2128.092	0
14505	-10.49	-16.75	0.40	1061.43	1867.28	2128.098	0
14510	-10.22	-16.78	0.36	1061.55	1867.72	2128.102	0
14515	-10.86	-16.20	0.23	1061.76	1867.59	2128.110	0
14520	-10.47	-16.29	0.24	1061.49	1867.42	2128.112	0
14525	-10.93	-15.41	-0.08	1062.29	1868.54	2128.120	0
14530	-10.76	-15.89	0.11	1061.46	1867.28	2128.122	0
14535	-10.07	-16.40	0.20	1061.49	1867.52	2128.127	0
14540	-10.08	-16.45	0.19	1061.32	1867.77	2128.132	0
14545	-9.94	-16.95	0.39	1061.61	1867.90	2128.137	0
14550	-9.67	-16.40	0.18	1061.35	1867.38	2128.144	0
14555	-10.02	-16.50	0.27	1061.26	1867.42	2128.147	0
14560	-10.08	-16.15	0.16	1061.32	1867.52	2128.152	0
14565	-10.13	-16.47	0.29	1061.21	1867.56	2128.157	0
14570	-9.70	-17.07	0.46	1061.48	1867.40	2128.163	0
14575	-9.66	-16.97	0.40	1061.31	1867.48	2128.167	0
14580	-9.65	-16.60	0.25	1061.35	1867.71	2128.172	0
14585	-9.58	-16.62	0.27	1061.46	1867.53	2128.177	0
14590	-10.04	-16.74	0.28	1061.41	1867.38	2128.184	0
14595	-9.95	-16.81	0.28	1061.44	1867.57	2128.187	0
14600	-10.19	-16.26	0.05	1061.28	1867.87	2128.194	0
14605	-9.59	-16.72	0.18	1061.35	1867.72	2128.197	0
14610	-10.31	-16.47	0.14	1061.15	1868.02	2128.204	0
14615	-10.13	-17.04	0.38	1060.99	1867.85	2128.207	0
14620	-10.05	-16.47	0.17	1061.21	1867.46	2128.213	0
14625	-10.03	-16.87	0.32	1061.33	1867.74	2128.217	0
14630	-9.79	-16.36	0.16	1061.23	1867.71	2128.223	0
14635	-10.04	-16.63	0.26	1061.28	1867.64	2128.228	0
14640	-10.54	-16.19	0.08	1061.07	1868.32	2128.235	0
14645	-10.66	-16.00	0.04	1061.24	1867.75	2128.237	0
14650	-10.04	-16.70	0.20	1061.36	1867.30	2128.243	0
14655	-10.09	-16.71	0.25	1061.42	1867.67	2128.247	0
14660	-10.02	-16.66	0.25	1060.95	1867.33	2128.253	0
14665	-10.28	-16.48	0.19	1061.19	1867.52	2128.257	0
14670	-10.40	-16.39	0.19	1061.34	1867.82	2128.262	0
14675	-9.99	-16.83	0.26	1061.23	1867.61	2128.268	0
14680	-10.25	-16.76	0.28	1061.27	1867.79	2128.272	0
14685	-10.43	-16.56	0.26	1061.39	1867.50	2128.278	0
14690	-9.97	-16.91	0.30	1061.32	1867.73	2128.282	0
14695	-10.28	-17.21	0.50	1061.37	1867.30	2128.287	0
14700	-10.49	-16.09	0.09	1061.18	1867.97	2128.292	0
14705	-10.13	-16.41	0.17	1061.39	1867.22	2128.298	0
14710	-10.26	-16.93	0.35	1061.22	1867.30	2128.302	0
14715	-10.25	-16.85	0.29	1061.31	1867.58	2128.307	0
14720	-9.89	-16.47	0.11	1060.97	1867.58	2128.312	0
14725	-10.32	-16.45	0.13	1061.09	1867.54	2128.319	0
14730	-9.77	-16.22	0.02	1061.10	1867.52	2128.322	0
14735	-10.03	-16.72	0.38	1061.19	1867.54	2128.329	0
14740	-10.54	-16.40	0.15	1061.25	1867.61	2128.332	0
14745	-10.26	-16.79	0.25	1061.37	1867.47	2128.339	0
14750	-10.48	-16.29	0.16	1061.28	1867.52	2128.342	0
14755	-10.04	-16.63	0.18	1061.49	1867.67	2128.348	0
14760	-10.03	-16.96	0.32	1061.44	1867.63	2128.353	0
14765	-10.15	-16.40	0.07	1061.37	1867.34	2128.358	0
14770	-10.20	-16.22	-0.05	1061.32	1867.79	2128.362	0
14775	-10.04	-16.28	-0.02	1061.31	1867.59	2128.369	0
14780	-10.17	-16.72	0.26	1061.32	1867.49	2128.373	0
14785	-9.93	-16.44	0.09	1061.30	1867.88	2128.378	0
14790	-9.91	-16.72	0.22	1061.33	1867.68	2128.382	0
14795	-10.10	-16.25	-0.04	1060.56	1867.39	2128.390	0
14800	-10.53	-16.44	0.20	1061.27	1867.55	2128.393	0
14805	-10.20	-16.62	0.23	1061.02	1867.70	2128.398	0
14810	-10.25	-16.16	0.11	1061.01	1867.30	2128.402	0
14815	-10.64	-16.83	0.39	1061.62	1868.32	2128.410	0
14820	-10.33	-16.43	0.19	1060.95	1867.48	2128.412	0
14825	-10.06	-17.27	0.46	1060.96	1867.53	2128.417	0
14830	-10.15	-16.12	0.11	1061.15	1867.60	2128.423	0
14835	-10.26	-16.06	0.06	1060.79	1867.48	2128.427	0
14840	-10.23	-16.60	0.27	1061.06	1867.51	2128.432	0
14845	-10.03	-16.47	0.23	1061.13	1867.30	2128.437	0
14850	-9.87	-16.80	0.40	1061.09	1867.75	2128.443	0
14855	-10.14	-16.55	0.35	1060.97	1867.30	2128.447	0
14860	-9.53	-17.31	0.47	1060.85	1867.78	2128.453	0
14865	-9.60	-17.17	0.44	1060.82	1867.73	2128.457	0
14870	-9.91	-16.55	0.26	1060.63	1867.43	2128.462	0
14875	-9.70	-17.46	0.63	1060.80	1867.59	2128.467	0
14880	-10.40	-16.48	0.25	1061.25	1867.37	2128.474	0
14885	-10.13	-16.71	0.34	1061.07	1867.30	2128.477	0
14890	-10.35	-16.74	0.45	1061.18	1867.27	2128.482	0
14895	-10.18	-17.04	0.54	1061.06	1867.21	2128.488	0
14900	-10.34	-16.40	0.27	1061.00	1867.06	2128.492	0
14905	-10.47	-16.64	0.29	1060.98	1867.17	2128.497	0
14910	-10.44	-16.88	0.28	1060.95	1867.44	2128.504	0
14915	-10.49	-16.72	0.19	1061.13	1867.29	2128.507	0
14920	-10.00	-17.01	0.33	1061.07	1867.33	2128.513	0
14925	-10.16	-17.11	0.44	1060.99	1867.44	2128.517	0
14930	-10.31	-16.96	0.38	1060.99	1867.59	2128.523	0
14935	-10.39	-16.92	0.44	1061.18	1867.60	2128.527	0
14940	-9.91	-17.18	0.42	1060.77	1867.50	2128.534	0
14945	-10.65	-16.94	0.44	1061.19	1867.60	2128.537	0
14950	-10.54	-16.49	0.22	1061.34	1867.20	2128.543	0
14955	-10.12	-17.08	0.42	1061.15	1867.58	2128.548	0
14960	-10.27	-17.13	0.44	1061.33	1867.75	2128.553	0
14965	-10.31	-16.64	0.24	1061.10	1867.64	2128.557	0
14970	-10.42	-17.11	0.45	1061.16	1867.78	2128.563	0
14975	-10.33	-16.82	0.35	1061.31	1867.45	2128.567	0
14980	-10.82	-16.38	0.15	1061.74	1868.00	2128.575	0
14985	-10.32	-16.70	0.26	1061.16	1867.71	2128.577	0
14990	-10.18	-16.76	0.27	1061.01	1867.52	2128.583	0
14995	-10.34	-16.97	0.37	1061.27	1867.55	2128.588	0
15000	-10.14	-16.76	0.29	1061.19	1867.30	2128.592	0
15005	-9.98	-17.04	0.39	1061.04	1867.53	2128.597	0
15010	-10.23	-17.04	0.45	1061.32	1867.29	2128.602	0
15015	-9.89	-16.93	0.40	1061.40	1867.48	2128.608	0
15020	-9.96	-16.38	0.21	1060.99	1867.52	2128.612	0
15025	-10.23	-16.51	0.22	1061.15	1867.63	2128.617	0
15030	-10.25	-16.52	0.25	1061.00	1867.65	2128.622	0
15035	-10.34	-17.03	0.45	1061.08	1867.48	2128.628	0
15040	-9.83	-16.88	0.37	1060.92	1867.71	2128.632	0
15045	-10.30	-16.58	0.29	1061.32	1867.71	2128.639	0
15050	-10.23	-16.15	0.14	1061.02	1867.59	2128.642	0
15055	-9.93	-16.98	0.39	1061.26	1867.57	2128.647	0
15060	-10.12	-16.88	0.37	1060.96	1867.38	2128.652	0
15065	-10.29	-16.25	0.07	1061.19	1867.46	2128.658	0
15070	-9.69	-16.14	0.05	1061.24	1867.38	2128.662	0
15075	-10.29	-15.79	-0.17	1061.40	1867.77	2128.669	0
15080	-9.67	-16.63	0.23	1061.46	1867.61	2128.672	0
15085	-9.80	-16.77	0.32	1061.04	1867.63	2128.678	0
15090	-9.81	-16.48	0.23	1061.21	1867.24	2128.682	0
15095	-10.06	-16.89	0.32	1061.19	1867.39	2128.689	0
15100	-9.82	-16.56	0.22	1060.99	1867.12	2128.692	0
15105	-10.64	-15.52	-0.32	1061.31	1866.77	2128.700	0
15110	-9.89	-16.23	0.08	1061.04	1867.39	2128.702	0
15115	-9.98	-16.65	0.27	1060.94	1867.40	2128.708	0
15120	-10.23	-16.77	0.26	1060.87	1867.68	2128.712	0
15125	-10.29	-16.96	0.38	1060.98	1867.84	2128.718	0
15130	-10.23	-16.30	0.20	1061.26	1867.60	2128.723	0
15135	-10.45	-16.04	0.11	1061.01	1867.57	2128.727	0
15140	-10.06	-16.46	0.25	1061.00	1867.55	2128.732	0
15145	-9.52	-16.55	0.26	1061.22	1867.42	2128.738	0
15150	-10.03	-16.30	0.21	1061.22	1867.52	2128.743	0
15155	-10.13	-16.52	0.26	1061.23	1867.08	2128.747	0
15160	-9.87	-16.95	0.41	1060.80	1867.21	2128.752	0
15165	-10.26	-17.01	0.49	1060.93	1867.42	2128.758	0
15170	-10.48	-16.61	0.41	1061.01	1867.53	2128.763	0
15175	-10.58	-16.37	0.30	1061.05	1867.42	2128.767	0
15180	-10.36	-16.72	0.40	1060.82	1867.49	2128.773	0
15185	-10.34	-16.86	0.43	1060.77	1867.61	2128.777	0
15190	-10.34	-16.72	0.43	1060.69	1867.39	2128.782	0
15195	-10.30	-16.39	0.25	1060.87	1867.40	2128.787	0
15200	-10.36	-16.57	0.36	1060.73	1867.17	2128.794	0
15205	-10.72	-16.79	0.43	1060.67	1867.26	2128.797	0
15210	-10.08	-17.05	0.47	1060.61	1867.37	2128.803	0
15215	-10.30	-16.80	0.37	1060.66	1867.25	2128.807	0
15220	-10.91	-16.27	0.19	1060.71	1867.36	2128.813	0
15225	-10.47	-17.08	0.45	1060.71	1867.29	2128.817	0
15230	-10.36	-16.36	0.17	1061.08	1867.21	2128.823	0
15235	-10.54	-16.90	0.40	1060.73	1867.56	2128.827	0
15240	-10.07	-16.85	0.36	1060.93	1867.04	2128.835	0
15245	-10.34	-16.98	0.39	1060.93	1867.55	2128.837	0
15250	-10.42	-16.92	0.37	1060.92	1867.52	2128.843	0
15255	-10.65	-16.57	0.27	1060.83	1867.43	2128.847	0
15260	-10.66	-15.79	-0.08	1060.56	1866.77	2128.854	0
15265	-10.80	-16.73	0.30	1060.71	1867.78	2128.857	0
15270	-10.17	-17.33	0.51	1060.75	1867.53	2128.863	0
15275	-10.06	-16.93	0.34	1060.83	1867.39	2128.867	0
15280	-10.34	-17.16	0.47	1060.74	1867.63	2128.873	0
15285	-10.40	-17.10	0.46	1060.79	1867.53	2128.877	0
15290	-11.24	-17.26	0.61	1061.07	1868.32	2128.885	0
15295	-10.74	-17.29	0.53	1060.70	1867.45	2128.887	0
15300	-10.55	-17.07	0.41	1060.75	1867.38	2128.893	0
15305	-10.28	-17.46	0.52	1060.91	1867.38	2128.897	0
15310	-10.12	-16.56	0.17	1060.89	1867.37	2128.902	0
15315	-10.42	-16.56	0.18	1061.09	1867.78	2128.908	0
15320	-10.50	-16.90	0.30	1060.99	1867.63	2128.912	0
15325	-10.76	-17.04	0.40	1061.28	1867.88	2128.917	0
15330	-10.93	-17.17	0.50	1061.39	1867.68	2128.922	0
15335	-10.71	-17.32	0.51	1061.17	1867.53	2128.929	0
15340	-10.51	-17.23	0.50	1061.17	1867.59	2128.932	0
15345	-10.35	-17.21	0.42	1060.99	1867.69	2128.938	0
15350	-10.59	-17.50	0.56	1060.99	1867.80	2128.942	0
15355	-10.79	-16.88	0.41	1060.94	1867.61	2128.947	0
15360	-10.42	-16.70	0.25	1061.00	1867.96	2128.952	0
15365	-10.09	-16.74	0.24	1061.22	1867.89	2128.959	0
15370	-10.45	-16.61	0.26	1061.00	1867.38	2128.962	0
15375	-10.31	-17.09	0.39	1060.78	1867.30	2128.968	0
15380	-10.27	-16.86	0.33	1060.83	1867.44	2128.972	0
15385	-10.12	-16.99	0.31	1060.91	1867.69	2128.978	0
15390	-10.65	-17.25	0.50	1061.07	1867.36	2128.982	0
15395	-10.09	-16.28	0.10	1061.03	1867.09	2128.989	0
15400	-10.48	-16.90	0.34	1061.23	1867.63	2128.992	0
15405	-10.80	-16.93	0.34	1061.27	1867.51	2128.998	0
15410	-10.13	-16.79	0.27	1060.92	1867.47	2129.002	0
15415	-9.92	-17.10	0.34	1060.68	1868.21	2129.010	0
15420	-9.75	-17.13	0.35	1061.05	1867.57	2129.012	0
15425	-10.51	-16.71	0.31	1060.99	1867.54	2129.018	0
15430	-10.50	-16.93	0.42	1061.05	1867.63	2129.022	0
15435	-10.38	-16.74	0.34	1061.20	1867.78	2129.028	0
15440	-10.30	-16.94	0.38	1061.07	1867.64	2129.032	0
15445	-9.93	-16.78	0.26	1061.66	1867.91	2129.040	0
15450	-10.48	-16.76	0.32	1061.16	1867.46	2129.042	0
15455	-10.33	-16.83	0.37	1061.23	1867.43	2129.048	0
15460	-9.79	-17.57	0.53	1061.31	1867.71	2129.052	0
15465	-10.10	-17.35	0.47	1061.09	1867.61	2129.057	0
15470	-10.28	-16.64	0.24	1060.99	1867.52	2129.062	0
15475	-9.81	-16.96	0.36	1060.97	1867.44	2129.067	0
15480	-9.60	-16.64	0.20	1060.92	1867.54	2129.073	0
15485	-9.60	-16.93	0.31	1060.86	1867.46	2129.077	0
15490	-10.20	-16.49	0.22	1060.75	1867.40	2129.083	0
15495	-9.96	-16.91	0.40	1060.89	1867.35	2129.087	0
15500	-10.22	-17.10	0.51	1060.84	1867.35	2129.093	0
15505	-10.12	-16.95	0.44	1060.76	1867.32	2129.097	0
15510	-10.16	-16.67	0.31	1060.99	1867.30	2129.103	0
15515	-10.08	-16.68	0.35	1061.21	1867.26	2129.107	0
15520	-10.12	-16.43	0.23	1060.81	1867.22	2129.112	0
15525	-10.09	-16.68	0.27	1060.96	1867.39	2129.117	0
15530	-10.19	-16.34	0.18	1060.83	1867.15	2129.124	0
15535	-10.51	-16.48	0.30	1060.81	1867.17	2129.127	0
15540	-9.58	-17.09	0.42	1060.60	1867.67	2129.134	0
15545	-10.33	-16.43	0.19	1060.79	1867.50	2129.137	0
15550	-10.01	-16.97	0.36	1061.04	1867.66	2129.143	0
15555	-10.03	-16.90	0.35	1060.97	1867.39	2129.147	0
15560	-9.50	-17.04	0.18	1060.83	1867.28	2129.155	0
15565	-9.98	-16.84	0.32	1060.79	1867.44	2129.157	0
15570	-10.18	-17.67	0.65	1061.03	1868.11	2129.165	0
15575	-10.30	-17.12	0.50	1060.61	1867.74	2129.167	0
15580	-10.12	-16.44	0.18	1061.08	1867.39	2129.173	0
15585	-10.64	-16.28	0.12	1060.94	1867.65	2129.177	0
15590	-9.95	-16.97	0.33	1060.74	1867.38	2129.183	0
15595	-9.96	-17.05	0.43	1060.98	1867.44	2129.187	0
15600	-9.85	-16.63	0.23	1060.96	1867.38	2129.192	0
15605	-9.98	-17.02	0.38	1061.06	1867.30	2129.198	0
15610	-10.05	-16.88	0.33	1060.88	1867.28	2129.203	0
15615	-10.17	-17.26	0.47	1060.91	1867.78	2129.207	0
15620	-10.39	-16.99	0.41	1060.67	1867.42	2129.212	0
15625	-10.77	-16.90	0.40	1060.98	1867.33	2129.217	0
15630	-10.13	-16.68	0.26	1060.97	1867.70	2129.222	0
15635	-10.25	-16.49	0.20	1060.98	1867.49	2129.228	0
15640	-10.45	-17.05	0.47	1061.03	1867.42	2129.232	0
15645	-10.53	-16.55	0.31	1061.11	1867.57	2129.237	0
15650	-10.00	-17.07	0.44	1060.99	1867.67	2129.242	0
15655	-10.13	-16.59	0.29	1061.01	1867.65	2129.248	0
15660	-10.20	-16.87	0.37	1061.05	1867.39	2129.251	0
15665	-10.22	-16.72	0.23	1060.82	1867.60	2129.258	0
15670	-9.96	-17.14	0.39	1060.79	1867.48	2129.262	0
15675	-9.44	-16.84	0.23	1060.98	1867.53	2129.269	0
15680	-9.78	-16.38	0.06	1060.98	1867.53	2129.272	0
15685	-10.10	-16.72	0.23	1060.87	1867.64	2129.278	0
15690	-9.98	-16.72	0.26	1061.24	1867.45	2129.282	0
15695	-10.06	-16.65	0.23	1061.24	1867.47	2129.289	0
15700	-10.08	-16.54	0.18	1060.92	1867.61	2129.292	0
15705	-9.70	-17.10	0.35	1061.30	1867.82	2129.298	0
15710	-9.87	-17.48	0.44	1061.24	1868.03	2129.302	0
15715	-9.50	-17.21	0.36	1061.00	1868.04	2129.309	0
15720	-9.74	-17.12	0.35	1060.96	1867.76	2129.312	0
15725	-10.38	-16.88	0.30	1060.93	1867.73	2129.319	0
15730	-10.28	-16.79	0.27	1061.19	1867.41	2129.322	0
15735	-9.86	-17.05	0.30	1061.18	1867.56	2129.328	0
15740	-10.10	-16.68	0.20	1061.26	1867.90	2129.333	0
15745	-10.05	-17.16	0.38	1061.22	1867.73	2129.337	0
15750	-10.15	-17.00	0.32	1061.26	1867.73	2129.342	0
15755	-10.04	-16.85	0.26	1061.21	1867.73	2129.347	0
15760	-9.68	-17.15	0.32	1061.28	1867.74	2129.353	0
15765	-9.95	-17.03	0.29	1061.56	1867.70	2129.357	0
15770	-10.16	-16.72	0.24	1061.48	1867.36	2129.362	0
15775	-10.15	-16.83	0.26	1061.39	1867.58	2129.367	0
15780	-10.81	-16.89	0.40	1061.00	1867.13	2129.373	0
15785	-10.31	-16.85	0.32	1061.19	1867.75	2129.377	0
15790	-10.00	-16.78	0.32	1061.19	1867.62	2129.382	0
15795	-10.82	-16.76	0.42	1061.22	1867.38	2129.387	0
15800	-10.32	-16.22	0.17	1061.37	1867.22	2129.394	0
15805	-10.26	-16.98	0.41	1061.15	1867.35	2129.397	0
15810	-10.36	-16.82	0.39	1061.48	1867.38	2129.404	0
15815	-9.98	-16.81	0.36	1061.31	1867.05	2129.406	0
15820	-10.05	-16.54	0.26	1061.41	1867.22	2129.412	0
15825	-10.22	-17.35	0.56	1061.47	1867.46	2129.417	0
15830	-10.24	-16.13	0.13	1061.16	1866.81	2129.424	0
15835	-10.05	-16.75	0.34	1061.32	1867.59	2129.427	0
15840	-9.61	-16.66	0.25	1061.34	1867.32	2129.433	0
15845	-9.71	-16.62	0.21	1061.41	1867.24	2129.437	0
15850	-10.04	-15.82	-0.02	1060.75	1867.42	2129.445	0
15855	-9.94	-16.33	0.14	1061.26	1867.66	2129.447	0
15860	-9.29	-17.40	0.53	1061.23	1868.05	2129.455	0
15865	-10.14	-16.77	0.34	1061.21	1867.28	2129.457	0
15870	-10.14	-16.62	0.26	1061.08	1867.59	2129.463	0
15875	-10.13	-16.75	0.34	1061.14	1867.51	2129.467	0
15880	-10.15	-16.47	0.26	1060.92	1867.36	2129.473	0
15885	-10.26	-16.33	0.18	1061.04	1867.23	2129.478	0
15890	-10.44	-16.23	0.17	1061.35	1867.07	2129.483	0
15895	-10.27	-16.23	0.16	1061.15	1867.13	2129.487	0
15900	-10.11	-16.77	0.36	1061.32	1867.25	2129.492	0
15905	-9.88	-16.58	0.23	1061.21	1867.41	2129.498	0
15910	-10.32	-16.57	0.24	1061.03	1867.53	2129.502	0
15915	-9.77	-16.59	0.14	1061.29	1867.58	2129.508	0
15920	-9.72	-16.69	0.18	1061.25	1867.35	2129.512	0
15925	-9.72	-16.88	0.29	1060.95	1867.22	2129.518	0
15930	-9.83	-16.99	0.35	1061.27	1867.31	2129.522	0
15935	-10.61	-16.60	0.24	1061.20	1867.23	2129.528	0
15940	-10.60	-16.71	0.28	1061.03	1867.43	2129.532	0
15945	-10.72	-16.65	0.30	1061.27	1867.44	2129.539	0
15950	-10.51	-16.23	0.15	1061.15	1867.39	2129.542	0
15955	-10.78	-16.83	0.42	1061.13	1867.30	2129.548	0
15960	-10.09	-16.84	0.34	1061.20	1867.52	2129.552	0
15965	-10.19	-16.98	0.43	1061.31	1867.23	2129.559	0
15970	-10.18	-17.03	0.43	1061.45	1867.38	2129.562	0
15975	-10.14	-17.04	0.41	1061.38	1867.49	2129.568	0
15980	-10.49	-16.86	0.37	1061.47	1867.41	2129.572	0
15985	-10.22	-16.84	0.28	1061.21	1867.35	2129.579	0
15990	-10.60	-15.92	-0.09	1061.25	1867.37	2129.582	0
15995	-10.06	-17.41	0.49	1060.92	1867.43	2129.589	0
16000	-10.47	-16.08	-0.02	1061.19	1867.57	2129.592	0
16005	-10.33	-16.64	0.15	1060.97	1867.28	2129.598	0
16010	-10.71	-16.74	0.26	1060.99	1867.43	2129.603	0
16015	-10.10	-17.14	0.42	1061.51	1867.92	2129.610	0
16020	-10.73	-17.00	0.36	1060.92	1867.37	2129.612	0
16025	-10.80	-16.73	0.28	1060.85	1867.50	2129.619	0
16030	-10.60	-16.82	0.29	1060.99	1867.63	2129.622	0
16035	-10.76	-16.29	0.09	1061.16	1867.32	2129.628	0
16040	-10.24	-16.65	0.18	1061.17	1867.35	2129.632	0
16045	-10.48	-16.69	0.20	1061.30	1867.57	2129.638	0
16050	-10.40	-15.79	-0.17	1061.35	1867.55	2129.643	0
16055	-10.36	-16.87	0.26	1061.26	1867.52	2129.647	0
16060	-10.42	-16.88	0.26	1061.44	1867.80	2129.652	0
16065	-10.23	-17.15	0.39	1061.45	1867.25	2129.657	0
16070	-10.05	-16.66	0.17	1061.43	1867.57	2129.662	0
16075	-9.94	-17.02	0.33	1061.30	1867.61	2129.667	0
16080	-10.10	-17.45	0.43	1061.40	1867.48	2129.673	0
16085	-10.38	-16.58	0.12	1061.45	1867.32	2129.677	0
16090	-10.29	-17.02	0.30	1061.45	1867.40	2129.682	0
16095	-10.34	-16.10	-0.01	1061.36	1867.61	2129.687	0
16100	-10.64	-16.80	0.29	1061.39	1867.42	2129.693	0
16105	-10.17	-16.57	0.15	1061.27	1867.83	2129.697	0
16110	-10.03	-17.42	0.51	1061.34	1867.56	2129.704	0
16115	-9.94	-17.12	0.42	1061.22	1867.45	2129.707	0
16120	-10.16	-16.96	0.38	1061.11	1867.39	2129.712	0
16125	-9.81	-16.86	0.29	1061.38	1867.60	2129.717	0
16130	-10.06	-16.66	0.25	1061.57	1867.39	2129.724	0
16135	-9.90	-16.96	0.32	1061.41	1867.51	2129.727	0
16140	-9.99	-16.85	0.36	1061.20	1867.52	2129.733	0
16145	-9.83	-16.68	0.23	1061.27	1867.57	2129.737	0
16150	-10.14	-16.93	0.39	1060.95	1867.43	2129.744	0
16155	-10.07	-16.54	0.17	1061.22	1867.28	2129.747	0
16160	-10.42	-15.84	-0.05	1060.95	1867.11	2129.755	0
16165	-10.74	-16.17	0.13	1061.18	1867.40	2129.757	0
16170	-10.29	-16.57	0.22	1061.39	1867.23	2129.763	0
16175	-10.61	-16.91	0.44	1061.40	1867.21	2129.768	0
16180	-10.67	-18.04	0.96	1061.62	1868.00	2129.775	0
16185	-10.38	-17.09	0.46	1061.29	1867.20	2129.777	0
16190	-10.90	-16.69	0.32	1061.40	1867.53	2129.783	0
16195	-10.69	-16.71	0.31	1061.20	1867.29	2129.787	0
16200	-11.00	-16.60	0.31	1061.18	1867.51	2129.792	0
16205	-11.05	-15.78	0.01	1061.18	1867.64	2129.797	0
16210	-11.24	-16.18	0.22	1061.52	1867.59	2129.802	0
16215	-11.03	-16.10	0.17	1061.35	1867.50	2129.808	0
16220	-10.98	-16.80	0.34	1061.29	1867.44	2129.813	0
16225	-10.25	-17.22	0.44	1061.10	1867.52	2129.818	0
16230	-10.38	-16.66	0.26	1061.19	1867.74	2129.822	0
16235	-10.19	-16.60	0.19	1061.24	1867.64	2129.827	0
16240	-10.20	-16.71	0.25	1061.43	1867.87	2129.832	0
16245	-10.45	-16.80	0.31	1061.20	1867.80	2129.839	0
16250	-10.53	-16.65	0.24	1061.42	1867.78	2129.843	0
16255	-10.87	-16.19	0.14	1061.22	1867.40	2129.847	0
16260	-10.54	-16.83	0.33	1061.12	1867.43	2129.852	0
16265	-10.42	-17.07	0.43	1061.39	1867.57	2129.857	0
16270	-10.57	-17.21	0.50	1061.10	1867.86	2129.862	0
16275	-10.92	-16.67	0.36	1061.16	1867.50	2129.868	0
16280	-10.42	-16.62	0.27	1061.25	1867.27	2129.872	0
16285	-10.26	-17.37	0.53	1061.21	1867.60	2129.877	0
16290	-10.59	-16.47	0.20	1060.99	1867.28	2129.882	0
16295	-10.61	-17.08	0.40	1061.19	1867.68	2129.889	0
16300	-11.07	-17.01	0.45	1061.15	1867.61	2129.892	0
16305	-10.37	-17.21	0.39	1061.34	1867.59	2129.897	0
16310	-10.64	-17.30	0.45	1061.02	1867.45	2129.902	0
16315	-11.44	-16.17	0.12	1061.27	1867.09	2129.909	0
16320	-10.79	-16.38	0.13	1061.03	1867.12	2129.912	0
16325	-10.86	-17.12	0.37	1061.25	1867.27	2129.919	0
16330	-10.71	-16.53	0.23	1061.20	1867.66	2129.923	0
16335	-10.23	-16.74	0.20	1061.11	1867.35	2129.928	0
16340	-10.47	-17.50	0.53	1061.26	1867.56	2129.932	0
16345	-10.61	-17.11	0.35	1061.30	1867.45	2129.938	0
16350	-10.50	-16.63	0.18	1061.14	1867.62	2129.942	0
16355	-10.48	-17.05	0.38	1061.18	1867.52	2129.948	0
16360	-10.69	-16.60	0.23	1060.99	1867.46	2129.952	0
16365	-11.33	-16.53	0.33	1061.19	1867.79	2129.959	0
16370	-10.91	-16.83	0.31	1061.49	1867.98	2129.962	0
16375	-11.04	-16.67	0.23	1061.20	1867.84	2129.968	0
16380	-10.71	-17.00	0.32	1061.21	1867.84	2129.972	0
16385	-10.49	-17.10	0.35	1061.16	1867.71	2129.977	0
16390	-10.61	-17.19	0.37	1061.17	1867.54	2129.982	0
16395	-10.26	-17.47	0.48	1061.30	1867.66	2129.987	0
16400	-10.60	-16.73	0.23	1061.06	1867.63	2129.992	0
16405	-10.36	-17.13	0.37	1061.18	1867.45	2129.997	0
16410	-10.54	-17.32	0.48	1061.41	1867.00	2130.003	0
16415	-10.54	-16.68	0.24	1061.43	1867.39	2130.007	0
16420	-10.66	-16.97	0.40	1061.25	1867.50	2130.012	0
16425	-10.65	-17.24	0.43	1061.22	1867.21	2130.017	0
16430	-10.13	-16.84	0.21	1061.21	1867.61	2130.024	0
16435	-10.19	-16.94	0.35	1061.18	1867.62	2130.027	0
16440	-9.79	-18.17	0.74	1061.12	1867.65	2130.034	0
16445	-10.67	-16.55	0.20	1061.12	1867.26	2130.037	0
16450	-10.04	-17.35	0.40	1060.94	1867.44	2130.042	0
16455	-10.15	-17.18	0.40	1061.24	1867.63	2130.047	0
16460	-10.27	-17.00	0.29	1061.42	1867.70	2130.054	0
16465	-10.13	-17.25	0.34	1061.26	1867.53	2130.057	0
16470	-10.67	-16.92	0.23	1061.41	1867.44	2130.063	0
16475	-10.89	-16.79	0.27	1061.37	1867.34	2130.067	0
16480	-10.31	-17.48	0.46	1061.74	1868.11	2130.075	0
16485	-10.50	-16.94	0.31	1061.38	1867.29	2130.077	0
16490	-10.63	-16.93	0.35	1061.27	1867.36	2130.083	0
16495	-10.45	-17.12	0.43	1061.23	1867.21	2130.087	0
16500	-10.86	-16.88	0.39	1061.33	1867.13	2130.093	0
16505	-10.95	-17.00	0.44	1061.50	1867.23	2130.097	0
16510	-10.91	-17.16	0.53	1061.34	1867.36	2130.103	0
16515	-10.60	-17.14	0.51	1061.49	1867.27	2130.107	0
16520	-10.59	-16.95	0.39	1061.58	1867.37	2130.113	0
16525	-10.50	-16.87	0.34	1061.37	1867.55	2130.118	0
16530	-10.70	-17.11	0.44	1061.59	1867.09	2130.122	0
16535	-10.36	-17.18	0.38	1061.20	1867.50	2130.127	0
16540	-10.66	-16.84	0.31	1061.29	1867.07	2130.132	0
[truncated: 85,045 more rows]
