# Supplementary material for: Structural characterization of the saxitoxin-targeting APTSTX1 aptamer using optical tweezers and molecular dynamics simulations
Source: PLoS One. 2019 Nov 7;14(11):e0222468. doi: 10.1371/journal.pone.0222468 (PMC6837747; doi:10.1371/journal.pone.0222468)
Supplement: S1 File — Data repository, aptamer control condition and aptamer under SXT. (ZIP) [file pone.0222468.s005.zip › toxin/toxin/August/180815/1dCOM.txt]

Instrument name = Christians toy
*****Calibration values *****
TrapA Temperature Fudge	-0.400000
TrapB Temperature Fudge	-1.550000
TrapA Force Sensitivity	0.025700	0.026000	0.032000
TrapB Force Sensitivity	0.026200	0.027400	0.032000
TrapA Lever Sensitivity	15000.000000	14500.000000	0.000000
TrapB Lever Sensitivity	15200.000000	14500.000000	0.000000
Motor Threshold	20	20	20
*****Initial Preference Settings*****
ForceRateDiv	1
ForceGain	32
PosRateDivA	3
PosRateDivB	3
PositionGainA	32
PositionGainB	32
GotoSpeedX	10
GotoSpeedY	10
GotoSpeedZ	5
MaxDataFileSize	10000000
HopDistance	2
*CycleCount/n____	1
*A_PsdX__________	0
*A_PsdY__________	0
*A_PsdSum________	0
*A_Iris__________	0
*A_LeverX________	0
*A_LeverY________	0
*A_LeverSum______	0
*B_PsdX__________	0
*B_PsdY__________	0
*B_PsdSum________	0
*B_Iris__________	0
*B_LeverX________	0
*B_LeverY________	0
*B_LeverSum______	0
*A_Temperature___	0
*B_Temperature___	0
*X_force_________	1
*Y_force_________	1
*Z_force_________	1
*Tension_________	0
*A_dist-X________	0
*A_dist-Y________	1
*B_dist-X________	0
*B_dist-Y________	1
*Motor_X_________	0
*Motor_Y_________	0
*Motor_Z_________	0
*MotorVel_X______	0
*MotorVel_Y______	0
*MotorVel_Z______	0
*A_trapPIC_Err___	0
*B_trapPIC_Err___	0
*comPIC_Err______	0
*A_CycleCount____	0
*B_CycleCount____	0
*Motor_CycleCount	0
*time(sec)_______	1
*Status__________	1
*Null____________	0
samples/line_HI	400
samples/line_LO	20
goto0	8388608	8388608	8388608
goto1	8393925	8390490	8393830
goto2	8418920	8414569	8394213
goto3	8425513	8364277	8392679
goto4	8422772	8353948	8399333
goto5	8388608	8388608	8388608
goto6	8388608	8388608	8388608
goto7	8388608	8388608	8388608
goto8	8388608	8388608	8388608
goto9	8388608	8388608	8388608
yourXYZint	123	456	789
MaxForceP1	20.000000
MinForceP1	2.000000
PullRateP1	100.000000
refoldTime1	0.000000
unfoldTime1	0.000000
MaxForceP2	75.000000
MinForceP2	2.000000
PullRateP2	1000.000000
refoldTime2	0.000000
unfoldTime2	0.000000
MaxForceP3	10.000000
MinForceP3	-10.000000
PullRateP3	1.000000
refoldTime3	2.000000
unfoldTime3	2.000000
constForce1	18.000000
constForce2	9.000000
yourFloat	1.234000
yourXYZfloat	1.000000	2.000000	3.000000
*****End Initial Preference Settings*****

Zero-Force Offsets (pN)  -3.176135	-3.036468	-84.048225
0	trapA_Empty_PSD_Sum = 0
        trapB_Empty_PSD_Sum = 0
        trapA_Empty_Iris = 0
        trapB_Empty_Iris = 0
        trapA_Full_PSD_Sum = 18776
        trapB_Full_PSD_Sum = 20079
        trapA_Full_Iris = 16584
        trapB_Full_Iris = 19213
495	tempA = 20.736	tempB = 21.035
10505	tempA = 20.740	tempB = 21.050
20545	tempA = 20.744	tempB = 21.035
30600	tempA = 20.753	tempB = 21.047
40600	tempA = 20.733	tempB = 21.045
50650	tempA = 20.738	tempB = 21.050
60690	tempA = 20.743	tempB = 21.041
70710	tempA = 20.749	tempB = 21.058
80775	tempA = 20.733	tempB = 21.049
90820	tempA = 20.747	tempB = 21.050
100875	tempA = 20.747	tempB = 21.053
110920	tempA = 20.751	tempB = 21.052
120925	tempA = 20.753	tempB = 21.056
130990	tempA = 20.759	tempB = 21.055
141020	tempA = 20.752	tempB = 21.048
151070	tempA = 20.752	tempB = 21.063
161115	tempA = 20.757	tempB = 21.060
171140	tempA = 20.762	tempB = 21.068
181210	tempA = 20.753	tempB = 21.061
191255	tempA = 20.751	tempB = 21.063
201255	tempA = 20.767	tempB = 21.059
211315	tempA = 20.762	tempB = 21.062
221340	tempA = 20.768	tempB = 21.077
231405	tempA = 20.778	tempB = 21.082
241455	tempA = 20.765	tempB = 21.082
251480	tempA = 20.769	tempB = 21.082
261555	tempA = 20.772	tempB = 21.080
271575	tempA = 20.768	tempB = 21.084
281625	tempA = 20.771	tempB = 21.083
291675	tempA = 20.774	tempB = 21.093
301695	tempA = 20.785	tempB = 21.085
311760	tempA = 20.775	tempB = 21.088
321765	tempA = 20.794	tempB = 21.096
331825	tempA = 20.775	tempB = 21.090
341860	tempA = 20.785	tempB = 21.090
351885	tempA = 20.781	tempB = 21.094
361950	tempA = 20.772	tempB = 21.092
372010	tempA = 20.780	tempB = 21.107
382045	tempA = 20.786	tempB = 21.103
392110	tempA = 20.790	tempB = 21.099
402140	tempA = 20.786	tempB = 21.098
412200	tempA = 20.792	tempB = 21.110
422265	tempA = 20.779	tempB = 21.111
432265	tempA = 20.797	tempB = 21.113
441770	End Write
