# Supplementary material for: Structural characterization of the saxitoxin-targeting APTSTX1 aptamer using optical tweezers and molecular dynamics simulations
Source: PLoS One. 2019 Nov 7;14(11):e0222468. doi: 10.1371/journal.pone.0222468 (PMC6837747; doi:10.1371/journal.pone.0222468)
Supplement: S1 File — Data repository, aptamer control condition and aptamer under SXT. (ZIP) [file pone.0222468.s005.zip › toxin/toxin/August/180815/1eA.txt]

#Begin Write:
CycleCount/n	X_force	Y_force	Z_force	A_dist-Y	B_dist-Y	time(sec)	Status
0	-9.45	-21.31	-0.04	1085.80	1887.29	2567.101	0
100	-9.58	-20.81	-0.15	1085.89	1887.13	2567.163	0
200	-9.27	-20.85	-0.16	1085.62	1887.13	2567.273	0
300	-9.52	-21.00	-0.13	1085.81	1886.78	2567.412	0
400	-9.65	-20.98	-0.05	1085.75	1887.04	2567.507	0
500	-9.50	-20.80	-0.21	1085.64	1887.11	2567.602	0
600	-9.67	-20.67	-0.18	1085.94	1887.09	2567.705	0
700	-9.79	-21.12	-0.01	1085.93	1887.08	2567.786	0
800	-10.12	-21.00	-0.05	1085.90	1887.25	2567.910	0
900	-9.13	-21.08	-0.15	1085.91	1887.24	2568.008	0
1000	-10.12	-20.92	-0.04	1085.66	1887.16	2568.109	0
1100	-9.45	-20.82	-0.08	1085.74	1887.16	2568.204	0
1200	-9.31	-20.98	-0.10	1085.82	1887.44	2568.307	0
1300	-9.36	-20.57	-0.26	1085.44	1887.48	2568.407	0
1400	-9.06	-20.73	-0.15	1085.61	1887.15	2568.505	0
1500	-8.59	-20.45	-0.25	1085.74	1887.06	2568.600	0
1600	-8.99	-20.46	-0.25	1085.67	1887.45	2568.708	0
1675	-9.09	-20.17	-0.44	1085.94	1887.05	2568.760	0
1680	-8.97	-20.44	-0.27	1085.73	1887.16	2568.763	0
1685	-8.72	-20.25	-0.29	1085.74	1887.14	2568.768	0
1690	-8.94	-20.62	-0.13	1085.83	1886.93	2568.773	0
1695	-9.02	-20.53	-0.18	1085.84	1887.14	2568.778	0
1700	-9.11	-20.22	-0.32	1086.09	1886.79	2568.783	0
1705	-8.48	-20.88	-0.17	1085.96	1886.75	2568.788	0
1710	-9.06	-20.45	-0.23	1085.70	1886.72	2568.793	0
1715	-8.77	-20.61	-0.23	1085.90	1886.84	2568.798	0
1720	-8.82	-20.44	-0.31	1086.00	1887.08	2568.803	0
1725	-8.77	-20.33	-0.34	1085.85	1887.13	2568.808	0
1730	-8.70	-20.66	-0.12	1085.66	1887.47	2568.813	0
1735	-8.89	-20.47	-0.15	1085.78	1887.24	2568.818	0
1740	-8.63	-20.41	-0.21	1085.98	1886.98	2568.823	0
1745	-8.63	-20.33	-0.23	1085.83	1886.72	2568.828	0
1750	-8.72	-20.64	-0.08	1085.87	1887.28	2568.833	0
1755	-9.27	-20.09	-0.21	1085.90	1887.03	2568.838	0
1760	-8.81	-20.47	-0.12	1085.97	1887.23	2568.843	0
1765	-8.77	-20.63	-0.11	1085.94	1886.87	2568.848	0
1770	-8.90	-20.31	-0.34	1086.05	1887.01	2568.853	0
1775	-8.73	-20.65	-0.13	1085.82	1886.97	2568.857	0
1780	-8.99	-20.42	-0.15	1085.60	1886.98	2568.863	0
1785	-9.27	-19.84	-0.38	1085.69	1887.02	2568.868	0
1790	-8.54	-20.51	-0.20	1085.78	1886.75	2568.873	0
1795	-8.60	-21.18	0.04	1085.90	1886.81	2568.878	0
1800	-9.22	-20.15	-0.32	1085.50	1887.08	2568.882	0
1805	-8.91	-20.71	-0.17	1085.67	1886.69	2568.888	0
1810	-8.79	-20.85	-0.18	1085.81	1886.84	2568.893	0
1815	-9.34	-20.48	-0.29	1085.71	1887.20	2568.898	0
1820	-9.25	-20.39	-0.27	1085.75	1887.31	2568.902	0
1825	-8.64	-21.04	-0.09	1085.78	1886.85	2568.910	0
1830	-8.74	-20.81	-0.13	1085.75	1887.35	2568.913	1556
1835	-9.00	-20.82	-0.10	1085.71	1887.00	2568.918	7000
1840	-9.18	-20.99	0.04	1085.79	1887.04	2568.923	7000
1845	-9.48	-21.29	0.12	1085.72	1887.40	2568.928	7000
1850	-9.69	-21.18	0.11	1085.76	1887.09	2568.933	7000
1855	-9.67	-21.09	0.04	1085.75	1887.11	2568.938	7000
1860	-9.63	-21.12	-0.02	1085.82	1887.14	2568.943	7000
1865	-9.23	-20.72	-0.26	1085.96	1886.99	2568.948	7000
1870	-9.30	-20.91	-0.11	1085.94	1887.19	2568.953	7000
1875	-9.55	-20.87	-0.06	1085.88	1887.13	2568.958	7000
1880	-9.80	-20.62	-0.11	1085.94	1887.02	2568.963	7000
1885	-9.53	-21.11	0.01	1085.77	1887.05	2568.968	7000
1890	-9.34	-21.03	0.01	1085.86	1887.55	2568.973	7000
1895	-9.75	-20.87	0.07	1086.12	1884.12	2568.978	7000
1900	-8.67	-18.67	0.56	1089.06	1861.01	2568.983	7055
1905	-8.80	-18.55	0.90	1088.70	1853.86	2568.988	7110
1910	-9.08	-17.87	0.71	1086.48	1850.93	2568.993	7110
1915	-8.72	-18.18	0.80	1086.05	1851.40	2568.998	7110
1920	-8.47	-18.17	0.91	1084.77	1849.14	2569.004	7110
1925	-9.04	-18.00	1.02	1083.44	1847.42	2569.008	7110
1930	-8.36	-18.29	1.02	1084.34	1849.01	2569.013	7110
1935	-8.97	-17.75	0.92	1083.87	1848.02	2569.017	7110
1940	-9.09	-17.66	0.77	1085.86	1849.96	2569.024	7110
1945	-8.89	-18.15	0.87	1086.11	1851.22	2569.027	7110
1950	-8.65	-18.21	0.80	1085.85	1851.14	2569.033	7110
1955	-8.43	-18.14	0.83	1084.53	1849.48	2569.037	7110
1960	-9.32	-18.00	0.91	1084.15	1849.13	2569.043	7110
1965	-8.66	-18.09	0.93	1083.98	1848.50	2569.048	7110
1970	-8.62	-17.71	0.56	1084.92	1849.51	2569.055	7110
1975	-9.27	-18.15	0.83	1085.35	1850.40	2569.058	7110
1980	-8.94	-18.25	0.96	1084.20	1849.27	2569.063	7110
1985	-8.64	-17.82	0.85	1084.25	1849.08	2569.068	7110
1990	-9.06	-17.76	0.65	1086.72	1852.05	2569.073	7110
1995	-9.26	-18.14	0.72	1087.24	1852.92	2569.077	7110
2000	-9.17	-18.53	0.93	1087.08	1852.45	2569.085	7110
2005	-8.93	-17.97	0.81	1084.89	1849.74	2569.088	7110
2010	-9.04	-18.21	0.82	1084.95	1850.78	2569.094	7110
2015	-8.51	-18.24	0.80	1084.09	1849.20	2569.098	7110
2020	-8.54	-17.49	0.66	1083.25	1847.74	2569.103	7110
2025	-8.91	-17.99	0.80	1085.19	1850.69	2569.108	7110
2030	-9.10	-17.78	0.68	1085.65	1850.71	2569.113	7110
2035	-8.85	-18.40	0.94	1085.28	1849.98	2569.118	7110
2040	-9.29	-17.90	0.85	1084.34	1849.19	2569.123	7110
2045	-9.12	-18.09	0.93	1084.82	1849.28	2569.127	7110
2050	-9.17	-17.64	0.75	1085.90	1851.19	2569.133	7110
2055	-9.00	-17.97	0.73	1086.99	1852.47	2569.138	7110
2060	-8.64	-18.43	0.84	1086.11	1851.37	2569.143	7110
2065	-8.99	-17.75	0.66	1086.13	1851.47	2569.148	7110
2070	-8.93	-18.76	1.03	1086.69	1852.19	2569.153	7110
2075	-8.78	-18.18	1.04	1083.61	1847.94	2569.158	7110
2080	-8.75	-17.80	0.84	1083.64	1848.22	2569.163	7110
2085	-8.85	-18.03	0.85	1085.09	1850.38	2569.167	7110
2090	-8.76	-17.85	0.85	1085.12	1849.86	2569.173	7110
2095	-8.95	-17.77	0.82	1085.11	1850.02	2569.178	7110
2100	-8.81	-17.76	0.73	1086.02	1851.02	2569.182	7110
2105	-8.50	-18.04	0.79	1086.75	1851.66	2569.189	7110
2110	-8.59	-18.05	0.76	1087.04	1852.06	2569.193	7110
2115	-8.93	-17.85	0.66	1086.63	1851.86	2569.198	7110
2120	-8.81	-17.98	0.69	1086.17	1851.11	2569.202	7110
2125	-8.43	-18.05	0.67	1086.55	1851.86	2569.208	7110
2130	-8.85	-18.14	0.79	1086.81	1852.03	2569.212	7110
2135	-9.21	-18.19	0.89	1086.61	1851.67	2569.218	7110
2140	-9.43	-17.67	0.78	1085.67	1850.68	2569.222	7110
2145	-8.26	-18.53	0.92	1086.78	1852.69	2569.230	7110
2150	-9.00	-17.77	0.75	1086.89	1851.98	2569.232	7110
2155	-8.61	-17.70	0.58	1087.80	1852.77	2569.238	7110
2160	-9.02	-18.30	0.81	1087.50	1852.92	2569.243	7110
2165	-9.11	-17.93	0.70	1086.37	1851.26	2569.249	7110
2170	-8.63	-18.29	0.83	1086.28	1851.48	2569.252	7110
2175	-8.78	-18.01	0.80	1085.67	1850.30	2569.258	7110
2180	-9.09	-17.98	0.78	1085.02	1849.94	2569.263	7110
2185	-9.10	-17.87	0.70	1085.04	1850.09	2569.269	7110
2190	-8.42	-18.39	0.86	1085.63	1850.79	2569.272	7110
2195	-8.82	-17.75	0.81	1085.11	1850.01	2569.278	7110
2200	-8.56	-17.98	0.87	1085.75	1850.31	2569.283	7110
2205	-8.63	-17.77	0.63	1086.56	1851.40	2569.288	7110
2210	-9.05	-18.41	0.97	1086.50	1851.28	2569.292	7110
2215	-9.56	-17.44	0.67	1085.60	1850.82	2569.300	7110
2220	-8.44	-17.92	0.71	1085.98	1850.75	2569.302	7110
2225	-9.26	-18.11	0.74	1087.15	1852.44	2569.308	7110
2230	-8.81	-18.29	0.89	1086.44	1850.96	2569.312	7110
2235	-8.91	-17.71	0.77	1085.81	1850.54	2569.318	7110
2240	-8.72	-18.22	0.95	1086.15	1850.95	2569.324	7110
2245	-8.92	-18.19	1.05	1085.18	1849.66	2569.328	7110
2250	-8.72	-17.60	0.78	1084.89	1849.52	2569.333	7110
2255	-8.79	-18.00	0.80	1086.39	1851.33	2569.338	7110
2260	-8.97	-17.69	0.64	1086.36	1850.94	2569.344	7110
2265	-9.43	-18.01	0.77	1086.48	1851.53	2569.347	7110
2270	-9.19	-18.14	0.78	1086.30	1851.32	2569.353	7110
2275	-9.10	-18.42	0.90	1086.52	1851.35	2569.357	7110
2280	-9.19	-17.93	0.71	1087.13	1852.39	2569.363	7110
2285	-9.00	-18.60	0.96	1086.94	1852.30	2569.367	7110
2290	-8.69	-17.55	0.70	1085.60	1850.75	2569.375	7110
2295	-8.76	-17.94	0.81	1086.67	1851.30	2569.377	7110
2300	-8.81	-18.27	0.82	1087.48	1852.57	2569.383	7110
2305	-8.50	-18.25	0.96	1085.68	1850.28	2569.388	7110
2310	-9.17	-17.78	0.67	1086.29	1851.82	2569.394	7110
2315	-8.95	-18.24	0.80	1087.41	1852.42	2569.397	7110
2320	-8.71	-17.90	0.71	1085.94	1850.57	2569.404	7110
2325	-8.87	-17.69	0.47	1087.02	1852.70	2569.408	7110
2330	-9.09	-18.20	0.65	1087.51	1852.95	2569.413	7110
2335	-8.87	-18.22	0.79	1086.85	1851.57	2569.417	7110
2340	-9.10	-17.53	0.62	1085.97	1851.04	2569.424	7110
2345	-8.67	-17.79	0.64	1087.37	1852.88	2569.428	7110
2350	-8.85	-18.29	0.84	1087.94	1853.11	2569.433	7110
2355	-9.24	-17.98	0.68	1089.03	1854.15	2569.438	7110
2360	-8.98	-18.30	0.84	1087.82	1852.91	2569.443	7110
2365	-8.93	-18.19	0.84	1086.35	1850.91	2569.448	7110
2370	-8.21	-17.94	0.76	1084.47	1848.75	2569.453	7110
2375	-8.84	-17.43	0.55	1085.46	1850.09	2569.458	7110
2380	-9.13	-18.11	0.85	1086.38	1851.54	2569.463	7110
2385	-8.38	-17.96	0.77	1085.12	1849.42	2569.468	7110
2390	-8.74	-17.90	0.80	1085.90	1851.06	2569.473	7110
2395	-8.82	-18.08	0.97	1085.76	1850.46	2569.478	7110
2400	-8.87	-17.92	0.93	1085.68	1849.61	2569.482	7110
2405	-9.03	-18.22	0.87	1086.62	1852.04	2569.488	7110
2410	-9.49	-17.86	0.82	1085.56	1850.16	2569.492	7110
2415	-8.60	-17.71	0.87	1082.75	1846.73	2569.499	7110
2420	-9.12	-17.63	0.88	1082.99	1847.37	2569.502	7110
2425	-9.12	-17.99	0.91	1083.73	1848.22	2569.508	7110
2430	-8.98	-18.09	0.96	1083.11	1847.88	2569.512	7110
2435	-8.83	-17.57	0.66	1084.20	1848.69	2569.518	7110
2440	-8.90	-18.11	0.79	1086.18	1851.55	2569.522	7110
2445	-8.82	-18.23	0.94	1085.26	1849.89	2569.529	7110
2450	-9.11	-17.79	0.89	1084.52	1848.94	2569.533	7110
2455	-8.90	-17.95	0.95	1084.44	1849.36	2569.538	7110
2460	-8.83	-17.94	0.93	1084.62	1849.04	2569.542	7110
2465	-8.84	-17.56	0.69	1085.72	1850.87	2569.550	7110
2470	-8.64	-18.31	0.85	1086.02	1850.93	2569.553	7110
2475	-9.03	-17.72	0.68	1084.74	1849.46	2569.558	7110
2480	-8.79	-17.81	0.72	1085.79	1850.69	2569.562	7110
2485	-8.84	-18.03	0.75	1085.47	1850.10	2569.570	7110
2490	-9.11	-18.06	0.94	1085.35	1850.44	2569.573	7110
2495	-9.29	-17.61	0.72	1085.42	1849.77	2569.578	7110
2500	-9.08	-17.90	0.66	1086.98	1851.93	2569.583	7110
2505	-8.79	-17.86	0.71	1086.73	1851.88	2569.588	7110
2510	-8.87	-18.20	0.85	1086.99	1852.24	2569.593	7110
2515	-8.52	-17.96	0.76	1087.09	1852.30	2569.598	7110
2520	-8.67	-18.30	0.85	1086.84	1851.95	2569.603	7110
2525	-8.79	-18.07	0.81	1085.90	1851.04	2569.608	7110
2530	-9.17	-17.80	0.65	1086.27	1850.95	2569.613	7110
2535	-8.71	-18.11	0.73	1086.30	1851.77	2569.618	7110
2540	-8.97	-17.91	0.82	1085.77	1850.92	2569.624	7110
2545	-8.77	-18.03	0.83	1086.52	1851.76	2569.627	7110
2550	-8.80	-17.95	0.76	1087.51	1852.22	2569.633	7110
2555	-8.71	-18.20	0.81	1087.86	1852.66	2569.637	7110
2560	-9.08	-17.72	0.62	1087.15	1852.36	2569.643	7110
2565	-9.02	-17.79	0.60	1088.05	1853.48	2569.647	7110
2570	-8.89	-18.06	0.61	1089.61	1855.30	2569.653	7110
2575	-8.50	-18.63	0.88	1087.78	1853.38	2569.657	7110
2580	-8.96	-17.89	0.69	1086.25	1850.84	2569.664	7110
2585	-8.51	-18.07	0.74	1086.02	1850.94	2569.667	7110
2590	-9.04	-18.00	0.69	1086.96	1852.60	2569.673	7110
2595	-9.03	-18.18	0.75	1087.24	1852.74	2569.677	7110
2600	-8.69	-18.34	0.92	1086.57	1851.68	2569.683	7110
2605	-9.07	-17.87	0.89	1084.98	1849.18	2569.687	7110
2610	-8.87	-17.91	0.73	1087.10	1852.40	2569.695	7110
2615	-8.49	-18.20	0.75	1086.59	1851.75	2569.698	7110
2620	-9.09	-18.28	0.93	1085.35	1849.94	2569.703	7110
2625	-9.16	-17.96	0.80	1085.30	1850.05	2569.708	7110
2630	-9.07	-17.76	0.85	1084.12	1848.44	2569.714	7110
2635	-9.05	-17.78	0.70	1085.46	1850.39	2569.718	7110
2640	-9.07	-17.47	0.60	1086.53	1851.54	2569.725	7110
2645	-8.52	-17.93	0.70	1085.97	1851.06	2569.728	7110
2650	-8.94	-17.74	0.65	1086.95	1852.04	2569.733	7110
2655	-9.05	-18.19	0.75	1087.67	1853.32	2569.738	7110
2660	-8.98	-18.22	0.86	1086.94	1851.63	2569.743	7110
2665	-9.40	-17.86	0.70	1087.43	1852.70	2569.748	7110
2670	-8.88	-18.31	0.80	1087.18	1852.25	2569.753	7110
2675	-9.30	-18.38	0.86	1086.53	1851.92	2569.758	7110
2680	-8.65	-17.88	0.64	1085.74	1850.00	2569.763	7110
2685	-8.65	-17.93	0.65	1086.87	1852.14	2569.768	7110
2690	-8.73	-17.96	0.76	1086.86	1852.15	2569.773	7110
2695	-8.74	-17.96	0.69	1087.99	1853.11	2569.778	7110
2700	-9.03	-18.16	0.80	1087.46	1852.26	2569.783	7110
2705	-9.08	-18.20	0.90	1086.97	1851.69	2569.789	7110
2710	-9.31	-17.85	0.74	1086.56	1851.75	2569.793	7110
2715	-8.87	-18.23	0.79	1088.07	1853.55	2569.798	7110
2720	-8.98	-17.87	0.64	1088.03	1853.16	2569.802	7110
2725	-9.14	-18.14	0.70	1088.44	1853.64	2569.807	7110
2730	-8.51	-17.68	0.65	1087.61	1852.37	2569.812	7110
2735	-9.09	-17.93	0.68	1088.75	1853.91	2569.818	7110
2740	-8.53	-18.54	0.87	1088.08	1853.13	2569.823	7110
2745	-8.96	-17.87	0.84	1085.82	1850.00	2569.829	7110
2750	-8.78	-18.24	1.05	1085.70	1850.57	2569.832	7110
2755	-8.75	-17.43	0.81	1084.81	1848.85	2569.838	7110
2760	-9.53	-17.74	0.88	1086.23	1850.66	2569.842	7110
2765	-8.88	-18.25	0.89	1086.47	1851.21	2569.849	7110
2770	-8.87	-17.82	0.67	1086.28	1851.18	2569.853	7110
2775	-8.67	-18.24	0.94	1085.90	1850.40	2569.860	7110
2780	-8.72	-17.99	0.87	1085.25	1849.75	2569.862	7110
2785	-9.32	-17.56	0.64	1086.18	1851.22	2569.868	7110
2790	-8.68	-18.18	0.68	1087.65	1853.10	2569.873	7110
2795	-8.58	-18.05	0.70	1087.34	1852.65	2569.878	7110
2800	-8.83	-17.97	0.83	1086.43	1850.90	2569.883	7110
2805	-8.87	-18.32	1.03	1085.81	1850.47	2569.888	7110
2810	-8.73	-17.69	0.84	1085.07	1849.20	2569.893	7110
2815	-8.73	-17.98	0.82	1086.89	1851.99	2569.898	7110
2820	-8.98	-18.19	0.92	1086.43	1851.06	2569.903	7110
2825	-9.00	-18.00	0.84	1085.59	1849.53	2569.908	7110
2830	-8.73	-18.03	0.88	1084.47	1849.34	2569.913	7110
2835	-9.18	-17.98	0.88	1085.59	1850.39	2569.918	7110
2840	-8.88	-18.49	1.11	1085.18	1849.32	2569.923	7110
2845	-9.08	-17.80	0.93	1083.23	1846.85	2569.928	7110
2850	-9.08	-17.76	0.84	1084.26	1848.95	2569.933	7110
2855	-9.10	-18.07	0.90	1085.26	1849.89	2569.938	7110
2860	-8.77	-17.94	0.81	1085.28	1849.81	2569.943	7110
2865	-8.90	-17.55	0.62	1085.95	1850.89	2569.948	7110
2870	-9.05	-18.02	0.71	1087.60	1853.14	2569.952	7110
2875	-9.06	-18.23	0.91	1086.92	1851.37	2569.957	7110
2880	-8.38	-18.13	0.83	1085.65	1850.02	2569.964	7110
2885	-8.50	-18.46	1.03	1084.03	1848.67	2569.967	7110
2890	-8.76	-17.72	1.02	1082.31	1846.10	2569.973	7110
2895	-8.83	-17.55	0.88	1083.42	1847.66	2569.977	7110
2900	-9.08	-18.01	0.97	1086.08	1850.48	2569.983	7110
2905	-9.04	-18.04	0.93	1086.14	1850.79	2569.988	7110
2910	-9.20	-17.47	0.63	1086.64	1851.57	2569.994	7110
2915	-9.05	-17.94	0.76	1087.51	1852.51	2569.998	7110
2920	-8.94	-17.97	0.72	1087.55	1852.48	2570.003	7110
2925	-9.18	-18.37	0.86	1087.05	1851.99	2570.007	7110
2930	-8.62	-18.05	0.77	1085.63	1850.30	2570.013	7110
2935	-8.48	-18.58	1.09	1084.10	1848.43	2570.018	7110
2940	-9.05	-17.23	0.64	1083.45	1848.52	2570.025	7110
2945	-9.13	-17.51	0.62	1085.12	1850.64	2570.027	7110
2950	-8.94	-18.25	1.05	1084.98	1849.38	2570.033	7110
2955	-8.47	-18.14	0.98	1084.17	1848.43	2570.038	7110
2960	-9.00	-18.02	1.02	1083.79	1848.30	2570.043	7110
2965	-9.14	-17.55	0.83	1084.41	1848.97	2570.050	7110
2970	-8.83	-18.08	0.92	1084.66	1848.84	2570.053	7110
2975	-9.26	-17.81	0.83	1085.52	1850.16	2570.058	7110
2980	-9.21	-17.61	0.59	1087.00	1852.10	2570.063	7110
2985	-8.86	-18.22	0.69	1088.39	1853.70	2570.068	7110
2990	-8.90	-18.25	0.72	1087.53	1852.91	2570.073	7110
2995	-9.08	-17.89	0.63	1087.58	1852.55	2570.078	7110
3000	-8.58	-17.68	0.56	1088.20	1853.44	2570.083	7110
3005	-8.98	-17.95	0.69	1088.00	1853.19	2570.089	7110
3010	-8.84	-18.13	0.80	1086.53	1851.49	2570.093	7110
3015	-8.94	-17.91	0.77	1085.43	1849.82	2570.098	7110
3020	-8.57	-18.39	0.93	1085.83	1850.70	2570.102	7110
3025	-8.64	-18.34	1.12	1083.74	1847.86	2570.108	7110
3030	-8.60	-17.70	0.99	1082.52	1846.39	2570.113	7110
3035	-9.24	-17.52	0.85	1082.90	1847.18	2570.118	7110
3040	-8.76	-18.03	0.87	1085.44	1850.43	2570.123	7110
3045	-8.81	-17.66	0.84	1085.37	1850.13	2570.129	7110
3050	-8.99	-17.72	0.85	1085.79	1850.53	2570.132	7110
3055	-9.44	-18.38	1.02	1087.49	1852.48	2570.138	7110
3060	-9.07	-17.76	0.90	1085.57	1849.83	2570.142	7110
3065	-8.63	-17.99	0.75	1086.69	1851.93	2570.148	7110
3070	-9.22	-17.74	0.66	1087.65	1853.05	2570.152	7110
3075	-9.01	-18.16	0.75	1087.24	1852.23	2570.159	7110
3080	-8.35	-18.30	0.83	1086.13	1851.06	2570.162	7110
3085	-8.96	-17.66	0.73	1084.68	1849.08	2570.168	7110
3090	-8.95	-18.09	0.89	1085.21	1849.78	2570.173	7110
3095	-8.67	-18.13	0.86	1085.21	1850.49	2570.178	7110
3100	-8.50	-18.08	0.92	1085.09	1849.74	2570.183	7110
3105	-9.86	-18.46	1.09	1085.90	1850.15	2570.190	7110
3110	-9.05	-18.09	0.93	1085.43	1850.20	2570.193	7110
3115	-8.92	-18.37	1.14	1084.63	1848.72	2570.198	7110
3120	-9.11	-17.96	1.11	1083.42	1847.34	2570.203	7110
3125	-9.16	-17.72	0.94	1084.37	1848.55	2570.208	7110
3130	-8.94	-17.66	0.82	1085.41	1850.12	2570.213	7110
3135	-8.77	-18.30	0.83	1087.68	1852.92	2570.218	7110
3140	-8.96	-17.86	0.82	1086.49	1850.64	2570.223	7110
3145	-8.95	-18.37	1.08	1085.68	1850.26	2570.228	7110
3150	-9.12	-17.73	0.89	1085.33	1849.62	2570.232	7110
3155	-9.05	-17.97	0.95	1085.64	1850.66	2570.238	7110
3160	-8.72	-18.02	0.88	1086.12	1850.81	2570.243	7110
3165	-8.64	-18.04	0.85	1086.06	1850.66	2570.248	7110
3170	-8.80	-18.32	0.99	1085.57	1850.26	2570.253	7110
3175	-8.68	-18.12	1.03	1084.39	1848.60	2570.258	7110
3180	-9.25	-17.96	0.97	1084.56	1848.85	2570.263	7110
3185	-9.40	-18.02	0.97	1084.22	1848.74	2570.267	7110
3190	-8.97	-18.04	1.03	1083.59	1847.74	2570.272	7110
3195	-8.90	-17.75	0.99	1083.56	1847.90	2570.278	7110
3200	-9.16	-17.87	0.89	1084.79	1849.34	2570.283	7110
3205	-8.41	-18.32	1.03	1085.08	1849.88	2570.287	7110
3210	-8.94	-17.65	0.90	1083.73	1848.21	2570.294	7110
3215	-9.05	-17.90	0.99	1084.72	1848.74	2570.298	7110
3220	-8.76	-17.93	0.98	1084.40	1848.62	2570.303	7110
3225	-9.00	-17.57	0.74	1085.49	1849.92	2570.307	7110
3230	-8.72	-17.99	0.80	1086.17	1850.68	2570.313	7110
3235	-8.72	-17.84	0.80	1085.67	1850.51	2570.318	7110
3240	-8.79	-18.92	1.31	1085.41	1850.81	2570.325	7110
3245	-9.09	-18.02	0.96	1084.91	1849.55	2570.327	7110
3250	-8.32	-18.21	0.99	1085.21	1849.81	2570.333	7110
3255	-8.49	-17.88	0.93	1085.01	1849.29	2570.338	7110
3260	-9.00	-18.22	1.03	1085.39	1849.93	2570.344	7110
3265	-9.25	-17.90	0.90	1085.22	1849.68	2570.348	7110
3270	-9.48	-17.62	0.79	1085.18	1850.15	2570.355	7110
3275	-8.90	-17.91	0.78	1086.40	1851.22	2570.357	7110
3280	-8.90	-18.03	0.87	1085.73	1850.46	2570.364	7110
3285	-9.13	-17.83	0.71	1085.89	1851.04	2570.368	7110
3290	-8.88	-18.35	0.99	1085.30	1850.24	2570.373	7110
3295	-8.56	-17.51	0.70	1085.19	1849.77	2570.377	7110
3300	-8.68	-17.73	0.75	1086.84	1851.69	2570.383	7110
3305	-9.19	-18.22	0.95	1086.79	1851.60	2570.388	7110
3310	-9.20	-17.95	0.81	1086.94	1852.25	2570.393	7110
3315	-9.09	-18.06	0.88	1085.84	1850.64	2570.398	7110
3320	-8.70	-17.99	0.81	1085.77	1850.36	2570.402	7110
3325	-8.79	-17.97	0.79	1085.79	1850.14	2570.408	7110
3330	-9.10	-17.86	0.72	1086.54	1851.54	2570.412	7110
3335	-9.10	-18.24	0.90	1086.59	1851.32	2570.417	7110
3340	-9.21	-17.90	0.83	1085.69	1850.34	2570.423	7110
3345	-8.58	-18.26	0.81	1085.73	1850.81	2570.429	7110
3350	-8.82	-18.20	0.88	1084.94	1849.31	2570.432	7110
3355	-9.06	-18.18	1.02	1084.32	1848.72	2570.438	7110
3360	-8.64	-18.14	1.04	1084.89	1849.07	2570.442	7110
3365	-8.91	-17.48	0.92	1083.32	1847.14	2570.448	7110
3370	-9.12	-17.86	0.82	1085.73	1850.72	2570.452	7110
3375	-9.32	-17.90	0.88	1085.76	1850.54	2570.460	7110
3380	-8.57	-18.10	0.82	1085.87	1850.82	2570.463	7110
3385	-8.48	-17.91	0.86	1084.33	1848.42	2570.468	7110
3390	-8.65	-17.72	0.78	1085.13	1849.71	2570.473	7110
3395	-9.01	-18.00	0.90	1086.31	1850.77	2570.478	7110
3400	-9.21	-17.88	0.82	1086.70	1851.77	2570.482	7110
3405	-7.93	-18.52	1.02	1086.02	1849.79	2570.490	7110
3410	-8.84	-17.86	0.83	1085.29	1849.69	2570.493	7110
3415	-8.82	-18.15	1.00	1085.57	1849.92	2570.498	7110
3420	-8.92	-18.06	1.07	1085.26	1849.53	2570.502	7110
3425	-9.25	-17.70	0.99	1084.01	1847.53	2570.509	7110
3430	-8.90	-17.78	0.82	1084.89	1849.20	2570.513	7110
3435	-9.14	-18.29	0.94	1086.39	1851.20	2570.518	7110
3440	-8.72	-18.60	1.18	1084.58	1848.94	2570.523	7110
3445	-8.94	-17.91	1.08	1082.71	1846.67	2570.528	7110
3450	-9.11	-17.72	0.93	1083.59	1847.84	2570.533	7110
3455	-8.73	-18.08	0.96	1085.09	1849.88	2570.538	7110
3460	-8.82	-17.84	0.82	1085.84	1850.50	2570.542	7110
3465	-8.99	-17.92	0.82	1086.22	1851.20	2570.548	7110
3470	-9.00	-17.89	0.77	1085.69	1850.52	2570.553	7110
3475	-8.90	-18.38	0.86	1086.95	1852.06	2570.558	7110
3480	-8.92	-17.75	0.76	1085.82	1850.62	2570.563	7110
3485	-8.82	-17.86	0.63	1086.99	1852.26	2570.568	7110
3490	-8.74	-18.34	0.79	1086.58	1851.56	2570.573	7110
3495	-8.73	-18.05	0.78	1085.34	1850.35	2570.577	7110
3500	-9.03	-17.93	0.89	1084.08	1848.42	2570.583	7110
3505	-9.29	-18.13	0.99	1084.60	1848.80	2570.587	7110
3510	-8.96	-17.75	0.78	1085.26	1850.01	2570.594	7110
3515	-8.81	-18.16	0.88	1085.56	1850.30	2570.597	7110
3520	-8.81	-17.89	0.87	1084.63	1849.30	2570.604	7110
3525	-8.81	-18.39	1.09	1084.81	1849.18	2570.607	7110
3530	-8.50	-18.06	1.01	1083.55	1847.30	2570.613	7110
3535	-9.39	-17.55	0.77	1084.14	1848.55	2570.618	7110
3540	-9.24	-17.77	0.82	1085.10	1849.67	2570.625	7110
3545	-8.13	-18.08	0.82	1085.37	1849.75	2570.627	7110
3550	-9.30	-17.72	0.79	1084.96	1849.67	2570.634	7110
3555	-8.76	-17.93	0.80	1085.34	1850.06	2570.638	7110
3560	-8.99	-18.04	0.86	1086.26	1851.19	2570.643	7110
3565	-8.72	-18.09	0.93	1086.25	1851.01	2570.647	7110
3570	-9.17	-18.17	1.00	1085.98	1850.74	2570.655	7110
3575	-8.78	-17.71	0.75	1085.88	1850.33	2570.658	7110
3580	-8.98	-18.04	0.78	1086.83	1851.75	2570.663	7110
3585	-8.70	-18.01	0.81	1086.32	1850.92	2570.667	7110
3590	-9.12	-18.41	1.01	1085.77	1850.87	2570.673	7110
3595	-8.88	-17.78	0.87	1084.10	1848.23	2570.678	7110
3600	-9.09	-17.81	0.72	1085.56	1850.66	2570.683	7110
3605	-8.68	-18.01	0.77	1086.50	1851.24	2570.688	7110
3610	-8.85	-18.11	0.96	1085.46	1850.13	2570.693	7110
3615	-8.43	-17.59	0.74	1085.75	1850.08	2570.698	7110
3620	-8.76	-17.93	0.81	1086.69	1851.39	2570.703	7110
3625	-8.68	-17.96	0.81	1086.74	1851.49	2570.708	7110
3630	-9.12	-17.64	0.58	1088.09	1853.31	2570.712	7110
3635	-8.93	-18.26	0.72	1087.76	1853.08	2570.718	7110
3640	-9.14	-18.52	0.95	1086.37	1851.32	2570.723	7110
3645	-8.69	-17.99	0.93	1084.15	1849.01	2570.729	7110
3650	-9.31	-17.50	0.64	1085.25	1850.15	2570.732	7110
3655	-8.94	-17.81	0.58	1087.21	1852.66	2570.738	7110
3660	-8.94	-18.52	0.83	1088.09	1853.31	2570.743	7110
3665	-8.86	-17.76	0.73	1085.93	1850.49	2570.748	7110
3670	-8.77	-17.80	0.63	1087.69	1853.18	2570.752	7110
3675	-8.96	-17.50	0.65	1087.15	1851.61	2570.760	7110
3680	-9.05	-18.00	0.68	1087.89	1853.07	2570.762	7110
3685	-8.66	-18.30	0.90	1085.81	1850.35	2570.768	7110
3690	-8.79	-17.91	0.82	1085.34	1850.03	2570.772	7110
3695	-8.80	-17.90	0.83	1085.07	1849.53	2570.779	7110
3700	-8.49	-17.59	0.64	1085.41	1849.91	2570.783	7110
3705	-8.91	-18.05	0.76	1087.61	1852.90	2570.790	7110
3710	-9.04	-18.25	0.93	1087.47	1852.47	2570.792	7110
3715	-8.71	-18.10	1.00	1085.24	1849.57	2570.798	7110
3720	-8.85	-17.80	0.75	1086.11	1851.15	2570.803	7110
3725	-9.10	-17.86	0.73	1086.79	1851.40	2570.808	7110
3730	-9.10	-18.01	0.80	1086.76	1851.76	2570.813	7110
3735	-9.50	-18.12	0.86	1086.88	1852.37	2570.818	7110
3740	-8.83	-18.01	0.80	1086.22	1850.74	2570.823	7110
3745	-8.73	-17.49	0.56	1086.12	1851.21	2570.828	7110
3750	-9.10	-18.29	0.82	1088.01	1853.27	2570.833	7110
3755	-8.59	-18.14	0.87	1087.52	1852.36	2570.838	7110
3760	-8.63	-17.94	0.88	1086.78	1851.42	2570.843	7110
3765	-8.51	-17.81	0.78	1087.30	1852.11	2570.848	7110
3770	-8.87	-17.78	0.80	1087.42	1852.54	2570.853	7110
3775	-9.08	-18.17	0.95	1087.51	1852.68	2570.857	7110
3780	-8.63	-17.65	0.51	1088.68	1854.17	2570.863	7110
3785	-9.26	-18.29	0.75	1088.95	1854.28	2570.867	7110
3790	-8.88	-17.89	0.52	1089.11	1854.67	2570.873	7110
3795	-9.10	-17.92	0.63	1089.12	1854.66	2570.877	7110
3800	-9.08	-18.36	0.69	1090.55	1856.30	2570.883	7110
3805	-8.89	-17.96	0.61	1088.63	1853.88	2570.887	7110
3810	-9.13	-17.67	0.52	1088.42	1853.75	2570.894	7110
3815	-9.06	-18.18	0.74	1089.31	1854.64	2570.897	7110
3820	-8.87	-18.01	0.75	1088.51	1853.32	2570.904	7110
3825	-8.82	-17.79	0.65	1088.22	1853.00	2570.908	7110
3830	-8.83	-18.31	0.89	1087.56	1852.55	2570.913	7110
3835	-8.77	-18.21	0.94	1087.06	1851.82	2570.917	7110
3840	-9.18	-18.00	0.97	1084.76	1848.27	2570.924	7110
3845	-9.01	-17.49	0.63	1085.01	1849.77	2570.927	7110
3850	-8.36	-17.65	0.63	1085.22	1850.01	2570.933	7110
3855	-8.83	-17.69	0.61	1087.14	1852.55	2570.938	7110
3860	-8.91	-18.34	0.93	1087.27	1852.19	2570.944	7110
3865	-9.16	-17.78	0.65	1086.57	1851.45	2570.948	7110
3870	-9.59	-17.74	0.54	1087.58	1852.46	2570.955	7110
3875	-8.58	-18.43	0.90	1085.98	1851.18	2570.958	7110
3880	-8.59	-18.10	0.94	1085.08	1849.52	2570.963	7110
3885	-9.13	-17.93	0.84	1085.82	1850.43	2570.968	7110
3890	-8.86	-17.61	0.55	1087.15	1852.18	2570.973	7110
3895	-9.00	-18.05	0.56	1088.93	1855.10	2570.978	7110
3900	-8.86	-18.24	0.78	1088.02	1853.07	2570.983	7110
3905	-8.55	-17.89	0.80	1086.41	1850.94	2570.988	7110
3910	-9.15	-17.79	0.76	1087.58	1853.90	2570.995	7110
3915	-8.73	-18.02	0.75	1088.47	1853.59	2570.998	7110
3920	-9.12	-18.50	1.07	1087.28	1851.98	2571.003	7110
3925	-9.28	-17.99	0.94	1085.45	1849.40	2571.008	7110
3930	-8.87	-17.50	0.61	1085.86	1850.66	2571.013	7110
3935	-8.83	-18.13	0.77	1087.66	1853.07	2571.018	7110
3940	-8.66	-17.90	0.78	1087.08	1851.97	2571.022	7110
3945	-9.12	-17.87	0.84	1087.19	1851.86	2571.029	7110
3950	-9.31	-18.00	0.83	1087.35	1852.29	2571.032	7110
3955	-9.04	-17.72	0.65	1087.57	1852.58	2571.038	7110
3960	-8.74	-18.10	0.75	1088.16	1853.25	2571.043	7110
3965	-9.16	-18.16	0.65	1090.00	1855.36	2571.048	7110
3970	-9.13	-18.15	0.77	1087.96	1853.24	2571.052	7110
3975	-8.80	-17.96	0.69	1087.32	1852.09	2571.060	7110
3980	-8.74	-18.00	0.65	1087.24	1852.52	2571.062	7110
3985	-9.40	-18.06	0.67	1087.95	1852.92	2571.068	7110
3990	-8.91	-17.99	0.63	1087.26	1852.37	2571.073	7110
3995	-8.84	-18.36	0.95	1085.30	1850.24	2571.078	7110
4000	-8.91	-17.92	0.88	1084.35	1849.03	2571.083	7110
4005	-8.98	-17.65	0.82	1084.75	1849.78	2571.090	7110
4010	-8.67	-17.70	0.77	1085.67	1850.13	2571.093	7110
4015	-8.83	-18.13	0.70	1087.10	1852.68	2571.099	7110
4020	-9.14	-18.14	0.77	1086.64	1851.70	2571.103	7110
4025	-8.69	-18.11	0.82	1086.19	1850.82	2571.108	7110
4030	-8.54	-18.38	0.98	1084.95	1849.66	2571.113	7110
4035	-8.63	-17.94	0.88	1084.26	1848.75	2571.118	7110
4040	-9.19	-17.54	0.72	1084.88	1849.98	2571.123	7110
4045	-8.54	-18.46	1.06	1085.62	1850.32	2571.128	7110
4050	-8.87	-17.69	0.84	1084.89	1849.27	2571.133	7110
4055	-9.28	-17.77	0.77	1086.53	1851.82	2571.138	7110
4060	-8.46	-18.12	0.86	1086.52	1851.65	2571.143	7110
4065	-9.00	-18.14	0.94	1087.23	1852.29	2571.147	7110
4070	-8.85	-17.90	0.84	1086.23	1850.69	2571.153	7110
4075	-8.63	-18.03	0.84	1086.43	1851.22	2571.158	7110
4080	-8.89	-17.68	0.74	1085.79	1850.45	2571.164	7110
4085	-9.34	-17.97	0.77	1087.04	1852.40	2571.168	7110
4090	-8.91	-18.05	0.84	1086.47	1851.22	2571.173	7110
4095	-9.12	-17.96	0.80	1086.25	1850.87	2571.177	7110
4100	-8.96	-17.80	0.78	1086.23	1850.70	2571.183	7110
4105	-9.16	-17.76	0.75	1087.02	1852.09	2571.188	7110
4110	-9.21	-18.17	1.02	1086.66	1850.98	2571.194	7110
4115	-8.91	-18.07	0.98	1085.68	1850.16	2571.198	7110
4120	-8.93	-17.91	0.90	1085.88	1850.54	2571.203	7110
4125	-8.73	-18.37	1.14	1085.22	1849.60	2571.208	7110
4130	-9.19	-17.44	0.85	1084.64	1849.08	2571.213	7110
4135	-9.08	-18.01	0.76	1087.59	1853.30	2571.218	7110
4140	-9.07	-17.66	0.62	1087.88	1853.14	2571.225	7110
4145	-8.63	-18.37	0.88	1088.32	1853.16	2571.228	7110
4150	-8.68	-17.67	0.66	1087.92	1852.69	2571.233	7110
4155	-9.14	-18.34	0.91	1088.67	1853.64	2571.237	7110
4160	-9.14	-18.11	0.89	1087.21	1851.60	2571.243	7110
4165	-8.90	-17.71	0.63	1087.78	1852.61	2571.248	7110
4170	-8.55	-18.57	0.79	1089.64	1855.65	2571.255	7110
4175	-8.58	-18.34	0.86	1088.43	1853.52	2571.258	7110
4180	-8.68	-18.18	0.83	1086.70	1851.40	2571.263	7110
4185	-8.86	-17.83	0.71	1086.05	1850.43	2571.268	7110
4190	-8.40	-18.02	0.71	1086.55	1851.76	2571.273	7110
4195	-8.84	-17.95	0.72	1087.00	1852.31	2571.278	7110
4200	-9.14	-18.11	0.82	1087.96	1853.02	2571.283	7110
4205	-8.60	-17.83	0.60	1088.13	1853.60	2571.288	7110
4210	-8.71	-18.23	0.79	1088.41	1853.26	2571.293	7110
4215	-8.82	-17.83	0.71	1087.90	1852.92	2571.299	7110
4220	-8.84	-18.06	0.69	1088.18	1853.26	2571.303	7110
4225	-9.42	-17.85	0.69	1087.17	1852.53	2571.308	7110
4230	-8.83	-18.01	0.74	1087.36	1852.69	2571.313	7110
4235	-8.83	-18.19	0.84	1087.88	1852.96	2571.318	7110
4240	-8.91	-18.25	0.94	1086.61	1851.60	2571.323	7110
4245	-8.57	-17.92	0.87	1085.49	1849.45	2571.328	7110
4250	-8.81	-17.83	0.81	1085.91	1850.73	2571.332	7110
4255	-8.49	-17.82	0.91	1084.84	1849.36	2571.338	7110
4260	-9.13	-17.85	0.94	1085.20	1849.84	2571.342	7110
4265	-9.41	-17.85	0.81	1087.42	1852.13	2571.348	7110
4270	-9.05	-17.73	0.59	1088.74	1853.64	2571.353	7110
4275	-9.22	-18.61	0.91	1088.55	1853.81	2571.359	7110
4280	-9.01	-18.25	0.88	1087.62	1852.68	2571.362	7110
4285	-8.75	-17.98	0.73	1086.84	1852.05	2571.368	7110
4290	-8.84	-18.08	0.78	1086.77	1852.54	2571.373	7110
4295	-9.19	-17.84	0.65	1088.00	1853.04	2571.378	7110
4300	-8.55	-18.35	0.77	1088.09	1853.18	2571.383	7110
4305	-8.82	-17.84	0.52	1088.17	1853.64	2571.389	7110
4310	-8.84	-18.09	0.69	1088.73	1853.86	2571.393	7110
4315	-9.26	-17.89	0.85	1086.54	1851.55	2571.398	7110
4320	-9.15	-17.94	0.81	1087.53	1853.05	2571.405	7110
4325	-9.03	-17.32	0.40	1088.53	1853.62	2571.408	7110
4330	-8.58	-18.63	0.84	1089.35	1854.66	2571.413	7110
4335	-8.83	-18.12	0.86	1087.00	1851.70	2571.418	7110
4340	-8.41	-18.02	0.78	1086.29	1850.67	2571.423	7110
4345	-8.89	-18.13	0.88	1085.73	1850.41	2571.428	7110
4350	-9.25	-18.11	1.02	1085.16	1849.24	2571.433	7110
4355	-8.77	-18.13	1.01	1084.67	1848.98	2571.438	7110
4360	-9.56	-17.73	0.99	1083.48	1847.44	2571.443	7110
4365	-8.78	-17.60	0.71	1084.74	1849.74	2571.448	7110
4370	-8.78	-18.07	0.83	1085.82	1851.10	2571.453	7110
4375	-9.08	-17.90	0.91	1086.71	1851.54	2571.458	7110
4380	-8.87	-18.22	0.93	1086.72	1851.19	2571.463	7110
4385	-8.61	-17.88	0.83	1085.51	1849.82	2571.468	7110
4390	-8.96	-18.03	0.89	1085.40	1849.89	2571.473	7110
4395	-8.91	-18.14	0.92	1085.07	1850.43	2571.478	7110
4400	-9.15	-17.87	0.92	1084.96	1849.27	2571.483	7110
4405	-8.97	-17.77	0.84	1085.46	1849.99	2571.487	7110
4410	-8.98	-17.93	0.91	1084.61	1848.77	2571.494	7110
4415	-8.72	-17.74	0.74	1085.20	1850.51	2571.498	7110
4420	-8.90	-17.96	0.79	1087.44	1852.55	2571.503	7110
4425	-9.28	-17.80	0.72	1088.43	1853.00	2571.508	7110
4430	-9.09	-18.08	0.75	1088.97	1853.83	2571.513	7110
4435	-8.81	-18.11	0.75	1088.19	1853.28	2571.517	7110
4440	-8.82	-18.01	0.81	1088.26	1853.59	2571.525	7110
4445	-8.93	-18.15	0.87	1088.00	1852.54	2571.527	7110
4450	-9.09	-18.22	0.86	1087.85	1852.76	2571.533	7110
4455	-8.81	-18.29	0.83	1087.70	1852.99	2571.537	7110
4460	-9.19	-17.53	0.81	1085.71	1850.23	2571.543	7110
4465	-9.00	-17.68	0.71	1087.46	1852.90	2571.548	7110
4470	-9.16	-18.42	0.87	1088.41	1853.52	2571.555	7110
4475	-9.26	-17.93	0.74	1088.31	1853.32	2571.558	7110
4480	-9.04	-18.21	0.80	1088.67	1853.81	2571.563	7110
4485	-9.00	-17.95	0.75	1088.04	1853.11	2571.568	7110
4490	-8.62	-18.38	0.82	1088.17	1853.36	2571.573	7110
4495	-8.60	-17.89	0.64	1087.03	1852.04	2571.578	7110
4500	-8.91	-17.95	0.65	1088.04	1853.09	2571.583	7110
4505	-9.01	-17.79	0.66	1087.67	1852.68	2571.588	7110
4510	-8.78	-18.07	0.68	1088.18	1853.65	2571.593	7110
4515	-8.72	-17.77	0.55	1088.51	1853.85	2571.598	7110
4520	-8.50	-18.18	0.74	1088.32	1853.61	2571.603	7110
4525	-9.12	-17.93	0.77	1087.94	1852.81	2571.608	7110
4530	-9.03	-17.75	0.60	1088.80	1853.98	2571.613	7110
4535	-9.19	-18.15	0.59	1089.91	1855.62	2571.618	7110
4540	-9.05	-18.06	0.55	1089.86	1855.13	2571.623	7110
4545	-8.78	-18.23	0.69	1089.72	1854.91	2571.628	7110
4550	-8.77	-18.35	0.80	1088.20	1853.46	2571.633	7110
4555	-8.60	-18.29	0.76	1088.01	1853.18	2571.638	7110
4560	-9.29	-17.89	0.85	1086.04	1850.30	2571.642	7110
4565	-8.79	-17.97	0.76	1086.98	1852.40	2571.647	7110
4570	-8.87	-17.91	0.73	1087.20	1852.88	2571.653	7110
4575	-9.35	-18.01	0.73	1087.63	1853.11	2571.659	7110
4580	-8.82	-18.32	0.83	1087.33	1852.39	2571.662	7110
4585	-8.84	-17.67	0.54	1087.96	1853.41	2571.668	7110
4590	-8.33	-18.59	0.82	1088.62	1854.06	2571.672	7110
4595	-8.77	-17.94	0.71	1086.26	1851.09	2571.678	7110
4600	-9.05	-17.78	0.60	1086.33	1851.48	2571.682	7110
4605	-8.95	-18.28	0.94	1086.31	1851.26	2571.689	7110
4610	-8.93	-17.81	0.74	1087.02	1851.95	2571.693	7110
4615	-9.20	-17.89	0.78	1087.55	1852.96	2571.698	7110
4620	-8.73	-18.36	0.84	1087.59	1853.06	2571.702	7110
4625	-8.96	-18.42	0.96	1085.64	1850.68	2571.708	7110
4630	-9.15	-17.86	0.78	1085.49	1849.94	2571.713	7110
4635	-8.55	-18.02	0.60	1087.43	1852.40	2571.720	7110
4640	-8.46	-18.35	0.74	1087.05	1852.46	2571.723	7110
4645	-9.22	-17.84	0.63	1086.77	1851.80	2571.728	7110
4650	-8.84	-18.01	0.71	1087.17	1852.34	2571.733	7110
4655	-9.17	-17.83	0.64	1087.23	1852.22	2571.739	7110
4660	-9.01	-18.16	0.64	1088.21	1853.35	2571.743	7110
4665	-9.00	-17.81	0.74	1086.32	1851.41	2571.748	7110
4670	-8.89	-17.72	0.69	1086.78	1852.05	2571.752	7110
4675	-8.54	-18.14	0.78	1087.37	1852.76	2571.759	7110
4680	-8.74	-17.89	0.66	1087.41	1852.37	2571.764	7110
4685	-9.00	-18.17	0.73	1088.05	1853.12	2571.768	7110
4690	-9.06	-18.10	0.69	1088.09	1853.30	2571.772	7110
4695	-9.11	-18.32	0.86	1087.59	1852.59	2571.778	7110
4700	-8.89	-18.00	0.81	1086.14	1850.92	2571.783	7110
4705	-9.09	-17.78	0.71	1086.32	1851.70	2571.788	7110
4710	-8.93	-17.68	0.59	1087.71	1852.88	2571.793	7110
4715	-8.89	-18.45	0.83	1088.54	1853.67	2571.798	7110
4720	-8.85	-18.05	0.87	1086.00	1850.68	2571.803	7110
4725	-8.55	-18.06	0.84	1085.95	1850.79	2571.807	7110
4730	-9.02	-17.80	0.79	1086.51	1851.09	2571.813	7110
4735	-8.70	-18.01	0.70	1088.10	1853.55	2571.817	7110
4740	-9.01	-18.02	0.65	1088.81	1853.88	2571.824	7110
4745	-8.85	-17.99	0.57	1089.12	1853.71	2571.827	7110
4750	-9.34	-17.82	0.62	1088.56	1853.80	2571.834	7110
4755	-9.09	-17.95	0.63	1089.31	1855.02	2571.838	7110
4760	-8.88	-18.20	0.82	1088.39	1853.20	2571.843	7110
4765	-9.14	-17.97	0.74	1088.40	1853.28	2571.847	7110
4770	-8.75	-18.09	0.70	1089.00	1854.29	2571.855	7110
4775	-8.62	-17.98	0.78	1088.71	1853.72	2571.857	7110
4780	-8.71	-18.37	0.87	1088.92	1853.79	2571.863	7110
4785	-9.03	-17.74	0.69	1086.80	1851.52	2571.868	7110
4790	-8.88	-17.62	0.56	1087.93	1852.89	2571.873	7110
4795	-8.97	-18.05	0.67	1088.97	1854.62	2571.877	7110
4800	-9.02	-17.93	0.61	1089.11	1854.54	2571.883	7110
4805	-9.00	-17.88	0.60	1088.46	1853.23	2571.888	7110
4810	-8.95	-17.79	0.74	1086.64	1851.66	2571.893	7110
4815	-9.08	-18.07	0.88	1087.18	1852.68	2571.898	7110
4820	-8.62	-17.98	0.80	1087.02	1852.02	2571.903	7110
4825	-9.21	-17.61	0.58	1087.75	1852.88	2571.908	7110
4830	-9.03	-18.01	0.54	1090.00	1855.90	2571.913	7110
4835	-8.39	-18.13	0.58	1090.53	1856.29	2571.917	7110
4840	-8.61	-17.71	0.52	1089.56	1854.68	2571.923	7110
4845	-9.12	-18.55	0.79	1090.10	1855.02	2571.928	7110
4850	-9.33	-18.04	0.68	1088.51	1853.73	2571.932	7110
4855	-8.83	-17.88	0.65	1088.16	1853.83	2571.938	7110
4860	-8.80	-17.88	0.52	1090.06	1856.11	2571.943	7110
4865	-9.17	-18.34	0.65	1090.67	1856.05	2571.948	7110
4870	-8.56	-18.09	0.58	1089.56	1855.15	2571.953	7110
4875	-8.94	-17.78	0.55	1089.12	1854.72	2571.958	7110
4880	-8.57	-18.60	0.91	1088.73	1854.15	2571.963	7110
4885	-9.45	-17.71	0.70	1087.62	1852.65	2571.968	7110
4890	-8.72	-17.88	0.46	1089.61	1855.64	2571.973	7110
4895	-8.70	-18.26	0.65	1088.98	1854.42	2571.978	7110
4900	-8.79	-17.96	0.72	1087.50	1852.45	2571.982	7110
4905	-9.47	-17.55	0.63	1087.46	1852.22	2571.990	7110
4910	-9.14	-17.99	0.71	1088.12	1853.55	2571.992	7110
4915	-8.48	-18.01	0.73	1087.86	1852.61	2571.998	7110
4920	-8.99	-17.76	0.63	1088.12	1853.44	2572.002	7110
4925	-9.01	-17.99	0.67	1088.37	1853.57	2572.008	7110
4930	-8.93	-18.31	0.87	1088.17	1852.86	2572.013	7110
4935	-9.19	-17.91	0.73	1087.51	1852.66	2572.019	7110
4940	-8.71	-18.17	0.87	1086.66	1851.34	2572.022	7110
4945	-9.12	-18.08	0.77	1087.23	1851.68	2572.030	7110
4950	-8.97	-18.08	0.66	1088.13	1853.22	2572.033	7110
4955	-8.87	-18.39	0.89	1087.17	1852.54	2572.038	7110
4960	-9.04	-18.01	0.87	1086.41	1851.01	2572.042	7110
4965	-8.93	-17.91	0.74	1087.33	1852.13	2572.048	7110
4970	-8.81	-18.07	0.79	1087.54	1852.84	2572.053	7110
4975	-9.30	-18.16	0.79	1087.04	1852.34	2572.058	7110
4980	-8.97	-17.77	0.66	1087.25	1852.69	2572.063	7110
4985	-8.84	-17.96	0.67	1088.15	1853.58	2572.068	7110
4990	-8.57	-18.32	0.77	1087.92	1853.20	2572.073	7110
4995	-8.81	-17.62	0.55	1088.20	1853.53	2572.078	7110
5000	-8.99	-18.24	0.67	1089.94	1855.88	2572.083	7110
5005	-9.01	-18.56	0.93	1088.38	1853.58	2572.088	7110
5010	-8.91	-18.32	0.92	1086.15	1851.01	2572.093	7110
5015	-8.94	-17.86	0.82	1085.54	1850.08	2572.098	7110
5020	-8.96	-17.88	0.81	1086.35	1851.27	2572.103	7110
5025	-8.90	-17.93	0.77	1087.21	1852.19	2572.107	7110
5030	-8.92	-18.09	0.81	1086.79	1851.81	2572.112	7110
5035	-9.42	-18.00	0.91	1085.85	1850.40	2572.117	7110
5040	-8.81	-18.34	0.81	1087.36	1852.71	2572.124	7110
5045	-8.94	-18.04	0.82	1086.60	1851.94	2572.127	7110
5050	-9.10	-18.16	0.83	1086.86	1851.72	2572.133	7110
5055	-8.80	-17.94	0.71	1086.84	1851.64	2572.137	7110
5060	-8.74	-17.89	0.64	1087.19	1852.48	2572.143	7110
5065	-8.74	-18.09	0.80	1086.88	1852.21	2572.147	7110
5070	-9.27	-17.73	0.76	1086.57	1851.60	2572.153	7110
5075	-8.98	-18.22	0.84	1087.70	1853.44	2572.158	7110
5080	-8.89	-17.28	0.55	1086.74	1851.57	2572.164	7110
5085	-9.07	-18.09	0.79	1088.23	1853.27	2572.167	7110
5090	-8.96	-18.59	0.87	1088.81	1854.11	2572.174	7110
5095	-8.96	-18.11	0.76	1086.72	1851.78	2572.178	7110
5100	-8.71	-17.79	0.62	1087.58	1853.10	2572.183	7110
5105	-9.02	-17.85	0.66	1088.08	1853.23	2572.188	7110
5110	-8.93	-17.46	0.46	1089.51	1854.50	2572.194	7110
5115	-8.83	-18.52	0.81	1089.69	1855.06	2572.198	7110
5120	-8.92	-18.24	0.81	1087.68	1852.85	2572.203	7110
5125	-9.17	-17.85	0.78	1087.45	1852.49	2572.208	7110
5130	-9.15	-17.77	0.70	1088.14	1853.41	2572.213	7110
5135	-9.10	-18.26	0.87	1088.12	1852.97	2572.218	7110
5140	-8.95	-17.97	0.74	1087.17	1852.14	2572.223	7110
5145	-8.66	-18.12	0.87	1086.03	1850.95	2572.229	7110
5150	-9.02	-17.81	0.82	1086.47	1851.51	2572.233	7110
5155	-9.00	-17.94	0.75	1087.78	1852.60	2572.238	7110
5160	-8.94	-18.26	0.89	1087.54	1852.70	2572.243	7110
5165	-9.05	-17.75	0.65	1087.64	1852.88	2572.248	7110
5170	-8.51	-18.44	0.92	1087.55	1852.76	2572.253	7110
5175	-8.77	-18.03	0.93	1085.60	1849.94	2572.259	7110
5180	-8.75	-17.54	0.61	1085.42	1849.84	2572.263	7110
5185	-9.07	-17.69	0.63	1086.99	1852.13	2572.268	7110
5190	-8.78	-17.86	0.61	1087.98	1853.38	2572.272	7110
5195	-8.93	-18.24	0.69	1088.87	1854.22	2572.278	7110
5200	-8.78	-18.32	0.81	1087.21	1852.31	2572.282	7110
5205	-8.84	-17.92	0.67	1086.42	1851.52	2572.289	7110
5210	-8.91	-18.20	0.91	1086.16	1851.44	2572.293	7110
5215	-8.71	-18.47	0.98	1086.77	1851.80	2572.298	7110
5220	-8.68	-17.95	0.90	1084.75	1848.97	2572.302	7110
5225	-9.08	-17.96	0.89	1085.96	1850.77	2572.308	7110
5230	-9.14	-17.83	0.80	1086.54	1852.28	2572.312	7110
5235	-8.47	-18.33	0.99	1085.30	1849.95	2572.318	7110
5240	-8.98	-17.95	1.03	1083.04	1847.05	2572.323	7110
5245	-8.99	-17.83	0.79	1085.01	1849.41	2572.330	7110
5250	-9.13	-17.69	0.70	1085.92	1851.11	2572.333	7110
5255	-9.11	-17.85	0.79	1087.48	1852.26	2572.338	7110
5260	-9.08	-17.93	0.65	1088.87	1854.22	2572.343	7110
5265	-8.84	-18.26	0.76	1087.95	1852.84	2572.348	7110
5270	-8.95	-17.96	0.82	1086.47	1851.31	2572.353	7110
5275	-8.80	-17.90	0.86	1085.92	1851.05	2572.360	7110
5280	-8.52	-17.97	0.72	1087.24	1852.30	2572.363	7110
5285	-9.10	-17.57	0.60	1087.31	1852.02	2572.368	7110
5290	-8.92	-18.45	0.94	1087.57	1852.18	2572.373	7110
5295	-9.21	-17.54	0.70	1086.62	1851.36	2572.378	7110
5300	-9.16	-18.22	0.79	1087.60	1853.20	2572.383	7110
5305	-9.05	-18.09	0.87	1086.28	1851.08	2572.388	7110
5310	-8.91	-17.93	0.86	1086.18	1850.77	2572.393	7110
5315	-8.87	-18.44	1.00	1087.20	1852.41	2572.397	7110
5320	-9.10	-17.63	0.75	1087.14	1852.17	2572.403	7110
5325	-8.76	-18.42	0.95	1087.68	1852.88	2572.408	7110
5330	-8.94	-17.99	0.88	1086.00	1850.50	2572.413	7110
5335	-8.70	-18.46	1.03	1085.43	1849.90	2572.418	7110
5340	-9.41	-17.78	0.95	1083.16	1847.15	2572.424	7110
5345	-9.02	-17.66	0.74	1084.46	1848.78	2572.427	7110
5350	-8.98	-17.93	0.84	1085.61	1850.48	2572.433	7110
5355	-8.98	-17.72	0.70	1085.70	1850.61	2572.438	7110
5360	-8.84	-18.36	0.89	1086.36	1851.57	2572.443	7110
5365	-9.01	-18.06	0.85	1085.83	1850.40	2572.448	7110
5370	-8.93	-17.60	0.69	1086.18	1851.36	2572.454	7110
5375	-9.33	-17.83	0.83	1087.58	1852.91	2572.457	7110
5380	-8.74	-18.27	0.73	1089.36	1854.99	2572.463	7110
5385	-9.05	-18.18	0.75	1087.90	1852.91	2572.467	7110
5390	-8.82	-18.11	0.81	1086.38	1851.44	2572.473	7110
5395	-8.87	-17.71	0.67	1086.49	1851.80	2572.478	7110
5400	-9.17	-17.96	0.65	1089.23	1854.73	2572.483	7110
5405	-9.07	-17.93	0.55	1089.33	1854.72	2572.487	7110
5410	-8.74	-18.28	0.88	1085.94	1850.44	2572.495	7110
5415	-8.82	-18.30	1.06	1085.38	1849.98	2572.498	7110
5420	-8.87	-17.66	0.80	1084.67	1848.85	2572.503	7110
5425	-8.72	-18.13	0.92	1085.77	1850.33	2572.508	7110
5430	-8.95	-17.69	0.69	1086.69	1851.50	2572.513	7110
5435	-9.32	-18.11	0.76	1088.21	1853.80	2572.518	7110
5440	-8.31	-18.83	1.24	1084.81	1849.09	2572.524	7110
5445	-9.27	-17.56	0.78	1085.64	1849.60	2572.528	7110
5450	-8.65	-18.18	0.79	1087.79	1852.83	2572.533	7110
5455	-9.27	-17.80	0.65	1088.37	1853.82	2572.538	7110
5460	-8.89	-18.09	0.77	1089.03	1854.39	2572.543	7110
5465	-8.84	-17.86	0.64	1088.90	1854.22	2572.548	7110
5470	-9.08	-17.92	0.72	1088.22	1853.50	2572.553	7110
5475	-8.98	-18.09	0.80	1088.04	1853.17	2572.558	7110
5480	-9.03	-18.04	0.84	1087.50	1852.71	2572.563	7110
5485	-9.11	-17.65	0.60	1089.09	1854.55	2572.568	7110
5490	-8.50	-18.31	0.65	1090.11	1855.66	2572.573	7110
5495	-8.57	-18.31	0.77	1088.63	1853.91	2572.578	7110
5500	-8.98	-17.87	0.66	1088.02	1853.07	2572.582	7110
5505	-9.01	-18.08	0.78	1088.02	1853.32	2572.589	7110
5510	-8.96	-17.84	0.70	1087.65	1853.02	2572.592	7110
5515	-9.09	-18.31	0.92	1086.70	1851.30	2572.598	7110
5520	-8.88	-17.51	0.66	1085.80	1850.36	2572.603	7110
5525	-9.01	-17.80	0.62	1089.37	1854.96	2572.608	7110
5530	-8.96	-18.22	0.66	1089.84	1855.68	2572.613	7110
5535	-8.57	-18.61	0.89	1087.85	1852.92	2572.618	7110
5540	-8.90	-17.90	0.76	1085.75	1850.55	2572.623	7110
5545	-9.21	-17.82	0.62	1087.68	1852.32	2572.630	7110
5550	-9.14	-17.75	0.55	1087.79	1853.20	2572.632	7110
5555	-9.09	-18.57	0.86	1089.17	1854.38	2572.638	7110
5560	-9.36	-18.08	0.79	1087.71	1852.73	2572.643	7110
5565	-8.53	-18.45	0.96	1086.98	1851.46	2572.648	7110
5570	-8.61	-17.84	0.81	1085.68	1850.28	2572.653	7110
5575	-8.07	-18.71	1.05	1085.78	1850.41	2572.660	7110
5580	-8.54	-17.90	0.82	1085.02	1849.70	2572.663	7110
5585	-9.37	-17.88	0.89	1085.58	1850.07	2572.668	7110
5590	-8.70	-18.32	0.98	1085.57	1850.15	2572.673	7110
5595	-9.19	-17.91	0.90	1084.80	1848.84	2572.678	7110
5600	-9.09	-18.05	0.91	1084.98	1849.84	2572.683	7110
5605	-8.96	-17.83	0.93	1084.93	1849.74	2572.688	7110
5610	-9.06	-17.98	0.75	1087.48	1852.78	2572.693	7110
5615	-9.19	-18.01	0.75	1086.90	1852.26	2572.698	7110
5620	-8.81	-17.94	0.76	1086.66	1852.07	2572.703	7110
5625	-9.03	-18.01	0.85	1087.53	1852.75	2572.708	7110
5630	-8.91	-18.02	0.74	1088.11	1853.42	2572.713	7110
5635	-8.85	-17.80	0.57	1087.88	1853.35	2572.718	7110
5640	-9.22	-17.47	0.37	1089.39	1854.76	2572.724	7110
5645	-8.69	-18.29	0.56	1090.22	1856.02	2572.728	7110
5650	-8.63	-18.15	0.75	1087.96	1852.97	2572.733	7110
5655	-8.51	-18.28	0.87	1087.50	1852.67	2572.737	7110
5660	-9.28	-17.74	0.70	1087.24	1852.43	2572.743	7110
5665	-9.02	-18.47	0.87	1088.16	1853.19	2572.748	7110
5670	-8.70	-18.40	1.00	1086.37	1851.56	2572.754	7110
5675	-9.07	-17.78	0.69	1086.85	1852.07	2572.758	7110
5680	-9.23	-17.72	0.69	1086.72	1851.78	2572.763	7110
5685	-9.13	-18.26	0.77	1088.46	1853.72	2572.767	7110
5690	-8.71	-18.33	0.87	1087.08	1851.99	2572.772	7110
5695	-8.82	-18.18	0.86	1086.49	1850.92	2572.778	7110
5700	-9.11	-17.85	0.67	1086.01	1850.57	2572.783	7110
5705	-8.50	-18.12	0.69	1086.59	1851.91	2572.787	7110
5710	-8.64	-18.10	0.92	1084.92	1849.65	2572.793	7110
5715	-8.85	-17.84	0.97	1084.36	1848.47	2572.798	7110
5720	-8.86	-17.58	0.72	1085.66	1850.66	2572.803	7110
5725	-9.04	-17.79	0.64	1087.89	1853.09	2572.808	7110
5730	-9.09	-17.97	0.64	1088.61	1853.84	2572.814	7110
5735	-8.55	-18.06	0.63	1089.06	1854.29	2572.818	7110
5740	-9.72	-17.90	0.78	1088.09	1853.90	2572.825	7110
5745	-8.98	-17.98	0.62	1088.74	1854.34	2572.828	7110
5750	-9.07	-18.38	0.85	1088.89	1853.38	2572.833	7110
5755	-8.95	-18.04	0.72	1087.76	1852.77	2572.838	7110
5760	-8.92	-17.83	0.67	1087.99	1852.98	2572.843	7110
5765	-8.76	-18.03	0.76	1088.21	1853.80	2572.848	7110
5770	-9.23	-17.66	0.79	1087.46	1852.51	2572.853	7110
5775	-9.18	-17.80	0.75	1088.58	1853.54	2572.858	7110
5780	-9.07	-17.93	0.62	1089.85	1855.36	2572.863	7110
5785	-8.70	-18.60	0.90	1089.15	1854.54	2572.868	7110
5790	-8.88	-17.72	0.72	1087.64	1852.73	2572.873	7110
5795	-8.86	-18.57	1.04	1087.39	1852.46	2572.877	7110
5800	-9.10	-17.80	0.81	1086.60	1851.16	2572.883	7110
5805	-9.07	-18.18	0.89	1086.55	1851.66	2572.888	7110
5810	-8.57	-17.98	0.88	1086.47	1851.36	2572.892	7110
5815	-8.81	-18.10	0.82	1088.23	1853.73	2572.897	7110
5820	-8.67	-18.05	0.80	1087.58	1852.43	2572.903	7110
5825	-9.09	-17.78	0.56	1088.53	1853.61	2572.908	7110
5830	-8.97	-17.77	0.55	1089.15	1854.65	2572.912	7110
5835	-8.55	-18.16	0.75	1089.78	1855.26	2572.917	7110
5840	-8.75	-18.15	0.84	1088.34	1853.43	2572.922	7110
5845	-8.95	-18.45	0.81	1089.23	1854.81	2572.929	7110
5850	-9.14	-17.89	0.60	1088.74	1854.26	2572.932	7110
5855	-8.98	-18.67	1.10	1087.51	1852.83	2572.938	7110
5860	-9.25	-17.39	0.74	1086.72	1851.48	2572.943	7110
5865	-9.05	-17.76	0.70	1088.19	1853.50	2572.948	7110
5870	-8.56	-18.08	0.69	1089.27	1854.52	2572.952	7110
5875	-9.22	-17.12	0.33	1090.38	1855.93	2572.960	7110
5880	-8.61	-18.15	0.60	1091.33	1857.24	2572.963	7110
5885	-8.96	-18.24	0.76	1089.12	1854.22	2572.968	7110
5890	-8.82	-17.91	0.69	1088.06	1853.30	2572.973	7110
5895	-8.59	-17.91	0.63	1088.25	1853.62	2572.978	7110
5900	-8.77	-18.07	0.66	1088.55	1854.04	2572.983	7110
5905	-9.10	-17.89	0.63	1088.10	1853.70	2572.989	7110
5910	-9.04	-17.92	0.66	1088.44	1853.59	2572.993	7110
5915	-9.31	-17.57	0.61	1087.54	1852.91	2572.998	7110
5920	-9.01	-18.05	0.68	1089.02	1854.56	2573.002	7110
5925	-8.95	-18.19	0.83	1089.09	1854.85	2573.008	7110
5930	-9.03	-17.93	0.76	1088.53	1853.15	2573.013	7110
5935	-8.82	-18.20	0.74	1089.25	1854.66	2573.018	7110
5940	-8.84	-17.98	0.62	1090.34	1855.60	2573.023	7110
5945	-8.92	-18.01	0.66	1089.49	1854.98	2573.028	7110
5950	-8.91	-18.18	0.67	1090.21	1855.94	2573.033	7110
5955	-8.78	-18.63	0.93	1089.44	1853.97	2573.038	7110
5960	-8.88	-17.63	0.65	1086.98	1851.58	2573.043	7110
5965	-8.65	-18.13	0.73	1087.63	1852.84	2573.047	7110
5970	-8.76	-18.11	0.74	1087.68	1853.16	2573.053	7110
5975	-9.03	-17.70	0.54	1088.10	1853.71	2573.057	7110
5980	-8.62	-17.83	0.70	1087.57	1852.73	2573.064	7110
5985	-8.72	-17.73	0.62	1087.78	1853.01	2573.067	7110
5990	-8.89	-18.02	0.61	1088.99	1854.39	2573.073	7110
5995	-9.20	-17.94	0.52	1089.77	1855.40	2573.077	7110
6000	-8.74	-18.23	0.70	1089.19	1854.58	2573.083	7110
6005	-8.67	-17.98	0.69	1088.33	1853.51	2573.088	7110
6010	-9.04	-17.95	0.64	1088.60	1854.33	2573.094	7110
6015	-9.06	-18.34	0.80	1089.19	1854.80	2573.098	7110
6020	-8.60	-17.64	0.66	1087.52	1852.48	2573.104	7110
6025	-8.44	-18.05	0.80	1087.80	1853.16	2573.107	7110
6030	-9.20	-18.03	0.76	1088.35	1853.85	2573.114	7110
6035	-9.37	-18.01	0.70	1089.26	1854.82	2573.118	7110
6040	-9.24	-17.75	0.80	1088.16	1852.97	2573.125	7110
6045	-9.10	-18.08	0.88	1087.44	1852.40	2573.127	7110
6050	-8.60	-18.50	0.83	1087.71	1852.84	2573.133	7110
6055	-8.83	-18.15	0.82	1086.17	1851.40	2573.138	7110
6060	-8.82	-17.70	0.71	1085.55	1850.58	2573.144	7110
6065	-8.86	-18.47	0.99	1086.83	1852.10	2573.147	7110
6070	-9.13	-17.87	0.96	1085.27	1849.32	2573.154	7110
6075	-9.16	-18.55	1.25	1083.12	1847.66	2573.158	7110
6080	-8.91	-17.60	0.93	1082.66	1847.03	2573.163	7110
6085	-9.06	-17.57	0.79	1085.04	1849.78	2573.167	7110
6090	-8.65	-18.20	0.80	1086.99	1852.66	2573.173	7110
6095	-8.96	-17.93	0.83	1085.81	1850.58	2573.178	7110
6100	-8.60	-17.96	0.78	1085.95	1851.21	2573.182	7110
6105	-9.16	-17.59	0.75	1086.15	1850.99	2573.189	7110
6110	-8.37	-18.16	0.81	1086.86	1852.15	2573.193	7110
6115	-9.21	-17.83	0.72	1086.58	1851.68	2573.198	7110
6120	-8.89	-17.73	0.66	1086.58	1851.88	2573.202	7110
6125	-9.13	-18.12	0.68	1088.81	1854.67	2573.208	7110
6130	-8.65	-17.90	0.59	1089.00	1854.43	2573.213	7110
6135	-8.87	-18.50	0.83	1088.61	1854.49	2573.218	7110
6140	-8.92	-18.20	0.74	1087.55	1852.91	2573.223	7110
6145	-8.59	-18.31	0.92	1086.35	1850.79	2573.229	7110
6150	-9.21	-17.28	0.49	1086.50	1851.03	2573.232	7110
6155	-9.03	-17.86	0.55	1088.89	1854.67	2573.238	7110
6160	-8.70	-18.38	0.83	1088.28	1853.80	2573.242	7110
6165	-9.25	-17.88	0.72	1087.75	1852.82	2573.248	7110
6170	-9.07	-17.85	0.67	1088.15	1853.74	2573.252	7110
6175	-8.55	-18.11	0.84	1087.58	1852.63	2573.260	7110
6180	-9.09	-17.95	0.76	1087.27	1852.48	2573.263	7110
6185	-8.97	-18.27	1.03	1087.22	1852.32	2573.269	7110
6190	-8.86	-17.71	0.82	1086.70	1851.26	2573.272	7110
6195	-8.80	-18.23	0.71	1088.20	1853.39	2573.279	7110
6200	-8.73	-17.82	0.58	1087.89	1853.27	2573.283	7110
6205	-8.58	-18.73	0.91	1088.90	1854.40	2573.290	7110
6210	-9.21	-18.27	0.79	1088.79	1854.63	2573.292	7110
6215	-8.91	-18.59	0.91	1088.89	1854.21	2573.299	7110
6220	-9.29	-17.98	0.71	1087.80	1852.73	2573.303	7110
6225	-9.01	-17.89	0.77	1087.03	1852.10	2573.308	7110
6230	-8.94	-17.89	0.74	1087.82	1853.09	2573.313	7110
6235	-8.90	-18.33	0.86	1088.41	1854.04	2573.318	7110
6240	-8.63	-17.84	0.71	1086.95	1851.67	2573.323	7110
6245	-9.30	-17.99	0.80	1087.36	1853.00	2573.328	7110
6250	-9.34	-17.87	0.78	1087.13	1852.22	2573.333	7110
6255	-8.79	-18.08	0.69	1088.59	1853.93	2573.338	7110
6260	-8.69	-17.86	0.51	1089.05	1854.55	2573.343	7110
6265	-9.09	-18.46	0.87	1087.75	1852.68	2573.348	7110
6270	-8.62	-18.15	0.88	1086.14	1851.03	2573.353	7110
6275	-8.73	-17.90	1.06	1084.10	1848.18	2573.357	7110
6280	-8.62	-18.31	0.82	1087.51	1853.11	2573.364	7110
6285	-8.96	-18.42	0.97	1086.80	1852.03	2573.367	7110
6290	-8.54	-18.23	0.98	1085.27	1849.66	2573.373	7110
6295	-8.47	-18.01	1.06	1083.97	1848.30	2573.377	7110
6300	-8.86	-18.07	1.02	1084.48	1848.77	2573.383	7110
6305	-9.24	-18.15	1.13	1083.42	1847.38	2573.387	7110
6310	-9.10	-17.61	0.91	1082.86	1847.09	2573.395	7110
6315	-8.93	-17.83	0.90	1083.62	1848.25	2573.397	7110
6320	-8.80	-17.88	0.86	1084.99	1850.02	2573.403	7110
6325	-8.78	-18.11	1.01	1085.35	1850.06	2573.408	7110
6330	-8.68	-18.10	1.04	1084.74	1848.74	2573.413	7110
6335	-9.51	-17.84	1.10	1084.34	1848.71	2573.417	7110
6340	-9.60	-18.37	1.17	1083.44	1848.58	2573.425	7110
6345	-8.61	-17.80	0.86	1083.90	1848.35	2573.428	7110
6350	-10.11	-17.75	0.75	1085.38	1851.07	2573.435	7110
6355	-8.97	-18.51	1.01	1085.26	1850.53	2573.438	7110
6360	-8.56	-18.30	1.15	1082.59	1846.81	2573.443	7110
6365	-8.96	-17.79	1.00	1081.48	1845.35	2573.448	7110
6370	-8.95	-18.10	1.15	1082.03	1846.74	2573.454	7110
6375	-8.92	-17.98	1.12	1081.93	1846.17	2573.458	7110
6380	-8.84	-17.66	0.88	1083.00	1847.54	2573.463	7110
6385	-9.02	-17.93	0.98	1083.77	1848.09	2573.468	7110
6390	-8.91	-18.15	1.14	1083.17	1847.53	2573.473	7110
6395	-8.55	-17.95	1.00	1083.51	1848.11	2573.478	7110
6400	-9.38	-17.86	1.09	1083.35	1846.94	2573.483	7110
6405	-8.76	-17.96	1.00	1083.05	1847.11	2573.488	7110
6410	-8.66	-18.30	1.13	1083.08	1847.30	2573.493	7110
6415	-9.19	-18.02	1.27	1081.75	1845.55	2573.499	7110
6420	-9.13	-17.58	1.03	1082.44	1846.72	2573.503	7110
6425	-8.97	-18.09	1.07	1084.40	1849.07	2573.508	7110
6430	-8.89	-18.05	1.07	1084.08	1848.38	2573.513	7110
6435	-8.77	-18.00	0.91	1085.85	1850.68	2573.518	7110
6440	-9.04	-18.05	1.01	1085.30	1850.44	2573.522	7110
6445	-8.62	-17.98	0.82	1085.94	1851.44	2573.529	7110
6450	-8.99	-18.25	0.98	1085.44	1850.65	2573.532	7110
6455	-8.65	-18.45	1.13	1083.76	1848.25	2573.538	7110
6460	-8.98	-17.72	1.02	1082.22	1846.06	2573.542	7110
6465	-9.15	-17.52	0.82	1083.99	1848.66	2573.548	7110
6470	-8.90	-18.09	0.88	1085.57	1850.42	2573.552	7110
6475	-8.53	-18.04	0.99	1085.76	1850.54	2573.560	7110
6480	-8.71	-17.76	0.89	1086.06	1851.15	2573.562	7110
6485	-9.25	-18.25	0.97	1087.12	1852.45	2573.568	7110
6490	-9.04	-18.52	1.06	1086.09	1851.02	2573.573	7110
6495	-9.15	-17.79	0.95	1084.39	1849.02	2573.578	7110
6500	-8.74	-18.10	1.05	1084.74	1849.53	2573.583	7110
6505	-8.55	-18.46	1.14	1084.83	1849.63	2573.590	7110
6510	-8.46	-17.94	0.79	1084.89	1849.95	2573.593	7110
6515	-8.77	-18.06	0.87	1084.86	1849.31	2573.599	7110
6520	-8.77	-17.97	0.90	1084.40	1849.13	2573.603	7110
6525	-9.15	-17.87	0.93	1084.71	1849.55	2573.608	7110
6530	-8.93	-17.98	0.90	1085.64	1850.57	2573.613	7110
6535	-9.30	-17.97	0.98	1085.52	1850.47	2573.618	7110
6540	-8.89	-18.34	1.08	1085.43	1850.19	2573.623	7110
6545	-9.18	-17.74	0.87	1085.19	1849.82	2573.628	7110
6550	-8.80	-18.30	0.93	1085.59	1850.84	2573.633	7110
6555	-8.64	-17.84	0.75	1084.43	1849.36	2573.638	7110
6560	-8.97	-17.82	0.80	1083.92	1849.24	2573.643	7110
6565	-9.31	-17.79	0.82	1085.64	1850.56	2573.647	7110
6570	-8.80	-17.81	0.79	1086.47	1851.89	2573.653	7110
6575	-8.95	-17.99	0.78	1087.10	1852.21	2573.658	7110
6580	-9.11	-17.74	0.77	1086.51	1851.74	2573.664	7110
6585	-8.95	-18.14	0.85	1086.74	1851.77	2573.667	7110
6590	-9.20	-18.18	0.99	1085.78	1850.82	2573.673	7110
6595	-9.17	-17.99	0.96	1084.77	1849.49	2573.677	7110
6600	-8.95	-18.17	0.88	1085.30	1850.30	2573.683	7110
6605	-8.68	-17.77	0.72	1085.26	1849.76	2573.688	7110
6610	-9.15	-18.46	1.02	1084.54	1849.66	2573.694	7110
6615	-8.87	-17.85	0.90	1082.33	1847.22	2573.697	7110
6620	-8.89	-17.98	0.96	1084.20	1848.92	2573.703	7110
6625	-8.75	-17.81	0.93	1084.42	1849.36	2573.708	7110
6630	-9.00	-18.10	0.99	1085.11	1849.51	2573.713	7110
6635	-8.77	-18.05	0.90	1084.83	1849.47	2573.717	7110
6640	-8.99	-18.09	1.07	1083.00	1847.05	2573.725	7110
6645	-8.87	-17.62	0.91	1082.95	1847.26	2573.728	7110
6650	-9.00	-17.78	0.93	1084.34	1849.05	2573.733	7110
6655	-8.81	-18.07	0.92	1084.83	1849.81	2573.737	7110
6660	-9.26	-18.00	0.86	1084.74	1849.11	2573.744	7110
6665	-8.75	-18.01	0.82	1085.17	1849.74	2573.748	7110
6670	-9.12	-18.25	1.04	1085.65	1849.79	2573.755	7110
6675	-8.88	-17.76	0.88	1084.90	1849.15	2573.758	7110
6680	-8.70	-18.17	0.91	1085.53	1850.40	2573.763	7110
6685	-8.93	-17.80	0.90	1084.64	1848.95	2573.768	7110
6690	-8.80	-17.97	0.96	1084.66	1849.68	2573.774	7110
6695	-9.02	-18.06	1.02	1084.46	1848.91	2573.778	7110
6700	-9.47	-17.95	0.96	1083.92	1848.43	2573.783	7110
6705	-9.20	-18.01	0.81	1085.21	1850.14	2573.788	7110
6710	-8.88	-17.77	0.68	1085.34	1850.45	2573.793	7110
6715	-8.90	-17.96	0.75	1086.44	1852.30	2573.798	7110
6720	-8.27	-18.28	0.82	1086.10	1851.42	2573.803	7110
6725	-8.82	-18.24	1.05	1084.56	1849.10	2573.808	7110
6730	-9.12	-17.91	1.07	1083.33	1847.59	2573.813	7110
6735	-9.07	-17.73	1.01	1083.57	1847.98	2573.818	7110
6740	-9.09	-17.95	1.04	1085.15	1850.29	2573.822	7110
6745	-8.84	-17.83	0.91	1085.20	1849.34	2573.829	7110
6750	-9.03	-17.76	0.82	1086.06	1850.72	2573.832	7110
6755	-8.93	-17.94	0.80	1085.37	1850.45	2573.838	7110
6760	-9.08	-17.79	0.74	1085.46	1850.54	2573.842	7110
6765	-8.65	-18.14	0.89	1085.40	1850.20	2573.848	7110
6770	-8.98	-17.79	0.86	1084.57	1849.35	2573.853	7110
6775	-9.00	-18.34	1.15	1085.64	1850.89	2573.860	7110
6780	-8.92	-18.06	0.99	1084.68	1849.34	2573.862	7110
6785	-8.91	-18.08	1.00	1084.76	1849.39	2573.868	7110
6790	-8.91	-17.56	0.82	1085.26	1849.81	2573.873	7110
6795	-8.69	-17.92	0.83	1086.90	1852.04	2573.878	7110
6800	-9.07	-18.18	0.94	1086.39	1851.37	2573.882	7110
6805	-9.15	-18.67	1.28	1083.88	1848.07	2573.890	7110
6810	-8.82	-17.99	1.09	1082.73	1846.93	2573.893	7110
6815	-9.01	-17.84	0.89	1084.70	1849.74	2573.898	7110
6820	-8.86	-17.87	0.90	1084.86	1849.69	2573.903	7110
6825	-9.09	-17.99	0.91	1085.43	1850.11	2573.908	7110
6830	-9.15	-17.82	0.98	1085.53	1850.32	2573.913	7110
6835	-7.65	-18.68	1.05	1087.88	1853.39	2573.920	7110
6840	-8.57	-17.86	0.86	1086.71	1851.78	2573.923	7110
6845	-9.03	-18.37	1.05	1086.87	1851.82	2573.928	7110
6850	-8.93	-18.00	1.01	1085.31	1849.87	2573.933	7110
6855	-9.53	-17.84	1.05	1085.33	1849.97	2573.939	7110
6860	-8.91	-18.06	0.93	1086.04	1851.27	2573.943	7110
6865	-8.88	-17.94	0.85	1085.84	1850.58	2573.948	7110
6870	-8.84	-17.60	0.75	1085.46	1849.78	2573.952	7110
6875	-8.58	-18.17	0.93	1086.84	1852.19	2573.958	7110
6880	-8.54	-17.87	0.92	1085.66	1849.83	2573.964	7110
6885	-8.82	-18.05	1.08	1085.55	1849.86	2573.968	7110
6890	-9.09	-18.15	1.07	1086.66	1851.56	2573.973	7110
6895	-8.93	-17.90	1.04	1085.62	1849.81	2573.978	7110
6900	-9.21	-17.88	1.18	1084.57	1848.56	2573.982	7110
6905	-8.92	-17.72	0.81	1086.24	1851.20	2573.988	7110
6910	-8.93	-17.76	0.83	1085.57	1850.16	2573.994	7110
6915	-8.57	-18.34	1.07	1085.72	1850.78	2573.998	7110
6920	-8.88	-17.88	0.95	1085.20	1849.68	2574.002	7110
6925	-9.13	-17.86	0.95	1085.61	1850.54	2574.007	7110
6930	-9.06	-17.64	0.79	1085.59	1850.68	2574.013	7110
6935	-9.01	-17.95	0.87	1086.55	1851.99	2574.018	7110
6940	-8.76	-17.96	0.97	1086.56	1851.60	2574.024	7110
6945	-8.81	-18.21	1.05	1086.59	1851.37	2574.027	7110
6950	-8.99	-18.30	1.14	1085.62	1849.73	2574.033	7110
6955	-8.75	-17.90	1.05	1083.68	1847.65	2574.038	7110
6960	-9.20	-17.73	0.82	1085.93	1850.65	2574.043	7110
6965	-8.93	-18.42	1.03	1086.22	1851.60	2574.048	7110
6970	-8.80	-17.99	0.90	1085.55	1850.30	2574.055	7110
6975	-8.64	-17.94	0.84	1085.59	1850.69	2574.058	7110
6980	-9.23	-18.08	1.01	1086.25	1851.24	2574.064	7110
6985	-8.96	-18.09	1.07	1085.29	1849.55	2574.068	7110
6990	-9.35	-17.17	0.53	1087.47	1853.08	2574.073	7110
6995	-8.95	-18.49	0.94	1088.52	1854.39	2574.078	7110
7000	-8.48	-18.18	0.94	1087.03	1851.61	2574.083	7110
7005	-8.34	-18.01	0.80	1086.75	1851.62	2574.088	7110
7010	-8.80	-17.89	0.63	1087.92	1853.43	2574.093	7110
7015	-8.98	-18.55	0.99	1086.98	1852.49	2574.098	7110
7020	-9.19	-17.92	0.94	1085.48	1849.69	2574.103	7110
7025	-8.80	-18.02	0.90	1086.03	1851.11	2574.108	7110
7030	-9.02	-17.98	0.88	1085.54	1850.58	2574.114	7110
7035	-8.89	-17.84	0.85	1085.78	1850.93	2574.118	7110
7040	-8.92	-17.71	0.80	1086.31	1851.27	2574.123	7110
7045	-9.11	-18.11	0.94	1087.45	1852.78	2574.127	7110
7050	-9.02	-17.96	0.83	1086.79	1851.90	2574.132	7110
7055	-9.13	-18.14	0.82	1087.02	1852.57	2574.138	7110
7060	-8.73	-17.77	0.78	1085.89	1850.48	2574.143	7110
7065	-9.03	-17.92	0.90	1086.17	1851.09	2574.147	7110
7070	-8.67	-17.73	0.66	1086.60	1851.85	2574.153	7110
7075	-8.61	-18.10	0.75	1087.70	1853.11	2574.159	7110
7080	-9.19	-18.11	0.88	1087.53	1852.81	2574.162	7110
7085	-8.92	-18.21	1.07	1086.55	1851.67	2574.168	7110
7090	-9.13	-18.24	1.17	1085.71	1850.13	2574.173	7110
7095	-9.21	-17.65	0.91	1084.94	1849.30	2574.178	7110
7100	-8.67	-18.16	0.90	1085.87	1851.02	2574.182	7110
7105	-9.30	-18.48	1.16	1086.53	1851.63	2574.190	7110
7110	-9.04	-17.58	0.85	1085.95	1850.88	2574.193	7110
7115	-8.98	-17.67	0.73	1087.15	1852.65	2574.198	7110
7120	-8.85	-17.87	0.63	1088.51	1854.04	2574.203	7110
7125	-8.86	-18.34	0.92	1087.87	1852.98	2574.208	7110
7130	-8.75	-17.75	0.71	1087.63	1852.99	2574.213	7110
7135	-8.42	-17.17	0.58	1086.91	1852.57	2574.220	7110
7140	-9.10	-17.72	0.74	1087.96	1853.26	2574.223	7110
7145	-8.92	-18.10	0.82	1089.38	1854.44	2574.228	7110
7150	-8.92	-17.87	0.74	1088.74	1854.04	2574.233	7110
7155	-9.08	-18.12	0.89	1088.31	1853.01	2574.238	7110
7160	-8.73	-17.96	0.84	1087.49	1852.42	2574.243	7110
7165	-9.02	-18.02	0.78	1088.53	1854.02	2574.248	7110
7170	-8.86	-18.13	0.77	1088.82	1854.13	2574.252	7110
7175	-9.13	-17.81	0.59	1088.74	1854.19	2574.258	7110
7180	-8.55	-18.31	0.78	1088.63	1854.12	2574.263	7110
7185	-9.03	-17.48	0.62	1088.23	1853.51	2574.268	7110
7190	-9.19	-17.91	0.63	1089.67	1855.44	2574.272	7110
7195	-8.83	-18.29	0.68	1089.90	1856.25	2574.278	7110
7200	-9.09	-17.99	0.63	1089.15	1854.58	2574.283	7110
7205	-8.96	-18.46	0.88	1089.59	1855.08	2574.287	7110
7210	-8.69	-18.14	0.81	1087.86	1853.50	2574.294	7110
7215	-8.87	-18.13	0.73	1087.45	1852.57	2574.297	7110
7220	-8.96	-17.95	0.66	1086.23	1851.91	2574.303	7110
7225	-8.94	-18.04	0.76	1086.81	1852.65	2574.307	7110
7230	-8.61	-17.78	0.79	1086.88	1852.04	2574.313	7110
7235	-9.09	-18.21	0.88	1088.00	1853.64	2574.317	7110
7240	-9.30	-17.58	0.62	1087.04	1851.86	2574.324	7110
7245	-9.08	-18.42	0.87	1086.87	1851.84	2574.327	7110
7250	-8.92	-17.97	0.88	1085.89	1851.25	2574.333	7110
7255	-8.72	-18.06	0.92	1086.07	1851.21	2574.338	7110
7260	-8.91	-18.00	0.81	1086.34	1851.57	2574.343	7110
7265	-8.87	-18.22	0.83	1086.55	1852.07	2574.348	7110
7270	-8.88	-19.01	1.18	1085.81	1850.93	2574.355	7110
7275	-8.87	-18.13	0.92	1085.35	1850.53	2574.357	7110
7280	-9.16	-17.79	0.81	1085.19	1850.13	2574.363	7110
7285	-9.20	-17.83	0.81	1085.06	1849.69	2574.368	7110
7290	-8.58	-17.90	0.81	1086.16	1851.04	2574.373	7110
7295	-9.01	-17.85	0.75	1086.41	1851.28	2574.377	7110
7300	-8.87	-18.11	0.84	1085.95	1851.06	2574.384	7110
7305	-9.01	-17.84	0.74	1086.31	1851.58	2574.388	7110
7310	-8.90	-17.88	0.65	1087.91	1853.37	2574.394	7110
7315	-8.69	-18.13	0.80	1087.53	1852.77	2574.398	7110
7320	-8.70	-18.31	0.94	1087.08	1852.07	2574.403	7110
7325	-9.39	-17.70	0.78	1085.84	1850.60	2574.408	7110
7330	-8.74	-18.05	0.79	1086.63	1851.91	2574.413	7110
7335	-8.72	-18.01	0.78	1087.08	1852.78	2574.418	7110
7340	-8.77	-17.64	0.72	1087.21	1852.25	2574.423	7110
7345	-9.30	-18.11	0.77	1088.92	1854.56	2574.428	7110
7350	-8.72	-18.50	0.89	1089.17	1854.10	2574.433	7110
7355	-8.70	-17.75	0.66	1088.05	1853.15	2574.438	7110
7360	-9.08	-18.39	0.87	1088.27	1853.41	2574.442	7110
7365	-8.47	-18.02	0.64	1086.96	1852.50	2574.448	7110
7370	-8.75	-17.77	0.62	1086.20	1851.39	2574.452	7110
7375	-8.50	-17.43	0.63	1086.88	1852.04	2574.459	7110
7380	-9.02	-17.43	0.50	1088.98	1854.54	2574.463	7110
7385	-8.74	-18.27	0.63	1091.52	1857.26	2574.468	7110
7390	-8.93	-18.32	0.76	1090.64	1855.97	2574.472	7110
7395	-9.00	-17.72	0.63	1089.15	1854.84	2574.479	7110
7400	-8.62	-17.98	0.73	1088.93	1854.71	2574.483	7110
7405	-9.05	-18.34	0.76	1090.92	1856.39	2574.490	7110
7410	-8.74	-18.22	0.81	1089.62	1854.63	2574.492	7110
7415	-8.75	-17.93	0.78	1088.85	1854.11	2574.498	7110
7420	-8.73	-18.11	0.77	1089.40	1854.24	2574.502	7110
7425	-9.05	-18.44	0.96	1088.73	1853.53	2574.509	7110
7430	-8.86	-17.94	0.83	1087.76	1852.69	2574.513	7110
7435	-10.39	-17.63	0.84	1088.37	1853.28	2574.520	7110
7440	-9.11	-18.12	0.92	1088.06	1852.91	2574.522	7110
7445	-9.15	-18.30	0.94	1087.52	1852.77	2574.529	7110
7450	-9.14	-18.22	0.97	1086.66	1852.09	2574.533	7110
7455	-8.49	-17.97	0.95	1085.92	1850.57	2574.538	7110
7460	-9.03	-17.76	0.82	1085.92	1850.88	2574.542	7110
7465	-8.99	-17.92	0.69	1087.55	1852.98	2574.548	7110
7470	-8.83	-18.08	0.68	1088.08	1853.47	2574.553	7110
7475	-9.03	-18.04	0.83	1087.95	1853.24	2574.558	7110
7480	-8.94	-18.14	0.80	1088.90	1854.38	2574.563	7110
7485	-8.90	-18.48	0.90	1088.01	1852.82	2574.568	7110
7490	-8.64	-18.05	0.85	1086.75	1851.54	2574.573	7110
7495	-8.64	-17.74	0.81	1086.26	1851.32	2574.578	7110
7500	-8.90	-17.84	0.87	1087.03	1852.14	2574.583	7110
7505	-8.80	-18.08	0.80	1087.83	1853.13	2574.588	7110
7510	-8.83	-18.25	0.81	1087.85	1853.23	2574.593	7110
7515	-8.61	-18.03	0.73	1086.53	1851.59	2574.597	7110
7520	-8.98	-18.25	0.90	1085.55	1850.64	2574.603	7110
7525	-9.07	-17.53	0.68	1085.34	1850.18	2574.607	7110
7530	-8.96	-18.11	0.82	1086.66	1852.11	2574.613	7110
7535	-8.82	-17.50	0.53	1086.59	1852.18	2574.618	7110
7540	-8.97	-17.90	0.65	1090.09	1856.20	2574.624	7110
7545	-8.93	-18.44	0.86	1090.06	1855.37	2574.627	7110
7550	-9.10	-18.05	0.94	1087.11	1851.68	2574.633	7110
7555	-8.89	-17.71	0.77	1086.71	1852.08	2574.638	7110
7560	-9.16	-17.65	0.77	1086.57	1851.58	2574.643	7110
7565	-8.65	-17.94	0.71	1088.42	1853.89	2574.647	7110
7570	-8.77	-18.60	0.99	1087.60	1852.56	2574.655	7110
7575	-9.12	-17.92	0.80	1087.33	1852.57	2574.658	7110
7580	-8.74	-18.08	0.79	1087.94	1853.23	2574.664	7110
7585	-8.83	-17.87	0.76	1087.33	1852.30	2574.667	7110
7590	-8.91	-18.24	0.89	1087.11	1852.26	2574.674	7110
7595	-8.88	-17.96	0.77	1087.47	1852.75	2574.678	7110
7600	-8.69	-18.04	0.96	1085.83	1850.23	2574.683	7110
7605	-8.85	-17.96	0.93	1085.79	1850.39	2574.688	7110
7610	-8.37	-18.29	0.87	1086.34	1851.82	2574.695	7110
7615	-8.61	-18.39	0.98	1085.61	1850.77	2574.698	7110
7620	-8.91	-17.66	0.86	1084.37	1848.51	2574.704	7110
7625	-9.03	-17.90	0.93	1085.55	1850.20	2574.708	7110
7630	-8.58	-18.13	0.91	1085.67	1850.76	2574.713	7110
7635	-9.01	-17.73	0.75	1085.51	1850.79	2574.718	7110
7640	-8.86	-17.71	0.64	1086.98	1852.90	2574.723	7110
7645	-8.89	-17.91	0.78	1087.85	1852.92	2574.728	7110
7650	-8.94	-17.88	0.63	1089.71	1855.69	2574.733	7110
7655	-8.95	-18.38	0.74	1090.47	1856.06	2574.738	7110
7660	-8.83	-18.14	0.73	1087.92	1853.35	2574.743	7110
7665	-8.67	-18.07	0.77	1087.27	1852.06	2574.748	7110
7670	-8.74	-17.87	0.77	1086.97	1852.18	2574.752	7110
7675	-8.79	-18.32	0.84	1087.56	1852.86	2574.758	7110
7680	-8.82	-17.98	0.71	1086.37	1851.88	2574.763	7110
7685	-8.81	-18.23	0.96	1085.18	1850.28	2574.768	7110
7690	-8.91	-17.87	0.94	1084.66	1849.08	2574.773	7110
7695	-9.43	-17.48	0.73	1085.82	1851.08	2574.778	7110
7700	-9.26	-17.66	0.59	1087.93	1853.65	2574.782	7110
7705	-8.72	-18.65	0.80	1090.57	1857.16	2574.789	7110
7710	-8.63	-18.43	0.88	1088.35	1854.03	2574.792	7110
7715	-9.05	-17.99	0.91	1085.49	1850.01	2574.799	7110
7720	-8.87	-17.88	0.83	1086.03	1851.11	2574.803	7110
7725	-8.88	-17.86	0.89	1085.54	1850.25	2574.808	7110
7730	-9.24	-17.67	0.78	1086.29	1851.49	2574.812	7110
7735	-8.36	-18.14	0.70	1087.70	1853.32	2574.820	7110
7740	-8.76	-18.42	0.99	1086.25	1851.39	2574.823	7110
7745	-8.78	-18.01	1.08	1084.40	1848.65	2574.829	7110
7750	-8.99	-17.79	1.01	1085.02	1849.29	2574.833	7110
7755	-9.04	-17.88	0.96	1085.45	1849.83	2574.838	7110
7760	-8.78	-18.09	0.88	1086.06	1851.23	2574.843	7110
7765	-9.48	-17.50	0.71	1085.68	1850.46	2574.849	7110
7770	-8.87	-17.99	0.81	1086.87	1852.61	2574.853	7110
7775	-8.85	-17.58	0.61	1088.41	1854.21	2574.860	7110
7780	-9.06	-17.92	0.66	1089.33	1854.64	2574.863	7110
7785	-9.26	-18.36	0.86	1089.02	1854.44	2574.868	7110
7790	-9.06	-18.22	0.85	1088.12	1853.71	2574.873	7110
7795	-8.99	-18.14	0.88	1086.99	1852.00	2574.877	7110
7800	-8.95	-18.00	0.85	1086.37	1850.93	2574.883	7110
7805	-8.54	-18.20	0.82	1086.43	1851.98	2574.888	7110
7810	-9.02	-17.91	0.89	1085.86	1850.75	2574.894	7110
7815	-8.82	-18.04	0.84	1086.22	1851.19	2574.897	7110
7820	-9.01	-17.89	0.55	1088.43	1854.17	2574.904	7110
7825	-8.86	-18.14	0.58	1088.91	1855.24	2574.907	7110
7830	-9.02	-18.10	0.65	1088.68	1854.22	2574.913	7110
7835	-8.42	-18.19	0.70	1087.86	1853.33	2574.917	7110
7840	-8.79	-18.32	0.91	1087.26	1852.66	2574.924	7110
7845	-9.08	-17.99	0.84	1087.37	1852.66	2574.927	7110
7850	-9.06	-18.08	0.93	1086.67	1851.56	2574.933	7110
7855	-9.08	-18.10	0.95	1086.38	1851.67	2574.937	7110
7860	-9.09	-17.78	0.81	1086.46	1851.65	2574.943	7110
7865	-8.83	-18.21	0.91	1086.31	1851.20	2574.948	7110
7870	-9.40	-17.73	0.84	1086.43	1851.93	2574.955	7110
7875	-8.75	-18.50	1.09	1086.43	1851.86	2574.958	7110
7880	-9.19	-17.48	0.78	1084.78	1848.95	2574.963	7110
7885	-8.73	-18.34	0.85	1086.44	1851.78	2574.968	7110
7890	-9.04	-18.25	1.05	1085.02	1849.84	2574.973	7110
7895	-8.74	-17.74	0.92	1085.69	1850.25	2574.978	7110
7900	-9.11	-18.17	1.04	1085.87	1851.04	2574.983	7110
7905	-9.20	-18.13	0.94	1085.59	1850.23	2574.988	7110
7910	-8.00	-19.21	1.33	1084.35	1849.07	2574.995	7110
7915	-9.17	-17.81	0.92	1083.95	1848.79	2574.998	7110
7920	-8.81	-18.12	0.93	1085.68	1850.50	2575.003	7110
7925	-8.63	-17.86	0.81	1085.17	1850.14	2575.008	7110
7930	-8.54	-18.29	0.97	1086.04	1851.10	2575.013	7110
7935	-9.08	-18.01	1.13	1084.32	1848.39	2575.018	7110
7940	-9.18	-17.83	0.83	1085.91	1851.54	2575.025	7110
7945	-8.74	-17.98	0.80	1087.21	1852.37	2575.028	7110
7950	-9.05	-18.10	0.90	1087.36	1852.69	2575.033	7110
7955	-8.77	-18.22	0.99	1087.01	1851.97	2575.038	7110
7960	-8.88	-17.51	0.76	1087.04	1851.88	2575.043	7110
7965	-8.91	-17.84	0.80	1088.38	1853.80	2575.048	7110
7970	-8.65	-18.26	0.94	1088.24	1853.13	2575.053	7110
7975	-9.09	-17.86	0.86	1086.84	1851.61	2575.058	7110
7980	-9.15	-17.59	0.66	1088.18	1854.00	2575.062	7110
7985	-8.96	-18.46	0.83	1090.35	1855.76	2575.068	7110
7990	-8.83	-18.09	0.87	1088.36	1853.21	2575.073	7110
7995	-9.11	-18.21	0.97	1088.50	1853.19	2575.077	7110
8000	-8.83	-18.30	0.96	1087.45	1852.29	2575.082	7110
8005	-9.08	-18.77	0.95	1087.82	1853.75	2575.089	7110
8010	-9.32	-17.57	0.55	1087.38	1852.95	2575.092	7110
8015	-8.77	-18.04	0.79	1087.96	1853.36	2575.098	7110
8020	-8.95	-17.98	0.70	1089.37	1854.67	2575.103	7110
8025	-9.05	-18.58	0.92	1089.24	1854.65	2575.108	7110
8030	-8.85	-18.13	0.84	1086.72	1851.58	2575.112	7110
8035	-8.37	-17.81	0.74	1085.87	1851.07	2575.119	7110
8040	-9.05	-17.68	0.78	1086.41	1851.75	2575.123	7110
8045	-9.09	-18.48	0.95	1088.46	1853.46	2575.128	7110
8050	-9.11	-18.17	0.95	1086.95	1851.78	2575.133	7110
8055	-8.68	-17.97	0.93	1085.72	1850.77	2575.138	7110
8060	-8.72	-17.84	0.87	1085.91	1851.20	2575.143	7110
8065	-8.92	-17.82	0.76	1087.51	1852.60	2575.148	7110
8070	-8.99	-18.23	0.92	1087.48	1852.41	2575.153	7110
8075	-8.95	-18.99	1.43	1085.83	1850.97	2575.160	7110
8080	-8.93	-17.72	1.01	1084.30	1848.53	2575.163	7110
8085	-8.84	-17.72	0.86	1085.67	1850.69	2575.168	7110
8090	-9.25	-17.93	0.84	1087.25	1852.33	2575.173	7110
8095	-8.32	-18.24	0.90	1087.41	1852.75	2575.178	7110
8100	-9.39	-18.05	0.97	1086.88	1852.02	2575.183	7110
8105	-8.83	-17.70	0.78	1086.55	1851.66	2575.188	7110
8110	-9.21	-18.01	0.83	1088.60	1853.89	2575.194	7110
8115	-8.41	-18.36	0.90	1087.49	1853.08	2575.198	7110
8120	-8.67	-18.20	0.90	1087.14	1852.38	2575.203	7110
8125	-8.63	-17.89	0.88	1085.26	1849.73	2575.208	7110
8130	-9.17	-17.71	0.74	1086.74	1852.45	2575.213	7110
8135	-8.70	-17.83	0.68	1088.32	1853.59	2575.217	7110
8140	-9.29	-17.90	0.81	1088.51	1853.97	2575.224	7110
8145	-9.52	-17.75	0.59	1090.51	1856.08	2575.228	7110
8150	-8.83	-18.57	0.75	1090.41	1856.50	2575.233	7110
8155	-8.85	-17.97	0.75	1087.86	1853.12	2575.237	7110
8160	-8.80	-17.80	0.78	1087.62	1852.75	2575.243	7110
8165	-8.73	-17.72	0.62	1089.59	1854.97	2575.248	7110
8170	-8.84	-18.37	0.84	1089.72	1855.15	2575.254	7110
8175	-8.78	-17.93	0.65	1088.81	1854.28	2575.258	7110
8180	-8.84	-18.10	0.75	1088.67	1853.95	2575.263	7110
8185	-8.83	-17.62	0.64	1088.42	1853.80	2575.268	7110
8190	-9.14	-17.94	0.76	1089.81	1855.47	2575.273	7110
8195	-9.30	-18.17	0.83	1089.80	1855.52	2575.277	7110
8200	-8.91	-17.78	0.73	1089.15	1854.44	2575.283	7110
8205	-8.42	-18.18	0.82	1089.13	1854.48	2575.288	7110
8210	-8.64	-18.07	0.87	1089.34	1854.41	2575.295	7110
8215	-8.90	-17.78	0.68	1089.75	1855.12	2575.298	7110
8220	-8.84	-18.05	0.79	1090.08	1855.41	2575.303	7110
8225	-9.23	-17.98	0.68	1090.95	1856.31	2575.308	7110
8230	-8.84	-18.35	0.82	1090.61	1856.17	2575.313	7110
8235	-8.95	-18.31	0.88	1089.55	1854.62	2575.318	7110
8240	-9.21	-17.99	0.89	1088.02	1852.96	2575.325	7110
8245	-9.09	-17.95	0.83	1088.62	1853.84	2575.328	7110
8250	-9.01	-17.93	0.87	1088.44	1853.27	2575.333	7110
8255	-8.97	-18.26	1.02	1088.12	1853.06	2575.338	7110
8260	-8.95	-18.17	0.96	1087.81	1853.12	2575.343	7110
8265	-8.55	-18.00	0.89	1087.54	1852.63	2575.348	7110
8270	-8.95	-17.85	0.84	1087.82	1853.45	2575.353	7110
8275	-9.04	-17.73	0.69	1089.05	1854.35	2575.358	7110
8280	-8.58	-18.39	0.91	1088.91	1853.75	2575.363	7110
8285	-8.94	-17.94	0.82	1088.34	1853.35	2575.368	7110
8290	-8.84	-17.95	0.82	1088.63	1853.58	2575.373	7110
8295	-9.02	-18.27	0.94	1088.25	1853.40	2575.377	7110
8300	-9.50	-17.70	0.85	1087.03	1852.24	2575.383	7110
8305	-8.58	-18.07	0.82	1088.49	1854.36	2575.389	7110
8310	-8.74	-17.94	0.82	1088.55	1853.75	2575.392	7110
8315	-8.98	-17.82	0.59	1089.86	1855.61	2575.397	7110
8320	-8.62	-18.19	0.70	1089.19	1854.54	2575.402	7110
8325	-8.95	-17.77	0.79	1086.87	1851.58	2575.408	7110
8330	-8.74	-18.32	0.95	1087.68	1852.70	2575.412	7110
8335	-9.31	-17.38	0.75	1087.53	1852.48	2575.419	7110
8340	-9.05	-17.59	0.67	1089.18	1854.26	2575.423	7110
8345	-8.28	-18.56	0.90	1089.87	1855.20	2575.428	7110
8350	-8.98	-17.76	0.82	1087.74	1852.61	2575.433	7110
8355	-8.92	-17.77	0.72	1088.44	1854.12	2575.439	7110
8360	-8.83	-18.39	1.02	1088.65	1853.39	2575.443	7110
8365	-8.73	-17.88	0.95	1087.26	1851.87	2575.448	7110
8370	-9.08	-17.79	0.83	1088.03	1853.00	2575.453	7110
8375	-9.54	-17.79	0.68	1090.54	1856.15	2575.460	7110
8380	-8.97	-18.12	0.79	1089.94	1855.48	2575.465	7110
8385	-8.85	-18.10	0.81	1089.12	1854.18	2575.469	7110
8390	-8.92	-18.10	0.89	1088.24	1853.40	2575.473	7110
8395	-8.82	-17.98	0.90	1088.03	1853.26	2575.478	7110
8400	-9.11	-17.99	0.93	1087.73	1852.92	2575.483	7110
8405	-8.98	-17.70	0.77	1088.25	1853.64	2575.488	7110
8410	-9.06	-17.66	0.56	1090.76	1857.03	2575.493	7110
8415	-8.95	-18.45	0.91	1090.88	1856.93	2575.498	7110
8420	-8.82	-18.10	0.77	1089.95	1855.14	2575.502	7110
8425	-8.74	-18.11	0.84	1088.94	1854.37	2575.508	7110
8430	-8.97	-17.90	0.77	1089.40	1854.78	2575.513	7110
8435	-9.16	-18.10	0.92	1089.64	1855.09	2575.518	7110
8440	-9.12	-17.98	0.75	1089.70	1855.07	2575.523	7110
8445	-8.72	-17.85	0.66	1089.45	1855.12	2575.527	7110
8450	-8.88	-17.88	0.64	1090.83	1856.67	2575.533	7110
8455	-8.45	-18.29	0.88	1090.63	1855.68	2575.537	7110
8460	-9.02	-18.31	0.94	1090.52	1855.79	2575.542	7110
8465	-8.90	-18.30	0.89	1089.13	1854.14	2575.548	7110
8470	-8.87	-18.11	0.96	1087.17	1852.15	2575.554	7110
8475	-8.88	-18.04	0.95	1087.22	1852.53	2575.557	7110
8480	-9.09	-17.84	0.77	1089.22	1854.62	2575.563	7110
8485	-8.92	-17.86	0.67	1090.00	1855.45	2575.568	7110
8490	-9.20	-18.24	0.81	1089.86	1855.82	2575.573	7110
8495	-9.06	-18.29	0.91	1089.90	1855.35	2575.577	7110
8500	-8.71	-17.42	0.67	1088.57	1853.55	2575.583	7110
8505	-8.55	-18.20	0.82	1090.07	1855.62	2575.588	7110
8510	-8.76	-17.57	0.67	1088.40	1853.52	2575.595	7110
8515	-8.64	-18.45	1.02	1088.62	1853.86	2575.598	7110
8520	-8.80	-17.36	0.64	1087.52	1852.06	2575.603	7110
8525	-8.80	-18.19	0.74	1090.03	1855.92	2575.608	7110
8530	-8.75	-18.09	0.77	1088.53	1853.97	2575.613	7110
8535	-9.02	-17.93	0.79	1088.39	1853.64	2575.618	7110
8540	-9.08	-18.10	1.02	1087.44	1852.35	2575.625	7110
8545	-8.79	-18.13	1.06	1086.36	1851.49	2575.628	7110
8550	-9.29	-17.46	0.73	1087.12	1852.32	2575.633	7110
8555	-8.99	-18.20	0.90	1088.34	1853.81	2575.638	7110
8560	-9.14	-17.68	0.72	1088.30	1853.86	2575.643	7110
8565	-8.92	-18.11	0.74	1089.99	1856.00	2575.647	7110
8570	-8.84	-17.99	0.62	1090.85	1856.99	2575.653	7110
8575	-8.79	-18.15	0.71	1091.37	1857.09	2575.658	7110
8580	-8.85	-18.44	0.96	1090.14	1855.59	2575.663	7110
8585	-9.13	-17.83	0.79	1088.69	1853.70	2575.668	7110
8590	-8.93	-17.89	0.71	1089.13	1854.57	2575.673	7110
8595	-8.79	-18.07	0.92	1087.65	1852.66	2575.678	7110
8600	-8.94	-17.85	0.87	1087.91	1852.76	2575.682	7110
8605	-9.52	-17.26	0.64	1088.38	1854.15	2575.689	7110
8610	-9.29	-18.28	0.84	1089.76	1855.69	2575.692	7110
8615	-8.62	-18.03	0.80	1088.49	1853.45	2575.698	7110
8620	-8.67	-17.83	0.79	1087.91	1853.01	2575.703	7110
8625	-9.27	-17.51	0.73	1088.53	1853.58	2575.708	7110
8630	-8.89	-17.95	0.72	1090.15	1855.92	2575.712	7110
8635	-9.12	-18.38	1.02	1089.17	1854.19	2575.718	7110
8640	-8.62	-17.84	0.75	1088.65	1853.54	2575.722	7110
8645	-8.96	-17.95	0.85	1088.68	1854.30	2575.729	7110
8650	-9.46	-17.91	0.86	1089.11	1854.62	2575.732	7110
8655	-8.85	-18.03	0.74	1090.41	1856.05	2575.738	7110
8660	-8.88	-18.11	0.88	1089.32	1854.47	2575.743	7110
8665	-9.06	-17.93	0.90	1088.72	1853.70	2575.749	7110
8670	-8.98	-18.19	0.92	1089.33	1854.63	2575.753	7110
8675	-9.32	-18.19	0.99	1088.57	1854.00	2575.760	7110
8680	-8.91	-18.19	0.97	1087.84	1852.53	2575.763	7110
8685	-9.11	-17.45	0.76	1087.23	1852.30	2575.769	7110
8690	-8.66	-18.20	0.93	1088.17	1853.99	2575.773	7110
8695	-9.14	-18.02	0.98	1087.34	1852.41	2575.779	7110
8700	-9.05	-17.93	0.88	1088.56	1853.60	2575.783	7110
8705	-8.65	-18.19	0.96	1089.05	1853.17	2575.790	7110
8710	-8.61	-18.21	0.98	1088.79	1853.23	2575.793	7110
8715	-8.59	-18.08	1.03	1086.40	1851.15	2575.798	7110
8720	-8.90	-17.89	0.99	1086.51	1851.67	2575.803	7110
8725	-8.82	-17.83	0.84	1087.77	1853.22	2575.808	7110
8730	-8.84	-18.19	1.03	1087.67	1852.90	2575.813	7110
8735	-8.82	-17.82	0.81	1087.92	1853.08	2575.818	7110
8740	-8.94	-17.62	0.61	1088.78	1853.85	2575.823	7110
8745	-8.73	-18.19	0.89	1089.29	1854.33	2575.828	7110
8750	-8.87	-17.84	0.83	1089.00	1853.98	2575.833	7110
8755	-8.92	-18.06	0.90	1088.61	1853.67	2575.838	7110
8760	-9.39	-18.03	0.92	1088.61	1853.41	2575.843	7110
8765	-8.90	-18.16	0.89	1088.36	1854.06	2575.847	7110
8770	-8.85	-17.81	0.84	1087.83	1852.88	2575.854	7110
8775	-9.08	-18.17	0.98	1088.31	1853.33	2575.857	7110
8780	-9.17	-17.64	0.68	1089.07	1854.26	2575.863	7110
8785	-8.85	-17.84	0.52	1091.08	1857.19	2575.868	7110
8790	-8.61	-18.03	0.64	1090.75	1856.47	2575.873	7110
8795	-9.12	-18.19	0.85	1090.44	1856.25	2575.877	7110
8800	-8.85	-17.82	0.98	1088.40	1852.84	2575.883	7110
8805	-8.65	-17.64	0.72	1089.74	1854.84	2575.888	7110
8810	-8.83	-18.25	0.83	1090.87	1856.85	2575.894	7110
8815	-9.05	-18.57	1.04	1089.38	1854.39	2575.898	7110
8820	-8.31	-17.82	0.80	1088.18	1853.75	2575.903	7110
8825	-8.75	-17.80	0.91	1088.17	1853.02	2575.908	7110
8830	-9.09	-17.51	0.72	1089.03	1854.24	2575.914	7110
8835	-8.82	-18.20	0.84	1090.53	1855.99	2575.918	7110
8840	-9.24	-18.19	0.95	1091.07	1857.03	2575.925	7110
8845	-8.69	-18.22	0.91	1090.23	1855.67	2575.928	7110
8850	-8.63	-17.68	0.80	1089.44	1854.38	2575.934	7110
8855	-8.94	-18.16	0.94	1090.20	1855.35	2575.938	7110
8860	-9.04	-18.06	0.85	1089.98	1854.91	2575.944	7110
8865	-8.68	-17.97	0.84	1088.82	1853.88	2575.948	7110
8870	-8.37	-17.85	0.82	1088.27	1853.55	2575.953	7110
8875	-9.11	-18.01	0.95	1089.46	1854.72	2575.958	7110
8880	-8.79	-17.81	0.77	1089.48	1854.69	2575.963	7110
8885	-8.97	-18.12	0.79	1090.65	1856.24	2575.968	7110
8890	-8.96	-17.98	0.96	1089.39	1854.14	2575.973	7110
8895	-8.77	-17.59	0.78	1089.74	1854.85	2575.978	7110
8900	-8.63	-18.22	0.92	1091.56	1856.92	2575.982	7110
8905	-8.91	-18.45	1.09	1089.38	1854.24	2575.988	7110
8910	-9.02	-17.71	0.90	1087.95	1852.66	2575.993	7110
8915	-8.84	-18.15	0.99	1088.51	1853.49	2575.998	7110
8920	-9.28	-17.41	0.77	1088.39	1853.39	2576.002	7110
8925	-9.34	-17.71	0.67	1090.45	1855.67	2576.008	7110
8930	-8.48	-18.69	0.94	1090.53	1856.02	2576.012	7110
8935	-8.80	-18.35	1.11	1087.55	1852.77	2576.018	7110
8940	-9.29	-17.86	1.14	1085.73	1850.17	2576.022	7110
8945	-8.92	-17.87	0.89	1087.47	1852.83	2576.029	7110
8950	-8.75	-17.68	0.79	1088.75	1853.99	2576.032	7110
8955	-8.88	-18.04	0.95	1089.08	1854.45	2576.038	7110
8960	-8.99	-18.03	0.93	1089.14	1854.23	2576.042	7110
8965	-8.56	-18.21	0.91	1089.56	1854.42	2576.049	7110
8970	-8.55	-18.49	1.22	1087.21	1851.69	2576.053	7110
8975	-8.91	-17.95	1.04	1086.87	1851.56	2576.060	7110
8980	-9.01	-17.84	0.98	1087.12	1852.56	2576.062	7110
8985	-9.09	-18.03	1.09	1086.76	1851.64	2576.069	7110
8990	-8.88	-17.96	1.10	1086.31	1851.12	2576.073	7110
8995	-8.68	-18.12	1.10	1087.56	1852.91	2576.079	7110
9000	-8.87	-17.79	0.94	1088.38	1853.51	2576.083	7110
9005	-8.60	-18.35	0.97	1090.11	1855.33	2576.090	7110
9010	-8.76	-18.41	1.22	1088.36	1852.80	2576.093	7110
9015	-9.06	-17.98	1.18	1087.47	1852.15	2576.099	7110
9020	-9.34	-17.67	0.95	1088.50	1853.33	2576.103	7110
9025	-9.11	-18.12	1.03	1089.43	1854.72	2576.108	7110
9030	-9.38	-17.80	0.83	1089.27	1854.34	2576.113	7110
9035	-8.83	-18.13	0.91	1090.05	1855.59	2576.118	7110
9040	-8.80	-18.17	0.94	1090.18	1855.75	2576.123	7110
9045	-8.81	-18.12	0.90	1090.41	1855.85	2576.128	7110
9050	-9.14	-18.34	1.04	1089.21	1854.18	2576.133	7110
9055	-8.81	-17.88	0.99	1088.20	1853.13	2576.138	7110
9060	-8.78	-17.87	1.13	1087.38	1851.58	2576.144	7110
9065	-9.37	-17.86	1.04	1088.14	1852.79	2576.147	7110
9070	-9.15	-18.14	1.07	1088.40	1853.37	2576.153	7110
9075	-9.24	-17.76	0.85	1088.41	1853.50	2576.157	7110
9080	-9.03	-17.84	0.94	1087.68	1852.40	2576.163	7110
9085	-8.77	-17.91	0.82	1088.92	1854.05	2576.168	7110
9090	-8.87	-17.71	0.77	1089.01	1854.31	2576.173	7110
9095	-9.05	-17.59	0.64	1090.95	1856.42	2576.177	7110
9100	-9.04	-18.40	0.88	1092.56	1858.14	2576.183	7110
9105	-8.54	-17.93	0.73	1091.62	1857.07	2576.187	7110
9110	-8.67	-18.42	0.98	1091.45	1857.02	2576.194	7110
9115	-9.18	-17.70	0.74	1091.36	1856.61	2576.198	7110
9120	-8.99	-17.94	0.73	1091.82	1857.66	2576.203	7110
9125	-8.90	-18.45	1.00	1091.62	1857.40	2576.208	7110
9130	-8.83	-17.98	0.91	1089.58	1854.04	2576.213	7110
9135	-8.51	-18.26	0.94	1089.38	1854.20	2576.218	7110
9140	-9.42	-17.73	0.75	1090.17	1855.26	2576.225	7110
9145	-8.79	-18.24	0.99	1089.34	1854.28	2576.228	7110
9150	-9.00	-17.77	0.98	1088.05	1852.59	2576.233	7110
9155	-9.54	-17.82	0.90	1089.54	1854.72	2576.238	7110
9160	-8.82	-18.03	0.87	1089.85	1854.85	2576.244	7110
9165	-9.11	-17.64	0.64	1090.66	1856.00	2576.248	7110
9170	-8.90	-18.14	0.83	1091.45	1857.07	2576.253	7110
9175	-8.17	-18.67	1.06	1089.40	1855.01	2576.258	7110
9180	-9.23	-17.66	0.90	1088.40	1853.06	2576.263	7110
9185	-8.89	-17.80	0.89	1089.23	1854.17	2576.268	7110
9190	-9.07	-18.09	0.99	1089.83	1855.34	2576.273	7110
9195	-8.98	-18.03	0.93	1089.21	1854.31	2576.278	7110
9200	-8.77	-18.09	0.91	1089.21	1853.87	2576.283	7110
9205	-8.87	-17.83	0.78	1090.03	1855.18	2576.288	7110
9210	-9.00	-17.77	0.77	1090.78	1855.91	2576.293	7110
9215	-8.88	-18.35	0.91	1091.46	1857.10	2576.298	7110
9220	-9.33	-18.05	0.82	1091.41	1856.90	2576.303	7110
9225	-8.90	-18.24	0.82	1090.36	1855.45	2576.308	7110
9230	-8.79	-18.29	0.99	1088.71	1853.59	2576.312	7110
9235	-8.93	-18.02	0.92	1089.47	1854.66	2576.318	7110
9240	-8.87	-18.01	0.88	1089.76	1854.67	2576.323	7110
9245	-9.03	-18.06	0.87	1090.00	1854.90	2576.329	7110
9250	-8.81	-17.86	0.77	1090.25	1855.15	2576.333	7110
9255	-8.79	-18.07	0.90	1088.99	1853.97	2576.338	7110
9260	-9.16	-17.65	0.78	1089.54	1854.45	2576.342	7110
9265	-8.80	-17.86	0.79	1091.43	1856.77	2576.348	7110
9270	-8.96	-17.87	0.78	1092.69	1858.13	2576.353	7110
9275	-8.73	-18.43	0.87	1093.41	1858.74	2576.359	7110
9280	-8.54	-18.25	0.77	1092.72	1858.08	2576.363	7110
9285	-9.07	-17.80	0.85	1090.09	1855.34	2576.368	7110
9290	-9.02	-18.30	1.04	1090.53	1855.59	2576.373	7110
9295	-9.26	-18.03	1.00	1089.62	1854.46	2576.378	7110
9300	-9.17	-17.96	0.78	1090.36	1855.81	2576.383	7110
9305	-8.95	-19.17	1.28	1090.52	1855.89	2576.390	7110
9310	-8.76	-18.41	1.06	1090.16	1855.11	2576.393	7110
9315	-8.83	-17.96	0.98	1088.49	1853.35	2576.398	7110
9320	-8.82	-18.01	0.99	1087.91	1852.84	2576.403	7110
9325	-8.70	-17.88	0.92	1087.53	1852.57	2576.408	7110
9330	-9.13	-17.89	1.01	1088.24	1853.42	2576.413	7110
9335	-8.85	-17.91	1.02	1089.06	1853.80	2576.418	7110
9340	-8.91	-18.19	1.02	1089.62	1854.78	2576.424	7110
9345	-8.30	-18.19	1.02	1087.42	1852.08	2576.428	7110
9350	-9.03	-17.57	0.88	1086.70	1851.76	2576.433	7110
9355	-9.11	-18.25	1.13	1088.13	1853.48	2576.438	7110
9360	-9.27	-17.90	1.01	1088.20	1853.32	2576.443	7110
9365	-8.84	-18.17	0.81	1089.38	1854.59	2576.448	7110
9370	-8.65	-18.08	0.85	1088.55	1854.18	2576.453	7110
9375	-8.75	-17.96	0.90	1088.31	1853.30	2576.458	7110
9380	-8.81	-17.94	0.87	1088.19	1853.31	2576.463	7110
9385	-9.46	-18.11	0.95	1088.16	1853.30	2576.467	7110
9390	-9.01	-17.56	0.70	1088.79	1854.57	2576.473	7110
9395	-8.66	-18.43	1.05	1089.22	1854.80	2576.478	7110
9400	-8.82	-18.09	0.94	1088.84	1854.23	2576.483	7110
9405	-9.10	-18.12	1.00	1088.45	1853.66	2576.488	7110
9410	-8.96	-17.83	0.98	1088.65	1853.47	2576.494	7110
9415	-8.72	-17.95	1.05	1088.34	1853.28	2576.497	7110
9420	-8.93	-17.41	0.65	1091.07	1856.33	2576.503	7110
9425	-8.93	-18.38	0.90	1092.10	1857.65	2576.508	7110
9430	-8.45	-18.35	1.02	1089.63	1854.11	2576.514	7110
9435	-8.84	-18.00	1.04	1087.92	1852.70	2576.517	7110
9440	-8.89	-17.79	0.94	1088.28	1853.21	2576.525	7110
9445	-8.68	-18.06	1.01	1088.38	1853.25	2576.527	7110
9450	-9.01	-18.00	0.95	1088.62	1853.57	2576.533	7110
9455	-8.78	-17.67	0.89	1088.25	1853.06	2576.538	7110
9460	-9.15	-17.58	0.68	1090.44	1855.67	2576.543	7110
9465	-9.06	-18.35	0.95	1091.09	1856.66	2576.548	7110
9470	-8.34	-18.08	0.92	1091.59	1857.08	2576.555	7110
9475	-8.86	-18.18	0.85	1091.07	1856.85	2576.558	7110
9480	-9.08	-18.30	1.06	1089.44	1854.77	2576.563	7110
9485	-8.95	-18.06	0.98	1088.92	1853.65	2576.568	7110
9490	-9.06	-17.75	0.82	1088.94	1854.27	2576.573	7110
9495	-8.74	-17.95	0.95	1089.58	1854.37	2576.578	7110
9500	-9.21	-18.59	1.28	1090.35	1855.09	2576.583	7110
9505	-9.17	-17.85	0.99	1089.32	1854.13	2576.588	7110
9510	-8.35	-17.94	0.90	1089.09	1854.36	2576.593	7110
9515	-9.08	-18.13	1.13	1088.51	1852.87	2576.598	7110
9520	-9.13	-17.79	1.03	1087.79	1852.22	2576.603	7110
9525	-8.82	-18.29	1.10	1088.41	1853.48	2576.608	7110
9530	-8.76	-18.26	1.14	1087.60	1851.90	2576.613	7110
9535	-8.84	-17.90	0.99	1088.39	1853.43	2576.618	7110
9540	-9.01	-18.46	1.24	1087.93	1852.85	2576.623	7110
9545	-8.97	-18.02	1.05	1086.81	1851.19	2576.629	7110
9550	-9.12	-18.15	1.12	1086.24	1851.34	2576.633	7110
9555	-8.63	-18.12	1.19	1085.16	1849.37	2576.638	7110
9560	-8.99	-17.56	1.07	1084.44	1848.77	2576.642	7110
9565	-8.94	-17.78	1.04	1086.91	1851.63	2576.648	7110
9570	-8.96	-17.84	1.00	1088.10	1852.41	2576.652	7110
9575	-8.55	-18.30	0.89	1090.14	1855.41	2576.659	7110
9580	-9.10	-18.28	1.08	1089.64	1855.09	2576.663	7110
9585	-8.85	-17.79	0.89	1088.61	1853.34	2576.668	7110
9590	-9.24	-18.02	0.97	1089.10	1854.34	2576.673	7110
9595	-8.62	-18.15	0.95	1088.86	1853.98	2576.678	7110
9600	-8.78	-18.15	1.09	1087.73	1852.59	2576.683	7110
9605	-8.66	-17.97	1.01	1086.81	1851.98	2576.688	7110
9610	-9.12	-17.75	0.94	1087.39	1852.44	2576.693	7110
9615	-9.29	-17.47	0.72	1087.51	1853.84	2576.700	7110
9620	-8.91	-18.01	0.92	1088.42	1853.73	2576.702	7110
9625	-8.32	-18.22	0.96	1089.30	1854.37	2576.708	7110
9630	-9.28	-18.01	1.02	1088.40	1853.19	2576.713	7110
9635	-8.82	-18.18	1.10	1087.50	1852.45	2576.719	7110
9640	-9.20	-18.20	1.12	1087.35	1852.45	2576.723	7110
9645	-9.37	-17.69	1.01	1087.31	1851.77	2576.728	7110
9650	-9.02	-17.88	0.90	1089.16	1854.40	2576.733	7110
9655	-8.97	-18.14	0.97	1089.89	1855.60	2576.738	7110
9660	-8.77	-18.17	0.95	1089.64	1854.91	2576.743	7110
9665	-8.82	-17.79	0.80	1089.48	1854.55	2576.748	7110
9670	-8.34	-18.27	1.01	1088.62	1853.98	2576.753	7110
9675	-8.86	-18.05	1.07	1087.75	1852.17	2576.758	7110
9680	-8.86	-17.54	0.78	1088.10	1853.24	2576.763	7110
9685	-8.98	-17.82	0.68	1091.44	1857.35	2576.768	7110
9690	-8.67	-18.64	1.05	1090.18	1855.46	2576.773	7110
9695	-9.45	-17.70	0.82	1087.91	1852.66	2576.777	7110
9700	-8.79	-17.57	0.77	1088.55	1853.83	2576.783	7110
9705	-8.67	-18.18	0.98	1090.31	1855.86	2576.787	7110
9710	-9.01	-17.30	0.58	1090.05	1855.21	2576.794	7110
9715	-8.75	-18.81	1.10	1090.30	1855.63	2576.797	7110
9720	-9.09	-18.16	1.16	1086.64	1851.20	2576.803	7110
9725	-8.91	-17.52	0.97	1085.95	1850.55	2576.807	7110
9730	-9.11	-17.74	1.01	1087.51	1852.47	2576.813	7110
9735	-8.86	-17.62	0.85	1088.60	1854.34	2576.819	7110
9740	-9.08	-18.24	1.15	1088.10	1852.89	2576.823	7110
9745	-8.60	-18.19	1.22	1087.09	1851.70	2576.827	7110
9750	-9.12	-17.78	1.06	1088.05	1853.15	2576.834	7110
9755	-9.32	-18.21	1.20	1088.27	1853.11	2576.838	7110
9760	-9.16	-17.62	0.96	1087.88	1852.62	2576.843	7110
9765	-8.66	-18.30	1.04	1089.19	1854.58	2576.848	7110
9770	-8.58	-18.23	1.13	1087.69	1852.64	2576.854	7110
9775	-8.70	-18.20	1.26	1086.64	1851.13	2576.858	7110
9780	-8.83	-17.63	1.08	1086.20	1850.10	2576.865	7110
9785	-9.22	-17.55	0.98	1086.74	1851.65	2576.868	7110
9790	-8.91	-17.98	1.03	1089.05	1854.17	2576.874	7110
9795	-8.89	-17.85	0.91	1090.23	1855.47	2576.877	7110
9800	-8.88	-18.10	0.94	1090.41	1855.99	2576.883	7110
9805	-9.03	-18.15	1.02	1090.57	1855.93	2576.888	7110
9810	-8.73	-17.77	0.89	1088.98	1853.81	2576.893	7110
9815	-9.14	-17.89	0.92	1089.40	1854.58	2576.898	7110
9820	-8.94	-17.98	0.92	1090.22	1855.82	2576.903	7110
9825	-9.04	-18.31	1.06	1090.33	1855.50	2576.908	7110
9830	-9.19	-18.04	0.96	1089.10	1853.99	2576.913	7110
9835	-8.71	-17.62	0.89	1087.22	1851.97	2576.917	7110
9840	-8.42	-17.75	0.82	1087.63	1852.80	2576.923	7110
9845	-8.49	-18.15	0.88	1090.82	1856.27	2576.929	7110
9850	-8.78	-18.38	1.11	1090.41	1855.53	2576.932	7110
9855	-8.53	-17.75	0.86	1089.51	1854.49	2576.938	7110
9860	-9.06	-18.12	0.95	1089.84	1855.27	2576.942	7110
9865	-9.25	-18.22	1.11	1087.63	1852.28	2576.948	7110
9870	-9.07	-17.72	1.05	1086.22	1851.06	2576.953	7110
9875	-8.56	-18.02	1.09	1087.14	1851.58	2576.958	7110
9880	-9.24	-18.00	1.05	1087.50	1852.67	2576.962	7110
9885	-9.07	-17.91	0.99	1087.78	1852.97	2576.968	7110
9890	-8.59	-17.83	0.91	1088.49	1853.72	2576.973	7110
9895	-8.91	-18.42	1.14	1089.57	1855.16	2576.979	7110
9900	-9.39	-17.55	0.93	1088.35	1853.33	2576.983	7110
9905	-8.72	-18.21	0.98	1088.88	1854.01	2576.988	7110
9910	-8.87	-17.71	0.83	1089.18	1854.48	2576.993	7110
9915	-9.20	-17.93	1.10	1088.05	1853.05	2577.000	7110
9920	-9.07	-18.02	1.10	1087.72	1852.48	2577.002	7110
9925	-8.69	-17.99	0.90	1088.35	1853.76	2577.008	7110
9930	-9.40	-17.85	1.03	1088.28	1852.82	2577.013	7110
9935	-8.72	-18.48	1.23	1088.34	1852.99	2577.019	7110
9940	-8.73	-17.74	0.99	1087.85	1852.44	2577.023	7110
9945	-9.01	-18.25	1.10	1089.00	1853.87	2577.028	7110
9950	-9.10	-18.00	1.06	1088.03	1853.04	2577.033	7110
9955	-8.65	-17.96	1.08	1087.88	1852.53	2577.038	7110
9960	-9.00	-17.84	0.92	1089.14	1854.23	2577.043	7110
9965	-9.19	-18.29	1.01	1090.21	1855.50	2577.048	7110
9970	-8.85	-18.24	1.04	1089.19	1854.12	2577.053	7110
9975	-9.09	-17.28	0.78	1088.69	1854.82	2577.060	7110
9980	-9.09	-17.84	0.93	1089.06	1853.86	2577.063	7110
9985	-9.12	-18.28	1.01	1088.29	1853.39	2577.068	7110
9990	-9.07	-18.03	0.96	1087.60	1852.38	2577.073	7110
9995	-8.91	-17.98	1.01	1087.19	1852.30	2577.078	7110
10000	-9.08	-17.81	0.99	1087.35	1852.26	2577.083	7110
10005	-8.72	-18.19	0.93	1088.50	1853.66	2577.087	7110
10010	-8.78	-17.94	0.80	1089.18	1854.89	2577.094	7110
10015	-8.46	-18.20	0.95	1089.67	1854.98	2577.097	7110
10020	-9.04	-17.96	1.03	1089.27	1854.25	2577.103	7110
10025	-8.80	-18.24	1.09	1089.48	1854.83	2577.107	7110
10030	-9.01	-18.35	1.20	1087.42	1851.94	2577.113	7110
10035	-9.21	-17.64	0.98	1086.53	1851.35	2577.117	7110
10040	-9.17	-17.96	1.10	1087.55	1852.71	2577.123	7110
10045	-9.00	-18.03	1.06	1088.53	1853.32	2577.127	7110
10050	-8.97	-17.79	1.02	1087.92	1852.54	2577.135	7110
10055	-8.97	-18.17	1.11	1088.38	1853.63	2577.137	7110
10060	-8.85	-17.97	1.08	1088.22	1852.67	2577.143	7110
10065	-8.94	-18.28	1.19	1087.81	1852.40	2577.147	7110
10070	-8.71	-17.27	0.82	1086.22	1850.27	2577.153	7110
10075	-9.10	-17.80	0.81	1089.39	1854.91	2577.158	7110
10080	-8.63	-18.77	1.02	1092.58	1858.10	2577.165	7110
10085	-8.75	-18.64	1.07	1090.46	1855.79	2577.167	7110
10090	-8.91	-17.94	1.07	1086.84	1852.06	2577.173	7110
10095	-9.24	-17.57	0.94	1087.22	1852.45	2577.178	7110
10100	-9.03	-18.16	0.96	1089.92	1855.62	2577.183	7110
10105	-9.06	-18.11	0.89	1090.58	1855.93	2577.188	7110
10110	-8.78	-18.23	0.93	1089.64	1855.04	2577.193	7110
10115	-8.70	-18.34	1.11	1089.30	1854.31	2577.198	7110
10120	-9.10	-17.97	1.13	1088.37	1852.62	2577.203	7110
10125	-9.15	-18.22	1.17	1088.98	1853.99	2577.208	7110
10130	-8.99	-18.07	1.19	1087.68	1852.03	2577.213	7110
10135	-9.37	-17.61	0.91	1088.47	1853.19	2577.218	7110
10140	-9.12	-18.19	1.11	1089.32	1853.48	2577.225	7110
10145	-8.79	-17.93	0.98	1088.27	1853.21	2577.228	7110
10150	-8.82	-18.24	1.02	1088.69	1853.57	2577.233	7110
10155	-8.88	-18.06	1.12	1087.09	1851.29	2577.238	7110
10160	-8.77	-18.01	1.12	1087.10	1852.17	2577.243	7110
10165	-8.84	-17.96	1.04	1087.63	1852.74	2577.248	7110
10170	-9.00	-18.06	1.08	1087.75	1852.35	2577.252	7110
10175	-9.24	-17.51	0.86	1087.51	1852.39	2577.259	7110
10180	-8.74	-17.75	0.78	1089.07	1853.92	2577.262	7110
10185	-9.07	-18.36	1.20	1088.31	1852.99	2577.268	7110
10190	-8.94	-18.17	1.19	1086.14	1850.82	2577.272	7110
10195	-8.85	-17.95	1.14	1085.78	1850.33	2577.278	7110
10200	-8.82	-17.68	1.06	1086.32	1851.33	2577.283	7110
10205	-8.86	-17.30	0.77	1087.67	1852.87	2577.288	7110
10210	-8.86	-18.30	1.05	1089.40	1854.89	2577.292	7110
10215	-9.11	-17.69	1.05	1085.85	1850.01	2577.300	7110
10220	-8.49	-18.10	1.13	1086.54	1851.08	2577.302	7110
10225	-9.46	-17.60	0.99	1086.78	1851.59	2577.308	7110
10230	-8.79	-18.12	1.01	1088.07	1853.14	2577.313	7110
10235	-8.97	-17.60	0.86	1087.34	1852.11	2577.319	7110
10240	-8.72	-18.33	1.11	1087.61	1852.47	2577.323	7110
10245	-9.04	-18.92	1.55	1084.94	1849.26	2577.330	7110
10250	-9.05	-17.42	0.93	1084.66	1849.13	2577.333	7110
10255	-8.99	-18.03	0.94	1087.18	1852.80	2577.338	7110
10260	-9.19	-17.71	0.88	1087.95	1853.11	2577.343	7110
10265	-8.75	-18.12	0.84	1090.97	1856.74	2577.348	7110
10270	-9.03	-18.34	0.88	1091.14	1856.62	2577.353	7110
10275	-8.78	-17.80	0.71	1089.20	1854.31	2577.358	7110
10280	-8.63	-18.49	0.98	1089.06	1854.38	2577.363	7110
10285	-9.03	-18.19	1.06	1087.39	1852.17	2577.368	7110
10290	-8.87	-18.14	1.16	1086.97	1851.91	2577.373	7110
10295	-8.99	-17.90	1.13	1085.74	1849.73	2577.377	7110
10300	-9.10	-17.85	1.14	1085.16	1849.28	2577.383	7110
10305	-9.02	-17.95	1.20	1085.50	1849.95	2577.387	7110
10310	-8.77	-17.73	1.06	1085.82	1850.72	2577.394	7110
10315	-9.07	-17.90	1.06	1086.93	1851.96	2577.397	7110
10320	-8.78	-17.90	0.90	1087.91	1853.15	2577.403	7110
10325	-8.88	-17.48	0.65	1089.25	1854.28	2577.408	7110
10330	-8.94	-17.77	0.62	1090.76	1856.72	2577.413	7110
10335	-8.74	-18.47	0.87	1091.50	1857.02	2577.417	7110
10340	-8.75	-18.23	0.91	1089.33	1854.64	2577.423	7110
10345	-8.57	-18.23	1.03	1088.52	1853.60	2577.427	7110
10350	-9.50	-17.63	0.99	1088.59	1853.31	2577.435	7110
10355	-8.67	-17.93	0.91	1089.74	1854.85	2577.437	7110
10360	-9.09	-17.92	0.86	1090.36	1855.28	2577.443	7110
10365	-8.32	-18.24	0.97	1089.52	1854.69	2577.448	7110
10370	-8.85	-17.96	0.97	1088.64	1853.92	2577.453	7110
10375	-8.61	-18.04	0.93	1088.91	1853.98	2577.458	7110
10380	-8.62	-18.55	0.96	1090.25	1855.73	2577.465	7110
10385	-8.65	-18.27	1.02	1089.02	1853.92	2577.468	7110
10390	-9.00	-18.05	1.10	1086.61	1851.19	2577.473	7110
10395	-8.73	-17.92	0.97	1087.12	1852.00	2577.478	7110
10400	-8.67	-18.41	1.22	1087.67	1852.35	2577.483	7110
10405	-8.75	-17.97	1.09	1086.71	1851.64	2577.488	7110
10410	-9.20	-17.49	1.03	1086.67	1850.50	2577.495	7110
10415	-9.15	-17.48	0.83	1087.44	1852.65	2577.498	7110
10420	-8.86	-17.97	0.83	1089.17	1854.52	2577.503	7110
10425	-9.02	-17.91	0.92	1088.37	1852.91	2577.508	7110
10430	-8.70	-17.90	0.91	1088.18	1853.63	2577.513	7110
10435	-8.84	-18.14	1.07	1088.56	1854.00	2577.518	7110
10440	-8.95	-17.95	1.07	1088.50	1853.02	2577.522	7110
10445	-9.27	-17.53	0.87	1088.25	1852.96	2577.528	7110
10450	-8.60	-18.31	0.99	1089.86	1855.24	2577.533	7110
10455	-8.85	-17.86	0.92	1089.44	1854.40	2577.538	7110
10460	-9.00	-17.99	1.01	1089.28	1854.01	2577.543	7110
10465	-8.85	-17.99	0.99	1089.49	1854.10	2577.548	7110
10470	-9.04	-18.26	1.14	1089.73	1854.32	2577.552	7110
10475	-8.88	-18.22	1.15	1088.05	1852.82	2577.558	7110
10480	-8.97	-18.03	1.04	1087.31	1851.93	2577.562	7110
10485	-8.82	-18.14	1.08	1086.94	1851.28	2577.569	7110
10490	-8.85	-17.97	1.13	1086.70	1851.28	2577.572	7110
10495	-9.15	-17.54	0.90	1087.51	1852.68	2577.578	7110
10500	-9.23	-18.27	1.16	1088.31	1853.39	2577.582	7110
10505	-8.95	-17.70	1.00	1087.57	1852.10	2577.588	7110
10510	-8.85	-18.19	1.21	1088.03	1853.21	2577.593	7110
10515	-8.36	-17.95	1.16	1087.14	1852.06	2577.600	7110
10520	-9.27	-17.86	1.11	1088.16	1853.13	2577.603	7110
10525	-9.07	-18.14	1.17	1087.48	1851.95	2577.608	7110
10530	-8.61	-18.01	1.10	1087.24	1851.79	2577.612	7110
10535	-9.03	-17.68	0.87	1088.74	1854.38	2577.618	7110
10540	-8.72	-17.92	0.90	1089.11	1854.16	2577.623	7110
10545	-7.89	-18.34	0.90	1089.42	1854.20	2577.630	7110
10550	-8.88	-17.84	0.84	1089.97	1855.28	2577.633	7110
10555	-9.12	-18.04	0.84	1092.40	1858.19	2577.638	7110
10560	-8.81	-18.08	0.86	1092.54	1858.15	2577.643	7110
10565	-8.78	-18.19	0.94	1090.91	1855.96	2577.648	7110
10570	-9.05	-18.08	0.91	1089.97	1855.06	2577.653	7110
10575	-8.70	-18.33	1.03	1089.63	1855.49	2577.658	7110
10580	-8.40	-17.76	0.90	1089.13	1854.10	2577.663	7110
10585	-8.81	-18.12	0.99	1089.70	1855.01	2577.668	7110
10590	-9.15	-17.80	0.90	1089.64	1854.55	2577.673	7110
10595	-8.56	-18.29	1.09	1089.40	1854.65	2577.678	7110
10600	-9.05	-17.71	0.90	1088.97	1853.56	2577.683	7110
10605	-8.96	-18.03	0.99	1089.99	1855.27	2577.688	7110
10610	-8.92	-17.61	0.84	1091.22	1856.30	2577.694	7110
10615	-8.60	-18.14	1.02	1091.47	1856.34	2577.698	7110
10620	-9.06	-18.08	0.93	1092.35	1857.45	2577.703	7110
10625	-8.67	-18.13	0.90	1091.20	1856.23	2577.707	7110
10630	-8.58	-18.25	1.06	1089.67	1854.39	2577.713	7110
10635	-9.09	-17.76	0.98	1088.36	1852.90	2577.717	7110
10640	-8.91	-17.99	0.97	1088.94	1854.02	2577.723	7110
10645	-9.22	-17.99	0.99	1089.26	1854.46	2577.728	7110
10650	-9.02	-17.80	0.88	1089.38	1854.83	2577.734	7110
10655	-8.78	-18.09	0.99	1089.42	1854.92	2577.737	7110
10660	-9.13	-18.00	0.94	1090.41	1856.16	2577.743	7110
10665	-8.99	-17.87	0.94	1090.11	1855.32	2577.748	7110
10670	-9.14	-17.70	0.74	1092.68	1857.96	2577.753	7110
10675	-8.92	-18.21	0.88	1092.77	1858.27	2577.758	7110
10680	-8.39	-17.70	0.63	1091.14	1855.62	2577.764	7110
10685	-8.86	-18.08	0.87	1091.00	1856.34	2577.768	7110
10690	-8.90	-17.96	0.83	1090.08	1855.29	2577.773	7110
10695	-8.71	-17.75	0.73	1090.19	1855.59	2577.778	7110
10700	-8.89	-17.96	0.75	1092.66	1858.55	2577.783	7110
10705	-8.92	-18.30	1.00	1091.75	1857.21	2577.788	7110
10710	-9.51	-17.04	0.56	1090.62	1856.36	2577.795	7110
10715	-9.09	-17.76	0.69	1092.10	1857.61	2577.798	7110
10720	-8.78	-18.19	0.87	1091.20	1856.93	2577.803	7110
10725	-8.59	-18.01	0.87	1090.69	1856.12	2577.808	7110
10730	-9.04	-18.05	0.95	1090.51	1855.53	2577.813	7110
10735	-9.09	-18.25	1.08	1089.27	1853.97	2577.818	7110
10740	-8.13	-18.35	1.19	1087.40	1852.76	2577.825	7110
10745	-8.73	-18.15	1.21	1086.96	1851.47	2577.828	7110
10750	-9.07	-17.55	0.88	1088.37	1853.70	2577.833	7110
10755	-8.88	-17.98	0.95	1090.90	1856.21	2577.838	7110
10760	-8.69	-18.04	0.99	1090.37	1855.63	2577.843	7110
10765	-9.20	-17.89	0.99	1089.79	1854.37	2577.848	7110
10770	-8.98	-17.84	0.95	1090.35	1855.23	2577.853	7110
10775	-9.20	-17.77	0.88	1090.56	1855.46	2577.859	7110
10780	-9.21	-17.93	0.82	1091.58	1857.10	2577.862	7110
10785	-9.03	-17.94	0.84	1090.83	1856.25	2577.868	7110
10790	-8.60	-18.10	0.87	1090.75	1856.08	2577.873	7110
10795	-8.73	-17.95	0.95	1089.15	1853.93	2577.877	7110
10800	-8.81	-18.09	1.06	1088.34	1853.02	2577.883	7110
10805	-8.88	-17.71	0.94	1088.98	1853.66	2577.888	7110
10810	-8.57	-17.84	0.95	1090.19	1855.20	2577.892	7110
10815	-8.84	-18.35	1.08	1091.78	1856.82	2577.899	7110
10820	-9.04	-18.08	1.10	1090.54	1855.55	2577.903	7110
10825	-8.78	-18.21	0.96	1091.64	1856.84	2577.908	7110
10830	-9.35	-17.61	0.77	1090.06	1855.16	2577.913	7110
10835	-8.76	-18.56	1.06	1090.91	1856.32	2577.918	7110
10840	-9.25	-17.89	0.83	1089.66	1855.33	2577.923	7110
10845	-8.57	-17.82	0.89	1089.57	1853.79	2577.930	7110
10850	-8.87	-18.10	1.07	1088.92	1853.48	2577.933	7110
10855	-9.06	-17.58	0.90	1088.56	1853.58	2577.938	7110
10860	-9.18	-18.13	1.07	1089.49	1854.69	2577.943	7110
10865	-9.20	-18.39	1.16	1090.22	1856.05	2577.948	7110
10870	-8.97	-17.80	1.02	1089.37	1854.42	2577.953	7110
10875	-8.90	-17.64	0.80	1089.87	1855.25	2577.959	7110
10880	-8.85	-18.38	1.06	1090.64	1855.76	2577.963	7110
10885	-8.94	-17.95	0.89	1089.58	1854.75	2577.968	7110
10890	-8.86	-18.47	1.08	1089.15	1854.25	2577.973	7110
10895	-8.88	-17.70	0.98	1087.42	1852.16	2577.978	7110
10900	-8.89	-18.07	1.07	1088.13	1853.11	2577.983	7110
10905	-9.02	-18.22	1.11	1088.52	1853.47	2577.988	7110
10910	-8.99	-17.56	0.84	1088.87	1854.00	2577.993	7110
10915	-8.71	-17.97	0.83	1091.05	1856.52	2577.998	7110
10920	-8.70	-18.46	1.10	1090.48	1855.82	2578.002	7110
10925	-8.86	-17.93	0.95	1089.45	1854.16	2578.008	7110
10930	-9.40	-18.00	1.06	1089.41	1854.22	2578.013	7110
10935	-8.92	-18.17	1.04	1089.55	1854.53	2578.017	7110
10940	-8.58	-17.78	0.84	1088.86	1853.79	2578.022	7110
10945	-8.93	-17.96	0.88	1089.83	1855.11	2578.027	7110
10950	-9.05	-18.07	1.07	1089.05	1854.03	2578.034	7110
10955	-9.22	-17.81	1.06	1088.65	1853.23	2578.037	7110
10960	-8.80	-18.13	1.13	1089.51	1854.39	2578.042	7110
10965	-9.36	-17.56	0.85	1090.05	1855.06	2578.047	7110
10970	-8.90	-18.23	1.02	1090.85	1856.21	2578.053	7110
10975	-8.98	-18.26	1.04	1091.14	1856.95	2578.058	7110
10980	-8.79	-18.27	1.01	1090.12	1855.39	2578.064	7110
10985	-8.99	-18.04	0.96	1089.92	1855.14	2578.067	7110
10990	-8.44	-18.42	0.98	1089.82	1855.20	2578.073	7110
10995	-8.88	-17.93	0.99	1088.17	1853.22	2578.078	7110
11000	-9.15	-17.81	1.01	1088.17	1853.14	2578.083	7110
11005	-9.05	-17.90	0.91	1089.47	1855.01	2578.088	7110
11010	-8.46	-17.94	0.80	1091.74	1856.56	2578.095	7110
11015	-8.97	-18.11	1.02	1091.47	1856.64	2578.098	7110
11020	-8.97	-18.28	1.10	1091.75	1856.83	2578.103	7110
11025	-8.92	-17.78	0.97	1090.72	1855.58	2578.108	7110
11030	-8.76	-18.03	0.84	1092.30	1857.66	2578.113	7110
11035	-9.00	-17.78	0.74	1092.39	1857.84	2578.118	7110
11040	-8.94	-18.34	0.95	1092.25	1858.03	2578.123	7110
11045	-8.96	-18.01	1.02	1089.85	1854.64	2578.128	7110
11050	-9.10	-17.75	0.83	1090.81	1856.01	2578.134	7110
11055	-8.57	-18.10	0.79	1091.47	1856.98	2578.138	7110
11060	-8.79	-18.21	0.91	1090.99	1856.44	2578.143	7110
11065	-9.06	-17.92	0.82	1091.09	1856.69	2578.147	7110
11070	-8.73	-18.24	1.03	1090.33	1855.52	2578.153	7110
11075	-8.98	-17.84	1.00	1090.46	1855.51	2578.158	7110
11080	-9.13	-17.85	0.83	1091.82	1857.35	2578.163	7110
11085	-8.58	-18.49	1.00	1091.50	1856.37	2578.168	7110
11090	-8.90	-17.84	0.83	1089.71	1855.16	2578.173	7110
11095	-8.81	-18.07	0.93	1090.10	1855.63	2578.178	7110
11100	-8.89	-18.23	1.13	1090.15	1854.77	2578.182	7110
11105	-9.30	-17.62	0.82	1090.51	1855.63	2578.188	7110
11110	-8.94	-18.27	0.90	1091.22	1857.11	2578.192	7110
11115	-8.73	-18.14	1.02	1090.10	1855.02	2578.198	7110
11120	-8.79	-17.73	0.89	1090.92	1855.74	2578.202	7110
11125	-9.27	-18.00	0.98	1091.47	1856.21	2578.208	7110
11130	-8.72	-18.16	0.97	1090.88	1856.10	2578.213	7110
11135	-8.64	-18.10	1.00	1090.19	1855.05	2578.218	7110
11140	-9.04	-17.87	0.97	1089.78	1854.57	2578.223	7110
11145	-9.01	-17.66	0.80	1090.97	1856.22	2578.230	7110
11150	-8.99	-18.23	0.85	1091.65	1857.21	2578.232	7110
11155	-8.83	-17.83	0.78	1091.00	1856.40	2578.239	7110
11160	-9.26	-18.30	0.99	1092.25	1857.51	2578.243	7110
11165	-8.57	-17.77	0.87	1090.66	1855.57	2578.249	7110
11170	-9.05	-17.86	0.88	1090.97	1856.31	2578.253	7110
11175	-8.70	-17.74	0.80	1092.22	1857.18	2578.260	7110
11180	-8.95	-18.21	0.97	1091.04	1856.61	2578.263	7110
11185	-8.64	-18.08	1.06	1089.17	1854.12	2578.268	7110
11190	-9.24	-18.10	1.16	1088.64	1853.15	2578.273	7110
11195	-9.13	-17.71	0.99	1087.88	1852.82	2578.278	7110
11200	-8.59	-18.12	1.02	1089.71	1854.49	2578.283	7110
11205	-8.85	-18.01	1.05	1089.09	1853.55	2578.288	7110
11210	-8.80	-18.08	0.92	1090.18	1855.87	2578.293	7110
11215	-8.86	-17.87	0.83	1090.45	1855.74	2578.298	7110
11220	-9.14	-18.10	0.99	1091.01	1856.52	2578.303	7110
11225	-9.15	-17.89	0.97	1090.86	1856.28	2578.307	7110
11230	-8.84	-18.00	0.95	1090.16	1855.11	2578.313	7110
11235	-9.11	-17.62	0.75	1090.46	1855.78	2578.318	7110
11240	-9.13	-18.02	0.75	1092.22	1858.12	2578.323	7110
11245	-8.63	-17.93	0.77	1092.44	1857.57	2578.328	7110
11250	-8.79	-17.99	0.76	1091.80	1857.35	2578.334	7110
11255	-8.84	-18.33	0.93	1090.95	1856.01	2578.338	7110
11260	-9.04	-17.84	0.88	1089.83	1854.68	2578.343	7110
11265	-8.70	-18.19	0.95	1090.42	1855.58	2578.348	7110
11270	-8.59	-17.84	0.83	1090.68	1855.55	2578.353	7110
11275	-8.69	-18.02	0.96	1090.75	1855.24	2578.357	7110
11280	-9.25	-17.76	0.81	1091.21	1856.10	2578.365	7110
11285	-9.19	-18.15	1.01	1091.27	1856.25	2578.367	7110
11290	-8.74	-18.30	0.99	1090.44	1856.08	2578.373	7110
11295	-8.90	-17.96	0.89	1089.82	1855.02	2578.377	7110
11300	-8.83	-18.17	1.01	1089.42	1854.16	2578.383	7110
11305	-8.59	-18.17	1.10	1088.68	1853.36	2578.388	7110
11310	-9.17	-17.72	1.00	1088.54	1853.26	2578.394	7110
11315	-8.81	-18.05	1.06	1089.32	1853.92	2578.398	7110
11320	-9.04	-17.94	1.02	1089.00	1853.80	2578.404	7110
11325	-9.13	-17.87	0.98	1090.08	1854.89	2578.408	7110
11330	-9.20	-17.60	0.69	1091.09	1856.49	2578.414	7110
11335	-8.89	-18.33	0.89	1091.88	1857.54	2578.417	7110
11340	-9.04	-17.88	0.85	1089.31	1854.41	2578.424	7110
11345	-8.72	-17.72	0.67	1090.22	1855.54	2578.428	7110
11350	-8.52	-18.19	0.80	1090.96	1856.28	2578.433	7110
11355	-8.91	-17.73	0.65	1090.77	1856.27	2578.438	7110
11360	-8.72	-17.90	0.70	1091.59	1857.42	2578.443	7110
11365	-9.28	-17.91	0.71	1093.18	1859.08	2578.448	7110
11370	-8.55	-18.63	1.07	1092.54	1858.19	2578.453	7110
11375	-8.73	-17.76	0.88	1090.06	1854.86	2578.458	7110
11380	-8.71	-17.82	0.76	1091.01	1856.26	2578.463	7110
11385	-8.77	-18.06	0.75	1092.26	1857.73	2578.469	7110
11390	-8.99	-17.78	0.68	1092.55	1858.21	2578.473	7110
11395	-8.74	-18.50	0.89	1093.78	1859.60	2578.478	7110
11400	-8.62	-18.23	0.94	1091.93	1856.76	2578.482	7110
11405	-8.94	-17.51	0.72	1090.06	1855.09	2578.488	7110
11410	-8.84	-18.47	1.06	1091.76	1857.53	2578.492	7110
11415	-9.20	-17.59	0.92	1090.21	1854.95	2578.499	7110
11420	-8.91	-18.25	1.06	1090.19	1855.44	2578.503	7110
11425	-8.75	-17.92	0.95	1090.23	1855.25	2578.508	7110
11430	-8.49	-17.86	0.86	1090.47	1855.47	2578.512	7110
11435	-8.87	-18.13	1.03	1090.46	1855.87	2578.518	7110
11440	-9.13	-17.66	0.77	1091.32	1856.73	2578.522	7110
11445	-8.73	-18.09	0.90	1091.86	1856.90	2578.529	7110
11450	-8.75	-18.17	0.95	1090.96	1856.17	2578.533	7110
11455	-8.67	-17.96	0.92	1090.71	1855.85	2578.538	7110
11460	-9.01	-17.95	0.92	1090.55	1855.90	2578.543	7110
11465	-9.01	-17.84	0.80	1091.18	1856.40	2578.549	7110
11470	-9.09	-18.20	0.89	1091.84	1857.45	2578.553	7110
11475	-8.77	-17.94	0.81	1091.66	1857.46	2578.560	7110
11480	-9.16	-17.95	0.86	1090.82	1856.41	2578.562	7110
11485	-9.26	-18.46	0.98	1091.53	1857.19	2578.568	7110
11490	-8.72	-17.85	0.73	1090.55	1856.21	2578.573	7110
11495	-9.07	-17.92	0.77	1091.24	1856.70	2578.579	7110
11500	-8.85	-18.27	0.97	1089.76	1854.87	2578.583	7110
11505	-9.08	-17.84	0.84	1089.29	1854.59	2578.588	7110
11510	-8.88	-17.71	0.80	1090.24	1855.63	2578.593	7110
11515	-8.52	-18.14	0.95	1090.74	1856.30	2578.598	7110
11520	-8.82	-18.21	1.04	1090.27	1855.12	2578.603	7110
11525	-9.09	-18.16	1.05	1089.58	1854.73	2578.608	7110
11530	-8.32	-18.34	1.10	1089.46	1854.33	2578.613	7110
11535	-8.65	-18.11	1.14	1089.03	1853.50	2578.618	7110
11540	-9.21	-17.56	0.95	1089.26	1853.88	2578.623	7110
11545	-9.45	-17.99	0.93	1090.31	1855.37	2578.627	7110
11550	-8.61	-18.46	1.00	1089.71	1855.53	2578.634	7110
11555	-9.13	-17.89	0.90	1089.28	1854.39	2578.637	7110
11560	-9.04	-18.08	1.00	1090.13	1855.22	2578.643	7110
11565	-8.21	-17.94	0.78	1090.63	1856.32	2578.647	7110
11570	-9.01	-18.30	1.04	1090.93	1856.33	2578.653	7110
11575	-8.87	-18.18	1.11	1089.93	1854.89	2578.657	7110
[truncated: 7,584 more rows]
