# Supplementary material for: Structural characterization of the saxitoxin-targeting APTSTX1 aptamer using optical tweezers and molecular dynamics simulations
Source: PLoS One. 2019 Nov 7;14(11):e0222468. doi: 10.1371/journal.pone.0222468 (PMC6837747; doi:10.1371/journal.pone.0222468)
Supplement: S1 File — Data repository, aptamer control condition and aptamer under SXT. (ZIP) [file pone.0222468.s005.zip › toxin/toxin/August/180815/1eCOM.txt]

Instrument name = Christians toy
*****Calibration values *****
TrapA Temperature Fudge	-0.400000
TrapB Temperature Fudge	-1.550000
TrapA Force Sensitivity	0.025700	0.026000	0.032000
TrapB Force Sensitivity	0.026200	0.027400	0.032000
TrapA Lever Sensitivity	15000.000000	14500.000000	0.000000
TrapB Lever Sensitivity	15200.000000	14500.000000	0.000000
Motor Threshold	20	20	20
*****Initial Preference Settings*****
ForceRateDiv	1
ForceGain	32
PosRateDivA	3
PosRateDivB	3
PositionGainA	32
PositionGainB	32
GotoSpeedX	10
GotoSpeedY	10
GotoSpeedZ	5
MaxDataFileSize	10000000
HopDistance	2
*CycleCount/n____	1
*A_PsdX__________	0
*A_PsdY__________	0
*A_PsdSum________	0
*A_Iris__________	0
*A_LeverX________	0
*A_LeverY________	0
*A_LeverSum______	0
*B_PsdX__________	0
*B_PsdY__________	0
*B_PsdSum________	0
*B_Iris__________	0
*B_LeverX________	0
*B_LeverY________	0
*B_LeverSum______	0
*A_Temperature___	0
*B_Temperature___	0
*X_force_________	1
*Y_force_________	1
*Z_force_________	1
*Tension_________	0
*A_dist-X________	0
*A_dist-Y________	1
*B_dist-X________	0
*B_dist-Y________	1
*Motor_X_________	0
*Motor_Y_________	0
*Motor_Z_________	0
*MotorVel_X______	0
*MotorVel_Y______	0
*MotorVel_Z______	0
*A_trapPIC_Err___	0
*B_trapPIC_Err___	0
*comPIC_Err______	0
*A_CycleCount____	0
*B_CycleCount____	0
*Motor_CycleCount	0
*time(sec)_______	1
*Status__________	1
*Null____________	0
samples/line_HI	400
samples/line_LO	20
goto0	8388608	8388608	8388608
goto1	8393925	8390490	8393830
goto2	8418920	8414569	8394213
goto3	8425513	8364277	8392679
goto4	8422772	8353948	8399333
goto5	8388608	8388608	8388608
goto6	8388608	8388608	8388608
goto7	8388608	8388608	8388608
goto8	8388608	8388608	8388608
goto9	8388608	8388608	8388608
yourXYZint	123	456	789
MaxForceP1	20.000000
MinForceP1	2.000000
PullRateP1	100.000000
refoldTime1	0.000000
unfoldTime1	0.000000
MaxForceP2	75.000000
MinForceP2	2.000000
PullRateP2	1000.000000
refoldTime2	0.000000
unfoldTime2	0.000000
MaxForceP3	10.000000
MinForceP3	-10.000000
PullRateP3	1.000000
refoldTime3	2.000000
unfoldTime3	2.000000
constForce1	18.000000
constForce2	9.000000
yourFloat	1.234000
yourXYZfloat	1.000000	2.000000	3.000000
*****End Initial Preference Settings*****

Zero-Force Offsets (pN)  -3.176135	-3.036468	-84.048225
0	trapA_Empty_PSD_Sum = 0
        trapB_Empty_PSD_Sum = 0
        trapA_Empty_Iris = 0
        trapB_Empty_Iris = 0
        trapA_Full_PSD_Sum = 18776
        trapB_Full_PSD_Sum = 20079
        trapA_Full_Iris = 16584
        trapB_Full_Iris = 19213
1830	Start Constant-Force1 = 18.000000
7740	tempA = 20.791	tempB = 21.104
17830	tempA = 20.793	tempB = 21.104
27845	tempA = 20.778	tempB = 21.111
37895	tempA = 20.784	tempB = 21.123
47960	tempA = 20.810	tempB = 21.130
57965	tempA = 20.804	tempB = 21.127
68035	tempA = 20.809	tempB = 21.122
78060	tempA = 20.808	tempB = 21.132
88115	tempA = 20.806	tempB = 21.121
98180	tempA = 20.818	tempB = 21.127
108185	tempA = 20.818	tempB = 21.123
118250	tempA = 20.827	tempB = 21.140
128285	tempA = 20.821	tempB = 21.139
138350	tempA = 20.819	tempB = 21.143
148400	tempA = 20.834	tempB = 21.145
158400	tempA = 20.819	tempB = 21.127
168465	tempA = 20.833	tempB = 21.158
178495	tempA = 20.826	tempB = 21.144
188545	tempA = 20.822	tempB = 21.128
198615	tempA = 20.823	tempB = 21.140
208645	tempA = 20.837	tempB = 21.148
218690	tempA = 20.819	tempB = 21.158
228735	tempA = 20.839	tempB = 21.150
238735	tempA = 20.845	tempB = 21.146
248780	tempA = 20.847	tempB = 21.158
258790	tempA = 20.841	tempB = 21.158
268845	tempA = 20.846	tempB = 21.157
278890	tempA = 20.847	tempB = 21.150
288915	tempA = 20.844	tempB = 21.164
298975	tempA = 20.851	tempB = 21.165
308990	tempA = 20.853	tempB = 21.178
319045	tempA = 20.852	tempB = 21.164
329085	tempA = 20.866	tempB = 21.173
339090	tempA = 20.861	tempB = 21.168
342975	Stop All Protocols, go to manual mode
344570	Start P1 pulling protocol 
346640	   minForce-limit
348880	   maxForce-limit
349130	tempA = 20.856	tempB = 21.181
351120	   minForce-limit
352005	End Write
