# Supplementary material for: Structural characterization of the saxitoxin-targeting APTSTX1 aptamer using optical tweezers and molecular dynamics simulations
Source: PLoS One. 2019 Nov 7;14(11):e0222468. doi: 10.1371/journal.pone.0222468 (PMC6837747; doi:10.1371/journal.pone.0222468)
Supplement: S1 File — Data repository, aptamer control condition and aptamer under SXT. (ZIP) [file pone.0222468.s005.zip › toxin/toxin/August/180815/1fA.txt]

#Begin Write:
CycleCount/n	X_force	Y_force	Z_force	A_dist-Y	B_dist-Y	time(sec)	Status
0	-9.28	-11.24	1.33	1081.20	1814.85	2929.416	1030
100	-9.21	-11.43	1.48	1080.47	1813.58	2929.476	1030
200	-9.30	-11.10	1.43	1080.32	1813.45	2929.604	1030
300	-9.19	-11.20	1.43	1080.15	1813.44	2929.722	1030
400	-8.04	-7.48	1.45	1052.46	1786.76	2929.809	1030
500	-7.52	-7.32	1.69	1045.09	1781.14	2929.911	1030
600	-7.10	-6.02	1.59	1037.66	1773.21	2930.017	1030
700	-7.55	-5.48	1.59	1030.36	1765.92	2930.119	1030
800	-6.72	-5.43	1.78	1021.97	1760.08	2930.227	1030
900	-6.80	-4.08	1.78	1013.71	1751.01	2930.325	1030
1000	-7.20	-3.58	1.90	1007.75	1745.52	2930.416	1030
1100	-7.95	-1.67	1.72	998.49	1736.50	2930.528	1030
1200	-7.00	-0.95	1.86	990.78	1729.70	2930.623	1030
1300	-6.74	-1.75	2.13	992.08	1731.53	2930.728	1031
1400	-6.71	-2.39	2.07	996.86	1735.20	2930.824	1031
1500	-7.20	-3.09	1.89	1005.18	1742.43	2930.921	1031
1600	-7.91	-4.71	2.19	1013.01	1749.31	2931.028	1031
1700	-7.60	-4.67	1.95	1017.45	1752.63	2931.124	1031
1800	-7.87	-5.69	1.90	1026.91	1762.78	2931.222	1031
1900	-8.26	-6.50	1.79	1035.28	1771.54	2931.323	1031
2000	-8.58	-7.25	1.78	1041.37	1776.13	2931.414	1031
2100	-8.68	-8.27	1.77	1049.45	1783.77	2931.522	1031
2200	-8.76	-8.81	1.77	1055.32	1789.75	2931.609	1031
2300	-9.25	-9.61	1.87	1064.35	1796.89	2931.728	1031
2400	-9.35	-10.40	1.67	1071.46	1803.46	2931.823	1031
2500	-9.70	-11.37	1.56	1078.24	1810.22	2931.927	1031
2600	-9.43	-12.12	1.55	1086.19	1819.28	2932.027	1031
2700	-10.36	-13.00	1.54	1092.42	1825.10	2932.118	1031
2800	-10.62	-14.22	1.71	1100.95	1831.55	2932.226	1031
2900	-10.53	-14.64	1.67	1106.51	1837.34	2932.320	1031
3000	-10.28	-15.90	1.62	1114.91	1846.73	2932.422	1031
3100	-10.81	-16.57	1.72	1121.81	1850.37	2932.513	1031
3200	-10.61	-17.85	1.71	1129.49	1859.01	2932.621	1031
3300	-11.61	-19.06	1.64	1138.27	1868.59	2932.728	1031
3400	-11.59	-20.42	1.78	1144.74	1875.31	2932.820	1031
3500	-11.82	-20.09	1.69	1144.49	1874.63	2932.926	1030
3600	-11.80	-19.14	1.78	1138.74	1869.26	2933.018	1030
3700	-11.22	-18.00	1.59	1131.16	1862.57	2933.122	1030
3800	-11.05	-17.20	1.67	1123.90	1855.97	2933.224	1030
3900	-10.92	-16.02	1.60	1117.62	1849.39	2933.321	1030
4000	-9.69	-15.43	1.81	1108.83	1841.54	2933.428	1030
4100	-10.19	-13.79	1.57	1101.46	1833.96	2933.526	1030
4200	-9.61	-12.89	1.56	1094.86	1827.50	2933.627	1030
4300	-9.34	-12.15	1.60	1088.87	1823.54	2933.705	1030
4400	-8.56	-10.98	1.50	1080.56	1814.90	2933.824	1030
4500	-8.87	-8.88	1.19	1072.97	1806.32	2933.928	1030
4600	-8.57	-9.05	1.72	1065.53	1800.44	2934.026	1030
4700	-8.00	-8.57	1.73	1059.81	1794.86	2934.120	1030
4800	-8.08	-7.65	1.75	1051.40	1788.53	2934.224	1030
4900	-7.47	-6.71	1.80	1044.29	1780.37	2934.322	1030
5000	-7.83	-6.14	1.90	1036.89	1775.98	2934.424	1030
5100	-7.17	-5.50	1.98	1029.36	1766.72	2934.524	1030
5200	-6.94	-4.75	1.98	1022.97	1761.11	2934.614	1030
5300	-6.35	-3.95	2.16	1014.73	1752.32	2934.714	1030
5400	-6.49	-3.62	2.30	1006.70	1745.24	2934.827	1030
5500	-6.65	-2.82	2.39	1000.10	1739.18	2934.916	1030
5600	-6.76	-1.77	2.51	991.01	1731.47	2935.026	1030
5700	-6.68	-1.00	2.34	986.83	1727.59	2935.128	1031
5800	-6.53	-1.93	2.38	992.28	1733.02	2935.218	1031
5900	-7.72	-3.63	2.68	1001.98	1741.31	2935.328	1031
6000	-6.90	-3.50	2.46	1008.06	1744.45	2935.424	1031
6100	-7.74	-5.16	2.71	1015.57	1751.12	2935.528	1031
6200	-6.80	-4.36	1.95	1021.94	1757.99	2935.619	1031
6300	-7.69	-5.76	2.33	1029.83	1765.28	2935.726	1031
6400	-7.79	-6.44	2.16	1036.88	1772.07	2935.820	1031
6500	-7.92	-7.03	2.01	1043.45	1779.15	2935.920	1031
6600	-8.33	-7.76	1.98	1051.46	1785.72	2936.023	1031
6700	-8.58	-8.00	1.68	1058.58	1792.72	2936.120	1031
6800	-8.59	-9.41	1.80	1066.19	1800.02	2936.223	1031
6900	-8.98	-10.00	1.67	1072.24	1806.49	2936.324	1031
7000	-9.31	-11.20	1.77	1080.66	1813.75	2936.425	1031
7100	-9.79	-11.85	1.75	1087.49	1819.70	2936.517	1031
7200	-10.35	-12.72	1.66	1096.05	1827.12	2936.627	1031
7300	-10.16	-14.10	1.78	1102.31	1834.62	2936.719	1031
7400	-10.50	-14.99	1.80	1109.47	1840.84	2936.820	1031
7500	-10.52	-16.36	1.89	1117.19	1847.73	2936.917	1031
7600	-10.87	-17.17	1.77	1124.73	1854.74	2937.020	1031
7700	-10.91	-18.62	1.90	1133.04	1863.51	2937.127	1031
7800	-11.77	-18.82	1.81	1137.04	1867.36	2937.225	1031
7900	-11.06	-20.74	1.75	1146.12	1877.16	2937.327	1031
8000	-11.88	-21.11	1.58	1153.40	1884.21	2937.425	1030
8100	-11.58	-20.03	1.55	1146.27	1878.04	2937.527	1030
8200	-11.49	-19.45	1.56	1140.43	1874.45	2937.610	1030
8300	-11.49	-18.45	1.74	1131.70	1865.09	2937.721	1030
8400	-11.06	-17.38	1.74	1125.67	1858.54	2937.824	1030
8500	-11.07	-16.49	1.80	1118.35	1851.30	2937.919	1030
8600	-10.49	-15.40	1.68	1110.61	1844.63	2938.021	1030
8700	-10.50	-14.44	1.67	1103.15	1838.57	2938.119	1030
8800	-9.69	-13.26	1.75	1095.25	1830.01	2938.228	1030
8900	-9.26	-12.59	1.75	1090.07	1825.84	2938.320	1030
9000	-9.47	-11.58	2.03	1080.75	1814.75	2938.428	1030
9100	-8.84	-10.18	1.65	1073.98	1811.48	2938.522	1030
9200	-8.52	-9.42	1.76	1067.24	1803.63	2938.620	1030
9300	-8.15	-8.58	1.71	1060.63	1797.75	2938.707	1030
9400	-8.41	-7.69	1.78	1052.34	1789.56	2938.822	1030
9500	-7.55	-6.53	1.65	1045.47	1783.06	2938.927	1030
9600	-7.37	-6.38	1.96	1037.22	1774.92	2939.027	1030
9700	-6.86	-5.36	1.95	1030.02	1768.62	2939.122	1030
9800	-6.55	-4.30	2.01	1022.91	1762.26	2939.225	1030
9900	-6.57	-4.38	2.12	1014.79	1757.18	2939.326	1030
10000	-6.43	-3.57	2.25	1007.54	1749.78	2939.418	1030
10100	-6.15	-2.53	2.39	999.52	1741.31	2939.521	1030
10200	-5.91	-1.54	2.32	992.23	1733.14	2939.623	1030
10300	-6.47	-1.76	2.27	997.17	1737.07	2939.727	1031
10400	-6.37	-2.76	2.38	1004.01	1740.94	2939.821	1031
10500	-6.81	-3.27	2.20	1011.62	1749.83	2939.923	1031
10600	-6.89	-4.83	2.48	1018.95	1755.40	2940.022	1031
10700	-7.30	-5.18	2.18	1025.40	1762.75	2940.118	1031
10800	-7.38	-5.48	1.96	1033.53	1769.87	2940.226	1031
10900	-7.86	-6.57	1.98	1040.88	1777.37	2940.319	1031
11000	-7.87	-7.11	1.78	1048.73	1784.37	2940.427	1031
11100	-8.13	-8.31	2.02	1054.47	1790.91	2940.518	1031
11200	-8.66	-9.20	2.02	1062.57	1798.56	2940.626	1031
11300	-9.02	-10.26	1.94	1069.36	1805.52	2940.713	1031
11400	-9.41	-11.10	2.05	1076.24	1811.28	2940.808	1031
11500	-9.98	-12.01	2.08	1084.08	1819.33	2940.922	1031
11600	-10.03	-12.38	1.99	1090.05	1822.56	2941.023	1031
11700	-10.45	-13.27	1.82	1099.81	1830.59	2941.126	1031
11800	-10.68	-14.56	1.99	1106.37	1838.15	2941.222	1031
11900	-10.52	-15.69	1.87	1113.77	1846.65	2941.319	1031
12000	-10.44	-16.95	1.76	1122.34	1855.22	2941.428	1031
12100	-11.10	-17.83	1.77	1128.21	1861.56	2941.511	1031
12100	-11.38	-18.04	1.81	1131.60	1864.35	2941.559	1031
12200	-11.40	-19.42	1.94	1138.68	1870.16	2941.667	1031
12300	-11.58	-20.80	1.98	1146.80	1878.94	2941.769	1031
12400	-12.25	-20.98	2.11	1150.37	1879.56	2941.864	1030
12500	-11.68	-19.68	1.79	1142.83	1875.36	2941.968	1030
12600	-11.05	-18.96	1.73	1135.95	1870.67	2942.060	1030
12700	-10.63	-17.60	1.55	1128.95	1863.36	2942.149	1030
12800	-10.27	-16.13	1.52	1121.58	1855.33	2942.260	1030
12900	-10.19	-15.38	1.60	1114.27	1847.93	2942.364	1030
13000	-10.08	-14.51	1.62	1106.81	1840.80	2942.462	1030
13100	-9.87	-13.73	1.65	1100.00	1836.42	2942.555	1030
13200	-9.69	-12.29	1.52	1091.51	1828.59	2942.669	1030
13300	-9.18	-11.48	1.55	1085.49	1822.05	2942.759	1030
13400	-8.84	-10.54	1.55	1078.88	1815.41	2942.867	1030
13500	-8.34	-9.68	1.55	1071.74	1809.56	2942.960	1030
13600	-8.28	-8.92	1.67	1064.14	1800.65	2943.056	1030
13700	-7.60	-7.77	1.65	1055.95	1792.63	2943.165	1030
13800	-7.57	-7.15	1.63	1049.91	1789.03	2943.248	1030
13900	-7.26	-6.22	1.54	1041.98	1782.68	2943.356	1030
14000	-6.92	-5.22	1.60	1033.38	1774.54	2943.465	1030
14100	-7.65	-4.21	1.73	1027.27	1767.40	2943.568	1030
14200	-6.46	-4.16	2.03	1019.41	1760.84	2943.659	1030
14300	-6.16	-3.38	1.99	1011.77	1752.55	2943.762	1030
14400	-6.22	-2.84	2.23	1003.76	1745.10	2943.864	1030
14500	-6.56	-2.17	2.30	996.54	1739.90	2943.961	1030
14600	-5.61	-1.00	2.19	991.10	1732.58	2944.069	1031
14700	-6.32	-2.24	2.26	997.75	1738.08	2944.166	1031
14800	-6.68	-2.65	2.33	1005.09	1742.56	2944.267	1031
14900	-6.34	-3.24	2.17	1011.02	1750.39	2944.355	1031
15000	-6.74	-4.39	2.13	1017.79	1757.71	2944.452	1031
15100	-6.68	-4.46	1.86	1025.32	1764.41	2944.568	1031
15200	-7.02	-4.76	1.87	1033.11	1769.22	2944.659	1031
15300	-7.75	-6.45	1.95	1040.80	1777.54	2944.769	1031
15400	-7.91	-6.77	1.66	1047.65	1783.73	2944.864	1031
15500	-8.01	-7.37	1.75	1053.68	1788.53	2944.965	1031
15600	-7.92	-8.70	1.78	1062.71	1798.27	2945.062	1031
15700	-8.33	-9.78	1.71	1069.86	1805.10	2945.163	1031
15800	-8.79	-10.30	1.61	1076.02	1810.81	2945.261	1031
15900	-9.00	-11.52	1.81	1083.59	1817.95	2945.359	1031
16000	-9.29	-12.34	1.66	1092.08	1825.36	2945.466	1031
16100	-9.59	-13.33	1.66	1097.76	1831.21	2945.563	1031
16200	-9.53	-14.08	1.61	1105.75	1838.11	2945.661	1031
16300	-10.70	-15.55	1.77	1115.01	1847.40	2945.768	1031
16400	-10.86	-16.52	1.70	1119.99	1853.37	2945.858	1031
16500	-11.74	-17.81	1.81	1128.72	1861.02	2945.964	1031
16600	-11.66	-18.68	1.82	1135.46	1867.86	2946.056	1031
16700	-11.76	-19.37	1.69	1142.61	1873.04	2946.157	1031
16800	-12.42	-21.06	1.92	1150.87	1881.48	2946.256	1031
16900	-12.06	-21.37	1.90	1153.38	1884.92	2946.355	1030
17000	-11.80	-19.94	1.65	1146.83	1879.10	2946.452	1030
17100	-11.57	-19.29	1.75	1139.28	1871.41	2946.553	1030
17200	-10.92	-17.91	1.64	1131.67	1863.82	2946.654	1030
17300	-10.62	-17.09	1.71	1124.49	1858.13	2946.763	1030
17400	-10.91	-16.20	1.76	1117.70	1851.12	2946.866	1030
17500	-10.94	-15.15	1.61	1110.44	1846.11	2946.953	1030
17600	-10.14	-13.95	1.75	1102.95	1837.32	2947.056	1030
17700	-10.03	-13.51	1.81	1095.84	1831.96	2947.158	1030
17800	-9.59	-12.22	1.73	1087.56	1822.55	2947.267	1030
17900	-9.41	-11.11	1.59	1081.15	1817.57	2947.364	1030
18000	-8.74	-10.66	2.14	1072.57	1808.47	2947.469	1030
18100	-8.60	-8.65	1.46	1066.03	1803.63	2947.560	1030
18200	-7.85	-8.19	1.56	1058.46	1797.82	2947.664	1030
18300	-7.47	-7.33	1.50	1052.61	1792.28	2947.761	1030
18400	-7.53	-6.35	1.61	1044.78	1783.50	2947.858	1030
18500	-7.34	-5.94	1.85	1037.43	1775.89	2947.965	1030
18600	-6.94	-5.38	1.97	1029.54	1769.13	2948.062	1030
18700	-6.50	-4.64	2.02	1023.03	1763.46	2948.160	1030
18800	-6.61	-3.77	2.08	1014.10	1755.34	2948.261	1030
18900	-6.17	-3.18	2.19	1006.90	1747.52	2948.360	1030
19000	-5.92	-2.50	2.40	998.29	1739.23	2948.468	1030
19100	-5.88	-0.77	2.11	991.48	1732.18	2948.563	1030
19200	-6.03	-1.95	2.16	998.32	1738.49	2948.666	1031
19300	-6.14	-2.76	2.13	1004.80	1745.57	2948.762	1031
19400	-6.10	-3.50	2.12	1011.10	1751.25	2948.858	1031
19500	-6.28	-3.84	1.89	1019.84	1757.89	2948.961	1031
19600	-6.92	-4.91	1.87	1027.13	1765.51	2949.057	1031
19700	-6.96	-5.42	1.86	1033.73	1771.85	2949.154	1031
19800	-7.30	-6.21	1.72	1041.59	1779.42	2949.259	1031
19900	-7.60	-6.87	1.54	1048.96	1786.29	2949.366	1031
20000	-8.07	-7.81	1.63	1055.35	1792.35	2949.453	1031
20100	-8.52	-8.59	1.83	1063.05	1796.48	2949.558	1031
20200	-8.75	-9.54	1.73	1070.05	1803.31	2949.653	1031
20300	-9.11	-10.67	1.66	1077.32	1812.56	2949.759	1031
20400	-9.55	-11.40	1.74	1084.67	1818.27	2949.856	1031
20500	-9.36	-12.53	1.66	1092.33	1825.11	2949.969	1031
20600	-10.32	-13.11	1.57	1099.75	1832.40	2950.067	1031
20700	-10.16	-14.03	1.43	1106.95	1840.39	2950.163	1031
20800	-10.58	-15.25	1.66	1114.09	1845.01	2950.259	1031
20900	-11.14	-16.15	1.55	1121.75	1853.16	2950.355	1031
21000	-11.50	-17.81	1.80	1129.49	1861.28	2950.460	1031
21100	-11.79	-18.48	1.69	1136.61	1868.09	2950.556	1031
21200	-11.60	-19.74	1.60	1144.30	1875.87	2950.662	1031
21300	-12.54	-20.76	1.55	1152.96	1883.80	2950.767	1031
21400	-12.56	-21.53	1.76	1156.00	1887.03	2950.856	1030
21500	-12.25	-19.13	1.27	1147.58	1877.74	2950.969	1030
21600	-11.50	-19.11	1.55	1141.96	1872.61	2951.056	1030
21700	-10.97	-17.98	1.52	1134.33	1864.83	2951.159	1030
21800	-11.15	-17.33	1.58	1127.19	1860.38	2951.267	1030
21900	-10.58	-16.05	1.44	1120.41	1852.88	2951.357	1030
22000	-10.21	-15.15	1.36	1113.10	1847.33	2951.453	1030
22100	-9.85	-14.13	1.53	1105.82	1839.60	2951.567	1030
22200	-9.61	-13.20	1.55	1098.45	1832.00	2951.666	1030
22300	-9.49	-11.72	1.22	1091.65	1826.77	2951.760	1030
22400	-9.56	-10.77	1.43	1083.90	1818.25	2951.863	1030
22500	-8.85	-10.40	1.56	1076.90	1812.74	2951.954	1030
22600	-8.64	-9.15	1.61	1069.10	1803.25	2952.069	1030
22700	-8.20	-8.61	1.68	1062.18	1797.33	2952.162	1030
22800	-7.90	-7.61	1.72	1055.12	1789.84	2952.257	1030
22900	-7.84	-6.78	1.59	1046.97	1785.14	2952.365	1030
23000	-8.05	-6.20	1.80	1040.16	1778.05	2952.467	1030
23100	-7.47	-4.29	1.48	1032.76	1771.35	2952.569	1030
23200	-6.82	-4.58	1.99	1025.46	1762.32	2952.661	1030
23300	-6.65	-4.42	2.20	1017.88	1754.95	2952.768	1030
23400	-6.25	-3.11	2.04	1010.13	1749.65	2952.859	1030
23500	-6.35	-2.55	2.23	1003.05	1742.57	2952.962	1030
23600	-6.25	-1.69	2.21	995.00	1735.88	2953.058	1030
23700	-6.44	-1.41	2.26	992.40	1732.15	2953.162	1031
23800	-6.46	-2.02	2.27	999.82	1738.39	2953.257	1031
23900	-6.32	-2.94	2.34	1006.90	1744.73	2953.365	1031
24000	-6.40	-3.65	2.23	1014.54	1750.45	2953.463	1031
24100	-6.64	-4.17	2.23	1021.75	1754.47	2953.558	1031
24200	-6.79	-4.80	2.06	1030.01	1764.50	2953.666	1031
24300	-7.36	-5.89	1.86	1037.55	1772.86	2953.768	1031
24400	-7.40	-6.05	1.73	1043.30	1777.89	2953.861	1031
24500	-7.87	-7.00	1.79	1050.78	1784.50	2953.960	1031
24600	-8.24	-7.84	1.97	1057.90	1788.50	2954.066	1031
24700	-8.39	-8.39	1.66	1065.37	1796.75	2954.156	1031
24800	-8.93	-9.41	1.69	1073.74	1804.36	2954.265	1031
24900	-9.05	-10.89	1.84	1079.74	1811.59	2954.355	1031
25000	-9.50	-12.08	1.86	1087.46	1818.76	2954.461	1031
25100	-9.56	-12.62	1.72	1094.58	1825.36	2954.560	1031
25200	-9.87	-13.06	1.46	1101.32	1832.18	2954.668	1031
25300	-10.25	-14.72	1.70	1109.88	1840.55	2954.763	1031
25400	-10.42	-15.76	1.68	1116.86	1847.08	2954.862	1031
25500	-10.64	-16.42	1.59	1123.99	1853.18	2954.962	1031
25600	-11.22	-16.99	1.63	1129.43	1858.40	2955.056	1031
25700	-11.30	-18.75	1.57	1140.44	1868.01	2955.165	1031
25800	-11.59	-19.95	1.90	1146.60	1873.13	2955.263	1031
25900	-11.86	-20.90	1.83	1154.21	1881.50	2955.364	1031
26000	-11.72	-20.41	1.71	1150.42	1879.48	2955.464	1030
26100	-11.62	-19.50	1.69	1144.15	1873.54	2955.553	1030
26200	-11.91	-18.38	1.88	1135.51	1865.01	2955.667	1030
26300	-11.30	-17.25	1.72	1129.54	1858.41	2955.764	1030
26400	-10.70	-16.28	1.59	1122.67	1853.00	2955.858	1030
26500	-10.78	-15.04	1.63	1114.33	1845.81	2955.965	1030
26600	-9.63	-14.14	1.59	1107.36	1838.04	2956.065	1030
26700	-9.61	-13.05	1.54	1100.81	1832.14	2956.167	1030
26800	-9.52	-11.45	1.19	1091.89	1826.28	2956.270	1030
26900	-9.17	-10.99	1.53	1086.08	1817.96	2956.361	1030
27000	-8.82	-10.23	1.73	1078.32	1809.16	2956.464	1030
27100	-8.59	-9.29	1.62	1072.75	1804.20	2956.559	1030
27200	-8.32	-8.39	1.65	1064.10	1796.00	2956.662	1030
27300	-8.20	-7.29	1.74	1056.96	1789.13	2956.757	1030
27400	-7.57	-6.88	1.82	1049.70	1782.20	2956.857	1030
27500	-7.08	-5.88	1.76	1042.25	1775.69	2956.965	1030
27600	-7.25	-5.37	2.02	1035.78	1769.18	2957.065	1030
27700	-6.44	-4.23	1.82	1026.82	1762.94	2957.165	1030
27800	-6.70	-4.35	2.08	1019.54	1757.92	2957.260	1030
27900	-6.50	-3.10	1.98	1012.15	1751.09	2957.362	1030
28000	-6.18	-2.24	2.05	1003.90	1742.87	2957.464	1030
28100	-5.95	-1.87	2.27	997.28	1735.78	2957.568	1030
28200	-5.94	-1.59	2.20	997.28	1735.22	2957.666	1031
28300	-6.25	-1.79	2.16	1003.64	1737.91	2957.759	1031
28400	-6.37	-2.57	2.12	1010.30	1744.99	2957.848	1031
28500	-6.66	-3.19	2.19	1012.75	1747.79	2957.891	1031
28600	-7.10	-3.75	2.01	1022.23	1756.27	2958.010	1031
28700	-7.29	-4.35	2.04	1028.36	1762.98	2958.107	1031
28800	-6.94	-5.26	1.84	1036.19	1770.62	2958.200	1031
28900	-8.19	-6.27	1.88	1043.79	1777.56	2958.305	1031
29000	-8.20	-6.68	1.93	1048.80	1781.38	2958.396	1031
29100	-7.79	-7.69	1.70	1058.02	1790.03	2958.505	1031
29200	-8.66	-7.93	1.62	1064.15	1795.01	2958.605	1031
29300	-8.34	-8.94	1.86	1070.50	1799.94	2958.709	1031
29400	-8.73	-10.14	1.87	1079.13	1809.05	2958.806	1031
29500	-9.26	-11.02	1.69	1086.27	1815.83	2958.900	1031
29600	-9.58	-11.86	1.60	1094.22	1823.67	2959.006	1031
29700	-10.01	-13.09	1.68	1101.74	1831.43	2959.108	1031
29800	-10.32	-14.19	1.84	1108.96	1836.56	2959.206	1031
29900	-10.52	-15.18	1.77	1117.15	1843.59	2959.308	1031
30000	-11.53	-15.64	1.65	1124.51	1852.05	2959.410	1031
30100	-11.58	-17.09	1.83	1131.60	1858.10	2959.506	1031
30200	-11.45	-18.02	1.77	1139.28	1863.27	2959.607	1031
30300	-11.73	-19.35	1.91	1146.16	1870.83	2959.706	1031
30400	-11.66	-20.69	1.95	1154.99	1879.71	2959.810	1031
30500	-12.48	-21.14	1.91	1159.19	1884.23	2959.906	1030
30600	-12.28	-20.41	1.85	1153.37	1880.05	2960.004	1030
30700	-11.86	-19.69	1.85	1145.88	1874.55	2960.097	1030
30800	-11.19	-18.26	1.70	1138.10	1867.61	2960.201	1030
30900	-10.93	-17.04	1.49	1130.73	1860.69	2960.307	1030
31000	-11.01	-16.30	1.64	1125.13	1854.69	2960.392	1030
31100	-10.47	-14.56	1.44	1117.44	1846.25	2960.499	1030
31200	-9.59	-14.47	1.60	1109.25	1839.65	2960.611	1030
31300	-9.93	-13.27	1.63	1103.40	1833.15	2960.700	1030
31400	-9.30	-12.04	1.66	1094.54	1825.35	2960.806	1030
31500	-9.23	-10.52	1.55	1087.06	1817.51	2960.907	1030
31600	-8.77	-10.19	1.61	1080.34	1812.00	2961.010	1030
31700	-8.59	-8.89	1.55	1073.98	1804.39	2961.101	1030
31800	-8.52	-8.11	1.65	1066.43	1798.49	2961.197	1030
31900	-7.56	-7.43	1.67	1057.75	1791.23	2961.311	1030
32000	-8.15	-6.38	1.59	1052.20	1786.05	2961.403	1030
32100	-7.49	-5.29	1.69	1043.07	1777.69	2961.510	1030
32200	-7.15	-4.99	1.93	1035.90	1769.60	2961.609	1030
32300	-7.50	-4.02	1.88	1029.47	1763.47	2961.710	1030
32400	-7.25	-3.00	1.85	1022.46	1757.44	2961.807	1030
32500	-6.45	-2.93	2.27	1014.27	1748.96	2961.900	1030
32600	-6.57	-1.64	2.04	1006.08	1744.75	2962.006	1030
32700	-5.70	-1.29	2.20	999.29	1736.77	2962.098	1030
32800	-6.00	-1.48	2.29	1001.89	1739.31	2962.198	1031
32900	-6.44	-2.66	2.20	1008.57	1743.81	2962.308	1031
33000	-7.29	-3.24	2.21	1016.16	1750.13	2962.400	1031
33100	-6.95	-4.07	2.20	1023.32	1756.42	2962.497	1031
33200	-7.25	-4.45	2.08	1030.87	1763.15	2962.599	1031
33300	-7.66	-5.16	1.82	1039.14	1770.04	2962.711	1031
33400	-8.08	-6.13	1.95	1044.76	1776.73	2962.798	1031
33500	-8.11	-6.69	1.88	1053.61	1784.92	2962.906	1031
33600	-8.57	-7.90	1.96	1060.10	1791.20	2962.996	1031
33700	-8.67	-8.11	1.88	1064.89	1794.47	2963.109	1031
33800	-8.70	-8.43	1.60	1073.04	1800.96	2963.211	1031
33900	-8.98	-10.09	1.91	1079.65	1808.52	2963.311	1031
34000	-8.96	-10.92	1.68	1086.55	1815.82	2963.400	1031
34100	-9.64	-11.89	1.68	1094.54	1822.26	2963.500	1031
34200	-10.04	-13.00	1.78	1101.27	1829.85	2963.600	1031
34300	-10.10	-13.90	1.59	1109.89	1838.60	2963.708	1031
34400	-10.02	-14.83	1.63	1116.09	1843.02	2963.795	1031
34500	-10.74	-15.40	1.48	1125.78	1850.64	2963.911	1031
34600	-10.72	-16.64	1.52	1130.93	1857.79	2963.995	1031
34700	-11.11	-17.93	1.61	1137.92	1865.00	2964.091	1031
34800	-11.03	-19.43	1.72	1148.41	1873.77	2964.211	1031
34900	-11.68	-20.18	1.67	1153.62	1880.34	2964.297	1031
35000	-12.10	-21.36	1.68	1161.16	1887.92	2964.399	1031
35100	-11.81	-21.61	1.62	1164.52	1889.41	2964.494	1030
35200	-11.37	-20.66	1.43	1157.36	1887.10	2964.597	1030
35300	-11.59	-19.76	1.65	1150.43	1878.58	2964.698	1030
35400	-11.30	-18.52	1.53	1142.82	1870.23	2964.796	1030
35500	-10.74	-17.39	1.43	1135.67	1864.82	2964.896	1030
35600	-10.25	-16.32	1.46	1128.25	1857.74	2964.995	1030
35700	-10.04	-15.41	1.51	1121.35	1850.66	2965.091	1030
35800	-9.94	-13.15	0.98	1112.39	1844.28	2965.211	1030
35900	-10.33	-12.78	1.30	1105.58	1837.59	2965.310	1030
36000	-9.77	-12.42	1.49	1099.62	1831.44	2965.409	1030
36100	-9.46	-11.62	1.68	1092.02	1822.61	2965.495	1030
36200	-9.26	-10.57	1.68	1084.33	1815.08	2965.599	1030
36300	-8.50	-9.85	1.78	1076.92	1808.43	2965.706	1030
36400	-8.32	-9.00	1.83	1070.43	1801.28	2965.794	1030
36500	-7.95	-8.23	2.01	1060.68	1793.06	2965.910	1030
36600	-8.23	-7.18	1.82	1055.00	1787.46	2965.995	1030
36700	-8.06	-6.00	1.88	1047.83	1781.17	2966.109	1030
36800	-7.33	-5.50	1.88	1040.62	1776.96	2966.207	1030
36900	-6.88	-4.58	1.84	1032.69	1770.06	2966.303	1030
37000	-7.24	-3.78	2.05	1025.39	1762.19	2966.402	1030
37100	-6.67	-3.21	1.97	1016.95	1754.19	2966.507	1030
37200	-6.67	-2.12	1.95	1011.18	1749.10	2966.609	1030
37300	-6.52	-1.80	2.38	1001.42	1738.76	2966.709	1030
37400	-5.74	-0.59	2.21	994.94	1732.32	2966.809	1031
37500	-5.83	-1.64	2.20	1002.73	1739.47	2966.903	1031
37600	-6.12	-2.36	2.27	1009.22	1743.65	2966.992	1031
37700	-6.88	-2.98	2.18	1017.96	1751.03	2967.110	1031
37800	-6.72	-4.05	2.22	1024.36	1758.01	2967.207	1031
37900	-7.25	-4.31	1.93	1031.61	1766.60	2967.304	1031
38000	-7.43	-5.08	2.06	1037.68	1770.39	2967.392	1031
38100	-7.93	-6.03	1.97	1046.26	1779.31	2967.499	1031
38200	-8.21	-7.36	1.98	1054.78	1786.34	2967.608	1031
38300	-8.45	-7.37	1.90	1060.32	1792.15	2967.696	1031
38400	-8.24	-8.34	1.90	1067.15	1798.94	2967.806	1031
38500	-8.91	-10.52	2.39	1076.12	1808.21	2967.911	1031
38600	-9.05	-10.23	1.85	1081.92	1813.05	2967.997	1031
38700	-9.18	-11.44	1.90	1089.05	1820.54	2968.110	1031
38800	-9.74	-12.55	1.92	1096.31	1828.12	2968.197	1031
38900	-10.23	-12.49	1.74	1103.80	1833.00	2968.310	1031
39000	-10.20	-13.96	1.76	1111.09	1840.33	2968.397	1031
39100	-10.75	-15.36	1.89	1118.86	1848.38	2968.498	1031
39200	-11.12	-16.28	1.94	1127.90	1855.16	2968.611	1031
39300	-11.31	-17.18	1.90	1133.54	1861.82	2968.697	1031
39400	-11.56	-18.16	1.85	1141.00	1868.26	2968.796	1031
39500	-11.94	-19.53	2.04	1149.05	1875.69	2968.896	1031
39600	-12.20	-20.48	1.80	1156.81	1885.30	2968.999	1031
39700	-12.43	-21.61	1.83	1163.96	1892.57	2969.104	1031
39800	-12.21	-21.35	1.77	1161.21	1891.68	2969.189	1030
39900	-12.25	-19.50	1.76	1148.47	1879.86	2969.310	1030
40000	-11.65	-18.43	1.76	1142.22	1872.56	2969.392	1030
40100	-11.23	-17.30	1.91	1133.28	1863.61	2969.510	1030
40200	-10.98	-16.17	1.79	1126.56	1856.15	2969.607	1030
40300	-10.62	-15.23	1.76	1120.37	1851.47	2969.698	1030
40400	-10.04	-13.73	1.53	1111.94	1844.38	2969.805	1030
40500	-9.62	-12.93	1.48	1104.98	1839.53	2969.901	1030
40600	-9.06	-12.15	1.65	1098.30	1831.07	2970.010	1030
40700	-8.98	-10.98	1.49	1089.76	1825.32	2970.111	1030
40800	-8.86	-10.51	1.77	1083.47	1818.12	2970.208	1030
40900	-9.03	-8.79	1.67	1074.94	1809.39	2970.310	1030
41000	-8.80	-8.62	1.92	1070.45	1803.74	2970.392	1030
41100	-8.51	-8.19	2.19	1060.68	1795.32	2970.510	1030
41200	-8.28	-7.12	2.27	1053.36	1787.67	2970.611	1030
41300	-8.29	-6.62	2.36	1048.85	1784.01	2970.708	1030
41400	-8.08	-4.83	2.16	1038.41	1773.87	2970.810	1030
41500	-7.94	-4.64	2.14	1033.32	1770.63	2970.891	1030
41600	-7.56	-3.96	2.35	1023.72	1762.49	2971.010	1030
41700	-7.14	-3.01	2.28	1017.24	1755.76	2971.098	1030
41800	-6.52	-2.86	2.50	1010.63	1750.72	2971.208	1030
41900	-6.89	-1.38	2.38	1001.97	1741.67	2971.302	1030
42000	-6.85	-1.01	2.47	997.55	1737.90	2971.397	1031
42100	-7.18	-2.23	2.62	1008.38	1745.81	2971.510	1031
42200	-7.21	-2.25	2.16	1015.82	1754.35	2971.611	1031
42300	-7.60	-3.52	2.44	1021.36	1758.70	2971.707	1031
42400	-7.87	-4.82	2.47	1030.31	1768.46	2971.810	1031
42500	-7.73	-5.17	2.28	1035.87	1773.44	2971.905	1031
42600	-8.65	-5.28	2.02	1044.87	1781.86	2972.011	1031
42700	-8.38	-6.32	2.24	1049.39	1785.35	2972.086	1031
42800	-8.73	-7.62	2.31	1059.35	1794.56	2972.211	1031
42900	-8.63	-7.89	2.12	1064.88	1798.31	2972.296	1031
43000	-8.92	-9.12	2.04	1072.26	1807.33	2972.406	1031
43100	-9.12	-9.53	1.66	1081.06	1816.26	2972.510	1031
43200	-9.65	-10.84	2.06	1086.31	1821.25	2972.596	1031
43300	-9.41	-11.77	1.82	1095.51	1828.49	2972.709	1031
43400	-9.51	-11.87	1.79	1101.10	1831.38	2972.795	1031
43500	-9.98	-13.01	1.81	1107.78	1840.13	2972.891	1031
43600	-10.40	-14.45	1.75	1117.94	1849.82	2973.010	1031
43700	-10.85	-15.18	1.75	1123.42	1855.59	2973.099	1031
43800	-11.24	-16.27	1.91	1130.15	1860.79	2973.197	1031
43900	-11.11	-17.87	2.00	1139.27	1870.09	2973.308	1031
44000	-11.55	-18.71	1.88	1146.13	1877.33	2973.394	1031
44100	-12.19	-20.06	2.20	1153.77	1882.74	2973.511	1031
44200	-12.33	-21.08	2.07	1162.12	1892.16	2973.602	1031
44300	-12.03	-20.74	2.03	1158.44	1889.37	2973.710	1030
44400	-12.06	-19.46	2.00	1151.32	1881.55	2973.796	1030
44500	-11.62	-17.95	1.76	1144.03	1874.73	2973.900	1030
44600	-11.22	-16.82	1.72	1135.84	1867.35	2974.006	1030
44700	-10.67	-16.01	1.64	1129.60	1862.61	2974.090	1030
44800	-10.85	-15.42	1.83	1123.24	1856.64	2974.186	1030
44900	-10.45	-14.82	1.89	1118.57	1853.87	2974.251	1030
45000	-10.83	-13.62	1.96	1110.54	1844.51	2974.353	1030
45100	-9.96	-13.08	1.99	1104.23	1838.21	2974.447	1030
45200	-9.58	-11.93	2.02	1096.94	1830.69	2974.542	1030
45300	-9.41	-10.73	1.93	1090.23	1824.08	2974.646	1030
45400	-9.15	-9.92	1.77	1082.42	1820.27	2974.747	1030
45500	-8.68	-9.30	2.05	1075.64	1811.62	2974.842	1030
45600	-8.60	-8.24	2.00	1068.87	1806.51	2974.941	1030
45700	-8.36	-7.74	2.04	1061.52	1800.90	2975.042	1030
45800	-8.24	-6.83	2.08	1052.67	1792.09	2975.151	1030
45900	-7.53	-5.39	2.01	1046.14	1785.55	2975.242	1030
46000	-7.17	-5.01	2.28	1039.56	1778.01	2975.344	1030
46100	-7.38	-4.64	2.36	1031.54	1770.28	2975.444	1030
46200	-6.82	-3.87	2.44	1024.23	1763.42	2975.542	1030
46300	-6.82	-2.58	2.37	1015.82	1757.10	2975.646	1030
46400	-6.25	-2.21	2.41	1008.50	1750.83	2975.742	1030
46500	-5.94	-1.23	2.38	1001.30	1742.91	2975.844	1030
46600	-6.33	-2.49	2.69	1009.16	1749.19	2975.951	1031
46700	-6.28	-3.39	2.57	1016.58	1757.12	2976.048	1031
46800	-6.67	-3.59	2.45	1021.72	1760.00	2976.138	1031
46900	-6.91	-4.92	2.63	1030.40	1766.99	2976.243	1031
47000	-7.29	-5.09	2.48	1037.96	1773.85	2976.346	1031
47100	-7.66	-6.06	2.32	1044.14	1780.95	2976.444	1031
47200	-7.89	-6.86	2.24	1052.46	1789.60	2976.543	1031
47300	-8.39	-7.05	2.19	1059.78	1794.68	2976.647	1031
47400	-8.52	-8.09	2.15	1066.18	1800.36	2976.748	1031
47500	-8.32	-9.43	2.02	1074.30	1810.51	2976.849	1031
47600	-8.47	-10.06	2.03	1081.06	1817.04	2976.937	1031
47700	-8.77	-10.38	1.81	1088.03	1824.39	2977.041	1031
47800	-9.13	-11.46	1.93	1095.07	1828.91	2977.138	1031
47900	-9.61	-12.44	1.88	1102.94	1836.61	2977.243	1031
48000	-9.82	-13.47	2.02	1110.20	1841.53	2977.340	1031
48100	-10.30	-14.14	1.71	1117.94	1850.68	2977.444	1031
48200	-10.56	-15.13	1.77	1125.71	1856.15	2977.545	1031
48300	-11.56	-16.10	1.81	1134.00	1862.62	2977.653	1031
48400	-11.24	-17.24	2.00	1139.31	1870.29	2977.741	1031
48500	-11.52	-18.34	1.76	1147.87	1879.46	2977.851	1031
48600	-11.47	-19.84	1.92	1155.55	1887.13	2977.952	1031
48700	-11.71	-20.56	1.92	1163.65	1893.37	2978.052	1031
48800	-12.04	-21.60	2.05	1165.98	1897.40	2978.143	1030
48900	-11.58	-20.14	1.90	1158.52	1889.94	2978.242	1030
49000	-11.47	-19.01	1.95	1150.97	1882.62	2978.343	1030
49100	-11.37	-18.35	1.96	1143.29	1877.45	2978.443	1030
49200	-11.51	-16.89	1.72	1135.22	1870.05	2978.553	1030
49300	-10.36	-15.57	1.66	1128.26	1861.78	2978.647	1030
49400	-10.39	-15.08	1.87	1122.91	1856.29	2978.724	1030
49500	-10.13	-13.91	1.88	1114.89	1848.98	2978.842	1030
49600	-9.85	-12.85	1.88	1106.36	1841.08	2978.948	1030
49700	-9.40	-12.15	1.96	1099.58	1835.77	2979.042	1030
49800	-9.57	-11.30	2.02	1092.55	1829.70	2979.141	1030
49900	-9.12	-10.84	2.02	1085.33	1824.80	2979.243	1030
50000	-8.78	-9.51	1.93	1077.92	1818.09	2979.350	1030
50100	-8.05	-9.39	2.38	1070.05	1808.21	2979.452	1030
50200	-8.54	-7.72	1.98	1062.79	1802.24	2979.541	1030
50300	-7.98	-6.84	2.12	1054.78	1796.06	2979.651	1030
50400	-7.57	-5.59	2.15	1048.06	1788.72	2979.747	1030
50500	-7.29	-5.10	2.19	1040.49	1781.70	2979.841	1030
50600	-7.20	-4.27	2.16	1032.89	1774.29	2979.947	1030
50700	-6.83	-3.36	2.25	1025.03	1767.34	2980.044	1030
50800	-6.96	-3.30	2.64	1018.74	1760.67	2980.139	1030
50900	-6.39	-2.84	2.65	1012.62	1754.25	2980.245	1030
51000	-6.09	-1.83	2.76	1002.62	1744.91	2980.337	1030
51100	-6.06	-1.36	2.79	1000.62	1742.50	2980.445	1031
51200	-6.03	-2.23	2.62	1008.15	1749.56	2980.547	1031
51300	-6.38	-2.84	2.46	1014.22	1756.24	2980.646	1031
51400	-6.73	-3.23	2.36	1022.51	1764.04	2980.750	1031
51500	-7.12	-4.33	2.40	1029.48	1770.91	2980.842	1031
51600	-7.36	-4.97	2.14	1036.99	1778.06	2980.948	1031
51700	-7.17	-6.75	2.45	1044.15	1785.13	2981.053	1031
51800	-7.50	-6.37	2.11	1051.49	1790.67	2981.139	1031
51900	-7.98	-7.43	2.07	1058.58	1798.72	2981.243	1031
52000	-8.22	-8.22	2.02	1065.17	1804.26	2981.336	1031
52100	-8.77	-9.01	1.97	1073.37	1812.88	2981.445	1031
52200	-9.68	-10.02	2.13	1080.29	1818.19	2981.542	1031
52300	-9.47	-11.13	1.99	1086.80	1824.86	2981.641	1031
52400	-9.52	-12.30	2.21	1095.03	1831.69	2981.751	1031
52500	-10.42	-12.65	2.01	1101.40	1838.58	2981.832	1031
52600	-10.63	-13.89	1.91	1110.28	1847.59	2981.952	1031
52700	-10.86	-14.85	2.18	1117.03	1849.34	2982.039	1031
52800	-11.06	-15.86	2.06	1124.11	1858.87	2982.149	1031
52900	-11.67	-17.03	2.04	1131.80	1866.96	2982.243	1031
53000	-11.70	-18.00	1.91	1138.83	1873.80	2982.340	1031
53100	-11.37	-19.28	1.89	1147.45	1882.28	2982.449	1031
53200	-11.95	-20.13	1.95	1153.71	1888.55	2982.539	1031
53300	-11.92	-21.67	2.17	1162.76	1894.97	2982.646	1030
53400	-11.92	-20.78	2.00	1155.86	1891.12	2982.743	1030
53500	-11.23	-19.59	1.96	1149.33	1883.62	2982.842	1030
53600	-11.54	-18.54	2.05	1141.81	1876.29	2982.940	1030
53700	-11.22	-17.18	1.84	1134.30	1868.74	2983.042	1030
53800	-10.41	-16.48	1.96	1126.96	1862.67	2983.146	1030
53900	-10.30	-15.44	1.80	1121.76	1859.13	2983.243	1030
54000	-10.12	-14.13	1.77	1112.63	1849.76	2983.342	1030
54100	-9.34	-13.18	1.73	1105.18	1843.02	2983.442	1030
54200	-9.62	-12.09	1.87	1098.28	1835.12	2983.549	1030
54300	-9.05	-11.64	1.96	1091.18	1829.76	2983.645	1030
54400	-8.84	-10.40	1.81	1083.62	1822.71	2983.742	1030
54500	-8.39	-9.79	1.88	1077.05	1817.03	2983.838	1030
54600	-7.96	-8.85	2.09	1069.35	1808.43	2983.949	1030
54700	-7.97	-7.62	1.95	1062.59	1801.66	2984.049	1030
54800	-7.49	-7.07	2.04	1056.00	1794.70	2984.142	1030
54900	-7.22	-6.30	2.10	1047.51	1789.03	2984.244	1030
55000	-7.03	-5.24	2.07	1039.73	1781.13	2984.344	1030
55100	-7.06	-4.47	2.12	1031.73	1774.96	2984.452	1030
55200	-6.47	-3.93	2.21	1024.40	1767.64	2984.543	1030
55300	-5.93	-3.40	2.31	1016.05	1760.12	2984.651	1030
55400	-5.75	-2.44	2.32	1010.04	1753.44	2984.736	1030
55500	-5.57	-1.86	2.28	1001.30	1747.36	2984.849	1030
55600	-6.02	-1.11	2.61	995.69	1739.83	2984.950	1031
55700	-6.19	-1.77	2.58	1001.28	1745.26	2985.039	1031
55800	-6.42	-1.98	2.30	1007.23	1750.37	2985.151	1031
55900	-6.10	-3.03	2.37	1015.18	1756.90	2985.239	1031
56000	-7.19	-4.17	2.40	1022.47	1764.21	2985.341	1031
56100	-7.10	-5.38	2.33	1030.78	1772.15	2985.448	1031
56200	-7.14	-5.22	2.05	1037.97	1779.36	2985.543	1031
56300	-8.36	-6.14	2.23	1045.61	1786.38	2985.652	1031
56400	-8.18	-6.92	2.15	1051.75	1791.99	2985.737	1031
56500	-8.58	-7.86	2.11	1058.96	1797.25	2985.843	1031
56600	-8.42	-8.61	2.11	1066.50	1803.08	2985.943	1031
56700	-8.95	-9.63	2.22	1074.22	1809.91	2986.044	1031
56800	-9.48	-10.58	1.98	1080.83	1818.17	2986.142	1031
56900	-9.67	-11.58	1.92	1088.01	1825.99	2986.234	1031
57000	-10.29	-12.59	2.01	1096.26	1834.17	2986.347	1031
57100	-10.29	-13.22	1.85	1104.47	1839.39	2986.451	1031
57200	-10.33	-14.61	2.00	1110.35	1844.79	2986.544	1031
57300	-10.70	-15.63	2.21	1117.73	1850.70	2986.642	1031
57400	-10.95	-16.54	2.00	1125.42	1860.11	2986.743	1031
57500	-11.09	-17.59	1.79	1134.16	1868.26	2986.850	1031
57600	-11.47	-18.30	1.91	1139.71	1872.05	2986.935	1031
57700	-11.80	-19.14	2.05	1148.09	1878.61	2987.044	1031
57800	-12.26	-20.65	1.96	1155.95	1888.93	2987.146	1031
57900	-11.99	-20.37	1.84	1154.67	1888.42	2987.243	1030
58000	-11.30	-20.13	2.15	1147.77	1882.22	2987.351	1030
58100	-11.57	-18.62	1.98	1140.37	1876.05	2987.434	1030
58200	-11.20	-17.90	1.94	1133.45	1869.25	2987.538	1030
58300	-11.18	-16.65	1.81	1126.23	1862.21	2987.642	1030
58400	-10.37	-15.86	2.03	1119.79	1855.51	2987.740	1030
58500	-10.24	-14.82	1.82	1111.67	1849.39	2987.838	1030
58600	-10.46	-13.93	1.84	1104.97	1843.20	2987.935	1030
58700	-9.72	-12.61	1.91	1097.04	1834.15	2988.041	1030
58800	-9.74	-11.73	1.98	1089.89	1826.86	2988.139	1030
58900	-8.77	-11.49	2.19	1083.09	1818.81	2988.252	1030
59000	-9.28	-9.58	1.96	1075.55	1812.31	2988.337	1030
59100	-8.84	-9.11	2.01	1070.64	1808.14	2988.434	1030
59200	-8.32	-8.23	2.09	1061.26	1799.02	2988.541	1030
59300	-8.14	-7.13	2.01	1053.65	1792.29	2988.641	1030
59400	-7.42	-6.83	2.24	1046.71	1787.03	2988.751	1030
59500	-7.30	-5.67	2.17	1038.99	1778.86	2988.847	1030
59600	-7.26	-4.57	2.06	1030.95	1772.38	2988.949	1030
59700	-7.25	-4.04	2.36	1023.04	1764.68	2989.047	1030
59800	-6.53	-3.22	2.37	1015.65	1757.72	2989.142	1030
59900	-6.27	-2.65	2.47	1007.60	1749.87	2989.245	1030
60000	-6.42	-1.66	2.24	1000.28	1745.07	2989.352	1030
60100	-6.30	-1.21	2.37	993.87	1740.32	2989.445	1031
60200	-6.75	-2.16	2.45	1000.37	1745.62	2989.541	1031
60300	-6.64	-3.14	2.50	1008.06	1750.98	2989.643	1031
60400	-6.59	-3.88	2.51	1015.01	1757.01	2989.743	1031
60500	-6.82	-4.23	2.35	1022.81	1764.38	2989.845	1031
60600	-6.65	-5.00	2.36	1028.77	1768.79	2989.944	1031
60700	-7.16	-5.73	2.27	1037.08	1776.22	2990.049	1031
60800	-7.55	-6.88	2.42	1045.16	1783.12	2990.146	1031
60900	-7.94	-7.82	2.48	1051.14	1787.77	2990.243	1031
61000	-8.27	-8.19	2.35	1057.53	1793.49	2990.334	1031
61100	-8.57	-8.92	2.22	1066.80	1802.01	2990.452	1031
61200	-8.80	-9.30	2.07	1071.91	1807.69	2990.529	1031
61300	-8.46	-10.31	2.08	1077.20	1813.43	2990.591	1031
61400	-9.34	-10.84	1.99	1083.01	1819.54	2990.673	1031
61500	-9.23	-11.76	2.06	1090.76	1824.61	2990.788	1031
61600	-9.93	-12.62	1.90	1098.73	1833.40	2990.891	1031
61700	-9.81	-13.74	2.02	1104.44	1839.15	2990.978	1031
61800	-10.30	-15.09	2.03	1114.41	1847.48	2991.091	1031
61900	-10.68	-16.67	2.30	1121.32	1855.03	2991.194	1031
62000	-10.90	-16.84	1.99	1127.51	1861.12	2991.272	1031
62100	-11.77	-18.03	2.11	1135.83	1866.84	2991.387	1031
62200	-11.31	-18.56	2.03	1143.66	1872.55	2991.489	1031
62300	-11.41	-20.14	2.10	1150.54	1880.76	2991.590	1031
62400	-12.41	-21.62	2.10	1159.32	1891.50	2991.693	1031
62500	-11.62	-20.92	2.11	1155.68	1886.48	2991.791	1030
62600	-11.55	-19.87	2.06	1147.72	1880.12	2991.893	1030
62700	-11.49	-18.88	1.92	1141.11	1875.36	2991.985	1030
62800	-11.23	-17.82	1.84	1134.09	1868.47	2992.091	1030
62900	-11.10	-16.74	1.84	1127.06	1861.78	2992.184	1030
63000	-11.00	-15.81	1.94	1119.08	1853.30	2992.291	1030
63100	-9.88	-14.58	1.64	1111.39	1848.02	2992.393	1030
63200	-9.53	-13.57	1.72	1105.21	1841.39	2992.490	1030
63300	-9.82	-12.80	1.94	1097.56	1833.87	2992.591	1030
63400	-9.37	-11.72	1.92	1090.19	1825.65	2992.690	1030
63500	-8.79	-11.06	1.90	1083.07	1820.13	2992.787	1030
63600	-8.49	-10.13	2.05	1076.07	1811.63	2992.889	1030
63700	-8.12	-9.30	2.06	1069.05	1805.89	2992.986	1030
63800	-7.99	-8.31	2.08	1061.75	1799.10	2993.088	1030
63900	-7.59	-7.21	1.92	1053.73	1792.74	2993.190	1030
64000	-7.46	-6.37	2.02	1047.05	1785.19	2993.288	1030
64100	-7.44	-6.00	2.09	1038.91	1779.19	2993.388	1030
64200	-6.75	-4.36	1.91	1031.45	1771.49	2993.488	1030
64300	-6.46	-3.72	2.06	1023.91	1764.35	2993.589	1030
64400	-6.00	-3.63	2.38	1016.63	1757.48	2993.692	1030
64500	-6.33	-3.22	2.35	1010.46	1752.85	2993.789	1030
64600	-6.18	-1.52	2.31	1001.02	1742.94	2993.889	1030
64700	-6.18	-1.11	2.54	993.35	1735.71	2993.990	1030
64800	-5.55	-1.90	2.47	1000.03	1741.14	2994.092	1031
64900	-5.87	-2.32	2.30	1006.00	1747.28	2994.178	1031
65000	-6.39	-3.30	2.24	1014.47	1755.31	2994.292	1031
65100	-6.23	-4.13	2.41	1020.79	1759.73	2994.384	1031
65200	-7.33	-4.86	2.46	1029.28	1766.90	2994.490	1031
65300	-7.28	-4.92	2.11	1036.33	1772.26	2994.593	1031
65400	-7.36	-6.15	2.20	1043.70	1781.10	2994.690	1031
65500	-7.87	-7.07	2.10	1050.72	1789.17	2994.791	1031
65600	-8.04	-7.88	2.16	1057.07	1793.38	2994.888	1031
65700	-8.28	-9.38	2.27	1065.00	1802.13	2994.989	1031
65800	-8.57	-9.79	2.08	1072.24	1808.31	2995.087	1031
65900	-9.25	-10.47	1.99	1078.84	1814.55	2995.188	1031
66000	-9.58	-11.03	1.92	1086.92	1820.77	2995.289	1031
66100	-9.99	-11.99	1.94	1094.30	1828.50	2995.392	1031
66200	-9.61	-13.26	1.78	1101.46	1835.82	2995.489	1031
66300	-9.59	-14.17	1.88	1109.23	1842.64	2995.589	1031
66400	-10.54	-14.46	1.74	1116.72	1848.32	2995.692	1031
66500	-10.30	-15.99	1.85	1124.07	1856.18	2995.789	1031
66600	-10.23	-17.33	2.02	1130.36	1862.54	2995.892	1031
66700	-11.04	-18.06	1.92	1138.45	1870.78	2995.983	1031
66800	-11.43	-19.18	1.97	1145.86	1877.58	2996.091	1031
66900	-11.80	-20.43	1.98	1153.53	1884.05	2996.193	1031
67000	-12.13	-21.07	1.94	1157.34	1890.56	2996.291	1030
67100	-11.64	-19.48	1.73	1150.16	1882.02	2996.389	1030
67200	-11.00	-18.56	1.64	1143.02	1876.09	2996.488	1030
67300	-10.60	-17.73	1.62	1138.04	1870.69	2996.579	1030
67400	-10.38	-16.26	1.52	1129.34	1862.84	2996.687	1030
67500	-10.12	-15.71	1.61	1122.06	1858.76	2996.791	1030
67600	-9.48	-14.56	1.51	1114.60	1850.20	2996.888	1030
67700	-10.04	-13.50	1.79	1106.84	1841.52	2996.989	1030
67800	-9.79	-12.69	1.80	1100.45	1835.54	2997.086	1030
67900	-9.11	-11.83	1.81	1092.45	1827.50	2997.191	1030
68000	-8.91	-10.80	1.62	1085.89	1824.33	2997.287	1030
68100	-8.44	-9.80	1.76	1078.49	1815.85	2997.393	1030
68200	-7.91	-9.02	1.87	1071.01	1806.89	2997.488	1030
68300	-7.81	-8.33	1.91	1064.48	1801.70	2997.581	1030
68400	-7.75	-8.06	2.27	1057.84	1795.05	2997.694	1030
68500	-7.09	-7.00	2.14	1048.96	1787.50	2997.787	1030
68600	-6.53	-5.76	1.93	1042.09	1781.40	2997.889	1030
68700	-6.13	-4.87	2.03	1034.52	1772.72	2997.990	1030
68800	-6.12	-4.28	2.32	1027.22	1765.40	2998.093	1030
68900	-5.20	-3.28	2.00	1018.44	1759.42	2998.194	1030
69000	-5.57	-2.70	2.29	1012.47	1753.17	2998.288	1030
69100	-5.00	-1.95	2.44	1003.36	1744.46	2998.393	1030
69200	-5.19	-1.44	2.31	998.65	1742.19	2998.480	1031
69300	-5.34	-2.22	2.47	1006.05	1744.47	2998.586	1031
69400	-5.52	-3.13	2.42	1014.32	1752.62	2998.693	1031
69500	-6.08	-3.63	2.41	1020.67	1759.09	2998.785	1031
69600	-6.45	-4.52	2.29	1027.90	1765.03	2998.881	1031
69700	-7.23	-5.34	2.21	1034.13	1770.93	2998.991	1031
69800	-6.96	-5.95	2.13	1042.56	1778.86	2999.086	1031
69900	-7.43	-6.91	2.15	1049.19	1783.46	2999.181	1031
70000	-7.80	-7.73	2.05	1057.35	1791.56	2999.288	1031
70100	-7.89	-8.32	1.90	1063.88	1799.13	2999.372	1031
70200	-8.64	-9.31	1.93	1071.65	1805.51	2999.487	1031
70300	-8.67	-9.90	1.72	1078.32	1812.73	2999.580	1031
70400	-9.13	-10.92	1.76	1085.23	1819.66	2999.681	1031
70500	-9.33	-11.95	1.72	1092.88	1827.15	2999.792	1031
70600	-9.48	-12.90	1.77	1100.41	1831.12	2999.881	1031
70700	-9.87	-14.71	2.09	1108.02	1840.21	2999.991	1031
70800	-10.46	-14.72	1.67	1115.08	1847.59	3000.080	1031
70900	-10.83	-15.89	1.74	1122.48	1854.73	3000.190	1031
71000	-11.77	-16.51	1.75	1131.57	1860.77	3000.294	1031
71100	-10.76	-17.66	1.63	1136.90	1867.53	3000.382	1031
71200	-11.31	-18.99	1.84	1145.65	1874.77	3000.482	1031
71300	-11.49	-20.18	1.96	1151.72	1880.12	3000.580	1031
71400	-11.84	-21.06	1.85	1158.04	1887.87	3000.681	1030
71500	-11.69	-19.86	1.79	1151.77	1881.83	3000.777	1030
71600	-11.20	-18.85	1.65	1143.70	1873.63	3000.890	1030
71700	-11.47	-17.51	1.56	1137.33	1868.99	3000.989	1030
71800	-10.77	-16.66	1.60	1129.81	1862.59	3001.083	1030
71900	-10.57	-15.73	1.56	1122.17	1855.50	3001.189	1030
72000	-10.04	-14.54	1.45	1115.30	1848.23	3001.277	1030
72100	-9.47	-13.77	1.52	1108.55	1842.34	3001.375	1030
72200	-9.62	-12.49	1.55	1100.39	1833.42	3001.488	1030
72300	-9.29	-11.91	1.79	1092.66	1825.62	3001.588	1030
72400	-9.32	-11.48	1.98	1086.37	1820.97	3001.678	1030
72500	-8.85	-10.16	1.74	1079.26	1814.98	3001.785	1030
72600	-8.51	-9.62	1.80	1070.46	1808.03	3001.889	1030
72700	-7.93	-8.63	1.84	1064.43	1801.23	3001.980	1030
72800	-7.37	-7.51	1.94	1057.17	1791.63	3002.082	1030
72900	-7.54	-6.95	1.99	1050.56	1784.97	3002.178	1030
73000	-7.23	-6.34	2.08	1042.78	1778.30	3002.274	1030
73100	-7.19	-5.21	2.08	1033.64	1770.56	3002.393	1030
73200	-7.06	-4.97	2.34	1027.64	1763.78	3002.481	1030
73300	-6.43	-3.83	2.22	1019.66	1756.19	3002.583	1030
73400	-6.44	-3.43	2.41	1011.84	1750.00	3002.690	1030
73500	-6.22	-2.30	2.40	1003.55	1742.01	3002.787	1030
73600	-5.59	-1.62	2.39	996.06	1734.46	3002.894	1030
73700	-5.87	-1.38	2.22	996.39	1736.98	3002.978	1031
73800	-6.15	-2.34	2.23	1005.06	1742.92	3003.088	1031
73900	-6.46	-3.34	2.35	1011.25	1747.53	3003.178	1031
74000	-6.30	-3.76	2.16	1018.20	1755.22	3003.272	1031
74100	-6.68	-4.62	2.08	1026.24	1762.37	3003.383	1031
74200	-7.17	-5.61	2.12	1033.89	1770.75	3003.480	1031
74300	-7.39	-6.18	2.05	1040.43	1775.16	3003.593	1031
74400	-8.08	-6.73	1.99	1048.56	1781.02	3003.679	1031
74500	-8.39	-7.49	1.85	1055.65	1788.48	3003.792	1031
74600	-8.10	-8.81	1.98	1062.73	1794.81	3003.894	1031
74700	-8.70	-9.34	1.88	1069.93	1801.88	3003.989	1031
74800	-9.19	-10.28	1.99	1076.49	1807.40	3004.076	1031
74900	-8.99	-11.40	1.88	1085.11	1816.25	3004.184	1031
75000	-9.61	-12.59	1.93	1092.01	1823.48	3004.284	1031
75100	-9.70	-13.21	1.87	1098.65	1829.17	3004.384	1031
75200	-9.83	-14.52	1.94	1107.03	1837.65	3004.491	1031
75300	-10.24	-14.91	1.77	1113.12	1843.10	3004.578	1031
75400	-10.34	-15.90	1.53	1121.33	1851.13	3004.679	1031
75500	-10.62	-16.59	1.67	1127.81	1857.02	3004.789	1031
75600	-11.01	-18.02	1.57	1138.05	1867.91	3004.894	1031
75700	-11.08	-18.83	1.53	1143.07	1872.99	3004.984	1031
75800	-11.86	-20.50	1.92	1151.72	1878.55	3005.078	1031
75900	-11.94	-21.07	1.66	1158.53	1885.57	3005.191	1030
76000	-11.42	-20.52	1.68	1151.79	1880.19	3005.287	1030
76100	-10.71	-19.81	1.94	1143.59	1872.73	3005.394	1030
76200	-11.54	-18.44	1.64	1139.59	1869.40	3005.487	1030
76300	-10.87	-17.34	1.67	1129.40	1860.31	3005.586	1030
76400	-10.33	-16.36	1.61	1123.34	1854.14	3005.691	1030
76500	-10.26	-15.45	1.78	1114.09	1846.43	3005.792	1030
76600	-10.13	-14.18	1.64	1106.81	1839.08	3005.894	1030
76700	-9.81	-13.30	1.61	1100.76	1832.24	3005.988	1030
76800	-9.81	-12.47	1.55	1093.90	1827.73	3006.078	1030
76900	-9.10	-11.47	1.62	1085.72	1818.34	3006.185	1030
77000	-9.01	-10.82	1.78	1079.31	1811.66	3006.283	1030
77100	-8.38	-10.13	1.71	1072.73	1806.78	3006.388	1030
77200	-8.68	-8.95	1.81	1064.98	1799.00	3006.493	1030
77300	-8.44	-8.15	1.99	1056.09	1789.59	3006.593	1030
77400	-7.74	-7.37	1.90	1050.46	1783.97	3006.679	1030
77500	-7.71	-6.30	1.89	1041.99	1777.29	3006.788	1030
77600	-7.37	-5.93	2.04	1036.82	1771.57	3006.868	1030
77700	-6.96	-5.38	2.07	1030.96	1765.72	3006.936	1030
77800	-6.56	-4.27	1.95	1024.37	1760.41	3007.024	1030
77900	-6.20	-4.10	2.11	1016.84	1753.88	3007.124	1030
78000	-5.80	-2.99	2.17	1008.62	1745.96	3007.230	1030
78100	-5.50	-1.88	2.04	1001.57	1739.43	3007.321	1030
78200	-5.27	-1.16	1.96	994.26	1735.05	3007.427	1030
78300	-5.40	-0.88	1.93	991.72	1733.60	3007.527	1031
78400	-5.75	-1.88	2.12	999.00	1738.26	3007.630	1031
78500	-6.35	-2.70	2.16	1005.17	1743.38	3007.726	1031
78600	-6.44	-3.30	1.99	1013.56	1750.44	3007.836	1031
78700	-6.77	-4.33	2.16	1020.99	1757.24	3007.930	1031
78800	-6.32	-4.87	1.94	1027.14	1763.23	3008.029	1031
78900	-7.22	-5.90	2.03	1035.08	1770.40	3008.127	1031
79000	-7.25	-6.63	2.04	1042.37	1775.50	3008.229	1031
79100	-7.45	-7.17	2.01	1049.96	1779.99	3008.331	1031
79200	-7.68	-7.78	1.75	1056.26	1788.96	3008.428	1031
79300	-8.18	-8.62	1.77	1063.57	1794.91	3008.525	1031
79400	-8.77	-9.42	1.69	1071.62	1802.86	3008.625	1031
79500	-9.06	-10.49	1.65	1078.92	1811.22	3008.727	1031
79600	-9.31	-11.55	1.71	1085.36	1816.01	3008.824	1031
79700	-9.77	-12.17	1.64	1093.20	1823.44	3008.935	1031
79800	-9.78	-13.27	1.78	1100.64	1828.68	3009.024	1031
79900	-10.29	-14.46	1.58	1108.61	1838.83	3009.136	1031
80000	-10.50	-15.13	1.54	1115.15	1844.69	3009.225	1031
80100	-10.26	-16.24	1.61	1123.52	1852.90	3009.334	1031
80200	-10.45	-17.35	1.61	1130.60	1859.90	3009.429	1031
80300	-11.05	-18.76	1.62	1137.37	1866.63	3009.525	1031
80400	-11.29	-20.24	1.82	1146.38	1874.79	3009.633	1031
80500	-11.29	-20.51	1.80	1153.77	1878.44	3009.730	1031
80600	-12.08	-20.82	1.78	1153.63	1879.74	3009.827	1030
80700	-11.59	-20.05	1.73	1145.96	1874.83	3009.930	1030
80800	-11.60	-18.91	1.85	1139.05	1868.09	3010.026	1030
80900	-10.74	-17.75	1.53	1131.62	1861.31	3010.132	1030
81000	-10.62	-16.72	1.47	1125.24	1855.89	3010.227	1030
81100	-10.62	-15.49	1.63	1117.55	1847.38	3010.327	1030
81200	-10.05	-14.67	1.75	1110.46	1839.72	3010.427	1030
81300	-9.67	-13.84	1.75	1103.09	1832.04	3010.526	1030
81400	-9.31	-12.76	1.80	1095.53	1825.61	3010.634	1030
81500	-9.67	-12.19	1.97	1087.74	1818.63	3010.732	1030
81600	-9.17	-10.70	1.69	1081.15	1811.83	3010.826	1030
81700	-8.88	-10.28	1.80	1076.14	1806.59	3010.920	1030
81800	-8.53	-9.43	1.99	1067.26	1798.15	3011.021	1030
81900	-7.89	-8.37	1.98	1059.82	1790.25	3011.124	1030
82000	-7.95	-7.17	1.88	1052.37	1783.55	3011.226	1030
82100	-7.75	-6.35	1.97	1044.46	1776.41	3011.329	1030
82200	-7.12	-5.82	2.20	1037.54	1770.42	3011.435	1030
82300	-7.73	-5.27	2.24	1029.44	1763.98	3011.529	1030
82400	-6.88	-4.24	2.16	1021.66	1756.49	3011.630	1030
82500	-6.60	-3.73	2.38	1014.70	1749.12	3011.732	1030
82600	-6.50	-2.72	2.22	1006.81	1742.40	3011.828	1030
82700	-6.52	-1.92	2.21	1000.11	1736.31	3011.926	1030
82800	-5.99	-0.96	2.25	992.19	1729.85	3012.025	1030
82900	-5.93	-0.92	2.21	992.89	1730.96	3012.114	1031
83000	-6.10	-2.02	2.30	1000.68	1735.83	3012.231	1031
83100	-6.63	-2.91	2.30	1008.02	1743.69	3012.324	1031
83200	-6.71	-4.05	2.35	1014.94	1749.83	3012.428	1031
83300	-6.78	-4.62	2.41	1022.84	1755.77	3012.528	1031
83400	-7.51	-5.23	2.31	1030.10	1761.40	3012.630	1031
83500	-7.40	-6.56	2.44	1037.95	1769.17	3012.729	1031
83600	-7.91	-6.97	2.28	1045.09	1776.06	3012.831	1031
83700	-7.73	-7.72	2.21	1051.57	1781.17	3012.932	1031
83800	-8.19	-8.18	1.98	1059.62	1789.87	3013.030	1031
83900	-8.45	-8.77	1.97	1066.07	1795.56	3013.126	1031
84000	-9.33	-10.26	2.11	1074.44	1804.00	3013.227	1031
84100	-9.21	-11.13	2.10	1081.70	1808.91	3013.335	1031
84200	-9.05	-11.53	1.99	1088.37	1815.47	3013.427	1031
84300	-9.67	-12.41	1.93	1094.92	1822.19	3013.529	1031
84400	-10.04	-13.43	1.85	1102.98	1829.76	3013.626	1031
84500	-10.51	-14.50	1.95	1110.48	1837.00	3013.728	1031
84600	-10.68	-15.43	1.87	1118.30	1843.07	3013.832	1031
84700	-10.76	-16.56	1.85	1125.51	1851.44	3013.929	1031
84800	-11.42	-17.30	1.75	1133.27	1858.26	3014.029	1031
84900	-11.45	-18.15	1.74	1139.46	1863.69	3014.115	1031
85000	-11.34	-19.23	1.78	1148.69	1871.54	3014.231	1031
85100	-11.79	-21.06	1.95	1156.67	1880.49	3014.333	1031
85200	-11.81	-20.59	1.81	1154.61	1880.85	3014.435	1030
85300	-11.49	-19.78	1.71	1147.61	1874.70	3014.525	1030
85400	-11.50	-18.77	1.72	1140.15	1868.69	3014.629	1030
85500	-11.10	-17.58	1.70	1133.07	1860.87	3014.727	1030
85600	-10.52	-16.77	1.81	1125.94	1854.24	3014.833	1030
85700	-10.35	-15.89	1.83	1118.73	1847.20	3014.929	1030
85800	-10.66	-14.26	1.57	1111.45	1839.78	3015.029	1030
85900	-10.11	-13.47	1.73	1104.33	1832.20	3015.130	1030
86000	-9.63	-12.89	1.82	1097.85	1826.85	3015.226	1030
86100	-9.19	-11.81	1.71	1089.68	1819.68	3015.327	1030
86200	-9.32	-10.18	1.54	1082.42	1811.27	3015.429	1030
86300	-8.41	-9.76	1.85	1075.70	1804.19	3015.524	1030
86400	-7.89	-8.34	1.70	1067.95	1797.08	3015.629	1030
86500	-8.17	-7.86	1.49	1061.17	1794.76	3015.727	1030
86600	-7.84	-7.11	1.83	1053.55	1784.72	3015.827	1030
86700	-7.16	-6.07	1.99	1045.97	1776.19	3015.929	1030
86800	-7.75	-5.57	2.03	1039.22	1770.45	3016.025	1030
86900	-6.53	-5.17	2.14	1031.27	1764.19	3016.127	1030
87000	-6.97	-4.16	2.20	1023.45	1755.94	3016.229	1030
87100	-6.34	-3.50	2.24	1015.94	1748.14	3016.323	1030
87200	-6.01	-2.88	2.39	1008.84	1742.45	3016.429	1030
87300	-6.02	-1.70	2.18	1001.08	1736.49	3016.523	1030
87400	-5.51	-0.49	2.21	993.48	1728.14	3016.625	1030
87500	-5.75	-0.88	2.14	995.77	1731.24	3016.730	1031
87600	-6.22	-2.24	2.38	1002.55	1736.77	3016.825	1031
87700	-5.93	-2.88	2.43	1010.38	1742.65	3016.935	1031
87800	-6.51	-3.61	2.33	1016.33	1749.47	3017.027	1031
87900	-6.95	-3.91	2.17	1023.82	1755.46	3017.130	1031
88000	-7.30	-5.17	2.28	1032.09	1763.59	3017.232	1031
88100	-7.47	-5.84	2.26	1039.12	1768.01	3017.327	1031
88200	-8.04	-6.34	2.14	1046.84	1774.73	3017.430	1031
88300	-7.88	-7.68	2.24	1053.31	1780.87	3017.526	1031
88400	-7.99	-7.95	2.05	1060.89	1787.64	3017.630	1031
88500	-8.40	-8.86	1.90	1068.76	1797.38	3017.731	1031
88600	-8.62	-9.82	1.82	1075.82	1803.51	3017.829	1031
88700	-9.20	-10.59	1.80	1083.13	1811.39	3017.929	1031
88800	-9.35	-11.26	1.65	1090.47	1818.75	3018.032	1031
88900	-10.02	-12.47	2.02	1097.35	1821.46	3018.127	1031
89000	-10.16	-13.68	1.97	1105.00	1830.06	3018.230	1031
89100	-10.09	-14.47	1.96	1112.08	1836.56	3018.326	1031
89200	-10.53	-15.18	1.79	1119.78	1843.47	3018.429	1031
89300	-9.85	-16.10	1.52	1127.37	1852.20	3018.529	1031
89400	-11.01	-17.54	1.81	1134.91	1860.36	3018.631	1031
89500	-11.30	-18.84	1.91	1142.32	1866.53	3018.728	1031
89600	-11.79	-19.30	1.93	1149.58	1870.60	3018.823	1031
89700	-11.87	-20.64	2.14	1157.33	1876.34	3018.928	1031
89800	-12.19	-21.41	1.96	1164.88	1884.71	3019.025	1031
89900	-12.19	-21.16	1.89	1163.67	1884.58	3019.126	1030
90000	-11.78	-20.59	1.79	1157.37	1880.84	3019.222	1030
90100	-11.54	-19.77	1.79	1149.53	1876.18	3019.323	1030
90200	-11.09	-18.37	1.80	1141.95	1866.77	3019.429	1030
90300	-11.13	-17.32	1.73	1135.14	1858.92	3019.524	1030
90400	-11.08	-16.86	1.88	1128.68	1853.71	3019.615	1030
90500	-10.79	-15.33	1.89	1120.89	1844.61	3019.726	1030
90600	-10.39	-14.23	1.80	1113.27	1837.76	3019.823	1030
90700	-9.99	-13.55	1.79	1105.99	1832.50	3019.926	1030
90800	-9.89	-12.39	1.84	1098.66	1825.80	3020.025	1030
90900	-9.18	-11.09	1.60	1091.34	1821.09	3020.126	1030
91000	-8.91	-10.50	1.68	1084.02	1813.14	3020.227	1030
91100	-8.79	-9.65	1.94	1077.00	1804.27	3020.323	1030
91200	-8.17	-9.12	2.09	1069.29	1797.40	3020.429	1030
91300	-8.19	-7.92	1.86	1062.55	1791.62	3020.525	1030
91400	-7.84	-6.92	1.89	1055.20	1785.00	3020.627	1030
91500	-7.57	-6.08	2.01	1047.21	1777.69	3020.728	1030
91600	-7.60	-5.43	2.01	1040.13	1771.46	3020.830	1030
91700	-7.04	-4.91	2.13	1032.36	1762.47	3020.929	1030
91800	-6.93	-4.18	2.16	1024.09	1757.53	3021.031	1030
91900	-6.48	-3.34	2.34	1017.08	1749.72	3021.127	1030
92000	-6.15	-2.51	2.35	1009.25	1741.07	3021.231	1030
92100	-6.14	-1.18	2.23	1001.45	1733.23	3021.327	1030
92200	-6.19	-1.35	2.28	1002.24	1734.71	3021.425	1031
92300	-6.24	-2.53	2.35	1010.35	1741.47	3021.531	1031
92400	-6.89	-3.16	2.32	1017.03	1747.53	3021.634	1031
92500	-7.23	-4.62	2.60	1024.09	1753.06	3021.729	1031
92600	-7.38	-4.80	2.47	1029.52	1758.17	3021.825	1031
92700	-7.48	-5.57	2.32	1038.63	1765.70	3021.930	1031
92800	-8.13	-6.62	2.37	1045.74	1772.87	3022.026	1031
92900	-8.26	-7.41	2.41	1053.81	1780.33	3022.132	1031
93000	-8.70	-7.86	2.24	1059.97	1786.62	3022.217	1031
93100	-8.88	-8.29	1.93	1068.49	1793.12	3022.334	1031
93200	-9.11	-9.60	2.17	1075.55	1800.72	3022.429	1031
93300	-9.30	-10.11	1.90	1082.08	1807.92	3022.526	1031
93400	-9.77	-11.45	1.98	1089.56	1815.52	3022.629	1031
93500	-10.11	-11.65	1.82	1097.17	1821.47	3022.728	1031
93600	-10.38	-12.78	1.92	1104.78	1828.08	3022.828	1031
93700	-10.57	-14.18	1.91	1111.82	1836.13	3022.926	1031
93800	-10.94	-15.16	1.99	1119.69	1841.44	3023.028	1031
93900	-10.80	-15.89	1.86	1126.64	1849.12	3023.125	1031
94000	-11.06	-17.28	1.91	1134.17	1856.23	3023.219	1031
94100	-11.49	-17.66	1.95	1137.18	1859.56	3023.275	1031
94200	-11.82	-18.58	2.07	1144.86	1864.54	3023.375	1031
94300	-11.68	-19.63	2.02	1151.95	1872.90	3023.463	1031
94400	-12.48	-20.21	1.68	1159.69	1880.96	3023.576	1031
94500	-11.91	-20.00	1.76	1156.60	1878.42	3023.667	1030
94600	-11.49	-19.32	1.93	1149.79	1872.78	3023.771	1030
94700	-12.21	-17.24	1.48	1141.83	1866.08	3023.877	1030
94800	-11.25	-16.78	1.71	1134.96	1858.46	3023.969	1030
94900	-10.67	-16.14	1.88	1127.06	1852.42	3024.074	1030
95000	-10.41	-15.25	1.83	1121.07	1845.34	3024.163	1030
95100	-10.46	-13.88	1.75	1113.04	1837.82	3024.274	1030
95200	-10.19	-13.01	1.79	1106.56	1831.33	3024.371	1030
95300	-9.75	-12.57	1.96	1099.77	1825.40	3024.465	1030
95400	-8.48	-11.61	2.01	1090.71	1817.75	3024.576	1030
95500	-8.88	-10.22	1.70	1083.70	1811.90	3024.674	1030
95600	-8.64	-9.72	1.88	1077.39	1805.88	3024.771	1030
95700	-8.50	-8.75	1.97	1069.90	1798.98	3024.870	1030
95800	-8.00	-7.66	1.88	1063.21	1790.57	3024.974	1030
95900	-7.77	-7.08	2.08	1055.19	1783.69	3025.073	1030
96000	-7.43	-6.26	2.04	1048.65	1778.70	3025.157	1030
96100	-7.53	-4.42	1.84	1039.69	1770.81	3025.276	1030
96200	-6.61	-4.93	2.12	1033.52	1763.91	3025.371	1030
96300	-6.39	-3.87	2.22	1025.25	1755.59	3025.473	1030
96400	-6.46	-3.07	2.27	1017.41	1748.54	3025.573	1030
96500	-5.94	-2.00	2.15	1010.48	1742.59	3025.669	1030
96600	-6.19	-1.08	2.29	1002.08	1735.05	3025.772	1030
96700	-5.91	-1.03	2.10	1003.01	1738.00	3025.875	1031
96800	-6.37	-1.52	2.04	1012.01	1742.63	3025.977	1031
96900	-6.05	-2.76	2.16	1018.82	1749.23	3026.074	1031
97000	-7.27	-3.71	2.26	1025.26	1755.75	3026.175	1031
97100	-6.94	-3.91	2.01	1033.53	1762.07	3026.275	1031
97200	-7.44	-4.87	2.05	1038.75	1768.26	3026.375	1031
97300	-7.43	-6.60	2.30	1047.46	1776.62	3026.477	1031
97400	-8.10	-6.57	2.12	1054.05	1781.32	3026.561	1031
97500	-8.76	-6.95	1.85	1061.93	1789.14	3026.676	1031
97600	-8.78	-8.32	1.92	1068.91	1796.93	3026.763	1031
97700	-8.81	-9.38	1.99	1077.20	1804.14	3026.873	1031
97800	-8.96	-10.72	2.07	1083.79	1811.24	3026.972	1031
97900	-10.44	-11.42	2.07	1091.79	1819.75	3027.077	1031
98000	-9.88	-12.84	2.14	1099.32	1826.08	3027.175	1031
98100	-10.61	-12.96	1.75	1106.78	1832.81	3027.277	1031
98200	-10.63	-14.12	1.88	1113.90	1840.27	3027.374	1031
98300	-11.15	-14.50	1.61	1120.84	1846.37	3027.477	1031
98400	-11.12	-16.16	1.89	1128.35	1853.50	3027.569	1031
98500	-11.61	-17.07	1.90	1136.08	1858.49	3027.673	1031
98600	-11.58	-18.30	2.08	1143.15	1865.49	3027.768	1031
98700	-12.07	-19.16	2.04	1149.43	1872.46	3027.869	1031
98800	-12.04	-20.40	1.95	1158.64	1881.78	3027.972	1031
98900	-12.40	-21.01	1.93	1162.92	1886.22	3028.070	1030
99000	-12.05	-19.61	1.74	1154.82	1880.27	3028.177	1030
99100	-11.36	-18.65	1.67	1148.18	1873.52	3028.277	1030
99200	-10.89	-17.71	1.78	1140.62	1864.42	3028.375	1030
99300	-10.82	-16.95	1.85	1133.33	1857.54	3028.477	1030
99400	-11.01	-15.95	1.95	1126.24	1850.62	3028.574	1030
99500	-10.18	-14.78	1.89	1119.21	1843.89	3028.672	1030
99600	-10.35	-14.15	1.97	1113.93	1840.20	3028.753	1030
99700	-9.91	-12.91	1.85	1104.72	1832.73	3028.869	1030
99800	-9.72	-11.58	1.88	1097.25	1823.64	3028.975	1030
99900	-9.35	-11.44	2.10	1090.56	1818.35	3029.072	1030
100000	-9.21	-10.06	1.97	1083.60	1810.89	3029.173	1030
100100	-8.64	-9.11	1.91	1077.00	1804.86	3029.272	1030
100200	-8.56	-8.55	2.26	1067.69	1794.82	3029.376	1030
100300	-8.31	-7.65	2.28	1060.94	1789.10	3029.473	1030
100400	-7.80	-7.00	2.23	1054.48	1784.04	3029.571	1030
100500	-7.82	-5.45	2.09	1046.31	1776.86	3029.675	1030
100600	-7.36	-5.39	2.34	1040.19	1770.98	3029.758	1030
100700	-7.33	-4.61	2.33	1031.22	1763.44	3029.876	1030
100800	-6.90	-3.78	2.34	1024.56	1756.68	3029.964	1030
100900	-6.36	-3.19	2.57	1015.99	1748.25	3030.076	1030
101000	-5.87	-2.03	2.40	1009.23	1742.25	3030.167	1030
101100	-5.80	-1.12	2.31	1000.84	1735.72	3030.272	1030
101200	-5.88	-1.24	2.41	1003.10	1737.47	3030.372	1031
101300	-5.81	-2.42	2.56	1011.33	1742.24	3030.474	1031
101400	-6.20	-3.03	2.57	1017.21	1746.24	3030.571	1031
101500	-6.50	-3.62	2.38	1024.12	1754.77	3030.673	1031
101600	-6.68	-4.45	2.32	1032.62	1763.54	3030.771	1031
101700	-7.08	-5.97	2.33	1041.22	1771.66	3030.877	1031
101800	-7.69	-6.26	2.21	1048.06	1778.49	3030.974	1031
101900	-8.36	-6.17	2.14	1054.27	1782.52	3031.071	1031
102000	-9.14	-7.12	2.03	1061.88	1790.01	3031.174	1031
102100	-8.65	-8.79	2.32	1068.95	1796.59	3031.276	1031
102200	-9.15	-9.74	2.39	1075.53	1802.47	3031.367	1031
102300	-9.34	-10.82	2.35	1083.44	1810.38	3031.474	1031
102400	-9.55	-11.50	2.25	1090.65	1818.05	3031.577	1031
102500	-10.30	-12.39	2.29	1097.12	1822.83	3031.667	1031
102600	-10.54	-13.74	2.33	1106.00	1831.76	3031.777	1031
102700	-10.42	-13.42	1.88	1112.57	1835.79	3031.869	1031
102800	-11.05	-14.53	1.86	1120.20	1844.56	3031.975	1031
102900	-11.32	-16.44	2.22	1128.18	1852.79	3032.073	1031
103000	-11.73	-17.31	2.13	1134.99	1859.77	3032.175	1031
103100	-11.65	-18.74	2.08	1143.21	1867.40	3032.277	1031
103200	-11.28	-18.80	1.93	1148.67	1871.89	3032.374	1031
103300	-12.23	-20.61	2.20	1158.95	1881.16	3032.476	1031
103400	-12.65	-21.36	2.14	1163.06	1886.73	3032.562	1030
103500	-12.51	-19.92	2.01	1155.17	1879.09	3032.670	1030
103600	-12.04	-19.11	1.96	1148.52	1874.54	3032.768	1030
103700	-11.52	-17.69	1.80	1139.77	1866.63	3032.875	1030
103800	-11.65	-16.75	1.79	1133.94	1861.55	3032.961	1030
103900	-10.52	-15.94	1.81	1126.37	1853.81	3033.073	1030
104000	-10.88	-14.45	1.67	1117.72	1846.82	3033.176	1030
104100	-10.19	-13.88	1.89	1111.05	1838.12	3033.272	1030
104200	-9.65	-12.53	1.62	1104.36	1832.28	3033.368	1030
104300	-9.59	-12.18	1.83	1097.52	1827.70	3033.467	1030
104400	-9.72	-10.98	1.91	1089.12	1818.95	3033.574	1030
104500	-8.92	-10.81	2.02	1082.62	1812.70	3033.677	1030
104600	-8.37	-9.04	1.81	1075.16	1804.31	3033.772	1030
104700	-8.27	-7.54	1.59	1066.99	1798.99	3033.875	1030
104800	-7.77	-7.55	1.95	1060.92	1790.89	3033.969	1030
104900	-8.43	-6.54	1.95	1054.47	1785.59	3034.069	1030
105000	-7.69	-5.70	2.06	1047.43	1777.25	3034.157	1030
105100	-8.08	-5.50	2.41	1037.55	1770.94	3034.277	1030
105200	-7.47	-4.50	2.45	1030.46	1761.80	3034.374	1030
105300	-6.89	-3.67	2.28	1023.37	1757.09	3034.474	1030
105400	-6.53	-2.99	2.30	1015.10	1747.62	3034.575	1030
105500	-6.03	-2.37	2.36	1009.63	1744.42	3034.665	1030
105600	-6.28	-0.91	2.35	1000.65	1735.39	3034.772	1030
105700	-5.83	-0.96	2.38	999.72	1733.86	3034.872	1031
105800	-6.16	-1.84	2.49	1006.17	1739.40	3034.967	1031
105900	-6.39	-2.90	2.47	1015.17	1746.41	3035.074	1031
106000	-6.53	-3.68	2.55	1020.24	1751.63	3035.175	1031
106100	-7.03	-4.28	2.39	1028.89	1759.70	3035.273	1031
106200	-7.65	-5.19	2.48	1034.74	1764.82	3035.360	1031
106300	-7.58	-5.93	2.30	1042.49	1773.39	3035.473	1031
106400	-8.56	-6.39	2.34	1051.61	1778.76	3035.576	1031
106500	-8.63	-7.54	2.21	1058.10	1787.50	3035.667	1031
106600	-8.90	-8.90	2.27	1065.99	1795.17	3035.776	1031
106700	-8.73	-9.17	2.18	1071.77	1800.26	3035.862	1031
106800	-9.30	-10.22	2.25	1078.26	1807.19	3035.972	1031
106900	-9.62	-11.55	2.24	1088.16	1817.06	3036.076	1031
107000	-9.73	-12.10	2.19	1093.80	1820.82	3036.172	1031
107100	-9.98	-12.71	2.06	1101.84	1828.14	3036.276	1031
107200	-10.51	-13.60	1.86	1109.58	1836.36	3036.373	1031
107300	-11.11	-14.44	1.94	1115.62	1840.93	3036.473	1031
107400	-10.86	-15.55	1.88	1124.36	1849.65	3036.574	1031
107500	-11.43	-16.58	2.03	1130.83	1853.90	3036.663	1031
107600	-11.52	-18.11	1.98	1139.89	1863.02	3036.776	1031
107700	-11.76	-18.91	1.86	1145.46	1869.16	3036.874	1031
107800	-11.66	-20.08	2.01	1154.05	1876.37	3036.968	1031
107900	-12.53	-21.23	1.93	1162.25	1883.66	3037.076	1031
108000	-12.72	-21.71	1.89	1164.70	1888.05	3037.169	1030
108100	-12.14	-20.38	1.91	1155.59	1880.07	3037.271	1030
108200	-11.76	-19.45	1.71	1150.12	1875.65	3037.352	1030
108300	-11.59	-18.32	1.72	1141.43	1866.82	3037.473	1030
108400	-11.13	-17.73	1.68	1133.92	1863.47	3037.571	1030
108500	-10.79	-16.61	1.79	1127.68	1854.90	3037.667	1030
108600	-10.59	-15.28	1.70	1118.75	1847.12	3037.776	1030
108700	-9.96	-14.25	1.61	1111.67	1839.60	3037.873	1030
108800	-10.16	-13.19	1.69	1105.77	1832.88	3037.958	1030
108900	-9.43	-12.30	1.67	1098.03	1826.85	3038.071	1030
109000	-9.12	-11.77	1.94	1090.00	1818.47	3038.174	1030
109100	-9.33	-9.98	1.62	1083.36	1811.13	3038.271	1030
109200	-9.22	-10.33	2.16	1075.85	1804.13	3038.372	1030
109300	-8.93	-8.60	1.83	1068.78	1797.39	3038.470	1030
109400	-8.82	-8.17	1.90	1061.54	1792.27	3038.571	1030
109500	-7.98	-7.25	1.95	1053.87	1783.74	3038.671	1030
109600	-7.99	-6.13	1.95	1046.67	1776.82	3038.772	1030
109700	-7.44	-6.08	1.99	1040.16	1773.05	3038.873	1030
109800	-7.43	-4.72	1.85	1031.70	1764.08	3038.971	1030
109900	-7.26	-4.49	2.26	1024.81	1757.04	3039.072	1030
110000	-7.00	-3.79	2.37	1016.66	1749.02	3039.169	1030
110100	-6.63	-2.40	2.01	1007.95	1743.22	3039.275	1030
110200	-6.40	-1.57	2.04	1000.68	1736.48	3039.373	1030
110300	-6.61	-0.78	2.05	993.42	1730.44	3039.472	1030
110400	-7.02	-1.52	2.07	997.42	1733.23	3039.550	1031
110400	-6.69	-1.97	2.15	1001.28	1734.10	3039.613	1031
110500	-6.78	-2.78	2.17	1009.01	1739.16	3039.710	1031
110600	-6.93	-3.63	2.13	1014.85	1746.14	3039.812	1031
110700	-7.44	-4.98	2.17	1023.48	1754.50	3039.908	1031
110800	-7.58	-5.42	2.05	1030.44	1760.53	3040.018	1031
110900	-8.14	-6.22	2.15	1037.07	1767.35	3040.105	1031
111000	-8.17	-7.25	2.18	1044.37	1774.23	3040.206	1031
111100	-8.25	-7.80	1.99	1052.51	1782.16	3040.308	1031
111200	-8.87	-8.31	2.00	1059.59	1787.09	3040.405	1031
111300	-8.55	-9.49	2.05	1066.89	1793.01	3040.512	1031
111400	-9.53	-10.52	2.26	1074.64	1800.42	3040.612	1031
111500	-9.58	-11.29	2.06	1081.13	1808.74	3040.711	1031
111600	-10.23	-11.89	1.99	1088.71	1815.20	3040.805	1031
111700	-10.05	-12.83	1.90	1095.62	1822.34	3040.902	1031
111800	-10.51	-13.45	1.90	1103.40	1828.32	3041.009	1031
111900	-10.35	-14.79	1.99	1110.82	1833.99	3041.104	1031
112000	-11.32	-15.62	1.99	1118.27	1840.87	3041.208	1031
112100	-11.35	-16.41	1.72	1126.67	1851.27	3041.312	1031
112200	-11.62	-17.63	1.71	1132.60	1856.10	3041.401	1031
112300	-11.56	-18.66	1.58	1140.36	1862.91	3041.508	1031
112400	-11.62	-20.11	1.64	1148.59	1871.27	3041.606	1031
112500	-11.74	-20.76	1.61	1155.38	1877.14	3041.714	1031
112600	-11.55	-20.53	1.61	1153.81	1877.15	3041.805	1030
112700	-11.55	-19.93	1.67	1147.36	1872.67	3041.899	1030
112800	-11.46	-18.70	1.50	1138.97	1865.75	3042.014	1030
112900	-11.06	-17.99	1.57	1133.03	1858.80	3042.096	1030
113000	-11.30	-16.81	1.75	1124.74	1849.99	3042.213	1030
113100	-10.35	-15.71	1.42	1118.14	1843.21	3042.301	1030
113200	-10.12	-15.16	1.52	1109.92	1836.87	3042.413	1030
113300	-9.88	-13.96	1.39	1102.91	1829.68	3042.507	1030
113400	-9.35	-13.05	1.32	1096.63	1823.05	3042.604	1030
113500	-9.35	-12.35	1.50	1088.64	1814.87	3042.704	1030
113600	-8.74	-11.27	1.26	1082.59	1808.81	3042.818	1030
113700	-8.89	-10.95	1.40	1074.23	1803.15	3042.904	1030
113800	-9.18	-10.01	1.47	1067.54	1795.50	3043.017	1030
113900	-8.11	-9.35	1.52	1060.59	1789.43	3043.109	1030
114000	-8.01	-8.41	1.51	1053.03	1780.57	3043.203	1030
114100	-7.20	-7.73	1.51	1045.00	1774.06	3043.311	1030
114200	-7.52	-7.13	1.66	1037.10	1765.76	3043.408	1030
114300	-7.42	-6.27	1.56	1031.24	1760.33	3043.507	1030
114400	-6.87	-5.78	1.68	1023.62	1753.67	3043.614	1030
114500	-7.27	-4.31	1.70	1014.51	1744.12	3043.714	1030
114600	-6.87	-3.05	1.47	1006.79	1739.12	3043.811	1030
114700	-7.29	-1.77	1.32	999.14	1733.95	3043.912	1030
114800	-7.17	-0.77	1.22	992.24	1728.27	3044.003	1030
114900	-7.40	-2.04	1.65	997.36	1730.55	3044.118	1031
115000	-7.41	-2.09	1.42	1002.57	1734.21	3044.204	1031
115100	-7.60	-3.79	1.56	1010.08	1741.78	3044.306	1031
115200	-7.06	-4.71	1.45	1017.82	1748.65	3044.411	1031
115300	-7.54	-5.91	1.65	1025.17	1753.20	3044.508	1031
115400	-7.26	-6.59	1.51	1032.92	1759.72	3044.609	1031
115500	-7.29	-7.38	1.53	1040.87	1766.15	3044.717	1031
115600	-7.47	-7.85	1.41	1047.17	1773.67	3044.814	1031
115700	-7.51	-9.01	1.45	1054.13	1781.17	3044.906	1031
115800	-7.98	-10.03	1.35	1061.37	1787.27	3045.008	1031
115900	-9.06	-10.13	1.12	1069.19	1793.87	3045.118	1031
116000	-9.24	-11.60	1.35	1077.34	1801.86	3045.215	1031
116100	-9.27	-12.35	1.28	1082.65	1807.93	3045.301	1031
116200	-8.90	-13.45	1.28	1090.30	1816.20	3045.405	1031
116300	-9.24	-14.29	1.29	1097.71	1822.58	3045.507	1031
116400	-10.17	-15.39	1.46	1106.54	1829.04	3045.613	1031
116500	-9.95	-16.42	1.41	1112.87	1835.24	3045.708	1031
116600	-10.07	-17.06	1.17	1120.98	1842.98	3045.816	1031
116700	-10.79	-17.96	1.12	1127.94	1851.14	3045.904	1031
116800	-11.25	-19.27	1.19	1136.41	1858.29	3046.014	1031
116900	-11.27	-19.92	1.03	1142.62	1865.79	3046.106	1031
117000	-11.68	-21.16	1.08	1149.79	1873.15	3046.198	1031
117100	-11.46	-21.42	1.13	1148.03	1873.94	3046.307	1030
117200	-11.59	-20.21	1.11	1140.08	1865.95	3046.413	1030
117300	-11.29	-18.95	1.08	1133.83	1858.91	3046.506	1030
117400	-10.69	-17.86	0.98	1127.20	1852.78	3046.603	1030
117500	-10.23	-16.89	0.81	1119.37	1846.20	3046.707	1030
117600	-9.93	-15.85	0.80	1111.09	1839.36	3046.814	1030
117700	-9.14	-14.73	0.74	1105.10	1830.95	3046.906	1030
117800	-9.20	-13.75	0.79	1098.23	1824.24	3047.001	1030
117900	-8.85	-13.04	0.83	1090.14	1816.98	3047.105	1030
118000	-8.99	-11.51	0.70	1083.22	1810.44	3047.218	1030
118100	-8.42	-11.41	0.95	1075.11	1801.38	3047.314	1030
118200	-8.34	-11.04	1.18	1068.73	1795.71	3047.415	1030
118300	-7.66	-9.70	1.11	1060.36	1787.69	3047.512	1030
118400	-7.70	-9.08	1.21	1053.49	1780.72	3047.614	1030
118500	-7.61	-8.48	1.23	1046.36	1776.25	3047.708	1030
118600	-7.60	-7.60	1.42	1038.21	1766.06	3047.817	1030
118700	-7.56	-7.05	1.59	1031.88	1759.93	3047.912	1030
118800	-7.13	-5.29	1.20	1024.17	1752.22	3048.017	1030
118900	-7.16	-4.29	1.21	1016.10	1744.63	3048.110	1030
119000	-7.04	-3.04	1.13	1008.09	1739.08	3048.211	1030
119100	-7.22	-1.91	1.11	1000.56	1731.85	3048.308	1030
119200	-7.20	-0.85	0.95	993.18	1727.92	3048.409	1030
119300	-6.94	-1.80	1.02	999.03	1733.02	3048.513	1031
119400	-7.00	-2.82	1.11	1005.76	1737.82	3048.611	1031
119500	-6.61	-3.83	1.39	1012.34	1739.83	3048.718	1031
119600	-6.95	-4.82	1.21	1019.96	1748.49	3048.815	1031
119700	-7.48	-5.90	1.43	1028.03	1754.24	3048.917	1031
119800	-6.88	-7.06	1.43	1034.52	1760.33	3049.009	1031
119900	-7.52	-7.30	1.23	1041.50	1768.09	3049.105	1031
120000	-7.85	-8.54	1.27	1049.20	1774.97	3049.207	1031
120100	-8.18	-8.94	1.34	1056.08	1778.30	3049.302	1031
120200	-8.23	-9.66	1.26	1063.66	1785.77	3049.411	1031
120300	-8.69	-10.45	1.06	1071.49	1794.54	3049.509	1031
120400	-8.74	-11.34	1.08	1077.88	1802.02	3049.604	1031
120500	-9.24	-12.19	1.27	1084.91	1806.18	3049.706	1031
120600	-9.36	-13.19	1.04	1092.87	1816.69	3049.806	1031
120700	-9.61	-14.11	1.14	1101.00	1823.00	3049.912	1031
120800	-10.15	-14.65	1.03	1108.35	1829.11	3050.013	1031
120900	-10.38	-15.72	0.93	1116.11	1838.59	3050.116	1031
121000	-10.88	-17.04	1.24	1123.82	1842.32	3050.218	1031
121100	-11.18	-18.13	1.10	1130.75	1852.35	3050.311	1031
121200	-10.85	-18.87	1.03	1137.23	1859.28	3050.415	1031
121300	-11.09	-20.15	1.06	1145.23	1867.53	3050.509	1031
121400	-11.35	-21.16	1.10	1153.57	1873.01	3050.610	1031
121500	-11.51	-21.67	1.01	1156.73	1877.75	3050.710	1030
121600	-11.03	-20.89	0.99	1150.81	1873.63	3050.808	1030
121700	-10.71	-19.63	0.98	1142.40	1864.97	3050.912	1030
121800	-11.02	-18.47	0.82	1136.05	1859.69	3051.007	1030
121900	-10.43	-17.82	0.99	1128.48	1852.94	3051.104	1030
122000	-10.09	-16.25	0.87	1120.71	1843.71	3051.212	1030
122100	-9.66	-15.40	0.86	1113.86	1837.21	3051.302	1030
122200	-9.62	-14.29	0.93	1106.00	1829.08	3051.412	1030
122300	-9.38	-13.39	1.01	1099.28	1822.17	3051.506	1030
122400	-9.02	-12.89	1.03	1092.10	1816.06	3051.609	1030
122500	-8.69	-12.12	0.96	1085.31	1808.79	3051.704	1030
122600	-8.38	-11.18	0.99	1078.74	1801.85	3051.807	1030
122700	-8.43	-10.34	1.13	1069.99	1793.72	3051.909	1030
122800	-8.03	-9.83	1.29	1063.00	1786.32	3052.010	1030
122900	-7.69	-8.76	1.21	1055.32	1779.88	3052.114	1030
123000	-7.61	-8.09	1.41	1048.72	1772.90	3052.204	1030
123100	-7.56	-6.64	1.26	1039.56	1765.54	3052.318	1030
123200	-7.43	-6.74	1.49	1032.84	1760.42	3052.415	1030
123300	-6.89	-5.46	1.47	1025.98	1752.73	3052.513	1030
123400	-6.75	-4.35	1.32	1017.38	1745.16	3052.615	1030
123500	-6.65	-3.47	1.32	1011.90	1739.84	3052.718	1030
123600	-6.33	-1.81	1.13	1002.95	1730.99	3052.814	1030
123700	-6.39	-0.59	1.05	995.07	1725.33	3052.906	1030
123800	-7.09	-1.45	1.34	999.08	1726.39	3053.011	1031
123900	-7.12	-2.22	1.16	1005.78	1733.72	3053.108	1031
124000	-7.27	-3.40	1.38	1011.83	1738.56	3053.211	1031
124100	-7.25	-5.38	1.65	1021.10	1746.98	3053.318	1031
124200	-6.98	-5.68	1.53	1027.76	1751.00	3053.409	1031
124300	-7.45	-6.66	1.63	1034.39	1755.55	3053.512	1031
124400	-8.05	-7.32	1.55	1042.95	1762.29	3053.619	1031
124500	-8.25	-8.67	1.77	1049.41	1770.62	3053.703	1031
124600	-8.33	-9.13	1.49	1057.54	1778.70	3053.812	1031
124700	-8.80	-9.97	1.46	1065.09	1787.14	3053.915	1031
124800	-8.38	-11.18	1.55	1070.53	1792.51	3054.012	1031
124900	-9.04	-11.93	1.54	1079.05	1798.41	3054.114	1031
125000	-8.73	-12.49	1.61	1086.51	1803.51	3054.213	1031
125100	-9.22	-13.10	1.54	1093.29	1810.83	3054.308	1031
125200	-9.57	-14.22	1.48	1099.91	1818.79	3054.395	1031
125300	-9.87	-15.17	1.34	1108.31	1827.74	3054.512	1031
125400	-10.29	-15.67	1.21	1115.19	1835.11	3054.616	1031
125500	-10.58	-16.79	1.23	1124.01	1843.88	3054.714	1031
125600	-10.92	-18.10	1.45	1131.05	1849.85	3054.814	1031
125700	-10.82	-18.71	1.30	1138.31	1855.17	3054.913	1031
125800	-11.28	-19.47	1.21	1145.80	1863.30	3055.013	1031
125900	-11.26	-20.79	1.17	1154.02	1871.08	3055.111	1031
126000	-10.93	-20.91	1.11	1154.02	1871.62	3055.218	1030
126100	-10.84	-19.71	1.08	1145.51	1865.85	3055.310	1030
126200	-10.47	-18.96	1.07	1138.97	1860.04	3055.401	1030
126300	-10.36	-17.59	1.02	1131.22	1851.69	3055.509	1030
126400	-10.19	-17.14	1.35	1124.20	1844.25	3055.609	1030
126500	-9.54	-16.04	1.32	1117.80	1838.18	3055.717	1030
126600	-9.71	-14.83	1.23	1108.91	1830.67	3055.816	1030
126700	-9.18	-14.00	1.13	1103.99	1825.14	3055.893	1030
126800	-8.94	-13.28	1.16	1099.30	1821.26	3055.948	1030
126900	-8.56	-12.99	1.34	1093.12	1815.07	3056.058	1030
127000	-8.20	-11.60	1.24	1085.28	1806.14	3056.157	1030
127100	-7.78	-11.02	1.33	1078.21	1800.14	3056.255	1030
127200	-7.63	-10.06	1.36	1071.00	1792.68	3056.346	1030
127300	-7.52	-8.58	1.24	1063.04	1784.47	3056.458	1030
127400	-7.74	-7.87	1.42	1055.21	1776.66	3056.558	1030
127500	-6.89	-7.07	1.37	1047.79	1771.78	3056.655	1030
127600	-7.01	-6.22	1.22	1039.73	1763.14	3056.759	1030
127700	-6.81	-5.97	1.40	1033.81	1757.10	3056.846	1030
127800	-6.19	-5.35	1.60	1026.49	1749.82	3056.957	1030
127900	-6.47	-4.18	1.43	1018.45	1744.32	3057.056	1030
128000	-6.80	-2.97	1.31	1011.79	1737.61	3057.142	1030
128100	-6.36	-1.51	1.24	1002.92	1729.91	3057.254	1030
128200	-6.62	-0.59	1.18	996.81	1726.05	3057.338	1030
128300	-6.45	-1.74	1.11	1004.33	1733.33	3057.453	1031
128400	-6.79	-3.23	1.36	1011.79	1740.48	3057.560	1031
128500	-6.51	-3.74	1.36	1017.02	1743.22	3057.646	1031
128600	-5.96	-5.24	1.59	1025.94	1750.59	3057.753	1031
128700	-7.06	-6.10	1.49	1032.33	1756.14	3057.856	1031
128800	-7.21	-6.93	1.47	1040.77	1764.62	3057.958	1031
128900	-7.32	-7.66	1.52	1047.45	1770.36	3058.054	1031
129000	-7.16	-7.80	1.26	1055.05	1776.53	3058.156	1031
129100	-7.42	-8.88	1.49	1061.44	1781.37	3058.242	1031
129200	-7.61	-9.43	1.35	1069.77	1789.14	3058.357	1031
129300	-8.33	-10.77	1.43	1076.39	1796.95	3058.459	1031
129400	-8.74	-11.31	1.36	1083.57	1802.79	3058.549	1031
129500	-8.98	-12.34	1.47	1090.15	1808.07	3058.639	1031
129600	-8.64	-13.86	1.35	1099.16	1820.41	3058.760	1031
129700	-9.45	-14.30	1.27	1105.47	1824.65	3058.852	1031
129800	-9.54	-15.21	1.20	1112.43	1832.70	3058.940	1031
129900	-9.47	-15.88	1.08	1120.74	1839.93	3059.045	1031
130000	-9.96	-17.83	1.29	1129.72	1848.46	3059.160	1031
130100	-10.47	-18.62	1.30	1136.02	1853.74	3059.256	1031
130205	-10.87	-18.44	1.15	1136.34	1854.22	3059.264	1031
130210	-10.50	-18.35	1.09	1136.87	1854.66	3059.268	1031
130215	-10.14	-18.45	1.02	1137.96	1856.27	3059.272	1031
130220	-10.07	-18.52	1.03	1138.16	1856.32	3059.278	1031
130225	-10.59	-18.50	1.09	1138.06	1856.79	3059.283	1031
130230	-10.64	-18.64	1.12	1138.14	1857.05	3059.287	1031
130235	-10.40	-19.22	1.22	1139.32	1858.19	3059.293	1031
130240	-10.46	-18.91	1.10	1139.73	1858.54	3059.297	1031
130245	-10.64	-19.11	1.18	1139.49	1858.74	3059.303	1031
130250	-10.81	-19.00	1.18	1139.76	1858.60	3059.307	1031
130255	-10.51	-19.11	1.18	1139.64	1858.78	3059.313	1031
130260	-11.25	-18.72	1.07	1139.75	1858.80	3059.318	1031
130265	-10.76	-19.29	1.18	1141.67	1860.72	3059.323	1031
130270	-10.67	-19.97	1.43	1142.14	1861.41	3059.327	1031
130275	-10.89	-19.35	1.25	1142.30	1861.52	3059.333	1031
130280	-10.93	-18.94	1.10	1142.30	1861.53	3059.338	1031
130285	-10.88	-19.64	1.37	1142.16	1861.34	3059.343	1031
130290	-10.71	-19.55	1.35	1142.19	1861.38	3059.348	1031
130295	-10.93	-19.26	1.16	1143.45	1862.86	3059.353	1031
130300	-11.07	-19.24	1.03	1144.29	1863.89	3059.358	1031
130305	-10.56	-19.43	1.05	1144.72	1864.37	3059.363	1031
130310	-10.96	-19.72	1.20	1145.09	1864.84	3059.368	1031
130315	-11.33	-19.70	1.23	1145.20	1864.84	3059.373	1031
130320	-11.11	-19.68	1.23	1145.57	1864.87	3059.377	1031
130325	-10.92	-19.57	1.11	1145.58	1864.35	3059.383	1031
130330	-10.97	-19.95	1.30	1146.65	1864.90	3059.388	1031
130335	-11.41	-19.45	1.15	1146.81	1865.02	3059.393	1031
130340	-10.88	-19.95	1.25	1147.56	1865.37	3059.399	1031
130345	-11.16	-19.78	1.22	1147.43	1865.83	3059.403	3831
130350	-11.32	-20.20	1.36	1147.68	1865.55	3059.408	7031
130355	-11.72	-19.84	1.26	1147.78	1865.74	3059.412	7031
130360	-11.50	-19.83	1.15	1149.15	1867.20	3059.417	7031
130365	-11.59	-20.30	1.35	1149.37	1867.57	3059.423	7031
130370	-11.40	-20.43	1.36	1149.20	1867.46	3059.428	7031
130375	-11.31	-20.24	1.30	1149.30	1867.37	3059.432	7031
130380	-11.15	-20.15	1.22	1149.27	1867.70	3059.438	7031
130385	-10.90	-20.61	1.40	1149.51	1867.77	3059.443	7031
130390	-11.35	-20.29	1.25	1149.87	1868.20	3059.450	7031
130395	-11.16	-20.31	1.25	1149.57	1867.82	3059.453	7031
130400	-11.06	-20.14	1.31	1146.43	1865.54	3059.459	7052
130405	-10.65	-18.89	1.33	1138.67	1855.55	3059.463	7111
130410	-10.18	-18.33	1.35	1135.26	1850.53	3059.468	7111
130415	-10.81	-17.90	1.40	1132.85	1849.20	3059.473	7111
130420	-10.58	-18.33	1.50	1133.26	1849.91	3059.478	7111
130425	-11.09	-17.86	1.45	1131.70	1848.18	3059.483	7111
130430	-10.93	-18.13	1.40	1133.04	1850.09	3059.488	7111
130435	-10.92	-17.85	1.33	1133.27	1849.50	3059.493	7111
130440	-10.26	-18.18	1.38	1133.82	1849.86	3059.498	7111
130445	-11.25	-17.85	1.42	1133.89	1849.02	3059.503	7111
130450	-11.04	-17.88	1.30	1134.26	1849.75	3059.508	7111
130455	-11.12	-18.05	1.24	1134.42	1851.29	3059.513	7111
130460	-10.74	-18.29	1.42	1133.73	1850.31	3059.518	7111
130465	-10.45	-17.93	1.30	1132.10	1848.70	3059.523	7111
130470	-10.85	-17.83	1.23	1132.80	1849.46	3059.528	7111
130475	-10.92	-17.47	1.00	1133.48	1851.21	3059.533	7111
130480	-11.07	-18.34	1.27	1135.76	1853.49	3059.537	7111
130485	-10.78	-17.81	0.99	1136.05	1853.57	3059.542	7111
130490	-10.81	-18.14	1.12	1136.73	1853.82	3059.548	7111
130495	-10.79	-18.26	1.14	1135.11	1852.41	3059.554	7111
130500	-10.90	-18.22	1.25	1134.67	1851.61	3059.557	7111
130505	-10.98	-17.97	1.23	1133.99	1851.29	3059.563	7111
130510	-11.08	-17.92	1.19	1134.44	1851.99	3059.568	7111
130515	-10.66	-18.16	1.22	1135.79	1852.63	3059.573	7111
130520	-10.67	-18.23	1.25	1134.59	1852.58	3059.577	7111
130525	-11.46	-17.61	1.20	1133.78	1850.13	3059.585	7111
130530	-11.22	-17.58	1.15	1134.29	1851.15	3059.588	7111
130535	-11.08	-17.86	1.00	1136.98	1855.02	3059.593	7111
130540	-10.60	-18.21	1.08	1137.36	1855.17	3059.598	7111
130545	-10.80	-18.10	1.15	1136.14	1852.58	3059.604	7111
130550	-10.70	-18.25	1.28	1134.75	1851.88	3059.608	7111
130555	-10.67	-17.80	1.05	1135.07	1851.81	3059.613	7111
130560	-10.82	-18.12	1.23	1135.26	1852.09	3059.618	7111
130565	-10.88	-18.00	1.10	1135.32	1853.06	3059.625	7111
130570	-11.10	-18.16	1.25	1135.28	1852.27	3059.628	7111
130575	-10.62	-18.13	1.29	1134.70	1851.10	3059.633	7111
130580	-10.96	-17.86	1.17	1134.24	1851.53	3059.638	7111
130585	-11.03	-17.96	1.17	1135.14	1852.70	3059.643	7111
130590	-11.39	-17.67	1.14	1135.71	1852.43	3059.648	7111
130595	-10.54	-18.38	1.36	1135.37	1852.42	3059.654	7111
130600	-10.87	-18.02	1.35	1133.95	1850.60	3059.658	7111
130605	-10.66	-17.82	1.22	1133.64	1850.92	3059.663	7111
130610	-10.84	-17.90	1.13	1135.07	1852.80	3059.668	7111
130615	-10.70	-18.14	1.23	1135.37	1852.56	3059.673	7111
130620	-11.14	-17.91	1.14	1135.84	1852.96	3059.678	7111
130625	-11.07	-17.98	1.22	1136.15	1852.72	3059.682	7111
130630	-10.58	-18.25	1.26	1136.46	1853.85	3059.688	7111
130635	-11.35	-17.61	1.10	1135.67	1852.56	3059.692	7111
130640	-10.71	-17.98	1.09	1136.85	1853.67	3059.698	7111
130645	-10.75	-18.40	1.22	1136.91	1854.27	3059.702	7111
130650	-10.99	-17.84	1.22	1135.20	1852.03	3059.708	7111
130655	-10.68	-18.02	1.21	1135.77	1852.70	3059.713	7111
130660	-10.65	-17.90	1.26	1135.70	1851.79	3059.719	7111
130665	-10.68	-17.73	1.11	1136.04	1852.28	3059.722	7111
130670	-10.86	-18.01	1.26	1135.94	1852.98	3059.730	7111
130675	-10.58	-17.98	1.19	1135.85	1852.88	3059.733	7111
130680	-10.89	-17.98	1.32	1135.04	1852.11	3059.738	7111
130685	-11.03	-17.67	1.14	1136.45	1853.59	3059.743	7111
130690	-10.86	-17.57	1.14	1135.76	1852.71	3059.750	7111
130695	-10.88	-17.82	1.11	1135.79	1853.29	3059.752	7111
130700	-10.89	-18.33	1.29	1136.52	1853.58	3059.759	7111
130705	-10.99	-18.02	1.22	1135.65	1852.04	3059.763	7111
130710	-10.90	-17.75	1.20	1135.14	1851.19	3059.768	7111
130715	-10.48	-18.15	1.33	1134.64	1851.38	3059.773	7111
130720	-11.11	-17.85	1.26	1134.27	1851.46	3059.779	7111
130725	-10.87	-18.07	1.30	1135.50	1852.09	3059.783	7111
130730	-11.95	-17.36	1.13	1134.91	1851.76	3059.790	7111
130735	-11.17	-17.53	1.05	1135.62	1852.85	3059.792	7111
130740	-10.57	-18.31	1.20	1137.29	1855.19	3059.798	7111
130745	-10.88	-18.12	1.31	1135.84	1853.11	3059.803	7111
130750	-10.81	-17.89	1.21	1135.43	1852.25	3059.808	7111
130755	-10.43	-18.31	1.30	1135.05	1852.25	3059.813	7111
130760	-11.03	-17.91	1.22	1134.00	1851.21	3059.818	7111
130765	-10.78	-18.06	1.35	1133.34	1850.85	3059.824	7111
130770	-10.87	-17.97	1.29	1133.80	1850.94	3059.827	7111
130775	-11.14	-17.77	1.22	1135.08	1851.43	3059.833	7111
130780	-11.07	-17.72	1.13	1136.54	1853.24	3059.838	7111
130785	-10.95	-18.26	1.18	1137.75	1855.74	3059.844	7111
130790	-10.85	-18.03	1.07	1138.01	1855.05	3059.847	7111
130795	-10.47	-18.37	1.24	1135.92	1852.94	3059.853	7111
130800	-10.81	-18.10	1.21	1135.48	1852.65	3059.857	7111
130805	-11.13	-18.07	1.34	1134.35	1850.59	3059.863	7111
130810	-10.98	-18.11	1.27	1134.51	1852.16	3059.867	7111
130815	-10.81	-18.02	1.24	1135.08	1851.15	3059.875	7111
130820	-10.68	-18.38	1.39	1135.31	1851.73	3059.877	7111
130825	-11.01	-17.70	1.34	1132.68	1848.94	3059.883	7111
130830	-11.14	-17.63	1.18	1134.77	1851.88	3059.888	7111
130835	-10.46	-18.40	1.43	1135.13	1851.73	3059.893	7111
130840	-10.86	-17.98	1.39	1134.09	1850.43	3059.897	7111
130845	-11.42	-17.87	1.15	1135.06	1852.98	3059.905	7111
130850	-10.74	-18.10	1.24	1135.36	1853.12	3059.908	7111
130855	-11.25	-17.37	0.93	1136.21	1853.09	3059.914	7111
130860	-10.81	-18.23	1.13	1136.81	1855.32	3059.917	7111
130865	-10.98	-18.14	1.12	1136.89	1854.85	3059.924	7111
130870	-10.64	-18.07	1.12	1136.23	1853.43	3059.928	7111
130875	-10.94	-17.91	0.97	1137.14	1855.51	3059.933	7111
130880	-10.98	-18.08	1.08	1137.58	1855.73	3059.938	7111
130885	-11.06	-18.41	1.36	1137.14	1854.20	3059.943	7111
130890	-10.70	-18.20	1.46	1134.98	1850.86	3059.948	7111
130895	-10.52	-18.18	1.47	1134.41	1850.13	3059.953	7111
130900	-10.71	-17.87	1.23	1134.44	1851.21	3059.959	7111
130905	-10.54	-17.92	1.23	1134.49	1851.97	3059.963	7111
130910	-10.74	-18.13	1.29	1133.83	1851.66	3059.968	7111
130915	-11.14	-18.02	1.24	1134.16	1851.48	3059.973	7111
130920	-10.90	-17.96	1.22	1135.27	1852.32	3059.978	7111
130925	-11.09	-17.62	1.10	1136.35	1853.19	3059.982	7111
130930	-10.83	-18.16	1.27	1136.88	1854.13	3059.989	7111
130935	-10.64	-17.84	1.12	1136.58	1854.29	3059.993	7111
130940	-10.85	-18.31	1.29	1135.98	1853.58	3059.998	7111
130945	-10.96	-17.80	1.20	1134.73	1852.11	3060.002	7111
130950	-10.98	-18.21	1.29	1136.13	1853.48	3060.008	7111
130955	-11.12	-17.87	1.28	1135.32	1852.47	3060.012	7111
130960	-10.60	-18.26	1.39	1134.20	1851.06	3060.019	7111
130965	-10.38	-17.71	1.12	1134.11	1851.27	3060.022	7111
130970	-10.98	-18.09	1.34	1134.90	1851.82	3060.028	7111
130975	-11.26	-17.73	1.20	1134.51	1852.51	3060.032	7111
130980	-11.08	-18.01	1.34	1136.11	1852.47	3060.038	7111
130985	-10.64	-18.29	1.43	1135.76	1852.59	3060.042	7111
130990	-10.62	-17.11	1.11	1134.85	1851.18	3060.050	7111
130995	-11.21	-17.59	1.05	1136.77	1854.25	3060.053	7111
131000	-10.83	-18.24	1.20	1138.09	1855.81	3060.058	7111
131005	-10.95	-18.03	1.11	1137.12	1855.13	3060.063	7111
131010	-10.03	-18.31	1.19	1136.00	1853.23	3060.070	7111
131015	-10.72	-18.17	1.31	1135.99	1852.98	3060.073	7111
131020	-10.80	-18.22	1.46	1134.38	1851.55	3060.078	7111
131025	-11.10	-17.64	1.16	1134.19	1851.50	3060.083	7111
131030	-10.61	-18.31	1.28	1135.77	1852.92	3060.088	7111
131035	-11.08	-17.67	1.06	1136.66	1853.83	3060.093	7111
131040	-10.67	-17.92	1.09	1137.08	1854.49	3060.098	7111
131045	-10.70	-18.03	1.23	1136.75	1854.06	3060.104	7111
131050	-10.74	-17.98	1.28	1136.86	1853.13	3060.108	7111
131055	-10.93	-18.04	1.31	1135.87	1852.16	3060.113	7111
131060	-10.65	-18.43	1.28	1135.11	1852.31	3060.118	7111
131065	-11.07	-17.63	1.09	1135.01	1852.55	3060.124	7111
131070	-10.36	-17.86	1.17	1136.35	1853.59	3060.127	7111
131075	-11.41	-18.13	1.30	1136.05	1853.09	3060.133	7111
131080	-11.03	-18.04	1.13	1136.22	1852.97	3060.137	7111
131085	-11.04	-18.38	1.41	1136.00	1852.40	3060.144	7111
131090	-10.88	-17.57	1.14	1135.04	1852.14	3060.147	7111
131095	-11.23	-17.19	0.89	1135.81	1853.93	3060.153	7111
131100	-10.85	-18.93	1.34	1138.12	1856.62	3060.157	7111
131105	-11.02	-18.10	1.16	1136.71	1853.97	3060.163	7111
131110	-10.58	-17.96	1.05	1136.92	1854.08	3060.167	7111
131115	-10.56	-17.99	1.03	1137.24	1854.49	3060.173	7111
131120	-10.96	-18.16	1.11	1136.21	1853.71	3060.177	7111
131125	-10.68	-18.30	1.36	1135.16	1851.85	3060.183	7111
131130	-10.79	-17.72	1.15	1134.55	1851.82	3060.187	7111
131135	-11.55	-18.24	1.27	1135.58	1852.61	3060.195	7111
131140	-11.12	-17.80	1.17	1135.45	1852.58	3060.198	7111
131145	-10.83	-17.99	1.38	1134.97	1851.13	3060.203	7111
131150	-10.72	-17.56	1.20	1134.67	1851.18	3060.208	7111
131155	-10.98	-18.09	1.31	1136.59	1852.30	3060.213	7111
131160	-11.06	-17.92	1.23	1135.46	1851.69	3060.218	7111
131165	-10.68	-18.02	1.07	1136.13	1852.50	3060.225	7111
131170	-10.73	-17.71	1.03	1136.07	1853.22	3060.228	7111
131175	-10.55	-18.11	1.17	1136.91	1854.23	3060.233	7111
131180	-10.82	-18.03	1.20	1136.25	1853.24	3060.238	7111
131185	-11.14	-17.57	1.11	1136.62	1852.99	3060.243	7111
131190	-10.96	-18.27	1.10	1137.44	1854.68	3060.248	7111
131195	-10.96	-18.67	1.29	1135.80	1853.29	3060.253	7111
131200	-10.45	-17.84	1.23	1134.93	1851.23	3060.258	7111
131205	-10.76	-17.47	1.18	1134.92	1851.69	3060.263	7111
131210	-10.73	-18.21	1.15	1136.63	1853.88	3060.268	7111
131215	-10.77	-18.25	1.22	1135.86	1852.95	3060.272	7111
131220	-11.19	-18.24	1.26	1135.77	1852.54	3060.278	7111
131225	-11.46	-17.86	1.12	1135.30	1852.38	3060.283	7111
131230	-10.65	-17.89	1.04	1136.06	1853.79	3060.288	7111
131235	-10.44	-17.99	1.15	1136.20	1853.64	3060.293	7111
131240	-10.70	-18.30	1.19	1136.16	1854.33	3060.299	7111
131245	-11.10	-17.77	1.07	1135.84	1853.60	3060.302	7111
131250	-11.20	-17.73	0.99	1137.66	1855.17	3060.308	7111
131255	-11.08	-18.13	1.02	1138.21	1855.76	3060.312	7111
131260	-10.96	-17.76	0.90	1136.74	1854.19	3060.318	7111
131265	-10.79	-17.95	0.96	1137.72	1854.93	3060.323	7111
131270	-11.10	-18.28	0.99	1139.09	1857.12	3060.329	7111
131275	-10.72	-18.54	1.14	1137.78	1856.59	3060.332	7111
131280	-10.68	-18.11	1.15	1135.90	1852.95	3060.338	7111
131285	-10.99	-17.87	1.12	1135.62	1852.96	3060.342	7111
131290	-10.88	-18.77	1.25	1136.40	1854.95	3060.349	7111
131295	-10.70	-18.09	1.19	1136.46	1853.92	3060.353	7111
131300	-10.52	-18.03	1.14	1136.15	1853.02	3060.358	7111
131305	-10.89	-17.77	0.99	1136.69	1854.19	3060.362	7111
131310	-11.43	-18.09	1.21	1136.19	1853.66	3060.369	7111
131315	-10.71	-17.99	1.05	1136.77	1854.20	3060.373	7111
131320	-11.11	-18.38	1.12	1138.03	1855.58	3060.380	7111
131325	-11.31	-17.88	1.05	1138.68	1855.69	3060.383	7111
131330	-10.80	-18.13	1.04	1138.96	1855.99	3060.388	7111
131335	-10.69	-18.24	1.26	1138.34	1855.17	3060.393	7111
131340	-10.60	-17.96	1.18	1136.69	1854.20	3060.398	7111
131345	-10.81	-17.93	1.07	1136.88	1854.69	3060.403	7111
131350	-11.08	-17.85	0.96	1138.10	1854.97	3060.408	7111
131355	-10.84	-18.09	1.04	1138.31	1855.56	3060.412	7111
131360	-10.59	-18.09	1.20	1136.82	1854.56	3060.418	7111
131365	-10.67	-17.96	1.15	1136.50	1853.74	3060.423	7111
131370	-11.32	-17.42	0.93	1137.32	1855.03	3060.428	7111
131375	-10.21	-18.31	1.10	1137.63	1856.07	3060.433	7111
131380	-10.50	-18.35	1.27	1136.67	1853.79	3060.438	7111
131385	-10.86	-17.84	1.36	1134.21	1850.46	3060.443	7111
131390	-11.02	-17.97	1.42	1133.98	1850.90	3060.448	7111
131395	-11.08	-17.78	1.35	1133.38	1850.44	3060.453	7111
131400	-11.09	-17.92	1.23	1135.41	1853.09	3060.458	7111
131405	-10.88	-17.93	1.23	1136.19	1853.07	3060.464	7111
131410	-10.88	-17.76	1.14	1136.09	1852.51	3060.467	7111
131415	-10.84	-17.71	0.86	1138.35	1856.47	3060.473	7111
131420	-10.49	-18.60	1.15	1138.96	1857.03	3060.478	7111
131425	-10.87	-17.90	1.11	1137.26	1854.97	3060.484	7111
131430	-11.02	-17.76	0.88	1136.81	1855.65	3060.487	7111
131435	-11.05	-18.30	1.01	1138.39	1856.81	3060.493	7111
131440	-10.71	-18.24	1.10	1138.18	1856.03	3060.498	7111
131445	-10.84	-17.91	1.07	1136.83	1854.22	3060.503	7111
131450	-10.55	-18.27	1.24	1136.21	1853.13	3060.508	7111
131455	-11.21	-18.94	1.36	1137.20	1855.36	3060.515	7111
131460	-10.75	-18.34	1.29	1135.91	1853.15	3060.518	7111
131465	-10.72	-18.19	1.14	1136.38	1854.01	3060.523	7111
131470	-10.80	-18.06	1.23	1134.93	1851.83	3060.528	7111
131475	-10.99	-17.76	1.23	1134.14	1851.37	3060.534	7111
131480	-10.57	-18.00	1.17	1135.15	1852.81	3060.538	7111
131485	-10.68	-18.03	1.24	1135.24	1852.85	3060.543	7111
131490	-10.92	-17.73	1.24	1134.50	1850.97	3060.548	7111
131495	-12.03	-17.47	0.92	1135.45	1853.91	3060.555	7111
131500	-10.89	-17.99	1.03	1136.64	1854.26	3060.557	7111
131505	-10.49	-18.07	1.01	1137.10	1855.12	3060.563	7111
131510	-10.58	-18.45	1.17	1136.45	1854.25	3060.568	7111
131515	-10.90	-18.03	1.15	1134.81	1851.56	3060.573	7111
131520	-11.03	-17.80	1.08	1135.54	1852.62	3060.578	7111
131525	-10.95	-17.94	1.13	1136.22	1853.17	3060.583	7111
131530	-11.09	-17.81	1.08	1136.05	1852.98	3060.588	7111
131535	-10.79	-17.92	1.00	1136.27	1854.10	3060.593	7111
131540	-11.05	-17.75	0.90	1137.84	1854.77	3060.598	7111
131545	-10.82	-17.91	0.94	1139.07	1856.24	3060.603	7111
131550	-10.73	-17.83	0.91	1137.06	1854.63	3060.609	7111
131555	-10.52	-18.76	1.26	1136.01	1854.40	3060.612	7111
131560	-11.12	-17.92	1.07	1136.67	1854.41	3060.618	7111
131565	-10.83	-17.97	1.06	1137.14	1853.95	3060.623	7111
131570	-10.58	-18.20	1.08	1136.82	1854.46	3060.627	7111
131575	-11.24	-17.83	0.99	1136.29	1853.91	3060.632	7111
131580	-10.83	-18.00	1.01	1137.17	1855.30	3060.638	7111
131585	-10.71	-18.08	1.08	1137.53	1855.24	3060.643	7111
131590	-10.99	-18.09	1.16	1137.25	1853.94	3060.648	7111
131595	-11.01	-17.93	1.03	1137.69	1854.86	3060.653	7111
131600	-10.64	-18.65	1.65	1135.77	1852.48	3060.660	7111
131605	-10.76	-17.96	1.32	1134.61	1850.67	3060.663	7111
131610	-10.93	-18.20	1.30	1134.81	1851.90	3060.668	7111
131615	-10.83	-17.95	1.14	1135.20	1852.52	3060.673	7111
131620	-11.05	-17.69	1.10	1135.05	1852.57	3060.678	7111
131625	-11.24	-17.95	1.08	1136.44	1854.52	3060.682	7111
131630	-11.23	-18.45	1.15	1136.87	1853.95	3060.690	7111
131635	-10.93	-17.74	1.04	1135.89	1853.44	3060.693	7111
131640	-10.33	-17.66	0.93	1137.06	1855.49	3060.698	7111
131645	-10.64	-18.08	1.17	1138.71	1855.92	3060.703	7111
131650	-11.16	-17.82	1.10	1137.15	1854.67	3060.708	7111
131655	-10.91	-18.00	0.96	1137.84	1856.29	3060.713	7111
131660	-10.78	-18.36	1.27	1137.24	1855.02	3060.718	7111
131665	-10.93	-17.94	1.38	1135.11	1851.77	3060.723	7111
131670	-11.00	-17.78	1.14	1135.93	1852.86	3060.728	7111
131675	-10.95	-17.64	0.96	1136.76	1853.74	3060.733	7111
131680	-11.01	-17.84	1.13	1138.30	1855.75	3060.737	7111
131685	-11.14	-18.18	1.32	1137.53	1854.99	3060.743	7111
131690	-10.79	-18.14	1.21	1136.53	1853.00	3060.748	7111
131695	-10.77	-17.90	1.05	1136.95	1854.08	3060.753	7111
131700	-10.82	-18.09	1.16	1136.78	1854.50	3060.758	7111
131705	-10.83	-17.82	1.13	1135.98	1853.02	3060.763	7111
131710	-10.58	-18.38	1.20	1136.55	1854.52	3060.767	7111
131715	-11.25	-17.53	1.00	1135.43	1853.39	3060.772	7111
131720	-10.97	-18.05	1.07	1137.19	1855.73	3060.777	7111
131725	-10.57	-17.92	0.95	1138.05	1856.03	3060.784	7111
131730	-11.40	-18.34	1.25	1138.08	1856.62	3060.787	7111
131735	-10.78	-18.10	1.10	1137.40	1855.22	3060.792	7111
131740	-10.72	-17.85	0.99	1137.46	1855.67	3060.797	7111
131745	-9.79	-18.58	1.33	1136.07	1854.83	3060.805	7111
131750	-10.71	-17.81	1.18	1134.95	1852.00	3060.808	7111
131755	-10.92	-18.34	1.43	1134.63	1851.98	3060.813	7111
131760	-11.10	-17.87	1.35	1134.37	1850.41	3060.818	7111
131765	-10.98	-18.08	1.31	1135.60	1852.05	3060.823	7111
131770	-10.88	-17.91	1.27	1135.39	1851.89	3060.827	7111
131775	-11.30	-17.12	1.04	1134.44	1853.10	3060.835	7111
131780	-10.94	-18.01	1.17	1135.51	1852.82	3060.838	7111
131785	-10.43	-18.24	1.29	1134.92	1852.75	3060.843	7111
131790	-10.99	-17.78	1.16	1134.81	1852.37	3060.848	7111
131795	-11.20	-18.00	1.22	1136.57	1853.05	3060.853	7111
131800	-10.75	-18.21	1.30	1136.18	1852.83	3060.858	7111
131805	-10.73	-17.58	1.02	1136.11	1853.39	3060.863	7111
131810	-11.01	-18.06	1.15	1136.71	1854.36	3060.869	7111
131815	-10.84	-17.69	1.07	1136.78	1853.66	3060.873	7111
131820	-10.79	-18.25	1.13	1137.40	1854.91	3060.877	7111
131825	-10.84	-18.40	1.16	1136.70	1853.70	3060.883	7111
131830	-10.70	-18.08	1.27	1135.65	1852.32	3060.889	7111
131835	-10.62	-17.64	1.24	1135.20	1851.84	3060.893	7111
131840	-10.68	-17.94	1.22	1135.95	1853.08	3060.897	7111
131845	-11.38	-18.39	1.45	1135.73	1852.22	3060.903	7111
131850	-10.76	-18.24	1.39	1134.22	1851.10	3060.908	7111
131855	-10.90	-17.64	1.16	1133.52	1850.88	3060.912	7111
131860	-11.20	-18.23	1.21	1133.93	1852.42	3060.919	7111
131865	-10.83	-17.74	1.15	1134.25	1851.55	3060.922	7111
131870	-10.74	-18.04	1.26	1134.74	1851.63	3060.928	7111
131875	-11.12	-17.56	0.99	1134.89	1852.45	3060.932	7111
131880	-10.54	-18.30	1.26	1136.07	1852.89	3060.938	7111
131885	-10.92	-17.98	1.23	1134.74	1851.83	3060.943	7111
131890	-10.85	-18.36	1.25	1133.54	1851.54	3060.949	7111
131895	-11.15	-17.90	1.28	1133.86	1850.80	3060.952	7111
131900	-10.89	-17.83	1.14	1134.59	1851.87	3060.959	7111
131905	-10.73	-17.89	1.17	1134.66	1851.95	3060.963	7111
131910	-11.15	-17.76	1.13	1135.01	1852.52	3060.968	7111
131915	-11.05	-18.18	1.29	1135.13	1852.69	3060.973	7111
131920	-10.64	-18.10	1.20	1134.76	1852.17	3060.979	7111
131925	-10.99	-17.74	1.12	1134.09	1852.18	3060.983	7111
131930	-10.64	-17.74	0.98	1136.75	1855.20	3060.990	7111
131935	-10.61	-18.44	1.32	1136.56	1853.95	3060.993	7111
131940	-10.78	-17.91	1.25	1134.64	1851.82	3060.998	7111
131945	-10.85	-18.09	1.25	1135.17	1852.25	3061.003	7111
131950	-11.06	-17.81	1.19	1134.75	1851.68	3061.008	7111
131955	-10.71	-18.20	1.32	1134.51	1851.81	3061.013	7111
131960	-9.95	-18.03	1.50	1133.94	1851.46	3061.020	7111
131965	-11.14	-17.77	1.25	1133.42	1850.24	3061.022	7111
131970	-11.04	-17.78	1.03	1135.25	1853.32	3061.028	7111
131975	-10.83	-18.01	1.07	1136.70	1854.65	3061.033	7111
131980	-10.94	-18.11	1.07	1136.88	1854.24	3061.038	7111
131985	-11.14	-18.12	1.12	1136.85	1854.05	3061.042	7111
131990	-10.57	-17.77	1.19	1136.44	1853.16	3061.047	7111
131995	-10.94	-18.20	1.24	1137.12	1854.44	3061.053	7111
132000	-10.72	-18.08	1.08	1136.43	1853.86	3061.058	7111
132005	-10.70	-18.22	1.08	1136.29	1854.83	3061.063	7111
132010	-10.86	-17.93	1.10	1136.51	1853.68	3061.068	7111
132015	-10.68	-18.10	1.17	1136.85	1853.83	3061.073	7111
132020	-10.94	-18.00	1.26	1135.77	1852.67	3061.077	7111
132025	-11.10	-17.40	1.11	1135.45	1852.12	3061.084	7111
132030	-11.00	-18.03	1.15	1135.68	1853.85	3061.087	7111
132035	-10.77	-17.93	1.11	1135.76	1854.49	3061.093	7111
132040	-10.77	-18.29	1.24	1136.43	1854.93	3061.097	7111
132045	-10.73	-18.14	1.21	1135.82	1853.35	3061.103	7111
132050	-10.87	-17.88	1.20	1135.53	1852.70	3061.108	7111
132055	-10.89	-17.79	1.11	1136.77	1853.75	3061.113	7111
132060	-10.96	-18.23	1.26	1136.82	1854.59	3061.118	7111
132065	-10.52	-18.34	1.23	1136.49	1853.58	3061.124	7111
132070	-10.97	-18.10	1.16	1135.27	1853.51	3061.128	7111
132075	-10.98	-17.85	1.12	1135.68	1853.29	3061.133	7111
132080	-10.96	-17.76	1.12	1136.69	1854.12	3061.138	7111
132085	-10.73	-17.87	1.14	1136.59	1853.60	3061.144	7111
132090	-10.76	-18.30	1.22	1137.03	1853.93	3061.147	7111
132095	-10.79	-17.71	1.07	1136.04	1853.34	3061.154	7111
132100	-10.85	-18.02	1.26	1137.25	1853.47	3061.158	7111
132105	-11.18	-17.54	0.92	1137.90	1855.62	3061.163	7111
132110	-10.56	-18.40	1.26	1138.24	1855.37	3061.167	7111
132115	-10.68	-18.14	1.25	1136.72	1853.43	3061.173	7111
132120	-11.27	-17.81	1.15	1136.26	1853.40	3061.178	7111
132125	-10.58	-17.86	1.00	1137.32	1854.75	3061.182	7111
132130	-10.78	-18.20	1.14	1137.46	1855.26	3061.189	7111
132135	-10.77	-18.37	1.41	1135.42	1852.16	3061.193	7111
132140	-10.94	-17.55	1.06	1134.86	1853.29	3061.198	7111
132145	-11.06	-17.91	1.23	1135.65	1853.97	3061.203	7111
132150	-10.71	-17.94	1.17	1136.00	1853.33	3061.209	7111
132155	-10.72	-18.49	1.40	1135.30	1852.44	3061.212	7111
132160	-10.75	-18.12	1.39	1133.88	1851.18	3061.218	7111
132165	-10.97	-17.45	1.16	1133.80	1851.19	3061.223	7111
132170	-11.04	-17.90	1.07	1136.03	1853.83	3061.229	7111
132175	-11.09	-17.98	1.15	1136.96	1853.89	3061.232	7111
132180	-10.75	-17.77	0.93	1137.13	1855.36	3061.238	7111
132185	-11.03	-17.98	0.97	1138.67	1856.96	3061.242	7111
132190	-10.86	-17.93	0.94	1137.96	1856.80	3061.249	7111
132195	-10.98	-18.22	1.13	1139.09	1856.78	3061.252	7111
132200	-10.45	-18.72	1.22	1138.46	1857.04	3061.260	7111
132205	-10.76	-18.14	1.05	1137.62	1856.07	3061.262	7111
132210	-10.95	-18.07	1.08	1137.34	1855.74	3061.268	7111
132215	-10.70	-17.95	0.97	1137.05	1856.11	3061.272	7111
132220	-10.95	-18.18	1.19	1136.86	1854.92	3061.279	7111
132225	-11.00	-17.69	1.04	1136.44	1853.80	3061.283	7111
132230	-10.88	-18.23	1.07	1137.35	1856.42	3061.288	7111
132235	-11.02	-18.15	1.14	1136.99	1854.74	3061.292	7111
132240	-10.75	-17.83	1.00	1135.72	1853.48	3061.300	7111
132245	-10.38	-17.91	0.99	1135.86	1853.95	3061.303	7111
132250	-10.59	-18.19	1.21	1136.36	1853.57	3061.308	7111
132255	-11.24	-17.68	1.12	1136.09	1853.24	3061.312	7111
132260	-10.95	-18.09	1.23	1136.36	1853.31	3061.318	7111
132265	-10.73	-18.06	1.08	1136.21	1854.28	3061.323	7111
132270	-11.13	-17.76	1.01	1136.21	1854.04	3061.328	7111
132275	-10.98	-18.12	1.18	1137.00	1854.68	3061.333	7111
132280	-10.86	-17.93	1.21	1136.66	1852.90	3061.338	7111
132285	-10.56	-18.24	1.29	1135.89	1853.03	3061.343	7111
132290	-11.20	-17.79	1.14	1135.08	1852.74	3061.348	7111
132295	-10.78	-18.04	1.11	1136.50	1854.11	3061.354	7111
132300	-10.64	-18.02	1.16	1136.37	1853.70	3061.357	7111
132305	-11.02	-17.84	1.02	1137.11	1854.45	3061.363	7111
132310	-10.84	-18.23	1.14	1137.35	1855.27	3061.367	7111
132315	-11.02	-17.98	1.13	1136.41	1854.22	3061.373	7111
132320	-10.75	-18.27	1.23	1135.90	1853.59	3061.377	7111
132325	-11.06	-17.96	1.16	1136.52	1853.60	3061.384	7111
132330	-10.26	-18.11	1.17	1135.28	1853.57	3061.387	7111
132335	-11.07	-18.09	1.25	1135.98	1853.95	3061.393	7111
132340	-10.58	-18.46	1.48	1135.22	1852.36	3061.397	7111
132345	-11.04	-17.92	1.28	1134.31	1852.22	3061.404	7111
132350	-10.54	-18.17	1.36	1134.19	1851.94	3061.408	7111
132355	-11.01	-17.80	1.19	1134.95	1852.50	3061.413	7111
132360	-11.14	-18.11	1.28	1135.40	1853.32	3061.417	7111
132365	-11.00	-18.09	1.34	1135.46	1853.09	3061.424	7111
132370	-10.62	-17.64	1.18	1135.73	1853.13	3061.427	7111
132375	-10.73	-18.42	1.24	1137.77	1856.35	3061.435	7111
132380	-10.75	-17.91	1.12	1137.24	1855.32	3061.438	7111
132385	-10.99	-17.97	1.18	1137.51	1855.74	3061.443	7111
132390	-10.79	-17.93	1.16	1137.93	1855.80	3061.448	7111
132395	-10.82	-18.28	1.07	1138.77	1857.25	3061.455	7111
132400	-10.81	-18.29	1.17	1138.64	1856.64	3061.458	7111
132405	-11.01	-17.52	1.09	1137.79	1854.11	3061.463	7111
132410	-10.69	-17.89	1.05	1138.97	1856.55	3061.468	7111
132415	-10.72	-18.41	1.32	1138.64	1855.81	3061.474	7111
132420	-10.76	-17.95	1.27	1136.33	1853.48	3061.478	7111
132425	-10.69	-18.06	1.37	1136.11	1853.31	3061.483	7111
132430	-10.91	-18.11	1.30	1137.02	1854.65	3061.489	7111
132435	-11.34	-17.88	1.23	1137.02	1855.03	3061.493	7111
132440	-10.86	-17.85	1.15	1137.02	1855.20	3061.498	7111
132445	-10.62	-18.08	1.29	1137.41	1855.25	3061.503	7111
132450	-10.81	-17.82	1.20	1137.70	1854.63	3061.508	7111
132455	-10.55	-18.32	1.31	1137.35	1854.42	3061.513	7111
132460	-10.67	-18.21	1.23	1136.51	1854.23	3061.518	7111
132465	-11.24	-17.86	1.17	1136.45	1854.43	3061.522	7111
132470	-10.89	-17.91	1.20	1136.43	1853.17	3061.529	7111
132475	-10.73	-18.02	1.19	1136.20	1853.54	3061.533	7111
132480	-11.00	-18.07	1.17	1136.28	1854.64	3061.538	7111
132485	-10.83	-17.82	1.03	1136.60	1854.42	3061.542	7111
132490	-10.27	-18.10	1.04	1137.77	1856.85	3061.550	7111
132495	-10.58	-18.09	1.18	1137.58	1855.82	3061.553	7111
132500	-10.93	-17.96	1.20	1137.68	1855.13	3061.558	7111
132505	-10.62	-18.12	1.22	1137.49	1854.66	3061.562	7111
132510	-10.69	-17.69	1.03	1137.41	1855.24	3061.570	7111
132515	-10.77	-18.15	1.16	1137.97	1856.61	3061.573	7111
132520	-11.24	-17.70	1.13	1137.61	1855.25	3061.578	7111
132525	-11.00	-17.70	0.98	1138.89	1856.65	3061.583	7111
132530	-10.60	-18.60	1.19	1139.34	1857.82	3061.590	7111
132535	-10.79	-18.18	1.21	1138.61	1856.55	3061.593	7111
132540	-10.94	-17.92	1.26	1137.01	1854.43	3061.598	7111
132545	-11.02	-17.74	1.20	1137.08	1854.13	3061.603	7111
132550	-11.00	-18.22	1.20	1139.42	1857.07	3061.609	7111
132555	-11.04	-17.55	0.93	1138.54	1856.56	3061.613	7111
132560	-10.91	-18.13	0.91	1141.00	1859.75	3061.619	7111
132565	-10.53	-18.42	1.20	1139.88	1857.16	3061.623	7111
132570	-10.61	-17.97	1.10	1137.71	1856.03	3061.628	7111
132575	-10.55	-18.04	1.07	1137.91	1855.87	3061.633	7111
132580	-10.70	-18.45	1.28	1137.57	1855.23	3061.638	7111
132585	-10.86	-17.74	1.09	1137.00	1854.05	3061.643	7111
132590	-10.97	-18.11	1.29	1137.31	1855.42	3061.648	7111
132595	-11.07	-18.10	1.31	1137.08	1854.45	3061.653	7111
132600	-10.40	-17.98	1.16	1137.35	1854.55	3061.658	7111
132605	-10.74	-18.21	1.26	1137.21	1855.53	3061.664	7111
132610	-10.84	-18.20	1.31	1135.99	1854.04	3061.667	7111
132615	-11.07	-17.68	1.22	1136.22	1852.98	3061.673	7111
132620	-11.04	-18.00	1.28	1137.28	1855.41	3061.677	7111
132625	-10.94	-18.00	1.25	1136.33	1854.35	3061.683	7111
132630	-10.92	-17.79	1.13	1136.79	1855.12	3061.687	7111
132635	-10.68	-18.24	1.30	1137.42	1855.96	3061.693	7111
132640	-10.91	-17.70	1.16	1136.60	1854.65	3061.698	7111
132645	-10.77	-17.97	1.21	1138.20	1855.91	3061.702	7111
132650	-11.16	-18.03	1.26	1137.95	1856.12	3061.707	7111
132655	-11.32	-17.94	1.21	1137.90	1855.57	3061.713	7111
132660	-10.64	-18.32	1.38	1137.32	1855.12	3061.717	7111
132665	-10.65	-17.99	1.27	1136.49	1853.04	3061.724	7111
132670	-10.86	-18.10	1.40	1136.14	1853.08	3061.728	7111
132675	-10.98	-17.74	1.19	1136.58	1853.79	3061.733	7111
132680	-11.02	-17.78	1.14	1137.31	1855.06	3061.738	7111
132685	-10.55	-18.37	1.26	1138.22	1856.46	3061.744	7111
132690	-10.70	-18.06	1.34	1136.79	1854.15	3061.748	7111
132695	-11.06	-17.69	1.21	1137.53	1855.09	3061.754	7111
132700	-10.92	-18.21	1.29	1137.79	1856.29	3061.758	7111
132705	-10.84	-18.18	1.27	1137.37	1855.14	3061.763	7111
132710	-10.78	-17.98	1.29	1137.26	1854.57	3061.768	7111
132715	-10.71	-17.91	1.26	1138.20	1854.73	3061.773	7111
132720	-11.00	-17.83	1.08	1138.69	1856.60	3061.778	7111
132725	-11.32	-17.74	0.99	1139.26	1857.06	3061.785	7111
132730	-10.72	-18.41	1.30	1140.11	1858.17	3061.788	7111
132735	-10.88	-17.88	1.21	1138.41	1856.41	3061.793	7111
132740	-10.40	-18.00	1.24	1137.94	1855.19	3061.799	7111
132745	-11.04	-18.07	1.36	1137.68	1854.26	3061.803	7111
132750	-10.97	-17.66	1.15	1137.28	1854.93	3061.808	7111
132755	-10.51	-18.31	1.36	1137.70	1855.90	3061.813	7111
132760	-10.99	-17.88	1.23	1136.82	1854.43	3061.818	7111
132765	-11.07	-17.63	1.03	1137.75	1856.34	3061.823	7111
132770	-10.62	-18.25	1.23	1137.93	1856.36	3061.828	7111
132775	-10.80	-17.87	1.20	1138.02	1855.88	3061.833	7111
132780	-10.88	-17.99	1.14	1138.85	1857.63	3061.838	7111
132785	-10.81	-18.43	1.34	1139.17	1856.58	3061.842	7111
132790	-10.77	-17.98	1.34	1136.74	1853.51	3061.848	7111
132795	-10.87	-17.91	1.33	1136.58	1854.42	3061.853	7111
132800	-10.87	-18.23	1.29	1140.08	1858.06	3061.859	7111
132805	-11.10	-17.94	1.13	1140.47	1858.55	3061.862	7111
132810	-10.65	-18.26	1.31	1138.60	1856.25	3061.868	7111
132815	-10.90	-18.17	1.36	1138.13	1855.39	3061.873	7111
132820	-10.80	-17.90	1.32	1137.73	1854.54	3061.880	7111
132825	-11.14	-17.81	1.22	1137.50	1855.44	3061.882	7111
132830	-10.86	-18.11	1.18	1138.57	1856.42	3061.889	7111
132835	-10.90	-18.16	1.24	1138.55	1856.20	3061.893	7111
132840	-10.77	-17.88	1.22	1137.09	1854.22	3061.900	7111
132845	-11.01	-17.81	1.24	1138.04	1854.95	3061.903	7111
132850	-10.66	-17.99	1.12	1138.59	1856.17	3061.909	7111
132855	-10.70	-18.15	1.15	1138.86	1856.66	3061.913	7111
132860	-11.22	-18.16	1.29	1138.19	1856.25	3061.920	7111
132865	-10.66	-18.04	1.24	1138.39	1854.93	3061.923	7111
132870	-10.81	-18.04	1.21	1138.38	1854.52	3061.928	7111
132875	-11.18	-17.72	1.07	1138.54	1855.64	3061.935	7111
132880	-10.83	-18.14	1.21	1137.87	1856.13	3061.938	7111
132885	-10.96	-18.08	1.26	1137.57	1855.88	3061.943	7111
132890	-11.02	-18.34	1.37	1137.49	1855.46	3061.948	7111
132895	-10.97	-17.65	1.12	1137.07	1854.45	3061.953	7111
132900	-10.82	-17.91	1.11	1138.29	1856.28	3061.958	7111
132905	-10.57	-18.42	1.37	1137.26	1854.72	3061.963	7111
132910	-10.59	-17.74	1.17	1136.27	1853.66	3061.967	7111
132915	-11.13	-17.58	1.08	1136.37	1853.98	3061.974	7111
132920	-11.03	-17.73	1.00	1137.45	1855.70	3061.978	7111
132925	-11.13	-17.89	1.04	1138.46	1856.32	3061.983	7111
132930	-10.36	-18.33	1.14	1138.54	1856.60	3061.988	7111
132935	-10.59	-18.13	1.21	1136.77	1854.50	3061.993	7111
132940	-11.03	-17.90	1.10	1137.00	1855.21	3061.998	7111
132945	-10.93	-17.88	1.21	1136.90	1853.83	3062.002	7111
132950	-10.98	-17.93	1.12	1137.84	1855.47	3062.007	7111
132955	-10.90	-17.91	1.13	1138.07	1855.49	3062.014	7111
132960	-10.77	-18.03	1.10	1138.52	1856.23	3062.018	7111
132965	-10.82	-17.90	1.03	1137.51	1856.18	3062.025	7111
132970	-10.95	-18.11	1.26	1137.39	1855.68	3062.027	7111
132975	-11.11	-17.78	1.22	1136.92	1854.64	3062.033	7111
132980	-10.75	-17.86	1.11	1138.06	1855.90	3062.038	7111
132985	-10.81	-18.16	1.19	1138.31	1856.67	3062.043	7111
132990	-10.89	-17.84	1.08	1138.22	1856.84	3062.048	7111
132995	-11.09	-17.66	1.16	1137.47	1855.54	3062.055	7111
133000	-10.94	-17.96	1.21	1138.33	1855.73	3062.058	7111
133005	-11.01	-18.01	1.26	1138.27	1855.95	3062.064	7111
133010	-11.05	-17.99	1.25	1137.62	1855.91	3062.068	7111
133015	-10.97	-17.56	0.88	1139.67	1858.59	3062.073	7111
133020	-10.49	-18.38	1.08	1140.19	1859.33	3062.078	7111
133025	-10.80	-18.24	1.10	1139.13	1857.40	3062.083	7111
133030	-10.94	-17.97	1.11	1138.98	1856.64	3062.088	7111
133035	-11.31	-17.45	1.09	1139.58	1857.88	3062.095	7111
133040	-10.85	-17.75	0.92	1140.70	1859.65	3062.098	7111
133045	-10.87	-18.42	1.21	1140.77	1859.08	3062.103	7111
133050	-10.89	-17.75	0.97	1140.79	1858.18	3062.108	7111
133055	-11.00	-18.20	1.24	1139.47	1857.86	3062.113	7111
133060	-11.17	-17.73	1.10	1139.73	1857.91	3062.119	7111
133065	-10.87	-17.97	1.08	1140.23	1858.63	3062.123	7111
133070	-10.75	-18.35	1.10	1141.24	1860.05	3062.127	7111
133075	-10.74	-17.94	1.01	1140.33	1858.61	3062.133	7111
133080	-10.45	-17.82	1.11	1139.34	1856.17	3062.139	7111
133085	-10.66	-17.89	1.10	1139.35	1856.88	3062.143	7111
133090	-10.73	-18.01	1.16	1137.94	1855.91	3062.147	7111
133095	-10.84	-17.82	0.96	1138.18	1857.23	3062.152	7111
133100	-10.98	-18.04	1.11	1139.47	1857.99	3062.158	7111
133105	-11.21	-17.85	1.20	1138.73	1856.40	3062.162	7111
133110	-11.17	-18.07	1.16	1139.77	1858.08	3062.167	7111
133115	-10.70	-18.09	1.15	1139.38	1857.11	3062.172	7111
133120	-10.43	-18.46	1.33	1137.86	1855.34	3062.178	7111
133125	-10.68	-17.51	1.08	1137.10	1854.20	3062.182	7111
133130	-10.98	-18.18	1.26	1138.56	1856.15	3062.189	7111
133135	-10.98	-18.19	1.34	1138.05	1855.47	3062.193	7111
133140	-11.11	-18.07	1.35	1138.00	1855.71	3062.198	7111
133145	-11.07	-17.70	1.09	1138.41	1857.05	3062.203	7111
133150	-10.72	-18.13	1.26	1139.65	1857.40	3062.209	7111
133155	-10.59	-18.18	1.30	1139.18	1856.66	3062.213	7111
133160	-11.34	-18.15	1.37	1138.26	1855.44	3062.220	7111
133165	-10.91	-17.88	1.27	1137.71	1854.31	3062.223	7111
133170	-11.28	-17.80	1.11	1138.89	1856.86	3062.228	7111
133175	-10.64	-18.18	1.12	1139.26	1857.38	3062.233	7111
133180	-10.86	-18.20	1.19	1138.90	1857.37	3062.238	7111
133185	-10.64	-18.23	1.30	1138.26	1855.73	3062.243	7111
133190	-10.61	-18.00	1.28	1137.58	1854.91	3062.248	7111
133195	-10.69	-18.37	1.38	1137.85	1855.74	3062.253	7111
133200	-10.89	-17.89	1.31	1136.27	1853.56	3062.258	7111
133205	-10.93	-17.96	1.26	1136.07	1853.67	3062.263	7111
133210	-11.06	-17.78	1.19	1136.58	1854.05	3062.268	7111
133215	-10.78	-17.87	1.05	1137.66	1856.27	3062.273	7111
133220	-11.02	-17.87	1.09	1137.92	1856.35	3062.278	7111
133225	-10.76	-18.05	1.12	1137.83	1855.88	3062.283	7111
133230	-10.79	-18.29	1.36	1137.74	1854.31	3062.287	7111
133235	-11.13	-17.53	1.10	1136.34	1853.80	3062.294	7111
133240	-11.53	-17.96	1.19	1137.48	1856.37	3062.298	7111
133245	-10.99	-17.88	1.09	1137.88	1856.79	3062.303	7111
133250	-10.66	-17.74	0.91	1139.32	1857.45	3062.307	7111
133255	-10.61	-17.88	0.92	1140.36	1858.65	3062.313	7111
133260	-11.14	-18.36	1.24	1140.00	1858.60	3062.318	7111
133265	-10.70	-17.96	1.06	1138.66	1857.39	3062.324	7111
133270	-10.70	-18.20	1.18	1138.05	1856.14	3062.327	7111
133275	-10.95	-17.69	0.98	1137.30	1855.83	3062.333	7111
133280	-10.91	-17.74	0.86	1139.19	1857.92	3062.338	7111
133285	-11.23	-17.88	1.03	1138.67	1856.79	3062.343	7111
133290	-10.59	-18.10	1.09	1138.86	1856.68	3062.348	7111
133295	-11.10	-17.89	1.05	1139.29	1856.44	3062.354	7111
133300	-10.67	-17.97	0.99	1139.33	1858.47	3062.358	7111
133305	-10.60	-18.10	1.14	1138.16	1856.62	3062.365	7111
133310	-11.07	-18.04	1.20	1138.10	1855.70	3062.368	7111
133315	-10.97	-17.61	0.82	1138.98	1857.86	3062.374	7111
133320	-10.82	-17.96	0.84	1140.91	1859.90	3062.378	7111
133325	-10.76	-18.37	1.08	1140.84	1859.17	3062.384	7111
133330	-11.24	-17.97	1.02	1139.69	1858.70	3062.388	7111
133335	-10.66	-18.11	0.96	1140.41	1859.19	3062.393	7111
133340	-10.52	-17.95	1.00	1140.37	1858.52	3062.398	7111
133345	-10.69	-18.01	1.05	1141.15	1859.19	3062.403	7111
133350	-10.98	-18.21	1.19	1140.90	1859.18	3062.408	7111
133355	-10.65	-18.09	1.16	1139.73	1858.16	3062.413	7111
133360	-10.87	-18.09	1.21	1138.97	1856.74	3062.418	7111
133365	-10.70	-17.87	1.16	1137.64	1856.17	3062.423	7111
133370	-11.18	-17.87	1.13	1138.09	1856.89	3062.428	7111
133375	-11.05	-17.86	1.02	1138.51	1857.90	3062.433	7111
133380	-10.60	-18.36	1.13	1139.58	1858.84	3062.438	7111
133385	-10.56	-17.89	1.17	1138.58	1855.96	3062.443	7111
133390	-11.20	-17.97	1.13	1139.11	1858.27	3062.448	7111
133395	-11.03	-17.72	1.01	1139.67	1858.29	3062.452	7111
133400	-10.81	-17.73	0.91	1140.77	1858.82	3062.458	7111
133405	-10.93	-18.20	1.07	1142.52	1859.95	3062.462	7111
133410	-10.65	-18.30	1.28	1139.23	1857.22	3062.469	7111
133415	-10.78	-17.73	1.06	1138.71	1857.16	3062.472	7111
133420	-10.82	-17.45	0.95	1139.70	1857.46	3062.479	7111
133425	-10.82	-18.19	1.18	1140.78	1857.87	3062.482	7111
133430	-10.78	-17.78	1.11	1138.99	1856.56	3062.488	7111
133435	-11.07	-18.24	1.19	1139.48	1858.22	3062.492	7111
133440	-11.14	-18.00	0.92	1141.89	1861.25	3062.499	7111
133445	-10.57	-18.55	1.21	1141.10	1859.45	3062.503	7111
133450	-11.25	-17.56	1.02	1140.48	1858.06	3062.508	7111
133455	-10.84	-18.10	1.11	1141.67	1860.14	3062.513	7111
133460	-10.91	-17.91	1.16	1139.19	1856.52	3062.520	7111
133465	-10.48	-17.66	0.97	1139.53	1857.65	3062.522	7111
133470	-10.97	-17.76	0.96	1141.33	1859.71	3062.529	7111
133475	-10.87	-18.04	0.89	1142.45	1861.22	3062.533	7111
133480	-11.02	-17.72	0.88	1141.26	1859.67	3062.538	7111
133485	-10.94	-17.84	0.77	1142.15	1861.04	3062.542	7111
133490	-11.16	-18.12	0.96	1141.80	1861.49	3062.549	7111
133495	-10.77	-17.95	0.87	1142.87	1861.61	3062.553	7111
133500	-11.09	-17.92	0.88	1143.54	1861.58	3062.558	7111
133505	-10.54	-18.06	0.80	1143.63	1862.43	3062.563	7111
133510	-11.02	-18.09	0.96	1142.48	1861.38	3062.568	7111
133515	-10.75	-18.09	0.91	1142.72	1861.41	3062.573	7111
133520	-10.58	-18.38	1.15	1140.85	1859.17	3062.578	7111
133525	-10.84	-18.22	1.28	1139.02	1856.86	3062.583	7111
133530	-10.66	-17.90	1.09	1138.63	1856.33	3062.588	7111
133535	-11.00	-17.93	1.03	1139.60	1859.10	3062.594	7111
133540	-11.03	-17.90	1.09	1140.30	1858.54	3062.598	7111
133545	-10.84	-17.85	1.03	1140.33	1858.16	3062.603	7111
133550	-11.02	-18.07	1.13	1140.33	1859.20	3062.608	7111
133555	-10.90	-17.78	0.88	1141.06	1859.72	3062.613	7111
133560	-10.55	-18.03	0.89	1142.28	1860.89	3062.617	7111
133565	-11.13	-18.05	1.02	1141.05	1860.02	3062.623	7111
133570	-11.16	-17.84	1.00	1140.24	1859.07	3062.627	7111
133575	-10.81	-18.14	0.95	1142.31	1860.38	3062.633	7111
133580	-10.85	-18.21	1.07	1141.07	1860.31	3062.637	7111
133585	-10.59	-17.99	0.98	1140.69	1859.20	3062.643	7111
133590	-10.61	-18.19	1.10	1139.79	1858.32	3062.647	7111
133595	-11.39	-17.60	1.19	1137.36	1854.33	3062.655	7111
133600	-11.28	-17.58	1.06	1138.32	1856.61	3062.658	7111
133605	-10.92	-18.08	1.11	1140.32	1858.55	3062.663	7111
133610	-11.16	-17.77	0.95	1140.48	1859.15	3062.667	7111
133615	-10.44	-18.31	1.01	1142.97	1861.76	3062.675	7111
133620	-10.96	-18.09	0.96	1142.49	1860.88	3062.678	7111
133625	-10.90	-17.91	0.95	1141.27	1859.58	3062.684	7111
133630	-10.59	-18.11	0.98	1140.43	1859.01	3062.688	7111
133635	-10.99	-17.96	0.92	1141.42	1859.99	3062.693	7111
133640	-10.67	-18.05	0.99	1141.23	1860.38	3062.698	7111
133645	-10.86	-17.80	0.97	1141.13	1859.52	3062.703	7111
133650	-11.25	-18.21	1.12	1141.03	1860.07	3062.708	7111
133655	-11.03	-17.56	0.84	1141.52	1859.75	3062.714	7111
133660	-10.73	-18.17	1.01	1142.20	1860.85	3062.718	7111
133665	-10.95	-18.07	1.04	1142.05	1859.77	3062.723	7111
133670	-10.99	-18.20	1.13	1141.53	1859.64	3062.729	7111
[truncated: 6,742 more rows]
