# Supplementary material for: Structural characterization of the saxitoxin-targeting APTSTX1 aptamer using optical tweezers and molecular dynamics simulations
Source: PLoS One. 2019 Nov 7;14(11):e0222468. doi: 10.1371/journal.pone.0222468 (PMC6837747; doi:10.1371/journal.pone.0222468)
Supplement: S1 File — Data repository, aptamer control condition and aptamer under SXT. (ZIP) [file pone.0222468.s005.zip › toxin/toxin/August/180815/1fCOM.txt]

Instrument name = Christians toy
*****Calibration values *****
TrapA Temperature Fudge	-0.400000
TrapB Temperature Fudge	-1.550000
TrapA Force Sensitivity	0.025700	0.026000	0.032000
TrapB Force Sensitivity	0.026200	0.027400	0.032000
TrapA Lever Sensitivity	15000.000000	14500.000000	0.000000
TrapB Lever Sensitivity	15200.000000	14500.000000	0.000000
Motor Threshold	20	20	20
*****Initial Preference Settings*****
ForceRateDiv	1
ForceGain	32
PosRateDivA	3
PosRateDivB	3
PositionGainA	32
PositionGainB	32
GotoSpeedX	10
GotoSpeedY	10
GotoSpeedZ	5
MaxDataFileSize	10000000
HopDistance	2
*CycleCount/n____	1
*A_PsdX__________	0
*A_PsdY__________	0
*A_PsdSum________	0
*A_Iris__________	0
*A_LeverX________	0
*A_LeverY________	0
*A_LeverSum______	0
*B_PsdX__________	0
*B_PsdY__________	0
*B_PsdSum________	0
*B_Iris__________	0
*B_LeverX________	0
*B_LeverY________	0
*B_LeverSum______	0
*A_Temperature___	0
*B_Temperature___	0
*X_force_________	1
*Y_force_________	1
*Z_force_________	1
*Tension_________	0
*A_dist-X________	0
*A_dist-Y________	1
*B_dist-X________	0
*B_dist-Y________	1
*Motor_X_________	0
*Motor_Y_________	0
*Motor_Z_________	0
*MotorVel_X______	0
*MotorVel_Y______	0
*MotorVel_Z______	0
*A_trapPIC_Err___	0
*B_trapPIC_Err___	0
*comPIC_Err______	0
*A_CycleCount____	0
*B_CycleCount____	0
*Motor_CycleCount	0
*time(sec)_______	1
*Status__________	1
*Null____________	0
samples/line_HI	400
samples/line_LO	20
goto0	8388608	8388608	8388608
goto1	8393925	8390490	8393830
goto2	8418920	8414569	8394213
goto3	8425513	8364277	8392679
goto4	8422772	8353948	8399333
goto5	8388608	8388608	8388608
goto6	8388608	8388608	8388608
goto7	8388608	8388608	8388608
goto8	8388608	8388608	8388608
goto9	8388608	8388608	8388608
yourXYZint	123	456	789
MaxForceP1	20.000000
MinForceP1	2.000000
PullRateP1	100.000000
refoldTime1	0.000000
unfoldTime1	0.000000
MaxForceP2	75.000000
MinForceP2	2.000000
PullRateP2	1000.000000
refoldTime2	0.000000
unfoldTime2	0.000000
MaxForceP3	10.000000
MinForceP3	-10.000000
PullRateP3	1.000000
refoldTime3	2.000000
unfoldTime3	2.000000
constForce1	18.000000
constForce2	9.000000
yourFloat	1.234000
yourXYZfloat	1.000000	2.000000	3.000000
*****End Initial Preference Settings*****

Zero-Force Offsets (pN)  -3.176135	-3.036468	-84.048225
0	trapA_Empty_PSD_Sum = 0
        trapB_Empty_PSD_Sum = 0
        trapA_Empty_Iris = 0
        trapB_Empty_Iris = 0
        trapA_Full_PSD_Sum = 18776
        trapB_Full_PSD_Sum = 20079
        trapA_Full_Iris = 16584
        trapB_Full_Iris = 19213
1280	   minForce-limit
3470	   maxForce-limit
5705	   minForce-limit
5935	tempA = 20.850	tempB = 21.179
8020	   maxForce-limit
10235	   minForce-limit
12470	   maxForce-limit
14690	   minForce-limit
15985	tempA = 20.865	tempB = 21.181
16955	   maxForce-limit
19225	   minForce-limit
21470	   maxForce-limit
23765	   minForce-limit
26000	tempA = 20.875	tempB = 21.187
26020	   maxForce-limit
28245	   minForce-limit
30570	   maxForce-limit
32805	   minForce-limit
35150	   maxForce-limit
36045	tempA = 20.872	tempB = 21.180
37485	   minForce-limit
39790	   maxForce-limit
42080	   minForce-limit
44315	   maxForce-limit
46110	tempA = 20.875	tempB = 21.176
46580	   minForce-limit
48815	   maxForce-limit
51125	   minForce-limit
53370	   maxForce-limit
55655	   minForce-limit
56145	tempA = 20.863	tempB = 21.185
57915	   maxForce-limit
60150	   minForce-limit
62480	   maxForce-limit
64775	   minForce-limit
66210	tempA = 20.879	tempB = 21.179
67040	   maxForce-limit
69245	   minForce-limit
71435	   maxForce-limit
73690	   minForce-limit
75955	   maxForce-limit
76255	tempA = 20.872	tempB = 21.184
78295	   minForce-limit
80560	   maxForce-limit
82870	   minForce-limit
85175	   maxForce-limit
86315	tempA = 20.871	tempB = 21.189
87475	   minForce-limit
89880	   maxForce-limit
92155	   minForce-limit
94460	   maxForce-limit
96375	tempA = 20.880	tempB = 21.195
96675	   minForce-limit
98910	   maxForce-limit
101155	   minForce-limit
103405	   maxForce-limit
105670	   minForce-limit
106390	tempA = 20.875	tempB = 21.187
107975	   maxForce-limit
110340	   minForce-limit
112645	   maxForce-limit
114920	   minForce-limit
116440	tempA = 20.878	tempB = 21.193
117140	   maxForce-limit
119315	   minForce-limit
121585	   maxForce-limit
123825	   minForce-limit
126045	   maxForce-limit
126440	tempA = 20.885	tempB = 21.194
128290	   minForce-limit
130345	Start Constant-Force1 = 18.000000
136505	tempA = 20.886	tempB = 21.193
143850	Stop All Protocols, go to manual mode
144805	Start Constant-Force1 = 15.000000
146550	tempA = 20.880	tempB = 21.211
155175	Stop All Protocols, go to manual mode
156240	Start Constant-Force1 = 13.000000
156570	tempA = 20.885	tempB = 21.214
166635	tempA = 20.893	tempB = 21.217
168435	Stop All Protocols, go to manual mode
176695	tempA = 20.883	tempB = 21.202
182010	End Write
