# Supplementary material for: Structural characterization of the saxitoxin-targeting APTSTX1 aptamer using optical tweezers and molecular dynamics simulations
Source: PLoS One. 2019 Nov 7;14(11):e0222468. doi: 10.1371/journal.pone.0222468 (PMC6837747; doi:10.1371/journal.pone.0222468)
Supplement: S1 File — Data repository, aptamer control condition and aptamer under SXT. (ZIP) [file pone.0222468.s005.zip › toxin/toxin/August/180815/1gA.txt]

#Begin Write:
CycleCount/n	X_force	Y_force	Z_force	A_dist-Y	B_dist-Y	time(sec)	Status
0	-10.29	-13.39	0.95	1111.90	1839.49	3118.584	1
100	-10.41	-13.36	1.01	1111.98	1839.09	3118.636	1
200	-10.37	-13.53	1.10	1112.08	1839.17	3118.732	1
300	-10.89	-13.53	1.05	1112.18	1839.15	3118.879	1
400	-10.81	-13.02	0.90	1112.21	1839.15	3118.978	1
500	-10.54	-13.43	1.03	1111.91	1839.21	3119.074	1
600	-10.62	-13.81	1.17	1112.21	1839.21	3119.178	1
700	-10.98	-13.86	1.29	1112.05	1839.09	3119.273	1
800	-10.55	-13.30	1.06	1111.05	1838.60	3119.384	1
900	-10.28	-13.21	0.94	1112.10	1839.05	3119.480	1
1000	-10.20	-13.60	1.08	1112.00	1838.87	3119.580	1
1100	-10.33	-13.05	1.11	1111.99	1839.15	3119.685	1
1200	-10.56	-13.56	1.13	1111.99	1838.93	3119.777	1
1300	-10.50	-13.45	1.06	1112.15	1839.28	3119.870	1
1400	-9.87	-13.42	1.02	1112.13	1839.44	3119.981	1
1500	-10.38	-12.86	0.80	1111.81	1838.93	3120.083	1
1600	-10.12	-12.93	0.81	1111.88	1839.19	3120.180	1
1700	-11.69	-12.80	0.92	1111.41	1839.42	3120.284	1
1800	-10.13	-13.77	1.17	1112.20	1839.21	3120.382	1
1900	-10.15	-13.25	0.98	1112.05	1839.26	3120.477	1
2000	-9.99	-13.00	0.81	1111.70	1839.06	3120.584	1
2100	-10.47	-13.32	1.06	1112.25	1838.80	3120.682	1
2200	-10.16	-13.16	1.12	1111.85	1838.20	3120.785	1
2300	-10.20	-13.50	1.07	1112.03	1839.11	3120.881	1
2400	-9.64	-13.56	1.10	1112.21	1838.91	3120.978	1
2500	-10.27	-13.41	1.13	1112.08	1838.87	3121.066	1
2600	-10.24	-13.44	1.13	1112.34	1838.91	3121.179	1
2700	-10.62	-13.67	1.25	1112.25	1839.19	3121.260	1
2700	-10.46	-13.48	1.13	1112.03	1838.80	3121.315	1
2800	-10.47	-13.43	1.07	1112.26	1839.14	3121.426	1
2900	-10.82	-13.52	1.18	1112.23	1839.07	3121.515	1
3000	-10.62	-13.64	1.16	1112.11	1839.19	3121.624	1
3100	-10.13	-13.18	0.91	1112.32	1838.91	3121.726	1
3200	-10.54	-13.40	1.09	1112.39	1839.31	3121.819	1
3300	-10.53	-13.21	1.10	1112.13	1839.08	3121.918	1
3400	-10.30	-13.15	1.05	1112.26	1839.26	3122.017	1
3500	-10.58	-13.53	1.22	1112.23	1839.08	3122.118	1
3600	-10.35	-13.80	1.34	1112.50	1839.13	3122.224	1
3700	-10.15	-13.39	1.13	1112.16	1839.06	3122.324	1
3800	-10.53	-13.51	1.20	1112.09	1839.30	3122.416	1
3900	-10.40	-13.23	1.08	1112.22	1839.18	3122.518	1
4000	-10.77	-13.28	1.17	1112.09	1839.01	3122.615	1
4100	-10.93	-13.64	1.31	1111.97	1839.52	3122.724	1
4200	-10.24	-13.36	1.14	1111.91	1839.25	3122.819	1
4300	-10.80	-13.63	1.28	1112.30	1839.65	3122.918	1
4400	-11.23	-13.55	1.28	1112.34	1839.30	3123.022	1
4500	-10.65	-13.78	1.26	1112.40	1839.30	3123.116	1
4600	-11.46	-13.51	1.32	1112.45	1839.22	3123.225	1
4700	-10.22	-13.71	1.21	1111.83	1839.38	3123.326	1
4800	-10.92	-13.48	1.20	1112.06	1839.33	3123.415	1
4900	-10.43	-13.35	1.12	1112.21	1839.19	3123.523	1
5000	-10.50	-13.21	1.13	1112.30	1839.36	3123.622	1
5100	-11.48	-12.74	1.09	1111.85	1838.60	3123.726	1
5200	-10.83	-13.30	1.06	1112.26	1839.14	3123.824	1
5300	-9.77	-13.88	1.33	1111.89	1839.39	3123.926	1
5400	-10.44	-13.55	1.23	1112.29	1839.37	3124.017	1
5500	-10.77	-13.79	1.34	1112.10	1839.21	3124.113	1
5600	-10.75	-13.29	1.16	1112.08	1839.32	3124.214	1
5700	-10.59	-13.48	1.19	1112.17	1839.30	3124.318	1
5800	-10.36	-14.15	1.42	1112.25	1839.44	3124.425	1
5900	-10.41	-13.78	1.30	1112.28	1839.34	3124.511	1
6000	-10.38	-13.57	1.28	1112.28	1839.44	3124.622	1
6100	-10.76	-13.53	1.22	1112.11	1839.23	3124.713	1
6200	-10.28	-13.98	1.29	1112.28	1839.48	3124.819	1
6300	-10.43	-13.15	1.07	1112.34	1839.50	3124.916	1
6400	-9.78	-13.81	1.22	1112.40	1839.61	3125.025	1
6500	-10.49	-13.20	0.94	1112.47	1839.55	3125.123	1
6600	-10.10	-13.31	1.02	1112.26	1839.49	3125.222	1
6700	-10.12	-13.41	1.15	1112.32	1839.64	3125.322	1
6800	-9.90	-13.44	1.05	1112.28	1839.50	3125.416	1
6900	-10.14	-13.62	1.15	1112.28	1839.53	3125.521	1
7000	-9.95	-13.08	0.99	1112.43	1839.29	3125.623	1
7100	-9.73	-13.20	1.04	1112.18	1839.38	3125.721	1
7200	-10.75	-13.62	1.13	1112.54	1839.02	3125.823	1
7300	-10.44	-13.23	1.17	1112.20	1839.34	3125.917	1
7400	-10.43	-13.75	1.33	1112.28	1839.82	3126.025	1
7500	-10.62	-13.24	1.13	1112.38	1839.54	3126.123	1
7600	-10.61	-13.10	1.06	1112.40	1839.52	3126.215	1
7700	-10.24	-13.42	1.14	1112.33	1839.65	3126.319	1
7800	-10.94	-13.73	1.31	1112.76	1839.64	3126.424	1
7900	-10.46	-13.53	1.16	1112.40	1839.59	3126.514	1
8000	-10.94	-13.43	1.22	1112.61	1839.53	3126.617	1
8100	-10.51	-13.09	1.04	1112.45	1839.46	3126.723	1
8200	-10.52	-13.37	1.09	1112.30	1839.60	3126.812	1
8300	-10.81	-13.35	1.25	1112.30	1839.34	3126.915	1
8400	-10.61	-13.24	1.21	1112.30	1839.72	3127.022	1
8500	-10.78	-13.59	1.29	1112.48	1839.64	3127.113	1
8600	-10.48	-13.57	1.18	1112.45	1839.66	3127.222	1
8700	-10.70	-13.24	1.17	1112.41	1839.80	3127.323	1
8800	-10.07	-13.45	1.17	1112.43	1839.70	3127.425	1
8900	-10.48	-13.20	1.06	1112.48	1839.61	3127.523	1
9000	-10.74	-13.08	1.15	1112.01	1839.72	3127.625	1
9100	-11.07	-13.62	1.41	1112.40	1839.58	3127.715	1
9200	-10.64	-13.37	1.20	1112.42	1839.51	3127.819	1
9300	-10.43	-13.29	1.18	1112.35	1839.68	3127.917	1
9400	-11.31	-12.82	1.29	1112.47	1839.27	3128.026	1
9500	-10.66	-13.61	1.35	1112.37	1839.67	3128.120	1
9600	-10.23	-13.51	1.14	1112.86	1839.60	3128.225	1
9700	-10.09	-13.39	1.18	1112.35	1839.74	3128.320	1
9800	-10.52	-13.19	1.19	1112.55	1839.90	3128.414	1
9900	-11.01	-12.98	1.05	1112.45	1839.84	3128.523	1
10000	-10.57	-13.35	1.18	1112.45	1839.85	3128.621	1
10100	-10.46	-13.64	1.36	1112.54	1839.61	3128.713	1
10200	-10.33	-13.31	1.16	1112.54	1839.90	3128.819	1
10300	-10.32	-12.88	0.98	1112.35	1839.22	3128.926	1
10400	-10.48	-13.24	1.20	1112.72	1839.78	3129.012	1
10500	-10.49	-13.32	1.21	1112.72	1839.94	3129.124	1
10600	-10.42	-13.36	1.14	1112.83	1839.79	3129.212	1
10700	-10.25	-13.35	1.18	1112.71	1839.83	3129.318	1
10800	-10.70	-13.32	1.27	1112.61	1839.90	3129.419	1
10900	-10.52	-13.74	1.35	1112.56	1839.61	3129.524	1
11000	-10.76	-13.68	1.39	1112.58	1839.75	3129.618	1
11100	-10.90	-13.80	1.52	1112.52	1839.51	3129.723	1
11200	-11.07	-13.25	1.25	1112.92	1839.87	3129.820	1
11300	-10.75	-13.25	1.23	1112.90	1839.92	3129.924	1
11400	-11.05	-13.56	1.37	1112.63	1839.87	3130.024	1
11500	-10.83	-13.80	1.43	1112.86	1839.69	3130.118	1
11600	-10.42	-13.79	1.36	1112.83	1840.05	3130.213	1
11700	-11.04	-13.62	1.37	1112.89	1839.76	3130.319	1
11800	-10.93	-13.39	1.37	1112.95	1839.84	3130.415	1
11900	-10.57	-13.61	1.33	1112.75	1839.93	3130.523	1
12000	-11.10	-13.47	1.29	1112.95	1839.77	3130.622	1
12100	-10.91	-13.26	1.27	1112.80	1839.99	3130.715	1
12200	-10.84	-13.36	1.27	1112.59	1839.78	3130.819	1
12300	-10.49	-13.61	1.32	1112.78	1839.74	3130.924	1
12400	-10.63	-13.37	1.25	1112.81	1839.88	3131.020	1
12500	-10.43	-13.39	1.25	1112.87	1839.86	3131.117	1
12600	-10.58	-13.53	1.31	1112.93	1840.50	3131.225	1
12700	-10.40	-13.67	1.36	1113.17	1840.22	3131.317	1
12800	-10.80	-13.94	1.50	1112.95	1839.97	3131.423	1
12900	-10.61	-13.32	1.21	1112.89	1840.16	3131.520	1
13000	-10.72	-13.80	1.40	1112.92	1840.11	3131.616	1
13100	-10.31	-13.69	1.30	1112.97	1839.81	3131.717	1
13200	-10.79	-14.16	1.57	1112.69	1840.09	3131.819	1
13300	-10.54	-13.65	1.33	1112.78	1839.98	3131.915	1
13400	-10.29	-13.95	1.41	1112.81	1840.08	3132.015	1
13500	-10.51	-13.71	1.38	1112.71	1840.10	3132.110	1
13600	-10.62	-13.97	1.49	1112.77	1840.22	3132.225	1
13700	-10.51	-13.50	1.26	1112.55	1840.44	3132.324	1
13800	-10.31	-13.72	1.40	1112.89	1840.11	3132.420	1
13900	-9.90	-13.37	1.17	1113.05	1840.19	3132.522	1
14000	-10.73	-13.81	1.47	1112.97	1840.37	3132.625	1
14100	-10.65	-13.08	1.12	1112.66	1839.98	3132.724	1
14200	-10.53	-13.77	1.38	1112.66	1839.82	3132.824	1
14300	-10.69	-13.81	1.40	1112.48	1839.60	3132.924	1
14400	-10.99	-14.30	1.63	1112.81	1840.02	3133.021	1
14500	-10.98	-13.73	1.45	1113.01	1840.02	3133.120	1
14600	-10.69	-14.14	1.55	1112.51	1839.76	3133.223	1
14700	-10.54	-13.80	1.25	1113.05	1840.14	3133.320	1
14800	-10.76	-14.05	1.40	1113.04	1840.15	3133.425	1
14900	-11.03	-13.72	1.32	1113.00	1840.16	3133.510	1
15000	-10.96	-13.31	1.22	1112.77	1839.87	3133.622	1
15100	-10.61	-13.97	1.39	1112.95	1839.66	3133.723	1
15200	-9.74	-14.02	1.42	1113.04	1840.13	3133.825	1
15300	-10.35	-13.63	1.30	1113.04	1840.24	3133.914	1
15400	-10.54	-13.34	1.18	1112.94	1840.13	3134.025	1
15500	-10.94	-13.92	1.42	1113.00	1840.12	3134.108	1
15600	-10.41	-13.50	1.27	1113.30	1840.51	3134.223	1
15700	-9.86	-13.42	1.13	1113.30	1840.51	3134.325	1
15800	-10.66	-13.27	1.14	1113.13	1840.35	3134.425	1
15900	-10.53	-13.68	1.28	1113.04	1840.29	3134.515	1
16000	-10.28	-13.51	1.16	1113.03	1840.50	3134.625	1
16100	-10.36	-13.86	1.29	1113.16	1840.15	3134.715	1
16200	-10.44	-13.87	1.30	1113.12	1840.22	3134.818	1
16300	-10.47	-13.54	1.18	1113.18	1839.94	3134.925	1
16400	-10.48	-14.04	1.34	1113.43	1840.27	3135.026	1
16500	-10.29	-14.28	1.36	1113.29	1840.42	3135.126	1
16600	-10.82	-13.87	1.29	1113.14	1840.57	3135.224	1
16700	-10.57	-13.45	1.12	1113.08	1840.13	3135.325	1
16800	-10.19	-14.56	1.46	1112.75	1840.34	3135.419	1
16900	-10.52	-13.58	1.22	1113.02	1840.23	3135.524	1
17000	-10.37	-13.75	1.19	1113.05	1840.33	3135.625	1
17100	-10.47	-13.84	1.20	1112.95	1840.43	3135.714	1
17200	-10.85	-13.70	1.32	1113.13	1840.31	3135.823	1
17300	-10.37	-13.67	1.18	1112.91	1840.46	3135.915	1
17400	-10.52	-13.82	1.29	1113.30	1840.13	3136.016	1
17500	-10.13	-13.51	1.04	1113.27	1840.49	3136.123	1
17600	-9.87	-13.68	1.15	1112.93	1840.58	3136.226	1
17700	-10.58	-13.67	1.19	1113.06	1840.17	3136.319	1
17800	-9.68	-13.98	1.18	1113.11	1840.12	3136.423	1
17900	-9.81	-13.48	0.93	1113.08	1840.39	3136.521	1
18000	-10.01	-13.34	1.03	1113.08	1840.39	3136.622	1
18100	-10.28	-13.81	1.16	1113.10	1840.45	3136.714	1
18200	-10.43	-14.01	1.23	1113.16	1840.75	3136.821	1
18300	-10.17	-13.44	1.06	1113.14	1840.29	3136.924	1
18400	-9.77	-13.63	0.99	1112.73	1840.67	3137.026	1
18500	-9.84	-13.69	1.12	1113.19	1840.41	3137.114	1
18600	-9.55	-13.78	0.97	1113.15	1840.03	3137.226	1
18700	-9.98	-13.83	1.15	1113.54	1840.32	3137.320	1
18800	-9.73	-13.40	1.01	1113.44	1840.32	3137.422	1
18900	-10.27	-13.37	1.06	1113.24	1840.21	3137.521	1
19000	-10.19	-13.74	1.10	1113.16	1840.26	3137.593	1
19100	-10.36	-13.81	1.14	1113.25	1840.41	3137.661	1
19200	-9.93	-13.75	1.12	1113.16	1840.60	3137.756	1
19300	-10.13	-14.80	1.18	1113.99	1842.16	3137.868	1
19400	-9.86	-13.58	1.00	1113.46	1840.55	3137.961	1
19500	-9.89	-13.66	1.04	1113.23	1840.50	3138.066	1
19600	-10.30	-13.86	1.13	1113.25	1840.39	3138.155	1
19700	-10.52	-14.07	1.27	1113.21	1840.33	3138.260	1
19800	-10.25	-13.90	1.20	1113.14	1840.45	3138.355	1
19900	-9.94	-13.55	1.05	1112.96	1840.29	3138.457	1
20000	-10.16	-13.54	1.03	1113.22	1840.41	3138.560	1
20100	-10.45	-13.37	1.04	1113.33	1840.46	3138.664	1
20200	-10.12	-13.18	0.95	1113.20	1840.30	3138.762	1
20300	-10.57	-14.31	1.37	1113.05	1840.42	3138.865	1
20400	-10.42	-13.67	1.14	1113.06	1840.43	3138.964	1
20500	-10.49	-13.47	1.04	1113.33	1840.25	3139.065	1
20600	-10.29	-14.13	1.27	1112.89	1840.29	3139.164	1
20700	-10.51	-13.82	1.18	1113.12	1840.37	3139.259	1
20800	-10.45	-13.92	1.20	1113.06	1840.45	3139.362	1
20900	-10.58	-14.46	1.37	1113.24	1840.06	3139.461	1
21000	-10.90	-14.88	1.65	1113.24	1840.53	3139.568	1
21100	-10.74	-13.85	1.16	1113.13	1840.36	3139.663	1
21200	-10.25	-13.87	1.11	1113.21	1840.21	3139.763	1
21300	-10.43	-14.26	1.31	1113.37	1840.27	3139.862	1
21400	-10.62	-14.01	1.17	1113.17	1840.39	3139.952	1
21500	-10.50	-13.96	1.18	1113.28	1840.25	3140.059	1
21600	-10.73	-14.54	1.37	1113.74	1840.57	3140.167	1
21700	-11.17	-14.47	1.44	1113.41	1840.50	3140.262	1
21800	-10.52	-14.00	1.20	1113.26	1840.49	3140.364	1
21900	-10.46	-14.27	1.28	1113.32	1840.53	3140.461	1
22000	-10.84	-14.30	1.28	1113.47	1840.37	3140.556	1
22100	-10.32	-14.14	1.17	1113.42	1840.44	3140.663	1
22200	-9.93	-13.74	1.00	1113.39	1840.55	3140.764	1
22300	-10.61	-13.81	1.03	1113.72	1840.55	3140.861	1
22400	-10.80	-13.97	1.15	1113.55	1840.56	3140.960	1
22500	-10.28	-14.43	1.28	1113.54	1840.17	3141.066	1
22600	-10.53	-14.20	1.18	1113.51	1840.58	3141.156	1
22700	-11.01	-14.30	1.26	1113.02	1840.66	3141.263	1
22800	-10.96	-14.01	1.11	1113.41	1840.48	3141.358	1
22900	-10.84	-14.16	1.15	1113.40	1840.72	3141.461	1
23000	-10.81	-14.25	1.23	1113.33	1840.58	3141.550	1
23100	-10.60	-14.13	1.14	1112.94	1840.58	3141.667	1
23200	-11.17	-14.33	1.22	1113.34	1840.35	3141.765	1
23300	-10.55	-14.18	1.14	1113.50	1840.62	3141.863	1
23400	-11.07	-14.82	1.31	1113.54	1839.98	3141.966	1
23500	-10.79	-14.49	1.28	1113.29	1840.59	3142.063	1
23600	-11.13	-14.21	1.23	1113.53	1840.65	3142.161	1
23700	-10.55	-14.17	1.10	1113.32	1840.42	3142.262	1
23800	-11.08	-14.11	1.16	1113.38	1840.43	3142.356	1
23900	-11.18	-13.79	1.02	1113.15	1840.42	3142.464	1
24000	-10.75	-13.91	0.99	1113.41	1840.73	3142.557	1
24100	-10.75	-14.15	1.07	1113.50	1840.36	3142.662	1
24200	-10.75	-13.75	0.97	1113.49	1840.81	3142.762	1
24300	-10.90	-14.21	1.17	1113.32	1840.83	3142.855	1
24400	-10.86	-13.77	0.93	1113.24	1840.49	3142.964	1
24500	-11.24	-14.63	1.20	1113.38	1841.05	3143.068	1
24600	-10.78	-14.04	1.08	1113.46	1840.72	3143.165	1
24700	-11.42	-13.23	0.85	1113.56	1840.55	3143.264	1
24800	-10.56	-13.81	0.96	1113.54	1840.57	3143.356	1
24900	-10.72	-13.76	0.97	1113.39	1840.61	3143.465	1
25000	-10.88	-13.38	0.92	1113.45	1840.48	3143.566	1
25100	-10.83	-14.14	1.17	1113.68	1840.35	3143.656	1
25200	-10.96	-14.25	1.32	1113.62	1840.46	3143.765	1
25300	-10.18	-13.83	1.07	1113.45	1840.69	3143.864	1
25400	-10.68	-13.69	1.03	1113.60	1840.42	3143.953	1
25500	-11.15	-13.80	1.13	1113.46	1840.70	3144.058	1
25600	-10.50	-13.90	1.18	1113.33	1840.34	3144.156	1
25700	-11.01	-14.13	1.23	1113.48	1840.40	3144.262	1
25800	-11.19	-13.76	1.17	1113.56	1840.32	3144.366	1
25900	-11.05	-13.66	1.15	1113.65	1840.28	3144.461	1
26000	-10.99	-13.65	1.10	1113.46	1840.72	3144.563	1
26100	-10.88	-13.56	1.11	1113.68	1840.25	3144.662	1
26200	-10.62	-14.39	1.30	1113.69	1840.63	3144.763	1
26300	-11.25	-13.97	1.32	1113.65	1840.76	3144.854	1
26400	-10.52	-13.82	1.16	1113.84	1840.86	3144.965	1
26500	-10.74	-14.09	1.24	1113.78	1840.46	3145.062	1
26600	-10.93	-13.84	1.24	1113.27	1840.62	3145.161	1
26700	-11.30	-14.17	1.39	1113.58	1840.84	3145.260	1
26800	-11.04	-13.66	1.10	1113.52	1840.93	3145.355	1
26900	-10.66	-13.50	1.06	1113.62	1840.90	3145.459	1
27000	-10.83	-13.08	1.05	1113.48	1840.57	3145.567	1
27100	-11.06	-13.68	1.15	1113.67	1840.97	3145.665	1
27200	-10.67	-13.58	1.06	1113.51	1840.82	3145.760	1
27300	-10.31	-13.00	0.91	1113.77	1840.70	3145.863	1
27400	-10.98	-13.46	1.02	1113.46	1841.07	3145.966	1
27500	-10.38	-13.86	1.09	1113.72	1840.89	3146.060	1
27600	-10.54	-13.38	1.01	1114.11	1841.06	3146.163	1
27700	-10.59	-13.53	0.98	1113.62	1840.68	3146.267	1
27800	-10.77	-13.96	0.95	1113.77	1841.02	3146.363	1
27900	-10.80	-14.03	1.03	1113.98	1840.87	3146.465	1
28000	-11.10	-13.08	0.84	1113.84	1841.20	3146.566	1
28100	-11.11	-13.73	1.01	1113.97	1840.78	3146.661	1
28200	-11.06	-13.73	0.92	1113.78	1840.90	3146.762	1
28300	-10.99	-14.15	1.12	1113.87	1840.85	3146.864	1
28400	-10.97	-13.94	1.08	1113.88	1840.90	3146.961	1
28500	-10.52	-14.05	0.86	1113.98	1840.95	3147.062	1
28600	-11.11	-14.06	1.02	1114.28	1840.84	3147.155	1
28700	-10.46	-13.98	1.04	1114.15	1840.96	3147.262	1
28800	-10.32	-14.00	0.85	1113.96	1841.20	3147.364	1
28900	-10.67	-14.26	1.02	1114.06	1840.83	3147.464	1
29000	-10.72	-13.55	0.79	1114.08	1841.01	3147.563	1
29100	-10.40	-13.59	0.76	1114.10	1841.09	3147.664	1
29200	-10.48	-13.98	0.86	1114.17	1841.08	3147.767	1
29300	-10.40	-14.06	0.94	1114.26	1840.99	3147.861	1
29400	-10.53	-13.49	0.81	1114.19	1841.08	3147.962	1
29500	-10.72	-14.04	0.94	1114.23	1840.82	3148.052	1
29600	-10.20	-13.48	0.67	1114.17	1840.60	3148.166	1
29700	-10.32	-13.54	0.81	1114.16	1840.81	3148.260	1
29800	-9.47	-14.25	0.84	1114.11	1840.76	3148.367	1
29900	-9.97	-14.14	0.86	1114.36	1840.46	3148.467	1
30000	-10.74	-13.56	0.78	1114.31	1840.99	3148.562	1
30100	-10.60	-13.39	0.78	1114.12	1840.91	3148.663	1
30200	-10.64	-13.53	0.75	1114.37	1840.90	3148.756	1
30300	-10.30	-13.28	0.62	1114.27	1841.19	3148.861	1
30400	-10.63	-13.68	0.90	1114.15	1840.76	3148.961	1
30500	-10.82	-14.35	1.08	1114.38	1841.22	3149.066	1
30600	-10.54	-13.85	0.91	1113.98	1840.85	3149.166	1
30700	-10.50	-13.34	0.65	1114.25	1840.97	3149.267	1
30800	-10.57	-13.21	0.61	1114.34	1841.58	3149.366	1
30900	-11.06	-14.72	1.08	1114.46	1841.48	3149.462	1
31000	-10.35	-13.40	0.68	1114.49	1841.23	3149.563	1
31100	-10.47	-13.59	0.84	1114.38	1841.03	3149.661	1
31200	-9.67	-13.78	0.77	1114.21	1841.02	3149.763	1
31300	-10.17	-13.85	0.92	1114.23	1841.30	3149.865	1
31400	-10.64	-13.63	1.00	1114.47	1841.07	3149.961	1
31500	-11.19	-13.84	1.18	1113.19	1841.05	3150.068	1
31600	-10.84	-13.65	1.06	1114.61	1841.12	3150.166	1
31700	-10.22	-13.38	0.82	1114.55	1841.14	3150.259	1
31800	-10.31	-13.60	0.78	1114.42	1841.18	3150.364	1
31900	-10.23	-13.85	0.89	1114.37	1841.22	3150.465	1
32000	-9.95	-14.02	0.96	1114.33	1841.27	3150.565	1
32100	-10.08	-13.66	0.85	1114.45	1841.21	3150.661	1
32200	-10.25	-13.30	0.65	1114.57	1841.35	3150.764	1
32300	-9.93	-13.89	0.85	1114.34	1841.24	3150.865	1
32400	-9.67	-13.90	0.73	1114.44	1841.04	3150.956	1
32500	-10.01	-12.79	0.45	1114.57	1841.12	3151.067	1
32600	-9.68	-13.41	0.61	1114.63	1841.21	3151.159	1
32700	-9.50	-13.51	0.56	1114.58	1841.26	3151.262	1
32800	-9.68	-13.72	0.76	1114.50	1841.34	3151.356	1
32900	-9.47	-12.99	0.48	1114.39	1841.72	3151.467	1
33000	-9.73	-13.56	0.61	1114.20	1841.28	3151.558	1
33100	-9.71	-13.57	0.66	1114.30	1841.23	3151.657	1
33200	-9.52	-13.76	0.74	1114.31	1841.46	3151.760	1
33300	-10.21	-13.52	0.64	1114.11	1841.25	3151.854	1
33400	-10.25	-13.82	0.77	1114.33	1841.58	3151.967	1
33500	-9.91	-13.24	0.55	1114.42	1841.26	3152.060	1
33600	-9.79	-13.70	0.66	1114.33	1841.31	3152.162	1
33700	-9.98	-13.60	0.62	1114.34	1841.39	3152.263	1
33800	-9.81	-13.84	0.70	1114.38	1841.17	3152.366	1
33900	-9.72	-13.20	0.52	1114.47	1841.27	3152.460	1
34000	-9.86	-13.56	0.60	1114.25	1841.31	3152.565	1
34100	-10.47	-14.34	0.85	1114.51	1841.47	3152.655	1
34200	-9.80	-14.05	0.81	1114.32	1841.40	3152.766	1
34300	-9.98	-13.93	0.68	1114.37	1841.59	3152.863	1
34400	-9.84	-14.13	0.66	1114.38	1841.65	3152.964	1
34500	-10.37	-13.86	0.62	1114.32	1841.77	3153.062	1
34600	-10.51	-13.99	0.80	1114.62	1841.80	3153.162	1
34700	-10.43	-13.85	0.62	1114.75	1841.57	3153.259	1
34800	-10.46	-14.07	0.69	1114.58	1841.59	3153.363	1
34900	-10.10	-14.11	0.80	1114.49	1841.77	3153.462	1
35000	-10.06	-13.35	0.38	1114.73	1841.89	3153.565	1
35100	-10.10	-13.67	0.54	1114.87	1842.17	3153.662	1
35200	-10.09	-13.89	0.62	1114.69	1841.92	3153.763	1
35300	-10.44	-13.77	0.73	1114.56	1841.68	3153.865	1
35400	-10.84	-13.87	0.81	1114.46	1841.69	3153.945	1
35500	-10.05	-14.28	0.70	1114.49	1841.76	3154.008	1
35600	-10.43	-13.74	0.72	1114.50	1841.75	3154.103	1
35700	-10.06	-13.92	0.73	1114.74	1841.95	3154.205	1
35800	-10.01	-14.33	0.60	1114.85	1842.03	3154.309	1
35900	-9.79	-13.77	0.65	1114.73	1841.75	3154.401	1
36000	-9.84	-14.02	0.76	1114.97	1841.74	3154.502	1
36100	-10.19	-13.75	0.65	1114.99	1841.78	3154.606	1
36200	-10.61	-13.83	0.58	1114.88	1842.39	3154.707	1
36300	-10.79	-14.08	0.76	1114.63	1842.06	3154.795	1
36400	-10.62	-13.65	0.61	1114.80	1842.10	3154.901	1
36500	-10.39	-14.04	0.58	1114.50	1841.85	3154.999	1
36600	-10.70	-14.07	0.79	1115.15	1841.80	3155.108	1
36700	-9.38	-13.65	0.39	1114.65	1841.72	3155.206	1
36800	-9.90	-13.33	0.26	1114.68	1841.91	3155.303	1
36900	-9.91	-14.13	0.58	1114.74	1841.71	3155.395	1
37000	-9.71	-13.53	0.45	1114.84	1841.82	3155.503	1
37100	-9.48	-13.84	0.51	1114.78	1841.55	3155.604	1
37200	-10.03	-13.54	0.39	1114.44	1841.61	3155.706	1
37300	-9.85	-14.13	0.71	1114.25	1841.66	3155.809	1
37400	-10.15	-14.11	0.67	1114.41	1842.04	3155.903	1
37500	-10.37	-13.82	0.59	1114.27	1842.05	3156.006	1
37600	-10.47	-13.77	0.54	1114.71	1841.66	3156.106	1
37700	-10.02	-13.84	0.60	1114.30	1841.95	3156.204	1
37800	-10.12	-13.86	0.60	1114.70	1841.92	3156.299	1
37900	-10.02	-13.81	0.51	1114.51	1842.16	3156.399	1
38000	-10.03	-13.84	0.64	1114.52	1841.98	3156.501	1
38100	-9.55	-13.71	0.48	1114.43	1841.76	3156.607	1
38200	-9.90	-13.79	0.47	1114.74	1842.08	3156.697	1
38300	-9.83	-13.89	0.51	1114.51	1841.76	3156.804	1
38400	-9.56	-13.42	0.43	1114.76	1842.12	3156.905	1
38500	-9.79	-13.80	0.54	1114.42	1842.14	3157.004	1
38600	-9.57	-14.07	0.51	1114.57	1841.99	3157.102	1
38700	-10.08	-13.57	0.44	1114.64	1841.94	3157.206	1
38800	-9.98	-14.14	0.65	1114.39	1841.82	3157.307	1
38900	-10.32	-13.75	0.47	1114.80	1841.88	3157.406	1
39000	-10.04	-14.36	0.71	1114.68	1842.00	3157.508	1
39100	-9.70	-13.92	0.58	1114.59	1841.77	3157.599	1
39200	-9.91	-14.03	0.63	1114.60	1842.14	3157.703	1
39300	-9.81	-14.22	0.71	1114.67	1841.68	3157.809	1
39400	-9.64	-13.62	0.52	1114.45	1842.05	3157.899	1
39500	-9.70	-13.64	0.55	1114.52	1841.80	3158.004	1
39600	-9.90	-14.10	0.65	1114.45	1841.69	3158.108	1
39700	-10.14	-13.90	0.67	1114.55	1841.99	3158.198	1
39800	-10.21	-14.00	0.66	1114.77	1842.04	3158.307	1
39900	-9.75	-13.71	0.54	1114.68	1841.98	3158.405	1
40000	-9.98	-13.88	0.64	1114.76	1842.16	3158.503	1
40100	-10.06	-13.84	0.69	1114.42	1841.96	3158.605	1
40200	-10.42	-13.57	0.63	1115.10	1841.64	3158.709	1
40300	-10.08	-13.86	0.67	1114.59	1841.94	3158.800	1
40400	-9.71	-13.75	0.59	1114.65	1842.12	3158.906	1
40500	-9.94	-13.78	0.69	1114.76	1842.14	3159.000	1
40600	-9.81	-13.59	0.51	1114.97	1842.31	3159.104	1
40700	-9.97	-13.74	0.59	1114.71	1842.09	3159.206	1
40800	-9.69	-13.60	0.61	1114.79	1842.22	3159.301	1
40900	-9.99	-13.79	0.72	1114.54	1842.46	3159.396	1
41000	-10.02	-13.28	0.55	1114.73	1842.09	3159.504	1
41100	-10.57	-13.50	0.73	1114.74	1842.28	3159.603	1
41200	-9.97	-13.59	0.70	1114.70	1842.43	3159.700	1
41300	-9.86	-13.56	0.64	1114.80	1842.62	3159.803	1
41400	-9.74	-13.49	0.61	1114.80	1842.18	3159.893	1
41500	-9.79	-13.59	0.69	1114.78	1842.53	3160.002	1
41600	-10.13	-13.61	0.73	1114.68	1842.43	3160.104	1
41700	-9.61	-13.89	0.83	1114.61	1842.17	3160.208	1
41800	-9.83	-13.60	0.73	1114.81	1842.15	3160.300	1
41900	-10.27	-13.76	0.76	1114.88	1842.60	3160.399	1
42000	-10.15	-13.97	0.94	1114.67	1842.21	3160.505	1
42100	-10.34	-13.32	0.72	1114.85	1842.47	3160.602	1
42200	-10.19	-13.48	0.65	1114.84	1842.74	3160.706	1
42300	-10.21	-13.37	0.65	1115.09	1842.34	3160.808	1
42400	-10.48	-13.54	0.82	1114.53	1842.86	3160.909	1
42500	-9.57	-13.03	0.49	1114.72	1842.49	3161.001	1
42600	-9.70	-13.42	0.66	1114.75	1842.17	3161.092	1
42700	-9.72	-13.24	0.57	1114.52	1842.49	3161.199	1
42800	-9.82	-12.94	0.51	1114.82	1842.46	3161.309	1
42900	-9.49	-13.41	0.69	1115.01	1842.51	3161.404	1
43000	-9.81	-13.80	0.84	1114.87	1842.36	3161.499	1
43100	-9.68	-13.73	0.85	1114.90	1842.59	3161.601	1
43200	-9.91	-13.59	0.85	1114.67	1842.41	3161.704	1
43300	-9.59	-12.66	0.36	1114.93	1843.09	3161.809	1
43400	-9.61	-13.38	0.69	1114.82	1842.53	3161.904	1
43500	-9.47	-13.57	0.72	1114.78	1842.39	3162.003	1
43600	-9.21	-13.39	0.63	1114.88	1842.66	3162.107	1
43700	-9.21	-12.52	0.32	1114.83	1842.44	3162.202	1
43800	-9.29	-12.90	0.46	1114.84	1842.40	3162.297	1
43900	-9.90	-13.19	0.62	1114.98	1842.54	3162.401	1
44000	-10.02	-13.62	0.84	1114.76	1842.69	3162.496	1
44100	-10.30	-13.29	0.74	1114.71	1842.28	3162.607	1
44200	-9.95	-13.30	0.68	1114.81	1842.54	3162.706	1
44300	-9.91	-13.38	0.75	1115.12	1842.29	3162.803	1
44400	-9.91	-13.46	0.76	1114.95	1842.61	3162.896	1
44500	-9.39	-12.19	0.23	1115.06	1842.49	3163.008	1
44600	-8.92	-13.02	0.55	1115.31	1842.35	3163.105	1
44700	-9.54	-13.08	0.63	1115.33	1842.59	3163.198	1
44800	-10.14	-13.34	0.77	1115.08	1842.77	3163.302	1
44900	-10.06	-13.39	0.89	1115.13	1842.83	3163.407	1
45000	-10.11	-13.45	0.86	1115.10	1842.78	3163.496	1
45100	-9.80	-13.40	0.83	1114.99	1842.83	3163.605	1
45200	-10.00	-13.13	0.68	1115.07	1842.89	3163.706	1
45300	-10.64	-12.93	0.72	1115.16	1842.91	3163.805	1
45400	-9.53	-13.27	0.77	1115.36	1842.91	3163.900	1
45500	-9.51	-13.32	0.77	1115.18	1842.96	3163.995	1
45600	-9.90	-13.86	1.06	1115.06	1842.91	3164.108	1
45700	-9.52	-12.64	0.57	1114.90	1842.84	3164.200	1
45800	-9.85	-13.14	0.82	1115.10	1842.76	3164.302	1
45900	-9.44	-13.39	0.76	1115.11	1842.56	3164.402	1
46000	-10.02	-13.22	0.84	1115.04	1842.84	3164.495	1
46100	-9.71	-13.35	0.92	1115.27	1842.75	3164.602	1
46200	-9.77	-12.81	0.67	1115.24	1842.99	3164.709	1
46300	-10.01	-13.09	0.87	1115.21	1842.88	3164.803	1
46400	-9.44	-13.84	0.98	1114.98	1843.02	3164.909	1
46500	-9.81	-12.71	0.69	1115.20	1843.34	3165.009	1
46600	-9.83	-13.09	0.88	1115.08	1843.07	3165.091	1
46700	-10.15	-13.26	0.95	1115.35	1843.00	3165.199	1
46800	-9.75	-13.18	0.99	1115.42	1842.95	3165.298	1
46900	-9.83	-13.57	1.07	1115.12	1842.92	3165.408	1
47000	-9.74	-13.32	1.01	1115.03	1842.87	3165.508	1
47100	-10.21	-13.19	0.98	1115.13	1843.22	3165.603	1
47200	-10.23	-13.18	0.99	1115.06	1843.19	3165.698	1
47300	-9.49	-12.89	0.76	1115.29	1843.30	3165.802	1
47400	-9.65	-11.98	0.49	1115.38	1843.23	3165.908	1
47500	-9.98	-12.39	0.65	1115.04	1843.33	3166.007	1
47600	-9.91	-13.05	0.84	1115.49	1843.30	3166.101	1
47700	-9.87	-12.87	0.84	1115.26	1843.13	3166.203	1
47800	-9.23	-12.83	0.82	1115.28	1843.19	3166.303	1
47900	-9.62	-12.85	0.82	1115.39	1843.17	3166.402	1
48000	-9.79	-12.77	0.82	1115.15	1843.15	3166.503	1
48100	-9.21	-12.94	0.88	1115.70	1843.09	3166.609	1
48200	-10.11	-12.91	0.96	1115.41	1842.82	3166.701	1
48300	-10.58	-13.05	1.14	1115.49	1843.29	3166.807	1
48400	-10.13	-13.16	1.09	1115.39	1843.19	3166.904	1
48500	-10.06	-13.25	1.14	1115.50	1842.78	3167.000	1
48600	-9.30	-13.05	0.96	1115.35	1843.33	3167.103	1
48700	-10.38	-12.91	0.97	1115.61	1843.22	3167.209	1
48800	-9.78	-12.70	0.97	1115.61	1843.06	3167.294	1
48900	-10.19	-12.82	0.94	1115.47	1842.98	3167.400	1
49000	-9.87	-13.35	1.14	1115.67	1842.99	3167.504	1
49100	-10.22	-13.04	1.09	1115.76	1843.07	3167.609	1
49200	-9.99	-13.09	1.09	1115.51	1842.94	3167.699	1
49300	-10.33	-12.92	0.94	1115.81	1842.78	3167.809	1
49400	-9.69	-12.68	0.88	1115.71	1842.92	3167.904	1
49500	-10.36	-12.72	1.03	1115.72	1843.29	3168.008	1
49600	-10.09	-12.87	0.98	1115.54	1843.27	3168.090	1
49700	-9.97	-12.81	0.91	1115.55	1843.39	3168.209	1
49800	-10.35	-12.92	1.12	1115.84	1843.34	3168.307	1
49900	-10.43	-13.40	1.25	1115.22	1843.35	3168.407	1
50000	-9.85	-13.08	1.08	1115.52	1843.11	3168.507	1
50100	-10.14	-12.84	1.00	1115.57	1843.00	3168.605	1
50200	-10.16	-13.42	1.23	1115.65	1843.07	3168.707	1
50300	-10.02	-12.46	0.88	1116.06	1842.89	3168.809	1
50400	-9.92	-12.70	0.94	1115.61	1843.57	3168.906	1
50500	-10.00	-12.72	1.00	1115.78	1843.29	3168.998	1
50600	-10.13	-12.42	0.89	1115.72	1843.14	3169.101	1
50700	-9.33	-12.67	0.83	1115.60	1843.50	3169.199	1
50800	-10.04	-13.25	1.22	1115.47	1843.09	3169.308	1
50900	-9.59	-12.88	0.94	1115.54	1843.22	3169.402	1
51000	-9.91	-12.67	0.90	1115.64	1843.10	3169.507	1
51100	-9.50	-13.12	1.11	1115.02	1843.01	3169.608	1
51200	-9.62	-13.78	1.29	1115.62	1843.24	3169.709	1
51300	-9.82	-13.20	1.08	1115.43	1843.75	3169.808	1
51400	-9.66	-12.76	0.98	1115.67	1843.61	3169.899	1
51500	-10.30	-12.43	0.92	1115.70	1843.72	3170.008	1
51600	-9.64	-12.65	0.96	1115.34	1843.62	3170.102	1
51700	-9.69	-13.05	1.11	1115.45	1843.22	3170.197	1
51800	-9.92	-12.54	0.98	1115.60	1843.65	3170.287	1
51900	-10.08	-12.65	1.04	1115.52	1843.46	3170.340	1
52000	-9.90	-12.31	0.94	1115.51	1843.60	3170.448	1
52100	-10.02	-12.29	0.90	1115.56	1843.44	3170.545	1
52200	-10.41	-12.44	1.06	1115.71	1844.00	3170.649	1
52300	-9.86	-12.01	0.79	1116.06	1843.81	3170.751	1
52400	-9.54	-12.49	0.85	1115.49	1843.38	3170.849	1
52500	-10.54	-11.28	0.55	1116.61	1842.49	3170.951	1
52600	-9.65	-12.78	1.08	1115.50	1843.29	3171.042	1
52700	-9.48	-12.50	0.95	1115.70	1843.44	3171.141	1
52800	-9.81	-12.57	1.04	1115.48	1843.53	3171.248	1
52900	-10.10	-12.72	1.15	1115.76	1843.20	3171.338	1
53000	-9.63	-12.44	1.03	1114.79	1842.28	3171.451	1
53100	-9.61	-12.93	1.12	1115.41	1843.33	3171.550	1
53200	-9.78	-12.15	0.93	1115.43	1843.45	3171.644	1
53300	-9.58	-12.27	0.92	1115.66	1843.67	3171.743	1
53400	-9.49	-12.30	0.91	1115.72	1843.77	3171.843	1
53500	-9.71	-11.93	0.83	1115.69	1843.22	3171.947	1
53600	-9.82	-12.48	1.04	1115.77	1843.21	3172.047	1
53700	-9.43	-12.38	1.01	1115.71	1843.05	3172.150	1
53800	-9.43	-12.06	0.88	1115.71	1843.36	3172.247	1
53900	-9.80	-11.99	0.93	1115.55	1843.28	3172.350	1
54000	-9.62	-12.38	1.01	1115.78	1843.28	3172.433	1
54100	-9.57	-12.25	0.97	1115.68	1843.21	3172.542	1
54200	-9.38	-12.23	1.00	1115.74	1843.39	3172.641	1
54300	-8.86	-12.35	0.98	1115.73	1843.12	3172.750	1
54400	-9.16	-12.58	1.02	1115.76	1843.60	3172.837	1
54500	-9.83	-11.95	0.87	1115.88	1843.59	3172.950	1
54600	-9.57	-12.68	0.98	1115.47	1843.26	3173.051	1
54700	-9.25	-12.47	1.05	1115.76	1843.52	3173.142	1
54800	-9.57	-12.75	1.16	1115.54	1843.72	3173.244	1
54900	-9.63	-12.45	1.01	1115.74	1843.19	3173.351	1
55000	-9.55	-12.37	1.02	1115.57	1843.61	3173.444	1
55100	-9.97	-12.44	1.07	1115.71	1843.77	3173.541	1
55200	-9.64	-13.42	1.52	1115.71	1843.39	3173.649	1
55300	-9.97	-12.90	1.27	1115.66	1843.82	3173.740	1
55400	-9.75	-12.37	0.97	1116.08	1843.71	3173.848	1
55500	-9.81	-11.94	0.92	1115.93	1843.54	3173.949	1
55600	-9.78	-12.30	0.96	1115.76	1843.66	3174.046	1
55700	-10.21	-12.43	1.10	1115.98	1843.75	3174.145	1
55800	-10.49	-12.52	1.20	1115.91	1843.65	3174.250	1
55900	-10.25	-12.74	1.21	1115.91	1843.92	3174.340	1
56000	-10.34	-12.66	1.20	1115.98	1844.13	3174.443	1
56100	-9.62	-12.32	1.00	1116.06	1844.04	3174.544	1
56200	-10.29	-12.40	1.09	1116.25	1843.76	3174.639	1
56300	-9.68	-12.60	0.99	1116.09	1843.89	3174.744	1
56400	-9.81	-12.82	1.07	1116.10	1843.84	3174.848	1
56500	-9.75	-12.55	0.98	1115.85	1843.60	3174.943	1
56600	-10.19	-12.37	0.94	1115.76	1843.91	3175.043	1
56700	-9.92	-12.16	0.84	1115.74	1843.34	3175.147	1
56800	-10.15	-12.49	0.91	1116.04	1843.81	3175.242	1
56900	-9.84	-12.59	0.98	1115.74	1843.73	3175.343	1
57000	-9.84	-12.56	0.96	1115.96	1843.36	3175.448	1
57100	-10.16	-12.22	0.87	1115.90	1843.43	3175.548	1
57200	-9.78	-12.72	1.05	1115.92	1843.60	3175.645	1
57300	-9.82	-12.44	0.98	1115.74	1843.77	3175.749	1
57400	-9.77	-12.37	0.93	1115.88	1843.62	3175.839	1
57500	-9.41	-12.39	0.90	1115.71	1843.78	3175.943	1
57600	-9.35	-12.33	0.87	1115.73	1843.69	3176.046	1
57700	-9.67	-12.50	0.96	1115.96	1843.86	3176.148	1
57800	-10.10	-12.45	1.02	1115.98	1843.84	3176.247	1
57900	-9.52	-11.98	0.83	1115.77	1843.97	3176.349	1
58000	-9.96	-12.72	1.12	1115.76	1843.69	3176.433	1
58100	-10.04	-12.42	1.00	1115.85	1843.68	3176.549	1
58200	-9.83	-12.70	1.13	1115.83	1843.61	3176.647	1
58300	-10.14	-12.16	0.92	1116.23	1843.66	3176.750	1
58400	-10.01	-12.56	1.06	1115.67	1843.56	3176.848	1
58500	-9.95	-12.63	1.04	1115.70	1843.43	3176.948	1
58600	-10.58	-11.76	0.83	1115.61	1843.85	3177.051	1
58700	-10.23	-12.29	0.92	1115.69	1843.50	3177.141	1
58800	-9.78	-12.61	1.01	1115.57	1843.61	3177.239	1
58900	-9.48	-12.42	0.88	1115.51	1843.75	3177.347	1
59000	-9.38	-12.72	0.97	1115.81	1843.99	3177.448	1
59100	-9.64	-12.43	0.87	1115.99	1843.88	3177.541	1
59200	-9.45	-12.34	0.81	1115.77	1843.88	3177.646	1
59300	-9.80	-12.69	0.97	1115.85	1843.94	3177.743	1
59400	-10.37	-11.77	0.63	1116.23	1843.91	3177.850	1
59500	-10.20	-12.72	1.07	1115.63	1843.79	3177.942	1
59600	-9.87	-12.83	1.02	1115.81	1844.10	3178.045	1
59700	-9.84	-12.94	1.03	1115.35	1843.89	3178.148	1
59800	-10.07	-12.55	0.91	1115.73	1844.30	3178.242	1
59900	-10.01	-11.99	0.71	1115.78	1844.68	3178.350	1
60000	-10.18	-12.49	0.94	1115.91	1844.26	3178.447	1
60100	-10.15	-12.57	0.96	1115.51	1844.20	3178.549	1
60200	-9.85	-12.37	0.83	1115.71	1844.26	3178.640	1
60300	-9.79	-12.62	1.00	1115.74	1844.26	3178.748	1
60400	-10.16	-12.42	0.92	1115.78	1844.43	3178.848	1
60500	-9.47	-12.86	1.02	1116.06	1844.32	3178.950	1
60600	-10.20	-12.50	0.94	1115.85	1844.21	3179.049	1
60700	-9.91	-12.86	1.04	1115.90	1844.28	3179.139	1
60800	-9.55	-12.75	0.91	1116.01	1843.98	3179.248	1
60900	-9.78	-13.07	1.07	1115.96	1843.84	3179.348	1
61000	-10.17	-12.11	0.80	1116.54	1844.14	3179.450	1
61100	-9.97	-12.58	0.85	1115.49	1844.08	3179.549	1
61200	-10.56	-12.31	0.92	1116.13	1844.27	3179.648	1
61300	-10.16	-12.37	0.88	1116.01	1843.74	3179.749	1
61400	-9.85	-12.25	0.75	1115.86	1844.18	3179.847	1
61500	-9.30	-13.29	1.10	1116.09	1844.26	3179.944	1
61600	-9.70	-12.71	0.99	1115.80	1843.86	3180.048	1
61700	-9.74	-12.89	1.06	1116.17	1843.61	3180.150	1
61800	-10.03	-12.59	0.94	1116.22	1843.93	3180.247	1
61900	-9.52	-12.51	0.86	1115.90	1844.06	3180.338	1
62000	-9.51	-12.69	0.94	1115.98	1843.97	3180.443	1
62100	-9.30	-12.44	0.82	1115.89	1844.06	3180.538	1
62200	-9.44	-12.57	0.89	1116.07	1844.11	3180.637	1
62300	-9.51	-12.55	0.90	1116.05	1844.26	3180.739	1
62400	-9.82	-12.63	0.95	1116.08	1844.11	3180.838	1
62500	-9.68	-12.67	0.99	1115.97	1844.13	3180.939	1
62600	-9.76	-12.78	0.96	1115.91	1843.96	3181.042	1
62700	-9.32	-12.61	0.85	1115.99	1843.84	3181.138	1
62800	-9.50	-12.89	1.03	1116.29	1843.99	3181.241	1
62900	-10.09	-12.24	0.84	1116.10	1843.78	3181.346	1
63000	-10.13	-12.72	1.01	1116.48	1844.15	3181.448	1
63100	-9.76	-13.34	1.16	1116.15	1844.51	3181.549	1
63200	-10.22	-12.53	0.91	1116.15	1843.89	3181.646	1
63300	-9.94	-12.87	0.93	1115.86	1844.15	3181.739	1
63400	-9.97	-12.81	0.85	1116.12	1844.39	3181.849	1
63500	-9.83	-13.02	0.97	1116.01	1844.32	3181.939	1
63600	-10.18	-13.27	1.04	1116.40	1844.23	3182.050	1
63700	-9.83	-12.84	0.91	1116.05	1844.16	3182.148	1
63800	-9.95	-13.23	1.02	1116.16	1844.16	3182.245	1
63900	-10.14	-13.32	1.05	1116.31	1844.16	3182.347	1
64000	-9.84	-13.11	1.09	1115.99	1843.99	3182.446	1
64100	-10.97	-12.71	0.96	1116.19	1844.06	3182.546	1
64200	-10.28	-13.96	1.42	1116.13	1844.42	3182.649	1
64300	-11.68	-12.98	1.06	1116.38	1844.15	3182.751	1
64400	-10.53	-13.16	0.99	1116.25	1844.17	3182.840	1
64500	-10.38	-13.14	1.03	1116.38	1844.39	3182.948	1
64600	-10.08	-13.29	1.03	1116.03	1844.15	3183.044	1
64700	-10.80	-13.11	1.06	1116.05	1844.22	3183.141	1
64800	-10.68	-13.13	1.00	1116.26	1843.88	3183.249	1
64900	-10.79	-13.28	1.08	1116.28	1844.28	3183.340	1
65000	-10.65	-13.23	1.06	1116.13	1844.37	3183.446	1
65100	-10.67	-13.57	1.06	1116.04	1844.48	3183.541	1
65200	-10.39	-13.13	0.99	1116.39	1844.17	3183.640	1
65300	-10.84	-13.09	1.04	1116.40	1844.43	3183.748	1
65400	-10.95	-13.22	1.01	1116.14	1844.19	3183.849	1
65500	-11.45	-12.68	0.92	1115.76	1844.09	3183.950	1
65600	-11.00	-13.32	1.16	1115.97	1844.31	3184.047	1
65700	-10.91	-13.59	1.10	1116.01	1844.16	3184.150	1
65800	-10.62	-13.75	1.35	1116.55	1844.33	3184.249	1
65900	-11.09	-13.16	1.06	1116.06	1844.41	3184.341	1
66000	-10.37	-13.14	0.97	1116.09	1844.10	3184.433	1
66100	-10.70	-13.04	1.00	1116.29	1844.16	3184.540	1
66200	-10.61	-13.34	1.12	1116.16	1844.25	3184.647	1
66300	-10.79	-12.83	0.99	1116.23	1844.41	3184.745	1
66400	-11.94	-14.64	1.33	1115.75	1844.53	3184.851	1
66500	-10.83	-13.40	1.12	1116.11	1844.74	3184.946	1
66600	-10.38	-13.18	1.05	1116.41	1844.52	3185.049	1
66700	-10.85	-13.18	1.10	1116.40	1844.65	3185.142	1
66800	-10.87	-13.28	1.09	1116.39	1844.45	3185.247	1
66900	-10.78	-13.27	1.07	1116.41	1844.75	3185.343	1
67000	-10.69	-13.25	1.03	1116.14	1844.85	3185.448	1
67100	-10.53	-13.29	1.04	1116.36	1844.22	3185.547	1
67200	-10.35	-13.36	0.99	1116.45	1844.72	3185.647	1
67300	-10.55	-13.27	1.09	1116.32	1844.67	3185.744	1
67400	-10.40	-12.85	0.87	1116.56	1844.80	3185.844	1
67500	-10.78	-13.10	1.09	1116.54	1844.71	3185.948	1
67600	-10.44	-13.01	0.92	1116.74	1844.33	3186.049	1
67700	-10.61	-13.10	1.03	1116.41	1844.69	3186.149	1
67800	-10.56	-12.89	0.93	1116.46	1844.87	3186.243	1
67900	-11.21	-13.42	1.19	1116.63	1843.96	3186.351	1
68000	-10.32	-13.28	1.06	1116.54	1844.83	3186.445	1
68100	-9.97	-13.22	0.96	1116.44	1844.88	3186.549	1
68200	-10.59	-13.00	0.98	1116.72	1844.67	3186.632	1
68300	-10.73	-12.63	0.89	1116.49	1844.97	3186.691	1
68400	-10.54	-13.27	1.16	1116.43	1844.99	3186.786	1
68500	-10.47	-13.33	1.13	1116.28	1844.70	3186.892	1
68600	-10.60	-12.36	0.80	1116.51	1844.81	3186.990	1
68700	-10.04	-12.73	0.93	1116.16	1844.43	3187.082	1
68800	-10.06	-12.85	0.88	1116.22	1844.67	3187.179	1
68900	-10.27	-13.13	1.02	1116.18	1844.55	3187.277	1
69000	-10.56	-12.77	0.95	1116.23	1844.68	3187.383	1
69100	-10.27	-12.63	0.82	1116.42	1844.60	3187.479	1
69200	-10.01	-12.73	0.85	1116.28	1844.30	3187.579	1
69300	-10.22	-13.12	1.06	1116.14	1844.65	3187.683	1
69400	-10.21	-13.08	1.01	1116.16	1844.89	3187.779	1
69500	-10.34	-13.42	1.13	1116.30	1844.65	3187.880	1
69600	-10.09	-12.79	0.87	1116.34	1844.59	3187.980	1
69700	-10.29	-12.78	0.91	1116.46	1844.85	3188.082	1
69800	-10.27	-13.05	1.00	1116.45	1844.71	3188.180	1
69900	-10.54	-13.22	1.09	1116.37	1844.57	3188.281	1
70000	-10.56	-12.87	1.04	1116.43	1844.89	3188.388	1
70100	-10.32	-12.90	1.00	1116.64	1844.81	3188.482	1
70200	-10.53	-12.92	0.99	1116.47	1844.53	3188.590	1
70300	-10.51	-13.03	1.03	1116.65	1844.83	3188.687	1
70400	-10.68	-12.75	0.99	1116.56	1844.50	3188.792	1
70500	-10.27	-13.34	1.11	1116.57	1844.83	3188.884	1
70600	-10.76	-13.05	0.96	1116.56	1844.89	3188.988	1
70700	-10.91	-12.09	0.71	1116.39	1844.66	3189.084	1
70800	-10.30	-12.99	0.94	1116.47	1844.61	3189.187	1
70900	-10.71	-12.87	0.99	1116.55	1844.85	3189.278	1
71000	-10.64	-12.83	0.93	1116.35	1844.60	3189.384	1
71100	-10.78	-12.66	0.96	1116.59	1844.87	3189.489	1
71200	-11.33	-13.02	1.18	1116.51	1844.90	3189.590	1
71300	-10.57	-13.00	0.98	1116.44	1844.81	3189.684	1
71400	-10.18	-13.11	1.05	1116.56	1844.51	3189.788	1
71500	-10.61	-12.92	1.07	1117.01	1844.39	3189.891	1
71600	-10.45	-13.11	1.00	1116.34	1844.55	3189.985	1
71700	-10.24	-13.06	0.96	1116.37	1844.61	3190.085	1
71800	-10.80	-13.20	1.14	1116.68	1844.72	3190.180	1
71900	-10.82	-12.60	0.93	1116.53	1844.80	3190.286	1
72000	-10.40	-12.82	0.90	1116.80	1845.00	3190.388	1
72100	-10.47	-13.06	1.08	1116.67	1844.94	3190.489	1
72200	-10.74	-13.12	1.12	1116.40	1844.85	3190.585	1
72300	-10.64	-13.20	1.09	1116.50	1845.03	3190.688	1
72400	-10.55	-12.76	0.98	1116.62	1844.91	3190.784	1
72500	-10.28	-12.82	1.01	1116.48	1844.86	3190.885	1
72600	-10.46	-12.66	0.93	1116.74	1844.94	3190.989	1
72700	-10.54	-12.64	0.92	1116.55	1844.95	3191.085	1
72800	-10.36	-12.62	0.86	1116.61	1845.02	3191.185	1
72900	-10.22	-12.75	0.91	1116.52	1845.01	3191.286	1
73000	-10.65	-13.09	1.04	1116.67	1844.72	3191.390	1
73100	-10.45	-12.73	0.98	1116.45	1844.88	3191.483	1
73200	-10.39	-12.28	0.83	1116.55	1844.74	3191.589	1
73300	-10.33	-13.18	1.09	1116.54	1844.75	3191.690	1
73400	-10.20	-13.01	0.98	1116.55	1844.84	3191.782	1
73500	-10.43	-12.44	0.87	1116.88	1844.73	3191.883	1
73600	-10.47	-12.66	0.88	1116.60	1844.89	3191.980	1
73700	-10.34	-12.54	0.77	1116.62	1844.89	3192.081	1
73800	-10.16	-12.85	0.95	1116.66	1844.86	3192.187	1
73900	-10.32	-12.83	0.98	1116.53	1844.73	3192.283	1
74000	-10.88	-13.04	1.08	1116.52	1844.80	3192.384	1
74100	-10.91	-13.40	1.21	1116.68	1844.74	3192.488	1
74200	-10.54	-12.94	1.03	1116.89	1844.85	3192.581	1
74300	-10.81	-13.21	1.15	1116.90	1844.60	3192.679	1
74400	-11.06	-13.24	1.17	1116.88	1844.60	3192.790	1
74500	-10.89	-12.71	1.02	1116.55	1844.80	3192.887	1
74600	-10.29	-13.01	1.08	1116.51	1844.89	3192.980	1
74700	-10.51	-12.60	0.93	1116.65	1844.96	3193.089	1
74800	-10.01	-12.64	0.91	1116.69	1844.66	3193.177	1
74900	-10.00	-12.35	0.84	1116.59	1844.68	3193.281	1
75000	-9.81	-12.97	0.99	1116.63	1844.77	3193.390	1
75100	-10.24	-12.92	1.03	1116.62	1845.01	3193.489	1
75200	-10.38	-12.97	1.10	1116.61	1844.93	3193.585	1
75300	-10.63	-12.92	1.22	1116.51	1844.91	3193.686	1
75400	-10.48	-12.90	1.11	1116.48	1844.72	3193.791	1
75500	-9.81	-13.33	1.21	1116.62	1845.13	3193.887	1
75600	-10.15	-12.87	1.06	1116.56	1845.13	3193.987	1
75700	-10.18	-13.35	1.18	1116.50	1844.91	3194.089	1
75800	-10.12	-12.97	1.05	1116.63	1844.97	3194.185	1
75900	-10.17	-12.62	0.96	1116.71	1845.06	3194.283	1
76000	-10.39	-12.50	0.96	1116.45	1845.01	3194.385	1
76100	-10.14	-12.61	0.91	1116.83	1844.90	3194.479	1
76200	-10.39	-12.85	1.07	1116.76	1844.83	3194.586	1
76300	-10.63	-12.58	1.07	1116.72	1845.13	3194.688	1
76400	-10.71	-12.74	1.01	1116.70	1844.95	3194.785	1
76500	-10.62	-12.92	1.06	1116.54	1845.02	3194.886	1
76600	-10.68	-12.79	1.16	1116.10	1845.40	3194.992	1
76700	-10.93	-12.11	0.88	1116.67	1844.64	3195.092	1
76800	-10.54	-12.90	0.96	1116.71	1845.09	3195.187	1
76900	-10.28	-12.77	0.93	1116.69	1845.02	3195.288	1
77000	-10.32	-12.86	0.96	1116.59	1845.01	3195.380	1
77100	-10.67	-12.62	0.97	1116.59	1844.92	3195.482	1
77200	-10.13	-12.70	0.79	1116.81	1845.55	3195.589	1
77300	-10.49	-12.62	0.95	1116.80	1845.12	3195.692	1
77400	-10.65	-12.42	0.88	1116.71	1844.94	3195.787	1
77500	-10.36	-12.98	1.00	1116.60	1845.08	3195.888	1
77600	-10.76	-12.87	0.98	1116.87	1845.25	3195.982	1
77700	-10.33	-13.13	1.01	1117.03	1845.17	3196.087	1
77800	-10.55	-12.93	0.87	1116.88	1845.21	3196.189	1
77900	-10.21	-12.95	0.91	1116.91	1845.32	3196.289	1
78000	-10.63	-13.49	1.11	1117.05	1845.36	3196.388	1
78100	-10.36	-13.12	0.90	1116.69	1845.10	3196.487	1
78200	-10.58	-12.95	0.87	1116.83	1845.57	3196.592	1
78300	-10.07	-12.89	0.93	1116.65	1845.24	3196.684	1
78400	-10.66	-12.80	0.88	1116.72	1845.37	3196.780	1
78500	-10.53	-13.07	0.98	1116.97	1845.52	3196.888	1
78600	-10.60	-13.63	1.19	1116.67	1845.43	3196.989	1
78700	-10.78	-12.76	0.92	1116.92	1845.22	3197.089	1
78800	-11.04	-13.02	1.03	1116.68	1845.05	3197.190	1
78900	-10.79	-13.20	1.08	1116.79	1845.06	3197.286	1
79000	-11.14	-12.94	1.04	1116.99	1845.04	3197.382	1
79100	-10.78	-13.41	1.18	1116.75	1845.06	3197.480	1
79200	-10.18	-12.96	0.91	1116.91	1844.93	3197.586	1
79300	-10.48	-12.89	0.98	1117.20	1845.01	3197.687	1
79400	-10.81	-12.53	0.84	1116.98	1845.36	3197.791	1
79500	-9.94	-12.94	0.88	1116.81	1845.19	3197.880	1
79600	-9.89	-12.83	0.87	1117.10	1844.93	3197.978	1
79700	-9.88	-12.53	0.73	1116.86	1845.16	3198.085	1
79800	-10.02	-13.38	1.03	1116.68	1844.95	3198.190	1
79900	-9.70	-12.84	0.85	1116.48	1844.92	3198.289	1
80000	-9.78	-13.08	0.96	1116.86	1845.17	3198.385	1
80100	-9.54	-12.82	0.86	1116.80	1845.02	3198.490	1
80200	-10.19	-12.82	0.84	1116.85	1845.01	3198.585	1
80300	-9.98	-13.24	0.98	1116.80	1845.19	3198.676	1
80400	-10.15	-12.98	0.95	1116.98	1844.98	3198.787	1
80500	-10.25	-12.99	0.92	1116.82	1844.77	3198.886	1
80600	-10.29	-13.33	1.02	1116.89	1844.87	3198.979	1
80700	-10.15	-12.88	0.89	1116.75	1844.92	3199.085	1
80800	-10.36	-12.97	0.90	1116.69	1844.95	3199.185	1
80900	-10.25	-13.25	0.96	1116.75	1844.94	3199.285	1
81000	-10.19	-13.09	0.88	1116.88	1845.14	3199.385	1
81100	-10.69	-12.82	0.84	1116.93	1845.13	3199.487	1
81200	-10.63	-13.05	0.90	1116.89	1845.40	3199.585	1
81300	-10.10	-13.76	1.10	1116.77	1845.33	3199.691	1
81400	-10.11	-12.98	0.86	1116.77	1845.18	3199.786	1
81500	-10.24	-12.91	0.88	1116.77	1845.13	3199.890	1
81600	-10.38	-13.17	0.95	1116.76	1845.11	3199.989	1
81700	-10.63	-13.30	1.02	1116.89	1845.15	3200.084	1
81800	-10.43	-13.20	0.86	1117.12	1845.30	3200.185	1
81900	-10.59	-13.45	1.05	1117.23	1845.38	3200.290	1
82000	-10.46	-12.96	0.85	1116.75	1845.33	3200.386	1
82100	-9.47	-12.90	0.78	1117.00	1845.50	3200.492	1
82200	-10.66	-12.39	0.70	1116.65	1845.34	3200.590	1
82300	-10.75	-13.59	1.11	1116.79	1845.17	3200.687	1
82400	-10.51	-13.19	0.84	1116.88	1845.18	3200.790	1
82500	-11.13	-13.23	1.00	1117.02	1844.98	3200.889	1
82600	-10.82	-13.65	1.03	1116.89	1845.57	3200.985	1
82700	-10.82	-13.68	1.05	1116.85	1844.89	3201.090	1
82800	-10.79	-13.03	0.86	1116.89	1845.33	3201.178	1
82900	-10.90	-13.61	1.03	1116.75	1845.58	3201.286	1
83000	-10.93	-13.55	1.02	1117.15	1845.39	3201.388	1
83100	-10.91	-13.62	1.05	1116.95	1845.35	3201.486	1
83200	-10.62	-13.73	1.06	1116.90	1845.53	3201.584	1
83300	-10.73	-13.76	0.96	1116.98	1845.56	3201.690	1
83400	-11.40	-13.79	1.05	1116.94	1845.57	3201.786	1
83500	-10.99	-13.71	1.05	1117.10	1845.54	3201.886	1
83600	-11.47	-13.81	1.13	1117.12	1845.38	3201.990	1
83700	-10.76	-13.92	1.07	1117.10	1845.47	3202.086	1
83800	-11.15	-13.33	0.91	1117.18	1845.55	3202.187	1
83900	-10.37	-14.08	1.22	1116.63	1845.26	3202.292	1
84000	-10.99	-13.55	0.96	1117.11	1845.54	3202.385	1
84100	-10.93	-13.57	1.00	1117.15	1845.78	3202.486	1
84200	-10.68	-13.84	1.06	1117.10	1845.58	3202.585	1
84300	-11.14	-13.92	1.02	1117.11	1845.49	3202.683	1
84400	-10.58	-13.37	0.83	1117.20	1845.42	3202.791	1
84500	-10.70	-13.72	0.98	1117.08	1845.51	3202.892	1
84600	-10.55	-13.48	0.97	1117.18	1845.44	3202.970	1
84700	-10.46	-13.78	0.95	1116.85	1845.42	3203.033	1
84800	-10.73	-13.24	0.77	1117.31	1845.58	3203.127	1
84900	-10.61	-13.10	0.83	1117.06	1845.40	3203.230	1
85000	-10.38	-13.64	0.95	1117.12	1845.49	3203.331	1
85100	-10.73	-13.10	0.76	1117.20	1845.51	3203.428	1
85200	-10.65	-13.73	1.06	1117.33	1845.61	3203.529	1
85300	-11.08	-13.04	0.76	1117.05	1845.73	3203.632	1
85400	-10.60	-13.46	0.85	1117.12	1845.67	3203.726	1
85500	-10.63	-13.81	1.03	1117.03	1845.14	3203.829	1
85600	-10.48	-13.62	1.06	1117.21	1845.72	3203.929	1
85700	-10.40	-13.25	0.85	1117.17	1845.44	3204.026	1
85800	-10.32	-13.38	0.86	1116.93	1845.49	3204.124	1
85900	-10.51	-13.34	0.88	1117.29	1845.56	3204.230	1
86000	-10.28	-13.86	0.97	1117.23	1845.44	3204.328	1
86100	-10.42	-12.98	0.68	1117.19	1845.49	3204.428	1
86200	-10.31	-13.39	0.81	1116.95	1845.40	3204.524	1
86300	-10.31	-13.48	0.82	1117.08	1845.23	3204.631	1
86400	-10.45	-13.14	0.84	1117.26	1845.57	3204.733	1
86500	-10.33	-13.16	0.80	1116.92	1845.26	3204.826	1
86600	-10.07	-13.37	0.87	1116.93	1845.33	3204.921	1
86700	-10.24	-13.18	0.72	1117.09	1845.32	3205.030	1
86800	-10.10	-13.75	0.96	1117.05	1845.71	3205.131	1
86900	-10.64	-13.25	0.91	1116.99	1845.31	3205.233	1
87000	-10.41	-13.76	0.96	1117.20	1845.48	3205.324	1
87100	-10.50	-13.83	1.01	1117.29	1845.37	3205.428	1
87200	-10.43	-13.74	0.86	1117.18	1845.50	3205.533	1
87300	-10.75	-13.88	1.07	1117.22	1845.41	3205.626	1
87400	-10.26	-13.64	0.86	1116.99	1845.30	3205.729	1
87500	-10.65	-13.31	0.88	1116.96	1845.11	3205.832	1
87600	-10.71	-13.44	0.87	1117.24	1845.59	3205.926	1
87700	-10.79	-13.45	0.80	1117.26	1845.46	3206.028	1
87800	-10.54	-13.69	0.94	1117.52	1845.37	3206.130	1
87900	-10.60	-13.45	0.83	1117.41	1845.33	3206.227	1
88000	-10.58	-13.18	0.77	1117.53	1845.44	3206.333	1
88100	-10.68	-13.64	0.88	1117.48	1845.49	3206.421	1
88200	-11.17	-13.65	1.04	1117.06	1845.64	3206.532	1
88300	-10.37	-13.27	0.76	1117.10	1845.22	3206.628	1
88400	-10.44	-13.50	0.85	1117.35	1845.39	3206.717	1
88500	-9.71	-12.99	0.64	1117.28	1845.44	3206.828	1
88600	-10.11	-12.43	0.52	1117.51	1845.80	3206.933	1
88700	-10.32	-12.98	0.79	1117.29	1845.45	3207.031	1
88800	-10.88	-13.56	0.98	1117.43	1845.52	3207.127	1
88900	-10.81	-13.65	1.02	1117.41	1845.36	3207.219	1
89000	-10.67	-13.16	0.83	1117.81	1845.56	3207.333	1
89100	-10.87	-13.90	1.13	1117.37	1845.45	3207.426	1
89200	-10.47	-13.37	0.89	1117.36	1845.13	3207.523	1
89300	-10.59	-13.60	0.96	1117.65	1845.32	3207.630	1
89400	-9.99	-12.79	0.64	1117.19	1845.32	3207.733	1
89500	-10.99	-13.89	1.05	1117.48	1845.55	3207.827	1
89600	-10.81	-13.14	0.83	1117.50	1845.33	3207.920	1
89700	-11.07	-13.54	0.89	1117.54	1845.50	3208.027	1
89800	-10.74	-13.36	0.88	1117.16	1845.42	3208.129	1
89900	-10.49	-13.52	0.85	1117.32	1845.76	3208.230	1
90000	-10.64	-13.29	0.82	1117.38	1845.31	3208.316	1
90100	-11.15	-13.48	0.86	1117.44	1845.54	3208.425	1
90200	-10.44	-12.99	0.67	1117.34	1845.50	3208.519	1
90300	-9.92	-13.01	0.58	1117.31	1845.35	3208.628	1
90400	-10.09	-13.09	0.62	1117.53	1845.67	3208.728	1
90500	-10.87	-13.43	0.83	1117.12	1845.45	3208.831	1
90600	-10.97	-13.68	0.95	1117.41	1845.41	3208.921	1
90700	-10.86	-13.78	1.07	1117.77	1845.25	3209.028	1
90800	-10.99	-13.21	0.75	1117.78	1845.50	3209.129	1
90900	-11.11	-13.61	0.92	1117.53	1845.39	3209.223	1
91000	-11.42	-13.53	0.83	1117.85	1845.29	3209.333	1
91100	-11.38	-13.03	0.72	1117.60	1845.85	3209.432	1
91200	-10.99	-13.67	0.95	1117.36	1845.50	3209.526	1
91300	-11.14	-13.60	0.86	1117.48	1845.50	3209.633	1
91400	-11.20	-13.51	0.85	1117.35	1845.51	3209.731	1
91500	-11.04	-14.22	1.08	1117.32	1845.90	3209.832	1
91600	-11.34	-13.69	0.90	1117.69	1845.24	3209.933	1
91700	-10.80	-13.39	0.82	1117.43	1845.02	3210.031	1
91800	-11.12	-13.67	0.91	1117.67	1845.67	3210.122	1
91900	-10.70	-13.12	0.66	1117.38	1845.25	3210.227	1
92000	-10.65	-13.19	0.73	1117.30	1845.67	3210.324	1
92100	-11.08	-13.56	0.83	1117.51	1845.56	3210.427	1
92200	-10.79	-13.19	0.68	1117.55	1845.41	3210.527	1
92300	-10.93	-13.40	0.73	1117.82	1845.54	3210.633	1
92400	-11.15	-13.45	0.88	1117.61	1845.54	3210.726	1
92500	-11.13	-13.65	0.87	1117.28	1845.50	3210.830	1
92600	-10.80	-13.04	0.64	1117.51	1845.64	3210.929	1
92700	-11.45	-13.32	0.84	1117.55	1845.42	3211.026	1
92800	-11.77	-13.55	0.95	1117.53	1845.39	3211.126	1
92900	-11.14	-13.80	0.96	1117.73	1845.83	3211.233	1
93000	-11.11	-12.92	0.66	1117.17	1845.46	3211.333	1
93100	-10.52	-13.43	0.78	1117.49	1845.16	3211.419	1
93200	-11.32	-13.16	0.74	1117.14	1844.87	3211.533	1
93300	-10.99	-13.91	1.02	1117.50	1845.47	3211.625	1
93400	-11.12	-13.20	0.75	1117.47	1845.40	3211.726	1
93500	-10.87	-13.31	0.74	1117.49	1845.56	3211.824	1
93600	-10.96	-13.83	0.96	1117.36	1845.73	3211.932	1
93700	-10.79	-13.78	0.98	1117.56	1845.14	3212.032	1
93800	-11.23	-13.39	0.73	1117.28	1847.26	3212.134	1
93900	-11.11	-13.73	0.90	1117.54	1845.44	3212.230	1
94000	-11.01	-13.27	0.82	1117.34	1845.46	3212.331	1
94100	-11.14	-13.93	0.98	1117.69	1845.32	3212.432	1
94200	-10.68	-13.21	0.61	1117.40	1845.43	3212.528	1
94300	-10.61	-13.63	0.82	1117.79	1845.46	3212.629	1
94400	-10.81	-13.75	0.83	1117.57	1845.50	3212.726	1
94500	-11.30	-13.04	0.58	1117.48	1845.83	3212.833	1
94600	-10.43	-13.92	0.90	1117.55	1845.36	3212.932	1
94700	-10.77	-13.33	0.72	1117.72	1845.74	3213.024	1
94800	-10.67	-13.18	0.59	1117.87	1845.42	3213.131	1
94900	-10.30	-14.27	0.98	1117.86	1845.51	3213.231	1
95000	-10.72	-13.67	0.79	1117.62	1845.62	3213.312	1
95100	-10.85	-14.00	0.95	1117.69	1845.85	3213.427	1
95200	-10.89	-13.55	0.76	1117.73	1845.55	3213.524	1
95300	-9.94	-14.01	0.82	1117.53	1846.10	3213.634	1
95400	-9.79	-14.23	0.90	1117.43	1845.42	3213.733	1
95500	-10.69	-13.48	0.74	1117.55	1845.29	3213.823	1
95600	-10.80	-13.68	0.78	1117.82	1845.41	3213.921	1
95700	-10.92	-13.56	0.79	1117.84	1845.26	3214.033	1
95800	-10.62	-13.41	0.69	1117.79	1845.38	3214.123	1
95900	-10.50	-13.62	0.72	1117.71	1845.70	3214.226	1
96000	-10.87	-13.85	0.93	1117.81	1845.50	3214.326	1
96100	-10.87	-13.57	0.79	1117.91	1845.70	3214.429	1
96200	-10.93	-13.24	0.66	1117.99	1845.43	3214.524	1
96300	-10.68	-13.41	0.72	1117.75	1845.22	3214.626	1
96400	-11.53	-13.35	0.83	1118.04	1845.57	3214.733	1
96500	-10.60	-13.41	0.79	1117.68	1845.31	3214.831	1
96600	-10.58	-13.37	0.77	1117.81	1845.39	3214.919	1
96700	-10.78	-13.71	0.90	1117.67	1845.34	3215.029	1
96800	-11.10	-13.45	0.79	1117.74	1845.33	3215.124	1
96900	-10.85	-13.75	0.89	1117.86	1845.47	3215.227	1
97000	-10.96	-13.69	0.91	1117.69	1845.23	3215.322	1
97100	-11.11	-13.68	0.97	1117.59	1845.50	3215.424	1
97200	-11.61	-13.73	0.99	1117.86	1845.54	3215.526	1
97300	-11.21	-13.30	0.75	1117.70	1845.53	3215.628	1
97400	-10.53	-13.76	0.84	1117.70	1845.55	3215.729	1
97500	-10.80	-13.43	0.72	1117.61	1845.43	3215.832	1
97600	-10.79	-13.45	0.69	1117.73	1845.43	3215.928	1
97700	-10.81	-13.85	0.81	1117.71	1845.78	3216.032	1
97800	-10.68	-13.37	0.75	1118.10	1845.16	3216.131	1
97900	-11.20	-14.06	0.98	1117.97	1845.48	3216.233	1
98000	-10.46	-13.50	0.75	1117.93	1845.88	3216.331	1
98100	-10.92	-13.16	0.67	1117.51	1845.41	3216.427	1
98200	-10.34	-13.35	0.68	1117.72	1845.49	3216.532	1
98300	-10.67	-13.39	0.73	1117.87	1845.47	3216.625	1
98400	-10.75	-13.43	0.77	1117.77	1845.74	3216.724	1
98500	-11.16	-13.42	0.81	1117.69	1845.65	3216.827	1
98600	-11.01	-13.61	0.87	1118.04	1845.55	3216.923	1
98700	-11.14	-13.68	0.90	1118.15	1845.64	3217.019	1
98800	-11.23	-13.71	0.86	1117.75	1845.45	3217.128	1
98900	-10.89	-13.10	0.75	1117.88	1845.16	3217.226	1
99000	-10.84	-13.09	0.65	1117.86	1845.52	3217.323	1
99100	-10.93	-13.31	0.75	1118.04	1845.76	3217.425	1
99200	-10.83	-13.34	0.79	1117.77	1845.85	3217.533	1
99300	-11.37	-12.51	0.48	1117.95	1846.14	3217.634	1
99400	-10.57	-13.25	0.70	1118.33	1845.82	3217.727	1
99500	-10.64	-13.30	0.77	1118.00	1845.63	3217.828	1
99600	-10.59	-13.33	0.81	1118.14	1845.37	3217.927	1
99700	-10.43	-13.86	0.98	1117.98	1845.32	3218.027	1
99800	-10.49	-13.46	0.82	1117.74	1845.41	3218.131	1
99900	-10.67	-13.19	0.83	1117.94	1845.64	3218.230	1
100000	-11.57	-13.49	0.94	1117.80	1845.55	3218.331	1
100100	-10.92	-13.25	0.78	1117.78	1845.64	3218.428	1
100200	-11.66	-13.38	0.92	1118.14	1845.51	3218.526	1
100300	-10.99	-13.55	0.96	1118.00	1845.46	3218.631	1
100400	-11.00	-13.04	0.77	1118.17	1845.62	3218.730	1
100500	-11.09	-13.34	0.84	1118.19	1845.60	3218.825	1
100600	-10.62	-13.52	0.88	1118.14	1845.67	3218.931	1
100700	-11.24	-13.45	0.84	1118.15	1845.99	3219.028	1
100800	-11.02	-13.43	0.85	1117.92	1845.71	3219.129	1
100900	-11.20	-12.70	0.66	1117.95	1845.67	3219.232	1
101000	-11.51	-13.51	0.93	1118.12	1845.59	3219.308	1
101000	-11.02	-13.60	0.85	1118.05	1845.74	3219.368	1
101100	-11.18	-14.02	1.06	1118.14	1845.49	3219.470	1
101200	-11.76	-13.53	0.98	1118.28	1846.11	3219.574	1
101300	-11.41	-13.23	0.73	1117.88	1846.00	3219.673	1
101400	-10.85	-13.43	0.76	1117.86	1845.68	3219.772	1
101500	-11.18	-13.54	0.89	1118.12	1845.59	3219.869	1
101600	-11.09	-13.23	0.79	1118.10	1845.50	3219.966	1
101700	-10.90	-13.12	0.77	1118.15	1845.71	3220.073	1
101800	-11.42	-13.33	0.80	1118.02	1845.78	3220.166	1
101900	-11.44	-13.46	0.85	1118.26	1845.99	3220.269	1
102000	-11.23	-13.33	0.87	1117.99	1846.08	3220.373	1
102100	-11.28	-13.02	0.65	1117.85	1845.93	3220.472	1
102200	-10.64	-13.63	0.82	1118.09	1846.27	3220.570	1
102300	-10.69	-13.48	0.83	1118.03	1845.82	3220.666	1
102400	-11.18	-13.48	0.84	1118.12	1845.83	3220.765	1
102500	-11.11	-13.48	0.85	1118.10	1846.02	3220.863	1
102600	-10.74	-13.95	1.02	1117.98	1846.44	3220.975	1
102700	-10.74	-14.26	1.13	1118.07	1845.88	3221.073	1
102800	-10.48	-14.02	1.01	1117.74	1845.61	3221.175	1
102900	-10.36	-14.13	0.97	1117.91	1846.39	3221.272	1
103000	-10.53	-14.10	1.04	1117.90	1845.86	3221.372	1
103100	-10.96	-13.16	0.79	1118.40	1846.24	3221.475	1
103200	-10.80	-12.69	0.60	1118.26	1845.47	3221.571	1
103300	-10.69	-13.60	0.93	1117.92	1845.98	3221.673	1
103400	-10.72	-13.37	0.83	1117.73	1845.86	3221.766	1
103500	-10.58	-13.28	0.83	1118.29	1845.96	3221.871	1
103600	-10.49	-13.32	0.79	1117.77	1845.89	3221.974	1
103700	-11.00	-12.86	0.71	1118.03	1846.27	3222.074	1
103800	-10.43	-13.26	0.72	1118.00	1845.63	3222.175	1
103900	-10.97	-13.81	0.98	1118.09	1846.22	3222.270	1
104000	-10.52	-13.25	0.82	1118.20	1846.07	3222.372	1
104100	-11.22	-13.96	1.12	1118.05	1846.13	3222.465	1
104200	-11.48	-13.60	0.96	1118.01	1846.28	3222.573	1
104300	-11.07	-13.50	0.97	1118.02	1846.22	3222.670	1
104400	-11.25	-13.63	1.02	1118.19	1846.34	3222.765	1
104500	-10.78	-13.89	1.04	1117.98	1846.55	3222.872	1
104600	-11.13	-13.44	0.88	1118.37	1846.34	3222.975	1
104700	-11.17	-13.52	1.01	1118.15	1846.47	3223.064	1
104800	-11.38	-13.86	1.13	1118.53	1846.27	3223.171	1
104900	-10.56	-13.40	0.85	1118.48	1846.52	3223.272	1
105000	-10.43	-13.32	0.86	1118.24	1846.00	3223.370	1
105100	-10.76	-13.74	1.04	1118.44	1846.55	3223.472	1
105200	-11.03	-13.56	0.95	1118.17	1846.36	3223.570	1
105300	-11.06	-14.23	1.25	1118.50	1846.35	3223.674	1
105400	-10.35	-13.64	0.95	1118.27	1846.48	3223.769	1
105500	-10.43	-13.65	0.95	1118.30	1846.52	3223.860	1
105600	-10.82	-13.57	0.96	1118.14	1846.46	3223.963	1
105700	-10.34	-13.29	0.89	1118.07	1846.36	3224.069	1
105800	-10.69	-13.16	0.77	1118.03	1846.58	3224.170	1
105900	-10.49	-13.56	0.82	1118.40	1846.52	3224.256	1
106000	-10.73	-13.32	0.86	1118.40	1846.58	3224.372	1
106100	-11.35	-13.14	0.89	1118.28	1846.34	3224.474	1
106200	-10.81	-12.97	0.75	1118.13	1846.62	3224.568	1
106300	-10.68	-13.34	0.90	1118.10	1846.21	3224.674	1
106400	-10.83	-13.40	1.01	1118.07	1846.51	3224.774	1
106500	-10.71	-13.51	0.92	1118.21	1846.58	3224.867	1
106600	-11.01	-13.55	0.91	1118.22	1846.64	3224.970	1
106700	-10.99	-14.07	1.18	1117.88	1846.34	3225.073	1
106800	-10.76	-13.35	0.86	1118.13	1846.59	3225.165	1
106900	-10.97	-13.24	0.82	1118.34	1846.55	3225.265	1
107000	-10.77	-13.38	0.85	1118.28	1846.82	3225.373	1
107100	-11.07	-13.45	0.97	1118.26	1846.48	3225.463	1
107200	-11.00	-13.12	0.78	1118.03	1846.78	3225.565	1
107300	-10.68	-13.37	0.87	1118.11	1846.58	3225.663	1
107400	-10.38	-13.18	0.85	1118.19	1846.38	3225.774	1
107500	-10.53	-13.50	1.00	1117.92	1846.33	3225.875	1
107600	-10.78	-13.61	0.97	1118.22	1846.83	3225.972	1
107700	-10.73	-13.14	0.87	1118.54	1846.49	3226.066	1
107800	-10.62	-12.94	0.84	1118.52	1846.69	3226.167	1
107900	-10.59	-13.59	0.91	1118.34	1846.59	3226.274	1
108000	-11.04	-12.92	0.75	1118.72	1846.39	3226.374	1
108100	-10.92	-13.32	0.92	1118.52	1846.62	3226.464	1
108200	-10.56	-13.52	0.91	1118.72	1846.41	3226.572	1
108300	-10.68	-13.58	0.93	1118.55	1846.33	3226.665	1
108400	-10.66	-13.08	0.74	1118.49	1846.72	3226.773	1
108500	-11.10	-13.34	0.93	1118.53	1846.39	3226.869	1
108600	-10.57	-13.58	0.85	1118.63	1846.48	3226.973	1
108700	-10.68	-13.84	1.03	1118.48	1846.61	3227.069	1
108800	-9.87	-14.31	1.22	1117.79	1846.48	3227.175	1
108900	-11.26	-13.29	0.85	1118.50	1846.63	3227.263	1
109000	-11.36	-13.22	0.86	1118.42	1846.79	3227.367	1
109100	-11.15	-13.51	0.95	1118.31	1846.82	3227.472	1
109200	-11.00	-13.08	0.86	1118.20	1846.81	3227.573	1
109300	-10.81	-13.65	0.94	1118.41	1846.70	3227.662	1
109400	-11.01	-13.35	0.96	1118.56	1846.57	3227.762	1
109500	-10.96	-13.17	0.85	1118.37	1846.44	3227.874	1
109600	-11.16	-13.04	0.76	1117.47	1847.75	3227.974	1
109700	-10.58	-13.86	1.04	1118.59	1846.88	3228.071	1
109800	-10.52	-13.56	0.97	1118.40	1846.58	3228.173	1
109900	-10.11	-13.54	0.92	1118.18	1846.90	3228.273	1
110000	-10.35	-13.67	0.96	1118.28	1846.85	3228.369	1
110100	-10.58	-13.42	0.91	1118.35	1847.03	3228.472	1
110200	-10.61	-13.28	0.89	1118.39	1846.82	3228.569	1
110300	-10.46	-13.21	0.84	1118.58	1846.81	3228.667	1
110400	-10.28	-13.65	0.92	1118.31	1846.70	3228.772	1
110500	-10.73	-13.32	0.85	1118.32	1846.79	3228.865	1
110600	-10.53	-13.19	0.80	1118.43	1846.78	3228.966	1
110700	-10.59	-13.49	0.87	1118.39	1846.31	3229.074	1
110800	-10.77	-13.16	0.81	1118.43	1846.76	3229.173	1
110900	-9.91	-13.36	0.79	1118.26	1846.74	3229.261	1
111000	-10.13	-13.71	0.90	1118.25	1846.41	3229.373	1
111100	-10.55	-13.44	0.88	1118.42	1846.47	3229.466	1
111200	-10.59	-13.20	0.79	1118.40	1846.44	3229.571	1
111300	-10.09	-13.82	0.95	1118.55	1846.33	3229.672	1
111400	-10.92	-13.17	0.80	1118.41	1846.87	3229.774	1
111500	-10.41	-13.87	1.05	1118.59	1846.80	3229.874	1
111600	-10.72	-13.70	1.01	1118.68	1846.89	3229.971	1
111700	-10.44	-13.36	0.78	1118.53	1846.96	3230.059	1
111800	-10.18	-13.19	0.74	1118.51	1846.73	3230.166	1
111900	-10.23	-13.51	0.91	1118.62	1846.84	3230.273	1
112000	-10.52	-13.23	0.77	1118.80	1846.89	3230.367	1
112100	-10.75	-13.33	0.82	1118.45	1846.87	3230.472	1
112200	-10.46	-12.85	0.74	1118.48	1846.65	3230.573	1
112300	-10.56	-13.01	0.73	1118.61	1846.75	3230.666	1
112400	-10.31	-13.36	0.78	1118.74	1846.83	3230.764	1
112500	-10.23	-13.24	0.75	1118.73	1846.89	3230.870	1
112600	-10.27	-13.32	0.84	1118.45	1846.85	3230.965	1
112700	-10.72	-13.39	0.94	1118.46	1846.76	3231.071	1
112800	-10.51	-13.51	0.94	1118.79	1846.77	3231.175	1
112900	-10.59	-13.52	0.92	1118.70	1846.65	3231.270	1
113000	-10.65	-12.84	0.79	1118.34	1846.71	3231.368	1
113100	-10.35	-13.53	0.92	1118.94	1847.20	3231.474	1
113200	-10.01	-12.89	0.69	1118.64	1846.77	3231.569	1
113300	-10.67	-13.15	0.79	1118.66	1847.14	3231.674	1
113400	-10.55	-13.21	0.81	1118.75	1847.12	3231.770	1
113500	-10.27	-12.95	0.71	1118.84	1847.12	3231.863	1
113600	-10.16	-13.09	0.74	1118.76	1847.11	3231.966	1
113700	-10.66	-13.44	0.92	1119.03	1846.58	3232.075	1
113800	-10.09	-12.91	0.63	1118.75	1846.87	3232.164	1
113900	-10.30	-12.74	0.73	1119.00	1846.98	3232.272	1
114000	-10.18	-12.89	0.68	1118.81	1846.81	3232.373	1
114100	-10.38	-12.77	0.68	1119.00	1846.70	3232.474	1
114200	-9.94	-12.97	0.72	1118.84	1847.03	3232.569	1
114300	-9.86	-12.88	0.72	1118.88	1846.77	3232.672	1
114400	-9.21	-13.16	0.73	1118.83	1847.00	3232.774	1
114500	-10.27	-13.09	0.85	1119.03	1846.85	3232.866	1
114600	-9.68	-13.40	0.83	1118.90	1846.51	3232.974	1
114700	-10.06	-12.62	0.71	1118.62	1846.42	3233.071	1
114800	-10.03	-12.80	0.66	1118.59	1846.82	3233.171	1
114900	-10.21	-12.40	0.49	1118.65	1846.68	3233.273	1
115000	-9.64	-12.57	0.58	1118.74	1846.89	3233.371	1
115100	-9.87	-12.76	0.70	1118.73	1847.03	3233.470	1
115200	-10.28	-12.92	0.78	1118.76	1846.52	3233.573	1
115300	-10.38	-14.02	1.21	1118.76	1846.67	3233.670	1
115400	-10.44	-13.19	1.07	1118.81	1846.75	3233.771	1
115500	-9.86	-13.14	0.91	1118.72	1846.53	3233.872	1
115600	-10.02	-13.21	0.80	1118.88	1846.74	3233.975	1
115700	-10.22	-13.33	0.94	1118.85	1846.85	3234.068	1
115800	-10.36	-12.94	0.80	1119.06	1846.85	3234.174	1
115900	-10.45	-12.72	0.78	1118.78	1847.03	3234.273	1
116000	-10.09	-14.15	1.27	1119.18	1847.35	3234.375	1
116100	-10.31	-13.57	1.09	1118.86	1847.09	3234.473	1
116200	-10.01	-13.23	0.93	1118.93	1847.06	3234.564	1
116300	-10.52	-13.15	0.87	1118.77	1846.99	3234.665	1
116400	-10.53	-12.26	0.68	1119.02	1846.86	3234.770	1
116500	-10.68	-12.76	0.84	1118.60	1847.16	3234.873	1
116600	-10.27	-12.75	0.71	1118.86	1847.22	3234.965	1
116700	-10.65	-12.84	0.82	1118.76	1847.07	3235.059	1
116800	-10.05	-12.96	0.86	1119.10	1847.23	3235.164	1
116900	-10.48	-12.50	0.69	1118.92	1847.28	3235.265	1
117000	-10.54	-12.88	0.78	1119.08	1847.33	3235.367	1
117100	-10.65	-12.52	0.79	1119.14	1846.98	3235.470	1
117200	-10.39	-12.83	0.82	1119.08	1847.52	3235.568	1
117300	-9.68	-13.24	0.85	1119.01	1847.71	3235.659	1
117400	-9.99	-12.86	0.79	1118.89	1847.27	3235.712	1
117500	-9.74	-12.84	0.85	1119.03	1846.94	3235.816	1
117600	-10.25	-13.07	0.83	1119.26	1847.31	3235.917	1
117700	-9.99	-13.15	0.89	1119.18	1846.90	3236.010	1
117800	-9.94	-12.61	0.79	1119.00	1847.18	3236.106	1
117900	-9.95	-12.56	0.73	1119.16	1847.06	3236.210	1
118000	-9.98	-12.55	0.68	1119.08	1846.97	3236.312	1
118100	-9.43	-13.34	0.95	1118.70	1847.23	3236.416	1
118200	-9.76	-12.68	0.85	1118.89	1846.80	3236.511	1
118300	-9.65	-12.27	0.57	1119.04	1846.93	3236.607	1
118400	-9.37	-12.67	0.66	1118.69	1846.97	3236.716	1
118500	-9.78	-12.51	0.79	1119.15	1846.75	3236.810	1
118600	-9.38	-12.98	0.81	1119.03	1846.83	3236.913	1
118700	-9.84	-12.76	0.76	1119.06	1847.01	3237.009	1
118800	-9.80	-12.33	0.68	1119.10	1846.89	3237.110	1
118900	-9.89	-12.11	0.63	1118.88	1846.61	3237.213	1
119000	-9.88	-12.76	0.81	1119.04	1846.87	3237.312	1
119100	-9.91	-12.57	0.78	1119.15	1846.86	3237.411	1
119200	-10.09	-12.94	0.99	1119.31	1847.27	3237.514	1
119300	-9.94	-12.97	0.91	1119.04	1847.29	3237.615	1
119400	-9.86	-13.11	0.89	1119.55	1847.12	3237.714	1
119500	-9.66	-12.76	0.80	1119.38	1847.72	3237.816	1
119600	-9.47	-12.79	0.82	1119.20	1847.21	3237.901	1
119700	-9.71	-12.71	0.75	1119.25	1847.34	3238.015	1
119800	-10.14	-12.64	0.80	1119.13	1847.19	3238.112	1
119900	-9.78	-12.97	0.96	1119.06	1847.31	3238.214	1
120000	-9.75	-13.25	0.95	1119.09	1847.27	3238.310	1
120100	-9.57	-12.54	0.74	1118.95	1847.70	3238.410	1
120200	-9.99	-12.81	0.87	1119.18	1847.36	3238.512	1
120300	-9.80	-12.42	0.69	1119.06	1847.10	3238.612	1
120400	-10.00	-12.89	0.80	1119.23	1847.24	3238.709	1
120500	-9.79	-12.52	0.72	1119.23	1847.36	3238.811	1
120600	-9.87	-12.92	0.93	1119.35	1847.48	3238.911	1
120700	-9.85	-12.10	0.50	1118.95	1847.24	3239.012	1
120800	-9.87	-13.17	0.91	1119.29	1847.48	3239.114	1
120900	-10.13	-12.94	0.91	1119.02	1847.73	3239.210	1
121000	-9.93	-12.76	0.84	1119.11	1847.31	3239.310	1
121100	-9.74	-12.45	0.70	1118.96	1847.50	3239.414	1
121200	-10.30	-12.52	0.78	1118.97	1847.45	3239.516	1
121300	-9.79	-12.72	0.90	1119.26	1847.26	3239.611	1
121400	-9.79	-12.66	0.76	1118.90	1847.56	3239.710	1
121500	-9.74	-12.54	0.66	1118.94	1847.60	3239.816	1
121600	-10.31	-12.42	0.78	1119.30	1847.39	3239.911	1
121700	-10.37	-12.75	0.87	1119.15	1847.26	3240.013	1
121800	-9.66	-12.84	0.74	1119.45	1847.74	3240.115	1
121900	-9.86	-12.40	0.65	1119.24	1847.66	3240.210	1
122000	-10.46	-11.86	0.59	1119.34	1847.85	3240.316	1
122100	-9.57	-12.33	0.65	1119.55	1847.54	3240.406	1
122200	-9.56	-12.57	0.72	1119.39	1847.64	3240.509	1
122300	-9.19	-12.02	0.54	1119.37	1847.91	3240.607	1
122400	-9.41	-12.04	0.53	1119.10	1847.41	3240.713	1
122500	-10.09	-12.25	0.60	1119.39	1847.59	3240.812	1
122600	-10.17	-12.65	0.91	1119.32	1847.70	3240.912	1
122700	-9.91	-12.62	0.83	1119.50	1847.51	3241.013	1
122800	-9.65	-12.92	0.89	1119.36	1847.50	3241.112	1
122900	-10.13	-12.25	0.71	1119.37	1847.66	3241.212	1
123000	-10.12	-12.43	0.80	1119.33	1847.78	3241.305	1
123100	-10.30	-12.71	0.91	1119.44	1847.39	3241.411	1
123200	-10.29	-12.30	0.78	1119.42	1847.43	3241.516	1
123300	-10.08	-12.52	0.88	1119.58	1847.47	3241.611	1
123400	-9.58	-12.40	0.75	1119.35	1847.97	3241.709	1
123500	-10.65	-12.53	0.90	1119.46	1847.51	3241.815	1
123600	-10.30	-12.61	0.99	1119.36	1847.29	3241.909	1
123700	-9.92	-12.47	0.89	1119.35	1847.94	3242.013	1
123800	-10.34	-12.66	0.95	1119.31	1847.51	3242.114	1
123900	-9.77	-12.23	0.64	1119.24	1847.30	3242.213	1
124000	-9.87	-12.57	0.92	1119.62	1847.64	3242.309	1
124100	-10.14	-12.42	0.79	1119.41	1847.51	3242.410	1
124200	-9.99	-12.28	0.72	1119.26	1847.92	3242.509	1
124300	-10.17	-12.24	0.77	1119.41	1847.98	3242.613	1
124400	-10.05	-12.55	0.89	1119.28	1847.91	3242.708	1
124500	-10.12	-12.62	0.91	1119.50	1847.86	3242.802	1
124600	-10.17	-12.64	0.86	1119.31	1847.59	3242.910	1
124700	-9.96	-12.72	0.94	1119.24	1847.92	3243.011	1
124800	-9.63	-12.63	0.86	1119.70	1848.05	3243.115	1
124900	-10.01	-12.77	0.95	1119.69	1848.01	3243.210	1
125000	-10.11	-12.77	0.95	1119.26	1848.00	3243.310	1
125100	-9.98	-12.68	0.96	1119.27	1848.01	3243.409	1
125200	-9.82	-12.28	0.74	1119.32	1847.99	3243.511	1
125300	-10.73	-11.81	0.64	1119.13	1848.00	3243.616	1
125400	-10.19	-12.41	0.88	1119.28	1847.75	3243.704	1
125500	-9.97	-12.81	0.97	1119.49	1847.73	3243.811	1
125600	-10.01	-12.46	0.89	1119.44	1847.74	3243.913	1
125700	-10.34	-12.75	1.05	1119.50	1847.61	3244.006	1
125800	-10.69	-12.82	1.12	1119.46	1847.68	3244.113	1
125900	-10.75	-12.42	0.90	1119.40	1848.01	3244.216	1
126000	-10.50	-12.75	1.13	1119.60	1847.69	3244.310	1
126100	-9.95	-12.77	1.05	1119.35	1847.83	3244.411	1
126200	-10.03	-12.84	1.01	1119.50	1847.73	3244.511	1
126300	-10.19	-12.07	0.86	1119.73	1847.86	3244.610	1
126400	-10.34	-11.97	0.79	1119.55	1847.87	3244.714	1
126500	-10.15	-12.46	1.00	1119.35	1847.81	3244.808	1
126600	-10.24	-12.21	0.87	1119.66	1847.71	3244.912	1
126700	-9.75	-12.48	0.92	1120.10	1848.48	3245.017	1
126800	-9.97	-12.28	0.99	1119.77	1847.88	3245.107	1
126900	-10.20	-12.40	0.96	1119.31	1847.83	3245.211	1
127000	-10.13	-12.69	0.97	1119.50	1847.76	3245.316	1
127100	-10.19	-12.76	1.04	1119.40	1847.98	3245.407	1
127200	-10.27	-12.48	0.99	1119.83	1848.23	3245.512	1
127300	-10.48	-12.69	0.97	1119.73	1848.13	3245.615	1
127400	-9.70	-12.55	0.91	1119.63	1848.16	3245.704	1
127500	-10.03	-12.39	0.88	1119.76	1847.97	3245.806	1
127600	-10.38	-12.33	0.94	1119.67	1848.24	3245.910	1
127700	-10.18	-12.59	0.99	1119.57	1847.96	3246.007	1
127800	-9.82	-12.58	0.91	1119.68	1848.12	3246.114	1
127900	-10.05	-12.50	0.94	1119.57	1847.99	3246.211	1
128000	-9.86	-12.20	0.82	1119.76	1848.27	3246.302	1
128100	-9.70	-12.15	0.75	1119.68	1848.34	3246.411	1
128200	-10.14	-12.28	0.95	1119.65	1848.21	3246.511	1
128300	-10.01	-12.72	1.00	1119.79	1848.14	3246.613	1
128400	-10.28	-12.70	0.98	1119.63	1848.45	3246.716	1
128500	-10.00	-12.32	0.88	1119.66	1848.24	3246.812	1
128600	-9.70	-12.17	0.83	1119.64	1848.19	3246.913	1
128700	-9.76	-12.37	0.83	1119.96	1848.60	3247.011	1
128800	-9.99	-12.63	1.02	1119.57	1848.31	3247.115	1
128900	-10.32	-12.63	0.98	1120.11	1847.99	3247.216	1
129000	-10.05	-11.89	0.74	1120.08	1848.25	3247.311	1
129100	-9.81	-12.43	0.92	1119.89	1848.39	3247.412	1
129200	-9.92	-12.38	0.87	1119.78	1848.31	3247.509	1
129300	-9.60	-12.61	0.96	1120.00	1848.07	3247.616	1
129400	-10.16	-12.64	1.01	1119.86	1848.52	3247.713	1
129500	-9.79	-12.97	1.14	1119.68	1848.31	3247.813	1
129600	-9.51	-12.25	0.81	1119.69	1848.17	3247.910	1
129700	-9.75	-12.40	0.90	1119.99	1848.18	3248.013	1
129800	-9.74	-12.17	0.83	1119.89	1847.98	3248.110	1
129900	-9.69	-12.42	0.89	1119.78	1848.33	3248.212	1
130000	-9.60	-12.30	0.87	1119.88	1848.02	3248.307	1
130100	-9.78	-12.51	0.91	1119.92	1848.10	3248.402	1
130200	-10.00	-12.73	1.01	1119.87	1848.23	3248.511	1
130300	-9.91	-12.01	0.79	1119.69	1848.03	3248.614	1
130400	-9.74	-11.87	0.71	1120.00	1847.90	3248.716	1
130500	-9.67	-12.34	0.81	1119.77	1847.97	3248.815	1
130600	-9.84	-12.07	0.82	1120.04	1848.08	3248.901	1
130700	-9.94	-12.09	0.82	1119.68	1848.20	3249.004	1
130800	-9.30	-12.93	0.96	1119.96	1848.00	3249.116	1
130900	-9.85	-11.88	0.78	1119.96	1848.13	3249.201	1
131000	-10.04	-12.20	0.96	1119.96	1848.32	3249.306	1
131100	-10.54	-11.97	0.85	1119.95	1848.48	3249.405	1
131200	-9.41	-11.94	0.62	1119.96	1848.62	3249.516	1
131300	-10.07	-12.21	0.90	1120.14	1848.46	3249.607	1
131400	-10.13	-12.56	1.07	1120.09	1848.24	3249.712	1
131500	-10.29	-12.47	0.98	1119.85	1848.52	3249.809	1
131600	-10.20	-12.38	0.97	1120.09	1848.36	3249.902	1
131700	-9.83	-12.08	0.88	1120.11	1848.39	3250.008	1
131800	-9.86	-12.29	0.91	1119.95	1848.67	3250.104	1
131900	-10.14	-12.38	0.92	1120.16	1848.39	3250.206	1
132000	-10.07	-12.82	1.13	1120.08	1848.60	3250.302	1
132100	-10.08	-12.42	0.90	1119.94	1848.63	3250.401	1
132200	-9.30	-13.02	0.98	1120.11	1848.58	3250.516	1
132300	-9.57	-12.50	0.93	1119.92	1849.03	3250.613	1
132400	-9.77	-12.63	0.94	1119.87	1848.69	3250.712	1
132500	-9.74	-12.03	0.67	1119.91	1848.81	3250.808	1
132600	-9.39	-12.27	0.74	1119.97	1848.76	3250.911	1
132700	-8.99	-13.09	1.05	1120.25	1848.87	3251.015	1
132800	-9.60	-12.05	0.67	1120.14	1848.63	3251.105	1
132900	-10.04	-12.15	0.80	1119.87	1848.55	3251.202	1
133000	-9.75	-12.64	0.95	1119.85	1848.60	3251.311	1
133100	-9.45	-12.25	0.75	1120.11	1848.61	3251.409	1
133200	-9.32	-12.33	0.76	1120.25	1848.39	3251.512	1
133300	-9.81	-12.38	0.89	1120.13	1848.54	3251.613	1
133400	-9.97	-11.95	0.79	1120.00	1848.53	3251.714	1
133500	-9.63	-12.32	0.88	1120.30	1848.33	3251.812	1
133600	-9.70	-12.97	0.99	1120.15	1850.01	3251.917	1
133700	-9.84	-12.53	0.92	1120.14	1848.76	3251.996	1
133800	-9.97	-12.18	0.84	1120.05	1848.70	3252.048	1
133900	-10.12	-13.15	1.21	1120.01	1848.60	3252.158	1
134000	-9.95	-12.46	0.89	1120.22	1848.63	3252.246	1
134100	-9.94	-12.75	1.01	1119.98	1848.65	3252.351	1
134200	-9.69	-12.99	1.00	1119.96	1848.85	3252.451	1
134300	-9.93	-12.68	0.96	1119.92	1848.82	3252.551	1
134400	-9.74	-12.71	0.99	1120.34	1848.64	3252.654	1
134500	-9.18	-12.64	0.87	1120.14	1848.87	3252.748	1
134600	-8.97	-12.86	1.01	1120.53	1848.62	3252.858	1
134700	-9.28	-12.13	0.82	1119.64	1848.89	3252.958	1
134800	-9.78	-13.00	1.07	1120.24	1848.63	3253.048	1
134900	-9.74	-12.46	0.90	1120.31	1848.69	3253.154	1
135000	-9.74	-12.82	1.00	1120.50	1848.83	3253.255	1
135100	-9.16	-12.68	0.92	1120.41	1848.80	3253.351	1
135200	-9.32	-12.75	0.94	1120.40	1848.88	3253.451	1
135300	-9.18	-12.24	0.75	1120.40	1848.89	3253.544	1
135400	-9.30	-12.51	0.89	1120.34	1848.43	3253.652	1
135500	-8.98	-12.02	0.68	1120.47	1848.83	3253.740	1
135600	-9.55	-12.62	0.97	1120.11	1848.74	3253.855	1
135700	-9.06	-12.42	0.85	1120.43	1849.12	3253.957	1
135800	-9.32	-12.33	0.81	1120.29	1848.73	3254.055	1
135900	-9.27	-12.82	0.87	1120.78	1848.53	3254.158	1
136000	-9.55	-12.17	0.82	1120.60	1848.77	3254.250	1
136100	-9.60	-12.26	0.77	1120.40	1848.87	3254.350	1
136200	-9.35	-12.36	0.79	1120.29	1849.16	3254.446	1
136300	-9.53	-12.32	0.74	1120.47	1849.12	3254.552	1
136400	-8.97	-12.24	0.95	1120.15	1849.26	3254.658	1
136500	-9.66	-12.18	0.81	1120.38	1848.95	3254.745	1
136600	-9.21	-12.25	0.70	1120.39	1848.93	3254.851	1
136700	-10.02	-12.75	0.99	1120.49	1848.77	3254.950	1
136800	-9.10	-12.79	0.88	1120.38	1848.93	3255.054	1
136900	-9.83	-12.27	0.76	1120.51	1849.01	3255.154	1
137000	-9.70	-12.16	0.76	1120.26	1848.86	3255.242	1
137100	-9.51	-12.06	0.68	1120.61	1848.93	3255.347	1
137200	-9.72	-12.57	0.87	1120.28	1848.81	3255.451	1
137300	-9.29	-12.29	0.72	1120.44	1848.88	3255.553	1
137400	-9.75	-12.50	0.90	1120.47	1848.78	3255.650	1
137500	-9.22	-12.03	0.68	1120.40	1848.80	3255.756	1
137600	-9.44	-11.46	0.47	1120.54	1848.75	3255.854	1
137700	-9.55	-12.54	0.90	1120.63	1848.76	3255.948	1
137800	-9.52	-12.39	0.86	1120.17	1848.92	3256.052	1
137900	-9.58	-12.61	0.90	1120.58	1849.01	3256.151	1
138000	-9.71	-12.83	1.02	1120.25	1848.84	3256.249	1
138100	-9.29	-12.42	0.81	1120.50	1849.13	3256.355	1
138200	-9.42	-12.31	0.82	1120.43	1848.75	3256.454	1
138300	-9.92	-12.98	1.07	1120.52	1848.67	3256.545	1
138400	-10.20	-12.58	0.95	1120.44	1849.01	3256.650	1
138500	-10.27	-12.25	0.81	1120.25	1848.76	3256.749	1
138600	-10.11	-12.38	0.81	1120.28	1848.83	3256.855	1
138700	-10.93	-12.46	0.92	1120.27	1848.79	3256.958	1
138800	-10.83	-12.12	0.85	1120.82	1849.29	3257.058	1
138900	-10.20	-12.34	0.86	1120.48	1848.94	3257.149	1
139000	-10.37	-12.67	0.99	1120.58	1848.98	3257.246	1
139100	-9.98	-12.69	0.85	1120.28	1848.96	3257.357	1
139200	-9.22	-13.02	1.11	1120.22	1848.54	3257.457	1
139300	-10.03	-12.57	0.94	1120.23	1848.98	3257.547	1
139400	-9.86	-12.05	0.63	1120.69	1848.58	3257.658	1
139500	-9.61	-12.66	0.92	1120.44	1848.86	3257.745	1
139600	-9.87	-12.49	0.84	1120.68	1849.00	3257.852	1
139700	-9.52	-12.00	0.72	1120.42	1849.06	3257.957	1
139800	-10.13	-12.10	0.74	1120.47	1848.64	3258.057	1
139900	-10.25	-12.60	0.92	1120.15	1848.89	3258.158	1
140000	-9.55	-12.43	0.79	1120.53	1848.84	3258.253	1
140100	-10.33	-12.62	0.96	1120.32	1848.90	3258.354	1
140200	-10.12	-13.37	1.24	1120.62	1848.89	3258.454	1
140300	-10.40	-12.51	0.93	1120.54	1848.91	3258.551	1
140400	-10.15	-12.83	1.00	1120.84	1848.83	3258.653	1
140500	-10.04	-12.79	1.03	1120.52	1848.88	3258.748	1
140600	-10.07	-12.49	0.94	1120.44	1848.73	3258.851	1
140700	-9.60	-12.77	0.98	1120.57	1848.46	3258.954	1
140800	-9.92	-12.65	0.94	1120.61	1848.73	3259.045	1
140900	-10.29	-12.77	0.99	1120.46	1848.92	3259.143	1
141000	-9.77	-12.33	0.77	1120.64	1849.00	3259.254	1
141100	-9.94	-12.52	0.87	1120.63	1849.27	3259.352	1
141200	-10.37	-12.48	0.95	1120.96	1848.81	3259.453	1
141300	-9.81	-12.86	1.00	1120.78	1849.01	3259.545	1
141400	-10.03	-12.34	0.84	1120.85	1848.98	3259.651	1
141500	-10.07	-12.29	0.83	1120.61	1848.91	3259.753	1
141600	-9.74	-13.05	0.97	1120.53	1848.98	3259.856	1
141700	-9.69	-13.24	1.15	1121.54	1849.34	3259.958	1
141800	-10.48	-11.76	0.67	1120.44	1849.14	3260.057	1
141900	-9.80	-12.53	0.89	1120.50	1848.88	3260.149	1
142000	-9.77	-12.66	0.85	1120.41	1848.94	3260.250	1
142100	-9.68	-11.90	0.64	1120.41	1849.04	3260.351	1
142200	-9.16	-12.28	0.72	1120.67	1848.92	3260.450	1
142300	-9.63	-12.20	0.69	1120.62	1849.03	3260.552	1
142400	-9.57	-12.14	0.72	1120.83	1848.73	3260.656	1
142500	-9.82	-12.41	0.86	1120.64	1848.97	3260.748	1
142600	-9.90	-12.86	0.97	1120.61	1848.73	3260.856	1
142700	-9.83	-13.23	1.04	1120.66	1849.20	3260.957	1
142800	-9.68	-12.47	0.84	1120.55	1849.23	3261.049	1
142900	-9.87	-12.75	0.87	1120.53	1849.09	3261.156	1
143000	-11.87	-13.77	0.94	1120.40	1848.88	3261.258	1
143100	-9.84	-12.18	0.72	1120.66	1848.96	3261.357	1
143200	-9.44	-12.77	0.97	1120.31	1849.02	3261.456	1
143300	-9.55	-12.10	0.69	1120.20	1849.12	3261.558	1
143400	-9.91	-12.46	0.86	1120.51	1849.11	3261.650	1
143500	-9.97	-12.12	0.80	1120.57	1849.11	3261.749	1
143600	-9.10	-12.33	0.77	1120.59	1848.89	3261.858	1
143700	-10.17	-12.49	0.86	1120.82	1849.05	3261.949	1
143800	-9.77	-12.46	0.90	1120.58	1848.92	3262.048	1
143900	-10.02	-12.42	0.86	1120.54	1849.29	3262.158	1
144000	-10.21	-12.37	0.87	1120.52	1849.14	3262.249	1
144100	-9.90	-12.60	0.91	1120.28	1848.90	3262.355	1
144200	-10.29	-12.49	0.95	1120.64	1849.12	3262.447	1
144300	-10.35	-12.64	0.98	1120.71	1849.18	3262.554	1
144400	-10.39	-12.93	1.13	1120.50	1849.14	3262.656	1
144500	-11.18	-12.34	0.98	1120.41	1848.76	3262.758	1
144600	-10.35	-13.29	1.26	1120.80	1849.80	3262.858	1
144700	-9.88	-13.17	1.14	1120.69	1849.13	3262.956	1
144800	-9.76	-12.60	0.89	1120.66	1849.30	3263.049	1
144900	-9.65	-12.32	0.79	1119.34	1849.50	3263.103	1
144905	-9.86	-12.38	0.86	1120.70	1849.40	3263.105	1
144910	-10.00	-12.58	0.98	1120.48	1848.91	3263.111	1
144915	-10.12	-12.21	0.91	1120.76	1849.12	3263.115	1
144920	-10.10	-11.92	0.77	1120.78	1849.44	3263.121	1
144925	-9.74	-12.14	0.81	1120.72	1848.94	3263.126	1
144930	-9.74	-12.36	0.85	1120.64	1849.25	3263.131	1
144935	-9.88	-12.35	0.87	1120.56	1849.33	3263.135	1
144940	-9.86	-12.33	0.89	1120.59	1848.89	3263.141	1
144945	-10.10	-12.52	0.95	1120.74	1848.86	3263.146	1
144950	-10.36	-12.26	0.88	1120.64	1849.34	3263.152	1
144955	-10.23	-12.23	0.84	1120.52	1849.00	3263.156	1
144960	-10.11	-12.20	0.83	1120.85	1849.13	3263.162	1
144965	-10.11	-12.05	0.78	1120.76	1849.04	3263.166	1
144970	-10.33	-12.26	0.89	1120.76	1848.92	3263.171	1
144975	-9.92	-12.84	1.06	1120.70	1849.01	3263.176	1
144980	-10.47	-12.48	1.01	1120.86	1849.09	3263.181	1
144985	-10.13	-13.00	1.12	1120.63	1849.03	3263.186	1
144990	-10.36	-12.65	0.99	1120.78	1849.25	3263.191	1
144995	-10.30	-13.01	1.07	1120.67	1849.26	3263.196	1
145000	-10.07	-12.71	0.91	1120.80	1848.98	3263.201	1
145005	-10.23	-12.74	0.99	1120.78	1849.12	3263.206	1
145010	-10.49	-13.19	1.22	1120.78	1849.42	3263.211	1
145015	-10.25	-12.61	0.96	1120.69	1849.36	3263.216	1
145020	-10.48	-12.69	1.03	1120.65	1848.97	3263.221	1
145025	-10.27	-12.94	1.08	1120.84	1848.89	3263.226	1
145030	-10.17	-13.41	1.22	1120.82	1848.81	3263.231	1
145035	-10.14	-12.99	1.15	1120.64	1849.09	3263.236	1
145040	-10.23	-12.73	1.06	1120.58	1849.20	3263.240	1
145045	-10.52	-12.96	1.11	1120.57	1848.91	3263.247	1
145050	-10.49	-12.77	0.96	1120.59	1848.93	3263.250	1
145055	-10.30	-13.22	1.13	1120.62	1848.73	3263.257	1
145060	-10.31	-13.24	1.19	1120.33	1849.03	3263.260	1
145065	-10.33	-12.95	1.09	1120.48	1849.09	3263.266	1
145070	-10.54	-12.52	0.87	1120.30	1849.08	3263.272	1
145075	-10.53	-12.38	0.85	1120.63	1849.08	3263.276	1
145080	-10.29	-12.94	1.04	1120.54	1848.99	3263.280	1
145085	-10.43	-12.78	1.01	1120.58	1849.17	3263.287	1
145090	-10.46	-12.63	0.98	1120.54	1849.14	3263.291	1
145095	-10.91	-11.88	0.71	1120.46	1848.93	3263.296	1
145100	-10.50	-12.51	0.85	1120.80	1849.14	3263.301	1
145105	-10.62	-11.63	0.62	1120.58	1849.13	3263.308	1
145110	-10.45	-12.52	0.88	1120.73	1849.04	3263.311	1
145115	-9.88	-13.09	1.03	1120.65	1848.74	3263.316	1
145120	-10.64	-12.63	0.95	1120.68	1849.51	3263.321	1
145125	-9.81	-12.81	1.04	1120.74	1849.22	3263.328	1
145130	-10.38	-12.33	0.91	1120.96	1848.93	3263.331	1
145135	-10.35	-11.91	0.67	1120.77	1849.00	3263.337	1
145140	-10.09	-12.64	0.91	1120.82	1849.09	3263.341	1
145145	-10.48	-12.79	1.00	1120.75	1849.39	3263.346	1
145150	-10.43	-12.64	0.97	1120.67	1849.05	3263.351	1
145155	-10.53	-11.65	0.51	1121.20	1849.29	3263.358	1
145160	-9.78	-12.43	0.85	1120.79	1849.37	3263.361	1
145165	-10.14	-12.31	0.85	1120.36	1849.07	3263.366	1
145170	-9.99	-12.28	0.79	1120.33	1849.07	3263.371	1
145175	-10.00	-12.32	0.78	1120.48	1849.41	3263.376	1
145180	-10.30	-12.42	0.90	1120.66	1849.34	3263.381	1
145185	-10.33	-11.91	0.75	1120.76	1848.85	3263.385	1
145190	-10.02	-12.61	0.97	1120.76	1848.82	3263.391	1
145195	-10.30	-12.41	0.95	1120.87	1848.84	3263.396	1
145200	-10.16	-12.58	0.92	1120.81	1849.27	3263.401	1
145205	-10.55	-12.44	0.96	1120.72	1849.25	3263.406	1
145210	-10.82	-12.53	1.06	1120.28	1849.13	3263.412	1
145215	-10.04	-12.66	1.04	1120.73	1849.33	3263.415	1
145220	-9.75	-12.72	0.92	1120.71	1848.76	3263.423	1
145225	-10.69	-12.49	1.01	1120.91	1849.19	3263.426	1
145230	-10.30	-13.26	1.30	1121.01	1849.10	3263.433	1
145235	-10.67	-12.69	1.14	1120.93	1849.00	3263.436	1
145240	-9.83	-12.32	0.87	1121.04	1848.91	3263.443	1
145245	-9.77	-12.21	0.79	1121.08	1849.05	3263.446	1
145250	-10.34	-12.37	0.91	1120.89	1849.05	3263.451	1
145255	-10.34	-12.80	1.05	1120.78	1849.11	3263.456	1
145260	-10.51	-13.51	1.31	1120.72	1849.01	3263.462	1
145265	-10.12	-12.92	1.10	1120.73	1849.19	3263.466	1
145270	-10.49	-12.61	1.05	1120.80	1849.05	3263.471	1
145275	-9.85	-12.77	1.04	1120.86	1849.16	3263.476	1
145280	-10.11	-13.08	1.16	1120.79	1849.42	3263.481	1
145285	-10.47	-12.86	1.09	1120.75	1849.33	3263.486	1
145290	-10.36	-12.97	1.15	1120.93	1848.85	3263.491	1
145295	-10.60	-12.42	0.96	1120.60	1848.96	3263.496	1
145300	-10.83	-12.01	0.81	1120.58	1848.97	3263.501	1
145305	-10.48	-12.80	1.03	1120.61	1849.24	3263.507	1
145310	-10.66	-12.74	1.07	1120.83	1848.77	3263.510	1
145315	-9.98	-12.67	0.93	1120.96	1848.96	3263.516	1
145320	-10.17	-12.56	0.96	1120.72	1849.20	3263.521	1
145325	-10.16	-12.86	1.04	1120.74	1849.22	3263.527	1
145330	-10.21	-12.70	0.98	1120.73	1848.84	3263.531	1
145335	-10.53	-12.43	0.90	1120.96	1849.38	3263.536	1
145340	-10.45	-12.38	0.87	1120.94	1849.11	3263.541	1
145345	-10.05	-12.84	1.00	1120.85	1849.20	3263.547	1
145350	-10.62	-11.91	0.72	1120.73	1849.09	3263.551	1
145355	-10.13	-12.61	0.92	1120.94	1849.24	3263.556	1
145360	-10.46	-12.65	1.00	1120.96	1848.97	3263.560	1
145365	-9.68	-13.30	1.12	1121.01	1849.49	3263.567	1
145370	-9.99	-12.99	1.01	1120.71	1849.07	3263.570	1
145375	-10.42	-11.99	0.68	1120.76	1848.92	3263.576	1
145380	-10.09	-12.63	0.90	1120.63	1849.45	3263.581	1
145385	-9.74	-12.45	0.88	1120.60	1849.33	3263.588	1
145390	-9.88	-12.05	0.66	1120.88	1849.30	3263.590	1
145395	-9.78	-12.59	0.80	1120.65	1849.46	3263.596	1
145400	-9.76	-12.80	0.88	1120.66	1849.12	3263.601	1
145405	-10.13	-12.95	1.00	1120.62	1848.89	3263.608	1
145410	-10.25	-13.00	1.00	1120.57	1849.19	3263.611	1
145415	-10.08	-12.65	0.84	1120.98	1849.30	3263.616	1
145420	-10.19	-13.32	1.11	1120.88	1849.03	3263.621	1
145425	-9.98	-13.16	1.09	1120.85	1849.10	3263.627	1
145430	-10.51	-12.37	0.88	1120.85	1849.04	3263.631	1
145435	-10.44	-12.27	0.79	1120.91	1849.09	3263.636	1
145440	-10.00	-12.81	0.94	1120.64	1848.99	3263.641	1
145445	-10.13	-12.66	0.95	1120.98	1849.35	3263.646	1
145450	-10.23	-12.77	1.03	1120.89	1849.14	3263.651	1
145455	-10.28	-13.09	1.12	1121.03	1849.02	3263.656	1
145460	-10.41	-12.63	0.89	1120.80	1849.28	3263.661	1
145465	-10.41	-12.50	0.87	1120.79	1849.63	3263.666	1
145470	-10.30	-12.93	1.07	1120.74	1849.55	3263.671	1
145475	-9.81	-12.31	0.85	1120.65	1849.19	3263.676	1
145480	-9.88	-12.71	0.95	1120.66	1849.32	3263.681	1
145485	-9.66	-13.01	1.00	1120.69	1849.40	3263.686	1
145490	-10.06	-13.97	1.38	1120.71	1849.22	3263.692	1
145495	-10.56	-12.37	0.89	1120.58	1848.99	3263.695	1
145500	-10.01	-12.58	0.94	1120.57	1848.95	3263.701	1
145505	-10.01	-12.37	0.86	1120.80	1849.73	3263.705	1
145510	-10.38	-12.36	0.88	1120.86	1849.30	3263.712	1
145515	-10.16	-12.81	1.01	1120.83	1849.15	3263.716	1
145520	-10.22	-13.09	1.12	1120.76	1849.46	3263.721	1
145525	-10.08	-12.92	1.09	1120.68	1849.23	3263.725	1
145530	-9.88	-12.86	1.07	1120.68	1849.38	3263.732	1
145535	-10.38	-12.20	0.92	1120.68	1849.01	3263.736	1
145540	-9.86	-12.77	0.97	1120.81	1849.09	3263.741	1
145545	-9.91	-12.76	0.94	1120.68	1849.07	3263.746	1
145550	-9.99	-12.32	0.81	1120.78	1849.06	3263.753	1
145555	-10.16	-12.79	1.06	1120.71	1849.00	3263.756	1
145560	-10.09	-13.01	1.09	1120.72	1849.30	3263.761	1
145565	-10.27	-12.72	1.01	1120.61	1849.20	3263.766	1
145570	-10.26	-13.30	1.25	1120.68	1849.25	3263.771	1
145575	-10.35	-13.06	1.16	1120.78	1849.13	3263.776	1
145580	-10.17	-12.87	1.04	1120.75	1849.19	3263.781	1
145585	-10.50	-12.28	0.93	1120.83	1849.16	3263.786	1
145590	-9.98	-12.53	0.93	1120.52	1849.36	3263.791	1
145595	-10.17	-12.35	0.90	1120.88	1849.56	3263.796	1
145600	-10.19	-12.91	1.07	1120.65	1849.63	3263.802	1
145605	-10.12	-12.73	1.00	1120.78	1849.36	3263.806	1
145610	-10.49	-11.84	0.70	1120.77	1849.43	3263.811	1
145615	-9.94	-12.18	0.74	1120.67	1849.43	3263.816	1
145620	-9.83	-12.45	0.84	1120.76	1849.32	3263.821	1
145625	-9.97	-12.37	0.87	1120.78	1849.58	3263.826	1
145630	-10.18	-12.01	0.76	1120.83	1849.71	3263.831	1
145635	-10.08	-12.18	0.73	1120.69	1849.55	3263.837	1
145640	-10.41	-12.28	0.84	1120.64	1849.58	3263.841	1
145645	-9.38	-12.72	0.92	1120.62	1849.48	3263.847	1
145650	-9.95	-12.02	0.74	1120.77	1849.53	3263.850	1
145655	-9.99	-12.25	0.81	1120.90	1849.41	3263.857	1
145660	-9.83	-12.45	0.82	1120.77	1849.46	3263.860	1
145665	-10.18	-11.97	0.64	1120.71	1849.75	3263.866	1
145670	-10.35	-12.04	0.72	1120.68	1849.55	3263.870	1
145675	-10.86	-12.51	0.96	1120.65	1848.68	3263.877	1
145680	-10.40	-12.19	0.78	1120.91	1849.50	3263.881	1
145685	-10.44	-12.33	0.82	1120.52	1849.70	3263.886	1
145690	-10.14	-12.45	0.79	1120.80	1849.41	3263.890	1
145695	-10.19	-12.47	0.78	1120.43	1849.03	3263.898	1
145700	-10.42	-12.42	0.79	1120.53	1848.86	3263.901	1
145705	-10.23	-11.97	0.65	1120.43	1849.60	3263.906	1
145710	-10.45	-12.54	0.84	1120.49	1849.41	3263.911	1
145715	-10.32	-12.07	0.67	1120.41	1849.84	3263.918	1
145720	-10.36	-11.99	0.65	1120.48	1849.19	3263.920	1
145725	-10.12	-11.86	0.61	1120.38	1849.36	3263.926	1
145730	-10.06	-12.15	0.66	1120.62	1849.12	3263.931	1
145735	-9.89	-12.74	0.81	1120.96	1849.23	3263.936	1
145740	-10.05	-12.30	0.69	1120.59	1849.52	3263.941	1
145745	-10.51	-12.64	0.95	1120.56	1849.50	3263.947	1
145750	-9.63	-12.55	0.79	1120.56	1849.07	3263.951	1
145755	-10.13	-12.14	0.64	1120.74	1849.46	3263.956	1
145760	-10.17	-12.32	0.73	1120.62	1849.45	3263.961	1
145765	-10.01	-12.44	0.77	1120.71	1849.05	3263.966	1
145770	-10.20	-12.54	0.86	1120.70	1849.34	3263.971	1
145775	-10.26	-12.14	0.76	1120.67	1849.39	3263.975	1
145780	-9.68	-12.20	0.70	1120.62	1849.28	3263.982	1
145785	-10.42	-12.45	0.78	1120.58	1849.35	3263.986	1
145790	-10.41	-12.44	0.89	1120.68	1848.99	3263.991	1
145795	-9.96	-12.35	0.84	1120.65	1848.78	3263.996	1
145800	-10.41	-12.47	0.85	1120.49	1849.25	3264.001	1
145805	-9.76	-12.14	0.65	1120.79	1849.21	3264.005	1
145810	-9.56	-12.74	0.91	1120.68	1849.09	3264.011	1
145815	-10.80	-12.58	0.89	1120.61	1849.21	3264.016	1
145820	-10.30	-12.56	0.86	1120.67	1849.45	3264.021	1
145825	-11.02	-12.63	0.97	1120.47	1849.24	3264.026	1
145830	-11.18	-11.99	0.80	1120.69	1849.33	3264.032	1
145835	-10.07	-12.55	0.87	1120.40	1849.36	3264.035	1
145840	-10.49	-12.52	0.93	1120.31	1849.21	3264.041	1
145845	-10.34	-11.95	0.67	1120.64	1849.16	3264.045	1
145850	-10.26	-12.60	0.92	1120.83	1849.20	3264.052	1
145855	-10.27	-11.82	0.65	1120.90	1849.10	3264.056	1
145860	-10.47	-11.89	0.70	1120.71	1849.19	3264.061	1
145865	-10.43	-11.64	0.57	1120.81	1849.47	3264.065	1
145870	-10.55	-12.55	1.00	1120.71	1849.16	3264.072	1
145875	-10.07	-12.27	0.80	1120.76	1849.10	3264.076	1
145880	-10.44	-12.18	0.79	1120.66	1849.31	3264.082	1
145885	-10.25	-12.25	0.80	1120.81	1849.40	3264.086	1
145890	-9.81	-12.55	0.88	1120.62	1849.18	3264.092	1
145895	-10.05	-12.52	0.89	1120.93	1849.31	3264.096	1
145900	-10.39	-12.34	0.88	1120.79	1849.11	3264.101	1
145905	-10.05	-12.52	0.95	1120.89	1849.49	3264.105	1
145910	-9.99	-12.87	1.07	1120.64	1849.60	3264.111	1
145915	-10.43	-12.56	1.00	1120.55	1849.34	3264.116	1
145920	-10.53	-12.51	0.98	1120.78	1849.31	3264.121	1
145925	-10.64	-12.41	0.97	1120.71	1849.64	3264.127	1
145930	-10.28	-12.51	0.99	1120.74	1849.19	3264.130	1
145935	-10.21	-12.42	0.93	1120.89	1849.25	3264.136	1
145940	-10.07	-12.37	0.87	1120.55	1849.01	3264.141	1
145945	-10.22	-12.25	0.85	1120.69	1849.32	3264.146	1
145950	-10.37	-12.33	0.96	1120.57	1849.10	3264.151	1
145955	-10.02	-12.63	0.96	1120.85	1849.59	3264.157	1
145960	-10.12	-12.45	0.85	1120.56	1849.44	3264.160	1
145965	-9.89	-11.89	0.70	1120.78	1849.57	3264.166	1
145970	-10.64	-12.56	0.96	1120.90	1849.64	3264.170	1
145975	-10.94	-12.90	0.90	1120.74	1849.39	3264.177	1
145980	-9.95	-12.12	0.80	1120.94	1849.35	3264.180	1
145985	-10.25	-12.56	0.95	1120.74	1849.18	3264.186	1
145990	-11.06	-12.01	0.79	1120.80	1849.23	3264.190	1
145995	-10.17	-12.11	0.73	1120.97	1849.48	3264.197	1
146000	-10.02	-12.14	0.67	1120.83	1849.63	3264.201	1
146005	-10.34	-13.07	1.04	1120.91	1849.41	3264.206	1
146010	-10.45	-12.36	0.90	1120.86	1849.43	3264.210	1
146015	-10.25	-12.49	0.82	1120.77	1849.55	3264.216	1
146020	-10.06	-13.05	0.94	1120.68	1849.52	3264.221	1
146025	-10.28	-13.10	0.96	1120.93	1848.69	3264.228	1
146030	-10.63	-12.08	0.72	1120.54	1849.59	3264.231	1
146035	-11.98	-11.36	0.71	1120.69	1848.37	3264.238	1
146040	-10.38	-12.40	0.75	1120.60	1849.43	3264.241	1
146045	-10.22	-12.45	0.79	1120.66	1849.29	3264.246	1
146050	-9.89	-13.03	0.99	1120.65	1849.39	3264.251	1
146055	-9.40	-12.19	0.70	1120.96	1849.70	3264.258	1
146060	-10.65	-12.27	0.74	1120.89	1849.46	3264.261	1
146065	-10.03	-12.34	0.70	1120.79	1849.57	3264.267	1
146070	-9.79	-12.64	0.81	1120.68	1849.29	3264.271	1
146075	-9.91	-12.46	0.74	1120.51	1849.47	3264.276	1
146080	-10.13	-13.20	1.07	1120.80	1849.49	3264.281	1
146085	-10.01	-12.74	0.91	1120.35	1849.34	3264.286	1
146090	-9.63	-12.40	0.73	1120.57	1849.34	3264.291	1
146095	-10.05	-12.89	0.93	1120.65	1849.53	3264.296	1
146100	-10.48	-12.20	0.71	1120.56	1849.32	3264.301	1
146105	-10.10	-12.61	0.87	1120.48	1849.29	3264.305	1
146110	-10.02	-12.71	0.88	1120.53	1849.29	3264.311	1
146115	-10.88	-12.42	0.88	1120.40	1849.31	3264.315	1
146120	-10.85	-12.65	0.95	1120.53	1849.10	3264.322	1
146125	-10.69	-11.69	0.57	1120.40	1849.18	3264.325	1
146130	-10.66	-12.46	0.84	1120.62	1849.16	3264.331	1
146135	-10.60	-12.30	0.82	1120.32	1849.47	3264.335	1
146140	-9.88	-12.41	0.83	1120.55	1849.34	3264.343	1
146145	-10.74	-12.36	0.86	1119.95	1849.18	3264.346	1
146150	-10.33	-12.50	0.82	1120.10	1849.11	3264.351	1
146155	-10.02	-12.63	0.85	1120.64	1849.14	3264.355	1
146160	-10.63	-12.85	1.08	1119.61	1849.39	3264.363	1
146165	-10.26	-12.73	0.92	1120.60	1849.07	3264.365	1
146170	-10.72	-12.78	0.97	1120.47	1849.17	3264.371	1
146175	-10.10	-12.26	0.77	1121.01	1849.09	3264.376	1
146180	-9.50	-13.65	1.08	1121.08	1849.01	3264.383	1
146185	-10.12	-12.86	0.98	1120.54	1848.88	3264.385	1
146190	-9.31	-12.51	0.76	1120.68	1848.50	3264.393	1
146195	-10.79	-12.00	0.76	1120.44	1848.91	3264.396	1
146200	-10.29	-12.36	0.85	1120.56	1849.40	3264.401	1
146205	-9.65	-12.44	0.83	1120.34	1849.02	3264.406	1
146210	-10.15	-12.23	0.83	1120.44	1849.27	3264.411	1
146215	-9.98	-12.51	0.84	1120.38	1849.20	3264.416	1
146220	-9.31	-11.65	0.53	1120.57	1849.40	3264.423	1
146225	-10.30	-12.59	0.95	1120.35	1849.36	3264.426	1
146230	-10.35	-12.70	0.99	1120.59	1849.18	3264.431	1
146235	-10.08	-11.93	0.64	1120.45	1849.52	3264.436	1
146240	-10.44	-12.52	0.88	1120.60	1849.30	3264.441	1
146245	-9.89	-13.15	1.11	1120.79	1849.38	3264.447	1
146250	-10.22	-12.57	0.92	1120.77	1849.50	3264.451	1
146255	-10.09	-12.75	0.99	1120.54	1849.20	3264.457	1
146260	-10.19	-12.87	1.08	1120.52	1849.20	3264.461	1
146265	-10.01	-12.78	1.03	1120.46	1848.81	3264.466	1
146270	-10.42	-13.03	1.14	1120.28	1849.30	3264.470	1
146275	-10.00	-12.51	0.84	1120.64	1849.19	3264.477	1
146280	-10.91	-12.20	0.91	1120.61	1849.10	3264.480	1
146285	-10.31	-12.42	0.91	1120.76	1849.12	3264.486	1
146290	-10.15	-12.46	0.89	1120.46	1849.17	3264.490	1
146295	-10.59	-12.89	1.06	1120.71	1849.12	3264.498	1
146300	-10.69	-12.19	0.84	1120.47	1849.39	3264.500	1
146305	-9.81	-12.77	0.91	1120.61	1849.05	3264.506	1
146310	-9.89	-12.34	0.81	1120.46	1848.83	3264.510	1
146315	-10.32	-12.32	0.84	1120.40	1849.40	3264.516	1
146320	-10.10	-12.09	0.79	1120.60	1849.37	3264.521	1
146325	-10.79	-12.78	0.95	1120.45	1849.29	3264.528	1
146330	-9.71	-12.51	0.81	1120.74	1848.97	3264.531	1
146335	-10.33	-12.55	0.95	1121.18	1849.19	3264.538	1
146340	-10.16	-12.30	0.74	1120.56	1848.99	3264.541	1
146345	-9.86	-12.73	0.96	1120.98	1848.87	3264.546	1
146350	-10.04	-12.55	0.91	1120.92	1849.22	3264.551	1
146355	-10.20	-12.66	0.92	1120.67	1849.34	3264.556	1
146360	-10.37	-12.07	0.72	1120.59	1849.11	3264.561	1
146365	-10.01	-12.73	0.90	1120.46	1849.05	3264.566	1
146370	-10.23	-12.49	0.88	1120.77	1849.20	3264.571	1
146375	-9.89	-12.55	0.83	1120.65	1848.94	3264.576	1
146380	-10.40	-12.66	0.89	1120.33	1849.35	3264.581	1
146385	-10.17	-12.52	0.82	1120.65	1849.30	3264.586	1
146390	-9.56	-13.19	1.00	1120.47	1849.39	3264.592	1
146395	-10.10	-12.66	0.84	1120.63	1849.07	3264.596	1
146400	-10.33	-12.09	0.73	1120.88	1849.33	3264.601	1
146405	-10.23	-12.13	0.73	1120.79	1849.12	3264.606	1
146410	-9.97	-12.38	0.84	1120.77	1849.00	3264.611	1
146415	-9.96	-12.22	0.72	1120.63	1848.99	3264.616	1
146420	-9.83	-13.11	1.04	1120.39	1849.21	3264.621	1
146425	-9.34	-13.09	0.99	1120.55	1848.71	3264.626	1
146430	-9.66	-12.82	0.94	1120.81	1849.04	3264.631	1
146435	-9.82	-12.56	0.89	1120.64	1849.11	3264.635	1
146440	-10.07	-12.18	0.78	1120.84	1848.84	3264.641	1
146445	-9.86	-12.33	0.76	1120.86	1849.05	3264.645	1
146450	-9.87	-12.72	0.93	1120.62	1848.93	3264.651	1
146455	-9.82	-12.85	0.99	1120.94	1849.27	3264.655	1
146460	-9.88	-13.71	1.30	1120.58	1848.90	3264.663	1
146465	-9.67	-12.75	0.94	1120.45	1849.39	3264.666	1
146470	-9.64	-12.86	0.95	1120.34	1849.17	3264.671	1
146475	-9.78	-13.20	1.08	1120.74	1849.05	3264.675	1
146480	-9.44	-12.46	0.71	1120.71	1849.03	3264.683	1
146485	-9.81	-12.66	0.85	1120.40	1849.39	3264.686	1
146490	-10.15	-12.18	0.66	1120.58	1848.94	3264.691	1
146495	-9.95	-12.41	0.80	1120.60	1849.15	3264.696	1
146500	-9.83	-12.94	0.93	1120.48	1848.89	3264.703	1
146505	-10.64	-12.21	0.82	1120.45	1849.33	3264.706	1
146510	-10.40	-12.55	0.90	1120.16	1849.25	3264.711	1
146515	-9.47	-12.91	0.96	1120.65	1849.23	3264.716	1
146520	-9.79	-12.83	1.02	1120.77	1849.15	3264.721	1
146525	-10.11	-12.21	0.85	1120.62	1849.39	3264.726	1
146530	-9.96	-12.72	1.02	1120.46	1849.44	3264.732	1
146535	-9.89	-12.77	1.00	1120.76	1849.16	3264.736	1
146540	-9.67	-13.04	1.08	1121.01	1849.60	3264.741	1
146545	-10.13	-12.27	0.84	1120.83	1849.18	3264.746	1
146550	-9.98	-12.58	0.94	1120.80	1849.60	3264.750	1
146555	-9.94	-12.55	0.93	1120.85	1849.37	3264.756	1
146560	-10.14	-12.62	0.96	1121.07	1849.27	3264.760	1
146565	-9.84	-12.92	1.01	1120.78	1849.55	3264.767	1
146570	-10.12	-12.73	0.98	1120.88	1849.19	3264.771	1
146575	-10.36	-12.52	0.98	1120.75	1849.04	3264.776	1
146580	-10.19	-12.51	0.93	1120.90	1849.23	3264.781	1
146585	-10.15	-12.38	0.85	1120.65	1849.42	3264.786	1
146590	-10.18	-12.56	0.90	1120.56	1849.33	3264.790	1
146595	-10.17	-12.27	0.82	1120.74	1849.58	3264.795	1
146600	-9.98	-12.28	0.82	1120.49	1849.30	3264.800	1
146605	-10.27	-12.39	0.96	1120.38	1849.31	3264.807	1
146610	-10.25	-12.67	1.05	1120.40	1849.04	3264.811	1
146615	-10.13	-12.23	0.82	1120.43	1849.44	3264.816	1
146620	-10.39	-12.76	0.95	1120.29	1849.57	3264.821	1
146625	-10.00	-12.55	0.89	1120.39	1849.29	3264.826	1
146630	-10.17	-12.40	0.85	1120.45	1849.73	3264.831	1
146635	-10.55	-12.00	0.76	1120.75	1849.80	3264.838	1
146640	-10.43	-12.35	0.83	1120.26	1849.33	3264.841	1
146645	-10.04	-12.42	0.80	1120.23	1849.09	3264.846	1
146650	-10.11	-12.57	0.78	1120.48	1849.22	3264.850	1
146655	-10.95	-12.51	0.91	1120.65	1849.09	3264.858	1
146660	-10.15	-12.88	0.96	1120.79	1848.86	3264.861	1
146665	-10.26	-12.87	1.00	1120.48	1849.33	3264.866	1
146670	-10.08	-13.25	1.14	1120.66	1849.10	3264.871	1
146675	-10.23	-12.95	1.06	1120.42	1849.35	3264.876	1
146680	-10.26	-12.39	0.78	1120.51	1849.32	3264.881	1
146685	-10.04	-12.56	0.77	1120.46	1849.60	3264.886	1
146690	-10.38	-12.84	0.88	1120.43	1849.24	3264.891	1
146695	-9.90	-12.99	0.97	1120.52	1849.17	3264.896	1
146700	-9.92	-12.34	0.73	1120.71	1849.23	3264.901	1
146705	-9.47	-12.88	0.80	1120.68	1849.55	3264.906	1
146710	-10.05	-13.56	1.14	1120.53	1849.52	3264.912	1
146715	-10.05	-12.70	0.82	1120.56	1849.01	3264.916	1
146720	-9.98	-12.74	0.80	1120.34	1849.32	3264.920	1
146725	-10.27	-12.56	0.79	1120.53	1849.38	3264.926	1
146730	-10.04	-12.70	0.82	1120.66	1849.49	3264.932	1
146735	-10.48	-12.34	0.72	1120.59	1849.79	3264.935	1
146740	-10.18	-13.16	0.99	1120.28	1849.32	3264.941	1
146745	-10.55	-12.88	0.94	1120.59	1849.17	3264.945	1
146750	-10.54	-13.43	1.11	1120.58	1849.39	3264.951	1
146755	-10.28	-13.12	1.01	1120.55	1849.19	3264.956	1
146760	-10.58	-12.82	0.95	1120.58	1849.43	3264.962	1
146765	-10.54	-12.39	0.80	1120.54	1849.51	3264.966	1
146770	-10.36	-12.99	0.89	1120.55	1849.14	3264.972	1
146775	-9.94	-12.56	0.78	1120.68	1849.18	3264.975	1
146780	-10.09	-12.14	0.64	1120.88	1849.36	3264.981	1
146785	-10.35	-12.46	0.80	1120.96	1849.24	3264.986	1
146790	-10.11	-12.87	0.88	1120.97	1849.73	3264.993	1
146795	-10.45	-12.35	0.74	1120.61	1849.35	3264.996	1
146800	-10.16	-12.60	0.74	1120.60	1849.44	3265.002	1
146805	-9.88	-13.22	0.98	1120.40	1849.43	3265.006	1
146810	-10.45	-11.71	0.51	1119.51	1849.29	3265.013	1
146815	-10.00	-13.00	0.94	1120.49	1849.43	3265.016	1
146820	-9.72	-13.06	0.96	1120.73	1849.71	3265.021	1
146825	-10.04	-12.52	0.80	1120.56	1849.29	3265.026	1
146830	-9.89	-12.79	0.91	1120.51	1849.54	3265.031	1
146835	-10.21	-12.18	0.72	1120.82	1849.16	3265.036	1
146840	-10.19	-12.59	0.85	1120.22	1849.35	3265.041	1
146845	-9.85	-12.67	0.83	1120.48	1849.28	3265.046	1
146850	-9.52	-13.04	0.93	1120.30	1849.39	3265.051	1
146855	-10.10	-12.54	0.81	1120.30	1849.38	3265.056	1
146860	-10.21	-12.47	0.77	1120.47	1849.07	3265.061	1
146865	-10.07	-12.71	0.89	1120.63	1849.17	3265.066	1
146870	-9.74	-12.98	0.95	1120.45	1849.82	3265.071	1
146875	-9.96	-12.88	0.95	1120.77	1849.39	3265.076	1
146880	-10.01	-12.47	0.78	1120.43	1848.87	3265.081	1
146885	-10.65	-12.06	0.67	1120.34	1849.09	3265.087	1
146890	-10.22	-12.31	0.76	1120.53	1849.28	3265.090	1
146895	-10.14	-12.46	0.87	1120.45	1849.30	3265.096	1
146900	-9.91	-12.63	0.92	1120.48	1849.53	3265.100	1
146905	-10.55	-12.07	0.79	1120.52	1849.32	3265.107	1
146910	-10.42	-12.31	0.81	1120.33	1848.90	3265.111	1
146915	-10.34	-12.45	0.91	1120.49	1849.22	3265.116	1
146920	-10.09	-12.26	0.88	1120.66	1849.07	3265.121	1
146925	-9.18	-13.45	1.11	1120.55	1849.21	3265.128	1
146930	-9.89	-12.84	1.00	1120.43	1849.25	3265.131	1
146935	-10.01	-12.51	0.89	1121.01	1848.55	3265.137	1
146940	-10.62	-12.32	0.83	1120.41	1849.21	3265.140	1
146945	-10.91	-12.28	0.84	1120.62	1849.16	3265.146	1
146950	-9.97	-12.75	0.91	1120.73	1849.44	3265.151	1
146955	-9.79	-12.69	0.85	1120.40	1848.53	3265.158	1
146960	-10.16	-12.44	0.89	1120.56	1849.48	3265.161	1
146965	-9.98	-12.64	0.93	1120.51	1849.14	3265.166	1
146970	-10.36	-12.56	0.92	1120.53	1849.01	3265.170	1
146975	-9.32	-12.53	0.77	1120.90	1849.57	3265.178	1
146980	-10.26	-12.85	1.04	1120.70	1849.13	3265.181	1
146985	-10.60	-12.50	0.95	1120.69	1849.14	3265.186	1
146990	-9.95	-12.58	0.84	1120.96	1848.81	3265.191	1
146995	-10.26	-12.83	1.04	1120.85	1849.33	3265.196	1
147000	-10.05	-12.90	1.05	1120.71	1849.12	3265.201	1
147005	-10.10	-12.70	0.94	1121.07	1849.01	3265.206	1
147010	-10.44	-12.98	1.03	1120.92	1848.68	3265.211	1
147015	-10.39	-13.33	1.13	1121.00	1849.06	3265.216	1
147020	-10.71	-12.82	1.06	1120.93	1848.66	3265.221	1
147025	-10.07	-12.98	1.02	1121.03	1848.99	3265.225	1
147030	-10.29	-12.90	0.98	1120.96	1849.01	3265.231	1
147035	-10.18	-12.77	0.88	1121.02	1849.27	3265.236	1
147040	-10.11	-12.69	0.86	1120.47	1849.31	3265.242	1
147045	-10.08	-12.52	0.79	1120.68	1849.08	3265.245	1
147050	-9.95	-12.79	0.89	1120.77	1849.32	3265.251	1
147055	-9.96	-12.42	0.83	1120.65	1849.06	3265.255	1
147060	-9.46	-12.65	0.85	1120.97	1849.50	3265.262	1
147065	-10.29	-12.29	0.80	1120.75	1849.37	3265.265	1
147070	-10.35	-12.76	0.94	1120.82	1848.90	3265.271	1
147075	-9.70	-12.86	0.87	1120.81	1849.06	3265.276	1
147080	-9.80	-12.53	0.77	1120.72	1848.95	3265.283	1
147085	-9.99	-13.14	1.02	1120.65	1849.00	3265.286	1
147090	-10.15	-12.10	0.80	1120.81	1849.02	3265.293	1
147095	-10.33	-12.66	0.93	1120.59	1848.83	3265.295	1
147100	-10.33	-12.76	0.85	1120.29	1848.18	3265.303	1
147105	-10.35	-13.09	1.04	1120.93	1849.10	3265.306	1
147110	-10.03	-13.04	0.91	1120.75	1849.15	3265.311	1
147115	-9.31	-13.04	0.93	1120.89	1849.14	3265.316	1
147120	-9.83	-12.67	0.84	1120.66	1849.29	3265.322	1
147125	-9.81	-13.00	0.98	1121.02	1849.00	3265.326	1
147130	-9.83	-12.04	0.61	1120.92	1848.96	3265.331	1
147135	-9.73	-12.60	0.84	1120.83	1849.20	3265.336	1
147140	-10.00	-12.55	0.85	1120.54	1849.14	3265.341	1
147145	-9.77	-13.32	1.06	1120.56	1849.36	3265.346	1
147150	-10.53	-12.36	0.79	1120.90	1849.04	3265.351	1
147155	-10.15	-12.39	0.79	1120.73	1848.85	3265.357	1
147160	-10.17	-12.93	0.99	1120.49	1848.81	3265.361	1
147165	-10.10	-13.14	1.07	1120.31	1849.33	3265.366	1
147170	-10.18	-12.76	0.94	1120.56	1849.15	3265.371	1
147175	-10.11	-12.58	0.83	1120.28	1849.00	3265.376	1
147180	-9.57	-12.53	0.77	1120.63	1849.09	3265.380	1
147185	-10.00	-12.36	0.82	1120.64	1848.94	3265.386	1
147190	-10.35	-12.29	0.78	1120.63	1848.80	3265.390	1
147195	-10.29	-12.08	0.72	1120.96	1849.14	3265.396	1
147200	-10.09	-12.84	0.94	1120.68	1849.02	3265.401	1
147205	-9.93	-13.30	1.11	1120.75	1848.81	3265.407	1
147210	-9.93	-12.63	0.92	1120.66	1849.28	3265.410	1
147215	-10.11	-12.58	0.93	1120.83	1849.09	3265.416	1
147220	-10.48	-12.41	0.90	1120.71	1849.41	3265.420	1
147225	-10.34	-12.86	1.10	1120.57	1849.16	3265.428	1
147230	-10.15	-12.92	1.08	1120.64	1849.29	3265.430	1
147235	-10.49	-12.69	1.04	1120.68	1849.24	3265.436	1
147240	-10.41	-12.64	0.96	1120.62	1848.85	3265.441	1
147245	-10.25	-13.18	1.25	1120.71	1848.84	3265.447	1
147250	-10.37	-12.92	1.05	1120.55	1848.79	3265.451	1
147255	-9.93	-12.64	0.87	1120.19	1848.48	3265.458	1
147260	-10.51	-12.60	0.92	1120.42	1848.85	3265.460	1
147265	-10.35	-12.94	1.04	1120.22	1848.74	3265.467	1
147270	-10.01	-12.45	0.82	1120.58	1849.06	3265.471	1
147275	-10.50	-12.47	0.89	1120.49	1848.99	3265.476	1
147280	-10.39	-12.60	0.95	1120.79	1849.27	3265.481	1
147285	-10.40	-12.23	0.87	1120.55	1849.38	3265.486	1
147290	-10.27	-12.33	0.86	1120.64	1848.82	3265.491	1
147295	-10.31	-12.66	0.98	1120.86	1849.09	3265.496	1
147300	-10.58	-12.35	0.96	1120.53	1848.90	3265.501	1
147305	-10.35	-12.43	0.98	1120.88	1848.95	3265.505	1
147310	-10.54	-12.53	1.01	1120.68	1848.87	3265.511	1
147315	-10.62	-12.32	0.91	1120.57	1848.82	3265.516	1
147320	-10.29	-12.17	0.77	1120.45	1848.89	3265.522	1
147325	-10.58	-12.07	0.75	1120.41	1849.07	3265.526	1
147330	-10.46	-11.97	0.75	1120.55	1849.04	3265.531	1
147335	-10.18	-12.91	1.07	1120.63	1848.88	3265.535	1
147340	-10.30	-12.80	0.99	1120.51	1849.23	3265.542	1
147345	-10.16	-13.24	1.02	1120.80	1849.51	3265.545	1
147350	-9.95	-12.89	0.86	1120.62	1849.26	3265.551	1
147355	-10.09	-12.05	0.61	1120.80	1849.29	3265.555	1
147360	-9.70	-13.38	1.12	1120.90	1849.50	3265.562	1
147365	-10.04	-12.15	0.77	1120.74	1849.27	3265.565	1
147370	-10.18	-12.25	0.79	1120.41	1849.41	3265.572	1
147375	-10.20	-12.39	0.77	1120.58	1849.10	3265.576	1
147380	-9.76	-12.94	0.91	1120.92	1849.31	3265.581	1
147385	-10.34	-13.01	1.03	1120.75	1849.56	3265.585	1
147390	-10.22	-12.49	0.91	1120.23	1848.68	3265.593	1
147395	-10.33	-12.37	0.88	1120.66	1849.03	3265.596	1
147400	-10.84	-12.29	0.83	1120.81	1848.88	3265.601	1
147405	-10.42	-12.64	0.84	1120.61	1849.03	3265.606	1
147410	-10.17	-12.52	0.79	1120.87	1849.20	3265.611	1
147415	-10.08	-13.08	1.01	1120.86	1849.56	3265.616	1
147420	-9.88	-13.02	0.97	1121.03	1849.68	3265.623	1
147425	-10.00	-12.89	0.99	1120.80	1849.19	3265.626	1
147430	-9.90	-12.55	0.72	1120.73	1849.18	3265.632	1
147435	-9.80	-12.68	0.77	1120.75	1849.23	3265.635	1
147440	-10.41	-12.66	0.88	1121.00	1848.99	3265.641	1
147445	-10.10	-12.94	1.01	1120.61	1849.13	3265.647	1
147450	-10.36	-12.37	0.85	1120.59	1849.25	3265.651	1
147455	-9.98	-12.81	0.95	1120.65	1849.35	3265.656	1
147460	-9.83	-13.26	1.07	1120.63	1849.24	3265.661	1
147465	-10.05	-13.55	1.17	1120.66	1849.18	3265.666	1
147470	-10.07	-12.78	0.91	1120.97	1848.91	3265.670	1
147475	-10.36	-12.41	0.81	1121.12	1848.86	3265.677	1
147480	-9.86	-12.74	0.94	1120.99	1849.10	3265.681	1
147485	-9.96	-12.67	0.90	1120.95	1848.98	3265.686	1
147490	-9.42	-12.93	0.88	1121.11	1848.68	3265.690	1
147495	-10.27	-12.82	0.89	1120.85	1848.98	3265.696	1
147500	-9.72	-13.11	0.94	1120.74	1849.09	3265.700	1
147505	-9.61	-13.05	0.98	1120.60	1849.12	3265.707	1
147510	-10.27	-12.94	1.04	1120.78	1849.20	3265.710	1
147515	-10.17	-12.61	0.88	1121.27	1848.69	3265.718	1
147520	-10.21	-13.48	1.20	1120.96	1849.08	3265.720	1
147525	-10.18	-12.92	0.97	1120.89	1849.20	3265.726	1
147530	-10.62	-12.91	1.04	1120.83	1849.38	3265.730	1
147535	-10.37	-12.35	0.87	1121.11	1849.07	3265.737	1
147540	-10.58	-12.15	0.80	1120.90	1848.98	3265.741	1
147545	-10.61	-12.74	0.97	1120.73	1849.43	3265.748	1
147550	-10.65	-12.98	1.07	1120.46	1849.30	3265.751	1
147555	-10.05	-13.00	0.88	1120.67	1849.85	3265.758	1
147560	-10.22	-13.23	1.07	1120.83	1849.31	3265.760	1
147565	-10.39	-12.80	0.99	1121.07	1849.10	3265.766	1
147570	-10.54	-12.83	1.08	1120.85	1849.05	3265.771	1
147575	-9.98	-12.61	0.90	1120.80	1848.93	3265.776	1
147580	-10.21	-12.51	0.92	1120.76	1849.01	3265.781	1
147585	-10.01	-12.58	0.92	1120.81	1848.95	3265.786	1
147590	-10.14	-13.24	1.15	1120.92	1849.07	3265.792	1
147595	-10.53	-12.86	1.10	1120.85	1848.99	3265.796	1
147600	-10.60	-12.86	1.12	1121.04	1849.13	3265.801	1
147605	-10.27	-12.75	1.03	1120.71	1849.22	3265.806	1
147610	-10.59	-12.66	0.97	1121.21	1849.09	3265.811	1
147615	-10.62	-12.51	0.92	1120.96	1848.65	3265.816	1
147620	-10.59	-12.58	0.98	1121.06	1849.22	3265.822	1
147625	-10.50	-13.10	1.24	1120.91	1849.48	3265.826	1
147630	-10.73	-12.90	1.18	1120.88	1849.17	3265.831	1
[truncated: 187,969 more rows]
