# Supplementary material for: Structural characterization of the saxitoxin-targeting APTSTX1 aptamer using optical tweezers and molecular dynamics simulations
Source: PLoS One. 2019 Nov 7;14(11):e0222468. doi: 10.1371/journal.pone.0222468 (PMC6837747; doi:10.1371/journal.pone.0222468)
Supplement: S1 File — Data repository, aptamer control condition and aptamer under SXT. (ZIP) [file pone.0222468.s005.zip › toxin/toxin/August/180815/1gB.txt]

CycleCount/n	X_force	Y_force	Z_force	A_dist-Y	B_dist-Y	time(sec)	Status
1103005	-11.35	-12.34	2.72	1178.07	1850.79	4218.710	1
1103010	-11.59	-12.26	2.76	1178.16	1850.46	4218.714	1
1103015	-11.38	-12.00	2.62	1178.36	1850.63	4218.718	1
1103020	-11.98	-11.71	2.56	1178.39	1850.63	4218.724	1
1103025	-11.67	-12.91	2.98	1178.15	1850.79	4218.730	1
1103030	-11.96	-12.13	2.70	1178.10	1850.83	4218.734	1
1103035	-11.34	-12.82	2.84	1178.37	1850.69	4218.741	1
1103040	-11.65	-12.17	2.62	1178.22	1850.89	4218.744	1
1103045	-11.63	-12.51	2.76	1178.35	1850.64	4218.749	1
1103050	-11.58	-12.33	2.76	1178.34	1850.92	4218.754	1
1103055	-11.75	-12.73	2.92	1178.22	1850.55	4218.761	1
1103060	-11.70	-12.45	2.85	1178.05	1850.57	4218.765	1
1103065	-11.77	-12.21	2.79	1178.17	1850.75	4218.770	1
1103070	-11.64	-12.20	2.79	1178.42	1850.49	4218.773	1
1103075	-11.83	-12.68	2.96	1178.14	1850.46	4218.780	1
1103080	-11.69	-12.49	2.83	1178.22	1850.81	4218.785	1
1103085	-11.88	-11.77	2.55	1178.25	1850.79	4218.792	1
1103090	-11.97	-12.22	2.78	1178.29	1850.47	4218.794	1
1103095	-11.86	-10.91	2.22	1178.35	1850.48	4218.802	1
1103100	-11.87	-12.26	2.74	1178.36	1850.63	4218.804	1
1103105	-11.80	-12.37	2.78	1178.09	1850.33	4218.810	1
1103110	-11.64	-12.54	2.83	1178.25	1850.81	4218.813	1
1103115	-12.20	-11.95	2.66	1178.05	1850.48	4218.820	1
1103120	-11.89	-12.19	2.64	1178.31	1850.51	4218.826	1
1103125	-11.70	-12.46	2.73	1178.25	1850.43	4218.830	1
1103130	-11.58	-12.94	2.96	1178.60	1850.46	4218.834	1
1103135	-11.82	-12.44	2.79	1178.48	1850.41	4218.839	1
1103140	-11.46	-12.09	2.55	1178.52	1850.56	4218.845	1
1103145	-11.27	-12.87	2.77	1178.44	1850.54	4218.849	1
1103150	-11.40	-12.56	2.79	1178.35	1850.54	4218.855	1
1103155	-11.57	-12.05	2.62	1178.47	1850.75	4218.859	1
1103160	-12.29	-12.05	2.73	1178.12	1850.56	4218.865	1
1103165	-11.53	-12.64	2.77	1178.51	1850.95	4218.869	1
1103170	-11.48	-12.84	2.85	1178.53	1850.69	4218.874	1
1103175	-11.62	-12.54	2.77	1178.46	1851.05	4218.878	1
1103180	-11.64	-12.12	2.60	1178.43	1850.76	4218.886	1
1103185	-11.92	-11.81	2.55	1178.37	1850.47	4218.889	1
1103190	-11.85	-11.94	2.58	1178.18	1850.48	4218.895	1
1103195	-11.82	-11.90	2.50	1178.18	1850.59	4218.898	1
1103200	-11.39	-12.26	2.60	1178.35	1850.90	4218.906	1
1103205	-11.71	-12.01	2.58	1178.33	1850.84	4218.910	1
1103210	-11.02	-12.62	2.71	1178.34	1850.86	4218.915	1
1103215	-11.41	-11.94	2.49	1178.20	1850.73	4218.919	1
1103220	-12.06	-11.96	2.60	1178.97	1850.36	4218.926	1
1103225	-11.06	-12.07	2.56	1178.53	1850.65	4218.929	1
1103230	-11.52	-12.24	2.70	1178.38	1850.45	4218.936	1
1103235	-11.56	-11.86	2.57	1178.56	1850.45	4218.938	1
1103240	-11.85	-11.68	2.57	1178.40	1850.18	4218.947	1
1103245	-11.46	-12.47	2.76	1178.54	1850.35	4218.950	1
1103250	-11.33	-12.56	2.80	1178.55	1850.74	4218.956	1
1103255	-11.96	-11.84	2.59	1178.40	1850.41	4218.959	1
1103260	-11.85	-12.26	2.70	1178.36	1850.58	4218.964	1
1103265	-11.53	-12.32	2.66	1178.37	1850.46	4218.969	1
1103270	-11.66	-12.56	2.81	1178.29	1850.68	4218.975	1
1103275	-11.70	-12.78	2.91	1178.56	1850.70	4218.980	1
1103280	-11.75	-12.69	2.85	1178.58	1851.10	4218.984	1
1103285	-11.74	-12.40	2.70	1178.39	1850.98	4218.990	1
1103290	-11.41	-12.22	2.65	1178.29	1850.55	4218.994	1
1103295	-11.39	-12.53	2.77	1178.25	1850.54	4218.999	1
1103300	-11.84	-12.36	2.77	1178.18	1850.81	4219.004	1
1103305	-11.66	-11.72	2.53	1178.33	1850.62	4219.010	1
1103310	-11.29	-12.62	2.80	1178.11	1850.46	4219.014	1
1103315	-11.51	-12.55	2.82	1178.20	1850.75	4219.020	1
1103320	-11.52	-12.50	2.82	1178.19	1850.49	4219.024	1
1103325	-11.94	-12.16	2.75	1178.74	1850.53	4219.030	1
1103330	-11.55	-12.27	2.79	1178.63	1851.08	4219.034	1
1103335	-11.46	-12.64	2.88	1178.64	1850.96	4219.040	1
1103340	-12.07	-12.06	2.73	1178.53	1850.64	4219.044	1
1103345	-11.55	-12.32	2.72	1178.34	1850.55	4219.050	1
1103350	-11.75	-12.46	2.79	1178.56	1850.35	4219.054	1
1103355	-11.56	-12.66	2.91	1178.70	1850.50	4219.061	1
1103360	-11.39	-12.31	2.69	1178.32	1850.71	4219.064	1
1103365	-11.22	-12.25	2.70	1178.47	1850.95	4219.069	1
1103370	-11.36	-12.48	2.78	1178.55	1850.81	4219.074	1
1103375	-11.67	-12.38	2.82	1178.42	1850.72	4219.080	1
1103380	-11.25	-12.19	2.66	1179.04	1850.50	4219.084	1
1103385	-11.80	-11.92	2.62	1178.72	1850.46	4219.091	1
1103390	-11.42	-12.80	2.96	1178.80	1850.56	4219.093	1
1103395	-11.54	-12.10	2.72	1178.40	1850.58	4219.102	1
1103400	-11.59	-12.44	2.84	1178.84	1850.89	4219.105	1
1103405	-11.42	-12.26	2.68	1178.54	1850.76	4219.110	1
1103410	-11.76	-12.39	2.80	1178.71	1850.72	4219.115	1
1103415	-11.76	-12.25	2.76	1178.74	1850.39	4219.120	1
1103420	-11.56	-12.40	2.82	1178.81	1850.84	4219.124	1
1103425	-11.08	-12.53	2.83	1178.64	1850.78	4219.130	1
1103430	-11.17	-12.23	2.72	1178.46	1850.62	4219.134	1
1103435	-11.17	-12.19	2.61	1178.47	1850.60	4219.140	1
1103440	-11.81	-12.08	2.67	1178.73	1850.74	4219.145	1
1103445	-11.93	-11.64	2.54	1178.31	1850.43	4219.150	1
1103450	-11.54	-11.97	2.63	1178.42	1850.74	4219.154	1
1103455	-11.60	-12.56	2.84	1178.95	1850.71	4219.159	1
1103460	-11.72	-12.90	2.94	1178.56	1850.74	4219.165	1
1103465	-11.58	-12.05	2.61	1178.52	1850.61	4219.169	1
1103470	-11.83	-12.58	2.88	1178.42	1850.62	4219.174	1
1103475	-11.51	-12.97	3.03	1178.44	1850.99	4219.179	1
1103480	-11.76	-12.78	2.94	1178.39	1850.73	4219.185	1
1103485	-11.50	-12.24	2.68	1178.26	1850.76	4219.188	1
1103490	-11.75	-12.55	2.84	1178.76	1850.91	4219.195	1
1103495	-11.58	-12.48	2.79	1178.36	1850.80	4219.199	1
1103500	-11.64	-12.31	2.76	1178.19	1850.84	4219.204	1
1103505	-11.53	-12.58	2.81	1178.36	1850.78	4219.209	1
1103510	-11.47	-12.36	2.73	1178.45	1851.03	4219.215	1
1103515	-11.98	-12.64	2.90	1178.30	1850.64	4219.218	1
1103520	-11.09	-12.87	2.89	1178.30	1850.89	4219.226	1
1103525	-11.68	-12.20	2.73	1178.19	1850.98	4219.230	1
1103530	-11.49	-12.10	2.67	1178.42	1850.79	4219.234	1
1103535	-11.35	-12.51	2.82	1178.28	1850.92	4219.240	1
1103540	-11.84	-11.54	2.53	1178.39	1850.50	4219.245	1
1103545	-11.67	-11.53	2.52	1178.39	1850.55	4219.249	1
1103550	-11.83	-12.49	2.79	1177.71	1851.39	4219.257	1
1103555	-11.85	-11.97	2.63	1178.29	1850.59	4219.259	1
1103560	-11.92	-12.01	2.66	1178.35	1851.28	4219.265	1
1103565	-11.87	-12.07	2.69	1178.34	1850.77	4219.270	1
1103570	-11.74	-12.46	2.83	1178.27	1850.92	4219.275	1
1103575	-12.14	-11.95	2.73	1178.49	1850.62	4219.279	1
1103580	-11.94	-12.23	2.78	1178.32	1850.93	4219.285	1
1103585	-11.97	-12.17	2.79	1178.38	1851.01	4219.289	1
1103590	-11.49	-12.31	2.75	1178.39	1851.01	4219.295	1
1103595	-11.59	-12.41	2.81	1178.27	1850.90	4219.299	1
1103600	-11.53	-12.30	2.77	1178.43	1850.80	4219.304	1
1103605	-11.54	-12.67	2.88	1178.49	1850.92	4219.310	1
1103610	-11.50	-12.48	2.78	1178.56	1851.24	4219.314	1
1103615	-11.14	-12.07	2.60	1178.41	1850.98	4219.319	1
1103620	-11.15	-12.27	2.68	1178.28	1851.15	4219.325	1
1103625	-11.55	-12.43	2.83	1178.35	1850.92	4219.329	1
1103630	-11.93	-12.11	2.77	1178.44	1850.92	4219.334	1
1103635	-12.03	-11.96	2.69	1178.47	1850.76	4219.340	1
1103640	-11.67	-12.40	2.79	1178.72	1851.00	4219.344	1
1103645	-11.58	-12.01	2.64	1178.61	1851.04	4219.350	1
1103650	-12.11	-12.08	2.76	1178.73	1850.94	4219.354	1
1103655	-11.72	-12.65	2.88	1178.47	1851.00	4219.359	1
1103660	-11.99	-11.96	2.67	1178.71	1851.06	4219.364	1
1103665	-10.82	-12.71	2.81	1178.49	1850.65	4219.371	1
1103670	-11.26	-12.48	2.83	1178.75	1850.68	4219.374	1
1103675	-11.89	-11.80	2.66	1178.48	1850.71	4219.379	1
1103680	-11.53	-11.77	2.59	1178.48	1850.72	4219.384	1
1103685	-11.53	-11.75	2.63	1178.64	1850.75	4219.390	1
1103690	-11.58	-12.45	2.98	1178.50	1851.04	4219.395	1
1103695	-11.74	-11.89	2.73	1178.52	1851.00	4219.401	1
1103700	-11.88	-12.08	2.79	1178.67	1850.49	4219.404	1
1103705	-11.40	-12.38	2.75	1178.65	1850.93	4219.410	1
1103710	-11.69	-12.62	2.95	1178.80	1851.04	4219.414	1
1103715	-11.63	-12.49	2.89	1178.97	1850.66	4219.420	1
1103720	-11.78	-12.00	2.74	1178.70	1850.94	4219.424	1
1103725	-11.80	-11.84	2.62	1179.19	1850.42	4219.432	1
1103730	-11.24	-12.35	2.80	1178.62	1850.95	4219.435	1
1103735	-11.20	-12.14	2.73	1178.88	1850.70	4219.440	1
1103740	-11.61	-12.57	2.92	1178.93	1850.72	4219.444	1
1103745	-11.41	-12.31	2.80	1178.60	1850.62	4219.450	1
1103750	-11.39	-12.65	2.86	1178.47	1850.73	4219.454	1
1103755	-11.70	-12.62	2.88	1178.59	1850.21	4219.459	1
1103760	-11.38	-12.94	2.95	1178.69	1850.62	4219.465	1
1103765	-11.75	-12.73	2.98	1178.59	1850.56	4219.469	1
1103770	-11.88	-12.50	2.86	1178.68	1850.71	4219.475	1
1103775	-11.40	-12.66	2.90	1178.54	1850.31	4219.479	1
1103780	-11.48	-12.43	2.76	1178.57	1850.64	4219.484	1
1103785	-11.44	-12.56	2.82	1178.63	1850.40	4219.489	1
1103790	-11.69	-12.39	2.73	1178.84	1850.53	4219.496	1
1103795	-11.74	-12.41	2.78	1178.47	1850.69	4219.499	1
1103800	-11.69	-12.29	2.71	1178.58	1850.65	4219.505	1
1103805	-11.76	-12.31	2.73	1178.47	1850.75	4219.509	1
1103810	-11.21	-12.61	2.77	1178.41	1850.80	4219.516	1
1103815	-11.48	-12.15	2.62	1178.72	1851.03	4219.520	1
1103820	-11.52	-13.13	2.99	1178.83	1850.91	4219.524	1
1103825	-11.68	-12.38	2.76	1178.69	1850.64	4219.529	1
1103830	-11.51	-12.22	2.66	1178.75	1850.95	4219.535	1
1103835	-12.00	-12.31	2.80	1178.64	1850.80	4219.540	1
1103840	-11.72	-12.53	2.79	1178.70	1851.24	4219.547	1
1103845	-11.88	-12.54	2.85	1178.80	1850.81	4219.549	1
1103850	-11.71	-12.74	2.93	1178.75	1850.76	4219.555	1
1103855	-11.53	-12.98	2.99	1178.71	1850.88	4219.560	1
1103860	-11.84	-12.71	2.90	1178.42	1851.22	4219.564	1
1103865	-11.97	-12.69	2.93	1178.35	1850.86	4219.569	1
1103870	-12.34	-11.90	2.74	1177.99	1850.18	4219.577	1
1103875	-11.80	-12.20	2.71	1178.42	1850.73	4219.579	1
1103880	-11.65	-12.05	2.62	1178.58	1850.60	4219.585	1
1103885	-11.50	-12.71	2.86	1178.56	1850.78	4219.590	1
1103890	-11.65	-12.11	2.71	1178.40	1850.82	4219.595	1
1103895	-11.47	-12.41	2.76	1178.47	1850.69	4219.600	1
1103900	-11.53	-12.55	2.80	1178.29	1850.87	4219.604	1
1103905	-11.86	-12.41	2.78	1178.45	1850.78	4219.609	1
1103910	-11.85	-12.56	2.91	1178.27	1850.67	4219.615	1
1103915	-11.67	-12.40	2.83	1178.28	1850.88	4219.620	1
1103920	-11.65	-12.20	2.74	1178.42	1850.88	4219.625	1
1103925	-11.46	-12.23	2.66	1178.33	1851.04	4219.629	1
1103930	-11.36	-12.81	2.95	1178.69	1850.89	4219.633	1
1103935	-11.55	-12.03	2.70	1178.46	1850.81	4219.640	1
1103940	-11.76	-11.84	2.64	1178.42	1850.95	4219.644	1
1103945	-11.33	-12.02	2.65	1178.64	1851.20	4219.650	1
1103950	-11.13	-12.40	2.79	1178.43	1851.04	4219.654	1
1103955	-11.62	-12.25	2.80	1178.59	1850.75	4219.659	1
1103960	-11.83	-12.42	2.87	1178.74	1850.81	4219.664	1
1103965	-11.81	-12.27	2.79	1178.38	1850.69	4219.670	1
1103970	-11.99	-12.39	2.91	1178.71	1851.12	4219.674	1
1103975	-11.53	-12.95	3.10	1178.62	1850.92	4219.680	1
1103980	-11.65	-12.02	2.72	1178.61	1850.89	4219.684	1
1103985	-11.79	-12.03	2.75	1178.59	1850.51	4219.690	1
1103990	-11.59	-12.32	2.79	1178.74	1850.79	4219.694	1
1103995	-11.93	-11.80	2.69	1178.66	1850.86	4219.700	1
1104000	-11.93	-12.31	2.93	1178.70	1850.62	4219.705	1
1104005	-12.00	-11.93	2.83	1178.43	1850.78	4219.710	1
1104010	-11.44	-12.02	2.72	1178.28	1850.83	4219.715	1
1104015	-11.51	-11.90	2.65	1178.62	1850.85	4219.721	1
1104020	-11.41	-11.51	2.50	1178.64	1850.72	4219.725	1
1104025	-10.87	-12.00	2.63	1178.72	1850.41	4219.729	1
1104030	-11.42	-12.13	2.80	1178.72	1850.35	4219.734	1
1104035	-11.43	-12.14	2.80	1178.43	1850.66	4219.740	1
1104040	-11.81	-11.97	2.72	1178.50	1850.86	4219.746	1
1104045	-11.43	-12.22	2.76	1178.65	1850.64	4219.750	1
1104050	-11.33	-12.24	2.74	1178.59	1850.77	4219.754	1
1104055	-11.17	-12.22	2.74	1178.46	1850.60	4219.759	1
1104060	-11.24	-12.03	2.69	1178.40	1850.86	4219.765	1
1104065	-11.20	-11.68	2.53	1178.42	1850.74	4219.769	1
1104070	-10.96	-11.97	2.62	1178.56	1850.53	4219.775	1
1104075	-11.43	-11.75	2.59	1178.28	1850.70	4219.779	1
1104080	-11.39	-12.25	2.80	1178.42	1850.67	4219.785	1
1104085	-11.21	-11.89	2.61	1178.38	1850.30	4219.789	1
1104090	-11.45	-11.88	2.67	1178.55	1850.63	4219.795	1
1104095	-11.56	-12.33	2.80	1178.80	1850.78	4219.799	1
1104100	-11.55	-11.65	2.54	1178.93	1850.78	4219.804	1
1104105	-11.35	-12.01	2.65	1178.86	1850.64	4219.809	1
1104110	-11.12	-11.75	2.54	1178.63	1850.54	4219.814	1
1104115	-11.39	-11.67	2.54	1178.73	1850.52	4219.819	1
1104120	-11.16	-12.30	2.69	1178.80	1850.80	4219.826	1
1104125	-11.40	-11.96	2.64	1178.85	1850.73	4219.829	1
1104130	-11.08	-12.54	2.84	1178.48	1850.90	4219.835	1
1104135	-11.00	-11.98	2.58	1178.77	1850.70	4219.840	1
1104140	-11.25	-11.76	2.50	1178.53	1850.81	4219.847	1
1104145	-11.09	-11.89	2.55	1178.70	1850.73	4219.849	1
1104150	-11.91	-11.69	2.62	1178.51	1850.99	4219.854	1
1104155	-12.34	-11.88	2.72	1178.58	1851.04	4219.859	1
1104160	-12.17	-12.14	2.79	1178.46	1850.85	4219.865	1
1104165	-11.99	-11.62	2.50	1178.18	1850.47	4219.871	1
1104170	-11.96	-11.80	2.59	1178.44	1850.72	4219.875	1
1104175	-11.69	-12.17	2.74	1178.58	1850.72	4219.879	1
1104180	-11.71	-11.86	2.61	1178.63	1850.76	4219.885	1
1104185	-11.96	-12.55	2.91	1178.52	1850.85	4219.890	1
1104190	-12.39	-12.11	2.79	1178.36	1850.63	4219.895	1
1104195	-12.07	-11.84	2.69	1178.74	1850.62	4219.899	1
1104200	-11.70	-12.30	2.83	1178.51	1850.39	4219.905	1
1104205	-11.34	-12.49	2.85	1178.68	1850.83	4219.910	1
1104210	-11.87	-12.73	3.03	1178.59	1850.67	4219.915	1
1104215	-11.61	-12.10	2.67	1178.18	1850.78	4219.921	1
1104220	-11.68	-12.51	2.90	1178.58	1850.70	4219.924	1
1104225	-11.42	-12.23	2.73	1178.54	1850.73	4219.929	1
1104230	-11.42	-12.39	2.79	1178.42	1851.08	4219.935	1
1104235	-11.52	-12.24	2.79	1178.40	1850.83	4219.938	1
1104240	-11.49	-12.12	2.72	1178.42	1850.86	4219.944	1
1104245	-11.64	-11.89	2.65	1178.53	1850.48	4219.950	1
1104250	-11.39	-12.18	2.70	1178.52	1850.64	4219.954	1
1104255	-11.21	-11.88	2.63	1178.39	1850.79	4219.959	1
1104260	-10.95	-12.07	2.67	1178.56	1850.66	4219.964	1
1104265	-11.18	-11.95	2.66	1178.70	1850.53	4219.968	1
1104270	-11.44	-11.43	2.47	1178.45	1850.71	4219.974	1
1104275	-11.74	-11.69	2.62	1178.43	1850.95	4219.980	1
1104280	-11.38	-11.84	2.63	1178.55	1850.78	4219.983	1
1104285	-11.36	-11.75	2.58	1178.48	1850.78	4219.990	1
1104290	-11.28	-11.43	2.47	1178.28	1850.64	4219.995	1
1104295	-11.45	-11.86	2.61	1178.38	1850.81	4220.001	1
1104300	-11.76	-12.02	2.68	1178.47	1850.78	4220.004	1
1104305	-11.65	-12.48	2.87	1178.38	1851.03	4220.010	1
1104310	-12.07	-11.91	2.70	1178.32	1850.84	4220.015	1
1104315	-11.47	-12.16	2.70	1178.28	1850.78	4220.020	1
1104320	-11.78	-12.29	2.76	1178.20	1851.05	4220.023	1
1104325	-11.15	-11.91	2.53	1178.10	1850.77	4220.031	1
1104330	-11.26	-11.86	2.57	1178.14	1851.25	4220.034	1
1104335	-11.17	-11.99	2.62	1178.15	1850.85	4220.041	1
1104340	-11.11	-11.90	2.56	1177.99	1850.94	4220.044	1
1104345	-11.35	-12.21	2.70	1178.34	1850.80	4220.050	1
1104350	-10.85	-12.54	2.73	1178.27	1850.90	4220.054	1
1104355	-11.19	-12.14	2.66	1178.53	1850.79	4220.060	1
1104360	-11.10	-12.33	2.72	1178.33	1850.78	4220.063	1
1104365	-11.26	-12.16	2.63	1178.46	1851.09	4220.069	1
1104370	-10.78	-12.29	2.64	1178.59	1850.73	4220.075	1
1104375	-10.94	-12.04	2.61	1178.38	1851.13	4220.079	1
1104380	-10.87	-12.64	2.88	1178.25	1851.21	4220.085	1
1104385	-10.78	-12.60	2.83	1178.30	1850.69	4220.089	1
1104390	-10.97	-12.19	2.65	1178.02	1850.59	4220.094	1
1104395	-11.01	-12.20	2.63	1178.35	1850.91	4220.099	1
1104400	-10.80	-12.86	2.96	1178.30	1850.90	4220.105	1
1104405	-11.53	-12.74	3.03	1178.40	1850.85	4220.109	1
1104410	-11.55	-12.58	2.91	1178.59	1850.82	4220.115	1
1104415	-11.66	-12.38	2.82	1178.55	1850.49	4220.120	1
1104420	-11.67	-12.21	2.88	1178.35	1850.99	4220.126	1
1104425	-11.44	-12.25	2.81	1178.39	1850.93	4220.129	1
1104430	-11.45	-11.73	2.61	1178.30	1850.75	4220.134	1
1104435	-11.33	-12.05	2.67	1178.41	1850.86	4220.140	1
1104440	-11.39	-12.26	2.82	1178.42	1850.59	4220.145	1
1104445	-11.62	-12.18	2.78	1178.28	1850.69	4220.148	1
1104450	-11.90	-12.73	2.98	1178.35	1850.68	4220.157	1
1104455	-11.21	-12.22	2.66	1178.47	1850.71	4220.160	1
1104460	-11.36	-11.96	2.60	1178.45	1850.56	4220.165	1
1104465	-11.44	-12.07	2.75	1178.55	1850.82	4220.169	1
1104470	-11.23	-12.43	2.91	1178.43	1851.16	4220.176	1
1104475	-11.64	-11.67	2.60	1178.42	1850.70	4220.179	1
1104480	-11.70	-12.00	2.66	1178.38	1850.73	4220.186	1
1104485	-11.34	-12.31	2.76	1178.32	1851.20	4220.188	1
1104490	-11.46	-12.16	2.75	1178.10	1850.95	4220.194	1
1104495	-11.05	-11.94	2.53	1178.02	1850.91	4220.200	1
1104500	-11.29	-12.23	2.68	1178.37	1850.34	4220.205	1
1104505	-11.51	-12.02	2.60	1178.20	1850.81	4220.210	1
1104510	-11.56	-12.25	2.71	1178.18	1850.67	4220.214	1
1104515	-11.27	-11.54	2.43	1178.16	1850.86	4220.218	1
1104520	-11.09	-12.51	2.77	1178.14	1851.02	4220.225	1
1104525	-10.89	-11.86	2.54	1178.17	1850.57	4220.230	1
1104530	-11.51	-11.72	2.54	1178.16	1850.73	4220.234	1
1104535	-11.20	-12.31	2.69	1178.40	1850.76	4220.240	1
1104540	-11.63	-11.93	2.61	1178.19	1850.57	4220.244	1
1104545	-11.09	-12.09	2.62	1178.42	1850.61	4220.249	1
1104550	-10.64	-11.59	2.46	1178.37	1850.94	4220.253	1
1104555	-10.99	-11.73	2.52	1178.51	1851.21	4220.261	1
1104560	-10.91	-11.93	2.55	1178.57	1851.07	4220.265	1
1104565	-11.43	-11.40	2.43	1178.39	1850.93	4220.270	1
1104570	-10.80	-11.86	2.47	1178.27	1850.73	4220.274	1
1104575	-11.53	-11.58	2.65	1178.70	1851.17	4220.281	1
1104580	-11.35	-11.83	2.62	1178.34	1850.78	4220.284	1
1104585	-11.03	-11.69	2.41	1178.23	1850.83	4220.289	1
1104590	-11.53	-11.78	2.56	1178.41	1850.90	4220.294	1
1104595	-11.42	-12.09	2.63	1178.43	1850.85	4220.301	1
1104600	-11.62	-11.63	2.53	1178.47	1850.90	4220.304	1
1104605	-11.52	-12.22	2.81	1178.43	1850.71	4220.311	1
1104610	-11.39	-12.10	2.75	1178.62	1850.64	4220.315	1
1104615	-11.91	-11.66	2.62	1178.37	1850.82	4220.320	1
1104620	-11.46	-12.48	2.87	1178.26	1850.81	4220.325	1
1104625	-11.28	-12.17	2.76	1178.29	1850.76	4220.330	1
1104630	-11.74	-11.81	2.71	1178.50	1850.79	4220.334	1
1104635	-11.38	-12.31	2.79	1178.38	1850.86	4220.339	1
1104640	-11.35	-11.69	2.60	1178.30	1850.49	4220.343	1
1104645	-11.49	-12.10	2.77	1178.44	1850.66	4220.350	1
1104650	-11.29	-11.95	2.62	1178.30	1850.69	4220.355	1
1104655	-11.19	-12.02	2.65	1178.41	1850.40	4220.359	1
1104660	-11.62	-12.18	2.73	1178.36	1850.85	4220.365	1
1104665	-11.92	-11.40	2.52	1178.18	1850.66	4220.370	1
1104670	-11.68	-12.13	2.77	1178.20	1850.91	4220.374	1
1104675	-11.44	-11.95	2.64	1178.34	1850.60	4220.380	1
1104680	-11.74	-12.00	2.67	1178.34	1850.69	4220.385	1
1104685	-11.82	-11.77	2.64	1178.07	1851.04	4220.389	1
1104690	-11.37	-12.09	2.73	1178.26	1850.92	4220.395	1
1104695	-11.69	-11.72	2.70	1178.36	1850.79	4220.399	1
1104700	-11.60	-12.40	2.91	1178.14	1850.90	4220.404	1
1104705	-11.53	-12.28	2.86	1177.96	1851.01	4220.409	1
1104710	-11.88	-11.58	2.73	1178.03	1850.43	4220.416	1
1104715	-11.53	-12.44	2.92	1178.17	1850.60	4220.419	1
1104720	-11.48	-11.84	2.69	1178.22	1850.92	4220.425	1
1104725	-11.68	-11.76	2.69	1178.37	1850.49	4220.429	1
1104730	-11.24	-11.87	2.63	1178.36	1850.82	4220.435	1
1104735	-10.97	-12.28	2.75	1178.42	1850.68	4220.440	1
1104740	-11.25	-12.04	2.65	1178.40	1850.84	4220.446	1
1104745	-11.12	-12.71	2.92	1178.69	1850.88	4220.449	1
1104750	-11.68	-12.13	2.81	1178.08	1850.67	4220.455	1
1104755	-11.86	-12.23	2.88	1178.27	1850.87	4220.459	1
1104760	-11.71	-12.03	2.78	1178.50	1850.63	4220.464	1
1104765	-11.74	-12.34	2.90	1178.21	1850.90	4220.468	1
1104770	-12.11	-12.27	2.93	1178.31	1851.07	4220.475	1
1104775	-11.99	-11.93	2.80	1178.32	1850.68	4220.480	1
1104780	-11.32	-12.20	2.80	1178.18	1850.90	4220.484	1
1104785	-11.51	-11.75	2.64	1178.11	1850.82	4220.490	1
1104790	-11.57	-12.19	2.82	1178.01	1850.53	4220.495	1
1104795	-11.70	-12.12	2.84	1178.38	1850.71	4220.499	1
1104800	-11.39	-12.11	2.76	1178.41	1850.96	4220.505	1
1104805	-11.76	-12.11	2.74	1178.36	1850.97	4220.509	1
1104810	-11.50	-12.16	2.76	1178.18	1850.99	4220.515	1
1104815	-11.22	-12.44	2.84	1178.14	1850.56	4220.520	1
1104820	-11.84	-12.02	2.78	1178.29	1851.16	4220.524	1
1104825	-11.54	-11.86	2.65	1178.33	1850.91	4220.529	1
1104830	-11.36	-11.87	2.55	1178.07	1850.98	4220.534	1
1104835	-11.33	-11.88	2.61	1178.34	1850.87	4220.539	1
1104840	-11.09	-12.20	2.75	1178.52	1851.25	4220.543	1
1104845	-11.50	-12.16	2.78	1178.29	1850.74	4220.550	1
1104850	-11.19	-11.96	2.60	1178.50	1850.85	4220.554	1
1104855	-11.16	-12.05	2.61	1178.28	1850.92	4220.560	1
1104860	-11.06	-12.34	2.77	1178.26	1851.05	4220.563	1
1104865	-11.23	-12.08	2.72	1178.32	1851.03	4220.569	1
1104870	-11.10	-12.13	2.63	1178.38	1851.00	4220.574	1
1104875	-11.34	-12.03	2.70	1178.52	1850.60	4220.579	1
1104880	-11.53	-12.04	2.70	1178.48	1850.72	4220.584	1
1104885	-11.34	-10.99	2.24	1178.43	1850.39	4220.591	1
1104890	-11.01	-12.12	2.64	1178.17	1851.07	4220.593	1
1104895	-11.46	-12.12	2.68	1178.11	1851.00	4220.600	1
1104900	-11.30	-11.84	2.61	1178.31	1850.78	4220.605	1
1104905	-11.87	-11.70	2.65	1178.09	1851.06	4220.610	1
1104910	-11.68	-12.06	2.80	1178.05	1851.11	4220.615	1
1104915	-10.99	-12.57	2.91	1178.40	1850.58	4220.622	1
1104920	-11.93	-11.92	2.73	1178.10	1851.13	4220.624	1
1104925	-11.71	-12.14	2.88	1178.22	1850.81	4220.630	1
1104930	-11.84	-12.03	2.85	1178.32	1851.18	4220.633	1
1104935	-11.65	-12.25	2.93	1178.30	1850.75	4220.640	1
1104940	-11.61	-12.24	2.89	1178.18	1850.76	4220.645	1
1104945	-11.26	-12.52	2.94	1178.05	1850.72	4220.649	1
1104950	-11.30	-12.56	2.93	1178.07	1850.89	4220.654	1
1104955	-11.58	-11.70	2.65	1178.14	1850.79	4220.659	1
1104960	-11.41	-12.30	2.85	1178.38	1850.60	4220.665	1
1104965	-11.41	-12.41	2.83	1178.33	1850.87	4220.669	1
1104970	-11.62	-12.13	2.70	1178.18	1850.53	4220.674	1
1104975	-11.52	-12.37	2.80	1178.31	1850.74	4220.679	1
1104980	-11.68	-12.08	2.72	1178.26	1850.57	4220.685	1
1104985	-11.76	-11.39	2.52	1178.03	1850.63	4220.689	1
1104990	-11.37	-12.45	2.87	1178.39	1850.70	4220.694	1
1104995	-11.67	-12.12	2.79	1178.18	1851.16	4220.699	1
1105000	-10.97	-11.98	2.68	1178.11	1850.90	4220.704	1
1105005	-11.28	-11.70	2.60	1178.04	1850.73	4220.709	1
1105010	-11.72	-11.93	2.72	1178.30	1850.90	4220.715	1
1105015	-11.54	-11.90	2.67	1178.23	1850.84	4220.719	1
1105020	-11.65	-12.11	2.79	1178.39	1851.13	4220.725	1
1105025	-11.45	-11.37	2.50	1178.37	1851.12	4220.729	1
1105030	-11.34	-12.27	2.80	1178.23	1851.14	4220.734	1
1105035	-11.31	-11.95	2.62	1178.25	1850.87	4220.739	1
1105040	-11.79	-11.54	2.52	1178.69	1850.81	4220.746	1
1105045	-11.40	-11.68	2.64	1178.14	1850.95	4220.749	1
1105050	-11.38	-11.76	2.68	1178.47	1851.52	4220.756	1
1105055	-11.54	-12.15	2.77	1178.79	1851.03	4220.758	1
1105060	-11.41	-12.09	2.69	1178.24	1850.77	4220.765	1
1105065	-11.40	-12.17	2.73	1178.41	1851.11	4220.770	1
1105070	-11.47	-11.99	2.72	1178.34	1850.90	4220.774	1
1105075	-11.20	-12.87	3.01	1178.38	1850.88	4220.779	1
1105080	-11.15	-12.46	2.88	1178.23	1851.31	4220.785	1
1105085	-11.46	-11.96	2.77	1178.61	1851.27	4220.789	1
1105090	-11.77	-11.95	2.84	1178.31	1851.13	4220.795	1
1105095	-11.25	-12.09	2.77	1178.42	1850.85	4220.799	1
1105100	-11.33	-12.00	2.75	1178.33	1851.06	4220.804	1
1105105	-11.11	-12.26	2.81	1178.16	1850.84	4220.810	1
1105110	-11.33	-11.78	2.64	1178.21	1851.00	4220.815	1
1105115	-11.00	-12.31	2.78	1178.16	1851.06	4220.819	1
1105120	-11.34	-12.08	2.68	1178.21	1851.12	4220.825	1
1105125	-11.50	-12.12	2.69	1178.19	1851.14	4220.829	1
1105130	-11.42	-12.20	2.73	1178.22	1850.83	4220.834	1
1105135	-11.81	-11.91	2.70	1178.27	1851.13	4220.840	1
1105140	-11.60	-12.24	2.76	1178.59	1850.87	4220.845	1
1105145	-11.45	-11.80	2.61	1178.51	1850.69	4220.850	1
1105150	-11.72	-12.27	2.82	1178.51	1850.55	4220.854	1
1105155	-11.74	-11.53	2.54	1178.33	1850.80	4220.859	1
1105160	-11.18	-12.40	2.76	1178.26	1850.85	4220.865	1
1105165	-11.60	-12.02	2.66	1178.51	1851.08	4220.870	1
1105170	-10.85	-12.40	2.73	1178.56	1851.19	4220.874	1
1105175	-11.03	-12.11	2.61	1178.53	1851.11	4220.879	1
1105180	-11.49	-11.56	2.52	1178.58	1851.24	4220.883	1
1105185	-11.46	-11.78	2.57	1178.52	1850.72	4220.891	1
1105190	-11.47	-11.74	2.59	1178.31	1851.03	4220.894	1
1105195	-11.39	-12.29	2.79	1178.46	1850.75	4220.899	1
1105200	-11.55	-12.31	2.78	1178.47	1850.91	4220.904	1
1105205	-11.50	-12.15	2.73	1178.67	1850.70	4220.910	1
1105210	-11.12	-12.39	2.68	1178.59	1850.83	4220.914	1
1105215	-11.44	-11.98	2.58	1178.22	1850.91	4220.921	1
1105220	-11.42	-12.01	2.62	1178.11	1850.82	4220.925	1
1105225	-11.38	-12.22	2.72	1178.40	1850.61	4220.930	1
1105230	-11.48	-12.34	2.80	1178.31	1850.99	4220.935	1
1105235	-11.49	-12.54	2.80	1178.40	1851.06	4220.941	1
1105240	-11.35	-12.18	2.69	1178.32	1850.95	4220.944	1
1105245	-11.82	-12.20	2.76	1178.67	1850.95	4220.950	1
1105250	-11.51	-11.99	2.72	1178.68	1850.92	4220.955	1
1105255	-11.41	-11.81	2.63	1178.49	1851.26	4220.960	1
1105260	-11.31	-12.27	2.77	1178.56	1851.10	4220.965	1
1105265	-11.33	-11.88	2.60	1178.55	1851.09	4220.969	1
1105270	-11.52	-11.84	2.66	1178.51	1850.77	4220.976	1
1105275	-11.25	-12.02	2.69	1178.58	1850.82	4220.979	1
1105280	-11.15	-12.31	2.73	1178.45	1850.80	4220.984	1
1105285	-11.58	-11.97	2.71	1178.59	1850.95	4220.990	1
1105290	-11.42	-12.03	2.68	1178.81	1850.54	4220.995	1
1105295	-11.30	-12.42	2.83	1178.64	1850.96	4220.999	1
1105300	-11.11	-12.54	2.81	1178.74	1851.22	4221.005	1
1105305	-11.12	-12.20	2.66	1178.97	1850.81	4221.008	1
1105310	-11.28	-11.87	2.60	1178.55	1851.07	4221.015	1
1105315	-10.99	-12.67	2.86	1178.62	1851.33	4221.019	1
1105320	-11.43	-11.68	2.53	1178.49	1850.97	4221.026	1
1105325	-11.42	-11.88	2.62	1178.36	1850.81	4221.029	1
1105330	-11.23	-12.33	2.81	1178.61	1851.08	4221.035	1
1105335	-11.04	-12.21	2.74	1178.65	1850.91	4221.039	1
1105340	-10.86	-11.56	2.46	1178.40	1850.62	4221.046	1
1105345	-11.35	-11.89	2.70	1178.51	1851.01	4221.049	1
1105350	-11.24	-11.89	2.64	1178.74	1850.76	4221.054	1
1105355	-11.00	-11.77	2.56	1178.61	1851.03	4221.059	1
1105360	-11.32	-11.74	2.54	1178.99	1851.09	4221.066	1
1105365	-11.09	-12.12	2.66	1178.68	1851.08	4221.069	1
1105370	-11.25	-12.42	2.86	1178.68	1851.28	4221.075	1
1105375	-11.42	-12.03	2.73	1178.76	1850.75	4221.079	1
1105380	-11.30	-12.51	2.91	1178.48	1851.12	4221.085	1
1105385	-11.37	-12.27	2.84	1178.44	1850.79	4221.090	1
1105390	-11.71	-12.78	3.09	1177.99	1850.83	4221.097	1
1105395	-11.43	-12.46	3.00	1178.33	1850.67	4221.099	1
1105400	-11.46	-11.85	2.79	1178.46	1850.85	4221.105	1
1105405	-11.45	-11.65	2.68	1178.53	1850.69	4221.109	1
1105410	-11.97	-11.50	2.66	1178.60	1850.97	4221.115	1
1105415	-11.32	-12.35	2.90	1178.42	1851.22	4221.120	1
1105420	-11.23	-12.22	2.82	1178.68	1850.86	4221.124	1
1105425	-11.36	-11.87	2.73	1178.28	1850.51	4221.130	1
1105430	-11.19	-11.90	2.69	1178.71	1850.52	4221.134	1
1105435	-11.16	-12.27	2.79	1178.58	1850.64	4221.140	1
1105440	-11.19	-11.99	2.70	1178.92	1850.44	4221.144	1
1105445	-11.25	-12.03	2.74	1178.77	1850.64	4221.148	1
1105450	-11.23	-11.87	2.71	1178.85	1850.78	4221.154	1
1105455	-11.00	-12.27	2.84	1178.53	1850.96	4221.160	1
1105460	-11.00	-12.34	2.80	1178.55	1850.96	4221.164	1
1105465	-11.53	-11.74	2.61	1179.09	1851.03	4221.170	1
1105470	-11.58	-11.76	2.68	1178.63	1851.42	4221.174	1
1105475	-11.16	-12.03	2.73	1178.64	1851.26	4221.179	1
1105480	-11.10	-11.94	2.71	1178.81	1851.10	4221.184	1
1105485	-11.07	-11.45	2.55	1178.74	1850.92	4221.190	1
1105490	-10.89	-11.54	2.55	1178.70	1851.47	4221.194	1
1105495	-10.61	-11.55	2.46	1178.98	1851.03	4221.200	1
1105500	-10.70	-12.40	2.76	1178.79	1850.91	4221.204	1
1105505	-11.58	-11.48	2.51	1178.89	1850.84	4221.211	1
1105510	-11.45	-12.33	2.84	1178.97	1850.67	4221.214	1
1105515	-11.12	-12.21	2.73	1178.86	1850.50	4221.221	1
1105520	-11.15	-12.05	2.57	1178.71	1850.27	4221.226	1
1105525	-11.27	-12.05	2.63	1178.83	1850.66	4221.230	1
1105530	-11.30	-12.30	2.71	1178.54	1850.83	4221.234	1
1105535	-11.10	-12.18	2.72	1178.54	1850.89	4221.240	1
1105540	-10.97	-11.88	2.58	1178.66	1850.83	4221.245	1
1105545	-10.99	-12.05	2.69	1178.34	1851.10	4221.250	1
1105550	-11.22	-11.88	2.62	1178.48	1850.95	4221.254	1
1105555	-11.60	-12.49	2.87	1178.66	1850.64	4221.262	1
1105560	-11.37	-12.16	2.74	1178.54	1850.72	4221.265	1
1105565	-11.33	-12.06	2.68	1178.73	1851.10	4221.271	1
1105570	-11.10	-11.89	2.69	1178.37	1850.92	4221.274	1
1105575	-11.13	-11.63	2.55	1178.28	1850.86	4221.280	1
1105580	-10.99	-12.19	2.73	1178.54	1851.12	4221.285	1
1105585	-11.02	-11.81	2.57	1178.38	1851.02	4221.289	1
1105590	-11.07	-12.16	2.73	1178.21	1850.77	4221.294	1
1105595	-11.21	-11.78	2.70	1178.33	1850.65	4221.299	1
1105600	-10.77	-12.26	2.74	1178.26	1851.12	4221.305	1
1105605	-11.24	-11.41	2.54	1178.43	1851.01	4221.310	1
1105610	-11.20	-11.61	2.56	1178.28	1851.09	4221.313	1
1105615	-10.58	-12.35	2.78	1178.58	1850.79	4221.319	1
1105620	-11.10	-12.07	2.71	1178.38	1850.63	4221.326	1
1105625	-11.47	-12.11	2.82	1178.50	1851.09	4221.330	1
1105630	-10.96	-11.89	2.62	1178.91	1850.96	4221.335	1
1105635	-11.09	-12.13	2.74	1178.84	1851.15	4221.338	1
1105640	-11.37	-11.85	2.72	1178.94	1850.97	4221.343	1
1105645	-11.02	-11.82	2.71	1178.55	1850.50	4221.349	1
1105650	-10.86	-11.75	2.66	1178.19	1850.91	4221.355	1
1105655	-11.33	-11.78	2.68	1178.45	1850.94	4221.359	1
1105660	-10.96	-12.32	2.85	1178.51	1850.93	4221.365	1
1105665	-11.44	-11.83	2.71	1178.64	1851.09	4221.370	1
1105670	-11.67	-11.92	2.79	1178.64	1851.15	4221.376	1
1105675	-11.10	-12.41	2.80	1178.57	1851.20	4221.379	1
1105680	-11.26	-12.04	2.69	1178.48	1851.03	4221.384	1
1105685	-11.45	-11.86	2.65	1178.37	1850.97	4221.390	1
1105690	-11.39	-11.45	2.56	1178.62	1851.17	4221.396	1
1105695	-11.30	-11.76	2.68	1178.80	1850.90	4221.399	1
1105700	-11.04	-11.79	2.64	1178.61	1850.99	4221.405	1
1105705	-11.19	-11.90	2.73	1178.50	1851.08	4221.410	1
1105710	-11.74	-11.92	2.84	1178.56	1850.96	4221.415	1
1105715	-11.40	-11.93	2.82	1178.59	1850.98	4221.419	1
1105720	-11.24	-12.65	3.01	1178.32	1850.92	4221.426	1
1105725	-11.41	-12.02	2.83	1178.65	1850.96	4221.429	1
1105730	-11.43	-12.21	2.85	1178.58	1850.83	4221.436	1
1105735	-11.30	-12.01	2.80	1178.84	1850.93	4221.438	1
1105740	-11.48	-12.18	2.88	1178.56	1850.89	4221.444	1
1105745	-11.23	-12.14	2.84	1178.77	1850.95	4221.450	1
1105750	-11.58	-11.96	2.80	1178.73	1851.26	4221.455	1
1105755	-11.92	-11.48	2.69	1178.60	1851.10	4221.459	1
1105760	-11.70	-12.00	2.84	1178.35	1850.96	4221.464	1
1105765	-11.90	-11.97	2.83	1178.65	1850.91	4221.468	1
1105770	-11.74	-12.14	2.93	1178.40	1850.84	4221.474	1
1105775	-11.20	-11.90	2.80	1178.56	1850.93	4221.480	1
1105780	-11.68	-11.63	2.71	1178.68	1850.81	4221.484	1
1105785	-11.26	-11.80	2.63	1178.34	1850.84	4221.491	1
1105790	-11.23	-11.97	2.76	1178.33	1850.84	4221.494	1
1105795	-11.72	-11.66	2.73	1178.35	1850.90	4221.499	1
1105800	-11.86	-11.96	2.90	1178.40	1850.90	4221.504	1
1105805	-11.87	-12.34	2.96	1178.71	1851.21	4221.510	1
1105810	-11.55	-12.09	2.82	1178.35	1850.62	4221.514	1
1105815	-11.85	-11.49	2.65	1178.45	1851.24	4221.521	1
1105820	-11.84	-12.28	2.91	1178.55	1851.17	4221.523	1
1105825	-11.82	-12.06	2.77	1178.58	1850.63	4221.529	1
1105830	-12.11	-12.27	2.86	1178.58	1851.02	4221.534	1
1105835	-11.95	-12.27	2.87	1178.49	1851.18	4221.541	1
1105840	-11.64	-12.48	2.88	1178.29	1851.32	4221.544	1
1105845	-11.81	-12.03	2.68	1178.66	1851.20	4221.550	1
1105850	-11.84	-12.59	2.85	1178.57	1850.97	4221.554	1
1105855	-11.51	-12.76	2.97	1178.26	1850.27	4221.562	1
1105860	-11.30	-12.46	2.87	1178.40	1850.84	4221.564	1
1105865	-11.99	-11.88	2.72	1178.39	1850.62	4221.569	1
1105870	-11.46	-12.17	2.71	1178.39	1850.80	4221.575	1
1105875	-11.43	-12.36	2.79	1178.56	1851.07	4221.580	1
1105880	-11.69	-12.54	2.83	1178.70	1850.95	4221.585	1
1105885	-11.39	-12.84	2.95	1178.69	1850.71	4221.589	1
1105890	-11.57	-12.37	2.82	1178.63	1850.80	4221.593	1
1105895	-11.53	-12.39	2.83	1178.68	1850.61	4221.600	1
1105900	-11.32	-12.08	2.67	1178.66	1850.76	4221.605	1
1105905	-11.21	-11.94	2.57	1178.56	1850.39	4221.609	1
1105910	-11.16	-12.20	2.63	1178.58	1850.84	4221.615	1
1105915	-11.41	-11.72	2.49	1178.80	1850.68	4221.620	1
1105920	-11.35	-11.85	2.59	1178.56	1850.96	4221.625	1
1105925	-11.13	-12.54	2.85	1178.70	1850.84	4221.629	1
1105930	-11.28	-12.23	2.79	1178.42	1851.06	4221.634	1
1105935	-11.41	-12.00	2.64	1178.32	1850.69	4221.639	1
1105940	-11.45	-12.32	2.80	1178.60	1850.88	4221.645	1
1105945	-11.36	-12.61	2.95	1178.49	1851.08	4221.649	1
1105950	-11.80	-11.39	2.57	1178.56	1851.05	4221.655	1
1105955	-11.70	-11.94	2.74	1178.22	1850.42	4221.659	1
1105960	-11.18	-12.21	2.82	1178.29	1850.63	4221.664	1
1105965	-11.13	-12.11	2.73	1178.45	1851.13	4221.669	1
1105970	-10.99	-12.10	2.72	1178.39	1850.79	4221.675	1
1105975	-11.03	-12.31	2.82	1178.49	1850.91	4221.679	1
1105980	-10.63	-12.24	2.71	1178.39	1850.56	4221.685	1
1105985	-11.35	-11.92	2.70	1178.55	1850.56	4221.689	1
1105990	-10.45	-12.73	2.81	1178.27	1851.02	4221.696	1
1105995	-11.12	-12.73	2.92	1178.17	1851.02	4221.700	1
1106000	-11.33	-12.97	3.04	1178.59	1850.99	4221.707	1
1106005	-10.83	-12.61	2.89	1178.33	1850.92	4221.709	1
1106010	-11.11	-12.46	2.88	1178.36	1850.65	4221.714	1
1106015	-11.12	-12.50	2.93	1178.35	1851.02	4221.718	1
1106020	-10.93	-12.39	2.87	1178.19	1851.43	4221.727	1
1106025	-11.50	-11.96	2.74	1178.32	1851.03	4221.729	1
1106030	-11.10	-12.49	2.87	1178.42	1850.89	4221.735	1
1106035	-11.31	-12.30	2.80	1178.39	1851.00	4221.740	1
1106040	-11.46	-12.41	2.95	1178.47	1850.82	4221.745	1
1106045	-11.39	-12.28	2.84	1178.51	1851.00	4221.750	1
1106050	-11.56	-12.23	2.79	1178.55	1850.78	4221.754	1
1106055	-11.37	-12.20	2.78	1178.35	1850.94	4221.759	1
1106060	-11.36	-12.34	2.91	1178.70	1851.09	4221.764	1
1106065	-11.79	-11.94	2.86	1178.68	1851.31	4221.770	1
1106070	-11.63	-11.76	2.75	1178.50	1851.02	4221.774	1
1106075	-11.60	-11.72	2.67	1178.57	1850.73	4221.780	1
1106080	-11.68	-12.24	2.91	1178.43	1850.80	4221.784	1
1106085	-11.74	-11.71	2.77	1178.51	1850.82	4221.791	1
1106090	-11.92	-12.16	2.95	1178.79	1850.74	4221.794	1
1106095	-11.40	-12.07	2.78	1178.58	1850.76	4221.799	1
1106100	-11.57	-11.81	2.73	1178.58	1850.91	4221.804	1
1106105	-11.63	-11.42	2.66	1178.72	1850.74	4221.811	1
1106110	-11.53	-12.06	2.85	1178.80	1850.70	4221.813	1
1106115	-11.74	-11.99	2.84	1178.48	1851.31	4221.821	1
1106120	-11.39	-12.72	3.08	1178.50	1850.83	4221.824	1
1106125	-11.79	-11.72	2.80	1178.49	1850.75	4221.829	1
1106130	-11.32	-12.28	2.93	1178.54	1850.94	4221.834	1
1106135	-10.83	-12.66	2.88	1178.74	1851.04	4221.842	1
1106140	-11.18	-12.80	3.00	1178.44	1850.75	4221.843	1
1106145	-11.21	-12.16	2.77	1178.35	1850.82	4221.850	1
1106150	-11.19	-12.21	2.81	1178.50	1850.86	4221.855	1
1106155	-11.14	-12.42	2.88	1178.37	1850.71	4221.860	1
1106160	-11.17	-12.28	2.81	1178.42	1850.68	4221.865	1
1106165	-11.36	-11.94	2.70	1178.40	1850.99	4221.872	1
1106170	-11.51	-11.64	2.66	1178.36	1850.89	4221.874	1
1106175	-11.21	-12.10	2.80	1178.39	1850.85	4221.880	1
1106180	-11.18	-12.14	2.74	1178.44	1850.88	4221.884	1
1106185	-11.64	-12.00	2.75	1178.58	1851.20	4221.890	1
1106190	-11.17	-12.39	2.84	1178.14	1850.77	4221.895	1
1106195	-11.44	-11.51	2.54	1178.37	1850.72	4221.899	1
1106200	-10.68	-12.35	2.70	1178.23	1850.52	4221.905	1
1106205	-10.82	-12.39	2.71	1178.19	1851.06	4221.909	1
1106210	-10.87	-12.06	2.67	1178.43	1851.03	4221.914	1
1106215	-10.51	-12.28	2.69	1178.32	1851.25	4221.919	1
1106220	-11.09	-12.68	2.90	1178.37	1851.08	4221.925	1
1106225	-11.47	-12.33	2.83	1178.50	1850.66	4221.929	1
1106230	-11.03	-11.78	2.59	1178.51	1850.90	4221.935	1
1106235	-11.15	-11.84	2.62	1178.13	1850.79	4221.939	1
1106240	-11.02	-13.01	3.14	1178.33	1850.82	4221.945	1
1106245	-11.12	-12.43	2.87	1178.46	1850.90	4221.949	1
1106250	-11.40	-11.69	2.62	1178.61	1850.98	4221.954	1
1106255	-11.83	-11.88	2.74	1178.63	1851.02	4221.959	1
1106260	-11.77	-11.19	2.51	1178.57	1851.37	4221.966	1
1106265	-11.30	-12.49	2.92	1178.65	1851.06	4221.968	1
1106270	-11.76	-12.51	3.02	1178.47	1851.01	4221.976	1
1106275	-11.85	-12.10	2.85	1178.47	1850.80	4221.980	1
1106280	-11.42	-12.33	2.84	1178.06	1850.92	4221.986	1
1106285	-11.70	-12.70	3.04	1178.38	1851.10	4221.990	1
1106290	-11.63	-12.22	2.81	1178.49	1851.16	4221.995	1
1106295	-11.54	-12.21	2.81	1178.53	1850.85	4221.999	1
1106300	-10.81	-12.05	2.66	1178.81	1850.29	4222.007	1
1106305	-11.72	-12.16	2.84	1178.77	1851.06	4222.009	1
1106310	-11.71	-12.23	2.91	1178.57	1851.00	4222.015	1
1106315	-11.31	-12.76	3.06	1178.63	1850.97	4222.020	1
1106320	-11.74	-12.29	2.94	1178.59	1851.32	4222.025	1
1106325	-11.75	-11.83	2.74	1178.33	1850.79	4222.029	1
1106330	-11.79	-11.48	2.63	1178.38	1851.16	4222.034	1
1106335	-11.67	-12.23	2.90	1178.48	1850.88	4222.039	1
1106340	-11.34	-12.52	2.92	1178.28	1850.89	4222.045	1
1106345	-11.73	-11.48	2.55	1178.40	1850.92	4222.049	1
1106350	-12.21	-11.64	2.69	1178.22	1851.07	4222.054	1
1106355	-11.63	-11.95	2.79	1178.42	1850.93	4222.060	1
1106360	-11.23	-11.85	2.69	1178.38	1850.93	4222.064	1
1106365	-11.51	-12.31	2.87	1178.51	1850.49	4222.069	1
1106370	-11.39	-12.36	2.88	1178.41	1850.78	4222.075	1
1106375	-11.52	-12.16	2.80	1178.25	1850.81	4222.079	1
1106380	-11.66	-11.81	2.73	1178.46	1850.83	4222.083	1
1106385	-10.95	-12.57	2.92	1178.70	1850.86	4222.090	1
1106390	-11.71	-12.03	2.84	1178.50	1850.99	4222.094	1
1106395	-11.49	-12.41	2.90	1178.49	1851.09	4222.100	1
1106400	-11.58	-12.44	2.96	1178.20	1850.90	4222.104	1
1106405	-11.55	-12.43	2.92	1178.25	1851.29	4222.111	1
1106410	-11.81	-11.96	2.81	1178.45	1851.13	4222.114	1
1106415	-12.23	-11.70	2.87	1178.26	1850.88	4222.120	1
1106420	-11.71	-12.00	2.93	1178.50	1851.20	4222.124	1
1106425	-11.74	-12.31	2.91	1178.13	1850.87	4222.131	1
1106430	-11.60	-12.33	2.93	1178.52	1850.94	4222.133	1
1106435	-11.50	-12.28	2.94	1178.33	1850.86	4222.141	1
1106440	-11.77	-12.01	2.91	1178.44	1850.74	4222.144	1
1106445	-11.61	-12.52	3.02	1178.55	1850.98	4222.150	1
1106450	-11.73	-12.11	2.87	1178.53	1851.21	4222.154	1
1106455	-11.51	-12.93	3.16	1178.36	1851.24	4222.161	1
1106460	-12.00	-12.25	3.03	1178.49	1851.08	4222.165	1
1106465	-12.10	-11.96	2.84	1178.48	1850.96	4222.170	1
1106470	-11.71	-12.16	2.86	1178.55	1851.03	4222.174	1
1106475	-11.63	-12.34	3.05	1178.46	1851.09	4222.182	1
1106480	-11.47	-12.07	2.85	1178.18	1850.94	4222.185	1
1106485	-11.65	-11.81	2.73	1178.56	1851.07	4222.190	1
1106490	-11.28	-11.73	2.61	1178.50	1850.72	4222.194	1
1106495	-11.60	-12.29	2.87	1178.29	1851.08	4222.200	1
1106500	-11.90	-12.14	2.89	1178.17	1851.02	4222.204	1
1106505	-11.53	-12.00	2.76	1178.17	1851.20	4222.209	1
1106510	-11.24	-12.49	2.92	1178.41	1851.06	4222.214	1
1106515	-11.47	-12.54	2.93	1178.62	1851.22	4222.220	1
1106520	-11.66	-12.06	2.74	1178.50	1851.26	4222.225	1
1106525	-11.81	-12.59	2.97	1178.25	1851.07	4222.229	1
1106530	-12.17	-11.74	2.72	1178.27	1851.06	4222.234	1
1106535	-11.90	-11.97	2.80	1177.97	1851.04	4222.239	1
1106540	-12.00	-11.90	2.81	1178.11	1850.98	4222.246	1
1106545	-11.55	-12.27	2.85	1178.16	1851.14	4222.249	1
1106550	-11.95	-11.40	2.59	1178.13	1851.26	4222.256	1
1106555	-12.30	-11.58	2.76	1178.27	1851.20	4222.258	1
1106560	-11.79	-11.88	2.78	1178.51	1851.21	4222.265	1
1106565	-11.62	-12.31	2.89	1178.06	1851.08	4222.269	1
1106570	-11.92	-11.79	2.82	1178.25	1850.79	4222.276	1
1106575	-11.04	-12.87	3.04	1178.32	1850.93	4222.279	1
1106580	-12.01	-11.41	2.62	1178.34	1851.24	4222.285	1
1106585	-11.63	-11.74	2.67	1178.31	1851.11	4222.289	1
1106590	-11.38	-12.21	2.79	1178.52	1851.22	4222.296	1
1106595	-11.56	-12.07	2.80	1178.34	1851.05	4222.299	1
1106600	-11.42	-12.28	2.84	1178.39	1850.86	4222.305	1
1106605	-11.64	-12.08	2.78	1178.64	1851.24	4222.310	1
1106610	-11.61	-13.03	3.14	1178.57	1850.93	4222.316	1
1106615	-11.82	-12.24	2.87	1178.72	1851.33	4222.319	1
1106620	-12.29	-11.71	2.81	1178.41	1851.12	4222.325	1
1106625	-11.52	-12.09	2.81	1178.53	1851.35	4222.329	1
1106630	-12.06	-12.73	3.08	1178.22	1849.36	4222.337	1
1106635	-11.62	-12.25	2.89	1178.14	1850.90	4222.339	1
1106640	-11.67	-12.39	2.99	1178.52	1850.81	4222.345	1
1106645	-11.64	-12.03	2.82	1178.68	1850.82	4222.350	1
1106650	-11.86	-12.88	3.18	1178.51	1850.86	4222.354	1
1106655	-11.78	-12.18	2.88	1178.17	1850.93	4222.359	1
1106660	-11.95	-12.17	2.90	1178.87	1850.95	4222.364	1
1106665	-11.71	-12.48	2.95	1178.72	1851.11	4222.370	1
1106670	-11.45	-12.23	2.82	1178.31	1850.94	4222.374	1
1106675	-11.56	-12.67	2.97	1178.38	1850.87	4222.379	1
1106680	-11.61	-12.21	2.84	1178.32	1851.25	4222.384	1
1106685	-11.27	-12.34	2.93	1178.28	1851.15	4222.390	1
1106690	-11.54	-12.12	2.77	1178.45	1851.00	4222.394	1
1106695	-11.75	-12.25	2.90	1178.26	1851.39	4222.399	1
1106700	-11.92	-11.93	2.81	1178.41	1851.05	4222.404	1
1106705	-11.35	-12.36	2.93	1178.43	1850.95	4222.410	1
1106710	-11.66	-12.05	2.93	1178.35	1850.67	4222.414	1
1106715	-11.16	-12.04	2.78	1178.14	1850.66	4222.421	1
1106720	-11.19	-11.95	2.76	1178.44	1851.15	4222.424	1
1106725	-11.51	-12.13	2.90	1178.49	1851.08	4222.430	1
1106730	-11.66	-11.53	2.67	1178.53	1851.06	4222.435	1
1106735	-11.83	-11.71	2.80	1178.55	1851.17	4222.441	1
1106740	-11.92	-12.15	2.97	1178.21	1851.07	4222.444	1
1106745	-11.51	-11.68	2.73	1178.54	1851.12	4222.450	1
1106750	-11.48	-11.71	2.72	1178.62	1851.14	4222.454	1
1106755	-11.42	-11.89	2.74	1178.59	1851.28	4222.460	1
1106760	-11.50	-11.74	2.74	1178.36	1851.18	4222.464	1
1106765	-12.03	-12.33	3.03	1178.34	1851.14	4222.472	1
1106770	-11.48	-12.25	2.94	1178.70	1851.10	4222.475	1
1106775	-11.76	-11.75	2.75	1178.35	1851.35	4222.479	1
1106780	-11.93	-11.71	2.81	1178.42	1851.08	4222.484	1
1106785	-11.89	-11.83	2.82	1178.29	1851.24	4222.490	1
1106790	-11.36	-12.30	2.93	1178.40	1851.36	4222.496	1
1106795	-11.64	-11.84	2.85	1178.38	1850.63	4222.502	1
1106800	-11.60	-12.04	2.90	1178.23	1850.88	4222.504	1
1106805	-11.19	-12.43	2.97	1178.19	1851.16	4222.510	1
1106810	-11.69	-11.70	2.73	1178.41	1851.16	4222.515	1
1106815	-11.47	-11.80	2.73	1178.11	1851.31	4222.519	1
1106820	-11.47	-11.71	2.73	1178.28	1851.13	4222.523	1
1106825	-11.96	-11.90	2.83	1177.67	1849.58	4222.532	1
1106830	-11.27	-11.74	2.61	1178.31	1850.67	4222.535	1
1106835	-11.44	-11.97	2.74	1178.29	1850.96	4222.539	1
1106840	-11.43	-12.02	2.76	1178.31	1851.05	4222.545	1
1106845	-10.74	-12.23	2.79	1178.02	1851.05	4222.548	1
1106850	-11.36	-12.02	2.71	1178.28	1850.98	4222.554	1
1106855	-11.35	-12.55	2.94	1178.35	1851.09	4222.559	1
1106860	-11.28	-12.43	2.88	1178.59	1851.13	4222.563	1
1106865	-11.64	-11.96	2.80	1178.35	1851.09	4222.569	1
1106870	-11.38	-11.71	2.66	1178.56	1851.11	4222.576	1
1106875	-11.21	-11.91	2.71	1178.39	1851.11	4222.580	1
1106880	-11.48	-11.61	2.63	1178.55	1851.26	4222.585	1
1106885	-10.90	-12.60	2.89	1178.36	1851.02	4222.589	1
1106890	-11.38	-12.12	2.78	1178.50	1850.93	4222.595	1
1106895	-11.35	-12.17	2.77	1178.50	1851.14	4222.599	1
1106900	-11.85	-11.41	2.53	1178.51	1851.11	4222.606	1
1106905	-11.71	-11.78	2.70	1178.43	1851.27	4222.609	1
1106910	-11.30	-12.15	2.75	1178.21	1851.18	4222.615	1
1106915	-11.87	-11.65	2.62	1178.44	1851.08	4222.620	1
1106920	-11.33	-11.52	2.44	1178.54	1851.10	4222.627	1
1106925	-11.30	-12.29	2.84	1178.24	1850.95	4222.629	1
1106930	-11.48	-12.16	2.84	1178.45	1851.03	4222.635	1
1106935	-11.67	-11.77	2.66	1178.34	1851.05	4222.640	1
1106940	-11.02	-12.42	2.83	1178.30	1851.09	4222.644	1
1106945	-11.29	-12.07	2.76	1178.39	1850.99	4222.649	1
1106950	-11.33	-11.71	2.62	1178.44	1851.09	4222.655	1
1106955	-11.67	-11.80	2.75	1178.47	1850.86	4222.660	1
1106960	-11.17	-11.95	2.71	1178.72	1851.10	4222.665	1
1106965	-11.71	-11.12	2.46	1178.54	1850.63	4222.669	1
1106970	-11.64	-11.41	2.60	1178.54	1850.71	4222.674	1
1106975	-11.72	-11.50	2.61	1178.64	1850.96	4222.679	1
1106980	-11.50	-12.39	2.85	1178.42	1850.82	4222.685	1
1106985	-11.65	-11.98	2.75	1178.44	1850.96	4222.690	1
1106990	-11.24	-12.42	2.86	1178.55	1851.03	4222.694	1
1106995	-11.40	-11.86	2.66	1178.43	1851.28	4222.700	1
1107000	-11.37	-11.90	2.66	1178.90	1850.82	4222.704	1
1107005	-11.17	-11.89	2.63	1178.28	1851.18	4222.710	1
1107010	-11.70	-11.72	2.61	1178.22	1851.12	4222.714	1
1107015	-11.41	-11.67	2.58	1178.41	1851.10	4222.718	1
1107020	-11.07	-11.98	2.70	1178.48	1851.18	4222.724	1
1107025	-11.10	-11.39	2.51	1178.39	1850.85	4222.730	1
1107030	-11.18	-11.49	2.54	1178.34	1850.69	4222.734	1
1107035	-11.38	-11.90	2.69	1178.37	1851.24	4222.740	1
1107040	-11.53	-11.92	2.74	1178.40	1850.93	4222.745	1
1107045	-11.29	-12.32	2.79	1178.40	1851.28	4222.751	1
1107050	-11.33	-11.73	2.61	1178.68	1851.15	4222.754	1
1107055	-11.22	-11.79	2.61	1178.58	1850.82	4222.760	1
1107060	-11.55	-12.04	2.77	1178.31	1850.57	4222.765	1
1107065	-11.62	-12.22	2.81	1178.49	1850.49	4222.771	1
1107070	-11.45	-12.15	2.71	1178.37	1851.06	4222.773	1
1107075	-10.87	-12.21	2.67	1178.60	1850.90	4222.780	1
1107080	-10.99	-11.94	2.62	1178.62	1851.10	4222.785	1
1107085	-11.18	-12.00	2.79	1178.08	1851.91	4222.792	1
1107090	-11.22	-11.73	2.58	1178.48	1851.00	4222.794	1
1107095	-11.24	-11.82	2.60	1178.32	1850.98	4222.800	1
1107100	-11.11	-12.15	2.70	1178.27	1851.46	4222.804	1
1107105	-10.78	-11.67	2.58	1178.73	1851.91	4222.812	1
1107110	-11.18	-11.85	2.65	1178.67	1851.05	4222.815	1
1107115	-11.18	-11.96	2.68	1178.71	1851.15	4222.819	1
1107120	-11.28	-12.18	2.73	1178.36	1851.08	4222.825	1
1107125	-11.04	-11.71	2.61	1178.54	1850.88	4222.830	1
1107130	-11.03	-12.38	2.82	1178.32	1850.84	4222.834	1
1107135	-11.26	-12.11	2.78	1178.37	1850.86	4222.839	1
1107140	-11.11	-12.10	2.70	1178.38	1851.15	4222.843	1
1107145	-11.66	-11.81	2.64	1178.52	1851.00	4222.849	1
1107150	-11.18	-12.28	2.73	1178.72	1851.34	4222.855	1
1107155	-11.22	-12.93	2.97	1178.60	1851.21	4222.859	1
1107160	-11.44	-12.30	2.73	1178.36	1851.18	4222.865	1
1107165	-11.38	-11.65	2.55	1178.58	1850.97	4222.869	1
1107170	-11.27	-12.23	2.79	1178.58	1851.12	4222.875	1
1107175	-11.58	-12.17	2.87	1178.67	1851.02	4222.879	1
1107180	-11.52	-12.00	2.74	1178.66	1850.91	4222.884	1
1107185	-11.64	-11.93	2.65	1178.51	1851.31	4222.889	1
1107190	-11.01	-12.87	2.94	1178.36	1850.88	4222.896	1
1107195	-11.07	-11.79	2.60	1178.30	1851.20	4222.898	1
1107200	-11.75	-11.42	2.54	1178.52	1850.81	4222.905	1
1107205	-11.07	-11.60	2.46	1178.62	1851.18	4222.909	1
1107210	-11.36	-11.47	2.42	1178.40	1851.09	4222.915	1
1107215	-11.83	-11.50	2.52	1178.32	1851.08	4222.919	1
1107220	-10.61	-13.32	2.89	1178.63	1851.40	4222.927	1
1107225	-11.00	-11.95	2.56	1178.51	1850.83	4222.929	1
1107230	-11.40	-11.81	2.62	1178.63	1851.16	4222.935	1
1107235	-11.44	-11.82	2.62	1178.61	1851.29	4222.939	1
1107240	-11.53	-11.52	2.48	1178.31	1851.14	4222.945	1
1107245	-12.07	-11.29	2.44	1178.45	1850.77	4222.950	1
1107250	-11.65	-12.26	2.77	1178.21	1851.11	4222.955	1
1107255	-11.88	-11.37	2.50	1178.25	1851.20	4222.960	1
1107260	-11.94	-11.89	2.72	1178.48	1850.93	4222.964	1
1107265	-11.61	-11.66	2.60	1178.59	1851.01	4222.968	1
1107270	-10.87	-12.13	2.71	1178.51	1851.04	4222.975	1
1107275	-11.50	-11.13	2.34	1178.50	1850.96	4222.980	1
1107280	-11.30	-11.49	2.52	1178.58	1851.27	4222.984	1
1107285	-11.22	-11.91	2.66	1178.56	1850.65	4222.991	1
1107290	-11.40	-12.49	2.83	1178.40	1850.94	4222.995	1
1107295	-11.25	-11.55	2.48	1178.49	1850.88	4222.999	1
1107300	-11.85	-12.08	2.78	1178.41	1851.08	4223.005	1
1107305	-11.54	-12.82	2.93	1178.60	1851.23	4223.010	1
1107310	-11.81	-12.09	2.74	1178.54	1851.09	4223.014	1
1107315	-11.80	-11.90	2.71	1178.47	1851.00	4223.020	1
1107320	-11.61	-12.16	2.77	1178.84	1851.46	4223.024	1
1107325	-12.05	-11.73	2.73	1178.48	1850.87	4223.030	1
1107330	-12.02	-11.61	2.67	1178.45	1850.95	4223.034	1
1107335	-11.72	-12.09	2.76	1178.77	1851.25	4223.039	1
1107340	-11.62	-11.74	2.62	1178.84	1851.23	4223.044	1
1107345	-11.56	-12.06	2.79	1178.70	1851.21	4223.050	1
1107350	-11.40	-12.27	2.84	1178.83	1851.45	4223.054	1
1107355	-12.05	-11.88	2.77	1178.81	1851.16	4223.060	1
1107360	-12.19	-11.68	2.65	1178.78	1851.32	4223.065	1
1107365	-11.55	-11.74	2.53	1178.63	1851.55	4223.071	1
1107370	-11.77	-12.20	2.78	1178.85	1851.32	4223.074	1
1107375	-12.21	-12.12	2.81	1178.64	1851.30	4223.081	1
1107380	-12.33	-12.23	2.89	1178.49	1851.21	4223.084	1
1107385	-11.59	-12.94	3.07	1179.18	1850.89	4223.092	1
1107390	-11.85	-11.99	2.71	1178.69	1851.31	4223.093	1
1107395	-11.58	-11.91	2.59	1178.52	1851.57	4223.100	1
1107400	-11.75	-12.27	2.82	1178.75	1851.33	4223.104	1
1107405	-12.54	-11.88	2.79	1178.88	1852.21	4223.111	1
1107410	-12.07	-12.26	2.88	1178.80	1851.13	4223.115	1
1107415	-11.48	-11.83	2.65	1178.69	1850.96	4223.120	1
1107420	-11.15	-11.97	2.64	1178.83	1851.20	4223.125	1
1107425	-11.75	-11.55	2.60	1178.85	1851.36	4223.130	1
1107430	-11.67	-11.61	2.61	1178.43	1851.08	4223.134	1
1107435	-11.74	-11.59	2.59	1178.57	1851.20	4223.139	1
1107440	-11.72	-11.49	2.60	1178.51	1851.12	4223.144	1
1107445	-11.30	-12.59	2.92	1178.65	1851.28	4223.150	1
1107450	-11.88	-11.52	2.58	1178.49	1851.15	4223.155	1
1107455	-11.51	-12.13	2.77	1178.60	1851.24	4223.160	1
1107460	-11.87	-11.69	2.65	1178.79	1851.35	4223.164	1
1107465	-11.63	-11.66	2.53	1178.61	1851.26	4223.169	1
1107470	-11.86	-11.85	2.68	1178.72	1851.27	4223.175	1
1107475	-11.61	-11.76	2.63	1178.75	1851.14	4223.179	1
1107480	-11.57	-12.18	2.79	1178.49	1850.90	4223.185	1
1107485	-11.72	-12.14	2.82	1178.56	1851.01	4223.188	1
1107490	-11.41	-12.25	2.81	1178.46	1851.48	4223.195	1
1107495	-11.15	-12.70	2.94	1178.68	1851.17	4223.199	1
1107500	-11.56	-11.86	2.53	1178.42	1851.24	4223.207	1
1107505	-11.37	-11.85	2.64	1178.52	1851.10	4223.209	1
1107510	-11.75	-12.42	2.95	1178.69	1851.10	4223.215	1
1107515	-11.25	-12.18	2.80	1178.77	1851.31	4223.218	1
1107520	-11.44	-12.03	2.69	1178.87	1851.08	4223.225	1
1107525	-11.16	-12.51	2.96	1178.53	1851.17	4223.229	1
1107530	-11.27	-12.12	2.76	1178.68	1850.62	4223.236	1
1107535	-11.83	-11.92	2.66	1178.72	1850.86	4223.240	1
1107540	-11.51	-11.82	2.64	1178.74	1851.13	4223.245	1
1107545	-12.01	-12.23	2.85	1178.57	1851.06	4223.249	1
1107550	-11.70	-12.25	2.89	1178.49	1850.69	4223.255	1
1107555	-11.79	-11.80	2.69	1178.69	1851.08	4223.258	1
1107560	-11.46	-12.22	2.78	1178.61	1851.15	4223.265	1
1107565	-11.87	-11.84	2.62	1178.53	1850.68	4223.270	1
1107570	-11.21	-12.34	2.76	1178.60	1850.95	4223.277	1
1107575	-11.77	-12.30	2.84	1178.72	1851.00	4223.280	1
1107580	-11.69	-12.48	2.98	1178.58	1851.10	4223.285	1
1107585	-11.54	-12.37	2.84	1178.65	1851.13	4223.289	1
1107590	-12.01	-12.12	2.79	1178.75	1850.86	4223.294	1
1107595	-11.88	-12.21	2.76	1178.63	1851.14	4223.299	1
1107600	-11.70	-11.86	2.58	1178.84	1851.04	4223.304	1
1107605	-11.68	-11.97	2.70	1178.72	1851.16	4223.311	1
1107610	-11.76	-12.40	2.88	1178.75	1851.05	4223.314	1
1107615	-11.48	-12.21	2.86	1178.77	1851.02	4223.319	1
1107620	-11.58	-11.80	2.69	1178.80	1851.34	4223.324	1
1107625	-11.41	-11.87	2.71	1178.34	1850.67	4223.331	1
1107630	-11.98	-12.14	2.87	1178.35	1850.86	4223.334	1
1107635	-11.50	-12.13	2.75	1178.63	1850.99	4223.340	1
1107640	-11.51	-12.27	2.85	1178.11	1851.06	4223.343	1
1107645	-11.58	-12.29	2.80	1178.64	1850.95	4223.350	1
1107650	-11.53	-12.19	2.79	1178.45	1850.72	4223.354	1
1107655	-11.57	-12.07	2.72	1178.63	1850.76	4223.359	1
1107660	-11.53	-12.76	3.05	1178.55	1850.91	4223.365	1
1107665	-11.76	-11.74	2.60	1178.14	1850.83	4223.371	1
1107670	-11.48	-12.26	2.81	1178.50	1850.70	4223.374	1
1107675	-11.53	-12.17	2.73	1178.59	1851.16	4223.379	1
1107680	-11.94	-12.23	2.79	1178.53	1850.88	4223.384	1
1107685	-11.41	-13.33	3.09	1178.47	1850.54	4223.392	1
1107690	-11.69	-12.53	2.95	1178.48	1850.85	4223.395	1
1107695	-11.68	-12.87	3.04	1178.58	1850.68	4223.400	1
1107700	-11.95	-12.19	2.88	1178.50	1850.74	4223.404	1
1107705	-11.56	-12.27	2.82	1178.65	1850.97	4223.410	1
1107710	-12.00	-11.71	2.64	1178.63	1850.87	4223.414	1
1107715	-11.83	-11.99	2.73	1178.50	1850.84	4223.420	1
1107720	-11.87	-11.69	2.64	1178.46	1850.57	4223.425	1
1107725	-11.84	-12.49	2.93	1178.71	1850.72	4223.429	1
1107730	-11.67	-11.90	2.66	1178.51	1850.79	4223.435	1
1107735	-11.65	-12.17	2.76	1178.80	1850.69	4223.440	1
1107740	-11.65	-12.06	2.76	1178.69	1850.83	4223.444	1
1107745	-11.82	-11.78	2.67	1178.89	1850.97	4223.450	1
1107750	-11.54	-11.88	2.69	1178.87	1851.00	4223.454	1
1107755	-11.50	-12.29	2.82	1178.59	1850.79	4223.459	1
1107760	-11.62	-11.88	2.71	1178.72	1850.74	4223.464	1
1107765	-11.91	-12.07	2.86	1178.76	1850.65	4223.469	1
1107770	-11.70	-12.07	2.80	1178.53	1850.98	4223.475	1
1107775	-11.75	-12.10	2.83	1178.66	1851.27	4223.479	1
1107780	-11.54	-12.11	2.83	1178.46	1850.94	4223.484	1
1107785	-11.87	-11.83	2.74	1178.68	1850.89	4223.490	1
1107790	-11.59	-12.02	2.81	1178.46	1851.44	4223.496	1
1107795	-11.50	-12.02	2.84	1178.51	1850.90	4223.499	1
1107800	-11.90	-11.93	2.77	1178.64	1851.06	4223.504	1
1107805	-11.43	-12.66	2.97	1178.44	1850.98	4223.508	1
1107810	-11.55	-12.29	2.91	1178.68	1850.81	4223.516	1
1107815	-11.43	-12.18	2.88	1178.67	1850.81	4223.519	1
1107820	-11.76	-12.41	2.95	1178.93	1851.24	4223.524	1
1107825	-11.86	-12.40	2.91	1178.70	1851.02	4223.529	1
1107830	-11.39	-12.60	3.03	1178.74	1850.96	4223.537	1
1107835	-11.45	-12.63	2.97	1178.72	1851.16	4223.539	1
1107840	-11.75	-12.20	2.88	1178.72	1851.10	4223.545	1
1107845	-11.45	-12.02	2.70	1178.68	1851.03	4223.550	1
1107850	-11.41	-12.43	2.87	1178.40	1851.70	4223.557	1
1107855	-11.75	-12.45	2.93	1178.70	1850.99	4223.559	1
1107860	-11.75	-12.06	2.79	1178.47	1851.25	4223.565	1
1107865	-11.61	-12.64	3.00	1178.52	1851.08	4223.569	1
1107870	-11.15	-12.10	2.73	1178.60	1851.23	4223.575	1
1107875	-11.81	-11.63	2.68	1178.42	1851.11	4223.579	1
1107880	-11.56	-12.47	2.99	1178.82	1851.09	4223.584	1
1107885	-11.57	-11.79	2.72	1178.68	1850.89	4223.590	1
1107890	-11.70	-12.04	2.79	1178.63	1850.94	4223.595	1
1107895	-11.21	-12.22	2.81	1178.30	1850.92	4223.601	1
1107900	-11.58	-11.78	2.76	1178.54	1850.75	4223.604	1
1107905	-11.42	-11.72	2.66	1178.61	1850.55	4223.610	1
1107910	-11.59	-11.59	2.59	1178.71	1850.83	4223.615	1
1107915	-11.10	-12.02	2.72	1178.82	1850.88	4223.620	1
1107920	-10.94	-11.89	2.68	1178.57	1851.09	4223.625	1
1107925	-11.76	-11.85	2.82	1178.29	1850.74	4223.630	1
1107930	-11.47	-12.35	2.96	1178.41	1850.51	4223.634	1
1107935	-11.52	-11.71	2.73	1178.61	1850.77	4223.641	1
1107940	-11.75	-12.24	2.94	1178.56	1850.80	4223.644	1
1107945	-11.29	-11.95	2.69	1178.41	1850.99	4223.650	1
1107950	-11.55	-12.27	2.87	1178.29	1850.88	4223.654	1
1107955	-11.80	-11.76	2.74	1178.69	1850.84	4223.660	1
1107960	-11.30	-11.84	2.73	1178.68	1850.99	4223.664	1
1107965	-11.25	-12.27	2.89	1178.37	1850.44	4223.669	1
1107970	-11.74	-12.60	3.05	1178.37	1850.99	4223.674	1
1107975	-11.27	-12.28	2.92	1178.71	1851.01	4223.681	1
1107980	-11.65	-11.86	2.79	1178.45	1850.84	4223.684	1
1107985	-12.17	-11.41	2.64	1178.42	1850.65	4223.691	1
1107990	-12.02	-12.24	2.97	1178.32	1851.08	4223.694	1
1107995	-11.79	-12.08	2.88	1178.35	1850.91	4223.700	1
1108000	-12.01	-12.02	2.87	1178.54	1850.85	4223.705	1
1108005	-11.88	-11.95	2.82	1178.72	1852.12	4223.712	1
1108010	-11.52	-12.04	2.82	1178.70	1850.84	4223.715	1
1108015	-11.50	-12.41	2.97	1178.42	1850.97	4223.721	1
1108020	-11.45	-12.37	2.94	1178.72	1850.86	4223.725	1
1108025	-11.82	-11.64	2.76	1178.67	1850.91	4223.729	1
1108030	-11.43	-12.17	2.84	1178.62	1851.15	4223.734	1
1108035	-11.51	-11.83	2.77	1178.64	1850.88	4223.740	1
1108040	-11.46	-11.88	2.77	1178.56	1850.95	4223.746	1
1108045	-11.31	-11.86	2.73	1178.31	1851.16	4223.750	1
1108050	-11.83	-11.73	2.69	1178.43	1851.14	4223.754	1
1108055	-11.54	-11.52	2.56	1178.66	1850.93	4223.759	1
1108060	-11.75	-11.45	2.55	1178.39	1851.47	4223.765	1
1108065	-11.41	-11.66	2.58	1178.50	1851.15	4223.769	1
1108070	-11.47	-11.68	2.62	1178.37	1851.05	4223.776	1
1108075	-10.78	-12.21	2.71	1178.20	1851.03	4223.779	1
1108080	-11.26	-11.87	2.71	1178.40	1851.07	4223.785	1
1108085	-11.06	-11.68	2.55	1178.54	1850.67	4223.789	1
1108090	-11.50	-11.24	2.46	1178.65	1850.81	4223.795	1
1108095	-11.36	-11.47	2.62	1178.37	1851.01	4223.799	1
1108100	-10.99	-11.72	2.63	1178.77	1850.97	4223.805	1
1108105	-10.84	-11.78	2.63	1178.66	1851.11	4223.809	1
1108110	-11.53	-11.60	2.61	1178.38	1850.87	4223.813	1
1108115	-11.88	-11.70	2.68	1178.61	1851.02	4223.819	1
1108120	-12.31	-10.85	2.57	1178.62	1851.29	4223.826	1
1108125	-11.53	-12.04	2.84	1178.49	1851.34	4223.829	1
1108130	-11.53	-12.07	2.81	1178.70	1851.22	4223.835	1
1108135	-11.43	-11.98	2.74	1178.46	1850.98	4223.839	1
1108140	-11.47	-11.26	2.49	1178.35	1850.23	4223.846	1
1108145	-11.64	-11.50	2.59	1178.66	1850.93	4223.850	1
1108150	-11.78	-11.75	2.72	1178.72	1850.76	4223.855	1
1108155	-11.56	-11.56	2.60	1178.66	1850.66	4223.859	1
1108160	-11.54	-12.33	3.00	1178.76	1850.89	4223.867	1
1108165	-11.59	-11.65	2.65	1178.76	1850.86	4223.870	1
1108170	-11.13	-12.05	2.72	1178.77	1851.06	4223.875	1
1108175	-11.25	-12.45	2.87	1178.80	1851.05	4223.880	1
1108180	-11.64	-11.86	2.68	1178.83	1850.72	4223.885	1
1108185	-11.97	-10.92	2.42	1178.82	1851.08	4223.890	1
1108190	-11.76	-11.53	2.64	1178.82	1851.07	4223.895	1
1108195	-11.66	-11.90	2.78	1178.90	1850.83	4223.898	1
1108200	-11.51	-11.60	2.59	1179.31	1850.89	4223.907	1
1108205	-11.50	-11.94	2.71	1178.68	1850.94	4223.909	1
1108210	-11.69	-11.50	2.55	1178.89	1850.73	4223.915	1
1108215	-11.60	-12.46	2.86	1178.66	1850.87	4223.920	1
1108220	-11.76	-11.89	2.63	1178.97	1850.63	4223.924	1
1108225	-11.70	-11.44	2.57	1178.66	1850.62	4223.929	1
1108230	-11.51	-12.32	2.87	1178.72	1850.81	4223.935	1
1108235	-11.73	-12.10	2.83	1178.58	1850.98	4223.939	1
1108240	-11.76	-12.18	2.80	1178.33	1851.01	4223.944	1
1108245	-11.86	-12.04	2.82	1178.42	1850.72	4223.949	1
1108250	-11.62	-12.15	2.82	1178.45	1851.19	4223.954	1
1108255	-11.40	-12.90	3.08	1178.65	1851.06	4223.960	1
1108260	-11.66	-12.49	2.93	1178.67	1851.17	4223.964	1
1108265	-11.81	-12.75	3.07	1178.62	1851.02	4223.968	1
1108270	-12.33	-11.92	2.81	1178.53	1850.87	4223.974	1
1108275	-12.22	-12.51	3.02	1178.72	1851.06	4223.979	1
1108280	-12.32	-12.17	2.93	1178.52	1850.75	4223.984	1
1108285	-12.03	-12.37	2.98	1178.75	1850.89	4223.991	1
1108290	-11.71	-12.53	2.93	1178.88	1850.83	4223.995	1
1108295	-11.94	-12.24	2.80	1178.78	1850.98	4224.000	1
1108300	-11.83	-12.47	2.98	1178.89	1851.17	4224.004	1
1108305	-11.75	-12.66	3.09	1178.52	1850.77	4224.011	1
1108310	-11.70	-12.45	3.04	1178.79	1851.12	4224.015	1
1108315	-12.50	-12.16	2.93	1178.26	1850.68	4224.022	1
1108320	-12.07	-12.17	2.93	1178.75	1851.10	4224.023	1
1108325	-11.36	-12.44	2.88	1178.76	1850.80	4224.030	1
1108330	-11.70	-12.52	2.94	1178.64	1850.83	4224.035	1
1108335	-12.03	-11.80	2.78	1178.86	1850.78	4224.040	1
1108340	-12.01	-12.17	2.94	1178.75	1850.92	4224.045	1
1108345	-11.89	-12.03	2.86	1178.89	1850.64	4224.049	1
1108350	-11.70	-12.05	2.86	1178.59	1850.82	4224.054	1
1108355	-11.41	-12.12	2.78	1178.83	1850.51	4224.060	1
1108360	-11.54	-12.37	2.83	1178.68	1850.90	4224.065	1
1108365	-12.33	-11.78	2.83	1178.80	1850.65	4224.069	1
1108370	-12.09	-11.98	2.90	1178.83	1850.42	4224.075	1
1108375	-11.70	-12.24	2.89	1178.83	1850.92	4224.079	1
1108380	-11.62	-12.07	2.78	1178.71	1851.18	4224.084	1
1108385	-11.61	-12.39	2.88	1179.03	1850.76	4224.089	1
1108390	-11.45	-11.94	2.73	1178.55	1850.92	4224.096	1
1108395	-11.39	-11.70	2.69	1178.81	1850.47	4224.099	1
1108400	-11.88	-12.15	2.93	1178.59	1850.75	4224.105	1
1108405	-11.92	-12.70	3.14	1178.60	1850.80	4224.108	1
1108410	-12.05	-12.08	2.83	1178.55	1850.67	4224.116	1
1108415	-11.86	-12.36	2.95	1178.76	1851.08	4224.120	1
1108420	-11.53	-12.21	2.79	1178.56	1850.83	4224.124	1
1108425	-11.58	-12.49	2.94	1178.62	1850.95	4224.128	1
1108430	-12.04	-12.53	3.13	1178.72	1850.67	4224.136	1
1108435	-11.29	-12.95	3.11	1178.77	1850.43	4224.140	1
1108440	-11.89	-12.53	3.01	1178.74	1850.99	4224.146	1
1108445	-11.96	-12.37	2.92	1178.66	1850.87	4224.149	1
1108450	-11.62	-12.22	2.93	1178.41	1850.86	4224.156	1
1108455	-12.22	-12.17	2.97	1178.66	1850.61	4224.160	1
1108460	-12.02	-12.14	2.86	1178.63	1851.32	4224.165	1
1108465	-12.04	-12.25	2.90	1178.43	1851.25	4224.169	1
1108470	-11.59	-11.85	2.69	1178.50	1850.80	4224.174	1
1108475	-11.64	-12.15	2.82	1178.51	1850.74	4224.179	1
1108480	-11.73	-12.18	2.82	1178.57	1850.86	4224.187	1
1108485	-11.70	-12.28	2.87	1178.56	1850.85	4224.189	1
1108490	-11.68	-12.16	2.83	1178.50	1851.17	4224.195	1
1108495	-11.83	-11.83	2.74	1178.64	1850.98	4224.199	1
1108500	-12.08	-12.45	3.00	1178.91	1850.95	4224.205	1
1108505	-11.93	-12.17	2.83	1178.68	1850.91	4224.210	1
1108510	-11.52	-12.05	2.76	1178.70	1850.99	4224.214	1
1108515	-11.57	-11.72	2.70	1178.71	1851.16	4224.218	1
1108520	-11.58	-12.08	2.83	1178.96	1850.90	4224.225	1
1108525	-11.84	-12.18	2.83	1178.48	1850.96	4224.230	1
1108530	-11.92	-11.67	2.67	1178.65	1850.84	4224.234	1
1108535	-11.75	-11.76	2.63	1178.99	1850.97	4224.240	1
1108540	-11.54	-12.04	2.85	1178.80	1851.12	4224.245	1
1108545	-11.63	-11.75	2.69	1178.71	1851.02	4224.249	1
1108550	-11.64	-11.89	2.71	1178.72	1850.71	4224.254	1
1108555	-12.18	-11.79	2.82	1178.79	1850.89	4224.261	1
1108560	-11.63	-11.53	2.70	1178.59	1851.05	4224.264	1
1108565	-11.82	-11.38	2.64	1178.63	1850.78	4224.270	1
1108570	-12.15	-12.28	2.94	1178.72	1850.97	4224.274	1
1108575	-11.78	-12.45	2.98	1178.54	1850.88	4224.279	1
1108580	-11.73	-12.37	2.96	1178.81	1850.89	4224.284	1
1108585	-11.71	-12.35	2.98	1178.70	1850.77	4224.291	1
1108590	-11.82	-12.99	3.21	1178.56	1850.93	4224.294	1
1108595	-12.00	-12.03	2.85	1178.21	1851.11	4224.301	1
1108600	-12.01	-11.83	2.83	1178.65	1851.02	4224.304	1
1108605	-12.39	-11.29	2.70	1178.56	1851.16	4224.311	1
1108610	-12.06	-12.21	3.00	1178.73	1850.78	4224.315	1
1108615	-11.79	-12.87	3.18	1178.96	1850.93	4224.320	1
1108620	-12.04	-12.26	2.95	1178.76	1851.27	4224.325	1
1108625	-12.47	-12.61	3.09	1178.86	1851.17	4224.330	1
1108630	-12.05	-12.75	3.15	1178.71	1850.88	4224.334	1
1108635	-12.02	-12.44	3.10	1178.79	1850.75	4224.339	1
1108640	-12.37	-12.01	2.98	1179.20	1850.90	4224.343	1
1108645	-11.45	-13.14	3.18	1178.85	1851.26	4224.350	1
1108650	-12.08	-12.57	3.10	1178.98	1850.82	4224.354	1
1108655	-11.22	-12.89	3.11	1179.24	1851.39	4224.361	1
1108660	-11.70	-12.45	3.01	1179.02	1850.64	4224.365	1
1108665	-12.18	-11.56	2.75	1178.97	1850.73	4224.370	1
1108670	-11.52	-11.86	2.78	1179.08	1850.94	4224.375	1
1108675	-11.69	-12.60	3.08	1178.68	1850.58	4224.379	1
1108680	-12.00	-12.53	3.08	1178.92	1850.89	4224.384	1
1108685	-12.01	-12.34	2.95	1178.74	1850.92	4224.390	1
1108690	-12.54	-12.11	2.93	1178.81	1850.94	4224.395	1
1108695	-12.44	-12.53	3.15	1178.91	1851.03	4224.399	1
1108700	-12.35	-12.80	3.22	1178.91	1851.06	4224.405	1
1108705	-12.40	-12.51	3.15	1178.86	1850.94	4224.409	1
1108710	-12.43	-11.82	2.93	1178.80	1850.92	4224.416	1
1108715	-11.91	-12.30	2.96	1178.78	1850.82	4224.419	1
1108720	-12.02	-11.93	2.93	1178.71	1850.80	4224.424	1
1108725	-12.47	-12.12	2.99	1178.78	1850.82	4224.429	1
1108730	-12.71	-11.70	2.86	1179.12	1850.48	4224.436	1
1108735	-11.72	-11.87	2.79	1178.81	1851.07	4224.438	1
1108740	-12.02	-11.69	2.74	1178.75	1850.92	4224.444	1
1108745	-11.90	-12.17	2.90	1178.91	1851.18	4224.449	1
1108750	-12.18	-12.95	3.19	1178.87	1851.05	4224.456	1
1108755	-12.47	-12.38	3.06	1178.76	1851.08	4224.459	1
1108760	-12.51	-12.26	3.06	1178.78	1850.89	4224.464	1
1108765	-12.13	-12.64	3.15	1178.95	1851.11	4224.468	1
1108770	-11.95	-12.93	3.21	1178.86	1850.82	4224.476	1
1108775	-12.14	-12.23	2.95	1178.75	1850.94	4224.480	1
1108780	-12.35	-11.83	2.85	1178.31	1850.76	4224.486	1
1108785	-12.05	-12.22	2.93	1178.71	1850.91	4224.490	1
1108790	-11.77	-12.82	3.16	1178.70	1850.57	4224.495	1
1108795	-11.96	-12.56	3.07	1178.77	1850.93	4224.499	1
1108800	-12.39	-11.66	2.81	1178.69	1850.58	4224.505	1
1108805	-11.43	-12.61	3.02	1178.67	1850.86	4224.509	1
1108810	-11.92	-12.37	2.96	1178.73	1851.04	4224.515	1
1108815	-12.35	-12.33	3.01	1178.72	1850.74	4224.520	1
1108820	-12.23	-11.57	2.82	1178.73	1850.66	4224.525	1
1108825	-12.07	-11.83	2.89	1178.70	1851.08	4224.529	1
1108830	-12.09	-11.41	2.62	1178.69	1850.90	4224.534	1
1108835	-11.53	-12.03	2.79	1178.60	1850.67	4224.541	1
1108840	-11.94	-12.02	2.87	1178.50	1850.87	4224.544	1
1108845	-11.63	-12.22	2.90	1178.75	1851.19	4224.549	1
1108850	-12.13	-11.84	2.78	1178.52	1850.74	4224.554	1
1108855	-12.14	-12.32	3.02	1178.93	1850.94	4224.561	1
1108860	-11.75	-12.29	2.96	1179.01	1851.16	4224.563	1
1108865	-11.74	-12.21	2.93	1178.75	1851.13	4224.569	1
1108870	-12.15	-12.15	2.93	1178.90	1850.80	4224.574	1
1108875	-12.14	-12.14	2.95	1178.74	1850.97	4224.579	1
1108880	-11.92	-12.29	2.98	1178.62	1850.51	4224.584	1
1108885	-11.73	-12.50	3.07	1178.65	1850.54	4224.590	1
1108890	-12.11	-12.23	2.97	1178.81	1850.61	4224.593	1
1108895	-12.26	-11.60	2.76	1178.50	1850.51	4224.601	1
1108900	-12.43	-12.02	2.96	1178.50	1850.83	4224.605	1
1108905	-12.03	-12.37	3.00	1178.58	1851.07	4224.611	1
1108910	-12.27	-12.05	2.94	1178.48	1850.59	4224.614	1
1108915	-11.86	-12.54	3.08	1178.67	1850.92	4224.621	1
1108920	-12.25	-12.39	3.10	1178.71	1850.93	4224.624	1
1108925	-12.48	-12.62	3.17	1178.65	1850.63	4224.630	1
1108930	-12.88	-12.61	3.24	1178.59	1850.87	4224.634	1
1108935	-11.49	-11.92	2.70	1178.76	1850.58	4224.642	1
1108940	-12.14	-12.43	3.07	1178.72	1850.91	4224.645	1
1108945	-11.74	-12.02	2.88	1178.57	1851.00	4224.650	1
1108950	-12.01	-12.42	3.10	1178.73	1850.54	4224.654	1
1108955	-11.79	-12.07	2.85	1178.76	1850.79	4224.660	1
1108960	-11.87	-12.08	2.85	1178.85	1850.69	4224.664	1
1108965	-11.97	-11.81	2.79	1178.79	1850.64	4224.670	1
1108970	-12.33	-12.00	2.96	1179.03	1850.37	4224.674	1
1108975	-12.47	-12.08	3.00	1178.64	1850.81	4224.679	1
1108980	-12.28	-11.88	2.91	1179.01	1850.86	4224.685	1
1108985	-11.96	-11.62	2.80	1179.14	1850.98	4224.688	1
1108990	-11.78	-11.92	2.86	1178.86	1850.88	4224.695	1
1108995	-11.65	-12.07	2.84	1179.00	1850.71	4224.700	1
1109000	-11.70	-11.85	2.74	1178.97	1850.75	4224.704	1
1109005	-11.75	-12.59	3.03	1178.95	1850.91	4224.708	1
1109010	-11.66	-12.46	3.02	1178.84	1850.65	4224.715	1
1109015	-11.81	-11.97	2.85	1178.91	1850.46	4224.719	1
1109020	-11.59	-12.26	2.90	1178.92	1850.50	4224.725	1
1109025	-11.76	-11.91	2.79	1179.06	1850.84	4224.729	1
1109030	-12.13	-11.92	2.90	1179.02	1850.65	4224.736	1
1109035	-11.65	-12.46	3.02	1179.01	1850.51	4224.739	1
1109040	-11.93	-12.08	2.90	1179.11	1850.45	4224.746	1
1109045	-11.97	-11.91	2.81	1178.73	1850.85	4224.749	1
1109050	-11.64	-11.59	2.68	1178.77	1850.83	4224.756	1
1109055	-11.72	-11.78	2.72	1178.98	1850.45	4224.758	1
1109060	-12.16	-12.08	2.88	1179.09	1850.79	4224.765	1
1109065	-11.76	-12.56	3.02	1178.71	1850.71	4224.770	1
1109070	-11.76	-12.54	3.03	1178.92	1850.97	4224.775	1
1109075	-11.80	-12.60	3.04	1178.65	1850.97	4224.779	1
1109080	-11.97	-12.82	3.14	1179.05	1850.96	4224.786	1
1109085	-11.82	-11.83	2.75	1178.99	1850.64	4224.790	1
1109090	-11.26	-12.39	2.96	1179.18	1851.00	4224.795	1
1109095	-11.53	-12.62	3.06	1179.40	1851.03	4224.799	1
1109100	-11.84	-12.20	2.91	1178.89	1850.73	4224.805	1
1109105	-11.84	-12.12	2.83	1179.12	1850.86	4224.810	1
1109110	-11.59	-12.53	2.94	1178.96	1850.83	4224.814	1
1109115	-11.56	-12.75	3.02	1178.84	1850.94	4224.819	1
1109120	-11.66	-12.67	3.01	1178.95	1850.23	4224.827	1
1109125	-11.25	-12.94	3.09	1178.77	1850.73	4224.830	1
1109130	-11.74	-12.16	2.89	1179.17	1850.61	4224.834	1
1109135	-11.71	-12.36	3.01	1178.82	1850.70	4224.839	1
1109140	-12.17	-12.13	2.94	1178.81	1850.90	4224.845	1
1109145	-10.93	-12.67	2.98	1178.96	1850.52	4224.851	1
1109150	-11.27	-12.28	2.89	1178.90	1850.52	4224.854	1
1109155	-11.32	-12.13	2.84	1178.90	1851.00	4224.859	1
1109160	-11.39	-12.72	3.05	1178.62	1850.77	4224.864	1
1109165	-11.70	-12.16	2.89	1179.01	1850.69	4224.870	1
1109170	-11.18	-12.14	2.78	1178.91	1850.90	4224.874	1
1109175	-11.17	-11.88	2.70	1179.12	1850.65	4224.881	1
1109180	-11.33	-12.27	2.87	1178.85	1850.59	4224.883	1
1109185	-11.49	-11.75	2.71	1178.67	1850.79	4224.891	1
1109190	-11.39	-12.30	2.87	1178.61	1850.75	4224.894	1
1109195	-11.86	-12.36	2.98	1178.82	1850.40	4224.899	1
1109200	-11.84	-12.03	2.88	1178.97	1850.87	4224.905	1
1109205	-11.61	-11.85	2.77	1178.64	1850.95	4224.911	1
1109210	-11.75	-12.34	2.97	1178.95	1850.84	4224.914	1
1109215	-11.33	-12.32	2.89	1178.76	1850.97	4224.920	1
1109220	-11.41	-12.32	2.86	1178.56	1850.89	4224.924	1
1109225	-11.65	-12.45	3.01	1179.16	1851.03	4224.931	1
1109230	-11.39	-12.48	3.00	1178.94	1851.04	4224.935	1
1109235	-11.88	-11.12	2.53	1178.13	1850.58	4224.942	1
1109240	-11.56	-11.80	2.74	1178.58	1850.65	4224.944	1
1109245	-11.77	-11.86	2.83	1178.67	1850.77	4224.950	1
1109250	-11.61	-11.60	2.69	1178.61	1850.92	4224.954	1
1109255	-11.57	-11.69	2.67	1178.84	1850.66	4224.960	1
1109260	-11.59	-11.87	2.76	1178.73	1850.87	4224.964	1
1109265	-11.31	-12.19	2.83	1178.66	1850.63	4224.970	1
1109270	-11.56	-12.71	3.10	1178.73	1850.81	4224.976	1
1109275	-11.97	-12.24	2.98	1178.78	1850.89	4224.979	1
1109280	-12.02	-11.91	2.86	1178.70	1850.87	4224.984	1
1109285	-12.12	-12.05	2.93	1178.58	1850.39	4224.989	1
1109290	-11.91	-12.40	3.04	1178.42	1850.66	4224.995	1
1109295	-12.22	-12.14	2.99	1178.54	1850.74	4224.999	1
1109300	-11.84	-11.66	2.71	1178.41	1850.69	4225.006	1
1109305	-11.67	-12.23	2.88	1178.59	1850.67	4225.008	1
1109310	-11.86	-11.79	2.73	1178.60	1850.91	4225.015	1
1109315	-11.74	-11.70	2.74	1178.70	1850.62	4225.019	1
1109320	-11.69	-12.30	2.88	1179.02	1850.96	4225.023	1
1109325	-11.84	-12.19	2.95	1178.67	1850.98	4225.029	1
1109330	-12.21	-12.56	3.11	1178.57	1850.45	4225.037	1
1109335	-12.00	-12.69	3.15	1178.58	1850.49	4225.039	1
1109340	-11.97	-12.26	2.95	1178.67	1850.44	4225.045	1
1109345	-11.75	-12.36	2.93	1178.36	1850.70	4225.049	1
1109350	-11.91	-12.18	2.88	1178.81	1851.01	4225.057	1
1109355	-12.22	-12.24	2.98	1178.76	1850.94	4225.059	1
1109360	-12.05	-12.12	2.91	1178.63	1850.95	4225.065	1
1109365	-12.41	-12.02	2.93	1178.66	1850.52	4225.069	1
1109370	-11.98	-12.24	3.05	1178.68	1851.39	4225.077	1
1109375	-12.21	-12.50	3.06	1178.73	1850.84	4225.079	1
1109380	-12.08	-12.05	2.86	1178.79	1850.66	4225.085	1
1109385	-12.20	-12.15	2.95	1178.74	1851.08	4225.090	1
1109390	-11.91	-11.86	2.81	1178.79	1850.73	4225.095	1
1109395	-12.02	-12.22	2.99	1178.86	1850.49	4225.100	1
1109400	-12.24	-12.36	3.07	1178.91	1850.78	4225.105	1
1109405	-12.14	-12.26	2.96	1179.08	1850.86	4225.109	1
1109410	-12.08	-12.69	3.10	1178.64	1850.76	4225.115	1
1109415	-12.05	-12.04	2.88	1178.83	1850.66	4225.120	1
1109420	-12.07	-12.17	2.95	1178.85	1851.05	4225.124	1
1109425	-12.72	-12.47	3.16	1178.96	1850.92	4225.129	1
1109430	-12.71	-12.08	3.01	1179.01	1850.56	4225.134	1
1109435	-12.95	-11.92	3.01	1178.69	1851.19	4225.140	1
1109440	-12.45	-11.98	2.98	1178.72	1851.08	4225.144	1
1109445	-12.86	-12.34	3.17	1178.83	1850.98	4225.148	1
1109450	-12.26	-12.27	2.98	1178.81	1850.92	4225.153	1
1109455	-12.74	-12.08	3.00	1178.93	1850.57	4225.160	1
1109460	-12.61	-12.39	3.11	1178.72	1850.93	4225.165	1
1109465	-12.24	-12.03	2.94	1179.06	1851.06	4225.169	1
1109470	-12.05	-12.25	3.02	1178.96	1850.76	4225.173	1
1109475	-11.76	-12.20	2.90	1178.92	1851.07	4225.179	1
1109480	-11.85	-12.89	3.20	1178.85	1850.91	4225.184	1
1109485	-12.40	-11.54	2.78	1178.97	1850.82	4225.191	1
1109490	-12.40	-11.82	2.85	1178.90	1850.84	4225.194	1
1109495	-12.14	-12.45	3.07	1178.82	1851.37	4225.200	1
1109500	-11.83	-12.49	3.02	1178.71	1851.23	4225.204	1
1109505	-11.60	-12.24	2.90	1179.37	1851.35	4225.211	1
1109510	-11.66	-12.34	2.94	1179.26	1851.26	4225.214	1
1109515	-12.12	-12.55	3.10	1179.40	1851.06	4225.221	1
1109520	-11.98	-12.03	2.89	1179.02	1851.06	4225.225	1
1109525	-11.90	-11.28	2.56	1179.18	1850.89	4225.232	1
1109530	-11.99	-11.71	2.74	1178.92	1851.00	4225.234	1
1109535	-12.09	-12.01	2.86	1178.86	1851.20	4225.240	1
1109540	-12.27	-12.30	2.97	1178.82	1851.04	4225.245	1
1109545	-12.30	-11.93	2.90	1179.02	1850.81	4225.250	1
1109550	-12.05	-12.32	2.94	1179.19	1851.25	4225.255	1
1109555	-11.47	-12.71	2.98	1178.86	1850.93	4225.260	1
1109560	-11.72	-12.35	2.92	1178.72	1850.88	4225.265	1
1109565	-12.06	-12.43	2.98	1178.76	1851.00	4225.269	1
1109570	-11.64	-12.43	2.86	1178.94	1850.93	4225.274	1
1109575	-11.79	-12.55	3.02	1178.63	1851.04	4225.279	1
1109580	-11.95	-12.10	2.88	1179.28	1850.96	4225.285	1
1109585	-12.36	-12.55	3.15	1178.94	1851.32	4225.290	1
1109590	-12.02	-12.10	2.87	1178.73	1851.07	4225.294	1
1109595	-11.80	-12.18	2.92	1178.71	1851.28	4225.299	1
1109600	-11.77	-12.35	2.98	1178.75	1851.24	4225.304	1
1109605	-12.01	-12.01	2.90	1178.76	1851.38	4225.310	1
1109610	-11.96	-12.55	3.02	1178.69	1851.60	4225.314	1
1109615	-11.67	-12.61	3.02	1178.74	1851.04	4225.319	1
1109620	-11.49	-11.85	2.71	1179.00	1851.03	4225.326	1
1109625	-11.60	-12.12	2.85	1178.88	1851.36	4225.329	1
1109630	-11.77	-12.22	2.88	1178.90	1851.46	4225.336	1
1109635	-11.73	-12.51	2.98	1179.13	1850.86	4225.339	1
1109640	-11.66	-12.55	2.99	1178.97	1851.24	4225.345	1
1109645	-12.13	-11.58	2.76	1178.93	1850.81	4225.350	1
1109650	-12.28	-11.77	2.86	1178.85	1850.83	4225.354	1
1109655	-11.91	-12.57	3.09	1178.76	1850.88	4225.359	1
1109660	-11.93	-12.33	2.97	1178.87	1851.07	4225.365	1
1109665	-12.14	-12.05	2.91	1178.61	1850.90	4225.370	1
1109670	-11.84	-12.15	2.86	1179.50	1850.58	4225.377	1
1109675	-12.07	-11.74	2.81	1179.14	1851.05	4225.379	1
1109680	-12.03	-11.90	2.89	1179.09	1850.39	4225.387	1
1109685	-11.63	-12.63	3.09	1178.68	1851.02	4225.390	1
1109690	-11.66	-12.10	2.85	1178.79	1850.96	4225.395	1
1109695	-11.86	-11.79	2.71	1178.97	1851.12	4225.399	1
1109700	-11.67	-12.31	2.91	1178.78	1851.11	4225.405	1
1109705	-11.70	-12.28	2.93	1178.87	1851.28	4225.410	1
1109710	-11.54	-11.83	2.68	1178.75	1851.37	4225.414	1
1109715	-11.61	-11.98	2.77	1178.76	1851.03	4225.419	1
1109720	-11.63	-12.36	2.84	1178.86	1850.97	4225.424	1
1109725	-11.41	-12.24	2.85	1178.77	1850.96	4225.430	1
1109730	-11.16	-12.25	2.84	1178.61	1851.09	4225.435	1
1109735	-11.35	-11.92	2.71	1178.56	1850.96	4225.440	1
1109740	-11.28	-12.17	2.87	1178.53	1851.44	4225.444	1
1109745	-11.67	-11.95	2.88	1178.59	1851.27	4225.450	1
1109750	-11.46	-12.03	2.84	1178.77	1850.80	4225.454	1
1109755	-11.77	-11.87	2.74	1178.85	1850.80	4225.459	1
1109760	-11.57	-11.73	2.70	1178.84	1851.11	4225.464	1
1109765	-12.15	-12.37	3.12	1178.89	1851.05	4225.471	1
1109770	-11.74	-12.87	3.16	1178.75	1851.30	4225.474	1
1109775	-11.98	-11.50	2.68	1178.85	1850.39	4225.480	1
1109780	-12.07	-11.70	2.76	1178.71	1851.07	4225.484	1
1109785	-12.07	-12.43	3.09	1178.86	1850.89	4225.491	1
1109790	-11.81	-12.17	2.95	1179.09	1850.90	4225.494	1
1109795	-11.52	-12.26	2.90	1178.93	1850.80	4225.500	1
1109800	-11.44	-12.16	2.84	1179.02	1850.78	4225.504	1
1109805	-11.50	-11.70	2.67	1178.69	1851.31	4225.510	1
1109810	-11.42	-12.23	2.84	1178.70	1851.13	4225.515	1
1109815	-11.81	-12.01	2.82	1178.95	1850.95	4225.520	1
1109820	-11.82	-12.14	2.87	1179.00	1850.96	4225.523	1
1109825	-11.67	-12.39	2.98	1179.15	1851.30	4225.531	1
1109830	-11.56	-12.43	3.01	1179.08	1850.70	4225.534	1
1109835	-11.85	-12.70	3.06	1179.16	1850.82	4225.541	1
1109840	-11.99	-11.98	2.77	1178.99	1850.52	4225.544	1
1109845	-11.92	-12.38	2.93	1178.87	1850.88	4225.550	1
1109850	-12.22	-11.64	2.71	1178.95	1850.96	4225.554	1
1109855	-11.30	-12.62	3.02	1179.05	1850.75	4225.561	1
1109860	-11.44	-12.65	2.96	1179.09	1850.93	4225.565	1
1109865	-11.40	-12.24	2.77	1178.93	1851.09	4225.571	1
1109870	-11.69	-12.03	2.76	1179.10	1851.17	4225.575	1
1109875	-12.02	-11.98	2.79	1179.25	1851.06	4225.580	1
1109880	-11.87	-12.31	2.93	1179.06	1850.70	4225.584	1
1109885	-11.45	-12.29	2.83	1178.86	1850.82	4225.589	1
1109890	-11.76	-12.13	2.87	1178.79	1850.91	4225.595	1
1109895	-11.47	-12.16	2.83	1178.89	1850.91	4225.600	1
1109900	-11.64	-12.29	2.90	1179.09	1850.98	4225.604	1
1109905	-11.87	-11.92	2.79	1178.87	1850.81	4225.608	1
1109910	-11.91	-12.36	2.96	1179.05	1850.96	4225.615	1
1109915	-11.67	-12.49	2.99	1178.91	1850.84	4225.619	1
1109920	-12.07	-11.99	2.87	1178.71	1850.84	4225.625	1
1109925	-11.77	-12.97	3.18	1178.82	1850.88	4225.628	1
1109930	-11.96	-12.51	3.02	1178.73	1851.05	4225.635	1
1109935	-11.36	-12.67	3.03	1178.89	1850.70	4225.639	1
1109940	-11.80	-12.61	3.10	1178.96	1851.20	4225.645	1
1109945	-12.16	-12.11	2.98	1178.75	1850.69	4225.648	1
1109950	-11.69	-12.40	3.00	1178.77	1850.79	4225.656	1
1109955	-12.40	-11.89	2.86	1178.79	1850.92	4225.660	1
1109960	-11.94	-12.48	3.03	1178.95	1850.80	4225.664	1
1109965	-11.89	-12.54	3.01	1179.04	1851.04	4225.669	1
1109970	-11.67	-12.66	3.04	1178.83	1851.46	4225.676	1
1109975	-11.76	-12.40	2.97	1179.01	1851.17	4225.679	1
1109980	-11.81	-12.21	2.93	1178.84	1851.18	4225.685	1
1109985	-11.97	-12.36	3.01	1178.87	1851.17	4225.688	1
1109990	-12.09	-12.75	3.19	1179.22	1851.29	4225.696	1
1109995	-12.28	-12.13	2.94	1178.98	1851.14	4225.700	1
1110000	-11.95	-12.46	3.01	1179.02	1851.13	4225.705	1
1110005	-12.07	-12.26	2.93	1179.27	1851.04	4225.709	1
1110010	-12.41	-12.60	3.13	1179.08	1850.86	4225.714	1
1110015	-12.43	-12.50	3.11	1179.24	1850.92	4225.719	1
1110020	-12.63	-12.77	3.17	1179.08	1851.12	4225.725	1
1110025	-12.40	-12.54	3.07	1178.97	1850.77	4225.730	1
1110030	-12.48	-12.62	3.12	1178.70	1850.78	4225.734	1
1110035	-12.04	-12.83	3.14	1178.80	1850.43	4225.740	1
1110040	-12.18	-12.60	3.13	1178.84	1850.95	4225.744	1
1110045	-11.82	-11.97	2.84	1178.76	1850.76	4225.749	1
1110050	-11.98	-11.82	2.85	1178.96	1850.64	4225.754	1
1110055	-11.75	-12.14	2.93	1179.02	1850.39	4225.760	1
1110060	-12.00	-12.08	2.92	1178.79	1850.45	4225.764	1
1110065	-12.25	-12.39	3.03	1178.97	1850.92	4225.771	1
1110070	-12.62	-12.05	2.90	1179.16	1850.60	4225.774	1
1110075	-12.23	-12.38	3.03	1179.03	1850.89	4225.779	1
1110080	-11.92	-12.29	2.91	1178.88	1850.80	4225.784	1
1110085	-12.57	-11.95	2.90	1178.80	1851.36	4225.791	1
1110090	-12.05	-12.29	2.94	1179.16	1851.13	4225.794	1
1110095	-11.80	-12.55	3.04	1178.86	1850.82	4225.800	1
1110100	-12.02	-12.04	2.91	1178.85	1850.86	4225.804	1
1110105	-11.62	-11.37	2.57	1178.51	1850.82	4225.812	1
1110110	-11.94	-11.81	2.75	1178.77	1850.71	4225.813	1
1110115	-12.20	-11.86	2.77	1178.71	1851.27	4225.820	1
1110120	-12.09	-11.79	2.69	1178.60	1850.98	4225.825	1
1110125	-11.75	-12.20	2.77	1178.59	1850.86	4225.830	1
1110130	-11.57	-11.73	2.59	1178.74	1850.72	4225.834	1
1110135	-11.96	-12.57	3.01	1178.57	1851.27	4225.841	1
1110140	-12.06	-11.62	2.71	1178.55	1851.23	4225.845	1
1110145	-11.98	-12.08	2.86	1178.51	1850.93	4225.850	1
1110150	-12.18	-11.86	2.76	1178.78	1851.38	4225.855	1
1110155	-12.06	-12.08	2.86	1178.89	1851.06	4225.859	1
1110160	-11.86	-12.41	2.89	1178.82	1850.94	4225.865	1
1110165	-12.03	-12.38	2.85	1179.13	1851.60	4225.872	1
1110170	-11.96	-12.12	2.73	1178.92	1851.10	4225.874	1
1110175	-12.21	-11.90	2.72	1178.82	1851.06	4225.880	1
1110180	-11.63	-12.62	2.95	1178.79	1851.20	4225.884	1
1110185	-11.80	-12.75	2.96	1178.92	1851.49	4225.889	1
1110190	-12.18	-11.93	2.74	1178.86	1850.90	4225.895	1
1110195	-11.86	-12.34	2.91	1178.99	1851.41	4225.899	1
1110200	-12.12	-11.83	2.74	1178.96	1851.35	4225.905	1
1110205	-12.00	-12.15	2.88	1178.79	1851.62	4225.909	1
1110210	-12.26	-12.56	3.03	1178.63	1851.06	4225.914	1
1110215	-12.00	-12.27	2.90	1178.69	1851.12	4225.919	1
1110220	-11.88	-12.25	2.85	1179.02	1850.98	4225.925	1
1110225	-12.50	-12.06	2.87	1179.01	1851.30	4225.929	1
1110230	-12.33	-12.24	2.84	1178.76	1851.26	4225.935	1
1110235	-11.99	-12.38	2.90	1178.83	1851.08	4225.938	1
1110240	-11.93	-11.85	2.67	1178.90	1850.98	4225.944	1
1110245	-12.06	-11.97	2.77	1178.89	1850.94	4225.949	1
1110250	-11.95	-12.83	3.15	1178.95	1850.68	4225.956	1
1110255	-12.15	-11.56	2.65	1178.71	1850.99	4225.959	1
1110260	-12.01	-12.09	2.86	1179.01	1850.44	4225.965	1
1110265	-11.84	-12.17	2.82	1178.83	1850.85	4225.969	1
1110270	-11.96	-12.08	2.80	1178.74	1851.02	4225.976	1
1110275	-11.95	-12.56	3.01	1178.94	1851.00	4225.980	1
1110280	-12.16	-12.39	2.96	1178.81	1850.73	4225.985	1
1110285	-12.10	-12.31	2.96	1178.78	1850.88	4225.990	1
1110290	-11.95	-12.25	2.91	1178.71	1850.91	4225.995	1
1110295	-12.14	-11.80	2.78	1178.76	1851.00	4225.999	1
1110300	-12.21	-11.82	2.79	1178.75	1850.73	4226.005	1
1110305	-12.25	-11.80	2.79	1178.87	1851.25	4226.009	1
1110310	-12.68	-11.38	2.65	1178.63	1851.60	4226.017	1
1110315	-12.87	-11.72	2.82	1178.95	1850.92	4226.020	1
1110320	-12.57	-11.53	2.72	1178.83	1850.87	4226.025	1
1110325	-12.36	-12.36	2.97	1178.88	1850.94	4226.029	1
1110330	-12.76	-11.92	2.84	1179.03	1850.84	4226.034	1
1110335	-12.09	-11.80	2.70	1178.95	1851.02	4226.040	1
1110340	-11.98	-11.97	2.74	1178.76	1850.81	4226.044	1
1110345	-12.11	-12.45	3.00	1179.08	1850.73	4226.049	1
1110350	-11.78	-12.54	2.99	1179.07	1851.02	4226.054	1
1110355	-11.48	-12.65	3.00	1179.11	1851.14	4226.061	1
1110360	-11.22	-12.70	2.99	1178.94	1851.15	4226.063	1
1110365	-11.86	-12.36	2.94	1179.02	1851.22	4226.070	1
1110370	-12.36	-12.03	2.89	1179.01	1850.93	4226.074	1
1110375	-11.94	-12.48	2.95	1179.29	1851.07	4226.079	1
1110380	-12.12	-12.45	3.00	1179.04	1851.08	4226.084	1
1110385	-11.83	-12.25	2.88	1178.96	1851.06	4226.090	1
1110390	-11.79	-12.53	2.98	1178.87	1851.33	4226.093	1
1110395	-11.64	-12.23	2.85	1178.74	1850.82	4226.101	1
1110400	-12.16	-12.47	3.08	1178.74	1851.04	4226.105	1
1110405	-11.60	-12.15	2.85	1178.85	1851.08	4226.109	1
1110410	-12.24	-11.77	2.84	1178.85	1850.83	4226.114	1
1110415	-11.95	-12.18	2.92	1178.79	1850.99	4226.121	1
1110420	-11.95	-12.51	3.06	1178.91	1851.03	4226.124	1
1110425	-12.01	-12.67	3.09	1178.91	1851.10	4226.130	1
1110430	-11.98	-12.39	2.95	1178.90	1850.78	4226.134	1
1110435	-12.05	-11.85	2.81	1178.76	1851.11	4226.141	1
1110440	-12.24	-12.13	3.01	1179.14	1850.91	4226.144	1
1110445	-12.38	-12.35	3.06	1179.33	1850.91	4226.149	1
1110450	-11.99	-12.00	2.86	1178.88	1851.10	4226.154	1
1110455	-12.14	-12.22	2.96	1178.99	1850.68	4226.160	1
1110460	-11.90	-11.99	2.87	1178.58	1851.17	4226.164	1
1110465	-11.98	-11.61	2.81	1178.96	1850.90	4226.170	1
1110470	-12.14	-12.12	2.97	1178.95	1851.06	4226.175	1
1110475	-12.39	-12.17	3.00	1178.86	1851.20	4226.179	1
1110480	-12.12	-11.92	2.83	1178.86	1851.09	4226.184	1
1110485	-12.57	-11.95	2.90	1179.09	1850.95	4226.189	1
1110490	-12.29	-12.37	3.03	1179.21	1851.00	4226.194	1
1110495	-12.04	-12.82	3.18	1179.18	1851.25	4226.199	1
1110500	-11.61	-12.65	3.04	1178.74	1851.11	4226.206	1
1110505	-12.02	-12.58	3.06	1178.80	1851.18	4226.208	1
1110510	-11.93	-12.70	3.11	1178.78	1850.98	4226.214	1
1110515	-11.99	-12.32	2.93	1178.96	1851.17	4226.218	1
1110520	-11.41	-12.84	3.09	1179.04	1850.81	4226.226	1
1110525	-11.84	-12.50	2.99	1178.89	1851.01	4226.229	1
1110530	-12.09	-11.91	2.82	1178.77	1850.92	4226.234	1
1110535	-11.82	-12.17	2.89	1178.73	1851.25	4226.239	1
1110540	-11.42	-12.22	2.88	1178.52	1850.93	4226.245	1
1110545	-11.52	-11.90	2.72	1178.53	1851.04	4226.249	1
1110550	-11.76	-12.10	2.91	1178.68	1851.09	4226.256	1
1110555	-11.65	-12.02	2.85	1178.80	1851.08	4226.259	1
1110560	-11.49	-12.27	2.87	1178.78	1851.07	4226.265	1
1110565	-11.78	-12.32	2.94	1178.75	1851.00	4226.270	1
1110570	-11.51	-12.46	2.85	1178.70	1851.19	4226.276	1
1110575	-11.64	-12.55	2.98	1178.84	1851.02	4226.279	1
1110580	-12.00	-12.52	3.07	1178.99	1850.84	4226.285	1
1110585	-11.85	-12.40	3.01	1178.94	1850.97	4226.289	1
1110590	-12.27	-11.57	2.70	1178.76	1851.29	4226.297	1
1110595	-12.06	-12.28	2.98	1178.84	1850.60	4226.299	1
1110600	-12.10	-11.50	2.75	1178.60	1851.07	4226.305	1
1110605	-12.03	-12.26	3.00	1178.61	1851.09	4226.310	1
1110610	-11.99	-12.63	3.13	1178.91	1850.80	4226.314	1
1110615	-11.69	-12.64	3.10	1178.98	1851.12	4226.319	1
1110620	-12.28	-11.70	2.86	1179.14	1850.79	4226.325	1
1110625	-11.70	-12.29	2.95	1178.61	1850.81	4226.329	1
1110630	-11.38	-12.25	2.87	1178.39	1850.94	4226.334	1
1110635	-11.62	-12.34	2.93	1178.61	1850.82	4226.340	1
1110640	-11.29	-12.41	2.98	1178.70	1850.98	4226.345	1
1110645	-11.78	-12.23	2.97	1178.77	1851.10	4226.350	1
1110650	-11.83	-11.70	2.77	1178.71	1850.94	4226.354	1
1110655	-12.25	-11.99	2.93	1178.62	1851.10	4226.360	1
1110660	-12.05	-12.28	3.03	1178.83	1851.35	4226.364	1
1110665	-11.85	-11.70	2.77	1178.71	1851.39	4226.371	1
1110670	-11.88	-11.96	2.93	1178.73	1850.95	4226.374	1
1110675	-11.35	-11.81	2.74	1178.68	1850.89	4226.379	1
1110680	-11.92	-11.85	2.81	1178.56	1851.01	4226.383	1
1110685	-11.74	-11.82	2.79	1178.83	1851.46	4226.391	1
1110690	-11.45	-12.30	2.94	1178.64	1850.95	4226.395	1
1110695	-11.74	-12.28	2.98	1178.71	1850.69	4226.399	1
1110700	-11.54	-11.64	2.68	1178.61	1850.72	4226.404	1
1110705	-11.77	-12.30	2.94	1178.46	1851.19	4226.411	1
1110710	-12.00	-11.98	2.83	1178.64	1850.76	4226.414	1
1110715	-11.62	-12.20	2.88	1178.53	1850.78	4226.420	1
1110720	-11.89	-12.16	2.90	1178.72	1850.80	4226.424	1
1110725	-11.90	-11.78	2.78	1178.56	1850.89	4226.430	1
1110730	-11.81	-12.05	2.86	1178.68	1850.98	4226.435	1
1110735	-11.72	-11.38	2.52	1179.18	1849.98	4226.442	1
1110740	-11.97	-12.03	2.87	1178.54	1851.12	4226.444	1
1110745	-11.44	-13.25	3.33	1178.80	1851.04	4226.451	1
1110750	-11.74	-12.16	2.91	1178.60	1850.95	4226.454	1
1110755	-11.92	-12.43	3.07	1178.80	1850.92	4226.460	1
1110760	-11.72	-12.36	2.95	1178.64	1851.13	4226.465	1
1110765	-11.74	-11.74	2.74	1178.73	1851.24	4226.470	1
1110770	-11.86	-11.52	2.62	1178.59	1850.80	4226.476	1
1110775	-11.88	-12.00	2.84	1178.56	1850.91	4226.479	1
1110780	-11.71	-12.48	3.01	1178.66	1851.17	4226.484	1
1110785	-11.53	-12.11	2.83	1178.79	1851.09	4226.490	1
1110790	-11.67	-12.16	2.87	1178.80	1850.81	4226.495	1
1110795	-11.79	-12.34	2.98	1178.90	1850.73	4226.499	1
1110800	-11.52	-12.70	3.02	1178.91	1850.97	4226.505	1
1110805	-11.98	-11.80	2.78	1178.78	1851.12	4226.509	1
1110810	-12.08	-12.42	3.07	1178.99	1850.62	4226.515	1
1110815	-12.32	-11.55	2.77	1178.89	1850.62	4226.519	1
1110820	-11.29	-12.66	3.01	1178.98	1850.91	4226.526	1
1110825	-12.06	-12.22	3.01	1178.84	1850.61	4226.528	1
1110830	-11.68	-12.25	2.94	1179.10	1850.83	4226.535	1
1110835	-11.46	-12.70	3.08	1179.04	1850.86	4226.539	1
1110840	-11.77	-11.80	2.72	1178.73	1850.73	4226.545	1
1110845	-11.46	-12.86	3.14	1178.63	1850.54	4226.549	1
1110850	-11.79	-12.57	3.06	1178.70	1850.68	4226.556	1
1110855	-11.59	-13.02	3.15	1178.82	1850.97	4226.559	1
1110860	-11.88	-12.64	3.04	1178.99	1851.07	4226.565	1
1110865	-12.05	-12.18	2.88	1178.89	1850.98	4226.569	1
1110870	-11.33	-12.20	2.87	1178.74	1851.19	4226.576	1
1110875	-11.50	-12.55	2.93	1178.79	1851.07	4226.579	1
1110880	-11.88	-11.74	2.69	1178.41	1850.95	4226.585	1
1110885	-12.08	-12.46	2.95	1178.39	1851.38	4226.589	1
1110890	-12.09	-12.33	2.98	1178.59	1850.58	4226.597	1
1110895	-11.86	-12.58	3.06	1178.54	1851.12	4226.600	1
1110900	-12.25	-12.14	2.98	1178.60	1851.26	4226.604	1
1110905	-12.10	-12.25	2.97	1178.51	1851.19	4226.609	1
1110910	-12.35	-12.19	2.98	1178.49	1850.71	4226.615	1
1110915	-12.12	-12.08	2.90	1178.56	1851.21	4226.620	1
1110920	-11.93	-12.89	3.18	1178.76	1851.21	4226.625	1
1110925	-11.67	-12.26	2.88	1178.65	1850.96	4226.629	1
1110930	-11.34	-12.25	2.88	1178.67	1850.88	4226.635	1
1110935	-11.27	-13.08	3.16	1178.61	1850.85	4226.640	1
1110940	-11.75	-12.34	2.91	1178.88	1850.96	4226.644	1
1110945	-11.95	-12.26	2.93	1178.19	1851.21	4226.649	1
1110950	-11.83	-12.13	2.90	1178.47	1851.15	4226.654	1
1110955	-12.12	-11.68	2.79	1178.63	1850.89	4226.660	1
1110960	-12.01	-11.99	2.89	1178.56	1850.78	4226.664	1
1110965	-11.78	-12.67	3.09	1178.41	1850.74	4226.670	1
1110970	-11.94	-12.14	2.92	1178.51	1850.90	4226.673	1
1110975	-12.11	-12.27	3.02	1178.40	1850.91	4226.679	1
1110980	-12.47	-11.94	2.97	1178.69	1850.93	4226.684	1
1110985	-12.69	-11.91	2.94	1178.57	1850.76	4226.688	1
1110990	-12.29	-12.06	2.97	1178.45	1850.68	4226.694	1
1110995	-12.05	-12.22	2.96	1178.54	1850.89	4226.700	1
1111000	-12.52	-12.22	3.06	1178.66	1851.03	4226.704	1
1111005	-12.17	-11.86	2.80	1178.74	1851.25	4226.710	1
1111010	-12.35	-12.35	3.03	1178.69	1850.75	4226.714	1
1111015	-12.02	-12.82	3.18	1178.81	1850.86	4226.722	1
1111020	-12.27	-12.59	3.12	1178.70	1850.93	4226.724	1
1111025	-12.34	-12.73	3.14	1178.80	1850.78	4226.729	1
1111030	-12.06	-12.96	3.16	1178.70	1851.13	4226.734	1
1111035	-12.76	-12.69	3.19	1179.64	1851.24	4226.742	1
1111040	-12.49	-12.40	3.07	1178.99	1851.04	4226.745	1
1111045	-12.33	-12.72	3.20	1179.03	1851.08	4226.750	1
1111050	-12.26	-12.29	3.01	1179.04	1851.05	4226.754	1
1111055	-12.44	-12.53	3.13	1179.01	1851.26	4226.760	1
1111060	-12.13	-12.66	3.15	1178.85	1851.20	4226.765	1
1111065	-12.17	-12.10	2.92	1178.93	1851.02	4226.770	1
1111070	-11.98	-12.40	2.99	1179.02	1850.96	4226.774	1
1111075	-12.37	-12.00	2.89	1178.78	1851.13	4226.780	1
1111080	-12.12	-12.26	2.97	1179.08	1850.62	4226.784	1
1111085	-12.44	-12.02	2.92	1178.70	1850.90	4226.790	1
1111090	-11.86	-12.36	2.93	1178.69	1850.76	4226.794	1
1111095	-11.66	-12.71	3.04	1178.95	1850.80	4226.799	1
1111100	-12.18	-11.83	2.85	1178.95	1850.72	4226.804	1
1111105	-11.85	-11.81	2.77	1178.88	1850.71	4226.810	1
1111110	-12.03	-12.00	2.87	1178.82	1850.78	4226.813	1
1111115	-12.23	-11.77	2.80	1178.57	1850.89	4226.819	1
1111120	-11.88	-12.41	3.02	1178.91	1850.82	4226.826	1
1111125	-12.52	-11.79	2.88	1178.86	1850.49	4226.829	1
1111130	-12.10	-11.95	2.85	1178.81	1850.74	4226.834	1
1111135	-11.90	-11.94	2.85	1178.97	1850.47	4226.839	1
1111140	-11.82	-12.18	2.92	1178.84	1850.88	4226.845	1
1111145	-12.00	-11.98	2.85	1178.93	1850.96	4226.849	1
1111150	-12.19	-11.94	2.85	1178.92	1850.60	4226.855	1
1111155	-12.08	-11.76	2.81	1178.95	1850.82	4226.858	1
1111160	-11.59	-12.24	2.92	1179.04	1850.86	4226.865	1
1111165	-11.93	-11.88	2.81	1179.01	1850.75	4226.870	1
1111170	-11.97	-12.33	2.93	1179.09	1850.81	4226.876	1
1111175	-12.02	-12.21	2.90	1179.03	1850.59	4226.879	1
1111180	-12.25	-12.41	3.01	1178.89	1850.99	4226.885	1
1111185	-12.09	-12.46	2.96	1178.95	1851.16	4226.890	1
1111190	-12.69	-11.29	2.60	1178.93	1851.55	4226.896	1
1111195	-11.93	-12.45	2.95	1178.95	1850.97	4226.898	1
1111200	-12.60	-12.09	3.00	1178.80	1850.69	4226.905	1
1111205	-12.58	-12.22	3.09	1178.68	1850.83	4226.910	1
1111210	-11.79	-12.36	2.94	1178.75	1850.86	4226.916	1
1111215	-12.04	-11.91	2.83	1178.64	1850.95	4226.919	1
1111220	-11.52	-12.62	3.01	1178.75	1850.87	4226.924	1
1111225	-11.93	-12.11	2.86	1178.88	1850.90	4226.929	1
1111230	-12.18	-12.26	2.92	1178.69	1850.93	4226.935	1
1111235	-11.93	-12.49	2.97	1178.77	1851.05	4226.941	1
1111240	-12.24	-11.54	2.65	1178.78	1850.91	4226.944	1
1111245	-12.33	-11.95	2.91	1178.83	1851.24	4226.949	1
1111250	-12.32	-12.22	3.02	1178.85	1850.90	4226.955	1
1111255	-12.16	-12.06	2.95	1178.80	1850.83	4226.960	1
1111260	-12.28	-12.30	3.07	1178.64	1851.01	4226.964	1
1111265	-12.18	-12.20	3.06	1178.92	1850.95	4226.969	1
1111270	-11.94	-12.33	3.03	1178.60	1850.77	4226.975	1
1111275	-12.04	-12.07	2.90	1178.54	1850.84	4226.980	1
1111280	-11.94	-12.43	3.04	1178.58	1850.94	4226.984	1
1111285	-12.18	-12.24	3.06	1178.54	1850.83	4226.989	1
1111290	-12.59	-11.56	2.82	1178.50	1850.63	4226.995	1
1111295	-12.59	-11.64	2.83	1178.75	1851.29	4227.000	1
1111300	-12.07	-12.90	3.28	1178.84	1851.02	4227.004	1
1111305	-11.87	-12.05	2.96	1178.47	1851.14	4227.009	1
1111310	-12.12	-11.90	2.94	1178.72	1850.73	4227.015	1
1111315	-12.08	-12.43	3.05	1178.63	1851.26	4227.020	1
1111320	-12.64	-12.00	2.96	1178.69	1851.05	4227.024	1
1111325	-12.30	-12.42	3.11	1179.09	1850.79	4227.031	1
1111330	-12.31	-12.26	3.01	1179.00	1850.91	4227.034	1
1111335	-12.21	-12.32	2.99	1178.69	1851.00	4227.040	1
1111340	-12.38	-11.62	2.80	1178.80	1850.87	4227.044	1
1111345	-11.40	-12.73	3.17	1178.34	1851.19	4227.052	1
1111350	-11.83	-12.16	2.92	1179.07	1851.27	4227.054	1
1111355	-11.92	-12.29	3.05	1179.04	1851.05	4227.060	1
1111360	-12.38	-11.73	2.91	1179.00	1850.87	4227.065	1
1111365	-11.72	-12.11	2.92	1178.93	1851.04	4227.071	1
1111370	-12.34	-11.81	2.89	1178.86	1851.25	4227.075	1
1111375	-11.90	-12.04	2.86	1179.07	1851.01	4227.080	1
1111380	-12.15	-12.04	2.87	1178.82	1850.95	4227.084	1
1111385	-12.26	-12.36	3.06	1178.85	1850.88	4227.089	1
1111390	-11.82	-12.59	3.07	1178.78	1850.83	4227.095	1
1111395	-12.61	-11.79	2.90	1178.92	1850.66	4227.100	1
1111400	-12.37	-12.12	2.98	1178.83	1851.08	4227.105	1
1111405	-12.07	-12.50	3.15	1178.72	1851.13	4227.110	1
1111410	-12.31	-12.52	3.13	1179.07	1851.15	4227.115	1
1111415	-11.81	-12.15	2.94	1178.83	1851.17	4227.119	1
1111420	-11.80	-11.95	2.85	1178.93	1850.99	4227.124	1
1111425	-11.71	-12.13	2.90	1178.51	1851.17	4227.130	1
1111430	-11.88	-12.78	3.20	1178.84	1850.98	4227.135	1
1111435	-12.41	-11.69	2.86	1178.88	1851.04	4227.139	1
1111440	-11.85	-12.15	2.94	1179.05	1851.21	4227.145	1
1111445	-11.73	-12.19	2.91	1178.92	1850.97	4227.149	1
1111450	-12.13	-12.51	3.16	1179.03	1850.80	4227.156	1
1111455	-11.98	-12.63	3.16	1178.98	1851.32	4227.159	1
1111460	-11.71	-13.14	3.24	1178.83	1851.11	4227.164	1
1111465	-11.89	-12.68	3.13	1178.94	1851.17	4227.169	1
1111470	-11.82	-12.35	3.01	1179.05	1851.04	4227.175	1
1111475	-11.92	-12.26	2.98	1179.05	1851.07	4227.179	1
1111480	-11.91	-12.18	2.87	1178.87	1851.29	4227.185	1
1111485	-12.07	-12.13	2.87	1178.94	1851.07	4227.188	1
1111490	-12.43	-12.22	2.98	1179.07	1850.68	4227.196	1
1111495	-12.03	-12.56	3.02	1179.16	1851.12	4227.199	1
1111500	-11.79	-12.16	2.84	1179.09	1851.60	4227.207	1
1111505	-11.82	-12.54	3.07	1179.08	1851.14	4227.209	1
1111510	-11.76	-12.48	3.03	1178.92	1851.11	4227.214	1
1111515	-12.09	-12.72	3.14	1179.09	1851.29	4227.218	1
1111520	-12.22	-12.64	3.10	1179.17	1851.13	4227.225	1
1111525	-12.11	-12.22	2.94	1179.12	1850.51	4227.229	1
1111530	-11.32	-12.37	2.93	1178.80	1851.06	4227.236	1
1111535	-11.79	-12.85	3.11	1179.01	1851.12	4227.240	1
1111540	-12.34	-12.56	3.09	1178.98	1851.13	4227.245	1
1111545	-12.39	-12.51	3.07	1178.82	1851.46	4227.249	1
1111550	-11.72	-12.12	2.79	1179.02	1850.99	4227.257	1
1111555	-11.77	-12.44	2.96	1178.96	1851.26	4227.259	1
1111560	-11.63	-12.40	2.96	1178.77	1851.42	4227.265	1
1111565	-12.00	-12.46	3.03	1178.92	1851.33	4227.270	1
1111570	-12.23	-12.28	2.96	1178.91	1851.56	4227.274	1
1111575	-11.89	-12.50	3.00	1178.99	1851.07	4227.280	1
1111580	-11.97	-12.29	2.88	1178.80	1851.31	4227.284	1
1111585	-12.49	-11.71	2.79	1178.73	1850.97	4227.290	1
1111590	-12.07	-12.68	3.15	1179.04	1851.11	4227.293	1
1111595	-11.90	-12.49	3.05	1178.85	1850.82	4227.299	1
1111600	-12.00	-12.62	3.17	1179.01	1851.08	4227.304	1
1111605	-12.03	-12.47	3.09	1179.15	1851.24	4227.310	1
1111610	-11.83	-12.49	3.05	1179.13	1851.15	4227.314	1
1111615	-12.07	-12.25	3.04	1178.97	1850.71	4227.320	1
1111620	-11.33	-12.36	3.01	1178.91	1851.29	4227.324	1
1111625	-11.76	-12.47	3.07	1178.98	1850.93	4227.329	1
1111630	-12.01	-12.80	3.19	1179.21	1851.08	4227.334	1
1111635	-11.96	-12.21	2.93	1178.99	1851.01	4227.341	1
1111640	-11.76	-12.13	2.88	1179.12	1851.09	4227.344	1
1111645	-12.21	-12.02	2.89	1178.81	1851.04	4227.350	1
1111650	-12.19	-11.96	2.87	1178.71	1851.02	4227.355	1
1111655	-12.03	-11.65	2.86	1179.19	1850.41	4227.361	1
1111660	-12.24	-12.08	2.98	1178.78	1851.17	4227.365	1
1111665	-12.36	-12.34	3.14	1179.05	1850.75	4227.371	1
1111670	-12.44	-12.10	2.95	1178.88	1851.51	4227.375	1
1111675	-12.05	-12.57	3.11	1178.95	1851.07	4227.380	1
1111680	-12.46	-11.93	2.92	1178.88	1851.00	4227.384	1
1111685	-12.33	-11.93	2.89	1178.86	1850.88	4227.390	1
1111690	-12.45	-12.20	3.01	1178.79	1850.89	4227.395	1
1111695	-12.17	-12.18	2.97	1179.00	1850.60	4227.400	1
1111700	-12.34	-11.80	2.87	1178.77	1851.14	4227.404	1
1111705	-12.07	-12.39	3.06	1179.07	1851.12	4227.409	1
1111710	-11.92	-12.16	2.96	1178.90	1851.10	4227.415	1
1111715	-12.31	-12.27	3.03	1178.59	1851.38	4227.420	1
1111720	-12.26	-12.09	2.97	1179.01	1851.10	4227.425	1
1111725	-12.26	-12.22	3.01	1178.95	1851.29	4227.429	1
1111730	-12.57	-12.27	3.07	1179.01	1851.28	4227.435	1
1111735	-12.38	-12.38	3.07	1179.18	1851.16	4227.439	1
1111740	-12.15	-12.33	3.05	1178.87	1851.23	4227.444	1
1111745	-11.74	-12.64	3.13	1179.04	1850.96	4227.449	1
1111750	-11.85	-12.86	3.20	1178.93	1851.02	4227.456	1
1111755	-12.02	-12.62	3.12	1178.96	1851.39	4227.458	1
1111760	-12.21	-12.76	3.26	1178.82	1851.46	4227.464	1
1111765	-12.22	-12.70	3.24	1178.86	1851.21	4227.469	1
1111770	-12.19	-12.06	2.96	1178.82	1851.10	4227.476	1
1111775	-12.52	-11.93	2.97	1178.81	1851.23	4227.479	1
1111780	-12.24	-12.13	3.05	1178.95	1851.07	4227.486	1
1111785	-11.65	-12.23	2.94	1178.77	1851.12	4227.489	1
1111790	-12.19	-11.86	2.83	1179.14	1851.26	4227.495	1
1111795	-12.17	-12.02	2.94	1179.03	1851.22	4227.499	1
1111800	-12.03	-12.23	3.03	1178.97	1851.29	4227.504	1
1111805	-12.22	-12.47	3.14	1179.26	1851.04	4227.509	1
1111810	-12.50	-11.59	2.80	1179.07	1850.99	4227.517	1
1111815	-12.16	-12.07	2.95	1178.98	1850.85	4227.520	1
1111820	-12.06	-11.72	2.81	1179.09	1851.22	4227.524	1
1111825	-11.78	-12.74	3.16	1178.91	1851.21	4227.529	1
1111830	-11.70	-13.19	3.23	1178.59	1851.99	4227.537	1
1111835	-12.23	-12.31	2.97	1178.73	1851.05	4227.539	1
1111840	-12.09	-12.46	3.03	1178.97	1851.29	4227.545	1
1111845	-12.61	-12.39	3.12	1178.83	1851.22	4227.549	1
1111850	-12.00	-12.01	2.87	1179.20	1851.08	4227.554	1
1111855	-12.09	-12.33	2.98	1178.97	1850.89	4227.560	1
1111860	-12.18	-12.75	3.15	1178.71	1850.96	4227.565	1
1111865	-12.15	-12.14	2.94	1178.80	1850.82	4227.569	1
1111870	-11.83	-12.68	3.04	1178.96	1851.23	4227.575	1
1111875	-11.87	-12.87	3.13	1178.84	1851.28	4227.580	1
1111880	-12.20	-12.30	2.90	1179.09	1851.31	4227.584	1
1111885	-12.00	-12.42	2.96	1179.13	1850.66	4227.590	1
1111890	-11.94	-12.72	3.09	1178.96	1850.99	4227.594	1
1111895	-11.82	-12.87	3.12	1178.94	1851.18	4227.600	1
1111900	-11.81	-12.27	2.91	1178.91	1851.06	4227.604	1
1111905	-11.96	-12.12	2.91	1178.70	1851.13	4227.609	1
1111910	-11.91	-12.72	3.13	1178.90	1851.20	4227.614	1
1111915	-11.54	-12.37	3.00	1178.87	1850.89	4227.621	1
1111920	-11.66	-12.23	2.93	1178.54	1850.91	4227.624	1
1111925	-12.06	-11.82	2.84	1178.87	1851.10	4227.629	1
1111930	-11.54	-12.32	2.94	1178.84	1851.41	4227.633	1
1111935	-11.69	-12.46	2.98	1179.01	1851.24	4227.641	1
1111940	-11.92	-12.37	2.95	1179.06	1851.06	4227.644	1
1111945	-11.24	-12.75	3.06	1178.80	1851.27	4227.651	1
1111950	-11.48	-12.30	2.88	1178.78	1851.23	4227.654	1
1111955	-11.57	-12.70	3.10	1178.76	1851.33	4227.660	1
1111960	-11.84	-12.41	3.03	1178.83	1850.96	4227.664	1
1111965	-12.20	-12.04	2.97	1178.96	1851.18	4227.671	1
1111970	-11.84	-12.34	2.98	1178.84	1851.15	4227.674	1
1111975	-12.28	-12.39	3.02	1178.80	1850.89	4227.680	1
1111980	-11.95	-12.52	2.99	1178.92	1851.07	4227.685	1
1111985	-11.49	-12.32	2.89	1179.17	1851.38	4227.690	1
1111990	-12.00	-12.18	2.92	1178.98	1851.19	4227.694	1
1111995	-11.89	-11.74	2.62	1178.40	1851.46	4227.702	1
1112000	-11.71	-11.92	2.75	1179.02	1851.42	4227.705	1
1112005	-12.01	-11.92	2.80	1179.02	1851.10	4227.709	1
1112010	-11.62	-12.04	2.79	1179.03	1851.27	4227.714	1
1112015	-11.70	-12.54	2.97	1178.87	1850.93	4227.720	1
1112020	-11.74	-12.06	2.81	1178.98	1851.23	4227.725	1
1112025	-11.82	-12.29	2.92	1179.05	1851.30	4227.729	1
1112030	-11.86	-12.30	2.87	1178.67	1851.44	4227.735	1
1112035	-11.83	-12.44	2.93	1178.73	1851.30	4227.739	1
1112040	-11.79	-12.10	2.77	1178.69	1850.91	4227.745	1
1112045	-12.00	-12.02	2.84	1178.99	1851.54	4227.749	1
1112050	-11.93	-11.94	2.79	1179.05	1851.06	4227.755	1
1112055	-12.00	-12.19	2.90	1179.06	1851.45	4227.758	1
1112060	-11.95	-12.36	2.97	1179.06	1851.56	4227.765	1
1112065	-11.90	-12.15	2.87	1178.85	1851.47	4227.769	1
1112070	-12.18	-11.88	2.87	1179.06	1851.37	4227.776	1
1112075	-11.78	-12.42	3.02	1178.83	1851.34	4227.779	1
1112080	-12.17	-11.90	2.77	1178.53	1851.63	4227.786	1
1112085	-12.25	-11.99	2.83	1178.79	1851.43	4227.789	1
1112090	-12.48	-12.03	2.90	1178.87	1851.67	4227.795	1
1112095	-12.35	-12.22	2.96	1178.90	1851.11	4227.799	1
1112100	-11.82	-12.62	2.99	1178.82	1851.35	4227.804	1
1112105	-12.00	-12.20	2.89	1178.67	1851.41	4227.810	1
1112110	-12.15	-12.31	2.97	1178.75	1851.39	4227.816	1
1112115	-12.10	-12.61	3.02	1178.99	1851.35	4227.819	1
1112120	-12.47	-12.02	2.87	1178.87	1851.21	4227.825	1
1112125	-12.30	-12.22	2.91	1178.79	1851.42	4227.829	1
1112130	-12.25	-12.48	2.99	1178.66	1851.26	4227.835	1
1112135	-12.33	-12.10	2.87	1178.81	1851.20	4227.840	1
1112140	-12.01	-12.10	2.82	1178.66	1851.10	4227.845	1
1112145	-12.28	-12.42	2.99	1178.41	1851.41	4227.850	1
1112150	-11.67	-11.31	2.52	1179.00	1851.49	4227.857	1
1112155	-12.28	-12.05	2.85	1178.25	1851.37	4227.859	1
1112160	-12.27	-12.26	2.93	1178.53	1851.37	4227.865	1
1112165	-12.22	-12.29	2.94	1178.54	1851.19	4227.870	1
1112170	-12.56	-11.95	2.86	1178.64	1851.28	4227.874	1
1112175	-12.01	-12.65	3.04	1178.58	1850.99	4227.880	1
1112180	-12.29	-12.03	2.81	1178.72	1851.14	4227.884	1
1112185	-12.27	-12.12	2.80	1178.88	1851.38	4227.890	1
1112190	-12.47	-12.15	2.85	1178.83	1851.09	4227.894	1
1112195	-12.06	-12.24	2.83	1178.87	1851.42	4227.899	1
1112200	-12.25	-12.12	2.78	1178.63	1851.47	4227.904	1
1112205	-12.49	-12.06	2.78	1178.97	1851.21	4227.910	1
1112210	-12.13	-12.22	2.85	1178.82	1851.77	4227.914	1
1112215	-12.48	-11.73	2.82	1178.81	1851.60	4227.920	1
1112220	-12.05	-12.46	2.89	1178.92	1851.49	4227.924	1
1112225	-12.25	-11.92	2.78	1178.67	1851.13	4227.929	1
1112230	-11.90	-12.27	2.84	1178.87	1850.85	4227.934	1
1112235	-11.83	-12.68	2.93	1178.96	1851.34	4227.941	1
1112240	-12.04	-12.70	3.01	1178.89	1851.42	4227.944	1
1112245	-12.06	-12.46	2.90	1179.03	1851.28	4227.950	1
1112250	-12.44	-12.41	2.90	1178.91	1850.93	4227.954	1
1112255	-12.27	-12.27	2.85	1178.54	1851.42	4227.961	1
1112260	-12.04	-12.74	3.00	1178.95	1851.09	4227.964	1
1112265	-11.75	-12.44	2.89	1178.92	1850.79	4227.971	1
1112270	-11.62	-12.16	2.78	1178.85	1850.95	4227.975	1
1112275	-11.70	-12.61	2.95	1178.71	1851.05	4227.979	1
1112280	-11.95	-12.19	2.78	1178.67	1851.34	4227.984	1
1112285	-11.88	-12.63	2.91	1178.88	1851.33	4227.990	1
1112290	-12.46	-11.83	2.73	1178.51	1850.82	4227.997	1
1112295	-11.66	-12.44	2.85	1178.58	1850.99	4228.000	1
1112300	-11.63	-12.67	2.94	1178.28	1851.24	4228.004	1
1112305	-11.64	-12.28	2.79	1178.61	1851.31	4228.009	1
1112310	-11.75	-12.45	2.90	1178.65	1851.09	4228.015	1
1112315	-11.88	-12.38	2.88	1178.56	1851.39	4228.019	1
1112320	-12.05	-12.23	2.89	1178.74	1851.29	4228.025	1
1112325	-12.01	-11.93	2.76	1178.76	1851.34	4228.029	1
1112330	-11.68	-12.01	2.72	1178.58	1851.15	4228.035	1
1112335	-11.54	-12.60	2.94	1178.87	1850.97	4228.039	1
1112340	-11.33	-12.63	2.89	1178.69	1851.11	4228.045	1
1112345	-12.08	-11.54	2.50	1178.89	1851.19	4228.049	1
1112350	-12.03	-12.67	2.97	1178.86	1851.28	4228.055	1
1112355	-11.91	-12.31	2.85	1178.87	1850.99	4228.059	1
1112360	-11.92	-12.13	2.80	1178.80	1851.26	4228.063	1
1112365	-11.87	-12.09	2.80	1178.62	1851.25	4228.069	1
1112370	-11.90	-12.30	2.84	1179.02	1850.74	4228.075	1
1112375	-11.68	-12.24	2.81	1178.91	1851.02	4228.079	1
1112380	-12.10	-11.78	2.73	1178.72	1851.02	4228.084	1
1112385	-11.70	-11.61	2.58	1178.69	1850.88	4228.089	1
1112390	-11.64	-11.63	2.51	1178.43	1850.87	4228.095	1
1112395	-11.83	-11.63	2.53	1178.43	1850.97	4228.100	1
1112400	-11.73	-12.21	2.84	1178.95	1850.73	4228.105	1
1112405	-11.06	-12.34	2.72	1178.87	1851.21	4228.109	1
1112410	-11.38	-12.54	2.85	1178.68	1851.16	4228.115	1
1112415	-11.55	-12.30	2.84	1178.61	1850.96	4228.120	1
1112420	-11.80	-11.39	2.50	1179.03	1850.69	4228.126	1
1112425	-11.83	-12.20	2.84	1178.89	1851.39	4228.129	1
1112430	-12.09	-11.88	2.76	1179.29	1851.26	4228.137	1
1112435	-11.83	-12.38	2.87	1178.81	1851.03	4228.140	1
1112440	-12.27	-11.74	2.74	1178.98	1851.39	4228.145	1
1112445	-11.75	-12.35	2.84	1178.61	1851.44	4228.148	1
1112450	-11.60	-11.79	2.57	1178.78	1851.19	4228.155	1
1112455	-11.75	-12.10	2.74	1178.81	1850.90	4228.160	1
1112460	-12.14	-12.22	2.93	1178.70	1851.07	4228.165	1
1112465	-12.03	-11.93	2.76	1178.72	1851.45	4228.169	1
1112470	-11.72	-12.64	2.99	1178.85	1851.20	4228.174	1
1112475	-11.81	-12.36	2.87	1178.77	1851.01	4228.179	1
1112480	-12.29	-11.88	2.77	1179.08	1851.10	4228.185	1
1112485	-11.97	-12.02	2.77	1179.02	1851.22	4228.190	1
1112490	-11.76	-12.74	2.97	1178.99	1851.09	4228.194	1
1112495	-11.76	-11.85	2.65	1178.72	1851.16	4228.201	1
1112500	-11.70	-12.46	2.92	1179.05	1851.08	4228.204	1
1112505	-11.57	-12.04	2.74	1178.85	1850.76	4228.209	1
1112510	-11.56	-11.94	2.74	1178.76	1850.86	4228.214	1
1112515	-11.20	-12.53	2.86	1178.80	1851.04	4228.221	1
1112520	-12.00	-11.76	2.71	1178.90	1850.87	4228.224	1
1112525	-12.12	-11.61	2.72	1178.79	1851.13	4228.230	1
1112530	-11.84	-11.52	2.61	1178.84	1851.04	4228.234	1
1112535	-11.97	-12.29	2.88	1178.76	1850.71	4228.240	1
1112540	-11.88	-12.29	2.88	1178.65	1851.09	4228.244	1
1112545	-11.79	-11.63	2.61	1178.36	1850.98	4228.251	1
1112550	-12.32	-12.01	2.77	1178.56	1851.18	4228.254	1
1112555	-11.66	-11.74	2.56	1178.75	1851.25	4228.259	1
1112560	-11.85	-11.97	2.71	1178.71	1851.44	4228.265	1
1112565	-11.59	-12.10	2.74	1179.13	1851.22	4228.271	1
1112570	-12.19	-11.50	2.63	1179.02	1851.15	4228.273	1
1112575	-11.62	-12.08	2.77	1178.87	1851.28	4228.280	1
1112580	-11.74	-12.27	2.86	1178.57	1850.88	4228.285	1
1112585	-11.91	-11.70	2.64	1178.57	1851.37	4228.290	1
1112590	-11.88	-11.71	2.67	1178.41	1851.05	4228.294	1
1112595	-12.16	-9.94	1.87	1178.68	1851.49	4228.302	1
1112600	-11.62	-12.23	2.73	1178.62	1851.04	4228.304	1
1112605	-11.37	-12.58	2.90	1178.65	1851.19	4228.310	1
1112610	-11.84	-11.67	2.59	1178.53	1851.12	4228.313	1
1112615	-12.05	-11.84	2.65	1178.84	1850.92	4228.319	1
1112620	-11.97	-11.90	2.68	1178.76	1851.09	4228.325	1
1112625	-12.08	-12.20	2.86	1178.66	1851.27	4228.330	1
1112630	-11.93	-12.65	2.93	1178.48	1851.21	4228.334	1
1112635	-11.99	-12.49	2.90	1178.55	1851.35	4228.339	1
1112640	-12.39	-11.96	2.74	1178.84	1851.31	4228.346	1
1112645	-12.11	-12.47	2.86	1178.73	1851.06	4228.349	1
1112650	-11.83	-12.53	2.82	1179.09	1851.22	4228.355	1
1112655	-12.00	-11.82	2.59	1178.92	1850.85	4228.359	1
1112660	-12.10	-12.05	2.74	1178.66	1850.86	4228.365	1
1112665	-12.06	-12.16	2.81	1178.97	1850.97	4228.369	1
1112670	-12.44	-12.02	2.85	1178.96	1850.99	4228.375	1
1112675	-12.01	-12.62	3.05	1178.72	1851.13	4228.378	1
1112680	-11.75	-12.09	2.80	1179.04	1851.27	4228.384	1
1112685	-11.97	-12.39	2.94	1179.15	1851.25	4228.389	1
1112690	-12.01	-11.91	2.76	1178.86	1850.92	4228.395	1
1112695	-12.25	-11.75	2.74	1178.85	1851.05	4228.399	1
1112700	-12.43	-11.96	2.77	1178.64	1851.32	4228.406	1
1112705	-12.36	-12.18	2.87	1178.80	1851.16	4228.410	1
1112710	-12.31	-11.98	2.79	1179.01	1850.88	4228.414	1
1112715	-12.53	-11.98	2.83	1178.89	1851.24	4228.419	1
1112720	-11.48	-12.67	2.97	1179.12	1851.02	4228.426	1
1112725	-12.30	-11.70	2.70	1178.73	1850.99	4228.429	1
1112730	-12.42	-11.61	2.74	1178.97	1850.92	4228.437	1
1112735	-12.45	-12.24	2.97	1178.95	1851.24	4228.438	1
1112740	-12.38	-12.52	3.05	1178.94	1850.99	4228.445	1
1112745	-12.40	-12.33	2.97	1178.76	1850.72	4228.450	1
1112750	-11.98	-12.94	3.22	1179.50	1851.49	4228.457	1
1112755	-11.82	-12.62	3.06	1178.70	1850.91	4228.459	1
1112760	-12.18	-11.88	2.82	1178.67	1851.22	4228.464	1
1112765	-11.74	-12.02	2.77	1178.65	1851.01	4228.470	1
1112770	-12.01	-12.50	3.03	1178.71	1851.50	4228.475	1
1112775	-11.97	-12.20	2.92	1178.45	1851.02	4228.480	1
1112780	-12.35	-11.56	2.69	1178.91	1851.24	4228.484	1
1112785	-12.25	-11.82	2.74	1178.70	1851.33	4228.490	1
1112790	-12.14	-11.80	2.72	1178.87	1850.91	4228.495	1
1112795	-12.20	-11.75	2.76	1178.60	1850.96	4228.500	1
1112800	-12.12	-12.54	2.96	1178.46	1851.36	4228.504	1
1112805	-12.26	-12.10	2.80	1178.56	1851.39	4228.509	1
1112810	-11.94	-12.41	2.83	1178.36	1851.41	4228.515	1
1112815	-12.46	-11.82	2.71	1178.72	1851.11	4228.520	1
1112820	-12.42	-12.21	2.89	1178.51	1851.14	4228.524	1
1112825	-12.52	-12.40	2.97	1178.67	1851.13	4228.529	1
1112830	-12.40	-12.10	2.83	1178.75	1851.33	4228.534	1
1112835	-12.95	-11.71	2.85	1178.64	1851.47	4228.541	1
1112840	-12.45	-12.48	3.04	1178.63	1851.42	4228.544	1
1112845	-12.45	-11.85	2.76	1178.75	1851.28	4228.549	1
1112850	-12.04	-12.28	2.82	1178.81	1851.64	4228.554	1
1112855	-11.96	-12.59	2.96	1178.95	1851.54	4228.561	1
1112860	-12.24	-12.39	2.92	1178.58	1851.15	4228.563	1
1112865	-11.86	-12.32	2.83	1178.77	1851.33	4228.569	1
1112870	-12.13	-12.48	2.90	1178.60	1851.48	4228.574	1
1112875	-11.69	-12.28	2.85	1178.48	1851.19	4228.581	1
1112880	-11.79	-12.39	2.89	1178.52	1851.23	4228.584	1
1112885	-12.19	-12.51	2.96	1178.68	1851.44	4228.589	1
1112890	-11.78	-12.28	2.80	1178.39	1851.24	4228.593	1
1112895	-11.54	-12.05	2.65	1178.52	1851.04	4228.602	1
1112900	-12.19	-11.78	2.68	1178.68	1851.21	4228.605	1
1112905	-11.96	-11.94	2.70	1178.83	1851.37	4228.609	1
1112910	-12.01	-11.77	2.70	1178.65	1850.99	4228.615	1
1112915	-11.94	-12.15	2.88	1178.58	1850.91	4228.620	1
1112920	-11.85	-12.07	2.82	1178.75	1851.24	4228.624	1
1112925	-11.92	-11.66	2.69	1178.72	1851.35	4228.629	1
1112930	-11.88	-11.60	2.61	1178.58	1851.25	4228.634	1
1112935	-12.22	-12.31	3.00	1179.10	1851.23	4228.640	1
1112940	-12.38	-12.73	3.10	1179.01	1851.29	4228.645	1
1112945	-12.38	-11.93	2.76	1178.70	1851.41	4228.650	1
1112950	-12.28	-11.72	2.68	1178.97	1851.30	4228.655	1
1112955	-11.89	-12.19	2.83	1178.95	1851.35	4228.659	1
1112960	-11.92	-12.12	2.79	1178.73	1851.38	4228.664	1
1112965	-12.41	-11.95	2.73	1178.92	1851.37	4228.669	1
1112970	-12.31	-12.13	2.83	1178.88	1851.27	4228.675	1
1112975	-12.36	-12.18	2.85	1178.71	1851.69	4228.679	1
1112980	-12.38	-12.55	3.02	1178.45	1851.37	4228.685	1
1112985	-12.76	-12.28	2.91	1178.94	1851.56	4228.688	1
1112990	-12.19	-12.36	2.87	1178.94	1851.55	4228.694	1
1112995	-12.23	-12.23	2.85	1179.03	1851.57	4228.699	1
[truncated: 22,402 more rows]
