# Supplementary material for: Structural characterization of the saxitoxin-targeting APTSTX1 aptamer using optical tweezers and molecular dynamics simulations
Source: PLoS One. 2019 Nov 7;14(11):e0222468. doi: 10.1371/journal.pone.0222468 (PMC6837747; doi:10.1371/journal.pone.0222468)
Supplement: S1 File — Data repository, aptamer control condition and aptamer under SXT. (ZIP) [file pone.0222468.s005.zip › toxin/toxin/August/180815/1gCOM.txt]

Instrument name = Christians toy
*****Calibration values *****
TrapA Temperature Fudge	-0.400000
TrapB Temperature Fudge	-1.550000
TrapA Force Sensitivity	0.025700	0.026000	0.032000
TrapB Force Sensitivity	0.026200	0.027400	0.032000
TrapA Lever Sensitivity	15000.000000	14500.000000	0.000000
TrapB Lever Sensitivity	15200.000000	14500.000000	0.000000
Motor Threshold	20	20	20
*****Initial Preference Settings*****
ForceRateDiv	1
ForceGain	32
PosRateDivA	3
PosRateDivB	3
PositionGainA	32
PositionGainB	32
GotoSpeedX	10
GotoSpeedY	10
GotoSpeedZ	5
MaxDataFileSize	10000000
HopDistance	2
*CycleCount/n____	1
*A_PsdX__________	0
*A_PsdY__________	0
*A_PsdSum________	0
*A_Iris__________	0
*A_LeverX________	0
*A_LeverY________	0
*A_LeverSum______	0
*B_PsdX__________	0
*B_PsdY__________	0
*B_PsdSum________	0
*B_Iris__________	0
*B_LeverX________	0
*B_LeverY________	0
*B_LeverSum______	0
*A_Temperature___	0
*B_Temperature___	0
*X_force_________	1
*Y_force_________	1
*Z_force_________	1
*Tension_________	0
*A_dist-X________	0
*A_dist-Y________	1
*B_dist-X________	0
*B_dist-Y________	1
*Motor_X_________	0
*Motor_Y_________	0
*Motor_Z_________	0
*MotorVel_X______	0
*MotorVel_Y______	0
*MotorVel_Z______	0
*A_trapPIC_Err___	0
*B_trapPIC_Err___	0
*comPIC_Err______	0
*A_CycleCount____	0
*B_CycleCount____	0
*Motor_CycleCount	0
*time(sec)_______	1
*Status__________	1
*Null____________	0
samples/line_HI	400
samples/line_LO	20
goto0	8388608	8388608	8388608
goto1	8393925	8390490	8393830
goto2	8418920	8414569	8394213
goto3	8425513	8364277	8392679
goto4	8422772	8353948	8399333
goto5	8388608	8388608	8388608
goto6	8388608	8388608	8388608
goto7	8388608	8388608	8388608
goto8	8388608	8388608	8388608
goto9	8388608	8388608	8388608
yourXYZint	123	456	789
MaxForceP1	20.000000
MinForceP1	2.000000
PullRateP1	100.000000
refoldTime1	0.000000
unfoldTime1	0.000000
MaxForceP2	75.000000
MinForceP2	2.000000
PullRateP2	1000.000000
refoldTime2	0.000000
unfoldTime2	0.000000
MaxForceP3	10.000000
MinForceP3	-10.000000
PullRateP3	1.000000
refoldTime3	2.000000
unfoldTime3	2.000000
constForce1	13.000000
constForce2	9.000000
yourFloat	1.234000
yourXYZfloat	1.000000	2.000000	3.000000
*****End Initial Preference Settings*****

Zero-Force Offsets (pN)  -3.176135	-3.036468	-84.048225
0	trapA_Empty_PSD_Sum = 0
        trapB_Empty_PSD_Sum = 0
        trapA_Empty_Iris = 0
        trapB_Empty_Iris = 0
        trapA_Full_PSD_Sum = 18776
        trapB_Full_PSD_Sum = 20079
        trapA_Full_Iris = 16584
        trapB_Full_Iris = 19213
7135	tempA = 20.889	tempB = 21.209
17155	tempA = 20.885	tempB = 21.206
27215	tempA = 20.887	tempB = 21.211
37265	tempA = 20.894	tempB = 21.216
47295	tempA = 20.891	tempB = 21.214
57355	tempA = 20.912	tempB = 21.222
67355	tempA = 20.885	tempB = 21.228
77395	tempA = 20.895	tempB = 21.213
87455	tempA = 20.905	tempB = 21.226
97475	tempA = 20.895	tempB = 21.241
107530	tempA = 20.908	tempB = 21.224
117580	tempA = 20.911	tempB = 21.225
127605	tempA = 20.903	tempB = 21.224
137655	tempA = 20.908	tempB = 21.220
147665	tempA = 20.900	tempB = 21.223
157725	tempA = 20.911	tempB = 21.238
167780	tempA = 20.911	tempB = 21.233
177780	tempA = 20.913	tempB = 21.233
187835	tempA = 20.920	tempB = 21.240
197865	tempA = 20.900	tempB = 21.249
207910	tempA = 20.915	tempB = 21.247
217975	tempA = 20.909	tempB = 21.245
227980	tempA = 20.923	tempB = 21.252
238035	tempA = 20.920	tempB = 21.240
248060	tempA = 20.931	tempB = 21.241
258115	tempA = 20.926	tempB = 21.264
268155	tempA = 20.927	tempB = 21.245
278180	tempA = 20.924	tempB = 21.247
288235	tempA = 20.931	tempB = 21.248
298285	tempA = 20.933	tempB = 21.245
308300	tempA = 20.935	tempB = 21.249
318360	tempA = 20.918	tempB = 21.246
328365	tempA = 20.929	tempB = 21.247
338430	tempA = 20.924	tempB = 21.256
348490	tempA = 20.919	tempB = 21.252
358510	tempA = 20.934	tempB = 21.252
368560	tempA = 20.924	tempB = 21.259
378570	tempA = 20.928	tempB = 21.260
388635	tempA = 20.934	tempB = 21.252
398680	tempA = 20.937	tempB = 21.271
408680	tempA = 20.941	tempB = 21.258
418740	tempA = 20.921	tempB = 21.266
428785	tempA = 20.939	tempB = 21.270
438795	tempA = 20.934	tempB = 21.261
448855	tempA = 20.927	tempB = 21.267
458865	tempA = 20.938	tempB = 21.259
468910	tempA = 20.934	tempB = 21.260
478975	tempA = 20.943	tempB = 21.267
488990	tempA = 20.935	tempB = 21.269
499045	tempA = 20.940	tempB = 21.268
509045	tempA = 20.940	tempB = 21.255
518025	Start Constant-Force1 = 15.000000
519110	tempA = 20.946	tempB = 21.275
522360	Stop All Protocols, go to manual mode
529170	tempA = 20.952	tempB = 21.279
539180	tempA = 20.955	tempB = 21.275
549230	tempA = 20.950	tempB = 21.270
559230	tempA = 20.935	tempB = 21.264
569295	tempA = 20.945	tempB = 21.272
579345	tempA = 20.949	tempB = 21.277
589355	tempA = 20.935	tempB = 21.271
599415	tempA = 20.939	tempB = 21.283
609465	tempA = 20.956	tempB = 21.289
619470	tempA = 20.937	tempB = 21.281
629530	tempA = 20.944	tempB = 21.280
639535	tempA = 20.961	tempB = 21.299
649585	tempA = 20.967	tempB = 21.281
659635	tempA = 20.952	tempB = 21.288
669655	tempA = 20.964	tempB = 21.281
679715	tempA = 20.956	tempB = 21.279
689730	tempA = 20.966	tempB = 21.288
699775	tempA = 20.949	tempB = 21.288
709840	tempA = 20.964	tempB = 21.289
719860	tempA = 20.978	tempB = 21.293
729910	tempA = 20.968	tempB = 21.282
739925	tempA = 20.961	tempB = 21.289
749970	tempA = 20.969	tempB = 21.291
760015	tempA = 20.960	tempB = 21.290
770020	tempA = 20.961	tempB = 21.293
780095	tempA = 20.976	tempB = 21.291
790155	tempA = 20.978	tempB = 21.296
800175	tempA = 20.967	tempB = 21.295
810220	tempA = 20.966	tempB = 21.301
820235	tempA = 20.969	tempB = 21.298
830310	tempA = 20.959	tempB = 21.302
840360	tempA = 20.976	tempB = 21.305
850360	tempA = 20.974	tempB = 21.297
860410	tempA = 20.968	tempB = 21.294
865435	Start Constant-Force1 = 14.000000
867845	Stop All Protocols, go to manual mode
870415	tempA = 20.969	tempB = 21.301
880465	tempA = 20.979	tempB = 21.300
890525	tempA = 20.980	tempB = 21.296
900535	tempA = 20.975	tempB = 21.309
910590	tempA = 20.984	tempB = 21.299
920630	tempA = 20.982	tempB = 21.303
930635	tempA = 20.986	tempB = 21.300
940685	tempA = 20.984	tempB = 21.302
950685	tempA = 20.988	tempB = 21.304
960735	tempA = 21.001	tempB = 21.317
970790	tempA = 20.982	tempB = 21.308
980800	tempA = 20.987	tempB = 21.301
990855	tempA = 20.979	tempB = 21.295
1000875	tempA = 20.989	tempB = 21.302
1010920	tempA = 21.000	tempB = 21.313
1020970	tempA = 20.988	tempB = 21.307
1030970	tempA = 20.981	tempB = 21.303
1041030	tempA = 20.993	tempB = 21.305
1051040	tempA = 20.989	tempB = 21.314
1061090	tempA = 20.984	tempB = 21.312
1071150	tempA = 20.977	tempB = 21.315
1081160	tempA = 20.980	tempB = 21.304
1091210	tempA = 20.976	tempB = 21.311
1101265	tempA = 20.982	tempB = 21.316
1103030	-----------------------switch to file B ---------------------
1111280	tempA = 20.988	tempB = 21.322
1121320	tempA = 20.978	tempB = 21.313
1131340	tempA = 20.976	tempB = 21.314
1141395	tempA = 20.982	tempB = 21.312
1151450	tempA = 20.979	tempB = 21.326
1161455	tempA = 20.977	tempB = 21.324
1171505	tempA = 20.979	tempB = 21.320
1181520	tempA = 20.986	tempB = 21.305
1191575	tempA = 20.983	tempB = 21.314
1199840	Start P1 pulling protocol 
1200750	   maxForce-limit
1201640	tempA = 20.980	tempB = 21.326
1202655	   minForce-limit
1204620	   maxForce-limit
1206610	   minForce-limit
1208545	   maxForce-limit
1210545	   minForce-limit
1211645	tempA = 20.977	tempB = 21.314
1212590	   maxForce-limit
1214595	   minForce-limit
1216640	   maxForce-limit
1218645	   minForce-limit
1220715	   maxForce-limit
1221695	tempA = 20.982	tempB = 21.313
1222790	   minForce-limit
1224825	   maxForce-limit
1226845	   minForce-limit
1228860	   maxForce-limit
1230960	   minForce-limit
1231755	tempA = 20.993	tempB = 21.327
1233060	   maxForce-limit
1235135	   minForce-limit
1236775	   maxForce-limit
1238430	   minForce-limit
1240095	   maxForce-limit
1241755	tempA = 20.985	tempB = 21.305
1241860	   minForce-limit
1243550	   maxForce-limit
1245195	   minForce-limit
1246870	   maxForce-limit
1248610	   minForce-limit
1250240	   maxForce-limit
1251820	tempA = 20.981	tempB = 21.319
1251860	   minForce-limit
1254265	   maxForce-limit
1256710	   minForce-limit
1259105	   maxForce-limit
1261475	   minForce-limit
1261850	tempA = 20.982	tempB = 21.318
1263840	   maxForce-limit
1266245	   minForce-limit
1268605	   maxForce-limit
1270980	   minForce-limit
1271930	tempA = 20.982	tempB = 21.309
1274000	   maxForce-limit
1276985	   minForce-limit
1280050	   maxForce-limit
1281975	tempA = 20.984	tempB = 21.320
1283150	   minForce-limit
1286230	   maxForce-limit
1289305	   minForce-limit
1291985	tempA = 20.987	tempB = 21.321
1292330	   maxForce-limit
1295330	   minForce-limit
1299150	   maxForce-limit
1302040	tempA = 20.989	tempB = 21.313
1302875	   minForce-limit
1307435	   maxForce-limit
1312070	tempA = 20.987	tempB = 21.325
   minForce-limit
1316740	   maxForce-limit
1321440	   minForce-limit
1322120	tempA = 20.990	tempB = 21.309
1327090	   maxForce-limit
1332170	tempA = 20.985	tempB = 21.323
1332835	   minForce-limit
1338485	   maxForce-limit
1342195	tempA = 20.999	tempB = 21.333
1344185	   minForce-limit
1349880	   maxForce-limit
1352240	tempA = 20.987	tempB = 21.332
1355460	   minForce-limit
1361120	   maxForce-limit
1362250	tempA = 20.999	tempB = 21.323
1366830	   minForce-limit
1372315	tempA = 20.980	tempB = 21.327
1372515	   maxForce-limit
1378160	   minForce-limit
1382360	tempA = 20.986	tempB = 21.321
1383800	   maxForce-limit
1389435	   minForce-limit
1392370	tempA = 21.000	tempB = 21.326
1394995	   maxForce-limit
1399175	Stop All Protocols, go to manual mode
1402415	tempA = 20.986	tempB = 21.316
1412475	tempA = 20.995	tempB = 21.316
1412890	manual move motors 
1422490	tempA = 20.995	tempB = 21.323
1432540	tempA = 21.000	tempB = 21.333
1434615	End Write
