# Supplementary material for: Structural characterization of the saxitoxin-targeting APTSTX1 aptamer using optical tweezers and molecular dynamics simulations
Source: PLoS One. 2019 Nov 7;14(11):e0222468. doi: 10.1371/journal.pone.0222468 (PMC6837747; doi:10.1371/journal.pone.0222468)
Supplement: S1 File — Data repository, aptamer control condition and aptamer under SXT. (ZIP) [file pone.0222468.s005.zip › toxin/toxin/August/180815/2aA.txt]

#Begin Write:
CycleCount/n	X_force	Y_force	Z_force	A_dist-Y	B_dist-Y	time(sec)	Status
0	1.22	-8.44	0.90	1807.99	2135.22	8629.311	0
100	0.78	-8.58	1.01	1808.19	2135.16	8629.387	0
200	0.50	-8.44	0.95	1808.04	2134.97	8629.503	0
300	1.13	-8.80	1.18	1808.07	2135.46	8629.608	0
400	0.86	-8.43	0.77	1808.49	2135.36	8629.711	0
500	0.78	-8.42	0.89	1808.41	2135.12	8629.812	0
600	0.86	-8.66	1.05	1808.28	2135.17	8629.877	0
700	0.78	-8.40	0.93	1808.24	2134.87	8629.998	0
800	0.79	-8.58	1.01	1808.18	2135.04	8630.103	0
900	0.72	-8.66	1.19	1808.30	2134.89	8630.208	0
1000	0.74	-8.61	1.10	1808.11	2135.06	8630.297	0
1100	0.82	-8.60	1.06	1808.15	2134.98	8630.376	0
1200	0.64	-8.44	0.91	1808.39	2135.06	8630.510	0
1300	1.37	-8.98	1.52	1808.25	2134.76	8630.612	0
1400	0.91	-8.44	1.00	1808.28	2135.14	8630.694	0
1500	0.68	-8.42	0.94	1808.14	2135.13	8630.809	0
1600	0.82	-8.38	0.95	1807.98	2135.18	8630.906	0
1710	0.78	-8.18	0.80	1808.38	2135.02	8630.969	0
1715	0.68	-8.55	1.17	1808.12	2134.96	8630.975	0
1720	0.89	-8.77	1.20	1807.88	2135.14	8630.980	0
1725	0.80	-8.67	1.18	1808.26	2134.85	8630.984	0
1730	0.87	-8.41	1.05	1808.28	2134.88	8630.990	0
1735	1.40	-8.20	0.84	1808.30	2134.80	8630.995	0
1740	0.88	-8.43	0.97	1808.37	2134.84	8630.999	0
1745	0.99	-8.61	1.20	1808.18	2135.17	8631.004	0
1750	0.59	-8.46	1.00	1808.31	2135.13	8631.009	0
1755	1.09	-8.59	1.15	1808.14	2135.05	8631.014	0
1760	0.75	-8.69	1.20	1808.06	2135.17	8631.018	0
1765	0.60	-8.37	0.96	1808.16	2135.09	8631.025	0
1770	1.05	-8.53	1.09	1808.18	2135.03	8631.029	0
1775	1.27	-8.26	0.80	1808.37	2135.18	8631.033	0
1780	0.69	-8.50	0.94	1808.17	2135.17	8631.039	0
1785	1.09	-8.57	1.06	1808.28	2134.98	8631.045	0
1790	0.14	-8.83	1.29	1808.39	2135.22	8631.048	0
1795	0.52	-8.51	1.02	1808.30	2135.07	8631.056	0
1800	1.03	-8.38	0.94	1808.48	2134.82	8631.061	0
1805	0.64	-8.38	0.84	1808.21	2134.98	8631.062	0
1810	0.49	-8.78	1.17	1808.05	2134.97	8631.071	0
1815	0.65	-8.31	0.87	1808.31	2135.04	8631.076	0
1820	0.56	-8.34	0.87	1808.05	2135.18	8631.078	0
1825	0.91	-8.32	0.85	1808.25	2135.32	8631.085	0
1830	0.94	-8.49	0.96	1808.40	2135.22	8631.090	0
1835	0.87	-8.42	0.88	1808.38	2135.35	8631.094	0
1840	0.96	-8.45	0.92	1808.25	2135.17	8631.099	0
1845	1.32	-8.63	1.09	1808.32	2135.38	8631.106	0
1850	0.76	-8.54	1.04	1808.54	2135.46	8631.109	0
1855	0.38	-8.65	1.14	1808.19	2135.28	8631.115	0
1860	0.61	-8.36	0.93	1808.04	2135.56	8631.119	0
1865	1.00	-8.64	1.09	1807.78	2135.37	8631.124	0
1870	0.83	-8.45	0.89	1808.03	2135.60	8631.130	0
1875	0.82	-8.54	1.07	1808.18	2135.21	8631.134	923
1880	0.71	-8.30	0.89	1808.11	2135.63	8631.139	1000
1885	0.65	-8.39	0.89	1808.25	2135.69	8631.145	1000
1890	0.84	-8.78	1.19	1808.22	2135.46	8631.149	1000
1895	1.00	-8.31	0.77	1808.18	2135.52	8631.154	1000
1900	0.83	-8.39	0.89	1808.38	2135.50	8631.161	1000
1905	0.48	-8.36	0.95	1808.12	2135.26	8631.163	1000
1910	0.37	-8.55	1.02	1808.33	2135.10	8631.170	1000
1915	1.16	-8.44	0.93	1808.12	2135.28	8631.172	1000
1920	0.63	-8.76	1.00	1808.24	2136.62	8631.182	1022
1925	0.84	-9.04	1.07	1808.29	2138.75	8631.185	1030
1930	0.33	-9.38	0.95	1808.23	2141.76	8631.191	1030
1935	0.79	-9.42	0.84	1808.44	2143.38	8631.194	1030
1940	1.10	-9.63	0.85	1808.09	2145.05	8631.201	1030
1945	0.62	-10.03	1.00	1808.39	2146.35	8631.203	1030
1950	1.37	-9.67	0.81	1806.49	2146.15	8631.210	1030
1955	0.75	-9.67	0.73	1805.95	2146.45	8631.215	1030
1960	0.92	-9.70	0.63	1805.79	2148.16	8631.222	1030
1965	1.11	-9.80	0.69	1805.77	2148.87	8631.224	1030
1970	0.31	-9.79	0.46	1805.97	2149.68	8631.231	1030
1975	1.24	-10.23	0.83	1805.87	2150.24	8631.234	1030
1980	1.19	-10.25	0.91	1804.73	2149.53	8631.240	1030
1985	0.84	-10.11	0.96	1803.57	2148.81	8631.244	1030
1990	1.05	-9.97	0.79	1803.25	2149.07	8631.249	1030
1995	0.62	-9.98	0.82	1803.39	2149.08	8631.253	1030
2000	0.88	-9.88	0.77	1803.76	2149.14	8631.259	1030
2005	0.82	-9.70	0.53	1803.62	2149.62	8631.265	1030
2010	0.95	-10.12	0.88	1803.63	2149.97	8631.270	1030
2015	0.97	-10.20	0.93	1803.64	2150.30	8631.274	1030
2020	0.80	-10.21	0.99	1803.23	2150.15	8631.279	1030
2025	1.03	-9.71	0.90	1801.18	2147.73	8631.283	1030
2030	0.88	-9.59	0.72	1800.92	2147.64	8631.289	1030
2035	0.99	-9.24	0.43	1800.87	2147.84	8631.296	1030
2040	0.99	-9.74	0.80	1800.67	2148.37	8631.298	1030
2045	0.96	-9.77	0.85	1800.79	2148.31	8631.305	1030
2050	1.06	-9.63	0.78	1800.80	2148.41	8631.311	1030
2055	0.95	-9.34	0.79	1798.86	2146.68	8631.312	1030
2060	1.01	-9.26	0.77	1798.48	2146.42	8631.320	1030
2065	0.43	-9.28	0.74	1798.81	2146.77	8631.326	1030
2070	0.97	-9.15	0.59	1798.69	2146.76	8631.328	1030
2075	1.10	-9.37	0.78	1798.40	2146.68	8631.335	1030
2080	1.15	-9.25	0.69	1798.49	2147.19	8631.341	1030
2085	0.66	-8.77	0.55	1796.54	2145.44	8631.344	1030
2090	1.03	-8.73	0.61	1796.13	2145.01	8631.349	1030
2095	0.97	-8.95	0.77	1795.96	2145.24	8631.356	1030
2100	0.43	-8.79	0.55	1796.01	2145.47	8631.359	1030
2105	0.85	-9.08	0.79	1796.08	2145.45	8631.366	1030
2110	0.77	-9.20	0.83	1796.20	2145.86	8631.369	1030
2115	1.57	-9.31	0.99	1795.36	2145.70	8631.374	1030
2120	0.90	-8.87	0.61	1793.84	2145.86	8631.379	1030
2125	1.11	-9.01	0.74	1794.03	2145.90	8631.383	1030
2130	0.69	-8.99	0.65	1794.05	2145.62	8631.390	1030
2135	0.45	-8.95	0.59	1794.10	2145.89	8631.394	1030
2140	1.05	-8.92	0.66	1793.93	2145.90	8631.400	1030
2145	0.99	-8.63	0.47	1793.90	2145.58	8631.405	1030
2150	0.88	-8.45	0.53	1791.69	2144.19	8631.407	1030
2155	0.96	-8.23	0.42	1791.79	2143.72	8631.413	1030
2160	0.94	-8.65	0.77	1791.83	2143.77	8631.421	1030
2165	1.06	-8.28	0.52	1791.86	2143.88	8631.422	1030
2170	0.72	-8.36	0.56	1791.70	2143.89	8631.431	1030
2175	0.80	-8.50	0.65	1791.77	2143.99	8631.435	1030
2180	0.90	-8.22	0.65	1790.22	2141.88	8631.438	1030
2185	0.39	-8.13	0.53	1789.61	2141.41	8631.446	1030
2190	1.04	-7.69	0.36	1789.54	2141.46	8631.451	1030
2195	0.99	-8.13	0.69	1789.54	2141.48	8631.453	1030
2200	1.14	-8.25	0.73	1789.45	2141.77	8631.461	1030
2205	0.44	-8.07	0.61	1789.53	2141.41	8631.465	1030
2210	0.92	-8.12	0.65	1789.74	2141.46	8631.469	1030
2215	0.92	-8.19	0.73	1789.63	2141.44	8631.474	1030
2220	0.89	-8.15	0.91	1788.14	2139.68	8631.481	1030
2225	0.16	-7.44	0.47	1786.56	2138.26	8631.484	1030
2230	0.72	-7.50	0.58	1786.53	2138.43	8631.490	1030
2235	0.57	-7.67	0.73	1786.54	2138.42	8631.494	1030
2240	0.11	-7.58	0.61	1786.30	2138.10	8631.499	1030
2245	0.73	-7.65	0.76	1786.39	2138.30	8631.505	1030
2250	0.99	-7.57	0.78	1785.62	2138.60	8631.509	1030
2255	0.87	-7.77	0.88	1784.75	2138.80	8631.514	1030
2260	0.64	-7.67	0.79	1784.61	2138.68	8631.520	1030
2265	0.58	-7.78	0.88	1784.57	2138.71	8631.524	1030
2270	0.59	-7.18	0.40	1784.23	2138.49	8631.529	1030
2275	0.91	-7.37	0.47	1784.13	2138.77	8631.533	1030
2280	1.13	-7.45	0.60	1783.88	2138.08	8631.539	1030
2285	0.41	-7.29	0.71	1781.95	2136.16	8631.545	1030
2290	0.87	-6.84	0.44	1781.91	2136.06	8631.548	1030
2295	1.09	-7.05	0.61	1781.63	2135.90	8631.555	1030
2300	0.50	-7.36	0.88	1781.80	2136.07	8631.561	1030
2305	1.02	-7.03	0.55	1782.08	2135.90	8631.562	1030
2310	0.87	-7.18	0.67	1781.53	2136.39	8631.570	1030
2315	0.66	-6.68	0.59	1779.72	2134.14	8631.576	1030
2320	0.42	-6.47	0.45	1779.76	2134.05	8631.578	1030
2325	0.66	-6.78	0.67	1779.58	2133.76	8631.586	1030
2330	0.37	-6.85	0.70	1779.67	2133.73	8631.590	1030
2335	0.71	-6.31	0.26	1779.72	2134.11	8631.595	1030
2340	0.77	-6.44	0.53	1779.63	2133.92	8631.600	1030
2345	0.72	-6.42	0.43	1779.32	2134.12	8631.606	1030
2350	1.26	-6.72	0.75	1779.39	2133.92	8631.609	1030
2355	0.20	-6.00	0.47	1777.18	2131.76	8631.615	1030
2360	0.22	-6.25	0.66	1776.79	2131.13	8631.619	1030
2365	0.42	-6.02	0.53	1776.72	2131.16	8631.624	1030
2370	0.41	-6.37	0.85	1776.73	2131.11	8631.629	1030
2375	0.65	-6.05	0.46	1776.50	2131.24	8631.633	1030
2380	0.63	-5.96	0.44	1776.63	2131.02	8631.639	1030
2385	0.49	-5.71	0.44	1775.36	2130.13	8631.646	1030
2390	0.59	-5.77	0.58	1774.52	2129.16	8631.650	1030
2395	0.38	-5.60	0.42	1774.05	2129.28	8631.654	1030
2400	0.54	-5.96	0.82	1774.04	2128.91	8631.661	1030
2405	0.05	-5.88	0.71	1774.25	2129.11	8631.663	1030
2410	0.65	-5.76	0.65	1774.54	2128.75	8631.670	1030
2415	0.30	-5.92	0.74	1773.78	2128.47	8631.673	1030
2420	0.62	-5.53	0.73	1772.37	2126.95	8631.682	1030
2425	0.70	-5.29	0.54	1772.12	2126.68	8631.685	1030
2430	-0.06	-5.34	0.57	1771.68	2126.73	8631.691	1030
2435	0.22	-5.49	0.75	1771.93	2126.78	8631.694	1030
2440	0.32	-5.36	0.62	1771.95	2126.72	8631.701	1030
2445	0.60	-5.35	0.49	1771.88	2126.74	8631.703	1030
2450	0.72	-5.22	0.69	1770.13	2124.94	8631.711	1030
2455	0.25	-5.12	0.66	1769.89	2124.70	8631.715	1030
2460	-0.18	-4.92	0.57	1769.93	2124.43	8631.721	1030
2465	0.27	-5.12	0.64	1769.87	2124.80	8631.724	1030
2470	0.53	-4.71	0.32	1769.37	2125.03	8631.731	1030
2475	0.53	-4.88	0.41	1769.65	2125.27	8631.734	1030
2480	-0.09	-5.10	0.77	1768.30	2123.69	8631.741	1030
2485	0.83	-4.61	0.47	1767.73	2123.28	8631.744	1030
2490	0.61	-4.85	0.64	1767.31	2123.62	8631.750	1030
2495	0.50	-4.69	0.63	1767.54	2123.29	8631.753	1030
2500	0.84	-4.90	0.70	1767.97	2123.23	8631.762	1030
2505	-0.03	-5.11	0.86	1767.61	2123.43	8631.764	1030
2510	-0.11	-4.68	0.50	1767.64	2123.59	8631.771	1030
2515	0.19	-5.03	0.75	1767.76	2123.71	8631.773	1030
2520	0.61	-4.38	0.56	1765.87	2121.81	8631.780	1030
2525	-0.02	-4.33	0.67	1764.64	2120.68	8631.783	1030
2530	0.55	-4.49	0.79	1764.49	2120.93	8631.789	1030
2535	0.22	-4.27	0.54	1764.53	2120.97	8631.795	1030
2540	-0.03	-4.17	0.51	1764.26	2120.77	8631.799	1030
2545	0.53	-4.52	0.76	1764.37	2120.83	8631.807	1030
2550	0.24	-4.22	0.59	1764.07	2120.63	8631.811	1030
2555	0.47	-4.10	0.78	1762.16	2118.87	8631.812	1030
2560	-0.24	-3.89	0.58	1762.23	2118.37	8631.820	1030
2565	0.00	-3.83	0.56	1762.39	2118.55	8631.826	1030
2570	0.09	-3.99	0.64	1761.95	2118.52	8631.828	1030
2575	0.19	-4.07	0.80	1762.01	2118.42	8631.835	1030
2580	0.43	-4.05	0.77	1761.92	2118.48	8631.839	1030
2585	0.31	-3.38	0.42	1760.02	2116.80	8631.844	1030
2590	0.03	-3.76	0.79	1759.73	2116.14	8631.850	1030
2595	0.29	-3.97	0.94	1759.62	2116.20	8631.856	1030
2600	-0.10	-3.77	0.68	1759.75	2116.47	8631.859	1030
2605	-0.22	-3.79	0.68	1759.83	2116.79	8631.865	1030
2610	0.08	-3.56	0.58	1759.74	2116.90	8631.868	1030
2615	0.11	-3.32	0.71	1757.86	2114.89	8631.875	1030
2620	0.06	-3.04	0.47	1757.64	2114.60	8631.879	1030
2625	0.34	-3.50	0.85	1757.04	2113.75	8631.887	1030
2630	0.00	-3.07	0.55	1757.67	2114.66	8631.889	1030
2635	0.36	-3.53	0.96	1757.52	2114.86	8631.896	1030
2640	-0.13	-3.48	0.82	1757.46	2114.77	8631.898	1030
2645	0.17	-2.95	0.54	1756.54	2113.85	8631.905	1030
2650	0.28	-2.47	0.29	1755.51	2113.27	8631.907	1030
2655	0.09	-2.71	0.51	1755.37	2113.51	8631.913	1030
2660	0.23	-3.00	0.68	1755.47	2113.52	8631.920	1030
2665	0.17	-3.01	0.68	1755.31	2113.30	8631.923	1030
2670	0.15	-3.18	0.80	1755.40	2113.42	8631.930	1030
2675	0.17	-3.21	0.81	1755.28	2113.63	8631.934	1030
2680	0.26	-3.12	0.72	1755.27	2113.69	8631.938	1030
2685	0.24	-3.18	0.76	1754.90	2113.53	8631.945	1030
2690	0.12	-2.19	0.38	1752.37	2110.70	8631.951	1030
2695	-0.08	-2.14	0.36	1752.11	2110.71	8631.953	1030
2700	0.05	-2.42	0.63	1752.20	2111.14	8631.961	1030
2705	0.19	-2.64	0.79	1752.04	2111.12	8631.965	1030
2710	-0.31	-2.63	0.74	1752.07	2111.11	8631.969	1030
2715	0.33	-2.65	0.80	1751.88	2111.18	8631.975	1030
2720	-0.11	-2.48	0.87	1750.37	2109.21	8631.980	1030
2725	0.17	-1.89	0.49	1749.96	2108.93	8631.984	1030
2730	-0.21	-1.16	-0.16	1749.55	2109.10	8631.991	1030
2735	0.46	-2.01	0.57	1749.73	2108.85	8631.993	1030
2740	-0.41	-2.12	0.59	1749.60	2108.78	8631.999	1030
2745	0.18	-2.32	0.81	1749.55	2108.71	8632.005	1030
2750	0.16	-1.45	0.37	1747.83	2107.09	8632.009	1030
2755	0.01	-1.86	0.74	1747.63	2107.06	8632.014	1030
2760	0.96	-0.80	-0.08	1746.57	2107.04	8632.022	1030
2765	-0.17	-1.53	0.42	1747.27	2107.14	8632.024	1030
2770	-0.31	-1.70	0.52	1747.39	2107.04	8632.030	1030
2775	0.13	-1.63	0.50	1747.43	2107.33	8632.033	1030
2780	0.13	-1.48	0.56	1746.13	2105.73	8632.039	1030
2785	-0.12	-1.37	0.59	1745.36	2105.38	8632.045	1030
2790	-0.16	-1.35	0.54	1745.20	2105.40	8632.049	1030
2795	-0.08	-0.96	0.24	1745.00	2105.52	8632.055	1030
2800	0.20	-1.34	0.53	1745.08	2105.44	8632.061	1030
2805	0.05	-1.47	0.68	1745.10	2105.57	8632.062	1030
2810	-0.17	-1.24	0.45	1744.96	2105.73	8632.069	1030
2815	-0.03	-0.97	0.29	1744.90	2105.65	8632.076	1030
2820	-0.03	-1.44	0.59	1744.46	2105.46	8632.078	1030
2825	-0.48	-1.15	0.38	1743.09	2105.58	8632.086	1030
2830	-0.06	-1.20	0.53	1742.78	2105.63	8632.089	1030
2835	0.15	-1.59	0.72	1742.51	2105.87	8632.094	1030
2840	-0.07	-0.96	0.24	1742.76	2105.48	8632.100	1030
2845	0.06	-1.09	0.37	1742.57	2105.43	8632.104	1030
2850	0.28	-1.27	0.63	1742.65	2105.33	8632.109	1030
2855	0.02	-0.80	0.52	1740.26	2103.00	8632.114	1030
2860	-0.39	-0.90	0.60	1739.59	2102.01	8632.117	1030
2865	0.50	-1.28	0.96	1739.81	2101.93	8632.126	1030
2870	0.00	-1.10	0.88	1739.80	2102.24	8632.130	1030
2875	0.01	-0.58	0.51	1739.67	2102.46	8632.134	1030
2880	-0.25	-1.06	0.79	1739.72	2102.31	8632.141	1030
2885	-0.18	-0.86	0.84	1738.11	2100.57	8632.146	1030
2890	-0.37	-0.77	0.85	1737.37	2099.90	8632.149	1031
2895	-0.22	-0.91	1.00	1737.04	2099.65	8632.155	1031
2900	-0.36	-0.40	0.62	1737.09	2099.91	8632.157	1031
2905	0.03	-0.21	0.46	1736.98	2099.87	8632.164	1031
2910	0.20	-0.44	0.65	1736.90	2099.91	8632.170	1031
2915	-0.38	-0.63	0.65	1737.60	2100.83	8632.174	1031
2920	0.28	-0.73	0.65	1738.35	2100.77	8632.182	1031
2925	-0.38	-1.03	0.88	1738.28	2101.19	8632.185	1031
2930	-0.49	-0.74	0.64	1738.15	2101.12	8632.188	1031
2935	-0.44	-0.43	0.40	1738.31	2101.35	8632.194	1031
2940	-0.23	-0.62	0.53	1738.33	2101.22	8632.201	1031
2945	-0.72	-0.64	0.44	1739.29	2101.90	8632.203	1031
2950	-0.15	-0.87	0.44	1741.39	2104.38	8632.211	1031
2955	0.11	-1.15	0.63	1741.50	2104.55	8632.214	1031
2960	-0.13	-1.02	0.55	1741.43	2104.56	8632.219	1031
2965	-0.32	-1.02	0.49	1741.55	2104.53	8632.225	1031
2970	0.21	-1.01	0.47	1741.69	2104.49	8632.230	1031
2975	-0.28	-0.79	0.29	1741.73	2104.75	8632.233	1031
2980	0.02	-0.94	0.39	1741.58	2104.60	8632.240	1031
2985	0.04	-1.11	0.52	1741.68	2104.54	8632.243	1031
2990	0.05	-1.59	0.61	1744.01	2106.66	8632.250	1031
2995	0.15	-1.77	0.75	1744.70	2107.67	8632.254	1031
3000	-0.39	-1.99	0.74	1744.79	2107.83	8632.261	1031
3005	0.12	-1.67	0.51	1744.48	2107.39	8632.264	1031
3010	0.13	-1.50	0.54	1744.52	2107.39	8632.271	1031
3015	-0.39	-2.04	0.95	1744.67	2107.21	8632.274	1031
3020	-0.09	-1.87	0.55	1746.19	2108.87	8632.280	1031
3025	0.23	-1.74	0.35	1746.80	2109.25	8632.283	1031
3030	0.08	-1.91	0.51	1746.57	2109.10	8632.292	1031
3035	0.00	-1.89	0.49	1746.36	2109.15	8632.295	1031
3040	-0.08	-2.33	0.83	1746.60	2109.21	8632.300	1031
3045	0.15	-2.10	0.67	1746.29	2109.45	8632.307	1031
3050	0.15	-2.12	0.56	1747.79	2110.62	8632.311	1031
3055	0.26	-2.20	0.54	1748.67	2111.57	8632.312	1031
3060	0.32	-2.22	0.61	1748.78	2111.39	8632.319	1031
3065	0.08	-2.16	0.46	1748.83	2111.31	8632.326	1031
3070	0.06	-2.08	0.41	1748.99	2111.55	8632.328	1031
3075	0.58	-2.03	0.41	1749.12	2111.51	8632.336	1031
3080	0.10	-2.16	0.45	1749.55	2111.45	8632.340	1031
3085	0.20	-2.00	0.20	1750.92	2111.45	8632.344	1031
3090	-0.02	-2.34	0.49	1750.94	2111.37	8632.350	1031
3095	0.22	-2.57	0.71	1751.16	2111.51	8632.356	1031
3100	-0.23	-2.62	0.73	1750.93	2111.49	8632.359	1031
3105	0.05	-2.17	0.44	1750.97	2111.56	8632.365	1031
3110	-0.09	-2.29	0.43	1751.32	2111.62	8632.368	1031
3115	0.51	-2.53	0.44	1753.00	2113.72	8632.375	1031
3120	-0.20	-2.37	0.27	1753.17	2113.52	8632.380	1031
3125	0.07	-2.94	0.66	1753.38	2113.73	8632.385	1031
3130	0.30	-2.90	0.59	1753.45	2113.69	8632.389	1031
3135	-0.04	-2.90	0.56	1753.41	2114.10	8632.396	1031
3140	0.35	-2.87	0.55	1753.38	2113.98	8632.399	1031
3145	0.59	-2.82	0.54	1753.49	2113.73	8632.405	1031
3150	0.02	-3.23	0.87	1753.42	2113.52	8632.407	1031
3155	0.08	-3.04	0.35	1756.01	2116.18	8632.415	1031
3160	0.21	-3.19	0.44	1756.48	2116.67	8632.420	1031
3165	0.94	-3.56	0.81	1756.70	2116.85	8632.426	1031
3170	0.17	-3.16	0.39	1756.58	2116.89	8632.430	1031
3175	-0.00	-3.35	0.50	1756.56	2117.16	8632.436	1031
3180	0.72	-3.08	0.31	1756.58	2116.57	8632.438	1031
3185	0.04	-3.37	0.33	1757.80	2118.61	8632.445	1031
3190	0.44	-3.41	0.34	1758.19	2119.35	8632.451	1031
3195	0.43	-3.35	0.25	1758.37	2119.06	8632.453	1031
3200	0.49	-3.74	0.59	1758.52	2119.19	8632.461	1031
3205	0.06	-3.90	0.70	1758.54	2119.29	8632.465	1031
3210	0.01	-3.80	0.66	1758.53	2119.05	8632.469	1031
3215	0.29	-3.40	0.36	1758.97	2118.87	8632.475	1031
3220	0.05	-3.76	0.56	1760.54	2118.67	8632.480	1031
3225	-0.23	-4.07	0.73	1760.84	2118.86	8632.484	1031
3230	0.24	-3.76	0.49	1760.77	2118.99	8632.491	1031
3235	0.24	-3.92	0.55	1760.94	2119.13	8632.493	1031
3240	0.02	-3.90	0.54	1760.88	2119.33	8632.500	1031
3245	0.19	-3.95	0.60	1760.98	2119.26	8632.504	1031
3250	0.57	-4.23	0.79	1762.81	2119.13	8632.510	1031
3255	0.24	-3.97	0.50	1762.98	2119.14	8632.514	1031
3260	0.67	-3.81	0.47	1762.84	2119.24	8632.521	1031
3265	0.79	-4.17	0.79	1762.99	2119.11	8632.523	1031
3270	0.12	-4.14	0.67	1762.85	2119.34	8632.529	1031
3275	0.20	-4.07	0.64	1762.93	2119.61	8632.533	1031
3280	0.22	-4.36	0.62	1764.85	2121.21	8632.539	1031
3285	-0.08	-4.62	0.79	1765.27	2121.73	8632.545	1031
3290	0.67	-4.12	0.37	1765.31	2121.89	8632.547	1031
3295	0.44	-4.82	0.78	1765.11	2122.10	8632.557	1031
3300	0.84	-4.14	0.29	1765.32	2122.45	8632.560	1031
3305	0.57	-4.19	0.39	1765.24	2122.22	8632.562	1031
3310	0.11	-4.76	0.79	1765.21	2122.34	8632.569	1031
3315	-0.03	-4.46	0.63	1764.99	2122.30	8632.576	1031
3320	0.16	-4.95	0.78	1766.83	2123.77	8632.578	1031
3325	0.31	-5.03	0.70	1768.20	2125.25	8632.586	1031
3330	0.18	-4.53	0.13	1768.35	2125.44	8632.591	1031
3335	0.96	-5.49	1.01	1768.20	2125.17	8632.594	1031
3340	0.12	-5.13	0.66	1768.34	2125.01	8632.600	1031
3345	-0.01	-5.13	0.66	1768.20	2124.87	8632.604	1031
3350	0.47	-5.22	0.78	1768.40	2124.70	8632.609	1031
3355	0.40	-5.12	0.54	1770.12	2125.36	8632.614	1031
3360	0.41	-5.34	0.80	1770.38	2125.39	8632.618	1031
3365	-0.13	-5.12	0.66	1770.38	2125.26	8632.625	1031
3370	0.16	-5.25	0.70	1770.75	2125.38	8632.630	1031
3375	0.13	-5.02	0.53	1770.22	2125.14	8632.633	1031
3380	0.19	-5.18	0.61	1770.29	2125.22	8632.639	1031
3385	0.56	-5.38	0.57	1772.20	2127.09	8632.643	1031
3390	0.69	-5.58	0.63	1772.58	2127.68	8632.648	1031
3395	0.69	-5.65	0.69	1772.80	2127.56	8632.656	1031
3400	0.67	-5.59	0.65	1772.70	2127.69	8632.658	1031
3405	1.04	-5.76	0.87	1772.73	2127.81	8632.664	1031
3410	0.65	-5.51	0.61	1772.73	2127.94	8632.670	1031
3415	0.62	-5.61	0.46	1774.64	2129.71	8632.674	1031
3420	0.56	-6.23	0.87	1775.07	2130.10	8632.681	1031
3425	-0.34	-6.23	0.84	1774.14	2130.53	8632.687	1031
3430	0.58	-5.98	0.59	1775.12	2130.17	8632.688	1031
3435	0.44	-5.98	0.60	1775.19	2130.47	8632.694	1031
3440	0.65	-5.84	0.52	1774.94	2130.48	8632.701	1031
3445	0.54	-6.00	0.48	1776.22	2131.30	8632.703	1031
3450	0.18	-6.23	0.48	1777.10	2132.53	8632.711	1031
3455	0.44	-6.30	0.54	1777.46	2132.56	8632.716	1031
3460	0.55	-6.37	0.64	1777.39	2132.55	8632.719	1031
3465	0.45	-6.30	0.52	1777.38	2132.58	8632.725	1031
3470	0.57	-6.43	0.72	1777.26	2132.53	8632.730	1031
3475	0.97	-6.28	0.58	1777.23	2132.53	8632.733	1031
3480	0.31	-6.48	0.71	1777.28	2132.66	8632.740	1031
3485	0.21	-6.69	0.83	1778.03	2132.43	8632.745	1031
3490	0.54	-6.66	0.74	1780.28	2132.29	8632.750	1031
3495	0.70	-6.54	0.61	1780.36	2132.40	8632.755	1031
3500	0.28	-6.53	0.51	1780.37	2132.70	8632.760	1031
3505	0.50	-6.79	0.70	1780.24	2132.62	8632.764	1031
3510	0.14	-6.60	0.64	1780.34	2132.72	8632.768	1031
3515	0.28	-6.43	0.51	1780.21	2132.50	8632.773	1031
3520	0.80	-6.99	0.60	1782.24	2134.84	8632.780	1031
3525	0.52	-7.15	0.74	1782.50	2135.32	8632.783	1031
3530	-0.02	-6.72	0.47	1782.73	2134.95	8632.792	1031
3535	1.46	-6.87	0.60	1782.88	2134.80	8632.795	1031
3540	0.41	-6.92	0.60	1782.71	2135.13	8632.799	1031
3545	0.67	-7.16	0.80	1782.73	2135.44	8632.806	1031
3550	0.63	-7.31	0.67	1784.20	2136.79	8632.811	1031
3555	0.27	-7.63	0.72	1784.62	2137.56	8632.812	1031
3560	1.41	-8.37	1.45	1784.87	2137.77	8632.822	1031
3565	0.30	-7.44	0.67	1784.92	2137.63	8632.826	1031
3570	0.71	-7.50	0.82	1784.91	2137.65	8632.828	1031
3575	0.96	-7.56	0.79	1784.79	2137.78	8632.834	1031
3580	0.42	-7.73	0.69	1786.01	2139.12	8632.841	1031
3585	0.63	-7.84	0.67	1787.16	2140.01	8632.844	1031
3590	0.21	-8.07	0.90	1787.02	2139.89	8632.850	1031
3595	0.66	-7.80	0.63	1787.11	2140.58	8632.856	1031
3600	0.67	-7.91	0.71	1787.13	2140.59	8632.859	1031
3605	0.68	-7.85	0.64	1787.18	2140.00	8632.864	1031
3610	1.02	-7.87	0.67	1788.05	2140.84	8632.870	1031
3615	0.98	-8.00	0.77	1789.42	2140.22	8632.875	1031
3620	0.89	-7.98	0.64	1789.66	2140.23	8632.879	1031
3625	0.48	-7.98	0.56	1789.41	2140.53	8632.885	1031
3630	0.84	-8.06	0.71	1789.39	2140.77	8632.889	1031
3635	0.65	-8.46	1.05	1789.73	2140.42	8632.896	1031
3640	0.93	-8.23	0.86	1789.82	2140.29	8632.899	1031
3645	0.85	-8.32	0.90	1789.71	2140.48	8632.904	1031
3650	1.08	-7.90	0.70	1789.58	2140.45	8632.908	1031
3655	0.42	-8.52	0.82	1791.92	2142.95	8632.915	1031
3660	0.56	-8.67	0.83	1792.55	2143.57	8632.920	1031
3665	0.18	-8.36	0.53	1792.29	2143.26	8632.926	1031
3670	0.89	-8.33	0.54	1792.41	2143.45	8632.930	1031
3675	0.85	-8.45	0.70	1792.46	2143.71	8632.936	1031
3680	0.91	-8.65	0.86	1792.55	2143.65	8632.938	1031
3685	0.80	-8.71	0.55	1793.99	2145.28	8632.945	1031
3690	1.10	-8.89	0.72	1794.58	2146.00	8632.951	1031
3695	0.74	-8.84	0.65	1794.48	2146.38	8632.956	1031
3700	0.89	-9.01	0.83	1794.28	2145.68	8632.959	1031
3705	0.92	-8.91	0.66	1794.58	2145.84	8632.966	1031
3710	0.39	-8.85	0.67	1794.32	2146.19	8632.969	1031
3715	0.76	-9.19	0.80	1795.78	2147.18	8632.975	1031
3720	0.24	-9.17	0.58	1796.74	2148.21	8632.980	1031
3725	0.86	-9.09	0.58	1796.95	2148.22	8632.984	1031
3730	0.79	-9.47	0.85	1796.96	2148.51	8632.991	1031
3735	1.05	-9.31	0.74	1797.09	2148.72	8632.995	1031
3740	0.74	-9.28	0.71	1797.01	2148.48	8633.000	1031
3745	0.82	-9.40	0.74	1797.88	2148.11	8633.005	1031
3750	1.04	-9.56	0.86	1799.12	2148.26	8633.010	1031
3755	1.02	-9.38	0.69	1799.32	2148.50	8633.015	1031
3760	0.53	-9.43	0.71	1799.37	2148.52	8633.017	1031
3765	1.17	-9.46	0.74	1799.25	2149.11	8633.023	1031
3770	0.60	-9.52	0.72	1799.40	2148.81	8633.030	1031
3775	1.09	-9.54	0.85	1799.50	2148.74	8633.034	1031
3780	1.20	-9.38	0.66	1799.39	2148.80	8633.041	1031
3785	1.13	-9.49	0.67	1799.48	2148.93	8633.045	1031
3790	0.99	-10.32	0.95	1801.88	2151.55	8633.047	1031
3795	1.25	-10.03	0.75	1801.89	2151.79	8633.055	1031
3800	0.95	-10.08	0.81	1802.64	2151.55	8633.062	1031
3805	1.02	-9.62	0.36	1802.32	2151.78	8633.062	1031
3810	1.19	-10.21	0.84	1802.25	2151.85	8633.071	1031
3815	1.27	-10.34	1.00	1802.05	2151.88	8633.075	1031
3820	1.30	-9.92	0.40	1803.98	2153.36	8633.078	1031
3825	0.93	-10.35	0.71	1804.76	2154.07	8633.086	1031
3830	2.32	-10.29	0.90	1804.79	2154.55	8633.092	1031
3835	1.09	-10.58	0.94	1804.51	2154.11	8633.094	1031
3840	1.30	-10.32	0.72	1804.51	2154.12	8633.101	1031
3845	1.33	-10.62	0.88	1804.89	2153.98	8633.104	1031
3850	1.08	-10.83	0.83	1806.21	2155.24	8633.109	1031
3855	1.11	-11.19	1.06	1806.89	2156.59	8633.114	1031
3860	1.16	-10.93	0.85	1807.00	2156.39	8633.120	1031
3865	1.25	-10.88	0.90	1807.06	2156.61	8633.125	1031
3870	0.74	-10.86	0.71	1807.15	2156.57	8633.131	1031
3875	1.39	-11.00	0.88	1806.94	2156.69	8633.133	1031
3880	1.71	-11.01	0.91	1807.00	2156.82	8633.139	1031
3885	1.10	-11.18	0.96	1809.15	2156.66	8633.143	1031
3890	0.94	-11.43	1.08	1809.34	2156.47	8633.149	1031
3895	1.09	-11.23	0.97	1809.34	2156.69	8633.155	1031
3900	1.46	-11.01	0.82	1809.17	2156.57	8633.159	1031
3905	1.40	-11.08	0.79	1809.53	2156.69	8633.163	1031
3910	1.38	-11.36	1.00	1809.55	2157.03	8633.170	1031
3915	1.46	-11.66	1.00	1811.41	2159.16	8633.172	1031
3920	1.17	-11.29	0.70	1811.67	2159.12	8633.180	1031
3925	1.46	-11.63	1.03	1811.68	2159.21	8633.186	1031
3930	1.13	-11.50	0.82	1811.77	2159.32	8633.188	1031
3935	0.94	-11.74	0.91	1811.84	2159.15	8633.195	1031
3940	0.93	-11.64	1.00	1811.57	2159.24	8633.201	1031
3945	1.59	-11.68	1.08	1811.46	2159.18	8633.203	1031
3950	1.58	-11.47	0.86	1811.66	2159.22	8633.210	1031
3955	1.00	-12.09	0.93	1814.24	2162.01	8633.216	1031
3960	1.46	-12.04	0.84	1814.72	2162.61	8633.219	1031
3965	1.16	-12.18	0.84	1815.40	2162.46	8633.226	1031
3970	1.02	-12.58	1.19	1814.83	2162.42	8633.229	1031
3975	1.24	-12.04	0.81	1814.96	2162.50	8633.234	1031
3980	1.31	-12.11	0.92	1814.81	2162.00	8633.241	1031
3985	1.14	-12.37	0.94	1816.24	2163.55	8633.246	1031
3990	1.43	-12.62	0.99	1817.08	2164.66	8633.250	1031
3995	1.27	-12.97	1.23	1817.08	2164.63	8633.255	1031
4000	0.88	-12.38	0.70	1817.16	2164.73	8633.259	1031
4005	1.18	-12.71	1.07	1817.28	2164.74	8633.265	1031
4010	1.49	-12.68	1.01	1817.02	2164.89	8633.267	1031
4015	1.56	-12.81	1.06	1817.74	2165.56	8633.273	1031
4020	1.36	-13.13	1.13	1819.08	2167.14	8633.279	1031
4025	1.29	-13.30	1.28	1819.32	2167.40	8633.285	1031
4030	1.35	-13.07	1.02	1819.23	2167.36	8633.289	1031
4035	1.86	-13.11	1.05	1819.13	2167.48	8633.295	1031
4040	1.19	-13.14	1.08	1819.33	2167.10	8633.297	1031
4045	1.46	-13.10	1.03	1819.53	2167.40	8633.304	1031
4050	1.43	-13.42	0.97	1821.52	2168.83	8633.311	1031
4055	1.57	-13.98	1.39	1821.66	2169.03	8633.312	1031
4060	1.37	-13.35	0.97	1821.66	2169.27	8633.320	1031
4065	1.40	-13.55	1.13	1821.46	2169.23	8633.325	1031
4070	1.08	-13.39	0.98	1821.37	2169.46	8633.328	1031
4075	1.63	-13.33	0.93	1821.26	2169.34	8633.334	1031
4080	1.32	-13.65	0.93	1823.33	2171.08	8633.341	1031
4085	1.41	-13.93	1.08	1823.69	2171.48	8633.344	1031
4090	1.75	-13.82	0.99	1823.83	2171.71	8633.349	1031
4095	1.42	-13.92	1.12	1823.65	2171.59	8633.354	1031
4100	1.31	-13.94	1.18	1823.64	2171.64	8633.362	1031
4105	1.28	-13.96	1.14	1823.91	2171.43	8633.365	1031
4110	1.30	-13.91	1.00	1823.93	2171.71	8633.371	1031
4115	1.66	-14.00	1.15	1824.02	2171.59	8633.375	1031
4120	2.01	-14.45	1.31	1825.98	2173.38	8633.381	1031
4125	1.47	-14.26	0.93	1826.71	2174.45	8633.385	1031
4130	1.69	-14.63	1.18	1826.95	2174.41	8633.390	1031
4135	1.32	-14.63	1.22	1826.97	2174.20	8633.393	1031
4140	1.68	-14.70	1.34	1827.24	2174.19	8633.399	1031
4145	1.72	-14.73	1.36	1827.14	2174.50	8633.404	1031
4150	1.49	-14.73	1.20	1827.88	2174.57	8633.410	1031
4155	1.39	-15.01	1.14	1829.19	2176.59	8633.416	1031
4160	1.55	-14.74	0.93	1829.11	2176.80	8633.420	1031
4165	1.60	-14.76	0.98	1829.35	2176.80	8633.424	1031
4170	1.35	-14.96	1.16	1829.29	2176.70	8633.429	1031
4175	1.81	-14.96	1.16	1829.41	2176.75	8633.435	1031
4180	1.48	-14.85	1.04	1829.48	2176.91	8633.438	1031
4185	1.67	-15.15	1.01	1831.32	2178.53	8633.447	1031
4190	1.64	-15.34	1.22	1831.41	2178.53	8633.451	1031
4195	1.61	-15.78	1.39	1831.37	2178.53	8633.457	1031
4200	1.51	-15.36	1.10	1831.20	2178.93	8633.459	1031
4205	1.66	-15.35	1.08	1831.71	2179.08	8633.465	1031
4210	2.05	-15.28	1.10	1831.69	2178.45	8633.469	1031
4215	1.81	-15.68	1.23	1833.29	2180.06	8633.474	1031
4220	1.64	-15.92	1.27	1833.72	2180.48	8633.479	1031
4225	2.06	-15.67	1.24	1833.76	2180.60	8633.486	1031
4230	1.66	-15.87	1.34	1833.94	2180.44	8633.490	1031
4235	1.29	-15.73	1.13	1834.24	2180.26	8633.494	1031
4240	1.56	-15.93	1.38	1834.08	2180.42	8633.500	1031
4245	1.58	-16.22	1.36	1835.87	2181.81	8633.506	1031
4250	2.21	-16.11	1.31	1836.06	2182.01	8633.509	1031
4255	2.00	-16.37	1.57	1836.13	2182.17	8633.515	1031
4260	1.77	-16.15	1.30	1836.25	2182.13	8633.517	1031
4265	1.56	-16.12	1.26	1836.36	2181.89	8633.523	1031
4270	1.51	-16.19	1.30	1836.20	2182.19	8633.529	1031
4275	1.75	-16.07	1.27	1835.85	2182.00	8633.536	1031
4280	1.44	-16.25	1.39	1835.99	2181.89	8633.541	1031
4285	1.75	-16.09	1.12	1836.83	2182.89	8633.545	1031
4290	2.11	-16.26	1.33	1837.20	2183.20	8633.547	1031
4295	2.36	-16.12	1.16	1837.34	2183.43	8633.554	1031
4300	1.70	-16.23	1.28	1837.11	2183.30	8633.561	1031
4305	1.66	-16.09	1.07	1837.35	2182.87	8633.564	1031
4310	1.93	-16.19	1.25	1837.43	2182.83	8633.570	1031
4315	1.96	-16.27	1.17	1838.06	2183.80	8633.574	1031
4320	1.74	-16.93	1.19	1841.32	2187.32	8633.578	1031
4325	1.51	-16.88	1.10	1841.64	2187.30	8633.584	1031
4330	1.65	-17.07	1.40	1841.77	2187.25	8633.590	1031
4335	1.43	-16.98	1.28	1841.55	2187.71	8633.593	1031
4340	1.61	-16.96	1.18	1841.98	2187.59	8633.600	1031
4345	2.37	-16.83	1.15	1842.22	2187.58	8633.603	1031
4350	2.20	-17.26	1.27	1843.96	2189.48	8633.609	1031
4355	2.05	-17.47	1.33	1844.12	2189.92	8633.615	1031
4360	1.83	-17.47	1.30	1844.21	2189.51	8633.621	1031
4365	1.77	-17.57	1.43	1844.03	2189.94	8633.624	1031
4370	1.54	-17.59	1.41	1843.91	2189.47	8633.631	1031
4375	1.90	-17.53	1.42	1844.09	2189.32	8633.633	1031
4380	1.91	-17.64	1.19	1845.99	2190.87	8633.640	1031
4385	1.64	-17.82	1.38	1846.47	2191.57	8633.643	1031
4390	2.38	-17.85	1.36	1846.40	2191.59	8633.648	1031
4395	2.29	-17.68	1.21	1846.49	2191.36	8633.654	1031
4400	1.68	-18.25	1.70	1846.40	2191.50	8633.662	1031
4405	1.96	-17.87	1.26	1846.62	2191.65	8633.663	1031
4410	2.16	-17.99	1.42	1846.77	2191.51	8633.671	1031
4415	1.73	-17.92	1.32	1846.56	2191.61	8633.672	1031
4420	2.22	-18.39	1.51	1848.04	2192.94	8633.679	1031
4425	1.77	-18.45	1.35	1849.49	2194.30	8633.686	1031
4430	1.80	-18.44	1.29	1849.54	2194.30	8633.689	1031
4435	2.05	-18.77	1.67	1849.51	2194.37	8633.695	1031
4440	1.71	-18.66	1.54	1849.46	2194.17	8633.701	1031
4445	1.57	-18.63	1.56	1849.60	2194.12	8633.703	1031
4450	1.85	-18.79	1.65	1850.07	2194.52	8633.709	1031
4455	2.35	-18.96	1.49	1851.88	2196.44	8633.715	1031
4460	2.08	-18.97	1.44	1852.08	2196.58	8633.719	1031
4465	2.32	-19.07	1.62	1851.94	2196.46	8633.726	1031
4470	2.77	-18.87	1.50	1851.93	2196.21	8633.729	1031
4475	1.98	-19.01	1.55	1852.00	2196.22	8633.734	1031
4480	2.19	-19.01	1.65	1851.90	2195.80	8633.740	1031
4485	2.20	-19.24	1.45	1853.96	2198.00	8633.744	1031
4490	1.72	-19.43	1.58	1854.36	2198.47	8633.750	1031
4495	2.10	-19.79	1.87	1854.80	2198.64	8633.757	1031
4500	1.93	-19.51	1.65	1854.36	2198.39	8633.759	1031
4505	2.05	-19.51	1.67	1854.41	2198.49	8633.765	1031
4510	2.04	-19.26	1.41	1854.30	2197.98	8633.767	1031
4515	2.20	-19.72	1.61	1856.15	2199.78	8633.773	1031
4520	1.88	-19.81	1.56	1856.55	2200.39	8633.779	1031
4525	1.53	-20.03	1.82	1856.62	2200.26	8633.786	1031
4530	2.25	-19.66	1.50	1856.60	2200.57	8633.789	1031
4535	2.64	-19.54	1.41	1856.54	2200.28	8633.795	1031
4540	2.08	-19.75	1.61	1856.49	2200.17	8633.797	1031
4545	2.11	-19.93	1.56	1858.17	2201.43	8633.804	1031
4550	1.78	-20.14	1.62	1859.08	2202.48	8633.811	1031
4555	2.19	-20.07	1.54	1859.24	2202.61	8633.814	1031
4560	1.95	-20.22	1.70	1859.12	2202.30	8633.822	1031
4565	2.33	-20.04	1.47	1859.35	2202.45	8633.825	1031
4570	2.63	-20.14	1.62	1859.36	2202.31	8633.828	1031
4575	2.00	-20.04	1.53	1859.43	2202.17	8633.834	1031
4580	1.56	-12.42	0.94	1859.45	2202.48	8633.840	1031
4585	0.30	-1.28	0.54	1860.22	2204.41	8633.843	1031
4590	0.11	-1.38	0.51	1862.12	2206.03	8633.849	1031
4595	0.24	-1.11	0.75	1862.34	2207.74	8633.854	1031
4600	-0.32	-1.43	0.36	1862.56	2210.09	8633.859	1031
4605	0.40	-1.55	0.50	1862.41	2211.71	8633.865	1031
4610	-0.02	-1.27	0.30	1862.52	2212.77	8633.869	1031
4615	0.11	-1.26	0.47	1862.27	2213.72	8633.874	1031
4620	0.38	-1.57	0.39	1864.48	2217.02	8633.879	1031
4625	0.32	-1.40	0.54	1864.65	2218.47	8633.883	1031
4630	-0.13	-1.34	0.26	1864.98	2219.82	8633.891	1031
4635	0.30	-1.36	0.23	1864.74	2219.52	8633.894	1031
4640	0.05	-1.47	0.26	1864.71	2220.91	8633.899	1031
4645	-0.05	-1.32	0.33	1864.66	2221.57	8633.904	1031
4650	0.00	-0.99	0.28	1866.53	2223.53	8633.911	1031
4655	0.28	-1.15	0.19	1866.93	2224.59	8633.914	1031
4660	0.52	-0.26	0.76	1867.03	2225.23	8633.922	1031
4665	0.42	-0.98	0.25	1867.18	2225.73	8633.922	1031
4670	-0.11	-1.18	0.21	1867.20	2225.84	8633.929	1031
4675	-0.08	-1.63	0.27	1867.53	2226.16	8633.936	1031
4680	0.36	-1.50	0.10	1868.54	2228.01	8633.939	1031
4685	-0.08	-1.16	0.20	1869.51	2229.50	8633.947	1031
4690	-0.01	-1.02	0.22	1869.71	2229.84	8633.951	1031
4695	0.11	-0.89	0.39	1869.90	2229.98	8633.953	1031
4700	0.39	-0.96	0.23	1869.81	2230.53	8633.959	1031
4705	0.07	-1.40	0.23	1869.97	2230.69	8633.965	1031
4710	0.16	-1.19	0.18	1870.49	2231.09	8633.969	1031
4715	0.38	-1.05	0.30	1871.95	2231.59	8633.974	1031
4720	-0.24	-1.09	0.16	1872.23	2231.29	8633.979	1031
4725	0.01	-1.10	0.24	1872.00	2231.67	8633.984	1031
4730	0.25	-0.95	0.22	1871.81	2231.85	8633.990	1031
4735	-0.24	-1.36	0.33	1871.82	2232.16	8633.997	1031
4740	0.33	-1.05	-0.07	1872.31	2232.38	8633.999	1031
4745	0.24	-1.53	0.28	1872.18	2232.60	8634.005	1031
4750	-0.13	-1.16	0.08	1872.11	2232.95	8634.008	1031
4755	0.63	-1.56	0.22	1874.93	2236.18	8634.014	1031
4760	0.18	-0.99	0.33	1875.09	2236.44	8634.018	1031
4765	0.20	-1.20	0.57	1875.38	2236.66	8634.026	1031
4770	0.03	-1.19	0.21	1875.32	2236.63	8634.029	1031
4775	0.57	-1.17	0.14	1875.21	2236.64	8634.036	1031
4780	0.20	-1.25	0.09	1875.25	2236.94	8634.040	1031
4785	-0.01	-0.83	0.04	1877.29	2238.93	8634.045	1031
4790	0.31	-0.65	0.05	1877.56	2240.16	8634.047	1031
4795	-0.15	-1.08	0.04	1877.45	2240.37	8634.055	1031
4800	-0.05	-1.27	0.18	1877.79	2240.36	8634.061	1031
4805	0.25	-0.80	0.37	1877.82	2240.86	8634.064	1031
4810	0.16	-1.47	0.31	1877.84	2240.71	8634.070	1031
4815	0.11	-1.41	0.30	1879.20	2242.04	8634.075	1031
4820	0.22	-1.31	0.17	1880.08	2242.91	8634.078	1031
4825	0.43	-1.04	-0.18	1880.15	2242.85	8634.085	1031
4830	0.26	-0.69	0.11	1879.98	2243.32	8634.091	1031
4835	0.28	-1.42	0.12	1880.15	2243.11	8634.094	1031
4840	0.12	-1.18	0.46	1880.20	2243.01	8634.099	1031
4845	0.13	-1.50	0.23	1880.64	2242.68	8634.104	1031
4850	-0.07	-0.61	0.30	1882.18	2242.78	8634.109	1031
4855	0.28	-0.82	0.20	1882.44	2243.14	8634.115	1031
4860	0.30	-0.98	0.35	1882.41	2243.47	8634.122	1031
4865	0.27	-0.95	0.22	1882.25	2243.19	8634.124	1031
4870	0.28	-1.54	0.15	1882.36	2243.71	8634.129	1031
4875	0.51	-1.04	0.13	1882.72	2244.01	8634.133	1031
4880	0.20	-0.92	0.01	1885.02	2246.07	8634.139	1031
4885	0.28	-1.22	0.19	1884.88	2246.40	8634.142	1031
4890	0.18	-1.52	0.35	1884.89	2246.84	8634.149	1031
4895	0.02	-0.75	-0.00	1885.12	2246.26	8634.154	1031
4900	0.21	-0.75	0.12	1885.16	2246.91	8634.161	1031
4905	0.00	-1.02	0.00	1885.25	2246.62	8634.164	1031
4910	-0.30	-0.25	0.09	1885.27	2246.78	8634.170	1031
4915	0.16	-1.66	0.04	1885.24	2246.89	8634.172	1031
4920	0.30	-1.60	0.38	1888.08	2249.04	8634.182	1031
4925	0.17	-0.99	0.16	1888.03	2249.56	8634.186	1031
4930	0.24	-0.98	-0.16	1888.16	2249.80	8634.189	1031
4935	0.18	-0.97	0.09	1888.02	2249.59	8634.196	1031
4940	0.26	-0.97	-0.14	1888.28	2249.70	8634.201	1031
4945	0.13	-1.04	0.40	1888.19	2249.97	8634.203	1031
4950	0.17	-0.84	0.18	1889.02	2251.00	8634.210	1031
4955	0.17	-0.98	0.24	1889.80	2251.45	8634.215	1031
4960	0.25	-0.86	0.04	1889.60	2251.67	8634.219	1031
4965	0.28	-0.85	0.01	1889.80	2251.96	8634.225	1031
4970	0.09	-1.46	0.28	1889.94	2251.83	8634.229	1031
4975	0.15	-0.50	0.02	1889.96	2252.34	8634.233	1031
4980	-0.07	-1.19	0.21	1890.76	2252.23	8634.240	1031
4985	0.21	-1.04	0.18	1892.44	2252.00	8634.244	1031
4990	-0.03	-1.12	-0.03	1892.74	2252.34	8634.250	1031
4995	0.04	-0.48	0.04	1892.70	2252.57	8634.256	1031
5000	0.42	-0.87	-0.01	1892.91	2252.49	8634.259	1031
5005	0.30	-1.05	0.33	1892.62	2252.63	8634.264	1031
5010	0.19	-1.17	0.34	1892.95	2253.01	8634.268	1031
5015	-0.08	-0.82	0.05	1894.80	2254.71	8634.275	1031
5020	0.46	-1.09	0.42	1894.86	2255.31	8634.279	1031
5025	-0.04	-1.02	0.25	1895.13	2255.95	8634.286	1031
5030	0.24	-1.76	0.29	1895.25	2256.27	8634.289	1031
5035	0.27	-1.05	0.22	1895.33	2256.32	8634.295	1031
5040	0.11	-1.14	0.27	1895.28	2256.82	8634.297	1031
5045	-0.06	-1.41	0.15	1896.93	2256.85	8634.305	1031
5050	0.18	-1.36	0.34	1897.18	2257.36	8634.311	1031
5055	-0.05	-0.96	0.23	1897.62	2257.70	8634.312	1031
5060	-0.04	-1.07	0.34	1897.84	2258.10	8634.321	1031
5065	0.53	-0.47	-0.20	1897.86	2258.37	8634.327	1031
5070	-0.03	-0.40	0.10	1897.72	2257.70	8634.328	1031
5075	0.09	-1.16	0.27	1898.07	2258.35	8634.335	1031
5080	-0.05	-0.61	0.19	1898.12	2259.03	8634.340	1031
5085	-0.05	-0.99	0.14	1899.84	2261.37	8634.344	1031
5090	0.11	-0.97	0.31	1901.20	2262.69	8634.349	1031
5095	0.18	-0.97	0.16	1901.03	2262.61	8634.355	1031
5100	0.15	-1.02	0.16	1901.12	2262.67	8634.359	1031
5105	-0.09	-1.53	0.09	1900.84	2262.75	8634.365	1031
5110	-0.18	-1.14	-0.19	1901.12	2262.93	8634.368	1031
5115	0.22	-0.88	0.18	1901.96	2262.56	8634.374	1031
5120	0.11	-1.07	0.26	1903.33	2263.11	8634.379	1031
5125	0.16	-0.97	0.33	1903.45	2263.55	8634.384	1031
5130	-0.05	-1.35	0.10	1903.31	2264.08	8634.390	1031
5135	0.15	-1.28	0.05	1903.32	2264.26	8634.395	1031
5140	0.17	-1.24	0.06	1903.05	2264.10	8634.399	1031
5145	-0.09	-1.15	0.06	1903.40	2264.31	8634.404	1031
5150	0.13	-1.31	0.07	1905.31	2266.15	8634.407	1031
5155	-0.06	-1.18	0.14	1905.54	2266.35	8634.413	1031
5160	0.63	-0.24	0.24	1905.45	2267.21	8634.421	1031
5165	0.22	-1.78	0.11	1905.56	2266.93	8634.422	1031
5170	0.35	-0.91	0.24	1905.59	2267.00	8634.431	1031
5175	-0.08	-0.91	-0.11	1905.72	2267.24	8634.435	1031
5180	0.27	-0.77	-0.12	1907.34	2268.95	8634.438	1031
5185	-0.14	-1.17	0.10	1907.86	2269.66	8634.445	1031
5190	0.38	-1.49	-0.15	1907.50	2270.24	8634.452	1031
5195	0.09	-0.89	0.09	1907.73	2270.00	8634.453	1031
5200	0.39	-0.96	0.18	1907.69	2269.89	8634.461	1031
5205	0.10	-1.00	-0.19	1907.86	2269.85	8634.465	1031
5210	0.25	-1.05	-0.17	1909.17	2271.28	8634.469	1031
5215	0.10	-1.19	0.00	1910.20	2272.14	8634.474	1031
5220	0.03	-0.79	0.08	1910.05	2272.13	8634.480	1031
5225	0.39	-1.04	0.05	1910.39	2272.45	8634.484	1031
5230	0.14	-0.97	-0.13	1910.46	2273.09	8634.490	1031
5235	0.39	-0.92	-0.03	1910.70	2272.96	8634.496	1031
5240	0.18	-0.90	0.18	1910.62	2273.10	8634.499	1031
5245	0.51	-1.13	0.22	1910.65	2273.46	8634.503	1031
5250	0.08	-1.01	0.05	1911.39	2273.52	8634.509	1031
5255	0.03	-0.84	0.11	1913.41	2273.61	8634.514	1031
5260	0.37	-0.83	0.09	1913.68	2273.60	8634.518	1031
5265	0.14	-0.88	0.21	1913.62	2274.32	8634.525	1031
5270	0.33	-1.37	0.17	1913.86	2274.41	8634.529	1031
5275	0.40	-1.00	-0.03	1913.63	2274.45	8634.533	1031
5280	0.03	-0.75	0.14	1913.68	2274.39	8634.539	1031
5285	-0.11	-0.94	0.23	1915.81	2276.69	8634.545	1031
5290	0.32	-1.08	0.14	1916.09	2276.85	8634.547	1031
5295	0.08	-1.32	0.54	1916.14	2276.86	8634.555	1031
5300	0.11	-0.74	0.12	1916.26	2277.06	8634.561	1031
5305	0.08	-1.14	0.28	1916.35	2277.21	8634.563	1031
5310	0.07	-0.98	0.03	1916.25	2277.22	8634.570	1031
5315	0.11	-0.72	0.07	1918.30	2278.74	8634.576	1031
5320	-0.15	-0.99	-0.13	1918.43	2279.51	8634.578	1031
5325	0.36	-0.99	0.19	1918.04	2279.88	8634.586	1031
5330	0.00	-0.94	0.13	1918.67	2280.30	8634.590	1031
5335	0.02	-1.03	0.01	1918.23	2280.03	8634.594	1031
5340	0.34	-1.14	0.15	1918.40	2280.31	8634.599	1031
5345	0.03	-0.98	0.19	1920.14	2281.68	8634.606	1031
5350	0.38	-0.79	0.04	1921.06	2282.99	8634.609	1031
5355	-0.04	-0.82	0.10	1921.06	2283.05	8634.615	1031
5360	0.44	-0.66	-0.02	1920.87	2282.86	8634.618	1031
5365	0.58	-1.04	0.04	1921.29	2282.81	8634.624	1031
5370	-0.34	-1.14	0.08	1921.12	2282.80	8634.631	1031
5375	0.11	-0.87	0.07	1921.10	2282.58	8634.634	1031
5380	-0.10	-1.14	0.13	1921.05	2282.75	8634.639	1031
5385	-0.05	-0.63	-0.06	1921.88	2283.67	8634.646	1031
5390	0.47	-1.25	-0.12	1924.01	2285.90	8634.650	1031
5395	0.17	-0.96	0.01	1923.96	2285.84	8634.654	1031
5400	0.57	-0.60	-0.14	1924.23	2286.00	8634.661	1031
5405	0.43	-0.75	0.12	1924.26	2286.38	8634.663	1031
5410	0.16	-0.71	-0.19	1924.33	2286.08	8634.670	1031
5415	-0.04	-1.14	0.05	1924.28	2285.96	8634.672	1031
5420	0.23	-0.66	-0.09	1926.32	2287.45	8634.681	1031
5425	0.32	-1.14	-0.01	1926.74	2288.05	8634.685	1031
5430	-0.07	-0.82	0.14	1926.65	2288.24	8634.691	1031
5435	0.30	-1.23	0.24	1927.15	2288.83	8634.696	1031
5440	0.09	-1.04	0.18	1926.75	2288.51	8634.701	1031
5445	0.14	-1.05	0.27	1926.86	2288.59	8634.703	1031
5450	0.18	-1.06	-0.25	1928.58	2290.07	8634.710	1031
5455	-0.07	-0.60	-0.37	1928.85	2290.49	8634.715	1031
5460	0.05	0.29	-0.09	1928.87	2289.99	8634.722	1031
5465	0.28	-0.68	-0.11	1928.99	2290.13	8634.724	1031
5470	0.63	-1.13	-0.06	1928.77	2290.39	8634.730	1031
5475	0.19	-1.02	0.03	1929.04	2290.40	8634.734	1031
5480	-0.06	-0.90	-0.16	1930.21	2291.60	8634.740	1031
5485	0.41	-1.00	0.15	1931.30	2292.66	8634.744	1031
5490	0.36	-0.89	0.11	1931.48	2292.78	8634.749	1031
5495	0.04	-0.75	0.32	1931.16	2293.01	8634.756	1031
5500	0.44	-0.88	-0.01	1931.11	2292.72	8634.759	1031
5505	0.11	-1.15	0.29	1931.31	2292.77	8634.764	1031
5510	0.14	-0.75	0.13	1932.14	2292.42	8634.769	1031
5515	0.34	-0.88	-0.06	1933.42	2293.12	8634.775	1031
5520	-0.12	-0.27	-0.10	1933.84	2293.36	8634.778	1031
5525	0.16	-0.84	0.05	1933.74	2293.48	8634.783	1031
5530	0.20	-0.85	0.24	1933.99	2293.22	8634.789	1031
5535	0.22	-1.50	0.12	1933.69	2293.90	8634.796	1031
5540	0.25	-0.66	0.16	1933.66	2293.88	8634.798	1031
5545	0.48	-1.02	-0.20	1933.85	2293.84	8634.806	1031
5550	0.04	-1.14	0.16	1933.85	2294.14	8634.811	1031
5555	0.22	-0.50	0.01	1936.68	2296.86	8634.812	1031
5560	0.13	-1.00	-0.22	1937.08	2297.65	8634.820	1031
5565	0.20	-0.92	-0.17	1937.14	2298.56	8634.826	1031
5570	-0.19	-0.90	-0.16	1937.14	2298.61	8634.828	1031
5575	0.22	-0.94	0.26	1937.25	2298.74	8634.835	1031
5580	0.12	-0.86	-0.08	1937.14	2298.61	8634.840	1031
5585	0.11	-1.03	-0.04	1938.76	2300.83	8634.844	1031
5590	0.10	-0.86	-0.09	1939.22	2301.10	8634.849	1031
5595	1.07	0.18	0.32	1938.76	2301.27	8634.857	1031
5600	-0.05	-0.81	0.13	1939.56	2301.44	8634.862	1031
5605	0.11	-1.37	-0.14	1939.84	2301.34	8634.865	1031
5610	0.13	-0.88	-0.11	1939.88	2301.46	8634.869	1031
5615	0.34	-0.71	0.14	1940.62	2302.27	8634.874	1031
5620	0.05	-0.74	0.32	1941.90	2303.63	8634.879	1031
5625	0.34	-1.45	0.16	1942.08	2303.89	8634.884	1031
5630	0.09	-1.00	0.26	1942.06	2303.98	8634.889	1031
5635	0.30	-0.97	-0.17	1942.01	2304.47	8634.895	1031
5640	-0.11	-0.78	-0.08	1942.01	2304.37	8634.900	1031
5645	0.36	-0.93	-0.06	1942.00	2304.68	8634.904	1031
5650	-0.30	-0.73	-0.12	1942.80	2305.18	8634.907	1031
5655	-0.09	-1.38	-0.09	1942.92	2305.44	8634.913	1031
5660	0.02	-0.78	0.15	1943.09	2305.22	8634.921	1031
5665	0.42	-1.02	0.18	1943.01	2305.07	8634.923	1031
5670	-0.01	-0.96	-0.03	1942.98	2305.04	8634.932	1031
5675	-0.08	-0.63	-0.08	1943.30	2305.17	8634.935	1031
5680	0.19	-0.52	-0.16	1946.64	2308.97	8634.938	1031
5685	0.05	-0.58	0.19	1947.11	2309.48	8634.944	1031
5690	0.32	-0.41	-0.10	1946.88	2309.95	8634.951	1031
5695	0.20	-0.76	0.02	1946.84	2310.26	8634.953	1031
5700	0.45	-0.93	0.19	1946.82	2309.91	8634.961	1031
5705	0.03	-1.08	0.08	1947.21	2309.73	8634.964	1031
5710	-0.03	-0.92	-0.07	1947.20	2309.40	8634.969	1031
5715	0.02	-0.91	-0.06	1947.02	2309.31	8634.974	1031
5720	0.21	-0.63	0.10	1949.91	2312.34	8634.980	1031
5725	0.46	-0.75	-0.03	1950.04	2312.81	8634.984	1031
5730	0.31	-1.80	0.23	1949.58	2313.02	8634.992	1031
5735	0.56	-0.64	0.16	1950.30	2313.05	8634.993	1031
5740	0.16	-0.57	-0.07	1950.25	2312.93	8634.999	1031
5745	-0.02	-1.33	-0.06	1950.21	2312.93	8635.005	1031
5750	0.08	-0.77	-0.07	1952.35	2314.62	8635.009	1031
5755	0.17	-1.03	0.13	1952.72	2315.05	8635.014	1031
5760	0.66	-0.83	0.02	1952.77	2315.09	8635.021	1031
5765	0.28	-1.19	-0.03	1952.97	2315.02	8635.024	1031
5770	0.32	-0.77	-0.01	1952.95	2314.75	8635.030	1031
5775	0.27	-1.13	0.15	1952.78	2315.20	8635.034	1031
5780	0.35	-1.05	-0.04	1954.26	2316.14	8635.039	1031
5785	-0.05	-0.92	0.27	1955.31	2316.95	8635.045	1031
5790	0.29	-0.93	-0.04	1955.40	2316.46	8635.049	1031
5795	0.12	-0.88	-0.05	1955.39	2316.55	8635.055	1031
5800	0.04	-1.12	-0.00	1955.21	2316.47	8635.061	1031
5805	0.09	-0.41	-0.28	1955.31	2316.66	8635.062	1031
5810	0.31	-0.84	0.28	1956.31	2316.51	8635.069	1031
5815	-0.12	-0.58	-0.02	1957.73	2316.44	8635.076	1031
5820	0.10	-0.98	-0.20	1957.68	2316.44	8635.078	1031
5825	0.38	-0.72	0.21	1957.51	2317.02	8635.086	1031
5830	0.34	-0.98	-0.02	1957.67	2317.31	8635.089	1031
5835	-0.05	-0.45	-0.00	1958.04	2317.48	8635.094	1031
5840	0.25	-0.98	0.22	1957.85	2317.24	8635.100	1031
5845	0.24	-0.78	-0.17	1958.01	2317.48	8635.104	1031
5850	0.06	-0.91	0.09	1958.14	2317.74	8635.109	1031
5855	0.01	-1.09	-0.06	1960.75	2320.76	8635.115	1031
5860	-0.13	-0.56	0.00	1960.91	2321.85	8635.117	1031
5865	0.71	-1.07	-0.16	1961.40	2322.20	8635.126	1031
5870	0.22	-0.82	-0.17	1961.41	2322.24	8635.130	1031
5875	0.30	-0.58	-0.09	1961.02	2322.54	8635.133	1031
5880	-0.15	-1.23	0.00	1961.34	2322.85	8635.139	1031
5885	0.12	-1.00	-0.29	1962.65	2324.08	8635.145	1031
5890	0.22	-0.75	-0.04	1963.44	2324.79	8635.149	1031
5895	0.10	-0.94	-0.32	1963.39	2325.00	8635.155	1031
5900	0.45	-0.66	-0.12	1963.43	2324.75	8635.157	1031
5905	-0.16	-0.75	-0.01	1963.42	2324.41	8635.164	1031
5910	0.35	-1.08	-0.20	1963.65	2324.30	8635.170	1031
5915	0.11	-0.66	-0.33	1964.91	2325.67	8635.174	1031
5920	0.23	-0.48	-0.11	1965.95	2326.56	8635.182	1031
5925	-0.02	-0.49	0.08	1966.02	2326.66	8635.185	1031
5930	0.10	-0.88	0.06	1966.33	2326.74	8635.189	1031
5935	-0.21	-0.51	-0.14	1966.23	2326.90	8635.194	1031
5940	0.22	-0.36	-0.20	1966.30	2327.20	8635.201	1031
5945	0.34	-0.53	-0.09	1967.21	2326.88	8635.204	1031
5950	0.37	-0.55	-0.05	1968.45	2327.34	8635.211	1031
5955	-0.19	-0.46	0.12	1968.40	2327.77	8635.215	1031
5960	-0.25	-0.86	-0.01	1968.51	2327.96	8635.219	1031
5965	0.22	-0.40	-0.18	1968.63	2328.19	8635.225	1031
5970	0.08	-1.11	0.24	1968.88	2327.99	8635.230	1031
5975	0.34	-0.85	0.25	1969.23	2328.22	8635.233	1031
5980	0.27	-0.51	0.15	1971.27	2330.76	8635.240	1031
5985	-0.02	-0.96	0.13	1971.11	2331.29	8635.244	1031
5990	0.10	-0.57	0.18	1971.13	2331.52	8635.250	1031
5995	0.08	-0.94	-0.13	1971.33	2331.21	8635.255	1031
6000	-0.27	-0.16	-0.09	1971.02	2331.40	8635.261	1031
6005	0.55	-0.63	-0.01	1971.34	2331.44	8635.264	1031
6010	0.48	-0.66	-0.26	1971.30	2331.37	8635.268	1031
6015	0.06	-0.10	-0.19	1971.09	2331.25	8635.273	1031
6020	0.47	-0.56	-0.24	1973.78	2334.13	8635.280	1031
6025	0.09	-0.44	-0.06	1974.02	2334.30	8635.284	1031
6030	0.43	-1.04	0.03	1974.11	2333.29	8635.292	1031
6035	-0.09	-0.43	-0.13	1974.14	2333.71	8635.295	1031
6040	0.14	-0.85	0.12	1974.18	2333.79	8635.299	1031
6045	-0.01	-0.33	0.24	1974.35	2334.14	8635.304	1031
6050	-0.55	-0.73	-0.07	1976.02	2336.54	8635.311	1031
6055	0.09	-0.59	0.26	1976.58	2336.74	8635.312	1031
6060	0.26	-0.66	0.03	1976.91	2336.76	8635.319	1031
6065	0.27	-0.80	-0.31	1977.03	2336.77	8635.326	1031
6070	0.10	-0.91	-0.02	1976.92	2336.38	8635.328	1031
6075	0.09	-1.00	-0.07	1976.79	2336.51	8635.335	1031
6080	0.39	-0.49	-0.05	1978.02	2337.56	8635.341	1031
6085	0.20	-0.41	-0.20	1979.01	2338.95	8635.344	1031
6090	-0.21	-0.40	0.13	1979.14	2339.06	8635.350	1031
6095	0.62	-1.23	-0.11	1979.14	2339.10	8635.356	1031
6100	0.11	-0.83	0.09	1979.29	2338.98	8635.359	1031
6105	0.31	-0.91	-0.03	1979.44	2338.87	8635.365	1031
6110	-0.06	-0.79	0.07	1979.92	2338.98	8635.370	1031
6115	0.06	-0.90	0.06	1981.24	2339.04	8635.375	1031
6120	0.02	-0.49	-0.32	1981.14	2339.05	8635.379	1031
6125	0.12	-0.77	0.04	1981.36	2339.12	8635.385	1031
6130	0.24	-0.77	0.13	1981.57	2339.04	8635.389	1031
6135	-0.04	-0.42	0.07	1981.53	2339.70	8635.396	1031
6140	-0.13	-0.37	-0.26	1981.45	2339.96	8635.399	1031
6145	0.06	-0.92	0.13	1981.69	2339.94	8635.404	1031
6150	0.11	-0.85	-0.11	1981.51	2340.28	8635.408	1031
6155	0.15	-0.81	0.02	1984.30	2340.11	8635.414	1031
6160	-0.14	-0.97	-0.01	1984.87	2340.34	8635.420	1031
6165	0.30	-1.20	0.16	1984.77	2340.31	8635.426	1031
6170	0.10	-0.62	0.06	1984.80	2340.65	8635.430	1031
6175	-0.06	-0.33	0.11	1984.69	2341.49	8635.436	1031
6180	-0.11	-0.64	-0.06	1984.79	2342.00	8635.438	1031
6185	0.52	-0.94	0.13	1986.73	2343.55	8635.445	1031
6190	0.04	-0.70	0.11	1987.03	2344.09	8635.451	1031
6195	0.57	-1.42	0.32	1987.23	2345.19	8635.457	1031
6200	-0.13	-0.87	0.13	1987.29	2345.00	8635.461	1031
6205	0.46	-0.73	0.09	1987.31	2344.76	8635.466	1031
6210	0.13	-0.72	-0.23	1987.40	2344.79	8635.469	1031
6215	0.15	-1.03	-0.23	1988.51	2345.88	8635.475	1031
6220	0.06	-0.86	-0.24	1989.67	2347.25	8635.480	1031
6225	0.18	-0.85	0.02	1989.82	2347.66	8635.484	1031
6230	-0.13	-0.53	-0.10	1989.81	2347.67	8635.490	1031
6235	0.51	-0.58	-0.04	1989.44	2347.74	8635.495	1031
6240	0.43	-0.85	0.09	1989.63	2348.08	8635.500	1031
6245	0.32	-0.68	-0.01	1990.58	2347.96	8635.505	1031
6250	0.08	-0.97	0.22	1992.36	2347.94	8635.510	1031
6255	0.26	-0.47	0.05	1992.29	2348.76	8635.515	1031
6260	-0.16	-0.36	-0.41	1992.21	2348.91	8635.521	1031
6265	-0.20	-0.65	-0.19	1992.31	2349.51	8635.523	1031
6270	0.00	-0.61	-0.04	1992.60	2349.60	8635.529	1031
6275	0.18	-0.49	0.15	1992.65	2350.23	8635.534	1031
6280	-0.11	-0.61	0.13	1995.14	2352.47	8635.540	1031
6285	0.04	-0.82	0.15	1994.83	2353.37	8635.545	1031
6290	0.28	-0.60	0.03	1995.00	2353.01	8635.547	1031
6295	0.62	-0.96	0.13	1995.03	2353.11	8635.555	1031
6300	-0.01	-0.98	0.14	1995.20	2353.40	8635.561	1031
6305	-0.05	-0.97	0.11	1995.37	2353.58	8635.562	1031
6310	0.24	-0.91	0.02	1995.33	2353.86	8635.569	1031
6315	0.10	-0.92	-0.29	1995.33	2353.69	8635.574	1031
6320	-0.10	-0.66	-0.21	1996.63	2355.19	8635.578	1031
6325	0.34	-0.87	-0.12	1996.85	2355.40	8635.585	1031
6330	-0.04	-1.03	0.21	1996.77	2355.56	8635.592	1031
6335	0.67	-0.69	-0.11	1996.73	2355.62	8635.594	1031
6340	0.21	-0.74	-0.07	1996.92	2355.75	8635.600	1031
6345	0.29	-0.73	-0.17	1996.75	2355.78	8635.605	1031
6350	0.35	-1.02	-0.11	1999.00	2358.09	8635.609	1031
6355	0.25	-0.74	0.04	2000.37	2359.55	8635.614	1031
6360	0.23	-0.51	-0.03	2000.53	2359.46	8635.619	1031
6365	0.24	-0.90	-0.08	2000.58	2359.74	8635.625	1031
6370	0.08	-0.26	-0.01	2000.84	2359.76	8635.631	1031
6375	0.04	-0.84	0.37	2000.84	2359.55	8635.635	1031
6380	0.35	-1.07	0.04	2001.17	2359.86	8635.639	1031
6385	0.18	-0.92	-0.01	2002.88	2359.82	8635.643	1031
6390	0.11	-0.66	-0.21	2003.06	2359.81	8635.649	1031
6395	0.25	-0.18	-0.28	2003.16	2359.94	8635.655	1031
6400	0.13	-0.73	0.19	2003.14	2360.78	8635.659	1031
6405	-0.05	-0.57	-0.26	2003.31	2360.67	8635.666	1031
6410	-0.00	-0.83	-0.30	2003.37	2360.80	8635.670	1031
6415	0.42	-0.34	-0.07	2005.24	2361.19	8635.672	1031
6420	-0.04	-0.73	-0.07	2005.47	2361.37	8635.679	1031
6425	0.11	-0.78	-0.24	2005.49	2361.73	8635.686	1031
6430	0.40	-0.87	0.07	2005.48	2361.94	8635.688	1031
6435	-0.10	-0.40	-0.06	2005.59	2362.14	8635.695	1031
6440	0.32	-0.84	0.25	2005.62	2362.13	8635.701	1031
6445	0.06	-1.02	0.08	2007.73	2364.46	8635.703	1031
6450	-0.06	-0.87	-0.08	2008.24	2364.78	8635.711	1031
6455	0.54	-1.11	-0.17	2008.40	2365.25	8635.717	1031
6460	0.06	-0.69	-0.17	2008.32	2365.43	8635.719	1031
6465	0.05	-0.92	0.30	2008.40	2365.59	8635.726	1031
6470	0.12	-0.58	-0.03	2008.64	2365.85	8635.730	1031
6475	-0.14	-0.63	0.15	2008.43	2366.08	8635.733	1031
6480	0.39	-0.59	-0.09	2008.22	2366.46	8635.740	1031
6485	0.36	-0.86	0.04	2009.85	2367.83	8635.745	1031
6490	0.02	-0.88	0.00	2011.44	2370.02	8635.750	1031
6495	0.15	-0.71	0.06	2011.60	2370.19	8635.755	1031
6500	0.04	0.07	0.04	2011.54	2370.39	8635.759	1031
6505	-0.19	-0.72	-0.10	2011.70	2371.01	8635.764	1031
6510	0.25	-0.54	-0.28	2011.74	2371.35	8635.767	1031
6515	-0.08	-0.46	-0.36	2011.72	2371.86	8635.774	1031
6520	0.23	-0.54	0.02	2013.79	2373.57	8635.779	1031
6525	0.17	-0.76	-0.03	2014.09	2373.85	8635.784	1031
6530	0.21	-0.48	-0.26	2014.08	2373.57	8635.789	1031
6535	0.23	-0.64	-0.10	2014.09	2374.03	8635.794	1031
6540	0.24	-0.72	-0.28	2014.18	2373.66	8635.798	1031
6545	0.14	-0.47	-0.31	2014.02	2373.52	8635.805	1031
6550	0.29	-0.80	-0.05	2016.33	2375.06	8635.811	1031
6555	0.29	-0.76	-0.23	2016.50	2375.36	8635.812	1031
6560	0.15	-0.89	-0.07	2016.82	2376.04	8635.820	1031
6565	-0.06	-0.32	-0.16	2016.72	2375.65	8635.826	1031
6570	0.24	-0.88	0.02	2016.66	2376.07	8635.828	1031
6575	0.14	-0.97	-0.08	2016.66	2376.02	8635.836	1031
6580	-0.05	-0.31	-0.07	2018.58	2377.77	8635.841	1031
6585	0.05	-0.67	-0.24	2019.08	2378.17	8635.844	1031
6590	0.42	-0.68	-0.07	2020.15	2379.55	8635.852	1031
6595	0.11	-0.76	-0.10	2019.22	2378.88	8635.854	1031
6600	0.25	-0.72	-0.39	2019.11	2378.48	8635.859	1031
6605	0.26	-0.66	-0.27	2019.30	2378.63	8635.864	1031
6610	0.18	-0.73	-0.18	2020.74	2379.57	8635.870	1031
6615	0.36	-0.84	-0.08	2021.61	2380.80	8635.875	1031
6620	0.25	-0.77	-0.00	2021.78	2380.98	8635.881	1031
6625	0.09	-0.65	0.04	2021.73	2381.15	8635.884	1031
6630	0.55	-0.65	-0.11	2021.83	2380.82	8635.889	1031
6635	0.24	-0.68	-0.07	2022.00	2381.30	8635.896	1031
6640	0.17	-0.48	-0.26	2021.97	2381.36	8635.899	1031
6645	0.17	-0.60	-0.17	2021.81	2381.36	8635.904	1031
6650	-0.17	-0.70	0.01	2022.94	2381.35	8635.910	1031
6655	0.14	-0.56	-0.10	2024.93	2381.42	8635.914	1031
6660	0.18	-0.86	0.17	2025.08	2381.44	8635.919	1031
6665	0.57	-0.46	0.19	2025.20	2381.73	8635.926	1031
6670	0.05	-0.77	-0.02	2025.24	2381.79	8635.929	1031
6675	0.32	-0.73	0.01	2025.26	2382.12	8635.936	1031
6680	0.32	-0.68	-0.02	2025.26	2382.18	8635.938	1031
6685	0.37	-0.66	0.17	2027.32	2384.43	8635.946	1031
6690	0.19	-0.47	-0.12	2027.86	2384.88	8635.951	1031
6695	-0.18	-0.75	0.13	2027.68	2385.14	8635.956	1031
6700	0.10	-0.26	-0.22	2027.67	2384.93	8635.960	1031
6705	0.16	-0.76	-0.02	2027.44	2385.40	8635.967	1031
6710	0.12	-0.94	-0.04	2027.91	2385.58	8635.969	1031
6715	0.27	-0.46	-0.08	2028.96	2387.20	8635.975	1031
6720	-0.01	-0.32	-0.03	2029.79	2388.40	8635.980	1031
6725	0.03	-0.71	-0.12	2030.04	2388.52	8635.984	1031
6730	0.32	-0.64	-0.14	2030.09	2388.70	8635.990	1031
6735	0.27	-0.56	-0.01	2030.23	2388.64	8635.995	1031
6740	0.26	-0.54	-0.27	2030.19	2389.14	8636.000	1031
6745	0.05	-0.21	-0.19	2031.36	2390.36	8636.005	1031
6750	-0.18	-0.39	-0.21	2032.44	2391.66	8636.010	1031
6755	0.20	-1.02	-0.11	2032.75	2392.36	8636.015	1031
6760	0.39	-0.38	-0.16	2032.61	2392.47	8636.017	1031
6765	0.24	-0.55	-0.31	2032.80	2392.37	8636.023	1031
6770	0.15	-0.22	-0.14	2032.94	2392.48	8636.030	1031
6775	0.21	-0.25	-0.14	2032.96	2392.51	8636.035	1031
6780	0.28	-0.39	-0.41	2032.83	2392.51	8636.041	1031
6785	0.15	-0.61	-0.10	2034.05	2392.08	8636.045	1031
6790	0.14	-0.43	-0.19	2035.62	2392.23	8636.047	1031
6795	-0.23	-0.78	-0.26	2036.03	2392.42	8636.054	1031
6800	0.05	-0.77	0.28	2036.12	2392.91	8636.061	1031
6805	-0.05	-0.39	-0.18	2036.17	2392.93	8636.063	1031
6810	-0.10	-0.72	-0.12	2036.07	2393.26	8636.070	1031
6815	0.10	-0.44	-0.17	2036.33	2393.12	8636.074	1031
6820	0.21	-0.71	0.12	2038.36	2395.76	8636.078	1031
6825	0.37	-0.62	-0.17	2038.71	2395.83	8636.085	1031
6830	0.47	-0.18	-0.22	2038.88	2396.15	8636.091	1031
6835	-0.23	-0.58	0.04	2039.01	2396.24	8636.094	1031
6840	-0.07	-0.72	-0.03	2038.81	2396.53	8636.099	1031
6845	0.07	-0.81	-0.01	2038.64	2396.63	8636.104	1031
6850	-0.02	-0.21	0.05	2040.20	2396.98	8636.109	1031
6855	0.21	-0.85	-0.01	2040.81	2397.16	8636.114	1031
6860	-0.15	-0.99	-0.18	2040.66	2397.34	8636.122	1031
6865	0.26	-0.74	-0.11	2040.77	2397.40	8636.125	1031
6870	-0.09	-0.50	-0.26	2040.86	2397.40	8636.131	1031
6875	0.45	-0.60	-0.26	2041.07	2397.52	8636.135	1031
6880	0.17	-0.69	0.03	2042.35	2398.66	8636.140	1031
6885	0.09	-0.56	-0.17	2043.40	2399.85	8636.143	1031
6890	0.34	-0.39	-0.14	2043.80	2399.81	8636.149	1031
6895	0.18	-0.81	0.10	2043.50	2400.38	8636.156	1031
6900	0.22	-0.49	0.07	2043.70	2400.31	8636.161	1031
6905	0.05	-0.33	-0.18	2043.81	2400.57	8636.166	1031
6910	0.21	-0.56	-0.09	2044.56	2400.79	8636.170	1031
6915	0.33	-0.05	0.02	2046.34	2400.81	8636.172	1031
6920	0.02	-0.08	-0.10	2046.48	2401.31	8636.179	1031
6925	0.33	-0.28	-0.11	2046.39	2401.68	8636.186	1031
6930	0.49	-0.76	-0.13	2046.46	2401.47	8636.188	1031
6935	0.16	-0.45	0.46	2046.37	2402.34	8636.195	1031
6940	0.07	-0.24	-0.01	2046.78	2402.14	8636.201	1031
6945	-0.01	-0.28	0.02	2046.76	2402.51	8636.203	1031
6950	0.14	-0.17	-0.18	2046.84	2402.89	8636.209	1031
6955	0.36	-0.95	-0.21	2049.58	2405.75	8636.215	1031
6960	0.16	-0.29	-0.29	2049.93	2406.70	8636.220	1031
6965	-0.01	-0.80	0.06	2050.06	2406.98	8636.225	1031
6970	-0.11	-0.31	-0.11	2050.12	2406.35	8636.229	1031
6975	0.17	-0.87	0.04	2050.51	2407.04	8636.234	1031
6980	-0.29	-0.51	-0.13	2050.10	2407.43	8636.239	1031
6985	0.15	-0.48	-0.05	2051.51	2408.69	8636.245	1031
6990	0.11	-0.20	-0.16	2052.16	2409.87	8636.250	1031
6995	-0.16	0.11	-0.30	2052.53	2409.84	8636.257	1031
7000	-0.01	-0.54	-0.24	2052.27	2410.11	8636.260	1031
7005	0.08	-0.43	-0.13	2052.53	2410.13	8636.265	1031
7010	-0.12	-0.66	-0.07	2052.49	2410.21	8636.267	1031
7015	0.16	-0.69	-0.03	2053.93	2411.61	8636.273	1031
7020	0.11	-0.47	-0.04	2054.81	2412.84	8636.279	1031
7025	0.22	-0.41	-0.07	2054.84	2412.47	8636.285	1031
7030	0.19	-0.61	0.06	2055.12	2412.55	8636.289	1031
7035	0.14	-0.36	-0.03	2055.10	2412.70	8636.295	1031
7040	0.04	-0.41	-0.40	2055.09	2412.69	8636.297	1031
7045	0.32	-0.71	-0.06	2055.45	2412.89	8636.305	1031
7050	0.06	-0.26	-0.21	2056.99	2413.26	8636.311	1031
7055	0.03	-0.75	0.01	2057.20	2413.11	8636.313	1031
7060	0.24	-0.33	-0.33	2057.26	2412.93	8636.320	1031
7065	0.00	-0.67	-0.21	2057.26	2413.14	8636.325	1031
7070	0.08	-0.54	-0.25	2057.55	2413.45	8636.328	1031
7075	0.02	-0.67	-0.19	2057.72	2414.19	8636.335	1031
7080	0.27	-0.67	-0.10	2059.83	2416.65	8636.340	1031
7085	0.38	-0.27	-0.19	2060.16	2417.41	8636.344	1031
7090	0.17	-0.46	-0.08	2060.32	2417.51	8636.349	1031
7095	0.35	-0.33	-0.11	2060.34	2417.70	8636.354	1031
7100	0.24	-0.27	0.01	2059.96	2417.89	8636.361	1031
7105	0.13	-0.43	-0.48	2060.38	2418.00	8636.365	1031
7110	-0.16	-0.58	-0.12	2060.45	2417.87	8636.369	1031
7115	-0.10	-0.61	-0.18	2060.61	2417.75	8636.374	1031
7120	0.12	-0.67	-0.18	2062.98	2420.32	8636.379	1031
7125	0.34	-0.45	-0.00	2063.31	2420.92	8636.384	1031
7130	0.59	-0.88	0.01	2062.90	2421.84	8636.392	1031
7135	0.26	-0.92	-0.13	2063.45	2421.19	8636.393	1031
7140	0.53	-0.99	-0.03	2063.69	2420.68	8636.399	1031
7145	-0.19	-0.62	-0.16	2063.70	2420.76	8636.404	1031
7150	0.05	-0.23	-0.10	2065.03	2421.69	8636.411	1031
7155	-0.02	-0.50	-0.05	2065.84	2423.35	8636.416	1031
7160	0.10	-0.59	-0.04	2065.84	2423.31	8636.421	1031
7165	0.19	-0.16	-0.23	2065.74	2423.41	8636.422	1031
7170	0.01	-0.13	0.01	2066.05	2423.52	8636.429	1031
7175	0.06	-0.78	0.06	2066.14	2423.68	8636.436	1031
7180	0.12	-0.43	-0.10	2066.78	2424.00	8636.438	1031
7185	0.37	-0.27	-0.16	2068.30	2423.55	8636.445	1031
7190	0.07	-0.22	0.14	2068.41	2423.67	8636.450	1031
7195	0.11	-0.19	-0.33	2068.54	2424.35	8636.454	1031
7200	0.42	-0.69	-0.08	2068.76	2424.51	8636.459	1031
7205	-0.14	-0.60	-0.18	2068.80	2424.71	8636.465	1031
7210	0.14	-0.17	-0.13	2068.70	2424.85	8636.469	1031
7215	0.26	-0.59	0.06	2070.72	2424.95	8636.474	1031
7220	0.16	-0.45	-0.20	2070.99	2425.12	8636.479	1031
7225	0.10	-0.31	0.08	2071.37	2425.70	8636.485	1031
7230	0.27	-0.64	-0.13	2071.55	2425.52	8636.490	1031
7235	0.30	-0.33	-0.13	2071.24	2425.95	8636.495	1031
7240	0.03	-0.60	-0.28	2071.46	2425.81	8636.500	1031
7245	0.39	-0.31	-0.12	2073.47	2427.91	8636.504	1031
7250	0.34	-0.62	-0.30	2073.69	2428.35	8636.509	1031
7255	0.07	-0.32	-0.32	2073.68	2428.94	8636.515	1031
7260	0.29	0.04	-0.20	2073.81	2429.18	8636.517	1031
7265	-0.16	-0.77	-0.46	2074.06	2429.04	8636.526	1031
7270	0.33	-0.40	0.06	2074.13	2429.36	8636.529	1031
7275	0.32	-0.19	-0.17	2074.22	2429.31	8636.536	1031
7280	0.23	-0.55	-0.18	2073.90	2429.97	8636.541	1031
7285	0.15	-0.59	-0.24	2076.49	2431.55	8636.545	1031
7290	0.13	-0.23	-0.24	2077.05	2432.24	8636.547	1031
7295	0.17	-0.76	-0.20	2077.31	2432.86	8636.555	1031
7300	0.11	-0.54	-0.19	2077.38	2433.01	8636.561	1031
7305	0.23	-0.88	-0.27	2077.48	2433.62	8636.564	1031
7310	0.13	-0.50	-0.03	2077.23	2433.48	8636.572	1031
7315	0.05	-0.40	-0.08	2078.02	2433.93	8636.575	1031
7320	0.05	-0.37	-0.21	2079.64	2435.91	8636.578	1031
7325	0.09	-0.64	-0.17	2079.51	2436.03	8636.584	1031
7330	0.21	-0.58	-0.38	2079.65	2435.87	8636.592	1031
7335	0.47	-0.59	-0.07	2079.80	2436.39	8636.593	1031
7340	-0.17	-0.72	-0.21	2079.82	2436.66	8636.599	1031
7345	0.37	-0.65	0.14	2079.97	2436.67	8636.604	1031
7350	0.31	-0.35	-0.14	2082.13	2439.27	8636.609	1031
7355	0.19	-0.34	-0.32	2082.24	2439.38	8636.615	1031
7360	0.32	-0.59	-0.01	2082.15	2439.64	8636.621	1031
7365	0.19	-0.77	-0.25	2082.13	2439.25	8636.625	1031
7370	-0.17	-0.60	-0.38	2082.23	2439.34	8636.629	1031
7375	0.02	-0.50	-0.26	2082.37	2438.95	8636.633	1031
7380	0.06	-0.47	-0.19	2084.00	2439.01	8636.640	1031
7385	0.12	-0.45	-0.16	2084.66	2439.07	8636.643	1031
7390	0.22	-1.36	-0.12	2084.92	2440.03	8636.652	1031
7395	-0.05	-0.70	-0.01	2084.52	2439.84	8636.654	1031
7400	0.16	-0.17	-0.23	2084.91	2440.52	8636.661	1031
7405	0.21	-0.07	-0.31	2084.92	2440.68	8636.665	1031
7410	0.07	-0.28	-0.07	2086.18	2442.94	8636.670	1031
7415	-0.02	-0.79	-0.21	2086.97	2443.63	8636.672	1031
7420	0.18	-0.12	-0.31	2087.21	2443.96	8636.680	1031
7425	0.56	-0.42	-0.05	2087.19	2443.85	8636.685	1031
7430	0.48	-0.62	0.03	2087.16	2444.20	8636.689	1031
7600	0.09	-0.39	-0.10	2094.00	2450.32	8636.907	1
7700	0.19	-0.56	-0.26	2094.60	2451.10	8636.998	1
7800	0.20	-0.30	-0.31	2094.87	2451.29	8637.099	1
7900	0.24	-0.44	-0.20	2095.46	2451.80	8637.188	1
8000	0.15	-0.50	-0.09	2095.79	2452.17	8637.304	1
8100	0.18	-0.23	-0.32	2095.92	2452.56	8637.403	1
#End Write
