# Supplementary material for: Structural characterization of the saxitoxin-targeting APTSTX1 aptamer using optical tweezers and molecular dynamics simulations
Source: PLoS One. 2019 Nov 7;14(11):e0222468. doi: 10.1371/journal.pone.0222468 (PMC6837747; doi:10.1371/journal.pone.0222468)
Supplement: S1 File — Data repository, aptamer control condition and aptamer under SXT. (ZIP) [file pone.0222468.s005.zip › toxin/toxin/August/180815/2bA.txt]

#Begin Write:
CycleCount/n	X_force	Y_force	Z_force	A_dist-Y	B_dist-Y	time(sec)	Status
0	0.61	-7.43	0.61	1786.75	2126.95	8707.996	1030
5	0.98	-7.63	0.78	1786.98	2127.11	8708.000	1030
10	1.10	-7.46	0.58	1786.97	2126.92	8708.005	1030
15	0.59	-7.23	0.65	1785.23	2125.45	8708.012	1030
20	0.71	-7.34	0.83	1784.95	2125.54	8708.016	1030
25	0.79	-7.02	0.49	1785.10	2125.16	8708.021	1030
30	0.88	-7.19	0.66	1784.85	2125.29	8708.025	1030
35	0.64	-7.21	0.69	1784.81	2125.07	8708.030	1030
40	0.55	-7.26	0.76	1784.89	2125.26	8708.035	1030
45	0.76	-7.09	0.52	1784.88	2125.37	8708.040	1030
50	0.79	-7.26	0.71	1784.80	2125.38	8708.045	1030
55	0.59	-7.07	0.53	1785.11	2125.35	8708.052	1030
60	0.88	-7.30	0.82	1784.91	2125.40	8708.056	1030
65	0.69	-7.55	0.95	1785.02	2125.20	8708.061	1030
70	0.93	-7.18	0.60	1784.92	2125.35	8708.064	1030
75	1.20	-7.24	0.68	1785.17	2125.22	8708.069	1030
80	0.55	-6.97	0.47	1784.83	2125.25	8708.076	1030
85	0.58	-7.32	0.74	1784.86	2125.57	8708.079	1030
90	0.18	-7.60	0.98	1784.72	2125.28	8708.085	1030
95	0.41	-7.74	1.01	1784.83	2125.28	8708.091	1030
100	0.93	-7.58	0.85	1784.85	2125.39	8708.094	1030
105	0.48	-7.35	0.74	1784.97	2125.46	8708.100	1030
110	0.76	-7.19	0.65	1784.79	2125.28	8708.107	1030
115	0.48	-7.58	1.08	1784.67	2125.36	8708.109	1030
120	0.76	-7.56	1.04	1784.76	2125.52	8708.117	1030
125	0.83	-7.44	0.83	1784.72	2125.26	8708.120	1030
130	0.50	-7.25	0.66	1784.90	2125.41	8708.125	1030
135	-0.17	-7.92	1.24	1784.55	2125.25	8708.131	1030
140	0.74	-7.21	0.68	1784.76	2125.32	8708.134	1030
145	0.59	-7.38	0.84	1784.68	2125.40	8708.140	1030
150	0.81	-7.54	0.93	1784.86	2125.40	8708.146	1030
155	0.62	-7.55	0.89	1784.71	2125.05	8708.150	1030
160	0.77	-7.42	0.76	1784.90	2125.42	8708.155	1030
165	0.63	-7.33	0.76	1784.64	2125.12	8708.159	1030
170	0.91	-7.25	0.80	1784.55	2125.29	8708.165	1030
175	1.07	-7.23	0.72	1784.60	2125.22	8708.170	1030
180	1.21	-7.43	0.93	1784.61	2125.03	8708.177	1030
185	0.74	-7.57	0.96	1784.44	2125.58	8708.182	1030
190	0.67	-7.55	0.90	1784.74	2125.21	8708.186	1030
195	1.33	-7.55	0.94	1784.58	2125.25	8708.189	1030
200	0.78	-7.23	0.74	1784.34	2125.33	8708.195	1030
205	1.12	-7.22	0.79	1784.61	2125.31	8708.201	1030
210	1.08	-7.33	0.85	1784.67	2125.20	8708.205	1030
215	0.74	-7.41	0.82	1784.78	2125.40	8708.213	1030
220	0.51	-7.43	0.81	1784.68	2125.50	8708.217	1030
225	0.59	-7.34	0.81	1784.58	2125.41	8708.219	1030
230	0.88	-7.17	0.70	1784.77	2125.28	8708.225	1030
235	0.94	-7.30	0.77	1784.63	2125.22	8708.232	1030
240	0.84	-7.22	0.70	1784.60	2125.33	8708.234	1030
245	0.99	-7.19	0.64	1784.81	2125.30	8708.242	1030
250	1.02	-7.32	0.76	1785.03	2125.24	8708.245	1030
255	0.75	-7.51	0.97	1784.81	2125.42	8708.250	1030
260	0.88	-7.41	0.93	1784.79	2125.24	8708.256	1030
265	0.87	-7.26	0.81	1785.07	2125.13	8708.260	1030
270	0.20	-7.32	0.77	1784.86	2125.08	8708.265	1030
275	0.92	-7.34	0.73	1785.00	2125.12	8708.270	1030
280	0.56	-7.31	0.69	1784.94	2124.92	8708.274	1030
285	0.51	-7.24	0.74	1784.78	2124.99	8708.280	1030
290	0.74	-7.30	0.85	1784.75	2124.98	8708.286	1030
295	1.20	-7.55	1.05	1784.81	2124.97	8708.290	1030
300	0.68	-7.51	0.93	1784.55	2125.15	8708.295	1030
305	1.00	-7.12	0.67	1784.49	2125.10	8708.302	1030
310	1.03	-7.48	0.98	1784.63	2124.91	8708.306	1030
315	0.95	-7.14	0.71	1784.76	2125.30	8708.311	1030
320	1.00	-7.27	0.87	1784.80	2124.87	8708.314	1030
325	0.98	-7.27	0.84	1784.69	2125.19	8708.320	1030
330	0.83	-7.01	0.51	1784.67	2125.38	8708.326	1030
335	0.64	-7.37	0.72	1785.06	2125.06	8708.330	1030
340	0.84	-7.42	0.79	1784.77	2125.57	8708.337	1030
345	0.41	-6.13	0.70	1778.91	2119.13	8708.342	1030
350	0.47	-5.58	0.80	1775.44	2116.02	8708.344	1030
355	0.68	-5.41	0.64	1775.25	2115.76	8708.351	1030
360	0.63	-5.93	1.01	1774.91	2116.01	8708.357	1030
365	0.06	-4.60	0.54	1769.92	2111.45	8708.359	1030
370	-0.16	-2.93	0.64	1760.53	2101.71	8708.366	1030
375	0.18	-3.14	0.79	1759.71	2101.89	8708.372	1030
380	0.25	-3.28	0.91	1760.04	2101.85	8708.375	1030
385	0.50	-2.95	0.62	1759.70	2102.20	8708.381	1030
390	0.28	-2.90	0.67	1758.53	2101.46	8708.385	1030
395	0.16	-2.64	0.38	1758.52	2101.58	8708.391	1030
400	0.18	-2.75	0.56	1758.45	2101.61	8708.396	1030
405	-0.41	-2.77	0.53	1758.36	2101.76	8708.400	1030
410	-0.56	-3.02	0.71	1758.15	2101.99	8708.406	1030
415	0.30	-3.02	0.80	1757.93	2102.21	8708.410	1030
420	-0.05	-2.84	0.57	1758.26	2102.22	8708.417	1030
425	-0.18	-3.03	0.72	1758.13	2102.40	8708.420	1030
430	-0.19	-2.94	0.61	1758.04	2102.38	8708.424	1030
435	-0.08	-3.03	0.76	1758.12	2102.30	8708.429	1030
440	0.42	-2.41	0.33	1754.42	2102.10	8708.437	1030
445	0.07	-2.87	0.68	1754.20	2102.03	8708.439	1030
450	-0.11	-2.69	0.47	1754.17	2102.06	8708.445	1030
455	0.41	-2.32	0.24	1754.21	2102.26	8708.451	1030
460	-1.11	-2.78	0.73	1752.81	2102.01	8708.457	1030
465	-0.44	-2.81	0.76	1752.87	2102.18	8708.462	1030
470	-0.04	-2.43	0.42	1752.69	2102.14	8708.467	1030
475	0.26	-2.38	0.38	1752.70	2101.95	8708.469	1030
480	0.40	-2.07	0.31	1751.80	2101.16	8708.476	1030
485	-0.18	-2.25	0.52	1751.12	2100.58	8708.482	1030
490	-0.15	-2.82	0.96	1750.89	2100.32	8708.488	1030
495	0.12	-2.54	0.74	1750.92	2100.72	8708.490	1030
500	-0.14	-2.16	0.40	1750.94	2100.39	8708.497	1030
505	0.63	-2.21	0.57	1750.85	2100.51	8708.500	1030
510	-0.00	-2.01	0.31	1750.53	2100.09	8708.506	1030
515	0.00	-1.85	0.49	1748.77	2098.23	8708.510	1030
520	-0.04	-1.45	0.22	1748.61	2097.94	8708.515	1030
525	-0.44	-1.89	0.64	1748.71	2098.25	8708.522	1030
530	-0.16	-1.90	0.59	1748.43	2098.01	8708.523	1030
535	0.03	-2.02	0.62	1748.67	2098.03	8708.531	1030
540	0.01	-2.18	0.74	1748.32	2098.23	8708.536	1030
545	-0.05	-1.75	0.75	1746.06	2096.10	8708.542	1030
550	-0.36	-1.73	0.81	1745.99	2095.59	8708.545	1030
555	-0.15	-1.65	0.70	1746.18	2095.87	8708.552	1030
560	-0.21	-1.63	0.64	1746.36	2095.91	8708.556	1030
565	0.29	-1.39	0.65	1745.10	2094.60	8708.561	1030
570	-0.15	-1.09	0.41	1744.93	2094.11	8708.563	1030
575	0.06	-1.10	0.46	1744.75	2094.17	8708.570	1030
580	-0.32	-1.50	0.82	1744.53	2094.24	8708.576	1030
585	-0.03	-0.97	0.39	1744.69	2094.16	8708.578	1030
590	-0.03	-1.48	0.81	1744.55	2094.25	8708.588	1030
595	-0.28	-0.87	0.39	1743.60	2092.78	8708.592	1030
600	-0.18	-0.63	0.37	1742.27	2091.85	8708.594	1030
605	-0.06	-0.58	0.39	1742.32	2091.86	8708.600	1030
610	-0.15	-0.90	0.65	1742.36	2091.96	8708.606	1030
615	-0.29	-0.45	0.27	1742.34	2092.13	8708.609	1030
620	-0.16	-0.98	0.65	1742.06	2092.20	8708.617	1030
625	0.02	-0.44	0.27	1741.44	2091.23	8708.622	1030
630	0.16	-0.42	0.55	1740.19	2089.65	8708.625	1030
635	-0.04	-0.22	0.39	1740.05	2090.06	8708.630	1030
640	-0.10	-0.29	0.48	1739.82	2089.63	8708.635	1030
645	-0.34	-0.65	0.74	1739.64	2090.01	8708.640	1030
650	-0.35	-0.16	0.52	1738.74	2088.10	8708.646	1030
655	-0.17	0.26	0.21	1738.73	2088.10	8708.649	1030
660	-0.36	0.25	0.22	1738.50	2088.35	8708.656	1030
665	-0.18	0.06	0.47	1738.39	2088.51	8708.660	1030
670	0.04	-0.17	0.64	1738.60	2088.64	8708.665	1030
675	-0.25	-0.54	0.86	1738.42	2088.51	8708.670	1030
680	-0.59	0.46	0.04	1738.53	2088.99	8708.678	1030
685	-0.35	-0.14	0.51	1738.27	2088.46	8708.681	1030
690	-0.35	0.01	0.41	1738.45	2088.69	8708.687	1031
695	-0.19	0.11	0.36	1738.63	2088.93	8708.689	1031
700	-0.05	-0.71	0.69	1740.73	2091.70	8708.695	1031
705	-0.22	-0.91	0.60	1741.95	2092.98	8708.701	1031
710	0.11	-1.03	0.61	1742.05	2093.11	8708.707	1031
715	0.08	-1.21	0.76	1741.88	2092.94	8708.712	1031
720	-0.68	-1.11	0.73	1741.90	2092.90	8708.717	1031
725	-0.22	-1.27	0.86	1741.91	2093.22	8708.719	1031
730	0.19	-1.23	0.73	1742.65	2094.18	8708.726	1031
735	-0.45	-1.42	0.64	1743.91	2095.30	8708.732	1031
740	-0.51	-1.49	0.71	1744.28	2095.25	8708.734	1031
745	-0.50	-0.94	0.26	1744.09	2095.47	8708.741	1031
750	0.05	-1.36	0.63	1744.45	2094.79	8708.745	1031
755	-0.07	-1.28	0.58	1745.57	2095.13	8708.750	1031
760	-0.42	-1.35	0.55	1745.83	2095.21	8708.756	1031
765	0.14	-1.83	0.85	1746.19	2095.86	8708.760	1031
770	-0.46	-1.65	0.61	1746.54	2095.71	8708.766	1031
775	-0.27	-1.65	0.63	1746.12	2095.47	8708.773	1031
780	-0.34	-1.72	0.68	1746.53	2095.79	8708.774	1031
785	-0.33	-1.61	0.64	1746.41	2095.76	8708.781	1031
790	0.14	-1.69	0.73	1746.42	2095.90	8708.786	1031
795	0.07	-1.37	0.05	1748.51	2097.91	8708.792	1031
800	-0.16	-1.95	0.46	1748.57	2098.19	8708.795	1031
805	-0.11	-1.69	0.30	1748.56	2098.17	8708.801	1031
810	0.27	-1.74	0.42	1748.77	2098.17	8708.807	1031
815	0.16	-1.69	0.27	1749.68	2099.05	8708.811	1031
820	-0.17	-1.88	0.34	1750.18	2099.36	8708.813	1031
825	0.41	-2.17	0.56	1750.00	2099.52	8708.819	1031
830	-0.04	-2.22	0.68	1749.93	2099.07	8708.826	1031
835	0.16	-2.18	0.59	1750.07	2099.39	8708.830	1031
840	-0.32	-1.74	0.20	1750.17	2099.37	8708.838	1031
845	-0.48	-1.99	0.28	1750.71	2100.03	8708.841	1031
850	-0.26	-2.20	0.21	1751.93	2100.79	8708.844	1031
855	-0.11	-2.22	0.26	1751.83	2100.99	8708.850	1031
860	-0.06	-2.44	0.41	1751.73	2101.04	8708.856	1031
865	0.27	-2.39	0.42	1751.87	2101.17	8708.859	1031
870	0.10	-2.04	0.22	1751.92	2100.99	8708.867	1031
875	-0.04	-2.58	0.61	1751.59	2101.25	8708.870	1031
880	0.19	-2.84	0.50	1753.88	2103.04	8708.875	1031
885	0.47	-2.77	0.49	1753.91	2103.27	8708.881	1031
890	0.39	-2.53	0.29	1753.76	2102.96	8708.885	1031
895	0.04	-2.99	0.69	1753.65	2102.94	8708.891	1031
900	0.21	-3.16	0.50	1755.84	2105.02	8708.896	1031
905	0.58	-3.25	0.59	1756.08	2104.97	8708.899	1031
910	0.50	-3.18	0.45	1756.08	2105.47	8708.906	1031
915	0.04	-3.15	0.47	1756.21	2104.96	8708.911	1031
920	0.44	-3.16	0.48	1756.02	2105.09	8708.915	1031
925	0.19	-3.45	0.75	1755.81	2105.43	8708.920	1031
930	0.16	-3.38	0.47	1757.69	2106.60	8708.926	1031
935	0.41	-3.41	0.31	1757.87	2106.90	8708.931	1031
940	1.02	-3.90	0.71	1758.01	2106.59	8708.937	1031
945	0.20	-3.57	0.49	1757.95	2106.72	8708.940	1031
950	0.20	-3.41	0.40	1758.46	2106.83	8708.945	1031
955	0.09	-3.53	0.59	1758.34	2106.74	8708.951	1031
960	0.09	-3.73	0.59	1759.51	2107.69	8708.955	1031
965	0.44	-3.90	0.67	1760.47	2108.39	8708.962	1031
970	0.85	-4.13	0.78	1760.74	2108.43	8708.967	1031
975	0.77	-3.81	0.47	1760.53	2108.62	8708.969	1031
980	-0.11	-3.79	0.36	1761.22	2109.21	8708.975	1031
985	0.42	-4.21	0.64	1762.15	2110.15	8708.982	1031
990	-0.18	-4.27	0.69	1762.18	2110.04	8708.984	1031
995	-0.02	-4.07	0.45	1762.07	2109.95	8708.992	1031
1000	0.28	-4.03	0.43	1762.39	2109.76	8708.995	1031
1005	0.58	-4.14	0.60	1762.01	2110.05	8709.000	1031
1010	0.55	-4.34	0.78	1762.31	2109.62	8709.006	1031
1015	-0.27	-4.15	0.55	1762.25	2109.38	8709.013	1031
1020	0.36	-4.12	0.56	1762.39	2109.91	8709.015	1031
1025	-0.03	-4.08	0.57	1762.40	2109.78	8709.019	1031
1030	0.33	-4.26	0.67	1762.39	2109.73	8709.024	1031
1035	0.76	-4.69	0.56	1765.52	2113.15	8709.031	1031
1040	0.50	-4.53	0.40	1765.57	2113.64	8709.036	1031
1045	0.23	-4.32	0.30	1765.40	2113.69	8709.043	1031
1050	0.43	-4.49	0.49	1765.71	2113.41	8709.045	1031
1055	0.81	-4.58	0.51	1765.60	2112.92	8709.052	1031
1060	0.87	-4.69	0.62	1765.59	2112.82	8709.055	1031
1065	0.35	-4.64	0.33	1767.34	2114.48	8709.061	1031
1070	0.25	-4.99	0.58	1767.62	2115.18	8709.063	1031
1075	0.59	-5.09	0.55	1768.53	2114.70	8709.072	1031
1080	0.44	-5.07	0.55	1768.48	2115.76	8709.076	1031
1085	0.81	-4.88	0.39	1768.68	2115.65	8709.081	1031
1090	0.39	-5.05	0.52	1768.54	2115.47	8709.088	1031
1095	0.17	-5.50	0.72	1769.43	2116.32	8709.091	1031
1100	0.46	-5.49	0.73	1770.24	2116.09	8709.094	1031
1105	0.17	-5.29	0.62	1770.42	2116.67	8709.101	1031
1110	0.71	-5.51	0.81	1770.22	2116.22	8709.107	1031
1115	0.35	-5.57	0.73	1770.65	2116.75	8709.109	1031
1120	0.83	-5.46	0.47	1771.77	2117.84	8709.117	1031
1125	0.59	-5.39	0.41	1771.88	2117.34	8709.121	1031
1130	0.80	-5.50	0.63	1771.50	2117.51	8709.125	1031
1135	0.65	-5.41	0.56	1771.62	2117.09	8709.131	1031
1140	0.58	-5.33	0.39	1771.48	2117.23	8709.134	1031
1145	0.39	-5.70	0.78	1771.61	2117.07	8709.140	1031
1150	0.73	-5.37	0.50	1771.37	2116.66	8709.147	1031
1155	0.89	-5.93	1.03	1771.43	2116.67	8709.148	1031
1160	0.36	-5.54	0.68	1771.57	2116.57	8709.156	1031
1165	0.63	-5.28	0.46	1771.60	2116.59	8709.160	1031
1170	0.28	-5.97	1.03	1771.29	2116.43	8709.167	1031
1175	0.30	-5.59	0.72	1771.56	2116.19	8709.170	1031
1180	0.41	-5.83	0.79	1774.60	2116.44	8709.174	1031
1185	0.16	-6.04	0.98	1775.29	2115.98	8709.181	1031
1190	0.83	-6.20	0.98	1776.48	2117.07	8709.186	1031
1195	0.35	-6.13	0.88	1776.88	2117.46	8709.189	1031
1200	0.42	-6.24	0.84	1777.09	2117.09	8709.198	1031
1205	0.71	-6.19	0.82	1776.87	2117.74	8709.201	1031
1210	0.40	-6.16	0.74	1776.81	2117.58	8709.206	1031
1215	0.70	-5.91	0.56	1776.89	2117.51	8709.212	1031
1220	0.31	-5.97	0.44	1778.40	2118.94	8709.217	1031
1225	0.70	-6.31	0.62	1779.28	2120.00	8709.219	1031
1230	1.04	-6.32	0.61	1779.07	2120.06	8709.226	1031
1235	0.75	-6.34	0.62	1779.30	2119.89	8709.231	1031
1240	0.88	-6.45	0.73	1779.21	2119.80	8709.234	1031
1245	0.53	-6.57	0.81	1779.49	2119.97	8709.242	1031
1250	0.70	-6.36	0.65	1779.63	2120.15	8709.246	1031
1255	0.42	-6.63	0.89	1779.26	2119.97	8709.250	1031
1260	0.79	-6.50	0.81	1779.54	2120.18	8709.256	1031
1265	0.71	-6.45	0.69	1779.22	2120.26	8709.260	1031
1270	0.67	-6.46	0.67	1779.40	2120.55	8709.265	1031
1275	0.80	-7.08	0.71	1782.99	2123.67	8709.272	1031
1280	0.94	-7.10	0.74	1782.71	2124.08	8709.275	1031
1285	0.83	-7.44	1.04	1782.97	2124.27	8709.281	1031
1290	0.49	-7.10	0.72	1782.92	2123.84	8709.287	1031
1295	0.45	-7.24	0.76	1784.41	2123.93	8709.290	1031
1300	0.53	-7.55	1.01	1784.34	2124.04	8709.295	1031
1305	0.91	-7.19	0.77	1784.80	2124.00	8709.299	1031
1310	1.25	-7.02	0.62	1784.65	2124.29	8709.305	1031
1315	1.21	-7.19	0.72	1784.93	2124.46	8709.312	1031
1320	0.66	-7.25	0.74	1784.62	2124.18	8709.313	1031
1325	0.72	-7.08	0.54	1784.58	2124.26	8709.320	1031
1330	1.15	-6.85	0.35	1784.43	2124.26	8709.326	1031
1335	0.51	-7.89	0.74	1787.89	2126.50	8709.332	1031
1340	0.82	-7.78	0.70	1787.53	2127.63	8709.337	1031
1345	0.63	-7.87	0.76	1787.69	2127.57	8709.342	1031
1350	1.07	-7.79	0.75	1787.71	2127.55	8709.344	1031
1355	0.90	-7.88	0.61	1788.80	2128.48	8709.351	1031
1360	1.09	-8.11	0.78	1789.20	2128.91	8709.357	1031
1365	0.75	-8.18	0.87	1789.40	2129.09	8709.359	1031
1370	1.22	-8.26	0.98	1789.38	2128.96	8709.367	1031
1375	0.92	-7.94	0.60	1789.34	2129.26	8709.371	1031
1380	0.89	-8.30	0.87	1789.20	2129.23	8709.375	1031
1385	0.97	-8.33	0.79	1790.02	2129.88	8709.381	1031
1390	0.99	-8.62	0.92	1791.38	2131.14	8709.385	1031
1395	0.87	-8.59	0.93	1791.35	2131.10	8709.390	1031
1400	1.10	-8.38	0.71	1791.23	2131.36	8709.397	1031
1405	0.90	-8.60	0.82	1791.15	2131.37	8709.400	1031
1410	1.14	-8.60	0.73	1791.46	2131.42	8709.406	1031
1415	1.19	-8.31	0.52	1791.92	2131.29	8709.411	1031
1420	0.96	-8.70	0.94	1793.54	2131.25	8709.417	1031
1425	1.02	-8.72	0.87	1793.83	2131.31	8709.420	1031
1430	0.84	-8.36	0.53	1793.76	2131.27	8709.424	1031
1435	0.86	-8.61	0.61	1793.85	2131.43	8709.430	1031
1440	1.40	-8.95	0.83	1794.86	2132.49	8709.436	1031
1445	0.73	-9.30	1.06	1795.26	2132.63	8709.439	1031
1450	1.55	-9.09	1.12	1795.28	2132.54	8709.446	1031
1455	1.09	-8.81	0.75	1795.45	2132.94	8709.451	1031
1460	1.21	-8.98	0.95	1794.99	2132.93	8709.455	1031
1465	1.30	-8.86	0.71	1795.09	2132.74	8709.462	1031
1470	0.87	-9.54	0.99	1796.88	2134.53	8709.467	1031
1475	1.38	-9.52	0.95	1797.41	2135.02	8709.469	1031
1480	0.90	-9.74	1.17	1797.03	2134.77	8709.478	1031
1485	1.02	-9.62	1.00	1797.27	2135.11	8709.481	1031
1490	1.35	-9.12	0.60	1797.32	2135.05	8709.484	1031
1495	0.68	-9.52	0.84	1797.33	2134.79	8709.492	1031
1500	0.87	-9.75	0.88	1798.62	2136.54	8709.497	1031
1505	0.65	-9.90	0.79	1799.43	2137.58	8709.500	1031
1510	0.92	-10.00	1.05	1799.55	2137.45	8709.506	1031
1515	1.02	-9.84	0.88	1799.70	2137.65	8709.510	1031
1520	1.04	-9.85	0.90	1799.80	2137.59	8709.515	1031
1525	1.02	-10.18	1.08	1799.78	2137.70	8709.521	1031
1530	1.03	-9.83	0.84	1799.73	2137.72	8709.525	1031
1535	1.02	-9.93	0.90	1799.85	2137.77	8709.531	1031
1540	1.14	-9.81	0.86	1799.79	2137.68	8709.537	1031
1545	1.06	-9.77	0.82	1799.65	2137.74	8709.540	1031
1550	0.73	-10.06	0.95	1800.04	2137.62	8709.545	1031
1555	1.12	-10.18	0.98	1800.82	2137.69	8709.549	1031
1560	1.08	-10.01	0.88	1801.11	2137.68	8709.555	1031
1565	0.82	-10.86	1.19	1804.31	2140.96	8709.562	1031
1570	1.01	-10.65	1.08	1804.11	2140.75	8709.564	1031
1575	1.32	-10.53	0.83	1804.06	2141.01	8709.571	1031
1580	1.21	-10.50	0.80	1804.16	2140.80	8709.576	1031
1585	0.89	-11.02	1.08	1805.94	2142.31	8709.582	1031
1590	1.20	-10.85	0.93	1806.28	2142.70	8709.587	1031
1595	1.04	-11.04	1.13	1805.99	2142.60	8709.592	1031
1600	0.85	-10.85	0.95	1805.93	2142.90	8709.594	1031
1605	1.07	-11.16	0.99	1807.32	2144.10	8709.601	1031
1610	1.51	-11.23	0.96	1807.32	2144.33	8709.606	1031
1615	0.82	-11.25	0.99	1807.35	2144.33	8709.609	1031
1620	0.91	-11.07	0.88	1807.36	2144.04	8709.617	1031
1625	1.57	-11.12	1.06	1807.48	2144.10	8709.623	1031
1630	1.03	-10.82	0.74	1807.54	2144.22	8709.625	1031
1635	1.16	-11.48	1.01	1809.14	2145.71	8709.631	1031
1640	1.35	-11.61	0.86	1809.81	2146.83	8709.635	1031
1645	1.27	-11.93	1.11	1809.68	2146.81	8709.640	1031
1650	1.09	-11.65	0.86	1809.72	2146.67	8709.646	1031
1655	1.58	-11.77	1.09	1810.19	2146.82	8709.651	1031
1660	1.39	-11.85	1.16	1810.04	2146.87	8709.656	1031
1665	1.20	-12.03	1.11	1810.89	2147.79	8709.662	1031
1670	1.40	-12.34	1.18	1812.19	2149.06	8709.666	1031
1675	1.72	-11.76	0.77	1812.36	2148.81	8709.670	1031
1680	1.46	-11.98	0.90	1812.30	2148.78	8709.677	1031
1685	1.84	-11.89	0.88	1812.49	2148.65	8709.679	1031
1690	1.59	-12.11	1.05	1812.42	2149.18	8709.686	1031
1695	1.09	-12.19	1.06	1812.62	2149.05	8709.691	1031
1700	1.21	-12.46	1.24	1814.56	2148.96	8709.697	1031
1705	1.67	-12.15	0.98	1814.48	2148.90	8709.701	1031
1710	1.50	-12.28	1.11	1814.71	2148.75	8709.703	1031
1715	1.23	-11.91	0.82	1814.68	2149.40	8709.710	1031
1720	1.27	-11.88	0.72	1814.53	2148.67	8709.717	1031
1725	1.74	-12.16	1.04	1814.77	2148.82	8709.719	1031
1730	1.66	-12.18	0.96	1814.62	2148.75	8709.726	1031
1735	1.06	-12.69	1.39	1814.53	2148.93	8709.731	1031
1740	1.53	-12.64	1.05	1816.69	2151.57	8709.734	1031
1745	1.27	-12.66	0.95	1817.18	2151.89	8709.741	1031
1750	1.24	-12.91	1.22	1817.41	2152.07	8709.748	1031
1755	1.79	-12.78	1.12	1817.39	2151.93	8709.750	1031
1760	1.36	-12.84	1.08	1817.25	2152.15	8709.757	1031
1765	1.45	-12.82	1.11	1817.28	2152.10	8709.760	1031
1770	1.55	-13.03	1.12	1818.59	2153.31	8709.766	1031
1775	1.44	-13.43	1.41	1819.53	2154.52	8709.769	1031
1780	1.82	-13.24	1.18	1819.28	2154.36	8709.776	1031
1785	1.73	-13.11	1.04	1819.49	2154.17	8709.781	1031
1790	1.83	-13.38	1.27	1819.39	2154.09	8709.786	1031
1795	1.52	-13.08	1.00	1819.77	2154.44	8709.791	1031
1800	1.42	-13.38	1.18	1820.51	2154.84	8709.795	1031
1805	1.43	-13.89	1.41	1821.95	2156.30	8709.799	1031
1810	1.21	-13.68	1.14	1821.97	2156.18	8709.805	1031
1815	1.39	-13.71	1.05	1822.03	2156.59	8709.812	1031
1820	1.48	-13.92	1.26	1821.71	2156.52	8709.815	1031
1825	1.57	-13.67	1.10	1821.87	2156.56	8709.822	1031
1830	1.04	-13.64	1.04	1822.25	2156.80	8709.826	1031
1835	1.63	-13.75	1.07	1823.96	2156.77	8709.828	1031
1840	1.52	-14.11	1.40	1824.02	2156.42	8709.836	1031
1845	1.36	-13.97	1.28	1823.99	2156.57	8709.843	1031
1850	1.23	-14.04	1.37	1823.84	2156.41	8709.844	1031
1855	1.73	-13.83	1.17	1824.15	2156.62	8709.850	1031
1860	1.57	-13.95	1.29	1824.02	2156.81	8709.856	1031
1865	1.76	-14.10	1.35	1825.93	2156.95	8709.859	1031
1870	1.44	-14.15	1.32	1826.08	2156.93	8709.866	1031
1875	1.53	-14.39	1.44	1826.11	2157.23	8709.872	1031
1880	1.61	-14.36	1.43	1826.12	2157.19	8709.875	1031
1885	1.19	-14.65	1.77	1826.33	2157.59	8709.882	1031
1890	1.20	-14.16	1.32	1826.39	2157.17	8709.884	1031
1895	1.25	-14.22	1.36	1826.49	2157.33	8709.891	1031
1900	1.41	-14.09	1.10	1826.53	2157.44	8709.896	1031
1905	1.90	-14.38	1.28	1828.46	2157.79	8709.902	1031
1910	1.72	-14.21	1.14	1829.24	2157.79	8709.906	1031
1915	2.40	-14.61	1.57	1829.14	2157.74	8709.912	1031
1920	1.79	-14.47	1.42	1828.96	2158.14	8709.915	1031
1925	1.76	-14.26	1.14	1829.13	2158.06	8709.921	1031
1930	1.55	-14.34	1.18	1829.40	2158.27	8709.923	1031
1935	2.04	-14.44	1.15	1830.05	2159.14	8709.929	1031
1940	1.78	-14.85	1.25	1831.75	2160.94	8709.936	1031
1945	1.30	-15.07	1.38	1831.70	2161.24	8709.942	1031
1950	1.94	-15.03	1.39	1831.86	2161.44	8709.945	1031
1955	2.04	-15.13	1.45	1832.15	2161.45	8709.951	1031
1960	1.49	-15.04	1.27	1831.94	2161.43	8709.953	1031
1965	1.77	-15.01	1.18	1832.02	2161.66	8709.961	1031
1970	1.24	-15.28	1.28	1834.09	2162.05	8709.967	1031
1975	1.27	-15.33	1.37	1833.95	2162.15	8709.969	1031
1980	1.22	-15.44	1.52	1834.24	2162.52	8709.977	1031
1985	1.70	-15.58	1.51	1834.13	2162.97	8709.981	1031
1990	1.89	-15.63	1.56	1834.25	2162.84	8709.984	1031
1995	1.51	-15.53	1.41	1834.33	2162.99	8709.991	1031
2000	1.88	-16.06	1.65	1836.33	2165.19	8709.997	1031
2005	1.85	-15.85	1.39	1836.39	2165.47	8710.000	1031
2010	1.53	-15.56	1.09	1836.08	2165.14	8710.007	1031
2015	1.92	-15.92	1.50	1836.43	2165.63	8710.009	1031
2020	1.77	-16.09	1.63	1836.59	2165.93	8710.015	1031
2025	1.82	-16.07	1.50	1836.70	2166.15	8710.020	1031
2030	2.01	-16.22	1.39	1838.03	2167.72	8710.027	1031
2035	1.93	-16.42	1.56	1838.79	2168.30	8710.031	1031
2040	2.21	-16.54	1.61	1838.76	2168.09	8710.037	1031
2045	1.85	-16.30	1.39	1838.65	2168.23	8710.040	1031
2050	1.62	-16.46	1.43	1838.76	2167.77	8710.047	1031
2055	2.21	-16.32	1.34	1838.84	2168.44	8710.050	1031
2060	1.95	-16.27	1.33	1839.08	2168.17	8710.055	1031
2065	2.43	-16.04	1.15	1839.00	2168.51	8710.061	1031
2065	2.45	-16.41	1.33	1839.81	2169.29	8710.022	1031
2070	1.92	-17.00	1.52	1841.50	2171.42	8710.029	1031
2075	1.96	-16.96	1.39	1841.65	2171.43	8710.031	1031
2080	1.96	-16.90	1.33	1842.00	2171.69	8710.038	1031
2085	2.79	-16.93	1.48	1842.06	2171.57	8710.041	1031
2090	2.38	-17.05	1.56	1841.88	2171.74	8710.047	1030
2095	2.16	-16.95	1.51	1842.01	2171.17	8710.053	1030
2100	2.22	-17.00	1.36	1842.46	2172.21	8710.056	1030
2105	2.40	-17.29	1.61	1842.81	2172.13	8710.062	1030
2110	2.46	-17.05	1.42	1842.56	2171.81	8710.069	1030
2115	2.31	-16.98	1.32	1842.63	2172.45	8710.070	1030
2120	2.01	-17.07	1.39	1842.88	2172.67	8710.078	1030
2125	2.60	-17.06	1.39	1842.83	2172.38	8710.080	1030
2130	2.26	-17.12	1.51	1840.98	2172.74	8710.086	1030
2135	2.30	-17.14	1.50	1840.77	2172.62	8710.092	1030
2140	2.49	-17.06	1.44	1840.72	2172.52	8710.098	1030
2145	2.35	-17.07	1.51	1840.56	2172.31	8710.103	1030
2150	2.17	-17.15	1.51	1840.78	2172.78	8710.107	1030
2155	2.04	-17.01	1.43	1840.44	2172.62	8710.110	1030
2160	1.91	-16.78	1.38	1839.12	2171.71	8710.116	1030
2165	1.79	-16.85	1.62	1838.40	2170.63	8710.123	1030
2170	1.83	-16.76	1.53	1838.29	2170.52	8710.125	1030
2175	2.02	-16.63	1.53	1838.30	2170.08	8710.133	1030
2180	2.06	-16.45	1.27	1838.47	2170.02	8710.138	1030
2185	1.79	-16.43	1.26	1838.38	2170.38	8710.141	1030
2190	1.66	-16.44	1.40	1837.59	2169.55	8710.147	1030
2195	1.48	-16.33	1.44	1836.12	2168.30	8710.154	1030
2200	1.78	-15.98	1.18	1836.15	2168.18	8710.156	1030
2205	1.69	-15.99	1.17	1836.35	2167.99	8710.161	1030
2210	2.37	-16.10	1.41	1836.29	2167.98	8710.166	1030
2215	2.01	-15.98	1.27	1836.07	2168.26	8710.172	1030
2220	1.84	-16.03	1.20	1836.28	2167.94	8710.177	1030
2225	1.43	-16.37	1.49	1836.31	2168.12	8710.181	1030
2230	1.70	-16.22	1.42	1836.19	2167.99	8710.187	1030
2235	1.50	-15.84	1.20	1833.99	2167.77	8710.192	1030
2240	1.13	-15.97	1.34	1833.43	2168.09	8710.195	1030
2245	1.99	-15.77	1.13	1833.34	2167.67	8710.203	1030
2250	1.71	-16.00	1.33	1833.50	2167.76	8710.208	1030
2255	1.86	-16.01	1.46	1833.42	2167.78	8710.211	1030
2260	1.73	-15.71	1.12	1833.45	2167.68	8710.217	1030
2265	1.78	-15.52	1.23	1831.62	2165.89	8710.221	1030
2270	2.10	-15.54	1.36	1831.45	2165.22	8710.228	1030
2275	2.24	-15.07	1.36	1832.26	2164.89	8710.234	1030
2280	1.87	-15.58	1.46	1831.33	2164.87	8710.234	1030
2285	1.79	-15.36	1.20	1831.34	2165.01	8710.242	1030
2290	1.76	-15.62	1.40	1831.30	2164.80	8710.248	1030
2295	2.05	-14.93	1.04	1830.01	2163.57	8710.250	1030
2300	1.80	-14.97	1.34	1828.92	2162.47	8710.259	1030
2305	1.96	-15.04	1.39	1829.11	2162.20	8710.263	1030
2310	2.06	-14.55	0.89	1828.81	2162.41	8710.266	1030
2315	1.82	-15.01	1.27	1828.91	2162.54	8710.271	1030
2320	1.57	-14.75	1.22	1828.84	2162.28	8710.278	1030
2325	2.21	-14.51	0.92	1828.56	2162.14	8710.281	1030
2330	1.43	-14.42	0.98	1826.90	2160.72	8710.286	1030
2335	1.65	-14.50	1.14	1826.49	2159.93	8710.292	1030
2340	2.01	-14.85	1.26	1826.55	2160.02	8710.297	1030
2345	1.82	-14.41	1.25	1826.58	2160.07	8710.303	1030
2350	1.81	-14.69	1.40	1826.46	2159.93	8710.306	1030
2355	2.05	-14.53	1.24	1826.36	2159.96	8710.312	1030
2360	1.50	-14.18	1.09	1824.56	2159.45	8710.317	1030
2365	1.52	-14.34	1.20	1824.10	2159.55	8710.320	1030
2370	1.50	-14.38	1.26	1824.32	2159.44	8710.328	1030
2375	1.74	-14.42	1.22	1824.34	2159.57	8710.330	1030
2380	1.32	-14.48	1.28	1824.14	2159.21	8710.338	1030
2385	1.48	-14.46	1.44	1824.44	2158.88	8710.342	1030
2390	1.83	-14.49	1.36	1824.30	2158.63	8710.346	1030
2395	1.17	-14.33	1.31	1824.25	2158.74	8710.353	1030
2400	1.48	-14.02	1.17	1821.95	2158.85	8710.358	1030
2405	1.45	-13.94	1.03	1821.45	2158.52	8710.360	1030
2410	1.50	-13.92	1.11	1821.10	2158.14	8710.367	1030
2415	1.69	-13.82	1.18	1821.10	2157.98	8710.373	1030
2420	1.10	-13.85	1.27	1821.16	2157.72	8710.375	1030
2425	1.47	-13.80	1.04	1821.15	2157.88	8710.384	1030
2430	1.34	-13.86	1.07	1820.40	2156.87	8710.388	1030
2435	1.43	-13.37	1.04	1819.16	2155.59	8710.391	1030
2440	2.00	-13.16	0.98	1819.10	2155.42	8710.397	1030
2445	1.18	-13.09	0.97	1819.15	2154.95	8710.404	1030
2450	1.62	-13.25	0.95	1819.10	2155.08	8710.406	1030
2455	1.62	-13.46	1.07	1819.20	2155.10	8710.411	1030
2460	1.99	-13.47	1.21	1818.97	2154.90	8710.416	1030
2465	1.83	-12.88	1.12	1817.12	2152.58	8710.422	1030
2470	1.49	-12.87	1.31	1816.88	2152.44	8710.427	1030
2475	1.36	-12.21	0.77	1816.91	2152.30	8710.434	1030
2480	1.48	-13.02	1.18	1816.88	2152.47	8710.437	1030
2485	1.20	-13.07	1.17	1816.77	2152.61	8710.442	1030
2490	1.30	-12.83	1.09	1816.90	2152.48	8710.445	1030
2495	1.53	-12.46	1.19	1815.17	2150.49	8710.452	1030
2500	1.57	-12.43	0.98	1814.70	2150.19	8710.457	1030
2505	0.42	-12.55	0.99	1814.80	2149.46	8710.464	1030
2510	1.40	-12.54	1.04	1814.88	2150.13	8710.467	1030
2515	1.98	-12.63	1.20	1814.84	2150.15	8710.473	1030
2520	1.67	-12.41	1.10	1814.76	2150.26	8710.476	1030
2525	1.48	-12.15	1.09	1813.13	2148.29	8710.483	1030
2530	1.08	-12.03	1.04	1812.54	2147.88	8710.484	1030
2535	1.32	-12.21	1.12	1812.53	2147.73	8710.492	1030
2540	1.16	-12.22	1.24	1812.65	2147.60	8710.498	1030
2545	0.63	-10.83	0.67	1811.83	2146.94	8710.504	1030
2550	1.43	-11.71	0.87	1812.63	2147.56	8710.507	1030
2555	1.29	-12.18	1.03	1812.53	2147.44	8710.513	1030
2560	1.56	-12.03	0.89	1812.58	2147.30	8710.516	1030
2565	1.85	-11.65	0.97	1811.24	2146.31	8710.522	1030
2570	1.35	-11.44	1.17	1809.48	2144.63	8710.529	1030
2575	1.12	-11.81	1.04	1809.47	2144.80	8710.531	1030
2580	1.48	-11.15	0.91	1809.40	2144.29	8710.538	1030
2585	1.53	-11.64	1.06	1809.50	2144.44	8710.542	1030
2590	1.13	-11.27	0.89	1809.38	2144.44	8710.546	1030
2595	1.18	-11.11	0.90	1809.35	2144.66	8710.553	1030
2600	1.20	-11.19	1.01	1807.31	2142.86	8710.557	1030
2605	1.37	-11.36	1.19	1807.11	2142.67	8710.562	1030
2610	0.97	-11.27	0.77	1807.08	2142.94	8710.569	1030
2615	1.35	-10.97	1.01	1807.37	2142.75	8710.571	1030
2620	1.24	-11.05	1.17	1807.28	2142.80	8710.578	1030
2625	1.22	-10.90	0.88	1807.43	2142.16	8710.580	1030
2630	1.18	-11.02	1.27	1805.08	2140.59	8710.586	1030
2635	1.48	-10.71	1.01	1804.64	2140.04	8710.592	1030
2700	0.20	-8.95	1.14	1790.80	2129.74	8710.819	1030
2800	0.73	-7.02	0.72	1783.09	2122.71	8710.914	1030
2900	0.58	-5.73	0.66	1775.31	2116.22	8711.000	1030
3000	0.49	-4.72	0.70	1768.26	2110.78	8711.117	1030
3100	0.25	-3.68	0.50	1760.88	2106.44	8711.194	1030
3200	0.15	-2.68	0.68	1753.73	2099.72	8711.302	1030
3300	0.27	-1.22	0.68	1743.96	2093.38	8711.419	1030
3400	-0.15	-0.30	0.55	1738.64	2088.10	8711.499	1031
3500	-0.20	-0.97	0.49	1744.74	2091.21	8711.607	1031
3600	-1.32	-3.85	1.45	1754.00	2100.97	8711.719	1031
3700	0.40	-3.37	0.45	1759.97	2106.15	8711.818	1031
3800	0.52	-4.88	0.89	1766.44	2110.57	8711.920	1031
3900	0.42	-6.01	0.67	1774.24	2117.85	8711.999	1031
4000	0.73	-6.76	0.59	1779.87	2122.55	8712.089	1031
4100	0.86	-8.37	0.71	1788.95	2129.55	8712.219	1031
4200	0.98	-9.28	0.76	1796.12	2134.30	8712.307	1031
4300	0.60	-10.73	0.79	1803.49	2141.49	8712.418	1031
4400	1.20	-11.94	1.17	1811.09	2146.19	8712.498	1031
4500	1.76	-12.70	0.96	1818.25	2150.14	8712.607	1031
4600	1.16	-13.86	1.24	1825.39	2154.39	8712.717	1031
4700	1.54	-15.39	1.39	1833.09	2161.92	8712.806	1031
4800	1.89	-16.71	1.48	1838.93	2168.45	8712.918	1031
4900	2.14	-16.39	1.36	1836.82	2168.09	8713.015	1030
5000	2.21	-15.19	1.24	1831.00	2162.26	8713.104	1030
5100	1.95	-13.70	0.89	1824.22	2155.58	8713.219	1030
5200	1.54	-12.37	1.04	1815.29	2148.37	8713.319	1030
5300	1.61	-11.46	1.11	1809.54	2143.27	8713.416	1030
5400	0.69	-10.11	0.87	1802.38	2136.27	8713.516	1030
5500	1.22	-8.50	0.54	1792.92	2130.13	8713.617	1030
5600	0.69	-7.71	0.75	1787.91	2124.87	8713.717	1030
5700	0.17	-6.94	0.71	1780.76	2120.05	8713.818	1030
5800	0.64	-5.58	0.57	1770.87	2117.11	8713.918	1030
5900	0.61	-4.65	0.65	1766.22	2110.14	8713.996	1030
6000	0.16	-3.22	0.64	1758.11	2101.54	8714.110	1030
6100	0.18	-2.21	0.44	1751.10	2097.89	8714.197	1030
6200	0.36	-1.52	0.57	1744.32	2094.24	8714.319	1030
6300	-0.32	-0.13	0.46	1736.45	2086.23	8714.415	1031
6400	0.03	-0.84	0.38	1743.10	2090.92	8714.497	1031
6500	-0.16	-2.03	0.03	1752.52	2099.79	8714.618	1031
6600	0.20	-3.17	0.66	1757.63	2100.34	8714.689	1031
6700	0.37	-4.83	0.94	1764.71	2107.39	8714.818	1031
6800	0.79	-5.88	0.96	1773.85	2113.55	8714.919	1031
6900	0.46	-6.51	0.68	1779.08	2118.77	8715.015	1031
7000	0.91	-7.97	0.64	1788.38	2125.91	8715.117	1031
7100	1.00	-8.55	0.58	1793.86	2129.68	8715.196	1031
7200	1.03	-10.02	0.80	1800.53	2136.85	8715.303	1031
7300	1.31	-12.01	0.97	1810.60	2146.73	8715.418	1031
7400	1.41	-12.57	0.93	1814.83	2150.18	8715.490	1031
7500	1.64	-14.00	1.16	1823.18	2156.13	8715.617	1031
7600	1.65	-14.99	1.15	1830.55	2160.77	8715.700	1031
7700	2.10	-16.53	1.44	1837.45	2167.46	8715.813	1031
7800	1.07	-16.05	1.17	1838.76	2166.00	8715.918	1030
7900	1.61	-15.63	1.23	1834.15	2163.59	8715.996	1030
8000	1.86	-13.94	1.10	1825.16	2154.55	8716.119	1030
8100	1.31	-13.01	1.08	1819.56	2150.12	8716.210	1030
8200	1.19	-12.01	1.07	1813.51	2144.53	8716.307	1030
8300	1.16	-10.67	1.00	1805.45	2137.69	8716.391	1030
8400	1.26	-9.28	0.68	1797.63	2132.36	8716.500	1030
8500	0.98	-8.07	0.86	1789.98	2125.26	8716.606	1030
8600	1.67	-6.48	0.33	1783.08	2119.88	8716.719	1030
8700	1.02	-5.67	0.37	1775.61	2115.10	8716.807	1030
8800	0.39	-4.91	0.61	1768.70	2110.44	8716.911	1030
8900	0.32	-3.81	0.67	1759.62	2102.69	8717.019	1030
9000	0.11	-2.67	0.53	1753.64	2097.16	8717.110	1030
9100	0.04	-1.51	0.52	1746.32	2092.47	8717.192	1030
9200	-0.30	-0.44	0.45	1739.03	2086.91	8717.306	1030
9300	0.03	-1.66	0.39	1746.11	2093.38	8717.413	1031
9400	0.49	-2.66	0.51	1752.57	2097.90	8717.503	1031
9500	0.12	-3.84	0.48	1760.14	2104.64	8717.604	1031
9600	0.43	-4.70	0.59	1767.32	2107.22	8717.695	1031
9700	0.89	-5.64	0.32	1774.01	2114.56	8717.819	1031
9800	0.66	-7.11	0.71	1782.02	2119.16	8717.912	1031
9900	0.67	-8.01	0.74	1788.11	2123.68	8717.996	1031
10000	0.96	-9.32	0.71	1796.37	2130.23	8718.104	1031
10100	1.23	-10.65	0.83	1803.19	2137.54	8718.188	1031
10200	0.94	-11.36	0.59	1810.59	2142.94	8718.319	1031
10300	1.23	-13.20	1.10	1818.00	2148.81	8718.413	1031
10400	1.33	-14.54	1.13	1825.31	2156.04	8718.497	1031
10500	0.92	-16.10	1.35	1835.00	2163.64	8718.619	1031
10600	1.94	-17.05	1.33	1840.84	2168.72	8718.703	1031
10700	2.21	-16.24	1.28	1834.19	2164.48	8718.819	1030
10800	1.56	-15.21	1.27	1827.68	2159.10	8718.874	1030
10900	1.52	-13.65	0.97	1819.50	2153.01	8719.000	1030
11000	1.44	-12.31	0.88	1813.02	2145.09	8719.105	1030
11100	1.07	-10.90	0.83	1805.36	2137.11	8719.203	1030
11200	1.18	-9.71	0.64	1798.11	2132.56	8719.307	1030
11300	1.07	-8.71	0.62	1790.72	2127.53	8719.414	1030
11400	0.92	-7.62	0.82	1783.25	2119.82	8719.500	1030
11500	0.75	-6.41	0.57	1776.35	2115.03	8719.607	1030
11600	0.46	-5.02	0.35	1769.38	2108.17	8719.697	1030
11700	0.31	-4.05	0.62	1761.25	2101.04	8719.806	1030
11800	-0.08	-3.38	0.80	1754.03	2096.72	8719.918	1030
11900	-0.10	-2.32	0.68	1746.72	2091.55	8719.999	1030
12000	-0.23	-1.15	0.78	1739.29	2083.90	8720.104	1030
12100	-0.12	-0.88	0.65	1736.26	2083.68	8720.218	1031
12200	-0.05	-2.02	0.80	1743.56	2088.85	8720.307	1031
12300	-0.03	-2.41	0.49	1748.25	2093.38	8720.410	1031
12400	0.55	-3.57	0.07	1759.72	2102.35	8720.519	1031
12500	0.51	-4.97	0.43	1765.43	2107.45	8720.610	1031
12600	0.51	-6.51	1.22	1771.92	2109.83	8720.719	1031
12700	0.74	-7.24	0.67	1779.85	2117.95	8720.806	1031
12800	0.95	-8.47	0.75	1787.27	2123.73	8720.906	1031
12900	0.85	-9.45	0.85	1794.06	2127.81	8720.999	1031
13000	1.13	-10.85	0.80	1801.49	2135.85	8721.108	1031
13100	1.64	-12.13	1.15	1808.68	2140.66	8721.219	1031
13200	1.44	-13.28	1.03	1816.52	2146.19	8721.307	1031
13300	1.39	-14.49	1.09	1823.56	2152.26	8721.410	1031
13400	1.74	-16.17	1.02	1833.32	2161.89	8721.519	1031
13500	1.85	-16.57	1.19	1834.18	2163.12	8721.607	1030
13600	1.42	-15.38	1.26	1827.56	2156.08	8721.688	1030
13700	1.45	-14.00	0.98	1820.12	2150.74	8721.806	1030
13800	1.42	-12.61	0.86	1812.87	2143.13	8721.914	1030
13900	1.25	-11.39	0.80	1805.99	2136.86	8721.999	1030
14000	1.29	-10.14	0.82	1798.38	2130.02	8722.105	1030
14100	0.88	-9.07	0.75	1791.40	2124.85	8722.189	1030
14200	0.93	-8.17	0.71	1784.72	2120.36	8722.299	1030
14300	0.61	-6.90	0.49	1776.67	2114.87	8722.413	1030
14400	1.07	-5.04	-0.01	1770.06	2107.89	8722.519	1030
14500	0.40	-4.40	0.53	1761.97	2100.80	8722.606	1030
14600	0.22	-3.45	0.52	1754.50	2095.48	8722.702	1030
14700	0.10	-2.68	0.37	1747.83	2092.67	8722.808	1030
14800	0.25	-1.72	0.45	1739.62	2087.48	8722.914	1030
14900	-0.17	-0.61	0.65	1732.33	2079.04	8722.998	1030
15000	-0.43	-1.55	0.70	1735.98	2083.33	8723.119	1031
15100	-0.15	-1.73	0.76	1741.48	2083.73	8723.205	1031
15200	-0.11	-2.77	0.44	1748.28	2091.83	8723.317	1031
15300	0.24	-3.59	0.56	1755.99	2094.73	8723.414	1031
15400	0.25	-4.66	0.56	1762.77	2100.89	8723.496	1031
15500	1.01	-6.41	0.72	1772.47	2109.14	8723.617	1031
15600	0.83	-7.19	0.58	1777.20	2114.89	8723.692	1031
15700	0.80	-8.21	0.70	1782.81	2119.23	8723.806	1031
15800	1.05	-9.58	0.74	1792.15	2126.72	8723.914	1031
15900	1.27	-10.32	0.50	1799.44	2131.51	8724.017	1031
16000	1.29	-12.11	0.80	1806.76	2139.03	8724.118	1031
16100	1.41	-13.87	1.29	1816.01	2146.00	8724.219	1031
16200	1.49	-14.48	0.95	1821.79	2151.97	8724.312	1031
16300	1.57	-16.09	1.18	1828.99	2158.45	8724.416	1031
16400	1.59	-16.06	1.09	1829.95	2159.13	8724.499	1030
16500	1.51	-14.73	1.03	1822.80	2151.88	8724.607	1030
16600	1.93	-13.54	0.83	1815.75	2146.35	8724.693	1030
16700	1.47	-12.11	0.82	1808.35	2138.90	8724.807	1030
16800	1.04	-11.56	1.10	1801.55	2134.60	8724.918	1030
16900	0.84	-9.86	0.91	1792.41	2126.85	8725.018	1030
17000	0.92	-9.06	0.63	1787.22	2123.67	8725.107	1030
17100	0.72	-7.47	0.24	1779.83	2117.17	8725.218	1030
17200	0.86	-6.41	0.58	1772.18	2109.39	8725.308	1030
17300	0.32	-5.23	0.47	1765.40	2102.63	8725.404	1030
17400	0.49	-4.28	0.39	1757.72	2098.70	8725.498	1030
17500	0.16	-3.03	0.43	1749.62	2091.43	8725.606	1030
17600	-0.49	-2.09	0.32	1743.05	2086.56	8725.719	1030
17700	0.15	-1.07	0.75	1734.53	2077.49	8725.819	1030
17800	0.03	-1.92	0.66	1739.50	2084.20	8725.905	1031
17900	-0.21	-2.97	0.26	1748.91	2091.97	8726.017	1031
18000	0.08	-4.11	0.36	1756.24	2098.85	8726.119	1031
18100	0.79	-4.81	0.30	1761.42	2102.52	8726.218	1031
18200	0.48	-6.42	0.63	1770.29	2109.05	8726.319	1031
18300	0.70	-7.15	0.71	1776.09	2112.55	8726.397	1031
18400	0.90	-7.82	0.62	1779.90	2116.36	8726.447	1031
18500	0.98	-9.12	0.85	1787.45	2121.94	8726.555	1031
18600	1.14	-10.00	0.82	1794.06	2126.80	8726.656	1031
18700	1.22	-11.49	0.77	1801.47	2134.74	8726.749	1031
18800	1.15	-13.00	1.03	1809.32	2142.35	8726.858	1031
18900	1.61	-14.02	1.12	1816.20	2146.84	8726.943	1031
19000	1.64	-15.24	1.16	1823.76	2152.51	8727.054	1031
19100	1.80	-16.22	1.13	1829.76	2157.96	8727.155	1031
19200	1.82	-16.28	1.14	1829.76	2158.08	8727.249	1030
19300	1.66	-15.01	0.94	1822.31	2153.04	8727.357	1030
19400	1.42	-14.14	0.93	1815.99	2147.96	8727.448	1030
19500	1.57	-12.90	0.77	1808.63	2142.05	8727.555	1030
19600	1.53	-11.13	0.63	1800.68	2133.22	8727.655	1030
19700	1.03	-10.28	0.75	1793.96	2127.91	8727.749	1030
19800	1.11	-9.36	0.89	1786.42	2121.88	8727.846	1030
19900	0.68	-8.08	0.63	1779.26	2117.30	8727.950	1030
20000	0.95	-6.88	0.79	1772.07	2109.42	8728.055	1030
20100	0.77	-5.54	0.62	1764.91	2102.37	8728.154	1030
20200	0.43	-4.53	0.41	1757.31	2099.30	8728.250	1030
20300	0.26	-3.34	0.46	1749.78	2092.22	8728.352	1030
20400	0.08	-2.45	0.58	1742.39	2086.60	8728.456	1030
20500	0.09	-1.60	0.36	1736.32	2084.03	8728.555	1030
20600	-0.20	-0.80	0.69	1727.30	2077.34	8728.654	1030
20700	-0.07	-1.34	0.39	1734.59	2082.98	8728.749	1031
20800	0.18	-2.37	0.55	1740.84	2086.43	8728.852	1031
20900	0.44	-3.43	0.51	1748.81	2092.16	8728.958	1031
21000	0.23	-4.14	0.49	1755.26	2096.63	8729.046	1031
21100	0.72	-5.48	0.46	1763.52	2103.77	8729.153	1031
21200	0.67	-6.83	0.67	1770.23	2109.18	8729.247	1031
21300	1.02	-7.21	0.59	1775.36	2112.15	8729.348	1031
21400	0.97	-8.53	0.63	1784.52	2118.71	8729.438	1031
21500	1.25	-10.02	0.60	1792.05	2126.44	8729.555	1031
21600	1.36	-11.03	0.62	1798.89	2132.32	8729.646	1031
21700	1.38	-12.05	0.95	1805.77	2135.66	8729.738	1031
21800	1.62	-13.77	1.08	1814.39	2143.78	8729.850	1031
21900	1.89	-14.88	1.15	1821.05	2149.27	8729.938	1031
22000	1.92	-16.11	0.96	1829.54	2158.18	8730.059	1031
22100	1.74	-15.64	1.10	1826.24	2154.57	8730.154	1030
22200	1.58	-14.91	1.11	1819.11	2149.70	8730.249	1030
22300	1.59	-13.40	0.87	1811.56	2144.56	8730.359	1030
22400	1.49	-12.06	0.92	1805.04	2136.87	8730.452	1030
22500	1.37	-11.14	0.91	1798.59	2131.04	8730.554	1030
22600	1.16	-9.48	0.73	1789.94	2123.20	8730.654	1030
22700	0.91	-8.40	0.75	1783.12	2117.69	8730.749	1030
22800	1.15	-7.43	0.70	1775.25	2113.17	8730.848	1030
22900	0.79	-6.25	0.59	1767.87	2105.98	8730.957	1030
23000	0.55	-4.91	0.50	1761.09	2100.09	8731.055	1030
23100	0.26	-4.30	0.67	1753.56	2095.92	8731.156	1030
23200	-0.05	-3.09	0.52	1746.46	2089.28	8731.248	1030
23300	-0.14	-1.87	0.63	1738.58	2081.73	8731.348	1030
23400	0.00	-0.74	0.70	1730.66	2076.20	8731.458	1030
23500	-0.17	-0.50	0.56	1728.16	2074.98	8731.555	1031
23600	-0.05	-1.66	0.73	1735.39	2080.39	8731.653	1031
23700	0.34	-2.17	0.43	1742.78	2085.78	8731.750	1031
23800	0.45	-3.45	0.43	1749.67	2093.32	8731.848	1031
23900	0.56	-4.74	0.58	1757.22	2098.16	8731.959	1031
24000	0.58	-5.53	0.57	1764.08	2103.19	8732.056	1031
24100	0.58	-6.77	0.58	1771.75	2110.51	8732.152	1031
24200	1.17	-8.31	0.72	1779.24	2118.12	8732.251	1031
24300	1.04	-9.29	0.68	1785.80	2122.50	8732.349	1031
24400	1.21	-10.04	0.77	1792.64	2125.92	8732.437	1031
24500	1.27	-11.50	0.89	1800.41	2133.73	8732.555	1031
24600	1.38	-13.03	0.88	1807.98	2141.84	8732.653	1031
24700	1.64	-14.29	0.87	1815.48	2149.08	8732.749	1031
24800	1.60	-15.40	1.12	1822.53	2153.87	8732.849	1031
24900	1.90	-16.74	1.29	1830.31	2158.62	8732.955	1031
25000	1.76	-15.23	1.09	1823.38	2151.96	8733.054	1030
25100	1.64	-14.18	0.94	1816.56	2148.03	8733.156	1030
25200	1.77	-13.12	0.89	1809.65	2142.62	8733.248	1030
25300	1.39	-12.03	0.98	1802.38	2135.18	8733.351	1030
25400	1.61	-10.63	0.74	1795.06	2130.01	8733.457	1030
25500	1.32	-9.28	0.70	1787.69	2122.49	8733.555	1030
25600	0.93	-8.25	0.70	1780.72	2115.99	8733.655	1030
25700	0.73	-7.00	0.64	1773.01	2109.42	8733.748	1030
25800	0.74	-5.97	0.64	1765.69	2106.19	8733.854	1030
25900	0.58	-5.22	0.57	1760.00	2101.46	8733.948	1030
26000	0.39	-3.56	0.36	1751.34	2093.31	8734.055	1030
26100	0.01	-2.32	0.54	1743.46	2086.04	8734.153	1030
26200	-0.05	-1.41	0.60	1736.69	2081.04	8734.248	1030
26300	-0.24	-0.90	0.50	1729.74	2078.87	8734.347	1031
26400	-0.02	-1.88	0.49	1736.49	2084.37	8734.444	1031
26500	0.28	-2.60	0.45	1743.95	2089.30	8734.555	1031
26600	0.20	-3.83	0.34	1750.97	2096.16	8734.656	1031
26700	0.49	-5.02	0.49	1758.15	2100.92	8734.747	1031
26800	0.75	-5.78	0.63	1763.99	2103.78	8734.847	1031
26900	0.63	-7.17	0.58	1772.68	2113.05	8734.942	1031
27000	1.16	-8.48	0.59	1779.89	2119.75	8735.055	1031
27100	0.98	-9.62	0.86	1787.94	2123.67	8735.155	1031
27200	1.39	-10.61	0.92	1794.63	2128.91	8735.248	1031
27300	1.35	-11.56	0.87	1802.03	2133.31	8735.352	1031
27400	1.67	-13.22	0.91	1809.52	2142.69	8735.439	1031
27500	1.67	-14.35	1.03	1816.47	2148.48	8735.554	1031
27600	1.79	-15.72	1.02	1824.21	2155.89	8735.654	1031
27700	1.89	-17.35	1.27	1831.20	2162.85	8735.748	1031
27800	1.98	-15.98	1.16	1825.72	2156.57	8735.846	1030
27900	1.74	-15.05	1.00	1820.38	2153.73	8735.959	1030
28000	1.75	-13.35	0.82	1811.80	2144.41	8736.055	1030
28100	1.31	-12.10	0.63	1804.37	2139.22	8736.153	1030
28200	1.32	-11.28	0.88	1798.46	2133.25	8736.238	1030
28300	1.24	-9.96	0.90	1790.03	2126.44	8736.349	1030
28400	1.15	-8.68	0.77	1782.48	2119.28	8736.459	1030
28500	0.92	-7.44	0.60	1776.52	2113.77	8736.533	1030
28600	0.85	-6.15	0.67	1768.20	2106.31	8736.654	1030
28700	0.50	-5.25	0.64	1761.27	2101.22	8736.748	1030
28800	0.38	-4.22	0.55	1753.30	2096.32	8736.848	1030
28900	0.21	-3.39	0.53	1745.85	2093.93	8736.959	1030
29000	0.08	-2.07	0.53	1738.63	2085.61	8737.055	1030
29100	-0.09	-1.15	0.59	1730.55	2079.75	8737.154	1030
29200	-0.17	-0.68	0.40	1728.83	2080.11	8737.250	1031
29300	-0.05	-1.51	0.54	1733.81	2082.92	8737.350	1031
29400	0.24	-3.06	0.60	1743.09	2090.95	8737.457	1031
29500	0.11	-3.57	0.45	1750.52	2094.49	8737.554	1031
29600	0.46	-4.59	0.87	1755.96	2097.66	8737.655	1031
29700	0.47	-5.83	0.58	1765.10	2105.46	8737.749	1031
29800	0.81	-6.81	0.61	1771.82	2110.90	8737.851	1031
29900	1.04	-8.14	0.71	1779.31	2118.83	8737.948	1031
30000	1.06	-9.58	0.78	1786.86	2126.09	8738.055	1031
30100	1.25	-10.53	0.89	1793.61	2129.92	8738.153	1031
30200	1.48	-11.62	0.83	1800.54	2136.50	8738.258	1031
30300	1.50	-13.11	1.06	1808.16	2143.45	8738.353	1031
30400	1.78	-14.06	0.93	1814.82	2149.15	8738.454	1031
30500	1.74	-15.77	1.11	1824.25	2157.30	8738.559	1031
30600	2.09	-16.92	1.38	1830.52	2162.92	8738.653	1031
30700	2.17	-15.81	1.28	1825.58	2157.10	8738.758	1030
30800	0.95	-14.64	1.12	1818.81	2149.22	8738.861	1030
30900	1.25	-13.46	1.04	1811.70	2145.21	8738.954	1030
31000	1.78	-12.39	1.22	1804.21	2140.02	8739.060	1030
31100	1.23	-11.28	0.95	1798.87	2134.15	8739.153	1030
31200	1.30	-9.84	0.90	1791.25	2126.40	8739.247	1030
31300	1.11	-8.02	0.48	1782.50	2119.13	8739.359	1030
31400	0.94	-7.41	0.56	1775.57	2116.60	8739.457	1030
31500	0.56	-6.72	0.84	1768.11	2110.44	8739.560	1030
31600	0.43	-5.40	0.57	1762.07	2105.45	8739.654	1030
31700	0.36	-3.72	0.38	1753.61	2097.45	8739.752	1030
31800	0.25	-2.92	0.47	1747.82	2092.34	8739.846	1030
31900	0.08	-1.84	0.82	1738.82	2084.57	8739.954	1030
32000	0.29	-0.46	0.54	1730.81	2080.00	8740.060	1030
32100	-0.20	-0.57	0.57	1732.46	2079.90	8740.155	1031
32200	0.07	-1.74	0.45	1740.36	2085.92	8740.258	1031
32300	0.74	-3.12	0.60	1747.38	2094.35	8740.359	1031
32400	0.38	-4.18	0.75	1754.39	2098.84	8740.454	1031
32500	0.31	-5.05	0.56	1762.28	2102.86	8740.561	1031
32600	0.89	-6.03	0.73	1767.86	2107.54	8740.655	1031
32700	0.82	-7.02	0.58	1775.06	2115.55	8740.758	1031
32800	1.39	-7.90	0.31	1784.04	2120.93	8740.861	1031
32900	1.25	-9.43	0.88	1790.95	2124.72	8740.954	1031
33000	0.99	-10.89	0.78	1798.52	2134.30	8741.057	1031
33100	1.62	-12.28	1.00	1805.90	2140.72	8741.160	1031
33200	1.66	-13.56	1.15	1813.40	2145.84	8741.253	1031
33300	2.04	-14.61	1.15	1820.67	2151.50	8741.357	1031
33400	1.67	-15.80	1.29	1826.79	2157.40	8741.458	1031
33500	1.99	-16.78	1.43	1831.12	2162.01	8741.558	1030
33600	1.45	-15.83	1.51	1823.72	2157.10	8741.656	1030
33700	1.31	-13.98	0.97	1817.70	2150.84	8741.752	1030
33800	1.66	-12.68	1.07	1809.52	2143.06	8741.858	1030
33900	1.87	-11.36	0.90	1802.34	2136.29	8741.960	1030
34000	1.14	-10.69	0.97	1796.26	2132.70	8742.058	1030
34100	1.46	-9.33	0.97	1788.27	2126.90	8742.156	1030
34200	1.12	-7.91	0.83	1780.47	2119.36	8742.260	1030
34300	0.74	-7.02	0.70	1773.69	2114.75	8742.357	1030
34400	0.59	-5.58	0.60	1765.85	2109.05	8742.458	1030
34500	0.24	-4.71	0.69	1760.21	2103.71	8742.554	1030
34600	0.13	-3.89	0.69	1752.05	2098.69	8742.655	1030
34700	0.03	-2.74	0.61	1746.01	2092.76	8742.741	1030
34800	-0.03	-1.91	0.65	1741.94	2089.17	8742.793	1030
34900	0.10	-1.14	0.65	1733.88	2085.80	8742.880	1030
35000	-0.36	-0.81	0.60	1731.64	2083.21	8742.988	1031
35100	0.02	-1.67	0.41	1739.20	2090.15	8743.097	1031
35200	0.36	-2.89	0.64	1746.62	2095.34	8743.187	1031
35300	0.43	-3.78	0.59	1753.18	2099.89	8743.289	1031
35400	0.59	-4.74	0.65	1760.79	2104.79	8743.382	1031
35500	0.55	-5.88	0.56	1768.08	2112.06	8743.494	1031
35600	0.67	-7.21	0.63	1775.17	2118.33	8743.597	1031
35700	0.93	-8.44	0.84	1782.83	2123.33	8743.686	1031
35800	1.11	-9.44	0.81	1789.49	2130.02	8743.793	1031
35900	1.29	-10.66	0.86	1797.24	2136.70	8743.875	1031
36000	1.35	-11.79	0.96	1803.77	2141.62	8743.985	1031
36100	1.70	-12.96	0.94	1811.75	2148.55	8744.093	1031
36200	1.81	-14.43	1.07	1819.38	2155.95	8744.185	1031
36300	1.83	-15.48	1.33	1826.83	2158.84	8744.289	1031
36400	2.30	-16.51	1.19	1833.95	2165.12	8744.401	1030
36500	2.04	-15.39	1.18	1826.83	2160.65	8744.493	1030
36600	1.67	-14.05	1.15	1819.25	2152.90	8744.598	1030
36700	1.40	-12.99	1.13	1812.89	2146.96	8744.686	1030
36800	1.46	-11.71	1.06	1805.79	2140.69	8744.793	1030
36900	1.36	-10.65	1.00	1798.56	2136.12	8744.875	1030
37000	1.30	-9.52	0.95	1791.12	2130.60	8744.993	1030
37100	1.03	-8.01	0.80	1783.47	2122.91	8745.098	1030
37200	0.76	-6.83	0.68	1776.94	2117.37	8745.184	1030
37300	0.75	-5.66	0.64	1769.07	2112.34	8745.293	1030
37400	0.54	-4.94	0.55	1761.58	2109.27	8745.386	1030
37500	-0.05	-3.93	0.38	1756.31	2104.82	8745.500	1030
37600	0.30	-2.55	0.48	1747.18	2097.28	8745.591	1030
37700	-0.14	-1.23	0.41	1739.84	2089.44	8745.684	1030
37800	-0.24	-0.13	0.58	1731.74	2082.07	8745.793	1030
37900	0.04	-1.44	0.56	1739.25	2090.11	8745.876	1031
38000	0.44	-2.12	0.63	1746.39	2093.02	8746.000	1031
38100	0.33	-3.48	0.54	1753.33	2100.95	8746.098	1031
38200	0.65	-4.44	0.60	1760.49	2105.86	8746.183	1031
38300	0.53	-5.63	0.55	1767.85	2113.33	8746.291	1031
38400	0.48	-6.74	0.58	1774.98	2117.71	8746.374	1031
38500	0.96	-7.88	0.69	1782.35	2124.57	8746.491	1031
38600	0.99	-9.28	0.81	1789.88	2131.47	8746.597	1031
38700	1.29	-10.42	0.93	1797.33	2136.67	8746.686	1031
38800	1.53	-11.63	0.94	1804.50	2142.98	8746.793	1031
38900	1.54	-12.65	1.02	1811.43	2147.73	8746.875	1031
39000	1.47	-13.99	1.20	1819.22	2153.65	8746.992	1031
39100	1.83	-15.27	1.18	1826.57	2161.07	8747.093	1031
39200	1.97	-16.20	1.32	1833.85	2164.89	8747.183	1031
39300	1.76	-16.25	1.23	1832.68	2166.11	8747.291	1030
39400	1.77	-15.28	1.25	1825.95	2160.95	8747.372	1030
39500	1.69	-13.90	1.00	1818.48	2154.99	8747.492	1030
39600	1.58	-12.63	1.02	1811.34	2148.11	8747.599	1030
39700	1.16	-11.67	0.89	1803.55	2144.65	8747.687	1030
39800	0.70	-9.98	0.71	1796.50	2136.49	8747.802	1030
39900	1.05	-8.90	0.79	1789.80	2129.29	8747.875	1030
40000	0.96	-7.51	0.71	1782.21	2122.21	8747.989	1030
40100	0.81	-6.46	0.75	1774.59	2116.08	8748.095	1030
40200	0.73	-5.12	0.62	1767.50	2109.40	8748.187	1030
40300	0.53	-4.37	0.63	1760.47	2106.05	8748.292	1030
40400	0.39	-3.00	0.55	1752.58	2098.78	8748.386	1030
40500	0.20	-2.48	0.63	1746.17	2096.33	8748.489	1030
40600	0.19	-1.16	0.58	1737.95	2089.55	8748.595	1030
40700	0.02	-0.69	0.76	1734.42	2085.76	8748.686	1031
40800	0.28	-1.38	0.40	1740.62	2092.19	8748.795	1031
40900	0.08	-2.67	0.59	1747.48	2097.18	8748.879	1031
41000	0.21	-3.40	0.59	1756.01	2100.61	8748.994	1031
41100	0.34	-4.97	0.72	1762.40	2107.91	8749.102	1031
41200	0.76	-5.83	0.64	1770.24	2113.46	8749.186	1031
41300	0.81	-6.89	0.75	1777.42	2118.00	8749.294	1031
41400	0.79	-7.97	0.79	1785.10	2123.49	8749.382	1031
41500	1.17	-9.44	0.88	1792.31	2131.67	8749.493	1031
41600	1.13	-10.33	0.73	1799.06	2136.84	8749.597	1031
41700	1.29	-11.92	0.84	1807.05	2144.64	8749.686	1031
41800	1.54	-13.38	1.10	1814.82	2151.48	8749.790	1031
41900	1.81	-14.45	1.05	1821.63	2157.23	8749.875	1031
42000	1.86	-15.50	1.12	1829.03	2162.10	8749.994	1031
42100	2.51	-16.92	1.38	1837.04	2167.62	8750.093	1031
42200	1.92	-15.71	1.26	1830.20	2162.73	8750.202	1030
42300	1.89	-14.93	1.20	1823.00	2159.24	8750.292	1030
42400	1.62	-13.39	1.08	1816.47	2151.31	8750.375	1030
42500	1.17	-12.06	1.09	1809.10	2143.92	8750.492	1030
42600	1.49	-10.85	0.82	1801.97	2139.37	8750.591	1030
42700	1.23	-9.75	0.68	1794.71	2133.91	8750.685	1030
42800	0.97	-8.42	0.73	1787.65	2126.43	8750.794	1030
42900	0.79	-7.39	0.71	1780.39	2121.14	8750.875	1030
43000	0.64	-6.21	0.78	1772.76	2113.62	8750.994	1030
43100	0.47	-4.81	0.62	1765.32	2107.38	8751.094	1030
43200	0.25	-3.80	0.64	1758.25	2101.62	8751.184	1030
43300	0.22	-2.99	0.72	1750.63	2096.72	8751.293	1030
43400	0.16	-1.84	0.79	1742.86	2089.91	8751.381	1030
43500	-0.01	-0.65	0.59	1736.83	2084.64	8751.478	1030
43600	0.02	-1.60	0.54	1743.20	2089.98	8751.599	1031
43700	0.22	-2.81	0.64	1750.45	2095.58	8751.688	1031
43800	0.51	-3.84	0.50	1757.06	2102.77	8751.793	1031
43900	0.65	-5.19	0.59	1764.80	2109.97	8751.875	1031
44000	0.67	-6.25	0.70	1772.24	2114.21	8751.994	1031
44100	1.06	-7.42	0.51	1780.32	2122.26	8752.094	1031
44200	0.79	-8.47	0.52	1787.98	2127.42	8752.198	1031
44300	1.37	-9.98	0.89	1794.32	2134.25	8752.301	1031
44400	1.27	-11.03	0.91	1802.13	2139.16	8752.398	1031
44500	1.66	-12.23	1.02	1808.95	2146.02	8752.497	1031
44600	1.65	-13.81	1.13	1816.86	2153.33	8752.593	1031
44700	1.51	-14.80	1.14	1824.00	2157.43	8752.698	1031
44800	1.63	-15.65	1.11	1831.47	2162.47	8752.801	1031
44900	1.81	-16.57	1.42	1834.60	2165.93	8752.901	1030
45000	2.07	-15.72	1.24	1829.25	2161.80	8752.996	1030
45100	1.60	-14.09	1.12	1820.58	2154.24	8753.093	1030
45200	1.88	-12.82	1.22	1813.70	2147.83	8753.197	1030
45300	1.51	-11.65	0.85	1807.59	2142.32	8753.295	1030
45400	1.51	-10.71	1.02	1798.97	2136.64	8753.401	1030
45500	1.19	-9.48	0.82	1792.73	2131.40	8753.494	1030
45600	1.18	-8.25	0.70	1784.91	2126.11	8753.595	1030
45700	1.08	-7.04	0.63	1777.23	2120.18	8753.693	1030
45800	0.35	-5.60	0.57	1769.51	2112.43	8753.797	1030
45900	0.61	-4.53	0.58	1763.04	2106.38	8753.897	1030
46000	0.43	-3.32	0.41	1755.27	2100.42	8753.997	1030
46100	0.27	-2.68	0.69	1749.03	2095.24	8754.092	1030
46200	-0.11	-1.49	0.61	1742.01	2089.38	8754.188	1030
46300	-0.11	-0.33	0.40	1732.43	2085.40	8754.298	1031
46400	0.13	-1.46	0.39	1739.15	2091.38	8754.396	1031
46500	0.11	-2.34	0.55	1746.30	2095.40	8754.497	1031
46600	0.16	-3.16	0.41	1753.73	2100.30	8754.595	1031
46700	0.55	-4.71	0.64	1760.85	2107.42	8754.690	1031
46800	0.58	-5.85	0.79	1767.92	2112.49	8754.800	1031
46900	1.03	-6.73	0.88	1774.49	2116.62	8754.896	1031
47000	0.91	-7.98	0.80	1781.81	2123.86	8754.998	1031
47100	1.29	-9.31	0.88	1790.17	2129.80	8755.094	1031
47200	1.25	-10.44	0.83	1797.24	2136.69	8755.188	1031
47300	1.62	-11.74	0.92	1804.58	2143.82	8755.299	1031
47400	1.87	-12.44	1.03	1810.58	2145.55	8755.391	1031
47500	1.88	-13.78	0.90	1819.03	2153.93	8755.496	1031
47600	1.80	-15.37	1.18	1826.28	2161.79	8755.592	1031
47700	2.08	-16.38	1.38	1832.20	2165.33	8755.688	1031
47800	2.12	-16.69	1.19	1833.11	2168.02	8755.799	1030
47900	1.92	-15.46	1.20	1826.65	2161.70	8755.896	1030
48000	1.93	-13.77	0.89	1818.97	2153.62	8755.996	1030
48100	1.80	-12.49	0.88	1811.56	2146.46	8756.093	1030
48200	1.69	-11.35	0.83	1804.52	2141.38	8756.188	1030
48300	1.22	-10.44	0.72	1796.87	2138.65	8756.301	1030
48400	0.86	-9.00	0.61	1789.60	2130.38	8756.400	1030
48500	1.05	-7.74	0.53	1782.90	2123.51	8756.496	1030
48600	0.53	-6.91	0.83	1775.50	2117.58	8756.594	1030
48700	0.63	-5.90	0.62	1768.59	2113.08	8756.692	1030
48800	0.18	-4.68	0.41	1761.05	2107.81	8756.802	1030
48900	0.47	-3.57	0.58	1754.06	2100.95	8756.896	1030
49000	0.24	-2.49	0.60	1746.46	2095.61	8756.997	1030
49100	0.16	-1.42	0.45	1738.50	2090.09	8757.093	1030
49200	-0.47	-0.68	0.55	1731.40	2085.22	8757.188	1030
49300	0.05	-0.13	0.40	1732.20	2083.60	8757.299	1031
49400	0.03	-1.63	0.49	1739.71	2091.52	8757.396	1031
49500	0.25	-2.42	0.44	1746.76	2095.75	8757.496	1031
49600	0.31	-3.31	0.46	1752.63	2100.38	8757.587	1031
49700	0.86	-4.76	0.62	1761.06	2107.39	8757.688	1031
49800	0.28	-6.06	0.62	1768.20	2114.33	8757.800	1031
49900	0.68	-7.06	0.73	1775.92	2119.20	8757.901	1031
50000	0.68	-8.06	0.83	1782.34	2123.64	8757.997	1031
50100	1.31	-9.21	0.81	1790.26	2130.01	8758.093	1031
50200	0.90	-10.45	0.93	1797.84	2135.51	8758.199	1031
50300	1.53	-11.79	0.97	1804.92	2143.57	8758.302	1031
50400	1.73	-13.06	1.08	1812.39	2148.89	8758.400	1031
50500	1.65	-14.02	1.11	1818.55	2154.18	8758.497	1031
50600	2.11	-15.57	0.95	1827.00	2163.22	8758.593	1031
50700	1.97	-17.03	1.21	1834.91	2170.24	8758.692	1031
50800	1.67	-15.83	1.20	1828.56	2163.86	8758.794	1030
50900	1.80	-14.88	1.25	1821.12	2158.72	8758.897	1030
51000	1.59	-13.51	1.17	1814.82	2152.19	8758.992	1030
51100	1.42	-12.97	1.28	1808.61	2147.67	8759.086	1030
51200	1.50	-11.63	0.88	1804.88	2143.76	8759.124	1030
51300	2.17	-10.15	0.68	1798.34	2136.78	8759.242	1030
51400	0.93	-9.15	0.86	1790.39	2129.99	8759.316	1030
51500	1.08	-8.23	0.74	1783.82	2125.79	8759.428	1030
51600	1.06	-7.02	0.59	1775.98	2120.45	8759.539	1030
51700	0.76	-5.93	0.60	1768.77	2114.51	8759.624	1030
51800	0.63	-5.05	0.58	1762.69	2110.06	8759.733	1030
51900	0.45	-3.55	0.61	1753.77	2101.45	8759.815	1030
52000	0.42	-2.71	0.56	1746.56	2097.53	8759.932	1030
52100	0.05	-1.81	0.84	1739.42	2090.75	8760.041	1030
52200	-0.12	-1.60	1.09	1733.46	2086.82	8760.144	1031
52300	0.12	-1.69	0.59	1738.28	2091.84	8760.232	1031
52400	0.32	-2.77	0.63	1745.81	2098.16	8760.318	1031
52500	0.50	-3.61	0.55	1753.15	2102.94	8760.433	1031
52600	0.00	-4.51	0.48	1759.87	2107.63	8760.543	1031
52700	0.89	-6.06	0.71	1767.64	2115.36	8760.624	1031
52800	0.91	-6.87	0.65	1774.87	2119.46	8760.744	1031
52900	1.29	-9.09	1.13	1784.04	2128.82	8760.843	1031
53000	1.36	-9.56	0.85	1789.67	2133.13	8760.935	1031
53100	1.72	-10.78	1.11	1796.43	2139.00	8761.043	1031
53200	1.37	-11.77	1.01	1803.87	2144.35	8761.124	1031
53300	1.78	-12.79	0.82	1810.95	2150.79	8761.233	1031
53400	1.88	-14.54	1.25	1820.53	2157.51	8761.343	1031
53500	2.04	-15.37	1.09	1826.02	2163.10	8761.432	1031
53600	2.08	-16.39	1.16	1833.06	2167.31	8761.527	1031
53700	1.71	-15.50	1.11	1824.87	2164.08	8761.644	1030
53800	1.85	-14.36	1.07	1820.03	2157.53	8761.729	1030
53900	1.60	-13.31	1.03	1813.33	2152.56	8761.813	1030
54000	1.21	-11.67	0.57	1803.79	2146.36	8761.944	1030
54100	1.19	-10.72	0.76	1798.45	2139.93	8762.038	1030
54200	1.21	-9.55	0.79	1791.87	2133.91	8762.122	1030
54300	0.97	-8.27	0.80	1784.08	2125.64	8762.231	1030
54400	1.06	-6.96	0.52	1777.63	2120.12	8762.330	1030
54500	1.19	-6.19	0.88	1769.77	2114.94	8762.443	1030
54600	0.64	-5.05	0.53	1762.28	2110.88	8762.539	1030
54700	0.43	-3.96	0.44	1755.24	2105.92	8762.621	1030
54800	-0.26	-3.06	0.75	1745.98	2098.37	8762.744	1030
54900	-0.46	-1.77	0.87	1737.41	2089.06	8762.844	1030
55000	-0.31	-0.54	0.57	1732.39	2086.35	8762.928	1030
55100	0.08	-1.52	0.47	1738.74	2092.75	8763.040	1031
55200	0.18	-2.49	0.51	1745.38	2097.99	8763.124	1031
55300	0.37	-3.43	0.56	1753.06	2102.15	8763.231	1031
55400	0.34	-4.55	0.76	1760.48	2106.20	8763.324	1031
55500	0.74	-5.09	0.50	1767.52	2110.60	8763.430	1031
55600	1.24	-6.66	0.60	1776.73	2118.94	8763.543	1031
55700	0.97	-7.96	0.73	1782.30	2125.21	8763.624	1031
55800	1.10	-8.73	0.77	1789.00	2129.44	8763.744	1031
55900	1.52	-9.84	0.18	1798.50	2139.64	8763.844	1031
56000	1.59	-11.56	0.81	1803.91	2144.79	8763.932	1031
56100	1.93	-12.06	0.58	1811.25	2148.35	8764.043	1031
56200	1.52	-13.67	1.10	1818.79	2154.19	8764.124	1031
56300	1.74	-14.85	1.16	1825.69	2159.88	8764.234	1031
56400	2.17	-16.46	1.31	1834.22	2167.29	8764.341	1031
56500	1.98	-15.99	1.23	1830.48	2166.35	8764.432	1030
56600	1.90	-14.92	1.31	1824.05	2160.30	8764.543	1030
56700	1.70	-13.26	0.78	1814.87	2154.35	8764.642	1030
56800	1.44	-12.29	0.90	1809.34	2147.98	8764.730	1030
56900	1.56	-10.95	0.67	1802.09	2142.25	8764.843	1030
57000	1.32	-10.05	0.94	1794.77	2136.64	8764.932	1030
57100	1.11	-8.55	0.79	1787.57	2128.73	8765.037	1030
57200	0.08	-6.48	0.34	1777.86	2120.55	8765.144	1030
57300	0.72	-6.20	0.79	1772.98	2116.05	8765.230	1030
57400	0.75	-5.31	0.88	1766.07	2110.59	8765.343	1030
57500	0.08	-3.77	0.56	1756.67	2105.08	8765.444	1030
57600	0.31	-2.78	0.58	1751.42	2099.13	8765.533	1030
57700	0.38	-1.38	0.51	1742.02	2092.62	8765.644	1030
57800	-0.05	-0.81	0.63	1736.98	2087.77	8765.724	1030
57900	0.10	-0.83	0.63	1738.66	2088.31	8765.815	1031
58000	0.46	-2.22	0.37	1747.81	2098.33	8765.944	1031
58100	0.27	-3.24	0.56	1753.17	2101.60	8766.039	1031
58200	0.74	-4.14	0.46	1759.89	2108.55	8766.141	1031
58300	0.66	-5.75	0.79	1769.44	2115.03	8766.242	1031
58400	1.08	-6.51	0.64	1774.97	2119.42	8766.341	1031
58500	0.82	-7.47	0.80	1780.29	2123.36	8766.386	1031
58600	2.21	-8.31	0.70	1787.65	2129.86	8766.544	1031
58700	1.17	-9.96	0.74	1797.06	2137.93	8766.628	1031
58800	1.51	-11.17	0.90	1804.32	2143.31	8766.735	1031
58900	1.55	-12.77	1.06	1812.30	2151.24	8766.836	1031
59000	1.73	-13.91	1.20	1819.02	2157.10	8766.932	1031
59100	1.76	-15.08	1.26	1826.56	2162.41	8767.035	1031
59200	1.87	-16.42	1.23	1834.51	2169.53	8767.128	1031
59300	2.13	-16.08	1.23	1832.02	2168.37	8767.243	1030
59400	1.54	-15.06	1.26	1826.75	2162.22	8767.343	1030
59500	1.83	-13.67	1.27	1817.48	2154.79	8767.439	1030
59600	0.83	-11.95	1.03	1810.02	2146.87	8767.542	1030
59700	1.27	-11.30	1.25	1805.33	2142.58	8767.641	1030
59800	0.64	-9.43	0.74	1795.72	2133.81	8767.743	1030
59900	1.08	-8.78	0.70	1790.40	2132.80	8767.814	1030
60000	0.91	-7.44	0.80	1780.74	2126.29	8767.941	1030
60100	1.95	-5.99	0.72	1773.38	2118.83	8768.044	1030
60200	0.73	-5.28	0.71	1768.60	2113.44	8768.121	1030
60300	0.43	-3.92	0.85	1758.86	2106.03	8768.243	1030
60400	0.24	-2.98	0.55	1753.70	2103.14	8768.321	1030
60500	-0.04	-1.92	0.63	1746.63	2096.56	8768.432	1030
60600	-0.05	-0.94	0.62	1739.44	2091.84	8768.535	1030
60700	0.18	-0.98	0.47	1740.52	2093.73	8768.631	1031
60800	0.15	-2.09	0.51	1746.82	2099.62	8768.732	1031
60900	0.34	-3.10	0.68	1753.78	2103.25	8768.819	1031
61000	0.41	-3.99	0.84	1759.48	2107.51	8768.936	1031
61100	0.77	-5.23	0.12	1770.39	2118.61	8769.043	1031
61200	0.77	-6.40	0.63	1775.16	2122.12	8769.123	1031
61300	0.86	-7.74	0.85	1783.90	2127.75	8769.238	1031
61400	1.05	-8.59	0.85	1790.57	2132.15	8769.313	1031
61500	1.22	-9.91	1.04	1797.37	2138.91	8769.432	1031
61600	1.44	-11.17	0.73	1806.15	2146.42	8769.542	1031
61700	1.30	-12.36	0.85	1813.30	2153.06	8769.644	1031
61800	2.09	-13.66	1.46	1818.91	2156.41	8769.743	1031
61900	1.98	-14.90	1.23	1827.96	2164.31	8769.843	1031
62000	2.67	-16.07	1.07	1835.46	2171.48	8769.942	1031
62100	1.45	-16.46	1.69	1834.93	2169.91	8770.044	1030
62200	1.66	-15.31	1.20	1829.82	2166.90	8770.124	1030
62300	1.61	-14.10	1.26	1823.13	2159.70	8770.233	1030
62400	1.65	-12.12	1.06	1814.08	2150.38	8770.343	1030
62500	1.31	-11.52	1.24	1808.47	2145.86	8770.432	1030
62600	1.75	-10.06	0.57	1801.29	2142.02	8770.543	1030
62700	1.39	-9.17	1.15	1792.07	2134.86	8770.643	1030
62800	1.01	-7.95	0.98	1786.61	2129.36	8770.729	1030
62900	1.00	-6.97	0.96	1779.65	2124.52	8770.843	1030
63000	0.50	-5.83	0.85	1772.26	2118.54	8770.933	1030
63100	0.16	-4.44	0.71	1765.51	2111.56	8771.041	1030
63200	0.23	-3.26	0.68	1757.62	2106.51	8771.123	1030
63300	0.19	-2.00	0.52	1750.28	2099.88	8771.233	1030
63400	-0.16	-1.12	0.75	1740.97	2093.72	8771.342	1030
63500	-0.08	-0.46	0.71	1739.74	2090.17	8771.432	1031
63600	0.06	-1.64	0.60	1746.37	2097.64	8771.528	1031
63700	-0.12	-3.02	0.67	1755.68	2105.24	8771.644	1031
63800	0.28	-3.93	0.79	1761.39	2108.46	8771.731	1031
63900	0.76	-4.93	0.66	1767.68	2115.17	8771.841	1031
64000	0.61	-6.04	0.69	1775.59	2120.50	8771.932	1031
64100	0.98	-7.16	0.43	1783.25	2128.35	8772.042	1031
64200	0.67	-9.34	1.22	1791.81	2136.15	8772.144	1031
64300	0.35	-9.96	0.88	1799.02	2140.76	8772.244	1031
64400	1.22	-10.87	0.99	1804.17	2145.02	8772.337	1031
64500	1.44	-12.01	1.04	1811.81	2150.28	8772.434	1031
64600	1.64	-13.58	1.25	1819.34	2157.99	8772.539	1031
64700	1.69	-14.76	1.18	1827.62	2164.84	8772.637	1031
64800	1.69	-15.90	1.45	1833.69	2168.77	8772.733	1031
64900	1.53	-16.64	1.63	1838.98	2171.16	8772.819	1030
65000	1.64	-15.48	1.43	1831.44	2167.31	8772.942	1030
65100	1.99	-13.51	1.06	1822.63	2158.35	8773.043	1030
65200	1.26	-13.03	1.29	1818.27	2153.95	8773.121	1030
65300	2.11	-10.87	0.71	1808.50	2146.45	8773.242	1030
65400	1.15	-10.28	0.92	1803.17	2141.18	8773.321	1030
65500	1.26	-9.32	1.05	1797.25	2135.59	8773.430	1030
65600	0.40	-7.51	0.40	1787.15	2130.25	8773.543	1030
65700	0.75	-7.26	0.72	1781.11	2128.02	8773.624	1030
65800	0.58	-6.05	0.64	1774.50	2120.99	8773.733	1030
65900	0.42	-4.48	0.83	1765.83	2111.91	8773.840	1030
66000	-0.29	-3.50	0.88	1758.33	2105.73	8773.942	1030
66100	0.11	-1.94	0.38	1751.00	2100.71	8774.039	1030
66200	-0.21	-0.72	0.40	1742.79	2094.40	8774.141	1030
66300	0.05	-1.86	0.63	1748.52	2099.42	8774.229	1031
66400	0.46	-3.16	0.44	1756.93	2107.64	8774.341	1031
66500	0.46	-4.33	0.60	1764.61	2111.97	8774.439	1031
66600	0.61	-5.60	0.84	1770.91	2118.65	8774.538	1031
66700	0.53	-6.45	0.80	1777.53	2123.14	8774.641	1031
66800	0.83	-7.73	0.85	1785.09	2128.60	8774.741	1031
66900	0.86	-8.85	0.79	1792.68	2135.26	8774.840	1031
67000	0.78	-9.79	0.98	1800.71	2139.41	8774.942	1031
67100	1.14	-11.23	1.13	1807.74	2144.26	8775.032	1031
67200	0.84	-12.47	1.25	1815.43	2151.37	8775.141	1031
67300	1.71	-13.71	1.38	1822.16	2157.95	8775.242	1031
67400	1.31	-15.34	1.57	1830.14	2165.37	8775.342	1031
67500	1.75	-15.91	1.41	1835.60	2168.44	8775.422	1031
67600	1.37	-15.32	1.35	1833.03	2166.94	8775.481	1030
67700	1.86	-14.41	1.48	1825.70	2161.75	8775.580	1030
67800	1.29	-13.21	1.11	1818.45	2156.61	8775.681	1030
67900	1.25	-11.89	1.05	1812.24	2150.32	8775.771	1030
68000	0.86	-10.51	0.99	1804.30	2143.10	8775.875	1030
68100	1.26	-9.16	0.82	1796.86	2136.67	8775.982	1030
68200	0.85	-8.09	0.71	1789.11	2131.14	8776.083	1030
68300	0.81	-6.73	0.68	1782.46	2124.40	8776.183	1030
68400	0.63	-5.57	0.52	1775.15	2119.10	8776.280	1030
68500	0.30	-4.90	0.77	1767.91	2113.65	8776.375	1030
68600	0.14	-3.80	0.70	1760.76	2108.74	8776.483	1030
68700	0.07	-2.52	0.73	1753.22	2102.59	8776.579	1030
68800	-0.23	-1.53	0.55	1746.53	2097.52	8776.680	1030
68900	-0.09	-1.91	0.67	1747.40	2099.32	8776.778	1031
69000	0.10	-2.97	0.74	1754.76	2105.46	8776.875	1031
69100	0.58	-3.85	0.54	1761.89	2110.87	8776.973	1031
69200	0.66	-4.70	0.52	1768.85	2114.60	8777.084	1031
69300	0.41	-5.63	0.59	1774.81	2119.08	8777.180	1031
69400	0.70	-7.08	0.85	1782.00	2125.87	8777.266	1031
69500	0.92	-8.23	0.83	1790.19	2131.22	8777.375	1031
69600	1.07	-9.54	0.90	1797.11	2138.14	8777.479	1031
69700	1.37	-11.12	1.18	1806.11	2145.94	8777.584	1031
69800	1.51	-12.26	1.09	1812.58	2151.38	8777.683	1031
69900	1.48	-13.25	1.17	1819.98	2155.75	8777.778	1031
70000	1.52	-13.98	1.36	1826.19	2158.20	8777.873	1031
70100	1.72	-15.16	1.29	1833.97	2165.64	8777.982	1031
70200	1.63	-16.49	1.51	1839.59	2171.23	8778.082	1030
70300	1.25	-15.04	1.23	1832.39	2164.06	8778.181	1030
70400	1.38	-13.92	1.38	1825.61	2158.10	8778.280	1030
70500	1.36	-12.75	1.20	1819.24	2153.15	8778.370	1030
70600	1.51	-11.32	1.10	1811.48	2145.45	8778.479	1030
70700	1.22	-10.29	1.23	1803.83	2140.04	8778.579	1030
70800	1.24	-9.09	1.01	1797.15	2135.00	8778.681	1030
70900	0.88	-7.83	0.68	1790.39	2128.95	8778.781	1030
71000	0.61	-6.76	0.79	1782.47	2122.83	8778.871	1030
71100	0.75	-5.50	0.74	1774.58	2117.69	8778.983	1030
71200	0.32	-4.74	0.63	1767.90	2114.06	8779.063	1030
71300	0.09	-3.38	0.49	1760.24	2107.39	8779.180	1030
71400	0.14	-2.02	0.49	1753.04	2100.11	8779.277	1030
71500	0.03	-0.80	0.69	1744.47	2093.12	8779.385	1031
71600	0.58	-2.02	0.53	1750.26	2099.91	8779.482	1031
71700	0.09	-3.11	0.74	1757.39	2103.88	8779.584	1031
71800	0.32	-4.28	0.89	1765.17	2109.92	8779.684	1031
71900	1.55	-5.05	0.59	1771.79	2114.94	8779.782	1031
72000	1.04	-6.39	0.89	1779.53	2120.97	8779.885	1031
72100	0.42	-7.81	0.89	1786.82	2129.18	8779.982	1031
72200	0.96	-8.43	0.95	1791.99	2131.91	8780.080	1031
72300	0.91	-9.78	0.79	1799.89	2139.87	8780.179	1031
72400	0.88	-11.04	1.03	1808.33	2145.42	8780.279	1031
72500	1.72	-12.00	0.99	1814.62	2150.21	8780.373	1031
72600	1.39	-13.65	1.27	1822.81	2157.42	8780.480	1031
72700	1.59	-14.76	1.30	1829.68	2162.81	8780.562	1031
72800	1.49	-15.72	1.60	1835.40	2167.14	8780.684	1030
72900	1.58	-14.41	1.29	1829.25	2161.47	8780.778	1030
73000	1.73	-13.30	1.22	1823.23	2155.59	8780.885	1030
73100	1.41	-12.48	1.27	1814.08	2150.07	8780.984	1030
73200	1.54	-10.87	1.01	1807.35	2144.64	8781.083	1030
73300	1.18	-9.28	0.80	1800.02	2136.05	8781.185	1030
73400	0.75	-8.36	0.65	1794.82	2132.27	8781.281	1030
73500	0.79	-7.34	0.70	1786.70	2126.55	8781.374	1030
73600	0.45	-5.75	0.58	1777.79	2119.16	8781.484	1030
73700	0.61	-4.73	0.51	1771.57	2114.26	8781.583	1030
73800	0.38	-4.05	0.65	1764.15	2109.91	8781.680	1030
73900	0.44	-2.70	0.79	1757.30	2103.26	8781.774	1030
74000	0.06	-1.87	0.67	1749.30	2098.94	8781.875	1030
74100	0.00	-1.62	0.60	1748.29	2097.67	8781.970	1031
74200	0.27	-2.45	0.45	1755.53	2103.44	8782.083	1031
74300	0.31	-3.59	0.56	1762.95	2108.08	8782.183	1031
74400	0.63	-4.64	0.48	1769.54	2114.61	8782.280	1031
74500	0.78	-6.04	0.60	1777.10	2121.36	8782.382	1031
74600	1.42	-6.64	0.56	1782.63	2125.18	8782.483	1031
74700	1.09	-8.36	0.76	1792.00	2132.98	8782.580	1031
74800	1.20	-9.13	0.78	1799.36	2135.66	8782.682	1031
74900	1.21	-10.32	1.09	1804.85	2141.12	8782.749	1031
75000	1.30	-11.53	1.03	1813.64	2147.08	8782.883	1031
75100	1.58	-13.15	1.13	1821.63	2155.16	8782.983	1031
75200	1.59	-14.11	1.32	1827.50	2159.43	8783.062	1031
75300	1.47	-15.69	1.56	1835.66	2167.38	8783.179	1031
75400	1.59	-16.26	1.34	1838.96	2171.11	8783.279	1030
75500	1.96	-15.32	1.30	1832.24	2166.04	8783.371	1030
75600	1.24	-13.62	1.42	1824.02	2156.18	8783.484	1030
75700	1.32	-12.56	1.20	1818.50	2152.22	8783.569	1030
75800	1.46	-11.33	0.85	1810.31	2147.50	8783.680	1030
75900	2.13	-10.01	0.53	1801.71	2143.14	8783.785	1030
76000	0.93	-9.01	0.97	1796.54	2134.97	8783.874	1030
76100	1.28	-7.60	0.74	1788.15	2127.36	8783.983	1030
76200	1.05	-6.19	0.69	1781.26	2120.33	8784.082	1030
76300	0.30	-5.06	0.71	1773.61	2113.90	8784.184	1030
76400	0.44	-4.31	0.52	1768.03	2111.62	8784.271	1030
76500	0.36	-3.04	0.46	1759.24	2104.80	8784.375	1030
76600	-0.00	-1.72	0.61	1751.96	2097.55	8784.473	1030
76700	-0.04	-1.51	0.61	1748.87	2097.05	8784.582	1031
76800	0.17	-2.38	0.43	1756.63	2102.20	8784.683	1031
76900	0.13	-3.39	0.61	1763.03	2106.83	8784.778	1031
77000	0.72	-4.18	0.55	1769.27	2111.91	8784.884	1031
77100	0.73	-5.38	0.60	1776.80	2117.58	8784.981	1031
77200	0.65	-6.74	0.49	1784.49	2125.13	8785.082	1031
77300	1.10	-8.06	0.84	1791.24	2131.41	8785.174	1031
77400	1.01	-9.15	0.95	1798.87	2136.15	8785.279	1031
77500	1.14	-10.53	0.94	1807.47	2141.42	8785.385	1031
77600	1.65	-11.66	1.12	1813.67	2147.63	8785.481	1031
77700	1.80	-12.51	1.14	1821.19	2151.86	8785.580	1031
77800	1.83	-13.91	1.23	1827.87	2158.53	8785.683	1031
77900	2.32	-15.19	1.24	1836.18	2166.33	8785.784	1031
78000	1.56	-15.82	1.57	1837.55	2168.01	8785.882	1030
78100	1.41	-14.61	1.40	1830.81	2161.81	8785.984	1030
78200	1.39	-13.44	1.32	1823.66	2155.49	8786.082	1030
78300	1.56	-12.50	1.15	1817.72	2152.55	8786.179	1030
78400	2.07	-10.74	0.88	1809.87	2144.22	8786.281	1030
78500	1.59	-9.83	0.75	1803.01	2140.00	8786.371	1030
78600	1.29	-8.44	0.92	1795.32	2131.25	8786.484	1030
78700	1.02	-6.54	0.56	1786.79	2124.18	8786.585	1030
78800	0.49	-5.88	0.60	1780.75	2120.20	8786.680	1030
78900	0.42	-4.61	0.61	1772.98	2113.08	8786.785	1030
79000	0.38	-3.72	0.73	1766.91	2108.16	8786.874	1030
79100	0.10	-2.35	0.59	1758.71	2102.33	8786.984	1030
79200	0.17	-1.51	0.64	1751.95	2097.04	8787.062	1030
79300	-0.22	-1.26	0.27	1752.69	2097.30	8787.185	1031
79400	0.09	-2.42	0.63	1758.74	2102.70	8787.270	1031
79500	0.56	-3.99	0.67	1766.89	2111.06	8787.375	1031
79600	0.50	-5.29	0.67	1774.14	2117.91	8787.482	1031
79700	0.59	-5.94	0.71	1780.23	2121.16	8787.585	1031
79800	0.81	-7.28	0.80	1787.88	2127.82	8787.684	1031
79900	0.83	-8.17	0.72	1795.34	2131.13	8787.778	1031
80000	1.09	-9.54	0.84	1803.24	2138.27	8787.878	1031
80100	1.33	-10.34	0.94	1809.32	2141.90	8787.970	1031
80200	1.21	-11.73	1.19	1817.88	2147.11	8788.085	1031
80300	1.10	-12.95	1.27	1824.63	2153.26	8788.183	1031
80400	1.86	-14.17	1.27	1832.27	2161.09	8788.281	1031
80500	1.66	-15.39	1.26	1838.56	2167.41	8788.374	1031
80600	2.20	-15.27	1.71	1835.70	2165.35	8788.484	1030
80700	1.47	-14.10	1.20	1830.11	2161.04	8788.579	1030
80800	1.29	-13.00	1.25	1822.48	2155.62	8788.679	1030
80900	1.12	-11.36	1.05	1815.28	2146.76	8788.780	1030
81000	1.12	-10.29	1.03	1808.34	2141.74	8788.883	1030
81100	1.48	-8.83	1.05	1799.66	2133.68	8788.984	1030
81200	0.81	-7.81	0.90	1794.22	2129.36	8789.062	1030
81300	0.71	-6.92	0.81	1786.01	2125.01	8789.185	1030
81400	0.67	-5.18	0.47	1779.05	2117.86	8789.281	1030
81500	0.52	-4.50	0.61	1772.36	2113.83	8789.375	1030
81600	0.27	-3.59	0.68	1764.24	2107.79	8789.482	1030
81700	0.52	-2.04	0.42	1757.47	2101.57	8789.584	1030
81800	0.14	-1.17	0.64	1749.04	2096.03	8789.685	1030
81900	0.07	-0.85	0.47	1750.40	2094.48	8789.781	1031
82000	0.13	-2.12	0.60	1755.90	2101.29	8789.875	1031
82100	0.24	-3.30	0.48	1763.61	2108.73	8789.982	1031
82200	0.68	-4.35	0.40	1770.48	2113.78	8790.085	1031
82300	0.25	-5.84	0.85	1777.70	2119.41	8790.182	1031
82400	0.51	-6.88	0.93	1785.52	2124.46	8790.279	1031
82500	1.31	-7.67	0.75	1793.32	2130.52	8790.385	1031
82600	0.84	-9.06	0.89	1799.35	2136.98	8790.478	1031
82700	0.76	-9.97	0.79	1807.55	2141.87	8790.579	1031
82800	1.24	-11.50	1.08	1815.36	2148.31	8790.683	1031
82900	1.37	-12.69	1.21	1821.23	2154.61	8790.778	1031
83000	1.23	-14.03	1.23	1829.29	2160.40	8790.884	1031
83100	1.49	-15.29	1.42	1836.39	2166.08	8790.980	1031
83200	1.64	-16.20	1.54	1842.84	2170.29	8791.062	1031
83300	1.38	-15.93	1.46	1840.46	2168.89	8791.179	1030
83400	1.74	-14.45	1.51	1831.41	2160.88	8791.285	1030
83500	1.30	-13.08	1.38	1824.79	2154.59	8791.382	1030
83600	1.45	-12.18	1.08	1818.74	2151.73	8791.479	1030
83700	1.51	-10.95	0.93	1810.90	2144.80	8791.580	1030
83800	1.42	-9.41	0.84	1803.26	2137.47	8791.684	1030
83900	0.81	-8.47	0.82	1797.36	2132.30	8791.766	1030
84000	1.03	-7.56	0.69	1793.06	2128.57	8791.812	1030
84100	0.92	-6.46	0.45	1786.11	2124.22	8791.925	1030
84200	0.48	-5.25	0.49	1779.06	2117.87	8792.017	1030
84300	0.18	-4.29	0.72	1771.83	2111.45	8792.118	1030
84400	0.18	-2.87	0.50	1764.12	2105.50	8792.226	1030
84500	0.10	-2.44	0.48	1757.76	2103.80	8792.313	1030
84600	-0.26	-1.00	0.49	1749.29	2095.91	8792.422	1030
84700	0.64	-2.03	0.58	1754.84	2101.28	8792.527	1031
84800	0.23	-3.37	0.61	1762.04	2107.81	8792.618	1031
84900	-0.05	-4.65	0.82	1769.35	2113.53	8792.726	1031
85000	0.45	-5.13	0.49	1775.96	2118.26	8792.812	1031
85100	0.68	-6.73	0.79	1784.20	2124.47	8792.925	1031
85200	0.66	-7.51	0.64	1790.85	2129.41	8793.021	1031
85300	0.84	-8.65	0.73	1798.44	2135.23	8793.122	1031
85400	0.77	-10.08	0.90	1805.89	2141.68	8793.217	1031
85500	1.03	-11.40	1.06	1812.35	2146.80	8793.312	1031
85600	1.15	-12.60	1.17	1819.83	2153.03	8793.423	1031
85700	1.46	-13.65	1.08	1827.52	2159.41	8793.521	1031
85800	1.63	-15.12	1.38	1834.76	2164.81	8793.622	1031
85900	1.59	-16.17	1.54	1840.97	2169.77	8793.718	1030
86000	1.39	-14.81	1.48	1833.56	2163.60	8793.812	1030
86100	1.27	-13.56	1.34	1826.98	2156.55	8793.915	1030
86200	1.34	-12.30	1.24	1819.32	2150.65	8794.021	1030
86300	1.03	-10.48	0.65	1812.60	2144.28	8794.127	1030
86400	1.11	-9.67	1.01	1804.71	2138.84	8794.219	1030
86500	0.86	-8.49	0.94	1797.55	2132.11	8794.311	1030
86600	0.93	-7.29	0.89	1789.78	2126.14	8794.426	1030
86700	0.48	-6.18	0.90	1782.91	2121.13	8794.525	1030
86800	0.20	-4.82	0.46	1775.33	2115.91	8794.624	1030
86900	0.36	-3.77	0.57	1768.40	2109.38	8794.719	1030
87000	-0.17	-2.33	0.46	1760.54	2102.86	8794.816	1030
87100	-0.19	-1.34	0.66	1752.71	2095.80	8794.922	1030
87200	-0.22	-2.03	0.76	1754.19	2098.88	8795.021	1031
87300	0.14	-2.47	0.43	1761.51	2103.93	8795.118	1031
87400	0.07	-3.75	0.41	1768.68	2110.97	8795.218	1031
87500	0.16	-5.21	0.52	1776.00	2117.19	8795.327	1031
87600	0.61	-6.20	0.71	1783.26	2121.48	8795.419	1031
87700	0.62	-7.16	0.63	1790.82	2127.31	8795.521	1031
87800	0.84	-8.21	0.75	1797.01	2131.28	8795.616	1031
87900	0.94	-9.44	0.80	1804.48	2136.86	8795.724	1031
88000	0.92	-10.98	1.06	1812.36	2144.81	8795.812	1031
88100	1.12	-12.02	1.04	1819.63	2150.54	8795.922	1031
88200	1.37	-13.68	1.06	1827.26	2158.67	8796.026	1031
88300	1.42	-14.90	1.35	1835.08	2163.99	8796.119	1031
88400	1.67	-15.95	1.61	1841.07	2168.37	8796.226	1030
88500	1.47	-14.64	1.41	1835.05	2162.38	8796.309	1030
88600	1.25	-13.42	1.21	1827.05	2156.70	8796.419	1030
88700	1.13	-12.26	1.20	1820.67	2151.57	8796.504	1030
88800	1.03	-10.93	1.11	1812.90	2144.68	8796.618	1030
88900	1.31	-9.33	0.79	1805.09	2137.90	8796.727	1030
89000	0.53	-8.52	0.95	1798.13	2132.61	8796.812	1030
89100	0.56	-6.89	0.62	1790.87	2125.69	8796.922	1030
89200	0.35	-5.55	0.46	1782.67	2118.94	8797.024	1030
89300	0.78	-4.74	0.39	1776.35	2115.24	8797.117	1030
89400	0.50	-3.38	0.43	1768.55	2107.96	8797.220	1030
89500	0.14	-2.88	0.81	1761.70	2103.72	8797.323	1030
89600	-0.10	-1.63	0.54	1754.70	2097.33	8797.418	1030
89700	-0.12	-1.43	0.58	1754.28	2096.32	8797.521	1031
89800	0.04	-2.57	0.49	1760.93	2103.84	8797.618	1031
89900	0.22	-3.96	0.55	1768.67	2111.15	8797.722	1031
90000	0.34	-5.09	0.64	1775.50	2116.64	8797.809	1031
90100	0.27	-5.80	0.64	1782.43	2120.17	8797.920	1031
90200	0.41	-7.40	0.93	1791.19	2127.16	8798.020	1031
90300	0.63	-8.16	0.83	1797.34	2131.02	8798.117	1031
90400	0.82	-9.81	1.10	1805.42	2138.93	8798.219	1031
90500	1.01	-10.83	0.99	1812.53	2145.73	8798.326	1031
90600	0.79	-12.39	1.27	1820.20	2151.86	8798.426	1031
90700	1.43	-13.31	1.34	1826.67	2155.68	8798.521	1031
90800	1.19	-14.71	1.68	1834.25	2161.90	8798.626	1031
90900	1.10	-15.63	1.64	1841.44	2166.50	8798.717	1031
91000	1.52	-15.29	1.42	1838.86	2167.07	8798.812	1030
91100	1.13	-14.28	1.35	1832.61	2161.68	8798.917	1030
91200	1.01	-12.68	1.12	1825.01	2154.73	8799.012	1030
91300	1.11	-11.54	0.91	1816.51	2149.51	8799.125	1030
91400	0.89	-10.35	0.86	1810.53	2143.32	8799.223	1030
91500	0.96	-8.99	0.89	1803.50	2136.53	8799.309	1030
91600	0.67	-8.03	1.01	1795.79	2130.31	8799.425	1030
91700	0.78	-6.82	0.78	1787.86	2123.57	8799.526	1030
91800	0.48	-5.61	0.63	1781.05	2120.29	8799.620	1030
91900	0.48	-4.35	0.71	1773.07	2113.59	8799.719	1030
92000	0.09	-3.35	0.61	1766.62	2108.05	8799.812	1030
92100	0.16	-2.12	0.51	1759.78	2101.54	8799.914	1030
92200	0.06	-0.84	0.60	1752.00	2094.94	8800.016	1030
92300	0.23	-1.49	0.48	1753.89	2099.53	8800.118	1031
92400	0.01	-2.43	0.44	1760.94	2104.34	8800.223	1031
92500	0.17	-3.62	0.56	1767.18	2110.28	8800.308	1031
92600	0.29	-4.74	0.59	1775.19	2116.81	8800.423	1031
92700	0.20	-6.08	0.75	1783.09	2122.55	8800.515	1031
92800	0.45	-7.29	0.81	1790.31	2128.11	8800.621	1031
92900	0.50	-8.21	0.84	1797.92	2132.40	8800.721	1031
93000	0.76	-9.18	0.95	1804.91	2136.84	8800.813	1031
93100	0.90	-10.63	0.89	1812.49	2144.49	8800.915	1031
93200	0.96	-11.84	1.18	1819.57	2149.25	8801.022	1031
93300	1.12	-12.81	1.12	1826.83	2154.93	8801.118	1031
93400	1.30	-14.38	1.37	1834.45	2161.73	8801.218	1031
93500	1.22	-15.67	1.45	1841.75	2167.79	8801.312	1031
93600	1.25	-15.13	1.46	1840.00	2165.29	8801.426	1030
93700	0.88	-14.34	1.42	1832.85	2160.24	8801.524	1030
93800	1.24	-13.04	1.17	1825.79	2155.86	8801.617	1030
93900	0.64	-11.10	0.87	1819.10	2148.94	8801.725	1030
94000	1.01	-10.28	0.91	1811.49	2142.73	8801.812	1030
94100	0.86	-8.91	0.65	1803.89	2136.37	8801.922	1030
94200	1.31	-7.74	0.57	1796.62	2131.32	8802.022	1030
94300	0.76	-6.83	0.54	1789.40	2127.35	8802.122	1030
94400	0.05	-5.77	0.52	1781.58	2121.62	8802.226	1030
94500	0.47	-4.85	0.68	1774.85	2115.87	8802.312	1030
94600	0.07	-3.47	0.91	1766.45	2107.11	8802.426	1030
94700	-0.10	-1.98	0.56	1759.77	2100.82	8802.519	1030
94800	0.05	-1.41	0.71	1752.62	2096.24	8802.621	1030
94900	-0.24	-1.78	0.43	1755.07	2100.40	8802.722	1031
95000	-0.17	-2.44	0.31	1762.06	2105.02	8802.824	1031
95100	0.08	-3.80	0.56	1769.51	2110.68	8802.926	1031
95200	0.63	-4.83	0.60	1776.63	2115.05	8803.021	1031
95300	0.38	-6.07	0.68	1784.38	2121.01	8803.122	1031
95400	0.95	-6.83	0.58	1791.03	2125.94	8803.223	1031
95500	0.76	-8.18	0.52	1798.38	2133.25	8803.326	1031
95600	0.78	-9.88	1.07	1805.17	2140.02	8803.419	1031
95700	0.80	-10.97	1.07	1813.39	2145.37	8803.524	1031
95800	0.93	-12.02	1.05	1819.95	2150.98	8803.618	1031
95900	1.35	-13.20	1.26	1827.38	2154.89	8803.722	1031
96000	1.44	-14.46	1.22	1835.98	2163.48	8803.826	1031
96100	1.17	-15.63	1.50	1842.50	2167.67	8803.921	1031
96200	0.90	-15.17	1.38	1838.82	2165.19	8804.026	1030
96300	1.27	-13.96	1.17	1832.19	2160.97	8804.124	1030
96400	1.43	-13.01	1.28	1824.56	2155.26	8804.225	1030
96500	1.38	-11.95	1.21	1818.59	2149.96	8804.319	1030
96600	1.02	-10.26	0.99	1810.63	2142.43	8804.422	1030
96700	0.74	-9.02	0.81	1803.69	2136.98	8804.521	1030
96800	0.73	-7.65	0.82	1796.82	2129.38	8804.618	1030
96900	0.77	-6.38	0.57	1788.39	2123.61	8804.725	1030
97000	0.69	-5.44	0.74	1782.01	2118.17	8804.812	1030
97100	0.52	-4.33	0.55	1775.04	2113.66	8804.918	1030
97200	0.14	-3.42	0.55	1768.47	2108.76	8805.000	1030
97300	0.36	-2.18	0.53	1760.74	2101.98	8805.118	1030
97400	0.06	-0.83	0.55	1752.56	2094.95	8805.222	1030
97500	-0.03	-1.86	0.63	1758.18	2100.46	8805.312	1031
97600	0.04	-4.00	1.02	1766.86	2109.41	8805.426	1031
97700	0.20	-4.30	0.57	1772.85	2114.12	8805.522	1031
97800	-0.25	-5.56	0.59	1780.69	2121.24	8805.625	1031
97900	0.33	-6.28	0.70	1786.68	2123.74	8805.717	1031
98000	0.68	-7.68	0.84	1794.56	2130.72	8805.812	1031
98100	0.74	-8.71	0.94	1801.75	2135.40	8805.913	1031
98200	0.60	-9.92	1.07	1808.94	2140.92	8806.023	1031
98300	1.00	-11.48	1.34	1817.36	2146.39	8806.126	1031
98400	1.11	-12.73	1.45	1824.45	2153.99	8806.220	1031
98500	1.11	-13.90	1.22	1831.88	2160.94	8806.326	1031
98600	1.18	-15.03	1.49	1838.11	2165.59	8806.415	1031
98700	1.44	-15.96	1.37	1845.61	2170.99	8806.522	1030
98800	1.74	-14.38	1.11	1838.06	2163.42	8806.627	1030
98900	1.09	-13.58	1.24	1831.68	2158.35	8806.721	1030
99000	0.99	-12.36	1.20	1824.74	2152.17	8806.826	1030
99100	0.87	-11.21	1.03	1818.13	2147.90	8806.916	1030
99200	1.17	-9.87	0.82	1809.59	2142.37	8807.024	1030
99300	1.47	-8.79	0.79	1802.83	2136.86	8807.124	1030
99400	0.79	-7.57	0.83	1795.88	2130.31	8807.219	1030
99500	0.51	-6.56	0.70	1788.73	2125.52	8807.312	1030
99600	0.71	-5.31	0.66	1781.00	2118.44	8807.422	1030
99700	0.92	-4.25	0.47	1773.67	2114.48	8807.522	1030
99800	0.58	-3.35	0.55	1767.57	2109.14	8807.624	1030
99900	0.32	-1.82	0.50	1759.47	2101.37	8807.720	1030
100000	-0.34	-1.20	0.33	1757.72	2099.43	8807.827	1031
100100	-0.14	-2.51	0.42	1763.52	2105.95	8807.916	1031
100200	0.38	-3.71	0.54	1771.04	2112.63	8808.024	1031
100300	0.22	-4.80	0.77	1777.92	2115.68	8808.109	1031
100300	0.51	-5.01	0.57	1780.18	2118.16	8808.165	1031
100400	0.45	-6.38	0.85	1788.74	2123.67	8808.265	1031
100500	0.54	-7.52	0.74	1795.86	2130.48	8808.364	1031
100600	0.90	-9.09	0.94	1803.53	2137.88	8808.467	1031
100700	0.75	-9.94	0.95	1809.47	2142.60	8808.557	1031
100800	1.37	-11.83	1.32	1818.49	2149.66	8808.666	1031
100900	1.19	-12.67	1.12	1825.18	2155.26	8808.765	1031
101000	0.80	-13.78	1.34	1832.78	2159.43	8808.866	1031
101100	1.29	-15.25	1.42	1840.88	2167.07	8808.968	1031
101200	1.92	-16.23	1.31	1846.35	2173.18	8809.065	1030
101300	1.37	-15.09	1.45	1838.96	2166.22	8809.165	1030
101400	1.13	-13.69	1.25	1832.63	2160.37	8809.258	1030
101500	1.18	-12.72	1.17	1824.92	2155.02	8809.366	1030
101600	1.21	-11.53	0.99	1818.78	2150.13	8809.457	1030
101700	1.24	-9.94	0.75	1810.67	2143.62	8809.565	1030
101800	1.04	-9.01	0.67	1804.11	2138.79	8809.668	1030
101900	1.24	-7.26	0.50	1795.69	2130.47	8809.766	1030
102000	1.04	-6.21	0.58	1789.35	2124.14	8809.861	1030
102100	0.96	-4.93	0.47	1781.22	2118.79	8809.964	1030
102200	0.88	-3.85	0.30	1773.72	2113.58	8810.068	1030
102300	0.52	-3.02	0.37	1767.51	2108.69	8810.167	1030
102400	0.66	-1.22	0.06	1759.00	2101.94	8810.266	1030
102500	0.37	-1.73	0.07	1760.11	2104.40	8810.362	1031
102600	0.62	-3.26	0.21	1768.33	2111.39	8810.467	1031
102700	1.03	-3.73	0.23	1775.02	2114.48	8810.562	1031
102800	0.34	-5.33	0.51	1780.86	2120.50	8810.668	1031
102900	0.86	-6.56	0.49	1789.03	2126.99	8810.750	1031
103000	1.57	-7.82	0.70	1796.89	2132.94	8810.867	1031
103100	1.32	-9.16	0.98	1804.15	2138.25	8810.967	1031
103200	1.01	-10.23	1.01	1810.96	2142.77	8811.062	1031
103300	0.92	-11.34	1.17	1818.32	2147.70	8811.159	1031
103400	1.00	-12.54	1.32	1825.51	2153.53	8811.265	1031
103500	1.09	-13.75	1.31	1832.94	2160.27	8811.364	1031
103600	1.06	-15.22	1.32	1840.21	2167.76	8811.464	1031
103700	0.81	-16.49	1.66	1847.72	2172.53	8811.568	1031
103800	1.68	-15.43	1.56	1840.22	2168.76	8811.667	1030
103900	1.00	-13.97	1.36	1833.17	2161.14	8811.755	1030
104000	0.75	-12.68	1.30	1826.19	2154.46	8811.864	1030
104100	0.97	-11.22	1.18	1818.76	2147.92	8811.960	1030
104200	0.80	-10.08	1.05	1811.44	2141.50	8812.062	1030
104300	0.99	-8.64	0.88	1803.99	2135.38	8812.163	1030
104400	0.56	-7.64	0.88	1796.92	2130.64	8812.260	1030
104500	0.51	-6.19	0.59	1790.13	2124.42	8812.366	1030
104600	0.25	-4.97	0.45	1781.79	2118.52	8812.465	1030
104700	-0.45	-4.16	0.53	1773.97	2114.67	8812.569	1030
104800	0.52	-2.96	0.54	1767.67	2108.66	8812.665	1030
104900	-0.17	-1.89	0.40	1759.44	2102.94	8812.768	1030
105000	-0.27	-1.75	0.68	1756.56	2101.29	8812.863	1031
105100	0.17	-2.38	0.47	1764.80	2105.97	8812.968	1031
105200	0.53	-3.66	0.62	1770.47	2111.05	8813.062	1031
105300	0.55	-4.80	0.60	1776.82	2117.44	8813.127	1031
105400	0.33	-5.84	0.59	1785.30	2123.10	8813.263	1031
105500	0.31	-7.35	0.79	1792.93	2130.60	8813.367	1031
105600	0.68	-8.21	0.83	1799.46	2134.90	8813.468	1031
105700	1.05	-9.45	0.93	1806.30	2140.61	8813.562	1031
105800	0.95	-10.80	1.14	1814.10	2146.46	8813.656	1031
105900	1.06	-12.16	1.20	1821.18	2153.16	8813.750	1031
106000	1.07	-13.44	1.30	1829.53	2159.62	8813.866	1031
106100	1.32	-14.51	1.40	1836.32	2165.24	8813.957	1031
106200	1.75	-16.02	1.65	1843.95	2171.12	8814.065	1031
106300	1.10	-15.49	1.41	1841.59	2169.88	8814.155	1030
106400	0.84	-13.77	1.25	1834.10	2161.31	8814.266	1030
106500	1.24	-12.64	1.29	1827.22	2155.13	8814.362	1030
106600	1.05	-11.19	1.02	1820.17	2148.39	8814.465	1030
106700	0.91	-10.16	1.10	1812.47	2142.67	8814.561	1030
106800	0.78	-8.96	0.94	1805.00	2137.16	8814.666	1030
106900	0.57	-7.82	0.82	1798.12	2131.91	8814.756	1030
107000	0.70	-6.56	0.69	1791.50	2125.76	8814.856	1030
107100	0.58	-5.09	0.64	1783.57	2119.06	8814.961	1030
107200	0.60	-4.10	0.71	1775.54	2112.66	8815.067	1030
107300	0.43	-2.93	0.49	1768.65	2107.28	8815.157	1030
107400	0.17	-1.90	0.56	1761.03	2103.06	8815.265	1030
107500	0.08	-1.38	0.44	1758.27	2100.83	8815.362	1031
107600	0.41	-2.55	0.50	1765.55	2106.78	8815.460	1031
107700	0.33	-3.69	0.41	1771.99	2113.18	8815.561	1031
107800	0.32	-4.99	0.67	1778.77	2118.92	8815.659	1031
107900	0.63	-5.98	0.59	1786.70	2124.05	8815.757	1031
108000	1.30	-6.99	0.64	1794.33	2129.39	8815.862	1031
108100	0.61	-8.48	1.01	1801.24	2134.98	8815.965	1031
108200	0.83	-9.67	0.95	1808.11	2142.29	8816.062	1031
108300	0.88	-11.09	1.09	1815.41	2148.66	8816.156	1031
108400	1.14	-11.96	1.08	1822.97	2153.12	8816.266	1031
108500	1.27	-13.43	1.46	1830.71	2158.81	8816.365	1031
108600	1.50	-14.76	1.45	1838.35	2166.00	8816.468	1031
108700	1.33	-15.98	1.59	1845.63	2171.47	8816.562	1031
108800	2.23	-15.49	1.44	1844.68	2170.28	8816.667	1030
108900	1.27	-14.41	1.32	1838.05	2164.49	8816.759	1030
109000	1.72	-13.44	1.32	1830.06	2159.88	8816.866	1030
109100	1.25	-12.05	1.07	1824.06	2153.34	8816.943	1030
109200	0.75	-10.70	0.99	1816.45	2146.89	8817.062	1030
109300	0.82	-9.40	0.97	1808.52	2139.56	8817.158	1030
109400	0.78	-8.39	0.91	1801.64	2135.35	8817.257	1030
109500	1.29	-7.03	0.71	1794.56	2129.18	8817.367	1030
109600	0.87	-5.94	0.58	1787.54	2123.63	8817.461	1030
109700	0.07	-4.65	0.45	1779.51	2117.49	8817.567	1030
109800	0.71	-4.01	0.80	1772.51	2113.14	8817.667	1030
109900	0.06	-3.01	0.45	1765.94	2109.45	8817.750	1030
110000	0.19	-0.93	0.10	1757.54	2100.29	8817.868	1030
110100	0.05	-1.37	0.68	1754.25	2099.75	8817.965	1031
110200	-0.13	-1.82	0.34	1759.59	2103.86	8818.061	1031
110300	0.70	-3.31	0.60	1768.37	2109.22	8818.167	1031
110400	0.88	-4.58	0.81	1775.09	2115.98	8818.267	1031
110500	0.19	-5.17	0.39	1783.22	2121.32	8818.367	1031
110600	0.25	-5.56	0.34	1785.68	2123.42	8818.466	1031
110700	0.57	-7.58	0.79	1796.88	2130.23	8818.561	1031
110800	0.82	-8.77	0.82	1804.39	2137.03	8818.666	1031
110900	1.01	-10.23	1.02	1812.03	2144.61	8818.765	1031
111000	1.06	-11.32	1.17	1819.08	2148.69	8818.866	1031
111100	1.17	-12.27	1.12	1825.53	2153.85	8818.947	1031
111200	0.66	-13.62	1.30	1834.29	2160.02	8819.068	1031
111300	1.08	-15.36	1.56	1841.53	2167.12	8819.165	1031
111400	1.00	-16.14	1.47	1848.24	2171.94	8819.265	1030
111500	1.19	-15.13	1.57	1841.82	2166.52	8819.362	1030
111600	1.05	-13.92	1.38	1834.91	2161.22	8819.463	1030
111700	1.22	-12.44	1.15	1827.24	2154.60	8819.562	1030
111800	0.91	-11.39	1.13	1821.01	2148.79	8819.658	1030
111900	0.68	-10.22	0.93	1813.33	2144.21	8819.766	1030
112000	0.97	-8.86	0.79	1805.02	2137.40	8819.862	1030
112100	0.75	-8.05	0.86	1798.52	2133.07	8819.965	1030
112200	0.44	-6.35	0.61	1791.28	2125.53	8820.062	1030
112300	0.33	-5.56	0.70	1783.91	2121.45	8820.156	1030
112400	-0.06	-4.63	0.63	1776.38	2115.76	8820.264	1030
112500	0.28	-3.24	0.29	1769.38	2111.10	8820.365	1030
112600	0.03	-2.25	0.47	1762.13	2104.69	8820.465	1030
112700	0.28	-1.28	0.56	1753.88	2099.52	8820.567	1030
112800	-0.25	-1.43	0.50	1755.72	2100.16	8820.663	1031
112900	0.19	-2.19	0.55	1762.00	2103.82	8820.754	1031
113000	0.28	-3.14	0.48	1769.90	2108.66	8820.867	1031
113100	0.32	-4.29	0.68	1775.88	2113.30	8820.963	1031
113200	0.73	-5.53	0.44	1784.67	2121.39	8821.062	1031
113300	0.84	-6.90	0.72	1792.77	2128.21	8821.167	1031
113400	0.96	-8.32	0.95	1799.51	2134.17	8821.265	1031
113500	1.30	-9.24	0.73	1805.98	2140.90	8821.363	1031
113600	1.04	-10.74	0.95	1814.34	2147.17	8821.466	1031
113700	0.95	-12.17	1.22	1822.26	2151.54	8821.568	1031
113800	1.05	-12.81	1.18	1829.25	2154.90	8821.667	1031
113900	1.06	-14.07	1.36	1836.58	2160.52	8821.759	1031
114000	0.65	-15.54	1.42	1842.65	2169.14	8821.868	1031
114100	1.53	-15.82	1.47	1844.42	2170.58	8821.967	1030
114200	1.19	-14.78	1.31	1838.62	2165.77	8822.061	1030
114300	1.52	-13.81	1.35	1831.58	2161.26	8822.165	1030
114400	1.18	-12.50	1.08	1824.54	2154.94	8822.250	1030
114500	1.34	-10.68	0.92	1816.04	2146.12	8822.368	1030
114600	1.33	-9.33	0.64	1809.11	2140.68	8822.468	1030
114700	0.59	-8.39	0.65	1802.18	2135.48	8822.560	1030
114800	1.00	-7.86	0.72	1795.83	2132.92	8822.664	1030
114900	0.56	-6.24	0.61	1787.76	2124.15	8822.766	1030
115000	0.29	-4.76	0.54	1779.92	2116.69	8822.860	1030
115100	0.29	-3.64	0.39	1773.20	2110.49	8822.965	1030
115200	0.20	-2.66	0.54	1766.25	2105.15	8823.058	1030
115300	-0.14	-1.95	0.63	1759.09	2100.56	8823.156	1030
115400	-0.26	-1.11	0.49	1754.25	2096.39	8823.249	1031
115500	-0.01	-2.05	0.36	1760.94	2102.59	8823.367	1031
115600	0.68	-3.41	0.56	1769.09	2109.01	8823.466	1031
115700	0.63	-4.40	0.45	1776.35	2114.02	8823.562	1031
115800	0.08	-5.76	0.65	1783.22	2120.60	8823.665	1031
115900	0.19	-6.66	0.73	1789.78	2123.90	8823.766	1031
116000	0.52	-7.84	0.79	1797.83	2130.17	8823.862	1031
116100	0.43	-8.62	0.49	1805.15	2136.64	8823.966	1031
116200	0.66	-10.30	0.91	1811.72	2143.22	8824.062	1031
116300	1.10	-11.70	1.09	1819.94	2150.41	8824.166	1031
116400	1.05	-13.16	1.26	1827.04	2157.29	8824.264	1031
116500	1.33	-14.19	1.06	1834.88	2163.63	8824.362	1031
116600	1.37	-15.37	1.19	1840.99	2169.06	8824.447	1031
116700	1.10	-16.07	1.51	1842.57	2170.57	8824.508	1030
116800	1.36	-14.39	1.14	1836.76	2163.94	8824.606	1030
116900	0.77	-12.95	0.98	1828.18	2157.02	8824.708	1030
117000	1.19	-12.00	0.97	1822.56	2151.88	8824.795	1030
117100	0.90	-10.19	0.68	1813.81	2143.11	8824.906	1030
117200	0.89	-9.27	0.77	1807.38	2138.55	8824.999	1030
117300	0.63	-8.21	0.72	1799.86	2133.16	8825.106	1030
117400	0.32	-6.88	0.52	1793.00	2126.53	8825.208	1030
117500	0.71	-5.61	0.49	1785.50	2120.15	8825.305	1030
117600	-0.12	-4.14	0.35	1777.71	2113.01	8825.406	1030
117700	-0.04	-3.35	0.29	1770.82	2108.32	8825.510	1030
117800	0.29	-2.28	0.40	1763.42	2103.70	8825.607	1030
117900	-0.15	-1.16	0.40	1755.65	2097.73	8825.706	1030
118000	-0.08	-1.98	0.40	1759.81	2102.31	8825.808	1031
118100	-0.03	-3.01	0.42	1766.07	2107.76	8825.906	1031
118200	0.30	-4.24	0.38	1773.98	2114.50	8826.002	1031
118300	-0.23	-5.55	0.51	1780.02	2119.88	8826.109	1031
118400	0.81	-6.41	0.59	1789.07	2123.97	8826.203	1031
118500	0.58	-7.28	0.54	1795.25	2129.07	8826.294	1031
118600	0.61	-8.54	0.58	1802.58	2136.08	8826.405	1031
118700	1.40	-10.05	0.79	1810.59	2142.30	8826.507	1031
118800	1.43	-11.03	0.89	1816.65	2147.03	8826.596	1031
118900	1.12	-12.36	1.00	1824.69	2153.89	8826.707	1031
119000	0.93	-13.91	1.16	1832.49	2161.72	8826.808	1031
119100	1.41	-14.78	1.06	1839.97	2166.28	8826.905	1031
119200	1.24	-16.01	1.31	1846.33	2171.46	8826.995	1030
119300	1.25	-14.69	1.26	1839.38	2164.66	8827.104	1030
119400	1.24	-13.59	1.11	1833.62	2159.24	8827.202	1030
119500	1.27	-12.10	0.82	1825.94	2153.33	8827.304	1030
119600	0.56	-10.85	0.77	1818.63	2146.49	8827.404	1030
119700	1.03	-9.78	0.66	1810.75	2142.22	8827.509	1030
119800	1.02	-8.66	0.96	1803.23	2134.67	8827.610	1030
119900	0.46	-7.23	0.46	1796.01	2129.60	8827.703	1030
120000	0.66	-6.24	0.45	1788.37	2125.03	8827.809	1030
120100	0.42	-5.07	0.46	1781.39	2117.83	8827.903	1030
120200	0.25	-3.88	0.45	1774.35	2112.00	8827.999	1030
120300	0.06	-2.69	0.09	1766.69	2108.03	8828.103	1030
120400	-0.04	-1.92	0.36	1759.92	2103.07	8828.200	1030
120500	-0.04	-0.79	0.17	1753.29	2097.18	8828.302	1031
120600	-0.05	-2.13	0.28	1761.07	2104.19	8828.405	1031
120700	-0.04	-3.13	0.34	1767.79	2108.66	8828.501	1031
120800	0.28	-4.25	0.36	1774.77	2114.86	8828.596	1031
120900	0.44	-5.49	0.65	1782.27	2119.79	8828.706	1031
121000	0.70	-5.96	0.20	1790.00	2124.74	8828.809	1031
121100	0.59	-7.59	0.66	1797.10	2130.08	8828.906	1031
121200	0.65	-8.62	0.69	1803.87	2135.74	8828.999	1031
121300	0.69	-10.03	0.93	1811.75	2142.33	8829.097	1031
121400	0.66	-10.87	0.86	1819.09	2146.21	8829.204	1031
121500	0.86	-12.07	0.88	1826.11	2152.50	8829.308	1031
121600	1.24	-13.39	1.27	1832.85	2157.74	8829.406	1031
121700	1.23	-14.89	1.33	1840.92	2165.49	8829.509	1031
121800	1.50	-16.24	1.40	1848.67	2171.99	8829.606	1031
121900	0.91	-15.02	1.22	1842.38	2166.02	8829.705	1030
122000	1.19	-13.85	1.12	1834.54	2161.48	8829.808	1030
122100	0.74	-12.70	0.93	1828.06	2156.18	8829.906	1030
122200	0.69	-10.98	0.59	1821.22	2148.91	8830.008	1030
122300	0.92	-9.81	0.74	1813.06	2141.32	8830.096	1030
122400	1.10	-9.11	0.87	1805.93	2136.69	8830.206	1030
122500	0.54	-8.14	0.73	1798.90	2132.56	8830.305	1030
122600	0.58	-6.55	0.46	1791.39	2126.11	8830.403	1030
122700	0.08	-5.39	0.53	1783.67	2118.42	8830.504	1030
122800	0.20	-4.39	0.49	1776.87	2112.76	8830.608	1030
122900	0.27	-3.04	0.42	1769.37	2106.10	8830.703	1030
123000	-0.04	-1.94	0.40	1762.28	2101.39	8830.804	1030
123100	-0.04	-0.89	0.43	1754.52	2095.79	8830.904	1030
123200	0.11	-1.42	0.45	1758.26	2097.51	8831.008	1031
123300	0.29	-2.33	0.40	1765.18	2103.45	8831.097	1031
123400	-0.19	-3.47	0.51	1771.80	2108.61	8831.199	1031
123500	0.14	-4.73	0.47	1779.56	2114.79	8831.306	1031
123600	0.63	-5.52	0.19	1786.18	2121.49	8831.400	1031
123700	0.53	-6.92	0.51	1793.98	2126.83	8831.500	1031
123800	0.49	-8.19	0.74	1801.47	2131.68	8831.606	1031
123900	0.41	-9.39	0.75	1807.91	2138.51	8831.688	1031
124000	0.93	-10.59	0.81	1816.19	2144.64	8831.809	1031
124100	1.09	-12.03	0.99	1822.91	2151.78	8831.907	1031
124200	1.13	-12.98	0.89	1829.69	2157.39	8832.003	1031
124300	1.35	-14.64	1.22	1838.75	2163.65	8832.107	1031
124400	1.45	-15.75	1.24	1845.79	2170.07	8832.204	1031
124500	1.09	-15.80	1.14	1846.02	2170.57	8832.304	1030
124600	1.21	-14.60	1.21	1838.23	2163.50	8832.405	1030
124700	0.93	-13.30	1.17	1830.77	2157.01	8832.498	1030
124800	0.97	-11.89	0.80	1823.32	2152.18	8832.604	1030
124900	0.99	-10.76	0.69	1816.68	2146.43	8832.704	1030
125000	0.96	-9.44	0.69	1809.13	2139.49	8832.805	1030
125100	0.40	-8.29	0.64	1801.98	2133.31	8832.903	1030
125200	0.62	-7.14	0.48	1795.31	2128.61	8832.993	1030
125300	-0.05	-6.11	0.72	1786.40	2121.10	8833.108	1030
125400	0.21	-4.87	0.59	1779.75	2115.99	8833.206	1030
125500	0.21	-3.69	0.45	1772.72	2110.30	8833.301	1030
125600	-0.07	-2.23	0.22	1765.07	2103.07	8833.403	1030
125700	0.05	-1.12	0.34	1757.79	2097.90	8833.500	1030
125800	-0.10	-1.89	0.43	1760.91	2101.12	8833.604	1031
125900	0.20	-2.96	0.35	1768.49	2107.21	8833.707	1031
126000	0.04	-4.14	0.37	1775.44	2113.90	8833.808	1031
126100	0.06	-5.17	0.41	1781.89	2119.23	8833.904	1031
126200	0.37	-6.58	0.53	1790.67	2126.09	8834.007	1031
126300	0.48	-7.57	0.49	1798.05	2131.56	8834.107	1031
126400	0.83	-8.57	0.75	1804.36	2135.54	8834.194	1031
126500	1.08	-9.80	0.61	1811.94	2142.89	8834.303	1031
126600	1.07	-11.17	0.85	1819.32	2148.54	8834.402	1031
126700	0.96	-12.18	0.95	1826.82	2152.94	8834.508	1031
126800	1.18	-13.56	1.10	1833.73	2159.52	8834.601	1031
126900	1.66	-14.96	1.28	1842.19	2164.82	8834.710	1031
127000	1.68	-15.69	1.24	1848.25	2169.70	8834.804	1031
127100	1.36	-15.75	1.40	1846.28	2169.53	8834.904	1030
127200	1.35	-14.54	1.04	1838.96	2166.24	8834.998	1030
127300	1.33	-13.48	1.09	1832.53	2160.59	8835.100	1030
127400	1.15	-12.17	0.92	1824.98	2154.33	8835.201	1030
127500	0.95	-10.71	0.83	1817.68	2146.97	8835.305	1030
127600	0.95	-9.36	0.78	1810.69	2140.40	8835.398	1030
127700	0.52	-8.10	0.76	1803.28	2133.26	8835.497	1030
127800	0.75	-6.92	0.64	1795.63	2127.35	8835.608	1030
127900	0.52	-5.61	0.42	1788.69	2121.62	8835.704	1030
128000	0.20	-4.58	0.57	1780.71	2115.05	8835.804	1030
128100	0.17	-3.60	0.53	1773.87	2111.03	8835.904	1030
128200	-0.09	-3.21	0.68	1765.77	2107.81	8836.008	1030
128300	-0.12	-1.74	0.64	1758.47	2099.93	8836.106	1030
128400	-0.38	-1.65	0.38	1758.79	2101.57	8836.209	1031
128500	0.91	-2.61	0.29	1766.47	2106.81	8836.308	1031
128600	0.36	-3.59	0.36	1773.12	2112.80	8836.403	1031
128700	0.59	-4.62	0.27	1780.65	2118.85	8836.503	1031
128800	0.31	-5.43	0.41	1786.93	2121.39	8836.596	1031
128900	0.95	-6.78	0.34	1795.37	2129.64	8836.708	1031
129000	0.83	-8.39	0.87	1802.89	2134.64	8836.810	1031
129100	0.55	-9.31	0.78	1809.52	2140.19	8836.906	1031
129200	0.86	-10.74	0.78	1817.33	2147.90	8837.004	1031
129300	0.84	-11.40	0.80	1823.27	2151.09	8837.095	1031
129400	1.09	-13.04	0.94	1831.54	2159.34	8837.205	1031
129500	1.08	-14.31	1.21	1838.58	2164.67	8837.304	1031
129600	1.60	-15.47	1.15	1846.55	2171.48	8837.405	1031
129700	1.16	-15.24	1.09	1844.24	2170.99	8837.499	1030
129800	1.67	-14.05	0.98	1837.08	2165.24	8837.609	1030
129900	0.94	-12.58	0.95	1829.60	2156.68	8837.704	1030
130000	0.84	-11.37	0.94	1823.11	2149.78	8837.804	1030
130100	0.77	-10.03	0.77	1814.99	2144.27	8837.905	1030
130200	0.80	-9.04	0.51	1809.55	2140.34	8837.987	1030
130300	0.69	-7.67	0.52	1800.87	2132.65	8838.104	1030
130400	0.34	-6.58	0.54	1793.44	2127.29	8838.203	1030
130500	0.29	-5.81	0.57	1788.00	2122.90	8838.304	1030
130600	0.28	-4.32	0.35	1779.39	2116.72	8838.403	1030
130700	0.09	-3.66	0.55	1773.99	2111.60	8838.498	1030
130800	-0.28	-1.93	0.34	1764.57	2103.05	8838.604	1030
130900	-0.27	-1.45	0.82	1757.25	2097.45	8838.709	1030
131000	-0.29	-0.45	0.43	1753.26	2094.67	8838.793	1031
131100	-0.07	-1.72	0.40	1760.63	2102.74	8838.902	1031
131200	0.31	-3.02	0.48	1767.93	2109.16	8838.999	1031
131300	0.27	-3.90	0.24	1775.50	2115.96	8839.104	1031
131400	0.25	-4.57	0.35	1780.41	2118.30	8839.187	1031
131500	0.63	-6.36	0.63	1790.30	2125.41	8839.307	1031
131600	1.23	-7.48	0.62	1797.43	2132.46	8839.404	1031
131700	1.23	-8.18	0.43	1803.93	2137.79	8839.498	1031
131800	0.62	-9.62	0.78	1811.39	2142.75	8839.598	1031
131900	0.66	-10.91	0.79	1819.12	2149.32	8839.703	1031
132000	0.63	-11.66	0.68	1826.13	2153.83	8839.807	1031
132100	1.05	-13.27	1.00	1834.12	2160.46	8839.905	1031
132200	0.97	-14.42	1.23	1841.24	2164.21	8839.998	1031
132300	1.38	-16.17	1.40	1849.62	2173.04	8840.109	1031
132400	1.12	-16.17	1.38	1849.65	2173.66	8840.205	1030
132500	0.75	-15.15	1.22	1843.47	2169.46	8840.308	1030
132600	1.38	-13.76	1.18	1834.77	2162.91	8840.406	1030
132700	1.16	-12.46	0.85	1829.02	2158.11	8840.507	1030
132800	0.97	-11.26	0.86	1821.86	2151.39	8840.604	1030
132900	0.82	-10.08	0.79	1813.82	2145.05	8840.705	1030
133000	0.69	-8.91	0.70	1807.63	2139.45	8840.781	1030
133100	1.12	-8.02	0.72	1803.61	2134.91	8840.844	1030
133200	0.59	-6.85	0.33	1796.77	2130.51	8840.938	1030
133300	0.62	-6.14	0.66	1788.95	2123.85	8841.051	1030
133400	-0.10	-4.24	0.39	1780.90	2116.19	8841.150	1030
133500	0.11	-3.76	0.33	1775.06	2114.32	8841.245	1030
133600	-0.61	-2.46	0.29	1765.93	2106.12	8841.351	1030
133700	-0.36	-1.36	0.31	1760.35	2101.40	8841.449	1030
133800	-0.00	-1.45	0.46	1759.26	2101.03	8841.547	1031
133900	0.08	-2.11	0.16	1766.74	2106.18	8841.649	1031
134000	0.02	-3.64	0.41	1773.80	2112.99	8841.747	1031
134100	-0.09	-4.82	0.48	1780.87	2119.55	8841.844	1031
134200	0.13	-6.01	0.74	1787.70	2123.64	8841.950	1031
134300	0.61	-6.56	0.39	1794.83	2128.74	8842.045	1031
134400	0.73	-7.84	0.40	1802.86	2136.06	8842.149	1031
134500	0.61	-8.82	0.71	1808.43	2139.33	8842.247	1031
134600	0.97	-10.05	0.65	1815.29	2146.09	8842.348	1031
134700	1.10	-11.77	0.91	1824.70	2152.72	8842.450	1031
134800	1.24	-12.57	0.99	1831.20	2157.56	8842.540	1031
134900	1.13	-13.73	1.03	1837.65	2163.44	8842.646	1031
135000	1.36	-15.57	1.29	1846.83	2171.25	8842.748	1031
135100	0.99	-16.29	1.23	1849.48	2176.08	8842.846	1030
135200	0.68	-15.03	1.28	1842.00	2168.31	8842.951	1030
135300	0.85	-13.48	0.96	1835.08	2162.00	8843.044	1030
135400	1.49	-12.05	0.99	1826.74	2153.59	8843.151	1030
135500	0.84	-10.81	0.81	1821.01	2148.72	8843.245	1030
135600	0.95	-9.69	0.74	1813.75	2143.48	8843.343	1030
135700	0.65	-8.67	0.61	1807.06	2138.71	8843.449	1030
135800	0.71	-7.30	0.51	1798.97	2131.73	8843.547	1030
135900	0.47	-6.51	0.50	1793.00	2128.33	8843.646	1030
136000	0.62	-4.93	0.28	1783.56	2120.09	8843.750	1030
136100	0.64	-3.77	0.02	1777.89	2115.41	8843.825	1030
136200	0.30	-2.33	0.12	1769.31	2107.87	8843.950	1030
136300	-0.11	-1.18	0.04	1761.34	2101.32	8844.050	1030
136400	-0.09	-1.02	0.28	1756.64	2099.33	8844.124	1031
136500	-0.27	-2.44	0.56	1764.45	2105.12	8844.248	1031
136600	0.04	-2.94	0.12	1771.27	2110.99	8844.344	1031
136700	0.31	-4.18	0.47	1777.30	2114.79	8844.438	1031
136800	0.70	-5.22	0.29	1785.31	2121.24	8844.550	1031
136900	0.61	-6.55	0.41	1792.61	2129.06	8844.647	1031
137000	0.88	-7.96	0.65	1799.76	2134.81	8844.747	1031
137100	0.78	-8.57	0.47	1806.46	2138.10	8844.842	1031
137200	1.02	-10.12	0.76	1814.39	2145.42	8844.938	1031
137300	0.99	-11.04	0.69	1820.64	2150.86	8845.027	1031
137400	1.06	-12.64	0.78	1829.18	2158.66	8845.147	1031
137500	1.16	-13.94	1.16	1836.85	2162.74	8845.250	1031
137600	1.26	-14.72	1.10	1843.01	2167.77	8845.343	1031
137700	1.28	-16.38	1.29	1851.12	2175.02	8845.450	1031
137800	1.36	-15.80	1.16	1847.88	2173.07	8845.550	1030
137900	1.30	-14.37	0.91	1839.74	2167.98	8845.650	1030
138000	0.89	-13.12	0.76	1833.60	2161.55	8845.746	1030
138100	1.07	-11.98	0.61	1826.17	2155.84	8845.846	1030
138200	0.85	-10.63	0.68	1818.83	2148.10	8845.939	1030
138300	0.87	-9.29	0.39	1810.94	2143.15	8846.046	1030
138400	0.59	-8.78	0.81	1803.60	2137.90	8846.149	1030
138500	0.76	-7.01	0.29	1796.95	2130.95	8846.247	1030
138600	0.63	-5.82	0.46	1789.00	2122.84	8846.344	1030
138700	0.72	-4.05	-0.02	1780.78	2116.22	8846.450	1030
138800	0.51	-3.53	0.26	1774.82	2111.28	8846.541	1030
138900	-0.07	-2.35	0.23	1766.78	2106.42	8846.650	1030
139000	0.34	-1.30	0.05	1761.15	2102.01	8846.751	1030
139100	-0.44	-1.24	0.63	1757.91	2097.33	8846.844	1031
139500	-0.01	-4.19	0.68	1775.07	2112.02	8847.250	1
139600	0.22	-4.22	0.73	1774.92	2112.29	8847.344	1
139700	0.09	-3.58	0.36	1774.97	2111.82	8847.447	1
139800	0.24	-3.64	0.33	1774.87	2112.05	8847.540	1
139900	0.18	-3.92	0.49	1774.95	2112.05	8847.640	1
140000	0.03	-3.56	0.25	1774.90	2112.08	8847.743	1
140100	0.44	-3.31	0.09	1774.90	2111.68	8847.844	1
140310	0.71	-3.65	0.25	1775.08	2111.76	8847.929	1
140315	0.58	-3.64	0.31	1775.17	2112.08	8847.935	1
140320	0.61	-3.17	0.00	1775.17	2112.00	8847.938	1
140325	0.09	-3.74	0.24	1775.08	2111.90	8847.945	1
140330	0.37	-3.89	0.32	1775.10	2111.70	8847.950	1
140335	0.33	-3.94	0.60	1775.12	2111.74	8847.953	1
140340	-0.40	-3.62	0.43	1774.92	2111.80	8847.960	1
140345	0.13	-3.81	0.43	1775.11	2111.76	8847.964	1
140350	-0.17	-3.87	0.39	1774.86	2111.85	8847.969	1
140355	0.35	-3.58	0.23	1774.94	2111.88	8847.974	1
140360	0.19	-3.79	0.43	1774.86	2111.99	8847.979	1
140365	0.06	-3.56	0.28	1775.08	2111.97	8847.984	1
140370	0.28	-3.93	0.56	1774.65	2112.05	8847.989	1
140375	0.27	-3.61	0.40	1774.86	2111.73	8847.994	1
140380	0.02	-3.49	0.23	1775.25	2111.60	8847.999	1
140385	0.06	-3.78	0.39	1775.02	2111.94	8848.002	1
140390	0.39	-3.99	0.66	1775.01	2112.08	8848.009	1
140395	0.14	-3.89	0.56	1775.03	2111.99	8848.015	1
140400	0.69	-3.79	0.56	1775.03	2112.10	8848.017	1
140405	0.23	-3.75	0.49	1775.21	2111.68	8848.025	1
140410	0.23	-3.49	0.31	1774.95	2111.85	8848.029	1
140415	-0.00	-3.74	0.53	1775.13	2111.76	8848.032	1
140420	0.22	-3.64	0.42	1775.05	2111.98	8848.039	1
140425	0.08	-3.68	0.35	1775.09	2112.06	8848.045	1
140430	-0.02	-3.80	0.44	1775.30	2111.84	8848.047	1
140435	0.36	-4.15	0.84	1775.26	2112.01	8848.055	1
140440	-0.19	-3.80	0.53	1775.39	2111.74	8848.060	1
140445	0.33	-3.71	0.44	1775.28	2111.58	8848.062	1
140450	0.03	-3.84	0.47	1774.85	2111.70	8848.069	1
140455	0.53	-3.75	0.30	1775.18	2112.00	8848.076	1
140460	0.25	-3.71	0.48	1775.16	2111.77	8848.078	825
140465	-0.17	-3.85	0.50	1775.35	2111.97	8848.085	7001
140470	0.23	-3.60	0.33	1775.15	2111.79	8848.090	7001
140475	0.69	-3.72	0.39	1774.90	2111.97	8848.094	7001
140480	0.09	-3.73	0.45	1775.06	2111.83	8848.098	7001
140485	0.24	-3.85	0.55	1774.84	2111.77	8848.104	7001
140490	0.10	-3.34	0.10	1775.04	2111.73	8848.109	7001
140495	0.37	-3.66	0.39	1774.98	2111.87	8848.114	7001
140500	-0.09	-3.54	0.30	1774.82	2111.91	8848.119	7001
140505	0.14	-3.97	0.52	1775.88	2112.42	8848.124	7043
140510	0.24	-7.80	0.47	1799.95	2134.43	8848.130	7111
140515	0.63	-9.42	0.43	1811.53	2142.75	8848.134	7111
140520	0.77	-9.96	0.65	1815.78	2145.12	8848.139	7111
140525	0.33	-9.83	0.64	1816.41	2145.04	8848.143	7111
140530	0.37	-10.07	0.82	1816.58	2145.11	8848.149	7111
140535	0.99	-9.62	0.42	1817.09	2145.49	8848.154	7111
140540	0.24	-9.78	0.58	1817.27	2145.68	8848.161	7111
140545	0.26	-9.99	0.85	1817.51	2145.76	8848.163	7111
140550	0.58	-9.95	0.94	1817.44	2145.34	8848.170	7111
140555	0.07	-9.81	0.75	1817.64	2146.25	8848.172	7111
140560	-0.24	-9.95	0.73	1818.11	2147.41	8848.180	7111
140565	-0.05	-10.24	1.02	1818.00	2146.98	8848.184	7111
140570	-0.18	-9.89	0.73	1817.46	2146.86	8848.188	7111
140575	-0.06	-10.10	0.85	1817.57	2147.09	8848.194	7111
140580	0.28	-10.05	0.71	1817.95	2147.05	8848.201	7111
140585	-0.04	-10.04	0.77	1817.48	2146.47	8848.203	7111
140590	0.08	-10.39	1.11	1817.00	2145.85	8848.211	7111
140595	-0.09	-9.88	0.70	1817.45	2145.99	8848.214	7111
140600	-0.05	-10.17	0.82	1817.98	2146.82	8848.219	7111
140605	0.51	-9.92	0.75	1817.69	2146.44	8848.223	7111
140610	-0.13	-10.31	0.94	1818.15	2146.52	8848.231	7111
140615	-0.03	-9.99	0.87	1817.58	2145.71	8848.234	7111
140620	-0.04	-10.27	1.07	1816.82	2145.48	8848.240	7111
140625	0.40	-9.79	0.90	1816.37	2144.34	8848.244	7111
140630	-0.07	-9.99	0.85	1817.14	2145.81	8848.249	7111
140635	-0.36	-9.97	0.80	1817.01	2145.75	8848.254	7111
140640	0.21	-9.89	0.66	1817.39	2146.33	8848.258	7111
140645	0.21	-10.14	0.80	1817.47	2146.01	8848.265	7111
140650	0.55	-9.83	0.68	1817.29	2145.63	8848.269	7111
140655	0.33	-10.00	0.85	1817.98	2145.87	8848.274	7111
140660	-0.14	-9.87	0.66	1817.56	2146.00	8848.279	7111
140665	0.08	-9.92	0.55	1817.82	2147.81	8848.283	7111
140670	0.07	-10.02	0.72	1817.73	2146.45	8848.288	7111
140675	-0.11	-10.19	0.81	1817.75	2146.42	8848.295	7111
140680	-0.15	-9.91	0.57	1817.70	2146.18	8848.297	7111
140685	0.17	-10.02	0.54	1817.63	2147.39	8848.305	7111
140690	-0.07	-10.09	0.56	1818.23	2147.38	8848.310	7111
140695	0.45	-9.88	0.76	1816.45	2144.24	8848.312	7111
140700	0.32	-9.74	0.62	1816.84	2145.71	8848.319	7111
140705	0.08	-10.05	0.74	1817.49	2146.32	8848.325	7111
140710	0.10	-9.93	0.69	1817.73	2146.19	8848.328	7111
140715	0.48	-10.01	0.74	1818.06	2146.05	8848.335	7111
140720	0.15	-10.13	1.06	1817.30	2144.87	8848.338	7111
140725	0.48	-9.89	0.75	1817.92	2146.71	8848.345	7111
140730	0.02	-9.92	0.68	1818.14	2146.37	8848.349	7111
140735	0.60	-10.02	0.88	1817.73	2145.68	8848.354	7111
140740	0.21	-9.96	0.83	1817.76	2145.93	8848.359	7111
140745	0.13	-9.72	0.66	1817.72	2146.35	8848.364	7111
140750	0.13	-9.83	0.61	1818.54	2147.66	8848.369	7111
140755	0.29	-9.71	0.56	1818.72	2148.20	8848.376	7111
140760	0.00	-10.10	0.92	1818.99	2147.45	8848.378	7111
140765	-0.26	-10.10	0.92	1819.07	2146.51	8848.384	7111
140770	-0.06	-10.15	0.78	1818.89	2146.89	8848.391	7111
140775	-0.15	-9.99	0.61	1818.23	2147.11	8848.396	7111
140780	-0.19	-9.91	0.53	1818.38	2147.22	8848.399	7111
140785	0.25	-10.06	0.82	1818.29	2147.16	8848.404	7111
[truncated: 5,521 more rows]
