# Supplementary material for: Structural characterization of the saxitoxin-targeting APTSTX1 aptamer using optical tweezers and molecular dynamics simulations
Source: PLoS One. 2019 Nov 7;14(11):e0222468. doi: 10.1371/journal.pone.0222468 (PMC6837747; doi:10.1371/journal.pone.0222468)
Supplement: S1 File — Data repository, aptamer control condition and aptamer under SXT. (ZIP) [file pone.0222468.s005.zip › toxin/toxin/August/180815/2bCOM.txt]

Instrument name = Christians toy
*****Calibration values *****
TrapA Temperature Fudge	-0.400000
TrapB Temperature Fudge	-1.550000
TrapA Force Sensitivity	0.025700	0.026000	0.032000
TrapB Force Sensitivity	0.026200	0.027400	0.032000
TrapA Lever Sensitivity	15000.000000	14500.000000	0.000000
TrapB Lever Sensitivity	15200.000000	14500.000000	0.000000
Motor Threshold	20	20	20
*****Initial Preference Settings*****
ForceRateDiv	1
ForceGain	32
PosRateDivA	3
PosRateDivB	3
PositionGainA	32
PositionGainB	32
GotoSpeedX	10
GotoSpeedY	10
GotoSpeedZ	5
MaxDataFileSize	10000000
HopDistance	2
*CycleCount/n____	1
*A_PsdX__________	0
*A_PsdY__________	0
*A_PsdSum________	0
*A_Iris__________	0
*A_LeverX________	0
*A_LeverY________	0
*A_LeverSum______	0
*B_PsdX__________	0
*B_PsdY__________	0
*B_PsdSum________	0
*B_Iris__________	0
*B_LeverX________	0
*B_LeverY________	0
*B_LeverSum______	0
*A_Temperature___	0
*B_Temperature___	0
*X_force_________	1
*Y_force_________	1
*Z_force_________	1
*Tension_________	0
*A_dist-X________	0
*A_dist-Y________	1
*B_dist-X________	0
*B_dist-Y________	1
*Motor_X_________	0
*Motor_Y_________	0
*Motor_Z_________	0
*MotorVel_X______	0
*MotorVel_Y______	0
*MotorVel_Z______	0
*A_trapPIC_Err___	0
*B_trapPIC_Err___	0
*comPIC_Err______	0
*A_CycleCount____	0
*B_CycleCount____	0
*Motor_CycleCount	0
*time(sec)_______	1
*Status__________	1
*Null____________	0
samples/line_HI	400
samples/line_LO	20
goto0	8388608	8388608	8388608
goto1	8393925	8390490	8393830
goto2	8418920	8414569	8394213
goto3	8425513	8364277	8392679
goto4	8422772	8353948	8399333
goto5	8388608	8388608	8388608
goto6	8388608	8388608	8388608
goto7	8388608	8388608	8388608
goto8	8388608	8388608	8388608
goto9	8388608	8388608	8388608
yourXYZint	123	456	789
MaxForceP1	15.000000
MinForceP1	2.000000
PullRateP1	100.000000
refoldTime1	0.000000
unfoldTime1	0.000000
MaxForceP2	75.000000
MinForceP2	2.000000
PullRateP2	1000.000000
refoldTime2	0.000000
unfoldTime2	0.000000
MaxForceP3	10.000000
MinForceP3	-10.000000
PullRateP3	1.000000
refoldTime3	2.000000
unfoldTime3	2.000000
constForce1	18.000000
constForce2	9.000000
yourFloat	1.234000
yourXYZfloat	1.000000	2.000000	3.000000
*****End Initial Preference Settings*****

Zero-Force Offsets (pN)  -2.513839	-2.862896	-73.426773
0	trapA_Empty_PSD_Sum = 0
        trapB_Empty_PSD_Sum = 0
        trapA_Empty_Iris = 0
        trapB_Empty_Iris = 0
        trapA_Full_PSD_Sum = 18629
        trapB_Full_PSD_Sum = 19526
        trapA_Full_Iris = 16322
        trapB_Full_Iris = 18611
685	   minForce-limit
2085	   maxForce-limit
3540	   minForce-limit
4980	   maxForce-limit
5250	tempA = 21.880	tempB = 22.210
6445	   minForce-limit
7915	   maxForce-limit
9350	   minForce-limit
10750	   maxForce-limit
12215	   minForce-limit
13620	   maxForce-limit
15085	   minForce-limit
15280	tempA = 21.882	tempB = 22.207
16515	   maxForce-limit
17880	   minForce-limit
19280	   maxForce-limit
20745	   minForce-limit
22170	   maxForce-limit
23620	   minForce-limit
25045	   maxForce-limit
25345	tempA = 21.890	tempB = 22.209
26415	   minForce-limit
27850	   maxForce-limit
29315	   minForce-limit
30760	   maxForce-limit
32190	   minForce-limit
33620	   maxForce-limit
35095	   minForce-limit
35430	tempA = 21.877	tempB = 22.205
36530	   maxForce-limit
37920	   minForce-limit
39355	   maxForce-limit
40790	   minForce-limit
42225	   maxForce-limit
43625	   minForce-limit
45005	   maxForce-limit
45440	tempA = 21.878	tempB = 22.210
46415	   minForce-limit
47875	   maxForce-limit
49370	   minForce-limit
50835	   maxForce-limit
52300	   minForce-limit
53705	   maxForce-limit
55105	   minForce-limit
55505	tempA = 21.890	tempB = 22.208
56540	   maxForce-limit
57935	   minForce-limit
59345	   maxForce-limit
60780	   minForce-limit
62165	   maxForce-limit
63570	   minForce-limit
64985	   maxForce-limit
65530	tempA = 21.884	tempB = 22.218
66325	   minForce-limit
67600	   maxForce-limit
68965	   minForce-limit
70270	   maxForce-limit
71590	   minForce-limit
72880	   maxForce-limit
74150	   minForce-limit
75460	   maxForce-limit
75585	tempA = 21.884	tempB = 22.225
76755	   minForce-limit
78050	   maxForce-limit
79325	   minForce-limit
80615	   maxForce-limit
81915	   minForce-limit
83285	   maxForce-limit
84705	   minForce-limit
85645	tempA = 21.895	tempB = 22.219
85955	   maxForce-limit
87190	   minForce-limit
88450	   maxForce-limit
89715	   minForce-limit
91000	   maxForce-limit
92305	   minForce-limit
93615	   maxForce-limit
94910	   minForce-limit
95645	tempA = 21.895	tempB = 22.222
96200	   maxForce-limit
97475	   minForce-limit
98760	   maxForce-limit
100045	   minForce-limit
101345	   maxForce-limit
102600	   minForce-limit
103875	   maxForce-limit
105130	   minForce-limit
105695	tempA = 21.912	tempB = 22.219
106385	   maxForce-limit
107640	   minForce-limit
108895	   maxForce-limit
110245	   minForce-limit
111545	   maxForce-limit
112905	   minForce-limit
114215	   maxForce-limit
115530	   minForce-limit
115710	tempA = 21.902	tempB = 22.216
116830	   maxForce-limit
118065	   minForce-limit
119330	   maxForce-limit
120630	   minForce-limit
121945	   maxForce-limit
123255	   minForce-limit
124575	   maxForce-limit
125780	tempA = 21.909	tempB = 22.220
125855	   minForce-limit
127170	   maxForce-limit
128485	   minForce-limit
129775	   maxForce-limit
131120	   minForce-limit
132495	   maxForce-limit
133880	   minForce-limit
135190	   maxForce-limit
135840	tempA = 21.907	tempB = 22.220
136505	   minForce-limit
137830	   maxForce-limit
139175	   minForce-limit
139450	Stop All Protocols, go to manual mode
140460	Start Constant-Force1 = 10.000000
145845	tempA = 21.911	tempB = 22.213
152040	Stop All Protocols, go to manual mode
153215	Start Constant-Force1 = 8.000000
155905	tempA = 21.902	tempB = 22.229
165975	tempA = 21.898	tempB = 22.224
175975	tempA = 21.910	tempB = 22.228
186030	tempA = 21.907	tempB = 22.234
196030	tempA = 21.904	tempB = 22.233
206095	tempA = 21.914	tempB = 22.241
216150	tempA = 21.914	tempB = 22.232
226160	tempA = 21.910	tempB = 22.230
236225	tempA = 21.918	tempB = 22.232
246230	tempA = 21.905	tempB = 22.236
256285	tempA = 21.921	tempB = 22.232
266325	tempA = 21.920	tempB = 22.239
276340	tempA = 21.914	tempB = 22.236
286385	tempA = 21.924	tempB = 22.240
296385	tempA = 21.928	tempB = 22.240
306435	tempA = 21.928	tempB = 22.248
313935	Stop All Protocols, go to manual mode
316480	tempA = 21.933	tempB = 22.245
316880	End Write
