# Supplementary material for: Structural characterization of the saxitoxin-targeting APTSTX1 aptamer using optical tweezers and molecular dynamics simulations
Source: PLoS One. 2019 Nov 7;14(11):e0222468. doi: 10.1371/journal.pone.0222468 (PMC6837747; doi:10.1371/journal.pone.0222468)
Supplement: S1 File — Data repository, aptamer control condition and aptamer under SXT. (ZIP) [file pone.0222468.s005.zip › toxin/toxin/August/180815/2bnbtoxA.txt]

#Begin Write:
CycleCount/n	X_force	Y_force	Z_force	A_dist-Y	B_dist-Y	time(sec)	Status
0	0.84	-12.33	0.78	1557.13	2032.07	7330.275	1030
5	0.59	-12.50	0.91	1556.58	2031.52	7330.280	1030
10	0.71	-12.63	0.98	1556.42	2031.54	7330.284	1030
15	0.75	-12.04	0.75	1555.68	2030.87	7330.289	1030
20	1.14	-12.59	1.03	1555.72	2030.67	7330.294	1030
25	1.15	-12.88	1.23	1555.63	2030.52	7330.300	1030
30	1.02	-12.47	1.03	1555.31	2029.67	7330.304	1030
35	0.64	-12.84	1.22	1555.32	2029.87	7330.311	1030
40	1.08	-12.55	1.05	1555.32	2029.81	7330.312	1030
45	0.76	-12.46	1.01	1555.49	2029.62	7330.319	1030
50	0.53	-12.64	1.14	1555.20	2029.65	7330.326	1030
55	0.80	-12.30	0.94	1555.26	2029.59	7330.328	1030
60	1.28	-12.32	0.97	1555.10	2029.78	7330.335	1030
65	0.83	-12.48	1.10	1555.21	2029.85	7330.340	1030
70	0.85	-12.51	1.11	1555.21	2029.84	7330.344	1030
75	0.75	-12.53	1.16	1555.42	2029.51	7330.349	1030
80	0.94	-12.57	1.14	1555.34	2029.67	7330.354	1030
85	0.88	-12.50	1.11	1555.40	2029.49	7330.358	1030
90	0.86	-12.48	1.10	1555.55	2029.31	7330.364	1030
95	1.05	-12.44	1.05	1555.31	2029.55	7330.368	1030
100	1.06	-12.64	1.19	1555.27	2029.08	7330.374	1030
105	0.77	-12.60	1.18	1555.06	2028.94	7330.380	1030
110	1.17	-12.34	1.11	1555.35	2028.58	7330.384	1030
115	1.14	-12.40	1.13	1555.34	2028.51	7330.389	1030
120	0.73	-12.24	1.02	1555.40	2028.47	7330.395	1030
125	0.60	-11.88	0.78	1555.52	2028.75	7330.398	1030
130	1.11	-11.90	0.75	1555.46	2028.69	7330.405	1030
135	0.67	-12.40	1.10	1555.36	2028.70	7330.409	1030
140	0.76	-12.00	0.89	1555.58	2028.38	7330.417	1030
145	0.81	-12.35	1.04	1555.70	2028.69	7330.419	1030
150	0.92	-12.16	0.96	1555.25	2028.60	7330.424	1030
155	0.92	-12.05	0.92	1555.18	2028.73	7330.429	1030
160	1.32	-12.32	1.04	1555.39	2028.80	7330.436	1030
165	1.09	-12.22	0.97	1555.32	2028.82	7330.438	1030
170	1.06	-12.23	1.02	1555.38	2028.59	7330.445	1030
175	0.59	-11.91	0.85	1555.08	2028.79	7330.451	1030
180	0.93	-12.87	1.36	1555.41	2028.53	7330.453	1030
185	0.61	-12.34	1.05	1555.42	2028.83	7330.460	1030
190	1.17	-12.08	0.87	1555.43	2028.99	7330.465	1030
195	0.60	-12.09	0.93	1555.52	2028.71	7330.469	1030
200	0.66	-12.33	1.06	1555.57	2028.45	7330.475	1030
205	0.96	-12.25	0.97	1555.26	2028.39	7330.479	1030
210	0.86	-11.85	0.88	1555.22	2028.34	7330.484	1030
215	0.84	-12.08	0.95	1555.47	2028.34	7330.490	1030
220	0.36	-11.86	0.82	1555.08	2028.23	7330.495	1030
225	0.87	-11.92	0.84	1554.89	2028.13	7330.499	1030
230	0.82	-12.64	1.24	1555.11	2028.54	7330.505	1030
235	0.90	-12.66	1.22	1555.40	2028.31	7330.509	1030
240	0.79	-12.74	1.27	1555.13	2028.29	7330.514	1030
245	0.82	-12.35	1.04	1555.24	2028.17	7330.520	1030
250	0.75	-12.12	0.98	1555.22	2027.87	7330.523	1030
255	0.89	-12.20	0.99	1555.17	2028.10	7330.530	1030
260	1.00	-12.38	1.11	1555.11	2027.81	7330.533	1030
265	0.66	-11.83	0.78	1555.17	2027.99	7330.540	1030
270	1.16	-12.74	1.27	1555.13	2027.82	7330.544	1030
275	0.71	-12.30	1.04	1555.22	2027.91	7330.548	1030
280	0.59	-12.12	0.92	1555.11	2028.16	7330.554	1030
285	0.57	-12.52	1.14	1555.26	2027.80	7330.561	1030
290	0.39	-12.32	1.09	1555.00	2027.85	7330.562	1030
295	1.11	-12.59	1.22	1555.05	2028.09	7330.569	1030
300	0.70	-12.11	1.02	1555.04	2027.89	7330.576	1030
305	0.91	-12.11	0.95	1555.04	2028.21	7330.578	1030
310	1.26	-12.29	1.07	1555.01	2028.08	7330.584	1030
315	0.60	-11.40	1.55	1545.48	2017.10	7330.592	1030
320	0.91	-10.69	1.10	1544.88	2017.81	7330.594	1030
325	0.69	-10.73	1.10	1544.70	2018.00	7330.600	1030
330	0.98	-10.83	1.13	1544.51	2017.46	7330.604	1030
335	1.55	-10.22	0.89	1544.68	2017.68	7330.611	1030
340	0.72	-10.73	1.21	1544.43	2017.51	7330.615	1030
345	0.69	-10.29	1.00	1537.72	2017.45	7330.622	1030
350	0.94	-9.83	0.83	1532.71	2016.92	7330.624	1030
355	0.24	-9.59	0.87	1531.49	2015.22	7330.630	1030
360	1.05	-9.75	1.09	1530.46	2013.53	7330.634	1030
365	0.84	-9.40	0.95	1530.50	2012.59	7330.639	1030
370	0.69	-9.17	0.89	1530.13	2012.10	7330.645	1030
375	0.44	-8.61	0.61	1529.92	2011.21	7330.648	1030
380	0.88	-8.87	0.97	1528.95	2009.55	7330.655	1030
385	0.47	-8.83	0.99	1528.82	2008.83	7330.659	1030
390	0.35	-8.69	0.90	1528.79	2008.51	7330.665	1030
395	0.32	-8.48	0.81	1528.70	2008.46	7330.669	1030
400	0.56	-8.50	1.06	1526.80	2006.53	7330.675	1030
405	0.67	-8.27	0.91	1526.83	2006.26	7330.679	1030
410	0.76	-8.66	1.17	1527.06	2006.21	7330.685	1030
415	0.53	-8.57	1.08	1526.90	2006.06	7330.688	1030
420	0.46	-8.41	1.17	1525.78	2004.16	7330.694	1030
425	0.35	-7.94	0.94	1525.49	2003.93	7330.701	1030
430	0.80	-8.39	1.16	1525.34	2003.83	7330.707	1030
435	0.47	-8.31	1.10	1525.29	2003.99	7330.710	1030
440	0.40	-8.17	1.07	1525.22	2003.71	7330.716	1030
445	0.90	-8.30	1.17	1524.88	2003.44	7330.718	1030
450	0.41	-8.01	1.18	1523.19	2001.54	7330.726	1030
455	0.53	-8.01	1.21	1522.55	2000.83	7330.729	1030
460	0.26	-7.96	1.27	1522.62	2000.77	7330.734	1030
465	0.68	-7.59	1.07	1523.02	2000.59	7330.740	1030
470	0.38	-7.94	1.24	1522.23	2000.62	7330.747	1030
475	0.43	-7.73	1.07	1521.41	2000.56	7330.749	1030
480	0.23	-7.58	1.01	1521.18	2000.31	7330.754	1030
485	0.43	-7.47	1.08	1521.28	2000.48	7330.759	1030
490	0.59	-7.38	0.97	1521.27	2000.19	7330.764	1030
495	0.49	-7.21	0.80	1521.38	2000.58	7330.771	1030
500	0.17	-7.42	0.96	1520.95	1999.87	7330.773	1030
505	0.57	-7.05	0.77	1519.22	1999.96	7330.780	1030
510	0.31	-7.09	0.86	1518.97	1999.87	7330.784	1030
515	0.37	-7.65	1.22	1518.39	1998.78	7330.790	1030
520	0.87	-7.23	0.95	1518.28	1998.77	7330.794	1030
525	0.34	-7.25	1.02	1518.27	1998.48	7330.797	1030
530	0.59	-7.12	1.05	1518.15	1998.06	7330.804	1030
535	0.86	-7.11	1.10	1517.05	1996.62	7330.810	1030
540	0.14	-6.70	0.85	1516.51	1996.14	7330.812	1030
545	0.38	-6.84	0.98	1516.71	1995.98	7330.819	1030
550	0.42	-6.93	1.09	1516.52	1996.31	7330.826	1030
555	1.14	-7.53	1.41	1516.28	1995.70	7330.832	1030
560	0.31	-7.45	1.36	1516.36	1995.45	7330.834	1030
565	0.88	-6.84	1.00	1516.46	1995.15	7330.841	1030
570	0.57	-6.97	1.14	1516.33	1995.04	7330.844	1030
575	0.37	-6.57	1.16	1514.05	1993.08	7330.851	1030
580	0.75	-6.66	1.18	1513.39	1992.30	7330.854	1030
585	0.94	-6.29	0.96	1513.22	1992.00	7330.859	1030
590	0.40	-6.63	1.18	1513.37	1992.00	7330.865	1030
595	0.41	-6.57	1.21	1513.51	1992.03	7330.872	1030
600	0.76	-6.51	1.13	1513.32	1991.86	7330.874	1030
605	0.16	-6.71	1.24	1512.16	1991.84	7330.880	1030
610	0.48	-6.40	1.15	1511.01	1991.49	7330.884	1030
615	0.51	-6.14	1.08	1510.93	1991.25	7330.889	1030
620	-0.08	-5.99	0.95	1510.87	1991.21	7330.896	1030
625	0.73	-6.63	1.25	1511.14	1990.89	7330.898	1030
630	0.36	-6.02	0.96	1511.21	1991.07	7330.905	1030
635	0.48	-6.16	1.09	1510.28	1991.00	7330.910	1030
640	0.13	-6.21	1.17	1508.70	1990.62	7330.915	1030
645	0.16	-6.23	1.17	1508.52	1990.53	7330.919	1030
650	0.72	-6.13	1.09	1508.34	1989.96	7330.922	1030
655	0.61	-6.08	1.13	1508.19	1990.05	7330.929	1030
660	0.43	-6.07	1.17	1508.25	1989.46	7330.936	1030
665	0.18	-5.86	1.03	1508.15	1989.72	7330.938	1030
670	0.15	-6.09	1.17	1508.10	1989.36	7330.945	1030
675	0.22	-5.88	1.10	1508.31	1989.10	7330.950	1030
680	0.70	-5.88	1.31	1505.92	1986.43	7330.953	1030
685	0.67	-5.74	1.31	1505.28	1986.14	7330.959	1030
690	0.49	-5.79	1.27	1505.37	1985.93	7330.966	1030
695	0.38	-5.68	1.28	1505.52	1985.46	7330.968	1030
700	0.19	-5.67	1.28	1505.33	1985.67	7330.976	1030
705	0.69	-6.03	1.45	1505.08	1985.49	7330.979	1030
710	0.06	-5.29	1.18	1503.63	1983.45	7330.984	1030
715	0.42	-5.82	1.59	1503.14	1982.78	7330.989	1030
720	0.46	-4.49	1.00	1503.28	1982.00	7330.996	1030
725	0.52	-5.00	1.17	1503.01	1982.25	7330.999	1030
730	0.20	-4.99	1.22	1502.67	1982.27	7331.004	1030
735	0.55	-5.33	1.34	1502.87	1982.26	7331.008	1030
740	0.69	-4.89	1.21	1501.77	1981.17	7331.015	1030
745	0.32	-5.38	1.55	1500.84	1979.91	7331.020	1030
750	0.24	-5.23	1.49	1501.13	1980.14	7331.023	1030
755	0.33	-5.06	1.48	1500.77	1979.93	7331.029	1030
760	0.51	-5.40	1.62	1500.80	1979.83	7331.035	1030
765	0.19	-5.23	1.51	1500.70	1979.78	7331.039	1030
770	-0.02	-5.48	1.64	1500.77	1979.86	7331.044	1030
775	0.67	-5.02	1.44	1500.76	1979.66	7331.047	1030
780	0.04	-5.17	1.55	1500.65	1979.76	7331.054	1030
785	0.47	-4.74	1.23	1500.53	1979.87	7331.061	1030
790	0.34	-5.20	1.46	1500.61	1979.57	7331.064	1030
795	0.17	-4.95	1.38	1500.74	1979.51	7331.070	1030
800	0.55	-4.64	1.30	1500.50	1979.68	7331.075	1030
805	-0.82	-4.04	1.33	1496.16	1974.95	7331.081	1030
810	-0.13	-4.66	1.57	1496.34	1974.88	7331.084	1030
815	0.34	-4.45	1.50	1496.32	1975.13	7331.090	1030
820	-0.02	-4.82	1.78	1495.97	1975.17	7331.096	1030
825	0.14	-4.38	1.56	1495.11	1973.58	7331.100	1030
830	-0.01	-4.68	1.71	1494.99	1973.27	7331.104	1030
835	-0.04	-4.44	1.59	1494.60	1972.98	7331.109	1030
840	0.52	-4.36	1.54	1494.76	1973.69	7331.115	1030
845	0.37	-4.13	1.43	1494.95	1973.65	7331.121	1030
850	0.32	-4.45	1.56	1494.49	1973.61	7331.124	1030
855	0.54	-4.22	1.61	1493.70	1972.89	7331.132	1030
860	0.49	-3.85	1.43	1493.65	1972.34	7331.133	1030
865	0.33	-4.11	1.60	1493.50	1972.51	7331.140	1030
870	0.53	-4.19	1.54	1493.43	1972.22	7331.145	1030
875	0.56	-3.54	1.29	1492.37	1971.13	7331.148	1030
880	0.19	-3.50	1.39	1490.98	1969.48	7331.155	1030
885	0.36	-4.30	1.79	1490.57	1969.55	7331.161	1030
890	0.22	-4.44	1.81	1490.81	1969.68	7331.164	1030
895	0.06	-3.86	1.54	1490.61	1969.65	7331.169	1030
900	0.49	-4.05	1.68	1490.67	1969.66	7331.173	1030
905	-0.21	-3.70	1.60	1489.99	1968.93	7331.179	1030
910	0.57	-3.52	1.60	1488.52	1967.44	7331.186	1030
915	0.57	-3.40	1.53	1488.29	1967.34	7331.188	1030
920	0.08	-3.18	1.46	1488.33	1967.17	7331.195	1030
925	-0.18	-3.36	1.61	1488.40	1967.04	7331.200	1030
930	0.12	-3.43	1.67	1486.99	1966.20	7331.203	1030
935	0.46	-3.87	1.89	1486.63	1965.49	7331.208	1030
940	-0.04	-3.33	1.59	1486.97	1965.79	7331.216	1030
945	0.40	-3.61	1.74	1486.84	1966.09	7331.218	1030
950	0.36	-3.79	1.88	1486.92	1966.47	7331.226	1030
955	0.20	-3.39	1.63	1486.85	1966.14	7331.229	1030
960	0.40	-3.28	1.55	1486.80	1966.04	7331.234	1030
965	0.07	-3.81	1.85	1486.49	1965.85	7331.240	1030
970	0.33	-3.46	2.03	1483.79	1962.54	7331.247	1030
975	0.34	-3.09	1.71	1483.46	1963.23	7331.249	1030
980	0.23	-3.38	1.87	1483.54	1963.14	7331.255	1030
985	0.28	-2.75	1.57	1483.24	1963.12	7331.259	1030
990	0.23	-2.58	1.55	1482.92	1962.41	7331.265	1030
995	0.10	-3.54	2.03	1481.99	1961.84	7331.271	1030
1000	0.13	-2.88	1.68	1481.76	1961.79	7331.273	1030
1005	0.25	-3.54	2.02	1482.10	1961.58	7331.280	1030
1010	-0.19	-2.90	1.84	1481.39	1961.16	7331.285	1030
1015	0.04	-2.58	1.79	1480.42	1960.03	7331.289	1030
1020	-0.18	-2.60	1.75	1480.39	1959.97	7331.295	1030
1025	-0.00	-2.82	1.84	1480.19	1960.09	7331.297	1030
1030	0.46	-2.76	1.79	1480.01	1960.00	7331.303	1030
1035	0.18	-2.53	1.70	1478.96	1960.18	7331.310	1030
1040	-0.05	-2.17	1.49	1478.55	1959.96	7331.313	1030
1045	0.38	-3.08	1.91	1478.62	1960.03	7331.320	1030
1050	0.46	-3.04	1.93	1478.34	1959.93	7331.325	1030
1055	-0.10	-3.45	2.21	1478.48	1959.97	7331.332	1030
1060	-0.02	-3.05	1.98	1478.47	1959.79	7331.334	1030
1065	-0.35	-2.62	1.81	1478.50	1959.68	7331.341	1030
1070	-0.02	-2.40	1.69	1478.49	1959.57	7331.343	1030
1075	0.18	-2.31	1.99	1475.97	1956.62	7331.352	1030
1080	-0.31	-2.08	1.77	1475.72	1956.37	7331.354	1030
1085	0.33	-2.49	1.90	1475.43	1956.39	7331.359	1030
1090	0.23	-2.65	2.06	1475.53	1956.25	7331.364	1030
1095	0.36	-2.60	2.09	1475.64	1956.78	7331.371	1030
1100	0.35	-2.28	1.93	1475.80	1956.72	7331.374	1030
1105	0.53	-2.35	1.94	1474.57	1955.75	7331.380	1030
1110	0.27	-2.39	2.03	1474.21	1955.01	7331.384	1030
1115	-0.23	-2.19	2.08	1473.47	1954.05	7331.390	1030
1120	-0.14	-2.16	2.08	1472.62	1953.54	7331.395	1030
1125	-0.43	-2.25	2.12	1472.44	1953.23	7331.398	1030
1130	0.12	-1.70	1.85	1472.62	1953.20	7331.405	1030
1135	-0.46	-1.66	1.88	1472.57	1953.36	7331.410	1030
1140	0.52	-1.78	1.88	1472.39	1952.96	7331.415	1030
1145	0.45	-1.67	1.83	1471.77	1952.34	7331.419	1030
1150	-0.11	-1.50	1.91	1470.18	1950.51	7331.425	1030
1155	-0.03	-1.83	2.09	1469.85	1950.90	7331.429	1030
1160	-0.33	-2.02	2.21	1470.07	1951.02	7331.436	1030
1165	-0.17	-2.58	2.48	1469.82	1950.76	7331.438	1030
1170	0.34	-1.98	2.28	1468.65	1949.22	7331.445	1030
1175	-0.31	-1.27	1.96	1468.52	1949.14	7331.450	1030
1180	0.25	-1.63	2.17	1467.90	1948.62	7331.453	1030
1185	-0.13	-1.58	2.15	1467.91	1948.51	7331.459	1030
1190	-0.25	-1.81	2.26	1467.65	1948.37	7331.466	1030
1195	-0.18	-1.73	2.19	1467.52	1948.23	7331.468	1030
1200	-0.30	-1.48	2.07	1467.53	1948.49	7331.475	1030
1205	0.57	-1.34	1.92	1467.50	1948.80	7331.479	1030
1210	-0.14	-1.05	1.92	1466.19	1946.88	7331.484	1030
1215	0.18	-1.26	2.12	1465.76	1946.47	7331.489	1030
1220	0.57	0.16	1.55	1465.57	1945.93	7331.497	1030
1225	-0.08	-1.19	2.13	1465.77	1946.31	7331.499	1030
1230	-0.38	-0.90	1.91	1465.53	1946.47	7331.505	1030
1235	0.14	-1.66	2.29	1465.36	1946.38	7331.509	1030
1240	-0.09	-1.19	2.14	1464.38	1946.20	7331.515	1030
1245	0.12	-1.46	2.26	1463.53	1946.57	7331.521	1030
1250	0.38	-0.83	1.92	1463.07	1946.35	7331.523	1030
1255	0.40	-0.70	1.85	1463.22	1946.33	7331.530	1030
1260	0.01	-0.86	2.02	1462.97	1945.90	7331.535	1030
1265	-0.52	-1.32	2.35	1461.74	1944.80	7331.539	1030
1270	-0.08	-0.53	1.96	1461.44	1944.55	7331.544	1031
1275	0.40	-0.84	2.10	1461.44	1944.53	7331.547	1031
1280	-0.42	-0.93	2.18	1461.74	1944.41	7331.554	1031
1285	0.08	-0.88	2.05	1462.98	1945.64	7331.560	1031
1290	0.52	-0.74	1.96	1462.87	1945.51	7331.563	1031
1295	0.24	-1.32	2.17	1463.42	1945.94	7331.570	1031
1300	0.28	-1.02	2.00	1462.83	1945.72	7331.575	1031
1305	0.39	-0.62	1.86	1462.97	1945.83	7331.578	1031
1310	-0.15	-0.82	1.98	1463.01	1945.90	7331.584	1031
1315	-0.36	-1.79	2.26	1464.84	1948.25	7331.591	1031
1320	0.14	-1.56	2.16	1465.03	1948.10	7331.593	1031
1325	0.30	-2.00	2.39	1464.97	1948.51	7331.602	1031
1330	-0.19	-1.33	2.05	1465.20	1947.89	7331.604	1031
1335	0.64	-1.78	2.13	1466.12	1949.61	7331.609	1031
1340	0.07	-1.40	1.97	1466.63	1949.43	7331.614	1031
1345	-0.37	-2.05	2.20	1467.07	1950.15	7331.622	1031
1350	0.16	-1.54	1.92	1467.25	1950.11	7331.624	1031
1355	-0.06	-1.46	1.98	1467.05	1950.19	7331.630	1031
1360	-0.20	-1.17	1.81	1467.01	1950.25	7331.634	1031
1365	0.21	-1.38	1.94	1466.77	1950.28	7331.640	1031
1370	0.25	-1.49	2.00	1467.25	1949.94	7331.646	1031
1375	0.38	-1.93	2.14	1467.89	1950.55	7331.649	1031
1380	-0.10	-1.88	1.99	1469.24	1952.44	7331.655	1031
1385	0.44	-1.28	1.70	1469.44	1952.24	7331.661	1031
1390	0.26	-2.00	2.08	1469.33	1952.33	7331.665	1031
1395	-0.02	-2.11	2.13	1469.46	1952.44	7331.669	1031
1400	-0.33	-2.21	2.08	1470.98	1953.63	7331.676	1031
1405	-0.30	-1.50	1.72	1470.66	1953.90	7331.679	1031
1410	0.35	-1.99	1.98	1471.03	1953.99	7331.685	1031
1415	0.03	-2.11	2.03	1470.94	1953.67	7331.688	1031
1420	0.26	-1.69	1.71	1472.20	1954.89	7331.694	1031
1425	0.05	-1.50	1.64	1472.63	1955.14	7331.701	1031
1430	0.64	-2.15	1.91	1472.86	1955.14	7331.706	1031
1435	0.35	-2.00	1.83	1472.45	1955.02	7331.709	1031
1440	-0.32	-1.74	1.77	1472.36	1954.78	7331.716	1031
1445	0.19	-1.77	1.78	1472.61	1954.87	7331.719	1031
1450	-0.03	-2.26	1.89	1475.02	1957.14	7331.727	1031
1455	-0.03	-2.80	2.10	1474.37	1957.18	7331.729	1031
1460	0.10	-2.72	2.01	1474.63	1956.88	7331.734	1031
1465	0.26	-2.48	1.97	1474.59	1956.68	7331.739	1031
1470	0.05	-1.70	1.58	1475.54	1957.52	7331.746	1031
1475	0.37	-2.71	1.97	1475.98	1958.19	7331.749	1031
1480	-0.23	-2.35	1.81	1476.02	1957.76	7331.755	1031
1485	0.18	-2.50	1.86	1476.36	1957.92	7331.758	1031
1490	0.13	-2.82	2.03	1476.38	1958.08	7331.764	1031
1495	0.12	-2.04	1.59	1476.25	1958.34	7331.771	1031
1500	0.29	-2.60	1.79	1476.66	1958.68	7331.774	1031
1505	-0.09	-2.75	1.82	1478.03	1960.23	7331.780	1031
1510	0.09	-2.91	1.90	1478.29	1960.35	7331.785	1031
1515	0.25	-2.74	1.85	1478.33	1959.98	7331.790	1031
1520	0.26	-2.45	1.64	1478.53	1960.20	7331.794	1031
1525	0.66	-2.63	1.74	1478.30	1960.10	7331.797	1031
1530	0.28	-2.36	1.67	1478.49	1960.26	7331.804	1031
1535	0.43	-2.48	1.79	1478.17	1960.23	7331.810	1031
1540	0.04	-2.37	1.70	1478.33	1960.05	7331.812	1031
1545	-0.01	-2.97	1.82	1479.56	1961.28	7331.819	1031
1550	0.27	-2.67	1.71	1479.84	1961.64	7331.826	1031
1555	0.10	-2.52	1.65	1479.81	1961.56	7331.828	1031
1560	0.44	-2.55	1.66	1479.95	1961.28	7331.834	1031
1565	0.04	-2.85	1.77	1479.78	1961.30	7331.840	1031
1570	0.21	-3.02	1.84	1479.52	1961.80	7331.844	1031
1575	0.46	-3.15	1.93	1479.44	1961.71	7331.851	1031
1580	0.34	-3.13	1.95	1479.75	1961.18	7331.854	1031
1585	0.62	-3.60	1.85	1482.95	1963.90	7331.859	1031
1590	0.70	-2.97	1.47	1484.06	1965.36	7331.864	1031
1595	0.05	-2.90	1.51	1484.24	1965.54	7331.872	1031
1600	0.50	-3.81	1.91	1484.28	1965.67	7331.874	1031
1605	0.43	-3.47	1.73	1484.27	1966.04	7331.880	1031
1610	0.32	-3.88	1.92	1484.48	1965.58	7331.883	1031
1615	-0.02	-3.26	1.67	1484.22	1965.46	7331.889	1031
1620	0.47	-4.14	2.10	1484.30	1965.34	7331.896	1031
1625	0.27	-3.85	1.90	1485.18	1965.78	7331.898	1031
1630	0.09	-3.58	1.58	1487.40	1968.24	7331.905	1031
1635	0.56	-3.97	1.78	1487.55	1968.72	7331.910	1031
1640	0.46	-4.08	1.85	1488.11	1968.18	7331.915	1031
1645	0.51	-4.10	1.80	1488.22	1968.02	7331.919	1031
1650	0.52	-3.50	1.42	1488.28	1967.68	7331.926	1031
1655	-0.09	-3.76	1.64	1488.31	1968.12	7331.929	1031
1660	-0.07	-3.67	1.71	1487.95	1967.88	7331.936	1031
1665	0.58	-4.18	1.89	1488.03	1967.62	7331.938	1031
1670	0.17	-4.08	1.63	1489.80	1969.67	7331.944	1031
1675	0.24	-4.04	1.60	1490.33	1970.04	7331.950	1031
1680	0.51	-3.95	1.61	1491.10	1970.70	7331.953	1031
1685	0.32	-3.90	1.50	1491.09	1970.76	7331.959	1031
1690	0.41	-4.24	1.61	1491.02	1970.87	7331.967	1031
1695	0.51	-4.08	1.59	1490.98	1971.06	7331.969	1031
1700	-0.04	-3.53	1.46	1491.15	1971.33	7331.977	1031
1705	0.36	-3.88	1.54	1491.10	1970.75	7331.980	1031
1710	0.21	-4.56	1.72	1492.74	1972.75	7331.984	1031
1715	0.62	-4.88	1.80	1493.42	1973.29	7331.990	1031
1720	-0.02	-4.21	1.58	1493.85	1973.37	7331.996	1031
1725	0.19	-4.56	1.60	1494.06	1973.32	7332.000	1031
1730	0.52	-4.25	1.42	1494.02	1973.17	7332.005	1031
1735	-0.03	-4.41	1.59	1494.05	1973.30	7332.009	1031
1740	0.61	-4.34	1.56	1494.46	1973.72	7332.014	1031
1745	0.13	-4.27	1.46	1495.49	1974.57	7332.020	1031
1750	0.42	-4.86	1.60	1495.69	1974.62	7332.023	1031
1755	0.57	-4.76	1.54	1495.57	1974.50	7332.030	1031
1760	0.50	-4.17	1.29	1495.62	1974.48	7332.034	1031
1765	0.55	-4.70	1.56	1496.22	1975.59	7332.040	1031
1770	0.12	-4.12	1.32	1496.36	1975.64	7332.044	1031
1775	0.01	-4.72	1.49	1497.42	1976.82	7332.047	1031
1780	0.02	-5.07	1.61	1497.43	1976.95	7332.054	1031
1785	-0.24	-4.97	1.41	1497.39	1977.27	7332.061	1031
1790	0.26	-4.82	1.55	1497.48	1976.98	7332.062	1031
1795	0.44	-4.34	1.19	1497.35	1977.07	7332.069	1031
1800	0.16	-5.21	1.71	1497.54	1976.62	7332.075	1031
1805	0.57	-5.00	1.43	1499.74	1979.20	7332.078	1031
1810	0.11	-4.89	1.30	1499.93	1979.50	7332.084	1031
1815	-0.02	-5.40	1.63	1500.73	1979.09	7332.092	1031
1820	0.18	-5.22	1.53	1500.27	1979.15	7332.094	1031
1825	0.63	-4.84	1.41	1500.20	1978.93	7332.101	1031
1830	0.22	-5.52	1.69	1500.25	1979.02	7332.105	1031
1835	0.09	-4.66	1.24	1501.80	1978.74	7332.109	1031
1840	0.13	-5.45	1.59	1502.26	1978.46	7332.115	1031
1845	0.43	-5.06	1.48	1502.24	1978.61	7332.121	1031
1850	0.58	-5.47	1.62	1502.54	1978.70	7332.124	1031
1855	0.54	-5.42	1.56	1502.67	1979.41	7332.129	1031
1860	0.35	-5.57	1.54	1503.51	1980.36	7332.134	1031
1865	0.62	-4.99	1.32	1503.49	1980.58	7332.139	1031
1870	-0.20	-5.10	1.31	1503.99	1980.58	7332.145	1031
1875	0.11	-5.25	1.35	1503.91	1980.62	7332.148	1031
1880	0.38	-5.73	1.51	1505.48	1981.70	7332.155	1031
1885	0.30	-5.42	1.41	1505.60	1981.93	7332.159	1031
1890	0.32	-5.03	1.16	1505.63	1981.97	7332.166	1031
1895	0.23	-5.89	1.59	1505.53	1982.23	7332.169	1031
1900	0.38	-5.35	1.27	1505.38	1982.19	7332.174	1031
1905	0.50	-6.02	1.66	1505.78	1982.19	7332.179	1031
1910	0.50	-5.64	1.37	1506.77	1983.28	7332.185	1031
1915	0.10	-5.42	1.14	1507.70	1984.56	7332.188	1031
1920	-0.40	-5.30	1.26	1507.98	1984.70	7332.197	1031
1925	0.33	-5.65	1.31	1507.93	1985.01	7332.201	1031
1930	0.47	-5.70	1.32	1507.73	1984.83	7332.204	1031
1935	0.29	-5.82	1.35	1507.74	1984.90	7332.210	1031
1940	0.88	-6.11	1.48	1509.08	1984.79	7332.216	1031
1945	0.35	-6.16	1.50	1510.38	1984.60	7332.219	1031
1950	0.49	-5.82	1.35	1510.07	1984.94	7332.225	1031
1955	0.17	-6.10	1.42	1510.14	1985.00	7332.230	1031
1960	0.09	-6.21	1.38	1510.84	1985.05	7332.234	1031
1965	-0.04	-6.03	1.39	1511.26	1985.05	7332.239	1031
1970	0.91	-6.12	1.39	1511.95	1985.43	7332.244	1031
1975	0.27	-6.22	1.37	1512.10	1986.19	7332.249	1031
1980	0.80	-6.24	1.34	1511.97	1986.29	7332.254	1031
1985	0.96	-6.77	1.60	1512.49	1986.22	7332.261	1031
1990	0.51	-6.87	1.69	1512.55	1986.41	7332.264	1031
1995	0.09	-6.67	1.59	1512.41	1986.56	7332.271	1031
2000	0.66	-6.40	1.41	1512.51	1986.88	7332.273	1031
2005	0.75	-7.07	1.56	1514.32	1988.72	7332.279	1031
2010	0.39	-6.61	1.39	1514.75	1988.88	7332.284	1031
2015	1.77	-7.01	1.45	1515.44	1989.28	7332.292	1031
2020	0.69	-7.09	1.54	1514.92	1989.41	7332.294	1031
2025	0.13	-7.05	1.46	1515.26	1989.72	7332.300	1031
2030	0.36	-6.72	1.32	1515.19	1989.99	7332.305	1031
2035	0.76	-6.77	1.21	1516.54	1991.39	7332.311	1031
2040	0.54	-6.72	1.14	1517.43	1992.14	7332.312	1031
2045	0.30	-6.74	1.09	1517.33	1992.61	7332.319	1031
2050	0.42	-7.17	1.38	1517.55	1992.56	7332.326	1031
2055	0.05	-5.42	0.25	1518.35	1991.96	7332.332	1031
2060	0.55	-6.70	1.06	1516.94	1992.18	7332.334	1031
2065	1.13	-7.26	1.31	1518.64	1993.00	7332.341	1031
2070	0.72	-7.17	1.32	1519.49	1992.86	7332.344	1031
2075	0.44	-7.16	1.29	1519.51	1993.31	7332.350	1031
2080	0.41	-7.37	1.37	1520.39	1993.78	7332.354	1031
2085	0.84	-7.21	1.19	1520.13	1993.95	7332.359	1031
2090	0.49	-7.14	1.17	1520.25	1993.70	7332.366	1031
2095	0.82	-6.91	1.18	1520.14	1994.16	7332.370	1031
2100	0.56	-7.20	1.19	1520.30	1994.09	7332.374	1031
2105	0.55	-7.27	1.19	1520.54	1994.14	7332.379	1031
2110	0.80	-7.25	1.03	1522.32	1995.75	7332.384	1031
2115	0.78	-7.41	1.16	1522.27	1996.27	7332.389	1031
2120	0.02	-7.83	1.49	1522.41	1996.29	7332.396	1031
2125	0.36	-7.45	1.15	1522.60	1996.40	7332.398	1031
2130	0.54	-8.05	1.43	1522.35	1996.70	7332.404	1031
2135	0.52	-7.38	1.13	1522.46	1996.46	7332.410	1031
2140	0.06	-7.73	1.05	1524.96	1999.01	7332.417	1031
2145	0.94	-7.62	1.03	1524.74	1998.92	7332.420	1031
2150	0.61	-7.63	0.96	1524.18	1998.99	7332.426	1031
2155	0.74	-7.54	1.01	1524.91	1998.96	7332.429	1031
2160	0.68	-8.00	1.15	1526.22	1999.90	7332.435	1031
2165	0.45	-7.85	1.05	1526.68	2000.62	7332.438	1031
2170	0.48	-7.68	0.83	1527.17	2001.35	7332.444	1031
2175	0.65	-8.18	1.10	1527.48	2001.68	7332.451	1031
2180	0.47	-7.99	1.05	1527.38	2001.73	7332.455	1031
2185	0.83	-7.91	0.90	1527.62	2001.95	7332.462	1031
2190	0.47	-8.38	1.20	1527.36	2002.07	7332.465	1031
2195	0.87	-8.11	1.09	1527.58	2002.12	7332.469	1031
2200	0.72	-7.80	0.95	1527.59	2002.05	7332.476	1031
2205	0.19	-8.14	1.03	1527.45	2002.04	7332.480	1031
2210	0.35	-8.46	1.19	1528.18	2002.01	7332.483	1031
2215	0.69	-8.18	0.96	1530.05	2002.16	7332.489	1031
2220	0.44	-8.91	1.36	1530.58	2002.45	7332.495	1031
2225	0.57	-8.49	1.10	1531.78	2003.39	7332.500	1031
2230	0.57	-8.27	0.92	1531.49	2003.48	7332.505	1031
2235	0.84	-8.70	1.18	1531.42	2003.73	7332.509	1031
2240	0.54	-8.66	1.23	1531.43	2004.06	7332.514	1031
2245	0.48	-8.50	0.95	1532.81	2005.26	7332.520	1031
2250	0.58	-8.71	1.04	1533.07	2005.62	7332.523	1031
2255	1.23	-9.06	1.08	1533.05	2006.06	7332.531	1031
2260	0.41	-8.34	0.78	1533.33	2006.03	7332.534	1031
2265	0.91	-8.69	0.99	1533.36	2006.10	7332.539	1031
2270	0.81	-8.57	0.97	1533.24	2006.12	7332.544	1031
2275	0.73	-9.31	1.12	1535.18	2007.31	7332.550	1031
2280	0.61	-9.24	1.06	1535.51	2008.15	7332.555	1031
2285	2.26	-8.66	0.75	1536.37	2009.16	7332.562	1031
2290	0.64	-9.61	1.22	1535.78	2008.51	7332.562	1031
2295	0.27	-9.23	0.99	1535.61	2008.50	7332.570	1031
2300	0.62	-9.52	1.18	1535.46	2008.68	7332.576	1031
2305	0.87	-9.38	1.10	1536.51	2008.66	7332.578	1031
2310	0.77	-10.09	1.54	1537.68	2008.85	7332.585	1031
2315	1.27	-9.58	1.14	1537.36	2008.65	7332.591	1031
2320	0.54	-9.42	1.02	1537.25	2009.11	7332.594	1031
2325	0.72	-9.64	1.16	1537.83	2009.00	7332.599	1031
2330	0.13	-9.94	1.38	1539.26	2008.80	7332.604	1031
2335	0.75	-9.46	0.99	1539.27	2009.38	7332.608	1031
2340	0.50	-10.10	1.29	1540.08	2010.33	7332.614	1031
2345	0.30	-10.21	1.38	1540.03	2010.54	7332.618	1031
2350	1.08	-9.73	1.09	1540.09	2011.13	7332.625	1031
2355	0.43	-9.71	1.09	1540.12	2011.09	7332.630	1031
2360	0.41	-9.76	0.99	1540.07	2011.32	7332.633	1031
2365	0.87	-10.06	1.14	1540.39	2011.20	7332.639	1031
2370	0.32	-10.14	1.12	1542.10	2013.35	7332.646	1031
2375	0.55	-10.29	1.07	1542.35	2013.69	7332.648	1031
2380	0.56	-10.65	1.18	1541.97	2013.86	7332.656	1031
2385	0.74	-10.34	1.12	1542.27	2014.01	7332.659	1031
2390	0.83	-10.26	1.11	1542.46	2013.80	7332.664	1031
2395	0.72	-10.21	1.11	1542.24	2014.04	7332.670	1031
2400	1.29	-10.56	1.00	1544.48	2016.77	7332.677	1031
2405	0.59	-10.75	1.09	1544.61	2016.27	7332.680	1031
2410	0.37	-10.51	1.04	1544.66	2016.49	7332.686	1031
2415	0.90	-10.42	0.98	1544.73	2016.57	7332.688	1031
2420	0.81	-10.77	1.11	1545.62	2017.73	7332.695	1031
2425	1.30	-11.13	1.17	1546.03	2018.46	7332.701	1031
2430	0.49	-10.69	0.87	1546.11	2018.57	7332.703	1031
2435	0.61	-10.80	0.98	1545.93	2018.68	7332.710	1031
2440	0.87	-10.97	1.12	1546.38	2018.88	7332.714	1031
2445	0.91	-11.25	1.09	1547.56	2019.48	7332.719	1031
2450	-0.23	-11.30	1.16	1547.72	2019.92	7332.724	1031
2455	0.53	-11.15	1.08	1547.82	2020.25	7332.730	1031
2460	0.66	-11.15	1.01	1547.72	2020.09	7332.733	1031
2465	0.90	-11.19	1.08	1547.98	2020.00	7332.740	1031
2470	0.68	-11.51	1.25	1548.22	2019.93	7332.744	1031
2475	0.63	-11.33	0.95	1550.15	2022.29	7332.749	1031
2480	0.69	-11.68	1.15	1550.39	2022.12	7332.755	1031
2485	0.87	-10.95	0.72	1550.29	2022.48	7332.761	1031
2490	0.44	-11.64	1.10	1550.75	2022.42	7332.764	1031
2495	0.57	-11.52	1.04	1550.46	2022.28	7332.771	1031
2500	0.95	-11.62	1.11	1550.76	2022.40	7332.773	1031
2505	1.07	-11.32	0.78	1552.98	2025.13	7332.781	1031
2510	0.81	-11.60	0.83	1552.90	2024.68	7332.784	1031
2515	0.33	-11.98	1.17	1552.58	2025.01	7332.792	1031
2520	0.96	-12.27	1.16	1552.73	2024.70	7332.794	1031
2525	0.35	-12.04	0.95	1553.81	2025.88	7332.799	1031
2530	1.51	-11.68	0.71	1554.44	2026.14	7332.805	1031
2535	0.66	-11.75	0.78	1554.30	2026.58	7332.811	1031
2540	0.85	-11.95	0.87	1555.03	2027.24	7332.812	1031
2545	0.81	-11.88	0.82	1555.41	2027.20	7332.819	1031
2550	0.64	-11.87	0.79	1555.12	2027.27	7332.826	1031
2555	0.63	-12.18	0.91	1555.33	2027.35	7332.830	1031
2560	0.86	-12.17	1.01	1555.17	2027.17	7332.834	1031
2565	0.81	-12.34	1.04	1555.66	2027.84	7332.840	1031
2570	0.93	-12.41	0.89	1557.18	2029.44	7332.844	1031
2575	0.97	-12.91	1.19	1557.25	2029.69	7332.850	1031
2580	0.43	-12.84	1.15	1557.16	2029.68	7332.856	1031
2585	0.90	-12.72	1.09	1557.38	2029.57	7332.858	1031
2590	0.48	-12.90	1.18	1557.35	2029.70	7332.865	1031
2595	1.09	-12.65	1.00	1557.14	2029.55	7332.869	1031
2600	0.35	-12.68	0.91	1559.90	2031.16	7332.875	1031
2605	0.92	-12.88	0.92	1559.43	2031.17	7332.880	1031
2610	0.72	-12.74	0.91	1559.60	2031.09	7332.884	1031
2615	1.30	-12.83	0.97	1559.54	2031.59	7332.889	1031
2620	0.86	-13.17	0.95	1561.10	2032.49	7332.896	1031
2625	0.77	-13.07	0.92	1561.28	2032.77	7332.898	1031
2630	1.15	-13.45	1.12	1561.46	2032.42	7332.904	1031
2635	0.95	-13.05	0.94	1561.20	2032.63	7332.909	1031
2640	1.02	-13.08	0.93	1562.37	2033.38	7332.914	1031
2645	0.82	-13.64	1.15	1562.55	2034.44	7332.919	1031
2650	0.65	-13.45	1.03	1562.75	2034.24	7332.924	1031
2655	0.76	-13.23	0.92	1562.80	2034.50	7332.930	1031
2660	1.29	-12.83	0.63	1562.86	2034.16	7332.935	1031
2665	1.02	-13.23	0.91	1562.78	2034.38	7332.938	1031
2670	1.37	-13.77	1.15	1564.02	2034.56	7332.945	1031
2675	0.99	-13.61	0.96	1565.04	2034.69	7332.951	1031
2680	0.50	-14.47	1.54	1565.22	2035.09	7332.957	1031
2685	0.91	-13.87	1.17	1565.39	2034.56	7332.959	1031
2690	1.16	-13.76	1.04	1565.59	2034.71	7332.964	1031
2695	0.82	-13.71	1.07	1565.24	2034.87	7332.969	1031
2700	1.08	-13.85	1.15	1565.75	2035.39	7332.975	1031
2705	0.83	-14.01	1.04	1567.43	2037.18	7332.981	1031
2710	0.67	-14.07	1.01	1567.44	2037.62	7332.984	1031
2715	1.09	-13.95	0.88	1567.53	2037.42	7332.989	1031
2720	1.14	-13.92	0.94	1567.22	2037.40	7332.994	1031
2725	1.48	-14.06	0.93	1568.88	2038.45	7333.000	1031
2730	1.17	-14.05	0.92	1568.78	2038.50	7333.005	1031
2735	1.03	-14.29	1.03	1568.99	2038.67	7333.009	1031
2740	0.92	-14.23	0.97	1569.00	2038.69	7333.014	1031
2745	0.92	-14.48	0.97	1570.40	2040.81	7333.021	1031
2750	0.79	-14.58	1.06	1570.44	2040.25	7333.023	1031
2755	0.89	-14.37	0.90	1570.32	2040.42	7333.029	1031
2760	1.15	-14.72	1.14	1570.50	2040.39	7333.034	1031
2765	1.10	-14.61	1.01	1571.72	2041.27	7333.039	1031
2770	1.77	-15.20	1.26	1572.01	2042.04	7333.044	1031
2775	1.36	-14.80	1.04	1571.86	2041.66	7333.051	1031
2780	1.16	-14.90	1.08	1572.03	2042.16	7333.055	1031
2785	1.29	-14.53	0.92	1572.19	2042.10	7333.060	1031
2790	0.70	-14.71	1.03	1572.13	2041.83	7333.063	1031
2795	0.99	-14.70	0.94	1572.89	2042.58	7333.070	1031
2800	1.09	-15.34	1.15	1574.34	2044.05	7333.076	1031
2805	1.00	-15.08	0.96	1574.67	2044.13	7333.078	1031
2810	1.16	-15.42	1.18	1574.67	2044.08	7333.084	1031
2815	0.75	-15.55	1.27	1574.78	2044.50	7333.088	1031
2820	0.49	-15.79	1.18	1576.22	2045.99	7333.096	1031
2825	0.83	-15.85	1.26	1576.15	2046.03	7333.100	1031
2830	1.14	-15.83	1.29	1576.52	2046.06	7333.104	1031
2835	0.98	-15.43	1.03	1576.65	2046.29	7333.108	1031
2840	0.81	-15.78	1.04	1577.53	2047.51	7333.115	1031
2845	1.21	-15.78	1.05	1577.70	2047.82	7333.118	1031
2850	1.07	-15.89	1.16	1577.64	2047.89	7333.126	1031
2855	1.05	-15.67	1.01	1577.84	2047.77	7333.130	1031
2860	1.50	-15.64	0.97	1577.95	2047.85	7333.134	1031
2865	0.86	-16.00	1.19	1577.95	2047.55	7333.140	1031
2870	1.76	-15.58	0.80	1579.69	2050.75	7333.147	1031
2875	0.99	-16.26	1.24	1579.84	2050.17	7333.149	1031
2880	1.31	-16.30	1.19	1579.81	2049.93	7333.155	1031
2885	1.20	-15.96	0.90	1579.91	2050.00	7333.159	1031
2890	0.75	-16.30	1.16	1580.32	2049.99	7333.164	1031
2895	1.27	-16.46	1.25	1580.14	2049.66	7333.169	1031
2900	1.21	-16.45	1.22	1580.84	2049.89	7333.174	1031
2905	1.44	-16.42	1.19	1581.87	2049.69	7333.180	1031
2910	1.05	-16.25	1.13	1581.83	2049.64	7333.185	1031
2915	0.64	-16.14	1.11	1581.78	2049.55	7333.188	1031
2920	1.22	-16.42	1.19	1582.01	2050.16	7333.195	1031
2925	1.23	-17.04	1.37	1583.73	2051.84	7333.201	1031
2930	1.03	-16.35	0.99	1584.02	2052.19	7333.203	1031
2935	0.59	-16.46	1.10	1583.89	2052.31	7333.210	1031
2940	1.01	-16.43	1.09	1583.98	2052.28	7333.213	1031
2945	0.93	-16.93	1.18	1585.27	2053.61	7333.219	1031
2950	1.58	-16.91	1.16	1585.44	2053.80	7333.225	1031
2955	0.64	-17.05	1.25	1585.56	2054.02	7333.230	1031
2960	1.34	-16.98	1.21	1585.72	2053.81	7333.233	1031
2965	0.91	-17.12	1.28	1585.61	2053.87	7333.240	1031
2970	1.30	-17.22	1.30	1585.72	2054.14	7333.244	1031
2975	1.16	-17.37	1.26	1587.23	2055.71	7333.249	1031
2980	1.44	-17.14	1.06	1587.81	2056.38	7333.255	1031
2985	1.22	-17.76	1.33	1587.84	2056.42	7333.262	1031
2990	1.19	-17.26	1.11	1587.65	2056.29	7333.265	1031
2995	0.88	-17.42	1.26	1587.81	2056.38	7333.271	1031
3000	1.00	-17.12	1.04	1588.05	2056.38	7333.274	1031
3005	0.75	-18.07	1.30	1590.30	2059.15	7333.282	1031
3010	1.20	-17.71	1.03	1589.85	2058.71	7333.284	1031
3015	1.13	-17.55	1.02	1590.12	2058.70	7333.289	1031
3020	0.99	-17.79	1.22	1589.97	2058.80	7333.294	1031
3025	0.84	-17.64	1.01	1590.82	2059.78	7333.299	1031
3030	1.01	-17.97	1.10	1591.54	2060.70	7333.305	1031
3035	1.16	-18.50	1.40	1592.25	2060.21	7333.310	1031
3040	0.90	-18.30	1.32	1592.45	2060.62	7333.312	1031
3045	1.37	-18.21	1.21	1592.46	2060.57	7333.319	1031
3050	1.14	-18.12	1.14	1592.56	2060.24	7333.326	1031
3055	0.99	-17.87	1.03	1592.24	2060.00	7333.328	1031
3060	1.19	-18.14	1.22	1592.77	2060.28	7333.335	1031
3065	1.21	-18.09	1.21	1592.83	2060.33	7333.338	1031
3070	1.13	-18.56	1.21	1594.62	2062.67	7333.344	1031
3075	1.68	-18.28	1.01	1595.10	2062.77	7333.350	1031
3080	1.54	-18.73	1.31	1595.01	2062.62	7333.355	1031
3085	1.11	-18.92	1.41	1594.80	2062.74	7333.358	1031
3090	1.08	-18.66	1.22	1594.80	2062.87	7333.365	1031
3095	0.90	-18.66	1.25	1594.92	2062.76	7333.368	1031
3100	1.71	-19.31	1.50	1597.28	2065.66	7333.376	1031
3105	1.50	-19.07	1.33	1597.24	2064.93	7333.380	1031
3110	0.99	-18.78	1.10	1597.10	2065.43	7333.384	1031
3115	1.29	-18.99	1.22	1597.11	2064.94	7333.390	1031
3120	1.05	-19.71	1.54	1598.32	2066.22	7333.396	1031
3125	0.64	-19.55	1.48	1598.80	2066.61	7333.399	1031
3130	1.02	-19.09	1.12	1598.75	2066.49	7333.405	1031
3135	0.89	-19.22	1.23	1598.85	2066.61	7333.409	1031
3140	1.00	-19.41	1.36	1599.63	2066.83	7333.414	1031
3145	1.16	-19.34	1.27	1600.45	2066.74	7333.419	1031
3150	1.10	-19.47	1.37	1600.41	2067.00	7333.423	1031
3155	1.04	-19.33	1.19	1600.45	2066.71	7333.430	1031
3160	1.39	-19.29	1.22	1600.23	2066.93	7333.435	1031
3165	1.05	-19.19	1.22	1600.30	2066.63	7333.438	1031
3170	1.26	-19.10	1.12	1600.25	2067.11	7333.443	1031
3175	1.36	-19.83	1.35	1602.49	2068.72	7333.451	1031
3180	1.43	-20.01	1.41	1602.55	2068.96	7333.453	1031
3185	1.39	-19.65	1.17	1602.98	2068.80	7333.460	1031
3190	1.11	-20.08	1.48	1602.65	2069.10	7333.465	1031
3195	0.88	-19.89	1.39	1602.75	2069.00	7333.469	1031
3200	1.38	-20.05	1.40	1602.91	2069.30	7333.474	1031
3205	1.31	-20.51	1.53	1605.38	2071.21	7333.481	1031
3210	0.85	-20.17	1.31	1605.12	2071.17	7333.483	1031
3215	1.00	-20.28	1.36	1604.99	2071.26	7333.492	1031
3220	1.30	-20.29	1.36	1605.23	2071.54	7333.493	1031
3225	1.18	-20.22	1.23	1606.31	2072.73	7333.500	1031
3230	1.15	-20.39	1.27	1606.64	2073.01	7333.505	1031
3235	1.86	-20.70	1.43	1606.93	2073.03	7333.510	1031
3240	1.20	-20.15	1.09	1607.38	2073.66	7333.515	1031
3245	1.16	-20.59	1.38	1607.27	2073.63	7333.521	1031
3250	1.53	-20.25	1.14	1607.49	2073.65	7333.523	1031
3255	1.34	-20.61	1.33	1607.47	2073.95	7333.529	1031
3260	0.89	-20.56	1.32	1607.55	2073.84	7333.534	1031
3265	1.35	-20.57	1.22	1608.02	2074.57	7333.539	1031
3270	1.46	-21.06	1.33	1609.74	2076.24	7333.544	1031
3275	1.56	-21.05	1.38	1610.08	2076.72	7333.549	1031
3280	1.19	-21.02	1.37	1609.75	2076.23	7333.555	1031
3285	1.09	-20.80	1.21	1609.81	2076.37	7333.559	1031
3290	1.24	-21.03	1.39	1609.55	2076.31	7333.562	1031
3295	1.25	-20.92	1.32	1609.80	2076.28	7333.569	1031
3300	1.07	-21.59	1.48	1612.08	2078.46	7333.576	1031
3305	1.40	-21.42	1.34	1612.22	2079.00	7333.578	1031
3310	0.90	-21.60	1.51	1612.18	2078.63	7333.585	1030
3315	1.44	-21.74	1.59	1612.29	2078.62	7333.589	1030
3320	1.28	-21.36	1.41	1611.04	2077.76	7333.597	1030
3325	1.25	-21.08	1.28	1610.97	2077.52	7333.600	1030
3330	1.23	-21.39	1.46	1610.97	2077.53	7333.605	1030
3335	1.41	-21.50	1.51	1611.06	2077.52	7333.608	1030
3340	1.30	-21.32	1.47	1610.24	2076.96	7333.616	1030
3345	1.26	-21.09	1.43	1609.77	2075.78	7333.619	1030
3350	1.25	-21.10	1.39	1609.55	2075.79	7333.625	1030
3355	0.98	-21.63	1.73	1609.68	2075.66	7333.630	1030
3360	1.37	-21.33	1.50	1609.39	2075.85	7333.635	1030
3365	1.05	-21.25	1.53	1609.63	2076.19	7333.640	1030
3370	1.15	-20.57	1.19	1608.55	2075.41	7333.645	1030
3375	1.57	-20.28	1.12	1607.45	2073.85	7333.649	1030
3380	1.59	-20.44	1.18	1607.29	2074.03	7333.654	1030
3385	1.52	-20.37	1.12	1607.15	2073.53	7333.661	1030
3390	1.48	-20.16	1.05	1607.04	2073.53	7333.664	1030
3395	1.78	-20.44	1.23	1607.35	2073.83	7333.669	1030
3400	0.74	-20.35	1.21	1607.15	2073.52	7333.674	1030
3405	0.72	-20.28	1.36	1605.46	2071.83	7333.680	1030
3410	1.16	-20.21	1.31	1605.40	2071.56	7333.685	1030
3415	1.30	-20.20	1.32	1605.09	2071.43	7333.688	1030
3420	0.84	-20.16	1.23	1605.31	2071.49	7333.694	1030
3425	0.62	-20.40	1.52	1603.96	2069.70	7333.702	1030
3430	0.84	-20.11	1.40	1603.93	2070.02	7333.703	1030
3435	1.00	-19.89	1.31	1603.87	2069.94	7333.710	1030
3440	1.18	-19.82	1.23	1603.91	2069.89	7333.715	1030
3445	2.07	-19.57	1.16	1602.79	2068.50	7333.722	1030
3450	1.20	-19.62	1.24	1602.81	2068.44	7333.725	1030
3455	1.33	-19.34	1.12	1602.41	2068.62	7333.731	1030
3460	1.91	-19.45	1.12	1602.10	2068.86	7333.734	1030
3465	1.72	-19.78	1.39	1601.64	2067.96	7333.741	1030
3470	1.40	-19.43	1.24	1601.01	2067.09	7333.744	1030
3475	1.00	-19.24	1.19	1600.73	2066.98	7333.749	1030
3480	0.55	-19.44	1.29	1600.89	2067.04	7333.755	1030
3485	1.31	-19.45	1.32	1600.81	2067.20	7333.760	1030
3490	1.37	-19.44	1.25	1601.09	2067.07	7333.765	1030
3495	1.00	-19.31	1.26	1600.48	2066.93	7333.770	1030
3500	0.94	-19.27	1.24	1598.83	2067.30	7333.774	1030
3505	1.12	-19.50	1.35	1598.83	2067.27	7333.779	1030
3510	1.17	-19.57	1.39	1598.59	2067.45	7333.784	1030
3515	1.59	-19.62	1.44	1598.40	2067.39	7333.789	1030
3520	1.21	-19.03	1.24	1597.62	2065.72	7333.796	1030
3525	1.19	-19.07	1.28	1597.34	2065.75	7333.797	1030
3530	0.98	-19.14	1.26	1597.28	2065.82	7333.805	1030
3535	1.01	-19.17	1.28	1597.22	2065.95	7333.810	1030
3540	1.04	-19.06	1.42	1596.24	2064.45	7333.814	1030
3545	1.29	-18.83	1.31	1595.76	2063.90	7333.819	1030
3550	1.05	-18.83	1.28	1595.95	2064.02	7333.826	1030
3555	1.01	-18.70	1.24	1595.46	2063.86	7333.831	1030
3560	1.23	-18.62	1.18	1595.80	2064.12	7333.835	1030
3565	1.16	-18.54	1.12	1595.77	2063.86	7333.840	1030
3570	1.49	-18.65	1.34	1594.02	2061.94	7333.844	1030
3575	1.41	-18.34	1.23	1593.57	2061.48	7333.851	1030
3580	1.04	-18.21	1.18	1593.38	2061.53	7333.855	1030
3585	1.06	-18.43	1.33	1593.28	2061.48	7333.858	1030
3590	1.38	-18.17	1.09	1593.41	2061.54	7333.866	1030
3595	0.84	-18.03	1.03	1593.23	2061.33	7333.869	1030
3600	1.23	-18.05	1.11	1593.18	2061.59	7333.875	1030
3605	1.33	-18.12	1.14	1592.85	2061.53	7333.880	1030
3610	1.32	-18.07	1.09	1592.93	2061.34	7333.883	1030
3615	1.47	-18.24	1.21	1592.86	2061.22	7333.890	1030
3620	1.24	-17.86	1.07	1591.67	2060.14	7333.895	1030
3625	1.07	-17.33	0.98	1589.68	2057.82	7333.898	1030
3630	1.02	-17.54	1.10	1589.63	2057.83	7333.904	1030
3635	1.07	-17.82	1.25	1589.75	2057.54	7333.909	1030
3640	0.89	-17.93	1.33	1589.85	2057.81	7333.914	1030
3645	1.21	-17.60	1.19	1588.20	2057.76	7333.921	1030
3650	0.80	-17.50	1.10	1588.27	2057.66	7333.922	1030
3655	1.15	-17.42	1.07	1588.38	2057.55	7333.930	1030
3660	1.43	-17.32	1.02	1588.14	2057.62	7333.935	1030
3665	1.47	-17.07	0.97	1587.12	2056.35	7333.939	1030
3670	1.40	-17.21	1.06	1587.02	2056.29	7333.944	1030
3675	1.87	-17.34	1.08	1586.52	2056.36	7333.952	1030
3680	1.34	-17.12	0.97	1587.00	2056.13	7333.953	1030
3685	1.29	-17.21	1.08	1586.87	2056.20	7333.960	1030
3690	1.23	-17.20	1.08	1587.08	2056.11	7333.966	1030
3695	0.74	-17.20	1.18	1585.23	2054.16	7333.969	1030
3700	0.81	-16.77	0.99	1584.53	2053.80	7333.976	1030
3705	0.91	-16.62	0.99	1584.93	2053.39	7333.981	1030
3710	1.14	-17.25	1.36	1584.63	2053.29	7333.983	1030
3715	1.09	-16.84	1.12	1584.78	2053.54	7333.991	1030
3720	1.10	-17.17	1.31	1584.69	2053.79	7333.995	1030
3725	0.96	-16.93	1.14	1583.44	2053.64	7333.999	1030
3730	0.91	-16.71	1.04	1582.25	2053.36	7334.005	1030
3735	1.15	-16.55	0.99	1582.12	2053.47	7334.009	1030
3740	0.99	-16.78	1.10	1581.63	2052.90	7334.015	1030
3745	0.99	-16.33	0.92	1581.42	2052.79	7334.021	1030
3750	0.74	-16.33	0.96	1581.41	2052.81	7334.024	1030
3755	0.66	-16.38	0.99	1581.54	2053.15	7334.028	1030
3760	0.92	-16.73	1.08	1581.39	2052.65	7334.034	1030
3765	1.51	-16.33	0.84	1581.13	2052.34	7334.039	1030
3770	0.82	-16.18	0.97	1579.72	2050.63	7334.044	1030
3775	0.81	-15.99	0.96	1579.43	2050.47	7334.047	1030
3780	1.21	-15.94	0.94	1579.54	2050.29	7334.055	1030
3785	1.03	-15.89	0.92	1579.41	2050.11	7334.059	1030
3790	1.12	-15.79	0.86	1579.44	2049.97	7334.064	1030
3795	1.05	-16.40	1.18	1579.23	2049.97	7334.069	1030
3800	1.30	-15.70	0.88	1577.61	2047.45	7334.077	1030
3805	0.61	-15.44	0.86	1577.32	2047.73	7334.078	1030
3810	1.37	-15.28	0.80	1577.27	2047.82	7334.085	1030
3815	1.48	-15.52	1.00	1577.18	2047.65	7334.090	1030
3820	1.02	-15.25	0.85	1576.43	2046.51	7334.094	1030
3825	0.89	-15.78	1.13	1576.03	2046.09	7334.101	1030
3830	1.71	-15.47	1.02	1575.75	2045.94	7334.106	1030
3835	1.42	-15.43	1.07	1575.98	2046.13	7334.108	1030
3840	0.97	-15.27	1.02	1575.20	2045.24	7334.115	1030
3845	1.11	-15.11	0.90	1574.35	2044.36	7334.119	1030
3850	1.06	-15.27	1.10	1574.35	2044.28	7334.124	1030
3855	1.20	-15.16	1.12	1574.09	2044.03	7334.130	1030
3860	1.01	-15.13	1.11	1574.04	2043.97	7334.134	1030
3865	1.11	-14.85	0.88	1573.93	2043.93	7334.140	1030
3870	0.88	-15.11	1.07	1573.25	2043.37	7334.145	1030
3875	1.05	-14.67	0.98	1571.76	2041.98	7334.149	1030
3880	1.03	-14.91	1.12	1571.53	2041.94	7334.154	1030
3885	0.43	-14.46	0.85	1571.52	2041.64	7334.161	1030
3890	0.84	-14.30	0.73	1571.72	2042.14	7334.164	1030
3895	0.81	-14.71	1.05	1571.64	2042.12	7334.169	1030
3900	0.70	-14.54	0.94	1571.52	2041.97	7334.172	1030
3905	0.65	-13.98	0.79	1569.29	2039.64	7334.181	1030
3910	0.85	-14.46	1.00	1569.11	2039.79	7334.185	1030
3915	0.93	-14.35	1.03	1569.08	2039.52	7334.188	1030
3920	1.42	-14.82	1.38	1569.02	2039.32	7334.194	1030
3925	0.34	-14.06	0.98	1568.01	2038.06	7334.201	1030
3930	1.23	-14.21	1.02	1567.80	2037.94	7334.203	1030
3935	1.14	-14.72	1.26	1568.18	2038.08	7334.212	1030
3940	0.64	-14.51	1.31	1567.87	2037.74	7334.215	1030
3945	0.87	-14.02	1.07	1566.76	2036.96	7334.219	1030
3950	1.09	-14.05	1.19	1565.98	2036.21	7334.226	1030
3955	0.90	-13.72	1.06	1565.77	2035.59	7334.231	1030
3960	0.85	-14.11	1.31	1565.45	2035.18	7334.233	1030
3965	1.12	-14.29	1.36	1565.64	2035.50	7334.241	1030
3970	0.30	-13.93	1.12	1565.58	2035.39	7334.245	1030
3975	0.84	-13.90	1.12	1565.50	2035.27	7334.250	1030
3980	0.79	-13.70	1.03	1565.42	2035.51	7334.255	1030
3985	0.30	-13.56	1.06	1564.74	2034.81	7334.259	1030
3990	0.51	-13.71	1.22	1563.07	2033.07	7334.265	1030
3995	1.14	-13.42	1.00	1563.24	2032.96	7334.271	1030
4000	0.77	-13.54	1.14	1562.97	2032.78	7334.275	1030
4005	0.79	-13.60	1.24	1563.07	2032.70	7334.279	1030
4010	1.09	-13.49	1.13	1563.02	2033.17	7334.284	1030
4015	1.30	-13.35	0.98	1562.80	2032.53	7334.289	1030
4020	0.68	-13.45	1.22	1561.00	2031.00	7334.296	1030
4025	1.09	-12.80	0.96	1560.87	2030.89	7334.297	1030
4030	0.60	-13.30	1.15	1560.83	2031.24	7334.305	1030
4035	0.91	-13.05	1.01	1561.04	2031.09	7334.310	1030
4040	1.28	-12.54	0.89	1559.29	2029.27	7334.316	1030
4045	0.86	-13.03	1.20	1559.71	2029.17	7334.319	1030
4050	0.97	-12.94	1.06	1559.17	2029.90	7334.326	1030
4055	0.99	-12.83	1.02	1559.50	2029.35	7334.328	1030
4060	0.94	-12.91	1.19	1558.39	2028.23	7334.335	1030
4065	1.03	-12.43	0.86	1557.99	2027.82	7334.340	1030
4070	0.79	-13.00	1.30	1556.83	2027.23	7334.347	1030
4075	0.96	-12.39	0.92	1556.82	2027.09	7334.350	1030
4080	0.67	-12.39	1.02	1557.08	2026.71	7334.356	1030
4085	0.66	-12.63	1.15	1556.61	2027.01	7334.358	1030
4090	1.18	-12.62	1.21	1556.18	2026.41	7334.365	1030
4095	0.92	-12.05	0.92	1555.01	2025.50	7334.369	1030
4100	1.07	-12.06	0.90	1555.45	2025.89	7334.374	1030
4105	1.07	-11.94	0.84	1555.18	2025.66	7334.380	1030
4110	1.06	-12.03	0.93	1555.31	2025.88	7334.384	1030
4115	1.13	-12.40	1.07	1555.12	2025.61	7334.390	1030
4120	0.90	-12.47	1.28	1554.63	2025.12	7334.395	1030
4125	0.64	-11.78	1.06	1553.14	2023.48	7334.400	1030
4130	1.04	-12.11	1.21	1553.35	2023.43	7334.404	1030
4135	1.07	-11.90	1.05	1552.61	2022.47	7334.409	1030
4140	0.88	-11.85	0.99	1552.48	2022.43	7334.414	1030
4145	0.78	-11.79	1.07	1551.87	2021.92	7334.419	1030
4150	1.33	-11.82	1.17	1551.77	2021.76	7334.422	1030
4155	0.81	-11.57	1.02	1551.92	2021.54	7334.431	1030
4160	0.76	-11.56	0.97	1551.63	2021.77	7334.435	1030
4165	0.90	-11.84	1.17	1551.80	2022.17	7334.441	1030
4170	1.19	-11.67	1.13	1551.82	2022.01	7334.444	1030
4175	0.82	-11.37	1.04	1549.61	2019.89	7334.451	1030
4180	1.12	-11.37	1.04	1549.47	2019.74	7334.453	1030
4185	0.85	-11.02	0.96	1548.59	2018.90	7334.460	1030
4190	0.34	-11.11	1.11	1548.54	2018.93	7334.465	1030
4195	0.12	-11.74	1.26	1548.86	2020.32	7334.472	1030
4200	0.73	-11.38	1.12	1548.34	2019.00	7334.476	1030
4205	0.96	-10.77	0.79	1548.21	2018.77	7334.481	1030
4210	1.26	-11.21	1.07	1548.14	2018.94	7334.483	1030
4215	0.90	-10.96	1.10	1547.32	2017.90	7334.490	1030
4220	0.35	-10.95	1.14	1546.02	2016.91	7334.494	1030
4225	0.87	-10.88	1.06	1545.69	2016.72	7334.499	1030
4230	0.45	-10.79	1.10	1545.43	2016.55	7334.505	1030
4235	0.68	-10.97	1.26	1545.46	2016.76	7334.509	1030
4240	0.75	-10.55	0.89	1545.28	2016.78	7334.515	1030
4245	0.75	-10.47	0.83	1545.27	2016.73	7334.520	1030
4250	0.49	-10.31	0.87	1545.24	2016.71	7334.523	1030
4255	0.92	-10.06	0.78	1544.49	2015.98	7334.529	1030
4260	0.37	-10.01	0.81	1543.15	2014.40	7334.536	1030
4265	0.79	-10.28	0.98	1543.19	2014.15	7334.539	1030
4270	0.40	-9.97	0.88	1543.23	2014.35	7334.544	1030
4275	0.64	-10.46	1.20	1543.36	2014.43	7334.547	1030
4280	0.97	-10.03	0.87	1541.59	2014.59	7334.556	1030
4285	0.98	-10.77	1.27	1541.81	2014.29	7334.560	1030
4290	1.00	-10.36	1.04	1541.78	2014.63	7334.562	1030
4295	0.99	-9.90	0.85	1541.82	2014.36	7334.569	1030
4300	0.59	-9.92	0.99	1540.29	2012.80	7334.576	1030
4305	1.12	-10.25	1.09	1540.19	2013.21	7334.578	1030
4310	0.97	-10.06	1.05	1540.10	2012.93	7334.585	1030
4315	1.37	-10.63	1.42	1539.68	2012.88	7334.590	1030
4320	1.23	-9.38	0.75	1538.69	2011.86	7334.594	1030
4325	0.88	-9.44	0.84	1538.23	2011.36	7334.601	1030
4330	0.86	-9.81	1.06	1538.30	2011.08	7334.606	1030
4335	0.82	-9.71	1.07	1538.57	2011.11	7334.609	1030
4340	1.08	-9.94	1.17	1537.85	2011.19	7334.616	1030
4345	0.97	-9.50	0.97	1537.05	2010.74	7334.620	1030
4350	0.84	-9.23	0.84	1537.02	2010.57	7334.624	1030
4355	0.39	-9.35	0.94	1536.69	2010.92	7334.630	1030
4360	0.59	-9.06	0.75	1536.46	2010.84	7334.633	1030
4365	0.96	-9.89	1.13	1535.24	2010.79	7334.640	1030
4370	0.67	-9.43	0.92	1535.14	2010.49	7334.644	1030
4375	1.16	-9.55	1.09	1534.46	2009.85	7334.651	1030
4380	0.94	-9.28	0.89	1534.53	2009.71	7334.654	1030
4385	0.68	-9.45	0.99	1534.50	2009.50	7334.659	1030
4390	1.04	-9.69	1.09	1534.55	2009.58	7334.664	1030
4395	0.58	-8.89	0.70	1533.04	2009.57	7334.669	1030
4400	0.72	-9.32	0.92	1532.42	2009.60	7334.672	1030
4405	0.23	-8.77	0.64	1532.92	2009.12	7334.682	1030
4410	0.64	-9.25	0.88	1532.86	2008.88	7334.685	1030
4415	0.47	-9.41	1.10	1532.73	2009.04	7334.689	1030
4420	0.97	-9.61	1.19	1532.59	2008.96	7334.694	1030
4425	-0.15	-8.85	0.91	1530.41	2006.37	7334.701	1030
4430	0.81	-9.11	1.08	1530.63	2006.61	7334.703	1030
4435	0.80	-8.82	0.97	1530.59	2006.32	7334.710	1030
4440	0.90	-8.44	0.78	1530.48	2005.94	7334.715	1030
4445	0.98	-8.72	1.09	1529.17	2004.19	7334.722	1030
4450	0.52	-8.78	1.12	1528.87	2004.47	7334.725	1030
4455	1.27	-8.57	1.00	1528.68	2004.46	7334.731	1030
4460	0.57	-8.33	0.89	1529.00	2004.50	7334.733	1030
4465	0.78	-8.73	1.08	1528.18	2004.06	7334.741	1030
4470	0.59	-9.12	1.29	1527.28	2003.92	7334.745	1030
4475	0.59	-8.65	1.11	1527.23	2003.73	7334.749	1030
4480	0.68	-8.38	0.99	1527.33	2003.44	7334.755	1030
4485	0.67	-8.17	0.81	1527.11	2003.47	7334.759	1030
4490	1.30	-8.23	0.79	1525.71	2003.37	7334.766	1030
4495	0.59	-8.79	1.25	1525.56	2003.38	7334.769	1030
4500	1.09	-8.17	1.02	1525.58	2002.92	7334.774	1030
4505	0.44	-7.98	0.89	1526.08	2002.54	7334.779	1030
4510	0.56	-8.34	1.09	1524.16	2000.80	7334.785	1030
4515	0.77	-8.28	1.13	1523.99	2000.78	7334.789	1030
4520	0.55	-8.51	1.34	1523.94	2000.48	7334.795	1030
4525	1.24	-8.07	1.03	1523.97	2000.22	7334.797	1030
4530	0.61	-7.50	0.79	1522.63	1999.01	7334.805	1030
4535	0.67	-7.45	0.79	1522.49	1998.81	7334.810	1030
4540	1.16	-7.28	0.79	1522.61	1998.87	7334.816	1030
4545	0.33	-7.88	1.14	1522.45	1998.65	7334.820	1030
4550	0.57	-8.39	1.37	1522.60	1998.63	7334.826	1030
4555	0.77	-8.17	1.21	1522.60	1998.97	7334.828	1030
4560	0.09	-7.49	1.08	1520.81	1997.27	7334.835	1030
4565	0.38	-7.02	0.94	1520.05	1996.22	7334.840	1030
4570	0.91	-6.94	0.82	1519.88	1996.25	7334.843	1030
4575	0.71	-7.59	1.17	1519.81	1996.12	7334.851	1030
4580	0.62	-7.51	1.14	1519.77	1996.04	7334.856	1030
4585	0.56	-7.16	1.03	1519.56	1995.86	7334.859	1030
4590	0.47	-7.14	1.04	1519.43	1995.77	7334.865	1030
4595	0.72	-7.38	1.13	1519.43	1995.88	7334.869	1030
4600	0.25	-7.64	1.28	1519.19	1995.42	7334.874	1030
4605	0.18	-6.60	0.94	1517.16	1993.66	7334.880	1030
4610	1.09	-6.92	1.13	1516.99	1993.43	7334.884	1030
4615	0.41	-6.45	0.84	1517.11	1993.45	7334.890	1030
4620	0.66	-6.75	0.98	1517.07	1993.75	7334.895	1030
4625	0.47	-6.66	1.12	1516.01	1991.96	7334.899	1030
4630	0.78	-6.82	1.26	1515.44	1991.73	7334.904	1030
4635	0.50	-7.68	1.59	1515.59	1991.88	7334.912	1030
4640	0.52	-7.28	1.32	1515.47	1991.78	7334.914	1030
4645	0.52	-6.81	1.18	1515.46	1991.96	7334.920	1030
4650	0.18	-6.73	1.22	1515.48	1991.63	7334.922	1030
4655	-0.02	-6.88	1.37	1513.08	1989.17	7334.932	1030
4660	0.53	-6.12	1.01	1513.17	1989.05	7334.935	1030
4665	0.34	-6.81	1.41	1512.94	1989.22	7334.939	1030
4670	0.42	-6.77	1.37	1512.95	1989.36	7334.945	1030
4675	1.09	-6.15	0.98	1512.16	1989.24	7334.950	1030
4680	0.35	-6.41	1.13	1511.57	1989.39	7334.953	1030
4685	0.42	-6.21	1.09	1511.27	1989.08	7334.959	1030
4690	1.10	-6.61	1.32	1510.82	1988.43	7334.966	1030
4695	0.17	-6.53	1.30	1510.74	1988.38	7334.968	1030
4700	0.73	-6.66	1.31	1510.67	1988.31	7334.976	1030
4705	0.34	-6.32	1.23	1510.48	1987.97	7334.980	1030
4710	0.52	-5.84	1.09	1509.20	1986.92	7334.983	1030
4715	0.10	-5.94	1.15	1508.89	1986.48	7334.989	1030
4720	0.52	-5.63	0.92	1509.18	1986.62	7334.996	1030
4725	0.13	-6.64	1.57	1509.20	1986.31	7334.999	1030
4730	0.31	-6.14	1.37	1508.85	1986.23	7335.005	1030
4735	0.88	-6.26	1.27	1508.92	1986.22	7335.008	1030
4740	0.54	-5.85	1.18	1506.62	1984.01	7335.016	1030
4745	0.14	-5.97	1.31	1506.73	1983.89	7335.020	1030
4750	0.27	-6.41	1.65	1506.52	1983.53	7335.026	1030
4755	0.29	-5.88	1.36	1506.25	1983.60	7335.029	1030
4760	0.47	-5.78	1.33	1505.18	1982.03	7335.036	1030
4765	0.69	-5.58	1.30	1504.91	1981.82	7335.039	1030
4770	0.57	-5.42	1.31	1504.04	1981.61	7335.046	1030
4775	0.41	-5.46	1.36	1504.29	1981.01	7335.047	1030
4780	0.79	-5.59	1.35	1504.00	1980.90	7335.054	1030
4785	0.46	-5.49	1.25	1504.14	1981.04	7335.060	1030
4790	0.61	-5.96	1.57	1504.31	1980.72	7335.064	1030
4795	0.56	-5.27	1.29	1504.24	1980.66	7335.070	1030
4800	0.59	-5.35	1.24	1503.23	1980.96	7335.076	1030
4805	0.28	-5.40	1.35	1501.80	1980.85	7335.078	1030
4810	0.42	-5.26	1.32	1501.74	1980.58	7335.085	1030
4815	0.00	-5.39	1.43	1501.83	1980.61	7335.090	1030
4820	0.10	-5.41	1.42	1501.91	1980.07	7335.093	1030
4825	0.49	-5.24	1.44	1500.27	1978.68	7335.101	1030
4830	0.16	-5.09	1.35	1500.33	1978.85	7335.105	1030
4835	0.22	-5.37	1.58	1500.40	1978.37	7335.108	1030
4840	0.15	-5.58	1.65	1500.37	1978.58	7335.114	1030
4845	0.53	-6.21	1.87	1498.59	1978.24	7335.121	1030
4850	0.21	-5.41	1.52	1498.86	1977.95	7335.124	1030
4855	0.68	-4.92	1.39	1498.79	1977.60	7335.130	1030
4860	0.18	-5.39	1.56	1498.72	1977.81	7335.133	1030
4865	0.27	-5.13	1.52	1497.42	1976.35	7335.140	1030
4870	0.32	-5.51	1.70	1497.27	1976.15	7335.145	1030
4875	-0.25	-4.80	1.56	1496.84	1975.86	7335.151	1030
4880	0.09	-4.34	1.30	1497.23	1975.76	7335.154	1030
4885	0.24	-4.63	1.43	1496.72	1975.38	7335.162	1030
4890	0.49	-5.00	1.54	1496.89	1975.44	7335.164	1030
4895	0.21	-4.21	1.34	1495.45	1973.59	7335.171	1030
4900	0.35	-4.53	1.52	1494.84	1973.28	7335.172	1030
4905	0.11	-4.46	1.53	1494.25	1972.54	7335.179	1030
4910	0.50	-4.49	1.57	1494.30	1972.20	7335.185	1030
4915	0.42	-4.55	1.61	1494.04	1972.43	7335.189	1030
4920	0.24	-4.44	1.59	1494.04	1972.43	7335.194	1030
4925	-0.03	-3.80	1.24	1494.22	1972.14	7335.200	1030
4930	0.54	-4.54	1.63	1494.00	1972.15	7335.203	1030
4935	-0.12	-4.17	1.54	1493.12	1971.99	7335.209	1030
4940	-0.03	-4.05	1.47	1492.11	1971.51	7335.215	1030
4945	0.01	-3.97	1.44	1492.11	1971.68	7335.219	1030
4950	0.71	-4.22	1.47	1491.91	1971.68	7335.226	1030
4955	0.10	-4.57	1.71	1491.84	1971.65	7335.230	1030
4960	0.94	-4.11	1.57	1491.40	1971.24	7335.234	1030
4965	0.51	-4.23	1.58	1491.28	1971.37	7335.239	1030
4970	0.25	-4.61	1.78	1491.44	1970.94	7335.244	1030
4975	0.57	-4.44	1.72	1490.94	1970.73	7335.249	1030
4980	-0.06	-3.78	1.64	1488.88	1968.59	7335.256	1030
4985	0.17	-3.54	1.49	1488.80	1968.64	7335.258	1030
4990	0.05	-4.48	1.89	1488.90	1968.22	7335.265	1030
4995	0.03	-3.66	1.49	1488.76	1968.38	7335.270	1030
5000	0.55	-3.04	1.38	1487.28	1966.60	7335.276	1030
5005	0.28	-3.70	1.70	1487.23	1966.47	7335.279	1030
5010	0.22	-4.11	1.79	1487.07	1966.71	7335.286	1030
5015	0.46	-3.72	1.62	1486.93	1966.38	7335.290	1030
5020	-0.06	-3.04	1.51	1485.75	1965.46	7335.296	1030
5025	0.27	-3.42	1.66	1485.69	1965.15	7335.298	1030
5030	0.45	-3.71	1.81	1485.34	1964.90	7335.305	1030
5035	-0.08	-3.57	1.72	1485.45	1964.91	7335.310	1030
5040	0.05	-3.99	1.95	1484.67	1964.15	7335.314	1030
5045	0.29	-3.61	1.83	1483.93	1963.23	7335.320	1030
5050	0.80	-3.85	1.98	1484.15	1963.22	7335.325	1030
5055	0.42	-3.47	1.71	1483.90	1963.04	7335.329	1030
5060	0.03	-3.71	1.90	1483.71	1962.96	7335.334	1030
5065	0.30	-3.44	1.79	1483.88	1962.86	7335.341	1030
5070	0.44	-3.61	1.91	1482.91	1962.63	7335.344	1030
5075	0.21	-3.19	1.83	1481.55	1960.48	7335.350	1030
5080	-0.07	-3.09	1.77	1481.78	1960.61	7335.354	1030
5085	0.11	-3.09	1.77	1481.70	1960.37	7335.359	1030
5090	0.21	-2.88	1.72	1481.54	1960.14	7335.364	1030
5095	0.48	-3.05	1.86	1480.45	1958.96	7335.369	1030
5100	-0.29	-2.58	1.67	1480.03	1958.98	7335.374	1030
5105	0.08	-2.41	1.63	1479.35	1958.45	7335.380	1030
5110	0.28	-3.30	2.04	1479.30	1958.26	7335.383	1030
5115	0.01	-3.12	2.07	1479.26	1958.56	7335.392	1030
5120	-0.09	-2.79	1.86	1479.58	1958.15	7335.395	1030
5125	0.69	-2.72	1.81	1479.29	1957.92	7335.398	1030
5130	0.18	-2.79	1.81	1479.35	1958.28	7335.404	1030
5135	0.14	-3.05	2.02	1477.92	1956.31	7335.411	1030
5140	0.36	-2.76	1.99	1476.95	1955.67	7335.415	1030
5145	-0.07	-2.74	2.04	1477.02	1955.93	7335.420	1030
5150	-0.05	-2.65	2.00	1476.80	1955.43	7335.422	1030
5155	0.19	-2.95	2.08	1477.00	1955.41	7335.429	1030
5160	-0.33	-2.29	1.75	1476.92	1955.48	7335.436	1030
5165	-0.01	-2.09	1.76	1476.85	1955.53	7335.439	1030
5170	0.32	-1.79	1.56	1476.87	1955.65	7335.444	1030
5175	0.03	-2.03	1.67	1476.21	1955.75	7335.450	1030
5180	0.43	-2.49	1.92	1473.96	1955.34	7335.453	1030
5185	-0.20	-2.49	1.94	1473.76	1954.98	7335.458	1030
5190	-0.17	-1.93	1.71	1473.17	1954.04	7335.465	1030
5195	0.09	-1.71	1.63	1473.13	1954.31	7335.468	1030
5200	0.30	-2.35	1.90	1473.38	1954.14	7335.476	1030
5205	0.32	-2.07	1.77	1473.11	1953.94	7335.478	1030
5210	0.11	-1.89	1.90	1471.59	1952.50	7335.486	1030
5215	-0.31	-2.48	2.20	1471.69	1952.49	7335.490	1030
5220	0.14	-2.22	1.98	1471.58	1952.58	7335.495	1030
5225	-0.02	-2.31	2.05	1471.77	1952.19	7335.499	1030
5230	0.28	-2.08	2.09	1470.25	1950.68	7335.505	1030
5235	-0.21	-2.48	2.32	1469.91	1950.81	7335.508	1030
5240	0.45	-1.76	1.95	1469.87	1950.55	7335.517	1030
5245	0.47	-2.24	2.08	1469.95	1950.48	7335.520	1030
5250	0.72	-1.75	1.90	1469.97	1949.87	7335.526	1030
5255	0.19	-1.58	1.93	1469.77	1950.31	7335.529	1030
5260	-0.26	-1.01	1.73	1468.08	1948.65	7335.537	1030
5265	0.01	-1.33	1.94	1467.61	1947.88	7335.540	1030
5270	0.24	-1.40	1.99	1467.45	1947.44	7335.545	1030
5275	0.18	-1.31	2.04	1466.90	1947.11	7335.547	1030
5280	-0.00	-1.72	2.18	1466.84	1947.16	7335.554	1030
5285	0.04	-1.17	1.94	1466.67	1947.17	7335.561	1030
5290	0.58	-1.96	2.27	1466.93	1946.69	7335.564	1030
5295	0.19	-1.50	2.16	1466.80	1946.82	7335.569	1030
5300	-0.50	-1.07	2.01	1465.81	1946.82	7335.575	1030
5305	-0.77	-1.27	1.99	1464.40	1946.80	7335.579	1030
5310	0.48	-1.99	2.30	1464.21	1946.57	7335.584	1030
5315	-0.18	-1.76	2.33	1464.21	1946.36	7335.590	1030
5320	0.10	-0.77	1.83	1464.40	1946.30	7335.593	1030
5325	-0.11	-1.52	2.16	1463.02	1946.56	7335.601	1030
5330	-0.10	-1.70	2.27	1462.95	1946.30	7335.604	1030
5335	0.27	-0.95	1.95	1462.75	1946.01	7335.608	1030
5340	0.49	-1.42	2.24	1462.54	1945.70	7335.614	1030
5345	-0.18	-1.26	2.21	1461.60	1944.45	7335.620	1030
5350	0.35	-1.31	2.19	1461.24	1944.20	7335.624	1030
5355	-0.15	-0.67	1.96	1461.05	1944.45	7335.631	1030
5360	0.27	-1.34	2.32	1461.34	1943.63	7335.633	1030
5365	-0.17	-1.66	2.45	1460.74	1944.05	7335.642	1030
5370	0.04	-1.22	2.20	1461.25	1943.79	7335.645	1030
5375	0.16	-1.00	2.24	1459.46	1942.27	7335.648	1030
5380	0.04	-0.30	1.97	1458.89	1941.24	7335.655	1030
5385	-0.42	-0.15	1.93	1458.35	1941.21	7335.661	1030
5390	0.04	-0.32	1.99	1458.38	1940.46	7335.664	1030
5395	-0.33	-1.08	2.31	1458.24	1940.63	7335.671	1030
5400	-0.09	-0.97	2.29	1458.19	1940.55	7335.672	1030
5405	-0.09	-0.76	2.20	1458.09	1940.44	7335.679	1030
5410	-0.64	-1.17	2.38	1458.22	1940.44	7335.686	1030
5415	0.35	-1.25	2.44	1457.71	1940.22	7335.689	1031
5420	-0.29	-0.70	2.22	1457.86	1940.17	7335.694	1031
5425	-0.40	-1.35	2.45	1458.89	1941.14	7335.700	1031
5430	0.13	-1.22	2.27	1460.49	1943.02	7335.703	1031
5435	0.20	-1.15	2.21	1460.42	1943.29	7335.709	1031
5440	-0.10	-1.34	2.31	1460.44	1943.46	7335.715	1031
5445	0.02	-1.19	2.23	1460.65	1942.81	7335.719	1031
5450	0.51	-1.50	2.29	1460.93	1942.78	7335.726	1031
5455	0.10	-1.77	2.46	1460.97	1943.13	7335.729	1031
5460	-0.15	-1.23	2.09	1462.64	1944.43	7335.733	1031
5465	-0.00	-0.83	1.92	1462.98	1944.72	7335.740	1031
5470	0.30	-1.46	2.11	1463.62	1945.53	7335.744	1031
5475	0.15	-1.53	2.14	1463.55	1945.35	7335.749	1031
5480	-0.50	-1.40	2.12	1463.84	1944.89	7335.756	1031
5485	-0.08	-1.04	2.00	1463.57	1945.56	7335.758	1031
5490	-0.27	-1.12	2.00	1463.65	1945.48	7335.765	1031
5495	0.37	-1.59	2.25	1463.55	1945.28	7335.771	1031
5500	1.01	-1.97	2.31	1465.65	1947.63	7335.776	1031
5505	-0.29	-1.88	2.19	1465.65	1947.66	7335.779	1031
5510	0.53	-1.36	1.94	1465.72	1947.07	7335.787	1031
5515	0.13	-1.70	2.11	1465.89	1947.01	7335.789	1031
5520	-0.22	-1.56	2.08	1466.38	1947.49	7335.795	1031
5525	0.31	-2.30	2.30	1467.35	1948.47	7335.799	1031
5530	-0.31	-2.04	2.18	1467.36	1948.89	7335.804	1031
5535	-0.39	-1.18	1.83	1467.16	1948.44	7335.810	1031
5540	0.36	-1.60	1.96	1467.58	1948.52	7335.813	1031
5545	-0.03	-2.07	2.24	1468.57	1948.55	7335.820	1031
5550	-0.28	-1.79	2.10	1468.41	1948.54	7335.825	1031
5555	-0.06	-1.90	2.13	1468.60	1948.56	7335.828	1031
5560	0.11	-1.84	2.10	1468.69	1948.36	7335.833	1031
5565	0.68	-2.49	2.32	1469.80	1949.75	7335.841	1031
5570	-0.22	-1.65	1.91	1470.07	1949.76	7335.843	1031
5575	-0.10	-2.14	2.12	1469.77	1950.14	7335.851	1031
5580	0.46	-1.51	1.82	1469.98	1949.96	7335.853	1031
5585	0.06	-2.10	2.07	1471.67	1951.37	7335.861	1031
5590	0.62	-1.52	1.76	1471.54	1951.63	7335.865	1031
5595	0.14	-1.72	1.78	1471.57	1952.00	7335.869	1031
5600	-0.08	-1.74	1.79	1471.60	1952.01	7335.874	1031
5605	0.19	-2.77	2.18	1473.06	1953.67	7335.882	1031
5610	0.25	-2.39	2.07	1472.81	1953.60	7335.883	1031
5615	0.02	-2.68	2.14	1473.02	1953.73	7335.890	1031
5620	0.11	-2.30	1.92	1473.18	1953.82	7335.895	1031
5625	-0.16	-2.35	2.08	1472.79	1953.36	7335.898	1031
5630	0.33	-2.76	2.24	1472.67	1953.60	7335.905	1031
5635	0.22	-3.08	2.28	1473.71	1954.36	7335.911	1031
5640	0.11	-2.34	1.97	1474.27	1955.02	7335.915	1031
5645	0.28	-2.02	1.79	1474.36	1955.04	7335.920	1031
5650	-0.10	-2.31	2.01	1474.59	1954.78	7335.922	1031
5655	0.22	-2.48	1.99	1474.47	1954.56	7335.929	1031
5660	-0.05	-2.41	1.96	1474.78	1954.73	7335.936	1031
5665	0.26	-2.52	2.01	1474.60	1954.68	7335.938	1031
5670	-0.45	-2.47	2.05	1474.67	1954.65	7335.945	1031
5675	0.60	-2.49	2.05	1474.82	1954.64	7335.950	1031
5680	0.26	-3.18	2.07	1477.78	1958.09	7335.953	1031
5685	0.21	-2.22	1.56	1478.11	1958.98	7335.959	1031
5690	0.44	-2.68	1.77	1478.71	1958.68	7335.966	1031
5695	0.62	-2.51	1.68	1479.06	1959.04	7335.969	1031
5700	0.13	-3.06	1.89	1479.29	1959.47	7335.977	1031
5705	0.46	-2.48	1.60	1478.95	1959.40	7335.979	1031
5710	0.01	-2.45	1.61	1478.93	1959.17	7335.984	1031
5715	0.24	-2.29	1.56	1479.17	1959.43	7335.989	1031
5720	0.21	-2.61	1.61	1480.56	1960.99	7335.995	1031
5725	0.12	-3.01	1.70	1481.38	1961.71	7335.999	1031
5730	-0.21	-3.03	1.70	1481.22	1961.56	7336.005	1031
5735	0.17	-3.08	1.85	1481.12	1961.50	7336.008	1031
5740	-0.12	-3.03	1.79	1481.14	1961.24	7336.015	1031
5745	0.58	-3.19	1.77	1480.93	1961.03	7336.020	1031
5750	0.50	-3.35	1.89	1482.39	1960.86	7336.023	1031
5755	0.31	-3.49	1.96	1483.43	1960.87	7336.030	1031
5760	-0.01	-3.14	1.76	1483.45	1960.71	7336.036	1031
5765	-0.20	-3.83	2.11	1483.88	1960.77	7336.040	1031
5770	-0.38	-3.38	1.82	1484.00	1961.31	7336.044	1031
5775	0.11	-3.76	1.99	1485.32	1961.11	7336.050	1031
5780	0.09	-3.80	2.02	1485.38	1961.24	7336.054	1031
5785	0.61	-3.47	1.88	1485.32	1961.67	7336.060	1031
5790	0.42	-3.38	1.90	1485.41	1961.69	7336.062	1031
5795	0.04	-3.93	2.02	1486.43	1963.06	7336.070	1031
5800	0.01	-3.67	1.84	1486.90	1962.82	7336.075	1031
5805	0.01	-3.98	1.92	1486.82	1962.92	7336.081	1031
5810	0.29	-3.02	1.52	1486.86	1963.14	7336.084	1031
5815	0.03	-2.97	1.52	1486.71	1963.29	7336.091	1031
5820	0.15	-3.42	1.65	1486.55	1963.48	7336.093	1031
5825	0.26	-3.87	1.78	1488.63	1965.37	7336.100	1031
5830	0.07	-3.94	1.77	1489.03	1965.73	7336.104	1031
5835	-0.09	-4.06	1.72	1489.22	1965.66	7336.111	1031
5840	0.62	-3.31	1.43	1488.77	1966.00	7336.114	1031
5845	0.27	-4.32	1.85	1488.99	1966.07	7336.122	1031
5850	-0.08	-3.91	1.72	1488.83	1965.85	7336.124	1031
5855	0.00	-3.77	1.60	1490.36	1967.49	7336.130	1031
5860	0.42	-4.50	1.82	1491.17	1968.62	7336.134	1031
5865	1.03	-5.29	2.12	1491.18	1968.60	7336.140	1031
5870	0.18	-4.56	1.83	1491.21	1968.49	7336.145	1031
5875	0.39	-4.07	1.67	1492.16	1968.46	7336.148	1031
5880	0.10	-4.12	1.68	1492.89	1968.11	7336.155	1031
5885	0.25	-4.74	2.00	1492.91	1968.29	7336.161	1031
5890	0.12	-4.29	1.69	1492.94	1968.54	7336.164	1031
5895	0.76	-4.03	1.52	1492.32	1968.61	7336.170	1031
5900	0.43	-4.19	1.72	1492.96	1968.78	7336.174	1031
5905	0.37	-3.86	1.59	1493.03	1968.91	7336.179	1031
5910	0.23	-4.07	1.61	1492.73	1968.96	7336.185	1031
5915	0.49	-4.32	1.63	1492.88	1969.05	7336.188	1031
5920	0.32	-4.47	1.74	1495.16	1968.95	7336.195	1031
5925	0.01	-4.67	1.78	1495.80	1969.34	7336.200	1031
5930	0.38	-5.08	1.82	1495.48	1969.51	7336.206	1031
5935	0.17	-4.64	1.88	1495.52	1969.57	7336.209	1031
5940	0.54	-4.38	1.68	1495.70	1969.86	7336.216	1031
5945	0.37	-4.67	1.77	1495.68	1969.94	7336.219	1031
5950	0.97	-4.70	1.66	1497.55	1972.75	7336.227	1031
5955	0.64	-4.78	1.63	1497.75	1972.88	7336.229	1031
5960	-0.26	-4.53	1.56	1497.83	1973.12	7336.234	1031
5965	0.81	-4.95	1.68	1498.03	1973.73	7336.240	1031
5970	0.62	-5.20	1.67	1499.02	1975.18	7336.247	1031
5975	0.14	-4.91	1.57	1499.21	1975.02	7336.249	1031
5980	0.57	-4.73	1.46	1499.33	1975.29	7336.255	1031
5985	0.06	-4.79	1.44	1499.06	1975.25	7336.259	1031
5990	-0.04	-5.17	1.56	1500.02	1975.77	7336.265	1031
5995	0.40	-4.97	1.51	1500.66	1975.67	7336.271	1031
6000	0.50	-5.30	1.72	1500.82	1975.44	7336.273	1031
6005	0.48	-5.35	1.75	1500.89	1975.36	7336.280	1031
6010	-0.11	-5.34	1.66	1501.19	1975.86	7336.286	1031
6015	0.65	-5.25	1.52	1502.07	1976.66	7336.290	1031
6020	0.60	-5.54	1.69	1502.17	1976.98	7336.294	1031
6025	0.79	-5.28	1.57	1502.27	1976.89	7336.300	1031
6030	0.33	-4.61	1.25	1502.28	1976.80	7336.304	1031
6035	0.37	-4.69	1.22	1502.43	1976.90	7336.311	1031
6040	0.38	-5.52	1.66	1502.21	1976.92	7336.313	1031
6045	0.20	-5.57	1.61	1504.24	1979.21	7336.320	1031
6050	0.46	-5.69	1.64	1504.43	1979.47	7336.325	1031
6055	0.52	-5.58	1.44	1505.19	1980.21	7336.331	1031
6060	0.35	-5.71	1.52	1505.37	1980.53	7336.334	1031
6065	0.30	-5.03	1.15	1505.24	1980.40	7336.341	1031
6070	0.14	-5.53	1.36	1505.21	1980.25	7336.344	1031
6075	0.80	-5.85	1.42	1506.79	1981.69	7336.351	1031
6080	0.36	-5.54	1.26	1506.74	1981.61	7336.355	1031
6085	0.15	-6.12	1.52	1506.72	1981.93	7336.359	1031
6090	0.57	-5.68	1.29	1507.04	1981.87	7336.364	1031
6095	-0.34	-6.18	1.58	1508.15	1983.47	7336.372	1031
6100	0.42	-5.55	1.12	1508.60	1983.35	7336.374	1031
6105	-0.01	-6.25	1.53	1508.73	1983.52	7336.380	1031
6110	0.10	-6.14	1.42	1508.74	1983.83	7336.383	1031
6115	0.32	-6.34	1.53	1509.51	1983.81	7336.390	1031
6120	0.19	-6.67	1.66	1510.18	1983.72	7336.395	1031
6125	0.52	-6.78	1.69	1510.14	1983.75	7336.398	1031
6130	0.43	-5.85	1.20	1510.08	1983.83	7336.405	1031
6135	0.17	-5.46	1.06	1510.26	1983.93	7336.411	1031
6140	1.13	-6.30	1.43	1510.17	1983.87	7336.414	1031
6145	0.64	-6.11	1.25	1510.38	1984.26	7336.419	1031
6150	0.35	-6.10	1.30	1510.43	1984.18	7336.422	1031
6155	-0.15	-6.32	1.44	1510.59	1984.30	7336.428	1031
6160	0.46	-6.82	1.38	1513.26	1987.77	7336.436	1031
6165	0.91	-6.82	1.36	1513.19	1987.52	7336.438	1031
6170	0.02	-7.19	1.63	1513.44	1987.60	7336.445	1031
6175	0.60	-6.72	1.33	1513.22	1987.90	7336.449	1031
6180	0.45	-6.94	1.40	1514.48	1987.87	7336.453	1031
6185	0.89	-6.94	1.37	1514.92	1987.74	7336.459	1031
6190	0.55	-6.99	1.39	1516.04	1988.79	7336.466	1031
6195	0.59	-6.98	1.40	1515.82	1988.64	7336.468	1031
6200	0.37	-7.42	1.66	1515.80	1988.71	7336.475	1031
6205	0.61	-7.00	1.37	1515.85	1989.24	7336.479	1031
6210	-0.76	-6.36	0.97	1517.61	1991.21	7336.487	1031
6215	0.32	-6.97	1.25	1517.42	1990.15	7336.489	1031
6220	0.46	-6.93	1.22	1517.38	1990.43	7336.497	1031
6225	0.56	-6.35	0.87	1517.46	1990.57	7336.499	1031
6230	0.04	-7.73	1.62	1518.30	1991.02	7336.505	1031
6235	0.50	-6.68	0.99	1519.02	1990.93	7336.509	1031
6240	0.81	-7.34	1.32	1519.13	1990.95	7336.515	1031
6245	0.40	-7.18	1.26	1519.18	1991.33	7336.521	1031
6250	0.30	-7.20	1.31	1519.23	1991.64	7336.523	1031
6255	0.81	-7.28	1.28	1519.32	1991.77	7336.530	1031
6260	0.58	-8.01	1.63	1519.52	1992.59	7336.535	1031
6265	0.55	-7.50	1.17	1521.14	1994.11	7336.540	1031
6270	0.41	-7.65	1.28	1521.34	1994.41	7336.544	1031
6275	0.69	-7.84	1.37	1521.98	1995.57	7336.547	1031
6280	0.80	-7.48	1.12	1522.05	1995.40	7336.554	1031
6285	0.39	-8.16	1.52	1522.52	1995.18	7336.561	1031
6290	0.45	-7.75	1.28	1522.38	1995.07	7336.565	1031
6295	0.67	-7.72	1.30	1522.06	1995.20	7336.569	1031
6300	0.15	-7.41	1.09	1522.23	1995.16	7336.575	1031
6305	0.74	-8.19	1.32	1524.28	1997.26	7336.578	1031
6310	0.77	-7.67	1.01	1524.67	1997.80	7336.584	1031
6315	0.70	-7.98	1.22	1524.61	1997.54	7336.591	1031
6320	0.69	-7.87	1.18	1524.73	1997.55	7336.593	1031
6325	0.72	-8.45	1.44	1524.88	1998.50	7336.602	1031
6330	0.41	-8.39	1.30	1525.05	1997.92	7336.604	1031
6335	0.57	-8.17	1.24	1524.96	1998.32	7336.609	1031
6340	0.89	-7.97	1.16	1525.30	1998.56	7336.614	1031
6345	1.06	-7.89	0.90	1526.88	2000.53	7336.622	1031
6350	1.00	-8.50	1.17	1527.60	2000.97	7336.624	1031
6355	0.17	-8.10	0.97	1527.88	2000.72	7336.630	1031
6360	1.19	-8.75	1.33	1527.67	2001.29	7336.634	1031
6365	0.91	-9.22	1.61	1528.44	2000.73	7336.640	1031
6370	0.84	-8.59	1.20	1528.86	2000.91	7336.646	1031
6375	0.66	-8.70	1.24	1529.30	2001.19	7336.648	1031
6380	0.30	-8.45	1.13	1529.12	2000.99	7336.654	1031
6385	0.92	-8.24	0.95	1529.73	2001.73	7336.659	1031
6390	0.39	-8.43	0.90	1530.82	2002.61	7336.664	1031
6395	1.22	-8.78	1.08	1530.70	2002.76	7336.669	1031
6400	0.88	-8.51	0.95	1530.79	2002.95	7336.673	1031
6405	0.43	-8.96	1.24	1530.75	2002.98	7336.679	1031
6410	0.62	-8.98	1.22	1532.36	2002.96	7336.685	1031
6415	0.83	-9.45	1.46	1532.42	2003.02	7336.688	1031
6420	0.89	-8.89	1.17	1532.47	2003.26	7336.695	1031
6425	0.41	-9.08	1.33	1532.42	2003.03	7336.700	1031
6430	0.17	-8.86	1.15	1532.40	2003.17	7336.707	1031
6435	0.15	-9.37	1.40	1532.48	2003.54	7336.709	1031
6440	0.68	-9.39	1.21	1534.35	2005.13	7336.716	1031
6445	0.98	-9.63	1.33	1534.81	2005.71	7336.719	1031
6450	0.27	-8.65	0.71	1535.20	2006.24	7336.726	1031
6455	1.12	-9.44	1.11	1535.22	2006.68	7336.729	1031
6460	1.03	-9.35	1.04	1535.22	2006.71	7336.734	1031
6465	1.24	-9.36	1.14	1535.44	2006.74	7336.739	1031
6470	0.89	-9.47	1.14	1535.82	2006.90	7336.747	1031
6475	0.90	-9.50	1.10	1535.88	2007.08	7336.749	1031
6480	0.41	-9.49	1.06	1536.76	2006.77	7336.755	1031
6485	0.78	-9.74	1.26	1537.75	2006.90	7336.758	1031
6490	0.96	-9.46	1.04	1537.86	2007.32	7336.765	1031
6495	0.92	-9.29	0.90	1537.88	2007.59	7336.770	1031
6500	0.63	-9.56	0.97	1538.09	2008.32	7336.773	1031
6505	0.61	-9.73	1.05	1539.29	2009.61	7336.780	1031
6510	1.00	-9.96	1.15	1539.11	2009.48	7336.786	1031
6515	1.00	-9.95	1.11	1539.40	2009.68	7336.789	1031
6520	0.24	-10.27	1.29	1539.41	2009.66	7336.793	1031
6525	0.79	-10.15	1.19	1540.60	2009.54	7336.797	1031
6530	0.58	-10.00	1.14	1540.63	2009.60	7336.804	1031
6535	0.52	-10.11	1.11	1540.98	2009.78	7336.811	1031
6540	0.23	-10.48	1.30	1541.20	2010.02	7336.813	1031
6545	0.64	-10.40	1.24	1540.96	2010.32	7336.819	1031
6550	0.46	-10.31	1.20	1541.01	2011.03	7336.826	1031
6555	1.44	-10.48	1.00	1542.90	2013.19	7336.831	1031
6560	1.01	-10.35	0.95	1543.22	2012.84	7336.834	1031
6565	1.14	-10.30	1.01	1543.62	2013.36	7336.841	1031
6570	0.73	-10.27	0.97	1543.36	2013.28	7336.844	1031
6575	0.57	-10.75	1.20	1544.24	2014.54	7336.851	1031
6580	0.78	-10.83	1.16	1544.87	2015.20	7336.854	1031
6585	0.44	-10.46	0.94	1545.39	2015.51	7336.861	1031
6590	0.21	-10.73	1.07	1545.31	2015.87	7336.865	1031
6595	0.62	-10.44	0.90	1545.39	2015.64	7336.871	1031
6600	0.83	-10.76	1.02	1545.37	2015.66	7336.874	1031
6605	0.97	-10.87	1.11	1546.43	2015.61	7336.880	1031
6610	1.10	-10.95	1.16	1547.37	2015.62	7336.884	1031
6615	0.80	-10.26	0.77	1547.21	2015.88	7336.889	1031
6620	0.62	-11.20	1.27	1547.22	2016.19	7336.896	1031
6625	0.80	-10.83	1.02	1547.20	2016.50	7336.898	1031
6630	0.58	-11.19	1.25	1547.38	2016.33	7336.904	1031
6635	0.67	-10.90	1.04	1547.78	2016.94	7336.910	1031
6640	0.57	-11.32	1.04	1549.51	2018.83	7336.914	1031
6645	0.95	-11.31	0.99	1549.70	2019.18	7336.919	1031
6650	0.84	-11.15	0.96	1549.36	2019.39	7336.926	1031
6655	0.90	-11.17	0.97	1549.59	2019.14	7336.929	1031
6660	1.00	-11.37	1.09	1550.96	2019.15	7336.935	1031
6665	0.92	-11.19	0.95	1551.06	2019.69	7336.938	1031
6670	0.40	-11.61	1.11	1552.04	2020.40	7336.945	1031
6675	0.60	-11.53	1.07	1551.88	2020.69	7336.950	1031
6680	1.08	-11.54	1.00	1552.18	2020.86	7336.953	1031
6685	0.85	-11.60	1.03	1552.17	2020.51	7336.959	1031
6690	1.69	-12.66	1.51	1553.52	2022.48	7336.966	1031
6695	0.79	-11.88	1.11	1553.44	2022.33	7336.969	1031
6700	0.92	-12.38	1.29	1553.67	2022.51	7336.976	1031
6705	1.08	-12.26	1.21	1553.70	2022.37	7336.979	1031
6710	0.86	-12.11	1.06	1554.48	2023.32	7336.984	1031
6715	1.00	-11.90	0.93	1555.13	2023.97	7336.989	1031
6720	0.64	-12.11	1.02	1555.11	2024.02	7336.996	1031
6725	1.04	-12.02	0.97	1555.06	2024.17	7337.000	1031
6730	0.64	-12.29	1.12	1555.22	2024.34	7337.005	1031
6735	0.99	-12.30	1.18	1554.95	2024.32	7337.009	1031
6740	0.80	-12.12	1.03	1555.70	2024.58	7337.014	1031
6745	0.81	-12.68	1.11	1557.23	2026.50	7337.020	1031
6750	1.05	-12.60	0.99	1557.41	2026.71	7337.023	1031
6755	0.64	-12.93	1.29	1557.44	2026.70	7337.030	1031
6760	1.13	-12.30	0.90	1557.44	2026.60	7337.035	1031
6765	0.78	-12.77	1.14	1557.66	2026.45	7337.040	1031
6770	0.92	-12.29	0.79	1557.77	2026.68	7337.044	1031
6775	0.59	-13.19	1.19	1559.60	2029.31	7337.051	1031
6780	0.54	-13.30	1.28	1559.76	2029.52	7337.054	1031
6785	0.99	-13.52	1.35	1560.02	2029.28	7337.060	1031
6790	1.16	-13.13	1.05	1559.97	2029.30	7337.062	1031
6795	1.13	-13.44	1.15	1561.56	2031.01	7337.070	1031
6800	1.11	-13.63	1.28	1561.40	2030.58	7337.075	1031
6805	0.97	-13.38	1.09	1561.57	2030.88	7337.078	1031
6810	1.44	-13.17	0.93	1561.31	2031.08	7337.084	1031
6815	1.19	-13.17	0.73	1562.42	2031.49	7337.092	1031
6820	1.09	-13.47	0.96	1562.95	2031.89	7337.094	1031
6825	0.82	-13.49	1.02	1563.19	2031.75	7337.101	1031
6830	1.09	-13.43	0.98	1563.23	2032.59	7337.105	1031
6835	1.39	-13.69	1.18	1563.85	2032.16	7337.109	1031
6840	1.28	-13.92	1.23	1564.36	2032.39	7337.115	1031
6845	0.93	-13.47	1.00	1564.51	2032.03	7337.121	1031
6850	1.25	-13.63	1.01	1564.60	2032.13	7337.125	1031
6855	0.72	-13.64	1.01	1565.17	2032.86	7337.130	1031
6860	1.18	-14.13	1.14	1566.37	2033.96	7337.134	1031
6865	1.08	-14.16	1.11	1566.55	2034.11	7337.139	1031
6870	1.20	-14.22	1.15	1567.08	2034.15	7337.145	1031
6875	1.02	-14.31	1.20	1566.92	2034.54	7337.148	1031
6880	0.42	-14.21	1.22	1566.87	2034.03	7337.156	1031
6885	1.13	-14.26	1.20	1567.04	2034.35	7337.159	1031
6890	1.50	-14.01	1.01	1566.83	2034.38	7337.166	1031
6895	1.43	-13.53	0.83	1567.17	2034.34	7337.169	1031
6900	1.36	-14.18	1.02	1568.91	2036.03	7337.173	1031
6905	1.39	-14.72	1.31	1569.52	2036.73	7337.179	1031
6910	0.92	-15.02	1.44	1569.82	2037.05	7337.186	1031
6915	1.03	-14.52	1.12	1570.18	2036.93	7337.188	1031
6920	1.49	-14.58	1.11	1570.10	2037.12	7337.195	1031
6925	0.93	-14.82	1.31	1570.20	2036.62	7337.201	1031
6930	1.76	-14.05	0.91	1570.98	2038.91	7337.207	1031
6935	0.84	-14.74	1.13	1571.41	2038.52	7337.209	1031
6940	1.49	-14.47	0.91	1571.65	2038.94	7337.216	1031
6945	0.92	-14.58	1.01	1571.50	2039.13	7337.219	1031
6950	0.89	-15.07	1.23	1572.19	2039.27	7337.225	1031
6955	0.79	-14.79	1.00	1573.34	2040.61	7337.230	1031
6960	0.72	-15.33	1.32	1573.25	2040.62	7337.234	1031
6965	0.80	-15.04	1.13	1573.36	2040.40	7337.240	1031
6970	0.70	-14.86	0.99	1573.55	2040.75	7337.245	1031
6975	0.55	-14.82	0.96	1574.45	2040.60	7337.250	1031
6980	0.75	-15.21	1.20	1574.70	2040.87	7337.255	1031
6985	1.09	-15.22	1.23	1574.76	2040.95	7337.259	1031
6990	0.98	-15.52	1.35	1574.90	2040.98	7337.264	1031
6995	1.14	-15.50	1.35	1574.77	2041.29	7337.270	1031
7000	1.36	-15.54	1.32	1574.84	2041.20	7337.273	1031
7005	0.41	-15.41	1.16	1576.41	2042.52	7337.281	1031
7010	1.32	-15.08	0.95	1576.34	2042.78	7337.284	1031
7015	1.11	-15.17	0.94	1576.39	2043.00	7337.290	1031
7020	1.13	-15.42	1.07	1576.45	2043.01	7337.294	1031
7025	1.16	-15.74	1.12	1578.29	2044.54	7337.298	1031
7030	1.10	-15.43	0.90	1578.67	2045.32	7337.304	1031
7035	0.27	-16.26	1.35	1579.11	2045.57	7337.312	1031
7040	1.09	-16.00	1.24	1578.90	2045.71	7337.312	1031
7045	1.58	-15.69	1.03	1578.99	2045.63	7337.320	1031
7050	1.38	-15.48	0.91	1579.01	2045.83	7337.325	1031
7055	1.93	-15.98	0.94	1581.09	2048.09	7337.332	1031
7060	0.89	-16.29	1.18	1581.07	2048.12	7337.334	1031
7065	1.39	-16.14	1.07	1581.03	2047.78	7337.341	1031
7070	1.31	-16.28	1.19	1580.93	2048.22	7337.344	1031
7075	1.64	-16.48	1.28	1581.54	2048.94	7337.350	1031
7080	1.31	-16.66	1.22	1582.60	2049.55	7337.354	1031
7085	0.89	-16.58	1.08	1582.92	2049.91	7337.359	1031
7090	0.95	-16.56	1.07	1583.18	2050.55	7337.365	1031
7095	0.91	-16.89	1.29	1583.41	2050.47	7337.370	1031
7100	1.26	-16.79	1.17	1583.32	2050.48	7337.374	1031
7100	1.16	-16.79	1.14	1583.48	2050.76	7337.335	1031
7105	0.94	-17.26	1.33	1584.66	2052.07	7337.341	1031
7110	0.94	-16.95	1.13	1584.56	2052.26	7337.344	1031
7115	0.53	-16.61	0.84	1584.89	2051.60	7337.352	1031
7120	1.16	-16.88	1.00	1584.82	2052.12	7337.356	1031
7125	1.08	-17.10	1.22	1584.64	2052.25	7337.359	1031
7130	1.16	-16.72	1.00	1584.94	2052.13	7337.366	1031
7135	0.89	-17.38	1.38	1584.17	2051.16	7337.373	1031
7140	0.79	-16.98	1.12	1584.32	2051.34	7337.375	1031
7145	0.69	-16.99	1.20	1584.23	2051.10	7337.382	1031
7150	0.78	-16.88	1.16	1584.25	2051.47	7337.386	1031
7155	0.41	-16.99	1.10	1585.95	2053.18	7337.393	1031
7160	0.82	-17.15	1.11	1585.76	2053.09	7337.396	1031
7165	1.06	-17.51	1.27	1585.62	2053.09	7337.401	1031
7170	1.12	-17.22	1.13	1585.79	2053.22	7337.405	1031
7175	1.50	-17.30	1.10	1586.65	2053.88	7337.412	1031
7180	1.06	-17.46	1.13	1587.61	2054.57	7337.415	1031
7185	1.22	-17.38	1.03	1587.98	2054.88	7337.421	1031
7190	1.37	-17.70	1.23	1588.11	2055.32	7337.426	1031
7195	1.07	-17.34	0.99	1588.28	2055.31	7337.430	1031
7200	1.32	-17.66	1.13	1588.09	2055.40	7337.437	1031
7205	1.48	-17.65	1.14	1588.02	2055.41	7337.442	1031
7210	1.16	-17.68	1.16	1588.21	2055.60	7337.445	1031
7215	0.94	-17.85	1.30	1588.82	2055.44	7337.451	1031
7220	1.37	-17.89	1.25	1590.65	2055.42	7337.458	1031
7225	0.64	-17.90	1.27	1590.60	2055.45	7337.460	1031
7230	1.41	-18.25	1.43	1590.28	2055.61	7337.467	1031
7235	0.75	-17.81	1.22	1590.53	2055.71	7337.469	1031
7240	1.10	-18.11	1.29	1591.63	2057.16	7337.477	1031
7245	1.51	-18.31	1.38	1591.96	2057.31	7337.481	1031
7250	0.37	-18.43	1.35	1592.61	2057.76	7337.488	1031
7255	0.79	-18.13	1.17	1592.44	2058.11	7337.491	1031
7260	1.32	-18.16	1.16	1592.49	2058.41	7337.498	1031
7265	1.36	-18.35	1.31	1592.54	2058.18	7337.500	1031
7270	0.96	-18.08	1.04	1593.99	2059.42	7337.507	1031
7275	0.87	-18.36	1.21	1594.10	2059.87	7337.511	1031
7280	0.68	-18.43	1.24	1594.08	2059.67	7337.516	1031
7285	1.04	-18.20	1.06	1594.30	2059.76	7337.521	1031
7290	1.83	-18.91	1.35	1595.82	2061.75	7337.527	1031
7295	1.23	-18.68	1.24	1595.78	2061.65	7337.530	1031
7300	1.13	-18.55	1.15	1595.88	2061.79	7337.537	1031
7305	1.31	-18.94	1.37	1596.18	2061.76	7337.540	1031
7310	1.13	-19.10	1.41	1596.84	2062.48	7337.546	1031
7315	1.34	-18.91	1.17	1597.19	2063.35	7337.552	1031
7320	1.32	-18.91	1.17	1597.52	2063.70	7337.555	1031
7325	0.71	-18.76	1.10	1597.42	2063.61	7337.561	1031
7330	1.18	-18.87	1.20	1597.59	2063.58	7337.567	1031
7335	1.11	-19.07	1.31	1598.92	2063.37	7337.571	1031
7340	1.22	-19.28	1.42	1598.82	2063.64	7337.576	1031
7345	1.05	-19.39	1.49	1598.94	2063.85	7337.583	1031
7350	1.24	-18.75	1.01	1599.09	2064.34	7337.585	1031
7355	1.40	-19.17	1.29	1598.97	2064.26	7337.591	1031
7360	0.99	-19.15	1.22	1599.03	2064.04	7337.594	1031
7365	1.82	-19.94	1.47	1601.08	2066.60	7337.602	1031
7370	1.06	-19.53	1.27	1601.25	2066.37	7337.606	1031
7375	0.93	-19.53	1.27	1601.21	2066.79	7337.609	1031
7380	1.34	-19.53	1.30	1601.04	2066.51	7337.616	1031
7385	1.43	-20.19	1.40	1602.96	2067.97	7337.623	1031
7390	1.47	-19.94	1.33	1602.76	2068.12	7337.625	1031
7395	0.80	-19.72	1.26	1602.65	2067.86	7337.632	1031
7400	0.82	-19.89	1.32	1603.00	2067.84	7337.636	1031
7405	0.91	-19.88	1.12	1604.08	2069.44	7337.642	1031
7410	1.57	-20.25	1.38	1604.18	2069.11	7337.646	1031
7415	1.58	-20.13	1.27	1604.57	2069.53	7337.652	1031
7420	1.25	-20.19	1.37	1604.40	2069.63	7337.655	1031
7425	1.49	-20.34	1.41	1605.18	2070.20	7337.662	1031
7430	1.41	-20.82	1.57	1605.91	2071.00	7337.666	1031
7435	1.15	-20.88	1.52	1606.10	2071.05	7337.671	1031
7440	0.79	-20.75	1.51	1606.06	2071.51	7337.676	1031
7445	1.80	-20.59	1.51	1605.88	2071.10	7337.680	1031
7450	0.82	-20.94	1.63	1606.30	2071.64	7337.687	1031
7455	1.57	-20.89	1.51	1606.25	2071.30	7337.690	1031
7460	1.23	-20.87	1.37	1607.34	2072.46	7337.696	1031
7465	0.93	-20.80	1.34	1607.55	2072.91	7337.701	1031
7470	1.34	-21.27	1.48	1608.82	2074.43	7337.705	1031
7475	1.25	-21.42	1.51	1609.15	2074.40	7337.710	1031
7480	1.00	-21.29	1.51	1609.37	2074.61	7337.718	1031
7485	1.33	-21.00	1.33	1609.51	2074.65	7337.719	1031
7490	1.54	-21.03	1.39	1609.13	2074.45	7337.726	1030
7495	1.32	-21.28	1.49	1609.33	2074.68	7337.731	1030
7500	1.50	-21.61	1.68	1608.13	2073.42	7337.738	1030
7505	1.03	-20.64	1.34	1607.09	2072.30	7337.742	1030
7510	1.40	-20.87	1.46	1607.19	2072.40	7337.747	1030
7515	1.17	-20.79	1.35	1607.17	2072.37	7337.750	1030
7520	1.33	-20.53	1.25	1606.42	2071.33	7337.757	1030
7525	1.37	-20.52	1.38	1605.46	2070.66	7337.762	1030
7600	1.05	-18.33	1.13	1595.01	2061.23	7337.930	1030
7700	1.38	-17.27	1.08	1587.28	2054.62	7338.031	1030
7800	1.00	-16.49	1.15	1580.92	2048.36	7338.125	1030
7900	0.90	-14.54	0.91	1572.88	2040.36	7338.232	1030
8000	0.95	-13.54	0.92	1565.10	2033.85	7338.328	1030
8100	0.85	-12.96	1.08	1559.13	2027.41	7338.427	1030
8200	0.98	-11.53	1.00	1551.27	2019.72	7338.528	1030
8300	1.07	-10.66	1.11	1542.36	2013.84	7338.630	1030
8400	0.63	-9.92	1.08	1535.79	2009.33	7338.732	1030
8500	1.14	-8.78	1.14	1528.68	2002.88	7338.829	1030
8600	0.38	-7.81	1.33	1521.01	1995.44	7338.932	1030
8700	0.48	-6.67	1.23	1514.27	1988.54	7339.017	1030
8800	0.68	-5.57	1.33	1505.58	1979.79	7339.125	1030
8900	0.58	-5.04	1.52	1498.60	1975.63	7339.225	1030
9000	0.35	-4.05	1.58	1490.72	1968.52	7339.328	1030
9100	0.29	-3.57	1.85	1483.15	1961.22	7339.428	1030
9200	0.08	-2.83	2.04	1476.54	1954.44	7339.526	1030
9300	0.07	-1.50	2.10	1467.85	1946.11	7339.625	1030
9400	0.15	-0.98	2.19	1460.95	1940.90	7339.718	1030
9500	0.11	-1.36	1.89	1468.88	1948.62	7339.833	1031
9600	-0.05	-2.08	1.91	1474.35	1952.43	7339.922	1031
9700	0.38	-2.87	1.78	1481.34	1959.12	7340.028	1031
9800	0.48	-3.79	1.53	1489.84	1966.80	7340.125	1031
9900	0.32	-4.61	1.51	1496.42	1973.32	7340.219	1031
10000	0.08	-5.34	1.34	1504.07	1980.46	7340.332	1031
10100	0.35	-6.72	1.28	1512.01	1987.50	7340.430	1031
10200	0.73	-7.34	1.27	1518.88	1991.94	7340.523	1031
10300	0.73	-8.28	1.17	1526.34	1999.61	7340.623	1031
10400	0.76	-9.69	1.35	1534.25	2005.48	7340.728	1031
10500	0.73	-10.35	1.13	1540.75	2010.72	7340.811	1031
10600	1.02	-11.44	1.09	1548.82	2019.26	7340.928	1031
10700	0.90	-12.42	1.00	1556.90	2026.01	7341.028	1031
10800	0.91	-13.35	0.97	1563.49	2030.64	7341.124	1031
10900	1.07	-14.61	1.07	1570.50	2038.26	7341.229	1031
11000	1.12	-15.86	1.14	1578.67	2044.77	7341.313	1031
11100	1.30	-17.36	1.14	1587.04	2052.99	7341.432	1031
11200	0.86	-18.71	1.22	1594.74	2061.54	7341.528	1031
11300	1.20	-19.44	1.20	1601.10	2066.03	7341.625	1031
11400	1.13	-20.89	1.54	1609.33	2071.17	7341.724	1031
11500	1.37	-19.99	1.15	1604.67	2068.48	7341.828	1030
11600	1.45	-19.05	1.44	1597.00	2061.93	7341.931	1030
11700	1.28	-17.90	1.28	1591.26	2056.02	7342.022	1030
11800	1.18	-16.83	1.20	1584.10	2050.15	7342.119	1030
11900	0.96	-15.84	1.16	1575.74	2044.90	7342.219	1030
12000	0.95	-14.57	1.11	1568.42	2038.14	7342.330	1030
12100	0.89	-13.40	1.04	1561.69	2031.64	7342.427	1030
12200	0.90	-12.04	0.92	1554.03	2024.57	7342.527	1030
12300	0.82	-11.05	1.12	1545.90	2017.51	7342.626	1030
12400	0.45	-9.53	0.66	1538.21	2012.63	7342.731	1030
12500	0.70	-9.31	1.28	1531.18	2003.74	7342.833	1030
12600	0.78	-8.05	1.27	1523.80	1997.25	7342.925	1030
12700	0.30	-6.67	1.33	1515.05	1988.63	7343.030	1030
12800	0.76	-6.02	1.26	1508.52	1985.76	7343.130	1030
12900	0.58	-5.27	1.53	1500.98	1977.09	7343.218	1030
13000	0.40	-4.51	1.76	1494.04	1970.08	7343.312	1030
13100	-0.00	-3.50	1.82	1486.03	1963.68	7343.431	1030
13200	-0.01	-3.05	1.91	1479.53	1959.49	7343.518	1030
13300	0.13	-2.10	2.17	1471.08	1950.25	7343.623	1030
13400	0.02	-1.16	2.03	1467.58	1946.36	7343.730	1031
13500	0.05	-1.88	1.95	1473.25	1951.76	7343.829	1031
13600	0.34	-2.60	1.93	1481.44	1956.70	7343.932	1031
13700	-0.02	-3.43	1.77	1488.83	1963.75	7344.028	1031
13800	0.18	-4.63	1.79	1495.88	1971.02	7344.125	1031
13900	0.41	-5.34	1.52	1502.80	1978.78	7344.219	1031
14000	0.04	-5.94	1.31	1510.57	1985.73	7344.327	1031
14100	0.66	-6.86	1.14	1518.57	1993.52	7344.430	1031
14200	0.84	-7.83	1.13	1525.57	1998.01	7344.527	1031
14300	-0.07	-8.67	0.83	1534.46	2006.15	7344.633	1031
14400	0.88	-10.02	1.05	1540.50	2013.28	7344.726	1031
14500	1.06	-10.99	1.09	1547.45	2017.48	7344.812	1031
14600	0.88	-12.15	1.02	1554.90	2025.27	7344.927	1031
14700	1.07	-13.63	1.09	1563.32	2034.01	7345.028	1031
14800	1.03	-14.79	1.09	1570.49	2040.78	7345.130	1031
14900	0.78	-16.02	1.18	1578.51	2047.07	7345.233	1031
15000	1.03	-16.96	1.21	1585.44	2052.70	7345.325	1031
15100	0.81	-18.29	1.35	1593.15	2059.51	7345.430	1031
15200	1.45	-19.70	1.56	1600.30	2065.57	7345.530	1031
15300	1.09	-20.79	1.47	1608.06	2073.60	7345.625	1031
15400	1.44	-20.38	1.24	1607.33	2073.63	7345.718	1030
15500	1.38	-19.43	1.36	1600.87	2066.81	7345.815	1030
15600	1.23	-18.03	1.25	1592.93	2059.20	7345.932	1030
15700	1.24	-17.01	1.19	1586.61	2053.73	7346.012	1030
15800	1.13	-15.26	0.91	1578.96	2046.54	7346.124	1030
15900	1.00	-14.24	0.95	1571.16	2040.06	7346.229	1030
16000	0.78	-13.76	1.22	1564.16	2034.47	7346.331	1030
16100	0.94	-12.38	1.08	1556.61	2027.45	7346.428	1030
16200	0.90	-11.62	1.11	1550.10	2022.30	7346.527	1030
16300	0.97	-10.30	1.09	1541.71	2014.94	7346.623	1030
16400	0.81	-9.22	1.02	1534.45	2009.06	7346.729	1030
16500	0.59	-8.81	1.45	1526.71	2002.32	7346.830	1030
16600	0.61	-7.21	1.29	1519.39	1993.85	7346.927	1030
16700	0.12	-6.19	1.46	1511.41	1985.98	7347.027	1030
16800	0.44	-5.29	1.57	1503.19	1979.63	7347.132	1030
16900	0.27	-4.96	1.76	1497.43	1975.65	7347.221	1030
17000	1.04	-3.29	1.63	1488.43	1966.52	7347.332	1030
17100	0.16	-3.08	1.91	1482.24	1961.60	7347.419	1030
17200	0.43	-1.63	1.72	1474.10	1955.14	7347.528	1030
17300	-0.24	-1.50	2.31	1466.83	1946.68	7347.625	1030
17400	-0.03	-2.16	2.03	1474.00	1954.53	7347.729	1031
17500	0.00	-2.65	1.81	1480.53	1960.77	7347.823	1031
17600	0.24	-3.44	1.72	1487.31	1966.35	7347.918	1031
17700	-0.16	-4.33	1.55	1495.75	1973.86	7348.029	1031
17800	0.28	-5.28	1.72	1502.33	1977.52	7348.125	1031
17900	0.30	-5.99	1.50	1510.52	1984.83	7348.233	1031
18000	0.31	-6.90	1.34	1517.39	1991.55	7348.329	1031
18100	0.64	-7.73	1.27	1525.20	1997.54	7348.427	1031
18200	0.57	-8.74	1.15	1532.54	2004.90	7348.527	1031
18300	0.62	-9.85	1.11	1540.28	2011.94	7348.625	1031
18400	0.67	-10.94	1.15	1546.83	2017.67	7348.729	1031
18500	0.75	-11.91	1.03	1555.19	2024.70	7348.831	1031
18600	1.06	-13.26	1.08	1563.21	2032.06	7348.931	1031
18700	0.59	-14.18	1.04	1570.92	2038.93	7349.030	1031
18800	1.25	-15.39	1.16	1577.34	2043.61	7349.123	1031
18900	1.71	-16.76	1.21	1585.53	2051.72	7349.233	1031
19000	1.46	-17.55	1.27	1592.61	2055.77	7349.328	1031
19100	1.38	-19.18	1.34	1600.75	2064.75	7349.433	1031
19200	1.20	-20.34	1.44	1607.11	2071.11	7349.523	1031
19300	1.52	-20.42	1.43	1607.94	2071.09	7349.632	1030
19400	1.25	-19.49	1.38	1601.64	2067.02	7349.718	1030
19500	1.49	-18.17	1.33	1593.75	2059.12	7349.827	1030
19600	1.03	-17.06	1.17	1587.42	2054.14	7349.920	1030
19700	0.96	-15.89	1.20	1580.07	2046.91	7350.022	1030
19800	1.14	-14.78	1.06	1572.25	2042.01	7350.121	1030
19900	1.31	-13.16	0.66	1565.07	2034.38	7350.232	1030
20000	1.35	-12.46	0.86	1557.23	2029.50	7350.332	1030
20100	0.71	-11.55	1.08	1550.33	2022.29	7350.426	1030
20200	0.79	-10.36	1.10	1543.28	2015.17	7350.531	1030
20300	-0.14	-9.96	1.41	1535.25	2010.36	7350.633	1030
20400	0.68	-8.55	1.34	1527.78	2001.79	7350.719	1030
20500	0.49	-7.57	1.49	1520.73	1993.58	7350.815	1030
20600	0.50	-6.37	1.44	1512.45	1987.25	7350.926	1030
20700	0.42	-5.52	1.51	1505.34	1980.84	7351.006	1030
20800	0.11	-4.49	1.67	1497.65	1972.50	7351.125	1030
20900	0.10	-3.96	1.75	1489.97	1968.95	7351.221	1030
21000	0.02	-3.28	1.97	1483.01	1961.77	7351.312	1030
21100	0.04	-1.76	1.96	1475.00	1952.62	7351.430	1030
21200	0.04	-1.34	2.09	1469.13	1947.80	7351.524	1031
21300	0.20	-1.50	1.79	1476.11	1952.77	7351.631	1031
21400	0.33	-2.73	1.92	1483.11	1958.89	7351.718	1031
21500	0.03	-3.60	1.83	1490.33	1964.65	7351.823	1031
21600	-0.19	-5.28	2.00	1499.17	1973.63	7351.933	1031
21700	0.41	-5.46	1.71	1504.27	1978.21	7352.028	1031
21800	0.42	-6.43	1.53	1512.91	1985.85	7352.125	1031
21900	0.44	-7.19	1.47	1519.81	1990.71	7352.223	1031
22000	0.79	-7.72	1.23	1526.63	1997.74	7352.329	1031
22100	0.49	-9.04	1.13	1534.99	2006.01	7352.433	1031
22200	0.96	-10.16	1.13	1542.81	2012.20	7352.527	1031
22300	0.69	-11.70	1.36	1550.65	2019.74	7352.625	1031
22400	1.03	-12.31	1.22	1557.84	2024.03	7352.718	1031
22500	1.03	-13.29	1.04	1565.08	2032.13	7352.815	1031
22600	1.12	-14.84	1.16	1572.41	2040.00	7352.928	1031
22700	1.12	-15.19	0.92	1577.86	2045.05	7353.027	1031
22800	1.31	-16.90	1.19	1587.70	2052.11	7353.123	1031
22900	1.17	-18.07	1.02	1595.11	2060.45	7353.219	1031
23000	1.52	-19.33	1.04	1602.63	2068.19	7353.333	1031
23100	1.47	-20.44	1.28	1609.17	2073.01	7353.419	1031
23200	1.73	-20.95	1.32	1608.83	2074.74	7353.531	1030
23300	1.39	-19.93	1.34	1602.73	2068.46	7353.623	1030
23400	1.60	-18.65	1.14	1596.61	2063.54	7353.709	1030
23500	1.39	-17.58	1.10	1592.58	2057.32	7353.750	1030
23600	1.99	-16.12	0.83	1583.86	2051.56	7353.875	1030
23700	1.36	-15.74	1.03	1577.58	2046.89	7353.966	1030
23800	1.17	-14.60	1.00	1571.27	2040.97	7354.055	1030
23900	0.63	-13.36	1.06	1562.53	2032.40	7354.174	1030
24000	0.94	-12.31	1.06	1554.67	2025.92	7354.273	1030
24100	1.10	-10.78	1.00	1547.34	2017.76	7354.373	1030
24200	0.95	-9.98	1.10	1540.55	2011.93	7354.468	1030
24300	0.87	-9.17	1.16	1533.63	2006.25	7354.561	1030
24400	0.64	-8.14	1.36	1524.77	1999.08	7354.670	1030
24500	0.17	-6.76	1.21	1516.75	1991.12	7354.773	1030
24600	0.44	-6.28	1.46	1510.42	1985.87	7354.865	1030
24700	0.14	-5.84	1.88	1503.82	1978.82	7354.975	1030
24800	0.48	-4.24	1.72	1494.83	1970.18	7355.072	1030
24900	0.05	-3.77	2.09	1486.83	1962.48	7355.172	1030
25000	0.19	-2.83	2.00	1480.63	1956.76	7355.250	1030
25100	0.42	-1.70	2.04	1472.84	1949.82	7355.373	1030
25200	0.09	-1.85	2.27	1469.13	1948.15	7355.474	1031
25300	0.27	-2.26	2.00	1475.82	1954.94	7355.571	1031
25400	-0.21	-3.37	2.24	1483.10	1959.00	7355.674	1031
25500	-0.36	-3.76	1.91	1490.71	1965.15	7355.772	1031
25600	0.32	-4.37	1.70	1497.26	1971.95	7355.867	1031
25700	0.61	-5.31	1.60	1504.09	1977.92	7355.966	1031
25800	0.50	-5.90	1.35	1512.12	1985.41	7356.074	1031
25900	0.37	-6.93	1.24	1520.29	1992.85	7356.172	1031
26000	0.61	-7.95	1.40	1525.64	1995.95	7356.269	1031
26100	0.76	-9.18	1.28	1534.93	2004.20	7356.371	1031
26200	0.78	-9.98	1.08	1542.24	2011.37	7356.466	1031
26300	0.43	-11.82	1.41	1550.07	2017.41	7356.574	1031
26400	1.02	-11.91	0.89	1556.59	2024.24	7356.670	1031
26500	1.10	-13.39	1.12	1564.91	2031.14	7356.771	1031
26600	1.22	-14.40	0.89	1573.85	2038.29	7356.875	1031
26700	1.45	-16.16	1.31	1580.92	2045.02	7356.974	1031
26800	1.11	-16.86	1.08	1586.74	2051.39	7357.074	1031
26900	1.20	-18.21	1.21	1594.86	2057.93	7357.160	1031
27000	1.40	-19.48	1.23	1602.75	2065.09	7357.269	1031
27100	1.35	-20.88	1.36	1610.04	2071.54	7357.370	1031
27200	1.56	-20.69	1.27	1608.80	2072.68	7357.467	1030
27300	1.19	-19.40	1.19	1601.85	2065.61	7357.573	1030
27400	1.43	-18.69	1.29	1594.19	2060.09	7357.670	1030
27500	1.30	-17.26	1.09	1587.33	2053.99	7357.769	1030
27600	1.23	-15.60	0.81	1579.18	2046.56	7357.875	1030
27700	1.45	-15.09	1.30	1572.00	2038.38	7357.974	1030
27800	1.07	-13.50	1.03	1564.62	2031.17	7358.072	1030
27900	0.99	-12.25	0.69	1557.40	2027.93	7358.171	1030
28000	1.32	-11.51	0.94	1549.29	2020.25	7358.273	1030
28100	0.97	-10.24	0.85	1542.22	2012.44	7358.372	1030
28200	0.74	-9.89	1.17	1538.24	2007.64	7358.466	1030
28300	0.66	-8.60	1.23	1529.10	1999.12	7358.558	1030
28400	0.48	-7.98	1.28	1519.82	1994.76	7358.672	1030
28500	0.35	-6.66	1.23	1511.70	1986.92	7358.773	1030
28600	0.89	-5.67	1.37	1504.67	1978.77	7358.873	1030
28700	0.14	-4.72	1.56	1497.78	1971.45	7358.968	1030
28800	0.03	-4.21	1.71	1490.52	1964.99	7359.073	1030
28900	-0.02	-3.60	1.96	1482.07	1959.97	7359.171	1030
29000	0.64	-2.47	1.93	1474.32	1951.11	7359.273	1030
29100	0.02	-2.24	2.25	1469.39	1946.34	7359.357	1030
29200	0.02	-0.92	2.26	1459.93	1937.02	7359.473	1030
29300	0.03	-0.58	2.38	1456.68	1934.18	7359.574	1031
29400	0.17	-1.26	2.37	1461.29	1938.63	7359.666	1031
29500	0.13	-1.86	2.10	1469.30	1946.00	7359.770	1031
29600	0.44	-2.88	2.03	1476.67	1953.73	7359.873	1031
29700	0.14	-3.84	2.11	1483.50	1958.99	7359.970	1031
29800	-0.57	-4.03	1.58	1492.22	1968.19	7360.074	1031
29900	0.61	-5.24	1.57	1498.59	1973.53	7360.170	1031
30000	0.31	-5.68	1.33	1505.97	1979.12	7360.271	1031
30100	0.30	-6.69	1.38	1511.61	1984.29	7360.366	1031
30200	0.98	-7.73	1.18	1521.10	1992.36	7360.472	1031
30300	0.73	-8.31	1.16	1528.95	1997.17	7360.574	1031
30400	0.57	-9.73	1.14	1535.79	2004.42	7360.670	1031
30500	1.12	-10.75	0.97	1544.01	2011.35	7360.773	1031
30600	0.84	-11.91	1.24	1549.87	2016.29	7360.870	1031
30700	0.43	-12.43	0.94	1559.36	2022.55	7360.974	1031
30800	0.79	-13.38	0.68	1565.55	2030.63	7361.074	1031
30900	1.21	-15.07	1.00	1574.14	2037.83	7361.172	1031
31000	1.37	-16.60	1.24	1581.08	2044.25	7361.272	1031
31100	1.29	-17.50	1.23	1588.06	2050.44	7361.367	1031
31200	1.39	-18.78	1.25	1594.87	2057.81	7361.468	1031
31300	1.04	-20.41	1.47	1604.00	2066.73	7361.571	1031
31400	0.97	-20.65	1.12	1608.19	2070.79	7361.674	1030
31500	1.18	-20.28	1.42	1601.54	2065.27	7361.772	1030
31600	0.94	-18.98	1.31	1594.19	2058.84	7361.874	1030
31700	1.19	-17.68	1.12	1587.92	2052.26	7361.965	1030
31800	1.58	-16.60	1.16	1579.31	2046.33	7362.072	1030
31900	1.28	-15.62	1.10	1574.38	2040.14	7362.164	1030
32000	0.96	-14.09	0.98	1564.77	2031.82	7362.273	1030
32100	1.21	-13.19	1.06	1558.23	2026.55	7362.367	1030
32200	1.13	-11.84	0.86	1552.01	2020.41	7362.469	1030
32300	0.70	-10.76	1.08	1542.08	2011.28	7362.574	1030
32400	0.63	-9.33	0.87	1533.91	2004.72	7362.674	1030
32500	0.52	-8.41	1.04	1528.09	1997.63	7362.773	1030
32600	0.96	-7.67	1.17	1521.55	1991.85	7362.870	1030
32700	0.52	-6.46	1.28	1512.11	1983.86	7362.969	1030
32800	0.35	-5.86	1.54	1505.39	1976.79	7363.072	1030
32900	0.08	-5.25	1.75	1497.20	1971.05	7363.170	1030
33000	0.70	-4.35	1.86	1489.65	1963.25	7363.273	1030
33100	0.27	-3.55	2.02	1482.30	1956.56	7363.372	1030
33200	-0.02	-2.13	1.92	1474.67	1950.26	7363.472	1030
33300	-0.14	-2.53	2.37	1467.06	1946.28	7363.575	1030
33400	-0.08	-1.08	2.12	1459.94	1939.17	7363.670	1030
33500	-0.14	-1.02	2.32	1459.37	1936.80	7363.750	1031
33600	0.05	-1.29	2.05	1466.60	1942.02	7363.871	1031
33700	0.00	-2.47	2.07	1475.14	1947.94	7363.969	1031
33800	0.40	-3.58	2.13	1482.34	1953.91	7364.072	1031
33900	0.17	-4.72	2.02	1489.58	1962.49	7364.169	1031
34000	0.24	-5.45	1.91	1496.94	1968.08	7364.272	1031
34100	0.03	-5.92	1.71	1504.01	1974.09	7364.375	1031
34200	0.52	-6.42	1.35	1511.43	1982.06	7364.472	1031
34300	0.47	-7.37	1.29	1518.65	1987.11	7364.572	1031
34400	0.75	-8.36	1.27	1525.50	1993.76	7364.670	1031
34500	0.72	-9.66	1.18	1534.25	2003.18	7364.771	1031
34600	1.21	-10.92	1.13	1542.08	2010.22	7364.874	1031
34700	0.87	-11.08	0.83	1547.49	2015.81	7364.966	1031
34800	0.84	-12.31	0.94	1556.66	2022.35	7365.072	1031
34900	1.15	-13.48	1.29	1564.63	2025.19	7365.172	1031
35000	1.05	-14.23	0.97	1569.67	2033.07	7365.269	1031
35100	1.11	-16.03	1.13	1579.28	2043.09	7365.373	1031
35200	1.40	-16.89	1.17	1587.01	2048.05	7365.474	1031
35300	1.19	-18.33	1.21	1594.02	2055.75	7365.572	1031
35400	1.61	-19.28	1.19	1600.55	2061.06	7365.670	1031
35500	1.66	-20.52	1.31	1608.73	2067.90	7365.769	1031
35600	1.22	-21.67	1.57	1615.85	2072.64	7365.874	1030
35700	1.27	-20.41	1.21	1608.19	2068.77	7365.975	1030
35800	1.42	-19.44	1.16	1602.38	2062.91	7366.062	1030
35900	1.42	-17.94	0.99	1594.32	2055.65	7366.174	1030
36000	1.34	-17.32	1.10	1587.72	2050.98	7366.268	1030
36100	1.16	-16.20	1.10	1580.79	2043.45	7366.371	1030
36200	1.14	-14.76	1.03	1572.63	2036.07	7366.469	1030
36300	1.19	-13.68	0.92	1565.31	2030.21	7366.572	1030
36400	1.08	-12.81	0.73	1558.57	2026.73	7366.672	1030
36500	0.92	-11.68	1.01	1550.26	2017.66	7366.768	1030
36600	0.66	-10.48	0.97	1543.46	2011.62	7366.874	1030
36700	0.97	-9.59	1.07	1536.21	2004.88	7366.967	1030
36800	0.61	-8.79	1.45	1528.64	1996.08	7367.072	1030
36900	0.62	-7.55	1.43	1520.94	1989.24	7367.164	1030
37000	0.45	-6.70	1.53	1513.56	1983.09	7367.270	1030
37100	0.81	-4.94	1.23	1504.84	1975.85	7367.375	1030
37200	0.49	-4.80	1.67	1498.30	1969.17	7367.468	1030
37300	0.21	-3.54	1.70	1490.27	1961.74	7367.562	1030
37400	0.39	-3.09	1.90	1482.62	1954.99	7367.670	1030
37500	-0.16	-2.18	2.03	1475.73	1948.28	7367.769	1030
37600	-0.09	-1.83	2.18	1468.59	1944.46	7367.859	1030
37700	0.32	-1.45	2.29	1465.94	1939.79	7367.969	1031
37800	0.30	-2.46	2.26	1472.95	1945.65	7368.074	1031
37900	0.06	-2.57	1.95	1479.15	1951.86	7368.170	1031
38000	0.43	-3.55	1.79	1486.71	1960.04	7368.263	1031
38100	0.41	-4.35	1.79	1493.85	1964.41	7368.367	1031
38200	0.19	-5.14	1.55	1500.85	1972.21	7368.466	1031
38300	0.50	-6.16	1.39	1509.66	1980.85	7368.574	1031
38400	-0.07	-6.98	1.54	1516.09	1983.21	7368.670	1031
38500	-0.16	-8.18	1.50	1524.45	1991.53	7368.773	1031
38600	0.57	-8.99	1.41	1531.27	1998.13	7368.873	1031
38700	0.76	-10.11	1.28	1539.38	2005.82	7368.971	1031
38800	1.20	-11.05	1.14	1545.50	2012.48	7369.061	1031
38900	1.56	-12.06	1.09	1553.83	2018.55	7369.172	1031
39000	1.08	-12.98	1.13	1561.30	2024.75	7369.270	1031
39100	1.14	-13.89	1.12	1567.28	2029.79	7369.371	1031
39200	1.19	-15.03	1.01	1575.20	2036.98	7369.466	1031
39300	1.30	-16.65	1.09	1584.11	2045.83	7369.574	1031
39400	1.15	-17.84	1.19	1591.61	2052.47	7369.670	1031
39500	1.40	-19.12	1.23	1598.60	2058.89	7369.768	1031
39600	1.47	-20.32	1.25	1605.77	2066.30	7369.866	1031
39700	1.34	-20.84	1.25	1609.43	2069.94	7369.965	1030
39800	1.59	-20.55	1.29	1602.88	2067.07	7370.058	1030
39900	1.45	-19.34	1.15	1599.52	2061.19	7370.110	1030
40000	1.44	-18.30	1.28	1591.79	2053.92	7370.216	1030
40100	1.37	-16.92	1.19	1585.37	2047.43	7370.311	1030
40200	1.07	-15.54	0.99	1578.91	2040.75	7370.414	1030
40300	0.96	-14.20	1.06	1570.12	2031.96	7370.515	1030
40400	1.08	-12.95	0.97	1562.95	2025.81	7370.613	1030
40500	0.98	-12.41	1.06	1555.92	2021.95	7370.710	1030
40600	0.92	-11.34	1.09	1549.32	2014.71	7370.811	1030
40700	0.87	-10.04	1.16	1541.01	2006.68	7370.912	1030
40800	0.89	-9.19	1.23	1533.71	2000.38	7371.012	1030
40900	0.37	-8.38	1.33	1526.88	1993.82	7371.115	1030
41000	0.80	-8.13	1.56	1518.49	1987.93	7371.215	1030
41100	0.40	-6.38	1.43	1510.48	1981.42	7371.312	1030
41200	0.46	-5.43	1.55	1503.29	1973.43	7371.416	1030
41300	0.32	-4.73	1.72	1495.65	1966.00	7371.503	1030
41400	0.38	-3.99	1.77	1487.97	1961.36	7371.609	1030
41500	0.13	-3.59	2.10	1481.29	1953.61	7371.700	1030
41600	0.17	-2.46	1.97	1474.61	1948.44	7371.806	1030
41700	-0.10	-1.53	2.19	1465.24	1939.57	7371.906	1030
41800	-0.12	-1.98	2.31	1464.61	1938.07	7372.016	1031
41900	0.14	-1.97	2.18	1471.38	1942.69	7372.112	1031
42000	0.14	-2.78	1.98	1478.58	1949.60	7372.213	1031
42100	0.34	-3.51	2.00	1484.39	1955.24	7372.306	1031
42200	0.20	-4.71	1.94	1491.77	1963.51	7372.415	1031
42300	0.76	-5.21	1.53	1499.30	1971.09	7372.512	1031
42400	0.41	-6.14	1.61	1506.02	1976.27	7372.602	1031
42500	0.51	-6.68	1.40	1514.41	1982.05	7372.709	1031
42600	0.45	-7.64	1.15	1522.11	1990.67	7372.812	1031
42700	0.75	-9.04	1.38	1529.75	1996.50	7372.904	1031
42800	0.87	-9.67	1.08	1537.95	2004.20	7373.014	1031
42900	1.02	-10.99	1.17	1545.29	2011.99	7373.116	1031
43000	1.15	-11.54	0.81	1552.98	2018.35	7373.213	1031
43100	1.11	-12.73	1.16	1559.14	2021.46	7373.296	1031
43200	1.09	-13.90	1.06	1566.56	2029.38	7373.409	1031
43300	1.14	-15.07	1.11	1573.23	2036.25	7373.499	1031
43400	1.32	-16.40	1.04	1582.58	2044.78	7373.612	1031
43500	1.30	-17.79	1.16	1589.81	2052.26	7373.715	1031
43600	1.33	-18.79	1.12	1596.64	2058.28	7373.805	1031
43700	1.53	-20.07	1.25	1604.15	2064.63	7373.904	1031
43800	1.56	-21.08	1.37	1611.95	2069.29	7374.011	1031
43900	1.42	-20.54	1.35	1608.28	2066.33	7374.102	1030
44000	1.70	-19.28	1.12	1600.83	2061.28	7374.210	1030
44100	1.24	-18.21	1.19	1593.59	2053.84	7374.311	1030
44200	1.29	-17.14	1.09	1586.28	2049.26	7374.407	1030
44300	1.46	-15.90	1.01	1578.89	2042.42	7374.512	1030
44400	1.23	-14.77	1.01	1571.81	2035.15	7374.602	1030
44500	0.94	-13.49	1.05	1564.17	2027.03	7374.713	1030
44600	1.15	-12.45	0.93	1558.26	2022.33	7374.810	1030
44700	0.93	-11.65	1.01	1550.92	2017.05	7374.898	1030
44800	0.80	-10.41	1.09	1541.68	2009.04	7375.014	1030
44900	0.68	-9.37	1.29	1534.35	2001.24	7375.112	1030
45000	0.66	-8.88	1.46	1526.89	1996.32	7375.213	1030
45100	0.80	-7.62	1.33	1519.76	1990.24	7375.306	1030
45200	0.50	-5.91	1.17	1511.25	1981.45	7375.414	1030
45300	0.17	-5.50	1.51	1503.34	1975.03	7375.507	1030
45400	0.40	-4.83	1.70	1496.86	1967.76	7375.606	1030
45500	0.13	-4.03	1.78	1490.09	1960.66	7375.712	1030
45600	0.36	-2.97	1.90	1481.66	1953.03	7375.805	1030
45700	0.08	-2.16	1.94	1474.50	1947.71	7375.909	1030
45800	0.07	-1.85	2.17	1468.11	1942.46	7375.996	1030
45900	-0.17	-1.07	2.25	1461.13	1936.32	7376.108	1031
46000	0.12	-1.90	2.29	1467.35	1941.00	7376.188	1031
46100	1.23	-1.76	1.83	1475.64	1946.92	7376.316	1031
46200	0.14	-3.28	2.02	1481.41	1953.02	7376.406	1031
46300	0.27	-4.10	1.92	1489.20	1960.13	7376.500	1031
46400	0.42	-4.56	1.74	1496.01	1965.22	7376.602	1031
46500	0.41	-5.24	1.57	1502.50	1971.08	7376.709	1031
46600	1.11	-6.77	1.51	1512.95	1981.11	7376.816	1031
46700	0.59	-7.45	1.51	1518.33	1986.56	7376.909	1031
46800	0.73	-8.05	1.31	1525.37	1991.86	7376.997	1031
46900	0.92	-8.91	1.06	1533.34	1999.97	7377.103	1031
47000	0.65	-9.44	0.98	1540.70	2004.59	7377.214	1031
47100	1.03	-11.28	1.17	1548.87	2013.70	7377.308	1031
47200	1.31	-12.65	1.40	1555.82	2019.98	7377.414	1031
47300	1.22	-13.01	0.92	1563.08	2026.98	7377.499	1031
47400	1.44	-14.47	1.03	1570.91	2034.02	7377.602	1031
47500	1.29	-15.29	1.03	1578.59	2038.93	7377.699	1031
47600	1.48	-16.68	1.06	1585.78	2046.75	7377.806	1031
47700	1.45	-18.08	1.23	1592.88	2053.78	7377.907	1031
47800	1.66	-19.76	1.31	1602.73	2063.16	7378.015	1031
47900	1.46	-20.62	1.36	1608.05	2067.04	7378.102	1031
48000	1.15	-20.64	1.28	1609.63	2068.59	7378.215	1030
48100	1.49	-19.60	1.15	1603.16	2063.01	7378.305	1030
48200	1.57	-18.69	1.16	1595.95	2057.24	7378.408	1030
48300	1.39	-17.44	1.08	1588.55	2051.13	7378.499	1030
48400	1.30	-16.41	1.02	1581.78	2045.45	7378.600	1030
48500	1.31	-15.09	1.04	1574.70	2037.20	7378.705	1030
48600	1.06	-13.91	1.20	1566.23	2029.02	7378.810	1030
48700	0.83	-12.95	1.17	1560.62	2023.01	7378.905	1030
48800	0.91	-11.73	1.12	1552.90	2016.28	7379.000	1030
48900	0.92	-10.83	1.12	1545.54	2010.71	7379.100	1030
49000	0.68	-9.38	1.12	1537.46	2002.73	7379.213	1030
49100	0.76	-8.57	1.41	1528.64	1994.43	7379.312	1030
49200	0.61	-7.81	1.46	1522.37	1989.50	7379.408	1030
49300	0.56	-6.80	1.52	1514.47	1983.00	7379.501	1030
49400	0.49	-6.09	1.57	1507.00	1978.47	7379.603	1030
49500	0.46	-4.94	1.64	1499.56	1970.35	7379.698	1030
49600	-0.04	-3.90	1.77	1491.42	1961.86	7379.806	1030
49700	0.22	-3.33	1.97	1484.51	1955.37	7379.907	1030
49800	0.34	-2.58	2.11	1477.03	1948.94	7380.001	1030
49900	0.12	-1.87	2.16	1469.62	1943.69	7380.105	1030
50000	-0.04	-1.52	2.29	1466.48	1939.59	7380.188	1031
50100	0.16	-1.82	2.10	1473.80	1944.05	7380.311	1031
50200	0.29	-2.98	2.09	1480.15	1951.38	7380.414	1031
50300	0.49	-3.37	1.82	1486.54	1956.94	7380.509	1031
50400	0.40	-4.28	1.78	1495.13	1964.60	7380.601	1031
50500	0.54	-5.44	1.71	1502.43	1972.73	7380.709	1031
50600	0.36	-5.94	1.39	1509.22	1979.03	7380.805	1031
50700	0.70	-6.72	1.34	1517.11	1984.75	7380.909	1031
50800	0.91	-7.67	1.17	1524.96	1992.58	7381.014	1031
50900	0.75	-9.08	1.29	1532.31	1999.80	7381.102	1031
51000	0.92	-9.58	0.98	1539.94	2005.28	7381.215	1031
51100	0.92	-10.92	1.33	1546.58	2010.56	7381.302	1031
51200	1.00	-11.78	1.08	1554.60	2018.61	7381.407	1031
51300	1.50	-12.98	1.04	1562.85	2024.76	7381.514	1031
51400	1.08	-13.81	1.01	1569.43	2030.95	7381.601	1031
51500	1.25	-15.08	1.13	1577.53	2038.23	7381.710	1031
51600	1.80	-16.01	0.90	1584.65	2046.07	7381.814	1031
51700	1.39	-17.65	1.13	1591.21	2053.31	7381.909	1031
51800	1.09	-18.96	1.12	1600.50	2059.54	7382.016	1031
51900	1.49	-20.11	1.33	1607.05	2066.48	7382.102	1031
52000	1.57	-21.31	1.30	1615.79	2072.98	7382.210	1031
52100	1.72	-20.83	1.20	1613.10	2071.14	7382.305	1030
52200	1.69	-19.65	1.28	1605.22	2064.00	7382.406	1030
52300	1.48	-18.81	1.24	1599.23	2058.64	7382.498	1030
52400	1.38	-17.63	1.21	1591.25	2051.66	7382.612	1030
52500	1.31	-16.81	1.33	1584.97	2045.65	7382.715	1030
52600	1.24	-15.15	1.12	1576.30	2037.51	7382.809	1030
52700	1.10	-14.58	1.30	1569.87	2032.99	7382.914	1030
52800	0.86	-13.03	1.06	1563.05	2026.42	7383.002	1030
52900	0.99	-11.42	0.98	1554.05	2017.21	7383.109	1030
53000	0.90	-10.76	1.21	1547.20	2011.76	7383.195	1030
53100	0.92	-9.59	1.24	1539.53	2003.89	7383.310	1030
53200	0.66	-8.62	1.24	1532.84	1999.06	7383.404	1030
53300	0.73	-7.43	1.28	1524.88	1991.07	7383.510	1030
53400	0.47	-6.77	1.43	1517.20	1985.09	7383.608	1030
53500	0.59	-5.45	1.50	1508.18	1977.34	7383.712	1030
53600	0.78	-4.88	1.74	1501.56	1970.37	7383.810	1030
53700	0.48	-4.03	1.63	1494.92	1966.23	7383.912	1030
53800	0.15	-3.57	1.97	1486.95	1958.49	7384.015	1030
53900	-0.03	-2.55	2.18	1478.37	1951.08	7384.111	1030
54000	0.01	-2.05	2.39	1471.06	1943.61	7384.212	1030
54100	-0.02	-1.15	2.26	1464.81	1939.68	7384.305	1031
54200	0.09	-1.69	2.22	1471.53	1943.98	7384.406	1031
54300	0.11	-2.39	2.17	1478.20	1949.15	7384.505	1031
54400	0.20	-3.09	2.10	1484.78	1954.06	7384.600	1031
54500	0.86	-3.63	1.91	1493.80	1960.77	7384.715	1031
54600	0.18	-4.62	1.72	1500.49	1968.51	7384.812	1031
54700	0.55	-5.72	1.76	1506.94	1974.31	7384.906	1031
54800	0.52	-6.40	1.41	1515.64	1983.32	7385.014	1031
54900	0.61	-7.25	1.45	1522.05	1988.29	7385.102	1031
55000	1.13	-8.23	1.32	1530.66	1995.92	7385.213	1031
55100	0.90	-9.11	1.35	1536.88	1999.98	7385.305	1031
55200	1.08	-10.38	1.28	1545.64	2009.37	7385.406	1031
55300	1.02	-11.15	1.19	1551.79	2015.28	7385.499	1031
55400	1.04	-12.37	1.10	1559.93	2023.36	7385.603	1031
55500	1.34	-13.60	1.12	1566.73	2030.33	7385.701	1031
55600	1.18	-14.78	1.16	1575.45	2037.45	7385.809	1031
55700	1.33	-15.88	1.18	1582.17	2043.06	7385.909	1031
55800	1.52	-17.19	1.18	1589.56	2050.70	7385.996	1031
55900	1.38	-18.29	1.16	1597.61	2058.11	7386.112	1031
56000	1.41	-19.31	1.31	1604.42	2062.77	7386.213	1031
56100	1.96	-20.21	1.16	1611.74	2067.82	7386.316	1031
56200	1.43	-21.06	1.31	1613.61	2072.75	7386.393	1030
56300	1.85	-20.29	1.10	1610.10	2071.10	7386.452	1030
56400	1.91	-19.39	1.27	1602.59	2064.10	7386.552	1030
56500	1.66	-18.10	1.23	1595.23	2056.53	7386.654	1030
56600	1.03	-16.81	1.24	1588.48	2049.21	7386.754	1030
[truncated: 85,598 more rows]
