# Supplementary material for: Structural characterization of the saxitoxin-targeting APTSTX1 aptamer using optical tweezers and molecular dynamics simulations
Source: PLoS One. 2019 Nov 7;14(11):e0222468. doi: 10.1371/journal.pone.0222468 (PMC6837747; doi:10.1371/journal.pone.0222468)
Supplement: S1 File — Data repository, aptamer control condition and aptamer under SXT. (ZIP) [file pone.0222468.s005.zip › toxin/toxin/August/180815/2bnbtoxCOM.txt]

Instrument name = Christians toy
*****Calibration values *****
TrapA Temperature Fudge	-0.400000
TrapB Temperature Fudge	-1.550000
TrapA Force Sensitivity	0.025700	0.026000	0.032000
TrapB Force Sensitivity	0.026200	0.027400	0.032000
TrapA Lever Sensitivity	15000.000000	14500.000000	0.000000
TrapB Lever Sensitivity	15200.000000	14500.000000	0.000000
Motor Threshold	20	20	20
*****Initial Preference Settings*****
ForceRateDiv	1
ForceGain	32
PosRateDivA	3
PosRateDivB	3
PositionGainA	32
PositionGainB	32
GotoSpeedX	10
GotoSpeedY	10
GotoSpeedZ	5
MaxDataFileSize	10000000
HopDistance	2
*CycleCount/n____	1
*A_PsdX__________	0
*A_PsdY__________	0
*A_PsdSum________	0
*A_Iris__________	0
*A_LeverX________	0
*A_LeverY________	0
*A_LeverSum______	0
*B_PsdX__________	0
*B_PsdY__________	0
*B_PsdSum________	0
*B_Iris__________	0
*B_LeverX________	0
*B_LeverY________	0
*B_LeverSum______	0
*A_Temperature___	0
*B_Temperature___	0
*X_force_________	1
*Y_force_________	1
*Z_force_________	1
*Tension_________	0
*A_dist-X________	0
*A_dist-Y________	1
*B_dist-X________	0
*B_dist-Y________	1
*Motor_X_________	0
*Motor_Y_________	0
*Motor_Z_________	0
*MotorVel_X______	0
*MotorVel_Y______	0
*MotorVel_Z______	0
*A_trapPIC_Err___	0
*B_trapPIC_Err___	0
*comPIC_Err______	0
*A_CycleCount____	0
*B_CycleCount____	0
*Motor_CycleCount	0
*time(sec)_______	1
*Status__________	1
*Null____________	0
samples/line_HI	400
samples/line_LO	20
goto0	8388608	8388608	8388608
goto1	8393925	8390490	8393830
goto2	8418920	8414569	8394213
goto3	8425513	8364277	8392679
goto4	8422772	8353948	8399333
goto5	8388608	8388608	8388608
goto6	8388608	8388608	8388608
goto7	8388608	8388608	8388608
goto8	8388608	8388608	8388608
goto9	8388608	8388608	8388608
yourXYZint	123	456	789
MaxForceP1	20.000000
MinForceP1	2.000000
PullRateP1	100.000000
refoldTime1	0.000000
unfoldTime1	0.000000
MaxForceP2	75.000000
MinForceP2	2.000000
PullRateP2	1000.000000
refoldTime2	0.000000
unfoldTime2	0.000000
MaxForceP3	10.000000
MinForceP3	-10.000000
PullRateP3	1.000000
refoldTime3	2.000000
unfoldTime3	2.000000
constForce1	14.000000
constForce2	9.000000
yourFloat	1.234000
yourXYZfloat	1.000000	2.000000	3.000000
*****End Initial Preference Settings*****

Zero-Force Offsets (pN)  -2.676673	-2.576985	-75.169815
0	trapA_Empty_PSD_Sum = 0
        trapB_Empty_PSD_Sum = 0
        trapA_Empty_Iris = 0
        trapB_Empty_Iris = 0
        trapA_Full_PSD_Sum = 18683
        trapB_Full_PSD_Sum = 19654
        trapA_Full_Iris = 16401
        trapB_Full_Iris = 18755
590	tempA = 21.620	tempB = 21.945
1270	   minForce-limit
3305	   maxForce-limit
5415	   minForce-limit
7485	   maxForce-limit
9495	   minForce-limit
10635	tempA = 21.614	tempB = 21.935
11500	   maxForce-limit
13460	   minForce-limit
15440	   maxForce-limit
17405	   minForce-limit
19325	   maxForce-limit
20655	tempA = 21.625	tempB = 21.949
21270	   minForce-limit
23215	   maxForce-limit
25230	   minForce-limit
27230	   maxForce-limit
29365	   minForce-limit
30700	tempA = 21.643	tempB = 21.942
31455	   maxForce-limit
33530	   minForce-limit
35670	   maxForce-limit
37725	   minForce-limit
39750	   maxForce-limit
40750	tempA = 21.621	tempB = 21.952
41815	   minForce-limit
43890	   maxForce-limit
45930	   minForce-limit
48025	   maxForce-limit
49995	   minForce-limit
50755	tempA = 21.621	tempB = 21.952
52090	   maxForce-limit
54150	   minForce-limit
56190	   maxForce-limit
58260	   minForce-limit
60260	   maxForce-limit
60810	tempA = 21.621	tempB = 21.952
62325	   minForce-limit
64405	   maxForce-limit
66490	   minForce-limit
68520	   maxForce-limit
70600	   minForce-limit
70820	tempA = 21.624	tempB = 21.954
72745	   maxForce-limit
74790	   minForce-limit
77675	   maxForce-limit
80520	   minForce-limit
80860	tempA = 21.629	tempB = 21.965
83290	   maxForce-limit
86235	   minForce-limit
89145	   maxForce-limit
90915	tempA = 21.638	tempB = 21.953
92020	   minForce-limit
94880	   maxForce-limit
97780	   minForce-limit
100675	   maxForce-limit
100940	tempA = 21.648	tempB = 21.970
103560	   minForce-limit
106425	   maxForce-limit
109425	   minForce-limit
110985	tempA = 21.629	tempB = 21.971
112410	   maxForce-limit
115370	   minForce-limit
118340	   maxForce-limit
120985	tempA = 21.648	tempB = 21.968
121235	   minForce-limit
124285	   maxForce-limit
127300	   minForce-limit
130360	   maxForce-limit
131060	tempA = 21.658	tempB = 21.975
133380	   minForce-limit
136345	   maxForce-limit
139300	   minForce-limit
141110	tempA = 21.660	tempB = 21.976
142255	   maxForce-limit
145075	   minForce-limit
147925	   maxForce-limit
150820	   minForce-limit
151115	tempA = 21.656	tempB = 21.971
153735	   maxForce-limit
156690	   minForce-limit
159580	   maxForce-limit
161195	tempA = 21.665	tempB = 21.976
162395	   minForce-limit
165295	   maxForce-limit
168235	   minForce-limit
171245	tempA = 21.661	tempB = 21.971
171290	   maxForce-limit
174140	   minForce-limit
176985	   maxForce-limit
179890	   minForce-limit
181255	tempA = 21.663	tempB = 21.988
182760	   maxForce-limit
185835	   minForce-limit
188895	   maxForce-limit
191325	tempA = 21.659	tempB = 21.999
191805	   minForce-limit
194795	   maxForce-limit
197780	   minForce-limit
200745	   maxForce-limit
201365	tempA = 21.675	tempB = 21.970
203720	   minForce-limit
206695	   maxForce-limit
209625	   minForce-limit
211415	tempA = 21.657	tempB = 21.995
212560	   maxForce-limit
215525	   minForce-limit
218555	   maxForce-limit
221480	tempA = 21.670	tempB = 21.993
221555	   minForce-limit
224460	   maxForce-limit
227455	   minForce-limit
230470	   maxForce-limit
231485	tempA = 21.674	tempB = 21.991
233375	   minForce-limit
236320	   maxForce-limit
239265	   minForce-limit
241530	tempA = 21.685	tempB = 21.989
242125	   maxForce-limit
245060	   minForce-limit
248025	   maxForce-limit
250945	   minForce-limit
251535	tempA = 21.678	tempB = 21.993
253900	   maxForce-limit
256935	   minForce-limit
259925	   maxForce-limit
261585	tempA = 21.685	tempB = 21.998
262930	   minForce-limit
265985	   maxForce-limit
268995	   minForce-limit
271635	tempA = 21.685	tempB = 22.002
272040	   maxForce-limit
274935	   minForce-limit
277850	   maxForce-limit
280785	   minForce-limit
281650	tempA = 21.688	tempB = 22.010
283670	   maxForce-limit
286565	   minForce-limit
289500	   maxForce-limit
291710	tempA = 21.691	tempB = 22.020
292395	   minForce-limit
295240	   maxForce-limit
298135	   minForce-limit
301045	   maxForce-limit
301725	tempA = 21.696	tempB = 22.021
304040	   minForce-limit
306980	   maxForce-limit
309800	   minForce-limit
311785	tempA = 21.696	tempB = 22.011
312660	   maxForce-limit
315660	   minForce-limit
318650	   maxForce-limit
321510	   minForce-limit
321855	tempA = 21.696	tempB = 22.016
324395	   maxForce-limit
327280	   minForce-limit
330235	   maxForce-limit
331855	tempA = 21.708	tempB = 22.025
333215	   minForce-limit
336265	   maxForce-limit
339205	   minForce-limit
341925	tempA = 21.714	tempB = 22.025
342165	   maxForce-limit
345025	   minForce-limit
347925	   maxForce-limit
350845	   minForce-limit
351980	tempA = 21.706	tempB = 22.038
353815	   maxForce-limit
356690	   minForce-limit
359520	   maxForce-limit
361985	tempA = 21.710	tempB = 22.045
362360	   minForce-limit
365255	   maxForce-limit
368150	   minForce-limit
371075	   maxForce-limit
372055	tempA = 21.726	tempB = 22.034
373875	   minForce-limit
376750	   maxForce-limit
379530	   minForce-limit
382080	tempA = 21.721	tempB = 22.040
382330	   maxForce-limit
385190	   minForce-limit
388055	   maxForce-limit
390875	   minForce-limit
392150	tempA = 21.734	tempB = 22.034
393745	   maxForce-limit
396580	   minForce-limit
399480	   maxForce-limit
399635	Stop All Protocols, go to manual mode
402195	tempA = 21.736	tempB = 22.041
402465	Start Constant-Force1 = 20.000000
412195	tempA = 21.726	tempB = 22.052
419290	Stop All Protocols, go to manual mode
420055	Start Constant-Force1 = 18.000000
422260	tempA = 21.731	tempB = 22.055
432270	tempA = 21.739	tempB = 22.062
442335	tempA = 21.739	tempB = 22.063
452400	tempA = 21.740	tempB = 22.053
462400	tempA = 21.749	tempB = 22.069
472460	tempA = 21.754	tempB = 22.065
482525	tempA = 21.751	tempB = 22.064
492560	tempA = 21.764	tempB = 22.071
502615	tempA = 21.758	tempB = 22.064
512620	tempA = 21.761	tempB = 22.073
522685	tempA = 21.763	tempB = 22.073
532775	tempA = 21.760	tempB = 22.077
542800	tempA = 21.761	tempB = 22.075
552870	tempA = 21.756	tempB = 22.083
562895	tempA = 21.760	tempB = 22.080
572960	tempA = 21.751	tempB = 22.082
583025	tempA = 21.771	tempB = 22.087
593025	tempA = 21.762	tempB = 22.089
603085	tempA = 21.765	tempB = 22.095
613110	tempA = 21.765	tempB = 22.094
623185	tempA = 21.770	tempB = 22.101
633250	tempA = 21.761	tempB = 22.094
643270	tempA = 21.770	tempB = 22.096
653335	tempA = 21.778	tempB = 22.101
663395	tempA = 21.774	tempB = 22.105
673400	tempA = 21.783	tempB = 22.108
683465	tempA = 21.780	tempB = 22.105
693485	tempA = 21.787	tempB = 22.111
703550	tempA = 21.779	tempB = 22.102
713615	tempA = 21.795	tempB = 22.101
719555	Stop All Protocols, go to manual mode
723630	tempA = 21.791	tempB = 22.116
733695	tempA = 21.789	tempB = 22.109
743720	tempA = 21.789	tempB = 22.116
753785	tempA = 21.791	tempB = 22.123
763835	tempA = 21.783	tempB = 22.118
773865	tempA = 21.787	tempB = 22.112
783940	tempA = 21.795	tempB = 22.129
793985	tempA = 21.799	tempB = 22.125
804025	tempA = 21.803	tempB = 22.118
814085	tempA = 21.806	tempB = 22.128
824110	tempA = 21.799	tempB = 22.131
834185	tempA = 21.806	tempB = 22.119
844240	tempA = 21.809	tempB = 22.122
854270	tempA = 21.810	tempB = 22.140
864330	tempA = 21.799	tempB = 22.142
874335	tempA = 21.827	tempB = 22.141
884400	tempA = 21.813	tempB = 22.142
894465	tempA = 21.821	tempB = 22.144
904490	tempA = 21.823	tempB = 22.144
914555	tempA = 21.830	tempB = 22.151
924555	tempA = 21.823	tempB = 22.148
934615	tempA = 21.827	tempB = 22.155
944680	tempA = 21.814	tempB = 22.149
954705	tempA = 21.832	tempB = 22.145
964770	tempA = 21.824	tempB = 22.156
974830	tempA = 21.832	tempB = 22.159
984835	tempA = 21.829	tempB = 22.163
994895	tempA = 21.831	tempB = 22.166
1004925	tempA = 21.839	tempB = 22.167
1014985	tempA = 21.838	tempB = 22.157
1025025	tempA = 21.831	tempB = 22.157
1035035	tempA = 21.836	tempB = 22.164
1045100	tempA = 21.833	tempB = 22.164
1055115	tempA = 21.842	tempB = 22.168
1065175	tempA = 21.841	tempB = 22.164
1075225	tempA = 21.851	tempB = 22.165
1085230	tempA = 21.847	tempB = 22.175
1095295	tempA = 21.847	tempB = 22.175
1105355	tempA = 21.850	tempB = 22.176
1115355	tempA = 21.849	tempB = 22.172
1125410	tempA = 21.859	tempB = 22.178
1135415	tempA = 21.848	tempB = 22.175
1145470	tempA = 21.853	tempB = 22.180
1146430	manual move motors 
1155545	tempA = 21.851	tempB = 22.172
1156145	End Write
