# Supplementary material for: Structural characterization of the saxitoxin-targeting APTSTX1 aptamer using optical tweezers and molecular dynamics simulations
Source: PLoS One. 2019 Nov 7;14(11):e0222468. doi: 10.1371/journal.pone.0222468 (PMC6837747; doi:10.1371/journal.pone.0222468)
Supplement: S1 File — Data repository, aptamer control condition and aptamer under SXT. (ZIP) [file pone.0222468.s005.zip › toxin/toxin/August/180815/3aA.txt]

#Begin Write:
CycleCount/n	X_force	Y_force	Z_force	A_dist-Y	B_dist-Y	time(sec)	Status
0	5.91	-13.37	0.35	1996.14	2130.45	10984.472	1031
100	5.82	-13.35	0.30	1996.67	2131.68	10984.500	1031
200	5.92	-13.38	0.27	1996.99	2132.67	10984.645	1031
300	5.88	-13.37	0.26	1997.02	2132.94	10984.732	1031
400	5.95	-13.41	0.24	1997.03	2133.36	10984.830	1031
500	5.56	-13.64	0.31	1996.97	2133.54	10984.950	1031
600	6.04	-16.03	0.68	2010.25	2146.58	10985.000	1031
700	6.47	-17.36	0.76	2019.43	2155.40	10985.176	1031
800	6.40	-17.25	0.70	2019.56	2155.17	10985.274	1031
900	6.50	-17.23	0.75	2019.69	2155.10	10985.369	1031
1000	7.30	-23.98	1.76	2064.19	2191.12	10985.489	1031
1100	7.54	-26.21	1.82	2078.23	2207.13	10985.586	1031
1200	8.06	-27.51	1.99	2084.95	2215.12	10985.682	1031
1300	8.74	-29.19	2.17	2092.67	2225.58	10985.781	1031
1400	8.50	-29.83	1.99	2100.86	2232.97	10985.875	1031
1500	8.33	-31.37	2.18	2108.69	2243.10	10985.984	1031
1600	8.43	-32.92	2.42	2116.51	2250.87	10986.085	1031
1700	9.02	-34.44	2.71	2124.39	2259.70	10986.184	1031
1800	8.97	-35.72	2.87	2131.77	2266.68	10986.282	1031
1900	8.90	-37.37	3.16	2140.00	2275.29	10986.385	1031
2000	9.67	-38.47	3.24	2147.72	2283.96	10986.484	1031
2100	9.44	-39.60	3.41	2153.20	2289.94	10986.562	1031
2200	9.39	-41.45	3.88	2160.56	2298.15	10986.686	1030
2300	9.60	-41.14	3.77	2160.72	2298.78	10986.785	1030
2400	9.56	-39.16	3.22	2147.13	2289.68	10986.865	1030
2500	9.58	-37.61	3.07	2140.02	2279.97	10986.986	1030
2600	9.26	-35.67	2.68	2130.73	2269.82	10987.088	1030
2700	9.05	-34.70	2.58	2124.97	2263.26	10987.164	1030
2800	8.92	-33.50	2.39	2116.94	2256.88	10987.280	1030
2900	8.56	-31.90	2.08	2109.19	2248.00	10987.375	1030
3000	8.36	-30.68	1.90	2101.75	2241.30	10987.480	1030
3100	8.03	-29.52	1.79	2093.60	2234.15	10987.585	1030
3200	7.83	-27.92	1.53	2086.59	2225.10	10987.682	1030
3300	7.94	-26.86	1.46	2080.59	2218.89	10987.758	1030
3400	7.77	-25.43	1.24	2073.21	2210.70	10987.875	1030
3500	7.23	-24.26	1.15	2064.36	2203.28	10987.987	1030
3600	7.25	-22.78	0.87	2058.32	2196.24	10988.072	1030
3700	7.07	-21.59	0.73	2050.27	2188.93	10988.181	1030
3800	7.25	-20.70	0.87	2042.69	2179.75	10988.288	1030
3900	6.60	-19.59	0.79	2035.26	2172.43	10988.375	1030
4000	7.16	-18.42	0.65	2027.76	2165.80	10988.487	1030
4100	6.12	-16.99	0.39	2020.70	2160.03	10988.563	1030
4200	6.15	-15.76	0.28	2012.94	2152.43	10988.685	1030
4300	5.89	-14.29	0.09	2005.57	2143.91	10988.782	1030
4400	5.92	-13.00	0.06	1998.35	2136.69	10988.887	1030
4500	5.19	-12.28	0.00	1990.35	2130.47	10988.984	1030
4600	5.53	-11.39	-0.04	1983.38	2124.09	10989.086	1030
4700	4.96	-9.80	-0.28	1975.00	2116.94	10989.184	1030
4800	4.87	-8.68	-0.48	1968.74	2111.38	10989.286	1030
4900	4.65	-7.38	-0.59	1960.07	2103.33	10989.374	1030
5000	4.50	-6.59	-0.72	1953.49	2098.72	10989.479	1030
5100	4.27	-5.68	-0.72	1945.83	2092.01	10989.585	1030
5200	3.81	-4.33	-0.89	1937.07	2084.86	10989.686	1030
5300	3.63	-3.47	-0.89	1929.73	2077.84	10989.787	1030
5400	3.49	-2.07	-1.00	1921.75	2070.05	10989.878	1030
5500	3.20	-0.88	-1.19	1914.53	2063.31	10989.979	1031
5600	4.08	-3.01	-0.70	1922.41	2069.48	10990.086	1031
5700	3.78	-3.61	-0.58	1928.29	2074.31	10990.181	1031
5800	4.02	-4.61	-0.39	1935.65	2078.14	10990.281	1031
5900	4.14	-5.67	-0.22	1942.77	2083.60	10990.375	1031
6000	5.02	-6.58	-0.23	1950.29	2091.55	10990.485	1031
6100	4.90	-7.71	-0.04	1956.63	2097.04	10990.584	1031
6200	4.81	-9.01	0.14	1965.35	2103.11	10990.684	1031
6300	5.44	-9.68	0.18	1972.67	2108.78	10990.786	1031
6400	4.87	-11.04	0.42	1979.07	2114.72	10990.874	1031
6500	5.43	-12.03	0.47	1986.30	2122.79	10990.986	1031
6600	5.92	-12.76	0.34	1994.45	2129.99	10991.088	1031
6700	5.99	-14.08	0.58	2000.88	2135.74	10991.181	1031
6800	6.55	-15.00	0.74	2008.61	2142.18	10991.282	1031
6900	6.79	-16.39	0.81	2016.81	2151.81	10991.386	1031
7000	6.32	-17.48	0.78	2023.31	2158.95	10991.481	1031
7100	6.78	-18.95	0.97	2030.98	2167.25	10991.584	1031
7200	7.14	-20.14	1.14	2037.85	2174.14	10991.675	1031
7300	7.49	-21.23	1.30	2045.63	2180.66	10991.787	1031
7400	7.39	-22.46	1.45	2052.51	2186.50	10991.874	1031
7500	7.53	-23.75	1.68	2060.58	2193.99	10991.985	1031
7600	8.57	-25.01	1.83	2068.15	2202.28	10992.089	1031
7700	8.04	-26.39	2.00	2074.85	2208.94	10992.168	1031
7800	8.02	-27.71	2.21	2082.83	2215.81	10992.286	1031
7900	8.34	-28.92	2.47	2089.50	2222.57	10992.371	1031
8000	8.58	-30.19	2.59	2098.22	2230.30	10992.484	1031
8100	8.57	-31.69	2.94	2104.93	2237.57	10992.566	1031
8200	8.74	-32.26	2.67	2113.57	2246.62	10992.682	1031
8300	9.07	-33.88	2.76	2122.51	2257.90	10992.787	1031
8400	8.92	-35.00	2.91	2128.18	2263.99	10992.873	1031
8500	9.18	-37.05	3.36	2136.99	2273.23	10992.988	1031
8600	9.42	-37.93	3.48	2144.43	2280.01	10993.063	1031
8700	9.79	-39.60	3.66	2152.83	2290.00	10993.187	1031
8800	9.39	-40.83	3.84	2159.88	2297.42	10993.284	1031
8900	9.72	-41.10	3.89	2160.87	2300.38	10993.374	1030
9000	9.48	-40.07	3.49	2154.36	2296.36	10993.482	1030
9100	9.46	-38.65	3.15	2145.61	2289.66	10993.588	1030
9200	9.24	-37.39	3.04	2140.08	2281.95	10993.687	1030
9300	9.23	-35.64	2.74	2131.81	2272.63	10993.784	1030
9400	9.17	-34.62	2.59	2125.28	2265.42	10993.879	1030
9500	8.59	-33.33	2.40	2118.96	2258.24	10993.986	1030
9600	8.64	-31.79	2.08	2109.79	2250.75	10994.086	1030
9700	8.45	-30.23	1.87	2103.44	2242.05	10994.184	1030
9800	8.35	-28.94	1.58	2095.07	2234.98	10994.279	1030
9900	8.32	-27.74	1.47	2089.37	2227.39	10994.374	1030
10000	7.66	-26.09	1.25	2080.28	2217.81	10994.478	1030
10100	8.20	-25.01	1.03	2073.89	2212.25	10994.585	1030
10200	7.82	-23.67	0.88	2065.21	2204.60	10994.680	1030
10300	7.66	-22.49	0.68	2058.23	2197.77	10994.781	1030
10400	6.92	-21.22	0.51	2049.64	2189.57	10994.887	1030
10500	6.76	-19.94	0.43	2042.82	2181.23	10994.986	1030
10600	6.93	-18.88	0.36	2036.77	2174.63	10995.070	1030
10700	6.76	-18.34	0.54	2029.41	2167.58	10995.185	1030
10800	6.51	-17.03	0.40	2021.72	2159.82	10995.273	1030
10900	6.48	-15.57	0.24	2014.34	2151.80	10995.372	1030
11000	5.96	-14.35	0.14	2006.51	2143.83	10995.487	1030
11100	5.96	-13.14	-0.00	1998.42	2136.24	10995.581	1030
11200	5.62	-11.73	-0.23	1991.70	2129.89	10995.682	1030
11300	5.36	-10.78	-0.21	1983.44	2124.02	10995.781	1030
11400	5.23	-9.42	-0.47	1975.97	2116.61	10995.875	1030
11500	4.82	-8.50	-0.53	1967.86	2109.48	10995.988	1030
11600	4.78	-7.16	-0.64	1960.64	2102.06	10996.082	1030
11700	4.91	-5.95	-0.80	1952.73	2095.22	10996.184	1030
11800	4.39	-4.89	-0.92	1946.13	2089.09	10996.285	1030
11900	4.27	-4.33	-0.99	1938.17	2084.63	10996.385	1030
12000	3.70	-3.02	-1.12	1929.94	2077.81	10996.484	1030
12100	3.50	-1.95	-1.28	1922.10	2072.36	10996.582	1030
12200	3.78	-1.56	-1.27	1918.14	2069.13	10996.688	1031
12300	3.79	-2.02	-1.26	1923.77	2071.55	10996.786	1031
12400	3.80	-3.25	-1.10	1931.06	2077.84	10996.874	1031
12500	4.21	-3.86	-1.08	1937.24	2082.22	10996.982	1031
12600	4.26	-5.01	-0.78	1945.28	2086.92	10997.063	1031
12700	4.31	-6.04	-0.76	1952.50	2093.21	10997.181	1031
12800	4.52	-7.47	-0.57	1960.37	2099.39	10997.288	1031
12900	4.51	-8.39	-0.40	1965.13	2105.65	10997.375	1031
13000	5.04	-9.81	-0.24	1974.20	2114.88	10997.482	1031
13100	5.04	-10.74	-0.22	1981.92	2120.47	10997.581	1031
13200	5.51	-12.01	-0.14	1989.72	2129.17	10997.681	1031
13300	5.57	-13.19	0.02	1997.26	2136.10	10997.783	1031
13400	6.00	-14.03	0.22	2003.69	2140.94	10997.868	1031
13400	6.32	-14.95	0.33	2008.68	2143.65	10997.929	1031
13500	6.63	-15.56	0.28	2013.96	2150.59	10998.000	1031
13600	6.39	-16.90	0.45	2021.85	2157.83	10998.120	1031
13700	6.92	-18.07	0.67	2029.55	2163.30	10998.221	1031
13800	6.80	-19.57	0.75	2037.52	2172.38	10998.328	1031
13900	7.22	-20.83	0.99	2043.89	2178.81	10998.422	1031
14000	7.39	-21.43	0.99	2051.18	2183.71	10998.517	1031
14100	7.26	-22.83	1.08	2058.52	2193.11	10998.623	1031
14200	7.68	-24.06	1.16	2065.15	2201.15	10998.725	1031
14300	7.84	-25.38	1.40	2073.60	2209.03	10998.822	1031
14400	7.88	-27.09	1.58	2081.28	2217.56	10998.923	1031
14500	8.32	-27.79	1.65	2088.01	2222.40	10999.001	1031
14600	8.11	-29.07	1.95	2096.37	2229.60	10999.128	1031
14700	8.45	-30.77	2.08	2103.90	2238.83	10999.223	1031
14800	8.42	-32.37	2.26	2111.83	2247.89	10999.328	1031
14900	9.02	-33.11	2.37	2118.69	2253.76	10999.427	1031
15000	8.80	-34.64	2.64	2127.00	2260.47	10999.527	1031
15100	9.22	-36.08	2.69	2135.11	2270.34	10999.626	1031
15200	9.22	-37.93	3.00	2142.79	2280.35	10999.720	1031
15300	9.37	-38.87	3.22	2150.56	2286.30	10999.824	1031
15400	9.71	-40.28	3.42	2158.13	2294.47	10999.926	1031
15500	9.63	-41.68	3.61	2165.62	2301.96	11000.028	1031
15600	9.71	-41.22	3.44	2162.62	2301.32	11000.125	1030
15700	10.14	-40.43	3.28	2156.75	2298.39	11000.218	1030
15800	9.81	-39.14	2.93	2149.34	2291.72	11000.324	1030
15900	9.45	-37.77	2.71	2141.86	2284.36	11000.427	1030
16000	9.32	-36.14	2.42	2132.96	2274.76	11000.528	1030
16100	9.53	-35.17	2.28	2126.86	2267.85	11000.628	1030
16200	9.13	-34.11	2.21	2120.84	2261.90	11000.715	1030
16300	8.66	-32.65	1.99	2111.74	2253.15	11000.828	1030
16400	8.75	-31.00	1.67	2104.17	2245.00	11000.924	1030
16500	8.12	-29.67	1.43	2096.43	2237.78	11001.027	1030
16600	8.59	-28.05	1.19	2089.06	2228.83	11001.128	1030
16700	7.85	-26.75	1.17	2081.43	2220.36	11001.228	1030
16800	7.96	-25.90	0.97	2075.44	2215.18	11001.313	1030
16900	7.93	-24.16	0.68	2066.64	2206.33	11001.429	1030
17000	7.57	-23.24	0.71	2061.63	2200.09	11001.500	1030
17100	7.68	-21.81	0.38	2052.86	2192.64	11001.625	1030
17200	7.09	-20.67	0.26	2045.91	2185.84	11001.729	1030
17300	7.37	-19.53	0.10	2040.22	2180.14	11001.820	1030
17400	6.53	-17.82	-0.10	2030.54	2169.43	11001.922	1030
17500	6.39	-16.87	-0.09	2023.53	2162.35	11002.028	1030
17600	6.38	-15.98	-0.28	2016.97	2158.07	11002.112	1030
17700	5.85	-15.32	-0.10	2008.17	2150.37	11002.229	1030
17800	6.09	-13.93	-0.24	2001.65	2142.75	11002.313	1030
17900	5.78	-13.30	-0.21	1995.99	2136.40	11002.406	1030
18000	5.73	-11.41	-0.45	1986.47	2127.17	11002.528	1030
18100	5.30	-10.02	-0.67	1978.77	2119.36	11002.623	1030
18200	5.22	-9.33	-0.73	1971.10	2115.21	11002.723	1030
18300	4.77	-7.98	-0.91	1964.63	2108.80	11002.822	1030
18400	4.53	-6.73	-1.11	1956.89	2100.91	11002.921	1030
18500	4.63	-5.75	-1.25	1949.98	2095.60	11003.027	1030
18600	4.34	-4.81	-1.33	1942.27	2090.91	11003.113	1030
18700	3.92	-3.21	-1.55	1933.90	2082.08	11003.218	1030
18800	3.52	-2.34	-1.62	1925.64	2076.64	11003.322	1030
18900	3.17	-0.90	-1.73	1917.39	2067.35	11003.428	1030
19000	3.28	-0.23	-1.85	1913.54	2063.88	11003.524	1031
19100	3.36	-1.70	-1.60	1921.64	2071.42	11003.613	1031
19200	3.66	-3.31	-1.44	1932.29	2079.95	11003.720	1031
19300	4.28	-4.28	-1.29	1938.22	2085.56	11003.812	1031
19400	4.35	-5.14	-1.15	1944.92	2090.13	11003.926	1031
19500	4.85	-6.35	-1.04	1952.45	2097.55	11004.027	1031
19600	4.53	-7.17	-0.80	1958.18	2099.69	11004.122	1031
19700	5.18	-8.82	-0.69	1967.54	2109.54	11004.219	1031
19800	5.21	-10.60	-0.41	1976.58	2117.73	11004.328	1031
19900	5.06	-11.67	-0.06	1983.29	2122.73	11004.429	1031
20000	5.67	-12.04	-0.16	1988.81	2125.20	11004.501	1031
20100	5.65	-13.11	-0.05	1995.45	2131.12	11004.613	1031
20200	6.26	-14.41	0.13	2004.08	2140.08	11004.710	1031
20300	6.60	-15.59	0.22	2011.68	2147.94	11004.812	1031
20400	6.95	-16.92	0.48	2019.15	2153.50	11004.927	1031
20500	6.65	-17.91	0.60	2025.86	2159.72	11005.023	1031
20600	7.12	-18.73	0.74	2032.42	2164.80	11005.108	1031
20700	7.12	-20.28	0.94	2040.94	2174.12	11005.229	1031
20800	7.34	-21.24	0.88	2047.66	2181.28	11005.324	1031
20900	7.47	-22.15	0.82	2056.33	2189.64	11005.429	1031
21000	7.33	-23.52	0.91	2063.39	2198.90	11005.511	1031
21100	7.83	-24.67	0.98	2070.18	2205.76	11005.613	1031
21200	7.95	-26.22	1.16	2079.52	2215.64	11005.727	1031
21300	8.42	-27.00	1.43	2085.17	2218.34	11005.815	1031
21400	8.70	-28.37	1.56	2093.42	2226.53	11005.928	1031
21500	9.19	-30.07	1.81	2101.88	2236.54	11006.028	1031
21600	9.04	-31.50	1.93	2109.05	2244.52	11006.122	1031
21700	10.04	-32.85	2.05	2117.71	2253.27	11006.229	1031
21800	9.24	-34.30	2.35	2124.66	2259.75	11006.317	1031
21900	9.58	-35.89	2.57	2132.60	2268.99	11006.427	1031
22000	9.38	-36.88	2.82	2139.27	2274.92	11006.501	1031
22100	9.92	-38.69	3.09	2148.33	2284.10	11006.626	1031
22200	10.10	-39.85	3.24	2155.10	2291.78	11006.725	1031
22300	10.30	-41.27	3.62	2163.08	2299.15	11006.812	1030
22400	10.11	-41.12	3.52	2160.75	2298.56	11006.918	1030
22500	9.94	-39.04	3.12	2148.57	2287.69	11007.018	1030
22600	9.62	-38.16	2.96	2141.71	2282.95	11007.114	1030
22700	9.63	-36.21	2.67	2133.45	2272.78	11007.223	1030
22800	8.96	-35.06	2.56	2126.32	2264.08	11007.329	1030
22900	9.54	-33.38	2.12	2118.54	2257.95	11007.424	1030
23000	9.05	-32.16	2.06	2111.35	2249.94	11007.528	1030
23100	8.63	-31.02	1.83	2103.15	2243.33	11007.625	1030
23200	8.32	-29.42	1.55	2095.54	2234.16	11007.729	1030
23300	8.25	-27.93	1.33	2088.09	2225.96	11007.828	1030
23400	8.59	-26.60	1.17	2081.23	2219.16	11007.925	1030
23500	7.50	-25.52	1.02	2074.85	2212.29	11008.029	1030
23600	8.15	-23.78	0.77	2066.65	2203.09	11008.125	1030
23700	7.71	-22.71	0.69	2059.61	2195.67	11008.224	1030
23800	7.00	-21.89	0.62	2052.13	2189.25	11008.327	1030
23900	7.14	-20.55	0.39	2045.50	2183.56	11008.420	1030
24000	7.28	-20.12	0.77	2037.73	2174.71	11008.527	1030
24100	7.13	-18.34	0.35	2030.48	2167.20	11008.624	1030
24200	7.66	-16.95	0.20	2024.44	2161.79	11008.729	1030
24300	6.66	-16.06	0.16	2015.78	2153.38	11008.812	1030
24400	6.46	-14.74	0.02	2009.12	2146.12	11008.929	1030
24500	6.13	-13.54	-0.17	2001.79	2139.05	11009.000	1030
24600	5.91	-12.30	-0.22	1993.21	2130.81	11009.125	1030
24700	5.68	-11.45	-0.31	1986.29	2126.30	11009.226	1030
24800	5.61	-10.10	-0.61	1978.68	2121.12	11009.326	1030
24900	5.36	-8.69	-0.78	1969.88	2112.19	11009.423	1030
25000	5.23	-7.21	-0.98	1962.61	2104.82	11009.522	1030
25100	5.22	-6.12	-1.18	1954.82	2098.87	11009.629	1030
25200	4.60	-5.23	-1.22	1947.75	2093.53	11009.723	1030
25300	3.90	-4.12	-1.35	1940.22	2087.14	11009.828	1030
25400	4.10	-2.73	-1.53	1931.19	2079.10	11009.927	1030
25500	3.83	-1.57	-1.72	1924.21	2074.21	11010.023	1030
25600	3.68	-0.87	-1.90	1920.83	2070.98	11010.124	1031
25700	4.00	-1.98	-1.56	1927.45	2074.15	11010.225	1031
25800	4.07	-3.20	-1.45	1935.26	2080.88	11010.329	1031
25900	4.25	-3.95	-1.34	1939.55	2085.02	11010.417	1031
26000	4.50	-4.84	-1.18	1945.91	2090.81	11010.524	1031
26100	4.98	-6.30	-1.05	1954.74	2099.03	11010.620	1031
26200	5.10	-7.07	-0.91	1962.24	2102.75	11010.718	1031
26300	5.44	-8.49	-0.63	1969.58	2110.15	11010.812	1031
26400	5.42	-9.59	-0.49	1976.49	2115.48	11010.925	1031
26500	5.67	-10.93	-0.30	1985.20	2122.36	11011.029	1031
26600	5.71	-11.74	-0.22	1991.74	2127.11	11011.122	1031
26700	6.19	-13.00	-0.13	1999.21	2135.35	11011.226	1031
26800	6.00	-14.33	0.06	2006.65	2142.31	11011.312	1031
26900	6.19	-15.65	0.25	2012.88	2148.51	11011.425	1031
27000	6.18	-17.05	0.37	2022.44	2157.58	11011.529	1031
27100	6.83	-18.00	0.60	2028.46	2161.39	11011.621	1031
27200	7.05	-19.20	0.75	2035.83	2168.83	11011.729	1031
27300	7.04	-20.12	0.87	2041.28	2174.98	11011.812	1031
27400	7.37	-20.80	0.62	2049.68	2181.78	11011.924	1031
27500	7.41	-22.55	0.92	2058.43	2190.65	11012.026	1031
27600	7.70	-23.89	1.34	2064.88	2196.70	11012.123	1031
27700	7.77	-25.22	1.35	2073.52	2205.33	11012.227	1031
27800	7.88	-26.44	1.39	2081.57	2214.92	11012.329	1031
27900	8.12	-27.38	1.63	2087.85	2219.94	11012.428	1031
28000	8.34	-28.72	1.74	2096.00	2229.14	11012.529	1031
28100	8.62	-29.86	1.93	2102.93	2234.89	11012.621	1031
28200	8.63	-31.63	2.21	2110.81	2243.44	11012.719	1031
28300	8.98	-32.79	2.35	2118.10	2250.92	11012.826	1031
28400	8.42	-34.44	2.73	2127.43	2258.22	11012.929	1031
28500	9.49	-35.56	2.87	2133.35	2265.03	11013.018	1031
28600	9.52	-37.16	2.98	2142.27	2275.65	11013.126	1031
28700	9.64	-38.40	3.29	2149.13	2282.34	11013.224	1031
28800	9.58	-40.06	3.47	2157.53	2291.83	11013.327	1031
28900	10.22	-41.29	3.70	2165.44	2299.04	11013.426	1031
29000	10.02	-42.79	3.88	2173.16	2308.95	11013.527	1031
29100	11.34	-44.49	4.11	2180.64	2318.22	11013.628	1031
29200	10.87	-45.52	4.36	2187.95	2324.84	11013.726	1031
29300	11.12	-45.13	4.16	2184.83	2323.43	11013.828	1030
29400	10.62	-43.97	3.93	2178.91	2317.84	11013.927	1030
29500	10.33	-42.71	3.80	2170.73	2308.95	11014.027	1030
29600	10.04	-41.68	3.55	2164.73	2303.44	11014.119	1030
29700	10.06	-40.25	3.42	2158.37	2295.14	11014.197	1030
29800	9.85	-39.28	3.22	2153.22	2289.31	11014.266	1030
29900	9.72	-37.73	2.92	2145.75	2281.67	11014.371	1030
30000	9.88	-36.44	2.73	2138.46	2274.54	11014.468	1030
30100	9.62	-35.15	2.45	2131.91	2267.86	11014.559	1030
30200	9.54	-33.88	2.40	2123.50	2258.81	11014.669	1030
30300	9.19	-32.56	2.11	2117.12	2252.80	11014.750	1030
30400	9.08	-31.34	1.97	2109.24	2244.89	11014.869	1030
30500	8.90	-29.96	1.83	2101.59	2237.29	11014.963	1030
30600	8.26	-28.65	1.57	2094.60	2230.31	11015.067	1030
30700	8.62	-27.06	1.33	2085.90	2223.22	11015.171	1030
30800	8.35	-25.77	1.20	2079.91	2215.19	11015.269	1030
30900	7.71	-24.68	1.12	2071.51	2207.28	11015.368	1030
31000	7.87	-23.25	0.94	2064.58	2199.54	11015.467	1030
31100	7.16	-22.39	0.94	2056.21	2190.60	11015.570	1030
31200	7.45	-20.92	0.59	2049.96	2185.19	11015.664	1030
31300	7.05	-19.38	0.32	2041.84	2177.99	11015.766	1030
31400	6.55	-18.55	0.41	2035.19	2170.23	11015.867	1030
31500	6.86	-17.75	0.50	2026.78	2161.95	11015.968	1030
31600	6.19	-16.52	0.35	2019.26	2154.94	11016.070	1030
31700	6.33	-15.53	0.15	2013.55	2150.75	11016.168	1030
31800	5.82	-14.03	0.12	2005.08	2140.81	11016.269	1030
31900	6.11	-13.59	-0.02	1997.94	2136.64	11016.367	1030
32000	5.13	-12.07	-0.16	1989.01	2128.20	11016.471	1030
32100	5.31	-10.68	-0.52	1982.91	2123.77	11016.568	1030
32200	6.00	-8.87	-0.76	1973.94	2115.38	11016.671	1030
32300	4.94	-8.13	-0.80	1967.11	2109.54	11016.766	1030
32400	4.40	-6.86	-0.92	1958.73	2101.20	11016.870	1030
32500	4.57	-5.48	-1.16	1952.10	2094.71	11016.968	1030
32600	4.63	-4.08	-1.34	1943.63	2087.88	11017.070	1030
32700	3.98	-3.27	-1.40	1936.71	2081.52	11017.163	1030
32800	3.64	-1.97	-1.65	1928.02	2074.91	11017.266	1030
32900	3.71	-1.38	-1.52	1921.97	2069.64	11017.367	1031
33000	3.60	-2.47	-1.51	1928.89	2076.51	11017.469	1031
33100	3.04	-4.11	-1.11	1937.50	2082.05	11017.570	1031
33200	4.14	-4.34	-1.19	1942.93	2086.34	11017.658	1031
33300	4.69	-5.49	-1.07	1950.43	2092.43	11017.750	1031
33400	4.83	-6.74	-0.88	1957.31	2098.91	11017.869	1031
33500	5.00	-7.78	-0.97	1965.31	2108.13	11017.971	1031
33600	5.00	-8.91	-0.71	1972.09	2112.57	11018.067	1031
33700	5.71	-10.31	-0.46	1980.77	2120.46	11018.170	1031
33800	5.24	-11.56	-0.38	1987.19	2126.54	11018.269	1031
33900	6.43	-12.53	-0.21	1995.44	2133.63	11018.370	1031
34000	6.25	-13.77	0.02	2002.39	2138.77	11018.468	1031
34100	5.97	-15.08	0.22	2010.50	2145.36	11018.571	1031
34200	6.66	-15.78	0.37	2016.85	2150.60	11018.668	1031
34300	6.75	-17.52	0.48	2024.41	2157.80	11018.766	1031
34400	7.00	-18.50	0.47	2032.17	2165.49	11018.869	1031
34500	7.41	-19.60	0.65	2039.11	2172.15	11018.967	1031
34600	7.69	-20.61	0.60	2046.07	2179.15	11019.070	1031
34700	7.25	-22.16	1.03	2053.45	2186.51	11019.168	1031
34800	7.57	-23.23	1.15	2061.29	2193.57	11019.271	1031
34900	8.18	-24.73	1.31	2068.37	2201.35	11019.370	1031
35000	7.99	-25.97	1.55	2076.65	2207.57	11019.469	1031
35100	8.26	-26.91	1.37	2083.34	2216.59	11019.564	1031
35200	8.56	-28.34	1.63	2091.46	2224.10	11019.671	1031
35300	8.69	-29.45	1.76	2098.80	2232.43	11019.766	1031
35400	9.50	-31.30	1.93	2106.89	2241.78	11019.869	1031
35500	9.25	-31.81	1.95	2113.38	2247.68	11019.965	1031
35600	9.62	-33.67	2.31	2122.23	2256.88	11020.070	1031
35700	9.44	-34.91	2.38	2128.92	2265.03	11020.164	1031
35800	10.05	-36.11	2.62	2136.94	2271.44	11020.266	1031
35900	9.96	-37.64	2.90	2144.45	2279.44	11020.366	1031
36000	10.32	-38.95	3.12	2152.23	2287.62	11020.467	1031
36100	10.05	-40.60	3.35	2159.94	2296.54	11020.560	1031
36200	10.43	-41.89	3.54	2167.67	2304.27	11020.666	1031
36300	10.76	-43.47	3.98	2176.88	2314.14	11020.771	1031
36400	10.97	-44.54	3.97	2183.29	2320.36	11020.866	1031
36500	11.25	-46.50	4.23	2191.84	2330.40	11020.969	1031
36600	10.83	-45.79	4.17	2185.80	2328.14	11021.062	1030
36700	10.97	-45.10	3.99	2178.63	2320.10	11021.171	1030
36800	11.00	-42.91	3.60	2171.93	2311.90	11021.253	1030
36900	10.78	-41.48	3.35	2164.81	2304.73	11021.371	1030
37000	10.33	-40.29	3.08	2157.59	2298.44	11021.461	1030
37100	10.51	-38.52	2.63	2149.91	2291.06	11021.567	1030
37200	10.26	-37.35	2.59	2141.93	2281.90	11021.664	1030
37300	9.97	-35.99	2.40	2134.42	2274.01	11021.766	1030
37400	9.84	-34.69	2.17	2128.02	2267.49	11021.867	1030
37500	9.63	-33.37	1.94	2120.44	2259.31	11021.967	1030
37600	9.53	-32.12	1.81	2111.88	2251.87	11022.069	1030
37700	9.32	-30.76	1.74	2105.23	2242.97	11022.163	1030
37800	9.12	-29.14	1.35	2096.41	2234.92	11022.266	1030
37900	8.71	-28.15	1.37	2090.09	2227.71	11022.367	1030
38000	8.09	-27.01	1.21	2083.16	2220.70	11022.468	1030
38100	8.92	-25.14	0.82	2074.66	2212.38	11022.571	1030
38200	7.82	-24.12	0.60	2067.75	2207.19	11022.668	1030
38300	7.88	-22.60	0.43	2060.88	2198.58	11022.771	1030
38400	7.38	-21.39	0.33	2052.79	2191.35	11022.867	1030
38500	7.34	-20.00	0.10	2045.51	2183.29	11022.969	1030
38600	7.15	-18.85	-0.02	2038.93	2176.94	11023.062	1030
38700	6.85	-17.36	-0.17	2031.78	2169.41	11023.170	1030
38800	6.71	-17.19	-0.04	2024.24	2163.47	11023.252	1030
38900	6.44	-16.33	0.03	2016.68	2155.24	11023.369	1030
39000	6.48	-14.72	-0.06	2008.97	2146.92	11023.469	1030
39100	6.15	-13.67	-0.35	2001.03	2141.16	11023.565	1030
39200	6.17	-12.67	-0.36	1994.69	2134.16	11023.658	1030
39300	5.98	-11.54	-0.45	1988.04	2128.00	11023.750	1030
39400	6.03	-10.12	-0.58	1978.50	2119.06	11023.866	1030
39500	5.30	-9.07	-0.66	1971.00	2111.01	11023.968	1030
39600	4.88	-7.64	-0.97	1962.70	2104.04	11024.069	1030
39700	4.93	-6.36	-1.00	1955.61	2097.13	11024.158	1030
39800	4.51	-5.14	-1.20	1948.22	2090.96	11024.261	1030
39900	4.62	-4.08	-1.29	1940.07	2083.62	11024.369	1030
40000	4.28	-2.74	-1.39	1933.36	2076.80	11024.445	1030
40100	3.26	-1.96	-1.56	1923.87	2072.84	11024.570	1030
40200	4.11	-2.13	-1.45	1924.23	2071.65	11024.667	1031
40300	3.89	-3.04	-1.13	1930.78	2075.04	11024.766	1031
40400	4.48	-4.18	-0.95	1938.15	2080.41	11024.866	1031
40500	4.76	-4.64	-1.01	1944.03	2083.97	11024.969	1031
40600	4.69	-5.99	-0.75	1952.55	2090.90	11025.062	1031
40700	4.72	-6.89	-0.66	1959.54	2096.13	11025.165	1031
40800	4.98	-8.20	-0.50	1967.45	2103.07	11025.269	1031
40900	5.04	-9.38	-0.55	1974.93	2111.69	11025.370	1031
41000	5.51	-10.65	-0.34	1982.33	2119.25	11025.467	1031
41100	5.48	-12.19	0.06	1989.84	2126.42	11025.563	1031
41200	5.97	-12.96	0.02	1996.76	2130.99	11025.658	1031
41300	6.51	-14.01	0.18	2004.57	2138.34	11025.769	1031
41400	6.55	-14.86	0.18	2012.00	2145.19	11025.869	1031
41500	6.47	-16.31	0.39	2018.77	2151.45	11025.967	1031
41600	6.98	-17.51	0.57	2025.80	2157.28	11026.062	1031
41700	7.11	-18.50	0.60	2033.10	2165.54	11026.163	1031
41800	7.51	-19.89	0.78	2041.32	2174.30	11026.269	1031
41900	7.52	-21.08	0.95	2047.31	2179.43	11026.359	1031
42000	7.79	-22.24	1.00	2054.82	2187.12	11026.466	1031
42100	7.85	-23.26	1.08	2062.70	2195.41	11026.562	1031
42200	8.34	-24.74	1.25	2070.71	2203.27	11026.667	1031
42300	8.40	-26.18	1.41	2078.42	2211.53	11026.770	1031
42400	8.12	-27.02	1.43	2085.75	2218.33	11026.868	1031
42500	8.55	-27.95	1.49	2092.86	2225.68	11026.966	1031
42600	8.97	-29.38	1.69	2100.31	2232.46	11027.062	1031
42700	8.56	-30.85	1.94	2109.06	2241.25	11027.170	1031
42800	8.80	-32.21	2.20	2116.13	2247.75	11027.268	1031
42900	9.28	-33.36	2.27	2123.36	2256.00	11027.369	1031
43000	9.56	-35.05	2.64	2131.45	2264.67	11027.467	1031
43100	9.67	-35.96	2.67	2138.97	2271.54	11027.563	1031
43200	10.34	-37.83	3.04	2148.39	2281.54	11027.671	1031
43300	9.92	-39.21	3.15	2154.92	2290.35	11027.766	1031
43400	9.82	-40.68	3.48	2161.78	2296.40	11027.867	1031
43500	10.28	-41.73	3.69	2170.05	2303.90	11027.968	1031
43600	10.80	-43.51	3.93	2178.06	2313.49	11028.066	1031
43700	10.87	-44.83	4.22	2185.68	2320.32	11028.168	1031
43800	10.42	-46.27	4.52	2193.46	2329.11	11028.269	1031
43900	10.92	-45.76	4.28	2189.42	2328.32	11028.370	1030
44000	9.90	-44.47	3.91	2182.29	2322.03	11028.471	1030
44100	10.57	-43.31	3.73	2176.70	2316.49	11028.562	1030
44200	10.34	-41.85	3.54	2168.36	2307.10	11028.661	1030
44300	9.86	-40.65	3.40	2160.63	2300.33	11028.770	1030
44400	10.27	-39.42	3.17	2153.46	2291.97	11028.868	1030
44500	9.45	-38.00	3.03	2146.38	2283.46	11028.967	1030
44600	9.47	-36.23	2.69	2138.09	2275.59	11029.069	1030
44700	9.12	-35.14	2.53	2131.40	2267.05	11029.161	1030
44800	8.58	-33.97	2.43	2123.06	2259.08	11029.266	1030
44900	8.35	-32.42	2.12	2116.24	2252.44	11029.367	1030
45000	8.44	-30.97	1.95	2108.33	2243.56	11029.468	1030
45100	8.42	-29.28	1.71	2100.31	2235.58	11029.570	1030
45200	7.98	-28.33	1.47	2093.39	2229.54	11029.670	1030
45300	7.89	-27.01	1.34	2086.26	2221.16	11029.767	1030
45400	7.89	-25.53	1.03	2079.19	2214.70	11029.867	1030
45500	7.87	-24.24	0.92	2070.76	2206.99	11029.967	1030
45600	7.35	-22.78	0.72	2063.95	2199.37	11030.062	1030
45700	6.76	-21.45	0.58	2056.18	2191.75	11030.170	1030
45800	7.09	-20.27	0.34	2049.43	2185.25	11030.251	1030
45900	6.63	-19.79	0.56	2041.61	2177.56	11030.370	1030
46000	6.66	-18.12	0.28	2033.93	2170.60	11030.469	1030
46100	6.48	-17.68	0.45	2028.16	2163.24	11030.551	1030
46200	6.71	-16.91	0.52	2023.66	2156.64	11030.610	1030
46300	6.37	-15.52	0.31	2015.88	2149.30	11030.711	1030
46400	5.74	-14.50	0.35	2008.81	2142.14	11030.811	1030
46500	6.02	-13.35	0.06	2001.75	2136.35	11030.906	1030
46600	6.03	-11.78	-0.15	1993.24	2129.08	11031.003	1030
46700	5.76	-10.37	-0.35	1985.74	2120.67	11031.108	1030
46800	5.18	-9.37	-0.56	1978.55	2115.85	11031.209	1030
46900	5.17	-8.14	-0.75	1970.49	2109.59	11031.310	1030
47000	4.68	-7.03	-0.80	1963.54	2102.53	11031.410	1030
47100	4.44	-5.90	-0.90	1955.25	2096.16	11031.510	1030
47200	4.10	-4.59	-1.21	1948.05	2089.71	11031.609	1030
47300	4.17	-3.50	-1.33	1940.05	2083.65	11031.708	1030
47400	3.53	-2.60	-1.37	1933.04	2077.81	11031.806	1030
47500	3.59	-1.21	-1.57	1924.78	2069.81	11031.906	1030
47600	3.45	-1.55	-1.48	1927.18	2070.68	11032.000	1031
47700	4.14	-2.70	-1.24	1934.52	2077.19	11032.109	1031
47800	3.79	-3.83	-1.09	1942.00	2081.56	11032.213	1031
47900	4.20	-4.68	-1.13	1948.46	2086.41	11032.310	1031
48000	4.43	-5.83	-0.92	1956.01	2093.73	11032.407	1031
48100	4.63	-6.95	-0.82	1962.91	2100.45	11032.503	1031
48200	5.09	-8.30	-0.70	1970.88	2108.01	11032.609	1031
48300	5.27	-9.26	-0.62	1977.70	2114.06	11032.700	1031
48400	5.29	-10.25	-0.43	1985.76	2119.03	11032.810	1031
48500	4.87	-11.94	-0.16	1993.08	2124.93	11032.912	1031
48600	5.48	-13.16	-0.14	2000.41	2132.85	11033.011	1031
48700	5.79	-14.14	0.10	2008.11	2138.57	11033.109	1031
48800	6.00	-15.29	0.27	2014.60	2144.84	11033.206	1031
48900	6.55	-16.36	0.29	2022.19	2152.58	11033.309	1031
49000	7.39	-17.52	0.37	2030.54	2159.09	11033.411	1031
49100	7.00	-18.59	0.62	2036.95	2166.58	11033.509	1031
49200	6.98	-19.96	0.63	2044.38	2173.58	11033.609	1031
49300	6.97	-21.02	0.68	2050.85	2180.83	11033.708	1031
49400	7.13	-22.45	0.96	2059.19	2187.92	11033.810	1031
49500	7.25	-23.70	1.12	2066.75	2194.75	11033.909	1031
49600	7.35	-25.18	1.36	2073.69	2202.71	11034.003	1031
49700	7.78	-26.54	1.55	2081.58	2210.27	11034.109	1031
49800	8.05	-26.82	1.26	2088.53	2217.78	11034.204	1031
49900	7.89	-28.45	1.49	2096.63	2226.01	11034.309	1031
50000	8.22	-29.42	1.56	2103.80	2232.83	11034.405	1031
50100	8.64	-30.84	1.76	2111.97	2242.05	11034.511	1031
50200	8.51	-32.43	2.00	2120.28	2249.65	11034.609	1031
50300	9.05	-33.95	2.21	2127.96	2258.47	11034.706	1031
50400	9.39	-35.13	2.52	2135.62	2265.11	11034.809	1031
50500	9.44	-36.52	2.68	2142.43	2272.15	11034.905	1031
50600	9.90	-37.99	2.76	2150.87	2281.96	11035.008	1031
50700	9.67	-39.25	3.02	2157.76	2289.27	11035.102	1031
50800	10.29	-40.77	3.23	2166.44	2298.94	11035.207	1031
50900	10.04	-42.19	3.46	2174.42	2307.16	11035.312	1031
51000	10.15	-43.55	3.65	2181.71	2315.06	11035.406	1031
51100	10.47	-44.89	3.81	2188.94	2323.43	11035.500	1031
51200	10.45	-46.13	4.13	2193.71	2329.75	11035.610	1030
51300	10.43	-44.79	3.80	2186.01	2321.82	11035.707	1030
51400	10.82	-43.24	3.46	2178.78	2314.31	11035.810	1030
51500	10.19	-42.19	3.30	2171.42	2307.95	11035.906	1030
51600	10.02	-41.19	3.04	2165.03	2302.92	11036.000	1030
51700	10.05	-39.64	2.83	2157.23	2293.18	11036.109	1030
51800	9.45	-38.23	2.61	2150.09	2285.11	11036.208	1030
51900	9.74	-36.87	2.35	2142.41	2278.87	11036.306	1030
52000	9.40	-35.47	2.32	2135.31	2268.36	11036.405	1030
52100	9.26	-34.11	2.05	2127.25	2261.02	11036.511	1030
52200	9.05	-32.63	1.75	2120.54	2254.18	11036.604	1030
52300	8.94	-31.32	1.59	2112.29	2246.64	11036.711	1030
52400	8.90	-30.21	1.41	2105.02	2240.30	11036.806	1030
52500	8.28	-28.68	1.28	2096.89	2230.20	11036.906	1030
52600	7.99	-27.46	1.11	2090.03	2223.56	11037.000	1030
52700	7.53	-26.24	0.94	2081.97	2214.91	11037.112	1030
52800	7.69	-24.67	0.71	2074.96	2207.51	11037.200	1030
52900	7.80	-23.56	0.61	2067.15	2200.70	11037.309	1030
53000	8.03	-22.50	0.74	2059.42	2191.27	11037.408	1030
53100	7.25	-21.68	0.68	2052.62	2184.43	11037.503	1030
53200	7.41	-20.45	0.53	2045.68	2177.20	11037.607	1030
53300	6.73	-19.06	0.43	2038.51	2169.15	11037.708	1030
53400	7.06	-18.09	0.30	2030.52	2162.31	11037.811	1030
53500	6.55	-16.59	0.02	2023.45	2155.79	11037.906	1030
53600	5.72	-15.48	-0.13	2015.68	2148.95	11038.011	1030
53700	5.78	-14.45	-0.21	2008.75	2141.54	11038.111	1030
53800	5.63	-13.20	-0.47	2001.18	2136.65	11038.200	1030
53900	5.53	-12.03	-0.61	1993.25	2129.46	11038.309	1030
54000	5.71	-10.46	-0.83	1985.47	2122.02	11038.406	1030
54100	5.32	-9.41	-0.83	1977.74	2114.19	11038.501	1030
54200	4.94	-8.04	-1.11	1970.25	2107.38	11038.601	1030
54300	4.36	-7.39	-1.07	1962.28	2101.55	11038.709	1030
54400	4.82	-6.04	-1.20	1955.42	2094.56	11038.809	1030
54500	4.15	-4.64	-1.41	1947.13	2085.44	11038.909	1030
54600	3.76	-3.65	-1.43	1939.63	2079.22	11039.002	1030
54700	3.76	-2.34	-1.70	1932.00	2074.93	11039.104	1030
54800	3.40	-1.61	-1.72	1924.19	2068.08	11039.209	1030
54900	3.81	-1.25	-1.76	1922.70	2067.42	11039.305	1031
55000	3.96	-2.26	-1.72	1930.17	2073.64	11039.412	1031
55100	3.95	-3.30	-1.52	1936.94	2077.64	11039.500	1031
55200	4.47	-4.11	-1.40	1944.36	2081.96	11039.611	1031
55300	4.52	-5.36	-1.14	1951.60	2086.48	11039.709	1031
55400	4.40	-6.36	-1.02	1958.89	2093.64	11039.807	1031
55500	4.97	-7.51	-0.94	1966.37	2099.73	11039.906	1031
55600	5.17	-8.63	-0.80	1973.17	2106.05	11040.000	1031
55700	5.46	-10.00	-0.56	1980.88	2114.67	11040.112	1031
55800	5.56	-11.06	-0.49	1989.19	2120.44	11040.210	1031
55900	5.71	-12.03	-0.45	1995.73	2126.94	11040.307	1031
56000	6.09	-13.18	-0.28	2003.26	2134.06	11040.404	1031
56100	5.91	-14.57	-0.02	2010.67	2140.26	11040.501	1031
56200	6.04	-15.96	0.16	2017.61	2147.73	11040.600	1031
56300	6.00	-16.86	0.24	2024.60	2153.65	11040.711	1031
56400	6.87	-18.53	0.57	2031.75	2160.75	11040.809	1031
56500	6.81	-19.48	0.62	2039.62	2168.06	11040.905	1031
56600	6.88	-20.74	0.82	2046.84	2173.18	11041.009	1031
56700	6.93	-21.36	0.63	2054.27	2181.49	11041.108	1031
56800	7.57	-23.15	1.09	2061.87	2189.08	11041.207	1031
56900	7.18	-23.58	0.68	2069.69	2197.26	11041.308	1031
57000	7.91	-24.73	0.82	2077.05	2205.22	11041.407	1031
57100	7.90	-26.19	1.06	2084.41	2212.44	11041.500	1031
57200	8.04	-27.54	1.20	2091.97	2221.19	11041.611	1031
57300	8.39	-28.70	1.35	2099.16	2228.51	11041.709	1031
57400	8.60	-30.25	1.61	2107.38	2235.97	11041.810	1031
57500	8.84	-31.53	1.75	2115.05	2243.98	11041.905	1031
57600	8.82	-33.09	1.97	2122.61	2252.73	11042.001	1031
57700	9.13	-34.17	2.15	2130.17	2259.13	11042.100	1031
57800	9.04	-36.02	2.53	2138.06	2268.92	11042.211	1031
57900	9.46	-37.01	2.56	2145.76	2275.70	11042.306	1031
58000	9.65	-38.61	2.90	2153.69	2283.52	11042.411	1031
58100	9.96	-39.98	3.17	2161.51	2291.83	11042.500	1031
58200	10.28	-41.23	3.25	2169.20	2300.04	11042.609	1031
58300	10.43	-42.89	3.55	2176.38	2309.21	11042.697	1031
58400	10.28	-43.85	3.55	2184.13	2317.46	11042.808	1031
58500	10.70	-45.35	3.75	2192.48	2327.11	11042.906	1031
58600	10.63	-46.14	3.96	2195.05	2330.01	11043.000	1030
58700	10.69	-45.14	3.74	2188.14	2325.06	11043.112	1030
58800	10.77	-44.00	3.52	2181.35	2318.64	11043.208	1030
58900	10.85	-42.89	3.27	2174.10	2313.08	11043.311	1030
59000	10.49	-41.39	3.00	2167.40	2304.82	11043.408	1030
59100	10.29	-39.62	2.63	2159.19	2296.55	11043.512	1030
59200	9.92	-38.66	2.65	2152.44	2288.85	11043.611	1030
59300	9.55	-37.55	2.45	2145.47	2281.43	11043.708	1030
59400	9.60	-35.96	2.22	2137.01	2273.18	11043.810	1030
59500	9.25	-34.60	2.09	2130.37	2264.18	11043.904	1030
59600	9.43	-33.14	1.81	2121.68	2254.93	11044.012	1030
59700	9.05	-31.65	1.56	2115.34	2248.91	11044.100	1030
59800	8.32	-30.59	1.35	2107.61	2241.59	11044.211	1030
59900	8.73	-28.92	1.30	2099.42	2232.32	11044.311	1030
60000	8.07	-27.89	1.20	2092.61	2225.25	11044.405	1030
60100	8.13	-26.19	0.92	2084.73	2216.34	11044.506	1030
60200	8.12	-24.97	0.70	2077.76	2209.72	11044.610	1030
60300	7.44	-23.60	0.56	2070.15	2201.30	11044.711	1030
60400	7.46	-22.41	0.37	2062.82	2195.40	11044.806	1030
60500	7.19	-21.20	0.24	2055.91	2188.21	11044.896	1030
60600	7.44	-20.00	0.04	2048.26	2182.26	11045.010	1030
60700	7.16	-18.68	-0.17	2041.84	2175.47	11045.109	1030
60800	7.52	-18.86	0.29	2036.11	2168.27	11045.208	1030
60900	7.02	-17.06	-0.09	2026.91	2159.23	11045.310	1030
61000	6.85	-15.86	-0.30	2019.80	2154.56	11045.406	1030
61100	6.01	-14.64	-0.31	2012.22	2145.45	11045.511	1030
61200	6.57	-13.41	-0.35	2004.68	2137.20	11045.612	1030
61300	6.09	-12.61	-0.47	1999.86	2132.10	11045.709	1030
61400	5.91	-10.35	-0.91	1989.21	2121.65	11045.810	1030
61500	5.07	-9.28	-0.92	1981.46	2113.98	11045.906	1030
61600	5.57	-8.40	-0.95	1976.11	2108.91	11045.996	1030
61700	5.16	-6.97	-1.12	1966.71	2100.56	11046.102	1030
61800	4.92	-5.71	-1.27	1959.42	2094.02	11046.198	1030
61900	4.28	-4.69	-1.41	1951.70	2087.77	11046.307	1030
62000	4.40	-3.78	-1.59	1943.85	2084.15	11046.407	1030
62100	5.57	-1.86	-1.93	1935.88	2077.95	11046.512	1030
62200	4.04	-1.92	-1.55	1928.18	2068.98	11046.605	1030
62300	4.84	-2.21	-1.46	1928.20	2068.38	11046.712	1031
62400	4.18	-2.86	-1.37	1934.66	2072.63	11046.805	1031
62500	4.21	-3.70	-1.28	1940.56	2076.99	11046.875	1031
62600	4.46	-4.25	-1.23	1944.89	2081.26	11046.948	1031
62700	4.82	-5.40	-1.17	1952.14	2087.49	11047.054	1031
62800	4.45	-6.44	-0.81	1960.58	2094.76	11047.154	1031
62900	5.22	-7.43	-0.91	1965.99	2100.16	11047.245	1031
63000	5.31	-8.68	-0.75	1973.71	2105.86	11047.354	1031
63100	5.63	-9.65	-0.68	1981.12	2112.12	11047.438	1031
63200	5.76	-10.97	-0.47	1988.72	2119.27	11047.549	1031
63300	5.87	-12.11	-0.31	1996.22	2125.97	11047.644	1031
63400	6.60	-13.16	-0.11	2003.39	2132.34	11047.751	1031
63500	6.33	-14.34	-0.01	2011.31	2138.67	11047.844	1031
63600	6.29	-15.48	0.07	2018.18	2145.59	11047.938	1031
63700	6.85	-16.38	0.19	2026.06	2152.35	11048.048	1031
63800	6.75	-18.05	0.43	2032.75	2160.21	11048.142	1031
63900	6.84	-19.24	0.70	2040.22	2166.21	11048.248	1031
64000	7.45	-20.40	0.88	2047.33	2172.22	11048.343	1031
64100	7.25	-21.86	0.99	2055.02	2179.79	11048.451	1031
64200	7.40	-22.88	1.11	2061.99	2187.88	11048.548	1031
64300	7.74	-24.24	1.26	2069.77	2193.53	11048.653	1031
64400	7.81	-25.42	1.39	2077.29	2201.62	11048.748	1031
64500	7.54	-26.59	1.48	2084.64	2209.10	11048.854	1031
64600	7.95	-27.29	1.20	2092.06	2218.65	11048.938	1031
64700	8.08	-28.37	1.39	2098.73	2225.77	11049.054	1031
64800	8.28	-29.96	1.43	2107.25	2235.33	11049.144	1031
64900	8.20	-31.42	1.73	2115.05	2243.52	11049.251	1031
65000	8.90	-32.63	1.96	2122.82	2249.89	11049.353	1031
65100	9.87	-33.85	2.00	2130.77	2258.13	11049.453	1031
65200	9.25	-35.35	2.32	2138.15	2265.57	11049.547	1031
65300	9.49	-36.83	2.63	2145.93	2274.67	11049.652	1031
65400	9.99	-38.38	2.73	2153.99	2283.23	11049.748	1031
65500	10.16	-39.64	2.91	2161.51	2291.69	11049.844	1031
65600	9.72	-41.05	3.16	2169.82	2299.21	11049.950	1031
65700	10.32	-42.26	3.30	2176.81	2306.68	11050.054	1031
65800	10.54	-43.63	3.59	2184.95	2315.41	11050.153	1031
65900	10.86	-44.81	3.69	2191.99	2322.74	11050.248	1031
66000	11.01	-46.35	3.98	2200.40	2331.39	11050.345	1031
66100	10.91	-47.44	4.05	2207.62	2340.43	11050.438	1031
66200	11.46	-49.46	4.56	2215.86	2350.84	11050.554	1031
66300	10.96	-50.41	4.39	2224.10	2359.74	11050.646	1031
66400	11.17	-50.73	4.45	2224.45	2360.94	11050.748	1030
66500	11.10	-49.55	4.22	2217.74	2354.03	11050.848	1030
66600	10.99	-48.63	3.93	2210.50	2350.73	11050.942	1030
66700	10.97	-47.35	3.71	2202.66	2342.69	11051.049	1030
66800	11.22	-45.97	3.52	2196.03	2334.46	11051.148	1030
66900	11.07	-44.94	3.61	2188.73	2325.83	11051.249	1030
67000	10.62	-43.51	3.29	2181.50	2317.07	11051.345	1030
67100	10.89	-41.75	2.90	2173.87	2308.67	11051.454	1030
67200	10.45	-40.54	2.78	2166.87	2300.61	11051.548	1030
67300	10.01	-39.17	2.48	2159.08	2292.96	11051.653	1030
67400	10.23	-37.55	2.28	2151.66	2284.02	11051.747	1030
67500	10.00	-36.34	2.12	2143.94	2275.97	11051.844	1030
67600	9.77	-35.01	1.84	2136.68	2269.92	11051.938	1030
67700	9.45	-33.26	1.54	2128.70	2260.13	11052.053	1030
67800	9.67	-32.24	1.48	2121.51	2253.20	11052.146	1030
67900	9.32	-30.79	1.33	2114.01	2244.59	11052.252	1030
68000	9.41	-29.35	1.02	2106.46	2237.09	11052.354	1030
68100	9.09	-27.68	0.76	2098.62	2228.73	11052.440	1030
68200	8.79	-26.41	0.67	2091.26	2221.04	11052.541	1030
68300	8.64	-26.03	0.98	2083.35	2211.84	11052.648	1030
68400	8.68	-24.68	0.89	2076.12	2202.65	11052.747	1030
68500	7.77	-23.62	0.80	2068.81	2195.95	11052.850	1030
68600	8.30	-22.18	0.55	2060.41	2188.50	11052.953	1030
68700	7.73	-21.02	0.36	2053.75	2181.92	11053.050	1030
68800	7.29	-20.05	0.32	2046.41	2173.37	11053.154	1030
68900	7.40	-18.44	0.16	2039.21	2166.00	11053.243	1030
69000	6.69	-16.98	-0.00	2031.37	2158.95	11053.352	1030
69100	5.57	-15.84	-0.08	2023.04	2149.60	11053.453	1030
69200	6.93	-14.65	-0.25	2016.41	2144.44	11053.554	1030
69300	6.17	-13.86	-0.23	2007.85	2137.18	11053.654	1030
69400	6.72	-12.47	-0.59	2001.41	2131.71	11053.747	1030
69500	5.94	-11.16	-0.53	1994.52	2123.78	11053.854	1030
69600	6.03	-9.75	-0.83	1986.07	2115.77	11053.938	1030
69700	5.77	-8.54	-1.05	1978.20	2108.99	11054.053	1030
69800	6.09	-7.74	-1.02	1969.51	2102.21	11054.154	1030
69900	5.37	-6.20	-1.30	1962.57	2096.89	11054.248	1030
70000	5.17	-5.20	-1.38	1954.74	2090.05	11054.345	1030
70100	5.16	-3.81	-1.57	1947.26	2082.00	11054.438	1030
70200	4.49	-2.76	-1.60	1938.95	2075.35	11054.554	1030
70300	4.77	-1.66	-1.76	1932.53	2070.13	11054.626	1030
70400	4.22	-1.49	-1.78	1928.54	2067.71	11054.749	1031
70500	4.28	-2.29	-1.73	1937.10	2071.90	11054.854	1031
70600	5.07	-3.25	-1.48	1942.27	2077.13	11054.938	1031
70700	5.24	-4.08	-1.47	1949.66	2081.90	11055.053	1031
70800	4.96	-5.56	-1.25	1956.69	2088.99	11055.141	1031
70900	5.22	-6.34	-1.20	1964.06	2095.14	11055.250	1031
71000	4.97	-7.75	-1.08	1971.93	2102.37	11055.344	1031
71100	5.55	-8.79	-0.84	1978.68	2107.43	11055.438	1031
71200	5.58	-9.82	-0.71	1986.79	2113.28	11055.552	1031
71300	5.59	-10.89	-0.64	1993.25	2119.58	11055.644	1031
71400	6.26	-12.47	-0.36	2001.16	2128.24	11055.750	1031
71500	6.26	-13.21	-0.37	2008.86	2133.78	11055.850	1031
71600	6.73	-14.33	-0.17	2015.39	2140.04	11055.938	1031
71700	6.62	-15.63	-0.20	2023.65	2148.39	11056.054	1031
71800	7.18	-16.78	-0.00	2030.33	2155.22	11056.143	1031
71900	7.32	-18.43	0.32	2037.83	2163.09	11056.250	1031
72000	7.58	-19.21	0.39	2044.67	2168.01	11056.350	1031
72100	8.00	-20.47	0.43	2052.35	2176.44	11056.451	1031
72200	7.64	-21.78	0.69	2059.01	2182.66	11056.541	1031
72300	8.15	-23.21	0.90	2067.20	2190.13	11056.654	1031
72400	8.21	-24.17	0.87	2074.05	2198.20	11056.741	1031
72500	8.40	-25.87	1.26	2082.24	2205.27	11056.853	1031
72600	8.95	-27.05	1.37	2090.48	2212.79	11056.953	1031
72700	8.79	-28.23	1.55	2096.75	2220.11	11057.052	1031
72800	8.77	-29.36	1.53	2105.43	2228.69	11057.152	1031
72900	9.24	-30.76	1.71	2112.40	2236.96	11057.248	1031
73000	9.45	-32.20	1.96	2120.48	2244.98	11057.348	1031
73100	8.98	-33.46	1.99	2129.15	2253.18	11057.453	1031
73200	9.50	-34.72	2.24	2135.58	2260.45	11057.551	1031
73300	9.14	-36.29	2.47	2143.94	2269.95	11057.653	1031
73400	9.74	-37.62	2.52	2151.02	2278.34	11057.744	1031
73500	10.36	-38.93	2.71	2159.36	2287.00	11057.852	1031
73600	10.25	-40.21	3.01	2166.23	2293.77	11057.938	1031
73700	10.20	-41.94	3.29	2174.42	2302.98	11058.049	1031
73800	10.64	-43.43	3.63	2182.80	2311.65	11058.153	1031
73900	10.77	-44.82	3.82	2190.64	2319.68	11058.250	1031
74000	10.95	-45.74	3.85	2197.04	2327.32	11058.353	1031
74100	10.90	-47.09	3.92	2205.43	2336.32	11058.438	1031
74200	11.20	-48.68	4.14	2213.88	2345.71	11058.547	1031
74300	11.31	-49.65	4.22	2221.16	2355.17	11058.654	1031
74400	11.19	-51.06	4.41	2225.81	2361.47	11058.753	1030
74500	11.63	-50.14	4.29	2220.27	2356.29	11058.852	1030
74600	11.47	-48.81	4.10	2212.41	2349.94	11058.949	1030
74700	11.09	-47.56	3.68	2205.74	2343.16	11059.047	1030
74800	10.94	-46.66	3.65	2198.48	2335.26	11059.145	1030
74900	10.68	-45.38	3.54	2192.26	2328.12	11059.246	1030
75000	10.59	-43.48	3.05	2183.43	2319.35	11059.344	1030
75100	10.56	-42.28	2.83	2176.82	2311.71	11059.438	1030
75200	10.22	-40.49	2.48	2168.00	2304.18	11059.554	1030
75300	10.28	-39.43	2.46	2161.92	2295.86	11059.643	1030
75400	10.04	-38.39	2.25	2153.93	2289.56	11059.750	1030
75500	10.09	-37.04	2.04	2147.21	2281.08	11059.851	1030
75600	9.75	-35.31	1.83	2139.69	2271.94	11059.944	1030
75700	9.79	-33.73	1.55	2132.00	2264.13	11060.047	1030
75800	9.54	-32.36	1.18	2124.53	2257.01	11060.144	1030
75900	9.34	-31.04	1.17	2116.80	2248.40	11060.245	1030
76000	9.20	-29.94	1.10	2109.22	2240.94	11060.343	1030
76100	9.08	-28.48	0.87	2101.46	2231.83	11060.437	1030
76200	8.97	-26.98	0.65	2094.06	2224.11	11060.546	1030
76300	8.58	-26.13	0.61	2086.65	2218.14	11060.646	1030
76400	8.92	-24.78	0.51	2079.36	2208.66	11060.746	1030
76500	8.35	-23.19	0.17	2071.34	2201.49	11060.844	1030
76600	8.55	-22.46	0.33	2063.74	2194.10	11060.938	1030
76700	8.64	-21.24	0.25	2056.49	2185.01	11061.052	1030
76800	8.27	-20.14	0.08	2048.78	2178.39	11061.137	1030
76900	8.17	-18.96	0.02	2041.74	2170.81	11061.243	1030
77000	7.45	-17.68	-0.06	2034.23	2163.43	11061.353	1030
77100	7.48	-16.34	-0.35	2026.72	2155.43	11061.438	1030
77200	7.16	-15.02	-0.52	2019.15	2147.65	11061.544	1030
77300	6.62	-14.03	-0.54	2011.90	2142.47	11061.643	1030
77400	6.62	-12.75	-0.76	2003.95	2135.39	11061.748	1030
77500	6.27	-11.80	-0.91	1996.74	2129.42	11061.850	1030
77600	6.11	-10.46	-1.04	1989.34	2122.19	11061.940	1030
77700	5.61	-8.93	-1.21	1980.85	2113.42	11062.048	1030
77800	5.57	-7.99	-1.35	1973.31	2108.03	11062.142	1030
77900	5.46	-6.75	-1.58	1965.37	2101.52	11062.245	1030
78000	5.20	-5.77	-1.50	1957.88	2093.99	11062.346	1030
78100	4.97	-4.55	-1.67	1950.43	2087.21	11062.437	1030
78200	4.63	-3.26	-1.98	1942.37	2081.43	11062.549	1030
78300	4.71	-2.27	-1.92	1935.07	2075.04	11062.627	1030
78400	4.54	-1.12	-2.09	1927.20	2067.76	11062.745	1030
78500	5.07	-1.76	-2.10	1933.23	2072.63	11062.844	1031
78600	4.98	-2.98	-1.87	1940.17	2078.97	11062.938	1031
78700	4.80	-3.86	-1.81	1947.30	2083.73	11063.048	1031
78800	4.63	-4.87	-1.66	1954.42	2087.99	11063.138	1031
78900	5.01	-6.12	-1.50	1960.88	2094.72	11063.236	1031
79000	5.25	-6.52	-1.47	1964.68	2099.02	11063.291	1031
79100	5.12	-7.88	-1.19	1972.19	2105.08	11063.391	1031
79200	5.78	-8.71	-1.16	1978.86	2109.48	11063.486	1031
79300	6.11	-9.91	-0.97	1987.09	2116.28	11063.588	1031
79400	6.47	-11.38	-0.71	1994.69	2124.19	11063.694	1031
79500	6.87	-12.66	-0.68	2002.25	2131.71	11063.791	1031
79600	6.52	-13.85	-0.49	2009.48	2137.78	11063.893	1031
79700	6.16	-15.02	-0.34	2017.46	2145.33	11063.994	1031
79800	6.64	-16.11	-0.27	2024.46	2152.76	11064.091	1031
79900	7.10	-17.00	-0.18	2030.85	2158.06	11064.184	1031
80000	7.71	-18.09	-0.03	2038.34	2164.34	11064.293	1031
80100	9.35	-19.41	0.22	2046.50	2171.28	11064.395	1031
80200	8.02	-20.89	0.47	2052.88	2176.94	11064.495	1031
80300	8.11	-22.24	0.57	2061.07	2186.63	11064.593	1031
80400	7.96	-23.28	0.81	2068.04	2191.97	11064.688	1031
80500	7.90	-24.71	1.03	2075.89	2199.20	11064.795	1031
80600	8.64	-25.83	0.98	2084.53	2209.37	11064.895	1031
80700	8.59	-27.37	1.37	2090.84	2216.23	11064.993	1031
80800	8.49	-28.26	1.18	2097.93	2224.11	11065.091	1031
80900	9.22	-29.57	1.30	2106.27	2232.00	11065.188	1031
81000	9.27	-30.90	1.55	2113.40	2240.16	11065.289	1031
81100	9.71	-32.08	1.76	2120.79	2246.16	11065.377	1031
81200	9.62	-33.81	2.13	2129.60	2254.57	11065.493	1031
81300	9.97	-35.31	2.22	2136.47	2263.57	11065.588	1031
81400	10.16	-36.78	2.53	2144.58	2272.68	11065.695	1031
81500	10.02	-38.11	2.73	2152.03	2279.73	11065.789	1031
81600	9.96	-39.76	2.92	2159.77	2288.46	11065.891	1031
81700	10.22	-40.85	3.11	2167.11	2295.09	11065.995	1031
81800	10.68	-42.45	3.49	2175.88	2305.20	11066.092	1031
81900	10.78	-43.75	3.48	2183.96	2313.72	11066.191	1031
82000	11.09	-45.05	3.71	2190.92	2322.56	11066.291	1031
82100	11.50	-46.56	3.95	2198.34	2330.76	11066.391	1031
82200	12.01	-47.81	4.19	2206.42	2337.25	11066.491	1031
82300	11.56	-49.48	4.62	2213.76	2346.05	11066.594	1031
82400	11.65	-50.80	4.75	2221.85	2355.40	11066.688	1031
82500	11.53	-51.13	4.60	2224.31	2360.09	11066.795	1030
82600	12.02	-50.01	4.44	2217.18	2353.27	11066.892	1030
82700	11.64	-48.93	4.19	2211.34	2348.29	11066.991	1030
82800	11.51	-47.87	4.02	2203.38	2341.71	11067.091	1030
82900	11.55	-46.38	3.71	2196.06	2333.19	11067.188	1030
83000	11.72	-45.15	3.56	2188.82	2326.33	11067.287	1030
83100	11.50	-43.80	3.37	2182.74	2318.33	11067.395	1030
83200	11.54	-41.92	2.87	2174.97	2309.92	11067.489	1030
83300	11.05	-41.10	2.86	2167.77	2302.36	11067.590	1030
83400	10.99	-39.73	2.69	2160.63	2295.09	11067.688	1030
83500	10.43	-38.45	2.43	2152.67	2287.70	11067.791	1030
83600	10.73	-36.98	2.22	2145.01	2279.19	11067.891	1030
83700	9.97	-35.32	1.84	2136.81	2271.03	11067.995	1030
83800	9.50	-34.19	1.89	2128.96	2261.25	11068.095	1030
83900	9.77	-32.74	1.63	2122.66	2253.51	11068.193	1030
84000	9.57	-31.12	1.38	2114.70	2245.21	11068.283	1030
84100	9.01	-29.66	1.19	2105.92	2236.75	11068.392	1030
84200	9.00	-28.30	0.86	2099.38	2230.66	11068.491	1030
84300	9.28	-26.90	0.73	2091.46	2222.39	11068.592	1030
84400	8.95	-25.47	0.50	2084.66	2215.70	11068.688	1030
84500	8.85	-24.31	0.32	2076.29	2208.21	11068.793	1030
84600	8.42	-23.32	0.03	2070.66	2201.76	11068.895	1030
84700	8.13	-21.62	-0.03	2061.70	2192.96	11068.989	1030
84800	7.82	-20.42	-0.23	2054.30	2186.05	11069.094	1030
84900	7.88	-19.09	-0.53	2047.27	2180.81	11069.188	1030
85000	7.51	-17.61	-0.58	2039.30	2171.69	11069.293	1030
85100	7.23	-16.49	-0.74	2032.08	2164.54	11069.394	1030
85200	6.70	-15.14	-0.88	2024.28	2156.92	11069.495	1030
85300	7.60	-14.84	-0.61	2016.86	2149.38	11069.595	1030
85400	7.09	-13.45	-0.75	2009.44	2141.73	11069.691	1030
85500	6.55	-12.43	-0.88	2002.30	2136.22	11069.795	1030
85600	6.58	-11.24	-1.01	1994.53	2129.22	11069.891	1030
85700	6.17	-9.77	-1.15	1986.78	2120.89	11069.990	1030
85800	5.99	-9.11	-1.09	1979.33	2114.90	11070.091	1030
85900	6.55	-7.80	-1.29	1970.92	2107.24	11070.194	1030
86000	5.90	-6.09	-1.54	1963.85	2099.38	11070.282	1030
86100	5.54	-5.16	-1.57	1956.38	2092.85	11070.392	1030
86200	4.61	-4.15	-1.74	1948.46	2086.14	11070.494	1030
86300	4.72	-3.02	-1.75	1940.46	2079.92	11070.593	1030
86400	4.99	-1.93	-1.97	1932.67	2074.74	11070.695	1030
86500	4.31	-1.44	-2.02	1931.02	2070.96	11070.792	1031
86600	4.72	-2.39	-1.93	1937.31	2076.49	11070.875	1031
86700	4.80	-3.51	-1.72	1944.65	2081.35	11070.990	1031
86800	5.37	-4.76	-1.44	1952.55	2087.18	11071.094	1031
86900	4.96	-5.97	-1.33	1959.38	2092.73	11071.188	1031
87000	5.61	-6.87	-1.33	1966.62	2100.57	11071.283	1031
87100	5.70	-7.73	-1.09	1973.33	2104.56	11071.377	1031
87200	5.68	-9.00	-0.97	1980.48	2110.40	11071.489	1031
87300	6.18	-10.28	-0.90	1989.97	2117.74	11071.595	1031
87400	6.26	-11.72	-0.57	1996.58	2125.55	11071.688	1031
87500	6.29	-12.69	-0.44	2003.02	2130.61	11071.791	1031
87600	6.99	-13.84	-0.24	2011.18	2136.33	11071.891	1031
87700	6.52	-14.89	-0.11	2017.30	2142.86	11071.992	1031
87800	6.99	-16.37	0.15	2025.39	2149.60	11072.092	1031
87900	7.19	-17.54	0.13	2033.01	2158.29	11072.195	1031
88000	7.29	-18.75	0.31	2039.76	2165.09	11072.288	1031
88100	7.67	-19.90	0.53	2047.33	2171.30	11072.392	1031
88200	7.52	-20.95	0.68	2054.41	2177.63	11072.492	1031
88300	8.30	-22.09	0.67	2062.10	2185.91	11072.593	1031
88400	8.48	-23.31	0.89	2069.69	2193.15	11072.695	1031
88500	8.39	-24.20	0.64	2077.23	2202.75	11072.793	1031
88600	8.35	-25.42	0.77	2084.47	2209.08	11072.892	1031
88700	8.79	-27.05	1.07	2092.16	2218.14	11072.995	1031
88800	9.62	-27.94	1.09	2099.18	2225.14	11073.094	1031
88900	8.71	-29.43	1.39	2107.25	2231.93	11073.188	1031
89000	9.54	-30.95	1.64	2115.45	2241.58	11073.295	1031
89100	9.67	-32.26	1.76	2122.96	2249.19	11073.395	1031
89200	9.92	-33.78	1.97	2130.86	2257.44	11073.494	1031
89300	10.41	-34.65	1.97	2138.31	2265.19	11073.594	1031
89400	10.26	-36.01	2.27	2144.53	2271.80	11073.689	1031
89500	10.36	-37.90	2.61	2153.65	2281.44	11073.795	1031
89600	10.70	-39.08	2.66	2161.53	2290.28	11073.891	1031
89700	10.64	-40.41	3.03	2168.90	2295.68	11073.995	1031
89800	10.44	-42.09	3.30	2176.69	2305.58	11074.092	1031
89900	10.58	-43.76	3.51	2184.34	2314.63	11074.194	1031
90000	11.14	-44.72	3.69	2192.20	2321.40	11074.291	1031
90100	11.37	-46.22	3.91	2199.50	2330.97	11074.391	1031
90200	11.42	-47.58	4.21	2207.54	2338.66	11074.492	1031
90300	11.97	-49.00	4.35	2215.56	2349.07	11074.593	1031
90400	11.92	-50.19	4.55	2223.31	2355.16	11074.688	1031
90500	11.63	-50.93	4.51	2228.65	2362.83	11074.793	1030
90600	11.90	-49.71	3.97	2221.12	2359.70	11074.895	1030
90700	11.51	-48.99	3.90	2214.56	2354.14	11074.995	1030
90800	11.53	-47.62	3.73	2208.07	2346.25	11075.090	1030
90900	11.62	-46.42	3.51	2200.88	2338.78	11075.188	1030
91000	10.83	-44.84	3.24	2192.70	2330.75	11075.294	1030
91100	11.01	-43.56	3.04	2185.73	2322.59	11075.394	1030
91200	10.93	-42.10	2.77	2178.97	2313.98	11075.492	1030
91300	10.28	-40.96	2.53	2171.46	2306.45	11075.593	1030
91400	10.69	-39.32	2.44	2164.07	2296.77	11075.691	1030
91500	11.62	-37.91	2.15	2158.30	2288.43	11075.795	1030
91600	10.00	-36.74	2.08	2149.04	2280.26	11075.892	1030
91700	9.53	-35.37	1.88	2141.19	2272.08	11075.993	1030
91800	10.21	-33.85	1.67	2134.11	2264.28	11076.093	1030
91900	9.72	-32.69	1.61	2126.13	2256.79	11076.190	1030
92000	9.24	-31.43	1.28	2119.55	2250.87	11076.290	1030
92100	9.50	-29.92	1.22	2110.71	2241.23	11076.392	1030
92200	8.82	-28.93	1.09	2103.60	2233.99	11076.493	1030
92300	8.65	-27.31	0.96	2095.62	2224.31	11076.592	1030
92400	8.55	-26.24	0.85	2088.93	2218.01	11076.688	1030
92500	8.44	-24.58	0.42	2080.85	2212.00	11076.791	1030
92600	8.34	-23.83	0.59	2073.74	2203.03	11076.886	1030
92700	8.08	-22.93	0.73	2065.67	2195.10	11076.992	1030
92800	7.84	-21.31	0.44	2058.95	2186.37	11077.090	1030
92900	7.69	-20.20	0.30	2051.20	2179.75	11077.188	1030
93000	7.95	-18.55	0.04	2043.37	2171.91	11077.291	1030
93100	7.48	-17.64	-0.07	2036.57	2165.71	11077.390	1030
93200	7.19	-16.22	-0.11	2028.77	2156.87	11077.496	1030
93300	7.12	-15.32	-0.28	2021.73	2151.23	11077.592	1030
93400	6.73	-13.90	-0.39	2013.91	2142.57	11077.688	1030
93500	6.58	-12.72	-0.56	2006.88	2137.47	11077.785	1030
93600	6.79	-11.17	-0.78	1998.19	2128.27	11077.890	1030
93700	6.29	-10.22	-0.80	1991.46	2121.25	11077.993	1030
93800	6.21	-8.85	-0.94	1982.87	2113.25	11078.092	1030
93900	5.58	-7.43	-1.13	1974.88	2106.01	11078.195	1030
94000	5.45	-6.38	-1.22	1967.52	2099.05	11078.291	1030
94100	4.86	-5.54	-1.30	1959.71	2092.73	11078.392	1030
94200	4.45	-4.11	-1.54	1952.57	2085.70	11078.491	1030
94300	4.35	-3.02	-1.61	1944.24	2080.48	11078.592	1030
94400	4.19	-2.01	-1.80	1937.23	2075.12	11078.686	1030
94500	4.77	-1.34	-1.82	1934.50	2071.37	11078.792	1031
94600	4.72	-2.51	-1.71	1941.94	2078.41	11078.887	1031
94700	4.58	-3.81	-1.49	1948.71	2084.12	11078.994	1031
94800	4.49	-4.86	-1.32	1956.38	2088.59	11079.093	1031
94900	5.03	-5.84	-1.22	1963.20	2095.09	11079.187	1031
95000	5.35	-6.67	-1.14	1970.94	2100.81	11079.293	1031
95100	5.65	-7.82	-0.90	1977.72	2106.87	11079.394	1031
95200	5.60	-9.32	-0.77	1985.63	2115.24	11079.494	1031
95300	5.71	-10.10	-0.65	1991.49	2118.18	11079.576	1031
95400	5.93	-11.08	-0.45	1995.96	2123.10	11079.630	1031
95500	6.07	-12.31	-0.29	2003.46	2129.06	11079.733	1031
95600	6.01	-13.42	-0.20	2010.41	2136.41	11079.833	1031
95700	6.28	-14.47	-0.03	2017.99	2143.03	11079.934	1031
95800	6.67	-15.96	0.21	2025.95	2150.32	11080.033	1031
95900	6.76	-16.68	0.26	2032.91	2155.52	11080.137	1031
96000	7.05	-18.32	0.60	2040.68	2162.62	11080.235	1031
96100	7.30	-19.36	0.63	2047.28	2170.42	11080.331	1031
96200	7.16	-20.69	0.78	2054.90	2176.84	11080.436	1031
96300	7.74	-21.86	1.02	2061.73	2182.57	11080.530	1031
96400	7.51	-23.02	1.13	2069.56	2191.57	11080.636	1031
96500	7.72	-24.22	1.29	2076.91	2198.66	11080.737	1031
96600	7.97	-25.49	1.45	2084.69	2205.65	11080.835	1031
96700	8.29	-26.75	1.54	2092.42	2214.43	11080.937	1031
96800	8.24	-28.21	1.74	2099.45	2221.98	11081.036	1031
96900	8.44	-29.34	1.95	2107.88	2228.53	11081.136	1031
97000	8.87	-30.82	2.17	2115.08	2236.34	11081.236	1031
97100	8.82	-32.16	2.29	2123.59	2245.08	11081.335	1031
97200	8.93	-32.89	2.14	2130.66	2255.05	11081.434	1031
97300	9.62	-34.33	2.37	2138.31	2262.16	11081.536	1031
97400	9.52	-35.58	2.37	2145.72	2271.18	11081.628	1031
97500	9.95	-36.93	2.66	2153.56	2279.64	11081.729	1031
97600	10.66	-38.24	2.83	2161.36	2286.60	11081.835	1031
97700	10.03	-39.92	3.18	2169.53	2294.67	11081.936	1031
97800	10.69	-40.94	3.37	2176.33	2301.82	11082.030	1031
97900	10.62	-42.74	3.74	2184.63	2310.72	11082.134	1031
98000	11.16	-43.85	3.78	2191.66	2318.82	11082.235	1031
98100	10.79	-45.52	4.02	2199.89	2328.41	11082.332	1031
98200	10.82	-46.18	3.95	2207.07	2335.71	11082.429	1031
98300	11.45	-47.80	4.18	2215.31	2346.12	11082.532	1031
98400	11.37	-49.06	4.31	2224.11	2355.09	11082.636	1031
98500	11.24	-50.83	4.81	2231.35	2363.59	11082.736	1031
98600	11.24	-50.79	4.71	2230.79	2364.20	11082.836	1030
98700	10.82	-49.67	4.31	2223.93	2359.41	11082.935	1030
98800	11.25	-48.31	4.10	2216.64	2353.04	11083.032	1030
98900	10.89	-47.31	4.02	2209.68	2344.22	11083.136	1030
99000	10.65	-45.90	3.65	2202.79	2337.89	11083.232	1030
99100	10.59	-45.01	3.61	2195.19	2329.16	11083.336	1030
99200	10.58	-43.26	3.39	2187.96	2321.07	11083.431	1030
99300	10.28	-42.10	3.35	2180.49	2312.34	11083.530	1030
99400	9.99	-40.78	3.15	2173.39	2303.97	11083.625	1030
99500	10.03	-39.28	2.97	2166.03	2295.81	11083.732	1030
99600	9.51	-37.97	2.72	2158.13	2288.30	11083.829	1030
99700	9.56	-36.90	2.61	2151.36	2280.85	11083.931	1030
99800	9.59	-35.30	2.47	2143.12	2271.44	11084.031	1030
99900	9.27	-33.89	2.28	2136.18	2263.27	11084.125	1030
100000	9.04	-32.84	2.04	2128.24	2256.85	11084.235	1030
100100	8.97	-30.81	1.74	2119.95	2247.37	11084.336	1030
100200	9.38	-29.69	1.67	2112.87	2239.68	11084.432	1030
100300	8.64	-28.44	1.53	2104.59	2230.70	11084.531	1030
100400	8.76	-27.02	1.28	2098.14	2224.01	11084.625	1030
100500	8.31	-25.97	1.21	2090.43	2217.30	11084.734	1030
100600	8.24	-24.50	1.00	2082.71	2209.24	11084.834	1030
100700	8.11	-23.01	0.82	2075.07	2200.11	11084.934	1030
100800	8.02	-21.68	0.64	2067.94	2192.81	11085.031	1030
100900	7.70	-20.22	0.42	2060.28	2186.65	11085.129	1030
101000	7.35	-19.44	0.29	2053.04	2180.75	11085.229	1030
101100	7.43	-18.49	0.29	2045.33	2173.99	11085.333	1030
101200	7.45	-17.75	0.63	2038.10	2164.27	11085.431	1030
101300	7.20	-16.37	0.39	2030.74	2156.63	11085.530	1030
101400	6.96	-14.93	0.24	2022.72	2148.57	11085.636	1030
101500	6.74	-13.94	0.20	2015.50	2141.25	11085.736	1030
101600	6.53	-12.50	-0.02	2007.63	2134.08	11085.830	1030
101700	6.12	-11.03	-0.25	1999.90	2126.42	11085.935	1030
101800	6.41	-10.16	-0.32	1992.30	2121.38	11086.031	1030
101900	5.55	-9.06	-0.44	1983.92	2115.37	11086.135	1030
102000	5.31	-7.72	-0.63	1977.06	2107.24	11086.237	1030
102100	5.57	-6.12	-0.82	1968.63	2099.51	11086.336	1030
102200	4.70	-5.38	-0.90	1961.61	2093.71	11086.435	1030
102300	4.67	-4.14	-0.98	1953.67	2087.07	11086.531	1030
102400	4.72	-2.99	-1.15	1946.03	2080.35	11086.630	1030
102500	4.14	-2.18	-1.08	1938.08	2073.59	11086.733	1030
102600	4.20	-0.84	-1.18	1930.10	2066.09	11086.836	1031
102700	4.48	-1.43	-1.22	1936.18	2069.03	11086.934	1031
102800	4.01	-2.81	-1.00	1943.56	2076.92	11087.031	1031
102900	4.22	-3.96	-0.76	1950.42	2081.17	11087.128	1031
103000	4.29	-4.86	-0.69	1957.83	2087.72	11087.235	1031
103100	4.80	-5.68	-0.67	1964.49	2093.27	11087.326	1031
103200	4.99	-7.06	-0.32	1972.46	2099.02	11087.433	1031
103300	5.61	-7.99	-0.29	1979.92	2106.45	11087.531	1031
103400	5.48	-9.42	-0.12	1987.20	2113.07	11087.625	1031
103500	5.40	-10.43	-0.14	1994.94	2120.67	11087.736	1031
103600	5.47	-11.40	0.13	2001.56	2126.50	11087.835	1031
103700	5.92	-12.46	0.17	2009.56	2133.41	11087.933	1031
103800	6.37	-13.79	0.32	2016.44	2140.59	11088.030	1031
103900	6.45	-15.08	0.67	2023.96	2147.53	11088.135	1031
104000	6.51	-15.86	0.59	2030.81	2153.00	11088.227	1031
104100	6.50	-17.24	0.71	2038.62	2159.55	11088.335	1031
104200	6.45	-18.79	0.99	2046.10	2167.87	11088.436	1031
104300	6.85	-19.46	0.97	2052.92	2174.47	11088.530	1031
104400	7.25	-20.85	1.17	2060.54	2181.96	11088.636	1031
104500	7.37	-22.01	1.36	2067.49	2187.41	11088.727	1031
104600	7.52	-22.44	1.05	2075.32	2197.72	11088.830	1031
104700	7.69	-23.64	1.18	2083.06	2205.21	11088.931	1031
104800	7.80	-25.10	1.25	2090.64	2214.13	11089.031	1031
104900	7.84	-26.76	1.57	2098.47	2222.55	11089.134	1031
105000	8.01	-28.23	1.85	2105.59	2228.94	11089.236	1031
105100	7.99	-29.30	2.04	2113.74	2234.14	11089.333	1031
105200	7.79	-31.01	2.39	2120.88	2243.01	11089.436	1031
105300	8.56	-32.03	2.52	2128.53	2249.52	11089.535	1031
105400	9.17	-33.38	2.63	2136.26	2257.11	11089.637	1031
105500	8.78	-34.69	2.79	2143.94	2265.92	11089.726	1031
105600	9.98	-36.10	3.05	2152.30	2275.36	11089.836	1031
105700	9.22	-37.85	3.39	2159.79	2282.72	11089.930	1031
105800	9.47	-39.01	3.47	2167.32	2290.85	11090.037	1031
105900	9.63	-40.60	3.80	2175.07	2299.26	11090.124	1031
106000	9.79	-41.81	3.99	2182.49	2307.88	11090.234	1031
106100	10.21	-43.06	4.08	2189.99	2315.53	11090.326	1031
106200	10.03	-44.72	4.45	2197.78	2324.13	11090.434	1031
106300	11.36	-45.41	4.31	2206.94	2333.37	11090.536	1031
106400	9.87	-47.13	4.71	2213.08	2341.60	11090.636	1031
106500	10.85	-48.39	4.82	2222.20	2349.97	11090.733	1031
106600	10.72	-49.78	5.00	2229.32	2358.96	11090.829	1031
106700	10.78	-51.39	5.31	2237.66	2368.54	11090.936	1030
106800	11.11	-50.16	4.93	2230.96	2363.99	11091.032	1030
106900	11.34	-49.06	4.72	2223.60	2358.60	11091.134	1030
107000	10.78	-47.83	4.48	2216.85	2350.60	11091.224	1030
107100	10.44	-46.57	4.36	2209.38	2341.84	11091.334	1030
107200	10.48	-45.18	3.97	2201.71	2335.66	11091.434	1030
107300	10.67	-43.75	3.89	2195.00	2326.04	11091.530	1030
107400	10.30	-42.63	3.69	2187.21	2319.02	11091.633	1030
107500	10.03	-41.14	3.48	2180.52	2310.25	11091.734	1030
107600	9.97	-39.41	3.26	2172.18	2300.72	11091.831	1030
107700	9.88	-38.50	3.13	2165.62	2293.63	11091.932	1030
107800	9.58	-37.27	3.00	2158.59	2286.73	11092.026	1030
107900	9.43	-35.84	2.85	2150.46	2277.56	11092.125	1030
108000	9.23	-34.70	2.77	2142.01	2267.39	11092.237	1030
108100	8.79	-33.17	2.64	2135.69	2260.42	11092.327	1030
108200	9.30	-31.52	2.24	2127.71	2253.02	11092.435	1030
108300	8.89	-30.21	2.11	2120.20	2244.82	11092.532	1030
108400	8.38	-28.89	1.94	2112.42	2237.08	11092.634	1030
108500	8.77	-27.31	1.68	2104.84	2229.12	11092.725	1030
108600	7.54	-26.08	1.40	2096.99	2221.59	11092.836	1030
108700	8.36	-24.76	1.36	2090.16	2214.38	11092.931	1030
108800	7.65	-23.33	1.09	2082.21	2207.03	11093.034	1030
108900	7.74	-22.21	1.10	2074.07	2198.43	11093.137	1030
109000	7.58	-21.06	0.90	2067.41	2192.00	11093.231	1030
109100	7.61	-19.60	0.74	2059.91	2183.81	11093.332	1030
109200	6.90	-18.47	0.69	2052.60	2177.61	11093.433	1030
109300	6.74	-18.04	0.86	2045.51	2169.76	11093.531	1030
109400	7.01	-16.92	0.95	2038.11	2160.72	11093.625	1030
109500	6.47	-15.73	0.83	2029.88	2153.49	11093.736	1030
109600	6.32	-13.96	0.49	2022.39	2145.58	11093.835	1030
109700	6.59	-12.96	0.45	2015.01	2138.93	11093.931	1030
109800	6.29	-12.16	0.48	2007.07	2131.04	11094.031	1030
109900	5.92	-10.64	0.19	1999.58	2125.60	11094.126	1030
110000	5.95	-9.72	0.13	1992.81	2119.58	11094.233	1030
110100	5.29	-8.34	-0.02	1983.93	2111.31	11094.334	1030
110200	5.00	-6.68	-0.37	1976.30	2104.29	11094.434	1030
110300	4.77	-6.03	-0.28	1968.72	2097.80	11094.530	1030
110400	4.39	-5.14	-0.26	1960.79	2090.05	11094.626	1030
110500	3.78	-3.94	-0.34	1952.99	2083.12	11094.734	1030
110600	3.75	-2.70	-0.55	1945.60	2077.27	11094.831	1030
110700	3.64	-1.38	-0.72	1937.55	2069.24	11094.934	1030
110800	4.22	-1.58	-0.68	1939.26	2071.92	11095.029	1031
110900	4.41	-2.90	-0.55	1946.49	2079.35	11095.135	1031
111000	4.44	-3.86	-0.53	1954.12	2085.84	11095.234	1031
111100	4.33	-4.97	-0.40	1960.46	2092.14	11095.329	1031
111200	4.71	-5.94	-0.24	1967.94	2098.28	11095.433	1031
111300	5.37	-7.23	0.03	1975.79	2104.72	11095.531	1031
111400	5.22	-8.05	-0.01	1982.46	2109.81	11095.625	1031
111500	5.74	-8.97	0.04	1989.92	2117.18	11095.736	1031
111600	5.43	-9.54	0.08	1997.16	2121.73	11095.824	1031
111700	5.88	-10.63	0.16	2003.64	2127.83	11095.913	1031
111700	6.16	-11.28	0.23	2007.79	2132.67	11095.977	1031
111800	6.26	-12.62	0.37	2015.13	2139.97	11096.062	1031
111900	6.14	-13.90	0.60	2022.89	2146.27	11096.176	1031
112000	6.15	-15.00	0.78	2029.59	2152.72	11096.270	1031
112100	6.75	-16.16	1.01	2037.30	2159.56	11096.377	1031
112200	6.71	-17.32	1.11	2044.02	2165.51	11096.476	1031
112300	6.75	-18.82	1.30	2051.59	2172.85	11096.565	1031
112400	7.05	-20.25	1.55	2058.86	2180.11	11096.670	1031
112500	7.38	-21.45	1.79	2066.36	2186.97	11096.776	1031
112600	7.95	-22.21	1.70	2073.60	2193.87	11096.869	1031
112700	7.83	-23.44	1.94	2081.36	2200.10	11096.972	1031
112800	7.64	-24.07	1.69	2089.18	2209.05	11097.078	1031
112900	7.73	-25.28	1.76	2096.21	2217.54	11097.167	1031
113000	8.00	-26.39	1.87	2104.53	2224.30	11097.273	1031
113100	8.24	-28.30	2.25	2112.87	2233.05	11097.375	1031
113200	8.59	-29.44	2.33	2119.78	2240.49	11097.475	1031
113300	8.43	-30.99	2.68	2127.40	2248.41	11097.562	1031
113400	8.51	-32.32	2.81	2135.16	2256.56	11097.675	1031
113500	9.94	-33.83	3.07	2143.78	2265.27	11097.778	1031
113600	8.93	-35.09	3.39	2150.21	2270.76	11097.869	1031
113700	8.42	-36.77	3.56	2158.76	2280.85	11097.978	1031
113800	9.36	-37.79	3.74	2165.65	2287.54	11098.062	1031
113900	9.13	-39.39	3.93	2173.67	2296.94	11098.177	1031
114000	9.73	-40.71	4.14	2181.67	2304.91	11098.277	1031
114100	9.60	-41.61	4.15	2189.06	2312.51	11098.375	1031
114200	9.64	-43.25	4.40	2197.90	2322.40	11098.477	1031
114300	10.19	-44.76	4.79	2204.55	2328.53	11098.562	1031
114400	10.30	-45.80	4.79	2213.04	2338.05	11098.673	1031
114500	10.25	-47.41	5.13	2219.82	2345.43	11098.768	1031
114600	10.58	-48.60	5.26	2228.40	2354.61	11098.874	1031
114700	10.58	-49.64	5.18	2235.36	2364.75	11098.977	1031
114800	10.47	-50.70	5.11	2244.04	2373.81	11099.078	1030
114900	10.75	-49.77	4.91	2236.87	2370.12	11099.169	1030
115000	10.51	-49.27	4.99	2230.13	2364.63	11099.270	1030
115100	10.81	-47.91	4.83	2223.26	2355.80	11099.371	1030
115200	10.73	-46.72	4.78	2215.86	2347.64	11099.468	1030
115300	10.51	-44.95	4.26	2208.15	2340.49	11099.578	1030
115400	9.58	-44.39	4.44	2202.21	2332.64	11099.673	1030
115500	10.15	-41.94	3.81	2192.58	2321.80	11099.778	1030
115600	9.87	-41.81	4.04	2186.89	2316.58	11099.872	1030
115700	9.76	-40.28	3.83	2179.32	2308.99	11099.978	1030
115800	9.72	-39.02	3.68	2172.01	2300.67	11100.063	1030
115900	9.37	-37.38	3.42	2163.28	2290.62	11100.177	1030
116000	9.20	-36.03	3.25	2157.35	2283.75	11100.267	1030
116100	9.06	-34.83	3.07	2149.43	2276.76	11100.376	1030
116200	8.78	-33.53	2.96	2142.23	2268.17	11100.477	1030
116300	8.89	-31.87	2.66	2134.36	2259.29	11100.578	1030
116400	8.39	-30.25	2.34	2126.60	2251.79	11100.673	1030
116500	8.34	-29.04	2.27	2118.84	2243.79	11100.768	1030
116600	8.37	-27.79	2.08	2109.69	2235.69	11100.878	1030
116700	7.69	-26.52	1.99	2103.78	2228.09	11100.970	1030
116800	7.66	-25.26	1.81	2096.05	2221.07	11101.071	1030
116900	7.65	-23.89	1.53	2089.04	2214.19	11101.174	1030
117000	8.22	-21.91	1.21	2080.96	2205.56	11101.278	1030
117100	7.02	-21.10	1.22	2073.51	2197.91	11101.376	1030
117200	8.22	-19.18	0.85	2064.44	2190.02	11101.478	1030
117300	6.61	-18.67	0.96	2058.79	2183.49	11101.563	1030
117400	6.38	-17.11	0.70	2050.69	2176.33	11101.676	1030
117500	6.26	-15.99	0.50	2043.79	2171.40	11101.765	1030
117600	6.50	-15.48	0.83	2036.21	2162.18	11101.871	1030
117700	6.19	-14.23	0.79	2028.13	2153.03	11101.973	1030
117800	6.17	-12.84	0.62	2020.96	2146.84	11102.068	1030
117900	6.00	-11.54	0.37	2013.56	2139.68	11102.176	1030
118000	5.96	-10.52	0.31	2006.05	2132.90	11102.271	1030
118100	6.09	-8.79	0.12	1997.88	2125.32	11102.378	1030
118200	5.67	-8.22	0.20	1989.99	2117.48	11102.472	1030
118300	4.86	-7.35	0.14	1982.64	2110.84	11102.562	1030
118400	4.56	-6.19	0.12	1975.52	2103.60	11102.677	1030
118500	4.14	-5.15	0.03	1966.45	2096.79	11102.778	1030
118600	4.18	-4.28	-0.06	1960.10	2091.77	11102.871	1030
118700	3.98	-3.04	-0.17	1951.06	2084.05	11102.977	1030
118800	4.13	-1.88	-0.30	1944.59	2078.53	11103.062	1030
118900	3.48	-1.62	-0.24	1941.82	2075.39	11103.179	1031
119000	3.82	-2.33	-0.31	1947.56	2079.98	11103.263	1031
119100	4.51	-3.75	-0.05	1955.02	2086.77	11103.377	1031
119200	4.46	-4.45	0.05	1961.90	2092.26	11103.477	1031
119300	4.22	-5.43	0.06	1969.21	2098.20	11103.576	1031
119400	4.86	-6.47	0.31	1976.78	2102.53	11103.668	1031
119500	4.97	-7.24	0.28	1983.92	2109.86	11103.772	1031
119600	5.26	-7.77	0.11	1991.93	2118.26	11103.878	1031
119700	5.19	-9.75	0.62	1998.83	2123.82	11103.976	1031
119800	6.62	-10.35	0.60	2006.62	2128.96	11104.078	1031
119900	5.76	-11.95	0.86	2013.43	2136.03	11104.169	1031
120000	6.28	-13.42	1.07	2021.30	2143.69	11104.278	1031
120100	5.88	-13.87	0.85	2027.46	2150.76	11104.370	1031
120200	6.21	-15.22	1.07	2034.92	2158.16	11104.477	1031
120300	6.26	-15.73	0.88	2042.11	2164.60	11104.562	1031
120400	6.45	-17.24	1.13	2049.65	2172.58	11104.677	1031
120500	6.84	-18.06	1.13	2057.61	2180.28	11104.777	1031
120600	6.93	-19.45	1.44	2064.67	2185.55	11104.874	1031
120700	7.04	-20.38	1.48	2071.66	2192.04	11104.975	1031
120800	6.92	-22.00	1.83	2079.68	2199.39	11105.062	1031
120900	6.36	-23.40	1.91	2088.37	2207.65	11105.178	1031
121000	7.38	-24.71	2.22	2094.65	2213.98	11105.275	1031
121100	7.77	-25.65	2.15	2102.11	2222.34	11105.373	1031
121200	7.90	-26.90	2.39	2109.53	2229.78	11105.469	1031
121300	8.33	-28.68	2.76	2118.77	2238.27	11105.578	1031
121400	8.20	-29.37	2.62	2124.86	2245.24	11105.673	1031
121500	8.50	-31.23	2.97	2133.85	2254.70	11105.777	1031
121600	8.45	-32.33	3.11	2140.22	2261.42	11105.870	1031
121700	8.48	-33.43	3.24	2146.54	2267.72	11105.977	1031
121800	8.91	-34.81	3.48	2154.60	2276.09	11106.071	1031
121900	9.30	-36.06	3.68	2162.50	2283.06	11106.173	1031
122000	9.50	-37.52	3.74	2171.19	2292.97	11106.278	1031
122100	9.38	-39.04	4.16	2177.79	2300.17	11106.370	1031
122200	9.48	-40.28	4.27	2185.99	2308.05	11106.477	1031
122300	9.58	-41.48	4.36	2192.66	2316.54	11106.563	1031
122400	9.51	-42.89	4.48	2202.16	2326.83	11106.677	1031
122500	10.01	-44.27	4.74	2208.45	2334.05	11106.769	1031
122600	10.15	-45.62	5.03	2216.63	2342.03	11106.875	1031
122700	9.98	-46.75	4.98	2224.17	2350.91	11106.978	1031
122800	10.25	-48.18	5.16	2232.40	2361.04	11107.072	1031
122900	10.29	-49.81	5.60	2240.17	2368.44	11107.167	1031
123000	10.80	-50.99	5.50	2247.85	2378.33	11107.276	1031
123100	10.61	-52.67	5.92	2256.79	2388.56	11107.378	1031
123200	10.56	-53.88	6.16	2264.30	2396.21	11107.476	1031
123300	10.86	-55.67	6.42	2273.27	2406.26	11107.578	1031
123400	11.19	-56.52	6.46	2279.87	2415.75	11107.669	1031
123500	10.95	-57.99	6.44	2289.30	2427.86	11107.778	1031
123600	10.86	-58.99	6.50	2297.01	2436.17	11107.869	1031
123700	11.36	-59.78	6.17	2305.37	2448.39	11107.978	1031
123800	10.94	-60.88	6.32	2310.87	2456.05	11108.078	1030
123900	10.90	-60.20	6.27	2304.72	2451.15	11108.172	1030
124000	11.28	-58.97	5.93	2296.61	2444.94	11108.277	1030
124100	10.84	-57.87	5.70	2290.23	2438.16	11108.374	1030
124200	10.92	-56.49	5.46	2282.80	2430.04	11108.477	1030
124300	10.39	-55.36	5.29	2275.25	2420.73	11108.562	1030
124400	10.47	-54.03	5.18	2266.80	2410.36	11108.673	1030
124500	10.81	-52.99	5.28	2259.56	2401.97	11108.778	1030
124600	10.26	-51.43	4.93	2252.69	2393.19	11108.875	1030
124700	10.17	-50.37	4.91	2244.07	2384.36	11108.977	1030
124800	9.86	-49.09	4.66	2238.22	2376.67	11109.062	1030
124900	9.92	-47.39	4.43	2229.66	2366.13	11109.176	1030
125000	10.05	-45.77	4.10	2222.06	2357.23	11109.278	1030
125100	10.31	-44.50	3.91	2215.69	2350.22	11109.375	1030
125200	10.07	-43.80	4.04	2208.61	2343.30	11109.473	1030
125300	9.60	-42.08	3.82	2200.91	2333.49	11109.572	1030
125400	9.46	-40.55	3.46	2192.93	2326.17	11109.677	1030
125500	9.29	-39.37	3.38	2185.54	2317.58	11109.772	1030
125600	9.07	-38.18	3.38	2177.20	2308.52	11109.877	1030
125700	9.15	-36.48	3.11	2169.39	2298.84	11109.978	1030
125800	8.63	-35.59	3.06	2162.28	2292.02	11110.077	1030
125900	8.49	-34.56	3.06	2155.56	2283.88	11110.168	1030
126000	8.30	-33.01	2.93	2147.10	2273.55	11110.278	1030
126100	8.04	-31.81	2.72	2140.07	2268.12	11110.370	1030
126200	8.46	-30.35	2.62	2131.51	2259.16	11110.479	1030
126300	8.42	-29.22	2.52	2124.67	2251.21	11110.562	1030
126400	8.47	-27.86	2.28	2116.62	2242.57	11110.673	1030
126500	6.88	-26.52	2.23	2108.28	2234.39	11110.778	1030
126600	7.65	-25.21	2.07	2101.51	2226.88	11110.869	1030
126700	6.89	-23.73	1.73	2093.05	2218.73	11110.977	1030
126800	7.18	-22.41	1.66	2086.13	2211.37	11111.062	1030
126900	7.25	-20.82	1.56	2077.87	2203.56	11111.177	1030
127000	6.97	-19.58	1.21	2070.39	2196.50	11111.273	1030
127100	6.75	-18.23	1.15	2062.30	2188.17	11111.375	1030
127200	6.36	-17.25	1.06	2055.37	2182.41	11111.469	1030
127300	6.34	-16.11	0.90	2047.19	2174.44	11111.576	1030
127400	6.09	-14.60	0.66	2040.02	2168.35	11111.674	1030
127500	5.85	-13.35	0.57	2031.94	2159.76	11111.777	1030
127600	5.78	-12.40	0.47	2024.88	2153.86	11111.873	1030
127700	5.33	-10.98	0.36	2016.58	2145.34	11111.974	1030
127800	5.01	-10.15	0.34	2008.73	2137.98	11112.078	1030
127900	5.42	-9.65	0.62	2001.43	2131.76	11112.177	1030
128000	5.09	-8.87	0.54	1995.81	2124.40	11112.259	1030
128100	5.01	-7.82	0.45	1991.04	2118.90	11112.311	1030
128200	4.83	-6.69	0.42	1983.14	2113.39	11112.417	1030
128300	4.52	-6.14	0.24	1974.08	2104.95	11112.520	1030
128400	4.41	-4.62	0.14	1967.40	2099.07	11112.617	1030
128500	4.11	-3.67	0.41	1958.06	2087.49	11112.720	1030
128600	3.92	-2.30	0.04	1951.73	2084.03	11112.811	1030
128700	3.82	-1.74	0.12	1943.72	2076.81	11112.919	1030
128800	3.63	-1.82	0.11	1946.39	2078.38	11113.001	1031
128900	3.69	-2.30	0.07	1952.87	2083.83	11113.120	1031
129000	4.00	-3.62	0.19	1960.44	2090.98	11113.208	1031
129100	4.38	-4.72	0.24	1966.98	2097.19	11113.313	1031
129200	4.67	-5.54	0.49	1974.57	2102.10	11113.416	1031
129300	4.92	-6.98	0.56	1982.25	2110.01	11113.516	1031
129400	4.89	-8.28	0.74	1990.04	2116.02	11113.621	1031
129500	5.21	-8.70	0.81	1996.50	2121.62	11113.710	1031
129600	5.74	-9.96	0.84	2004.76	2129.23	11113.820	1031
129700	5.14	-11.01	0.96	2011.30	2134.33	11113.912	1031
129800	5.79	-12.10	1.15	2018.48	2141.55	11114.016	1031
129900	5.45	-13.08	1.23	2025.90	2147.55	11114.114	1031
130000	5.54	-14.09	1.20	2032.82	2154.86	11114.218	1031
130100	5.66	-15.64	1.49	2040.58	2161.47	11114.311	1031
130200	6.69	-16.87	1.68	2047.99	2168.62	11114.417	1031
130300	5.79	-17.83	1.83	2055.96	2176.21	11114.518	1031
130400	6.24	-18.88	1.76	2061.84	2182.65	11114.619	1031
130500	5.75	-20.50	2.20	2070.30	2189.90	11114.719	1031
130600	6.87	-21.50	2.34	2077.05	2196.51	11114.814	1031
130700	8.00	-23.26	2.52	2085.60	2203.64	11114.920	1031
130800	7.34	-23.88	2.42	2092.31	2211.38	11115.016	1031
130900	6.85	-24.49	2.39	2100.11	2219.56	11115.118	1031
131000	7.41	-25.75	2.27	2107.37	2228.04	11115.212	1031
131100	7.31	-27.61	2.63	2116.38	2235.80	11115.320	1031
131200	7.61	-28.51	2.68	2122.80	2243.22	11115.410	1031
131300	7.61	-30.33	2.98	2131.81	2253.45	11115.517	1031
131400	7.92	-31.57	3.16	2139.04	2260.72	11115.619	1031
131500	8.50	-32.84	3.31	2147.36	2268.08	11115.717	1031
131600	8.42	-33.98	3.52	2154.55	2275.96	11115.812	1031
131700	8.34	-35.23	3.54	2162.38	2284.82	11115.917	1031
131800	8.46	-36.77	3.79	2169.16	2292.05	11116.000	1031
131900	8.59	-37.96	3.99	2176.96	2300.54	11116.119	1031
132000	8.74	-39.86	4.28	2185.71	2310.41	11116.219	1031
132100	9.77	-40.79	4.30	2192.70	2317.31	11116.317	1031
132200	9.22	-42.00	4.44	2200.01	2324.98	11116.415	1031
132300	9.58	-43.21	4.49	2208.18	2335.30	11116.516	1031
132400	9.39	-44.39	4.44	2216.53	2345.20	11116.620	1031
132500	9.21	-45.85	4.60	2223.23	2352.74	11116.709	1031
132600	9.24	-47.27	4.80	2232.28	2361.95	11116.819	1031
132700	9.92	-48.44	5.06	2240.20	2369.80	11116.919	1031
132800	9.23	-49.91	5.24	2247.12	2377.98	11117.016	1031
132900	10.26	-51.17	5.21	2255.51	2389.73	11117.120	1031
133000	10.02	-52.74	5.64	2262.78	2397.73	11117.216	1031
133100	10.63	-53.91	5.57	2271.79	2408.23	11117.319	1031
133200	10.48	-55.24	5.80	2278.93	2416.69	11117.417	1031
133300	10.59	-56.89	6.09	2288.05	2426.62	11117.519	1031
133400	10.83	-58.06	6.25	2295.49	2435.28	11117.618	1031
133500	10.59	-59.20	6.27	2304.33	2445.38	11117.719	1031
133600	10.39	-60.68	6.30	2312.81	2457.49	11117.820	1031
133700	10.74	-60.68	6.38	2311.31	2457.40	11117.919	1030
133800	10.73	-59.91	6.18	2305.09	2453.00	11118.013	1030
133900	11.17	-58.75	5.92	2298.02	2446.21	11118.118	1030
134000	11.05	-57.26	5.60	2289.48	2438.10	11118.219	1030
134100	10.60	-56.46	5.67	2283.27	2428.87	11118.310	1030
134200	10.43	-54.31	4.92	2274.57	2420.19	11118.419	1030
134300	10.75	-53.75	5.29	2268.15	2411.60	11118.501	1030
134400	10.27	-52.84	5.49	2260.19	2401.09	11118.618	1030
134500	10.13	-50.88	5.01	2251.97	2390.86	11118.719	1030
134600	10.18	-50.06	4.89	2246.20	2385.10	11118.812	1030
134700	10.13	-48.88	4.72	2239.06	2378.07	11118.918	1030
134800	10.07	-47.24	4.48	2230.99	2367.24	11119.016	1030
134900	9.68	-45.86	4.29	2222.95	2358.11	11119.118	1030
135000	9.34	-44.68	4.12	2216.51	2350.74	11119.216	1030
135100	8.72	-43.12	3.85	2208.99	2342.67	11119.319	1030
135200	9.27	-41.97	3.66	2201.86	2335.25	11119.407	1030
135300	9.09	-40.45	3.45	2193.88	2326.90	11119.515	1030
135400	8.74	-39.07	3.23	2186.82	2319.45	11119.615	1030
135500	8.90	-37.79	3.15	2178.52	2310.08	11119.717	1030
135600	8.58	-36.12	2.73	2171.15	2302.88	11119.808	1030
135700	8.92	-35.01	2.78	2162.39	2293.76	11119.919	1030
135800	8.38	-33.57	2.58	2155.10	2284.28	11120.018	1030
135900	8.22	-32.72	2.72	2147.82	2276.67	11120.118	1030
136000	8.31	-31.76	2.80	2140.04	2268.15	11120.216	1030
136100	8.27	-30.11	2.67	2132.03	2256.99	11120.319	1030
136200	8.12	-29.04	2.54	2124.92	2250.48	11120.414	1030
136300	7.67	-27.56	2.40	2116.30	2240.21	11120.518	1030
136400	7.75	-26.03	2.10	2109.62	2234.73	11120.615	1030
136500	7.46	-24.84	1.97	2100.99	2226.79	11120.716	1030
136600	7.13	-23.42	1.78	2094.26	2218.34	11120.809	1030
136700	6.78	-22.12	1.72	2086.46	2210.06	11120.917	1030
136800	6.57	-20.51	1.46	2078.18	2202.20	11121.018	1030
136900	6.67	-19.52	1.29	2071.54	2197.05	11121.108	1030
137000	6.84	-17.82	0.98	2062.51	2188.37	11121.220	1030
137100	6.40	-17.30	1.09	2056.29	2182.61	11121.308	1030
137200	5.96	-16.28	1.08	2048.81	2175.05	11121.419	1030
137300	5.96	-15.22	1.05	2040.78	2166.72	11121.505	1030
137400	5.80	-14.19	0.95	2033.22	2160.87	11121.609	1030
137500	5.59	-12.78	0.87	2025.96	2151.64	11121.706	1030
137600	5.55	-11.62	0.67	2018.37	2145.88	11121.808	1030
137700	5.43	-10.54	0.64	2010.31	2138.24	11121.914	1030
137800	4.72	-9.28	0.56	2001.74	2129.08	11122.017	1030
137900	5.09	-8.28	0.56	1994.07	2122.17	11122.120	1030
138000	4.70	-7.16	0.46	1987.48	2115.51	11122.195	1030
138100	4.60	-6.01	0.37	1979.03	2108.20	11122.309	1030
138200	3.71	-4.97	0.37	1970.21	2100.47	11122.419	1030
138300	3.89	-4.15	0.30	1963.33	2095.11	11122.501	1030
138400	3.59	-2.93	0.17	1955.26	2087.72	11122.615	1030
138500	3.23	-1.58	0.09	1947.09	2078.83	11122.717	1030
138600	3.16	-0.86	0.05	1941.78	2074.28	11122.809	1031
138700	2.84	-1.94	0.15	1949.61	2080.66	11122.920	1031
138800	3.64	-2.92	0.35	1955.89	2085.89	11123.016	1031
138900	3.35	-3.86	0.26	1962.90	2093.55	11123.118	1031
139000	3.72	-4.81	0.33	1970.08	2098.81	11123.216	1031
139100	4.04	-5.94	0.47	1977.13	2105.42	11123.309	1031
139200	3.16	-7.14	0.68	1985.09	2110.85	11123.420	1031
139300	4.30	-7.85	0.74	1992.00	2116.22	11123.500	1031
139400	4.23	-9.06	0.74	2000.63	2125.29	11123.618	1031
139500	5.01	-9.89	0.73	2006.89	2132.03	11123.715	1031
139600	4.89	-11.05	1.02	2014.49	2137.12	11123.810	1031
139700	5.30	-12.13	1.00	2021.77	2144.78	11123.912	1031
139800	5.42	-13.50	1.27	2030.06	2151.22	11124.017	1031
139900	5.45	-14.04	1.23	2036.35	2157.28	11124.115	1031
140000	5.74	-15.47	1.37	2042.97	2164.32	11124.218	1031
140100	5.79	-16.79	1.50	2051.11	2173.21	11124.312	1031
140200	6.10	-17.85	1.61	2058.78	2180.13	11124.417	1031
140300	6.09	-18.92	1.78	2064.85	2185.29	11124.500	1031
140400	6.45	-20.27	1.92	2074.04	2193.26	11124.617	1031
140500	6.79	-21.34	2.01	2080.77	2199.62	11124.716	1031
140600	6.55	-22.85	2.23	2088.64	2208.50	11124.814	1031
140700	7.10	-23.11	2.02	2095.75	2214.44	11124.919	1031
140800	6.87	-24.49	2.21	2102.02	2221.10	11125.018	1031
140900	7.77	-26.07	2.54	2111.00	2231.16	11125.120	1031
141000	7.01	-27.45	2.57	2118.85	2238.88	11125.216	1031
141100	7.94	-29.22	2.93	2126.88	2246.59	11125.315	1031
141200	8.02	-30.13	3.03	2134.85	2252.90	11125.416	1031
141300	8.15	-31.62	3.29	2142.76	2260.60	11125.516	1031
141400	8.39	-32.99	3.58	2149.87	2268.22	11125.618	1031
141500	8.08	-34.28	3.67	2157.00	2276.57	11125.708	1031
141600	8.54	-35.58	3.88	2164.85	2284.38	11125.809	1031
141700	8.85	-36.91	4.24	2172.20	2290.40	11125.906	1031
141800	8.95	-38.44	4.40	2179.82	2298.69	11126.000	1031
141900	8.84	-39.82	4.60	2187.51	2307.53	11126.116	1031
142000	9.46	-41.32	4.85	2195.50	2316.56	11126.217	1031
142100	8.97	-42.81	5.06	2202.86	2324.27	11126.320	1031
142200	9.57	-44.14	5.30	2211.20	2331.65	11126.419	1031
142300	9.64	-44.91	5.21	2218.92	2339.80	11126.500	1031
142400	9.17	-45.69	4.65	2227.57	2352.80	11126.614	1031
142500	9.57	-46.66	4.58	2233.90	2362.18	11126.703	1031
142600	9.66	-48.61	5.00	2242.17	2371.91	11126.812	1031
142700	10.15	-50.09	5.23	2251.23	2382.16	11126.919	1031
142800	10.31	-51.01	5.37	2258.72	2387.85	11127.018	1031
142900	9.79	-52.83	5.54	2267.27	2399.54	11127.117	1031
143000	10.32	-53.82	5.59	2274.65	2408.40	11127.217	1031
143100	10.27	-55.28	5.78	2283.22	2418.01	11127.316	1031
143200	10.59	-56.79	5.95	2290.85	2428.61	11127.413	1031
143300	10.83	-58.33	6.44	2299.32	2436.71	11127.516	1031
143400	10.59	-59.15	6.35	2306.73	2445.69	11127.617	1031
143500	10.74	-60.81	6.60	2315.52	2456.61	11127.717	1031
143600	10.61	-60.73	6.58	2313.43	2457.32	11127.812	1030
143700	10.75	-59.64	6.40	2305.79	2450.30	11127.918	1030
143800	11.09	-58.40	6.00	2298.90	2444.18	11128.017	1030
143900	10.60	-57.27	5.88	2291.23	2435.97	11128.119	1030
144000	10.75	-55.79	5.63	2283.59	2426.27	11128.218	1030
144100	10.89	-54.45	5.51	2276.92	2417.51	11128.312	1030
144200	10.46	-53.49	5.47	2268.90	2408.17	11128.417	1030
144300	10.32	-51.74	5.01	2261.78	2399.77	11128.519	1030
144400	10.09	-50.96	5.02	2255.58	2393.78	11128.594	1030
144500	10.00	-50.01	4.87	2250.91	2387.39	11128.656	1030
144600	9.79	-48.61	4.62	2243.70	2378.35	11128.750	1030
144700	9.71	-47.14	4.38	2236.13	2369.98	11128.858	1030
144800	9.34	-45.81	4.25	2228.75	2360.83	11128.959	1030
144900	9.31	-44.61	4.16	2221.44	2352.45	11129.059	1030
145000	9.10	-43.24	3.88	2213.31	2344.10	11129.159	1030
145100	9.01	-41.74	3.70	2206.26	2335.69	11129.253	1030
145200	8.84	-40.52	3.55	2198.30	2328.87	11129.359	1030
145300	8.74	-39.17	3.36	2191.72	2319.37	11129.459	1030
145400	8.75	-37.94	3.25	2183.91	2312.16	11129.559	1030
145500	8.34	-36.86	3.18	2176.69	2302.87	11129.658	1030
145600	7.87	-35.41	3.00	2168.31	2295.12	11129.751	1030
145700	8.08	-34.13	2.98	2161.41	2286.08	11129.850	1030
145800	8.15	-33.01	3.11	2153.37	2276.39	11129.955	1030
145900	8.02	-31.63	2.80	2146.02	2269.36	11130.056	1030
146000	7.87	-30.27	2.73	2137.87	2260.69	11130.155	1030
146100	7.47	-29.10	2.67	2129.77	2252.48	11130.260	1030
146200	7.38	-27.73	2.51	2122.42	2244.05	11130.351	1030
146300	7.17	-26.20	2.16	2115.52	2236.14	11130.458	1030
146400	6.99	-24.59	1.94	2107.18	2227.77	11130.555	1030
146500	6.99	-23.21	1.88	2099.11	2220.19	11130.656	1030
146600	6.64	-22.08	1.75	2091.89	2212.56	11130.750	1030
146700	6.41	-20.83	1.48	2083.84	2206.41	11130.859	1030
146800	6.41	-19.50	1.39	2076.67	2198.39	11130.945	1030
146900	6.26	-18.16	1.15	2068.69	2191.82	11131.056	1030
147000	6.21	-16.76	1.00	2060.65	2183.06	11131.156	1030
147100	5.77	-15.65	0.84	2053.81	2176.45	11131.249	1030
147200	5.80	-14.89	0.90	2045.84	2170.15	11131.359	1030
147300	5.91	-13.26	0.60	2038.09	2163.55	11131.459	1030
147400	5.69	-12.74	0.78	2030.49	2155.97	11131.559	1030
147500	5.54	-11.58	0.79	2022.99	2147.99	11131.654	1030
147600	5.28	-10.51	0.77	2015.09	2138.98	11131.761	1030
147700	4.97	-9.06	0.58	2007.65	2131.40	11131.854	1030
147800	4.86	-7.81	0.49	1999.67	2124.59	11131.959	1030
147900	4.27	-6.60	0.29	1991.89	2117.56	11132.055	1030
148000	4.20	-5.59	0.20	1983.86	2110.90	11132.155	1030
148100	4.28	-4.68	0.20	1976.63	2105.26	11132.249	1030
148200	3.78	-3.47	0.02	1968.32	2098.80	11132.361	1030
148300	3.87	-2.40	-0.08	1960.21	2092.16	11132.456	1030
148400	3.36	-1.42	-0.17	1952.64	2086.20	11132.555	1030
148500	3.43	-1.66	-0.10	1956.34	2087.51	11132.656	1031
148600	3.58	-2.65	-0.03	1963.56	2094.08	11132.750	1031
148700	4.10	-3.84	0.15	1970.65	2099.18	11132.859	1031
148800	3.70	-4.89	0.23	1977.54	2104.20	11132.958	1031
148900	3.70	-6.10	0.29	1985.67	2110.04	11133.061	1031
149000	3.77	-7.12	0.52	1992.25	2117.12	11133.155	1031
149100	4.35	-7.91	0.57	1999.55	2122.84	11133.251	1031
149200	4.40	-8.97	0.70	2007.25	2128.89	11133.354	1031
149300	4.59	-10.16	0.91	2014.71	2135.05	11133.461	1031
149400	5.26	-10.94	0.84	2021.74	2142.50	11133.555	1031
149500	5.21	-12.36	0.96	2029.19	2150.46	11133.655	1031
149600	5.37	-13.40	1.13	2036.44	2155.97	11133.750	1031
149700	5.49	-14.32	1.15	2043.60	2163.06	11133.853	1031
149800	5.38	-15.66	1.29	2051.09	2171.26	11133.958	1031
149900	5.78	-17.12	1.56	2058.49	2177.39	11134.060	1031
150000	6.35	-18.09	1.70	2066.01	2183.56	11134.156	1031
150100	6.24	-19.40	1.74	2073.01	2191.44	11134.251	1031
150200	6.73	-20.31	1.82	2080.75	2198.92	11134.359	1031
150300	6.26	-21.83	1.99	2088.05	2206.30	11134.459	1031
150400	6.08	-22.75	2.01	2095.91	2212.68	11134.559	1031
150500	6.76	-23.78	2.20	2102.69	2219.16	11134.655	1031
150600	6.57	-25.43	2.34	2110.76	2228.47	11134.760	1031
150700	6.88	-26.58	2.53	2118.20	2234.88	11134.853	1031
150800	6.82	-28.00	2.72	2126.30	2242.50	11134.958	1031
150900	7.09	-29.42	2.89	2133.88	2250.24	11135.056	1031
151000	7.61	-30.72	3.05	2141.89	2259.03	11135.154	1031
151100	7.58	-32.02	3.36	2148.78	2264.32	11135.249	1031
151200	7.77	-33.46	3.54	2157.16	2273.05	11135.360	1031
151300	7.71	-34.79	3.76	2165.38	2281.10	11135.459	1031
151400	8.23	-36.26	3.95	2172.36	2289.53	11135.556	1031
151500	8.36	-37.80	4.18	2180.30	2298.17	11135.656	1031
151600	8.92	-39.09	4.34	2187.47	2306.00	11135.750	1031
151700	8.85	-40.51	4.55	2195.63	2314.09	11135.858	1031
151800	8.81	-41.63	4.62	2203.41	2322.35	11135.958	1031
151900	9.31	-43.10	4.87	2211.30	2330.31	11136.061	1031
152000	8.67	-43.49	4.43	2218.22	2338.85	11136.157	1031
152100	8.77	-44.86	4.40	2226.57	2350.24	11136.252	1031
152200	9.04	-46.42	4.60	2234.24	2359.75	11136.357	1031
152300	9.04	-47.84	4.93	2242.25	2366.82	11136.456	1031
152400	9.40	-49.11	4.98	2249.47	2376.53	11136.556	1031
152500	9.81	-50.59	5.19	2257.89	2385.65	11136.655	1031
152600	9.62	-51.91	5.30	2265.48	2395.33	11136.750	1031
152700	10.29	-53.19	5.56	2273.47	2402.58	11136.860	1031
152800	9.87	-55.03	5.91	2281.88	2413.75	11136.958	1031
152900	10.42	-56.46	6.18	2289.72	2422.07	11137.055	1031
153000	10.63	-57.61	6.18	2298.11	2432.37	11137.156	1031
153100	10.60	-59.14	6.66	2305.49	2440.49	11137.250	1031
153200	10.62	-60.74	6.98	2314.17	2449.14	11137.359	1031
153300	10.65	-60.26	6.70	2312.60	2449.12	11137.460	1030
153400	10.64	-59.42	6.53	2305.43	2445.23	11137.560	1030
153500	10.55	-58.15	6.20	2298.35	2437.68	11137.654	1030
153600	10.39	-56.85	5.89	2290.90	2430.33	11137.759	1030
153700	10.09	-55.80	5.77	2283.19	2422.49	11137.858	1030
153800	9.94	-54.15	5.42	2276.23	2412.64	11137.958	1030
153900	9.88	-52.61	5.22	2268.54	2403.59	11138.060	1030
154000	10.00	-51.57	5.02	2261.59	2396.32	11138.155	1030
154100	9.45	-50.38	4.91	2253.44	2387.27	11138.256	1030
154200	9.58	-48.70	4.51	2246.39	2379.58	11138.354	1030
154300	9.18	-47.65	4.45	2238.87	2370.71	11138.456	1030
154400	9.44	-46.26	4.19	2232.23	2363.13	11138.557	1030
154500	9.17	-44.88	4.15	2224.23	2353.22	11138.655	1030
154600	9.11	-43.54	3.79	2216.99	2346.45	11138.750	1030
154700	8.81	-42.41	3.80	2209.44	2337.76	11138.856	1030
154800	8.76	-40.55	3.37	2202.07	2329.28	11138.946	1030
154900	8.66	-39.16	3.09	2194.03	2321.21	11139.058	1030
155000	9.25	-38.80	3.64	2186.13	2311.24	11139.156	1030
155100	8.46	-37.30	3.43	2179.29	2302.61	11139.250	1030
155200	8.75	-35.92	3.39	2171.45	2292.98	11139.360	1030
155300	8.37	-34.75	3.13	2164.31	2287.27	11139.452	1030
155400	8.41	-33.40	3.03	2156.22	2277.82	11139.560	1030
155500	8.31	-31.72	2.79	2148.16	2268.87	11139.657	1030
155600	7.92	-30.56	2.54	2140.64	2262.32	11139.750	1030
155700	7.74	-29.22	2.46	2132.74	2252.67	11139.857	1030
155800	7.60	-27.73	2.31	2125.38	2244.55	11139.958	1030
155900	7.22	-26.37	2.11	2117.46	2236.73	11140.059	1030
156000	7.23	-25.03	1.86	2109.61	2229.77	11140.156	1030
156100	7.46	-23.49	1.67	2101.57	2220.65	11140.260	1030
156200	7.19	-22.24	1.42	2094.37	2214.56	11140.355	1030
156300	6.90	-21.12	1.44	2086.36	2206.05	11140.457	1030
156400	6.58	-19.53	1.10	2078.38	2197.80	11140.559	1030
156500	6.86	-19.03	1.39	2071.40	2191.07	11140.660	1030
156600	6.58	-17.50	1.24	2063.33	2182.70	11140.751	1030
156700	6.47	-16.36	1.08	2056.12	2174.74	11140.857	1030
156800	6.23	-14.85	0.92	2048.92	2167.97	11140.961	1030
156900	5.95	-14.06	0.76	2041.34	2162.80	11141.056	1030
157000	5.78	-12.64	0.55	2033.16	2155.56	11141.155	1030
157100	5.39	-11.51	0.49	2025.70	2148.32	11141.250	1030
157200	5.04	-10.29	0.33	2017.98	2139.95	11141.359	1030
157300	5.37	-9.47	0.37	2011.71	2133.69	11141.442	1030
157400	5.16	-8.28	0.25	2002.80	2125.92	11141.561	1030
157500	4.87	-7.18	0.21	1994.93	2119.11	11141.658	1030
157600	4.89	-6.07	0.26	1986.72	2110.85	11141.750	1030
157700	4.33	-5.04	0.09	1978.98	2103.89	11141.860	1030
157800	4.43	-3.97	0.01	1971.28	2098.80	11141.959	1030
157900	3.82	-2.97	0.04	1963.41	2090.90	11142.060	1030
158000	3.72	-1.73	-0.19	1955.76	2084.50	11142.159	1030
158100	3.56	-1.44	-0.18	1952.49	2081.78	11142.250	1031
158200	3.83	-1.92	-0.13	1959.50	2086.22	11142.359	1031
158300	3.80	-3.09	-0.11	1965.79	2092.41	11142.459	1031
158400	3.75	-4.43	0.10	1972.78	2099.48	11142.556	1031
158500	4.01	-5.50	0.23	1980.54	2104.79	11142.656	1031
158600	4.08	-6.24	0.31	1987.42	2109.58	11142.750	1031
158700	4.19	-7.33	0.47	1995.27	2115.63	11142.854	1031
158800	4.31	-8.49	0.52	2002.61	2123.48	11142.958	1031
158900	4.55	-9.47	0.58	2009.72	2129.28	11143.057	1031
159000	4.29	-10.50	0.70	2017.30	2136.21	11143.160	1031
159100	4.93	-11.98	0.85	2024.56	2143.55	11143.250	1031
159200	5.15	-12.88	0.99	2031.69	2149.26	11143.353	1031
159300	5.92	-13.92	1.04	2039.26	2156.50	11143.458	1031
159400	6.10	-15.06	1.08	2046.03	2163.14	11143.561	1031
159500	6.14	-15.66	1.14	2053.20	2169.62	11143.654	1031
159600	5.73	-17.28	1.34	2061.03	2178.64	11143.761	1031
159700	6.09	-18.51	1.43	2068.34	2184.44	11143.849	1031
159800	7.09	-19.60	1.52	2075.78	2192.35	11143.960	1031
159900	6.72	-20.92	1.75	2083.54	2199.22	11144.056	1031
160000	6.92	-21.65	1.74	2090.88	2205.78	11144.155	1031
160100	7.18	-23.02	1.79	2099.12	2214.36	11144.261	1031
160200	7.32	-24.22	1.88	2105.36	2222.50	11144.356	1031
160300	7.54	-25.70	2.29	2113.81	2229.21	11144.455	1031
160400	7.96	-26.89	2.29	2121.46	2236.81	11144.557	1031
160500	8.03	-28.25	2.56	2129.53	2243.83	11144.656	1031
160600	7.96	-29.47	2.77	2136.77	2250.56	11144.750	1031
160700	8.25	-31.08	3.04	2144.76	2258.72	11144.861	1031
160800	7.84	-32.34	3.23	2151.12	2266.38	11144.945	1031
160900	8.50	-33.07	3.28	2155.74	2270.50	11144.998	1031
161000	8.65	-34.76	3.63	2164.03	2279.34	11145.102	1031
161100	8.51	-35.99	3.83	2170.87	2285.96	11145.188	1031
161200	8.43	-37.42	4.02	2178.94	2293.26	11145.302	1031
161300	8.82	-38.52	4.11	2186.35	2302.19	11145.394	1031
161400	8.68	-39.23	3.80	2194.03	2311.23	11145.498	1031
161500	8.76	-40.74	3.90	2201.11	2321.65	11145.594	1031
161600	9.07	-41.98	3.97	2209.72	2331.68	11145.688	1031
161700	9.11	-43.29	4.07	2217.91	2340.42	11145.800	1031
161800	9.42	-44.35	4.08	2224.71	2348.41	11145.897	1031
161900	9.43	-45.77	4.23	2233.10	2357.57	11145.998	1031
162000	9.29	-47.21	4.56	2240.49	2365.18	11146.095	1031
162100	9.62	-48.84	4.84	2247.57	2374.30	11146.196	1031
162200	9.55	-50.27	5.04	2256.48	2383.59	11146.299	1031
162300	9.73	-51.82	5.36	2264.45	2393.65	11146.402	1031
162400	9.87	-52.95	5.48	2272.23	2400.77	11146.496	1031
162500	10.43	-54.24	5.63	2280.15	2409.99	11146.602	1031
162600	10.48	-55.68	5.86	2288.22	2419.41	11146.688	1031
162700	10.30	-56.82	5.86	2296.57	2428.86	11146.803	1031
162800	10.27	-57.88	5.88	2304.88	2438.34	11146.900	1031
162900	10.00	-59.45	6.00	2312.11	2449.66	11147.001	1031
163000	10.53	-61.01	6.44	2320.81	2459.27	11147.099	1031
163100	10.28	-60.32	6.17	2316.00	2457.05	11147.202	1030
163200	10.65	-59.17	5.78	2308.85	2453.36	11147.295	1030
163300	10.37	-58.15	5.54	2302.47	2445.46	11147.401	1030
163400	10.07	-56.38	5.20	2293.26	2434.39	11147.503	1030
163500	9.90	-55.41	5.14	2287.60	2427.26	11147.596	1030
163600	9.63	-54.09	4.87	2279.15	2418.93	11147.703	1030
163700	10.22	-53.37	5.14	2272.61	2410.15	11147.795	1030
163800	10.43	-51.39	4.74	2264.48	2399.64	11147.901	1030
163900	10.53	-50.48	4.66	2256.13	2390.84	11148.003	1030
164000	10.23	-48.93	4.35	2250.36	2384.08	11148.101	1030
164100	10.01	-47.84	4.25	2243.47	2375.71	11148.187	1030
164200	10.20	-46.10	4.01	2235.74	2365.56	11148.299	1030
164300	9.80	-45.11	3.99	2228.52	2357.50	11148.375	1030
164400	9.57	-43.42	3.51	2221.22	2350.08	11148.498	1030
164500	9.43	-42.45	3.70	2213.21	2340.65	11148.590	1030
164600	9.29	-40.90	3.22	2206.17	2334.41	11148.688	1030
164700	8.74	-39.47	3.17	2196.89	2323.53	11148.801	1030
164800	8.77	-38.44	2.95	2191.15	2319.41	11148.875	1030
164900	9.00	-36.82	2.80	2182.28	2308.94	11149.001	1030
165000	9.12	-35.79	2.81	2174.09	2300.84	11149.102	1030
165100	8.44	-34.40	2.63	2168.63	2291.93	11149.191	1030
165200	8.46	-32.49	2.50	2159.13	2281.14	11149.301	1030
165300	7.77	-31.88	2.47	2152.61	2275.65	11149.400	1030
165400	8.45	-30.03	2.13	2144.42	2265.10	11149.502	1030
165500	7.64	-29.15	2.09	2137.40	2259.49	11149.602	1030
165600	7.60	-27.56	1.96	2128.77	2250.20	11149.701	1030
165700	7.36	-25.72	1.64	2119.40	2239.64	11149.803	1030
165800	6.82	-24.98	1.73	2113.34	2232.50	11149.900	1030
165900	7.24	-23.97	1.74	2105.85	2225.47	11149.995	1030
166000	7.04	-22.52	1.48	2098.56	2218.30	11150.098	1030
166100	6.58	-21.27	1.58	2089.59	2208.51	11150.202	1030
166200	6.48	-20.74	1.60	2083.04	2202.53	11150.300	1030
166300	6.07	-19.63	1.57	2074.20	2194.04	11150.403	1030
166400	6.45	-18.27	1.31	2067.83	2188.26	11150.494	1030
166500	6.21	-16.39	1.11	2059.05	2177.79	11150.599	1030
166600	6.19	-15.55	1.13	2052.81	2171.41	11150.688	1030
166700	5.82	-14.36	0.93	2043.97	2164.63	11150.800	1030
166800	5.23	-13.00	0.77	2036.15	2157.93	11150.902	1030
166900	5.74	-12.03	0.72	2030.08	2151.63	11151.000	1030
167000	5.53	-10.94	0.67	2021.31	2144.31	11151.102	1030
167100	5.38	-9.89	0.53	2014.34	2137.14	11151.201	1030
167200	5.52	-8.82	0.55	2004.72	2127.02	11151.303	1030
167300	4.73	-7.40	0.31	1998.46	2122.04	11151.398	1030
167400	4.14	-6.24	0.26	1989.31	2114.62	11151.500	1030
167500	4.50	-5.08	0.01	1982.54	2108.73	11151.594	1030
167600	4.55	-3.45	-0.18	1973.64	2100.99	11151.701	1030
167700	3.82	-2.90	-0.05	1967.18	2094.53	11151.792	1030
167800	3.68	-1.67	-0.17	1958.41	2086.38	11151.901	1030
167900	3.91	-1.72	-0.28	1959.05	2088.11	11152.003	1031
168000	3.98	-2.35	-0.23	1964.76	2093.18	11152.102	1031
168100	3.87	-3.78	0.05	1971.92	2097.99	11152.188	1031
168200	4.49	-4.66	0.18	1979.17	2103.62	11152.301	1031
168300	4.41	-6.03	0.40	1986.94	2108.93	11152.400	1031
168400	4.59	-6.85	0.41	1993.57	2115.59	11152.494	1031
168500	5.05	-7.91	0.60	2001.48	2121.96	11152.594	1031
168600	4.84	-9.03	0.63	2008.75	2129.73	11152.700	1031
168700	4.94	-10.58	0.96	2016.51	2136.62	11152.803	1031
168800	5.14	-11.25	0.82	2023.40	2141.99	11152.900	1031
168900	5.45	-12.02	0.80	2031.11	2148.65	11153.001	1031
169000	5.91	-13.24	1.05	2037.55	2155.59	11153.099	1031
169100	6.01	-15.18	1.22	2045.75	2164.45	11153.202	1031
169200	6.06	-15.73	1.20	2052.21	2170.48	11153.292	1031
169300	6.09	-16.91	1.49	2060.44	2177.09	11153.401	1031
169400	6.14	-18.07	1.57	2066.71	2184.22	11153.495	1031
169500	6.33	-19.37	1.70	2075.05	2191.31	11153.594	1031
169600	6.57	-20.53	1.88	2081.66	2197.28	11153.688	1031
169700	6.18	-21.09	1.77	2089.60	2203.62	11153.797	1031
169800	6.35	-23.18	2.31	2097.82	2211.81	11153.902	1031
169900	6.70	-24.06	2.38	2104.05	2216.47	11153.998	1031
170000	6.60	-24.99	2.23	2112.95	2226.37	11154.102	1031
170100	6.82	-26.07	2.33	2119.56	2234.59	11154.188	1031
170200	7.13	-27.25	2.29	2128.16	2243.23	11154.303	1031
170300	6.74	-29.31	2.66	2136.15	2252.39	11154.402	1031
170400	7.26	-30.55	2.89	2143.65	2258.94	11154.500	1031
170500	7.83	-32.07	3.06	2151.54	2268.22	11154.603	1031
170600	7.62	-33.36	3.25	2159.35	2276.89	11154.700	1031
170700	7.99	-34.35	3.36	2165.92	2283.53	11154.796	1031
170800	8.43	-35.86	3.62	2174.09	2292.02	11154.901	1031
170900	8.05	-37.17	3.76	2181.20	2298.76	11154.994	1031
171000	8.30	-38.71	4.01	2189.25	2307.67	11155.101	1031
171100	8.38	-40.17	4.24	2197.57	2316.61	11155.202	1031
171200	8.42	-41.21	4.27	2204.79	2323.04	11155.298	1031
171300	8.78	-42.07	4.21	2212.47	2332.05	11155.389	1031
171400	8.78	-43.56	4.41	2220.21	2342.56	11155.500	1031
171500	8.78	-45.12	4.50	2228.23	2352.58	11155.602	1031
171600	8.92	-46.40	4.63	2235.71	2359.76	11155.701	1031
171700	8.93	-48.06	5.05	2244.45	2369.15	11155.803	1031
171800	9.39	-49.07	5.13	2251.67	2376.44	11155.901	1031
171900	9.58	-50.27	5.06	2260.47	2386.71	11156.000	1031
172000	9.81	-51.36	5.09	2267.16	2395.61	11156.100	1031
172100	9.94	-53.03	5.34	2276.01	2406.46	11156.201	1031
172200	10.13	-54.19	5.60	2283.02	2414.21	11156.292	1031
172300	9.78	-55.91	5.88	2292.27	2424.03	11156.402	1031
172400	10.15	-56.84	6.01	2298.60	2431.64	11156.494	1031
172500	10.48	-58.76	6.41	2307.48	2442.44	11156.597	1031
172600	11.01	-60.00	6.60	2316.59	2452.26	11156.702	1031
172700	10.20	-60.97	6.64	2323.07	2460.29	11156.799	1030
172800	10.44	-59.92	5.96	2315.05	2458.99	11156.902	1030
172900	10.13	-58.95	5.82	2309.45	2452.03	11156.995	1030
173000	9.14	-57.37	5.47	2301.82	2443.40	11157.102	1030
173100	9.78	-56.13	5.23	2294.81	2436.25	11157.188	1030
173200	9.62	-54.99	5.04	2287.01	2427.74	11157.302	1030
173300	9.85	-53.74	5.03	2279.06	2418.14	11157.403	1030
173400	9.39	-52.37	4.99	2271.43	2407.36	11157.500	1030
173500	10.22	-50.71	4.71	2263.68	2398.53	11157.602	1030
173600	9.69	-49.68	4.48	2256.56	2390.69	11157.701	1030
173700	9.00	-48.21	4.35	2249.22	2381.33	11157.802	1030
173800	9.20	-47.17	4.32	2242.98	2373.47	11157.901	1030
173900	8.93	-45.69	3.99	2234.15	2365.39	11158.000	1030
174000	9.06	-44.86	4.01	2227.58	2357.15	11158.096	1030
174100	8.97	-42.88	3.69	2219.68	2347.44	11158.201	1030
174200	8.51	-41.94	3.59	2213.03	2340.53	11158.297	1030
174300	8.98	-39.89	3.07	2204.64	2332.40	11158.402	1030
174400	8.53	-39.18	3.21	2197.70	2324.21	11158.493	1030
174500	8.18	-37.81	3.14	2189.17	2314.51	11158.602	1030
174600	8.32	-36.14	2.81	2183.02	2307.16	11158.688	1030
174700	7.99	-35.47	2.89	2175.44	2299.79	11158.800	1030
174800	7.97	-34.15	2.89	2167.59	2289.97	11158.887	1030
174900	7.85	-32.76	2.70	2160.07	2281.98	11159.000	1030
175000	8.04	-31.45	2.48	2151.82	2274.26	11159.096	1030
175100	7.53	-30.53	2.67	2144.70	2265.15	11159.188	1030
175200	7.28	-28.61	2.31	2135.70	2255.19	11159.302	1030
175300	7.38	-27.74	2.30	2128.96	2247.58	11159.393	1030
175400	7.60	-25.98	2.01	2119.76	2239.38	11159.500	1030
175500	6.86	-24.94	1.93	2113.26	2232.16	11159.602	1030
175600	6.47	-23.69	1.67	2105.78	2225.60	11159.701	1030
175700	6.63	-21.95	1.44	2097.42	2216.71	11159.802	1030
175800	6.41	-20.79	1.28	2090.59	2209.86	11159.901	1030
175900	5.44	-19.51	1.28	2081.53	2202.11	11160.001	1030
176000	6.34	-18.95	1.46	2074.94	2193.88	11160.096	1030
176100	6.31	-17.46	1.29	2066.36	2185.18	11160.202	1030
176200	6.30	-16.24	1.17	2059.72	2178.38	11160.301	1030
176300	5.85	-15.15	1.04	2051.37	2172.02	11160.403	1030
176400	5.99	-13.89	0.92	2044.78	2164.22	11160.495	1030
176500	5.55	-12.52	0.72	2036.26	2156.41	11160.601	1030
176600	6.63	-11.15	0.57	2028.88	2149.48	11160.703	1030
176700	4.87	-10.69	0.66	2022.16	2143.85	11160.797	1030
176800	4.66	-8.83	0.27	2013.03	2135.01	11160.903	1030
176900	4.89	-7.87	0.27	2006.31	2128.68	11160.999	1030
177000	4.66	-6.59	0.22	1997.76	2120.12	11161.101	1030
177100	4.24	-5.32	-0.11	1990.40	2114.89	11161.200	1030
177200	4.20	-4.33	-0.20	1984.02	2109.69	11161.281	1030
177300	3.58	-4.11	-0.10	1978.28	2104.60	11161.344	1030
177400	3.79	-2.53	-0.35	1971.47	2098.25	11161.435	1030
177500	3.38	-1.47	-0.40	1962.89	2091.70	11161.539	1030
177600	3.70	-1.26	-0.38	1961.14	2089.83	11161.640	1031
177700	3.55	-2.44	-0.09	1968.43	2094.38	11161.742	1031
177800	3.48	-3.57	-0.09	1976.44	2101.33	11161.844	1031
177900	4.34	-3.86	-0.20	1981.79	2105.56	11161.937	1031
178000	4.17	-5.49	0.14	1990.43	2113.33	11162.042	1031
178100	4.71	-6.31	0.17	1998.00	2119.14	11162.141	1031
178200	4.74	-7.73	0.31	2005.49	2126.88	11162.245	1031
178300	4.62	-9.03	0.55	2012.07	2132.89	11162.340	1031
178400	4.94	-10.01	0.59	2019.96	2140.53	11162.444	1031
178500	5.13	-11.32	0.84	2026.28	2146.77	11162.532	1031
178600	5.18	-12.43	0.93	2033.85	2152.40	11162.640	1031
178700	5.23	-13.43	1.07	2040.48	2158.06	11162.737	1031
178800	5.68	-13.98	1.10	2048.06	2163.87	11162.842	1031
178900	5.60	-15.61	1.24	2056.26	2171.17	11162.944	1031
179000	5.74	-16.29	1.28	2062.67	2177.38	11163.043	1031
179100	6.29	-17.53	1.55	2070.51	2183.68	11163.141	1031
179200	6.11	-18.96	1.74	2077.58	2190.31	11163.243	1031
179300	6.86	-19.60	1.56	2085.81	2199.76	11163.344	1031
179400	6.08	-20.69	1.59	2092.61	2207.11	11163.437	1031
179500	6.47	-22.23	1.73	2100.19	2214.47	11163.542	1031
179600	7.02	-23.71	1.88	2108.12	2223.37	11163.644	1031
179700	6.90	-24.77	2.09	2114.77	2230.42	11163.744	1031
179800	7.35	-26.39	2.35	2123.56	2237.63	11163.844	1031
179900	7.53	-27.27	2.37	2130.40	2245.63	11163.938	1031
180000	7.35	-28.79	2.55	2139.47	2254.14	11164.044	1031
180100	7.51	-30.05	2.85	2146.07	2260.27	11164.143	1031
180200	7.68	-31.68	3.09	2154.67	2268.62	11164.244	1031
180300	7.73	-32.71	3.05	2161.61	2276.44	11164.341	1031
180400	8.16	-34.70	3.62	2170.12	2286.46	11164.444	1031
180500	8.23	-35.63	3.51	2176.96	2293.01	11164.532	1031
180600	8.85	-37.45	3.78	2185.32	2302.56	11164.641	1031
180700	8.91	-38.56	3.99	2192.19	2308.99	11164.736	1031
180800	8.51	-40.44	4.37	2200.60	2318.23	11164.841	1031
180900	8.76	-41.38	4.52	2207.82	2325.10	11164.933	1031
181000	9.53	-43.01	4.70	2216.52	2334.43	11165.042	1031
181100	9.33	-44.03	4.85	2223.02	2341.62	11165.125	1031
181200	9.16	-44.95	4.74	2230.82	2350.92	11165.234	1031
181300	9.45	-46.38	4.80	2238.96	2360.76	11165.331	1031
181400	9.58	-47.59	4.87	2247.09	2370.36	11165.438	1031
181500	9.53	-48.71	4.96	2254.18	2377.78	11165.544	1031
181600	10.09	-50.18	5.19	2262.49	2387.68	11165.640	1031
181700	9.89	-51.24	5.26	2270.53	2395.49	11165.733	1031
181800	10.10	-52.71	5.38	2278.69	2407.00	11165.841	1031
181900	10.13	-54.25	5.74	2286.32	2414.47	11165.933	1031
182000	10.86	-56.05	6.11	2294.80	2424.85	11166.042	1031
182100	10.46	-57.15	6.17	2302.82	2434.66	11166.141	1031
182200	10.60	-58.46	6.31	2311.01	2444.57	11166.241	1031
182300	10.80	-59.97	6.68	2319.75	2453.45	11166.343	1031
182400	10.43	-60.81	6.58	2326.53	2461.97	11166.444	1030
182500	11.17	-60.13	6.58	2319.13	2457.60	11166.539	1030
182600	10.88	-58.78	5.98	2312.46	2451.95	11166.625	1030
182700	10.69	-57.68	5.81	2305.27	2444.05	11166.740	1030
182800	10.64	-56.66	5.91	2296.57	2434.62	11166.843	1030
182900	10.27	-55.59	5.81	2289.85	2426.51	11166.936	1030
183000	10.38	-53.94	5.33	2282.37	2418.61	11167.032	1030
183100	10.59	-52.80	5.26	2275.37	2409.65	11167.144	1030
183200	10.15	-51.42	5.06	2268.04	2401.33	11167.238	1030
183300	9.91	-50.17	4.95	2260.56	2391.73	11167.330	1030
183400	9.86	-48.72	4.68	2252.68	2383.24	11167.438	1030
183500	9.65	-47.46	4.47	2246.22	2375.74	11167.533	1030
183600	9.36	-45.99	4.12	2238.09	2368.44	11167.642	1030
183700	9.92	-44.52	3.88	2229.71	2359.69	11167.742	1030
183800	9.10	-43.36	3.88	2223.09	2351.35	11167.841	1030
183900	9.13	-41.98	3.65	2215.68	2343.25	11167.933	1030
184000	9.00	-40.39	3.32	2207.98	2334.19	11168.033	1030
184100	8.45	-39.28	3.48	2199.88	2324.73	11168.141	1030
184200	8.69	-38.38	3.53	2192.95	2316.64	11168.240	1030
184300	8.08	-36.42	3.09	2184.84	2307.25	11168.343	1030
184400	8.91	-35.62	3.17	2177.03	2299.72	11168.441	1030
184500	8.81	-34.26	3.05	2170.59	2291.16	11168.541	1030
184600	8.47	-32.79	2.98	2161.89	2281.52	11168.644	1030
184700	8.07	-31.69	2.73	2154.88	2274.83	11168.742	1030
184800	8.35	-30.13	2.45	2146.87	2267.41	11168.841	1030
184900	7.75	-29.21	2.47	2141.74	2260.88	11168.937	1030
185000	7.61	-27.74	2.25	2133.51	2251.92	11169.043	1030
185100	7.51	-26.39	2.08	2124.90	2243.57	11169.144	1030
185200	7.07	-24.99	1.88	2118.59	2236.33	11169.233	1030
185300	7.21	-23.82	1.74	2109.93	2229.84	11169.340	1030
185400	7.10	-22.33	1.46	2103.36	2223.17	11169.433	1030
185500	6.47	-20.96	1.29	2095.37	2214.06	11169.533	1030
185600	5.88	-20.07	1.30	2088.23	2208.43	11169.642	1030
185700	6.38	-19.18	1.29	2080.01	2200.90	11169.732	1030
185800	6.41	-17.15	0.79	2072.36	2193.79	11169.840	1030
185900	6.14	-15.98	0.82	2064.44	2185.13	11169.933	1030
186000	4.75	-15.02	0.87	2056.35	2176.82	11170.043	1030
186100	6.16	-14.02	0.75	2050.08	2169.69	11170.140	1030
186200	5.57	-12.92	0.73	2042.15	2162.76	11170.242	1030
186300	5.67	-11.61	0.52	2034.06	2156.11	11170.331	1030
186400	4.92	-10.28	0.34	2025.46	2148.02	11170.439	1030
186500	5.18	-8.95	0.10	2018.18	2142.04	11170.532	1030
186600	5.27	-7.46	-0.08	2010.35	2135.27	11170.640	1030
186700	4.78	-6.68	-0.09	2002.55	2128.16	11170.740	1030
186800	4.64	-5.22	-0.39	1994.26	2120.97	11170.841	1030
186900	4.30	-3.65	-0.51	1986.06	2113.05	11170.944	1030
187000	4.16	-2.96	-0.54	1978.92	2109.33	11171.043	1030
187100	3.98	-1.64	-0.88	1970.47	2101.31	11171.142	1030
187200	3.41	-0.59	-0.83	1966.44	2096.82	11171.245	1031
187300	4.34	-1.80	-0.73	1972.93	2103.59	11171.342	1031
187400	4.20	-3.11	-0.55	1980.42	2109.56	11171.444	1031
187500	4.35	-4.01	-0.36	1986.52	2112.19	11171.542	1031
187600	3.96	-5.70	-0.11	1995.02	2120.66	11171.641	1031
187700	4.41	-6.69	0.06	2001.09	2126.21	11171.738	1031
187800	4.83	-7.63	0.14	2009.69	2132.84	11171.842	1031
187900	4.70	-8.65	0.29	2016.56	2137.43	11171.938	1031
188000	4.95	-10.01	0.53	2024.46	2144.03	11172.042	1031
188100	5.45	-11.08	0.60	2031.51	2151.05	11172.143	1031
188200	5.09	-12.36	0.77	2037.47	2157.64	11172.239	1031
188300	6.09	-13.52	0.91	2045.99	2165.19	11172.344	1031
188400	5.43	-14.51	1.02	2052.45	2171.12	11172.438	1031
188500	6.42	-15.91	1.18	2060.61	2178.98	11172.543	1031
188600	6.29	-16.94	1.40	2067.59	2184.59	11172.641	1031
188700	6.51	-17.91	1.51	2074.93	2190.01	11172.738	1031
188800	6.10	-19.33	1.67	2082.12	2196.78	11172.840	1031
188900	6.80	-20.66	1.90	2089.90	2203.84	11172.938	1031
189000	6.64	-21.69	1.99	2096.77	2210.80	11173.036	1031
189100	6.75	-23.00	2.32	2104.85	2216.88	11173.142	1031
189200	6.97	-24.03	2.30	2111.86	2223.48	11173.242	1031
189300	7.20	-25.56	2.59	2119.55	2231.12	11173.341	1031
189400	6.99	-26.89	2.84	2127.66	2240.69	11173.444	1031
189500	7.21	-27.89	2.59	2135.22	2249.49	11173.543	1031
189600	7.44	-29.33	2.92	2143.31	2256.05	11173.641	1031
189700	7.29	-30.68	3.11	2150.66	2263.34	11173.740	1031
189800	7.61	-32.18	3.37	2158.56	2272.15	11173.841	1031
189900	7.70	-33.50	3.56	2165.53	2280.20	11173.937	1031
190000	8.12	-34.89	3.72	2173.88	2287.59	11174.040	1031
190100	8.14	-36.11	3.96	2180.92	2295.11	11174.125	1031
190200	8.51	-37.47	4.18	2189.21	2302.73	11174.241	1031
190300	8.66	-38.89	4.26	2197.20	2312.51	11174.343	1031
190400	8.76	-39.63	4.22	2204.64	2320.23	11174.438	1031
190500	8.99	-41.36	4.46	2212.58	2329.62	11174.542	1031
190600	8.53	-42.52	4.37	2220.71	2339.52	11174.642	1031
190700	8.83	-43.70	4.58	2227.99	2348.37	11174.738	1031
190800	8.85	-44.98	4.58	2236.25	2356.97	11174.844	1031
190900	8.81	-45.94	4.58	2243.61	2364.35	11174.938	1031
191000	10.00	-47.57	4.85	2251.55	2375.01	11175.044	1031
191100	9.28	-48.96	5.20	2259.10	2382.40	11175.142	1031
191200	9.15	-50.55	5.46	2267.15	2392.22	11175.242	1031
191300	9.31	-51.97	5.55	2274.90	2401.09	11175.341	1031
191400	9.95	-53.11	5.82	2282.89	2409.11	11175.438	1031
191500	9.93	-54.49	6.04	2291.06	2418.87	11175.542	1031
191600	10.20	-55.89	6.14	2298.49	2427.38	11175.641	1031
191700	10.72	-57.47	6.51	2306.96	2437.25	11175.739	1031
191800	10.63	-58.93	6.84	2315.42	2445.94	11175.842	1031
191900	10.94	-60.26	6.97	2323.21	2456.74	11175.937	1031
192000	10.47	-61.88	7.19	2331.97	2467.29	11176.041	1031
192100	10.55	-62.73	7.11	2339.07	2476.85	11176.144	1031
192200	11.09	-64.40	7.69	2347.19	2485.15	11176.242	1031
192300	10.65	-65.40	7.67	2355.10	2495.24	11176.341	1031
192400	10.63	-66.82	7.87	2363.73	2505.86	11176.438	1031
192500	10.60	-67.85	7.87	2371.31	2516.34	11176.534	1031
192600	11.04	-68.70	7.64	2380.30	2528.82	11176.640	1031
192700	10.95	-69.85	7.58	2389.16	2541.50	11176.742	1031
192800	10.72	-70.66	7.64	2395.43	2550.59	11176.841	1030
192900	10.89	-69.91	7.22	2389.13	2548.05	11176.943	1030
193000	10.84	-69.41	7.14	2383.41	2543.80	11177.041	1030
193100	10.47	-67.79	6.64	2374.39	2535.51	11177.141	1030
193200	10.91	-67.07	6.82	2367.32	2526.73	11177.239	1030
193300	11.02	-65.82	6.48	2360.06	2517.09	11177.343	1030
193400	10.56	-64.83	6.45	2353.15	2507.36	11177.437	1030
193500	10.35	-63.45	6.37	2345.58	2496.79	11177.543	1030
193600	10.20	-62.99	6.60	2339.64	2489.23	11177.624	1030
193700	10.35	-61.79	5.99	2335.82	2484.63	11177.682	1030
193800	10.22	-60.18	5.51	2328.08	2476.05	11177.781	1030
193900	10.40	-58.76	5.32	2320.06	2466.77	11177.883	1030
194000	10.13	-57.77	5.25	2312.91	2457.70	11177.986	1030
194100	9.90	-56.08	4.94	2304.87	2447.36	11178.082	1030
194200	10.40	-55.64	5.32	2297.73	2438.54	11178.185	1030
194300	10.50	-54.48	5.54	2289.78	2427.20	11178.282	1030
194400	10.17	-53.34	5.41	2282.48	2417.50	11178.377	1030
194500	10.22	-51.69	5.12	2274.26	2408.56	11178.483	1030
194600	9.94	-50.24	4.91	2266.92	2399.96	11178.584	1030
194700	9.89	-48.96	4.67	2259.37	2391.42	11178.684	1030
194800	9.60	-47.66	4.41	2252.32	2384.31	11178.779	1030
194900	9.53	-45.83	4.18	2243.85	2374.19	11178.883	1030
195000	9.28	-44.39	3.90	2235.84	2365.63	11178.984	1030
195100	9.58	-43.23	3.64	2229.14	2359.25	11179.081	1030
195200	9.18	-41.75	3.58	2221.08	2349.34	11179.184	1030
195300	9.05	-40.18	3.27	2213.68	2341.44	11179.279	1030
195400	9.20	-39.33	3.32	2205.92	2333.51	11179.379	1030
195500	8.69	-37.75	2.93	2198.94	2324.97	11179.479	1030
195600	8.50	-36.43	2.93	2190.76	2316.24	11179.583	1030
195700	8.15	-35.07	2.83	2182.99	2307.25	11179.686	1030
195800	8.43	-33.96	2.63	2176.03	2299.91	11179.782	1030
195900	8.22	-32.15	2.31	2167.71	2290.62	11179.884	1030
196000	7.80	-31.25	2.37	2160.16	2283.81	11179.973	1030
196100	7.82	-29.76	2.18	2152.51	2273.81	11180.086	1030
196200	7.94	-29.29	2.51	2144.37	2266.39	11180.181	1030
196300	7.61	-27.18	2.14	2136.34	2256.56	11180.284	1030
196400	7.16	-26.02	2.06	2127.91	2247.02	11180.385	1030
196500	7.15	-25.01	2.03	2120.52	2239.27	11180.484	1030
196600	7.11	-23.38	1.69	2113.33	2233.05	11180.565	1030
196700	6.44	-22.07	1.55	2106.02	2225.55	11180.685	1030
196800	6.01	-20.86	1.56	2097.28	2216.82	11180.786	1030
196900	6.27	-19.37	1.35	2088.85	2207.08	11180.882	1030
197000	6.24	-18.17	1.28	2081.27	2201.29	11180.986	1030
197100	6.55	-17.15	1.13	2073.53	2192.32	11181.083	1030
197200	6.26	-15.75	0.83	2066.06	2187.14	11181.181	1030
197300	5.76	-14.37	0.84	2058.32	2179.19	11181.281	1030
197400	5.70	-12.93	0.55	2050.82	2171.62	11181.375	1030
197500	5.46	-11.84	0.37	2042.62	2164.44	11181.485	1030
197600	5.11	-10.63	0.22	2035.32	2157.87	11181.584	1030
197700	5.42	-9.87	0.27	2027.70	2153.44	11181.684	1030
197800	5.44	-8.98	0.31	2020.17	2145.22	11181.783	1030
197900	4.81	-7.30	-0.12	2011.77	2136.76	11181.875	1030
198000	4.87	-6.25	-0.12	2004.21	2131.62	11181.974	1030
198100	4.39	-5.28	-0.21	1996.51	2125.89	11182.069	1030
198200	4.14	-3.95	-0.37	1987.31	2117.42	11182.183	1030
198300	4.37	-2.63	-0.53	1979.88	2110.94	11182.279	1030
198400	4.29	-1.15	-0.75	1972.77	2103.95	11182.374	1030
198500	4.17	-1.58	-0.61	1974.98	2104.31	11182.483	1031
198600	4.66	-2.85	-0.49	1982.43	2112.24	11182.565	1031
198700	4.61	-3.96	-0.36	1990.16	2118.70	11182.681	1031
198800	4.84	-5.12	-0.18	1997.78	2123.87	11182.780	1031
198900	6.22	-5.94	-0.07	2005.45	2130.39	11182.886	1031
199000	4.91	-7.70	0.18	2013.21	2137.71	11182.984	1031
199100	5.08	-8.49	0.31	2019.60	2142.76	11183.066	1031
199200	5.41	-9.59	0.28	2026.76	2149.59	11183.180	1031
199300	5.78	-10.95	0.58	2034.72	2155.80	11183.280	1031
199400	5.81	-11.88	0.80	2041.21	2161.62	11183.375	1031
199500	6.19	-13.26	0.93	2049.94	2168.21	11183.486	1031
[truncated: 187,276 more rows]
