# Supplementary material for: Structural characterization of the saxitoxin-targeting APTSTX1 aptamer using optical tweezers and molecular dynamics simulations
Source: PLoS One. 2019 Nov 7;14(11):e0222468. doi: 10.1371/journal.pone.0222468 (PMC6837747; doi:10.1371/journal.pone.0222468)
Supplement: S1 File — Data repository, aptamer control condition and aptamer under SXT. (ZIP) [file pone.0222468.s005.zip › toxin/toxin/August/180815/3aB.txt]

CycleCount/n	X_force	Y_force	Z_force	A_dist-Y	B_dist-Y	time(sec)	Status
1322295	-0.92	-47.34	5.35	2328.13	2414.36	12303.359	0
1322300	-0.62	-47.37	5.32	2328.05	2414.32	12303.366	0
1322305	-0.87	-47.39	5.31	2327.95	2414.35	12303.372	0
1322310	-0.99	-47.45	5.35	2328.04	2414.20	12303.375	0
1322315	-1.06	-47.35	5.32	2327.80	2414.43	12303.378	0
1322320	-0.87	-47.21	5.26	2327.93	2414.05	12303.385	0
1322325	-0.92	-47.31	5.31	2327.93	2414.03	12303.391	0
1322330	-0.88	-47.33	5.25	2328.31	2414.46	12303.392	0
1322335	-0.57	-47.33	5.29	2327.90	2414.20	12303.402	0
1322340	-0.63	-47.41	5.32	2327.94	2413.92	12303.406	0
1322345	-1.05	-47.37	5.34	2328.00	2414.40	12303.408	0
1322350	-0.88	-47.32	5.37	2327.81	2414.12	12303.416	0
1322355	-1.12	-47.29	5.37	2328.15	2414.38	12303.422	0
1322360	-0.78	-47.31	5.36	2327.99	2414.07	12303.423	0
1322365	-0.96	-47.22	5.31	2327.89	2414.05	12303.432	0
1322370	-1.14	-47.27	5.38	2328.17	2414.44	12303.436	0
1322375	-1.00	-47.17	5.35	2328.41	2414.47	12303.443	0
1322380	-0.89	-47.18	5.29	2328.23	2414.12	12303.447	0
1322385	-1.16	-47.06	5.27	2328.09	2413.83	12303.452	0
1322390	-0.90	-47.16	5.31	2328.08	2413.77	12303.453	0
1322395	-0.97	-47.06	5.25	2328.06	2414.09	12303.463	0
1322400	-1.00	-47.13	5.25	2327.99	2414.09	12303.467	0
1322405	-0.62	-47.07	5.23	2328.16	2414.34	12303.469	0
1322410	-1.07	-47.14	5.32	2327.89	2413.99	12303.474	0
1322415	-0.69	-47.13	5.31	2327.87	2414.18	12303.481	0
1322420	-0.85	-47.23	5.33	2328.04	2414.07	12303.484	0
1322425	-0.73	-47.21	5.31	2328.12	2414.32	12303.491	0
1322430	-0.56	-47.18	5.32	2328.19	2414.11	12303.498	0
1322435	-0.72	-47.21	5.35	2328.15	2414.46	12303.500	0
1322440	-0.79	-47.19	5.34	2328.16	2414.22	12303.505	0
1322445	-1.17	-47.18	5.27	2328.11	2414.17	12303.510	0
1322450	-0.98	-47.25	5.28	2327.98	2414.45	12303.515	0
1322455	-0.77	-47.24	5.34	2327.83	2414.26	12303.518	0
1322460	-0.68	-47.22	5.34	2328.07	2414.51	12303.525	0
1322465	-0.63	-47.23	5.27	2328.06	2414.30	12303.531	0
1322470	-0.61	-47.30	5.27	2328.10	2414.42	12303.533	0
1322475	-0.63	-47.27	5.27	2328.36	2414.18	12303.541	0
1322480	-0.68	-47.20	5.25	2328.20	2414.05	12303.546	0
1322485	-0.82	-47.29	5.32	2328.03	2414.44	12303.548	0
1322490	-0.50	-47.10	5.17	2327.85	2414.09	12303.556	0
1322495	-0.64	-47.22	5.23	2327.70	2414.18	12303.561	0
1322500	-0.79	-47.23	5.27	2327.88	2414.40	12303.563	0
1322505	-0.90	-47.17	5.26	2327.87	2414.35	12303.572	0
1322510	-0.68	-47.17	5.24	2328.14	2414.28	12303.577	0
1322515	-0.96	-47.25	5.33	2327.93	2414.22	12303.578	0
1322520	-0.48	-47.34	5.43	2327.73	2414.72	12303.589	0
1322525	-0.62	-47.23	5.33	2328.08	2414.51	12303.592	0
1322530	-1.01	-47.39	5.40	2328.30	2414.17	12303.598	0
1322535	-0.67	-47.32	5.35	2328.13	2414.24	12303.598	0
1322540	-0.56	-47.26	5.33	2328.14	2414.21	12303.606	0
1322545	-0.65	-47.27	5.33	2328.10	2414.50	12303.609	0
1322550	-0.44	-47.26	5.30	2328.02	2414.19	12303.618	0
1322555	-0.70	-47.38	5.37	2328.05	2414.33	12303.621	0
1322560	-0.71	-47.31	5.35	2328.02	2414.11	12303.625	0
1322565	-0.72	-47.36	5.36	2327.75	2414.25	12303.629	0
1322570	-0.96	-47.30	5.29	2327.92	2414.43	12303.635	0
1322575	-1.19	-47.33	5.35	2327.93	2414.40	12303.641	0
1322580	-1.02	-47.30	5.35	2327.83	2414.39	12303.646	0
1322585	-0.68	-47.31	5.39	2327.74	2414.58	12303.652	0
1322590	-0.90	-47.32	5.35	2327.97	2414.51	12303.656	0
1322595	-0.85	-47.37	5.36	2328.03	2414.70	12303.661	0
1322600	-0.41	-47.40	5.37	2327.87	2414.57	12303.665	0
1322605	-0.41	-47.37	5.35	2327.88	2414.49	12303.671	0
1322610	-0.54	-47.38	5.42	2327.94	2414.27	12303.673	0
1322615	-0.79	-47.34	5.34	2328.02	2414.56	12303.683	0
1322620	-0.87	-47.36	5.36	2328.09	2414.18	12303.686	0
1322625	-0.59	-47.44	5.39	2327.88	2414.07	12303.693	0
1322630	-0.83	-47.38	5.34	2328.20	2414.30	12303.696	0
1322635	-0.98	-47.41	5.40	2328.18	2414.36	12303.701	0
1322640	-1.02	-47.36	5.30	2328.13	2414.11	12303.703	0
1322645	-1.35	-47.39	5.27	2328.30	2414.26	12303.711	0
1322650	-0.68	-47.37	5.27	2327.99	2414.43	12303.716	0
1322655	-0.31	-47.32	5.31	2328.07	2414.15	12303.722	0
1322660	-0.82	-47.27	5.31	2328.14	2414.27	12303.723	0
1322665	-1.08	-47.28	5.31	2328.06	2414.24	12303.732	0
1322670	-0.64	-47.28	5.32	2328.06	2414.28	12303.734	0
1322675	-0.84	-47.41	5.36	2328.05	2414.59	12303.742	0
1322680	-0.89	-47.22	5.31	2328.32	2414.13	12303.746	0
1322685	-0.78	-47.34	5.37	2328.12	2414.37	12303.751	0
1322690	-0.83	-47.34	5.38	2328.14	2414.27	12303.754	0
1322695	-0.85	-47.32	5.39	2328.31	2414.26	12303.762	0
1322700	-1.09	-47.28	5.41	2328.35	2414.14	12303.765	0
1322705	-0.63	-47.38	5.42	2328.45	2414.37	12303.771	0
1322710	-0.89	-47.34	5.35	2328.47	2414.30	12303.777	0
1322715	-0.77	-47.29	5.30	2328.31	2414.24	12303.781	0
1322720	-0.80	-47.35	5.36	2328.43	2414.33	12303.782	0
1322725	-0.64	-47.22	5.32	2328.27	2414.17	12303.791	0
1322730	-0.97	-47.17	5.29	2328.20	2414.17	12303.795	0
1322735	-0.55	-47.34	5.37	2327.95	2414.11	12303.801	0
1322740	-0.73	-47.41	5.39	2328.27	2414.27	12303.808	0
1322745	-0.86	-47.41	5.42	2328.28	2414.12	12303.811	0
1322750	-0.65	-47.41	5.43	2328.39	2414.24	12303.813	0
1322755	-0.82	-47.31	5.41	2328.22	2414.21	12303.821	0
1322760	-0.50	-47.37	5.41	2327.99	2414.38	12303.826	0
1322765	-0.58	-47.38	5.41	2328.04	2414.06	12303.828	0
1322770	-0.33	-47.30	5.33	2328.14	2414.28	12303.839	0
1322775	-0.14	-47.33	5.37	2328.13	2414.53	12303.842	0
1322780	-0.49	-47.19	5.35	2327.99	2414.16	12303.844	0
1322785	-0.65	-47.30	5.41	2328.19	2414.12	12303.848	0
1322790	-0.84	-47.25	5.32	2328.11	2414.20	12303.857	0
1322795	-0.70	-47.36	5.33	2328.39	2414.26	12303.859	0
1322800	-0.41	-47.40	5.37	2328.33	2414.07	12303.867	0
1322805	-0.65	-47.32	5.34	2328.11	2414.00	12303.870	0
1322810	-0.47	-47.34	5.34	2328.20	2414.42	12303.875	0
1322815	-0.90	-47.33	5.31	2328.08	2414.24	12303.879	0
1322820	-0.31	-47.41	5.39	2327.98	2414.27	12303.887	0
1322825	-0.63	-47.21	5.32	2327.88	2413.82	12303.890	0
1322830	-0.66	-47.29	5.33	2328.06	2414.08	12303.896	0
1322835	-0.85	-47.31	5.34	2327.99	2414.26	12303.902	0
1322840	-0.81	-47.32	5.37	2327.84	2414.36	12303.906	0
1322845	-0.94	-47.35	5.42	2328.15	2414.12	12303.907	0
1322850	-0.78	-47.38	5.42	2328.07	2414.03	12303.916	0
1322855	-0.82	-47.40	5.46	2328.09	2414.18	12303.920	0
1322860	-0.83	-47.46	5.46	2328.08	2414.36	12303.924	0
1322865	-0.90	-47.42	5.42	2328.13	2414.19	12303.934	0
1322870	-0.34	-47.37	5.36	2328.12	2414.59	12303.938	0
1322875	-0.96	-47.29	5.38	2327.63	2414.15	12303.938	0
1322880	-0.84	-47.27	5.33	2327.73	2414.05	12303.946	0
1322885	-0.69	-47.34	5.37	2327.74	2414.17	12303.951	0
1322890	-0.81	-47.25	5.33	2328.17	2414.11	12303.953	0
1322895	-0.95	-47.32	5.37	2327.98	2414.16	12303.963	0
1322900	-1.13	-47.39	5.40	2328.08	2414.18	12303.966	0
1322905	-1.09	-47.41	5.43	2328.27	2413.99	12303.969	0
1322910	-0.71	-47.20	5.31	2328.00	2414.24	12303.976	0
1322915	-0.93	-47.34	5.36	2327.85	2414.25	12303.982	0
1322920	-1.24	-47.30	5.33	2327.66	2414.27	12303.984	0
1322925	-0.79	-47.45	5.46	2328.18	2414.26	12303.992	0
1322930	-1.09	-47.37	5.45	2328.03	2414.20	12303.994	0
1322935	-1.13	-47.32	5.37	2328.20	2413.86	12304.000	0
1322940	-0.75	-47.39	5.39	2328.08	2414.35	12304.005	0
1322945	-0.51	-47.31	5.34	2328.16	2413.74	12304.013	0
1322950	-0.91	-47.23	5.32	2327.88	2413.84	12304.015	0
1322955	-0.66	-47.30	5.31	2328.04	2413.88	12304.018	0
1322960	-0.93	-47.33	5.31	2327.77	2414.04	12304.025	0
1322965	-0.48	-47.38	5.36	2327.84	2413.75	12304.031	0
1322970	-0.93	-47.43	5.39	2327.86	2414.04	12304.033	0
1322975	-0.57	-47.25	5.32	2327.87	2413.37	12304.042	0
1322980	-1.24	-47.38	5.34	2328.20	2414.39	12304.045	0
1322985	-1.02	-47.40	5.37	2327.92	2414.25	12304.049	0
1322990	-0.80	-47.39	5.38	2327.82	2413.71	12304.058	0
1322995	-1.02	-47.43	5.43	2327.94	2413.95	12304.062	0
1323000	-1.02	-47.32	5.38	2328.01	2413.87	12304.063	0
1323005	-0.85	-47.33	5.41	2328.09	2414.07	12304.073	0
1323010	-1.03	-47.27	5.37	2327.87	2414.15	12304.076	0
1323015	-0.81	-47.39	5.45	2328.07	2414.24	12304.078	0
1323020	-0.96	-47.28	5.40	2328.19	2413.76	12304.088	0
1323025	-1.45	-47.37	5.39	2328.12	2414.47	12304.092	0
1323030	-0.94	-47.30	5.36	2327.94	2413.81	12304.094	0
1323035	-0.77	-47.34	5.37	2327.87	2414.10	12304.100	0
1323040	-0.96	-47.25	5.32	2328.07	2413.95	12304.106	0
1323045	-0.65	-47.24	5.36	2327.88	2414.11	12304.109	0
1323050	-0.79	-47.21	5.36	2328.05	2414.00	12304.115	0
1323055	-1.01	-47.28	5.34	2328.11	2414.21	12304.120	0
1323060	-1.03	-47.32	5.31	2327.93	2414.00	12304.125	0
1323065	-1.16	-47.29	5.32	2328.01	2414.03	12304.130	0
1323070	-1.02	-47.22	5.33	2328.09	2414.32	12304.136	0
1323075	-1.04	-47.23	5.39	2327.81	2414.00	12304.141	0
1323080	-1.02	-47.36	5.39	2328.02	2414.41	12304.143	0
1323085	-0.84	-47.29	5.38	2328.06	2413.87	12304.151	0
1323090	-0.90	-47.37	5.38	2328.01	2414.50	12304.156	0
1323095	-0.74	-47.34	5.38	2328.14	2414.07	12304.157	0
1323100	-1.14	-47.29	5.41	2328.05	2414.00	12304.168	0
1323105	-1.10	-47.25	5.38	2328.00	2413.94	12304.170	0
1323110	-0.78	-47.26	5.32	2327.67	2414.02	12304.173	0
1323115	-0.58	-47.34	5.38	2327.95	2414.06	12304.182	0
1323120	-0.65	-47.30	5.35	2327.73	2414.05	12304.186	0
1323125	-0.75	-47.32	5.36	2328.35	2414.02	12304.188	0
1323130	-1.10	-47.29	5.37	2328.15	2413.76	12304.196	0
1323135	-0.86	-47.46	5.40	2327.91	2414.21	12304.201	0
1323140	-0.67	-47.33	5.35	2327.70	2414.05	12304.203	0
1323145	-0.63	-47.34	5.37	2327.88	2414.21	12304.213	0
1323150	-0.82	-47.33	5.40	2327.85	2413.94	12304.217	0
1323155	-0.44	-47.37	5.38	2328.09	2414.18	12304.219	0
1323160	-0.96	-47.30	5.34	2327.83	2414.44	12304.227	0
1323165	-0.84	-47.34	5.41	2327.80	2414.57	12304.231	0
1323170	-1.27	-47.24	5.38	2327.85	2414.41	12304.238	0
1323175	-0.86	-47.32	5.42	2328.11	2414.09	12304.241	0
1323180	-1.05	-47.36	5.38	2327.95	2414.18	12304.248	0
1323185	-1.03	-47.39	5.42	2328.04	2413.89	12304.250	0
1323190	-0.55	-47.34	5.54	2328.40	2413.98	12304.258	0
1323195	-0.87	-47.34	5.41	2328.04	2414.39	12304.261	0
1323200	-1.17	-47.53	5.43	2328.21	2414.47	12304.268	0
1323205	-0.31	-47.24	5.31	2328.25	2414.59	12304.272	0
1323210	-0.78	-47.27	5.35	2328.21	2414.64	12304.275	0
1323215	-0.83	-47.23	5.36	2328.20	2414.24	12304.281	0
1323220	-0.96	-47.30	5.33	2328.29	2414.60	12304.285	0
1323225	-0.64	-47.40	5.40	2328.20	2414.39	12304.292	0
1323230	-0.99	-47.35	5.38	2327.84	2414.36	12304.296	0
1323235	-0.57	-47.29	5.40	2327.86	2414.26	12304.299	0
1323240	-0.80	-47.35	5.39	2328.05	2414.21	12304.305	0
1323245	-0.73	-47.24	5.35	2328.25	2414.09	12304.311	0
1323250	-0.98	-47.24	5.35	2328.14	2414.25	12304.313	0
1323255	-0.70	-47.14	5.31	2328.00	2414.41	12304.321	0
1323260	-0.72	-47.12	5.26	2327.74	2414.02	12304.326	0
1323265	-0.64	-47.18	5.25	2327.99	2414.06	12304.328	0
1323270	-1.19	-47.24	5.30	2327.93	2414.21	12304.337	0
1323275	-0.89	-47.20	5.29	2327.97	2414.28	12304.343	0
1323280	-1.15	-47.30	5.33	2327.68	2413.88	12304.344	0
1323285	-0.54	-47.45	5.33	2327.81	2413.90	12304.352	0
1323290	-0.93	-47.30	5.30	2327.73	2414.27	12304.356	0
1323295	-0.91	-47.35	5.34	2327.92	2414.46	12304.359	0
1323300	-1.29	-47.32	5.33	2327.79	2414.11	12304.365	0
1323305	-0.75	-47.29	5.31	2328.12	2413.68	12304.373	0
1323310	-1.05	-47.34	5.34	2327.85	2414.45	12304.375	0
1323315	-0.55	-47.38	5.40	2327.87	2414.34	12304.381	0
1323320	-1.11	-47.35	5.38	2327.77	2414.28	12304.386	0
1323325	-1.41	-47.33	5.33	2327.68	2414.58	12304.391	0
1323330	-1.20	-47.28	5.31	2327.79	2414.36	12304.394	0
1323335	-0.98	-47.15	5.34	2327.64	2413.75	12304.401	0
1323340	-0.83	-47.26	5.40	2327.85	2414.02	12304.406	0
1323345	-1.13	-47.18	5.31	2328.02	2414.18	12304.410	0
1323350	-1.19	-47.36	5.35	2327.78	2414.22	12304.417	0
1323355	-0.75	-47.27	5.34	2328.00	2414.15	12304.421	0
1323360	-0.66	-47.30	5.37	2328.05	2414.05	12304.423	0
1323365	-0.63	-47.27	5.35	2327.93	2414.23	12304.431	0
1323370	-0.63	-47.25	5.32	2327.80	2414.43	12304.436	0
1323375	-0.83	-47.21	5.30	2327.89	2414.17	12304.441	0
1323380	-0.98	-47.17	5.28	2328.01	2414.02	12304.447	0
1323385	-0.80	-47.30	5.40	2328.18	2414.27	12304.451	0
1323390	-1.01	-47.21	5.32	2328.22	2414.25	12304.454	0
1323395	-0.88	-47.37	5.38	2328.23	2414.30	12304.461	0
1323400	-0.95	-47.39	5.41	2328.20	2414.12	12304.467	0
1323405	-0.85	-47.35	5.40	2328.12	2414.12	12304.469	0
1323410	-1.01	-47.41	5.42	2327.79	2414.06	12304.476	0
1323415	-0.78	-47.38	5.37	2327.76	2414.06	12304.482	0
1323420	-0.89	-47.29	5.36	2327.95	2414.10	12304.484	0
1323425	-1.48	-47.16	5.32	2328.24	2414.36	12304.490	0
1323430	-1.43	-47.27	5.33	2328.20	2413.90	12304.497	0
1323435	-1.09	-47.32	5.36	2327.94	2413.96	12304.500	0
1323440	-0.89	-47.30	5.30	2327.80	2413.78	12304.504	0
1323445	-0.96	-47.40	5.38	2327.98	2413.93	12304.511	0
1323450	-0.90	-47.30	5.35	2327.91	2413.84	12304.516	0
1323455	-1.05	-47.37	5.32	2327.67	2414.17	12304.518	0
1323460	-0.98	-47.37	5.35	2328.09	2413.82	12304.525	0
1323465	-1.01	-47.36	5.36	2328.09	2414.06	12304.531	0
1323470	-1.25	-47.35	5.34	2328.04	2414.40	12304.536	0
1323475	-0.97	-47.39	5.38	2327.95	2414.29	12304.542	0
1323480	-1.05	-47.20	5.34	2327.75	2414.15	12304.547	0
1323485	-1.00	-47.30	5.39	2327.82	2414.17	12304.548	0
1323490	-0.65	-47.30	5.39	2327.81	2414.14	12304.557	0
1323495	-1.20	-47.35	5.38	2327.83	2414.27	12304.561	0
1323500	-0.80	-47.37	5.39	2327.97	2414.18	12304.566	0
1323505	-0.99	-47.41	5.43	2327.90	2414.38	12304.572	0
1323510	-0.89	-47.27	5.36	2327.91	2414.30	12304.576	0
1323515	-0.98	-47.31	5.37	2327.93	2414.42	12304.578	0
1323520	-0.76	-47.30	5.32	2327.84	2414.12	12304.587	0
1323525	-0.75	-47.39	5.37	2327.93	2414.32	12304.592	0
1323530	-0.83	-47.26	5.32	2327.83	2414.43	12304.594	0
1323535	-0.48	-47.32	5.33	2327.71	2414.30	12304.598	0
1323540	-0.32	-47.26	5.34	2327.96	2414.26	12304.605	0
1323545	-1.16	-47.16	5.31	2328.01	2414.42	12304.610	0
1323550	-0.54	-47.25	5.30	2327.79	2414.73	12304.616	0
1323555	-0.80	-47.27	5.27	2327.75	2414.57	12304.622	0
1323560	-0.53	-47.28	5.33	2327.60	2414.43	12304.625	0
1323565	-0.74	-47.29	5.40	2327.55	2414.06	12304.629	0
1323570	-0.77	-47.23	5.40	2327.90	2414.22	12304.635	0
1323575	-0.61	-47.30	5.38	2327.61	2413.90	12304.641	0
1323580	-0.36	-47.40	5.37	2327.68	2413.95	12304.644	0
1323585	-0.40	-47.28	5.34	2327.71	2414.27	12304.651	0
1323590	-0.85	-47.38	5.38	2327.69	2414.47	12304.656	0
1323595	-1.00	-47.49	5.38	2327.70	2414.40	12304.659	0
1323600	-0.70	-47.44	5.36	2327.73	2414.42	12304.667	0
1323605	-0.65	-47.39	5.37	2327.83	2414.35	12304.672	0
1323610	-0.73	-47.36	5.37	2327.64	2414.17	12304.673	0
1323615	-0.89	-47.40	5.29	2327.66	2413.98	12304.681	0
1323620	-0.83	-47.45	5.31	2327.96	2414.37	12304.686	0
1323625	-0.84	-47.48	5.39	2328.03	2414.28	12304.691	0
1323630	-0.57	-47.44	5.41	2327.81	2414.24	12304.697	0
1323635	-0.44	-47.42	5.39	2328.14	2413.94	12304.703	0
1323640	-0.66	-47.42	5.35	2327.90	2414.30	12304.703	0
1323645	-0.85	-47.33	5.33	2327.47	2414.15	12304.712	0
1323650	-0.62	-47.42	5.42	2327.94	2414.19	12304.717	0
1323655	-0.96	-47.46	5.46	2327.79	2413.90	12304.719	0
1323660	-1.11	-47.44	5.46	2327.84	2414.25	12304.727	0
1323665	-0.96	-47.39	5.39	2327.95	2414.25	12304.732	0
1323670	-0.45	-47.36	5.37	2327.91	2414.20	12304.734	0
1323675	-0.50	-47.38	5.36	2327.94	2413.93	12304.741	0
1323680	-0.45	-47.33	5.31	2328.27	2414.39	12304.746	0
1323685	-0.88	-47.32	5.34	2328.08	2414.52	12304.750	0
1323690	-0.73	-47.29	5.36	2328.07	2414.05	12304.755	0
1323695	-1.37	-47.26	5.31	2328.06	2414.15	12304.759	0
1323700	-1.08	-47.28	5.28	2327.85	2414.30	12304.765	0
1323705	-0.93	-47.23	5.26	2328.07	2414.24	12304.768	0
1323710	-0.92	-47.21	5.29	2327.89	2414.20	12304.778	0
1323715	-1.05	-47.19	5.31	2327.85	2414.47	12304.780	0
1323720	-0.93	-47.29	5.34	2327.87	2414.41	12304.783	0
1323725	-0.69	-47.31	5.34	2327.78	2414.49	12304.792	0
1323730	-1.00	-47.35	5.41	2327.97	2414.42	12304.795	0
1323735	-0.88	-47.36	5.38	2328.04	2413.99	12304.798	0
1323740	-1.02	-47.43	5.39	2328.03	2414.42	12304.806	0
1323745	-0.92	-47.39	5.36	2327.80	2414.27	12304.810	0
1323750	-1.07	-47.34	5.41	2327.91	2414.25	12304.813	0
1323755	-0.88	-47.41	5.41	2327.82	2414.13	12304.822	0
1323760	-1.22	-47.41	5.33	2328.02	2414.42	12304.827	0
1323765	-1.06	-47.39	5.35	2327.92	2414.20	12304.828	0
1323770	-1.82	-47.29	5.37	2327.71	2414.17	12304.838	0
1323775	-1.20	-47.45	5.37	2328.00	2414.50	12304.842	0
1323780	-1.31	-47.44	5.38	2328.15	2414.60	12304.844	0
1323785	-1.00	-47.37	5.35	2327.87	2414.49	12304.848	0
1323790	-1.09	-47.33	5.37	2328.41	2414.72	12304.858	0
1323795	-1.37	-47.31	5.34	2328.21	2414.43	12304.859	0
1323800	-0.80	-47.39	5.36	2328.02	2414.56	12304.868	0
1323805	-1.11	-47.26	5.36	2327.86	2414.46	12304.871	0
1323810	-0.96	-47.32	5.45	2327.92	2414.59	12304.878	0
1323815	-1.00	-47.34	5.38	2327.82	2414.24	12304.879	0
1323820	-1.18	-47.19	5.31	2327.69	2414.31	12304.885	0
1323825	-0.98	-47.30	5.41	2328.02	2414.36	12304.891	0
1323830	-0.90	-47.31	5.44	2328.04	2414.51	12304.896	0
1323835	-0.60	-47.37	5.41	2327.76	2414.49	12304.902	0
1323840	-1.07	-47.35	5.32	2327.94	2414.17	12304.906	0
1323845	-1.21	-47.37	5.34	2327.91	2414.28	12304.910	0
1323850	-1.00	-47.34	5.38	2327.80	2414.42	12304.916	0
1323855	-0.83	-47.39	5.43	2328.12	2414.40	12304.920	0
1323860	-0.62	-47.38	5.35	2327.80	2414.32	12304.923	0
1323865	-1.04	-47.30	5.32	2327.83	2414.16	12304.933	0
1323870	-0.91	-47.40	5.37	2327.99	2414.31	12304.936	0
1323875	-0.71	-47.21	5.36	2328.17	2414.33	12304.942	0
1323880	-0.94	-47.21	5.32	2327.96	2414.71	12304.947	0
1323885	-0.91	-47.27	5.30	2327.93	2414.12	12304.952	0
1323890	-1.03	-47.34	5.34	2327.84	2414.59	12304.953	0
1323895	-0.80	-47.25	5.34	2328.02	2414.41	12304.964	0
1323900	-1.10	-47.27	5.38	2328.09	2414.16	12304.966	0
1323905	-0.71	-47.43	5.38	2327.62	2414.01	12304.972	0
1323910	-1.17	-47.32	5.34	2327.95	2414.23	12304.973	0
1323915	-0.89	-47.38	5.38	2327.82	2414.30	12304.982	0
1323920	-1.10	-47.42	5.41	2328.19	2414.47	12304.984	0
1323925	-0.57	-47.41	5.35	2328.21	2414.59	12304.992	0
1323930	-0.75	-47.40	5.31	2328.09	2414.52	12304.996	0
1323935	-0.75	-47.40	5.31	2327.74	2414.44	12305.000	0
1323940	-0.76	-47.46	5.36	2327.91	2414.49	12305.003	0
1323945	-0.70	-47.41	5.37	2328.20	2414.18	12305.011	0
1323950	-0.83	-47.48	5.38	2327.83	2414.32	12305.015	0
1323955	-0.73	-47.39	5.36	2327.64	2414.12	12305.021	0
1323960	-0.81	-47.38	5.37	2327.97	2414.23	12305.027	0
1323965	-1.15	-47.38	5.40	2328.00	2414.25	12305.031	0
1323970	-1.18	-47.30	5.35	2327.70	2414.59	12305.032	0
1323975	-0.91	-47.34	5.36	2327.65	2414.13	12305.042	0
1323980	-0.89	-47.38	5.40	2327.93	2414.39	12305.045	0
1323985	-0.83	-47.31	5.40	2327.49	2414.20	12305.049	0
1323990	-0.88	-47.36	5.37	2327.86	2414.50	12305.057	0
1323995	-1.03	-47.35	5.32	2327.43	2414.40	12305.061	0
1324000	-0.80	-47.30	5.35	2327.90	2414.30	12305.063	0
1324005	-0.81	-47.28	5.37	2327.76	2414.33	12305.071	0
1324010	-0.96	-47.23	5.30	2327.99	2414.45	12305.077	0
1324015	-0.83	-47.28	5.34	2327.67	2414.49	12305.078	0
1324020	-0.84	-47.26	5.33	2327.88	2414.35	12305.086	0
1324025	-1.14	-47.16	5.31	2327.57	2414.08	12305.092	0
1324030	-1.29	-47.33	5.37	2327.87	2414.37	12305.094	0
1324035	-1.00	-47.36	5.38	2327.72	2414.08	12305.099	0
1324040	-1.17	-47.31	5.34	2327.73	2414.63	12305.107	0
1324045	-1.16	-47.29	5.34	2327.77	2413.96	12305.109	0
1324050	-0.94	-47.24	5.31	2327.72	2414.30	12305.115	0
1324055	-0.78	-47.32	5.31	2327.98	2414.12	12305.120	0
1324060	-0.59	-47.14	5.23	2328.22	2413.92	12305.128	0
1324065	-0.90	-47.15	5.28	2327.96	2414.01	12305.128	0
1324070	-1.08	-47.35	5.37	2327.73	2414.15	12305.137	0
1324075	-1.02	-47.28	5.30	2328.00	2414.18	12305.140	0
1324080	-0.64	-47.35	5.25	2328.09	2414.25	12305.145	0
1324085	-0.70	-47.26	5.25	2328.03	2414.09	12305.152	0
1324090	-0.85	-47.32	5.30	2327.97	2414.41	12305.156	0
1324095	-0.69	-47.26	5.31	2327.84	2414.24	12305.157	0
1324100	-1.07	-47.33	5.27	2327.93	2414.53	12305.167	0
1324105	-0.99	-47.32	5.26	2328.04	2414.14	12305.170	0
1324110	-0.99	-47.36	5.30	2327.63	2414.65	12305.174	0
1324115	-0.85	-47.39	5.38	2328.16	2414.45	12305.183	0
1324120	-1.19	-47.35	5.37	2328.04	2414.45	12305.187	0
1324125	-0.43	-47.34	5.34	2328.08	2414.24	12305.188	0
1324125	-0.79	-47.28	5.38	2327.92	2414.51	12305.152	0
1324130	-0.75	-47.27	5.36	2327.79	2414.15	12305.156	0
1324135	-0.58	-47.22	5.35	2328.04	2413.98	12305.160	0
1324140	-0.89	-47.26	5.42	2327.86	2413.89	12305.168	0
1324145	-0.69	-47.27	5.39	2328.10	2414.04	12305.171	0
1324150	-0.86	-47.33	5.35	2327.99	2414.17	12305.179	0
1324155	-0.76	-47.26	5.39	2327.89	2413.85	12305.182	0
1324160	-1.00	-47.28	5.41	2327.93	2414.08	12305.188	0
1324165	-0.75	-47.22	5.35	2327.83	2414.18	12305.189	0
1324170	-0.42	-47.20	5.32	2327.84	2414.13	12305.199	0
1324175	-0.62	-47.12	5.34	2327.95	2414.15	12305.202	0
1324180	-0.98	-47.24	5.44	2327.92	2414.35	12305.208	0
1324185	-0.31	-47.33	5.38	2328.10	2414.24	12305.214	0
1324190	-0.32	-47.17	5.21	2327.87	2414.40	12305.217	0
1324195	-0.62	-47.21	5.28	2328.18	2414.03	12305.220	0
1324200	-0.64	-47.16	5.34	2327.87	2414.27	12305.229	0
1324205	-0.89	-47.12	5.35	2328.05	2414.12	12305.232	0
1324210	-0.93	-47.21	5.31	2327.89	2414.34	12305.237	0
1324215	-0.81	-47.18	5.31	2328.16	2414.43	12305.245	0
1324220	-0.43	-47.29	5.33	2328.11	2414.48	12305.248	0
1324225	-0.57	-47.21	5.28	2327.93	2414.32	12305.250	0
1324230	-0.71	-47.31	5.38	2328.22	2414.13	12305.259	0
1324235	-0.70	-47.31	5.36	2328.04	2414.17	12305.263	0
1324240	-0.78	-47.39	5.44	2327.87	2414.16	12305.266	0
1324245	-0.60	-47.34	5.37	2327.99	2414.20	12305.274	0
1324250	-0.85	-47.28	5.28	2328.09	2414.27	12305.278	0
1324255	-0.89	-47.30	5.22	2327.83	2414.24	12305.281	0
1324260	-0.80	-47.38	5.33	2328.04	2414.17	12305.286	0
1324265	-1.06	-47.33	5.41	2328.11	2414.48	12305.293	0
1324270	-0.98	-47.23	5.35	2328.02	2414.15	12305.297	0
1324275	-0.63	-47.35	5.34	2328.06	2414.15	12305.300	0
1324280	-1.09	-47.26	5.35	2328.22	2414.18	12305.308	0
1324285	-0.61	-47.16	5.35	2328.01	2414.02	12305.312	0
1324290	-1.19	-47.26	5.39	2328.06	2414.37	12305.314	0
1324295	-0.99	-47.31	5.39	2328.06	2414.24	12305.324	0
1324300	-0.89	-47.33	5.37	2327.87	2414.16	12305.327	0
1324305	-0.97	-47.31	5.36	2327.86	2414.50	12305.329	0
1324310	-0.65	-47.30	5.38	2327.84	2414.20	12305.339	0
1324315	-1.10	-47.34	5.43	2328.07	2414.11	12305.342	0
1324320	-0.78	-47.39	5.40	2328.01	2414.18	12305.344	0
1324325	-0.71	-47.37	5.38	2327.94	2414.13	12305.354	0
1324330	-0.55	-47.31	5.33	2327.79	2414.14	12305.357	0
1324335	-0.50	-47.29	5.36	2328.00	2414.25	12305.360	0
1324340	-1.01	-47.26	5.32	2327.87	2414.25	12305.370	0
1324345	-1.40	-47.37	5.26	2327.97	2413.90	12305.374	0
1324350	-1.29	-47.40	5.35	2328.07	2414.26	12305.375	0
1324355	-1.57	-47.35	5.42	2327.94	2414.35	12305.385	0
1324360	-1.22	-47.32	5.42	2327.92	2414.34	12305.388	0
1324365	-1.13	-47.34	5.39	2327.95	2414.41	12305.391	0
1324370	-0.98	-47.34	5.31	2328.23	2414.44	12305.400	0
1324375	-0.62	-47.24	5.27	2328.09	2414.14	12305.404	0
1324380	-1.04	-47.24	5.35	2327.90	2414.50	12305.406	0
1324385	-0.57	-47.38	5.37	2327.90	2414.45	12305.411	0
1324390	-1.19	-47.42	5.35	2328.03	2414.59	12305.418	0
1324395	-0.90	-47.38	5.26	2328.11	2414.51	12305.422	0
1324400	-0.89	-47.33	5.28	2327.92	2414.51	12305.426	0
1324405	-1.00	-47.32	5.31	2328.03	2414.33	12305.432	0
1324410	-0.77	-47.31	5.28	2327.97	2414.21	12305.437	0
1324415	-0.91	-47.35	5.31	2327.81	2414.65	12305.439	0
1324420	-1.04	-47.26	5.27	2327.69	2414.41	12305.448	0
1324425	-0.81	-47.30	5.31	2327.71	2414.13	12305.451	0
1324430	-0.98	-47.39	5.36	2327.59	2414.19	12305.454	0
1324435	-0.73	-47.38	5.35	2327.84	2414.29	12305.464	0
1324440	-1.18	-47.36	5.39	2327.73	2414.42	12305.467	0
1324445	-0.97	-47.37	5.40	2327.95	2414.23	12305.470	0
1324450	-1.08	-47.32	5.32	2327.89	2413.98	12305.477	0
1324455	-0.98	-47.40	5.41	2327.97	2414.28	12305.482	0
1324460	-0.90	-47.26	5.39	2327.71	2414.39	12305.485	0
1324465	-0.95	-47.29	5.39	2327.78	2414.25	12305.494	0
1324470	-0.64	-47.37	5.41	2327.90	2414.09	12305.499	0
1324475	-0.90	-47.41	5.45	2327.92	2414.55	12305.500	0
1324480	-0.85	-47.27	5.36	2327.95	2414.08	12305.508	0
1324485	-0.82	-47.22	5.33	2327.89	2414.42	12305.512	0
1324490	-1.02	-47.37	5.36	2327.75	2414.46	12305.516	0
1324495	-0.77	-47.39	5.35	2327.74	2414.45	12305.523	0
1324500	-0.79	-47.25	5.32	2328.02	2414.31	12305.528	0
1324505	-0.62	-47.35	5.40	2328.12	2414.09	12305.531	0
1324510	-1.04	-47.35	5.39	2327.76	2414.19	12305.536	0
1324515	-0.90	-47.37	5.41	2327.74	2414.29	12305.543	0
1324520	-1.23	-47.39	5.48	2327.67	2414.59	12305.550	0
1324525	-1.08	-47.28	5.41	2328.00	2414.16	12305.550	0
1324530	-0.92	-47.28	5.39	2327.66	2414.15	12305.559	0
1324535	-0.69	-47.26	5.41	2327.81	2414.15	12305.562	0
1324540	-0.81	-47.33	5.39	2327.96	2414.30	12305.567	0
1324545	-0.79	-47.38	5.39	2327.73	2414.08	12305.574	0
1324550	-0.83	-47.28	5.36	2327.74	2414.08	12305.577	0
1324555	-0.90	-47.24	5.37	2327.72	2414.06	12305.580	0
1324560	-0.95	-47.37	5.39	2327.76	2414.25	12305.587	0
1324565	-1.38	-47.34	5.32	2327.74	2414.29	12305.592	0
1324570	-1.22	-47.29	5.27	2327.83	2414.52	12305.594	0
1324575	-1.07	-47.28	5.34	2327.98	2414.08	12305.604	0
1324580	-1.21	-47.23	5.37	2327.84	2413.91	12305.607	0
1324585	-0.83	-47.24	5.33	2327.93	2413.94	12305.612	0
1324590	-0.89	-47.30	5.33	2327.70	2413.84	12305.618	0
1324595	-1.07	-47.33	5.37	2327.91	2413.71	12305.623	0
1324600	-0.91	-47.33	5.38	2327.91	2414.01	12305.625	0
1324605	-1.05	-47.24	5.33	2327.61	2414.17	12305.633	0
1324610	-1.15	-47.34	5.36	2327.33	2414.19	12305.636	0
1324615	-0.91	-47.20	5.37	2327.83	2413.92	12305.643	0
1324620	-0.94	-47.26	5.38	2327.91	2414.19	12305.648	0
1324625	-0.85	-47.25	5.40	2328.03	2414.19	12305.654	0
1324630	-0.98	-47.41	5.48	2327.94	2414.09	12305.656	0
1324635	-1.20	-47.49	5.48	2327.93	2414.13	12305.664	0
1324640	-0.87	-47.48	5.46	2327.94	2414.11	12305.667	0
1324645	-0.98	-47.34	5.38	2327.98	2414.02	12305.672	0
1324650	-0.92	-47.37	5.37	2328.03	2414.28	12305.675	0
1324655	-1.16	-47.40	5.37	2327.71	2414.51	12305.683	0
1324660	-1.06	-47.27	5.32	2327.74	2414.32	12305.687	0
1324665	-1.32	-47.13	5.29	2327.42	2414.65	12305.694	0
1324670	-1.27	-47.32	5.36	2327.87	2414.25	12305.697	0
1324675	-0.91	-47.33	5.34	2327.62	2414.48	12305.703	0
1324680	-1.06	-47.34	5.36	2327.80	2414.01	12305.704	0
1324685	-1.19	-47.29	5.37	2327.67	2414.00	12305.714	0
1324690	-1.08	-47.37	5.39	2327.68	2414.18	12305.717	0
1324695	-1.08	-47.29	5.35	2327.88	2414.21	12305.720	0
1324700	-0.74	-47.31	5.34	2327.97	2414.28	12305.729	0
1324705	-0.97	-47.25	5.36	2327.99	2414.45	12305.733	0
1324710	-0.77	-47.32	5.35	2328.10	2414.33	12305.734	0
1324715	-1.10	-47.44	5.35	2327.86	2414.22	12305.744	0
1324720	-1.15	-47.33	5.29	2327.77	2414.36	12305.748	0
1324725	-1.09	-47.38	5.33	2328.13	2414.25	12305.750	0
1324730	-0.95	-47.39	5.35	2327.93	2414.17	12305.756	0
1324735	-1.07	-47.40	5.35	2328.14	2414.11	12305.763	0
1324740	-0.75	-47.32	5.28	2327.97	2414.18	12305.766	0
1324745	-1.13	-47.26	5.28	2328.12	2414.11	12305.773	0
1324750	-0.72	-47.33	5.29	2327.72	2414.22	12305.778	0
1324755	-1.03	-47.27	5.31	2327.95	2414.27	12305.781	0
1324760	-0.75	-47.41	5.36	2327.70	2414.22	12305.784	0
1324765	-1.37	-47.39	5.35	2327.85	2414.24	12305.791	0
1324770	-0.90	-47.31	5.34	2327.68	2414.37	12305.798	0
1324775	-1.23	-47.36	5.36	2327.66	2414.27	12305.799	0
1324780	-0.84	-47.33	5.42	2327.63	2414.09	12305.808	0
1324785	-0.93	-47.32	5.39	2327.89	2414.35	12305.812	0
1324790	-0.76	-47.31	5.35	2327.69	2414.45	12305.815	0
1324795	-1.07	-47.36	5.46	2327.74	2414.30	12305.824	0
1324800	-0.73	-47.31	5.36	2327.91	2414.09	12305.828	0
1324805	-1.27	-47.27	5.38	2327.54	2414.08	12305.829	0
1324810	-1.09	-47.36	5.37	2327.70	2414.49	12305.838	0
1324815	-0.94	-47.38	5.42	2327.97	2414.12	12305.842	0
1324820	-1.39	-47.34	5.42	2327.79	2414.33	12305.848	0
1324825	-0.89	-47.37	5.40	2327.96	2414.54	12305.854	0
1324830	-0.57	-47.32	5.19	2327.84	2414.35	12305.859	0
1324835	-1.00	-47.38	5.34	2327.72	2414.41	12305.860	0
1324840	-0.87	-47.30	5.40	2328.23	2414.13	12305.869	0
1324845	-0.99	-47.29	5.45	2327.93	2414.29	12305.873	0
1324850	-0.92	-47.24	5.38	2328.14	2414.20	12305.878	0
1324855	-1.10	-47.34	5.40	2328.08	2414.33	12305.882	0
1324860	-0.69	-47.52	5.52	2327.97	2414.27	12305.888	0
1324865	-0.98	-47.36	5.44	2328.10	2414.55	12305.891	0
1324870	-1.08	-47.34	5.43	2328.06	2414.16	12305.897	0
1324875	-0.87	-47.36	5.38	2327.99	2414.08	12305.903	0
1324880	-0.91	-47.46	5.39	2327.98	2414.24	12305.906	0
1324885	-0.95	-47.39	5.38	2327.93	2414.09	12305.912	0
1324890	-0.94	-47.38	5.38	2327.76	2414.18	12305.917	0
1324895	-1.14	-47.42	5.39	2328.03	2414.11	12305.922	0
1324900	-0.75	-47.44	5.37	2328.01	2414.50	12305.926	0
1324905	-1.13	-47.37	5.38	2327.84	2414.18	12305.933	0
1324910	-1.08	-47.37	5.36	2327.73	2413.96	12305.937	0
1324915	-1.09	-47.43	5.37	2327.95	2414.54	12305.943	0
1324920	-1.28	-47.34	5.34	2327.96	2414.28	12305.947	0
1324925	-1.36	-47.25	5.29	2327.89	2414.35	12305.952	0
1324930	-1.36	-47.32	5.38	2327.72	2413.94	12305.954	0
1324935	-0.73	-47.41	5.44	2327.79	2414.31	12305.961	0
1324940	-0.85	-47.25	5.36	2327.59	2414.40	12305.967	0
1324945	-1.34	-47.29	5.37	2327.88	2414.18	12305.974	0
1324950	-0.98	-47.29	5.36	2327.94	2413.90	12305.979	0
1324955	-1.30	-47.24	5.39	2327.79	2414.29	12305.982	0
1324960	-1.31	-47.35	5.42	2327.92	2414.24	12305.984	0
1324965	-0.98	-47.33	5.37	2327.89	2414.28	12305.992	0
1324970	-0.91	-47.43	5.43	2327.75	2414.09	12305.998	0
1324975	-1.02	-47.27	5.36	2327.73	2414.33	12306.000	0
1324980	-1.26	-47.43	5.41	2327.76	2414.28	12306.005	0
1324985	-1.00	-47.36	5.33	2327.78	2414.29	12306.014	0
1324990	-1.23	-47.38	5.36	2327.75	2414.23	12306.016	0
1324995	-1.25	-47.40	5.49	2327.79	2414.02	12306.022	0
1325000	-1.21	-47.33	5.40	2327.44	2414.02	12306.028	0
1325005	-1.10	-47.35	5.39	2327.70	2413.99	12306.031	0
1325010	-1.18	-47.42	5.36	2327.82	2414.28	12306.034	0
1325015	-1.36	-47.49	5.53	2327.81	2414.72	12306.044	0
1325020	-1.06	-47.37	5.40	2327.54	2414.34	12306.047	0
1325025	-1.24	-47.27	5.32	2327.71	2413.93	12306.052	0
1325030	-1.36	-47.31	5.32	2327.77	2413.75	12306.059	0
1325035	-1.23	-47.40	5.34	2327.73	2414.27	12306.062	0
1325040	-1.13	-47.47	5.37	2327.93	2414.37	12306.066	0
1325045	-0.92	-47.43	5.36	2327.66	2414.12	12306.072	0
1325050	-1.19	-47.40	5.36	2327.95	2414.21	12306.077	0
1325055	-1.21	-47.43	5.36	2327.56	2413.92	12306.081	0
1325060	-1.11	-47.45	5.33	2327.79	2414.17	12306.090	0
1325065	-0.99	-47.50	5.36	2327.61	2414.02	12306.092	0
1325070	-1.01	-47.28	5.25	2327.59	2413.96	12306.097	0
1325075	-1.36	-47.38	5.31	2327.59	2414.05	12306.103	0
1325080	-0.81	-47.40	5.37	2327.87	2414.19	12306.108	0
1325085	-0.85	-47.48	5.36	2327.75	2414.02	12306.110	0
1325090	-1.13	-47.39	5.40	2327.86	2413.98	12306.119	0
1325095	-1.58	-47.38	5.37	2327.76	2414.13	12306.123	0
1325100	-1.27	-47.35	5.35	2327.82	2414.19	12306.127	0
1325105	-1.36	-47.31	5.38	2327.80	2414.34	12306.130	0
1325110	-1.02	-47.27	5.38	2327.84	2414.27	12306.138	0
1325115	-1.34	-47.26	5.38	2327.84	2414.30	12306.141	0
1325120	-0.96	-47.43	5.41	2327.92	2414.25	12306.148	0
1325125	-1.21	-47.41	5.37	2327.86	2414.14	12306.153	0
1325130	-1.04	-47.35	5.33	2327.60	2413.33	12306.159	0
1325135	-1.04	-47.40	5.38	2327.71	2414.49	12306.160	0
1325140	-1.13	-47.40	5.40	2327.72	2414.09	12306.169	0
1325145	-1.16	-47.35	5.39	2327.76	2414.03	12306.171	0
1325150	-0.78	-47.32	5.34	2327.29	2413.37	12306.179	0
1325155	-1.12	-47.30	5.38	2327.84	2413.93	12306.184	0
1325160	-0.78	-47.33	5.40	2328.00	2413.97	12306.187	0
1325165	-0.84	-47.33	5.40	2328.04	2414.23	12306.190	0
1325170	-0.76	-47.33	5.40	2327.82	2414.36	12306.198	0
1325175	-1.07	-47.34	5.40	2327.82	2414.51	12306.202	0
1325180	-1.19	-47.24	5.38	2327.94	2414.14	12306.207	0
1325185	-1.37	-47.18	5.34	2327.82	2414.28	12306.214	0
1325190	-0.72	-47.33	5.40	2328.06	2414.24	12306.216	0
1325195	-0.85	-47.36	5.43	2327.95	2414.05	12306.220	0
1325200	-0.92	-47.48	5.46	2328.02	2414.20	12306.229	0
1325205	-1.09	-47.44	5.38	2327.95	2414.20	12306.233	0
1325210	-1.53	-47.30	5.30	2327.98	2414.17	12306.234	0
1325215	-1.34	-47.30	5.33	2327.76	2414.18	12306.244	0
1325220	-1.30	-47.29	5.35	2327.58	2413.91	12306.248	0
1325225	-1.04	-47.35	5.34	2327.80	2414.07	12306.250	0
1325230	-0.96	-47.45	5.36	2327.60	2414.25	12306.259	0
1325235	-0.93	-47.36	5.36	2327.71	2414.55	12306.263	0
1325240	-1.41	-47.28	5.33	2327.73	2414.36	12306.266	0
1325245	-1.25	-47.41	5.38	2327.67	2414.37	12306.273	0
1325250	-1.03	-47.50	5.46	2327.84	2414.41	12306.277	0
1325255	-1.08	-47.43	5.44	2327.66	2414.61	12306.282	0
1325260	-1.17	-47.34	5.43	2328.09	2414.42	12306.286	0
1325265	-1.42	-47.32	5.41	2327.96	2414.27	12306.294	0
1325270	-1.30	-47.30	5.39	2328.02	2414.51	12306.296	0
1325275	-1.27	-47.36	5.38	2327.76	2414.26	12306.300	0
1325280	-1.42	-47.32	5.36	2327.78	2414.25	12306.308	0
1325285	-1.55	-47.37	5.41	2328.23	2413.65	12306.314	0
1325290	-1.22	-47.40	5.44	2327.65	2414.07	12306.314	0
1325295	-1.41	-47.39	5.45	2327.87	2413.94	12306.324	0
1325300	-1.16	-47.35	5.34	2327.66	2414.07	12306.327	0
1325305	-1.12	-47.44	5.45	2327.75	2414.43	12306.330	0
1325310	-1.16	-47.42	5.44	2328.07	2414.06	12306.340	0
1325315	-1.35	-47.43	5.44	2327.80	2414.45	12306.343	0
1325320	-1.31	-47.40	5.36	2327.99	2414.43	12306.344	0
1325325	-1.17	-47.40	5.39	2328.11	2414.58	12306.353	0
1325330	-1.12	-47.38	5.40	2328.08	2414.21	12306.357	0
1325335	-1.21	-47.36	5.41	2327.75	2414.22	12306.360	0
1325340	-1.04	-47.33	5.39	2327.84	2414.20	12306.370	0
1325345	-1.04	-47.34	5.38	2327.85	2414.30	12306.372	0
1325350	-1.10	-47.36	5.39	2327.85	2413.98	12306.375	0
1325355	-0.97	-47.36	5.40	2327.60	2414.31	12306.384	0
1325360	-1.01	-47.40	5.36	2327.73	2414.22	12306.388	0
1325365	-0.89	-47.43	5.37	2327.94	2414.28	12306.391	0
1325370	-1.03	-47.39	5.32	2327.78	2414.32	12306.399	0
1325375	-1.08	-47.44	5.30	2327.75	2414.44	12306.401	0
1325380	-0.99	-47.40	5.28	2327.86	2414.51	12306.406	0
1325385	-0.98	-47.54	5.33	2327.70	2414.38	12306.411	0
1325390	-1.10	-47.44	5.28	2327.90	2414.45	12306.418	0
1325395	-1.52	-47.38	5.30	2327.73	2414.51	12306.421	0
1325400	-0.97	-47.46	5.37	2327.50	2414.39	12306.429	0
1325405	-1.02	-47.42	5.34	2327.76	2414.42	12306.433	0
1325410	-1.02	-47.35	5.31	2327.76	2414.28	12306.438	0
1325415	-1.32	-47.43	5.39	2327.70	2414.18	12306.440	0
1325420	-0.91	-47.45	5.45	2328.06	2414.33	12306.448	0
1325425	-1.36	-47.42	5.42	2327.76	2413.98	12306.452	0
1325430	-1.20	-47.47	5.39	2327.88	2414.31	12306.460	0
1325435	-1.00	-47.49	5.39	2328.04	2414.39	12306.464	0
1325440	-1.24	-47.36	5.35	2328.03	2414.34	12306.468	0
1325445	-1.20	-47.45	5.40	2327.76	2414.47	12306.470	0
1325450	-1.77	-47.45	5.44	2328.14	2413.90	12306.479	0
1325455	-1.29	-47.38	5.38	2327.73	2414.41	12306.482	0
1325460	-1.23	-47.26	5.32	2327.89	2414.43	12306.485	0
1325465	-1.27	-47.27	5.36	2327.92	2414.13	12306.494	0
1325470	-1.14	-47.36	5.31	2327.98	2414.35	12306.499	0
1325475	-1.17	-47.26	5.26	2328.01	2414.59	12306.500	0
1325480	-1.13	-47.46	5.39	2327.96	2414.02	12306.507	0
1325485	-0.83	-47.31	5.39	2327.98	2414.02	12306.514	0
1325490	-0.89	-47.28	5.41	2327.99	2414.20	12306.516	0
1325495	-0.95	-47.37	5.39	2327.77	2414.06	12306.523	0
1325500	-0.89	-47.40	5.39	2327.59	2414.51	12306.528	0
1325505	-0.76	-47.34	5.39	2327.77	2414.20	12306.531	0
1325510	-0.87	-47.36	5.44	2327.54	2414.47	12306.536	0
1325515	-1.19	-47.51	5.46	2327.93	2414.30	12306.544	0
1325520	-1.10	-47.28	5.33	2327.57	2414.31	12306.547	0
1325525	-1.13	-47.31	5.33	2327.62	2414.19	12306.549	0
1325530	-1.09	-47.23	5.31	2327.72	2413.98	12306.557	0
1325535	-0.87	-47.40	5.34	2327.98	2414.41	12306.562	0
1325540	-1.03	-47.36	5.32	2327.67	2414.44	12306.564	0
1325545	-1.33	-47.41	5.39	2327.53	2414.12	12306.574	0
1325550	-1.13	-47.32	5.35	2327.63	2414.02	12306.577	0
1325555	-1.27	-47.35	5.38	2327.94	2414.22	12306.584	0
1325560	-1.31	-47.25	5.30	2327.72	2414.03	12306.588	0
1325565	-1.38	-47.29	5.37	2327.65	2414.09	12306.593	0
1325570	-1.21	-47.26	5.38	2327.70	2413.92	12306.594	0
1325575	-1.21	-47.29	5.41	2327.94	2414.09	12306.604	0
1325580	-1.13	-47.35	5.43	2327.95	2414.11	12306.607	0
1325585	-1.50	-47.38	5.43	2327.84	2413.92	12306.613	0
1325590	-1.39	-47.27	5.34	2327.84	2413.62	12306.619	0
1325595	-1.04	-47.15	5.41	2327.83	2413.95	12306.624	0
1325600	-1.04	-47.30	5.44	2327.83	2413.73	12306.625	0
1325605	-1.51	-47.26	5.43	2327.91	2414.15	12306.635	0
1325610	-1.32	-47.43	5.45	2327.90	2414.03	12306.638	0
1325615	-1.53	-47.40	5.42	2328.19	2413.84	12306.644	0
1325620	-1.31	-47.34	5.39	2327.81	2414.06	12306.649	0
1325625	-1.05	-47.34	5.37	2327.83	2414.41	12306.653	0
1325630	-1.17	-47.39	5.40	2327.77	2413.97	12306.656	0
1325635	-1.20	-47.32	5.40	2327.83	2414.02	12306.660	0
1325640	-1.26	-47.31	5.40	2327.68	2413.88	12306.668	0
1325645	-1.30	-47.26	5.36	2327.67	2414.11	12306.672	0
1325650	-1.20	-47.35	5.37	2327.79	2413.94	12306.675	0
1325655	-0.94	-47.42	5.47	2327.63	2414.30	12306.683	0
1325660	-1.40	-47.24	5.38	2327.73	2414.20	12306.687	0
1325665	-1.05	-47.37	5.44	2327.90	2414.08	12306.690	0
1325670	-0.91	-47.32	5.33	2327.85	2414.18	12306.698	0
1325675	-0.71	-47.49	5.42	2327.77	2414.18	12306.702	0
1325680	-1.03	-47.44	5.38	2327.87	2414.40	12306.704	0
1325685	-0.93	-47.31	5.34	2327.67	2414.17	12306.713	0
1325690	-0.92	-47.32	5.29	2327.75	2414.00	12306.719	0
1325695	-0.81	-47.26	5.25	2327.77	2414.37	12306.720	0
1325700	-1.02	-47.35	5.33	2327.57	2414.28	12306.728	0
1325705	-0.90	-47.32	5.29	2327.57	2414.20	12306.733	0
1325710	-0.73	-47.29	5.25	2327.55	2414.22	12306.734	0
1325715	-1.11	-47.32	5.27	2327.44	2414.33	12306.742	0
1325720	-1.12	-47.46	5.42	2328.10	2414.15	12306.749	0
1325725	-0.85	-47.28	5.34	2327.78	2413.95	12306.750	0
1325730	-1.04	-47.21	5.31	2327.84	2414.07	12306.758	0
1325735	-0.98	-47.35	5.31	2327.67	2414.21	12306.762	0
1325740	-1.45	-47.37	5.32	2327.68	2414.01	12306.766	0
1325745	-0.94	-47.46	5.39	2327.91	2414.09	12306.772	0
1325750	-1.27	-47.36	5.48	2328.47	2414.05	12306.779	0
1325755	-1.12	-47.48	5.49	2327.84	2413.89	12306.781	0
1325760	-0.97	-47.40	5.39	2328.02	2413.88	12306.786	0
1325765	-1.01	-47.48	5.43	2327.97	2413.80	12306.793	0
1325770	-0.86	-47.44	5.41	2327.77	2413.98	12306.798	0
1325775	-1.10	-47.42	5.40	2327.69	2413.94	12306.800	0
1325780	-0.78	-47.49	5.41	2328.02	2414.08	12306.808	0
1325785	-1.51	-47.40	5.36	2328.10	2413.84	12306.812	0
1325790	-1.28	-47.58	5.42	2328.02	2413.82	12306.817	0
1325795	-1.15	-47.57	5.50	2328.01	2413.76	12306.823	0
1325800	-1.14	-47.33	5.37	2328.13	2413.78	12306.829	0
1325805	-1.16	-47.50	5.42	2328.07	2413.86	12306.829	0
1325810	-1.14	-47.45	5.42	2327.90	2413.90	12306.838	0
1325815	-1.22	-47.36	5.43	2327.76	2414.00	12306.842	0
1325820	-1.34	-47.37	5.42	2327.48	2414.03	12306.844	0
1325825	-0.96	-47.41	5.43	2327.55	2414.03	12306.854	0
1325830	-1.16	-47.37	5.40	2327.59	2413.91	12306.857	0
1325835	-1.05	-47.24	5.34	2327.81	2413.79	12306.860	0
1325840	-1.00	-47.37	5.40	2327.63	2414.17	12306.868	0
1325845	-1.34	-47.39	5.41	2327.74	2413.96	12306.873	0
1325850	-1.06	-47.34	5.36	2328.00	2413.87	12306.875	0
1325855	-0.98	-47.37	5.36	2327.66	2413.98	12306.884	0
1325860	-1.06	-47.32	5.33	2327.71	2414.06	12306.888	0
1325865	-1.17	-47.37	5.39	2327.76	2414.06	12306.892	0
1325870	-1.31	-47.39	5.41	2327.60	2413.81	12306.899	0
1325875	-1.28	-47.42	5.40	2327.45	2413.90	12306.902	0
1325880	-1.48	-47.35	5.34	2327.66	2413.94	12306.906	0
1325885	-0.74	-47.28	5.30	2327.50	2414.09	12306.914	0
1325890	-1.37	-47.22	5.30	2327.51	2413.52	12306.917	0
1325895	-1.16	-47.30	5.39	2327.52	2414.19	12306.923	0
1325900	-1.23	-47.31	5.39	2327.65	2414.12	12306.924	0
1325905	-1.11	-47.42	5.47	2327.84	2414.02	12306.933	0
1325910	-1.25	-47.20	5.34	2327.68	2414.19	12306.938	0
1325915	-0.85	-47.41	5.46	2327.81	2414.04	12306.941	0
1325920	-0.90	-47.47	5.48	2327.77	2413.89	12306.948	0
1325925	-0.93	-47.37	5.47	2327.85	2413.57	12306.952	0
1325930	-0.85	-47.38	5.47	2327.53	2413.70	12306.954	0
1325935	-1.51	-47.34	5.42	2327.92	2413.92	12306.964	0
1325940	-1.21	-47.37	5.40	2327.73	2414.07	12306.967	0
1325945	-0.85	-47.43	5.46	2327.61	2413.65	12306.971	0
1325950	-0.76	-47.35	5.41	2327.63	2413.86	12306.979	0
1325955	-1.21	-47.39	5.42	2327.81	2414.01	12306.982	0
1325960	-1.02	-47.45	5.42	2327.67	2413.82	12306.984	0
1325965	-0.98	-47.36	5.38	2327.57	2414.03	12306.994	0
1325970	-0.82	-47.31	5.41	2327.93	2413.84	12306.998	0
1325975	-0.85	-47.45	5.48	2327.72	2414.11	12307.000	0
1325980	-1.05	-47.39	5.43	2327.68	2413.91	12307.005	0
1325985	-1.27	-47.37	5.42	2327.83	2413.73	12307.014	0
1325990	-0.86	-47.32	5.39	2327.83	2413.94	12307.016	0
1325995	-0.95	-47.31	5.36	2327.68	2413.86	12307.024	0
1326000	-1.22	-47.36	5.39	2327.62	2413.91	12307.029	0
1326005	-1.22	-47.35	5.36	2327.75	2413.82	12307.031	0
1326010	-0.77	-47.26	5.29	2327.70	2414.10	12307.035	0
1326015	-1.36	-47.35	5.40	2327.88	2414.20	12307.041	0
1326020	-1.25	-47.33	5.36	2327.76	2413.91	12307.047	0
1326025	-1.40	-47.38	5.34	2327.88	2413.80	12307.051	0
1326030	-1.22	-47.32	5.30	2327.51	2413.88	12307.059	0
1326035	-1.18	-47.38	5.32	2327.62	2414.11	12307.062	0
1326040	-0.84	-47.32	5.28	2327.77	2414.23	12307.064	0
1326045	-0.93	-47.34	5.31	2327.62	2414.24	12307.072	0
1326050	-1.12	-47.42	5.30	2327.78	2413.70	12307.078	0
1326055	-1.26	-47.46	5.39	2328.10	2414.09	12307.079	0
1326060	-0.73	-47.33	5.35	2327.64	2414.19	12307.090	0
1326065	-0.99	-47.32	5.38	2327.64	2413.87	12307.092	0
1326070	-0.90	-47.30	5.34	2327.42	2413.74	12307.098	0
1326075	-1.00	-47.27	5.35	2327.95	2414.01	12307.104	0
1326080	-1.50	-47.43	5.38	2327.72	2413.76	12307.109	0
1326085	-1.15	-47.37	5.39	2327.66	2413.90	12307.110	0
1326090	-1.06	-47.31	5.30	2327.75	2414.22	12307.119	0
1326095	-1.21	-47.38	5.37	2327.96	2414.37	12307.123	0
1326100	-1.11	-47.29	5.29	2327.65	2413.92	12307.125	0
1326105	-0.90	-47.29	5.28	2327.85	2413.95	12307.131	0
1326110	-1.10	-47.32	5.27	2327.90	2413.99	12307.139	0
1326115	-1.01	-47.27	5.33	2327.88	2413.88	12307.141	0
1326120	-0.89	-47.34	5.35	2327.84	2414.09	12307.149	0
1326125	-0.77	-47.34	5.39	2327.83	2413.97	12307.153	0
1326130	-0.92	-47.35	5.37	2327.94	2414.12	12307.156	0
1326135	-1.05	-47.30	5.33	2327.89	2414.18	12307.160	0
1326140	-1.36	-47.33	5.37	2327.68	2414.35	12307.167	0
1326145	-1.26	-47.42	5.38	2327.83	2414.06	12307.171	0
1326150	-0.94	-47.39	5.36	2327.86	2414.31	12307.176	0
1326155	-1.41	-47.35	5.39	2327.49	2414.05	12307.182	0
1326160	-1.21	-47.34	5.36	2327.93	2414.35	12307.187	0
1326165	-0.87	-47.46	5.41	2327.77	2414.10	12307.192	0
1326170	-0.53	-47.49	5.41	2327.80	2414.02	12307.196	0
1326175	-1.00	-47.37	5.38	2327.96	2414.03	12307.202	0
1326180	-0.95	-47.37	5.36	2327.82	2414.01	12307.204	0
1326185	-0.84	-47.44	5.35	2327.74	2414.67	12307.212	0
1326190	-0.89	-47.57	5.41	2327.76	2414.22	12307.217	0
1326195	-0.87	-47.45	5.38	2328.03	2414.11	12307.220	0
1326200	-0.95	-47.50	5.39	2327.88	2414.30	12307.228	0
1326205	-1.19	-47.50	5.41	2327.72	2413.67	12307.234	0
1326210	-0.75	-47.40	5.35	2327.88	2414.14	12307.234	0
1326215	-1.19	-47.27	5.41	2327.75	2414.30	12307.244	0
1326220	-0.61	-47.36	5.48	2327.74	2414.10	12307.248	0
1326225	-1.12	-47.45	5.42	2327.72	2413.87	12307.250	0
1326230	-0.75	-47.38	5.38	2327.66	2414.05	12307.254	0
1326235	-0.92	-47.43	5.44	2328.10	2414.11	12307.263	0
1326240	-0.82	-47.39	5.48	2327.71	2414.24	12307.266	0
1326245	-1.17	-47.35	5.45	2327.81	2413.98	12307.274	0
1326250	-0.76	-47.40	5.40	2328.09	2414.21	12307.278	0
1326255	-0.86	-47.34	5.38	2328.00	2413.96	12307.281	0
1326260	-0.83	-47.32	5.39	2328.17	2414.13	12307.285	0
1326265	-1.35	-47.45	5.36	2328.12	2414.59	12307.294	0
1326270	-0.82	-47.46	5.42	2327.72	2413.82	12307.296	0
1326275	-0.70	-47.49	5.44	2327.58	2414.17	12307.302	0
1326280	-0.71	-47.36	5.45	2327.83	2413.78	12307.309	0
1326285	-0.91	-47.51	5.49	2327.75	2413.98	12307.312	0
1326290	-0.87	-47.45	5.42	2328.01	2413.81	12307.316	0
1326295	-0.88	-47.51	5.45	2327.96	2414.04	12307.322	0
1326300	-1.09	-47.53	5.49	2328.02	2414.00	12307.327	0
1326305	-1.09	-47.41	5.47	2328.14	2414.04	12307.330	0
1326310	-1.01	-47.56	5.47	2327.68	2414.14	12307.340	0
1326315	-1.02	-47.50	5.42	2327.90	2413.91	12307.342	0
1326320	-1.04	-47.49	5.41	2327.69	2414.02	12307.347	0
1326325	-0.99	-47.47	5.44	2327.64	2414.51	12307.353	0
1326330	-0.98	-47.33	5.36	2327.72	2414.00	12307.358	0
1326335	-1.02	-47.49	5.40	2327.58	2414.00	12307.360	0
1326340	-1.18	-47.56	5.43	2327.54	2413.95	12307.370	0
1326345	-0.80	-47.51	5.35	2327.58	2413.98	12307.373	0
1326350	-1.42	-47.44	5.32	2327.76	2414.37	12307.377	0
1326355	-0.81	-47.50	5.35	2327.73	2414.20	12307.381	0
1326360	-1.15	-47.39	5.33	2327.72	2413.88	12307.388	0
1326365	-0.99	-47.29	5.33	2327.65	2413.95	12307.391	0
1326370	-1.21	-47.44	5.35	2327.97	2413.68	12307.398	0
1326375	-1.48	-47.40	5.33	2327.76	2413.87	12307.402	0
1326380	-0.94	-47.36	5.35	2327.67	2414.01	12307.409	0
1326385	-0.94	-47.35	5.35	2327.78	2414.07	12307.410	0
1326390	-1.07	-47.25	5.33	2327.64	2413.90	12307.418	0
1326395	-0.92	-47.31	5.36	2327.82	2413.65	12307.421	0
1326400	-0.97	-47.52	5.44	2327.96	2413.89	12307.429	0
1326405	-0.80	-47.47	5.42	2327.71	2413.92	12307.433	0
1326410	-0.89	-47.52	5.42	2327.52	2413.74	12307.439	0
1326415	-0.90	-47.40	5.40	2327.76	2414.20	12307.439	0
1326420	-1.10	-47.40	5.37	2327.80	2413.76	12307.447	0
1326425	-1.01	-47.34	5.31	2327.72	2413.72	12307.452	0
1326430	-0.79	-47.41	5.35	2327.78	2413.75	12307.456	0
1326435	-0.91	-47.39	5.34	2327.65	2414.01	12307.464	0
1326440	-0.65	-47.38	5.35	2327.69	2413.91	12307.467	0
1326445	-1.18	-47.33	5.33	2327.88	2413.70	12307.470	0
1326450	-0.84	-47.27	5.30	2327.75	2413.68	12307.477	0
1326455	-0.65	-47.31	5.34	2327.73	2413.57	12307.483	0
1326460	-0.94	-47.22	5.35	2327.71	2413.55	12307.484	0
1326465	-0.98	-47.44	5.46	2327.82	2413.71	12307.494	0
1326470	-0.72	-47.43	5.41	2327.95	2413.33	12307.498	0
1326475	-0.68	-47.41	5.42	2328.10	2413.75	12307.500	0
1326480	-0.86	-47.49	5.47	2327.78	2413.82	12307.509	0
1326485	-0.69	-47.39	5.39	2327.72	2414.04	12307.513	0
1326490	-1.00	-47.39	5.34	2328.02	2414.25	12307.516	0
1326495	-0.92	-47.47	5.31	2327.65	2414.16	12307.525	0
1326500	-1.05	-47.32	5.30	2327.64	2414.11	12307.527	0
1326505	-0.89	-47.35	5.35	2327.78	2414.19	12307.531	0
1326510	-0.61	-47.38	5.35	2327.40	2414.21	12307.536	0
1326515	-1.24	-47.32	5.30	2327.60	2414.13	12307.543	0
1326520	-1.06	-47.43	5.32	2327.67	2413.99	12307.546	0
1326525	-1.13	-47.42	5.36	2327.74	2414.03	12307.551	0
1326530	-0.87	-47.22	5.31	2327.68	2414.27	12307.558	0
1326535	-1.23	-47.21	5.32	2328.37	2413.98	12307.564	0
1326540	-0.96	-47.20	5.27	2327.78	2414.08	12307.564	0
1326545	-1.33	-47.13	5.28	2327.58	2414.72	12307.574	0
1326550	-0.78	-47.25	5.38	2327.81	2414.04	12307.577	0
1326555	-0.99	-47.29	5.45	2327.76	2414.16	12307.582	0
1326560	-1.01	-47.39	5.43	2327.72	2414.27	12307.589	0
1326565	-1.25	-47.26	5.29	2327.94	2413.98	12307.594	0
1326570	-0.82	-47.28	5.39	2327.99	2414.13	12307.594	0
1326575	-0.99	-47.26	5.38	2327.93	2413.79	12307.603	0
1326580	-1.02	-47.34	5.39	2327.82	2413.81	12307.607	0
1326585	-1.01	-47.43	5.44	2328.06	2414.12	12307.611	0
1326590	-1.04	-47.34	5.41	2328.00	2413.89	12307.620	0
1326595	-0.93	-47.40	5.43	2327.67	2414.10	12307.623	0
1326600	-0.89	-47.36	5.38	2327.42	2413.89	12307.626	0
1326605	-1.03	-47.33	5.36	2327.57	2414.09	12307.634	0
1326610	-0.67	-47.41	5.44	2327.78	2413.84	12307.638	0
1326615	-0.67	-47.42	5.45	2327.87	2414.28	12307.641	0
1326620	-1.16	-47.34	5.45	2327.75	2414.00	12307.650	0
1326625	-0.93	-47.20	5.34	2327.68	2413.91	12307.653	0
1326630	-1.16	-47.38	5.48	2327.82	2414.16	12307.657	0
1326635	-0.82	-47.41	5.44	2327.71	2413.82	12307.661	0
1326640	-1.07	-47.44	5.43	2327.63	2414.04	12307.668	0
1326645	-0.96	-47.50	5.42	2327.72	2414.44	12307.671	0
1326650	-0.83	-47.46	5.43	2327.89	2413.69	12307.679	0
1326655	-1.15	-47.39	5.42	2327.77	2414.15	12307.683	0
1326660	-1.00	-47.55	5.43	2327.97	2413.95	12307.687	0
1326665	-1.15	-47.48	5.36	2327.65	2414.12	12307.689	0
1326670	-0.69	-47.50	5.37	2327.67	2414.17	12307.698	0
1326675	-0.75	-47.48	5.40	2327.83	2413.76	12307.702	0
1326680	-0.73	-47.52	5.40	2327.62	2413.83	12307.709	0
1326685	-0.72	-47.50	5.36	2327.75	2413.95	12307.715	0
1326690	-0.81	-47.54	5.42	2327.82	2413.95	12307.717	0
1326695	-1.17	-47.50	5.39	2327.80	2414.14	12307.720	0
1326700	-1.02	-47.54	5.49	2327.85	2414.88	12307.729	0
1326705	-0.81	-47.44	5.42	2327.85	2414.02	12307.732	0
1326710	-1.77	-47.28	5.41	2327.59	2414.59	12307.739	0
1326715	-1.35	-47.49	5.46	2327.85	2414.24	12307.744	0
1326720	-1.01	-47.49	5.43	2327.73	2414.11	12307.748	0
1326725	-1.13	-47.46	5.42	2327.67	2414.06	12307.750	0
1326730	-1.07	-47.70	5.56	2328.29	2415.08	12307.759	0
1326735	-1.11	-47.47	5.45	2327.86	2414.34	12307.762	0
1326740	-1.12	-47.49	5.40	2327.91	2414.23	12307.766	0
1326745	-1.08	-47.38	5.33	2327.75	2414.43	12307.772	0
1326750	-1.22	-47.36	5.34	2327.39	2414.25	12307.779	0
1326755	-0.90	-47.38	5.36	2327.52	2414.12	12307.781	0
1326760	-0.79	-47.45	5.34	2327.52	2413.71	12307.786	0
1326765	-0.83	-47.39	5.31	2327.41	2414.10	12307.795	0
1326770	-0.53	-47.26	5.29	2327.46	2413.93	12307.797	0
1326775	-1.02	-47.30	5.32	2327.39	2413.91	12307.800	0
1326780	-0.86	-47.47	5.38	2327.44	2414.27	12307.807	0
1326785	-0.94	-47.39	5.33	2327.28	2413.90	12307.812	0
1326790	-0.85	-47.33	5.33	2327.41	2414.01	12307.816	0
1326795	-1.11	-47.31	5.35	2327.50	2414.20	12307.824	0
1326800	-1.11	-47.33	5.34	2327.50	2414.15	12307.827	0
1326805	-1.17	-47.25	5.26	2327.54	2414.42	12307.835	0
1326810	-0.75	-47.29	5.22	2327.43	2414.16	12307.839	0
1326815	-0.93	-47.40	5.34	2327.65	2413.52	12307.844	0
1326820	-0.66	-47.44	5.37	2327.49	2414.11	12307.844	0
1326825	-0.85	-47.45	5.35	2327.53	2414.19	12307.854	0
1326830	-0.73	-47.51	5.35	2327.59	2414.09	12307.857	0
1326835	-0.18	-47.33	5.23	2327.11	2414.02	12307.864	0
1326840	-0.90	-47.43	5.34	2327.67	2414.08	12307.870	0
1326845	-0.70	-47.45	5.38	2327.58	2413.74	12307.874	0
1326850	-0.72	-47.47	5.39	2327.55	2413.81	12307.875	0
1326855	-0.77	-47.35	5.40	2327.51	2413.87	12307.884	0
1326860	-0.76	-47.32	5.39	2327.40	2413.75	12307.888	0
1326865	-0.94	-47.34	5.35	2327.66	2413.50	12307.894	0
1326870	-0.85	-47.37	5.35	2327.45	2413.61	12307.898	0
1326875	-0.83	-47.36	5.41	2327.43	2414.13	12307.904	0
1326880	-0.94	-47.36	5.46	2327.53	2413.93	12307.906	0
1326885	-0.97	-47.37	5.42	2327.69	2413.57	12307.911	0
1326890	-0.59	-47.44	5.41	2327.67	2413.94	12307.918	0
1326895	-0.78	-47.44	5.41	2327.58	2413.97	12307.922	0
1326900	-0.69	-47.47	5.45	2327.30	2413.89	12307.926	0
1326905	-1.04	-47.38	5.42	2327.47	2414.20	12307.932	0
1326910	-0.82	-47.42	5.39	2327.53	2413.93	12307.937	0
1326915	-1.02	-47.47	5.46	2327.58	2413.86	12307.939	0
1326920	-0.91	-47.36	5.42	2327.47	2414.13	12307.947	0
1326925	-0.99	-47.39	5.40	2327.51	2414.19	12307.952	0
1326930	-0.58	-47.43	5.45	2327.68	2414.20	12307.959	0
1326935	-0.41	-47.42	5.40	2327.64	2413.98	12307.963	0
1326940	-0.93	-47.41	5.44	2327.83	2413.78	12307.967	0
1326945	-0.96	-47.42	5.47	2327.64	2413.80	12307.970	0
1326950	-0.93	-47.35	5.43	2327.79	2414.29	12307.978	0
1326955	-0.94	-47.43	5.43	2327.48	2413.87	12307.982	0
1326960	-1.15	-47.39	5.40	2327.44	2414.18	12307.985	0
1326965	-1.06	-47.36	5.41	2327.59	2413.74	12307.993	0
1326970	-0.83	-47.33	5.42	2327.82	2413.67	12307.999	0
1326975	-0.90	-47.40	5.41	2327.57	2413.63	12308.000	0
1326980	-1.16	-47.43	5.34	2328.16	2414.17	12308.008	0
1326985	-0.80	-47.50	5.35	2327.61	2414.27	12308.014	0
1326990	-0.53	-47.52	5.37	2327.82	2413.79	12308.016	0
1326995	-0.96	-47.46	5.37	2327.43	2413.89	12308.025	0
1327000	-0.91	-47.41	5.37	2327.89	2413.86	12308.029	0
1327005	-0.86	-47.39	5.35	2327.81	2414.05	12308.031	0
1327010	-0.85	-47.53	5.39	2327.66	2414.04	12308.036	0
1327015	-0.75	-47.48	5.39	2327.66	2414.01	12308.042	0
1327020	-0.90	-47.35	5.36	2327.70	2414.15	12308.047	0
1327025	-0.95	-47.45	5.40	2327.31	2414.25	12308.050	0
1327030	-0.58	-47.48	5.43	2327.32	2414.37	12308.057	0
1327035	-0.74	-47.34	5.40	2327.50	2413.84	12308.062	0
1327040	-1.04	-47.32	5.39	2327.82	2413.96	12308.068	0
1327045	-0.85	-47.39	5.38	2327.72	2413.63	12308.074	0
1327050	-0.64	-47.41	5.38	2327.88	2414.25	12308.077	0
1327055	-0.52	-47.50	5.42	2328.05	2413.91	12308.081	0
1327060	-0.68	-47.40	5.39	2327.79	2414.01	12308.087	0
1327065	-0.73	-47.42	5.38	2327.87	2413.69	12308.094	0
1327070	-0.75	-47.40	5.36	2327.78	2413.65	12308.094	0
1327075	-0.70	-47.42	5.38	2327.63	2413.94	12308.104	0
1327080	-0.89	-47.44	5.41	2327.99	2413.82	12308.107	0
1327085	-0.85	-47.38	5.35	2327.87	2413.90	12308.112	0
1327090	-0.80	-47.41	5.36	2327.45	2413.64	12308.116	0
1327095	-0.60	-47.40	5.38	2327.71	2413.79	12308.124	0
1327100	-0.31	-47.38	5.40	2327.74	2413.80	12308.125	0
1327105	-1.00	-47.44	5.38	2328.02	2413.86	12308.134	0
1327110	-0.82	-47.53	5.44	2328.24	2414.14	12308.137	0
1327115	-0.55	-47.36	5.39	2327.82	2414.17	12308.144	0
1327120	-0.49	-47.39	5.39	2328.00	2414.11	12308.149	0
1327125	-0.71	-47.44	5.43	2327.85	2413.90	12308.154	0
1327130	-0.94	-47.41	5.34	2327.91	2414.07	12308.156	0
1327135	-0.44	-47.50	5.28	2327.75	2413.74	12308.164	0
1327140	-0.75	-47.28	5.24	2327.62	2413.83	12308.168	0
1327145	-0.55	-47.40	5.32	2327.74	2413.84	12308.172	0
1327150	-0.41	-47.35	5.29	2327.82	2413.93	12308.174	0
1327155	-0.66	-47.39	5.28	2327.79	2413.92	12308.183	0
1327160	-0.71	-47.42	5.29	2327.79	2413.93	12308.187	0
1327165	-0.68	-47.40	5.34	2327.64	2413.93	12308.192	0
1327170	-0.51	-47.42	5.31	2327.74	2414.01	12308.198	0
1327175	-1.10	-47.41	5.33	2327.61	2413.91	12308.202	0
1327180	-0.83	-47.46	5.35	2327.84	2414.30	12308.204	0
1327185	-0.66	-47.43	5.38	2327.68	2414.13	12308.213	0
1327190	-0.75	-47.39	5.39	2327.40	2414.29	12308.218	0
1327195	-0.50	-47.43	5.36	2327.35	2414.55	12308.220	0
1327200	-0.91	-47.51	5.43	2327.80	2414.09	12308.229	0
1327205	-0.48	-47.35	5.37	2327.72	2414.09	12308.232	0
1327210	-0.67	-47.26	5.32	2327.74	2414.38	12308.234	0
1327215	-0.67	-47.39	5.41	2327.66	2414.03	12308.242	0
1327220	-0.65	-47.31	5.33	2327.62	2413.86	12308.249	0
1327225	-1.14	-47.37	5.39	2327.72	2413.74	12308.250	0
1327230	-0.79	-47.38	5.43	2327.59	2414.01	12308.258	0
1327235	-0.88	-47.40	5.38	2327.64	2414.27	12308.262	0
1327240	-0.72	-47.35	5.35	2327.67	2414.08	12308.266	0
1327245	-0.65	-47.39	5.37	2327.59	2414.25	12308.272	0
1327250	-0.89	-47.47	5.42	2327.59	2414.64	12308.280	0
1327255	-0.82	-47.46	5.44	2327.95	2414.12	12308.281	0
1327260	-0.59	-47.51	5.50	2327.58	2413.93	12308.285	0
1327265	-1.10	-47.53	5.54	2328.00	2413.86	12308.294	0
1327270	-0.73	-47.38	5.45	2327.91	2413.83	12308.297	0
1327275	-0.83	-47.39	5.43	2327.70	2414.11	12308.299	0
1327280	-0.49	-47.53	5.50	2327.69	2414.21	12308.308	0
1327285	-0.73	-47.53	5.48	2327.76	2413.51	12308.312	0
1327290	-0.56	-47.57	5.49	2327.69	2413.98	12308.317	0
1327295	-1.16	-47.47	5.40	2327.72	2413.92	12308.324	0
1327300	-0.93	-47.52	5.39	2327.72	2414.29	12308.327	0
1327305	-0.76	-47.53	5.39	2327.71	2414.17	12308.329	0
1327310	-0.99	-47.49	5.41	2327.32	2414.13	12308.337	0
1327315	-1.23	-47.37	5.32	2327.70	2414.13	12308.342	0
1327320	-0.68	-47.48	5.37	2327.79	2413.99	12308.344	0
1327325	-0.73	-47.52	5.41	2327.71	2414.00	12308.354	0
1327330	-0.72	-47.49	5.37	2327.90	2413.96	12308.357	0
1327335	-0.85	-47.53	5.41	2327.77	2414.22	12308.361	0
1327340	-0.52	-47.43	5.36	2327.64	2414.22	12308.368	0
1327345	-0.88	-47.40	5.38	2327.64	2414.36	12308.373	0
1327350	-0.92	-47.50	5.43	2327.72	2414.21	12308.375	0
1327355	-0.73	-47.41	5.35	2327.46	2414.01	12308.384	0
1327360	-0.91	-47.32	5.36	2327.54	2413.81	12308.388	0
1327365	-0.83	-47.26	5.33	2327.44	2414.04	12308.392	0
1327370	-0.57	-47.51	5.42	2327.85	2414.02	12308.397	0
1327375	-0.86	-47.43	5.40	2327.68	2414.15	12308.403	0
1327380	-0.58	-47.52	5.41	2327.60	2414.04	12308.406	0
1327385	-0.85	-47.42	5.37	2327.52	2414.42	12308.414	0
1327390	-0.65	-47.49	5.38	2327.56	2414.19	12308.417	0
1327395	-1.25	-47.41	5.35	2327.71	2414.25	12308.424	0
1327400	-0.67	-47.38	5.31	2327.46	2414.02	12308.424	0
1327405	-0.71	-47.43	5.37	2327.49	2413.77	12308.433	0
1327410	-0.49	-47.47	5.43	2327.87	2413.92	12308.437	0
1327415	-1.13	-47.39	5.35	2327.85	2414.11	12308.444	0
1327420	-0.75	-47.40	5.39	2327.37	2414.04	12308.449	0
1327425	-0.40	-47.44	5.35	2327.23	2414.11	12308.452	0
1327430	-0.49	-47.38	5.39	2327.36	2413.74	12308.454	0
1327435	-0.66	-47.46	5.39	2327.23	2414.11	12308.462	0
1327440	-0.79	-47.39	5.36	2327.47	2414.05	12308.467	0
1327445	-0.37	-47.30	5.27	2327.03	2413.86	12308.474	0
1327450	-0.38	-47.38	5.31	2327.27	2413.84	12308.479	0
1327455	-0.57	-47.28	5.33	2327.75	2413.64	12308.483	0
1327460	-0.47	-47.38	5.37	2327.55	2414.12	12308.484	0
1327465	-0.33	-47.50	5.37	2327.68	2413.96	12308.493	0
1327470	-0.16	-47.50	5.32	2327.72	2413.70	12308.498	0
1327475	-0.21	-47.50	5.32	2327.72	2413.91	12308.500	0
1327480	-0.34	-47.55	5.34	2327.56	2413.81	12308.510	0
1327485	-0.61	-47.53	5.32	2327.32	2414.02	12308.514	0
1327490	-0.36	-47.56	5.34	2327.43	2413.97	12308.516	0
1327495	-0.27	-47.40	5.32	2327.74	2413.82	12308.522	0
1327500	-0.65	-47.51	5.40	2327.68	2413.72	12308.528	0
1327505	-0.60	-47.52	5.40	2327.75	2413.52	12308.531	0
1327510	-0.98	-47.56	5.39	2327.53	2413.70	12308.534	0
1327515	-0.98	-47.54	5.43	2327.42	2413.98	12308.542	0
1327520	-1.07	-47.41	5.44	2327.13	2413.90	12308.547	0
1327525	-1.01	-47.40	5.45	2327.49	2413.54	12308.549	0
1327530	-1.34	-47.20	5.33	2327.07	2413.56	12308.559	0
1327535	-0.71	-47.38	5.37	2327.48	2413.54	12308.562	0
1327540	-1.03	-47.45	5.40	2327.36	2413.63	12308.565	0
1327545	-0.82	-47.48	5.42	2327.43	2413.94	12308.573	0
1327550	-0.14	-47.44	5.39	2327.68	2414.14	12308.578	0
1327555	-0.51	-47.39	5.36	2327.27	2414.02	12308.579	0
1327560	-0.72	-47.36	5.36	2327.55	2413.79	12308.589	0
1327565	-0.58	-47.37	5.37	2327.52	2414.00	12308.592	0
1327570	-0.77	-47.45	5.38	2327.80	2413.44	12308.599	0
1327575	-0.84	-47.32	5.38	2327.55	2413.79	12308.604	0
1327580	-0.96	-47.39	5.42	2327.84	2413.72	12308.608	0
1327585	-0.69	-47.40	5.44	2327.59	2413.82	12308.610	0
1327590	-0.63	-47.38	5.41	2327.50	2414.08	12308.619	0
1327595	-0.84	-47.48	5.41	2327.54	2414.02	12308.623	0
1327600	-0.92	-47.43	5.42	2327.40	2413.72	12308.625	0
1327605	-0.58	-47.51	5.48	2327.63	2414.03	12308.632	0
1327610	-0.73	-47.40	5.44	2327.66	2413.50	12308.639	0
1327615	-0.60	-47.38	5.40	2327.30	2413.85	12308.641	0
1327620	-0.76	-47.37	5.35	2327.44	2413.84	12308.648	0
1327625	-0.71	-47.49	5.39	2327.49	2413.82	12308.652	0
1327630	-0.96	-47.50	5.43	2327.46	2413.85	12308.656	0
1327635	-0.71	-47.42	5.37	2327.48	2413.76	12308.663	0
1327640	-0.61	-47.34	5.34	2327.44	2413.78	12308.667	0
1327645	-0.51	-47.49	5.40	2327.73	2414.11	12308.672	0
1327650	-0.44	-47.44	5.32	2327.83	2414.34	12308.676	0
1327655	-0.21	-47.31	5.28	2327.63	2413.71	12308.683	0
1327660	-0.14	-47.39	5.34	2327.70	2413.84	12308.687	0
1327665	-0.27	-47.48	5.34	2327.66	2413.77	12308.693	0
1327670	-0.51	-47.36	5.34	2327.76	2413.83	12308.697	0
1327675	-0.68	-47.36	5.42	2327.53	2413.79	12308.702	0
1327680	-1.00	-47.31	5.39	2327.68	2413.85	12308.704	0
1327685	-0.88	-47.46	5.39	2327.65	2413.84	12308.711	0
1327690	-0.20	-47.41	5.34	2327.89	2413.98	12308.717	0
1327695	-0.45	-47.43	5.38	2328.13	2414.05	12308.724	0
1327700	-0.55	-47.39	5.42	2327.96	2413.60	12308.729	0
1327705	-0.71	-47.38	5.40	2327.92	2413.69	12308.732	0
1327710	-0.34	-47.25	5.25	2327.79	2413.81	12308.734	0
1327715	-0.29	-47.36	5.37	2327.78	2413.22	12308.744	0
1327720	-0.55	-47.33	5.36	2327.75	2414.12	12308.748	0
1327725	-0.46	-47.30	5.34	2327.85	2413.60	12308.750	0
1327730	-0.73	-47.36	5.36	2328.02	2413.58	12308.755	0
1327735	-0.42	-47.34	5.29	2328.01	2414.35	12308.764	0
1327740	-0.36	-47.41	5.39	2327.71	2413.92	12308.766	0
1327745	-0.62	-47.33	5.34	2327.65	2414.10	12308.773	0
1327750	-0.52	-47.37	5.33	2327.68	2413.82	12308.778	0
1327755	-0.50	-47.32	5.33	2327.63	2414.11	12308.781	0
1327760	-0.13	-47.34	5.37	2327.66	2413.98	12308.784	0
1327765	-0.51	-47.38	5.41	2327.69	2413.76	12308.792	0
1327770	-0.62	-47.36	5.34	2327.65	2413.88	12308.797	0
1327775	-0.74	-47.44	5.33	2327.79	2413.63	12308.800	0
1327780	-0.89	-47.39	5.32	2327.41	2413.70	12308.809	0
1327785	-0.95	-47.39	5.33	2327.52	2413.97	12308.812	0
1327790	-0.65	-47.39	5.34	2327.50	2413.69	12308.816	0
1327795	-0.67	-47.42	5.29	2327.58	2413.97	12308.822	0
1327800	-0.50	-47.36	5.26	2327.28	2413.82	12308.828	0
1327805	-0.82	-47.41	5.27	2327.58	2413.84	12308.829	0
1327810	-0.65	-47.41	5.25	2327.61	2414.14	12308.840	0
1327815	-0.60	-47.57	5.36	2327.72	2413.91	12308.842	0
1327820	-1.03	-47.40	5.33	2327.60	2413.61	12308.848	0
1327825	-0.92	-47.34	5.32	2327.69	2413.83	12308.853	0
1327830	-0.74	-47.48	5.37	2327.80	2414.04	12308.858	0
1327835	-0.60	-47.37	5.31	2327.86	2414.09	12308.860	0
1327840	-0.84	-47.35	5.33	2327.48	2413.94	12308.870	0
1327845	-0.47	-47.35	5.33	2327.57	2413.90	12308.873	0
1327850	-0.86	-47.24	5.28	2327.57	2413.90	12308.878	0
1327855	-0.78	-47.33	5.32	2327.63	2413.69	12308.881	0
1327860	-0.63	-47.35	5.34	2327.65	2413.74	12308.888	0
1327865	-1.02	-47.46	5.39	2327.80	2413.90	12308.891	0
1327870	-0.63	-47.54	5.44	2328.11	2413.98	12308.898	0
1327875	-0.49	-47.41	5.40	2327.89	2414.04	12308.904	0
1327880	-0.69	-47.49	5.40	2327.90	2413.54	12308.909	0
1327885	-0.88	-47.38	5.34	2327.73	2413.71	12308.910	0
1327890	-0.65	-47.47	5.36	2328.00	2413.67	12308.917	0
1327895	-0.57	-47.36	5.36	2327.52	2414.19	12308.921	0
1327900	-0.46	-47.26	5.35	2327.58	2414.22	12308.927	0
1327905	-0.21	-47.32	5.35	2327.30	2413.89	12308.934	0
1327910	-0.36	-47.26	5.28	2327.15	2413.98	12308.937	0
1327915	-0.64	-47.27	5.31	2327.20	2413.88	12308.940	0
1327920	-0.32	-47.27	5.38	2327.35	2413.84	12308.947	0
1327925	-0.32	-47.23	5.32	2326.97	2413.94	12308.952	0
1327930	-0.23	-47.17	5.24	2327.29	2413.96	12308.955	0
1327935	-0.69	-47.17	5.24	2327.26	2414.20	12308.964	0
1327940	-0.68	-47.28	5.35	2327.50	2413.98	12308.967	0
1327945	-0.88	-47.26	5.31	2327.02	2413.91	12308.970	0
1327950	-0.72	-47.26	5.26	2327.43	2413.92	12308.978	0
1327955	-0.71	-47.25	5.25	2327.34	2413.76	12308.982	0
1327960	-0.74	-47.30	5.26	2327.32	2413.87	12308.985	0
1327965	-0.20	-47.31	5.27	2327.20	2414.01	12308.993	0
1327970	-0.44	-47.19	5.23	2327.32	2414.09	12308.998	0
1327975	-0.77	-47.25	5.26	2327.34	2413.83	12309.000	0
1327980	-0.52	-47.31	5.34	2327.49	2413.80	12309.007	0
1327985	-0.13	-47.31	5.34	2327.46	2413.62	12309.014	0
1327990	-0.73	-47.28	5.34	2327.25	2413.92	12309.016	0
1327995	-0.33	-47.27	5.29	2327.68	2413.96	12309.024	0
1328000	-0.38	-47.25	5.29	2327.16	2414.05	12309.027	0
1328005	-0.52	-47.36	5.35	2327.34	2413.72	12309.033	0
1328010	-0.56	-47.33	5.31	2327.66	2413.91	12309.036	0
1328015	-0.49	-47.31	5.31	2327.36	2414.09	12309.043	0
1328020	-0.23	-47.23	5.32	2327.58	2414.08	12309.047	0
1328025	-0.14	-47.24	5.30	2327.37	2413.86	12309.051	0
1328030	-0.44	-47.35	5.33	2327.66	2413.99	12309.058	0
1328035	-0.55	-47.12	5.21	2327.25	2413.44	12309.064	0
1328040	-0.39	-47.22	5.30	2327.50	2413.71	12309.064	0
1328045	-0.42	-47.25	5.27	2327.49	2413.84	12309.073	0
1328050	-0.36	-47.16	5.21	2327.44	2413.88	12309.077	0
1328055	-0.32	-47.23	5.25	2327.50	2413.95	12309.082	0
1328060	-0.32	-47.16	5.21	2327.32	2413.84	12309.090	0
1328065	-0.22	-47.12	5.21	2327.49	2414.08	12309.093	0
1328070	-0.30	-47.18	5.26	2327.43	2413.85	12309.094	0
1328075	-0.45	-47.18	5.26	2327.40	2413.85	12309.102	0
1328080	-0.31	-47.30	5.34	2327.42	2414.05	12309.107	0
1328085	-0.28	-47.25	5.31	2327.24	2413.93	12309.112	0
1328090	-0.39	-47.17	5.21	2327.43	2414.31	12309.120	0
1328095	-0.27	-47.18	5.22	2327.43	2413.83	12309.123	0
1328100	-0.46	-47.15	5.20	2327.32	2413.74	12309.126	0
1328105	-0.58	-47.29	5.26	2327.49	2413.95	12309.134	0
1328110	-0.26	-47.30	5.22	2327.49	2413.79	12309.138	0
1328115	-0.59	-47.22	5.21	2327.54	2414.01	12309.141	0
1328120	-0.32	-47.22	5.20	2327.30	2413.40	12309.149	0
1328125	-0.25	-47.29	5.23	2327.45	2413.42	12309.152	0
1328130	-0.30	-47.26	5.24	2327.37	2413.56	12309.157	0
1328135	-0.43	-47.23	5.23	2327.51	2413.76	12309.161	0
1328140	-0.40	-47.36	5.33	2327.42	2413.78	12309.167	0
1328145	-0.41	-47.30	5.23	2327.34	2413.91	12309.172	0
1328150	-0.44	-47.38	5.24	2327.60	2413.84	12309.178	0
1328155	-0.21	-47.30	5.20	2327.29	2414.06	12309.182	0
1328160	-0.05	-47.28	5.26	2327.48	2414.02	12309.188	0
1328165	-0.43	-47.30	5.32	2327.31	2413.98	12309.189	0
1328170	-0.34	-47.23	5.20	2327.69	2413.70	12309.198	0
1328175	-0.14	-47.15	5.21	2327.33	2414.32	12309.202	0
1328180	0.07	-47.14	5.20	2327.48	2413.54	12309.209	0
1328185	-0.40	-47.21	5.25	2327.17	2413.66	12309.214	0
1328190	-0.28	-47.25	5.27	2327.24	2413.94	12309.218	0
1328195	-0.23	-47.36	5.29	2327.33	2413.84	12309.220	0
1328200	-0.91	-47.29	5.26	2327.57	2413.90	12309.229	0
1328205	-0.44	-47.31	5.22	2327.44	2413.93	12309.232	0
1328210	-0.58	-47.44	5.38	2327.43	2413.79	12309.238	0
1328215	-0.49	-47.36	5.33	2327.23	2413.63	12309.244	0
1328220	-0.38	-47.29	5.27	2327.14	2414.10	12309.248	0
1328225	-0.50	-47.29	5.28	2327.17	2414.06	12309.250	0
1328230	-0.60	-47.28	5.33	2327.45	2413.78	12309.257	0
1328235	-0.65	-47.23	5.31	2327.49	2414.14	12309.264	0
1328240	-0.61	-47.27	5.30	2327.54	2414.01	12309.266	0
1328245	-0.46	-47.29	5.32	2327.32	2413.82	12309.273	0
1328250	-0.65	-47.22	5.29	2327.14	2413.82	12309.279	0
1328255	-0.77	-47.21	5.32	2327.28	2413.86	12309.281	0
1328260	-0.59	-47.22	5.29	2327.27	2413.76	12309.285	0
1328265	-0.61	-47.27	5.23	2327.37	2413.93	12309.294	0
1328270	-0.30	-47.42	5.29	2327.48	2413.61	12309.297	0
1328275	-0.29	-47.35	5.31	2327.33	2413.53	12309.300	0
1328280	-0.44	-47.33	5.35	2327.53	2413.79	12309.307	0
1328285	-0.71	-47.33	5.33	2327.56	2413.82	12309.312	0
1328290	-0.85	-47.33	5.32	2327.55	2413.65	12309.314	0
1328295	-0.61	-47.40	5.35	2327.70	2413.82	12309.323	0
1328300	-0.54	-47.40	5.32	2327.55	2414.01	12309.328	0
1328305	-0.39	-47.30	5.29	2327.24	2413.97	12309.333	0
1328310	-0.41	-47.29	5.31	2327.25	2413.60	12309.339	0
1328315	-0.50	-47.35	5.37	2327.44	2413.91	12309.343	0
1328320	-0.32	-47.21	5.33	2327.31	2413.61	12309.344	0
1328325	-0.41	-47.25	5.27	2327.56	2413.58	12309.354	0
1328330	-0.70	-47.26	5.30	2327.33	2413.71	12309.357	0
1328335	-0.69	-47.29	5.38	2327.65	2413.68	12309.363	0
1328340	-0.77	-47.35	5.44	2327.42	2414.11	12309.369	0
1328345	-0.56	-47.41	5.43	2327.54	2413.62	12309.374	0
1328350	-0.57	-47.38	5.35	2327.52	2413.81	12309.375	0
1328355	-0.73	-47.38	5.31	2327.39	2413.67	12309.385	0
1328360	-0.57	-47.28	5.30	2327.40	2413.82	12309.388	0
1328365	0.10	-47.43	5.36	2327.58	2413.74	12309.394	0
1328370	-0.45	-47.28	5.24	2327.45	2414.07	12309.399	0
1328375	-0.49	-47.27	5.24	2327.34	2413.74	12309.404	0
1328380	-0.70	-47.34	5.32	2327.39	2414.01	12309.406	0
1328385	-0.17	-47.26	5.28	2327.26	2413.96	12309.410	0
1328390	-0.49	-47.26	5.29	2327.29	2413.94	12309.418	0
1328395	-0.48	-47.38	5.35	2327.30	2413.99	12309.422	0
1328400	-0.63	-47.35	5.37	2327.36	2413.96	12309.426	0
1328405	-0.29	-47.29	5.32	2327.36	2413.49	12309.432	0
1328410	-0.47	-47.28	5.30	2327.45	2413.75	12309.437	0
1328415	-0.74	-47.26	5.24	2327.48	2413.68	12309.440	0
1328420	-1.20	-47.23	5.20	2327.41	2413.77	12309.447	0
1328425	-0.85	-47.24	5.25	2327.44	2413.65	12309.452	0
1328430	-0.89	-47.28	5.28	2327.35	2413.83	12309.458	0
1328435	-0.44	-47.41	5.27	2327.50	2414.08	12309.462	0
1328440	-0.65	-47.37	5.26	2327.45	2413.92	12309.467	0
1328445	-0.61	-47.47	5.29	2327.50	2413.72	12309.470	0
1328450	-0.66	-47.47	5.32	2327.62	2413.79	12309.477	0
1328455	-0.38	-47.55	5.35	2327.64	2413.68	12309.482	0
1328460	-0.33	-47.53	5.32	2327.56	2414.04	12309.484	0
1328465	-0.46	-47.52	5.29	2327.47	2414.22	12309.494	0
1328470	-0.47	-47.51	5.30	2327.73	2414.51	12309.499	0
1328475	-0.56	-47.48	5.30	2327.38	2413.97	12309.500	0
1328480	-0.52	-47.33	5.32	2327.36	2414.07	12309.508	0
1328485	-0.20	-47.39	5.31	2327.25	2413.76	12309.512	0
1328490	-0.27	-47.41	5.36	2327.45	2413.74	12309.516	0
1328495	-0.04	-47.43	5.35	2327.43	2413.71	12309.522	0
1328500	-0.86	-47.31	5.30	2327.45	2413.48	12309.528	0
1328505	-0.40	-47.45	5.34	2327.50	2413.65	12309.531	0
1328510	-0.32	-47.50	5.40	2327.50	2413.82	12309.539	0
1328515	-0.50	-47.41	5.36	2327.43	2413.52	12309.543	0
1328520	-0.55	-47.37	5.33	2327.58	2413.89	12309.547	0
1328525	-0.58	-47.45	5.33	2327.47	2414.02	12309.549	0
1328530	-0.42	-47.30	5.21	2327.58	2414.04	12309.559	0
1328535	0.05	-47.55	5.33	2327.47	2413.78	12309.562	0
1328540	0.45	-47.59	5.40	2327.29	2413.93	12309.567	0
1328545	-0.03	-47.47	5.37	2327.10	2414.06	12309.574	0
1328550	-0.34	-47.42	5.31	2327.63	2414.11	12309.577	0
1328555	-0.69	-47.31	5.31	2327.58	2414.09	12309.579	0
1328560	-0.65	-47.39	5.29	2327.68	2413.71	12309.587	0
1328565	-0.57	-47.29	5.29	2327.31	2413.91	12309.593	0
1328570	-0.55	-47.40	5.31	2327.67	2414.15	12309.594	0
1328575	-0.47	-47.41	5.31	2327.50	2414.08	12309.604	0
1328580	-0.84	-47.42	5.33	2327.45	2413.80	12309.607	0
1328585	-0.30	-47.54	5.39	2327.50	2413.94	12309.611	0
1328590	-0.33	-47.52	5.39	2327.97	2413.84	12309.618	0
1328595	-0.41	-47.45	5.34	2327.37	2413.95	12309.623	0
1328600	-0.16	-47.44	5.30	2327.48	2414.08	12309.625	0
1328605	-0.67	-47.46	5.38	2327.71	2413.94	12309.633	0
1328610	-0.77	-47.44	5.32	2327.70	2413.87	12309.636	0
1328615	-0.66	-47.54	5.31	2327.84	2414.02	12309.642	0
1328620	-0.49	-47.47	5.32	2327.84	2413.72	12309.647	0
1328625	-0.15	-47.57	5.40	2327.62	2413.76	12309.654	0
1328630	-0.96	-47.45	5.41	2327.66	2413.84	12309.656	0
1328635	-0.70	-47.45	5.35	2327.69	2414.00	12309.659	0
1328640	-0.50	-47.40	5.32	2327.69	2414.15	12309.667	0
1328645	-0.32	-47.51	5.43	2327.82	2414.52	12309.674	0
1328650	-0.43	-47.45	5.40	2327.57	2414.13	12309.674	0
1328655	-0.85	-47.40	5.39	2327.73	2413.88	12309.681	0
1328660	-0.34	-47.37	5.35	2327.75	2414.19	12309.687	0
1328665	-0.22	-47.38	5.35	2327.53	2413.86	12309.694	0
1328670	0.00	-47.39	5.35	2327.68	2413.99	12309.698	0
1328675	-0.22	-47.57	5.43	2327.61	2414.02	12309.702	0
1328680	-0.55	-47.52	5.37	2327.77	2414.07	12309.704	0
1328685	-0.53	-47.50	5.36	2327.73	2414.19	12309.713	0
1328690	-0.96	-47.53	5.42	2327.59	2414.24	12309.717	0
1328695	-0.34	-47.39	5.34	2327.88	2414.09	12309.720	0
1328700	-0.43	-47.39	5.29	2327.63	2413.95	12309.729	0
1328705	-0.70	-47.37	5.28	2327.50	2414.20	12309.733	0
1328710	-0.54	-47.40	5.30	2327.82	2414.14	12309.734	0
1328715	-0.62	-47.33	5.28	2327.62	2413.98	12309.743	0
1328720	-0.28	-47.45	5.33	2327.60	2413.96	12309.748	0
1328725	-0.40	-47.49	5.34	2327.74	2413.92	12309.750	0
1328730	-0.14	-47.59	5.38	2327.48	2414.07	12309.760	0
1328735	-0.42	-47.47	5.36	2327.46	2413.97	12309.763	0
1328740	-0.40	-47.48	5.37	2327.49	2414.15	12309.766	0
1328745	-0.34	-47.51	5.36	2327.64	2414.01	12309.772	0
1328750	-0.10	-47.51	5.33	2327.50	2414.25	12309.779	0
1328755	-0.41	-47.56	5.34	2327.46	2414.24	12309.781	0
1328760	-0.41	-47.57	5.31	2327.48	2414.18	12309.784	0
1328765	-0.44	-47.42	5.23	2327.35	2414.29	12309.792	0
1328770	-0.75	-47.55	5.35	2327.46	2413.96	12309.797	0
1328775	-0.36	-47.67	5.38	2327.72	2413.77	12309.799	0
1328780	-0.53	-47.52	5.36	2327.36	2413.65	12309.808	0
1328785	-0.44	-47.46	5.27	2327.42	2413.68	12309.812	0
1328790	-0.39	-47.50	5.28	2327.62	2414.11	12309.815	0
1328795	-0.19	-47.54	5.33	2327.75	2413.98	12309.823	0
1328800	-0.18	-47.67	5.44	2328.06	2414.00	12309.828	0
1328805	-0.33	-47.67	5.47	2327.59	2414.43	12309.829	0
1328810	-0.12	-47.51	5.34	2327.61	2414.19	12309.840	0
1328815	-0.22	-47.55	5.33	2327.72	2414.23	12309.842	0
1328820	-0.01	-47.63	5.40	2327.63	2414.15	12309.849	0
1328825	-0.51	-47.55	5.38	2327.55	2414.13	12309.854	0
1328830	-0.55	-47.38	5.39	2327.30	2413.92	12309.859	0
1328835	-0.15	-47.35	5.26	2327.63	2414.08	12309.860	0
1328840	-0.17	-47.53	5.33	2327.54	2414.30	12309.870	0
1328845	-0.36	-47.46	5.32	2327.55	2413.93	12309.873	0
1328850	-0.02	-47.54	5.31	2327.56	2414.38	12309.875	0
1328855	-0.34	-47.47	5.34	2327.65	2414.07	12309.882	0
1328860	-0.39	-47.56	5.37	2327.79	2414.26	12309.889	0
1328865	0.02	-47.53	5.35	2327.71	2414.21	12309.891	0
1328870	-0.38	-47.50	5.34	2327.69	2414.07	12309.900	0
1328875	-0.25	-47.45	5.31	2327.38	2414.02	12309.903	0
1328880	-0.65	-47.34	5.34	2327.49	2414.84	12309.909	0
1328885	-0.31	-47.46	5.31	2327.56	2414.11	12309.910	0
1328890	-0.38	-47.46	5.35	2327.40	2413.96	12309.917	0
1328895	-0.35	-47.36	5.34	2327.43	2413.88	12309.921	0
1328900	-0.28	-47.39	5.32	2327.71	2414.05	12309.924	0
1328905	-0.39	-47.55	5.35	2327.67	2413.71	12309.932	0
1328910	-0.43	-47.58	5.36	2327.64	2413.78	12309.937	0
1328915	-0.47	-47.55	5.40	2327.49	2413.94	12309.942	0
1328920	-0.58	-47.47	5.36	2327.37	2413.85	12309.946	0
1328925	-0.32	-47.42	5.31	2327.65	2414.00	12309.952	0
1328930	-0.43	-47.55	5.35	2327.62	2414.05	12309.954	0
1328935	-0.60	-47.47	5.29	2327.58	2413.86	12309.962	0
1328940	-0.29	-47.48	5.31	2327.68	2414.00	12309.967	0
1328945	-0.58	-47.45	5.38	2327.84	2413.68	12309.974	0
1328950	-0.35	-47.48	5.36	2327.58	2413.65	12309.978	0
1328955	-0.32	-47.67	5.42	2327.47	2414.01	12309.982	0
1328960	-0.51	-47.54	5.41	2327.64	2413.93	12309.984	0
1328965	-0.09	-47.61	5.42	2327.48	2414.01	12309.994	0
1328970	-0.61	-47.50	5.38	2327.79	2413.53	12309.998	0
1328975	-0.40	-47.44	5.36	2327.90	2413.87	12310.000	0
1328980	-0.03	-47.38	5.35	2327.69	2413.89	12310.006	0
1328985	0.05	-47.49	5.42	2328.02	2413.74	12310.014	0
1328990	-0.84	-47.37	5.35	2327.62	2414.15	12310.016	0
1328995	-0.44	-47.72	5.52	2327.75	2414.35	12310.024	0
1329000	-0.32	-47.57	5.40	2327.62	2414.23	12310.028	0
1329005	-0.44	-47.49	5.37	2327.66	2414.00	12310.031	0
1329010	-0.55	-47.44	5.36	2327.71	2414.24	12310.034	0
1329015	-0.37	-47.49	5.37	2327.48	2413.93	12310.043	0
1329020	-0.58	-47.57	5.37	2327.62	2414.24	12310.047	0
1329025	-0.54	-47.56	5.39	2327.50	2414.07	12310.052	0
1329030	-0.91	-47.50	5.39	2327.64	2413.94	12310.059	0
1329035	-0.89	-47.61	5.47	2327.66	2413.74	12310.064	0
1329040	-0.66	-47.56	5.45	2327.73	2413.85	12310.065	0
1329045	-0.66	-47.46	5.40	2327.67	2413.83	12310.072	0
1329050	-0.31	-47.58	5.44	2327.32	2413.96	12310.077	0
1329055	-0.35	-47.55	5.40	2327.55	2414.02	12310.080	0
1329060	-0.66	-47.47	5.32	2327.52	2413.83	12310.090	0
1329065	-0.40	-47.53	5.38	2327.57	2413.84	12310.092	0
1329070	-0.79	-47.47	5.36	2327.44	2413.83	12310.097	0
1329075	-0.13	-47.49	5.32	2327.46	2413.82	12310.104	0
1329080	-0.48	-47.46	5.27	2327.79	2414.11	12310.108	0
1329085	-0.79	-47.39	5.22	2327.48	2414.05	12310.110	0
1329090	-0.44	-47.50	5.26	2327.52	2414.28	12310.120	0
1329095	-0.62	-47.52	5.32	2327.56	2413.98	12310.123	0
1329100	-0.62	-47.66	5.38	2327.87	2413.87	12310.127	0
1329105	-0.79	-47.55	5.34	2327.49	2413.70	12310.131	0
1329110	-0.80	-47.52	5.34	2327.48	2413.86	12310.138	0
1329115	-0.76	-47.48	5.35	2327.79	2413.83	12310.141	0
1329120	-0.74	-47.48	5.36	2327.55	2414.20	12310.148	0
1329125	-0.46	-47.46	5.31	2327.62	2413.75	12310.152	0
1329130	-0.36	-47.41	5.32	2327.55	2413.92	12310.159	0
1329135	-0.61	-47.39	5.31	2327.67	2414.09	12310.160	0
1329140	-0.63	-47.40	5.32	2327.66	2414.08	12310.169	0
1329145	-0.59	-47.34	5.30	2327.60	2413.96	12310.171	0
1329150	0.15	-47.69	5.32	2327.94	2413.37	12310.179	0
1329155	-0.60	-47.44	5.34	2327.67	2413.91	12310.184	0
1329160	-0.41	-47.43	5.34	2327.60	2414.01	12310.188	0
1329165	-0.71	-47.39	5.28	2327.88	2413.79	12310.190	0
1329170	-0.63	-47.44	5.26	2327.61	2413.94	12310.198	0
1329175	-0.41	-47.44	5.28	2327.53	2413.81	12310.202	0
1329180	-0.50	-47.39	5.29	2327.54	2413.76	12310.206	0
1329185	-0.65	-47.48	5.33	2327.73	2413.93	12310.214	0
1329190	-0.62	-47.44	5.34	2327.46	2414.11	12310.217	0
1329195	-0.88	-47.42	5.32	2327.58	2414.08	12310.220	0
1329200	-0.50	-47.52	5.37	2327.57	2413.90	12310.229	0
1329205	-0.64	-47.37	5.32	2327.65	2413.69	12310.233	0
1329210	-0.78	-47.45	5.39	2327.41	2413.98	12310.234	0
1329215	-0.82	-47.42	5.33	2327.50	2413.91	12310.243	0
1329220	-0.52	-47.43	5.31	2327.52	2413.80	12310.247	0
1329225	-0.84	-47.44	5.32	2327.41	2413.77	12310.250	0
1329230	-0.71	-47.40	5.29	2327.51	2413.81	12310.256	0
1329235	-0.77	-47.53	5.34	2327.57	2414.20	12310.264	0
1329240	-0.97	-47.49	5.30	2327.86	2413.92	12310.266	0
1329245	-0.78	-47.55	5.30	2327.79	2414.49	12310.273	0
1329250	-0.59	-47.50	5.28	2327.58	2413.96	12310.277	0
1329255	-0.46	-47.44	5.25	2327.35	2413.94	12310.281	0
1329260	-0.73	-47.55	5.29	2327.57	2413.90	12310.286	0
1329265	-0.25	-47.63	5.37	2327.69	2413.98	12310.293	0
1329270	-0.41	-47.48	5.36	2327.45	2413.79	12310.296	0
1329275	-0.45	-47.46	5.31	2327.49	2413.87	12310.301	0
1329280	-0.71	-47.46	5.37	2327.55	2414.05	12310.309	0
1329285	-0.46	-47.40	5.36	2327.75	2413.69	12310.314	0
1329290	-0.27	-47.48	5.40	2327.46	2414.03	12310.315	0
1329295	-0.57	-47.34	5.36	2327.48	2414.32	12310.324	0
1329300	-0.54	-47.31	5.34	2327.51	2413.90	12310.327	0
1329305	-0.40	-47.45	5.37	2327.48	2413.88	12310.330	0
1329310	-0.34	-47.47	5.38	2327.52	2414.18	12310.340	0
1329315	-0.02	-47.36	5.31	2327.12	2413.74	12310.344	0
1329320	-0.62	-47.37	5.32	2327.60	2413.65	12310.344	0
1329325	-0.77	-47.39	5.29	2327.17	2413.92	12310.353	0
1329330	-0.79	-47.47	5.37	2327.48	2413.94	12310.357	0
1329335	-0.39	-47.47	5.40	2327.34	2413.97	12310.360	0
1329340	-0.79	-47.35	5.30	2327.47	2413.93	12310.370	0
1329345	-0.44	-47.44	5.29	2327.17	2414.00	12310.373	0
1329350	-0.56	-47.36	5.31	2327.44	2413.95	12310.375	0
1329355	-0.15	-47.41	5.36	2327.54	2414.02	12310.384	0
1329360	-0.70	-47.36	5.35	2327.39	2413.87	12310.388	0
1329365	-0.29	-47.38	5.31	2327.47	2413.68	12310.391	0
1329370	-0.62	-47.41	5.36	2327.69	2413.97	12310.400	0
1329375	-0.31	-47.31	5.26	2327.38	2413.75	12310.401	0
1329380	-0.35	-47.36	5.34	2327.55	2413.83	12310.407	0
1329385	-0.95	-47.36	5.36	2327.56	2413.85	12310.410	0
1329390	-0.90	-47.44	5.36	2327.59	2413.78	12310.418	0
1329395	-0.57	-47.50	5.30	2327.42	2413.93	12310.421	0
1329400	-0.48	-47.44	5.23	2327.45	2413.86	12310.429	0
1329405	-0.49	-47.42	5.27	2327.74	2414.00	12310.433	0
1329410	-0.55	-47.47	5.31	2327.54	2413.53	12310.438	0
1329415	-0.66	-47.55	5.34	2327.71	2413.99	12310.439	0
1329420	-0.66	-47.58	5.37	2327.72	2413.70	12310.448	0
1329425	-0.13	-47.56	5.28	2327.55	2413.98	12310.452	0
1329430	-0.87	-47.50	5.30	2327.46	2414.08	12310.459	0
1329435	-0.90	-47.36	5.24	2327.41	2413.89	12310.463	0
1329440	-0.67	-47.46	5.28	2327.43	2414.00	12310.468	0
1329445	-0.13	-47.40	5.28	2327.50	2414.07	12310.470	0
1329450	-0.02	-47.40	5.34	2326.99	2413.37	12310.479	0
1329455	-0.12	-47.38	5.29	2327.40	2414.11	12310.482	0
1329460	0.26	-47.32	5.32	2326.66	2414.23	12310.489	0
1329465	0.00	-47.35	5.26	2327.44	2413.71	12310.495	0
1329470	-0.17	-47.32	5.27	2327.39	2413.80	12310.498	0
1329475	-0.45	-47.43	5.34	2327.59	2413.81	12310.500	0
1329480	-0.45	-47.39	5.31	2327.54	2413.85	12310.508	0
1329485	-0.14	-47.46	5.28	2327.29	2413.96	12310.514	0
1329490	-0.14	-47.55	5.35	2327.22	2413.59	12310.516	0
1329495	-0.17	-47.49	5.34	2327.03	2413.75	12310.525	0
1329500	-0.29	-47.57	5.39	2327.48	2413.67	12310.528	0
1329505	-0.27	-47.54	5.35	2327.45	2413.92	12310.531	0
1329510	-0.26	-47.50	5.32	2327.33	2413.76	12310.535	0
1329515	-0.55	-47.37	5.26	2327.48	2414.11	12310.544	0
1329520	-0.43	-47.52	5.32	2327.62	2413.62	12310.547	0
1329525	-0.07	-47.47	5.31	2327.53	2413.72	12310.549	0
1329530	-0.17	-47.55	5.41	2327.64	2413.49	12310.557	0
1329535	-0.28	-47.48	5.38	2327.43	2413.91	12310.562	0
1329540	-0.06	-47.49	5.34	2327.19	2413.59	12310.564	0
1329545	-0.12	-47.48	5.28	2327.45	2413.68	12310.575	0
1329550	-0.03	-47.56	5.31	2327.35	2413.87	12310.577	0
1329555	-0.56	-47.56	5.36	2327.53	2413.79	12310.579	0
1329560	-0.34	-47.48	5.33	2327.37	2413.91	12310.589	0
1329565	-0.63	-47.49	5.27	2327.87	2413.76	12310.594	0
1329570	-0.49	-47.45	5.27	2327.52	2413.72	12310.594	0
1329575	0.00	-47.51	5.27	2327.14	2413.59	12310.604	0
1329580	-0.27	-47.52	5.30	2327.52	2413.71	12310.607	0
1329585	-0.24	-47.59	5.32	2327.37	2414.35	12310.613	0
1329590	-0.11	-47.59	5.33	2327.30	2413.58	12310.620	0
1329595	-0.00	-47.44	5.27	2327.44	2414.01	12310.624	0
1329600	-0.05	-47.57	5.34	2327.43	2413.81	12310.625	0
1329605	-0.22	-47.57	5.41	2327.81	2413.88	12310.635	0
1329610	-0.35	-47.55	5.39	2327.84	2414.01	12310.638	0
1329615	-0.83	-47.37	5.34	2327.58	2413.37	12310.644	0
1329620	-0.82	-47.36	5.35	2327.81	2413.80	12310.650	0
1329625	-0.55	-47.41	5.38	2327.49	2413.25	12310.654	0
1329630	-0.47	-47.47	5.37	2327.60	2413.82	12310.656	0
1329635	-0.40	-47.41	5.33	2327.23	2413.74	12310.661	0
1329640	-0.33	-47.45	5.36	2327.50	2413.63	12310.668	0
1329645	-0.33	-47.49	5.40	2327.91	2413.77	12310.672	0
1329650	0.02	-47.53	5.42	2327.57	2413.74	12310.676	0
1329655	0.14	-47.52	5.40	2327.52	2413.65	12310.682	0
1329660	0.01	-47.49	5.35	2327.45	2413.43	12310.687	0
1329665	-0.36	-47.52	5.36	2327.53	2413.76	12310.689	0
1329670	-0.94	-47.42	5.35	2327.70	2413.83	12310.698	0
1329675	-0.41	-47.46	5.38	2327.83	2413.86	12310.702	0
1329680	-0.50	-47.34	5.36	2327.45	2413.81	12310.708	0
1329685	-0.42	-47.49	5.40	2327.32	2413.65	12310.713	0
1329690	-0.44	-47.50	5.39	2327.63	2413.68	12310.717	0
1329695	-0.23	-47.45	5.33	2327.27	2413.62	12310.720	0
1329700	0.16	-47.53	5.36	2327.21	2413.58	12310.727	0
1329705	0.00	-47.38	5.32	2327.18	2413.89	12310.732	0
1329710	0.03	-47.54	5.38	2327.25	2413.73	12310.734	0
1329715	-0.22	-47.59	5.38	2327.17	2413.89	12310.743	0
1329720	-0.51	-47.62	5.39	2327.49	2413.78	12310.749	0
1329725	-0.37	-47.64	5.39	2327.37	2413.68	12310.750	0
1329730	-0.03	-47.67	5.33	2327.51	2413.90	12310.758	0
1329735	-0.25	-47.60	5.38	2327.61	2413.76	12310.762	0
1329740	-0.22	-47.64	5.37	2327.71	2413.80	12310.766	0
1329745	-0.59	-47.61	5.33	2327.80	2413.63	12310.772	0
1329750	-0.53	-47.59	5.31	2327.54	2414.02	12310.778	0
1329755	-0.21	-47.62	5.34	2327.51	2413.76	12310.781	0
1329760	-1.15	-47.49	5.30	2327.08	2413.92	12310.789	0
1329765	-0.60	-47.64	5.39	2327.59	2413.65	12310.793	0
1329770	-0.80	-47.61	5.40	2327.77	2413.69	12310.797	0
1329775	-0.41	-47.65	5.42	2327.63	2413.64	12310.799	0
1329780	-0.42	-47.63	5.42	2327.87	2414.16	12310.807	0
1329785	-0.35	-47.59	5.38	2327.83	2413.66	12310.812	0
1329790	-0.57	-47.71	5.41	2327.81	2413.98	12310.816	0
1329795	-0.39	-47.54	5.37	2327.54	2413.88	12310.824	0
1329800	-0.35	-47.57	5.42	2327.41	2413.85	12310.827	0
1329805	-0.33	-47.62	5.38	2327.68	2413.87	12310.829	0
1329810	-0.52	-47.69	5.40	2327.66	2413.74	12310.839	0
1329815	-0.30	-47.60	5.35	2327.48	2413.73	12310.842	0
1329820	-0.10	-47.49	5.35	2327.58	2413.91	12310.844	0
1329825	-0.29	-47.54	5.39	2327.71	2413.86	12310.854	0
1329830	-0.52	-47.69	5.46	2327.77	2413.93	12310.858	0
1329835	-0.33	-47.55	5.36	2327.73	2413.83	12310.861	0
1329840	-0.27	-47.59	5.37	2327.68	2413.59	12310.868	0
1329845	-0.08	-47.61	5.42	2327.73	2413.87	12310.873	0
1329850	-0.44	-47.54	5.40	2327.85	2413.92	12310.875	0
1329855	-0.43	-47.67	5.40	2327.78	2413.91	12310.883	0
1329860	-0.15	-47.75	5.40	2327.83	2413.92	12310.887	0
1329865	-0.39	-47.75	5.43	2327.92	2413.94	12310.891	0
1329870	-0.27	-47.75	5.47	2327.75	2413.71	12310.898	0
1329875	-0.19	-47.69	5.40	2327.53	2413.94	12310.903	0
1329880	-0.45	-47.66	5.37	2327.60	2413.91	12310.906	0
1329885	-0.94	-47.44	5.29	2327.49	2413.44	12310.914	0
1329890	-0.51	-47.62	5.38	2327.89	2413.91	12310.917	0
1329895	-0.10	-47.72	5.37	2327.71	2413.76	12310.923	0
1329900	-0.33	-47.70	5.33	2327.87	2413.94	12310.924	0
1329905	-0.28	-47.69	5.35	2327.55	2413.79	12310.934	0
1329910	-0.04	-47.70	5.42	2327.65	2414.05	12310.937	0
1329915	-0.87	-47.57	5.35	2327.79	2413.82	12310.944	0
1329920	-0.32	-47.70	5.39	2327.62	2414.11	12310.949	0
1329925	-0.38	-47.65	5.37	2327.57	2413.88	12310.952	0
1329930	-0.40	-47.68	5.41	2327.74	2414.27	12310.954	0
1329935	-0.34	-47.66	5.44	2327.39	2414.00	12310.964	0
1329940	-0.53	-47.59	5.40	2327.42	2413.85	12310.967	0
1329945	-0.62	-47.71	5.51	2327.84	2413.83	12310.972	0
1329950	-0.42	-47.77	5.46	2327.75	2413.96	12310.979	0
1329955	-0.37	-47.75	5.45	2327.44	2414.06	12310.983	0
1329960	-0.43	-47.75	5.45	2327.61	2414.08	12310.984	0
1329965	0.28	-47.87	5.52	2327.35	2413.86	12310.994	0
1329970	-0.04	-47.71	5.48	2327.37	2413.86	12310.999	0
1329975	-0.15	-47.58	5.43	2327.83	2413.83	12311.000	0
1329980	-0.50	-47.73	5.47	2327.81	2413.62	12311.006	0
1329985	-0.29	-47.67	5.43	2327.60	2413.50	12311.012	0
1329990	-0.33	-47.69	5.49	2327.41	2413.90	12311.016	0
1329995	-0.54	-47.67	5.49	2327.65	2413.96	12311.024	0
1330000	-0.54	-47.76	5.50	2327.52	2414.14	12311.029	0
1330005	-0.74	-47.72	5.45	2327.59	2413.58	12311.031	0
1330010	-0.75	-47.72	5.50	2327.62	2413.78	12311.035	0
1330015	-0.71	-47.79	5.56	2327.60	2413.82	12311.042	0
1330020	-0.30	-47.72	5.51	2327.23	2413.73	12311.047	0
1330025	-0.43	-47.58	5.43	2327.17	2413.81	12311.049	0
1330030	-0.16	-47.60	5.39	2327.64	2414.17	12311.059	0
1330035	-0.70	-47.60	5.37	2327.66	2413.88	12311.062	0
1330040	-0.20	-47.65	5.37	2327.48	2413.84	12311.065	0
1330045	-0.30	-47.55	5.31	2327.51	2413.69	12311.072	0
1330050	-0.73	-47.47	5.27	2327.83	2413.64	12311.078	0
1330055	-0.57	-47.50	5.36	2327.76	2413.85	12311.079	0
1330060	-0.19	-47.62	5.32	2327.43	2413.91	12311.090	0
1330065	-0.03	-47.70	5.32	2327.62	2414.00	12311.092	0
1330070	-0.12	-47.76	5.38	2327.38	2413.86	12311.098	0
1330075	-0.42	-47.73	5.41	2327.26	2414.09	12311.104	0
1330080	0.22	-47.70	5.34	2327.48	2413.84	12311.109	0
1330085	-0.37	-47.69	5.39	2327.47	2413.89	12311.110	0
1330090	-0.33	-47.71	5.47	2327.61	2413.79	12311.118	0
1330095	-0.54	-47.69	5.43	2327.28	2413.85	12311.123	0
1330100	0.04	-47.65	5.35	2327.15	2414.27	12311.129	0
1330105	0.05	-47.74	5.37	2327.26	2413.71	12311.132	0
1330110	-0.13	-47.65	5.40	2327.58	2414.04	12311.138	0
1330115	-0.15	-47.53	5.41	2327.46	2413.73	12311.141	0
1330120	-0.29	-47.69	5.38	2327.29	2413.82	12311.149	0
1330125	-0.20	-47.72	5.37	2327.47	2413.65	12311.152	0
1330130	-0.24	-47.59	5.34	2327.61	2413.59	12311.156	0
1330135	-0.42	-47.55	5.39	2327.50	2414.12	12311.162	0
1330140	-0.18	-47.60	5.41	2327.49	2413.98	12311.167	0
1330145	-0.38	-47.63	5.36	2327.34	2413.78	12311.171	0
1330150	-0.16	-47.60	5.33	2327.46	2413.98	12311.174	0
1330155	-0.53	-47.58	5.36	2327.30	2414.03	12311.182	0
1330160	-0.36	-47.56	5.35	2327.29	2413.94	12311.187	0
1330165	-0.32	-47.63	5.37	2327.85	2413.83	12311.193	0
1330170	-0.29	-47.67	5.42	2327.54	2413.58	12311.198	0
1330175	-0.08	-47.70	5.47	2327.55	2414.00	12311.202	0
1330180	-0.07	-47.66	5.45	2327.60	2413.99	12311.204	0
1330185	-0.22	-47.76	5.45	2327.70	2413.59	12311.212	0
1330190	-0.48	-47.59	5.37	2327.63	2413.74	12311.216	0
1330195	-0.15	-47.70	5.41	2327.60	2414.03	12311.224	0
1330200	0.02	-47.73	5.43	2327.62	2413.71	12311.228	0
1330205	-0.04	-47.69	5.36	2327.66	2414.01	12311.232	0
1330210	-0.48	-47.61	5.30	2327.68	2413.58	12311.234	0
1330215	-0.23	-47.75	5.41	2327.59	2414.11	12311.244	0
1330220	-0.46	-47.60	5.30	2327.69	2413.80	12311.248	0
1330225	-0.27	-47.76	5.34	2327.51	2413.74	12311.250	0
1330230	-0.10	-47.71	5.36	2327.58	2413.99	12311.260	0
1330235	0.09	-47.69	5.34	2327.79	2414.04	12311.264	0
1330240	-0.37	-47.62	5.37	2327.49	2413.65	12311.266	0
1330245	-0.38	-47.73	5.37	2327.60	2414.11	12311.274	0
1330250	-0.11	-47.70	5.36	2327.53	2413.63	12311.278	0
1330255	-0.59	-47.60	5.40	2327.42	2413.66	12311.281	0
1330260	-0.37	-47.64	5.44	2327.33	2413.89	12311.284	0
1330265	0.09	-47.71	5.43	2327.31	2413.77	12311.293	0
1330270	-0.06	-47.63	5.35	2327.52	2414.00	12311.297	0
1330275	-0.26	-47.67	5.36	2327.71	2413.99	12311.301	0
1330280	-0.31	-47.76	5.46	2327.41	2413.98	12311.308	0
1330285	0.07	-47.70	5.44	2327.75	2414.14	12311.312	0
1330290	-0.27	-47.70	5.47	2327.32	2413.97	12311.314	0
1330295	-0.05	-47.61	5.40	2327.05	2413.86	12311.322	0
1330300	-0.65	-47.67	5.36	2327.13	2413.89	12311.327	0
1330305	-0.40	-47.59	5.32	2327.22	2413.90	12311.332	0
1330310	-0.24	-47.59	5.34	2327.32	2413.80	12311.340	0
1330315	-0.35	-47.67	5.46	2327.41	2413.81	12311.342	0
1330320	-0.40	-47.69	5.44	2327.30	2413.69	12311.347	0
1330325	-0.28	-47.68	5.42	2327.31	2413.85	12311.354	0
1330330	-0.33	-47.68	5.40	2327.17	2413.91	12311.358	0
1330335	-0.26	-47.69	5.44	2327.49	2413.93	12311.360	0
1330340	-0.66	-47.64	5.44	2327.25	2413.86	12311.370	0
1330345	-0.53	-47.59	5.39	2327.59	2413.79	12311.373	0
1330350	-0.37	-47.72	5.46	2327.40	2414.02	12311.377	0
1330355	-0.55	-47.66	5.44	2327.37	2413.53	12311.380	0
1330360	-0.28	-47.69	5.43	2327.31	2413.79	12311.388	0
1330365	-0.61	-47.65	5.35	2327.71	2413.70	12311.391	0
1330370	-0.45	-47.74	5.39	2327.82	2413.89	12311.398	0
1330375	-0.21	-47.73	5.42	2327.74	2413.93	12311.402	0
1330380	-0.34	-47.67	5.41	2327.71	2413.78	12311.409	0
1330385	-0.07	-47.66	5.30	2327.79	2413.96	12311.409	0
1330390	-0.36	-47.63	5.31	2327.63	2413.86	12311.420	0
1330395	-0.57	-47.74	5.38	2327.62	2413.82	12311.421	0
1330400	-0.36	-47.70	5.43	2327.60	2413.66	12311.429	0
1330405	-0.18	-47.77	5.49	2327.72	2413.82	12311.433	0
1330410	-0.29	-47.72	5.40	2327.54	2413.64	12311.438	0
1330415	-0.06	-47.67	5.37	2327.43	2413.61	12311.440	0
1330420	0.06	-47.74	5.42	2327.10	2413.68	12311.448	0
1330425	-0.08	-47.67	5.40	2327.61	2413.77	12311.452	0
1330430	-0.43	-47.49	5.25	2327.75	2413.25	12311.459	0
1330435	-0.39	-47.63	5.39	2327.55	2413.89	12311.464	0
1330440	-0.52	-47.62	5.42	2327.92	2413.76	12311.466	0
1330445	-0.32	-47.69	5.44	2327.55	2413.48	12311.470	0
1330450	-0.64	-47.72	5.40	2327.39	2413.69	12311.477	0
1330455	-0.18	-47.80	5.46	2327.40	2413.84	12311.483	0
1330460	-0.58	-47.72	5.46	2327.09	2413.84	12311.484	0
1330465	-0.32	-47.74	5.42	2327.49	2413.90	12311.494	0
1330470	-0.48	-47.78	5.45	2327.69	2413.85	12311.497	0
1330475	-0.20	-47.84	5.44	2327.62	2413.66	12311.500	0
1330480	-0.63	-47.75	5.41	2327.36	2413.72	12311.506	0
1330485	-0.43	-47.74	5.49	2327.39	2413.73	12311.514	0
1330490	-0.70	-47.80	5.50	2327.49	2413.39	12311.516	0
1330495	-0.79	-47.71	5.45	2327.68	2413.56	12311.523	0
1330500	-0.25	-47.69	5.42	2327.26	2413.60	12311.527	0
1330505	-0.66	-47.74	5.50	2327.81	2413.53	12311.531	0
1330510	-0.61	-47.78	5.50	2327.69	2413.65	12311.535	0
1330515	-0.67	-47.70	5.38	2327.78	2413.70	12311.543	0
1330520	-0.50	-47.70	5.39	2327.90	2413.24	12311.546	0
1330525	-0.69	-47.79	5.45	2327.74	2413.60	12311.551	0
1330530	-0.43	-47.73	5.41	2327.71	2413.64	12311.559	0
1330535	-0.27	-47.84	5.46	2327.82	2413.29	12311.562	0
1330540	-0.42	-47.84	5.42	2327.63	2413.60	12311.565	0
1330545	-1.20	-47.57	5.33	2327.75	2413.74	12311.574	0
1330550	-0.90	-47.70	5.38	2327.52	2413.65	12311.577	0
1330555	-0.91	-47.59	5.35	2327.31	2413.72	12311.580	0
1330560	-0.61	-47.74	5.38	2327.43	2413.61	12311.590	0
1330565	-0.42	-47.78	5.40	2327.73	2413.61	12311.593	0
1330570	-0.36	-47.85	5.44	2327.67	2413.64	12311.595	0
1330575	-0.89	-47.74	5.51	2327.69	2413.37	12311.604	0
1330580	-0.37	-47.79	5.47	2327.78	2413.59	12311.607	0
1330585	-0.48	-47.81	5.45	2327.60	2413.87	12311.610	0
1330590	-0.48	-47.74	5.40	2327.52	2413.89	12311.620	0
1330595	-0.04	-47.74	5.45	2327.62	2413.57	12311.622	0
1330600	-0.21	-47.79	5.49	2327.45	2413.68	12311.626	0
1330605	-0.13	-47.86	5.54	2327.89	2413.80	12311.633	0
1330610	-0.56	-47.84	5.52	2327.72	2413.69	12311.638	0
1330615	-0.40	-47.83	5.48	2327.83	2413.60	12311.641	0
1330620	-0.62	-47.78	5.44	2327.80	2413.65	12311.649	0
1330625	-0.45	-47.75	5.44	2327.68	2413.59	12311.652	0
1330630	-0.69	-47.81	5.47	2327.83	2413.76	12311.657	0
1330635	-0.48	-47.84	5.49	2327.86	2413.48	12311.660	0
1330640	-0.44	-47.75	5.44	2327.89	2413.69	12311.668	0
1330645	-0.54	-47.66	5.42	2327.86	2413.56	12311.671	0
1330650	-0.13	-47.88	5.49	2327.73	2413.43	12311.678	0
1330655	-0.75	-47.73	5.46	2327.71	2413.70	12311.681	0
1330660	-0.47	-47.79	5.48	2327.94	2413.88	12311.688	0
1330665	-0.45	-47.86	5.53	2327.79	2413.61	12311.691	0
1330670	-0.45	-47.75	5.47	2327.68	2413.70	12311.698	0
1330675	-0.42	-47.81	5.50	2327.67	2413.78	12311.702	0
1330680	-0.39	-47.81	5.45	2327.95	2413.40	12311.709	0
1330685	-0.62	-47.82	5.45	2327.76	2413.45	12311.714	0
1330690	-0.38	-47.78	5.44	2327.78	2413.59	12311.718	0
1330695	-0.49	-47.79	5.46	2327.79	2413.79	12311.720	0
1330700	-0.07	-47.70	5.35	2326.89	2414.23	12311.729	0
1330705	-0.59	-47.62	5.36	2327.65	2413.42	12311.732	0
1330710	-0.58	-47.70	5.40	2327.60	2413.67	12311.738	0
1330715	-0.70	-47.73	5.39	2327.46	2413.85	12311.744	0
1330720	-0.22	-47.63	5.36	2327.53	2413.18	12311.749	0
1330725	-0.80	-47.60	5.36	2327.67	2413.35	12311.750	0
1330730	-0.28	-47.81	5.46	2327.68	2413.63	12311.757	0
1330735	-0.08	-47.78	5.44	2327.64	2413.69	12311.764	0
1330740	-0.38	-47.79	5.41	2327.73	2413.38	12311.766	0
1330745	-0.80	-47.73	5.41	2327.81	2413.77	12311.773	0
1330750	-0.65	-47.77	5.46	2327.67	2413.57	12311.779	0
1330755	-0.67	-47.69	5.49	2327.84	2413.60	12311.781	0
1330760	-0.34	-47.67	5.45	2327.82	2413.32	12311.785	0
1330765	-0.32	-47.80	5.42	2327.74	2413.60	12311.792	0
1330770	-0.13	-47.84	5.47	2327.79	2413.72	12311.797	0
1330775	-0.43	-47.69	5.45	2327.53	2413.57	12311.799	0
1330780	-0.38	-47.65	5.40	2327.76	2413.58	12311.807	0
1330785	-0.27	-47.60	5.41	2327.79	2413.43	12311.812	0
1330790	-0.32	-47.70	5.41	2327.75	2413.59	12311.814	0
1330795	-0.17	-47.68	5.40	2327.88	2413.50	12311.825	0
1330800	-0.23	-47.59	5.36	2327.81	2413.40	12311.827	0
1330805	-0.55	-47.60	5.40	2327.94	2413.51	12311.829	0
1330810	-0.25	-47.66	5.43	2327.74	2413.59	12311.839	0
1330815	-0.37	-47.63	5.43	2327.84	2413.36	12311.844	0
1330820	-0.37	-47.66	5.43	2327.78	2413.66	12311.844	0
1330825	-0.48	-47.70	5.41	2327.84	2413.70	12311.854	0
1330830	-0.38	-47.76	5.40	2327.76	2413.81	12311.857	0
1330835	-0.17	-47.68	5.35	2327.37	2413.52	12311.863	0
1330840	-0.23	-47.68	5.41	2327.51	2413.67	12311.868	0
1330845	-1.32	-47.63	5.42	2327.51	2413.58	12311.874	0
1330850	-0.74	-47.69	5.39	2327.65	2413.52	12311.875	0
1330855	-0.44	-47.69	5.37	2327.51	2413.98	12311.885	0
1330860	-0.29	-47.66	5.31	2327.25	2413.87	12311.888	0
1330865	0.07	-47.58	5.30	2327.49	2413.98	12311.894	0
1330870	-0.29	-47.71	5.39	2327.66	2413.82	12311.899	0
1330875	-0.01	-47.62	5.31	2327.75	2413.50	12311.904	0
1330880	-0.59	-47.60	5.30	2327.82	2413.33	12311.906	0
1330885	-0.45	-47.67	5.37	2327.41	2413.38	12311.911	0
1330890	-0.41	-47.51	5.31	2327.46	2413.72	12311.918	0
1330895	-0.73	-47.74	5.45	2327.58	2412.89	12311.924	0
1330900	-0.81	-47.77	5.47	2327.86	2413.70	12311.924	0
1330905	-0.55	-47.65	5.36	2327.66	2413.77	12311.933	0
1330910	-0.46	-47.69	5.40	2327.58	2413.74	12311.937	0
1330915	-0.50	-47.62	5.35	2327.66	2413.69	12311.941	0
1330920	-0.48	-47.59	5.34	2327.48	2413.76	12311.948	0
1330925	-0.47	-47.67	5.39	2327.45	2413.80	12311.952	0
1330930	-0.79	-47.65	5.40	2327.70	2414.11	12311.955	0
1330935	-1.06	-47.75	5.46	2327.55	2413.88	12311.961	0
1330940	-0.57	-47.76	5.40	2327.48	2413.70	12311.967	0
1330945	-0.89	-47.79	5.39	2327.38	2413.82	12311.972	0
1330950	-0.69	-47.63	5.36	2327.41	2413.70	12311.977	0
1330955	-0.53	-47.58	5.39	2327.52	2413.32	12311.982	0
1330960	-0.43	-47.58	5.38	2327.53	2413.45	12311.984	0
1330965	-0.21	-47.68	5.39	2327.35	2413.40	12311.994	0
1330970	-0.69	-47.68	5.41	2327.76	2413.67	12311.999	0
1330975	-0.54	-47.59	5.37	2327.61	2413.69	12312.000	0
1330980	-0.91	-47.65	5.44	2327.43	2413.76	12312.008	0
1330985	-0.92	-47.58	5.37	2327.54	2413.55	12312.012	0
1330990	-0.87	-47.69	5.45	2327.57	2413.74	12312.016	0
1330995	-0.78	-47.55	5.38	2327.65	2413.59	12312.022	0
1331000	-0.28	-47.61	5.37	2327.83	2413.64	12312.029	0
1331005	-0.84	-47.59	5.35	2327.77	2413.27	12312.031	0
1331010	-1.02	-47.73	5.45	2327.76	2413.01	12312.039	0
1331015	-0.91	-47.74	5.44	2327.71	2413.60	12312.043	0
1331020	-1.00	-47.72	5.45	2327.76	2413.53	12312.047	0
1331025	-0.87	-47.68	5.40	2327.70	2413.57	12312.049	0
1331030	-0.93	-47.65	5.34	2327.71	2413.55	12312.057	0
1331035	-0.76	-47.64	5.33	2327.70	2413.49	12312.062	0
1331040	-0.55	-47.70	5.40	2327.47	2413.47	12312.065	0
1331045	-0.42	-47.66	5.41	2327.62	2413.72	12312.074	0
1331050	-0.33	-47.73	5.41	2327.59	2413.62	12312.077	0
1331055	-0.48	-47.62	5.34	2327.31	2413.64	12312.079	0
1331060	-0.55	-47.70	5.40	2327.62	2413.74	12312.087	0
1331065	-0.66	-47.76	5.46	2327.72	2413.72	12312.093	0
1331070	-0.50	-47.71	5.40	2327.76	2413.62	12312.094	0
1331075	-0.53	-47.69	5.43	2327.51	2413.78	12312.104	0
1331080	-0.66	-47.76	5.45	2327.63	2413.53	12312.107	0
1331085	-0.66	-47.74	5.46	2327.95	2413.83	12312.111	0
1331090	-0.44	-47.80	5.49	2327.59	2413.61	12312.118	0
1331095	-0.48	-47.66	5.37	2327.70	2413.60	12312.123	0
1331100	-0.66	-47.71	5.38	2327.59	2413.48	12312.125	0
1331105	-0.99	-47.70	5.37	2327.62	2413.89	12312.133	0
1331110	-0.30	-47.74	5.40	2327.43	2413.95	12312.136	0
1331115	-0.34	-47.71	5.40	2327.56	2413.67	12312.142	0
1331120	-0.79	-47.73	5.38	2327.88	2413.64	12312.147	0
1331125	-0.54	-47.68	5.39	2327.86	2413.69	12312.154	0
1331130	-0.84	-47.70	5.40	2327.69	2413.77	12312.156	0
1331135	-0.73	-47.62	5.40	2327.67	2413.76	12312.164	0
1331140	-0.31	-47.72	5.46	2327.95	2413.55	12312.167	0
1331145	-0.12	-47.70	5.42	2327.34	2413.53	12312.173	0
1331150	-0.28	-47.67	5.39	2327.59	2413.81	12312.174	0
1331155	-0.61	-47.63	5.41	2327.69	2413.87	12312.182	0
1331160	-0.68	-47.70	5.39	2327.56	2413.68	12312.188	0
1331165	-1.02	-47.65	5.35	2327.44	2414.41	12312.194	0
1331170	-0.35	-47.60	5.31	2327.49	2413.76	12312.199	0
1331175	-0.42	-47.73	5.33	2327.66	2413.80	12312.203	0
1331180	-0.27	-47.72	5.32	2327.90	2413.91	12312.204	0
1331185	-0.30	-47.77	5.35	2327.69	2413.78	12312.212	0
1331190	-0.24	-47.76	5.35	2327.59	2413.92	12312.217	0
1331195	-0.36	-47.62	5.31	2327.42	2413.82	12312.224	0
1331200	-0.60	-47.56	5.28	2327.54	2413.79	12312.229	0
1331205	-0.37	-47.66	5.32	2327.43	2414.12	12312.233	0
1331210	-0.24	-47.70	5.33	2327.57	2413.89	12312.234	0
1331215	-0.13	-47.77	5.40	2327.52	2413.92	12312.242	0
1331220	-0.37	-47.74	5.40	2327.34	2413.92	12312.248	0
1331225	-0.27	-47.78	5.42	2327.53	2413.91	12312.250	0
1331230	-0.55	-47.79	5.42	2327.44	2414.01	12312.259	0
1331235	-0.40	-47.74	5.42	2327.55	2413.94	12312.262	0
1331240	-0.47	-47.80	5.46	2327.51	2413.91	12312.266	0
1331245	-0.55	-47.82	5.46	2327.79	2413.80	12312.272	0
1331250	-0.71	-47.80	5.41	2327.75	2413.75	12312.278	0
1331255	-0.94	-47.61	5.35	2327.48	2413.97	12312.281	0
1331260	-0.82	-47.68	5.38	2327.75	2413.78	12312.284	0
1331265	-0.45	-47.76	5.43	2327.72	2413.92	12312.292	0
1331270	-0.69	-47.69	5.38	2327.53	2413.75	12312.297	0
1331275	-0.87	-47.62	5.35	2327.63	2413.61	12312.299	0
1331280	-0.10	-47.65	5.38	2327.82	2413.43	12312.308	0
1331285	-0.68	-47.57	5.33	2327.48	2413.46	12312.312	0
1331290	-0.47	-47.58	5.34	2327.53	2413.65	12312.314	0
1331295	-0.65	-47.63	5.35	2327.58	2413.82	12312.323	0
1331300	-0.09	-47.76	5.41	2327.53	2414.05	12312.328	0
1331305	-0.34	-47.62	5.36	2327.55	2413.74	12312.329	0
1331310	-0.34	-47.63	5.39	2327.49	2414.29	12312.338	0
1331315	-0.49	-47.77	5.44	2327.37	2413.63	12312.342	0
1331320	-0.78	-47.84	5.50	2327.98	2413.86	12312.349	0
1331325	-0.44	-47.51	5.32	2327.49	2413.50	12312.354	0
1331330	-0.55	-47.68	5.38	2327.66	2413.62	12312.357	0
1331335	-0.56	-47.72	5.40	2327.60	2413.93	12312.360	0
1331340	-0.33	-47.84	5.38	2327.74	2413.66	12312.369	0
1331345	-0.41	-47.90	5.42	2327.62	2414.05	12312.373	0
1331350	0.11	-47.93	5.49	2328.00	2413.82	12312.379	0
1331355	-0.35	-47.77	5.36	2327.67	2414.20	12312.382	0
1331360	-0.29	-47.82	5.40	2327.67	2413.99	12312.389	0
1331365	-0.47	-47.89	5.45	2327.70	2413.94	12312.391	0
1331370	-0.37	-47.75	5.39	2327.47	2413.63	12312.397	0
1331375	-0.47	-47.67	5.37	2327.48	2413.74	12312.403	0
1331380	-0.27	-47.67	5.38	2327.40	2413.67	12312.406	0
1331385	-0.39	-47.71	5.40	2327.39	2414.01	12312.413	0
1331390	-0.17	-47.69	5.40	2327.42	2413.76	12312.417	0
1331395	-0.22	-47.68	5.42	2327.41	2413.54	12312.421	0
1331400	-0.46	-47.60	5.39	2327.51	2413.82	12312.424	0
1331405	-0.26	-47.64	5.38	2327.48	2413.77	12312.432	0
1331410	-0.68	-47.63	5.35	2327.40	2413.86	12312.438	0
1331415	-0.81	-47.60	5.37	2327.33	2413.35	12312.444	0
1331420	-0.62	-47.67	5.42	2327.39	2413.67	12312.447	0
1331425	-0.63	-47.58	5.38	2327.34	2413.80	12312.452	0
1331430	-0.49	-47.80	5.45	2327.46	2413.72	12312.454	0
1331435	-0.30	-47.67	5.35	2327.39	2413.28	12312.462	0
1331440	-0.17	-47.75	5.36	2327.34	2413.37	12312.467	0
1331445	-0.34	-47.69	5.39	2327.28	2413.31	12312.473	0
1331450	0.10	-47.72	5.42	2327.63	2413.68	12312.479	0
1331455	-0.56	-47.74	5.42	2327.67	2413.87	12312.482	0
1331460	-0.19	-47.75	5.41	2327.25	2413.61	12312.484	0
1331465	-0.03	-47.71	5.36	2327.03	2413.66	12312.495	0
1331470	-0.14	-47.63	5.35	2327.16	2413.58	12312.498	0
1331475	-0.52	-47.67	5.36	2327.31	2413.60	12312.500	0
1331480	-0.47	-47.60	5.38	2327.35	2413.49	12312.506	0
1331485	-0.83	-47.53	5.29	2327.58	2413.37	12312.514	0
1331490	-0.28	-47.65	5.40	2327.31	2413.65	12312.516	0
1331495	-1.02	-47.60	5.25	2327.21	2413.38	12312.524	0
1331500	-0.46	-47.75	5.35	2327.42	2413.29	12312.528	0
1331505	-0.38	-47.62	5.35	2327.53	2413.27	12312.531	0
1331510	-0.55	-47.64	5.37	2327.38	2413.37	12312.535	0
1331515	-0.56	-47.65	5.32	2327.52	2413.40	12312.544	0
1331520	-0.65	-47.81	5.37	2327.49	2413.34	12312.547	0
1331525	-0.58	-47.76	5.36	2327.59	2413.42	12312.551	0
1331530	-0.27	-47.73	5.39	2327.59	2413.72	12312.559	0
1331535	-0.08	-47.70	5.37	2327.37	2413.71	12312.562	0
1331540	-0.46	-47.55	5.33	2327.55	2413.48	12312.567	0
1331545	-0.49	-47.58	5.34	2327.50	2413.24	12312.573	0
1331550	-0.67	-47.64	5.38	2327.70	2413.75	12312.577	0
1331555	-0.62	-47.54	5.36	2327.31	2413.40	12312.581	0
1331560	-0.40	-47.67	5.38	2327.28	2413.69	12312.590	0
1331565	-0.60	-47.71	5.44	2327.26	2413.57	12312.592	0
1331570	-0.47	-47.81	5.52	2327.46	2413.74	12312.595	0
1331575	-0.52	-47.72	5.46	2327.52	2413.26	12312.601	0
1331580	-0.67	-47.75	5.41	2327.79	2413.17	12312.608	0
1331585	-0.50	-47.81	5.43	2327.30	2413.64	12312.610	0
1331590	-0.58	-47.75	5.42	2327.42	2412.98	12312.619	0
1331595	-0.80	-47.63	5.38	2327.89	2413.33	12312.623	0
1331600	-0.86	-47.72	5.41	2327.54	2413.56	12312.628	0
1331605	-1.05	-47.59	5.37	2327.56	2413.53	12312.630	0
1331610	-0.48	-47.55	5.34	2327.49	2413.06	12312.638	0
1331615	-0.63	-47.62	5.34	2327.30	2413.35	12312.641	0
1331620	-0.24	-47.76	5.45	2327.33	2413.25	12312.649	0
1331625	-0.75	-47.68	5.41	2327.46	2413.07	12312.653	0
1331630	-0.86	-47.49	5.31	2327.61	2413.44	12312.659	0
1331635	-0.23	-47.75	5.43	2327.53	2413.47	12312.659	0
1331640	-0.07	-47.77	5.40	2327.79	2413.40	12312.668	0
1331645	-0.37	-47.67	5.36	2327.69	2413.57	12312.671	0
1331650	-0.42	-47.80	5.40	2327.46	2413.56	12312.679	0
1331655	-0.74	-47.74	5.40	2327.40	2413.63	12312.683	0
1331660	-0.47	-47.76	5.42	2327.51	2413.25	12312.688	0
1331665	-0.48	-47.68	5.33	2327.39	2413.51	12312.690	0
1331670	-0.48	-47.85	5.40	2327.87	2413.94	12312.696	0
1331675	-0.35	-47.68	5.33	2327.60	2413.64	12312.702	0
1331680	-0.54	-47.69	5.33	2327.53	2413.79	12312.707	0
1331685	-0.47	-47.80	5.45	2327.51	2413.62	12312.714	0
1331690	-0.52	-47.76	5.43	2327.36	2413.94	12312.717	0
1331695	-0.52	-47.83	5.42	2327.49	2413.88	12312.720	0
1331700	-0.09	-47.96	5.47	2327.66	2413.54	12312.729	0
1331705	-0.31	-47.91	5.50	2327.62	2413.68	12312.732	0
1331710	-0.27	-47.89	5.51	2327.43	2413.76	12312.737	0
1331715	-0.23	-47.77	5.47	2327.47	2413.58	12312.743	0
1331720	-0.36	-47.74	5.48	2327.32	2413.68	12312.748	0
1331725	-0.27	-47.75	5.47	2327.61	2413.73	12312.750	0
1331730	-0.17	-47.79	5.47	2327.34	2413.60	12312.756	0
1331735	-0.36	-47.78	5.44	2327.52	2413.67	12312.763	0
1331740	-0.24	-47.72	5.41	2327.76	2413.95	12312.766	0
1331745	-0.47	-47.57	5.37	2327.60	2413.53	12312.773	0
1331750	-0.28	-47.59	5.38	2327.39	2413.45	12312.777	0
1331755	-0.64	-47.80	5.44	2327.48	2413.75	12312.781	0
1331760	-0.63	-47.77	5.37	2327.56	2413.60	12312.785	0
1331765	-0.30	-47.72	5.42	2327.66	2413.86	12312.794	0
1331770	-0.33	-47.61	5.39	2327.65	2413.81	12312.797	0
1331775	-0.08	-47.66	5.37	2327.29	2413.63	12312.801	0
1331780	-0.30	-47.82	5.45	2327.43	2413.68	12312.809	0
1331785	-0.27	-47.75	5.37	2327.52	2413.72	12312.814	0
1331790	-0.52	-47.75	5.40	2327.61	2413.79	12312.814	0
1331795	-0.41	-47.73	5.39	2327.73	2413.52	12312.823	0
1331800	-0.56	-47.70	5.41	2327.74	2413.61	12312.827	0
1331805	-0.39	-47.75	5.37	2327.42	2413.73	12312.832	0
1331810	-0.42	-47.63	5.34	2327.55	2413.55	12312.839	0
1331815	-0.40	-47.74	5.37	2327.76	2413.67	12312.843	0
1331820	-0.45	-47.82	5.38	2327.78	2413.77	12312.845	0
1331825	-0.69	-47.72	5.33	2327.65	2413.83	12312.853	0
1331830	-0.58	-47.68	5.34	2327.38	2413.50	12312.857	0
1331835	-0.26	-47.80	5.47	2327.40	2413.98	12312.864	0
1331840	-0.48	-47.74	5.36	2327.45	2413.46	12312.869	0
1331845	-0.55	-47.71	5.34	2327.54	2413.83	12312.872	0
1331850	-0.63	-47.78	5.38	2327.53	2413.78	12312.876	0
1331855	-0.79	-47.70	5.37	2327.58	2413.57	12312.884	0
1331860	-0.62	-47.73	5.40	2327.48	2413.62	12312.888	0
1331865	-0.82	-47.78	5.42	2327.25	2413.86	12312.891	0
1331870	-0.66	-47.62	5.38	2327.53	2413.26	12312.899	0
1331875	-0.61	-47.62	5.36	2327.63	2413.38	12312.902	0
1331880	-0.55	-47.52	5.32	2327.66	2413.24	12312.907	0
1331885	-0.55	-47.59	5.37	2327.38	2413.36	12312.911	0
1331890	-0.74	-47.70	5.41	2327.74	2413.65	12312.918	0
1331895	-0.98	-47.65	5.41	2327.63	2413.63	12312.921	0
1331900	-0.48	-47.73	5.38	2327.76	2413.57	12312.929	0
1331905	-0.70	-47.71	5.39	2327.39	2413.63	12312.933	0
1331910	-0.85	-47.64	5.35	2327.50	2413.55	12312.938	0
1331915	-0.52	-47.77	5.45	2327.42	2413.63	12312.939	0
1331920	-0.80	-47.61	5.38	2327.68	2413.59	12312.948	0
1331925	-0.40	-47.66	5.38	2327.52	2413.47	12312.952	0
1331930	-0.16	-47.63	5.42	2327.19	2413.33	12312.958	0
1331935	-0.59	-47.56	5.32	2327.28	2413.31	12312.965	0
1331940	-0.63	-47.69	5.41	2327.72	2413.46	12312.968	0
1331945	-0.80	-47.70	5.43	2327.62	2413.58	12312.970	0
1331950	-0.74	-47.47	5.33	2327.39	2413.31	12312.979	0
1331955	-0.97	-47.73	5.45	2327.66	2413.63	12312.982	0
1331960	-0.91	-47.63	5.41	2327.40	2413.50	12312.989	0
1331965	-0.82	-47.59	5.30	2327.26	2413.58	12312.995	0
1331970	-0.66	-47.64	5.34	2326.91	2413.48	12312.998	0
1331975	-0.51	-47.65	5.35	2327.35	2413.44	12313.000	0
1331980	-0.41	-47.71	5.38	2327.48	2413.50	12313.007	0
1331985	-0.49	-47.68	5.37	2327.47	2413.58	12313.014	0
1331990	-0.45	-47.73	5.39	2327.65	2413.32	12313.016	0
1331995	-0.79	-47.66	5.35	2327.55	2413.49	12313.023	0
1332000	-0.31	-47.77	5.38	2327.36	2413.50	12313.028	0
1332005	-0.39	-47.74	5.38	2327.17	2413.49	12313.031	0
1332010	-0.73	-47.70	5.35	2327.12	2413.46	12313.035	0
1332015	-0.57	-47.66	5.40	2327.23	2413.70	12313.044	0
1332020	-0.63	-47.62	5.37	2327.63	2413.90	12313.047	0
1332025	-0.42	-47.68	5.40	2327.64	2413.61	12313.049	0
1332030	-0.11	-47.69	5.43	2327.54	2413.94	12313.057	0
1332035	-0.20	-47.65	5.43	2327.50	2413.75	12313.062	0
1332040	-0.33	-47.70	5.45	2327.48	2413.65	12313.066	0
1332045	-0.10	-47.60	5.37	2327.22	2413.78	12313.073	0
1332050	-0.34	-47.56	5.34	2327.04	2413.62	12313.077	0
1332055	-0.45	-47.57	5.36	2327.30	2413.55	12313.079	0
1332060	-0.11	-47.70	5.42	2327.13	2413.78	12313.089	0
1332065	-0.10	-47.75	5.39	2327.38	2413.94	12313.094	0
1332070	-0.17	-47.69	5.38	2327.24	2413.62	12313.094	0
1332075	-0.10	-47.66	5.35	2327.39	2413.63	12313.104	0
1332080	-0.31	-47.64	5.34	2327.56	2413.42	12313.107	0
1332085	-0.45	-47.64	5.41	2327.11	2413.13	12313.114	0
1332090	-0.40	-47.74	5.45	2327.47	2413.78	12313.120	0
1332095	-0.13	-47.58	5.37	2327.38	2413.72	12313.124	0
1332100	0.02	-47.72	5.35	2327.20	2413.87	12313.125	0
1332105	-0.66	-47.63	5.38	2327.08	2413.72	12313.135	0
1332110	-0.44	-47.64	5.39	2327.15	2413.73	12313.138	0
1332115	-0.68	-47.80	5.45	2327.33	2414.29	12313.144	0
1332120	-0.82	-47.66	5.38	2327.50	2413.59	12313.150	0
1332125	-0.50	-47.72	5.38	2327.37	2413.51	12313.154	0
1332130	-0.66	-47.65	5.36	2327.37	2413.62	12313.156	0
1332135	-0.29	-47.73	5.36	2327.63	2413.45	12313.161	0
1332140	-0.63	-47.66	5.29	2327.67	2414.07	12313.168	0
1332145	-0.66	-47.73	5.37	2327.72	2413.99	12313.172	0
1332150	-0.48	-47.65	5.32	2327.45	2413.76	12313.176	0
1332155	-0.72	-47.69	5.28	2327.51	2413.92	12313.183	0
1332160	-0.36	-47.72	5.28	2327.59	2413.82	12313.187	0
1332165	-0.49	-47.68	5.28	2327.53	2413.78	12313.189	0
1332170	-0.37	-47.71	5.32	2326.99	2413.83	12313.198	0
1332175	-0.36	-47.78	5.40	2327.38	2413.74	12313.202	0
1332180	-0.33	-47.84	5.39	2327.50	2413.62	12313.209	0
1332185	-0.16	-47.71	5.35	2327.35	2413.89	12313.214	0
1332190	-0.20	-47.69	5.37	2327.30	2414.17	12313.217	0
1332195	-0.75	-47.67	5.37	2327.39	2413.42	12313.220	0
1332200	-0.54	-47.69	5.36	2327.33	2413.78	12313.227	0
1332205	-0.44	-47.82	5.48	2327.40	2413.55	12313.232	0
1332210	-0.45	-47.67	5.40	2327.10	2413.78	12313.235	0
1332215	-0.64	-47.73	5.43	2326.92	2413.59	12313.243	0
1332220	-0.68	-47.73	5.39	2327.04	2413.76	12313.248	0
1332225	-0.12	-47.74	5.39	2327.10	2413.72	12313.250	0
1332230	-0.90	-47.70	5.38	2327.30	2413.79	12313.258	0
1332235	-0.38	-47.63	5.36	2327.28	2413.80	12313.262	0
1332240	-0.12	-47.69	5.37	2327.38	2413.82	12313.266	0
1332245	-0.43	-47.68	5.37	2327.39	2413.90	12313.273	0
1332250	-0.14	-47.74	5.39	2327.28	2413.57	12313.279	0
1332255	-0.42	-47.68	5.36	2327.47	2413.53	12313.281	0
1332260	-0.24	-47.76	5.40	2327.30	2413.66	12313.289	0
1332265	-0.51	-47.71	5.39	2327.27	2413.73	12313.292	0
1332270	-0.43	-47.73	5.42	2327.77	2413.97	12313.297	0
1332275	-0.32	-47.79	5.44	2327.67	2413.98	12313.299	0
1332280	-0.27	-47.83	5.42	2327.45	2413.66	12313.308	0
[truncated: 54,387 more rows]
