# Supplementary material for: Structural characterization of the saxitoxin-targeting APTSTX1 aptamer using optical tweezers and molecular dynamics simulations
Source: PLoS One. 2019 Nov 7;14(11):e0222468. doi: 10.1371/journal.pone.0222468 (PMC6837747; doi:10.1371/journal.pone.0222468)
Supplement: S1 File — Data repository, aptamer control condition and aptamer under SXT. (ZIP) [file pone.0222468.s005.zip › toxin/toxin/August/180815/3aCOM.txt]

Instrument name = Christians toy
*****Calibration values *****
TrapA Temperature Fudge	-0.400000
TrapB Temperature Fudge	-1.550000
TrapA Force Sensitivity	0.025700	0.026000	0.032000
TrapB Force Sensitivity	0.026200	0.027400	0.032000
TrapA Lever Sensitivity	15000.000000	14500.000000	0.000000
TrapB Lever Sensitivity	15200.000000	14500.000000	0.000000
Motor Threshold	20	20	20
*****Initial Preference Settings*****
ForceRateDiv	1
ForceGain	32
PosRateDivA	3
PosRateDivB	3
PositionGainA	32
PositionGainB	32
GotoSpeedX	10
GotoSpeedY	10
GotoSpeedZ	5
MaxDataFileSize	10000000
HopDistance	2
*CycleCount/n____	1
*A_PsdX__________	0
*A_PsdY__________	0
*A_PsdSum________	0
*A_Iris__________	0
*A_LeverX________	0
*A_LeverY________	0
*A_LeverSum______	0
*B_PsdX__________	0
*B_PsdY__________	0
*B_PsdSum________	0
*B_Iris__________	0
*B_LeverX________	0
*B_LeverY________	0
*B_LeverSum______	0
*A_Temperature___	0
*B_Temperature___	0
*X_force_________	1
*Y_force_________	1
*Z_force_________	1
*Tension_________	0
*A_dist-X________	0
*A_dist-Y________	1
*B_dist-X________	0
*B_dist-Y________	1
*Motor_X_________	0
*Motor_Y_________	0
*Motor_Z_________	0
*MotorVel_X______	0
*MotorVel_Y______	0
*MotorVel_Z______	0
*A_trapPIC_Err___	0
*B_trapPIC_Err___	0
*comPIC_Err______	0
*A_CycleCount____	0
*B_CycleCount____	0
*Motor_CycleCount	0
*time(sec)_______	1
*Status__________	1
*Null____________	0
samples/line_HI	400
samples/line_LO	20
goto0	8388608	8388608	8388608
goto1	8393925	8390490	8393830
goto2	8418920	8414569	8394213
goto3	8425513	8364277	8392679
goto4	8422772	8353948	8399333
goto5	8388608	8388608	8388608
goto6	8388608	8388608	8388608
goto7	8388608	8388608	8388608
goto8	8388608	8388608	8388608
goto9	8388608	8388608	8388608
yourXYZint	123	456	789
MaxForceP1	40.000000
MinForceP1	2.000000
PullRateP1	100.000000
refoldTime1	0.000000
unfoldTime1	0.000000
MaxForceP2	75.000000
MinForceP2	2.000000
PullRateP2	1000.000000
refoldTime2	0.000000
unfoldTime2	0.000000
MaxForceP3	10.000000
MinForceP3	-10.000000
PullRateP3	1.000000
refoldTime3	2.000000
unfoldTime3	2.000000
constForce1	23.000000
constForce2	28.000000
yourFloat	1.234000
yourXYZfloat	1.000000	2.000000	3.000000
*****End Initial Preference Settings*****

Zero-Force Offsets (pN)  -2.217443	-2.758998	-71.816437
0	trapA_Empty_PSD_Sum = 0
        trapB_Empty_PSD_Sum = 0
        trapA_Empty_Iris = 0
        trapB_Empty_Iris = 0
        trapA_Full_PSD_Sum = 18552
        trapB_Full_PSD_Sum = 19431
        trapA_Full_Iris = 16252
        trapB_Full_Iris = 18495
930	tempA = 22.206	tempB = 22.515
2200	   maxForce-limit
5530	   minForce-limit
8890	   maxForce-limit
10970	tempA = 22.192	tempB = 22.521
12215	   minForce-limit
15625	   maxForce-limit
19110	   minForce-limit
21055	tempA = 22.219	tempB = 22.525
22410	   maxForce-limit
25695	   minForce-limit
29340	   maxForce-limit
31100	tempA = 22.220	tempB = 22.525
32990	   minForce-limit
36610	   maxForce-limit
40250	   minForce-limit
41120	tempA = 22.219	tempB = 22.541
43920	   maxForce-limit
47620	   minForce-limit
51185	tempA = 22.198	tempB = 22.536
51245	   maxForce-limit
54925	   minForce-limit
58650	   maxForce-limit
61210	tempA = 22.203	tempB = 22.533
62335	   minForce-limit
66415	   maxForce-limit
70435	   minForce-limit
71260	tempA = 22.219	tempB = 22.531
74450	   maxForce-limit
78470	   minForce-limit
81300	tempA = 22.211	tempB = 22.536
82505	   maxForce-limit
86500	   minForce-limit
90535	   maxForce-limit
91310	tempA = 22.218	tempB = 22.541
94500	   minForce-limit
98570	   maxForce-limit
101365	tempA = 22.225	tempB = 22.530
102630	   minForce-limit
106735	   maxForce-limit
110770	   minForce-limit
111370	tempA = 22.230	tempB = 22.540
114920	   maxForce-limit
118975	   minForce-limit
121430	tempA = 22.223	tempB = 22.543
123890	   maxForce-limit
128835	   minForce-limit
131475	tempA = 22.234	tempB = 22.539
133750	   maxForce-limit
138685	   minForce-limit
141485	tempA = 22.226	tempB = 22.539
143640	   maxForce-limit
148505	   minForce-limit
151535	tempA = 22.221	tempB = 22.545
153320	   maxForce-limit
158145	   minForce-limit
161580	tempA = 22.231	tempB = 22.545
163095	   maxForce-limit
167910	   minForce-limit
171590	tempA = 22.233	tempB = 22.557
172765	   maxForce-limit
177615	   minForce-limit
181645	tempA = 22.233	tempB = 22.550
182455	   maxForce-limit
187225	   minForce-limit
191650	tempA = 22.243	tempB = 22.560
192835	   maxForce-limit
198455	   minForce-limit
201705	tempA = 22.235	tempB = 22.553
204055	   maxForce-limit
209685	   minForce-limit
211745	tempA = 22.238	tempB = 22.554
216225	   maxForce-limit
221765	tempA = 22.233	tempB = 22.562
222755	   minForce-limit
230245	   maxForce-limit
231815	tempA = 22.240	tempB = 22.557
237640	   minForce-limit
241820	tempA = 22.236	tempB = 22.566
245040	   maxForce-limit
251865	tempA = 22.246	tempB = 22.549
252420	   minForce-limit
256500	   maxForce-limit
260640	   minForce-limit
261915	tempA = 22.248	tempB = 22.561
264680	   maxForce-limit
268750	   minForce-limit
271930	tempA = 22.250	tempB = 22.553
272870	   maxForce-limit
276990	   minForce-limit
281125	   maxForce-limit
281980	tempA = 22.245	tempB = 22.557
285220	   minForce-limit
289370	   maxForce-limit
292030	tempA = 22.255	tempB = 22.570
292925	Stop All Protocols, go to manual mode
293970	Start Constant-Force1 = 40.000000
302035	tempA = 22.237	tempB = 22.563
312080	tempA = 22.256	tempB = 22.567
322085	tempA = 22.250	tempB = 22.565
332130	tempA = 22.255	tempB = 22.566
342180	tempA = 22.252	tempB = 22.569
348835	Stop All Protocols, go to manual mode
349670	Start Constant-Force1 = 42.000000
352185	tempA = 22.251	tempB = 22.564
359335	Stop All Protocols, go to manual mode
360180	Start Constant-Force1 = 46.000000
362240	tempA = 22.256	tempB = 22.574
372250	tempA = 22.264	tempB = 22.582
382295	tempA = 22.262	tempB = 22.579
392340	tempA = 22.255	tempB = 22.589
402345	tempA = 22.261	tempB = 22.587
409435	Stop All Protocols, go to manual mode
412405	tempA = 22.256	tempB = 22.569
422420	tempA = 22.267	tempB = 22.584
432480	tempA = 22.276	tempB = 22.581
442530	tempA = 22.251	tempB = 22.578
452540	tempA = 22.253	tempB = 22.580
462605	tempA = 22.273	tempB = 22.585
472665	tempA = 22.257	tempB = 22.583
482700	tempA = 22.264	tempB = 22.584
492745	tempA = 22.259	tempB = 22.590
502755	tempA = 22.262	tempB = 22.577
512820	tempA = 22.274	tempB = 22.576
522885	tempA = 22.267	tempB = 22.577
532885	tempA = 22.251	tempB = 22.585
542925	tempA = 22.259	tempB = 22.581
552930	tempA = 22.249	tempB = 22.592
562990	tempA = 22.261	tempB = 22.572
573040	tempA = 22.254	tempB = 22.588
583050	tempA = 22.250	tempB = 22.595
593115	tempA = 22.251	tempB = 22.576
603130	tempA = 22.256	tempB = 22.584
613185	tempA = 22.257	tempB = 22.581
623250	tempA = 22.252	tempB = 22.583
633265	tempA = 22.259	tempB = 22.583
643320	tempA = 22.260	tempB = 22.590
653365	tempA = 22.252	tempB = 22.584
663365	tempA = 22.247	tempB = 22.585
673405	tempA = 22.247	tempB = 22.585
683415	tempA = 22.248	tempB = 22.587
693460	tempA = 22.250	tempB = 22.577
703515	tempA = 22.251	tempB = 22.581
713520	tempA = 22.236	tempB = 22.581
723575	tempA = 22.250	tempB = 22.590
733585	tempA = 22.248	tempB = 22.576
743635	tempA = 22.251	tempB = 22.576
753680	tempA = 22.245	tempB = 22.578
763690	tempA = 22.245	tempB = 22.585
773735	tempA = 22.242	tempB = 22.577
783785	tempA = 22.243	tempB = 22.582
793785	tempA = 22.238	tempB = 22.578
803845	tempA = 22.237	tempB = 22.581
813855	tempA = 22.245	tempB = 22.583
823920	tempA = 22.236	tempB = 22.571
833985	tempA = 22.251	tempB = 22.577
843985	tempA = 22.240	tempB = 22.574
854030	tempA = 22.233	tempB = 22.596
864030	tempA = 22.247	tempB = 22.573
874075	tempA = 22.244	tempB = 22.569
884120	tempA = 22.244	tempB = 22.568
894130	tempA = 22.240	tempB = 22.567
904175	tempA = 22.237	tempB = 22.586
914175	tempA = 22.230	tempB = 22.580
924240	tempA = 22.242	tempB = 22.568
934280	tempA = 22.235	tempB = 22.571
944285	tempA = 22.236	tempB = 22.567
954330	tempA = 22.236	tempB = 22.570
964370	tempA = 22.224	tempB = 22.573
974390	tempA = 22.219	tempB = 22.557
984435	tempA = 22.223	tempB = 22.577
994440	tempA = 22.214	tempB = 22.550
1004485	tempA = 22.218	tempB = 22.556
1014540	tempA = 22.213	tempB = 22.561
1024550	tempA = 22.207	tempB = 22.568
1034605	tempA = 22.207	tempB = 22.552
1044615	tempA = 22.219	tempB = 22.554
1054670	tempA = 22.211	tempB = 22.544
1064730	tempA = 22.195	tempB = 22.548
1074740	tempA = 22.206	tempB = 22.566
1084785	tempA = 22.207	tempB = 22.547
1094840	tempA = 22.211	tempB = 22.558
1104850	tempA = 22.214	tempB = 22.562
1114895	tempA = 22.187	tempB = 22.542
1124910	tempA = 22.196	tempB = 22.552
1134950	tempA = 22.199	tempB = 22.554
1144995	tempA = 22.199	tempB = 22.539
1155010	tempA = 22.181	tempB = 22.552
1165065	tempA = 22.172	tempB = 22.538
1175065	tempA = 22.196	tempB = 22.533
1185120	tempA = 22.175	tempB = 22.552
1195170	tempA = 22.194	tempB = 22.538
1205175	tempA = 22.174	tempB = 22.547
1215225	tempA = 22.191	tempB = 22.536
1225230	tempA = 22.171	tempB = 22.542
1235290	tempA = 22.177	tempB = 22.542
1245335	tempA = 22.187	tempB = 22.537
1255340	tempA = 22.181	tempB = 22.527
1265380	tempA = 22.182	tempB = 22.521
1275440	tempA = 22.160	tempB = 22.521
1285445	tempA = 22.165	tempB = 22.526
1295505	tempA = 22.158	tempB = 22.525
1305520	tempA = 22.163	tempB = 22.524
1315565	tempA = 22.171	tempB = 22.525
1322310	-----------------------switch to file B ---------------------
1325620	tempA = 22.160	tempB = 22.517
1335625	tempA = 22.158	tempB = 22.519
1345670	tempA = 22.147	tempB = 22.519
1355680	tempA = 22.156	tempB = 22.509
1365725	tempA = 22.158	tempB = 22.510
1375780	tempA = 22.161	tempB = 22.506
1385780	tempA = 22.150	tempB = 22.508
1395830	tempA = 22.149	tempB = 22.515
1405830	tempA = 22.150	tempB = 22.516
1415885	tempA = 22.148	tempB = 22.505
1425950	tempA = 22.150	tempB = 22.501
1435960	tempA = 22.137	tempB = 22.509
1446025	tempA = 22.145	tempB = 22.506
1456085	tempA = 22.137	tempB = 22.488
1466095	tempA = 22.138	tempB = 22.509
1476155	tempA = 22.138	tempB = 22.497
1486165	tempA = 22.142	tempB = 22.489
1496220	tempA = 22.129	tempB = 22.491
1506275	tempA = 22.137	tempB = 22.494
1516285	tempA = 22.132	tempB = 22.499
1526325	tempA = 22.140	tempB = 22.489
1536325	tempA = 22.111	tempB = 22.485
1546390	tempA = 22.125	tempB = 22.488
1556435	tempA = 22.110	tempB = 22.479
1566435	tempA = 22.110	tempB = 22.469
1576480	tempA = 22.117	tempB = 22.477
1577980	Start P1 pulling protocol 
1582170	   minForce-limit
1585795	   maxForce-limit
1586525	tempA = 22.107	tempB = 22.477
1589390	   minForce-limit
1592955	   maxForce-limit
1596540	tempA = 22.107	tempB = 22.475
1596550	   minForce-limit
1600155	   maxForce-limit
1603765	   minForce-limit
1605830	End Write
