# Supplementary material for: Structural characterization of the saxitoxin-targeting APTSTX1 aptamer using optical tweezers and molecular dynamics simulations
Source: PLoS One. 2019 Nov 7;14(11):e0222468. doi: 10.1371/journal.pone.0222468 (PMC6837747; doi:10.1371/journal.pone.0222468)
Supplement: S1 File — Data repository, aptamer control condition and aptamer under SXT. (ZIP) [file pone.0222468.s005.zip › toxin/toxin/August/180815/3bA.txt]

#Begin Write:
CycleCount/n	X_force	Y_force	Z_force	A_dist-Y	B_dist-Y	time(sec)	Status
0	2.60	-24.84	-0.85	2118.63	2266.22	12607.394	1031
100	2.38	-24.90	-0.82	2120.20	2266.81	12607.458	1031
200	2.54	-25.07	-0.82	2120.38	2267.74	12607.500	1031
300	2.32	-25.05	-0.93	2120.70	2268.38	12607.688	1031
400	1.98	-30.47	-0.00	2148.03	2296.75	12607.793	1031
500	2.33	-32.00	0.32	2157.60	2304.50	12607.896	1031
600	2.32	-33.74	0.57	2164.50	2312.64	12607.996	1031
700	2.12	-35.19	0.90	2171.64	2319.80	12608.081	1031
800	2.01	-36.77	1.17	2179.77	2326.70	12608.187	1031
900	1.99	-38.40	1.46	2187.34	2336.12	12608.296	1031
1000	1.96	-40.08	1.78	2195.83	2344.95	12608.396	1031
1100	2.07	-41.32	1.93	2202.16	2351.42	12608.492	1031
1200	1.96	-42.82	2.20	2209.81	2359.76	12608.593	1031
1300	2.00	-44.66	2.64	2218.80	2368.16	12608.692	1031
1400	1.66	-45.93	2.85	2225.27	2376.41	12608.786	1031
1500	1.82	-47.67	3.15	2233.74	2385.95	12608.893	1031
1600	1.97	-49.17	3.45	2240.72	2393.03	12608.988	1031
1700	1.79	-50.59	3.71	2248.34	2401.74	12609.096	1031
1800	1.94	-51.32	3.87	2251.46	2405.59	12609.188	1030
1900	1.62	-49.99	3.54	2244.23	2399.01	12609.295	1030
2000	1.99	-48.66	3.23	2236.06	2392.23	12609.396	1030
2100	2.00	-47.36	2.93	2229.97	2385.96	12609.485	1030
2200	2.06	-46.06	2.73	2222.98	2379.02	12609.575	1030
2300	2.32	-44.45	2.39	2214.34	2371.94	12609.690	1030
2400	2.00	-43.53	2.18	2208.92	2366.26	12609.796	1030
2500	1.93	-41.74	1.92	2199.90	2356.42	12609.896	1030
2600	1.98	-40.28	1.60	2192.47	2350.28	12609.996	1030
2700	2.16	-38.72	1.33	2185.45	2341.19	12610.095	1030
2800	1.93	-37.21	1.10	2178.18	2333.06	12610.188	1030
2900	2.25	-35.80	0.75	2170.39	2326.11	12610.288	1030
3000	2.20	-34.41	0.63	2163.27	2319.30	12610.379	1030
3100	2.15	-32.56	0.33	2154.64	2308.84	12610.496	1030
3200	2.04	-31.37	0.05	2148.67	2303.50	12610.576	1030
3300	2.06	-30.06	-0.07	2141.20	2295.72	12610.684	1030
3400	2.50	-28.15	-0.43	2132.04	2287.00	12610.790	1030
3500	2.60	-26.60	-0.69	2124.64	2279.53	12610.875	1030
3600	2.91	-25.20	-0.95	2116.61	2271.77	12610.996	1030
3700	2.68	-23.62	-1.27	2109.92	2265.26	12611.093	1030
3800	2.63	-22.22	-1.38	2102.67	2257.29	12611.185	1030
3900	2.70	-20.66	-1.62	2094.14	2248.98	12611.290	1030
4000	2.79	-19.08	-1.93	2086.49	2241.41	12611.391	1030
4100	3.32	-17.70	-2.15	2079.24	2234.37	12611.491	1030
4200	2.79	-16.44	-2.33	2073.05	2227.63	12611.575	1030
4300	3.18	-14.82	-2.42	2064.74	2218.48	12611.688	1030
4400	2.75	-13.70	-2.70	2056.78	2214.75	12611.794	1030
4500	3.28	-12.29	-2.98	2049.64	2207.35	12611.894	1030
4600	2.89	-10.94	-3.07	2042.64	2199.67	12611.985	1030
4700	3.72	-9.78	-3.01	2033.54	2192.24	12612.094	1030
4800	3.63	-8.54	-3.13	2026.54	2184.95	12612.188	1030
4900	3.70	-7.28	-3.27	2019.52	2177.04	12612.293	1030
5000	3.70	-5.68	-3.54	2010.86	2170.04	12612.394	1030
5100	4.02	-4.36	-3.61	2002.84	2163.83	12612.496	1030
5200	4.12	-3.54	-3.59	1996.18	2156.48	12612.592	1030
5300	4.09	-2.02	-3.78	1987.66	2148.35	12612.696	1030
5400	4.48	-0.88	-3.93	1981.39	2143.22	12612.785	1031
5500	3.70	-1.67	-3.95	1987.67	2148.23	12612.895	1031
5600	3.80	-3.23	-3.64	1995.66	2153.76	12612.993	1031
5700	3.73	-4.42	-3.40	2002.61	2159.65	12613.092	1031
5800	3.57	-5.53	-3.33	2010.08	2164.95	12613.188	1031
5900	4.02	-6.92	-3.12	2017.26	2172.03	12613.292	1031
6000	3.70	-8.32	-2.85	2024.28	2179.53	12613.385	1031
6100	3.79	-9.39	-2.78	2031.31	2185.18	12613.493	1031
6200	3.33	-10.72	-2.63	2038.51	2191.69	12613.572	1031
6300	3.57	-11.98	-2.51	2045.90	2198.96	12613.688	1031
6400	3.31	-13.46	-2.19	2053.93	2205.83	12613.794	1031
6500	3.37	-14.69	-2.04	2060.69	2212.02	12613.876	1031
6600	3.34	-16.05	-2.00	2067.73	2219.16	12613.991	1031
6700	3.14	-17.32	-1.74	2075.27	2227.63	12614.095	1031
6800	2.73	-18.44	-1.81	2082.91	2235.79	12614.188	1031
6900	2.85	-19.92	-1.62	2090.23	2242.65	12614.289	1031
7000	3.11	-21.38	-1.35	2097.80	2249.46	12614.396	1031
7100	2.68	-22.74	-1.12	2105.61	2256.80	12614.493	1031
7200	2.71	-24.05	-0.88	2112.03	2262.32	12614.591	1031
7300	2.42	-25.63	-0.69	2119.09	2270.39	12614.692	1031
7400	2.46	-27.03	-0.41	2127.47	2277.92	12614.795	1031
7500	2.56	-28.88	-0.04	2136.10	2286.85	12614.894	1031
7600	2.42	-30.53	0.21	2144.23	2296.04	12614.995	1031
7700	2.38	-31.76	0.36	2150.67	2302.89	12615.075	1031
7800	2.28	-33.54	0.68	2159.23	2311.51	12615.195	1031
7900	2.07	-35.06	0.86	2166.37	2319.42	12615.290	1031
8000	1.65	-36.59	1.24	2174.62	2328.23	12615.393	1031
8100	1.84	-38.00	1.47	2181.44	2335.52	12615.494	1031
8200	2.14	-39.41	1.61	2188.41	2342.24	12615.593	1031
8300	1.92	-40.99	1.84	2196.53	2350.85	12615.677	1031
8300	1.99	-41.96	2.05	2200.53	2356.60	12615.739	1031
8400	1.84	-43.56	2.52	2208.37	2363.23	12615.835	1031
8500	1.65	-44.77	2.61	2215.68	2371.20	12615.935	1031
8600	1.61	-46.49	2.85	2223.35	2379.95	12616.031	1031
8700	1.91	-48.10	3.24	2230.99	2388.37	12616.125	1031
8800	1.63	-49.51	3.50	2238.63	2396.69	12616.235	1031
8900	1.12	-51.10	3.75	2246.71	2404.95	12616.335	1031
9000	1.74	-50.57	3.61	2242.01	2403.35	12616.435	1030
9100	1.39	-49.49	3.39	2235.04	2397.17	12616.532	1030
9200	1.63	-48.03	3.07	2228.14	2390.60	12616.626	1030
9300	1.76	-46.55	2.68	2221.21	2384.37	12616.730	1030
9400	1.60	-45.39	2.47	2213.90	2377.34	12616.835	1030
9500	1.72	-43.70	2.15	2206.22	2368.88	12616.936	1030
9600	2.12	-42.31	1.83	2199.61	2361.96	12617.031	1030
9700	1.77	-40.69	1.67	2191.67	2352.14	12617.135	1030
9800	2.07	-39.18	1.30	2184.27	2345.01	12617.236	1030
9900	2.16	-37.88	0.99	2176.71	2337.58	12617.338	1030
10000	1.82	-36.46	0.93	2169.77	2329.71	12617.436	1030
10100	2.07	-34.68	0.68	2161.61	2321.02	12617.531	1030
10200	2.02	-33.35	0.38	2154.52	2313.18	12617.625	1030
10300	1.99	-31.75	0.08	2146.34	2305.03	12617.737	1030
10400	2.05	-30.41	0.01	2138.76	2297.79	12617.837	1030
10500	2.42	-28.69	-0.41	2131.46	2290.35	12617.935	1030
10600	2.27	-27.07	-0.59	2123.48	2281.38	12618.032	1030
10700	2.21	-25.88	-0.88	2117.38	2275.33	12618.125	1030
10800	2.22	-24.04	-1.07	2108.78	2266.29	12618.235	1030
10900	2.76	-22.55	-1.37	2100.98	2258.50	12618.337	1030
11000	2.80	-21.34	-1.61	2092.99	2252.28	12618.437	1030
11100	3.11	-19.86	-1.74	2085.71	2244.97	12618.531	1030
11200	2.69	-18.46	-2.01	2079.18	2237.32	12618.625	1030
11300	3.25	-17.26	-1.92	2071.10	2228.80	12618.737	1030
11400	3.08	-16.09	-1.98	2063.98	2221.70	12618.832	1030
11500	3.63	-14.66	-2.33	2056.35	2214.45	12618.935	1030
11600	3.34	-12.90	-2.75	2048.56	2207.53	12619.032	1030
11700	3.17	-11.93	-2.83	2041.27	2202.39	12619.126	1030
11800	3.60	-10.73	-2.76	2033.05	2193.54	12619.235	1030
11900	2.98	-9.46	-2.88	2025.15	2185.57	12619.337	1030
12000	3.20	-8.10	-3.11	2017.94	2177.94	12619.434	1030
12100	3.23	-6.58	-3.23	2009.84	2169.89	12619.536	1030
12200	3.43	-5.30	-3.35	2002.78	2163.01	12619.629	1030
12300	3.43	-4.47	-3.47	1994.73	2157.46	12619.734	1030
12400	3.73	-3.00	-3.62	1987.29	2150.41	12619.834	1030
12500	3.63	-1.63	-3.75	1978.87	2143.19	12619.935	1030
12600	2.76	-0.78	-3.88	1975.28	2139.37	12620.038	1031
12700	4.21	-1.92	-3.75	1981.52	2144.56	12620.126	1031
12800	3.57	-2.97	-3.68	1988.70	2149.04	12620.234	1031
12900	4.23	-4.18	-3.38	1995.84	2154.22	12620.336	1031
13000	3.79	-5.16	-3.33	2002.39	2159.78	12620.432	1031
13100	4.03	-6.38	-3.31	2010.09	2167.06	12620.532	1031
13200	3.72	-7.82	-3.11	2018.16	2174.01	12620.637	1031
13300	3.22	-8.91	-3.16	2024.99	2181.69	12620.736	1031
13400	2.79	-10.16	-3.04	2032.64	2189.26	12620.834	1031
13500	3.07	-11.55	-2.85	2039.75	2196.57	12620.931	1031
13600	3.00	-13.04	-2.63	2047.27	2202.94	12621.036	1031
13700	2.71	-14.20	-2.37	2053.81	2208.23	12621.125	1031
13800	2.63	-15.55	-2.21	2061.71	2215.87	12621.239	1031
13900	2.80	-16.98	-1.93	2068.44	2221.60	12621.327	1031
14000	2.10	-18.70	-1.77	2075.94	2231.25	12621.435	1031
14100	2.36	-19.96	-1.63	2083.78	2238.63	12621.532	1031
14200	2.31	-21.21	-1.43	2090.81	2244.84	12621.625	1031
14300	2.34	-22.97	-1.11	2099.54	2253.89	12621.738	1031
14400	2.00	-24.21	-1.00	2105.84	2259.83	12621.834	1031
14500	1.91	-25.46	-0.84	2113.26	2267.81	12621.935	1031
14600	2.10	-27.06	-0.49	2120.22	2274.83	12622.035	1031
14700	1.96	-28.61	-0.22	2128.09	2282.57	12622.129	1031
14800	1.90	-30.09	0.00	2136.10	2289.90	12622.237	1031
14900	2.12	-31.69	0.16	2143.69	2298.67	12622.334	1031
15000	2.04	-33.27	0.52	2151.50	2306.59	12622.432	1031
15100	1.64	-34.68	0.68	2159.84	2313.91	12622.537	1031
15200	1.31	-36.27	0.98	2166.95	2321.51	12622.625	1031
15300	1.42	-38.06	1.26	2174.97	2331.78	12622.739	1031
15400	1.49	-39.59	1.59	2182.60	2338.92	12622.830	1031
15500	1.88	-41.15	1.82	2190.35	2347.70	12622.935	1031
15600	1.25	-42.57	2.12	2197.67	2354.83	12623.033	1031
15700	1.39	-44.22	2.35	2205.34	2363.75	12623.126	1031
15800	1.73	-45.75	2.71	2213.11	2371.78	12623.234	1031
15900	1.66	-47.36	2.98	2220.99	2380.63	12623.336	1031
16000	1.59	-49.00	3.33	2228.80	2388.16	12623.438	1031
16100	1.42	-50.35	3.50	2236.30	2397.47	12623.531	1031
16200	1.57	-50.64	3.49	2236.57	2398.97	12623.626	1030
16300	1.72	-49.42	3.23	2229.48	2394.22	12623.738	1030
16400	1.56	-48.05	2.99	2222.60	2386.90	12623.837	1030
16500	1.45	-46.92	2.58	2215.36	2381.39	12623.934	1030
16600	2.01	-45.30	2.31	2208.21	2374.50	12624.031	1030
16700	2.00	-43.98	2.03	2201.33	2367.54	12624.125	1030
16800	1.79	-42.38	1.79	2193.87	2358.63	12624.238	1030
16900	1.89	-40.89	1.47	2185.75	2350.00	12624.336	1030
17000	1.91	-39.64	1.32	2179.01	2342.90	12624.435	1030
17100	1.76	-37.98	1.11	2171.31	2333.86	12624.535	1030
17200	2.20	-36.36	0.68	2163.78	2327.04	12624.627	1030
17300	1.92	-34.84	0.36	2156.18	2318.96	12624.736	1030
17400	2.36	-33.29	0.16	2148.87	2310.84	12624.833	1030
17500	1.97	-31.89	-0.04	2140.94	2302.82	12624.935	1030
17600	2.27	-30.42	-0.30	2133.49	2295.39	12625.030	1030
17700	2.24	-28.61	-0.61	2125.48	2286.48	12625.135	1030
17800	2.15	-27.16	-0.82	2118.13	2278.39	12625.238	1030
17900	1.98	-25.78	-1.10	2110.92	2272.02	12625.333	1030
18000	2.06	-24.23	-1.31	2102.80	2263.59	12625.436	1030
18100	2.67	-22.79	-1.52	2095.66	2255.99	12625.530	1030
18200	2.56	-21.50	-1.75	2087.84	2248.96	12625.637	1030
18300	2.41	-20.31	-1.84	2081.19	2242.57	12625.739	1030
18400	2.84	-18.81	-1.95	2073.67	2234.38	12625.832	1030
18500	3.22	-17.82	-1.99	2065.60	2226.84	12625.935	1030
18600	3.16	-16.32	-2.29	2058.13	2219.04	12626.031	1030
18700	3.41	-14.75	-2.47	2050.75	2211.62	12626.126	1030
18800	3.48	-13.60	-2.51	2042.97	2204.41	12626.236	1030
18900	3.21	-12.32	-2.79	2036.17	2197.64	12626.331	1030
19000	2.13	-10.59	-3.10	2027.68	2189.77	12626.438	1030
19100	3.24	-9.70	-3.08	2021.02	2184.02	12626.535	1030
19200	3.73	-7.95	-3.43	2012.62	2176.60	12626.634	1030
19300	3.61	-7.03	-3.43	2004.83	2169.45	12626.735	1030
19400	3.82	-5.81	-3.58	1997.25	2163.24	12626.835	1030
19500	3.78	-4.11	-3.80	1988.77	2155.34	12626.938	1030
19600	4.10	-3.08	-3.97	1981.78	2150.14	12627.031	1030
19700	4.00	-1.81	-4.07	1975.26	2142.89	12627.121	1030
19800	3.93	-1.20	-4.07	1971.36	2138.80	12627.237	1031
19900	4.15	-1.90	-4.00	1976.98	2141.12	12627.336	1031
20000	4.21	-3.33	-3.78	1984.52	2148.84	12627.435	1031
20100	3.78	-4.63	-3.59	1991.13	2155.23	12627.515	1031
20200	3.63	-5.77	-3.60	1999.21	2161.86	12627.625	1031
20300	3.66	-7.03	-3.29	2006.80	2165.53	12627.739	1031
20400	3.83	-8.34	-3.14	2014.04	2172.73	12627.832	1031
20500	3.57	-9.38	-3.01	2021.57	2179.00	12627.935	1031
20600	3.70	-11.12	-2.74	2029.37	2186.08	12628.036	1031
20700	3.34	-12.13	-2.80	2035.65	2193.23	12628.122	1031
20800	3.12	-13.20	-2.57	2043.13	2199.55	12628.231	1031
20900	2.98	-14.77	-2.47	2050.57	2208.99	12628.334	1031
21000	2.59	-15.89	-2.58	2058.08	2216.78	12628.436	1031
21100	2.57	-17.64	-2.17	2064.94	2224.00	12628.537	1031
21200	2.68	-18.75	-2.09	2072.42	2231.38	12628.625	1031
21300	2.31	-19.72	-1.96	2079.78	2236.40	12628.739	1031
21400	2.53	-21.46	-1.60	2087.54	2243.96	12628.835	1031
21500	2.46	-22.97	-1.45	2094.46	2252.92	12628.933	1031
21600	2.06	-24.32	-1.25	2102.94	2260.33	12629.031	1031
21700	2.18	-25.98	-0.94	2109.64	2267.86	12629.125	1031
21800	1.97	-27.37	-0.59	2117.20	2274.04	12629.238	1031
21900	1.86	-28.79	-0.45	2124.71	2281.91	12629.335	1031
22000	2.32	-30.87	-0.00	2133.27	2289.63	12629.438	1031
22100	1.68	-32.08	0.07	2140.18	2299.12	12629.536	1031
22200	1.64	-33.47	0.24	2147.90	2307.12	12629.637	1031
22300	1.77	-35.27	0.63	2155.37	2314.71	12629.729	1031
22400	1.35	-36.90	0.92	2163.43	2323.49	12629.838	1031
22500	1.40	-38.54	1.25	2171.42	2331.38	12629.935	1031
22600	1.57	-39.87	1.45	2178.62	2339.34	12630.032	1031
22700	1.19	-41.64	1.82	2186.86	2347.19	12630.131	1031
22800	1.48	-42.98	1.92	2194.00	2356.05	12630.236	1031
22900	1.44	-44.55	2.35	2202.75	2364.08	12630.336	1031
23000	1.41	-46.00	2.58	2209.40	2371.65	12630.432	1031
23100	1.43	-48.05	2.91	2218.78	2381.70	12630.538	1031
23200	1.65	-48.90	3.11	2224.66	2387.57	12630.625	1031
23300	1.75	-50.62	3.51	2233.31	2396.58	12630.737	1031
23400	1.62	-50.33	3.26	2230.93	2397.25	12630.822	1030
23500	1.38	-49.07	3.05	2223.99	2389.69	12630.936	1030
23600	1.65	-48.08	2.72	2217.22	2385.15	12631.032	1030
23700	1.92	-46.51	2.40	2209.37	2378.01	12631.137	1030
23800	1.51	-45.02	2.08	2200.97	2370.56	12631.238	1030
23900	1.72	-43.86	1.82	2194.91	2363.84	12631.339	1030
24000	1.83	-42.48	1.59	2187.89	2356.71	12631.432	1030
24100	1.62	-40.88	1.24	2180.28	2347.75	12631.538	1030
24200	1.64	-39.42	1.01	2172.04	2340.80	12631.630	1030
24300	1.68	-37.88	0.84	2165.05	2331.38	12631.730	1030
24400	1.77	-36.50	0.62	2157.17	2321.71	12631.839	1030
24500	1.92	-35.05	0.33	2150.56	2315.80	12631.932	1030
24600	2.09	-33.62	-0.11	2144.46	2310.69	12632.001	1030
24700	1.58	-32.49	-0.26	2139.17	2304.92	12632.078	1030
24800	2.02	-31.20	-0.43	2131.82	2297.19	12632.170	1030
24900	2.10	-29.60	-0.77	2123.93	2288.68	12632.277	1030
25000	2.11	-28.08	-0.89	2116.63	2280.32	12632.371	1030
25100	1.93	-26.72	-1.19	2109.04	2274.31	12632.471	1030
25200	2.28	-25.28	-1.42	2101.65	2266.32	12632.562	1030
25300	2.37	-23.77	-1.70	2093.80	2259.54	12632.677	1030
25400	2.62	-22.50	-1.85	2086.40	2251.39	12632.764	1030
25500	2.38	-20.83	-2.04	2079.03	2242.34	12632.874	1030
25600	2.05	-19.35	-2.28	2071.76	2234.75	12632.977	1030
25700	2.51	-18.00	-2.52	2063.95	2228.34	12633.063	1030
25800	2.59	-16.64	-2.70	2056.74	2221.33	12633.171	1030
25900	2.79	-15.41	-2.80	2049.06	2213.37	12633.268	1030
26000	3.32	-13.86	-2.97	2040.76	2204.29	12633.379	1030
26100	2.99	-12.86	-3.01	2034.39	2199.20	12633.474	1030
26200	2.84	-11.50	-3.30	2026.41	2191.74	12633.578	1030
26300	2.93	-9.99	-3.53	2019.14	2185.79	12633.679	1030
26400	3.37	-8.78	-3.62	2011.00	2178.03	12633.779	1030
26500	3.31	-7.87	-3.54	2003.37	2170.37	12633.872	1030
26600	3.92	-6.55	-3.69	1995.65	2162.90	12633.979	1030
26700	3.83	-4.77	-3.96	1987.48	2154.85	12634.063	1030
26800	3.86	-3.29	-4.14	1980.02	2147.63	12634.174	1030
26900	3.82	-2.24	-4.25	1972.01	2141.96	12634.266	1030
27000	3.94	-1.10	-4.38	1964.56	2134.86	12634.373	1031
27100	4.05	-2.21	-4.13	1971.05	2140.01	12634.479	1031
27200	3.97	-3.26	-4.01	1978.19	2144.55	12634.572	1031
27300	3.76	-4.51	-3.87	1986.63	2150.07	12634.679	1031
27400	3.95	-5.43	-3.80	1992.48	2156.53	12634.770	1031
27500	3.86	-6.97	-3.61	2000.47	2163.71	12634.874	1031
27600	3.74	-8.05	-3.43	2007.36	2169.36	12634.977	1031
27700	3.66	-9.75	-3.11	2015.08	2176.92	12635.072	1031
27800	3.49	-10.80	-2.99	2021.97	2182.50	12635.179	1031
27900	2.92	-12.25	-2.96	2029.90	2190.01	12635.278	1031
28000	3.25	-13.32	-2.76	2036.58	2196.16	12635.369	1031
28100	3.02	-14.46	-2.65	2044.10	2203.07	12635.479	1031
28200	2.84	-16.05	-2.40	2051.32	2211.18	12635.562	1031
28300	3.17	-17.58	-2.31	2058.93	2218.28	12635.679	1031
28400	2.50	-18.56	-2.05	2065.90	2224.71	12635.765	1031
28500	2.67	-19.99	-1.85	2073.12	2232.17	12635.874	1031
28600	2.65	-21.53	-1.63	2080.45	2238.87	12635.978	1031
28700	2.70	-22.71	-1.43	2087.96	2245.61	12636.066	1031
28800	2.98	-24.27	-1.22	2095.36	2253.48	12636.171	1031
28900	2.75	-25.82	-0.95	2102.79	2261.78	12636.270	1031
29000	2.30	-26.92	-0.99	2110.42	2269.38	12636.370	1031
29100	2.19	-28.58	-0.74	2117.64	2277.64	12636.474	1031
29200	2.12	-30.05	-0.42	2125.91	2285.41	12636.566	1031
29300	2.08	-31.68	-0.16	2133.42	2292.80	12636.674	1031
29400	2.30	-33.22	0.06	2141.29	2301.53	12636.777	1031
29500	1.82	-34.54	0.28	2148.75	2309.20	12636.870	1031
29600	1.82	-36.20	0.50	2156.78	2317.47	12636.972	1031
29700	1.96	-37.81	0.79	2164.62	2325.55	12637.074	1031
29800	1.65	-39.28	1.03	2172.58	2334.59	12637.179	1031
29900	1.12	-40.97	1.33	2181.47	2343.01	12637.279	1031
30000	1.62	-42.35	1.59	2187.48	2349.75	12637.373	1031
30100	1.50	-44.10	1.95	2196.17	2358.87	12637.477	1031
30200	1.55	-45.47	2.24	2202.28	2365.26	12637.568	1031
30300	1.73	-47.06	2.48	2210.33	2373.32	12637.676	1031
30400	1.77	-48.81	2.82	2218.36	2382.83	12637.778	1031
30500	1.25	-50.01	3.08	2225.48	2390.09	12637.875	1031
30600	1.93	-51.03	3.15	2229.97	2396.34	12637.979	1030
30700	1.53	-50.24	2.90	2224.35	2392.70	12638.076	1030
30800	1.52	-48.58	2.53	2216.25	2385.60	12638.179	1030
30900	1.64	-47.62	2.31	2210.02	2380.63	12638.268	1030
31000	1.39	-45.94	1.95	2202.19	2371.86	12638.376	1030
31100	1.83	-44.71	1.82	2195.84	2363.33	12638.477	1030
31200	2.30	-42.78	1.42	2187.49	2353.82	12638.578	1030
31300	1.99	-41.68	1.23	2180.91	2348.38	12638.670	1030
31400	1.60	-40.01	0.86	2172.90	2340.12	12638.777	1030
31500	2.22	-38.66	0.69	2166.05	2332.17	12638.870	1030
31600	2.34	-37.03	0.43	2158.71	2322.97	12638.978	1030
31700	2.04	-35.64	0.13	2151.08	2315.95	12639.062	1030
31800	2.11	-34.12	-0.06	2143.64	2307.57	12639.177	1030
31900	2.36	-32.47	-0.32	2135.30	2299.66	12639.277	1030
32000	2.05	-31.05	-0.61	2127.96	2290.64	12639.376	1030
32100	2.17	-29.50	-0.79	2120.31	2282.68	12639.479	1030
32200	2.45	-28.22	-0.96	2113.14	2276.07	12639.577	1030
32300	2.43	-26.68	-1.34	2105.60	2269.44	12639.672	1030
32400	2.37	-25.28	-1.53	2097.96	2261.91	12639.771	1030
32500	3.43	-23.52	-1.83	2088.88	2251.41	12639.879	1030
32600	2.41	-22.10	-1.99	2082.87	2245.34	12639.977	1030
32700	2.69	-20.67	-2.22	2075.59	2237.42	12640.078	1030
32800	3.07	-19.64	-2.23	2068.14	2229.58	12640.169	1030
32900	2.53	-17.75	-2.53	2060.76	2220.70	12640.278	1030
33000	3.06	-16.11	-2.71	2051.89	2211.23	12640.378	1030
33100	3.17	-14.86	-3.03	2045.72	2206.18	12640.476	1030
33200	3.28	-14.01	-3.08	2038.49	2201.28	12640.562	1030
33300	3.60	-13.00	-3.10	2030.77	2194.38	12640.677	1030
33400	3.31	-11.39	-3.29	2022.10	2185.99	12640.779	1030
33500	3.96	-10.26	-3.29	2015.58	2177.78	12640.872	1030
33600	3.83	-8.61	-3.53	2007.33	2169.24	12640.976	1030
33700	3.81	-7.33	-3.67	1998.48	2162.91	12641.077	1030
33800	5.10	-6.32	-3.84	1992.35	2154.60	12641.179	1030
33900	3.86	-4.62	-3.95	1983.05	2147.64	12641.276	1030
34000	3.91	-3.43	-4.16	1976.30	2142.63	12641.370	1030
34100	3.65	-2.06	-4.49	1968.07	2135.28	12641.479	1030
34200	3.87	-0.97	-4.48	1962.48	2128.96	12641.562	1031
34300	3.34	-1.84	-4.39	1969.63	2133.22	12641.676	1031
34400	3.59	-3.43	-4.06	1976.90	2139.24	12641.777	1031
34500	3.90	-4.33	-4.18	1983.35	2145.68	12641.876	1031
34600	3.34	-5.58	-3.92	1991.55	2151.76	12641.978	1031
34700	3.62	-6.49	-3.90	1998.85	2156.38	12642.078	1031
34800	3.47	-8.46	-3.43	2006.74	2164.62	12642.179	1031
34900	3.59	-9.25	-3.42	2012.06	2169.38	12642.278	1031
35000	2.89	-10.44	-3.36	2020.26	2177.56	12642.370	1031
35100	3.14	-11.70	-3.34	2027.77	2184.80	12642.478	1031
35200	2.56	-13.26	-3.04	2035.07	2192.52	12642.562	1031
35300	2.92	-14.52	-2.83	2042.07	2197.97	12642.677	1031
35400	2.71	-15.64	-2.77	2049.73	2204.62	12642.762	1031
35500	2.38	-17.37	-2.31	2056.94	2212.49	12642.875	1031
35600	2.88	-18.50	-2.38	2065.19	2220.97	12642.978	1031
35700	2.48	-20.11	-2.05	2071.51	2227.16	12643.075	1031
35800	2.86	-21.66	-1.77	2079.81	2234.56	12643.177	1031
35900	2.22	-23.01	-1.66	2086.38	2242.29	12643.259	1031
36000	2.06	-24.49	-1.34	2094.63	2250.30	12643.377	1031
36100	2.26	-25.81	-1.20	2101.18	2257.26	12643.479	1031
36200	1.99	-27.43	-1.01	2109.33	2265.00	12643.578	1031
36300	2.18	-28.49	-0.90	2116.23	2272.38	12643.671	1031
36400	2.36	-30.39	-0.52	2124.90	2281.66	12643.777	1031
36500	2.23	-31.62	-0.40	2131.86	2288.26	12643.870	1031
36600	2.17	-33.15	-0.14	2139.36	2296.30	12643.979	1031
36700	1.76	-34.94	0.21	2148.54	2304.67	12644.078	1031
36800	2.39	-36.36	0.40	2154.87	2312.62	12644.177	1031
36900	1.85	-37.97	0.78	2163.93	2319.76	12644.278	1031
37000	1.79	-39.49	0.94	2170.61	2328.78	12644.369	1031
37100	1.96	-41.29	1.39	2178.84	2337.07	12644.478	1031
37200	1.58	-42.57	1.53	2185.80	2345.00	12644.563	1031
37300	2.10	-44.09	1.83	2193.71	2352.66	12644.677	1031
37400	1.68	-45.62	2.09	2201.21	2361.67	12644.761	1031
37500	1.85	-47.03	2.24	2208.86	2369.42	12644.876	1031
37600	1.59	-48.46	2.58	2216.38	2376.37	12644.979	1031
37700	1.52	-50.11	2.92	2224.35	2386.17	12645.077	1031
37800	1.75	-50.42	2.80	2226.14	2388.86	12645.179	1030
37900	1.38	-49.63	2.64	2219.87	2384.96	12645.277	1030
38000	1.61	-48.28	2.21	2212.76	2379.53	12645.370	1030
38100	1.94	-46.91	2.08	2205.79	2371.75	12645.478	1030
38200	1.74	-45.59	1.79	2198.60	2364.51	12645.563	1030
38300	1.68	-44.27	1.48	2191.30	2356.84	12645.676	1030
38400	1.78	-42.47	1.28	2182.78	2348.00	12645.779	1030
38500	1.81	-41.23	1.03	2176.92	2340.11	12645.873	1030
38600	1.82	-39.67	0.63	2168.60	2331.93	12645.979	1030
38700	1.62	-38.03	0.43	2161.66	2323.71	12646.062	1030
38800	1.79	-36.52	0.21	2153.45	2315.08	12646.179	1030
38900	1.92	-35.07	-0.08	2146.34	2308.44	12646.267	1030
39000	1.37	-33.45	-0.41	2138.24	2299.86	12646.378	1030
39100	1.90	-31.61	-0.68	2129.56	2290.80	12646.479	1030
39200	2.05	-30.66	-0.66	2123.47	2283.53	12646.576	1030
39300	2.02	-29.11	-1.02	2116.35	2275.92	12646.670	1030
39400	1.97	-27.84	-1.11	2108.93	2267.35	12646.778	1030
39500	2.54	-26.12	-1.47	2100.92	2261.37	12646.870	1030
39600	2.73	-24.60	-1.84	2093.47	2253.41	12646.979	1030
39700	1.89	-23.09	-2.08	2084.96	2244.32	12647.079	1030
39800	2.76	-21.68	-2.02	2078.42	2236.36	12647.174	1030
39900	3.09	-20.40	-2.33	2070.03	2229.59	12647.279	1030
40000	3.05	-18.82	-2.52	2063.49	2221.34	12647.372	1030
40100	3.32	-17.28	-2.67	2055.78	2213.48	12647.478	1030
40200	3.37	-16.21	-2.72	2048.21	2206.45	12647.562	1030
40300	3.03	-14.80	-3.06	2040.45	2198.58	12647.679	1030
40400	3.27	-13.32	-3.10	2032.19	2190.01	12647.779	1030
40500	3.45	-12.27	-3.09	2025.40	2182.88	12647.875	1030
40600	3.11	-10.91	-3.34	2018.02	2176.07	12647.979	1030
40700	3.58	-9.84	-3.47	2009.91	2169.81	12648.077	1030
40800	3.56	-8.02	-3.74	2001.35	2161.40	12648.179	1030
40900	3.65	-7.07	-3.78	1994.65	2155.61	12648.277	1030
41000	3.59	-6.07	-3.86	1988.32	2148.94	12648.359	1030
41100	3.96	-5.24	-3.99	1984.05	2144.73	12648.418	1030
41200	4.49	-4.19	-3.94	1976.05	2137.77	12648.516	1030
41300	3.95	-2.54	-4.17	1968.10	2129.05	12648.617	1030
41400	3.93	-1.66	-4.16	1960.64	2121.69	12648.711	1030
41500	3.23	-1.75	-4.19	1960.43	2123.08	12648.821	1031
41600	3.87	-2.66	-3.83	1966.66	2125.45	12648.918	1031
41700	3.64	-3.65	-3.92	1973.63	2131.20	12649.021	1031
41800	3.71	-4.82	-3.70	1980.96	2137.30	12649.117	1031
41900	3.39	-5.96	-3.64	1989.05	2145.16	12649.218	1031
42000	3.32	-6.96	-3.58	1995.62	2149.86	12649.311	1031
42100	3.71	-8.49	-3.44	2004.07	2159.02	12649.420	1031
42200	3.88	-10.32	-3.16	2011.74	2166.13	12649.521	1031
42300	3.78	-10.94	-3.11	2018.08	2171.69	12649.619	1031
42400	3.49	-11.98	-3.07	2025.02	2177.66	12649.711	1031
42500	3.17	-13.41	-2.91	2032.74	2185.19	12649.814	1031
42600	3.03	-14.51	-2.70	2040.49	2192.44	12649.920	1031
42700	2.82	-16.10	-2.57	2047.82	2199.88	12650.016	1031
42800	3.03	-17.40	-2.47	2055.71	2207.77	12650.121	1031
42900	2.29	-18.27	-2.40	2061.86	2214.41	12650.212	1031
43000	2.46	-19.88	-2.33	2070.15	2222.91	12650.319	1031
43100	2.50	-21.05	-2.04	2076.55	2228.36	12650.419	1031
43200	2.14	-22.76	-1.69	2084.91	2236.33	12650.517	1031
43300	2.38	-23.80	-1.53	2090.69	2242.55	12650.618	1031
43400	2.48	-25.25	-1.50	2098.41	2251.23	12650.716	1031
43500	1.96	-26.95	-1.24	2106.76	2259.71	12650.820	1031
43600	2.55	-28.52	-0.83	2113.27	2267.18	12650.918	1031
43700	2.28	-29.63	-0.76	2121.20	2274.58	12651.006	1031
43800	1.98	-31.06	-0.65	2128.51	2281.94	12651.116	1031
43900	1.80	-32.90	-0.35	2136.93	2292.04	12651.219	1031
44000	1.50	-34.43	-0.02	2145.40	2299.29	12651.320	1031
44100	1.82	-36.01	0.22	2152.88	2306.77	12651.420	1031
44200	2.08	-37.50	0.46	2160.88	2315.41	12651.518	1031
44300	2.21	-39.02	0.65	2167.91	2324.09	12651.619	1031
44400	1.27	-40.52	0.99	2175.96	2332.04	12651.719	1031
44500	1.53	-41.71	1.10	2183.04	2339.02	12651.812	1031
44600	1.67	-43.61	1.42	2191.51	2349.01	12651.913	1031
44700	1.44	-44.81	1.74	2198.35	2354.78	12652.015	1031
44800	1.51	-46.54	1.91	2206.54	2364.99	12652.120	1031
44900	1.65	-47.94	2.23	2213.61	2372.37	12652.217	1031
45000	1.51	-49.68	2.60	2221.89	2381.27	12652.312	1031
45100	1.38	-51.03	2.76	2228.98	2389.21	12652.409	1030
45200	1.34	-50.20	2.59	2224.05	2385.12	12652.518	1030
45300	1.57	-48.78	2.30	2216.30	2378.08	12652.619	1030
45400	1.80	-47.74	2.07	2210.03	2372.00	12652.717	1030
45500	1.95	-46.44	1.75	2202.68	2365.86	12652.820	1030
45600	1.93	-45.19	1.51	2196.34	2359.33	12652.915	1030
45700	2.62	-43.69	1.25	2187.85	2350.82	12653.021	1030
45800	1.88	-42.24	1.01	2181.25	2343.26	12653.119	1030
45900	1.65	-40.58	0.55	2173.25	2335.62	12653.219	1030
46000	2.22	-39.26	0.51	2166.46	2327.18	12653.312	1030
46100	2.06	-37.65	0.15	2158.41	2318.99	12653.419	1030
46200	2.25	-36.22	-0.12	2150.60	2311.59	12653.517	1030
46300	1.77	-34.80	-0.28	2143.49	2303.59	12653.619	1030
46400	1.47	-32.78	-0.72	2135.52	2293.96	12653.720	1030
46500	1.85	-31.60	-0.81	2128.50	2286.80	12653.814	1030
46600	2.13	-30.15	-1.08	2120.89	2279.12	12653.913	1030
46700	2.80	-28.64	-1.33	2113.05	2270.51	12654.014	1030
46800	2.78	-27.18	-1.56	2105.79	2263.44	12654.117	1030
46900	2.32	-25.54	-1.88	2097.78	2255.24	12654.216	1030
47000	2.51	-24.14	-1.95	2089.87	2246.76	12654.320	1030
47100	2.82	-23.03	-2.07	2083.27	2240.58	12654.416	1030
47200	2.70	-21.58	-2.31	2074.99	2232.33	12654.517	1030
47300	2.52	-19.96	-2.59	2068.05	2224.53	12654.620	1030
47400	3.04	-18.62	-2.71	2060.19	2217.09	12654.718	1030
47500	3.27	-17.34	-2.95	2053.32	2209.18	12654.813	1030
47600	3.51	-16.18	-2.95	2045.87	2201.39	12654.920	1030
47700	3.99	-14.49	-3.22	2037.35	2194.58	12655.021	1030
47800	2.79	-13.26	-3.27	2031.14	2186.04	12655.120	1030
47900	3.54	-11.99	-3.46	2023.08	2179.14	12655.218	1030
48000	3.67	-10.70	-3.62	2014.92	2171.04	12655.319	1030
48100	3.93	-9.42	-3.62	2007.40	2163.49	12655.413	1030
48200	3.65	-8.05	-3.86	1999.33	2155.67	12655.516	1030
48300	3.77	-6.89	-3.97	1991.91	2148.86	12655.617	1030
48400	3.68	-6.04	-3.84	1983.89	2141.67	12655.718	1030
48500	3.18	-4.28	-4.20	1976.51	2133.95	12655.812	1030
48600	3.38	-2.66	-4.45	1968.74	2126.56	12655.917	1030
48700	3.12	-1.41	-4.59	1960.85	2120.27	12656.019	1030
48800	3.27	-1.52	-4.44	1957.88	2118.54	12656.120	1031
48900	3.22	-3.01	-4.21	1965.31	2123.82	12656.219	1031
49000	3.79	-3.84	-4.07	1971.62	2127.79	12656.313	1031
49100	3.40	-4.61	-4.05	1978.52	2133.54	12656.409	1031
49200	3.48	-5.62	-3.98	1986.19	2139.34	12656.521	1031
49300	3.08	-7.11	-3.72	1993.97	2145.35	12656.621	1031
49400	3.98	-8.13	-3.66	2000.27	2152.71	12656.712	1031
49500	3.74	-9.58	-3.44	2008.47	2159.76	12656.820	1031
49600	3.61	-10.43	-3.64	2014.98	2167.58	12656.919	1031
49700	2.95	-11.81	-3.41	2022.38	2175.87	12657.018	1031
49800	3.59	-13.01	-3.41	2030.08	2182.63	12657.116	1031
49900	3.40	-14.25	-3.21	2037.15	2189.08	12657.218	1031
50000	2.72	-15.34	-3.07	2045.29	2197.11	12657.320	1031
50100	2.89	-16.79	-3.03	2051.88	2204.02	12657.418	1031
50200	2.82	-18.16	-2.81	2059.91	2211.34	12657.517	1031
50300	2.95	-19.55	-2.68	2066.27	2219.08	12657.620	1031
50400	3.04	-21.40	-2.32	2074.55	2227.95	12657.719	1031
50500	3.42	-22.73	-2.16	2081.43	2235.11	12657.813	1031
50600	2.19	-23.94	-2.12	2090.17	2241.88	12657.920	1031
50700	3.04	-25.37	-1.71	2096.25	2248.16	12658.016	1031
50800	3.10	-26.70	-1.56	2104.48	2256.05	12658.120	1031
50900	2.79	-28.20	-1.28	2111.34	2263.31	12658.217	1031
51000	2.83	-29.85	-0.97	2118.42	2271.98	12658.321	1031
51100	2.48	-31.36	-0.80	2126.83	2280.25	12658.413	1031
51200	2.58	-32.99	-0.59	2134.65	2288.59	12658.518	1031
51300	2.51	-34.20	-0.40	2142.31	2296.20	12658.617	1031
51400	2.00	-36.01	-0.12	2150.54	2305.11	12658.717	1031
51500	2.16	-37.31	0.12	2157.48	2313.03	12658.812	1031
51600	2.07	-38.97	0.39	2165.80	2321.07	12658.916	1031
51700	1.99	-40.81	0.79	2173.12	2329.59	12659.016	1031
51800	1.90	-41.84	0.82	2181.07	2337.70	12659.120	1031
51900	2.36	-43.76	1.21	2189.30	2346.71	12659.219	1031
52000	1.91	-45.14	1.39	2196.42	2355.50	12659.312	1031
52100	1.42	-46.74	1.76	2204.64	2363.49	12659.419	1031
52200	1.93	-48.25	2.02	2211.60	2370.94	12659.521	1031
52300	1.72	-49.69	2.36	2219.81	2378.51	12659.618	1031
52400	1.31	-51.16	2.52	2227.24	2387.51	12659.716	1030
52500	1.68	-50.06	2.33	2220.55	2381.36	12659.816	1030
52600	1.87	-48.98	2.05	2213.64	2376.96	12659.912	1030
52700	1.59	-47.73	1.71	2206.38	2371.64	12660.016	1030
52800	2.00	-46.60	1.54	2199.45	2365.03	12660.117	1030
52900	2.20	-44.84	1.25	2191.88	2355.11	12660.217	1030
53000	2.17	-43.66	0.95	2185.07	2349.26	12660.312	1030
53100	2.11	-41.98	0.74	2177.28	2340.14	12660.414	1030
53200	2.11	-40.65	0.52	2170.11	2331.95	12660.521	1030
53300	2.10	-39.24	0.25	2162.30	2324.99	12660.620	1030
53400	2.11	-37.57	0.09	2154.49	2314.83	12660.719	1030
53500	1.97	-36.12	-0.26	2147.24	2307.26	12660.812	1030
53600	2.16	-34.55	-0.51	2138.97	2299.81	12660.921	1030
53700	2.44	-33.08	-0.68	2131.86	2291.29	12661.020	1030
53800	2.32	-31.53	-1.02	2124.06	2284.01	12661.120	1030
53900	2.32	-30.07	-1.14	2117.02	2275.10	12661.216	1030
54000	2.46	-28.44	-1.54	2109.68	2267.55	12661.312	1030
54100	2.74	-26.94	-1.76	2102.28	2259.91	12661.408	1030
54200	2.43	-25.48	-1.92	2094.15	2251.27	12661.516	1030
54300	2.48	-24.17	-2.12	2087.04	2244.33	12661.618	1030
54400	2.74	-22.75	-2.32	2078.95	2236.59	12661.716	1030
54500	2.58	-21.46	-2.36	2071.46	2227.91	12661.819	1030
54600	2.78	-20.13	-2.53	2065.00	2220.53	12661.912	1030
54700	2.99	-18.26	-2.79	2056.56	2210.48	12662.018	1030
54800	3.21	-16.81	-3.08	2048.89	2204.34	12662.119	1030
54900	2.75	-15.74	-3.10	2041.45	2197.25	12662.218	1030
55000	3.28	-14.21	-3.41	2034.81	2190.81	12662.312	1030
55100	2.83	-13.02	-3.60	2027.00	2183.22	12662.412	1030
55200	3.03	-11.91	-3.62	2019.17	2176.39	12662.503	1030
55300	3.46	-10.44	-3.73	2011.08	2167.43	12662.618	1030
55400	3.22	-8.94	-3.96	2002.80	2160.67	12662.719	1030
55500	3.17	-7.91	-4.06	1995.70	2155.03	12662.812	1030
55600	3.42	-6.60	-4.33	1987.65	2149.01	12662.920	1030
55700	3.70	-5.73	-4.07	1980.37	2139.47	12663.021	1030
55800	3.49	-4.23	-4.29	1972.41	2130.68	12663.117	1030
55900	3.37	-2.73	-4.45	1964.77	2123.22	12663.212	1030
56000	3.23	-0.83	-4.77	1956.79	2116.57	12663.321	1030
56100	3.97	-2.15	-4.29	1958.92	2116.28	12663.420	1031
56200	3.31	-3.07	-4.27	1964.95	2123.22	12663.518	1031
56300	3.98	-4.35	-4.15	1973.11	2131.57	12663.619	1031
56400	3.37	-5.37	-4.16	1979.49	2137.58	12663.717	1031
56500	3.22	-6.58	-3.95	1986.94	2142.81	12663.812	1031
56600	3.22	-8.06	-3.61	1994.69	2149.24	12663.913	1031
56700	3.22	-9.35	-3.58	2002.78	2156.87	12664.016	1031
56800	3.37	-10.24	-3.58	2009.13	2162.68	12664.118	1031
56900	3.04	-11.62	-3.43	2017.36	2170.50	12664.216	1031
57000	2.79	-12.97	-3.18	2025.19	2177.21	12664.320	1031
57100	2.61	-13.94	-3.16	2031.54	2184.01	12664.411	1031
57200	2.43	-15.34	-3.01	2038.81	2190.52	12664.512	1031
57300	3.17	-16.77	-2.72	2046.47	2198.51	12664.620	1031
57400	2.50	-18.01	-2.51	2052.70	2203.34	12664.697	1031
57500	2.63	-18.42	-2.50	2056.27	2206.70	12664.750	1031
57600	2.96	-20.05	-2.30	2062.80	2215.63	12664.858	1031
57700	2.64	-21.51	-2.14	2071.28	2224.10	12664.958	1031
57800	2.71	-23.10	-1.90	2078.74	2231.72	12665.060	1031
57900	2.66	-24.20	-1.85	2085.94	2238.22	12665.163	1031
58000	2.20	-25.29	-1.67	2092.48	2245.02	12665.247	1031
58100	2.36	-27.39	-1.23	2101.87	2254.94	12665.362	1031
58200	2.58	-28.68	-1.12	2108.62	2261.28	12665.450	1031
58300	2.26	-29.95	-0.92	2116.46	2269.92	12665.561	1031
58400	2.51	-31.27	-0.79	2122.69	2277.44	12665.629	1031
58500	2.35	-33.03	-0.56	2131.83	2286.29	12665.759	1031
58600	2.18	-34.63	-0.22	2139.17	2294.07	12665.853	1031
58700	1.82	-35.97	-0.14	2147.33	2303.19	12665.959	1031
58800	2.29	-37.49	0.24	2153.65	2310.15	12666.054	1031
58900	1.96	-39.32	0.54	2162.59	2318.94	12666.161	1031
59000	1.89	-41.08	0.84	2170.71	2328.01	12666.262	1031
59100	1.88	-42.15	1.11	2177.76	2333.90	12666.360	1031
59200	1.83	-43.77	1.30	2184.66	2343.14	12666.441	1031
59300	1.94	-45.58	1.61	2193.46	2352.97	12666.557	1031
59400	1.57	-46.94	1.76	2201.34	2361.77	12666.656	1031
59500	1.75	-48.41	2.03	2208.49	2369.42	12666.750	1031
59600	1.74	-50.21	2.42	2216.87	2378.86	12666.862	1031
59700	1.74	-51.34	2.73	2221.98	2384.55	12666.958	1030
59800	1.53	-49.94	2.33	2215.30	2378.42	12667.060	1030
59900	1.77	-49.02	2.02	2208.88	2374.59	12667.156	1030
60000	1.95	-47.72	1.71	2201.44	2368.60	12667.251	1030
60100	2.15	-46.28	1.46	2194.19	2360.83	12667.359	1030
60200	1.82	-44.88	1.15	2187.06	2353.36	12667.456	1030
60300	1.54	-43.45	0.92	2179.78	2344.79	12667.560	1030
60400	1.83	-41.92	0.70	2172.28	2337.08	12667.661	1030
60500	2.22	-40.58	0.54	2165.07	2329.27	12667.749	1030
60600	1.96	-38.90	0.18	2156.75	2320.09	12667.861	1030
60700	2.60	-37.66	0.04	2149.48	2313.33	12667.960	1030
60800	2.36	-35.99	-0.28	2142.63	2304.85	12668.051	1030
60900	2.44	-34.74	-0.39	2135.44	2297.20	12668.159	1030
61000	2.27	-32.98	-0.83	2127.40	2290.55	12668.258	1030
61100	2.04	-31.26	-1.15	2119.01	2281.31	12668.356	1030
61200	2.11	-30.04	-1.16	2112.10	2273.13	12668.443	1030
61300	2.12	-28.48	-1.47	2104.51	2265.61	12668.557	1030
61400	2.38	-27.43	-1.60	2098.04	2258.95	12668.661	1030
61500	3.03	-25.72	-1.81	2090.17	2249.78	12668.747	1030
61600	2.78	-24.21	-2.12	2081.74	2241.78	12668.861	1030
61700	2.83	-22.92	-2.26	2074.92	2235.87	12668.962	1030
61800	3.01	-21.61	-2.35	2066.93	2227.84	12669.057	1030
61900	3.33	-20.69	-2.49	2060.19	2221.14	12669.158	1030
62000	2.77	-18.96	-2.70	2052.21	2212.63	12669.249	1030
62100	3.06	-17.32	-2.89	2044.12	2204.50	12669.362	1030
62200	3.66	-16.24	-3.01	2036.49	2196.72	12669.462	1030
62300	3.31	-14.89	-3.25	2029.13	2191.03	12669.559	1030
62400	3.32	-13.51	-3.45	2022.91	2183.35	12669.659	1030
62500	3.56	-11.79	-3.58	2014.11	2174.19	12669.753	1030
62600	3.30	-11.01	-3.63	2007.44	2168.58	12669.859	1030
62700	3.31	-9.48	-3.83	1999.18	2160.84	12669.942	1030
62800	3.65	-8.22	-3.82	1990.75	2151.75	12670.060	1030
62900	3.53	-7.14	-3.88	1983.27	2144.69	12670.159	1030
63000	3.90	-5.96	-3.92	1975.15	2137.56	12670.254	1030
63100	3.70	-4.45	-4.19	1968.67	2130.70	12670.354	1030
63200	3.39	-3.36	-4.26	1960.03	2123.04	12670.459	1030
63300	3.67	-1.70	-4.52	1951.82	2115.77	12670.559	1030
63400	3.71	-0.84	-4.57	1944.38	2111.27	12670.659	1031
63500	3.53	-1.86	-4.32	1951.44	2114.43	12670.762	1031
63600	3.81	-3.03	-4.24	1958.17	2120.52	12670.860	1031
63700	3.25	-4.06	-4.18	1965.48	2126.50	12670.959	1031
63800	3.45	-5.59	-3.78	1972.39	2132.47	12671.057	1031
63900	3.24	-6.36	-3.77	1977.64	2138.06	12671.155	1031
64000	3.42	-7.48	-3.90	1986.49	2145.80	12671.260	1031
64100	3.18	-8.75	-3.58	1993.58	2151.53	12671.362	1031
64200	3.31	-9.81	-3.52	2000.67	2158.47	12671.454	1031
64300	3.06	-11.10	-3.34	2008.01	2164.49	12671.557	1031
64400	3.19	-12.56	-3.22	2015.86	2173.37	12671.656	1031
64500	3.19	-13.89	-3.06	2023.53	2179.98	12671.760	1031
64600	3.38	-15.31	-2.87	2030.81	2189.03	12671.862	1031
64700	2.91	-16.25	-2.91	2037.78	2195.47	12671.949	1031
64800	3.35	-17.70	-2.66	2045.51	2202.45	12672.058	1031
64900	3.04	-19.33	-2.41	2052.97	2210.91	12672.156	1031
65000	3.14	-20.34	-2.44	2059.69	2217.91	12672.250	1031
65100	2.95	-22.08	-2.08	2067.41	2226.63	12672.359	1031
65200	3.24	-22.97	-2.02	2074.37	2232.83	12672.441	1031
65300	3.00	-24.75	-1.70	2082.22	2239.78	12672.560	1031
65400	3.11	-26.09	-1.57	2089.68	2248.23	12672.658	1031
65500	2.71	-27.64	-1.27	2097.58	2256.81	12672.753	1031
65600	2.82	-28.87	-1.19	2104.44	2264.24	12672.854	1031
65700	2.58	-30.40	-1.03	2112.20	2272.47	12672.962	1031
65800	1.47	-32.36	-0.50	2120.48	2281.39	12673.062	1031
65900	2.59	-33.15	-0.42	2127.43	2285.96	12673.162	1031
66000	2.25	-34.82	-0.23	2135.92	2296.25	12673.256	1031
66100	2.34	-36.43	-0.15	2143.11	2305.23	12673.360	1031
66200	2.41	-38.01	0.23	2151.15	2314.02	12673.459	1031
66300	2.07	-39.31	0.43	2158.80	2321.62	12673.559	1031
66400	2.07	-41.08	0.68	2167.33	2329.98	12673.656	1031
66500	1.63	-42.40	0.94	2174.19	2338.26	12673.750	1031
66600	1.47	-44.11	1.30	2181.98	2346.14	12673.861	1031
66700	1.77	-45.59	1.57	2189.49	2354.24	12673.952	1031
66800	2.24	-47.12	1.90	2197.11	2361.89	12674.060	1031
66900	2.38	-48.74	2.24	2205.27	2370.46	12674.157	1031
67000	1.81	-50.07	2.40	2212.69	2379.03	12674.252	1031
67100	1.78	-50.98	2.49	2216.04	2384.32	12674.358	1030
67200	1.76	-49.93	2.31	2209.96	2379.28	12674.457	1030
67300	1.95	-48.58	1.95	2202.24	2373.34	12674.559	1030
67400	1.87	-47.34	1.63	2195.84	2366.04	12674.662	1030
67500	2.06	-45.94	1.47	2188.20	2358.61	12674.752	1030
67600	2.03	-44.56	1.25	2181.25	2351.09	12674.857	1030
67700	2.35	-43.23	1.06	2174.00	2342.92	12674.958	1030
67800	2.10	-41.86	0.77	2166.91	2336.02	12675.057	1030
67900	2.26	-40.09	0.40	2158.29	2327.63	12675.162	1030
68000	2.23	-38.77	0.33	2151.84	2319.39	12675.250	1030
68100	2.26	-37.24	-0.04	2143.74	2311.79	12675.356	1030
68200	2.43	-35.93	-0.29	2136.20	2304.41	12675.455	1030
68300	2.47	-34.38	-0.44	2128.56	2296.32	12675.560	1030
68400	2.39	-32.88	-0.71	2121.16	2288.09	12675.650	1030
68500	2.46	-31.28	-0.96	2113.52	2279.12	12675.750	1030
68600	2.80	-29.71	-1.22	2106.21	2271.39	12675.852	1030
68700	2.53	-28.22	-1.48	2098.81	2263.61	12675.956	1030
68800	2.66	-26.58	-1.79	2091.08	2256.22	12676.056	1030
68900	2.66	-25.19	-1.96	2083.76	2248.59	12676.160	1030
69000	2.96	-23.72	-2.19	2075.58	2240.10	12676.257	1030
69100	2.90	-22.70	-2.08	2068.77	2231.99	12676.358	1030
69200	3.26	-20.92	-2.44	2060.79	2223.26	12676.458	1030
69300	3.06	-19.89	-2.49	2053.85	2216.91	12676.557	1030
69400	2.84	-18.23	-2.74	2045.89	2208.89	12676.656	1030
69500	3.19	-16.92	-2.98	2037.98	2201.25	12676.759	1030
69600	3.21	-15.56	-3.10	2031.00	2194.22	12676.864	1030
69700	2.90	-14.18	-3.29	2023.24	2187.69	12676.957	1030
69800	2.63	-13.36	-3.27	2015.90	2180.21	12677.060	1030
69900	2.74	-11.50	-3.55	2007.85	2171.31	12677.157	1030
70000	3.06	-10.23	-3.65	2000.46	2164.01	12677.250	1030
70100	3.18	-8.64	-3.85	1992.31	2156.11	12677.361	1030
70200	3.03	-7.47	-3.97	1984.95	2148.52	12677.454	1030
70300	3.12	-6.43	-4.07	1976.90	2142.83	12677.560	1030
70400	3.27	-5.33	-3.95	1969.17	2133.91	12677.661	1030
70500	3.03	-3.76	-4.29	1961.79	2126.82	12677.757	1030
70600	3.31	-2.37	-4.46	1953.43	2119.12	12677.859	1030
70700	3.21	-1.79	-4.28	1945.98	2114.18	12677.959	1030
70800	3.19	-1.43	-4.41	1946.65	2112.56	12678.059	1031
70900	3.21	-2.70	-4.19	1953.59	2118.38	12678.155	1031
71000	3.13	-3.80	-4.17	1961.27	2125.63	12678.258	1031
71100	3.16	-5.01	-4.06	1967.93	2132.14	12678.359	1031
71200	3.18	-5.92	-4.06	1975.35	2138.53	12678.462	1031
71300	3.47	-7.53	-3.64	1981.98	2143.75	12678.558	1031
71400	3.23	-8.29	-3.68	1990.10	2150.13	12678.656	1031
71500	3.03	-9.27	-3.58	1997.39	2155.54	12678.750	1031
71600	3.10	-10.57	-3.67	2005.01	2164.35	12678.861	1031
71700	2.72	-11.88	-3.43	2012.20	2172.50	12678.959	1031
71800	3.15	-13.41	-3.11	2019.55	2178.78	12679.058	1031
71900	3.18	-14.61	-3.02	2026.66	2185.43	12679.160	1031
72000	3.03	-16.02	-2.83	2033.93	2192.41	12679.252	1031
72100	2.64	-17.15	-2.78	2041.06	2200.15	12679.354	1031
72200	3.01	-18.33	-2.62	2049.26	2207.72	12679.461	1031
72300	2.72	-19.88	-2.41	2056.06	2215.02	12679.557	1031
72400	2.90	-21.31	-2.31	2063.46	2223.41	12679.663	1031
72500	2.53	-22.66	-1.94	2070.54	2229.58	12679.749	1031
72600	2.60	-24.14	-1.77	2078.01	2237.33	12679.857	1031
72700	2.32	-25.35	-1.84	2085.97	2246.65	12679.959	1031
72800	2.38	-26.89	-1.47	2093.11	2253.76	12680.057	1031
72900	2.32	-28.36	-1.22	2101.33	2261.15	12680.156	1031
73000	2.01	-29.64	-1.15	2108.19	2269.63	12680.250	1031
73100	1.99	-31.63	-0.81	2116.41	2279.06	12680.362	1031
73200	1.87	-32.81	-0.60	2123.62	2285.43	12680.454	1031
73300	1.94	-34.20	-0.39	2131.56	2293.05	12680.558	1031
73400	1.80	-35.94	-0.09	2139.15	2302.01	12680.658	1031
73500	1.94	-37.37	0.16	2146.97	2309.61	12680.751	1031
73600	1.85	-39.20	0.48	2154.95	2318.72	12680.861	1031
73700	1.45	-40.68	0.64	2162.40	2326.86	12680.959	1031
73800	1.68	-41.90	0.91	2169.14	2333.59	12681.036	1031
73900	1.61	-42.98	1.15	2173.88	2339.73	12681.102	1031
74000	1.59	-44.25	1.30	2180.68	2346.54	12681.188	1031
74100	1.86	-45.97	1.61	2189.11	2355.59	12681.301	1031
74200	1.78	-47.52	1.84	2196.52	2363.93	12681.393	1031
74300	1.74	-49.00	2.19	2204.59	2371.42	12681.498	1031
74400	1.37	-50.76	2.52	2212.57	2381.12	12681.595	1031
74500	1.65	-51.19	2.55	2213.88	2383.57	12681.688	1030
74600	1.59	-50.01	2.26	2206.10	2378.69	12681.801	1030
74700	1.73	-48.85	1.92	2199.78	2373.55	12681.894	1030
74800	1.47	-47.28	1.63	2192.46	2365.17	12681.998	1030
74900	1.66	-45.73	1.38	2185.26	2356.94	12682.100	1030
75000	1.60	-44.33	1.07	2177.75	2349.07	12682.196	1030
75100	2.00	-42.83	0.86	2170.07	2341.01	12682.298	1030
75200	1.90	-41.35	0.58	2163.12	2333.78	12682.395	1030
75300	1.72	-39.97	0.38	2155.82	2325.68	12682.495	1030
75400	2.01	-38.31	0.08	2148.10	2316.62	12682.597	1030
75500	1.62	-36.95	-0.11	2140.42	2308.47	12682.703	1030
75600	2.24	-35.45	-0.41	2133.10	2302.35	12682.801	1030
75700	2.10	-33.95	-0.67	2125.21	2294.22	12682.895	1030
75800	2.38	-32.42	-0.96	2117.01	2285.07	12683.000	1030
75900	2.14	-30.71	-1.20	2110.33	2276.78	12683.102	1030
76000	2.69	-29.24	-1.37	2102.78	2268.83	12683.203	1030
76100	2.54	-27.85	-1.60	2095.40	2260.96	12683.295	1030
76200	2.60	-26.26	-1.89	2087.30	2253.39	12683.402	1030
76300	2.68	-25.27	-1.88	2080.36	2245.71	12683.497	1030
76400	3.35	-23.91	-1.90	2072.59	2236.71	12683.603	1030
76500	3.16	-22.35	-2.27	2065.42	2230.12	12683.688	1030
76600	2.95	-20.87	-2.57	2057.91	2222.29	12683.803	1030
76700	2.84	-19.29	-2.70	2050.50	2214.14	12683.887	1030
76800	2.87	-18.14	-2.84	2043.20	2207.06	12683.999	1030
76900	2.51	-16.44	-3.15	2034.82	2199.15	12684.095	1030
77000	3.02	-15.29	-3.22	2028.28	2192.89	12684.188	1030
77100	3.32	-13.97	-3.45	2019.36	2184.23	12684.303	1030
77200	3.22	-12.48	-3.59	2012.96	2176.84	12684.386	1030
77300	3.12	-11.03	-3.71	2004.80	2169.35	12684.503	1030
77400	2.89	-10.32	-3.67	1997.33	2162.61	12684.602	1030
77500	3.57	-8.71	-4.03	1989.58	2155.66	12684.688	1030
77600	2.66	-7.29	-4.09	1980.98	2146.56	12684.802	1030
77700	3.15	-6.35	-4.07	1974.14	2140.78	12684.890	1030
77800	3.41	-4.72	-4.34	1965.84	2132.06	12685.003	1030
77900	2.76	-3.92	-4.34	1958.87	2126.11	12685.103	1030
78000	2.48	-2.57	-4.48	1950.75	2119.61	12685.202	1030
78100	3.09	-1.08	-4.64	1943.27	2111.60	12685.294	1031
78200	2.83	-1.75	-4.62	1948.25	2114.65	12685.404	1031
78300	3.31	-3.31	-4.24	1956.47	2120.09	12685.498	1031
78400	2.74	-4.22	-4.24	1963.03	2126.43	12685.600	1031
78500	3.51	-5.78	-3.99	1970.89	2133.41	12685.703	1031
78600	2.75	-6.77	-3.96	1977.28	2140.87	12685.798	1031
78700	2.83	-7.87	-3.96	1985.32	2147.13	12685.903	1031
78800	2.95	-9.19	-3.65	1991.51	2153.08	12685.995	1031
78900	2.89	-10.53	-3.48	2000.09	2159.95	12686.095	1031
79000	2.77	-11.90	-3.41	2006.88	2168.64	12686.188	1031
79100	2.61	-13.15	-3.26	2015.12	2175.38	12686.303	1031
79200	2.71	-14.27	-3.32	2021.89	2183.60	12686.390	1031
79300	2.19	-15.87	-2.97	2029.36	2190.66	12686.504	1031
79400	2.47	-17.10	-2.78	2036.80	2197.41	12686.594	1031
79500	2.89	-18.27	-2.72	2043.63	2203.64	12686.704	1031
79600	2.69	-19.62	-2.48	2050.97	2210.14	12686.793	1031
79700	2.94	-21.15	-2.37	2059.19	2220.22	12686.903	1031
79800	2.48	-22.57	-2.09	2065.91	2227.38	12686.996	1031
79900	1.81	-23.97	-1.94	2073.66	2235.08	12687.102	1031
80000	2.91	-25.48	-1.78	2080.86	2242.56	12687.188	1031
80100	2.52	-27.03	-1.45	2088.13	2250.56	12687.298	1031
80200	2.31	-28.49	-1.24	2096.68	2259.22	12687.403	1031
80300	2.21	-29.96	-1.17	2103.91	2266.91	12687.500	1031
80400	1.40	-31.39	-0.86	2111.45	2274.01	12687.604	1031
80500	1.45	-32.98	-0.57	2118.67	2281.99	12687.700	1031
80600	1.98	-34.56	-0.34	2126.73	2290.78	12687.796	1031
80700	1.69	-35.79	-0.17	2133.92	2297.97	12687.901	1031
80800	2.13	-37.75	0.17	2142.85	2307.10	12688.004	1031
80900	1.83	-39.07	0.40	2149.35	2314.72	12688.097	1031
81000	1.36	-40.48	0.54	2157.98	2323.49	12688.203	1031
81100	1.45	-41.91	0.87	2164.97	2330.23	12688.293	1031
81200	1.92	-43.60	1.02	2173.66	2340.26	12688.404	1031
81300	1.53	-45.20	1.34	2181.59	2348.23	12688.504	1031
81400	1.74	-46.68	1.58	2188.26	2357.32	12688.603	1031
81500	1.54	-48.05	1.84	2195.98	2365.03	12688.688	1031
81600	1.75	-49.54	2.01	2203.20	2373.63	12688.798	1031
81700	1.69	-51.06	2.38	2211.18	2380.73	12688.904	1030
81800	2.18	-50.16	2.20	2205.29	2376.95	12689.000	1030
81900	1.86	-48.69	1.82	2198.17	2370.29	12689.104	1030
82000	2.14	-47.81	1.60	2191.23	2365.17	12689.201	1030
82100	1.31	-46.07	1.23	2183.37	2357.02	12689.303	1030
82200	1.98	-44.79	0.99	2176.30	2350.85	12689.402	1030
82300	1.91	-43.55	0.82	2169.90	2342.83	12689.495	1030
82400	2.16	-41.96	0.44	2161.61	2334.89	12689.604	1030
82500	2.08	-40.26	0.18	2153.50	2326.33	12689.703	1030
82600	2.14	-39.01	-0.09	2146.91	2319.58	12689.794	1030
82700	2.15	-37.29	-0.34	2138.54	2309.87	12689.904	1030
82800	2.12	-35.66	-0.72	2131.38	2303.16	12690.004	1030
82900	1.93	-34.14	-0.93	2123.14	2293.39	12690.103	1030
83000	2.08	-32.67	-1.17	2116.53	2286.31	12690.188	1030
83100	2.12	-31.36	-1.25	2108.43	2278.21	12690.298	1030
83200	2.18	-29.96	-1.44	2101.04	2270.18	12690.404	1030
83300	2.14	-28.63	-1.65	2093.78	2262.70	12690.499	1030
83400	2.57	-26.88	-1.94	2085.35	2253.45	12690.604	1030
83500	2.54	-25.77	-1.95	2078.35	2245.97	12690.701	1030
83600	2.98	-24.39	-2.11	2070.76	2238.92	12690.802	1030
83700	2.59	-23.15	-2.38	2064.00	2231.50	12690.887	1030
83800	2.40	-21.54	-2.50	2055.40	2222.34	12691.001	1030
83900	2.89	-20.02	-2.77	2049.27	2215.26	12691.104	1030
84000	2.91	-18.80	-2.93	2041.48	2207.48	12691.196	1030
84100	2.86	-17.60	-3.06	2033.83	2201.36	12691.295	1030
84200	2.96	-16.10	-3.32	2026.93	2193.69	12691.402	1030
84300	2.78	-15.01	-3.36	2019.09	2186.65	12691.495	1030
84400	3.18	-13.28	-3.56	2011.14	2177.23	12691.602	1030
84500	2.74	-11.96	-3.72	2002.46	2169.54	12691.703	1030
84600	2.74	-10.72	-3.87	1995.07	2162.85	12691.799	1030
84700	3.55	-8.99	-4.20	1987.21	2155.14	12691.903	1030
84800	3.29	-8.14	-4.08	1980.46	2147.80	12691.996	1030
84900	2.71	-6.72	-4.23	1971.68	2139.93	12692.104	1030
85000	3.13	-5.92	-4.19	1965.24	2132.38	12692.188	1030
85100	3.14	-4.54	-4.27	1957.35	2125.39	12692.298	1030
85200	3.49	-3.10	-4.38	1949.52	2117.27	12692.389	1030
85300	3.49	-2.13	-4.41	1941.98	2109.64	12692.496	1030
85400	3.11	-1.35	-4.48	1937.14	2104.88	12692.594	1031
85500	3.54	-2.23	-4.40	1943.73	2109.94	12692.704	1031
85600	3.00	-3.34	-4.32	1951.44	2117.50	12692.804	1031
85700	4.37	-4.98	-4.02	1959.00	2123.90	12692.904	1031
85800	3.13	-6.01	-4.03	1964.43	2129.95	12693.000	1031
85900	3.21	-7.34	-3.73	1973.00	2137.55	12693.102	1031
86000	3.48	-8.35	-3.63	1979.37	2142.40	12693.190	1031
86100	3.22	-9.59	-3.58	1986.86	2149.95	12693.295	1031
86200	3.42	-10.31	-3.62	1993.94	2156.04	12693.402	1031
86300	2.45	-12.13	-3.31	2002.45	2164.44	12693.501	1031
86400	3.16	-13.11	-3.18	2008.65	2170.05	12693.594	1031
86500	2.58	-14.52	-3.16	2017.42	2178.84	12693.703	1031
86600	3.02	-15.73	-3.02	2023.71	2185.81	12693.798	1031
86700	2.43	-17.23	-2.75	2031.81	2193.26	12693.903	1031
86800	2.58	-18.68	-2.41	2039.49	2198.54	12694.004	1031
86900	2.82	-19.80	-2.40	2045.96	2207.67	12694.094	1031
87000	2.52	-21.17	-2.30	2054.15	2215.74	12694.203	1031
87100	2.47	-22.40	-2.19	2060.08	2221.61	12694.304	1031
87200	2.82	-23.57	-2.07	2068.03	2230.20	12694.402	1031
87300	2.48	-24.93	-1.91	2075.44	2237.94	12694.500	1031
87400	2.12	-26.50	-1.77	2083.47	2246.22	12694.604	1031
87500	1.95	-27.66	-1.67	2090.52	2253.45	12694.699	1031
87600	1.94	-29.32	-1.34	2098.72	2262.80	12694.800	1031
87700	2.13	-30.85	-1.05	2105.23	2270.35	12694.902	1031
87800	2.27	-32.36	-0.96	2113.57	2279.05	12695.000	1031
87900	2.33	-33.98	-0.63	2120.71	2286.05	12695.104	1031
88000	2.02	-35.49	-0.33	2129.23	2294.27	12695.201	1031
88100	2.42	-37.11	-0.12	2137.17	2303.72	12695.304	1031
88200	2.15	-38.55	0.08	2144.66	2311.26	12695.401	1031
88300	2.23	-40.30	0.40	2153.06	2319.53	12695.502	1031
88400	2.18	-41.68	0.73	2160.25	2327.35	12695.602	1031
88500	1.98	-43.36	1.00	2168.38	2337.08	12695.703	1031
88600	2.10	-44.70	1.15	2175.28	2344.76	12695.801	1031
88700	1.61	-46.29	1.35	2183.91	2354.18	12695.903	1031
88800	1.82	-47.51	1.60	2190.62	2360.98	12695.999	1031
88900	1.57	-49.44	2.06	2198.94	2370.44	12696.104	1031
89000	1.70	-50.85	2.26	2206.18	2378.41	12696.201	1031
89100	1.92	-50.55	2.08	2205.22	2378.11	12696.302	1030
89200	1.96	-49.75	1.84	2199.00	2374.80	12696.382	1030
89300	2.13	-48.25	1.68	2191.46	2366.71	12696.500	1030
89400	2.10	-46.60	1.20	2183.88	2360.14	12696.602	1030
89500	2.08	-45.66	0.96	2176.81	2353.57	12696.701	1030
89600	2.07	-44.22	0.81	2170.49	2345.75	12696.795	1030
89700	2.26	-42.73	0.65	2162.80	2337.25	12696.902	1030
89800	2.25	-40.96	0.28	2154.32	2328.18	12697.002	1030
89900	1.75	-39.91	0.18	2147.98	2320.95	12697.095	1030
90000	2.20	-38.10	-0.22	2140.02	2312.75	12697.203	1030
90100	2.03	-36.95	-0.29	2133.40	2305.58	12697.294	1030
90200	2.38	-35.60	-0.60	2126.84	2299.53	12697.375	1030
90300	2.01	-34.38	-0.86	2121.25	2292.67	12697.442	1030
90400	2.62	-33.08	-0.94	2114.45	2284.86	12697.533	1030
90500	2.44	-31.33	-1.32	2105.94	2276.52	12697.642	1030
90600	2.77	-30.24	-1.46	2099.82	2270.65	12697.741	1030
90900	2.57	-27.46	-1.79	2084.78	2254.73	12698.041	0
91000	2.86	-27.64	-1.72	2084.60	2254.71	12698.146	0
91100	2.54	-27.29	-1.77	2084.34	2254.37	12698.245	0
91200	2.62	-27.51	-1.74	2084.12	2254.04	12698.344	0
91300	2.25	-27.55	-1.82	2084.43	2254.28	12698.438	0
91400	2.37	-27.09	-1.95	2084.48	2253.77	12698.545	0
91500	2.77	-27.42	-1.67	2084.23	2254.20	12698.643	0
91600	2.30	-27.07	-1.81	2081.95	2251.92	12698.743	0
91700	2.71	-20.60	-2.78	2048.59	2217.29	12698.841	0
91800	2.74	-10.61	-3.81	1993.47	2161.64	12698.940	0
91900	2.95	-13.01	-3.44	2006.34	2173.52	12699.044	0
92000	2.33	-24.14	-2.24	2066.85	2236.18	12699.141	0
92100	1.90	-45.80	1.26	2180.10	2350.89	12699.245	0
92200	1.32	-52.16	2.64	2213.60	2385.34	12699.342	0
92300	1.10	-61.06	4.40	2261.96	2434.77	12699.441	0
92400	0.62	-82.20	9.30	2402.04	2578.34	12699.539	0
92500	-1.18	-123.33	22.52	2756.62	2945.26	12699.641	0
92600	-0.59	-145.92	28.06	3016.61	3209.87	12699.746	0
92700	-0.63	-142.95	25.00	3087.16	3281.67	12699.844	0
92800	-0.39	-140.16	23.02	3113.58	3309.32	12699.934	0
92900	-0.53	-138.42	22.03	3127.16	3323.18	12700.037	0
93000	-0.46	-137.78	21.73	3133.29	3329.59	12700.141	0
93100	-0.18	-137.64	21.67	3133.96	3330.82	12700.240	0
93200	-0.18	-140.20	23.20	3113.28	3309.28	12700.344	0
93300	-0.10	-145.78	28.51	3015.51	3208.58	12700.445	0
93400	-0.61	-139.46	28.79	2901.05	3093.40	12700.544	0
93500	-0.08	-127.60	24.56	2804.32	2993.58	12700.643	0
93600	0.50	-110.27	17.87	2675.71	2861.17	12700.739	0
93700	1.46	-89.45	10.20	2488.14	2669.06	12700.834	0
93800	2.29	-78.08	7.17	2393.85	2570.87	12700.941	0
93900	1.83	-70.58	5.72	2334.20	2509.71	12701.041	0
94000	2.25	-61.93	3.80	2282.09	2455.68	12701.126	0
94100	2.24	-47.92	1.05	2202.65	2374.40	12701.244	0
94200	2.64	-31.52	-1.87	2118.31	2288.08	12701.336	0
94300	2.41	-16.52	-3.84	2039.10	2206.29	12701.440	0
94400	3.05	-9.52	-4.08	1989.84	2157.40	12701.531	0
94500	2.85	-7.75	-4.23	1979.67	2146.65	12701.625	0
94600	2.54	-7.07	-4.40	1976.43	2143.13	12701.745	0
94700	2.95	-7.02	-4.34	1974.75	2141.43	12701.841	0
94800	3.37	-6.79	-4.45	1973.48	2140.01	12701.944	0
94900	2.77	-7.64	-4.32	1978.67	2145.13	12702.034	0
95000	3.02	-7.90	-4.17	1978.95	2145.17	12702.138	0
95100	3.14	-7.71	-4.18	1977.86	2144.59	12702.246	0
95200	2.51	-7.51	-4.10	1977.45	2144.04	12702.343	0
95300	2.55	-7.46	-4.23	1977.02	2143.07	12702.438	0
95400	2.61	-7.56	-4.17	1976.47	2142.70	12702.540	0
95500	2.50	-7.23	-4.31	1976.16	2142.47	12702.644	0
95600	2.97	-7.20	-4.23	1975.54	2142.09	12702.746	0
95700	3.67	-7.54	-4.17	1975.59	2142.02	12702.845	0
95800	2.35	-7.20	-4.40	1974.80	2141.26	12702.938	0
95900	2.54	-7.39	-4.16	1974.73	2140.96	12703.035	0
96000	2.84	-6.96	-4.32	1974.57	2140.82	12703.143	0
96100	2.25	-7.28	-4.25	1974.23	2140.71	12703.246	0
96200	2.83	-7.30	-4.22	1973.66	2140.43	12703.342	0
96300	2.68	-6.94	-4.31	1973.56	2140.02	12703.438	0
96400	2.76	-7.18	-4.11	1973.51	2139.66	12703.545	0
96500	2.53	-7.00	-4.19	1972.89	2139.17	12703.639	0
96600	2.71	-7.08	-4.21	1972.73	2138.92	12703.746	0
96700	2.57	-7.00	-4.13	1972.67	2138.78	12703.843	0
96800	3.15	-6.97	-4.16	1972.27	2138.54	12703.938	0
96900	3.17	-6.86	-4.18	1972.21	2138.67	12704.035	0
97000	2.93	-7.28	-3.98	1972.38	2138.58	12704.145	0
97100	2.87	-7.13	-4.17	1971.78	2138.03	12704.243	0
97200	2.78	-6.94	-4.17	1971.68	2138.02	12704.334	0
97300	3.16	-6.61	-4.23	1971.79	2137.48	12704.441	0
97400	3.38	-6.99	-4.16	1971.65	2137.55	12704.542	0
97500	3.11	-6.86	-4.20	1971.03	2137.14	12704.643	0
97600	2.98	-6.64	-4.22	1970.97	2137.16	12704.742	0
97700	2.88	-6.61	-4.21	1970.77	2137.34	12704.842	0
97800	3.14	-6.90	-4.14	1970.55	2137.23	12704.937	0
97900	2.99	-6.80	-4.25	1970.46	2136.97	12705.042	0
98000	2.69	-6.73	-4.21	1970.26	2136.43	12705.143	0
98100	3.11	-6.72	-4.15	1969.85	2136.67	12705.241	0
98200	2.83	-6.91	-4.19	1969.88	2136.36	12705.341	0
98300	2.77	-6.69	-4.24	1970.20	2136.13	12705.441	0
98400	2.54	-6.61	-4.23	1970.08	2136.00	12705.534	0
98500	2.56	-6.54	-4.32	1969.68	2135.85	12705.641	0
98600	-24.49	-9.03	2.35	1969.67	2135.46	12705.742	0
98700	0.65	-0.14	1.15	1969.48	2135.91	12705.842	0
98800	0.27	0.14	1.33	1969.17	2135.58	12705.938	0
98900	0.22	0.08	1.23	1969.12	2135.26	12706.037	0
99000	-0.03	0.06	1.29	1969.07	2135.01	12706.146	0
99100	0.49	0.89	0.77	1969.66	2134.86	12706.245	0
99200	-0.27	-0.22	1.12	1968.57	2134.76	12706.341	0
99300	-0.00	-0.13	1.19	1968.58	2134.85	12706.438	0
99400	-0.03	-0.01	1.21	1968.50	2135.04	12706.536	0
99500	-0.02	0.22	1.37	1968.43	2134.51	12706.644	0
99600	-0.08	0.20	1.46	1968.56	2133.98	12706.744	0
99700	-0.39	0.08	1.38	1968.36	2134.10	12706.841	0
99800	0.89	0.21	1.44	1968.06	2134.48	12706.940	0
99900	-0.02	0.37	1.49	1968.30	2134.01	12707.035	0
100000	-0.36	-0.19	1.59	1968.26	2134.10	12707.142	0
100100	-0.00	0.11	1.35	1968.14	2133.63	12707.242	0
100200	0.02	0.15	1.32	1968.03	2133.59	12707.344	0
100300	0.39	-0.17	1.42	1967.82	2133.74	12707.444	0
100400	0.18	0.22	1.30	1967.93	2133.57	12707.538	0
100500	0.05	0.30	1.39	1967.79	2133.59	12707.641	0
100600	0.30	0.48	1.28	1968.12	2133.96	12707.744	0
100700	0.04	0.04	1.46	1967.56	2133.28	12707.842	0
100800	-0.02	0.38	1.40	1967.58	2133.17	12707.937	0
100900	0.12	0.05	1.34	1967.51	2133.14	12708.041	0
101000	0.03	0.22	1.50	1967.30	2133.06	12708.132	0
101100	-0.01	0.43	1.40	1967.26	2133.30	12708.241	0
101200	-0.03	0.15	1.43	1967.06	2133.06	12708.342	0
101300	0.08	0.25	1.38	1967.03	2133.14	12708.437	0
101400	0.13	0.27	1.46	1967.15	2132.80	12708.533	0
101500	-0.08	0.12	1.33	1967.15	2132.58	12708.641	0
101600	0.07	0.18	1.31	1967.00	2132.67	12708.738	0
101700	-0.03	0.12	1.38	1966.92	2132.85	12708.843	0
101800	0.14	0.16	1.45	1967.05	2132.54	12708.938	0
101900	-0.03	0.13	1.37	1966.83	2132.66	12709.040	0
102000	-0.01	0.10	1.26	1966.72	2132.15	12709.132	0
102100	-0.07	0.15	1.43	1966.74	2131.89	12709.246	0
102200	0.02	0.09	1.46	1966.70	2132.00	12709.331	0
102300	-0.05	0.39	1.41	1966.56	2131.90	12709.437	0
102400	0.13	0.43	1.33	1966.51	2132.07	12709.544	0
102500	0.01	0.26	1.43	1966.38	2132.21	12709.626	0
#End Write
