# Supplementary material for: Structural characterization of the saxitoxin-targeting APTSTX1 aptamer using optical tweezers and molecular dynamics simulations
Source: PLoS One. 2019 Nov 7;14(11):e0222468. doi: 10.1371/journal.pone.0222468 (PMC6837747; doi:10.1371/journal.pone.0222468)
Supplement: S1 File — Data repository, aptamer control condition and aptamer under SXT. (ZIP) [file pone.0222468.s005.zip › toxin/toxin/August/180815/3bCOM.txt]

Instrument name = Christians toy
*****Calibration values *****
TrapA Temperature Fudge	-0.400000
TrapB Temperature Fudge	-1.550000
TrapA Force Sensitivity	0.025700	0.026000	0.032000
TrapB Force Sensitivity	0.026200	0.027400	0.032000
TrapA Lever Sensitivity	15000.000000	14500.000000	0.000000
TrapB Lever Sensitivity	15200.000000	14500.000000	0.000000
Motor Threshold	20	20	20
*****Initial Preference Settings*****
ForceRateDiv	1
ForceGain	32
PosRateDivA	3
PosRateDivB	3
PositionGainA	32
PositionGainB	32
GotoSpeedX	10
GotoSpeedY	10
GotoSpeedZ	5
MaxDataFileSize	10000000
HopDistance	2
*CycleCount/n____	1
*A_PsdX__________	0
*A_PsdY__________	0
*A_PsdSum________	0
*A_Iris__________	0
*A_LeverX________	0
*A_LeverY________	0
*A_LeverSum______	0
*B_PsdX__________	0
*B_PsdY__________	0
*B_PsdSum________	0
*B_Iris__________	0
*B_LeverX________	0
*B_LeverY________	0
*B_LeverSum______	0
*A_Temperature___	0
*B_Temperature___	0
*X_force_________	1
*Y_force_________	1
*Z_force_________	1
*Tension_________	0
*A_dist-X________	0
*A_dist-Y________	1
*B_dist-X________	0
*B_dist-Y________	1
*Motor_X_________	0
*Motor_Y_________	0
*Motor_Z_________	0
*MotorVel_X______	0
*MotorVel_Y______	0
*MotorVel_Z______	0
*A_trapPIC_Err___	0
*B_trapPIC_Err___	0
*comPIC_Err______	0
*A_CycleCount____	0
*B_CycleCount____	0
*Motor_CycleCount	0
*time(sec)_______	1
*Status__________	1
*Null____________	0
samples/line_HI	400
samples/line_LO	20
goto0	8388608	8388608	8388608
goto1	8393925	8390490	8393830
goto2	8418920	8414569	8394213
goto3	8425513	8364277	8392679
goto4	8422772	8353948	8399333
goto5	8388608	8388608	8388608
goto6	8388608	8388608	8388608
goto7	8388608	8388608	8388608
goto8	8388608	8388608	8388608
goto9	8388608	8388608	8388608
yourXYZint	123	456	789
MaxForceP1	50.000000
MinForceP1	2.000000
PullRateP1	100.000000
refoldTime1	0.000000
unfoldTime1	0.000000
MaxForceP2	75.000000
MinForceP2	2.000000
PullRateP2	1000.000000
refoldTime2	0.000000
unfoldTime2	0.000000
MaxForceP3	10.000000
MinForceP3	-10.000000
PullRateP3	1.000000
refoldTime3	2.000000
unfoldTime3	2.000000
constForce1	46.000000
constForce2	28.000000
yourFloat	1.234000
yourXYZfloat	1.000000	2.000000	3.000000
*****End Initial Preference Settings*****

Zero-Force Offsets (pN)  -2.217443	-2.758998	-71.816437
0	trapA_Empty_PSD_Sum = 0
        trapB_Empty_PSD_Sum = 0
        trapA_Empty_Iris = 0
        trapB_Empty_Iris = 0
        trapA_Full_PSD_Sum = 18552
        trapB_Full_PSD_Sum = 19431
        trapA_Full_Iris = 16252
        trapB_Full_Iris = 18495
1755	   maxForce-limit
5390	   minForce-limit
9000	   maxForce-limit
9565	tempA = 22.112	tempB = 22.476
12645	   minForce-limit
16230	   maxForce-limit
19565	tempA = 22.099	tempB = 22.467
19850	   minForce-limit
23410	   maxForce-limit
27060	   minForce-limit
29610	tempA = 22.111	tempB = 22.467
30645	   maxForce-limit
34245	   minForce-limit
37825	   maxForce-limit
39630	tempA = 22.101	tempB = 22.472
41495	   minForce-limit
45150	   maxForce-limit
48820	   minForce-limit
49690	tempA = 22.103	tempB = 22.469
52450	   maxForce-limit
56085	   minForce-limit
59720	   maxForce-limit
59750	tempA = 22.105	tempB = 22.465
63435	   minForce-limit
67095	   maxForce-limit
69770	tempA = 22.101	tempB = 22.463
70765	   minForce-limit
74460	   maxForce-limit
78105	   minForce-limit
79825	tempA = 22.105	tempB = 22.456
81705	   maxForce-limit
85395	   minForce-limit
89060	   maxForce-limit
89835	tempA = 22.088	tempB = 22.459
90770	Stop All Protocols, go to manual mode
98185	manual move motors 
99890	tempA = 22.112	tempB = 22.453
102735	End Write
