# Supplementary material for: Structural characterization of the saxitoxin-targeting APTSTX1 aptamer using optical tweezers and molecular dynamics simulations
Source: PLoS One. 2019 Nov 7;14(11):e0222468. doi: 10.1371/journal.pone.0222468 (PMC6837747; doi:10.1371/journal.pone.0222468)
Supplement: S1 File — Data repository, aptamer control condition and aptamer under SXT. (ZIP) [file pone.0222468.s005.zip › toxin/toxin/August/180815/3dntoxA.txt]

#Begin Write:
CycleCount/n	X_force	Y_force	Z_force	A_dist-Y	B_dist-Y	time(sec)	Status
100	5.25	-15.07	2.98	1941.28	2226.18	9525.993	1
200	5.36	-15.02	2.94	1940.96	2226.21	9526.151	1
300	5.08	-14.97	2.91	1940.92	2226.21	9526.243	1
400	5.01	-15.27	3.07	1940.87	2226.01	9526.345	1
500	5.06	-15.28	3.07	1940.88	2225.97	9526.451	1
600	5.02	-15.35	3.09	1941.01	2226.16	9526.540	1
700	5.00	-15.04	2.99	1941.12	2226.27	9526.652	1
800	5.25	-15.36	3.09	1941.03	2226.09	9526.749	1
900	5.67	-14.96	3.00	1940.95	2225.79	9526.852	1
1000	4.92	-15.15	2.95	1941.22	2226.31	9526.946	1
1100	5.09	-15.29	3.03	1941.06	2226.34	9527.048	1
1200	5.42	-15.26	3.09	1940.82	2225.72	9527.134	1
1200	5.10	-15.06	2.93	1941.16	2226.15	9527.192	1
1300	5.15	-15.12	3.01	1940.83	2226.20	9527.286	1
1400	5.27	-15.39	3.09	1940.63	2225.93	9527.391	1
1500	5.22	-15.46	3.12	1941.06	2225.99	9527.493	1
1600	4.81	-15.34	3.05	1940.67	2225.88	9527.590	1
1700	5.24	-15.35	3.15	1940.61	2225.71	9527.690	1
1800	4.93	-15.04	3.07	1940.94	2225.59	9527.794	1
1900	5.01	-15.32	3.06	1940.90	2225.82	9527.890	1
2000	5.26	-15.28	2.99	1941.15	2225.87	9527.994	1
2100	4.84	-15.40	3.05	1941.19	2225.77	9528.093	1
2200	5.29	-15.27	3.03	1941.07	2225.64	9528.188	1
2300	5.46	-15.53	3.11	1940.95	2225.99	9528.292	1
2400	5.37	-15.76	3.21	1940.40	2225.71	9528.392	1
2500	5.56	-15.48	3.08	1940.89	2225.76	9528.489	1
2675	5.83	-15.57	3.20	1940.95	2224.92	9528.569	1
2680	5.29	-15.43	3.08	1940.93	2225.98	9528.572	1
2685	5.69	-15.11	2.96	1940.70	2225.62	9528.578	1
2690	5.43	-15.31	3.11	1940.92	2225.75	9528.579	1
2695	5.16	-15.40	3.05	1940.96	2225.81	9528.587	1
2700	5.82	-15.18	2.94	1940.78	2225.73	9528.592	1
2705	5.90	-15.23	2.97	1940.95	2225.84	9528.596	1
2710	5.71	-15.45	3.07	1940.91	2225.91	9528.603	1
2715	5.57	-15.56	3.14	1941.01	2225.88	9528.608	1
2720	5.56	-15.57	3.09	1941.01	2225.78	9528.610	1
2725	5.46	-15.32	3.01	1940.85	2225.70	9528.618	1
2730	5.97	-15.26	3.05	1940.81	2226.04	9528.623	1
2735	5.50	-15.46	3.14	1940.95	2225.99	9528.625	1
2740	5.48	-15.36	3.02	1940.97	2226.00	9528.633	1
2745	5.46	-15.39	3.05	1940.76	2225.77	9528.638	1
2750	4.99	-15.51	3.13	1940.84	2225.70	9528.641	1
2755	4.86	-15.71	3.18	1941.00	2225.79	9528.647	1
2760	5.77	-15.42	3.00	1940.79	2225.56	9528.654	1
2765	4.88	-15.73	3.18	1940.84	2225.66	9528.656	1
2770	5.72	-15.30	3.12	1940.80	2225.69	9528.661	1
2775	5.46	-15.51	3.16	1940.92	2226.03	9528.665	1
2780	5.43	-15.53	3.12	1940.88	2225.90	9528.672	1
2785	5.61	-15.37	3.04	1940.81	2225.83	9528.677	1
2790	5.40	-15.32	3.10	1940.86	2225.75	9528.682	1
2795	5.20	-15.30	3.11	1941.10	2225.77	9528.687	1
2800	5.52	-15.34	3.06	1940.78	2225.86	9528.691	1
2805	5.71	-15.42	3.05	1940.80	2225.81	9528.696	1
2810	5.36	-15.49	3.10	1940.73	2225.95	9528.703	1
2815	5.48	-15.32	3.07	1940.95	2225.70	9528.705	201
2820	5.26	-15.60	3.13	1940.69	2225.76	9528.712	1001
2825	5.64	-15.52	3.08	1940.85	2225.60	9528.717	1001
2830	5.22	-15.58	3.18	1940.60	2225.81	9528.721	1001
2835	5.50	-15.36	3.15	1940.63	2225.61	9528.728	1001
2840	5.52	-15.38	3.11	1940.46	2225.62	9528.733	1001
2845	5.37	-15.58	3.19	1940.84	2225.71	9528.736	1001
2850	5.55	-15.42	3.13	1940.86	2225.69	9528.742	1001
2855	5.20	-15.59	3.23	1940.83	2225.72	9528.748	1001
2860	5.37	-15.52	3.18	1940.67	2225.55	9528.750	1001
2865	5.45	-15.53	3.17	1940.38	2225.48	9528.757	1001
2870	4.95	-15.62	3.18	1940.58	2226.04	9528.764	1001
2875	4.99	-15.62	3.14	1940.70	2225.80	9528.766	1001
2880	5.49	-15.50	3.17	1940.70	2225.68	9528.773	1010
2885	5.65	-15.18	3.09	1940.81	2223.91	9528.778	1031
2890	4.86	-15.07	3.14	1940.64	2222.13	9528.781	1031
2895	5.08	-14.99	3.28	1940.58	2219.73	9528.788	1031
2900	5.28	-14.74	3.17	1941.11	2218.69	9528.792	1031
2905	5.19	-14.73	3.23	1942.15	2217.98	9528.797	1031
2910	5.31	-14.85	3.35	1941.99	2216.80	9528.803	1031
2915	5.24	-14.61	3.31	1943.51	2216.53	9528.810	1031
2920	5.21	-14.66	3.32	1943.45	2215.62	9528.812	1031
2925	5.10	-14.63	3.37	1943.64	2214.27	9528.819	1031
2930	5.28	-14.40	3.41	1943.62	2213.78	9528.820	1031
2935	4.71	-14.63	3.45	1944.77	2214.49	9528.828	1031
2940	5.16	-14.38	3.33	1945.17	2214.22	9528.829	1031
2945	4.58	-14.94	3.54	1946.14	2213.61	9528.839	1031
2950	4.89	-14.81	3.54	1945.87	2213.39	9528.842	1031
2955	4.86	-14.65	3.60	1946.74	2212.39	9528.849	1031
2960	4.83	-14.46	3.40	1946.07	2212.27	9528.854	1031
2965	5.29	-14.58	3.37	1947.32	2213.14	9528.858	1031
2970	5.51	-14.55	3.42	1947.55	2213.46	9528.861	1031
2975	5.15	-14.59	3.44	1948.04	2213.95	9528.867	1031
2980	5.23	-14.73	3.50	1948.42	2213.93	9528.873	1031
2985	5.17	-14.67	3.43	1948.33	2213.52	9528.875	1031
2990	4.77	-14.76	3.49	1948.44	2213.52	9528.883	1031
2995	5.42	-14.83	3.55	1948.73	2214.04	9528.889	1031
3000	4.50	-15.20	3.68	1949.88	2214.19	9528.891	1031
3005	5.21	-14.98	3.53	1949.54	2214.21	9528.897	1031
3010	5.31	-15.08	3.61	1949.63	2214.18	9528.904	1031
3015	5.01	-15.04	3.63	1949.89	2213.94	9528.906	1031
3020	5.01	-15.10	3.55	1951.32	2215.14	9528.911	1031
3025	5.01	-15.20	3.57	1951.46	2215.04	9528.915	1031
3030	5.10	-14.98	3.47	1951.84	2215.96	9528.922	1031
3035	5.21	-15.17	3.60	1952.14	2215.36	9528.926	1031
3040	4.50	-15.20	3.60	1952.30	2215.09	9528.934	1031
3045	4.91	-15.35	3.63	1952.13	2215.48	9528.937	1031
3050	5.38	-15.33	3.61	1953.35	2215.75	9528.941	1031
3055	5.29	-15.34	3.62	1953.90	2215.57	9528.946	1031
3060	5.52	-15.12	3.58	1954.86	2216.45	9528.954	1031
3065	4.85	-15.51	3.68	1954.54	2216.36	9528.955	1031
3070	5.29	-15.42	3.59	1954.51	2216.38	9528.962	1031
3075	5.46	-15.40	3.61	1954.49	2216.40	9528.967	1031
3080	5.21	-15.54	3.69	1955.28	2217.28	9528.973	1031
3085	5.33	-15.66	3.68	1955.91	2217.57	9528.979	1031
3090	5.52	-15.66	3.68	1955.96	2217.96	9528.982	1031
3095	5.03	-15.68	3.70	1955.95	2217.41	9528.985	1031
3100	5.22	-15.54	3.66	1956.49	2217.88	9528.991	1031
3105	5.40	-15.95	3.73	1957.30	2218.95	9528.998	1031
3110	5.12	-15.83	3.58	1957.63	2219.24	9529.000	1031
3115	5.70	-15.72	3.59	1958.28	2220.06	9529.007	1031
3120	5.63	-15.86	3.63	1958.16	2219.75	9529.012	1031
3125	5.49	-15.83	3.63	1958.23	2219.76	9529.017	1031
3130	5.55	-15.72	3.58	1958.27	2219.62	9529.021	1031
3135	5.53	-15.92	3.61	1959.56	2221.01	9529.028	1031
3140	5.25	-16.12	3.72	1959.73	2220.84	9529.031	1031
3145	5.61	-15.83	3.60	1960.77	2220.80	9529.038	1031
3150	5.71	-15.94	3.68	1960.70	2221.04	9529.042	1031
3155	5.78	-15.94	3.67	1960.73	2221.36	9529.047	1031
3160	5.16	-16.28	3.80	1960.75	2221.45	9529.051	1031
3165	5.92	-16.03	3.62	1962.92	2223.10	9529.059	1031
3170	5.48	-16.47	3.78	1962.34	2222.90	9529.062	1031
3175	5.39	-16.52	3.79	1962.20	2222.64	9529.067	1031
3180	5.30	-16.42	3.75	1962.22	2222.64	9529.072	1031
3185	5.62	-16.60	3.84	1963.09	2223.50	9529.077	1031
3190	5.59	-16.69	3.81	1963.92	2224.15	9529.079	1031
3195	5.25	-16.68	3.77	1964.36	2224.57	9529.087	1031
3200	5.43	-16.97	3.86	1964.97	2225.08	9529.092	1031
3205	5.49	-16.86	3.87	1964.72	2224.69	9529.098	1031
3210	5.40	-17.11	3.93	1964.82	2225.09	9529.102	1031
3215	5.96	-16.85	3.79	1964.96	2225.26	9529.107	1031
3220	5.58	-17.18	3.87	1966.02	2226.15	9529.114	1031
3225	5.82	-17.08	3.88	1966.19	2226.39	9529.116	1031
3230	5.59	-17.16	3.87	1967.12	2227.09	9529.123	1031
3235	5.97	-17.09	3.81	1966.81	2227.09	9529.125	1031
3240	5.53	-17.30	3.87	1966.85	2227.29	9529.133	1031
3245	5.64	-17.24	3.94	1967.13	2226.76	9529.137	1031
3250	5.36	-17.62	4.01	1967.84	2227.17	9529.144	1031
3255	5.63	-17.38	3.92	1967.82	2227.03	9529.148	1031
3260	5.71	-17.18	3.79	1967.70	2226.94	9529.154	1031
3265	5.66	-17.32	3.88	1967.66	2227.09	9529.156	1031
3270	5.49	-17.57	3.83	1969.17	2228.76	9529.162	1031
3275	5.57	-17.85	3.89	1969.93	2230.04	9529.167	1031
3280	6.05	-17.67	3.90	1970.40	2230.00	9529.172	1031
3285	5.73	-17.94	4.01	1970.69	2229.93	9529.175	1031
3290	5.86	-17.71	3.92	1970.53	2230.31	9529.182	1031
3295	5.57	-17.95	3.96	1970.83	2230.15	9529.188	1031
3300	5.50	-17.96	3.99	1971.46	2230.58	9529.193	1031
3305	5.60	-17.89	3.97	1972.24	2231.59	9529.197	1031
3310	6.30	-17.89	3.93	1972.59	2231.98	9529.202	1031
3315	5.50	-18.20	3.93	1972.95	2232.60	9529.209	1031
3320	6.10	-18.05	3.90	1973.07	2232.54	9529.212	1031
3325	5.81	-18.27	4.09	1972.99	2232.55	9529.218	1031
3330	5.55	-18.34	4.11	1973.12	2232.23	9529.221	1031
3335	5.26	-18.59	4.01	1974.24	2233.90	9529.229	1031
3340	5.65	-18.37	3.92	1974.59	2233.78	9529.232	1031
3345	6.04	-18.46	4.05	1975.26	2234.63	9529.239	1031
3350	5.79	-18.51	4.07	1975.36	2234.99	9529.243	1031
3355	6.10	-18.37	3.92	1975.59	2234.90	9529.248	1031
3360	5.56	-18.60	3.96	1975.41	2234.87	9529.250	1031
3365	5.63	-18.99	4.17	1977.60	2236.80	9529.258	1031
3370	5.75	-19.07	4.16	1977.19	2236.53	9529.263	1031
3375	6.06	-18.87	4.03	1976.68	2236.76	9529.269	1031
3380	6.36	-18.71	3.94	1976.95	2236.39	9529.275	1031
3385	5.90	-19.09	4.07	1978.38	2237.64	9529.279	1031
3390	6.23	-19.16	4.17	1978.46	2237.96	9529.281	1031
3395	5.82	-19.28	4.15	1979.47	2238.38	9529.288	1031
3400	5.70	-19.34	4.16	1979.43	2238.31	9529.293	1031
3405	5.46	-19.63	4.37	1979.42	2238.23	9529.299	1031
3410	5.73	-19.16	4.12	1979.63	2238.41	9529.302	1031
3415	5.93	-19.33	4.17	1979.99	2238.52	9529.306	1031
3420	6.13	-19.36	4.14	1980.72	2238.26	9529.312	1031
3425	5.82	-19.42	4.11	1981.03	2238.27	9529.318	1031
3430	6.12	-19.66	4.29	1981.81	2239.18	9529.324	1031
3435	6.29	-19.44	4.17	1981.78	2239.21	9529.327	1031
3440	5.89	-19.09	4.03	1981.83	2238.99	9529.329	1031
3445	5.73	-19.36	4.12	1981.88	2239.50	9529.336	1031
3450	6.05	-19.40	4.11	1983.57	2241.07	9529.343	1031
3455	6.31	-19.42	4.11	1983.04	2241.05	9529.344	1031
3460	6.12	-19.69	4.19	1982.98	2241.32	9529.353	1031
3465	6.09	-19.53	4.18	1983.06	2241.44	9529.357	1031
3470	6.19	-19.74	4.22	1984.54	2241.33	9529.360	1031
3475	5.98	-19.98	4.31	1984.72	2241.50	9529.368	1031
3480	6.07	-19.78	4.21	1985.72	2241.48	9529.374	1031
3485	6.14	-19.76	4.19	1985.90	2241.43	9529.375	1031
3490	5.39	-20.21	4.35	1985.39	2242.69	9529.384	1031
3495	6.04	-19.96	4.30	1985.85	2242.04	9529.388	1031
3500	6.09	-19.84	4.18	1986.44	2242.74	9529.391	1031
3505	6.16	-19.93	4.20	1987.01	2243.34	9529.400	1031
3510	6.41	-20.01	4.21	1987.65	2244.03	9529.404	1031
3515	6.35	-20.02	4.20	1988.00	2244.68	9529.406	1031
3520	6.38	-20.21	4.23	1988.09	2245.02	9529.412	1031
3525	6.27	-20.31	4.24	1988.25	2245.13	9529.420	1031
3530	6.58	-20.27	4.26	1988.53	2245.08	9529.421	1031
3535	6.13	-20.64	4.32	1989.52	2246.99	9529.425	1031
3540	6.00	-20.43	4.22	1989.62	2246.73	9529.431	1031
3545	6.12	-20.52	4.20	1990.44	2247.47	9529.438	1031
3550	5.84	-20.24	4.12	1990.32	2247.47	9529.442	1031
3555	5.88	-20.47	4.24	1990.24	2247.61	9529.447	1031
3560	6.37	-20.33	4.16	1990.27	2247.86	9529.452	1031
3565	5.46	-21.10	4.30	1991.92	2249.91	9529.460	1031
3570	6.23	-21.08	4.33	1991.93	2249.81	9529.463	1031
3575	6.53	-21.15	4.35	1992.31	2249.97	9529.469	1031
3580	6.31	-21.08	4.33	1991.90	2249.93	9529.470	1031
3585	6.21	-21.20	4.23	1993.07	2250.77	9529.477	1030
3590	6.59	-21.12	4.27	1993.04	2251.24	9529.482	1030
3595	6.23	-21.18	4.32	1992.66	2251.27	9529.486	1030
3600	6.11	-21.32	4.37	1992.41	2251.09	9529.494	1030
3605	6.35	-21.09	4.25	1992.53	2251.43	9529.498	1030
3610	6.60	-21.06	4.26	1992.59	2251.29	9529.500	1030
3615	6.34	-20.91	4.28	1991.98	2250.54	9529.507	1030
3620	6.40	-20.63	4.19	1991.33	2250.11	9529.514	1030
3625	5.91	-20.80	4.18	1991.48	2249.96	9529.516	1030
3630	5.78	-20.87	4.22	1990.84	2249.34	9529.523	1030
3635	5.90	-20.83	4.26	1990.60	2249.31	9529.528	1030
3640	6.29	-20.81	4.28	1990.51	2249.62	9529.531	1030
3645	5.97	-20.96	4.32	1990.64	2249.42	9529.537	1030
3650	5.89	-20.52	4.16	1989.08	2247.51	9529.544	1030
3655	6.04	-20.49	4.23	1989.24	2247.93	9529.547	1030
3660	6.09	-20.51	4.24	1989.25	2247.51	9529.554	1030
3665	6.46	-20.40	4.21	1988.98	2247.81	9529.556	1030
3670	5.95	-20.31	4.06	1987.88	2247.81	9529.562	1030
3675	6.14	-20.28	4.11	1987.93	2247.68	9529.566	1030
3680	6.34	-20.00	4.03	1987.19	2246.67	9529.574	1030
3685	6.39	-20.11	4.08	1986.87	2247.07	9529.577	1030
3690	6.05	-20.14	4.03	1986.91	2246.48	9529.584	1030
3695	5.82	-20.14	4.10	1986.98	2247.01	9529.588	1030
3700	6.11	-20.11	4.14	1985.89	2247.04	9529.593	1030
3705	6.09	-19.89	4.02	1985.47	2246.90	9529.594	1030
3710	6.07	-19.90	3.97	1984.84	2246.16	9529.603	1030
3715	6.03	-19.83	4.00	1984.84	2245.75	9529.607	1030
3720	5.98	-19.77	4.00	1984.78	2245.55	9529.613	1030
3725	5.81	-19.91	4.01	1984.74	2245.49	9529.619	1030
3730	5.79	-19.83	3.98	1983.96	2244.71	9529.623	1030
3735	6.19	-19.67	3.95	1983.25	2244.44	9529.625	1030
3740	5.89	-19.65	4.03	1983.23	2244.02	9529.632	1030
3745	6.10	-19.69	4.00	1983.31	2244.01	9529.639	1030
3750	6.11	-19.71	3.99	1982.93	2243.72	9529.641	1030
3755	5.50	-19.77	4.07	1981.85	2242.58	9529.649	1030
3760	5.51	-19.44	4.04	1981.70	2242.55	9529.654	1030
3765	5.59	-19.17	3.95	1981.08	2241.63	9529.656	1030
3770	6.16	-19.28	3.97	1981.18	2241.59	9529.663	1030
3775	5.96	-19.47	4.04	1980.98	2241.78	9529.669	1030
3780	6.12	-19.50	4.07	1980.70	2241.26	9529.672	1030
3785	5.94	-19.10	4.04	1979.49	2240.04	9529.676	1030
3790	5.82	-19.20	4.01	1979.46	2239.86	9529.680	1030
3795	5.58	-18.99	4.00	1978.67	2239.41	9529.688	1030
3800	5.51	-19.05	3.99	1978.66	2239.04	9529.691	1030
3805	5.93	-18.90	3.96	1978.62	2239.32	9529.697	1030
3810	5.69	-19.04	4.03	1978.45	2239.10	9529.702	1030
3815	5.71	-18.76	3.96	1976.44	2238.12	9529.709	1030
3820	5.72	-18.71	3.95	1976.74	2237.63	9529.712	1030
3825	5.24	-18.97	4.05	1976.83	2237.40	9529.717	1030
3830	6.00	-18.67	3.96	1977.04	2237.35	9529.720	1030
3835	5.80	-18.29	3.83	1976.18	2236.65	9529.726	1030
3840	5.98	-18.49	3.98	1975.46	2236.08	9529.732	1030
3845	5.68	-18.63	4.11	1975.34	2235.67	9529.734	1030
3850	5.77	-18.29	3.92	1974.96	2235.34	9529.743	1030
3855	5.74	-18.39	3.98	1974.77	2235.39	9529.747	1030
3860	5.47	-18.37	4.02	1974.75	2235.16	9529.751	1030
3865	6.19	-18.15	3.94	1974.55	2234.93	9529.757	1030
3870	5.67	-18.10	3.90	1973.48	2233.73	9529.764	1030
3875	5.60	-18.29	3.93	1973.20	2233.69	9529.766	1030
3880	5.41	-18.05	3.96	1972.84	2232.97	9529.772	1030
3885	5.85	-17.89	3.87	1972.67	2233.25	9529.778	1030
3890	5.61	-18.09	3.89	1972.84	2232.95	9529.781	1030
3895	5.71	-18.18	3.86	1972.83	2233.04	9529.788	1030
3900	5.69	-17.62	3.84	1971.58	2230.89	9529.794	1030
3905	6.03	-17.56	3.86	1971.44	2231.28	9529.797	1030
3910	5.63	-17.66	3.85	1971.22	2231.51	9529.801	1030
3915	5.48	-17.77	3.84	1971.19	2231.41	9529.806	1030
3920	5.75	-17.68	3.89	1970.01	2231.46	9529.812	1030
3925	5.77	-17.30	3.77	1969.70	2231.10	9529.816	1030
3930	5.99	-17.54	3.81	1969.34	2231.42	9529.824	1030
3935	5.77	-17.44	3.71	1969.37	2231.24	9529.827	1030
3940	5.70	-17.51	3.77	1969.06	2231.09	9529.833	1030
3945	5.35	-17.44	3.76	1969.29	2231.13	9529.838	1030
3950	5.36	-17.51	3.82	1966.52	2230.94	9529.844	1030
3955	5.56	-17.39	3.70	1967.31	2230.80	9529.844	1030
3960	5.40	-17.52	3.73	1967.37	2230.89	9529.853	1030
3965	5.57	-17.35	3.76	1967.40	2230.75	9529.857	1030
3970	5.78	-17.13	3.72	1966.70	2230.10	9529.863	1030
3975	5.55	-17.14	3.67	1966.02	2229.56	9529.869	1030
3980	5.32	-17.14	3.64	1965.65	2228.84	9529.873	1030
3985	5.75	-16.87	3.65	1965.03	2228.06	9529.876	1030
3990	5.66	-16.73	3.64	1965.22	2228.04	9529.882	1030
3995	5.52	-16.79	3.59	1965.20	2228.14	9529.889	1030
4000	5.51	-17.00	3.71	1965.10	2228.13	9529.891	1030
4005	5.31	-16.86	3.68	1964.14	2227.84	9529.900	1030
4010	5.59	-16.61	3.61	1964.01	2227.63	9529.903	1030
4015	5.66	-16.68	3.67	1963.20	2227.33	9529.907	1030
4020	5.45	-16.93	3.67	1963.41	2226.86	9529.913	1030
4025	5.50	-16.43	3.54	1963.09	2226.37	9529.919	1030
4030	5.49	-16.78	3.68	1962.90	2226.51	9529.922	1030
4035	5.04	-16.77	3.69	1961.50	2225.34	9529.927	1030
4040	5.60	-16.47	3.57	1961.07	2224.76	9529.932	1030
4045	5.75	-16.54	3.58	1960.42	2224.81	9529.939	1030
4050	5.65	-16.30	3.54	1960.31	2224.92	9529.942	1030
4055	6.33	-16.14	3.47	1960.01	2224.37	9529.949	1030
4060	5.48	-16.21	3.49	1960.52	2224.73	9529.952	1030
4065	5.60	-16.02	3.46	1959.37	2224.27	9529.959	1030
4070	5.52	-16.21	3.58	1958.80	2224.41	9529.963	1030
4075	5.22	-16.04	3.56	1958.36	2223.92	9529.968	1030
4080	5.34	-15.89	3.50	1957.95	2222.96	9529.970	1030
4085	5.29	-15.98	3.56	1957.80	2222.61	9529.978	1030
4090	5.31	-15.74	3.49	1957.70	2222.23	9529.982	1030
4095	5.57	-15.80	3.54	1957.39	2221.72	9529.986	1030
4100	5.44	-15.70	3.53	1956.61	2220.40	9529.992	1030
4105	5.27	-15.63	3.52	1956.65	2220.43	9529.998	1030
4110	5.31	-15.59	3.58	1956.62	2220.06	9530.001	1030
4115	5.10	-15.44	3.53	1956.37	2219.93	9530.007	1030
4120	5.04	-15.30	3.45	1955.26	2218.34	9530.014	1030
4125	5.17	-15.24	3.50	1955.08	2218.23	9530.016	1030
4130	4.71	-15.01	3.44	1954.74	2217.42	9530.023	1030
4135	5.34	-14.89	3.39	1954.48	2217.60	9530.027	1030
4140	5.38	-14.87	3.29	1954.43	2217.15	9530.034	1030
4145	5.08	-15.10	3.42	1954.38	2217.14	9530.036	1030
4150	5.39	-14.67	3.34	1952.93	2217.11	9530.042	1030
4155	5.41	-14.81	3.41	1952.84	2217.11	9530.047	1030
4160	5.89	-14.92	3.47	1952.55	2217.05	9530.054	1030
4165	4.79	-14.82	3.42	1951.94	2216.58	9530.057	1030
4170	4.92	-14.91	3.54	1951.77	2216.48	9530.062	1030
4175	5.26	-14.74	3.47	1951.95	2216.57	9530.065	1030
4180	4.91	-14.80	3.45	1951.19	2215.34	9530.073	1030
4185	4.90	-14.82	3.44	1950.56	2214.57	9530.078	1030
4190	4.90	-14.69	3.40	1950.58	2214.71	9530.081	1030
4195	5.13	-14.71	3.43	1950.61	2214.50	9530.087	1030
4200	5.03	-14.59	3.44	1950.34	2214.44	9530.092	1030
4205	4.81	-14.52	3.44	1949.02	2212.80	9530.094	1030
4210	5.14	-14.23	3.41	1948.94	2212.55	9530.103	1030
4215	4.90	-14.33	3.49	1948.16	2211.98	9530.108	1030
4220	4.72	-14.44	3.52	1948.21	2212.39	9530.110	1030
4225	4.86	-13.95	3.33	1948.20	2212.06	9530.117	1030
4230	4.99	-14.18	3.42	1947.96	2212.06	9530.123	1030
4235	4.86	-13.70	3.31	1946.36	2210.51	9530.125	1030
4240	4.39	-13.74	3.26	1946.30	2210.38	9530.133	1030
4245	4.86	-13.48	3.06	1945.82	2210.26	9530.140	1030
4250	4.76	-13.75	3.31	1945.79	2210.22	9530.141	1030
4255	4.88	-13.64	3.29	1945.66	2210.36	9530.149	1030
4260	4.56	-13.86	3.33	1945.74	2210.10	9530.154	1030
4265	4.75	-13.83	3.35	1944.03	2208.44	9530.159	1030
4270	4.58	-13.73	3.37	1944.42	2208.72	9530.161	1030
4275	4.64	-13.64	3.39	1944.09	2208.56	9530.169	1030
4280	4.61	-13.67	3.36	1944.24	2208.20	9530.172	1030
4285	5.00	-13.31	3.20	1943.59	2207.41	9530.178	1030
4290	4.64	-13.45	3.31	1942.83	2206.94	9530.182	1030
4295	5.22	-13.27	3.30	1942.54	2207.15	9530.187	1030
4300	5.05	-13.33	3.31	1942.30	2207.05	9530.192	1030
4305	4.85	-13.21	3.20	1941.89	2206.93	9530.197	1030
4310	4.67	-13.56	3.42	1941.95	2207.10	9530.203	1030
4315	4.25	-13.45	3.39	1941.62	2206.19	9530.208	1030
4320	4.28	-13.01	3.32	1940.52	2205.19	9530.213	1030
4325	4.44	-12.91	3.28	1940.49	2204.94	9530.217	1030
4330	4.73	-12.82	3.21	1939.69	2203.86	9530.224	1030
4335	4.68	-13.05	3.27	1939.60	2203.89	9530.228	1030
4340	4.76	-12.98	3.26	1939.80	2203.87	9530.232	1030
4345	4.87	-12.83	3.19	1939.73	2203.75	9530.234	1030
4350	4.92	-12.98	3.25	1938.48	2203.90	9530.243	1030
4355	4.76	-12.89	3.17	1938.49	2203.79	9530.248	1030
4360	4.58	-12.84	3.24	1938.59	2203.20	9530.254	1030
4365	4.88	-12.77	3.20	1938.13	2203.35	9530.257	1030
4370	4.45	-12.57	3.20	1937.19	2202.64	9530.264	1030
4375	4.47	-12.56	3.20	1936.50	2202.18	9530.266	1030
4380	5.02	-12.42	3.20	1935.85	2201.87	9530.273	1030
4385	4.66	-12.60	3.25	1935.65	2201.70	9530.278	1030
4390	4.59	-12.55	3.24	1935.66	2201.80	9530.281	1030
4395	4.71	-12.39	3.15	1935.86	2201.79	9530.286	1030
4400	4.62	-12.29	3.16	1934.85	2200.88	9530.294	1030
4405	4.34	-12.46	3.26	1934.15	2200.01	9530.297	1030
4410	4.81	-12.10	3.17	1933.85	2199.47	9530.302	1030
4415	4.68	-12.28	3.29	1933.42	2198.91	9530.307	1030
4420	4.44	-12.35	3.26	1933.41	2198.72	9530.312	1030
4425	3.96	-12.39	3.30	1933.22	2198.28	9530.315	1030
4430	4.26	-12.36	3.29	1933.29	2198.85	9530.322	1030
4435	4.42	-11.95	3.21	1931.93	2197.56	9530.328	1030
4440	4.84	-11.84	3.17	1931.97	2197.34	9530.332	1030
4445	3.92	-12.12	3.20	1931.77	2197.10	9530.337	1030
4450	4.08	-11.91	3.17	1931.93	2196.71	9530.342	1030
4455	4.20	-11.86	3.25	1930.60	2195.93	9530.344	1030
4460	4.48	-11.54	3.16	1930.68	2195.23	9530.353	1030
4465	4.41	-11.46	3.18	1929.77	2194.72	9530.359	1030
4470	4.46	-11.60	3.24	1929.85	2194.84	9530.360	1030
4475	3.70	-11.53	3.24	1929.78	2194.27	9530.369	1030
4480	4.37	-11.35	3.17	1929.30	2194.56	9530.373	1030
4485	4.42	-11.33	3.16	1928.76	2193.61	9530.375	1030
4490	3.67	-11.16	3.06	1928.07	2193.03	9530.383	1030
4495	4.11	-11.31	3.12	1927.78	2192.97	9530.389	1030
4500	3.96	-11.19	3.08	1927.27	2192.92	9530.391	1030
4505	3.76	-11.34	3.10	1927.70	2193.02	9530.397	1030
4510	4.26	-11.08	3.01	1927.52	2192.65	9530.404	1030
4515	4.55	-10.67	2.95	1926.68	2191.97	9530.406	1030
4520	3.61	-10.81	3.06	1925.91	2191.10	9530.412	1030
4525	3.90	-10.59	3.02	1925.94	2191.20	9530.417	1030
4530	4.18	-10.86	3.10	1925.89	2191.16	9530.422	1030
4535	4.34	-10.68	3.02	1925.30	2190.74	9530.428	1030
4540	4.23	-10.60	3.08	1924.27	2189.92	9530.432	1030
4545	4.14	-10.52	3.05	1924.24	2189.45	9530.436	1030
4550	3.99	-10.48	3.03	1923.86	2189.12	9530.444	1030
4555	3.81	-10.58	3.03	1923.83	2189.33	9530.446	1030
4560	4.56	-10.12	2.94	1923.58	2189.04	9530.453	1030
4565	3.98	-10.14	2.91	1923.42	2189.35	9530.456	1030
4570	3.73	-10.06	2.87	1922.09	2189.25	9530.463	1030
4575	4.45	-9.93	2.84	1921.91	2189.28	9530.467	1030
4580	3.96	-10.13	2.92	1921.07	2189.42	9530.473	1030
4585	3.86	-9.95	2.82	1921.17	2188.89	9530.479	1030
4590	3.53	-10.37	2.95	1920.83	2189.28	9530.484	1030
4595	3.72	-10.29	2.90	1920.78	2189.26	9530.484	1030
4600	3.77	-10.26	2.97	1919.98	2187.94	9530.492	1030
4605	3.89	-10.24	2.99	1919.13	2187.16	9530.498	1030
4610	4.06	-9.83	2.90	1918.73	2186.49	9530.501	1030
4615	3.87	-9.71	2.86	1918.41	2186.10	9530.508	1030
4620	3.97	-9.71	2.87	1918.53	2185.96	9530.514	1030
4625	3.77	-9.84	2.98	1918.31	2186.10	9530.516	1030
4630	4.09	-9.70	2.96	1917.87	2185.79	9530.521	1030
4635	3.73	-9.59	2.90	1917.21	2184.97	9530.529	1030
4640	3.97	-9.61	2.91	1917.23	2184.49	9530.531	1030
4645	3.80	-9.68	2.94	1917.16	2184.45	9530.538	1030
4650	4.14	-9.60	2.89	1916.82	2184.24	9530.541	1030
4655	3.73	-9.55	2.86	1915.70	2183.19	9530.547	1030
4660	3.85	-9.44	2.81	1915.61	2182.98	9530.553	1030
4665	3.98	-8.87	2.72	1914.47	2182.04	9530.559	1030
4670	3.78	-9.09	2.83	1914.44	2182.11	9530.562	1030
4675	3.74	-9.21	2.86	1914.25	2181.78	9530.569	1030
4680	3.55	-9.26	2.85	1914.48	2181.94	9530.571	1030
4685	3.71	-9.16	2.91	1913.42	2180.45	9530.578	1030
4690	3.17	-9.18	2.96	1913.36	2180.14	9530.579	1030
4695	3.75	-8.97	2.91	1912.14	2179.81	9530.589	1030
4700	3.53	-9.04	2.88	1912.23	2179.32	9530.592	1030
4705	3.56	-9.09	2.92	1912.14	2179.32	9530.596	1030
4710	3.57	-9.01	2.92	1912.11	2179.48	9530.603	1030
4715	3.37	-8.89	2.89	1911.36	2178.41	9530.608	1030
4720	3.54	-8.68	2.83	1910.87	2177.94	9530.610	1030
4725	3.24	-8.63	2.82	1910.90	2177.83	9530.618	1030
4730	3.08	-8.79	2.89	1910.70	2177.96	9530.623	1030
4735	3.29	-8.71	2.86	1910.45	2177.73	9530.625	1030
4740	3.65	-8.34	2.75	1909.39	2176.78	9530.633	1030
4745	3.28	-8.59	2.81	1909.06	2176.49	9530.638	1030
4750	3.81	-8.72	2.97	1908.45	2175.96	9530.642	1030
4755	3.33	-8.65	2.89	1908.46	2175.93	9530.647	1030
4760	3.56	-8.46	2.79	1908.32	2176.11	9530.654	1030
4765	3.30	-8.54	2.88	1908.18	2176.00	9530.656	1030
4770	3.75	-8.12	2.82	1906.91	2174.44	9530.661	1030
4775	3.13	-8.17	2.82	1907.04	2173.85	9530.665	1030
4780	2.62	-8.32	2.93	1906.13	2174.39	9530.673	1030
4785	3.50	-8.13	2.85	1906.19	2174.16	9530.676	1030
4790	2.94	-8.41	2.97	1905.96	2173.72	9530.684	1030
4795	3.39	-8.37	2.92	1905.89	2173.99	9530.687	1030
4800	3.34	-8.19	2.83	1904.74	2172.79	9530.693	1030
4805	3.46	-7.77	2.72	1904.55	2172.57	9530.697	1030
4810	3.20	-7.97	2.80	1904.01	2172.41	9530.703	1030
4815	3.30	-8.07	2.87	1903.58	2172.27	9530.705	1030
4820	3.22	-7.99	2.79	1903.41	2172.23	9530.711	1030
4825	3.43	-7.95	2.82	1903.64	2172.11	9530.717	1030
4830	3.33	-7.74	2.83	1902.90	2171.05	9530.722	1030
4835	3.42	-7.38	2.74	1902.33	2170.20	9530.728	1030
4840	3.25	-7.52	2.78	1902.14	2170.20	9530.732	1030
4845	3.19	-7.56	2.77	1902.18	2170.05	9530.736	1030
4850	3.01	-7.50	2.80	1901.96	2170.04	9530.741	1030
4855	3.29	-7.34	2.82	1900.87	2168.92	9530.748	1030
4860	3.30	-7.23	2.74	1900.61	2168.55	9530.750	1030
4865	3.63	-7.22	2.77	1900.23	2168.06	9530.758	1030
4870	3.02	-7.47	2.92	1899.74	2167.88	9530.763	1030
4875	3.10	-7.14	2.81	1899.72	2167.89	9530.766	1030
4880	3.22	-7.25	2.83	1899.81	2167.83	9530.772	1030
4885	2.82	-7.33	2.87	1898.42	2166.00	9530.779	1030
4890	2.89	-6.78	2.69	1898.18	2166.35	9530.781	1030
4895	2.71	-6.96	2.82	1897.88	2166.22	9530.789	1030
4900	2.97	-6.66	2.67	1897.93	2166.18	9530.792	1030
4905	2.86	-6.83	2.64	1896.86	2166.40	9530.797	1030
4910	3.16	-7.13	2.79	1896.39	2166.22	9530.801	1030
4915	3.42	-6.99	2.79	1895.60	2166.38	9530.806	1030
4920	3.02	-6.76	2.66	1895.83	2166.23	9530.812	1030
4925	3.43	-6.83	2.72	1895.86	2166.58	9530.817	1030
4930	2.92	-6.81	2.71	1895.44	2166.18	9530.822	1030
4935	2.97	-6.97	2.88	1894.96	2165.54	9530.827	1030
4940	3.10	-6.51	2.72	1894.19	2164.43	9530.829	1030
4945	3.06	-6.70	2.76	1894.07	2164.15	9530.836	1030
4950	3.11	-6.87	2.86	1893.39	2163.55	9530.843	1030
4955	3.25	-6.58	2.76	1893.26	2163.64	9530.845	1030
4960	2.78	-6.60	2.71	1893.21	2163.40	9530.852	1030
4965	3.13	-6.65	2.76	1893.19	2163.35	9530.857	1030
4970	3.29	-6.52	2.76	1891.85	2161.92	9530.860	1030
4975	3.15	-6.43	2.73	1891.94	2161.81	9530.867	1030
4980	2.98	-6.52	2.84	1890.82	2160.95	9530.874	1030
4985	2.95	-6.44	2.82	1890.70	2160.41	9530.875	1030
4990	2.78	-6.60	2.94	1890.67	2160.34	9530.884	1030
4995	3.20	-6.36	2.82	1890.69	2160.17	9530.887	1030
5000	2.51	-6.54	2.83	1889.39	2160.26	9530.894	1030
5005	2.81	-6.09	2.68	1889.35	2159.89	9530.899	1030
5010	2.01	-5.95	2.66	1889.52	2159.93	9530.904	1030
5015	2.39	-6.08	2.72	1888.96	2159.94	9530.906	1030
5020	3.18	-5.83	2.68	1888.13	2158.71	9530.912	1030
5025	2.80	-6.05	2.77	1887.78	2157.81	9530.916	1030
5030	3.23	-5.70	2.69	1887.23	2157.79	9530.922	1030
5035	2.61	-6.01	2.82	1887.03	2157.43	9530.926	1030
5040	3.02	-5.64	2.66	1887.06	2157.30	9530.932	1030
5045	2.64	-5.94	2.73	1886.89	2157.18	9530.937	1030
5050	2.97	-5.72	2.74	1886.46	2156.75	9530.943	1030
5055	2.44	-6.18	3.02	1885.54	2154.93	9530.947	1030
5060	2.67	-6.10	3.00	1885.48	2155.02	9530.952	1030
5065	2.78	-5.23	2.55	1885.41	2155.15	9530.959	1030
5070	2.92	-5.60	2.72	1885.22	2154.80	9530.961	1030
5075	2.71	-5.46	2.80	1883.74	2153.69	9530.967	1030
5080	2.83	-5.30	2.79	1883.81	2153.70	9530.970	1030
5085	3.45	-5.23	2.77	1883.29	2153.18	9530.977	1030
5090	2.69	-5.13	2.66	1883.25	2153.33	9530.982	1030
5095	2.08	-5.31	2.72	1882.54	2153.70	9530.988	1030
5100	2.67	-5.19	2.77	1882.65	2153.53	9530.993	1030
5105	2.43	-4.98	2.68	1881.67	2151.87	9530.998	1030
5110	2.77	-5.21	2.75	1881.40	2151.63	9531.000	1030
5115	2.94	-4.91	2.65	1880.19	2150.55	9531.008	1030
5120	2.59	-5.19	2.80	1880.44	2150.88	9531.013	1030
5125	2.27	-4.97	2.72	1880.47	2150.66	9531.016	1030
5130	2.67	-4.84	2.66	1880.29	2150.58	9531.025	1030
5135	2.57	-4.87	2.71	1879.70	2149.74	9531.029	1030
5140	2.27	-5.54	3.09	1878.98	2148.96	9531.031	1030
5145	2.37	-5.17	2.94	1878.56	2148.60	9531.038	1030
5150	2.56	-5.27	3.03	1877.87	2147.89	9531.043	1030
5155	2.41	-4.93	2.86	1877.76	2148.01	9531.047	1030
5160	2.26	-5.34	3.09	1878.03	2147.42	9531.053	1030
5165	2.60	-4.64	2.80	1877.72	2146.73	9531.056	1030
5170	2.45	-4.54	2.81	1876.71	2145.76	9531.062	1030
5175	2.37	-4.61	2.89	1876.31	2145.67	9531.066	1030
5180	2.29	-5.23	3.22	1875.79	2144.82	9531.075	1030
5185	1.88	-4.50	2.82	1875.90	2144.85	9531.077	1030
5190	2.21	-4.31	2.75	1875.76	2144.91	9531.080	1030
5195	2.43	-4.86	2.98	1875.91	2144.94	9531.085	1030
5200	1.88	-4.09	2.75	1874.27	2143.30	9531.094	1030
5205	2.38	-4.13	2.80	1874.12	2143.23	9531.094	1030
5210	2.03	-4.60	2.94	1874.05	2142.67	9531.104	1030
5215	2.34	-4.88	3.07	1874.00	2142.95	9531.107	1030
5220	2.19	-4.25	2.92	1872.70	2141.86	9531.114	1030
5225	2.26	-4.06	2.87	1872.35	2141.24	9531.119	1030
5230	2.08	-4.23	2.95	1871.88	2141.33	9531.123	1030
5235	1.95	-4.20	2.93	1871.54	2141.49	9531.125	1030
5240	2.07	-4.50	3.12	1871.61	2141.29	9531.134	1030
5245	1.95	-4.03	2.90	1871.40	2141.22	9531.139	1030
5250	2.32	-3.94	2.93	1870.79	2140.75	9531.141	1030
5255	2.53	-4.27	3.09	1870.10	2140.03	9531.149	1030
5260	1.89	-4.35	3.09	1869.87	2139.30	9531.153	1030
5265	2.26	-5.04	3.42	1869.28	2139.08	9531.156	1030
5270	1.80	-4.07	2.99	1869.38	2138.85	9531.162	1030
5275	2.23	-4.70	3.26	1869.29	2138.56	9531.167	1030
5280	2.81	-3.53	2.85	1868.99	2138.63	9531.172	1030
5285	2.23	-3.79	2.99	1867.46	2137.19	9531.175	1030
5290	1.97	-4.14	3.16	1867.38	2136.93	9531.181	1030
5295	2.89	-3.97	3.11	1867.22	2136.73	9531.188	1030
5300	2.31	-3.77	2.99	1867.40	2136.74	9531.192	1030
5305	2.08	-4.53	3.31	1866.42	2136.96	9531.197	1030
5310	2.32	-4.31	3.23	1866.53	2136.50	9531.202	1030
5315	2.73	-4.39	3.36	1864.49	2135.29	9531.208	1030
5320	2.09	-4.15	3.25	1864.86	2135.23	9531.211	1030
5325	1.26	-4.06	3.07	1865.29	2134.99	9531.219	1030
5330	2.21	-3.84	3.15	1864.96	2134.90	9531.220	1030
5335	2.02	-4.05	3.25	1863.68	2133.58	9531.228	1030
5340	2.02	-4.13	3.31	1863.24	2133.58	9531.232	1030
5345	2.08	-4.31	3.45	1863.28	2132.53	9531.236	1030
5350	2.20	-4.42	3.47	1862.78	2132.09	9531.243	1030
5355	2.31	-4.32	3.45	1862.77	2131.89	9531.248	1030
5360	1.91	-3.66	3.20	1862.68	2131.72	9531.250	1030
5365	1.78	-4.17	3.43	1862.29	2131.14	9531.257	1030
5370	2.07	-3.12	3.03	1860.99	2130.12	9531.264	1030
5375	1.99	-3.60	3.22	1861.07	2129.86	9531.266	1030
5380	1.77	-3.02	3.04	1861.02	2129.56	9531.272	1030
5385	2.17	-3.57	3.31	1860.85	2129.67	9531.276	1030
5390	1.67	-3.11	3.17	1859.58	2128.42	9531.281	1030
5395	2.56	-3.60	3.43	1859.52	2127.92	9531.287	1030
5400	2.19	-3.79	3.52	1858.75	2126.90	9531.294	1030
5405	2.16	-3.11	3.26	1858.55	2127.04	9531.296	1030
5410	0.89	-3.94	3.51	1858.74	2127.35	9531.304	1030
5415	2.08	-3.32	3.25	1858.62	2127.05	9531.306	1030
5420	2.07	-3.19	3.25	1857.29	2126.84	9531.312	1030
5425	1.61	-3.33	3.29	1856.93	2126.86	9531.318	1030
5430	1.94	-3.41	3.38	1855.76	2126.02	9531.324	1030
5435	1.81	-3.81	3.51	1856.15	2126.62	9531.327	1030
5440	2.00	-3.86	3.57	1856.14	2126.31	9531.334	1030
5445	2.18	-4.08	3.71	1855.77	2126.19	9531.337	1030
5450	1.97	-2.87	3.28	1855.15	2124.73	9531.343	1030
5455	1.79	-2.88	3.31	1854.37	2124.30	9531.344	1030
5460	2.20	-3.32	3.43	1854.41	2123.96	9531.351	1030
5465	2.07	-3.58	3.59	1854.38	2123.65	9531.358	1030
5470	2.55	-3.58	3.68	1854.37	2123.34	9531.363	1030
5475	1.59	-3.18	3.52	1853.54	2122.07	9531.369	1030
5480	1.73	-3.22	3.57	1853.14	2121.37	9531.373	1030
5485	2.52	-3.15	3.61	1852.29	2120.50	9531.376	1030
5490	1.82	-2.52	3.35	1852.20	2120.28	9531.382	1030
5495	1.98	-2.79	3.48	1852.08	2120.39	9531.389	1030
5500	1.75	-2.32	3.32	1852.18	2120.10	9531.391	1030
5505	1.75	-2.91	3.58	1850.86	2118.70	9531.399	1030
5510	2.27	-2.98	3.66	1850.68	2118.77	9531.403	1030
5515	1.68	-2.16	3.34	1849.70	2118.03	9531.409	1030
5520	1.40	-3.02	3.67	1849.65	2117.97	9531.412	1030
5525	0.80	-3.34	3.68	1849.80	2117.79	9531.418	1030
5530	1.38	-2.51	3.45	1849.74	2117.59	9531.422	1030
5535	1.26	-2.72	3.61	1848.53	2116.77	9531.428	1030
5540	1.62	-2.77	3.72	1848.41	2116.23	9531.432	1030
5545	1.36	-2.68	3.77	1846.58	2114.08	9531.439	1030
5550	1.86	-2.39	3.64	1847.09	2115.34	9531.441	1030
5555	1.99	-2.65	3.71	1846.93	2115.16	9531.446	1030
5560	1.62	-2.73	3.73	1847.10	2115.24	9531.452	1030
5565	1.89	-2.76	3.80	1846.24	2114.16	9531.459	1030
5570	1.31	-2.81	3.83	1845.68	2112.77	9531.462	1030
5575	1.19	-2.96	3.91	1845.58	2112.69	9531.468	1030
5580	1.51	-2.39	3.69	1845.54	2112.89	9531.471	1030
5585	1.59	-3.11	4.01	1845.37	2112.09	9531.476	1030
5590	2.16	-2.74	3.96	1844.14	2110.97	9531.482	1030
5595	1.63	-2.80	3.97	1844.18	2111.21	9531.485	1030
5600	1.14	-1.81	3.60	1843.46	2110.09	9531.492	1030
5605	0.62	-2.09	3.71	1843.63	2109.61	9531.497	1030
5610	1.63	-2.15	3.80	1843.07	2109.77	9531.502	1030
5615	0.92	-2.50	3.91	1843.00	2109.82	9531.508	1030
5620	1.22	-2.24	3.90	1841.81	2108.61	9531.514	1030
5625	1.85	-2.20	3.89	1841.54	2108.13	9531.516	1030
5630	1.37	-2.48	4.06	1840.82	2107.38	9531.523	1030
5635	1.35	-2.25	3.94	1840.77	2107.30	9531.527	1030
5640	1.40	-2.38	3.97	1840.86	2107.02	9531.531	1030
5645	0.97	-2.46	3.97	1840.85	2107.15	9531.536	1030
5650	1.59	-2.85	4.20	1839.10	2106.48	9531.543	1030
5655	2.08	-2.18	4.00	1839.02	2106.19	9531.547	1030
5660	0.23	-1.51	3.68	1839.13	2106.02	9531.554	1030
5665	1.76	-2.10	3.93	1839.14	2105.96	9531.557	1030
5670	1.62	-2.35	4.03	1837.98	2105.92	9531.562	1030
5675	1.42	-1.77	3.80	1837.40	2105.54	9531.565	1030
5680	1.92	-1.88	3.88	1837.18	2105.33	9531.572	1030
5685	1.55	-2.46	4.11	1836.96	2104.54	9531.578	1030
5690	1.27	-2.29	4.07	1836.97	2104.14	9531.582	1030
5695	1.30	-2.73	4.27	1836.96	2104.07	9531.587	1030
5700	1.25	-1.67	3.90	1836.65	2103.98	9531.592	1030
5705	1.05	-2.06	4.07	1835.14	2102.46	9531.594	1030
5710	1.60	-1.68	3.95	1834.88	2102.28	9531.603	1030
5715	1.59	-1.88	4.10	1834.17	2101.09	9531.607	1030
5720	1.60	-1.47	3.96	1834.37	2100.91	9531.613	1030
5725	0.92	-2.17	4.15	1834.47	2100.56	9531.619	1030
5730	1.21	-2.18	4.15	1834.28	2100.57	9531.623	1030
5735	1.36	-1.86	4.13	1832.84	2098.95	9531.629	1030
5740	1.42	-2.39	4.37	1832.91	2098.54	9531.632	1030
5745	1.10	-1.70	4.07	1833.03	2098.46	9531.639	1030
5750	1.46	-1.51	4.04	1832.64	2098.44	9531.641	1030
5755	1.03	-2.06	4.25	1831.46	2098.24	9531.649	1030
5760	1.23	-1.88	4.22	1831.00	2098.26	9531.653	1030
5765	1.08	-1.32	4.01	1830.42	2097.31	9531.659	1030
5770	1.23	-2.35	4.41	1830.12	2096.98	9531.662	1030
5775	2.48	-1.57	4.22	1830.06	2096.31	9531.668	1030
5780	0.60	-1.43	4.14	1829.85	2095.94	9531.672	1030
5785	0.88	-2.13	4.46	1828.89	2094.53	9531.678	1030
5790	1.10	-1.51	4.28	1828.80	2093.95	9531.682	1030
5795	1.34	-2.03	4.44	1828.06	2093.99	9531.688	1030
5800	0.58	-1.72	4.36	1827.69	2093.57	9531.691	1030
5805	1.00	-1.30	4.20	1827.64	2093.63	9531.697	1030
5810	0.89	-1.19	4.15	1827.60	2093.47	9531.702	1030
5815	1.39	-1.86	4.54	1825.68	2092.33	9531.709	1030
5820	1.12	-1.41	4.32	1825.99	2091.83	9531.712	1030
5825	1.53	-1.54	4.34	1825.68	2091.89	9531.717	1031
5830	1.16	-1.59	4.38	1825.94	2091.64	9531.724	1031
5835	1.22	-1.57	4.35	1826.19	2091.24	9531.727	1031
5840	1.41	-1.29	4.26	1827.34	2092.52	9531.732	1031
5845	1.21	-1.73	4.45	1826.99	2092.26	9531.736	1031
5850	1.24	-1.75	4.44	1827.58	2092.82	9531.742	1031
5855	1.08	-1.47	4.31	1827.68	2092.70	9531.748	1031
5860	1.20	-1.60	4.41	1827.46	2092.42	9531.754	1031
5865	1.14	-1.34	4.34	1827.59	2092.33	9531.757	1031
5870	0.91	-1.60	4.36	1828.43	2093.45	9531.764	1031
5875	1.27	-1.91	4.45	1828.87	2093.54	9531.766	1031
5880	0.58	-1.95	4.44	1829.27	2092.68	9531.774	1031
5885	1.18	-1.75	4.39	1829.43	2093.16	9531.777	1031
5890	2.65	-1.28	4.22	1829.88	2093.83	9531.784	1031
5895	0.98	-1.73	4.39	1829.52	2093.22	9531.786	1031
5900	0.94	-1.49	4.23	1830.79	2094.07	9531.794	1031
5905	1.06	-1.74	4.29	1831.18	2094.38	9531.797	1031
5910	1.00	-1.53	4.25	1831.28	2094.37	9531.803	1031
5915	1.03	-2.06	4.46	1831.47	2094.88	9531.806	1031
5920	1.18	-1.76	4.35	1831.76	2094.92	9531.812	1031
5925	1.47	-1.72	4.37	1831.89	2094.64	9531.815	1031
5930	1.43	-1.89	4.40	1832.03	2095.08	9531.823	1031
5935	1.16	-1.44	4.17	1833.13	2096.23	9531.828	1031
5940	1.42	-2.20	4.51	1833.21	2096.25	9531.831	1031
5945	0.91	-1.59	4.21	1833.02	2095.92	9531.836	1031
5950	1.11	-1.46	4.14	1833.08	2096.66	9531.842	1031
5955	1.23	-2.18	4.39	1834.57	2097.65	9531.844	1031
5960	1.36	-1.49	4.15	1834.37	2097.92	9531.852	1031
5965	1.08	-1.59	4.10	1834.92	2098.79	9531.859	1031
5970	1.06	-2.06	4.27	1835.10	2098.83	9531.860	1031
5975	0.76	-2.32	4.31	1835.26	2099.03	9531.868	1031
5980	1.23	-2.52	4.44	1835.32	2098.91	9531.873	1031
5985	1.17	-1.72	4.04	1836.30	2100.12	9531.875	1031
5990	1.00	-1.79	4.01	1836.46	2100.76	9531.883	1031
5995	1.06	-2.93	4.47	1837.46	2100.98	9531.889	1031
6000	1.57	-1.92	4.07	1837.34	2101.49	9531.891	1031
6005	1.52	-2.09	4.22	1837.44	2101.16	9531.897	1031
6010	1.36	-2.45	4.36	1837.46	2101.37	9531.903	1031
6015	0.98	-2.65	4.35	1838.03	2101.09	9531.906	1031
6020	1.58	-2.11	4.19	1838.91	2101.01	9531.911	1031
6025	1.23	-2.08	4.15	1838.86	2101.44	9531.919	1031
6030	1.29	-2.16	4.21	1838.77	2101.22	9531.922	1031
6035	1.69	-2.18	4.19	1839.09	2101.64	9531.927	1031
6040	1.33	-2.40	4.14	1839.94	2102.71	9531.932	1031
6045	1.55	-2.69	4.23	1840.46	2103.04	9531.937	1031
6050	1.30	-2.55	4.16	1840.87	2103.50	9531.944	1031
6055	1.22	-2.40	4.10	1840.89	2104.30	9531.946	1031
6060	1.52	-2.49	4.15	1840.75	2104.37	9531.953	1031
6065	1.40	-2.15	4.02	1841.02	2104.19	9531.955	1031
6070	1.30	-2.15	3.99	1842.14	2105.34	9531.963	1031
6075	1.55	-2.35	4.07	1842.17	2105.83	9531.967	1031
6080	2.36	-2.81	4.23	1843.38	2105.90	9531.973	1031
6085	1.67	-2.55	4.08	1842.93	2106.29	9531.978	1031
6090	1.50	-2.76	4.17	1842.80	2106.20	9531.982	1031
6095	1.91	-2.45	4.07	1843.03	2105.96	9531.984	1031
6100	1.67	-2.16	3.85	1844.29	2107.59	9531.994	1031
6105	1.64	-2.22	3.88	1844.59	2107.74	9531.998	1031
6110	1.39	-2.63	4.03	1844.48	2107.75	9532.000	1031
6115	1.51	-2.74	4.11	1844.49	2107.89	9532.007	1031
6120	1.86	-2.24	3.88	1845.22	2108.22	9532.014	1031
6125	1.43	-2.71	3.98	1845.72	2109.10	9532.016	1031
6130	1.98	-2.36	3.86	1846.09	2109.45	9532.022	1031
6135	1.68	-2.46	3.88	1846.50	2109.50	9532.029	1031
6140	1.45	-2.70	3.95	1846.76	2109.66	9532.031	1031
6145	2.00	-2.72	3.93	1846.60	2109.72	9532.038	1031
6150	1.54	-2.85	3.97	1846.95	2110.19	9532.042	1031
6155	2.01	-2.54	3.84	1848.15	2111.23	9532.047	1031
6160	1.89	-2.77	3.93	1848.22	2111.50	9532.052	1031
6165	1.76	-2.93	3.87	1848.87	2112.75	9532.059	1031
6170	1.54	-3.10	3.98	1848.93	2112.78	9532.062	1031
6175	2.01	-2.86	3.87	1848.57	2113.11	9532.065	1031
6180	2.52	-3.38	4.11	1848.59	2112.99	9532.071	1031
6185	1.68	-2.62	3.70	1850.27	2113.00	9532.078	1031
6190	1.85	-2.57	3.71	1850.27	2113.19	9532.079	1031
6195	1.12	-3.67	4.08	1850.17	2113.17	9532.089	1031
6200	1.60	-2.77	3.71	1850.37	2113.43	9532.092	1031
6205	1.41	-2.83	3.75	1851.19	2113.63	9532.096	1031
6210	1.39	-2.54	3.66	1851.50	2113.91	9532.104	1031
6215	1.72	-3.32	3.96	1852.23	2114.59	9532.109	1031
6220	1.70	-2.99	3.82	1852.72	2115.02	9532.110	1031
6225	1.94	-3.13	3.88	1852.67	2115.27	9532.116	1031
6230	1.86	-2.50	3.66	1852.61	2115.37	9532.123	1031
6235	2.40	-3.13	3.89	1853.26	2116.76	9532.125	1031
6240	1.65	-3.15	3.79	1854.19	2117.58	9532.133	1031
6245	2.17	-3.05	3.72	1854.40	2117.93	9532.139	1031
6250	1.88	-3.61	3.91	1854.86	2118.38	9532.141	1031
6255	1.18	-3.57	3.88	1854.76	2118.70	9532.147	1031
6260	1.47	-2.97	3.61	1854.87	2118.42	9532.154	1031
6265	1.55	-3.38	3.79	1855.04	2119.12	9532.156	1031
6270	1.75	-3.31	3.72	1856.01	2120.44	9532.162	1031
6275	1.94	-3.15	3.67	1855.99	2120.66	9532.166	1031
6280	1.72	-3.16	3.57	1856.99	2121.58	9532.172	1031
6285	2.04	-3.47	3.69	1856.97	2121.75	9532.178	1031
6290	1.76	-2.76	3.38	1856.86	2121.72	9532.182	1031
6295	1.47	-2.86	3.37	1856.88	2122.11	9532.187	1031
6300	1.46	-3.67	3.65	1858.01	2123.72	9532.194	1031
6305	2.32	-3.87	3.78	1858.37	2123.52	9532.196	1031
6310	1.22	-2.82	3.29	1858.43	2124.45	9532.203	1031
6315	1.98	-3.09	3.42	1858.42	2124.07	9532.205	1031
6320	2.01	-3.80	3.69	1859.47	2124.29	9532.212	1031
6325	2.07	-3.34	3.56	1860.08	2124.41	9532.217	1031
6330	1.83	-3.89	3.68	1860.46	2125.01	9532.222	1031
6335	1.84	-3.18	3.35	1860.61	2126.01	9532.229	1031
6340	1.83	-3.84	3.59	1860.97	2126.17	9532.233	1031
6345	2.37	-3.74	3.53	1860.98	2126.33	9532.235	1031
6350	2.19	-3.16	3.19	1861.79	2127.46	9532.242	1031
6355	2.13	-3.80	3.40	1862.27	2127.87	9532.248	1031
6360	2.07	-3.81	3.42	1862.78	2128.35	9532.251	1031
6365	2.83	-3.65	3.30	1863.11	2128.91	9532.258	1031
6370	1.87	-3.59	3.25	1863.47	2129.10	9532.263	1031
6375	1.99	-3.98	3.47	1863.24	2129.20	9532.266	1031
6380	2.31	-4.07	3.55	1863.24	2129.23	9532.272	1031
6385	2.03	-3.84	3.37	1864.50	2130.02	9532.278	1031
6390	2.11	-3.94	3.38	1864.68	2130.81	9532.281	1031
6395	2.24	-4.55	3.61	1864.47	2130.58	9532.288	1031
6400	1.92	-4.17	3.44	1864.68	2130.50	9532.291	1031
6405	1.88	-3.62	3.24	1864.94	2131.04	9532.298	1031
6410	1.89	-4.01	3.39	1864.96	2130.68	9532.302	1031
6415	2.39	-4.57	3.51	1866.71	2132.54	9532.307	1031
6420	2.05	-4.05	3.32	1867.26	2133.22	9532.312	1031
6425	1.28	-4.62	3.42	1868.00	2134.39	9532.319	1031
6430	2.31	-4.68	3.50	1867.75	2134.30	9532.322	1031
6435	2.37	-3.77	3.12	1867.79	2134.29	9532.328	1031
6440	2.03	-3.89	3.13	1867.70	2134.64	9532.329	1031
6445	2.84	-4.47	3.37	1868.91	2135.39	9532.336	1031
6450	1.52	-4.12	3.15	1869.40	2135.89	9532.342	1031
6455	2.10	-4.07	3.07	1869.44	2136.51	9532.346	1031
6460	1.96	-4.03	3.03	1869.47	2136.05	9532.354	1031
6465	2.31	-3.77	2.96	1870.46	2137.03	9532.358	1031
6470	2.14	-4.07	3.09	1870.79	2138.06	9532.360	1031
6475	2.66	-4.16	3.11	1871.30	2138.08	9532.366	1031
6480	2.90	-3.84	2.96	1871.49	2138.78	9532.373	1031
6485	2.13	-4.10	3.01	1871.46	2139.20	9532.375	1031
6490	2.24	-4.52	3.26	1871.70	2138.89	9532.383	1031
6495	2.14	-4.57	3.20	1871.54	2138.83	9532.386	1031
6500	2.60	-4.71	3.21	1872.86	2139.98	9532.391	1031
6505	2.00	-4.62	3.07	1873.19	2140.53	9532.398	1031
6510	2.47	-4.96	3.24	1873.40	2141.16	9532.404	1031
6515	2.57	-4.49	2.99	1873.55	2141.23	9532.406	1031
6520	3.01	-4.36	2.98	1873.83	2141.02	9532.414	1031
6525	2.31	-4.60	3.04	1873.72	2141.34	9532.416	1031
6530	2.30	-4.67	3.12	1875.14	2141.47	9532.422	1031
6535	2.53	-4.88	3.23	1875.38	2141.27	9532.425	1031
6540	2.39	-4.04	2.72	1875.79	2142.02	9532.434	1031
6545	2.43	-4.99	3.17	1875.80	2142.61	9532.437	1031
6550	2.29	-4.70	3.04	1875.77	2142.71	9532.442	1031
6555	2.55	-4.80	3.11	1875.87	2142.95	9532.447	1031
6560	2.86	-4.74	3.07	1876.67	2143.63	9532.452	1031
6565	2.78	-4.72	2.98	1877.48	2144.60	9532.457	1031
6570	2.33	-4.77	2.95	1877.34	2144.87	9532.461	1031
6575	1.92	-4.78	2.96	1877.35	2144.84	9532.468	1031
6580	2.56	-4.58	2.90	1877.70	2145.32	9532.473	1031
6585	1.94	-4.82	2.88	1879.10	2146.73	9532.479	1031
6590	2.20	-4.59	2.79	1879.18	2146.84	9532.482	1031
6595	3.05	-4.57	2.80	1879.72	2147.19	9532.489	1031
6600	2.63	-4.92	2.93	1879.68	2147.33	9532.492	1031
6605	2.45	-4.22	2.60	1880.02	2147.35	9532.499	1031
6610	3.12	-4.81	2.85	1879.90	2147.32	9532.500	1031
6615	2.83	-5.12	2.92	1880.96	2148.59	9532.507	1031
6620	2.71	-4.99	2.86	1881.22	2149.10	9532.513	1031
6625	2.84	-5.23	2.98	1881.76	2148.76	9532.519	1031
6630	2.76	-4.93	2.86	1881.92	2149.22	9532.523	1031
6635	2.64	-5.51	3.06	1882.17	2149.39	9532.529	1031
6640	2.46	-5.09	2.89	1882.12	2149.54	9532.531	1031
6645	2.69	-5.29	2.97	1883.23	2150.40	9532.539	1031
6650	2.44	-4.99	2.77	1883.31	2151.08	9532.543	1031
6655	2.79	-5.44	2.86	1883.78	2151.39	9532.547	1031
6660	2.45	-5.48	2.81	1883.76	2151.43	9532.552	1031
6665	2.95	-5.07	2.69	1884.69	2152.11	9532.557	1031
6670	2.41	-5.51	2.78	1885.48	2153.15	9532.562	1031
6675	2.13	-5.44	2.73	1885.44	2153.67	9532.568	1031
6680	3.09	-5.57	2.78	1885.71	2153.90	9532.572	1031
6685	3.21	-5.75	2.89	1885.78	2153.55	9532.577	1031
6690	2.25	-5.48	2.74	1885.74	2153.70	9532.584	1031
6695	2.36	-6.13	3.02	1886.20	2154.14	9532.586	1031
6700	2.45	-6.09	2.89	1887.45	2155.26	9532.592	1031
6705	2.97	-5.94	2.85	1887.91	2155.73	9532.596	1031
6710	2.70	-6.33	2.96	1888.23	2156.30	9532.602	1031
6715	2.90	-5.59	2.66	1888.37	2156.38	9532.607	1031
6720	2.95	-5.77	2.75	1888.23	2156.39	9532.610	1031
6725	2.91	-5.64	2.66	1888.37	2156.45	9532.618	1031
6730	3.32	-6.14	2.88	1889.68	2156.62	9532.624	1031
6735	3.43	-6.25	2.98	1889.98	2156.50	9532.625	1031
6740	3.69	-5.58	2.71	1890.06	2156.69	9532.634	1031
6745	3.16	-5.96	2.82	1889.86	2156.89	9532.638	1031
6750	3.05	-6.14	2.78	1891.09	2158.11	9532.641	1031
6755	3.24	-6.01	2.71	1891.66	2158.90	9532.650	1031
6760	2.54	-6.27	2.76	1892.03	2159.45	9532.654	1031
6765	2.77	-6.54	2.87	1892.13	2159.65	9532.656	1031
6770	3.10	-6.39	2.85	1892.00	2159.76	9532.663	1031
6775	2.79	-6.43	2.84	1892.29	2159.74	9532.668	1031
6780	2.89	-6.32	2.81	1892.91	2159.79	9532.671	1031
6785	3.27	-6.49	2.86	1893.97	2159.87	9532.675	1031
6790	3.05	-6.51	2.88	1894.26	2160.45	9532.682	1031
6795	3.26	-6.30	2.72	1894.47	2161.17	9532.688	1031
6800	3.15	-6.53	2.82	1894.45	2161.57	9532.693	1031
6805	3.35	-6.76	2.87	1894.76	2161.56	9532.697	1031
6810	3.54	-6.74	2.84	1894.71	2161.53	9532.702	1031
6815	3.49	-6.86	2.82	1896.26	2163.28	9532.709	1031
6820	3.64	-6.61	2.74	1896.36	2162.86	9532.712	1031
6825	2.98	-6.98	2.87	1896.10	2162.73	9532.719	1031
6830	3.21	-6.84	2.85	1896.30	2162.50	9532.720	1031
6835	3.19	-7.30	2.96	1897.12	2164.01	9532.728	1031
6840	3.19	-6.92	2.80	1897.63	2164.35	9532.732	1031
6845	3.41	-7.06	2.78	1898.38	2165.00	9532.738	1031
6850	2.76	-7.19	2.82	1898.15	2165.00	9532.744	1031
6855	3.54	-6.65	2.63	1897.53	2164.50	9532.749	1031
6860	3.20	-7.03	2.81	1898.10	2165.13	9532.750	1031
6865	3.76	-7.17	2.84	1899.65	2165.94	9532.758	1031
6870	3.35	-7.18	2.80	1900.04	2166.84	9532.764	1031
6875	3.30	-7.51	2.87	1900.49	2167.05	9532.766	1031
6880	3.53	-7.32	2.82	1900.88	2167.54	9532.774	1031
6885	3.15	-7.49	2.88	1900.64	2167.65	9532.779	1031
6890	3.06	-7.46	2.87	1900.94	2168.14	9532.781	1031
6895	3.50	-7.41	2.76	1901.02	2168.61	9532.788	1031
6900	3.47	-7.47	2.74	1902.09	2169.37	9532.792	1031
6905	3.47	-7.45	2.72	1902.52	2169.88	9532.797	1031
6910	3.43	-7.90	2.84	1903.28	2170.86	9532.804	1031
6915	3.27	-7.98	2.95	1903.07	2170.32	9532.805	1031
6920	3.65	-7.81	2.87	1903.07	2170.37	9532.812	1031
6925	3.51	-7.81	2.87	1902.95	2170.29	9532.817	1031
6930	3.39	-7.97	2.91	1904.40	2171.89	9532.824	1031
6935	3.25	-8.16	3.00	1904.60	2171.77	9532.827	1031
6940	3.50	-7.99	2.94	1904.49	2171.64	9532.835	1031
6945	3.82	-7.78	2.83	1904.63	2171.70	9532.837	1031
6950	3.07	-8.17	2.93	1905.80	2173.10	9532.843	1031
6955	3.48	-8.19	2.88	1906.22	2173.23	9532.844	1031
6960	3.53	-8.17	2.87	1907.19	2173.58	9532.854	1031
6965	3.46	-8.31	2.91	1907.29	2174.06	9532.857	1031
6970	2.30	-8.53	3.02	1907.40	2174.51	9532.864	1031
6975	4.00	-8.27	2.89	1907.24	2174.18	9532.869	1031
6980	3.58	-8.28	2.78	1908.18	2175.55	9532.873	1031
6985	3.61	-8.49	2.86	1908.62	2176.08	9532.875	1031
6990	3.74	-8.52	2.90	1909.36	2176.55	9532.882	1031
6995	3.91	-8.75	3.00	1909.65	2176.32	9532.889	1031
7000	3.66	-8.35	2.80	1909.32	2176.45	9532.891	1031
7005	3.78	-8.43	2.83	1909.43	2176.59	9532.900	1031
7010	3.54	-8.55	2.85	1909.73	2176.54	9532.903	1031
7015	4.05	-8.71	2.85	1911.16	2177.69	9532.906	1031
7020	3.26	-8.83	2.93	1911.04	2177.43	9532.913	1031
7025	3.79	-9.00	3.02	1911.05	2177.73	9532.919	1031
7030	3.43	-8.86	2.96	1911.37	2178.18	9532.921	1031
7035	3.51	-8.95	2.87	1912.55	2179.27	9532.925	1031
7040	3.74	-9.06	2.93	1912.77	2179.14	9532.930	1031
7045	4.22	-9.24	2.99	1913.36	2179.64	9532.938	1031
7050	3.73	-9.15	2.91	1913.52	2180.03	9532.942	1031
7055	3.89	-8.88	2.82	1913.39	2179.51	9532.948	1031
7060	3.59	-9.24	2.93	1913.35	2179.80	9532.952	1031
7065	3.64	-9.51	2.96	1914.43	2181.27	9532.958	1031
7070	3.61	-9.42	2.92	1914.55	2181.37	9532.963	1031
7075	3.95	-9.48	2.89	1915.55	2182.45	9532.969	1031
7080	3.40	-9.57	2.94	1915.49	2181.77	9532.970	1031
7085	3.75	-9.59	3.00	1915.41	2182.23	9532.978	1031
7090	3.91	-9.54	3.01	1915.32	2182.19	9532.982	1031
7095	3.55	-9.61	2.97	1916.12	2183.01	9532.987	1031
7100	4.05	-9.64	2.90	1917.18	2183.91	9532.993	1031
7105	4.23	-9.69	2.92	1916.95	2184.06	9532.998	1031
7110	3.70	-9.80	2.96	1916.88	2183.86	9533.000	1031
7115	3.81	-9.92	2.95	1917.34	2184.29	9533.007	1031
7120	4.02	-10.16	2.98	1918.58	2185.40	9533.014	1031
7125	3.98	-9.93	2.89	1918.89	2185.16	9533.016	1031
7130	4.20	-10.07	3.02	1919.50	2185.90	9533.022	1031
7135	3.82	-10.11	3.01	1919.58	2186.06	9533.026	1031
7140	3.79	-10.18	2.99	1919.61	2186.11	9533.033	1031
7145	3.85	-10.32	3.02	1919.56	2185.82	9533.037	1031
7150	3.78	-10.50	3.04	1920.82	2187.30	9533.042	1031
7155	3.94	-10.21	2.91	1920.86	2187.46	9533.047	1031
7160	4.38	-10.48	3.06	1921.79	2187.16	9533.054	1031
7165	4.34	-10.56	3.07	1921.71	2187.23	9533.056	1031
7170	4.04	-10.50	3.05	1921.59	2187.42	9533.062	1031
7175	3.87	-10.42	3.09	1921.61	2187.28	9533.065	1031
7180	4.04	-10.42	3.07	1922.89	2186.62	9533.074	1031
7185	4.04	-10.58	3.11	1923.16	2187.21	9533.077	1031
7190	3.93	-10.46	3.06	1923.11	2186.92	9533.084	1031
7195	4.06	-10.56	3.11	1923.28	2187.35	9533.088	1031
7200	4.11	-10.63	3.12	1924.09	2188.21	9533.093	1031
7205	4.04	-10.73	3.10	1924.86	2189.05	9533.094	1031
7210	3.76	-10.91	3.14	1925.34	2189.06	9533.103	1031
7215	4.49	-10.76	3.05	1925.69	2189.62	9533.107	1031
7220	4.65	-10.81	3.06	1925.79	2190.02	9533.113	1031
7225	4.03	-10.91	3.13	1925.70	2189.74	9533.118	1031
7230	4.23	-10.85	3.08	1925.87	2189.97	9533.122	1031
7235	4.34	-10.92	3.09	1927.12	2191.13	9533.125	1031
7240	3.59	-11.17	3.20	1927.26	2191.30	9533.132	1031
7245	4.52	-11.06	3.09	1927.75	2192.26	9533.139	1031
7250	3.89	-11.30	3.18	1927.84	2192.22	9533.141	1031
7255	4.24	-11.07	3.13	1927.71	2192.22	9533.148	1031
7260	3.91	-11.18	3.14	1927.88	2192.13	9533.153	1031
7265	4.40	-11.33	3.11	1929.30	2193.31	9533.156	1031
7270	4.95	-11.16	3.05	1929.66	2193.81	9533.161	1031
7275	4.47	-11.21	3.08	1930.67	2194.05	9533.168	1031
7280	4.30	-11.48	3.15	1930.48	2194.12	9533.172	1031
7285	5.31	-11.22	3.18	1930.01	2193.92	9533.179	1031
7290	4.08	-11.39	3.19	1930.43	2193.54	9533.182	1031
7295	4.11	-11.66	3.23	1931.74	2194.68	9533.188	1031
7300	4.19	-11.72	3.28	1931.84	2195.29	9533.191	1031
7305	4.76	-11.34	3.05	1932.44	2195.59	9533.199	1031
7310	4.54	-11.59	3.09	1932.29	2195.82	9533.202	1031
7315	4.24	-11.63	3.12	1932.39	2196.66	9533.209	1031
7320	4.63	-11.50	3.10	1932.60	2195.89	9533.213	1031
7325	4.61	-11.93	3.27	1932.99	2196.45	9533.217	1031
7330	4.79	-11.93	3.23	1934.06	2197.36	9533.224	1031
7335	4.26	-12.09	3.27	1934.23	2197.53	9533.228	1031
7340	4.59	-11.93	3.25	1934.27	2197.25	9533.233	1031
7345	4.31	-12.25	3.36	1934.22	2197.11	9533.234	1031
7350	4.45	-12.24	3.26	1935.29	2198.97	9533.244	1031
7355	4.94	-12.07	3.17	1935.59	2199.10	9533.248	1031
7360	5.00	-12.44	3.29	1936.68	2199.93	9533.254	1031
7365	4.14	-12.51	3.24	1936.62	2199.80	9533.257	1031
7370	4.33	-12.37	3.16	1937.06	2199.88	9533.264	1031
7375	4.42	-12.21	3.17	1936.64	2200.12	9533.266	1031
7380	4.09	-12.84	3.36	1937.76	2200.88	9533.273	1031
7385	4.70	-12.69	3.29	1938.25	2201.60	9533.278	1031
7390	4.51	-12.83	3.32	1938.75	2202.02	9533.284	1031
7395	4.64	-12.69	3.30	1938.84	2202.21	9533.287	1031
7400	4.54	-12.75	3.30	1938.97	2202.03	9533.293	1031
7405	4.89	-12.58	3.26	1939.07	2202.02	9533.297	1031
7410	4.81	-12.77	3.29	1939.84	2202.52	9533.304	1031
7415	4.35	-12.82	3.24	1940.79	2202.33	9533.307	1031
7420	4.20	-13.30	3.41	1940.59	2202.36	9533.312	1031
7425	4.60	-13.00	3.35	1940.69	2202.17	9533.317	1031
7430	5.00	-13.00	3.31	1941.23	2203.14	9533.324	1031
7435	4.78	-13.07	3.27	1941.99	2204.08	9533.327	1031
7440	5.03	-13.10	3.31	1942.47	2203.82	9533.331	1031
7445	4.63	-13.30	3.36	1943.04	2204.67	9533.336	1031
7450	5.15	-12.98	3.25	1943.28	2204.71	9533.342	1031
7455	4.05	-13.43	3.38	1943.19	2204.57	9533.350	1031
7460	4.42	-13.37	3.37	1943.03	2204.34	9533.351	1031
7465	4.71	-13.53	3.39	1944.40	2205.94	9533.357	1031
7470	4.93	-13.49	3.34	1944.26	2206.52	9533.360	1031
7475	5.07	-13.63	3.34	1945.28	2207.37	9533.368	1031
7480	4.56	-13.56	3.30	1945.20	2206.91	9533.373	1031
7485	4.91	-13.67	3.39	1945.62	2207.12	9533.375	1031
7490	4.93	-13.76	3.44	1945.41	2207.51	9533.382	1031
7495	4.31	-14.11	3.43	1947.37	2209.23	9533.389	1031
7500	4.53	-14.18	3.52	1947.11	2208.99	9533.391	1031
7505	4.74	-14.08	3.41	1947.48	2208.87	9533.399	1031
7510	4.32	-14.16	3.45	1947.23	2209.04	9533.403	1031
7515	4.96	-14.43	3.51	1948.05	2210.03	9533.406	1031
7520	4.92	-14.34	3.47	1948.56	2210.51	9533.411	1031
7525	4.72	-14.42	3.50	1949.09	2210.81	9533.420	1031
7530	5.15	-14.26	3.42	1949.28	2210.60	9533.422	1031
7535	4.88	-14.28	3.46	1949.43	2210.39	9533.427	1031
7540	5.36	-14.29	3.46	1949.25	2210.53	9533.431	1031
7545	4.78	-14.73	3.65	1949.94	2211.14	9533.437	1031
7550	4.96	-14.65	3.60	1950.90	2211.79	9533.441	1031
7555	5.48	-14.34	3.45	1951.12	2212.14	9533.447	1031
7560	4.92	-14.63	3.50	1951.86	2212.79	9533.453	1031
7565	4.89	-14.55	3.48	1951.72	2212.70	9533.456	1031
7570	4.94	-14.70	3.49	1951.47	2212.94	9533.463	1031
7575	5.03	-14.88	3.61	1951.53	2212.90	9533.467	1031
7580	5.37	-14.70	3.48	1953.05	2214.17	9533.474	1031
7585	4.83	-14.85	3.53	1953.24	2213.95	9533.478	1031
7590	5.27	-14.86	3.55	1953.25	2213.85	9533.484	1031
7595	5.69	-14.69	3.47	1953.14	2214.20	9533.484	1031
7600	5.08	-14.92	3.52	1954.27	2215.31	9533.493	1031
7605	5.28	-14.82	3.47	1954.51	2215.68	9533.498	1031
7610	4.76	-15.28	3.57	1956.09	2216.78	9533.504	1031
7615	5.12	-15.19	3.56	1955.69	2216.61	9533.507	1031
7620	7.00	-14.13	3.17	1955.18	2216.82	9533.514	1031
7625	5.45	-15.27	3.66	1955.72	2216.67	9533.516	1031
7630	4.96	-15.48	3.63	1956.49	2217.83	9533.523	1031
7635	5.22	-15.41	3.58	1956.98	2218.10	9533.528	1031
7640	4.89	-15.73	3.70	1957.49	2218.78	9533.531	1031
7645	5.40	-15.59	3.69	1957.90	2219.28	9533.536	1031
7650	4.88	-15.49	3.66	1958.03	2219.32	9533.544	1031
7655	5.33	-15.42	3.56	1957.99	2219.23	9533.547	1031
7660	5.33	-15.70	3.64	1958.36	2219.60	9533.553	1031
7665	5.08	-15.92	3.71	1959.75	2220.83	9533.557	1031
7670	5.18	-15.77	3.66	1959.53	2220.90	9533.562	1031
7675	4.76	-16.21	3.73	1959.76	2221.07	9533.569	1031
7680	5.15	-16.07	3.70	1959.94	2220.73	9533.571	1031
7685	5.42	-16.23	3.71	1960.85	2221.89	9533.577	1031
7690	5.56	-15.97	3.63	1961.12	2222.16	9533.580	1031
7695	5.52	-16.14	3.68	1961.98	2222.99	9533.588	1031
7700	5.58	-16.06	3.66	1961.90	2223.05	9533.592	1031
7705	5.60	-16.07	3.66	1961.96	2222.81	9533.598	1031
7710	5.56	-16.08	3.67	1962.05	2223.11	9533.604	1031
7715	5.52	-16.35	3.71	1963.10	2224.37	9533.608	1031
7720	5.07	-16.53	3.67	1963.57	2224.76	9533.610	1031
7725	6.06	-16.69	3.76	1964.14	2225.62	9533.619	1031
7730	5.33	-16.88	3.82	1964.33	2225.49	9533.623	1031
7735	5.71	-16.64	3.66	1964.41	2225.55	9533.625	1031
7740	5.32	-16.78	3.74	1964.34	2225.20	9533.633	1031
7745	5.55	-16.89	3.70	1965.21	2226.28	9533.639	1031
7750	5.56	-16.76	3.67	1965.77	2226.89	9533.641	1031
7755	5.88	-16.67	3.66	1965.71	2226.87	9533.647	1031
7760	5.53	-16.86	3.70	1965.57	2227.08	9533.654	1031
7765	5.50	-16.96	3.67	1965.98	2227.65	9533.656	1031
7770	5.55	-17.05	3.70	1967.33	2228.63	9533.661	1031
7775	5.47	-17.17	3.78	1967.50	2228.65	9533.667	1031
7780	6.02	-17.23	3.78	1968.31	2229.31	9533.672	1031
7785	5.46	-17.35	3.78	1967.94	2229.34	9533.678	1031
7790	5.57	-17.42	3.86	1968.43	2229.78	9533.684	1031
7795	5.22	-17.49	3.86	1968.14	2229.66	9533.687	1031
7800	5.23	-17.53	3.79	1969.51	2230.95	9533.691	1031
7805	5.80	-17.67	3.83	1969.38	2231.29	9533.696	1031
7810	5.84	-17.66	3.85	1970.46	2231.72	9533.703	1031
7815	5.14	-17.66	3.86	1970.72	2231.06	9533.705	1031
7820	6.21	-17.49	3.80	1970.27	2231.10	9533.714	1031
7825	5.83	-17.58	3.76	1970.47	2231.19	9533.717	1031
7830	5.85	-17.77	3.83	1971.87	2231.50	9533.721	1031
7835	5.53	-17.82	3.85	1972.24	2231.21	9533.729	1031
7840	5.92	-17.93	3.92	1973.07	2231.63	9533.734	1031
7845	5.56	-17.61	3.76	1973.04	2231.64	9533.734	1031
7850	5.82	-17.86	3.87	1973.18	2231.71	9533.742	1031
7855	5.98	-17.66	3.82	1973.24	2232.00	9533.748	1031
7860	5.87	-17.83	3.91	1973.75	2231.87	9533.750	1031
7865	5.74	-17.64	3.82	1974.33	2231.67	9533.759	1031
7870	5.61	-17.76	3.84	1974.45	2231.85	9533.763	1031
7875	5.84	-17.71	3.85	1974.52	2232.13	9533.766	1031
7880	6.09	-17.87	3.85	1974.74	2233.00	9533.771	1031
7885	5.80	-18.27	3.92	1976.09	2233.96	9533.778	1031
7890	6.13	-18.16	3.86	1976.44	2234.46	9533.781	1031
7895	5.55	-18.51	4.00	1976.88	2234.57	9533.788	1031
7900	5.88	-18.56	4.06	1976.79	2234.69	9533.791	1031
7905	5.73	-18.21	3.88	1977.02	2234.50	9533.797	1031
7910	6.20	-18.07	3.85	1977.21	2234.73	9533.802	1031
7915	5.86	-18.57	3.98	1978.59	2236.39	9533.807	1031
7920	5.71	-18.59	3.99	1978.54	2236.62	9533.812	1031
7925	5.83	-18.59	3.97	1979.45	2236.64	9533.819	1031
7930	6.44	-18.60	3.95	1979.42	2236.93	9533.821	1031
7935	5.78	-18.68	4.00	1979.31	2237.30	9533.827	1031
7940	5.69	-18.68	4.02	1979.43	2236.96	9533.829	1031
7945	5.83	-18.87	3.97	1981.23	2237.74	9533.839	1031
7950	6.07	-18.84	4.02	1981.06	2238.39	9533.842	1031
7955	6.05	-18.92	4.07	1981.12	2238.64	9533.845	1031
7960	5.88	-18.92	4.10	1980.87	2238.57	9533.854	1031
7965	5.83	-19.03	4.06	1981.87	2239.24	9533.857	1031
7970	6.17	-18.92	3.95	1982.46	2240.14	9533.860	1031
7975	6.06	-18.86	3.96	1982.82	2240.71	9533.867	1031
7980	6.05	-19.18	4.07	1983.24	2240.92	9533.873	1031
7985	5.74	-19.37	4.10	1983.23	2241.30	9533.875	1031
7990	5.88	-19.37	4.05	1983.36	2241.44	9533.882	1031
7995	6.18	-19.34	4.08	1983.58	2241.47	9533.886	1031
8000	6.00	-19.56	4.16	1984.65	2242.77	9533.891	1031
8005	5.67	-19.34	4.03	1984.95	2242.92	9533.897	1031
8010	6.41	-19.55	4.11	1985.51	2243.39	9533.904	1031
8015	6.47	-19.63	4.17	1985.45	2243.60	9533.906	1031
8020	6.16	-19.85	4.25	1985.79	2243.48	9533.911	1031
8025	6.01	-19.73	4.11	1986.00	2243.47	9533.917	1031
8030	6.00	-19.84	4.17	1986.82	2243.13	9533.922	1031
8035	6.28	-19.89	4.22	1987.20	2243.07	9533.926	1031
8040	6.06	-19.77	4.17	1987.13	2243.24	9533.932	1031
8045	5.78	-19.97	4.24	1987.37	2243.50	9533.937	1031
8050	6.20	-19.90	4.09	1988.10	2244.37	9533.942	1031
8055	6.39	-19.96	4.11	1988.34	2244.90	9533.947	1031
8060	6.84	-19.71	4.09	1989.09	2245.18	9533.954	1031
8065	6.17	-20.03	4.20	1988.44	2245.19	9533.955	1031
8070	5.98	-20.16	4.18	1988.56	2245.48	9533.962	1031
8075	6.35	-19.98	4.10	1988.75	2245.75	9533.967	1031
8080	6.19	-20.44	4.26	1989.75	2247.22	9533.972	1031
8085	6.31	-20.46	4.18	1990.72	2248.63	9533.979	1031
8090	6.52	-20.38	4.09	1991.17	2249.29	9533.983	1031
8095	6.37	-20.86	4.28	1991.82	2249.38	9533.985	1031
8100	6.50	-20.84	4.33	1991.84	2249.69	9533.992	1031
8105	6.23	-20.89	4.36	1991.85	2249.50	9533.998	1031
8110	6.18	-20.73	4.26	1992.31	2250.07	9534.000	1030
8115	6.44	-20.77	4.21	1993.32	2251.00	9534.007	1030
8120	6.41	-21.07	4.35	1993.24	2250.67	9534.012	1030
8125	6.50	-20.80	4.26	1992.88	2250.38	9534.016	1030
8130	6.09	-20.91	4.25	1992.63	2250.35	9534.022	1030
8135	5.83	-21.01	4.23	1992.69	2250.53	9534.028	1030
8140	6.42	-21.03	4.27	1992.87	2250.33	9534.031	1030
8145	6.75	-20.90	4.26	1991.42	2250.37	9534.038	1030
8150	6.51	-20.89	4.22	1991.32	2250.51	9534.041	1030
8155	6.93	-20.85	4.30	1991.33	2249.72	9534.049	1030
8160	6.28	-20.75	4.22	1991.33	2250.21	9534.051	1030
8165	6.13	-20.72	4.25	1990.44	2249.67	9534.058	1030
8170	5.94	-20.64	4.21	1990.25	2249.35	9534.062	1030
8175	5.94	-20.67	4.18	1989.67	2249.29	9534.068	1030
8180	6.25	-20.75	4.23	1989.38	2249.34	9534.072	1030
8185	6.31	-20.33	4.05	1989.39	2249.31	9534.077	1030
8190	6.16	-20.55	4.11	1989.37	2248.95	9534.080	1030
8195	6.61	-20.31	4.01	1988.77	2249.05	9534.086	1030
8200	6.25	-20.41	4.08	1987.85	2248.96	9534.092	1030
8205	6.03	-20.21	4.00	1987.85	2248.75	9534.096	1030
8210	6.49	-20.26	4.04	1987.52	2248.31	9534.103	1030
8215	5.90	-20.43	4.08	1987.50	2248.30	9534.107	1030
8220	6.34	-20.36	4.10	1987.33	2248.24	9534.110	1030
8225	5.96	-20.21	4.07	1986.98	2247.43	9534.117	1030
8230	6.36	-20.09	4.08	1985.91	2246.28	9534.124	1030
8235	5.87	-20.28	4.13	1985.82	2246.23	9534.125	1030
8240	5.69	-20.31	4.16	1986.12	2246.40	9534.133	1030
8245	5.99	-20.39	4.24	1985.82	2246.29	9534.137	1030
8250	6.30	-19.69	4.01	1984.73	2244.93	9534.141	1030
8255	6.23	-19.76	4.04	1984.43	2244.61	9534.147	1030
8260	6.32	-19.89	4.14	1984.11	2244.71	9534.155	1030
8265	5.91	-19.79	4.07	1983.95	2244.47	9534.156	1030
8270	6.13	-19.71	4.06	1983.95	2245.25	9534.164	1030
8275	6.12	-19.61	4.01	1983.78	2244.73	9534.167	1030
8280	6.01	-19.65	4.02	1982.37	2244.45	9534.172	1030
8285	6.05	-19.24	3.91	1982.23	2244.36	9534.175	1030
8290	6.13	-19.38	3.97	1981.92	2243.74	9534.182	1030
8295	5.80	-19.34	3.89	1981.32	2243.71	9534.187	1030
8300	5.71	-19.41	3.94	1981.48	2243.44	9534.193	1030
8305	5.79	-19.37	3.98	1981.40	2243.34	9534.197	1030
8310	5.90	-19.07	3.92	1981.25	2243.05	9534.202	1030
8315	5.82	-19.23	3.98	1980.08	2242.81	9534.207	1030
8320	6.07	-19.21	3.92	1979.65	2242.98	9534.212	1030
8325	6.06	-19.18	3.96	1979.87	2242.62	9534.218	1030
8330	6.39	-19.00	3.96	1979.66	2242.26	9534.222	1030
8335	5.88	-19.01	3.99	1978.56	2240.49	9534.229	1030
8340	5.67	-18.93	3.97	1978.31	2240.33	9534.232	1030
8345	5.88	-18.84	3.97	1977.63	2239.28	9534.236	1030
8350	5.74	-18.60	3.89	1978.03	2239.32	9534.241	1030
8355	5.77	-18.68	3.91	1977.89	2239.26	9534.249	1030
8360	5.98	-18.63	3.92	1977.65	2239.30	9534.250	1030
8365	5.83	-18.42	3.89	1976.40	2237.97	9534.257	1030
8370	5.49	-18.55	3.95	1976.35	2237.58	9534.263	1030
8375	6.00	-17.92	3.66	1975.23	2237.89	9534.269	1030
8380	6.07	-18.44	3.86	1975.28	2237.66	9534.273	1030
8385	5.71	-18.31	3.78	1975.37	2237.47	9534.279	1030
8390	5.73	-18.45	3.89	1975.50	2237.47	9534.281	1030
8395	5.23	-18.26	3.95	1973.65	2235.54	9534.289	1030
8400	5.91	-18.09	3.83	1974.08	2235.74	9534.292	1030
8405	5.46	-18.08	3.82	1973.61	2235.60	9534.299	1030
8410	5.39	-18.17	3.89	1973.90	2235.34	9534.302	1030
8415	5.71	-17.91	3.85	1972.98	2234.54	9534.308	1030
8420	5.42	-17.89	3.87	1972.51	2233.97	9534.312	1030
8425	5.93	-17.77	3.83	1971.88	2233.45	9534.317	1030
8430	5.96	-17.71	3.81	1971.70	2232.91	9534.321	1030
8435	5.64	-17.76	3.81	1971.66	2232.96	9534.327	1030
8440	5.32	-17.65	3.72	1971.81	2232.92	9534.334	1030
8445	5.74	-17.59	3.74	1971.62	2232.60	9534.335	1030
8450	5.52	-17.33	3.70	1970.27	2231.66	9534.342	1030
8455	5.41	-17.42	3.76	1969.88	2231.57	9534.345	1030
8460	5.86	-17.11	3.66	1969.23	2230.85	9534.352	1030
8465	5.91	-17.10	3.69	1969.11	2230.56	9534.357	1030
8470	5.59	-17.25	3.75	1969.24	2230.42	9534.360	1030
8475	5.76	-17.26	3.75	1969.24	2230.56	9534.366	1030
8480	5.57	-16.85	3.63	1967.75	2228.98	9534.374	1030
8485	5.67	-16.90	3.65	1967.84	2228.92	9534.375	1030
8490	4.69	-17.24	3.83	1967.99	2228.53	9534.383	1030
8495	5.50	-16.82	3.59	1967.55	2228.88	9534.387	1030
8500	5.75	-16.81	3.68	1966.90	2227.34	9534.391	1030
8505	5.50	-16.77	3.66	1966.08	2227.40	9534.398	1030
8510	4.81	-16.81	3.74	1965.67	2226.76	9534.404	1030
8515	5.45	-16.58	3.62	1965.57	2226.50	9534.406	1030
8520	5.48	-16.72	3.58	1965.32	2226.08	9534.414	1030
8525	5.68	-16.50	3.60	1965.46	2226.23	9534.417	1030
8530	5.71	-16.26	3.56	1964.73	2225.81	9534.422	1030
8535	5.60	-16.11	3.55	1964.09	2225.12	9534.425	1030
8540	4.90	-16.44	3.65	1963.51	2224.78	9534.432	1030
8545	5.33	-16.41	3.62	1963.46	2224.76	9534.438	1030
8550	5.75	-16.11	3.55	1963.65	2224.59	9534.443	1030
8555	5.73	-16.14	3.54	1963.39	2224.75	9534.447	1030
8560	5.36	-16.23	3.52	1962.78	2225.07	9534.452	1030
8565	5.75	-15.97	3.49	1961.89	2224.83	9534.455	1030
8570	5.18	-16.10	3.52	1961.75	2224.83	9534.461	1030
8575	5.07	-16.08	3.55	1961.83	2224.94	9534.469	1030
8580	4.93	-16.32	3.58	1961.66	2224.96	9534.472	1030
8585	5.07	-16.08	3.54	1960.70	2223.56	9534.479	1030
8590	5.43	-15.95	3.51	1960.33	2222.78	9534.482	1030
8595	4.98	-15.99	3.62	1959.46	2222.29	9534.486	1030
8600	5.57	-15.72	3.54	1959.68	2222.30	9534.491	1030
8605	5.91	-15.79	3.52	1959.57	2221.98	9534.499	1030
8610	5.17	-15.75	3.48	1959.55	2222.27	9534.500	1030
8615	5.19	-15.62	3.59	1958.09	2220.97	9534.507	1030
8620	5.03	-15.67	3.61	1957.87	2220.73	9534.513	1030
8625	5.00	-15.51	3.60	1957.38	2219.73	9534.518	1030
8630	5.32	-15.42	3.54	1956.89	2219.69	9534.523	1030
8635	5.19	-15.47	3.56	1957.17	2219.82	9534.529	1030
8640	5.08	-15.44	3.53	1957.14	2219.79	9534.531	1030
8645	4.68	-15.12	3.42	1956.11	2218.04	9534.539	1030
8650	5.04	-15.12	3.47	1955.65	2217.91	9534.542	1030
8655	4.85	-14.96	3.39	1955.36	2217.69	9534.549	1030
8660	5.00	-15.03	3.47	1955.25	2218.11	9534.551	1030
8665	5.47	-14.66	3.39	1954.21	2216.71	9534.557	1030
8670	5.20	-14.85	3.47	1953.99	2216.50	9534.562	1030
8675	5.19	-14.55	3.40	1953.46	2216.00	9534.568	1030
8680	4.91	-14.81	3.53	1953.03	2215.39	9534.572	1030
8685	5.08	-14.71	3.51	1952.90	2215.53	9534.577	1030
8690	5.49	-14.49	3.41	1953.09	2215.25	9534.582	1030
8695	5.01	-14.50	3.41	1952.89	2214.83	9534.585	1030
8700	4.73	-14.43	3.45	1951.81	2214.01	9534.592	1030
8705	4.82	-14.31	3.39	1951.59	2213.68	9534.595	1030
8710	4.93	-14.40	3.45	1951.00	2213.32	9534.602	1030
8715	4.74	-14.24	3.37	1951.28	2213.11	9534.607	1030
8720	5.15	-14.27	3.44	1951.25	2213.57	9534.614	1030
8725	5.20	-14.25	3.42	1950.95	2213.23	9534.618	1030
8730	4.85	-13.99	3.34	1949.68	2211.91	9534.623	1030
8735	4.93	-13.94	3.33	1949.40	2211.51	9534.625	1030
8740	4.34	-14.02	3.33	1948.34	2211.56	9534.633	1030
8745	4.90	-13.97	3.30	1948.40	2211.93	9534.637	1030
8750	4.84	-14.05	3.35	1948.51	2211.66	9534.641	1030
8755	5.19	-13.88	3.28	1948.55	2211.60	9534.649	1030
8760	4.92	-13.61	3.25	1947.55	2210.11	9534.654	1030
8765	5.03	-13.63	3.30	1947.07	2209.98	9534.656	1030
8770	4.86	-13.46	3.26	1946.90	2210.56	9534.664	1030
8775	4.77	-13.76	3.29	1946.91	2210.28	9534.666	1030
8780	4.76	-13.61	3.35	1946.23	2209.36	9534.672	1030
8785	4.55	-13.40	3.25	1945.66	2208.64	9534.675	1030
8790	4.57	-13.50	3.29	1945.25	2208.35	9534.682	1030
8795	5.18	-13.34	3.27	1944.69	2207.53	9534.688	1030
8800	4.74	-13.43	3.32	1944.66	2207.73	9534.693	1030
8805	5.14	-13.25	3.24	1944.70	2207.49	9534.696	1030
8810	5.01	-13.11	3.19	1944.22	2206.90	9534.702	1030
8815	4.47	-13.12	3.22	1943.18	2206.28	9534.705	1030
8820	4.39	-13.06	3.20	1943.13	2205.74	9534.710	1030
8825	4.38	-13.04	3.24	1942.56	2205.16	9534.718	1030
8830	4.55	-13.15	3.28	1942.73	2205.11	9534.721	1030
8835	4.61	-13.03	3.25	1942.46	2204.83	9534.728	1030
8840	4.60	-13.10	3.28	1942.49	2205.21	9534.732	1030
8845	4.27	-12.76	3.21	1940.72	2203.37	9534.738	1030
8850	4.32	-12.90	3.21	1940.74	2203.36	9534.743	1030
8855	4.63	-13.02	3.29	1940.80	2203.41	9534.749	1030
8860	4.69	-12.61	3.15	1940.92	2203.64	9534.750	1030
8865	4.73	-12.71	3.29	1940.06	2202.60	9534.757	1030
8870	4.51	-12.51	3.22	1939.36	2201.98	9534.764	1030
8875	4.62	-12.51	3.17	1938.62	2201.78	9534.769	1030
8880	4.63	-12.60	3.27	1938.91	2201.62	9534.773	1030
8885	4.64	-12.46	3.21	1938.59	2201.53	9534.779	1030
8890	4.84	-12.25	3.10	1938.50	2201.64	9534.781	1030
8895	4.80	-12.34	3.08	1937.92	2201.58	9534.787	1030
8900	4.73	-12.32	3.09	1936.74	2201.50	9534.792	1030
8905	4.45	-12.17	3.06	1936.61	2201.11	9534.796	1030
8910	4.30	-12.26	3.12	1936.06	2200.77	9534.803	1030
8915	4.64	-12.14	3.06	1936.10	2200.69	9534.806	1030
8920	4.35	-12.14	3.12	1936.01	2200.80	9534.812	1030
8925	4.55	-12.23	3.15	1936.02	2200.83	9534.818	1030
8930	4.50	-12.02	3.12	1934.53	2199.32	9534.824	1030
8935	5.15	-11.76	3.05	1934.70	2199.24	9534.827	1030
8940	4.57	-12.05	3.18	1934.64	2199.44	9534.834	1030
8945	4.28	-11.83	3.07	1934.53	2199.32	9534.837	1030
8950	4.29	-11.74	3.12	1933.55	2197.92	9534.842	1030
8955	4.39	-11.60	3.03	1933.01	2197.64	9534.844	1030
8960	4.27	-11.59	3.01	1932.39	2198.25	9534.854	1030
8965	4.16	-11.76	3.09	1932.45	2198.13	9534.857	1030
8970	4.53	-11.55	3.13	1931.76	2197.61	9534.864	1030
8975	4.54	-11.66	3.08	1932.17	2197.70	9534.869	1030
8980	4.55	-11.36	3.03	1931.38	2196.52	9534.873	1030
8985	3.94	-11.58	3.14	1930.76	2196.03	9534.875	1030
8990	4.40	-11.29	3.04	1930.17	2195.56	9534.882	1030
8995	4.03	-11.28	3.04	1929.98	2195.29	9534.889	1030
9000	3.95	-11.16	3.01	1930.14	2194.88	9534.891	1030
9005	4.55	-11.02	3.04	1929.99	2195.01	9534.898	1030
9010	3.93	-11.33	3.08	1929.81	2194.81	9534.903	1030
9015	3.88	-11.00	3.01	1928.55	2193.57	9534.906	1030
9020	4.27	-10.94	3.02	1928.69	2193.57	9534.913	1030
9025	4.01	-11.06	3.05	1928.64	2193.20	9534.919	1030
9030	3.62	-10.93	3.06	1928.67	2193.29	9534.922	1030
9035	4.36	-10.61	3.06	1926.96	2192.05	9534.925	1030
9040	4.68	-10.67	3.04	1926.71	2191.71	9534.931	1030
9045	3.72	-10.89	2.99	1926.00	2191.22	9534.938	1030
9050	4.48	-10.62	2.97	1926.03	2191.24	9534.942	1030
9055	3.89	-10.75	3.04	1925.91	2191.52	9534.948	1030
9060	4.01	-10.52	3.09	1926.14	2191.02	9534.952	1030
9065	4.00	-10.50	3.07	1925.04	2190.10	9534.957	1030
9070	3.74	-10.55	2.98	1924.62	2189.76	9534.963	1030
9075	4.60	-10.34	2.80	1923.73	2189.80	9534.969	1030
9080	4.12	-10.31	2.97	1923.68	2189.34	9534.970	1030
9085	3.72	-10.39	3.14	1923.91	2189.39	9534.979	1030
9090	4.05	-10.46	3.13	1923.91	2189.02	9534.982	1030
9095	4.06	-10.70	3.04	1923.16	2189.21	9534.988	1030
9100	3.82	-10.47	2.98	1922.33	2189.22	9534.994	1030
9105	4.00	-10.21	2.98	1922.20	2188.70	9534.998	1030
9110	3.64	-10.05	3.00	1921.74	2188.26	9535.000	1030
9115	3.92	-10.15	2.87	1921.53	2188.15	9535.007	1030
9120	4.12	-10.34	2.94	1921.53	2188.25	9535.014	1030
9125	4.02	-9.89	2.83	1921.07	2187.72	9535.016	1030
9130	3.90	-9.96	3.01	1920.14	2186.76	9535.022	1030
9135	4.06	-9.91	2.93	1920.07	2186.63	9535.026	1030
9140	4.05	-9.94	2.92	1920.27	2186.69	9535.033	1030
9145	4.09	-9.75	2.82	1919.87	2186.31	9535.037	1030
9150	3.82	-9.81	2.92	1918.35	2185.13	9535.042	1030
9155	3.57	-9.82	2.92	1918.51	2184.96	9535.047	1030
9160	3.37	-9.81	2.94	1917.52	2184.79	9535.054	1030
9165	3.91	-9.64	2.90	1917.63	2184.59	9535.056	1030
9170	3.66	-9.53	2.75	1917.89	2185.15	9535.064	1030
9175	4.08	-9.62	2.85	1917.80	2184.59	9535.065	1030
9180	3.69	-9.53	2.95	1916.64	2183.59	9535.073	1030
9185	3.54	-9.36	2.93	1916.17	2183.10	9535.077	1030
9190	3.11	-9.52	2.99	1915.77	2182.24	9535.084	1030
9195	3.67	-9.31	2.89	1915.31	2182.28	9535.087	1030
9200	4.07	-9.47	2.87	1915.22	2182.28	9535.093	1030
9205	3.70	-9.27	2.76	1915.14	2181.92	9535.094	1030
9210	4.02	-9.24	2.78	1914.95	2181.90	9535.102	1030
9215	3.75	-8.92	2.79	1913.75	2180.79	9535.107	1030
9220	4.08	-8.88	2.80	1913.85	2180.67	9535.112	1030
9225	3.61	-8.97	2.82	1913.62	2180.65	9535.118	1030
9230	3.86	-8.96	2.84	1913.55	2180.29	9535.122	1030
9235	3.43	-8.86	2.91	1912.17	2179.35	9535.125	1030
9240	3.99	-8.79	2.91	1912.03	2179.13	9535.132	1030
9245	4.04	-8.73	2.80	1911.62	2178.56	9535.139	1030
9250	3.73	-9.23	3.03	1911.83	2178.59	9535.141	1030
9255	3.72	-9.03	2.96	1911.63	2178.28	9535.148	1030
9260	3.93	-8.82	2.83	1911.43	2178.64	9535.153	1030
9265	3.69	-8.70	2.92	1909.88	2177.23	9535.156	1030
9270	3.60	-8.68	2.92	1909.94	2177.23	9535.161	1030
9275	4.04	-8.87	2.98	1909.12	2177.13	9535.168	1030
9280	3.06	-8.60	2.82	1909.00	2176.77	9535.172	1030
9285	3.95	-7.92	2.63	1909.27	2176.39	9535.179	1030
9290	3.72	-8.53	2.86	1908.99	2176.74	9535.182	1030
9295	3.54	-8.38	2.88	1908.03	2176.02	9535.188	1030
9300	3.55	-8.27	2.80	1907.60	2175.44	9535.191	1030
9305	3.44	-8.44	2.92	1906.65	2174.41	9535.198	1030
9310	3.38	-8.22	2.85	1906.48	2174.57	9535.202	1030
9315	3.07	-8.21	2.89	1906.69	2174.83	9535.209	1030
9320	3.49	-8.31	2.90	1906.44	2174.57	9535.213	1030
9325	3.58	-7.99	2.80	1906.27	2174.17	9535.217	1030
9330	3.67	-7.80	2.78	1905.31	2173.33	9535.221	1030
9335	3.55	-7.76	2.74	1905.21	2172.97	9535.227	1030
9340	3.54	-7.83	2.80	1905.25	2173.12	9535.233	1030
9345	3.56	-7.94	2.86	1905.01	2172.76	9535.236	1030
9350	3.37	-7.87	2.92	1903.86	2171.31	9535.244	1030
9355	3.34	-7.72	2.95	1903.64	2171.13	9535.248	1030
9360	3.40	-7.67	2.88	1902.86	2170.08	9535.252	1030
9365	3.28	-7.42	2.78	1902.87	2170.14	9535.257	1030
9370	2.98	-7.73	2.84	1902.63	2170.25	9535.264	1030
9375	3.07	-7.59	2.81	1902.75	2170.26	9535.266	1030
9380	3.12	-7.42	2.77	1901.73	2170.12	9535.274	1030
9385	2.79	-7.52	2.79	1901.36	2170.15	9535.277	1030
9390	3.36	-7.03	2.63	1900.41	2169.96	9535.283	1030
9395	2.45	-7.22	2.70	1900.31	2169.38	9535.288	1030
9400	2.85	-7.28	2.77	1900.29	2169.73	9535.294	1030
9405	3.21	-7.26	2.79	1900.32	2169.95	9535.297	1030
9410	3.05	-7.10	2.77	1898.95	2168.23	9535.303	1030
9415	3.16	-6.90	2.67	1898.87	2168.00	9535.307	1030
9420	2.84	-7.15	2.71	1898.97	2168.10	9535.312	1030
9425	2.83	-7.34	2.79	1898.91	2168.00	9535.316	1030
9430	2.91	-7.09	2.73	1898.83	2167.63	9535.322	1030
9435	3.40	-6.69	2.60	1898.40	2167.21	9535.327	1030
9440	3.19	-7.09	2.82	1897.80	2166.81	9535.333	1030
9445	2.66	-6.85	2.76	1896.47	2165.54	9535.336	1030
9450	2.61	-7.03	2.85	1896.51	2165.24	9535.342	1030
9455	3.11	-7.01	2.83	1896.58	2165.81	9535.349	1030
9460	2.58	-7.04	2.78	1896.61	2165.23	9535.351	1030
9465	2.81	-6.46	2.66	1895.13	2164.01	9535.357	1030
9470	2.92	-6.50	2.68	1895.27	2163.69	9535.360	1030
9475	2.75	-6.39	2.68	1894.48	2163.22	9535.367	1030
9480	2.86	-6.24	2.68	1894.42	2162.96	9535.373	1030
9485	2.09	-6.65	2.74	1894.26	2162.80	9535.379	1030
9490	2.71	-6.19	2.59	1893.95	2162.85	9535.381	1030
9495	2.62	-6.42	2.67	1892.93	2162.90	9535.389	1030
9500	2.97	-6.41	2.77	1892.64	2162.73	9535.391	1030
9505	2.13	-6.23	2.64	1891.49	2162.21	9535.399	1030
9510	2.72	-6.23	2.64	1891.95	2161.79	9535.403	1030
9515	2.65	-6.35	2.66	1891.67	2161.86	9535.406	1030
9520	2.82	-6.21	2.65	1891.62	2161.54	9535.412	1030
9525	2.91	-6.19	2.72	1890.72	2160.74	9535.419	1030
9530	2.87	-6.27	2.75	1890.16	2160.32	9535.422	1030
9535	2.43	-6.67	2.84	1890.23	2159.93	9535.427	1030
9540	2.65	-6.14	2.67	1890.19	2160.13	9535.432	1030
9545	2.55	-5.91	2.61	1889.79	2159.58	9535.437	1030
9550	2.90	-5.79	2.66	1888.60	2158.47	9535.441	1030
9555	3.06	-5.55	2.58	1888.38	2158.32	9535.446	1030
9560	2.48	-5.88	2.75	1888.10	2157.71	9535.453	1030
9565	2.50	-5.73	2.70	1887.93	2157.89	9535.457	1030
9570	2.66	-6.11	2.81	1887.92	2157.53	9535.463	1030
9575	2.49	-5.58	2.56	1887.85	2157.61	9535.467	1030
9580	2.68	-5.77	2.73	1886.47	2156.37	9535.470	1030
9585	2.60	-5.50	2.62	1886.17	2156.09	9535.478	1030
9590	2.11	-5.53	2.70	1885.32	2155.19	9535.484	1030
9595	2.16	-5.89	2.83	1885.64	2155.37	9535.484	1030
9600	2.81	-5.42	2.66	1885.63	2155.09	9535.494	1030
9605	3.02	-5.27	2.64	1885.46	2155.14	9535.498	1030
9610	3.05	-5.02	2.53	1884.17	2155.61	9535.504	1030
9615	2.39	-5.50	2.77	1884.12	2155.12	9535.508	1030
9620	2.92	-5.65	2.84	1883.89	2154.88	9535.514	1030
9625	2.54	-5.53	2.72	1884.13	2154.88	9535.516	1030
9630	1.93	-5.84	2.85	1883.34	2155.03	9535.522	1030
9635	2.58	-5.19	2.57	1882.57	2154.78	9535.528	1030
9640	2.71	-5.08	2.62	1882.07	2154.22	9535.531	1030
9645	2.07	-5.53	2.84	1881.54	2153.64	9535.537	1030
9650	2.80	-4.96	2.64	1881.35	2153.64	9535.542	1030
9655	2.65	-4.78	2.57	1881.24	2153.56	9535.547	1030
9660	2.63	-4.78	2.64	1881.06	2152.94	9535.552	1030
9665	2.40	-5.03	2.78	1879.96	2151.98	9535.557	1030
9670	2.18	-5.27	2.82	1879.78	2151.80	9535.562	1030
9675	2.47	-4.88	2.77	1878.98	2150.87	9535.569	1030
9680	2.27	-4.92	2.80	1878.88	2150.28	9535.571	1030
9685	2.32	-4.88	2.79	1878.84	2150.26	9535.577	1030
9690	2.10	-4.66	2.61	1878.88	2149.99	9535.579	1030
9695	2.44	-4.41	2.62	1877.07	2148.90	9535.589	1030
9700	2.28	-4.60	2.75	1877.25	2148.49	9535.592	1030
9705	1.67	-4.62	2.76	1877.31	2149.06	9535.598	1030
9710	2.22	-4.79	2.85	1877.32	2148.26	9535.604	1030
9715	2.32	-4.95	2.89	1876.46	2147.63	9535.608	1030
9720	2.49	-4.66	2.85	1876.21	2147.00	9535.610	1030
9725	2.45	-5.27	3.23	1875.28	2145.72	9535.619	1030
9730	2.07	-5.06	3.10	1875.30	2145.69	9535.623	1030
9735	2.34	-4.91	3.01	1875.25	2145.57	9535.625	1030
9740	2.52	-4.73	2.97	1875.14	2145.17	9535.634	1030
9745	2.55	-4.41	2.93	1874.42	2143.99	9535.639	1030
9750	2.12	-4.75	3.09	1873.42	2143.18	9535.641	1030
9755	2.35	-4.56	2.96	1873.30	2143.60	9535.647	1030
9760	1.84	-4.07	2.76	1872.40	2143.41	9535.654	1030
9765	2.40	-4.69	3.09	1872.46	2143.46	9535.656	1030
9770	2.05	-3.72	2.67	1872.31	2143.67	9535.661	1030
9775	1.49	-4.18	2.81	1872.36	2143.38	9535.664	1030
9780	2.50	-4.28	2.96	1871.19	2141.86	9535.672	1030
9785	2.02	-4.47	2.99	1871.26	2141.81	9535.677	1030
9790	2.06	-4.77	3.14	1871.17	2141.53	9535.684	1030
9795	2.05	-4.72	3.13	1870.96	2141.59	9535.687	1030
9800	2.00	-4.20	3.00	1869.92	2140.36	9535.692	1030
9805	2.09	-4.27	3.07	1869.48	2140.29	9535.696	1030
9810	1.92	-5.06	3.38	1868.84	2140.16	9535.703	1030
9815	1.92	-4.43	3.14	1868.74	2139.42	9535.706	1030
9820	2.09	-4.72	3.31	1868.77	2138.96	9535.714	1030
9825	2.08	-4.36	3.17	1868.90	2139.50	9535.717	1030
9830	1.88	-4.45	3.22	1867.91	2138.01	9535.722	1030
9835	2.23	-4.47	3.23	1867.21	2137.40	9535.729	1030
9840	1.98	-4.38	3.25	1866.80	2136.47	9535.733	1030
9845	1.77	-4.33	3.27	1866.57	2135.92	9535.735	1030
9850	2.34	-4.12	3.23	1866.32	2135.92	9535.743	1030
9855	1.82	-3.93	3.13	1866.27	2135.62	9535.748	1030
9860	2.28	-3.98	3.21	1865.72	2135.34	9535.750	1030
9865	1.87	-3.90	3.21	1864.77	2134.13	9535.757	1030
9870	2.21	-3.95	3.25	1864.76	2134.10	9535.763	1030
9875	2.05	-4.51	3.47	1864.55	2133.96	9535.766	1030
9880	1.95	-3.58	3.06	1864.10	2133.42	9535.772	1030
9885	1.74	-3.96	3.28	1863.47	2132.36	9535.778	1030
9890	2.47	-3.60	3.15	1863.17	2131.92	9535.781	1030
9895	2.12	-3.54	3.15	1862.71	2131.03	9535.788	1030
9900	2.09	-3.49	3.13	1862.66	2131.05	9535.791	1030
9905	1.90	-3.79	3.24	1862.74	2130.72	9535.797	1030
9910	2.06	-3.88	3.35	1862.73	2130.57	9535.803	1030
9915	1.59	-3.73	3.37	1861.37	2129.23	9535.807	1030
9920	1.50	-3.45	3.20	1860.95	2129.38	9535.812	1030
9925	1.45	-3.79	3.37	1860.60	2129.27	9535.819	1030
9930	1.66	-3.65	3.29	1860.15	2128.97	9535.821	1030
9935	1.89	-3.15	3.14	1860.09	2128.63	9535.827	1030
9940	2.46	-3.97	3.51	1860.07	2128.66	9535.829	1030
9945	2.74	-3.42	3.44	1858.44	2126.91	9535.839	1030
9950	2.11	-3.35	3.34	1858.72	2126.99	9535.842	1030
9955	1.69	-3.35	3.31	1858.56	2126.81	9535.846	1030
9960	1.69	-3.70	3.49	1858.49	2127.12	9535.853	1030
9965	1.64	-3.22	3.35	1857.83	2126.86	9535.858	1030
9970	1.80	-2.46	3.02	1856.95	2126.95	9535.860	1030
9975	1.96	-3.25	3.33	1856.57	2126.71	9535.868	1030
9980	1.70	-3.33	3.37	1856.41	2126.29	9535.873	1030
9985	1.69	-2.85	3.18	1856.13	2125.84	9535.875	1030
9990	2.08	-3.19	3.37	1855.22	2125.41	9535.883	1030
9995	1.45	-2.94	3.27	1855.15	2124.80	9535.888	1030
10000	1.98	-3.20	3.43	1855.31	2124.93	9535.891	1030
10005	2.15	-3.34	3.47	1855.23	2124.82	9535.897	1030
10010	1.53	-3.15	3.39	1853.90	2124.64	9535.904	1030
10015	1.83	-3.25	3.45	1853.91	2124.22	9535.906	1030
10020	1.58	-3.11	3.47	1853.85	2123.87	9535.911	1030
10025	1.92	-3.29	3.58	1853.57	2123.45	9535.916	1030
10030	1.80	-2.64	3.34	1852.25	2122.87	9535.923	1030
10035	1.61	-2.78	3.35	1852.31	2122.85	9535.926	1030
10040	2.28	-3.49	3.62	1852.11	2122.78	9535.934	1030
10045	1.81	-2.94	3.44	1852.21	2122.39	9535.937	1030
10050	1.85	-2.82	3.45	1850.93	2120.83	9535.943	1030
10055	2.11	-3.11	3.66	1850.52	2120.33	9535.947	1030
10060	1.96	-2.56	3.48	1849.86	2119.25	9535.954	1030
10065	1.62	-3.21	3.73	1849.36	2119.28	9535.955	1030
10070	1.40	-3.16	3.70	1849.58	2118.38	9535.961	1030
10075	1.81	-2.11	3.41	1849.59	2118.29	9535.967	1030
10080	1.74	-2.54	3.54	1848.97	2118.16	9535.973	1030
10085	2.33	-2.75	3.63	1848.01	2118.12	9535.978	1030
10090	1.37	-2.58	3.50	1847.89	2117.57	9535.982	1030
10095	1.25	-2.63	3.51	1847.88	2117.56	9535.988	1030
10100	1.48	-2.48	3.54	1847.57	2117.18	9535.991	1030
10105	1.87	-2.79	3.72	1846.61	2116.12	9535.998	1030
10110	1.76	-2.50	3.59	1846.42	2116.04	9536.000	1030
10115	1.91	-2.73	3.76	1845.74	2115.35	9536.008	1030
10120	1.64	-2.76	3.83	1845.56	2114.72	9536.013	1030
10125	1.53	-2.03	3.48	1845.62	2114.71	9536.018	1030
10130	1.84	-2.43	3.64	1845.65	2114.56	9536.023	1030
10135	1.31	-2.42	3.63	1844.31	2113.58	9536.029	1030
10140	1.34	-2.19	3.60	1843.82	2112.77	9536.031	1030
10145	1.28	-1.07	3.24	1843.26	2112.02	9536.039	1030
10150	1.21	-2.66	3.84	1843.13	2111.90	9536.042	1030
10155	1.64	-2.15	3.61	1843.12	2111.40	9536.047	1030
10160	1.63	-2.66	3.89	1842.81	2111.12	9536.051	1030
10165	1.26	-1.80	3.70	1842.09	2109.68	9536.059	1030
10170	1.68	-2.04	3.77	1841.67	2109.40	9536.062	1030
10175	1.34	-3.01	4.09	1841.46	2108.95	9536.069	1030
10180	1.41	-1.84	3.63	1841.25	2108.98	9536.072	1030
10185	1.18	-2.27	3.82	1840.66	2108.51	9536.077	1030
10190	1.59	-1.99	3.72	1839.70	2108.50	9536.079	1030
10195	1.66	-2.08	3.76	1839.33	2108.16	9536.086	1030
10200	1.00	-2.55	3.93	1838.94	2107.35	9536.092	1030
10205	1.28	-1.98	3.77	1838.97	2107.30	9536.098	1030
10210	1.83	-2.71	4.12	1839.18	2106.55	9536.102	1030
10215	1.09	-2.30	3.94	1838.72	2105.93	9536.107	1030
10220	1.32	-2.24	4.03	1837.68	2104.78	9536.110	1030
10225	0.81	-2.54	4.14	1837.47	2104.01	9536.116	1030
10230	1.54	-2.19	4.08	1836.88	2103.00	9536.124	1030
10235	1.12	-1.79	3.88	1836.61	2102.90	9536.125	1030
10240	1.57	-2.87	4.33	1836.80	2102.80	9536.132	1030
10245	1.72	-2.09	4.02	1836.72	2102.67	9536.137	1030
10250	1.83	-2.31	4.19	1835.51	2100.91	9536.141	1030
10255	1.29	-2.48	4.25	1835.15	2100.70	9536.148	1030
10260	0.94	-2.12	4.14	1834.66	2100.18	9536.153	1030
10265	1.04	-2.23	4.23	1834.53	2100.07	9536.156	1030
10270	0.66	-2.39	4.24	1834.53	2100.08	9536.162	1030
10275	1.38	-2.26	4.27	1834.61	2099.79	9536.167	1030
10280	1.21	-1.58	4.12	1833.52	2097.95	9536.172	1030
10285	1.25	-1.20	3.98	1833.17	2097.81	9536.175	1030
10290	0.82	-1.83	4.21	1833.16	2097.71	9536.182	1030
10295	1.57	-2.24	4.34	1832.71	2097.48	9536.188	1030
10300	1.55	-2.47	4.45	1832.31	2097.58	9536.193	1030
10305	1.02	-2.05	4.26	1831.51	2097.00	9536.197	1030
10310	1.33	-1.94	4.32	1831.18	2096.53	9536.202	1030
10315	1.27	-2.15	4.46	1830.68	2095.94	9536.208	1030
10320	1.21	-1.65	4.25	1830.65	2095.87	9536.211	1030
10325	1.15	-1.78	4.29	1830.48	2095.70	9536.219	1030
10330	1.08	-1.48	4.18	1830.36	2095.41	9536.222	1030
10335	1.12	-1.63	4.30	1829.14	2093.89	9536.229	1030
10340	0.88	-1.60	4.30	1829.05	2093.91	9536.232	1030
10345	0.67	-1.94	4.44	1828.06	2092.84	9536.240	1030
10350	0.75	-1.52	4.29	1828.04	2092.66	9536.243	1030
10355	1.20	-1.69	4.38	1828.16	2092.84	9536.248	1031
10360	0.58	-1.45	4.25	1828.15	2092.57	9536.250	1031
10365	1.70	-2.21	4.57	1829.73	2094.42	9536.258	1031
10370	0.94	-1.99	4.47	1829.39	2093.82	9536.263	1031
10375	1.12	-2.10	4.56	1829.63	2093.78	9536.269	1031
10380	0.94	-1.54	4.34	1829.54	2093.63	9536.274	1031
10385	0.80	-2.39	4.57	1830.36	2094.05	9536.279	1031
10390	0.92	-2.11	4.42	1831.05	2095.12	9536.281	1031
10395	1.28	-1.87	4.32	1831.30	2095.40	9536.287	1031
10400	1.27	-1.62	4.26	1831.69	2095.13	9536.292	1031
10405	1.44	-2.32	4.46	1831.96	2095.68	9536.296	1031
10410	1.34	-1.97	4.37	1831.87	2095.42	9536.301	1031
10415	1.41	-1.38	4.14	1832.55	2095.06	9536.307	1031
10420	1.41	-1.62	4.27	1833.09	2095.11	9536.312	1031
10425	2.20	-0.50	3.81	1833.36	2096.14	9536.319	1031
10430	1.38	-1.88	4.37	1833.74	2095.71	9536.322	1031
10435	0.99	-1.83	4.33	1833.56	2096.04	9536.327	1031
10440	1.68	-1.81	4.32	1833.71	2096.13	9536.329	1031
10445	1.37	-2.27	4.44	1833.97	2096.26	9536.337	1031
10450	1.41	-2.10	4.30	1835.28	2098.11	9536.343	1031
10455	0.97	-2.20	4.34	1835.39	2097.61	9536.344	1031
10460	0.97	-1.64	4.15	1835.22	2097.64	9536.352	1031
10465	2.10	-1.81	4.29	1835.11	2097.56	9536.357	1031
10470	1.53	-1.64	4.11	1836.46	2098.66	9536.360	1031
10475	1.51	-2.14	4.34	1836.44	2098.78	9536.368	1031
10480	1.24	-2.10	4.27	1836.80	2099.80	9536.374	1031
10485	1.57	-1.32	3.90	1837.36	2100.31	9536.375	1031
10490	1.03	-1.93	4.05	1837.12	2099.81	9536.384	1031
10495	1.29	-2.52	4.35	1837.26	2100.22	9536.387	1031
10500	1.10	-2.43	4.28	1838.15	2099.94	9536.391	1031
10505	1.51	-2.29	4.23	1838.79	2100.22	9536.400	1031
10510	1.66	-2.42	4.27	1839.13	2100.33	9536.404	1031
10515	1.54	-2.19	4.22	1839.47	2100.69	9536.406	1031
10520	1.15	-1.91	4.10	1839.38	2100.33	9536.413	1031
10525	1.24	-2.41	4.27	1839.37	2100.85	9536.418	1031
10530	1.15	-1.94	4.06	1839.62	2100.79	9536.422	1031
10535	0.86	-1.74	3.97	1840.53	2101.15	9536.425	1031
10540	1.43	-1.91	4.03	1840.90	2102.05	9536.432	1031
10545	1.70	-2.37	4.14	1841.59	2102.41	9536.438	1031
10550	1.49	-2.01	3.99	1841.57	2102.96	9536.442	1031
10555	1.56	-2.94	4.31	1841.31	2103.39	9536.447	1031
10560	1.44	-1.89	3.87	1841.06	2103.25	9536.452	1031
10565	1.18	-2.45	4.01	1842.61	2104.60	9536.458	1031
10570	1.71	-1.94	3.86	1842.75	2105.17	9536.462	1031
10575	1.40	-1.78	3.78	1843.03	2105.67	9536.469	1031
10580	1.31	-2.17	3.95	1842.84	2105.51	9536.470	1031
10585	1.52	-2.55	4.00	1844.23	2107.00	9536.479	1031
10590	1.41	-2.71	4.03	1844.61	2107.43	9536.482	1031
10595	1.81	-1.34	3.42	1845.26	2108.07	9536.488	1031
10600	1.95	-2.57	3.96	1845.28	2108.18	9536.494	1031
10605	1.14	-2.00	3.66	1845.07	2108.12	9536.499	1031
10610	1.64	-2.19	3.76	1845.34	2108.45	9536.500	1031
10615	1.86	-3.02	4.07	1845.90	2109.37	9536.508	1031
10620	1.30	-2.59	3.87	1846.50	2110.09	9536.514	1031
10625	1.87	-2.89	3.96	1847.09	2110.57	9536.516	1031
10630	1.85	-2.61	3.88	1847.40	2111.19	9536.523	1031
10635	1.26	-2.66	3.85	1847.49	2111.66	9536.529	1031
10640	1.19	-2.88	3.94	1847.36	2111.39	9536.531	1031
10645	1.98	-3.17	3.97	1847.82	2112.08	9536.537	1031
10650	1.92	-2.66	3.72	1848.85	2113.24	9536.545	1031
10655	1.47	-2.33	3.60	1848.79	2113.30	9536.547	1031
10660	0.96	-3.02	3.81	1848.89	2113.61	9536.554	1031
10665	1.86	-3.08	3.89	1848.97	2113.68	9536.556	1031
10670	1.73	-2.70	3.65	1850.23	2115.14	9536.562	1031
10675	1.82	-3.13	3.86	1850.27	2115.20	9536.567	1031
10680	2.03	-2.88	3.78	1850.96	2115.81	9536.572	1031
10685	1.56	-3.02	3.79	1850.89	2116.20	9536.577	1031
10690	1.55	-2.36	3.50	1850.88	2115.92	9536.585	1031
10695	1.55	-3.08	3.79	1850.94	2116.31	9536.587	1031
10700	1.79	-3.04	3.78	1850.88	2116.28	9536.592	1031
10705	2.43	-2.69	3.62	1850.76	2116.09	9536.594	1031
10710	2.25	-2.77	3.51	1853.07	2118.14	9536.604	1031
10715	1.98	-2.96	3.58	1853.53	2118.83	9536.607	1031
10720	1.94	-3.41	3.83	1853.13	2118.86	9536.614	1031
10725	2.18	-3.16	3.76	1853.44	2118.76	9536.619	1031
10730	1.78	-2.69	3.53	1854.05	2118.74	9536.623	1031
10735	1.66	-2.95	3.58	1854.43	2119.08	9536.625	1031
10740	2.18	-3.16	3.70	1854.83	2119.53	9536.632	1031
10745	1.94	-2.92	3.58	1855.36	2119.77	9536.639	1031
10750	2.28	-3.30	3.72	1855.50	2119.85	9536.641	1031
10755	2.06	-3.14	3.59	1855.11	2120.13	9536.649	1031
10760	2.09	-3.53	3.75	1855.65	2120.00	9536.653	1031
10765	1.94	-3.18	3.59	1856.71	2121.17	9536.656	1031
10770	1.97	-3.47	3.70	1857.31	2122.09	9536.663	1031
10775	1.55	-3.03	3.49	1857.78	2122.41	9536.667	1031
10780	2.08	-3.26	3.58	1857.57	2122.52	9536.672	1031
10785	1.75	-2.97	3.46	1857.81	2122.34	9536.675	1031
10790	1.54	-3.54	3.63	1857.70	2122.77	9536.681	1031
10795	2.32	-3.08	3.36	1858.65	2123.73	9536.688	1031
10800	2.32	-3.76	3.63	1858.94	2123.79	9536.693	1031
10805	2.47	-3.85	3.66	1859.05	2124.16	9536.698	1031
10810	2.01	-3.88	3.70	1859.18	2123.82	9536.702	1031
10815	2.00	-3.42	3.46	1860.81	2125.50	9536.708	1031
10820	1.69	-3.15	3.30	1861.08	2126.01	9536.713	1031
10825	1.24	-3.89	3.47	1862.09	2127.01	9536.719	1031
10830	1.98	-3.81	3.50	1861.97	2126.76	9536.720	1031
10835	0.51	-4.36	3.66	1862.14	2127.40	9536.729	1031
10840	1.90	-3.53	3.44	1861.60	2127.41	9536.732	1031
10845	1.99	-3.45	3.28	1862.34	2128.52	9536.738	1031
10850	2.17	-3.69	3.33	1862.82	2129.15	9536.744	1031
10855	2.06	-3.61	3.24	1863.42	2129.26	9536.748	1031
10860	2.16	-4.18	3.45	1864.06	2130.02	9536.750	1031
10865	2.26	-3.76	3.30	1863.73	2129.87	9536.757	1031
10870	1.48	-4.01	3.33	1863.91	2129.80	9536.764	1031
10875	1.75	-3.53	3.17	1864.09	2130.45	9536.766	1031
10880	2.14	-3.43	3.05	1865.12	2132.54	9536.772	1031
10885	2.36	-3.86	3.27	1865.49	2132.26	9536.778	1031
10890	2.42	-3.65	3.15	1865.47	2132.34	9536.782	1031
10895	1.86	-4.29	3.41	1865.79	2132.14	9536.787	1031
10900	1.97	-4.06	3.19	1866.90	2133.42	9536.792	1031
10905	2.46	-4.22	3.33	1867.06	2133.48	9536.797	1031
10910	1.84	-3.89	3.07	1867.52	2134.14	9536.804	1031
10915	1.98	-3.90	3.06	1867.96	2134.64	9536.806	1031
10920	2.48	-4.92	3.53	1867.53	2134.29	9536.813	1031
10925	1.38	-4.36	3.29	1867.80	2134.67	9536.816	1031
10930	1.91	-3.96	3.09	1868.99	2135.98	9536.822	1031
10935	1.92	-3.89	3.01	1869.19	2136.19	9536.827	1031
10940	1.52	-4.46	3.19	1870.05	2136.45	9536.834	1031
10945	2.32	-4.06	3.04	1870.23	2136.50	9536.838	1031
10950	2.48	-4.32	3.18	1870.29	2136.65	9536.843	1031
10955	2.12	-4.79	3.31	1870.30	2136.97	9536.844	1031
10960	2.59	-4.42	3.17	1870.81	2137.21	9536.851	1031
10965	2.43	-4.50	3.20	1871.57	2137.00	9536.857	1031
10970	2.02	-4.66	3.25	1871.42	2136.65	9536.863	1031
10975	2.63	-4.38	3.19	1871.48	2137.02	9536.868	1031
10980	2.26	-4.13	3.06	1872.12	2137.84	9536.873	1031
10985	2.02	-4.09	3.01	1873.21	2139.02	9536.875	1031
10990	2.48	-4.32	3.09	1873.53	2139.61	9536.882	1031
10995	2.14	-4.30	2.99	1873.99	2140.14	9536.889	1031
11000	2.22	-4.41	3.01	1873.75	2140.47	9536.891	1031
11005	2.34	-4.75	3.18	1873.88	2140.67	9536.898	1031
11010	2.64	-3.84	2.77	1874.03	2140.51	9536.903	1031
11015	2.72	-5.21	3.30	1875.00	2141.73	9536.906	1031
11020	2.15	-4.60	3.00	1875.12	2141.85	9536.912	1031
11025	2.70	-3.93	2.71	1875.90	2143.02	9536.918	1031
11030	2.46	-4.73	3.02	1875.77	2142.73	9536.922	1031
11035	2.32	-4.79	3.08	1876.12	2142.79	9536.926	1031
11040	2.43	-4.70	3.03	1876.24	2142.71	9536.932	1031
11045	2.45	-4.67	3.08	1877.49	2142.13	9536.939	1031
11050	2.36	-4.75	3.03	1877.66	2142.86	9536.941	1031
11055	2.58	-4.71	2.93	1877.79	2143.05	9536.946	1031
11060	2.47	-4.88	3.02	1877.62	2143.58	9536.952	1031
11065	2.90	-5.33	3.24	1878.42	2144.28	9536.958	1031
11070	2.20	-4.85	2.99	1879.09	2145.23	9536.963	1031
11075	2.48	-4.54	2.83	1879.23	2145.52	9536.967	1031
11080	2.29	-4.89	2.99	1879.85	2145.56	9536.971	1031
11085	2.64	-4.66	2.90	1880.01	2146.16	9536.976	1031
11090	2.92	-4.51	2.84	1879.92	2146.52	9536.984	1031
11095	2.60	-5.20	3.05	1880.20	2146.84	9536.985	1031
11100	2.26	-4.63	2.67	1881.32	2147.95	9536.994	1031
11105	2.20	-5.32	2.99	1881.46	2148.38	9536.998	1031
11110	2.59	-5.57	3.01	1882.31	2149.45	9537.004	1031
11115	3.10	-4.97	2.73	1882.41	2149.64	9537.007	1031
11120	2.61	-5.55	2.96	1882.53	2149.50	9537.013	1031
11125	2.62	-5.10	2.79	1882.34	2149.96	9537.016	1031
11130	2.77	-5.62	3.02	1883.84	2151.12	9537.023	1031
11135	2.38	-5.36	2.83	1884.20	2151.52	9537.027	1031
11140	3.27	-5.28	2.85	1884.77	2151.57	9537.033	1031
11145	2.86	-5.46	2.89	1884.91	2151.77	9537.038	1031
11150	2.60	-5.97	3.08	1884.62	2151.91	9537.045	1031
11155	2.68	-5.51	2.81	1884.70	2151.99	9537.047	1031
11160	2.97	-5.48	2.81	1885.56	2152.90	9537.053	1031
11165	2.45	-5.80	2.90	1886.49	2153.34	9537.057	1031
11170	2.55	-5.21	2.65	1886.57	2153.46	9537.062	1031
11175	2.71	-5.42	2.67	1886.55	2153.82	9537.067	1031
11180	2.64	-5.31	2.61	1887.28	2154.02	9537.072	1031
11185	2.92	-6.08	3.04	1887.86	2153.84	9537.077	1031
11190	2.48	-5.60	2.81	1887.80	2154.13	9537.081	1031
11195	2.58	-5.42	2.61	1888.50	2154.87	9537.086	1031
11200	3.12	-5.83	2.79	1888.73	2155.02	9537.092	1031
11205	3.15	-5.91	2.84	1888.83	2155.13	9537.099	1031
11210	2.81	-5.77	2.75	1888.67	2155.75	9537.101	1031
11215	2.67	-6.14	2.83	1890.16	2157.02	9537.107	1031
11220	3.09	-5.84	2.63	1890.08	2157.03	9537.110	1031
11225	3.14	-6.48	2.95	1890.59	2157.87	9537.118	1031
11230	2.32	-6.43	2.89	1890.84	2158.04	9537.123	1031
11235	2.81	-6.05	2.71	1890.92	2158.07	9537.125	1031
11240	2.78	-5.90	2.70	1890.76	2158.13	9537.132	1031
11245	2.89	-7.25	3.16	1892.38	2159.85	9537.139	1031
11250	2.77	-6.50	2.87	1892.45	2160.10	9537.141	1031
11255	2.45	-6.76	2.84	1891.84	2160.29	9537.149	1031
11260	2.69	-6.66	2.79	1892.53	2160.26	9537.154	1031
11265	2.34	-6.96	2.82	1893.14	2161.57	9537.156	1031
11270	2.81	-6.55	2.66	1893.64	2161.95	9537.161	1031
11275	2.84	-6.65	2.77	1894.35	2162.74	9537.169	1031
11280	2.50	-7.08	2.89	1894.42	2162.93	9537.172	1031
11285	2.94	-7.02	2.84	1894.53	2162.98	9537.177	1031
11290	2.91	-6.55	2.67	1894.55	2162.46	9537.181	1031
11295	2.83	-6.83	2.76	1894.99	2163.10	9537.187	1031
11300	3.33	-7.00	2.83	1896.29	2164.30	9537.191	1031
11305	2.75	-7.22	2.85	1896.22	2164.57	9537.197	1031
11310	3.03	-6.97	2.68	1896.69	2165.24	9537.203	1031
11315	3.01	-6.93	2.70	1896.78	2165.35	9537.206	1031
11320	2.87	-7.08	2.75	1896.84	2165.19	9537.213	1031
11325	2.90	-6.85	2.63	1896.64	2165.33	9537.217	1031
11330	3.27	-7.41	2.81	1897.94	2166.60	9537.220	1031
11335	3.23	-7.07	2.72	1898.28	2166.65	9537.228	1031
11340	3.28	-7.12	2.70	1899.20	2167.29	9537.234	1031
11345	3.21	-7.30	2.77	1899.13	2167.49	9537.234	1031
11350	3.06	-7.44	2.78	1899.20	2167.85	9537.244	1031
11355	3.67	-7.25	2.77	1899.08	2167.55	9537.248	1031
11360	3.57	-7.13	2.69	1900.10	2167.40	9537.254	1031
11365	2.83	-7.36	2.74	1900.94	2167.89	9537.257	1031
11370	3.65	-7.23	2.76	1900.81	2167.84	9537.264	1031
11375	2.64	-7.75	2.88	1900.97	2167.80	9537.266	1031
11380	3.13	-7.81	2.90	1901.79	2169.03	9537.272	1031
11385	3.62	-7.63	2.81	1902.38	2169.25	9537.278	1031
11390	3.29	-7.55	2.77	1902.67	2169.50	9537.281	1031
11395	2.98	-7.93	2.93	1903.40	2169.63	9537.287	1031
11400	3.77	-7.62	2.85	1903.23	2169.45	9537.293	1031
11405	3.51	-7.86	2.87	1903.50	2169.65	9537.297	1031
11410	3.46	-7.91	2.84	1903.63	2169.88	9537.303	1031
11415	3.19	-7.94	2.84	1904.83	2170.97	9537.307	1031
11420	3.27	-8.09	2.93	1904.94	2171.15	9537.312	1031
11425	2.66	-8.46	2.95	1905.35	2171.60	9537.319	1031
11430	3.37	-8.35	2.89	1905.41	2171.49	9537.321	1031
11435	3.65	-8.04	2.84	1905.33	2172.15	9537.327	1031
11440	3.34	-8.12	2.87	1905.38	2171.83	9537.330	1031
11445	4.14	-8.61	3.06	1906.60	2173.63	9537.339	1031
11450	3.76	-8.42	2.92	1906.79	2173.64	9537.342	1031
11455	3.64	-8.26	2.88	1907.10	2173.84	9537.348	1031
11460	3.62	-8.39	2.97	1907.01	2173.84	9537.353	1031
11465	4.03	-8.22	2.85	1908.15	2173.87	9537.358	1031
11470	3.14	-8.68	2.96	1908.43	2173.93	9537.360	1031
11475	3.56	-8.43	2.86	1908.96	2174.50	9537.367	1031
11480	3.45	-8.38	2.86	1909.52	2175.02	9537.373	1031
11485	3.73	-8.46	2.87	1909.23	2175.18	9537.376	1031
11490	3.60	-8.31	2.78	1909.39	2175.15	9537.384	1031
11495	3.44	-8.79	2.99	1910.06	2175.29	9537.389	1031
11500	3.57	-8.52	2.88	1910.87	2175.34	9537.391	1031
11505	3.47	-8.70	3.00	1911.36	2175.60	9537.397	1031
11510	3.28	-8.71	2.87	1912.06	2176.52	9537.404	1031
11515	3.42	-8.73	2.90	1912.15	2176.27	9537.406	1031
11520	3.01	-9.30	3.06	1912.09	2176.70	9537.411	1031
11525	3.62	-8.83	2.91	1911.81	2176.79	9537.415	1031
11530	3.85	-8.92	2.95	1913.39	2177.66	9537.422	1031
11535	3.21	-9.11	2.96	1913.24	2178.03	9537.426	1031
11540	3.66	-9.06	2.96	1913.18	2177.64	9537.433	1031
11545	3.68	-9.03	2.97	1913.39	2178.00	9537.437	1031
11550	3.54	-9.27	2.90	1914.55	2179.69	9537.442	1031
11555	3.91	-9.26	2.91	1914.83	2179.70	9537.445	1031
11560	3.91	-9.35	3.01	1915.39	2179.77	9537.454	1031
11565	3.62	-9.44	2.96	1915.62	2180.18	9537.455	1031
11570	4.05	-9.79	3.06	1915.73	2180.58	9537.464	1031
11575	4.05	-9.50	2.93	1915.52	2180.10	9537.467	1031
11580	3.57	-9.75	3.03	1916.79	2181.29	9537.474	1031
11585	3.95	-9.62	2.96	1917.11	2181.78	9537.479	1031
11590	4.03	-9.63	2.90	1917.40	2182.00	9537.483	1031
11595	3.90	-9.75	2.97	1918.01	2182.44	9537.484	1031
11600	3.96	-9.71	3.00	1918.13	2182.30	9537.491	1031
11605	3.89	-9.64	2.96	1918.79	2182.59	9537.498	1031
11610	3.93	-9.86	2.97	1918.83	2182.65	9537.500	1031
11615	3.61	-9.91	2.96	1918.79	2182.51	9537.507	1031
11620	3.96	-9.79	2.98	1918.66	2182.30	9537.513	1031
11625	3.74	-9.75	2.99	1918.70	2182.77	9537.516	1031
11630	3.73	-9.80	2.96	1918.60	2182.98	9537.522	1031
11635	3.62	-9.99	3.00	1918.67	2182.78	9537.528	1031
11640	3.92	-9.76	2.95	1918.98	2182.78	9537.531	1031
11645	4.54	-10.08	2.99	1921.47	2185.65	9537.538	1031
11650	3.81	-10.01	2.91	1922.01	2185.66	9537.541	1031
11655	3.93	-10.28	3.02	1922.20	2185.93	9537.548	1031
11660	3.82	-10.28	3.02	1922.28	2185.72	9537.552	1031
11665	4.12	-10.42	2.99	1923.44	2187.46	9537.556	1031
11670	4.06	-10.40	2.95	1923.57	2187.45	9537.562	1031
11675	4.38	-10.73	3.10	1924.27	2188.70	9537.569	1031
11680	4.23	-10.46	2.95	1924.42	2188.34	9537.572	1031
11685	4.01	-10.50	3.04	1924.57	2188.24	9537.579	1031
11690	4.36	-10.50	3.00	1924.54	2188.53	9537.579	1031
11695	4.31	-10.68	2.98	1925.54	2189.57	9537.586	1031
11700	3.75	-11.03	3.13	1926.08	2190.05	9537.592	1031
11705	3.94	-10.73	2.99	1926.50	2190.21	9537.596	1031
11710	4.14	-10.87	2.99	1926.83	2191.01	9537.603	1031
11715	3.99	-11.08	3.06	1926.84	2190.96	9537.607	1031
11720	4.23	-10.98	3.06	1926.73	2191.11	9537.610	1031
11725	4.41	-11.04	3.04	1927.04	2191.28	9537.616	1031
11730	4.02	-11.15	2.93	1928.17	2192.68	9537.623	1031
11735	3.75	-11.28	3.02	1928.42	2192.96	9537.625	1031
11740	4.22	-11.01	3.02	1928.42	2192.84	9537.632	1031
11745	3.95	-11.13	3.04	1928.49	2192.74	9537.637	1031
11750	4.44	-11.35	3.04	1929.92	2194.03	9537.641	1031
11755	4.12	-11.34	2.98	1930.07	2194.32	9537.647	1031
11760	4.17	-11.38	3.03	1930.66	2194.65	9537.654	1031
11765	4.23	-11.38	3.08	1930.83	2195.25	9537.656	1031
11770	3.47	-11.44	2.94	1930.33	2195.52	9537.664	1031
11775	4.16	-11.40	2.97	1930.62	2195.10	9537.666	1031
11780	4.08	-11.44	2.97	1931.87	2196.54	9537.672	1031
11785	4.52	-11.71	3.11	1932.04	2196.80	9537.675	1031
11790	4.10	-11.96	3.15	1932.49	2198.09	9537.684	1031
11795	4.26	-12.02	3.13	1933.03	2197.94	9537.687	1031
11800	4.39	-11.72	3.04	1932.93	2197.72	9537.692	1031
11805	4.00	-11.93	3.14	1933.01	2197.78	9537.697	1031
11810	4.34	-12.05	3.16	1933.41	2198.11	9537.702	1031
11815	4.48	-12.32	3.17	1934.44	2198.92	9537.707	1031
11820	3.85	-12.78	3.28	1934.76	2199.11	9537.714	1031
11825	4.78	-12.08	3.15	1934.56	2198.90	9537.717	1031
11830	4.87	-12.15	3.17	1935.18	2199.97	9537.723	1031
11835	4.58	-12.27	3.13	1935.83	2200.76	9537.729	1031
11840	4.33	-12.39	3.12	1936.14	2200.89	9537.732	1031
11845	4.20	-12.50	3.14	1936.84	2201.60	9537.738	1031
11850	4.11	-12.50	3.18	1936.79	2201.63	9537.743	1031
11855	4.26	-12.73	3.22	1936.88	2201.51	9537.749	1031
11860	4.94	-12.34	3.08	1936.82	2201.56	9537.750	1031
11865	4.68	-12.61	3.13	1938.25	2202.49	9537.757	1031
11870	4.68	-12.71	3.13	1938.37	2202.90	9537.763	1031
11875	4.45	-12.89	3.14	1938.97	2203.82	9537.767	1031
11880	4.71	-12.86	3.10	1939.01	2203.76	9537.771	1031
11885	4.50	-13.22	3.30	1939.21	2203.35	9537.779	1031
11890	4.30	-13.19	3.27	1939.46	2203.37	9537.781	1031
11895	4.58	-13.32	3.31	1940.34	2204.49	9537.787	1031
11900	4.92	-13.24	3.21	1940.74	2204.90	9537.792	1031
11905	3.78	-13.14	3.14	1941.60	2204.56	9537.799	1031
11910	4.99	-13.42	3.32	1941.25	2205.13	9537.801	1031
11915	4.69	-13.51	3.33	1941.53	2205.12	9537.807	1031
11920	4.29	-13.58	3.33	1941.42	2205.33	9537.812	1031
11925	4.73	-13.44	3.24	1942.11	2206.19	9537.818	1031
11930	4.77	-13.62	3.28	1943.23	2206.53	9537.821	1031
11935	4.05	-13.78	3.31	1943.15	2206.65	9537.827	1031
11940	4.57	-13.52	3.23	1943.13	2206.62	9537.832	1031
11945	4.86	-13.30	3.16	1943.23	2206.92	9537.836	1031
11950	4.86	-13.59	3.26	1944.48	2207.85	9537.842	1031
11955	5.09	-13.72	3.30	1944.82	2208.06	9537.845	1031
11960	4.64	-13.97	3.30	1945.09	2208.62	9537.852	1031
11965	4.78	-13.70	3.22	1945.22	2208.85	9537.857	1031
11970	4.86	-13.70	3.26	1945.48	2209.03	9537.864	1031
11975	4.90	-13.61	3.22	1945.57	2208.64	9537.866	1031
11980	4.75	-14.01	3.25	1946.81	2210.10	9537.873	1031
11985	4.88	-13.73	3.14	1947.14	2210.35	9537.875	1031
11990	4.82	-14.12	3.30	1947.92	2211.49	9537.882	1031
11995	4.48	-14.15	3.32	1947.82	2211.54	9537.887	1031
12000	4.66	-14.32	3.36	1947.79	2211.22	9537.891	1031
12005	4.35	-14.35	3.29	1947.98	2211.21	9537.898	1031
12010	5.09	-14.47	3.38	1949.36	2213.23	9537.904	1031
12015	4.78	-14.26	3.32	1949.23	2212.74	9537.906	1031
12020	4.44	-14.28	3.23	1949.54	2213.37	9537.914	1031
12025	4.71	-14.54	3.32	1949.38	2212.62	9537.917	1031
12030	5.24	-14.46	3.27	1950.10	2213.80	9537.922	1031
12035	4.86	-14.86	3.44	1950.90	2214.21	9537.925	1031
12040	4.53	-14.93	3.41	1951.43	2214.66	9537.932	1031
12045	5.44	-14.58	3.24	1951.47	2214.79	9537.937	1031
12050	4.74	-14.82	3.34	1951.50	2214.83	9537.943	1031
12055	4.67	-14.65	3.36	1951.68	2214.66	9537.946	1031
12060	4.78	-14.91	3.41	1952.64	2215.48	9537.952	1031
12065	4.82	-15.08	3.43	1953.48	2216.16	9537.955	1031
12070	5.15	-14.85	3.33	1953.42	2216.29	9537.960	1031
12075	5.10	-15.19	3.47	1954.17	2216.93	9537.969	1031
12080	5.02	-14.98	3.37	1954.54	2216.82	9537.971	1031
12085	5.00	-15.14	3.40	1954.26	2216.83	9537.979	1031
12090	4.98	-15.06	3.39	1954.23	2216.78	9537.982	1031
12095	5.61	-15.12	3.37	1955.96	2218.39	9537.989	1031
12100	4.96	-15.34	3.43	1955.92	2218.15	9537.993	1031
12105	5.65	-15.02	3.31	1955.92	2218.33	9537.999	1031
12110	5.11	-15.28	3.42	1955.99	2218.42	9538.000	1031
12115	5.16	-15.46	3.47	1957.10	2219.97	9538.008	1031
12120	5.49	-15.47	3.45	1957.17	2220.06	9538.013	1031
12125	5.37	-15.83	3.51	1957.72	2220.62	9538.019	1031
12130	5.37	-15.75	3.43	1957.89	2221.18	9538.024	1031
12135	6.37	-15.38	3.42	1957.84	2221.08	9538.029	1031
12140	5.54	-15.73	3.51	1958.15	2220.90	9538.034	1031
12145	4.91	-16.14	3.64	1959.40	2220.95	9538.037	1031
12150	5.70	-15.73	3.48	1959.86	2220.92	9538.042	1031
12155	5.03	-15.90	3.58	1960.26	2221.62	9538.047	1031
12160	5.08	-15.65	3.49	1960.52	2221.85	9538.051	1031
12165	5.17	-16.13	3.63	1960.59	2221.87	9538.056	1031
12170	5.48	-15.93	3.46	1960.52	2222.01	9538.062	1031
12175	5.16	-16.30	3.65	1960.70	2221.80	9538.068	1031
12180	4.95	-16.21	3.62	1961.01	2222.35	9538.073	1031
12185	5.15	-16.04	3.54	1961.05	2222.15	9538.077	1031
12190	5.21	-16.24	3.56	1960.94	2221.92	9538.084	1031
12195	5.15	-16.35	3.60	1961.33	2222.35	9538.086	1031
12200	5.37	-16.52	3.66	1963.17	2224.68	9538.092	1031
12205	4.80	-16.73	3.71	1963.56	2224.41	9538.094	1031
12210	5.55	-16.50	3.52	1964.62	2225.32	9538.102	1031
12215	5.05	-16.67	3.64	1964.51	2225.11	9538.107	1031
12220	4.85	-16.70	3.68	1964.39	2225.09	9538.114	1031
12225	5.29	-16.71	3.68	1964.50	2225.38	9538.118	1031
12230	5.56	-17.06	3.74	1965.33	2226.21	9538.123	1031
12235	5.33	-16.91	3.68	1965.88	2226.55	9538.125	1031
12240	5.35	-16.92	3.63	1966.85	2227.22	9538.134	1031
12245	5.56	-16.98	3.66	1966.92	2227.23	9538.137	1031
12250	6.09	-16.92	3.63	1966.94	2227.24	9538.144	1031
12255	5.60	-17.04	3.66	1966.81	2227.39	9538.147	1031
12260	5.83	-16.89	3.66	1967.85	2227.31	9538.154	1031
12265	5.42	-16.94	3.69	1968.45	2227.30	9538.156	1031
12270	5.90	-16.89	3.63	1968.78	2227.35	9538.163	1031
12275	5.46	-17.32	3.79	1969.29	2227.39	9538.168	1031
12280	5.40	-17.15	3.71	1969.35	2227.53	9538.172	1031
12285	5.67	-17.17	3.72	1969.14	2227.80	9538.175	1031
12290	6.24	-17.13	3.68	1969.91	2228.35	9538.182	1031
12295	5.34	-17.42	3.73	1971.03	2229.49	9538.188	1031
12300	6.09	-17.22	3.69	1970.90	2229.61	9538.192	1031
12305	5.74	-17.45	3.78	1971.00	2229.33	9538.198	1031
12310	6.04	-17.42	3.74	1971.49	2229.46	9538.202	1031
12315	5.57	-17.62	3.77	1972.25	2231.21	9538.205	1031
12320	5.46	-17.50	3.72	1972.69	2231.44	9538.211	1031
12325	5.99	-17.42	3.68	1973.31	2231.78	9538.219	1031
12330	5.86	-17.65	3.66	1973.29	2232.51	9538.220	1031
12335	5.78	-17.87	3.73	1973.07	2232.23	9538.229	1031
12340	5.62	-17.58	3.66	1973.18	2232.18	9538.232	1031
12345	5.87	-18.01	3.78	1974.15	2233.62	9538.235	1031
12350	6.01	-18.07	3.78	1974.80	2233.98	9538.244	1031
12355	6.54	-17.76	3.58	1975.43	2234.85	9538.249	1031
12360	5.66	-18.13	3.76	1975.72	2234.95	9538.250	1031
12365	6.21	-18.14	3.80	1975.87	2234.73	9538.258	1031
12370	6.03	-18.09	3.74	1975.95	2235.10	9538.264	1031
12375	6.27	-18.25	3.77	1976.32	2235.23	9538.266	1031
12380	5.65	-18.55	3.94	1977.01	2235.43	9538.274	1031
12385	5.39	-18.27	3.87	1977.48	2235.29	9538.279	1031
12390	5.50	-18.32	3.79	1977.56	2235.68	9538.281	1031
12395	5.98	-18.33	3.73	1977.75	2235.80	9538.288	1031
12400	5.96	-18.57	3.86	1978.54	2236.25	9538.292	1031
12405	5.35	-18.63	3.92	1979.28	2236.56	9538.297	1031
12410	5.51	-18.84	3.95	1979.75	2237.21	9538.303	1031
12415	5.80	-18.80	3.85	1979.80	2237.35	9538.306	1031
12420	5.62	-18.94	3.93	1979.61	2237.45	9538.312	1031
12425	5.83	-18.39	3.75	1979.66	2237.61	9538.317	1031
12430	5.97	-18.98	3.99	1981.14	2238.66	9538.322	1031
12435	6.07	-18.88	3.91	1981.29	2239.15	9538.327	1031
12440	6.19	-19.09	3.95	1982.11	2239.64	9538.335	1031
12445	6.54	-18.87	3.91	1982.13	2239.72	9538.337	1031
12450	6.45	-18.91	3.86	1982.16	2239.83	9538.342	1031
12455	5.97	-19.01	3.86	1981.95	2240.02	9538.344	1031
12460	6.10	-19.09	3.85	1983.38	2241.81	9538.354	1031
12465	6.24	-18.89	3.80	1983.54	2241.86	9538.357	1031
12470	5.83	-19.50	4.08	1984.37	2242.05	9538.364	1031
12475	6.26	-19.29	3.93	1983.46	2241.93	9538.369	1031
12480	5.93	-19.68	4.01	1984.42	2243.58	9538.373	1031
12485	6.04	-19.65	3.98	1984.81	2243.87	9538.375	1031
12490	5.89	-19.69	3.95	1985.38	2244.37	9538.382	1031
12495	6.42	-19.78	3.94	1986.05	2244.46	9538.389	1031
12500	5.62	-20.03	4.00	1985.65	2244.58	9538.391	1031
12505	5.98	-19.98	4.04	1985.71	2244.78	9538.399	1031
12510	6.21	-19.99	4.05	1986.24	2245.26	9538.404	1031
12515	6.17	-20.28	4.05	1987.28	2246.54	9538.406	1031
12520	6.03	-20.36	4.07	1987.57	2246.74	9538.412	1031
12525	6.50	-20.26	4.09	1988.08	2247.12	9538.419	1031
12530	6.56	-20.36	4.12	1988.32	2247.34	9538.422	1031
[truncated: 131,132 more rows]
