# Supplementary material for: Structural characterization of the saxitoxin-targeting APTSTX1 aptamer using optical tweezers and molecular dynamics simulations
Source: PLoS One. 2019 Nov 7;14(11):e0222468. doi: 10.1371/journal.pone.0222468 (PMC6837747; doi:10.1371/journal.pone.0222468)
Supplement: S1 File — Data repository, aptamer control condition and aptamer under SXT. (ZIP) [file pone.0222468.s005.zip › toxin/toxin/August/180815/3dntoxCOM.txt]

Instrument name = Christians toy
*****Calibration values *****
TrapA Temperature Fudge	-0.400000
TrapB Temperature Fudge	-1.550000
TrapA Force Sensitivity	0.025700	0.026000	0.032000
TrapB Force Sensitivity	0.026200	0.027400	0.032000
TrapA Lever Sensitivity	15000.000000	14500.000000	0.000000
TrapB Lever Sensitivity	15200.000000	14500.000000	0.000000
Motor Threshold	20	20	20
*****Initial Preference Settings*****
ForceRateDiv	1
ForceGain	32
PosRateDivA	3
PosRateDivB	3
PositionGainA	32
PositionGainB	32
GotoSpeedX	10
GotoSpeedY	10
GotoSpeedZ	5
MaxDataFileSize	10000000
HopDistance	2
*CycleCount/n____	1
*A_PsdX__________	0
*A_PsdY__________	0
*A_PsdSum________	0
*A_Iris__________	0
*A_LeverX________	0
*A_LeverY________	0
*A_LeverSum______	0
*B_PsdX__________	0
*B_PsdY__________	0
*B_PsdSum________	0
*B_Iris__________	0
*B_LeverX________	0
*B_LeverY________	0
*B_LeverSum______	0
*A_Temperature___	0
*B_Temperature___	0
*X_force_________	1
*Y_force_________	1
*Z_force_________	1
*Tension_________	0
*A_dist-X________	0
*A_dist-Y________	1
*B_dist-X________	0
*B_dist-Y________	1
*Motor_X_________	0
*Motor_Y_________	0
*Motor_Z_________	0
*MotorVel_X______	0
*MotorVel_Y______	0
*MotorVel_Z______	0
*A_trapPIC_Err___	0
*B_trapPIC_Err___	0
*comPIC_Err______	0
*A_CycleCount____	0
*B_CycleCount____	0
*Motor_CycleCount	0
*time(sec)_______	1
*Status__________	1
*Null____________	0
samples/line_HI	400
samples/line_LO	20
goto0	8388608	8388608	8388608
goto1	8393925	8390490	8393830
goto2	8418920	8414569	8394213
goto3	8425513	8364277	8392679
goto4	8422772	8353948	8399333
goto5	8388608	8388608	8388608
goto6	8388608	8388608	8388608
goto7	8388608	8388608	8388608
goto8	8388608	8388608	8388608
goto9	8388608	8388608	8388608
yourXYZint	123	456	789
MaxForceP1	20.000000
MinForceP1	2.000000
PullRateP1	100.000000
refoldTime1	0.000000
unfoldTime1	0.000000
MaxForceP2	75.000000
MinForceP2	2.000000
PullRateP2	1000.000000
refoldTime2	0.000000
unfoldTime2	0.000000
MaxForceP3	10.000000
MinForceP3	-10.000000
PullRateP3	1.000000
refoldTime3	2.000000
unfoldTime3	2.000000
constForce1	8.000000
constForce2	9.000000
yourFloat	1.234000
yourXYZfloat	1.000000	2.000000	3.000000
*****End Initial Preference Settings*****

Zero-Force Offsets (pN)  -2.217443	-2.758998	-71.816437
0	trapA_Empty_PSD_Sum = 0
        trapB_Empty_PSD_Sum = 0
        trapA_Empty_Iris = 0
        trapB_Empty_Iris = 0
        trapA_Full_PSD_Sum = 18552
        trapB_Full_PSD_Sum = 19431
        trapA_Full_Iris = 16252
        trapB_Full_Iris = 18495
2815	Start P1 pulling protocol 
3580	   maxForce-limit
5825	   minForce-limit
8110	   maxForce-limit
8235	tempA = 21.970	tempB = 22.280
10350	   minForce-limit
12590	   maxForce-limit
14930	   minForce-limit
17285	   maxForce-limit
18280	tempA = 21.980	tempB = 22.289
19660	   minForce-limit
22000	   maxForce-limit
24470	   minForce-limit
26960	   maxForce-limit
28290	tempA = 21.968	tempB = 22.293
29465	   minForce-limit
31995	   maxForce-limit
34445	   minForce-limit
37255	   maxForce-limit
38355	tempA = 21.978	tempB = 22.289
40270	   minForce-limit
43270	   maxForce-limit
46460	   minForce-limit
48370	tempA = 21.978	tempB = 22.281
49615	   maxForce-limit
52690	   minForce-limit
55750	   maxForce-limit
58415	tempA = 21.966	tempB = 22.296
58940	   minForce-limit
62135	   maxForce-limit
65050	   minForce-limit
68035	   maxForce-limit
68465	tempA = 21.991	tempB = 22.316
71070	   minForce-limit
74125	   maxForce-limit
77175	   minForce-limit
78475	tempA = 21.975	tempB = 22.296
80185	   maxForce-limit
83230	   minForce-limit
86195	   maxForce-limit
88520	tempA = 21.982	tempB = 22.293
89215	   minForce-limit
92220	   maxForce-limit
95445	   minForce-limit
98540	tempA = 21.988	tempB = 22.292
98655	   maxForce-limit
102150	   minForce-limit
105555	   maxForce-limit
108585	tempA = 21.970	tempB = 22.305
108855	   minForce-limit
112175	   maxForce-limit
115510	   minForce-limit
118635	tempA = 21.988	tempB = 22.295
118920	   maxForce-limit
122050	   minForce-limit
125130	   maxForce-limit
128265	   minForce-limit
128650	tempA = 21.981	tempB = 22.308
131440	   maxForce-limit
134340	   minForce-limit
137275	   maxForce-limit
138695	tempA = 21.979	tempB = 22.301
140205	   minForce-limit
143235	   maxForce-limit
146200	   minForce-limit
148750	tempA = 21.988	tempB = 22.300
149170	   maxForce-limit
152135	   minForce-limit
155115	   maxForce-limit
158075	   minForce-limit
158755	tempA = 21.988	tempB = 22.283
161030	   maxForce-limit
163935	   minForce-limit
166885	   maxForce-limit
168800	tempA = 21.990	tempB = 22.310
169615	   minForce-limit
172405	   maxForce-limit
175130	   minForce-limit
177870	   maxForce-limit
178800	tempA = 21.988	tempB = 22.289
180750	   minForce-limit
183645	   maxForce-limit
186555	   minForce-limit
188845	tempA = 21.994	tempB = 22.318
189465	   maxForce-limit
192365	   minForce-limit
195235	   maxForce-limit
198140	   minForce-limit
198885	tempA = 21.990	tempB = 22.308
201000	   maxForce-limit
203920	   minForce-limit
206925	   maxForce-limit
208890	tempA = 21.987	tempB = 22.305
209915	   minForce-limit
212870	   maxForce-limit
215875	   minForce-limit
218845	   maxForce-limit
218950	tempA = 21.998	tempB = 22.317
221655	   minForce-limit
224480	   maxForce-limit
227300	   minForce-limit
228965	tempA = 22.000	tempB = 22.305
230075	   maxForce-limit
232545	   minForce-limit
235000	   maxForce-limit
237410	   minForce-limit
239025	tempA = 21.992	tempB = 22.307
239800	   maxForce-limit
242235	   minForce-limit
244700	   maxForce-limit
247425	   minForce-limit
249070	tempA = 21.998	tempB = 22.314
250090	   maxForce-limit
252905	   minForce-limit
255755	   maxForce-limit
258535	   minForce-limit
259090	tempA = 22.012	tempB = 22.315
261370	   maxForce-limit
264185	   minForce-limit
267325	   maxForce-limit
269135	tempA = 22.006	tempB = 22.311
270480	   minForce-limit
273685	   maxForce-limit
276880	   minForce-limit
279145	tempA = 22.001	tempB = 22.313
280150	   maxForce-limit
283310	   minForce-limit
286495	   maxForce-limit
289200	tempA = 22.007	tempB = 22.313
289725	   minForce-limit
292855	   maxForce-limit
295725	   minForce-limit
298695	   maxForce-limit
299260	tempA = 22.001	tempB = 22.299
301785	   minForce-limit
304925	   maxForce-limit
308140	   minForce-limit
309270	tempA = 21.999	tempB = 22.317
311250	   maxForce-limit
314405	   minForce-limit
317570	   maxForce-limit
319320	tempA = 22.005	tempB = 22.303
320795	   minForce-limit
323950	   maxForce-limit
327130	   minForce-limit
329375	tempA = 21.999	tempB = 22.310
330415	   maxForce-limit
333690	   minForce-limit
336970	   maxForce-limit
339390	tempA = 22.019	tempB = 22.320
340320	   minForce-limit
343680	   maxForce-limit
346885	   minForce-limit
349450	tempA = 22.010	tempB = 22.324
350065	   maxForce-limit
353295	   minForce-limit
356470	   maxForce-limit
359460	tempA = 22.014	tempB = 22.318
359585	   minForce-limit
362790	   maxForce-limit
365925	   minForce-limit
369085	   maxForce-limit
369515	tempA = 22.010	tempB = 22.321
372310	   minForce-limit
375455	   maxForce-limit
378595	   minForce-limit
379570	tempA = 22.008	tempB = 22.319
381740	   maxForce-limit
384840	   minForce-limit
388015	   maxForce-limit
389585	tempA = 22.017	tempB = 22.326
391165	   minForce-limit
394290	   maxForce-limit
397290	   minForce-limit
399625	tempA = 22.012	tempB = 22.333
400295	   maxForce-limit
403470	   minForce-limit
406585	   maxForce-limit
409630	tempA = 22.014	tempB = 22.324
409860	   minForce-limit
413200	   maxForce-limit
416520	   minForce-limit
419685	tempA = 22.013	tempB = 22.313
419790	   maxForce-limit
423105	   minForce-limit
426345	   maxForce-limit
429715	   minForce-limit
429735	tempA = 22.014	tempB = 22.323
432985	   maxForce-limit
436295	   minForce-limit
439595	   maxForce-limit
439750	tempA = 22.012	tempB = 22.321
442975	   minForce-limit
446345	   maxForce-limit
449745	   minForce-limit
449805	tempA = 22.023	tempB = 22.324
453145	   maxForce-limit
456505	   minForce-limit
459805	tempA = 22.016	tempB = 22.333
459870	   maxForce-limit
463215	   minForce-limit
466600	   maxForce-limit
469860	tempA = 22.020	tempB = 22.330
469890	   minForce-limit
473200	   maxForce-limit
476555	   minForce-limit
479875	   maxForce-limit
479930	tempA = 22.009	tempB = 22.325
483030	   minForce-limit
486230	   maxForce-limit
489385	   minForce-limit
489950	tempA = 22.009	tempB = 22.339
492495	   maxForce-limit
495650	   minForce-limit
498705	   maxForce-limit
499995	tempA = 22.016	tempB = 22.331
502030	   minForce-limit
505275	   maxForce-limit
508555	   minForce-limit
510055	tempA = 22.022	tempB = 22.337
511890	   maxForce-limit
515190	   minForce-limit
518500	   maxForce-limit
520075	tempA = 22.023	tempB = 22.341
521790	   minForce-limit
525005	   maxForce-limit
528370	   minForce-limit
530120	tempA = 22.029	tempB = 22.333
531650	   maxForce-limit
534955	   minForce-limit
538280	   maxForce-limit
540125	tempA = 22.030	tempB = 22.339
541610	   minForce-limit
545025	   maxForce-limit
548415	   minForce-limit
550175	tempA = 22.029	tempB = 22.336
551755	   maxForce-limit
555190	   minForce-limit
558695	   maxForce-limit
560240	tempA = 22.026	tempB = 22.347
561885	   minForce-limit
565155	   maxForce-limit
568635	   minForce-limit
570255	tempA = 22.033	tempB = 22.348
571290	Stop All Protocols, go to manual mode
580300	tempA = 22.043	tempB = 22.342
590315	tempA = 22.030	tempB = 22.354
600355	tempA = 22.036	tempB = 22.352
600540	Start Constant-Force1 = 23.000000
610425	tempA = 22.025	tempB = 22.345
620440	tempA = 22.033	tempB = 22.343
630485	tempA = 22.038	tempB = 22.345
640540	tempA = 22.041	tempB = 22.349
650545	tempA = 22.057	tempB = 22.343
660595	tempA = 22.045	tempB = 22.351
670600	tempA = 22.041	tempB = 22.345
680655	tempA = 22.042	tempB = 22.351
690705	tempA = 22.039	tempB = 22.356
700705	tempA = 22.048	tempB = 22.344
710765	tempA = 22.050	tempB = 22.349
720770	tempA = 22.058	tempB = 22.368
730815	tempA = 22.049	tempB = 22.349
740865	tempA = 22.049	tempB = 22.371
750865	tempA = 22.043	tempB = 22.356
760910	tempA = 22.052	tempB = 22.370
770930	tempA = 22.049	tempB = 22.351
780975	tempA = 22.050	tempB = 22.378
791020	tempA = 22.049	tempB = 22.371
801030	tempA = 22.061	tempB = 22.376
802445	Stop All Protocols, go to manual mode
811075	tempA = 22.057	tempB = 22.375
821120	tempA = 22.067	tempB = 22.376
831125	tempA = 22.051	tempB = 22.363
841170	tempA = 22.072	tempB = 22.369
851170	tempA = 22.051	tempB = 22.365
861215	tempA = 22.058	tempB = 22.374
871260	tempA = 22.065	tempB = 22.381
881275	tempA = 22.063	tempB = 22.380
891330	tempA = 22.061	tempB = 22.386
901330	tempA = 22.060	tempB = 22.393
911395	tempA = 22.072	tempB = 22.390
921455	tempA = 22.074	tempB = 22.379
931460	tempA = 22.083	tempB = 22.384
941505	tempA = 22.072	tempB = 22.391
951550	tempA = 22.072	tempB = 22.395
961565	tempA = 22.078	tempB = 22.404
971610	tempA = 22.084	tempB = 22.410
981615	tempA = 22.080	tempB = 22.424
989070	Start Constant-Force2 = 28.000000
991655	tempA = 22.086	tempB = 22.404
1001700	tempA = 22.105	tempB = 22.417
1011700	tempA = 22.096	tempB = 22.400
1021745	tempA = 22.094	tempB = 22.422
1031760	tempA = 22.097	tempB = 22.411
1041805	tempA = 22.101	tempB = 22.418
1051845	tempA = 22.109	tempB = 22.426
1061850	tempA = 22.111	tempB = 22.422
1071895	tempA = 22.121	tempB = 22.434
1081910	tempA = 22.119	tempB = 22.430
1091955	tempA = 22.117	tempB = 22.425
1102000	tempA = 22.120	tempB = 22.432
1112015	tempA = 22.115	tempB = 22.443
1122055	tempA = 22.124	tempB = 22.459
1123925	Stop All Protocols, go to manual mode
1132100	tempA = 22.120	tempB = 22.441
1142105	tempA = 22.130	tempB = 22.439
1152150	tempA = 22.146	tempB = 22.444
1162150	tempA = 22.141	tempB = 22.449
1172195	tempA = 22.135	tempB = 22.453
1182235	tempA = 22.140	tempB = 22.457
1192240	tempA = 22.143	tempB = 22.462
1202305	tempA = 22.133	tempB = 22.474
1212315	tempA = 22.134	tempB = 22.456
1222360	tempA = 22.156	tempB = 22.473
1232415	tempA = 22.147	tempB = 22.470
1242430	tempA = 22.161	tempB = 22.478
1252470	tempA = 22.153	tempB = 22.472
1262470	tempA = 22.158	tempB = 22.477
1272535	tempA = 22.151	tempB = 22.488
1282580	tempA = 22.162	tempB = 22.484
1292590	tempA = 22.170	tempB = 22.480
1302635	tempA = 22.198	tempB = 22.492
1312685	tempA = 22.186	tempB = 22.487
1322695	tempA = 22.167	tempB = 22.479
1332740	tempA = 22.182	tempB = 22.496
1342745	tempA = 22.195	tempB = 22.501
1352810	tempA = 22.200	tempB = 22.508
1362850	tempA = 22.193	tempB = 22.497
1372855	tempA = 22.194	tempB = 22.499
1382895	tempA = 22.185	tempB = 22.501
1392905	tempA = 22.196	tempB = 22.509
1402970	tempA = 22.187	tempB = 22.517
1409070	Start P1 pulling protocol 
1410935	   maxForce-limit
1413030	tempA = 22.191	tempB = 22.514
1414275	   minForce-limit
1417615	   maxForce-limit
1420985	   minForce-limit
1423030	tempA = 22.199	tempB = 22.511
1424340	   maxForce-limit
1427780	   minForce-limit
1431155	   maxForce-limit
1433080	tempA = 22.193	tempB = 22.504
1434495	   minForce-limit
1437850	   maxForce-limit
1441150	   minForce-limit
1443140	tempA = 22.198	tempB = 22.514
1444520	   maxForce-limit
1447825	   minForce-limit
1451115	   maxForce-limit
1453155	tempA = 22.199	tempB = 22.522
1454430	   minForce-limit
1457765	   maxForce-limit
1458905	End Write
