# Supplementary material for: Structural characterization of the saxitoxin-targeting APTSTX1 aptamer using optical tweezers and molecular dynamics simulations
Source: PLoS One. 2019 Nov 7;14(11):e0222468. doi: 10.1371/journal.pone.0222468 (PMC6837747; doi:10.1371/journal.pone.0222468)
Supplement: S1 File — Data repository, aptamer control condition and aptamer under SXT. (ZIP) [file pone.0222468.s005.zip › toxin/toxin/August/180815/4bnbA.txt]

#Begin Write:
CycleCount/n	X_force	Y_force	Z_force	A_dist-Y	B_dist-Y	time(sec)	Status
0	1.16	-27.32	3.24	664.73	812.04	14843.041	0
100	1.27	-27.43	3.30	664.76	812.14	14843.157	0
200	1.17	-27.29	3.24	664.86	812.10	14843.253	0
300	1.29	-27.14	3.11	664.72	812.26	14843.372	0
400	1.54	-27.27	3.20	664.55	812.21	14843.476	0
500	1.30	-27.36	3.24	664.64	812.08	14843.563	0
600	1.02	-27.10	3.18	664.59	812.05	14843.678	0
700	1.34	-27.38	3.23	664.85	812.20	14843.771	0
800	0.83	-27.38	3.34	665.20	812.44	14843.881	0
900	1.35	-27.43	3.39	664.63	811.93	14843.979	0
1000	1.34	-27.36	3.22	664.71	812.06	14844.066	0
1100	1.12	-27.42	3.34	664.91	811.79	14844.182	0
1200	1.21	-27.41	3.32	665.09	812.12	14844.262	0
1300	0.61	-26.73	3.17	665.94	810.05	14844.382	0
1400	1.42	-27.42	3.26	664.88	812.10	14844.481	0
1500	1.01	-27.62	3.52	664.83	812.17	14844.582	0
1600	1.23	-27.12	3.18	665.05	812.14	14844.681	0
1700	1.24	-27.29	3.23	664.78	812.17	14844.769	0
1800	1.26	-27.12	3.14	664.78	812.12	14844.871	0
1900	1.33	-27.08	3.17	664.81	812.30	14844.974	0
2000	1.45	-27.01	3.00	664.63	812.21	14845.084	0
2100	1.17	-27.19	3.23	664.80	811.83	14845.178	0
2200	1.42	-27.16	3.19	664.95	812.27	14845.279	0
2300	1.58	-27.13	3.10	664.60	812.42	14845.375	0
2400	1.28	-27.24	3.25	664.85	811.54	14845.480	0
2500	1.25	-27.01	3.11	664.72	811.78	14845.563	0
2600	1.23	-27.04	3.12	664.80	811.90	14845.678	0
2700	1.17	-27.25	3.20	664.69	812.06	14845.779	0
2800	1.37	-27.17	3.14	664.69	811.89	14845.874	0
2900	1.32	-27.09	3.18	664.65	812.02	14845.980	0
3000	1.60	-27.37	3.23	665.25	812.04	14846.074	0
3100	1.62	-27.18	3.17	664.60	811.71	14846.180	0
3200	1.37	-27.15	3.22	664.92	811.75	14846.269	0
3300	0.69	-27.01	3.13	664.65	811.75	14846.382	0
3400	1.29	-27.26	3.20	665.51	812.11	14846.481	0
3460	0.90	-27.33	3.26	665.25	812.19	14846.490	0
3465	1.28	-27.32	3.20	665.12	811.98	14846.496	0
3470	1.06	-27.05	3.10	664.80	812.17	14846.500	0
3475	1.35	-27.13	3.09	665.09	812.45	14846.502	0
3480	1.55	-27.30	3.15	665.11	812.45	14846.512	0
3485	1.06	-27.33	3.15	665.44	812.29	14846.515	0
3490	1.59	-27.12	3.04	665.21	812.30	14846.519	0
3495	0.98	-27.29	3.23	665.16	812.34	14846.527	0
3500	1.40	-27.38	3.25	665.07	812.42	14846.531	0
3505	1.53	-27.47	3.25	665.27	812.11	14846.534	0
3510	1.00	-27.42	3.26	664.86	812.33	14846.542	0
3515	1.40	-27.25	3.14	665.01	812.37	14846.545	0
3520	1.24	-27.16	3.12	664.84	812.42	14846.549	0
3525	1.72	-27.28	3.13	664.91	812.50	14846.557	0
3530	1.46	-27.31	3.17	664.90	812.43	14846.560	0
3535	1.38	-27.35	3.21	664.95	812.57	14846.562	0
3540	1.31	-27.19	3.15	665.10	812.57	14846.567	0
3545	1.36	-27.30	3.25	664.99	812.45	14846.576	0
3550	1.32	-27.30	3.21	665.40	812.40	14846.580	0
3555	1.90	-27.13	3.06	665.14	812.29	14846.583	0
3560	1.62	-27.12	3.14	665.24	812.59	14846.591	0
3565	1.44	-27.00	3.02	664.95	812.67	14846.594	0
3570	1.08	-27.26	3.24	664.92	812.44	14846.598	0
3575	1.65	-27.10	3.08	665.04	812.48	14846.604	0
3580	1.23	-27.03	3.14	665.10	812.46	14846.609	0
3585	1.09	-26.99	3.13	664.97	812.21	14846.614	0
3590	1.13	-27.26	3.26	664.95	812.39	14846.621	0
3595	1.70	-26.97	3.02	664.99	812.23	14846.625	0
3600	1.70	-27.31	3.23	665.48	812.14	14846.631	0
3605	1.42	-26.98	3.09	665.04	812.28	14846.636	176
3610	1.32	-27.28	3.30	665.09	812.25	14846.640	1000
3615	1.33	-27.02	3.09	664.95	812.32	14846.644	1000
3620	0.95	-26.79	2.96	665.26	812.34	14846.652	1000
3625	1.41	-27.02	3.07	664.97	812.54	14846.656	1000
3630	1.03	-27.11	3.14	665.16	812.75	14846.657	1000
3635	1.33	-27.21	3.17	665.13	812.29	14846.667	1000
3640	1.17	-27.17	3.04	665.01	813.77	14846.670	1006
3645	1.65	-28.03	2.88	665.09	822.36	14846.674	1030
3650	1.33	-29.02	2.76	665.24	832.03	14846.681	1030
3655	1.47	-30.28	2.73	665.16	842.05	14846.687	1030
3660	1.25	-31.10	2.73	664.75	848.07	14846.688	1030
3665	1.49	-31.59	2.45	664.22	854.44	14846.695	1030
3670	2.01	-32.52	2.59	663.49	860.39	14846.700	1030
3675	1.79	-32.78	2.35	662.73	865.80	14846.704	1030
3680	1.80	-33.15	2.33	662.72	868.97	14846.709	1030
3685	1.67	-33.84	2.32	662.87	873.98	14846.716	1030
3690	1.66	-34.18	2.29	662.76	877.38	14846.719	1030
3695	1.56	-34.41	2.29	661.77	880.00	14846.721	1030
3700	1.46	-34.63	2.26	661.55	882.57	14846.730	1030
3705	1.42	-35.14	2.31	661.56	885.38	14846.734	1030
3710	1.80	-35.18	2.11	661.44	887.68	14846.736	1030
3715	1.41	-35.33	2.04	661.27	890.26	14846.745	1030
3720	1.47	-35.72	2.25	661.41	891.48	14846.749	1030
3725	1.96	-35.77	2.03	661.31	893.51	14846.751	1030
3730	1.35	-36.17	2.24	661.32	894.90	14846.761	1030
3735	1.72	-35.99	1.98	658.56	896.85	14846.766	1030
3740	1.92	-35.94	1.94	658.77	897.01	14846.769	1030
3745	1.71	-35.96	1.87	658.36	897.23	14846.777	1030
3750	1.99	-36.02	1.85	658.91	898.02	14846.781	1030
3755	1.74	-36.02	1.89	658.04	898.57	14846.784	1030
3760	1.86	-36.10	1.92	657.16	899.39	14846.791	1030
3765	1.91	-36.28	2.04	656.72	899.04	14846.795	1030
3770	1.93	-36.04	1.86	656.63	898.81	14846.797	1030
3775	1.92	-36.39	2.06	656.58	898.87	14846.805	1030
3780	1.55	-36.19	1.95	656.43	899.13	14846.812	1030
3785	1.96	-36.02	1.81	656.18	898.93	14846.812	1030
3790	1.95	-36.22	1.91	656.24	899.22	14846.817	1030
3795	1.57	-36.08	1.91	655.63	898.55	14846.825	1030
3800	1.54	-35.74	1.88	654.27	897.16	14846.829	1030
3805	2.12	-35.76	1.81	654.13	896.90	14846.833	1030
3810	1.55	-35.84	1.90	653.59	897.35	14846.842	1030
3815	1.89	-35.92	1.91	653.98	897.30	14846.844	1030
3820	1.74	-35.61	1.88	652.73	896.23	14846.846	1030
3825	1.81	-35.55	1.85	652.75	895.75	14846.855	1030
3830	2.18	-35.35	1.67	652.01	895.06	14846.860	1030
3835	2.11	-35.35	1.70	652.02	895.06	14846.861	1030
3840	1.78	-35.33	1.75	651.82	895.57	14846.871	1030
3845	1.64	-35.34	1.79	651.95	895.24	14846.875	1030
3850	2.39	-35.22	1.67	650.89	895.85	14846.882	1030
3855	1.92	-35.23	1.69	650.51	895.40	14846.885	1030
3860	1.62	-35.29	1.78	650.58	895.31	14846.890	1030
3865	1.88	-35.22	1.71	650.33	895.50	14846.894	1030
3870	2.11	-34.94	1.63	649.50	894.38	14846.901	1030
3875	1.72	-34.90	1.68	648.65	893.89	14846.906	1030
3880	1.83	-34.84	1.65	648.84	894.01	14846.907	1030
3885	1.56	-35.06	1.83	648.94	894.00	14846.917	1030
3890	1.96	-34.67	1.58	648.24	893.70	14846.919	1030
3895	1.84	-34.74	1.77	647.37	892.75	14846.924	1030
3900	2.24	-34.65	1.69	646.98	892.67	14846.932	1030
3905	1.23	-34.26	1.55	646.50	891.74	14846.937	1030
3910	1.54	-34.37	1.66	646.50	891.86	14846.938	1030
3915	1.73	-34.32	1.61	646.39	891.61	14846.947	1030
3920	1.86	-34.28	1.52	646.69	892.49	14846.951	1030
3925	1.75	-34.26	1.63	645.17	890.58	14846.954	1030
3930	1.68	-34.39	1.78	644.86	890.37	14846.956	1030
3935	1.82	-34.21	1.74	644.17	889.68	14846.965	1030
3940	1.64	-33.84	1.50	644.07	889.52	14846.969	1030
3945	1.81	-33.91	1.50	644.39	889.57	14846.973	1030
3950	2.13	-33.93	1.50	644.28	889.92	14846.980	1030
3955	1.54	-33.70	1.48	643.79	889.72	14846.986	1030
3960	1.72	-33.92	1.58	644.08	889.47	14846.987	1030
3965	2.32	-33.76	1.39	644.20	889.01	14846.997	1030
3970	1.65	-33.85	1.51	643.80	889.33	14847.000	1030
3975	1.63	-33.83	1.67	642.26	887.38	14847.004	1030
3980	1.43	-33.50	1.50	641.48	886.50	14847.011	1030
3985	1.62	-33.42	1.46	641.34	886.70	14847.015	1030
3990	1.51	-33.32	1.39	641.20	886.65	14847.017	1030
3995	1.80	-33.66	1.57	641.02	886.84	14847.026	1030
4000	1.73	-33.43	1.52	641.08	886.75	14847.030	1030
4005	1.90	-33.22	1.36	640.40	886.54	14847.032	1030
4010	1.48	-33.16	1.44	639.29	885.25	14847.041	1030
4015	2.23	-33.20	1.44	639.40	885.15	14847.044	1030
4020	1.42	-32.94	1.42	638.50	884.50	14847.049	1030
4025	1.44	-33.03	1.51	638.71	884.40	14847.055	1030
4030	1.78	-32.95	1.43	638.57	884.21	14847.060	1030
4035	1.97	-33.04	1.45	638.63	884.37	14847.062	1030
4040	1.85	-32.85	1.47	637.47	883.07	14847.069	1030
4045	1.51	-32.84	1.50	637.41	882.82	14847.076	1030
4050	1.60	-32.55	1.26	637.43	883.44	14847.081	1030
4055	1.55	-32.62	1.35	637.22	882.75	14847.083	1030
4060	1.96	-32.72	1.49	637.10	882.87	14847.091	1030
4065	1.58	-32.64	1.43	637.14	882.91	14847.094	1030
4070	1.49	-32.73	1.49	636.00	882.96	14847.098	1030
4075	1.50	-32.61	1.39	635.29	883.07	14847.105	1030
4080	1.67	-32.62	1.40	634.88	882.36	14847.109	1030
4085	1.51	-32.42	1.36	634.40	882.02	14847.112	1030
4090	1.78	-32.22	1.25	634.40	881.65	14847.120	1030
4095	1.95	-32.14	1.20	634.33	881.65	14847.125	1030
4100	1.61	-32.23	1.25	633.60	881.46	14847.129	1030
4105	1.49	-32.30	1.32	632.85	881.34	14847.137	1030
4110	1.47	-32.14	1.29	632.74	881.17	14847.140	1030
4115	2.09	-32.15	1.24	632.69	880.66	14847.142	1030
4120	1.79	-31.99	1.21	632.56	880.53	14847.151	1030
4125	1.45	-31.98	1.30	631.57	878.84	14847.156	1030
4130	1.52	-31.67	1.11	631.67	878.63	14847.157	1030
4135	1.38	-31.78	1.30	630.55	877.71	14847.166	1030
4140	1.67	-31.58	1.18	630.53	877.70	14847.170	1030
4145	1.74	-31.75	1.23	630.53	877.98	14847.174	1030
4150	1.58	-31.64	1.21	630.42	877.49	14847.181	1030
4155	1.69	-31.36	1.12	629.40	876.23	14847.186	1030
4160	1.11	-31.35	1.19	628.85	876.12	14847.188	1030
4165	2.01	-31.28	1.09	628.33	875.95	14847.195	1030
4170	1.81	-31.30	1.15	628.04	876.23	14847.200	1030
4175	1.69	-31.10	1.03	628.21	875.56	14847.206	1030
4180	1.63	-31.31	1.18	628.10	875.65	14847.208	1030
4185	1.46	-31.30	1.29	627.28	874.52	14847.217	1030
4190	1.93	-31.23	1.26	626.90	874.09	14847.219	1030
4195	3.06	-30.61	0.93	625.42	873.80	14847.227	1030
4200	1.66	-31.20	1.32	626.13	873.40	14847.230	1030
4205	1.39	-31.16	1.36	626.01	872.93	14847.234	1030
4210	1.40	-31.00	1.26	626.14	872.81	14847.237	1030
4215	1.69	-30.60	1.07	625.57	872.65	14847.245	1030
4220	1.73	-30.88	1.26	624.62	872.65	14847.250	1030
4225	2.07	-30.81	1.24	624.69	872.47	14847.252	1030
4230	1.63	-30.54	1.14	624.87	872.05	14847.262	1030
4235	1.71	-30.64	1.21	623.94	871.23	14847.265	1030
4240	1.95	-30.36	1.13	623.11	870.27	14847.269	1030
4245	2.02	-30.35	1.15	622.98	869.77	14847.275	1030
4250	1.50	-30.29	1.22	622.32	869.71	14847.281	1030
4255	1.72	-30.03	1.08	622.47	869.41	14847.282	1030
4260	1.44	-30.37	1.30	622.46	869.26	14847.290	1030
4265	1.75	-30.18	1.14	622.50	869.05	14847.295	1030
4270	1.80	-29.98	1.14	620.85	868.21	14847.297	1030
4275	1.97	-29.91	1.14	620.56	867.56	14847.305	1030
4280	1.35	-30.30	1.51	619.69	866.65	14847.311	1030
4285	1.80	-29.92	1.25	620.11	866.41	14847.312	1030
4290	1.68	-29.70	1.12	619.81	866.50	14847.321	1030
4295	1.74	-29.71	1.15	619.86	866.25	14847.325	1030
4300	2.12	-29.67	1.18	618.75	864.73	14847.328	1030
4305	1.71	-29.49	1.11	618.51	864.76	14847.334	1030
4310	1.50	-29.42	1.09	618.51	864.90	14847.342	1030
4315	1.64	-29.48	1.14	618.38	864.50	14847.344	1030
4320	2.11	-29.31	0.99	617.67	864.69	14847.349	1030
4325	1.50	-29.43	1.10	616.99	864.37	14847.354	1030
4330	1.87	-28.95	0.86	616.88	864.12	14847.359	1030
4335	1.84	-29.05	0.98	616.30	863.28	14847.363	1030
4340	1.87	-29.21	1.09	616.40	863.10	14847.370	1030
4345	1.61	-29.14	1.05	616.38	863.02	14847.375	1030
4350	1.71	-28.97	0.99	616.14	862.39	14847.376	1030
4355	1.93	-28.65	0.95	615.04	861.13	14847.385	1030
4360	2.03	-28.55	0.86	614.87	861.06	14847.390	1030
4365	2.07	-28.69	1.01	614.09	860.62	14847.395	1030
4370	1.66	-28.72	1.02	613.95	860.88	14847.402	1030
4375	1.82	-28.68	1.07	614.22	860.74	14847.406	1030
4380	1.56	-28.69	1.12	614.13	860.44	14847.407	1030
4385	0.99	-28.53	1.15	612.53	859.02	14847.415	1030
4390	1.68	-28.40	0.99	612.57	858.65	14847.420	1030
4395	1.69	-28.24	0.97	612.53	858.68	14847.426	1030
4400	1.73	-28.50	1.11	612.45	858.47	14847.432	1030
4405	1.54	-28.06	0.95	611.32	857.51	14847.436	1030
4410	1.60	-27.65	0.73	611.28	857.28	14847.438	1030
4415	2.18	-27.13	0.34	610.71	857.08	14847.447	1030
4420	1.54	-27.95	0.90	610.90	857.47	14847.448	1030
4425	1.48	-28.29	1.16	611.05	856.28	14847.457	1030
4430	1.65	-27.94	0.90	610.56	857.24	14847.458	1030
4435	1.94	-27.78	0.81	609.57	856.39	14847.466	1030
4440	1.99	-27.76	0.88	609.01	855.78	14847.469	1030
4445	1.66	-27.67	0.89	608.95	855.48	14847.474	1030
4450	1.58	-27.62	0.89	608.20	854.73	14847.481	1030
4455	1.49	-27.59	0.86	608.06	854.76	14847.484	1030
4460	1.57	-27.60	0.88	608.26	854.76	14847.487	1030
4465	1.50	-27.59	0.95	607.76	854.15	14847.495	1030
4470	1.62	-27.45	0.91	606.29	852.84	14847.500	1030
4475	1.91	-27.37	0.87	606.26	852.93	14847.501	1030
4480	1.66	-27.26	0.80	606.20	852.85	14847.510	1030
4485	1.64	-27.49	0.97	606.58	852.77	14847.515	1030
4490	1.19	-27.13	0.91	605.24	851.61	14847.519	1030
4495	1.42	-26.92	0.79	605.26	851.14	14847.526	1030
4500	1.35	-26.93	0.86	604.46	849.93	14847.531	1030
4505	1.42	-26.94	0.86	604.09	850.01	14847.532	1030
4510	1.69	-26.57	0.67	604.04	850.04	14847.542	1030
4515	1.88	-26.81	0.78	604.21	849.94	14847.545	1030
4520	1.61	-26.64	0.75	603.15	849.64	14847.548	1030
4525	1.93	-26.89	0.85	602.74	849.72	14847.556	1030
4530	0.83	-26.58	0.92	602.18	849.16	14847.562	1030
4535	1.62	-26.64	0.84	602.18	848.97	14847.562	1030
4540	1.32	-26.42	0.77	601.70	849.09	14847.572	1030
4545	1.96	-26.51	0.75	602.04	849.02	14847.576	1030
4550	1.57	-26.56	0.92	601.57	847.92	14847.578	1030
4555	1.21	-26.26	0.84	600.83	847.19	14847.584	1030
4560	1.38	-26.37	0.90	600.67	847.06	14847.590	1030
4565	1.59	-26.25	0.86	599.95	846.10	14847.594	1030
4570	1.53	-26.16	0.88	600.08	845.70	14847.596	1030
4575	1.66	-25.72	0.62	600.02	845.85	14847.604	1030
4580	1.44	-25.97	0.85	599.75	845.71	14847.608	1030
4585	1.82	-25.77	0.76	598.18	844.23	14847.614	1030
4590	1.20	-25.57	0.69	598.31	844.02	14847.620	1030
4595	0.98	-25.77	0.78	598.33	843.81	14847.625	1030
4600	1.49	-25.76	0.81	598.45	843.83	14847.626	1030
4605	1.37	-25.58	0.85	596.89	842.80	14847.636	1030
4610	1.08	-25.54	0.78	596.94	842.67	14847.640	1030
4615	1.55	-25.45	0.73	596.46	842.35	14847.643	1030
4620	1.44	-25.20	0.66	596.20	841.82	14847.652	1030
4625	1.90	-25.05	0.58	596.07	841.49	14847.656	1030
4630	1.60	-25.20	0.63	596.25	841.92	14847.658	1030
4635	1.47	-25.30	0.67	595.67	841.78	14847.667	1030
4640	1.62	-25.31	0.71	595.33	841.66	14847.672	1030
4645	1.65	-25.20	0.68	595.19	842.00	14847.672	1030
4650	1.50	-25.45	0.79	595.29	841.97	14847.683	1030
4655	1.67	-25.25	0.65	594.57	841.65	14847.686	1030
4660	1.67	-25.29	0.69	593.80	841.51	14847.688	1030
4665	1.37	-25.09	0.68	593.63	840.80	14847.697	1030
4670	1.80	-24.90	0.63	592.71	840.11	14847.701	1030
4675	1.39	-24.93	0.68	592.71	840.05	14847.703	1030
4680	1.35	-24.90	0.66	592.46	839.46	14847.712	1030
4685	1.08	-24.78	0.68	591.94	839.16	14847.715	1030
4690	1.50	-24.61	0.66	590.88	837.72	14847.719	1030
4695	1.40	-24.58	0.65	590.65	837.73	14847.722	1030
4700	1.53	-24.29	0.55	590.32	836.85	14847.731	1030
4705	1.73	-24.51	0.64	590.25	837.01	14847.733	1030
4710	1.50	-24.56	0.75	590.07	837.13	14847.741	1030
4715	1.70	-24.31	0.58	589.85	836.83	14847.745	1030
4720	1.21	-24.19	0.68	588.65	835.12	14847.750	1030
4725	1.29	-24.29	0.75	588.50	835.37	14847.751	1030
4730	1.53	-23.81	0.54	587.92	834.70	14847.761	1030
4735	1.40	-24.08	0.68	587.99	834.48	14847.765	1030
4740	1.45	-24.21	0.74	587.95	834.24	14847.768	1030
4745	1.53	-23.94	0.58	588.07	834.08	14847.775	1030
4750	1.40	-23.66	0.57	586.83	832.37	14847.782	1030
4755	1.32	-23.83	0.68	586.55	832.46	14847.783	1030
4760	1.06	-23.88	0.65	586.83	833.53	14847.792	1030
4765	1.45	-23.56	0.47	586.48	832.37	14847.796	1030
4770	1.39	-23.65	0.55	585.74	832.43	14847.798	1030
4775	1.48	-23.65	0.54	584.82	832.53	14847.807	1030
4780	1.49	-23.56	0.54	584.65	831.90	14847.811	1030
4785	1.50	-23.52	0.58	584.13	831.59	14847.813	1030
4790	1.45	-23.37	0.43	583.95	831.56	14847.821	1030
4795	1.60	-23.37	0.48	583.92	831.34	14847.827	1030
4800	1.33	-23.26	0.39	583.87	831.19	14847.828	1030
4805	1.19	-23.27	0.53	582.50	829.81	14847.834	1030
4810	1.43	-23.23	0.51	582.54	829.60	14847.839	1030
4815	1.64	-23.04	0.47	581.75	829.15	14847.844	1030
4820	1.61	-23.04	0.46	581.71	829.02	14847.846	1030
4825	1.63	-23.08	0.47	581.75	828.60	14847.855	1030
4830	1.70	-23.00	0.44	581.64	829.06	14847.859	1030
4835	1.44	-22.95	0.53	580.13	827.23	14847.866	1030
4840	1.70	-22.90	0.51	580.00	827.00	14847.871	1030
4845	1.13	-22.61	0.42	579.97	826.46	14847.877	1030
4850	1.34	-22.50	0.34	580.08	826.68	14847.876	1030
4855	1.53	-22.56	0.45	579.15	825.83	14847.886	1030
4860	1.71	-22.47	0.39	578.70	825.66	14847.890	1030
4865	-0.05	-22.41	0.61	578.05	825.26	14847.897	1030
4870	1.26	-22.31	0.45	577.74	825.12	14847.903	1030
4875	1.64	-22.25	0.42	577.60	825.08	14847.905	1030
4880	1.68	-22.30	0.39	577.76	825.11	14847.908	1030
4885	1.19	-22.32	0.47	576.93	825.04	14847.917	1030
4890	1.40	-22.20	0.42	576.16	824.87	14847.922	1030
4895	0.91	-22.18	0.47	575.92	824.62	14847.922	1030
4900	1.85	-21.69	0.21	575.59	823.68	14847.932	1030
4905	1.33	-21.89	0.33	575.64	823.73	14847.936	1030
4910	0.69	-22.07	0.49	575.75	823.98	14847.938	1030
4915	1.36	-21.93	0.39	575.52	823.50	14847.944	1030
4920	1.18	-21.76	0.44	574.12	822.21	14847.948	1030
4925	1.55	-21.85	0.42	574.07	822.26	14847.953	1030
4930	1.31	-21.49	0.36	573.36	821.14	14847.960	1030
4935	1.33	-21.84	0.57	573.15	821.17	14847.965	1030
4940	1.41	-21.50	0.38	573.34	820.88	14847.969	1030
4945	1.44	-21.56	0.39	573.16	820.66	14847.971	1030
4950	1.45	-21.30	0.36	571.54	819.24	14847.982	1030
4955	1.10	-21.53	0.51	571.64	819.26	14847.985	1030
4960	0.82	-21.18	0.34	571.42	819.46	14847.992	1030
4965	1.19	-21.51	0.50	571.68	819.08	14847.997	1030
4970	1.20	-21.14	0.41	570.56	818.10	14848.000	1030
4975	1.37	-21.08	0.41	570.23	817.68	14848.002	1030
4980	1.88	-21.13	0.41	569.69	817.05	14848.012	1030
4985	1.38	-21.35	0.58	569.27	816.59	14848.016	1030
4990	1.10	-21.58	0.72	569.30	816.35	14848.017	1030
4995	1.58	-21.14	0.48	569.28	816.79	14848.027	1030
5000	1.18	-21.23	0.62	568.78	815.78	14848.030	1030
5005	1.74	-20.76	0.37	568.07	814.76	14848.033	1030
5010	1.52	-20.89	0.44	567.82	814.59	14848.041	1030
5015	1.43	-20.62	0.40	567.09	813.84	14848.046	1030
5020	1.69	-20.86	0.56	567.13	813.56	14848.047	1030
5025	0.95	-21.05	0.72	566.98	814.07	14848.056	1030
5030	1.31	-20.72	0.49	566.58	813.65	14848.061	1030
5035	1.28	-20.22	0.29	565.23	812.22	14848.064	1030
5040	1.55	-20.30	0.36	565.82	812.21	14848.069	1030
5045	1.98	-20.22	0.35	565.35	812.57	14848.077	1030
5050	1.42	-20.49	0.50	565.31	812.36	14848.078	1030
5055	1.18	-19.97	0.34	564.29	810.66	14848.086	1030
5060	1.56	-20.46	0.61	564.09	810.81	14848.091	1030
5065	0.89	-19.82	0.31	563.81	810.88	14848.096	1030
5070	1.32	-20.20	0.52	563.30	810.57	14848.096	1030
5075	0.75	-19.79	0.31	563.68	810.67	14848.107	1030
5080	1.22	-20.03	0.40	563.41	810.05	14848.110	1030
5085	1.55	-19.88	0.42	562.41	809.78	14848.114	1030
5090	1.45	-19.78	0.37	562.02	809.17	14848.122	1030
5095	1.56	-20.14	0.49	561.60	809.09	14848.125	1030
5100	1.10	-19.90	0.42	561.04	808.91	14848.127	1030
5105	1.08	-19.81	0.37	561.06	808.77	14848.136	1030
5110	1.18	-19.84	0.38	560.73	808.86	14848.140	1030
5115	1.39	-19.44	0.17	560.41	808.57	14848.142	1030
5120	1.39	-19.57	0.33	559.32	807.26	14848.153	1030
5125	1.78	-19.50	0.28	559.35	806.88	14848.155	1030
5130	1.18	-19.83	0.57	558.58	806.05	14848.161	1030
5135	1.63	-19.31	0.30	558.35	806.24	14848.165	1030
5140	1.48	-19.47	0.35	558.29	806.14	14848.172	1030
5145	1.47	-19.73	0.46	558.30	806.25	14848.172	1030
5150	1.73	-19.27	0.29	556.92	804.75	14848.180	1030
5155	1.86	-19.14	0.27	556.75	804.49	14848.186	1030
5160	1.13	-19.03	0.32	556.89	804.32	14848.192	1030
5165	1.68	-18.95	0.21	556.93	804.09	14848.194	1030
5170	1.34	-19.23	0.47	555.92	803.12	14848.201	1030
5175	1.32	-19.29	0.51	555.52	803.06	14848.205	1030
5180	2.05	-19.21	0.42	554.32	802.40	14848.212	1030
5185	1.45	-18.98	0.39	554.60	802.65	14848.216	1030
5190	1.42	-18.68	0.28	554.83	802.88	14848.219	1030
5195	1.17	-18.66	0.28	554.51	802.43	14848.223	1030
5200	1.55	-18.69	0.30	553.65	802.48	14848.231	1030
5205	1.30	-18.86	0.38	553.19	802.27	14848.236	1030
5210	1.09	-18.74	0.34	552.99	801.96	14848.238	1030
5215	1.27	-18.55	0.27	552.16	801.38	14848.245	1030
5220	1.12	-18.79	0.48	552.37	801.34	14848.249	1030
5225	1.12	-18.39	0.30	552.14	801.26	14848.252	1030
5230	1.26	-18.17	0.14	551.68	801.29	14848.260	1030
5235	1.30	-18.45	0.40	551.03	800.12	14848.266	1030
5240	1.57	-18.16	0.28	550.92	799.52	14848.267	1030
5245	1.40	-18.24	0.31	551.14	799.65	14848.276	1030
5250	1.38	-18.33	0.39	550.90	799.59	14848.280	1030
5255	1.26	-17.73	0.14	549.62	798.45	14848.283	1030
5260	1.52	-17.78	0.15	549.42	798.11	14848.291	1030
5265	1.62	-17.84	0.24	549.01	797.59	14848.296	1030
5270	1.42	-17.73	0.21	548.79	797.63	14848.298	1030
5275	1.14	-17.36	0.12	548.31	796.88	14848.307	1030
5280	1.68	-17.92	0.33	548.72	797.28	14848.310	1030
5285	1.42	-17.91	0.37	547.49	797.02	14848.312	1030
5290	1.31	-18.06	0.46	547.21	797.00	14848.323	1030
5295	1.30	-17.96	0.38	546.76	796.28	14848.326	1030
5300	1.17	-17.76	0.30	546.24	795.76	14848.330	1030
5305	1.46	-17.84	0.36	546.35	795.55	14848.338	1030
5310	1.10	-17.67	0.35	546.50	795.65	14848.340	1030
5315	0.94	-17.83	0.45	545.75	795.12	14848.344	1030
5320	1.33	-17.52	0.37	544.85	793.94	14848.349	1030
5325	1.82	-17.32	0.27	544.42	793.60	14848.354	1030
5330	1.47	-17.38	0.33	544.74	793.77	14848.359	1030
5335	1.05	-17.58	0.47	544.66	793.71	14848.364	1030
5340	1.31	-16.97	0.22	543.05	792.09	14848.372	1030
5345	1.16	-17.26	0.47	542.88	791.81	14848.374	1030
5350	1.34	-16.76	0.32	541.94	790.26	14848.380	1030
5355	1.33	-17.17	0.49	542.15	790.40	14848.386	1030
5360	1.47	-17.18	0.45	542.23	790.34	14848.391	1030
5365	1.41	-16.54	0.13	542.02	790.44	14848.392	1030
5370	1.15	-16.56	0.27	540.75	789.50	14848.402	1030
5375	1.19	-16.72	0.39	540.61	788.86	14848.406	1030
5380	0.87	-16.40	0.28	540.09	787.94	14848.412	1030
5385	1.25	-16.35	0.20	539.96	788.85	14848.414	1030
5390	1.10	-16.58	0.35	539.94	788.71	14848.421	1030
5395	1.59	-16.46	0.25	539.98	788.80	14848.424	1030
5400	1.26	-16.56	0.28	539.00	789.12	14848.431	1030
5405	1.46	-16.40	0.24	538.47	788.68	14848.436	1030
5410	1.72	-16.24	0.13	538.38	788.60	14848.438	1030
5415	1.53	-16.55	0.28	538.41	788.51	14848.446	1030
5420	1.47	-16.22	0.15	537.88	788.05	14848.450	1030
5425	1.06	-16.15	0.20	536.86	787.02	14848.455	1030
5430	1.13	-16.24	0.31	536.85	786.60	14848.461	1030
5435	1.48	-16.19	0.32	535.81	785.40	14848.467	1030
5440	1.27	-16.35	0.44	535.83	785.41	14848.469	1030
5445	1.29	-16.04	0.24	535.90	785.09	14848.475	1030
5450	1.32	-15.79	0.09	535.82	785.46	14848.479	1030
5455	1.37	-15.97	0.40	534.53	783.86	14848.486	1030
5460	1.24	-16.00	0.38	534.38	783.88	14848.486	1030
5465	1.36	-15.74	0.22	533.67	782.89	14848.498	1030
5470	1.54	-15.65	0.17	533.55	782.83	14848.499	1030
5475	0.80	-15.54	0.18	533.19	782.85	14848.506	1030
5480	1.60	-15.63	0.20	533.40	782.79	14848.512	1030
5485	1.22	-15.80	0.31	532.39	782.66	14848.515	1030
5490	1.30	-15.76	0.29	532.00	782.59	14848.519	1030
5495	1.61	-15.57	0.25	531.74	781.99	14848.526	1030
5500	0.84	-15.43	0.29	531.57	781.58	14848.531	1030
5505	1.00	-15.52	0.31	531.57	781.39	14848.532	1030
5510	1.24	-15.50	0.29	531.75	781.16	14848.541	1030
5515	1.42	-15.30	0.22	530.77	780.45	14848.545	1030
5520	1.32	-15.41	0.34	530.03	779.11	14848.548	1030
5525	1.27	-14.87	0.11	529.91	778.73	14848.557	1030
5530	1.07	-14.89	0.18	529.80	779.10	14848.562	1030
5535	1.75	-15.14	0.26	529.64	778.50	14848.562	1030
5540	1.19	-15.10	0.39	528.86	777.56	14848.567	1030
5545	1.23	-14.82	0.29	528.86	776.85	14848.574	1030
5550	1.65	-14.58	0.20	527.73	776.62	14848.580	1030
5555	1.03	-14.68	0.31	527.44	776.58	14848.583	1030
5560	1.38	-14.92	0.32	527.77	776.38	14848.592	1030
5565	1.31	-14.83	0.30	527.43	776.48	14848.594	1030
5570	1.23	-14.71	0.32	526.40	775.13	14848.598	1030
5575	1.21	-14.21	0.16	526.07	774.57	14848.605	1030
5580	1.48	-14.16	0.20	525.52	773.96	14848.612	1030
5585	1.28	-14.21	0.20	525.26	773.88	14848.611	1030
5590	1.19	-14.43	0.27	525.20	774.00	14848.621	1030
5595	0.91	-14.22	0.24	525.22	773.70	14848.625	1030
5600	1.38	-13.67	-0.02	523.83	773.67	14848.632	1030
5605	1.47	-14.39	0.29	524.19	773.90	14848.636	1030
5610	0.89	-14.48	0.36	524.15	774.18	14848.640	1030
5615	1.16	-14.31	0.24	523.81	773.78	14848.643	1030
5620	1.21	-14.13	0.25	523.05	773.01	14848.652	1030
5625	1.47	-13.59	0.05	522.22	772.08	14848.656	1030
5630	0.88	-13.97	0.24	522.09	771.86	14848.659	1030
5635	0.68	-13.80	0.20	521.39	771.53	14848.667	1030
5640	0.82	-13.87	0.27	521.35	771.22	14848.670	1030
5645	1.14	-14.31	0.47	521.33	771.35	14848.673	1030
5650	1.46	-13.56	0.05	521.16	771.12	14848.681	1030
5655	1.05	-13.61	0.22	519.67	769.86	14848.686	1030
5660	1.10	-13.35	0.12	519.69	769.57	14848.688	1030
5665	1.71	-13.39	0.23	519.09	769.06	14848.695	1030
5670	1.51	-13.59	0.25	518.81	769.02	14848.700	1030
5675	1.42	-13.25	0.07	519.01	769.19	14848.706	1030
5680	0.94	-13.76	0.38	518.93	768.76	14848.707	1030
5685	1.07	-13.08	0.16	517.44	767.81	14848.715	1030
5690	1.20	-12.90	0.08	517.24	767.36	14848.719	1030
5695	1.14	-12.98	0.12	516.11	767.24	14848.727	1030
5700	1.36	-13.16	0.23	516.52	767.09	14848.729	1030
5705	1.20	-13.05	0.19	516.55	766.53	14848.734	1030
5710	1.43	-13.25	0.32	516.46	766.45	14848.739	1030
5715	1.12	-12.60	0.06	515.32	765.56	14848.747	1030
5720	0.93	-12.70	0.20	514.87	764.73	14848.750	1030
5725	1.19	-13.08	0.34	514.85	764.97	14848.752	1030
5730	1.11	-13.51	0.52	514.71	764.94	14848.762	1030
5735	0.79	-13.40	0.54	514.30	764.67	14848.765	1030
5740	0.96	-12.84	0.31	513.40	763.37	14848.769	1030
5745	1.09	-12.91	0.37	513.34	763.02	14848.775	1030
5750	1.21	-12.68	0.22	512.84	762.99	14848.781	1030
5755	1.14	-12.34	0.09	512.45	762.45	14848.782	1030
5760	1.26	-12.78	0.30	512.17	762.07	14848.791	1030
5765	1.75	-12.57	0.14	512.35	762.36	14848.795	1030
5770	1.18	-12.48	0.25	510.96	761.03	14848.799	1030
5775	1.50	-12.33	0.18	510.81	761.07	14848.804	1030
5780	1.16	-12.29	0.18	509.95	760.27	14848.812	1030
5785	1.36	-12.22	0.13	510.24	760.33	14848.812	1030
5790	1.32	-12.44	0.24	509.97	759.90	14848.819	1030
5795	1.17	-12.40	0.25	510.13	760.06	14848.826	1030
5800	0.18	-12.34	0.36	508.93	759.45	14848.832	1030
5805	1.15	-12.25	0.30	508.86	758.85	14848.834	1030
5810	0.54	-12.77	0.62	508.74	759.57	14848.842	1030
5815	0.96	-12.19	0.33	508.57	758.28	14848.844	1030
5820	0.44	-12.08	0.39	507.84	757.46	14848.849	1030
5825	0.95	-12.05	0.36	507.10	756.52	14848.854	1030
5830	0.98	-12.19	0.39	506.85	756.37	14848.859	1030
5835	0.79	-12.36	0.49	506.47	756.51	14848.863	1030
5840	0.96	-12.22	0.43	506.50	756.20	14848.870	1030
5845	0.79	-11.69	0.24	506.51	756.46	14848.875	1030
5850	1.55	-11.89	0.23	506.04	756.31	14848.876	1030
5855	1.62	-11.65	0.27	504.77	754.71	14848.885	1030
5860	1.62	-12.09	0.49	504.47	754.73	14848.890	1030
5865	1.02	-11.58	0.31	503.83	754.62	14848.896	1030
5870	1.39	-11.58	0.28	503.83	754.66	14848.902	1030
5875	1.61	-11.69	0.31	504.06	754.48	14848.906	1030
5880	1.04	-11.97	0.51	503.98	754.50	14848.907	1030
5885	0.59	-11.89	0.57	502.80	753.25	14848.915	1030
5890	0.93	-11.42	0.32	502.37	753.18	14848.920	1030
5895	1.15	-11.33	0.30	502.21	753.14	14848.926	1030
5900	0.86	-11.29	0.26	502.14	753.11	14848.933	1030
5905	1.19	-11.04	0.21	501.32	751.58	14848.936	1030
5910	0.89	-11.01	0.23	500.93	751.46	14848.938	1030
5915	2.00	-11.17	0.29	499.83	752.71	14848.947	1030
5920	1.12	-11.41	0.40	500.49	751.35	14848.949	1030
5925	1.05	-11.33	0.43	500.46	751.34	14848.953	1030
5930	0.97	-11.45	0.47	500.35	751.36	14848.960	1030
5935	1.22	-11.80	0.62	499.51	750.44	14848.967	1030
5940	1.40	-10.92	0.26	498.64	749.72	14848.969	1030
5945	1.52	-11.00	0.34	498.34	749.44	14848.974	1030
5950	1.40	-11.15	0.46	498.01	748.77	14848.982	1030
5955	0.97	-10.90	0.36	497.68	748.69	14848.983	1030
5960	1.16	-11.29	0.49	497.95	748.88	14848.987	1030
5965	1.46	-11.24	0.42	498.04	748.78	14848.995	1030
5970	1.18	-10.79	0.41	496.49	747.36	14849.000	1030
5975	0.98	-10.60	0.33	496.36	747.13	14849.001	1030
5980	1.50	-10.82	0.42	496.34	747.02	14849.011	1030
5985	0.87	-10.57	0.36	496.26	746.74	14849.015	1030
5990	1.18	-10.39	0.35	495.04	745.49	14849.017	1030
5995	1.10	-10.42	0.38	495.11	745.43	14849.026	1030
6000	1.41	-9.96	0.15	494.00	744.63	14849.031	1030
6005	1.39	-10.48	0.41	494.13	744.74	14849.032	1030
6010	1.35	-10.22	0.31	493.80	744.78	14849.042	1030
6015	0.89	-10.53	0.51	494.25	744.63	14849.046	1030
6020	0.99	-10.25	0.47	493.21	743.87	14849.047	1030
6025	0.89	-10.09	0.44	492.52	743.25	14849.057	1030
6030	1.83	-10.05	0.36	492.31	742.69	14849.060	1030
6035	1.23	-9.99	0.42	491.80	742.45	14849.062	1030
6040	0.57	-9.88	0.44	491.56	743.13	14849.072	1030
6045	1.04	-10.15	0.51	491.91	742.57	14849.076	1030
6050	1.11	-9.58	0.22	491.14	742.51	14849.078	1030
6055	0.98	-9.45	0.21	490.21	741.53	14849.084	1030
6060	1.22	-10.23	0.58	489.86	741.30	14849.090	1030
6065	1.34	-10.10	0.52	489.79	740.80	14849.094	1030
6070	1.04	-10.02	0.54	489.50	740.54	14849.097	1030
6075	1.50	-9.83	0.37	489.38	740.63	14849.104	1030
6080	1.04	-9.83	0.45	489.29	740.55	14849.108	1030
6085	0.60	-9.47	0.41	488.21	739.27	14849.116	1030
6090	0.90	-9.93	0.54	488.01	739.21	14849.120	1030
6095	0.58	-10.12	0.64	487.73	739.40	14849.126	1030
6100	0.78	-9.96	0.52	487.77	739.13	14849.126	1030
6105	1.12	-10.22	0.74	486.63	737.90	14849.137	1030
6110	0.41	-10.03	0.71	486.60	737.51	14849.140	1030
6115	0.21	-10.01	0.84	485.80	737.19	14849.146	1030
6120	1.01	-9.58	0.50	485.81	737.17	14849.153	1030
6125	2.44	-9.43	0.37	485.48	736.69	14849.157	1030
6130	1.11	-9.84	0.67	485.88	737.18	14849.158	1030
6135	0.98	-9.08	0.40	484.58	736.29	14849.167	1030
6140	0.77	-9.55	0.72	484.19	735.39	14849.172	1030
6145	0.99	-9.95	0.89	484.00	735.52	14849.172	1030
6150	0.92	-9.80	0.82	483.57	734.76	14849.182	1030
6155	1.12	-9.50	0.67	483.62	734.86	14849.186	1030
6160	1.10	-9.41	0.60	483.20	734.84	14849.188	1030
6165	1.04	-9.42	0.63	482.93	734.73	14849.197	1030
6170	1.26	-9.31	0.61	481.93	733.67	14849.198	1030
6175	0.92	-9.82	0.94	481.64	733.57	14849.203	1030
6180	1.02	-8.98	0.65	480.91	732.50	14849.211	1030
6185	1.29	-9.49	0.87	480.55	732.52	14849.214	1030
6190	1.21	-9.72	0.98	480.86	732.17	14849.219	1030
6195	1.41	-9.25	0.75	480.73	732.03	14849.221	1030
6200	0.65	-8.89	0.69	479.14	730.69	14849.231	1030
6205	1.01	-9.04	0.74	479.20	730.56	14849.234	1030
6210	1.63	-8.87	0.65	479.01	730.64	14849.240	1030
6215	0.79	-8.66	0.63	479.20	730.68	14849.246	1030
6220	1.08	-8.57	0.63	478.14	729.59	14849.250	1030
6225	1.13	-8.88	0.76	477.92	729.54	14849.252	1030
6230	0.52	-9.25	0.99	476.67	729.95	14849.262	1030
6235	1.17	-8.89	0.83	476.81	729.12	14849.265	1030
6240	0.60	-8.88	0.82	476.88	729.36	14849.272	1030
6245	1.14	-8.99	0.81	476.90	729.15	14849.277	1030
6250	1.19	-9.15	0.92	476.00	728.26	14849.280	1030
6255	1.18	-8.88	0.86	475.62	727.50	14849.283	1030
6260	1.02	-8.68	0.78	475.27	726.79	14849.290	1030
6265	1.46	-8.84	0.83	474.46	726.32	14849.296	1030
6270	1.32	-8.53	0.73	474.28	726.36	14849.297	1030
6275	1.28	-8.48	0.72	474.28	726.35	14849.306	1030
6280	1.34	-8.16	0.61	474.80	726.27	14849.309	1030
6285	0.96	-8.50	0.93	472.97	724.94	14849.314	1030
6290	0.64	-8.53	0.97	472.79	725.26	14849.318	1030
6295	1.40	-8.37	0.80	472.59	725.29	14849.327	1030
6300	1.47	-8.54	0.84	472.60	724.75	14849.328	1030
6305	0.77	-8.07	0.78	471.42	723.69	14849.336	1030
6310	1.23	-8.39	0.91	471.19	723.40	14849.340	1030
6315	0.58	-7.34	0.52	470.59	722.82	14849.346	1030
6320	1.18	-8.10	0.90	470.54	722.41	14849.346	1030
6325	-0.57	-8.26	0.95	470.09	721.78	14849.357	1030
6330	1.12	-7.93	0.75	470.22	722.50	14849.361	1030
6335	1.06	-8.13	0.90	469.30	722.50	14849.364	1030
6340	1.54	-8.54	1.10	468.98	722.72	14849.372	1030
6345	1.37	-7.72	0.80	468.62	722.16	14849.375	1030
6350	1.07	-7.74	0.83	468.07	721.84	14849.377	1030
6355	0.92	-8.11	0.93	467.93	721.90	14849.386	1030
6360	1.42	-8.31	1.02	467.80	721.43	14849.391	1030
6365	0.98	-7.34	0.71	467.47	721.02	14849.394	1030
6370	1.07	-7.96	0.96	466.40	719.83	14849.401	1030
6375	1.18	-8.62	1.24	466.33	719.86	14849.405	1030
6380	0.99	-8.03	1.11	466.12	719.27	14849.409	1030
6385	1.26	-8.09	1.18	466.01	719.21	14849.413	1030
6390	0.94	-7.68	1.01	464.74	717.94	14849.422	1030
6395	1.18	-7.26	0.81	464.61	717.53	14849.422	1030
6400	0.93	-7.39	0.92	463.88	716.46	14849.430	1030
6405	1.12	-7.63	1.09	463.48	716.83	14849.436	1030
6410	1.22	-6.93	0.79	463.71	716.84	14849.442	1030
6415	1.17	-7.53	1.01	463.86	716.27	14849.444	1030
6420	1.49	-7.36	0.97	462.64	715.03	14849.451	1030
6425	1.37	-7.71	1.12	462.42	714.96	14849.454	1030
6430	1.30	-6.66	0.73	462.59	714.45	14849.462	1030
6435	1.12	-7.10	0.95	461.88	713.97	14849.466	1030
6440	1.27	-7.24	1.05	461.74	714.25	14849.472	1030
6445	1.12	-7.73	1.19	461.49	713.73	14849.471	1030
6450	0.76	-6.84	0.97	460.83	712.99	14849.481	1030
6455	0.99	-7.04	1.03	460.25	712.36	14849.486	1030
6460	1.07	-7.51	1.19	459.78	712.06	14849.489	1030
6465	1.09	-6.80	0.87	459.42	711.79	14849.496	1030
6470	1.19	-7.51	1.17	459.50	711.75	14849.500	1030
6475	0.69	-7.37	1.17	459.55	711.80	14849.502	1030
6480	0.79	-6.93	1.07	459.09	711.55	14849.511	1030
6485	0.99	-6.48	0.92	457.49	710.18	14849.515	1030
6490	1.37	-6.66	0.99	457.68	710.35	14849.517	1030
6495	1.21	-7.10	1.17	457.51	710.25	14849.525	1030
6500	1.71	-7.07	1.10	457.56	710.01	14849.530	1030
6505	1.54	-6.96	1.14	456.20	708.89	14849.533	1030
6510	1.33	-6.90	1.16	456.33	708.30	14849.540	1030
6515	1.47	-6.67	1.08	455.02	707.81	14849.546	1030
6520	0.64	-6.69	1.15	455.22	707.77	14849.547	1030
6525	1.22	-6.07	0.89	455.22	707.38	14849.557	1030
6530	1.24	-6.41	1.02	454.94	707.61	14849.560	1030
6535	1.41	-6.58	1.18	453.79	706.82	14849.562	1030
6540	1.13	-6.77	1.28	453.72	706.31	14849.567	1030
6545	-0.05	-5.90	0.91	452.36	705.54	14849.577	1030
6550	0.90	-6.50	1.15	452.71	705.80	14849.579	1030
6555	1.39	-6.41	1.15	452.56	706.05	14849.587	1030
6560	1.10	-6.15	1.01	452.83	706.17	14849.591	1030
6565	1.14	-6.67	1.29	451.87	705.19	14849.594	1030
6570	1.35	-6.62	1.27	451.51	704.34	14849.598	1030
6575	1.15	-6.54	1.25	451.36	704.25	14849.605	1030
6580	0.92	-6.33	1.15	451.21	704.16	14849.609	1030
6585	0.48	-6.55	1.33	450.59	703.92	14849.614	1030
6590	1.48	-6.32	1.28	449.71	702.63	14849.622	1030
6595	1.20	-6.57	1.42	449.56	702.71	14849.625	1030
6600	1.02	-6.32	1.31	448.78	701.65	14849.630	1030
6605	1.51	-6.33	1.23	448.73	701.69	14849.636	1030
6610	1.08	-6.66	1.46	448.55	701.60	14849.641	1030
6615	0.75	-5.88	1.17	448.66	701.41	14849.642	1030
6620	1.28	-5.76	1.09	447.70	700.01	14849.652	1030
6625	1.07	-6.38	1.38	447.32	700.05	14849.656	1030
6630	1.29	-6.00	1.27	446.38	698.95	14849.662	1030
6635	1.10	-6.12	1.36	446.32	699.13	14849.665	1030
6640	1.80	-6.78	1.67	446.28	699.31	14849.672	1030
6645	1.16	-6.65	1.64	446.27	699.11	14849.673	1030
6650	0.74	-6.12	1.46	445.19	699.05	14849.682	1030
6655	0.72	-6.47	1.58	444.90	699.13	14849.686	1030
6660	1.19	-5.96	1.38	444.58	698.93	14849.688	1030
6665	1.03	-6.36	1.57	443.95	697.90	14849.696	1030
6670	1.29	-5.67	1.29	444.02	697.65	14849.701	1030
6675	1.31	-5.82	1.42	443.84	697.96	14849.703	1030
6680	1.25	-5.50	1.37	443.45	697.09	14849.712	1030
6685	1.23	-5.93	1.51	442.71	696.30	14849.716	1030
6690	1.17	-5.91	1.50	442.59	695.77	14849.719	1030
6695	0.76	-5.84	1.56	442.56	695.53	14849.724	1030
6700	0.78	-6.00	1.64	442.26	695.83	14849.729	1030
6705	1.10	-5.54	1.45	442.26	695.27	14849.736	1030
6710	1.12	-5.38	1.39	442.33	695.36	14849.738	1030
6715	0.74	-5.85	1.68	440.68	693.89	14849.747	1030
6720	0.78	-5.92	1.72	440.45	693.70	14849.749	1030
6725	1.15	-5.30	1.43	440.35	693.46	14849.751	1030
6730	1.13	-5.18	1.36	440.30	693.71	14849.760	1030
6735	1.30	-5.15	1.40	439.10	691.96	14849.766	1030
6740	0.86	-5.15	1.44	439.06	692.10	14849.767	1030
6745	1.36	-5.15	1.34	438.78	692.15	14849.776	1030
6750	1.30	-6.02	1.77	438.84	691.93	14849.781	1030
6755	1.07	-5.42	1.54	437.71	691.88	14849.782	1030
6760	0.89	-4.94	1.34	437.43	691.89	14849.791	1030
6765	0.83	-5.27	1.49	436.68	691.24	14849.796	1030
6770	1.06	-5.27	1.49	436.56	691.18	14849.799	1030
6775	1.50	-5.61	1.59	436.47	691.13	14849.808	1030
6780	1.06	-5.20	1.42	436.73	691.06	14849.811	1030
6785	0.66	-5.01	1.40	435.99	690.65	14849.812	1030
6790	1.18	-5.41	1.65	435.15	689.50	14849.817	1030
6795	1.18	-4.93	1.40	435.15	689.16	14849.825	1030
6800	1.05	-5.69	1.77	434.51	688.55	14849.828	1030
6805	0.93	-5.28	1.66	434.26	688.52	14849.836	1030
6810	0.88	-5.36	1.70	434.45	688.61	14849.842	1030
6815	1.18	-5.67	1.80	434.36	688.39	14849.844	1030
6820	0.94	-4.85	1.59	432.99	686.48	14849.846	1030
6825	0.84	-4.76	1.59	432.84	686.59	14849.854	1030
6830	1.25	-4.57	1.53	431.56	685.78	14849.860	1030
6835	0.93	-4.93	1.69	431.87	685.82	14849.861	1030
6840	1.02	-5.17	1.76	431.66	685.73	14849.871	1030
6845	1.19	-5.15	1.79	431.61	685.29	14849.874	1030
6850	1.15	-4.86	1.69	430.32	683.91	14849.882	1030
6855	0.92	-4.46	1.58	430.05	683.65	14849.886	1030
6860	0.48	-5.32	1.96	429.91	683.69	14849.892	1030
6865	1.11	-4.93	1.82	430.05	683.65	14849.894	1030
6870	0.76	-4.91	1.85	428.87	682.57	14849.901	1030
6875	1.31	-5.33	2.04	428.42	681.90	14849.906	1030
6880	0.70	-4.86	1.89	428.10	682.01	14849.907	1030
6885	1.15	-4.56	1.72	427.82	682.21	14849.917	1030
6890	1.45	-5.38	1.96	428.00	681.67	14849.922	1030
6895	1.26	-4.81	1.80	427.63	681.62	14849.922	1030
6900	1.17	-4.63	1.75	427.31	681.77	14849.930	1030
6905	1.66	-4.70	1.72	426.25	681.49	14849.936	1030
6910	1.37	-4.63	1.76	425.87	681.31	14849.938	1030
6915	1.20	-4.38	1.70	425.67	680.80	14849.946	1030
6920	1.75	-5.08	1.95	425.54	680.49	14849.950	1030
6925	1.08	-4.67	1.82	425.53	680.30	14849.955	1030
6930	1.68	-4.86	1.87	425.55	680.15	14849.958	1030
6935	0.31	-4.12	1.71	424.21	678.80	14849.966	1030
6940	0.87	-4.00	1.63	423.94	678.58	14849.969	1030
6945	1.05	-4.62	1.86	423.67	678.63	14849.976	1030
6950	0.96	-5.04	2.04	423.85	678.72	14849.980	1030
6955	1.27	-4.36	1.83	422.68	677.21	14849.984	1030
6960	1.02	-4.36	1.82	422.57	676.95	14849.987	1030
6965	1.52	-4.27	1.82	422.22	676.68	14849.996	1030
6970	1.14	-4.29	1.95	421.62	676.21	14850.000	1030
6975	0.96	-4.47	1.97	421.88	676.34	14850.007	1030
6980	1.33	-4.48	1.96	421.64	675.66	14850.012	1030
6985	0.79	-4.23	1.94	420.93	675.86	14850.015	1030
6990	0.85	-4.11	1.95	420.03	675.52	14850.019	1030
6995	1.17	-4.25	1.99	419.80	674.95	14850.026	1030
7000	1.61	-5.15	2.26	419.57	674.59	14850.030	1030
7005	1.95	-5.02	2.25	419.50	674.12	14850.032	1030
7010	1.94	-5.02	2.29	419.20	674.10	14850.042	1030
7015	1.23	-4.89	2.34	418.91	673.46	14850.045	1030
7020	1.92	-4.65	2.25	417.84	672.25	14850.049	1030
7025	1.52	-4.76	2.34	417.65	671.64	14850.053	1030
7030	1.97	-4.27	2.19	416.89	670.99	14850.061	1030
7035	1.59	-4.57	2.34	417.11	671.09	14850.062	1030
7040	1.65	-4.43	2.22	417.00	671.00	14850.067	1030
7045	1.63	-4.83	2.37	416.75	670.91	14850.076	1030
7050	1.94	-4.65	2.34	415.60	668.96	14850.081	1030
7055	1.54	-4.32	2.32	415.60	669.34	14850.083	1030
7060	1.15	-4.42	2.34	415.48	669.05	14850.092	1030
7065	1.45	-4.45	2.33	415.12	668.89	14850.094	1030
7070	1.09	-4.22	2.24	414.31	668.75	14850.099	1030
7075	1.49	-4.47	2.34	413.79	669.20	14850.104	1030
7080	1.51	-4.09	2.23	413.56	668.34	14850.109	1030
7085	1.03	-4.49	2.47	413.50	667.78	14850.112	1030
7090	1.26	-4.34	2.41	412.77	667.40	14850.120	1030
7095	1.65	-3.97	2.22	412.95	667.19	14850.125	1030
7100	1.82	-4.11	2.24	412.36	667.35	14850.129	1030
7105	1.62	-4.28	2.29	411.69	667.02	14850.135	1030
7110	1.21	-4.17	2.32	411.48	666.76	14850.140	1030
7115	1.74	-4.23	2.37	410.82	665.82	14850.142	1030
7120	1.17	-4.41	2.50	410.53	665.48	14850.151	1030
7125	1.90	-4.09	2.34	410.68	665.58	14850.156	1030
7130	1.38	-4.62	2.60	410.50	665.42	14850.157	1030
7135	1.43	-4.01	2.49	408.84	663.30	14850.166	1030
7140	1.69	-3.55	2.26	409.03	663.39	14850.170	1030
7145	1.41	-4.23	2.57	408.69	662.84	14850.174	1030
7150	1.66	-3.87	2.39	408.97	662.90	14850.181	1030
7155	1.27	-3.62	2.34	407.96	662.10	14850.186	1030
7160	1.82	-3.36	2.25	407.60	661.26	14850.188	1030
7165	1.70	-2.82	2.13	406.98	660.27	14850.197	1030
7170	1.58	-3.86	2.54	406.90	660.37	14850.199	1030
7175	1.30	-3.30	2.34	406.90	659.91	14850.207	1030
7180	1.80	-4.00	2.59	406.94	660.29	14850.209	1030
7185	1.75	-3.71	2.55	405.89	659.28	14850.217	1030
7190	1.39	-3.76	2.63	405.36	658.87	14850.219	1030
7195	1.96	-3.16	2.37	404.75	658.73	14850.224	1030
7200	1.23	-3.51	2.56	404.51	658.74	14850.230	1030
7205	1.42	-3.56	2.56	404.48	658.65	14850.234	1030
7210	1.32	-3.42	2.51	404.20	658.93	14850.237	1030
7215	1.27	-3.67	2.59	403.74	658.39	14850.245	1030
7220	1.20	-3.24	2.45	402.56	656.88	14850.250	1030
7225	1.59	-3.35	2.47	402.48	656.87	14850.251	1030
7230	1.26	-3.47	2.62	402.31	656.68	14850.261	1030
7235	1.91	-3.31	2.54	402.42	656.33	14850.265	1030
7240	1.29	-3.29	2.63	401.28	655.34	14850.269	1030
7245	1.19	-3.24	2.58	401.29	655.15	14850.275	1030
7250	1.24	-2.93	2.51	400.35	654.06	14850.281	1030
7255	1.32	-3.33	2.63	400.04	654.35	14850.282	1030
7260	1.03	-3.02	2.52	399.97	653.92	14850.290	1030
7265	1.69	-2.75	2.41	399.87	653.68	14850.295	1030
7270	1.26	-2.96	2.56	398.99	652.71	14850.297	1030
7275	1.19	-2.71	2.48	398.70	652.12	14850.306	1030
7280	1.84	-2.49	2.57	398.15	651.58	14850.312	1030
7285	1.28	-2.83	2.66	398.00	651.51	14850.312	1030
7290	1.36	-2.80	2.65	397.93	651.72	14850.321	1030
7295	1.22	-3.05	2.69	398.12	651.63	14850.326	1030
7300	1.21	-2.63	2.53	397.02	651.75	14850.328	1030
7305	1.10	-2.59	2.50	396.56	651.73	14850.334	1030
7310	1.49	-2.64	2.50	396.12	651.64	14850.342	1030
7315	1.18	-2.91	2.63	396.10	651.89	14850.344	1030
7320	1.14	-3.02	2.76	395.65	650.99	14850.348	1030
7325	1.37	-2.33	2.58	395.00	650.04	14850.354	1030
7330	1.37	-2.74	2.70	395.01	649.91	14850.359	1030
7335	1.55	-2.39	2.62	394.12	648.86	14850.364	1030
7340	1.32	-2.54	2.70	394.05	648.56	14850.371	1030
7345	1.09	-2.45	2.72	393.73	648.59	14850.375	1030
7350	1.33	-2.75	2.82	393.78	648.51	14850.376	1030
7355	0.75	-2.98	2.91	392.07	648.15	14850.385	1030
7360	1.39	-2.22	2.62	392.09	648.26	14850.390	1030
7365	0.91	-2.35	2.75	391.41	647.74	14850.394	1030
7370	0.99	-2.13	2.65	391.39	647.10	14850.402	1030
7375	1.92	-1.77	2.44	391.18	647.04	14850.406	1030
7380	1.14	-2.40	2.75	391.19	647.25	14850.407	1030
7385	1.07	-1.74	2.54	390.72	646.30	14850.417	1030
7390	0.97	-2.15	2.72	390.58	646.34	14850.421	1030
7395	1.64	-2.36	2.78	389.27	646.77	14850.426	1030
7400	1.46	-2.09	2.65	389.06	646.12	14850.433	1030
7405	1.14	-2.47	2.83	388.97	646.09	14850.436	1030
7410	1.34	-1.74	2.56	389.20	645.62	14850.438	1030
7415	0.72	-2.33	2.74	388.43	646.03	14850.446	1030
7420	1.16	-1.88	2.53	387.64	645.84	14850.450	1030
7425	0.96	-1.69	2.53	387.36	645.83	14850.453	1030
7430	1.64	-1.93	2.61	387.33	645.36	14850.460	1030
7435	1.15	-1.89	2.66	386.51	644.50	14850.467	1030
7440	1.52	-1.94	2.69	385.86	643.35	14850.469	1030
7445	1.34	-1.64	2.65	385.93	642.69	14850.471	1030
7450	1.10	-1.39	2.58	385.15	642.10	14850.482	1030
7455	1.43	-1.84	2.69	385.14	641.95	14850.483	1030
7460	1.12	-1.49	2.61	384.69	641.70	14850.490	1030
7465	1.19	-1.71	2.71	385.07	641.71	14850.494	1030
7470	1.21	-1.67	2.77	383.43	640.46	14850.500	1030
7475	1.63	-1.20	2.56	383.14	640.20	14850.501	1030
7480	0.97	-1.72	2.87	382.68	639.74	14850.511	1030
7485	1.18	-1.36	2.73	382.59	638.91	14850.515	1030
7490	1.70	-1.67	2.82	382.59	639.37	14850.518	1031
7495	0.85	-1.03	2.61	382.47	639.18	14850.525	1031
7500	1.39	-1.98	2.96	383.76	640.27	14850.531	1031
7505	1.30	-1.76	2.85	383.74	640.55	14850.533	1031
7510	1.86	-1.75	2.81	383.44	640.10	14850.542	1031
7515	1.20	-1.04	2.54	383.47	640.46	14850.546	1031
7520	1.65	-1.34	2.64	384.63	640.26	14850.547	1031
7525	1.11	-1.61	2.79	384.94	640.20	14850.557	1031
7530	1.24	-1.72	2.81	385.39	640.54	14850.560	1031
7535	1.50	-1.66	2.75	385.47	640.38	14850.562	1031
7540	1.43	-1.63	2.77	385.33	640.27	14850.572	1031
7545	1.20	-1.69	2.83	385.52	640.37	14850.576	1031
7550	1.14	-1.76	2.80	386.52	641.02	14850.578	1031
7555	1.45	-1.66	2.68	386.94	641.54	14850.584	1031
7560	1.39	-1.93	2.75	387.34	641.82	14850.589	1031
7565	1.48	-1.84	2.69	387.74	642.43	14850.594	1031
7570	1.28	-2.10	2.80	387.93	642.60	14850.596	1031
7575	1.41	-1.68	2.62	387.79	642.55	14850.605	1031
7580	0.94	-1.97	2.70	388.02	642.74	14850.609	1031
7585	1.23	-2.07	2.71	389.19	643.59	14850.614	1031
7590	1.44	-1.82	2.65	389.02	644.05	14850.620	1031
7595	1.17	-2.23	2.77	389.09	643.83	14850.625	1031
7600	1.27	-2.41	2.79	389.54	643.94	14850.626	1031
7605	1.44	-2.23	2.70	390.30	645.69	14850.635	1031
7610	1.09	-2.42	2.84	390.36	645.46	14850.640	1031
7615	1.34	-3.04	2.97	391.28	646.47	14850.647	1031
7620	1.44	-2.30	2.61	391.20	645.82	14850.652	1031
7625	1.38	-2.52	2.81	391.07	646.04	14850.656	1031
7630	1.75	-2.41	2.75	390.96	645.91	14850.658	1031
7635	0.89	-2.02	2.67	392.49	645.68	14850.667	1031
7640	1.24	-2.64	2.84	392.78	645.65	14850.672	1031
7645	1.92	-2.76	2.86	393.08	646.18	14850.673	1031
7650	1.29	-2.43	2.80	393.29	646.54	14850.683	1031
7655	1.79	-2.31	2.71	393.05	646.46	14850.686	1031
7660	1.34	-2.53	2.79	393.24	646.32	14850.688	1031
7665	0.23	-2.25	2.68	394.80	647.98	14850.697	1031
7670	1.50	-2.38	2.67	394.71	648.02	14850.701	1031
7675	1.39	-2.37	2.65	394.74	648.35	14850.703	1031
7680	1.53	-2.11	2.52	394.60	647.85	14850.712	1031
7685	1.17	-3.08	2.90	395.24	648.31	14850.714	1031
7690	1.25	-2.74	2.77	396.38	649.12	14850.719	1031
7695	1.31	-2.60	2.68	396.39	649.59	14850.725	1031
7700	1.01	-3.07	2.89	397.05	650.35	14850.732	1031
7705	1.52	-2.63	2.65	396.95	650.23	14850.733	1031
7710	1.50	-2.49	2.53	397.17	650.39	14850.741	1031
7715	1.30	-2.65	2.64	397.01	650.23	14850.745	1031
7720	1.34	-2.93	2.71	398.24	651.50	14850.750	1031
7725	1.64	-2.85	2.63	398.53	651.66	14850.752	1031
7730	1.08	-2.67	2.58	399.12	652.25	14850.761	1031
7735	1.48	-3.15	2.74	399.06	652.19	14850.765	1031
7740	1.27	-3.04	2.67	398.78	652.31	14850.768	1031
7745	1.32	-2.70	2.55	399.02	652.70	14850.776	1031
7750	0.96	-2.88	2.64	400.74	654.16	14850.781	1031
7755	1.34	-3.37	2.77	400.48	653.82	14850.783	1031
7760	0.99	-3.01	2.60	400.59	653.48	14850.792	1031
7765	1.27	-2.82	2.52	400.50	653.69	14850.796	1031
7770	1.09	-2.99	2.55	401.57	654.39	14850.797	1031
7775	1.45	-3.43	2.65	402.18	655.18	14850.807	1031
7780	1.40	-3.41	2.64	402.34	655.23	14850.811	1031
7785	1.56	-3.50	2.64	402.67	655.85	14850.812	1031
7790	1.33	-3.11	2.52	402.69	655.71	14850.822	1031
7795	1.44	-3.31	2.60	402.45	655.71	14850.825	1031
7800	1.60	-3.09	2.50	402.97	656.55	14850.828	1031
7805	1.64	-3.13	2.43	404.23	657.44	14850.837	1031
7810	1.27	-3.78	2.73	404.30	657.58	14850.840	1031
7815	1.45	-3.67	2.70	404.02	657.63	14850.844	1031
7820	1.98	-3.24	2.49	404.13	657.55	14850.846	1031
7825	1.59	-3.51	2.54	405.27	658.64	14850.854	1031
7830	1.88	-3.74	2.56	405.57	658.88	14850.858	1031
7835	1.52	-4.05	2.72	406.13	659.41	14850.866	1031
7840	1.16	-3.78	2.61	406.32	659.50	14850.871	1031
7845	1.67	-3.48	2.48	406.24	659.73	14850.876	1031
7850	1.27	-3.76	2.63	406.30	659.51	14850.876	1031
7855	1.85	-3.40	2.37	407.76	660.66	14850.887	1031
7860	1.14	-3.88	2.55	407.68	661.18	14850.891	1031
7865	1.32	-3.77	2.48	408.21	661.95	14850.896	1031
7870	1.32	-4.01	2.56	408.19	661.48	14850.902	1031
7875	0.74	-3.23	2.27	408.63	661.77	14850.906	1031
7880	1.39	-3.38	2.32	408.20	661.27	14850.908	1031
7885	2.08	-3.69	2.38	409.34	661.27	14850.917	1031
7890	1.63	-3.65	2.41	409.65	661.32	14850.921	1031
7895	1.68	-3.94	2.49	410.19	661.58	14850.923	1031
7900	0.96	-4.22	2.67	410.33	661.56	14850.933	1031
7905	1.43	-3.66	2.40	410.36	661.65	14850.936	1031
7910	1.25	-3.87	2.53	410.45	661.82	14850.938	1031
7915	1.29	-4.22	2.57	411.23	662.38	14850.947	1031
7920	1.33	-4.09	2.48	411.85	662.97	14850.951	1031
7925	1.50	-3.93	2.41	411.99	663.13	14850.953	1031
7930	1.88	-3.96	2.37	411.82	663.56	14850.962	1031
7935	1.79	-4.29	2.47	411.98	664.02	14850.964	1031
7940	1.50	-4.54	2.53	413.13	664.91	14850.969	1031
7945	1.61	-3.95	2.34	413.11	664.77	14850.971	1031
7950	1.33	-4.30	2.39	413.78	665.58	14850.982	1031
7955	1.88	-4.15	2.32	413.95	665.80	14850.983	1031
7960	1.26	-4.20	2.43	413.77	665.86	14850.990	1031
7965	1.59	-4.31	2.47	414.01	665.84	14850.995	1031
7970	1.47	-4.25	2.34	415.04	667.22	14851.000	1031
7975	1.85	-4.42	2.36	415.26	667.50	14851.002	1031
7980	1.47	-4.12	2.29	415.19	667.34	14851.011	1031
7985	1.81	-4.32	2.35	415.14	667.39	14851.013	1031
7990	1.37	-4.57	2.50	415.51	667.37	14851.017	1031
7995	1.28	-4.18	2.38	415.84	667.20	14851.026	1031
8000	2.56	-3.56	2.08	416.92	667.61	14851.031	1031
8005	1.41	-4.41	2.46	417.04	667.31	14851.032	1031
8010	1.56	-4.75	2.57	417.00	667.31	14851.041	1031
8015	1.24	-4.81	2.59	416.96	667.49	14851.045	1031
8020	1.98	-4.77	2.46	417.72	668.49	14851.047	1031
8025	1.52	-4.34	2.30	418.67	669.24	14851.057	1031
8030	1.67	-5.07	2.57	418.71	669.65	14851.061	1031
8035	1.73	-4.73	2.41	419.22	670.10	14851.063	1031
8040	1.50	-4.50	2.32	419.32	670.35	14851.070	1031
8045	1.95	-4.60	2.31	419.52	670.16	14851.075	1031
8050	1.91	-4.31	2.20	419.47	670.11	14851.078	1031
8055	1.80	-4.96	2.45	420.77	671.24	14851.084	1031
8060	1.89	-4.96	2.39	421.14	671.24	14851.089	1031
8065	1.77	-4.69	2.25	421.64	672.10	14851.095	1031
8070	1.36	-4.82	2.31	421.36	671.71	14851.096	1031
8075	2.36	-4.77	2.21	421.08	671.59	14851.106	1031
8080	1.60	-4.82	2.26	421.20	671.94	14851.108	1031
8085	1.45	-5.29	2.37	422.71	673.68	14851.113	1031
8090	1.23	-5.17	2.35	422.80	673.92	14851.121	1031
8095	2.05	-4.37	1.87	424.14	674.84	14851.127	1031
8100	1.52	-5.30	2.31	423.71	674.48	14851.127	1031
8105	1.69	-5.25	2.34	423.75	674.50	14851.137	1031
8110	1.53	-5.65	2.53	424.01	674.37	14851.141	1031
8115	1.47	-5.27	2.35	424.77	674.40	14851.142	1031
8120	2.13	-5.40	2.37	425.24	674.41	14851.153	1031
8125	1.76	-5.16	2.29	425.21	674.33	14851.155	1031
8130	1.48	-5.55	2.46	425.27	674.18	14851.158	1031
8135	1.97	-5.28	2.28	425.99	675.54	14851.166	1031
8140	2.15	-5.19	2.19	426.57	676.21	14851.170	1031
8145	1.78	-5.32	2.30	426.85	676.47	14851.172	1031
8150	2.15	-5.88	2.46	427.12	676.66	14851.182	1031
8155	1.96	-5.27	2.21	427.19	676.39	14851.186	1031
8160	1.88	-5.43	2.30	427.50	676.71	14851.188	1031
8165	1.89	-5.67	2.36	427.59	677.02	14851.196	1031
8170	1.24	-5.26	2.13	428.95	678.38	14851.201	1031
8175	1.71	-5.54	2.17	428.70	678.84	14851.203	1031
8180	1.77	-5.35	2.12	428.63	678.85	14851.210	1031
8185	1.93	-5.64	2.23	428.79	678.71	14851.215	1031
8190	1.57	-5.98	2.33	430.09	679.92	14851.219	1031
8195	1.97	-5.83	2.21	430.11	680.27	14851.221	1031
8200	1.70	-6.09	2.27	430.78	681.06	14851.232	1031
8205	1.94	-6.16	2.28	430.84	680.92	14851.233	1031
8210	1.02	-6.54	2.53	431.03	681.12	14851.242	1031
8215	1.64	-6.12	2.31	431.04	680.92	14851.247	1031
8220	1.75	-6.30	2.32	432.03	680.91	14851.250	1031
8225	1.81	-5.95	2.20	432.62	681.14	14851.252	1031
8230	1.85	-6.18	2.25	432.68	681.43	14851.262	1031
8235	1.78	-5.74	2.05	433.09	681.79	14851.266	1031
8240	2.20	-6.22	2.16	433.27	681.97	14851.267	1031
8245	2.14	-6.25	2.20	433.29	681.78	14851.277	1031
8250	1.57	-6.20	2.26	433.69	682.10	14851.280	1031
8255	2.13	-6.11	2.09	434.62	683.54	14851.283	1031
8260	1.46	-5.98	2.02	434.64	683.75	14851.290	1031
8265	1.95	-5.91	2.00	435.25	684.36	14851.296	1031
8270	1.33	-6.63	2.33	435.27	684.45	14851.297	1031
8275	1.85	-5.98	2.00	435.19	684.17	14851.307	1031
8280	1.89	-6.04	2.02	435.17	684.28	14851.310	1031
8285	1.86	-6.57	2.17	436.71	685.70	14851.314	1031
8290	2.23	-6.16	1.99	436.61	685.28	14851.318	1031
8295	2.25	-6.64	2.18	436.62	685.75	14851.327	1031
8300	1.89	-6.69	2.26	436.69	685.65	14851.328	1031
8305	1.98	-6.72	2.23	437.90	686.90	14851.336	1031
8310	1.52	-6.52	2.15	437.97	686.91	14851.341	1031
8315	1.96	-6.26	1.93	439.07	686.41	14851.346	1031
8320	2.12	-6.66	2.12	438.79	687.42	14851.346	1031
8325	1.99	-6.74	2.19	438.95	687.33	14851.355	1031
8330	2.13	-6.29	1.99	438.60	687.32	14851.361	1031
8335	2.10	-6.89	2.21	439.47	687.97	14851.363	1031
8340	2.04	-6.75	2.13	440.12	688.94	14851.372	1031
8345	2.23	-6.45	2.00	440.61	688.91	14851.375	1031
8350	1.77	-6.65	2.08	441.17	688.93	14851.377	1031
8355	2.31	-5.84	1.64	441.36	689.26	14851.386	1031
8360	1.61	-6.10	1.79	441.09	689.31	14851.391	1031
8365	1.39	-6.00	1.75	441.54	689.94	14851.392	1031
8370	1.79	-6.49	1.83	442.68	690.81	14851.401	1031
8375	2.04	-6.47	1.85	442.49	691.09	14851.405	1031
8380	1.49	-6.07	1.65	442.79	691.01	14851.411	1031
8385	1.64	-6.18	1.66	442.67	691.03	14851.415	1031
8390	1.41	-6.36	1.71	443.83	692.34	14851.422	1031
8395	1.83	-6.55	1.75	444.28	692.47	14851.422	1031
8400	2.25	-6.56	1.62	444.60	693.62	14851.430	1031
8405	1.74	-6.77	1.76	444.94	693.54	14851.436	1031
8410	1.30	-7.04	1.94	445.06	693.72	14851.441	1031
8415	1.30	-6.70	1.78	444.70	693.75	14851.445	1031
8420	1.45	-6.48	1.63	446.08	694.27	14851.452	1031
8425	1.56	-6.91	1.84	446.06	694.23	14851.455	1031
8430	2.04	-7.52	2.04	446.57	694.81	14851.462	1031
8435	1.67	-7.67	2.11	446.88	695.08	14851.466	1031
8440	2.03	-7.32	1.95	446.97	695.08	14851.469	1031
8445	1.93	-7.54	2.03	446.90	695.07	14851.473	1031
8450	2.04	-8.01	2.23	447.53	695.74	14851.481	1031
8455	1.94	-7.58	2.02	448.39	696.54	14851.486	1031
8460	1.88	-7.34	1.91	448.41	696.85	14851.487	1031
8465	1.88	-7.45	1.88	448.96	697.12	14851.495	1031
8470	1.64	-7.91	2.12	449.24	697.34	14851.500	1031
8475	1.86	-7.79	2.04	449.12	697.20	14851.502	1031
8480	2.18	-7.68	1.96	449.22	697.21	14851.510	1031
8485	2.06	-7.53	1.81	450.53	698.38	14851.516	1031
8490	1.65	-7.71	1.92	450.40	698.34	14851.517	1031
8495	1.43	-8.28	2.24	450.59	698.63	14851.525	1031
8500	1.56	-7.95	2.05	450.70	698.70	14851.530	1031
8505	2.15	-8.00	2.00	451.83	699.81	14851.533	1031
8510	1.77	-7.97	1.92	452.27	699.83	14851.541	1031
8515	1.59	-8.03	1.99	452.46	700.86	14851.546	1031
8520	1.96	-7.64	1.72	452.72	700.84	14851.548	1031
8525	1.52	-8.08	1.96	453.19	700.92	14851.557	1031
8530	1.92	-8.72	2.21	452.84	700.83	14851.560	1031
8535	2.33	-8.29	1.96	453.47	701.30	14851.562	1031
8540	1.82	-8.31	1.97	454.00	702.18	14851.567	1031
8545	2.87	-8.57	1.96	454.63	702.49	14851.575	1031
8550	2.20	-8.18	1.83	454.78	702.95	14851.578	1031
8555	1.80	-8.60	2.01	455.02	702.92	14851.587	1031
8560	1.90	-8.58	1.99	454.84	702.89	14851.591	1031
8565	1.73	-8.78	2.05	455.72	703.70	14851.594	1031
8570	2.36	-8.19	1.72	456.53	704.57	14851.598	1031
8575	1.93	-8.25	1.75	456.58	704.58	14851.604	1031
8580	2.20	-8.50	1.81	456.38	704.99	14851.609	1031
8585	2.02	-8.85	1.99	457.00	705.14	14851.614	1031
8590	2.05	-8.63	1.78	457.61	705.75	14851.621	1031
8595	2.21	-8.66	1.83	457.93	705.76	14851.625	1031
8600	2.79	-8.78	1.80	458.38	706.85	14851.630	1031
8605	2.25	-8.71	1.80	458.79	706.48	14851.635	1031
8610	2.36	-8.90	1.91	458.87	706.66	14851.641	1031
8615	2.51	-8.80	1.82	458.68	706.59	14851.642	1031
8620	1.99	-9.06	1.95	459.88	707.49	14851.652	1031
8625	1.99	-8.47	1.62	460.39	708.04	14851.655	1031
8630	2.00	-9.38	2.06	460.92	708.44	14851.662	1031
8635	2.15	-8.90	1.80	461.02	708.54	14851.664	1031
8640	2.29	-8.97	1.85	460.57	708.43	14851.671	1031
8645	2.56	-9.06	1.88	460.81	708.45	14851.674	1031
8650	2.67	-10.05	2.22	462.78	709.75	14851.682	1031
8655	2.50	-9.59	2.03	462.17	709.99	14851.686	1031
8660	2.48	-9.22	1.86	462.50	710.07	14851.688	1031
8665	2.42	-9.36	1.89	462.44	709.75	14851.696	1031
8670	1.85	-9.59	2.02	463.45	710.20	14851.701	1031
8675	2.57	-9.43	1.91	464.03	710.68	14851.703	1031
8680	2.47	-9.50	1.94	464.09	711.35	14851.710	1031
8685	2.10	-9.07	1.68	464.78	711.63	14851.717	1031
8690	2.34	-9.28	1.77	464.84	711.74	14851.719	1031
8695	1.98	-9.23	1.78	464.81	711.31	14851.724	1031
8700	2.07	-9.05	1.71	464.79	711.75	14851.729	1031
8705	2.34	-9.49	1.77	466.11	713.03	14851.736	1031
8710	2.16	-9.16	1.61	466.04	713.19	14851.736	1031
8715	2.67	-9.70	1.84	466.99	713.58	14851.746	1031
8720	2.28	-9.81	1.94	467.00	713.63	14851.749	1031
8725	2.68	-9.04	1.53	467.36	713.93	14851.757	1031
8730	2.00	-9.65	1.80	466.90	714.01	14851.762	1031
8735	2.13	-10.28	1.98	468.13	715.00	14851.765	1031
8740	2.37	-9.78	1.73	468.57	715.46	14851.769	1031
8745	2.67	-9.35	1.54	468.65	715.42	14851.777	1031
8750	1.91	-9.40	1.57	468.63	715.17	14851.781	1031
8755	2.50	-9.98	1.82	469.22	715.38	14851.782	1031
8760	2.05	-9.80	1.80	469.50	715.24	14851.791	1031
8765	2.03	-10.03	1.89	470.14	716.24	14851.796	1031
8770	2.75	-10.59	2.03	470.59	716.58	14851.799	1031
8775	1.82	-10.10	1.90	470.64	717.13	14851.807	1031
8780	2.43	-10.33	1.93	470.59	716.72	14851.811	1031
8785	2.15	-10.00	1.86	471.20	716.71	14851.812	1031
8790	2.02	-10.29	1.94	472.25	717.87	14851.817	1031
8795	2.34	-9.86	1.71	472.19	718.19	14851.826	1031
8800	2.43	-11.08	2.22	472.59	718.54	14851.829	1031
8805	2.33	-10.47	1.93	472.76	718.68	14851.835	1031
8810	2.34	-10.42	1.86	472.73	718.48	14851.842	1031
8815	2.91	-10.47	1.88	472.89	718.60	14851.844	1031
8820	2.55	-10.54	1.87	474.50	719.48	14851.846	1031
8825	2.55	-10.16	1.73	474.47	719.94	14851.855	1031
8830	2.18	-10.43	1.84	475.18	720.25	14851.860	1031
8835	2.05	-10.27	1.77	475.07	720.23	14851.861	1031
8840	2.31	-10.50	1.80	475.30	720.56	14851.871	1031
8845	2.22	-10.93	1.96	475.53	720.77	14851.875	1031
8850	1.27	-11.47	2.19	476.12	720.92	14851.882	1031
8855	2.29	-10.69	1.86	476.67	720.75	14851.886	1031
8860	2.27	-10.58	1.80	476.84	720.69	14851.890	1031
8865	2.18	-10.73	1.80	476.91	720.78	14851.894	1031
8870	2.36	-10.82	1.82	477.79	721.05	14851.901	1031
8875	2.14	-11.01	1.94	478.45	721.16	14851.906	1031
8880	2.08	-10.84	1.85	478.81	721.72	14851.907	1031
8885	2.46	-11.28	1.98	479.11	721.84	14851.918	1031
8890	2.97	-10.95	1.80	479.18	722.01	14851.920	1031
8895	2.68	-11.18	1.88	479.35	721.74	14851.923	1031
8900	2.32	-11.27	1.95	479.50	722.18	14851.932	1031
8905	2.05	-11.57	2.01	480.61	723.52	14851.936	1031
8910	2.19	-11.34	1.93	480.79	723.86	14851.938	1031
8915	2.79	-10.91	1.66	481.19	724.08	14851.947	1031
8920	2.28	-11.26	1.85	481.56	724.33	14851.950	1031
8925	2.65	-11.35	1.83	481.60	724.35	14851.955	1031
8930	2.79	-11.31	1.77	481.67	724.17	14851.957	1031
8935	2.34	-11.36	1.78	483.07	725.58	14851.966	1031
8940	2.46	-11.40	1.81	483.14	725.78	14851.969	1031
8945	1.71	-8.66	0.82	482.89	725.63	14851.976	1031
8950	0.65	-8.32	0.71	482.92	726.39	14851.980	1031
8955	1.41	-9.42	0.98	483.89	728.71	14851.984	1031
8960	1.00	-8.93	0.76	484.17	729.21	14851.987	1031
8965	1.15	-9.47	0.94	484.61	730.07	14851.995	1031
8970	1.04	-9.12	0.75	484.85	730.41	14852.000	1031
8975	0.76	-9.05	0.75	485.15	730.61	14852.004	1031
8980	1.14	-9.28	0.83	485.23	731.24	14852.012	1031
8985	0.98	-8.90	0.60	485.85	732.41	14852.015	1031
8990	1.01	-9.27	0.67	486.73	733.77	14852.019	1031
8995	0.90	-9.36	0.67	486.98	734.04	14852.024	1031
9000	1.13	-9.01	0.47	487.50	735.32	14852.030	1031
9005	1.18	-9.97	0.88	487.40	735.51	14852.032	1031
9010	1.38	-9.98	0.85	487.41	735.45	14852.042	1031
9015	1.02	-10.13	1.00	487.38	735.88	14852.044	1031
9020	0.97	-9.55	0.59	488.44	737.09	14852.049	1031
9025	1.16	-10.20	0.83	488.68	737.25	14852.054	1031
9030	0.96	-10.08	0.84	489.40	737.77	14852.062	1031
9035	1.05	-9.82	0.69	489.49	738.00	14852.062	1031
9040	1.11	-9.94	0.72	489.48	738.06	14852.069	1031
9045	1.29	-10.06	0.72	489.20	738.31	14852.076	1031
9050	1.21	-10.63	0.95	490.89	739.31	14852.081	1031
9055	1.10	-9.97	0.62	490.86	739.55	14852.084	1031
9060	2.18	-10.60	0.82	490.72	739.91	14852.092	1031
9065	1.64	-10.37	0.79	490.91	739.60	14852.094	1031
9070	1.20	-10.65	0.90	491.94	740.74	14852.099	1031
9075	0.78	-10.17	0.59	492.22	741.35	14852.104	1031
9080	1.33	-10.48	0.63	492.70	741.79	14852.109	1031
9085	1.49	-10.36	0.59	493.36	742.25	14852.113	1031
9090	1.04	-10.33	0.60	493.02	742.26	14852.120	1031
9095	1.17	-10.39	0.59	493.19	742.31	14852.125	1031
9100	0.49	-10.39	0.64	493.70	742.67	14852.127	1031
9105	1.22	-10.28	0.53	494.65	743.90	14852.135	1031
9110	1.28	-10.61	0.67	495.08	744.06	14852.140	1031
9115	1.08	-10.17	0.41	495.46	744.95	14852.144	1031
9120	0.88	-10.44	0.55	495.32	745.05	14852.151	1031
9125	1.28	-10.52	0.55	495.12	744.80	14852.156	1031
9130	1.03	-10.53	0.49	495.52	745.05	14852.157	1031
9135	1.15	-10.76	0.55	496.43	746.29	14852.165	1031
9140	0.68	-10.93	0.73	496.67	746.49	14852.170	1031
9145	0.52	-10.89	0.66	496.69	746.30	14852.176	1031
9150	1.27	-10.92	0.63	496.61	746.42	14852.182	1031
9155	1.35	-11.18	0.69	497.97	747.13	14852.186	1031
9160	1.48	-10.81	0.50	498.20	747.37	14852.188	1031
9165	1.25	-11.54	0.83	499.27	747.58	14852.197	1031
9170	1.09	-11.23	0.69	499.00	747.53	14852.199	1031
9175	1.32	-10.74	0.39	498.83	747.77	14852.203	1031
9180	1.07	-10.98	0.54	498.80	748.06	14852.209	1031
9185	1.33	-11.19	0.55	499.71	748.84	14852.217	1031
9190	1.11	-11.20	0.48	500.38	749.25	14852.219	1031
9195	0.98	-11.19	0.43	500.78	749.40	14852.224	1031
9200	1.08	-10.97	0.35	501.30	749.57	14852.231	1031
9205	1.48	-11.27	0.49	501.22	749.71	14852.234	1031
9210	0.79	-11.26	0.50	501.44	749.63	14852.237	1031
9215	1.35	-11.67	0.70	501.60	749.91	14852.245	1031
9220	1.24	-11.36	0.50	503.00	750.10	14852.250	1031
9225	1.46	-11.37	0.50	503.09	750.21	14852.251	1031
9230	0.66	-11.40	0.53	503.01	750.34	14852.260	1031
9235	1.18	-11.36	0.43	503.00	750.65	14852.265	1031
9240	0.90	-11.82	0.58	504.15	752.11	14852.269	1031
9245	1.22	-11.12	0.21	504.36	752.60	14852.276	1031
9250	0.42	-11.84	0.61	504.99	753.06	14852.281	1031
9255	1.07	-11.88	0.57	505.10	753.06	14852.282	1031
9260	0.80	-11.27	0.23	505.11	753.08	14852.290	1031
9265	1.00	-11.01	0.09	505.13	753.63	14852.295	1031
9270	0.98	-11.91	0.44	506.20	754.62	14852.297	1031
9275	0.93	-11.25	0.11	506.42	754.65	14852.306	1031
9280	1.21	-12.11	0.43	507.77	755.00	14852.312	1031
9285	1.19	-11.63	0.27	507.37	755.23	14852.312	1031
9290	0.93	-11.69	0.28	507.35	755.40	14852.321	1031
9295	0.91	-12.03	0.57	507.53	755.28	14852.325	1031
9300	1.20	-11.97	0.43	508.43	756.08	14852.328	1031
9305	0.87	-12.80	0.85	509.25	756.97	14852.335	1031
9310	1.32	-12.46	0.62	509.23	757.12	14852.341	1031
9315	1.55	-12.37	0.56	509.09	757.09	14852.344	1031
9320	1.19	-12.39	0.52	509.47	757.36	14852.346	1031
9325	1.30	-12.15	0.25	510.72	758.38	14852.354	1031
9330	1.10	-11.83	0.10	510.87	759.23	14852.358	1031
9335	1.51	-12.11	0.16	511.83	759.36	14852.364	1031
9340	1.08	-12.31	0.28	511.54	759.28	14852.370	1031
9345	1.52	-12.56	0.36	511.70	759.32	14852.375	1031
9350	1.68	-12.49	0.32	511.96	759.63	14852.376	1031
9355	1.49	-12.78	0.42	512.90	760.90	14852.385	1031
9360	1.19	-12.98	0.49	513.01	760.83	14852.390	1031
9365	0.93	-12.18	0.07	513.76	761.54	14852.397	1031
9370	1.61	-12.58	0.23	513.89	761.87	14852.402	1031
9375	1.37	-12.54	0.19	513.82	761.70	14852.406	1031
9380	0.93	-12.59	0.24	513.82	761.72	14852.407	1031
9385	1.35	-12.75	0.23	514.63	761.81	14852.417	1031
9390	1.35	-12.75	0.28	515.08	762.17	14852.422	1031
9395	0.93	-13.39	0.58	515.92	762.56	14852.423	1031
9400	1.21	-12.70	0.23	516.19	762.94	14852.433	1031
9405	1.50	-12.65	0.18	515.95	763.19	14852.436	1031
9410	1.15	-12.77	0.27	515.99	763.29	14852.438	1031
9415	0.85	-12.88	0.24	516.78	764.01	14852.446	1031
9420	1.17	-13.04	0.22	517.56	764.89	14852.448	1031
9425	1.11	-13.35	0.38	517.73	765.56	14852.453	1031
9430	1.29	-12.83	0.07	517.55	765.65	14852.462	1031
9435	0.87	-12.96	0.20	517.83	765.82	14852.464	1031
9440	1.36	-13.32	0.28	518.65	766.69	14852.469	1031
9445	1.52	-13.71	0.42	518.78	766.76	14852.471	1031
9450	1.49	-13.71	0.46	519.85	766.85	14852.482	1031
9455	1.21	-13.91	0.58	519.77	766.74	14852.483	1031
9460	1.53	-13.94	0.61	520.05	766.77	14852.491	1031
9465	1.16	-13.61	0.46	519.85	766.70	14852.496	1031
9470	1.00	-13.80	0.47	521.33	768.06	14852.500	1031
9475	1.39	-13.90	0.48	521.29	768.57	14852.501	1031
9480	0.80	-13.70	0.31	522.10	769.30	14852.511	1031
9485	1.31	-13.77	0.33	521.97	769.35	14852.513	1031
9490	1.27	-13.74	0.32	522.03	769.12	14852.517	1031
9495	1.64	-13.43	0.14	522.06	769.29	14852.526	1031
9500	1.82	-14.05	0.39	523.46	769.43	14852.531	1031
9505	1.49	-13.99	0.38	523.61	769.42	14852.532	1031
9510	1.00	-14.03	0.42	523.47	769.68	14852.542	1031
9515	1.32	-13.99	0.40	523.53	769.82	14852.545	1031
9520	1.46	-13.77	0.23	523.92	769.95	14852.547	1031
9525	1.63	-13.86	0.18	524.88	771.35	14852.557	1031
9530	1.57	-14.33	0.36	525.06	771.59	14852.561	1031
9535	1.46	-14.09	0.17	525.79	772.09	14852.563	1031
9540	1.36	-14.57	0.44	525.98	772.38	14852.571	1031
9545	1.16	-14.61	0.47	525.86	772.19	14852.577	1031
9550	1.23	-14.51	0.37	526.17	772.87	14852.578	1031
9555	1.54	-14.75	0.38	527.23	774.06	14852.584	1031
9560	1.70	-14.61	0.36	527.36	774.04	14852.589	1031
9565	1.36	-15.02	0.52	528.22	774.87	14852.596	1031
9570	1.60	-14.62	0.29	528.24	774.84	14852.596	1031
9575	1.48	-14.75	0.32	528.05	774.76	14852.604	1031
9580	1.51	-14.36	0.18	527.89	774.58	14852.608	1031
9585	1.27	-14.62	0.19	529.45	776.75	14852.616	1031
9590	1.19	-14.79	0.28	529.34	776.32	14852.621	1031
9595	1.64	-15.28	0.49	529.55	776.41	14852.627	1031
9600	1.43	-15.04	0.42	529.33	776.47	14852.627	1031
9605	1.08	-14.94	0.38	530.81	776.50	14852.636	1031
9610	1.62	-15.35	0.53	530.88	776.60	14852.641	1031
9615	1.46	-15.01	0.34	531.68	777.21	14852.642	1031
9620	1.19	-14.95	0.35	531.61	777.53	14852.653	1031
9625	1.76	-14.84	0.25	531.72	777.64	14852.655	1031
9630	1.55	-14.89	0.23	531.72	777.89	14852.658	1031
9635	1.49	-15.20	0.30	532.32	778.24	14852.666	1031
9640	1.38	-15.20	0.27	533.52	779.73	14852.672	1031
9645	1.53	-15.36	0.33	533.80	779.62	14852.672	1031
9650	1.23	-15.51	0.41	534.39	779.59	14852.682	1031
9655	1.83	-15.42	0.34	534.33	779.97	14852.686	1031
9660	1.05	-15.34	0.33	534.55	780.03	14852.688	1031
9665	1.43	-15.40	0.32	534.77	780.23	14852.697	1031
9670	1.74	-15.76	0.40	535.57	781.90	14852.702	1031
9675	1.49	-15.32	0.21	535.78	781.60	14852.703	1031
9680	1.62	-15.93	0.43	535.58	781.56	14852.711	1031
9685	1.49	-15.88	0.38	535.96	781.54	14852.713	1031
9690	1.31	-15.71	0.25	536.97	782.54	14852.719	1031
9695	1.32	-15.75	0.26	537.25	783.09	14852.721	1031
9700	1.85	-15.96	0.23	538.10	783.87	14852.731	1031
9705	1.22	-16.48	0.53	538.10	783.85	14852.733	1031
9710	1.31	-15.91	0.27	537.71	783.91	14852.741	1031
9715	0.95	-16.34	0.48	538.04	784.00	14852.745	1031
9720	1.05	-16.45	0.43	539.38	785.32	14852.750	1031
9725	1.32	-16.35	0.36	539.83	785.75	14852.752	1031
9730	1.17	-16.33	0.28	540.60	785.91	14852.762	1031
9735	1.47	-16.26	0.28	540.21	785.66	14852.765	1031
9740	1.35	-16.35	0.35	540.39	786.20	14852.767	1031
9745	1.25	-16.42	0.39	540.46	785.74	14852.776	1031
9750	1.41	-16.20	0.22	540.95	786.46	14852.780	1031
9755	1.79	-16.48	0.30	541.70	786.90	14852.783	1031
9760	1.45	-16.91	0.44	542.25	787.55	14852.792	1031
9765	1.66	-16.36	0.25	542.26	788.05	14852.795	1031
9770	1.30	-16.43	0.33	542.61	788.05	14852.799	1031
9775	1.18	-16.64	0.38	542.47	788.27	14852.807	1031
9780	1.14	-16.74	0.29	542.76	788.67	14852.810	1031
9785	1.48	-17.20	0.40	543.76	789.77	14852.813	1031
9790	1.26	-16.92	0.45	543.69	789.95	14852.819	1031
9795	1.65	-16.62	0.22	544.10	789.78	14852.826	1031
9800	1.40	-17.04	0.45	543.87	789.63	14852.828	1031
9805	1.29	-17.22	0.46	545.13	791.06	14852.834	1031
9810	1.46	-17.36	0.44	545.20	791.12	14852.839	1031
9815	0.94	-17.30	0.53	545.63	791.02	14852.845	1031
9820	1.51	-16.99	0.39	545.92	791.30	14852.846	1031
9825	1.54	-17.29	0.28	546.16	790.98	14852.856	1031
9830	1.69	-16.80	0.26	545.97	791.32	14852.858	1031
9835	1.71	-17.32	0.41	547.43	792.36	14852.862	1031
9840	1.05	-17.36	0.42	547.40	792.82	14852.870	1031
9845	1.02	-17.39	0.43	548.57	792.41	14852.877	1031
9850	1.57	-17.15	0.23	548.45	792.87	14852.877	1031
9855	1.33	-17.73	0.53	548.41	792.95	14852.886	1031
9860	1.20	-17.32	0.36	548.56	793.02	14852.890	1031
9865	1.14	-17.38	0.42	548.86	793.09	14852.894	1031
9870	1.42	-17.50	0.36	549.80	793.18	14852.902	1031
9875	1.09	-17.48	0.30	549.88	793.66	14852.905	1031
9880	1.57	-17.64	0.39	550.09	793.60	14852.907	1031
9885	1.22	-17.63	0.48	550.24	793.78	14852.915	1031
9890	1.41	-17.71	0.45	551.72	794.25	14852.922	1031
9895	1.20	-17.69	0.48	551.75	793.92	14852.922	1031
9900	1.20	-18.23	0.66	552.54	795.22	14852.933	1031
9905	1.79	-18.03	0.42	552.38	795.31	14852.936	1031
9910	1.56	-17.74	0.18	552.23	795.45	14852.941	1031
9915	1.92	-17.54	0.23	552.52	795.76	14852.944	1031
9920	1.27	-18.08	0.45	553.60	797.36	14852.948	1031
9925	1.00	-18.38	0.50	553.87	797.54	14852.953	1031
9930	1.15	-18.08	0.43	555.07	798.50	14852.961	1031
9935	1.36	-18.34	0.43	554.29	798.31	14852.965	1031
9940	1.45	-18.46	0.54	554.45	798.60	14852.969	1031
9945	1.49	-18.61	0.63	554.54	798.39	14852.971	1031
9950	1.51	-18.90	0.53	556.05	799.24	14852.982	1031
9955	1.39	-18.61	0.43	556.31	800.00	14852.986	1031
9960	1.39	-18.69	0.52	556.22	799.90	14852.989	1031
9965	1.69	-18.43	0.35	556.10	800.30	14852.997	1031
9970	1.57	-18.34	0.28	556.69	800.17	14853.000	1031
9975	1.56	-18.88	0.53	557.76	800.25	14853.002	1031
9980	1.45	-19.02	0.59	558.03	800.74	14853.011	1031
9985	1.46	-18.79	0.45	558.57	801.46	14853.015	1031
9990	1.39	-18.86	0.49	558.43	801.43	14853.017	1031
9995	1.39	-18.76	0.44	558.42	801.29	14853.026	1031
10000	1.37	-18.84	0.43	558.62	801.50	14853.030	1031
10005	1.26	-19.29	0.65	559.81	801.73	14853.033	1031
10010	1.83	-19.08	0.52	559.88	801.85	14853.040	1031
10015	1.41	-19.49	0.61	560.47	802.61	14853.045	1031
10020	1.33	-19.20	0.51	560.34	802.89	14853.047	1031
10025	1.46	-19.39	0.56	560.35	803.39	14853.057	1031
10030	1.50	-19.47	0.57	560.49	803.25	14853.061	1031
10035	0.64	-20.10	0.79	561.72	804.18	14853.067	1031
10040	1.39	-19.65	0.59	561.91	804.59	14853.067	1031
10045	1.88	-19.23	0.31	561.87	805.05	14853.076	1031
10050	1.41	-19.70	0.56	562.18	805.21	14853.079	1031
10055	1.66	-19.75	0.59	562.94	805.19	14853.087	1031
10060	1.66	-19.89	0.63	563.34	805.15	14853.091	1031
10065	1.22	-19.94	0.58	564.28	806.22	14853.097	1031
10070	1.58	-19.87	0.56	564.47	805.53	14853.096	1031
10075	1.65	-19.63	0.40	564.29	806.43	14853.105	1031
10080	1.79	-20.07	0.62	564.34	806.65	14853.110	1031
10085	1.53	-19.88	0.50	565.18	807.72	14853.114	1031
10090	1.64	-20.07	0.53	565.46	808.16	14853.122	1031
10095	1.63	-20.02	0.49	566.16	808.26	14853.125	1031
10100	1.51	-20.21	0.56	566.57	808.97	14853.127	1031
10105	1.76	-20.13	0.48	566.68	809.07	14853.135	1031
10110	1.63	-20.18	0.56	566.80	808.96	14853.140	1031
10115	1.49	-20.39	0.64	567.00	809.62	14853.142	1031
10120	1.45	-20.55	0.69	568.06	810.52	14853.152	1031
10125	0.98	-20.43	0.62	568.08	810.96	14853.154	1031
10130	1.53	-20.83	0.70	569.00	811.65	14853.161	1031
10135	1.42	-20.71	0.65	568.81	811.38	14853.165	1031
10140	1.66	-20.61	0.59	568.95	811.87	14853.172	1031
10145	1.54	-20.88	0.76	568.93	811.82	14853.172	1031
10150	1.65	-21.10	0.80	570.19	813.07	14853.182	1031
10155	1.62	-20.82	0.60	570.39	813.09	14853.186	1031
10160	1.64	-20.73	0.55	570.28	813.40	14853.191	1031
10165	1.28	-20.95	0.69	570.38	813.38	14853.194	1031
10170	1.78	-20.99	0.60	571.58	814.27	14853.201	1031
10175	1.25	-20.92	0.49	572.12	814.98	14853.205	1031
10180	1.49	-21.15	0.58	572.81	815.26	14853.212	1031
10185	1.55	-21.18	0.56	573.10	815.52	14853.216	1031
10190	1.51	-21.21	0.58	572.97	815.98	14853.219	1031
10195	1.52	-20.95	0.40	572.97	815.95	14853.223	1031
10200	1.73	-21.66	0.74	573.84	816.52	14853.231	1031
10205	1.65	-21.66	0.69	574.53	817.40	14853.236	1031
10210	1.44	-21.77	0.69	574.89	817.14	14853.238	1031
10215	1.74	-21.67	0.57	575.23	817.96	14853.245	1031
10220	1.41	-21.96	0.77	575.16	818.07	14853.250	1031
10225	1.61	-21.78	0.70	575.29	818.06	14853.251	1031
10230	1.52	-21.78	0.71	575.79	818.18	14853.260	1031
10235	1.02	-22.17	0.78	576.81	819.65	14853.266	1031
10240	1.15	-21.91	0.59	576.93	819.81	14853.267	1031
10245	2.01	-22.05	0.60	576.93	819.49	14853.275	1031
10250	2.00	-21.68	0.42	576.96	819.86	14853.280	1031
10255	1.65	-22.56	0.80	578.18	821.26	14853.282	1031
10260	1.79	-22.33	0.68	578.49	821.09	14853.291	1031
10265	1.86	-22.68	0.85	579.35	822.31	14853.296	1031
10270	1.48	-22.73	0.92	579.37	822.47	14853.298	1031
10275	1.30	-22.55	0.88	579.11	823.26	14853.307	1031
10280	1.88	-22.64	0.79	579.27	822.39	14853.310	1031
10285	2.21	-22.55	0.64	580.37	823.06	14853.312	1031
10290	1.69	-22.59	0.68	580.58	824.05	14853.317	1031
10295	1.46	-22.99	0.84	581.29	824.58	14853.325	1031
10300	1.63	-23.00	0.82	581.61	824.93	14853.328	1031
10305	1.55	-22.82	0.71	581.80	825.11	14853.338	1031
10310	1.41	-22.86	0.77	581.81	824.77	14853.341	1031
10315	1.80	-23.07	0.81	582.44	825.51	14853.344	1031
10320	1.54	-23.35	0.83	583.76	826.36	14853.349	1031
10325	1.86	-23.31	0.81	583.58	826.63	14853.355	1031
10330	1.61	-22.95	0.62	583.17	826.34	14853.359	1031
10335	1.43	-23.24	0.80	583.34	826.45	14853.362	1031
10340	1.53	-23.29	0.72	584.56	827.56	14853.372	1031
10345	1.71	-23.51	0.78	584.70	827.88	14853.374	1031
10350	1.45	-23.74	0.89	585.27	828.89	14853.382	1031
10355	2.02	-23.36	0.63	585.51	828.72	14853.386	1031
10360	2.01	-22.81	0.25	585.70	829.28	14853.391	1031
10365	1.56	-23.59	0.72	585.59	828.78	14853.392	1031
10370	1.90	-23.94	0.79	586.81	830.29	14853.402	1031
10375	1.90	-23.87	0.74	586.89	830.68	14853.405	1031
10380	1.49	-24.05	0.78	587.88	831.71	14853.411	1031
10385	1.76	-24.33	0.94	587.73	831.39	14853.414	1031
10390	1.40	-24.00	0.77	587.64	831.60	14853.421	1031
10395	1.94	-24.22	0.86	587.64	831.64	14853.424	1031
10400	1.81	-24.24	0.81	589.03	831.63	14853.432	1031
10405	1.77	-24.06	0.76	589.16	831.81	14853.436	1031
10410	1.76	-24.11	0.78	589.17	831.47	14853.438	1031
10415	1.73	-24.50	1.02	589.31	831.59	14853.446	1031
10420	1.94	-24.15	0.79	589.97	832.03	14853.451	1031
10425	2.37	-24.22	0.72	591.04	832.99	14853.455	1031
10430	1.48	-24.70	1.04	591.14	833.06	14853.462	1031
10435	1.59	-24.58	0.91	591.75	833.26	14853.467	1031
10440	2.39	-24.30	0.67	591.88	833.05	14853.469	1031
10445	1.89	-24.86	1.06	592.00	833.20	14853.474	1031
10450	2.20	-24.65	0.95	592.29	833.45	14853.479	1031
10455	1.90	-24.77	0.96	593.21	834.42	14853.486	1031
10460	1.86	-25.03	1.10	593.37	835.11	14853.488	1031
10465	1.40	-24.90	1.03	594.06	835.64	14853.497	1031
10470	1.94	-25.00	1.02	594.01	835.58	14853.499	1031
10475	2.21	-25.19	1.11	593.74	835.14	14853.507	1031
10480	1.33	-24.91	1.02	593.95	835.27	14853.512	1031
10485	1.86	-25.11	0.97	595.14	836.09	14853.516	1031
10490	1.66	-24.99	0.88	595.39	836.80	14853.517	1031
10495	1.70	-25.54	1.19	595.08	837.17	14853.526	1031
10500	2.31	-25.11	0.92	595.36	836.84	14853.531	1031
10505	2.12	-25.09	0.87	596.01	837.34	14853.532	1031
10510	1.83	-25.34	0.95	596.23	837.59	14853.541	1031
10515	1.82	-25.48	1.00	597.53	837.90	14853.546	1031
10520	1.88	-25.60	1.06	597.66	838.04	14853.549	1031
10525	1.64	-25.62	1.09	597.71	838.17	14853.557	1031
10530	2.17	-25.42	0.91	598.04	838.64	14853.561	1031
10535	1.32	-25.58	0.99	598.32	839.33	14853.562	1031
10540	1.75	-25.99	1.08	599.31	840.32	14853.567	1031
10545	1.53	-26.15	1.19	599.64	840.49	14853.576	1031
10550	2.39	-25.99	0.95	600.13	841.25	14853.578	1031
10555	1.71	-26.10	1.05	599.95	841.31	14853.587	1031
10560	1.80	-25.84	0.93	599.81	841.22	14853.592	1031
10565	2.15	-25.95	1.02	600.03	841.36	14853.594	1031
10570	1.75	-26.22	1.07	601.36	842.38	14853.596	1031
10575	1.92	-26.47	1.15	601.60	842.77	14853.604	1031
10580	2.04	-26.59	1.18	602.14	843.87	14853.611	1031
10585	1.68	-26.44	1.10	602.11	843.72	14853.611	1031
10590	1.60	-26.53	1.12	602.32	843.78	14853.621	1031
10595	1.94	-26.53	1.08	602.15	843.78	14853.624	1031
10600	1.60	-26.63	1.11	603.81	844.99	14853.632	1031
10605	1.74	-26.51	1.04	603.84	845.14	14853.636	1031
10610	2.14	-27.01	1.21	603.86	844.82	14853.642	1031
10615	1.64	-26.70	1.15	603.47	845.16	14853.644	1031
10620	1.51	-26.73	1.11	604.82	846.32	14853.651	1031
10625	2.20	-26.67	0.99	605.14	847.00	14853.656	1031
10630	1.85	-27.10	1.20	605.68	846.96	14853.657	1031
10635	1.63	-27.16	1.14	606.00	847.94	14853.666	1031
10640	1.85	-27.04	1.09	606.01	848.20	14853.670	1031
10645	1.84	-27.26	1.21	606.24	847.91	14853.673	1031
10650	1.78	-27.28	1.24	607.01	848.50	14853.682	1031
10655	1.86	-27.54	1.24	607.71	849.30	14853.686	1031
10660	1.42	-27.45	1.22	607.99	849.52	14853.688	1031
10665	1.65	-27.65	1.24	608.31	849.86	14853.697	1031
10670	1.79	-27.50	1.18	608.35	849.87	14853.701	1031
10675	2.18	-27.60	1.17	608.38	849.95	14853.705	1031
10680	2.19	-27.50	1.10	608.38	849.79	14853.710	1031
10685	1.53	-27.93	1.23	610.02	851.34	14853.717	1031
10690	1.91	-27.60	1.15	609.74	851.57	14853.719	1031
10695	1.98	-27.81	1.01	610.28	851.68	14853.726	1031
10700	2.11	-27.75	1.12	609.94	851.85	14853.730	1031
10705	2.12	-28.18	1.24	610.85	853.06	14853.734	1031
10710	2.00	-28.34	1.32	611.19	853.07	14853.736	1031
10715	1.72	-28.26	1.14	611.86	853.57	14853.746	1031
10720	1.84	-28.36	1.26	612.03	854.04	14853.750	1031
10725	1.74	-28.63	1.45	613.14	854.13	14853.757	1031
10730	2.01	-28.40	1.27	612.03	854.20	14853.761	1031
10735	1.71	-28.69	1.37	613.01	855.07	14853.765	1031
10740	2.12	-28.68	1.31	613.60	855.48	14853.769	1031
10745	1.94	-28.81	1.43	614.30	856.04	14853.776	1031
10750	2.12	-28.65	1.22	614.65	856.12	14853.781	1031
10755	2.10	-28.80	1.34	614.58	856.63	14853.782	1031
10760	2.25	-28.84	1.33	614.50	856.53	14853.792	1031
10765	1.77	-28.97	1.41	614.81	857.27	14853.794	1031
10770	1.83	-29.24	1.45	615.88	858.10	14853.798	1031
10775	2.31	-28.96	1.30	616.12	857.67	14853.807	1031
10780	1.87	-29.07	1.38	616.26	858.37	14853.811	1031
10785	1.24	-28.99	1.40	615.99	858.13	14853.814	1031
10790	1.87	-29.30	1.41	617.53	859.41	14853.817	1031
10795	2.11	-29.33	1.41	617.56	859.68	14853.826	1031
10800	2.20	-29.34	1.31	618.45	860.22	14853.830	1031
10805	2.20	-29.38	1.36	618.15	860.31	14853.831	1031
10810	1.87	-29.39	1.38	618.24	860.35	14853.841	1031
10815	1.77	-29.41	1.38	618.30	860.69	14853.844	1031
10820	2.07	-29.78	1.52	618.84	860.76	14853.848	1031
10825	1.68	-29.63	1.47	619.15	860.99	14853.855	1031
10830	2.44	-29.73	1.46	620.61	860.82	14853.862	1031
10835	1.86	-29.75	1.53	620.63	860.90	14853.862	1031
10840	2.37	-29.66	1.41	620.70	861.00	14853.872	1031
10845	2.02	-29.68	1.42	620.96	860.83	14853.875	1031
10850	2.11	-29.81	1.50	621.58	860.72	14853.879	1031
10855	2.21	-29.86	1.48	622.21	860.89	14853.885	1031
10860	1.96	-29.98	1.52	622.85	861.70	14853.890	1031
10865	2.52	-30.01	1.46	622.89	861.91	14853.892	1031
10870	2.12	-30.00	1.50	622.88	861.93	14853.901	1031
10875	1.76	-30.29	1.63	623.08	862.12	14853.906	1031
10880	2.12	-29.87	1.37	623.30	862.37	14853.907	1031
10885	2.24	-30.39	1.66	624.42	862.43	14853.917	1031
10890	2.18	-30.14	1.49	624.46	862.64	14853.920	1031
10895	2.23	-30.18	1.47	624.86	863.51	14853.923	1031
10900	2.01	-30.27	1.53	624.87	863.34	14853.931	1031
10905	1.82	-30.57	1.60	625.92	864.68	14853.936	1031
10910	2.20	-30.71	1.63	626.22	865.31	14853.938	1031
10915	1.82	-30.68	1.60	626.96	865.96	14853.947	1031
10920	2.53	-30.78	1.61	626.91	866.09	14853.950	1031
10925	2.43	-30.60	1.47	627.09	866.37	14853.956	1031
10930	1.80	-31.00	1.76	627.26	866.62	14853.957	1031
10935	2.02	-31.11	1.69	628.16	867.77	14853.965	1031
10940	1.88	-31.00	1.58	628.35	868.11	14853.969	1031
10945	1.78	-31.26	1.77	629.50	869.28	14853.977	1031
10950	2.22	-31.03	1.60	629.22	868.07	14853.980	1031
10955	2.41	-31.18	1.67	628.99	868.28	14853.984	1030
10960	1.94	-31.04	1.58	629.42	868.43	14853.987	1030
10965	1.96	-31.21	1.74	628.69	867.98	14853.996	1030
10970	2.38	-30.85	1.49	628.10	867.27	14854.000	1030
10975	2.22	-30.85	1.48	628.11	867.37	14854.002	1030
10980	2.03	-30.97	1.60	628.13	867.28	14854.012	1030
10985	2.09	-30.83	1.57	627.61	867.04	14854.015	1030
10990	2.01	-30.61	1.50	626.50	865.82	14854.019	1030
10995	1.96	-30.76	1.64	626.24	865.67	14854.025	1030
11000	2.03	-30.62	1.51	625.75	865.09	14854.031	1030
11005	2.11	-30.61	1.52	626.00	865.58	14854.032	1030
11010	2.63	-30.63	1.48	626.11	865.50	14854.041	1030
11015	2.02	-30.47	1.43	625.97	865.59	14854.045	1030
11020	2.25	-30.22	1.39	624.73	864.51	14854.049	1030
11025	1.67	-30.11	1.39	624.53	864.25	14854.054	1030
11030	1.32	-30.25	1.54	623.65	863.55	14854.062	1030
11035	1.93	-30.16	1.45	623.73	863.32	14854.062	1030
11040	1.91	-30.10	1.43	623.70	863.21	14854.069	1030
11045	2.04	-29.98	1.32	623.94	863.81	14854.076	1030
11050	2.05	-29.59	1.23	622.29	861.84	14854.081	1030
11055	2.12	-29.77	1.30	622.34	862.19	14854.083	1030
11060	1.85	-29.63	1.31	622.25	862.73	14854.092	1030
11065	1.57	-29.92	1.46	622.54	862.39	14854.094	1030
11070	2.01	-29.65	1.32	621.82	861.57	14854.099	1030
11075	1.88	-29.58	1.32	621.02	861.27	14854.104	1030
11080	1.73	-29.36	1.29	620.62	860.74	14854.109	1030
11085	2.07	-29.03	1.03	620.28	861.01	14854.113	1030
11090	2.08	-29.34	1.19	620.09	861.05	14854.120	1030
11095	2.23	-29.36	1.21	620.41	860.83	14854.124	1030
11100	1.75	-29.27	1.22	620.25	860.63	14854.129	1030
11105	2.03	-29.23	1.25	619.16	859.73	14854.135	1030
11110	1.88	-29.01	1.19	618.93	859.79	14854.140	1030
11115	1.90	-29.16	1.31	618.39	859.58	14854.144	1030
11120	1.92	-29.10	1.26	618.22	859.25	14854.151	1030
11125	2.06	-28.93	1.12	618.23	859.28	14854.156	1030
11130	2.04	-29.11	1.25	618.10	858.91	14854.157	1030
11135	1.66	-28.63	1.19	616.80	857.30	14854.165	1030
11140	2.10	-28.62	1.14	616.74	857.80	14854.170	1030
11145	1.72	-28.70	1.19	616.78	857.87	14854.176	1030
11150	1.85	-28.89	1.29	616.57	857.83	14854.182	1030
11155	1.60	-28.58	1.29	615.58	856.74	14854.186	1030
11160	2.04	-28.40	1.10	615.41	856.34	14854.188	1030
11165	1.90	-28.46	1.23	614.77	855.90	14854.195	1030
11170	1.64	-28.50	1.29	614.83	855.67	14854.201	1030
11175	2.19	-28.68	1.30	614.79	855.74	14854.207	1030
11180	1.88	-28.60	1.24	614.66	856.03	14854.209	1030
11185	1.92	-28.30	1.09	613.66	855.12	14854.217	1030
11190	1.83	-28.18	1.08	613.03	854.71	14854.219	1030
11195	2.07	-28.48	1.31	612.65	854.45	14854.224	1030
11200	1.98	-28.07	1.12	612.28	854.18	14854.230	1030
11205	1.37	-28.04	1.15	612.26	853.83	14854.234	1030
11210	1.60	-27.87	1.02	612.24	853.87	14854.239	1030
11215	2.22	-27.96	1.06	611.70	853.53	14854.246	1030
11220	1.51	-27.62	1.05	611.07	852.64	14854.250	1030
11225	1.59	-27.54	0.99	611.03	852.92	14854.251	1030
11230	1.62	-27.62	1.03	610.89	852.60	14854.261	1030
11235	1.19	-27.95	1.27	610.89	852.69	14854.264	1030
11240	1.65	-27.34	0.99	609.69	851.30	14854.269	1030
11245	1.27	-27.22	0.99	609.60	851.17	14854.275	1030
11250	1.93	-27.27	1.00	608.89	850.55	14854.281	1030
11255	1.77	-27.06	0.87	609.05	850.26	14854.282	1030
11260	1.91	-27.05	0.90	609.09	850.75	14854.290	1030
11265	1.68	-27.38	1.14	608.54	850.52	14854.295	1030
11270	1.68	-27.03	0.97	607.67	849.48	14854.298	1030
11275	1.75	-27.00	0.99	607.54	849.32	14854.305	1030
11280	1.68	-26.86	0.98	606.67	848.75	14854.312	1030
11285	1.94	-26.86	0.99	606.89	848.61	14854.312	1030
11290	1.74	-26.91	1.03	606.66	848.85	14854.322	1030
11295	1.41	-26.89	1.00	606.75	848.61	14854.325	1030
11300	1.56	-26.84	0.94	605.55	848.77	14854.328	1030
11305	1.53	-26.96	1.06	605.21	848.61	14854.334	1030
11310	1.12	-26.76	0.94	604.40	848.19	14854.342	1030
11315	2.04	-27.06	1.08	605.23	848.71	14854.344	1030
11320	1.73	-27.05	1.09	604.85	848.81	14854.349	1030
11325	2.10	-26.76	0.93	604.20	848.57	14854.354	1030
11330	1.51	-27.03	1.12	604.29	848.65	14854.359	1030
11335	1.82	-27.03	1.07	603.03	848.49	14854.364	1030
11340	1.93	-26.82	0.96	603.21	848.39	14854.370	1030
11345	1.55	-26.57	0.83	603.01	848.03	14854.375	1030
11350	1.46	-26.69	0.92	602.94	848.28	14854.379	1030
11355	1.80	-26.35	0.85	601.74	846.79	14854.385	1030
11360	1.94	-26.31	0.77	601.63	846.63	14854.390	1030
11365	1.85	-26.48	1.02	601.43	845.90	14854.394	1030
11370	1.73	-26.38	0.96	601.12	845.85	14854.400	1030
11375	1.79	-26.19	0.83	601.40	845.54	14854.406	1030
11380	1.54	-26.23	0.88	601.28	845.44	14854.408	1030
11385	0.84	-26.17	0.98	599.91	844.15	14854.416	1030
11390	1.84	-26.19	0.93	600.00	844.09	14854.420	1030
11395	1.70	-26.12	0.87	599.38	844.28	14854.425	1030
11400	1.61	-26.18	0.98	599.58	843.86	14854.432	1030
11405	1.33	-25.99	0.97	598.46	842.96	14854.436	1030
11410	1.15	-25.83	0.94	598.35	842.63	14854.438	1030
11415	2.67	-25.64	0.70	597.77	841.67	14854.447	1030
11420	2.33	-25.55	0.74	597.49	842.37	14854.449	1030
11425	1.73	-25.69	0.87	597.51	842.27	14854.453	1030
11430	1.67	-25.83	0.96	597.43	842.26	14854.460	1030
11435	1.87	-25.65	0.86	597.40	841.90	14854.465	1030
11435	1.86	-25.38	0.81	596.08	840.83	14854.425	1030
11440	1.99	-25.29	0.78	596.21	840.69	14854.431	1030
11445	2.11	-25.21	0.74	595.45	840.04	14854.438	1030
11450	1.80	-25.42	0.89	595.27	839.92	14854.438	1030
11455	2.03	-25.51	0.89	595.50	839.85	14854.447	1030
11460	1.64	-25.46	0.94	595.36	839.83	14854.452	1030
11465	1.58	-25.55	0.89	596.88	840.93	14854.458	1030
11470	1.81	-25.40	0.80	596.80	840.93	14854.463	1030
11475	1.83	-25.16	0.64	596.45	841.08	14854.468	1030
11480	1.26	-25.31	0.76	596.76	840.96	14854.469	1030
11485	1.73	-25.36	0.84	595.72	839.94	14854.479	1030
11490	1.63	-25.27	0.81	595.44	839.75	14854.481	1030
11495	1.52	-25.31	0.82	594.80	839.36	14854.484	1030
11500	1.99	-25.03	0.68	594.36	838.98	14854.492	1030
11505	1.48	-25.13	0.82	594.59	838.94	14854.498	1030
11510	1.50	-25.38	0.96	594.69	838.95	14854.500	1030
11515	1.36	-25.00	0.80	593.91	838.28	14854.505	1030
11520	1.59	-24.78	0.74	593.27	837.23	14854.511	1030
11525	1.97	-25.12	0.91	592.71	837.36	14854.516	1030
11530	2.07	-24.90	0.81	592.39	837.12	14854.518	1030
11535	1.69	-24.95	0.80	592.56	837.32	14854.527	1030
11540	1.84	-24.65	0.61	592.27	837.48	14854.531	1030
11545	2.12	-24.57	0.58	592.31	837.31	14854.532	1030
11550	1.82	-24.52	0.74	591.19	835.73	14854.542	1030
11555	1.55	-24.13	0.55	590.83	835.59	14854.546	1030
11560	1.46	-24.35	0.65	591.02	835.80	14854.551	1030
11565	1.53	-24.20	0.58	590.99	835.53	14854.557	1030
11570	1.40	-24.25	0.65	589.75	835.63	14854.562	1030
11575	1.79	-24.10	0.56	589.37	835.66	14854.563	1030
11580	1.84	-23.86	0.46	588.98	834.59	14854.571	1030
11585	1.41	-24.37	0.77	588.88	834.87	14854.577	1030
11590	1.23	-24.29	0.84	588.72	834.51	14854.584	1030
11595	1.48	-24.08	0.64	588.49	834.96	14854.588	1030
11600	1.41	-23.67	0.47	587.22	833.35	14854.593	1030
11605	1.29	-24.19	0.81	587.43	832.73	14854.594	1030
11610	1.78	-23.37	0.41	586.51	831.59	14854.602	1030
11615	1.42	-23.58	0.59	586.59	832.15	14854.607	1030
11620	1.22	-23.66	0.67	586.85	831.16	14854.613	1030
11625	1.81	-23.59	0.60	586.64	832.30	14854.617	1030
11630	1.43	-23.44	0.61	585.70	831.14	14854.623	1030
11635	1.69	-23.34	0.51	585.02	830.66	14854.625	1030
11640	1.42	-23.55	0.68	584.85	830.15	14854.630	1030
11645	1.34	-23.39	0.61	584.52	829.47	14854.637	1030
11650	1.65	-23.15	0.45	584.47	829.43	14854.641	1030
11655	2.02	-23.16	0.48	584.31	829.72	14854.644	1030
11660	1.81	-23.13	0.58	584.17	829.13	14854.651	1030
11665	1.33	-23.18	0.70	583.07	827.99	14854.656	1030
11670	1.70	-23.07	0.63	583.13	828.09	14854.657	1030
11675	1.62	-23.03	0.59	583.19	828.22	14854.667	1030
11680	1.67	-23.12	0.62	583.05	828.25	14854.671	1030
11685	1.65	-23.10	0.63	581.76	828.00	14854.675	1030
11690	1.64	-23.02	0.56	581.19	828.19	14854.682	1030
11695	1.56	-22.80	0.55	580.62	826.97	14854.688	1030
11700	1.78	-22.83	0.53	580.72	826.81	14854.688	1030
11705	1.53	-22.90	0.60	580.72	826.76	14854.698	1030
11710	1.70	-22.82	0.55	580.11	826.57	14854.701	1030
11715	1.87	-22.35	0.42	579.23	825.41	14854.708	1030
11720	1.90	-22.49	0.50	578.99	824.84	14854.713	1030
11725	1.78	-22.51	0.49	578.74	825.17	14854.718	1030
11730	1.75	-22.49	0.55	578.96	825.09	14854.719	1030
11735	1.51	-22.49	0.66	578.06	823.74	14854.728	1030
11740	1.65	-22.15	0.49	577.65	823.47	14854.731	1030
11745	1.83	-21.99	0.36	577.09	823.40	14854.734	1030
11750	1.47	-21.86	0.35	576.80	823.33	14854.745	1030
11755	1.40	-22.09	0.47	576.76	823.34	14854.748	1030
11760	1.86	-21.93	0.33	576.74	822.98	14854.750	1030
11765	1.49	-21.97	0.46	576.53	822.84	14854.755	1030
11770	1.71	-22.05	0.55	575.59	822.96	14854.761	1030
11775	1.86	-21.79	0.46	575.29	822.62	14854.766	1030
11780	1.52	-21.65	0.42	574.51	821.60	14854.773	1030
11785	1.47	-22.11	0.64	574.66	821.63	14854.776	1030
11790	1.57	-21.77	0.43	574.58	821.43	14854.781	1030
11795	1.39	-21.84	0.47	574.38	821.68	14854.782	1030
11800	1.71	-21.57	0.42	572.70	820.16	14854.793	1030
11805	1.43	-21.58	0.45	572.88	820.17	14854.796	1030
11810	1.61	-22.11	0.76	572.96	820.16	14854.804	1030
11815	1.78	-21.72	0.55	572.93	819.55	14854.808	1030
11820	1.18	-21.36	0.53	571.67	818.11	14854.812	1030
11825	1.28	-21.25	0.47	571.24	817.61	14854.813	1030
11830	1.43	-21.00	0.35	570.52	816.74	14854.823	1030
11835	1.73	-21.07	0.43	570.60	817.09	14854.825	1030
11840	1.31	-21.73	0.75	570.67	816.82	14854.833	1030
11845	1.75	-21.21	0.48	570.61	816.81	14854.838	1030
11850	1.73	-21.44	0.69	569.81	815.93	14854.842	1030
11855	1.65	-21.04	0.55	569.23	815.16	14854.844	1030
11860	1.24	-21.13	0.69	568.72	814.74	14854.852	1030
11865	1.48	-20.81	0.49	568.41	814.00	14854.857	1030
11870	1.58	-20.74	0.46	568.63	814.49	14854.859	1030
11875	1.44	-20.66	0.43	568.56	814.49	14854.868	1030
11880	1.61	-20.30	0.24	568.36	813.98	14854.870	1030
11885	1.46	-20.34	0.35	566.87	812.68	14854.875	1030
11890	1.38	-20.13	0.26	566.62	812.96	14854.880	1030
11895	1.63	-20.33	0.44	566.09	812.11	14854.888	1030
11900	1.78	-20.07	0.29	566.02	811.77	14854.890	1030
11905	1.42	-20.47	0.53	565.85	811.96	14854.894	1030
11910	1.77	-20.50	0.52	565.96	812.09	14854.902	1030
11915	1.80	-20.22	0.49	564.55	810.61	14854.907	1030
11920	1.29	-20.04	0.43	564.84	810.86	14854.907	1030
11925	1.67	-20.06	0.50	564.67	810.63	14854.918	1030
11930	1.67	-20.21	0.56	564.43	810.83	14854.921	1030
11935	1.32	-19.75	0.41	563.85	808.91	14854.923	1030
11940	1.68	-19.80	0.45	563.15	808.64	14854.933	1030
11945	1.40	-19.80	0.46	562.84	808.24	14854.937	1030
11950	1.63	-20.17	0.64	562.37	808.08	14854.939	1030
11955	1.98	-19.54	0.33	562.28	808.04	14854.948	1030
11960	1.77	-19.56	0.34	562.19	807.94	14854.951	1030
11965	1.68	-20.01	0.54	561.70	808.11	14854.954	1030
11970	1.62	-20.10	0.61	561.27	808.06	14854.964	1030
11975	1.80	-19.99	0.49	560.97	807.75	14854.966	1030
11980	1.90	-19.90	0.55	560.56	806.99	14854.970	1030
11985	1.79	-20.05	0.66	560.50	807.09	14854.978	1030
11990	1.93	-20.07	0.65	560.37	806.78	14854.981	1030
11995	2.50	-20.32	0.73	560.33	806.92	14854.984	1030
12000	2.12	-19.35	0.28	558.81	806.59	14854.994	1030
12005	1.27	-20.01	0.63	558.77	806.37	14854.995	1030
12010	1.63	-19.68	0.52	558.93	806.47	14855.000	1030
12015	1.80	-19.74	0.51	558.92	806.75	14855.004	1030
12020	1.96	-19.58	0.48	557.77	804.95	14855.012	1030
12025	1.82	-19.57	0.53	557.67	804.19	14855.016	1030
12030	2.02	-19.09	0.34	556.71	804.52	14855.023	1030
12035	1.24	-19.59	0.64	556.76	804.23	14855.027	1030
12040	2.12	-19.61	0.52	556.90	804.14	14855.034	1030
12045	1.86	-19.03	0.31	556.76	803.63	14855.033	1030
12050	1.34	-19.30	0.59	555.72	802.88	14855.042	1030
12055	1.70	-19.44	0.63	555.19	802.11	14855.049	1030
12060	1.32	-18.92	0.57	554.52	801.54	14855.053	1030
12065	2.01	-18.88	0.44	554.50	801.50	14855.058	1030
12070	1.43	-18.88	0.48	554.61	801.25	14855.062	1030
12075	1.58	-19.07	0.60	554.53	801.29	14855.063	1030
12080	1.36	-19.01	0.61	553.95	800.51	14855.072	1030
12085	1.33	-18.60	0.52	553.01	799.77	14855.075	1030
12090	1.98	-18.42	0.41	553.13	799.96	14855.078	1030
12095	1.21	-18.51	0.47	553.19	799.59	14855.089	1030
12100	1.42	-18.56	0.41	553.00	799.46	14855.092	1030
12105	1.55	-18.84	0.62	552.29	798.55	14855.094	1030
12110	1.31	-18.59	0.55	551.96	798.61	14855.101	1030
12115	1.50	-18.48	0.41	551.01	798.91	14855.108	1030
12120	1.46	-18.19	0.34	551.10	798.49	14855.109	1030
12125	1.35	-18.70	0.63	550.76	798.56	14855.117	1030
12130	1.33	-18.28	0.36	550.61	798.56	14855.120	1030
12135	1.07	-18.38	0.48	549.61	798.30	14855.125	1030
12140	1.72	-18.10	0.25	549.34	798.02	14855.130	1030
12145	1.83	-18.15	0.26	548.82	797.05	14855.137	1030
12150	1.58	-17.78	0.17	548.45	796.80	14855.141	1030
12155	1.47	-17.53	0.15	548.83	796.74	14855.146	1030
12160	1.18	-17.55	0.16	548.55	796.28	14855.152	1030
12165	1.42	-17.65	0.32	547.45	794.98	14855.156	1030
12170	1.15	-17.87	0.45	547.10	794.66	14855.158	1030
12175	1.12	-17.45	0.19	547.10	794.54	14855.168	1030
12180	1.55	-17.69	0.32	547.29	794.36	14855.173	1030
12185	1.74	-17.55	0.25	547.25	794.47	14855.174	1030
12190	1.25	-17.40	0.31	546.62	793.80	14855.183	1030
12195	1.32	-17.55	0.49	545.73	792.95	14855.187	1030
12200	1.57	-16.98	0.17	545.02	792.10	14855.189	1030
12205	1.43	-17.23	0.21	544.96	792.09	14855.198	1030
12210	1.55	-17.44	0.41	545.06	792.34	14855.201	1030
12215	1.23	-17.29	0.34	544.22	792.10	14855.204	1030
12220	1.57	-16.92	0.15	543.63	792.10	14855.213	1030
12225	1.05	-16.94	0.31	543.30	791.86	14855.216	1030
12230	1.40	-16.76	0.24	542.90	790.82	14855.220	1030
12235	1.39	-16.59	0.13	542.87	790.70	14855.228	1030
12240	1.47	-16.71	0.24	542.56	790.79	14855.231	1030
12245	1.56	-16.81	0.34	542.78	790.84	14855.234	1030
12250	1.28	-16.64	0.41	541.11	789.18	14855.243	1030
12255	1.40	-16.77	0.34	541.06	789.03	14855.245	1030
12260	1.33	-17.17	0.51	541.17	788.89	14855.251	1030
12265	1.26	-16.55	0.24	541.38	789.16	14855.254	1030
12270	1.63	-16.29	0.23	539.97	787.82	14855.262	1030
12275	1.58	-16.47	0.33	539.85	787.23	14855.265	1030
12280	1.54	-16.19	0.19	538.88	786.23	14855.273	1030
12285	1.27	-16.32	0.31	539.10	786.55	14855.277	1030
12290	0.73	-16.53	0.45	538.63	786.40	14855.283	1030
12295	1.38	-16.34	0.35	538.68	786.44	14855.283	1030
12300	1.44	-16.21	0.36	537.79	785.28	14855.292	1030
12305	1.08	-16.28	0.41	537.39	785.02	14855.299	1030
12310	1.06	-15.99	0.27	536.68	784.16	14855.303	1030
12315	1.69	-15.75	0.14	536.53	784.17	14855.308	1030
12320	1.16	-15.54	0.08	536.66	783.96	14855.312	1030
12325	1.16	-15.71	0.17	536.60	784.07	14855.314	1030
12330	1.25	-15.78	0.20	536.16	783.46	14855.322	1030
12335	0.96	-15.79	0.29	535.08	782.75	14855.327	1030
12340	1.32	-15.42	0.10	535.29	782.72	14855.328	1030
12345	1.73	-15.48	0.14	534.95	782.62	14855.339	1030
12350	1.17	-15.56	0.18	534.66	782.21	14855.342	1030
12355	1.26	-15.23	0.14	533.35	781.03	14855.344	1030
12360	1.66	-15.46	0.18	533.24	780.86	14855.352	1030
12365	1.31	-15.13	0.13	532.43	780.33	14855.357	1030
12370	1.33	-15.59	0.36	532.97	780.04	14855.359	1030
12375	1.23	-15.84	0.58	532.39	780.12	14855.367	1030
12380	1.60	-15.26	0.17	532.32	780.05	14855.370	1030
12385	1.46	-14.95	0.07	531.68	779.89	14855.375	1030
12390	1.48	-14.95	0.16	531.41	780.19	14855.380	1030
12395	1.50	-15.17	0.28	530.46	779.39	14855.388	1030
12400	1.14	-14.75	0.06	530.63	778.97	14855.390	1030
12405	1.51	-15.17	0.24	530.78	778.85	14855.396	1030
12410	1.32	-14.94	0.16	530.67	779.27	14855.402	1030
12415	1.47	-14.64	0.04	529.08	777.72	14855.408	1030
12420	1.38	-15.00	0.27	529.23	778.05	14855.408	1030
12425	0.96	-14.17	0.01	529.28	778.17	14855.418	1030
12430	1.49	-14.82	0.15	529.23	777.98	14855.423	1030
12435	1.34	-14.76	0.19	528.09	777.02	14855.424	1030
12440	1.49	-14.42	0.05	527.64	776.76	14855.433	1030
12445	1.13	-14.35	0.10	527.10	776.02	14855.437	1030
12450	1.00	-14.63	0.25	526.85	775.60	14855.439	1030
12455	1.27	-14.30	0.04	527.11	776.11	14855.448	1030
12460	1.24	-14.49	0.17	527.17	775.80	14855.451	1030
12465	1.22	-14.29	0.11	526.24	775.08	14855.454	1030
12470	1.33	-14.41	0.19	525.29	774.19	14855.464	1030
12475	1.37	-14.42	0.23	524.76	774.17	14855.467	1030
12480	1.54	-14.39	0.22	524.86	774.28	14855.469	1030
12485	1.54	-14.34	0.22	524.49	773.83	14855.479	1030
12490	1.57	-14.57	0.34	524.75	773.81	14855.481	1030
12495	1.30	-14.66	0.46	524.25	773.56	14855.484	1030
12500	1.45	-14.33	0.39	523.83	772.31	14855.493	1030
12505	1.37	-14.27	0.34	523.29	772.48	14855.496	1030
12510	1.58	-14.78	0.51	523.51	772.32	14855.502	1030
12515	1.55	-14.21	0.36	523.61	771.64	14855.504	1030
12520	1.14	-13.95	0.26	522.30	771.41	14855.511	1030
12525	1.54	-13.87	0.15	522.12	771.43	14855.515	1030
12530	1.70	-14.01	0.31	521.03	771.02	14855.522	1030
12535	1.22	-13.73	0.28	520.99	770.64	14855.527	1030
12540	1.15	-13.63	0.29	520.79	769.95	14855.532	1030
12545	1.48	-13.70	0.22	521.10	770.30	14855.532	1030
12550	1.43	-13.70	0.33	519.78	769.24	14855.543	1030
12555	1.37	-13.87	0.40	519.33	768.82	14855.547	1030
12560	1.24	-13.43	0.25	518.45	767.93	14855.552	1030
12565	1.32	-13.41	0.27	518.71	768.08	14855.557	1030
12570	1.41	-13.40	0.22	518.54	767.92	14855.562	1030
12575	1.33	-13.39	0.22	518.46	767.71	14855.564	1030
12580	1.67	-13.19	0.09	517.82	767.37	14855.572	1030
12585	1.38	-13.30	0.25	517.36	766.43	14855.577	1030
12590	1.48	-13.29	0.27	517.26	766.26	14855.578	1030
12595	1.63	-13.03	0.14	517.24	766.03	14855.589	1030
12600	1.39	-13.27	0.23	516.95	765.72	14855.591	1030
12605	1.34	-12.62	0.03	515.77	764.66	14855.594	1030
12610	1.23	-13.19	0.33	515.71	764.28	14855.598	1030
12615	1.05	-13.45	0.58	514.72	763.76	14855.608	1030
12620	0.59	-12.96	0.29	514.87	763.68	14855.609	1030
12625	0.95	-13.02	0.24	514.91	764.07	14855.617	1030
12630	0.96	-12.88	0.23	514.62	763.79	14855.620	1030
12635	1.07	-12.72	0.22	513.36	763.75	14855.625	1030
12640	1.24	-12.70	0.13	513.04	763.74	14855.629	1030
12645	0.83	-13.00	0.20	512.24	762.90	14855.638	1030
12650	1.26	-12.99	0.32	512.48	762.88	14855.640	1030
12655	1.08	-12.44	0.13	512.41	762.82	14855.646	1030
12660	0.89	-12.91	0.34	512.35	762.77	14855.653	1030
12665	0.78	-13.31	0.40	510.77	760.68	14855.658	1030
12670	0.94	-12.42	0.18	510.89	760.71	14855.658	1030
12675	1.50	-12.97	0.42	510.83	760.77	14855.667	1030
12680	1.16	-12.31	0.16	510.86	760.67	14855.674	1030
12685	1.19	-12.88	0.53	510.32	759.86	14855.674	1030
12690	1.06	-12.72	0.54	509.42	759.25	14855.683	1030
12695	1.41	-12.40	0.41	509.00	759.25	14855.687	1030
12700	1.26	-12.70	0.55	508.96	758.96	14855.688	1030
12705	0.95	-12.60	0.43	508.88	758.79	14855.697	1030
12710	0.77	-12.42	0.43	508.88	758.66	14855.702	1030
12715	1.46	-12.09	0.30	508.48	758.52	14855.704	1030
12720	1.11	-12.14	0.41	507.05	757.48	14855.714	1030
12725	1.36	-11.42	0.03	507.13	756.81	14855.717	1030
12730	1.15	-11.89	0.28	506.64	756.57	14855.721	1030
12735	1.48	-12.62	0.64	506.53	756.40	14855.725	1030
12740	1.14	-11.96	0.44	506.28	756.56	14855.733	1030
12745	1.37	-12.50	0.60	506.33	755.73	14855.734	1030
12750	1.29	-11.89	0.46	505.34	754.83	14855.745	1030
12755	1.30	-11.93	0.46	505.15	754.51	14855.746	1030
12760	1.78	-11.67	0.28	504.17	754.22	14855.753	1030
12765	1.49	-12.05	0.51	504.15	754.18	14855.753	1030
12770	1.31	-11.75	0.38	504.23	753.98	14855.764	1030
12775	1.61	-11.65	0.29	504.36	754.14	14855.768	1030
12780	1.53	-11.37	0.28	503.41	753.05	14855.771	1030
12785	1.29	-11.56	0.44	502.89	752.33	14855.778	1030
12790	0.66	-11.92	0.66	502.62	752.38	14855.781	1030
12795	1.13	-11.70	0.51	502.53	752.46	14855.783	1030
12800	0.93	-11.86	0.60	501.87	751.90	14855.792	1030
12805	1.02	-11.66	0.58	500.94	750.76	14855.799	1030
12810	1.44	-11.40	0.41	500.98	750.70	14855.800	1030
12815	1.22	-11.72	0.61	500.40	750.64	14855.808	1030
12820	1.15	-11.44	0.45	500.34	751.01	14855.812	1030
12825	1.22	-10.83	0.14	500.34	750.74	14855.816	1030
12830	0.81	-11.81	0.67	500.42	750.77	14855.822	1030
12835	1.21	-10.83	0.30	498.69	748.60	14855.826	1030
12840	0.85	-11.04	0.39	498.68	748.70	14855.828	1030
12845	1.42	-10.86	0.32	498.20	748.36	14855.839	1030
12850	1.38	-11.31	0.55	498.07	748.08	14855.842	1030
12855	1.35	-11.37	0.59	498.19	748.11	14855.844	1030
12860	1.09	-10.87	0.43	497.78	748.00	14855.849	1030
12865	1.04	-10.74	0.40	497.04	747.33	14855.858	1030
12870	0.91	-10.80	0.45	496.96	747.20	14855.859	1030
12875	1.33	-11.16	0.53	497.37	747.05	14855.867	1030
12880	1.41	-11.20	0.61	496.98	747.38	14855.872	1030
12885	1.24	-10.59	0.45	495.60	745.62	14855.875	1030
12890	0.78	-10.49	0.45	495.24	745.05	14855.878	1030
12895	1.17	-10.69	0.59	494.79	744.46	14855.888	1030
12900	1.21	-10.85	0.76	494.47	743.87	14855.890	1030
12905	1.26	-11.04	0.79	494.45	743.93	14855.899	1030
12910	1.22	-10.80	0.68	494.20	743.50	14855.902	1030
12915	1.18	-10.62	0.63	493.81	743.48	14855.906	1030
12920	1.37	-10.42	0.61	492.76	742.42	14855.908	1030
12925	1.00	-10.30	0.53	492.63	742.10	14855.917	1030
12930	1.01	-10.31	0.58	492.15	741.89	14855.921	1030
12935	1.47	-10.71	0.72	492.10	742.12	14855.923	1030
12940	0.91	-10.54	0.74	492.02	741.65	14855.933	1030
12945	1.42	-10.69	0.73	492.13	741.56	14855.937	1030
12950	1.96	-10.13	0.44	490.46	741.86	14855.942	1030
12955	1.23	-10.44	0.58	490.30	741.45	14855.947	1030
12960	1.18	-10.36	0.62	490.34	741.59	14855.951	1030
12965	1.26	-10.52	0.68	490.22	741.96	14855.954	1030
12970	1.20	-10.34	0.63	489.12	740.24	14855.964	1030
12975	1.40	-9.69	0.37	488.74	739.82	14855.967	1030
12980	2.35	-9.58	0.25	488.52	739.28	14855.972	1030
12985	1.03	-9.86	0.55	488.12	738.93	14855.975	1030
12990	1.50	-9.76	0.53	488.21	739.08	14855.983	1030
12995	0.98	-9.95	0.56	488.10	739.30	14855.985	1030
13000	1.23	-10.34	0.77	487.30	738.23	14855.993	1030
13005	1.14	-9.95	0.63	486.98	737.48	14855.997	1030
13010	1.06	-9.19	0.35	485.98	736.39	14856.003	1030
13015	0.88	-9.79	0.61	486.09	736.98	14856.004	1030
13020	1.47	-9.89	0.67	485.94	736.63	14856.013	1030
13025	1.02	-10.24	0.82	486.07	736.61	14856.016	1030
13030	1.03	-9.93	0.78	485.45	735.95	14856.022	1030
13035	1.28	-10.05	0.84	484.61	735.11	14856.028	1030
13040	1.19	-9.56	0.62	484.74	735.03	14856.031	1030
13045	0.79	-10.37	1.04	484.74	735.13	14856.035	1030
13050	1.25	-9.54	0.67	484.56	734.78	14856.042	1030
13055	1.01	-9.38	0.65	483.92	734.37	14856.049	1030
13060	0.90	-9.56	0.77	483.93	734.24	14856.048	1030
13065	0.89	-9.66	0.85	482.49	732.48	14856.056	1030
13070	1.68	-9.24	0.63	482.28	732.75	14856.062	1030
13075	1.32	-9.33	0.63	482.44	732.71	14856.068	1030
13080	1.14	-9.32	0.70	482.26	732.72	14856.073	1030
13085	1.26	-9.45	0.81	481.10	731.70	14856.076	1030
13090	1.25	-9.47	0.84	480.90	731.06	14856.078	1030
13095	1.01	-9.22	0.82	480.33	730.25	14856.088	1030
13100	1.10	-9.13	0.79	480.02	730.29	14856.092	1030
13105	-0.13	-8.78	0.69	479.91	730.28	14856.098	1030
13110	0.91	-9.10	0.72	479.83	730.26	14856.097	1030
13115	1.10	-9.20	0.71	479.09	729.41	14856.107	1030
13120	1.38	-9.14	0.69	478.81	728.94	14856.111	1030
13125	1.38	-8.66	0.51	478.44	728.58	14856.119	1030
13130	1.24	-8.97	0.64	477.87	728.40	14856.123	1030
13135	1.53	-8.85	0.59	477.86	728.26	14856.125	1030
13140	1.12	-8.62	0.52	478.04	728.36	14856.128	1030
13145	1.07	-8.72	0.57	477.49	728.35	14856.138	1030
13150	1.17	-8.76	0.57	476.43	728.32	14856.143	1030
13155	1.26	-8.71	0.51	476.14	728.47	14856.146	1030
13160	1.19	-8.41	0.50	476.46	728.53	14856.153	1030
13165	1.14	-9.10	0.83	476.26	728.25	14856.156	1030
13170	1.29	-9.23	0.86	475.78	728.03	14856.162	1030
13175	1.00	-8.83	0.71	475.64	728.47	14856.167	1030
13180	0.97	-8.89	0.85	474.58	726.98	14856.174	1030
13185	0.63	-8.99	0.98	474.00	725.67	14856.173	1030
13190	1.40	-8.73	0.91	473.02	724.49	14856.183	1030
13195	1.10	-8.56	0.80	473.16	724.55	14856.187	1030
13200	1.32	-8.86	0.93	472.85	724.54	14856.189	1030
13205	1.37	-8.51	0.84	472.82	724.50	14856.197	1030
13210	1.53	-8.28	0.86	471.63	723.13	14856.203	1030
13215	1.34	-8.17	0.80	471.50	723.15	14856.206	1030
13220	0.62	-8.31	0.70	471.63	721.55	14856.213	1030
13225	0.91	-8.48	0.93	471.45	722.88	14856.217	1030
13230	0.73	-8.41	0.99	470.80	721.93	14856.219	1030
13235	1.33	-8.31	0.92	470.07	721.63	14856.224	1030
13240	0.71	-8.09	0.94	469.76	721.14	14856.232	1030
13245	1.30	-8.21	0.98	469.51	720.46	14856.234	1030
13250	0.90	-8.30	1.08	469.45	721.18	14856.243	1030
13255	0.81	-7.97	0.93	469.23	720.88	14856.249	1030
13260	1.44	-8.51	1.05	468.98	720.31	14856.250	1030
13265	1.15	-8.11	1.02	467.71	718.92	14856.253	1030
[truncated: 6,163 more rows]
