# Supplementary material for: Structural characterization of the saxitoxin-targeting APTSTX1 aptamer using optical tweezers and molecular dynamics simulations
Source: PLoS One. 2019 Nov 7;14(11):e0222468. doi: 10.1371/journal.pone.0222468 (PMC6837747; doi:10.1371/journal.pone.0222468)
Supplement: S1 File — Data repository, aptamer control condition and aptamer under SXT. (ZIP) [file pone.0222468.s005.zip › toxin/toxin/August/180815/4bnbCOM.txt]

Instrument name = Christians toy
*****Calibration values *****
TrapA Temperature Fudge	-0.400000
TrapB Temperature Fudge	-1.550000
TrapA Force Sensitivity	0.025700	0.026000	0.032000
TrapB Force Sensitivity	0.026200	0.027400	0.032000
TrapA Lever Sensitivity	15000.000000	14500.000000	0.000000
TrapB Lever Sensitivity	15200.000000	14500.000000	0.000000
Motor Threshold	20	20	20
*****Initial Preference Settings*****
ForceRateDiv	1
ForceGain	32
PosRateDivA	3
PosRateDivB	3
PositionGainA	32
PositionGainB	32
GotoSpeedX	10
GotoSpeedY	10
GotoSpeedZ	5
MaxDataFileSize	10000000
HopDistance	2
*CycleCount/n____	1
*A_PsdX__________	0
*A_PsdY__________	0
*A_PsdSum________	0
*A_Iris__________	0
*A_LeverX________	0
*A_LeverY________	0
*A_LeverSum______	0
*B_PsdX__________	0
*B_PsdY__________	0
*B_PsdSum________	0
*B_Iris__________	0
*B_LeverX________	0
*B_LeverY________	0
*B_LeverSum______	0
*A_Temperature___	0
*B_Temperature___	0
*X_force_________	1
*Y_force_________	1
*Z_force_________	1
*Tension_________	0
*A_dist-X________	0
*A_dist-Y________	1
*B_dist-X________	0
*B_dist-Y________	1
*Motor_X_________	0
*Motor_Y_________	0
*Motor_Z_________	0
*MotorVel_X______	0
*MotorVel_Y______	0
*MotorVel_Z______	0
*A_trapPIC_Err___	0
*B_trapPIC_Err___	0
*comPIC_Err______	0
*A_CycleCount____	0
*B_CycleCount____	0
*Motor_CycleCount	0
*time(sec)_______	1
*Status__________	1
*Null____________	0
samples/line_HI	400
samples/line_LO	20
goto0	8388608	8388608	8388608
goto1	8393833	8390600	8395283
goto2	8421357	8417466	8395811
goto3	8426004	8363721	8394385
goto4	8422772	8353948	8399333
goto5	8388608	8388608	8388608
goto6	8388608	8388608	8388608
goto7	8388608	8388608	8388608
goto8	8388608	8388608	8388608
goto9	8388608	8388608	8388608
yourXYZint	123	456	789
MaxForceP1	30.000000
MinForceP1	2.000000
PullRateP1	100.000000
refoldTime1	0.000000
unfoldTime1	0.000000
MaxForceP2	75.000000
MinForceP2	2.000000
PullRateP2	1000.000000
refoldTime2	0.000000
unfoldTime2	0.000000
MaxForceP3	10.000000
MinForceP3	-10.000000
PullRateP3	1.000000
refoldTime3	2.000000
unfoldTime3	2.000000
constForce1	46.000000
constForce2	28.000000
yourFloat	1.234000
yourXYZfloat	1.000000	2.000000	3.000000
*****End Initial Preference Settings*****

Zero-Force Offsets (pN)  -1.712748	-2.915148	-73.500313
0	trapA_Empty_PSD_Sum = 0
        trapB_Empty_PSD_Sum = 0
        trapA_Empty_Iris = 0
        trapB_Empty_Iris = 0
        trapA_Full_PSD_Sum = 18451
        trapB_Full_PSD_Sum = 19339
        trapA_Full_Iris = 16106
        trapB_Full_Iris = 18401
3605	Start P1 pulling protocol 
5955	tempA = 22.017	tempB = 22.300
7485	   minForce-limit
10950	   maxForce-limit
14415	   minForce-limit
15995	tempA = 22.017	tempB = 22.322
17855	   maxForce-limit
21225	   minForce-limit
24620	   maxForce-limit
26000	tempA = 22.012	tempB = 22.324
28080	   minForce-limit
31525	   maxForce-limit
34865	   minForce-limit
36050	tempA = 22.019	tempB = 22.322
38235	   maxForce-limit
41535	   minForce-limit
44885	   maxForce-limit
46105	tempA = 22.010	tempB = 22.336
48405	   minForce-limit
51915	   maxForce-limit
55420	   minForce-limit
56115	tempA = 22.015	tempB = 22.318
58925	   maxForce-limit
62440	   minForce-limit
65945	   maxForce-limit
66165	tempA = 22.021	tempB = 22.330
69365	   minForce-limit
72815	   maxForce-limit
76185	tempA = 22.019	tempB = 22.314
76425	   minForce-limit
80065	   maxForce-limit
83555	   minForce-limit
86225	tempA = 22.006	tempB = 22.325
87055	   maxForce-limit
90505	   minForce-limit
93995	   maxForce-limit
96275	tempA = 22.000	tempB = 22.316
97555	   minForce-limit
101075	   maxForce-limit
104620	   minForce-limit
106280	tempA = 22.011	tempB = 22.321
108250	   maxForce-limit
111705	   minForce-limit
115155	   maxForce-limit
116335	tempA = 22.019	tempB = 22.323
118570	   minForce-limit
121985	   maxForce-limit
125370	   minForce-limit
126390	tempA = 22.010	tempB = 22.335
128810	   maxForce-limit
132320	   minForce-limit
135795	   maxForce-limit
136405	tempA = 22.013	tempB = 22.327
139375	   minForce-limit
143005	   maxForce-limit
146445	tempA = 22.011	tempB = 22.325
146610	   minForce-limit
150155	   maxForce-limit
153720	   minForce-limit
156445	tempA = 22.017	tempB = 22.327
157285	   maxForce-limit
160895	   minForce-limit
164450	   maxForce-limit
166495	tempA = 22.019	tempB = 22.334
168035	   minForce-limit
171570	   maxForce-limit
175135	   minForce-limit
176550	tempA = 22.017	tempB = 22.324
178815	   maxForce-limit
182400	   minForce-limit
185965	   maxForce-limit
186560	tempA = 22.023	tempB = 22.337
189495	   minForce-limit
193095	   maxForce-limit
196600	   minForce-limit
196610	tempA = 22.014	tempB = 22.329
200130	   maxForce-limit
203645	   minForce-limit
206625	tempA = 22.010	tempB = 22.329
207160	   maxForce-limit
210690	   minForce-limit
214165	   maxForce-limit
216680	tempA = 22.012	tempB = 22.309
217725	   minForce-limit
221985	   maxForce-limit
226300	   minForce-limit
226740	tempA = 22.004	tempB = 22.325
230545	   maxForce-limit
234810	   minForce-limit
236745	tempA = 22.012	tempB = 22.328
239065	   maxForce-limit
243330	   minForce-limit
246800	tempA = 22.006	tempB = 22.332
247480	   maxForce-limit
251620	   minForce-limit
255845	   maxForce-limit
256805	tempA = 22.020	tempB = 22.330
260100	   minForce-limit
264300	   maxForce-limit
266855	tempA = 22.015	tempB = 22.332
268575	   minForce-limit
272885	   maxForce-limit
276895	tempA = 22.013	tempB = 22.335
277265	   minForce-limit
281555	   maxForce-limit
286295	   minForce-limit
286910	tempA = 22.006	tempB = 22.346
291090	   maxForce-limit
295855	   minForce-limit
296965	tempA = 22.001	tempB = 22.347
300605	   maxForce-limit
305320	   minForce-limit
307030	tempA = 22.007	tempB = 22.329
310110	   maxForce-limit
314840	   minForce-limit
317040	tempA = 22.002	tempB = 22.322
319540	   maxForce-limit
324310	   minForce-limit
327085	tempA = 22.009	tempB = 22.319
329040	   maxForce-limit
333815	   minForce-limit
337100	tempA = 21.995	tempB = 22.332
338530	   maxForce-limit
343460	   minForce-limit
347140	tempA = 22.011	tempB = 22.334
348325	   maxForce-limit
353035	   minForce-limit
357190	tempA = 22.006	tempB = 22.334
357790	   maxForce-limit
362590	   minForce-limit
367200	tempA = 22.002	tempB = 22.336
367420	   maxForce-limit
372295	   minForce-limit
377130	   maxForce-limit
377255	tempA = 22.005	tempB = 22.317
381920	   minForce-limit
386845	   maxForce-limit
387265	tempA = 22.006	tempB = 22.345
391770	   minForce-limit
396500	   maxForce-limit
397310	tempA = 22.007	tempB = 22.329
401310	   minForce-limit
406125	   maxForce-limit
407350	tempA = 22.012	tempB = 22.338
410910	   minForce-limit
415880	   maxForce-limit
417370	tempA = 22.015	tempB = 22.328
420765	   minForce-limit
425625	   maxForce-limit
427435	tempA = 22.021	tempB = 22.335
430410	   minForce-limit
435215	   maxForce-limit
437480	tempA = 22.011	tempB = 22.341
439995	   minForce-limit
445430	   maxForce-limit
447480	tempA = 22.003	tempB = 22.331
450780	   minForce-limit
456160	   maxForce-limit
457530	tempA = 22.006	tempB = 22.348
461550	   minForce-limit
466890	   maxForce-limit
467540	tempA = 22.011	tempB = 22.339
472250	   minForce-limit
477590	tempA = 22.021	tempB = 22.338
477620	   maxForce-limit
482785	   minForce-limit
487630	tempA = 22.024	tempB = 22.340
487980	   maxForce-limit
493045	   minForce-limit
497650	tempA = 22.015	tempB = 22.341
498135	   maxForce-limit
503265	   minForce-limit
507715	tempA = 22.018	tempB = 22.339
508345	   maxForce-limit
513190	   minForce-limit
517720	tempA = 22.017	tempB = 22.339
518035	   maxForce-limit
522990	   minForce-limit
527775	tempA = 22.011	tempB = 22.342
527805	Stop All Protocols, go to manual mode
528185	End Write
