# Supplementary material for: Structural characterization of the saxitoxin-targeting APTSTX1 aptamer using optical tweezers and molecular dynamics simulations
Source: PLoS One. 2019 Nov 7;14(11):e0222468. doi: 10.1371/journal.pone.0222468 (PMC6837747; doi:10.1371/journal.pone.0222468)
Supplement: S1 File — Data repository, aptamer control condition and aptamer under SXT. (ZIP) [file pone.0222468.s005.zip › toxin/toxin/August/180815/5aA.txt]

#Begin Write:
CycleCount/n	X_force	Y_force	Z_force	A_dist-Y	B_dist-Y	time(sec)	Status
100	-1.04	0.91	-1.41	8816.34	8930.07	16649.488	7110
200	-1.17	0.81	-1.26	8850.24	8967.29	16649.646	7110
300	-1.18	0.75	-1.34	8869.73	8980.99	16649.746	7110
400	-1.34	0.97	-1.40	8885.57	9000.69	16649.844	7110
500	-1.22	0.77	-1.43	8899.44	9015.04	16649.936	7110
600	-1.64	0.93	-1.37	8913.41	9028.10	16650.041	7110
700	-1.48	0.91	-1.19	8925.37	9042.26	16650.141	7110
800	-1.65	0.57	-1.36	8933.20	9051.99	16650.246	7110
900	-1.19	0.97	-1.14	8941.31	9058.11	16650.348	7110
1000	-1.40	0.99	-1.19	8946.53	9062.98	16650.438	7110
1100	-1.38	1.08	-1.42	8952.46	9067.13	16650.543	7110
1200	-1.48	1.11	-1.25	8957.22	9073.86	16650.627	7110
1300	-1.52	1.02	-1.29	8961.85	9079.40	16650.746	7110
1400	-1.84	1.03	-1.37	8967.07	9084.30	16650.844	7110
1500	-1.39	1.14	-1.25	8970.87	9088.13	16650.936	7110
1600	-1.55	0.86	-1.26	8974.60	9088.89	16651.041	7110
1700	-1.60	0.97	-1.27	8978.38	9094.92	16651.148	7110
1800	-1.49	0.99	-1.15	8981.81	9095.66	16651.246	7110
1900	-1.52	1.14	-1.42	8985.10	9103.80	16651.340	7110
2000	-1.41	0.91	-1.15	8988.21	9102.59	16651.438	7110
2100	-1.71	0.97	-1.29	8990.98	9108.28	16651.547	7110
2200	-1.62	1.20	-1.37	8994.22	9112.88	16651.641	7110
2300	-1.54	1.14	-1.31	8996.80	9114.70	16651.744	7110
2400	-1.77	0.90	-1.26	8999.75	9115.15	16651.844	7110
2500	-1.35	1.12	-1.35	9001.80	9118.09	16651.936	7110
2600	-1.46	1.05	-1.22	9003.76	9121.96	16652.029	7110
2600	-1.70	0.88	-1.27	9006.29	9122.62	16652.084	7110
2700	-1.50	1.03	-1.45	9008.42	9123.67	16652.188	7110
3000	-1.60	1.00	-1.44	9015.16	9133.51	16652.488	0
3100	-1.71	0.96	-1.32	9017.48	9135.58	16652.586	0
3200	-1.56	0.96	-1.33	9018.86	9137.51	16652.686	0
3300	-1.56	1.06	-1.57	9020.90	9139.63	16652.785	0
3400	-1.45	0.98	-1.27	9023.16	9141.80	16652.875	0
3500	-1.65	1.45	-1.41	9024.92	9144.17	16652.984	0
3600	-1.58	0.85	-1.29	9026.58	9145.55	16653.066	0
3700	-1.55	0.86	-1.30	9028.54	9147.23	16653.182	0
3800	-1.64	1.19	-1.35	9030.22	9148.69	16653.287	0
#End Write
