# Supplementary material for: Structural characterization of the saxitoxin-targeting APTSTX1 aptamer using optical tweezers and molecular dynamics simulations
Source: PLoS One. 2019 Nov 7;14(11):e0222468. doi: 10.1371/journal.pone.0222468 (PMC6837747; doi:10.1371/journal.pone.0222468)
Supplement: S1 File — Data repository, aptamer control condition and aptamer under SXT. (ZIP) [file pone.0222468.s005.zip › toxin/toxin/August/180815/5bA.txt]

#Begin Write:
CycleCount/n	X_force	Y_force	Z_force	A_dist-Y	B_dist-Y	time(sec)	Status
0	1.49	-7.09	-1.82	271.53	486.90	16724.250	8110
5	0.78	-7.09	-1.89	271.26	486.27	16724.254	8110
10	1.03	-7.00	-2.01	271.15	485.99	16724.264	8110
15	0.90	-7.07	-1.76	271.40	485.78	16724.266	8110
20	1.47	-6.82	-2.01	271.43	486.29	16724.273	8110
25	1.02	-7.05	-1.79	271.65	486.82	16724.277	8110
30	1.09	-6.95	-1.80	271.72	486.36	16724.281	8110
35	1.00	-7.11	-1.48	271.62	486.44	16724.283	8110
40	0.70	-6.90	-2.04	271.57	486.19	16724.293	8110
45	0.94	-7.02	-2.03	271.58	487.09	16724.301	8110
50	1.11	-7.06	-1.84	271.52	486.87	16724.303	8110
55	1.19	-7.05	-1.82	271.98	486.36	16724.309	8110
60	0.85	-7.03	-1.98	272.00	486.84	16724.312	8110
65	1.38	-6.99	-1.72	271.77	486.48	16724.314	8110
70	1.27	-7.05	-1.84	272.00	486.79	16724.324	8110
75	1.10	-6.93	-1.99	271.75	486.54	16724.326	8110
80	1.24	-6.91	-1.97	271.98	486.70	16724.330	8110
85	1.07	-6.97	-2.03	272.38	487.06	16724.340	8110
90	1.49	-6.97	-1.96	272.12	487.65	16724.344	8110
95	1.05	-7.00	-1.83	272.20	486.73	16724.346	8110
100	0.84	-7.04	-1.83	272.47	487.18	16724.350	8110
105	1.01	-7.10	-1.77	272.20	486.80	16724.359	8110
110	0.81	-6.98	-2.28	271.71	486.75	16724.361	8110
115	0.83	-7.06	-2.28	271.12	487.38	16724.371	8110
120	1.29	-7.07	-1.96	271.29	486.86	16724.373	8110
125	1.05	-7.01	-1.94	271.40	486.54	16724.375	8110
130	0.80	-7.27	-1.33	271.15	485.33	16724.379	8110
135	0.98	-6.78	-1.87	270.81	484.13	16724.389	8110
140	1.01	-7.03	-1.81	270.48	485.33	16724.395	8110
145	1.10	-6.92	-1.75	269.98	484.64	16724.400	8110
150	1.30	-6.82	-1.94	270.05	485.06	16724.402	8110
155	0.92	-7.11	-1.87	270.83	486.79	16724.406	8110
160	1.21	-7.14	-1.64	270.88	486.13	16724.408	8110
165	1.39	-7.10	-1.68	270.91	485.33	16724.418	8110
170	1.26	-6.89	-1.78	270.52	484.97	16724.426	8110
175	1.17	-6.96	-1.85	270.56	485.47	16724.426	8110
180	0.79	-7.02	-1.92	270.29	485.60	16724.434	8110
185	1.04	-7.16	-1.76	270.10	485.82	16724.438	8110
190	1.21	-6.88	-1.77	270.11	484.86	16724.439	8110
195	1.20	-6.94	-1.95	270.59	485.59	16724.447	8110
200	1.22	-6.97	-1.89	270.53	485.53	16724.449	8110
205	1.04	-6.99	-1.85	270.74	485.14	16724.453	8110
210	1.14	-6.91	-1.73	270.23	484.82	16724.465	8110
215	0.82	-6.90	-2.07	270.45	485.96	16724.467	8110
220	1.30	-6.99	-1.68	270.81	484.91	16724.471	8110
225	0.87	-7.21	-1.59	270.53	485.34	16724.477	8110
230	1.01	-6.98	-1.84	270.43	484.81	16724.486	8110
235	1.03	-6.84	-2.04	270.18	485.15	16724.484	8110
240	0.91	-7.00	-2.09	270.36	485.79	16724.496	8110
245	1.33	-6.98	-2.10	270.40	485.81	16724.498	8110
250	1.21	-7.15	-1.74	271.09	485.66	16724.500	8110
255	1.35	-7.00	-1.93	270.98	485.63	16724.504	8110
260	1.44	-6.90	-1.97	271.04	485.45	16724.514	8110
265	1.21	-7.11	-1.81	270.91	485.66	16724.518	8110
270	1.40	-6.79	-1.90	270.12	484.59	16724.525	8110
275	1.12	-7.09	-1.63	270.43	485.26	16724.527	8110
280	0.58	-6.99	-1.88	270.03	484.99	16724.531	8110
285	1.05	-7.01	-1.90	270.12	485.67	16724.533	8110
290	1.16	-7.11	-1.89	270.68	485.84	16724.545	8110
295	0.94	-6.96	-1.99	270.19	485.13	16724.549	8110
300	1.10	-7.07	-1.84	269.95	484.95	16724.553	8110
305	1.34	-6.91	-1.87	269.97	484.36	16724.559	8110
310	1.24	-6.97	-2.04	269.90	485.09	16724.562	8110
315	0.83	-7.02	-1.86	270.39	485.80	16724.568	8110
320	1.47	-7.15	-1.71	270.61	485.61	16724.574	8110
325	1.35	-6.97	-1.93	270.81	485.59	16724.576	8110
330	0.93	-7.01	-1.86	271.03	485.90	16724.580	8110
335	0.90	-7.12	-1.62	271.13	485.20	16724.590	8110
340	1.41	-6.95	-1.78	270.98	484.71	16724.592	8110
345	1.08	-6.96	-1.98	270.90	485.78	16724.594	8110
350	0.64	-7.06	-1.98	271.28	485.74	16724.604	8110
355	1.06	-7.06	-2.12	271.26	486.49	16724.607	8110
360	1.34	-7.03	-1.98	271.14	486.53	16724.609	8110
365	1.15	-7.04	-2.02	271.02	486.14	16724.619	8110
370	0.84	-7.01	-2.13	271.04	486.02	16724.623	8110
375	1.12	-6.94	-2.24	270.93	486.51	16724.625	8110
380	1.00	-7.10	-1.99	271.13	486.61	16724.629	8110
385	1.39	-6.93	-2.01	270.89	486.01	16724.639	8110
390	1.26	-7.03	-2.08	271.59	486.76	16724.641	8110
395	1.35	-6.96	-1.90	271.07	485.62	16724.650	8110
400	1.24	-6.98	-1.73	271.69	486.03	16724.652	8110
405	0.79	-7.08	-1.85	271.67	486.25	16724.656	8110
410	1.15	-7.08	-1.64	270.97	485.47	16724.658	8110
415	0.68	-7.12	-1.78	271.14	486.94	16724.670	8110
420	0.87	-7.00	-1.93	271.40	486.55	16724.674	8110
425	1.14	-6.91	-1.80	271.63	485.42	16724.678	8110
430	1.02	-7.01	-1.86	271.85	486.60	16724.684	8110
435	1.25	-7.09	-1.77	271.66	486.73	16724.689	8110
440	1.00	-7.03	-1.90	271.87	486.11	16724.689	8110
445	0.74	-6.96	-1.92	271.44	486.00	16724.697	8110
450	0.99	-6.97	-1.93	271.57	485.97	16724.701	8110
455	0.46	-7.11	-1.96	271.94	486.79	16724.707	8110
460	0.98	-6.95	-1.96	271.73	486.29	16724.715	8110
465	1.04	-7.14	-1.83	271.90	486.70	16724.717	8110
470	1.06	-7.04	-1.80	271.91	486.40	16724.721	8110
475	0.99	-7.03	-1.80	271.82	486.20	16724.730	8110
480	0.68	-6.90	-2.05	271.50	486.31	16724.734	8110
485	0.97	-7.11	-2.03	271.16	486.37	16724.734	8110
490	0.98	-7.14	-1.76	270.62	485.85	16724.746	8110
495	-0.60	-7.34	-1.95	270.38	485.05	16724.748	8110
500	0.93	-7.12	-1.85	270.22	485.27	16724.750	8110
505	0.95	-7.13	-1.58	269.82	484.21	16724.758	8110
510	0.94	-6.84	-1.94	269.20	483.70	16724.762	8110
515	1.12	-6.95	-2.08	269.92	485.29	16724.766	8110
520	0.79	-7.18	-1.65	270.30	484.96	16724.775	8110
525	0.97	-6.96	-1.90	270.04	484.18	16724.777	8110
530	0.99	-7.15	-1.68	270.25	484.41	16724.781	8110
535	1.31	-6.96	-1.72	270.28	483.68	16724.783	8110
540	0.87	-7.08	-1.73	269.85	484.28	16724.795	8110
545	1.11	-7.08	-1.68	269.99	484.21	16724.797	8110
550	0.93	-6.79	-1.95	269.32	483.25	16724.801	8110
555	1.11	-7.04	-1.76	269.59	484.53	16724.809	8110
560	0.92	-6.84	-1.88	269.06	483.86	16724.812	8110
565	1.74	-6.83	-1.86	269.44	483.91	16724.814	8110
570	1.24	-6.97	-1.72	269.87	484.46	16724.824	8110
575	1.07	-7.04	-1.72	270.37	484.58	16724.826	8110
580	0.39	-7.09	-1.86	270.65	484.72	16724.834	8110
585	1.04	-7.03	-1.85	270.16	485.18	16724.840	8110
590	1.18	-7.12	-1.65	270.08	484.65	16724.844	8110
595	1.10	-6.93	-2.02	269.83	484.66	16724.844	8110
600	1.12	-7.02	-1.88	269.27	485.10	16724.854	8110
605	1.09	-7.05	-1.87	270.21	484.62	16724.859	8110
610	0.76	-7.25	-1.85	270.73	485.42	16724.863	8110
615	1.01	-7.24	-1.66	270.69	484.96	16724.869	8110
620	1.00	-7.02	-1.76	269.77	482.96	16724.873	8110
625	1.23	-6.96	-1.81	269.13	483.27	16724.875	8110
630	1.13	-6.90	-1.93	269.26	484.21	16724.885	8110
635	0.87	-7.01	-1.91	269.63	484.89	16724.887	8110
640	1.19	-6.99	-1.90	270.00	484.86	16724.891	8110
645	0.79	-7.08	-2.00	270.23	485.13	16724.900	8110
650	1.34	-7.16	-1.67	269.98	484.69	16724.902	8110
655	1.01	-6.85	-2.11	270.00	484.23	16724.906	8110
660	1.19	-7.14	-1.84	270.22	485.21	16724.908	8110
665	1.23	-7.03	-1.90	270.28	484.14	16724.920	8110
670	1.21	-6.95	-1.85	270.05	484.17	16724.922	8110
675	1.00	-6.99	-1.95	270.33	484.93	16724.926	8110
680	1.38	-6.98	-2.02	270.58	485.69	16724.934	8110
685	1.47	-6.92	-1.97	270.88	485.59	16724.938	8110
690	0.93	-6.97	-1.99	270.61	485.76	16724.939	8110
695	0.94	-7.02	-1.95	271.11	485.54	16724.947	8110
700	0.74	-6.97	-2.09	271.12	485.66	16724.951	8110
705	0.95	-7.01	-1.81	270.36	484.83	16724.955	8110
710	0.64	-7.06	-1.91	270.13	485.25	16724.965	8110
715	1.09	-6.92	-1.80	270.13	484.41	16724.969	8110
720	1.03	-7.03	-1.77	270.63	484.97	16724.971	8110
725	1.09	-7.11	-1.74	270.15	484.33	16724.980	8110
730	0.90	-7.16	-1.43	269.76	483.78	16724.982	8110
735	1.31	-7.12	-1.36	268.82	484.06	16724.988	8110
740	0.87	-6.92	-1.79	268.69	483.08	16724.994	8110
745	1.33	-6.93	-1.97	269.15	484.20	16724.998	8110
750	0.96	-7.00	-2.07	269.49	484.50	16725.000	8110
755	1.98	-6.83	-2.04	269.28	485.10	16725.010	8110
760	1.55	-6.98	-1.99	269.80	485.21	16725.012	8110
765	1.30	-6.92	-2.00	270.01	484.61	16725.016	8110
770	1.01	-6.96	-2.16	270.13	485.06	16725.021	8110
775	0.77	-7.18	-1.94	270.20	484.95	16725.029	8110
780	0.80	-7.08	-1.75	269.96	484.17	16725.031	8110
785	1.06	-7.13	-1.79	270.03	483.96	16725.033	8110
790	1.11	-7.00	-1.96	269.56	483.51	16725.041	8110
795	1.16	-6.93	-2.24	269.37	484.44	16725.047	8110
800	0.97	-7.23	-1.87	269.83	484.63	16725.053	8110
805	1.16	-7.10	-1.95	269.37	484.13	16725.059	8110
810	1.08	-6.99	-1.96	269.45	484.15	16725.062	8110
815	1.27	-7.11	-1.84	269.76	484.59	16725.066	8110
820	0.96	-6.99	-1.83	269.37	483.27	16725.074	8110
825	1.10	-6.96	-1.92	269.29	483.90	16725.076	8110
830	1.23	-6.93	-1.95	270.03	484.66	16725.080	8110
835	1.38	-6.99	-1.96	269.92	484.67	16725.090	8110
840	1.04	-7.04	-1.81	270.16	484.08	16725.094	8110
845	0.91	-6.97	-1.84	269.71	484.12	16725.094	8110
850	0.85	-7.21	-1.64	269.97	484.61	16725.104	8110
855	0.86	-7.05	-1.69	269.92	483.95	16725.107	8110
860	0.98	-7.06	-1.70	269.75	484.57	16725.111	8110
865	1.05	-7.00	-1.97	270.21	484.51	16725.119	8110
870	1.40	-6.87	-2.08	269.70	484.47	16725.123	8110
875	1.10	-7.00	-1.98	270.24	484.93	16725.125	8110
880	1.27	-6.75	-1.85	270.18	484.46	16725.133	8110
885	1.12	-6.95	-1.97	270.92	485.64	16725.139	8110
890	0.76	-7.20	-1.81	271.27	485.92	16725.141	8110
895	1.19	-6.99	-1.93	271.20	485.24	16725.148	8110
900	1.12	-6.98	-1.87	271.47	485.64	16725.154	8110
905	0.91	-7.13	-1.81	271.62	485.43	16725.156	8110
910	1.69	-7.07	-1.62	271.51	485.67	16725.164	8110
915	1.31	-6.92	-2.09	271.50	485.91	16725.166	8110
920	0.82	-6.97	-2.06	271.44	486.52	16725.172	8110
925	1.02	-6.99	-1.88	271.65	486.29	16725.176	8110
930	1.14	-6.95	-2.13	272.17	487.14	16725.184	8110
935	1.14	-7.07	-1.77	272.22	486.81	16725.188	8110
940	1.02	-7.03	-1.99	272.16	486.52	16725.189	8110
945	1.20	-6.94	-2.02	272.01	486.97	16725.195	8110
950	0.65	-7.00	-1.95	271.82	486.17	16725.201	8110
955	1.02	-7.06	-2.08	271.73	486.43	16725.205	8110
960	0.93	-7.03	-2.02	271.53	486.44	16725.215	8110
965	1.04	-7.16	-1.63	271.62	485.98	16725.219	8110
970	0.85	-6.97	-1.86	271.48	485.12	16725.221	8110
975	1.31	-6.92	-1.78	271.10	485.27	16725.225	8110
980	1.01	-7.00	-1.84	271.81	485.90	16725.232	8110
985	1.03	-6.91	-1.73	271.68	485.77	16725.236	8110
990	1.04	-6.96	-1.95	271.84	486.30	16725.246	8110
995	1.05	-6.97	-1.86	271.18	485.81	16725.248	8110
1000	1.30	-7.01	-1.90	270.66	485.70	16725.250	8110
1005	1.01	-6.94	-1.79	271.33	485.96	16725.254	8110
1010	0.97	-7.10	-1.85	272.08	486.65	16725.264	8110
1015	1.18	-7.04	-2.02	272.00	486.81	16725.266	8110
1020	1.45	-7.05	-1.84	271.99	485.86	16725.270	8110
1025	1.63	-6.75	-2.13	271.83	486.60	16725.279	8110
1030	1.39	-7.11	-1.83	272.15	487.51	16725.281	8110
1035	0.97	-7.09	-1.82	271.74	486.26	16725.283	8110
1040	0.88	-7.07	-1.62	272.00	486.23	16725.293	8110
1045	1.36	-6.85	-2.01	271.57	485.25	16725.297	8110
1050	1.18	-6.94	-1.91	271.41	486.40	16725.301	8110
1055	1.28	-6.82	-2.03	271.81	485.88	16725.309	8110
1060	0.67	-7.06	-1.90	271.79	486.36	16725.312	8110
1065	1.40	-6.83	-1.95	272.03	485.70	16725.318	8110
1070	1.09	-6.98	-1.96	271.78	486.24	16725.322	8110
1075	0.03	-7.58	-1.38	271.45	486.44	16725.328	8110
1080	1.48	-6.99	-1.58	270.92	484.78	16725.332	8110
1085	0.95	-6.95	-1.68	270.56	484.63	16725.340	8110
1090	1.31	-6.93	-1.85	270.55	485.29	16725.344	8110
1095	1.07	-6.87	-1.96	270.96	485.33	16725.344	8110
1100	1.19	-7.06	-1.71	271.29	485.93	16725.354	8110
1105	0.73	-6.84	-1.95	270.95	485.51	16725.357	8110
1110	0.68	-6.96	-2.05	270.79	486.35	16725.359	8110
1115	0.95	-6.99	-2.09	271.30	486.47	16725.371	8110
1120	0.87	-7.23	-1.62	271.34	486.10	16725.373	8110
1125	1.19	-6.74	-2.14	271.22	485.67	16725.375	8110
1130	1.12	-6.99	-1.93	272.35	487.03	16725.385	8110
1135	0.73	-7.10	-1.78	272.55	486.56	16725.389	8110
1140	0.98	-7.13	-1.70	272.33	485.90	16725.395	8110
1145	0.84	-6.90	-2.06	271.61	485.72	16725.396	8110
1150	1.00	-7.05	-2.01	271.62	486.86	16725.404	8110
1155	0.99	-7.14	-1.80	271.55	486.07	16725.406	8110
1160	0.99	-7.01	-2.00	270.81	484.96	16725.408	8110
1165	1.46	-6.91	-1.98	270.30	485.58	16725.418	8110
1170	0.92	-7.02	-1.98	270.16	485.60	16725.422	8110
1175	0.98	-7.04	-1.81	270.15	485.69	16725.424	8110
1180	1.13	-7.03	-1.86	270.66	485.38	16725.434	8110
1185	0.48	-7.33	-1.57	270.05	484.53	16725.438	8110
1190	1.29	-6.67	-1.96	269.33	483.33	16725.443	8110
1195	1.07	-7.06	-1.66	269.60	483.88	16725.449	8110
1200	1.37	-6.96	-2.14	270.07	484.96	16725.453	8110
1205	1.05	-7.05	-2.23	270.34	485.21	16725.455	8110
1210	1.07	-7.00	-1.81	270.08	484.47	16725.465	8110
1215	0.92	-7.11	-1.80	270.31	484.43	16725.469	8110
1220	1.16	-6.85	-2.01	270.07	484.31	16725.471	8110
1225	1.16	-6.97	-1.94	270.41	485.20	16725.475	8110
1230	1.16	-7.03	-2.02	270.60	485.29	16725.482	8110
1235	1.05	-6.89	-1.88	270.66	485.21	16725.484	8110
1240	1.37	-7.13	-1.73	271.71	485.84	16725.496	8110
1245	0.74	-7.22	-1.78	271.54	485.96	16725.498	8110
1250	0.72	-7.04	-1.95	270.89	485.20	16725.500	8110
1255	0.99	-6.96	-1.96	271.03	484.84	16725.504	8110
1260	1.25	-6.88	-2.16	271.08	485.56	16725.514	8110
1265	1.15	-7.11	-1.78	271.48	485.94	16725.518	8110
1270	0.96	-6.95	-2.14	271.41	485.93	16725.525	8110
1275	1.15	-6.92	-2.04	271.53	486.53	16725.529	8110
1280	0.40	-7.13	-1.92	271.88	486.42	16725.531	8110
1285	0.88	-7.07	-1.88	271.44	485.69	16725.533	8110
1290	1.29	-6.97	-1.93	271.16	485.83	16725.543	8110
1295	1.26	-7.08	-1.71	271.80	486.46	16725.547	8110
1300	1.27	-6.92	-1.95	272.20	486.41	16725.551	8110
1305	1.23	-6.99	-2.00	272.16	486.97	16725.559	8110
1310	0.88	-7.14	-1.72	272.07	486.38	16725.561	8110
1315	1.17	-6.93	-2.04	272.16	487.28	16725.566	8110
1320	1.25	-7.20	-1.73	272.23	486.61	16725.574	8110
1325	1.10	-7.13	-1.66	271.81	486.49	16725.576	8110
1330	1.06	-6.96	-1.79	271.97	486.35	16725.580	8110
1335	0.68	-6.95	-2.04	271.70	486.86	16725.590	8110
1340	1.13	-7.21	-1.68	272.07	486.90	16725.594	8110
1345	0.68	-7.05	-1.68	272.04	486.00	16725.600	8110
1350	0.85	-6.95	-1.78	271.78	485.78	16725.600	8110
1355	0.79	-6.90	-2.18	271.90	486.61	16725.607	8110
1360	1.09	-7.17	-1.82	272.06	486.74	16725.609	8110
1365	1.12	-7.09	-1.72	271.09	485.04	16725.621	8110
1370	0.67	-7.01	-1.76	270.72	484.83	16725.623	8110
1375	1.19	-6.88	-1.91	270.62	484.65	16725.629	8110
1380	1.08	-6.93	-1.99	271.10	485.47	16725.631	8110
1385	1.24	-6.96	-1.85	271.25	485.57	16725.639	8110
1390	1.09	-7.03	-1.79	271.77	485.39	16725.643	8110
1395	0.72	-7.18	-1.75	271.65	485.25	16725.652	8110
1400	1.21	-7.04	-1.91	271.00	484.72	16725.652	8110
1405	0.90	-6.96	-2.07	270.92	484.92	16725.656	8110
1410	1.08	-6.96	-2.07	270.76	485.16	16725.658	8110
1415	1.43	-7.03	-1.94	270.91	485.57	16725.668	8110
1420	0.42	-7.14	-1.99	270.78	485.56	16725.672	8110
1425	1.38	-7.10	-1.97	270.53	485.43	16725.678	8110
1430	0.93	-7.07	-1.89	270.30	484.70	16725.684	8110
1435	0.91	-7.05	-1.83	270.12	484.53	16725.686	8110
1440	1.74	-6.84	-1.98	270.19	484.94	16725.689	8110
1445	1.14	-7.03	-1.90	270.84	485.60	16725.699	8110
1450	0.85	-7.02	-1.94	270.96	485.00	16725.701	8110
1455	1.14	-6.96	-1.99	271.16	485.33	16725.703	8110
1460	0.98	-6.87	-2.10	271.03	485.12	16725.715	8110
1465	1.42	-6.89	-2.28	271.59	486.70	16725.717	8110
1470	0.97	-7.03	-1.90	272.41	487.00	16725.721	8110
1475	1.09	-7.08	-1.91	272.18	486.99	16725.727	8110
1480	1.05	-6.96	-1.70	271.68	484.70	16725.734	8110
1485	1.59	-6.83	-1.90	271.87	485.32	16725.734	8110
1490	1.23	-6.99	-1.83	271.79	486.04	16725.746	8110
1495	1.32	-6.86	-1.88	272.56	486.68	16725.748	8110
1500	0.73	-6.91	-2.00	272.22	486.78	16725.752	8110
1505	0.84	-7.07	-1.89	272.73	487.18	16725.756	8110
1510	1.69	-7.02	-1.64	272.25	486.10	16725.764	8110
1515	1.40	-6.88	-1.76	272.76	485.75	16725.768	8110
1520	0.96	-7.21	-1.77	273.69	488.41	16725.773	8110
1525	1.22	-7.07	-1.67	273.37	487.02	16725.777	8110
1530	1.41	-7.04	-1.89	273.69	487.09	16725.783	8110
1535	1.04	-6.89	-2.02	273.51	487.93	16725.783	8110
1540	1.11	-7.05	-1.83	273.53	488.10	16725.795	8110
1545	0.53	-7.00	-2.09	273.28	487.73	16725.801	8110
1550	0.64	-7.23	-2.00	273.04	488.39	16725.805	8110
1555	1.10	-7.18	-1.63	272.80	486.82	16725.809	8110
1560	1.03	-7.00	-1.68	272.31	485.53	16725.812	8110
1565	0.86	-7.12	-1.74	272.45	486.45	16725.814	8110
1570	0.77	-7.01	-1.91	271.71	486.22	16725.824	8110
1575	1.30	-6.92	-1.88	271.58	486.02	16725.828	8110
1580	0.97	-7.04	-1.95	271.68	486.55	16725.830	8110
1585	1.32	-6.99	-1.92	271.57	486.03	16725.840	8110
1590	1.09	-7.04	-1.80	271.75	485.17	16725.842	8110
1595	1.13	-6.91	-1.88	271.31	485.72	16725.846	8110
1600	1.17	-7.04	-1.87	271.81	485.57	16725.854	8110
1605	0.82	-7.04	-1.88	271.68	486.15	16725.859	8110
1610	1.24	-7.06	-1.81	271.69	485.11	16725.859	8110
1615	1.36	-7.08	-1.73	271.46	485.41	16725.869	8110
1620	0.85	-6.99	-2.05	271.44	485.55	16725.873	8110
1625	0.90	-7.25	-1.69	270.91	484.97	16725.875	8110
1630	0.85	-6.95	-2.01	270.19	484.00	16725.881	8110
1635	1.40	-6.96	-1.89	270.71	485.46	16725.887	8110
1640	0.98	-7.05	-1.72	270.99	485.16	16725.891	8110
1645	0.97	-6.95	-1.88	271.05	485.44	16725.898	8110
1650	1.19	-7.13	-1.80	271.68	485.96	16725.902	8110
1655	1.13	-6.91	-1.74	271.14	484.45	16725.906	8110
1660	1.03	-7.04	-1.87	271.06	485.36	16725.908	8110
1665	0.97	-6.99	-1.68	270.65	484.24	16725.920	8110
1670	0.67	-6.93	-1.94	270.52	483.84	16725.924	8110
1675	1.49	-6.76	-2.00	270.68	484.77	16725.926	8110
1680	1.11	-7.17	-1.68	271.36	485.58	16725.934	8110
1685	0.97	-6.92	-2.02	271.07	485.54	16725.938	8110
1690	0.94	-7.07	-2.05	271.23	485.57	16725.939	8110
1695	1.26	-7.00	-2.11	270.89	485.73	16725.949	8110
1700	1.02	-7.09	-1.91	270.71	485.01	16725.949	8110
1705	0.91	-7.15	-1.82	270.78	485.00	16725.953	8110
1710	1.06	-7.01	-1.95	270.29	484.61	16725.965	8110
1715	0.95	-7.12	-1.74	270.06	483.98	16725.967	8110
1720	0.69	-7.09	-1.91	269.97	483.78	16725.971	8110
1725	0.88	-7.22	-1.65	269.71	483.41	16725.980	8110
1730	1.34	-6.89	-1.82	269.14	482.25	16725.982	8110
1735	0.76	-6.94	-1.87	269.27	482.91	16725.984	8110
1740	1.18	-7.19	-1.79	269.26	484.25	16725.996	8110
1745	0.97	-7.01	-1.74	269.16	482.80	16725.998	8110
1750	1.30	-7.03	-1.90	269.52	483.99	16726.002	8110
1755	0.89	-7.03	-1.97	269.81	484.01	16726.008	8110
1760	1.15	-7.05	-1.57	269.19	483.31	16726.012	8110
1765	0.96	-6.90	-1.76	269.62	482.82	16726.016	8110
1770	1.34	-6.98	-1.78	269.78	484.11	16726.023	8110
1775	1.46	-6.98	-1.68	270.44	483.75	16726.027	8110
1780	1.34	-6.68	-2.26	270.94	485.64	16726.031	8110
1785	0.92	-7.00	-1.95	271.31	486.48	16726.033	8110
1790	0.98	-7.03	-1.93	271.97	486.52	16726.041	8110
1795	1.03	-7.06	-1.88	272.06	486.26	16726.047	8110
1800	1.37	-6.85	-2.16	272.45	487.13	16726.055	8110
1805	0.80	-7.11	-2.00	272.34	487.18	16726.059	8110
1810	0.66	-7.14	-1.98	272.34	486.65	16726.062	8110
1815	0.90	-7.10	-1.81	271.51	485.87	16726.064	8110
1820	1.56	-7.00	-1.84	271.46	485.44	16726.074	8110
1825	1.11	-7.03	-1.76	271.63	485.42	16726.074	8110
1830	1.22	-7.12	-1.76	270.95	485.67	16726.084	8110
1835	0.86	-7.16	-1.70	271.32	485.10	16726.090	8110
1840	1.15	-7.05	-1.84	271.14	485.45	16726.092	8110
1845	0.86	-7.19	-1.80	271.04	485.34	16726.094	8110
1850	0.46	-7.16	-1.83	270.23	484.34	16726.104	8110
1855	1.14	-7.02	-1.88	269.72	484.44	16726.109	8110
1860	1.12	-7.11	-1.76	269.93	484.25	16726.109	8110
1865	1.09	-6.84	-1.95	269.94	483.29	16726.121	8110
1870	0.93	-7.07	-2.00	270.18	484.69	16726.123	8110
1875	1.25	-6.96	-2.05	269.93	484.25	16726.127	8110
1880	0.98	-7.08	-1.71	270.17	484.02	16726.133	8110
1885	1.12	-7.02	-1.80	270.21	483.45	16726.139	8110
1890	1.11	-6.97	-1.95	269.95	483.57	16726.141	8110
1895	1.16	-6.81	-2.00	270.04	484.52	16726.150	8110
1900	1.07	-7.14	-1.83	270.66	485.29	16726.152	8110
1905	1.35	-7.07	-1.74	270.90	484.35	16726.156	8110
1910	1.13	-6.75	-2.03	270.93	484.11	16726.158	8110
1915	0.61	-6.99	-2.05	270.98	485.15	16726.170	8110
1920	0.86	-7.05	-2.05	271.13	485.56	16726.172	8110
1925	1.27	-6.97	-2.03	271.04	484.81	16726.176	8110
1930	1.24	-6.97	-1.94	271.25	485.27	16726.182	8110
1935	1.25	-6.93	-1.85	270.75	483.91	16726.188	8110
1940	1.09	-6.94	-2.06	271.06	485.41	16726.189	8110
1945	1.89	-6.82	-2.01	271.49	485.59	16726.201	8110
1950	1.06	-6.95	-2.16	271.59	486.44	16726.203	8110
1955	1.16	-7.12	-1.96	272.10	486.87	16726.205	8110
1960	1.11	-6.99	-1.97	271.68	485.70	16726.215	8110
1965	0.55	-7.37	-2.05	272.04	486.96	16726.219	8110
1970	1.31	-6.97	-2.04	271.66	485.99	16726.221	8110
1975	0.70	-7.03	-1.89	271.59	485.32	16726.229	8110
1980	1.05	-7.10	-1.75	271.46	485.53	16726.232	8110
1985	1.19	-7.12	-1.65	271.54	485.33	16726.234	8110
1990	1.19	-6.99	-1.67	271.82	484.72	16726.244	8110
1995	1.02	-7.00	-1.61	271.87	484.89	16726.248	8110
2000	0.96	-6.92	-1.93	271.91	485.55	16726.250	8110
2005	1.35	-6.86	-2.11	271.61	486.24	16726.258	8110
2010	0.65	-6.94	-1.91	271.33	485.64	16726.264	8110
2015	1.15	-6.99	-1.93	272.17	485.97	16726.266	8110
2020	1.08	-6.92	-2.30	272.26	486.88	16726.275	8110
2025	0.91	-7.21	-1.96	271.88	486.24	16726.277	8110
2030	0.83	-7.16	-1.69	271.62	485.28	16726.281	8110
2035	0.97	-7.04	-1.84	271.61	485.35	16726.283	8110
2040	0.66	-7.00	-2.02	271.17	484.65	16726.295	8110
2045	0.86	-7.10	-2.02	270.92	485.22	16726.297	8110
2050	1.04	-7.04	-2.00	270.24	484.59	16726.303	8110
2055	0.98	-7.11	-2.13	270.41	485.14	16726.307	8110
2060	1.18	-6.99	-1.98	270.06	484.21	16726.312	8110
2065	1.17	-6.88	-2.27	269.93	485.53	16726.314	8110
2070	1.26	-7.24	-1.56	269.90	484.35	16726.324	8110
2075	0.87	-7.12	-1.53	269.55	482.91	16726.326	8110
2080	1.10	-6.96	-1.60	269.17	483.20	16726.334	8110
2085	1.08	-6.98	-1.58	269.53	482.58	16726.340	8110
2090	1.24	-6.96	-1.90	269.80	483.01	16726.344	8110
2095	1.16	-6.96	-1.88	269.96	483.31	16726.344	8110
2100	0.77	-7.09	-1.86	269.38	483.43	16726.354	8110
2105	0.94	-6.85	-2.17	269.09	483.11	16726.357	8110
2110	0.52	-7.18	-1.89	269.10	483.88	16726.363	8110
2115	1.21	-7.07	-1.82	269.17	483.87	16726.369	8110
2120	1.11	-7.04	-1.77	269.62	483.83	16726.373	8110
2125	0.95	-7.01	-1.85	269.49	483.38	16726.375	8110
2130	1.15	-7.07	-2.15	269.82	485.02	16726.385	8110
2135	1.07	-7.06	-1.88	270.12	483.78	16726.387	8110
2140	1.11	-7.15	-1.59	269.80	483.34	16726.391	8110
2145	1.10	-6.90	-1.85	269.88	483.23	16726.398	8110
2150	1.16	-6.93	-2.10	269.89	484.12	16726.404	8110
2155	1.38	-7.06	-2.14	270.43	485.19	16726.406	8110
2160	1.09	-7.01	-1.86	270.55	484.21	16726.408	8110
2165	1.20	-6.96	-2.05	270.67	484.56	16726.416	8110
2170	0.98	-7.01	-1.95	270.92	484.54	16726.422	8110
2175	1.13	-6.92	-1.96	271.09	484.91	16726.426	8110
2180	0.96	-6.96	-2.20	271.20	485.72	16726.434	8110
2185	1.15	-6.97	-1.96	271.09	485.48	16726.438	8110
2190	1.15	-7.00	-1.88	270.70	485.32	16726.439	8110
2195	1.21	-6.92	-2.12	271.14	485.87	16726.447	8110
2200	0.80	-7.11	-2.00	271.54	485.58	16726.451	8110
2205	1.31	-6.88	-2.39	271.09	485.58	16726.457	8110
2210	1.04	-7.05	-2.32	271.49	486.98	16726.465	8110
2215	1.17	-7.09	-2.09	271.63	485.73	16726.469	8110
2220	1.05	-7.01	-2.17	271.75	485.87	16726.471	8110
2225	0.79	-7.13	-1.92	271.51	485.95	16726.477	8110
2230	0.63	-7.09	-1.96	271.13	485.00	16726.484	8110
2235	1.04	-7.09	-1.88	270.17	483.97	16726.486	8110
2240	1.16	-7.00	-1.92	270.33	483.58	16726.494	8110
2245	1.63	-7.06	-1.84	269.79	483.17	16726.498	8110
2250	1.25	-7.07	-1.74	269.57	483.03	16726.500	8110
2255	1.21	-6.85	-1.99	269.32	483.50	16726.506	8110
2260	1.06	-7.14	-1.59	269.31	483.28	16726.512	8110
2265	1.17	-6.92	-1.85	269.81	483.15	16726.516	8110
2270	1.18	-6.97	-1.92	270.05	483.73	16726.521	8110
2275	1.12	-6.96	-1.92	270.24	484.01	16726.529	8110
2280	1.07	-6.96	-2.15	270.14	484.66	16726.531	8110
2285	0.86	-7.06	-2.12	270.41	484.79	16726.535	8110
2290	0.91	-7.10	-1.76	270.22	483.86	16726.541	8110
2295	1.59	-6.84	-2.10	269.98	483.94	16726.547	8110
2300	0.79	-7.10	-1.88	269.73	483.99	16726.551	8110
2305	0.90	-6.97	-2.12	269.24	483.71	16726.559	8110
2310	1.10	-7.03	-2.03	269.35	484.05	16726.562	8110
2315	0.96	-7.16	-1.81	269.18	483.06	16726.564	8110
2320	1.73	-6.79	-1.81	268.93	482.60	16726.574	8110
2325	1.21	-7.05	-1.91	269.63	483.55	16726.576	8110
2330	1.20	-6.91	-1.97	269.43	483.32	16726.582	8110
2335	0.99	-6.99	-2.21	269.71	484.24	16726.590	8110
2340	0.94	-7.01	-1.73	268.65	483.08	16726.594	8110
2345	1.24	-6.91	-1.76	268.61	482.16	16726.594	8110
2350	0.95	-6.72	-2.20	269.43	482.00	16726.604	8110
2355	1.31	-6.92	-2.27	269.54	483.96	16726.607	8110
2360	1.00	-7.02	-1.87	269.42	483.71	16726.609	8110
2365	1.17	-6.88	-2.04	269.77	483.81	16726.621	8110
2370	1.22	-7.08	-1.79	270.30	484.64	16726.623	8110
2375	1.44	-6.78	-1.97	270.54	483.77	16726.625	8110
2380	0.67	-7.08	-2.01	271.66	485.39	16726.633	8110
2385	0.92	-7.09	-2.04	271.45	485.22	16726.639	8110
2390	1.21	-7.07	-1.78	270.53	483.60	16726.641	8110
2395	1.07	-6.93	-2.03	270.23	483.82	16726.648	8110
2400	0.60	-7.36	-1.78	270.38	486.19	16726.654	8110
2405	1.32	-6.97	-2.00	270.54	485.49	16726.656	8110
2410	1.40	-7.06	-2.09	271.16	485.36	16726.660	8110
2415	1.45	-6.97	-2.06	271.46	485.51	16726.670	8110
2420	1.16	-7.01	-1.92	271.28	485.03	16726.672	8110
2425	1.08	-6.86	-2.22	271.49	485.58	16726.674	8110
2430	1.00	-7.00	-2.09	271.58	485.89	16726.684	8110
2435	0.99	-7.07	-1.89	271.64	485.45	16726.688	8110
2440	0.99	-6.94	-1.80	271.24	485.26	16726.689	8110
2445	1.26	-6.92	-1.98	272.06	485.95	16726.697	8110
2450	0.98	-7.12	-1.65	272.07	485.96	16726.701	8110
2455	1.43	-6.95	-1.82	271.84	485.46	16726.703	8110
2460	0.84	-7.04	-1.70	271.74	485.88	16726.715	8110
2465	1.03	-7.08	-1.65	271.88	486.23	16726.719	8110
2470	1.09	-7.08	-1.68	272.23	485.93	16726.721	8110
2475	1.00	-7.11	-1.69	272.39	486.55	16726.730	8110
2480	0.91	-7.04	-1.74	272.67	485.31	16726.732	8110
2485	1.09	-6.99	-1.89	271.98	485.44	16726.738	8110
2490	0.97	-7.08	-1.89	271.67	486.74	16726.744	8110
2495	1.12	-7.04	-1.67	271.43	486.20	16726.748	8110
2500	0.82	-6.85	-1.95	271.82	485.68	16726.750	8110
2505	0.78	-7.02	-1.87	272.18	486.30	16726.756	8110
2510	1.07	-6.96	-1.90	272.08	486.01	16726.764	8110
2515	1.15	-7.18	-1.71	272.74	486.59	16726.768	8110
2520	0.83	-6.86	-2.30	272.73	486.41	16726.770	8110
2525	0.97	-7.22	-1.77	272.69	487.17	16726.779	8110
2530	1.30	-6.99	-1.82	271.97	485.87	16726.781	8110
2535	1.02	-6.88	-1.95	271.96	486.10	16726.783	8110
2540	0.99	-6.98	-1.79	272.33	486.35	16726.793	8110
2545	0.92	-6.91	-2.32	272.49	486.63	16726.799	8110
2550	1.02	-7.10	-1.96	272.72	486.86	16726.801	8110
2555	1.10	-6.97	-1.99	272.53	486.42	16726.809	8110
2560	1.20	-6.94	-2.20	272.60	487.10	16726.812	8110
2565	0.84	-7.18	-1.62	272.04	486.05	16726.814	8110
2570	1.36	-6.87	-1.73	272.13	485.18	16726.822	8110
2575	0.54	-6.94	-2.00	272.51	486.81	16726.828	8110
2580	0.87	-7.13	-1.86	272.74	486.52	16726.830	8110
2585	1.74	-6.80	-2.20	272.02	486.39	16726.840	8110
2590	1.31	-7.03	-1.89	272.26	486.56	16726.844	8110
2595	0.71	-7.19	-1.74	272.20	486.20	16726.844	8110
2600	0.86	-6.95	-1.72	271.74	485.54	16726.848	8110
2605	0.59	-7.37	-1.66	271.78	486.42	16726.859	8110
2610	0.96	-7.07	-1.69	271.76	485.24	16726.859	8110
2615	0.98	-7.03	-1.60	271.28	484.63	16726.871	8110
2620	0.60	-6.96	-1.88	271.74	485.04	16726.873	8110
2625	0.97	-6.91	-2.07	271.49	485.26	16726.875	8110
2630	0.80	-7.02	-1.78	271.60	484.71	16726.885	8110
2635	1.06	-7.04	-1.78	271.51	485.00	16726.889	8110
2640	1.02	-7.01	-1.94	271.45	485.34	16726.895	8110
2645	1.32	-7.14	-1.70	271.62	485.14	16726.898	8110
2650	1.08	-6.98	-1.87	271.40	484.75	16726.904	8110
2655	0.75	-6.96	-1.75	270.98	484.45	16726.906	8110
2660	1.50	-6.80	-2.06	271.59	485.43	16726.908	8110
2665	1.08	-6.91	-2.04	272.04	486.15	16726.918	8110
2670	0.36	-6.81	-2.06	272.05	485.15	16726.922	8110
2675	1.37	-6.88	-1.97	272.24	486.35	16726.924	8110
2680	0.81	-7.05	-1.79	272.01	485.96	16726.934	8110
2685	0.87	-7.17	-1.66	272.02	485.49	16726.936	8110
2690	1.06	-7.02	-1.92	271.78	485.65	16726.943	8110
2695	0.68	-7.12	-1.85	271.29	485.55	16726.949	8110
2700	1.21	-7.11	-1.57	270.88	484.26	16726.953	8110
2705	0.88	-6.99	-1.92	270.62	484.42	16726.955	8110
2710	1.02	-6.88	-2.03	270.76	483.95	16726.965	8110
2715	1.00	-6.88	-2.16	271.21	484.95	16726.967	8110
2720	1.48	-7.01	-1.98	271.83	485.52	16726.971	8110
2725	1.07	-7.12	-1.97	272.19	485.67	16726.975	8110
2730	1.47	-6.79	-1.73	271.36	483.15	16726.984	8110
2735	1.29	-6.85	-2.00	271.43	484.33	16726.984	8110
2740	1.16	-7.03	-1.85	271.44	485.13	16726.996	8110
2745	1.19	-7.01	-1.70	271.63	485.01	16726.998	8110
2750	1.08	-6.96	-1.73	272.00	484.57	16727.000	8110
2755	1.07	-7.02	-1.87	272.21	485.67	16727.004	8110
2760	0.85	-6.98	-2.00	272.27	485.58	16727.014	8110
2765	1.00	-7.03	-2.03	272.25	485.99	16727.018	8110
2770	0.97	-7.22	-1.75	271.72	486.14	16727.023	8110
2775	1.08	-7.08	-1.63	271.52	484.75	16727.029	8110
2780	0.92	-7.09	-1.90	271.15	484.84	16727.031	8110
2785	0.86	-7.02	-2.02	270.56	484.65	16727.033	8110
2790	0.85	-7.01	-2.12	270.59	485.11	16727.043	8110
2795	1.07	-7.13	-1.88	270.61	485.37	16727.047	8110
2800	1.02	-7.18	-1.78	270.67	484.30	16727.051	8110
2805	0.66	-7.07	-1.92	270.26	484.24	16727.059	8110
2810	0.89	-7.11	-1.83	269.96	484.02	16727.062	8110
2815	1.53	-6.87	-1.82	269.42	482.82	16727.066	8110
2820	0.80	-6.89	-2.06	270.32	483.90	16727.074	8110
2825	1.35	-7.07	-1.92	270.26	484.81	16727.078	8110
2830	1.45	-6.92	-1.81	270.41	484.22	16727.080	8110
2835	0.90	-6.98	-1.91	270.33	484.01	16727.088	8110
2840	0.68	-7.09	-1.76	270.69	484.36	16727.092	8110
2845	1.12	-7.12	-1.77	271.00	484.49	16727.100	8110
2850	1.22	-7.03	-1.90	270.61	483.65	16727.100	8110
2855	0.97	-7.04	-1.61	270.47	483.17	16727.109	8110
2860	0.89	-6.88	-1.98	270.19	483.71	16727.111	8110
2865	1.09	-6.98	-1.97	270.67	485.01	16727.121	8110
2870	0.99	-7.16	-1.83	270.89	484.50	16727.123	8110
2875	1.05	-6.98	-2.08	270.55	483.67	16727.127	8110
2880	1.17	-6.89	-1.98	270.56	483.78	16727.133	8110
2885	1.04	-7.06	-1.91	270.68	484.15	16727.139	8110
2890	1.31	-6.91	-1.80	270.40	483.59	16727.141	8110
2895	1.52	-6.88	-1.92	270.80	484.50	16727.152	8110
2900	1.11	-6.95	-2.09	271.31	485.34	16727.152	8110
2905	0.88	-7.13	-1.79	271.44	484.95	16727.156	8110
2910	1.16	-6.99	-1.70	270.76	483.90	16727.158	8110
2915	0.95	-7.00	-1.82	270.41	484.12	16727.168	8110
2920	1.18	-6.98	-1.87	270.62	484.26	16727.176	8110
2925	1.20	-6.98	-1.72	271.03	485.02	16727.176	8110
2930	1.26	-6.90	-1.74	271.50	484.59	16727.184	8110
2935	1.29	-6.87	-1.93	271.80	485.40	16727.188	8110
2940	1.02	-7.09	-1.87	272.19	486.07	16727.189	8110
2945	1.38	-6.89	-1.76	271.99	485.01	16727.197	8110
2950	0.84	-7.05	-1.93	272.73	486.12	16727.203	8110
2955	1.33	-6.95	-1.86	273.03	486.76	16727.203	8110
2960	0.98	-7.13	-1.83	273.49	486.80	16727.215	8110
2965	1.20	-7.01	-1.85	273.29	485.92	16727.217	8110
2970	0.71	-7.01	-1.89	272.65	486.14	16727.221	8110
2975	1.09	-7.08	-1.74	272.15	485.37	16727.229	8110
2980	1.09	-6.85	-1.98	271.81	485.36	16727.232	8110
2985	1.21	-7.08	-1.76	272.33	486.09	16727.234	8110
2990	0.86	-7.10	-1.94	272.92	485.74	16727.242	8110
2995	1.01	-6.91	-1.89	272.82	486.07	16727.248	8110
3000	0.71	-7.09	-1.77	272.37	486.12	16727.250	8110
3005	1.05	-6.98	-1.89	272.28	485.56	16727.256	8110
3010	0.56	-7.04	-1.73	272.31	485.17	16727.264	8110
3015	1.23	-6.84	-2.08	273.09	486.66	16727.266	8110
3020	1.23	-6.93	-2.22	273.64	487.42	16727.275	8110
3025	1.20	-6.98	-1.95	272.62	486.54	16727.277	8110
3030	1.26	-6.95	-1.81	273.10	486.38	16727.281	8110
3035	0.95	-7.01	-1.83	273.12	486.03	16727.283	8110
3040	1.08	-6.86	-2.13	272.32	486.57	16727.295	8110
3045	1.21	-6.96	-1.92	272.74	485.97	16727.301	8110
3050	1.32	-6.96	-1.90	273.08	486.81	16727.305	8110
3055	0.84	-6.95	-1.97	273.25	486.16	16727.309	8110
3060	0.92	-7.00	-1.84	273.05	485.91	16727.312	8110
3065	1.07	-6.94	-1.97	273.27	486.18	16727.314	8110
3070	0.96	-7.19	-1.53	273.08	485.61	16727.324	8110
3075	0.85	-6.83	-1.90	272.89	485.73	16727.326	8110
3080	1.13	-7.14	-1.68	273.29	486.30	16727.330	8110
3085	0.90	-7.08	-1.63	273.13	486.14	16727.340	8110
3090	0.82	-7.07	-1.82	273.05	486.23	16727.342	8110
3095	0.97	-7.11	-1.89	272.30	485.98	16727.346	8110
3100	1.17	-6.95	-1.87	272.51	485.79	16727.355	8110
3105	1.11	-7.02	-1.76	272.68	485.96	16727.359	8110
3110	0.74	-6.96	-2.07	272.75	486.16	16727.359	8110
3115	1.13	-7.16	-1.92	272.55	486.91	16727.369	8110
3120	1.21	-7.06	-2.06	272.50	486.22	16727.373	8110
3125	1.00	-7.11	-1.84	272.29	486.03	16727.375	8110
3130	1.17	-7.05	-1.69	272.23	484.63	16727.383	8110
3135	1.20	-6.93	-1.63	271.87	484.10	16727.389	8110
3140	0.96	-7.06	-1.89	272.39	485.40	16727.391	8110
3145	0.06	-7.31	-1.88	271.46	485.03	16727.400	8110
3150	0.78	-7.03	-1.98	270.57	483.73	16727.402	8110
3155	0.69	-7.02	-1.83	269.74	483.46	16727.406	8110
3160	0.70	-7.00	-1.77	269.47	483.05	16727.408	8110
3165	0.92	-6.88	-2.23	270.28	484.66	16727.416	8110
3170	1.11	-7.16	-1.81	270.53	484.74	16727.424	8110
3175	1.21	-6.75	-2.40	270.51	483.70	16727.430	8110
3180	1.39	-7.08	-2.07	270.59	485.13	16727.434	8110
3185	1.10	-7.12	-1.87	270.87	484.30	16727.438	8110
3190	1.03	-7.12	-1.80	270.32	483.14	16727.439	8110
3195	0.94	-6.96	-1.98	268.98	482.81	16727.449	8110
3200	0.76	-7.01	-1.87	269.02	482.95	16727.451	8110
3205	0.85	-6.88	-2.08	269.21	483.02	16727.453	8110
3210	1.17	-7.04	-1.80	269.13	482.91	16727.465	8110
3215	1.51	-6.88	-1.93	269.53	482.10	16727.469	8110
3220	1.28	-6.98	-1.84	269.60	482.83	16727.471	8110
3225	1.63	-6.90	-1.80	269.68	482.87	16727.480	8110
3230	1.03	-6.91	-1.84	269.85	483.48	16727.486	8110
3235	0.82	-7.08	-1.77	270.42	483.93	16727.484	8110
3240	1.18	-6.95	-1.89	270.66	483.96	16727.496	8110
3245	1.11	-6.94	-1.94	270.75	484.82	16727.498	8110
3250	1.43	-6.82	-2.11	270.83	484.15	16727.502	8110
3255	1.16	-6.97	-1.75	271.62	484.79	16727.508	8110
3260	0.73	-7.05	-1.78	271.85	485.38	16727.512	8110
3265	1.12	-7.03	-1.78	271.73	485.20	16727.516	8110
3270	1.03	-6.91	-1.74	271.32	483.73	16727.525	8110
3275	0.84	-6.84	-2.14	271.30	484.90	16727.527	8110
3280	1.06	-7.06	-1.91	271.54	485.37	16727.531	8110
3285	1.37	-7.01	-1.86	271.42	485.27	16727.533	8110
3290	1.44	-7.11	-1.72	271.59	484.48	16727.545	8110
3295	1.22	-6.85	-1.93	271.22	484.24	16727.547	8110
3300	0.74	-7.15	-1.83	271.90	485.94	16727.549	8110
3305	1.39	-6.95	-1.64	271.26	485.04	16727.559	8110
3310	0.89	-6.89	-1.95	272.22	485.39	16727.562	8110
3315	1.03	-6.83	-2.12	272.29	485.99	16727.564	8110
3320	0.92	-7.16	-1.84	272.53	486.27	16727.574	8110
3325	0.68	-7.03	-1.96	272.01	485.42	16727.576	8110
3330	1.00	-7.07	-2.05	272.26	485.73	16727.584	8110
3335	0.94	-7.12	-1.88	272.34	485.93	16727.590	8110
3340	1.35	-6.92	-2.15	272.32	485.22	16727.594	8110
3345	1.07	-7.01	-1.94	272.54	486.75	16727.594	8110
3350	0.72	-7.25	-1.48	272.81	485.37	16727.604	8110
3355	1.05	-7.00	-1.59	272.24	484.57	16727.609	8110
3360	1.07	-6.97	-1.78	272.17	485.42	16727.609	8110
3365	1.29	-6.90	-1.86	272.31	485.95	16727.621	8110
3370	1.13	-7.02	-2.12	273.00	487.17	16727.623	8110
3375	0.78	-7.19	-1.81	272.96	486.88	16727.625	8110
3380	1.21	-7.14	-1.75	273.27	486.65	16727.635	8110
3385	1.07	-7.18	-1.61	272.55	485.18	16727.637	8110
3390	1.49	-6.82	-1.78	271.67	484.52	16727.641	8110
3395	1.43	-6.99	-1.90	272.47	485.71	16727.650	8110
3400	1.17	-7.01	-1.73	273.16	486.26	16727.652	8110
3405	1.13	-7.07	-1.56	273.41	485.71	16727.656	8110
3410	0.90	-6.87	-2.05	273.43	486.56	16727.658	8110
3415	1.25	-7.07	-2.00	273.08	487.45	16727.668	8110
3420	0.81	-7.13	-1.77	272.98	486.78	16727.672	8110
3425	0.82	-7.06	-1.78	271.92	485.55	16727.676	8110
3430	0.89	-6.95	-1.83	271.76	484.77	16727.684	8110
3435	1.05	-7.22	-1.60	271.69	485.10	16727.688	8110
3440	0.71	-6.88	-2.07	271.08	484.00	16727.689	8110
3445	1.60	-6.96	-2.05	271.57	485.09	16727.699	8110
3450	0.91	-7.27	-1.58	270.89	484.88	16727.701	8110
3455	1.00	-6.78	-2.05	271.08	484.48	16727.707	8110
3460	1.05	-7.07	-1.96	271.23	485.42	16727.715	8110
3465	0.74	-7.08	-2.03	271.29	484.74	16727.719	8110
3470	0.59	-7.14	-1.95	270.77	484.24	16727.721	8110
3475	1.07	-7.24	-1.67	270.55	484.34	16727.727	8110
3480	0.80	-7.14	-1.61	269.64	482.51	16727.732	8110
3485	1.28	-7.10	-1.47	269.02	482.56	16727.736	8110
3490	0.89	-6.92	-1.78	269.32	482.37	16727.744	8110
3495	0.79	-7.01	-2.11	269.12	482.53	16727.748	8110
3500	0.91	-7.04	-1.85	268.88	483.26	16727.750	8110
3505	1.10	-7.02	-1.93	268.92	483.09	16727.758	8110
3510	1.06	-6.97	-1.97	269.40	483.18	16727.762	8110
3515	1.82	-6.84	-2.14	269.80	483.86	16727.770	8110
3520	0.55	-7.03	-2.22	269.42	483.52	16727.773	8110
3525	1.19	-7.20	-1.69	269.12	483.17	16727.779	8110
3530	1.03	-6.93	-1.81	269.14	481.85	16727.781	8110
3535	0.75	-7.09	-1.81	268.95	482.49	16727.785	8110
3540	0.68	-7.07	-1.83	269.08	482.14	16727.791	8110
3545	0.98	-7.02	-2.03	268.80	482.11	16727.797	8110
3550	1.36	-6.86	-2.26	268.61	482.44	16727.801	8110
3555	0.64	-7.09	-1.87	268.66	482.72	16727.809	8110
3560	1.17	-7.06	-1.80	268.78	482.26	16727.812	8110
3565	1.31	-6.90	-2.05	268.28	481.58	16727.814	8110
3570	1.35	-6.91	-1.85	268.33	481.57	16727.824	8110
3575	1.08	-7.06	-1.91	268.48	482.55	16727.826	8110
3580	1.00	-6.98	-1.78	268.61	482.10	16727.832	8110
3585	0.68	-7.14	-1.94	268.86	482.14	16727.840	8110
3590	1.50	-6.96	-1.95	267.83	481.67	16727.844	8110
3595	1.14	-6.91	-1.85	268.21	482.03	16727.844	8110
3600	1.41	-6.98	-1.86	269.17	482.47	16727.852	8110
3605	1.07	-7.08	-1.96	269.50	482.77	16727.857	8110
3610	1.09	-6.90	-2.27	269.75	483.58	16727.861	8110
3615	1.20	-7.02	-2.22	269.82	483.97	16727.869	8110
3620	1.51	-6.97	-1.95	270.44	484.02	16727.873	8110
3625	1.28	-6.99	-2.15	271.05	484.24	16727.875	8110
3630	1.08	-7.16	-1.86	271.29	484.71	16727.883	8110
3635	1.25	-7.03	-1.92	270.91	484.28	16727.887	8110
3640	0.90	-7.08	-1.99	271.29	484.28	16727.891	8110
3645	0.81	-7.23	-1.67	270.64	483.58	16727.898	8110
3650	1.53	-6.87	-1.81	270.51	483.24	16727.904	8110
3655	1.17	-6.90	-1.80	270.70	483.68	16727.906	8110
3660	1.39	-6.74	-2.21	271.79	484.66	16727.914	8110
3665	1.24	-7.02	-1.96	271.99	485.96	16727.916	8110
3670	0.16	-6.77	-2.28	272.61	484.25	16727.924	8110
3675	1.19	-7.04	-1.90	272.35	485.42	16727.926	8110
3680	1.18	-6.99	-1.80	272.19	484.79	16727.934	8110
3685	1.29	-6.96	-1.88	271.96	484.89	16727.938	8110
3690	1.04	-7.14	-1.92	272.19	485.62	16727.939	8110
3695	0.83	-7.08	-1.88	271.86	484.79	16727.947	8110
3700	1.09	-7.07	-1.81	271.57	484.80	16727.951	8110
3705	0.80	-7.05	-2.00	271.41	484.67	16727.955	8110
3710	1.34	-7.15	-1.90	271.32	484.55	16727.965	8110
3715	1.13	-6.91	-2.02	270.80	483.66	16727.969	8110
3720	1.16	-7.00	-1.99	270.60	484.26	16727.971	8110
3725	1.25	-7.06	-1.92	270.33	484.47	16727.980	8110
3730	0.79	-6.90	-1.97	270.50	484.23	16727.982	8110
3735	0.83	-6.94	-2.02	271.04	484.31	16727.988	8110
3740	0.93	-7.13	-1.82	271.48	485.39	16727.994	8110
3745	0.95	-6.90	-2.01	271.08	484.37	16727.998	8110
3750	0.91	-7.18	-1.81	271.37	484.63	16728.000	8110
3755	0.94	-7.01	-1.75	270.42	482.87	16728.004	8110
3760	1.37	-6.99	-1.83	270.32	482.98	16728.014	8110
3765	0.82	-7.02	-1.91	270.26	483.39	16728.016	8110
3770	1.11	-7.13	-1.73	270.14	483.79	16728.021	8110
3775	0.69	-7.06	-1.63	269.59	482.66	16728.029	8110
3780	0.70	-7.03	-1.77	268.96	481.71	16728.031	8110
3785	0.80	-7.05	-2.01	268.92	482.79	16728.033	8110
3790	1.07	-7.01	-1.96	268.91	482.71	16728.041	8110
3795	1.26	-7.10	-1.93	269.83	483.00	16728.047	8110
3800	1.29	-6.94	-2.13	269.73	482.58	16728.049	8110
3805	1.02	-7.10	-2.08	270.06	484.19	16728.059	8110
3810	1.26	-6.92	-1.90	269.99	483.05	16728.062	8110
3815	0.91	-6.87	-2.23	270.14	483.92	16728.064	8110
3820	1.40	-6.97	-2.06	270.07	484.51	16728.074	8110
3825	1.29	-7.14	-1.68	270.36	484.34	16728.078	8110
3830	1.15	-6.98	-2.17	270.48	483.92	16728.082	8110
3835	0.65	-7.22	-1.97	270.24	484.26	16728.090	8110
3840	1.03	-6.97	-2.19	269.88	483.35	16728.094	8110
3845	1.06	-7.06	-2.01	269.92	483.23	16728.094	8110
3850	0.78	-7.11	-2.14	269.70	483.13	16728.100	8110
3855	0.79	-7.18	-1.90	269.05	482.44	16728.107	8110
3860	1.58	-6.96	-2.07	269.17	482.46	16728.113	8110
3865	0.33	-7.45	-1.41	268.97	482.52	16728.119	8110
3870	1.12	-7.02	-1.89	269.14	482.31	16728.123	8110
3875	0.84	-7.10	-1.77	269.25	482.09	16728.125	8110
3880	1.29	-6.93	-1.72	269.06	482.20	16728.133	8110
3885	1.29	-6.89	-1.82	269.65	482.47	16728.139	8110
3890	0.82	-6.95	-2.12	270.24	483.84	16728.145	8110
3895	1.43	-7.02	-2.21	270.42	484.62	16728.148	8110
3900	1.16	-7.20	-1.65	270.30	483.68	16728.152	8110
3905	1.39	-6.93	-1.93	270.11	483.07	16728.156	8110
3910	0.88	-7.07	-1.81	270.42	483.34	16728.162	8110
3915	0.72	-6.97	-1.78	270.29	483.10	16728.168	8110
3920	1.05	-6.92	-2.00	270.31	482.82	16728.176	8110
3925	1.13	-6.96	-2.06	270.56	483.57	16728.174	8110
3930	1.25	-7.14	-2.04	270.30	484.15	16728.186	8110
3935	0.63	-6.91	-2.19	270.02	483.18	16728.188	8110
3940	1.15	-7.08	-2.16	270.16	484.12	16728.189	8110
3945	0.78	-7.25	-1.79	269.94	484.02	16728.197	8110
3950	1.79	-6.89	-2.00	270.09	483.13	16728.203	8110
3955	0.93	-6.99	-1.85	270.14	483.53	16728.203	8110
3960	1.00	-7.09	-1.83	270.46	483.73	16728.215	8110
3965	1.20	-6.91	-2.11	270.52	484.00	16728.219	8110
3970	1.00	-6.86	-2.05	270.39	483.14	16728.225	8110
3975	1.24	-6.91	-2.01	270.27	483.23	16728.227	8110
3980	1.42	-7.09	-1.81	270.37	484.65	16728.234	8110
3985	1.32	-6.98	-1.99	270.31	483.48	16728.238	8110
3990	1.03	-7.08	-1.74	270.22	483.41	16728.244	8110
3995	0.93	-6.95	-1.78	270.10	483.01	16728.248	8110
4000	0.98	-6.94	-2.05	270.04	483.67	16728.250	8110
4005	1.08	-7.07	-1.91	270.46	483.87	16728.254	8110
4010	1.00	-7.01	-1.91	270.31	483.17	16728.264	8110
4015	1.00	-6.98	-1.88	270.38	482.89	16728.268	8110
4020	1.05	-7.02	-1.93	270.16	483.64	16728.275	8110
4025	0.90	-7.06	-2.05	269.95	483.28	16728.277	8110
4030	1.25	-7.07	-1.86	270.28	482.96	16728.281	8110
4035	1.25	-7.10	-1.64	270.29	483.12	16728.283	8110
4040	1.21	-7.08	-1.61	270.24	482.49	16728.293	8110
4045	1.22	-6.99	-1.81	270.44	482.51	16728.301	8110
4050	1.41	-6.83	-1.89	270.42	482.81	16728.301	8110
4055	0.97	-7.02	-2.12	271.41	485.25	16728.311	8110
4060	1.01	-7.10	-2.06	271.42	484.57	16728.311	8110
4065	1.03	-7.31	-1.76	271.37	485.14	16728.316	8110
4070	0.94	-7.14	-1.81	270.33	483.39	16728.324	8110
4075	1.06	-6.98	-1.98	270.03	483.28	16728.324	8110
4080	1.09	-7.19	-1.49	270.47	483.10	16728.330	8110
4085	0.82	-6.97	-1.83	270.23	482.46	16728.340	8110
4090	1.12	-7.02	-2.01	270.27	483.21	16728.344	8110
4095	0.80	-7.10	-1.83	270.28	483.42	16728.346	8110
4100	0.89	-7.01	-1.84	270.26	482.64	16728.350	8110
4105	0.95	-6.95	-2.31	270.20	483.74	16728.357	8110
4110	1.33	-6.96	-2.26	270.06	484.61	16728.359	8110
4115	0.77	-7.15	-1.99	269.72	483.79	16728.371	8110
4120	0.88	-7.17	-1.68	269.28	482.23	16728.373	8110
4125	0.95	-7.19	-1.66	269.07	482.38	16728.379	8110
4130	0.92	-7.08	-1.64	268.84	481.79	16728.379	8110
4135	1.66	-6.96	-1.80	269.12	482.55	16728.389	8110
4140	1.16	-6.96	-1.97	269.54	482.45	16728.395	8110
4145	0.37	-7.02	-1.81	270.89	482.86	16728.398	8110
4150	1.09	-7.00	-2.20	270.11	483.01	16728.402	8110
4155	0.96	-6.97	-2.05	269.68	483.31	16728.406	8110
4160	1.32	-7.09	-1.96	269.95	483.45	16728.408	8110
4165	0.31	-7.26	-1.34	269.76	481.34	16728.420	8110
4170	1.13	-6.98	-1.78	269.65	482.38	16728.422	8110
4175	0.67	-7.18	-1.68	269.98	483.15	16728.428	8110
4180	1.20	-6.85	-1.95	269.67	482.16	16728.434	8110
4185	1.22	-7.02	-1.66	269.59	482.71	16728.438	8110
4190	0.90	-6.87	-1.92	269.80	481.89	16728.439	8110
4195	1.10	-6.96	-2.03	270.06	483.15	16728.449	8110
4200	0.54	-7.17	-1.88	270.36	483.16	16728.449	8110
4205	0.87	-7.00	-2.07	269.60	482.33	16728.453	8110
4210	0.92	-7.11	-1.73	269.11	482.43	16728.465	8110
4215	1.22	-7.09	-1.70	269.03	481.98	16728.467	8110
4220	1.00	-7.05	-2.03	268.85	482.55	16728.471	8110
4225	1.22	-7.10	-1.77	268.34	481.78	16728.477	8110
4230	0.83	-7.16	-1.58	268.38	480.83	16728.484	8110
4235	1.07	-6.96	-1.77	268.27	480.08	16728.484	8110
4240	1.16	-7.08	-1.93	269.05	481.89	16728.496	8110
4245	0.97	-7.07	-1.87	268.57	481.64	16728.498	8110
4250	0.79	-7.00	-2.02	269.25	482.49	16728.502	8110
4255	1.32	-7.12	-2.02	269.32	482.96	16728.504	8110
4260	1.29	-7.01	-2.12	268.89	482.82	16728.512	8110
4265	1.10	-6.96	-1.88	268.97	482.01	16728.516	8110
4270	1.06	-6.90	-2.10	269.99	482.43	16728.523	8110
4275	1.25	-6.93	-2.06	270.04	483.00	16728.527	8110
4280	1.62	-6.73	-1.95	269.81	482.10	16728.533	8110
4285	1.03	-6.96	-2.01	269.84	482.93	16728.533	8110
4290	0.99	-7.18	-1.77	270.04	483.32	16728.545	8110
4295	1.12	-7.01	-1.74	269.78	482.50	16728.549	8110
4300	1.34	-7.05	-1.80	269.84	482.63	16728.553	8110
4305	1.00	-6.90	-2.04	269.90	482.67	16728.559	8110
4310	1.41	-7.14	-1.81	269.80	483.56	16728.562	8110
4315	1.30	-6.99	-1.90	270.45	483.23	16728.564	8110
4320	0.91	-7.10	-2.12	270.22	484.09	16728.574	8110
4325	1.04	-6.98	-2.04	269.75	483.40	16728.574	8110
4330	0.96	-7.03	-2.03	270.14	483.04	16728.580	8110
4335	1.10	-7.06	-2.07	269.75	483.19	16728.590	8110
4340	1.09	-7.14	-2.00	269.94	483.55	16728.592	8110
4345	1.12	-6.93	-2.21	269.65	483.33	16728.594	8110
4350	1.02	-7.12	-2.01	269.91	483.22	16728.604	8110
4355	1.11	-7.01	-1.91	269.77	482.69	16728.607	8110
4360	0.87	-6.99	-1.89	269.88	482.68	16728.609	8110
4365	1.24	-7.04	-1.87	269.53	483.08	16728.621	8110
4370	0.95	-6.99	-2.02	269.40	482.68	16728.623	8110
4375	1.02	-6.90	-2.22	269.61	483.52	16728.625	8110
4380	1.33	-7.10	-1.79	270.10	483.81	16728.633	8110
4385	1.30	-7.03	-1.91	270.24	482.99	16728.637	8110
4390	1.08	-6.94	-2.34	270.17	483.41	16728.641	8110
4395	1.37	-7.08	-1.94	270.50	484.22	16728.648	8110
4400	1.31	-6.93	-1.84	270.69	483.62	16728.652	8110
4405	0.67	-6.95	-1.88	270.43	482.55	16728.658	8110
4410	1.15	-6.96	-1.93	270.23	483.33	16728.658	8110
4415	1.33	-6.97	-1.86	270.48	483.37	16728.666	8110
4420	0.86	-7.10	-1.83	270.85	483.37	16728.672	8110
4425	1.03	-7.18	-1.59	270.09	483.00	16728.674	8110
4430	1.01	-6.98	-1.80	269.67	482.46	16728.682	8110
4435	0.83	-7.18	-2.12	269.74	483.55	16728.688	8110
4440	0.77	-7.12	-1.88	269.29	482.18	16728.689	8110
4445	1.29	-6.81	-1.97	269.06	480.91	16728.699	8110
4450	1.27	-7.02	-1.87	268.67	481.59	16728.701	8110
4455	1.15	-6.95	-2.02	268.85	481.47	16728.705	8110
4460	1.05	-7.15	-1.88	268.84	482.03	16728.715	8110
4465	1.07	-7.11	-1.67	268.24	480.78	16728.719	8110
4470	1.21	-6.93	-1.93	268.27	480.77	16728.721	8110
4475	1.40	-6.82	-1.89	268.50	481.33	16728.730	8110
4480	0.86	-7.05	-1.81	269.13	482.16	16728.736	8110
4485	0.53	-7.08	-2.00	269.21	482.64	16728.734	8110
4490	1.20	-7.15	-1.64	269.25	482.14	16728.746	8110
4495	0.68	-7.07	-1.97	268.81	481.89	16728.748	8110
4500	0.92	-6.91	-2.14	268.77	482.08	16728.750	8110
4505	0.90	-7.06	-2.05	269.08	482.67	16728.758	8110
4510	0.97	-7.09	-2.04	269.03	482.39	16728.762	8110
4515	1.40	-7.08	-1.67	268.78	481.43	16728.766	8110
4520	1.10	-7.02	-1.70	268.83	481.19	16728.775	8110
4525	1.43	-7.00	-1.67	268.69	481.39	16728.779	8110
4530	0.93	-6.84	-1.99	269.02	481.36	16728.781	8110
4535	1.42	-6.82	-2.21	269.22	482.76	16728.783	8110
4540	1.07	-7.07	-2.02	269.56	483.05	16728.793	8110
4545	0.92	-7.00	-2.03	269.45	482.89	16728.797	8110
4550	1.16	-7.09	-1.66	270.30	481.96	16728.807	8110
4555	1.06	-6.80	-1.90	269.76	481.88	16728.809	8110
4560	1.02	-6.96	-1.92	269.93	482.52	16728.812	8110
4565	1.43	-7.02	-1.83	269.93	482.98	16728.814	8110
4570	1.14	-6.99	-1.87	270.28	483.06	16728.822	8110
4575	0.87	-7.14	-1.70	270.98	483.35	16728.828	8110
4580	0.28	-7.24	-1.61	270.58	483.02	16728.834	8110
4585	0.76	-6.93	-1.98	270.11	483.16	16728.840	8110
4590	0.80	-7.03	-1.63	269.72	482.18	16728.844	8110
4595	1.03	-6.98	-1.87	269.73	482.37	16728.844	8110
4600	0.27	-7.06	-1.89	269.65	482.10	16728.854	8110
4605	1.30	-6.98	-1.84	269.54	482.37	16728.859	8110
4610	1.42	-6.91	-1.89	269.24	482.05	16728.863	8110
4615	0.98	-7.12	-1.59	269.04	481.93	16728.869	8110
4620	1.10	-6.81	-2.15	269.17	482.52	16728.873	8110
4625	0.99	-7.13	-1.78	269.77	483.18	16728.875	8110
4630	0.77	-7.02	-1.69	269.77	481.80	16728.885	8110
4635	1.06	-6.90	-1.83	270.00	482.56	16728.887	8110
4640	0.91	-6.94	-1.97	270.29	482.85	16728.891	8110
4645	1.43	-6.93	-2.00	270.19	482.97	16728.900	8110
4650	0.73	-7.01	-2.15	270.33	483.53	16728.904	8110
4655	1.22	-7.07	-1.93	270.65	483.90	16728.906	8110
4660	0.53	-7.04	-2.04	270.65	483.96	16728.914	8110
4665	0.95	-7.06	-2.02	270.42	484.01	16728.918	8110
4670	0.96	-7.11	-2.00	270.41	483.99	16728.922	8110
4675	1.20	-7.07	-2.03	270.17	483.55	16728.926	8110
4680	1.06	-7.11	-1.84	270.40	483.64	16728.934	8110
4685	0.92	-7.12	-1.69	269.95	482.78	16728.938	8110
4690	1.36	-6.85	-1.88	270.10	482.34	16728.939	8110
4695	1.00	-7.01	-2.03	270.37	483.46	16728.949	8110
4700	1.40	-7.07	-1.70	270.25	483.50	16728.951	8110
4705	1.26	-7.21	-1.49	270.33	482.86	16728.957	8110
4710	0.59	-7.02	-1.88	270.36	482.44	16728.965	8110
4715	1.01	-6.86	-2.29	269.88	483.57	16728.969	8110
4720	1.20	-7.05	-1.95	270.24	483.81	16728.971	8110
4725	1.14	-6.93	-1.90	270.29	482.50	16728.979	8110
4730	1.56	-6.87	-1.82	270.45	482.86	16728.982	8110
4735	0.67	-6.95	-1.96	271.29	483.81	16728.986	8110
4740	1.09	-7.11	-1.74	271.29	483.63	16728.996	8110
4745	0.90	-7.00	-2.04	271.33	483.68	16728.998	8110
4750	1.11	-7.04	-1.98	271.44	484.32	16729.000	8110
4755	1.07	-7.10	-1.80	271.07	483.53	16729.004	8110
4760	1.32	-6.99	-1.99	270.80	483.48	16729.014	8110
4765	1.49	-7.04	-2.06	271.23	484.70	16729.020	8110
4770	0.87	-7.23	-1.73	270.98	483.95	16729.021	8110
4775	1.57	-6.98	-1.66	270.37	482.69	16729.029	8110
4780	1.22	-6.92	-1.76	270.78	482.79	16729.031	8110
4785	1.03	-6.95	-1.97	270.45	483.75	16729.033	8110
4790	1.23	-6.93	-2.12	271.01	484.38	16729.041	8110
4795	0.60	-7.24	-1.58	270.80	483.09	16729.047	8110
4800	1.05	-6.89	-1.89	270.43	482.43	16729.051	8110
4805	1.09	-7.01	-1.81	270.26	483.02	16729.059	8110
4810	1.12	-6.98	-1.85	270.17	482.33	16729.062	8110
4815	1.00	-6.91	-2.05	270.34	482.84	16729.064	8110
4820	0.92	-7.01	-2.00	270.17	483.82	16729.072	8110
4825	1.12	-7.01	-1.96	269.79	482.94	16729.076	8110
4830	1.27	-7.04	-1.96	269.88	483.29	16729.080	8110
4835	1.03	-7.11	-1.67	270.10	482.43	16729.090	8110
4840	1.08	-6.80	-1.94	269.85	481.81	16729.094	8110
4845	0.88	-6.95	-1.93	270.06	482.98	16729.094	8110
4850	1.43	-7.11	-1.76	270.88	483.50	16729.105	8110
4855	1.10	-7.08	-1.76	270.72	482.96	16729.107	8110
4860	1.41	-6.86	-1.92	270.50	483.29	16729.113	8110
4865	0.84	-7.09	-1.77	270.89	483.33	16729.119	8110
4870	0.52	-6.99	-1.71	270.73	482.92	16729.123	8110
4875	0.75	-6.90	-2.01	270.63	483.46	16729.125	8110
4880	0.87	-7.12	-1.74	270.47	483.97	16729.135	8110
4885	1.25	-6.93	-2.10	271.03	483.45	16729.139	8110
4890	1.20	-6.99	-2.02	270.81	483.51	16729.143	8110
4895	1.34	-6.88	-2.13	271.30	484.25	16729.146	8110
4900	1.24	-7.24	-1.84	271.65	485.26	16729.154	8110
4905	0.87	-7.05	-1.88	271.72	484.59	16729.156	8110
4910	1.17	-7.20	-1.49	271.47	484.04	16729.164	8110
4915	0.90	-6.98	-1.77	271.43	483.51	16729.168	8110
4920	1.22	-6.92	-1.94	271.49	484.29	16729.172	8110
4925	1.10	-6.99	-1.85	271.92	484.43	16729.174	8110
4930	1.31	-6.76	-2.10	271.69	483.96	16729.184	8110
4935	0.97	-7.00	-1.79	271.59	484.24	16729.188	8110
4940	1.12	-7.04	-1.67	271.76	485.04	16729.193	8110
4945	1.21	-7.10	-1.73	271.83	484.41	16729.195	8110
4950	0.98	-7.03	-2.00	271.66	484.38	16729.203	8110
4955	1.27	-6.93	-2.00	271.85	484.23	16729.203	8110
4960	1.06	-7.04	-2.03	271.94	484.37	16729.215	8110
4965	1.45	-6.95	-2.06	271.51	484.71	16729.219	8110
4970	1.12	-6.88	-1.90	271.51	484.39	16729.221	8110
4975	0.87	-7.13	-1.83	271.77	484.73	16729.225	8110
4980	1.90	-6.80	-2.29	271.45	484.33	16729.234	8110
4985	0.69	-6.93	-2.18	271.31	484.96	16729.234	8110
4990	1.35	-7.09	-2.01	271.77	485.20	16729.246	8110
4995	1.22	-6.99	-2.06	272.02	484.99	16729.248	8110
5000	1.20	-6.95	-1.80	271.77	484.58	16729.250	8110
5005	1.17	-7.04	-1.66	272.22	484.49	16729.254	8110
5010	0.47	-7.07	-1.83	272.00	484.09	16729.264	8110
5015	0.50	-7.06	-1.91	271.44	483.77	16729.266	8110
5020	0.86	-7.10	-1.86	271.18	483.97	16729.271	8110
5025	0.64	-7.02	-1.83	270.20	482.57	16729.277	8110
5030	0.81	-7.02	-1.91	269.91	482.76	16729.281	8110
5035	1.39	-7.05	-1.80	270.36	483.36	16729.287	8110
5040	1.20	-7.02	-1.94	271.16	483.04	16729.293	8110
5045	1.10	-6.84	-1.98	270.30	482.76	16729.297	8110
5050	1.19	-7.01	-1.64	270.50	482.96	16729.299	8110
5055	0.97	-7.09	-1.69	270.45	482.89	16729.311	8110
5060	1.09	-6.91	-2.12	270.82	482.96	16729.311	8110
5065	1.31	-7.15	-1.71	270.08	483.04	16729.314	8110
5070	1.00	-7.05	-1.68	270.10	482.02	16729.324	8110
5075	0.82	-7.11	-1.78	269.63	482.13	16729.328	8110
5080	1.20	-6.77	-2.07	269.27	482.06	16729.330	8110
5085	1.03	-7.13	-1.72	270.61	483.15	16729.340	8110
5090	1.00	-7.11	-1.85	270.21	482.41	16729.342	8110
5095	0.94	-7.10	-1.80	269.26	482.50	16729.350	8110
5100	0.91	-7.17	-1.68	269.38	482.08	16729.350	8110
5105	0.87	-7.06	-1.87	269.09	481.59	16729.359	8110
5110	1.03	-6.94	-2.19	269.14	482.04	16729.363	8110
5115	1.51	-6.83	-2.09	269.41	481.30	16729.367	8110
5120	0.96	-7.01	-1.93	269.01	482.08	16729.373	8110
5125	1.35	-6.85	-2.25	268.79	481.60	16729.375	8110
5130	1.11	-7.01	-1.99	269.19	482.16	16729.379	8110
5135	0.91	-7.15	-1.68	269.22	482.01	16729.389	8110
5140	1.09	-6.95	-1.71	268.89	481.01	16729.395	8110
5145	1.20	-6.71	-2.10	268.83	481.31	16729.398	8110
5150	1.10	-7.02	-1.96	269.28	482.69	16729.404	8110
5155	1.01	-7.08	-2.05	269.83	482.66	16729.406	8110
5160	1.40	-6.92	-2.16	269.66	482.94	16729.408	8110
5165	1.20	-6.95	-2.12	270.33	483.80	16729.418	8110
5170	1.22	-7.06	-2.33	270.79	484.14	16729.422	8110
5175	1.27	-7.24	-1.76	270.61	483.56	16729.428	8110
5180	1.34	-6.97	-2.01	270.78	483.29	16729.436	8110
5185	1.21	-7.02	-2.07	270.78	483.82	16729.436	8110
5190	1.09	-7.07	-1.77	270.53	483.35	16729.439	8110
5195	0.75	-7.01	-1.73	269.93	482.56	16729.447	8110
5200	1.22	-6.83	-1.98	269.48	482.10	16729.453	8110
5205	1.31	-6.94	-2.12	270.01	482.65	16729.453	8110
5210	1.05	-6.71	-2.18	269.76	482.87	16729.465	8110
5215	0.97	-7.10	-1.75	270.05	483.24	16729.469	8110
5220	0.83	-6.93	-2.02	270.68	482.85	16729.471	8110
5225	1.06	-7.06	-1.95	270.41	483.02	16729.477	8110
5230	1.15	-7.14	-1.96	271.00	483.45	16729.484	8110
5235	1.05	-7.16	-1.85	270.51	483.06	16729.484	8110
5240	0.95	-7.07	-1.71	270.11	482.66	16729.496	8110
5245	0.73	-6.96	-2.11	270.24	483.03	16729.498	8110
5250	1.54	-7.03	-1.88	270.39	483.71	16729.504	8110
5255	1.29	-7.04	-2.06	270.65	483.52	16729.504	8110
5260	0.35	-7.19	-1.93	270.66	483.66	16729.514	8110
5265	1.17	-7.04	-1.86	270.01	482.79	16729.518	8110
5270	1.29	-7.00	-1.71	270.27	483.47	16729.525	8110
5275	1.02	-6.87	-1.82	270.48	482.54	16729.527	8110
5280	1.13	-6.94	-1.96	271.20	484.11	16729.531	8110
5285	1.05	-7.11	-1.58	271.59	483.53	16729.533	8110
5290	1.30	-6.87	-1.76	271.22	483.03	16729.545	8110
5295	0.79	-6.93	-1.86	271.44	483.67	16729.549	8110
5300	0.66	-6.95	-1.87	271.12	483.96	16729.553	8110
5305	0.76	-7.01	-1.86	271.08	483.96	16729.559	8110
5310	1.09	-6.98	-1.91	271.41	484.28	16729.562	8110
5315	1.07	-6.93	-2.03	271.64	484.54	16729.564	8110
5320	1.12	-7.02	-1.96	271.82	485.10	16729.574	8110
5325	0.81	-7.06	-1.79	272.34	485.17	16729.576	8110
5330	1.04	-7.24	-1.75	272.39	484.50	16729.580	8110
5335	1.36	-6.98	-2.00	272.35	484.52	16729.590	8110
5340	1.17	-7.01	-1.70	272.32	484.75	16729.592	8110
5345	1.23	-6.94	-1.83	272.85	485.17	16729.596	8110
5350	1.02	-7.10	-1.95	273.12	485.53	16729.602	8110
5355	1.07	-7.07	-2.04	272.82	485.33	16729.609	8110
5360	0.93	-7.01	-1.92	272.29	484.80	16729.609	8110
5365	0.88	-6.89	-2.06	272.11	483.37	16729.617	8110
5370	1.24	-6.97	-2.12	272.11	484.61	16729.623	8110
5375	0.76	-6.71	-2.22	271.18	483.31	16729.627	8110
5380	1.28	-7.09	-1.70	271.81	483.92	16729.631	8110
5385	0.90	-7.00	-2.03	271.58	484.18	16729.637	8110
5390	1.06	-6.98	-2.21	271.49	484.25	16729.641	8110
5395	0.78	-7.15	-1.66	271.48	483.66	16729.648	8110
5400	1.07	-7.12	-1.67	270.95	482.60	16729.652	8110
5405	1.04	-6.94	-2.03	270.46	482.48	16729.656	8110
5410	1.04	-6.95	-1.98	270.38	482.79	16729.658	8110
5415	0.94	-7.08	-1.71	270.37	482.30	16729.670	8110
5420	0.99	-7.03	-1.73	270.62	483.11	16729.676	8110
5425	1.11	-6.99	-2.02	271.01	483.79	16729.678	8110
5430	0.97	-7.02	-1.86	271.02	483.99	16729.684	8110
5435	1.36	-7.12	-1.90	271.30	484.42	16729.688	8110
5440	1.04	-7.20	-1.64	271.26	483.61	16729.689	8110
5445	0.94	-6.88	-1.75	270.83	482.37	16729.699	8110
5450	1.09	-7.16	-1.56	270.96	483.20	16729.701	8110
5455	1.14	-7.04	-1.66	270.97	482.64	16729.703	8110
5460	1.24	-6.86	-1.75	270.75	482.42	16729.715	8110
5465	-0.05	-7.26	-1.69	271.47	483.56	16729.719	8110
5470	1.14	-6.96	-1.86	270.86	483.53	16729.721	8110
5475	1.22	-7.05	-2.07	272.08	484.85	16729.730	8110
5480	1.18	-7.09	-1.98	271.17	483.80	16729.732	8110
5485	0.78	-6.97	-1.98	270.84	483.51	16729.734	8110
5490	1.60	-7.06	-1.80	271.12	483.90	16729.746	8110
5495	1.12	-7.04	-1.77	270.96	483.02	16729.748	8110
5500	1.38	-7.00	-1.70	270.81	482.81	16729.750	8110
5505	0.84	-7.02	-1.96	270.70	483.25	16729.760	8110
5510	0.86	-6.83	-2.10	270.61	483.25	16729.764	8110
5515	0.86	-7.03	-1.90	270.91	483.92	16729.766	8110
5520	1.38	-6.93	-1.95	270.88	483.62	16729.773	8110
5525	1.25	-7.13	-1.55	271.81	483.81	16729.777	8110
5530	0.92	-7.12	-1.60	271.72	482.85	16729.783	8110
5535	0.93	-7.02	-1.61	271.53	482.96	16729.783	8110
5540	0.86	-7.16	-1.83	272.00	484.08	16729.791	8110
5545	1.01	-7.19	-1.54	271.05	483.64	16729.797	8110
5550	0.84	-6.96	-1.95	270.63	482.70	16729.803	8110
5555	1.10	-6.98	-2.18	270.63	483.86	16729.809	8110
5560	1.51	-6.73	-2.13	270.56	483.82	16729.814	8110
5565	0.98	-7.17	-1.77	270.95	483.69	16729.814	8110
5570	1.01	-6.96	-1.86	270.89	483.01	16729.824	8110
5575	1.02	-7.07	-1.77	270.56	482.56	16729.826	8110
5580	1.23	-7.04	-1.73	269.62	482.43	16729.830	8110
5585	0.82	-6.99	-1.75	269.90	482.54	16729.840	8110
5590	0.91	-6.98	-1.95	270.21	483.09	16729.844	8110
5595	1.08	-7.21	-1.54	270.57	482.32	16729.846	8110
5600	0.86	-6.99	-2.02	270.46	482.28	16729.855	8110
5605	1.03	-7.04	-1.94	270.00	483.07	16729.857	8110
5610	0.85	-7.02	-1.99	270.01	482.44	16729.859	8110
5615	1.08	-7.04	-2.11	269.80	482.43	16729.871	8110
5620	0.92	-6.93	-2.07	269.54	482.39	16729.873	8110
5625	1.28	-7.02	-1.82	269.74	483.09	16729.875	8110
5630	1.10	-6.80	-2.09	269.84	482.67	16729.883	8110
5635	1.12	-7.11	-1.87	270.45	483.48	16729.889	8110
5640	0.92	-6.96	-1.82	270.33	482.55	16729.891	8110
5645	0.91	-6.99	-1.91	270.47	483.38	16729.900	8110
5650	1.36	-6.88	-1.96	270.99	483.42	16729.902	8110
5655	1.01	-6.99	-1.97	271.04	483.37	16729.906	8110
5660	0.86	-7.06	-2.00	270.67	483.64	16729.908	8110
5665	0.73	-6.98	-2.04	271.15	483.46	16729.920	8110
5670	1.30	-6.94	-2.19	270.62	484.12	16729.922	8110
5675	1.01	-7.07	-1.78	271.00	483.21	16729.930	8110
5680	0.95	-7.11	-1.58	270.86	482.63	16729.934	8110
5685	1.27	-7.01	-1.81	270.76	482.75	16729.938	8110
5690	0.77	-7.09	-1.72	270.49	482.82	16729.939	8110
5695	0.92	-6.74	-2.20	270.40	482.53	16729.951	8110
5700	1.07	-6.97	-1.78	270.51	483.16	16729.953	8110
5705	1.26	-6.94	-1.91	270.70	483.01	16729.953	8110
5710	1.46	-6.93	-1.76	270.89	482.72	16729.965	8110
5715	0.57	-7.10	-1.74	270.45	482.52	16729.969	8110
5720	1.19	-6.98	-1.86	270.14	482.18	16729.971	8110
5725	0.94	-6.72	-1.85	269.54	482.05	16729.979	8110
5730	1.90	-6.77	-1.76	269.59	481.88	16729.984	8110
5735	1.27	-7.00	-1.76	270.41	482.78	16729.984	8110
5740	1.47	-7.03	-1.86	270.70	483.47	16729.996	8110
5745	1.25	-6.97	-1.88	270.91	483.49	16729.998	8110
5750	1.12	-7.18	-1.61	270.74	483.27	16730.000	8110
5755	0.95	-6.96	-1.68	270.69	482.43	16730.006	8110
5760	1.05	-6.98	-1.91	270.68	483.28	16730.012	8110
5765	1.31	-6.87	-1.97	270.67	483.17	16730.016	8110
5770	1.37	-6.81	-2.04	271.03	483.68	16730.025	8110
5775	0.87	-7.08	-1.97	271.38	484.63	16730.027	8110
5780	1.10	-6.95	-2.09	271.05	483.36	16730.031	8110
5785	0.73	-6.94	-1.99	270.81	483.51	16730.033	8110
5790	1.26	-7.02	-1.71	270.88	483.12	16730.043	8110
5795	1.17	-6.96	-1.73	270.68	482.59	16730.047	8110
5800	1.02	-6.92	-2.08	270.86	483.94	16730.053	8110
5805	1.30	-6.96	-1.97	271.59	484.07	16730.057	8110
5810	0.85	-7.04	-1.77	271.63	483.74	16730.062	8110
5815	1.23	-6.90	-2.00	271.71	484.01	16730.064	8110
5820	1.39	-7.04	-1.97	272.31	485.44	16730.074	8110
5825	1.16	-7.14	-1.88	272.50	484.81	16730.076	8110
5830	0.84	-7.08	-2.12	272.40	484.93	16730.084	8110
5835	1.16	-7.18	-1.81	271.85	484.28	16730.090	8110
5840	0.99	-7.13	-1.76	271.86	483.52	16730.094	8110
5845	1.05	-6.89	-1.93	271.35	483.26	16730.094	8110
5850	1.50	-7.17	-1.53	271.16	483.36	16730.102	8110
5855	1.25	-6.92	-1.70	271.27	482.84	16730.107	8110
5860	0.97	-7.19	-1.64	271.76	483.33	16730.113	8110
5865	1.12	-6.83	-2.16	271.97	483.61	16730.119	8110
5870	0.84	-7.08	-2.04	271.84	485.16	16730.123	8110
5875	1.13	-7.15	-1.59	271.44	483.74	16730.125	8110
5880	1.04	-6.93	-1.90	271.76	483.92	16730.135	8110
5885	1.22	-7.03	-1.93	271.96	484.57	16730.137	8110
5890	1.24	-6.96	-1.87	272.34	484.50	16730.141	8110
5895	0.79	-7.07	-1.79	272.61	484.74	16730.148	8110
5900	1.02	-6.99	-1.94	272.05	484.60	16730.154	8110
5905	0.84	-7.09	-1.61	272.23	484.35	16730.156	8110
5910	1.03	-6.72	-2.17	272.34	485.35	16730.164	8110
5915	1.10	-7.03	-1.88	272.08	485.05	16730.168	8110
5920	1.27	-6.99	-1.87	272.19	484.75	16730.172	8110
5925	0.91	-7.04	-1.78	272.27	484.84	16730.176	8110
5930	1.24	-7.04	-1.70	272.49	484.11	16730.184	8110
5935	1.30	-6.99	-1.82	272.60	484.55	16730.188	8110
5940	0.95	-6.94	-1.75	272.82	484.86	16730.189	8110
5945	1.21	-7.11	-1.68	272.93	485.56	16730.199	8110
5950	1.41	-6.89	-1.79	273.23	485.10	16730.201	8110
5955	0.98	-7.04	-1.75	273.53	485.54	16730.207	8110
5960	1.21	-6.95	-1.81	273.54	486.11	16730.215	8110
5965	1.16	-7.03	-1.72	273.63	485.86	16730.219	8110
5970	0.71	-6.92	-1.95	273.81	486.45	16730.221	8110
5975	0.63	-7.17	-1.85	274.22	486.60	16730.225	8110
5980	0.55	-7.07	-1.87	273.36	485.61	16730.232	8110
5985	0.79	-6.89	-2.27	272.89	485.64	16730.236	8110
5990	1.22	-6.96	-2.17	272.94	486.23	16730.246	8110
5995	0.75	-7.27	-1.61	273.86	486.40	16730.248	8110
6000	0.98	-7.10	-1.89	273.87	485.97	16730.250	8110
6005	1.06	-7.09	-1.99	273.69	486.25	16730.254	8110
6010	1.16	-7.00	-1.89	273.29	485.27	16730.264	8110
6015	0.84	-6.99	-1.95	273.54	485.71	16730.268	8110
6020	1.37	-6.99	-2.06	273.30	486.03	16730.271	8110
6025	0.91	-7.08	-1.88	273.19	485.11	16730.279	8110
6030	0.76	-6.89	-2.18	272.78	484.74	16730.281	8110
6035	0.44	-7.14	-1.86	272.32	485.71	16730.289	8110
6040	1.14	-6.96	-2.03	272.56	485.62	16730.291	8110
6045	1.05	-7.10	-1.95	272.90	485.43	16730.297	8110
6050	1.16	-7.14	-1.67	272.48	484.83	16730.301	8110
6055	1.02	-7.18	-1.69	272.70	484.37	16730.309	8110
6060	1.07	-6.93	-1.82	272.06	483.71	16730.312	8110
6065	0.89	-7.10	-1.74	272.03	485.75	16730.318	8110
6070	0.86	-7.04	-1.76	271.85	484.22	16730.324	8110
6075	1.05	-7.10	-1.67	271.93	483.50	16730.326	8110
6080	1.27	-6.97	-2.11	272.24	484.11	16730.330	8110
6085	1.04	-7.18	-1.87	272.15	484.09	16730.340	8110
6090	1.16	-7.00	-1.97	271.32	483.79	16730.344	8110
6095	0.78	-7.06	-1.96	270.98	483.84	16730.344	8110
6100	0.91	-7.08	-1.81	270.89	483.88	16730.354	8110
6105	1.15	-7.09	-1.65	270.96	482.61	16730.357	8110
6110	0.85	-6.91	-1.61	270.80	482.13	16730.363	8110
6115	1.12	-7.01	-1.79	271.05	483.03	16730.367	8110
6120	1.78	-6.79	-1.94	271.24	483.39	16730.373	8110
6125	0.95	-7.07	-1.83	271.67	484.04	16730.375	8110
6130	1.03	-6.96	-1.88	271.63	483.71	16730.385	8110
6135	0.75	-7.14	-1.94	272.13	484.39	16730.389	8110
6140	0.97	-7.06	-2.22	271.34	484.40	16730.393	8110
6145	1.17	-7.05	-1.73	270.77	483.19	16730.396	8110
6150	1.21	-7.43	-1.41	270.76	483.21	16730.404	8110
6155	1.23	-6.79	-1.94	270.23	481.71	16730.406	8110
6160	1.73	-6.70	-2.00	271.07	483.11	16730.414	8110
6165	1.35	-6.93	-1.69	271.77	483.74	16730.418	8110
6170	0.96	-6.86	-1.91	272.08	484.53	16730.422	8110
6175	1.17	-7.05	-1.97	272.95	485.41	16730.426	8110
6180	1.13	-7.14	-1.98	273.92	486.38	16730.434	8110
6185	1.01	-7.17	-2.07	273.57	486.35	16730.438	8110
6190	0.91	-7.22	-1.74	273.54	485.52	16730.439	8110
6195	0.95	-7.11	-1.68	272.85	484.25	16730.445	8110
6200	1.26	-6.77	-2.03	271.51	484.61	16730.453	8110
6205	1.34	-6.96	-2.11	272.34	485.59	16730.453	8110
6210	0.78	-7.16	-1.70	272.67	484.68	16730.465	8110
6215	0.81	-7.10	-1.65	272.64	483.71	16730.469	8110
6220	1.30	-6.93	-1.83	271.91	483.43	16730.471	8110
6225	0.92	-7.02	-1.73	271.90	483.51	16730.475	8110
6230	1.05	-6.98	-1.65	272.29	483.70	16730.482	8110
6235	0.78	-7.04	-1.82	272.22	483.66	16730.486	8110
6240	0.79	-7.15	-1.84	272.35	483.94	16730.496	8110
6245	1.10	-7.05	-1.75	271.90	483.32	16730.498	8110
6250	1.28	-6.88	-2.00	271.34	483.02	16730.500	8110
6255	1.22	-6.95	-1.96	271.59	483.80	16730.504	8110
6260	0.65	-7.10	-1.99	271.83	484.10	16730.514	8110
6265	1.01	-7.38	-1.64	272.05	484.48	16730.516	8110
6270	0.88	-7.22	-1.53	271.39	482.88	16730.521	8110
6275	1.09	-7.19	-1.61	271.55	483.18	16730.527	8110
6280	1.11	-7.00	-2.01	271.65	482.93	16730.531	8110
6285	1.07	-6.92	-2.45	271.25	483.71	16730.537	8110
6290	1.03	-7.18	-1.95	270.92	484.02	16730.543	8110
6295	1.12	-6.90	-1.84	270.98	483.17	16730.549	8110
6300	1.04	-7.05	-1.74	270.92	482.69	16730.549	8110
6305	1.27	-6.90	-1.87	270.96	482.95	16730.559	8110
6310	1.23	-7.20	-1.62	270.81	483.68	16730.561	8110
6315	0.85	-7.03	-1.87	270.55	483.78	16730.568	8110
6320	0.98	-7.04	-2.02	271.20	484.13	16730.574	8110
6325	1.42	-7.06	-1.82	271.27	483.71	16730.578	8110
6330	1.02	-6.95	-1.91	271.47	483.70	16730.582	8110
6335	1.07	-7.22	-1.45	271.32	483.45	16730.590	8110
6340	1.22	-6.84	-2.08	271.82	483.68	16730.592	8110
6345	1.13	-7.13	-1.70	271.16	482.76	16730.600	8110
6350	1.11	-6.90	-2.00	271.81	483.09	16730.600	8110
6355	1.42	-7.18	-1.78	271.56	483.41	16730.607	8110
6360	1.00	-7.01	-1.87	271.13	482.95	16730.613	8110
6365	0.98	-7.11	-1.54	270.48	482.43	16730.621	8110
6370	1.37	-6.92	-1.68	270.10	482.30	16730.623	8110
6375	1.28	-7.21	-1.83	270.33	484.92	16730.629	8110
6380	1.55	-6.94	-1.89	271.17	484.39	16730.631	8110
6385	0.97	-7.16	-1.64	271.71	483.83	16730.639	8110
6390	0.90	-6.91	-2.09	271.78	483.69	16730.643	8110
6395	1.14	-6.95	-2.12	272.14	484.75	16730.650	8110
6400	0.96	-7.18	-1.73	272.38	484.89	16730.654	8110
6405	1.00	-7.06	-1.72	272.48	483.94	16730.656	8110
6410	0.92	-7.08	-1.87	272.01	483.92	16730.660	8110
6415	1.01	-7.22	-1.53	271.24	483.82	16730.668	8110
6420	0.84	-6.96	-1.73	271.32	483.20	16730.672	8110
6425	1.26	-6.83	-2.11	271.40	483.68	16730.678	8110
6430	1.12	-7.11	-1.66	272.30	484.77	16730.686	8110
6435	1.02	-6.98	-1.80	272.23	484.56	16730.686	8110
6440	1.06	-6.96	-1.88	272.31	484.91	16730.689	8110
6445	1.31	-6.92	-1.98	272.57	485.00	16730.697	8110
6450	0.86	-7.07	-1.63	272.71	484.74	16730.703	8110
6455	1.03	-7.05	-1.94	272.95	484.53	16730.703	8110
6460	1.25	-6.92	-1.79	272.70	483.63	16730.717	8110
6465	0.97	-6.82	-2.08	272.41	484.12	16730.719	8110
6470	0.87	-6.99	-2.00	272.08	484.65	16730.721	8110
6475	1.34	-7.01	-1.97	272.34	484.92	16730.727	8110
6480	1.49	-7.10	-2.11	272.33	485.48	16730.734	8110
6485	0.76	-7.18	-1.90	272.14	484.90	16730.736	8110
6490	1.07	-6.82	-2.26	271.53	484.27	16730.746	8110
6495	1.25	-7.04	-1.94	272.10	485.34	16730.748	8110
6500	0.52	-7.10	-1.66	271.91	483.59	16730.754	8110
6505	0.89	-6.89	-1.90	272.11	483.43	16730.754	8110
6510	0.85	-6.96	-2.18	271.87	485.00	16730.764	8110
6515	1.11	-7.23	-1.85	271.91	485.17	16730.770	8110
6520	1.17	-6.89	-2.01	271.96	483.84	16730.773	8110
6525	1.28	-7.03	-1.99	272.28	484.87	16730.777	8110
6530	1.31	-6.96	-1.89	271.88	484.07	16730.783	8110
6535	1.08	-7.00	-1.89	272.20	484.68	16730.783	8110
6540	0.89	-7.02	-1.81	272.37	484.39	16730.795	8110
6545	0.75	-6.99	-2.03	272.14	484.35	16730.801	8110
6550	1.06	-6.98	-2.09	271.63	484.67	16730.801	8110
6555	0.94	-7.10	-1.99	272.20	484.33	16730.809	8110
6560	1.29	-6.92	-1.95	272.01	484.24	16730.812	8110
6565	0.63	-7.17	-1.83	272.29	484.06	16730.814	8110
6570	0.86	-7.09	-1.64	271.28	482.34	16730.822	8110
6575	1.27	-6.89	-1.86	271.16	482.94	16730.828	8110
6580	1.11	-6.92	-1.86	271.17	483.48	16730.830	8110
6585	0.76	-6.77	-2.30	271.42	483.89	16730.838	8110
6590	0.96	-7.05	-2.17	272.00	485.47	16730.842	8110
6595	1.42	-6.98	-1.93	271.83	483.94	16730.846	8110
6600	1.06	-7.17	-1.86	271.85	483.95	16730.850	8110
6605	0.87	-6.98	-1.78	271.13	482.36	16730.857	8110
6610	1.21	-7.07	-1.82	271.34	483.35	16730.859	8110
6615	1.49	-7.00	-1.98	272.03	484.21	16730.867	8110
6620	1.51	-7.09	-1.84	272.54	484.58	16730.873	8110
6625	1.13	-7.02	-1.85	271.93	483.63	16730.875	8110
6630	1.05	-6.98	-1.80	272.14	483.67	16730.879	8110
6635	0.78	-7.16	-1.61	272.45	483.79	16730.889	8110
6640	0.69	-7.09	-1.82	271.85	483.74	16730.893	8110
6645	1.08	-6.97	-2.05	271.48	485.23	16730.898	8110
6650	1.06	-7.16	-1.91	271.64	484.69	16730.902	8110
6655	1.11	-7.01	-1.73	271.35	483.61	16730.906	8110
6660	1.31	-7.07	-1.78	271.54	484.01	16730.908	8110
6665	0.29	-7.06	-2.13	272.00	482.69	16730.920	8110
6670	0.91	-6.92	-2.07	271.00	483.43	16730.924	8110
6675	0.95	-7.01	-1.86	271.08	483.30	16730.928	8110
6680	1.51	-6.84	-1.96	271.32	483.44	16730.934	8110
6685	0.92	-6.97	-2.13	272.08	483.97	16730.938	8110
6690	0.98	-7.01	-2.07	271.34	484.09	16730.939	8110
6695	0.96	-6.94	-1.88	271.23	483.82	16730.949	8110
6700	1.12	-6.94	-1.91	271.70	483.22	16730.953	8110
6705	1.30	-6.86	-2.08	272.15	483.99	16730.953	8110
6710	0.98	-7.09	-1.95	272.07	484.88	16730.965	8110
6715	1.16	-7.17	-1.81	271.56	484.18	16730.967	8110
6720	0.98	-7.27	-1.63	272.15	483.45	16730.971	8110
6725	1.19	-6.93	-1.74	271.43	482.38	16730.979	8110
6730	1.08	-6.96	-1.55	271.42	482.37	16730.982	8110
6735	1.02	-6.94	-1.70	271.24	482.76	16730.984	8110
6740	1.22	-6.93	-1.79	271.49	483.28	16730.996	8110
6745	1.15	-7.01	-1.91	271.69	483.83	16730.998	8110
6750	1.23	-7.05	-1.80	270.92	483.18	16731.002	8110
6755	0.93	-7.04	-1.84	270.89	482.78	16731.006	8110
6760	1.28	-7.04	-1.79	270.95	483.20	16731.012	8110
6765	1.02	-6.80	-2.22	271.01	483.22	16731.016	8110
6770	1.33	-6.99	-2.03	271.65	484.14	16731.023	8110
6775	0.95	-7.10	-2.02	271.40	483.61	16731.027	8110
6780	1.48	-7.18	-1.78	271.29	483.12	16731.033	8110
6785	0.78	-7.01	-1.87	270.58	482.65	16731.033	8110
6790	1.22	-6.89	-2.13	271.11	483.41	16731.045	8110
6795	0.83	-7.06	-1.94	270.98	484.07	16731.047	8110
6800	1.63	-7.09	-1.63	271.47	483.89	16731.053	8110
6805	0.79	-6.88	-2.13	271.46	483.47	16731.059	8110
6810	0.77	-7.05	-1.81	271.75	483.20	16731.064	8110
6815	1.47	-6.91	-1.99	271.51	483.44	16731.064	8110
6820	1.42	-6.80	-1.87	271.49	483.06	16731.072	8110
6825	0.67	-6.98	-1.86	271.86	484.11	16731.076	8110
6830	1.21	-6.99	-1.90	272.00	484.18	16731.080	8110
6835	1.13	-6.94	-2.15	272.44	484.49	16731.090	8110
6840	1.01	-7.17	-2.02	272.25	485.17	16731.094	8110
6845	1.17	-6.98	-1.93	271.98	484.09	16731.096	8110
6850	0.78	-7.04	-2.03	272.41	484.37	16731.104	8110
6855	0.84	-7.01	-2.02	271.95	484.53	16731.107	8110
6860	1.21	-7.12	-1.82	272.32	484.45	16731.109	8110
6865	1.18	-7.03	-1.94	272.63	484.40	16731.121	8110
6870	0.93	-7.08	-1.87	272.25	484.21	16731.123	8110
6875	1.12	-7.04	-1.72	272.10	483.62	16731.125	8110
6880	1.12	-6.90	-2.16	272.51	484.18	16731.135	8110
6885	0.96	-7.13	-1.71	272.43	484.67	16731.139	8110
6890	1.39	-6.94	-1.87	272.43	484.20	16731.141	8110
6895	0.87	-7.27	-1.49	271.70	484.43	16731.152	8110
6900	1.21	-6.91	-1.63	271.08	482.48	16731.152	8110
6905	0.96	-7.09	-1.57	271.53	483.31	16731.156	8110
6910	0.98	-6.85	-2.06	271.72	483.27	16731.158	8110
6915	1.73	-6.90	-1.93	271.41	483.60	16731.170	8110
6920	0.91	-7.11	-1.74	271.50	483.80	16731.172	8110
6925	0.77	-7.13	-1.73	271.42	483.04	16731.176	8110
6930	0.75	-6.99	-2.02	270.85	482.49	16731.184	8110
6935	1.36	-6.84	-1.94	269.81	481.68	16731.188	8110
6940	0.93	-6.97	-2.09	270.53	482.99	16731.189	8110
6945	1.07	-7.12	-1.79	270.51	483.88	16731.199	8110
6950	1.23	-7.03	-2.14	270.62	483.36	16731.201	8110
6955	1.38	-7.01	-1.89	270.68	482.66	16731.205	8110
6960	1.01	-7.04	-1.76	270.96	483.00	16731.215	8110
6965	1.04	-7.24	-1.58	270.37	482.03	16731.219	8110
6970	1.10	-6.97	-1.66	270.20	481.64	16731.221	8110
6975	0.99	-7.26	-2.00	270.92	484.23	16731.229	8110
6980	0.96	-7.10	-1.86	271.56	483.48	16731.236	8110
6985	1.28	-6.86	-2.23	271.33	483.48	16731.234	8110
6990	1.32	-6.90	-2.43	271.60	485.01	16731.246	8110
6995	1.23	-7.14	-2.01	271.95	484.62	16731.248	8110
7000	0.87	-7.16	-1.85	271.92	483.73	16731.250	8110
7005	0.83	-7.08	-1.85	271.40	482.58	16731.258	8110
7010	0.98	-6.83	-2.04	270.81	482.71	16731.264	8110
7015	0.90	-7.00	-1.91	270.92	483.32	16731.266	8110
7020	0.90	-7.13	-1.69	270.73	482.89	16731.275	8110
7025	0.96	-7.08	-2.00	270.72	482.42	16731.277	8110
7030	1.15	-6.88	-2.21	270.73	483.30	16731.281	8110
7035	1.08	-6.92	-2.03	270.97	483.76	16731.283	8110
7040	0.85	-7.05	-1.92	271.02	483.03	16731.293	8110
7045	1.28	-6.90	-2.00	270.45	482.75	16731.297	8110
7050	0.99	-7.07	-2.03	270.81	483.34	16731.305	8110
7055	1.66	-6.97	-1.95	271.24	483.31	16731.307	8110
7060	0.84	-7.00	-1.90	270.74	482.38	16731.312	8110
7065	0.84	-7.11	-1.82	270.49	482.64	16731.314	8110
7070	0.90	-7.11	-1.71	270.61	482.27	16731.322	8110
7075	1.25	-7.03	-1.99	270.92	482.58	16731.326	8110
7080	1.55	-6.95	-1.88	270.84	483.30	16731.334	8110
7085	0.81	-7.01	-2.20	271.37	483.89	16731.338	8110
7090	0.98	-7.03	-2.07	271.33	484.38	16731.344	8110
7095	1.45	-7.00	-1.83	271.38	483.96	16731.344	8110
7100	0.91	-7.11	-1.72	271.52	483.71	16731.354	8110
7105	1.08	-6.98	-1.97	271.67	483.82	16731.359	8110
7110	1.52	-6.95	-1.82	271.11	483.36	16731.363	8110
7115	1.80	-6.70	-2.11	271.52	483.38	16731.369	8110
7120	1.08	-6.73	-2.04	271.87	483.26	16731.373	8110
7125	1.14	-7.07	-1.91	272.65	485.20	16731.375	8110
7130	1.57	-7.00	-1.79	273.06	484.79	16731.385	8110
7135	1.13	-6.99	-1.92	272.93	484.79	16731.387	8110
7140	0.91	-7.09	-1.80	273.19	484.73	16731.391	8110
7145	1.04	-6.86	-2.20	272.93	485.13	16731.398	8110
7150	0.95	-7.04	-1.99	273.16	485.23	16731.404	8110
7155	0.94	-7.05	-1.88	272.66	485.25	16731.406	8110
7160	0.57	-7.10	-1.82	272.72	485.05	16731.412	8110
7165	0.88	-7.10	-1.83	272.43	484.29	16731.420	8110
7170	0.86	-7.09	-1.80	271.93	483.82	16731.422	8110
7175	1.16	-6.99	-1.88	271.89	484.07	16731.426	8110
7180	1.29	-7.02	-1.71	272.05	483.70	16731.434	8110
7185	1.08	-6.90	-1.89	272.54	483.79	16731.438	8110
7190	1.18	-6.93	-2.03	272.60	484.60	16731.439	8110
7195	0.76	-7.04	-1.78	272.46	484.36	16731.447	8110
7200	1.09	-7.06	-1.76	272.42	484.28	16731.451	8110
7205	0.97	-7.05	-1.76	272.29	483.80	16731.457	8110
7210	0.80	-6.94	-1.91	272.64	484.01	16731.465	8110
7215	1.00	-7.04	-1.88	272.38	484.09	16731.469	8110
7220	1.18	-6.91	-2.00	272.31	484.87	16731.471	8110
7225	0.91	-7.01	-1.72	272.26	483.93	16731.475	8110
7230	1.03	-6.94	-1.82	271.99	483.77	16731.484	8110
7235	0.63	-6.90	-2.12	272.53	484.31	16731.486	8110
7240	1.03	-7.05	-1.98	272.64	484.86	16731.494	8110
7245	0.38	-7.10	-1.68	272.50	482.85	16731.498	8110
7250	1.35	-7.01	-1.68	271.86	482.94	16731.500	8110
7255	1.03	-6.78	-1.86	271.87	482.87	16731.506	8110
7260	1.35	-6.93	-1.94	272.55	484.67	16731.512	8110
7265	0.90	-7.15	-1.77	273.30	485.39	16731.518	8110
7270	0.53	-7.17	-1.80	273.36	484.56	16731.521	8110
7275	1.61	-6.88	-1.78	272.28	483.06	16731.529	8110
7280	1.15	-6.87	-1.94	272.61	484.50	16731.531	8110
7285	1.21	-7.05	-1.84	272.74	484.84	16731.537	8110
7290	1.27	-6.94	-1.77	272.57	483.97	16731.543	8110
7295	0.96	-7.00	-1.61	272.83	484.10	16731.547	8110
7300	1.17	-6.97	-1.77	272.68	484.34	16731.551	8110
7305	1.15	-6.88	-1.82	272.94	484.60	16731.559	8110
7310	1.03	-6.95	-1.94	273.17	485.19	16731.562	8110
7315	0.21	-7.07	-1.77	272.58	485.65	16731.568	8110
7320	1.08	-6.86	-2.04	272.92	485.30	16731.574	8110
7325	0.81	-7.08	-1.83	273.03	485.65	16731.576	8110
7330	1.09	-7.00	-1.91	272.93	485.29	16731.580	8110
7335	0.54	-7.10	-1.83	273.02	485.17	16731.590	8110
7340	1.11	-6.97	-1.86	272.87	484.58	16731.594	8110
7345	0.97	-7.02	-1.88	273.19	484.81	16731.594	8110
7350	0.89	-7.17	-1.68	273.14	484.87	16731.605	8110
7355	0.70	-7.12	-1.78	272.75	484.24	16731.607	8110
7360	1.08	-7.06	-1.85	272.32	483.57	16731.611	8110
7365	1.15	-6.96	-1.93	271.77	483.70	16731.619	8110
7370	1.33	-6.78	-2.04	271.55	483.81	16731.623	8110
7375	0.94	-7.01	-1.74	272.08	484.51	16731.625	8110
7380	1.04	-6.99	-1.78	272.55	484.24	16731.633	8110
7385	0.96	-7.11	-1.72	272.82	484.12	16731.639	8110
7390	1.22	-6.87	-2.03	272.40	483.90	16731.643	8110
7395	1.28	-7.07	-1.87	273.00	485.39	16731.648	8110
7400	1.49	-6.83	-2.08	272.61	485.11	16731.654	8110
7405	1.06	-6.87	-2.13	273.41	485.35	16731.656	8110
7410	1.49	-7.11	-1.71	273.44	485.36	16731.662	8110
7415	0.75	-7.00	-1.75	273.24	484.83	16731.668	8110
7420	1.16	-6.89	-1.84	273.30	484.44	16731.672	8110
7425	1.33	-6.95	-1.96	273.40	485.02	16731.676	8110
7430	0.74	-7.08	-1.99	272.89	485.39	16731.684	8110
7435	0.55	-7.16	-1.72	273.09	484.95	16731.688	8110
7440	1.15	-7.10	-1.58	272.33	483.84	16731.689	8110
7445	0.92	-7.02	-1.68	272.16	483.42	16731.695	8110
7450	0.97	-6.89	-2.03	271.60	483.25	16731.701	8110
7455	1.18	-7.07	-1.74	272.24	483.83	16731.707	8110
7460	1.06	-7.03	-1.86	272.04	483.87	16731.715	8110
7465	1.12	-6.94	-2.04	271.56	483.85	16731.717	8110
7470	0.81	-6.96	-2.10	271.35	483.75	16731.721	8110
7475	1.24	-6.95	-2.06	271.84	484.49	16731.729	8110
7480	1.17	-6.86	-2.01	271.94	484.43	16731.732	8110
7485	1.40	-6.92	-1.86	272.61	484.69	16731.736	8110
7490	1.20	-7.10	-1.87	273.03	485.15	16731.746	8110
7495	0.80	-7.07	-1.71	272.69	483.95	16731.748	8110
7500	1.17	-6.99	-1.63	272.31	483.48	16731.750	8110
7505	0.75	-6.88	-1.90	271.81	483.55	16731.756	8110
7510	1.05	-7.07	-1.76	272.06	484.20	16731.764	8110
7515	1.00	-6.84	-2.17	272.02	483.84	16731.768	8110
7520	1.23	-7.05	-1.72	272.50	484.48	16731.771	8110
7525	0.98	-7.01	-2.01	272.55	484.60	16731.777	8110
7530	0.63	-7.05	-1.93	272.45	484.10	16731.781	8110
7535	1.21	-6.94	-1.83	271.79	483.58	16731.789	8110
7540	1.42	-7.23	-1.39	272.15	483.44	16731.793	8110
7545	0.47	-7.17	-1.53	271.98	483.17	16731.797	8110
7550	0.98	-6.81	-2.22	271.50	483.09	16731.799	8110
7555	1.09	-6.91	-2.20	271.76	484.71	16731.809	8110
7560	1.04	-6.94	-2.24	272.10	485.35	16731.812	8110
7565	1.14	-7.27	-1.47	273.27	484.96	16731.818	8110
7570	0.89	-7.06	-1.85	272.75	484.07	16731.822	8110
7575	0.45	-7.11	-1.79	272.34	484.27	16731.828	8110
7580	1.08	-7.02	-1.96	272.54	484.64	16731.830	8110
7585	0.88	-7.01	-1.93	272.35	484.70	16731.840	8110
7590	1.04	-7.01	-1.90	272.26	484.42	16731.844	8110
7595	1.17	-6.93	-1.86	272.52	483.56	16731.846	8110
7600	1.11	-7.08	-1.73	272.41	483.78	16731.848	8110
7605	1.14	-6.99	-1.78	272.51	483.78	16731.857	8110
7610	1.14	-6.97	-1.82	272.46	483.90	16731.863	8110
7615	0.63	-7.16	-1.95	272.98	485.25	16731.871	8110
7620	1.28	-6.98	-2.10	272.40	484.50	16731.873	8110
7625	1.06	-6.98	-1.92	271.93	483.72	16731.875	8110
7630	1.46	-6.88	-2.02	271.95	483.71	16731.883	8110
7635	1.33	-6.88	-2.01	272.18	484.58	16731.889	8110
7640	1.03	-7.03	-2.00	272.70	484.93	16731.895	8110
7645	1.06	-7.04	-1.93	273.06	485.31	16731.900	8110
7650	1.20	-7.21	-1.67	273.55	485.16	16731.904	8110
7655	1.13	-7.12	-1.57	273.23	484.59	16731.906	8110
7660	1.01	-7.02	-1.99	272.99	484.86	16731.908	8110
7665	1.03	-7.10	-1.84	272.53	484.30	16731.918	8110
7670	1.00	-7.03	-1.73	271.87	483.85	16731.922	8110
7675	1.10	-6.78	-1.96	272.43	483.93	16731.928	8110
7680	0.64	-6.87	-2.19	272.72	484.54	16731.936	8110
7685	1.27	-6.94	-1.79	272.44	485.07	16731.936	8110
7690	0.74	-7.10	-1.79	272.81	485.24	16731.939	8110
7695	1.18	-6.98	-1.90	272.98	485.21	16731.947	8110
7700	1.16	-7.06	-1.77	272.91	485.00	16731.953	8110
7705	1.07	-7.04	-1.78	273.13	484.60	16731.953	8110
7710	0.79	-6.93	-2.02	272.15	484.03	16731.967	8110
7715	1.09	-7.09	-1.71	271.97	484.63	16731.969	8110
7720	1.32	-6.82	-1.79	271.98	483.09	16731.971	8110
7725	0.93	-6.88	-1.89	272.27	483.60	16731.979	8110
7730	0.18	-7.03	-1.97	272.61	484.34	16731.984	8110
7735	1.17	-6.93	-1.97	272.70	484.38	16731.986	8110
7740	1.45	-7.06	-1.74	273.02	484.70	16731.996	8110
7745	1.00	-7.03	-1.69	272.89	484.97	16731.998	8110
7750	1.20	-7.03	-1.78	273.15	485.46	16732.000	8110
7755	0.75	-7.10	-1.82	273.03	485.03	16732.004	8110
7760	0.85	-6.99	-1.68	272.58	483.84	16732.014	8110
7765	0.99	-7.05	-1.67	272.41	483.34	16732.018	8110
7770	0.96	-7.02	-1.63	272.64	483.84	16732.025	8110
7775	1.18	-6.99	-1.80	272.02	483.04	16732.027	8110
7780	2.06	-6.77	-2.15	273.76	484.15	16732.033	8110
7785	0.88	-7.13	-1.80	273.40	484.90	16732.033	8110
7790	1.16	-7.07	-2.04	273.59	485.16	16732.043	8110
7795	1.01	-6.96	-2.07	273.14	485.30	16732.047	8110
7800	1.25	-7.05	-1.95	273.33	486.04	16732.053	8110
7805	0.76	-7.13	-1.87	273.50	485.47	16732.059	8110
7810	1.08	-7.12	-1.71	273.20	484.49	16732.061	8110
7815	0.70	-7.22	-1.58	272.93	484.46	16732.066	8110
7820	1.19	-6.99	-1.82	272.11	484.08	16732.074	8110
7825	1.06	-6.94	-1.65	272.43	483.68	16732.074	8110
7830	1.00	-7.00	-1.86	272.98	484.04	16732.080	8110
7835	1.02	-6.87	-1.93	272.55	483.89	16732.088	8110
7840	0.97	-7.05	-1.76	273.31	484.97	16732.092	8110
7845	0.80	-6.91	-2.03	273.09	485.03	16732.098	8110
7850	1.39	-6.78	-2.07	272.96	485.03	16732.100	8110
7855	0.98	-6.97	-2.05	273.72	485.54	16732.107	8110
7860	0.77	-7.21	-1.79	273.66	485.55	16732.109	8110
7865	0.93	-7.17	-1.68	273.71	485.10	16732.117	8110
7870	0.54	-7.00	-1.97	273.51	484.86	16732.123	8110
7875	1.13	-7.20	-2.06	273.73	486.20	16732.129	8110
7880	1.16	-7.09	-1.95	273.40	484.72	16732.129	8110
7885	1.47	-6.99	-2.00	272.85	484.69	16732.139	8110
7890	1.00	-7.06	-1.83	273.39	484.61	16732.143	8110
7895	1.04	-7.11	-1.81	273.14	484.14	16732.148	8110
7900	1.28	-6.93	-1.92	272.87	484.57	16732.152	8110
7905	0.68	-7.12	-1.70	272.61	484.20	16732.156	8110
7910	1.20	-6.92	-1.76	272.67	483.92	16732.158	8110
7915	1.14	-6.95	-1.77	272.86	484.14	16732.170	8110
7920	0.95	-7.19	-1.43	272.66	484.13	16732.174	8110
7925	1.03	-6.97	-1.67	272.37	483.07	16732.178	8110
7930	1.11	-6.90	-1.83	272.31	483.92	16732.184	8110
7935	1.05	-6.88	-2.06	272.61	485.28	16732.188	8110
7940	1.17	-7.07	-1.74	273.00	485.34	16732.189	8110
7945	0.67	-7.03	-1.78	272.79	484.34	16732.199	8110
7950	1.01	-6.96	-2.31	272.33	485.21	16732.203	8110
7955	1.27	-6.85	-1.92	272.21	484.78	16732.203	8110
7960	1.02	-6.91	-2.07	272.26	485.01	16732.215	8110
7965	1.47	-7.15	-1.90	273.34	485.71	16732.217	8110
7970	0.81	-7.04	-1.99	273.58	485.05	16732.221	8110
7975	1.17	-7.08	-1.94	273.45	485.45	16732.227	8110
7980	1.20	-6.97	-2.07	272.98	484.78	16732.232	8110
7985	1.15	-7.18	-1.61	273.38	484.83	16732.234	8110
7990	0.61	-7.19	-1.58	272.84	484.10	16732.246	8110
7995	0.92	-7.03	-1.75	272.85	484.38	16732.248	8110
8000	0.95	-7.15	-1.64	271.64	483.24	16732.252	8110
8005	1.45	-7.02	-1.68	271.63	482.76	16732.254	8110
8010	0.83	-6.86	-1.89	271.01	483.21	16732.264	8110
8015	0.97	-7.11	-1.76	271.84	483.47	16732.266	8110
8020	1.24	-6.90	-1.71	270.72	482.00	16732.273	8110
8025	1.29	-6.82	-1.82	270.77	482.26	16732.277	8110
8030	1.29	-6.61	-1.98	271.63	482.59	16732.283	8110
8035	1.02	-7.05	-1.86	272.17	483.62	16732.283	8110
8040	1.14	-6.83	-2.25	272.22	483.54	16732.295	8110
8045	1.39	-7.08	-2.09	272.49	484.57	16732.299	8110
8050	0.66	-6.92	-1.98	271.79	484.28	16732.305	8110
8055	1.24	-7.08	-1.86	272.13	484.32	16732.309	8110
8060	1.03	-7.04	-1.90	271.96	482.76	16732.312	8110
8065	1.32	-7.06	-2.25	271.77	483.69	16732.314	8110
8070	0.77	-7.14	-1.85	270.96	483.04	16732.324	8110
8075	1.23	-7.06	-1.75	270.98	482.37	16732.324	8110
8080	0.91	-6.90	-1.95	271.13	482.66	16732.330	8110
8085	0.80	-7.15	-1.82	271.71	483.56	16732.340	8110
8090	0.99	-7.00	-1.77	271.05	482.91	16732.342	8110
8095	1.11	-6.87	-2.05	271.25	483.14	16732.346	8110
8100	1.23	-6.97	-2.00	271.87	484.00	16732.354	8110
8105	1.22	-6.96	-1.90	272.25	484.43	16732.359	8110
8110	0.62	-7.06	-1.89	272.37	484.37	16732.359	8110
8115	0.84	-6.98	-1.95	272.16	484.24	16732.371	8110
8120	1.07	-7.13	-1.93	272.00	484.35	16732.373	8110
8125	0.97	-7.04	-2.02	272.39	484.35	16732.375	8110
8130	1.12	-7.01	-2.00	272.56	484.85	16732.383	8110
8135	0.62	-7.05	-1.98	272.45	483.88	16732.389	8110
8140	0.99	-6.90	-2.06	272.53	484.11	16732.391	8110
8145	0.74	-6.99	-2.21	272.28	484.04	16732.400	8110
8150	0.75	-7.02	-2.01	271.78	483.75	16732.402	8110
8155	0.65	-7.10	-2.06	271.71	483.61	16732.406	8110
8160	1.27	-7.20	-1.79	271.53	483.11	16732.408	8110
8165	1.27	-6.81	-2.12	271.66	483.23	16732.420	8110
8170	1.30	-6.96	-2.01	272.43	484.11	16732.422	8110
8175	1.10	-7.17	-2.08	272.60	484.68	16732.430	8110
8180	1.16	-6.99	-2.18	271.54	483.65	16732.434	8110
8185	0.94	-7.00	-1.89	271.15	483.83	16732.438	8110
8190	1.28	-7.07	-1.87	271.20	483.85	16732.439	8110
8195	1.25	-7.01	-1.69	271.39	483.02	16732.449	8110
8200	1.16	-6.81	-2.02	271.40	483.50	16732.451	8110
8205	1.16	-7.06	-1.83	272.25	484.76	16732.453	8110
8210	1.21	-7.09	-1.89	272.57	484.42	16732.465	8110
8215	1.04	-7.17	-1.69	272.16	483.44	16732.469	8110
8220	1.23	-7.17	-1.50	271.65	482.69	16732.471	8110
8225	1.72	-6.76	-1.52	270.82	481.59	16732.480	8110
8230	1.20	-6.86	-1.73	271.37	482.60	16732.484	8110
8235	1.07	-7.01	-1.82	272.33	483.63	16732.484	8110
8240	1.32	-6.97	-1.93	271.90	483.92	16732.496	8110
8245	1.39	-6.87	-1.81	272.52	483.63	16732.498	8110
8250	1.15	-6.91	-2.01	272.69	484.34	16732.500	8110
8255	1.09	-7.06	-1.85	272.55	484.68	16732.510	8110
8260	1.21	-6.93	-2.01	272.63	484.35	16732.512	8110
8265	1.11	-6.96	-1.85	272.51	484.67	16732.516	8110
8270	1.20	-6.83	-1.81	272.97	483.98	16732.525	8110
8275	1.38	-6.85	-1.89	273.57	484.92	16732.527	8110
8280	0.98	-7.00	-1.68	274.11	485.07	16732.531	8110
8285	0.89	-7.00	-1.67	274.15	484.81	16732.533	8110
8290	1.21	-6.92	-1.80	274.13	485.25	16732.541	8110
8295	0.75	-7.00	-1.64	273.55	485.48	16732.547	8110
8300	1.37	-6.80	-1.84	273.94	485.51	16732.557	8110
8305	0.55	-7.06	-1.68	274.29	485.71	16732.559	8110
8310	0.42	-7.03	-1.78	273.73	485.11	16732.562	8110
8315	0.87	-7.10	-1.70	273.97	485.39	16732.564	8110
8320	0.92	-6.79	-1.95	273.51	484.09	16732.572	8110
8325	0.81	-6.97	-2.01	273.66	485.34	16732.576	8110
8330	1.61	-7.12	-1.81	273.48	485.29	16732.584	8110
8335	1.03	-6.99	-1.89	273.29	484.86	16732.590	8110
8340	0.72	-6.88	-1.80	272.81	484.01	16732.594	8110
8345	1.17	-6.95	-1.89	272.83	484.68	16732.594	8110
8350	0.26	-7.13	-2.09	273.41	485.54	16732.602	8110
8355	0.65	-7.00	-1.86	273.15	484.58	16732.609	8110
8360	1.22	-6.90	-2.03	273.70	484.43	16732.613	8110
8365	1.18	-6.92	-1.97	273.09	484.20	16732.619	8110
8370	0.35	-7.17	-1.73	273.00	484.40	16732.623	8110
8375	0.77	-6.95	-1.94	272.56	484.05	16732.625	8110
8380	0.96	-7.17	-1.90	272.46	484.46	16732.635	8110
8385	1.16	-6.99	-1.88	272.12	483.75	16732.637	8110
8390	1.09	-7.06	-1.90	272.26	483.81	16732.641	8110
8395	0.95	-6.91	-1.92	271.60	482.99	16732.648	8110
8400	0.73	-7.07	-2.01	271.60	483.71	16732.654	8110
8405	0.75	-6.96	-2.20	270.69	483.16	16732.656	8110
8410	1.27	-7.16	-1.65	270.14	482.88	16732.658	8110
8415	1.05	-6.91	-1.61	270.23	481.40	16732.670	8110
8420	1.32	-6.87	-1.87	270.68	482.00	16732.672	8110
8425	1.19	-6.99	-1.79	271.05	482.48	16732.676	8110
8430	1.18	-6.93	-2.01	270.68	482.45	16732.684	8110
8435	1.18	-6.94	-2.09	270.76	482.57	16732.688	8110
8440	1.04	-7.11	-1.95	270.83	483.14	16732.691	8110
8445	0.98	-7.21	-1.87	271.20	482.95	16732.695	8110
8450	1.68	-6.99	-1.93	271.10	482.31	16732.703	8110
8455	1.03	-6.93	-2.15	270.76	482.60	16732.707	8110
8460	1.08	-7.04	-1.98	270.76	483.27	16732.715	8110
8465	1.07	-6.81	-2.22	271.65	483.18	16732.719	8110
8470	1.09	-7.12	-1.90	271.68	484.27	16732.721	8110
8475	0.92	-7.04	-1.74	271.55	482.81	16732.729	8110
8480	1.26	-6.89	-1.92	271.53	482.95	16732.732	8110
8485	1.20	-6.87	-1.99	272.23	484.02	16732.736	8110
8490	1.25	-7.06	-1.87	272.57	484.51	16732.746	8110
8495	0.74	-7.07	-1.87	272.33	483.66	16732.748	8110
8500	1.35	-6.82	-2.10	271.89	484.18	16732.750	8110
8505	1.02	-6.98	-2.01	273.04	484.93	16732.756	8110
8510	1.05	-7.09	-1.82	272.66	484.47	16732.764	8110
8515	1.93	-6.59	-2.08	272.99	483.43	16732.770	8110
8520	1.05	-7.08	-1.78	272.67	483.82	16732.771	8110
8525	0.55	-6.89	-1.96	271.78	483.86	16732.779	8110
8530	1.15	-6.92	-1.85	271.85	483.82	16732.781	8110
8535	0.91	-6.83	-2.04	271.96	483.57	16732.785	8110
8540	0.93	-7.20	-1.77	272.25	484.17	16732.793	8110
8545	0.40	-7.03	-1.88	271.78	483.83	16732.799	8110
8550	1.10	-6.92	-1.98	271.99	484.29	16732.799	8110
8555	1.27	-6.93	-1.77	272.57	483.81	16732.809	8110
8560	0.95	-7.03	-1.60	272.68	483.59	16732.812	8110
8565	0.59	-6.88	-1.92	272.58	483.77	16732.814	8110
8570	0.97	-7.00	-2.05	272.79	484.81	16732.824	8110
8575	1.04	-7.14	-1.83	272.72	484.74	16732.826	8110
8580	0.71	-7.09	-1.86	272.27	483.43	16732.830	8110
8585	1.12	-6.79	-2.14	271.79	483.63	16732.840	8110
8590	1.13	-7.10	-1.72	271.42	483.70	16732.844	8110
8595	1.27	-6.94	-1.90	271.89	482.96	16732.844	8110
8600	0.78	-7.06	-1.81	271.82	484.17	16732.855	8110
8605	1.11	-7.03	-1.74	271.78	484.04	16732.857	8110
8610	0.94	-7.06	-1.69	271.63	483.01	16732.861	8110
8615	1.18	-6.88	-1.63	271.65	482.82	16732.867	8110
8620	1.16	-6.86	-1.96	272.10	483.39	16732.873	8110
8625	1.01	-7.19	-2.02	272.10	484.46	16732.875	8110
8630	1.32	-7.01	-2.09	271.35	483.30	16732.883	8110
8635	1.03	-6.77	-2.09	271.85	483.49	16732.889	8110
8640	0.74	-7.00	-2.08	272.52	484.72	16732.893	8110
8645	1.07	-7.10	-1.94	272.19	484.76	16732.896	8110
8650	1.11	-6.87	-1.84	271.66	483.38	16732.904	8110
8655	1.09	-7.00	-1.75	272.74	484.34	16732.906	8110
8660	1.09	-6.85	-1.86	273.27	483.81	16732.914	8110
8665	0.81	-7.01	-1.96	273.35	484.68	16732.916	8110
8670	0.97	-6.97	-1.83	272.34	484.27	16732.922	8110
8675	0.91	-7.05	-1.95	272.53	484.64	16732.926	8110
8680	0.85	-6.93	-2.22	272.33	482.70	16732.934	8110
8685	1.05	-6.92	-2.14	271.83	483.58	16732.938	8110
8690	1.18	-7.16	-2.04	272.13	484.37	16732.939	8110
8695	0.80	-7.01	-1.90	271.56	483.63	16732.949	8110
8700	1.16	-6.91	-1.85	271.48	482.79	16732.951	8110
8705	1.07	-7.03	-1.98	271.76	483.18	16732.957	8110
8710	0.85	-7.30	-1.96	271.22	483.31	16732.965	8110
8715	1.53	-6.83	-2.21	270.39	482.76	16732.969	8110
8720	1.24	-7.04	-1.75	271.05	483.41	16732.971	8110
8725	0.85	-7.04	-1.71	271.32	482.41	16732.975	8110
8730	1.53	-7.06	-1.68	271.33	482.58	16732.982	8110
8735	0.87	-6.88	-1.86	270.89	481.87	16732.984	8110
8740	0.98	-6.96	-1.89	270.99	483.03	16732.996	8110
8745	0.89	-7.06	-1.69	271.20	482.40	16732.998	8110
8750	1.28	-6.80	-1.92	271.05	482.47	16733.000	8110
8755	0.92	-6.79	-2.28	270.71	483.25	16733.004	8110
8760	1.13	-7.08	-2.17	271.32	484.42	16733.014	8110
8765	1.39	-7.06	-1.78	271.17	483.35	16733.018	8110
8770	1.25	-6.94	-1.79	271.13	482.76	16733.021	8110
8775	1.23	-7.03	-1.74	271.82	483.73	16733.027	8110
8780	1.12	-6.97	-1.71	272.19	483.41	16733.031	8110
8785	0.71	-7.09	-1.81	271.86	483.83	16733.037	8110
8790	0.94	-7.02	-1.57	271.52	482.75	16733.043	8110
8795	1.01	-6.87	-1.91	271.37	482.86	16733.047	8110
8800	0.98	-6.93	-1.95	271.64	483.67	16733.049	8110
8805	1.22	-7.02	-1.87	272.01	483.52	16733.059	8110
8810	1.28	-6.90	-1.84	272.35	483.51	16733.062	8110
8815	0.70	-7.03	-2.05	273.07	484.90	16733.068	8110
8820	1.28	-6.93	-2.18	272.83	484.73	16733.074	8110
8825	1.55	-7.03	-1.92	272.95	485.70	16733.078	8110
8830	1.28	-7.03	-1.79	273.06	484.46	16733.082	8110
8835	1.01	-7.00	-2.15	273.28	485.57	16733.090	8110
8840	1.26	-7.05	-2.02	273.47	485.73	16733.094	8110
8845	1.09	-7.15	-1.74	273.40	484.70	16733.096	8110
8850	1.22	-6.95	-1.98	272.82	483.64	16733.098	8110
8855	1.43	-7.05	-1.86	272.77	485.20	16733.109	8110
8860	0.97	-7.01	-1.70	272.71	484.60	16733.113	8110
8865	1.06	-7.07	-1.77	273.16	484.77	16733.121	8110
8870	1.10	-6.99	-1.80	272.94	484.35	16733.123	8110
8875	1.34	-6.92	-1.80	273.13	484.05	16733.125	8110
8880	0.77	-6.88	-2.06	273.12	484.90	16733.133	8110
8885	1.10	-6.86	-1.87	273.02	484.94	16733.139	8110
8890	0.79	-7.00	-1.84	272.69	484.63	16733.145	8110
8895	0.53	-7.08	-1.64	273.01	484.04	16733.150	8110
8900	1.00	-6.94	-1.92	272.99	483.76	16733.154	8110
8905	1.20	-7.07	-1.62	273.28	484.32	16733.156	8110
8910	1.14	-6.85	-1.86	273.01	484.08	16733.162	8110
8915	0.92	-7.09	-1.92	273.08	484.38	16733.168	8110
8920	1.16	-7.07	-1.76	272.58	484.26	16733.174	8110
8925	0.90	-7.03	-1.61	272.59	483.10	16733.176	8110
8930	0.97	-6.94	-1.45	272.22	481.97	16733.184	8110
8935	1.25	-6.72	-2.12	273.25	484.13	16733.188	8110
8940	1.25	-7.25	-1.73	274.16	485.81	16733.189	8110
8945	0.85	-7.09	-1.85	274.00	485.02	16733.197	8110
8950	1.01	-7.24	-1.82	273.44	485.70	16733.203	8110
8955	1.00	-6.95	-1.91	273.16	484.33	16733.203	8110
8960	0.79	-6.96	-1.71	273.45	484.40	16733.217	8110
8965	0.95	-6.95	-1.88	273.10	484.64	16733.219	8110
8970	0.85	-7.09	-1.92	273.71	485.64	16733.221	8110
8975	0.98	-7.03	-1.96	273.89	485.55	16733.229	8110
8980	0.77	-7.02	-2.10	273.55	485.69	16733.232	8110
8985	1.15	-7.02	-1.83	273.40	485.35	16733.234	8110
8990	0.55	-7.15	-1.82	273.16	485.25	16733.246	8110
8995	0.95	-7.13	-1.60	272.97	483.86	16733.248	8110
9000	0.95	-7.37	-1.43	272.86	483.96	16733.254	8110
9005	1.34	-6.91	-1.91	272.73	483.70	16733.256	8110
9010	0.57	-7.00	-1.81	273.15	483.94	16733.264	8110
9015	1.40	-7.08	-1.42	272.70	482.94	16733.266	8110
9020	0.90	-7.06	-1.62	272.77	483.05	16733.277	8110
9025	1.09	-6.81	-1.85	272.10	482.75	16733.277	8110
9030	0.97	-7.04	-1.99	272.61	484.11	16733.281	8110
9035	1.07	-7.00	-2.05	272.50	484.53	16733.283	8110
9040	0.96	-6.99	-2.02	272.52	484.44	16733.293	8110
9045	0.97	-7.01	-1.96	272.65	484.42	16733.297	8110
9050	0.89	-6.93	-2.00	272.34	484.06	16733.303	8110
9055	0.77	-7.12	-1.84	272.55	484.30	16733.309	8110
9060	0.81	-7.31	-1.58	272.47	483.83	16733.311	8110
9065	1.35	-6.91	-1.81	271.88	483.03	16733.314	8110
9070	1.31	-6.92	-1.90	271.96	483.08	16733.324	8110
9075	1.19	-6.91	-2.05	271.78	484.19	16733.324	8110
9080	0.83	-7.12	-1.59	272.27	484.27	16733.330	8110
9085	0.67	-7.03	-1.90	272.07	484.05	16733.340	8110
9090	0.91	-6.92	-2.13	271.92	483.68	16733.342	8110
9095	0.81	-7.29	-1.57	271.81	484.41	16733.348	8110
9100	1.32	-6.84	-1.96	271.64	483.26	16733.352	8110
9105	1.14	-6.98	-1.74	271.72	484.22	16733.357	8110
9110	1.22	-6.90	-1.96	272.39	484.24	16733.359	8110
9115	0.67	-6.97	-1.99	272.67	484.37	16733.367	8110
9120	1.15	-7.03	-1.90	272.47	484.63	16733.373	8110
9125	1.08	-6.87	-1.94	272.08	484.14	16733.379	8110
9130	0.85	-6.92	-2.06	272.48	484.85	16733.379	8110
9135	1.10	-6.98	-2.02	272.95	484.45	16733.389	8110
9140	1.11	-6.96	-2.05	272.90	484.62	16733.393	8110
9145	0.48	-7.56	-1.36	272.89	485.20	16733.398	8110
9150	1.02	-7.27	-1.80	273.13	484.49	16733.402	8110
9155	0.63	-6.97	-2.05	271.80	483.14	16733.406	8110
9160	0.97	-6.97	-2.00	271.58	483.76	16733.408	8110
9165	1.11	-7.01	-2.02	272.04	483.55	16733.418	8110
9170	1.52	-6.96	-1.81	272.44	483.53	16733.424	8110
9175	0.98	-7.13	-1.87	272.42	483.92	16733.426	8110
9180	0.78	-7.08	-1.78	271.76	482.65	16733.434	8110
9185	1.22	-6.89	-2.11	271.46	483.14	16733.438	8110
9190	1.01	-7.16	-1.85	270.92	483.25	16733.439	8110
9195	1.32	-6.86	-2.06	271.12	482.73	16733.449	8110
9200	0.93	-7.24	-1.57	271.18	482.81	16733.451	8110
9205	0.97	-6.94	-1.92	270.75	482.37	16733.453	8110
9210	1.22	-6.95	-1.87	271.04	482.84	16733.465	8110
9215	1.36	-6.86	-1.94	270.67	482.49	16733.467	8110
9220	1.03	-7.16	-1.71	270.99	482.77	16733.471	8110
9225	1.17	-7.00	-1.84	270.51	482.06	16733.479	8110
9230	1.21	-6.89	-1.83	270.76	482.14	16733.484	8110
9235	0.76	-7.09	-1.78	270.54	481.93	16733.484	8110
9240	0.84	-7.03	-1.89	270.56	481.55	16733.496	8110
9245	0.84	-7.04	-2.00	270.30	482.01	16733.498	8110
9250	1.23	-7.02	-2.05	269.80	482.50	16733.502	8110
9255	0.94	-7.16	-1.87	269.41	481.86	16733.506	8110
9260	0.16	-7.35	-1.67	269.24	481.13	16733.514	8110
9265	0.80	-7.05	-1.94	268.54	479.79	16733.516	8110
9270	0.93	-7.09	-2.05	268.68	480.20	16733.523	8110
9275	1.25	-7.10	-1.59	268.24	479.27	16733.527	8110
9280	1.57	-6.97	-1.77	268.53	480.65	16733.533	8110
9285	1.15	-6.97	-1.77	268.21	480.21	16733.533	8110
9290	0.96	-7.13	-1.67	268.82	480.35	16733.543	8110
9295	0.89	-7.05	-1.95	268.71	480.23	16733.549	8110
9300	0.72	-7.03	-1.72	268.11	480.47	16733.555	8110
9305	1.39	-7.04	-1.62	268.36	479.68	16733.559	8110
9310	1.28	-6.98	-1.73	268.75	479.65	16733.562	8110
9315	1.10	-6.90	-1.64	268.45	479.61	16733.564	8110
9320	1.15	-6.98	-1.63	268.76	480.17	16733.574	8110
9325	0.63	-6.91	-2.11	269.36	481.00	16733.574	8110
9330	1.01	-7.10	-1.85	269.26	481.91	16733.580	8110
9335	1.21	-6.90	-1.89	269.26	481.06	16733.590	8110
9340	1.55	-7.06	-1.78	270.06	481.71	16733.592	8110
9345	1.10	-6.95	-1.68	269.40	480.45	16733.596	8110
9350	1.22	-6.87	-1.77	269.63	480.89	16733.605	8110
9355	1.25	-6.99	-1.80	270.32	481.93	16733.609	8110
9360	1.06	-6.93	-1.85	270.43	481.51	16733.609	8110
9365	1.08	-7.33	-1.71	271.26	482.99	16733.621	8110
9370	0.89	-7.13	-1.77	270.56	482.09	16733.623	8110
9375	0.69	-7.14	-1.69	270.36	481.59	16733.625	8110
9380	1.48	-7.01	-1.71	270.27	480.90	16733.633	8110
9385	0.81	-7.29	-1.67	270.48	482.09	16733.639	8110
9390	1.24	-6.93	-2.01	270.34	482.20	16733.641	8110
9395	1.55	-7.00	-1.90	270.69	482.43	16733.650	8110
9400	0.97	-7.06	-1.83	271.09	482.47	16733.652	8110
9405	1.09	-7.03	-1.84	270.55	481.76	16733.656	8110
9410	0.84	-7.15	-1.84	270.36	482.41	16733.658	8110
9415	1.18	-7.08	-1.84	270.03	481.63	16733.670	8110
9420	1.07	-6.87	-1.95	269.76	481.33	16733.672	8110
9425	0.76	-7.14	-1.61	269.85	481.84	16733.674	8110
9430	1.38	-6.88	-1.72	270.32	481.31	16733.684	8110
9435	2.22	-6.55	-2.27	270.78	482.84	16733.688	8110
9440	1.29	-7.06	-1.81	271.23	483.54	16733.689	8110
9445	1.31	-6.54	-2.46	271.31	482.70	16733.699	8110
9450	1.13	-7.01	-1.74	271.24	482.87	16733.701	8110
9455	1.16	-6.99	-1.80	271.76	483.17	16733.703	8110
9460	1.40	-6.95	-1.95	271.63	483.38	16733.715	8110
9465	1.25	-7.18	-1.74	273.12	484.05	16733.719	8110
9470	1.15	-7.00	-2.21	272.40	484.27	16733.721	8110
9475	1.56	-6.99	-2.07	272.14	484.19	16733.730	8110
9480	1.07	-6.88	-2.16	272.18	484.54	16733.736	8110
9485	1.26	-6.92	-1.95	272.27	484.13	16733.734	8110
9485	0.99	-7.04	-1.87	272.70	484.23	16733.699	8110
9490	1.16	-7.05	-2.00	272.30	484.52	16733.703	8110
9495	1.16	-7.04	-2.22	272.46	485.31	16733.711	8110
9500	0.78	-7.16	-1.96	272.21	484.48	16733.715	8110
9505	1.17	-7.09	-1.87	272.09	483.85	16733.719	8110
9510	1.52	-6.94	-1.88	272.28	483.89	16733.721	8110
9515	0.95	-7.20	-1.79	272.60	483.67	16733.729	8110
9520	1.07	-6.95	-1.89	272.32	483.05	16733.734	8110
9525	1.56	-6.99	-1.96	272.38	484.42	16733.738	8110
9530	0.77	-7.15	-1.86	272.40	484.23	16733.746	8110
9535	0.80	-7.28	-1.56	272.74	484.21	16733.750	8110
9540	1.48	-6.91	-1.96	272.70	483.67	16733.752	8110
9545	0.80	-7.09	-1.57	272.17	483.05	16733.758	8110
9550	0.86	-6.97	-1.90	272.04	483.36	16733.764	8110
9555	0.77	-7.17	-1.82	272.18	483.93	16733.770	8110
9560	1.11	-7.00	-2.04	272.65	484.86	16733.777	8110
9565	0.97	-7.16	-1.56	271.89	483.53	16733.779	8110
9570	1.00	-7.14	-1.47	271.62	482.64	16733.781	8110
9575	1.03	-7.15	-1.71	272.06	482.64	16733.789	8110
9580	1.10	-6.81	-2.15	271.56	482.90	16733.793	8110
9585	1.14	-6.87	-1.98	271.45	483.82	16733.797	8110
9590	1.04	-7.06	-1.81	272.59	484.33	16733.807	8110
9595	1.27	-6.93	-1.98	272.85	483.83	16733.811	8110
9600	1.13	-7.12	-1.90	272.84	484.59	16733.812	8110
9605	1.36	-7.19	-1.68	272.76	484.47	16733.816	8110
9610	1.25	-7.02	-1.66	272.42	483.20	16733.822	8110
9615	1.54	-6.96	-1.67	272.28	483.18	16733.828	8110
9620	1.16	-6.90	-1.91	271.98	483.64	16733.832	8110
9625	0.80	-7.00	-2.02	271.98	484.17	16733.840	8110
9630	1.13	-6.92	-1.79	271.56	482.74	16733.844	8110
9635	0.94	-7.03	-1.67	271.68	483.08	16733.846	8110
9640	0.94	-7.12	-1.51	271.72	482.68	16733.855	8110
9645	0.55	-7.04	-1.85	271.77	482.55	16733.857	8110
9650	0.88	-6.90	-1.73	271.04	482.35	16733.861	8110
9655	1.07	-7.05	-1.99	270.98	482.58	16733.871	8110
9660	1.27	-6.85	-1.66	270.53	482.59	16733.875	8110
9665	1.02	-6.95	-1.83	271.17	482.97	16733.877	8110
9670	1.13	-7.09	-1.72	271.18	482.77	16733.883	8110
9675	0.72	-6.96	-1.78	271.07	481.78	16733.889	8110
9680	1.33	-6.87	-2.00	270.80	482.11	16733.895	8110
9685	1.02	-7.09	-1.82	271.30	482.68	16733.902	8110
9690	1.03	-7.11	-1.75	270.85	482.54	16733.904	8110
9695	0.72	-7.04	-1.85	270.85	482.13	16733.906	8110
9700	1.23	-6.87	-2.03	270.46	482.07	16733.910	8110
9705	1.13	-6.96	-1.86	270.63	482.65	16733.920	8110
9710	1.30	-7.04	-1.51	271.19	481.97	16733.926	8110
9715	1.12	-6.83	-1.97	271.08	481.83	16733.930	8110
9720	1.20	-6.92	-2.10	271.11	483.65	16733.936	8110
9725	0.88	-7.07	-2.04	271.85	484.17	16733.938	8110
9730	1.30	-6.94	-2.08	272.04	484.56	16733.941	8110
9735	0.81	-6.98	-1.86	272.38	483.76	16733.949	8110
9740	1.32	-7.16	-1.55	272.61	483.90	16733.955	8110
9745	1.11	-6.96	-1.73	272.12	482.88	16733.959	8110
9750	1.13	-6.93	-1.57	272.13	483.52	16733.967	8110
9755	0.91	-7.05	-1.49	272.21	483.15	16733.969	8110
9760	1.69	-6.86	-1.79	272.04	483.62	16733.977	8110
9765	0.97	-7.21	-1.48	272.67	483.95	16733.980	8110
9770	1.71	-6.89	-1.69	272.40	483.29	16733.984	8110
9775	1.03	-6.96	-1.79	272.97	484.04	16733.986	8110
9780	0.85	-7.07	-1.54	272.69	484.23	16733.994	8110
9785	1.11	-6.98	-1.67	272.76	483.74	16734.000	8110
9790	0.93	-7.00	-1.78	272.65	484.46	16734.002	8110
9795	1.00	-7.05	-1.88	272.71	484.74	16734.008	8110
9800	1.19	-6.94	-1.88	272.56	483.88	16734.014	8110
9805	1.01	-6.93	-1.57	272.48	483.15	16734.020	8110
9810	0.92	-6.85	-1.85	272.68	483.62	16734.027	8110
9815	1.10	-7.05	-1.67	273.07	484.79	16734.029	8110
9820	0.75	-7.05	-1.63	272.94	484.84	16734.031	8110
9825	1.09	-6.96	-1.72	273.20	484.42	16734.039	8110
9830	0.92	-6.90	-1.93	273.36	485.05	16734.045	8110
9835	0.93	-7.12	-1.77	273.71	485.52	16734.049	8110
9840	0.72	-7.01	-1.75	273.72	484.98	16734.055	8110
9845	0.95	-6.94	-1.55	273.40	483.67	16734.061	8110
9850	0.91	-7.01	-1.75	273.68	484.50	16734.062	8110
9855	1.11	-7.00	-2.03	274.55	485.62	16734.070	8110
9860	0.60	-7.15	-1.78	274.01	485.28	16734.074	8110
9865	1.06	-6.96	-1.98	273.61	485.29	16734.078	8110
9870	0.85	-7.12	-1.74	273.27	484.85	16734.082	8110
9875	1.35	-6.92	-1.75	273.14	484.15	16734.092	8110
9880	0.91	-6.95	-1.74	273.19	483.87	16734.094	8110
9885	0.86	-6.97	-1.96	273.37	484.38	16734.096	8110
9890	1.01	-7.10	-1.99	273.22	485.30	16734.104	8110
9895	0.97	-6.92	-1.82	272.52	483.95	16734.109	8110
9900	0.88	-6.97	-1.87	272.51	484.38	16734.113	8110
9905	0.77	-6.91	-1.86	272.74	484.24	16734.121	8110
9910	1.37	-7.08	-1.56	272.36	483.69	16734.125	8110
9915	0.72	-7.03	-1.85	272.76	483.35	16734.127	8110
9920	0.68	-7.17	-2.02	272.85	484.91	16734.137	8110
9925	0.92	-7.01	-2.06	273.10	484.41	16734.139	8110
9930	0.95	-7.02	-2.01	272.36	484.56	16734.143	8110
9935	0.99	-7.09	-2.02	272.27	484.42	16734.152	8110
9940	0.82	-7.03	-1.94	271.77	483.62	16734.154	8110
9945	1.19	-7.05	-1.89	271.52	483.81	16734.156	8110
9950	0.69	-6.89	-2.26	271.66	483.39	16734.160	8110
9955	0.54	-7.17	-1.92	271.34	484.10	16734.170	8110
9960	0.94	-6.93	-2.01	271.21	483.05	16734.172	8110
9965	0.92	-7.38	-1.75	271.01	482.54	16734.180	8110
9970	1.18	-7.02	-1.81	270.46	481.66	16734.184	8110
9975	1.15	-7.09	-1.60	270.39	481.67	16734.188	8110
9980	1.02	-6.93	-1.80	270.31	481.84	16734.193	8110
[truncated: 17,198 more rows]
