# Supplementary material for: Structural characterization of the saxitoxin-targeting APTSTX1 aptamer using optical tweezers and molecular dynamics simulations
Source: PLoS One. 2019 Nov 7;14(11):e0222468. doi: 10.1371/journal.pone.0222468 (PMC6837747; doi:10.1371/journal.pone.0222468)
Supplement: S1 File — Data repository, aptamer control condition and aptamer under SXT. (ZIP) [file pone.0222468.s005.zip › toxin/toxin/August/180815/5bnbA.txt]

#Begin Write:
CycleCount/n	X_force	Y_force	Z_force	A_dist-Y	B_dist-Y	time(sec)	Status
100	3.32	-9.91	0.21	-1939.50	-1627.39	16122.813	1031
200	3.07	-10.97	0.25	-1932.50	-1622.20	16122.918	1030
300	3.02	-10.06	0.33	-1938.27	-1626.90	16123.017	1030
400	2.93	-9.76	0.51	-1944.53	-1632.08	16123.119	1030
500	2.76	-8.52	0.27	-1951.05	-1636.28	16123.217	1030
600	2.25	-7.54	0.10	-1957.69	-1641.34	16123.312	1030
700	1.99	-6.80	0.17	-1963.71	-1647.73	16123.412	1030
800	1.47	-6.04	0.25	-1970.88	-1653.28	16123.518	1030
900	1.55	-5.68	0.45	-1976.66	-1657.71	16123.619	1030
1000	0.94	-4.48	0.20	-1983.31	-1662.13	16123.717	1030
1100	0.89	-3.46	0.00	-1989.51	-1667.92	16123.812	1030
1200	0.58	-3.20	0.31	-1996.04	-1672.68	16123.917	1030
1300	0.44	-2.23	0.15	-2002.58	-1675.91	16124.000	1030
1400	0.72	-3.26	0.31	-1996.48	-1670.65	16124.114	1031
1500	0.67	-3.70	0.09	-1990.37	-1667.27	16124.217	1031
1600	1.47	-4.26	0.08	-1983.33	-1662.17	16124.314	1031
1700	1.45	-5.31	0.19	-1977.83	-1657.80	16124.417	1031
1800	1.65	-6.04	0.01	-1970.94	-1651.01	16124.515	1031
1900	1.96	-6.93	0.19	-1964.87	-1647.38	16124.619	1031
2000	2.35	-7.61	0.24	-1958.38	-1642.97	16124.717	1031
2100	2.45	-8.30	0.26	-1952.21	-1639.80	16124.810	1031
2200	2.72	-9.31	0.34	-1945.04	-1633.72	16124.917	1031
2300	2.76	-10.00	0.33	-1938.58	-1629.65	16125.005	1031
2400	3.16	-10.24	0.24	-1935.96	-1626.70	16125.117	1030
2500	2.82	-9.50	0.19	-1941.86	-1631.40	16125.199	1030
2600	2.10	-9.15	0.63	-1948.60	-1635.57	16125.319	1030
2700	2.40	-7.94	0.28	-1955.38	-1641.92	16125.416	1030
2800	1.97	-6.75	-0.07	-1961.62	-1647.05	16125.511	1030
2900	1.61	-6.33	-0.04	-1968.31	-1651.06	16125.612	1030
3000	1.60	-5.47	0.14	-1974.40	-1656.56	16125.706	1030
3100	1.25	-4.78	0.15	-1981.02	-1662.11	16125.812	1030
3200	1.02	-3.90	0.16	-1987.39	-1667.28	16125.916	1030
3300	1.04	-3.34	0.27	-1993.97	-1670.51	16126.019	1030
3400	0.45	-2.73	0.04	-1998.70	-1673.48	16126.119	1031
3500	1.19	-3.12	0.02	-1994.45	-1670.04	16126.219	1031
3600	0.94	-4.25	0.01	-1986.35	-1663.88	16126.312	1031
3700	1.50	-5.12	0.13	-1980.55	-1658.57	16126.411	1031
3800	1.84	-5.82	0.20	-1974.32	-1654.02	16126.501	1031
3900	2.14	-6.58	0.14	-1968.11	-1648.91	16126.617	1031
4000	2.19	-7.26	0.02	-1960.91	-1644.81	16126.716	1031
4100	2.53	-8.13	0.14	-1954.70	-1640.38	16126.812	1031
4200	2.71	-9.24	0.43	-1947.58	-1634.73	16126.914	1031
4300	3.01	-9.88	0.32	-1941.68	-1630.73	16127.005	1031
4400	3.17	-10.62	0.34	-1935.01	-1625.21	16127.117	1030
4500	3.05	-9.49	-0.02	-1940.25	-1630.86	16127.202	1030
4600	2.65	-8.94	0.35	-1946.88	-1635.57	16127.312	1030
4700	2.45	-8.21	0.24	-1953.34	-1640.35	16127.419	1030
4800	1.60	-7.68	0.37	-1960.72	-1646.23	16127.519	1030
4900	2.05	-6.64	0.30	-1966.36	-1651.12	16127.617	1030
5000	1.70	-5.72	0.07	-1972.82	-1655.63	16127.718	1030
5100	1.31	-4.86	-0.03	-1978.86	-1660.83	16127.810	1030
5200	1.26	-4.44	0.16	-1985.90	-1665.46	16127.919	1030
5300	0.60	-3.37	0.04	-1991.76	-1670.63	16128.004	1030
5400	0.67	-2.42	-0.10	-1998.28	-1675.81	16128.120	1030
5500	0.70	-3.00	-0.03	-1995.86	-1671.56	16128.216	1031
5600	1.09	-3.96	0.23	-1990.38	-1668.05	16128.312	1031
5700	1.29	-4.92	0.27	-1983.46	-1661.82	16128.418	1031
5800	1.60	-5.45	0.13	-1977.87	-1657.43	16128.504	1031
5900	1.54	-6.72	0.43	-1971.14	-1651.95	16128.616	1031
6000	1.83	-6.97	0.11	-1965.03	-1648.40	16128.707	1031
6100	2.05	-7.65	0.27	-1958.48	-1645.58	16128.812	1031
6200	2.49	-8.44	0.16	-1952.13	-1640.11	16128.916	1031
6300	2.90	-9.07	0.20	-1945.30	-1634.68	16129.013	1031
6400	3.63	-10.32	0.48	-1939.78	-1629.22	16129.102	1031
6400	3.05	-10.36	0.27	-1936.10	-1626.92	16129.159	1031
6500	3.06	-9.81	0.19	-1939.88	-1630.09	16129.251	1030
6600	2.66	-8.97	0.13	-1946.10	-1634.15	16129.355	1030
6700	2.28	-8.62	0.20	-1952.75	-1639.38	16129.447	1030
6800	2.28	-7.81	0.23	-1959.08	-1645.16	16129.555	1030
6900	1.95	-6.67	0.30	-1965.85	-1651.35	16129.662	1030
7000	1.76	-6.01	0.16	-1971.87	-1656.03	16129.749	1030
7100	1.56	-5.03	0.07	-1978.25	-1661.18	16129.855	1030
7200	1.09	-4.44	0.20	-1985.02	-1666.61	16129.959	1030
7300	0.75	-3.74	0.25	-1991.10	-1670.61	16130.057	1030
7400	0.42	-2.92	0.09	-1998.32	-1674.58	16130.157	1030
7500	0.82	-2.56	0.17	-2000.72	-1677.11	16130.248	1031
7600	0.69	-3.42	0.03	-1993.75	-1671.12	16130.354	1031
7700	0.94	-4.25	0.32	-1987.48	-1668.20	16130.450	1031
7800	1.15	-4.74	-0.10	-1981.79	-1663.62	16130.558	1031
7900	1.80	-5.44	0.04	-1975.13	-1658.90	16130.656	1031
8000	1.94	-6.39	0.21	-1969.05	-1653.36	16130.750	1031
8100	2.02	-6.90	0.05	-1962.90	-1649.16	16130.861	1031
8200	2.46	-7.76	0.35	-1956.04	-1645.37	16130.944	1031
8300	2.70	-8.48	0.08	-1949.30	-1640.20	16131.060	1031
8400	2.69	-9.41	0.36	-1943.05	-1634.71	16131.144	1031
8500	3.34	-10.16	0.33	-1936.28	-1629.93	16131.250	1031
8600	3.25	-9.85	0.14	-1935.99	-1630.51	16131.352	1030
8700	2.92	-9.47	0.31	-1941.82	-1635.40	16131.448	1030
8800	3.47	-9.13	0.60	-1948.25	-1639.03	16131.560	1030
8900	2.25	-8.05	0.32	-1954.50	-1643.57	16131.655	1030
9000	1.91	-7.08	0.11	-1961.83	-1649.06	16131.750	1030
9100	1.93	-6.37	0.19	-1967.48	-1654.36	16131.858	1030
9200	1.53	-5.64	0.13	-1974.24	-1658.97	16131.957	1030
9300	0.68	-5.21	0.18	-1980.93	-1663.87	16132.059	1030
9400	0.98	-3.89	0.00	-1986.90	-1669.50	16132.163	1030
9500	0.43	-3.29	0.07	-1993.33	-1674.67	16132.251	1030
9600	0.28	-2.63	0.23	-1999.54	-1679.17	16132.354	1030
9700	0.74	-2.45	0.19	-2000.15	-1679.56	16132.460	1031
9800	0.54	-3.48	0.10	-1993.95	-1673.60	16132.557	1031
9900	0.90	-4.18	0.01	-1987.90	-1668.08	16132.661	1031
10000	1.26	-4.89	-0.09	-1981.74	-1663.07	16132.749	1031
10100	1.30	-5.87	0.21	-1975.22	-1658.54	16132.854	1031
10200	1.95	-6.34	0.28	-1969.16	-1655.93	16132.943	1031
10300	2.03	-7.33	0.32	-1962.68	-1649.93	16133.057	1031
10400	2.19	-7.82	0.11	-1956.39	-1645.83	16133.148	1031
10500	2.63	-8.74	0.28	-1949.34	-1640.93	16133.250	1031
10600	3.06	-9.64	0.25	-1942.57	-1633.95	16133.355	1031
10700	2.92	-10.47	0.28	-1936.33	-1629.08	16133.441	1031
10800	3.26	-9.69	0.40	-1940.32	-1634.40	16133.560	1030
10900	2.72	-8.91	0.26	-1946.17	-1638.97	16133.653	1030
11000	2.49	-8.48	0.34	-1953.19	-1643.89	16133.751	1030
11100	1.98	-7.39	0.18	-1959.22	-1649.71	16133.854	1030
11200	2.01	-6.41	0.09	-1966.04	-1655.44	16133.960	1030
11300	1.72	-6.05	0.32	-1972.00	-1659.77	16134.058	1030
11400	1.35	-4.95	-0.01	-1978.40	-1663.74	16134.156	1030
11500	0.95	-4.52	0.32	-1985.10	-1670.29	16134.251	1030
11600	0.71	-3.44	-0.03	-1991.35	-1673.89	16134.355	1030
11700	0.52	-3.12	0.08	-1996.03	-1676.54	16134.440	1030
11800	0.43	-2.41	0.02	-2002.61	-1680.85	16134.559	1031
11900	0.68	-2.96	0.01	-1996.14	-1677.13	16134.656	1031
12000	1.33	-3.91	0.08	-1990.32	-1671.93	16134.750	1031
12100	1.23	-4.44	0.05	-1983.69	-1668.50	16134.859	1031
12200	1.33	-5.22	0.05	-1977.73	-1663.46	16134.953	1031
12300	2.07	-6.14	0.35	-1971.21	-1658.93	16135.058	1031
12400	1.79	-7.11	0.28	-1964.95	-1653.73	16135.162	1031
12500	2.56	-7.89	0.33	-1958.09	-1648.72	16135.257	1031
12600	2.52	-8.53	0.40	-1952.12	-1644.56	16135.354	1031
12700	2.79	-9.12	0.25	-1945.21	-1638.94	16135.460	1031
12800	3.13	-10.10	0.25	-1938.74	-1633.80	16135.558	1031
12900	3.06	-10.30	0.37	-1936.14	-1632.33	16135.656	1030
13000	2.88	-9.79	0.33	-1942.14	-1637.03	16135.750	1030
13100	2.69	-8.92	0.19	-1948.57	-1641.47	16135.851	1030
13200	2.09	-8.02	0.32	-1955.46	-1646.81	16135.955	1030
13300	2.28	-7.27	0.13	-1961.69	-1651.67	16136.056	1030
13400	1.85	-6.39	0.23	-1968.39	-1657.99	16136.156	1030
13500	1.45	-5.80	0.08	-1974.11	-1661.40	16136.250	1030
13600	1.25	-4.82	0.05	-1980.74	-1667.53	16136.362	1030
13700	0.91	-4.18	0.13	-1986.70	-1671.72	16136.447	1030
13800	0.66	-3.13	-0.18	-1993.58	-1676.40	16136.559	1030
13900	0.78	-2.81	0.22	-1999.94	-1680.40	16136.663	1030
14000	0.73	-3.19	0.03	-1996.31	-1677.50	16136.750	1031
14100	0.88	-3.92	0.19	-1990.53	-1673.95	16136.858	1031
14200	1.38	-4.58	0.08	-1984.12	-1668.83	16136.959	1031
14300	1.70	-5.58	0.16	-1977.49	-1663.16	16137.058	1031
14400	2.08	-6.40	0.34	-1971.50	-1658.56	16137.156	1031
14500	2.16	-7.10	0.23	-1965.14	-1653.89	16137.250	1031
14600	2.19	-7.91	0.40	-1958.51	-1649.97	16137.354	1031
14700	2.73	-8.79	0.40	-1951.56	-1643.93	16137.454	1031
14800	2.94	-9.65	0.36	-1945.13	-1638.97	16137.557	1031
14900	2.81	-10.53	0.45	-1938.49	-1634.43	16137.656	1031
15000	3.22	-10.20	0.25	-1937.76	-1633.98	16137.750	1030
15100	3.16	-9.50	0.12	-1943.70	-1639.22	16137.860	1030
15200	2.82	-8.75	0.34	-1949.88	-1644.49	16137.957	1030
15300	2.30	-8.06	0.31	-1956.72	-1649.64	16138.057	1030
15400	2.09	-6.89	0.08	-1963.22	-1654.98	16138.163	1030
15500	1.55	-6.18	0.01	-1970.05	-1660.08	16138.250	1030
15600	1.48	-5.49	0.08	-1976.02	-1664.17	16138.354	1030
15700	1.56	-4.91	0.09	-1982.22	-1667.14	16138.460	1030
15800	1.12	-3.96	-0.01	-1988.56	-1673.23	16138.557	1030
15900	1.00	-3.15	0.02	-1994.79	-1677.56	16138.643	1030
16000	0.54	-2.63	0.14	-2001.20	-1682.88	16138.750	1030
16100	0.81	-3.05	0.05	-1997.08	-1679.64	16138.855	1031
16200	0.80	-3.89	0.11	-1991.52	-1674.23	16138.941	1031
16300	1.19	-4.61	-0.02	-1985.00	-1668.68	16139.061	1031
16400	1.71	-5.11	0.07	-1979.42	-1665.72	16139.146	1031
16500	0.83	-6.56	0.39	-1972.55	-1661.15	16139.260	1031
16600	1.95	-6.77	0.16	-1966.66	-1656.59	16139.358	1031
16700	2.39	-7.61	0.14	-1960.07	-1650.73	16139.456	1031
16800	2.27	-8.45	0.16	-1953.72	-1645.01	16139.557	1031
16900	3.30	-9.58	0.48	-1946.81	-1640.42	16139.658	1031
17000	3.01	-10.05	0.24	-1939.77	-1635.64	16139.750	1031
17100	3.29	-10.80	0.51	-1933.82	-1632.95	16139.859	1030
17200	2.99	-9.83	0.36	-1939.97	-1637.44	16139.939	1030
17300	2.82	-9.28	0.32	-1946.27	-1640.32	16140.058	1030
17400	2.48	-8.39	0.27	-1953.61	-1646.19	16140.156	1030
17500	2.44	-7.68	0.23	-1959.43	-1650.83	16140.249	1030
17600	2.40	-6.59	0.08	-1966.48	-1656.91	16140.359	1030
17700	1.92	-6.10	0.18	-1972.21	-1660.09	16140.439	1030
17800	1.49	-5.45	0.09	-1978.98	-1665.52	16140.560	1030
17900	1.28	-4.51	0.17	-1984.91	-1670.72	16140.640	1030
18000	1.14	-3.87	0.04	-1991.44	-1674.29	16140.759	1030
18100	0.90	-3.06	0.04	-1997.95	-1678.85	16140.859	1030
18200	0.28	-2.18	0.02	-2004.45	-1684.54	16140.957	1031
18300	0.52	-3.31	0.07	-1997.11	-1678.53	16141.060	1031
18400	1.13	-3.88	0.26	-1991.95	-1675.13	16141.154	1031
18500	1.17	-4.84	0.23	-1985.26	-1669.23	16141.260	1031
18600	1.39	-5.53	0.17	-1979.64	-1663.81	16141.358	1031
18700	1.88	-6.24	0.25	-1972.87	-1659.40	16141.440	1031
18800	2.24	-7.06	0.21	-1966.88	-1654.19	16141.553	1031
18900	2.58	-8.06	0.47	-1959.37	-1647.99	16141.656	1031
19000	2.42	-8.70	0.34	-1953.69	-1645.04	16141.750	1031
19100	2.06	-9.40	0.22	-1945.97	-1638.86	16141.859	1031
19200	1.86	-10.59	0.99	-1938.69	-1634.46	16141.960	1031
19300	3.02	-10.14	0.41	-1938.59	-1633.89	16142.061	1030
19400	2.83	-9.57	0.26	-1944.02	-1637.76	16142.146	1030
19500	2.25	-8.73	0.20	-1950.76	-1643.19	16142.260	1030
19600	2.52	-8.12	0.31	-1957.15	-1648.04	16142.359	1030
19700	1.93	-7.46	0.45	-1963.86	-1653.28	16142.459	1030
19800	1.84	-6.74	0.18	-1970.06	-1655.80	16142.556	1030
19900	1.40	-6.01	0.31	-1976.55	-1661.16	16142.656	1030
20000	1.40	-4.78	0.05	-1982.97	-1668.20	16142.749	1030
20100	0.80	-4.32	0.07	-1988.82	-1671.15	16142.855	1030
20200	0.69	-3.65	0.18	-1995.34	-1676.11	16142.942	1030
20300	0.67	-2.74	0.10	-2002.00	-1681.24	16143.057	1030
20400	0.27	-2.36	0.08	-2004.97	-1682.86	16143.158	1031
20500	0.69	-3.30	0.15	-1999.21	-1678.09	16143.249	1031
20600	1.23	-3.98	0.16	-1992.74	-1673.09	16143.358	1031
20700	1.28	-4.63	0.04	-1986.54	-1668.49	16143.439	1031
20800	1.56	-5.47	0.15	-1980.16	-1663.88	16143.559	1031
20900	1.84	-6.39	0.27	-1973.74	-1658.19	16143.646	1031
21000	1.91	-6.99	0.16	-1967.40	-1654.83	16143.750	1031
21100	1.97	-8.12	0.21	-1960.44	-1650.02	16143.860	1031
21200	2.60	-8.36	0.22	-1954.38	-1645.22	16143.946	1031
21300	3.01	-9.54	0.37	-1947.42	-1640.35	16144.057	1031
21400	3.25	-10.06	0.31	-1941.38	-1635.18	16144.161	1031
21500	3.51	-10.70	0.48	-1938.34	-1632.59	16144.261	1030
21600	2.91	-9.92	0.30	-1944.11	-1636.07	16144.355	1030
21700	3.21	-8.79	0.12	-1950.86	-1642.01	16144.460	1030
21800	2.48	-8.43	0.38	-1957.77	-1647.26	16144.560	1030
21900	2.33	-7.26	0.20	-1964.06	-1651.40	16144.655	1030
22000	1.80	-6.55	0.14	-1970.32	-1656.69	16144.749	1030
22100	1.73	-5.75	0.20	-1976.88	-1662.49	16144.854	1030
22200	1.42	-4.87	0.15	-1982.89	-1667.47	16144.939	1030
22300	1.09	-4.12	0.14	-1989.58	-1672.97	16145.056	1030
22400	0.69	-3.23	-0.06	-1995.69	-1675.87	16145.145	1030
22500	0.56	-2.84	0.21	-2002.25	-1680.94	16145.250	1030
22600	0.50	-2.85	0.15	-2002.93	-1680.87	16145.357	1031
22700	0.85	-3.50	0.20	-1997.52	-1676.89	16145.437	1031
22800	1.30	-3.74	0.15	-1994.30	-1674.91	16145.497	1031
22900	1.42	-4.24	0.10	-1987.51	-1671.08	16145.596	1031
23000	1.15	-5.34	0.04	-1981.71	-1664.50	16145.688	1031
23100	2.01	-6.04	0.12	-1975.42	-1658.89	16145.797	1031
23200	2.16	-6.58	0.11	-1969.23	-1656.33	16145.890	1031
23300	2.43	-7.70	0.21	-1962.18	-1649.01	16145.998	1031
23400	2.37	-8.46	0.27	-1956.24	-1644.21	16146.102	1031
23500	2.88	-9.23	0.25	-1948.79	-1638.50	16146.191	1031
23600	3.31	-10.01	0.22	-1942.80	-1634.40	16146.298	1031
23700	3.16	-10.69	0.45	-1938.85	-1632.83	16146.402	1030
23800	2.85	-9.97	0.40	-1944.76	-1635.70	16146.496	1030
23900	2.74	-9.25	0.53	-1951.19	-1641.08	16146.602	1030
24000	2.63	-7.98	0.10	-1957.88	-1646.79	16146.688	1030
24100	2.00	-7.52	0.32	-1964.19	-1650.75	16146.799	1030
24200	2.01	-6.63	0.17	-1970.68	-1655.87	16146.882	1030
24300	1.59	-5.82	0.10	-1977.02	-1660.97	16146.996	1030
24400	1.42	-5.23	0.22	-1983.52	-1665.66	16147.105	1030
24500	1.31	-3.90	0.01	-1990.34	-1671.93	16147.196	1030
24600	0.79	-3.58	0.18	-1995.95	-1675.69	16147.294	1030
24700	0.80	-2.95	0.24	-2002.61	-1679.31	16147.401	1030
24800	0.64	-2.87	-0.09	-2002.88	-1678.24	16147.496	1031
24900	1.26	-3.59	0.03	-1996.49	-1673.70	16147.604	1031
25000	1.45	-3.69	-0.38	-1989.71	-1670.36	16147.702	1031
25100	1.69	-4.95	0.10	-1984.34	-1666.65	16147.796	1031
25200	0.61	-6.58	0.64	-1977.70	-1661.69	16147.902	1031
25300	2.18	-6.27	0.15	-1971.83	-1657.95	16147.995	1031
25400	2.24	-7.45	0.37	-1965.56	-1652.56	16148.099	1031
25500	2.36	-8.36	0.26	-1958.81	-1645.77	16148.188	1031
25600	2.50	-9.33	0.46	-1952.29	-1641.11	16148.298	1031
25700	2.91	-9.69	0.41	-1944.84	-1637.21	16148.399	1031
25800	3.51	-10.34	0.44	-1939.25	-1632.16	16148.496	1031
25900	3.23	-9.93	0.48	-1943.17	-1635.02	16148.595	1030
26000	2.93	-9.21	0.27	-1948.95	-1639.78	16148.688	1030
26100	2.88	-8.07	-0.00	-1955.92	-1644.22	16148.802	1030
26200	2.26	-7.58	0.32	-1962.18	-1649.57	16148.884	1030
26300	2.20	-6.52	-0.02	-1968.52	-1656.06	16149.000	1030
26400	1.86	-5.96	0.19	-1974.85	-1659.85	16149.104	1030
26500	1.70	-5.47	0.31	-1981.32	-1663.99	16149.202	1030
26600	1.27	-4.28	0.02	-1987.36	-1670.16	16149.296	1030
26700	0.96	-3.76	0.16	-1994.27	-1673.98	16149.391	1030
26800	0.60	-3.09	0.13	-1999.93	-1678.85	16149.496	1030
26900	0.34	-2.72	0.12	-2003.04	-1680.08	16149.596	1031
27000	1.13	-3.69	0.18	-1996.42	-1674.17	16149.690	1031
27100	1.36	-4.57	0.20	-1990.66	-1669.36	16149.803	1031
27200	1.44	-5.23	0.09	-1984.21	-1665.05	16149.879	1031
27300	1.75	-6.03	0.35	-1978.48	-1661.49	16149.995	1031
27400	1.75	-6.70	0.37	-1970.91	-1657.06	16150.102	1031
27500	2.38	-6.98	0.07	-1965.45	-1652.43	16150.188	1031
27600	2.53	-8.30	0.07	-1958.26	-1645.22	16150.302	1031
27700	2.83	-9.32	0.37	-1952.26	-1640.54	16150.384	1031
27800	2.77	-9.86	0.38	-1945.51	-1637.03	16150.500	1031
27900	3.38	-10.24	0.37	-1939.04	-1631.76	16150.594	1031
28000	3.06	-10.16	0.28	-1940.52	-1634.15	16150.693	1030
28100	2.80	-9.38	0.27	-1946.83	-1638.61	16150.796	1030
28200	2.46	-9.09	0.51	-1953.41	-1642.65	16150.901	1030
28300	2.43	-8.13	0.57	-1961.03	-1648.43	16151.000	1030
28400	1.99	-6.99	0.09	-1966.29	-1650.96	16151.104	1030
28500	1.71	-6.18	0.21	-1973.33	-1658.22	16151.202	1030
28600	1.48	-5.38	0.06	-1978.86	-1663.29	16151.296	1030
28700	1.35	-4.52	0.09	-1985.46	-1668.14	16151.402	1030
28800	1.33	-4.10	0.27	-1991.45	-1672.21	16151.496	1030
28900	0.77	-3.39	0.26	-1998.20	-1677.39	16151.596	1030
29000	0.18	-1.96	-0.20	-2004.82	-1682.91	16151.702	1030
29100	0.91	-2.80	0.09	-2001.04	-1679.08	16151.799	1031
29200	0.22	-4.16	0.43	-1993.48	-1674.33	16151.901	1031
29300	0.97	-4.71	0.18	-1988.23	-1668.66	16151.996	1031
29400	1.68	-5.38	0.22	-1981.76	-1662.37	16152.095	1031
29500	1.70	-6.41	0.17	-1974.97	-1657.36	16152.201	1031
29600	1.90	-7.18	0.40	-1969.22	-1653.39	16152.301	1031
29700	2.26	-7.46	0.16	-1962.54	-1649.79	16152.402	1031
29800	3.08	-9.09	0.66	-1955.20	-1642.99	16152.502	1031
29900	2.83	-9.45	0.47	-1949.43	-1638.48	16152.604	1031
30000	3.13	-10.14	0.45	-1942.08	-1632.03	16152.701	1031
30100	2.99	-11.32	0.20	-1938.31	-1628.67	16152.801	1030
30200	3.08	-9.90	0.26	-1944.95	-1634.73	16152.899	1030
30300	2.70	-9.38	0.40	-1950.48	-1639.97	16152.996	1030
30400	2.36	-8.50	0.25	-1957.02	-1644.44	16153.096	1030
30500	2.22	-7.81	0.24	-1964.17	-1648.34	16153.191	1030
30600	1.87	-6.97	0.39	-1970.35	-1654.48	16153.302	1030
30700	1.01	-6.00	0.10	-1977.30	-1660.73	16153.402	1030
30800	1.42	-5.42	0.23	-1982.55	-1664.41	16153.495	1030
30900	1.56	-4.21	-0.03	-1990.10	-1670.25	16153.602	1030
31000	1.02	-4.04	0.22	-1995.38	-1673.65	16153.688	1030
31100	0.60	-3.09	-0.05	-2002.29	-1677.44	16153.800	1030
31200	0.71	-2.40	0.14	-2008.75	-1682.63	16153.881	1030
31300	0.04	-2.67	0.20	-2007.45	-1682.47	16154.000	1031
31400	0.74	-3.26	0.16	-2001.04	-1678.37	16154.104	1031
31500	1.28	-4.42	0.43	-1994.56	-1673.52	16154.199	1031
31600	1.25	-4.89	0.19	-1988.69	-1668.48	16154.296	1031
31700	1.56	-5.58	0.01	-1982.45	-1663.53	16154.402	1031
31800	1.86	-6.51	-0.05	-1975.13	-1657.60	16154.503	1031
31900	1.95	-7.05	0.09	-1970.02	-1652.97	16154.595	1031
32000	2.36	-7.82	-0.04	-1963.44	-1648.37	16154.688	1031
32100	2.36	-8.61	0.00	-1956.90	-1643.73	16154.803	1031
32200	4.02	-9.89	0.52	-1948.91	-1637.87	16154.901	1031
32300	2.96	-10.48	0.38	-1943.93	-1633.24	16154.995	1031
32400	2.93	-10.01	0.23	-1945.96	-1635.45	16155.102	1030
32500	2.79	-9.43	0.30	-1952.25	-1639.96	16155.188	1030
32600	2.25	-8.42	0.34	-1959.61	-1646.73	16155.301	1030
32700	2.15	-7.59	0.01	-1965.55	-1650.78	16155.387	1030
32800	2.99	-6.43	-0.19	-1972.00	-1656.89	16155.503	1030
32900	1.72	-6.16	0.16	-1977.88	-1661.83	16155.604	1030
33000	1.16	-5.18	-0.11	-1984.68	-1667.45	16155.702	1030
33100	1.09	-4.59	0.15	-1990.75	-1672.42	16155.797	1030
33200	0.72	-4.09	0.13	-1997.43	-1675.60	16155.903	1030
33300	0.69	-3.13	-0.07	-2003.79	-1681.01	16155.996	1030
33400	0.44	-2.47	0.18	-2010.61	-1685.85	16156.096	1031
33500	0.71	-3.61	0.41	-2003.64	-1681.18	16156.202	1031
33600	0.89	-4.11	0.19	-1998.09	-1676.79	16156.298	1031
33700	1.34	-4.56	0.07	-1991.72	-1672.99	16156.379	1031
33800	1.55	-5.70	0.08	-1985.91	-1666.50	16156.494	1031
33900	1.92	-6.37	0.12	-1979.36	-1661.21	16156.604	1031
34000	1.85	-7.11	-0.14	-1972.48	-1655.45	16156.701	1031
34100	2.32	-7.88	0.22	-1966.54	-1652.64	16156.794	1031
34200	2.61	-8.38	-0.01	-1960.15	-1647.53	16156.890	1031
34300	2.74	-9.24	0.01	-1952.82	-1642.22	16157.003	1031
34400	2.76	-9.89	0.26	-1946.81	-1637.83	16157.104	1031
34500	2.75	-10.78	0.35	-1942.77	-1634.41	16157.202	1030
34600	2.94	-9.67	0.20	-1948.60	-1640.26	16157.296	1030
34700	2.48	-8.60	0.24	-1955.61	-1645.74	16157.402	1030
34800	2.35	-8.12	0.18	-1962.04	-1650.25	16157.496	1030
34900	2.22	-7.01	-0.20	-1967.95	-1655.77	16157.599	1030
35000	2.06	-6.55	0.16	-1974.77	-1659.85	16157.690	1030
35100	1.40	-6.07	0.20	-1980.82	-1664.24	16157.797	1030
35200	0.94	-5.13	0.03	-1987.06	-1670.08	16157.901	1030
35300	1.38	-4.19	0.01	-1993.78	-1676.13	16157.996	1030
35400	1.03	-3.41	0.01	-2000.85	-1679.66	16158.102	1030
35500	0.36	-2.78	0.04	-2007.22	-1685.50	16158.197	1030
35600	0.54	-2.71	-0.05	-2006.18	-1685.23	16158.300	1031
35700	1.07	-3.57	0.06	-2000.12	-1679.53	16158.397	1031
35800	1.13	-4.60	0.05	-1993.77	-1674.12	16158.500	1031
35900	1.53	-5.24	0.15	-1988.64	-1670.15	16158.604	1031
36000	1.50	-5.90	0.02	-1981.94	-1666.29	16158.698	1031
36100	2.00	-6.87	0.27	-1974.84	-1659.31	16158.801	1031
36200	2.22	-7.81	0.31	-1968.49	-1655.62	16158.899	1031
36300	2.52	-8.53	0.19	-1962.25	-1648.66	16159.000	1031
36400	2.87	-8.88	0.05	-1955.68	-1644.71	16159.094	1031
36500	2.82	-9.76	0.30	-1948.23	-1639.33	16159.202	1031
36600	3.18	-10.41	0.22	-1943.24	-1634.49	16159.296	1031
36700	2.94	-9.54	-0.01	-1947.29	-1638.90	16159.402	1030
36800	3.04	-9.14	0.17	-1953.18	-1643.03	16159.498	1030
36900	2.52	-8.35	0.02	-1959.76	-1647.80	16159.595	1030
37000	2.39	-7.45	-0.16	-1966.95	-1654.94	16159.702	1030
37100	2.27	-6.66	0.17	-1972.70	-1660.52	16159.800	1030
37200	1.90	-5.61	-0.11	-1979.68	-1666.20	16159.903	1030
37300	1.85	-5.49	0.21	-1985.35	-1669.47	16159.997	1030
37400	1.20	-4.53	0.14	-1992.29	-1674.81	16160.098	1030
37500	1.01	-3.71	0.12	-1998.38	-1679.24	16160.194	1030
37600	0.67	-3.32	0.16	-2005.35	-1682.42	16160.303	1030
37700	0.64	-2.40	-0.02	-2011.19	-1685.68	16160.398	1030
37800	0.23	-2.71	-0.05	-2009.63	-1684.79	16160.500	1031
37900	0.67	-3.34	0.13	-2004.14	-1681.91	16160.601	1031
38000	1.22	-4.15	0.03	-1997.16	-1677.45	16160.701	1031
38100	1.74	-4.87	0.47	-1991.09	-1672.60	16160.802	1031
38200	1.71	-5.29	-0.01	-1985.20	-1668.54	16160.902	1031
38300	2.03	-6.69	0.28	-1978.63	-1661.50	16161.000	1031
38400	2.15	-6.52	-0.15	-1972.34	-1659.30	16161.096	1031
38500	1.89	-7.79	0.35	-1966.15	-1654.75	16161.202	1031
38600	2.55	-8.33	0.16	-1959.96	-1650.17	16161.303	1031
38700	3.36	-9.44	0.37	-1952.19	-1644.99	16161.401	1031
38800	3.38	-10.17	0.27	-1946.41	-1638.34	16161.498	1031
38900	3.54	-10.52	0.32	-1940.69	-1635.33	16161.596	1030
39000	3.03	-10.03	0.23	-1946.25	-1639.64	16161.689	1030
39100	2.86	-9.37	0.28	-1951.22	-1643.48	16161.787	1030
39200	2.61	-8.70	-0.04	-1955.71	-1647.88	16161.843	1030
39300	2.58	-8.08	0.07	-1961.99	-1650.07	16161.938	1030
39400	2.22	-7.26	0.18	-1968.60	-1656.24	16162.041	1030
39500	2.24	-6.74	0.10	-1974.55	-1660.38	16162.126	1030
39600	1.47	-5.76	-0.02	-1981.51	-1666.68	16162.241	1030
39700	1.35	-5.29	0.08	-1987.58	-1670.27	16162.328	1030
39800	1.41	-4.25	0.05	-1994.26	-1676.47	16162.438	1030
39900	0.89	-3.56	0.08	-2000.61	-1680.64	16162.542	1030
40000	0.64	-2.93	-0.02	-2007.21	-1684.54	16162.630	1030
40100	0.06	-2.33	-0.04	-2011.63	-1687.50	16162.742	1031
40200	0.86	-3.39	0.15	-2005.65	-1682.45	16162.825	1031
40300	1.28	-3.63	-0.14	-1999.27	-1678.45	16162.938	1031
40400	0.98	-4.32	-0.11	-1993.49	-1675.13	16163.041	1031
40500	1.45	-5.03	-0.08	-1986.72	-1671.19	16163.135	1031
40600	1.71	-6.05	0.06	-1980.84	-1664.61	16163.243	1031
40700	2.09	-6.99	0.20	-1973.93	-1660.71	16163.342	1031
40800	2.52	-7.65	0.15	-1967.99	-1655.55	16163.438	1031
40900	2.59	-8.58	0.50	-1961.29	-1651.43	16163.542	1031
41000	2.85	-9.40	0.11	-1954.89	-1645.13	16163.626	1031
41100	3.20	-9.94	0.26	-1948.01	-1639.29	16163.738	1031
41200	3.30	-11.10	0.54	-1940.92	-1633.07	16163.841	1030
41300	2.69	-10.20	0.14	-1946.51	-1637.68	16163.938	1030
41400	3.12	-9.45	0.48	-1953.24	-1643.71	16164.042	1030
41500	2.47	-8.68	0.12	-1959.52	-1648.88	16164.134	1030
41600	2.12	-7.37	-0.03	-1966.49	-1655.19	16164.243	1030
41700	2.10	-6.88	0.19	-1972.14	-1660.31	16164.338	1030
41800	1.89	-6.30	-0.02	-1978.93	-1664.12	16164.438	1030
41900	1.59	-5.40	0.08	-1984.77	-1669.24	16164.544	1030
42000	1.79	-4.45	-0.08	-1991.84	-1674.34	16164.642	1030
42100	1.36	-3.62	-0.04	-1998.35	-1680.40	16164.743	1030
42200	0.63	-2.89	-0.17	-2004.44	-1684.17	16164.840	1030
42300	0.85	-2.22	0.10	-2011.39	-1689.95	16164.943	1030
42400	0.78	-2.74	0.21	-2008.79	-1686.88	16165.035	1031
42500	1.39	-3.71	0.18	-2001.69	-1681.72	16165.141	1031
42600	1.09	-4.13	0.02	-1996.18	-1677.45	16165.241	1031
42700	1.50	-5.03	0.15	-1989.63	-1672.39	16165.343	1031
42800	1.82	-5.68	0.02	-1983.52	-1668.45	16165.438	1031
42900	2.34	-6.55	0.10	-1976.78	-1662.55	16165.543	1031
43000	2.16	-7.40	0.32	-1970.96	-1658.07	16165.643	1031
43100	2.80	-8.27	0.62	-1964.50	-1654.01	16165.742	1031
43200	2.35	-8.73	0.22	-1957.91	-1650.13	16165.836	1031
43300	2.86	-9.47	0.19	-1951.25	-1643.99	16165.938	1031
43400	3.16	-10.39	0.31	-1944.75	-1638.58	16166.036	1031
43500	3.02	-10.19	0.12	-1945.65	-1639.61	16166.140	1030
43600	2.83	-9.30	0.13	-1951.72	-1644.69	16166.243	1030
43700	2.55	-8.48	0.13	-1958.72	-1649.34	16166.342	1030
43800	2.64	-8.10	0.26	-1964.87	-1654.05	16166.437	1030
43900	2.61	-6.93	0.03	-1971.81	-1659.16	16166.537	1030
44000	1.87	-6.40	0.25	-1978.18	-1665.29	16166.641	1030
44100	1.42	-5.39	0.08	-1983.98	-1670.12	16166.740	1030
44200	1.29	-4.48	-0.09	-1990.72	-1675.57	16166.843	1030
44300	1.00	-4.04	0.09	-1996.97	-1679.51	16166.938	1030
44400	0.88	-3.41	0.34	-2004.06	-1685.47	16167.042	1030
44500	0.59	-2.54	0.08	-2009.39	-1689.94	16167.125	1030
44600	0.69	-3.24	0.30	-2006.19	-1686.55	16167.244	1031
44700	0.91	-3.75	0.09	-2000.05	-1681.80	16167.341	1031
44800	1.38	-4.67	0.07	-1993.70	-1675.81	16167.436	1031
44900	1.53	-5.15	-0.05	-1987.85	-1671.07	16167.535	1031
45000	1.98	-6.16	0.21	-1981.30	-1668.09	16167.640	1031
45100	1.92	-6.82	0.15	-1975.23	-1661.39	16167.741	1031
45200	2.56	-7.72	0.00	-1968.67	-1655.69	16167.842	1031
45300	2.38	-8.62	0.30	-1962.47	-1651.61	16167.938	1031
45400	2.59	-9.28	0.51	-1955.67	-1648.28	16168.042	1031
45500	3.22	-10.05	0.24	-1948.85	-1642.14	16168.128	1031
45600	2.89	-10.46	0.27	-1943.50	-1638.39	16168.240	1030
45700	3.09	-9.99	0.50	-1949.21	-1642.73	16168.326	1030
45800	2.64	-8.96	0.09	-1955.76	-1648.39	16168.438	1030
45900	2.52	-8.35	0.09	-1962.30	-1651.74	16168.541	1030
46000	2.46	-7.48	0.11	-1968.63	-1658.53	16168.639	1030
46100	2.14	-6.95	0.51	-1975.57	-1664.20	16168.743	1030
46200	1.65	-5.70	0.02	-1981.55	-1668.74	16168.840	1030
46300	1.37	-5.36	0.23	-1988.20	-1673.62	16168.939	1030
46400	1.37	-4.39	-0.02	-1994.23	-1676.58	16169.033	1030
46500	1.28	-3.62	0.00	-2000.63	-1681.23	16169.140	1030
46600	0.61	-3.10	0.22	-2007.04	-1687.05	16169.242	1030
46700	0.34	-2.14	0.00	-2011.16	-1692.08	16169.341	1031
46800	0.97	-3.16	0.12	-2005.54	-1685.72	16169.437	1031
46900	1.07	-4.09	0.15	-1998.78	-1680.48	16169.533	1031
47000	1.38	-5.05	0.09	-1992.25	-1674.28	16169.641	1031
47100	1.71	-5.40	0.04	-1986.31	-1670.68	16169.741	1031
47200	1.96	-6.57	0.41	-1980.57	-1666.57	16169.827	1031
47300	2.28	-7.21	0.07	-1973.64	-1660.17	16169.938	1031
47400	2.43	-7.99	0.10	-1967.15	-1655.54	16170.042	1031
47500	2.44	-8.68	0.38	-1960.56	-1652.24	16170.136	1031
47600	3.06	-9.42	0.34	-1953.88	-1646.68	16170.240	1031
47700	3.17	-10.51	0.56	-1947.62	-1640.69	16170.341	1031
47800	3.32	-10.68	0.71	-1947.02	-1640.98	16170.438	1030
47900	2.78	-9.52	0.30	-1953.35	-1646.30	16170.543	1030
48000	2.62	-8.52	0.08	-1960.43	-1651.30	16170.639	1030
48100	2.75	-7.81	0.00	-1967.02	-1656.55	16170.743	1030
48200	2.30	-7.36	0.28	-1972.79	-1660.83	16170.832	1030
48300	1.94	-6.37	0.05	-1979.69	-1666.55	16170.941	1030
48400	1.58	-5.52	0.04	-1984.94	-1672.10	16171.037	1030
48500	1.19	-4.54	-0.05	-1991.71	-1677.57	16171.140	1030
48600	0.85	-3.74	-0.11	-1998.68	-1682.48	16171.242	1030
48700	0.69	-3.20	0.02	-2005.20	-1686.29	16171.341	1030
48800	0.23	-2.47	-0.04	-2011.31	-1691.18	16171.444	1030
48900	1.11	-3.05	0.06	-2005.99	-1686.64	16171.535	1031
49000	1.35	-4.03	0.19	-1999.14	-1682.15	16171.641	1031
49100	1.16	-4.73	-0.00	-1993.56	-1677.51	16171.742	1031
49200	2.18	-5.85	0.31	-1987.07	-1671.32	16171.842	1031
49300	2.21	-6.27	0.07	-1981.71	-1668.15	16171.937	1031
49400	2.23	-6.97	0.11	-1974.39	-1663.64	16172.042	1031
49500	2.46	-7.88	0.23	-1968.80	-1658.70	16172.126	1031
49600	2.33	-8.55	0.19	-1961.81	-1653.83	16172.235	1031
49700	2.91	-9.47	0.27	-1955.02	-1648.84	16172.332	1031
49800	3.12	-10.44	0.30	-1948.03	-1642.44	16172.438	1031
49900	2.84	-9.79	0.21	-1950.06	-1643.87	16172.539	1030
50000	2.70	-9.25	0.25	-1956.67	-1650.19	16172.639	1030
50100	2.75	-8.58	0.28	-1963.41	-1654.66	16172.743	1030
50200	2.42	-7.79	0.25	-1969.59	-1659.85	16172.839	1030
50300	2.32	-6.99	0.12	-1976.04	-1664.75	16172.938	1030
50400	1.60	-6.37	0.22	-1981.91	-1669.05	16173.043	1030
50500	1.66	-5.77	0.23	-1988.68	-1673.87	16173.137	1030
50600	1.33	-4.65	0.07	-1995.18	-1679.31	16173.241	1030
50700	1.07	-4.18	0.34	-2001.41	-1684.22	16173.333	1030
50800	0.85	-3.18	0.03	-2007.85	-1689.61	16173.438	1030
50900	0.54	-2.23	0.13	-2014.45	-1695.64	16173.540	1030
51000	0.13	-2.41	0.02	-2013.36	-1693.76	16173.641	1031
51100	0.58	-3.22	0.02	-2007.51	-1688.94	16173.744	1031
51200	1.13	-4.19	0.27	-2000.61	-1684.74	16173.842	1031
51300	1.16	-4.89	0.02	-1994.13	-1678.93	16173.941	1031
51400	1.38	-6.00	0.30	-1988.35	-1672.80	16174.032	1031
51500	1.71	-6.33	-0.17	-1981.36	-1668.64	16174.143	1031
51600	2.17	-7.14	0.14	-1975.77	-1664.81	16174.243	1031
51700	2.02	-7.81	-0.03	-1969.16	-1660.05	16174.343	1031
51800	2.69	-8.83	0.16	-1963.15	-1654.22	16174.438	1031
51900	2.92	-9.32	0.27	-1956.08	-1649.18	16174.542	1031
52000	3.23	-10.43	0.21	-1949.92	-1643.94	16174.629	1031
52100	3.03	-9.64	0.27	-1953.45	-1648.11	16174.741	1030
52200	2.47	-8.99	0.08	-1960.51	-1652.57	16174.842	1030
52300	2.47	-8.38	0.20	-1966.57	-1658.30	16174.938	1030
52400	1.55	-7.54	0.15	-1973.13	-1664.17	16175.042	1030
52500	2.00	-6.69	0.15	-1978.67	-1669.56	16175.142	1030
52600	1.52	-5.95	0.24	-1985.55	-1674.38	16175.241	1030
52700	1.32	-5.15	0.11	-1991.77	-1678.61	16175.340	1030
52800	0.91	-4.48	0.08	-1998.37	-1683.62	16175.439	1030
52900	0.81	-3.88	0.20	-2004.00	-1687.58	16175.537	1030
53000	0.73	-2.91	0.12	-2011.52	-1692.80	16175.641	1030
53100	0.32	-2.58	0.08	-2015.21	-1694.80	16175.743	1031
53200	0.48	-3.35	-0.03	-2008.32	-1689.34	16175.841	1031
53300	1.03	-4.14	0.04	-2002.62	-1685.28	16175.938	1031
53400	1.38	-4.80	0.22	-1996.12	-1679.49	16176.033	1031
53500	1.39	-5.42	-0.03	-1990.19	-1676.49	16176.134	1031
53600	2.11	-6.27	0.10	-1983.84	-1671.50	16176.239	1031
53700	1.99	-6.90	-0.13	-1977.37	-1665.54	16176.331	1031
53800	2.24	-8.03	0.25	-1970.94	-1660.66	16176.438	1031
53900	2.32	-8.69	-0.09	-1964.02	-1655.56	16176.542	1031
54000	2.89	-9.38	0.29	-1957.54	-1649.96	16176.645	1031
54100	3.06	-10.23	0.41	-1951.60	-1645.98	16176.737	1031
54200	3.28	-10.53	0.41	-1949.54	-1645.06	16176.842	1030
54300	2.62	-9.35	-0.02	-1956.66	-1650.48	16176.942	1030
54400	2.39	-8.78	0.04	-1962.66	-1654.70	16177.032	1030
54500	2.23	-7.94	0.07	-1969.94	-1659.60	16177.140	1030
54600	2.29	-7.32	0.17	-1975.50	-1664.94	16177.242	1030
54700	1.83	-6.28	0.15	-1981.93	-1670.37	16177.342	1030
54800	1.81	-5.77	0.08	-1987.36	-1674.34	16177.432	1030
54900	1.50	-4.51	-0.07	-1994.54	-1681.18	16177.542	1030
55000	1.14	-4.23	0.15	-2000.65	-1686.17	16177.634	1030
55100	1.02	-3.43	-0.01	-2007.31	-1689.92	16177.739	1030
55200	0.49	-2.60	-0.07	-2013.64	-1695.00	16177.830	1030
55300	0.66	-2.81	0.00	-2013.84	-1694.89	16177.938	1031
55400	0.77	-3.40	0.07	-2007.73	-1689.94	16178.039	1031
55500	1.20	-4.27	0.15	-2002.44	-1686.23	16178.122	1031
55600	1.30	-4.63	0.14	-1998.36	-1683.73	16178.184	1031
55700	1.18	-5.75	0.17	-1992.02	-1677.49	16178.282	1031
55800	1.99	-6.00	0.05	-1986.06	-1672.96	16178.376	1031
55900	2.12	-6.90	0.08	-1979.47	-1667.70	16178.484	1031
56000	2.18	-7.61	-0.03	-1973.72	-1662.78	16178.574	1031
56100	2.51	-8.69	0.37	-1966.83	-1658.01	16178.684	1031
56200	2.90	-9.10	0.25	-1960.47	-1653.17	16178.784	1031
56300	2.49	-9.84	0.28	-1953.61	-1648.27	16178.880	1031
56400	3.34	-10.43	0.17	-1947.46	-1644.06	16178.977	1031
56500	2.96	-10.19	0.01	-1951.32	-1644.94	16179.084	1030
56600	3.00	-9.29	0.16	-1957.53	-1651.19	16179.182	1030
56700	2.61	-8.67	0.05	-1964.47	-1656.61	16179.280	1030
56800	2.46	-8.04	0.05	-1970.42	-1660.12	16179.375	1030
56900	2.35	-7.30	0.20	-1977.17	-1666.49	16179.481	1030
57000	1.91	-6.48	0.07	-1982.71	-1671.91	16179.569	1030
57100	1.39	-5.35	-0.05	-1989.97	-1677.57	16179.684	1030
57200	1.40	-4.95	0.06	-1995.69	-1681.67	16179.787	1030
57300	1.14	-4.22	-0.07	-2002.32	-1686.52	16179.875	1030
57400	0.87	-3.46	-0.02	-2008.48	-1690.80	16179.980	1030
57500	0.76	-2.63	-0.05	-2015.74	-1696.33	16180.083	1030
57600	0.90	-3.14	0.11	-2011.79	-1693.98	16180.182	1031
57700	1.10	-3.83	0.01	-2005.33	-1689.66	16180.283	1031
57800	1.24	-4.64	0.11	-2000.09	-1684.87	16180.374	1031
57900	1.61	-5.32	-0.03	-1992.93	-1678.98	16180.479	1031
58000	1.82	-6.40	0.07	-1986.63	-1674.11	16180.585	1031
58100	2.22	-6.87	0.11	-1980.20	-1669.69	16180.682	1031
58200	2.08	-8.07	0.03	-1973.62	-1663.72	16180.784	1031
58300	2.69	-8.57	0.26	-1967.62	-1660.19	16180.875	1031
58400	2.85	-9.41	0.25	-1960.95	-1655.26	16180.978	1031
58500	3.51	-10.21	0.36	-1954.39	-1649.90	16181.066	1031
58600	3.24	-10.09	0.29	-1954.27	-1649.59	16181.181	1030
58700	2.72	-9.76	0.41	-1961.21	-1654.62	16181.281	1030
58800	2.63	-8.82	0.14	-1967.40	-1658.06	16181.375	1030
58900	2.68	-7.75	-0.14	-1974.07	-1663.31	16181.485	1030
59000	2.18	-7.19	0.04	-1980.00	-1668.67	16181.568	1030
59100	1.93	-6.28	0.01	-1986.40	-1673.24	16181.683	1030
59200	1.35	-5.48	-0.05	-1993.09	-1679.72	16181.782	1030
59300	1.22	-4.55	-0.20	-1999.18	-1685.09	16181.875	1030
59400	1.27	-4.09	0.12	-2005.88	-1688.81	16181.978	1030
59500	0.76	-3.44	-0.04	-2011.83	-1693.22	16182.081	1030
59600	0.41	-2.44	0.02	-2018.34	-1699.47	16182.182	1030
59700	0.74	-3.44	0.15	-2012.74	-1694.30	16182.288	1031
59800	1.21	-4.05	-0.01	-2006.23	-1689.14	16182.376	1031
59900	1.44	-4.56	0.01	-1999.58	-1685.43	16182.483	1031
60000	1.88	-5.46	0.03	-1993.75	-1679.91	16182.579	1031
60100	1.80	-5.95	-0.07	-1987.40	-1674.38	16182.682	1031
60200	2.06	-7.20	0.12	-1981.41	-1669.23	16182.786	1031
60300	2.66	-7.82	0.01	-1974.64	-1663.26	16182.876	1031
60400	2.71	-8.48	0.29	-1968.70	-1660.44	16182.980	1031
60500	3.07	-9.45	0.18	-1961.79	-1654.76	16183.082	1031
60600	2.75	-9.76	-0.02	-1954.93	-1648.93	16183.185	1031
60700	3.15	-10.65	0.15	-1948.52	-1645.12	16183.288	1030
60800	3.12	-10.02	0.26	-1954.95	-1650.11	16183.376	1030
60900	2.76	-9.06	0.14	-1961.24	-1655.85	16183.479	1030
61000	2.78	-8.52	0.17	-1968.02	-1660.41	16183.582	1030
61100	2.42	-7.57	0.13	-1974.05	-1665.66	16183.684	1030
61200	2.32	-6.89	-0.04	-1980.49	-1670.28	16183.788	1030
61300	1.99	-6.45	0.06	-1987.12	-1674.05	16183.882	1030
61400	1.95	-5.65	0.02	-1992.89	-1678.28	16183.981	1030
61500	1.37	-4.96	-0.08	-1999.84	-1682.65	16184.083	1030
61600	1.21	-3.98	-0.06	-2005.74	-1688.94	16184.182	1030
61700	0.67	-3.42	-0.11	-2012.49	-1693.56	16184.280	1030
61800	0.66	-2.70	0.14	-2019.31	-1699.76	16184.376	1030
61900	0.33	-2.95	0.19	-2017.66	-1699.02	16184.475	1031
62000	1.11	-3.93	0.01	-2011.29	-1692.47	16184.583	1031
62100	0.99	-4.17	-0.04	-2005.20	-1689.02	16184.682	1031
62200	1.34	-4.91	-0.02	-1998.27	-1685.94	16184.783	1031
62300	1.77	-5.64	0.00	-1993.27	-1680.09	16184.884	1031
62400	1.98	-6.52	0.12	-1986.42	-1673.97	16184.983	1031
62500	2.23	-7.09	0.11	-1980.37	-1669.34	16185.080	1031
62600	2.40	-8.06	0.02	-1973.73	-1664.08	16185.183	1031
62700	2.78	-8.79	0.12	-1967.49	-1658.87	16185.276	1031
62800	2.98	-9.20	0.03	-1960.35	-1654.82	16185.376	1031
62900	2.98	-10.11	0.28	-1954.17	-1650.59	16185.481	1031
63000	3.50	-10.57	0.32	-1951.46	-1649.90	16185.583	1030
63100	3.11	-9.55	0.10	-1957.25	-1654.13	16185.681	1030
63200	2.85	-9.06	0.09	-1964.51	-1658.42	16185.780	1030
63300	2.57	-8.49	0.06	-1970.12	-1660.98	16185.875	1030
63400	2.55	-7.16	-0.22	-1977.23	-1666.79	16185.984	1030
63500	2.13	-6.95	-0.05	-1982.90	-1671.49	16186.069	1030
63600	1.99	-6.16	0.03	-1989.38	-1676.05	16186.184	1030
63700	1.42	-5.37	0.07	-1996.32	-1682.94	16186.281	1030
63800	1.25	-4.81	0.18	-2002.01	-1687.38	16186.384	1030
63900	0.99	-3.89	0.09	-2008.49	-1693.62	16186.483	1030
64000	1.00	-3.20	0.25	-2015.27	-1698.88	16186.573	1030
64100	0.64	-2.41	0.26	-2021.70	-1703.05	16186.682	1031
64200	0.99	-3.02	0.01	-2016.08	-1697.76	16186.788	1031
64300	1.44	-3.96	0.11	-2009.46	-1691.89	16186.876	1031
64400	0.97	-4.40	-0.14	-2003.62	-1688.12	16186.979	1031
64500	1.46	-5.32	0.04	-1997.29	-1683.35	16187.085	1031
64600	1.65	-6.01	-0.04	-1991.32	-1677.79	16187.182	1031
64700	2.35	-6.79	0.08	-1984.62	-1673.03	16187.284	1031
64800	2.36	-7.39	0.14	-1978.26	-1670.39	16187.374	1031
64900	2.56	-8.47	0.17	-1971.76	-1663.45	16187.479	1031
65000	2.77	-9.23	0.18	-1965.30	-1658.47	16187.569	1031
65100	2.24	-9.71	0.39	-1958.42	-1655.65	16187.684	1031
65200	3.01	-10.48	0.27	-1952.32	-1650.72	16187.771	1031
65300	3.45	-10.31	0.06	-1952.58	-1648.96	16187.885	1030
65400	2.99	-9.58	0.15	-1958.54	-1654.48	16187.981	1030
65500	2.91	-9.11	0.26	-1965.27	-1659.14	16188.082	1030
65600	2.68	-8.15	0.31	-1971.84	-1665.48	16188.182	1030
65700	2.04	-7.38	0.08	-1977.96	-1670.52	16188.288	1030
65800	1.82	-6.52	0.04	-1984.96	-1675.06	16188.376	1030
65900	1.51	-5.68	-0.09	-1990.48	-1680.41	16188.479	1030
66000	1.44	-5.21	0.08	-1997.37	-1684.81	16188.585	1030
66100	1.15	-4.39	0.11	-2003.35	-1689.39	16188.682	1030
66200	0.83	-3.65	0.06	-2009.92	-1694.67	16188.783	1030
66300	0.85	-2.84	-0.02	-2017.01	-1699.63	16188.882	1030
66400	0.59	-3.25	0.12	-2014.93	-1698.13	16188.977	1031
66500	1.06	-3.92	-0.13	-2008.18	-1691.75	16189.084	1031
66600	1.32	-4.36	0.02	-2002.50	-1688.72	16189.183	1031
66700	1.49	-5.15	-0.28	-1996.11	-1682.64	16189.280	1031
66800	1.80	-6.11	-0.02	-1990.04	-1677.23	16189.375	1031
66900	2.29	-6.81	-0.05	-1983.50	-1671.54	16189.480	1031
67000	2.37	-7.75	0.01	-1977.43	-1668.15	16189.570	1031
67100	2.53	-8.12	0.04	-1970.91	-1663.66	16189.683	1031
67200	2.80	-9.29	0.24	-1964.75	-1658.34	16189.772	1031
67300	3.38	-9.50	-0.21	-1957.58	-1653.69	16189.884	1031
67400	3.07	-10.57	0.35	-1951.30	-1649.91	16189.984	1030
67500	2.86	-10.05	0.15	-1956.34	-1653.40	16190.083	1030
67600	2.49	-9.34	0.28	-1963.30	-1658.06	16190.183	1030
67700	2.47	-8.34	0.05	-1969.04	-1663.94	16190.281	1030
67800	2.11	-7.53	0.03	-1976.03	-1669.10	16190.376	1030
67900	2.10	-6.84	0.13	-1981.88	-1673.63	16190.479	1030
68000	1.50	-6.10	0.04	-1988.69	-1678.73	16190.582	1030
68100	1.35	-5.27	0.06	-1994.73	-1683.48	16190.682	1030
68200	1.06	-4.82	0.12	-2001.40	-1687.61	16190.781	1030
68300	1.09	-3.95	0.03	-2007.42	-1691.95	16190.875	1030
68400	0.71	-3.20	-0.03	-2013.95	-1697.01	16190.981	1030
68500	0.58	-2.39	-0.17	-2020.35	-1700.26	16191.066	1031
68600	0.86	-3.04	-0.03	-2015.56	-1697.52	16191.185	1031
68700	0.91	-4.04	0.07	-2008.88	-1693.23	16191.278	1031
68800	1.38	-4.60	0.03	-2002.86	-1687.74	16191.375	1031
68900	1.45	-5.45	-0.03	-1995.91	-1682.75	16191.480	1031
69000	1.69	-5.85	-0.05	-1990.32	-1679.58	16191.571	1031
69100	1.83	-6.72	-0.00	-1983.54	-1673.77	16191.680	1031
69200	2.41	-7.80	0.15	-1977.15	-1668.37	16191.780	1031
69300	2.55	-8.30	0.22	-1970.88	-1664.00	16191.876	1031
69400	2.54	-9.01	0.41	-1964.54	-1659.75	16191.980	1031
69500	2.90	-9.66	0.09	-1957.77	-1654.21	16192.083	1031
69600	3.43	-10.51	0.35	-1951.14	-1650.17	16192.184	1031
69700	3.13	-10.42	0.25	-1950.03	-1649.54	16192.288	1030
69800	2.67	-9.86	0.13	-1957.12	-1654.19	16192.385	1030
69900	2.67	-9.08	0.07	-1962.85	-1657.84	16192.482	1030
70000	2.53	-8.65	0.33	-1969.74	-1663.45	16192.584	1030
70100	2.42	-7.58	0.26	-1975.03	-1669.27	16192.681	1030
70200	2.00	-6.55	-0.20	-1982.28	-1673.60	16192.782	1030
70300	1.90	-6.05	0.02	-1988.35	-1678.20	16192.874	1030
70400	1.56	-5.67	0.35	-1994.56	-1683.17	16192.978	1030
70500	1.37	-4.90	0.23	-2000.96	-1687.47	16193.066	1030
70600	0.84	-4.09	0.29	-2007.72	-1692.81	16193.184	1030
70700	0.91	-3.17	0.01	-2014.04	-1696.86	16193.270	1030
70800	0.58	-2.56	0.01	-2018.10	-1700.82	16193.383	1031
70900	1.03	-3.27	-0.08	-2011.59	-1695.08	16193.479	1031
71000	1.24	-4.19	0.13	-2005.79	-1691.48	16193.569	1031
71100	0.70	-4.29	-0.20	-1999.49	-1686.56	16193.685	1031
71200	1.94	-5.77	0.18	-1992.69	-1680.78	16193.778	1031
71300	1.87	-6.38	0.03	-1986.93	-1675.40	16193.875	1031
71400	1.76	-7.63	0.36	-1979.61	-1669.79	16193.984	1031
71500	2.37	-7.94	0.24	-1974.28	-1666.84	16194.065	1031
71600	2.49	-8.38	0.14	-1967.16	-1662.61	16194.183	1031
71700	3.03	-9.51	0.32	-1961.31	-1656.97	16194.279	1031
71800	3.05	-10.40	0.28	-1954.27	-1651.42	16194.378	1031
71900	3.30	-10.83	0.53	-1949.98	-1647.44	16194.467	1030
72000	3.57	-10.21	0.29	-1954.63	-1653.48	16194.524	1030
72100	2.77	-9.66	0.25	-1959.53	-1656.44	16194.621	1030
72200	2.45	-8.44	0.31	-1967.28	-1663.50	16194.726	1030
72300	2.68	-7.90	0.13	-1972.65	-1665.63	16194.812	1030
72400	2.79	-7.32	0.47	-1979.22	-1672.15	16194.926	1030
72500	2.01	-6.59	0.13	-1985.00	-1675.58	16195.004	1030
72600	2.00	-5.65	0.09	-1991.80	-1680.87	16195.125	1030
72700	1.48	-5.00	-0.02	-1997.86	-1684.97	16195.222	1030
72800	1.14	-4.16	0.16	-2004.38	-1691.25	16195.312	1030
72900	0.53	-3.37	0.14	-2011.57	-1696.48	16195.426	1030
73000	0.63	-2.91	0.19	-2015.98	-1700.27	16195.517	1031
73100	1.00	-3.62	0.14	-2009.50	-1694.12	16195.623	1031
73200	1.17	-4.36	-0.04	-2003.61	-1688.76	16195.729	1031
73300	1.23	-5.04	-0.02	-1997.11	-1684.13	16195.817	1031
73400	1.95	-6.02	0.23	-1990.89	-1680.03	16195.924	1031
73500	1.91	-6.67	0.01	-1983.88	-1674.59	16196.027	1031
73600	2.05	-7.42	0.34	-1978.63	-1670.54	16196.123	1031
73700	2.61	-8.20	0.04	-1971.62	-1665.09	16196.222	1031
73800	2.58	-8.81	0.17	-1965.74	-1660.27	16196.312	1031
73900	3.05	-9.95	0.22	-1958.25	-1654.97	16196.424	1031
74000	3.36	-10.23	0.22	-1952.31	-1650.36	16196.504	1031
74100	2.86	-10.03	0.44	-1955.81	-1653.76	16196.624	1030
74200	2.70	-9.54	0.19	-1961.49	-1657.03	16196.719	1030
74300	2.50	-8.71	0.39	-1968.58	-1662.17	16196.824	1030
74400	2.48	-7.95	0.09	-1975.20	-1667.24	16196.926	1030
74500	2.31	-7.25	0.11	-1979.97	-1671.00	16197.009	1030
74600	2.01	-6.37	0.47	-1987.02	-1678.60	16197.126	1030
74700	1.48	-5.71	0.22	-1993.10	-1682.59	16197.230	1030
74800	0.93	-4.53	-0.22	-2000.24	-1687.83	16197.326	1030
74900	0.76	-3.80	-0.04	-2005.89	-1692.52	16197.425	1030
75000	0.78	-3.10	0.12	-2012.48	-1698.45	16197.504	1030
75100	0.26	-2.48	0.11	-2018.83	-1702.66	16197.621	1030
75200	0.91	-2.96	0.06	-2016.30	-1699.73	16197.725	1031
75300	0.67	-3.50	0.05	-2010.25	-1695.30	16197.812	1031
75400	0.99	-4.47	0.19	-2003.61	-1689.29	16197.923	1031
75500	1.55	-5.22	0.01	-1997.61	-1684.00	16198.008	1031
75600	1.62	-6.19	0.25	-1990.78	-1679.01	16198.125	1031
75700	1.99	-6.55	0.21	-1985.23	-1676.45	16198.228	1031
75800	1.87	-7.37	0.13	-1979.01	-1671.57	16198.326	1031
75900	2.55	-8.03	-0.01	-1972.36	-1666.01	16198.421	1031
76000	2.58	-8.98	0.31	-1965.82	-1660.65	16198.527	1031
76100	2.97	-9.65	0.14	-1959.24	-1655.69	16198.621	1031
76200	3.28	-10.64	0.46	-1952.66	-1649.96	16198.730	1030
76300	2.55	-9.51	-0.01	-1960.26	-1656.08	16198.825	1030
76400	2.49	-8.84	0.18	-1965.32	-1660.96	16198.920	1030
76500	2.45	-8.04	0.17	-1971.89	-1667.32	16199.004	1030
76600	2.19	-7.18	0.04	-1977.83	-1671.73	16199.120	1030
76700	2.08	-6.24	-0.20	-1985.15	-1676.50	16199.226	1030
76800	1.57	-5.67	0.04	-1990.61	-1681.37	16199.312	1030
76900	1.71	-5.05	0.06	-1997.05	-1686.32	16199.423	1030
77000	1.45	-4.35	0.16	-2003.37	-1691.32	16199.503	1030
77100	0.54	-3.27	-0.13	-2010.30	-1696.00	16199.625	1030
77200	0.50	-2.84	0.08	-2016.44	-1701.43	16199.728	1030
77300	0.56	-2.97	0.32	-2016.22	-1701.35	16199.826	1031
77400	1.55	-3.46	0.06	-2008.75	-1694.82	16199.926	1031
77500	1.50	-4.53	0.16	-2003.60	-1689.78	16200.016	1031
77600	1.17	-5.56	0.21	-1996.52	-1684.18	16200.125	1031
77700	1.96	-5.93	0.12	-1990.33	-1680.31	16200.221	1031
77800	2.12	-6.96	0.31	-1984.14	-1674.99	16200.326	1031
77900	1.99	-7.43	0.12	-1978.19	-1671.98	16200.426	1031
78000	1.69	-8.66	0.08	-1971.29	-1665.99	16200.525	1031
78100	2.81	-8.70	0.23	-1965.43	-1660.58	16200.622	1031
78200	2.55	-10.09	0.20	-1958.20	-1654.30	16200.722	1031
78300	3.15	-10.75	0.44	-1952.09	-1650.31	16200.812	1031
78400	3.25	-10.12	0.26	-1956.95	-1655.43	16200.923	1030
78500	2.80	-8.95	0.16	-1963.00	-1659.51	16201.005	1030
78600	2.46	-8.51	0.20	-1969.03	-1664.96	16201.124	1030
78700	3.81	-7.01	-0.21	-1976.94	-1670.07	16201.226	1030
78800	2.21	-7.51	0.51	-1982.19	-1673.55	16201.324	1030
78900	1.81	-6.13	0.08	-1988.53	-1679.46	16201.417	1030
79000	1.57	-5.63	0.17	-1994.47	-1684.01	16201.515	1030
79100	0.95	-4.67	0.07	-2001.55	-1689.86	16201.625	1030
79200	1.10	-3.77	-0.05	-2007.40	-1694.20	16201.729	1030
79300	0.96	-3.13	0.14	-2013.81	-1699.85	16201.826	1030
79400	0.56	-2.66	0.11	-2018.06	-1702.81	16201.921	1031
79500	0.89	-3.39	0.07	-2012.34	-1697.26	16202.025	1031
79600	1.41	-4.16	0.03	-2005.24	-1691.87	16202.126	1031
79700	1.13	-5.12	0.18	-1999.63	-1688.44	16202.229	1031
79800	1.32	-5.77	0.04	-1992.90	-1682.86	16202.325	1031
79900	1.87	-6.58	0.10	-1987.49	-1677.73	16202.421	1031
80000	2.54	-7.37	0.20	-1981.04	-1671.62	16202.526	1031
80100	2.41	-8.20	0.27	-1974.56	-1666.88	16202.621	1031
80200	2.71	-8.94	0.33	-1967.84	-1663.15	16202.720	1031
80300	2.88	-9.25	0.25	-1961.29	-1657.60	16202.827	1031
80400	3.28	-10.37	0.19	-1954.42	-1652.00	16202.923	1031
80500	3.54	-10.07	0.28	-1958.08	-1655.84	16203.026	1030
80600	2.83	-9.35	0.43	-1963.74	-1659.81	16203.123	1030
80700	2.73	-8.48	0.37	-1971.20	-1665.24	16203.222	1030
80800	2.43	-7.66	0.13	-1976.52	-1670.16	16203.312	1030
80900	1.92	-7.19	0.07	-1983.52	-1673.70	16203.423	1030
81000	2.41	-5.62	-0.10	-1989.59	-1680.57	16203.526	1030
81100	1.89	-5.28	0.07	-1995.48	-1684.45	16203.624	1030
81200	1.41	-4.72	0.22	-2002.70	-1690.33	16203.723	1030
81300	1.03	-3.90	0.16	-2008.22	-1694.83	16203.812	1030
81400	1.04	-3.46	0.54	-2015.62	-1700.77	16203.923	1030
81500	0.10	-2.68	-0.17	-2019.04	-1701.77	16204.026	1031
81600	0.87	-3.39	0.19	-2013.16	-1696.94	16204.125	1031
81700	1.35	-4.33	0.23	-2007.71	-1693.06	16204.218	1031
81800	1.52	-4.98	0.11	-2000.86	-1687.12	16204.312	1031
81900	2.07	-5.41	-0.05	-1993.41	-1682.59	16204.424	1031
82000	1.97	-6.28	0.16	-1988.28	-1679.07	16204.502	1031
82100	2.28	-7.29	0.24	-1981.13	-1672.70	16204.624	1031
82200	2.65	-7.82	0.13	-1975.70	-1669.07	16204.730	1031
82300	2.36	-8.62	0.24	-1969.26	-1664.02	16204.819	1031
82400	2.98	-9.58	0.40	-1961.86	-1658.65	16204.923	1031
82500	3.17	-10.12	0.22	-1956.08	-1655.29	16205.022	1031
82600	2.26	-10.96	0.42	-1952.26	-1652.27	16205.126	1030
82700	3.28	-10.16	0.43	-1957.76	-1654.21	16205.223	1030
82800	3.21	-8.99	0.27	-1965.08	-1661.15	16205.321	1030
82900	2.54	-8.34	0.19	-1970.65	-1665.97	16205.417	1030
83000	2.42	-7.87	0.40	-1977.27	-1671.13	16205.517	1030
83100	2.04	-6.86	0.12	-1983.61	-1675.43	16205.621	1030
83200	1.93	-5.86	-0.20	-1989.60	-1679.94	16205.722	1030
83300	1.75	-5.14	0.05	-1996.84	-1684.79	16205.826	1030
83400	1.28	-4.86	0.11	-2002.01	-1688.16	16205.920	1030
83500	1.24	-3.62	-0.10	-2009.51	-1694.72	16206.027	1030
83600	1.64	-2.98	0.26	-2016.44	-1700.22	16206.126	1030
83700	0.56	-2.40	0.06	-2021.53	-1705.08	16206.220	1030
83800	0.65	-2.78	0.13	-2018.24	-1701.78	16206.326	1031
83900	0.89	-3.58	0.06	-2012.03	-1696.45	16206.424	1031
84000	0.88	-4.80	0.14	-2005.64	-1691.78	16206.526	1031
84100	1.40	-5.19	0.26	-1999.50	-1687.22	16206.620	1031
84200	1.92	-5.89	0.10	-1993.19	-1680.82	16206.728	1031
84300	2.20	-6.55	0.16	-1986.87	-1677.66	16206.813	1031
84400	2.33	-7.29	0.27	-1980.30	-1672.73	16206.922	1031
84500	2.54	-8.07	0.07	-1974.34	-1667.50	16207.003	1031
84600	2.33	-8.97	0.22	-1967.98	-1661.71	16207.125	1031
84700	2.93	-9.82	0.11	-1959.78	-1655.76	16207.226	1031
84800	3.20	-10.41	0.23	-1955.70	-1651.62	16207.312	1030
84900	3.02	-9.73	0.68	-1962.84	-1658.26	16207.423	1030
85000	2.91	-8.75	0.10	-1968.61	-1663.72	16207.523	1030
85100	2.52	-7.68	0.35	-1975.25	-1670.11	16207.622	1030
85200	1.74	-7.12	-0.06	-1981.77	-1673.72	16207.722	1030
85300	1.95	-6.24	-0.07	-1987.29	-1677.50	16207.826	1030
85400	1.82	-5.80	0.21	-1993.69	-1682.49	16207.921	1030
85500	1.05	-5.13	0.16	-2000.66	-1686.83	16208.025	1030
85600	1.10	-3.74	-0.14	-2006.70	-1692.65	16208.123	1030
85700	0.40	-3.54	0.20	-2012.85	-1698.61	16208.220	1030
85800	0.28	-2.60	0.03	-2019.31	-1702.04	16208.317	1030
85900	1.36	-3.04	0.09	-2016.15	-1699.16	16208.422	1031
86000	0.90	-3.72	-0.25	-2009.21	-1693.39	16208.526	1031
86100	1.36	-4.87	0.24	-2003.89	-1688.33	16208.624	1031
86200	1.68	-5.63	0.20	-1997.37	-1683.31	16208.729	1031
86300	1.68	-6.48	0.17	-1991.66	-1679.13	16208.812	1031
86400	2.38	-6.98	0.50	-1984.58	-1675.45	16208.925	1031
86500	2.22	-7.73	0.36	-1978.39	-1670.94	16209.022	1031
86600	2.06	-8.30	0.09	-1971.94	-1665.15	16209.125	1031
86700	2.66	-9.36	0.44	-1965.71	-1660.87	16209.220	1031
86800	3.50	-9.85	0.44	-1959.23	-1654.34	16209.326	1031
86900	3.52	-10.63	0.52	-1952.49	-1650.71	16209.425	1030
87000	3.31	-10.15	0.31	-1957.65	-1653.60	16209.524	1030
87100	2.44	-9.24	0.21	-1963.61	-1659.69	16209.623	1030
87200	2.21	-8.52	0.24	-1970.58	-1664.92	16209.723	1030
87300	2.09	-7.92	0.34	-1976.87	-1669.28	16209.826	1030
87400	2.17	-7.14	0.39	-1983.07	-1673.77	16209.923	1030
87500	1.59	-6.43	0.06	-1990.04	-1678.49	16210.026	1030
87600	1.52	-5.64	0.21	-1995.77	-1682.77	16210.123	1030
87700	0.83	-5.01	0.16	-2002.00	-1686.91	16210.226	1030
87800	0.81	-4.14	0.09	-2008.00	-1691.78	16210.318	1030
87900	0.58	-3.21	0.13	-2015.15	-1698.01	16210.422	1030
88000	0.52	-2.35	0.15	-2021.38	-1704.09	16210.523	1031
88100	0.53	-3.21	0.16	-2016.22	-1698.08	16210.624	1031
88200	0.85	-4.73	0.56	-2009.28	-1692.98	16210.726	1031
88300	1.15	-4.37	0.09	-2005.48	-1690.26	16210.802	1031
88400	1.37	-4.82	-0.03	-2001.18	-1686.54	16210.862	1031
88500	1.93	-5.77	0.14	-1995.13	-1681.99	16210.967	1031
88600	1.99	-6.32	0.14	-1988.51	-1677.58	16211.063	1031
88700	1.98	-7.36	0.24	-1983.03	-1672.02	16211.169	1031
88800	2.64	-7.75	0.13	-1976.10	-1668.30	16211.265	1031
88900	2.19	-8.95	0.40	-1969.39	-1663.40	16211.367	1031
89000	3.08	-9.40	0.22	-1963.25	-1657.55	16211.465	1031
89100	3.17	-10.33	0.45	-1955.97	-1653.23	16211.567	1031
89200	3.01	-10.15	0.36	-1957.32	-1653.41	16211.670	1030
89300	2.34	-9.43	0.45	-1964.56	-1659.39	16211.766	1030
89400	1.97	-8.88	0.71	-1971.21	-1664.45	16211.867	1030
89500	2.13	-7.65	0.18	-1977.61	-1669.67	16211.967	1030
89600	2.19	-6.77	0.08	-1982.93	-1673.35	16212.060	1030
89700	1.91	-6.48	0.31	-1989.47	-1677.73	16212.157	1030
89800	1.74	-5.40	0.13	-1996.50	-1683.12	16212.267	1030
89900	1.08	-4.67	0.05	-2001.95	-1688.13	16212.366	1030
90000	0.70	-3.53	-0.12	-2009.39	-1694.82	16212.468	1030
90100	0.70	-3.05	0.16	-2014.89	-1698.52	16212.563	1030
90200	0.39	-2.79	0.26	-2021.06	-1701.18	16212.667	1031
90300	0.61	-3.17	0.11	-2015.87	-1697.16	16212.750	1031
90400	1.07	-3.87	-0.05	-2008.52	-1691.17	16212.864	1031
90500	1.28	-4.57	0.01	-2003.08	-1686.65	16212.947	1031
90600	1.40	-5.41	-0.02	-1996.77	-1681.63	16213.062	1031
90700	1.86	-6.32	0.14	-1990.08	-1676.96	16213.163	1031
90800	1.75	-7.05	0.26	-1983.58	-1673.03	16213.266	1031
90900	2.41	-7.81	0.31	-1976.77	-1667.83	16213.366	1031
91000	2.53	-8.36	0.08	-1970.71	-1662.35	16213.466	1031
91100	2.76	-9.59	0.54	-1964.09	-1655.97	16213.564	1031
91200	3.36	-10.18	0.18	-1958.02	-1652.11	16213.662	1031
91300	2.94	-10.49	0.56	-1954.59	-1652.14	16213.766	1030
91400	3.05	-9.52	0.09	-1961.28	-1656.66	16213.867	1030
91500	2.73	-8.81	0.21	-1967.83	-1660.95	16213.966	1030
91600	2.36	-8.23	0.42	-1974.32	-1666.51	16214.068	1030
91700	2.40	-7.20	0.21	-1979.59	-1670.55	16214.159	1030
91800	1.99	-6.60	0.42	-1986.99	-1676.74	16214.268	1030
91900	1.81	-5.92	0.25	-1992.74	-1680.11	16214.366	1030
92000	1.30	-4.73	-0.11	-1999.42	-1685.50	16214.465	1030
92100	1.47	-4.35	0.23	-2005.14	-1688.73	16214.562	1030
92200	0.66	-3.27	-0.31	-2012.34	-1692.88	16214.659	1030
92300	0.07	-2.81	-0.01	-2018.88	-1698.06	16214.766	1030
92400	1.12	-3.46	0.29	-2015.40	-1695.35	16214.864	1031
92500	1.17	-4.32	0.28	-2008.17	-1689.27	16214.966	1031
92600	1.52	-4.91	0.29	-2001.74	-1685.37	16215.062	1031
92700	1.43	-5.40	0.04	-1995.64	-1681.23	16215.167	1031
92800	1.67	-6.31	0.23	-1989.87	-1676.24	16215.250	1031
92900	2.18	-7.23	0.33	-1983.19	-1670.22	16215.364	1031
93000	2.42	-7.90	0.07	-1976.76	-1665.54	16215.466	1031
93100	2.71	-8.52	0.20	-1970.47	-1661.22	16215.561	1031
93200	3.24	-9.20	0.13	-1963.48	-1654.75	16215.666	1031
93300	2.91	-10.12	0.22	-1957.50	-1650.27	16215.757	1031
93400	3.19	-10.18	0.17	-1956.74	-1651.28	16215.866	1030
93500	2.81	-9.69	0.42	-1962.30	-1655.45	16215.950	1030
93600	2.67	-8.70	0.35	-1969.55	-1660.65	16216.062	1030
93700	2.20	-7.77	0.24	-1976.39	-1666.14	16216.166	1030
93800	2.04	-7.15	0.30	-1981.71	-1670.31	16216.257	1030
93900	1.23	-6.34	0.21	-1989.01	-1676.15	16216.367	1030
94000	1.92	-5.57	0.12	-1994.67	-1680.09	16216.459	1030
94100	1.28	-4.67	0.06	-2001.13	-1684.84	16216.562	1030
94200	0.98	-4.05	0.21	-2007.16	-1690.60	16216.661	1030
94300	0.85	-3.36	0.18	-2014.24	-1694.52	16216.765	1030
94400	0.38	-2.36	-0.02	-2020.32	-1699.95	16216.868	1031
94500	1.03	-3.47	0.25	-2014.58	-1693.83	16216.965	1031
94600	0.94	-4.05	0.05	-2007.69	-1689.15	16217.061	1031
94700	1.03	-5.06	0.20	-2001.56	-1684.18	16217.158	1031
94800	1.36	-6.05	0.31	-1994.75	-1678.57	16217.266	1031
94900	1.21	-6.97	0.36	-1988.66	-1673.52	16217.367	1031
95000	2.18	-7.34	0.23	-1983.02	-1668.69	16217.456	1031
95100	2.07	-7.99	0.14	-1975.59	-1664.65	16217.563	1031
95200	2.63	-8.48	0.26	-1970.89	-1661.46	16217.634	1031
95300	2.80	-9.32	0.40	-1962.46	-1654.16	16217.766	1031
95400	3.13	-10.24	0.45	-1956.21	-1650.44	16217.865	1031
95500	3.15	-10.16	0.48	-1957.31	-1651.35	16217.967	1030
95600	2.63	-9.21	0.27	-1962.61	-1656.17	16218.060	1030
95700	3.95	-8.29	0.03	-1970.03	-1660.53	16218.168	1030
95800	2.47	-7.87	0.39	-1976.13	-1665.78	16218.263	1030
95900	1.99	-6.84	0.17	-1982.90	-1671.60	16218.367	1030
96000	1.88	-6.30	0.37	-1988.75	-1677.04	16218.450	1030
96100	1.98	-5.69	0.50	-1995.44	-1680.44	16218.563	1030
96200	1.44	-4.87	0.15	-2000.81	-1683.92	16218.670	1030
96300	0.63	-3.98	-0.01	-2008.09	-1689.41	16218.766	1030
96400	0.58	-3.15	0.05	-2014.85	-1694.22	16218.865	1030
96500	0.32	-2.30	-0.03	-2019.94	-1700.33	16218.967	1030
96600	0.58	-2.58	0.17	-2019.18	-1698.80	16219.062	1031
96700	0.69	-3.71	0.26	-2012.59	-1693.25	16219.167	1031
96800	1.12	-4.15	0.20	-2007.52	-1688.61	16219.250	1031
96900	1.29	-5.09	0.18	-2000.56	-1682.63	16219.363	1031
97000	1.52	-6.09	0.42	-1994.23	-1678.06	16219.459	1031
97100	1.95	-6.70	0.33	-1988.24	-1672.81	16219.563	1031
97200	2.14	-7.54	0.27	-1981.11	-1668.42	16219.661	1031
97300	2.81	-8.10	0.28	-1975.33	-1662.98	16219.763	1031
97400	2.63	-8.78	0.29	-1968.92	-1658.78	16219.865	1031
97500	2.83	-9.70	0.48	-1962.18	-1652.86	16219.966	1031
97600	3.08	-10.75	0.61	-1955.53	-1648.18	16220.064	1031
97700	2.93	-9.96	0.40	-1959.23	-1651.92	16220.171	1030
97800	2.31	-9.00	0.40	-1966.39	-1658.95	16220.268	1030
97900	2.59	-8.12	0.15	-1971.76	-1662.46	16220.361	1030
98000	2.19	-7.64	0.35	-1979.13	-1667.05	16220.466	1030
98100	2.15	-6.60	0.07	-1984.79	-1671.59	16220.562	1030
98200	1.85	-6.01	0.31	-1991.05	-1677.84	16220.657	1030
98300	1.92	-5.51	0.41	-1996.34	-1680.52	16220.766	1030
98400	1.12	-4.48	0.21	-2003.78	-1686.27	16220.867	1030
98500	0.81	-3.79	0.15	-2009.61	-1690.64	16220.949	1030
98600	0.84	-3.11	0.23	-2016.13	-1694.69	16221.061	1030
98700	0.53	-2.31	0.26	-2023.74	-1700.82	16221.167	1030
98800	0.85	-2.47	-0.07	-2019.05	-1696.56	16221.265	1031
98900	0.72	-3.72	0.33	-2012.73	-1691.94	16221.363	1031
99000	1.02	-4.05	-0.02	-2007.15	-1687.59	16221.453	1031
99100	1.45	-4.98	0.07	-2000.07	-1680.99	16221.562	1031
99200	1.29	-6.22	0.46	-1993.58	-1676.26	16221.667	1031
99300	2.00	-6.58	0.16	-1987.46	-1671.18	16221.755	1031
99400	2.35	-7.36	0.19	-1980.92	-1666.86	16221.867	1031
99500	2.45	-8.06	0.22	-1975.00	-1662.40	16221.955	1031
99600	2.35	-8.53	0.30	-1968.12	-1659.40	16222.062	1031
99700	2.92	-9.81	0.71	-1961.68	-1654.34	16222.164	1031
99800	3.06	-10.33	0.43	-1955.96	-1648.83	16222.250	1031
99900	3.44	-9.71	0.35	-1958.84	-1652.80	16222.366	1030
100000	2.76	-8.97	0.35	-1966.04	-1657.82	16222.458	1030
100100	2.64	-8.43	0.41	-1971.93	-1660.65	16222.561	1030
100200	0.15	-8.65	0.61	-1978.70	-1666.50	16222.668	1030
100300	1.87	-6.50	0.24	-1985.34	-1672.12	16222.762	1030
100400	0.96	-6.24	0.46	-1991.31	-1677.03	16222.866	1030
100500	1.72	-5.41	0.37	-1998.08	-1679.76	16222.966	1030
100600	1.07	-4.56	0.31	-2003.89	-1685.86	16223.062	1030
100700	0.75	-3.78	0.32	-2010.46	-1691.17	16223.157	1030
100800	0.48	-2.87	0.27	-2016.84	-1696.45	16223.250	1030
100900	-0.17	-2.38	0.03	-2020.95	-1698.73	16223.367	1031
101000	0.56	-2.84	0.10	-2015.97	-1695.44	16223.452	1031
101100	1.01	-3.98	0.29	-2008.84	-1689.00	16223.562	1031
101200	1.00	-4.78	0.23	-2003.27	-1684.26	16223.664	1031
101300	1.34	-5.56	0.22	-1996.24	-1678.49	16223.755	1031
101400	1.69	-6.21	0.17	-1989.96	-1673.79	16223.861	1031
101500	2.05	-7.09	0.26	-1983.72	-1669.04	16223.952	1031
101600	2.30	-7.86	0.35	-1978.44	-1664.51	16224.060	1031
101700	2.54	-8.58	0.36	-1970.88	-1659.48	16224.168	1031
101800	2.76	-9.13	0.36	-1965.06	-1656.55	16224.250	1031
101900	3.00	-10.22	0.45	-1957.81	-1649.06	16224.363	1031
102000	3.49	-10.71	0.39	-1951.53	-1644.70	16224.446	1030
102100	3.04	-10.10	0.28	-1958.33	-1648.96	16224.562	1030
102200	3.20	-9.26	0.44	-1964.88	-1654.49	16224.658	1030
102300	2.54	-8.47	0.41	-1970.86	-1658.96	16224.751	1030
102400	2.28	-7.61	0.24	-1977.32	-1663.58	16224.867	1030
102500	2.25	-6.87	0.17	-1983.22	-1667.90	16224.966	1030
102600	1.62	-6.28	0.18	-1989.46	-1672.27	16225.062	1030
102700	1.47	-5.68	0.47	-1997.25	-1679.71	16225.168	1030
102800	1.21	-4.69	0.18	-2002.84	-1682.29	16225.254	1030
102900	1.30	-4.14	0.24	-2008.74	-1684.93	16225.360	1030
103000	0.76	-3.70	0.36	-2014.70	-1689.84	16225.466	1030
103100	0.46	-2.35	0.30	-2022.54	-1697.93	16225.561	1030
103200	0.34	-2.42	0.10	-2020.89	-1696.79	16225.657	1031
103300	0.69	-3.35	0.25	-2014.04	-1691.91	16225.753	1031
103400	1.22	-4.36	0.57	-2007.95	-1686.23	16225.866	1031
103500	1.53	-5.09	0.32	-2001.56	-1680.45	16225.952	1031
103600	1.36	-5.88	0.27	-1994.94	-1675.45	16226.062	1031
103700	2.12	-6.35	0.28	-1989.06	-1671.75	16226.168	1031
103800	1.92	-6.96	0.23	-1982.57	-1668.46	16226.262	1031
103900	2.69	-8.20	0.48	-1975.94	-1661.40	16226.364	1031
104000	2.60	-9.05	0.50	-1969.58	-1655.94	16226.450	1031
104100	3.15	-9.60	0.39	-1962.62	-1650.76	16226.562	1031
104200	3.13	-10.47	0.52	-1956.31	-1646.27	16226.668	1031
104300	2.70	-10.25	0.45	-1956.19	-1647.65	16226.762	1030
104400	2.93	-9.52	0.52	-1962.02	-1651.52	16226.864	1030
104500	2.90	-8.65	0.19	-1968.70	-1655.54	16226.967	1030
104600	2.33	-7.88	0.34	-1975.27	-1661.18	16227.063	1030
104700	2.15	-7.45	0.28	-1980.30	-1663.71	16227.139	1030
104700	1.95	-6.56	0.21	-1984.60	-1668.89	16227.210	1030
104800	1.68	-6.09	0.31	-1990.34	-1673.19	16227.305	1030
104900	1.51	-5.17	0.19	-1997.28	-1678.37	16227.405	1030
105000	1.01	-4.52	0.29	-2002.69	-1682.38	16227.500	1030
105100	0.94	-4.05	0.32	-2009.31	-1687.03	16227.602	1030
105200	0.52	-3.14	0.26	-2016.48	-1691.57	16227.709	1030
105300	0.49	-2.27	0.04	-2022.39	-1694.77	16227.808	1031
105400	0.69	-3.11	-0.01	-2016.21	-1689.38	16227.905	1031
105500	0.74	-4.09	0.23	-2009.84	-1685.67	16228.000	1031
105600	1.25	-4.54	-0.03	-2003.43	-1680.88	16228.099	1031
105700	1.28	-5.24	0.23	-1997.87	-1678.04	16228.189	1031
105800	1.89	-6.23	0.56	-1991.86	-1673.49	16228.309	1031
105900	2.01	-6.75	0.23	-1985.26	-1667.11	16228.393	1031
106000	2.49	-7.69	0.39	-1978.49	-1661.68	16228.500	1031
106100	2.68	-8.39	0.26	-1972.62	-1656.75	16228.608	1031
106200	2.75	-9.33	0.43	-1965.56	-1652.94	16228.700	1031
106300	3.04	-9.65	0.33	-1959.24	-1648.56	16228.807	1031
106400	3.16	-10.80	0.60	-1952.52	-1643.58	16228.912	1030
106500	3.21	-9.90	0.41	-1959.23	-1647.90	16229.002	1030
106600	2.53	-9.40	0.54	-1965.23	-1651.46	16229.103	1030
106700	2.67	-7.94	0.21	-1972.02	-1658.04	16229.207	1030
106800	2.28	-7.55	0.46	-1978.03	-1663.76	16229.306	1030
106900	1.91	-6.73	0.36	-1984.58	-1668.61	16229.405	1030
107000	1.66	-5.92	0.22	-1989.88	-1672.20	16229.500	1030
107100	1.25	-5.47	0.28	-1996.89	-1676.95	16229.602	1030
107200	1.27	-4.60	0.40	-2003.34	-1681.61	16229.706	1030
107300	0.84	-3.72	0.13	-2009.74	-1684.94	16229.807	1030
107400	0.61	-3.34	0.28	-2016.57	-1689.26	16229.906	1030
107500	0.16	-2.56	0.17	-2021.37	-1693.41	16230.000	1031
107600	0.68	-3.34	0.27	-2014.90	-1689.28	16230.105	1031
107700	1.00	-3.86	0.22	-2008.89	-1684.99	16230.196	1031
107800	1.19	-4.69	0.23	-2003.00	-1679.63	16230.280	1031
107900	1.55	-5.73	0.22	-1996.41	-1673.19	16230.413	1031
108000	1.40	-6.31	0.11	-1989.18	-1669.31	16230.508	1031
108100	1.97	-7.01	0.24	-1983.93	-1665.20	16230.605	1031
108200	2.34	-7.63	0.13	-1977.52	-1659.48	16230.709	1031
108300	2.48	-8.59	0.23	-1971.19	-1654.85	16230.807	1031
108400	2.89	-9.52	0.31	-1964.16	-1649.09	16230.905	1031
108500	3.14	-10.29	0.60	-1958.06	-1645.42	16231.000	1031
108600	3.18	-10.43	0.41	-1955.06	-1641.28	16231.108	1030
108700	3.09	-9.73	0.44	-1961.16	-1646.49	16231.191	1030
108800	2.69	-9.13	0.61	-1968.00	-1652.41	16231.308	1030
108900	2.42	-8.18	0.36	-1974.11	-1657.88	16231.393	1030
109000	2.36	-7.15	0.12	-1980.86	-1661.74	16231.508	1030
109100	2.01	-6.71	0.41	-1986.83	-1668.40	16231.606	1030
109200	1.41	-5.58	0.09	-1993.22	-1672.33	16231.692	1030
109300	1.31	-4.88	0.15	-1999.14	-1676.81	16231.802	1030
109400	1.23	-4.25	0.15	-2005.70	-1681.19	16231.909	1030
109500	0.60	-3.38	0.27	-2013.09	-1686.74	16232.002	1030
109600	0.64	-2.50	0.14	-2018.92	-1691.32	16232.108	1030
109700	0.54	-2.75	0.19	-2017.19	-1691.09	16232.210	1031
109800	0.87	-3.63	0.23	-2011.31	-1685.68	16232.307	1031
109900	1.21	-4.34	0.11	-2005.47	-1679.55	16232.409	1031
110000	1.39	-5.12	0.23	-1999.06	-1675.13	16232.499	1031
110100	1.51	-6.09	0.33	-1992.48	-1670.49	16232.602	1031
110200	1.85	-6.78	0.32	-1986.73	-1665.98	16232.688	1031
110300	1.98	-7.48	0.46	-1980.23	-1662.38	16232.797	1031
110400	2.66	-8.14	0.30	-1973.84	-1656.73	16232.896	1031
110500	3.03	-9.12	0.45	-1967.42	-1650.54	16233.000	1031
110600	3.17	-9.94	0.36	-1960.51	-1644.85	16233.109	1031
110700	3.08	-9.96	0.27	-1959.41	-1643.38	16233.192	1030
110800	3.31	-9.14	0.23	-1966.97	-1649.95	16233.309	1030
110900	2.66	-8.45	0.45	-1972.64	-1654.68	16233.390	1030
111000	1.76	-7.75	0.36	-1979.05	-1660.40	16233.508	1030
111100	2.08	-6.85	0.30	-1985.38	-1665.24	16233.607	1030
111200	1.87	-5.85	0.12	-1991.37	-1669.25	16233.707	1030
111300	1.54	-5.14	0.18	-1998.24	-1674.52	16233.805	1030
111400	1.20	-4.49	0.20	-2004.02	-1679.19	16233.903	1030
111500	0.92	-3.64	0.15	-2010.71	-1683.99	16234.000	1030
111600	0.67	-3.05	0.17	-2017.13	-1688.57	16234.106	1030
111700	1.01	-2.52	0.16	-2019.31	-1690.86	16234.210	1031
111800	0.62	-3.70	0.35	-2012.66	-1686.40	16234.307	1031
111900	0.65	-4.51	0.24	-2006.37	-1681.27	16234.409	1031
112000	1.11	-4.92	0.14	-1999.57	-1676.18	16234.499	1031
112100	1.81	-5.78	0.30	-1993.67	-1671.28	16234.603	1031
112200	2.00	-6.71	0.44	-1987.20	-1666.34	16234.710	1031
112300	2.03	-7.35	0.43	-1981.15	-1661.97	16234.807	1031
112400	2.49	-8.18	0.17	-1974.53	-1655.13	16234.907	1031
112500	2.49	-9.08	0.47	-1968.24	-1651.44	16234.999	1031
112600	3.49	-10.18	0.80	-1961.30	-1645.50	16235.109	1031
112700	3.04	-10.05	0.33	-1958.05	-1643.12	16235.209	1030
112800	2.79	-9.54	0.38	-1964.20	-1647.55	16235.308	1030
112900	2.23	-8.58	0.31	-1970.88	-1652.96	16235.406	1030
113000	2.44	-7.83	0.38	-1976.90	-1657.88	16235.499	1030
113100	2.13	-6.77	0.04	-1983.25	-1663.34	16235.603	1030
113200	1.82	-5.99	0.18	-1989.36	-1669.45	16235.690	1030
113300	1.35	-5.33	0.17	-1995.82	-1672.80	16235.807	1030
113400	1.36	-4.90	0.15	-2002.07	-1676.41	16235.897	1030
113500	0.91	-4.15	0.12	-2008.20	-1680.44	16235.999	1030
113600	0.75	-3.28	0.21	-2015.60	-1686.81	16236.104	1030
113700	0.40	-2.56	0.19	-2021.59	-1692.17	16236.190	1030
113800	0.37	-3.17	0.29	-2017.61	-1688.10	16236.306	1031
113900	0.73	-3.56	0.11	-2012.37	-1685.40	16236.397	1031
114000	1.03	-4.20	0.11	-2005.76	-1680.46	16236.497	1031
114100	1.41	-5.17	0.19	-1999.80	-1675.16	16236.607	1031
114200	1.79	-5.75	-0.00	-1992.68	-1670.59	16236.708	1031
114300	1.99	-6.40	0.04	-1986.84	-1665.74	16236.789	1031
114400	2.11	-7.29	0.20	-1980.24	-1661.92	16236.903	1031
114500	2.32	-8.19	0.21	-1973.17	-1654.95	16237.009	1031
114600	2.84	-9.20	0.41	-1967.14	-1649.29	16237.103	1031
114700	2.98	-9.52	0.38	-1960.78	-1646.46	16237.211	1031
114800	3.22	-10.26	0.41	-1954.81	-1642.13	16237.270	1031
114900	3.19	-10.85	0.50	-1950.72	-1639.13	16237.372	1031
115000	3.29	-10.75	0.40	-1950.51	-1638.66	16237.500	1030
115100	2.78	-9.37	0.33	-1961.97	-1648.63	16237.607	1030
115200	3.43	-8.58	0.45	-1968.76	-1653.07	16237.708	1030
115300	2.45	-7.96	0.32	-1975.44	-1656.70	16237.806	1030
115400	2.67	-7.10	0.13	-1981.90	-1661.23	16237.910	1030
115500	1.96	-6.44	0.32	-1987.66	-1667.36	16237.997	1030
115600	1.70	-5.68	0.16	-1994.03	-1671.36	16238.112	1030
115700	1.44	-4.69	0.18	-2000.44	-1678.21	16238.209	1030
115800	1.00	-4.15	0.08	-2006.83	-1680.91	16238.297	1030
115900	0.71	-3.43	0.05	-2012.83	-1685.82	16238.406	1030
116000	0.53	-2.54	0.14	-2019.46	-1691.55	16238.507	1030
116100	0.67	-3.13	0.04	-2016.00	-1687.68	16238.602	1031
116200	0.40	-4.09	0.04	-2010.04	-1682.21	16238.704	1031
116300	1.66	-4.25	0.07	-2003.05	-1678.16	16238.809	1031
116400	2.09	-5.51	0.50	-1997.76	-1674.74	16238.905	1031
116500	1.64	-6.56	0.49	-1990.83	-1669.00	16239.008	1031
116600	2.01	-6.93	0.37	-1985.15	-1665.07	16239.108	1031
116700	2.47	-7.46	0.10	-1978.41	-1658.58	16239.208	1031
116800	2.50	-8.36	0.16	-1971.83	-1653.89	16239.306	1031
116900	2.84	-8.95	0.14	-1965.63	-1649.72	16239.406	1031
117000	2.80	-10.03	0.66	-1959.43	-1645.20	16239.509	1031
117100	3.53	-10.58	0.39	-1952.30	-1639.05	16239.607	1031
117200	2.69	-10.35	0.28	-1955.21	-1643.25	16239.709	1030
117300	2.75	-9.37	0.23	-1962.50	-1647.37	16239.806	1030
117400	2.63	-8.53	0.16	-1969.50	-1653.45	16239.905	1030
117500	2.45	-7.67	0.24	-1975.34	-1658.01	16240.000	1030
117600	1.88	-6.96	0.18	-1981.86	-1663.24	16240.103	1030
117700	1.91	-6.56	0.29	-1988.11	-1666.16	16240.207	1030
117800	1.29	-5.48	0.12	-1995.39	-1673.26	16240.309	1030
117900	1.42	-4.98	0.13	-2000.34	-1675.11	16240.398	1030
118000	1.18	-3.59	-0.12	-2006.98	-1681.68	16240.508	1030
118100	0.96	-3.31	0.18	-2013.80	-1686.51	16240.609	1030
118200	0.28	-2.36	-0.08	-2019.42	-1691.51	16240.709	1031
118300	0.78	-3.32	0.12	-2014.26	-1685.96	16240.803	1031
118400	0.94	-4.34	0.31	-2007.32	-1681.36	16240.907	1031
118500	1.05	-4.70	0.04	-2001.60	-1677.01	16240.999	1031
118600	1.98	-5.74	0.30	-1994.71	-1670.09	16241.108	1031
118700	1.83	-6.38	0.18	-1989.22	-1666.59	16241.188	1031
118800	1.79	-7.05	0.26	-1982.71	-1662.43	16241.307	1031
118900	2.93	-7.24	-0.16	-1976.15	-1657.57	16241.409	1031
119000	2.56	-8.53	0.21	-1970.02	-1652.35	16241.499	1031
119100	2.87	-9.45	0.24	-1963.04	-1646.41	16241.602	1031
119200	3.33	-10.31	0.43	-1955.82	-1640.95	16241.704	1031
119300	3.24	-10.01	0.29	-1958.02	-1643.61	16241.807	1030
119400	2.77	-9.39	0.32	-1964.36	-1649.06	16241.899	1030
119500	1.73	-8.66	0.37	-1971.02	-1654.07	16242.008	1030
119600	2.12	-7.50	0.10	-1977.45	-1658.55	16242.108	1030
119700	1.86	-6.73	0.13	-1984.14	-1664.86	16242.208	1030
119800	1.53	-6.14	-0.04	-1989.92	-1667.12	16242.307	1030
119900	1.49	-5.27	0.16	-1996.35	-1674.12	16242.394	1030
120000	1.08	-4.54	0.23	-2002.82	-1679.67	16242.500	1030
120100	0.87	-3.67	0.17	-2008.74	-1684.29	16242.605	1030
120200	0.57	-3.20	0.23	-2014.97	-1688.22	16242.711	1030
120300	0.74	-2.76	0.32	-2019.89	-1690.63	16242.809	1031
120400	0.84	-3.37	0.27	-2014.47	-1687.69	16242.876	1031
120500	0.99	-3.81	0.05	-2008.72	-1682.79	16243.000	1031
120600	1.25	-5.03	0.39	-2001.47	-1677.54	16243.109	1031
120700	1.68	-5.64	0.26	-1995.36	-1672.04	16243.189	1031
120800	1.85	-6.61	0.40	-1988.86	-1666.72	16243.307	1031
120900	1.96	-7.48	0.49	-1982.67	-1663.47	16243.400	1031
121000	2.48	-7.78	0.22	-1977.58	-1658.42	16243.490	1031
121100	2.66	-8.44	0.27	-1973.21	-1654.53	16243.547	1031
121200	2.85	-9.16	0.37	-1967.48	-1650.23	16243.633	1031
121300	2.93	-9.51	0.28	-1960.66	-1647.67	16243.750	1031
121400	3.32	-10.59	0.65	-1955.10	-1645.04	16243.850	1030
121500	3.06	-9.52	0.34	-1961.35	-1647.88	16243.947	1030
121600	2.45	-8.96	0.24	-1967.33	-1652.68	16244.050	1030
121700	2.36	-8.25	0.37	-1973.75	-1657.02	16244.131	1030
121800	2.09	-7.15	0.28	-1980.75	-1663.19	16244.248	1030
121900	1.92	-6.82	0.40	-1986.56	-1666.30	16244.354	1030
122000	1.25	-5.95	0.20	-1992.89	-1671.14	16244.451	1030
122100	1.82	-5.38	0.53	-1998.82	-1676.33	16244.550	1030
122200	0.55	-4.28	0.06	-2005.26	-1681.01	16244.651	1030
122300	1.04	-3.41	0.17	-2011.33	-1686.16	16244.746	1030
122400	0.51	-2.96	0.27	-2018.39	-1689.89	16244.846	1030
122500	0.22	-2.09	0.19	-2023.34	-1694.56	16244.940	1031
122600	0.87	-2.92	0.16	-2016.28	-1689.30	16245.053	1031
122700	0.78	-3.90	0.25	-2010.82	-1683.55	16245.127	1031
122800	1.27	-4.66	0.27	-2004.75	-1678.87	16245.247	1031
122900	1.60	-5.47	-0.06	-1997.33	-1672.16	16245.351	1031
123000	1.59	-6.22	0.33	-1991.89	-1669.94	16245.441	1031
123100	1.79	-6.98	0.23	-1985.24	-1664.49	16245.548	1031
123200	2.23	-7.74	0.35	-1979.09	-1660.52	16245.630	1031
123300	2.57	-8.43	0.44	-1972.60	-1656.38	16245.746	1031
123400	2.62	-9.53	0.53	-1965.97	-1649.98	16245.853	1031
123500	2.92	-10.20	0.61	-1959.77	-1645.45	16245.938	1031
123600	3.22	-10.36	0.33	-1956.46	-1643.24	16246.049	1030
123700	2.91	-9.57	0.29	-1962.69	-1647.85	16246.146	1030
123800	2.88	-8.42	0.24	-1969.60	-1653.32	16246.250	1030
123900	2.47	-7.81	0.38	-1975.94	-1659.80	16246.351	1030
124000	2.11	-6.97	0.45	-1982.20	-1665.19	16246.447	1030
124100	1.72	-6.35	0.54	-1989.43	-1669.44	16246.550	1030
124200	1.42	-5.64	0.32	-1994.90	-1672.95	16246.648	1030
124300	1.25	-4.75	0.24	-2000.74	-1678.72	16246.746	1030
124400	0.99	-3.99	0.11	-2007.27	-1682.89	16246.846	1030
124500	0.49	-3.02	0.14	-2014.96	-1688.67	16246.950	1030
124600	0.51	-2.92	0.45	-2019.89	-1691.78	16247.046	1030
124700	0.52	-2.98	0.35	-2019.66	-1690.19	16247.152	1031
124800	0.75	-3.44	0.27	-2014.50	-1686.63	16247.245	1031
124900	0.73	-4.24	0.08	-2007.77	-1681.00	16247.354	1031
125000	1.32	-4.88	0.34	-2001.98	-1678.05	16247.445	1031
125100	1.67	-5.85	0.41	-1995.71	-1672.42	16247.544	1031
125200	1.70	-7.07	0.62	-1988.28	-1667.02	16247.649	1031
125300	1.89	-7.17	0.33	-1982.55	-1664.07	16247.749	1031
125400	2.35	-8.13	0.46	-1976.73	-1658.67	16247.854	1031
125500	2.53	-8.60	0.28	-1970.19	-1654.43	16247.949	1031
125600	2.82	-10.03	0.79	-1962.42	-1648.41	16248.051	1031
125700	3.14	-10.36	0.48	-1956.51	-1644.79	16248.128	1031
125800	2.78	-10.17	0.64	-1959.12	-1646.48	16248.248	1030
125900	2.68	-9.34	0.38	-1965.66	-1650.88	16248.352	1030
126000	2.29	-8.58	0.61	-1972.08	-1656.47	16248.438	1030
126100	2.20	-7.69	0.34	-1978.33	-1659.65	16248.529	1030
126200	1.79	-6.66	0.17	-1984.62	-1665.31	16248.648	1030
126300	1.72	-5.60	0.22	-1992.07	-1671.20	16248.749	1030
126400	1.70	-5.35	0.41	-1997.54	-1675.78	16248.844	1030
126500	1.21	-4.36	0.19	-2003.35	-1680.64	16248.952	1030
126600	0.93	-3.93	0.32	-2009.62	-1684.54	16249.029	1030
126700	0.73	-3.02	0.27	-2016.08	-1689.87	16249.125	1030
126800	0.37	-2.42	0.32	-2021.69	-1693.79	16249.231	1031
126900	0.74	-2.84	0.11	-2017.08	-1689.78	16249.337	1031
127000	0.83	-3.61	0.25	-2010.43	-1685.43	16249.445	1031
127100	1.14	-4.46	0.12	-2004.18	-1679.25	16249.544	1031
127200	1.46	-5.34	0.40	-1998.02	-1676.33	16249.651	1031
127300	1.46	-6.07	0.15	-1990.55	-1669.35	16249.750	1031
127400	2.10	-6.88	0.21	-1984.64	-1663.68	16249.848	1031
127500	2.39	-7.65	0.34	-1977.65	-1659.77	16249.951	1031
127600	2.82	-8.40	0.44	-1972.71	-1655.71	16250.049	1031
127700	2.82	-9.19	0.37	-1965.70	-1649.95	16250.129	1031
127800	2.65	-9.77	0.38	-1958.53	-1644.44	16250.249	1031
127900	3.02	-10.25	0.41	-1954.23	-1641.80	16250.351	1030
128000	2.95	-9.63	0.61	-1959.63	-1647.09	16250.445	1030
128100	2.67	-8.96	0.58	-1967.20	-1652.15	16250.547	1030
128200	2.57	-8.11	0.32	-1972.72	-1656.37	16250.629	1030
128300	2.34	-7.57	0.36	-1979.85	-1661.22	16250.750	1030
128400	2.04	-6.73	0.35	-1985.48	-1665.17	16250.844	1030
128500	1.39	-5.59	0.27	-1991.96	-1671.67	16250.950	1030
128600	1.06	-4.98	0.30	-1998.45	-1676.29	16251.049	1030
128700	1.17	-4.56	0.60	-2004.94	-1681.24	16251.150	1030
128800	1.80	-2.44	-0.50	-2011.07	-1684.55	16251.250	1030
128900	0.50	-3.10	0.40	-2017.07	-1689.72	16251.346	1030
129000	0.53	-2.55	0.24	-2019.17	-1692.36	16251.459	1031
129100	1.15	-3.06	0.06	-2012.50	-1687.26	16251.547	1031
129200	1.53	-4.03	0.08	-2005.72	-1680.35	16251.649	1031
129300	1.41	-5.10	0.29	-1999.53	-1675.17	16251.748	1031
129400	1.91	-6.02	0.55	-1993.04	-1670.31	16251.851	1031
129500	1.86	-6.38	0.11	-1986.64	-1666.37	16251.951	1031
129600	2.03	-7.16	0.10	-1980.41	-1660.96	16252.049	1031
129700	2.50	-8.13	0.31	-1974.77	-1657.53	16252.149	1031
129800	2.93	-8.57	0.43	-1967.71	-1652.38	16252.250	1031
129900	2.74	-9.56	0.44	-1961.53	-1647.72	16252.344	1031
130000	2.70	-10.57	0.73	-1954.54	-1642.94	16252.450	1031
130100	3.12	-10.53	0.55	-1955.78	-1643.39	16252.546	1030
130200	2.47	-9.62	0.58	-1962.91	-1649.38	16252.650	1030
130300	2.56	-8.71	0.40	-1968.84	-1653.13	16252.746	1030
130400	2.23	-7.73	0.30	-1975.28	-1658.98	16252.841	1030
130500	1.32	-6.89	0.35	-1982.34	-1665.04	16252.950	1030
130600	1.67	-6.33	0.20	-1987.77	-1668.74	16253.047	1030
130700	1.57	-5.37	0.25	-1994.26	-1674.03	16253.127	1030
130800	1.49	-4.70	0.25	-2000.39	-1677.53	16253.248	1030
130900	0.88	-3.83	0.19	-2007.54	-1682.94	16253.351	1030
131000	0.87	-3.34	0.23	-2013.29	-1687.16	16253.448	1030
131100	0.95	-2.09	0.08	-2020.60	-1692.06	16253.550	1030
131200	0.48	-2.90	0.34	-2018.08	-1690.17	16253.637	1031
131300	0.38	-3.34	0.02	-2010.98	-1685.62	16253.750	1031
131400	1.02	-4.40	0.21	-2005.25	-1681.07	16253.854	1031
131500	1.13	-5.16	0.28	-1998.43	-1676.13	16253.950	1031
131600	1.84	-5.75	0.36	-1992.55	-1671.52	16254.046	1031
131700	1.86	-6.51	0.28	-1986.34	-1667.20	16254.150	1031
131800	1.71	-7.11	0.08	-1979.27	-1661.69	16254.250	1031
131900	2.48	-7.91	0.17	-1973.76	-1657.39	16254.344	1031
132000	2.59	-8.91	0.43	-1967.20	-1652.73	16254.440	1031
132100	2.79	-9.51	0.31	-1960.67	-1647.37	16254.546	1031
132200	3.54	-11.09	1.15	-1953.13	-1641.46	16254.651	1031
132300	3.32	-10.02	0.52	-1956.17	-1645.72	16254.746	1030
132400	2.58	-9.52	0.47	-1962.08	-1648.52	16254.848	1030
132500	2.79	-8.42	0.38	-1968.89	-1654.46	16254.939	1030
132600	2.44	-7.65	0.63	-1976.18	-1660.84	16255.047	1030
132700	2.22	-7.21	0.42	-1981.96	-1663.19	16255.150	1030
132800	2.24	-6.16	0.36	-1988.48	-1669.37	16255.249	1030
132900	1.50	-5.45	0.38	-1994.10	-1673.50	16255.350	1030
133000	0.72	-4.83	0.35	-2001.11	-1678.40	16255.449	1030
133100	0.92	-4.07	0.18	-2006.87	-1682.11	16255.544	1030
133200	0.67	-3.39	0.30	-2013.95	-1687.40	16255.650	1030
133300	0.49	-2.23	-0.13	-2020.21	-1691.89	16255.750	1030
133400	1.22	-2.88	0.34	-2018.21	-1689.26	16255.844	1031
133500	0.69	-3.67	0.08	-2010.93	-1684.36	16255.950	1031
133600	1.01	-4.39	0.32	-2005.27	-1680.52	16256.048	1031
133700	1.41	-4.96	0.22	-1998.56	-1675.97	16256.151	1031
133800	1.57	-5.70	0.29	-1992.99	-1672.95	16256.246	1031
133900	1.89	-6.43	0.42	-1986.22	-1668.89	16256.346	1031
134000	2.03	-7.16	0.33	-1980.59	-1663.20	16256.438	1031
134100	2.51	-8.04	0.38	-1974.28	-1658.03	16256.547	1031
134200	2.69	-8.62	0.08	-1966.29	-1652.21	16256.651	1031
134300	2.82	-9.57	0.56	-1961.29	-1647.78	16256.746	1031
134400	3.19	-10.12	0.65	-1953.67	-1643.40	16256.851	1031
134500	3.21	-10.14	0.59	-1956.33	-1645.39	16256.937	1030
134600	2.76	-9.32	0.48	-1963.65	-1649.41	16257.051	1030
134700	2.38	-8.48	0.33	-1969.18	-1654.62	16257.129	1030
134800	2.32	-8.09	0.44	-1975.73	-1658.32	16257.249	1030
134900	2.13	-6.48	0.25	-1983.18	-1666.38	16257.346	1030
135000	1.85	-5.96	0.26	-1988.11	-1670.77	16257.438	1030
135100	1.79	-5.42	0.46	-1995.39	-1674.48	16257.551	1030
135200	1.22	-4.53	0.30	-2000.66	-1679.87	16257.647	1030
135300	0.75	-3.70	0.34	-2007.80	-1685.83	16257.748	1030
135400	0.55	-2.40	-0.09	-2014.94	-1690.35	16257.848	1030
135500	0.37	-2.65	0.16	-2017.33	-1691.70	16257.938	1031
135600	0.69	-3.48	0.26	-2010.56	-1686.66	16258.050	1031
135700	0.88	-4.11	0.30	-2005.64	-1682.51	16258.146	1031
135800	1.10	-5.04	0.28	-1998.63	-1677.29	16258.250	1031
135900	1.74	-5.56	0.34	-1991.95	-1673.84	16258.351	1031
136000	2.12	-6.47	0.45	-1986.16	-1667.95	16258.451	1031
136100	2.00	-7.15	0.42	-1978.93	-1664.00	16258.550	1031
136200	2.56	-7.93	0.51	-1974.13	-1659.30	16258.646	1031
136300	2.61	-8.76	0.26	-1966.66	-1653.19	16258.749	1031
136400	2.97	-9.44	0.61	-1960.67	-1650.05	16258.846	1031
136500	3.19	-10.28	0.52	-1953.55	-1645.29	16258.950	1031
136600	2.89	-10.29	0.57	-1954.35	-1644.10	16259.047	1030
136700	2.71	-9.63	0.52	-1959.54	-1648.69	16259.149	1030
136800	1.98	-9.31	0.68	-1967.26	-1652.67	16259.250	1030
136900	1.98	-7.98	0.20	-1972.74	-1656.99	16259.344	1030
137000	1.74	-7.34	0.17	-1979.90	-1662.80	16259.451	1030
137100	1.91	-6.25	0.44	-1985.88	-1669.09	16259.549	1030
137200	1.41	-5.80	0.62	-1992.13	-1674.98	16259.652	1030
137300	1.20	-4.77	0.09	-1998.20	-1677.81	16259.748	1030
137400	0.83	-3.96	0.06	-2003.99	-1682.44	16259.835	1030
137500	0.80	-3.80	0.40	-2007.59	-1685.54	16259.892	1030
137600	0.53	-3.06	0.18	-2013.44	-1689.25	16259.991	1030
137700	0.38	-2.44	0.22	-2019.35	-1693.01	16260.092	1031
137800	0.79	-3.09	0.29	-2013.85	-1688.79	16260.187	1031
137900	1.27	-3.89	0.17	-2006.85	-1682.55	16260.283	1031
138000	1.37	-4.59	0.15	-2001.32	-1678.29	16260.375	1031
138100	1.42	-5.38	0.18	-1994.66	-1672.91	16260.492	1031
138200	1.49	-6.12	0.10	-1988.67	-1669.00	16260.591	1031
138300	1.98	-6.98	0.45	-1982.13	-1665.23	16260.688	1031
138400	1.80	-7.97	0.65	-1975.56	-1661.62	16260.790	1031
138500	2.57	-8.24	0.36	-1969.43	-1656.89	16260.891	1031
138600	2.80	-8.81	0.33	-1962.46	-1652.31	16260.992	1031
138700	3.14	-9.81	0.77	-1956.30	-1648.28	16261.091	1031
138800	2.96	-10.93	0.65	-1949.67	-1640.51	16261.192	1030
138900	3.19	-10.25	0.65	-1954.58	-1645.81	16261.296	1030
139000	3.15	-9.29	0.71	-1961.59	-1651.81	16261.392	1030
139100	2.61	-8.46	0.55	-1967.40	-1656.46	16261.485	1030
139200	2.35	-7.48	0.55	-1974.62	-1661.54	16261.592	1030
139300	1.99	-6.53	0.56	-1980.74	-1667.34	16261.692	1030
139400	1.70	-5.85	0.23	-1987.61	-1670.51	16261.792	1030
139500	1.57	-5.50	0.39	-1993.33	-1674.33	16261.883	1030
139600	1.12	-4.69	0.22	-1999.70	-1677.94	16261.993	1030
139700	1.04	-3.88	0.25	-2005.96	-1683.87	16262.083	1030
139800	0.57	-3.07	0.24	-2012.27	-1688.77	16262.184	1030
139900	0.18	-2.37	0.26	-2019.18	-1693.53	16262.285	1030
140000	0.69	-3.19	0.26	-2014.01	-1688.17	16262.376	1031
140100	0.87	-3.77	0.19	-2007.82	-1683.85	16262.492	1031
140200	1.20	-4.40	0.21	-2001.52	-1680.34	16262.577	1031
140300	1.51	-5.43	0.40	-1995.03	-1675.31	16262.689	1031
140400	1.39	-6.38	0.57	-1989.16	-1670.44	16262.782	1031
140500	1.67	-6.81	0.45	-1982.62	-1667.41	16262.880	1031
140600	2.24	-7.74	0.55	-1976.25	-1660.92	16262.991	1031
140700	2.46	-8.67	0.59	-1969.93	-1655.81	16263.090	1031
140800	2.66	-9.42	0.71	-1962.91	-1650.57	16263.187	1031
140900	3.10	-9.87	0.55	-1956.33	-1645.74	16263.286	1031
141000	3.00	-10.50	0.65	-1949.97	-1642.17	16263.382	1031
141100	3.15	-10.06	0.74	-1953.86	-1644.63	16263.492	1030
141200	2.98	-9.52	0.70	-1960.31	-1648.56	16263.579	1030
141300	2.47	-8.66	0.50	-1966.99	-1653.81	16263.688	1030
141400	2.02	-7.35	-0.07	-1973.72	-1659.76	16263.790	1030
141500	2.24	-6.95	0.35	-1979.79	-1663.66	16263.891	1030
141600	1.82	-5.98	0.18	-1985.56	-1668.20	16263.990	1030
141700	1.39	-5.68	0.35	-1992.39	-1672.36	16264.090	1030
141800	1.26	-4.49	0.06	-1999.12	-1678.14	16264.188	1030
141900	1.09	-3.82	0.37	-2004.63	-1683.75	16264.287	1030
142000	0.94	-3.19	0.45	-2011.13	-1688.46	16264.378	1030
142100	0.41	-2.33	0.18	-2017.87	-1691.72	16264.493	1030
142200	0.92	-3.02	0.22	-2012.86	-1686.90	16264.591	1031
142300	1.06	-3.99	0.37	-2007.06	-1682.23	16264.689	1031
142400	1.12	-4.79	0.21	-2000.18	-1676.89	16264.784	1031
142500	1.59	-5.33	0.32	-1994.31	-1673.32	16264.890	1031
142600	1.68	-6.05	0.47	-1988.57	-1669.45	16264.989	1031
142700	2.11	-6.77	0.35	-1982.30	-1664.55	16265.086	1031
142800	2.27	-7.76	0.31	-1975.28	-1658.43	16265.188	1031
142900	2.31	-8.74	0.55	-1968.35	-1653.21	16265.292	1031
143000	2.85	-9.28	0.51	-1962.29	-1649.41	16265.380	1031
143100	3.57	-9.84	0.43	-1955.15	-1644.38	16265.487	1031
143200	3.38	-10.71	0.56	-1949.85	-1641.03	16265.576	1030
143300	3.06	-9.63	0.57	-1956.66	-1647.07	16265.688	1030
143400	2.40	-9.18	0.43	-1961.95	-1650.05	16265.784	1030
143500	2.23	-8.49	0.61	-1969.67	-1655.85	16265.890	1030
143600	2.52	-7.83	0.58	-1975.59	-1658.23	16265.993	1030
143700	1.89	-6.72	0.46	-1982.23	-1665.42	16266.091	1030
143800	1.54	-5.78	0.31	-1988.39	-1670.93	16266.187	1030
143900	1.45	-5.03	0.43	-1995.05	-1675.96	16266.290	1030
144000	1.42	-4.15	0.30	-2001.16	-1680.01	16266.387	1030
144100	0.61	-3.44	0.15	-2007.34	-1683.84	16266.492	1030
144200	0.47	-2.88	0.37	-2014.05	-1689.18	16266.591	1030
144300	0.35	-2.46	0.13	-2016.26	-1690.22	16266.684	1031
144400	0.50	-3.59	0.32	-2009.69	-1684.42	16266.785	1031
144500	0.59	-4.24	0.20	-2003.83	-1680.17	16266.890	1031
144600	1.50	-4.76	0.26	-1997.46	-1675.53	16266.993	1031
144700	1.91	-6.06	1.00	-1991.64	-1672.13	16267.091	1031
144800	1.74	-6.35	0.34	-1985.30	-1667.05	16267.187	1031
144900	2.17	-6.99	0.16	-1978.53	-1660.57	16267.291	1031
145000	2.36	-8.00	0.47	-1972.38	-1657.28	16267.380	1031
145100	2.56	-8.93	0.66	-1965.25	-1652.03	16267.489	1031
145200	3.05	-9.65	0.53	-1959.19	-1646.81	16267.580	1031
145300	2.79	-10.18	0.68	-1952.35	-1643.68	16267.687	1031
145400	3.13	-9.81	0.55	-1954.02	-1645.14	16267.789	1030
145500	2.81	-9.20	0.45	-1960.55	-1648.20	16267.875	1030
145600	2.29	-8.56	0.58	-1967.54	-1654.81	16267.990	1030
145700	2.16	-7.64	0.43	-1973.50	-1658.73	16268.080	1030
145800	1.80	-6.94	0.47	-1979.49	-1663.50	16268.184	1030
145900	1.63	-6.12	0.44	-1985.41	-1669.18	16268.263	1030
146000	1.39	-5.40	0.55	-1991.97	-1674.38	16268.375	1030
146100	1.41	-4.81	0.46	-1998.42	-1676.18	16268.492	1030
146200	0.63	-3.75	0.22	-2004.54	-1682.66	16268.591	1030
146300	0.27	-2.94	0.31	-2012.03	-1688.32	16268.688	1030
146400	0.74	-1.76	0.14	-2017.85	-1692.94	16268.791	1031
146500	0.41	-3.26	0.36	-2012.30	-1686.46	16268.876	1031
146600	1.03	-3.81	0.36	-2005.79	-1682.73	16268.991	1031
146700	1.19	-4.22	-0.08	-1999.10	-1676.88	16269.092	1031
146800	1.39	-5.49	0.41	-1993.39	-1671.49	16269.188	1031
146900	1.84	-6.36	0.40	-1986.81	-1666.13	16269.285	1031
147000	1.88	-7.05	0.45	-1980.77	-1662.68	16269.385	1031
147100	1.87	-8.37	0.72	-1973.97	-1657.45	16269.489	1031
147200	2.37	-8.21	0.29	-1967.76	-1653.84	16269.581	1031
147300	2.80	-9.23	0.57	-1961.68	-1649.01	16269.684	1031
147400	2.94	-10.02	0.53	-1955.21	-1645.31	16269.792	1031
147500	3.18	-10.16	0.62	-1951.72	-1642.04	16269.875	1030
147600	2.93	-9.74	0.67	-1958.34	-1647.85	16269.991	1030
147700	2.37	-8.71	0.53	-1964.68	-1652.90	16270.093	1030
147800	2.23	-7.79	0.32	-1971.36	-1657.55	16270.189	1030
147900	2.05	-7.78	0.94	-1976.89	-1660.84	16270.292	1030
148000	1.37	-6.44	0.54	-1983.66	-1667.47	16270.384	1030
148100	1.31	-5.79	0.33	-1989.31	-1670.48	16270.491	1030
148200	1.34	-4.79	0.12	-1995.30	-1675.47	16270.590	1030
148300	1.09	-4.29	0.37	-2002.21	-1679.81	16270.688	1030
148400	0.62	-3.60	0.29	-2009.21	-1683.57	16270.785	1030
148500	0.61	-2.83	0.52	-2015.15	-1689.35	16270.891	1030
148600	0.39	-3.03	-0.03	-2011.46	-1684.90	16270.991	1031
148700	1.02	-4.10	0.43	-2005.35	-1681.31	16271.078	1031
148800	1.33	-4.76	0.30	-1999.41	-1676.19	16271.186	1031
148900	1.63	-5.58	0.56	-1993.08	-1671.92	16271.292	1031
149000	1.75	-6.49	0.63	-1986.45	-1667.28	16271.386	1031
149100	2.01	-6.70	0.17	-1980.60	-1663.68	16271.487	1031
149200	2.40	-7.52	0.36	-1973.69	-1658.35	16271.590	1031
149300	2.72	-8.22	0.27	-1967.68	-1654.01	16271.688	1031
149400	2.41	-9.25	0.39	-1961.16	-1649.84	16271.793	1031
149500	3.25	-10.02	0.44	-1954.18	-1644.39	16271.890	1031
149600	3.26	-10.27	0.49	-1947.95	-1641.30	16271.993	1031
149700	3.12	-10.27	0.67	-1951.84	-1644.26	16272.090	1030
149800	2.98	-9.59	0.58	-1957.40	-1647.58	16272.187	1030
149900	2.50	-8.59	0.41	-1964.37	-1652.75	16272.286	1030
150000	2.18	-8.15	0.61	-1970.93	-1658.03	16272.380	1030
150100	2.19	-7.15	0.51	-1977.04	-1663.46	16272.491	1030
150200	1.68	-6.21	0.53	-1983.61	-1669.31	16272.590	1030
150300	1.26	-5.60	0.43	-1989.91	-1673.12	16272.686	1030
150400	0.96	-5.09	0.44	-1996.49	-1676.19	16272.791	1030
150500	1.00	-4.06	0.33	-2002.44	-1681.06	16272.885	1030
150600	0.87	-3.28	0.11	-2009.04	-1684.21	16272.991	1030
150700	0.47	-2.41	0.12	-2015.53	-1690.50	16273.092	1030
150800	0.03	-1.82	0.22	-2021.36	-1695.62	16273.184	1031
150900	0.63	-2.66	0.37	-2014.86	-1690.98	16273.290	1031
151000	0.82	-3.39	0.25	-2008.22	-1684.58	16273.386	1031
151100	1.11	-4.30	0.34	-2002.39	-1680.23	16273.488	1031
151200	1.30	-5.02	0.31	-1996.30	-1675.31	16273.574	1031
151300	1.59	-5.71	0.32	-1989.94	-1671.32	16273.686	1031
151400	1.93	-6.74	0.40	-1983.54	-1665.71	16273.785	1031
151500	2.38	-7.20	0.45	-1977.43	-1661.99	16273.890	1031
151600	2.54	-8.12	0.58	-1970.98	-1657.05	16273.993	1031
151700	2.51	-8.85	0.62	-1964.44	-1653.58	16274.090	1031
151800	2.75	-9.43	0.51	-1957.57	-1648.71	16274.187	1031
151900	3.26	-10.58	0.85	-1950.75	-1643.79	16274.282	1031
152000	3.26	-10.78	0.67	-1948.19	-1639.84	16274.393	1030
152100	3.32	-9.94	0.57	-1954.05	-1644.92	16274.492	1030
152200	2.54	-9.27	0.61	-1960.43	-1649.85	16274.591	1030
152300	2.43	-8.41	0.54	-1966.41	-1656.18	16274.687	1030
152400	2.12	-7.74	0.53	-1972.44	-1660.06	16274.795	1030
152500	1.85	-6.93	0.68	-1979.50	-1666.96	16274.880	1030
152600	1.76	-5.65	0.28	-1986.11	-1670.89	16274.992	1030
152700	1.08	-4.73	0.55	-1992.19	-1676.03	16275.092	1030
152800	1.26	-4.46	0.33	-1998.60	-1679.54	16275.186	1030
152900	0.75	-3.68	0.26	-2004.76	-1684.19	16275.292	1030
153000	0.55	-3.07	0.26	-2009.93	-1688.17	16275.376	1030
153100	0.22	-2.67	0.27	-2014.17	-1691.35	16275.490	1031
153200	0.65	-3.53	0.39	-2008.01	-1686.77	16275.582	1031
153300	0.89	-4.25	0.35	-2001.85	-1682.38	16275.687	1031
153400	1.41	-5.32	0.49	-1995.67	-1675.84	16275.791	1031
153500	1.50	-5.69	0.43	-1989.87	-1672.21	16275.885	1031
153600	1.83	-6.56	0.32	-1983.26	-1666.56	16275.987	1031
153700	2.31	-7.52	0.55	-1976.37	-1660.69	16276.080	1031
153800	2.34	-8.18	0.52	-1971.34	-1656.74	16276.177	1031
153900	2.19	-8.47	0.48	-1968.16	-1655.56	16276.231	1031
154000	2.72	-9.45	0.68	-1960.87	-1650.73	16276.322	1031
154100	3.00	-10.25	0.75	-1954.60	-1646.12	16276.434	1031
154200	3.25	-10.65	0.80	-1949.10	-1642.90	16276.529	1030
154300	2.76	-9.51	0.49	-1955.67	-1648.83	16276.633	1030
154400	2.62	-9.14	0.57	-1959.99	-1651.83	16276.730	1030
154500	2.27	-8.13	0.43	-1968.00	-1657.82	16276.817	1030
154600	2.47	-7.39	0.48	-1974.01	-1661.87	16276.933	1030
154700	2.00	-6.49	0.42	-1981.11	-1667.36	16277.034	1030
154800	1.75	-5.92	0.34	-1986.82	-1671.26	16277.121	1030
154900	1.45	-5.11	0.44	-1993.69	-1677.23	16277.226	1030
155000	1.19	-4.05	0.12	-2000.19	-1681.81	16277.332	1030
155100	0.92	-3.52	0.17	-2006.18	-1684.90	16277.432	1030
155200	0.40	-3.00	0.28	-2012.96	-1689.08	16277.530	1030
155300	0.38	-2.77	0.28	-2013.79	-1691.04	16277.624	1031
155400	0.80	-3.63	0.33	-2007.44	-1686.10	16277.728	1031
155500	0.98	-4.00	-0.06	-2000.58	-1680.94	16277.829	1031
155600	1.32	-5.32	0.35	-1994.76	-1675.55	16277.934	1031
155700	1.60	-5.90	0.52	-1988.48	-1672.04	16278.035	1031
155800	1.67	-6.78	0.56	-1981.67	-1666.83	16278.133	1031
155900	2.28	-7.47	0.55	-1976.32	-1662.28	16278.233	1031
156000	2.31	-8.33	0.47	-1970.01	-1657.07	16278.313	1031
156100	2.65	-9.18	0.59	-1962.47	-1651.52	16278.432	1031
156200	2.86	-9.98	0.63	-1956.37	-1647.61	16278.524	1031
156300	3.11	-10.51	0.72	-1951.38	-1644.78	16278.622	1030
156400	2.74	-9.94	0.66	-1958.11	-1647.65	16278.724	1030
156500	2.68	-8.75	0.57	-1964.20	-1653.88	16278.813	1030
156600	2.38	-8.02	0.40	-1970.16	-1658.10	16278.902	1030
156700	2.45	-7.43	0.79	-1978.03	-1663.87	16279.030	1030
156800	1.41	-6.32	0.31	-1983.41	-1669.32	16279.132	1030
156900	1.13	-5.32	0.16	-1990.27	-1675.11	16279.228	1030
157000	1.09	-4.86	0.29	-1995.84	-1678.41	16279.313	1030
157100	0.66	-3.64	-0.07	-2002.76	-1683.71	16279.433	1030
157200	0.77	-3.33	0.32	-2009.26	-1687.62	16279.530	1030
157300	0.39	-2.62	0.34	-2015.48	-1691.84	16279.633	1030
157400	0.33	-2.32	0.31	-2017.23	-1694.17	16279.732	1031
157500	0.46	-3.26	0.42	-2009.86	-1689.05	16279.818	1031
157600	0.91	-3.98	0.38	-2003.31	-1684.49	16279.932	1031
157700	1.05	-4.71	0.33	-1997.75	-1678.78	16280.035	1031
157800	1.42	-5.67	0.47	-1991.58	-1674.09	16280.126	1031
157900	1.74	-6.40	0.42	-1984.91	-1669.32	16280.229	1031
158000	2.72	-7.31	0.43	-1978.54	-1663.87	16280.334	1031
158100	2.36	-7.88	0.50	-1972.78	-1661.14	16280.431	1031
158200	2.41	-8.59	0.56	-1965.00	-1655.01	16280.534	1031
158300	2.82	-9.69	0.68	-1959.02	-1649.60	16280.624	1031
158400	3.23	-10.47	0.70	-1952.33	-1645.20	16280.732	1031
158500	2.94	-10.12	0.77	-1954.05	-1647.31	16280.813	1030
158600	2.95	-8.99	0.33	-1961.43	-1652.63	16280.934	1030
158700	2.38	-8.50	0.51	-1966.75	-1656.76	16281.014	1030
158800	1.96	-7.52	0.44	-1973.85	-1662.42	16281.132	1030
158900	1.74	-6.84	0.48	-1979.93	-1666.74	16281.233	1030
159000	1.67	-5.99	0.56	-1985.97	-1671.66	16281.329	1030
159100	1.33	-5.42	0.52	-1992.20	-1676.99	16281.430	1030
159200	0.93	-4.36	0.35	-1998.63	-1681.77	16281.522	1030
159300	0.93	-3.73	0.31	-2005.53	-1685.20	16281.625	1030
159400	0.60	-3.00	0.29	-2011.31	-1690.06	16281.733	1030
159500	0.05	-3.14	0.41	-2011.30	-1690.40	16281.833	1031
159600	0.76	-3.77	0.33	-2005.80	-1685.71	16281.932	1031
159700	0.98	-4.87	0.56	-1999.19	-1680.06	16282.031	1031
159800	1.32	-5.49	0.34	-1993.17	-1674.61	16282.124	1031
159900	1.35	-6.51	0.33	-1986.43	-1668.80	16282.234	1031
160000	1.85	-7.08	0.39	-1980.78	-1664.44	16282.313	1031
160100	2.15	-8.01	0.50	-1973.85	-1659.66	16282.433	1031
160200	2.55	-8.67	0.51	-1967.53	-1655.00	16282.514	1031
160300	3.08	-9.43	0.73	-1960.77	-1651.93	16282.633	1031
160400	2.76	-10.22	0.69	-1953.90	-1646.87	16282.729	1031
160500	2.62	-10.13	0.64	-1954.19	-1647.45	16282.818	1030
160600	2.78	-9.18	0.52	-1961.31	-1653.34	16282.930	1030
160700	3.12	-8.48	0.66	-1967.10	-1657.15	16283.031	1030
160800	2.21	-7.67	0.45	-1973.50	-1662.27	16283.124	1030
160900	1.95	-6.94	0.48	-1979.96	-1667.69	16283.228	1030
161000	1.57	-6.13	0.41	-1986.65	-1671.60	16283.331	1030
161100	1.38	-5.38	0.38	-1992.52	-1675.93	16283.429	1030
161200	0.87	-4.54	0.28	-1999.07	-1680.99	16283.530	1030
161300	0.63	-3.60	0.25	-2005.21	-1686.51	16283.624	1030
161400	0.73	-2.99	0.26	-2011.27	-1689.75	16283.728	1030
161500	0.15	-2.76	0.33	-2014.45	-1692.39	16283.829	1031
161600	0.76	-3.36	0.29	-2009.03	-1688.31	16283.930	1031
161700	0.88	-4.14	0.30	-2002.72	-1683.88	16284.030	1031
161800	1.31	-4.83	0.30	-1996.86	-1678.70	16284.131	1031
161900	1.51	-5.72	0.49	-1990.50	-1674.87	16284.233	1031
162000	1.48	-6.74	0.70	-1984.47	-1670.49	16284.331	1031
162100	2.00	-7.23	0.41	-1978.32	-1664.43	16284.431	1031
162200	2.21	-7.97	0.47	-1971.31	-1660.17	16284.522	1031
162300	2.24	-8.79	0.49	-1964.15	-1655.34	16284.625	1031
162400	2.74	-9.61	0.63	-1958.15	-1651.17	16284.732	1031
162500	2.84	-10.10	0.57	-1954.19	-1647.88	16284.834	1030
162600	2.74	-9.33	0.60	-1959.77	-1652.03	16284.932	1030
162700	2.63	-8.11	0.35	-1966.53	-1658.04	16285.030	1030
162800	2.35	-7.46	0.38	-1972.94	-1663.06	16285.125	1030
162900	1.99	-6.57	0.37	-1979.66	-1668.70	16285.225	1030
163000	1.63	-5.98	0.60	-1985.53	-1673.92	16285.314	1030
163100	1.45	-5.28	0.39	-1991.90	-1676.93	16285.432	1030
163200	1.13	-4.21	0.08	-1998.53	-1682.56	16285.531	1030
163300	1.01	-3.80	0.33	-2004.56	-1685.71	16285.625	1030
163400	0.93	-2.87	0.17	-2011.31	-1690.60	16285.729	1030
163500	0.19	-2.26	0.11	-2016.37	-1694.38	16285.830	1031
163600	0.82	-3.14	0.22	-2009.98	-1689.72	16285.932	1031
163700	0.84	-4.24	0.32	-2003.63	-1683.45	16286.027	1031
163800	1.14	-4.88	0.38	-1997.15	-1679.86	16286.126	1031
163900	1.73	-5.64	0.50	-1991.67	-1675.53	16286.234	1031
164000	2.50	-5.99	0.17	-1984.73	-1670.97	16286.334	1031
164100	1.96	-7.26	0.46	-1978.87	-1665.53	16286.432	1031
164200	2.57	-6.45	-0.25	-1971.54	-1660.65	16286.534	1031
164300	2.43	-8.65	0.58	-1965.62	-1657.15	16286.624	1031
164400	2.67	-9.59	0.57	-1959.13	-1651.43	16286.730	1031
164500	2.79	-10.22	0.52	-1952.19	-1646.96	16286.834	1031
164600	3.19	-10.16	0.52	-1951.52	-1647.23	16286.932	1030
164700	2.80	-9.36	0.63	-1958.37	-1653.61	16287.029	1030
164800	2.41	-8.50	0.47	-1964.01	-1657.99	16287.125	1030
164900	1.94	-7.68	0.54	-1971.33	-1664.05	16287.227	1030
165000	2.01	-7.11	0.57	-1977.24	-1667.94	16287.316	1030
165100	2.22	-6.00	0.28	-1983.58	-1672.31	16287.433	1030
165200	1.15	-5.61	0.29	-1989.77	-1676.29	16287.531	1030
165300	1.16	-4.62	0.36	-1996.34	-1681.38	16287.625	1030
165400	0.88	-4.20	0.24	-2001.87	-1684.31	16287.724	1030
165500	0.88	-3.13	0.19	-2008.62	-1690.06	16287.831	1030
165600	0.38	-2.42	0.32	-2015.22	-1695.96	16287.932	1030
165700	0.56	-2.43	0.28	-2014.67	-1696.23	16288.033	1031
165800	0.80	-3.22	0.25	-2008.54	-1690.95	16288.123	1031
165900	0.94	-4.03	0.20	-2002.56	-1686.12	16288.228	1031
166000	1.29	-4.95	0.27	-1996.68	-1679.84	16288.317	1031
166100	1.44	-5.73	0.35	-1990.18	-1675.74	16288.431	1031
166200	1.62	-6.52	0.26	-1983.48	-1670.39	16288.530	1031
166300	1.88	-7.19	0.42	-1977.80	-1666.67	16288.624	1031
166400	2.05	-7.88	0.36	-1971.10	-1661.86	16288.730	1031
166500	2.53	-8.66	0.50	-1963.73	-1657.73	16288.835	1031
166600	2.54	-9.74	0.68	-1957.88	-1653.19	16288.932	1031
166700	3.11	-10.00	0.59	-1950.95	-1648.39	16289.031	1031
166800	3.20	-10.60	0.76	-1948.86	-1646.64	16289.124	1030
166900	2.80	-9.84	0.58	-1954.94	-1650.97	16289.230	1030
167000	2.64	-9.12	0.59	-1962.01	-1656.85	16289.331	1030
167100	2.65	-8.12	0.42	-1968.02	-1660.51	16289.434	1030
167200	2.26	-7.20	0.37	-1974.76	-1667.30	16289.532	1030
167300	1.81	-6.60	0.61	-1980.74	-1672.08	16289.623	1030
167400	1.59	-5.65	0.36	-1987.18	-1677.41	16289.728	1030
167500	1.62	-4.59	0.15	-1994.14	-1682.07	16289.834	1030
167600	0.95	-4.33	0.23	-1999.56	-1684.16	16289.935	1030
167700	0.83	-3.49	0.17	-2005.90	-1689.76	16290.022	1030
167800	0.12	-2.92	0.24	-2012.42	-1693.77	16290.129	1030
167900	-0.18	-2.46	0.09	-2013.54	-1696.84	16290.233	1031
168000	0.91	-3.52	0.46	-2008.26	-1691.80	16290.333	1031
168100	1.05	-4.18	0.26	-2002.29	-1685.82	16290.424	1031
168200	1.48	-5.04	0.32	-1995.80	-1680.94	16290.530	1031
168300	1.30	-6.16	0.66	-1988.67	-1675.36	16290.633	1031
168400	1.90	-6.52	0.38	-1982.95	-1672.33	16290.733	1031
168500	1.86	-7.21	0.18	-1976.23	-1667.60	16290.833	1031
168600	2.30	-7.86	0.50	-1970.44	-1664.13	16290.928	1031
168700	2.63	-8.77	0.43	-1962.97	-1657.42	16291.031	1031
168800	3.05	-9.15	0.17	-1955.84	-1653.53	16291.133	1031
168900	3.22	-10.40	0.84	-1949.94	-1648.63	16291.230	1031
169000	3.37	-11.11	0.59	-1946.26	-1644.35	16291.317	1030
169100	2.83	-10.16	0.41	-1952.59	-1650.28	16291.435	1030
169200	2.66	-9.39	0.68	-1958.79	-1655.83	16291.522	1030
169300	2.61	-8.66	0.75	-1965.14	-1661.00	16291.626	1030
169400	2.15	-7.73	0.49	-1971.82	-1666.16	16291.733	1030
169500	1.72	-7.05	0.46	-1978.17	-1669.99	16291.814	1030
169600	2.57	-5.30	0.39	-1985.44	-1675.47	16291.934	1030
169700	1.55	-5.35	0.23	-1990.57	-1679.10	16292.015	1030
169800	0.83	-4.71	0.04	-1997.24	-1683.29	16292.132	1030
169900	0.80	-3.90	0.26	-2003.26	-1689.05	16292.231	1030
170000	-0.26	-3.86	0.74	-2011.38	-1694.15	16292.333	1030
170100	0.38	-2.48	0.27	-2015.85	-1697.68	16292.432	1031
170200	0.70	-3.21	0.26	-2010.71	-1693.60	16292.501	1031
170300	0.84	-3.67	0.28	-2007.08	-1689.96	16292.564	1031
170400	0.95	-4.56	0.37	-2000.54	-1685.58	16292.671	1031
170500	1.25	-5.26	0.38	-1994.78	-1681.16	16292.762	1031
170600	1.67	-5.84	0.42	-1988.59	-1677.00	16292.869	1031
170700	2.14	-6.14	0.23	-1982.32	-1673.42	16292.972	1031
170800	2.56	-7.74	0.65	-1974.32	-1666.81	16293.074	1031
170900	2.12	-8.16	0.48	-1969.56	-1663.34	16293.169	1031
171000	2.81	-9.13	0.67	-1962.76	-1658.99	16293.274	1031
171100	2.57	-9.59	0.54	-1955.89	-1655.33	16293.371	1031
171200	3.17	-10.61	0.65	-1949.09	-1649.07	16293.476	1031
171300	2.84	-10.25	0.61	-1952.56	-1650.08	16293.562	1030
171400	2.62	-9.54	0.62	-1959.93	-1655.52	16293.672	1030
171500	2.46	-8.50	0.41	-1965.47	-1661.42	16293.753	1030
171600	2.15	-7.61	0.41	-1972.87	-1666.76	16293.873	1030
171700	1.85	-6.82	0.40	-1978.43	-1671.32	16293.968	1030
171800	1.87	-6.11	0.35	-1984.73	-1676.22	16294.062	1030
171900	1.48	-5.33	0.36	-1991.39	-1682.27	16294.177	1030
172000	1.35	-4.66	0.53	-1997.27	-1685.34	16294.275	1030
172100	0.34	-4.06	0.39	-2004.04	-1690.45	16294.375	1030
172200	0.85	-3.00	0.19	-2010.01	-1695.52	16294.471	1030
172300	1.16	-2.60	0.41	-2013.60	-1697.79	16294.574	1031
172400	0.58	-3.16	0.21	-2008.73	-1694.05	16294.669	1031
172500	0.90	-4.30	0.30	-2001.40	-1687.69	16294.776	1031
172600	1.37	-4.83	0.27	-1996.15	-1684.08	16294.869	1031
172700	1.12	-5.59	0.23	-1989.54	-1679.79	16294.975	1031
172800	1.59	-6.83	0.80	-1982.69	-1674.45	16295.075	1031
172900	1.89	-7.41	0.46	-1977.03	-1669.62	16295.172	1031
173000	2.39	-7.90	0.35	-1970.49	-1665.19	16295.253	1031
173100	2.15	-8.97	0.50	-1963.87	-1660.13	16295.375	1031
173200	2.74	-9.61	0.65	-1957.43	-1656.25	16295.466	1031
173300	3.17	-10.20	0.51	-1950.83	-1651.22	16295.562	1031
173400	3.02	-10.61	0.76	-1948.98	-1650.58	16295.675	1030
173500	2.76	-9.86	0.56	-1953.81	-1653.85	16295.766	1030
173600	2.66	-9.03	0.58	-1960.03	-1658.96	16295.870	1030
173700	2.58	-8.17	0.50	-1966.37	-1663.54	16295.969	1030
173800	1.86	-7.60	0.23	-1973.20	-1668.33	16296.076	1030
173900	2.07	-6.81	0.29	-1979.64	-1671.75	16296.175	1030
174000	1.86	-5.74	0.46	-1986.88	-1679.02	16296.276	1030
174100	1.39	-5.40	0.44	-1992.27	-1681.75	16296.370	1030
174200	0.80	-4.44	0.10	-1999.32	-1686.04	16296.471	1030
174300	0.75	-3.78	0.33	-2004.47	-1691.47	16296.567	1030
174400	0.48	-2.59	0.10	-2011.31	-1697.08	16296.668	1030
174500	0.53	-2.96	0.23	-2011.17	-1695.57	16296.771	1031
174600	1.02	-3.69	0.30	-2005.67	-1691.15	16296.873	1031
174700	0.92	-4.74	0.29	-1998.33	-1685.71	16296.974	1031
174800	0.95	-5.45	0.37	-1993.30	-1681.20	16297.073	1031
174900	2.82	-5.65	0.17	-1986.36	-1676.72	16297.175	1031
175000	1.88	-6.73	0.49	-1980.82	-1673.68	16297.254	1031
175100	2.34	-7.39	0.57	-1973.38	-1668.42	16297.375	1031
175200	2.58	-8.37	0.49	-1967.50	-1663.17	16297.475	1031
175300	2.70	-9.20	0.57	-1960.51	-1657.73	16297.562	1031
175400	2.81	-10.07	0.69	-1953.63	-1653.75	16297.674	1031
175500	3.50	-10.80	0.75	-1947.63	-1647.84	16297.773	1031
175600	1.99	-10.35	0.75	-1951.32	-1651.48	16297.875	1030
175700	2.81	-9.50	0.29	-1956.45	-1654.11	16297.969	1030
175800	1.78	-8.69	0.30	-1963.77	-1660.66	16298.075	1030
175900	2.24	-7.99	0.51	-1969.49	-1666.59	16298.171	1030
176000	2.18	-6.90	0.52	-1976.54	-1672.28	16298.275	1030
176100	1.52	-6.29	0.40	-1982.25	-1676.08	16298.372	1030
176200	1.31	-5.48	0.31	-1989.04	-1681.58	16298.469	1030
176300	1.06	-5.02	0.45	-1994.63	-1684.77	16298.562	1030
176400	0.95	-3.85	0.20	-2001.55	-1690.34	16298.676	1030
176500	-0.06	-3.10	-0.01	-2008.32	-1695.13	16298.774	1030
176600	0.20	-2.69	0.46	-2013.91	-1699.20	16298.872	1030
176700	0.30	-3.17	0.28	-2010.58	-1696.01	16298.973	1031
176800	0.51	-3.79	0.28	-2005.29	-1691.44	16299.062	1031
176900	1.37	-4.49	0.40	-1998.59	-1686.69	16299.175	1031
177000	1.38	-5.26	0.42	-1991.98	-1682.31	16299.276	1031
177100	1.55	-6.07	0.44	-1986.73	-1677.00	16299.370	1031
177200	2.01	-7.19	0.58	-1979.81	-1672.64	16299.475	1031
177300	2.62	-7.87	0.54	-1973.10	-1666.24	16299.575	1031
177400	2.58	-8.72	0.70	-1967.21	-1662.72	16299.674	1031
177500	2.83	-9.58	0.79	-1959.70	-1656.82	16299.776	1031
177600	2.89	-9.89	0.44	-1954.33	-1652.40	16299.870	1031
177700	2.83	-10.28	0.60	-1953.17	-1651.48	16299.971	1030
177800	3.20	-9.42	0.69	-1958.87	-1657.42	16300.075	1030
177900	2.35	-8.78	0.64	-1965.53	-1661.85	16300.173	1030
178000	2.13	-7.65	0.33	-1972.44	-1667.22	16300.275	1030
178100	2.26	-7.12	0.43	-1977.91	-1670.46	16300.373	1030
178200	1.71	-6.45	0.41	-1984.29	-1674.92	16300.465	1030
178300	1.42	-5.39	0.23	-1990.75	-1680.07	16300.562	1030
178400	1.39	-4.74	0.12	-1997.81	-1683.92	16300.675	1030
178500	0.84	-4.11	0.35	-2003.28	-1689.46	16300.752	1030
178600	0.28	-3.04	0.14	-2009.93	-1695.58	16300.872	1030
178700	0.27	-2.55	0.24	-2015.94	-1698.99	16300.973	1030
178800	0.35	-3.50	0.73	-2013.14	-1696.16	16301.073	1031
178900	0.64	-3.75	0.36	-2007.43	-1692.79	16301.169	1031
179000	1.07	-4.32	0.28	-2000.40	-1688.44	16301.271	1031
179100	1.13	-5.09	0.34	-1995.15	-1684.05	16301.369	1031
179200	1.60	-5.92	0.20	-1988.21	-1677.97	16301.470	1031
179300	1.86	-6.75	0.47	-1982.39	-1674.10	16301.563	1031
179400	2.07	-7.47	0.58	-1976.02	-1670.42	16301.674	1031
179500	2.60	-8.51	0.52	-1969.03	-1663.71	16301.774	1031
179600	2.56	-9.01	0.25	-1962.84	-1659.21	16301.872	1031
179700	2.85	-10.05	0.57	-1955.26	-1652.50	16301.970	1031
179800	3.34	-10.81	0.63	-1950.22	-1648.89	16302.064	1030
179900	2.50	-9.91	0.71	-1957.26	-1656.21	16302.174	1030
180000	2.36	-9.01	0.63	-1963.10	-1661.49	16302.272	1030
180100	2.61	-7.96	0.49	-1970.00	-1666.72	16302.374	1030
180200	2.32	-7.48	0.47	-1975.96	-1670.09	16302.471	1030
180300	1.85	-6.76	0.43	-1982.93	-1674.19	16302.575	1030
180400	1.58	-5.90	0.35	-1988.50	-1678.86	16302.669	1030
180500	1.31	-5.16	0.48	-1995.70	-1685.19	16302.775	1030
180600	0.98	-4.30	0.53	-2001.90	-1690.12	16302.875	1030
180700	0.54	-3.75	0.41	-2007.09	-1693.86	16302.969	1030
180800	0.27	-2.94	0.32	-2013.74	-1697.84	16303.062	1030
180900	-0.08	-2.55	0.28	-2016.04	-1699.71	16303.172	1031
181000	0.81	-3.56	0.40	-2009.22	-1694.33	16303.268	1031
181100	0.63	-4.41	0.54	-2003.38	-1689.60	16303.372	1031
181200	1.24	-5.03	0.39	-1996.91	-1684.73	16303.474	1031
181300	1.38	-5.81	0.36	-1991.33	-1680.08	16303.562	1031
181400	1.77	-6.73	0.23	-1984.16	-1673.78	16303.673	1031
181500	1.91	-7.44	0.48	-1979.19	-1670.94	16303.753	1031
181600	2.33	-8.18	0.52	-1972.30	-1666.02	16303.875	1031
181700	2.71	-8.89	0.49	-1966.10	-1661.02	16303.963	1031
181800	2.45	-9.55	0.47	-1959.11	-1657.07	16304.073	1031
181900	2.82	-10.67	0.82	-1952.72	-1652.63	16304.171	1031
182000	2.78	-9.98	0.62	-1956.87	-1655.27	16304.273	1030
182100	2.79	-9.14	0.50	-1963.23	-1660.30	16304.369	1030
182200	2.34	-8.35	0.65	-1969.41	-1666.15	16304.469	1030
182300	2.16	-7.40	0.38	-1976.42	-1669.54	16304.566	1030
182400	1.86	-6.75	0.56	-1982.91	-1675.22	16304.672	1030
182500	1.62	-6.06	0.33	-1988.64	-1679.48	16304.754	1030
182600	1.30	-4.95	0.21	-1995.35	-1684.59	16304.872	1030
182700	0.24	-4.15	0.29	-2002.33	-1691.30	16304.975	1030
182800	0.59	-3.69	0.53	-2007.86	-1695.21	16305.067	1030
182900	0.44	-2.56	0.17	-2014.84	-1699.89	16305.172	1030
183000	0.28	-3.36	0.34	-2011.62	-1696.95	16305.269	1031
183100	0.73	-4.00	0.38	-2005.47	-1692.54	16305.375	1031
183200	0.20	-4.56	-0.01	-1999.47	-1689.28	16305.475	1031
183300	1.81	-5.47	0.45	-1992.76	-1683.41	16305.572	1031
183400	1.66	-6.12	0.35	-1987.14	-1678.36	16305.669	1031
183500	1.82	-6.80	0.23	-1980.59	-1674.16	16305.772	1031
183600	2.66	-8.07	0.57	-1973.22	-1667.48	16305.875	1031
183700	2.36	-8.26	0.09	-1966.94	-1662.53	16305.971	1031
183800	2.18	-9.30	0.48	-1960.16	-1657.75	16306.075	1031
183900	2.87	-10.03	0.53	-1955.08	-1654.98	16306.175	1031
184000	3.19	-10.15	0.49	-1951.76	-1654.02	16306.274	1030
184100	2.87	-9.40	0.54	-1957.49	-1658.37	16306.372	1030
184200	2.39	-8.58	0.30	-1964.13	-1663.45	16306.471	1030
184300	2.32	-8.04	0.59	-1969.90	-1668.76	16306.567	1030
184400	2.02	-7.15	0.45	-1977.12	-1672.58	16306.672	1030
184500	1.27	-6.87	0.48	-1983.91	-1677.93	16306.775	1030
184600	1.54	-5.70	0.38	-1989.97	-1682.24	16306.872	1030
184700	1.14	-4.81	0.40	-1996.35	-1687.56	16306.973	1030
184800	0.66	-4.20	0.23	-2002.20	-1691.96	16307.072	1030
184900	0.72	-3.47	0.33	-2008.00	-1696.45	16307.167	1030
185000	0.50	-2.65	0.39	-2014.87	-1701.90	16307.272	1030
185100	0.59	-2.61	0.18	-2013.95	-1699.81	16307.374	1031
185200	0.63	-3.57	0.30	-2008.39	-1695.61	16307.469	1031
185300	1.00	-4.39	0.31	-2002.05	-1690.04	16307.564	1031
185400	1.09	-5.06	0.38	-1996.29	-1686.59	16307.675	1031
185500	1.38	-5.98	0.32	-1989.40	-1681.53	16307.773	1031
185600	1.78	-6.53	0.35	-1983.65	-1677.28	16307.872	1031
185700	2.05	-7.78	0.60	-1976.79	-1672.93	16307.975	1031
185800	2.39	-8.11	0.43	-1969.99	-1667.11	16308.076	1031
185900	2.35	-9.35	0.65	-1963.75	-1661.86	16308.172	1031
186000	2.57	-9.84	0.63	-1957.54	-1658.10	16308.273	1031
186100	2.91	-10.53	0.71	-1950.71	-1652.35	16308.374	1031
186200	2.98	-9.76	0.50	-1955.94	-1657.34	16308.469	1030
186300	2.96	-8.96	0.78	-1963.03	-1663.90	16308.572	1030
186400	2.50	-8.25	0.55	-1968.91	-1667.55	16308.665	1030
186500	1.90	-7.40	0.37	-1975.37	-1672.38	16308.757	1030
186600	2.10	-6.55	0.50	-1981.34	-1677.39	16308.856	1030
186700	1.53	-5.89	0.12	-1985.57	-1680.24	16308.917	1030
186800	1.53	-5.52	0.29	-1991.40	-1682.76	16309.007	1030
186900	1.31	-4.85	0.50	-1998.10	-1689.07	16309.113	1030
187000	1.20	-3.78	0.23	-2003.84	-1694.22	16309.214	1030
187100	0.55	-3.20	0.41	-2010.49	-1700.01	16309.315	1030
187200	0.31	-2.75	0.39	-2015.69	-1702.12	16309.417	1031
187300	1.01	-3.50	0.48	-2008.74	-1697.11	16309.515	1031
187400	0.92	-4.07	0.32	-2003.03	-1693.24	16309.617	1031
187500	1.42	-4.74	0.16	-1996.49	-1688.79	16309.715	1031
187600	0.94	-6.03	0.49	-1990.32	-1683.44	16309.814	1031
187700	1.76	-6.60	0.39	-1984.42	-1678.93	16309.907	1031
187800	2.29	-7.35	0.51	-1977.74	-1673.96	16310.014	1031
187900	2.48	-7.96	0.44	-1971.31	-1669.14	16310.116	1031
188000	2.44	-8.79	0.38	-1964.40	-1663.38	16310.216	1031
188100	3.08	-9.53	0.29	-1957.54	-1657.84	16310.316	1031
188200	2.95	-10.58	0.63	-1951.36	-1654.19	16310.413	1031
188300	3.33	-10.17	0.61	-1951.06	-1654.62	16310.513	1030
188400	2.84	-9.55	0.41	-1956.43	-1658.65	16310.609	1030
188500	2.33	-8.79	0.32	-1963.61	-1664.49	16310.716	1030
188600	1.54	-7.90	0.37	-1970.75	-1669.21	16310.816	1030
188700	2.04	-7.24	0.47	-1976.15	-1674.49	16310.907	1030
188800	1.82	-6.44	0.36	-1982.85	-1678.87	16311.011	1030
188900	1.31	-5.68	0.24	-1989.27	-1682.89	16311.116	1030
189000	1.32	-4.87	0.31	-1995.59	-1689.28	16311.217	1030
189100	1.03	-4.24	0.25	-2001.33	-1692.94	16311.311	1030
189200	0.70	-3.58	0.24	-2008.15	-1697.08	16311.411	1030
189300	0.58	-2.94	0.35	-2014.06	-1700.95	16311.504	1030
189400	0.26	-2.74	-0.09	-2012.88	-1699.40	16311.613	1031
189500	0.94	-3.86	0.26	-2007.15	-1694.74	16311.709	1031
189600	1.05	-4.53	0.30	-2000.58	-1689.84	16311.812	1031
189700	1.40	-5.11	0.52	-1995.50	-1688.22	16311.915	1031
189800	1.68	-6.07	0.51	-1988.69	-1682.52	16312.007	1031
189900	1.88	-6.49	0.56	-1982.63	-1680.48	16312.113	1031
190000	2.02	-7.37	0.48	-1976.04	-1674.34	16312.211	1031
190100	2.53	-7.97	0.54	-1968.99	-1669.18	16312.312	1031
190200	2.30	-8.90	0.35	-1961.95	-1665.07	16312.417	1031
190300	3.25	-9.74	0.75	-1955.77	-1659.13	16312.509	1031
190400	2.86	-10.82	0.61	-1949.24	-1653.70	16312.615	1031
190500	3.07	-10.06	0.45	-1951.85	-1656.28	16312.714	1030
190600	2.61	-9.50	0.73	-1958.38	-1661.78	16312.813	1030
190700	2.45	-8.74	0.61	-1964.16	-1666.07	16312.907	1030
190800	2.58	-7.38	0.38	-1971.44	-1672.00	16313.015	1030
190900	2.19	-7.22	0.66	-1977.39	-1676.15	16313.116	1030
191000	1.74	-6.42	0.29	-1983.86	-1679.26	16313.202	1030
191100	1.56	-5.54	0.22	-1989.74	-1683.26	16313.311	1030
191200	0.93	-4.76	0.17	-1996.59	-1689.16	16313.417	1030
191300	0.92	-4.47	0.71	-2003.38	-1694.84	16313.515	1030
191400	0.68	-3.57	0.53	-2008.99	-1698.79	16313.613	1030
191500	0.37	-2.60	0.24	-2014.57	-1702.77	16313.699	1030
191600	0.38	-2.34	0.23	-2017.18	-1704.12	16313.810	1031
191700	0.58	-3.15	0.20	-2010.93	-1699.14	16313.917	1031
191800	0.96	-4.29	0.39	-2004.13	-1693.54	16314.016	1031
191900	1.23	-5.03	0.41	-1997.72	-1688.11	16314.113	1031
192000	1.41	-5.85	0.56	-1992.05	-1684.92	16314.212	1031
192100	1.65	-6.11	0.28	-1986.67	-1680.31	16314.311	1031
192200	2.26	-7.28	0.48	-1979.57	-1675.63	16314.417	1031
192300	2.36	-7.66	0.40	-1973.28	-1671.72	16314.501	1031
192400	2.46	-8.41	0.45	-1967.03	-1666.87	16314.613	1031
192500	2.81	-9.59	0.65	-1960.05	-1660.34	16314.704	1031
192600	2.74	-10.60	0.86	-1953.41	-1654.80	16314.813	1031
192700	2.84	-9.71	0.50	-1956.90	-1660.21	16314.917	1030
192800	2.63	-8.94	0.34	-1962.93	-1663.00	16315.005	1030
192900	2.46	-8.44	0.44	-1969.68	-1667.62	16315.114	1030
193000	1.81	-7.38	0.21	-1976.17	-1673.77	16315.204	1030
193100	1.61	-6.55	0.31	-1982.25	-1678.89	16315.309	1030
193200	1.61	-5.96	0.36	-1988.16	-1682.79	16315.404	1030
193300	1.21	-4.84	0.27	-1995.22	-1689.09	16315.509	1030
193400	0.74	-4.43	0.50	-2001.53	-1694.31	16315.618	1030
193500	0.33	-3.65	0.22	-2007.40	-1697.94	16315.710	1030
193600	0.16	-2.35	0.04	-2014.63	-1703.97	16315.812	1030
193700	0.31	-2.53	0.25	-2016.16	-1703.79	16315.910	1031
193800	0.89	-3.21	0.18	-2009.06	-1698.39	16316.007	1031
193900	0.96	-4.21	0.44	-2003.66	-1694.67	16316.114	1031
194000	1.21	-5.17	0.41	-1996.67	-1688.00	16316.208	1031
194100	1.65	-5.70	0.20	-1989.71	-1682.82	16316.314	1031
194200	1.71	-6.36	0.39	-1984.75	-1680.96	16316.386	1031
194300	2.33	-7.25	0.42	-1977.72	-1675.01	16316.501	1031
194400	2.25	-8.13	0.47	-1971.08	-1670.48	16316.617	1031
194500	2.59	-8.82	0.57	-1965.64	-1666.65	16316.698	1031
194600	3.03	-9.62	0.52	-1958.11	-1661.23	16316.811	1031
194700	3.01	-10.54	0.59	-1952.19	-1655.52	16316.886	1031
194800	3.21	-10.44	0.86	-1953.56	-1657.57	16317.016	1030
194900	2.62	-9.62	0.61	-1958.82	-1662.12	16317.112	1030
195000	2.56	-8.83	0.54	-1965.69	-1666.90	16317.204	1030
195100	2.24	-8.05	0.65	-1972.46	-1671.46	16317.312	1030
195200	1.89	-6.88	0.31	-1978.75	-1677.22	16317.417	1030
195300	1.98	-6.05	0.39	-1985.19	-1682.72	16317.505	1030
195400	0.91	-5.28	0.18	-1991.52	-1687.41	16317.612	1030
195500	1.19	-4.52	0.24	-1997.90	-1691.40	16317.708	1030
195600	0.49	-3.54	0.03	-2004.04	-1696.67	16317.812	1030
195700	0.29	-3.06	0.18	-2010.28	-1701.17	16317.910	1030
195800	0.62	-2.95	0.30	-2012.95	-1701.97	16317.999	1031
195900	0.79	-3.68	0.31	-2006.46	-1697.14	16318.110	1031
196000	0.88	-4.50	0.30	-2000.31	-1692.24	16318.204	1031
196100	1.91	-5.31	0.14	-1993.20	-1685.50	16318.314	1031
196200	1.86	-6.17	0.46	-1987.38	-1681.94	16318.407	1031
196300	1.63	-6.71	0.30	-1981.25	-1678.76	16318.515	1031
196400	2.02	-7.40	0.43	-1974.72	-1675.27	16318.616	1031
196500	2.48	-8.48	0.63	-1967.88	-1668.73	16318.716	1031
196600	2.67	-9.07	0.54	-1961.50	-1664.39	16318.811	1031
196700	2.75	-10.24	0.72	-1954.98	-1657.49	16318.911	1031
196800	2.85	-10.45	0.63	-1950.02	-1655.38	16319.000	1030
196900	2.97	-9.87	0.59	-1956.37	-1660.26	16319.116	1030
197000	2.64	-9.05	0.48	-1962.93	-1663.97	16319.216	1030
197100	2.24	-8.28	0.46	-1968.95	-1669.65	16319.310	1030
197200	2.46	-7.34	0.56	-1975.77	-1675.10	16319.409	1030
197300	1.82	-6.76	0.49	-1982.68	-1678.14	16319.515	1030
197400	1.47	-5.78	0.33	-1988.37	-1684.38	16319.616	1030
197500	0.77	-5.13	0.39	-1995.08	-1689.08	16319.715	1030
197600	0.87	-4.44	0.43	-2000.82	-1693.68	16319.812	1030
197700	0.97	-3.39	0.25	-2007.49	-1698.15	16319.907	1030
197800	0.02	-2.63	0.30	-2014.49	-1704.21	16320.015	1030
197900	0.59	-2.49	0.43	-2015.32	-1705.57	16320.116	1031
198000	0.67	-3.29	0.23	-2010.39	-1699.57	16320.214	1031
198100	0.68	-4.31	0.30	-2003.23	-1694.36	16320.311	1031
198200	1.43	-4.48	0.10	-1997.23	-1690.64	16320.407	1031
198300	1.70	-5.46	0.48	-1991.14	-1686.81	16320.502	1031
198400	1.49	-6.30	0.27	-1984.32	-1680.48	16320.617	1031
198500	1.76	-7.21	0.53	-1977.47	-1676.06	16320.717	1031
198600	2.31	-7.86	0.51	-1971.64	-1671.10	16320.811	1031
198700	2.72	-8.96	0.73	-1964.66	-1666.06	16320.909	1031
198800	2.88	-9.52	0.59	-1958.63	-1661.53	16321.000	1031
198900	2.32	-10.08	0.53	-1951.91	-1656.17	16321.117	1031
199000	2.90	-9.59	0.26	-1954.99	-1656.93	16321.217	1030
199100	2.55	-8.89	0.71	-1960.93	-1663.95	16321.314	1030
199200	2.30	-8.11	0.36	-1967.73	-1669.37	16321.407	1030
199300	1.97	-7.36	0.35	-1973.94	-1674.67	16321.500	1030
199400	2.03	-6.63	0.38	-1980.66	-1678.65	16321.613	1030
199500	1.63	-6.03	0.45	-1986.61	-1684.14	16321.707	1030
199600	1.13	-5.09	0.28	-1992.91	-1687.91	16321.812	1030
[truncated: 666 more rows]
