# Supplementary material for: Structural characterization of the saxitoxin-targeting APTSTX1 aptamer using optical tweezers and molecular dynamics simulations
Source: PLoS One. 2019 Nov 7;14(11):e0222468. doi: 10.1371/journal.pone.0222468 (PMC6837747; doi:10.1371/journal.pone.0222468)
Supplement: S1 File — Data repository, aptamer control condition and aptamer under SXT. (ZIP) [file pone.0222468.s005.zip › toxin/toxin/August/180815/5bnbCOM.txt]

Instrument name = Christians toy
*****Calibration values *****
TrapA Temperature Fudge	-0.400000
TrapB Temperature Fudge	-1.550000
TrapA Force Sensitivity	0.025700	0.026000	0.032000
TrapB Force Sensitivity	0.026200	0.027400	0.032000
TrapA Lever Sensitivity	15000.000000	14500.000000	0.000000
TrapB Lever Sensitivity	15200.000000	14500.000000	0.000000
Motor Threshold	20	20	20
*****Initial Preference Settings*****
ForceRateDiv	1
ForceGain	32
PosRateDivA	3
PosRateDivB	3
PositionGainA	32
PositionGainB	32
GotoSpeedX	10
GotoSpeedY	10
GotoSpeedZ	5
MaxDataFileSize	10000000
HopDistance	2
*CycleCount/n____	1
*A_PsdX__________	0
*A_PsdY__________	0
*A_PsdSum________	0
*A_Iris__________	0
*A_LeverX________	0
*A_LeverY________	0
*A_LeverSum______	0
*B_PsdX__________	0
*B_PsdY__________	0
*B_PsdSum________	0
*B_Iris__________	0
*B_LeverX________	0
*B_LeverY________	0
*B_LeverSum______	0
*A_Temperature___	0
*B_Temperature___	0
*X_force_________	1
*Y_force_________	1
*Z_force_________	1
*Tension_________	0
*A_dist-X________	0
*A_dist-Y________	1
*B_dist-X________	0
*B_dist-Y________	1
*Motor_X_________	0
*Motor_Y_________	0
*Motor_Z_________	0
*MotorVel_X______	0
*MotorVel_Y______	0
*MotorVel_Z______	0
*A_trapPIC_Err___	0
*B_trapPIC_Err___	0
*comPIC_Err______	0
*A_CycleCount____	0
*B_CycleCount____	0
*Motor_CycleCount	0
*time(sec)_______	1
*Status__________	1
*Null____________	0
samples/line_HI	400
samples/line_LO	20
goto0	8388608	8388608	8388608
goto1	8393833	8390600	8395283
goto2	8421357	8417466	8395811
goto3	8426004	8363721	8394385
goto4	8422772	8353948	8399333
goto5	8388608	8388608	8388608
goto6	8388608	8388608	8388608
goto7	8388608	8388608	8388608
goto8	8388608	8388608	8388608
goto9	8388608	8388608	8388608
yourXYZint	123	456	789
MaxForceP1	10.000000
MinForceP1	3.000000
PullRateP1	100.000000
refoldTime1	0.000000
unfoldTime1	0.000000
MaxForceP2	75.000000
MinForceP2	2.000000
PullRateP2	1000.000000
refoldTime2	0.000000
unfoldTime2	0.000000
MaxForceP3	10.000000
MinForceP3	-10.000000
PullRateP3	1.000000
refoldTime3	2.000000
unfoldTime3	2.000000
constForce1	46.000000
constForce2	28.000000
yourFloat	1.234000
yourXYZfloat	1.000000	2.000000	3.000000
*****End Initial Preference Settings*****

Zero-Force Offsets (pN)  -2.028603	-2.769640	-73.703751
0	trapA_Empty_PSD_Sum = 0
        trapB_Empty_PSD_Sum = 0
        trapA_Empty_Iris = 0
        trapB_Empty_Iris = 0
        trapA_Full_PSD_Sum = 18422
        trapB_Full_PSD_Sum = 19306
        trapA_Full_Iris = 16063
        trapB_Full_Iris = 18365
210	   maxForce-limit
1310	   minForce-limit
2370	   maxForce-limit
3395	   minForce-limit
4405	   maxForce-limit
5440	   minForce-limit
6505	   maxForce-limit
7535	tempA = 22.028	tempB = 22.343
7555	   minForce-limit
8640	   maxForce-limit
9740	   minForce-limit
10810	   maxForce-limit
11890	   minForce-limit
12960	   maxForce-limit
14005	   minForce-limit
15035	   maxForce-limit
16095	   minForce-limit
17185	   maxForce-limit
17555	tempA = 22.019	tempB = 22.355
18285	   minForce-limit
19345	   maxForce-limit
20445	   minForce-limit
21550	   maxForce-limit
22640	   minForce-limit
23755	   maxForce-limit
24810	   minForce-limit
25890	   maxForce-limit
26950	   minForce-limit
27600	tempA = 22.036	tempB = 22.329
27995	   maxForce-limit
29085	   minForce-limit
30150	   maxForce-limit
31300	   minForce-limit
32400	   maxForce-limit
33470	   minForce-limit
34550	   maxForce-limit
35630	   minForce-limit
36680	   maxForce-limit
37610	tempA = 22.044	tempB = 22.341
37810	   minForce-limit
38960	   maxForce-limit
40145	   minForce-limit
41260	   maxForce-limit
42380	   minForce-limit
43490	   maxForce-limit
44580	   minForce-limit
45640	   maxForce-limit
46745	   minForce-limit
47665	tempA = 22.015	tempB = 22.351
47810	   maxForce-limit
48870	   minForce-limit
49895	   maxForce-limit
50990	   minForce-limit
52080	   maxForce-limit
53130	   minForce-limit
54210	   maxForce-limit
55310	   minForce-limit
56465	   maxForce-limit
57555	   minForce-limit
57725	tempA = 22.023	tempB = 22.345
58595	   maxForce-limit
59650	   minForce-limit
60745	   maxForce-limit
61880	   minForce-limit
63005	   maxForce-limit
64135	   minForce-limit
65290	   maxForce-limit
66380	   minForce-limit
67440	   maxForce-limit
67745	tempA = 22.023	tempB = 22.354
68540	   minForce-limit
69690	   maxForce-limit
70820	   minForce-limit
71905	   maxForce-limit
73000	   minForce-limit
74050	   maxForce-limit
75150	   minForce-limit
76215	   maxForce-limit
77265	   minForce-limit
77805	tempA = 22.013	tempB = 22.351
78335	   maxForce-limit
79405	   minForce-limit
80450	   maxForce-limit
81495	   minForce-limit
82605	   maxForce-limit
83730	   minForce-limit
84800	   maxForce-limit
85845	   minForce-limit
86925	   maxForce-limit
87815	tempA = 22.021	tempB = 22.350
88025	   minForce-limit
89150	   maxForce-limit
90195	   minForce-limit
91285	   maxForce-limit
92330	   minForce-limit
93355	   maxForce-limit
94410	   minForce-limit
95455	   maxForce-limit
96545	   minForce-limit
97625	   maxForce-limit
97865	tempA = 22.031	tempB = 22.352
98725	   minForce-limit
99825	   maxForce-limit
100890	   minForce-limit
102000	   maxForce-limit
103130	   minForce-limit
104270	   maxForce-limit
105390	   minForce-limit
106490	   maxForce-limit
107575	   minForce-limit
107930	tempA = 22.025	tempB = 22.348
108655	   maxForce-limit
109725	   minForce-limit
110740	   maxForce-limit
111740	   minForce-limit
112755	   maxForce-limit
113810	   minForce-limit
114980	   maxForce-limit
116110	   minForce-limit
117215	   maxForce-limit
117935	tempA = 22.030	tempB = 22.345
118285	   minForce-limit
119320	   maxForce-limit
120380	   minForce-limit
121470	   maxForce-limit
122560	   minForce-limit
123640	   maxForce-limit
124715	   minForce-limit
125805	   maxForce-limit
126850	   minForce-limit
127965	   maxForce-limit
127990	tempA = 22.025	tempB = 22.346
129035	   minForce-limit
130120	   maxForce-limit
131200	   minForce-limit
132300	   maxForce-limit
133400	   minForce-limit
134510	   maxForce-limit
135555	   minForce-limit
136620	   maxForce-limit
137745	   minForce-limit
138030	tempA = 22.030	tempB = 22.365
138845	   maxForce-limit
139970	   minForce-limit
141080	   maxForce-limit
142170	   minForce-limit
143250	   maxForce-limit
144325	   minForce-limit
145395	   maxForce-limit
146460	   minForce-limit
147530	   maxForce-limit
148045	tempA = 22.039	tempB = 22.364
148580	   minForce-limit
149680	   maxForce-limit
150850	   minForce-limit
152035	   maxForce-limit
153135	   minForce-limit
154230	   maxForce-limit
155290	   minForce-limit
156320	   maxForce-limit
157400	   minForce-limit
158100	tempA = 22.044	tempB = 22.354
158475	   maxForce-limit
159495	   minForce-limit
160490	   maxForce-limit
161510	   minForce-limit
162525	   maxForce-limit
163520	   minForce-limit
164590	   maxForce-limit
165690	   minForce-limit
166810	   maxForce-limit
167905	   minForce-limit
168105	tempA = 22.040	tempB = 22.343
169015	   maxForce-limit
170135	   minForce-limit
171240	   maxForce-limit
172305	   minForce-limit
173390	   maxForce-limit
174480	   minForce-limit
175555	   maxForce-limit
176655	   minForce-limit
177685	   maxForce-limit
178155	tempA = 22.033	tempB = 22.360
178750	   minForce-limit
179820	   maxForce-limit
180880	   minForce-limit
181940	   maxForce-limit
182945	   minForce-limit
184005	   maxForce-limit
185065	   minForce-limit
186135	   maxForce-limit
187205	   minForce-limit
188220	tempA = 22.044	tempB = 22.356
188270	   maxForce-limit
189345	   minForce-limit
190435	   maxForce-limit
191565	   minForce-limit
192645	   maxForce-limit
193670	   minForce-limit
194750	   maxForce-limit
195775	   minForce-limit
196800	   maxForce-limit
197875	   minForce-limit
198220	tempA = 22.045	tempB = 22.360
198950	   maxForce-limit
200015	   minForce-limit
201045	Stop All Protocols, go to manual mode
203305	Start Constant-Force1 = 9.000000
206350	End Write
