# Supplementary material for: Structural characterization of the saxitoxin-targeting APTSTX1 aptamer using optical tweezers and molecular dynamics simulations
Source: PLoS One. 2019 Nov 7;14(11):e0222468. doi: 10.1371/journal.pone.0222468 (PMC6837747; doi:10.1371/journal.pone.0222468)
Supplement: S1 File — Data repository, aptamer control condition and aptamer under SXT. (ZIP) [file pone.0222468.s005.zip › toxin/toxin/August/180815/6aA.txt]

#Begin Write:
CycleCount/n	X_force	Y_force	Z_force	A_dist-Y	B_dist-Y	time(sec)	Status
0	2.68	-8.66	2.26	696.81	838.90	18198.705	1031
5	2.21	-8.86	2.42	696.78	838.90	18198.715	1031
10	1.61	-8.84	2.45	696.83	839.00	18198.717	1031
15	2.02	-8.92	2.42	697.89	839.95	18198.721	1031
20	2.07	-8.95	2.42	698.05	840.12	18198.727	1031
25	1.88	-9.04	2.46	697.99	840.16	18198.738	1031
30	1.98	-8.87	2.37	698.11	840.32	18198.734	1031
35	2.10	-8.78	2.33	698.11	840.29	18198.746	1031
40	1.78	-9.06	2.56	698.40	840.35	18198.748	1031
45	2.43	-9.14	2.49	698.30	840.14	18198.750	1031
50	1.98	-8.65	2.34	698.02	840.08	18198.756	1031
55	2.44	-9.01	2.53	698.14	840.07	18198.760	1031
60	2.27	-8.80	2.43	697.81	839.88	18198.766	1031
65	2.24	-9.01	2.59	698.00	839.74	18198.771	1031
70	2.88	-8.67	2.33	698.19	839.60	18198.777	1031
75	2.32	-9.15	2.61	698.17	839.75	18198.781	1031
80	2.55	-9.04	2.50	697.78	839.66	18198.783	1031
85	2.32	-9.29	2.66	697.90	839.47	18198.791	1031
90	2.12	-8.84	2.49	697.90	839.22	18198.801	1031
95	2.56	-8.99	2.48	698.09	838.98	18198.809	1031
100	2.54	-9.03	2.53	697.81	839.16	18198.809	1031
105	2.79	-9.04	2.47	698.04	839.10	18198.812	1031
110	2.15	-9.07	2.54	698.14	839.05	18198.814	1031
115	2.62	-8.72	2.35	697.89	839.05	18198.824	1031
120	2.65	-8.99	2.48	698.18	839.00	18198.830	1031
125	2.43	-9.15	2.59	697.80	839.00	18198.830	1031
130	2.54	-8.82	2.40	698.27	838.92	18198.840	1031
135	2.30	-8.86	2.44	698.43	839.01	18198.842	1031
140	2.73	-8.71	2.35	698.06	838.78	18198.846	1031
145	2.34	-9.11	2.57	697.96	838.82	18198.852	1031
150	2.35	-9.03	2.54	698.18	838.98	18198.855	1031
155	2.47	-8.81	2.41	698.19	838.92	18198.859	1031
160	2.11	-8.69	2.41	698.04	839.02	18198.869	1031
165	2.66	-9.04	2.47	697.94	838.99	18198.871	1031
170	2.14	-9.10	2.55	698.04	838.93	18198.875	1031
175	2.19	-9.06	2.52	698.01	838.69	18198.883	1031
180	2.37	-8.99	2.47	697.79	838.60	18198.887	1031
185	2.54	-9.16	2.56	698.16	838.54	18198.891	1031
190	2.20	-9.29	2.63	697.91	838.59	18198.900	1031
195	2.49	-9.29	2.62	697.78	838.78	18198.902	1031
200	2.45	-9.01	2.53	698.11	838.31	18198.906	1031
205	2.18	-8.98	2.51	698.27	838.70	18198.908	1031
210	2.77	-9.00	2.47	698.09	838.59	18198.914	1031
215	2.16	-9.15	2.64	698.27	838.40	18198.924	1031
220	2.56	-8.91	2.49	697.99	838.54	18198.924	1031
225	2.10	-8.99	2.58	698.08	838.42	18198.934	1031
230	2.06	-8.85	2.53	698.16	838.60	18198.938	1031
235	2.48	-8.59	2.38	698.31	838.49	18198.939	1031
240	2.64	-8.93	2.48	698.07	838.48	18198.947	1031
245	1.97	-8.92	2.62	697.99	838.40	18198.949	1031
250	2.48	-8.80	2.48	698.10	838.33	18198.957	1031
255	2.37	-9.06	2.58	698.00	838.58	18198.965	1031
260	2.30	-8.87	2.55	698.11	838.47	18198.969	1031
265	2.54	-8.80	2.48	698.06	838.19	18198.971	1031
270	2.28	-8.94	2.55	698.32	838.55	18198.979	1031
275	2.10	-8.94	2.54	698.35	838.60	18198.988	1031
280	2.13	-8.80	2.47	698.05	838.48	18198.984	1031
285	2.52	-8.61	2.34	698.11	838.36	18198.996	1031
290	1.99	-8.88	2.52	698.12	838.54	18199.000	1031
295	1.86	-8.96	2.55	698.03	838.28	18199.000	1031
300	1.63	-8.85	2.53	698.21	838.36	18199.004	1031
305	2.54	-8.81	2.46	698.29	838.36	18199.012	1031
310	2.23	-8.70	2.41	698.04	838.07	18199.016	1031
315	2.12	-9.32	2.65	698.12	838.18	18199.020	1031
320	2.15	-9.50	2.67	699.91	839.74	18199.027	1031
325	2.34	-10.27	2.44	707.86	848.24	18199.031	1031
330	2.44	-10.24	2.41	707.74	848.75	18199.033	1031
335	2.13	-10.75	2.66	708.28	848.36	18199.039	1031
340	1.95	-10.84	2.71	708.28	848.20	18199.047	1031
345	2.64	-12.59	2.68	720.53	860.55	18199.055	1031
350	2.48	-12.68	2.73	720.71	860.75	18199.059	1031
355	2.54	-12.25	2.53	721.03	860.58	18199.062	1031
360	2.32	-12.26	2.53	721.09	860.76	18199.064	1031
365	2.66	-12.58	2.63	722.31	861.99	18199.074	1031
370	2.07	-12.74	2.72	722.41	861.83	18199.078	1031
375	1.83	-12.61	2.65	722.49	861.80	18199.080	1031
380	2.32	-12.24	2.48	722.72	861.57	18199.090	1031
385	2.50	-12.21	2.50	723.58	862.23	18199.094	1031
390	2.42	-12.64	2.58	724.16	862.38	18199.094	1031
395	2.79	-12.64	2.58	724.14	862.63	18199.102	1031
400	2.20	-12.66	2.63	723.98	862.50	18199.105	1031
405	2.13	-12.64	2.62	724.89	862.52	18199.109	1031
410	2.37	-12.44	2.53	725.89	862.56	18199.119	1031
415	2.08	-12.47	2.63	726.19	862.66	18199.121	1031
420	2.44	-12.57	2.58	726.62	862.57	18199.127	1031
425	2.36	-12.79	2.70	726.81	862.88	18199.133	1031
430	2.25	-12.65	2.65	726.69	863.00	18199.137	1031
435	2.42	-13.01	2.77	726.92	862.91	18199.141	1031
440	2.04	-13.16	2.80	728.16	864.00	18199.152	1031
445	2.25	-13.26	2.81	728.50	863.95	18199.152	1031
450	2.34	-13.28	2.77	728.46	864.14	18199.156	1031
455	2.60	-13.20	2.74	728.44	864.07	18199.158	1031
460	2.40	-13.60	2.79	729.91	865.59	18199.164	1031
465	2.42	-13.83	2.95	730.02	865.51	18199.172	1031
470	2.31	-13.52	2.81	730.65	866.51	18199.178	1031
475	2.49	-13.31	2.66	730.90	866.02	18199.184	1031
480	2.46	-13.40	2.68	731.06	866.55	18199.188	1031
485	2.35	-13.95	2.90	730.58	866.69	18199.189	1031
490	2.46	-13.63	2.68	732.09	867.29	18199.197	1031
495	1.52	-13.72	2.76	732.17	867.79	18199.201	1031
500	1.64	-14.47	2.93	733.52	867.91	18199.211	1031
505	2.36	-13.76	2.68	733.10	868.52	18199.215	1031
510	2.16	-13.56	2.64	733.03	868.44	18199.219	1031
515	2.30	-14.02	2.83	733.09	868.44	18199.221	1031
520	2.19	-13.77	2.78	733.73	869.38	18199.229	1031
525	2.71	-14.09	2.70	734.87	870.04	18199.234	1031
530	2.25	-13.85	2.65	734.75	870.33	18199.236	1031
535	2.04	-14.01	2.76	734.62	870.15	18199.246	1031
540	2.13	-14.07	2.75	734.92	870.19	18199.248	1031
545	2.45	-14.31	2.80	736.01	870.48	18199.250	1031
550	2.68	-14.00	2.72	736.03	870.38	18199.256	1031
555	2.62	-14.44	2.86	736.63	870.90	18199.264	1031
560	2.73	-14.19	2.66	736.63	870.92	18199.266	1031
565	2.55	-14.18	2.70	736.91	871.16	18199.271	1031
570	2.12	-14.27	2.86	736.88	870.96	18199.277	1031
575	2.32	-14.47	2.93	738.30	871.14	18199.281	1031
580	2.37	-14.56	2.97	738.26	871.21	18199.283	1031
585	2.59	-13.87	2.91	738.24	871.25	18199.295	1031
590	2.52	-14.62	2.90	738.25	871.23	18199.301	1031
595	2.71	-14.47	2.88	738.35	871.10	18199.303	1031
600	2.55	-14.97	3.02	738.16	871.16	18199.309	1031
605	2.32	-15.17	3.01	739.85	873.12	18199.312	1031
610	2.52	-15.14	3.03	740.06	873.25	18199.314	1031
615	2.39	-15.17	3.10	740.37	873.65	18199.324	1031
620	2.32	-15.38	3.06	740.14	873.64	18199.328	1031
625	2.51	-15.10	2.89	740.48	873.56	18199.330	1031
630	2.22	-14.95	2.89	740.40	873.69	18199.340	1031
635	2.21	-15.34	3.01	741.65	874.81	18199.342	1031
640	2.52	-15.71	3.01	742.32	875.62	18199.344	1031
645	2.74	-15.39	2.85	742.47	875.55	18199.354	1031
650	2.42	-15.58	2.98	742.35	875.52	18199.359	1031
655	1.96	-15.49	3.02	743.33	876.25	18199.359	1031
660	2.40	-15.72	2.93	744.23	877.16	18199.369	1031
665	2.20	-15.98	2.97	744.20	877.34	18199.371	1031
670	2.34	-15.69	2.89	744.88	877.97	18199.375	1031
675	2.18	-15.74	3.03	744.80	877.99	18199.383	1031
680	2.72	-15.88	3.00	745.25	877.73	18199.389	1031
685	2.29	-15.93	2.95	744.54	878.31	18199.391	1031
690	2.04	-15.60	2.94	745.07	877.82	18199.400	1030
695	2.10	-15.87	3.01	744.83	877.95	18199.402	1030
700	2.43	-15.43	2.86	743.03	875.92	18199.408	1030
705	2.16	-14.87	2.72	742.77	875.43	18199.408	1030
710	2.39	-14.68	2.67	742.32	875.10	18199.414	1030
715	2.25	-14.92	2.80	742.24	875.04	18199.424	1030
720	3.07	-14.55	2.59	741.33	874.34	18199.428	1030
725	2.70	-15.15	2.83	741.65	874.63	18199.434	1030
730	2.17	-15.06	2.86	741.57	874.54	18199.438	1030
735	2.78	-14.80	2.71	741.54	874.76	18199.439	1030
740	2.47	-15.17	2.96	740.14	873.72	18199.449	1030
745	2.63	-14.74	2.81	740.19	873.84	18199.449	1030
750	2.78	-14.44	2.72	740.20	873.65	18199.455	1030
755	2.17	-14.67	2.82	740.37	873.53	18199.465	1030
760	2.45	-14.62	2.69	740.24	873.48	18199.467	1030
765	2.42	-14.74	2.86	740.20	873.32	18199.471	1030
770	2.33	-14.42	2.82	740.04	873.17	18199.480	1030
775	2.54	-13.84	2.59	738.35	871.58	18199.488	1030
780	2.50	-13.99	2.67	738.17	871.52	18199.484	1030
785	1.88	-14.13	2.81	738.05	871.25	18199.496	1030
790	2.48	-13.80	2.51	738.01	871.21	18199.500	1030
795	2.02	-13.72	2.57	738.06	871.32	18199.500	1030
800	2.06	-13.94	2.74	737.83	871.00	18199.506	1030
805	1.88	-14.08	2.86	736.15	869.29	18199.510	1030
810	2.53	-14.64	2.91	735.98	869.59	18199.516	1030
815	2.31	-14.42	2.98	735.93	869.54	18199.523	1030
820	1.60	-14.11	2.89	736.07	870.17	18199.527	1030
825	2.51	-14.19	2.81	735.82	869.55	18199.531	1030
830	2.34	-14.10	2.77	735.68	869.52	18199.533	1030
835	2.44	-14.07	2.88	734.25	867.74	18199.543	1030
840	2.52	-13.59	2.64	733.96	867.76	18199.551	1030
845	2.41	-13.79	2.74	734.12	867.45	18199.553	1030
850	2.24	-13.73	2.71	734.07	867.35	18199.559	1030
855	2.60	-13.43	2.56	733.62	867.20	18199.562	1030
860	2.11	-12.96	2.50	733.50	866.75	18199.564	1030
865	2.33	-13.35	2.70	733.75	867.07	18199.574	1030
870	1.97	-14.07	2.93	733.54	867.42	18199.578	1030
875	2.21	-13.92	2.78	732.21	867.40	18199.580	1030
880	2.27	-13.41	2.68	730.66	867.32	18199.590	1030
885	2.51	-13.47	2.68	730.63	867.09	18199.592	1030
890	2.25	-13.58	2.67	730.88	867.13	18199.596	1030
895	1.66	-13.23	2.68	730.52	866.81	18199.605	1030
900	2.61	-12.94	2.60	729.79	865.61	18199.607	1030
905	2.37	-13.04	2.53	729.63	865.56	18199.609	1030
910	2.38	-13.07	2.60	728.93	864.87	18199.619	1030
915	2.19	-12.66	2.58	728.66	864.97	18199.621	1030
920	2.25	-13.03	2.61	728.08	864.37	18199.627	1030
925	1.89	-12.88	2.66	728.10	864.15	18199.633	1030
930	2.26	-12.96	2.61	728.03	864.16	18199.637	1030
935	1.92	-12.77	2.65	727.89	864.01	18199.643	1030
940	2.31	-12.78	2.60	726.38	863.98	18199.650	1030
945	2.50	-13.12	2.72	726.20	863.84	18199.652	1030
950	2.39	-12.87	2.51	726.15	863.83	18199.658	1030
955	2.10	-12.91	2.64	726.30	863.95	18199.658	1030
960	2.22	-12.72	2.58	726.25	863.74	18199.668	1030
965	2.45	-12.79	2.52	726.36	863.87	18199.674	1030
970	2.15	-12.53	2.54	724.48	862.17	18199.676	1030
975	2.42	-12.60	2.55	724.36	861.60	18199.684	1030
980	2.71	-11.81	2.41	724.07	862.23	18199.688	1030
985	2.49	-12.66	2.60	724.49	861.69	18199.689	1030
990	2.55	-12.52	2.48	724.63	861.58	18199.697	1030
995	2.05	-12.82	2.70	724.30	861.62	18199.699	1030
1000	2.24	-12.57	2.68	722.76	860.30	18199.703	1030
1005	2.09	-12.40	2.66	722.20	859.76	18199.715	1030
1010	2.26	-12.25	2.58	722.04	859.64	18199.719	1030
1015	2.14	-12.21	2.58	721.80	859.38	18199.721	1030
1020	2.09	-12.39	2.70	721.75	859.49	18199.729	1030
1025	1.99	-12.34	2.68	721.62	859.46	18199.732	1030
1030	2.44	-12.20	2.53	721.30	858.86	18199.734	1030
1035	2.12	-12.10	2.64	719.90	857.56	18199.746	1030
1040	2.04	-11.76	2.63	719.76	857.82	18199.748	1030
1045	2.47	-11.78	2.60	719.11	856.73	18199.752	1030
1050	1.91	-11.69	2.57	719.06	857.15	18199.758	1030
1055	2.72	-11.47	2.45	719.01	856.64	18199.764	1030
1060	2.42	-11.63	2.53	718.99	856.94	18199.766	1030
1065	2.27	-11.76	2.72	717.74	855.46	18199.771	1030
1070	2.38	-11.82	2.72	717.61	855.13	18199.777	1030
1075	2.51	-11.94	2.78	716.92	855.34	18199.781	1030
1080	2.55	-11.81	2.77	717.06	855.03	18199.783	1030
1085	2.37	-11.65	2.71	717.08	854.94	18199.795	1030
1090	2.69	-11.45	2.54	716.96	855.12	18199.801	1030
1095	2.32	-11.37	2.56	716.84	854.77	18199.805	1030
1100	2.33	-11.44	2.59	716.87	854.96	18199.809	1030
1105	1.92	-11.40	2.74	714.93	853.03	18199.812	1030
1110	2.32	-11.38	2.71	714.76	852.52	18199.814	1030
1115	2.44	-11.41	2.80	714.79	852.01	18199.824	1030
1120	2.47	-11.15	2.63	714.34	851.88	18199.828	1030
1125	2.41	-11.44	2.76	714.78	852.44	18199.830	1030
1130	2.65	-11.38	2.68	714.67	852.37	18199.840	1030
1135	2.13	-11.24	2.71	713.32	850.97	18199.842	1030
1140	2.08	-11.16	2.75	712.74	850.55	18199.844	1030
1145	2.96	-11.01	2.61	712.70	850.31	18199.855	1030
1150	2.02	-10.94	2.67	712.75	850.59	18199.859	1030
1155	2.47	-10.87	2.53	712.22	850.03	18199.859	1030
1160	2.30	-11.00	2.67	711.31	849.06	18199.869	1030
1165	2.67	-10.78	2.60	711.15	848.50	18199.873	1030
1170	2.40	-10.66	2.64	710.30	848.20	18199.877	1030
1175	2.76	-10.61	2.52	710.60	848.69	18199.885	1030
1180	2.74	-11.06	2.75	710.27	848.55	18199.889	1030
1185	2.13	-10.49	2.54	710.18	847.98	18199.891	1030
1190	1.93	-10.00	2.46	708.93	846.85	18199.898	1030
1195	2.12	-10.20	2.57	708.94	846.45	18199.902	1030
1200	2.66	-10.37	2.68	708.33	845.78	18199.908	1030
1205	2.43	-10.20	2.59	708.35	846.07	18199.908	1030
1210	2.19	-10.09	2.58	708.22	846.00	18199.914	1030
1215	2.52	-10.18	2.60	708.28	846.16	18199.924	1030
1220	2.60	-9.21	2.25	706.62	844.88	18199.928	1030
1225	2.62	-9.69	2.46	706.77	844.59	18199.934	1030
1230	2.17	-10.40	2.91	706.59	844.71	18199.938	1030
1235	2.91	-9.98	2.56	706.51	844.60	18199.939	1030
1240	2.49	-9.96	2.69	705.63	843.29	18199.949	1030
1245	2.58	-9.75	2.58	705.24	843.35	18199.949	1030
1250	2.38	-9.73	2.62	704.47	842.70	18199.955	1030
1255	2.14	-9.73	2.64	704.39	842.45	18199.965	1030
1260	2.18	-9.47	2.50	704.34	842.57	18199.967	1030
1265	2.22	-9.49	2.54	704.18	842.77	18199.971	1030
1270	2.39	-9.43	2.53	703.91	842.98	18199.980	1030
1275	2.27	-9.07	2.30	703.08	843.00	18199.988	1030
1280	2.38	-9.64	2.55	702.83	842.90	18199.984	1030
1285	2.15	-9.57	2.64	702.51	842.12	18199.996	1030
1290	2.17	-9.33	2.48	702.18	841.98	18200.000	1030
1295	2.08	-9.30	2.49	702.15	842.08	18200.000	1030
1300	1.78	-9.36	2.50	702.20	842.02	18200.004	1030
1305	2.36	-9.25	2.46	700.84	841.98	18200.014	1030
1310	1.90	-9.25	2.41	700.80	842.02	18200.018	1030
1315	2.51	-9.66	2.55	700.83	842.03	18200.023	1030
1320	2.52	-9.56	2.54	700.81	842.04	18200.027	1030
1325	2.41	-9.10	2.40	699.93	840.71	18200.031	1030
1330	2.30	-9.18	2.50	699.67	840.22	18200.033	1030
1335	2.64	-8.88	2.27	698.30	839.23	18200.045	1030
1340	2.37	-8.86	2.31	698.52	839.27	18200.051	1030
1345	1.51	-9.14	2.69	698.67	839.66	18200.055	1030
1350	2.48	-8.88	2.38	698.73	839.60	18200.059	1030
1355	2.45	-9.03	2.49	697.78	838.87	18200.062	1030
1360	2.56	-8.95	2.45	697.37	838.17	18200.064	1030
1365	2.26	-8.92	2.51	696.78	838.44	18200.072	1030
1370	2.67	-8.90	2.40	696.55	838.80	18200.078	1030
1375	1.74	-9.18	2.73	696.13	838.25	18200.080	1030
1380	2.64	-8.81	2.44	696.35	838.07	18200.090	1030
1385	2.45	-8.96	2.56	696.02	838.02	18200.092	1030
1390	2.59	-8.54	2.44	695.00	838.32	18200.096	1030
1395	2.72	-8.79	2.47	695.11	837.99	18200.104	1030
1400	2.47	-8.85	2.48	695.02	837.80	18200.107	1030
1405	2.65	-8.77	2.47	694.81	838.09	18200.111	1030
1410	2.11	-8.69	2.58	693.87	836.90	18200.119	1030
1415	1.94	-8.64	2.63	693.78	837.00	18200.121	1030
1420	3.13	-8.17	2.23	692.96	835.90	18200.127	1030
1425	2.20	-8.32	2.49	693.02	836.11	18200.129	1030
1430	3.17	-8.01	2.36	692.87	835.95	18200.139	1030
1435	2.59	-8.15	2.39	693.09	835.77	18200.145	1030
1440	1.93	-7.97	2.38	691.91	834.80	18200.152	1030
1445	2.46	-7.55	2.18	691.62	834.25	18200.152	1030
1450	2.50	-7.15	2.17	691.11	833.65	18200.160	1030
1455	2.73	-7.76	2.30	691.01	833.45	18200.158	1030
1460	2.02	-7.84	2.44	690.95	833.47	18200.168	1030
1465	2.49	-7.48	2.22	690.67	833.24	18200.176	1030
1470	2.32	-7.57	2.29	689.69	832.51	18200.178	1030
1475	1.84	-7.23	2.24	689.41	831.91	18200.184	1030
1480	2.05	-7.24	2.20	689.06	831.88	18200.188	1030
1485	2.24	-7.24	2.21	688.85	831.93	18200.189	1030
1490	2.50	-7.73	2.42	688.67	831.59	18200.199	1030
1495	1.84	-7.45	2.40	687.71	831.13	18200.199	1030
1500	1.91	-7.49	2.44	687.59	830.63	18200.205	1030
1505	2.67	-7.80	2.49	687.06	830.28	18200.215	1030
1510	2.10	-7.61	2.49	687.06	830.26	18200.217	1030
1515	2.52	-7.53	2.32	686.70	830.45	18200.221	1030
1520	2.02	-7.51	2.48	686.80	830.20	18200.229	1030
1525	2.14	-7.18	2.41	685.40	828.88	18200.238	1030
1530	2.32	-7.20	2.36	685.23	829.05	18200.234	1030
1535	1.64	-6.96	2.41	684.52	828.04	18200.242	1030
1540	2.39	-7.28	2.46	684.48	828.14	18200.248	1030
1545	2.35	-7.40	2.58	684.40	828.01	18200.252	1030
1550	2.38	-7.07	2.40	684.56	828.20	18200.254	1030
1555	2.69	-6.84	2.35	683.56	827.30	18200.262	1030
1560	2.42	-6.76	2.37	683.14	826.75	18200.268	1030
1565	2.82	-7.30	2.56	682.40	825.82	18200.273	1030
1570	2.72	-6.91	2.48	682.33	825.77	18200.277	1030
1575	2.39	-6.92	2.50	682.43	825.90	18200.281	1030
1580	1.81	-6.81	2.55	682.49	825.93	18200.283	1030
1585	2.47	-6.42	2.35	681.18	824.73	18200.295	1030
1590	2.27	-6.27	2.34	680.65	824.81	18200.301	1030
1595	2.30	-6.41	2.33	681.10	824.78	18200.305	1030
1600	2.30	-6.54	2.41	680.88	824.70	18200.309	1030
1605	2.52	-6.51	2.37	680.21	823.97	18200.312	1030
1610	2.05	-6.43	2.48	679.13	822.89	18200.314	1030
1615	2.49	-6.10	2.31	679.00	822.52	18200.324	1030
1620	2.27	-6.44	2.52	678.65	821.98	18200.328	1030
1625	2.26	-6.41	2.45	678.84	822.29	18200.330	1030
1630	2.26	-6.27	2.35	678.62	822.48	18200.340	1030
1635	2.30	-6.18	2.35	678.16	822.22	18200.342	1030
1640	1.97	-5.98	2.37	677.26	820.94	18200.344	1030
1645	2.28	-6.30	2.47	677.04	821.09	18200.352	1030
1650	1.81	-6.00	2.39	676.56	820.51	18200.359	1030
1655	2.37	-6.26	2.46	676.36	820.64	18200.359	1030
1660	2.56	-5.94	2.33	676.56	820.43	18200.369	1030
1665	2.50	-5.84	2.30	676.56	820.78	18200.373	1030
1670	2.10	-5.84	2.38	674.87	819.06	18200.379	1030
1675	2.21	-5.79	2.40	675.02	819.53	18200.379	1030
1680	2.39	-5.24	2.15	675.60	819.25	18200.389	1030
1685	2.01	-5.80	2.41	675.13	819.42	18200.395	1030
1690	1.59	-5.29	2.26	673.78	818.65	18200.402	1030
1695	1.76	-5.25	2.30	673.58	818.23	18200.402	1030
1700	2.24	-5.42	2.31	673.16	817.91	18200.406	1030
1705	1.89	-5.32	2.35	672.88	818.02	18200.408	1030
1710	2.28	-5.54	2.43	672.75	817.89	18200.420	1030
1715	1.85	-5.84	2.55	672.71	817.85	18200.424	1030
1720	2.04	-5.37	2.39	672.24	817.69	18200.426	1030
1725	1.94	-5.31	2.42	671.25	816.79	18200.434	1030
1730	2.21	-5.18	2.35	670.87	816.46	18200.438	1030
1735	1.88	-5.02	2.37	670.26	816.00	18200.439	1030
1740	1.99	-5.18	2.43	670.40	816.17	18200.447	1030
1745	1.71	-5.14	2.44	670.34	816.39	18200.453	1030
1750	1.84	-5.39	2.54	670.26	816.33	18200.453	1030
1755	1.69	-5.07	2.50	668.78	814.50	18200.467	1030
1760	2.35	-4.82	2.36	668.71	814.61	18200.467	1030
1765	2.38	-5.16	2.50	668.62	814.84	18200.475	1030
1770	1.85	-5.32	2.63	668.90	814.83	18200.477	1030
1775	2.18	-4.68	2.35	667.65	813.36	18200.484	1030
1780	2.50	-5.05	2.49	667.07	813.27	18200.488	1030
1785	2.02	-4.50	2.26	666.34	812.70	18200.494	1030
1790	1.47	-4.92	2.59	666.19	812.81	18200.498	1030
1795	1.82	-4.04	2.07	666.06	812.44	18200.504	1030
1800	2.42	-4.75	2.37	666.39	812.62	18200.504	1030
1805	1.95	-4.74	2.47	665.40	811.71	18200.514	1030
1810	2.09	-4.30	2.28	665.21	811.52	18200.520	1030
1815	1.93	-4.58	2.45	664.33	811.18	18200.525	1030
1820	1.81	-4.50	2.43	663.97	811.28	18200.527	1030
1825	1.66	-4.28	2.34	664.08	810.87	18200.531	1030
1830	1.57	-4.67	2.52	664.00	811.05	18200.533	1030
1835	2.39	-4.05	2.19	663.76	810.31	18200.543	1030
1840	2.05	-4.30	2.46	662.94	809.13	18200.549	1030
1845	1.75	-3.93	2.32	662.62	809.35	18200.555	1030
1850	2.18	-3.93	2.30	662.85	809.17	18200.561	1030
1855	1.90	-3.92	2.30	662.58	809.25	18200.562	1030
1860	2.17	-3.62	2.21	661.39	808.09	18200.564	1030
1865	2.13	-3.80	2.30	661.16	807.91	18200.572	1030
1870	2.14	-3.63	2.20	660.69	807.64	18200.578	1030
1875	2.18	-4.01	2.44	660.50	807.78	18200.580	1030
1880	2.35	-3.74	2.29	660.33	807.87	18200.588	1030
1885	2.00	-3.77	2.37	660.40	807.83	18200.592	1030
1890	1.81	-3.99	2.43	659.41	807.88	18200.594	1030
1895	2.02	-3.50	2.25	658.97	808.07	18200.600	1030
1900	1.58	-3.74	2.46	658.39	807.44	18200.607	1030
1905	1.92	-3.87	2.49	658.61	807.42	18200.613	1030
1910	1.89	-3.81	2.41	658.49	807.49	18200.619	1030
1915	1.92	-3.78	2.40	658.63	807.39	18200.621	1030
1920	1.51	-3.35	2.29	657.06	806.09	18200.631	1030
1925	1.83	-3.30	2.31	657.05	805.85	18200.629	1030
1930	1.07	-3.64	2.49	657.06	805.19	18200.641	1030
1935	2.25	-3.80	2.48	657.02	806.04	18200.645	1030
1940	1.97	-3.59	2.47	655.91	804.77	18200.652	1030
1945	2.19	-3.24	2.34	655.32	804.29	18200.652	1030
1950	1.57	-3.24	2.40	655.11	803.96	18200.656	1030
1955	1.73	-3.31	2.43	654.94	803.55	18200.658	1030
1960	2.26	-2.99	2.24	654.82	803.42	18200.670	1030
1965	1.62	-3.24	2.38	654.62	803.15	18200.674	1030
1970	1.96	-3.11	2.34	654.38	803.34	18200.676	1030
1975	1.80	-2.90	2.27	653.69	802.13	18200.684	1030
1980	1.75	-3.29	2.47	653.30	801.93	18200.688	1030
1985	2.20	-2.98	2.34	652.70	801.58	18200.689	1030
1990	2.04	-2.84	2.30	652.72	801.74	18200.697	1030
1995	1.85	-3.57	2.65	652.49	802.13	18200.699	1030
2000	1.68	-2.92	2.37	652.40	801.48	18200.703	1030
2005	2.42	-2.38	2.19	651.14	800.15	18200.715	1030
2010	1.74	-3.08	2.50	651.20	800.28	18200.717	1030
2015	1.95	-3.14	2.57	650.94	800.08	18200.725	1030
2020	1.65	-2.76	2.39	650.93	800.17	18200.729	1030
2025	1.79	-2.68	2.37	649.97	800.14	18200.736	1030
2030	1.67	-2.92	2.48	649.83	800.25	18200.736	1030
2035	1.81	-2.70	2.47	649.27	799.51	18200.744	1030
2040	1.66	-2.38	2.27	648.84	799.51	18200.748	1030
2045	1.51	-2.68	2.54	649.33	798.93	18200.754	1030
2050	1.89	-2.78	2.47	649.15	799.47	18200.754	1030
2055	1.84	-2.49	2.44	647.88	798.06	18200.764	1030
2060	1.92	-2.41	2.40	647.21	797.87	18200.770	1030
2065	1.87	-2.18	2.37	646.57	797.15	18200.775	1030
2070	1.79	-2.21	2.42	646.34	797.03	18200.777	1030
2075	1.30	-2.31	2.51	646.40	797.09	18200.781	1030
2080	1.70	-2.50	2.56	646.34	796.90	18200.783	1030
2085	1.90	-2.66	2.59	645.83	796.89	18200.793	1030
2090	2.09	-2.25	2.40	645.23	796.98	18200.799	1030
2095	2.03	-1.87	2.26	645.23	797.00	18200.805	1030
2100	1.68	-2.26	2.53	644.46	796.37	18200.811	1030
2105	2.12	-2.06	2.37	644.46	796.08	18200.812	1031
2110	1.63	-2.05	2.41	644.39	796.23	18200.814	1031
2115	1.78	-2.11	2.43	644.73	796.44	18200.824	1031
2120	1.65	-2.77	2.60	645.69	797.86	18200.828	1031
2125	1.74	-2.34	2.38	645.86	797.68	18200.830	1031
2130	1.20	-2.32	2.45	645.87	798.26	18200.840	1031
2135	1.89	-2.50	2.38	645.95	797.79	18200.842	1031
2140	1.75	-2.40	2.32	646.96	798.56	18200.844	1031
2145	1.96	-2.44	2.31	647.54	799.39	18200.848	1031
2150	1.33	-2.88	2.54	647.85	800.35	18200.859	1031
2155	1.48	-2.53	2.38	647.88	799.68	18200.863	1031
2160	1.67	-2.57	2.35	648.03	799.43	18200.871	1031
2165	1.59	-2.17	2.22	647.91	799.24	18200.871	1031
2170	1.91	-2.77	2.35	648.98	800.38	18200.875	1031
2175	1.79	-2.92	2.42	649.59	800.69	18200.879	1031
2180	1.80	-2.72	2.33	649.70	800.55	18200.889	1031
2185	1.99	-2.57	2.27	650.21	800.61	18200.893	1031
2190	1.86	-2.85	2.48	649.96	800.76	18200.902	1031
2195	1.97	-2.98	2.52	650.12	800.70	18200.902	1031
2200	1.82	-2.88	2.44	650.29	800.96	18200.906	1031
2205	2.02	-2.73	2.31	651.15	802.01	18200.908	1031
2210	2.14	-2.89	2.35	651.26	802.11	18200.916	1031
2215	1.78	-2.94	2.42	651.42	802.42	18200.922	1031
2220	1.69	-2.67	2.36	651.45	802.32	18200.924	1031
2225	1.94	-2.87	2.36	651.57	802.26	18200.934	1031
2230	1.92	-2.79	2.32	651.64	802.35	18200.938	1031
2235	2.06	-3.00	2.22	653.41	804.17	18200.943	1031
2240	2.15	-3.22	2.38	653.55	804.14	18200.945	1031
2245	2.21	-3.53	2.55	653.92	803.55	18200.953	1031
2250	1.57	-2.96	2.37	653.61	803.50	18200.957	1031
2255	2.15	-3.22	2.28	654.53	804.82	18200.965	1031
2260	2.07	-3.70	2.51	655.05	805.28	18200.967	1031
2265	2.27	-3.94	2.63	655.44	805.35	18200.975	1031
2270	1.69	-3.45	2.42	655.92	805.98	18200.975	1031
2275	2.23	-3.46	2.35	655.78	805.49	18200.984	1031
2280	2.19	-3.45	2.37	655.63	805.36	18200.988	1031
2285	1.52	-3.47	2.37	656.52	805.96	18200.994	1031
2290	1.83	-3.99	2.54	657.23	806.84	18200.998	1031
2295	2.24	-3.85	2.43	657.23	806.47	18201.000	1031
2300	1.50	-4.10	2.61	657.18	806.79	18201.004	1031
2305	2.05	-4.13	2.55	657.37	806.76	18201.012	1031
2310	1.83	-3.63	2.20	658.71	808.23	18201.020	1031
2315	2.00	-4.00	2.41	658.70	808.28	18201.020	1031
2320	1.68	-3.70	2.28	659.69	808.28	18201.029	1031
2325	1.86	-3.98	2.40	659.68	808.20	18201.031	1031
2330	1.63	-4.06	2.35	659.47	808.46	18201.039	1031
2335	2.03	-3.91	2.30	659.31	808.17	18201.043	1031
2340	1.88	-4.06	2.36	660.63	809.55	18201.051	1031
2345	1.76	-4.15	2.41	660.56	809.65	18201.051	1031
2350	2.20	-3.63	2.03	661.49	810.45	18201.061	1031
2355	1.77	-4.17	2.30	661.56	810.66	18201.062	1031
2360	2.10	-4.21	2.33	661.57	810.32	18201.064	1031
2365	2.28	-4.20	2.35	661.39	810.44	18201.070	1031
2370	1.62	-4.35	2.41	662.67	811.79	18201.078	1031
2375	1.84	-4.37	2.35	662.57	811.84	18201.082	1031
2380	2.66	-5.03	2.63	662.13	811.95	18201.090	1031
2385	1.78	-4.32	2.32	662.71	811.68	18201.092	1031
2390	1.51	-4.36	2.32	663.69	812.70	18201.094	1031
2395	1.81	-4.53	2.36	664.00	812.97	18201.098	1031
2400	2.02	-4.86	2.45	664.52	813.46	18201.109	1031
2405	2.06	-4.76	2.41	665.00	813.80	18201.113	1031
2410	2.17	-4.65	2.35	665.40	814.01	18201.121	1031
2415	2.16	-4.54	2.32	664.82	813.79	18201.123	1031
2420	2.11	-4.80	2.41	665.38	814.11	18201.125	1031
2425	1.81	-4.58	2.29	666.22	814.50	18201.129	1031
2430	2.10	-4.97	2.35	666.74	814.86	18201.139	1031
2435	1.46	-5.06	2.49	667.13	815.15	18201.143	1031
2440	1.85	-4.93	2.36	667.02	815.00	18201.150	1031
2445	2.29	-4.97	2.34	666.93	815.24	18201.152	1031
2450	1.81	-4.57	2.18	667.12	815.15	18201.156	1031
2455	2.33	-4.87	2.30	668.46	815.64	18201.164	1031
2460	2.41	-4.85	2.23	668.63	815.49	18201.166	1031
2465	1.76	-4.96	2.35	668.68	815.06	18201.172	1031
2470	2.00	-4.81	2.31	668.80	815.36	18201.174	1031
2475	1.82	-5.46	2.44	669.81	816.70	18201.184	1031
2480	1.91	-5.20	2.34	670.26	817.13	18201.188	1031
2485	2.28	-5.27	2.31	670.63	818.08	18201.193	1031
2490	2.04	-5.38	2.38	670.86	817.62	18201.193	1031
2495	2.06	-4.90	2.09	671.04	818.00	18201.203	1031
2500	2.24	-5.25	2.21	671.01	817.92	18201.207	1031
2505	2.21	-5.32	2.21	672.03	819.00	18201.215	1031
2510	2.05	-5.45	2.32	672.31	819.25	18201.217	1031
2515	1.93	-5.24	2.24	672.73	819.07	18201.221	1031
2520	2.06	-5.17	2.20	673.10	819.04	18201.229	1031
2525	1.84	-5.46	2.33	673.34	819.09	18201.232	1031
2530	2.39	-5.38	2.18	673.40	818.76	18201.238	1031
2535	2.43	-5.65	2.34	673.30	819.19	18201.246	1031
2540	2.58	-5.68	2.33	674.69	819.82	18201.248	1031
2545	2.23	-5.67	2.50	675.14	819.71	18201.250	1031
2550	2.12	-5.62	2.50	674.86	819.52	18201.258	1031
2555	1.98	-5.31	2.24	674.75	819.63	18201.262	1031
2560	2.22	-6.29	2.51	676.75	821.36	18201.268	1031
2565	2.03	-5.59	2.32	676.48	821.34	18201.270	1031
2570	2.02	-5.81	2.39	676.87	821.01	18201.277	1031
2575	2.01	-5.73	2.34	677.03	821.02	18201.281	1031
2580	2.59	-5.21	2.17	677.32	822.03	18201.287	1031
2585	1.90	-5.79	2.35	677.35	821.88	18201.291	1031
2590	1.79	-5.77	2.32	677.59	821.71	18201.299	1031
2595	2.21	-5.89	2.32	677.43	822.13	18201.301	1031
2600	2.44	-6.13	2.35	678.50	823.07	18201.311	1031
2605	2.12	-6.51	2.49	679.25	823.42	18201.312	1031
2610	2.22	-5.87	2.21	679.08	823.37	18201.314	1031
2615	1.72	-5.95	2.25	679.02	823.69	18201.320	1031
2620	1.97	-5.97	2.17	679.61	824.41	18201.326	1031
2625	1.64	-6.34	2.34	680.42	825.38	18201.332	1031
2630	2.27	-6.38	2.22	680.97	825.62	18201.340	1031
2635	2.25	-6.48	2.26	681.38	825.77	18201.342	1031
2640	2.44	-6.09	2.19	681.23	825.77	18201.344	1031
2645	2.15	-6.39	2.29	681.48	825.70	18201.348	1031
2650	2.16	-6.22	2.09	681.49	826.07	18201.357	1031
2655	2.17	-6.16	2.07	682.92	827.38	18201.361	1031
2660	1.78	-6.37	2.16	683.06	827.06	18201.367	1031
2665	2.14	-6.80	2.22	682.66	827.26	18201.373	1031
2670	1.97	-6.58	2.24	682.82	827.32	18201.375	1031
2675	1.61	-6.34	2.12	684.13	827.32	18201.381	1031
2680	1.71	-6.41	2.19	684.46	827.58	18201.389	1031
2685	2.16	-6.05	1.92	685.13	828.21	18201.393	1031
2690	2.16	-6.67	2.19	685.61	828.44	18201.400	1031
2695	1.78	-6.71	2.23	685.38	828.35	18201.404	1031
2700	1.83	-6.79	2.28	685.23	828.73	18201.406	1031
2705	2.04	-6.75	2.38	686.22	830.32	18201.414	1031
2710	1.70	-7.26	2.42	686.46	830.17	18201.416	1031
2715	2.13	-7.23	2.27	685.97	829.71	18201.424	1031
2720	2.21	-6.73	2.15	686.40	830.09	18201.426	1031
2725	1.94	-7.58	2.46	687.53	831.10	18201.434	1031
2730	1.74	-7.36	2.44	687.99	831.40	18201.438	1031
2735	1.96	-7.14	2.24	688.71	831.92	18201.439	1031
2740	1.89	-7.33	2.31	688.93	832.18	18201.445	1031
2745	1.51	-7.48	2.45	688.86	831.92	18201.451	1031
2750	2.15	-7.10	2.20	688.66	832.47	18201.455	1031
2755	2.01	-7.09	2.11	689.07	832.82	18201.465	1031
2760	2.05	-7.52	2.30	690.11	833.51	18201.467	1031
2765	2.01	-7.12	2.15	690.19	833.99	18201.471	1031
2770	1.81	-7.34	2.17	690.99	834.97	18201.480	1031
2775	2.11	-7.75	2.27	691.11	834.84	18201.482	1031
2780	2.50	-7.45	2.14	691.06	834.80	18201.486	1031
2785	2.57	-7.82	2.27	691.21	834.92	18201.494	1031
2790	2.52	-7.81	2.28	692.07	834.58	18201.498	1031
2795	2.32	-7.72	2.30	692.46	834.34	18201.500	1031
2800	2.42	-8.13	2.38	693.31	835.13	18201.508	1031
2805	1.83	-7.84	2.31	693.28	835.29	18201.514	1031
2810	2.18	-7.48	2.13	693.28	835.45	18201.518	1031
2815	2.07	-7.53	2.15	693.32	835.48	18201.520	1031
2820	1.22	-8.71	2.75	694.42	836.03	18201.529	1031
2825	1.69	-7.91	2.25	694.53	836.71	18201.531	1031
2830	2.43	-8.06	2.36	694.72	837.45	18201.539	1031
2835	2.06	-7.93	2.22	694.56	837.02	18201.539	1031
2840	1.68	-8.47	2.43	695.56	837.72	18201.547	1031
2845	2.26	-8.74	2.41	695.95	838.53	18201.553	1031
2850	2.00	-8.56	2.31	696.46	838.52	18201.559	1031
2855	2.06	-8.28	2.23	696.60	839.35	18201.562	1031
2860	2.09	-8.25	2.27	696.71	839.41	18201.564	1031
2865	1.93	-8.79	2.47	696.79	839.29	18201.572	1031
2870	2.23	-8.63	2.29	697.26	839.28	18201.576	1031
2875	1.78	-8.69	2.40	698.27	840.68	18201.580	1031
2880	1.67	-9.04	2.55	698.42	841.04	18201.590	1031
2885	2.02	-8.89	2.39	699.06	841.42	18201.592	1031
2890	1.96	-8.91	2.42	699.08	841.65	18201.594	1031
2895	2.24	-8.90	2.44	698.94	841.58	18201.600	1031
2900	2.07	-8.80	2.36	699.07	841.64	18201.607	1031
2905	2.14	-9.28	2.54	699.64	841.92	18201.611	1031
2910	2.13	-9.22	2.55	699.66	841.70	18201.617	1031
2915	2.41	-8.95	2.39	699.86	841.57	18201.623	1031
2920	2.27	-8.82	2.35	699.72	841.87	18201.625	1031
2925	2.15	-9.57	2.58	701.49	843.51	18201.631	1031
2930	2.38	-9.62	2.53	701.81	843.68	18201.637	1031
2935	2.47	-9.75	2.42	702.57	844.61	18201.645	1031
2940	2.53	-9.60	2.48	702.50	844.56	18201.650	1031
2945	0.94	-9.49	2.47	702.79	844.50	18201.654	1031
2950	2.08	-9.82	2.62	702.78	844.58	18201.656	1031
2955	1.88	-9.56	2.51	703.01	845.36	18201.662	1031
2960	2.04	-9.73	2.43	703.89	845.93	18201.664	1031
2965	1.86	-10.28	2.69	704.12	846.25	18201.672	1031
2970	2.11	-9.89	2.53	704.59	845.88	18201.674	1031
2975	2.30	-9.66	2.38	704.76	845.76	18201.682	1031
2980	2.00	-10.19	2.63	704.66	845.63	18201.688	1031
2985	1.95	-10.05	2.58	704.91	845.95	18201.689	1031
2990	2.30	-9.88	2.39	706.25	846.92	18201.693	1031
2995	1.92	-9.78	2.42	706.25	847.06	18201.701	1031
3000	2.57	-10.20	2.49	707.07	847.29	18201.705	1031
3005	2.10	-10.12	2.50	707.17	847.38	18201.715	1031
3010	2.35	-10.11	2.45	706.85	847.45	18201.717	1031
3015	1.97	-10.19	2.53	706.94	847.46	18201.721	1031
3020	2.37	-10.46	2.46	708.30	849.10	18201.730	1031
3025	1.81	-10.44	2.52	708.77	849.04	18201.734	1031
3030	2.79	-10.75	2.62	708.58	849.01	18201.740	1031
3035	2.28	-10.20	2.36	708.71	849.09	18201.746	1031
3040	2.51	-10.36	2.43	709.99	849.96	18201.748	1031
3045	2.18	-10.82	2.61	710.37	850.34	18201.750	1031
3050	2.41	-10.73	2.55	710.77	850.56	18201.756	1031
3055	2.18	-10.54	2.49	710.72	851.13	18201.760	1031
3060	2.19	-10.78	2.63	710.76	851.01	18201.766	1031
3065	2.79	-10.54	2.44	710.60	851.06	18201.773	1031
3070	2.31	-10.44	2.45	711.17	851.20	18201.777	1031
3075	2.68	-10.88	2.55	712.11	852.36	18201.781	1031
3080	2.22	-10.97	2.61	712.24	852.18	18201.783	1031
3085	2.22	-10.93	2.58	713.20	852.02	18201.795	1031
3090	2.31	-10.81	2.49	713.12	851.89	18201.797	1031
3095	2.00	-10.74	2.53	713.03	851.80	18201.803	1031
3100	1.98	-10.86	2.49	713.25	852.45	18201.807	1031
3105	1.92	-10.98	2.52	714.64	853.89	18201.812	1031
3110	2.15	-10.96	2.48	714.68	853.48	18201.814	1031
3115	2.04	-10.94	2.50	714.77	853.79	18201.826	1031
3120	2.36	-10.58	2.28	714.97	853.19	18201.826	1031
3125	2.13	-10.94	2.41	715.77	854.58	18201.832	1031
3130	1.87	-10.97	2.41	716.07	854.83	18201.840	1031
3135	2.12	-11.47	2.58	717.09	854.84	18201.844	1031
3140	2.33	-11.77	2.68	717.04	854.76	18201.844	1031
3145	1.97	-11.84	2.77	717.54	854.94	18201.854	1031
3150	2.67	-11.70	2.65	717.20	854.90	18201.857	1031
3155	2.24	-11.87	2.75	718.24	855.94	18201.861	1031
3160	2.17	-11.82	2.67	718.52	856.12	18201.869	1031
3165	2.32	-11.46	2.43	718.75	856.59	18201.873	1031
3170	2.38	-11.66	2.52	718.98	856.76	18201.875	1031
3175	1.99	-11.55	2.49	719.30	856.83	18201.883	1031
3180	2.18	-11.74	2.57	719.19	856.96	18201.887	1031
3185	2.39	-11.89	2.58	719.85	857.80	18201.891	1031
3190	2.08	-12.26	2.72	720.64	858.75	18201.900	1031
3195	2.58	-11.88	2.54	720.82	859.84	18201.904	1031
3200	1.82	-11.92	2.60	720.49	858.79	18201.906	1031
3205	2.07	-11.89	2.54	720.83	858.90	18201.910	1031
3210	2.56	-11.93	2.47	721.89	859.92	18201.914	1031
3215	2.19	-12.13	2.62	722.34	859.91	18201.924	1031
3220	2.18	-12.42	2.78	722.80	859.92	18201.926	1031
3225	2.21	-11.95	2.57	722.78	860.06	18201.932	1031
3230	1.97	-12.27	2.69	722.97	860.00	18201.938	1031
3235	2.05	-12.85	2.96	723.03	860.13	18201.939	1031
3240	2.06	-12.55	2.81	724.25	860.47	18201.945	1031
3245	2.23	-12.31	2.73	724.45	860.35	18201.951	1031
3250	2.01	-12.09	2.59	725.12	860.87	18201.957	1031
3255	2.40	-12.03	2.50	725.30	860.98	18201.965	1031
3260	2.13	-12.28	2.60	725.20	861.17	18201.969	1031
3265	1.97	-12.42	2.71	725.27	861.25	18201.971	1031
3270	1.36	-12.33	2.67	726.88	863.08	18201.980	1031
3275	2.27	-12.82	2.72	726.82	862.76	18201.986	1031
3280	1.98	-12.20	2.30	726.84	863.66	18201.990	1031
3285	2.11	-12.63	2.58	726.41	863.28	18201.996	1031
3290	2.55	-12.73	2.56	727.37	863.89	18201.998	1031
3295	2.25	-12.68	2.53	728.11	864.50	18202.000	1031
3300	2.18	-12.73	2.51	728.64	864.79	18202.008	1031
3305	2.03	-12.68	2.50	729.02	865.20	18202.014	1031
3310	1.46	-12.73	2.48	730.18	864.26	18202.020	1031
3315	2.27	-12.89	2.55	728.93	865.16	18202.021	1031
3320	2.16	-12.74	2.53	729.28	865.21	18202.027	1031
3325	2.24	-13.07	2.61	730.30	864.89	18202.031	1031
3330	2.08	-13.46	2.80	730.70	865.29	18202.033	1031
3335	2.19	-13.78	2.89	731.16	865.67	18202.045	1031
3340	2.44	-13.69	2.78	731.16	865.68	18202.049	1031
3345	2.61	-13.45	2.67	731.22	866.00	18202.055	1031
3350	2.10	-13.17	2.64	731.27	866.15	18202.059	1031
3355	2.40	-12.98	2.46	732.90	866.11	18202.062	1031
3360	2.26	-13.34	2.70	733.11	866.21	18202.064	1031
3365	1.60	-13.14	2.52	733.64	867.37	18202.074	1031
3370	2.23	-13.16	2.51	733.55	867.53	18202.078	1031
3375	1.56	-13.40	2.71	733.77	867.71	18202.080	1031
3380	2.01	-13.51	2.70	733.66	867.95	18202.090	1031
3385	2.24	-13.11	2.43	735.03	869.03	18202.094	1031
3390	2.19	-13.42	2.54	735.03	869.35	18202.094	1031
3395	2.00	-14.07	2.82	735.16	869.68	18202.105	1031
3400	2.51	-14.23	2.89	735.00	869.46	18202.105	1031
3405	2.14	-14.33	2.98	735.87	869.65	18202.109	1031
3410	2.13	-14.23	2.92	736.64	869.65	18202.119	1031
3415	2.23	-13.91	2.77	736.94	869.52	18202.121	1031
3420	2.00	-13.86	2.74	737.18	870.03	18202.125	1031
3425	1.86	-13.96	2.81	737.20	870.23	18202.135	1031
3430	2.07	-13.75	2.68	737.38	870.05	18202.137	1031
3435	2.07	-13.91	2.68	737.66	870.47	18202.141	1031
3440	2.09	-14.31	2.72	738.84	872.05	18202.150	1031
3445	2.35	-13.99	2.56	738.94	872.16	18202.152	1031
3450	2.11	-14.05	2.60	739.13	872.30	18202.156	1031
3455	2.12	-13.99	2.51	739.00	872.34	18202.158	1031
3460	2.05	-14.44	2.73	740.19	872.37	18202.164	1031
3465	2.29	-14.50	2.78	740.36	872.51	18202.172	1031
3470	2.09	-14.59	2.74	741.11	873.69	18202.178	1031
3475	2.04	-14.49	2.68	741.23	873.89	18202.184	1031
3480	2.04	-14.37	2.57	741.26	874.32	18202.188	1031
3485	2.32	-14.22	2.47	741.36	874.03	18202.189	1031
3490	1.67	-14.78	2.71	742.45	875.29	18202.197	1031
3495	2.14	-14.65	2.57	742.75	875.84	18202.201	1031
3500	1.70	-15.12	2.81	743.25	876.22	18202.207	1031
3505	1.83	-14.82	2.67	742.99	876.53	18202.215	1031
3510	2.23	-14.55	2.48	743.21	876.76	18202.219	1031
3515	2.00	-14.71	2.61	743.40	876.83	18202.221	1031
3520	2.14	-15.05	2.71	744.42	877.80	18202.230	1031
3525	2.14	-15.00	2.70	744.65	878.19	18202.238	1031
3530	1.81	-14.98	2.73	745.00	878.17	18202.234	1031
3535	1.61	-15.21	2.82	745.56	878.09	18202.246	1031
3540	2.10	-15.04	2.69	745.48	878.48	18202.250	1031
3545	2.21	-15.04	2.66	745.35	878.57	18202.250	1031
3550	1.82	-15.38	2.85	745.92	878.40	18202.256	1031
3555	2.15	-15.30	2.79	746.53	878.55	18202.264	1031
3560	2.36	-15.52	2.86	746.79	878.55	18202.266	1031
3565	2.18	-15.56	2.90	746.67	878.70	18202.271	1031
3570	2.33	-15.42	2.82	746.93	878.54	18202.277	1031
3575	2.18	-15.27	2.76	748.17	878.90	18202.281	1031
3580	2.06	-15.68	2.95	748.03	879.04	18202.283	1031
3585	2.31	-15.73	2.99	748.50	879.63	18202.295	1031
3590	2.32	-15.34	2.78	748.48	880.06	18202.297	1031
3595	2.48	-15.10	2.62	748.72	879.84	18202.305	1031
3600	2.51	-15.46	2.75	748.68	880.25	18202.309	1031
3605	2.05	-15.61	2.76	750.47	881.84	18202.314	1031
3610	1.98	-15.78	2.84	750.71	881.95	18202.314	1031
3615	2.06	-15.63	2.78	750.81	882.47	18202.326	1030
3620	1.93	-15.86	2.89	750.65	882.44	18202.326	1030
3625	1.97	-15.45	2.68	749.70	881.43	18202.330	1030
3630	2.08	-15.63	2.80	749.22	880.82	18202.340	1030
3635	2.14	-15.72	2.90	748.81	880.18	18202.344	1030
3640	2.20	-15.35	2.70	748.66	880.19	18202.344	1030
3645	2.14	-15.43	2.72	748.27	879.83	18202.354	1030
3650	2.29	-15.31	2.60	748.41	880.18	18202.359	1030
3655	2.06	-15.44	2.71	748.26	879.71	18202.359	1030
3660	2.03	-15.30	2.74	747.38	878.96	18202.369	1030
3665	2.08	-15.40	2.79	747.55	879.07	18202.371	1030
3670	1.56	-15.06	2.73	746.73	878.20	18202.377	1030
3675	2.04	-15.25	2.77	746.87	878.13	18202.385	1030
3680	1.97	-15.33	2.80	746.87	878.23	18202.389	1030
3685	2.57	-15.05	2.63	746.48	878.67	18202.391	1030
3690	2.06	-15.07	2.67	745.48	878.52	18202.400	1030
3695	1.85	-15.12	2.68	745.43	878.63	18202.402	1030
3700	2.18	-14.82	2.63	744.65	877.88	18202.406	1030
3705	2.29	-15.01	2.71	744.72	877.72	18202.408	1030
3710	2.28	-15.28	2.80	744.47	877.67	18202.416	1030
3715	2.18	-15.20	2.73	744.56	877.65	18202.426	1030
3720	2.52	-15.42	2.86	743.55	876.63	18202.428	1030
3725	2.42	-14.97	2.71	743.48	876.33	18202.434	1030
3730	1.93	-15.17	3.03	742.29	876.75	18202.439	1030
3735	1.99	-14.97	2.82	743.45	876.14	18202.439	1030
3740	2.00	-14.64	2.69	742.72	875.61	18202.449	1030
3745	2.15	-14.46	2.66	742.06	874.88	18202.449	1030
3750	1.43	-14.57	2.77	740.85	874.21	18202.459	1030
3755	2.51	-14.68	2.75	741.25	874.42	18202.465	1030
3760	2.02	-14.64	2.77	741.34	874.74	18202.469	1030
3765	2.11	-14.40	2.67	741.15	874.90	18202.471	1030
3770	1.96	-14.41	2.68	740.67	874.03	18202.480	1030
3775	2.22	-14.07	2.57	739.78	873.15	18202.488	1030
3780	2.24	-14.26	2.63	739.29	872.84	18202.484	1030
3785	2.40	-14.48	2.83	739.38	872.41	18202.496	1030
3790	1.63	-14.33	2.80	739.13	872.28	18202.498	1030
3795	2.23	-14.36	2.65	739.19	872.39	18202.500	1030
3800	1.97	-14.60	2.79	739.18	872.85	18202.504	1030
3805	1.71	-14.38	2.80	737.83	871.73	18202.514	1030
3810	1.90	-14.44	2.80	737.71	872.17	18202.518	1030
3815	1.92	-13.75	2.43	737.90	872.24	18202.523	1030
3820	2.32	-13.94	2.53	737.67	872.05	18202.527	1030
3825	1.98	-13.97	2.65	736.69	871.20	18202.531	1030
3830	1.91	-14.22	2.78	736.79	870.75	18202.533	1030
3835	2.19	-14.06	2.73	736.02	869.94	18202.545	1030
3840	2.38	-14.19	2.82	735.64	869.72	18202.549	1030
3845	1.36	-14.34	3.07	734.58	869.69	18202.555	1030
3850	2.04	-13.72	2.60	735.68	869.86	18202.559	1030
3855	2.11	-13.55	2.62	734.73	868.99	18202.562	1030
3860	1.64	-13.27	2.61	734.29	868.50	18202.564	1030
3865	1.83	-12.94	2.37	733.10	868.19	18202.574	1030
3870	1.89	-13.28	2.56	733.21	868.29	18202.576	1030
3875	2.24	-12.95	2.42	733.35	867.96	18202.580	1030
3880	1.92	-13.05	2.55	733.24	868.04	18202.590	1030
3885	1.77	-12.96	2.52	732.75	867.67	18202.592	1030
3890	1.73	-13.19	2.69	731.69	867.04	18202.596	1030
3895	1.99	-13.08	2.60	731.65	866.94	18202.604	1030
3900	2.50	-13.34	2.67	731.69	867.00	18202.607	1030
3905	1.63	-13.50	2.88	731.67	867.00	18202.609	1030
3910	1.97	-13.13	2.71	730.47	866.07	18202.619	1030
3915	2.20	-13.07	2.63	730.31	865.94	18202.621	1030
3920	1.95	-12.92	2.62	729.79	865.70	18202.627	1030
3925	2.23	-12.74	2.45	729.77	865.90	18202.631	1030
3930	1.99	-12.64	2.49	729.78	866.02	18202.641	1030
3935	2.04	-12.57	2.40	729.69	865.88	18202.641	1030
3940	1.78	-12.42	2.44	728.46	865.55	18202.650	1030
3945	2.19	-12.48	2.43	728.14	865.51	18202.652	1030
3950	1.49	-12.67	2.62	727.40	865.34	18202.660	1030
3955	1.67	-12.57	2.51	727.23	865.33	18202.658	1030
3960	2.05	-13.02	2.68	727.09	864.83	18202.666	1030
3965	2.42	-12.79	2.54	727.29	864.60	18202.676	1030
3970	2.15	-12.64	2.53	726.48	864.23	18202.676	1030
3975	2.04	-12.30	2.40	725.88	863.73	18202.684	1030
3980	2.09	-12.40	2.48	725.81	863.77	18202.688	1030
3985	2.01	-12.57	2.56	725.81	863.93	18202.689	1030
3990	1.96	-12.38	2.45	725.18	863.35	18202.697	1030
3995	1.65	-12.52	2.62	724.58	862.30	18202.699	1030
4000	1.88	-12.51	2.62	724.13	862.23	18202.703	1030
4005	1.89	-12.14	2.47	723.89	862.41	18202.715	1030
4010	2.05	-12.02	2.42	723.51	861.99	18202.719	1030
4015	2.06	-12.37	2.52	723.77	861.84	18202.721	1030
4020	1.68	-12.53	2.63	723.61	862.42	18202.729	1030
4025	2.05	-12.17	2.50	722.36	862.20	18202.738	1030
4030	2.07	-12.56	2.61	722.18	862.22	18202.734	1030
4035	2.47	-12.42	2.58	721.31	861.68	18202.742	1030
4040	2.44	-12.33	2.56	721.44	861.14	18202.748	1030
4045	2.03	-12.39	2.62	721.26	861.24	18202.750	1030
4050	2.16	-12.40	2.65	721.45	860.96	18202.756	1030
4055	1.85	-11.89	2.58	719.79	860.06	18202.764	1030
4060	1.90	-11.78	2.55	719.97	859.55	18202.768	1030
4065	2.30	-12.03	2.56	719.82	859.79	18202.771	1030
4070	2.79	-11.85	2.50	719.82	859.29	18202.777	1030
4075	2.11	-11.70	2.52	718.82	858.36	18202.781	1030
4080	1.92	-11.84	2.64	718.36	857.69	18202.783	1030
4085	2.60	-11.75	2.57	717.87	858.11	18202.795	1030
4090	2.49	-11.63	2.52	717.72	857.43	18202.799	1030
4095	2.40	-11.28	2.39	717.90	857.29	18202.807	1030
4100	2.34	-11.29	2.39	717.99	857.46	18202.809	1030
4105	2.23	-11.71	2.63	717.27	856.75	18202.812	1030
4110	2.05	-11.46	2.58	716.25	855.62	18202.814	1030
4115	2.38	-11.28	2.46	715.42	855.29	18202.824	1030
4120	2.28	-11.09	2.39	715.46	855.29	18202.828	1030
4125	2.09	-11.19	2.45	715.56	855.47	18202.830	1030
4130	2.44	-11.45	2.48	715.53	855.57	18202.840	1030
4135	2.29	-11.14	2.35	715.31	855.42	18202.842	1030
4140	2.36	-11.23	2.50	714.36	854.00	18202.846	1030
4145	1.97	-10.61	2.26	714.14	853.94	18202.854	1030
4150	2.03	-10.71	2.26	714.24	853.81	18202.857	1030
4155	1.82	-10.74	2.27	713.89	854.00	18202.859	1030
4160	2.09	-11.18	2.54	712.95	854.11	18202.869	1030
4165	2.09	-11.13	2.50	712.73	853.87	18202.871	1030
4170	1.84	-10.70	2.36	711.98	853.08	18202.879	1030
4175	2.24	-10.68	2.34	711.86	853.18	18202.881	1030
4180	2.08	-10.81	2.42	712.25	852.94	18202.889	1030
4185	2.17	-11.06	2.52	712.07	853.15	18202.895	1030
4190	2.35	-10.64	2.43	710.40	852.26	18202.902	1030
4195	1.97	-10.64	2.50	710.46	851.22	18202.902	1030
4200	2.46	-10.24	2.28	710.33	850.40	18202.908	1030
4205	1.97	-10.52	2.51	709.77	850.42	18202.908	1030
4210	2.09	-10.42	2.48	709.99	850.36	18202.918	1030
4215	2.18	-10.54	2.53	709.78	849.94	18202.926	1030
4220	2.32	-10.23	2.50	709.01	849.59	18202.926	1030
4225	2.27	-10.16	2.53	708.21	848.91	18202.934	1030
4230	2.02	-9.56	2.32	707.52	848.43	18202.938	1030
4235	1.69	-10.16	2.56	707.52	848.91	18202.939	1030
4240	2.10	-10.05	2.52	707.76	848.47	18202.949	1030
4245	2.10	-10.01	2.51	707.61	848.55	18202.951	1030
4250	1.90	-10.09	2.56	707.23	848.39	18202.955	1030
4255	1.93	-10.15	2.55	706.59	848.71	18202.965	1030
4260	2.14	-10.42	2.63	705.91	848.54	18202.967	1030
4265	1.75	-10.21	2.57	705.84	848.16	18202.971	1030
4270	1.80	-10.02	2.49	705.98	848.50	18202.977	1030
4275	2.15	-9.76	2.29	705.25	848.42	18202.986	1030
4280	2.31	-10.14	2.51	705.49	848.41	18202.984	1030
4285	1.84	-9.69	2.41	703.93	846.57	18202.994	1030
4290	2.42	-9.81	2.43	703.80	846.42	18202.998	1030
4295	2.38	-9.20	2.11	703.97	846.70	18203.004	1030
4300	1.74	-9.38	2.25	703.75	846.80	18203.004	1030
4305	1.99	-8.98	2.12	702.65	845.50	18203.014	1030
4310	1.72	-9.24	2.34	702.33	844.83	18203.020	1030
4315	2.09	-8.60	2.17	701.99	843.83	18203.023	1030
4320	1.88	-8.97	2.27	701.76	843.93	18203.027	1030
4325	2.11	-8.96	2.21	701.64	844.31	18203.031	1030
4330	1.98	-9.50	2.47	701.57	844.15	18203.033	1030
4335	1.96	-9.37	2.42	700.77	843.52	18203.045	1030
4340	2.41	-8.90	2.22	700.09	842.64	18203.049	1030
4345	2.39	-9.19	2.38	700.27	842.92	18203.055	1030
4350	1.78	-9.30	2.47	700.14	842.86	18203.059	1030
4355	1.78	-9.18	2.39	699.77	842.63	18203.062	1030
4360	2.14	-8.97	2.28	698.80	842.50	18203.064	1030
4365	2.43	-8.86	2.21	698.65	842.29	18203.074	1030
4370	2.17	-8.68	2.27	697.91	841.97	18203.078	1030
4375	2.36	-8.68	2.25	698.23	841.80	18203.080	1030
4380	1.67	-8.59	2.25	697.74	841.83	18203.088	1030
4385	2.08	-8.63	2.24	697.97	841.66	18203.092	1030
4390	1.91	-8.71	2.31	696.75	841.81	18203.094	1030
4395	2.10	-8.52	2.25	696.53	841.83	18203.098	1030
4400	2.10	-8.25	2.15	696.03	841.55	18203.107	1030
4405	2.21	-8.23	2.15	695.96	841.01	18203.113	1030
4410	1.84	-8.63	2.36	695.82	841.05	18203.119	1030
4415	2.31	-8.72	2.37	695.77	841.03	18203.121	1030
4420	2.09	-8.22	2.17	694.88	839.55	18203.127	1030
4425	2.07	-8.31	2.30	694.59	839.30	18203.129	1030
4430	1.84	-8.45	2.40	694.65	839.31	18203.139	1030
4435	2.36	-8.17	2.16	694.43	838.97	18203.145	1030
4440	2.24	-8.35	2.30	694.06	838.77	18203.150	1030
4445	2.00	-8.20	2.33	693.17	837.63	18203.152	1030
4450	2.23	-8.09	2.24	692.95	837.02	18203.156	1030
4455	2.27	-8.22	2.29	692.30	837.00	18203.160	1030
4460	1.93	-8.14	2.37	692.33	837.00	18203.166	1030
4465	1.87	-8.25	2.43	692.27	837.03	18203.172	1030
4470	1.60	-8.23	2.44	692.17	836.89	18203.176	1030
4475	2.14	-8.17	2.42	690.82	835.52	18203.184	1030
4480	1.78	-7.76	2.29	690.61	835.36	18203.186	1030
4485	2.41	-7.74	2.29	689.90	834.65	18203.189	1030
4490	1.97	-7.56	2.24	689.88	834.82	18203.199	1030
4495	1.84	-7.64	2.26	690.10	834.64	18203.201	1030
4500	1.60	-7.22	2.10	690.05	834.16	18203.203	1030
4505	1.90	-7.38	2.15	689.04	834.29	18203.217	1030
4510	2.12	-7.67	2.23	688.95	834.64	18203.217	1030
4515	2.74	-7.51	2.18	688.81	834.38	18203.225	1030
4520	2.15	-7.62	2.29	688.61	834.55	18203.227	1030
4525	2.74	-7.30	2.12	687.07	833.00	18203.232	1030
4530	1.79	-7.66	2.44	686.72	832.52	18203.238	1030
4535	1.83	-7.28	2.33	686.22	832.04	18203.244	1030
4540	1.82	-7.17	2.36	685.98	831.84	18203.248	1030
4545	1.66	-7.49	2.49	686.03	831.73	18203.250	1030
4550	2.30	-7.17	2.29	686.13	831.46	18203.254	1030
4555	1.58	-7.15	2.39	685.35	830.97	18203.264	1030
4560	2.27	-7.42	2.49	684.72	830.58	18203.270	1030
4565	1.99	-7.24	2.47	684.60	830.19	18203.273	1030
4570	2.30	-6.70	2.22	683.98	829.73	18203.277	1030
4575	2.13	-7.06	2.42	684.00	829.52	18203.281	1030
4580	2.14	-6.80	2.30	683.95	829.58	18203.283	1030
4585	2.10	-6.83	2.34	683.88	829.78	18203.293	1030
4590	1.83	-6.92	2.49	682.71	828.47	18203.297	1030
4595	2.43	-6.88	2.38	682.68	828.44	18203.303	1030
4600	2.15	-6.25	2.10	682.69	828.44	18203.311	1030
4605	1.93	-6.81	2.41	682.17	827.98	18203.312	1030
4610	1.81	-6.32	2.17	681.12	827.92	18203.314	1030
4615	2.26	-6.56	2.24	681.06	827.96	18203.322	1030
4620	2.23	-6.36	2.25	680.49	827.47	18203.328	1030
4625	1.70	-6.47	2.29	680.21	827.48	18203.330	1030
4630	2.53	-6.48	2.25	680.36	827.14	18203.340	1030
4635	2.08	-6.34	2.21	680.06	826.90	18203.342	1030
4640	1.74	-6.37	2.34	679.14	826.05	18203.346	1030
4645	1.99	-6.34	2.29	678.68	825.81	18203.348	1030
4650	2.31	-5.61	1.95	678.47	825.85	18203.359	1030
4655	1.91	-6.29	2.29	678.03	825.03	18203.363	1030
4660	1.88	-6.08	2.26	677.93	824.93	18203.371	1030
4665	2.24	-6.02	2.19	677.85	824.76	18203.371	1030
4670	2.07	-5.78	2.10	677.18	823.85	18203.375	1030
4675	1.79	-6.03	2.34	676.66	823.62	18203.379	1030
4680	2.17	-5.52	2.05	676.53	823.15	18203.389	1030
4685	2.14	-5.84	2.23	676.45	823.75	18203.393	1030
4690	1.88	-6.08	2.38	675.71	823.11	18203.400	1030
4695	2.13	-6.09	2.41	675.10	822.25	18203.402	1030
4700	1.74	-5.67	2.30	674.82	822.12	18203.406	1030
4705	1.83	-5.66	2.33	674.43	821.64	18203.410	1030
4710	1.63	-5.31	2.19	674.20	821.46	18203.418	1030
4715	1.37	-5.60	2.30	674.27	821.59	18203.422	1030
4720	1.79	-5.42	2.19	674.12	821.04	18203.424	1030
4725	1.81	-5.46	2.40	672.85	819.99	18203.434	1030
4730	1.82	-5.37	2.30	672.96	819.38	18203.438	1030
4735	2.13	-5.42	2.32	672.14	818.98	18203.443	1030
4740	1.64	-5.04	2.16	671.82	819.32	18203.445	1030
4745	1.83	-5.47	2.39	671.80	819.43	18203.451	1030
4750	2.14	-5.35	2.28	672.02	819.23	18203.455	1030
4755	1.58	-5.23	2.46	670.67	817.25	18203.465	1030
4760	1.83	-5.05	2.30	670.18	817.51	18203.467	1030
4765	1.31	-5.35	2.45	670.36	816.97	18203.475	1030
4770	2.24	-4.82	2.15	670.71	817.30	18203.475	1030
4775	1.54	-5.01	2.31	669.10	816.78	18203.482	1030
4780	1.97	-4.73	2.19	668.84	815.65	18203.488	1030
4785	1.83	-4.81	2.27	668.50	815.50	18203.496	1030
4790	1.79	-4.80	2.28	668.12	815.02	18203.498	1030
4795	1.39	-5.07	2.42	668.21	815.06	18203.500	1030
4800	1.99	-4.85	2.28	668.20	815.21	18203.504	1030
4805	2.02	-4.82	2.32	667.46	814.64	18203.514	1030
4810	1.88	-4.78	2.34	666.74	813.95	18203.520	1030
4815	1.98	-4.94	2.39	666.69	813.81	18203.523	1030
4820	2.11	-4.78	2.34	666.02	813.13	18203.529	1030
4825	1.83	-4.59	2.29	666.01	813.47	18203.531	1030
4830	1.98	-4.71	2.32	665.90	813.60	18203.533	1030
4835	1.68	-4.52	2.32	665.64	813.22	18203.543	1030
4840	1.78	-4.55	2.40	664.50	812.12	18203.547	1030
4845	1.39	-4.40	2.37	664.80	812.37	18203.553	1030
4850	1.74	-4.41	2.32	664.63	812.14	18203.561	1030
4855	1.88	-4.63	2.40	664.65	812.54	18203.562	1030
4860	2.00	-4.09	2.27	662.96	811.06	18203.564	1030
4865	2.15	-3.95	2.21	662.86	810.90	18203.574	1030
4870	2.08	-4.35	2.42	662.17	811.23	18203.578	1030
4875	1.60	-4.23	2.41	662.19	811.08	18203.580	1030
4880	1.52	-4.02	2.32	661.95	811.44	18203.590	1030
4885	1.62	-4.26	2.43	661.86	811.08	18203.592	1030
4890	2.09	-4.00	2.39	660.87	809.99	18203.596	1030
4895	1.96	-3.72	2.28	660.72	809.49	18203.598	1030
4900	1.05	-4.08	2.56	660.09	809.29	18203.607	1030
4905	1.68	-3.81	2.42	659.91	808.96	18203.613	1030
4910	2.02	-3.54	2.25	659.85	809.30	18203.621	1030
4915	2.12	-3.73	2.35	659.85	809.16	18203.621	1030
4920	1.85	-3.63	2.36	659.25	808.22	18203.625	1030
4925	1.31	-3.60	2.47	658.61	807.23	18203.629	1030
4930	1.77	-3.45	2.33	658.48	807.16	18203.639	1030
4935	2.05	-3.72	2.43	658.11	806.85	18203.645	1030
4940	2.07	-3.83	2.45	658.08	807.19	18203.650	1030
4945	2.41	-3.57	2.37	657.86	806.83	18203.652	1030
4950	2.16	-4.10	2.61	658.08	806.74	18203.656	1030
4955	2.16	-3.81	2.52	656.89	805.32	18203.662	1030
4960	2.17	-3.65	2.45	657.13	805.50	18203.668	1030
4965	2.22	-3.36	2.27	656.67	805.78	18203.672	1030
4970	2.09	-3.28	2.29	656.85	805.72	18203.674	1030
4975	1.65	-3.31	2.35	655.17	805.50	18203.684	1030
4980	1.90	-3.68	2.53	654.98	805.82	18203.688	1030
4985	1.66	-3.34	2.45	654.37	804.60	18203.693	1030
4990	1.88	-3.40	2.43	654.30	804.62	18203.695	1030
4995	1.92	-3.02	2.20	653.81	804.53	18203.703	1030
5000	1.31	-3.44	2.46	654.01	804.76	18203.707	1030
5005	1.82	-2.86	2.26	652.92	803.43	18203.715	1030
5010	1.81	-2.98	2.35	652.66	803.29	18203.717	1030
5015	2.02	-2.85	2.31	652.19	802.94	18203.721	1030
5020	1.86	-2.80	2.31	651.78	802.60	18203.727	1030
5025	1.32	-3.17	2.54	651.68	802.71	18203.732	1030
5030	1.38	-3.16	2.54	651.76	802.58	18203.738	1030
5035	1.78	-2.81	2.38	651.04	802.21	18203.746	1030
5040	1.61	-3.04	2.53	650.34	801.41	18203.750	1030
5045	1.41	-2.92	2.50	650.31	801.50	18203.750	1030
5050	2.03	-2.92	2.46	650.30	801.28	18203.758	1030
5055	1.47	-2.69	2.41	650.21	801.22	18203.762	1030
5060	1.59	-2.80	2.50	648.77	800.16	18203.770	1030
5065	1.34	-3.09	2.68	648.69	799.95	18203.770	1030
5070	1.96	-1.86	2.17	647.77	798.89	18203.779	1030
5075	2.08	-2.30	2.32	647.79	798.94	18203.781	1030
5080	1.82	-2.26	2.34	648.16	798.80	18203.789	1030
5085	1.30	-2.59	2.47	647.87	798.91	18203.793	1030
5090	1.51	-2.23	2.40	646.83	798.07	18203.799	1030
5095	1.54	-2.37	2.46	646.43	797.57	18203.801	1030
5100	1.41	-2.42	2.56	646.01	796.91	18203.811	1030
5105	1.53	-2.29	2.49	646.17	797.04	18203.812	1030
5110	1.68	-2.02	2.25	645.91	797.04	18203.818	1031
5115	1.48	-2.50	2.50	645.89	796.78	18203.820	1031
5120	1.68	-2.54	2.46	646.72	797.89	18203.830	1031
5125	2.01	-2.75	2.46	647.17	798.55	18203.832	1031
5130	1.95	-2.59	2.43	647.40	798.54	18203.840	1031
5135	1.93	-2.71	2.46	647.19	798.69	18203.842	1031
5140	1.74	-3.06	2.61	647.38	799.06	18203.844	1031
5145	1.44	-2.57	2.31	648.27	799.81	18203.848	1031
5150	1.87	-2.94	2.43	648.40	799.45	18203.857	1031
5155	2.17	-2.55	2.26	649.05	799.97	18203.861	1031
5160	1.70	-3.05	2.52	649.17	800.05	18203.869	1031
5165	1.87	-2.82	2.46	649.02	799.84	18203.873	1031
5170	1.79	-3.06	2.53	648.71	799.79	18203.875	1031
5175	1.73	-3.10	2.51	650.29	801.09	18203.881	1031
5180	1.97	-3.03	2.48	650.54	800.72	18203.889	1031
5185	1.84	-3.19	2.57	651.46	801.04	18203.893	1031
5190	1.91	-3.20	2.57	651.35	801.03	18203.898	1031
5195	2.02	-3.20	2.51	651.29	801.24	18203.904	1031
5200	1.97	-2.97	2.48	651.22	801.00	18203.906	1031
5205	1.63	-3.45	2.55	652.87	802.33	18203.914	1031
5210	2.00	-3.39	2.61	652.63	802.65	18203.914	1031
5215	2.00	-3.32	2.54	652.60	802.47	18203.922	1031
5220	1.96	-3.05	2.44	652.62	802.52	18203.926	1031
5225	1.96	-2.95	2.35	653.58	803.14	18203.934	1031
5230	2.09	-3.38	2.51	653.80	803.86	18203.938	1031
5235	1.94	-3.35	2.47	653.79	804.42	18203.939	1031
5240	1.86	-3.05	2.30	654.47	804.65	18203.947	1031
5245	1.87	-3.57	2.53	654.33	804.79	18203.951	1031
5250	1.63	-3.61	2.62	654.35	804.62	18203.957	1031
5255	1.77	-3.42	2.43	655.07	804.88	18203.965	1031
5260	2.04	-3.58	2.42	655.75	805.97	18203.967	1031
5265	1.73	-3.66	2.50	655.81	806.10	18203.971	1031
5270	1.54	-3.77	2.56	656.65	805.92	18203.979	1031
5275	1.85	-3.68	2.47	656.58	805.86	18203.982	1031
5280	1.85	-3.54	2.43	656.74	806.03	18203.988	1031
5285	2.05	-3.68	2.43	656.88	806.02	18203.996	1031
5290	1.46	-3.73	2.46	658.11	807.58	18204.000	1031
5295	1.62	-3.33	2.23	658.09	807.68	18204.000	1031
5300	1.73	-3.78	2.40	657.98	807.65	18204.008	1031
5305	1.87	-3.77	2.39	658.21	807.66	18204.012	1031
5310	2.07	-3.62	2.27	659.30	808.92	18204.018	1031
5315	1.88	-3.58	2.17	659.57	809.13	18204.020	1031
5320	1.86	-4.36	2.55	660.24	809.31	18204.029	1031
5325	2.18	-4.16	2.40	660.15	809.45	18204.031	1031
5330	1.74	-3.86	2.38	660.10	809.52	18204.033	1031
5335	1.64	-3.94	2.34	660.36	809.67	18204.039	1031
5340	1.78	-4.54	2.52	661.34	810.72	18204.047	1031
5345	1.40	-4.50	2.50	661.94	811.37	18204.053	1031
5350	2.04	-4.32	2.31	662.18	811.73	18204.059	1031
5355	2.33	-4.15	2.22	662.78	812.20	18204.062	1031
5360	1.95	-4.05	2.20	662.60	812.10	18204.064	1031
5365	2.15	-4.20	2.30	662.63	811.96	18204.072	1031
5370	1.68	-4.24	2.36	663.02	812.20	18204.078	1031
5375	2.20	-4.50	2.44	663.92	812.19	18204.080	1031
5380	1.78	-4.36	2.38	663.96	811.98	18204.090	1031
5385	2.16	-4.46	2.40	664.30	812.47	18204.094	1031
5390	1.68	-4.28	2.42	663.98	811.75	18204.094	1031
5395	1.96	-4.58	2.42	665.29	813.45	18204.100	1031
5400	1.80	-4.86	2.61	665.56	813.63	18204.107	1031
5405	1.98	-4.49	2.35	666.27	813.50	18204.111	1031
5410	2.30	-4.77	2.44	666.02	813.33	18204.117	1031
5415	1.27	-4.92	2.59	666.15	813.88	18204.123	1031
5420	1.74	-4.77	2.48	666.09	813.42	18204.125	1031
5425	1.89	-4.83	2.40	667.19	814.63	18204.133	1031
5430	1.80	-4.92	2.42	667.48	814.82	18204.137	1031
5435	1.96	-5.20	2.48	667.89	815.59	18204.141	1031
5440	2.11	-5.43	2.55	668.28	815.45	18204.150	1031
5445	2.35	-5.09	2.39	668.50	815.42	18204.154	1031
5450	2.10	-5.15	2.39	668.49	815.39	18204.156	1031
5455	2.13	-4.62	2.13	668.48	815.68	18204.162	1031
5460	2.17	-4.82	2.23	668.83	815.53	18204.164	1031
5465	1.65	-5.46	2.49	669.36	816.42	18204.172	1031
5470	1.80	-5.36	2.30	670.63	817.96	18204.174	1031
5475	1.76	-5.31	2.33	670.58	818.20	18204.184	1031
5480	2.20	-5.37	2.27	670.85	817.93	18204.188	1031
5485	1.83	-5.43	2.40	670.61	818.29	18204.189	1031
5490	1.48	-5.29	2.21	672.05	819.13	18204.193	1031
5495	1.91	-5.39	2.23	672.50	819.25	18204.201	1031
5500	1.98	-5.69	2.29	672.87	819.82	18204.205	1031
5505	2.16	-5.45	2.20	672.82	819.88	18204.213	1031
5510	2.72	-4.91	1.91	672.88	819.97	18204.219	1031
5515	1.83	-5.27	2.16	673.07	820.02	18204.221	1031
5520	1.91	-5.46	2.25	674.10	820.06	18204.227	1031
5525	1.99	-5.68	2.37	674.46	819.92	18204.234	1031
5530	2.34	-5.42	2.11	675.19	820.91	18204.240	1031
5535	2.04	-5.74	2.35	675.16	820.97	18204.246	1031
5540	1.67	-5.43	2.28	675.28	821.10	18204.248	1031
5545	2.23	-5.62	2.29	675.39	821.32	18204.250	1031
5550	1.89	-5.90	2.37	676.35	822.19	18204.258	1031
5555	1.80	-6.04	2.42	676.76	822.52	18204.260	1031
5560	1.82	-5.76	2.35	676.66	822.23	18204.270	1031
5565	1.23	-5.94	2.48	676.56	822.74	18204.271	1031
5570	1.78	-6.09	2.40	677.19	823.52	18204.277	1031
5575	1.99	-6.36	2.43	678.03	824.41	18204.281	1031
5580	1.76	-6.54	2.46	678.24	824.65	18204.283	1031
5585	1.99	-6.22	2.31	678.66	825.34	18204.295	1031
5590	1.86	-6.46	2.42	678.82	825.09	18204.297	1031
5595	2.61	-6.58	2.41	679.13	825.63	18204.307	1031
5600	1.63	-6.55	2.48	678.68	825.73	18204.309	1031
5605	1.91	-7.04	2.58	680.22	826.79	18204.312	1031
5610	1.94	-7.11	2.57	680.38	826.51	18204.314	1031
5615	2.13	-6.35	2.24	680.96	826.96	18204.326	1031
5620	1.84	-6.56	2.33	681.04	826.75	18204.328	1031
5625	1.64	-6.72	2.47	680.78	826.91	18204.332	1031
5630	2.05	-6.54	2.32	680.82	827.47	18204.340	1031
5635	1.76	-6.83	2.39	682.02	828.14	18204.342	1031
5640	1.91	-6.83	2.31	682.59	828.67	18204.344	1031
5645	1.94	-6.45	2.16	682.46	828.92	18204.354	1031
5650	2.15	-6.80	2.30	682.74	828.47	18204.359	1031
5655	1.96	-6.82	2.33	682.39	828.39	18204.359	1031
5660	1.72	-6.51	2.20	682.59	828.13	18204.369	1031
5665	2.07	-7.07	2.36	684.08	829.79	18204.373	1031
5670	2.08	-7.07	2.26	684.84	830.70	18204.375	1031
5675	2.09	-7.12	2.32	684.88	830.33	18204.387	1031
5680	1.78	-7.53	2.55	684.85	830.35	18204.391	1031
5685	2.29	-7.24	2.31	685.44	831.33	18204.391	1031
5690	1.97	-7.24	2.32	686.28	832.05	18204.400	1031
5695	2.17	-7.29	2.31	686.52	832.22	18204.402	1031
5700	2.12	-7.77	2.50	687.24	832.71	18204.406	1031
5705	2.58	-7.41	2.35	687.14	833.02	18204.408	1031
5710	2.79	-7.25	2.27	687.19	832.11	18204.420	1031
5715	1.92	-7.48	2.45	687.24	832.59	18204.424	1031
5720	1.93	-7.83	2.51	688.34	833.82	18204.426	1031
5725	2.17	-7.99	2.55	688.52	833.89	18204.432	1031
5730	2.70	-7.99	2.41	689.69	834.93	18204.438	1031
5735	2.25	-8.10	2.53	689.57	835.01	18204.439	1031
5740	2.22	-8.07	2.53	689.70	835.00	18204.447	1031
5745	1.83	-8.02	2.52	689.68	835.06	18204.451	1031
5750	2.12	-7.54	2.20	690.42	835.62	18204.459	1031
5755	1.73	-7.77	2.30	690.87	836.24	18204.465	1031
5760	1.93	-8.13	2.44	690.79	836.44	18204.469	1031
5765	2.58	-7.93	2.29	690.82	835.97	18204.471	1031
5765	2.44	-8.42	2.49	691.38	836.47	18204.434	1031
5770	1.76	-8.15	2.34	692.39	837.55	18204.438	1031
5775	2.18	-8.03	2.24	692.33	837.63	18204.439	1031
5780	2.32	-8.07	2.42	689.86	835.34	18204.449	1031
5785	1.97	-7.61	2.20	690.29	835.28	18204.451	1031
5790	1.99	-8.14	2.42	690.32	835.16	18204.459	1031
5795	2.58	-8.46	2.51	690.39	835.36	18204.465	1031
5800	2.48	-7.85	2.28	691.27	834.90	18204.469	1031
5805	2.36	-8.27	2.38	691.58	835.23	18204.471	1031
5810	2.06	-7.14	1.94	691.92	834.97	18204.482	1031
5815	1.76	-7.61	2.21	691.51	834.83	18204.486	1031
5820	1.90	-7.98	2.36	692.78	834.94	18204.486	1031
5825	2.27	-7.74	2.20	693.53	835.38	18204.496	1031
5830	1.88	-7.66	2.15	694.11	835.68	18204.500	1031
5835	2.07	-7.77	2.15	694.15	835.79	18204.500	1031
5840	1.77	-8.00	2.35	694.01	836.36	18204.512	1031
5845	1.86	-7.94	2.29	694.00	836.01	18204.512	1031
5850	2.01	-8.08	2.31	694.66	836.87	18204.518	1031
5855	1.98	-8.23	2.35	694.88	837.52	18204.527	1031
5860	2.33	-8.57	2.50	695.48	838.01	18204.529	1031
5865	2.32	-8.53	2.44	695.73	838.46	18204.531	1031
5870	1.69	-7.93	2.26	695.80	838.34	18204.533	1031
5875	1.85	-8.16	2.29	695.99	838.48	18204.545	1031
5880	1.95	-8.38	2.38	695.88	838.44	18204.547	1031
5885	2.11	-8.52	2.43	695.95	838.39	18204.559	1031
5890	1.46	-8.33	2.41	696.47	838.51	18204.561	1031
5895	1.75	-8.70	2.56	697.83	838.75	18204.562	1031
5900	1.69	-8.37	2.36	697.94	839.19	18204.568	1031
5905	2.43	-8.90	2.55	698.02	839.53	18204.576	1031
5910	1.91	-8.41	2.35	698.01	839.45	18204.580	1031
5915	1.79	-8.42	2.33	699.47	839.89	18204.582	1031
5920	2.08	-8.53	2.36	699.59	840.00	18204.590	1031
5925	1.39	-8.69	2.41	700.07	840.94	18204.594	1031
5930	2.15	-8.70	2.37	700.21	840.80	18204.596	1031
5935	2.16	-8.65	2.32	700.26	841.32	18204.604	1031
5940	2.27	-8.64	2.27	700.22	841.36	18204.611	1031
5945	1.78	-9.29	2.64	701.49	841.87	18204.615	1031
5950	2.51	-9.75	2.72	701.70	841.90	18204.621	1031
5955	2.57	-9.30	2.46	701.80	841.94	18204.623	1031
5960	2.15	-9.47	2.57	701.71	842.41	18204.627	1031
5965	2.05	-9.84	2.71	702.54	843.69	18204.637	1031
5970	1.99	-9.40	2.47	702.95	843.70	18204.639	1031
5975	2.06	-9.51	2.53	703.04	843.90	18204.643	1031
5980	2.36	-9.73	2.58	702.95	843.82	18204.652	1031
5985	2.35	-9.66	2.49	703.53	844.52	18204.654	1031
5990	2.40	-9.65	2.47	704.20	845.69	18204.656	1031
5995	2.32	-9.71	2.46	704.53	845.66	18204.664	1031
6000	2.03	-9.84	2.50	705.09	846.11	18204.666	1031
6005	1.89	-9.98	2.59	705.25	846.39	18204.672	1031
6010	2.11	-9.89	2.55	705.36	846.38	18204.682	1031
6015	1.84	-10.04	2.69	705.08	846.57	18204.684	1031
6020	2.20	-9.36	2.35	705.04	846.38	18204.688	1031
6025	2.12	-9.90	2.56	705.40	846.51	18204.689	1031
6030	2.54	-9.99	2.46	707.33	848.37	18204.701	1031
6035	2.23	-10.13	2.52	707.20	848.39	18204.703	1031
6040	2.19	-10.15	2.49	707.49	848.54	18204.711	1031
6045	1.87	-10.26	2.61	707.23	848.77	18204.715	1031
6050	2.36	-10.23	2.46	708.57	849.32	18204.719	1031
6055	2.44	-10.55	2.58	708.70	849.70	18204.721	1031
6060	2.77	-10.22	2.43	709.94	849.72	18204.730	1031
6065	2.22	-10.84	2.75	710.03	849.98	18204.736	1031
6070	2.38	-10.85	2.71	710.12	850.19	18204.736	1031
6075	2.60	-10.53	2.56	709.87	850.05	18204.746	1031
6080	1.81	-10.38	2.59	711.66	849.71	18204.750	1031
6085	2.01	-10.56	2.63	711.43	849.83	18204.752	1031
6090	2.37	-10.45	2.50	711.60	850.28	18204.760	1031
6095	2.52	-10.77	2.61	711.13	850.18	18204.766	1031
6100	2.27	-10.88	2.60	712.16	851.07	18204.766	1031
6105	2.13	-10.61	2.44	712.52	851.40	18204.777	1031
6110	2.31	-10.79	2.50	713.26	851.79	18204.779	1031
6115	2.46	-10.70	2.43	713.74	851.99	18204.781	1031
6120	1.95	-10.89	2.55	713.33	852.35	18204.785	1031
6125	2.18	-10.95	2.55	713.28	852.28	18204.797	1031
6130	2.10	-11.18	2.61	713.80	852.43	18204.797	1031
6135	1.96	-11.39	2.63	714.72	853.66	18204.809	1031
6140	2.25	-11.37	2.61	714.92	853.77	18204.811	1031
6145	2.53	-11.50	2.55	715.55	854.47	18204.814	1031
6150	1.92	-11.29	2.47	715.49	854.44	18204.814	1031
6155	2.06	-11.33	2.50	715.70	854.67	18204.822	1031
6160	2.38	-11.46	2.56	715.74	854.47	18204.830	1031
6165	2.30	-11.61	2.55	717.25	855.84	18204.834	1031
6170	2.38	-11.67	2.55	717.36	856.33	18204.840	1031
6175	2.36	-11.81	2.60	717.31	856.39	18204.844	1031
6180	2.22	-11.77	2.64	717.25	856.25	18204.846	1031
6185	2.37	-11.87	2.65	718.51	856.53	18204.854	1031
6190	2.13	-11.86	2.73	718.58	856.42	18204.863	1031
6195	1.95	-11.80	2.65	719.39	857.09	18204.861	1031
6200	2.37	-11.84	2.62	719.63	857.60	18204.871	1031
6205	2.29	-12.00	2.64	719.66	857.52	18204.875	1031
6210	2.19	-12.26	2.76	719.76	857.75	18204.877	1031
6215	2.51	-11.72	2.53	719.90	858.39	18204.885	1031
6220	2.33	-11.98	2.65	720.91	858.83	18204.887	1031
6225	2.63	-12.52	2.73	721.27	860.10	18204.896	1031
6230	2.26	-12.48	2.80	721.78	859.81	18204.902	1031
6235	2.23	-12.39	2.77	721.51	859.83	18204.904	1031
6240	1.93	-12.42	2.85	721.48	859.67	18204.908	1031
6245	2.50	-12.47	2.79	721.75	859.67	18204.914	1031
6250	1.61	-12.35	2.72	723.24	861.17	18204.916	1031
6255	1.92	-12.34	2.67	723.02	861.18	18204.922	1031
6260	2.26	-12.33	2.66	724.05	861.72	18204.930	1031
6265	1.62	-12.58	2.78	724.08	861.66	18204.934	1031
6270	1.78	-12.51	2.71	723.95	862.20	18204.938	1031
6275	2.00	-12.37	2.65	724.12	862.05	18204.939	1031
6280	2.40	-12.44	2.56	725.91	863.40	18204.951	1031
6285	2.36	-12.87	2.70	725.77	863.44	18204.955	1031
6290	1.65	-13.15	2.94	725.65	863.47	18204.961	1031
6295	2.48	-13.14	2.87	726.22	863.53	18204.967	1031
6300	1.72	-12.97	2.85	726.83	863.34	18204.969	1031
6305	2.14	-13.22	2.87	727.23	863.24	18204.971	1031
6310	2.57	-13.14	2.73	727.71	864.07	18204.980	1031
6315	2.25	-13.12	2.76	727.90	864.45	18204.988	1031
6320	2.40	-13.05	2.69	728.20	864.29	18204.986	1031
6325	2.10	-13.24	2.84	727.94	864.46	18204.996	1031
6330	2.58	-13.33	2.81	728.04	864.75	18204.998	1031
6335	2.30	-13.55	2.92	728.14	864.93	18205.002	1031
6340	2.38	-13.45	2.92	728.12	864.90	18205.010	1031
6345	2.53	-13.30	2.85	728.12	865.12	18205.014	1031
6350	2.21	-13.41	2.86	728.34	865.11	18205.016	1031
6355	2.32	-13.62	2.80	730.51	867.40	18205.027	1031
6360	2.19	-13.73	2.86	730.76	867.55	18205.029	1031
6365	2.46	-13.74	2.82	731.07	868.12	18205.033	1031
6370	2.16	-13.75	2.83	731.58	868.23	18205.033	1031
6375	2.40	-13.92	2.88	731.52	868.38	18205.047	1031
6380	2.29	-13.90	2.91	731.24	868.10	18205.047	1031
6385	2.31	-14.33	3.05	732.74	869.49	18205.057	1031
6390	2.20	-14.18	2.93	732.94	869.72	18205.061	1031
6395	2.50	-13.84	2.68	733.84	870.47	18205.066	1031
6400	2.41	-13.63	2.68	733.92	870.46	18205.066	1031
6405	1.90	-13.55	2.64	734.65	870.34	18205.076	1031
6410	2.19	-13.70	2.69	734.32	870.63	18205.082	1031
6415	2.28	-14.24	2.87	735.50	871.64	18205.084	1031
6420	2.01	-14.59	2.99	735.51	871.81	18205.090	1031
6425	2.53	-14.88	3.06	736.84	872.51	18205.096	1031
6430	2.03	-14.76	2.97	736.31	872.68	18205.096	1031
6435	1.85	-14.84	3.04	736.38	872.56	18205.104	1031
6440	2.18	-14.65	2.90	736.38	872.45	18205.113	1031
6445	2.07	-14.97	3.05	736.84	872.74	18205.111	1031
6450	2.39	-14.66	2.75	737.81	873.75	18205.121	1031
6455	1.84	-14.98	2.94	737.89	873.70	18205.125	1031
6460	2.15	-14.64	2.78	737.97	873.97	18205.127	1031
6465	2.06	-14.50	2.71	737.79	874.56	18205.135	1031
6470	2.29	-14.78	2.70	739.07	875.40	18205.137	1031
6475	2.51	-14.47	2.58	739.06	875.54	18205.141	1031
6480	2.42	-14.61	2.60	739.84	875.34	18205.148	1031
6485	2.36	-14.46	2.53	740.14	875.20	18205.154	1031
6490	2.47	-15.01	2.80	739.60	875.92	18205.158	1031
6495	2.40	-14.81	2.70	739.78	875.61	18205.160	1031
6500	2.28	-15.10	2.84	740.97	875.44	18205.170	1031
6505	2.10	-15.20	2.94	741.44	875.39	18205.176	1031
6510	2.32	-15.29	2.92	741.83	876.72	18205.180	1031
6515	2.00	-15.21	2.86	742.03	876.46	18205.184	1031
6520	2.15	-14.80	2.62	742.32	876.87	18205.188	1031
6525	2.18	-15.09	2.82	742.25	876.81	18205.189	1031
6530	2.31	-15.35	2.78	743.32	877.94	18205.199	1031
6535	2.30	-15.60	2.98	743.50	878.48	18205.205	1031
6540	2.41	-15.48	2.89	743.53	878.55	18205.209	1031
6545	2.25	-15.28	2.82	743.36	878.79	18205.215	1031
6550	2.13	-15.22	2.69	743.90	879.34	18205.219	1031
6555	2.17	-15.58	2.86	744.70	880.40	18205.221	1031
6560	2.77	-15.70	2.84	744.94	880.43	18205.230	1031
6565	2.33	-15.88	2.90	745.48	881.03	18205.234	1031
6570	2.00	-15.78	2.85	745.68	881.32	18205.236	1031
6575	1.95	-15.88	2.97	745.57	881.14	18205.246	1031
6580	2.29	-15.70	2.88	745.70	881.38	18205.248	1030
6585	2.41	-16.06	2.92	746.52	882.27	18205.252	1030
6590	1.91	-16.04	2.95	746.85	882.45	18205.256	1030
6595	2.58	-15.79	2.80	746.48	882.33	18205.266	1030
6600	2.17	-15.66	2.76	746.47	882.50	18205.268	1030
6605	2.22	-15.94	2.86	746.66	882.27	18205.275	1030
6610	2.37	-15.94	2.85	746.36	882.29	18205.279	1030
6615	3.25	-15.57	2.62	745.27	881.28	18205.285	1030
6620	2.36	-15.42	2.66	745.09	880.92	18205.285	1030
6625	2.37	-15.91	2.99	745.10	880.83	18205.297	1030
6630	2.27	-15.66	2.78	745.40	880.96	18205.301	1030
6635	2.22	-15.53	2.80	744.35	880.13	18205.309	1030
6640	2.15	-15.54	2.88	743.82	879.79	18205.311	1030
6645	1.96	-15.33	2.79	743.45	879.01	18205.312	1030
6650	2.15	-15.09	2.70	742.85	879.10	18205.316	1030
6655	2.51	-15.07	2.66	742.93	878.93	18205.326	1030
6660	2.16	-15.29	2.81	742.87	878.60	18205.330	1030
6665	2.26	-15.11	2.73	742.40	877.97	18205.334	1030
6670	2.54	-15.04	2.73	741.80	877.67	18205.340	1030
6675	2.41	-14.87	2.69	741.54	877.28	18205.344	1030
6680	2.29	-14.67	2.67	740.83	876.99	18205.346	1030
6685	2.12	-14.98	2.83	740.69	876.93	18205.355	1030
6690	2.33	-15.14	2.86	740.88	876.78	18205.363	1030
6695	2.58	-15.02	2.81	740.43	876.40	18205.361	1030
6700	2.44	-14.64	2.74	739.70	875.57	18205.369	1030
6705	2.23	-14.42	2.64	739.60	875.46	18205.373	1030
6710	2.50	-14.56	2.68	739.40	875.38	18205.381	1030
6715	1.89	-14.52	2.73	739.43	875.48	18205.387	1030
6720	1.78	-14.44	2.83	738.44	874.00	18205.389	1030
6725	2.09	-14.43	2.77	738.20	874.34	18205.393	1030
6730	2.04	-14.13	2.73	737.27	873.12	18205.400	1030
6735	2.39	-14.27	2.82	737.42	873.02	18205.404	1030
6740	2.72	-14.33	2.70	737.34	873.89	18205.410	1030
6745	2.29	-14.21	2.70	737.50	873.35	18205.410	1030
6750	2.07	-13.99	2.63	736.40	872.49	18205.420	1030
6755	2.01	-14.30	2.85	736.45	872.20	18205.426	1030
6760	2.25	-14.07	2.68	736.07	871.52	18205.432	1030
6765	2.01	-14.04	2.72	735.87	871.58	18205.434	1030
6770	2.66	-14.33	2.82	735.56	871.72	18205.438	1030
6775	2.07	-14.09	2.74	735.74	871.22	18205.441	1030
6780	2.25	-13.94	2.66	734.95	870.78	18205.449	1030
6785	2.26	-13.94	2.74	734.17	869.84	18205.453	1030
6790	2.59	-13.75	2.57	733.76	869.70	18205.459	1030
6795	2.30	-13.91	2.73	733.28	868.91	18205.467	1030
6800	2.18	-14.19	2.89	733.27	869.10	18205.469	1030
6805	2.07	-14.23	2.91	733.27	868.72	18205.471	1030
6810	2.40	-14.03	2.74	733.10	868.97	18205.480	1030
6815	2.15	-13.61	2.66	731.25	867.22	18205.484	1030
6820	2.68	-13.48	2.57	731.57	867.56	18205.486	1030
6825	2.28	-13.94	2.87	731.45	867.74	18205.498	1030
6830	2.54	-13.78	2.75	731.42	867.62	18205.500	1030
6835	2.63	-13.74	2.72	730.40	867.60	18205.502	1030
6840	2.63	-13.82	2.77	730.28	867.26	18205.506	1030
6845	2.07	-13.60	2.75	729.08	866.62	18205.516	1030
6850	2.38	-13.48	2.71	729.54	866.49	18205.520	1030
6855	2.35	-12.96	2.48	729.31	866.99	18205.527	1030
6860	2.46	-13.03	2.53	729.26	866.66	18205.529	1030
6865	2.40	-12.93	2.48	728.64	866.46	18205.531	1030
6870	2.27	-13.17	2.65	728.17	865.72	18205.533	1030
6875	2.41	-13.37	2.74	727.78	865.46	18205.545	1030
6880	2.29	-12.87	2.63	727.42	865.25	18205.549	1030
6885	2.30	-13.16	2.71	727.42	865.22	18205.559	1030
6890	2.40	-13.59	2.90	727.57	865.36	18205.561	1030
6895	2.16	-13.25	2.80	727.31	865.03	18205.562	1030
6900	2.62	-13.04	2.79	725.91	863.47	18205.568	1030
6905	2.59	-12.83	2.71	725.75	863.27	18205.574	1030
6910	2.25	-13.15	2.82	725.66	863.25	18205.578	1030
6915	2.34	-12.85	2.69	725.52	863.56	18205.580	1030
6920	2.39	-12.66	2.65	724.67	862.68	18205.590	1030
6925	2.35	-12.60	2.67	724.43	862.23	18205.592	1030
6930	2.33	-13.06	2.87	723.65	861.78	18205.600	1030
6935	2.19	-13.06	2.92	723.39	862.08	18205.604	1030
6940	1.79	-12.71	2.73	723.68	861.71	18205.609	1030
6945	2.08	-12.93	2.88	723.60	862.02	18205.613	1030
6950	2.41	-12.50	2.68	722.74	860.72	18205.621	1030
6955	2.30	-12.61	2.78	722.09	860.52	18205.625	1030
6960	1.93	-12.33	2.70	721.53	860.32	18205.627	1030
6965	1.90	-12.12	2.62	721.47	860.34	18205.633	1030
6970	1.97	-11.98	2.51	721.39	860.33	18205.639	1030
6975	2.08	-11.88	2.45	721.17	860.49	18205.645	1030
6980	2.09	-11.72	2.50	720.16	859.34	18205.652	1030
6985	2.24	-11.55	2.44	719.78	858.58	18205.654	1030
6990	2.14	-11.83	2.59	719.50	858.50	18205.656	1030
6995	2.06	-11.64	2.55	719.11	858.38	18205.660	1030
7000	2.03	-11.67	2.60	719.04	858.08	18205.668	1030
7005	2.20	-12.06	2.77	718.93	858.12	18205.676	1030
7010	1.74	-12.00	2.80	718.75	858.28	18205.678	1030
7015	2.06	-11.46	2.54	718.16	857.75	18205.686	1030
7020	2.31	-11.68	2.64	718.38	857.57	18205.688	1030
7025	2.12	-10.84	2.32	718.68	857.34	18205.693	1030
7030	1.67	-11.54	2.68	718.52	857.14	18205.697	1030
7035	2.10	-10.95	2.45	716.55	855.53	18205.705	1030
7040	2.50	-11.04	2.47	716.24	855.44	18205.707	1030
7045	2.12	-11.22	2.66	715.57	855.01	18205.717	1030
7050	2.37	-11.54	2.73	715.54	855.39	18205.719	1030
7055	1.82	-11.26	2.68	715.28	855.43	18205.723	1030
7060	1.99	-10.69	2.38	715.52	855.30	18205.727	1030
7065	1.42	-10.86	2.53	713.79	855.02	18205.736	1030
7070	2.31	-11.14	2.56	714.34	855.35	18205.738	1030
7075	2.16	-10.90	2.40	714.00	855.36	18205.744	1030
7080	2.23	-11.34	2.64	713.83	855.41	18205.750	1030
7085	2.20	-10.91	2.51	712.94	854.30	18205.752	1030
7090	2.27	-10.74	2.43	712.42	853.25	18205.758	1030
7095	2.10	-11.02	2.60	712.13	853.46	18205.764	1030
7100	1.85	-10.79	2.56	711.73	852.86	18205.768	1030
7105	2.54	-10.78	2.48	712.03	852.55	18205.777	1030
7110	2.30	-10.73	2.49	711.86	852.60	18205.779	1030
7115	1.81	-11.11	2.68	711.78	852.62	18205.781	1030
7120	2.13	-10.82	2.58	710.32	851.37	18205.785	1030
7125	2.30	-10.92	2.59	710.12	851.35	18205.797	1030
7130	2.50	-10.97	2.66	709.62	850.06	18205.799	1030
7135	2.47	-10.88	2.61	709.51	850.27	18205.807	1030
7140	2.66	-10.67	2.48	709.59	850.28	18205.811	1030
7145	2.27	-10.73	2.56	709.76	849.96	18205.812	1030
7150	2.28	-10.43	2.44	708.21	850.40	18205.816	1030
7155	2.00	-10.38	2.43	708.05	850.02	18205.824	1030
7160	2.36	-10.50	2.56	707.37	849.35	18205.830	1030
7165	1.77	-10.22	2.47	706.84	849.34	18205.832	1030
7170	1.90	-10.17	2.45	707.06	849.19	18205.840	1030
7175	2.22	-10.50	2.57	707.07	849.43	18205.842	1030
7180	2.48	-10.67	2.66	706.24	848.72	18205.846	1030
7185	2.39	-10.42	2.65	705.76	847.75	18205.852	1030
7190	2.49	-10.31	2.61	705.66	847.68	18205.859	1030
7195	2.05	-10.27	2.65	706.02	847.34	18205.863	1030
7200	2.60	-9.87	2.41	705.12	846.88	18205.869	1030
7205	2.20	-9.64	2.41	704.58	845.92	18205.873	1030
7210	2.32	-9.96	2.59	704.27	845.88	18205.877	1030
7215	2.32	-9.76	2.58	703.99	845.33	18205.885	1030
7220	2.31	-9.69	2.55	703.78	845.20	18205.889	1030
7225	2.23	-9.82	2.56	703.61	845.03	18205.893	1030
7230	1.70	-9.79	2.61	703.56	844.97	18205.902	1030
7235	2.46	-9.49	2.55	702.23	843.64	18205.904	1030
7240	2.49	-9.50	2.52	702.15	843.68	18205.906	1030
7245	2.32	-9.49	2.55	701.41	843.35	18205.914	1030
7250	2.41	-9.34	2.48	701.43	843.57	18205.918	1030
7255	2.02	-9.19	2.39	701.29	843.69	18205.926	1030
7260	2.01	-9.64	2.57	701.36	843.64	18205.928	1030
7265	2.37	-8.89	2.29	700.01	842.33	18205.936	1030
7270	1.77	-8.86	2.30	700.14	842.68	18205.938	1030
7275	1.06	-9.42	2.62	700.05	843.11	18205.945	1030
7280	1.86	-9.15	2.44	700.06	842.64	18205.945	1030
7285	1.54	-9.09	2.52	698.93	841.66	18205.953	1030
7290	2.22	-8.81	2.35	698.50	841.57	18205.959	1030
7295	2.53	-8.42	2.18	697.68	840.59	18205.967	1030
7300	1.79	-8.77	2.41	697.72	840.71	18205.969	1030
7305	2.10	-8.68	2.31	697.87	840.82	18205.975	1030
7310	2.08	-8.67	2.32	697.94	840.54	18205.979	1030
7315	2.29	-8.92	2.43	697.10	840.14	18205.984	1030
7320	2.12	-8.42	2.31	696.14	839.17	18205.988	1030
7325	2.01	-8.55	2.41	695.99	839.16	18205.994	1030
7330	2.08	-8.35	2.28	695.42	838.43	18206.000	1030
7335	1.62	-8.69	2.55	695.31	838.98	18206.000	1030
7340	2.03	-8.44	2.45	695.32	838.79	18206.004	1030
7345	2.22	-8.22	2.31	695.28	838.52	18206.014	1030
7350	2.28	-8.08	2.18	694.24	838.65	18206.018	1030
7355	2.11	-8.18	2.30	694.36	838.54	18206.027	1030
7360	2.51	-8.24	2.39	694.16	838.68	18206.029	1030
7365	1.97	-8.27	2.37	694.33	838.63	18206.031	1030
7370	2.24	-8.00	2.29	693.22	837.49	18206.035	1030
7375	1.73	-8.11	2.46	692.78	837.19	18206.045	1030
7380	2.46	-7.70	2.31	692.17	836.01	18206.051	1030
7385	2.06	-7.96	2.40	691.94	836.44	18206.057	1030
7390	1.72	-8.12	2.53	691.84	836.50	18206.061	1030
7395	2.21	-7.90	2.38	692.19	836.40	18206.062	1030
7400	1.79	-7.40	2.25	691.24	835.26	18206.066	1030
7405	2.22	-7.56	2.29	690.72	834.70	18206.072	1030
7410	2.05	-7.36	2.21	690.32	834.71	18206.078	1030
7415	2.03	-7.66	2.38	689.87	834.00	18206.084	1030
7420	1.99	-7.73	2.40	689.81	834.54	18206.090	1030
7425	2.17	-7.59	2.30	689.95	834.11	18206.092	1030
7430	1.93	-7.70	2.39	689.56	834.06	18206.096	1030
7435	1.85	-7.38	2.32	688.45	832.96	18206.105	1030
7440	1.60	-7.25	2.29	688.44	832.84	18206.109	1030
7445	2.55	-7.37	2.25	688.45	832.90	18206.111	1030
7450	2.33	-7.09	2.10	688.27	833.05	18206.119	1030
7455	1.78	-7.14	2.19	687.04	833.08	18206.123	1030
7460	2.19	-7.34	2.26	686.63	832.59	18206.127	1030
7465	1.95	-7.65	2.45	686.17	832.11	18206.139	1030
7470	2.09	-7.74	2.46	686.13	831.86	18206.141	1030
7475	2.60	-7.50	2.29	685.98	832.00	18206.146	1030
7480	1.82	-7.40	2.33	685.97	832.01	18206.152	1030
7485	1.87	-7.34	2.39	684.90	830.71	18206.154	1030
7490	2.22	-7.21	2.31	684.49	830.06	18206.156	1030
7495	2.25	-7.32	2.40	683.59	830.05	18206.164	1030
7500	2.06	-7.07	2.32	683.39	829.73	18206.166	1030
7505	2.17	-6.89	2.24	683.45	829.36	18206.174	1030
7510	2.36	-6.97	2.28	683.48	829.46	18206.180	1030
7515	2.11	-7.24	2.47	683.05	829.03	18206.184	1030
7520	2.02	-7.14	2.44	682.14	827.88	18206.188	1030
7525	2.22	-6.70	2.26	681.83	828.25	18206.189	1030
7530	1.87	-6.80	2.40	681.40	827.53	18206.199	1030
7535	1.71	-6.91	2.46	681.43	827.54	18206.203	1030
7540	2.15	-6.53	2.31	681.33	827.18	18206.209	1030
7545	2.00	-6.70	2.40	680.88	826.67	18206.217	1030
7550	2.30	-6.47	2.37	679.85	825.83	18206.219	1030
7555	1.92	-6.29	2.34	679.97	825.88	18206.221	1030
7560	1.60	-6.12	2.28	679.72	825.96	18206.232	1030
7565	2.06	-6.48	2.43	679.64	825.79	18206.234	1030
7570	1.92	-6.33	2.32	678.48	825.97	18206.236	1030
7575	2.32	-6.09	2.13	678.51	825.99	18206.246	1030
7580	2.03	-6.09	2.22	677.43	824.65	18206.250	1030
7585	1.94	-6.42	2.42	677.41	825.04	18206.252	1030
7590	2.09	-6.45	2.40	677.12	824.42	18206.260	1030
7595	1.92	-6.22	2.36	677.73	824.87	18206.264	1030
7600	2.12	-6.11	2.35	676.48	823.89	18206.266	1030
7605	2.36	-6.01	2.29	676.29	823.40	18206.277	1030
7610	2.15	-6.07	2.41	675.66	823.07	18206.279	1030
7615	1.84	-6.10	2.44	675.51	822.29	18206.281	1030
7620	1.65	-6.18	2.51	675.47	822.56	18206.285	1030
7625	2.10	-5.92	2.35	675.36	822.38	18206.297	1030
7630	1.57	-6.24	2.57	674.94	822.01	18206.297	1030
7635	1.94	-5.79	2.37	674.03	820.75	18206.309	1030
7640	2.20	-5.56	2.26	673.94	820.90	18206.311	1030
7645	1.76	-5.92	2.50	673.74	820.72	18206.312	1030
7650	1.66	-5.93	2.46	674.02	820.77	18206.314	1030
7655	2.12	-5.65	2.40	672.38	819.68	18206.320	1030
7660	1.53	-6.05	2.70	672.26	819.52	18206.328	1030
7665	1.95	-5.16	2.26	671.56	818.26	18206.336	1030
7670	1.72	-5.30	2.36	671.31	819.10	18206.340	1030
7675	2.45	-5.22	2.24	671.46	818.73	18206.344	1030
7680	2.15	-5.33	2.36	671.51	818.37	18206.346	1030
7685	1.76	-5.18	2.34	670.17	818.42	18206.354	1030
7690	1.77	-5.34	2.42	670.08	818.74	18206.361	1030
7695	2.45	-5.03	2.17	669.07	817.90	18206.365	1030
7700	2.14	-5.19	2.37	669.73	818.48	18206.371	1030
7705	2.54	-5.09	2.31	669.67	818.44	18206.375	1030
7710	2.34	-5.20	2.43	669.55	818.39	18206.377	1030
7715	2.22	-5.19	2.50	668.41	817.63	18206.387	1030
7720	2.26	-4.90	2.32	667.88	816.73	18206.387	1030
7725	1.90	-4.89	2.40	667.52	816.15	18206.393	1030
7730	2.12	-4.95	2.48	666.92	815.59	18206.402	1030
7735	2.08	-4.69	2.35	666.66	815.75	18206.404	1030
7740	1.83	-4.74	2.40	666.74	815.18	18206.406	1030
7745	1.86	-4.75	2.41	666.48	814.87	18206.416	1030
7750	1.75	-4.96	2.59	665.60	813.93	18206.420	1030
7755	2.39	-4.35	2.18	665.32	814.10	18206.424	1030
7760	2.24	-4.85	2.39	665.33	814.38	18206.432	1030
7765	2.16	-5.02	2.56	665.29	814.27	18206.434	1030
7770	1.89	-4.23	2.23	664.04	812.96	18206.438	1030
7775	1.52	-4.94	2.62	663.93	812.92	18206.439	1030
7780	1.56	-4.32	2.31	662.87	812.76	18206.451	1030
7785	1.96	-4.59	2.45	663.22	812.59	18206.451	1030
7790	2.07	-4.75	2.49	662.95	812.75	18206.461	1030
7795	1.99	-5.02	2.63	663.17	812.25	18206.465	1030
7800	1.84	-4.32	2.39	661.71	811.20	18206.469	1030
7805	1.84	-4.16	2.33	661.86	810.99	18206.471	1030
7810	1.86	-4.18	2.43	660.95	810.24	18206.480	1030
7815	2.06	-3.95	2.25	660.86	810.01	18206.488	1030
7820	2.07	-4.34	2.42	660.79	810.03	18206.486	1030
7825	1.87	-4.26	2.44	660.57	810.22	18206.496	1030
7830	2.30	-4.26	2.41	660.14	809.71	18206.498	1030
7835	1.80	-4.00	2.42	659.32	808.64	18206.502	1030
7840	2.03	-4.30	2.52	659.45	808.43	18206.510	1030
7845	1.94	-3.93	2.35	659.26	808.66	18206.514	1030
7850	1.67	-4.19	2.49	659.12	808.06	18206.516	1030
7855	2.06	-3.79	2.40	657.90	807.18	18206.527	1030
7860	1.55	-3.78	2.48	657.74	806.92	18206.529	1030
7865	2.21	-3.38	2.27	657.37	806.48	18206.533	1030
7870	1.81	-3.15	2.20	657.38	806.63	18206.533	1030
7875	1.75	-3.73	2.47	657.14	806.30	18206.547	1030
7880	1.93	-3.58	2.42	657.33	806.30	18206.549	1030
7885	2.10	-3.25	2.38	656.15	804.91	18206.557	1030
7890	1.97	-3.12	2.27	655.95	805.21	18206.561	1030
7895	1.98	-3.05	2.25	655.27	805.06	18206.564	1030
7900	1.52	-3.40	2.47	655.13	805.69	18206.566	1030
7905	2.16	-3.85	2.51	654.48	805.48	18206.576	1030
7910	1.69	-3.91	2.59	654.89	805.48	18206.582	1030
7915	1.96	-3.57	2.52	653.88	804.55	18206.584	1030
7920	1.44	-3.70	2.65	653.50	804.27	18206.590	1030
7925	2.05	-3.19	2.38	653.11	803.70	18206.594	1030
7930	1.97	-3.13	2.38	652.97	803.51	18206.596	1030
7935	1.83	-3.52	2.59	652.66	803.30	18206.604	1030
7940	2.13	-2.71	2.20	652.68	803.35	18206.613	1030
7945	2.33	-2.93	2.30	651.92	802.96	18206.611	1030
7950	1.73	-3.16	2.52	651.14	802.27	18206.621	1030
7955	1.84	-3.37	2.59	651.29	802.51	18206.625	1030
7960	2.18	-3.14	2.46	651.37	802.33	18206.627	1030
7965	2.13	-3.22	2.52	651.22	801.96	18206.635	1030
7970	2.05	-2.97	2.45	650.15	800.95	18206.637	1030
7975	2.14	-2.84	2.40	650.06	800.80	18206.641	1030
7980	1.76	-2.58	2.33	649.55	800.16	18206.650	1030
7985	2.21	-2.85	2.44	649.25	800.69	18206.654	1030
7990	2.40	-2.63	2.28	649.05	800.72	18206.658	1030
7995	1.70	-3.07	2.56	649.64	800.65	18206.660	1030
8000	2.01	-2.53	2.40	648.00	799.43	18206.668	1030
8005	2.12	-2.71	2.50	647.73	799.45	18206.676	1030
8010	2.11	-2.46	2.34	647.17	799.94	18206.680	1030
8015	1.74	-2.43	2.38	647.02	799.58	18206.684	1030
8020	1.72	-2.55	2.48	646.82	799.55	18206.688	1030
8025	1.33	-2.16	2.32	646.64	799.37	18206.689	1030
8030	1.74	-2.47	2.53	645.91	798.55	18206.701	1030
8035	1.66	-2.81	2.73	645.37	797.88	18206.705	1030
8040	1.40	-2.18	2.46	645.42	798.06	18206.711	1031
8045	2.13	-2.02	2.32	645.44	798.10	18206.715	1031
8050	1.51	-2.29	2.50	645.98	798.65	18206.719	1031
8055	1.77	-2.62	2.55	646.75	799.54	18206.721	1031
8060	1.88	-2.49	2.44	647.11	800.08	18206.729	1031
8065	1.97	-3.06	2.68	647.63	800.18	18206.736	1031
8070	1.88	-2.86	2.58	647.70	800.21	18206.736	1031
8075	1.44	-2.50	2.47	647.70	800.43	18206.746	1031
8080	1.91	-2.29	2.31	647.49	800.40	18206.748	1031
8085	2.11	-2.86	2.49	648.69	801.70	18206.752	1031
8090	1.83	-3.27	2.68	648.76	801.74	18206.758	1031
8095	2.39	-2.72	2.28	649.45	802.22	18206.766	1031
8100	1.63	-2.90	2.42	649.47	802.56	18206.768	1031
8105	1.75	-3.13	2.49	649.49	802.50	18206.775	1031
8110	1.80	-3.02	2.46	649.72	802.41	18206.779	1031
8115	1.65	-2.83	2.28	650.89	803.21	18206.785	1031
8120	1.61	-3.03	2.39	650.71	803.49	18206.785	1031
8125	1.70	-2.81	2.29	650.84	803.32	18206.797	1031
8130	1.74	-3.31	2.47	650.77	803.47	18206.801	1031
8135	2.18	-3.11	2.21	652.09	804.12	18206.809	1031
8140	1.42	-3.61	2.54	652.06	804.39	18206.811	1031
8145	1.96	-3.38	2.38	652.85	804.95	18206.812	1031
8150	2.15	-3.45	2.38	653.03	805.56	18206.816	1031
8155	2.49	-3.20	2.22	653.36	805.35	18206.824	1031
8160	1.75	-3.59	2.45	653.14	805.43	18206.830	1031
8165	2.07	-3.31	2.26	653.67	805.79	18206.834	1031
8170	1.73	-3.33	2.20	654.57	806.65	18206.840	1031
8175	1.90	-3.27	2.23	654.64	806.70	18206.844	1031
8180	1.65	-3.28	2.26	655.38	807.31	18206.846	1031
8185	1.78	-3.32	2.22	655.38	807.16	18206.854	1031
8190	1.79	-3.87	2.47	655.50	807.13	18206.863	1031
8195	1.77	-3.89	2.54	655.33	807.58	18206.859	1031
8200	1.55	-3.66	2.36	656.32	808.53	18206.867	1031
8205	1.83	-4.05	2.48	656.44	808.57	18206.873	1031
8210	1.48	-4.08	2.53	656.66	808.40	18206.881	1031
8215	2.25	-3.46	2.18	656.73	808.43	18206.885	1031
8220	2.16	-4.00	2.38	657.68	809.39	18206.891	1031
8225	1.99	-4.14	2.44	657.98	809.86	18206.895	1031
8230	2.50	-4.35	2.37	658.84	809.55	18206.900	1031
8235	1.73	-4.11	2.43	659.21	809.63	18206.904	1031
8240	1.99	-3.90	2.31	659.09	809.78	18206.906	1031
8245	1.67	-4.11	2.51	658.98	809.42	18206.910	1031
8250	1.57	-4.04	2.44	659.89	810.18	18206.920	1031
8255	1.81	-3.86	2.27	660.28	810.70	18206.926	1031
8260	2.07	-4.29	2.39	660.69	811.26	18206.932	1031
8265	1.71	-4.15	2.34	661.17	811.60	18206.934	1031
8270	1.77	-4.41	2.44	661.17	811.44	18206.938	1031
8275	1.87	-4.30	2.39	661.20	811.35	18206.941	1031
8280	2.00	-4.48	2.37	661.25	811.97	18206.949	1031
8285	1.62	-4.57	2.44	662.61	812.89	18206.957	1031
8290	2.11	-4.32	2.25	662.54	812.82	18206.959	1031
8295	1.96	-4.83	2.46	663.08	813.30	18206.967	1031
8300	1.58	-4.52	2.35	663.08	813.22	18206.969	1031
8305	1.87	-4.54	2.32	663.18	813.51	18206.971	1031
8310	1.80	-4.58	2.34	663.20	813.55	18206.980	1031
8315	1.84	-4.93	2.39	664.87	814.63	18206.984	1031
8320	1.81	-4.66	2.30	664.58	814.85	18206.986	1031
8325	1.81	-4.53	2.19	664.84	814.75	18206.996	1031
8330	1.80	-4.60	2.23	664.82	815.14	18207.000	1031
8335	2.13	-4.77	2.26	666.02	816.49	18207.002	1031
8340	2.24	-4.67	2.24	666.32	816.38	18207.006	1031
8345	1.83	-4.85	2.32	667.08	817.05	18207.014	1031
8350	2.12	-5.26	2.44	667.06	817.31	18207.020	1031
8355	2.33	-4.77	2.19	667.23	817.48	18207.027	1031
8360	2.48	-5.19	2.39	667.01	817.45	18207.029	1031
8365	2.01	-5.35	2.48	667.39	817.80	18207.031	1031
8370	1.67	-5.46	2.53	668.33	818.71	18207.033	1031
8375	2.29	-5.38	2.44	668.35	818.50	18207.045	1031
8380	1.99	-5.33	2.40	668.84	819.23	18207.049	1031
8385	2.14	-5.47	2.44	668.85	819.40	18207.055	1031
8390	1.96	-5.43	2.45	668.91	819.27	18207.061	1031
8395	1.99	-5.44	2.46	669.19	819.24	18207.062	1031
8400	2.23	-5.52	2.42	670.43	820.29	18207.068	1031
8405	2.41	-5.65	2.44	670.50	820.34	18207.074	1031
8410	2.20	-5.53	2.38	670.45	819.98	18207.080	1031
8415	2.20	-5.50	2.39	670.36	820.11	18207.080	1031
8420	2.53	-5.61	2.30	671.78	821.40	18207.090	1031
8425	2.12	-5.99	2.49	671.96	821.66	18207.092	1031
8430	2.55	-5.60	2.20	673.02	822.49	18207.100	1031
8435	2.26	-6.01	2.43	672.92	822.44	18207.105	1031
8440	2.27	-5.95	2.37	672.91	822.67	18207.109	1031
8445	2.13	-6.14	2.50	672.83	822.72	18207.113	1031
8450	2.39	-6.02	2.35	673.95	823.46	18207.121	1031
8455	2.20	-5.60	2.12	674.38	823.82	18207.123	1031
8460	2.21	-5.98	2.26	674.45	823.74	18207.127	1031
8465	1.95	-6.63	2.58	674.52	824.21	18207.133	1031
8470	2.24	-6.33	2.34	674.69	823.95	18207.139	1031
8475	1.96	-5.87	2.17	674.86	823.80	18207.146	1031
8480	2.30	-5.92	2.16	675.61	824.73	18207.152	1031
8485	2.00	-6.43	2.37	676.35	825.64	18207.154	1031
8490	2.06	-6.13	2.23	676.60	825.23	18207.156	1031
8495	2.16	-6.58	2.41	676.46	825.09	18207.164	1031
8500	2.03	-5.94	2.18	676.71	824.78	18207.170	1031
8505	2.15	-6.04	2.20	677.31	825.58	18207.176	1031
8510	2.09	-6.50	2.40	677.52	825.60	18207.180	1031
8515	1.71	-6.37	2.41	678.42	825.44	18207.186	1031
8520	2.03	-6.37	2.35	678.58	825.56	18207.188	1031
8525	2.29	-6.08	2.21	678.82	825.34	18207.195	1031
8530	1.86	-6.24	2.31	678.78	825.52	18207.197	1031
8535	2.34	-6.65	2.40	679.89	826.40	18207.205	1031
8540	1.99	-6.57	2.40	680.11	826.85	18207.209	1031
8545	2.49	-6.67	2.39	680.67	826.63	18207.217	1031
8550	1.93	-6.94	2.58	680.84	826.77	18207.219	1031
8555	1.85	-6.57	2.41	680.92	826.63	18207.227	1031
8560	2.04	-6.63	2.41	680.87	826.46	18207.227	1031
8565	2.08	-6.69	2.38	681.68	827.57	18207.234	1031
8570	2.08	-6.94	2.43	682.30	827.83	18207.238	1031
8575	2.04	-6.88	2.42	682.62	828.19	18207.246	1031
8580	1.75	-7.19	2.51	683.00	828.67	18207.250	1031
8585	2.05	-7.09	2.47	683.09	828.77	18207.252	1031
8590	2.10	-6.97	2.40	683.10	828.58	18207.254	1031
8595	2.75	-6.96	2.29	683.37	828.65	18207.264	1031
8600	1.75	-7.40	2.56	684.26	830.26	18207.268	1031
8605	2.44	-7.05	2.35	684.52	830.04	18207.275	1031
8610	2.31	-7.07	2.36	684.49	830.24	18207.279	1031
8615	1.74	-7.34	2.46	684.73	829.66	18207.281	1031
8620	2.66	-7.27	2.36	685.78	829.82	18207.285	1031
8625	2.08	-7.47	2.48	685.90	830.09	18207.295	1031
8630	2.36	-7.22	2.20	687.27	830.72	18207.299	1031
8635	2.10	-7.24	2.27	686.68	831.41	18207.307	1031
8640	2.53	-7.99	2.63	687.29	831.11	18207.311	1031
8645	2.22	-7.33	2.37	687.05	831.28	18207.312	1031
8650	2.07	-7.42	2.37	688.02	830.98	18207.316	1031
8655	2.43	-7.43	2.39	688.47	831.29	18207.320	1031
8660	2.20	-7.85	2.59	689.15	831.71	18207.328	1031
8665	2.09	-7.66	2.47	689.48	832.09	18207.332	1031
8670	2.23	-7.82	2.53	689.60	832.20	18207.340	1031
8675	2.25	-7.69	2.48	689.53	831.98	18207.342	1031
8680	2.49	-7.98	2.55	689.83	833.13	18207.346	1031
8685	2.05	-7.87	2.49	690.64	833.69	18207.354	1031
8690	2.12	-7.99	2.52	690.66	833.85	18207.357	1031
8695	2.60	-7.88	2.43	690.84	834.15	18207.361	1031
8700	2.42	-7.88	2.49	690.95	834.24	18207.369	1031
8705	2.27	-7.80	2.39	692.04	835.02	18207.373	1031
8710	1.88	-7.76	2.41	692.14	835.46	18207.377	1031
8715	2.37	-7.81	2.35	692.87	836.11	18207.385	1031
8720	1.62	-8.15	2.61	692.58	836.05	18207.389	1031
8725	2.80	-8.39	2.58	692.96	835.99	18207.396	1031
8730	1.94	-8.06	2.49	692.85	836.04	18207.402	1031
8735	2.87	-8.30	2.41	693.97	837.34	18207.404	1031
8740	2.05	-8.46	2.53	694.34	837.66	18207.406	1031
8745	2.11	-8.74	2.63	694.98	838.16	18207.416	1031
8750	2.15	-8.73	2.62	694.91	838.11	18207.416	1031
8755	2.07	-8.95	2.73	694.89	837.92	18207.424	1031
8760	2.43	-8.77	2.58	694.91	837.92	18207.430	1031
8765	2.74	-8.59	2.41	696.07	839.26	18207.436	1031
8770	2.21	-8.89	2.56	696.45	840.07	18207.438	1031
8775	2.39	-8.96	2.56	696.44	839.86	18207.439	1031
8780	2.43	-8.70	2.43	696.66	839.73	18207.445	1031
8785	2.37	-8.84	2.46	696.79	840.45	18207.453	1031
8790	2.46	-9.01	2.43	697.85	841.16	18207.459	1031
8795	2.30	-9.12	2.42	698.06	841.58	18207.465	1031
8800	1.99	-9.17	2.49	698.46	841.89	18207.469	1031
8805	1.88	-8.91	2.35	698.63	842.07	18207.471	1031
8810	2.32	-9.33	2.50	698.50	842.18	18207.482	1031
8815	2.39	-9.29	2.50	698.71	842.19	18207.484	1031
8820	2.18	-9.43	2.50	699.91	843.34	18207.488	1031
8825	2.24	-9.67	2.59	700.27	843.52	18207.494	1031
8830	1.91	-9.65	2.56	700.74	844.47	18207.500	1031
8835	1.95	-9.79	2.66	701.14	844.24	18207.500	1031
8840	2.58	-9.59	2.49	700.99	844.29	18207.510	1031
8845	2.36	-9.54	2.48	700.95	844.25	18207.516	1031
8850	2.55	-9.68	2.46	701.91	845.62	18207.518	1031
8855	2.56	-10.04	2.59	702.24	845.96	18207.525	1031
8860	3.07	-9.93	2.53	703.38	846.00	18207.529	1031
8865	2.39	-9.78	2.53	703.23	845.93	18207.531	1031
8870	2.35	-10.03	2.64	703.07	845.66	18207.535	1031
8875	2.34	-10.04	2.65	703.02	845.90	18207.547	1031
8880	2.51	-9.70	2.46	703.99	845.91	18207.547	1031
8885	2.64	-9.96	2.58	704.34	845.99	18207.557	1031
8890	2.64	-10.06	2.63	704.52	845.90	18207.561	1031
8895	1.85	-9.93	2.63	704.73	846.08	18207.562	1031
8900	2.39	-9.99	2.56	704.75	846.62	18207.566	1031
8905	2.73	-10.04	2.46	705.78	847.47	18207.574	1031
8910	2.37	-9.99	2.50	705.71	847.57	18207.578	1031
8915	2.26	-10.41	2.60	706.72	848.35	18207.586	1031
8920	2.46	-10.13	2.47	706.58	848.20	18207.590	1031
8925	2.44	-10.17	2.51	706.54	847.75	18207.594	1031
8930	2.31	-10.01	2.44	706.63	848.27	18207.596	1031
8935	2.15	-10.21	2.50	707.86	849.21	18207.602	1031
8940	2.38	-10.48	2.57	708.26	849.60	18207.609	1031
8945	2.55	-10.32	2.51	708.88	849.50	18207.615	1031
8950	1.96	-9.86	2.32	709.02	849.55	18207.621	1031
8955	2.48	-10.52	2.54	709.11	849.53	18207.625	1031
8960	2.43	-10.29	2.47	709.13	849.46	18207.627	1031
8965	1.94	-10.88	2.64	710.13	850.74	18207.639	1031
8970	1.96	-10.62	2.50	710.28	850.76	18207.639	1031
8975	2.32	-10.72	2.51	710.24	850.93	18207.643	1031
8980	2.14	-10.76	2.56	710.51	850.95	18207.652	1031
8985	2.43	-10.55	2.42	711.28	850.85	18207.654	1031
8990	2.36	-10.80	2.54	712.19	851.13	18207.656	1031
8995	2.13	-10.70	2.48	712.43	851.46	18207.666	1031
9000	2.23	-11.33	2.79	712.78	851.73	18207.670	1031
9005	1.75	-11.13	2.77	712.76	851.60	18207.674	1031
9010	2.31	-10.96	2.64	712.78	851.91	18207.684	1031
9015	1.97	-11.15	2.74	713.09	852.51	18207.682	1031
9020	2.10	-11.28	2.72	714.39	853.01	18207.688	1031
9025	2.19	-11.16	2.66	714.46	853.36	18207.689	1031
9030	1.90	-11.34	2.76	714.98	853.94	18207.701	1031
9035	1.99	-11.27	2.75	714.85	854.06	18207.701	1031
9040	2.16	-11.41	2.69	714.90	854.22	18207.711	1031
9045	2.61	-11.55	2.86	714.96	854.37	18207.717	1031
9050	2.67	-11.37	2.61	716.48	855.49	18207.719	1031
9055	2.18	-11.37	2.61	716.65	855.85	18207.721	1031
9060	2.35	-11.64	2.70	717.43	855.81	18207.730	1031
9065	2.13	-11.72	2.75	717.48	856.29	18207.736	1031
9070	1.85	-11.49	2.69	717.28	856.25	18207.736	1031
9075	2.15	-11.44	2.60	717.41	856.22	18207.746	1031
9080	2.31	-11.67	2.69	717.80	856.38	18207.750	1031
9085	2.38	-11.50	2.59	717.70	856.47	18207.752	1031
9090	2.76	-11.76	2.67	717.73	856.78	18207.760	1031
9095	2.67	-11.66	2.60	717.80	856.73	18207.764	1031
9100	2.40	-12.06	2.76	718.75	857.61	18207.766	1031
9105	2.30	-12.25	2.77	720.29	858.60	18207.777	1031
9110	1.84	-12.32	2.80	720.73	859.21	18207.779	1031
9115	2.26	-12.53	2.82	721.02	859.61	18207.781	1031
9120	2.49	-12.29	2.67	721.02	859.73	18207.785	1031
9125	1.87	-12.09	2.60	720.98	859.60	18207.795	1031
9130	2.09	-12.44	2.75	721.39	860.30	18207.797	1031
9135	1.91	-12.71	2.84	722.50	861.36	18207.807	1031
9140	2.00	-12.54	2.73	722.30	861.38	18207.811	1031
9145	2.22	-13.20	2.99	723.65	861.93	18207.814	1031
9150	2.19	-12.83	2.76	723.42	861.73	18207.814	1031
9155	2.23	-12.95	2.82	723.36	862.09	18207.820	1031
9160	1.98	-13.06	2.91	723.46	861.78	18207.830	1031
9165	2.21	-12.59	2.57	725.13	862.98	18207.836	1031
9170	2.30	-12.70	2.64	724.88	863.02	18207.840	1031
9175	1.24	-13.12	2.93	724.69	863.16	18207.846	1031
9180	2.28	-13.04	2.78	725.07	862.96	18207.846	1031
9185	2.04	-12.83	2.68	725.89	864.02	18207.855	1031
9190	2.00	-12.78	2.67	726.42	864.71	18207.863	1031
9195	2.19	-12.87	2.62	726.85	865.27	18207.861	1031
9200	2.03	-13.04	2.69	727.31	865.44	18207.871	1031
9205	1.93	-13.27	2.78	727.16	865.96	18207.875	1031
9210	2.15	-13.45	2.90	727.01	865.26	18207.877	1031
9215	2.08	-13.04	2.73	727.45	865.93	18207.887	1031
9220	2.08	-13.65	2.91	728.84	866.81	18207.887	1031
9225	2.09	-13.56	2.85	729.05	867.39	18207.893	1031
9230	2.18	-13.46	2.73	729.32	867.84	18207.900	1031
9235	1.90	-13.46	2.75	729.29	867.76	18207.904	1031
9240	2.63	-13.10	2.49	729.45	867.70	18207.906	1031
9245	2.27	-13.27	2.61	729.20	867.92	18207.914	1031
9250	2.48	-13.83	2.83	730.87	867.66	18207.920	1031
9255	2.66	-13.56	2.70	730.87	867.60	18207.924	1031
9260	2.00	-14.25	3.04	731.27	867.67	18207.930	1031
9265	2.36	-14.18	2.96	731.16	867.86	18207.934	1031
9270	2.10	-13.98	2.78	732.33	869.01	18207.938	1031
9275	1.82	-13.72	2.70	732.65	869.45	18207.939	1031
9280	2.48	-13.77	2.57	732.46	868.93	18207.949	1031
9285	2.54	-14.29	2.90	733.03	869.40	18207.957	1031
9290	2.41	-14.21	2.91	733.15	869.48	18207.963	1031
9295	2.16	-13.89	2.76	733.41	869.37	18207.965	1031
9300	2.38	-14.26	2.81	734.16	870.53	18207.969	1031
9305	1.69	-14.27	2.84	734.80	871.41	18207.971	1031
9310	1.98	-14.16	2.79	735.18	871.38	18207.980	1031
9315	1.97	-14.30	2.83	735.56	871.91	18207.986	1031
9320	2.23	-14.32	2.81	735.77	871.55	18207.986	1031
9325	2.23	-14.55	2.89	735.94	872.06	18207.996	1031
9330	2.13	-14.34	2.80	736.16	872.27	18207.998	1031
9335	2.08	-14.62	2.90	737.16	873.26	18208.002	1031
9340	1.80	-14.69	2.93	737.12	873.10	18208.008	1031
9345	2.60	-14.90	2.92	736.85	873.43	18208.016	1031
9350	2.00	-14.77	2.94	736.99	873.33	18208.016	1031
9355	2.26	-14.71	2.89	738.46	873.45	18208.027	1031
9360	2.25	-14.77	2.93	738.59	873.38	18208.029	1031
9365	2.56	-15.07	3.00	739.33	874.39	18208.033	1031
9370	2.21	-15.38	3.17	739.12	874.44	18208.033	1031
9375	2.48	-15.17	3.08	739.05	874.33	18208.047	1031
9380	1.89	-14.68	2.92	739.18	874.41	18208.051	1031
9385	1.82	-14.59	2.83	740.14	874.29	18208.059	1031
9390	2.07	-14.92	2.96	740.48	874.77	18208.061	1031
9395	2.28	-14.85	2.90	741.32	875.33	18208.062	1031
9400	2.34	-15.19	3.00	741.57	875.55	18208.066	1031
9405	2.44	-14.80	2.79	741.42	875.84	18208.074	1031
9410	2.47	-15.09	2.91	741.76	876.11	18208.082	1031
9415	2.14	-14.98	2.84	742.15	877.04	18208.084	1031
9420	2.06	-15.28	2.98	742.50	877.59	18208.090	1031
9425	1.70	-15.30	2.93	743.06	877.79	18208.094	1031
9430	2.21	-15.54	2.93	743.56	878.21	18208.096	1031
9435	2.16	-15.16	2.73	743.90	878.52	18208.105	1031
9440	2.13	-15.41	2.87	743.73	878.39	18208.113	1031
9445	2.10	-15.38	2.80	743.76	878.66	18208.111	1031
9450	2.21	-15.39	2.74	744.92	879.62	18208.119	1031
9455	1.98	-15.30	2.75	745.05	879.83	18208.123	1031
9460	2.63	-15.65	2.84	745.16	880.00	18208.131	1031
9465	1.86	-15.54	2.84	745.20	879.86	18208.135	1031
9470	2.22	-15.69	2.76	746.36	880.94	18208.139	1031
9475	2.32	-15.68	2.71	746.85	881.23	18208.145	1031
9480	2.40	-15.83	2.77	747.53	882.10	18208.150	1031
9485	2.08	-16.04	2.92	747.49	882.09	18208.154	1031
9490	1.80	-15.67	2.77	747.61	882.49	18208.160	1030
9495	2.08	-15.94	2.92	747.70	882.52	18208.160	1030
9500	2.11	-15.58	2.76	746.72	881.14	18208.170	1030
9505	1.99	-15.60	2.85	746.18	880.79	18208.176	1030
9510	2.30	-15.54	2.74	745.83	880.85	18208.182	1030
9515	2.55	-15.98	3.03	745.86	880.44	18208.184	1030
9520	2.59	-15.86	2.95	745.72	880.24	18208.188	1030
9525	2.53	-15.68	2.84	745.57	880.78	18208.191	1030
9530	2.42	-15.90	2.97	745.17	879.67	18208.199	1030
9535	2.49	-15.24	2.69	744.34	879.06	18208.205	1030
9540	2.26	-15.75	3.02	744.02	879.05	18208.207	1030
9545	1.97	-15.74	3.09	743.36	878.45	18208.217	1030
9550	2.38	-15.21	2.80	743.64	878.57	18208.219	1030
9555	2.19	-15.43	2.99	743.30	878.32	18208.221	1030
9560	2.44	-15.24	2.89	743.63	878.27	18208.229	1030
9565	2.16	-15.25	2.90	742.12	878.06	18208.234	1030
9570	2.31	-15.22	2.83	742.14	878.34	18208.236	1030
9575	2.24	-15.81	3.12	742.03	878.52	18208.248	1030
9580	2.55	-15.35	2.85	742.13	878.07	18208.250	1030
9585	2.04	-15.04	2.82	741.16	877.15	18208.252	1030
9590	2.27	-15.01	2.82	741.05	876.86	18208.256	1030
9595	1.67	-15.18	2.99	740.54	876.03	18208.266	1030
9600	2.36	-14.97	2.81	740.32	876.11	18208.268	1030
9605	2.54	-14.82	2.68	740.30	876.03	18208.277	1030
9610	2.11	-15.08	2.80	740.03	876.01	18208.279	1030
9615	2.33	-15.07	2.87	739.45	875.19	18208.281	1030
9620	2.35	-14.59	2.66	738.78	874.60	18208.285	1030
9625	2.43	-15.07	2.90	738.20	874.66	18208.295	1030
9630	2.23	-14.71	2.79	738.17	874.21	18208.299	1030
9635	1.79	-14.60	2.78	737.97	874.06	18208.309	1030
9640	1.82	-14.91	2.96	737.93	873.92	18208.311	1030
9645	1.88	-15.12	3.09	737.47	873.52	18208.312	1030
9650	1.95	-14.41	2.79	736.54	872.52	18208.316	1030
9655	2.19	-14.29	2.78	736.49	872.53	18208.324	1030
9660	2.38	-14.02	2.62	736.59	872.72	18208.328	1030
9665	1.97	-14.06	2.69	736.46	872.52	18208.332	1030
9670	2.50	-13.80	2.59	735.03	871.48	18208.340	1030
9675	2.19	-14.21	2.82	735.20	871.34	18208.344	1030
9680	2.27	-13.54	2.52	734.28	870.40	18208.350	1030
9685	2.31	-13.98	2.80	734.13	870.68	18208.354	1030
9690	2.50	-14.22	2.84	734.34	870.75	18208.361	1030
9695	2.07	-14.13	2.89	734.61	870.59	18208.361	1030
9700	2.33	-13.81	2.84	733.15	868.75	18208.369	1030
9705	2.52	-13.76	2.80	732.75	868.82	18208.373	1030
9710	1.89	-13.60	2.74	733.33	869.13	18208.381	1030
9715	2.51	-13.83	2.81	732.78	869.06	18208.383	1030
9720	1.88	-13.44	2.80	732.02	868.15	18208.389	1030
9725	2.26	-13.48	2.83	731.53	867.71	18208.395	1030
9730	2.45	-13.64	2.80	731.05	867.96	18208.402	1030
9735	2.96	-13.60	2.72	730.44	868.05	18208.404	1030
9740	2.53	-13.51	2.71	730.86	867.70	18208.406	1030
9745	1.98	-13.78	2.91	730.66	868.06	18208.412	1030
9750	2.27	-13.69	2.90	730.16	867.54	18208.418	1030
9755	2.40	-13.47	2.77	729.24	866.76	18208.426	1030
9760	1.36	-13.27	2.78	728.77	866.67	18208.430	1030
9765	2.35	-13.02	2.64	728.32	865.95	18208.436	1030
9770	2.56	-13.22	2.69	728.20	866.32	18208.438	1030
9775	2.40	-12.98	2.63	728.27	866.19	18208.443	1030
9780	2.02	-13.21	2.75	728.07	865.79	18208.449	1030
9785	2.45	-13.00	2.62	726.84	864.70	18208.455	1030
9790	1.89	-12.73	2.58	726.64	864.81	18208.459	1030
9795	2.31	-12.91	2.61	726.51	864.69	18208.467	1030
9800	1.83	-12.82	2.63	726.14	864.76	18208.469	1030
9805	2.10	-12.94	2.66	726.00	864.77	18208.471	1030
9810	2.13	-12.79	2.59	726.17	864.79	18208.479	1030
9815	2.12	-12.20	2.51	724.69	863.04	18208.484	1030
9820	2.29	-12.28	2.51	724.55	862.73	18208.486	1030
9825	3.04	-11.75	2.12	724.72	863.49	18208.496	1030
9830	1.99	-12.15	2.46	724.72	862.90	18208.500	1030
9835	2.07	-11.67	2.35	723.78	862.24	18208.500	1030
9840	2.20	-12.11	2.50	722.90	861.26	18208.504	1030
9845	2.14	-11.81	2.38	722.37	861.21	18208.514	1030
9850	1.96	-11.92	2.50	722.37	861.14	18208.520	1030
9855	2.20	-11.78	2.41	722.05	861.31	18208.527	1030
9860	2.34	-11.63	2.34	722.28	861.03	18208.529	1030
9865	1.90	-11.79	2.52	721.71	860.51	18208.531	1030
9870	1.85	-11.72	2.52	721.12	859.61	18208.533	1030
9875	1.81	-11.77	2.56	720.74	859.43	18208.545	1030
9880	1.75	-11.89	2.69	720.49	858.79	18208.549	1030
9885	2.40	-11.54	2.42	720.16	858.86	18208.557	1030
9890	2.18	-11.55	2.47	720.39	858.91	18208.561	1030
9895	1.72	-11.50	2.50	720.38	859.06	18208.562	1030
9900	1.95	-11.59	2.60	719.12	858.76	18208.570	1030
9905	2.01	-12.00	2.69	718.69	858.95	18208.574	1030
9910	2.55	-11.60	2.43	719.27	859.00	18208.580	1030
9915	2.35	-11.71	2.51	719.01	858.93	18208.582	1030
9920	2.16	-11.86	2.55	717.86	858.52	18208.590	1030
9925	2.29	-11.96	2.59	717.41	858.54	18208.592	1030
9930	1.95	-11.45	2.45	716.90	858.25	18208.600	1030
9935	2.19	-11.49	2.45	716.78	858.04	18208.604	1030
9940	2.14	-11.29	2.32	716.92	857.32	18208.609	1030
9945	2.33	-11.32	2.32	716.75	857.87	18208.613	1030
9950	2.04	-11.59	2.52	715.56	857.11	18208.621	1030
9955	2.19	-11.20	2.38	715.14	856.71	18208.623	1030
9960	2.14	-11.13	2.38	714.96	856.03	18208.627	1030
9965	1.89	-11.28	2.48	714.45	856.15	18208.633	1030
9970	2.03	-11.03	2.37	714.65	855.83	18208.639	1030
9975	1.50	-10.94	2.40	714.80	856.06	18208.645	1030
9980	1.75	-10.80	2.36	714.30	855.54	18208.652	1030
[truncated: 78,928 more rows]
