# Supplementary material for: Structural characterization of the saxitoxin-targeting APTSTX1 aptamer using optical tweezers and molecular dynamics simulations
Source: PLoS One. 2019 Nov 7;14(11):e0222468. doi: 10.1371/journal.pone.0222468 (PMC6837747; doi:10.1371/journal.pone.0222468)
Supplement: S1 File — Data repository, aptamer control condition and aptamer under SXT. (ZIP) [file pone.0222468.s005.zip › toxin/toxin/August/180815/6aCOM.txt]

Instrument name = Christians toy
*****Calibration values *****
TrapA Temperature Fudge	-0.400000
TrapB Temperature Fudge	-1.550000
TrapA Force Sensitivity	0.025700	0.026000	0.032000
TrapB Force Sensitivity	0.026200	0.027400	0.032000
TrapA Lever Sensitivity	15000.000000	14500.000000	0.000000
TrapB Lever Sensitivity	15200.000000	14500.000000	0.000000
Motor Threshold	20	20	20
*****Initial Preference Settings*****
ForceRateDiv	1
ForceGain	32
PosRateDivA	3
PosRateDivB	3
PositionGainA	32
PositionGainB	32
GotoSpeedX	10
GotoSpeedY	10
GotoSpeedZ	5
MaxDataFileSize	10000000
HopDistance	2
*CycleCount/n____	1
*A_PsdX__________	0
*A_PsdY__________	0
*A_PsdSum________	0
*A_Iris__________	0
*A_LeverX________	0
*A_LeverY________	0
*A_LeverSum______	0
*B_PsdX__________	0
*B_PsdY__________	0
*B_PsdSum________	0
*B_Iris__________	0
*B_LeverX________	0
*B_LeverY________	0
*B_LeverSum______	0
*A_Temperature___	0
*B_Temperature___	0
*X_force_________	1
*Y_force_________	1
*Z_force_________	1
*Tension_________	0
*A_dist-X________	0
*A_dist-Y________	1
*B_dist-X________	0
*B_dist-Y________	1
*Motor_X_________	0
*Motor_Y_________	0
*Motor_Z_________	0
*MotorVel_X______	0
*MotorVel_Y______	0
*MotorVel_Z______	0
*A_trapPIC_Err___	0
*B_trapPIC_Err___	0
*comPIC_Err______	0
*A_CycleCount____	0
*B_CycleCount____	0
*Motor_CycleCount	0
*time(sec)_______	1
*Status__________	1
*Null____________	0
samples/line_HI	400
samples/line_LO	20
goto0	8388608	8388608	8388608
goto1	8393833	8390600	8395283
goto2	8421357	8417466	8395811
goto3	8426004	8363721	8394385
goto4	8422772	8353948	8399333
goto5	8388608	8388608	8388608
goto6	8388608	8388608	8388608
goto7	8388608	8388608	8388608
goto8	8388608	8388608	8388608
goto9	8388608	8388608	8388608
yourXYZint	123	456	789
MaxForceP1	15.000000
MinForceP1	3.000000
PullRateP1	100.000000
refoldTime1	0.000000
unfoldTime1	0.000000
MaxForceP2	75.000000
MinForceP2	2.000000
PullRateP2	1000.000000
refoldTime2	0.000000
unfoldTime2	0.000000
MaxForceP3	10.000000
MinForceP3	-10.000000
PullRateP3	1.000000
refoldTime3	2.000000
unfoldTime3	2.000000
constForce1	9.000000
constForce2	7.000000
yourFloat	1.234000
yourXYZfloat	1.000000	2.000000	3.000000
*****End Initial Preference Settings*****

Zero-Force Offsets (pN)  -1.443950	-3.311957	-73.341125
0	trapA_Empty_PSD_Sum = 0
        trapB_Empty_PSD_Sum = 0
        trapA_Empty_Iris = 0
        trapB_Empty_Iris = 0
        trapA_Full_PSD_Sum = 18324
        trapB_Full_PSD_Sum = 19196
        trapA_Full_Iris = 15949
        trapB_Full_Iris = 18237
685	   maxForce-limit
2105	   minForce-limit
3610	tempA = 22.127	tempB = 22.485
   maxForce-limit
5105	   minForce-limit
6580	   maxForce-limit
8035	   minForce-limit
9485	   maxForce-limit
10965	   minForce-limit
12435	   maxForce-limit
13670	tempA = 22.112	tempB = 22.459
13900	   minForce-limit
15400	   maxForce-limit
16865	   minForce-limit
18285	   maxForce-limit
19680	   minForce-limit
21360	   maxForce-limit
22910	   minForce-limit
23720	tempA = 22.125	tempB = 22.455
24390	   maxForce-limit
25930	   minForce-limit
27480	   maxForce-limit
28980	   minForce-limit
30465	   maxForce-limit
31930	   minForce-limit
33375	   maxForce-limit
33725	tempA = 22.120	tempB = 22.473
34890	   minForce-limit
36425	   maxForce-limit
37915	   minForce-limit
39430	   maxForce-limit
40925	   minForce-limit
42405	   maxForce-limit
43785	tempA = 22.122	tempB = 22.467
43925	   minForce-limit
45470	   maxForce-limit
47040	   minForce-limit
48625	   maxForce-limit
50185	   minForce-limit
52120	   maxForce-limit
53800	tempA = 22.119	tempB = 22.458
53990	   minForce-limit
55925	   maxForce-limit
57815	   minForce-limit
59675	   maxForce-limit
61570	   minForce-limit
63460	   maxForce-limit
63855	tempA = 22.119	tempB = 22.465
65395	   minForce-limit
67385	   maxForce-limit
69335	   minForce-limit
71300	   maxForce-limit
73250	   minForce-limit
73900	tempA = 22.135	tempB = 22.461
75175	   maxForce-limit
77110	   minForce-limit
79035	   maxForce-limit
80915	   minForce-limit
82790	   maxForce-limit
83910	tempA = 22.113	tempB = 22.467
84710	   minForce-limit
86635	   maxForce-limit
88640	   minForce-limit
90560	   maxForce-limit
92490	   minForce-limit
93980	tempA = 22.126	tempB = 22.468
94420	   maxForce-limit
96380	   minForce-limit
98325	   maxForce-limit
100245	   minForce-limit
102120	   maxForce-limit
103970	   minForce-limit
103990	tempA = 22.126	tempB = 22.473
105865	   maxForce-limit
107760	   minForce-limit
109655	   maxForce-limit
111530	   minForce-limit
113405	   maxForce-limit
114035	tempA = 22.130	tempB = 22.463
115335	   minForce-limit
117265	   maxForce-limit
119165	   minForce-limit
121100	   maxForce-limit
123050	   minForce-limit
124095	tempA = 22.120	tempB = 22.462
125050	   maxForce-limit
127005	   minForce-limit
128900	   maxForce-limit
130825	   minForce-limit
132745	   maxForce-limit
134115	tempA = 22.116	tempB = 22.468
134640	   minForce-limit
136550	   maxForce-limit
138495	   minForce-limit
140405	   maxForce-limit
142320	   minForce-limit
144175	tempA = 22.111	tempB = 22.455
144240	   maxForce-limit
146180	   minForce-limit
148120	   maxForce-limit
149970	   minForce-limit
151855	   maxForce-limit
153850	   minForce-limit
154240	tempA = 22.122	tempB = 22.466
155790	   maxForce-limit
157665	   minForce-limit
159520	   maxForce-limit
161340	   minForce-limit
163175	   maxForce-limit
164250	tempA = 22.120	tempB = 22.464
165005	   minForce-limit
166850	   maxForce-limit
168680	   minForce-limit
170600	   maxForce-limit
172445	   minForce-limit
174280	   maxForce-limit
174300	tempA = 22.117	tempB = 22.456
176115	   minForce-limit
177930	   maxForce-limit
179765	   minForce-limit
181620	   maxForce-limit
183410	   minForce-limit
184315	tempA = 22.118	tempB = 22.463
185250	   maxForce-limit
187190	   minForce-limit
189085	   maxForce-limit
190875	   minForce-limit
192695	   maxForce-limit
194380	tempA = 22.115	tempB = 22.460
194550	   minForce-limit
196395	   maxForce-limit
198230	   minForce-limit
200040	   maxForce-limit
201845	   minForce-limit
203690	   maxForce-limit
204420	tempA = 22.123	tempB = 22.455
205505	   minForce-limit
207320	   maxForce-limit
209125	   minForce-limit
210925	   maxForce-limit
212770	   minForce-limit
214435	tempA = 22.128	tempB = 22.466
214600	   maxForce-limit
216430	   minForce-limit
218255	   maxForce-limit
220135	   minForce-limit
221955	   maxForce-limit
223765	   minForce-limit
224485	tempA = 22.120	tempB = 22.458
225565	   maxForce-limit
227385	   minForce-limit
229230	   maxForce-limit
231075	   minForce-limit
232915	   maxForce-limit
234495	tempA = 22.111	tempB = 22.463
234780	   minForce-limit
236695	   maxForce-limit
238595	   minForce-limit
240500	   maxForce-limit
242410	   minForce-limit
244305	   maxForce-limit
244545	tempA = 22.109	tempB = 22.465
246125	   minForce-limit
247930	   maxForce-limit
249775	   minForce-limit
251675	   maxForce-limit
253590	   minForce-limit
254595	tempA = 22.111	tempB = 22.475
255550	   maxForce-limit
257455	   minForce-limit
259350	   maxForce-limit
261195	   minForce-limit
261990	Stop All Protocols, go to manual mode
263655	Start Constant-Force1 = 9.000000
264595	tempA = 22.124	tempB = 22.452
272200	Stop All Protocols, go to manual mode
274285	Start Constant-Force2 = 7.000000
274635	tempA = 22.104	tempB = 22.456
284680	tempA = 22.113	tempB = 22.460
294685	tempA = 22.113	tempB = 22.458
304740	tempA = 22.111	tempB = 22.458
314745	tempA = 22.114	tempB = 22.453
324800	tempA = 22.109	tempB = 22.464
334850	tempA = 22.109	tempB = 22.469
344865	tempA = 22.125	tempB = 22.456
354910	tempA = 22.101	tempB = 22.463
364920	tempA = 22.114	tempB = 22.463
374975	tempA = 22.120	tempB = 22.453
385025	tempA = 22.131	tempB = 22.446
395025	tempA = 22.127	tempB = 22.458
405075	tempA = 22.124	tempB = 22.453
415080	tempA = 22.119	tempB = 22.456
425135	tempA = 22.103	tempB = 22.452
435200	tempA = 22.113	tempB = 22.453
445215	tempA = 22.121	tempB = 22.455
455260	tempA = 22.114	tempB = 22.462
465300	tempA = 22.111	tempB = 22.459
475305	tempA = 22.109	tempB = 22.444
485350	tempA = 22.116	tempB = 22.466
495360	tempA = 22.106	tempB = 22.460
505410	tempA = 22.103	tempB = 22.447
515450	tempA = 22.110	tempB = 22.457
525465	tempA = 22.110	tempB = 22.461
535515	tempA = 22.113	tempB = 22.456
545530	tempA = 22.110	tempB = 22.450
555580	tempA = 22.105	tempB = 22.452
565635	tempA = 22.101	tempB = 22.457
575640	tempA = 22.110	tempB = 22.452
585685	tempA = 22.110	tempB = 22.442
595725	tempA = 22.109	tempB = 22.455
605725	tempA = 22.110	tempB = 22.459
615790	tempA = 22.113	tempB = 22.457
621805	Stop All Protocols, go to manual mode
625805	tempA = 22.117	tempB = 22.442
635860	tempA = 22.104	tempB = 22.450
645900	tempA = 22.108	tempB = 22.446
655915	tempA = 22.108	tempB = 22.446
665955	tempA = 22.120	tempB = 22.453
675975	tempA = 22.111	tempB = 22.457
686030	tempA = 22.117	tempB = 22.452
696085	tempA = 22.105	tempB = 22.454
706095	tempA = 22.105	tempB = 22.453
716145	tempA = 22.116	tempB = 22.446
726160	tempA = 22.102	tempB = 22.450
736200	tempA = 22.112	tempB = 22.457
746265	tempA = 22.101	tempB = 22.446
756280	tempA = 22.109	tempB = 22.466
766345	tempA = 22.122	tempB = 22.449
776395	tempA = 22.108	tempB = 22.437
786405	tempA = 22.113	tempB = 22.444
796445	tempA = 22.100	tempB = 22.451
806460	tempA = 22.115	tempB = 22.443
816510	tempA = 22.113	tempB = 22.461
826555	tempA = 22.111	tempB = 22.453
828600	End Write
