# Supplementary material for: Structural characterization of the saxitoxin-targeting APTSTX1 aptamer using optical tweezers and molecular dynamics simulations
Source: PLoS One. 2019 Nov 7;14(11):e0222468. doi: 10.1371/journal.pone.0222468 (PMC6837747; doi:10.1371/journal.pone.0222468)
Supplement: S1 File — Data repository, aptamer control condition and aptamer under SXT. (ZIP) [file pone.0222468.s005.zip › toxin/toxin/August/180815/6bA.txt]

#Begin Write:
CycleCount/n	X_force	Y_force	Z_force	A_dist-Y	B_dist-Y	time(sec)	Status
0	0.45	-9.39	1.05	641.01	778.35	19045.342	1031
5	0.35	-9.95	1.28	641.78	779.47	19045.344	1031
10	0.96	-9.79	1.14	641.99	779.44	19045.346	1031
15	0.32	-10.10	1.32	642.84	780.43	19045.354	1031
20	0.41	-9.92	1.16	642.98	780.48	19045.359	1031
25	0.47	-9.82	1.14	642.78	780.32	19045.363	1031
30	0.70	-9.93	1.20	642.69	780.40	19045.371	1031
35	0.58	-9.52	0.99	642.88	780.08	19045.375	1031
40	0.21	-9.59	1.02	642.85	780.16	19045.377	1031
45	0.64	-9.86	1.12	642.86	780.03	19045.389	1031
50	0.54	-9.95	1.20	642.98	779.98	19045.395	1031
55	0.39	-9.62	1.05	643.00	780.06	19045.393	1031
60	0.65	-9.74	1.11	642.91	779.97	19045.402	1031
65	0.29	-9.55	0.96	643.16	780.01	19045.406	1031
70	0.82	-9.97	1.12	642.95	780.11	19045.408	1031
75	0.22	-9.66	1.06	642.93	780.10	19045.416	1031
80	0.75	-9.70	1.04	642.88	780.04	19045.422	1031
85	0.22	-9.62	1.08	642.88	780.03	19045.422	1031
90	0.54	-9.91	1.06	642.95	779.98	19045.434	1031
95	0.68	-9.67	0.94	642.94	780.17	19045.436	1031
100	0.58	-9.65	0.97	642.87	779.85	19045.438	1031
105	0.49	-9.82	1.10	642.91	779.96	19045.445	1031
110	0.21	-9.71	1.02	642.90	780.03	19045.447	1031
115	0.44	-10.05	1.23	642.70	780.05	19045.453	1031
120	0.77	-9.55	0.97	642.88	780.27	19045.463	1031
125	0.46	-9.93	1.25	642.84	780.04	19045.467	1031
130	0.51	-9.89	1.14	642.85	780.13	19045.469	1031
135	0.67	-9.90	1.15	642.87	780.32	19045.471	1031
140	0.43	-10.00	1.27	643.00	780.29	19045.477	1031
145	0.60	-9.52	1.02	643.00	780.24	19045.484	1031
150	0.26	-9.71	1.06	642.85	780.54	19045.490	1031
155	0.62	-9.87	1.10	642.88	780.15	19045.496	1031
160	0.33	-9.87	1.17	643.12	780.24	19045.500	1031
165	0.48	-9.90	1.19	643.16	780.25	19045.502	1031
170	0.30	-9.93	1.19	643.18	780.25	19045.512	1031
175	0.53	-9.75	1.08	642.96	780.42	19045.514	1031
180	0.87	-10.12	1.25	643.08	780.58	19045.520	1031
185	0.38	-9.72	1.06	643.15	780.39	19045.527	1031
190	0.18	-10.05	1.24	643.18	780.40	19045.531	1031
195	0.79	-10.00	1.15	642.99	780.72	19045.531	1031
200	0.72	-9.98	1.12	642.91	780.57	19045.543	1031
205	0.71	-9.92	1.07	643.13	780.90	19045.549	1031
210	0.77	-9.93	1.13	643.48	780.89	19045.549	1031
215	0.36	-9.81	1.05	643.08	780.76	19045.559	1031
220	0.50	-10.05	1.15	643.25	780.83	19045.562	1031
225	0.37	-10.07	1.19	643.16	780.73	19045.562	1031
230	0.55	-9.78	1.08	642.97	780.72	19045.574	1031
235	0.43	-10.12	1.26	643.30	780.49	19045.574	1031
240	0.30	-10.53	1.44	643.16	780.77	19045.578	1031
245	0.36	-9.97	1.10	643.29	780.59	19045.586	1031
250	0.42	-10.02	1.14	643.28	780.42	19045.592	1031
255	0.88	-9.94	1.00	643.64	780.39	19045.594	1031
260	0.68	-10.04	1.09	643.34	780.44	19045.596	1031
265	0.84	-10.07	1.07	643.10	780.65	19045.604	1031
270	0.59	-10.17	1.15	643.32	780.81	19045.607	1031
275	0.37	-10.19	1.24	643.41	780.58	19045.615	1031
280	0.42	-9.82	1.09	643.23	780.65	19045.621	1031
285	0.49	-10.19	1.35	643.23	780.43	19045.625	1031
290	0.85	-9.95	1.11	643.47	780.41	19045.627	1031
295	0.37	-9.74	1.08	643.31	780.34	19045.633	1031
300	0.13	-9.96	1.20	643.22	780.36	19045.639	1031
305	0.80	-9.76	1.02	643.17	780.23	19045.648	1031
310	0.35	-9.83	1.11	643.29	780.26	19045.652	1031
315	0.76	-9.99	1.15	643.46	780.40	19045.656	1031
320	0.34	-9.40	0.92	643.50	780.25	19045.660	1031
325	0.48	-12.64	1.27	660.39	797.60	19045.666	1031
330	0.34	-13.00	1.15	664.13	801.39	19045.674	1031
335	0.30	-13.11	1.23	664.54	801.41	19045.674	1031
340	0.72	-12.74	0.99	664.84	801.22	19045.684	1031
345	0.34	-12.42	0.88	665.89	799.93	19045.688	1031
350	0.31	-13.17	1.26	665.92	801.43	19045.688	1031
355	0.69	-12.70	0.92	665.75	801.37	19045.691	1031
360	0.66	-12.94	1.06	666.13	801.35	19045.695	1031
365	0.62	-13.47	1.31	666.62	801.99	19045.703	1031
370	0.18	-13.47	1.24	667.55	803.01	19045.715	1031
375	0.79	-13.32	1.16	667.48	803.08	19045.717	1031
380	0.66	-13.34	1.19	667.66	803.25	19045.719	1031
385	0.38	-13.52	1.24	668.09	802.80	19045.727	1031
390	0.66	-13.50	1.13	669.12	804.04	19045.727	1031
395	0.59	-13.66	1.23	669.43	804.09	19045.734	1031
400	0.79	-13.70	1.18	670.12	804.17	19045.744	1031
405	0.54	-13.58	1.11	670.18	804.29	19045.746	1031
410	0.97	-13.61	1.13	670.23	804.19	19045.750	1031
415	0.28	-13.54	1.13	670.51	804.25	19045.752	1031
420	0.32	-13.89	1.23	671.37	805.27	19045.758	1031
425	0.34	-13.88	1.22	671.51	805.66	19045.762	1031
430	0.08	-14.07	1.27	672.50	806.26	19045.771	1031
435	0.81	-14.07	1.22	672.54	806.53	19045.777	1031
440	0.24	-14.37	1.46	672.55	806.83	19045.781	1031
445	0.52	-13.98	1.18	672.56	806.71	19045.781	1031
450	0.45	-14.29	1.33	674.61	807.86	19045.793	1031
455	0.46	-14.21	1.24	674.09	808.07	19045.799	1031
460	0.63	-14.46	1.39	674.29	807.60	19045.803	1031
465	0.44	-14.48	1.34	674.30	808.00	19045.809	1031
470	0.19	-14.47	1.29	674.76	808.84	19045.811	1031
475	0.54	-14.74	1.38	675.50	809.85	19045.812	1031
480	0.52	-14.46	1.16	675.65	810.68	19045.822	1031
485	-0.03	-15.03	1.54	676.19	810.62	19045.824	1031
490	0.56	-14.92	1.39	676.54	811.12	19045.828	1031
495	0.29	-14.63	1.24	676.33	810.78	19045.838	1031
500	0.90	-14.58	1.20	676.64	811.28	19045.840	1031
505	0.56	-15.03	1.31	677.63	812.29	19045.844	1031
510	-0.13	-14.93	1.32	677.64	812.22	19045.846	1031
515	0.75	-15.15	1.29	678.40	812.86	19045.857	1031
520	0.58	-14.89	1.18	678.72	812.78	19045.861	1031
525	0.21	-15.07	1.30	678.60	812.95	19045.865	1031
530	0.26	-15.31	1.35	678.57	812.91	19045.871	1031
535	0.78	-15.63	1.40	680.24	814.68	19045.879	1031
540	0.63	-15.23	1.22	680.27	814.36	19045.877	1031
545	0.48	-15.43	1.31	680.34	814.51	19045.889	1031
550	0.37	-15.60	1.45	680.24	814.19	19045.895	1031
555	0.27	-15.66	1.38	681.03	815.09	19045.893	1031
560	0.38	-15.67	1.38	681.65	815.44	19045.902	1031
565	0.50	-15.61	1.27	681.78	815.91	19045.906	1031
570	0.53	-15.83	1.32	682.16	816.13	19045.908	1031
575	0.45	-15.66	1.24	682.21	816.13	19045.918	1031
580	0.46	-15.81	1.33	682.01	815.95	19045.922	1031
585	0.61	-15.75	1.28	682.58	816.99	19045.922	1031
590	0.32	-15.74	1.21	683.38	817.63	19045.934	1031
595	0.44	-16.00	1.28	683.85	817.96	19045.936	1031
600	0.65	-15.92	1.22	684.19	818.05	19045.938	1031
605	0.46	-16.05	1.31	684.33	818.27	19045.945	1031
610	0.18	-15.93	1.30	684.34	818.20	19045.945	1031
615	0.53	-16.33	1.50	684.48	818.23	19045.951	1031
620	0.56	-16.19	1.26	685.77	819.45	19045.965	1031
625	0.49	-16.27	1.37	685.73	819.82	19045.967	1031
630	-0.14	-16.55	1.59	685.87	819.96	19045.971	1031
635	0.39	-16.34	1.43	685.92	819.60	19045.971	1031
640	0.61	-16.29	1.26	687.05	821.07	19045.979	1031
645	0.01	-16.40	1.39	687.22	821.11	19045.986	1031
650	-0.09	-16.59	1.45	687.88	821.06	19045.992	1031
655	0.23	-16.87	1.62	688.09	821.55	19045.996	1031
660	-0.06	-16.41	1.26	688.44	821.07	19046.002	1031
665	0.36	-16.47	1.34	687.85	821.51	19046.002	1031
670	-0.04	-16.55	1.42	688.97	822.37	19046.012	1031
675	0.41	-16.93	1.54	689.45	822.94	19046.012	1031
680	0.47	-17.04	1.54	689.88	823.62	19046.021	1031
685	0.74	-16.97	1.47	690.09	823.65	19046.027	1031
690	0.64	-17.36	1.70	690.18	823.83	19046.031	1031
695	0.15	-17.19	1.55	690.25	823.81	19046.031	1031
700	0.48	-17.15	1.53	690.66	823.86	19046.043	1031
705	0.13	-17.36	1.59	691.67	824.70	19046.049	1031
710	0.59	-17.38	1.47	691.57	825.09	19046.049	1031
715	0.38	-17.35	1.53	691.50	825.55	19046.059	1031
720	0.50	-17.49	1.61	691.60	825.30	19046.061	1031
725	0.76	-17.52	1.52	693.06	826.51	19046.062	1031
730	0.64	-17.35	1.42	693.14	825.91	19046.068	1031
735	0.24	-17.48	1.44	693.52	826.46	19046.076	1031
740	0.40	-17.55	1.48	693.87	826.58	19046.080	1031
745	0.43	-17.59	1.52	693.74	826.60	19046.088	1031
750	0.44	-17.38	1.36	693.89	826.42	19046.090	1031
755	0.41	-17.93	1.54	695.15	827.65	19046.094	1031
760	0.39	-17.90	1.57	695.43	827.76	19046.096	1031
765	0.62	-17.87	1.60	695.32	827.61	19046.105	1031
770	0.56	-17.86	1.54	695.46	827.78	19046.111	1031
775	0.37	-17.83	1.55	695.47	827.52	19046.113	1031
780	0.45	-17.79	1.50	695.27	827.28	19046.121	1031
785	0.26	-17.46	1.34	695.58	827.75	19046.125	1031
790	0.24	-17.93	1.67	695.67	827.66	19046.127	1031
795	0.17	-17.67	1.55	695.62	827.44	19046.135	1031
800	0.08	-17.93	1.64	695.63	827.54	19046.141	1031
805	0.25	-17.80	1.52	695.70	827.57	19046.145	1031
810	0.78	-17.63	1.48	695.64	827.65	19046.152	1031
815	0.57	-17.93	1.59	697.36	829.48	19046.156	1031
820	-0.20	-18.34	1.61	699.79	831.80	19046.158	1031
825	0.21	-18.42	1.54	700.09	831.90	19046.168	1031
830	0.69	-18.59	1.66	699.90	831.89	19046.172	1031
835	0.26	-18.61	1.77	700.23	831.97	19046.172	1031
840	-0.19	-18.78	1.68	701.06	832.79	19046.182	1031
845	0.49	-18.67	1.57	701.26	832.97	19046.188	1031
850	0.21	-18.60	1.55	701.30	833.22	19046.188	1031
855	0.58	-18.52	1.49	701.61	833.26	19046.189	1031
860	0.34	-18.96	1.70	702.92	833.25	19046.201	1031
865	0.79	-19.15	1.75	703.01	833.32	19046.203	1031
870	0.68	-19.15	1.79	702.88	833.21	19046.215	1031
875	0.44	-19.06	1.79	702.86	833.59	19046.217	1031
880	0.13	-19.30	1.75	703.89	834.94	19046.223	1031
885	0.41	-19.23	1.66	704.18	834.74	19046.223	1031
890	0.32	-19.20	1.68	704.16	834.90	19046.230	1031
895	0.61	-19.40	1.79	704.47	834.93	19046.238	1031
900	0.67	-19.32	1.59	705.30	836.12	19046.244	1031
905	0.48	-19.49	1.64	705.68	836.71	19046.246	1031
910	0.93	-19.33	1.51	705.52	837.05	19046.252	1031
915	0.48	-19.37	1.51	705.83	836.76	19046.252	1031
920	0.50	-19.61	1.64	706.40	837.39	19046.262	1031
925	0.42	-19.74	1.61	707.15	838.55	19046.262	1031
930	0.17	-19.89	1.64	707.75	838.94	19046.268	1031
935	0.73	-20.06	1.71	708.17	839.27	19046.277	1031
940	0.16	-19.87	1.67	708.02	839.08	19046.279	1031
945	0.03	-20.12	1.83	708.13	838.96	19046.283	1031
950	0.44	-20.11	1.82	707.89	838.85	19046.291	1031
955	0.35	-20.14	1.84	707.81	838.97	19046.301	1031
960	-0.32	-20.08	1.88	707.93	839.03	19046.299	1031
965	0.42	-20.38	1.76	710.15	841.08	19046.307	1031
970	0.51	-20.25	1.69	710.36	840.91	19046.312	1031
975	0.55	-20.37	1.80	710.52	841.10	19046.314	1031
980	0.66	-20.23	1.80	710.53	840.72	19046.316	1031
985	-0.18	-20.39	1.91	711.78	840.92	19046.324	1031
990	0.57	-20.35	1.84	712.16	840.87	19046.332	1031
995	0.48	-20.53	1.88	712.68	841.24	19046.340	1031
1000	0.29	-20.37	1.78	712.96	841.48	19046.342	1031
1005	1.10	-20.86	2.04	713.35	841.47	19046.348	1031
1010	0.54	-20.76	2.00	712.95	841.93	19046.346	1031
1015	0.31	-20.60	1.94	713.21	841.87	19046.355	1031
1020	0.34	-20.54	1.91	713.01	842.07	19046.361	1031
1025	0.56	-20.71	1.82	714.41	842.74	19046.363	1031
1030	0.14	-21.13	2.01	715.18	843.54	19046.371	1031
1035	0.30	-20.90	1.87	715.10	844.34	19046.375	1031
1040	0.44	-21.12	2.03	715.01	843.92	19046.377	1031
1045	0.18	-21.09	1.90	715.81	844.99	19046.387	1031
1050	0.40	-21.34	1.91	716.83	845.64	19046.393	1031
1055	0.14	-21.25	1.87	716.89	845.63	19046.393	1030
1060	0.50	-21.23	1.89	716.79	845.69	19046.402	1030
1065	0.75	-21.34	1.96	716.62	845.62	19046.404	1030
1070	0.73	-21.13	1.95	715.08	844.35	19046.408	1030
1075	0.89	-20.93	1.81	715.21	843.96	19046.416	1030
1080	0.98	-20.62	1.66	714.96	844.11	19046.420	1030
1085	0.42	-20.81	1.79	714.95	844.07	19046.424	1030
1090	0.30	-20.72	1.76	713.90	844.27	19046.434	1030
1095	0.38	-20.90	1.84	713.57	844.05	19046.436	1030
1100	0.68	-20.80	1.85	713.28	843.53	19046.438	1030
1105	0.37	-20.72	1.80	713.01	843.43	19046.441	1030
1110	0.92	-20.44	1.56	713.14	843.28	19046.451	1030
1115	0.44	-20.95	1.93	713.05	843.07	19046.457	1030
1120	1.02	-20.78	1.90	713.24	842.55	19046.463	1030
1125	0.91	-20.73	1.81	713.00	843.27	19046.467	1030
1130	0.61	-20.39	1.72	711.56	841.84	19046.469	1030
1135	0.60	-20.34	1.86	710.99	841.13	19046.471	1030
1140	0.71	-20.46	2.00	710.53	840.20	19046.482	1030
1145	0.14	-20.21	1.87	710.37	840.16	19046.488	1030
1150	0.36	-20.46	1.99	710.66	840.07	19046.492	1030
1155	0.60	-20.24	1.79	710.35	840.42	19046.496	1030
1160	0.37	-19.79	1.58	709.64	839.84	19046.500	1030
1165	0.13	-19.89	1.84	708.97	839.05	19046.502	1030
1170	0.55	-19.98	1.86	708.83	838.81	19046.512	1030
1175	0.41	-19.99	1.77	708.79	838.95	19046.512	1030
1180	0.36	-19.74	1.66	708.63	838.86	19046.518	1030
1185	0.49	-19.52	1.70	707.63	837.81	19046.527	1030
1190	0.55	-19.35	1.59	707.86	837.69	19046.529	1030
1195	0.57	-19.59	1.65	707.56	837.58	19046.531	1030
1200	0.15	-19.66	1.74	707.49	837.58	19046.535	1030
1205	0.53	-19.39	1.77	705.57	836.17	19046.547	1030
1210	0.08	-19.65	1.91	706.05	835.93	19046.551	1030
1215	0.74	-19.41	1.64	705.97	835.96	19046.559	1030
1220	0.39	-19.46	1.70	705.98	836.09	19046.561	1030
1225	1.11	-18.86	1.48	704.30	834.39	19046.568	1030
1230	0.83	-19.05	1.60	704.52	834.52	19046.566	1030
1235	0.60	-19.30	1.72	704.62	834.42	19046.574	1030
1240	0.42	-18.98	1.48	704.63	834.61	19046.582	1030
1245	0.65	-19.12	1.69	703.71	833.78	19046.590	1030
1250	0.73	-18.96	1.69	703.18	833.26	19046.590	1030
1255	0.57	-18.83	1.56	703.12	833.18	19046.594	1030
1260	0.51	-18.87	1.59	703.23	833.23	19046.596	1030
1265	0.51	-18.89	1.63	702.37	832.43	19046.607	1030
1270	0.42	-18.75	1.64	702.06	831.78	19046.611	1030
1275	0.38	-18.64	1.60	702.06	832.23	19046.611	1030
1280	0.43	-18.79	1.68	701.85	832.13	19046.621	1030
1285	0.95	-18.69	1.62	701.89	832.13	19046.625	1030
1290	0.48	-18.48	1.65	700.73	830.88	19046.631	1030
1295	0.54	-18.43	1.66	700.46	830.79	19046.635	1030
1300	0.36	-18.50	1.68	700.47	830.71	19046.643	1030
1305	0.36	-18.54	1.62	700.58	830.92	19046.643	1030
1310	-0.27	-18.03	1.64	698.88	828.90	19046.654	1030
1315	0.27	-17.93	1.52	698.61	828.77	19046.656	1030
1320	0.34	-18.00	1.51	698.55	829.11	19046.658	1030
1325	0.51	-18.08	1.53	698.61	829.28	19046.662	1030
1330	0.31	-17.81	1.51	697.92	828.38	19046.672	1030
1335	0.36	-17.55	1.35	697.62	828.15	19046.676	1030
1340	-0.45	-18.20	1.85	697.23	827.73	19046.682	1030
1345	0.40	-17.97	1.62	697.70	828.17	19046.686	1030
1350	-0.09	-17.85	1.60	697.41	828.08	19046.691	1030
1355	0.66	-17.73	1.43	697.50	828.28	19046.691	1030
1360	0.79	-17.34	1.30	695.89	826.89	19046.701	1030
1365	0.39	-17.37	1.45	695.18	826.17	19046.707	1030
1370	0.38	-17.33	1.47	694.74	825.99	19046.713	1030
1375	0.38	-17.25	1.42	694.22	825.74	19046.717	1030
1380	2.40	-17.25	1.36	694.50	825.59	19046.723	1030
1385	0.40	-17.03	1.22	694.04	825.68	19046.723	1030
1390	0.30	-17.12	1.39	694.04	825.37	19046.732	1030
1395	0.70	-16.86	1.35	692.85	823.88	19046.738	1030
1400	0.71	-17.11	1.46	692.72	823.82	19046.738	1030
1405	0.53	-17.18	1.53	692.44	823.30	19046.746	1030
1410	0.92	-17.39	1.62	692.34	823.18	19046.750	1030
1415	1.13	-17.22	1.51	692.12	822.93	19046.758	1030
1420	0.43	-16.98	1.45	692.17	822.93	19046.760	1030
1425	0.32	-16.97	1.45	692.14	822.81	19046.762	1030
1430	0.23	-16.92	1.39	692.37	822.75	19046.770	1030
1435	0.53	-16.53	1.34	690.47	821.33	19046.777	1030
1440	0.32	-16.44	1.35	689.93	821.06	19046.779	1030
1445	0.96	-16.49	1.38	690.09	820.73	19046.787	1030
1450	0.97	-16.70	1.43	689.98	820.95	19046.785	1030
1455	0.05	-16.57	1.53	690.15	821.03	19046.795	1030
1460	0.61	-16.53	1.45	689.99	820.98	19046.803	1030
1465	0.32	-16.39	1.43	688.66	819.65	19046.809	1030
1470	0.50	-16.13	1.34	687.88	819.16	19046.811	1030
1475	0.69	-16.09	1.41	687.92	818.82	19046.812	1030
1480	0.63	-16.02	1.33	687.85	818.82	19046.816	1030
1485	0.59	-16.19	1.43	687.26	818.59	19046.826	1030
1490	0.48	-16.01	1.38	686.78	817.98	19046.830	1030
1495	0.38	-15.78	1.34	686.54	817.62	19046.838	1030
1500	0.45	-16.01	1.46	686.53	817.70	19046.842	1030
1505	0.36	-15.92	1.40	686.33	817.55	19046.844	1030
1510	0.27	-15.64	1.30	685.27	816.18	19046.846	1030
1515	0.51	-15.95	1.56	685.16	816.33	19046.855	1030
1520	0.72	-15.69	1.36	684.47	816.40	19046.857	1030
1525	0.28	-15.68	1.34	684.29	816.44	19046.861	1030
1530	0.88	-15.91	1.38	684.44	816.39	19046.873	1030
1535	0.31	-15.96	1.49	684.21	816.28	19046.875	1030
1540	0.45	-15.53	1.33	683.25	815.52	19046.877	1030
1545	0.20	-15.44	1.33	683.15	815.11	19046.885	1030
1550	0.64	-15.65	1.29	682.05	815.07	19046.893	1030
1555	0.50	-15.60	1.29	682.27	815.14	19046.895	1030
1560	0.08	-15.57	1.39	682.26	815.17	19046.902	1030
1565	0.47	-15.47	1.29	682.05	815.26	19046.906	1030
1570	0.35	-15.48	1.38	680.91	813.96	19046.908	1030
1575	0.42	-15.32	1.31	680.70	813.53	19046.912	1030
1580	0.59	-15.27	1.28	680.57	813.17	19046.922	1030
1585	0.33	-15.17	1.30	680.60	813.33	19046.926	1030
1590	0.49	-15.42	1.44	680.26	812.90	19046.932	1030
1595	0.18	-15.18	1.37	679.59	812.06	19046.936	1030
1600	0.51	-15.08	1.33	679.60	812.10	19046.938	1030
1605	0.22	-15.16	1.43	679.23	811.99	19046.941	1030
1610	0.64	-15.02	1.30	679.43	812.00	19046.949	1030
1615	0.46	-14.95	1.45	678.25	810.46	19046.953	1030
1620	0.37	-14.94	1.44	677.82	810.63	19046.963	1030
1625	0.04	-15.03	1.54	678.05	810.81	19046.967	1030
1630	0.34	-14.75	1.33	677.97	810.29	19046.969	1030
1635	0.49	-14.82	1.32	676.49	811.01	19046.979	1030
1640	0.68	-15.02	1.46	676.60	810.63	19046.979	1030
1645	0.22	-15.00	1.50	676.36	810.30	19046.986	1030
1650	0.53	-14.60	1.26	676.43	810.55	19046.988	1030
1655	0.12	-14.36	1.28	675.25	809.02	19046.996	1030
1660	0.38	-14.28	1.28	674.78	808.86	19047.000	1030
1665	0.33	-14.13	1.28	674.34	808.10	19047.002	1030
1670	0.11	-14.29	1.41	674.42	808.02	19047.008	1030
1675	0.47	-14.24	1.38	674.58	807.74	19047.016	1030
1680	1.24	-13.86	1.07	674.31	807.50	19047.021	1030
1685	0.27	-14.12	1.31	674.33	807.50	19047.027	1030
1690	1.72	-14.80	1.55	674.56	807.03	19047.031	1030
1695	0.32	-14.31	1.42	673.49	806.59	19047.031	1030
1700	0.41	-13.83	1.29	672.13	805.32	19047.035	1030
1705	0.30	-14.18	1.42	672.13	805.44	19047.049	1030
1710	0.19	-13.93	1.24	672.35	805.68	19047.053	1030
1715	0.18	-14.04	1.30	671.79	805.82	19047.057	1030
1720	0.47	-13.62	1.16	670.99	804.63	19047.061	1030
1725	-0.11	-13.68	1.27	670.85	804.67	19047.062	1030
1730	0.22	-13.99	1.35	670.95	804.50	19047.066	1030
1735	0.28	-13.93	1.29	670.62	804.65	19047.076	1030
1740	0.29	-13.21	1.15	669.19	803.01	19047.080	1030
1745	0.47	-13.28	1.14	668.48	802.75	19047.084	1030
1750	0.30	-13.45	1.23	668.76	802.87	19047.090	1030
1755	0.19	-13.72	1.34	668.53	802.72	19047.094	1030
1760	1.06	-13.12	0.93	667.29	802.86	19047.102	1030
1765	0.69	-13.31	1.15	667.12	802.65	19047.102	1030
1770	0.70	-13.22	1.07	667.32	802.62	19047.111	1030
1775	0.74	-13.38	1.16	667.09	802.94	19047.115	1030
1780	0.09	-13.16	1.19	666.85	801.33	19047.121	1030
1785	0.26	-13.10	1.24	666.02	801.20	19047.125	1030
1790	0.81	-13.02	1.17	666.05	801.21	19047.127	1030
1795	0.72	-12.91	1.07	665.87	801.33	19047.133	1030
1800	0.73	-12.78	1.09	665.16	800.51	19047.139	1030
1805	0.15	-12.56	1.15	664.45	799.64	19047.145	1030
1810	0.34	-13.12	1.43	664.49	799.69	19047.152	1030
1815	0.47	-12.72	1.16	664.60	799.72	19047.156	1030
1820	0.69	-12.63	1.11	664.40	799.54	19047.158	1030
1825	0.80	-12.68	1.31	663.28	798.07	19047.168	1030
1830	0.63	-12.48	1.21	663.16	798.13	19047.170	1030
1835	0.56	-12.69	1.36	663.02	798.12	19047.176	1030
1840	0.59	-12.55	1.22	662.90	798.03	19047.184	1030
1845	0.97	-12.44	1.09	662.05	797.97	19047.188	1030
1850	0.59	-12.33	1.11	661.58	797.98	19047.188	1030
1855	0.62	-12.23	1.06	661.61	798.04	19047.191	1030
1860	0.35	-12.57	1.26	661.54	798.02	19047.197	1030
1865	0.05	-11.99	1.09	659.97	796.49	19047.207	1030
1870	0.37	-12.33	1.30	659.47	796.40	19047.213	1030
1875	0.48	-12.19	1.16	659.88	795.93	19047.217	1030
1880	0.79	-12.12	1.09	659.73	795.96	19047.219	1030
1885	-0.06	-11.96	1.15	658.45	794.91	19047.227	1030
1890	0.47	-11.83	1.07	658.20	794.57	19047.227	1030
1895	0.50	-11.80	1.11	658.01	794.42	19047.236	1030
1900	0.63	-11.91	1.10	658.23	794.50	19047.240	1030
1905	0.38	-11.99	1.17	657.49	794.21	19047.246	1030
1910	0.59	-11.63	1.00	656.98	793.13	19047.250	1030
1915	0.63	-11.55	1.00	656.75	792.91	19047.252	1030
1920	0.09	-11.26	0.99	656.17	792.44	19047.260	1030
1925	0.32	-11.77	1.19	656.16	792.40	19047.264	1030
1930	0.38	-11.59	1.06	656.08	792.67	19047.271	1030
1935	0.27	-11.90	1.29	655.82	792.50	19047.277	1030
1940	0.61	-11.19	0.97	654.30	791.46	19047.281	1030
1945	0.34	-11.48	1.16	654.55	791.20	19047.281	1030
1950	0.77	-11.53	1.17	654.57	791.08	19047.285	1030
1955	-0.02	-11.12	1.03	654.24	791.07	19047.295	1030
1960	0.54	-11.30	1.20	653.14	789.97	19047.303	1030
1965	0.26	-11.35	1.20	652.97	790.04	19047.309	1030
1970	0.09	-11.24	1.19	653.31	790.16	19047.312	1030
1975	0.19	-11.08	1.09	653.16	790.10	19047.312	1030
1980	0.36	-10.90	1.05	651.22	790.08	19047.322	1030
1985	0.45	-11.05	1.13	651.17	789.73	19047.322	1030
1990	0.04	-11.06	1.18	651.54	789.93	19047.328	1030
1995	0.17	-10.71	0.98	651.34	789.90	19047.338	1030
2000	0.31	-10.67	1.01	650.56	788.93	19047.342	1030
2005	0.39	-10.82	1.11	650.05	787.92	19047.344	1030
2010	0.94	-10.80	1.07	649.87	788.21	19047.346	1030
2015	0.04	-10.96	1.19	649.97	788.24	19047.354	1030
2020	0.47	-10.64	1.03	649.62	787.46	19047.361	1030
2025	0.34	-10.48	1.04	649.15	786.19	19047.365	1030
2030	0.43	-10.50	1.05	648.82	786.17	19047.369	1030
2035	0.69	-10.25	0.96	648.13	785.56	19047.375	1030
2040	0.96	-10.23	0.93	648.10	785.27	19047.377	1030
2045	0.30	-10.41	1.06	648.13	785.48	19047.383	1030
2050	0.05	-10.37	1.00	647.79	785.11	19047.389	1030
2055	0.57	-10.29	1.10	646.60	783.24	19047.396	1030
2060	0.15	-10.54	1.28	646.23	783.39	19047.402	1030
2065	0.89	-10.34	1.11	646.34	783.34	19047.406	1030
2070	0.15	-10.06	0.99	646.31	783.54	19047.408	1030
2075	0.27	-10.05	1.08	645.07	782.52	19047.416	1030
2080	0.63	-9.92	1.02	644.91	782.22	19047.422	1030
2085	1.22	-10.28	1.28	644.64	781.38	19047.428	1030
2090	0.42	-10.12	1.19	644.42	781.61	19047.434	1030
2095	0.32	-10.07	1.17	644.37	781.40	19047.438	1030
2100	0.25	-10.02	1.20	644.41	781.43	19047.438	1030
2105	0.63	-9.68	1.04	643.22	780.29	19047.445	1030
2110	0.58	-9.83	1.15	642.38	779.73	19047.445	1030
2115	-0.02	-9.70	1.21	642.51	779.93	19047.453	1030
2120	0.41	-10.07	1.38	642.64	779.90	19047.465	1030
2125	0.33	-9.51	1.09	642.28	779.91	19047.467	1030
2130	0.40	-9.77	1.28	641.31	778.89	19047.469	1030
2135	0.58	-9.83	1.35	641.06	779.00	19047.473	1030
2140	0.43	-9.77	1.38	641.22	778.99	19047.477	1030
2145	0.50	-9.53	1.23	641.23	778.78	19047.484	1030
2150	-0.09	-9.64	1.44	640.10	777.36	19047.490	1030
2155	0.46	-9.62	1.42	639.83	777.14	19047.496	1030
2160	0.23	-8.98	1.10	639.94	777.48	19047.500	1030
2165	0.29	-9.31	1.27	639.96	777.46	19047.502	1030
2170	0.37	-9.32	1.21	639.86	777.64	19047.508	1030
2175	0.81	-9.35	1.19	639.87	777.28	19047.514	1030
2180	0.65	-8.86	0.96	638.16	777.64	19047.521	1030
2185	0.58	-9.16	1.16	638.01	777.37	19047.527	1030
2190	-0.02	-9.59	1.42	637.91	777.31	19047.531	1030
2195	0.39	-8.80	0.89	638.19	777.10	19047.531	1030
2200	0.91	-9.37	1.29	637.26	776.45	19047.543	1030
2205	0.10	-8.90	1.13	636.24	775.65	19047.551	1030
2210	0.22	-8.89	1.14	636.13	774.69	19047.549	1030
2215	0.64	-8.97	1.13	635.62	774.55	19047.559	1030
2220	0.34	-9.00	1.20	635.58	774.45	19047.562	1030
2225	0.48	-8.77	1.12	635.28	774.60	19047.562	1030
2230	0.63	-9.08	1.22	635.31	774.71	19047.574	1030
2235	0.62	-9.12	1.24	634.03	774.54	19047.574	1030
2240	0.79	-9.10	1.20	633.74	774.80	19047.578	1030
2245	0.31	-9.69	1.56	634.00	774.36	19047.590	1030
2250	0.76	-9.00	1.15	633.83	774.57	19047.590	1030
2255	0.62	-9.03	1.25	632.81	773.51	19047.594	1030
2260	0.17	-8.80	1.16	632.90	773.37	19047.596	1030
2265	0.66	-9.15	1.35	632.10	772.97	19047.602	1030
2270	0.36	-8.71	1.18	632.06	772.48	19047.609	1030
2275	0.56	-8.33	1.00	632.05	772.98	19047.615	1030
2280	0.34	-8.62	1.11	632.14	772.72	19047.621	1030
2285	0.85	-8.24	0.89	632.11	772.61	19047.625	1030
2290	0.95	-8.59	1.14	632.14	772.57	19047.627	1030
2295	0.31	-8.30	1.24	630.35	770.45	19047.637	1030
2300	0.96	-8.34	1.20	629.82	770.14	19047.641	1030
2305	0.35	-8.40	1.26	629.93	770.28	19047.645	1030
2310	0.22	-7.92	1.04	629.76	769.82	19047.652	1030
2315	0.54	-8.17	1.26	628.90	768.89	19047.656	1030
2320	0.37	-7.68	1.10	628.08	768.50	19047.658	1030
2325	0.24	-7.90	1.17	628.07	768.65	19047.668	1030
2330	0.43	-7.95	1.20	628.04	768.56	19047.674	1030
2335	0.52	-7.96	1.21	628.15	768.55	19047.672	1030
2340	0.45	-7.78	1.08	628.09	768.56	19047.684	1030
2345	0.32	-7.78	1.14	627.66	767.88	19047.688	1030
2350	0.16	-7.56	1.10	626.29	766.37	19047.688	1030
2355	0.41	-7.69	1.14	626.15	766.67	19047.691	1030
2360	0.38	-7.30	0.97	625.94	766.42	19047.701	1030
2365	0.19	-7.36	1.04	625.74	766.53	19047.703	1030
2370	0.58	-7.32	1.04	624.46	765.41	19047.715	1030
2375	0.53	-7.28	1.06	624.49	765.04	19047.717	1030
2380	0.46	-7.30	1.16	624.03	764.28	19047.721	1030
2385	-0.15	-7.35	1.22	623.98	764.25	19047.723	1030
2390	0.54	-7.92	1.51	624.00	763.83	19047.727	1030
2395	0.32	-7.34	1.18	623.72	764.06	19047.736	1030
2400	0.14	-7.22	1.22	622.51	762.35	19047.742	1030
2405	0.71	-7.25	1.23	622.42	762.28	19047.746	1030
2410	1.14	-7.51	1.40	622.04	762.48	19047.752	1030
2415	0.53	-7.10	1.12	622.47	762.27	19047.752	1030
2420	0.71	-6.97	1.05	620.95	761.23	19047.762	1030
2425	0.52	-7.14	1.28	620.68	761.11	19047.762	1030
2430	0.27	-6.76	1.16	620.47	760.36	19047.768	1030
2435	0.37	-6.88	1.25	620.15	760.24	19047.777	1030
2440	0.46	-6.22	0.86	620.26	760.08	19047.779	1030
2445	0.45	-6.34	0.93	619.94	759.77	19047.783	1030
2450	0.81	-6.83	1.20	619.90	759.96	19047.789	1030
2455	0.60	-6.55	1.05	620.17	760.61	19047.795	1030
2460	0.60	-6.69	1.19	619.71	760.11	19047.799	1030
2465	0.61	-6.55	1.24	618.00	758.20	19047.809	1030
2470	0.67	-6.57	1.27	618.13	758.09	19047.812	1030
2475	0.44	-6.86	1.46	617.95	758.38	19047.812	1030
2480	0.40	-6.93	1.47	617.96	758.23	19047.818	1030
2485	0.88	-6.46	1.27	616.98	757.16	19047.822	1030
2490	0.37	-6.66	1.45	616.52	757.03	19047.830	1030
2495	-0.25	-7.07	1.73	616.60	756.94	19047.838	1030
2500	0.41	-6.62	1.47	616.70	756.96	19047.840	1030
2505	0.42	-6.60	1.40	616.46	756.80	19047.848	1030
2510	0.58	-6.48	1.32	616.63	756.76	19047.846	1030
2515	0.52	-6.20	1.18	614.83	757.04	19047.855	1030
2520	0.45	-6.20	1.22	614.66	756.97	19047.863	1030
2525	0.71	-6.52	1.35	613.95	756.37	19047.863	1030
2530	0.64	-6.14	1.16	613.87	756.19	19047.871	1030
2535	0.60	-6.52	1.37	614.01	756.01	19047.875	1030
2540	0.33	-6.26	1.33	613.86	756.18	19047.877	1030
2545	0.40	-6.06	1.20	613.52	756.01	19047.887	1030
2550	0.69	-6.19	1.23	612.57	755.60	19047.893	1030
2555	0.40	-6.21	1.21	612.38	755.68	19047.895	1030
2560	0.57	-5.79	1.04	611.95	755.47	19047.902	1030
2565	0.93	-5.76	1.01	611.76	755.65	19047.904	1030
2570	0.42	-6.33	1.35	610.77	753.71	19047.908	1030
2575	0.62	-6.09	1.25	610.68	753.82	19047.916	1030
2580	0.49	-5.94	1.28	610.14	754.09	19047.920	1030
2585	0.69	-5.86	1.16	609.99	753.75	19047.922	1030
2590	0.62	-6.05	1.24	609.90	753.33	19047.934	1030
2595	0.11	-6.00	1.29	609.91	753.24	19047.936	1030
2600	0.82	-5.57	1.06	608.89	753.57	19047.939	1030
2605	0.79	-6.12	1.38	608.75	753.11	19047.941	1030
2610	0.44	-5.50	1.02	608.51	752.96	19047.949	1030
2615	0.26	-5.63	1.16	608.61	752.83	19047.957	1030
2620	0.73	-5.50	1.12	607.23	752.96	19047.965	1030
2625	0.20	-5.33	1.09	607.00	752.91	19047.967	1030
2630	0.53	-5.18	0.98	607.15	752.66	19047.969	1030
2635	0.31	-5.37	1.15	607.08	752.55	19047.971	1030
2640	0.61	-5.25	1.12	607.01	752.23	19047.982	1030
2645	0.63	-5.55	1.26	607.06	751.73	19047.986	1030
2650	0.53	-5.10	1.18	605.64	750.14	19047.994	1030
2655	0.82	-4.87	1.09	605.05	749.49	19047.996	1030
2660	0.87	-5.04	1.23	604.94	749.20	19048.000	1030
2665	0.46	-5.13	1.26	605.00	748.99	19048.002	1030
2670	0.36	-5.31	1.33	605.03	749.21	19048.010	1030
2675	0.64	-5.24	1.24	604.93	749.16	19048.010	1030
2680	0.80	-5.19	1.20	604.59	748.67	19048.018	1030
2685	0.74	-4.75	1.15	602.98	747.12	19048.027	1030
2690	0.44	-4.72	1.20	602.99	747.09	19048.031	1030
2695	0.46	-4.86	1.20	602.78	746.91	19048.033	1030
2700	0.76	-4.63	1.12	603.00	746.87	19048.039	1030
2705	0.70	-4.98	1.27	601.65	746.90	19048.049	1030
2710	1.08	-4.63	1.08	601.77	747.10	19048.051	1030
2715	0.90	-4.49	1.11	600.34	745.42	19048.057	1030
2720	0.65	-5.04	1.39	600.28	745.94	19048.061	1030
2725	0.95	-4.58	1.17	600.53	745.42	19048.068	1030
2730	0.42	-4.44	1.06	600.41	745.36	19048.066	1030
2735	0.43	-4.48	1.17	599.04	745.56	19048.074	1030
2740	0.18	-4.71	1.36	598.98	745.17	19048.082	1030
2745	0.69	-5.95	1.96	598.37	744.86	19048.088	1030
2750	0.48	-4.80	1.36	598.27	743.85	19048.090	1030
2755	0.48	-4.33	1.20	598.27	744.11	19048.094	1030
2760	0.00	-4.57	1.38	598.16	743.71	19048.096	1030
2765	0.39	-4.94	1.54	597.71	743.77	19048.105	1030
2770	0.72	-4.59	1.34	596.59	743.74	19048.111	1030
2775	0.77	-4.51	1.29	596.64	743.52	19048.113	1030
2780	0.50	-4.69	1.48	596.56	743.62	19048.121	1030
2785	0.36	-4.36	1.34	596.52	743.22	19048.123	1030
2790	0.47	-3.77	1.12	595.56	741.79	19048.127	1030
2795	0.54	-4.63	1.51	595.61	741.83	19048.135	1030
2800	0.59	-4.23	1.42	595.37	741.66	19048.141	1030
2805	0.26	-4.37	1.49	595.19	741.27	19048.143	1030
2810	0.58	-4.58	1.57	595.46	741.24	19048.152	1030
2815	0.76	-4.00	1.35	595.47	741.01	19048.156	1030
2820	0.50	-3.74	1.25	592.98	740.58	19048.160	1030
2825	0.98	-3.83	1.30	593.11	740.67	19048.162	1030
2830	0.68	-3.60	1.29	592.94	739.99	19048.172	1030
2835	0.57	-3.66	1.27	592.91	739.97	19048.174	1030
2840	1.33	-4.14	1.46	591.52	738.68	19048.182	1030
2845	0.42	-3.76	1.41	591.86	738.48	19048.186	1030
2850	0.41	-3.70	1.44	591.09	738.50	19048.188	1030
2855	0.71	-3.88	1.52	590.77	738.07	19048.189	1030
2860	0.58	-3.18	1.16	590.25	737.27	19048.201	1030
2865	0.56	-3.68	1.41	590.03	736.84	19048.207	1030
2870	0.61	-3.53	1.35	589.99	736.69	19048.215	1030
2875	0.60	-2.74	0.96	590.00	736.53	19048.217	1030
2880	0.51	-3.15	1.16	589.78	736.86	19048.219	1030
2885	0.44	-3.93	1.54	589.80	736.38	19048.223	1030
2890	0.12	-3.94	1.64	588.94	735.62	19048.229	1030
2895	0.61	-3.31	1.36	587.51	734.11	19048.238	1030
2900	1.25	-3.62	1.49	587.28	734.26	19048.240	1030
2905	0.98	-3.74	1.52	587.47	733.85	19048.248	1030
2910	1.05	-3.11	1.25	587.34	734.07	19048.250	1030
2915	0.68	-3.23	1.40	587.29	733.82	19048.252	1030
2920	0.74	-3.41	1.46	587.26	733.53	19048.262	1030
2925	0.86	-3.30	1.48	585.55	732.17	19048.262	1030
2930	0.90	-3.53	1.65	585.58	731.72	19048.268	1030
2935	0.46	-2.51	1.26	584.23	730.99	19048.277	1030
2940	0.57	-3.05	1.58	584.23	731.15	19048.279	1030
2945	1.10	-3.33	1.66	584.29	730.52	19048.285	1030
2950	0.77	-3.20	1.58	584.25	730.34	19048.285	1030
2955	0.31	-2.19	1.28	582.72	728.94	19048.297	1030
2960	1.06	-2.63	1.42	582.70	729.16	19048.303	1030
2965	0.58	-2.48	1.43	582.14	729.00	19048.309	1030
2970	0.75	-2.53	1.39	581.69	729.10	19048.311	1030
2975	0.54	-2.68	1.60	581.17	727.94	19048.314	1030
2980	0.57	-2.48	1.53	581.00	727.67	19048.316	1030
2985	0.62	-2.02	1.31	581.20	727.68	19048.324	1030
2990	0.88	-3.09	1.81	581.05	727.67	19048.332	1030
2995	0.58	-2.89	1.78	580.39	727.38	19048.338	1030
3000	0.42	-2.49	1.62	579.49	726.24	19048.342	1030
3005	0.80	-2.27	1.50	579.65	726.27	19048.344	1030
3010	0.43	-2.42	1.62	579.70	726.47	19048.346	1030
3015	1.34	-2.49	1.61	579.45	726.12	19048.355	1030
3020	0.89	-2.06	1.46	578.42	724.83	19048.359	1030
3025	0.85	-2.48	1.67	578.35	724.89	19048.363	1030
3030	0.56	-2.24	1.56	578.15	724.93	19048.373	1030
3035	0.81	-2.81	1.82	578.11	724.73	19048.373	1030
3040	0.15	-1.93	1.55	576.75	723.61	19048.377	1031
3045	1.05	-2.37	1.72	576.81	723.16	19048.385	1031
3050	0.81	-2.87	1.94	577.39	723.29	19048.391	1031
3055	0.84	-2.37	1.69	577.29	723.10	19048.395	1031
3060	0.90	-2.38	1.68	577.05	723.07	19048.402	1031
3065	0.98	-2.72	1.83	576.90	722.92	19048.406	1031
3070	0.65	-2.37	1.69	578.34	723.40	19048.408	1031
3075	0.93	-2.47	1.66	578.60	723.46	19048.412	1031
3080	0.78	-3.31	2.19	578.37	723.11	19048.422	1031
3085	0.77	-2.80	1.93	578.81	723.28	19048.426	1031
3090	0.84	-2.61	1.72	579.33	724.08	19048.434	1031
3095	0.65	-2.28	1.56	579.63	724.33	19048.436	1031
3100	0.81	-2.78	1.77	580.14	725.28	19048.438	1031
3105	0.85	-2.70	1.69	580.49	725.51	19048.441	1031
3110	0.91	-2.75	1.71	580.68	725.55	19048.449	1031
3115	0.79	-2.43	1.60	580.77	725.77	19048.455	1031
3120	0.59	-2.51	1.65	580.51	725.61	19048.463	1031
3125	0.74	-2.59	1.64	580.52	725.35	19048.467	1031
3130	1.03	-2.41	1.47	581.47	726.33	19048.469	1031
3135	0.38	-2.68	1.57	582.82	727.62	19048.473	1031
3140	0.67	-2.19	1.41	583.03	727.61	19048.479	1031
3145	0.86	-2.50	1.53	582.84	727.70	19048.484	1031
3150	0.59	-2.21	1.38	583.15	727.66	19048.488	1031
3155	0.57	-2.41	1.37	584.13	729.23	19048.496	1031
3160	0.76	-2.43	1.34	584.34	729.25	19048.500	1031
3165	0.21	-2.69	1.51	584.79	729.57	19048.508	1031
3170	0.56	-3.25	1.80	585.25	729.42	19048.510	1031
3175	0.95	-2.82	1.52	585.20	729.73	19048.512	1031
3180	1.02	-3.12	1.61	585.05	730.03	19048.518	1031
3185	1.10	-3.19	1.53	586.28	731.43	19048.525	1031
3190	0.96	-3.39	1.62	586.67	731.91	19048.531	1031
3195	1.07	-3.03	1.41	586.60	731.46	19048.535	1031
3200	0.64	-3.12	1.54	586.41	731.61	19048.537	1031
3205	1.01	-3.37	1.57	587.19	732.70	19048.545	1031
3210	1.18	-3.41	1.53	587.71	732.88	19048.553	1031
3215	0.45	-3.35	1.49	588.51	733.14	19048.559	1031
3220	0.76	-3.56	1.53	588.52	733.31	19048.561	1031
3225	0.51	-3.53	1.55	588.40	733.42	19048.562	1031
3230	0.87	-3.66	1.59	588.59	733.48	19048.570	1031
3235	0.66	-3.71	1.53	589.24	733.87	19048.574	1031
3240	0.92	-3.88	1.58	589.96	734.61	19048.582	1031
3245	0.57	-3.90	1.61	590.23	734.69	19048.586	1031
3250	0.71	-3.67	1.50	590.76	735.37	19048.592	1031
3255	0.78	-3.97	1.63	591.18	734.94	19048.594	1031
3260	0.51	-3.54	1.40	591.12	735.18	19048.596	1031
3265	1.14	-3.59	1.43	591.06	735.09	19048.605	1031
3270	1.52	-3.66	1.25	592.32	736.80	19048.609	1031
3275	0.44	-3.79	1.39	592.54	736.82	19048.613	1031
3280	0.91	-3.75	1.37	592.38	736.93	19048.621	1031
3285	0.52	-3.90	1.47	592.18	736.71	19048.625	1031
3290	0.86	-4.42	1.80	593.54	736.89	19048.629	1031
3295	0.26	-4.11	1.66	593.88	736.94	19048.633	1031
3300	0.14	-3.61	1.45	593.87	736.95	19048.643	1031
3305	0.90	-4.08	1.53	593.78	736.91	19048.646	1031
3310	0.52	-3.74	1.45	593.99	737.11	19048.652	1031
3315	0.47	-4.33	1.76	593.91	737.06	19048.656	1031
3320	0.52	-4.09	1.47	595.17	738.42	19048.658	1031
3325	0.94	-3.92	1.28	596.20	739.49	19048.662	1031
3330	0.63	-4.05	1.38	596.13	739.60	19048.672	1031
3335	0.96	-3.89	1.29	595.88	739.72	19048.676	1031
3340	0.56	-3.89	1.20	596.35	740.18	19048.684	1031
3345	0.73	-4.63	1.52	597.57	741.10	19048.686	1031
3350	0.61	-4.21	1.32	597.72	741.62	19048.688	1031
3355	0.24	-4.15	1.30	598.21	742.12	19048.689	1031
3360	0.40	-4.47	1.36	598.45	742.62	19048.699	1031
3365	0.83	-4.88	1.51	598.99	742.95	19048.703	1031
3370	0.68	-4.45	1.35	599.02	743.02	19048.713	1031
3375	0.72	-4.94	1.60	599.05	742.90	19048.717	1031
3380	0.96	-5.10	1.65	598.79	743.03	19048.719	1031
3385	1.15	-5.07	1.45	600.59	744.46	19048.729	1031
3390	0.46	-5.04	1.47	600.52	744.23	19048.730	1031
3395	0.45	-4.95	1.41	600.52	744.52	19048.736	1031
3400	0.85	-4.93	1.43	600.42	744.51	19048.738	1031
3405	0.89	-5.69	1.65	601.76	745.50	19048.746	1031
3410	0.49	-4.96	1.29	602.13	746.00	19048.750	1031
3415	0.58	-5.07	1.37	602.56	745.74	19048.756	1031
3420	0.63	-5.01	1.31	602.79	745.92	19048.758	1031
3425	0.45	-5.47	1.53	602.69	746.04	19048.766	1031
3430	0.40	-5.39	1.52	602.84	746.12	19048.771	1031
3435	0.62	-5.35	1.44	603.55	746.60	19048.777	1031
3440	0.86	-5.16	1.29	604.17	747.28	19048.779	1031
3445	0.94	-5.31	1.33	604.26	747.35	19048.781	1031
3450	0.39	-5.41	1.46	604.27	747.22	19048.785	1031
3455	0.38	-5.27	1.42	604.41	747.79	19048.795	1031
3460	0.41	-5.30	1.37	605.31	748.55	19048.803	1031
3465	0.26	-5.32	1.35	605.29	748.70	19048.809	1031
3470	0.50	-5.21	1.28	605.34	748.78	19048.812	1031
3475	0.66	-5.36	1.46	605.34	749.07	19048.812	1031
3480	1.01	-5.52	1.46	605.31	748.94	19048.822	1031
3485	0.67	-5.43	1.42	605.30	748.88	19048.826	1031
3490	0.61	-5.10	1.08	607.68	750.84	19048.832	1031
3495	0.46	-5.92	1.50	607.68	751.51	19048.836	1031
3500	0.95	-6.06	1.59	608.09	751.14	19048.842	1031
3505	0.66	-5.37	1.16	608.13	751.19	19048.844	1031
3510	0.69	-5.99	1.53	608.18	751.45	19048.846	1031
3515	0.50	-5.58	1.33	608.27	751.37	19048.852	1031
3520	0.61	-5.89	1.43	609.34	753.36	19048.861	1031
3525	0.86	-5.81	1.28	609.56	753.11	19048.863	1031
3530	0.80	-6.06	1.38	609.79	753.26	19048.871	1031
3535	0.25	-5.69	1.26	609.57	752.87	19048.875	1031
3540	0.42	-6.12	1.38	610.30	753.95	19048.877	1031
3545	0.60	-6.05	1.27	610.75	754.42	19048.883	1031
3550	0.34	-6.73	1.66	610.79	754.48	19048.893	1031
3555	0.88	-6.00	1.25	610.73	754.40	19048.896	1031
3560	1.04	-5.97	1.16	611.72	754.86	19048.902	1031
3565	0.61	-6.16	1.17	612.61	756.41	19048.906	1031
3570	0.72	-6.42	1.26	612.57	756.07	19048.908	1031
3575	0.31	-6.50	1.38	612.83	756.33	19048.916	1031
3580	0.91	-6.34	1.25	612.60	756.18	19048.920	1031
3585	0.74	-6.26	1.20	612.58	756.33	19048.926	1031
3590	0.35	-6.44	1.25	612.49	756.51	19048.934	1031
3595	0.72	-6.47	1.16	614.35	757.85	19048.936	1031
3600	0.53	-6.57	1.27	614.13	758.14	19048.938	1031
3605	0.60	-6.16	1.10	614.51	758.29	19048.947	1031
3610	0.19	-6.67	1.35	614.65	758.05	19048.947	1031
3615	0.09	-6.50	1.28	614.49	757.98	19048.957	1031
3620	0.72	-6.37	1.17	614.47	758.04	19048.963	1031
3625	0.31	-7.11	1.53	615.87	759.51	19048.967	1031
3630	0.58	-6.70	1.19	616.35	759.74	19048.969	1031
3635	0.84	-6.82	1.28	616.65	759.99	19048.973	1031
3640	0.68	-7.09	1.44	616.68	759.74	19048.977	1031
3645	0.30	-6.32	1.01	616.63	759.74	19048.988	1031
3650	0.70	-6.42	1.02	616.52	760.30	19048.990	1031
3655	0.39	-6.99	1.27	616.79	760.21	19048.996	1031
3660	0.74	-6.82	1.22	616.43	760.01	19049.000	1031
3665	1.41	-6.97	1.11	619.66	762.57	19049.006	1031
3670	0.83	-7.60	1.43	619.29	762.87	19049.010	1031
3675	0.88	-7.13	1.15	619.48	762.90	19049.016	1031
3680	0.55	-7.18	1.21	619.92	762.92	19049.021	1031
3685	0.46	-7.05	1.14	619.97	763.68	19049.027	1031
3690	0.21	-7.04	1.10	621.03	764.37	19049.029	1031
3695	0.45	-7.72	1.35	621.04	764.43	19049.031	1031
3700	0.36	-7.26	1.14	621.87	764.15	19049.041	1031
3705	0.19	-7.52	1.32	621.86	764.40	19049.047	1031
3710	0.53	-7.54	1.26	621.51	764.39	19049.049	1031
3715	0.50	-7.39	1.15	621.96	764.26	19049.059	1031
3720	0.24	-7.51	1.23	621.56	764.42	19049.062	1031
3725	0.70	-7.52	1.21	621.64	763.99	19049.062	1031
3730	0.73	-7.34	1.08	623.31	764.42	19049.066	1031
3735	0.46	-7.62	1.22	623.35	764.73	19049.074	1031
3740	0.18	-7.47	1.08	623.93	765.18	19049.080	1031
3745	0.53	-7.52	1.10	623.98	765.31	19049.086	1031
3750	-0.19	-7.52	1.28	624.21	765.41	19049.092	1031
3755	0.22	-7.48	1.11	624.05	765.38	19049.094	1031
3760	0.56	-7.92	1.31	625.59	765.65	19049.098	1031
3765	0.42	-8.05	1.40	626.00	765.64	19049.102	1031
3770	0.74	-7.87	1.26	626.00	765.75	19049.109	1031
3775	0.45	-8.00	1.37	626.21	765.79	19049.115	1031
3780	1.12	-8.16	1.35	626.61	766.50	19049.121	1031
3785	0.15	-8.23	1.51	626.85	766.54	19049.125	1031
3790	0.89	-7.83	1.25	626.67	766.36	19049.127	1031
3795	0.49	-7.56	1.13	626.78	766.61	19049.133	1031
3800	0.40	-8.10	1.32	627.64	767.51	19049.139	1031
3805	0.48	-8.17	1.26	629.01	769.02	19049.145	1031
3810	0.40	-8.43	1.41	629.15	769.19	19049.152	1031
3815	0.49	-8.02	1.16	629.32	769.38	19049.156	1031
3820	0.47	-8.02	1.15	629.39	769.60	19049.158	1031
3825	0.76	-8.54	1.29	630.77	771.08	19049.168	1031
3830	0.43	-8.39	1.30	630.85	771.01	19049.170	1031
3835	0.54	-8.52	1.30	630.85	771.22	19049.176	1031
3840	0.62	-8.28	1.18	630.83	771.32	19049.184	1031
3845	0.48	-7.70	0.84	632.16	771.45	19049.188	1031
3850	0.46	-7.98	1.03	631.90	771.33	19049.188	1031
3855	0.72	-8.74	1.38	632.18	771.23	19049.191	1031
3860	0.38	-8.56	1.31	631.92	771.21	19049.199	1031
3865	0.81	-8.38	1.05	632.92	772.48	19049.205	1031
3870	0.48	-8.59	1.19	633.27	772.84	19049.215	1031
3875	0.10	-8.68	1.24	633.49	772.86	19049.217	1031
3880	0.54	-8.31	0.94	633.26	772.93	19049.219	1031
3885	0.53	-8.78	1.21	633.51	772.91	19049.223	1031
3890	0.40	-8.77	1.22	633.45	773.02	19049.227	1031
3895	0.94	-8.95	1.17	634.78	774.46	19049.234	1031
3900	0.41	-8.80	1.04	635.54	775.13	19049.240	1031
3905	0.73	-9.00	1.08	635.77	775.51	19049.246	1031
3910	0.85	-8.97	1.12	635.92	775.50	19049.250	1031
3915	0.62	-9.06	1.13	635.97	776.10	19049.252	1031
3920	0.23	-8.92	0.96	636.94	776.93	19049.258	1031
3925	0.60	-9.24	1.09	637.36	777.19	19049.266	1031
3930	0.54	-9.20	1.12	637.55	777.76	19049.268	1031
3935	0.67	-9.23	1.18	637.62	777.96	19049.277	1031
3940	0.81	-8.99	1.00	637.43	777.67	19049.279	1031
3945	0.56	-9.28	1.11	637.78	777.57	19049.281	1031
3950	0.59	-9.30	0.98	639.13	779.22	19049.293	1031
3955	0.53	-9.40	1.13	639.04	779.61	19049.297	1031
3960	0.24	-9.78	1.33	639.05	779.46	19049.303	1031
3965	0.44	-9.66	1.21	638.93	779.30	19049.309	1031
3970	0.23	-9.52	1.13	640.18	780.12	19049.312	1031
3975	0.54	-9.77	1.20	640.35	780.68	19049.312	1031
3980	0.36	-9.37	0.97	640.66	780.67	19049.318	1031
3985	0.32	-9.72	1.16	640.57	780.61	19049.322	1031
3990	0.75	-10.03	1.24	641.93	781.26	19049.328	1031
3995	0.36	-9.84	1.13	642.10	782.08	19049.338	1031
4000	0.16	-9.94	1.24	642.04	782.03	19049.342	1031
4005	0.61	-9.65	1.02	641.72	782.12	19049.344	1031
4010	0.27	-9.83	1.07	642.25	782.57	19049.346	1031
4015	0.60	-10.00	1.09	643.29	783.43	19049.354	1031
4020	0.45	-9.84	1.02	643.47	783.51	19049.361	1031
4025	0.70	-9.74	0.87	643.40	783.78	19049.365	1031
4030	0.59	-10.24	1.12	643.71	783.89	19049.369	1031
4035	0.52	-10.43	1.20	644.98	784.64	19049.375	1031
4040	0.89	-10.28	1.07	644.86	784.68	19049.377	1031
4045	0.09	-10.69	1.34	644.81	784.77	19049.389	1031
4050	0.25	-10.58	1.20	645.15	784.46	19049.389	1031
4055	0.54	-10.62	1.14	646.31	785.85	19049.396	1031
4060	0.48	-10.66	1.17	646.52	786.26	19049.402	1031
4065	0.23	-10.68	1.12	646.94	786.08	19049.406	1031
4070	0.56	-10.94	1.22	647.21	786.32	19049.408	1031
4075	0.33	-11.54	1.63	647.61	786.57	19049.418	1031
4080	0.31	-10.98	1.31	647.23	786.36	19049.420	1031
4085	0.55	-11.08	1.35	647.10	786.71	19049.426	1031
4090	0.75	-11.07	1.30	647.26	786.53	19049.434	1031
4095	0.32	-11.31	1.42	648.34	787.62	19049.436	1031
4100	0.41	-11.32	1.34	649.23	788.71	19049.438	1031
4105	0.62	-10.99	1.16	648.97	788.68	19049.441	1031
4110	0.36	-10.87	1.11	649.26	788.50	19049.445	1031
4115	0.66	-11.08	1.13	649.65	789.29	19049.453	1031
4120	0.43	-11.30	1.23	650.63	790.08	19049.465	1031
4125	0.30	-10.88	1.03	650.75	789.97	19049.467	1031
4130	0.45	-11.22	1.15	650.87	789.82	19049.469	1031
4135	0.62	-11.11	1.08	651.15	790.22	19049.473	1031
4140	0.44	-11.10	1.05	652.50	791.58	19049.477	1031
4145	0.53	-11.32	1.21	652.53	791.48	19049.486	1031
4150	0.69	-11.14	1.00	653.32	792.19	19049.494	1031
4155	0.26	-11.17	1.07	653.48	792.04	19049.496	1031
4160	0.09	-11.24	1.19	653.16	792.00	19049.500	1031
4165	0.31	-11.24	1.11	653.15	791.98	19049.502	1031
4170	0.52	-11.53	1.23	654.52	792.20	19049.508	1031
4175	0.44	-11.49	1.18	654.67	792.23	19049.512	1031
4180	0.55	-11.34	1.06	655.77	792.65	19049.521	1031
4185	0.54	-11.46	1.10	655.41	792.82	19049.527	1031
4190	0.06	-11.65	1.22	655.49	792.94	19049.531	1031
4195	0.35	-11.85	1.28	655.45	792.93	19049.531	1031
4200	-0.22	-11.96	1.35	656.89	794.59	19049.543	1031
4205	0.53	-11.92	1.16	656.95	794.53	19049.549	1031
4210	0.18	-11.83	1.12	657.13	794.33	19049.551	1031
4215	0.36	-12.14	1.23	657.13	794.62	19049.559	1031
4220	0.41	-12.31	1.36	657.80	795.69	19049.561	1031
4225	0.53	-11.94	1.01	658.78	796.53	19049.562	1031
4230	0.57	-12.42	1.25	659.01	796.60	19049.570	1031
4235	0.18	-12.61	1.31	659.59	796.85	19049.574	1031
4240	0.20	-12.47	1.26	659.76	797.18	19049.578	1031
4245	0.54	-12.47	1.31	659.53	797.33	19049.588	1031
4250	0.59	-12.36	1.20	659.96	797.31	19049.590	1031
4255	0.76	-12.44	1.22	659.63	797.08	19049.594	1031
4260	0.27	-11.97	0.96	659.69	797.01	19049.596	1031
4265	0.04	-12.29	1.08	661.19	798.43	19049.607	1031
4270	0.71	-12.43	1.10	661.57	798.76	19049.609	1031
4275	0.58	-12.67	1.17	661.60	798.85	19049.615	1031
4280	0.30	-12.54	1.11	661.53	798.98	19049.621	1031
4285	0.36	-12.76	1.31	663.28	798.95	19049.629	1031
4290	0.24	-12.73	1.27	662.95	799.11	19049.627	1031
4295	0.37	-13.67	1.68	662.68	799.46	19049.639	1031
4300	0.47	-12.76	1.26	662.97	799.08	19049.641	1031
4305	0.19	-13.14	1.49	664.24	800.54	19049.646	1031
4310	0.46	-13.18	1.46	664.63	800.67	19049.652	1031
4315	-0.02	-13.37	1.50	665.34	801.18	19049.656	1031
4320	0.59	-13.03	1.22	665.25	801.37	19049.658	1031
4325	0.64	-12.92	1.14	665.18	801.57	19049.668	1031
4330	0.66	-12.95	1.21	665.23	801.92	19049.672	1031
4335	0.47	-13.21	1.31	665.86	802.10	19049.672	1031
4340	0.63	-13.52	1.33	666.78	803.21	19049.684	1031
4345	0.40	-13.47	1.38	666.60	803.04	19049.686	1031
4350	0.33	-13.74	1.51	667.18	803.45	19049.689	1031
4355	0.22	-13.40	1.26	667.19	803.42	19049.689	1031
4360	0.44	-13.41	1.20	667.36	803.53	19049.695	1031
4365	0.75	-13.51	1.20	667.31	803.49	19049.703	1031
4370	0.35	-13.55	1.16	669.13	805.19	19049.713	1031
4375	0.22	-13.76	1.32	669.15	805.06	19049.717	1031
4380	0.07	-14.01	1.38	668.88	805.35	19049.721	1031
4385	0.23	-13.66	1.13	668.96	805.14	19049.723	1031
4390	0.60	-13.76	1.21	670.35	805.17	19049.730	1031
4395	-0.24	-13.58	1.16	670.53	805.17	19049.738	1031
4400	0.43	-14.19	1.45	670.90	806.02	19049.740	1031
4405	0.38	-14.05	1.34	670.91	805.86	19049.746	1031
4410	0.05	-13.78	1.22	671.55	805.64	19049.752	1031
4415	0.63	-13.94	1.25	671.44	805.96	19049.752	1031
4420	0.80	-13.91	1.25	671.31	806.17	19049.762	1031
4425	0.58	-13.93	1.26	671.23	806.31	19049.762	1031
4430	0.07	-14.54	1.54	672.25	807.11	19049.768	1031
4435	0.04	-14.23	1.27	673.58	808.60	19049.777	1031
4440	0.56	-14.24	1.20	673.63	808.59	19049.779	1031
4445	0.59	-14.73	1.55	673.42	808.33	19049.781	1031
4450	-0.00	-14.35	1.38	673.58	808.80	19049.791	1031
4455	0.17	-14.33	1.23	675.00	809.91	19049.801	1031
4460	0.57	-14.30	1.16	674.88	809.99	19049.801	1031
4465	0.68	-14.77	1.37	675.07	810.52	19049.809	1031
4470	0.25	-14.19	1.23	675.19	810.22	19049.811	1031
4475	0.25	-14.39	1.22	675.58	810.61	19049.812	1031
4480	-0.14	-14.34	1.18	675.59	811.07	19049.816	1031
4485	0.36	-14.67	1.42	677.28	810.66	19049.826	1031
4490	0.29	-14.59	1.35	677.16	811.10	19049.830	1031
4495	0.31	-14.93	1.51	676.95	811.43	19049.836	1031
4500	0.23	-14.89	1.47	677.12	811.25	19049.840	1031
4505	0.06	-14.82	1.31	678.22	811.95	19049.844	1031
4510	0.62	-14.88	1.31	678.37	812.39	19049.846	1031
4515	0.15	-15.24	1.48	679.33	812.95	19049.857	1031
4520	0.01	-15.35	1.49	679.50	813.77	19049.863	1031
4525	0.38	-15.25	1.35	679.59	814.05	19049.863	1031
4530	1.00	-15.26	1.25	679.63	814.70	19049.873	1031
4535	0.38	-15.50	1.49	680.20	814.59	19049.875	1031
4540	0.40	-15.69	1.47	680.68	815.56	19049.877	1031
4545	0.07	-15.80	1.51	680.81	815.59	19049.885	1031
4550	0.61	-15.67	1.42	680.72	815.82	19049.891	1031
4555	0.29	-15.55	1.39	681.03	815.86	19049.893	1031
4560	0.01	-15.42	1.22	682.11	816.98	19049.902	1031
4565	0.42	-15.81	1.33	682.37	817.49	19049.906	1031
4570	0.03	-16.04	1.48	683.44	818.67	19049.908	1031
4575	0.38	-16.09	1.43	683.22	818.50	19049.916	1031
4580	0.60	-16.02	1.39	683.25	818.47	19049.924	1031
4585	0.50	-15.76	1.25	683.45	818.40	19049.922	1031
4590	0.25	-15.99	1.28	684.52	819.27	19049.934	1031
4595	0.75	-15.84	1.15	684.66	819.78	19049.936	1031
4600	1.04	-16.35	1.63	684.51	819.93	19049.941	1031
4605	0.37	-16.42	1.58	684.40	819.66	19049.941	1031
4610	0.36	-16.37	1.50	684.55	819.87	19049.951	1031
4615	0.44	-16.51	1.53	684.40	819.99	19049.953	1031
4620	0.80	-15.99	1.18	686.43	822.53	19049.963	1031
4625	0.69	-16.61	1.46	686.40	822.29	19049.967	1031
4630	-0.01	-16.41	1.38	686.43	822.13	19049.969	1031
4635	0.33	-16.53	1.44	686.61	822.19	19049.971	1031
4640	0.41	-16.38	1.25	687.52	823.00	19049.982	1031
4645	0.35	-16.80	1.50	687.91	823.49	19049.988	1031
4650	-0.00	-17.29	1.77	688.49	823.86	19049.992	1031
4655	0.74	-16.87	1.44	688.94	824.06	19049.996	1031
4660	0.78	-16.92	1.48	688.87	824.50	19050.000	1031
4665	0.57	-16.90	1.49	688.79	824.37	19050.002	1031
4670	0.26	-16.85	1.36	689.27	824.65	19050.012	1031
4675	0.46	-16.94	1.34	690.23	825.79	19050.010	1031
4680	0.14	-17.14	1.50	690.44	825.58	19050.018	1031
4685	0.34	-17.21	1.46	691.00	826.39	19050.027	1031
4690	0.16	-17.37	1.52	691.14	826.48	19050.031	1031
4695	0.83	-17.46	1.54	690.90	826.56	19050.033	1031
4700	0.41	-17.25	1.42	690.85	826.55	19050.037	1031
4705	0.83	-17.31	1.45	692.15	826.24	19050.049	1031
4710	0.61	-17.21	1.40	692.37	826.38	19050.051	1031
4715	-0.01	-17.30	1.35	693.35	826.93	19050.057	1031
4720	0.54	-17.32	1.35	693.27	827.11	19050.061	1031
4725	0.50	-17.31	1.33	693.37	827.10	19050.062	1031
4730	0.45	-17.77	1.63	693.15	826.98	19050.066	1031
4735	0.97	-18.38	1.71	694.27	828.17	19050.076	1031
4740	0.51	-17.78	1.36	694.73	828.46	19050.082	1031
4745	0.62	-17.89	1.50	694.86	828.31	19050.090	1031
4750	0.55	-18.17	1.71	694.91	828.56	19050.090	1031
4755	0.13	-18.32	1.73	695.89	829.56	19050.094	1031
4760	0.46	-18.26	1.52	696.54	830.49	19050.096	1031
4765	0.50	-18.03	1.38	696.55	830.76	19050.105	1031
4770	0.70	-18.43	1.70	696.40	830.35	19050.111	1031
4775	0.37	-18.13	1.56	696.53	830.34	19050.113	1031
4780	0.33	-18.06	1.50	696.61	830.27	19050.121	1031
4785	0.30	-18.31	1.63	697.37	831.04	19050.125	1031
4790	0.49	-18.57	1.64	698.77	832.22	19050.129	1031
4795	0.05	-18.44	1.68	698.57	832.04	19050.135	1031
4800	0.26	-18.47	1.56	698.71	832.66	19050.141	1031
4805	0.70	-18.32	1.48	698.90	832.84	19050.145	1031
4810	0.21	-18.85	1.74	700.34	834.05	19050.152	1031
4815	0.15	-18.67	1.59	700.19	834.41	19050.156	1031
4820	0.51	-18.85	1.59	701.06	834.77	19050.158	1031
4825	0.27	-18.85	1.61	701.08	835.08	19050.162	1031
4830	0.07	-18.85	1.61	701.62	835.27	19050.174	1031
4835	0.66	-18.84	1.58	701.71	835.17	19050.174	1031
4840	0.19	-18.82	1.56	701.71	835.31	19050.182	1031
4845	0.28	-19.00	1.73	701.86	835.19	19050.186	1031
4850	0.37	-18.93	1.64	701.72	835.23	19050.188	1031
4855	0.75	-18.87	1.55	701.70	835.25	19050.189	1031
4860	-0.19	-19.01	1.55	703.54	836.77	19050.201	1031
4865	0.44	-19.25	1.60	704.17	837.31	19050.207	1031
4870	0.56	-19.36	1.71	703.88	837.60	19050.215	1031
4875	0.43	-19.33	1.65	704.08	837.22	19050.217	1031
4880	0.35	-19.22	1.36	705.01	838.60	19050.223	1031
4885	0.34	-19.86	1.81	705.50	838.71	19050.223	1031
4890	0.28	-19.94	1.86	705.33	838.85	19050.232	1031
4895	0.40	-19.68	1.67	705.31	838.86	19050.238	1031
4900	0.50	-19.73	1.58	705.66	839.54	19050.240	1031
4905	0.66	-19.93	1.63	706.97	840.57	19050.246	1031
4910	0.49	-19.94	1.65	707.18	840.53	19050.250	1031
4915	0.98	-19.82	1.53	707.12	840.72	19050.252	1031
4920	0.37	-20.17	1.75	707.31	840.75	19050.260	1031
4925	0.34	-20.11	1.66	708.16	841.85	19050.262	1031
4930	0.27	-20.50	1.92	708.50	842.08	19050.268	1031
4935	0.28	-20.22	1.68	709.16	842.20	19050.277	1031
4940	0.36	-20.40	1.73	709.35	842.35	19050.279	1031
4945	0.49	-20.29	1.67	708.96	842.62	19050.283	1031
4950	0.58	-20.45	1.84	709.40	842.68	19050.287	1031
4955	0.66	-20.45	1.85	709.37	842.67	19050.301	1031
4960	0.29	-20.32	1.80	709.06	842.53	19050.301	1031
4965	0.95	-20.93	1.83	710.99	844.41	19050.309	1031
4970	0.85	-20.60	1.67	711.37	844.59	19050.311	1031
4975	0.53	-20.57	1.70	711.42	845.03	19050.312	1031
4980	0.47	-20.60	1.77	711.40	844.63	19050.316	1031
4985	0.72	-20.85	1.67	712.64	846.06	19050.326	1031
4990	0.20	-21.10	1.87	713.16	846.45	19050.332	1031
4995	0.09	-21.26	1.99	713.16	846.26	19050.340	1031
5000	0.69	-20.97	1.78	713.08	846.78	19050.340	1031
5005	0.57	-21.12	1.84	713.62	847.18	19050.344	1030
5010	0.25	-21.17	1.78	714.43	847.93	19050.346	1030
5015	0.63	-21.33	1.88	714.31	848.08	19050.355	1030
5020	0.70	-21.06	1.79	714.07	847.60	19050.361	1030
5025	0.26	-20.90	1.67	714.03	847.26	19050.363	1030
5030	0.42	-20.78	1.59	713.39	846.95	19050.371	1030
5035	0.46	-20.80	1.61	713.25	846.50	19050.375	1030
5040	0.56	-20.80	1.64	713.28	846.59	19050.381	1030
5045	-0.18	-20.76	1.69	713.28	846.29	19050.387	1030
5050	0.34	-20.94	1.65	713.26	846.83	19050.395	1030
5055	0.33	-20.68	1.53	713.34	846.31	19050.393	1030
5060	0.18	-20.66	1.55	710.95	846.48	19050.404	1030
5065	0.48	-20.80	1.65	711.17	846.28	19050.406	1030
5070	0.06	-20.71	1.63	711.17	846.25	19050.408	1030
5075	0.38	-20.65	1.56	710.89	846.05	19050.414	1030
5080	-0.25	-20.57	1.70	709.29	844.68	19050.422	1030
5085	0.26	-20.36	1.61	709.50	844.31	19050.426	1030
5090	0.32	-20.47	1.63	709.37	844.30	19050.434	1030
5095	0.15	-20.41	1.59	709.53	844.46	19050.436	1030
5100	0.06	-20.26	1.58	708.69	844.07	19050.438	1030
5105	0.54	-20.21	1.53	708.07	844.10	19050.441	1030
5110	0.89	-20.10	1.45	708.07	844.30	19050.449	1030
5115	0.11	-20.30	1.63	707.88	843.91	19050.457	1030
5120	0.32	-20.11	1.59	707.55	843.48	19050.461	1030
5125	0.36	-19.93	1.61	706.86	841.97	19050.467	1030
5130	0.45	-20.11	1.69	706.62	841.90	19050.469	1030
5135	0.87	-19.86	1.54	706.14	841.39	19050.471	1030
5140	0.03	-19.85	1.66	706.04	841.35	19050.480	1030
5145	0.68	-19.89	1.64	705.96	841.25	19050.488	1030
5150	0.05	-19.84	1.65	706.08	841.31	19050.488	1030
5155	0.25	-19.76	1.60	706.11	841.26	19050.496	1030
5160	0.63	-19.67	1.52	705.84	841.19	19050.500	1030
5165	0.18	-19.87	1.76	704.89	840.42	19050.508	1030
5170	0.45	-19.81	1.72	705.18	840.64	19050.510	1030
5175	0.45	-19.61	1.57	705.32	840.32	19050.512	1030
5180	0.56	-19.69	1.63	705.07	840.01	19050.520	1030
5185	0.11	-18.84	1.48	703.01	836.94	19050.527	1030
5190	0.59	-19.12	1.51	702.51	837.15	19050.529	1030
5195	0.07	-19.28	1.66	702.44	837.36	19050.535	1030
5200	0.59	-19.35	1.63	702.37	836.99	19050.535	1030
5205	1.27	-18.65	1.29	701.37	835.88	19050.545	1030
5210	0.54	-18.77	1.47	701.23	835.31	19050.553	1030
5215	0.59	-18.93	1.55	700.59	835.44	19050.557	1030
5220	0.59	-18.71	1.47	700.53	834.36	19050.562	1030
5225	0.46	-18.96	1.64	700.30	834.93	19050.562	1030
5230	0.05	-18.77	1.59	700.37	834.78	19050.566	1030
5235	0.52	-18.61	1.48	699.97	834.44	19050.576	1030
5240	0.02	-18.38	1.41	699.09	833.16	19050.580	1030
5245	0.58	-18.42	1.40	699.18	832.83	19050.590	1030
5250	0.59	-18.42	1.43	699.12	833.10	19050.590	1030
5255	0.60	-18.57	1.52	698.72	832.60	19050.594	1030
5260	0.44	-18.33	1.53	697.58	831.41	19050.600	1030
5265	0.01	-18.13	1.50	697.66	831.47	19050.605	1030
5270	0.23	-18.36	1.64	697.66	831.26	19050.613	1030
5275	0.24	-18.48	1.66	697.58	831.28	19050.613	1030
5280	0.30	-18.04	1.49	696.07	830.07	19050.623	1030
5285	0.61	-17.97	1.51	695.90	829.97	19050.625	1030
5290	0.48	-18.19	1.61	695.89	830.11	19050.627	1030
5295	0.64	-17.92	1.43	695.78	829.88	19050.635	1030
5300	0.53	-17.40	1.32	694.30	828.78	19050.643	1030
5305	0.51	-17.51	1.43	694.58	828.40	19050.645	1030
5310	0.56	-18.05	1.66	694.70	829.38	19050.652	1030
5315	0.93	-17.51	1.35	694.44	828.46	19050.656	1030
5320	0.38	-17.58	1.53	693.49	827.56	19050.658	1030
5325	0.15	-17.31	1.47	693.16	826.98	19050.660	1030
5330	0.23	-17.48	1.64	692.75	826.70	19050.670	1030
5335	0.37	-17.36	1.52	692.53	826.41	19050.676	1030
5340	0.52	-17.14	1.28	692.52	826.40	19050.684	1030
5345	0.80	-17.04	1.25	692.32	826.54	19050.686	1030
5350	0.29	-17.05	1.39	691.76	826.06	19050.688	1030
5355	0.74	-16.78	1.23	691.00	825.11	19050.689	1030
5360	0.43	-17.02	1.40	690.77	824.91	19050.699	1030
5365	0.46	-17.01	1.42	690.40	824.62	19050.703	1030
5370	0.49	-17.05	1.46	690.26	824.83	19050.713	1030
5375	0.61	-17.06	1.44	690.42	824.83	19050.717	1030
5380	-0.00	-16.89	1.31	690.42	824.70	19050.719	1030
5385	-0.15	-16.72	1.33	688.84	824.16	19050.729	1030
5390	0.48	-16.82	1.31	688.91	824.50	19050.729	1030
5395	0.54	-16.75	1.24	688.93	824.74	19050.738	1030
5400	0.11	-16.97	1.37	689.00	824.40	19050.740	1030
5405	0.30	-16.75	1.38	687.17	822.27	19050.748	1030
5410	0.09	-16.67	1.42	687.34	822.81	19050.750	1030
5415	0.55	-16.55	1.30	686.92	822.46	19050.752	1030
5420	0.65	-16.69	1.41	687.00	822.53	19050.758	1030
5425	0.27	-16.19	1.22	685.88	821.26	19050.768	1030
5430	0.36	-16.31	1.26	685.86	821.09	19050.771	1030
5435	-0.15	-16.67	1.55	685.85	821.18	19050.777	1030
5440	0.44	-16.53	1.44	685.73	821.05	19050.779	1030
5445	0.64	-16.44	1.48	685.11	820.24	19050.781	1030
5450	0.71	-16.08	1.28	684.58	819.63	19050.787	1030
5455	0.27	-16.13	1.37	684.59	819.65	19050.797	1030
5460	0.27	-16.34	1.48	684.59	819.75	19050.803	1030
5465	0.42	-16.05	1.33	684.30	819.58	19050.809	1030
5470	0.26	-16.09	1.53	683.25	818.15	19050.812	1030
5475	0.37	-15.94	1.44	683.30	818.30	19050.812	1030
5480	0.33	-16.09	1.55	683.21	818.03	19050.824	1030
5485	0.50	-15.48	1.18	682.86	817.79	19050.826	1030
5490	0.84	-15.57	1.27	681.67	816.68	19050.832	1030
5495	0.29	-15.58	1.36	681.77	816.47	19050.836	1030
5500	0.15	-15.67	1.50	680.51	816.57	19050.842	1030
5505	0.55	-15.42	1.28	681.08	816.75	19050.844	1030
5510	0.03	-15.38	1.24	681.11	816.32	19050.852	1030
5515	0.78	-15.33	1.16	680.63	816.48	19050.854	1030
5520	-0.07	-15.38	1.34	679.76	815.50	19050.861	1030
5525	0.38	-15.41	1.37	679.60	815.09	19050.865	1030
5530	0.02	-15.85	1.68	679.27	815.12	19050.871	1030
5535	0.48	-15.36	1.30	679.16	814.99	19050.875	1030
5540	0.19	-15.37	1.37	679.08	815.12	19050.877	1030
5545	0.18	-15.28	1.28	678.94	815.11	19050.883	1030
5550	0.39	-15.28	1.27	678.27	815.12	19050.891	1030
5555	0.34	-14.98	1.11	677.44	815.05	19050.896	1030
5560	0.18	-15.07	1.16	677.46	815.25	19050.902	1030
5565	0.62	-15.20	1.21	677.32	815.15	19050.906	1030
5570	0.60	-15.43	1.35	676.75	814.52	19050.908	1030
5575	0.74	-15.30	1.38	675.88	813.76	19050.918	1030
5580	0.69	-15.15	1.32	675.64	813.78	19050.920	1030
5585	0.71	-14.95	1.19	675.66	813.66	19050.926	1030
5590	-0.15	-14.90	1.18	675.76	813.39	19050.934	1030
5595	0.77	-14.47	1.07	674.48	811.90	19050.936	1030
5600	0.53	-14.69	1.22	674.44	811.89	19050.938	1030
5605	0.59	-14.79	1.23	674.52	811.90	19050.941	1030
5610	0.62	-14.63	1.15	674.59	811.84	19050.949	1030
5615	0.58	-14.51	1.20	672.84	811.56	19050.955	1030
5620	0.35	-14.49	1.22	672.73	811.80	19050.963	1030
5625	0.28	-14.50	1.25	672.97	811.70	19050.967	1030
5630	0.08	-14.72	1.34	672.81	811.78	19050.969	1030
5635	0.42	-14.24	1.14	671.39	810.67	19050.973	1030
5640	0.68	-14.37	1.30	671.62	810.03	19050.977	1030
5645	1.20	-13.79	0.80	671.54	809.83	19050.988	1030
5650	0.64	-14.35	1.29	671.28	809.74	19050.990	1030
5655	0.56	-14.09	1.18	671.45	809.63	19050.998	1030
5660	0.28	-14.09	1.19	671.53	809.75	19051.000	1030
5665	0.18	-13.79	1.07	669.84	807.95	19051.002	1030
5670	0.38	-13.94	1.23	669.13	807.15	19051.008	1030
5675	1.06	-13.99	1.25	668.96	807.05	19051.014	1030
5680	0.60	-13.71	1.14	668.96	807.00	19051.020	1030
5685	0.45	-13.92	1.28	668.53	806.38	19051.027	1030
5690	0.72	-13.66	1.12	667.80	805.75	19051.029	1030
5695	0.07	-13.83	1.33	667.50	805.62	19051.031	1030
5700	0.11	-13.50	1.16	667.83	805.39	19051.037	1030
5705	0.15	-13.49	1.18	667.96	805.37	19051.045	1030
5710	0.65	-13.67	1.18	667.81	805.31	19051.049	1030
5715	-0.00	-13.57	1.23	667.23	804.62	19051.059	1030
5720	0.52	-13.09	1.03	665.56	802.91	19051.061	1030
5725	0.38	-13.08	1.10	665.29	802.52	19051.062	1030
5730	0.69	-13.18	1.14	664.61	802.32	19051.074	1030
5735	0.07	-12.89	1.01	664.72	801.82	19051.076	1030
5740	0.59	-12.89	1.04	664.79	801.71	19051.082	1030
5745	-0.02	-12.89	1.11	664.63	801.98	19051.086	1030
5750	0.23	-13.27	1.31	663.16	800.70	19051.092	1030
5755	0.47	-12.84	1.06	663.25	800.88	19051.094	1030
5760	0.04	-12.73	1.02	663.38	800.79	19051.096	1030
5765	0.09	-12.72	1.12	663.46	800.87	19051.102	1030
5770	0.74	-11.67	0.54	661.91	798.74	19051.111	1030
5775	0.37	-12.48	1.05	661.88	799.40	19051.115	1030
5780	0.33	-12.81	1.23	661.73	799.18	19051.121	1030
5785	0.49	-12.53	1.11	661.73	799.49	19051.125	1030
5790	0.84	-11.90	0.96	660.23	798.47	19051.133	1030
5795	0.04	-12.11	1.03	660.67	797.86	19051.135	1030
5800	0.36	-12.03	0.99	660.40	797.91	19051.139	1030
5805	0.73	-12.10	1.03	660.32	797.96	19051.146	1030
5810	0.65	-12.03	1.03	659.74	797.23	19051.152	1030
5815	0.52	-11.82	1.02	658.73	796.05	19051.156	1030
5820	0.32	-11.56	0.87	658.45	795.79	19051.158	1030
5825	0.33	-11.78	1.00	658.36	796.43	19051.168	1030
5830	0.52	-11.81	0.95	658.49	795.73	19051.170	1030
5835	0.37	-11.70	1.04	657.68	795.21	19051.176	1030
5840	0.08	-11.68	1.04	657.68	795.22	19051.184	1030
5845	-0.30	-12.22	1.52	656.33	794.34	19051.188	1030
5850	-0.01	-11.66	1.12	656.54	794.15	19051.188	1030
5855	0.50	-11.78	1.18	656.52	794.48	19051.191	1030
5860	0.17	-11.80	1.18	656.55	794.19	19051.197	1030
5865	0.49	-11.70	1.12	655.33	794.17	19051.205	1030
5870	0.43	-11.80	1.14	654.95	794.33	19051.213	1030
5875	0.00	-12.02	1.26	654.83	793.92	19051.217	1030
5880	0.26	-11.88	1.20	655.01	793.74	19051.219	1030
5885	0.65	-11.62	1.05	653.94	793.99	19051.223	1030
5890	0.69	-11.65	1.02	653.69	794.18	19051.227	1030
5895	0.11	-11.48	0.94	653.02	793.56	19051.234	1030
5900	0.38	-11.49	1.00	653.02	793.20	19051.240	1030
5905	0.35	-11.75	1.15	652.74	793.18	19051.246	1030
5910	0.03	-11.65	1.17	653.19	792.74	19051.250	1030
5915	0.73	-11.45	1.03	652.33	792.35	19051.252	1030
5920	0.56	-11.27	1.06	651.48	791.43	19051.258	1030
5925	0.40	-11.51	1.20	650.88	791.24	19051.266	1030
5930	0.58	-11.11	1.06	650.59	790.51	19051.271	1030
5935	0.38	-11.16	1.13	650.46	790.65	19051.277	1030
5940	0.74	-11.02	0.98	650.56	790.65	19051.279	1030
5945	0.66	-11.19	1.10	650.71	790.30	19051.281	1030
5950	0.19	-11.08	1.14	650.73	790.37	19051.285	1030
5955	0.43	-11.31	1.23	650.51	790.83	19051.295	1030
5960	0.41	-10.39	0.83	648.66	788.59	19051.301	1030
5965	0.42	-10.55	0.94	648.38	788.28	19051.309	1030
5970	0.51	-10.50	0.96	648.37	788.59	19051.312	1030
5975	0.56	-10.50	0.96	648.56	788.35	19051.312	1030
5980	-0.39	-10.78	1.32	647.66	786.86	19051.322	1030
5985	0.56	-10.51	1.04	647.35	786.77	19051.322	1030
5990	-0.15	-10.35	1.07	647.49	787.12	19051.332	1030
5995	0.49	-10.42	1.07	647.56	786.71	19051.336	1030
6000	0.33	-11.04	1.49	646.81	785.63	19051.342	1030
6005	0.34	-10.19	1.04	645.81	785.11	19051.344	1030
6010	0.47	-10.24	1.09	645.15	784.48	19051.348	1030
6015	0.31	-10.16	1.16	644.86	784.49	19051.352	1030
6020	0.66	-10.11	1.14	644.76	784.21	19051.357	1030
6025	0.63	-10.24	1.12	644.86	784.32	19051.363	1030
6030	0.31	-10.49	1.29	644.05	783.40	19051.371	1030
6035	0.19	-9.90	1.09	643.14	782.61	19051.375	1030
6040	0.12	-10.06	1.20	643.24	782.23	19051.377	1030
6045	0.46	-9.85	1.02	642.64	781.76	19051.389	1030
6050	0.47	-9.82	0.99	642.73	781.81	19051.393	1030
6055	0.26	-10.17	1.25	642.72	781.87	19051.396	1030
6060	0.57	-10.21	1.25	642.65	781.68	19051.402	1030
6065	0.18	-10.33	1.37	641.59	781.78	19051.406	1030
6070	0.03	-10.41	1.34	641.48	781.70	19051.408	1030
6075	0.66	-10.06	1.17	641.33	781.37	19051.416	1030
6080	0.14	-10.25	1.30	641.47	781.67	19051.420	1030
6085	0.58	-9.85	1.16	640.47	780.60	19051.426	1030
6090	0.76	-9.82	1.11	640.05	780.19	19051.434	1030
6095	0.58	-9.81	1.15	639.45	780.14	19051.436	1030
6100	0.35	-9.46	1.04	639.46	780.35	19051.438	1030
6105	0.17	-9.67	1.14	639.41	780.28	19051.445	1030
6110	0.56	-9.49	1.03	639.33	779.99	19051.445	1030
6115	0.64	-9.40	0.99	639.41	779.99	19051.453	1030
6120	0.69	-9.68	1.19	639.49	779.79	19051.463	1030
6125	0.30	-9.49	1.28	637.77	778.77	19051.469	1030
6130	0.33	-9.33	1.12	637.03	778.03	19051.469	1030
6135	0.31	-9.20	1.05	637.09	778.20	19051.473	1030
6140	0.42	-9.23	1.07	636.81	777.94	19051.477	1030
6145	0.85	-9.26	1.14	636.46	777.79	19051.484	1030
6150	0.62	-8.69	0.92	635.18	776.47	19051.494	1030
6155	0.81	-8.89	1.01	635.38	776.66	19051.496	1030
6160	0.68	-8.59	0.89	635.18	776.62	19051.500	1030
6165	0.45	-8.63	0.95	635.01	776.28	19051.502	1030
6170	0.66	-8.77	1.08	634.00	774.92	19051.512	1030
6175	0.62	-9.00	1.22	633.99	775.04	19051.514	1030
6180	0.26	-8.48	0.96	633.92	775.07	19051.521	1030
6185	0.33	-8.66	1.11	634.00	775.18	19051.527	1030
6190	0.30	-9.10	1.30	632.85	774.95	19051.531	1030
6195	0.06	-8.70	1.06	632.45	774.87	19051.531	1030
6200	1.69	-8.43	0.75	632.69	774.64	19051.543	1030
6205	0.80	-8.93	1.15	632.60	775.24	19051.549	1030
6210	1.13	-8.49	0.86	632.58	775.22	19051.551	1030
6215	0.34	-8.77	1.06	632.52	774.68	19051.559	1030
6220	0.10	-8.70	1.16	631.30	773.39	19051.561	1030
6225	0.33	-8.86	1.33	630.39	772.67	19051.562	1030
6230	0.77	-8.44	1.07	630.11	772.12	19051.570	1030
6235	0.86	-8.54	1.13	630.28	772.13	19051.572	1030
6240	0.56	-8.35	1.11	629.52	771.57	19051.578	1030
6245	0.44	-8.21	1.10	628.71	770.59	19051.590	1030
6250	0.59	-8.33	1.16	628.67	770.68	19051.590	1030
6255	0.24	-8.09	1.01	628.66	770.66	19051.594	1030
6260	0.22	-8.42	1.25	628.57	770.44	19051.596	1030
6265	0.25	-7.97	1.18	627.34	769.38	19051.607	1030
6270	0.52	-8.02	1.13	627.29	769.36	19051.611	1030
6275	0.34	-7.67	0.90	627.29	769.17	19051.615	1030
6280	0.39	-8.26	1.28	627.03	769.18	19051.621	1030
6285	0.51	-7.99	1.26	626.01	768.38	19051.625	1030
6290	0.54	-7.90	1.22	625.51	767.94	19051.627	1030
6295	0.68	-8.10	1.29	624.84	767.68	19051.633	1030
6300	0.38	-8.06	1.32	624.74	767.83	19051.641	1030
6305	0.27	-7.78	1.11	624.67	767.88	19051.648	1030
6310	0.79	-7.67	1.09	624.74	767.86	19051.652	1030
6315	0.38	-7.94	1.29	624.79	767.65	19051.656	1030
6320	0.54	-7.60	1.07	624.50	767.81	19051.658	1030
6325	0.91	-6.55	0.63	622.62	765.49	19051.668	1030
6330	0.73	-7.04	1.00	622.48	765.09	19051.674	1030
6335	0.63	-7.61	1.33	622.42	765.21	19051.672	1030
6340	0.58	-7.40	1.15	622.44	764.90	19051.684	1030
6345	0.26	-7.20	1.23	621.67	764.10	19051.688	1030
6350	0.71	-7.32	1.29	621.04	763.72	19051.688	1030
6355	1.01	-7.30	1.16	621.27	763.47	19051.689	1030
6360	0.74	-7.21	1.11	620.92	763.71	19051.699	1030
6365	0.74	-7.17	1.15	620.62	763.21	19051.703	1030
6370	0.31	-6.47	0.91	619.75	762.37	19051.713	1030
6375	0.25	-6.77	1.04	620.16	762.28	19051.717	1030
6380	0.46	-6.99	1.12	619.26	761.80	19051.721	1030
6385	0.42	-6.61	0.95	618.97	761.66	19051.723	1030
6390	0.41	-6.94	1.20	618.90	761.63	19051.729	1030
6395	0.23	-6.82	1.07	618.92	761.63	19051.732	1030
6400	-0.11	-6.83	1.14	617.51	760.49	19051.744	1030
6405	0.63	-7.09	1.26	617.61	760.78	19051.746	1030
6410	0.61	-6.68	1.11	617.66	760.20	19051.750	1030
6415	0.34	-6.55	1.04	617.31	760.21	19051.752	1030
6420	0.88	-7.07	1.38	616.42	759.27	19051.764	1030
6425	0.67	-6.78	1.25	616.12	758.79	19051.762	1030
6430	1.45	-7.44	1.58	616.02	758.72	19051.771	1030
6435	0.76	-6.24	1.04	616.26	758.87	19051.777	1030
6440	0.87	-6.55	1.09	616.31	758.82	19051.781	1030
6445	0.48	-7.14	1.37	616.30	758.56	19051.781	1030
6450	0.67	-6.88	1.42	615.04	757.71	19051.789	1030
6455	0.51	-6.40	1.23	614.73	757.17	19051.801	1030
6460	0.45	-6.71	1.40	614.39	756.98	19051.799	1030
6465	0.29	-6.72	1.46	614.33	756.73	19051.809	1030
6470	0.49	-6.04	1.09	614.37	756.91	19051.812	1030
6475	0.45	-6.23	1.25	614.25	756.66	19051.812	1030
6480	0.23	-6.27	1.40	612.93	755.16	19051.820	1030
6485	0.57	-6.30	1.44	611.85	754.17	19051.822	1030
6490	0.42	-5.97	1.32	611.87	753.82	19051.828	1030
6495	0.49	-6.08	1.41	611.33	754.04	19051.840	1030
6500	0.64	-5.93	1.34	611.13	753.16	19051.840	1030
6505	0.90	-5.83	1.28	610.51	752.57	19051.844	1030
6510	0.47	-5.76	1.22	610.56	752.80	19051.846	1030
6515	0.84	-6.02	1.33	610.70	752.99	19051.852	1030
6520	0.65	-6.02	1.37	610.23	753.22	19051.859	1030
6525	0.53	-6.03	1.46	609.66	752.53	19051.865	1030
6530	0.48	-5.82	1.32	609.76	752.14	19051.871	1030
6535	0.88	-6.13	1.42	609.86	752.32	19051.875	1030
6540	0.67	-6.15	1.44	609.52	752.35	19051.877	1030
6545	-0.11	-5.21	1.00	607.79	752.32	19051.889	1030
6550	0.89	-5.59	1.15	607.62	752.36	19051.891	1030
6555	0.43	-5.84	1.36	607.13	751.90	19051.895	1030
6560	0.45	-5.56	1.22	606.98	751.68	19051.902	1030
6565	0.30	-5.35	1.09	606.24	751.59	19051.908	1030
6570	0.76	-5.18	1.03	606.10	751.08	19051.908	1030
6575	0.69	-5.57	1.23	606.16	751.26	19051.916	1030
6580	0.60	-5.97	1.45	606.19	751.23	19051.922	1030
6585	0.65	-5.75	1.39	605.23	750.37	19051.924	1030
6590	0.67	-5.02	1.03	604.53	749.46	19051.934	1030
6595	0.46	-5.26	1.24	604.36	749.04	19051.936	1030
6600	0.48	-5.32	1.33	604.11	748.81	19051.938	1030
6605	0.77	-5.10	1.14	604.11	748.43	19051.945	1030
6610	0.65	-5.22	1.25	604.11	748.44	19051.949	1030
6615	0.64	-5.36	1.39	604.15	748.24	19051.953	1030
6620	0.76	-5.13	1.27	603.87	748.16	19051.963	1030
6625	0.63	-5.23	1.37	603.06	747.47	19051.967	1030
6630	0.50	-4.41	1.04	601.87	746.51	19051.969	1030
6635	0.54	-4.91	1.34	601.85	746.27	19051.973	1030
6640	0.65	-5.08	1.46	601.79	746.15	19051.977	1030
6645	0.53	-5.30	1.55	601.40	746.12	19051.984	1030
6650	0.79	-4.78	1.39	600.25	744.75	19051.990	1030
6655	0.34	-4.82	1.46	600.13	744.53	19051.996	1030
6660	0.32	-5.30	1.69	600.25	744.32	19052.000	1030
6665	1.10	-4.85	1.38	600.17	744.80	19052.002	1030
6670	0.38	-5.10	1.54	600.15	744.73	19052.008	1030
6675	0.71	-4.65	1.31	600.07	744.57	19052.014	1030
6680	0.81	-5.27	1.66	598.15	744.70	19052.021	1030
6685	0.80	-4.69	1.33	597.91	744.30	19052.027	1030
6690	0.34	-4.39	1.20	598.01	744.19	19052.031	1030
6695	0.56	-4.36	1.18	597.69	744.25	19052.031	1030
6700	0.42	-4.01	1.13	596.79	743.29	19052.043	1030
6705	0.68	-4.62	1.42	596.85	743.02	19052.049	1030
6710	0.68	-4.62	1.34	596.65	742.95	19052.051	1030
6715	0.51	-4.69	1.40	596.79	743.01	19052.059	1030
6720	1.05	-4.41	1.32	595.78	742.21	19052.061	1030
6725	0.72	-4.58	1.51	595.08	741.43	19052.062	1030
6730	1.05	-3.92	1.08	595.43	741.21	19052.070	1030
6735	0.86	-4.17	1.21	595.17	741.28	19052.072	1030
6740	0.91	-4.29	1.34	594.57	740.71	19052.078	1030
6745	0.57	-4.08	1.32	593.46	739.58	19052.088	1030
6750	1.15	-4.47	1.46	593.22	739.32	19052.090	1030
6755	0.83	-4.08	1.32	592.77	739.15	19052.094	1030
6760	0.69	-3.96	1.30	592.77	739.15	19052.096	1030
6765	0.65	-3.99	1.35	592.61	739.11	19052.107	1030
6770	0.72	-4.25	1.50	592.91	738.78	19052.107	1030
6775	0.53	-4.14	1.41	593.17	738.67	19052.115	1030
6780	0.86	-4.44	1.55	592.50	738.52	19052.121	1030
6785	1.19	-3.31	1.13	590.79	736.83	19052.125	1030
6790	0.69	-3.95	1.58	590.54	736.25	19052.127	1030
6795	0.61	-3.97	1.61	590.01	735.86	19052.133	1030
6800	0.61	-3.46	1.32	589.95	735.98	19052.139	1030
6805	1.06	-3.80	1.54	588.88	735.77	19052.148	1030
6810	0.81	-3.48	1.44	589.03	735.89	19052.152	1030
6815	0.82	-4.47	1.95	588.98	735.61	19052.156	1030
6820	1.43	-4.25	1.79	589.03	735.05	19052.158	1030
6825	0.68	-3.72	1.69	587.45	733.85	19052.168	1030
6830	1.06	-3.05	1.28	587.52	733.92	19052.174	1030
6835	0.39	-3.11	1.31	587.41	734.11	19052.176	1030
6840	-0.04	-3.34	1.49	587.44	733.94	19052.184	1030
6845	0.49	-3.20	1.46	586.59	733.14	19052.186	1030
6850	0.54	-3.41	1.60	585.98	732.62	19052.188	1030
6855	1.02	-3.36	1.53	586.09	732.38	19052.189	1030
6860	1.09	-3.07	1.38	586.06	732.14	19052.195	1030
6865	0.25	-3.31	1.60	585.40	731.82	19052.203	1030
6870	1.21	-3.28	1.60	584.77	731.07	19052.215	1030
6875	0.80	-2.92	1.42	584.67	730.84	19052.217	1030
6880	0.61	-3.01	1.43	584.53	730.87	19052.221	1030
6885	0.76	-3.07	1.48	584.10	731.01	19052.227	1030
6890	0.29	-3.10	1.63	583.05	729.84	19052.227	1030
6895	0.36	-3.40	1.77	582.98	729.40	19052.236	1030
6900	0.66	-2.95	1.58	582.08	728.69	19052.240	1030
6905	1.10	-2.93	1.55	581.83	728.41	19052.246	1030
6910	0.89	-2.28	1.26	581.92	728.50	19052.250	1030
6915	0.49	-2.15	1.17	581.88	728.69	19052.252	1030
6920	1.10	-3.44	1.78	581.76	728.66	19052.258	1030
6925	0.90	-2.50	1.35	581.69	728.79	19052.264	1030
6930	-0.34	-2.61	1.70	579.27	726.47	19052.271	1030
6935	0.94	-2.91	1.70	579.52	726.36	19052.277	1030
6940	0.55	-2.88	1.75	579.67	726.17	19052.281	1030
6945	0.72	-2.65	1.58	579.73	726.47	19052.281	1030
6950	0.30	-3.08	1.86	578.32	725.17	19052.293	1030
6955	0.23	-2.04	1.43	578.27	724.76	19052.297	1030
6960	1.08	-2.85	1.73	578.33	725.33	19052.303	1030
6965	0.92	-2.53	1.62	578.46	725.26	19052.309	1030
6970	0.58	-2.74	1.87	577.44	724.37	19052.312	1031
6975	0.62	-2.29	1.67	576.77	724.11	19052.312	1031
6980	0.94	-2.51	1.74	577.23	724.01	19052.322	1031
6985	0.89	-1.97	1.48	577.25	723.71	19052.322	1031
6990	0.83	-2.31	1.70	577.14	723.92	19052.328	1031
6995	0.68	-2.79	1.94	577.20	723.93	19052.338	1031
7000	0.40	-2.51	1.70	577.50	724.09	19052.340	1031
7005	0.51	-2.99	1.87	578.44	725.37	19052.344	1031
7010	0.97	-2.72	1.72	578.24	725.07	19052.346	1031
7015	0.61	-2.37	1.61	578.33	725.08	19052.352	1031
7020	0.60	-2.94	1.87	578.38	725.33	19052.357	1031
7025	0.91	-2.57	1.50	579.75	726.76	19052.367	1031
7030	0.66	-2.75	1.64	579.65	727.29	19052.371	1031
7035	0.48	-2.50	1.58	579.56	727.24	19052.375	1031
7040	0.14	-2.83	1.76	579.41	726.90	19052.377	1031
7045	1.17	-3.07	1.61	581.18	728.77	19052.389	1031
7050	0.48	-2.23	1.21	581.44	728.55	19052.391	1031
7055	0.69	-2.81	1.43	581.18	729.09	19052.395	1031
7060	0.49	-3.00	1.57	581.22	729.40	19052.402	1031
7065	0.02	-3.21	1.75	582.17	729.25	19052.408	1031
7070	0.66	-2.69	1.41	582.52	729.05	19052.408	1031
7075	0.63	-3.34	1.71	582.78	729.05	19052.416	1031
7080	1.04	-3.12	1.61	582.81	729.00	19052.422	1031
7085	0.69	-3.60	1.81	583.68	730.05	19052.422	1031
7090	0.74	-3.09	1.46	584.37	730.55	19052.434	1031
7095	0.39	-2.86	1.36	584.74	730.87	19052.436	1031
7100	0.86	-3.05	1.42	584.89	731.61	19052.438	1031
7105	0.17	-3.28	1.61	584.59	731.12	19052.441	1031
7110	0.61	-3.05	1.43	584.89	731.48	19052.449	1031
7115	-0.02	-3.29	1.64	585.00	731.42	19052.451	1031
7120	0.79	-3.24	1.56	584.89	731.31	19052.465	1031
7125	0.77	-2.58	1.24	585.43	731.21	19052.467	1031
7130	0.30	-3.06	1.34	587.03	733.43	19052.471	1031
7135	1.14	-3.50	1.49	587.00	733.43	19052.471	1031
7140	0.72	-3.15	1.35	587.20	733.43	19052.477	1031
7145	0.26	-3.41	1.52	587.32	733.35	19052.484	1031
7150	0.21	-3.58	1.52	588.85	734.84	19052.492	1031
7155	0.59	-3.25	1.26	589.09	734.76	19052.496	1031
7160	0.81	-4.26	1.81	588.81	734.72	19052.500	1031
7165	0.97	-3.05	1.23	588.67	735.07	19052.502	1031
7170	0.81	-3.66	1.45	590.15	736.45	19052.510	1031
7175	0.47	-3.21	1.23	590.40	736.13	19052.516	1031
7180	0.80	-3.32	1.21	590.68	737.13	19052.520	1031
7185	0.86	-3.95	1.51	590.72	737.25	19052.527	1031
7190	0.75	-3.73	1.39	590.94	736.98	19052.531	1031
7195	0.72	-4.07	1.51	590.92	737.05	19052.531	1031
7200	0.78	-3.11	1.02	591.47	737.11	19052.541	1031
7205	0.37	-3.81	1.40	591.74	737.12	19052.549	1031
7210	0.87	-4.24	1.55	591.63	737.52	19052.549	1031
7215	1.02	-4.55	1.67	591.89	737.42	19052.559	1031
7220	0.34	-3.93	1.38	592.46	737.92	19052.562	1031
7225	0.55	-4.79	1.74	593.78	739.05	19052.564	1031
7230	0.67	-3.88	1.24	594.03	739.12	19052.572	1031
7235	0.70	-4.66	1.62	593.97	739.09	19052.572	1031
7240	0.81	-4.24	1.38	593.96	739.30	19052.578	1031
7245	0.70	-4.32	1.41	595.32	740.49	19052.588	1031
7250	-0.04	-4.10	1.35	595.34	740.49	19052.590	1031
7255	0.54	-4.07	1.26	595.18	740.67	19052.594	1031
7260	0.56	-4.19	1.30	595.42	740.59	19052.596	1031
7265	0.58	-4.26	1.38	596.94	740.50	19052.607	1031
7270	0.57	-4.39	1.43	596.83	740.68	19052.611	1031
7275	1.02	-5.49	1.94	596.84	740.86	19052.615	1031
7280	0.32	-4.67	1.58	596.87	740.62	19052.621	1031
7285	0.66	-4.69	1.56	598.18	741.67	19052.625	1031
7290	0.69	-4.29	1.29	598.30	742.12	19052.627	1031
7295	0.69	-4.69	1.47	598.79	742.38	19052.639	1031
7300	0.51	-4.76	1.52	599.02	742.55	19052.643	1031
7305	0.94	-5.01	1.60	599.21	742.88	19052.645	1031
7310	0.52	-4.68	1.45	599.00	742.90	19052.652	1031
7315	0.50	-4.88	1.54	598.93	743.13	19052.656	1031
7320	0.88	-4.55	1.34	599.06	743.30	19052.658	1031
7325	0.76	-4.36	1.22	599.56	744.34	19052.668	1031
7330	0.57	-4.55	1.24	600.92	745.54	19052.670	1031
7335	0.64	-4.67	1.24	601.32	745.72	19052.672	1031
7340	0.91	-5.34	1.59	601.25	745.79	19052.684	1031
7345	0.40	-4.71	1.27	601.38	746.00	19052.686	1031
7350	0.46	-5.78	1.73	602.60	747.06	19052.689	1031
7355	0.60	-5.35	1.41	602.56	746.92	19052.689	1031
7360	0.85	-4.98	1.21	602.62	746.74	19052.701	1031
7365	0.57	-5.27	1.39	602.55	746.81	19052.703	1031
7370	0.50	-5.19	1.35	603.95	747.03	19052.713	1031
7375	0.62	-5.09	1.25	604.11	747.18	19052.717	1031
7380	0.73	-5.81	1.62	604.59	746.92	19052.721	1031
7385	0.39	-5.68	1.55	604.71	747.02	19052.725	1031
7390	0.73	-5.30	1.37	604.57	747.08	19052.730	1031
7395	1.25	-5.59	1.43	604.70	746.98	19052.736	1031
7400	0.96	-5.31	1.20	606.01	747.90	19052.742	1031
7405	0.68	-5.59	1.46	606.11	747.13	19052.746	1031
7410	0.47	-6.05	1.71	606.02	747.26	19052.750	1031
7415	0.41	-5.49	1.42	605.90	747.18	19052.752	1031
7420	0.34	-5.62	1.37	606.93	748.03	19052.762	1031
7425	0.54	-5.69	1.41	607.48	748.89	19052.762	1031
7430	0.57	-5.79	1.49	607.47	748.75	19052.770	1031
7435	0.75	-5.80	1.50	607.57	749.10	19052.777	1031
7440	0.50	-5.47	1.31	607.59	748.86	19052.781	1031
7445	0.46	-5.38	1.21	607.66	748.87	19052.783	1031
7450	0.61	-5.80	1.39	608.39	750.40	19052.793	1031
7455	0.72	-5.94	1.40	609.30	751.32	19052.801	1031
7460	0.49	-5.22	1.00	609.19	751.85	19052.799	1031
7465	0.97	-6.04	1.30	610.28	752.63	19052.809	1031
7470	0.54	-6.08	1.29	610.59	752.80	19052.812	1031
7475	0.44	-5.83	1.25	610.62	752.76	19052.812	1031
7480	0.97	-5.50	1.05	610.59	753.05	19052.816	1031
7485	0.82	-6.38	1.51	611.66	753.11	19052.826	1031
7490	0.34	-5.96	1.27	612.02	753.17	19052.830	1031
7495	0.89	-6.07	1.34	611.78	753.36	19052.838	1031
7500	0.42	-6.18	1.45	611.58	753.61	19052.840	1031
7505	0.77	-6.41	1.39	613.41	754.84	19052.848	1031
7510	0.76	-6.11	1.29	613.39	755.05	19052.846	1031
7515	0.52	-6.63	1.55	613.29	755.23	19052.854	1031
7520	0.39	-6.48	1.46	613.40	755.15	19052.861	1031
7525	0.19	-6.85	1.41	614.25	756.62	19052.867	1031
7530	0.08	-6.56	1.33	614.53	756.62	19052.871	1031
7535	0.55	-6.50	1.24	614.78	756.93	19052.875	1031
7540	0.34	-6.70	1.38	614.69	757.06	19052.877	1031
7545	0.00	-6.71	1.33	615.46	757.89	19052.885	1031
7550	0.48	-6.52	1.12	615.97	758.45	19052.895	1031
7555	0.11	-6.77	1.25	616.07	758.86	19052.895	1031
7560	0.41	-6.87	1.29	616.01	758.95	19052.902	1031
7565	0.42	-6.62	1.14	616.39	759.46	19052.906	1031
7570	0.50	-7.05	1.19	617.85	760.53	19052.908	1031
7575	0.74	-7.01	1.21	617.58	760.76	19052.916	1031
7580	0.58	-7.08	1.29	617.79	760.69	19052.920	1031
7585	0.69	-7.06	1.23	617.89	760.65	19052.922	1031
7590	0.60	-7.14	1.16	618.97	762.17	19052.934	1031
7595	0.60	-7.28	1.25	618.97	762.21	19052.936	1031
7600	0.55	-7.31	1.28	619.54	762.93	19052.938	1031
7605	0.64	-7.25	1.21	619.87	762.79	19052.941	1031
7610	0.50	-7.19	1.18	619.64	762.53	19052.951	1031
7615	-0.02	-7.09	1.16	619.81	762.57	19052.953	1031
7620	0.29	-7.24	1.24	619.80	762.85	19052.963	1031
7625	0.12	-7.47	1.41	619.77	762.78	19052.967	1031
7630	1.24	-7.65	1.37	621.70	762.85	19052.971	1031
7635	0.46	-7.30	1.26	621.96	763.00	19052.971	1031
7640	0.38	-7.56	1.40	621.99	762.90	19052.980	1031
7645	0.66	-7.26	1.20	621.71	763.13	19052.988	1031
7650	0.90	-8.25	1.61	623.02	764.10	19052.992	1031
7655	0.67	-7.76	1.40	623.10	764.24	19052.996	1031
7660	0.06	-7.87	1.54	623.08	765.49	19053.002	1031
7665	0.40	-7.86	1.47	623.06	764.30	19053.002	1031
7670	0.14	-7.77	1.30	623.78	765.67	19053.012	1031
7675	0.53	-7.81	1.25	624.54	765.76	19053.012	1031
7680	0.46	-7.55	1.16	624.90	765.77	19053.018	1031
7685	0.34	-7.80	1.32	625.39	766.27	19053.027	1031
7690	0.23	-7.87	1.30	625.49	765.96	19053.031	1031
7695	0.02	-7.77	1.21	625.30	766.31	19053.031	1031
7700	0.81	-7.99	1.27	625.77	766.98	19053.043	1031
7705	0.46	-7.95	1.18	626.96	767.57	19053.047	1031
7710	0.43	-7.97	1.14	626.83	767.69	19053.049	1031
7715	0.84	-8.29	1.25	626.80	768.14	19053.059	1031
7720	0.68	-8.11	1.19	626.76	768.33	19053.062	1031
7725	0.81	-8.30	1.20	628.22	769.46	19053.064	1031
7730	0.54	-8.39	1.19	628.21	769.33	19053.066	1031
7735	0.88	-8.33	1.12	628.55	769.44	19053.072	1031
7740	0.60	-8.14	1.10	628.26	769.38	19053.078	1031
7745	0.64	-8.76	1.33	629.75	770.77	19053.086	1031
7750	0.03	-8.45	1.15	629.69	771.09	19053.090	1031
7755	0.65	-8.64	1.15	629.67	771.31	19053.094	1031
7760	0.34	-8.56	1.20	629.75	771.26	19053.096	1031
7765	-1.28	-8.22	1.01	631.78	772.83	19053.107	1031
7770	0.52	-8.55	1.07	631.31	772.77	19053.111	1031
7775	0.52	-8.30	0.91	631.30	772.59	19053.113	1031
7780	0.51	-8.77	1.20	631.51	772.51	19053.121	1031
7785	0.32	-8.50	1.11	632.12	773.47	19053.125	1031
7790	0.82	-8.15	0.83	632.37	773.57	19053.127	1031
7795	0.13	-8.70	1.07	632.95	774.06	19053.139	1031
7800	0.58	-8.83	1.13	633.47	774.64	19053.143	1031
7805	0.65	-9.00	1.21	633.44	774.54	19053.143	1031
7810	0.41	-9.21	1.38	633.30	774.54	19053.152	1031
7815	0.45	-9.12	1.25	633.49	774.58	19053.154	1031
7820	0.47	-9.05	1.22	633.43	774.71	19053.158	1031
7825	0.14	-9.18	1.34	633.68	774.83	19053.162	1031
7830	0.70	-9.44	1.36	635.52	776.61	19053.170	1031
7835	0.15	-9.41	1.30	635.75	776.51	19053.172	1031
7840	0.52	-9.22	1.07	635.66	776.83	19053.184	1031
7845	0.03	-9.42	1.24	635.36	776.78	19053.186	1031
7850	0.10	-9.70	1.33	636.79	777.97	19053.189	1031
7855	0.42	-9.40	1.15	636.67	778.38	19053.189	1031
7860	0.31	-9.61	1.29	636.85	778.13	19053.201	1031
7865	0.71	-9.51	1.20	636.80	778.21	19053.205	1031
7870	0.18	-9.71	1.31	638.07	779.05	19053.215	1031
7875	0.92	-9.52	1.06	638.19	779.41	19053.217	1031
7880	0.37	-8.79	0.64	639.14	779.35	19053.223	1031
7885	0.87	-9.39	0.96	639.02	779.91	19053.223	1031
7890	0.56	-9.73	1.20	639.12	779.98	19053.232	1031
7895	0.17	-9.96	1.31	639.35	779.90	19053.238	1031
7900	0.41	-9.76	1.04	639.77	780.19	19053.240	1031
7905	0.53	-9.72	1.04	640.37	780.29	19053.246	1031
7910	0.89	-9.74	1.02	640.61	780.39	19053.250	1031
7915	0.18	-9.90	1.18	640.31	780.12	19053.252	1031
7920	0.18	-9.88	1.10	640.77	780.87	19053.262	1031
7925	0.37	-9.81	0.95	641.84	781.52	19053.262	1031
7930	0.42	-10.20	1.20	642.05	782.10	19053.268	1031
7935	0.65	-10.02	1.19	641.96	781.90	19053.277	1031
7940	0.16	-10.19	1.31	642.00	781.58	19053.281	1031
7945	0.39	-10.27	1.32	642.15	781.73	19053.281	1031
7950	-0.01	-10.37	1.33	642.49	782.34	19053.291	1031
7955	0.50	-9.90	0.92	644.00	784.07	19053.297	1031
7960	0.71	-9.74	0.77	644.43	784.26	19053.299	1031
7965	0.42	-10.56	1.33	644.19	784.39	19053.309	1031
7970	0.04	-10.40	1.31	644.22	784.34	19053.311	1031
7975	0.67	-10.70	1.35	645.82	785.99	19053.316	1031
7980	0.49	-10.50	1.20	645.72	785.60	19053.316	1031
7985	0.45	-10.33	1.10	645.75	785.56	19053.324	1031
7990	0.58	-10.38	1.14	645.86	785.48	19053.332	1031
7995	0.48	-10.87	1.24	646.85	786.33	19053.340	1031
8000	0.45	-10.47	0.95	647.37	786.89	19053.340	1031
8005	0.40	-10.73	1.15	647.09	786.57	19053.344	1031
8010	0.46	-10.44	1.05	647.30	786.67	19053.346	1031
8015	0.28	-10.85	1.28	647.32	786.47	19053.357	1031
8020	0.15	-10.56	1.07	647.18	786.43	19053.361	1031
8025	0.59	-10.58	1.01	647.98	787.59	19053.363	1031
8030	0.46	-11.04	1.20	649.01	788.89	19053.371	1031
8035	0.53	-11.04	1.19	649.22	788.75	19053.375	1031
8040	0.62	-10.93	1.10	649.17	788.56	19053.377	1031
8045	0.54	-11.01	1.09	649.34	789.19	19053.387	1031
8050	0.63	-11.27	1.17	650.66	790.18	19053.391	1031
8055	0.46	-11.34	1.20	650.46	790.44	19053.395	1031
8060	0.63	-11.16	1.05	650.73	790.13	19053.402	1031
8065	0.33	-11.24	1.07	650.64	789.96	19053.406	1031
8070	0.50	-11.38	1.00	652.14	791.77	19053.412	1031
8075	0.73	-11.41	0.99	652.27	791.75	19053.414	1031
8080	0.77	-11.39	0.99	652.54	791.94	19053.422	1031
8085	0.38	-11.61	1.17	652.44	791.80	19053.424	1031
8090	0.24	-11.88	1.21	653.39	792.84	19053.434	1031
8095	0.61	-11.72	1.10	653.73	793.11	19053.436	1031
8100	-0.01	-11.75	1.12	654.09	793.59	19053.438	1031
8105	0.31	-11.67	1.03	654.31	794.01	19053.441	1031
8110	0.16	-12.05	1.24	654.52	793.65	19053.451	1031
8115	0.01	-11.75	1.14	654.60	794.05	19053.455	1031
8120	0.49	-11.94	1.24	654.48	794.02	19053.465	1031
8125	0.06	-11.81	1.19	654.48	793.67	19053.467	1031
8130	0.26	-12.34	1.39	655.82	795.26	19053.469	1031
8135	0.44	-12.22	1.24	656.75	795.91	19053.471	1031
8140	-0.03	-11.78	1.00	657.26	796.15	19053.480	1031
8145	0.04	-12.58	1.37	657.72	796.49	19053.488	1031
8150	-0.10	-12.16	1.13	657.98	796.77	19053.494	1031
8155	0.12	-12.18	1.17	657.92	796.64	19053.496	1031
8160	0.34	-12.34	1.22	658.26	797.08	19053.500	1031
8165	0.52	-12.30	1.11	658.90	797.83	19053.502	1031
8170	0.19	-12.17	1.00	659.34	798.12	19053.512	1031
8175	0.21	-12.30	1.11	659.28	797.94	19053.512	1031
8180	0.40	-12.29	1.06	659.24	798.29	19053.518	1031
8185	0.72	-12.52	1.11	660.41	799.43	19053.527	1031
8190	0.77	-13.15	1.41	660.49	799.28	19053.531	1031
8195	0.35	-13.10	1.40	660.45	799.28	19053.531	1031
8200	0.21	-12.83	1.27	660.71	799.10	19053.535	1031
8205	0.48	-13.02	1.27	662.24	801.07	19053.547	1031
8210	0.14	-12.78	1.13	662.24	800.80	19053.551	1031
8215	0.37	-13.09	1.24	662.22	800.78	19053.559	1031
8220	0.81	-13.08	1.18	661.88	800.88	19053.561	1031
8225	0.24	-12.99	1.18	663.34	800.65	19053.562	1031
8230	0.31	-13.06	1.19	663.73	800.91	19053.566	1031
8235	0.54	-12.94	1.03	663.69	800.44	19053.578	1031
8240	0.07	-13.15	1.27	663.92	801.01	19053.582	1031
8245	0.26	-13.04	1.21	663.57	801.01	19053.590	1031
8250	0.57	-13.01	1.14	663.88	800.97	19053.590	1031
8255	0.51	-13.27	1.12	665.29	802.56	19053.594	1031
8260	0.17	-13.45	1.25	666.12	803.24	19053.596	1031
8265	0.44	-13.53	1.25	666.26	803.36	19053.605	1031
8270	0.51	-13.43	1.18	666.18	803.29	19053.611	1031
8275	0.56	-13.46	1.22	665.94	803.53	19053.613	1031
8280	0.17	-13.65	1.33	666.03	803.73	19053.621	1031
8285	0.27	-13.38	1.16	666.25	803.89	19053.623	1031
8290	-0.20	-13.86	1.41	668.07	805.74	19053.631	1031
8295	0.05	-13.95	1.42	667.93	805.48	19053.635	1031
8300	0.31	-13.61	1.17	668.03	805.54	19053.643	1031
8305	0.34	-13.76	1.20	668.13	805.83	19053.643	1031
8310	0.07	-13.43	1.12	669.71	805.74	19053.654	1031
8315	0.15	-13.85	1.33	669.51	805.74	19053.656	1031
8320	0.41	-13.77	1.19	669.74	805.76	19053.658	1031
8325	0.36	-13.58	1.16	669.82	805.88	19053.666	1031
8330	-0.61	-13.62	1.14	670.84	807.32	19053.672	1031
8335	0.29	-13.99	1.21	670.88	807.66	19053.676	1031
8340	0.63	-14.40	1.34	671.13	807.41	19053.682	1031
8345	0.45	-14.00	1.19	671.20	807.79	19053.686	1031
8350	0.39	-14.10	1.16	672.09	808.36	19053.688	1031
8355	0.13	-14.29	1.26	672.62	808.94	19053.689	1031
8360	0.64	-14.75	1.44	673.39	809.32	19053.701	1031
8365	0.14	-14.61	1.36	673.31	809.64	19053.707	1031
8370	0.30	-14.44	1.21	673.21	810.08	19053.713	1031
8375	0.40	-14.57	1.24	673.45	809.73	19053.717	1031
8380	0.35	-14.77	1.31	674.12	810.53	19053.719	1031
8385	0.44	-14.48	1.11	675.18	811.31	19053.723	1031
8390	0.29	-14.88	1.34	675.18	811.64	19053.730	1031
8395	0.56	-14.90	1.16	675.97	812.24	19053.734	1031
8400	0.31	-15.08	1.33	675.71	812.62	19053.738	1031
8405	0.11	-14.84	1.20	675.77	812.34	19053.746	1031
8410	0.40	-15.17	1.45	676.01	811.94	19053.750	1031
8415	0.18	-15.25	1.31	677.08	813.98	19053.756	1031
8420	0.44	-15.14	1.18	677.34	814.03	19053.760	1031
8425	1.04	-15.44	1.36	677.18	813.71	19053.766	1031
8430	0.40	-15.10	1.23	677.12	814.08	19053.770	1031
8435	0.08	-15.17	1.16	678.40	815.22	19053.777	1031
8440	0.38	-15.52	1.33	678.66	815.62	19053.779	1031
8445	-0.40	-15.14	1.06	679.50	815.84	19053.787	1031
8450	0.41	-15.36	1.25	679.39	815.62	19053.785	1031
8455	0.70	-15.21	1.17	679.25	815.86	19053.797	1031
8460	0.59	-15.42	1.23	679.18	815.59	19053.803	1031
8465	0.44	-15.26	1.13	680.15	815.82	19053.809	1031
8470	0.16	-15.44	1.35	680.75	815.79	19053.811	1031
8475	0.80	-15.50	1.33	681.10	816.07	19053.812	1031
8480	0.48	-15.81	1.41	681.26	816.79	19053.818	1031
8485	0.90	-15.31	1.12	681.45	816.45	19053.824	1031
8490	0.56	-15.66	1.34	681.47	816.77	19053.832	1031
8495	0.46	-15.80	1.45	681.63	816.83	19053.834	1031
8500	0.56	-16.02	1.42	682.75	818.05	19053.842	1031
8505	0.14	-16.01	1.45	682.76	818.10	19053.844	1031
8510	0.38	-16.39	1.59	682.99	818.41	19053.850	1031
8515	0.73	-16.08	1.40	682.69	818.42	19053.855	1031
8520	0.24	-16.01	1.30	684.11	818.47	19053.861	1031
8525	0.63	-16.02	1.31	684.30	818.44	19053.863	1031
8530	0.42	-16.16	1.36	685.15	819.54	19053.873	1031
8535	0.27	-16.35	1.43	685.16	819.34	19053.875	1031
8540	0.63	-16.31	1.34	685.43	818.95	19053.883	1031
8545	0.67	-16.09	1.21	684.99	819.57	19053.887	1031
8550	-0.14	-16.66	1.52	686.25	820.27	19053.891	1031
8555	-0.04	-16.53	1.44	686.62	820.98	19053.896	1031
8560	-0.10	-16.46	1.33	686.87	821.58	19053.902	1031
8565	0.40	-16.67	1.36	687.28	821.79	19053.906	1031
8570	0.37	-16.46	1.25	687.26	821.90	19053.908	1031
8575	0.20	-16.51	1.34	687.36	822.02	19053.914	1031
8580	0.11	-16.70	1.47	687.43	821.99	19053.920	1031
8585	0.38	-16.71	1.39	687.65	822.24	19053.926	1031
8590	0.38	-16.84	1.43	688.47	822.86	19053.934	1031
8595	0.35	-16.96	1.38	689.53	824.20	19053.938	1031
8600	0.27	-17.02	1.45	689.49	823.91	19053.938	1031
8605	0.64	-17.00	1.38	689.68	824.10	19053.941	1031
8610	0.38	-17.01	1.41	689.79	824.49	19053.949	1031
8615	0.19	-17.39	1.53	691.03	825.54	19053.955	1031
8620	0.60	-17.32	1.41	690.96	825.86	19053.963	1031
8625	0.52	-17.61	1.63	691.07	825.73	19053.969	1031
8630	0.05	-17.39	1.51	691.18	825.91	19053.969	1031
8635	0.63	-17.52	1.42	692.38	826.94	19053.973	1031
8640	0.47	-17.31	1.32	692.69	827.21	19053.979	1031
8645	-0.03	-17.81	1.61	693.39	827.89	19053.988	1031
8650	0.32	-17.64	1.52	693.38	828.11	19053.990	1031
8655	1.11	-17.30	1.28	693.52	828.10	19053.996	1031
8660	0.66	-17.46	1.38	693.30	827.94	19054.000	1031
8665	0.09	-17.69	1.45	694.46	829.34	19054.002	1031
8670	0.20	-17.77	1.43	694.60	829.55	19054.008	1031
8675	0.28	-17.73	1.37	695.27	830.17	19054.016	1031
8680	0.62	-17.93	1.42	695.58	830.75	19054.020	1031
8685	0.92	-17.76	1.26	695.57	830.64	19054.027	1031
8690	0.18	-18.34	1.66	695.64	830.52	19054.031	1031
8695	0.42	-18.03	1.36	696.16	830.93	19054.031	1031
8700	0.35	-18.35	1.57	696.65	831.47	19054.039	1031
8705	0.26	-18.10	1.40	696.84	831.49	19054.047	1031
8710	0.42	-18.01	1.27	696.96	831.11	19054.049	1031
8715	0.36	-18.28	1.40	696.81	831.83	19054.057	1031
8720	0.40	-18.33	1.32	698.61	833.20	19054.061	1031
8725	0.05	-18.63	1.54	698.89	833.55	19054.062	1031
8730	0.17	-18.41	1.31	699.73	833.73	19054.074	1031
8735	0.42	-18.76	1.46	699.46	834.05	19054.076	1031
8740	0.38	-18.76	1.54	699.65	834.11	19054.080	1031
8745	0.72	-18.43	1.30	699.44	833.86	19054.084	1031
8750	0.28	-18.72	1.44	700.70	834.97	19054.090	1031
8755	0.18	-19.03	1.59	700.80	835.17	19054.094	1031
8760	0.42	-18.53	1.20	701.81	836.49	19054.102	1031
8765	0.68	-18.86	1.38	701.86	836.41	19054.102	1031
8770	0.81	-18.51	1.20	701.71	836.18	19054.109	1031
8775	0.38	-18.70	1.32	701.72	836.31	19054.113	1031
8780	0.62	-19.13	1.50	702.71	836.60	19054.121	1031
8785	0.49	-19.22	1.53	703.15	837.44	19054.125	1031
8790	0.35	-19.38	1.63	703.01	837.52	19054.129	1031
8795	0.02	-19.54	1.72	703.21	837.44	19054.133	1031
8800	0.17	-19.37	1.59	703.45	837.91	19054.139	1031
8805	0.25	-19.61	1.71	703.76	838.34	19054.146	1031
8810	0.42	-19.46	1.54	704.27	838.86	19054.152	1031
8815	0.29	-19.32	1.31	705.55	839.79	19054.156	1031
8820	0.22	-19.80	1.67	705.59	839.73	19054.158	1031
8825	0.09	-19.80	1.75	705.58	839.84	19054.168	1031
8830	0.20	-19.40	1.44	705.75	839.79	19054.170	1031
8835	0.36	-19.94	1.57	706.69	840.71	19054.176	1031
8840	0.71	-19.76	1.42	707.17	841.28	19054.184	1031
8845	0.20	-19.76	1.54	707.88	841.44	19054.188	1031
8850	0.37	-20.01	1.69	707.89	841.52	19054.188	1031
8855	-0.03	-19.96	1.56	707.89	841.71	19054.195	1031
8860	0.23	-19.76	1.39	707.82	841.46	19054.197	1031
8865	0.28	-19.91	1.46	709.14	842.62	19054.205	1031
8870	-0.04	-20.22	1.66	709.33	842.95	19054.213	1031
8875	0.81	-20.44	1.72	710.17	842.75	19054.219	1031
8880	0.32	-20.46	1.66	709.96	842.88	19054.219	1031
8885	0.48	-20.05	1.44	710.14	842.96	19054.225	1031
8890	-0.07	-20.02	1.43	709.95	842.98	19054.229	1031
8890	0.39	-20.29	1.50	710.93	843.54	19054.188	1031
8895	0.12	-20.11	1.30	711.65	844.87	19054.199	1031
8900	0.81	-20.39	1.37	711.47	844.78	19054.201	1031
8905	0.19	-20.75	1.75	711.61	844.87	19054.205	1031
8910	0.31	-20.56	1.72	711.23	844.35	19054.215	1031
8915	0.16	-20.30	1.60	710.08	843.10	19054.219	1031
8920	0.50	-20.13	1.47	709.99	843.19	19054.221	1031
8925	0.42	-20.42	1.60	710.80	843.92	19054.229	1031
8930	0.14	-20.44	1.66	710.98	844.15	19054.230	1031
8935	0.25	-20.43	1.61	710.67	844.08	19054.236	1030
8940	0.68	-20.22	1.43	711.11	844.04	19054.244	1030
8945	0.32	-20.51	1.74	710.07	843.83	19054.248	1030
8950	0.44	-20.18	1.49	709.75	843.92	19054.250	1030
8955	0.80	-20.04	1.45	708.49	843.17	19054.258	1030
8960	0.19	-19.76	1.36	708.97	843.23	19054.258	1030
8965	0.52	-20.02	1.57	708.78	842.98	19054.266	1030
8970	0.31	-19.99	1.53	709.17	842.95	19054.271	1030
8975	0.46	-20.08	1.64	708.21	841.83	19054.277	1030
8980	0.30	-19.86	1.61	707.60	841.50	19054.281	1030
8985	-0.08	-19.98	1.69	707.32	841.32	19054.283	1030
8990	0.40	-19.75	1.58	706.86	840.82	19054.293	1030
8995	0.51	-19.95	1.65	706.75	840.87	19054.299	1030
9000	0.42	-19.76	1.51	706.83	840.83	19054.303	1030
9005	0.32	-19.76	1.62	706.54	840.67	19054.309	1030
9010	-0.04	-19.38	1.48	705.43	839.17	19054.312	1030
9015	0.37	-19.37	1.42	705.47	839.38	19054.314	1030
9020	0.24	-19.38	1.44	705.50	839.28	19054.324	1030
9025	0.12	-19.51	1.56	705.70	838.93	19054.324	1030
9030	0.06	-19.20	1.52	704.20	837.80	19054.332	1030
9035	0.59	-19.41	1.62	703.87	837.80	19054.340	1030
9040	0.51	-19.25	1.53	702.85	836.97	19054.344	1030
9045	0.44	-19.04	1.40	703.17	837.02	19054.344	1030
9050	0.52	-18.52	1.18	703.19	836.14	19054.354	1030
9055	0.49	-18.94	1.34	703.17	836.89	19054.354	1030
9060	0.47	-18.92	1.37	702.31	836.04	19054.361	1030
9065	0.50	-19.03	1.47	701.97	835.60	19054.367	1030
9070	-0.04	-19.22	1.82	701.09	834.90	19054.373	1030
9075	-0.09	-18.79	1.49	701.06	835.07	19054.375	1030
9080	0.25	-18.95	1.54	700.90	834.76	19054.381	1030
9085	0.38	-18.65	1.39	701.08	834.88	19054.385	1030
9090	0.23	-18.53	1.41	700.48	834.19	19054.391	1030
9095	-0.07	-18.49	1.51	699.46	832.83	19054.400	1030
9100	0.04	-18.42	1.44	699.95	833.27	19054.402	1030
9105	-0.17	-18.72	1.67	699.35	833.11	19054.406	1030
9110	0.32	-18.77	1.68	699.38	833.28	19054.408	1030
9115	0.23	-18.43	1.60	698.12	831.79	19054.414	1030
9120	0.13	-18.26	1.51	697.94	831.66	19054.422	1030
9125	0.41	-18.23	1.53	697.25	830.85	19054.426	1030
9130	-0.06	-18.17	1.54	697.08	830.86	19054.434	1030
9135	0.04	-17.78	1.34	696.96	830.94	19054.438	1030
9140	0.60	-18.21	1.52	697.10	830.52	19054.439	1030
9145	0.26	-18.02	1.53	695.95	829.44	19054.445	1030
9150	0.50	-17.89	1.44	696.15	829.34	19054.449	1030
9155	0.70	-17.60	1.23	695.14	829.28	19054.457	1030
9160	0.31	-17.70	1.35	695.22	829.45	19054.465	1030
9165	0.46	-18.16	1.56	695.11	829.76	19054.469	1030
9170	0.18	-17.91	1.44	695.23	829.56	19054.469	1030
9175	0.18	-17.71	1.41	694.32	829.07	19054.480	1030
9180	0.55	-17.72	1.41	693.84	828.48	19054.484	1030
9185	0.35	-17.38	1.41	693.39	828.51	19054.488	1030
9190	0.25	-17.68	1.44	693.62	828.20	19054.494	1030
9195	0.43	-17.78	1.57	693.03	827.48	19054.498	1030
9200	0.63	-17.47	1.43	692.40	826.80	19054.500	1030
9205	0.31	-17.54	1.46	691.97	826.67	19054.502	1030
9210	0.73	-17.45	1.42	691.80	826.30	19054.510	1030
9215	0.16	-17.54	1.53	691.78	826.31	19054.514	1030
9220	0.69	-17.21	1.26	691.88	826.06	19054.523	1030
9225	0.09	-17.73	1.64	691.40	826.12	19054.527	1030
9230	-0.36	-17.21	1.50	690.01	824.81	19054.531	1030
9235	0.33	-17.21	1.42	690.13	824.53	19054.533	1030
9240	0.62	-16.80	1.20	689.23	824.22	19054.537	1030
9245	0.28	-17.07	1.41	689.47	823.90	19054.549	1030
9250	0.64	-17.16	1.47	689.20	824.11	19054.553	1030
9255	0.06	-17.11	1.52	689.34	823.93	19054.559	1030
9260	0.55	-16.82	1.39	688.62	823.26	19054.562	1030
9265	0.73	-16.71	1.30	688.38	823.13	19054.564	1030
9270	-0.18	-16.91	1.49	688.38	823.49	19054.574	1030
9275	0.08	-16.97	1.52	688.63	823.18	19054.572	1030
9280	0.16	-16.65	1.38	686.85	823.18	19054.582	1030
9285	0.13	-16.66	1.42	686.26	822.90	19054.590	1030
9290	0.35	-16.95	1.49	686.13	823.21	19054.594	1030
9295	0.72	-16.87	1.47	686.05	822.82	19054.594	1030
9300	0.08	-16.74	1.46	685.83	823.13	19054.604	1030
9305	0.56	-16.90	1.55	685.84	822.98	19054.604	1030
9310	0.33	-16.72	1.54	684.95	821.69	19054.609	1030
9315	0.42	-16.42	1.37	684.61	821.38	19054.615	1030
9320	0.23	-16.40	1.40	684.12	821.05	19054.623	1030
9325	0.65	-16.46	1.45	683.86	820.61	19054.625	1030
9330	0.91	-16.53	1.50	683.97	820.66	19054.631	1030
9335	0.46	-16.53	1.51	683.85	820.64	19054.637	1030
9340	0.25	-16.11	1.30	683.90	820.62	19054.641	1030
9345	0.98	-16.09	1.38	682.35	818.76	19054.650	1030
9350	0.19	-16.05	1.35	682.38	818.90	19054.652	1030
9355	0.39	-15.63	1.09	682.40	819.09	19054.656	1030
9360	0.28	-15.91	1.24	682.38	818.95	19054.658	1030
9365	0.16	-15.77	1.27	681.01	817.92	19054.664	1030
9370	0.10	-15.79	1.30	681.13	817.54	19054.670	1030
9375	0.23	-15.69	1.24	680.64	816.66	19054.678	1030
9380	0.33	-15.75	1.33	680.37	816.70	19054.684	1030
9385	0.37	-15.63	1.18	680.25	817.30	19054.688	1030
9390	0.00	-16.02	1.44	680.15	816.76	19054.688	1030
9395	0.30	-15.48	1.23	679.02	815.59	19054.697	1030
9400	0.34	-15.70	1.46	678.86	815.16	19054.697	1030
9405	0.26	-15.45	1.34	678.28	814.97	19054.703	1030
9410	0.16	-15.41	1.32	678.32	814.65	19054.715	1030
9415	0.44	-15.06	1.09	678.22	814.55	19054.719	1030
9420	0.26	-15.38	1.30	678.36	814.59	19054.721	1030
9425	0.63	-15.10	1.20	677.71	813.68	19054.730	1030
9430	0.49	-14.78	1.15	676.67	813.10	19054.732	1030
9435	0.21	-15.07	1.36	676.47	813.19	19054.734	1030
9440	0.03	-14.83	1.22	676.39	812.47	19054.746	1030
9445	0.03	-14.71	1.19	676.23	812.59	19054.748	1030
9450	0.54	-14.64	1.18	675.36	811.55	19054.750	1030
9455	0.12	-14.66	1.21	675.16	811.23	19054.752	1030
9460	0.56	-14.36	1.10	674.63	810.77	19054.764	1030
9465	0.13	-14.59	1.29	674.45	810.60	19054.768	1030
9470	0.85	-14.89	1.35	674.59	810.62	19054.773	1030
9475	0.24	-14.69	1.33	674.79	810.31	19054.777	1030
9480	0.39	-14.19	1.16	673.33	809.18	19054.781	1030
9485	0.31	-14.00	1.08	673.06	809.04	19054.783	1030
9490	0.92	-13.99	0.96	672.21	808.68	19054.795	1030
9495	0.73	-14.30	1.17	671.88	808.99	19054.801	1030
9500	0.45	-14.06	1.05	672.53	808.66	19054.805	1030
9505	0.30	-14.41	1.28	672.25	809.12	19054.809	1030
9510	0.76	-14.21	1.15	671.32	809.32	19054.812	1030
9515	0.44	-14.35	1.25	670.76	809.25	19054.814	1030
9520	0.22	-14.32	1.20	670.59	809.18	19054.824	1030
9525	0.10	-14.30	1.17	670.76	809.05	19054.822	1030
9530	0.84	-14.04	1.01	670.45	808.43	19054.828	1030
9535	0.54	-13.98	1.07	670.12	808.19	19054.840	1030
9540	0.67	-13.83	0.99	669.19	807.30	19054.844	1030
9545	0.36	-13.85	1.06	668.62	806.90	19054.846	1030
9550	0.30	-14.20	1.38	668.36	806.72	19054.852	1030
9555	0.64	-13.91	1.11	668.48	807.05	19054.857	1030
9560	0.41	-13.89	1.08	668.76	806.65	19054.859	1030
9565	0.31	-13.58	1.07	667.03	805.03	19054.867	1030
9570	0.21	-13.63	1.15	666.88	804.74	19054.871	1030
9575	0.90	-13.32	0.98	666.51	804.40	19054.877	1030
9580	0.21	-13.63	1.23	666.59	804.25	19054.879	1030
9585	0.40	-13.44	1.11	666.53	804.01	19054.885	1030
9590	0.36	-13.46	1.14	666.29	803.60	19054.891	1030
9595	0.43	-13.30	1.17	664.79	802.70	19054.898	1030
9600	0.12	-13.38	1.25	664.87	802.56	19054.902	1030
9605	0.26	-13.49	1.37	665.03	803.02	19054.908	1030
9610	0.86	-13.21	1.15	664.66	802.78	19054.908	1030
9615	0.24	-13.16	1.19	664.04	802.21	19054.916	1030
9620	-0.00	-12.80	1.06	663.70	801.73	19054.924	1030
9625	0.66	-12.82	1.10	662.91	800.75	19054.928	1030
9630	0.25	-12.96	1.25	662.90	800.66	19054.934	1030
9635	0.47	-12.68	1.06	662.81	800.42	19054.938	1030
9640	0.57	-13.02	1.24	662.97	800.38	19054.939	1030
9645	0.32	-12.81	1.29	661.72	799.38	19054.949	1030
9650	0.24	-12.86	1.32	661.34	799.13	19054.947	1030
9655	0.29	-12.62	1.21	660.88	799.01	19054.953	1030
9660	0.81	-12.47	1.14	660.29	798.41	19054.965	1030
9665	0.32	-12.74	1.30	660.27	798.49	19054.969	1030
9670	0.36	-12.55	1.18	660.29	798.50	19054.971	1030
9675	0.72	-12.65	1.24	660.45	798.25	19054.979	1030
9680	0.46	-12.40	1.18	658.76	796.81	19054.984	1030
9685	0.30	-12.22	1.05	658.40	796.49	19054.984	1030
9690	-0.12	-12.36	1.25	657.97	796.04	19054.994	1030
9695	0.48	-12.07	1.08	658.07	795.97	19054.998	1030
9700	0.23	-12.46	1.26	657.85	795.96	19055.000	1030
9705	0.54	-12.11	1.04	657.94	796.21	19055.002	1030
9710	0.42	-12.30	1.25	656.47	794.77	19055.014	1030
9715	0.43	-12.40	1.32	656.57	794.77	19055.016	1030
9720	0.56	-12.17	1.28	656.44	794.76	19055.023	1030
9725	0.60	-11.87	1.03	656.48	794.57	19055.027	1030
9730	0.15	-11.91	1.17	655.70	793.94	19055.031	1030
9735	0.39	-11.41	0.88	655.26	793.46	19055.033	1030
9740	1.02	-11.10	0.68	653.96	792.45	19055.045	1030
9745	0.45	-11.41	0.99	654.28	792.25	19055.051	1030
9750	0.60	-12.04	1.30	654.55	792.50	19055.053	1030
9755	0.37	-11.27	0.83	654.49	793.00	19055.059	1030
9760	0.46	-11.32	0.95	653.50	791.81	19055.062	1030
9765	0.73	-11.72	1.23	653.08	791.50	19055.064	1030
9770	0.33	-11.59	1.14	652.64	791.10	19055.074	1030
9775	0.63	-11.46	1.10	652.29	791.03	19055.074	1030
9780	-0.02	-11.44	1.20	652.21	790.89	19055.082	1030
9785	0.09	-11.32	1.13	652.22	790.99	19055.090	1030
9790	0.15	-11.31	1.16	652.18	791.02	19055.094	1030
9795	0.57	-10.87	0.96	650.95	789.80	19055.096	1030
9800	0.48	-11.23	1.21	650.78	789.77	19055.100	1030
9805	0.57	-11.65	1.42	650.59	789.57	19055.107	1030
9810	0.49	-11.15	1.15	650.58	789.50	19055.109	1030
9815	0.25	-10.86	1.09	649.50	788.72	19055.117	1030
9820	-0.19	-10.95	1.21	649.46	788.56	19055.121	1030
9825	0.59	-11.10	1.31	648.44	788.02	19055.127	1030
9830	0.36	-11.14	1.25	648.68	788.17	19055.129	1030
9835	0.88	-10.35	0.78	648.40	788.50	19055.139	1030
9840	0.26	-10.78	1.06	648.26	787.90	19055.145	1030
9845	0.27	-10.31	0.85	647.20	788.03	19055.150	1030
9850	0.22	-10.66	0.98	647.03	787.86	19055.152	1030
9855	0.39	-11.06	1.23	646.73	787.19	19055.156	1030
9860	0.41	-10.88	1.16	646.45	786.95	19055.158	1030
9865	0.55	-10.55	0.97	646.45	787.05	19055.166	1030
9870	0.35	-10.61	1.05	646.22	786.71	19055.176	1030
9875	0.56	-10.71	1.10	646.04	786.11	19055.174	1030
9880	1.09	-10.77	1.16	644.80	784.96	19055.184	1030
9885	0.18	-10.47	1.08	644.91	785.13	19055.188	1030
9890	0.57	-10.76	1.23	644.75	784.95	19055.189	1030
9895	0.24	-10.43	1.08	644.46	784.91	19055.197	1030
9900	0.27	-10.44	1.19	643.60	783.98	19055.197	1030
9905	0.61	-10.35	1.14	643.29	783.63	19055.203	1030
9910	0.34	-10.12	1.06	642.42	783.23	19055.215	1030
9915	0.09	-10.07	1.02	642.36	782.81	19055.219	1030
9920	0.66	-10.09	1.03	642.60	782.60	19055.221	1030
9925	0.71	-9.70	0.82	642.55	782.65	19055.225	1030
9930	0.85	-9.68	0.96	641.11	781.33	19055.232	1030
9935	0.37	-10.22	1.30	640.96	781.26	19055.234	1030
9940	-0.30	-10.56	1.52	640.80	780.84	19055.244	1030
9945	0.74	-9.72	1.09	640.62	780.86	19055.248	1030
9950	0.08	-9.73	1.13	640.71	780.78	19055.250	1030
9955	0.38	-9.77	1.11	640.65	780.52	19055.252	1030
9960	0.30	-9.93	1.29	639.45	779.65	19055.264	1030
9965	0.57	-9.46	1.12	639.32	779.43	19055.270	1030
9970	0.27	-9.61	1.18	639.07	779.19	19055.273	1030
9975	0.35	-9.40	1.12	639.04	779.28	19055.277	1030
9980	0.92	-9.29	1.07	638.38	778.41	19055.281	1030
[truncated: 51,385 more rows]
