# Supplementary material for: Structural characterization of the saxitoxin-targeting APTSTX1 aptamer using optical tweezers and molecular dynamics simulations
Source: PLoS One. 2019 Nov 7;14(11):e0222468. doi: 10.1371/journal.pone.0222468 (PMC6837747; doi:10.1371/journal.pone.0222468)
Supplement: S1 File — Data repository, aptamer control condition and aptamer under SXT. (ZIP) [file pone.0222468.s005.zip › toxin/toxin/August/180815/6bCOM.txt]

Instrument name = Christians toy
*****Calibration values *****
TrapA Temperature Fudge	-0.400000
TrapB Temperature Fudge	-1.550000
TrapA Force Sensitivity	0.025700	0.026000	0.032000
TrapB Force Sensitivity	0.026200	0.027400	0.032000
TrapA Lever Sensitivity	15000.000000	14500.000000	0.000000
TrapB Lever Sensitivity	15200.000000	14500.000000	0.000000
Motor Threshold	20	20	20
*****Initial Preference Settings*****
ForceRateDiv	1
ForceGain	32
PosRateDivA	3
PosRateDivB	3
PositionGainA	32
PositionGainB	32
GotoSpeedX	10
GotoSpeedY	10
GotoSpeedZ	5
MaxDataFileSize	10000000
HopDistance	2
*CycleCount/n____	1
*A_PsdX__________	0
*A_PsdY__________	0
*A_PsdSum________	0
*A_Iris__________	0
*A_LeverX________	0
*A_LeverY________	0
*A_LeverSum______	0
*B_PsdX__________	0
*B_PsdY__________	0
*B_PsdSum________	0
*B_Iris__________	0
*B_LeverX________	0
*B_LeverY________	0
*B_LeverSum______	0
*A_Temperature___	0
*B_Temperature___	0
*X_force_________	1
*Y_force_________	1
*Z_force_________	1
*Tension_________	0
*A_dist-X________	0
*A_dist-Y________	1
*B_dist-X________	0
*B_dist-Y________	1
*Motor_X_________	0
*Motor_Y_________	0
*Motor_Z_________	0
*MotorVel_X______	0
*MotorVel_Y______	0
*MotorVel_Z______	0
*A_trapPIC_Err___	0
*B_trapPIC_Err___	0
*comPIC_Err______	0
*A_CycleCount____	0
*B_CycleCount____	0
*Motor_CycleCount	0
*time(sec)_______	1
*Status__________	1
*Null____________	0
samples/line_HI	400
samples/line_LO	20
goto0	8388608	8388608	8388608
goto1	8393833	8390600	8395283
goto2	8421357	8417466	8395811
goto3	8426004	8363721	8394385
goto4	8422772	8353948	8399333
goto5	8388608	8388608	8388608
goto6	8388608	8388608	8388608
goto7	8388608	8388608	8388608
goto8	8388608	8388608	8388608
goto9	8388608	8388608	8388608
yourXYZint	123	456	789
MaxForceP1	20.000000
MinForceP1	3.000000
PullRateP1	100.000000
refoldTime1	0.000000
unfoldTime1	0.000000
MaxForceP2	75.000000
MinForceP2	2.000000
PullRateP2	1000.000000
refoldTime2	0.000000
unfoldTime2	0.000000
MaxForceP3	10.000000
MinForceP3	-10.000000
PullRateP3	1.000000
refoldTime3	2.000000
unfoldTime3	2.000000
constForce1	9.000000
constForce2	7.000000
yourFloat	1.234000
yourXYZfloat	1.000000	2.000000	3.000000
*****End Initial Preference Settings*****

Zero-Force Offsets (pN)  -1.443950	-3.311957	-73.341125
0	trapA_Empty_PSD_Sum = 0
        trapB_Empty_PSD_Sum = 0
        trapA_Empty_Iris = 0
        trapB_Empty_Iris = 0
        trapA_Full_PSD_Sum = 18324
        trapB_Full_PSD_Sum = 19196
        trapA_Full_Iris = 15949
        trapB_Full_Iris = 18237
1055	   maxForce-limit
3035	   minForce-limit
5005	   maxForce-limit
6965	   minForce-limit
7815	tempA = 22.118	tempB = 22.460
8930	   maxForce-limit
10880	   minForce-limit
12860	   maxForce-limit
14805	   minForce-limit
16765	   maxForce-limit
17870	tempA = 22.107	tempB = 22.454
18775	   minForce-limit
20760	   maxForce-limit
22735	   minForce-limit
24735	   maxForce-limit
26785	   minForce-limit
27925	tempA = 22.121	tempB = 22.457
28815	   maxForce-limit
30820	   minForce-limit
32805	   maxForce-limit
34805	   minForce-limit
36765	   maxForce-limit
37940	tempA = 22.115	tempB = 22.470
38780	   minForce-limit
38885	Stop All Protocols, go to manual mode
39990	Start Constant-Force1 = 5.000000
47990	tempA = 22.125	tempB = 22.474
58005	tempA = 22.116	tempB = 22.463
68050	tempA = 22.129	tempB = 22.469
78090	tempA = 22.131	tempB = 22.465
88105	tempA = 22.133	tempB = 22.465
98160	tempA = 22.128	tempB = 22.468
108205	tempA = 22.134	tempB = 22.463
118215	tempA = 22.121	tempB = 22.466
128260	tempA = 22.142	tempB = 22.471
138265	tempA = 22.133	tempB = 22.477
148325	tempA = 22.135	tempB = 22.466
158370	tempA = 22.158	tempB = 22.472
168385	tempA = 22.134	tempB = 22.477
178430	tempA = 22.144	tempB = 22.474
188430	tempA = 22.130	tempB = 22.479
198485	tempA = 22.147	tempB = 22.475
208535	tempA = 22.148	tempB = 22.474
218550	tempA = 22.125	tempB = 22.481
228600	tempA = 22.152	tempB = 22.481
238640	tempA = 22.154	tempB = 22.471
248655	tempA = 22.149	tempB = 22.481
258720	tempA = 22.148	tempB = 22.482
268730	tempA = 22.150	tempB = 22.493
278780	tempA = 22.151	tempB = 22.483
288840	tempA = 22.145	tempB = 22.488
298855	tempA = 22.129	tempB = 22.488
308920	tempA = 22.146	tempB = 22.494
318925	tempA = 22.163	tempB = 22.489
328975	tempA = 22.155	tempB = 22.495
331830	Stop All Protocols, go to manual mode
339020	tempA = 22.154	tempB = 22.486
349025	tempA = 22.153	tempB = 22.481
359075	tempA = 22.148	tempB = 22.502
369090	tempA = 22.161	tempB = 22.490
379145	tempA = 22.159	tempB = 22.505
389200	tempA = 22.178	tempB = 22.491
399205	tempA = 22.168	tempB = 22.498
409250	tempA = 22.171	tempB = 22.499
419305	tempA = 22.172	tempB = 22.500
429315	tempA = 22.162	tempB = 22.492
439375	tempA = 22.157	tempB = 22.501
449395	tempA = 22.169	tempB = 22.507
459445	tempA = 22.176	tempB = 22.503
469485	tempA = 22.172	tempB = 22.505
479495	tempA = 22.188	tempB = 22.493
489005	Start P1 pulling protocol 
489540	tempA = 22.176	tempB = 22.521
491325	   maxForce-limit
493510	   minForce-limit
495665	   maxForce-limit
497775	   minForce-limit
499540	tempA = 22.179	tempB = 22.507
499885	   maxForce-limit
502080	   minForce-limit
504210	   maxForce-limit
506410	   minForce-limit
508525	   maxForce-limit
509590	tempA = 22.169	tempB = 22.511
510575	   minForce-limit
513455	   maxForce-limit
516385	   minForce-limit
519320	   maxForce-limit
519655	tempA = 22.170	tempB = 22.504
522175	   minForce-limit
525165	   maxForce-limit
528140	   minForce-limit
529685	tempA = 22.179	tempB = 22.507
530950	   maxForce-limit
533830	   minForce-limit
536665	   maxForce-limit
539480	   minForce-limit
539730	tempA = 22.169	tempB = 22.504
542475	   maxForce-limit
545475	   minForce-limit
548460	   maxForce-limit
549775	tempA = 22.164	tempB = 22.504
551440	   minForce-limit
554245	   maxForce-limit
556990	   minForce-limit
559740	   maxForce-limit
559785	tempA = 22.173	tempB = 22.514
562385	   minForce-limit
565050	   maxForce-limit
567760	   minForce-limit
569835	tempA = 22.176	tempB = 22.510
571150	   maxForce-limit
574550	   minForce-limit
577990	   maxForce-limit
579855	tempA = 22.166	tempB = 22.520
581395	   minForce-limit
584815	   maxForce-limit
588150	   minForce-limit
589905	tempA = 22.173	tempB = 22.511
591495	   maxForce-limit
594845	   minForce-limit
598360	   maxForce-limit
599960	tempA = 22.172	tempB = 22.514
601900	   minForce-limit
605260	   maxForce-limit
608630	   minForce-limit
609975	tempA = 22.191	tempB = 22.518
612260	   maxForce-limit
615900	   minForce-limit
619475	   maxForce-limit
620020	tempA = 22.186	tempB = 22.516
623040	   minForce-limit
626620	   maxForce-limit
630035	tempA = 22.173	tempB = 22.512
630230	   minForce-limit
634555	   maxForce-limit
638810	   minForce-limit
640080	tempA = 22.167	tempB = 22.511
643060	   maxForce-limit
647295	   minForce-limit
650125	tempA = 22.171	tempB = 22.506
651565	   maxForce-limit
655830	   minForce-limit
660085	   maxForce-limit
660140	tempA = 22.177	tempB = 22.512
664385	   minForce-limit
668640	   maxForce-limit
670190	tempA = 22.170	tempB = 22.512
672885	   minForce-limit
677150	   maxForce-limit
680200	tempA = 22.171	tempB = 22.505
681470	   minForce-limit
685730	   maxForce-limit
690160	   minForce-limit
690255	tempA = 22.178	tempB = 22.524
695180	   maxForce-limit
700180	   minForce-limit
700315	tempA = 22.181	tempB = 22.521
705140	   maxForce-limit
710095	   minForce-limit
710335	tempA = 22.175	tempB = 22.517
715100	   maxForce-limit
720095	   minForce-limit
720380	tempA = 22.170	tempB = 22.525
725805	   maxForce-limit
728215	End Write
