# Supplementary material for: Structural characterization of the saxitoxin-targeting APTSTX1 aptamer using optical tweezers and molecular dynamics simulations
Source: PLoS One. 2019 Nov 7;14(11):e0222468. doi: 10.1371/journal.pone.0222468 (PMC6837747; doi:10.1371/journal.pone.0222468)
Supplement: S1 File — Data repository, aptamer control condition and aptamer under SXT. (ZIP) [file pone.0222468.s005.zip › toxin/toxin/August/180815/6dnA.txt]

#Begin Write:
CycleCount/n	X_force	Y_force	Z_force	A_dist-Y	B_dist-Y	time(sec)	Status
100	0.56	-7.17	1.08	711.61	867.20	18071.951	1031
200	0.68	-7.61	1.34	711.82	867.60	18072.059	1031
300	-0.02	-9.12	0.87	735.40	882.79	18072.158	1031
400	0.12	-10.55	1.03	742.16	890.41	18072.252	1031
500	0.33	-11.20	0.99	742.37	893.68	18072.357	1030
600	0.20	-9.98	0.83	736.47	889.31	18072.453	1030
700	0.62	-9.30	0.89	728.77	883.14	18072.557	1030
800	0.52	-8.17	0.91	722.53	876.47	18072.648	1030
900	0.25	-7.37	0.94	714.45	869.78	18072.758	1030
1000	0.61	-6.95	1.18	708.48	864.87	18072.859	1030
1100	0.45	-5.33	0.92	700.77	857.30	18072.955	1030
1200	0.56	-5.31	1.15	694.65	854.24	18073.039	1030
1300	0.64	-4.27	1.20	687.10	848.57	18073.156	1030
1400	0.66	-3.59	1.31	679.98	841.45	18073.248	1030
1500	0.76	-2.73	1.41	673.22	834.52	18073.357	1030
1600	1.40	-2.66	1.74	668.54	830.84	18073.455	1031
1700	0.93	-3.32	1.52	674.50	835.92	18073.559	1031
1800	0.54	-3.82	1.27	682.92	843.73	18073.656	1031
1900	0.70	-4.65	1.33	688.46	849.20	18073.742	1031
1900	0.87	-4.84	1.25	691.80	849.97	18073.795	1031
2000	1.44	-5.59	0.98	699.48	857.33	18073.900	1031
2100	0.42	-6.82	1.18	705.44	862.89	18073.996	1031
2200	0.68	-7.50	1.20	713.22	868.88	18074.096	1031
2300	0.30	-8.11	0.97	719.50	873.59	18074.197	1031
2400	0.45	-7.95	0.51	727.36	879.52	18074.299	1031
2500	0.23	-9.86	0.97	733.57	885.78	18074.377	1031
2600	0.39	-11.00	1.22	737.13	889.21	18074.498	1030
2700	0.27	-9.69	1.00	731.58	883.77	18074.592	1030
2800	0.33	-9.10	1.16	723.60	878.12	18074.689	1030
2900	0.14	-7.79	1.06	716.46	871.09	18074.799	1030
3000	0.91	-7.04	1.08	710.37	865.55	18074.898	1030
3100	0.49	-6.17	1.20	702.41	858.63	18074.998	1030
3200	0.42	-5.12	1.23	696.43	852.85	18075.092	1030
3300	0.45	-4.67	1.31	688.51	847.82	18075.195	1030
3400	0.95	-3.81	1.16	682.03	843.33	18075.297	1030
3500	0.78	-2.96	1.37	674.72	837.13	18075.395	1030
3600	0.67	-2.15	1.39	667.87	830.99	18075.494	1031
3700	0.78	-3.37	1.62	675.72	835.76	18075.594	1031
3800	0.69	-3.80	1.17	683.09	842.94	18075.697	1031
3900	0.92	-4.63	1.09	689.99	848.30	18075.801	1031
4000	0.54	-5.81	1.20	697.03	855.36	18075.900	1031
4100	0.71	-6.32	1.02	703.18	860.23	18075.996	1031
4200	0.36	-7.16	1.19	709.55	866.12	18076.092	1031
4300	0.47	-7.71	0.92	716.65	872.17	18076.191	1031
4400	0.58	-9.17	1.05	724.39	879.09	18076.297	1031
4500	0.21	-9.34	0.79	731.07	884.74	18076.398	1031
4600	0.61	-10.75	0.98	739.32	890.31	18076.498	1031
4700	0.12	-10.57	1.20	736.86	889.05	18076.596	1030
4800	-0.07	-9.80	1.10	729.68	883.69	18076.699	1030
4900	0.30	-8.57	1.00	722.60	877.32	18076.799	1030
5000	0.51	-7.94	1.07	715.74	870.50	18076.898	1030
5100	0.48	-7.21	1.17	709.98	864.77	18076.996	1030
5200	0.72	-6.23	1.34	702.80	859.37	18077.094	1030
5300	-0.95	-5.15	1.37	695.67	852.68	18077.197	1030
5400	0.66	-4.61	1.33	689.22	846.63	18077.295	1030
5500	0.63	-3.53	1.42	681.42	839.48	18077.381	1030
5600	0.65	-2.40	1.29	674.08	833.17	18077.496	1030
5700	0.78	-2.54	1.60	670.51	831.78	18077.596	1031
5800	1.05	-3.01	1.35	676.54	836.61	18077.691	1031
5900	0.63	-3.85	1.41	684.00	841.24	18077.801	1031
6000	0.51	-4.25	1.22	690.40	846.50	18077.896	1031
6100	1.07	-5.91	1.13	698.31	855.54	18077.998	1031
6200	0.77	-6.39	1.10	704.50	860.98	18078.092	1031
6300	0.44	-7.40	1.26	711.99	866.55	18078.189	1031
6400	0.38	-7.67	0.88	718.09	872.29	18078.295	1031
6500	0.60	-8.96	1.22	726.22	878.38	18078.398	1031
6600	0.50	-9.69	0.97	732.39	883.63	18078.496	1031
6700	0.13	-10.95	1.24	740.56	890.32	18078.596	1031
6800	0.24	-10.58	0.88	739.67	889.90	18078.689	1030
6900	0.15	-10.15	1.12	732.81	884.20	18078.797	1030
7000	0.50	-8.72	0.96	726.23	877.81	18078.877	1030
7100	0.45	-8.28	1.11	719.43	873.27	18078.998	1030
7200	0.41	-7.32	0.99	711.87	868.92	18079.094	1030
7300	0.55	-6.17	0.95	705.43	861.88	18079.193	1030
7400	0.61	-5.70	1.38	697.86	853.85	18079.299	1030
7500	0.70	-4.84	1.27	691.68	849.93	18079.375	1030
7600	0.37	-3.85	1.28	683.77	843.44	18079.498	1030
7700	0.73	-3.01	1.44	677.32	837.08	18079.592	1030
7800	0.78	-2.14	1.40	668.98	830.94	18079.697	1030
7900	0.88	-2.94	1.47	674.73	834.52	18079.797	1031
8000	1.17	-3.77	1.41	682.91	840.68	18079.900	1031
8100	0.73	-4.31	1.21	688.96	846.36	18079.996	1031
8200	0.85	-5.65	1.26	697.00	852.79	18080.096	1031
8300	0.70	-6.19	1.16	703.21	859.49	18080.193	1031
8400	0.38	-7.34	1.28	709.50	866.07	18080.301	1031
8500	-0.51	-8.18	1.12	717.90	872.54	18080.398	1031
8600	0.83	-8.65	0.96	723.81	876.81	18080.498	1031
8700	0.74	-8.95	0.62	732.27	884.26	18080.598	1031
8800	-0.05	-10.76	1.15	738.63	889.88	18080.695	1031
8900	0.47	-10.00	0.75	735.16	889.02	18080.797	1030
9000	0.40	-9.41	0.94	729.07	883.70	18080.879	1030
9100	0.11	-7.93	0.75	720.91	875.19	18080.998	1030
9200	0.49	-7.68	1.13	714.81	869.66	18081.094	1030
9300	0.33	-6.79	1.30	706.86	862.20	18081.197	1030
9400	0.39	-6.08	1.21	701.01	858.47	18081.297	1030
9500	0.50	-5.80	1.73	693.10	850.40	18081.398	1030
9600	0.79	-4.37	1.23	686.66	846.67	18081.498	1030
9700	0.40	-2.89	1.05	678.85	839.30	18081.594	1030
9800	0.90	-2.77	1.56	672.43	833.57	18081.689	1030
9900	0.64	-2.41	1.33	671.54	835.19	18081.801	1031
10000	1.15	-3.63	1.45	678.34	838.85	18081.893	1031
10100	0.83	-4.47	1.36	685.75	845.31	18081.998	1031
10200	0.64	-4.98	1.23	692.30	851.70	18082.100	1031
10300	0.19	-5.43	0.86	699.75	857.86	18082.197	1031
10400	0.51	-6.58	1.00	706.77	862.59	18082.299	1031
10500	0.33	-7.19	1.07	712.82	867.94	18082.396	1031
10600	0.43	-8.13	1.05	720.97	874.28	18082.498	1031
10700	0.39	-8.72	0.91	727.11	879.17	18082.592	1031
10800	-0.18	-10.08	1.19	735.06	885.67	18082.695	1031
10900	0.19	-9.90	0.94	733.81	886.97	18082.801	1030
11000	0.52	-9.14	1.14	726.07	878.77	18082.898	1030
11100	0.57	-8.57	1.19	720.13	873.66	18082.996	1030
11200	0.60	-6.80	0.83	712.08	867.09	18083.094	1030
11300	0.17	-6.73	1.70	705.37	861.52	18083.197	1030
11400	0.69	-5.86	1.23	699.29	856.42	18083.299	1030
11500	1.33	-4.86	1.48	691.03	848.71	18083.398	1030
11600	0.58	-3.91	1.37	684.48	843.21	18083.498	1030
11700	0.61	-3.09	1.43	676.65	838.33	18083.596	1030
11800	0.71	-2.30	1.39	670.50	833.22	18083.693	1030
11900	0.78	-3.17	1.75	671.32	833.06	18083.797	1031
12000	0.89	-3.07	1.32	676.82	837.78	18083.877	1031
12100	0.83	-4.08	1.23	684.32	844.28	18083.996	1031
12200	0.34	-5.18	1.39	691.89	851.66	18084.096	1031
12300	0.29	-5.51	1.14	698.15	856.92	18084.189	1031
12400	0.22	-6.79	1.41	706.10	861.01	18084.299	1031
12500	0.60	-6.66	0.82	712.13	865.76	18084.396	1031
12600	0.49	-8.02	0.98	719.98	874.17	18084.498	1031
12700	0.13	-9.73	1.29	727.54	880.69	18084.596	1031
12800	0.28	-9.91	0.86	734.34	886.25	18084.689	1031
12900	-0.40	-10.39	0.94	737.85	888.27	18084.799	1030
13000	-0.20	-9.67	1.08	731.70	883.98	18084.896	1030
13100	0.17	-8.71	0.93	723.93	878.77	18084.998	1030
13200	0.49	-8.03	1.00	717.90	872.17	18085.088	1030
13300	0.54	-6.80	0.95	710.12	864.73	18085.189	1030
13400	0.94	-6.18	1.09	703.02	859.45	18085.297	1030
13500	0.05	-5.19	1.17	696.36	854.07	18085.396	1030
13600	0.94	-4.53	1.30	689.44	846.97	18085.498	1030
13700	0.59	-4.06	1.40	683.09	843.17	18085.594	1030
13800	0.81	-2.81	1.30	674.86	836.30	18085.689	1030
13900	0.70	-2.94	1.71	669.65	831.47	18085.797	1031
14000	0.79	-3.02	1.39	675.74	836.22	18085.896	1031
14100	0.39	-4.15	1.39	683.78	842.91	18085.998	1031
14200	0.48	-4.64	1.11	689.95	848.67	18086.098	1031
14300	0.80	-5.75	1.27	697.04	854.27	18086.195	1031
14400	0.60	-6.58	1.23	703.54	860.77	18086.289	1031
14500	0.30	-7.34	1.16	710.99	866.12	18086.398	1031
14600	0.51	-7.75	0.73	718.43	873.73	18086.498	1031
14700	0.92	-8.82	0.93	725.77	878.81	18086.596	1031
14800	-0.02	-9.71	1.12	732.65	883.22	18086.697	1031
14900	0.24	-10.58	0.86	739.50	889.65	18086.799	1031
15000	0.30	-11.06	1.33	736.94	887.85	18086.898	1030
15100	0.59	-9.59	0.93	730.90	883.29	18086.996	1030
15200	0.37	-8.47	0.91	723.10	876.79	18087.096	1030
15300	0.40	-7.95	1.07	716.61	871.69	18087.188	1030
15400	0.26	-6.74	0.94	709.44	864.69	18087.303	1030
15500	0.72	-6.05	1.17	701.89	859.67	18087.398	1030
15600	0.67	-5.19	1.24	695.54	851.70	18087.498	1030
15700	-0.14	-4.66	1.49	689.06	845.69	18087.598	1030
15800	0.57	-3.49	1.41	680.96	838.70	18087.689	1030
15900	0.44	-2.63	1.48	673.29	832.58	18087.801	1030
16000	0.71	-2.36	1.45	670.20	829.91	18087.896	1031
16100	0.63	-3.57	1.55	678.20	837.67	18087.998	1031
16200	0.53	-4.38	1.39	685.06	842.84	18088.100	1031
16300	0.43	-4.69	1.30	692.32	848.94	18088.189	1031
16400	0.61	-5.41	1.06	698.65	853.91	18088.301	1031
16500	0.38	-6.41	1.04	706.20	861.59	18088.396	1031
16600	0.42	-6.96	0.98	712.27	865.24	18088.496	1031
16700	0.26	-8.59	1.21	720.41	873.34	18088.594	1031
16800	0.47	-8.51	0.65	727.59	878.53	18088.697	1031
16900	0.20	-10.36	1.09	734.25	884.82	18088.801	1031
17000	0.67	-10.54	0.83	739.07	888.30	18088.898	1030
17100	0.47	-9.45	0.89	732.42	882.34	18088.998	1030
17200	0.10	-8.78	0.93	725.45	876.54	18089.096	1030
17300	0.48	-7.87	0.90	719.25	871.93	18089.207	1030
17400	0.25	-7.45	1.00	713.43	867.19	18089.295	1030
17500	0.56	-6.75	1.14	704.95	860.88	18089.385	1030
17600	0.80	-5.77	1.07	698.46	855.15	18089.498	1030
17700	0.67	-4.89	1.24	691.47	847.99	18089.596	1030
17800	0.43	-3.95	1.23	683.64	841.57	18089.697	1030
17900	0.96	-3.13	1.31	676.72	835.72	18089.801	1030
18000	0.79	-2.14	1.38	669.75	829.58	18089.879	1030
18100	0.98	-2.84	1.33	675.71	833.21	18089.996	1031
18200	0.90	-3.54	1.31	680.36	837.62	18090.066	1031
18300	0.76	-4.10	1.27	685.08	842.01	18090.123	1031
18400	0.50	-5.36	1.18	692.72	850.04	18090.242	1031
18500	0.79	-5.47	1.05	699.09	852.65	18090.332	1031
18600	0.59	-5.78	0.87	706.12	857.98	18090.438	1031
18700	0.62	-7.46	1.12	713.12	864.69	18090.539	1031
18800	0.60	-8.19	0.93	721.15	872.57	18090.639	1031
18900	0.19	-8.86	0.82	727.34	877.81	18090.738	1031
19000	0.07	-9.95	0.78	735.18	885.27	18090.840	1031
19100	0.21	-10.78	0.83	740.89	889.56	18090.916	1030
19200	0.18	-10.01	0.95	733.47	884.32	18091.031	1030
19300	0.26	-8.67	0.92	727.26	877.75	18091.139	1030
19400	0.50	-8.30	1.03	720.02	871.42	18091.236	1030
19500	0.63	-7.27	0.95	713.03	866.94	18091.336	1030
19600	0.48	-6.40	1.00	705.61	859.10	18091.436	1030
19700	0.57	-5.65	1.03	699.11	854.36	18091.539	1030
19800	0.47	-4.96	1.30	691.93	847.37	18091.625	1030
19900	0.42	-4.09	1.31	685.36	840.90	18091.740	1030
20000	0.80	-2.92	1.25	677.29	834.09	18091.842	1030
20100	1.62	-2.75	1.50	669.77	829.56	18091.939	1030
20200	0.84	-3.13	1.39	673.82	833.00	18092.045	1031
20300	1.02	-3.73	1.30	680.47	837.81	18092.131	1031
20400	0.78	-4.44	1.36	687.30	842.30	18092.238	1031
20500	0.70	-5.08	1.20	694.09	849.61	18092.342	1031
20600	0.47	-5.82	1.09	701.09	855.66	18092.414	1031
20700	0.53	-6.59	1.11	708.13	859.62	18092.510	1031
20800	0.43	-7.25	1.03	715.30	865.70	18092.623	1031
20900	0.31	-8.38	1.03	722.34	871.70	18092.738	1031
21000	0.22	-9.02	0.95	729.61	878.09	18092.826	1031
21100	0.33	-10.25	1.01	737.16	884.50	18092.936	1031
21200	0.30	-10.67	0.76	744.31	889.28	18093.041	1030
21300	0.28	-10.43	0.86	738.86	887.56	18093.123	1030
21400	0.42	-9.90	1.07	730.07	881.69	18093.240	1030
21500	0.33	-8.13	0.72	723.38	874.80	18093.340	1030
21600	0.46	-7.54	0.94	716.76	868.30	18093.434	1030
21700	0.28	-7.35	1.12	711.08	864.04	18093.506	1030
21800	0.43	-7.05	1.57	703.95	857.50	18093.631	1030
21900	0.60	-5.72	1.22	695.69	852.07	18093.742	1030
22000	0.46	-4.95	1.38	688.89	845.80	18093.824	1030
22100	0.71	-3.89	1.45	681.44	838.48	18093.936	1030
22200	0.57	-2.97	1.38	675.27	833.64	18094.020	1030
22300	0.47	-2.73	1.56	672.70	829.79	18094.127	1031
22400	0.76	-3.66	1.34	679.51	836.91	18094.234	1031
22500	0.53	-4.33	1.33	686.75	842.62	18094.326	1031
22600	0.63	-5.10	1.21	693.83	848.55	18094.436	1031
22700	0.62	-5.69	1.01	700.88	854.24	18094.531	1031
22800	0.19	-7.07	1.24	707.54	861.54	18094.627	1031
22900	0.32	-7.51	1.08	714.91	866.10	18094.740	1031
23000	0.41	-8.00	0.91	721.36	871.19	18094.826	1031
23100	0.42	-9.05	0.94	727.92	877.97	18094.936	1031
23200	-0.31	-10.55	1.11	736.33	884.32	18095.039	1031
23300	0.28	-10.97	0.97	741.87	889.21	18095.131	1030
23400	0.09	-10.01	0.81	734.71	884.73	18095.240	1030
23500	0.40	-9.65	1.12	728.15	878.55	18095.336	1030
23600	0.35	-8.69	1.15	720.99	872.15	18095.436	1030
23700	0.37	-7.88	1.18	714.31	866.20	18095.541	1030
23800	0.15	-6.31	0.96	706.95	860.80	18095.639	1030
23900	0.68	-5.86	1.13	700.58	855.01	18095.742	1030
24000	0.57	-5.44	1.25	693.10	849.90	18095.840	1030
24100	0.48	-4.21	1.14	686.29	845.03	18095.939	1030
24200	0.88	-4.09	1.56	679.07	836.75	18096.033	1030
24300	0.89	-2.94	1.43	672.34	832.03	18096.123	1030
24400	0.73	-2.29	1.61	665.64	825.88	18096.242	1031
24500	0.62	-2.66	1.43	672.75	830.62	18096.340	1031
24600	0.81	-3.90	1.60	680.10	836.11	18096.439	1031
24700	0.59	-4.34	1.30	686.65	843.06	18096.541	1031
24800	0.54	-5.23	1.26	693.87	849.81	18096.639	1031
24900	0.33	-6.51	1.24	700.97	855.94	18096.742	1031
25000	0.49	-7.31	1.24	708.00	863.06	18096.840	1031
25100	0.48	-7.76	1.14	714.49	866.24	18096.934	1031
25200	0.26	-8.65	1.01	721.96	873.86	18097.031	1031
25300	0.40	-9.07	0.87	728.58	878.41	18097.127	1031
25400	-0.00	-10.59	1.01	736.36	885.98	18097.242	1031
25500	-0.09	-10.04	0.98	734.27	883.89	18097.330	1030
25600	0.45	-9.19	0.86	727.26	878.57	18097.436	1030
25700	0.53	-8.91	1.24	719.91	872.40	18097.533	1030
25800	0.37	-7.95	1.29	713.46	867.08	18097.631	1030
25900	0.12	-6.72	1.11	705.77	861.11	18097.740	1030
26000	-0.67	-5.99	1.29	699.83	853.81	18097.840	1030
26100	0.56	-5.67	1.43	692.17	848.70	18097.936	1030
26200	0.84	-4.46	1.29	685.58	842.28	18098.041	1030
26300	0.61	-3.32	1.37	678.15	835.98	18098.131	1030
26400	0.46	-2.66	1.45	670.30	829.84	18098.238	1030
26500	0.78	-2.40	1.51	667.15	827.70	18098.340	1031
26600	0.65	-2.97	1.56	672.26	829.45	18098.408	1031
26700	0.74	-3.60	1.18	680.49	837.47	18098.545	1031
26800	0.69	-4.79	1.42	686.11	843.55	18098.633	1031
26900	0.94	-5.48	1.30	694.70	849.40	18098.736	1031
27000	0.74	-6.30	1.18	702.18	856.43	18098.840	1031
27100	0.56	-7.00	1.27	708.43	860.41	18098.938	1031
27200	0.33	-7.98	1.11	714.13	867.22	18099.045	1031
27300	0.53	-8.83	1.08	721.49	873.77	18099.125	1031
27400	0.25	-9.37	0.97	728.90	878.07	18099.240	1031
27500	-0.06	-10.61	1.06	736.97	886.07	18099.324	1031
27600	0.29	-11.21	0.88	743.29	891.31	18099.426	1031
27700	0.31	-12.41	0.84	750.36	898.85	18099.529	1031
27800	0.14	-13.09	0.77	757.65	904.34	18099.639	1031
27900	0.05	-14.53	0.84	765.49	912.68	18099.744	1031
28000	0.15	-15.69	0.95	772.91	918.67	18099.826	1031
28100	0.22	-15.51	1.18	769.94	915.80	18099.938	1030
28200	0.20	-14.27	0.83	763.04	910.69	18100.043	1030
28300	0.17	-13.08	0.74	756.01	904.68	18100.129	1030
28400	-0.15	-12.52	0.95	748.68	898.50	18100.240	1030
28500	0.26	-11.31	0.66	742.45	893.49	18100.326	1030
28600	0.35	-10.59	0.87	734.68	885.97	18100.438	1030
28700	0.33	-9.59	0.83	728.10	880.18	18100.543	1030
28800	-0.05	-8.06	0.74	720.64	873.06	18100.627	1030
28900	0.38	-7.82	1.03	713.88	866.37	18100.740	1030
29000	0.65	-7.16	1.14	706.30	859.59	18100.840	1030
29100	0.53	-6.30	1.17	699.82	854.97	18100.936	1030
29200	0.36	-5.21	1.05	692.60	849.96	18101.037	1030
29300	0.63	-4.58	1.25	685.57	843.11	18101.125	1030
29400	0.93	-3.58	1.31	677.70	835.43	18101.242	1030
29500	0.86	-2.85	1.44	670.10	828.46	18101.342	1030
29600	0.82	-1.81	1.41	663.70	823.07	18101.436	1030
29700	0.73	-2.48	1.43	667.79	826.00	18101.533	1031
29800	0.83	-3.18	1.49	673.97	831.07	18101.627	1031
29900	0.62	-3.60	1.11	681.84	837.47	18101.738	1031
30000	0.44	-4.97	1.22	688.31	844.63	18101.828	1031
30100	0.47	-5.66	1.16	695.83	849.85	18101.938	1031
30200	0.27	-6.92	1.19	702.64	857.18	18102.045	1031
30300	0.64	-7.18	1.04	709.53	861.95	18102.129	1031
30400	0.39	-8.15	0.91	716.91	868.87	18102.236	1031
30500	0.14	-9.43	1.14	723.99	875.45	18102.330	1031
30600	0.32	-10.08	1.00	731.56	881.53	18102.438	1031
30700	0.35	-11.18	0.99	738.54	886.96	18102.537	1031
30800	0.21	-11.66	0.85	745.20	893.47	18102.627	1031
30900	0.24	-12.58	0.75	751.39	899.82	18102.742	1031
31000	0.19	-13.68	0.88	759.89	904.25	18102.842	1031
31100	0.29	-14.86	1.12	766.52	909.96	18102.936	1031
31200	-0.30	-15.70	0.89	773.92	917.75	18103.033	1031
31300	-0.12	-15.53	0.83	770.89	917.94	18103.127	1030
31400	0.26	-14.88	1.05	763.50	910.45	18103.240	1030
31500	-0.04	-13.56	0.77	756.91	904.59	18103.328	1030
31600	0.20	-12.36	0.58	749.82	899.78	18103.436	1030
31700	0.15	-12.18	0.90	743.17	894.53	18103.545	1030
31800	-0.25	-10.55	0.80	735.33	885.95	18103.641	1030
31900	0.32	-9.95	0.93	729.27	879.83	18103.736	1030
32000	0.35	-9.37	1.14	721.72	872.60	18103.830	1030
32100	0.42	-8.13	1.02	714.74	867.11	18103.934	1030
32200	0.53	-7.24	0.97	707.86	861.82	18104.008	1030
32300	0.64	-6.28	1.00	700.09	854.70	18104.129	1030
32400	0.55	-5.62	1.24	693.67	848.20	18104.240	1030
32500	0.62	-4.56	1.06	686.25	843.98	18104.320	1030
32600	0.51	-3.63	1.20	678.75	837.50	18104.436	1030
32700	0.63	-3.13	1.51	671.10	828.00	18104.531	1030
32800	0.73	-2.36	1.41	666.44	824.73	18104.627	1031
32900	0.63	-3.48	1.72	673.27	830.18	18104.740	1031
33000	0.73	-4.22	1.39	679.91	836.43	18104.824	1031
33100	0.86	-4.32	1.18	687.20	841.11	18104.936	1031
33200	0.54	-5.56	1.31	693.90	846.40	18105.043	1031
33300	0.38	-6.58	1.22	701.22	854.40	18105.125	1031
33400	0.27	-7.08	1.02	708.20	860.43	18105.242	1031
33500	0.25	-7.97	1.01	714.85	866.71	18105.328	1031
33600	0.44	-8.80	0.99	722.11	871.71	18105.436	1031
33700	0.07	-9.60	0.86	728.41	878.12	18105.533	1031
33800	-0.01	-10.59	0.87	736.74	885.15	18105.631	1031
33900	0.00	-11.37	0.84	743.42	890.72	18105.734	1031
34000	0.25	-12.32	0.76	750.71	897.23	18105.826	1031
34100	-0.03	-13.67	0.90	758.03	905.02	18105.936	1031
34200	-0.05	-14.78	0.92	764.67	911.39	18106.041	1031
34300	-0.10	-16.06	1.00	772.52	918.75	18106.129	1030
34400	0.05	-14.86	0.82	766.45	912.28	18106.238	1030
34500	-0.04	-13.88	0.97	759.09	905.31	18106.332	1030
34600	0.15	-12.87	0.83	753.56	900.63	18106.426	1030
34700	0.22	-12.19	0.73	749.83	896.31	18106.484	1030
34800	0.16	-11.25	0.82	742.81	889.91	18106.564	1030
34900	0.62	-10.09	0.73	734.82	882.38	18106.680	1030
35000	0.19	-9.66	0.94	728.33	878.16	18106.764	1030
35100	0.47	-8.64	0.97	720.88	871.55	18106.875	1030
35200	0.38	-8.01	0.95	714.10	866.51	18106.982	1030
35300	0.59	-7.20	1.28	706.39	858.74	18107.080	1030
35400	0.64	-6.18	0.98	700.58	853.45	18107.166	1030
35500	0.69	-5.55	1.13	692.69	848.30	18107.279	1030
35600	0.84	-4.72	1.24	685.93	841.96	18107.371	1030
35700	0.67	-3.72	1.30	678.44	834.20	18107.486	1030
35800	0.77	-3.13	1.43	670.99	827.99	18107.576	1030
35900	0.43	-1.99	1.39	664.17	822.36	18107.682	1031
36000	0.71	-4.00	2.03	670.79	827.30	18107.781	1031
36100	0.80	-3.40	1.17	677.43	832.55	18107.873	1031
36200	0.85	-4.48	1.33	684.99	837.68	18107.975	1031
36300	0.55	-5.40	1.15	692.88	846.96	18108.082	1031
36400	0.47	-6.25	1.17	699.06	850.94	18108.182	1031
36500	0.54	-7.19	1.10	706.67	859.37	18108.281	1031
36600	1.08	-7.96	1.07	712.41	863.97	18108.383	1031
36700	0.27	-8.59	0.90	720.03	870.58	18108.473	1031
36800	0.66	-9.44	0.87	726.86	876.51	18108.564	1031
36900	0.13	-10.77	1.17	734.45	882.83	18108.682	1031
37000	0.25	-11.39	0.86	741.34	888.96	18108.762	1031
37100	0.27	-12.71	1.23	748.53	894.72	18108.883	1031
37200	0.21	-13.56	1.06	755.08	899.68	18108.984	1031
37300	0.07	-14.12	0.90	762.79	905.89	18109.064	1031
37400	0.04	-15.28	0.84	769.75	914.06	18109.170	1031
37500	0.07	-15.88	0.81	773.16	918.20	18109.266	1030
37600	0.14	-14.65	0.72	766.02	911.30	18109.375	1030
37700	0.12	-14.06	0.89	759.72	905.64	18109.479	1030
37800	0.30	-12.66	0.60	752.25	900.04	18109.564	1030
37900	0.24	-11.88	0.84	745.91	892.86	18109.682	1030
38000	0.24	-10.92	0.75	738.88	886.92	18109.760	1030
38100	0.15	-10.21	0.94	731.38	880.58	18109.873	1030
38200	0.15	-9.82	1.03	724.36	875.81	18109.975	1030
38300	0.54	-8.05	0.74	717.23	869.48	18110.064	1030
38400	0.37	-6.73	0.78	710.11	861.44	18110.182	1030
38500	0.57	-6.63	1.07	703.60	854.75	18110.264	1030
38600	0.84	-5.59	1.06	695.78	849.51	18110.375	1030
38700	0.64	-4.91	1.22	689.35	842.53	18110.482	1030
38800	0.21	-4.07	1.29	681.83	835.79	18110.580	1030
38900	0.47	-3.21	1.40	674.76	830.14	18110.678	1030
39000	0.59	-2.51	1.57	667.40	823.48	18110.781	1030
39100	0.66	-2.76	1.51	669.44	825.47	18110.873	1031
39200	0.73	-3.84	1.50	676.23	830.60	18110.982	1031
39300	0.90	-4.67	1.33	683.92	838.52	18111.064	1031
39400	0.40	-5.32	1.26	690.47	844.84	18111.182	1031
39500	0.66	-6.00	1.03	697.32	850.59	18111.260	1031
39600	0.43	-6.95	1.14	704.24	856.87	18111.373	1031
39700	0.54	-8.02	1.15	711.59	862.80	18111.473	1031
39800	0.46	-8.56	0.95	718.23	868.78	18111.564	1031
39900	-0.66	-10.07	1.38	725.75	874.82	18111.680	1031
40000	0.18	-10.10	0.85	731.98	880.20	18111.766	1031
40100	0.37	-11.48	1.02	740.61	887.10	18111.883	1031
40200	-0.02	-12.31	0.93	747.02	893.54	18111.984	1031
40300	0.42	-13.64	1.12	754.04	900.46	18112.080	1031
40400	0.13	-13.67	0.68	761.41	907.06	18112.178	1031
40500	-0.43	-15.24	0.81	768.54	913.67	18112.279	1031
40600	-0.22	-15.62	1.03	771.83	914.54	18112.371	1030
40700	0.24	-13.95	0.67	763.89	907.99	18112.477	1030
40800	0.23	-13.54	0.83	757.46	902.83	18112.566	1030
40900	0.17	-13.08	1.06	750.98	897.54	18112.682	1030
41000	0.07	-11.79	0.85	743.99	891.06	18112.779	1030
41100	0.18	-10.60	0.80	737.32	884.80	18112.873	1030
41200	0.30	-10.07	0.90	729.74	878.64	18112.975	1030
41300	-0.01	-9.32	0.92	723.05	873.94	18113.076	1030
41400	0.59	-8.51	0.96	715.77	870.03	18113.180	1030
41500	0.41	-7.51	0.93	709.02	861.74	18113.252	1030
41600	0.34	-6.44	1.02	701.67	854.61	18113.377	1030
41700	0.52	-5.87	1.02	695.00	850.14	18113.473	1030
41800	0.48	-5.04	1.26	686.73	841.72	18113.568	1030
41900	0.80	-4.35	1.42	679.22	835.15	18113.680	1030
42000	0.78	-3.37	1.43	672.79	828.16	18113.766	1030
42100	0.67	-2.63	1.60	665.49	822.10	18113.875	1030
42200	0.60	-2.88	1.59	666.92	824.23	18113.975	1031
42300	0.26	-3.95	1.65	674.35	828.82	18114.082	1031
42400	0.63	-3.93	1.24	680.44	834.98	18114.182	1031
42500	0.78	-4.63	0.86	689.03	842.59	18114.279	1031
42600	0.51	-5.78	1.17	694.44	847.84	18114.373	1031
42700	0.42	-6.70	1.05	702.10	854.19	18114.482	1031
42800	-0.77	-6.72	0.71	709.23	859.39	18114.582	1031
42900	0.38	-8.12	1.00	715.59	864.75	18114.674	1031
43000	0.40	-9.58	1.05	723.73	871.35	18114.779	1031
43100	0.30	-10.24	1.03	729.99	878.35	18114.871	1031
43200	0.07	-11.07	0.87	738.56	885.25	18114.980	1031
43300	0.39	-12.09	0.89	744.60	891.44	18115.084	1031
43400	0.49	-12.79	0.70	751.79	898.86	18115.182	1031
43500	0.10	-13.43	0.52	759.53	905.48	18115.279	1031
43600	-0.23	-14.61	0.93	765.14	908.65	18115.375	1031
43700	-0.10	-15.75	0.85	773.37	915.24	18115.486	1031
43800	0.01	-15.17	0.88	768.43	912.06	18115.564	1030
43900	0.21	-14.16	0.63	761.52	908.74	18115.684	1030
44000	-0.02	-13.71	0.83	755.58	902.75	18115.766	1030
44100	0.05	-12.29	0.78	747.30	895.57	18115.877	1030
44200	0.33	-11.69	0.84	741.07	890.76	18115.984	1030
44300	0.45	-10.30	0.57	733.45	883.11	18116.080	1030
44400	0.34	-9.44	0.78	726.44	876.75	18116.174	1030
44500	0.32	-8.87	0.88	719.54	871.84	18116.279	1030
44600	0.18	-7.83	1.03	711.34	863.66	18116.381	1030
44700	-0.01	-6.74	0.92	706.26	858.78	18116.477	1030
44800	0.66	-6.31	1.06	698.38	852.03	18116.566	1030
44900	0.58	-5.39	1.18	690.99	844.88	18116.682	1030
45000	0.18	-4.74	1.43	682.97	837.68	18116.779	1030
45100	0.74	-3.96	1.26	676.70	834.17	18116.873	1030
45200	0.60	-2.73	1.25	668.20	825.82	18116.982	1030
45300	0.86	-2.61	1.41	664.21	820.96	18117.068	1031
45400	0.80	-3.68	1.50	671.76	828.01	18117.182	1031
45500	0.71	-4.25	1.40	677.35	832.26	18117.260	1031
45600	0.66	-5.15	1.42	685.22	838.83	18117.383	1031
45700	0.51	-4.85	0.79	692.89	845.24	18117.482	1031
45800	0.63	-6.69	1.12	698.89	850.97	18117.584	1031
45900	0.42	-7.03	0.93	706.50	857.75	18117.680	1031
46000	0.69	-8.08	1.07	712.40	861.90	18117.779	1031
46100	0.25	-8.50	0.84	721.29	867.93	18117.881	1031
46200	0.47	-9.65	0.79	726.81	875.47	18117.982	1031
46300	-0.39	-11.30	1.10	735.12	882.83	18118.080	1031
46400	-0.02	-12.50	1.12	743.03	891.87	18118.182	1031
46500	0.07	-12.32	0.56	748.99	895.95	18118.279	1031
46600	0.31	-13.33	0.76	755.40	900.93	18118.375	1031
46700	0.29	-14.46	0.66	762.43	907.57	18118.482	1031
46800	0.06	-15.91	0.81	770.73	915.59	18118.584	1031
46900	0.16	-15.31	0.80	768.49	913.65	18118.680	1030
47000	0.08	-13.43	0.33	760.10	907.99	18118.781	1030
47100	-0.01	-13.32	0.61	754.86	902.74	18118.871	1030
47200	0.13	-12.10	0.37	747.98	896.30	18118.982	1030
47300	0.04	-11.56	0.70	740.83	890.08	18119.078	1030
47400	-0.31	-10.35	0.71	734.05	882.12	18119.180	1030
47500	-0.09	-9.32	0.79	725.49	873.69	18119.281	1030
47600	0.36	-8.58	0.76	719.95	870.01	18119.371	1030
47700	0.32	-7.92	0.91	711.72	862.63	18119.477	1030
47800	0.58	-7.10	0.89	705.17	856.72	18119.568	1030
47900	0.57	-5.94	1.00	697.81	849.42	18119.684	1030
48000	0.51	-5.59	1.15	691.33	844.15	18119.762	1030
48100	0.44	-4.70	1.12	683.99	839.29	18119.879	1030
48200	0.51	-4.03	1.20	676.85	832.86	18119.984	1030
48300	0.75	-3.30	1.47	669.41	825.82	18120.080	1030
48400	0.95	-2.42	1.58	662.48	818.08	18120.176	1030
48500	0.26	-2.49	1.35	666.62	821.65	18120.281	1031
48600	0.93	-3.79	1.39	674.17	828.58	18120.375	1031
48700	0.12	-4.36	1.27	681.57	834.92	18120.480	1031
48800	0.29	-5.18	1.16	687.37	840.65	18120.568	1031
48900	0.39	-5.76	0.99	694.85	848.71	18120.680	1031
49000	0.34	-6.53	0.86	701.87	853.48	18120.762	1031
49100	0.99	-7.45	0.95	708.47	857.94	18120.877	1031
49200	0.53	-8.23	0.81	715.64	865.56	18120.984	1031
49300	-0.15	-8.97	0.77	722.67	871.60	18121.080	1031
49400	0.17	-9.89	0.76	730.20	878.39	18121.168	1031
49500	0.01	-11.08	0.75	737.09	884.12	18121.279	1031
49600	0.07	-12.17	0.75	745.08	891.63	18121.383	1031
49700	0.36	-12.75	0.60	751.34	897.50	18121.477	1031
49800	0.18	-13.76	0.54	758.81	904.31	18121.582	1031
49900	0.11	-14.88	0.72	765.70	910.66	18121.680	1031
50000	-0.38	-15.73	0.75	772.49	916.18	18121.781	1030
50100	0.18	-14.68	0.58	766.87	910.35	18121.871	1030
50200	0.35	-14.15	0.75	759.19	903.75	18121.982	1030
50300	0.09	-13.24	0.80	752.77	897.90	18122.066	1030
50400	0.69	-11.61	0.37	745.65	892.00	18122.184	1030
50500	0.25	-11.38	0.74	739.29	885.84	18122.258	1030
50600	0.17	-10.80	1.18	731.21	877.74	18122.381	1030
50700	0.37	-9.40	0.69	724.78	874.14	18122.475	1030
50800	0.62	-8.71	0.79	717.81	866.74	18122.578	1030
50900	0.43	-7.98	0.99	711.58	862.05	18122.666	1030
51000	0.62	-7.18	0.91	704.53	856.68	18122.750	1030
51100	0.28	-7.16	1.39	700.97	851.48	18122.820	1030
51200	0.03	-5.78	0.98	692.54	845.62	18122.922	1030
51300	0.63	-5.39	1.17	686.38	841.14	18123.002	1030
51400	0.56	-3.61	0.99	677.91	832.99	18123.123	1030
51500	1.02	-3.12	1.11	672.11	826.02	18123.223	1030
51600	0.47	-2.75	1.58	664.38	819.21	18123.322	1030
51700	1.17	-2.58	1.33	666.34	820.35	18123.422	1031
51800	0.58	-4.00	1.48	673.56	826.17	18123.520	1031
51900	0.70	-4.14	1.32	680.41	830.65	18123.619	1031
52000	0.70	-5.00	1.10	687.79	837.38	18123.719	1031
52100	0.51	-5.51	1.16	694.99	842.74	18123.812	1031
52200	0.61	-7.22	1.31	702.09	851.07	18123.922	1031
52300	-0.03	-8.00	1.19	709.00	857.97	18124.023	1031
52400	0.38	-8.50	0.97	715.39	864.26	18124.123	1031
52500	-0.16	-9.36	0.89	723.35	870.99	18124.221	1031
52600	0.27	-10.13	0.86	729.58	876.11	18124.318	1031
52700	-0.15	-10.59	0.79	737.84	880.52	18124.424	1031
52800	0.03	-11.92	0.72	744.15	888.34	18124.514	1031
52900	0.46	-12.91	0.71	751.61	895.60	18124.623	1031
53000	0.06	-13.65	0.57	757.98	902.12	18124.717	1031
53100	0.08	-14.45	0.37	765.45	909.24	18124.822	1031
53200	-0.06	-15.73	0.81	770.28	913.54	18124.916	1030
53300	-0.01	-14.68	0.68	763.66	907.28	18125.004	1030
53400	0.03	-13.54	0.82	755.84	900.71	18125.121	1030
53500	0.02	-12.81	0.77	750.30	894.45	18125.215	1030
53600	0.08	-12.08	0.77	742.10	888.97	18125.324	1030
53700	0.07	-11.43	0.84	735.37	884.01	18125.424	1030
53800	0.40	-9.89	0.67	727.89	875.33	18125.520	1030
53900	0.13	-9.21	0.80	721.75	870.91	18125.617	1030
54000	0.65	-8.36	0.86	713.56	863.07	18125.721	1030
54100	0.54	-7.04	0.81	707.25	855.74	18125.812	1030
54200	0.57	-6.70	1.07	700.59	850.24	18125.924	1030
54300	0.63	-5.74	1.02	693.52	843.80	18126.002	1030
54400	0.38	-4.58	1.11	685.64	836.89	18126.121	1030
54500	0.66	-4.34	1.37	678.01	830.57	18126.223	1030
54600	0.67	-3.51	1.26	672.14	825.97	18126.320	1030
54700	1.03	-2.31	1.43	663.75	817.00	18126.420	1030
54800	0.94	-2.86	1.36	666.79	820.27	18126.521	1031
54900	0.98	-3.51	1.35	674.05	825.65	18126.621	1031
55000	0.83	-4.19	1.32	680.80	829.68	18126.719	1031
55100	0.49	-5.14	1.15	688.02	837.62	18126.814	1031
55200	0.69	-6.03	1.12	694.35	845.19	18126.918	1031
55300	0.74	-6.74	0.74	702.09	852.77	18127.020	1031
55400	0.48	-7.32	0.91	707.88	857.01	18127.119	1031
55500	0.51	-8.16	0.82	715.08	863.33	18127.219	1031
55600	0.20	-9.45	1.07	723.36	869.06	18127.324	1031
55700	0.44	-9.96	0.78	729.10	874.14	18127.422	1031
55800	0.20	-11.41	0.92	737.84	881.75	18127.523	1031
55900	0.28	-11.61	0.74	743.60	886.61	18127.621	1031
56000	0.17	-12.85	0.87	750.61	892.79	18127.721	1031
56100	-0.02	-14.20	0.89	758.56	900.86	18127.824	1031
56200	0.02	-14.60	0.79	765.23	905.87	18127.924	1031
56300	0.02	-15.56	0.81	773.87	912.00	18128.023	1031
56400	0.12	-15.26	0.66	770.81	910.98	18128.119	1030
56500	0.23	-14.79	0.87	763.09	906.26	18128.219	1030
56600	0.16	-13.69	0.67	757.06	900.94	18128.314	1030
56700	0.15	-12.65	0.72	749.67	893.70	18128.424	1030
56800	-0.06	-11.94	0.72	743.28	889.16	18128.523	1030
56900	0.05	-10.72	0.79	735.26	881.05	18128.621	1030
57000	0.33	-10.08	0.85	729.12	875.26	18128.713	1030
57100	0.37	-9.07	0.95	721.10	867.35	18128.814	1030
57200	0.67	-7.58	0.54	713.54	862.25	18128.922	1030
57300	0.43	-7.33	0.87	707.67	856.55	18129.002	1030
57400	0.25	-5.85	0.73	699.86	849.74	18129.121	1030
57500	0.50	-5.70	1.06	693.84	843.36	18129.215	1030
57600	0.72	-4.65	1.19	686.34	836.37	18129.314	1030
57700	0.72	-3.99	1.22	678.27	830.09	18129.418	1030
57800	1.16	-3.77	1.42	670.98	824.03	18129.518	1030
57900	0.62	-2.35	1.44	663.70	816.29	18129.623	1031
58000	0.73	-3.28	1.44	669.74	822.49	18129.717	1031
58100	1.07	-4.28	1.36	677.33	828.40	18129.824	1031
58200	0.57	-4.79	1.33	683.13	834.03	18129.920	1031
58300	0.41	-5.75	1.30	691.14	841.82	18130.021	1031
58400	0.85	-6.46	1.20	697.63	847.91	18130.121	1031
58500	0.74	-7.03	0.92	704.87	853.46	18130.221	1031
58600	0.56	-7.52	0.79	710.96	859.36	18130.322	1031
58700	0.18	-8.48	0.93	719.00	863.85	18130.424	1031
58800	0.35	-9.65	0.94	725.40	870.34	18130.500	1031
58900	0.26	-10.66	0.72	733.59	879.26	18130.623	1031
59000	-0.02	-11.81	0.90	740.16	886.15	18130.721	1031
59100	0.41	-12.67	0.75	747.81	893.03	18130.822	1031
59200	-0.05	-12.99	0.63	754.00	897.69	18130.920	1031
59300	0.36	-14.23	0.70	762.02	904.16	18131.018	1031
59400	-0.26	-14.99	0.61	769.51	909.86	18131.121	1031
59500	-0.27	-16.45	0.83	775.48	915.91	18131.219	1030
59600	-0.14	-15.28	0.66	767.62	910.73	18131.322	1030
59700	-0.13	-14.10	0.63	761.72	904.85	18131.416	1030
59800	0.00	-13.59	0.79	753.86	898.16	18131.521	1030
59900	-0.03	-12.53	0.66	748.25	893.78	18131.619	1030
60000	0.06	-11.08	0.45	741.06	886.72	18131.721	1030
60100	0.25	-10.70	0.94	733.52	879.14	18131.814	1030
60200	-0.03	-9.81	0.92	726.02	872.41	18131.920	1030
60300	0.47	-9.17	1.02	719.65	866.73	18132.016	1030
60400	0.29	-8.09	1.05	711.71	860.43	18132.123	1030
60500	0.63	-7.22	1.08	704.80	853.82	18132.221	1030
60600	1.21	-6.44	1.23	697.87	847.19	18132.322	1030
60700	0.01	-4.88	0.96	690.08	841.87	18132.424	1030
60800	0.45	-4.73	1.19	684.22	836.55	18132.521	1030
60900	0.66	-3.68	1.20	676.34	830.49	18132.619	1030
61000	0.81	-3.21	1.20	669.33	825.50	18132.719	1030
61100	1.30	-2.91	1.64	661.42	816.75	18132.822	1030
61200	1.03	-2.29	1.44	659.10	816.07	18132.922	1031
61300	0.74	-2.62	1.23	666.46	820.78	18133.021	1031
61400	0.74	-3.50	1.36	672.54	826.27	18133.117	1031
61500	0.90	-4.22	1.09	680.07	833.74	18133.221	1031
61600	0.96	-5.35	1.24	686.72	839.10	18133.312	1031
61700	0.39	-6.28	1.36	694.41	846.03	18133.420	1031
61800	0.64	-6.98	1.12	700.79	851.26	18133.502	1031
61900	0.52	-7.87	1.08	708.42	858.22	18133.621	1031
62000	0.45	-8.09	0.90	714.39	863.08	18133.717	1031
62100	-0.08	-9.46	1.01	722.39	870.37	18133.820	1031
62200	0.40	-9.98	0.80	729.56	876.44	18133.918	1031
62300	0.05	-11.11	0.91	736.81	882.22	18134.021	1031
62400	0.16	-11.80	0.71	743.94	888.77	18134.121	1031
62500	-0.03	-12.76	0.82	750.62	895.77	18134.217	1031
62600	0.38	-13.52	0.49	758.11	902.73	18134.322	1031
62700	-0.11	-14.75	0.94	764.56	907.34	18134.416	1031
62800	0.32	-15.39	0.65	772.73	913.27	18134.518	1031
62900	-0.02	-15.40	0.74	769.76	912.08	18134.619	1030
63000	0.30	-14.43	0.61	763.02	907.32	18134.719	1030
63100	0.43	-13.03	0.37	755.04	900.70	18134.824	1030
63200	-0.05	-12.69	0.83	748.53	894.22	18134.914	1030
63300	0.67	-11.38	0.48	741.56	888.58	18135.021	1030
63400	0.29	-10.49	0.65	734.56	882.62	18135.121	1030
63500	0.38	-9.76	0.72	727.92	876.47	18135.230	1030
63600	0.44	-9.15	0.78	721.18	871.50	18135.312	1030
63700	0.44	-8.38	0.87	713.05	864.79	18135.422	1030
63800	0.54	-7.34	0.89	707.19	858.96	18135.500	1030
63900	0.67	-6.16	0.90	699.65	851.53	18135.623	1030
64000	0.56	-5.60	1.00	692.46	844.46	18135.723	1030
64100	0.27	-4.78	1.31	684.87	836.94	18135.822	1030
64200	0.51	-3.64	1.23	676.96	830.26	18135.922	1030
64300	0.94	-3.16	1.19	670.80	825.82	18136.023	1030
64400	0.74	-2.36	1.34	662.68	818.42	18136.121	1030
64500	0.76	-2.55	1.49	664.00	819.10	18136.217	1031
64600	0.78	-3.36	1.32	671.84	827.09	18136.322	1031
64700	0.61	-3.78	1.21	677.62	831.62	18136.422	1031
64800	0.45	-4.98	1.15	685.14	838.35	18136.523	1031
64900	0.63	-6.04	1.11	692.70	845.83	18136.621	1031
65000	0.65	-6.60	1.15	698.67	850.64	18136.715	1031
65100	1.16	-7.82	0.98	707.17	857.93	18136.824	1031
65200	0.07	-7.93	1.00	713.21	861.89	18136.926	1031
65300	0.78	-9.12	0.90	720.66	869.85	18137.020	1031
65400	1.38	-10.37	1.01	727.91	876.38	18137.123	1031
65500	0.15	-10.69	0.74	735.28	882.76	18137.221	1031
65600	0.24	-11.81	0.78	741.88	889.07	18137.312	1031
65700	-0.18	-12.45	0.52	749.28	896.90	18137.420	1031
65800	0.48	-14.49	1.07	756.41	903.60	18137.521	1031
65900	-0.17	-14.45	0.60	763.73	908.52	18137.621	1031
66000	-0.10	-15.64	0.73	770.39	915.41	18137.729	1031
66100	-0.04	-15.01	0.84	764.64	909.24	18137.814	1030
66200	0.50	-13.66	0.71	757.41	902.74	18137.922	1030
66300	-0.01	-12.98	0.90	751.15	896.05	18138.012	1030
66400	0.48	-11.99	0.75	743.96	890.41	18138.123	1030
66500	0.12	-11.08	0.82	737.53	884.88	18138.229	1030
66600	0.54	-10.08	0.73	729.84	878.22	18138.316	1030
66700	0.45	-9.58	0.97	723.30	873.25	18138.416	1030
66800	0.01	-8.35	0.87	715.88	865.69	18138.523	1030
66900	0.10	-7.68	1.00	708.62	859.31	18138.623	1030
67000	0.62	-7.14	1.22	701.72	854.55	18138.717	1030
67100	0.67	-6.45	1.01	694.42	850.23	18138.822	1030
67200	0.53	-5.19	1.20	687.71	841.75	18138.920	1030
67300	0.70	-4.60	1.32	679.95	835.65	18139.018	1030
67400	0.58	-3.80	1.29	673.89	830.29	18139.100	1030
67500	0.90	-3.54	1.50	669.79	826.13	18139.160	1030
67600	0.72	-2.08	1.28	662.70	818.51	18139.260	1030
67700	0.82	-2.86	1.59	665.33	819.73	18139.363	1031
67800	0.73	-3.49	1.37	672.84	826.45	18139.465	1031
67900	0.67	-4.43	1.40	680.49	832.77	18139.562	1031
68000	0.74	-4.93	1.23	687.26	839.01	18139.666	1031
68100	0.44	-5.13	0.74	694.69	845.52	18139.764	1031
68200	0.76	-6.49	0.98	701.35	851.43	18139.867	1031
68300	0.58	-7.90	1.11	708.31	859.46	18139.965	1031
68400	0.10	-8.23	0.87	715.09	865.45	18140.061	1031
68500	0.04	-9.69	1.20	722.48	871.85	18140.158	1031
68600	0.22	-10.33	0.93	729.39	877.79	18140.254	1031
68700	0.45	-10.99	0.84	736.65	883.63	18140.365	1031
68800	0.24	-11.98	0.69	744.34	892.03	18140.465	1031
68900	0.30	-13.01	0.69	750.61	898.23	18140.562	1031
69000	0.23	-14.12	0.91	758.42	903.19	18140.662	1031
69100	0.29	-14.52	0.63	764.71	909.55	18140.752	1031
69200	0.07	-15.66	0.71	771.49	915.94	18140.867	1030
69300	0.11	-14.97	0.67	765.39	911.10	18140.953	1030
69400	-0.09	-13.75	0.62	757.37	904.26	18141.062	1030
69500	0.08	-13.18	0.73	751.88	899.56	18141.166	1030
69600	0.47	-12.67	0.92	744.43	893.50	18141.264	1030
69700	0.18	-11.29	0.74	737.61	886.82	18141.365	1030
69800	0.78	-10.36	0.67	730.28	880.98	18141.465	1030
69900	0.54	-9.79	0.87	723.42	874.51	18141.562	1030
70000	0.24	-8.21	0.81	716.32	866.18	18141.658	1030
70100	0.39	-7.99	1.13	709.29	860.00	18141.754	1030
70200	0.31	-6.71	0.93	702.51	854.03	18141.865	1030
70300	0.55	-5.95	0.98	695.97	847.81	18141.953	1030
70400	0.07	-4.93	1.06	688.13	840.75	18142.062	1030
70500	0.56	-4.32	1.24	680.97	834.79	18142.168	1030
70600	0.78	-3.33	1.17	673.30	827.47	18142.254	1030
70700	0.80	-2.55	1.25	666.40	822.29	18142.359	1030
70800	1.02	-3.63	1.48	670.60	825.57	18142.461	1031
70900	0.67	-4.37	1.32	677.49	831.58	18142.561	1031
71000	0.70	-4.37	1.00	684.64	838.31	18142.662	1031
71100	0.75	-5.62	1.10	691.55	843.84	18142.752	1031
71200	0.43	-6.49	1.01	698.82	850.94	18142.867	1031
71300	0.47	-7.35	1.03	704.98	857.11	18142.949	1031
71400	0.52	-8.17	0.96	712.29	862.78	18143.061	1031
71500	0.68	-9.11	0.97	719.07	868.48	18143.170	1031
71600	0.37	-10.02	0.93	726.48	874.61	18143.254	1031
71700	0.50	-10.76	0.82	733.81	881.20	18143.361	1031
71800	0.12	-11.48	0.69	740.82	888.52	18143.465	1031
71900	0.07	-12.61	0.75	747.72	893.60	18143.562	1031
72000	0.02	-13.48	0.68	754.73	900.50	18143.666	1031
72100	-0.09	-14.62	0.70	762.40	905.72	18143.758	1031
72200	-0.08	-15.62	0.79	769.13	913.50	18143.863	1030
72300	-0.33	-14.66	0.61	762.03	908.81	18143.965	1030
72400	0.21	-13.71	0.56	755.63	903.19	18144.059	1030
72500	0.04	-12.77	0.75	748.17	895.39	18144.156	1030
72600	0.23	-12.15	0.83	741.89	889.99	18144.252	1030
72700	0.19	-10.90	0.75	734.92	883.25	18144.367	1030
72800	0.41	-10.01	0.73	727.61	877.03	18144.453	1030
72900	0.12	-8.96	0.64	720.39	870.77	18144.561	1030
73000	0.38	-8.14	0.79	713.46	864.44	18144.670	1030
73100	0.47	-7.44	0.75	706.35	859.28	18144.764	1030
73200	0.39	-6.69	1.06	699.84	851.60	18144.861	1030
73300	0.61	-5.89	1.18	692.71	844.75	18144.957	1030
73400	0.56	-5.02	1.18	684.71	838.26	18145.062	1030
73500	0.77	-4.24	1.19	677.75	832.85	18145.170	1030
73600	0.89	-4.10	1.38	670.71	827.80	18145.250	1030
73700	0.56	-2.81	1.38	663.34	821.05	18145.367	1030
73800	0.91	-2.70	1.56	660.16	816.12	18145.459	1031
73900	0.67	-2.85	1.28	666.66	821.86	18145.561	1031
74000	0.74	-3.59	1.20	673.80	828.78	18145.658	1031
74100	0.69	-4.28	1.11	680.49	834.15	18145.752	1031
74200	0.61	-5.32	1.11	687.81	839.95	18145.867	1031
74300	0.50	-6.26	1.23	694.44	845.47	18145.949	1031
74400	0.23	-6.97	1.12	701.86	851.85	18146.062	1031
74500	0.34	-7.41	0.83	708.84	857.60	18146.158	1031
74600	0.50	-8.54	0.88	715.75	863.28	18146.252	1031
74700	0.36	-10.02	1.15	722.84	870.49	18146.359	1031
74800	0.42	-10.23	0.68	729.61	877.86	18146.455	1031
74900	0.41	-11.63	0.82	737.49	883.85	18146.562	1031
75000	0.21	-12.06	0.66	744.26	889.89	18146.668	1031
75100	0.25	-12.97	0.78	751.83	894.06	18146.756	1031
75200	-0.00	-14.19	0.77	758.15	902.43	18146.859	1031
75300	0.02	-15.29	0.77	765.49	909.85	18146.959	1031
75400	0.01	-15.89	0.75	769.84	913.28	18147.061	1030
75500	0.08	-15.19	0.89	762.68	908.28	18147.164	1030
75600	0.17	-14.25	0.74	756.24	902.46	18147.250	1030
75700	0.48	-13.70	1.07	749.06	894.76	18147.363	1030
75800	0.21	-11.79	0.62	742.66	889.04	18147.449	1030
75900	0.28	-11.26	0.79	735.00	882.39	18147.561	1030
76000	0.62	-10.14	0.83	727.68	875.58	18147.658	1030
76100	0.20	-9.16	0.67	720.81	870.38	18147.752	1030
76200	0.67	-8.74	0.81	713.60	864.58	18147.865	1030
76300	0.27	-7.80	0.96	706.27	857.91	18147.965	1030
76400	0.63	-6.65	0.89	699.78	850.10	18148.064	1030
76500	0.59	-5.91	1.03	693.12	844.98	18148.164	1030
76600	0.42	-5.26	1.14	685.57	839.04	18148.252	1030
76700	0.89	-4.42	1.20	677.27	832.46	18148.365	1030
76800	0.70	-3.27	1.28	670.83	824.45	18148.453	1030
76900	0.91	-2.74	1.38	663.44	818.14	18148.561	1030
77000	0.88	-2.75	1.33	665.13	819.56	18148.658	1031
77100	0.62	-3.08	1.09	671.64	825.16	18148.764	1031
77200	0.62	-4.01	1.04	678.46	832.27	18148.859	1031
77300	0.55	-5.05	1.18	685.53	837.45	18148.953	1031
77400	0.61	-6.16	1.13	692.98	845.06	18149.061	1031
77500	0.32	-6.28	0.88	699.68	850.03	18149.160	1031
77600	0.51	-7.26	0.85	706.83	856.16	18149.252	1031
77700	0.45	-7.95	0.66	713.84	862.32	18149.367	1031
77800	0.35	-8.88	0.72	720.86	868.03	18149.459	1031
77900	0.19	-10.01	0.89	728.14	872.89	18149.561	1031
78000	0.34	-10.77	0.83	734.77	879.90	18149.660	1031
78100	0.49	-12.06	0.70	742.31	888.15	18149.752	1031
78200	0.31	-13.06	0.75	748.96	894.22	18149.859	1031
78300	0.57	-3.45	0.93	756.37	907.52	18149.965	1031
78400	0.51	-3.56	0.84	763.30	916.13	18150.059	1031
78500	0.46	-3.27	0.80	771.11	925.41	18150.160	1031
78600	0.41	-3.26	0.88	778.22	934.51	18150.250	1031
78700	0.33	-3.21	0.85	785.55	941.44	18150.363	1031
78800	0.39	-3.35	0.75	792.15	948.09	18150.443	1031
78900	0.41	-3.04	0.80	799.24	954.59	18150.545	1031
79000	0.51	-3.13	0.70	807.46	962.65	18150.658	1031
79100	0.56	-2.91	0.67	814.40	971.56	18150.750	1031
79200	0.66	-2.68	0.44	822.10	979.56	18150.863	1031
79300	0.42	-2.75	0.67	828.86	987.16	18150.951	1031
79400	0.83	-2.91	0.75	836.44	994.26	18151.064	1031
79500	0.46	-2.58	0.44	844.33	1002.24	18151.170	1031
79600	0.66	-2.53	0.76	852.16	1009.07	18151.254	1031
79700	0.51	-2.16	0.63	860.28	1019.19	18151.363	1031
79800	0.02	-2.52	0.40	868.16	1026.38	18151.467	1031
79900	0.66	-2.47	0.55	874.87	1033.05	18151.559	1031
80000	0.36	-2.15	0.39	882.72	1041.80	18151.664	1031
80100	0.07	-1.97	0.54	891.36	1048.79	18151.764	1031
80200	0.36	-2.15	0.47	898.63	1055.75	18151.861	1031
80300	0.50	-2.31	0.26	906.13	1063.67	18151.965	1031
80400	0.66	-1.94	0.35	913.93	1073.47	18152.061	1031
80500	0.26	-2.16	0.16	921.54	1081.43	18152.152	1031
80900	0.32	-1.98	-0.02	942.55	1103.13	18152.562	1
81000	0.37	-1.75	-0.23	942.60	1104.01	18152.664	1
81100	0.59	-2.27	-0.40	943.38	1103.60	18152.764	1
81200	0.30	-1.92	0.11	943.93	1104.14	18152.859	1
81300	0.08	-1.83	0.05	944.60	1104.56	18152.965	1
81400	0.68	-2.06	0.31	944.28	1104.75	18153.062	1
81500	0.31	-1.55	-0.14	944.82	1104.94	18153.162	1
81600	0.45	-2.07	-0.00	944.98	1105.34	18153.264	1
81700	0.33	-1.93	0.07	945.05	1105.40	18153.361	1
81800	0.38	-1.73	0.07	945.05	1105.52	18153.443	1
81900	0.27	-2.14	0.01	945.23	1105.94	18153.562	1
82000	0.50	-2.11	0.09	945.46	1105.59	18153.666	1
82100	0.29	-1.90	0.07	945.44	1105.94	18153.752	1
82200	0.40	-1.97	0.02	945.73	1106.24	18153.865	1
#End Write
