# Supplementary material for: Structural characterization of the saxitoxin-targeting APTSTX1 aptamer using optical tweezers and molecular dynamics simulations
Source: PLoS One. 2019 Nov 7;14(11):e0222468. doi: 10.1371/journal.pone.0222468 (PMC6837747; doi:10.1371/journal.pone.0222468)
Supplement: S1 File — Data repository, aptamer control condition and aptamer under SXT. (ZIP) [file pone.0222468.s005.zip › toxin/toxin/August/180815/6dnCOM.txt]

Instrument name = Christians toy
*****Calibration values *****
TrapA Temperature Fudge	-0.400000
TrapB Temperature Fudge	-1.550000
TrapA Force Sensitivity	0.025700	0.026000	0.032000
TrapB Force Sensitivity	0.026200	0.027400	0.032000
TrapA Lever Sensitivity	15000.000000	14500.000000	0.000000
TrapB Lever Sensitivity	15200.000000	14500.000000	0.000000
Motor Threshold	20	20	20
*****Initial Preference Settings*****
ForceRateDiv	1
ForceGain	32
PosRateDivA	3
PosRateDivB	3
PositionGainA	32
PositionGainB	32
GotoSpeedX	10
GotoSpeedY	10
GotoSpeedZ	5
MaxDataFileSize	10000000
HopDistance	2
*CycleCount/n____	1
*A_PsdX__________	0
*A_PsdY__________	0
*A_PsdSum________	0
*A_Iris__________	0
*A_LeverX________	0
*A_LeverY________	0
*A_LeverSum______	0
*B_PsdX__________	0
*B_PsdY__________	0
*B_PsdSum________	0
*B_Iris__________	0
*B_LeverX________	0
*B_LeverY________	0
*B_LeverSum______	0
*A_Temperature___	0
*B_Temperature___	0
*X_force_________	1
*Y_force_________	1
*Z_force_________	1
*Tension_________	0
*A_dist-X________	0
*A_dist-Y________	1
*B_dist-X________	0
*B_dist-Y________	1
*Motor_X_________	0
*Motor_Y_________	0
*Motor_Z_________	0
*MotorVel_X______	0
*MotorVel_Y______	0
*MotorVel_Z______	0
*A_trapPIC_Err___	0
*B_trapPIC_Err___	0
*comPIC_Err______	0
*A_CycleCount____	0
*B_CycleCount____	0
*Motor_CycleCount	0
*time(sec)_______	1
*Status__________	1
*Null____________	0
samples/line_HI	400
samples/line_LO	20
goto0	8388608	8388608	8388608
goto1	8393833	8390600	8395283
goto2	8421357	8417466	8395811
goto3	8426004	8363721	8394385
goto4	8422772	8353948	8399333
goto5	8388608	8388608	8388608
goto6	8388608	8388608	8388608
goto7	8388608	8388608	8388608
goto8	8388608	8388608	8388608
goto9	8388608	8388608	8388608
yourXYZint	123	456	789
MaxForceP1	10.000000
MinForceP1	3.000000
PullRateP1	100.000000
refoldTime1	0.000000
unfoldTime1	0.000000
MaxForceP2	75.000000
MinForceP2	2.000000
PullRateP2	1000.000000
refoldTime2	0.000000
unfoldTime2	0.000000
MaxForceP3	10.000000
MinForceP3	-10.000000
PullRateP3	1.000000
refoldTime3	2.000000
unfoldTime3	2.000000
constForce1	9.000000
constForce2	7.000000
yourFloat	1.234000
yourXYZfloat	1.000000	2.000000	3.000000
*****End Initial Preference Settings*****

Zero-Force Offsets (pN)  -1.443950	-3.311957	-73.341125
0	trapA_Empty_PSD_Sum = 0
        trapB_Empty_PSD_Sum = 0
        trapA_Empty_Iris = 0
        trapB_Empty_Iris = 0
        trapA_Full_PSD_Sum = 18324
        trapB_Full_PSD_Sum = 19196
        trapA_Full_Iris = 15949
        trapB_Full_Iris = 18237
360	tempA = 22.120	tempB = 22.464
495	   maxForce-limit
1620	   minForce-limit
2695	   maxForce-limit
3710	   minForce-limit
4760	   maxForce-limit
5785	   minForce-limit
6860	   maxForce-limit
7925	   minForce-limit
8945	   maxForce-limit
9975	   minForce-limit
10405	tempA = 22.115	tempB = 22.464
10960	   maxForce-limit
11965	   minForce-limit
13000	   maxForce-limit
14010	   minForce-limit
15040	   maxForce-limit
16090	   minForce-limit
17110	   maxForce-limit
18135	   minForce-limit
19190	   maxForce-limit
20225	   minForce-limit
20470	tempA = 22.132	tempB = 22.467
21305	   maxForce-limit
22350	   minForce-limit
23385	   maxForce-limit
24490	   minForce-limit
25540	   maxForce-limit
26575	   minForce-limit
28120	   maxForce-limit
29725	   minForce-limit
30490	tempA = 22.118	tempB = 22.468
31320	   maxForce-limit
32880	   minForce-limit
34405	   maxForce-limit
35985	   minForce-limit
37555	   maxForce-limit
39120	   minForce-limit
40535	tempA = 22.127	tempB = 22.465
40650	   maxForce-limit
42220	   minForce-limit
43800	   maxForce-limit
45360	   minForce-limit
46910	   maxForce-limit
48505	   minForce-limit
50080	   maxForce-limit
50550	tempA = 22.116	tempB = 22.464
51715	   minForce-limit
53255	   maxForce-limit
54795	   minForce-limit
56395	   maxForce-limit
57975	   minForce-limit
59570	   maxForce-limit
60595	tempA = 22.124	tempB = 22.471
61245	   minForce-limit
62900	   maxForce-limit
64515	   minForce-limit
66085	   maxForce-limit
67670	   minForce-limit
69240	   maxForce-limit
70635	tempA = 22.114	tempB = 22.477
70775	   minForce-limit
72255	   maxForce-limit
73815	   minForce-limit
75420	   maxForce-limit
76990	   minForce-limit
80645	tempA = 22.128	tempB = 22.466
80790	Stop All Protocols, go to manual mode
82435	End Write
