# Supplementary material for: Structural characterization of the saxitoxin-targeting APTSTX1 aptamer using optical tweezers and molecular dynamics simulations
Source: PLoS One. 2019 Nov 7;14(11):e0222468. doi: 10.1371/journal.pone.0222468 (PMC6837747; doi:10.1371/journal.pone.0222468)
Supplement: S2 File — Data repository, aptamer under magnesium. (ZIP) [file pone.0222468.s006.zip]

Archive with 118 entries (108 files):
- Mg/
- Mg/Mg/
- Mg/Mg/October/
- Mg/Mg/October/221015/
- Mg/Mg/October/221015/1bnbA.txt
- Mg/Mg/October/221015/1bnbCOM.txt
- Mg/Mg/October/231015/
- Mg/Mg/October/231015/1AA.txt
- Mg/Mg/October/231015/1ACOM.txt
- Mg/Mg/October/231015/1bnbA.txt
- Mg/Mg/October/231015/1bnbCOM.txt
- Mg/Mg/October/231015/2bnbA.txt
- Mg/Mg/October/231015/2bnbCOM.txt
- Mg/Mg/October/231015/3dnA.txt
- Mg/Mg/October/231015/3dnCOM.txt
- Mg/Mg/October/231015/4bnbA.txt
- Mg/Mg/October/231015/4bnbCOM.txt
- Mg/Mg/October/241015/
- Mg/Mg/October/241015/1aA.txt
- Mg/Mg/October/241015/1aCOM.txt
- Mg/Mg/October/241015/1bA.txt
- Mg/Mg/October/241015/1bCOM.C∩Çâ%B6%C7∩Çï8%B6%C7∩Çæ
- Mg/Mg/October/241015/1bCOM.txt
- Mg/Mg/October/241015/1bCOM.[∩Çƒ[%C6∩Çï8%B6%C7∩Çæ
- Mg/Mg/October/241015/1bCOM.∩Çâ
- Mg/Mg/October/241015/1bnbA.txt
- Mg/Mg/October/241015/1bnbCOM.txt
- Mg/Mg/October/241015/2bnbA.txt
- Mg/Mg/October/241015/2bnbCOM.txt
- Mg/Mg/September/
- Mg/Mg/September/270915/
- Mg/Mg/September/270915/1bnbmgA.txt
- Mg/Mg/September/270915/1bnbmgCOM.txt
- Mg/Mg/September/270915/2bnbmgA.txt
- Mg/Mg/September/270915/2bnbmgCOM.txt
- Mg/Mg/September/280915/
- Mg/Mg/September/280915/1bnbA.txt
- Mg/Mg/September/280915/1bnbCOM.txt
- Mg/Mg/September/280915/2aA.txt
- Mg/Mg/September/280915/2aCOM.txt
- Mg/Mg/September/280915/2bA.txt
- Mg/Mg/September/280915/2bCOM.txt
- Mg/Mg/September/280915/3aA.txt
- Mg/Mg/September/280915/3aCOM.txt
- Mg/Mg/September/280915/3bA.txt
- Mg/Mg/September/280915/3bCOM.txt
- Mg/Mg/September/280915/3bnbmgA.txt
- Mg/Mg/September/280915/3bnbmgCOM.txt
- Mg/Mg/September/280915/3cA.txt
- Mg/Mg/September/280915/3cCOM.txt
- Mg/Mg/September/280915/3dA.txt
- Mg/Mg/September/280915/3dCOM.txt
- Mg/Mg/September/280915/4aA.txt
- Mg/Mg/September/280915/4aCOM.txt
- Mg/Mg/September/280915/4bA.txt
- Mg/Mg/September/280915/4bCOM.txt
- Mg/Mg/September/280915/4bnbA.txt
- Mg/Mg/September/280915/4bnbCOM.txt
- Mg/Mg/September/280915/4cA.txt
- Mg/Mg/September/280915/4cCOM.txt
- Mg/Mg/September/290915/
- Mg/Mg/September/290915/1aA.txt
- Mg/Mg/September/290915/1aCOM.txt
- Mg/Mg/September/290915/1bA.txt
- Mg/Mg/September/290915/1bCOM.txt
- Mg/Mg/September/290915/1bnbA.txt
- Mg/Mg/September/290915/1bnbCOM.txt
- Mg/Mg/September/290915/1cA.txt
- Mg/Mg/September/290915/1cCOM.txt
- Mg/Mg/September/290915/1dA.txt
- Mg/Mg/September/290915/1dCOM.txt
- Mg/Mg/September/290915/1econt5A.txt
- Mg/Mg/September/290915/1econt5COM.txt
- Mg/Mg/September/290915/1fcont6A.txt
- Mg/Mg/September/290915/1fcont6COM.txt
- Mg/Mg/September/290915/1gcont4A.txt
- Mg/Mg/September/290915/1gcont4COM.txt
- Mg/Mg/September/290915/1hA.txt
- Mg/Mg/September/290915/1hCOM.txt
- Mg/Mg/September/290915/2aA.txt
- Mg/Mg/September/290915/2aCOM.txt
- Mg/Mg/September/290915/2bcont15A.txt
- Mg/Mg/September/290915/2bcont15COM.txt
- Mg/Mg/September/290915/2bnbA.txt
- Mg/Mg/September/290915/2bnbCOM.txt
- Mg/Mg/September/290915/2ccont5A.txt
- Mg/Mg/September/290915/2ccont5COM.txt
- Mg/Mg/September/290915/2dA.txt
- Mg/Mg/September/290915/2dCOM.txt
- Mg/Mg/September/290915/2dCOM.tx∩ÇÅK[%C6'%EF[%C6=
- Mg/Mg/September/290915/2eA.txt
- Mg/Mg/September/290915/2eCOM.txt
- Mg/Mg/September/290915/2fA.txt
- Mg/Mg/September/290915/2fCOM.txt
- Mg/Mg/September/290915/2fCOM.tx∩ÇÅ#%98╟ï∩ÇÅ%98%C7=
- Mg/Mg/September/290915/3aA.txt
- Mg/Mg/September/290915/3aCOM.txt
- Mg/Mg/September/290915/3bA.txt
- Mg/Mg/September/290915/3bB.txt
- Mg/Mg/September/290915/3bCOM.txt
- Mg/Mg/September/290915/3bnbA.txt
- Mg/Mg/September/290915/3bnbCOM.txt
- Mg/Mg/September/290915/3cA.txt
- Mg/Mg/September/290915/3cB.txt
- Mg/Mg/September/290915/3cCOM.txt
- Mg/Mg/September/290915/4aA.txt
- Mg/Mg/September/290915/4aCOM.txt
- Mg/Mg/September/290915/4bnbA.txt
- Mg/Mg/September/290915/4bnbCOM.txt
- Mg/Mg/September/290915/5bnbA.txt
- Mg/Mg/September/290915/5bnbCOM.txt
- Mg/Mg/September/290915/6aA.txt
- Mg/Mg/September/290915/6aCOM.txt
- Mg/Mg/September/290915/6bA.txt
- Mg/Mg/September/290915/6bB.txt
- Mg/Mg/September/290915/6bCOM.txt
- Mg/Mg/September/290915/6dnA.txt
- Mg/Mg/September/290915/6dnCOM.txt
