# Supplementary material for: Structural characterization of the saxitoxin-targeting APTSTX1 aptamer using optical tweezers and molecular dynamics simulations
Source: PLoS One. 2019 Nov 7;14(11):e0222468. doi: 10.1371/journal.pone.0222468 (PMC6837747; doi:10.1371/journal.pone.0222468)
Supplement: S2 File — Data repository, aptamer under magnesium. (ZIP) [file pone.0222468.s006.zip › Mg/Mg/October/221015/1bnbA.txt]

#Begin Write:
CycleCount/n	X_force	Y_force	Z_force	A_dist-Y	B_dist-Y	time(sec)	Status
0	-5.10	20.45	0.00	-3153.31	-3990.74	9735.375	0
100	-4.97	20.40	0.00	-3153.29	-3991.09	9735.491	0
200	-5.02	20.29	0.00	-3153.10	-3990.42	9735.592	0
300	-4.90	19.84	0.00	-3153.37	-3992.16	9735.688	0
400	-5.02	19.93	0.00	-3153.25	-3991.58	9735.783	0
500	-4.82	20.04	0.00	-3153.27	-3993.42	9735.885	0
600	-5.14	20.05	0.00	-3153.44	-3995.03	9735.987	0
700	-5.14	19.96	0.00	-3153.38	-3994.61	9736.086	0
800	-4.54	20.43	0.00	-3153.46	-3993.37	9736.188	0
900	-4.87	19.99	0.00	-3153.67	-3991.54	9736.291	0
1000	-4.97	20.25	0.00	-3153.19	-3993.26	9736.375	0
1100	-5.97	20.18	0.00	-3153.03	-3992.52	9736.491	0
1200	-5.21	20.05	0.00	-3153.24	-3993.02	9736.582	0
1300	-4.90	20.37	0.00	-3153.30	-3994.21	9736.686	0
1400	-5.71	20.06	0.00	-3153.42	-3992.13	9736.792	0
1500	-4.98	19.75	0.00	-3153.23	-3991.51	9736.892	0
1600	-5.23	19.95	0.00	-3153.21	-3991.95	9736.991	0
1700	-5.16	20.53	0.00	-3153.22	-3990.53	9737.089	0
1800	-4.42	20.36	0.00	-3153.33	-3990.75	9737.188	0
1900	-4.70	20.10	0.00	-3153.38	-3992.21	9737.281	0
2000	-4.55	20.19	0.00	-3153.40	-3992.99	9737.390	0
2100	-4.97	20.84	0.00	-3153.53	-3992.92	9737.491	0
2200	-4.80	21.06	0.00	-3153.44	-3992.08	9737.590	0
2300	-4.99	20.51	0.00	-3153.53	-3994.30	9737.687	0
2400	-4.96	20.06	0.00	-3153.24	-3994.07	9737.790	0
2500	-4.46	21.07	0.00	-3153.40	-3992.97	9737.886	0
2600	-5.01	20.18	0.00	-3153.28	-3993.85	9737.987	0
2700	-4.73	20.85	0.00	-3153.46	-3993.15	9738.089	0
2800	-4.98	20.13	0.00	-3153.13	-3993.19	9738.186	0
2900	-5.19	20.38	0.00	-3153.31	-3995.30	9738.292	0
3000	-4.73	20.29	0.00	-3153.33	-3993.33	9738.375	0
3100	-4.79	20.42	0.00	-3153.32	-3994.44	9738.484	0
3200	-5.07	20.11	0.00	-3153.04	-3992.29	9738.590	0
3300	-4.96	20.19	0.00	-3153.53	-3991.75	9738.685	0
3400	-4.96	20.28	0.00	-3153.38	-3992.80	9738.792	0
3500	-5.58	20.12	0.00	-3153.25	-3989.39	9738.891	0
3600	-4.75	20.06	0.00	-3153.21	-3991.62	9738.986	0
3700	-4.98	19.66	0.00	-3153.43	-3990.87	9739.091	0
3800	-5.27	20.29	0.00	-3153.29	-3990.60	9739.188	0
3900	-4.57	20.18	0.00	-3153.64	-3992.06	9739.291	0
4000	-5.06	19.96	0.00	-3153.23	-3991.53	9739.385	0
4100	-4.94	19.72	0.00	-3153.18	-3987.25	9739.485	0
4200	-4.56	20.02	0.00	-3153.16	-3989.53	9739.562	0
4200	-4.57	20.87	0.00	-3161.71	-3993.31	9739.633	0
4300	-4.42	22.44	0.00	-3167.12	-4003.32	9739.724	0
4400	-3.64	22.94	0.00	-3175.28	-4012.14	9739.833	0
4500	-4.24	24.85	0.00	-3182.60	-4021.63	9739.931	0
4600	-3.52	26.14	0.00	-3197.71	-4034.48	9740.028	0
4700	-3.02	27.62	0.00	-3205.45	-4039.95	9740.133	0
4800	-3.21	28.99	0.00	-3212.97	-4048.20	9740.230	0
4900	-2.86	28.94	0.00	-3213.28	-4048.47	9740.328	0
5000	-3.24	28.62	0.00	-3213.79	-4048.05	9740.423	0
5100	-3.19	28.17	0.00	-3211.23	-4047.12	9740.522	0
5200	-4.08	23.91	0.00	-3185.11	-4021.13	9740.625	0
5300	-5.19	19.16	0.00	-3159.20	-3996.27	9740.729	0
5400	-5.58	17.38	0.00	-3143.41	-3982.93	9740.833	0
5500	-5.70	14.47	0.00	-3124.01	-3964.86	9740.930	0
5600	-6.32	13.17	0.00	-3112.29	-3953.13	9741.027	0
5700	-6.54	11.98	0.00	-3104.84	-3947.54	9741.120	0
5800	-6.42	9.91	0.00	-3095.61	-3937.52	9741.232	0
5900	-6.92	9.66	0.00	-3092.61	-3935.48	9741.333	0
6000	-7.00	9.50	0.00	-3092.39	-3936.22	9741.431	0
6100	-6.74	9.42	0.00	-3091.83	-3933.14	9741.531	0
6200	-6.89	9.29	0.00	-3091.72	-3933.47	9741.628	0
6300	-6.83	9.47	0.00	-3091.55	-3932.40	9741.724	0
6400	-6.53	9.70	0.00	-3091.55	-3932.49	9741.829	0
6500	-7.13	9.07	0.00	-3091.33	-3932.14	9741.930	0
6600	-7.60	10.04	0.00	-3091.27	-3932.50	9742.034	0
6700	-6.76	8.87	0.00	-3090.15	-3931.23	9742.133	0
6800	-7.28	8.46	0.00	-3086.36	-3927.98	9742.232	0
6900	-7.71	7.04	0.00	-3080.90	-3923.20	9742.332	0
7000	-7.69	6.66	0.00	-3077.56	-3920.36	9742.426	0
7100	-7.42	5.80	0.00	-3072.05	-3914.08	9742.528	0
7200	-7.65	4.31	0.00	-3063.51	-3906.30	9742.625	0
7300	-8.33	1.01	0.00	-3050.07	-3893.45	9742.733	0
7400	-8.63	-0.44	0.00	-3040.15	-3883.48	9742.831	0
7500	-8.68	-1.47	0.00	-3035.96	-3880.58	9742.933	0
7600	-8.82	-2.00	0.00	-3034.13	-3878.47	9743.030	0
7700	-8.89	-1.58	0.00	-3033.38	-3878.15	9743.129	0
7800	-8.67	-2.00	0.00	-3031.76	-3875.82	9743.220	0
7900	-9.32	-3.36	0.00	-3025.12	-3869.77	9743.331	0
8000	-9.36	-4.91	0.00	-3018.08	-3864.17	9743.429	0
8100	-10.18	-6.61	0.00	-3006.95	-3852.19	9743.533	0
8200	-9.70	-8.56	0.00	-3000.33	-3846.10	9743.632	0
8300	-9.87	-9.01	0.00	-2994.77	-3840.07	9743.733	0
8400	-10.54	-10.20	0.00	-2990.91	-3836.98	9743.829	0
8500	-10.39	-13.06	0.00	-2978.10	-3820.48	9743.932	0
8600	-10.14	-15.28	0.00	-2971.64	-3814.71	9744.034	0
8700	-11.02	-14.94	0.00	-2969.68	-3808.96	9744.134	0
8800	-10.97	-14.28	0.00	-2969.06	-3813.21	9744.234	0
8900	-10.54	-15.30	0.00	-2968.59	-3810.05	9744.334	0
9000	-10.77	-15.04	0.00	-2968.68	-3811.04	9744.433	0
9100	-11.10	-15.36	0.00	-2967.88	-3813.64	9744.530	0
9200	-10.90	-15.46	0.00	-2967.51	-3815.30	9744.624	0
9300	-10.84	-15.59	0.00	-2966.24	-3815.66	9744.721	0
9400	-10.94	-16.01	0.00	-2965.88	-3814.58	9744.828	0
9500	-11.15	-15.72	0.00	-2965.85	-3814.75	9744.933	0
9600	-11.08	-15.80	0.00	-2965.35	-3814.97	9745.028	0
9700	-11.15	-16.00	0.00	-2965.21	-3816.30	9745.128	0
9800	-14.02	-29.08	0.00	-2913.61	-3769.53	9745.234	0
9900	-15.30	-45.32	0.00	-2850.72	-3705.90	9745.328	0
10000	-3.73	21.91	0.00	-2808.81	-3667.14	9745.433	0
10100	-4.68	21.92	0.00	-2775.42	-3634.08	9745.529	0
10200	-4.48	21.95	0.00	-2770.73	-3629.37	9745.624	0
10300	-4.84	21.86	0.00	-2768.98	-3628.66	9745.732	0
10400	-4.74	21.53	0.00	-2767.84	-3626.28	9745.830	0
10500	-5.52	21.67	0.00	-2766.95	-3625.16	9745.933	0
10600	-4.63	21.61	0.00	-2778.64	-3633.92	9746.031	0
10700	-4.07	21.10	0.00	-2813.55	-3668.20	9746.133	0
10800	-4.86	21.92	0.00	-2837.96	-3690.82	9746.229	0
10900	-2.85	22.50	0.00	-2847.46	-3699.09	9746.334	0
11000	-4.43	21.64	0.00	-2860.03	-3713.16	9746.428	0
11100	-4.43	21.99	0.00	-2882.06	-3734.87	9746.530	0
11200	-4.62	21.88	0.00	-2901.17	-3753.88	9746.623	0
11300	-4.26	23.53	0.00	-2913.94	-3763.45	9746.733	0
11400	-4.05	21.10	0.00	-2930.37	-3782.96	9746.834	0
11500	-4.69	21.84	0.00	-2950.55	-3800.85	9746.930	0
11600	-4.53	21.81	0.00	-2968.28	-3815.71	9747.029	0
11700	-3.36	27.73	0.00	-3000.73	-3848.12	9747.123	0
11800	-2.45	31.09	0.00	-3020.70	-3865.08	9747.219	0
11900	-4.64	21.89	0.00	-3043.42	-3886.78	9747.317	0
12000	-4.72	21.93	0.00	-3053.95	-3897.28	9747.430	0
12100	-4.64	22.16	0.00	-3056.76	-3900.48	9747.531	0
12200	-4.50	21.58	0.00	-3057.32	-3902.87	9747.623	0
12300	-5.62	22.04	0.00	-3057.82	-3902.51	9747.734	0
12400	-4.86	21.71	0.00	-3057.95	-3902.00	9747.829	0
12500	-4.01	21.41	0.00	-3058.34	-3904.29	9747.932	0
12600	-4.44	21.55	0.00	-3050.85	-3895.55	9748.028	0
12700	-4.84	21.43	0.00	-3009.53	-3855.46	9748.132	0
12800	-4.10	22.54	0.00	-2967.97	-3817.35	9748.234	0
12900	-4.60	20.81	0.00	-2945.26	-3796.22	9748.323	0
13000	-5.56	15.44	0.00	-2914.22	-3764.21	9748.433	0
13100	-6.73	7.92	0.00	-2873.44	-3724.09	9748.529	0
13200	-8.30	-2.11	0.00	-2825.29	-3678.61	9748.625	0
13300	-8.85	-7.82	0.00	-2795.13	-3649.79	9748.721	0
13400	-9.25	-10.30	0.00	-2785.95	-3641.99	9748.812	0
13500	-9.16	-10.13	0.00	-2784.76	-3641.93	9748.932	0
13600	-9.28	-10.44	0.00	-2783.96	-3640.85	9749.028	0
13700	-9.39	-10.94	0.00	-2783.40	-3641.17	9749.122	0
13800	-9.41	-11.47	0.00	-2780.35	-3637.91	9749.220	0
13900	-10.30	-15.57	0.00	-2763.29	-3623.48	9749.328	0
14000	-11.91	-31.91	0.00	-2695.05	-3557.69	9749.429	0
14100	-13.08	-41.43	0.00	-2656.83	-3522.11	9749.527	0
14200	-4.51	22.15	0.00	-2644.81	-3512.91	9749.624	0
14300	-4.57	22.13	0.00	-2642.39	-3510.10	9749.729	0
14400	-4.50	21.69	0.00	-2638.09	-3505.89	9749.830	0
14500	-4.60	21.72	0.00	-2625.29	-3494.14	9749.928	0
14600	-4.51	22.05	0.00	-2622.30	-3490.81	9750.030	0
14700	-3.98	21.74	0.00	-2620.88	-3491.97	9750.131	0
14800	-4.36	22.01	0.00	-2619.75	-3489.78	9750.224	0
14900	-4.44	22.36	0.00	-2618.92	-3486.26	9750.332	0
15000	-4.69	22.18	0.00	-2618.22	-3487.00	9750.427	0
15100	-4.57	21.81	0.00	-2621.10	-3487.95	9750.530	0
15200	-4.73	21.94	0.00	-2622.45	-3489.98	9750.632	0
15300	-4.66	21.95	0.00	-2621.75	-3489.39	9750.720	0
15400	-4.32	22.15	0.00	-2621.59	-3488.93	9750.831	0
15500	-4.36	21.80	0.00	-2621.01	-3488.13	9750.932	0
15600	-4.72	21.95	0.00	-2622.87	-3489.14	9751.020	0
15700	-4.45	21.89	0.00	-2642.89	-3505.89	9751.128	0
15800	-4.11	22.08	0.00	-2683.38	-3546.23	9751.231	0
15900	-4.92	21.36	0.00	-2696.44	-3558.79	9751.331	0
16000	-4.49	22.11	0.00	-2703.74	-3565.62	9751.432	0
16100	-4.41	21.92	0.00	-2712.45	-3573.64	9751.523	0
16200	-4.90	21.85	0.00	-2735.06	-3594.37	9751.632	0
16300	-4.38	21.83	0.00	-2746.41	-3606.58	9751.733	0
16400	-4.41	22.09	0.00	-2758.62	-3614.09	9751.828	0
16500	-4.67	21.90	0.00	-2787.13	-3642.98	9751.929	0
16600	-4.46	21.79	0.00	-2808.22	-3662.74	9752.028	0
16700	-4.74	21.56	0.00	-2817.88	-3671.49	9752.120	0
16800	-4.77	21.98	0.00	-2833.57	-3685.43	9752.232	0
16900	-4.54	21.84	0.00	-2853.66	-3703.84	9752.328	0
17000	-4.59	21.99	0.00	-2874.40	-3725.36	9752.433	0
17100	-4.17	21.45	0.00	-2887.54	-3735.96	9752.528	0
17200	-4.57	21.84	0.00	-2906.68	-3755.50	9752.624	0
17300	-4.91	21.89	0.00	-2917.38	-3766.02	9752.721	0
17400	-4.64	21.16	0.00	-2932.81	-3779.88	9752.834	0
17500	-4.53	21.99	0.00	-2940.00	-3786.41	9752.928	0
17600	-4.50	21.44	0.00	-2952.61	-3800.50	9753.034	0
17700	-4.62	21.87	0.00	-2986.24	-3832.46	9753.120	0
17800	-4.78	21.70	0.00	-3015.95	-3859.35	9753.219	0
17900	-4.75	21.48	0.00	-3032.18	-3875.62	9753.328	0
18000	-4.65	22.00	0.00	-3057.23	-3900.15	9753.429	0
18100	-4.62	21.88	0.00	-3090.22	-3932.40	9753.528	0
18200	-4.82	21.43	0.00	-3092.76	-3933.72	9753.625	0
18300	-4.45	21.73	0.00	-3093.89	-3940.65	9753.726	0
18400	-4.56	21.52	0.00	-3094.75	-3940.89	9753.830	0
18500	-4.57	22.24	0.00	-3097.22	-3938.78	9753.930	0
18600	-4.50	21.60	0.00	-3102.98	-3945.12	9754.028	0
18700	-4.66	21.93	0.00	-3138.82	-3983.76	9754.123	0
18800	-4.72	21.50	0.00	-3183.47	-4023.48	9754.226	0
18900	-5.04	21.02	0.00	-3234.92	-4066.61	9754.334	0
19000	-4.72	20.96	0.00	-3250.50	-4081.61	9754.429	0
19100	-4.72	20.84	0.00	-3270.59	-4099.71	9754.510	0
19200	-4.16	21.29	0.00	-3294.78	-4121.99	9754.632	0
19300	-4.54	20.63	0.00	-3313.44	-4148.05	9754.720	0
19400	-5.38	21.10	0.00	-3342.57	-4172.58	9754.833	0
19500	-4.98	19.82	0.00	-3365.24	-4185.72	9754.931	0
19600	-4.81	19.37	0.00	-3384.64	-4202.30	9755.030	0
19700	-4.66	21.84	0.00	-3405.96	-4225.27	9755.132	0
19800	-3.68	30.11	0.00	-3450.40	-4263.07	9755.231	0
19900	-3.75	35.70	0.00	-3493.73	-4302.38	9755.334	0
20000	-4.89	26.87	0.00	-3504.74	-4308.18	9755.431	0
20100	-5.22	26.26	0.00	-3508.23	-4310.11	9755.528	0
20200	-4.86	26.53	0.00	-3511.66	-4311.33	9755.633	0
20300	-5.23	27.38	0.00	-3513.62	-4313.91	9755.734	0
20400	-5.25	26.68	0.00	-3516.08	-4316.56	9755.834	0
20500	-4.99	27.54	0.00	-3517.03	-4314.98	9755.910	0
20600	-4.71	27.96	0.00	-3518.51	-4315.69	9755.969	0
20700	-4.97	27.29	0.00	-3517.25	-4315.16	9756.074	0
20800	-5.17	23.43	0.00	-3457.67	-4260.62	9756.175	0
20900	-5.70	19.47	0.00	-3426.37	-4229.92	9756.272	0
21000	-5.20	18.80	0.00	-3417.27	-4221.04	9756.368	0
21100	-4.98	18.19	0.00	-3396.39	-4200.63	9756.472	0
21200	-5.54	15.94	0.00	-3378.56	-4182.15	9756.571	0
21300	-5.51	14.99	0.00	-3370.01	-4177.31	9756.671	0
21400	-5.84	12.54	0.00	-3355.67	-4162.50	9756.770	0
21500	-5.79	9.46	0.00	-3338.70	-4145.74	9756.874	0
21600	-6.06	9.02	0.00	-3335.54	-4142.26	9756.972	0
21700	-6.76	8.43	0.00	-3332.77	-4142.03	9757.073	0
21800	-6.30	8.04	0.00	-3331.85	-4141.70	9757.173	0
21900	-5.65	8.35	0.00	-3331.62	-4138.52	9757.274	0
22000	-6.10	8.66	0.00	-3331.46	-4138.66	9757.374	0
22100	-6.31	8.02	0.00	-3331.47	-4136.88	9757.471	0
22200	-6.18	8.12	0.00	-3331.07	-4136.61	9757.573	0
22300	-5.99	8.30	0.00	-3331.31	-4137.74	9757.664	0
22400	-6.33	8.05	0.00	-3331.25	-4138.66	9757.770	0
22500	-5.86	7.99	0.00	-3331.11	-4137.83	9757.871	0
22600	-6.40	8.48	0.00	-3331.22	-4138.64	9757.967	0
22700	-6.18	8.05	0.00	-3331.12	-4139.26	9758.069	0
22800	-6.32	8.36	0.00	-3331.54	-4137.85	9758.171	0
22900	-6.23	8.12	0.00	-3331.07	-4138.31	9758.261	0
23000	-6.09	8.22	0.00	-3331.30	-4135.83	9758.368	0
23100	-6.34	7.98	0.00	-3331.09	-4136.01	9758.475	0
23200	-6.08	7.50	0.00	-3331.10	-4133.96	9758.575	0
23300	-6.23	7.99	0.00	-3331.04	-4135.45	9758.672	0
23400	-5.83	8.35	0.00	-3331.22	-4134.45	9758.770	0
23500	-6.28	7.63	0.00	-3331.04	-4133.67	9758.875	0
23600	-5.89	8.04	0.00	-3331.22	-4135.59	9758.968	0
23700	-6.12	8.10	0.00	-3331.24	-4131.78	9759.071	0
23800	-6.78	7.81	0.00	-3331.25	-4131.65	9759.174	0
23900	-6.12	7.61	0.00	-3331.08	-4132.42	9759.270	0
24000	-6.01	8.14	0.00	-3331.41	-4133.22	9759.372	0
24100	-6.13	7.76	0.00	-3331.24	-4135.09	9759.472	0
24200	-6.06	7.87	0.00	-3331.05	-4134.89	9759.562	0
24300	-6.28	7.63	0.00	-3331.25	-4135.50	9759.667	0
24400	-6.28	8.21	0.00	-3331.37	-4137.23	9759.773	0
24500	-6.18	8.16	0.00	-3331.05	-4135.05	9759.868	0
24600	-6.45	8.22	0.00	-3331.39	-4135.41	9759.970	0
24700	-6.03	7.69	0.00	-3331.35	-4136.67	9760.072	0
24800	-6.51	7.38	0.00	-3331.28	-4131.91	9760.172	0
24900	-5.54	8.05	0.00	-3331.47	-4131.55	9760.275	0
25000	-5.79	8.00	0.00	-3331.55	-4134.92	9760.374	0
25100	-5.83	7.93	0.00	-3331.37	-4132.06	9760.470	0
25200	-6.16	7.68	0.00	-3331.35	-4132.23	9760.561	0
25300	-5.94	7.87	0.00	-3331.36	-4131.90	9760.671	0
25400	-5.80	7.45	0.00	-3331.23	-4135.73	9760.774	0
25500	-6.13	7.35	0.00	-3331.42	-4134.69	9760.871	0
25600	-6.07	7.63	0.00	-3331.38	-4134.49	9760.972	0
25700	-6.15	7.76	0.00	-3331.75	-4135.39	9761.075	0
25800	-5.99	7.37	0.00	-3331.51	-4133.78	9761.174	0
25900	-5.98	7.12	0.00	-3331.68	-4133.38	9761.272	0
26000	-6.04	7.34	0.00	-3331.74	-4134.93	9761.373	0
26100	-6.11	8.19	0.00	-3331.56	-4135.94	9761.468	0
26200	-6.04	7.40	0.00	-3331.55	-4131.86	9761.559	0
26300	-5.97	7.51	0.00	-3331.48	-4136.59	9761.674	0
26400	-6.46	7.66	0.00	-3331.32	-4136.51	9761.774	0
26500	-6.15	7.76	0.00	-3331.67	-4134.56	9761.872	0
26600	-6.21	7.21	0.00	-3331.55	-4138.38	9761.972	0
26700	-6.23	7.40	0.00	-3331.57	-4136.94	9762.074	0
26800	-6.05	7.68	0.00	-3331.96	-4131.85	9762.171	0
26900	-6.63	7.76	0.00	-3332.00	-4131.83	9762.272	0
27000	-6.32	7.71	0.00	-3331.68	-4131.39	9762.368	0
27100	-7.01	7.59	0.00	-3331.99	-4130.77	9762.475	0
27200	-6.22	8.21	0.00	-3332.03	-4134.84	9762.562	0
27300	-5.84	7.42	0.00	-3331.97	-4136.63	9762.674	0
27400	-6.19	7.47	0.00	-3332.07	-4131.54	9762.771	0
27500	-6.09	7.50	0.00	-3331.73	-4135.52	9762.861	0
27600	-6.08	7.80	0.00	-3331.67	-4132.95	9762.968	0
27700	-6.25	7.72	0.00	-3331.94	-4135.08	9763.059	0
27800	-6.07	7.59	0.00	-3331.98	-4132.62	9763.162	0
27900	-6.11	7.75	0.00	-3331.90	-4135.61	9763.272	0
28000	-5.91	7.86	0.00	-3332.12	-4131.23	9763.372	0
28100	-5.85	7.29	0.00	-3332.38	-4134.41	9763.465	0
28200	-5.72	7.21	0.00	-3332.37	-4133.45	9763.564	0
28300	-5.38	7.07	0.00	-3332.23	-4135.01	9763.675	0
28400	-5.69	7.78	0.00	-3332.40	-4133.86	9763.765	0
28500	-5.64	7.39	0.00	-3332.38	-4134.81	9763.860	0
28600	-5.90	7.40	0.00	-3332.52	-4135.20	9763.972	0
28700	-6.02	7.78	0.00	-3332.14	-4133.48	9764.073	0
28800	-5.76	7.68	0.00	-3332.69	-4132.10	9764.168	0
28900	-5.84	8.07	0.00	-3332.56	-4130.17	9764.270	0
29000	-5.79	7.81	0.00	-3332.58	-4134.31	9764.368	0
29100	-5.89	7.64	0.00	-3332.45	-4135.13	9764.469	0
29200	-5.29	8.22	0.00	-3332.36	-4132.43	9764.575	0
29300	-5.62	7.14	0.00	-3332.19	-4134.09	9764.675	0
29400	-5.89	8.74	0.00	-3332.49	-4133.30	9764.774	0
29500	-6.06	7.46	0.00	-3332.65	-4136.93	9764.875	0
29600	-5.36	7.74	0.00	-3332.59	-4135.36	9764.969	0
29700	-5.56	7.72	0.00	-3332.50	-4135.60	9765.062	0
29800	-5.96	7.66	0.00	-3332.60	-4136.51	9765.162	0
29900	-5.22	8.02	0.00	-3332.61	-4136.80	9765.271	0
30000	-5.65	7.58	0.00	-3332.46	-4135.18	9765.368	0
30100	-5.91	7.75	0.00	-3332.66	-4132.84	9765.472	0
30200	-5.87	7.72	0.00	-3332.67	-4133.96	9765.573	0
30300	-4.98	7.99	0.00	-3332.43	-4136.88	9765.675	0
30400	-5.49	7.18	0.00	-3332.97	-4136.26	9765.767	0
30500	-5.34	8.07	0.00	-3332.52	-4137.30	9765.875	0
30600	-5.86	7.66	0.00	-3332.97	-4137.39	9765.966	0
30700	-5.94	7.63	0.00	-3333.15	-4136.26	9766.062	0
30800	-6.12	7.82	0.00	-3333.08	-4134.81	9766.176	0
30900	-5.83	6.97	0.00	-3332.70	-4135.36	9766.275	0
31000	-5.56	6.80	0.00	-3333.24	-4137.27	9766.375	0
31100	-6.69	7.65	0.00	-3332.78	-4138.58	9766.473	0
31200	-6.54	7.56	0.00	-3333.34	-4136.88	9766.575	0
31300	-5.95	7.81	0.00	-3333.53	-4134.89	9766.671	0
31400	-6.23	7.85	0.00	-3333.32	-4136.05	9766.773	0
31500	-5.92	7.80	0.00	-3333.17	-4134.76	9766.874	0
31600	-5.83	7.96	0.00	-3333.14	-4134.83	9766.968	0
31700	-5.02	7.91	0.00	-3333.33	-4135.94	9767.073	0
31800	-5.90	7.35	0.00	-3333.37	-4137.04	9767.169	0
31900	-5.64	7.78	0.00	-3333.31	-4136.47	9767.271	0
32000	-5.89	7.33	0.00	-3332.73	-4132.73	9767.375	0
32100	-5.42	8.53	0.00	-3333.63	-4131.91	9767.475	0
32200	-5.86	7.97	0.00	-3333.39	-4135.47	9767.562	0
32300	-5.80	7.61	0.00	-3333.52	-4139.37	9767.666	0
32400	-5.92	6.70	0.00	-3333.40	-4137.99	9767.773	0
32500	-5.73	7.39	0.00	-3333.52	-4137.20	9767.868	0
32600	-5.88	8.18	0.00	-3333.79	-4138.35	9767.975	0
32700	-5.83	7.49	0.00	-3333.34	-4138.69	9768.062	0
32800	-5.81	7.81	0.00	-3333.51	-4140.05	9768.171	0
32900	-5.89	7.46	0.00	-3333.45	-4139.68	9768.271	0
33000	-5.73	7.31	0.00	-3333.42	-4138.58	9768.373	0
33100	-5.44	7.35	0.00	-3333.53	-4134.94	9768.466	0
33200	-5.62	7.82	0.00	-3334.05	-4135.10	9768.574	0
33300	-5.15	7.73	0.00	-3333.40	-4134.09	9768.671	0
33400	-4.94	7.85	0.00	-3333.51	-4138.78	9768.773	0
33500	-5.53	7.68	0.00	-3333.54	-4139.22	9768.868	0
33600	-5.68	7.66	0.00	-3333.51	-4138.43	9768.969	0
33700	-5.29	7.51	0.00	-3333.50	-4138.52	9769.074	0
33800	-5.76	7.55	0.00	-3333.55	-4137.46	9769.172	0
33900	-5.88	7.85	0.00	-3333.98	-4136.65	9769.269	0
34000	-5.44	7.83	0.00	-3333.71	-4136.26	9769.360	0
34100	-5.59	7.23	0.00	-3333.96	-4138.38	9769.469	0
34200	-5.36	7.45	0.00	-3333.77	-4139.41	9769.561	0
34300	-5.61	7.88	0.00	-3333.89	-4138.47	9769.673	0
34400	-5.92	7.71	0.00	-3334.27	-4137.99	9769.773	0
34500	-5.13	7.81	0.00	-3334.07	-4137.77	9769.871	0
34600	-5.42	7.33	0.00	-3334.00	-4137.65	9769.969	0
34700	-5.58	7.59	0.00	-3334.02	-4138.10	9770.062	0
34800	-5.18	7.47	0.00	-3333.73	-4135.56	9770.167	0
34900	-5.54	7.75	0.00	-3333.72	-4140.18	9770.269	0
35000	-6.03	7.21	0.00	-3334.00	-4141.19	9770.374	0
35100	-5.51	7.33	0.00	-3334.02	-4142.53	9770.467	0
35200	-5.63	6.95	0.00	-3334.10	-4139.90	9770.562	0
35300	-5.32	7.90	0.00	-3334.28	-4141.02	9770.672	0
35400	-5.59	7.59	0.00	-3334.40	-4141.09	9770.771	0
35500	-5.37	6.57	0.00	-3334.27	-4139.51	9770.875	0
35600	-5.93	7.44	0.00	-3334.33	-4141.04	9770.969	0
35700	-5.91	7.23	0.00	-3334.31	-4140.66	9771.062	0
35800	-5.93	8.35	0.00	-3334.38	-4141.40	9771.175	0
35900	-5.54	8.04	0.00	-3334.34	-4141.44	9771.275	0
36000	-5.40	8.20	0.00	-3334.26	-4139.41	9771.374	0
36100	-5.48	8.06	0.00	-3334.17	-4141.00	9771.469	0
36200	-5.52	7.87	0.00	-3334.62	-4140.45	9771.573	0
36300	-5.61	8.00	0.00	-3334.25	-4140.92	9771.672	0
36400	-5.97	7.96	0.00	-3334.52	-4140.57	9771.770	0
36500	-5.70	8.16	0.00	-3334.43	-4141.51	9771.873	0
36600	-5.77	7.31	0.00	-3334.26	-4139.88	9771.968	0
36700	-5.87	7.87	0.00	-3334.44	-4140.68	9772.061	0
36800	-5.79	8.13	0.00	-3334.78	-4142.14	9772.172	0
36900	-6.90	7.71	0.00	-3334.54	-4139.99	9772.258	0
37000	-5.76	8.03	0.00	-3334.52	-4140.77	9772.307	0
37100	-5.49	7.71	0.00	-3334.77	-4138.29	9772.406	0
37200	-6.06	8.02	0.00	-3335.14	-4140.82	9772.510	0
37300	-5.57	7.84	0.00	-3334.92	-4139.93	9772.609	0
37400	-5.68	8.07	0.00	-3334.72	-4139.57	9772.711	0
37500	-5.33	7.99	0.00	-3335.03	-4141.42	9772.813	0
37600	-5.56	8.32	0.00	-3335.32	-4138.77	9772.906	0
37700	-5.16	7.95	0.00	-3335.01	-4140.65	9773.009	0
37800	-5.59	7.91	0.00	-3334.95	-4140.66	9773.103	0
37900	-5.80	7.70	0.00	-3334.93	-4142.13	9773.210	0
38000	-5.70	7.48	0.00	-3335.07	-4144.42	9773.317	0
38100	-5.66	7.85	0.00	-3334.93	-4142.00	9773.413	0
38200	-5.72	7.99	0.00	-3335.09	-4141.45	9773.500	0
38300	-5.89	8.14	0.00	-3334.87	-4140.59	9773.610	0
38400	-6.13	8.28	0.00	-3335.15	-4139.42	9773.707	0
38500	-5.90	8.09	0.00	-3335.02	-4140.77	9773.810	0
38600	-5.63	8.18	0.00	-3334.97	-4141.42	9773.906	0
38700	-5.86	7.98	0.00	-3334.92	-4141.48	9774.010	0
38800	-5.79	7.87	0.00	-3335.42	-4142.22	9774.116	0
38900	-5.84	8.02	0.00	-3335.06	-4141.28	9774.214	0
39000	-5.78	7.90	0.00	-3335.19	-4141.04	9774.310	0
39100	-6.04	7.11	0.00	-3335.24	-4140.05	9774.406	0
39200	-5.87	8.06	0.00	-3335.30	-4141.55	9774.508	0
39300	-5.29	8.20	0.00	-3335.19	-4142.09	9774.612	0
39400	-5.46	7.48	0.00	-3335.06	-4143.01	9774.716	0
39500	-6.18	7.61	0.00	-3334.98	-4143.20	9774.807	0
39600	-5.69	7.47	0.00	-3335.21	-4142.03	9774.907	0
39700	-4.85	8.00	0.00	-3334.86	-4142.89	9775.016	0
39800	-5.61	8.25	0.00	-3335.32	-4140.78	9775.112	0
39900	-6.17	7.99	0.00	-3335.28	-4141.60	9775.215	0
40000	-5.94	7.71	0.00	-3335.50	-4143.51	9775.311	0
40100	-6.05	7.80	0.00	-3335.24	-4142.03	9775.408	0
40200	-5.37	7.98	0.00	-3335.38	-4142.60	9775.509	0
40300	-5.36	7.42	0.00	-3335.53	-4141.27	9775.616	0
40400	-5.79	7.87	0.00	-3335.50	-4140.83	9775.711	0
40500	-5.60	8.04	0.00	-3335.60	-4141.19	9775.810	0
40600	-6.30	8.23	0.00	-3335.45	-4142.12	9775.914	0
40700	-6.85	7.75	0.00	-3335.51	-4141.07	9776.017	0
40800	-5.98	7.67	0.00	-3335.64	-4142.33	9776.115	0
40900	-5.68	7.32	0.00	-3335.62	-4142.37	9776.214	0
41000	-5.80	8.36	0.00	-3335.77	-4144.16	9776.306	0
41100	-5.68	7.78	0.00	-3335.62	-4142.81	9776.407	0
41200	-5.45	8.42	0.00	-3335.47	-4143.71	9776.513	0
41300	-5.79	8.04	0.00	-3335.51	-4143.04	9776.607	0
41400	-6.37	8.01	0.00	-3335.65	-4143.16	9776.714	0
41500	-5.90	8.37	0.00	-3335.69	-4141.72	9776.812	0
41600	-5.71	7.96	0.00	-3335.70	-4143.25	9776.911	0
41700	-6.02	7.42	0.00	-3335.85	-4142.33	9777.006	0
41800	-5.91	7.45	0.00	-3335.79	-4142.49	9777.110	0
41900	-5.84	8.29	0.00	-3335.74	-4144.86	9777.217	0
42000	-5.53	7.67	0.00	-3335.48	-4142.36	9777.314	0
42100	-6.02	7.23	0.00	-3335.68	-4142.65	9777.416	0
42200	-6.71	8.25	0.00	-3335.94	-4145.23	9777.516	0
42300	-5.73	7.81	0.00	-3335.84	-4141.14	9777.615	0
42400	-5.99	7.98	0.00	-3335.44	-4141.34	9777.712	0
42500	-6.09	7.97	0.00	-3335.83	-4141.36	9777.807	0
42600	-5.57	8.05	0.00	-3335.86	-4141.81	9777.916	0
42700	-4.75	8.02	0.00	-3335.68	-4142.48	9778.015	0
42800	-5.76	7.87	0.00	-3335.79	-4143.07	9778.110	0
42900	-5.94	7.99	0.00	-3336.02	-4142.76	9778.217	0
43000	-5.75	7.08	0.00	-3336.00	-4142.08	9778.312	0
43100	-6.27	7.40	0.00	-3336.07	-4140.99	9778.417	0
43200	-5.64	7.41	0.00	-3335.91	-4142.73	9778.507	0
43300	-5.72	7.58	0.00	-3335.86	-4142.27	9778.616	0
43400	-6.32	7.37	0.00	-3336.04	-4142.59	9778.710	0
43500	-6.03	7.18	0.00	-3336.11	-4141.69	9778.808	0
43600	-5.87	7.06	0.00	-3336.05	-4142.72	9778.906	0
43700	-5.66	7.42	0.00	-3336.11	-4141.66	9778.995	0
43800	-5.89	7.31	0.00	-3336.25	-4142.06	9779.115	0
43900	-5.61	7.66	0.00	-3336.31	-4141.47	9779.213	0
44000	-5.54	7.55	0.00	-3335.84	-4140.18	9779.312	0
44100	-5.72	7.59	0.00	-3335.98	-4140.83	9779.405	0
44200	-5.28	7.53	0.00	-3335.96	-4140.91	9779.512	0
44300	-4.70	7.48	0.00	-3336.14	-4142.11	9779.610	0
44400	-4.82	7.51	0.00	-3336.15	-4141.38	9779.710	0
44500	-5.00	7.39	0.00	-3336.38	-4141.91	9779.812	0
44600	-4.98	7.14	0.00	-3336.23	-4140.14	9779.916	0
44700	-5.05	7.49	0.00	-3336.49	-4141.07	9780.002	0
44800	-4.69	7.82	0.00	-3336.28	-4141.18	9780.113	0
44900	-5.03	7.47	0.00	-3336.30	-4137.67	9780.214	0
45000	-4.91	7.12	0.00	-3335.96	-4142.31	9780.310	0
45100	-5.20	7.19	0.00	-3336.22	-4142.88	9780.406	0
45200	-5.12	7.20	0.00	-3336.29	-4142.16	9780.513	0
45300	-5.16	7.47	0.00	-3336.00	-4142.98	9780.606	0
45400	-4.59	7.50	0.00	-3336.53	-4143.96	9780.715	0
45500	-4.99	7.87	0.00	-3336.35	-4139.52	9780.809	0
45600	-5.07	7.88	0.00	-3336.14	-4140.88	9780.905	0
45700	-4.75	8.96	0.00	-3336.41	-4144.57	9781.003	0
45800	-4.42	13.76	0.00	-3336.40	-4150.15	9781.109	0
45900	-4.29	13.39	0.00	-3336.54	-4149.01	9781.209	0
46000	-4.41	13.14	0.00	-3336.57	-4150.66	9781.310	0
46100	-4.31	13.77	0.00	-3336.61	-4150.96	9781.405	0
46200	-4.62	12.57	0.00	-3336.59	-4150.64	9781.514	0
46300	-4.39	13.23	0.00	-3336.82	-4150.64	9781.614	0
46400	-4.30	13.43	0.00	-3336.65	-4149.24	9781.715	0
46500	-4.77	13.26	0.00	-3336.72	-4150.13	9781.806	0
46600	-4.87	13.54	0.00	-3336.80	-4150.56	9781.906	0
46700	-4.84	13.80	0.00	-3336.86	-4150.15	9782.007	0
46800	-4.81	14.03	0.00	-3336.97	-4151.05	9782.109	0
46900	-4.80	13.00	0.00	-3336.81	-4152.57	9782.210	0
47000	-5.05	13.46	0.00	-3336.78	-4143.35	9782.310	0
47100	-5.36	12.94	0.00	-3336.78	-4142.87	9782.411	0
47200	-4.78	12.91	0.00	-3336.64	-4145.00	9782.504	0
47300	-4.96	13.22	0.00	-3336.53	-4142.15	9782.613	0
47400	-4.73	13.49	0.00	-3336.78	-4143.88	9782.706	0
47500	-5.42	13.51	0.00	-3336.52	-4142.95	9782.810	0
47600	-5.51	13.24	0.00	-3336.70	-4142.94	9782.906	0
47700	-5.19	13.04	0.00	-3336.52	-4142.25	9783.013	0
47800	-5.06	13.82	0.00	-3336.69	-4143.48	9783.113	0
47900	-4.99	13.69	0.00	-3336.63	-4143.79	9783.211	0
48000	-5.14	12.57	0.00	-3336.41	-4138.46	9783.310	0
48100	-5.11	13.70	0.00	-3336.64	-4142.82	9783.405	0
48200	-5.45	13.59	0.00	-3336.69	-4136.37	9783.504	0
48300	-5.34	13.88	0.00	-3336.76	-4138.22	9783.613	0
48400	-5.14	13.48	0.00	-3336.83	-4141.87	9783.705	0
48500	-5.01	13.17	0.00	-3336.77	-4142.87	9783.807	0
48600	-5.02	13.02	0.00	-3336.61	-4140.62	9783.911	0
48700	-5.18	13.39	0.00	-3336.74	-4140.48	9784.001	0
48800	-5.48	12.81	0.00	-3336.73	-4139.80	9784.110	0
48900	-4.95	13.29	0.00	-3336.64	-4136.54	9784.214	0
49000	-5.05	13.56	0.00	-3336.77	-4139.09	9784.310	0
49100	-5.15	13.61	0.00	-3336.95	-4141.84	9784.405	0
49200	-5.46	12.77	0.00	-3336.89	-4136.87	9784.500	0
49300	-5.77	11.27	0.00	-3337.13	-4137.47	9784.616	0
49400	-5.37	12.82	0.00	-3336.73	-4138.36	9784.711	0
49500	-5.58	13.13	0.00	-3336.81	-4138.76	9784.810	0
49600	-5.55	13.15	0.00	-3336.84	-4139.12	9784.906	0
49700	-5.37	13.19	0.00	-3336.80	-4131.29	9785.002	0
49800	-5.37	13.05	0.00	-3337.11	-4131.27	9785.109	0
49900	-5.15	12.60	0.00	-3336.71	-4143.05	9785.217	0
50000	-5.34	13.03	0.00	-3336.95	-4137.46	9785.306	0
50100	-5.89	13.06	0.00	-3336.98	-4138.74	9785.412	0
50200	-5.46	13.18	0.00	-3337.14	-4133.42	9785.515	0
50300	-5.59	13.42	0.00	-3337.08	-4139.93	9785.614	0
50400	-5.72	13.34	0.00	-3336.74	-4139.61	9785.711	0
50500	-5.44	13.39	0.00	-3337.20	-4140.78	9785.810	0
50600	-4.94	13.50	0.00	-3337.18	-4140.35	9785.915	0
50700	-5.56	13.29	0.00	-3337.15	-4143.01	9786.000	0
50800	-6.37	12.92	0.00	-3337.15	-4144.75	9786.116	0
50900	-5.15	13.17	0.00	-3336.98	-4145.50	9786.215	0
51000	-4.99	13.71	0.00	-3336.93	-4142.67	9786.311	0
51100	-5.25	13.18	0.00	-3337.15	-4143.61	9786.408	0
51200	-5.54	12.43	0.00	-3336.94	-4140.85	9786.514	0
51300	-5.05	12.92	0.00	-3336.94	-4142.22	9786.608	0
51400	-5.03	12.52	0.00	-3337.23	-4142.86	9786.709	0
51500	-5.32	12.83	0.00	-3336.93	-4140.98	9786.807	0
51600	-5.31	12.94	0.00	-3337.06	-4141.56	9786.912	0
51700	-5.23	12.58	0.00	-3337.06	-4143.26	9787.000	0
51800	-5.37	12.78	0.00	-3337.09	-4139.63	9787.104	0
51900	-5.39	13.52	0.00	-3337.26	-4140.88	9787.205	0
52000	-5.19	12.50	0.00	-3337.08	-4141.61	9787.310	0
52100	-5.39	13.17	0.00	-3337.15	-4141.66	9787.406	0
52200	-5.46	12.65	0.00	-3337.11	-4143.70	9787.516	0
52300	-5.31	12.65	0.00	-3337.41	-4141.66	9787.608	0
52400	-4.67	12.75	0.00	-3337.32	-4140.17	9787.716	0
52500	-5.13	12.89	0.00	-3337.15	-4140.36	9787.810	0
52600	-5.14	13.09	0.00	-3337.13	-4135.16	9787.915	0
52700	-5.38	12.63	0.00	-3336.94	-4140.60	9788.015	0
52800	-5.28	12.93	0.00	-3337.10	-4139.96	9788.105	0
52900	-5.44	13.21	0.00	-3337.18	-4140.01	9788.211	0
53000	-5.12	12.65	0.00	-3337.38	-4139.89	9788.310	0
53100	-5.23	12.34	0.00	-3337.27	-4141.24	9788.410	0
53200	-5.19	13.14	0.00	-3337.47	-4141.89	9788.514	0
53300	-5.29	12.52	0.00	-3337.40	-4139.12	9788.597	0
53400	-5.06	12.78	0.00	-3337.60	-4139.97	9788.656	0
53500	-5.33	13.01	0.00	-3337.83	-4139.95	9788.755	0
53600	-5.28	12.43	0.00	-3337.55	-4137.54	9788.850	0
53700	-5.29	12.84	0.00	-3337.82	-4138.60	9788.957	0
53800	-5.28	12.29	0.00	-3337.75	-4139.19	9789.055	0
53900	-5.31	12.45	0.00	-3337.85	-4139.22	9789.153	0
54000	-5.23	12.74	0.00	-3337.49	-4138.28	9789.248	0
54100	-4.88	13.32	0.00	-3337.84	-4141.06	9789.358	0
54200	-5.14	12.66	0.00	-3337.91	-4141.18	9789.451	0
54300	-5.11	12.76	0.00	-3337.85	-4139.86	9789.554	0
54400	-5.54	12.36	0.00	-3337.72	-4141.74	9789.655	0
54500	-5.41	12.07	0.00	-3338.01	-4142.90	9789.757	0
54600	-5.24	13.34	0.00	-3337.89	-4144.93	9789.847	0
54700	-5.20	12.24	0.00	-3337.89	-4141.14	9789.953	0
54800	-5.32	12.41	0.00	-3337.69	-4142.67	9790.054	0
54900	-5.33	12.37	0.00	-3337.54	-4142.26	9790.156	0
55000	-4.97	13.41	0.00	-3337.67	-4141.52	9790.254	0
55200	-5.37	12.22	0.00	-3337.80	-4140.83	9790.337	0
55205	-5.24	13.07	0.00	-3337.76	-4141.27	9790.342	0
55210	-5.03	13.34	0.00	-3337.90	-4141.43	9790.344	0
55215	-5.45	13.13	0.00	-3338.07	-4141.52	9790.351	0
55220	-5.71	13.83	0.00	-3337.70	-4141.18	9790.357	0
55225	-5.86	12.73	0.00	-3338.11	-4141.63	9790.360	0
55230	-5.19	11.77	0.00	-3338.09	-4142.86	9790.369	0
55235	-4.71	11.92	0.00	-3338.15	-4143.72	9790.372	0
55240	-5.57	12.03	0.00	-3338.10	-4143.30	9790.375	0
55245	-5.25	12.15	0.00	-3337.95	-4142.89	9790.381	0
55250	-5.33	12.88	0.00	-3338.08	-4143.12	9790.386	0
55255	-5.40	13.13	0.00	-3337.96	-4142.03	9790.390	0
55260	-5.03	12.70	0.00	-3337.82	-4141.46	9790.396	0
55265	-5.19	12.63	0.00	-3337.88	-4141.30	9790.401	0
55270	-5.67	12.38	0.00	-3338.10	-4141.78	9790.406	0
55275	-5.15	11.98	0.00	-3337.93	-4141.71	9790.411	0
55280	-5.34	12.54	0.00	-3338.04	-4141.38	9790.416	0
55285	-5.72	12.62	0.00	-3338.34	-4142.17	9790.421	0
55290	-5.83	12.11	0.00	-3338.20	-4142.07	9790.423	0
55295	-5.24	12.57	0.00	-3338.13	-4141.89	9790.431	0
55300	-5.17	12.53	0.00	-3338.05	-4140.94	9790.437	0
55305	-5.09	13.12	0.00	-3338.02	-4140.90	9790.441	0
55310	-5.25	12.36	0.00	-3338.00	-4140.57	9790.447	0
55315	-4.98	12.59	0.00	-3338.29	-4140.63	9790.451	0
55320	-5.55	12.56	0.00	-3338.12	-4142.42	9790.456	0
55325	-5.59	12.55	0.00	-3338.06	-4142.17	9790.462	0
55330	-5.29	12.80	0.00	-3338.25	-4143.27	9790.467	0
55335	-5.64	13.26	0.00	-3338.17	-4143.71	9790.469	0
55340	-4.92	12.82	0.00	-3338.08	-4141.40	9790.477	0
55345	-5.38	12.10	0.00	-3338.33	-4141.92	9790.482	235
55350	-4.88	12.75	0.00	-3337.98	-4141.97	9790.485	1000
55355	-4.97	12.24	0.00	-3337.99	-4142.24	9790.494	1000
55360	-6.18	12.91	0.00	-3337.88	-4141.78	9790.498	1000
55365	-4.90	12.97	0.00	-3337.82	-4141.85	9790.500	1000
55370	-5.21	13.63	0.00	-3338.18	-4141.67	9790.506	1001
55375	-5.78	12.78	0.00	-3337.68	-4141.29	9790.511	1001
55380	-5.77	12.26	0.00	-3338.16	-4142.91	9790.515	1001
55385	-5.05	14.80	0.00	-3337.98	-4169.17	9790.521	1016
55390	-5.53	17.84	0.00	-3338.13	-4206.48	9790.527	1031
55395	-4.65	18.39	0.00	-3337.81	-4239.56	9790.531	1031
55400	-4.35	18.99	0.00	-3337.72	-4263.42	9790.536	1031
55405	-5.01	20.00	0.00	-3337.89	-4290.42	9790.542	1031
55410	-3.86	20.00	0.00	-3337.70	-4303.79	9790.546	1031
55415	-4.35	19.33	0.00	-3335.75	-4319.31	9790.550	1031
55420	-4.40	17.98	0.00	-3335.60	-4331.54	9790.555	1031
55425	-3.77	19.16	0.00	-3334.89	-4346.37	9790.562	1031
55430	-4.16	19.27	0.00	-3335.22	-4351.83	9790.564	1031
55435	-4.39	20.48	0.00	-3334.89	-4363.47	9790.572	1031
55440	-4.36	20.37	0.00	-3335.03	-4367.77	9790.576	1031
55445	-4.23	20.40	0.00	-3333.39	-4373.67	9790.580	1031
55450	-3.23	20.14	0.00	-3333.11	-4376.49	9790.585	1031
55455	-3.14	21.28	0.00	-3332.32	-4382.28	9790.593	1031
55460	-3.84	21.41	0.00	-3332.59	-4383.87	9790.594	1031
55465	-3.86	22.25	0.00	-3332.60	-4387.13	9790.602	1031
55470	-3.24	22.06	0.00	-3332.61	-4388.72	9790.606	1031
55475	-2.68	20.95	0.00	-3331.20	-4391.02	9790.613	1031
55480	-3.53	21.15	0.00	-3331.26	-4392.32	9790.618	1031
55485	-3.69	21.05	0.00	-3331.18	-4393.26	9790.623	1031
55490	-3.27	21.96	0.00	-3331.30	-4393.79	9790.625	1031
55495	-3.34	21.57	0.00	-3330.31	-4395.29	9790.632	1031
55500	-3.13	21.64	0.00	-3329.62	-4395.87	9790.636	1031
55505	-3.52	22.18	0.00	-3329.74	-4395.39	9790.641	1031
55510	-3.80	21.30	0.00	-3329.26	-4395.32	9790.646	1031
55515	-3.88	21.36	0.00	-3329.30	-4395.75	9790.652	1031
55520	-3.81	21.86	0.00	-3329.33	-4396.46	9790.656	1031
55525	-3.55	21.26	0.00	-3329.05	-4395.84	9790.662	1031
55530	-3.06	21.25	0.00	-3327.66	-4393.99	9790.666	1031
55535	-3.15	21.89	0.00	-3327.44	-4394.69	9790.671	1031
55540	-3.95	21.20	0.00	-3326.71	-4394.21	9790.678	1031
55545	-3.19	21.68	0.00	-3326.91	-4394.59	9790.679	1031
55550	-3.22	20.75	0.00	-3326.70	-4394.20	9790.687	1031
55555	-3.73	20.83	0.00	-3326.45	-4394.45	9790.690	1031
55560	-3.18	21.21	0.00	-3325.67	-4393.20	9790.697	1031
55565	-3.02	21.59	0.00	-3325.42	-4393.39	9790.701	1031
55570	-2.86	20.91	0.00	-3324.62	-4393.24	9790.708	1031
55575	-3.49	21.41	0.00	-3324.30	-4393.58	9790.711	1031
55580	-3.11	21.97	0.00	-3324.41	-4393.30	9790.717	1031
55585	-3.50	21.50	0.00	-3324.55	-4393.02	9790.719	1031
55590	-5.43	19.24	0.00	-3323.69	-4392.53	9790.728	1031
55595	-4.28	19.67	0.00	-3323.37	-4392.55	9790.732	1031
55600	-2.90	20.15	0.00	-3323.03	-4392.61	9790.735	1031
55605	-3.68	19.96	0.00	-3323.00	-4392.07	9790.744	1031
55610	-3.49	20.58	0.00	-3322.62	-4390.97	9790.748	1031
55615	-2.90	20.64	0.00	-3322.00	-4390.55	9790.750	1031
55620	-3.21	21.01	0.00	-3321.70	-4389.84	9790.756	1031
55625	-3.68	20.09	0.00	-3321.12	-4389.52	9790.761	1031
55630	-3.17	20.36	0.00	-3321.33	-4390.35	9790.765	1031
55635	-3.63	19.90	0.00	-3321.28	-4389.87	9790.772	1031
55640	-3.32	20.21	0.00	-3321.13	-4389.73	9790.776	1031
55645	-3.57	20.53	0.00	-3321.33	-4389.24	9790.781	1031
55650	-3.31	20.38	0.00	-3320.64	-4388.83	9790.786	1031
55655	-3.13	20.52	0.00	-3318.93	-4387.34	9790.791	1031
55660	-3.89	19.79	0.00	-3318.85	-4386.57	9790.796	1031
55665	-3.02	21.10	0.00	-3318.64	-4386.97	9790.802	1031
55670	-3.20	20.63	0.00	-3318.91	-4387.17	9790.805	1031
55675	-2.90	20.83	0.00	-3317.58	-4387.01	9790.812	1031
55680	-3.28	20.70	0.00	-3317.22	-4386.43	9790.815	1031
55685	-3.98	20.98	0.00	-3316.30	-4385.81	9790.820	1031
55690	-4.04	21.29	0.00	-3316.36	-4385.20	9790.826	1031
55695	-3.94	19.83	0.00	-3316.65	-4386.26	9790.829	1031
55700	-3.22	20.76	0.00	-3316.58	-4385.86	9790.837	1031
55705	-3.27	19.76	0.00	-3315.35	-4384.60	9790.843	1031
55710	-2.58	20.15	0.00	-3315.45	-4383.96	9790.844	1031
55715	-4.33	18.30	0.00	-3314.30	-4383.64	9790.853	1031
55720	-2.91	19.26	0.00	-3314.94	-4384.51	9790.857	1031
55725	-3.57	19.27	0.00	-3313.85	-4383.32	9790.860	1031
55730	-3.88	19.35	0.00	-3313.69	-4382.94	9790.868	1031
55735	-4.16	20.58	0.00	-3312.96	-4383.52	9790.873	1031
55740	-3.85	20.51	0.00	-3313.11	-4383.27	9790.875	1031
55745	-3.67	21.14	0.00	-3312.83	-4382.68	9790.881	1031
55750	-3.63	19.86	0.00	-3312.95	-4383.35	9790.886	1031
55755	-3.90	19.28	0.00	-3312.34	-4383.75	9790.890	1031
55760	-3.88	19.18	0.00	-3311.45	-4383.94	9790.896	1031
55765	-3.36	19.58	0.00	-3311.40	-4384.81	9790.901	1031
55770	-3.36	19.60	0.00	-3311.22	-4382.96	9790.906	1031
55775	-3.64	19.57	0.00	-3310.90	-4382.43	9790.910	1031
55780	-4.74	18.83	0.00	-3309.60	-4380.79	9790.916	1031
55785	-4.18	19.58	0.00	-3309.83	-4380.89	9790.921	1031
55790	-3.80	18.97	0.00	-3309.25	-4379.93	9790.925	1031
55795	-3.62	20.41	0.00	-3309.03	-4380.71	9790.929	1031
55800	-3.50	19.62	0.00	-3308.85	-4379.34	9790.938	1031
55805	-2.98	19.49	0.00	-3309.03	-4379.25	9790.939	1031
55810	-4.01	18.90	0.00	-3308.88	-4379.76	9790.947	1031
55815	-3.12	19.89	0.00	-3308.87	-4379.84	9790.951	1031
55820	-3.21	20.44	0.00	-3306.59	-4377.79	9790.957	1031
55825	-4.35	19.05	0.00	-3306.59	-4377.59	9790.962	1031
55830	-3.85	19.12	0.00	-3306.43	-4377.96	9790.967	1031
55835	-3.62	19.93	0.00	-3306.34	-4377.75	9790.969	1031
55840	-4.69	19.10	0.00	-3305.07	-4375.87	9790.978	1031
55845	-3.95	19.15	0.00	-3304.95	-4376.06	9790.982	1031
55850	-3.13	18.68	0.00	-3305.24	-4376.74	9790.984	1031
55855	-2.94	19.13	0.00	-3305.07	-4376.04	9790.992	1031
55860	-4.02	18.58	0.00	-3304.48	-4376.29	9790.997	1031
55865	-3.44	19.69	0.00	-3303.78	-4375.27	9791.000	1031
55870	-3.48	18.98	0.00	-3303.08	-4375.54	9791.007	1031
55875	-3.95	19.55	0.00	-3302.83	-4375.48	9791.011	1031
55880	-3.65	19.53	0.00	-3302.88	-4374.61	9791.015	1031
55885	-3.45	19.11	0.00	-3302.75	-4375.23	9791.021	1031
55890	-3.43	19.28	0.00	-3302.58	-4374.46	9791.027	1031
55895	-4.16	18.85	0.00	-3301.46	-4373.54	9791.031	1031
55900	-3.88	18.44	0.00	-3301.58	-4374.08	9791.036	1031
55905	-3.31	19.74	0.00	-3301.69	-4374.52	9791.043	1031
55910	-4.34	18.45	0.00	-3301.49	-4374.40	9791.046	1031
55915	-4.20	19.11	0.00	-3300.59	-4372.93	9791.051	1031
55920	-4.30	18.55	0.00	-3300.25	-4373.10	9791.055	1031
55925	-4.49	18.82	0.00	-3299.36	-4373.71	9791.061	1031
55930	-4.00	19.76	0.00	-3299.42	-4373.41	9791.063	1031
55935	-3.57	18.77	0.00	-3299.08	-4372.68	9791.073	1031
55940	-3.84	18.30	0.00	-3299.22	-4373.73	9791.076	1031
55945	-3.66	18.63	0.00	-3299.23	-4372.90	9791.079	1031
55950	-4.18	18.32	0.00	-3299.34	-4372.42	9791.088	1031
55955	-3.09	18.14	0.00	-3296.28	-4374.32	9791.093	1031
55960	-4.04	17.03	0.00	-3297.03	-4373.07	9791.094	1031
55965	-3.50	17.95	0.00	-3296.85	-4372.34	9791.101	1031
55970	-3.40	18.53	0.00	-3297.11	-4372.09	9791.106	1031
55975	-3.19	18.67	0.00	-3295.99	-4371.93	9791.110	1031
55980	-3.51	18.46	0.00	-3295.63	-4372.17	9791.118	1031
55985	-3.90	18.72	0.00	-3295.81	-4371.30	9791.123	1031
55990	-3.70	17.81	0.00	-3295.69	-4371.47	9791.125	1031
55995	-2.13	17.82	0.00	-3295.78	-4370.44	9791.133	1031
56000	-3.28	18.45	0.00	-3295.42	-4371.42	9791.136	1031
56005	-3.28	18.19	0.00	-3294.90	-4370.88	9791.140	1031
56010	-3.42	18.59	0.00	-3293.23	-4367.77	9791.146	1031
56015	-3.47	18.80	0.00	-3292.74	-4367.79	9791.152	1031
56020	-4.06	17.62	0.00	-3292.32	-4367.54	9791.156	1031
56025	-4.01	17.42	0.00	-3292.43	-4368.78	9791.161	1031
56030	-3.74	18.28	0.00	-3292.42	-4367.69	9791.166	1031
56035	-3.96	17.84	0.00	-3292.41	-4367.90	9791.171	1031
56040	-4.42	17.55	0.00	-3291.12	-4366.12	9791.178	1031
56045	-3.41	19.02	0.00	-3291.09	-4366.10	9791.180	1031
56050	-3.74	18.95	0.00	-3290.95	-4366.12	9791.186	1031
56055	-4.31	17.45	0.00	-3290.85	-4365.39	9791.189	1031
56060	-4.13	17.75	0.00	-3289.76	-4363.64	9791.196	1031
56065	-3.39	18.01	0.00	-3289.76	-4364.00	9791.201	1031
56070	-3.98	17.91	0.00	-3289.59	-4364.59	9791.208	1031
56075	-3.52	17.97	0.00	-3289.40	-4364.64	9791.210	1031
56080	-2.55	17.26	0.00	-3289.39	-4365.81	9791.218	1031
56085	-4.17	17.97	0.00	-3289.42	-4364.85	9791.219	1031
56090	-3.83	17.79	0.00	-3287.80	-4362.74	9791.228	1031
56095	-3.48	17.13	0.00	-3287.31	-4362.97	9791.232	1031
56100	-4.72	18.27	0.00	-3286.60	-4361.46	9791.238	1031
56105	-3.95	17.44	0.00	-3286.80	-4361.76	9791.242	1031
56110	-3.72	17.79	0.00	-3286.40	-4361.58	9791.248	1031
56115	-3.37	18.03	0.00	-3286.40	-4361.11	9791.250	1031
56120	-4.51	18.08	0.00	-3285.29	-4360.93	9791.257	1031
56125	-3.72	17.21	0.00	-3284.99	-4359.77	9791.261	1031
56130	-3.68	18.02	0.00	-3285.06	-4359.59	9791.266	1031
56135	-3.67	18.29	0.00	-3284.46	-4359.98	9791.271	1031
56140	-4.25	17.33	0.00	-3284.46	-4360.30	9791.277	1031
56145	-3.69	17.32	0.00	-3284.48	-4359.61	9791.281	1031
56150	-4.24	17.11	0.00	-3284.03	-4359.45	9791.286	1031
56155	-3.59	17.18	0.00	-3282.91	-4358.03	9791.291	1031
56160	-3.83	16.76	0.00	-3282.70	-4357.61	9791.296	1031
56165	-3.23	18.18	0.00	-3282.65	-4357.09	9791.303	1031
56170	-3.29	18.86	0.00	-3282.78	-4357.05	9791.304	1031
56175	-3.73	17.98	0.00	-3282.90	-4358.08	9791.311	1031
56180	-3.20	19.19	0.00	-3282.70	-4358.44	9791.313	1031
56185	-3.30	18.75	0.00	-3280.15	-4357.89	9791.322	1031
56190	-3.41	18.74	0.00	-3280.35	-4358.25	9791.326	1031
56195	-2.91	19.23	0.00	-3280.43	-4356.33	9791.329	1031
56200	-3.39	18.61	0.00	-3280.12	-4356.34	9791.337	1031
56205	-4.04	18.81	0.00	-3278.84	-4356.10	9791.343	1031
56210	-3.59	19.15	0.00	-3279.10	-4356.80	9791.344	1031
56215	-3.21	18.21	0.00	-3278.98	-4356.89	9791.351	1031
56220	-4.01	18.63	0.00	-3278.99	-4359.15	9791.357	1031
56225	-4.23	17.85	0.00	-3277.95	-4357.97	9791.359	1031
56230	-3.72	18.03	0.00	-3277.73	-4356.31	9791.368	1031
56235	-3.64	18.24	0.00	-3277.06	-4354.22	9791.372	1031
56240	-3.82	18.74	0.00	-3276.47	-4353.53	9791.375	1031
56245	-3.79	19.03	0.00	-3276.50	-4352.46	9791.382	1031
56250	-4.14	17.75	0.00	-3276.63	-4350.80	9791.387	1031
56255	-4.44	17.88	0.00	-3276.36	-4350.17	9791.390	1031
56260	-3.55	17.85	0.00	-3274.88	-4348.48	9791.397	1031
56265	-4.69	17.34	0.00	-3274.93	-4348.33	9791.401	1031
56270	-4.22	19.15	0.00	-3274.29	-4347.39	9791.406	1031
56275	-4.04	18.82	0.00	-3274.06	-4347.03	9791.411	1031
56280	-4.63	17.17	0.00	-3274.02	-4347.49	9791.416	1031
56285	-3.11	17.62	0.00	-3273.99	-4347.75	9791.421	1031
56290	-4.13	19.35	0.00	-3272.55	-4346.55	9791.427	1031
56295	-3.48	19.23	0.00	-3272.48	-4347.37	9791.429	1031
56300	-3.15	18.16	0.00	-3272.36	-4348.20	9791.437	1031
56305	-3.34	19.78	0.00	-3272.33	-4347.44	9791.440	1031
56310	-3.72	19.11	0.00	-3271.17	-4346.24	9791.446	1031
56315	-3.65	18.38	0.00	-3270.83	-4345.81	9791.451	1031
56320	-3.27	18.09	0.00	-3270.17	-4344.89	9791.458	1031
56325	-3.08	17.50	0.00	-3270.03	-4345.42	9791.461	1031
56330	-3.30	17.08	0.00	-3270.40	-4344.68	9791.468	1031
56335	-3.53	18.31	0.00	-3269.96	-4344.09	9791.469	1031
56340	-3.76	17.25	0.00	-3268.73	-4342.28	9791.477	1031
56345	-3.30	18.79	0.00	-3268.52	-4341.92	9791.482	1031
56350	-2.85	18.67	0.00	-3268.25	-4342.03	9791.485	1031
56355	-2.99	18.65	0.00	-3267.79	-4340.13	9791.491	1031
56360	-3.07	19.96	0.00	-3267.53	-4340.63	9791.498	1031
56365	-2.86	19.27	0.00	-3267.74	-4341.22	9791.500	1031
56370	-3.27	18.95	0.00	-3267.54	-4341.23	9791.505	1031
56375	-3.29	18.01	0.00	-3267.65	-4341.70	9791.511	1031
56380	-3.44	18.13	0.00	-3267.77	-4341.62	9791.515	1031
56385	-3.93	17.65	0.00	-3265.53	-4341.18	9791.522	1031
56390	-3.73	17.74	0.00	-3265.44	-4340.45	9791.525	1031
56395	-3.91	18.02	0.00	-3265.62	-4340.90	9791.531	1031
56400	-2.93	18.41	0.00	-3265.57	-4340.43	9791.536	1031
56405	-3.96	18.60	0.00	-3263.82	-4338.64	9791.543	1031
56410	-3.70	18.86	0.00	-3263.88	-4337.94	9791.546	1031
56415	-2.76	18.54	0.00	-3263.84	-4338.15	9791.553	1031
56420	-3.39	18.20	0.00	-3263.82	-4338.46	9791.557	1031
56425	-3.17	19.55	0.00	-3262.93	-4338.49	9791.561	1031
56430	-3.29	18.69	0.00	-3262.25	-4337.48	9791.565	1031
56435	-3.32	19.18	0.00	-3261.68	-4336.64	9791.571	1031
56440	-3.02	18.60	0.00	-3261.42	-4337.26	9791.576	1031
56445	-3.41	18.26	0.00	-3261.29	-4335.56	9791.580	1031
56450	-3.52	18.62	0.00	-3261.26	-4336.85	9791.587	1031
56455	-3.65	18.34	0.00	-3260.74	-4337.17	9791.592	1031
56460	-3.41	18.15	0.00	-3259.75	-4337.63	9791.594	1031
56465	-3.22	19.26	0.00	-3259.72	-4336.99	9791.601	1031
56470	-3.39	18.96	0.00	-3259.10	-4337.83	9791.607	1031
56475	-2.94	17.99	0.00	-3259.02	-4337.02	9791.609	1031
56480	-3.31	18.43	0.00	-3258.91	-4336.67	9791.617	1031
56485	-2.72	17.65	0.00	-3258.57	-4336.32	9791.620	1031
56490	-3.73	18.31	0.00	-3257.39	-4335.05	9791.626	1031
56495	-3.53	17.99	0.00	-3257.26	-4335.06	9791.631	1031
56500	-4.16	19.97	0.00	-3257.25	-4333.23	9791.637	1031
56505	-3.66	19.12	0.00	-3257.42	-4333.93	9791.641	1031
56510	-3.19	18.44	0.00	-3256.25	-4333.49	9791.647	1031
56515	-3.12	18.12	0.00	-3255.84	-4333.04	9791.651	1031
56520	-2.96	17.16	0.00	-3255.25	-4332.66	9791.656	1031
56525	-3.63	17.92	0.00	-3254.99	-4332.11	9791.659	1031
56530	-3.27	17.88	0.00	-3254.61	-4330.56	9791.668	1031
56535	-2.99	17.28	0.00	-3254.77	-4331.55	9791.671	1031
56540	-3.15	17.49	0.00	-3255.04	-4331.99	9791.678	1031
56545	-3.65	17.66	0.00	-3254.99	-4330.74	9791.682	1031
56550	-3.39	18.38	0.00	-3253.62	-4330.32	9791.687	1031
56555	-3.37	18.03	0.00	-3252.65	-4329.72	9791.689	1031
56560	-3.28	18.73	0.00	-3252.66	-4330.17	9791.695	1031
56565	-3.74	17.17	0.00	-3252.45	-4330.36	9791.701	1031
56570	-3.83	17.29	0.00	-3252.33	-4329.24	9791.707	1031
56575	-3.55	17.61	0.00	-3251.27	-4327.84	9791.711	1031
56580	-3.78	17.41	0.00	-3251.25	-4327.43	9791.717	1031
56585	-3.50	16.55	0.00	-3250.66	-4329.70	9791.720	1031
56590	-3.56	17.15	0.00	-3250.99	-4328.65	9791.726	1031
56595	-3.67	17.32	0.00	-3249.87	-4327.67	9791.732	1031
56600	-3.73	17.03	0.00	-3249.37	-4328.04	9791.734	1031
56605	-4.33	15.48	0.00	-3248.82	-4327.36	9791.741	1031
56610	-4.22	16.79	0.00	-3248.86	-4326.62	9791.747	1031
56615	-4.33	17.09	0.00	-3248.39	-4326.61	9791.752	1031
56620	-3.52	16.73	0.00	-3248.58	-4325.85	9791.756	1031
56625	-3.69	17.79	0.00	-3247.44	-4324.51	9791.762	1031
56630	-3.60	17.25	0.00	-3246.97	-4324.27	9791.766	1031
56635	-3.11	15.75	0.00	-3246.38	-4324.95	9791.772	1031
56640	-3.35	17.13	0.00	-3246.42	-4324.13	9791.776	1031
56645	-3.94	17.39	0.00	-3246.14	-4323.66	9791.781	1031
56650	-3.74	16.29	0.00	-3246.60	-4323.18	9791.785	1031
56655	-3.69	16.69	0.00	-3245.11	-4322.80	9791.793	1031
56660	-3.92	17.05	0.00	-3245.04	-4321.72	9791.796	1031
56665	-2.83	16.69	0.00	-3245.08	-4322.90	9791.803	1031
56670	-3.92	18.01	0.00	-3245.02	-4322.13	9791.806	1031
56675	-3.34	17.53	0.00	-3244.26	-4321.85	9791.811	1031
56680	-3.85	16.53	0.00	-3243.52	-4321.47	9791.815	1031
56685	-4.07	16.90	0.00	-3243.15	-4319.87	9791.820	1031
56690	-3.81	16.26	0.00	-3243.07	-4319.94	9791.826	1031
56695	-3.80	16.92	0.00	-3242.80	-4319.45	9791.829	1031
56700	-3.68	17.44	0.00	-3243.16	-4320.40	9791.836	1031
56705	-3.61	17.21	0.00	-3242.89	-4319.22	9791.842	1031
56710	-3.47	17.15	0.00	-3242.62	-4320.06	9791.844	1031
56715	-3.73	17.26	0.00	-3242.64	-4319.84	9791.851	1031
56720	-3.44	17.05	0.00	-3240.63	-4319.51	9791.857	1031
56725	-3.23	17.39	0.00	-3240.55	-4318.81	9791.859	1031
56730	-3.30	16.60	0.00	-3240.34	-4319.17	9791.869	1031
56735	-4.48	15.87	0.00	-3240.41	-4318.21	9791.871	1031
56740	-3.92	16.26	0.00	-3238.71	-4316.66	9791.877	1031
56745	-3.73	16.41	0.00	-3238.73	-4316.19	9791.882	1031
56750	-4.72	15.52	0.00	-3238.85	-4315.96	9791.887	1031
56755	-3.65	15.95	0.00	-3238.61	-4315.69	9791.891	1031
56760	-3.99	16.33	0.00	-3237.71	-4316.09	9791.897	1031
56765	-3.51	16.01	0.00	-3237.37	-4314.01	9791.901	1031
56770	-4.06	17.17	0.00	-3236.95	-4313.61	9791.906	1031
56775	-3.59	16.48	0.00	-3236.71	-4313.91	9791.911	1031
56780	-3.74	15.86	0.00	-3236.40	-4313.29	9791.916	1031
56785	-3.84	16.80	0.00	-3236.48	-4313.19	9791.922	1031
56790	-3.66	15.95	0.00	-3235.64	-4311.79	9791.926	1031
56795	-3.75	16.70	0.00	-3234.87	-4310.90	9791.932	1031
56800	-4.34	18.50	0.00	-3234.43	-4311.75	9791.938	1031
56805	-4.10	16.09	0.00	-3234.49	-4311.89	9791.940	1031
56810	-3.87	15.86	0.00	-3234.24	-4312.82	9791.945	1031
56815	-4.30	15.15	0.00	-3234.25	-4312.61	9791.951	1031
56820	-4.33	16.19	0.00	-3234.20	-4312.64	9791.955	1031
56825	-4.15	15.96	0.00	-3232.81	-4313.12	9791.961	1031
56830	-4.85	16.10	0.00	-3232.62	-4312.07	9791.967	1031
56835	-3.74	16.24	0.00	-3232.62	-4311.83	9791.972	1031
56840	-4.09	16.54	0.00	-3232.51	-4312.37	9791.976	1031
56845	-3.79	16.11	0.00	-3231.10	-4310.49	9791.982	1031
56850	-3.81	15.87	0.00	-3230.99	-4309.35	9791.984	1031
56855	-4.18	16.67	0.00	-3229.88	-4309.20	9791.992	1031
56860	-3.62	16.03	0.00	-3230.04	-4309.51	9791.997	1031
56865	-4.89	17.12	0.00	-3230.03	-4310.23	9792.003	1031
56870	-4.03	17.00	0.00	-3229.94	-4310.57	9792.006	1031
56875	-3.50	14.74	0.00	-3228.77	-4309.38	9792.013	1031
56880	-4.07	16.01	0.00	-3228.55	-4309.04	9792.016	1031
56885	-3.92	14.49	0.00	-3228.11	-4309.18	9792.022	1031
56890	-3.66	15.91	0.00	-3227.85	-4309.45	9792.026	1031
56895	-3.99	15.68	0.00	-3227.66	-4308.75	9792.031	1031
56900	-4.68	14.99	0.00	-3227.53	-4309.09	9792.035	1031
56905	-3.80	15.57	0.00	-3227.92	-4309.06	9792.040	1031
56910	-4.25	15.34	0.00	-3227.72	-4308.59	9792.047	1031
56915	-4.04	15.56	0.00	-3225.66	-4306.49	9792.053	1031
56920	-3.79	16.21	0.00	-3225.68	-4305.33	9792.056	1031
56925	-3.85	15.20	0.00	-3225.50	-4305.29	9792.062	1031
56930	-4.17	15.43	0.00	-3225.30	-4305.74	9792.063	1031
56935	-4.93	13.88	0.00	-3224.91	-4306.32	9792.070	1031
56940	-4.26	14.99	0.00	-3224.32	-4305.79	9792.076	1031
56945	-4.41	15.49	0.00	-3224.24	-4304.92	9792.080	1031
56950	-4.23	15.12	0.00	-3224.06	-4304.17	9792.086	1031
56955	-3.95	14.80	0.00	-3223.54	-4306.16	9792.092	1031
56960	-4.48	14.90	0.00	-3222.20	-4306.12	9792.094	1031
56965	-3.85	14.46	0.00	-3222.13	-4305.34	9792.101	1031
56970	-4.81	15.01	0.00	-3221.50	-4304.00	9792.108	1031
56975	-3.68	14.96	0.00	-3221.60	-4303.49	9792.109	1031
56980	-3.81	14.68	0.00	-3221.65	-4302.71	9792.117	1031
56985	-3.96	13.97	0.00	-3221.41	-4302.46	9792.121	1031
56990	-4.29	14.11	0.00	-3220.20	-4302.80	9792.125	1031
56995	-3.85	14.74	0.00	-3220.01	-4301.75	9792.130	1031
57000	-4.26	15.07	0.00	-3219.29	-4302.68	9792.138	1031
57005	-3.89	14.66	0.00	-3219.27	-4302.36	9792.141	1031
57010	-4.54	16.20	0.00	-3219.28	-4302.00	9792.148	1031
57015	-3.88	14.89	0.00	-3219.13	-4302.40	9792.151	1031
57020	-3.25	14.42	0.00	-3218.14	-4301.03	9792.158	1031
57025	-4.68	14.65	0.00	-3217.69	-4300.22	9792.161	1031
57030	-4.74	14.74	0.00	-3217.66	-4300.66	9792.166	1031
57035	-3.78	14.61	0.00	-3217.70	-4300.68	9792.172	1031
57040	-4.11	15.04	0.00	-3217.07	-4300.43	9792.177	1031
57045	-4.97	14.86	0.00	-3216.37	-4299.32	9792.182	1031
57050	-4.15	14.47	0.00	-3215.80	-4299.22	9792.186	1031
57055	-3.49	13.99	0.00	-3215.44	-4298.26	9792.192	1031
57060	-4.14	14.43	0.00	-3215.56	-4298.49	9792.194	1031
57065	-4.31	14.25	0.00	-3215.27	-4297.37	9792.201	1031
57070	-4.51	14.30	0.00	-3214.92	-4297.86	9792.206	1031
57075	-4.44	14.06	0.00	-3213.97	-4298.03	9792.213	1031
57080	-3.69	14.72	0.00	-3213.67	-4298.61	9792.216	1031
57085	-4.97	15.11	0.00	-3213.55	-4297.74	9792.222	1031
57090	-4.61	14.05	0.00	-3213.47	-4297.49	9792.226	1031
57095	-4.10	14.78	0.00	-3213.61	-4296.48	9792.232	1031
57100	-4.41	13.46	0.00	-3213.61	-4297.64	9792.234	1031
57105	-5.15	13.73	0.00	-3211.23	-4295.93	9792.242	1031
57110	-3.70	14.23	0.00	-3211.35	-4296.57	9792.247	1031
57115	-4.31	14.52	0.00	-3211.60	-4296.29	9792.252	1031
57120	-4.00	13.88	0.00	-3211.48	-4295.76	9792.257	1031
57125	-4.64	14.46	0.00	-3210.40	-4295.81	9792.262	1031
57130	-4.21	13.86	0.00	-3209.94	-4295.27	9792.266	1031
57135	-2.68	14.26	0.00	-3209.07	-4294.31	9792.273	1031
57140	-4.48	14.07	0.00	-3209.13	-4293.51	9792.275	1031
57145	-4.41	14.16	0.00	-3209.01	-4291.62	9792.281	1031
57150	-4.03	15.49	0.00	-3209.16	-4292.15	9792.285	1031
57155	-4.49	13.76	0.00	-3208.29	-4291.83	9792.293	1031
57160	-4.45	13.48	0.00	-3207.47	-4290.99	9792.296	1031
57165	-5.22	15.74	0.00	-3206.94	-4289.92	9792.303	1031
57170	-4.48	13.86	0.00	-3206.46	-4290.75	9792.306	1031
57175	-4.16	14.33	0.00	-3206.29	-4291.10	9792.311	1031
57180	-4.36	13.62	0.00	-3206.58	-4291.62	9792.316	1031
57185	-4.59	14.52	0.00	-3206.37	-4291.57	9792.319	1031
57190	-4.32	13.27	0.00	-3205.09	-4289.20	9792.326	1031
57195	-4.17	13.59	0.00	-3205.34	-4289.23	9792.328	1031
57200	-4.13	13.34	0.00	-3204.38	-4289.15	9792.336	1031
57205	-4.47	12.95	0.00	-3204.34	-4288.27	9792.342	1031
57210	-4.85	13.00	0.00	-3204.10	-4287.04	9792.344	1031
57215	-3.75	12.49	0.00	-3204.15	-4287.35	9792.351	1031
57220	-4.31	13.18	0.00	-3202.66	-4285.86	9792.358	1031
57225	-4.52	13.75	0.00	-3202.58	-4286.68	9792.359	1031
57230	-4.73	12.82	0.00	-3202.69	-4286.98	9792.368	1031
57235	-4.18	12.57	0.00	-3202.38	-4286.08	9792.371	1031
57240	-4.42	13.45	0.00	-3200.82	-4286.19	9792.378	1031
57245	-4.46	13.17	0.00	-3200.94	-4286.73	9792.381	1031
57250	-4.12	12.55	0.00	-3200.95	-4286.21	9792.389	1031
57255	-4.36	13.31	0.00	-3200.78	-4286.16	9792.393	1031
57260	-4.45	13.73	0.00	-3199.92	-4285.09	9792.397	1031
57265	-4.56	12.94	0.00	-3199.40	-4284.86	9792.401	1031
57270	-4.29	13.93	0.00	-3199.14	-4285.19	9792.405	1031
57275	-3.87	13.75	0.00	-3198.80	-4284.20	9792.409	1031
57280	-4.43	13.55	0.00	-3198.67	-4284.61	9792.416	1031
57285	-4.67	12.55	0.00	-3198.79	-4285.70	9792.421	1031
57290	-4.28	12.33	0.00	-3198.54	-4284.08	9792.427	1031
57295	-4.33	12.43	0.00	-3198.18	-4283.45	9792.432	1031
57300	-4.62	13.19	0.00	-3197.63	-4282.96	9792.436	1031
57305	-4.37	11.84	0.00	-3197.98	-4282.77	9792.443	1031
57310	-4.22	11.93	0.00	-3197.88	-4283.78	9792.445	1031
57315	-4.35	12.52	0.00	-3198.16	-4283.42	9792.452	1031
57320	-4.80	12.81	0.00	-3197.90	-4283.41	9792.454	1031
57325	-3.92	12.03	0.00	-3194.98	-4281.69	9792.463	1031
57330	-4.15	11.49	0.00	-3194.89	-4281.49	9792.467	1031
57335	-4.05	11.91	0.00	-3193.69	-4280.38	9792.470	1031
57340	-4.70	11.68	0.00	-3193.58	-4279.69	9792.476	1031
57345	-4.14	11.65	0.00	-3193.54	-4279.26	9792.483	1031
57350	-4.71	12.75	0.00	-3193.63	-4278.73	9792.484	1031
57355	-4.19	12.18	0.00	-3192.51	-4278.40	9792.493	1031
57360	-4.65	11.33	0.00	-3192.33	-4278.54	9792.497	1031
57365	-2.88	13.27	0.00	-3191.39	-4278.35	9792.503	1031
57370	-4.28	13.04	0.00	-3191.22	-4277.82	9792.505	1031
57375	-3.89	11.76	0.00	-3191.08	-4277.36	9792.513	1031
57380	-5.03	11.86	0.00	-3191.10	-4277.18	9792.516	1031
57385	-4.13	12.10	0.00	-3189.77	-4275.14	9792.523	1031
57390	-4.17	11.25	0.00	-3189.83	-4276.22	9792.525	1031
57395	-4.88	11.49	0.00	-3189.89	-4276.38	9792.531	1031
57400	-4.65	11.65	0.00	-3189.76	-4276.18	9792.536	1031
57405	-4.31	11.81	0.00	-3189.32	-4275.85	9792.541	1031
57410	-3.79	11.43	0.00	-3188.01	-4275.25	9792.546	1031
57415	-4.68	11.30	0.00	-3187.94	-4275.57	9792.550	1031
57420	-4.61	11.12	0.00	-3187.38	-4274.28	9792.556	1031
57425	-4.14	11.17	0.00	-3187.15	-4274.33	9792.561	1031
57430	-4.77	11.90	0.00	-3187.32	-4274.68	9792.563	1031
57435	-4.82	11.37	0.00	-3187.14	-4275.01	9792.569	1031
57440	-4.74	11.34	0.00	-3185.52	-4273.20	9792.577	1031
57445	-4.59	11.48	0.00	-3185.46	-4272.17	9792.578	1031
57450	-4.98	11.16	0.00	-3185.57	-4272.87	9792.586	1031
57455	-4.08	11.80	0.00	-3185.68	-4272.12	9792.592	1031
57460	-4.26	11.82	0.00	-3184.17	-4270.59	9792.594	1031
57465	-4.27	11.87	0.00	-3183.83	-4269.82	9792.600	1031
57470	-5.07	10.87	0.00	-3183.61	-4270.94	9792.608	1031
57475	-4.40	10.87	0.00	-3183.16	-4270.21	9792.609	1031
57480	-4.66	12.42	0.00	-3183.24	-4269.86	9792.618	1031
57485	-4.81	12.05	0.00	-3183.29	-4269.53	9792.622	1031
57490	-4.34	12.14	0.00	-3182.18	-4268.46	9792.625	1031
57495	-4.18	11.74	0.00	-3181.53	-4270.09	9792.631	1031
57500	-4.55	10.49	0.00	-3181.43	-4270.30	9792.638	1031
57505	-4.41	11.18	0.00	-3181.58	-4270.20	9792.641	1031
57510	-4.78	11.18	0.00	-3181.70	-4269.94	9792.646	1031
57515	-4.19	11.67	0.00	-3181.28	-4269.62	9792.653	1031
57520	-4.78	11.88	0.00	-3180.84	-4269.20	9792.656	1031
57525	-4.73	11.22	0.00	-3179.37	-4268.13	9792.659	1031
57530	-4.86	12.13	0.00	-3178.97	-4268.54	9792.666	1031
57535	-4.93	10.94	0.00	-3178.45	-4266.82	9792.671	1031
57540	-4.66	10.10	0.00	-3178.42	-4267.06	9792.676	1031
57545	-4.21	10.85	0.00	-3178.20	-4268.55	9792.682	1031
57550	-4.36	10.47	0.00	-3177.91	-4268.01	9792.686	1031
57555	-4.91	10.29	0.00	-3176.68	-4266.67	9792.693	1031
57560	-4.75	11.60	0.00	-3176.58	-4266.99	9792.694	1031
57565	-5.74	10.53	0.00	-3176.72	-4266.84	9792.702	1031
57570	-4.72	9.96	0.00	-3176.73	-4267.08	9792.705	1031
57575	-4.52	10.48	0.00	-3175.41	-4266.06	9792.712	1031
57580	-4.82	10.70	0.00	-3175.21	-4266.27	9792.716	1031
57585	-4.67	11.39	0.00	-3174.43	-4265.00	9792.723	1031
57590	-4.63	10.41	0.00	-3174.40	-4264.17	9792.726	1031
57595	-4.73	10.01	0.00	-3174.32	-4264.00	9792.732	1031
57600	-4.93	11.18	0.00	-3174.20	-4263.79	9792.734	1031
57605	-6.20	12.54	0.00	-3172.32	-4263.45	9792.743	1031
57610	-4.82	10.93	0.00	-3172.85	-4264.29	9792.748	1031
57615	-4.31	10.34	0.00	-3172.62	-4263.82	9792.750	1031
57620	-4.61	11.07	0.00	-3172.85	-4264.28	9792.755	1031
57625	-4.36	10.84	0.00	-3171.74	-4262.47	9792.763	1031
57630	-4.91	11.47	0.00	-3171.19	-4262.72	9792.766	1031
57635	-4.43	11.55	0.00	-3170.73	-4262.53	9792.772	1031
57640	-4.45	12.58	0.00	-3170.24	-4262.73	9792.776	1031
57645	-4.21	12.95	0.00	-3170.32	-4262.01	9792.780	1031
57650	-4.71	11.63	0.00	-3170.49	-4261.55	9792.785	1031
57655	-4.53	11.06	0.00	-3169.81	-4261.70	9792.790	1031
57660	-4.73	11.80	0.00	-3168.59	-4260.89	9792.796	1031
57665	-4.60	10.56	0.00	-3168.87	-4260.73	9792.802	1031
57670	-4.81	10.78	0.00	-3168.84	-4261.24	9792.805	1031
57675	-4.56	10.38	0.00	-3168.62	-4260.88	9792.811	1031
57680	-5.07	10.43	0.00	-3168.49	-4259.61	9792.818	1031
57685	-4.67	11.25	0.00	-3168.15	-4260.15	9792.820	1031
57690	-4.76	10.47	0.00	-3166.58	-4258.93	9792.826	1031
57695	-4.92	9.83	0.00	-3166.30	-4259.44	9792.828	1031
57700	-4.96	10.13	0.00	-3165.70	-4259.57	9792.836	1031
57705	-4.30	11.60	0.00	-3165.71	-4258.95	9792.842	1031
57710	-4.77	10.31	0.00	-3165.56	-4258.80	9792.844	1031
57715	-4.69	11.06	0.00	-3165.46	-4260.49	9792.851	1031
57720	-4.06	11.84	0.00	-3164.06	-4259.23	9792.858	1031
57725	-5.25	11.00	0.00	-3164.18	-4259.39	9792.859	1031
57730	-5.16	11.13	0.00	-3164.01	-4258.36	9792.867	1031
57735	-4.93	11.77	0.00	-3163.72	-4258.94	9792.872	1031
57740	-4.84	10.12	0.00	-3162.59	-4257.53	9792.875	1031
57745	-4.48	9.91	0.00	-3161.99	-4256.87	9792.880	1031
57750	-4.49	10.42	0.00	-3161.45	-4256.46	9792.887	1031
57755	-4.87	9.88	0.00	-3161.41	-4256.04	9792.891	1031
57760	-5.15	9.81	0.00	-3161.44	-4256.26	9792.897	1031
57765	-4.85	10.03	0.00	-3160.96	-4256.54	9792.901	1031
57770	-4.82	9.50	0.00	-3160.55	-4256.54	9792.905	1031
57775	-4.58	10.17	0.00	-3159.91	-4255.41	9792.911	1031
57780	-5.32	10.19	0.00	-3159.53	-4256.27	9792.916	1031
57785	-4.21	9.98	0.00	-3159.58	-4255.76	9792.922	1031
57790	-3.90	10.81	0.00	-3159.42	-4255.63	9792.926	1031
57795	-4.68	9.96	0.00	-3158.12	-4254.12	9792.932	1031
57800	-5.27	10.32	0.00	-3157.82	-4254.45	9792.937	1031
57805	-4.77	8.73	0.00	-3157.20	-4253.07	9792.943	1031
57810	-4.67	8.66	0.00	-3157.10	-4253.00	9792.945	1031
57815	-4.50	8.81	0.00	-3157.39	-4252.44	9792.951	1031
57820	-5.14	9.85	0.00	-3156.98	-4252.26	9792.954	1031
57825	-5.09	9.57	0.00	-3155.51	-4251.25	9792.963	1031
57830	-4.74	9.14	0.00	-3155.50	-4251.31	9792.967	1031
57835	-5.02	9.53	0.00	-3155.60	-4251.37	9792.973	1031
57840	-5.07	10.25	0.00	-3155.51	-4250.99	9792.976	1031
57845	-4.85	9.48	0.00	-3155.27	-4250.75	9792.983	1031
57850	-4.98	9.16	0.00	-3155.30	-4250.88	9792.984	1031
57855	-4.93	10.22	0.00	-3153.55	-4248.51	9792.993	1031
57860	-4.81	9.18	0.00	-3153.07	-4248.36	9792.997	1031
57865	-4.98	9.35	0.00	-3152.43	-4247.79	9793.000	1031
57870	-4.74	8.71	0.00	-3152.32	-4247.68	9793.005	1031
57875	-4.84	8.49	0.00	-3152.36	-4247.91	9793.012	1031
57880	-5.24	8.56	0.00	-3152.09	-4247.46	9793.016	1031
57885	-5.42	8.47	0.00	-3151.27	-4247.34	9793.021	1031
57890	-5.17	9.06	0.00	-3150.58	-4245.56	9793.027	1031
57895	-5.17	9.42	0.00	-3150.63	-4246.48	9793.031	1031
57900	-5.56	9.49	0.00	-3150.71	-4246.22	9793.036	1031
57905	-4.99	9.32	0.00	-3149.85	-4245.04	9793.041	1031
57910	-5.03	9.19	0.00	-3149.01	-4244.06	9793.046	1031
57915	-4.92	8.82	0.00	-3148.47	-4244.57	9793.051	1031
57920	-4.75	8.93	0.00	-3148.16	-4243.17	9793.055	1031
57925	-5.89	8.85	0.00	-3147.94	-4242.90	9793.061	1031
57930	-5.16	9.21	0.00	-3147.77	-4243.30	9793.063	1031
57935	-5.33	8.43	0.00	-3147.61	-4243.81	9793.071	1031
57940	-5.13	8.82	0.00	-3146.24	-4243.72	9793.078	1031
57945	-5.14	8.42	0.00	-3146.60	-4243.69	9793.078	1031
57950	-4.86	8.88	0.00	-3146.39	-4242.65	9793.087	1031
57955	-5.20	8.34	0.00	-3146.27	-4241.73	9793.092	1031
57960	-5.23	8.32	0.00	-3145.03	-4241.39	9793.094	1031
57965	-5.58	8.88	0.00	-3144.66	-4241.58	9793.100	1031
57970	-4.40	6.61	0.00	-3143.94	-4240.77	9793.108	1031
57975	-5.30	7.49	0.00	-3143.93	-4240.57	9793.109	1031
57980	-4.51	7.98	0.00	-3143.81	-4240.65	9793.118	1031
57985	-4.78	8.23	0.00	-3143.94	-4238.35	9793.121	1031
57990	-6.26	7.81	0.00	-3142.49	-4237.26	9793.125	1031
57995	-5.00	7.75	0.00	-3142.19	-4236.78	9793.130	1031
58000	-5.16	8.68	0.00	-3142.40	-4237.05	9793.137	1031
58005	-4.66	7.65	0.00	-3141.94	-4237.70	9793.141	1031
58010	-5.15	7.87	0.00	-3141.76	-4237.60	9793.146	1031
58015	-5.51	8.54	0.00	-3141.81	-4237.39	9793.152	1031
58020	-5.55	7.27	0.00	-3140.89	-4236.44	9793.156	1031
58025	-5.10	7.62	0.00	-3139.66	-4236.15	9793.159	1031
58030	-5.42	7.25	0.00	-3139.27	-4235.44	9793.166	1031
58035	-4.97	7.41	0.00	-3138.93	-4235.10	9793.172	1031
58040	-4.65	7.07	0.00	-3139.00	-4236.64	9793.177	1031
58045	-5.28	7.29	0.00	-3138.94	-4235.97	9793.182	1031
58050	-5.45	7.65	0.00	-3138.42	-4235.82	9793.187	1031
58055	-5.42	6.30	0.00	-3137.28	-4234.18	9793.193	1031
58060	-5.39	7.38	0.00	-3137.29	-4234.36	9793.195	1031
58065	-5.09	7.63	0.00	-3137.08	-4234.39	9793.202	1031
58070	-5.69	6.46	0.00	-3137.21	-4233.44	9793.205	1031
58075	-5.10	6.67	0.00	-3136.19	-4231.77	9793.213	1031
58080	-5.57	6.01	0.00	-3135.86	-4232.44	9793.216	1031
58085	-5.35	7.06	0.00	-3135.08	-4231.86	9793.220	1031
58090	-5.85	6.29	0.00	-3134.91	-4232.43	9793.226	1031
58095	-5.17	6.31	0.00	-3135.10	-4233.69	9793.232	1031
58100	-5.44	6.11	0.00	-3134.92	-4233.01	9793.234	1031
58105	-5.60	6.67	0.00	-3133.49	-4231.12	9793.242	1031
58110	-5.26	6.47	0.00	-3133.65	-4231.14	9793.247	1031
58115	-5.96	6.45	0.00	-3133.06	-4232.61	9793.252	1031
58120	-5.50	6.85	0.00	-3132.98	-4230.84	9793.257	1031
58125	-5.66	6.03	0.00	-3132.06	-4231.40	9793.264	1031
58130	-5.39	6.42	0.00	-3132.02	-4230.90	9793.266	1031
58135	-5.97	6.09	0.00	-3131.15	-4228.78	9793.273	1031
58140	-5.89	5.94	0.00	-3131.10	-4228.52	9793.276	1031
58145	-5.44	6.07	0.00	-3130.99	-4228.90	9793.281	1031
58150	-5.15	6.67	0.00	-3131.00	-4229.37	9793.285	1031
58155	-5.51	6.65	0.00	-3130.23	-4229.16	9793.291	1031
58160	-5.15	6.21	0.00	-3129.43	-4229.52	9793.296	1031
58165	-5.64	5.36	0.00	-3129.14	-4228.78	9793.302	1031
58170	-5.01	5.93	0.00	-3129.32	-4229.08	9793.305	1031
58175	-5.91	6.68	0.00	-3129.38	-4229.39	9793.312	1031
58180	-5.48	5.61	0.00	-3129.45	-4228.13	9793.318	1031
58185	-5.82	6.35	0.00	-3128.88	-4228.05	9793.319	1031
58190	-5.22	6.23	0.00	-3127.16	-4229.48	9793.326	1031
58195	-4.99	5.69	0.00	-3127.50	-4228.87	9793.329	1031
58200	-5.84	6.06	0.00	-3126.59	-4227.94	9793.336	1031
58205	-5.67	5.92	0.00	-3126.37	-4226.06	9793.342	1031
58210	-5.58	5.91	0.00	-3126.13	-4226.65	9793.344	1031
58215	-5.45	6.15	0.00	-3126.12	-4225.33	9793.351	1031
58220	-5.72	4.97	0.00	-3124.69	-4226.82	9793.357	1031
58225	-5.01	5.24	0.00	-3124.81	-4226.66	9793.359	1031
58230	-5.21	5.59	0.00	-3124.88	-4225.81	9793.367	1031
58235	-6.03	4.95	0.00	-3124.44	-4225.81	9793.371	1031
58240	-5.27	5.50	0.00	-3123.32	-4225.30	9793.375	1031
58245	-5.89	5.03	0.00	-3122.92	-4224.66	9793.381	1031
58250	-6.94	5.29	0.00	-3122.67	-4223.74	9793.387	1031
58255	-5.14	4.81	0.00	-3122.33	-4222.88	9793.391	1031
58260	-6.01	4.56	0.00	-3122.23	-4223.14	9793.398	1031
58265	-5.61	4.46	0.00	-3121.98	-4223.97	9793.401	1031
58270	-5.36	5.83	0.00	-3121.32	-4222.47	9793.406	1031
58275	-4.98	5.31	0.00	-3120.46	-4222.00	9793.409	1031
58280	-6.09	4.80	0.00	-3120.26	-4222.30	9793.417	1031
58285	-5.94	3.58	0.00	-3120.20	-4222.18	9793.421	1031
58290	-6.09	4.33	0.00	-3119.98	-4222.38	9793.427	1031
58295	-5.99	4.26	0.00	-3118.98	-4221.98	9793.432	1031
58300	-5.62	4.75	0.00	-3118.81	-4221.61	9793.437	1031
58305	-4.99	4.42	0.00	-3118.50	-4220.33	9793.443	1031
58310	-5.06	3.94	0.00	-3118.41	-4220.27	9793.445	1031
58315	-5.01	4.43	0.00	-3118.38	-4220.74	9793.451	1031
58320	-6.19	3.72	0.00	-3118.26	-4219.04	9793.455	1031
58325	-5.84	3.72	0.00	-3116.99	-4217.88	9793.463	1031
58330	-5.45	4.69	0.00	-3116.82	-4217.02	9793.467	1031
58335	-5.68	3.69	0.00	-3116.49	-4218.52	9793.470	1031
58340	-5.79	3.62	0.00	-3116.55	-4218.99	9793.476	1031
58345	-5.88	3.45	0.00	-3116.70	-4217.70	9793.482	1031
58350	-5.59	3.81	0.00	-3116.51	-4217.91	9793.484	1031
58355	-5.48	3.02	0.00	-3114.83	-4216.99	9793.493	1031
58360	-5.59	3.59	0.00	-3114.38	-4215.81	9793.497	1031
58365	-6.43	3.49	0.00	-3113.49	-4215.42	9793.503	1031
58370	-5.60	3.78	0.00	-3113.59	-4213.82	9793.506	1031
58375	-5.01	3.49	0.00	-3113.62	-4213.11	9793.512	1031
58380	-5.72	2.64	0.00	-3113.23	-4213.03	9793.516	1031
58385	-5.54	2.72	0.00	-3111.71	-4211.58	9793.522	1031
58390	-5.36	3.29	0.00	-3112.12	-4212.50	9793.526	1031
58395	-5.73	2.36	0.00	-3111.80	-4212.12	9793.531	1031
58400	-6.02	3.01	0.00	-3111.76	-4211.54	9793.535	1031
58405	-5.51	2.65	0.00	-3111.11	-4211.56	9793.541	1031
58410	-5.41	3.28	0.00	-3110.19	-4210.81	9793.546	1031
58415	-5.68	2.55	0.00	-3109.80	-4209.87	9793.553	1031
58420	-5.79	3.09	0.00	-3109.14	-4209.68	9793.556	1031
58425	-5.22	3.28	0.00	-3109.21	-4210.56	9793.561	1031
58430	-5.72	2.39	0.00	-3109.10	-4210.29	9793.563	1031
58435	-5.80	2.54	0.00	-3108.97	-4208.80	9793.570	1031
58440	-5.79	3.17	0.00	-3107.43	-4207.33	9793.577	1031
58445	-6.13	2.19	0.00	-3107.24	-4207.29	9793.580	1031
58450	-5.96	2.34	0.00	-3107.49	-4207.49	9793.586	1031
58455	-6.06	1.47	0.00	-3107.42	-4208.44	9793.592	1031
58460	-6.13	2.13	0.00	-3106.05	-4208.09	9793.594	1031
58465	-5.95	2.25	0.00	-3105.66	-4206.37	9793.601	1031
58470	-6.51	2.05	0.00	-3105.06	-4205.67	9793.607	1031
58475	-5.75	1.65	0.00	-3104.70	-4205.22	9793.609	1031
58480	-5.30	1.82	0.00	-3104.79	-4204.48	9793.618	1031
58485	-5.65	2.37	0.00	-3104.81	-4205.26	9793.622	1031
58490	-6.22	1.22	0.00	-3103.35	-4203.90	9793.625	1031
58495	-6.19	1.44	0.00	-3102.90	-4204.33	9793.630	1031
58500	-6.07	2.40	0.00	-3102.96	-4203.72	9793.638	1031
58505	-5.83	1.26	0.00	-3103.03	-4204.48	9793.641	1031
58510	-6.42	1.18	0.00	-3103.14	-4204.34	9793.648	1031
58515	-6.19	1.60	0.00	-3103.44	-4203.82	9793.652	1031
58520	-5.62	1.26	0.00	-3101.75	-4202.26	9793.656	1031
58525	-6.07	1.57	0.00	-3101.05	-4201.27	9793.659	1031
58530	-6.98	0.62	0.00	-3099.65	-4202.68	9793.668	1031
58535	-5.82	0.99	0.00	-3100.17	-4201.59	9793.672	1031
58540	-5.81	0.74	0.00	-3099.86	-4200.85	9793.677	1031
58545	-6.02	1.48	0.00	-3099.81	-4201.40	9793.681	1031
58550	-5.77	-0.23	0.00	-3099.36	-4201.53	9793.686	1031
58555	-5.87	1.04	0.00	-3098.69	-4199.75	9793.689	1031
58560	-5.97	0.90	0.00	-3098.13	-4200.11	9793.694	1031
58565	-6.31	0.09	0.00	-3097.53	-4198.00	9793.702	1031
58570	-6.37	1.22	0.00	-3097.72	-4198.97	9793.705	1031
58575	-5.92	0.67	0.00	-3097.53	-4199.41	9793.713	1031
58580	-5.72	0.72	0.00	-3097.29	-4199.70	9793.716	1031
58585	-6.02	-0.22	0.00	-3096.30	-4198.06	9793.720	1031
58590	-5.72	0.12	0.00	-3096.01	-4197.97	9793.726	1031
58595	-6.22	0.06	0.00	-3095.69	-4197.21	9793.733	1031
58600	-6.24	0.02	0.00	-3095.75	-4198.05	9793.734	1031
58605	-5.87	-0.41	0.00	-3094.73	-4198.44	9793.743	1031
58610	-5.92	-0.72	0.00	-3094.54	-4198.07	9793.747	1031
58615	-6.27	0.17	0.00	-3093.81	-4198.12	9793.751	1031
58620	-7.76	0.51	0.00	-3093.84	-4197.93	9793.758	1031
58625	-5.96	-0.24	0.00	-3093.71	-4197.18	9793.762	1031
58630	-6.66	-0.09	0.00	-3093.45	-4197.45	9793.766	1031
58635	-6.08	-0.20	0.00	-3092.34	-4196.22	9793.772	1031
58640	-6.15	-0.56	0.00	-3092.02	-4195.69	9793.776	1031
58645	-6.26	0.17	0.00	-3091.99	-4196.19	9793.781	1031
58650	-6.35	0.03	0.00	-3092.02	-4195.50	9793.785	1031
58655	-6.04	0.09	0.00	-3091.86	-4195.41	9793.791	1031
58660	-5.79	-0.38	0.00	-3091.86	-4194.88	9793.796	1031
58665	-5.63	-0.73	0.00	-3091.37	-4193.56	9793.803	1031
58670	-6.37	-0.42	0.00	-3091.48	-4192.90	9793.806	1031
58675	-6.49	-0.82	0.00	-3091.60	-4193.42	9793.812	1031
58680	-5.97	-0.65	0.00	-3091.44	-4193.07	9793.817	1031
58685	-6.03	-1.17	0.00	-3090.86	-4192.01	9793.820	1031
58690	-6.72	-1.11	0.00	-3088.40	-4191.04	9793.826	1031
58695	-6.25	-0.97	0.00	-3087.69	-4189.85	9793.830	1031
58700	-6.21	-1.48	0.00	-3087.25	-4189.88	9793.836	1031
58705	-6.23	-1.26	0.00	-3087.12	-4189.81	9793.841	1031
58710	-6.60	-0.91	0.00	-3087.26	-4189.53	9793.845	1031
58715	-6.39	-1.67	0.00	-3087.04	-4188.84	9793.851	1031
58720	-6.47	-1.50	0.00	-3085.72	-4187.79	9793.857	1031
58725	-6.64	-1.54	0.00	-3085.62	-4187.29	9793.859	1031
58730	-6.58	-1.17	0.00	-3084.94	-4186.17	9793.867	1031
58735	-6.83	-1.29	0.00	-3084.74	-4186.60	9793.872	1031
58740	-6.42	-1.17	0.00	-3084.34	-4185.84	9793.875	1031
58745	-6.47	-1.78	0.00	-3084.46	-4186.12	9793.880	1031
58750	-5.55	-2.87	0.00	-3083.47	-4186.28	9793.888	1031
58755	-6.65	-1.86	0.00	-3083.11	-4186.53	9793.891	1031
58760	-7.40	-1.55	0.00	-3083.13	-4186.35	9793.898	1031
58765	-6.66	-1.97	0.00	-3083.06	-4185.30	9793.901	1031
58770	-6.44	-1.59	0.00	-3082.27	-4185.28	9793.906	1031
58775	-6.13	-2.32	0.00	-3081.65	-4185.01	9793.909	1031
58780	-6.33	-2.06	0.00	-3081.13	-4186.72	9793.916	1031
58785	-6.07	-2.27	0.00	-3080.56	-4185.63	9793.921	1031
58790	-6.41	-2.03	0.00	-3080.79	-4184.77	9793.926	1031
58795	-6.04	-2.35	0.00	-3080.57	-4184.08	9793.931	1031
58800	-6.17	-2.28	0.00	-3080.35	-4185.39	9793.936	1031
58805	-6.19	-1.79	0.00	-3080.42	-4183.56	9793.940	1031
58810	-6.53	-1.42	0.00	-3079.84	-4184.47	9793.945	1031
58815	-6.09	-2.23	0.00	-3078.43	-4182.49	9793.952	1031
58820	-7.20	-3.29	0.00	-3078.39	-4182.13	9793.955	1031
58825	-6.54	-2.40	0.00	-3078.25	-4181.55	9793.963	1031
58830	-6.71	-2.70	0.00	-3078.09	-4182.28	9793.967	1031
58835	-5.96	-2.23	0.00	-3076.40	-4180.39	9793.971	1031
58840	-6.11	-3.06	0.00	-3076.58	-4181.15	9793.976	1031
58845	-5.93	-3.36	0.00	-3075.99	-4180.57	9793.983	1031
58850	-6.42	-3.57	0.00	-3076.14	-4179.56	9793.984	1031
58855	-6.08	-3.29	0.00	-3074.86	-4177.94	9793.993	1031
58860	-7.15	-3.59	0.00	-3074.34	-4177.05	9793.997	1031
58865	-7.66	-4.10	0.00	-3073.11	-4176.76	9794.003	1031
58870	-6.47	-3.94	0.00	-3073.56	-4176.04	9794.005	1031
58875	-6.87	-3.63	0.00	-3073.64	-4177.46	9794.014	1031
58880	-6.25	-3.19	0.00	-3073.69	-4176.53	9794.016	1031
58885	-5.96	-3.13	0.00	-3072.25	-4175.17	9794.022	1031
58890	-6.16	-3.62	0.00	-3072.18	-4174.39	9794.026	1031
58895	-6.05	-3.60	0.00	-3071.75	-4174.59	9794.030	1031
58900	-6.72	-4.34	0.00	-3071.13	-4174.61	9794.035	1031
58905	-5.99	-3.89	0.00	-3070.99	-4174.11	9794.041	1031
58910	-6.85	-4.12	0.00	-3071.14	-4174.37	9794.046	1031
58915	-5.84	-3.78	0.00	-3070.39	-4174.53	9794.051	1031
58920	-6.52	-3.97	0.00	-3069.63	-4174.72	9794.056	1031
58925	-6.44	-4.36	0.00	-3069.38	-4173.96	9794.062	1031
58930	-6.33	-4.56	0.00	-3069.51	-4174.22	9794.063	1031
58935	-6.02	-4.82	0.00	-3069.03	-4173.75	9794.069	1031
58940	-6.78	-5.23	0.00	-3067.85	-4172.77	9794.076	1031
58945	-6.61	-4.47	0.00	-3067.81	-4171.69	9794.080	1031
58950	-6.35	-4.50	0.00	-3067.96	-4171.61	9794.086	1031
58955	-7.01	-4.82	0.00	-3067.93	-4171.94	9794.092	1031
58960	-6.25	-4.74	0.00	-3067.65	-4173.14	9794.095	1031
58965	-6.64	-4.91	0.00	-3067.74	-4172.71	9794.101	1031
58970	-6.53	-4.26	0.00	-3065.76	-4168.49	9794.107	1031
58975	-6.68	-5.47	0.00	-3065.35	-4168.87	9794.109	1031
58980	-6.29	-5.44	0.00	-3064.32	-4168.55	9794.117	1031
58985	-6.44	-5.45	0.00	-3064.48	-4168.39	9794.122	1031
58990	-6.94	-5.35	0.00	-3064.62	-4168.28	9794.125	1031
58995	-6.64	-5.21	0.00	-3064.61	-4168.40	9794.130	1031
59000	-6.06	-4.75	0.00	-3063.18	-4167.16	9794.137	1031
59005	-7.24	-5.37	0.00	-3063.21	-4167.18	9794.141	1031
59010	-5.48	-4.69	0.00	-3062.92	-4167.81	9794.148	1031
59015	-6.46	-5.23	0.00	-3062.91	-4166.83	9794.150	1031
59020	-6.01	-5.02	0.00	-3062.12	-4166.97	9794.156	1031
59025	-6.29	-5.50	0.00	-3061.39	-4167.33	9794.159	1031
59030	-6.96	-5.76	0.00	-3061.33	-4166.35	9794.166	1031
59035	-7.19	-5.76	0.00	-3060.46	-4165.96	9794.172	1031
59040	-6.42	-5.41	0.00	-3060.42	-4166.57	9794.177	1031
59045	-6.98	-5.43	0.00	-3060.62	-4166.90	9794.180	1031
59050	-6.63	-5.16	0.00	-3060.44	-4166.14	9794.186	1031
59055	-6.26	-5.18	0.00	-3059.12	-4164.68	9794.189	1031
59060	-6.13	-6.30	0.00	-3058.87	-4163.84	9794.196	1031
59065	-6.46	-6.96	0.00	-3057.91	-4163.10	9794.202	1031
59070	-6.51	-6.88	0.00	-3057.42	-4163.27	9794.206	1031
59075	-6.44	-6.85	0.00	-3057.90	-4162.55	9794.213	1031
59080	-6.33	-6.58	0.00	-3057.75	-4162.59	9794.217	1031
59085	-6.79	-7.05	0.00	-3055.90	-4161.18	9794.223	1031
59090	-7.06	-7.30	0.00	-3056.08	-4162.73	9794.226	1031
59095	-7.03	-7.10	0.00	-3055.94	-4160.77	9794.233	1031
59100	-6.19	-6.88	0.00	-3056.10	-4160.05	9794.234	1031
59105	-6.22	-7.65	0.00	-3054.69	-4159.28	9794.243	1031
59110	-6.71	-7.79	0.00	-3054.50	-4159.25	9794.247	1031
59115	-6.59	-6.96	0.00	-3053.71	-4158.81	9794.250	1031
59120	-7.01	-7.48	0.00	-3053.49	-4158.83	9794.255	1031
59125	-6.71	-7.82	0.00	-3053.01	-4158.80	9794.263	1031
59130	-6.25	-7.23	0.00	-3053.39	-4158.19	9794.266	1031
59135	-6.79	-8.07	0.00	-3053.25	-4158.29	9794.272	1031
59140	-7.02	-7.15	0.00	-3053.30	-4158.52	9794.276	1031
59145	-7.63	-7.69	0.00	-3050.86	-4158.26	9794.283	1031
59150	-6.53	-7.32	0.00	-3051.24	-4158.35	9794.285	1031
59155	-7.00	-7.51	0.00	-3050.78	-4157.66	9794.291	1031
59160	-6.76	-8.08	0.00	-3050.75	-4156.49	9794.296	1031
59165	-7.25	-8.21	0.00	-3050.10	-4155.91	9794.303	1031
59170	-6.76	-7.76	0.00	-3049.71	-4154.70	9794.306	1031
59175	-6.19	-7.90	0.00	-3049.61	-4154.83	9794.311	1031
59180	-6.50	-7.83	0.00	-3049.26	-4155.28	9794.313	1031
59185	-6.65	-8.46	0.00	-3049.19	-4156.56	9794.319	1031
59190	-7.03	-8.04	0.00	-3048.00	-4153.51	9794.327	1031
59195	-6.59	-7.99	0.00	-3047.69	-4153.89	9794.329	1031
59200	-6.83	-8.59	0.00	-3047.69	-4154.43	9794.338	1031
59205	-6.88	-8.26	0.00	-3047.87	-4154.45	9794.342	1031
59210	-6.64	-8.13	0.00	-3046.11	-4152.78	9794.347	1031
59215	-7.34	-8.39	0.00	-3046.15	-4151.70	9794.351	1031
59220	-6.92	-7.84	0.00	-3046.01	-4151.49	9794.357	1031
59225	-6.70	-8.28	0.00	-3045.89	-4150.89	9794.359	1031
59230	-7.04	-8.54	0.00	-3044.38	-4149.69	9794.367	1031
59235	-6.95	-8.79	0.00	-3044.31	-4150.59	9794.372	1031
59240	-6.62	-8.20	0.00	-3043.91	-4151.02	9794.375	1031
59245	-7.20	-8.89	0.00	-3043.93	-4151.57	9794.380	1031
59250	-7.11	-8.86	0.00	-3042.79	-4149.87	9794.387	1031
59255	-6.65	-9.78	0.00	-3042.76	-4149.28	9794.391	1031
59260	-7.57	-9.36	0.00	-3042.61	-4150.29	9794.397	1031
59265	-6.82	-9.35	0.00	-3042.71	-4149.76	9794.402	1031
59270	-6.51	-9.35	0.00	-3041.79	-4147.78	9794.406	1031
59275	-7.60	-9.80	0.00	-3041.12	-4146.85	9794.410	1031
59280	-6.54	-10.46	0.00	-3040.98	-4146.99	9794.418	1031
59285	-7.55	-10.00	0.00	-3040.56	-4146.67	9794.421	1031
59290	-7.09	-9.38	0.00	-3040.35	-4146.33	9794.428	1031
59295	-6.94	-9.85	0.00	-3040.36	-4145.70	9794.432	1031
59300	-6.98	-9.58	0.00	-3040.23	-4145.56	9794.436	1031
59305	-7.20	-10.04	0.00	-3039.02	-4143.95	9794.442	1031
59310	-7.40	-9.93	0.00	-3038.86	-4144.16	9794.445	1031
59315	-7.16	-10.09	0.00	-3038.99	-4145.50	9794.452	1031
59320	-6.73	-10.40	0.00	-3038.96	-4145.28	9794.454	1031
59325	-6.75	-10.18	0.00	-3037.58	-4143.99	9794.463	1031
59330	-7.13	-10.47	0.00	-3037.49	-4144.68	9794.467	1031
59335	-6.92	-10.61	0.00	-3036.82	-4144.18	9794.473	1031
59340	-7.46	-11.04	0.00	-3036.39	-4144.89	9794.476	1031
59345	-7.11	-10.64	0.00	-3036.39	-4143.24	9794.482	1031
59350	-7.61	-10.56	0.00	-3036.36	-4143.77	9794.484	1031
59355	-7.33	-11.92	0.00	-3034.54	-4142.48	9794.492	1031
59360	-7.42	-11.48	0.00	-3034.75	-4143.31	9794.497	1031
59365	-7.63	-11.13	0.00	-3034.79	-4141.75	9794.500	1031
59370	-7.20	-10.88	0.00	-3034.78	-4141.95	9794.505	1031
59375	-7.55	-11.84	0.00	-3033.42	-4140.13	9794.513	1031
59380	-7.32	-11.38	0.00	-3032.99	-4139.80	9794.516	1031
59385	-7.05	-11.20	0.00	-3033.06	-4139.08	9794.522	1031
59390	-6.89	-11.36	0.00	-3032.95	-4138.50	9794.526	1031
59395	-8.22	-12.14	0.00	-3031.39	-4137.69	9794.533	1031
59400	-7.45	-11.89	0.00	-3031.04	-4137.52	9794.536	1031
59405	-7.25	-12.27	0.00	-3031.33	-4136.00	9794.540	1030
59410	-7.29	-12.53	0.00	-3031.12	-4136.03	9794.547	1030
59415	-8.01	-12.25	0.00	-3031.29	-4136.01	9794.551	1030
59420	-7.46	-11.54	0.00	-3032.44	-4138.46	9794.557	1030
59425	-7.38	-11.07	0.00	-3032.81	-4139.50	9794.561	1030
59430	-7.20	-11.63	0.00	-3033.08	-4138.15	9794.568	1030
59435	-7.69	-11.61	0.00	-3033.40	-4137.70	9794.570	1030
59440	-7.40	-11.84	0.00	-3033.16	-4137.73	9794.576	1030
59445	-7.76	-11.66	0.00	-3033.30	-4137.41	9794.578	1030
59450	-7.47	-11.34	0.00	-3034.81	-4138.70	9794.588	1030
59455	-7.19	-11.46	0.00	-3034.81	-4139.00	9794.592	1030
59460	-7.40	-10.94	0.00	-3034.79	-4139.88	9794.594	1030
59465	-6.84	-11.23	0.00	-3034.70	-4138.95	9794.601	1030
59470	-6.63	-10.28	0.00	-3035.68	-4139.60	9794.608	1030
59475	-6.58	-10.57	0.00	-3035.66	-4140.20	9794.609	1030
59480	-6.48	-10.53	0.00	-3035.86	-4138.45	9794.617	1030
59485	-7.07	-10.83	0.00	-3036.03	-4140.30	9794.622	1030
59490	-7.41	-11.09	0.00	-3036.50	-4140.26	9794.625	1030
59495	-6.55	-10.54	0.00	-3037.22	-4141.89	9794.630	1030
59500	-6.94	-10.70	0.00	-3037.57	-4142.21	9794.637	1030
59505	-7.18	-10.29	0.00	-3037.87	-4142.40	9794.641	1030
59510	-7.14	-10.91	0.00	-3037.69	-4142.12	9794.646	1030
59515	-7.13	-10.57	0.00	-3037.84	-4141.85	9794.651	1030
59520	-7.01	-10.51	0.00	-3038.10	-4141.72	9794.656	1030
59525	-7.09	-10.64	0.00	-3039.27	-4140.12	9794.663	1030
59530	-6.95	-10.41	0.00	-3039.25	-4141.64	9794.665	1030
59535	-6.63	-10.91	0.00	-3039.20	-4141.74	9794.672	1030
59540	-6.74	-10.63	0.00	-3039.25	-4141.46	9794.674	1030
59545	-7.31	-9.87	0.00	-3040.46	-4143.42	9794.682	1030
59550	-6.90	-9.36	0.00	-3040.42	-4143.09	9794.686	1030
59555	-6.67	-9.71	0.00	-3040.92	-4144.48	9794.692	1030
59560	-7.10	-9.54	0.00	-3041.16	-4144.78	9794.695	1030
59565	-6.91	-9.19	0.00	-3041.87	-4145.45	9794.702	1030
59570	-7.21	-9.82	0.00	-3041.79	-4145.93	9794.705	1030
59575	-6.23	-10.20	0.00	-3041.44	-4145.58	9794.713	1030
59580	-6.62	-9.34	0.00	-3042.07	-4144.89	9794.717	1030
59585	-6.84	-9.87	0.00	-3041.97	-4144.54	9794.719	1030
59590	-7.27	-9.88	0.00	-3041.96	-4144.22	9794.727	1030
59595	-7.17	-9.46	0.00	-3043.23	-4145.14	9794.731	1030
59600	-7.03	-8.96	0.00	-3044.07	-4147.29	9794.734	1030
59605	-7.20	-8.48	0.00	-3044.40	-4147.37	9794.743	1030
59610	-6.79	-8.76	0.00	-3044.76	-4147.60	9794.748	1030
59615	-7.17	-8.84	0.00	-3044.90	-4148.27	9794.750	1030
59620	-7.08	-9.14	0.00	-3044.73	-4148.40	9794.755	1030
59625	-6.94	-8.70	0.00	-3045.24	-4149.35	9794.761	1030
59630	-7.09	-9.05	0.00	-3046.33	-4149.53	9794.766	1030
59635	-7.01	-8.53	0.00	-3046.14	-4149.64	9794.771	1030
59640	-7.01	-8.47	0.00	-3046.29	-4151.63	9794.776	1030
59645	-7.22	-8.81	0.00	-3046.74	-4151.02	9794.780	1030
59650	-6.74	-8.59	0.00	-3047.81	-4151.75	9794.788	1030
59655	-6.35	-8.11	0.00	-3047.95	-4151.79	9794.790	1030
59660	-6.87	-7.55	0.00	-3048.02	-4150.81	9794.797	1030
59665	-6.65	-7.77	0.00	-3047.95	-4150.63	9794.799	1030
59670	-7.25	-8.10	0.00	-3048.52	-4153.52	9794.806	1030
59675	-7.21	-7.89	0.00	-3049.19	-4152.86	9794.811	1030
59680	-7.34	-8.25	0.00	-3049.81	-4152.70	9794.818	1030
59685	-6.92	-8.33	0.00	-3049.70	-4152.23	9794.821	1030
59690	-6.97	-8.28	0.00	-3049.90	-4151.47	9794.826	1030
59695	-6.92	-8.52	0.00	-3049.76	-4151.99	9794.828	1030
59700	-6.58	-7.76	0.00	-3051.15	-4152.44	9794.836	1030
59705	-6.64	-8.39	0.00	-3051.23	-4152.48	9794.842	1030
59710	-5.39	-7.60	0.00	-3051.46	-4154.67	9794.848	1030
59715	-6.70	-7.67	0.00	-3051.14	-4154.22	9794.852	1030
59720	-7.02	-7.77	0.00	-3052.50	-4156.94	9794.857	1030
59725	-7.07	-7.54	0.00	-3052.66	-4155.69	9794.859	1030
59730	-5.89	-7.35	0.00	-3053.47	-4154.88	9794.868	1030
59735	-7.23	-7.73	0.00	-3053.36	-4156.11	9794.871	1030
59740	-6.96	-7.74	0.00	-3053.32	-4156.26	9794.875	1030
59745	-6.71	-7.28	0.00	-3053.82	-4156.54	9794.880	1030
59750	-6.67	-7.25	0.00	-3054.37	-4157.54	9794.889	1030
59755	-7.09	-7.05	0.00	-3055.19	-4157.94	9794.891	1030
59760	-7.09	-6.53	0.00	-3055.35	-4158.56	9794.896	1030
59765	-6.78	-7.55	0.00	-3055.27	-4159.03	9794.904	1030
59770	-6.40	-7.89	0.00	-3055.10	-4158.47	9794.906	1030
59775	-6.80	-7.73	0.00	-3055.14	-4158.49	9794.911	1030
59780	-6.80	-7.10	0.00	-3055.62	-4158.09	9794.916	1030
59785	-7.02	-7.21	0.00	-3057.34	-4157.88	9794.921	1030
59790	-7.25	-6.69	0.00	-3057.05	-4158.40	9794.925	1030
59795	-6.43	-6.43	0.00	-3057.24	-4159.04	9794.930	1030
59800	-6.54	-7.25	0.00	-3057.33	-4159.64	9794.936	1030
59805	-6.61	-6.57	0.00	-3057.37	-4159.60	9794.943	1030
59810	-6.73	-6.69	0.00	-3057.27	-4160.20	9794.945	1030
59815	-6.56	-6.35	0.00	-3059.32	-4162.33	9794.952	1030
59820	-7.51	-6.24	0.00	-3059.63	-4162.47	9794.954	1030
59825	-6.96	-6.43	0.00	-3060.37	-4162.36	9794.961	1030
59830	-6.92	-7.21	0.00	-3060.43	-4163.22	9794.967	1030
59835	-5.73	-5.71	0.00	-3060.97	-4162.06	9794.973	1030
59840	-6.77	-6.37	0.00	-3061.11	-4163.17	9794.977	1030
59845	-7.10	-5.38	0.00	-3060.93	-4162.66	9794.983	1030
59850	-6.64	-5.69	0.00	-3060.96	-4162.75	9794.984	1030
59855	-6.67	-6.47	0.00	-3061.93	-4164.52	9794.991	1030
59860	-6.21	-5.49	0.00	-3062.46	-4165.55	9794.998	1030
59865	-6.47	-5.61	0.00	-3062.90	-4165.31	9795.000	1030
59870	-6.06	-5.46	0.00	-3063.34	-4166.66	9795.006	1030
59875	-6.18	-5.87	0.00	-3063.37	-4166.84	9795.013	1030
59880	-6.57	-6.05	0.00	-3063.21	-4166.29	9795.016	1030
59885	-6.32	-6.17	0.00	-3063.47	-4165.57	9795.021	1030
59890	-6.67	-4.99	0.00	-3064.78	-4166.71	9795.026	1030
59895	-6.38	-5.38	0.00	-3064.44	-4166.07	9795.030	1030
59900	-6.63	-4.90	0.00	-3064.73	-4165.73	9795.037	1030
59905	-6.89	-5.50	0.00	-3064.81	-4166.52	9795.040	1030
59910	-7.04	-5.38	0.00	-3064.78	-4167.90	9795.046	1030
59915	-7.05	-5.45	0.00	-3064.93	-4168.68	9795.049	1030
59920	-7.16	-4.73	0.00	-3066.58	-4170.52	9795.057	1030
59925	-6.88	-4.15	0.00	-3066.95	-4170.19	9795.061	1030
59930	-6.77	-4.16	0.00	-3067.04	-4167.82	9795.068	1030
59935	-6.35	-4.66	0.00	-3067.31	-4166.93	9795.069	1030
59940	-7.12	-4.56	0.00	-3066.99	-4167.53	9795.076	1030
59945	-6.68	-4.46	0.00	-3067.09	-4167.92	9795.078	1030
59950	-5.89	-3.51	0.00	-3069.36	-4168.30	9795.088	1030
59955	-6.42	-3.99	0.00	-3069.37	-4169.20	9795.092	1030
59960	-6.78	-4.92	0.00	-3068.97	-4167.80	9795.098	1030
59965	-6.73	-4.69	0.00	-3069.25	-4168.55	9795.102	1030
59970	-6.37	-5.06	0.00	-3069.39	-4167.09	9795.107	1030
59975	-7.01	-4.42	0.00	-3069.26	-4167.07	9795.109	1030
59980	-5.37	-4.56	0.00	-3070.87	-4167.38	9795.118	1030
59985	-7.01	-3.55	0.00	-3071.43	-4165.06	9795.123	1030
59990	-6.48	-4.04	0.00	-3071.81	-4167.35	9795.125	1030
59995	-6.82	-4.28	0.00	-3071.71	-4167.36	9795.131	1030
60000	-6.08	-4.09	0.00	-3072.29	-4168.94	9795.138	1030
60005	-6.69	-4.20	0.00	-3073.17	-4169.43	9795.141	1030
60010	-6.56	-3.96	0.00	-3073.34	-4169.16	9795.146	1030
60015	-6.78	-3.74	0.00	-3073.74	-4170.14	9795.151	1030
60020	-6.18	-3.79	0.00	-3074.06	-4169.75	9795.156	1030
60025	-6.55	-3.56	0.00	-3073.68	-4169.96	9795.159	1030
60030	-6.53	-3.66	0.00	-3073.89	-4169.80	9795.165	1030
60035	-6.62	-3.07	0.00	-3075.52	-4172.06	9795.172	1030
60040	-6.60	-3.41	0.00	-3075.48	-4171.33	9795.174	1030
60045	-6.48	-3.33	0.00	-3075.13	-4172.69	9795.181	1030
60050	-6.35	-2.98	0.00	-3075.27	-4173.62	9795.186	1030
60055	-6.09	-2.69	0.00	-3077.02	-4175.63	9795.193	1030
60060	-5.94	-2.97	0.00	-3076.81	-4175.71	9795.195	1030
60065	-6.84	-2.41	0.00	-3076.63	-4175.90	9795.203	1030
60070	-6.67	-2.99	0.00	-3076.88	-4174.97	9795.204	1030
60075	-6.01	-2.27	0.00	-3078.20	-4177.53	9795.213	1030
60080	-6.50	-2.40	0.00	-3078.51	-4177.14	9795.217	1030
60085	-5.99	-1.76	0.00	-3078.71	-4179.02	9795.219	1030
60090	-6.59	-2.34	0.00	-3079.00	-4178.25	9795.226	1030
60095	-5.27	-2.31	0.00	-3079.60	-4178.75	9795.233	1030
60100	-6.47	-2.74	0.00	-3079.36	-4178.54	9795.234	1030
60105	-6.44	-2.99	0.00	-3079.11	-4177.37	9795.241	1030
60110	-6.73	-2.68	0.00	-3079.04	-4178.55	9795.248	1030
60115	-6.50	-2.17	0.00	-3080.76	-4180.56	9795.250	1030
60120	-6.06	-2.15	0.00	-3081.41	-4180.92	9795.255	1030
60125	-6.55	-1.74	0.00	-3081.45	-4180.38	9795.263	1030
60130	-6.59	-2.08	0.00	-3081.35	-4182.04	9795.266	1030
60135	-5.68	-0.90	0.00	-3081.43	-4183.15	9795.271	1031
60140	-6.14	-1.35	0.00	-3081.49	-4183.60	9795.276	1031
60145	-5.86	-1.90	0.00	-3080.72	-4184.13	9795.281	1031
60150	-6.90	-2.43	0.00	-3079.22	-4181.95	9795.287	1031
60155	-6.69	-1.79	0.00	-3079.14	-4183.04	9795.291	1031
60160	-5.87	-2.55	0.00	-3079.48	-4182.23	9795.296	1031
60165	-5.86	-2.12	0.00	-3079.21	-4180.52	9795.301	1031
60170	-6.50	-3.43	0.00	-3078.04	-4179.81	9795.307	1031
60175	-5.93	-1.95	0.00	-3077.69	-4179.23	9795.312	1031
60180	-5.95	-2.72	0.00	-3077.84	-4179.90	9795.318	1031
60185	-6.59	-2.42	0.00	-3077.78	-4179.92	9795.319	1031
60190	-5.93	-2.66	0.00	-3078.06	-4180.06	9795.326	1031
60195	-6.69	-2.50	0.00	-3077.83	-4179.85	9795.328	1031
60200	-5.52	-3.03	0.00	-3075.80	-4178.71	9795.337	1031
60205	-6.45	-3.19	0.00	-3075.69	-4178.77	9795.342	1031
60210	-6.36	-2.90	0.00	-3075.86	-4179.75	9795.345	1031
60215	-5.90	-2.55	0.00	-3076.04	-4180.08	9795.352	1031
60220	-5.87	-2.19	0.00	-3074.57	-4178.95	9795.357	1031
60225	-6.17	-2.81	0.00	-3074.43	-4178.73	9795.359	1031
60230	-5.64	-3.32	0.00	-3074.24	-4177.27	9795.367	1031
60235	-6.03	-2.66	0.00	-3074.28	-4176.88	9795.372	1031
60240	-5.97	-3.46	0.00	-3074.35	-4176.91	9795.375	1031
60245	-6.24	-2.55	0.00	-3074.33	-4176.64	9795.380	1031
60250	-6.74	-3.76	0.00	-3073.16	-4173.62	9795.388	1031
60255	-6.32	-3.44	0.00	-3072.49	-4173.79	9795.391	1031
60260	-6.44	-3.23	0.00	-3072.39	-4173.16	9795.397	1031
60265	-6.20	-4.29	0.00	-3072.47	-4173.00	9795.402	1031
60270	-6.85	-3.69	0.00	-3072.12	-4173.37	9795.405	1031
60275	-6.41	-3.18	0.00	-3072.21	-4173.54	9795.409	1031
60280	-7.15	-4.18	0.00	-3071.18	-4171.30	9795.416	1031
60285	-6.70	-3.94	0.00	-3069.96	-4170.81	9795.421	1031
60290	-6.66	-3.93	0.00	-3069.80	-4170.86	9795.426	1031
60295	-6.18	-4.06	0.00	-3069.91	-4170.89	9795.430	1031
60300	-6.60	-4.38	0.00	-3069.87	-4171.61	9795.437	1031
60305	-6.36	-4.03	0.00	-3069.61	-4172.26	9795.439	1031
60310	-6.51	-4.62	0.00	-3069.68	-4170.95	9795.444	1031
60315	-5.91	-4.92	0.00	-3067.63	-4169.79	9795.452	1031
60320	-6.32	-4.75	0.00	-3067.57	-4169.39	9795.455	1031
60325	-5.98	-5.00	0.00	-3067.64	-4168.08	9795.462	1031
60330	-6.71	-4.83	0.00	-3067.65	-4167.23	9795.466	1031
60335	-6.61	-4.97	0.00	-3066.02	-4166.82	9795.469	1031
60340	-6.34	-5.13	0.00	-3066.00	-4165.80	9795.476	1031
60345	-6.42	-4.75	0.00	-3066.04	-4165.50	9795.483	1031
60350	-6.44	-5.17	0.00	-3065.96	-4165.49	9795.484	1031
60355	-6.17	-4.19	0.00	-3065.62	-4166.01	9795.492	1031
60360	-6.20	-4.55	0.00	-3065.74	-4165.44	9795.498	1031
60365	-6.24	-5.61	0.00	-3064.58	-4164.17	9795.500	1031
60370	-6.67	-5.46	0.00	-3063.50	-4163.35	9795.506	1031
60375	-5.19	-5.63	0.00	-3062.63	-4162.59	9795.513	1031
60380	-6.54	-5.59	0.00	-3062.56	-4164.55	9795.516	1031
60385	-6.20	-5.22	0.00	-3063.09	-4164.54	9795.521	1031
60390	-6.30	-5.10	0.00	-3063.15	-4164.38	9795.526	1031
60395	-6.42	-5.59	0.00	-3062.58	-4165.11	9795.530	1031
60400	-6.35	-5.28	0.00	-3061.35	-4164.71	9795.536	1031
60405	-6.42	-5.33	0.00	-3061.47	-4164.78	9795.540	1031
60410	-6.89	-5.36	0.00	-3061.34	-4163.87	9795.546	1031
60415	-6.89	-5.10	0.00	-3060.89	-4162.84	9795.551	1031
60420	-6.81	-5.71	0.00	-3059.81	-4162.04	9795.555	1031
60425	-6.59	-5.10	0.00	-3059.68	-4163.44	9795.561	1031
60430	-6.66	-5.64	0.00	-3059.28	-4162.60	9795.568	1031
60435	-6.73	-5.12	0.00	-3059.58	-4163.31	9795.569	1031
60440	-6.80	-5.27	0.00	-3058.39	-4162.33	9795.576	1031
60445	-6.45	-5.78	0.00	-3058.41	-4161.20	9795.578	1031
60450	-6.68	-5.65	0.00	-3057.46	-4160.35	9795.588	1031
60455	-6.07	-5.90	0.00	-3057.35	-4160.44	9795.592	1031
60460	-6.71	-6.40	0.00	-3057.53	-4161.77	9795.598	1031
60465	-6.76	-6.05	0.00	-3057.57	-4160.86	9795.601	1031
60470	-6.18	-6.09	0.00	-3057.31	-4159.17	9795.607	1031
60475	-6.15	-6.33	0.00	-3057.40	-4160.25	9795.609	1031
60480	-7.76	-6.76	0.00	-3055.54	-4158.36	9795.618	1031
60485	-6.88	-7.03	0.00	-3055.08	-4158.75	9795.622	1031
60490	-6.05	-6.86	0.00	-3055.26	-4158.29	9795.625	1031
60495	-6.83	-7.11	0.00	-3055.06	-4157.69	9795.631	1031
60500	-6.35	-7.21	0.00	-3054.30	-4156.65	9795.639	1031
60505	-6.49	-6.39	0.00	-3053.62	-4154.68	9795.641	1031
60510	-6.30	-6.53	0.00	-3053.49	-4154.91	9795.647	1031
60515	-6.66	-6.82	0.00	-3053.33	-4155.24	9795.651	1031
60520	-6.70	-6.71	0.00	-3053.35	-4156.03	9795.655	1031
60525	-6.75	-6.68	0.00	-3053.28	-4155.15	9795.662	1031
60530	-7.08	-7.11	0.00	-3052.71	-4153.95	9795.666	1031
60535	-6.54	-7.33	0.00	-3050.84	-4152.32	9795.671	1031
60540	-6.81	-7.65	0.00	-3050.90	-4153.57	9795.676	1031
60545	-6.24	-8.42	0.00	-3050.18	-4152.28	9795.681	1031
60550	-6.73	-7.59	0.00	-3050.17	-4152.49	9795.687	1031
60555	-6.85	-8.63	0.00	-3050.08	-4152.41	9795.689	1031
60560	-6.57	-7.42	0.00	-3050.11	-4152.44	9795.696	1031
60565	-6.14	-7.82	0.00	-3048.70	-4151.32	9795.703	1031
60570	-6.80	-7.13	0.00	-3048.72	-4149.93	9795.704	1031
60575	-7.18	-7.97	0.00	-3048.59	-4149.37	9795.713	1031
60580	-7.04	-7.97	0.00	-3048.37	-4148.84	9795.717	1031
60585	-7.21	-8.41	0.00	-3047.53	-4148.06	9795.720	1031
60590	-7.12	-7.80	0.00	-3047.12	-4147.76	9795.728	1031
60595	-6.96	-7.06	0.00	-3047.23	-4146.85	9795.733	1031
60600	-6.78	-8.06	0.00	-3046.90	-4147.88	9795.734	1031
60605	-7.09	-8.32	0.00	-3046.93	-4147.27	9795.742	1031
60610	-7.59	-8.10	0.00	-3046.89	-4148.22	9795.748	1031
60615	-7.00	-8.23	0.00	-3046.07	-4147.30	9795.750	1031
60620	-7.08	-8.44	0.00	-3044.96	-4146.00	9795.756	1031
60625	-7.21	-8.49	0.00	-3044.73	-4145.63	9795.763	1031
60630	-7.40	-8.61	0.00	-3044.40	-4144.57	9795.766	1031
60635	-6.97	-8.42	0.00	-3044.36	-4145.57	9795.771	1031
60640	-6.68	-8.60	0.00	-3044.26	-4145.83	9795.776	1031
60645	-6.80	-8.90	0.00	-3043.95	-4146.40	9795.781	1031
60650	-6.83	-9.23	0.00	-3042.85	-4145.22	9795.787	1031
60655	-6.69	-9.08	0.00	-3042.73	-4146.44	9795.790	1031
60660	-6.89	-9.25	0.00	-3042.73	-4146.30	9795.796	1031
60665	-6.78	-9.10	0.00	-3042.77	-4147.25	9795.799	1031
60670	-6.99	-9.78	0.00	-3041.09	-4144.64	9795.805	1031
60675	-6.53	-8.77	0.00	-3041.11	-4144.05	9795.812	1031
60680	-6.73	-9.16	0.00	-3041.17	-4143.81	9795.813	1031
60685	-6.84	-9.53	0.00	-3041.13	-4144.53	9795.821	1031
60690	-7.09	-9.34	0.00	-3041.03	-4144.15	9795.828	1031
60695	-6.79	-9.55	0.00	-3040.96	-4144.44	9795.828	1031
60700	-7.31	-10.20	0.00	-3039.92	-4142.63	9795.837	1031
60705	-6.86	-10.26	0.00	-3039.64	-4142.21	9795.842	1031
60710	-7.05	-9.34	0.00	-3038.23	-4143.52	9795.848	1031
60715	-6.43	-9.75	0.00	-3038.32	-4143.44	9795.851	1031
60720	-7.17	-10.28	0.00	-3038.30	-4142.54	9795.857	1031
60725	-6.60	-10.51	0.00	-3038.36	-4143.75	9795.859	1031
60730	-7.64	-10.00	0.00	-3037.05	-4141.65	9795.867	1031
60735	-6.81	-9.94	0.00	-3037.18	-4140.36	9795.872	1031
60740	-6.97	-9.11	0.00	-3036.98	-4140.31	9795.875	1031
60745	-6.99	-9.00	0.00	-3036.87	-4141.34	9795.880	1031
60750	-6.69	-9.05	0.00	-3036.06	-4140.53	9795.888	1031
60755	-6.65	-9.25	0.00	-3035.47	-4141.04	9795.891	1031
60760	-7.26	-9.27	0.00	-3034.86	-4140.15	9795.896	1031
60765	-6.63	-9.57	0.00	-3034.40	-4138.89	9795.901	1031
60770	-6.53	-9.56	0.00	-3034.37	-4139.53	9795.906	1031
60775	-6.91	-9.32	0.00	-3034.15	-4138.47	9795.912	1031
60780	-6.85	-9.56	0.00	-3034.33	-4136.70	9795.916	1031
60785	-7.50	-9.68	0.00	-3033.96	-4137.50	9795.921	1031
60790	-7.35	-10.30	0.00	-3033.87	-4137.13	9795.925	1031
60795	-6.40	-10.18	0.00	-3031.83	-4134.95	9795.931	1031
60800	-6.75	-10.17	0.00	-3031.97	-4135.89	9795.937	1031
60805	-6.39	-10.60	0.00	-3031.84	-4134.97	9795.939	1031
60810	-6.78	-10.38	0.00	-3032.13	-4135.75	9795.946	1031
60815	-7.32	-10.80	0.00	-3030.47	-4134.95	9795.952	1031
60820	-7.12	-10.51	0.00	-3030.53	-4135.69	9795.955	1031
60825	-6.09	-10.45	0.00	-3030.15	-4135.34	9795.963	1031
60830	-7.34	-9.83	0.00	-3030.27	-4135.42	9795.967	1031
60835	-7.51	-10.82	0.00	-3029.16	-4133.42	9795.969	1031
60840	-7.02	-10.39	0.00	-3028.97	-4132.66	9795.976	1031
60845	-7.64	-10.12	0.00	-3028.44	-4132.43	9795.981	1031
60850	-7.37	-11.44	0.00	-3028.14	-4132.56	9795.984	1031
60855	-6.93	-9.53	0.00	-3027.44	-4132.33	9795.993	1031
60860	-7.19	-10.68	0.00	-3028.07	-4131.66	9795.998	1031
60865	-6.97	-11.74	0.00	-3027.90	-4131.58	9796.000	1030
60870	-6.61	-11.48	0.00	-3027.97	-4132.21	9796.005	1030
60875	-6.64	-11.72	0.00	-3029.18	-4133.24	9796.013	1030
60880	-6.81	-10.92	0.00	-3030.23	-4133.85	9796.016	1030
60885	-6.47	-10.68	0.00	-3030.39	-4134.98	9796.022	1030
60890	-6.37	-11.19	0.00	-3030.41	-4134.30	9796.026	1030
60895	-6.98	-10.55	0.00	-3030.58	-4135.00	9796.030	1030
60900	-7.00	-10.86	0.00	-3031.54	-4135.49	9796.036	1030
60905	-6.74	-10.59	0.00	-3031.38	-4135.76	9796.040	1030
60910	-6.77	-10.62	0.00	-3031.45	-4136.42	9796.047	1030
60915	-7.16	-10.92	0.00	-3031.63	-4136.27	9796.052	1030
60920	-6.72	-10.65	0.00	-3032.89	-4136.52	9796.057	1030
60925	-6.28	-11.10	0.00	-3033.04	-4136.61	9796.061	1030
60930	-6.87	-11.41	0.00	-3033.51	-4136.24	9796.068	1030
60935	-6.40	-10.54	0.00	-3033.46	-4136.52	9796.069	1030
60940	-6.76	-10.34	0.00	-3033.41	-4136.89	9796.076	1030
60945	-6.31	-10.82	0.00	-3033.55	-4136.63	9796.078	1030
60950	-7.68	-11.42	0.00	-3034.83	-4135.89	9796.087	1030
60955	-6.27	-12.32	0.00	-3034.85	-4136.30	9796.092	1030
60960	-7.25	-11.94	0.00	-3035.08	-4136.06	9796.098	1030
60965	-6.37	-11.53	0.00	-3035.02	-4135.59	9796.101	1030
60970	-6.37	-10.60	0.00	-3036.31	-4136.63	9796.107	1030
60975	-6.35	-10.80	0.00	-3036.43	-4136.92	9796.109	1030
60980	-6.15	-10.32	0.00	-3036.80	-4136.15	9796.117	1030
60985	-7.24	-10.34	0.00	-3037.26	-4137.03	9796.123	1030
60990	-7.39	-9.92	0.00	-3037.02	-4137.54	9796.125	1030
60995	-7.30	-9.58	0.00	-3036.97	-4138.24	9796.130	1030
61000	-6.98	-8.95	0.00	-3038.89	-4138.63	9796.138	1030
61005	-6.75	-9.13	0.00	-3038.55	-4139.46	9796.141	1030
61010	-6.96	-9.36	0.00	-3038.69	-4140.06	9796.147	1030
61015	-7.28	-8.87	0.00	-3038.54	-4140.43	9796.152	1030
61020	-6.87	-8.65	0.00	-3038.57	-4140.82	9796.155	1030
61025	-6.80	-8.45	0.00	-3039.71	-4142.42	9796.162	1030
61030	-6.78	-8.51	0.00	-3039.78	-4143.70	9796.167	1030
61035	-6.51	-7.80	0.00	-3040.11	-4143.30	9796.171	1030
61040	-6.70	-8.60	0.00	-3040.37	-4142.66	9796.174	1030
61045	-6.83	-8.90	0.00	-3041.00	-4143.71	9796.181	1030
61050	-6.59	-8.78	0.00	-3041.24	-4143.99	9796.186	1030
61055	-7.00	-8.85	0.00	-3041.16	-4143.58	9796.189	1030
61060	-6.72	-8.72	0.00	-3041.25	-4143.14	9796.195	1030
61065	-6.40	-8.65	0.00	-3041.02	-4144.28	9796.203	1030
61070	-6.59	-8.37	0.00	-3041.25	-4144.14	9796.205	1030
61075	-6.16	-8.51	0.00	-3040.90	-4145.21	9796.213	1030
61080	-6.97	-8.30	0.00	-3040.97	-4145.62	9796.217	1030
61085	-6.99	-8.39	0.00	-3043.09	-4146.98	9796.220	1030
61090	-7.62	-7.98	0.00	-3043.98	-4148.20	9796.228	1030
61095	-7.02	-7.55	0.00	-3044.73	-4148.90	9796.233	1030
61100	-6.91	-7.71	0.00	-3044.79	-4148.01	9796.234	1030
61105	-6.84	-7.17	0.00	-3044.60	-4148.50	9796.243	1030
61110	-6.75	-7.78	0.00	-3044.60	-4149.11	9796.248	1030
61115	-6.42	-7.05	0.00	-3045.31	-4149.46	9796.250	1030
61120	-6.81	-6.99	0.00	-3046.33	-4149.20	9796.256	1030
61125	-6.41	-7.85	0.00	-3046.53	-4150.47	9796.263	1030
61130	-7.07	-7.96	0.00	-3046.33	-4150.22	9796.266	1030
61135	-7.10	-7.74	0.00	-3047.22	-4150.62	9796.271	1030
61140	-6.70	-6.67	0.00	-3047.83	-4151.89	9796.275	1030
61145	-6.50	-6.69	0.00	-3047.69	-4151.44	9796.280	1030
61150	-6.20	-6.30	0.00	-3048.59	-4152.13	9796.288	1030
61155	-6.82	-6.73	0.00	-3048.48	-4151.80	9796.290	1030
61160	-6.83	-6.67	0.00	-3048.46	-4152.03	9796.296	1030
61165	-7.05	-7.06	0.00	-3048.43	-4153.19	9796.299	1030
61170	-6.46	-6.65	0.00	-3049.86	-4155.15	9796.306	1030
61175	-6.98	-6.44	0.00	-3050.09	-4154.99	9796.311	1030
61180	-6.77	-6.87	0.00	-3049.88	-4155.01	9796.319	1030
61185	-6.43	-6.50	0.00	-3050.02	-4154.82	9796.321	1030
61190	-6.01	-5.68	0.00	-3051.38	-4154.50	9796.327	1030
61195	-6.69	-6.18	0.00	-3051.53	-4152.88	9796.328	1030
61200	-6.53	-5.45	0.00	-3052.43	-4155.01	9796.337	1030
61205	-6.17	-5.38	0.00	-3052.39	-4155.05	9796.342	1030
61210	-7.12	-5.64	0.00	-3053.54	-4158.04	9796.347	1030
61215	-6.66	-5.71	0.00	-3053.62	-4159.37	9796.351	1030
61220	-5.98	-5.62	0.00	-3053.38	-4159.46	9796.357	1030
61225	-6.31	-6.11	0.00	-3053.32	-4158.38	9796.359	1030
61230	-7.16	-6.28	0.00	-3054.12	-4159.27	9796.368	1030
61235	-6.46	-5.73	0.00	-3054.65	-4159.69	9796.372	1030
61240	-6.02	-5.72	0.00	-3054.26	-4159.16	9796.375	1030
61245	-6.57	-5.62	0.00	-3054.47	-4159.55	9796.380	1030
61250	-6.56	-5.72	0.00	-3054.59	-4160.00	9796.389	1030
61255	-6.62	-5.66	0.00	-3054.84	-4162.39	9796.391	1030
61260	-6.78	-5.48	0.00	-3055.70	-4162.19	9796.396	1030
61265	-5.99	-5.87	0.00	-3056.77	-4160.81	9796.403	1030
61270	-6.34	-5.67	0.00	-3057.00	-4162.13	9796.405	1030
61275	-6.20	-5.46	0.00	-3056.77	-4161.27	9796.409	1030
61280	-6.52	-5.20	0.00	-3057.07	-4161.39	9796.416	1030
61285	-6.56	-4.82	0.00	-3057.97	-4162.76	9796.421	1030
61290	-6.56	-5.04	0.00	-3058.43	-4162.31	9796.425	1030
61295	-6.33	-4.41	0.00	-3058.40	-4162.44	9796.430	1030
61300	-6.76	-5.35	0.00	-3058.62	-4162.66	9796.436	1030
61305	-6.25	-4.90	0.00	-3059.77	-4163.05	9796.439	1030
61310	-6.37	-5.72	0.00	-3059.64	-4162.99	9796.446	1030
61315	-6.34	-4.89	0.00	-3060.48	-4162.77	9796.452	1030
61320	-6.52	-4.37	0.00	-3060.56	-4163.60	9796.455	1030
61325	-5.99	-4.60	0.00	-3060.59	-4164.91	9796.463	1030
61330	-6.53	-4.69	0.00	-3060.50	-4164.92	9796.467	1030
61335	-6.14	-4.07	0.00	-3062.24	-4165.28	9796.473	1030
61340	-6.09	-4.50	0.00	-3061.99	-4166.07	9796.476	1030
61345	-5.74	-4.60	0.00	-3061.91	-4165.76	9796.483	1030
61350	-6.24	-4.34	0.00	-3061.90	-4166.65	9796.487	1030
61355	-6.76	-4.82	0.00	-3063.40	-4167.58	9796.491	1030
61360	-6.38	-4.36	0.00	-3063.67	-4168.03	9796.497	1030
61365	-6.19	-4.42	0.00	-3064.27	-4168.21	9796.500	1030
61370	-6.73	-4.02	0.00	-3064.53	-4168.55	9796.506	1030
61375	-5.71	-4.28	0.00	-3064.58	-4167.58	9796.513	1030
61380	-6.47	-3.86	0.00	-3064.90	-4168.57	9796.516	1030
61385	-5.79	-4.01	0.00	-3064.71	-4167.06	9796.522	1030
61390	-5.82	-3.73	0.00	-3064.79	-4167.29	9796.526	1030
61395	-5.92	-3.45	0.00	-3064.73	-4168.09	9796.531	1030
61400	-6.05	-3.69	0.00	-3064.81	-4166.72	9796.536	1030
61405	-6.66	-3.75	0.00	-3065.03	-4168.19	9796.540	1030
61410	-6.15	-3.41	0.00	-3064.86	-4169.13	9796.547	1030
61415	-6.22	-3.74	0.00	-3065.82	-4169.65	9796.552	1030
61420	-6.03	-3.78	0.00	-3067.81	-4172.71	9796.557	1030
61425	-6.49	-2.89	0.00	-3068.28	-4173.04	9796.560	1030
61430	-5.98	-2.89	0.00	-3069.12	-4173.29	9796.568	1030
61435	-6.26	-3.08	0.00	-3069.00	-4173.01	9796.569	1030
61440	-6.18	-3.60	0.00	-3068.90	-4171.87	9796.576	1030
61445	-6.41	-3.74	0.00	-3068.92	-4172.88	9796.581	1030
61450	-6.65	-2.43	0.00	-3070.80	-4174.29	9796.587	1030
61455	-6.24	-3.63	0.00	-3070.61	-4175.48	9796.592	1030
61460	-5.27	-2.92	0.00	-3070.72	-4174.62	9796.598	1030
61465	-6.24	-2.76	0.00	-3070.51	-4172.77	9796.601	1030
61470	-6.71	-3.09	0.00	-3071.74	-4173.41	9796.607	1030
61475	-6.02	-2.82	0.00	-3072.37	-4175.30	9796.609	1030
61480	-6.19	-1.88	0.00	-3073.08	-4176.09	9796.617	1030
61485	-6.60	-2.71	0.00	-3072.92	-4175.57	9796.622	1030
61490	-5.78	-2.70	0.00	-3072.85	-4175.54	9796.625	1030
61495	-6.81	-3.33	0.00	-3072.85	-4176.24	9796.631	1030
61500	-6.30	-2.80	0.00	-3073.57	-4176.99	9796.638	1030
61505	-6.30	-2.49	0.00	-3074.33	-4176.87	9796.641	1030
61510	-5.86	-1.93	0.00	-3074.43	-4176.51	9796.647	1030
61515	-5.95	-2.19	0.00	-3074.35	-4176.95	9796.651	1030
61520	-5.92	-1.73	0.00	-3074.98	-4176.17	9796.655	1030
61525	-5.36	-1.11	0.00	-3075.53	-4176.88	9796.662	1030
61530	-6.13	-1.20	0.00	-3075.77	-4176.62	9796.666	1031
61535	-5.81	-1.22	0.00	-3075.91	-4177.29	9796.671	1031
61540	-6.19	-2.11	0.00	-3075.51	-4176.89	9796.676	1031
61545	-6.17	-2.78	0.00	-3074.09	-4177.31	9796.681	1031
61550	-6.06	-2.14	0.00	-3074.46	-4177.41	9796.687	1031
61555	-5.92	-3.29	0.00	-3074.31	-4178.23	9796.689	1031
61560	-6.05	-2.60	0.00	-3074.55	-4176.87	9796.695	1031
61565	-6.91	-2.70	0.00	-3073.22	-4175.52	9796.702	1031
61570	-6.03	-1.98	0.00	-3073.08	-4176.41	9796.704	1031
61575	-6.42	-3.56	0.00	-3072.89	-4176.22	9796.712	1031
61580	-6.30	-3.02	0.00	-3073.15	-4176.57	9796.717	1031
61585	-5.71	-2.11	0.00	-3071.99	-4176.31	9796.720	1031
61590	-5.76	-2.11	0.00	-3071.69	-4176.14	9796.727	1031
61595	-6.74	-2.45	0.00	-3070.08	-4175.19	9796.733	1031
61600	-6.09	-2.61	0.00	-3070.69	-4175.70	9796.734	1031
61605	-6.42	-2.56	0.00	-3070.94	-4175.62	9796.741	1031
61610	-6.79	-2.14	0.00	-3070.88	-4174.23	9796.747	1031
61615	-6.35	-2.82	0.00	-3070.12	-4173.48	9796.750	1031
61620	-6.57	-3.15	0.00	-3069.44	-4171.74	9796.755	1031
61625	-6.57	-3.10	0.00	-3069.21	-4171.01	9796.761	1031
61630	-6.43	-3.13	0.00	-3068.98	-4171.96	9796.766	1031
61635	-5.83	-3.06	0.00	-3069.16	-4171.55	9796.771	1031
61640	-5.98	-2.81	0.00	-3069.10	-4172.07	9796.778	1031
61645	-6.33	-2.78	0.00	-3069.07	-4172.17	9796.781	1031
61650	-6.37	-3.82	0.00	-3066.98	-4169.79	9796.786	1031
61655	-6.31	-3.49	0.00	-3066.83	-4170.19	9796.790	1031
61660	-7.11	-4.04	0.00	-3066.43	-4169.12	9796.796	1031
61665	-6.13	-4.25	0.00	-3066.47	-4170.40	9796.799	1031
61670	-5.99	-4.13	0.00	-3066.02	-4171.74	9796.807	1031
61675	-6.29	-4.17	0.00	-3066.09	-4168.58	9796.811	1031
61680	-6.23	-3.81	0.00	-3066.10	-4168.46	9796.814	1031
61685	-6.07	-4.47	0.00	-3066.02	-4167.95	9796.821	1031
61690	-6.58	-5.76	0.00	-3064.57	-4166.96	9796.826	1031
61695	-6.66	-5.08	0.00	-3064.25	-4166.48	9796.828	1031
61700	-6.86	-4.05	0.00	-3064.30	-4165.97	9796.838	1031
61705	-6.70	-5.58	0.00	-3064.31	-4166.78	9796.842	1031
61710	-6.17	-5.61	0.00	-3064.08	-4166.42	9796.844	1031
61715	-6.19	-5.31	0.00	-3063.94	-4165.68	9796.852	1031
61720	-6.29	-7.04	0.00	-3061.55	-4163.68	9796.858	1031
61725	-6.37	-6.29	0.00	-3061.71	-4163.63	9796.859	1031
61730	-6.05	-6.90	0.00	-3061.41	-4163.90	9796.867	1031
61735	-6.15	-6.38	0.00	-3061.47	-4162.69	9796.872	1031
61740	-6.16	-6.01	0.00	-3061.02	-4162.14	9796.875	1031
61745	-6.51	-6.58	0.00	-3060.04	-4161.41	9796.881	1031
61750	-6.45	-6.76	0.00	-3060.26	-4161.09	9796.887	1031
61755	-6.00	-6.72	0.00	-3060.29	-4162.23	9796.891	1031
61760	-6.17	-6.54	0.00	-3059.77	-4163.12	9796.896	1031
61765	-6.45	-6.62	0.00	-3058.70	-4162.75	9796.903	1031
61770	-6.39	-7.49	0.00	-3058.57	-4162.83	9796.905	1031
61775	-6.00	-7.33	0.00	-3058.70	-4160.79	9796.913	1031
61780	-6.43	-7.27	0.00	-3058.64	-4161.29	9796.915	1031
61785	-5.75	-6.42	0.00	-3057.19	-4160.81	9796.922	1031
61790	-6.35	-6.43	0.00	-3056.87	-4159.01	9796.925	1031
61795	-6.55	-6.98	0.00	-3056.34	-4161.03	9796.932	1031
61800	-6.44	-6.74	0.00	-3056.30	-4160.14	9796.936	1031
61805	-6.30	-7.20	0.00	-3056.15	-4159.01	9796.939	1031
61810	-6.52	-7.14	0.00	-3056.05	-4158.36	9796.947	1031
61815	-6.16	-6.98	0.00	-3054.72	-4158.73	9796.953	1031
61820	-6.17	-6.43	0.00	-3054.64	-4159.15	9796.955	1031
61825	-5.93	-7.42	0.00	-3054.60	-4158.17	9796.963	1031
61830	-6.63	-7.42	0.00	-3054.73	-4158.17	9796.967	1031
61835	-6.03	-6.58	0.00	-3054.13	-4157.68	9796.970	1031
61840	-6.48	-7.98	0.00	-3053.17	-4157.05	9796.977	1031
61845	-6.09	-7.06	0.00	-3052.20	-4156.27	9796.983	1031
61850	-6.37	-7.45	0.00	-3052.32	-4156.38	9796.984	1031
61855	-6.26	-7.78	0.00	-3052.40	-4155.87	9796.991	1031
61860	-6.63	-7.71	0.00	-3052.33	-4155.46	9796.997	1031
61865	-6.84	-7.67	0.00	-3051.68	-4155.16	9797.000	1031
61870	-6.70	-8.04	0.00	-3050.90	-4154.13	9797.005	1031
61875	-6.15	-7.91	0.00	-3050.79	-4154.50	9797.012	1031
61880	-6.09	-8.20	0.00	-3050.81	-4154.65	9797.016	1031
61885	-6.64	-8.69	0.00	-3050.77	-4154.72	9797.021	1031
61890	-6.50	-8.61	0.00	-3050.80	-4154.53	9797.026	1031
61895	-6.88	-7.85	0.00	-3050.21	-4154.25	9797.031	1031
61900	-6.74	-8.79	0.00	-3048.48	-4152.23	9797.038	1031
61905	-6.94	-8.50	0.00	-3048.28	-4151.45	9797.040	1031
61910	-6.65	-7.80	0.00	-3048.57	-4152.21	9797.046	1031
61915	-5.85	-8.60	0.00	-3048.24	-4151.89	9797.050	1031
61920	-6.68	-9.03	0.00	-3047.04	-4151.30	9797.057	1031
61925	-6.34	-8.26	0.00	-3046.92	-4150.81	9797.061	1031
61930	-6.26	-8.51	0.00	-3046.87	-4149.29	9797.066	1031
61935	-6.38	-7.94	0.00	-3046.93	-4150.47	9797.072	1031
61940	-5.48	-8.59	0.00	-3045.53	-4150.45	9797.078	1031
61945	-6.28	-9.19	0.00	-3045.29	-4149.13	9797.078	1031
61950	-6.70	-8.92	0.00	-3045.55	-4148.51	9797.087	1031
61955	-6.15	-8.65	0.00	-3045.44	-4149.73	9797.092	1031
61960	-6.20	-9.77	0.00	-3044.23	-4147.97	9797.098	1031
61965	-6.58	-9.87	0.00	-3044.08	-4147.17	9797.101	1031
61970	-6.27	-9.43	0.00	-3044.19	-4147.47	9797.107	1031
61975	-6.55	-9.29	0.00	-3043.81	-4147.42	9797.109	1031
61980	-6.84	-9.27	0.00	-3043.12	-4146.72	9797.117	1031
61985	-6.58	-9.30	0.00	-3042.58	-4146.14	9797.122	1031
61990	-5.56	-9.35	0.00	-3042.35	-4146.99	9797.125	1031
61995	-6.76	-10.35	0.00	-3041.66	-4145.34	9797.130	1031
62000	-6.75	-9.71	0.00	-3041.57	-4145.23	9797.136	1031
62005	-6.60	-9.49	0.00	-3041.57	-4145.07	9797.141	1031
62010	-6.78	-9.20	0.00	-3041.37	-4144.99	9797.146	1031
62015	-6.44	-9.15	0.00	-3041.31	-4145.45	9797.151	1031
62020	-6.28	-9.26	0.00	-3041.50	-4145.48	9797.155	1031
62025	-6.79	-10.34	0.00	-3039.48	-4143.57	9797.163	1031
62030	-6.49	-10.14	0.00	-3039.20	-4142.96	9797.165	1031
62035	-6.99	-11.30	0.00	-3039.13	-4141.84	9797.172	1031
62040	-7.00	-10.36	0.00	-3039.23	-4142.63	9797.174	1031
62045	-7.15	-10.53	0.00	-3038.45	-4140.06	9797.181	1031
62050	-7.15	-10.20	0.00	-3038.17	-4140.28	9797.186	1031
62055	-6.94	-10.29	0.00	-3037.86	-4140.57	9797.193	1031
62060	-6.80	-10.02	0.00	-3037.78	-4141.02	9797.197	1031
62065	-6.72	-10.14	0.00	-3037.87	-4140.65	9797.202	1031
62070	-6.60	-10.47	0.00	-3037.46	-4140.87	9797.204	1031
62075	-5.32	-11.26	0.00	-3035.69	-4139.94	9797.213	1031
62080	-6.75	-10.92	0.00	-3035.82	-4138.63	9797.217	1031
62085	-7.58	-11.03	0.00	-3035.67	-4139.82	9797.220	1031
62090	-6.67	-10.79	0.00	-3035.54	-4139.96	9797.227	1031
62095	-6.83	-10.67	0.00	-3033.60	-4138.35	9797.233	1031
62100	-6.67	-10.87	0.00	-3034.39	-4139.29	9797.234	1031
62105	-6.88	-10.92	0.00	-3034.13	-4138.44	9797.241	1031
62110	-6.79	-10.83	0.00	-3034.32	-4137.59	9797.248	1031
62115	-7.68	-11.15	0.00	-3033.98	-4138.17	9797.250	1031
62120	-6.87	-11.15	0.00	-3032.87	-4138.71	9797.256	1031
62125	-7.02	-10.92	0.00	-3032.65	-4138.45	9797.261	1031
62130	-7.98	-11.48	0.00	-3032.60	-4138.14	9797.266	1031
62135	-6.84	-11.15	0.00	-3032.62	-4137.19	9797.271	1030
62140	-7.30	-11.45	0.00	-3031.24	-4134.74	9797.278	1030
62145	-6.84	-11.64	0.00	-3031.12	-4135.17	9797.281	1030
62150	-6.73	-11.84	0.00	-3031.97	-4135.78	9797.285	1030
62155	-6.71	-11.78	0.00	-3031.74	-4136.60	9797.289	1030
62160	-6.86	-11.62	0.00	-3032.50	-4136.73	9797.297	1030
62165	-6.71	-11.18	0.00	-3033.01	-4136.34	9797.299	1030
62170	-7.08	-11.48	0.00	-3032.65	-4137.17	9797.307	1030
62175	-6.67	-10.82	0.00	-3032.75	-4137.18	9797.312	1030
62180	-7.35	-11.55	0.00	-3032.62	-4136.56	9797.317	1030
62185	-7.33	-11.61	0.00	-3032.38	-4136.60	9797.322	1030
62190	-7.91	-10.14	0.00	-3034.37	-4137.36	9797.328	1030
62195	-7.13	-10.81	0.00	-3034.72	-4137.98	9797.328	1030
62200	-6.78	-10.78	0.00	-3034.70	-4138.22	9797.336	1030
62205	-7.08	-10.43	0.00	-3034.78	-4138.24	9797.342	1030
62210	-6.73	-10.58	0.00	-3034.99	-4138.85	9797.346	1030
62215	-6.74	-10.63	0.00	-3036.03	-4140.16	9797.351	1030
62220	-6.96	-10.68	0.00	-3036.28	-4139.64	9797.357	1030
62225	-7.10	-10.61	0.00	-3036.10	-4140.67	9797.359	1030
62230	-6.12	-9.95	0.00	-3036.25	-4140.59	9797.366	1030
62235	-6.78	-10.54	0.00	-3036.25	-4139.96	9797.372	1030
62240	-6.71	-10.13	0.00	-3037.13	-4141.01	9797.375	1030
62245	-6.51	-10.92	0.00	-3038.41	-4142.68	9797.382	1030
62250	-6.97	-10.99	0.00	-3038.43	-4143.10	9797.385	1030
62255	-6.83	-10.13	0.00	-3038.52	-4142.84	9797.391	1030
62260	-6.78	-10.07	0.00	-3038.46	-4142.33	9797.396	1030
62265	-6.91	-9.90	0.00	-3039.47	-4143.53	9797.403	1030
62270	-7.06	-10.11	0.00	-3039.38	-4143.54	9797.406	1030
62275	-6.44	-9.72	0.00	-3039.58	-4143.53	9797.410	1030
62280	-6.98	-10.55	0.00	-3039.68	-4143.19	9797.415	1030
62285	-6.70	-9.75	0.00	-3040.73	-4145.16	9797.421	1030
62290	-7.29	-10.47	0.00	-3040.84	-4144.20	9797.423	1030
62295	-6.13	-9.97	0.00	-3041.17	-4143.75	9797.433	1030
62300	-6.45	-9.53	0.00	-3040.80	-4144.26	9797.436	1030
62305	-6.71	-9.65	0.00	-3040.79	-4143.66	9797.443	1030
62310	-6.80	-9.69	0.00	-3041.02	-4142.76	9797.447	1030
62315	-6.78	-9.06	0.00	-3042.06	-4142.58	9797.452	1030
62320	-6.52	-9.56	0.00	-3042.84	-4143.39	9797.454	1030
62325	-6.50	-9.78	0.00	-3043.59	-4144.00	9797.461	1030
62330	-6.74	-9.20	0.00	-3043.89	-4144.11	9797.467	1030
62335	-6.81	-9.78	0.00	-3043.80	-4144.25	9797.470	1030
62340	-6.79	-10.11	0.00	-3043.75	-4144.12	9797.477	1030
62345	-6.59	-9.44	0.00	-3044.11	-4145.76	9797.482	1030
62350	-6.92	-8.97	0.00	-3045.16	-4146.27	9797.484	1030
62355	-7.07	-9.90	0.00	-3045.11	-4145.80	9797.491	1030
62360	-6.65	-9.64	0.00	-3045.33	-4146.56	9797.498	1030
62365	-6.66	-9.11	0.00	-3045.53	-4147.31	9797.500	1030
62370	-6.56	-8.82	0.00	-3046.70	-4148.75	9797.505	1030
62375	-6.73	-9.23	0.00	-3046.70	-4148.38	9797.509	1030
62380	-5.70	-9.33	0.00	-3047.24	-4149.28	9797.516	1030
62385	-6.80	-9.05	0.00	-3047.25	-4148.67	9797.521	1030
62390	-6.62	-9.09	0.00	-3047.30	-4149.11	9797.526	1030
62395	-6.79	-8.85	0.00	-3047.49	-4148.59	9797.531	1030
62400	-6.19	-8.55	0.00	-3048.87	-4148.94	9797.538	1030
62405	-6.85	-8.03	0.00	-3048.85	-4148.60	9797.540	1030
62410	-7.06	-8.21	0.00	-3048.83	-4149.29	9797.547	1030
62415	-6.85	-8.74	0.00	-3048.95	-4150.23	9797.550	1030
62420	-6.84	-7.20	0.00	-3050.08	-4152.23	9797.558	1030
62425	-6.80	-8.26	0.00	-3050.43	-4151.70	9797.562	1030
[truncated: 79,628 more rows]
