# Supplementary material for: Structural characterization of the saxitoxin-targeting APTSTX1 aptamer using optical tweezers and molecular dynamics simulations
Source: PLoS One. 2019 Nov 7;14(11):e0222468. doi: 10.1371/journal.pone.0222468 (PMC6837747; doi:10.1371/journal.pone.0222468)
Supplement: S2 File — Data repository, aptamer under magnesium. (ZIP) [file pone.0222468.s006.zip › Mg/Mg/October/221015/1bnbCOM.txt]

Instrument name = Christians toy
*****Calibration values *****
TrapA Temperature Fudge	-0.400000
TrapB Temperature Fudge	-1.550000
TrapA Force Sensitivity	0.025700	0.026000	0.032000
TrapB Force Sensitivity	0.026200	0.027400	0.032000
TrapA Lever Sensitivity	15000.000000	14500.000000	0.000000
TrapB Lever Sensitivity	15200.000000	14500.000000	0.000000
Motor Threshold	20	20	20
*****Initial Preference Settings*****
ForceRateDiv	1
ForceGain	32
PosRateDivA	3
PosRateDivB	3
PositionGainA	32
PositionGainB	32
GotoSpeedX	9
GotoSpeedY	9
GotoSpeedZ	4
MaxDataFileSize	10000000
HopDistance	2
*CycleCount/n____	1
*A_PsdX__________	0
*A_PsdY__________	0
*A_PsdSum________	0
*A_Iris__________	0
*A_LeverX________	0
*A_LeverY________	0
*A_LeverSum______	0
*B_PsdX__________	0
*B_PsdY__________	0
*B_PsdSum________	0
*B_Iris__________	0
*B_LeverX________	0
*B_LeverY________	0
*B_LeverSum______	0
*A_Temperature___	0
*B_Temperature___	0
*X_force_________	1
*Y_force_________	1
*Z_force_________	1
*Tension_________	0
*A_dist-X________	0
*A_dist-Y________	1
*B_dist-X________	0
*B_dist-Y________	1
*Motor_X_________	0
*Motor_Y_________	0
*Motor_Z_________	0
*MotorVel_X______	0
*MotorVel_Y______	0
*MotorVel_Z______	0
*A_trapPIC_Err___	0
*B_trapPIC_Err___	0
*comPIC_Err______	0
*A_CycleCount____	0
*B_CycleCount____	0
*Motor_CycleCount	0
*time(sec)_______	1
*Status__________	1
*Null____________	0
samples/line_HI	400
samples/line_LO	20
goto0	8388608	8388608	8388608
goto1	8389216	8381408	8391659
goto2	8415945	8405880	8391900
goto3	8417939	8351206	8390947
goto4	8422772	8353948	8399333
goto5	8388608	8388608	8388608
goto6	8388608	8388608	8388608
goto7	8388608	8388608	8388608
goto8	8388608	8388608	8388608
goto9	8388608	8388608	8388608
yourXYZint	123	456	789
MaxForceP1	100.000000
MinForceP1	0.000000
PullRateP1	100.000000
refoldTime1	0.000000
unfoldTime1	0.000000
MaxForceP2	75.000000
MinForceP2	2.000000
PullRateP2	1000.000000
refoldTime2	0.000000
unfoldTime2	0.000000
MaxForceP3	10.000000
MinForceP3	-10.000000
PullRateP3	1.000000
refoldTime3	2.000000
unfoldTime3	2.000000
constForce1	46.000000
constForce2	28.000000
yourFloat	1.234000
yourXYZfloat	1.000000	2.000000	3.000000
*****End Initial Preference Settings*****

Zero-Force Offsets (pN)  0.000000	0.000000	0.000000
0	trapA_Empty_PSD_Sum = 0
        trapB_Empty_PSD_Sum = 0
        trapA_Empty_Iris = 0
        trapB_Empty_Iris = 0
        trapA_Full_PSD_Sum = 0
        trapB_Full_PSD_Sum = 0
        trapA_Full_Iris = 0
        trapB_Full_Iris = 0
5670	tempA = 22.785	tempB = 23.124
15680	tempA = 22.784	tempB = 23.141
25740	tempA = 22.785	tempB = 23.134
35750	tempA = 22.781	tempB = 23.139
45815	tempA = 22.787	tempB = 23.144
55345	Start P1 pulling protocol 
55365	   minForce-limit
55880	tempA = 22.780	tempB = 23.138
59405	   maxForce-limit
60135	   minForce-limit
60860	   maxForce-limit
61530	   minForce-limit
62135	   maxForce-limit
62905	   minForce-limit
63675	   maxForce-limit
64445	   minForce-limit
65195	   maxForce-limit
65885	tempA = 22.783	tempB = 23.135
   minForce-limit
66560	   maxForce-limit
67230	   minForce-limit
67915	   maxForce-limit
68665	   minForce-limit
69415	   maxForce-limit
70100	   minForce-limit
70770	   maxForce-limit
71590	   minForce-limit
72310	   maxForce-limit
72960	   minForce-limit
73625	   maxForce-limit
74400	   minForce-limit
75045	   maxForce-limit
75745	   minForce-limit
75940	tempA = 22.780	tempB = 23.139
76440	   maxForce-limit
77120	   minForce-limit
77740	   maxForce-limit
78450	   minForce-limit
79130	   maxForce-limit
79840	   minForce-limit
80535	   maxForce-limit
81215	   minForce-limit
81895	   maxForce-limit
82580	   minForce-limit
83330	   maxForce-limit
84070	   minForce-limit
84750	   maxForce-limit
85340	   minForce-limit
85950	tempA = 22.777	tempB = 23.139
85960	   maxForce-limit
86740	   minForce-limit
87490	   maxForce-limit
88170	   minForce-limit
88830	   maxForce-limit
89535	   minForce-limit
90235	   maxForce-limit
90935	   minForce-limit
91700	   maxForce-limit
92425	   minForce-limit
93195	   maxForce-limit
94020	   minForce-limit
94805	   maxForce-limit
95585	   minForce-limit
95995	tempA = 22.786	tempB = 23.138
96355	   maxForce-limit
97105	   minForce-limit
97855	   maxForce-limit
98555	   minForce-limit
99250	   maxForce-limit
99980	   minForce-limit
100710	   maxForce-limit
101505	   minForce-limit
102310	   maxForce-limit
103105	   minForce-limit
103860	   maxForce-limit
104615	   minForce-limit
105375	   maxForce-limit
106045	tempA = 22.816	tempB = 23.138
106115	   minForce-limit
106805	   maxForce-limit
107525	   minForce-limit
108275	   maxForce-limit
108985	   minForce-limit
109705	   maxForce-limit
110525	   minForce-limit
111255	   maxForce-limit
112015	   minForce-limit
112830	   maxForce-limit
113625	   minForce-limit
114395	   maxForce-limit
115135	   minForce-limit
115845	   maxForce-limit
116075	tempA = 22.796	tempB = 23.141
116520	   minForce-limit
117075	   maxForce-limit
118050	   minForce-limit
118935	   maxForce-limit
120000	   minForce-limit
120970	   maxForce-limit
121845	   minForce-limit
122735	   maxForce-limit
123735	   minForce-limit
124685	   maxForce-limit
125530	   minForce-limit
126130	tempA = 22.793	tempB = 23.149
126485	   maxForce-limit
127550	   minForce-limit
128545	   maxForce-limit
129525	   minForce-limit
130515	   maxForce-limit
131455	   minForce-limit
132360	   maxForce-limit
133315	   minForce-limit
134240	   maxForce-limit
135220	   minForce-limit
136175	tempA = 22.776	tempB = 23.159
136320	   maxForce-limit
137435	   minForce-limit
138520	   maxForce-limit
139750	   minForce-limit
140855	   maxForce-limit
141930	   minForce-limit
144175	   maxForce-limit
146180	tempA = 22.814	tempB = 23.147
146440	   minForce-limit
148625	   maxForce-limit
150835	   minForce-limit
153200	   maxForce-limit
155500	   minForce-limit
156230	tempA = 22.793	tempB = 23.152
157800	   maxForce-limit
160140	   minForce-limit
162600	   maxForce-limit
164955	   minForce-limit
166235	tempA = 22.797	tempB = 23.165
167435	   maxForce-limit
170070	   minForce-limit
172670	   maxForce-limit
175225	   minForce-limit
176285	tempA = 22.804	tempB = 23.158
177805	   maxForce-limit
180305	   minForce-limit
182805	   maxForce-limit
185455	   minForce-limit
186360	tempA = 22.793	tempB = 23.161
188130	   maxForce-limit
191195	   minForce-limit
194130	   maxForce-limit
196365	tempA = 22.793	tempB = 23.160
196970	   minForce-limit
199745	   maxForce-limit
202640	   minForce-limit
205585	   maxForce-limit
206405	tempA = 22.797	tempB = 23.158
208545	   minForce-limit
211465	   maxForce-limit
214390	   minForce-limit
216415	tempA = 22.790	tempB = 23.153
217420	   maxForce-limit
220310	   minForce-limit
223195	   maxForce-limit
226190	   minForce-limit
226470	tempA = 22.806	tempB = 23.158
229185	   maxForce-limit
232080	   minForce-limit
235140	   maxForce-limit
236515	tempA = 22.803	tempB = 23.159
238195	   minForce-limit
241165	   maxForce-limit
244080	   minForce-limit
246535	tempA = 22.799	tempB = 23.158
246995	   maxForce-limit
249915	   minForce-limit
252815	   maxForce-limit
255650	   minForce-limit
256580	tempA = 22.819	tempB = 23.159
258520	   maxForce-limit
261450	   minForce-limit
264610	   maxForce-limit
266640	tempA = 22.803	tempB = 23.150
267820	   minForce-limit
271030	   maxForce-limit
274200	   minForce-limit
276670	tempA = 22.798	tempB = 23.162
277360	   maxForce-limit
280435	   minForce-limit
283740	   maxForce-limit
286740	tempA = 22.803	tempB = 23.174
286935	   minForce-limit
290270	   maxForce-limit
293255	   minForce-limit
296455	   maxForce-limit
296755	tempA = 22.809	tempB = 23.169
299315	   minForce-limit
302155	   maxForce-limit
304845	   minForce-limit
306800	tempA = 22.804	tempB = 23.179
307690	   maxForce-limit
310430	   minForce-limit
313345	   maxForce-limit
316130	   minForce-limit
316860	tempA = 22.802	tempB = 23.162
318945	   maxForce-limit
321775	   minForce-limit
324605	   maxForce-limit
326865	tempA = 22.821	tempB = 23.155
327380	   minForce-limit
330205	   maxForce-limit
333150	   minForce-limit
336005	   maxForce-limit
336905	tempA = 22.804	tempB = 23.169
338940	   minForce-limit
341800	   maxForce-limit
344665	   minForce-limit
346925	tempA = 22.813	tempB = 23.164
347405	   maxForce-limit
350270	   minForce-limit
353020	   maxForce-limit
355825	   minForce-limit
356995	tempA = 22.809	tempB = 23.170
359945	   maxForce-limit
364040	   minForce-limit
367040	tempA = 22.815	tempB = 23.171
368145	   maxForce-limit
372255	   minForce-limit
376350	   maxForce-limit
377080	tempA = 22.825	tempB = 23.168
380545	   minForce-limit
384830	   maxForce-limit
387130	tempA = 22.814	tempB = 23.163
389225	   minForce-limit
393450	   maxForce-limit
397140	tempA = 22.815	tempB = 23.178
397615	   minForce-limit
401685	   maxForce-limit
405895	   minForce-limit
407175	tempA = 22.807	tempB = 23.168
410105	   maxForce-limit
414350	   minForce-limit
417240	tempA = 22.838	tempB = 23.180
418530	   maxForce-limit
422695	   minForce-limit
426815	   maxForce-limit
427250	tempA = 22.832	tempB = 23.172
431115	   minForce-limit
435400	   maxForce-limit
437295	tempA = 22.832	tempB = 23.187
439765	   minForce-limit
447350	tempA = 22.838	tempB = 23.183
457355	tempA = 22.836	tempB = 23.199
460550	End Write
