# Supplementary material for: Structural characterization of the saxitoxin-targeting APTSTX1 aptamer using optical tweezers and molecular dynamics simulations
Source: PLoS One. 2019 Nov 7;14(11):e0222468. doi: 10.1371/journal.pone.0222468 (PMC6837747; doi:10.1371/journal.pone.0222468)
Supplement: S2 File — Data repository, aptamer under magnesium. (ZIP) [file pone.0222468.s006.zip › Mg/Mg/October/231015/1AA.txt]

#Begin Write:
CycleCount/n	X_force	Y_force	Z_force	A_dist-Y	B_dist-Y	time(sec)	Status
100	4.31	-7.17	0.26	-3712.80	-3763.59	9365.063	1030
200	4.03	-2.64	-0.30	-3731.21	-3781.02	9365.179	1030
300	2.86	-1.83	-0.64	-3737.89	-3790.97	9365.250	1030
400	3.13	-1.52	-0.73	-3738.54	-3794.97	9365.375	1031
500	3.22	-3.33	-0.34	-3731.68	-3784.73	9365.475	1031
600	3.64	-4.47	-0.12	-3725.71	-3777.66	9365.569	1031
700	3.96	-6.37	0.21	-3716.85	-3768.34	9365.677	1031
800	4.56	-7.58	0.43	-3710.21	-3762.29	9365.771	1031
900	4.66	-9.07	0.51	-3703.01	-3755.55	9365.869	1031
1000	5.86	-11.93	0.94	-3696.46	-3744.02	9365.972	1031
1100	5.98	-14.29	1.37	-3688.37	-3733.85	9366.078	1031
1200	6.63	-15.15	1.30	-3681.76	-3724.47	9366.174	1031
1300	6.82	-17.35	1.36	-3674.62	-3716.03	9366.273	1031
1400	7.00	-18.99	1.68	-3667.00	-3708.94	9366.375	1031
1500	7.45	-20.71	2.03	-3660.15	-3701.23	9366.469	1031
1600	7.71	-20.72	2.22	-3655.50	-3697.45	9366.578	1030
1700	7.21	-19.38	1.76	-3662.51	-3704.01	9366.677	1030
1800	6.69	-17.85	1.45	-3669.16	-3710.71	9366.776	1030
1900	6.67	-16.83	1.34	-3675.21	-3716.68	9366.869	1030
2000	5.99	-14.80	1.18	-3683.14	-3725.37	9366.972	1030
2100	5.65	-13.50	1.01	-3690.94	-3731.52	9367.074	1030
2200	5.98	-12.06	0.81	-3697.15	-3738.45	9367.174	1030
2300	4.57	-9.65	0.65	-3704.70	-3750.02	9367.274	1030
2400	4.52	-8.38	0.45	-3711.83	-3759.20	9367.372	1030
2500	3.33	-4.96	0.11	-3719.98	-3770.28	9367.477	1030
2600	3.97	-4.63	-0.18	-3726.49	-3778.77	9367.573	1030
2700	3.16	-2.88	-0.22	-3733.88	-3785.92	9367.679	1030
2800	3.47	-1.41	-0.71	-3741.12	-3794.57	9367.776	1031
2900	3.02	-2.47	-0.53	-3734.93	-3790.89	9367.875	1031
3000	3.34	-4.19	-0.08	-3728.14	-3783.44	9367.971	1031
3100	3.83	-5.70	0.05	-3720.66	-3774.75	9368.071	1031
3200	4.36	-7.79	0.31	-3713.29	-3765.24	9368.175	1031
3300	3.34	-9.17	0.61	-3705.26	-3757.16	9368.279	1031
3400	5.76	-11.46	0.76	-3698.73	-3749.17	9368.379	1031
3500	5.56	-12.62	0.96	-3692.70	-3738.99	9368.475	1031
3600	6.56	-14.52	1.06	-3685.26	-3729.44	9368.578	1031
3700	6.79	-17.10	1.42	-3678.59	-3720.25	9368.672	1031
3800	6.39	-18.35	1.45	-3669.95	-3712.10	9368.779	1031
3900	7.53	-19.29	1.88	-3662.95	-3705.23	9368.879	1031
4000	7.77	-21.54	2.14	-3656.97	-3697.69	9368.972	1031
4100	6.66	-20.26	2.08	-3659.98	-3699.55	9369.078	1030
4200	7.16	-19.68	1.71	-3665.91	-3705.97	9369.175	1030
4300	7.13	-17.86	1.54	-3673.10	-3712.84	9369.279	1030
4400	6.74	-16.92	1.44	-3679.70	-3719.05	9369.369	1030
4500	6.15	-15.54	1.09	-3687.15	-3726.34	9369.479	1030
4600	5.68	-13.38	1.08	-3693.83	-3734.31	9369.578	1030
4700	5.06	-10.87	0.79	-3701.09	-3746.46	9369.674	1030
4800	4.84	-7.80	0.31	-3708.56	-3759.31	9369.777	1030
4900	4.45	-7.35	0.31	-3715.48	-3765.86	9369.872	1030
5000	3.07	-4.22	0.08	-3724.12	-3775.91	9369.977	1030
5100	3.04	-3.50	-0.32	-3729.68	-3782.70	9370.062	1030
5200	3.08	-2.10	-0.37	-3737.50	-3790.75	9370.177	1031
5300	3.04	-3.20	-0.38	-3730.48	-3783.94	9370.277	1031
5400	5.28	-5.12	-0.28	-3724.12	-3778.46	9370.379	1031
5500	4.11	-6.38	0.17	-3716.76	-3770.82	9370.468	1031
5600	4.63	-7.91	0.41	-3709.24	-3760.85	9370.567	1031
5700	4.72	-10.21	0.65	-3702.25	-3749.93	9370.670	1031
5800	5.75	-12.17	1.14	-3694.58	-3744.74	9370.774	1031
5900	6.20	-14.61	1.13	-3688.59	-3731.67	9370.869	1031
6000	6.51	-15.74	1.40	-3680.91	-3723.46	9370.969	1031
6100	6.98	-18.43	1.51	-3673.34	-3716.04	9371.079	1031
6200	7.24	-19.58	1.54	-3667.09	-3708.91	9371.177	1031
6300	6.97	-21.72	2.06	-3659.88	-3701.66	9371.279	1031
6400	7.39	-21.04	1.85	-3661.02	-3700.78	9371.369	1030
6500	7.09	-18.66	1.81	-3668.43	-3709.52	9371.476	1030
6600	6.49	-17.42	1.52	-3675.35	-3715.98	9371.562	1030
6700	6.64	-15.24	1.47	-3683.10	-3724.26	9371.679	1030
6800	5.55	-14.29	1.34	-3689.12	-3732.00	9371.779	1030
6900	5.53	-11.87	1.01	-3696.17	-3739.34	9371.875	1030
7000	4.87	-9.88	0.71	-3703.88	-3750.91	9371.974	1030
7100	4.15	-8.32	0.70	-3710.29	-3758.27	9372.077	1030
7200	4.33	-6.62	0.20	-3718.78	-3768.14	9372.173	1030
7300	3.83	-5.02	-0.09	-3725.77	-3774.16	9372.272	1030
7400	3.36	-3.20	-0.27	-3732.83	-3785.10	9372.373	1030
7500	2.67	-0.89	-0.74	-3739.70	-3793.20	9372.469	1031
7600	3.33	-2.74	-0.32	-3733.72	-3786.24	9372.572	1031
7700	3.53	-4.07	-0.22	-3727.08	-3779.00	9372.675	1031
7800	4.06	-4.89	0.08	-3719.19	-3775.41	9372.778	1031
7900	4.32	-6.81	0.10	-3713.63	-3763.05	9372.879	1031
8000	4.64	-9.62	0.46	-3705.78	-3753.48	9372.969	1031
8100	5.09	-11.22	0.73	-3698.96	-3747.11	9373.062	1031
8200	5.81	-13.33	1.11	-3691.36	-3735.26	9373.177	1031
8300	7.00	-15.53	1.10	-3683.82	-3725.23	9373.279	1031
8400	6.35	-16.78	1.44	-3677.76	-3718.17	9373.375	1031
8500	7.07	-18.60	1.49	-3669.33	-3709.58	9373.479	1031
8600	7.35	-20.09	1.70	-3663.12	-3703.12	9373.565	1031
8700	7.79	-20.96	1.79	-3660.34	-3700.45	9373.678	1030
8800	7.39	-19.00	1.59	-3667.10	-3706.66	9373.772	1030
8900	6.89	-18.19	1.27	-3673.21	-3713.49	9373.875	1030
9000	6.65	-16.40	1.29	-3680.90	-3720.36	9373.974	1030
9100	6.44	-14.61	0.89	-3687.73	-3726.46	9374.066	1030
9200	6.22	-13.48	0.82	-3694.85	-3734.44	9374.177	1030
9300	5.72	-12.14	0.48	-3701.84	-3740.13	9374.272	1030
9400	5.18	-9.93	0.25	-3709.42	-3749.83	9374.374	1030
9500	4.92	-8.62	0.30	-3716.63	-3757.15	9374.468	1030
9600	3.74	-5.12	-0.21	-3723.54	-3775.54	9374.571	1030
9700	3.67	-3.10	-0.51	-3730.73	-3784.87	9374.676	1030
9800	3.80	-2.70	-0.65	-3733.80	-3787.56	9374.779	1031
9900	3.35	-3.83	-0.31	-3726.91	-3781.06	9374.872	1031
10000	4.53	-5.62	-0.16	-3719.53	-3771.72	9374.976	1031
10100	3.52	-6.78	0.14	-3711.40	-3761.07	9375.079	1031
10200	4.87	-9.52	0.57	-3705.46	-3756.47	9375.178	1031
10300	5.79	-13.26	0.78	-3697.99	-3746.64	9375.280	1031
10400	6.40	-14.69	0.94	-3691.87	-3729.26	9375.371	1031
10500	6.59	-16.76	1.26	-3684.45	-3720.23	9375.468	1031
10600	7.06	-17.95	1.46	-3677.52	-3712.21	9375.562	1031
10700	7.14	-19.43	1.61	-3670.40	-3705.82	9375.673	1031
10800	7.10	-19.58	1.53	-3663.88	-3700.82	9375.778	1031
10900	7.35	-20.55	1.77	-3666.44	-3698.21	9375.872	1030
11000	7.26	-19.49	1.59	-3673.68	-3706.41	9375.978	1030
11100	6.81	-17.37	1.30	-3679.75	-3714.67	9376.076	1030
11200	6.50	-16.35	1.28	-3687.17	-3720.56	9376.169	1030
11300	6.19	-14.54	0.90	-3693.69	-3729.22	9376.266	1030
11400	5.74	-12.79	0.88	-3701.24	-3736.40	9376.372	1030
11500	5.55	-12.06	0.74	-3708.17	-3740.71	9376.472	1030
11600	5.35	-10.50	0.42	-3715.74	-3745.87	9376.571	1030
11700	5.44	-8.76	0.23	-3723.76	-3756.26	9376.679	1030
11800	4.37	-7.37	-0.16	-3729.71	-3762.18	9376.771	1030
11900	4.12	-5.85	-0.04	-3737.50	-3771.82	9376.873	1030
12000	3.41	-3.37	-0.44	-3745.61	-3780.59	9376.979	1030
12100	3.42	-2.15	-0.62	-3752.36	-3788.16	9377.077	1030
12200	3.21	-1.98	-0.50	-3758.80	-3789.79	9377.176	1031
12300	3.45	-3.52	-0.30	-3751.18	-3781.32	9377.276	1031
12400	3.81	-4.06	-0.72	-3744.85	-3779.87	9377.369	1031
12500	4.36	-6.07	0.00	-3737.77	-3771.13	9377.469	1031
12600	4.24	-6.62	-0.30	-3729.76	-3763.53	9377.579	1031
12700	4.51	-9.04	0.39	-3723.67	-3758.79	9377.672	1031
12800	5.15	-10.03	0.81	-3715.16	-3748.71	9377.779	1031
12900	5.74	-11.81	0.47	-3709.35	-3742.73	9377.868	1031
13000	6.10	-13.88	1.13	-3700.41	-3733.60	9377.977	1031
13100	5.21	-15.65	1.07	-3693.46	-3723.07	9378.079	1031
13200	6.48	-16.27	1.23	-3687.65	-3719.84	9378.176	1031
13300	6.87	-17.15	1.26	-3680.14	-3715.87	9378.273	1031
13400	7.13	-18.94	1.50	-3673.23	-3709.45	9378.370	1031
13500	7.44	-21.35	2.05	-3665.02	-3703.20	9378.477	1031
13600	7.38	-20.26	1.73	-3666.98	-3701.01	9378.562	1030
13700	7.44	-18.45	1.32	-3674.61	-3710.61	9378.679	1030
13800	7.22	-17.76	1.70	-3681.71	-3712.04	9378.777	1030
13900	5.98	-16.14	1.41	-3689.32	-3718.83	9378.875	1030
14000	6.21	-15.39	1.27	-3695.32	-3724.83	9378.974	1030
14100	5.94	-13.56	1.07	-3702.19	-3729.76	9379.075	1030
14200	6.02	-12.41	0.83	-3710.36	-3739.08	9379.179	1030
14300	5.55	-10.69	0.43	-3716.00	-3745.93	9379.273	1030
14400	5.17	-8.80	0.20	-3723.68	-3756.93	9379.373	1030
14500	4.44	-7.11	-0.38	-3731.68	-3765.32	9379.471	1030
14600	4.19	-5.33	-0.11	-3739.04	-3774.83	9379.578	1030
14700	3.45	-4.26	-0.67	-3747.14	-3782.05	9379.679	1030
14800	3.07	-2.12	-0.82	-3754.60	-3788.42	9379.777	1030
14900	2.67	-1.55	-1.12	-3754.81	-3791.45	9379.878	1031
15000	3.87	-3.62	-0.71	-3750.27	-3786.86	9379.970	1031
15100	3.80	-4.62	-0.44	-3742.63	-3776.98	9380.062	1031
15100	3.93	-6.40	0.10	-3738.17	-3771.66	9380.118	1031
15200	4.74	-8.29	0.40	-3731.52	-3761.99	9380.217	1031
15300	4.59	-9.60	0.49	-3723.72	-3755.02	9380.319	1031
15400	5.37	-9.24	0.11	-3717.25	-3751.78	9380.420	1031
15500	5.00	-11.13	0.97	-3710.33	-3741.35	9380.520	1031
15600	6.16	-12.41	0.85	-3701.60	-3738.12	9380.620	1031
15700	5.96	-13.70	0.86	-3697.21	-3732.47	9380.718	1031
15800	6.51	-16.70	1.41	-3688.73	-3719.54	9380.811	1031
15900	7.08	-18.58	1.62	-3681.94	-3709.81	9380.918	1031
16000	7.15	-19.92	1.90	-3674.17	-3703.61	9381.002	1031
16100	7.66	-20.39	2.03	-3669.66	-3698.78	9381.119	1030
16200	7.49	-19.47	1.74	-3675.99	-3703.54	9381.219	1030
16300	6.37	-18.57	1.57	-3682.83	-3711.51	9381.312	1030
16400	6.44	-16.53	1.37	-3690.18	-3717.79	9381.420	1030
16500	6.22	-14.44	1.10	-3696.46	-3727.60	9381.506	1030
16600	6.05	-14.02	0.82	-3703.29	-3732.33	9381.617	1030
16700	5.61	-11.60	0.67	-3710.48	-3741.25	9381.711	1030
16800	5.28	-10.27	0.47	-3717.76	-3749.46	9381.811	1030
16900	5.02	-7.89	0.10	-3725.43	-3759.68	9381.912	1030
17000	3.05	-2.51	-0.75	-3732.36	-3782.91	9382.017	1030
17100	2.67	-0.23	-1.20	-3736.94	-3798.81	9382.120	1031
17200	2.74	-2.40	-0.95	-3730.19	-3793.81	9382.218	1031
17300	2.85	-2.91	-0.60	-3722.92	-3786.61	9382.318	1031
17400	4.16	-6.05	-0.29	-3716.13	-3775.87	9382.407	1031
17500	4.26	-8.66	0.25	-3708.84	-3764.06	9382.517	1031
17600	3.91	-8.00	-0.10	-3700.55	-3755.28	9382.621	1031
17700	4.82	-10.14	0.44	-3694.85	-3749.31	9382.717	1031
17800	6.80	-13.75	0.94	-3687.66	-3740.34	9382.820	1031
17900	6.62	-18.10	1.57	-3680.59	-3714.91	9382.910	1031
18000	7.02	-19.66	1.46	-3673.48	-3704.10	9383.000	1031
18100	7.58	-20.63	1.59	-3667.10	-3697.64	9383.116	1030
18200	6.91	-19.51	1.55	-3674.34	-3703.50	9383.219	1030
18300	7.47	-17.17	1.03	-3682.27	-3710.55	9383.321	1030
18400	6.70	-17.31	1.20	-3687.72	-3716.43	9383.420	1030
18500	6.19	-15.42	1.06	-3694.18	-3723.04	9383.503	1030
18600	5.00	-13.91	1.01	-3702.16	-3728.81	9383.620	1030
18700	5.51	-12.56	0.64	-3709.13	-3737.22	9383.716	1030
18800	5.80	-11.02	0.56	-3715.65	-3743.23	9383.819	1030
18900	4.25	-10.78	0.74	-3724.09	-3751.53	9383.921	1030
19000	4.60	-8.36	0.37	-3730.63	-3757.29	9384.014	1030
19100	3.50	-8.92	0.52	-3738.74	-3764.15	9384.121	1030
19200	3.67	-5.37	-0.02	-3745.37	-3772.53	9384.219	1030
19300	4.22	-2.83	-0.48	-3752.83	-3779.76	9384.320	1030
19400	2.98	-2.31	-0.62	-3759.91	-3787.04	9384.407	1030
19500	3.02	-2.32	-0.50	-3760.34	-3789.51	9384.500	1031
19600	3.77	-3.77	-0.28	-3751.75	-3778.52	9384.620	1031
19700	4.38	-5.96	0.00	-3745.05	-3772.55	9384.718	1031
19800	4.18	-6.25	0.03	-3739.50	-3766.23	9384.811	1031
19900	4.83	-8.09	0.47	-3731.43	-3758.88	9384.918	1031
20000	4.84	-9.70	0.52	-3724.64	-3752.19	9385.003	1031
20100	4.99	-10.64	0.58	-3717.54	-3745.56	9385.116	1031
20200	5.44	-12.90	1.21	-3708.86	-3736.48	9385.219	1031
20300	5.95	-14.12	0.97	-3702.79	-3730.84	9385.312	1031
20400	5.70	-15.55	1.01	-3694.81	-3722.73	9385.420	1031
20500	6.46	-16.56	1.33	-3689.12	-3716.70	9385.500	1031
20600	6.70	-18.82	1.82	-3681.19	-3710.48	9385.618	1031
20700	6.93	-19.94	1.72	-3674.47	-3702.24	9385.714	1031
20800	7.16	-20.08	1.73	-3670.58	-3699.08	9385.817	1030
20900	6.65	-19.68	1.25	-3677.81	-3707.60	9385.920	1030
21000	6.34	-17.42	1.46	-3684.28	-3711.16	9386.017	1030
21100	6.03	-15.82	1.60	-3691.86	-3718.70	9386.120	1030
21200	6.45	-14.93	1.15	-3698.09	-3723.66	9386.216	1030
21300	5.70	-13.61	1.19	-3705.72	-3732.28	9386.320	1030
21400	5.59	-12.23	0.82	-3712.30	-3739.59	9386.414	1030
21500	5.61	-10.60	0.68	-3719.27	-3745.17	9386.518	1030
21600	5.00	-9.51	0.40	-3725.93	-3751.99	9386.607	1030
21700	4.41	-7.93	0.20	-3734.71	-3760.48	9386.718	1030
21800	4.17	-6.40	0.06	-3741.73	-3768.35	9386.813	1030
21900	3.71	-5.02	-0.05	-3748.49	-3773.00	9386.906	1030
22000	3.89	-3.72	-0.11	-3756.72	-3780.54	9387.021	1030
22100	3.02	-1.30	-0.73	-3763.15	-3789.16	9387.120	1031
22200	3.61	-3.85	-0.21	-3756.02	-3783.19	9387.219	1031
22300	3.87	-5.04	0.11	-3748.68	-3776.53	9387.314	1031
22400	3.78	-6.47	0.30	-3741.08	-3767.56	9387.409	1031
22500	4.62	-7.54	0.46	-3734.83	-3761.61	9387.506	1031
22600	4.77	-8.97	0.58	-3727.76	-3754.83	9387.610	1031
22700	5.05	-10.40	0.78	-3720.60	-3747.41	9387.714	1031
22800	5.23	-12.17	1.11	-3712.96	-3740.81	9387.819	1031
22900	5.95	-14.21	0.98	-3704.95	-3732.33	9387.919	1031
23000	6.05	-14.62	1.21	-3698.11	-3726.92	9388.017	1031
23100	6.67	-16.24	1.38	-3691.99	-3721.12	9388.117	1031
23200	6.32	-17.88	1.65	-3685.15	-3713.37	9388.213	1031
23300	6.64	-19.06	1.89	-3677.51	-3705.48	9388.311	1031
23400	6.41	-20.73	1.45	-3669.22	-3698.05	9388.420	1031
23500	7.12	-21.27	1.81	-3666.69	-3696.90	9388.516	1030
23600	7.34	-20.00	1.66	-3673.67	-3703.76	9388.619	1030
23700	6.99	-18.73	1.68	-3680.42	-3707.88	9388.715	1030
23800	6.21	-17.26	1.41	-3687.53	-3716.59	9388.812	1030
23900	6.32	-16.37	1.37	-3693.30	-3720.50	9388.914	1030
24000	5.71	-14.60	1.45	-3700.71	-3726.47	9389.015	1030
24100	6.09	-13.36	1.19	-3708.54	-3732.33	9389.120	1030
24200	5.14	-11.90	0.91	-3715.15	-3740.83	9389.217	1030
24300	4.97	-10.71	0.86	-3722.31	-3748.02	9389.309	1030
24400	4.72	-9.27	0.41	-3729.77	-3753.99	9389.416	1030
24500	3.70	-7.43	0.29	-3737.54	-3761.53	9389.516	1030
24600	4.11	-6.04	0.16	-3743.89	-3767.90	9389.615	1030
24700	3.56	-4.51	0.02	-3751.82	-3775.63	9389.714	1030
24800	3.39	-3.15	-0.15	-3759.94	-3782.81	9389.815	1030
24900	2.82	-1.47	-0.33	-3767.36	-3789.83	9389.917	1031
25000	3.14	-2.08	-0.05	-3760.11	-3784.25	9390.020	1031
25100	3.73	-4.09	-0.49	-3753.99	-3780.08	9390.118	1031
25200	3.81	-5.46	0.24	-3747.09	-3772.40	9390.214	1031
25300	4.14	-6.87	0.40	-3740.02	-3764.92	9390.314	1031
25400	4.24	-8.84	0.72	-3731.91	-3756.51	9390.420	1031
25500	4.66	-10.18	0.78	-3725.33	-3751.73	9390.507	1031
25600	5.61	-12.57	0.83	-3718.18	-3743.17	9390.620	1031
25700	5.58	-13.17	1.08	-3710.76	-3737.07	9390.716	1031
25800	5.44	-14.54	1.01	-3703.03	-3730.11	9390.817	1031
25900	6.11	-15.69	1.53	-3694.75	-3720.87	9390.920	1031
26000	6.59	-17.22	1.53	-3688.87	-3718.23	9391.018	1031
26100	6.49	-18.57	1.47	-3682.72	-3709.17	9391.118	1031
26200	6.84	-19.42	1.41	-3674.83	-3704.99	9391.214	1031
26300	7.35	-21.17	2.25	-3666.90	-3696.54	9391.319	1031
26400	7.21	-20.83	1.37	-3666.28	-3698.38	9391.418	1030
26500	6.81	-19.15	1.41	-3673.29	-3704.40	9391.520	1030
26600	7.01	-19.14	1.71	-3679.81	-3707.35	9391.619	1030
26700	6.22	-17.70	1.59	-3687.24	-3713.23	9391.719	1030
26800	6.16	-16.20	1.51	-3693.15	-3717.30	9391.811	1030
26900	5.85	-14.73	1.10	-3700.69	-3727.47	9391.920	1030
27000	5.64	-13.64	1.23	-3707.22	-3732.25	9392.002	1030
27100	4.57	-12.22	1.18	-3715.25	-3740.30	9392.119	1030
27200	4.63	-10.89	1.07	-3721.42	-3745.05	9392.215	1030
27300	4.77	-9.04	0.60	-3729.63	-3752.40	9392.312	1030
27400	4.41	-7.60	0.33	-3737.34	-3760.81	9392.420	1030
27500	3.93	-5.85	0.12	-3744.21	-3767.23	9392.516	1030
27600	3.69	-5.09	0.33	-3750.74	-3774.36	9392.614	1030
27700	3.31	-3.39	-0.04	-3758.57	-3781.25	9392.714	1030
27800	3.08	-2.65	-0.04	-3763.34	-3785.54	9392.749	1030
27900	3.46	-1.98	0.12	-3766.55	-3789.82	9392.920	1031
28000	3.43	-4.25	-0.13	-3756.32	-3780.25	9393.016	1031
28100	3.57	-5.41	0.26	-3749.06	-3774.42	9393.116	1031
28200	4.73	-6.80	0.34	-3741.50	-3766.59	9393.217	1031
28300	3.58	-7.80	0.72	-3734.36	-3759.93	9393.320	1031
28400	4.88	-9.30	0.84	-3727.52	-3751.83	9393.417	1031
28500	5.19	-11.38	0.60	-3719.83	-3745.42	9393.518	1031
28600	5.22	-12.45	1.05	-3713.01	-3739.94	9393.621	1031
28700	5.42	-12.82	0.49	-3705.55	-3735.61	9393.718	1031
28800	5.83	-14.14	0.71	-3699.19	-3732.60	9393.809	1031
28900	6.19	-15.50	0.61	-3692.60	-3725.55	9393.914	1031
29000	6.28	-17.21	0.68	-3684.17	-3718.28	9394.020	1031
29100	6.75	-18.69	1.01	-3677.43	-3713.09	9394.116	1031
29200	6.87	-19.90	1.11	-3671.70	-3705.23	9394.208	1031
29300	6.92	-21.09	1.20	-3663.86	-3698.65	9394.312	1030
29400	6.95	-20.16	1.23	-3668.75	-3702.99	9394.414	1030
29500	6.76	-18.60	1.17	-3675.33	-3709.21	9394.499	1030
29600	6.40	-17.56	0.93	-3682.24	-3715.28	9394.607	1030
29700	6.26	-15.92	0.90	-3689.35	-3720.98	9394.711	1030
29800	5.85	-14.62	0.58	-3695.53	-3729.42	9394.808	1030
29900	5.65	-13.52	0.31	-3703.73	-3735.30	9394.914	1030
30000	3.80	-12.84	0.57	-3712.45	-3744.03	9395.021	1030
30100	4.96	-10.92	0.34	-3716.50	-3747.20	9395.108	1030
30200	4.59	-9.35	0.05	-3724.67	-3753.31	9395.194	1030
30300	4.53	-7.54	-0.08	-3732.35	-3762.03	9395.308	1030
30400	4.24	-6.96	0.08	-3739.45	-3766.54	9395.414	1030
30500	4.03	-5.96	0.03	-3746.34	-3770.82	9395.499	1030
30600	3.46	-4.43	0.03	-3754.48	-3779.03	9395.611	1030
30700	3.25	-3.08	-0.16	-3761.28	-3785.83	9395.691	1030
30800	2.75	-1.60	-0.08	-3770.56	-3794.53	9395.819	1030
30900	2.96	-1.47	-0.91	-3766.34	-3793.47	9395.915	1031
31000	3.31	-3.21	0.00	-3760.11	-3785.29	9395.999	1031
31100	3.69	-5.22	0.10	-3752.31	-3776.79	9396.107	1031
31200	3.93	-6.35	0.28	-3745.56	-3769.63	9396.195	1031
31300	4.12	-7.55	0.32	-3737.62	-3762.78	9396.312	1031
31400	4.41	-9.01	0.58	-3730.74	-3756.80	9396.402	1031
31500	4.88	-8.86	-0.24	-3727.10	-3756.98	9396.443	1031
31600	4.90	-10.30	-0.10	-3719.43	-3750.08	9396.558	1031
31700	5.18	-12.03	0.12	-3711.77	-3743.14	9396.656	1031
31800	5.38	-12.81	0.15	-3705.78	-3738.32	9396.750	1031
31900	6.32	-14.65	0.78	-3698.18	-3731.61	9396.859	1031
32000	6.20	-15.74	0.78	-3691.03	-3724.57	9396.956	1031
32100	6.22	-17.30	0.85	-3684.29	-3717.84	9397.059	1031
32200	6.99	-19.09	1.13	-3676.32	-3710.59	9397.156	1031
32300	6.67	-20.00	1.51	-3669.41	-3705.01	9397.258	1031
32400	7.31	-21.00	1.34	-3665.43	-3698.45	9397.354	1030
32500	6.90	-19.71	1.14	-3672.62	-3703.83	9397.459	1030
32600	6.41	-18.33	1.10	-3678.99	-3711.56	9397.559	1030
32700	6.47	-17.57	1.03	-3686.19	-3716.49	9397.655	1030
32800	6.15	-15.50	0.94	-3693.07	-3724.16	9397.751	1030
32900	5.92	-14.39	0.71	-3700.69	-3730.24	9397.855	1030
33000	6.40	-12.69	0.62	-3707.15	-3737.00	9397.959	1030
33100	5.02	-11.52	0.38	-3714.07	-3745.58	9398.058	1030
33200	4.78	-9.96	0.41	-3721.97	-3750.97	9398.154	1030
33300	4.41	-8.56	0.15	-3729.37	-3759.54	9398.250	1030
33400	4.10	-7.12	-0.18	-3736.04	-3765.70	9398.352	1030
33500	3.60	-5.51	-0.21	-3743.63	-3773.25	9398.458	1030
33600	3.48	-4.95	-0.11	-3750.22	-3776.63	9398.556	1030
33700	3.10	-2.99	-0.65	-3758.67	-3786.09	9398.653	1030
33800	2.43	-1.85	-0.59	-3766.64	-3794.91	9398.761	1030
33900	2.99	-1.27	-0.73	-3764.40	-3794.90	9398.858	1031
34000	3.01	-2.61	-0.40	-3756.89	-3788.71	9398.959	1031
34100	3.90	-4.53	-0.48	-3750.58	-3781.74	9399.056	1031
34200	4.19	-5.40	-0.51	-3743.61	-3775.50	9399.155	1031
34300	4.76	-7.39	-0.04	-3735.41	-3765.76	9399.258	1031
34400	5.05	-8.78	0.20	-3728.67	-3761.52	9399.354	1031
34500	5.31	-10.07	0.37	-3721.08	-3753.51	9399.457	1031
34600	5.70	-11.66	0.38	-3713.30	-3746.05	9399.558	1031
34700	5.84	-12.87	0.48	-3706.77	-3738.87	9399.653	1031
34800	5.96	-14.65	0.86	-3699.43	-3731.54	9399.750	1031
34900	6.45	-16.01	1.00	-3692.46	-3727.19	9399.854	1031
35000	6.94	-16.98	1.05	-3685.41	-3718.26	9399.960	1031
35100	7.26	-18.68	1.37	-3677.85	-3711.65	9400.056	1031
35200	7.49	-20.15	1.70	-3671.03	-3704.71	9400.154	1031
35300	7.52	-21.86	1.88	-3663.53	-3697.75	9400.250	1031
35400	7.68	-21.31	1.84	-3666.14	-3700.11	9400.359	1030
35500	7.30	-20.28	1.66	-3672.54	-3704.20	9400.458	1030
35600	6.87	-19.15	1.29	-3679.69	-3706.98	9400.555	1030
35700	7.01	-17.83	1.36	-3686.32	-3716.11	9400.657	1030
35800	6.51	-16.06	0.97	-3693.61	-3721.67	9400.750	1030
35900	6.09	-14.31	0.98	-3700.65	-3729.40	9400.860	1030
36000	5.70	-13.65	0.82	-3707.50	-3735.72	9400.949	1030
36100	5.51	-12.48	0.88	-3713.97	-3741.78	9401.056	1030
36200	4.91	-11.37	0.67	-3722.08	-3747.67	9401.156	1030
36300	5.04	-9.63	0.41	-3729.35	-3755.53	9401.250	1030
36400	4.28	-7.83	0.21	-3736.84	-3764.17	9401.358	1030
36500	4.17	-6.67	-0.01	-3744.13	-3769.30	9401.459	1030
36600	4.03	-5.23	-0.29	-3751.61	-3776.06	9401.558	1030
36700	3.81	-4.95	1.10	-3757.95	-3775.96	9401.657	1030
36800	3.13	-3.55	0.61	-3766.11	-3781.69	9401.750	1030
36900	2.97	-1.58	0.41	-3773.22	-3790.90	9401.850	1030
37000	3.00	-1.99	0.39	-3772.09	-3790.66	9401.958	1031
37100	2.84	-2.35	-0.23	-3764.76	-3789.80	9402.059	1031
37200	3.78	-4.01	-0.01	-3757.99	-3783.19	9402.154	1031
37300	3.85	-5.26	0.19	-3750.38	-3776.46	9402.250	1031
37400	4.48	-7.29	0.48	-3743.58	-3766.56	9402.348	1031
37500	4.60	-7.89	0.60	-3736.31	-3761.24	9402.459	1031
37600	4.95	-9.76	0.79	-3729.54	-3754.18	9402.556	1031
37700	5.20	-11.51	1.10	-3722.58	-3746.57	9402.656	1031
37800	5.86	-12.80	1.19	-3714.32	-3738.51	9402.750	1031
37900	6.17	-14.37	1.32	-3706.92	-3732.12	9402.860	1031
38000	6.16	-16.02	1.53	-3700.33	-3725.34	9402.955	1031
38100	6.39	-17.21	1.76	-3692.83	-3719.63	9403.056	1031
38200	6.99	-18.62	1.76	-3685.56	-3711.80	9403.155	1031
38300	6.99	-19.71	2.06	-3680.59	-3708.36	9403.250	1031
38400	7.47	-21.22	2.18	-3671.61	-3700.04	9403.360	1031
38500	7.45	-21.18	1.98	-3673.12	-3700.22	9403.456	1030
38600	6.81	-19.18	1.49	-3680.74	-3708.46	9403.557	1030
38700	6.82	-17.67	1.22	-3687.60	-3717.42	9403.655	1030
38800	6.67	-16.15	0.91	-3693.89	-3724.48	9403.750	1030
38900	6.02	-14.22	0.73	-3701.20	-3734.00	9403.855	1030
39000	5.67	-12.94	0.49	-3708.68	-3742.36	9403.958	1030
39100	5.65	-11.11	0.17	-3715.18	-3749.75	9404.056	1030
39200	5.16	-8.96	-0.10	-3722.78	-3758.02	9404.155	1030
39300	4.93	-8.59	-0.36	-3729.88	-3764.90	9404.249	1030
39400	4.25	-6.32	-0.69	-3737.02	-3774.33	9404.351	1030
39500	4.50	-4.32	-1.08	-3744.50	-3784.12	9404.459	1030
39600	3.65	-3.13	-1.20	-3751.49	-3790.58	9404.555	1030
39700	3.50	-0.89	-1.67	-3759.16	-3801.70	9404.655	1030
39800	3.16	-0.94	-1.74	-3762.66	-3803.99	9404.754	1031
39900	3.16	-2.00	-1.57	-3756.21	-3798.48	9404.853	1031
40000	3.51	-2.87	-1.38	-3748.53	-3791.51	9404.959	1031
40100	4.28	-4.46	-1.18	-3741.31	-3782.66	9405.058	1031
40200	4.34	-5.94	-0.97	-3735.91	-3777.76	9405.125	1031
40300	4.75	-7.14	-0.67	-3727.33	-3770.34	9405.252	1031
40400	5.20	-8.81	-0.53	-3720.71	-3763.39	9405.349	1031
40500	5.33	-10.24	-0.41	-3712.83	-3756.17	9405.457	1031
40600	5.74	-12.20	-0.08	-3705.78	-3747.97	9405.556	1031
40700	6.26	-13.72	0.09	-3698.61	-3741.70	9405.654	1031
40800	6.63	-15.01	0.42	-3691.16	-3732.81	9405.752	1031
40900	6.28	-16.67	0.49	-3684.30	-3723.40	9405.860	1031
41000	7.12	-18.20	0.72	-3677.74	-3716.99	9405.943	1031
41100	7.21	-19.91	1.02	-3669.72	-3709.53	9406.058	1031
41200	7.46	-21.16	1.27	-3663.81	-3705.69	9406.151	1031
41300	6.08	-20.26	1.06	-3665.40	-3702.80	9406.262	1030
41400	7.19	-19.71	0.94	-3670.87	-3710.85	9406.350	1030
41500	7.40	-18.04	0.77	-3678.00	-3716.64	9406.460	1030
41600	6.92	-16.95	0.64	-3683.93	-3724.16	9406.552	1030
41700	6.65	-15.59	0.39	-3690.22	-3728.83	9406.654	1030
41800	6.29	-14.00	0.10	-3699.00	-3738.26	9406.761	1030
41900	5.99	-12.18	-0.06	-3705.59	-3744.63	9406.858	1030
42000	5.62	-11.17	-0.19	-3712.89	-3753.61	9406.961	1030
42100	5.30	-9.42	-0.56	-3720.81	-3760.35	9407.059	1030
42200	5.03	-7.86	-0.78	-3727.78	-3766.97	9407.155	1030
42300	4.62	-6.20	-1.06	-3735.03	-3777.37	9407.257	1030
42400	4.42	-4.83	-1.20	-3742.10	-3783.25	9407.356	1030
42500	3.86	-3.76	-1.43	-3749.54	-3790.37	9407.451	1030
42600	3.56	-2.14	-1.63	-3757.24	-3797.81	9407.557	1030
42700	3.59	-2.08	-1.55	-3754.38	-3800.09	9407.655	1031
42800	3.91	-3.65	-1.41	-3747.01	-3791.01	9407.750	1031
42900	4.18	-5.18	-1.17	-3739.83	-3783.45	9407.859	1031
43000	4.74	-6.73	-0.98	-3733.13	-3775.67	9407.960	1031
43100	5.20	-8.75	-1.02	-3726.05	-3766.30	9408.055	1031
43200	5.03	-10.67	-0.61	-3719.23	-3758.55	9408.153	1031
43300	5.48	-12.08	-0.29	-3712.38	-3748.92	9408.250	1031
43400	6.26	-13.14	-0.14	-3704.51	-3741.79	9408.360	1031
43500	6.07	-14.31	-0.04	-3697.07	-3734.97	9408.461	1031
43600	6.65	-16.05	0.27	-3690.06	-3728.39	9408.555	1031
43700	6.82	-17.87	0.61	-3684.13	-3719.66	9408.652	1031
43800	6.64	-19.20	0.93	-3675.92	-3711.90	9408.749	1031
43900	7.07	-20.60	1.06	-3670.47	-3703.17	9408.856	1030
44000	6.89	-19.22	0.96	-3677.61	-3710.11	9408.957	1030
44100	6.11	-19.20	1.54	-3684.68	-3712.36	9409.059	1030
44200	6.18	-17.45	1.15	-3691.96	-3717.80	9409.157	1030
44300	6.01	-16.44	1.18	-3698.41	-3724.43	9409.256	1030
44400	5.77	-14.41	0.66	-3705.02	-3731.93	9409.354	1030
44500	5.52	-12.82	0.44	-3712.31	-3739.47	9409.458	1030
44600	5.50	-11.54	0.24	-3719.37	-3745.13	9409.554	1030
44700	5.22	-10.22	-0.02	-3726.24	-3753.02	9409.655	1030
44800	4.95	-8.21	-0.11	-3733.49	-3759.56	9409.760	1030
44900	4.22	-5.26	-1.24	-3740.41	-3783.49	9409.860	1030
45000	3.98	-3.37	-1.67	-3748.89	-3794.84	9409.962	1030
45100	3.59	-1.14	-1.88	-3755.98	-3803.56	9410.056	1030
45200	3.67	-1.31	-1.78	-3749.58	-3798.89	9410.162	1031
45300	4.35	-3.89	-1.48	-3743.36	-3791.78	9410.248	1031
45400	4.23	-5.29	-1.28	-3735.79	-3783.24	9410.356	1031
45500	4.78	-6.56	-1.11	-3729.23	-3777.03	9410.438	1031
45600	5.23	-8.59	-0.86	-3721.64	-3768.20	9410.560	1031
45700	6.16	-8.94	-0.73	-3713.61	-3762.34	9410.660	1031
45800	5.57	-10.89	-0.46	-3707.66	-3755.63	9410.749	1031
45900	6.06	-12.48	-0.20	-3699.71	-3749.38	9410.860	1031
46000	6.38	-13.63	0.12	-3692.27	-3740.47	9410.962	1031
46100	6.31	-14.84	-0.10	-3685.95	-3734.65	9411.059	1031
46200	7.21	-17.40	0.17	-3677.84	-3725.83	9411.162	1031
46300	7.46	-17.74	0.23	-3671.78	-3719.66	9411.250	1031
46400	8.59	-21.22	0.88	-3663.42	-3709.83	9411.362	1031
46500	8.06	-21.39	0.77	-3657.56	-3704.76	9411.459	1031
46600	7.67	-20.26	0.64	-3661.45	-3707.19	9411.555	1030
46700	7.21	-18.59	0.35	-3667.81	-3714.25	9411.655	1030
46800	7.16	-18.03	0.31	-3674.15	-3721.74	9411.761	1030
46900	6.45	-15.61	0.23	-3682.40	-3729.66	9411.859	1030
47000	6.32	-14.62	0.02	-3688.97	-3736.36	9411.960	1030
47100	6.27	-12.40	-0.16	-3696.06	-3744.69	9412.059	1030
47200	5.69	-11.96	-0.26	-3702.53	-3750.19	9412.154	1030
47300	5.62	-10.33	-0.51	-3709.25	-3756.85	9412.258	1030
47400	5.29	-8.29	-0.89	-3716.67	-3764.47	9412.361	1030
47500	4.84	-7.90	-0.94	-3723.70	-3770.96	9412.446	1030
47600	4.59	-5.95	-1.25	-3731.58	-3778.81	9412.556	1030
47700	4.05	-4.75	-1.46	-3739.15	-3787.05	9412.657	1030
47800	3.81	-2.70	-1.68	-3745.28	-3793.50	9412.741	1030
47900	3.85	-1.66	-1.75	-3748.11	-3798.26	9412.797	1030
48000	3.62	-2.51	-1.68	-3744.63	-3794.84	9412.904	1031
48100	4.21	-4.13	-1.44	-3739.09	-3788.39	9412.991	1031
48200	4.70	-5.95	-1.10	-3731.17	-3780.83	9413.102	1031
48300	4.60	-7.41	-0.94	-3724.00	-3773.34	9413.188	1031
48400	4.98	-8.71	-0.80	-3717.46	-3766.99	9413.301	1031
48500	6.36	-11.85	-0.50	-3708.85	-3758.07	9413.404	1031
48600	5.93	-11.78	-0.35	-3702.24	-3748.89	9413.497	1031
48700	6.27	-13.24	-0.14	-3694.93	-3742.84	9413.593	1031
48800	6.55	-14.03	0.06	-3687.75	-3738.23	9413.699	1031
48900	7.10	-15.80	0.39	-3680.34	-3729.10	9413.802	1031
49000	7.44	-17.85	0.64	-3673.80	-3721.78	9413.896	1031
49100	7.31	-18.18	0.74	-3666.99	-3716.18	9413.998	1031
49200	7.59	-20.06	0.95	-3659.71	-3710.27	9414.096	1031
49300	8.31	-21.60	1.28	-3652.29	-3704.12	9414.191	1030
49400	7.87	-20.13	0.92	-3659.28	-3707.53	9414.297	1030
49500	7.08	-18.82	0.83	-3666.46	-3714.53	9414.400	1030
49600	6.95	-17.52	0.58	-3673.75	-3723.06	9414.498	1030
49700	6.83	-16.23	0.32	-3680.39	-3729.74	9414.593	1030
49800	6.50	-15.06	0.23	-3687.47	-3736.92	9414.703	1030
49900	6.00	-12.89	-0.11	-3694.29	-3744.40	9414.802	1030
50000	5.69	-11.75	-0.22	-3701.77	-3750.75	9414.904	1030
50100	5.09	-10.21	-0.68	-3708.20	-3757.18	9415.004	1030
50200	5.77	-8.76	-0.64	-3715.63	-3763.52	9415.103	1030
50300	5.18	-7.92	-0.96	-3722.44	-3770.44	9415.188	1030
50400	4.67	-6.22	-1.12	-3729.90	-3776.42	9415.302	1030
50500	4.42	-4.91	-1.37	-3738.13	-3787.56	9415.404	1030
50600	3.65	-3.11	-1.58	-3744.30	-3792.98	9415.497	1030
50700	3.49	-2.30	-1.80	-3752.12	-3800.58	9415.594	1031
50800	3.50	-2.81	-1.74	-3746.97	-3796.85	9415.691	1031
50900	4.10	-3.10	-1.53	-3739.10	-3790.09	9415.804	1031
51000	4.40	-5.49	-1.39	-3732.74	-3784.52	9415.902	1031
51235	4.50	-6.07	-1.34	-3727.41	-3778.53	9416.003	1031
51240	4.91	-7.27	-1.07	-3725.21	-3775.73	9416.008	1031
51245	4.89	-6.88	-1.06	-3724.54	-3775.12	9416.012	1031
51250	5.44	-7.17	-1.04	-3724.54	-3775.24	9416.016	1031
51255	4.99	-6.99	-1.16	-3724.67	-3775.20	9416.023	1031
51260	4.17	-7.19	-1.06	-3723.54	-3774.49	9416.029	1031
51265	4.62	-7.22	-1.07	-3722.76	-3773.76	9416.031	1031
51270	5.21	-6.74	-1.08	-3722.91	-3773.92	9416.037	1031
51275	4.80	-7.20	-1.02	-3721.98	-3773.47	9416.041	1031
51280	4.86	-6.94	-1.05	-3722.11	-3773.43	9416.047	1031
51285	4.90	-7.74	-1.00	-3722.10	-3773.47	9416.050	1031
51290	4.74	-7.54	-1.10	-3721.56	-3773.03	9416.056	1031
51295	4.62	-7.58	-1.03	-3720.77	-3772.02	9416.061	1031
51300	4.86	-7.46	-1.00	-3720.67	-3772.66	9416.065	1031
51305	5.11	-8.13	-0.97	-3720.47	-3771.88	9416.072	1031
51310	5.18	-8.24	-0.99	-3720.51	-3771.16	9416.076	1031
51315	4.65	-7.78	-1.01	-3720.48	-3771.37	9416.079	1031
51320	5.59	-7.61	-0.95	-3720.47	-3771.59	9416.087	1031
51325	5.23	-8.76	-0.87	-3718.46	-3769.86	9416.092	1031
51330	5.38	-8.45	-0.82	-3718.00	-3769.33	9416.094	1031
51335	4.96	-7.89	-0.83	-3717.43	-3768.77	9416.103	1031
51340	5.08	-7.95	-0.91	-3717.44	-3768.46	9416.107	1031
51345	5.38	-8.96	-0.83	-3717.37	-3768.24	9416.109	1031
51350	5.70	-8.11	-0.98	-3717.36	-3768.09	9416.118	1031
51355	5.21	-8.13	-0.88	-3717.42	-3768.32	9416.123	1031
51360	4.95	-8.84	-0.84	-3717.40	-3767.85	9416.125	1031
51365	5.05	-8.37	-0.86	-3715.63	-3766.51	9416.132	1031
51370	5.11	-9.12	-0.91	-3714.93	-3766.22	9416.138	1031
51375	5.45	-8.52	-0.87	-3714.82	-3766.08	9416.141	1031
51380	5.18	-8.93	-0.80	-3714.97	-3766.28	9416.148	1031
51385	4.81	-9.24	-0.74	-3714.41	-3766.05	9416.152	1031
51390	5.89	-8.58	-0.76	-3713.86	-3764.47	9416.156	1031
51395	5.29	-9.50	-0.78	-3713.66	-3764.33	9416.162	1031
51400	5.36	-8.85	-0.89	-3713.83	-3764.21	9416.169	1031
51405	4.83	-8.81	-0.76	-3713.64	-3764.43	9416.171	1031
51410	5.26	-9.11	-0.85	-3712.48	-3764.17	9416.174	1031
51415	5.15	-9.42	-0.77	-3712.33	-3763.79	9416.181	1031
51420	6.04	-9.25	-0.94	-3711.57	-3763.77	9416.188	1031
51425	5.83	-9.13	-0.88	-3711.51	-3763.84	9416.191	1031
51430	5.48	-8.89	-0.88	-3711.65	-3764.03	9416.197	1031
51435	5.12	-9.14	-0.80	-3711.64	-3764.06	9416.201	1031
51440	5.61	-8.91	-0.83	-3710.19	-3762.94	9416.205	1031
51445	6.02	-9.36	-0.75	-3710.01	-3762.37	9416.213	1031
51450	5.95	-11.36	-0.58	-3710.04	-3760.75	9416.219	1031
51455	5.69	-9.65	-0.54	-3710.02	-3761.96	9416.219	1031
51460	5.39	-10.06	-0.50	-3709.99	-3761.30	9416.227	1031
51465	5.55	-9.82	-0.48	-3709.83	-3761.35	9416.232	1031
51470	5.78	-10.57	-0.58	-3708.11	-3759.23	9416.235	1031
51475	5.39	-10.34	-0.51	-3707.71	-3758.54	9416.243	1031
51480	5.44	-10.37	-0.57	-3707.83	-3758.65	9416.248	1031
51485	5.53	-10.11	-0.49	-3707.51	-3758.56	9416.250	1031
51490	6.17	-10.61	-0.52	-3706.80	-3757.69	9416.257	1031
51495	5.78	-10.97	-0.62	-3706.12	-3757.24	9416.262	1031
51500	5.32	-10.06	-0.56	-3706.17	-3757.03	9416.265	1031
51505	5.96	-11.13	-0.54	-3705.90	-3757.60	9416.272	1031
51510	5.90	-10.88	-0.42	-3705.86	-3756.81	9416.277	1031
51515	6.19	-10.78	-0.50	-3705.90	-3756.91	9416.281	1031
51520	5.74	-10.97	-0.56	-3705.89	-3756.65	9416.287	1031
51525	6.28	-11.94	-0.30	-3704.00	-3756.19	9416.293	1031
51530	5.68	-11.55	-0.35	-3704.01	-3755.73	9416.297	1031
51535	5.62	-10.35	-0.39	-3704.01	-3755.00	9416.304	1031
51540	5.70	-11.76	-0.33	-3703.72	-3755.09	9416.306	1031
51545	5.66	-10.44	-0.39	-3702.49	-3754.36	9416.312	1031
51550	5.55	-11.18	-0.54	-3702.32	-3754.24	9416.314	1031
51555	5.69	-10.97	-0.51	-3701.86	-3753.50	9416.322	1031
51560	5.82	-11.58	-0.37	-3701.88	-3753.23	9416.326	1031
51565	5.72	-11.32	-0.37	-3701.25	-3752.12	9416.330	1031
51570	5.89	-11.47	-0.37	-3700.91	-3751.85	9416.338	1031
51575	6.20	-11.58	-0.35	-3701.00	-3751.69	9416.342	1031
51580	6.11	-11.89	-0.29	-3701.09	-3751.55	9416.344	1031
51585	6.04	-11.46	-0.30	-3701.36	-3751.49	9416.351	1031
51590	5.86	-12.19	-0.13	-3700.98	-3751.27	9416.357	1031
51595	5.83	-12.41	-0.09	-3700.06	-3749.94	9416.359	1031
51600	5.67	-12.83	-0.19	-3699.09	-3748.36	9416.368	1031
51605	6.19	-12.78	-0.23	-3698.89	-3748.36	9416.373	1031
51610	5.08	-12.10	-0.23	-3698.90	-3748.93	9416.375	1031
51615	5.72	-11.87	-0.37	-3699.11	-3748.42	9416.382	1031
51620	5.65	-12.09	-0.29	-3699.11	-3749.23	9416.388	1031
51625	6.62	-12.38	-0.24	-3698.60	-3748.29	9416.391	1031
51630	6.02	-12.43	-0.21	-3696.72	-3746.67	9416.398	1031
51635	6.05	-12.67	-0.13	-3696.62	-3747.09	9416.402	1031
51640	5.37	-12.43	-0.25	-3696.64	-3746.73	9416.406	1031
51645	5.89	-12.39	-0.28	-3696.71	-3746.97	9416.413	1031
51650	6.11	-11.93	-0.41	-3696.75	-3747.66	9416.418	1031
51655	5.60	-12.30	-0.28	-3696.44	-3747.69	9416.421	1031
51660	5.93	-13.21	-0.04	-3694.72	-3748.05	9416.424	1031
51665	6.04	-12.38	-0.24	-3694.48	-3748.32	9416.430	1031
51670	6.35	-12.99	-0.09	-3694.05	-3747.65	9416.436	1031
51675	6.69	-12.43	-0.24	-3694.08	-3747.11	9416.441	1031
51680	6.51	-12.49	-0.18	-3693.78	-3746.82	9416.448	1031
51685	6.22	-12.81	-0.25	-3693.93	-3746.12	9416.451	1031
51690	6.13	-13.07	-0.13	-3694.05	-3745.89	9416.455	1031
51695	6.00	-12.66	-0.16	-3693.68	-3746.19	9416.460	1031
51700	5.32	-13.84	0.08	-3692.08	-3744.02	9416.469	1031
51705	6.22	-12.59	-0.17	-3692.09	-3743.67	9416.469	1031
51710	6.21	-12.99	-0.19	-3691.52	-3744.15	9416.478	1031
51715	6.08	-13.80	-0.07	-3691.59	-3744.06	9416.482	1031
51720	6.57	-13.30	-0.18	-3690.58	-3742.78	9416.486	1031
51725	6.02	-13.59	-0.09	-3690.05	-3742.05	9416.493	1031
51730	6.72	-12.87	-0.14	-3690.38	-3741.05	9416.498	1031
51735	6.69	-13.92	-0.13	-3690.00	-3741.57	9416.500	1031
51740	6.22	-13.37	-0.01	-3689.60	-3741.32	9416.507	1031
51745	6.84	-13.87	0.01	-3688.85	-3739.94	9416.512	1031
51750	6.32	-14.36	-0.03	-3688.46	-3739.43	9416.516	1031
51755	6.59	-13.97	-0.04	-3687.88	-3739.08	9416.522	1031
51760	6.26	-14.69	0.06	-3687.94	-3738.81	9416.526	1031
51765	6.59	-14.21	-0.01	-3687.67	-3738.66	9416.531	1031
51770	6.50	-14.94	0.13	-3687.94	-3738.87	9416.537	1031
51775	6.39	-15.08	0.06	-3686.59	-3736.68	9416.541	1031
51780	6.84	-15.31	0.01	-3686.29	-3736.32	9416.547	1031
51785	7.04	-14.29	-0.03	-3685.80	-3736.26	9416.553	1031
51790	6.44	-14.51	0.08	-3686.31	-3736.43	9416.556	1031
51795	6.91	-14.63	-0.00	-3686.47	-3736.63	9416.562	1031
51800	6.61	-14.76	-0.07	-3686.33	-3736.28	9416.565	1031
51805	7.17	-14.23	0.12	-3683.93	-3734.86	9416.574	1031
51810	6.83	-15.33	0.19	-3684.07	-3734.83	9416.576	1031
51815	6.88	-15.10	0.15	-3684.13	-3734.72	9416.580	1031
51820	6.68	-14.77	0.15	-3684.40	-3734.65	9416.588	1031
51825	6.91	-15.09	0.21	-3683.10	-3734.33	9416.593	1031
51830	6.82	-15.82	0.16	-3682.90	-3733.91	9416.594	1031
51835	6.89	-15.70	0.16	-3683.00	-3733.49	9416.602	1031
51840	6.82	-16.17	0.28	-3682.55	-3733.20	9416.607	1031
51845	7.12	-15.48	0.22	-3682.57	-3732.73	9416.610	1031
51850	6.65	-16.21	0.23	-3682.78	-3732.45	9416.618	1031
51855	6.99	-15.73	0.24	-3681.61	-3731.45	9416.623	1031
51860	6.90	-16.28	0.24	-3680.71	-3730.14	9416.625	1031
51865	7.13	-15.75	0.26	-3680.72	-3729.77	9416.631	1031
51870	7.10	-16.44	0.20	-3680.04	-3729.52	9416.637	1031
51875	6.94	-15.68	0.22	-3679.79	-3729.77	9416.641	1031
51880	7.11	-15.54	0.24	-3679.87	-3730.08	9416.648	1031
51885	7.06	-16.63	0.35	-3679.96	-3730.44	9416.652	1031
51890	6.74	-16.23	0.41	-3679.60	-3730.25	9416.656	1031
51895	7.40	-16.36	0.37	-3679.31	-3729.30	9416.662	1031
51900	6.60	-16.56	0.32	-3677.33	-3728.81	9416.668	1031
51905	7.00	-15.85	0.37	-3677.24	-3729.11	9416.672	1031
51910	7.25	-16.78	0.42	-3677.34	-3729.02	9416.674	1031
51915	6.79	-16.10	0.43	-3677.44	-3728.58	9416.681	1031
51920	7.01	-16.04	0.27	-3675.58	-3727.30	9416.689	1031
51925	6.70	-16.73	0.46	-3675.80	-3726.78	9416.691	1031
51930	7.30	-17.18	0.50	-3675.93	-3726.60	9416.697	1031
51935	6.78	-16.57	0.39	-3675.89	-3726.14	9416.701	1031
51940	7.45	-17.11	0.50	-3674.54	-3724.63	9416.708	1031
51945	6.79	-17.61	0.55	-3674.49	-3724.54	9416.713	1031
51950	7.84	-16.43	0.51	-3674.53	-3723.90	9416.719	1031
51955	6.87	-18.01	0.55	-3674.41	-3724.29	9416.719	1031
51960	6.77	-17.81	0.55	-3673.11	-3722.52	9416.727	1031
51965	7.34	-17.57	0.35	-3672.93	-3722.13	9416.732	1031
51970	7.41	-18.19	0.39	-3672.57	-3722.06	9416.736	1031
51975	7.62	-18.11	0.41	-3672.26	-3721.65	9416.744	1031
51980	7.48	-17.82	0.50	-3672.18	-3721.86	9416.748	1031
51985	7.42	-17.56	0.50	-3672.12	-3721.82	9416.750	1031
51990	7.29	-17.86	0.51	-3672.24	-3721.55	9416.757	1031
51995	7.63	-18.25	0.54	-3672.43	-3721.54	9416.762	1031
52000	7.11	-17.97	0.73	-3671.76	-3720.64	9416.766	1031
52005	7.34	-18.63	0.68	-3670.13	-3719.10	9416.772	1031
52010	7.26	-18.67	0.80	-3670.00	-3718.61	9416.777	1031
52015	7.19	-18.71	0.70	-3670.03	-3717.90	9416.781	1031
52020	7.61	-17.70	0.52	-3669.87	-3717.79	9416.787	1031
52025	7.25	-18.30	0.63	-3668.90	-3717.33	9416.791	1031
52030	7.46	-19.29	0.68	-3668.76	-3717.18	9416.797	1031
52035	7.51	-18.46	0.65	-3668.34	-3716.63	9416.804	1031
52040	6.99	-18.81	0.77	-3668.41	-3716.40	9416.806	1031
52045	7.63	-18.25	0.57	-3668.18	-3716.00	9416.812	1031
52050	6.93	-19.46	0.77	-3668.45	-3716.28	9416.818	1031
52055	7.01	-18.82	0.78	-3666.77	-3714.87	9416.822	1031
52060	7.38	-19.09	0.84	-3666.47	-3714.83	9416.826	1031
52065	6.97	-18.51	0.80	-3666.27	-3714.83	9416.830	1031
52070	7.99	-17.93	0.68	-3666.55	-3715.01	9416.838	1031
52075	8.00	-19.24	0.74	-3665.46	-3713.88	9416.843	1031
52080	7.39	-19.44	0.72	-3665.35	-3713.33	9416.844	1031
52085	7.88	-19.59	0.71	-3665.17	-3713.40	9416.853	1031
52090	7.41	-19.42	0.82	-3664.84	-3713.40	9416.857	1031
52095	7.39	-19.41	0.77	-3664.35	-3712.59	9416.861	1031
52100	7.20	-19.32	0.82	-3663.77	-3712.30	9416.869	1031
52105	7.68	-19.66	0.77	-3663.56	-3712.16	9416.873	1031
52110	7.05	-19.32	0.79	-3663.83	-3712.42	9416.876	1031
52115	7.07	-19.27	0.76	-3663.70	-3712.35	9416.882	1031
52120	7.44	-19.47	0.77	-3663.56	-3712.52	9416.887	1031
52125	7.60	-19.77	0.79	-3663.00	-3711.92	9416.891	1031
52130	7.59	-20.12	0.95	-3661.17	-3710.24	9416.898	1031
52135	8.21	-20.55	0.99	-3661.18	-3710.35	9416.901	1031
52140	7.29	-19.80	0.91	-3660.73	-3709.86	9416.907	1031
52145	7.13	-19.79	1.01	-3660.81	-3709.80	9416.912	1031
52150	7.58	-20.09	0.90	-3660.86	-3709.62	9416.918	1031
52155	8.01	-20.45	0.84	-3661.04	-3709.51	9416.922	1031
52160	8.00	-20.54	0.96	-3658.92	-3708.01	9416.926	1031
52165	7.65	-20.16	0.99	-3658.71	-3707.39	9416.931	1031
52170	7.80	-20.96	0.94	-3658.29	-3707.32	9416.938	1031
52175	7.74	-20.37	0.77	-3658.13	-3707.40	9416.940	1031
52180	7.89	-20.91	0.86	-3658.21	-3708.29	9416.949	1031
52185	7.39	-20.14	0.88	-3657.93	-3707.80	9416.951	1031
52190	7.83	-20.38	0.96	-3658.32	-3708.17	9416.958	1031
52195	7.52	-20.49	0.97	-3658.05	-3708.75	9416.963	1031
52200	7.90	-20.83	0.97	-3656.67	-3707.38	9416.967	1031
52205	7.89	-21.04	1.08	-3655.94	-3706.48	9416.970	1031
52210	7.87	-20.94	1.11	-3655.77	-3706.12	9416.978	1031
52215	7.91	-20.53	1.04	-3655.85	-3706.23	9416.982	1031
52220	7.75	-21.06	0.99	-3655.36	-3706.14	9416.985	1031
52225	8.49	-21.09	1.04	-3654.56	-3704.97	9416.994	1031
52230	7.81	-20.50	1.05	-3654.30	-3705.06	9416.998	1031
52235	8.09	-21.12	1.13	-3654.28	-3705.66	9417.001	1031
52240	7.98	-21.10	1.15	-3654.27	-3705.35	9417.006	1031
52245	8.33	-21.73	1.11	-3654.22	-3705.17	9417.012	1031
52250	8.02	-21.09	1.03	-3654.20	-3704.92	9417.016	1031
52255	7.71	-21.48	1.26	-3652.42	-3704.86	9417.023	1031
52260	7.93	-21.64	1.16	-3652.40	-3704.34	9417.026	1031
52265	7.93	-21.70	1.21	-3652.09	-3704.59	9417.034	1030
52270	7.90	-21.46	1.17	-3652.18	-3703.70	9417.036	1030
52275	8.25	-21.65	1.01	-3653.24	-3704.51	9417.040	1030
52280	7.69	-20.99	0.98	-3653.53	-3704.42	9417.047	1030
52285	7.42	-20.46	0.82	-3654.07	-3705.32	9417.052	1030
52290	8.04	-21.38	1.08	-3654.16	-3705.69	9417.057	1030
52295	8.57	-21.18	1.00	-3655.40	-3705.46	9417.064	1030
52300	7.74	-20.85	1.03	-3654.25	-3705.38	9417.064	1030
52305	7.78	-21.46	1.00	-3654.26	-3705.43	9417.071	1030
52310	8.44	-21.08	0.92	-3654.37	-3705.71	9417.077	1030
52315	7.97	-20.78	1.03	-3655.55	-3707.18	9417.083	1030
52320	7.83	-21.33	0.89	-3656.50	-3707.91	9417.087	1030
52325	8.22	-20.90	1.01	-3656.36	-3707.81	9417.092	1030
52330	8.21	-21.10	0.95	-3656.40	-3707.67	9417.094	1030
52335	7.41	-20.26	0.89	-3656.40	-3707.78	9417.103	1030
52340	8.22	-20.20	0.89	-3657.60	-3709.07	9417.108	1030
52345	7.81	-20.91	0.92	-3657.61	-3709.10	9417.109	1030
52350	7.84	-20.60	0.92	-3657.71	-3709.05	9417.117	1030
52355	8.29	-20.34	0.95	-3657.72	-3708.72	9417.122	1030
52360	7.95	-20.58	0.74	-3659.10	-3708.59	9417.125	1030
52365	7.81	-21.01	0.87	-3659.45	-3708.74	9417.132	1030
52370	8.33	-20.98	0.77	-3660.29	-3709.52	9417.138	1030
52375	7.94	-19.37	0.82	-3660.10	-3709.48	9417.141	1030
52380	7.99	-20.35	0.90	-3659.76	-3709.88	9417.148	1030
52385	7.66	-19.99	0.90	-3659.80	-3709.66	9417.152	1030
52390	8.08	-20.52	0.88	-3660.93	-3709.57	9417.156	1030
52395	8.01	-20.52	0.82	-3661.13	-3709.31	9417.161	1030
52400	7.33	-20.19	0.79	-3660.88	-3709.47	9417.169	1030
52405	7.83	-19.82	0.84	-3660.93	-3709.22	9417.172	1030
52410	7.74	-20.35	0.96	-3661.52	-3709.16	9417.177	1030
52415	7.43	-20.28	0.86	-3661.42	-3709.23	9417.182	1030
52420	7.43	-20.11	0.73	-3662.67	-3710.95	9417.187	1030
52425	7.32	-20.11	0.89	-3663.23	-3711.61	9417.190	1030
52430	8.16	-19.89	0.96	-3663.37	-3711.32	9417.196	1030
52435	8.36	-20.25	0.89	-3663.26	-3711.05	9417.202	1030
52440	7.65	-20.01	0.78	-3663.91	-3711.47	9417.206	1030
52445	7.95	-19.93	0.82	-3664.93	-3712.20	9417.212	1030
52450	7.95	-19.52	0.72	-3665.30	-3712.37	9417.217	1030
52455	6.92	-18.34	0.52	-3665.71	-3713.60	9417.221	1030
52460	7.82	-19.69	0.62	-3665.77	-3714.64	9417.228	1030
52465	7.44	-19.54	0.56	-3665.63	-3714.03	9417.232	1030
52470	7.34	-19.17	0.65	-3665.79	-3714.44	9417.235	1030
52475	6.96	-18.15	0.52	-3667.04	-3714.95	9417.242	1030
52480	7.56	-18.25	0.52	-3666.65	-3715.19	9417.248	1030
52485	7.64	-19.35	0.70	-3666.88	-3715.52	9417.250	1030
52490	7.45	-18.90	0.73	-3666.70	-3715.77	9417.257	1030
52495	6.94	-19.01	0.68	-3668.18	-3717.44	9417.264	1030
52500	7.93	-18.87	0.57	-3668.35	-3717.19	9417.266	1030
52505	7.35	-18.52	0.57	-3668.45	-3717.14	9417.274	1030
52510	7.63	-18.20	0.61	-3668.18	-3717.22	9417.277	1030
52515	7.38	-18.14	0.38	-3670.47	-3719.01	9417.284	1030
52520	7.06	-18.33	0.44	-3669.63	-3718.75	9417.286	1030
52525	7.31	-17.46	0.46	-3669.73	-3718.95	9417.293	1030
52530	7.46	-18.02	0.62	-3669.69	-3719.02	9417.297	1030
52535	7.22	-18.34	0.67	-3670.43	-3719.97	9417.302	1030
52540	7.09	-17.88	0.49	-3671.13	-3720.47	9417.307	1030
52545	7.63	-18.21	0.56	-3671.72	-3720.68	9417.312	1030
52550	7.38	-18.53	0.56	-3672.15	-3721.11	9417.317	1030
52555	6.97	-17.35	0.47	-3672.10	-3720.70	9417.321	1030
52560	6.96	-17.60	0.45	-3671.98	-3721.24	9417.326	1030
52565	7.45	-17.83	0.53	-3672.48	-3721.76	9417.331	1030
52570	7.18	-16.70	0.32	-3673.89	-3723.11	9417.336	1030
52575	7.66	-17.28	0.58	-3673.67	-3723.55	9417.342	1030
52580	7.37	-17.20	0.56	-3673.48	-3723.36	9417.344	1030
52585	6.83	-17.07	0.51	-3673.45	-3722.86	9417.353	1030
52590	7.48	-17.19	0.47	-3674.78	-3722.79	9417.358	1030
52595	7.09	-17.52	0.48	-3674.77	-3723.19	9417.359	1030
52600	6.57	-17.98	0.48	-3674.91	-3723.06	9417.369	1030
52605	7.12	-17.89	0.40	-3674.91	-3723.03	9417.373	1030
52610	7.55	-16.93	0.35	-3676.14	-3724.03	9417.375	1030
52615	7.14	-17.10	0.38	-3676.25	-3724.07	9417.381	1030
52620	7.05	-16.50	0.31	-3676.85	-3724.90	9417.389	1030
52625	6.91	-17.14	0.40	-3677.21	-3725.04	9417.391	1030
52630	6.72	-15.93	0.26	-3677.27	-3725.50	9417.398	1030
52635	7.17	-16.76	0.45	-3677.27	-3725.61	9417.403	1030
52640	7.25	-16.84	0.31	-3677.36	-3726.08	9417.406	1030
52645	7.36	-16.94	0.31	-3677.52	-3725.79	9417.411	1030
52650	6.84	-16.61	0.42	-3678.34	-3727.42	9417.417	1030
52655	6.78	-15.56	0.17	-3679.65	-3728.33	9417.422	1030
52660	7.01	-16.21	0.23	-3679.65	-3729.11	9417.426	1030
52665	7.01	-16.36	0.19	-3679.44	-3728.91	9417.432	1030
52670	6.53	-16.18	0.29	-3679.46	-3728.96	9417.437	1030
52675	6.79	-16.37	0.27	-3681.05	-3729.98	9417.443	1030
52680	6.56	-15.60	0.26	-3681.18	-3730.17	9417.445	1030
52685	7.38	-15.93	0.37	-3681.19	-3730.06	9417.452	1030
52690	6.71	-16.75	0.45	-3681.16	-3729.70	9417.455	1030
52695	7.13	-15.29	0.09	-3682.33	-3729.24	9417.463	1030
52700	6.33	-16.26	0.14	-3682.17	-3729.77	9417.467	1030
52705	7.07	-15.16	0.20	-3683.32	-3730.72	9417.473	1030
52710	6.91	-15.87	0.13	-3683.14	-3730.68	9417.477	1030
52715	6.73	-16.01	0.07	-3683.02	-3731.09	9417.482	1030
52720	6.48	-15.45	0.06	-3683.54	-3730.91	9417.484	1030
52725	6.74	-15.55	0.07	-3684.61	-3732.63	9417.494	1030
52730	7.62	-15.93	0.18	-3684.49	-3732.46	9417.498	1030
52735	6.38	-14.97	0.27	-3684.37	-3732.66	9417.500	1030
52740	6.91	-15.72	0.22	-3684.35	-3732.86	9417.506	1030
52745	7.03	-15.29	0.30	-3685.49	-3734.36	9417.514	1030
52750	7.16	-15.78	0.12	-3685.74	-3733.96	9417.516	1030
52755	6.90	-15.54	0.17	-3685.98	-3733.50	9417.522	1030
52760	6.21	-14.96	0.09	-3685.99	-3733.72	9417.528	1030
52765	6.43	-15.11	0.10	-3686.83	-3735.04	9417.531	1030
52770	6.78	-15.55	0.16	-3687.48	-3735.64	9417.536	1030
52775	6.52	-14.10	0.05	-3687.49	-3735.72	9417.542	1030
52780	6.35	-14.36	0.07	-3687.52	-3736.07	9417.547	1030
52785	7.06	-15.21	-0.02	-3687.76	-3736.48	9417.551	1030
52790	6.58	-14.71	0.06	-3688.16	-3737.66	9417.556	1030
52795	6.94	-14.81	0.09	-3688.39	-3737.60	9417.562	1030
52800	6.82	-14.67	0.00	-3688.16	-3737.85	9417.564	1030
52805	7.08	-14.51	0.14	-3688.28	-3737.89	9417.570	1030
52810	6.69	-14.61	0.13	-3690.17	-3737.30	9417.578	1030
52815	6.49	-13.78	-0.09	-3690.18	-3737.40	9417.579	1030
52820	6.41	-13.92	-0.12	-3690.17	-3738.05	9417.588	1030
52825	6.42	-14.57	0.13	-3690.38	-3738.33	9417.592	1030
52830	6.61	-13.98	0.01	-3691.75	-3739.78	9417.598	1030
52835	6.71	-13.90	-0.03	-3692.01	-3740.00	9417.602	1030
52840	6.55	-12.77	-0.32	-3691.66	-3740.37	9417.607	1030
52845	6.69	-14.11	-0.12	-3691.77	-3740.71	9417.609	1030
52850	7.22	-14.23	-0.28	-3692.99	-3742.30	9417.619	1030
52855	6.52	-13.21	-0.27	-3692.95	-3742.76	9417.623	1030
52860	6.63	-13.67	-0.13	-3693.06	-3742.73	9417.625	1030
52865	6.29	-13.07	-0.13	-3693.24	-3742.50	9417.631	1030
52870	6.03	-12.71	-0.27	-3693.53	-3743.75	9417.638	1030
52875	6.38	-13.06	-0.29	-3694.33	-3745.67	9417.641	1030
52880	6.31	-12.79	-0.37	-3694.32	-3745.80	9417.648	1030
52885	6.05	-12.23	-0.34	-3694.36	-3746.15	9417.654	1030
52890	6.42	-13.37	-0.18	-3694.73	-3747.04	9417.655	1030
52895	6.00	-12.90	-0.29	-3695.86	-3747.82	9417.661	1030
52900	6.33	-12.15	-0.34	-3695.94	-3748.23	9417.666	1030
52905	6.09	-11.84	-0.31	-3696.54	-3748.74	9417.672	1030
52910	6.43	-12.63	-0.37	-3696.60	-3748.98	9417.674	1030
52915	5.89	-12.54	-0.33	-3696.82	-3748.67	9417.682	1030
52920	6.27	-12.65	-0.28	-3696.67	-3748.27	9417.687	1030
52925	6.07	-11.95	-0.08	-3698.10	-3749.39	9417.690	1030
52930	6.01	-12.49	-0.28	-3698.44	-3749.85	9417.696	1030
52935	6.40	-12.22	-0.18	-3698.00	-3749.60	9417.703	1030
52940	5.72	-12.77	-0.24	-3698.27	-3749.30	9417.704	1030
52945	6.35	-11.85	-0.41	-3698.35	-3749.24	9417.712	1030
52950	6.18	-12.40	-0.35	-3698.25	-3749.30	9417.717	1030
52955	4.76	-11.29	-0.28	-3700.32	-3748.30	9417.724	1030
52960	5.71	-11.77	-0.45	-3700.45	-3748.95	9417.729	1030
52965	6.14	-11.89	-0.52	-3700.44	-3749.60	9417.732	1030
52970	6.52	-12.12	-0.42	-3700.35	-3750.02	9417.734	1030
52975	6.35	-11.69	-0.44	-3701.18	-3751.14	9417.742	1030
52980	5.75	-11.09	-0.45	-3701.71	-3751.94	9417.748	1030
52985	6.37	-11.48	-0.53	-3701.82	-3752.22	9417.750	1030
52990	5.87	-11.66	-0.38	-3702.11	-3752.48	9417.756	1030
52995	5.97	-11.96	-0.40	-3702.50	-3752.69	9417.763	1030
53000	5.49	-11.32	-0.35	-3703.51	-3753.13	9417.766	1030
53005	5.66	-11.10	-0.50	-3703.63	-3753.41	9417.773	1030
53010	5.47	-11.00	-0.52	-3703.55	-3753.66	9417.777	1030
53015	5.75	-11.00	-0.63	-3703.44	-3753.61	9417.780	1030
53020	5.36	-11.26	-0.54	-3704.46	-3753.96	9417.788	1030
53025	5.98	-11.42	-0.51	-3704.59	-3754.03	9417.790	1030
53030	6.10	-11.31	-0.63	-3704.55	-3754.35	9417.797	1030
53035	5.65	-11.96	-0.53	-3704.66	-3754.04	9417.801	1030
53040	5.58	-10.65	-0.57	-3706.14	-3755.12	9417.808	1030
53045	5.58	-10.55	-0.55	-3706.42	-3755.58	9417.811	1030
53050	6.58	-9.54	-0.69	-3706.14	-3756.10	9417.818	1030
53055	5.75	-11.28	-0.63	-3706.11	-3756.13	9417.822	1030
53060	5.87	-10.32	-0.67	-3707.59	-3756.77	9417.828	1030
53065	5.37	-10.26	-0.73	-3707.91	-3757.44	9417.829	1030
53070	5.77	-10.44	-0.78	-3708.67	-3758.34	9417.836	1030
53075	6.21	-10.86	-0.70	-3709.06	-3759.04	9417.842	1030
53080	5.79	-10.03	-0.85	-3708.46	-3758.68	9417.846	1030
53085	5.93	-10.70	-0.74	-3708.73	-3759.08	9417.853	1030
53090	5.69	-10.60	-0.67	-3708.94	-3758.66	9417.857	1030
53095	5.38	-10.59	-0.64	-3709.07	-3758.40	9417.859	1030
53100	5.75	-10.27	-0.68	-3709.73	-3759.06	9417.867	1030
53105	5.60	-9.37	-0.66	-3710.75	-3760.62	9417.873	1030
53110	5.41	-10.34	-0.69	-3710.87	-3760.56	9417.875	1030
53115	5.35	-9.08	-0.72	-3711.18	-3760.69	9417.882	1030
53120	5.57	-9.50	-0.73	-3711.17	-3761.09	9417.885	1030
53125	5.76	-10.37	-0.71	-3712.52	-3762.02	9417.891	1030
53130	5.20	-9.28	-0.83	-3712.65	-3761.89	9417.896	1030
53135	5.57	-10.05	-0.77	-3713.09	-3762.08	9417.902	1030
53140	5.31	-9.12	-0.84	-3713.22	-3762.52	9417.906	1030
53145	5.57	-9.77	-0.53	-3713.39	-3762.94	9417.913	1030
53150	5.51	-9.47	-0.74	-3713.21	-3763.03	9417.915	1030
53155	5.53	-8.91	-0.80	-3713.20	-3762.83	9417.922	1030
53160	5.57	-9.15	-0.75	-3713.11	-3762.86	9417.924	1030
53165	5.70	-9.33	-0.67	-3715.33	-3764.89	9417.933	1030
53170	5.45	-8.79	-0.85	-3715.32	-3765.30	9417.937	1030
53175	5.67	-9.66	-0.67	-3715.90	-3766.06	9417.944	1030
53180	5.93	-8.78	-0.64	-3715.53	-3765.82	9417.947	1030
53185	6.45	-9.30	-0.84	-3717.21	-3766.77	9417.954	1030
53190	5.37	-8.67	-0.91	-3717.29	-3766.88	9417.954	1030
53195	5.60	-7.75	-0.85	-3717.33	-3767.30	9417.961	1030
53200	4.49	-8.64	-0.86	-3717.78	-3767.38	9417.967	1030
53205	4.89	-8.64	-0.79	-3718.39	-3767.91	9417.971	1030
53210	5.03	-8.09	-0.74	-3718.39	-3767.92	9417.979	1030
53215	5.21	-7.96	-0.80	-3718.75	-3768.05	9417.982	1030
53220	5.53	-8.51	-0.67	-3718.61	-3767.98	9417.985	1030
53225	5.72	-8.12	-0.88	-3718.59	-3767.27	9417.991	1030
53230	5.52	-8.48	-0.71	-3718.52	-3767.79	9417.998	1030
53235	5.55	-7.94	-0.87	-3719.12	-3768.11	9418.000	1030
53240	5.30	-8.18	-0.91	-3721.06	-3770.20	9418.006	1030
53245	5.92	-8.00	-0.79	-3721.27	-3770.19	9418.011	1030
53250	4.31	-7.46	-1.01	-3721.93	-3770.17	9418.016	1030
53255	5.29	-8.20	-0.94	-3721.68	-3770.36	9418.022	1030
53260	5.40	-8.22	-0.97	-3721.92	-3770.09	9418.027	1030
53265	5.10	-8.27	-0.93	-3721.62	-3770.06	9418.031	1030
53270	5.09	-7.89	-1.09	-3723.10	-3769.94	9418.038	1030
53275	4.96	-7.80	-0.92	-3723.12	-3770.24	9418.040	1030
53280	5.10	-7.11	-1.20	-3723.07	-3770.27	9418.049	1030
53285	5.21	-7.52	-1.14	-3723.16	-3770.62	9418.051	1030
53290	5.68	-6.88	-1.13	-3724.68	-3771.48	9418.056	1030
53295	4.93	-7.04	-1.13	-3724.93	-3772.48	9418.061	1030
53300	6.18	-6.95	-1.25	-3726.22	-3774.26	9418.069	1030
53305	4.85	-6.54	-1.17	-3725.81	-3774.66	9418.072	1030
53310	5.12	-6.69	-1.17	-3725.87	-3775.01	9418.077	1030
53315	5.05	-6.78	-1.17	-3725.63	-3775.60	9418.079	1030
53320	4.63	-6.08	-1.22	-3726.35	-3776.30	9418.086	1030
53325	5.10	-6.78	-1.10	-3727.21	-3777.12	9418.092	1030
53330	4.61	-6.66	-1.14	-3727.13	-3776.95	9418.095	1030
53335	4.58	-6.67	-1.17	-3727.06	-3777.21	9418.103	1030
53340	4.29	-5.72	-1.31	-3727.51	-3777.71	9418.107	1030
53345	4.38	-6.44	-1.17	-3728.94	-3779.19	9418.111	1030
53350	4.81	-5.84	-1.17	-3728.83	-3779.38	9418.117	1030
53355	5.05	-6.00	-1.25	-3728.95	-3779.37	9418.123	1030
53360	4.54	-5.42	-1.33	-3729.12	-3779.86	9418.125	1030
53365	4.72	-4.71	-1.46	-3730.16	-3782.43	9418.132	1030
53370	4.50	-4.62	-1.32	-3730.20	-3782.71	9418.135	1030
53375	4.24	-5.95	-1.23	-3730.16	-3783.07	9418.142	1030
53380	4.04	-5.25	-1.36	-3730.14	-3783.40	9418.146	1030
53385	3.93	-5.59	-1.33	-3731.29	-3784.70	9418.154	1030
53390	3.81	-4.61	-1.54	-3731.42	-3784.72	9418.156	1030
53395	4.72	-5.27	-1.46	-3732.19	-3785.17	9418.161	1030
53400	4.39	-5.22	-1.33	-3732.26	-3785.37	9418.166	1030
53405	4.53	-5.92	-1.28	-3732.79	-3785.16	9418.172	1030
53410	4.54	-4.34	-1.33	-3733.11	-3785.05	9418.174	1030
53415	4.42	-5.70	-1.46	-3732.97	-3785.36	9418.181	1030
53420	4.68	-5.16	-1.41	-3733.32	-3785.02	9418.186	1030
53425	5.33	-4.57	-1.29	-3733.20	-3783.90	9418.194	1030
53430	4.09	-5.61	-1.43	-3733.25	-3784.43	9418.196	1030
53435	4.63	-5.76	-1.28	-3734.36	-3785.63	9418.201	1030
53440	4.11	-4.28	-1.43	-3735.70	-3786.73	9418.204	1030
53445	3.47	-5.18	-1.52	-3735.49	-3787.08	9418.211	1030
53450	3.77	-3.70	-1.76	-3736.03	-3787.96	9418.217	1030
53455	4.07	-4.06	-1.72	-3736.32	-3788.32	9418.219	1030
53460	3.89	-3.96	-1.60	-3736.20	-3789.09	9418.229	1030
53465	3.48	-3.97	-1.50	-3735.87	-3789.68	9418.232	1030
53470	3.51	-4.02	-1.57	-3737.35	-3789.66	9418.238	1030
53475	4.33	-4.75	-1.40	-3737.26	-3789.67	9418.243	1030
53480	4.38	-4.36	-1.48	-3737.18	-3789.29	9418.248	1030
53485	3.71	-3.56	-1.48	-3737.05	-3789.21	9418.250	1030
53490	4.33	-4.62	-1.38	-3738.62	-3790.56	9418.258	1030
53495	3.95	-3.92	-1.52	-3738.97	-3790.42	9418.262	1030
53500	3.39	-3.17	-1.46	-3739.15	-3790.87	9418.268	1030
53505	3.77	-4.23	-1.55	-3738.99	-3790.73	9418.273	1030
53510	3.85	-3.28	-1.55	-3740.21	-3791.83	9418.279	1030
53515	3.60	-3.78	-1.60	-3740.60	-3792.12	9418.281	1030
53520	3.05	-2.27	-1.76	-3740.92	-3793.05	9418.288	1030
53525	4.16	-3.53	-1.65	-3741.28	-3793.65	9418.291	1030
53530	4.58	-3.89	-1.72	-3741.29	-3793.82	9418.297	1030
53535	4.10	-3.60	-1.76	-3741.31	-3793.52	9418.300	1030
53540	4.45	-3.74	-1.56	-3742.26	-3793.92	9418.306	1030
53545	4.05	-3.53	-1.53	-3742.96	-3794.38	9418.312	1030
53550	4.07	-3.33	-1.78	-3742.84	-3794.56	9418.317	1030
53555	3.88	-3.13	-1.75	-3742.78	-3794.16	9418.322	1030
53560	3.77	-2.84	-1.79	-3743.21	-3794.87	9418.326	1030
53565	3.66	-3.26	-1.70	-3744.35	-3795.95	9418.330	1030
53570	4.19	-2.85	-1.61	-3744.36	-3796.43	9418.335	1030
53575	3.96	-3.55	-1.83	-3744.65	-3796.63	9418.343	1030
53580	3.84	-2.72	-1.85	-3744.70	-3796.17	9418.344	1030
53585	3.61	-2.38	-1.88	-3744.60	-3796.30	9418.353	1030
53590	4.24	-2.33	-1.75	-3744.53	-3796.49	9418.357	1030
53595	4.68	-2.46	-1.88	-3746.29	-3798.44	9418.360	1030
53600	3.59	-1.70	-1.90	-3747.00	-3798.91	9418.367	1030
53605	4.20	-3.14	-1.84	-3746.93	-3799.19	9418.374	1030
53610	3.60	-2.82	-1.70	-3747.03	-3798.95	9418.375	1030
53615	4.15	-1.44	-1.73	-3747.79	-3799.76	9418.384	1030
53620	4.19	-2.49	-1.77	-3747.16	-3799.49	9418.387	1030
53625	4.32	-2.53	-1.72	-3748.56	-3799.38	9418.391	1031
53630	3.79	-2.61	-1.77	-3749.38	-3799.05	9418.398	1031
53635	3.60	-2.64	-1.79	-3749.19	-3798.27	9418.404	1031
53640	3.71	-1.85	-1.93	-3749.10	-3798.12	9418.406	1031
53645	3.65	-2.64	-1.73	-3748.80	-3798.73	9418.413	1031
53650	3.70	-3.26	-1.70	-3748.67	-3798.47	9418.416	1031
53655	3.80	-1.87	-1.75	-3747.93	-3797.27	9418.422	1031
53660	3.94	-1.54	-1.90	-3747.37	-3796.85	9418.425	1031
53665	3.49	-1.99	-1.86	-3747.37	-3797.87	9418.431	1031
53670	3.93	-2.50	-1.98	-3747.01	-3797.83	9418.436	1031
53675	3.83	-2.84	-1.85	-3747.01	-3797.62	9418.442	1031
53680	4.28	-2.22	-1.87	-3746.04	-3796.75	9418.446	1031
53685	3.75	-2.80	-1.75	-3745.46	-3796.75	9418.451	1031
53690	3.62	-2.26	-1.93	-3745.51	-3796.76	9418.454	1031
53695	3.66	-2.36	-1.90	-3745.56	-3797.14	9418.461	1031
53700	3.52	-2.86	-1.72	-3744.31	-3797.51	9418.468	1031
53705	3.33	-2.92	-1.74	-3744.27	-3797.37	9418.469	1031
53710	4.45	-2.65	-1.80	-3744.20	-3797.39	9418.479	1031
53715	3.44	-2.73	-1.75	-3744.05	-3797.34	9418.482	1031
53720	4.24	-3.58	-1.60	-3742.39	-3795.89	9418.488	1031
53725	4.03	-2.75	-1.77	-3742.73	-3795.71	9418.493	1031
53730	3.91	-3.76	-1.62	-3742.91	-3796.06	9418.498	1031
53735	4.23	-3.55	-1.63	-3742.95	-3795.27	9418.500	1031
53740	3.67	-3.38	-1.72	-3741.92	-3793.82	9418.507	1031
53745	3.86	-3.56	-1.71	-3741.47	-3792.91	9418.512	1031
53750	4.35	-4.01	-1.48	-3741.38	-3793.04	9418.515	1031
53755	3.98	-3.54	-1.53	-3741.37	-3792.75	9418.523	1031
53760	3.96	-3.79	-1.51	-3740.86	-3791.98	9418.528	1031
53765	3.93	-3.87	-1.55	-3740.06	-3791.48	9418.531	1031
53770	4.32	-4.11	-1.51	-3739.95	-3791.53	9418.537	1031
53775	4.13	-4.82	-1.41	-3739.67	-3790.92	9418.543	1031
53780	3.66	-4.31	-1.38	-3740.07	-3790.29	9418.547	1031
53785	4.45	-3.97	-1.49	-3740.08	-3790.69	9418.553	1031
53790	4.24	-4.78	-1.50	-3739.88	-3790.03	9418.556	1031
53795	4.50	-4.90	-1.42	-3737.98	-3788.06	9418.561	1031
53800	4.34	-4.45	-1.57	-3737.83	-3787.83	9418.564	1031
53805	4.20	-4.61	-1.46	-3737.44	-3787.77	9418.572	1031
53810	4.59	-4.91	-1.33	-3737.16	-3787.69	9418.576	1031
53815	4.46	-4.19	-1.30	-3737.05	-3787.73	9418.583	1031
53820	4.75	-4.99	-1.38	-3737.30	-3787.60	9418.586	1031
53825	4.68	-4.58	-1.47	-3737.36	-3787.69	9418.593	1031
53830	4.70	-4.49	-1.46	-3737.29	-3787.61	9418.594	1031
53835	4.92	-3.96	-1.50	-3734.73	-3785.69	9418.604	1031
53840	4.73	-4.79	-1.44	-3734.81	-3785.76	9418.607	1031
53845	4.56	-4.93	-1.43	-3734.29	-3785.87	9418.610	1031
53850	4.35	-5.01	-1.26	-3734.26	-3785.94	9418.619	1031
53855	5.04	-5.33	-1.37	-3733.61	-3785.24	9418.623	1031
53860	4.67	-4.79	-1.30	-3733.30	-3784.67	9418.625	1031
53865	4.39	-6.11	-1.12	-3733.26	-3784.54	9418.633	1031
53870	4.16	-4.44	-1.45	-3733.51	-3784.65	9418.637	1031
53875	4.45	-5.57	-1.55	-3733.42	-3785.21	9418.641	1031
53880	4.37	-5.59	-1.51	-3733.19	-3785.42	9418.648	1031
53885	4.46	-5.54	-1.36	-3732.65	-3784.60	9418.653	1031
53890	4.77	-5.71	-1.28	-3731.51	-3783.66	9418.656	1031
53895	5.03	-5.52	-1.40	-3731.40	-3783.51	9418.662	1031
53900	4.52	-5.88	-1.37	-3731.39	-3782.92	9418.668	1031
53905	4.35	-5.69	-1.30	-3731.36	-3782.84	9418.672	1031
53910	4.90	-6.45	-1.37	-3729.91	-3781.44	9418.674	1031
53915	4.27	-6.68	-1.26	-3729.72	-3780.88	9418.681	1031
53920	4.64	-5.62	-1.44	-3729.12	-3780.57	9418.687	1031
53925	4.00	-5.68	-1.40	-3729.34	-3780.96	9418.692	1031
53930	4.84	-5.47	-1.40	-3729.31	-3781.19	9418.697	1031
53935	4.45	-6.24	-1.32	-3729.19	-3781.31	9418.701	1031
53940	4.94	-6.13	-1.21	-3727.97	-3780.12	9418.704	1031
53945	4.23	-6.33	-1.32	-3727.72	-3779.85	9418.712	1031
53950	4.66	-7.42	-1.27	-3727.80	-3779.88	9418.718	1031
53955	4.45	-6.37	-1.31	-3727.91	-3779.70	9418.719	1031
53960	4.69	-6.24	-1.32	-3727.81	-3780.01	9418.728	1031
53965	5.19	-6.22	-1.41	-3727.77	-3779.92	9418.732	1031
53970	5.77	-6.67	-1.26	-3725.10	-3777.46	9418.739	1031
53975	4.99	-6.73	-1.16	-3725.60	-3777.56	9418.744	1031
53980	5.20	-6.54	-1.31	-3725.51	-3777.15	9418.748	1031
53985	4.71	-6.92	-1.22	-3725.69	-3777.13	9418.750	1031
53990	4.59	-7.22	-0.97	-3724.38	-3775.77	9418.757	1031
53995	5.15	-6.57	-1.16	-3723.49	-3775.48	9418.762	1031
54000	4.81	-7.15	-1.06	-3723.89	-3775.79	9418.766	1031
54005	4.56	-7.25	-1.18	-3724.14	-3775.32	9418.773	1031
54010	4.91	-7.75	-1.06	-3723.96	-3775.58	9418.777	1031
54015	4.90	-7.74	-1.06	-3723.79	-3775.66	9418.781	1031
54020	4.70	-6.40	-1.16	-3723.30	-3774.95	9418.787	1031
54025	4.80	-7.17	-1.03	-3721.65	-3773.54	9418.791	1031
54030	4.94	-7.41	-0.95	-3721.67	-3773.40	9418.797	1031
54035	4.75	-7.63	-1.08	-3721.58	-3773.41	9418.800	1031
54040	5.00	-7.99	-0.82	-3721.54	-3773.46	9418.806	1031
54045	4.74	-7.62	-0.87	-3720.06	-3771.34	9418.812	1031
54050	5.14	-7.97	-0.88	-3720.28	-3771.27	9418.814	1031
54055	5.55	-7.83	-0.94	-3720.11	-3771.16	9418.822	1031
54060	5.18	-8.37	-0.95	-3720.19	-3771.08	9418.826	1031
54065	5.01	-7.19	-1.16	-3718.48	-3769.77	9418.834	1031
54070	4.52	-7.48	-0.96	-3718.66	-3769.88	9418.837	1031
54075	5.24	-7.98	-0.94	-3718.56	-3770.24	9418.842	1031
54080	5.29	-8.31	-1.00	-3718.55	-3769.91	9418.844	1031
54085	5.35	-7.92	-0.78	-3717.49	-3768.09	9418.854	1031
54090	5.01	-9.14	-0.92	-3717.05	-3768.24	9418.857	1031
54095	5.23	-8.34	-0.95	-3716.99	-3768.02	9418.860	1031
54100	4.92	-8.43	-1.01	-3716.86	-3767.96	9418.869	1031
54105	5.55	-8.36	-0.92	-3716.50	-3767.73	9418.873	1031
54110	6.04	-9.00	-0.63	-3715.36	-3766.75	9418.875	1031
54115	5.75	-8.63	-0.74	-3715.54	-3766.38	9418.882	1031
54120	5.31	-8.74	-0.90	-3715.42	-3766.41	9418.889	1031
54125	5.12	-9.26	-0.91	-3714.95	-3765.64	9418.891	1031
54130	5.53	-9.34	-0.75	-3713.74	-3764.40	9418.897	1031
54135	5.45	-8.89	-0.67	-3713.73	-3764.42	9418.901	1031
54140	5.24	-9.02	-0.69	-3713.27	-3763.59	9418.906	1031
54145	5.84	-8.62	-0.87	-3713.05	-3763.75	9418.912	1031
54150	5.65	-9.64	-0.82	-3713.15	-3763.76	9418.916	1031
54155	5.52	-10.08	-0.81	-3712.99	-3764.17	9418.922	1031
54160	5.55	-9.63	-0.55	-3712.40	-3763.41	9418.924	1031
54165	5.81	-10.08	-0.51	-3712.41	-3763.15	9418.931	1031
54170	4.91	-9.68	-0.79	-3712.23	-3762.70	9418.939	1031
54175	5.31	-8.65	-0.78	-3712.44	-3762.83	9418.941	1031
54180	5.96	-9.58	-0.55	-3712.56	-3762.86	9418.946	1031
54185	5.30	-9.54	-0.66	-3712.50	-3762.62	9418.951	1031
54190	5.27	-10.35	-0.66	-3710.40	-3760.44	9418.957	1031
54195	5.55	-9.90	-0.64	-3709.39	-3759.11	9418.963	1031
54200	5.36	-10.57	-0.63	-3709.37	-3758.96	9418.967	1031
54205	5.34	-9.99	-0.66	-3709.18	-3759.35	9418.969	1031
54210	5.95	-10.48	-0.57	-3709.19	-3759.91	9418.977	1031
54215	5.16	-10.02	-0.72	-3709.54	-3759.84	9418.982	1031
54220	5.53	-9.91	-0.71	-3708.52	-3759.31	9418.984	1031
54225	5.77	-10.17	-0.75	-3707.13	-3758.49	9418.994	1031
54230	6.33	-10.54	-0.62	-3706.90	-3758.66	9418.997	1031
54235	5.70	-10.78	-0.43	-3706.26	-3758.10	9419.000	1031
54240	5.77	-10.27	-0.54	-3706.53	-3757.75	9419.007	1031
54245	5.69	-10.87	-0.60	-3706.58	-3757.85	9419.013	1031
54250	5.92	-10.47	-0.54	-3706.37	-3757.20	9419.015	1031
54255	5.68	-10.06	-0.45	-3706.45	-3757.17	9419.023	1031
54260	5.79	-11.32	-0.43	-3706.15	-3756.96	9419.025	1031
54265	6.00	-11.08	-0.62	-3704.13	-3755.01	9419.032	1031
54270	6.07	-11.41	-0.45	-3704.04	-3754.33	9419.036	1031
54275	5.85	-10.95	-0.54	-3704.27	-3754.26	9419.041	1031
54280	6.34	-11.14	-0.49	-3704.01	-3754.33	9419.046	1031
54285	5.98	-11.03	-0.64	-3702.68	-3753.16	9419.053	1031
54290	5.49	-11.81	-0.51	-3702.89	-3753.40	9419.057	1031
54295	6.23	-11.75	-0.46	-3702.74	-3753.62	9419.062	1031
54300	6.25	-11.39	-0.41	-3702.68	-3753.02	9419.064	1031
54305	4.98	-10.88	-0.32	-3701.16	-3751.20	9419.074	1031
54310	5.45	-11.47	-0.37	-3701.23	-3752.04	9419.076	1031
54315	6.21	-11.70	-0.22	-3700.99	-3752.40	9419.080	1031
54320	5.61	-11.59	-0.34	-3701.09	-3752.01	9419.088	1031
54325	5.77	-12.38	-0.12	-3700.68	-3751.28	9419.092	1031
54330	6.29	-12.06	-0.32	-3699.56	-3750.56	9419.094	1031
54335	5.91	-12.58	-0.37	-3699.39	-3749.51	9419.102	1031
54340	6.70	-12.68	-0.14	-3698.95	-3749.38	9419.107	1031
54345	5.48	-12.73	-0.24	-3698.93	-3748.88	9419.110	1031
54350	6.02	-12.88	-0.13	-3698.99	-3748.93	9419.116	1031
54355	5.81	-11.98	-0.31	-3699.02	-3748.75	9419.123	1031
54360	6.44	-12.27	-0.15	-3698.86	-3748.57	9419.125	1031
54365	6.33	-12.09	-0.30	-3698.48	-3748.12	9419.131	1031
54370	5.87	-12.24	-0.28	-3696.88	-3746.61	9419.139	1031
54375	5.97	-11.52	-0.41	-3696.66	-3746.61	9419.141	1031
54380	6.12	-12.22	-0.37	-3696.70	-3747.38	9419.148	1031
54385	5.82	-12.78	-0.17	-3696.59	-3747.25	9419.150	1031
54390	6.14	-12.80	-0.14	-3695.29	-3746.03	9419.157	1031
54395	6.57	-14.04	-0.13	-3695.17	-3745.96	9419.162	1031
54400	6.50	-12.99	-0.17	-3695.24	-3744.76	9419.168	1031
54405	6.39	-13.15	-0.21	-3695.39	-3745.22	9419.172	1031
54410	6.55	-12.94	-0.19	-3694.18	-3743.94	9419.177	1031
54415	5.65	-13.06	-0.20	-3693.73	-3744.06	9419.182	1031
54420	6.16	-12.94	-0.10	-3693.30	-3744.96	9419.189	1031
54425	6.18	-12.56	-0.18	-3693.19	-3744.66	9419.190	1031
54430	6.43	-12.98	-0.16	-3693.25	-3744.85	9419.195	1031
54435	6.29	-12.81	-0.14	-3693.17	-3745.08	9419.201	1031
54440	6.25	-12.74	-0.09	-3692.26	-3745.66	9419.208	1031
54445	6.14	-13.61	0.04	-3691.88	-3745.46	9419.213	1031
54450	6.61	-13.30	0.02	-3691.83	-3744.86	9419.217	1031
54455	6.15	-13.38	0.02	-3691.75	-3745.04	9419.219	1031
54460	6.42	-13.88	0.05	-3691.31	-3744.20	9419.227	1031
54465	6.45	-14.07	0.12	-3690.19	-3743.16	9419.232	1031
54470	6.11	-13.44	-0.04	-3690.38	-3742.89	9419.234	1031
54475	6.16	-13.36	-0.12	-3690.46	-3743.06	9419.244	1031
54480	6.45	-13.76	-0.03	-3690.25	-3742.95	9419.248	1031
54485	6.42	-14.54	-0.02	-3690.06	-3742.60	9419.250	1031
54490	6.72	-13.44	-0.04	-3690.05	-3742.37	9419.257	1031
54495	6.38	-13.59	0.05	-3690.03	-3742.27	9419.262	1031
54500	6.16	-13.95	-0.00	-3689.47	-3741.36	9419.266	1031
54505	7.05	-13.79	-0.09	-3687.23	-3738.71	9419.272	1031
54510	6.60	-14.36	0.03	-3687.45	-3738.78	9419.275	1031
54515	6.51	-15.19	-0.03	-3687.20	-3739.44	9419.282	1031
54520	6.40	-14.16	0.05	-3687.08	-3739.31	9419.287	1031
54525	6.17	-14.34	0.01	-3685.61	-3739.04	9419.291	1031
54530	6.10	-13.70	-0.14	-3685.71	-3739.06	9419.297	1031
54535	6.52	-14.40	0.03	-3685.27	-3738.64	9419.301	1031
54540	6.25	-14.64	0.18	-3685.13	-3738.71	9419.307	1031
54545	6.59	-13.87	0.20	-3684.92	-3738.06	9419.314	1031
54550	6.65	-14.30	0.07	-3684.95	-3738.62	9419.314	1031
54555	6.67	-14.82	0.05	-3685.05	-3738.32	9419.321	1031
54560	6.13	-14.97	0.08	-3685.26	-3738.28	9419.326	1031
54565	6.38	-15.89	0.19	-3683.81	-3736.20	9419.330	1031
54570	6.54	-15.14	0.03	-3682.98	-3735.78	9419.338	1031
54575	6.27	-14.90	0.02	-3683.02	-3735.95	9419.342	1031
54580	6.67	-14.58	-0.17	-3682.67	-3736.21	9419.344	1031
54585	6.75	-14.99	-0.23	-3682.05	-3735.43	9419.351	1031
54590	6.87	-15.32	-0.11	-3681.58	-3734.69	9419.357	1031
54595	6.90	-14.87	0.00	-3681.47	-3734.65	9419.359	1031
54600	7.07	-15.56	0.06	-3681.60	-3735.07	9419.369	1031
54605	6.87	-16.28	0.15	-3681.42	-3734.59	9419.373	1031
54610	7.19	-14.94	0.19	-3680.12	-3733.57	9419.376	1031
54615	6.78	-15.88	0.29	-3680.31	-3733.17	9419.382	1031
54620	7.33	-15.52	0.31	-3680.08	-3732.44	9419.388	1031
54625	6.53	-15.73	0.32	-3679.98	-3732.45	9419.390	1031
54630	6.62	-15.71	0.35	-3678.42	-3732.31	9419.398	1031
54635	6.80	-15.75	0.47	-3678.27	-3732.19	9419.400	1031
54640	6.88	-16.24	0.34	-3677.73	-3730.73	9419.406	1031
54645	6.89	-16.69	0.38	-3677.60	-3730.02	9419.412	1031
54650	6.03	-17.42	0.38	-3677.54	-3729.14	9419.419	1031
54655	7.50	-16.58	0.26	-3677.85	-3728.75	9419.422	1031
54660	7.35	-16.86	0.28	-3677.84	-3728.52	9419.427	1031
54665	7.33	-16.24	0.21	-3677.68	-3728.05	9419.432	1031
54670	7.34	-17.02	0.31	-3675.86	-3726.91	9419.437	1031
54675	6.74	-17.16	0.39	-3675.53	-3726.14	9419.441	1031
54680	7.01	-17.95	0.21	-3675.25	-3726.21	9419.448	1031
54685	7.59	-16.87	0.15	-3675.48	-3726.19	9419.451	1031
54690	7.00	-16.69	0.11	-3675.57	-3726.54	9419.457	1031
54695	6.63	-17.11	0.14	-3675.36	-3726.49	9419.463	1031
54700	7.26	-17.13	0.14	-3673.87	-3724.69	9419.467	1031
54705	6.99	-17.31	0.16	-3673.43	-3724.16	9419.469	1031
54710	7.21	-17.35	0.09	-3673.27	-3724.35	9419.477	1031
54715	7.25	-17.43	0.13	-3673.01	-3724.88	9419.482	1031
54720	7.63	-17.77	0.11	-3672.39	-3723.94	9419.484	1031
54725	7.20	-17.50	0.17	-3671.64	-3723.36	9419.494	1031
54730	7.54	-17.80	0.22	-3671.32	-3723.74	9419.498	1031
54735	7.17	-18.27	0.37	-3670.90	-3723.54	9419.500	1031
54740	7.20	-17.43	0.26	-3671.07	-3723.39	9419.507	1031
54745	6.95	-18.14	0.27	-3671.10	-3724.13	9419.513	1031
54750	7.47	-16.80	0.16	-3670.86	-3724.18	9419.515	1031
54755	7.24	-17.85	0.22	-3670.85	-3724.16	9419.523	1031
54760	6.99	-17.32	0.08	-3670.59	-3724.10	9419.527	1031
54765	7.44	-18.36	0.18	-3668.87	-3724.42	9419.532	1031
54770	7.17	-18.21	0.22	-3669.05	-3724.27	9419.536	1031
54775	7.40	-17.45	0.20	-3668.78	-3723.88	9419.541	1031
54780	7.78	-18.03	0.29	-3668.96	-3723.76	9419.547	1031
54785	6.77	-18.70	0.38	-3667.40	-3722.20	9419.553	1031
54790	6.92	-18.66	0.40	-3667.27	-3721.74	9419.556	1031
54795	7.60	-18.73	0.41	-3667.47	-3721.32	9419.562	1031
54800	7.64	-17.93	0.27	-3667.15	-3720.71	9419.564	1031
54805	6.98	-18.11	0.48	-3666.23	-3720.20	9419.574	1031
54810	6.91	-18.73	0.44	-3666.31	-3719.94	9419.578	1031
54815	7.32	-18.93	0.44	-3666.06	-3719.59	9419.583	1031
54820	7.64	-19.03	0.41	-3665.96	-3719.71	9419.588	1031
54825	7.53	-19.20	0.37	-3665.24	-3718.72	9419.593	1031
54830	8.17	-19.40	0.47	-3664.51	-3717.02	9419.594	1031
54835	7.36	-19.56	0.56	-3664.33	-3716.07	9419.601	1031
54840	8.07	-19.23	0.72	-3664.25	-3715.66	9419.607	1031
54845	7.41	-18.98	0.76	-3664.20	-3716.37	9419.610	1031
54850	7.48	-19.28	0.84	-3664.02	-3716.09	9419.616	1031
54855	7.95	-18.89	0.71	-3663.87	-3716.44	9419.623	1031
54860	7.65	-19.63	0.74	-3663.84	-3715.97	9419.625	1031
54865	7.78	-19.65	0.69	-3663.83	-3716.04	9419.631	1031
54870	8.06	-18.54	0.76	-3661.87	-3716.05	9419.637	1031
54875	8.02	-19.83	0.97	-3661.58	-3715.78	9419.641	1031
54880	7.78	-19.82	0.93	-3661.36	-3714.96	9419.647	1031
54885	7.99	-19.86	0.90	-3661.16	-3714.69	9419.652	1031
54890	8.01	-19.37	0.85	-3661.55	-3714.40	9419.656	1031
54895	7.67	-19.42	0.83	-3661.14	-3714.70	9419.661	1031
54900	7.95	-20.95	1.04	-3659.24	-3711.96	9419.668	1031
54905	7.87	-20.53	1.06	-3659.16	-3711.60	9419.672	1031
54910	7.22	-19.37	0.90	-3659.12	-3711.42	9419.677	1031
54915	7.44	-20.48	1.06	-3659.11	-3711.59	9419.682	1031
54920	7.92	-21.02	1.05	-3658.08	-3711.68	9419.687	1031
54925	7.43	-20.20	0.92	-3657.53	-3711.33	9419.690	1031
54930	7.82	-20.04	0.91	-3657.36	-3711.44	9419.696	1031
54935	8.53	-20.19	1.01	-3657.43	-3711.34	9419.701	1031
54940	8.35	-21.55	1.07	-3656.76	-3710.24	9419.708	1031
54945	7.58	-20.70	1.14	-3656.01	-3708.57	9419.712	1031
54950	7.65	-22.00	1.45	-3656.11	-3707.73	9419.717	1031
54955	7.61	-21.73	1.31	-3656.08	-3707.11	9419.719	1031
54960	7.45	-22.02	1.16	-3655.64	-3706.27	9419.726	1031
54965	8.00	-21.20	1.01	-3654.69	-3705.05	9419.733	1031
54970	8.35	-21.32	1.09	-3654.46	-3704.96	9419.734	1031
54975	7.58	-20.73	1.08	-3654.35	-3704.95	9419.744	1030
54980	7.72	-21.53	1.17	-3654.56	-3705.05	9419.748	1030
54985	8.26	-21.33	1.17	-3656.24	-3705.28	9419.752	1030
54990	8.38	-21.05	1.13	-3656.30	-3705.01	9419.756	1030
54995	8.14	-21.38	1.16	-3656.21	-3705.10	9419.763	1030
55000	8.03	-21.50	1.18	-3656.12	-3704.87	9419.766	1030
55005	8.44	-21.51	1.08	-3657.33	-3705.31	9419.773	1030
55010	7.86	-20.49	1.01	-3657.17	-3705.57	9419.777	1030
55015	7.31	-21.79	1.18	-3657.30	-3707.22	9419.784	1030
55020	7.87	-20.87	1.07	-3657.07	-3706.69	9419.786	1030
55025	7.46	-20.29	0.91	-3658.27	-3706.54	9419.792	1030
55030	7.69	-21.46	1.02	-3658.91	-3707.27	9419.797	1030
55035	8.43	-21.36	0.81	-3659.39	-3707.69	9419.803	1030
55040	8.35	-20.23	0.77	-3659.59	-3708.15	9419.807	1030
55045	8.11	-20.41	0.85	-3659.31	-3708.67	9419.812	1030
55050	7.47	-21.21	0.96	-3659.54	-3709.05	9419.817	1030
55055	7.17	-21.04	1.07	-3659.47	-3708.53	9419.821	1030
55060	7.45	-21.20	1.05	-3659.57	-3708.26	9419.826	1030
55065	7.56	-21.89	1.24	-3659.98	-3707.69	9419.831	1030
55070	7.32	-19.59	0.91	-3661.48	-3708.32	9419.838	1030
55075	7.72	-19.86	0.85	-3661.65	-3709.20	9419.842	1030
55080	7.65	-19.50	0.64	-3661.60	-3709.40	9419.848	1030
55085	7.87	-19.99	0.73	-3661.31	-3709.82	9419.852	1030
55090	7.34	-20.11	0.82	-3661.64	-3710.40	9419.857	1030
55095	7.97	-20.62	0.90	-3661.53	-3710.64	9419.859	1030
55100	7.38	-19.17	0.66	-3663.41	-3710.89	9419.867	1030
55105	7.17	-19.63	0.72	-3663.88	-3710.96	9419.873	1030
55110	7.33	-19.47	0.87	-3664.15	-3711.53	9419.875	1030
55115	7.80	-19.63	0.82	-3663.69	-3711.52	9419.881	1030
55120	8.33	-19.36	0.78	-3664.61	-3713.92	9419.889	1030
55125	7.49	-19.10	0.71	-3665.23	-3714.02	9419.891	1030
55130	7.44	-19.19	0.59	-3665.11	-3714.86	9419.898	1030
55135	7.86	-18.91	0.61	-3665.17	-3715.02	9419.902	1030
55140	7.41	-19.75	0.84	-3665.89	-3714.64	9419.906	1030
55145	7.76	-20.05	0.69	-3666.58	-3714.74	9419.911	1030
55150	7.67	-19.19	0.60	-3666.52	-3714.95	9419.919	1030
55155	7.44	-19.18	0.54	-3666.51	-3715.29	9419.922	1030
55160	7.89	-19.45	0.73	-3667.26	-3716.14	9419.928	1030
55165	7.57	-19.29	0.83	-3668.17	-3716.81	9419.931	1030
55170	7.18	-18.87	0.61	-3668.13	-3716.79	9419.937	1030
55175	7.64	-18.76	0.63	-3667.93	-3716.77	9419.941	1030
55180	8.07	-19.45	0.81	-3668.28	-3717.10	9419.946	1030
55185	7.31	-18.56	0.67	-3669.30	-3717.49	9419.953	1030
55190	7.41	-19.03	0.83	-3669.39	-3717.43	9419.957	1030
55195	7.45	-18.52	0.57	-3669.34	-3717.75	9419.963	1030
55200	7.97	-19.27	0.51	-3669.43	-3717.78	9419.967	1030
55205	7.58	-17.88	0.30	-3671.04	-3719.46	9419.973	1030
55210	7.34	-17.61	0.55	-3670.96	-3719.93	9419.977	1030
55215	7.47	-18.89	0.60	-3670.81	-3720.75	9419.983	1030
55220	7.25	-18.17	0.71	-3670.80	-3720.66	9419.984	1030
55225	7.66	-18.23	0.65	-3671.99	-3721.01	9419.994	1030
55230	7.28	-17.01	0.56	-3672.14	-3721.58	9419.998	1030
55235	6.59	-18.48	0.72	-3673.23	-3722.76	9420.004	1030
55240	7.41	-17.95	0.63	-3672.88	-3722.53	9420.005	1030
55245	6.86	-18.37	0.65	-3673.25	-3722.46	9420.014	1030
55250	6.61	-17.63	0.42	-3673.06	-3722.46	9420.016	1030
55255	7.26	-17.73	0.45	-3674.11	-3722.54	9420.022	1030
55260	7.14	-18.05	0.46	-3674.39	-3722.85	9420.027	1030
55265	7.03	-17.28	0.42	-3674.61	-3722.73	9420.031	1030
55270	7.11	-17.13	0.40	-3674.64	-3723.01	9420.036	1030
55275	7.21	-18.01	0.42	-3674.68	-3723.32	9420.041	1030
55280	7.50	-17.15	0.42	-3674.61	-3723.45	9420.047	1030
55285	6.91	-16.94	0.50	-3675.46	-3724.69	9420.053	1030
55290	7.20	-17.40	0.50	-3676.65	-3726.43	9420.057	1030
55295	6.84	-17.02	0.50	-3676.87	-3726.71	9420.061	1030
55300	6.67	-16.33	0.44	-3677.41	-3727.05	9420.068	1030
55305	7.43	-17.69	0.54	-3677.41	-3726.88	9420.071	1030
55310	6.58	-17.39	0.55	-3677.39	-3726.54	9420.076	1030
55315	7.21	-16.66	0.49	-3677.44	-3726.75	9420.080	1030
55320	7.00	-16.75	0.44	-3679.05	-3726.71	9420.087	1030
55325	6.68	-16.26	0.28	-3679.03	-3727.03	9420.092	1030
55330	6.66	-16.50	0.27	-3679.19	-3727.80	9420.094	1030
55335	6.75	-15.98	0.32	-3679.13	-3728.57	9420.101	1030
55340	6.52	-15.48	0.30	-3680.37	-3729.36	9420.108	1030
55345	6.95	-16.00	0.26	-3680.44	-3729.40	9420.109	1030
55350	7.15	-16.46	0.42	-3680.78	-3729.36	9420.119	1030
55355	6.55	-16.23	0.17	-3680.61	-3729.67	9420.123	1030
55360	6.34	-15.76	0.32	-3682.28	-3731.57	9420.129	1030
55365	7.20	-15.61	0.25	-3682.21	-3731.70	9420.131	1030
55370	6.93	-15.84	0.07	-3681.99	-3731.99	9420.138	1030
55375	6.54	-15.68	0.07	-3682.09	-3732.24	9420.141	1030
55380	6.87	-16.22	-0.11	-3682.99	-3733.08	9420.147	1030
55385	6.13	-15.29	-0.13	-3683.47	-3733.64	9420.153	1030
55390	6.78	-15.95	-0.15	-3683.56	-3733.70	9420.156	1030
55395	7.15	-14.77	-0.22	-3683.49	-3734.02	9420.161	1030
55400	7.04	-15.09	-0.15	-3683.65	-3734.74	9420.167	1030
55405	6.59	-14.62	-0.22	-3684.87	-3736.01	9420.172	1030
55410	6.37	-14.46	-0.25	-3685.14	-3736.56	9420.175	1030
55415	6.52	-15.39	-0.16	-3685.02	-3737.03	9420.181	1030
55420	6.61	-14.72	-0.24	-3684.92	-3737.06	9420.187	1030
55425	6.48	-15.21	-0.19	-3686.20	-3738.37	9420.190	1030
55430	6.63	-14.30	-0.13	-3686.39	-3738.28	9420.195	1030
55435	6.72	-15.73	0.08	-3686.80	-3739.39	9420.203	1030
55440	6.83	-14.75	0.10	-3686.95	-3739.44	9420.204	1030
55445	7.02	-14.18	-0.04	-3686.95	-3738.85	9420.213	1030
55450	6.56	-14.81	0.15	-3687.28	-3739.26	9420.217	1030
55455	6.37	-13.78	0.02	-3688.29	-3740.48	9420.219	1030
55460	6.63	-14.42	-0.00	-3688.40	-3741.09	9420.228	1030
55465	7.48	-14.73	-0.17	-3687.79	-3740.62	9420.234	1030
55470	6.65	-14.69	-0.07	-3688.55	-3740.81	9420.234	1030
55475	6.03	-14.66	0.16	-3688.77	-3740.83	9420.241	1030
55480	6.20	-14.31	0.08	-3688.60	-3740.57	9420.248	1030
55485	6.23	-14.40	-0.01	-3690.02	-3741.92	9420.250	1030
55490	6.16	-14.20	0.08	-3690.55	-3742.32	9420.256	1030
55495	6.24	-13.60	0.09	-3690.36	-3742.19	9420.264	1030
55500	6.24	-13.82	-0.13	-3690.62	-3742.51	9420.266	1030
55505	6.52	-13.83	-0.06	-3691.10	-3742.86	9420.272	1030
55510	6.36	-14.04	-0.07	-3692.27	-3743.29	9420.277	1030
55515	6.46	-13.48	-0.07	-3692.48	-3743.57	9420.281	1030
55520	6.16	-13.06	-0.07	-3692.85	-3743.77	9420.287	1030
55525	5.71	-13.11	-0.03	-3693.05	-3743.91	9420.291	1030
55530	6.16	-13.52	-0.06	-3692.94	-3743.54	9420.297	1030
55535	6.09	-13.59	-0.17	-3693.19	-3743.75	9420.302	1030
55540	6.22	-12.98	-0.22	-3694.16	-3745.28	9420.306	1030
55545	6.19	-13.47	-0.13	-3694.30	-3744.83	9420.312	1030
55550	5.77	-13.20	-0.30	-3694.29	-3744.44	9420.318	1030
55555	5.84	-13.19	-0.32	-3694.52	-3744.62	9420.320	1030
55560	6.65	-14.11	-0.12	-3695.22	-3745.41	9420.326	1030
55565	6.13	-12.15	-0.34	-3695.57	-3745.37	9420.329	1030
55570	6.02	-12.83	-0.23	-3696.52	-3746.72	9420.337	1030
55575	6.09	-12.39	-0.17	-3696.72	-3747.01	9420.342	1030
55580	5.85	-12.32	-0.24	-3696.58	-3747.20	9420.344	1030
55585	6.32	-12.98	-0.23	-3696.74	-3747.23	9420.352	1030
55590	5.74	-12.88	-0.30	-3697.60	-3748.84	9420.357	1030
55595	5.97	-12.33	-0.29	-3697.74	-3748.95	9420.359	1030
55600	6.90	-12.13	-0.51	-3698.20	-3748.72	9420.369	1030
55605	5.94	-12.16	-0.36	-3698.18	-3749.23	9420.373	1030
55610	6.62	-12.09	-0.40	-3698.01	-3749.02	9420.378	1030
55615	5.92	-12.63	-0.28	-3697.89	-3748.82	9420.382	1030
55620	6.01	-12.42	-0.31	-3699.44	-3748.86	9420.389	1030
55625	5.64	-12.40	-0.52	-3700.36	-3749.13	9420.391	1030
55630	5.88	-11.48	-0.37	-3700.76	-3749.64	9420.397	1030
55635	5.31	-10.86	-0.45	-3700.85	-3750.40	9420.403	1030
55640	5.83	-11.94	-0.20	-3700.92	-3750.97	9420.406	1030
55645	5.84	-11.70	-0.16	-3701.02	-3750.90	9420.411	1030
55650	5.84	-11.77	-0.27	-3701.52	-3751.63	9420.417	1030
55655	5.94	-12.62	-0.27	-3702.21	-3752.24	9420.422	1030
55660	6.39	-12.43	-0.41	-3702.36	-3751.61	9420.427	1030
55665	5.88	-11.08	-0.46	-3702.06	-3751.80	9420.432	1030
55670	5.13	-10.30	-0.44	-3702.79	-3752.22	9420.436	1030
55675	5.82	-11.05	-0.37	-3703.62	-3754.62	9420.443	1030
55680	5.53	-11.17	-0.25	-3703.73	-3754.36	9420.445	1030
55685	5.58	-10.76	-0.40	-3703.78	-3754.22	9420.453	1030
55690	5.85	-12.10	-0.29	-3703.73	-3754.25	9420.455	1030
55695	6.00	-11.53	-0.44	-3705.11	-3754.52	9420.463	1030
55700	5.45	-11.62	-0.42	-3705.14	-3754.25	9420.467	1030
55705	5.27	-11.62	-0.32	-3705.89	-3754.76	9420.473	1030
55710	5.81	-11.35	-0.26	-3706.11	-3754.67	9420.477	1030
55715	6.21	-11.40	-0.32	-3706.06	-3754.18	9420.482	1030
55720	6.51	-10.76	-0.32	-3706.08	-3754.01	9420.484	1030
55725	6.48	-11.61	-0.41	-3707.00	-3755.45	9420.493	1030
55730	6.07	-10.97	-0.52	-3707.38	-3755.51	9420.498	1030
55735	5.68	-11.30	-0.55	-3707.35	-3755.64	9420.500	1030
55740	5.82	-10.50	-0.48	-3707.72	-3756.01	9420.506	1030
55745	5.93	-10.67	-0.49	-3707.41	-3756.34	9420.514	1030
55750	5.87	-10.72	-0.45	-3707.51	-3756.71	9420.516	1030
55755	5.84	-10.36	-0.55	-3708.53	-3757.83	9420.522	1030
55760	5.33	-9.37	-0.59	-3709.58	-3759.10	9420.527	1030
55765	5.68	-10.13	-0.65	-3709.98	-3759.83	9420.531	1030
55770	5.80	-9.20	-0.73	-3710.40	-3760.39	9420.537	1030
55775	5.41	-10.16	-0.63	-3710.44	-3760.54	9420.541	1030
55780	5.67	-9.79	-0.63	-3710.21	-3760.65	9420.547	1030
55785	5.66	-9.98	-0.63	-3710.62	-3760.84	9420.553	1030
55790	5.33	-9.27	-0.78	-3711.81	-3761.88	9420.556	1030
55795	5.34	-10.38	-0.64	-3711.73	-3762.01	9420.561	1030
55800	4.94	-10.48	-0.64	-3712.32	-3761.68	9420.569	1030
55805	5.34	-9.71	-0.62	-3712.30	-3761.45	9420.570	1030
55810	5.18	-9.06	-0.59	-3713.12	-3762.51	9420.576	1030
55815	5.62	-9.83	-0.66	-3713.47	-3762.42	9420.579	1030
55820	5.66	-10.03	-0.65	-3714.59	-3764.64	9420.588	1030
55825	4.99	-8.42	-0.77	-3714.40	-3764.32	9420.592	1030
55830	4.91	-9.06	-0.76	-3714.47	-3764.63	9420.594	1030
55835	5.26	-8.62	-0.86	-3714.31	-3765.10	9420.602	1030
55840	5.04	-9.51	-0.55	-3714.69	-3765.76	9420.609	1030
55845	5.03	-9.05	-0.77	-3715.85	-3766.27	9420.609	1030
55850	5.21	-9.64	-0.63	-3716.04	-3766.00	9420.617	1030
55855	4.83	-8.83	-0.82	-3715.91	-3765.55	9420.623	1030
55860	5.06	-8.45	-0.80	-3716.52	-3766.61	9420.625	1030
55865	4.50	-8.62	-0.79	-3717.27	-3767.95	9420.631	1030
55870	4.47	-8.90	-0.73	-3717.32	-3767.43	9420.638	1030
55875	4.88	-8.56	-0.86	-3717.45	-3767.72	9420.641	1030
55880	5.17	-8.96	-0.76	-3717.48	-3767.22	9420.646	1030
55885	4.73	-8.98	-0.75	-3717.61	-3766.77	9420.654	1030
55890	4.98	-8.66	-0.79	-3717.30	-3767.04	9420.656	1030
55895	5.04	-8.61	-0.91	-3717.66	-3767.14	9420.661	1030
55900	4.98	-8.68	-0.77	-3718.25	-3767.97	9420.667	1030
55905	5.13	-7.92	-0.92	-3720.41	-3770.00	9420.672	1030
55910	5.49	-8.02	-0.79	-3720.79	-3770.05	9420.677	1030
55915	4.17	-7.73	-0.97	-3720.72	-3770.02	9420.683	1030
55920	4.82	-7.62	-0.81	-3720.55	-3770.12	9420.687	1030
55925	4.67	-8.01	-0.75	-3721.89	-3771.60	9420.690	1030
55930	5.27	-8.36	-0.76	-3722.02	-3771.58	9420.695	1030
55935	5.03	-8.15	-0.89	-3722.53	-3772.91	9420.701	1030
55940	5.37	-8.06	-0.86	-3722.92	-3772.61	9420.704	1030
55945	4.86	-7.32	-1.06	-3722.84	-3772.38	9420.714	1030
55950	5.72	-7.48	-0.94	-3722.54	-3772.55	9420.717	1030
55955	5.17	-8.04	-0.89	-3722.49	-3773.00	9420.721	1030
55960	4.55	-8.46	-0.83	-3722.45	-3772.66	9420.729	1030
55965	4.88	-7.81	-1.08	-3724.01	-3773.87	9420.733	1030
55970	4.47	-7.05	-1.11	-3724.97	-3774.39	9420.734	1030
55975	4.94	-7.20	-1.11	-3725.33	-3775.18	9420.742	1030
55980	4.97	-7.31	-1.10	-3725.09	-3775.48	9420.748	1030
55985	4.65	-6.64	-1.05	-3726.20	-3776.48	9420.750	1030
55990	4.40	-6.08	-1.01	-3726.84	-3777.44	9420.757	1030
55995	4.39	-6.57	-1.06	-3726.85	-3778.00	9420.763	1030
56000	4.94	-7.94	-0.97	-3726.89	-3777.40	9420.766	1030
56005	4.92	-6.13	-1.09	-3727.12	-3776.84	9420.771	1030
56010	4.81	-6.55	-1.22	-3728.24	-3778.55	9420.777	1030
56015	4.96	-7.13	-1.19	-3728.50	-3778.80	9420.781	1030
56020	4.33	-6.56	-1.18	-3728.94	-3779.58	9420.788	1030
56025	4.24	-5.98	-1.28	-3728.81	-3779.23	9420.791	1030
56030	4.70	-7.03	-0.91	-3729.01	-3779.28	9420.797	1030
56035	4.68	-5.88	-1.14	-3729.08	-3778.75	9420.802	1030
56040	4.63	-6.35	-1.25	-3730.54	-3779.96	9420.807	1030
56045	4.77	-5.42	-1.41	-3730.63	-3780.47	9420.811	1030
56050	5.89	-5.48	-1.29	-3730.44	-3780.41	9420.818	1030
56055	4.58	-5.87	-1.44	-3730.48	-3780.41	9420.821	1030
56060	3.86	-6.07	-1.31	-3730.70	-3780.57	9420.828	1030
56065	4.85	-6.78	-1.24	-3730.95	-3780.68	9420.829	1030
56070	5.84	-5.98	-1.25	-3732.27	-3782.81	9420.839	1030
56075	4.49	-4.91	-1.41	-3732.98	-3783.07	9420.842	1030
56080	4.78	-4.65	-1.58	-3732.97	-3783.60	9420.846	1030
56085	4.40	-5.49	-1.54	-3733.08	-3783.48	9420.853	1030
56090	4.82	-5.24	-1.48	-3734.05	-3784.51	9420.858	1030
56095	3.91	-4.90	-1.41	-3734.38	-3785.64	9420.859	1030
56100	4.18	-4.46	-1.39	-3734.29	-3786.24	9420.868	1030
56105	4.37	-5.45	-1.40	-3734.44	-3786.26	9420.873	1030
56110	4.23	-4.76	-1.48	-3734.49	-3786.43	9420.875	1030
56115	4.29	-4.39	-1.38	-3734.54	-3786.69	9420.882	1030
56120	4.46	-5.69	-1.28	-3734.47	-3787.41	9420.887	1030
56125	4.28	-4.60	-1.47	-3736.14	-3788.22	9420.891	1030
56130	4.06	-5.08	-1.53	-3736.54	-3788.16	9420.896	1030
56135	4.58	-4.27	-1.56	-3737.18	-3788.11	9420.902	1030
56140	4.52	-3.96	-1.60	-3737.34	-3788.30	9420.906	1030
56145	4.81	-2.88	-1.66	-3737.34	-3789.09	9420.913	1030
56150	4.63	-3.97	-1.61	-3737.31	-3789.80	9420.915	1030
56155	4.63	-3.57	-1.56	-3737.27	-3790.28	9420.922	1030
56160	4.24	-5.25	-1.51	-3737.30	-3790.42	9420.924	1030
56165	4.68	-5.42	-1.53	-3739.43	-3790.47	9420.934	1030
56170	3.29	-3.79	-1.62	-3739.74	-3790.45	9420.936	1030
56175	4.27	-3.96	-1.65	-3739.57	-3790.94	9420.941	1030
56180	3.94	-3.24	-1.53	-3739.51	-3790.87	9420.948	1030
56185	3.82	-4.39	-1.64	-3740.46	-3792.09	9420.952	1030
56190	4.34	-3.79	-1.59	-3741.22	-3792.31	9420.954	1030
56195	3.90	-3.56	-1.73	-3741.14	-3792.21	9420.962	1030
56200	3.92	-3.95	-1.64	-3740.93	-3792.18	9420.967	1030
56205	4.04	-3.35	-1.65	-3741.60	-3792.87	9420.972	1030
56210	4.40	-4.03	-1.53	-3742.14	-3793.63	9420.978	1030
56215	4.40	-3.00	-1.58	-3742.16	-3793.57	9420.982	1030
56220	3.76	-3.55	-1.60	-3742.11	-3793.94	9420.984	1030
56225	4.07	-3.18	-1.67	-3742.87	-3794.28	9420.991	1030
56230	4.15	-3.32	-1.70	-3744.07	-3795.29	9420.998	1030
56235	3.97	-3.47	-1.65	-3743.96	-3795.26	9421.000	1030
56240	3.77	-2.78	-2.02	-3744.88	-3796.63	9421.006	1030
56245	3.50	-2.99	-1.81	-3744.90	-3797.50	9421.012	1030
56250	3.95	-2.98	-1.76	-3744.95	-3797.71	9421.016	1030
56255	3.54	-2.15	-1.62	-3744.70	-3797.64	9421.021	1030
56260	3.49	-2.79	-1.55	-3745.03	-3797.56	9421.027	1030
56265	4.16	-3.03	-1.65	-3744.85	-3797.03	9421.031	1030
56270	4.04	-2.72	-1.67	-3747.14	-3798.33	9421.038	1030
56275	3.68	-2.27	-1.80	-3747.11	-3798.47	9421.040	1030
56280	3.80	-2.71	-2.03	-3747.50	-3798.73	9421.047	1030
56285	3.89	-2.35	-1.98	-3747.60	-3798.50	9421.051	1030
56290	3.72	-2.12	-2.09	-3748.56	-3800.05	9421.057	1030
56295	3.58	-1.96	-1.96	-3748.83	-3800.91	9421.061	1030
56300	3.77	-1.82	-1.82	-3748.48	-3800.74	9421.069	1030
56305	3.42	-2.26	-1.95	-3748.85	-3800.59	9421.072	1030
56310	2.92	-2.17	-1.95	-3748.80	-3801.24	9421.078	1030
56315	2.71	-1.80	-2.06	-3748.87	-3801.60	9421.080	1030
56320	3.43	-1.39	-2.05	-3750.09	-3802.88	9421.086	1030
56325	3.63	-1.44	-2.09	-3751.04	-3804.01	9421.092	1030
56330	3.67	-1.76	-1.95	-3751.47	-3804.30	9421.095	1030
56335	3.35	-1.71	-1.96	-3751.89	-3804.89	9421.103	1030
56340	2.97	-1.07	-2.05	-3752.14	-3804.98	9421.107	1030
56345	3.56	-0.91	-2.00	-3751.82	-3805.84	9421.110	1030
56350	3.51	-1.09	-2.08	-3752.03	-3805.98	9421.116	1031
56355	3.31	-1.12	-2.07	-3751.68	-3806.27	9421.123	1031
56360	3.59	-2.29	-1.92	-3751.33	-3805.61	9421.125	1031
56365	3.56	-2.69	-1.88	-3749.78	-3803.74	9421.132	1031
56370	4.15	-1.72	-2.00	-3749.73	-3803.62	9421.136	1031
56375	3.96	-2.00	-1.74	-3749.66	-3803.05	9421.141	1031
56380	3.38	-1.68	-1.99	-3749.63	-3802.86	9421.146	1031
56385	3.51	-1.15	-1.93	-3748.27	-3802.64	9421.153	1031
56390	3.73	-1.73	-1.98	-3748.17	-3803.06	9421.156	1031
56395	3.24	-1.77	-2.09	-3748.34	-3803.10	9421.161	1031
56400	3.65	-2.07	-1.96	-3748.34	-3803.15	9421.165	1031
56405	3.92	-1.94	-2.08	-3746.25	-3802.93	9421.174	1031
56410	3.57	-1.88	-1.95	-3746.64	-3803.07	9421.174	1031
56415	3.42	-2.54	-1.83	-3746.13	-3803.08	9421.184	1031
56420	3.29	-2.79	-1.75	-3746.82	-3802.98	9421.186	1031
56425	3.53	-2.95	-1.85	-3746.34	-3802.42	9421.193	1031
56430	3.87	-1.86	-1.82	-3745.61	-3801.74	9421.197	1031
56435	3.60	-2.83	-1.68	-3744.84	-3801.72	9421.202	1031
56440	3.78	-3.06	-1.74	-3744.81	-3801.40	9421.205	1031
56445	3.75	-2.34	-1.96	-3744.25	-3800.54	9421.211	1031
56450	3.35	-2.05	-1.85	-3744.73	-3800.75	9421.217	1031
56455	3.44	-2.72	-1.85	-3744.40	-3800.64	9421.219	1031
56460	3.61	-2.67	-1.87	-3744.63	-3800.21	9421.229	1031
56465	4.70	-2.74	-1.79	-3743.75	-3799.23	9421.232	1031
56470	3.77	-2.88	-1.89	-3742.55	-3798.04	9421.235	1031
56475	3.68	-2.75	-1.87	-3742.67	-3797.92	9421.243	1031
56480	3.96	-2.94	-1.80	-3742.58	-3797.85	9421.248	1031
56485	3.53	-3.59	-1.76	-3742.56	-3797.21	9421.250	1031
56490	3.89	-3.67	-1.88	-3741.24	-3795.79	9421.256	1031
56495	4.14	-2.54	-1.77	-3741.02	-3795.75	9421.260	1031
56500	4.45	-3.61	-1.63	-3740.88	-3795.69	9421.267	1031
56505	4.25	-2.79	-1.72	-3741.26	-3795.56	9421.271	1031
56510	3.55	-3.55	-1.72	-3740.84	-3795.97	9421.277	1031
56515	4.04	-4.03	-1.71	-3740.80	-3795.97	9421.281	1031
56520	4.07	-4.61	-1.65	-3738.43	-3793.28	9421.288	1031
56525	4.59	-4.50	-1.57	-3738.64	-3792.89	9421.290	1031
56530	4.00	-3.58	-1.67	-3738.97	-3792.15	9421.297	1031
56535	3.89	-3.81	-1.82	-3738.76	-3792.36	9421.301	1031
56540	4.21	-4.92	-1.79	-3737.43	-3791.08	9421.308	1031
56545	4.27	-4.45	-1.85	-3737.51	-3791.28	9421.311	1031
56550	4.29	-4.67	-1.81	-3737.53	-3791.17	9421.317	1031
56555	4.30	-4.44	-1.67	-3737.12	-3790.98	9421.322	1031
56560	4.78	-3.95	-1.49	-3736.19	-3789.76	9421.328	1031
56565	4.30	-4.64	-1.48	-3736.21	-3789.56	9421.329	1031
56570	4.39	-4.07	-1.58	-3736.21	-3789.57	9421.336	1031
56575	3.75	-4.32	-1.66	-3735.94	-3789.61	9421.342	1031
56580	4.56	-4.39	-1.49	-3735.20	-3788.63	9421.346	1031
56585	4.11	-4.10	-1.49	-3734.78	-3787.92	9421.353	1031
56590	4.06	-5.22	-1.36	-3734.69	-3788.48	9421.357	1031
56595	3.84	-5.30	-1.41	-3734.65	-3788.26	9421.359	1031
56600	4.36	-4.33	-1.36	-3734.25	-3787.56	9421.367	1031
56605	4.54	-5.13	-1.43	-3733.36	-3786.31	9421.373	1031
56610	4.46	-5.53	-1.28	-3733.21	-3786.10	9421.375	1031
56615	4.26	-5.31	-1.33	-3733.19	-3785.99	9421.382	1031
56620	4.80	-5.21	-1.34	-3733.08	-3785.83	9421.385	1031
56625	4.29	-5.25	-1.40	-3732.31	-3785.22	9421.391	1031
56630	4.68	-6.03	-1.26	-3731.68	-3784.66	9421.396	1031
56635	3.84	-5.61	-1.38	-3731.14	-3783.51	9421.404	1031
56640	4.73	-5.70	-1.51	-3730.91	-3783.69	9421.406	1031
56645	4.24	-5.57	-1.46	-3730.80	-3783.77	9421.414	1031
56650	4.29	-5.20	-1.45	-3730.88	-3784.01	9421.416	1031
56655	4.38	-6.05	-1.33	-3731.09	-3784.17	9421.422	1031
56660	4.05	-5.64	-1.44	-3731.11	-3784.11	9421.424	1031
56665	4.59	-5.40	-1.24	-3729.32	-3782.62	9421.431	1031
56670	4.47	-6.67	-1.12	-3728.81	-3782.07	9421.436	1031
56675	4.61	-6.33	-1.22	-3728.75	-3781.35	9421.442	1031
56680	4.72	-6.51	-1.17	-3728.87	-3781.37	9421.447	1031
56685	4.79	-6.52	-1.07	-3728.05	-3780.16	9421.452	1031
56690	4.34	-7.09	-1.05	-3727.31	-3779.32	9421.454	1031
56695	4.50	-6.16	-1.22	-3727.34	-3778.76	9421.462	1031
56700	4.43	-6.28	-1.24	-3727.47	-3779.36	9421.467	1031
56705	5.19	-6.45	-1.20	-3727.36	-3779.36	9421.470	1031
56710	4.62	-6.36	-1.10	-3727.29	-3779.45	9421.479	1031
56715	4.74	-7.30	-1.14	-3726.58	-3778.98	9421.482	1031
56720	4.91	-7.38	-1.25	-3725.23	-3776.51	9421.486	1031
56725	4.65	-6.07	-1.37	-3724.91	-3776.92	9421.493	1031
56730	4.72	-7.04	-1.11	-3724.79	-3777.16	9421.498	1031
56735	4.68	-7.33	-1.01	-3724.65	-3776.90	9421.500	1031
56740	4.68	-7.50	-1.08	-3723.30	-3775.85	9421.507	1031
56745	4.90	-7.47	-1.07	-3723.18	-3775.24	9421.511	1031
56750	5.13	-6.74	-1.01	-3723.49	-3775.19	9421.516	1031
56755	4.96	-7.28	-1.10	-3723.48	-3775.45	9421.521	1031
56760	4.42	-7.96	-1.11	-3722.00	-3773.77	9421.528	1031
56765	4.88	-6.75	-1.06	-3721.88	-3774.04	9421.531	1031
56770	4.80	-8.21	-0.98	-3721.91	-3774.17	9421.537	1031
56775	4.72	-7.21	-1.16	-3721.97	-3774.02	9421.540	1031
56780	5.84	-7.43	-0.91	-3720.16	-3772.40	9421.549	1031
56785	4.54	-7.20	-1.10	-3720.69	-3772.61	9421.550	1031
56790	4.93	-7.31	-1.07	-3720.82	-3772.99	9421.555	1031
56795	5.03	-7.79	-1.02	-3720.38	-3772.92	9421.562	1031
56800	5.17	-7.42	-0.97	-3719.58	-3772.01	9421.568	1031
56805	4.56	-7.93	-0.91	-3719.10	-3771.41	9421.571	1031
56810	5.01	-7.48	-1.07	-3719.02	-3772.02	9421.576	1031
56815	4.52	-7.06	-1.19	-3718.96	-3772.01	9421.580	1031
56820	4.67	-8.70	-1.12	-3718.58	-3771.86	9421.585	1031
56825	4.94	-8.34	-1.08	-3717.28	-3770.43	9421.592	1031
56830	5.41	-8.35	-1.12	-3717.19	-3770.02	9421.594	1031
56835	5.17	-8.32	-0.97	-3716.73	-3769.73	9421.603	1031
56840	5.23	-8.15	-1.11	-3716.66	-3770.02	9421.606	1031
56845	4.93	-8.84	-0.98	-3716.38	-3769.78	9421.613	1031
56850	5.33	-8.00	-1.12	-3716.60	-3769.95	9421.617	1031
56855	5.08	-8.22	-0.99	-3716.56	-3769.69	9421.623	1031
56860	4.95	-8.84	-0.95	-3716.60	-3769.67	9421.625	1031
56865	5.39	-9.18	-0.86	-3714.20	-3766.12	9421.633	1031
56870	5.73	-8.74	-0.71	-3714.20	-3765.88	9421.637	1031
56875	5.24	-9.36	-0.82	-3714.05	-3765.74	9421.641	1031
56880	5.36	-9.12	-0.76	-3713.77	-3765.20	9421.648	1031
56885	5.47	-8.84	-0.66	-3713.85	-3765.16	9421.654	1031
56890	5.99	-9.15	-0.79	-3713.95	-3765.42	9421.656	1031
56895	6.25	-9.32	-0.92	-3714.03	-3765.61	9421.663	1031
56900	5.02	-9.60	-0.78	-3713.74	-3765.57	9421.667	1031
56905	5.84	-9.27	-0.95	-3713.25	-3766.31	9421.672	1031
56910	5.32	-9.82	-0.79	-3712.84	-3766.31	9421.674	1031
56915	5.31	-10.12	-0.80	-3711.66	-3764.68	9421.681	1031
56920	5.10	-9.73	-0.81	-3710.35	-3763.43	9421.688	1031
56925	5.52	-9.08	-0.73	-3710.67	-3763.72	9421.692	1031
56930	5.66	-10.26	-0.55	-3710.34	-3763.72	9421.697	1031
56935	5.63	-10.43	-0.64	-3710.23	-3762.56	9421.701	1031
56940	6.11	-10.11	-0.56	-3708.75	-3761.70	9421.704	1031
56945	5.37	-10.61	-0.65	-3708.96	-3761.60	9421.712	1031
56950	5.39	-10.21	-0.65	-3708.97	-3760.92	9421.718	1031
56955	5.45	-9.50	-0.73	-3709.14	-3761.20	9421.720	1031
56960	5.51	-9.51	-0.67	-3709.02	-3761.55	9421.729	1031
56965	5.46	-10.06	-0.78	-3708.92	-3761.89	9421.732	1031
56970	5.30	-10.83	-0.60	-3706.78	-3760.20	9421.734	1031
56975	5.57	-10.15	-0.74	-3706.60	-3760.03	9421.742	1031
56980	5.87	-11.86	-0.58	-3706.46	-3759.80	9421.749	1031
56985	5.56	-10.90	-0.64	-3706.59	-3759.54	9421.750	1031
56990	5.91	-10.20	-0.75	-3706.72	-3759.27	9421.757	1031
56995	5.68	-9.94	-0.68	-3706.87	-3759.66	9421.761	1031
57000	6.07	-10.90	-0.48	-3704.79	-3759.68	9421.766	1031
57005	5.95	-10.72	-0.49	-3704.74	-3759.01	9421.772	1031
57010	6.12	-11.14	-0.38	-3704.36	-3758.61	9421.778	1031
57015	5.65	-11.31	-0.54	-3704.37	-3758.47	9421.781	1031
57020	5.88	-11.36	-0.56	-3704.54	-3757.99	9421.787	1031
57025	5.83	-10.68	-0.54	-3704.28	-3757.40	9421.791	1031
57030	6.19	-11.02	-0.55	-3702.89	-3756.38	9421.797	1031
57035	5.96	-10.47	-0.52	-3702.05	-3755.88	9421.800	1031
57040	5.65	-11.76	-0.29	-3702.24	-3755.94	9421.806	1031
57045	5.71	-12.05	-0.31	-3702.21	-3755.48	9421.811	1031
57050	5.47	-11.65	-0.42	-3702.25	-3755.24	9421.818	1031
57055	5.98	-11.44	-0.47	-3702.29	-3755.10	9421.821	1031
57060	5.93	-12.12	-0.26	-3701.53	-3754.27	9421.827	1031
57065	6.35	-12.63	-0.19	-3700.54	-3752.37	9421.830	1031
57070	6.09	-11.57	-0.21	-3700.23	-3751.76	9421.835	1031
57075	6.08	-12.68	-0.18	-3700.22	-3751.71	9421.842	1031
57080	6.15	-12.07	-0.27	-3699.88	-3751.29	9421.844	1031
57085	6.57	-12.71	-0.21	-3699.03	-3750.87	9421.852	1031
57090	5.75	-12.05	-0.30	-3698.99	-3750.53	9421.857	1031
57095	5.50	-12.56	-0.33	-3698.87	-3750.64	9421.859	1031
57100	6.39	-12.16	-0.19	-3698.59	-3750.17	9421.868	1031
57105	6.30	-12.72	-0.20	-3697.14	-3749.86	9421.873	1031
57110	6.17	-12.65	-0.24	-3697.06	-3749.97	9421.875	1031
57115	6.21	-11.79	-0.33	-3697.10	-3749.94	9421.883	1031
57120	6.45	-12.19	-0.29	-3697.28	-3749.67	9421.886	1031
57125	6.67	-12.94	-0.27	-3697.13	-3749.56	9421.891	1031
57130	6.28	-13.36	-0.11	-3697.38	-3749.28	9421.898	1031
57135	8.26	-13.53	0.01	-3695.53	-3746.79	9421.904	1031
57140	6.24	-13.01	-0.05	-3695.21	-3747.57	9421.906	1031
57145	6.65	-13.24	-0.32	-3695.13	-3747.26	9421.913	1031
57150	5.50	-12.46	-0.23	-3695.07	-3747.37	9421.917	1031
57155	6.22	-13.10	-0.16	-3694.30	-3746.76	9421.921	1031
57160	6.78	-13.75	-0.04	-3693.78	-3745.89	9421.927	1031
57165	5.91	-14.40	0.04	-3693.53	-3744.89	9421.931	1031
57170	6.89	-13.88	-0.04	-3693.34	-3744.39	9421.937	1031
57175	6.95	-13.93	-0.06	-3693.20	-3743.89	9421.942	1031
57180	6.11	-13.38	-0.05	-3692.13	-3742.80	9421.946	1031
57185	6.42	-13.48	-0.14	-3692.07	-3742.94	9421.952	1031
57190	6.42	-14.09	-0.07	-3692.20	-3743.11	9421.954	1031
57195	6.20	-13.86	0.01	-3692.26	-3742.91	9421.960	1031
57200	6.37	-14.42	-0.01	-3690.87	-3742.38	9421.967	1031
57205	6.84	-13.93	0.06	-3690.93	-3742.19	9421.969	1031
57210	6.33	-14.46	0.20	-3690.63	-3741.50	9421.977	1031
57215	6.36	-14.01	0.09	-3690.75	-3741.41	9421.982	1031
57220	6.31	-14.81	0.07	-3690.80	-3742.02	9421.985	1031
57225	6.30	-13.48	0.08	-3690.99	-3741.49	9421.991	1031
57230	6.52	-16.16	0.32	-3688.77	-3741.44	9421.998	1031
57235	6.52	-14.66	0.31	-3688.55	-3740.93	9422.000	1031
57240	6.56	-14.65	0.14	-3688.77	-3740.94	9422.006	1031
57245	6.67	-14.13	0.14	-3688.71	-3740.40	9422.012	1031
57250	6.85	-14.43	0.16	-3686.93	-3738.93	9422.019	1031
57255	6.65	-15.05	0.29	-3687.43	-3738.69	9422.023	1031
57260	6.95	-14.77	0.24	-3687.30	-3738.52	9422.029	1031
57265	6.99	-15.38	0.24	-3687.12	-3737.94	9422.031	1031
57270	6.50	-14.82	0.04	-3686.42	-3737.02	9422.037	1031
57275	6.55	-15.94	0.16	-3685.68	-3735.56	9422.041	1031
57280	7.13	-16.42	0.23	-3685.65	-3735.22	9422.047	1031
57285	6.85	-15.27	0.06	-3685.64	-3734.43	9422.052	1031
57290	6.76	-15.13	0.10	-3684.87	-3733.58	9422.055	1031
57295	6.77	-15.10	0.09	-3684.50	-3732.74	9422.061	1031
57300	6.75	-15.34	0.03	-3684.36	-3733.40	9422.065	1031
57305	6.48	-15.06	0.09	-3683.84	-3733.64	9422.072	1031
57310	6.73	-15.54	0.13	-3683.28	-3734.04	9422.076	1031
57315	5.87	-14.71	0.15	-3683.54	-3733.61	9422.084	1031
57320	6.14	-14.89	0.16	-3683.54	-3733.84	9422.085	1031
57325	6.82	-16.46	0.21	-3683.45	-3733.48	9422.092	1031
57330	7.18	-15.58	0.25	-3683.57	-3733.27	9422.094	1031
57335	6.08	-16.39	0.08	-3681.41	-3731.94	9422.104	1031
57340	6.94	-16.57	0.27	-3681.21	-3731.54	9422.107	1031
57345	7.19	-16.11	0.24	-3681.30	-3730.99	9422.111	1031
57350	6.77	-16.46	0.23	-3681.02	-3731.23	9422.117	1031
57355	6.94	-17.22	0.09	-3680.17	-3729.22	9422.124	1031
57360	7.10	-16.43	0.23	-3679.71	-3729.74	9422.125	1031
57365	6.49	-16.34	0.29	-3679.66	-3729.42	9422.133	1031
57370	6.97	-15.73	0.15	-3679.73	-3729.82	9422.137	1031
57375	7.30	-16.77	0.26	-3679.00	-3729.31	9422.141	1031
57380	7.28	-16.88	0.37	-3677.83	-3728.41	9422.148	1031
57385	6.48	-16.82	0.43	-3677.60	-3727.97	9422.153	1031
57390	7.22	-17.63	0.61	-3677.16	-3727.59	9422.156	1031
57395	6.93	-17.35	0.52	-3677.32	-3727.12	9422.162	1031
57400	7.15	-17.14	0.61	-3676.61	-3726.34	9422.166	1031
57405	7.22	-17.55	0.62	-3676.48	-3726.58	9422.172	1031
57410	8.02	-17.12	0.50	-3676.64	-3725.44	9422.178	1031
57415	7.58	-16.91	0.47	-3676.48	-3725.95	9422.180	1031
57420	7.03	-17.13	0.50	-3676.50	-3725.54	9422.187	1031
57425	7.23	-17.70	0.53	-3676.55	-3725.33	9422.192	1031
57430	7.32	-17.94	0.48	-3674.50	-3723.20	9422.197	1031
57435	7.16	-17.35	0.52	-3674.20	-3723.32	9422.201	1031
57440	7.16	-17.59	0.44	-3674.28	-3723.43	9422.204	1031
57445	7.04	-17.11	0.37	-3674.30	-3723.67	9422.212	1031
57450	6.72	-16.88	0.40	-3674.37	-3723.26	9422.218	1031
57455	7.24	-17.05	0.39	-3674.38	-3723.33	9422.219	1031
57460	7.08	-16.96	0.36	-3674.34	-3724.45	9422.229	1031
57465	7.47	-17.39	0.32	-3674.37	-3724.69	9422.232	1031
57470	7.13	-19.08	0.84	-3671.16	-3722.73	9422.238	1031
57475	7.52	-17.14	0.68	-3671.22	-3721.93	9422.244	1031
57480	6.25	-17.90	0.57	-3671.59	-3722.38	9422.249	1031
57485	6.99	-17.53	0.58	-3671.29	-3722.12	9422.250	1031
57490	7.64	-18.08	0.65	-3670.25	-3722.44	9422.257	1031
57495	7.19	-18.10	0.61	-3669.70	-3721.68	9422.262	1031
57500	6.70	-18.38	0.70	-3669.27	-3721.54	9422.266	1031
57505	7.39	-18.41	0.71	-3668.96	-3721.60	9422.273	1031
57510	7.25	-18.83	0.80	-3669.14	-3720.87	9422.279	1031
57515	6.47	-18.00	0.65	-3668.88	-3720.41	9422.281	1031
57520	7.18	-18.06	0.57	-3668.84	-3720.62	9422.287	1031
57525	8.16	-18.76	0.72	-3668.94	-3720.35	9422.290	1031
57530	7.65	-18.63	0.77	-3668.10	-3718.83	9422.296	1031
57535	7.28	-19.23	0.73	-3667.01	-3717.55	9422.300	1031
57540	7.32	-18.71	0.68	-3666.86	-3717.52	9422.305	1031
57545	7.62	-18.60	0.63	-3666.79	-3717.52	9422.312	1031
57550	7.91	-19.46	0.88	-3666.67	-3717.36	9422.318	1031
57555	7.49	-19.10	0.88	-3666.69	-3716.89	9422.322	1031
57560	6.73	-19.30	0.96	-3666.49	-3716.73	9422.327	1031
57565	7.42	-18.84	0.80	-3665.17	-3714.60	9422.329	1031
57570	7.65	-19.47	0.89	-3664.75	-3714.56	9422.337	1031
57575	7.33	-19.55	0.82	-3664.48	-3714.21	9422.342	1031
57580	7.17	-18.57	0.68	-3664.77	-3714.33	9422.344	1031
57585	7.18	-19.82	0.81	-3664.58	-3714.38	9422.353	1031
57590	7.01	-19.41	0.71	-3664.52	-3713.75	9422.357	1031
57595	7.28	-18.94	0.65	-3664.27	-3713.99	9422.360	1031
57600	7.18	-19.41	0.85	-3664.10	-3714.17	9422.368	1031
57605	7.07	-19.65	0.78	-3664.17	-3714.40	9422.374	1031
57610	7.39	-19.19	0.69	-3664.07	-3714.19	9422.375	1031
57615	6.77	-18.68	0.63	-3664.16	-3714.91	9422.383	1031
57620	7.68	-18.93	0.71	-3664.19	-3715.41	9422.388	1031
57625	7.24	-19.56	0.77	-3661.86	-3715.44	9422.391	1031
57630	7.74	-19.56	0.95	-3660.23	-3715.14	9422.398	1031
57635	7.77	-20.10	1.02	-3659.98	-3714.68	9422.404	1031
57640	7.43	-20.15	0.91	-3660.32	-3713.93	9422.406	1031
57645	8.05	-19.18	0.76	-3659.49	-3713.24	9422.412	1031
57650	8.20	-20.09	0.96	-3658.74	-3712.29	9422.417	1031
57655	8.18	-19.86	0.96	-3658.58	-3712.26	9422.422	1031
57660	7.85	-20.00	0.94	-3658.57	-3711.90	9422.424	1031
57665	8.08	-20.07	0.94	-3658.43	-3711.56	9422.431	1031
57670	8.07	-20.22	1.03	-3657.35	-3710.68	9422.436	1031
57675	8.20	-20.75	0.99	-3657.24	-3710.64	9422.441	1031
57680	6.73	-21.18	1.06	-3657.45	-3710.42	9422.446	1031
57685	8.04	-21.59	1.14	-3657.49	-3710.45	9422.451	1031
57690	7.49	-21.24	1.05	-3657.28	-3709.88	9422.455	1031
57695	7.49	-20.63	0.94	-3657.15	-3709.44	9422.460	1031
57700	7.28	-20.57	0.76	-3654.88	-3707.83	9422.468	1031
57705	7.39	-20.78	0.96	-3655.22	-3708.02	9422.469	1031
57710	8.13	-21.49	1.11	-3654.89	-3708.03	9422.478	1031
57715	7.40	-21.51	1.08	-3655.12	-3706.98	9422.482	1031
57720	7.04	-21.22	1.11	-3653.43	-3706.59	9422.488	1031
57725	8.18	-21.49	1.05	-3653.70	-3706.90	9422.493	1031
57730	7.83	-21.44	1.01	-3653.63	-3706.29	9422.498	1031
57735	8.17	-21.95	1.17	-3653.32	-3706.24	9422.500	1031
57740	7.45	-21.87	1.04	-3652.31	-3704.52	9422.507	1031
57745	7.73	-22.57	1.14	-3651.90	-3704.29	9422.512	1031
57750	7.84	-21.96	1.15	-3651.74	-3703.62	9422.516	1031
57755	7.71	-21.99	1.18	-3651.65	-3703.29	9422.523	1031
57760	8.84	-22.68	1.22	-3651.89	-3703.27	9422.529	1030
57765	8.61	-22.61	1.23	-3651.76	-3702.98	9422.531	1030
57770	7.84	-22.04	1.28	-3652.61	-3703.77	9422.537	1030
57775	7.50	-21.82	1.10	-3653.72	-3704.74	9422.542	1030
57780	8.39	-22.18	1.20	-3653.90	-3704.60	9422.547	1030
57785	8.06	-21.88	1.32	-3653.82	-3704.13	9422.550	1030
57790	8.43	-22.34	1.26	-3653.92	-3703.66	9422.556	1030
57795	7.31	-20.90	0.82	-3655.19	-3704.70	9422.562	1030
57800	8.07	-21.60	0.88	-3655.37	-3705.11	9422.565	1030
57805	7.76	-21.34	1.04	-3655.40	-3705.36	9422.571	1030
57810	8.35	-22.29	1.12	-3655.29	-3705.28	9422.576	1030
57815	8.31	-22.15	1.21	-3656.57	-3705.85	9422.579	1030
57820	7.49	-21.88	1.12	-3656.63	-3705.93	9422.586	1030
57825	7.68	-21.11	1.12	-3657.59	-3706.97	9422.594	1030
57830	7.78	-20.53	1.04	-3657.36	-3706.73	9422.594	1030
57835	7.57	-20.91	1.08	-3657.37	-3707.29	9422.604	1030
57840	7.51	-21.19	1.09	-3657.38	-3707.79	9422.607	1030
57845	7.83	-21.50	1.03	-3659.05	-3708.82	9422.613	1030
57850	7.89	-21.15	1.01	-3658.52	-3708.92	9422.618	1030
57855	7.81	-21.11	1.15	-3658.66	-3709.12	9422.623	1030
57860	7.67	-21.16	0.94	-3658.68	-3708.28	9422.625	1030
57865	8.31	-21.09	1.04	-3659.76	-3709.16	9422.634	1030
57870	7.95	-20.80	1.01	-3660.33	-3709.14	9422.638	1030
57875	8.04	-20.22	0.86	-3660.26	-3709.72	9422.641	1030
57880	7.50	-20.20	1.08	-3660.38	-3710.08	9422.648	1030
57885	7.30	-20.64	1.01	-3660.78	-3710.95	9422.652	1030
57890	8.04	-20.42	1.05	-3661.87	-3711.80	9422.656	1030
57895	7.93	-20.20	0.98	-3662.10	-3711.54	9422.662	1030
57900	7.85	-19.38	0.79	-3662.47	-3711.47	9422.668	1030
57905	8.23	-19.72	0.88	-3662.57	-3711.69	9422.672	1030
57910	7.72	-19.53	0.81	-3662.85	-3712.08	9422.674	1030
57915	8.13	-18.64	0.85	-3662.34	-3712.29	9422.680	1030
57920	7.84	-19.22	0.85	-3663.66	-3714.29	9422.686	1030
57925	7.25	-19.24	0.82	-3663.72	-3714.30	9422.691	1030
57930	7.34	-19.51	0.82	-3663.62	-3714.57	9422.698	1030
57935	7.38	-19.73	0.86	-3663.82	-3714.40	9422.701	1030
57940	7.21	-19.76	0.98	-3663.67	-3713.78	9422.708	1030
57945	6.69	-19.30	0.78	-3664.07	-3713.81	9422.712	1030
57950	7.78	-18.71	0.88	-3666.44	-3716.39	9422.718	1030
57955	7.39	-18.90	0.71	-3666.12	-3716.40	9422.719	1030
57960	7.19	-19.39	0.68	-3666.47	-3717.29	9422.728	1030
57965	7.57	-19.06	0.70	-3666.75	-3716.81	9422.732	1030
57970	8.02	-19.17	0.77	-3666.93	-3717.07	9422.735	1030
57975	7.92	-18.63	0.85	-3667.12	-3717.26	9422.743	1030
57980	7.20	-18.57	0.71	-3667.47	-3717.17	9422.748	1030
57985	7.09	-19.21	0.78	-3667.60	-3717.37	9422.750	1030
57990	7.09	-18.91	0.79	-3667.89	-3717.79	9422.757	1030
57995	7.56	-19.77	0.73	-3668.74	-3718.62	9422.764	1030
58000	7.43	-18.96	0.69	-3668.75	-3718.41	9422.766	1030
58005	7.46	-18.86	0.60	-3669.10	-3718.39	9422.772	1030
58010	7.66	-18.46	0.50	-3669.25	-3718.51	9422.777	1030
58015	7.56	-18.88	0.64	-3670.35	-3719.84	9422.781	1030
58020	7.23	-18.69	0.68	-3670.15	-3719.60	9422.786	1030
58025	7.75	-18.63	0.56	-3671.07	-3720.04	9422.793	1030
58030	7.45	-18.68	0.68	-3670.96	-3719.77	9422.797	1030
58035	7.70	-18.18	0.59	-3671.00	-3719.56	9422.800	1030
58040	7.24	-17.96	0.52	-3670.99	-3720.08	9422.806	1030
58045	6.87	-17.81	0.52	-3672.26	-3721.98	9422.814	1030
58050	7.98	-17.24	0.58	-3672.46	-3722.10	9422.814	1030
58055	7.07	-18.27	0.55	-3672.58	-3721.82	9422.821	1030
58060	6.74	-18.84	0.63	-3672.36	-3721.59	9422.827	1030
58065	7.97	-16.92	0.36	-3672.85	-3721.04	9422.834	1030
58070	7.55	-17.40	0.48	-3673.64	-3721.35	9422.838	1030
58075	7.07	-17.39	0.59	-3673.78	-3721.77	9422.843	1030
58080	6.86	-17.62	0.60	-3674.14	-3722.07	9422.844	1030
58085	6.78	-17.50	0.55	-3674.63	-3722.63	9422.851	1030
58090	7.51	-17.72	0.35	-3675.34	-3723.82	9422.857	1030
58095	6.94	-17.12	0.38	-3675.25	-3724.54	9422.861	1030
58100	7.31	-17.10	0.37	-3675.35	-3724.89	9422.868	1030
58105	7.83	-17.85	0.60	-3675.95	-3725.01	9422.872	1030
58110	6.83	-17.14	0.46	-3676.88	-3725.68	9422.876	1030
58115	7.03	-17.34	0.47	-3676.71	-3725.93	9422.882	1030
58120	7.30	-17.39	0.47	-3676.48	-3725.42	9422.887	1030
58125	7.34	-17.27	0.52	-3676.61	-3725.20	9422.890	1030
58130	7.53	-16.79	0.58	-3678.07	-3726.06	9422.897	1030
58135	6.88	-17.33	0.48	-3678.10	-3725.98	9422.901	1030
58140	6.79	-16.68	0.34	-3678.34	-3725.90	9422.906	1030
58145	7.17	-15.81	0.30	-3678.20	-3726.32	9422.912	1030
58150	6.74	-17.00	0.52	-3679.84	-3728.62	9422.918	1030
58155	6.70	-17.16	0.58	-3680.03	-3728.13	9422.922	1030
58160	7.08	-16.95	0.45	-3679.96	-3727.83	9422.926	1030
58165	6.73	-16.41	0.32	-3680.09	-3728.06	9422.932	1030
58170	7.03	-15.61	0.32	-3680.94	-3729.25	9422.938	1030
58175	6.84	-16.42	0.29	-3681.27	-3729.58	9422.940	1030
58180	6.44	-16.06	0.44	-3681.60	-3729.63	9422.946	1030
58185	7.31	-17.28	0.48	-3681.50	-3729.06	9422.951	1030
58190	7.49	-16.48	0.38	-3681.40	-3728.73	9422.958	1030
58195	6.56	-16.36	0.48	-3681.55	-3728.91	9422.963	1030
58200	6.30	-16.31	0.34	-3682.37	-3729.76	9422.967	1030
58205	6.83	-15.49	0.31	-3683.54	-3731.01	9422.970	1030
58210	7.04	-15.67	0.31	-3683.68	-3731.57	9422.977	1030
58215	6.79	-16.29	0.42	-3683.40	-3731.58	9422.982	1030
58220	7.13	-16.35	0.59	-3683.84	-3731.47	9422.984	1030
58225	6.30	-15.89	0.39	-3684.72	-3731.85	9422.994	1030
58230	6.77	-15.19	0.11	-3684.98	-3731.83	9422.997	1030
58235	7.18	-15.96	0.33	-3685.06	-3731.75	9423.002	1030
58240	6.71	-14.73	0.13	-3685.19	-3732.28	9423.007	1030
58245	6.76	-15.42	0.36	-3685.50	-3732.56	9423.014	1030
58250	6.73	-15.36	0.50	-3685.41	-3732.32	9423.016	1030
58255	6.62	-15.82	0.26	-3687.04	-3732.24	9423.023	1030
58260	6.35	-14.79	0.21	-3687.42	-3732.43	9423.027	1030
58265	7.71	-14.86	0.24	-3688.09	-3733.26	9423.034	1030
58270	6.53	-15.31	0.25	-3687.94	-3733.82	9423.035	1030
58275	7.09	-15.83	0.11	-3688.00	-3733.96	9423.043	1030
58280	6.10	-15.13	0.24	-3688.04	-3734.21	9423.047	1030
58285	6.08	-14.37	0.20	-3689.26	-3734.29	9423.053	1030
58290	6.46	-14.91	0.28	-3689.41	-3734.73	9423.057	1030
58295	6.98	-14.39	0.21	-3689.50	-3735.19	9423.062	1030
58300	6.58	-14.74	0.25	-3689.65	-3735.41	9423.064	1030
58305	7.12	-14.61	0.21	-3690.15	-3736.24	9423.071	1030
58310	7.35	-14.41	0.16	-3690.78	-3737.07	9423.078	1030
58315	6.66	-14.09	0.15	-3690.78	-3737.22	9423.080	1030
58320	6.42	-14.21	0.12	-3690.87	-3737.31	9423.088	1030
58325	6.63	-14.52	0.16	-3691.07	-3738.19	9423.092	1030
58330	6.37	-14.21	0.03	-3692.42	-3739.22	9423.094	1030
58335	5.79	-13.86	-0.07	-3692.57	-3739.52	9423.103	1030
58340	6.17	-13.80	-0.13	-3692.36	-3739.89	9423.108	1030
58345	6.26	-13.77	-0.11	-3692.57	-3740.00	9423.110	1030
58350	5.60	-13.16	-0.08	-3692.44	-3741.15	9423.119	1030
58355	6.02	-13.87	-0.00	-3692.17	-3741.62	9423.122	1030
58360	6.21	-14.05	0.02	-3694.13	-3743.18	9423.125	1030
58365	6.02	-13.17	0.02	-3694.55	-3743.16	9423.132	1030
58370	5.86	-14.08	0.09	-3694.50	-3743.80	9423.138	1030
58375	5.88	-13.39	-0.08	-3694.54	-3743.76	9423.141	1030
58380	6.13	-13.39	-0.07	-3694.31	-3743.20	9423.148	1030
58385	6.39	-13.33	-0.12	-3694.64	-3743.60	9423.152	1030
58390	5.94	-13.09	-0.16	-3696.19	-3743.57	9423.156	1030
58395	5.79	-12.81	-0.07	-3696.52	-3744.47	9423.161	1030
58400	7.45	-12.30	-0.34	-3696.08	-3745.11	9423.169	1030
58405	6.06	-12.64	-0.21	-3696.74	-3745.50	9423.172	1030
58410	5.82	-13.14	-0.27	-3697.02	-3745.69	9423.178	1030
58415	6.09	-12.19	-0.21	-3697.27	-3745.89	9423.182	1030
58420	6.13	-12.95	-0.13	-3698.27	-3747.06	9423.187	1030
58425	5.97	-12.77	-0.14	-3699.01	-3747.32	9423.190	1030
58430	6.21	-12.47	-0.08	-3699.01	-3747.69	9423.196	1030
58435	6.42	-12.72	-0.10	-3698.88	-3747.74	9423.203	1030
58440	6.73	-13.25	-0.10	-3698.88	-3748.05	9423.207	1030
58445	5.96	-13.01	-0.21	-3698.96	-3747.96	9423.213	1030
58450	5.64	-11.55	-0.35	-3699.42	-3748.46	9423.217	1030
58455	6.05	-12.96	-0.13	-3701.10	-3750.24	9423.223	1030
58460	6.40	-12.93	-0.19	-3700.86	-3750.13	9423.228	1030
58465	6.67	-12.92	-0.14	-3701.24	-3749.83	9423.233	1030
58470	5.55	-12.26	-0.09	-3701.16	-3749.07	9423.234	1030
58475	5.70	-12.05	-0.29	-3702.62	-3750.44	9423.244	1030
58480	6.13	-12.46	-0.26	-3702.68	-3750.83	9423.248	1030
58485	6.66	-11.53	-0.30	-3703.26	-3751.58	9423.253	1030
58490	5.82	-12.08	-0.21	-3703.47	-3751.84	9423.256	1030
58495	5.78	-11.56	-0.33	-3703.31	-3751.58	9423.263	1030
58500	6.10	-10.90	-0.43	-3703.43	-3751.84	9423.266	1030
58505	6.22	-12.19	-0.35	-3704.38	-3752.90	9423.273	1030
58510	5.90	-11.54	-0.43	-3704.55	-3752.89	9423.277	1030
58515	5.51	-10.35	-0.27	-3705.10	-3753.36	9423.284	1030
58520	5.87	-11.90	-0.20	-3704.78	-3752.58	9423.286	1030
58525	5.84	-12.89	-0.21	-3704.49	-3752.36	9423.293	1030
58530	5.77	-12.01	-0.19	-3704.75	-3752.68	9423.297	1030
58535	6.03	-11.23	-0.38	-3705.90	-3753.61	9423.302	1030
58540	5.92	-11.55	-0.24	-3707.02	-3754.47	9423.307	1030
58545	5.85	-10.72	-0.39	-3707.13	-3754.73	9423.312	1030
58550	5.96	-11.20	-0.39	-3707.58	-3755.70	9423.314	1030
58555	5.96	-10.77	-0.37	-3707.84	-3755.75	9423.321	1030
58560	5.88	-10.52	-0.34	-3707.74	-3756.12	9423.327	1030
58565	6.23	-11.23	-0.25	-3708.09	-3755.67	9423.331	1030
58570	5.52	-11.62	-0.20	-3707.98	-3755.49	9423.338	1030
58575	6.34	-11.25	-0.37	-3708.02	-3755.14	9423.341	1030
58580	4.67	-10.89	-0.54	-3709.81	-3757.38	9423.348	1030
58585	5.33	-10.71	-0.42	-3709.82	-3757.64	9423.352	1030
58590	5.91	-10.32	-0.43	-3709.98	-3757.48	9423.357	1030
58595	4.96	-10.54	-0.33	-3710.11	-3757.71	9423.359	1030
58600	5.85	-9.75	-0.76	-3711.49	-3758.51	9423.369	1030
58605	5.62	-9.73	-0.63	-3711.61	-3758.68	9423.373	1030
58610	4.91	-9.68	-0.50	-3711.43	-3759.15	9423.375	1030
58615	4.84	-9.38	-0.43	-3711.68	-3759.40	9423.381	1030
58620	4.97	-9.37	-0.75	-3712.85	-3759.18	9423.389	1030
58625	5.39	-9.67	-0.66	-3713.01	-3759.27	9423.391	1030
58630	6.19	-10.52	-0.62	-3713.27	-3759.74	9423.398	1030
58635	5.15	-10.45	-0.58	-3712.97	-3759.85	9423.402	1030
58640	4.97	-9.90	-0.76	-3714.03	-3761.05	9423.406	1030
58645	5.31	-9.53	-0.70	-3714.63	-3762.06	9423.411	1030
58650	5.63	-9.28	-0.68	-3714.98	-3762.34	9423.417	1030
58655	5.33	-8.71	-0.81	-3715.52	-3763.45	9423.422	1030
58660	5.36	-9.20	-0.72	-3715.58	-3763.68	9423.426	1030
58665	5.36	-9.61	-0.59	-3715.63	-3763.53	9423.432	1030
[truncated: 74,721 more rows]
