# Supplementary material for: Structural characterization of the saxitoxin-targeting APTSTX1 aptamer using optical tweezers and molecular dynamics simulations
Source: PLoS One. 2019 Nov 7;14(11):e0222468. doi: 10.1371/journal.pone.0222468 (PMC6837747; doi:10.1371/journal.pone.0222468)
Supplement: S2 File — Data repository, aptamer under magnesium. (ZIP) [file pone.0222468.s006.zip › Mg/Mg/October/231015/1ACOM.txt]

Instrument name = Christians toy
*****Calibration values *****
TrapA Temperature Fudge	-0.400000
TrapB Temperature Fudge	-1.550000
TrapA Force Sensitivity	0.025700	0.026000	0.032000
TrapB Force Sensitivity	0.026200	0.027400	0.032000
TrapA Lever Sensitivity	15000.000000	14500.000000	0.000000
TrapB Lever Sensitivity	15200.000000	14500.000000	0.000000
Motor Threshold	20	20	20
*****Initial Preference Settings*****
ForceRateDiv	1
ForceGain	32
PosRateDivA	3
PosRateDivB	3
PositionGainA	32
PositionGainB	32
GotoSpeedX	9
GotoSpeedY	9
GotoSpeedZ	4
MaxDataFileSize	10000000
HopDistance	2
*CycleCount/n____	1
*A_PsdX__________	0
*A_PsdY__________	0
*A_PsdSum________	0
*A_Iris__________	0
*A_LeverX________	0
*A_LeverY________	0
*A_LeverSum______	0
*B_PsdX__________	0
*B_PsdY__________	0
*B_PsdSum________	0
*B_Iris__________	0
*B_LeverX________	0
*B_LeverY________	0
*B_LeverSum______	0
*A_Temperature___	0
*B_Temperature___	0
*X_force_________	1
*Y_force_________	1
*Z_force_________	1
*Tension_________	0
*A_dist-X________	0
*A_dist-Y________	1
*B_dist-X________	0
*B_dist-Y________	1
*Motor_X_________	0
*Motor_Y_________	0
*Motor_Z_________	0
*MotorVel_X______	0
*MotorVel_Y______	0
*MotorVel_Z______	0
*A_trapPIC_Err___	0
*B_trapPIC_Err___	0
*comPIC_Err______	0
*A_CycleCount____	0
*B_CycleCount____	0
*Motor_CycleCount	0
*time(sec)_______	1
*Status__________	1
*Null____________	0
samples/line_HI	400
samples/line_LO	20
goto0	8388608	8388608	8388608
goto1	8392985	8372060	8386124
goto2	8444647	8394440	8386460
goto3	8437813	8351420	8384547
goto4	8422772	8353948	8399333
goto5	8388608	8388608	8388608
goto6	8388608	8388608	8388608
goto7	8388608	8388608	8388608
goto8	8388608	8388608	8388608
goto9	8388608	8388608	8388608
yourXYZint	123	456	789
MaxForceP1	20.000000
MinForceP1	3.000000
PullRateP1	100.000000
refoldTime1	0.000000
unfoldTime1	0.000000
MaxForceP2	75.000000
MinForceP2	2.000000
PullRateP2	1000.000000
refoldTime2	0.000000
unfoldTime2	0.000000
MaxForceP3	10.000000
MinForceP3	-10.000000
PullRateP3	1.000000
refoldTime3	2.000000
unfoldTime3	2.000000
constForce1	46.000000
constForce2	28.000000
yourFloat	1.234000
yourXYZfloat	1.000000	2.000000	3.000000
*****End Initial Preference Settings*****

Zero-Force Offsets (pN)  1.825145	-23.178289	-59.817402
0	trapA_Empty_PSD_Sum = 0
        trapB_Empty_PSD_Sum = 0
        trapA_Empty_Iris = 0
        trapB_Empty_Iris = 0
        trapA_Full_PSD_Sum = 19267
        trapB_Full_PSD_Sum = 19822
        trapA_Full_Iris = 17235
        trapB_Full_Iris = 19104
425	   minForce-limit
1660	   maxForce-limit
2880	   minForce-limit
3625	tempA = 22.508	tempB = 22.880
4105	   maxForce-limit
5280	   minForce-limit
6410	   maxForce-limit
7575	   minForce-limit
8755	   maxForce-limit
9855	   minForce-limit
10900	   maxForce-limit
12270	   minForce-limit
13610	   maxForce-limit
13640	tempA = 22.509	tempB = 22.889
14940	   minForce-limit
16240	   maxForce-limit
17235	   minForce-limit
18250	   maxForce-limit
19595	   minForce-limit
20935	   maxForce-limit
22255	   minForce-limit
23630	   maxForce-limit
23685	tempA = 22.522	tempB = 22.873
25055	   minForce-limit
26510	   maxForce-limit
27995	   minForce-limit
29460	   maxForce-limit
30995	   minForce-limit
32505	   maxForce-limit
33730	tempA = 22.506	tempB = 22.887
33990	   minForce-limit
35485	   maxForce-limit
37090	   minForce-limit
38585	   maxForce-limit
39925	   minForce-limit
41380	   maxForce-limit
42770	   minForce-limit
43745	tempA = 22.517	tempB = 22.881
44015	   maxForce-limit
45270	   minForce-limit
46670	   maxForce-limit
48045	   minForce-limit
49425	   maxForce-limit
50820	   minForce-limit
52260	   maxForce-limit
53620	   minForce-limit
53790	tempA = 22.531	tempB = 22.899
54970	   maxForce-limit
56350	   minForce-limit
57755	   maxForce-limit
59190	   minForce-limit
60655	   maxForce-limit
62090	   minForce-limit
63445	   maxForce-limit
63795	tempA = 22.533	tempB = 22.882
64815	   minForce-limit
66115	   maxForce-limit
67495	   minForce-limit
68820	   maxForce-limit
70170	   minForce-limit
71510	   maxForce-limit
72850	   minForce-limit
73855	tempA = 22.520	tempB = 22.877
74220	   maxForce-limit
75570	   minForce-limit
76950	   maxForce-limit
78310	   minForce-limit
79690	   maxForce-limit
81120	   minForce-limit
82555	   maxForce-limit
83925	tempA = 22.514	tempB = 22.886
83960	   minForce-limit
85420	   maxForce-limit
86825	   minForce-limit
88220	   maxForce-limit
89600	   minForce-limit
90865	   maxForce-limit
92245	   minForce-limit
93655	   maxForce-limit
93960	tempA = 22.519	tempB = 22.890
94975	   minForce-limit
96375	   maxForce-limit
97815	   minForce-limit
99110	   maxForce-limit
100410	   minForce-limit
101770	   maxForce-limit
103185	   minForce-limit
104000	tempA = 22.524	tempB = 22.890
104590	   maxForce-limit
105915	   minForce-limit
107255	   maxForce-limit
108590	   minForce-limit
109950	   maxForce-limit
111300	   minForce-limit
112670	   maxForce-limit
114050	tempA = 22.512	tempB = 22.882
114125	   minForce-limit
115510	   maxForce-limit
116865	   minForce-limit
118230	   maxForce-limit
119585	   minForce-limit
120905	   maxForce-limit
122235	   minForce-limit
123530	   maxForce-limit
124075	tempA = 22.529	tempB = 22.887
124910	   minForce-limit
126255	   maxForce-limit
127585	   minForce-limit
128960	   maxForce-limit
130395	   minForce-limit
131665	   maxForce-limit
133060	   minForce-limit
134130	tempA = 22.522	tempB = 22.886
134465	   maxForce-limit
135855	   minForce-limit
137250	   maxForce-limit
138625	   minForce-limit
140060	   maxForce-limit
141390	   minForce-limit
142655	   maxForce-limit
144050	   minForce-limit
144155	tempA = 22.527	tempB = 22.890
145390	   maxForce-limit
146690	   minForce-limit
147960	   maxForce-limit
149245	   minForce-limit
150570	   maxForce-limit
151860	   minForce-limit
153095	   maxForce-limit
154205	tempA = 22.520	tempB = 22.895
154395	   minForce-limit
155670	   maxForce-limit
156965	   minForce-limit
158240	   maxForce-limit
159535	   minForce-limit
160895	   maxForce-limit
162210	   minForce-limit
163600	   maxForce-limit
164265	tempA = 22.531	tempB = 22.884
164945	   minForce-limit
166240	   maxForce-limit
167610	   minForce-limit
168935	   maxForce-limit
170195	   minForce-limit
171400	   maxForce-limit
172665	   minForce-limit
173945	   maxForce-limit
174265	tempA = 22.528	tempB = 22.885
175205	   minForce-limit
176525	   maxForce-limit
177890	   minForce-limit
179295	   maxForce-limit
180595	   minForce-limit
181810	   maxForce-limit
183125	   minForce-limit
184325	tempA = 22.528	tempB = 22.886
184520	   maxForce-limit
185825	   minForce-limit
187125	   maxForce-limit
188425	   minForce-limit
189695	   maxForce-limit
191010	   minForce-limit
192305	   maxForce-limit
193580	   minForce-limit
194325	tempA = 22.539	tempB = 22.897
194825	   maxForce-limit
196105	   minForce-limit
197320	   maxForce-limit
198575	   minForce-limit
199775	   maxForce-limit
201060	   minForce-limit
202305	   maxForce-limit
203530	   minForce-limit
204390	tempA = 22.538	tempB = 22.899
204755	   maxForce-limit
206010	   minForce-limit
207270	   maxForce-limit
208545	   minForce-limit
209810	   maxForce-limit
211085	   minForce-limit
212365	   maxForce-limit
213610	   minForce-limit
214435	tempA = 22.539	tempB = 22.892
214875	   maxForce-limit
216100	   minForce-limit
217350	   maxForce-limit
218590	   minForce-limit
219785	   maxForce-limit
221045	   minForce-limit
222350	   maxForce-limit
223665	   minForce-limit
224460	tempA = 22.535	tempB = 22.898
224925	   maxForce-limit
226160	   minForce-limit
227495	   maxForce-limit
228935	   minForce-limit
230265	   maxForce-limit
231460	   minForce-limit
232620	   maxForce-limit
233890	   minForce-limit
234525	tempA = 22.543	tempB = 22.903
235190	   maxForce-limit
236390	   minForce-limit
237565	   maxForce-limit
238695	   minForce-limit
239865	   maxForce-limit
241015	   minForce-limit
242175	   maxForce-limit
243275	   minForce-limit
244490	   maxForce-limit
244530	tempA = 22.536	tempB = 22.901
245715	   minForce-limit
246865	   maxForce-limit
247990	   minForce-limit
249140	   maxForce-limit
250280	   minForce-limit
251445	   maxForce-limit
252645	   minForce-limit
253775	   maxForce-limit
254590	tempA = 22.536	tempB = 22.904
254945	   minForce-limit
256135	   maxForce-limit
257255	   minForce-limit
258350	   maxForce-limit
259490	   minForce-limit
260690	   maxForce-limit
261875	   minForce-limit
262995	   maxForce-limit
264125	   minForce-limit
264635	tempA = 22.542	tempB = 22.910
265295	   maxForce-limit
266445	   minForce-limit
267620	   maxForce-limit
268740	   minForce-limit
269880	   maxForce-limit
271035	   minForce-limit
272155	   maxForce-limit
273300	   minForce-limit
274565	   maxForce-limit
274670	tempA = 22.547	tempB = 22.899
275795	   minForce-limit
276995	   maxForce-limit
278130	   minForce-limit
279280	   maxForce-limit
280350	   minForce-limit
281500	   maxForce-limit
282600	   minForce-limit
283700	   maxForce-limit
284715	tempA = 22.538	tempB = 22.893
284745	   minForce-limit
285800	   maxForce-limit
286900	   minForce-limit
287985	   maxForce-limit
289010	   minForce-limit
290110	   maxForce-limit
291160	   minForce-limit
292255	   maxForce-limit
293250	   minForce-limit
294315	   maxForce-limit
294775	tempA = 22.553	tempB = 22.917
295350	   minForce-limit
296405	   maxForce-limit
297450	   minForce-limit
298530	   maxForce-limit
299545	   minForce-limit
300670	   maxForce-limit
301760	   minForce-limit
302845	   maxForce-limit
303905	   minForce-limit
304780	tempA = 22.548	tempB = 22.897
304990	   maxForce-limit
305960	   minForce-limit
306995	   maxForce-limit
308040	   minForce-limit
309115	   maxForce-limit
310195	   minForce-limit
311255	   maxForce-limit
312340	   minForce-limit
313405	   maxForce-limit
314420	   minForce-limit
314850	tempA = 22.562	tempB = 22.918
315465	   maxForce-limit
316520	   minForce-limit
317585	   maxForce-limit
318620	   minForce-limit
319660	   maxForce-limit
320890	   minForce-limit
322545	   maxForce-limit
324195	   minForce-limit
324860	tempA = 22.548	tempB = 22.907
325900	   maxForce-limit
327495	   minForce-limit
329050	   maxForce-limit
330660	   minForce-limit
332190	   maxForce-limit
333765	   minForce-limit
334920	tempA = 22.547	tempB = 22.908
335310	   maxForce-limit
337195	   minForce-limit
338785	   maxForce-limit
340365	   minForce-limit
341955	   maxForce-limit
343595	   minForce-limit
344995	tempA = 22.553	tempB = 22.912
345195	   maxForce-limit
346805	   minForce-limit
348395	   maxForce-limit
349960	   minForce-limit
351560	   maxForce-limit
353160	   minForce-limit
354710	   maxForce-limit
355010	tempA = 22.537	tempB = 22.908
356295	   minForce-limit
357875	   maxForce-limit
359495	   minForce-limit
361060	   maxForce-limit
362630	   minForce-limit
364285	   maxForce-limit
365055	tempA = 22.556	tempB = 22.906
365950	   minForce-limit
367585	   maxForce-limit
369200	   minForce-limit
370815	   maxForce-limit
372455	   minForce-limit
374045	   maxForce-limit
375065	tempA = 22.544	tempB = 22.907
375630	   minForce-limit
377220	   maxForce-limit
378870	   minForce-limit
380430	   maxForce-limit
382020	   minForce-limit
383620	   maxForce-limit
385130	tempA = 22.544	tempB = 22.913
385205	   minForce-limit
386750	   maxForce-limit
388340	   minForce-limit
389930	   maxForce-limit
391570	   minForce-limit
393235	   maxForce-limit
394815	   minForce-limit
395180	tempA = 22.548	tempB = 22.919
396405	   maxForce-limit
397985	   minForce-limit
399595	   maxForce-limit
401175	   minForce-limit
402720	   maxForce-limit
404285	   minForce-limit
405195	tempA = 22.547	tempB = 22.922
405870	   maxForce-limit
407450	   minForce-limit
409055	   maxForce-limit
410600	   minForce-limit
412140	   maxForce-limit
413710	   minForce-limit
415265	tempA = 22.557	tempB = 22.925
415335	   maxForce-limit
416955	   minForce-limit
418570	   maxForce-limit
420155	   minForce-limit
421720	   maxForce-limit
423365	   minForce-limit
424965	   maxForce-limit
425330	tempA = 22.569	tempB = 22.917
426535	   minForce-limit
428095	   maxForce-limit
429670	   minForce-limit
431200	   maxForce-limit
432265	End Write
