# Supplementary material for: Structural characterization of the saxitoxin-targeting APTSTX1 aptamer using optical tweezers and molecular dynamics simulations
Source: PLoS One. 2019 Nov 7;14(11):e0222468. doi: 10.1371/journal.pone.0222468 (PMC6837747; doi:10.1371/journal.pone.0222468)
Supplement: S2 File — Data repository, aptamer under magnesium. (ZIP) [file pone.0222468.s006.zip › Mg/Mg/October/231015/1bnbA.txt]

#Begin Write:
CycleCount/n	X_force	Y_force	Z_force	A_dist-Y	B_dist-Y	time(sec)	Status
0	2.34	-0.32	0.89	-4881.49	-6378.15	5317.535	1031
5	2.23	-0.29	0.87	-4881.03	-6374.86	5317.539	1031
10	2.46	-0.43	0.99	-4880.80	-6376.46	5317.544	1031
15	2.55	-0.62	1.00	-4879.78	-6381.58	5317.550	1031
20	2.04	-0.46	0.93	-4879.52	-6382.71	5317.554	1031
25	2.10	-0.56	0.92	-4879.75	-6379.54	5317.560	1031
30	1.83	-0.41	0.88	-4879.65	-6376.44	5317.564	1031
35	1.78	-0.44	0.80	-4879.78	-6377.50	5317.570	1031
40	2.26	-0.60	0.93	-4879.77	-6379.55	5317.575	1031
45	2.67	-0.83	0.98	-4879.19	-6379.60	5317.582	1031
50	2.04	-0.64	0.85	-4879.50	-6379.94	5317.585	1031
55	2.29	-0.66	0.81	-4879.43	-6378.29	5317.590	1031
60	2.32	-0.68	0.92	-4879.37	-6377.56	5317.594	1031
65	2.35	-1.22	0.95	-4876.84	-6378.98	5317.601	1031
70	1.99	-1.29	0.90	-4875.88	-6376.96	5317.606	1031
75	1.66	-1.20	0.84	-4875.89	-6364.72	5317.609	1031
80	1.46	-1.09	0.70	-4875.74	-6324.77	5317.615	1031
85	1.83	-1.25	0.78	-4875.64	-6323.16	5317.620	1031
90	1.64	-1.12	0.90	-4875.83	-6314.90	5317.625	1031
95	1.18	-0.93	0.84	-4875.75	-6311.02	5317.630	1031
100	1.27	-1.02	0.82	-4875.74	-6319.07	5317.636	1031
105	1.88	-1.13	0.88	-4875.69	-6333.50	5317.640	1031
110	1.83	-1.02	0.91	-4875.61	-6318.00	5317.646	1031
115	2.46	-1.51	0.94	-4875.54	-6319.35	5317.649	1031
120	1.99	-1.97	0.92	-4872.80	-6306.94	5317.656	1031
125	1.89	-2.01	1.07	-4872.58	-6313.56	5317.660	1031
130	1.60	-1.93	0.89	-4872.38	-6318.28	5317.664	1031
135	1.88	-2.01	0.78	-4872.54	-6318.99	5317.669	1031
140	2.00	-2.41	0.98	-4871.19	-6319.18	5317.675	1031
145	2.02	-2.47	0.99	-4870.88	-6317.75	5317.679	1031
150	2.15	-2.27	0.98	-4870.98	-6325.25	5317.687	1031
155	1.71	-2.31	0.99	-4870.88	-6317.93	5317.689	1031
160	2.16	-2.41	1.00	-4870.84	-6326.53	5317.695	1031
165	2.14	-2.47	1.10	-4870.88	-6330.31	5317.700	1031
170	2.07	-2.64	1.12	-4868.48	-6357.16	5317.707	1031
175	2.29	-2.55	1.10	-4868.56	-6338.07	5317.710	1031
180	2.36	-2.69	0.99	-4868.85	-6323.27	5317.715	1031
185	2.92	-2.89	0.99	-4868.83	-6331.83	5317.719	1031
190	2.89	-2.90	1.03	-4868.09	-6328.85	5317.726	1031
195	2.07	-2.77	0.92	-4867.73	-6323.71	5317.731	1031
200	1.98	-2.59	1.15	-4867.48	-6322.73	5317.734	1031
205	2.10	-2.75	1.11	-4867.50	-6325.04	5317.740	1031
210	2.72	-3.20	1.18	-4866.92	-6313.89	5317.745	1031
215	1.98	-2.96	1.18	-4865.95	-6316.18	5317.750	1031
220	1.93	-3.08	1.13	-4866.09	-6323.77	5317.755	1031
225	2.10	-2.98	1.30	-4866.33	-6322.22	5317.761	1031
230	2.06	-3.01	1.27	-4865.41	-6322.78	5317.765	1031
235	1.87	-3.22	1.10	-4864.58	-6313.30	5317.771	1031
240	2.04	-3.32	1.08	-4864.53	-6306.29	5317.773	1031
245	1.96	-3.39	1.16	-4863.95	-6310.40	5317.780	1031
250	1.49	-2.96	1.27	-4863.76	-6314.18	5317.785	1031
255	0.83	-2.56	1.38	-4863.64	-6309.43	5317.792	1031
260	1.35	-2.79	1.32	-4863.70	-6308.68	5317.794	1031
265	1.41	-2.84	1.27	-4863.96	-6315.79	5317.801	1031
270	0.99	-2.70	1.21	-4863.72	-6312.04	5317.804	1031
275	1.41	-3.37	1.45	-4861.72	-6303.90	5317.812	1031
280	1.79	-3.78	1.10	-4861.66	-6303.85	5317.815	1031
285	1.32	-3.53	1.02	-4861.57	-6311.96	5317.820	1031
290	1.83	-3.85	1.16	-4861.62	-6314.33	5317.825	1031
295	1.53	-3.98	1.21	-4860.60	-6311.68	5317.830	1031
300	0.98	-3.93	1.21	-4859.74	-6299.42	5317.835	1031
305	1.13	-3.91	1.29	-4859.94	-6303.81	5317.840	1031
310	1.35	-3.94	1.27	-4860.29	-6296.71	5317.844	1031
315	0.89	-3.78	1.26	-4860.05	-6304.01	5317.850	1031
320	0.84	-3.82	1.24	-4860.18	-6301.97	5317.856	1031
325	1.09	-4.08	1.31	-4859.31	-6304.39	5317.859	1031
330	0.42	-3.95	1.32	-4858.19	-6304.47	5317.865	1031
335	1.92	-5.02	1.21	-4857.73	-6302.75	5317.870	1031
340	2.48	-5.43	1.25	-4857.24	-6299.58	5317.875	1031
345	2.48	-5.48	1.19	-4857.01	-6307.46	5317.880	1031
350	2.39	-5.34	1.31	-4856.91	-6305.48	5317.886	1031
355	1.32	-4.56	1.24	-4857.07	-6307.27	5317.890	1031
360	1.43	-4.52	1.36	-4857.18	-6310.32	5317.895	1031
365	1.10	-4.53	1.37	-4856.89	-6312.31	5317.899	1031
370	1.39	-4.93	1.45	-4854.86	-6307.54	5317.905	1031
375	0.64	-4.38	1.51	-4854.70	-6310.85	5317.910	1031
380	1.07	-4.58	1.54	-4854.59	-6257.73	5317.914	1031
385	1.69	-5.13	1.42	-4854.66	-6252.19	5317.919	1031
390	1.26	-4.87	1.47	-4854.41	-6252.10	5317.927	1031
395	1.06	-4.87	1.49	-4854.47	-6252.14	5317.929	1031
400	0.63	-4.50	1.63	-4854.61	-6247.75	5317.936	1031
405	1.14	-4.79	1.58	-4854.63	-6266.91	5317.940	1031
410	0.29	-4.67	1.57	-4852.93	-6266.30	5317.945	1031
415	0.38	-4.99	1.57	-4851.90	-6264.33	5317.950	1031
420	0.16	-4.81	1.55	-4851.80	-6266.31	5317.955	1031
425	-0.01	-4.79	1.51	-4851.74	-6265.71	5317.960	1031
430	0.86	-5.34	1.46	-4851.10	-6262.61	5317.965	1031
435	0.85	-5.45	1.55	-4850.43	-6262.82	5317.969	1031
440	0.71	-5.53	1.51	-4850.23	-6264.06	5317.975	1031
445	0.26	-5.15	1.65	-4850.32	-6291.49	5317.981	1031
450	0.62	-5.25	1.67	-4850.37	-6325.06	5317.984	1031
455	0.26	-5.14	1.62	-4850.48	-6326.14	5317.991	1031
460	0.32	-5.07	1.64	-4850.43	-6327.61	5317.995	1031
465	0.42	-5.19	1.61	-4850.45	-6335.93	5318.000	1031
470	0.62	-5.43	1.74	-4849.81	-6331.97	5318.005	1031
475	0.81	-5.99	1.74	-4847.57	-6329.04	5318.009	1031
480	0.56	-5.97	1.69	-4847.30	-6352.92	5318.015	1031
485	0.61	-6.00	1.62	-4846.70	-6361.31	5318.021	1031
490	0.69	-6.09	1.66	-4846.52	-6341.29	5318.023	1031
495	-0.19	-5.63	1.67	-4846.85	-6321.65	5318.030	1031
500	0.45	-5.87	1.76	-4846.51	-6341.72	5318.035	1031
505	0.33	-5.98	1.72	-4845.63	-6329.54	5318.039	1031
510	-0.21	-5.90	1.67	-4845.31	-6327.74	5318.045	1031
515	-0.08	-6.15	1.82	-4845.14	-6321.85	5318.052	1031
520	0.10	-6.05	1.85	-4845.19	-6322.34	5318.054	1031
525	-0.04	-5.88	1.78	-4845.18	-6322.44	5318.061	1031
530	0.02	-5.87	1.81	-4845.21	-6318.89	5318.065	1031
535	-0.00	-6.20	1.70	-4844.01	-6319.99	5318.070	1031
540	-0.30	-6.25	1.76	-4843.09	-6335.68	5318.075	1031
545	-0.88	-6.01	1.81	-4843.28	-6321.00	5318.080	1031
550	-0.17	-6.48	1.66	-4843.25	-6322.28	5318.085	1031
555	0.50	-6.88	1.64	-4843.23	-6320.22	5318.090	1031
560	-0.32	-6.38	1.86	-4843.06	-6321.46	5318.094	1031
565	0.12	-6.75	1.91	-4842.29	-6317.56	5318.101	1031
570	-0.36	-6.83	1.86	-4840.93	-6316.52	5318.106	1031
575	-0.07	-6.95	1.86	-4840.65	-6315.08	5318.109	1031
580	0.07	-7.02	1.81	-4840.79	-6322.56	5318.115	1031
585	-0.18	-6.92	1.79	-4840.71	-6328.10	5318.120	1031
590	-0.36	-6.74	1.75	-4840.92	-6325.81	5318.125	1031
595	-0.71	-6.66	1.75	-4841.00	-6320.59	5318.129	1031
600	-0.06	-7.01	1.79	-4840.80	-6320.85	5318.135	1031
605	-0.30	-7.04	1.80	-4840.42	-6324.35	5318.139	1031
610	-0.82	-7.00	1.87	-4838.29	-6317.08	5318.146	1031
615	-0.80	-7.08	1.91	-4838.15	-6317.79	5318.148	1031
620	-0.45	-7.13	1.78	-4837.67	-6319.67	5318.156	1031
625	-0.74	-7.28	1.88	-4837.15	-6318.85	5318.160	1031
630	-0.53	-7.44	1.81	-4837.42	-6318.95	5318.164	1031
635	-0.61	-7.34	1.77	-4837.30	-6316.07	5318.170	1031
640	-1.00	-7.28	1.95	-4836.04	-6315.36	5318.176	1031
645	-0.62	-7.52	1.93	-4835.47	-6317.48	5318.179	1031
650	-0.29	-7.76	1.90	-4835.54	-6323.25	5318.186	1031
655	-1.09	-7.42	1.90	-4835.39	-6329.05	5318.190	1031
660	-0.75	-7.53	1.90	-4835.42	-6303.89	5318.195	1031
665	-0.82	-7.61	1.76	-4835.56	-6305.56	5318.200	1031
670	-0.81	-7.82	1.90	-4833.86	-6287.44	5318.206	1031
675	-1.03	-7.93	1.84	-4833.26	-6287.58	5318.210	1031
680	-0.67	-8.11	2.03	-4833.56	-6288.71	5318.214	1031
685	-1.13	-8.00	1.95	-4833.07	-6290.52	5318.220	1031
690	-1.26	-7.89	1.93	-4833.21	-6284.87	5318.225	1031
695	-1.51	-7.85	1.96	-4833.36	-6283.41	5318.230	1031
700	-1.17	-8.17	1.81	-4832.96	-6287.19	5318.235	1031
705	-0.55	-8.82	1.81	-4831.19	-6266.17	5318.241	1031
710	-1.18	-8.36	2.02	-4830.72	-6274.03	5318.245	1031
715	-1.53	-8.05	2.14	-4831.06	-6269.59	5318.250	1031
720	-1.77	-8.15	2.11	-4830.84	-6267.11	5318.253	1031
725	-1.52	-8.43	2.12	-4829.60	-6262.86	5318.260	1031
730	-1.45	-8.53	1.99	-4829.33	-6265.51	5318.265	1031
735	-1.62	-8.55	2.08	-4828.78	-6265.84	5318.271	1031
740	-1.41	-8.61	2.05	-4828.63	-6265.82	5318.273	1031
745	-1.13	-8.78	1.98	-4828.65	-6266.81	5318.280	1031
750	-1.34	-8.76	2.07	-4828.74	-6269.03	5318.286	1031
755	-0.24	-9.30	1.89	-4828.65	-6281.63	5318.292	1031
760	-0.79	-9.15	1.85	-4828.52	-6278.89	5318.295	1031
765	-0.72	-9.15	2.05	-4828.67	-6280.70	5318.300	1031
770	-1.28	-8.85	1.97	-4828.60	-6281.56	5318.304	1031
775	-1.29	-9.28	2.02	-4826.68	-6279.72	5318.311	1031
780	-1.34	-9.36	2.15	-4825.93	-6281.67	5318.315	1031
785	-1.04	-9.46	2.13	-4825.98	-6276.84	5318.320	1031
790	-0.92	-9.46	2.23	-4825.70	-6276.69	5318.326	1031
795	-0.70	-9.73	2.18	-4825.15	-6279.34	5318.331	1031
800	-1.23	-9.62	2.22	-4824.27	-6273.76	5318.335	1031
805	-1.27	-9.73	2.28	-4823.81	-6262.52	5318.340	1031
810	-2.08	-9.32	2.37	-4823.08	-6259.03	5318.344	1031
815	-1.85	-9.36	2.36	-4823.36	-6258.67	5318.350	1031
820	-1.69	-9.44	2.44	-4823.05	-6221.57	5318.355	1031
825	-1.48	-9.66	2.32	-4823.43	-6228.86	5318.359	1031
830	-1.51	-9.80	2.18	-4823.12	-6228.09	5318.365	1031
835	-1.18	-10.01	2.19	-4823.03	-6226.96	5318.370	1031
840	-1.46	-10.17	2.35	-4821.21	-6225.12	5318.375	1031
845	-1.87	-10.11	2.23	-4821.29	-6232.16	5318.379	1031
850	-1.36	-10.34	2.30	-4821.25	-6222.31	5318.387	1031
855	-1.57	-10.08	2.28	-4821.03	-6221.58	5318.390	1031
860	-1.85	-10.04	2.27	-4821.23	-6222.89	5318.395	1031
865	-1.65	-10.04	2.34	-4821.35	-6225.67	5318.399	1031
870	-1.70	-10.32	2.28	-4819.93	-6243.20	5318.405	1031
875	-1.83	-10.35	2.32	-4819.39	-6234.71	5318.411	1031
880	-1.73	-10.39	2.40	-4819.48	-6251.68	5318.414	1031
885	-1.80	-10.30	2.36	-4819.36	-6223.58	5318.420	1031
890	-2.10	-10.19	2.29	-4819.19	-6225.99	5318.426	1031
895	-1.80	-10.40	2.29	-4819.25	-6233.94	5318.429	1031
900	-1.72	-10.49	2.37	-4819.26	-6239.81	5318.436	1031
905	-1.89	-10.36	2.30	-4818.99	-6225.79	5318.440	1031
910	-1.70	-10.31	2.32	-4819.00	-6219.89	5318.445	1031
915	-2.03	-10.42	2.22	-4818.82	-6222.06	5318.451	1031
920	-3.10	-9.68	2.74	-4818.65	-6223.18	5318.454	1031
925	-2.99	-9.80	2.74	-4818.72	-6222.64	5318.460	1031
930	-2.55	-10.17	2.68	-4817.87	-6224.25	5318.465	1031
935	-1.94	-11.19	2.41	-4814.87	-6228.00	5318.469	1031
940	-1.54	-11.49	2.35	-4814.63	-6227.30	5318.474	1031
945	-2.00	-11.31	2.45	-4814.74	-6219.57	5318.481	1031
950	-2.25	-11.00	2.43	-4814.66	-6219.23	5318.484	1031
955	-1.84	-11.19	2.67	-4814.77	-6243.32	5318.492	1031
960	-2.21	-11.16	2.43	-4814.81	-6253.22	5318.495	1031
965	-2.10	-11.16	2.50	-4814.85	-6268.36	5318.500	1031
970	-2.18	-11.22	2.52	-4814.84	-6273.20	5318.504	1031
975	-2.55	-11.38	2.51	-4812.32	-6266.48	5318.512	1031
980	-2.10	-11.53	2.61	-4811.91	-6263.26	5318.515	1031
985	-2.74	-11.38	2.62	-4811.58	-6266.43	5318.522	1031
990	-2.46	-11.45	2.52	-4812.00	-6263.02	5318.523	1031
995	-1.87	-11.94	2.68	-4810.62	-6261.51	5318.531	1030
1000	-2.29	-11.67	2.74	-4810.43	-6265.00	5318.536	1030
1005	-2.20	-11.80	2.64	-4811.01	-6271.39	5318.540	1030
1010	-2.20	-11.91	2.53	-4811.11	-6271.73	5318.545	1030
1015	-2.25	-11.89	2.60	-4811.24	-6272.26	5318.550	1030
1020	-2.33	-11.82	2.68	-4810.77	-6297.57	5318.555	1030
1025	-2.74	-11.50	2.75	-4810.82	-6277.48	5318.561	1030
1030	-2.63	-11.52	2.75	-4810.93	-6298.07	5318.565	1030
1035	-2.60	-11.47	2.63	-4811.48	-6291.70	5318.570	1030
1040	-2.97	-11.03	2.72	-4812.93	-6277.84	5318.575	1030
1045	-2.94	-10.97	2.78	-4812.82	-6290.15	5318.579	1030
1050	-2.49	-11.19	2.80	-4812.69	-6312.75	5318.585	1030
1055	-2.93	-10.99	2.74	-4812.82	-6332.62	5318.589	1030
1060	-1.63	-11.58	2.67	-4812.87	-6329.05	5318.594	1030
1065	-1.97	-11.47	2.66	-4812.81	-6331.21	5318.599	1030
1070	-1.83	-11.15	2.67	-4814.26	-6327.56	5318.606	1030
1075	-2.42	-10.82	2.56	-4815.06	-6330.40	5318.609	1030
1080	-2.15	-10.98	2.57	-4814.87	-6338.78	5318.616	1030
1085	-1.81	-11.28	2.56	-4814.66	-6334.45	5318.621	1030
1090	-1.78	-11.18	2.59	-4814.79	-6333.77	5318.627	1030
1095	-2.06	-11.07	2.55	-4814.60	-6334.81	5318.630	1030
1100	-2.00	-11.06	2.58	-4814.52	-6338.34	5318.636	1030
1105	-2.08	-11.07	2.55	-4814.32	-6344.04	5318.640	1030
1110	-2.05	-10.69	2.53	-4816.57	-6344.86	5318.646	1030
1115	-2.06	-10.45	2.54	-4817.59	-6341.56	5318.648	1030
1120	-2.74	-10.04	2.51	-4817.74	-6342.19	5318.655	1030
1125	-3.26	-9.83	2.48	-4817.64	-6345.62	5318.661	1030
1130	-3.40	-9.60	2.61	-4818.22	-6343.34	5318.665	1030
1135	-3.38	-9.36	2.54	-4819.28	-6343.99	5318.670	1030
1140	-3.67	-9.27	2.53	-4819.31	-6349.04	5318.675	1030
1145	-2.66	-9.72	2.28	-4820.06	-6345.14	5318.679	1030
1150	-2.60	-9.79	2.22	-4820.13	-6341.98	5318.685	1030
1155	-2.62	-9.67	2.35	-4820.30	-6340.30	5318.691	1030
1160	-2.57	-9.69	2.40	-4820.13	-6342.00	5318.694	1030
1165	-1.94	-10.05	2.30	-4819.98	-6341.65	5318.700	1030
1170	-2.22	-9.89	2.19	-4820.36	-6344.65	5318.705	1030
1175	-2.89	-9.03	2.55	-4821.77	-6343.70	5318.711	1030
1180	-2.97	-9.08	2.55	-4822.20	-6347.06	5318.715	1030
1185	-3.28	-8.96	2.43	-4821.99	-6350.52	5318.722	1030
1190	-2.61	-9.29	2.36	-4822.12	-6345.01	5318.725	1030
1195	-1.96	-9.36	2.29	-4823.25	-6343.96	5318.731	1030
1200	-1.19	-9.95	2.46	-4823.38	-6344.44	5318.734	1030
1205	-1.22	-10.01	2.26	-4824.02	-6346.22	5318.741	1030
1210	-1.44	-9.67	2.35	-4824.34	-6345.43	5318.746	1030
1215	-1.74	-9.49	2.11	-4824.04	-6344.01	5318.752	1030
1220	-1.28	-9.62	2.11	-4824.30	-6304.66	5318.755	1030
1225	-2.00	-9.11	2.30	-4824.49	-6289.48	5318.760	1030
1230	-2.83	-8.65	2.12	-4824.37	-6304.39	5318.765	1030
1235	-2.60	-8.43	2.26	-4825.81	-6337.52	5318.771	1030
1240	-2.40	-8.34	2.25	-4826.76	-6293.26	5318.773	1030
1245	-2.41	-8.33	2.22	-4826.60	-6283.59	5318.780	1030
1250	-2.64	-8.28	2.30	-4826.66	-6247.27	5318.786	1030
1255	-2.53	-8.29	2.24	-4826.45	-6246.50	5318.790	1030
1260	-2.89	-8.18	2.24	-4826.66	-6245.67	5318.795	1030
1265	-2.87	-8.11	2.18	-4826.86	-6277.68	5318.799	1030
1270	-1.92	-8.37	2.33	-4828.65	-6316.03	5318.804	1030
1275	-1.76	-8.49	2.26	-4828.78	-6329.39	5318.810	1030
1280	-1.76	-8.50	2.26	-4828.66	-6318.56	5318.815	1030
1285	-1.66	-8.49	2.31	-4828.62	-6319.84	5318.819	1030
1290	-2.14	-8.27	2.24	-4828.92	-6336.56	5318.827	1030
1295	-2.19	-8.23	2.27	-4828.82	-6313.84	5318.828	1030
1300	-2.14	-8.24	2.17	-4828.74	-6306.22	5318.835	1030
1305	-1.94	-8.31	2.37	-4828.81	-6316.59	5318.840	1030
1310	-2.21	-7.83	2.22	-4831.54	-6314.78	5318.847	1030
1315	-2.02	-7.70	2.28	-4831.73	-6298.70	5318.850	1030
1320	-2.25	-7.62	2.23	-4831.94	-6284.97	5318.857	1030
1325	-1.96	-7.74	2.27	-4831.71	-6283.89	5318.859	1030
1330	-1.74	-7.70	2.20	-4832.92	-6301.98	5318.866	1030
1335	-1.52	-7.74	2.24	-4833.23	-6292.36	5318.871	1030
1340	-1.78	-7.50	2.13	-4833.52	-6292.58	5318.875	1030
1345	-1.77	-7.42	2.15	-4833.97	-6292.80	5318.880	1030
1350	-1.46	-7.62	2.05	-4834.19	-6300.21	5318.885	1030
1355	-1.28	-7.74	2.18	-4833.96	-6292.32	5318.890	1030
1360	-1.08	-7.82	2.21	-4834.08	-6294.00	5318.895	1030
1365	-1.49	-7.67	2.10	-4833.96	-6289.70	5318.898	1030
1370	-1.42	-7.48	2.14	-4834.84	-6309.62	5318.905	1030
1375	-2.14	-6.67	2.24	-4836.27	-6330.85	5318.911	1030
1380	-1.33	-7.08	2.23	-4836.56	-6324.51	5318.914	1030
1385	-0.93	-7.31	1.86	-4836.39	-6294.44	5318.921	1030
1390	-0.93	-7.33	1.91	-4836.74	-6294.34	5318.924	1030
1395	-0.36	-7.47	1.82	-4837.72	-6288.09	5318.929	1030
1400	-0.29	-7.42	1.93	-4837.81	-6283.82	5318.934	1030
1405	-0.76	-7.24	1.79	-4838.12	-6284.19	5318.940	1030
1410	-0.26	-7.41	1.83	-4838.06	-6282.18	5318.944	1030
1415	-0.36	-7.31	1.80	-4838.40	-6287.03	5318.951	1030
1420	-0.16	-7.43	1.78	-4838.28	-6297.75	5318.954	1030
1425	-0.04	-7.52	1.67	-4838.46	-6304.16	5318.960	1030
1430	-0.54	-7.22	1.75	-4838.23	-6308.41	5318.965	1030
1435	-0.41	-6.99	1.78	-4840.04	-6316.31	5318.969	1030
1440	-0.38	-7.00	1.80	-4840.39	-6306.26	5318.975	1030
1445	0.32	-7.39	1.56	-4840.40	-6360.32	5318.982	1030
1450	-0.02	-7.10	1.61	-4840.46	-6357.03	5318.984	1030
1455	-0.87	-6.76	1.70	-4840.55	-6358.03	5318.992	1030
1460	-0.25	-6.98	1.79	-4840.44	-6355.19	5318.996	1030
1465	0.36	-7.02	1.73	-4841.62	-6312.67	5319.000	1030
1470	0.52	-7.04	1.78	-4842.48	-6306.39	5319.005	1030
1475	0.19	-6.89	1.73	-4843.16	-6302.22	5319.011	1030
1480	-0.27	-6.54	1.58	-4843.20	-6313.83	5319.015	1030
1485	0.15	-6.66	1.67	-4843.42	-6295.96	5319.020	1030
1490	0.38	-6.80	1.61	-4843.36	-6299.56	5319.025	1030
1495	0.46	-6.82	1.69	-4843.52	-6295.96	5319.030	1030
1500	0.10	-6.82	1.53	-4843.08	-6298.86	5319.036	1030
1505	0.28	-6.62	1.66	-4844.01	-6291.81	5319.040	1030
1510	0.02	-6.23	1.52	-4845.25	-6296.03	5319.046	1030
1515	-0.12	-6.04	1.65	-4845.42	-6299.16	5319.050	1030
1520	0.08	-6.07	1.72	-4845.37	-6304.80	5319.056	1030
1525	-0.16	-6.02	1.67	-4845.46	-6306.58	5319.060	1030
1530	-0.20	-5.75	1.63	-4846.62	-6291.06	5319.065	1030
1535	0.21	-5.83	1.66	-4846.82	-6300.74	5319.069	1030
1540	0.24	-5.69	1.70	-4847.39	-6307.12	5319.077	1030
1545	0.07	-5.64	1.54	-4847.66	-6306.58	5319.078	1030
1550	-0.49	-5.30	1.72	-4847.56	-6333.23	5319.085	1030
1555	-0.18	-5.40	1.75	-4847.55	-6352.29	5319.090	1030
1560	-0.02	-5.51	1.79	-4847.53	-6353.41	5319.095	1030
1565	-0.17	-5.48	1.60	-4847.89	-6353.71	5319.100	1030
1570	0.12	-5.26	1.62	-4849.07	-6354.11	5319.106	1030
1575	-0.16	-5.07	1.68	-4849.08	-6319.71	5319.109	1030
1580	0.35	-5.31	1.66	-4849.30	-6328.76	5319.116	1030
1585	0.33	-5.33	1.57	-4849.11	-6355.28	5319.121	1030
1590	0.28	-5.25	1.54	-4849.16	-6356.23	5319.125	1030
1595	0.52	-5.34	1.68	-4849.37	-6375.12	5319.130	1030
1600	0.53	-5.10	1.55	-4850.30	-6338.81	5319.135	1030
1605	0.54	-4.79	1.52	-4851.68	-6300.85	5319.140	1030
1610	0.65	-4.75	1.59	-4851.84	-6300.08	5319.145	1030
1615	0.55	-4.72	1.56	-4851.94	-6301.05	5319.148	1030
1620	0.36	-4.60	1.54	-4852.23	-6300.56	5319.154	1030
1625	0.60	-4.96	1.58	-4852.20	-6298.85	5319.161	1030
1630	0.61	-4.62	1.60	-4852.21	-6301.75	5319.164	1030
1635	0.56	-4.47	1.60	-4852.25	-6306.28	5319.169	1030
1640	1.13	-4.84	1.63	-4852.07	-6306.73	5319.174	1030
1645	0.61	-4.17	1.43	-4855.44	-6360.87	5319.182	1030
1650	0.53	-4.09	1.51	-4855.34	-6361.42	5319.185	1030
1655	0.96	-4.34	1.57	-4855.12	-6326.11	5319.191	1030
1660	1.17	-4.35	1.46	-4855.36	-6314.39	5319.194	1030
1665	0.84	-4.33	1.50	-4856.41	-6344.53	5319.201	1030
1670	1.44	-4.39	1.42	-4856.66	-6355.13	5319.203	1030
1675	0.88	-4.12	1.36	-4857.19	-6340.53	5319.210	1030
1680	1.30	-4.24	1.42	-4857.07	-6311.10	5319.216	1030
1685	0.80	-3.77	1.34	-4857.60	-6348.74	5319.221	1030
1690	0.75	-3.99	1.44	-4857.51	-6363.25	5319.225	1030
1695	1.13	-4.25	1.34	-4857.38	-6330.84	5319.231	1030
1700	1.00	-4.11	1.33	-4857.30	-6315.32	5319.234	1030
1705	0.69	-3.63	1.32	-4858.79	-6334.36	5319.241	1030
1710	1.22	-3.79	1.28	-4859.51	-6367.48	5319.247	1030
1715	1.32	-4.05	1.28	-4859.59	-6365.75	5319.250	1030
1720	1.15	-3.81	1.37	-4859.78	-6365.42	5319.255	1030
1725	1.29	-3.53	1.29	-4860.39	-6365.68	5319.260	1030
1730	1.30	-3.44	1.25	-4861.17	-6367.15	5319.265	1030
1735	1.18	-3.54	1.26	-4861.35	-6366.82	5319.270	1030
1740	0.91	-3.38	1.37	-4861.08	-6367.61	5319.276	1030
1745	1.04	-3.36	1.37	-4861.04	-6368.30	5319.279	1030
1750	1.37	-3.49	1.17	-4861.16	-6369.27	5319.286	1030
1755	1.01	-3.34	1.26	-4861.37	-6368.77	5319.289	1030
1760	1.28	-3.13	1.19	-4863.01	-6368.20	5319.295	1030
1765	1.57	-3.22	1.22	-4863.57	-6372.81	5319.300	1030
1770	1.44	-3.02	1.06	-4864.03	-6370.76	5319.305	1030
1775	1.81	-3.10	1.33	-4863.94	-6369.22	5319.310	1030
1780	1.60	-3.17	1.25	-4863.76	-6374.05	5319.317	1030
1785	1.92	-3.39	1.35	-4864.18	-6375.90	5319.319	1030
1790	1.26	-3.01	1.42	-4864.43	-6379.13	5319.326	1030
1795	1.44	-3.10	1.36	-4864.08	-6375.81	5319.328	1030
1800	1.64	-2.84	1.25	-4865.82	-6374.99	5319.335	1030
1805	1.73	-2.78	1.23	-4866.17	-6380.07	5319.341	1030
1810	1.70	-2.79	1.21	-4866.06	-6380.28	5319.345	1030
1815	1.71	-2.75	1.32	-4866.17	-6382.18	5319.350	1030
1820	1.79	-2.57	1.28	-4866.45	-6381.20	5319.355	1030
1825	2.15	-2.57	1.32	-4867.75	-6383.91	5319.359	1030
1830	1.95	-2.59	1.32	-4867.77	-6383.84	5319.365	1030
1835	1.88	-2.48	1.25	-4867.70	-6378.13	5319.371	1030
1840	2.48	-2.65	1.36	-4867.91	-6374.46	5319.375	1030
1845	2.07	-2.27	1.27	-4869.37	-6375.25	5319.381	1030
1850	1.76	-2.17	1.27	-4868.86	-6377.88	5319.385	1030
1855	2.10	-2.36	1.22	-4869.13	-6376.10	5319.390	1030
1860	2.57	-2.47	1.19	-4869.12	-6375.86	5319.395	1030
1865	2.16	-1.94	1.15	-4870.96	-6381.51	5319.401	1030
1870	2.25	-1.93	1.14	-4870.59	-6384.21	5319.404	1030
1875	1.79	-1.75	1.13	-4870.53	-6384.05	5319.411	1030
1880	1.68	-1.67	1.12	-4870.54	-6382.01	5319.414	1030
1885	2.40	-1.67	1.28	-4871.82	-6375.96	5319.422	1030
1890	2.38	-1.62	1.26	-4871.99	-6376.17	5319.424	1030
1895	2.10	-1.48	1.25	-4872.04	-6377.31	5319.430	1030
1900	2.05	-1.46	1.21	-4871.96	-6378.13	5319.435	1030
1905	1.87	-1.26	1.13	-4873.16	-6383.06	5319.441	1030
1910	2.37	-1.34	1.18	-4873.48	-6381.70	5319.444	1030
1915	2.05	-1.16	1.20	-4873.62	-6374.82	5319.451	1030
1920	1.84	-1.14	1.08	-4873.41	-6375.57	5319.454	1030
1925	1.69	-1.03	1.23	-4873.09	-6377.50	5319.460	1030
1930	1.53	-1.12	1.08	-4873.59	-6379.27	5319.466	1030
1935	1.99	-1.21	1.13	-4874.34	-6381.39	5319.469	1030
1940	1.66	-0.70	1.13	-4875.78	-6383.30	5319.476	1030
1945	2.02	-0.81	1.08	-4875.83	-6382.11	5319.480	1030
1950	1.84	-0.69	0.99	-4875.71	-6382.99	5319.484	1030
1955	1.58	-0.46	1.03	-4876.04	-6384.07	5319.489	1030
1960	1.64	-0.33	0.81	-4876.84	-6385.49	5319.496	1030
1965	2.20	-0.44	0.99	-4877.12	-6381.98	5319.500	1030
1970	2.16	-0.38	0.99	-4877.20	-6381.83	5319.505	1030
1975	1.57	-0.31	0.94	-4877.30	-6382.30	5319.508	1030
1980	1.28	0.18	0.93	-4878.75	-6392.35	5319.517	1030
1985	1.28	0.02	0.93	-4878.86	-6384.02	5319.520	1030
1990	1.35	0.05	0.93	-4878.90	-6383.79	5319.523	1030
1995	1.47	-0.03	0.87	-4878.47	-6382.17	5319.529	1030
2000	1.69	-0.17	0.78	-4880.19	-6385.97	5319.537	1030
2005	2.26	0.06	0.81	-4880.60	-6382.61	5319.539	1030
2010	2.57	-0.16	0.81	-4880.32	-6381.82	5319.546	1030
2015	2.35	0.18	0.88	-4880.47	-6382.40	5319.550	1030
2020	2.45	0.21	0.86	-4881.53	-6396.33	5319.555	1030
2025	2.21	0.48	0.78	-4881.94	-6385.80	5319.560	1030
2030	2.07	0.50	0.84	-4881.85	-6381.06	5319.565	1030
2035	2.16	0.46	0.92	-4881.95	-6378.83	5319.569	1030
2040	2.25	0.52	0.85	-4882.37	-6363.53	5319.576	1030
2045	1.89	0.75	0.84	-4883.21	-6328.44	5319.580	1030
2050	2.14	0.88	0.95	-4883.04	-6324.88	5319.585	1030
2055	1.98	0.70	0.87	-4883.08	-6333.22	5319.591	1030
2060	2.38	0.70	0.87	-4883.17	-6336.92	5319.594	1030
2065	2.20	0.95	0.89	-4884.62	-6335.16	5319.600	1030
2070	2.10	1.21	0.86	-4884.76	-6332.11	5319.605	1030
2075	1.83	1.28	0.89	-4884.76	-6328.65	5319.611	1030
2080	1.72	1.13	0.86	-4884.78	-6333.13	5319.615	1030
2085	1.99	1.04	0.75	-4884.79	-6325.96	5319.621	1030
2090	2.81	0.58	0.72	-4884.75	-6332.65	5319.625	1030
2095	2.11	1.33	0.74	-4886.66	-6325.34	5319.630	1031
2100	2.06	1.41	0.82	-4886.99	-6334.39	5319.633	1031
2105	1.89	1.44	0.86	-4886.51	-6333.54	5319.640	1031
2110	1.71	1.36	0.88	-4886.18	-6319.78	5319.645	1031
2115	1.35	1.57	0.70	-4886.44	-6307.44	5319.652	1031
2120	1.83	1.34	0.84	-4886.47	-6311.49	5319.655	1031
2125	2.16	1.18	0.75	-4886.23	-6292.05	5319.661	1031
2130	2.58	0.89	0.76	-4886.24	-6288.79	5319.664	1031
2135	2.02	0.74	0.79	-4884.89	-6284.17	5319.671	1031
2140	2.34	0.66	0.83	-4884.28	-6308.64	5319.675	1031
2145	2.35	0.72	0.84	-4884.26	-6317.24	5319.680	1031
2150	2.25	0.80	0.85	-4884.22	-6317.57	5319.685	1031
2155	2.03	0.64	0.83	-4883.70	-6323.23	5319.690	1031
2160	1.99	0.63	0.89	-4882.97	-6309.06	5319.695	1031
2165	2.40	0.40	0.93	-4882.91	-6319.01	5319.701	1031
2170	2.07	0.65	0.86	-4883.01	-6319.10	5319.704	1031
2175	2.36	0.51	0.79	-4882.42	-6321.36	5319.709	1031
2180	1.72	0.46	0.90	-4881.58	-6329.36	5319.715	1031
2185	2.31	0.30	0.91	-4881.57	-6389.74	5319.719	1031
2190	2.09	0.34	0.79	-4881.52	-6389.76	5319.725	1031
2195	1.88	0.41	0.81	-4881.51	-6387.75	5319.729	1031
2200	2.50	-0.19	0.98	-4880.02	-6388.02	5319.736	1031
2205	1.91	0.13	1.05	-4879.90	-6390.05	5319.740	1031
2210	2.58	-0.17	0.80	-4879.77	-6390.82	5319.746	1031
2215	2.05	0.07	0.81	-4879.94	-6385.68	5319.750	1031
2220	2.14	-0.07	0.90	-4878.23	-6389.75	5319.757	1031
2225	1.99	-0.13	0.86	-4878.79	-6382.78	5319.762	1031
2230	1.85	-0.04	0.81	-4878.57	-6385.59	5319.765	1031
2235	2.01	-0.26	0.86	-4878.38	-6383.37	5319.771	1031
2240	1.79	-0.28	0.87	-4877.66	-6389.69	5319.776	1031
2245	1.72	-0.42	0.85	-4877.23	-6389.15	5319.780	1031
2250	2.13	-0.57	0.82	-4877.37	-6385.28	5319.786	1031
2255	2.29	-0.58	0.88	-4877.01	-6385.85	5319.789	1031
2260	1.90	-0.44	0.85	-4876.72	-6386.08	5319.795	1031
2265	1.70	-0.36	0.89	-4876.81	-6383.28	5319.800	1031
2270	2.09	-0.55	0.89	-4876.58	-6382.01	5319.804	1031
2275	2.23	-0.52	0.89	-4876.52	-6382.74	5319.812	1031
2280	2.30	-0.68	0.97	-4876.40	-6387.19	5319.814	1031
2285	1.95	-0.46	0.75	-4876.54	-6381.52	5319.820	1031
2290	1.80	-0.64	0.93	-4875.99	-6385.26	5319.825	1031
2295	1.95	-1.05	1.02	-4873.58	-6380.96	5319.828	1031
2300	1.51	-0.92	0.97	-4873.45	-6379.14	5319.835	1031
2305	2.27	-1.55	1.03	-4872.71	-6379.88	5319.841	1031
2310	1.92	-1.34	1.01	-4872.52	-6379.99	5319.844	1031
2315	2.34	-1.54	1.13	-4872.64	-6377.32	5319.852	1031
2320	2.22	-1.47	1.04	-4872.64	-6378.73	5319.855	1031
2325	2.20	-1.57	1.02	-4872.60	-6381.18	5319.859	1031
2330	2.35	-1.65	0.98	-4872.39	-6378.42	5319.865	1031
2335	2.75	-1.82	1.09	-4870.37	-6377.63	5319.872	1031
2340	2.29	-1.66	1.03	-4870.68	-6377.99	5319.875	1031
2345	2.11	-1.66	1.02	-4870.78	-6380.08	5319.880	1031
2350	2.11	-1.65	1.01	-4870.82	-6378.88	5319.885	1031
2355	1.54	-1.81	1.28	-4869.03	-6376.12	5319.892	1031
2360	1.87	-1.91	1.12	-4869.25	-6375.77	5319.896	1031
2365	2.38	-2.05	1.18	-4869.23	-6376.86	5319.899	1031
2370	2.16	-1.97	1.14	-4869.14	-6376.01	5319.905	1031
2375	1.78	-1.91	1.08	-4867.89	-6376.64	5319.911	1031
2380	1.72	-2.04	1.11	-4867.58	-6383.72	5319.914	1031
2385	1.74	-2.12	1.13	-4867.58	-6384.39	5319.920	1031
2390	1.37	-2.02	1.14	-4867.70	-6382.87	5319.925	1031
2395	1.79	-2.22	1.19	-4866.98	-6384.17	5319.930	1031
2400	1.78	-2.36	1.24	-4865.95	-6378.94	5319.937	1031
2405	1.90	-2.51	1.29	-4865.93	-6381.33	5319.939	1031
2410	1.85	-2.41	1.20	-4866.17	-6378.61	5319.944	1031
2415	1.56	-2.41	1.22	-4866.10	-6377.54	5319.950	1031
2420	1.59	-2.74	1.18	-4865.13	-6374.22	5319.956	1031
2425	1.36	-2.68	1.10	-4864.92	-6378.17	5319.960	1031
2430	1.55	-2.75	1.12	-4864.74	-6374.16	5319.966	1031
2435	1.25	-2.63	1.04	-4864.72	-6373.70	5319.969	1031
2440	1.49	-2.98	1.25	-4863.78	-6379.86	5319.976	1031
2445	1.06	-2.74	1.34	-4863.64	-6373.26	5319.981	1031
2450	1.74	-3.13	1.38	-4863.21	-6382.77	5319.987	1031
2455	1.28	-2.88	1.24	-4863.48	-6370.68	5319.990	1031
2460	1.08	-2.82	1.31	-4863.88	-6367.65	5319.996	1031
2465	1.25	-2.91	1.34	-4863.60	-6368.21	5320.000	1031
2470	1.28	-3.31	1.16	-4862.11	-6368.81	5320.006	1031
2475	1.25	-3.44	1.25	-4861.25	-6369.40	5320.010	1031
2480	1.26	-3.50	1.33	-4861.37	-6368.33	5320.015	1031
2485	1.73	-3.72	1.29	-4861.51	-6367.66	5320.021	1031
2490	1.92	-3.85	1.30	-4860.59	-6371.87	5320.025	1031
2495	1.60	-3.98	1.19	-4859.83	-6368.52	5320.030	1031
2500	1.56	-3.97	1.42	-4859.40	-6374.20	5320.035	1031
2505	0.97	-3.73	1.42	-4858.69	-6370.84	5320.039	1031
2510	0.99	-3.55	1.38	-4858.68	-6369.08	5320.044	1031
2515	0.84	-3.57	1.34	-4859.03	-6369.83	5320.050	1031
2520	0.90	-3.68	1.31	-4859.23	-6371.66	5320.054	1031
2525	0.80	-3.53	1.35	-4859.18	-6374.34	5320.062	1031
2530	0.56	-3.39	1.35	-4859.04	-6371.92	5320.065	1031
2535	0.73	-3.60	1.13	-4858.84	-6374.42	5320.070	1031
2540	0.65	-3.60	1.27	-4858.86	-6372.91	5320.074	1031
2545	0.80	-4.16	1.34	-4856.28	-6365.14	5320.079	1031
2550	0.67	-4.13	1.43	-4855.82	-6361.79	5320.085	1031
2555	0.47	-3.97	1.69	-4855.13	-6361.67	5320.090	1031
2560	0.65	-4.31	1.39	-4855.16	-6362.40	5320.094	1031
2565	1.02	-4.50	1.43	-4855.01	-6361.44	5320.100	1031
2570	0.82	-4.62	1.35	-4854.88	-6364.44	5320.106	1031
2575	0.90	-5.03	1.51	-4853.54	-6358.80	5320.112	1031
2580	0.65	-4.75	1.46	-4853.61	-6361.63	5320.115	1031
2585	1.26	-5.04	1.57	-4853.94	-6360.75	5320.121	1031
2590	1.00	-4.84	1.40	-4853.51	-6360.63	5320.125	1031
2595	0.96	-5.18	1.40	-4852.83	-6361.14	5320.131	1031
2600	0.93	-5.22	1.40	-4852.62	-6360.36	5320.134	1031
2605	1.03	-5.29	1.42	-4852.43	-6360.76	5320.140	1031
2610	0.94	-5.24	1.32	-4852.33	-6358.39	5320.146	1031
2615	0.77	-5.27	1.40	-4851.66	-6361.73	5320.150	1031
2620	0.45	-5.26	1.49	-4850.94	-6364.87	5320.155	1031
2625	0.58	-5.38	1.55	-4850.78	-6366.77	5320.160	1031
2630	0.57	-5.39	1.52	-4851.05	-6366.10	5320.164	1031
2635	0.29	-5.32	1.52	-4850.78	-6366.36	5320.169	1031
2640	-0.34	-5.15	1.54	-4849.46	-6363.50	5320.175	1031
2645	-0.54	-4.95	1.48	-4849.35	-6363.41	5320.179	1031
2650	-0.39	-5.04	1.71	-4849.45	-6354.75	5320.187	1031
2655	0.22	-5.45	1.63	-4849.35	-6354.23	5320.189	1031
2660	0.16	-5.55	1.46	-4849.26	-6355.38	5320.194	1031
2665	0.34	-5.57	1.58	-4849.43	-6354.31	5320.199	1031
2670	0.61	-5.93	1.45	-4847.31	-6358.90	5320.207	1031
2675	0.93	-6.29	1.46	-4847.08	-6364.66	5320.210	1031
2680	1.01	-6.21	1.53	-4847.00	-6366.64	5320.216	1031
2685	1.13	-6.22	1.61	-4846.81	-6367.10	5320.219	1031
2690	1.62	-6.75	1.84	-4845.91	-6355.41	5320.227	1031
2695	0.95	-6.47	1.63	-4845.62	-6356.85	5320.231	1031
2700	1.26	-6.67	1.64	-4845.53	-6355.44	5320.234	1031
2705	0.57	-6.32	1.74	-4845.50	-6358.30	5320.240	1031
2710	-0.07	-6.22	1.55	-4844.48	-6355.82	5320.246	1031
2715	0.17	-6.39	1.65	-4843.98	-6349.16	5320.250	1031
2720	-0.09	-6.23	1.62	-4844.09	-6300.29	5320.255	1031
2725	0.22	-6.45	1.68	-4844.00	-6299.85	5320.259	1031
2730	0.57	-6.63	1.66	-4843.67	-6285.49	5320.265	1031
2735	-0.06	-6.69	1.59	-4842.54	-6284.75	5320.271	1031
2740	0.44	-6.81	1.61	-4842.40	-6293.27	5320.274	1031
2745	-0.34	-6.25	1.82	-4842.59	-6299.13	5320.280	1031
2750	-0.69	-6.18	1.75	-4842.12	-6299.40	5320.285	1031
2755	-0.73	-6.39	1.83	-4841.07	-6296.10	5320.291	1031
2760	-0.92	-6.34	1.77	-4841.11	-6303.89	5320.294	1031
2765	-0.77	-6.42	1.73	-4841.23	-6299.12	5320.300	1031
2770	-0.64	-6.40	1.78	-4841.17	-6290.38	5320.304	1031
2775	-0.82	-6.71	1.62	-4839.52	-6295.89	5320.312	1031
2780	-0.67	-6.72	1.78	-4839.71	-6300.95	5320.315	1031
2785	-0.80	-6.73	1.78	-4839.72	-6299.05	5320.322	1031
2790	-0.51	-7.01	1.66	-4839.56	-6297.59	5320.325	1031
2795	-0.67	-7.26	1.79	-4838.13	-6294.77	5320.330	1031
2800	-1.19	-7.09	1.82	-4837.98	-6292.77	5320.335	1031
2805	-1.03	-7.28	1.86	-4837.77	-6294.39	5320.340	1031
2810	-1.21	-7.05	1.89	-4837.54	-6298.56	5320.344	1031
2815	-1.40	-7.00	1.88	-4837.45	-6350.11	5320.351	1031
2820	-1.16	-7.16	1.90	-4837.70	-6356.32	5320.356	1031
2825	-1.30	-7.23	2.04	-4837.37	-6353.80	5320.359	1031
2830	-1.92	-7.00	2.02	-4837.20	-6345.70	5320.365	1031
2835	-1.24	-7.61	2.00	-4836.67	-6346.71	5320.370	1031
2840	-0.93	-8.10	2.05	-4835.23	-6343.91	5320.375	1031
2845	-0.77	-8.14	1.97	-4835.24	-6345.53	5320.380	1031
2850	-0.47	-8.15	1.94	-4835.22	-6348.36	5320.384	1031
2855	-0.17	-8.30	2.03	-4835.29	-6347.91	5320.389	1031
2860	-1.38	-7.88	2.15	-4833.69	-6349.02	5320.396	1031
2865	-0.57	-8.47	1.78	-4833.60	-6347.59	5320.399	1031
2870	-0.07	-8.77	1.70	-4833.74	-6349.75	5320.405	1031
2875	0.26	-8.90	1.78	-4833.62	-6333.72	5320.409	1031
2880	0.26	-9.05	1.88	-4832.03	-6301.39	5320.417	1031
2885	0.04	-9.07	1.87	-4832.02	-6292.06	5320.419	1031
2890	-0.06	-9.00	1.80	-4832.14	-6295.55	5320.425	1031
2895	0.32	-9.21	2.05	-4832.10	-6281.79	5320.429	1031
2900	-0.24	-8.96	1.93	-4830.50	-6297.52	5320.437	1031
2905	-0.04	-9.27	1.82	-4830.60	-6291.40	5320.440	1031
2910	-0.47	-9.09	1.94	-4830.36	-6285.57	5320.447	1031
2915	-0.70	-8.71	1.97	-4830.72	-6319.37	5320.450	1031
2920	-0.97	-8.87	2.06	-4829.55	-6303.50	5320.456	1031
2925	-0.61	-9.09	2.07	-4829.26	-6339.67	5320.460	1031
2930	-1.38	-8.96	2.01	-4829.09	-6343.60	5320.465	1031
2935	-1.25	-9.03	2.01	-4829.15	-6344.50	5320.469	1031
2940	-1.29	-8.98	2.06	-4828.69	-6343.85	5320.475	1031
2945	-1.26	-9.10	2.19	-4828.28	-6342.65	5320.481	1031
2950	-0.87	-9.40	2.07	-4827.89	-6339.58	5320.484	1031
2955	-0.98	-9.56	1.86	-4826.67	-6338.05	5320.491	1031
2960	-0.78	-9.64	2.12	-4826.64	-6340.20	5320.495	1031
2965	-0.87	-9.71	2.01	-4826.69	-6338.26	5320.500	1031
2970	-0.99	-9.58	2.13	-4826.53	-6338.22	5320.505	1031
2975	-1.39	-9.81	2.11	-4825.23	-6343.02	5320.510	1031
2980	-0.95	-9.88	2.06	-4825.22	-6342.16	5320.515	1031
2985	-1.57	-9.64	2.08	-4825.18	-6338.93	5320.521	1031
2990	-1.17	-9.75	2.03	-4825.39	-6344.84	5320.523	1031
2995	-1.26	-9.71	2.11	-4825.39	-6335.76	5320.530	1031
3000	-0.87	-9.90	2.04	-4825.21	-6346.98	5320.535	1031
3005	-0.57	-10.46	1.97	-4822.98	-6343.72	5320.542	1031
3010	-1.01	-10.37	2.06	-4823.22	-6339.40	5320.545	1031
3015	-1.40	-10.25	2.16	-4822.62	-6322.51	5320.551	1031
3020	-1.18	-10.35	2.03	-4822.85	-6324.54	5320.554	1031
3025	-0.74	-10.72	2.07	-4821.80	-6277.76	5320.562	1031
3030	-0.90	-10.66	2.08	-4821.60	-6279.73	5320.565	1031
3035	-1.21	-10.60	2.14	-4821.43	-6282.08	5320.570	1031
3040	-1.61	-10.48	2.10	-4821.81	-6285.82	5320.575	1031
3045	-1.13	-10.76	2.13	-4821.22	-6281.78	5320.581	1031
3050	-1.66	-10.58	2.18	-4820.43	-6267.04	5320.585	1031
3055	-1.92	-10.55	2.17	-4820.23	-6277.91	5320.589	1031
3060	-1.62	-10.55	2.19	-4820.17	-6270.49	5320.594	1031
3065	-2.00	-10.58	2.22	-4819.96	-6271.70	5320.599	1031
3070	-1.09	-11.18	2.27	-4819.00	-6270.01	5320.605	1031
3075	-1.53	-11.07	2.16	-4818.79	-6277.15	5320.609	1031
3080	-1.11	-11.21	2.17	-4818.94	-6278.83	5320.615	1031
3085	-1.35	-11.21	2.08	-4818.58	-6293.00	5320.620	1031
3090	-1.32	-11.25	2.23	-4817.21	-6320.19	5320.626	1031
3095	-1.69	-11.24	2.19	-4817.25	-6309.01	5320.629	1031
3100	-1.64	-11.24	2.22	-4817.23	-6284.06	5320.635	1030
3105	-1.42	-11.35	2.29	-4817.30	-6290.31	5320.640	1030
3110	-1.68	-10.93	2.28	-4818.40	-6276.32	5320.647	1030
3115	-1.54	-11.11	2.16	-4818.54	-6278.03	5320.648	1030
3120	-1.47	-11.15	2.23	-4818.30	-6275.77	5320.655	1030
3125	-1.38	-11.12	2.28	-4818.56	-6277.34	5320.661	1030
3130	-1.53	-10.89	2.17	-4819.61	-6275.69	5320.665	1030
3135	-2.09	-10.46	2.17	-4820.06	-6278.23	5320.670	1030
3140	-2.20	-10.31	2.31	-4819.97	-6277.33	5320.676	1030
3145	-2.45	-10.14	2.39	-4819.97	-6275.46	5320.679	1030
3150	-2.20	-10.14	2.63	-4819.76	-6279.68	5320.687	1030
3155	-1.60	-10.52	2.25	-4819.90	-6280.77	5320.690	1030
3160	-1.68	-10.58	2.15	-4820.00	-6278.61	5320.695	1030
3165	-2.17	-10.44	2.17	-4819.96	-6277.51	5320.700	1030
3170	-1.65	-10.34	2.19	-4820.99	-6278.65	5320.704	1030
3175	-2.05	-9.64	2.29	-4822.72	-6285.18	5320.710	1030
3180	-1.98	-9.65	2.34	-4822.81	-6284.61	5320.714	1030
3185	-2.77	-9.04	2.67	-4822.67	-6286.74	5320.721	1030
3190	-3.24	-8.84	2.59	-4822.98	-6285.76	5320.725	1030
3195	-2.70	-8.85	2.38	-4824.24	-6288.18	5320.731	1030
3200	-2.62	-8.87	2.34	-4824.41	-6287.63	5320.734	1030
3205	-3.25	-8.60	2.41	-4824.76	-6284.47	5320.741	1030
3210	-2.69	-8.89	2.37	-4824.71	-6281.23	5320.745	1030
3215	-1.26	-9.78	2.02	-4825.09	-6286.43	5320.751	1030
3220	-1.70	-9.51	2.04	-4824.76	-6273.11	5320.754	1030
3225	-1.32	-9.74	1.92	-4824.76	-6281.95	5320.761	1030
3230	-1.27	-9.82	1.97	-4824.74	-6282.56	5320.765	1030
3235	-1.82	-9.18	2.12	-4826.83	-6286.67	5320.772	1030
3240	-1.50	-9.07	2.27	-4826.97	-6286.15	5320.773	1030
3245	-2.16	-8.79	2.00	-4827.09	-6287.35	5320.780	1030
3250	-0.86	-9.38	1.98	-4827.26	-6285.66	5320.786	1030
3255	-1.63	-8.86	1.97	-4827.75	-6290.36	5320.792	1030
3260	-1.32	-8.95	2.03	-4828.45	-6285.73	5320.795	1030
3265	-1.03	-9.20	1.94	-4828.46	-6279.86	5320.800	1030
3270	-1.00	-9.27	1.87	-4828.58	-6290.67	5320.804	1030
3275	-1.22	-8.94	1.94	-4829.06	-6287.59	5320.811	1030
3280	-1.40	-8.58	1.94	-4829.99	-6285.37	5320.816	1030
3285	-1.28	-8.73	1.95	-4829.86	-6290.97	5320.819	1030
3290	-1.38	-8.64	2.04	-4829.81	-6300.21	5320.826	1030
3295	-1.04	-8.95	1.84	-4830.09	-6288.45	5320.829	1030
3300	-1.59	-8.31	2.06	-4831.33	-6279.96	5320.835	1030
3305	-3.07	-7.22	2.43	-4831.44	-6270.08	5320.840	1030
3310	-2.83	-7.15	2.36	-4831.99	-6273.62	5320.844	1030
3315	-1.66	-7.84	2.32	-4832.08	-6275.90	5320.849	1030
3320	-1.07	-8.47	1.95	-4831.79	-6272.58	5320.856	1030
3325	-1.73	-8.06	1.93	-4832.21	-6272.77	5320.859	1030
3330	-1.66	-8.10	2.03	-4832.11	-6274.56	5320.865	1030
3335	-2.27	-7.63	2.27	-4832.34	-6276.46	5320.871	1030
3340	-1.56	-7.72	2.05	-4834.45	-6286.57	5320.876	1030
3345	-1.73	-7.70	2.08	-4834.67	-6287.54	5320.880	1030
3350	-1.71	-7.61	2.09	-4834.64	-6279.73	5320.886	1030
3355	-1.75	-7.61	2.10	-4834.66	-6276.40	5320.890	1030
3360	-1.43	-7.49	2.03	-4835.75	-6285.89	5320.896	1030
3365	-1.46	-7.45	2.01	-4835.94	-6287.89	5320.898	1030
3370	-1.70	-7.19	2.06	-4836.54	-6290.59	5320.906	1030
3375	-1.64	-7.18	2.01	-4836.57	-6290.62	5320.911	1030
3380	-1.73	-7.14	2.02	-4836.66	-6285.51	5320.914	1030
3385	-1.41	-7.39	2.00	-4836.77	-6288.75	5320.920	1030
3390	-1.94	-7.22	2.02	-4836.57	-6298.64	5320.925	1030
3395	-1.48	-7.55	1.95	-4836.74	-6278.79	5320.929	1030
3400	-0.48	-7.98	1.65	-4837.38	-6276.03	5320.935	1030
3405	-0.25	-7.63	1.71	-4838.41	-6271.45	5320.941	1030
3410	-0.61	-7.43	1.79	-4838.68	-6245.72	5320.944	1030
3415	-0.80	-7.39	1.85	-4838.89	-6245.30	5320.952	1030
3420	-0.84	-7.18	1.92	-4839.00	-6272.76	5320.954	1030
3425	-0.19	-7.41	1.71	-4840.21	-6281.33	5320.960	1030
3430	-0.48	-7.42	1.69	-4840.47	-6279.86	5320.964	1030
3435	-1.01	-6.99	1.84	-4840.69	-6280.28	5320.969	1030
3440	-0.85	-7.10	1.81	-4840.72	-6282.42	5320.975	1030
3445	-0.39	-7.43	1.65	-4840.70	-6283.43	5320.981	1030
3450	-0.36	-7.37	1.67	-4840.61	-6289.92	5320.984	1030
3455	-0.32	-7.42	1.58	-4840.86	-6293.05	5320.992	1030
3460	-0.74	-7.17	1.76	-4841.15	-6291.67	5320.996	1030
3465	-0.37	-7.46	1.74	-4840.49	-6296.38	5321.002	1030
3470	-1.00	-6.97	1.81	-4841.08	-6298.49	5321.005	1030
3475	-0.61	-7.14	1.62	-4843.60	-6298.18	5321.011	1030
3480	-1.29	-6.51	1.75	-4843.67	-6297.29	5321.015	1030
3485	-2.12	-5.80	1.94	-4844.10	-6296.00	5321.021	1030
3490	-0.97	-6.38	1.73	-4844.49	-6297.19	5321.023	1030
3495	-0.38	-6.70	1.65	-4844.52	-6294.65	5321.030	1030
3500	-0.77	-6.59	1.69	-4844.52	-6291.77	5321.036	1030
3505	-0.54	-6.66	1.62	-4844.75	-6298.08	5321.040	1030
3510	0.09	-6.76	1.55	-4846.23	-6300.39	5321.045	1030
3515	-0.50	-6.45	1.66	-4846.25	-6340.05	5321.050	1030
3520	-0.17	-6.63	1.52	-4846.18	-6304.12	5321.055	1030
3525	-0.36	-6.50	1.55	-4845.98	-6301.13	5321.060	1030
3530	0.22	-6.93	1.50	-4845.79	-6302.30	5321.065	1030
3535	0.81	-7.10	1.60	-4846.13	-6309.17	5321.069	1030
3540	-1.04	-5.61	1.60	-4847.87	-6300.54	5321.075	1030
3545	-0.69	-5.79	1.65	-4848.32	-6301.48	5321.079	1030
3550	-0.31	-5.96	1.31	-4848.12	-6310.48	5321.086	1030
3555	0.19	-6.24	1.51	-4848.06	-6312.00	5321.089	1030
3560	0.94	-6.69	1.51	-4848.21	-6299.10	5321.097	1030
3565	0.61	-6.53	1.41	-4848.38	-6300.03	5321.100	1030
3570	0.78	-6.34	1.32	-4850.35	-6298.01	5321.106	1030
3575	0.60	-6.39	1.38	-4850.83	-6301.47	5321.109	1030
3580	0.74	-6.26	1.35	-4851.43	-6281.34	5321.116	1030
3585	0.96	-6.31	1.41	-4851.46	-6278.69	5321.121	1030
3590	0.59	-6.07	1.24	-4851.46	-6288.95	5321.127	1030
3595	0.60	-6.10	1.29	-4851.48	-6287.41	5321.131	1030
3600	0.79	-6.14	1.49	-4851.38	-6287.03	5321.136	1030
3605	0.73	-6.05	1.51	-4851.25	-6289.32	5321.140	1030
3610	-0.33	-5.23	1.39	-4852.86	-6293.16	5321.145	1030
3615	0.58	-5.60	1.46	-4853.41	-6292.54	5321.148	1030
3620	0.24	-5.37	1.32	-4853.79	-6295.78	5321.155	1030
3625	0.53	-5.43	1.42	-4853.42	-6284.15	5321.161	1030
3630	0.57	-5.47	1.44	-4853.68	-6301.48	5321.166	1030
3635	0.33	-5.41	1.56	-4853.76	-6295.65	5321.171	1030
3640	0.50	-5.24	1.50	-4854.41	-6298.79	5321.175	1030
3645	0.24	-4.92	1.38	-4855.54	-6304.52	5321.179	1030
3650	0.82	-5.01	1.30	-4856.14	-6303.53	5321.185	1030
3655	0.58	-4.84	1.37	-4856.59	-6301.44	5321.190	1030
3660	-0.10	-4.49	1.36	-4856.47	-6300.29	5321.194	1030
3665	0.27	-4.65	1.28	-4856.48	-6299.03	5321.200	1030
3670	1.03	-4.99	1.32	-4856.71	-6304.60	5321.204	1030
3675	0.79	-4.62	1.28	-4857.94	-6309.98	5321.210	1030
3680	0.54	-4.58	1.29	-4857.98	-6308.71	5321.215	1030
3685	1.26	-4.82	1.30	-4857.88	-6310.09	5321.222	1030
3690	0.89	-4.70	1.33	-4857.68	-6330.23	5321.224	1030
3695	0.72	-4.59	1.31	-4858.04	-6303.08	5321.230	1030
3700	0.94	-4.72	1.35	-4857.86	-6282.23	5321.234	1030
3705	0.60	-4.43	1.19	-4860.03	-6267.98	5321.241	1030
3710	0.80	-4.44	1.25	-4860.25	-6252.85	5321.246	1030
3715	0.69	-4.27	1.37	-4859.92	-6253.97	5321.252	1030
3720	0.53	-4.12	1.24	-4860.01	-6262.96	5321.255	1030
3725	0.53	-4.20	1.31	-4859.83	-6249.17	5321.262	1030
3730	0.75	-4.23	1.27	-4860.03	-6249.13	5321.265	1030
3735	1.81	-4.33	1.37	-4861.81	-6250.42	5321.271	1030
3740	1.21	-4.04	1.15	-4862.40	-6248.05	5321.273	1030
3745	1.16	-4.00	1.19	-4862.70	-6265.12	5321.280	1030
3750	1.42	-3.96	1.21	-4863.14	-6322.58	5321.286	1030
3755	1.09	-3.61	1.13	-4863.19	-6317.19	5321.291	1030
3760	1.49	-3.70	1.26	-4862.99	-6316.09	5321.296	1030
3765	1.25	-3.36	1.21	-4864.21	-6311.69	5321.300	1030
3770	1.04	-3.05	1.13	-4864.76	-6314.33	5321.304	1030
3775	1.39	-3.27	1.07	-4865.16	-6316.37	5321.310	1030
3780	1.47	-3.17	1.04	-4865.12	-6320.76	5321.315	1030
3785	1.01	-2.94	1.22	-4865.04	-6320.27	5321.319	1030
3790	1.67	-3.20	1.14	-4865.36	-6321.99	5321.326	1030
3795	1.50	-3.12	1.20	-4865.28	-6324.17	5321.329	1030
3800	1.40	-3.20	1.11	-4865.19	-6319.43	5321.335	1030
3805	1.50	-3.19	1.07	-4865.46	-6330.30	5321.339	1030
3810	1.56	-2.90	1.03	-4867.27	-6376.15	5321.344	1030
3815	0.80	-2.30	1.13	-4867.37	-6369.32	5321.350	1030
3820	1.01	-2.47	1.11	-4867.92	-6375.89	5321.357	1030
3825	1.08	-2.53	1.12	-4867.94	-6372.70	5321.359	1030
3830	1.02	-2.53	1.10	-4867.45	-6372.95	5321.366	1030
3835	0.90	-2.36	1.13	-4867.53	-6375.56	5321.371	1030
3840	1.49	-2.63	1.03	-4869.30	-6371.20	5321.375	1030
3845	2.35	-3.05	1.09	-4869.61	-6362.03	5321.380	1030
3850	2.15	-2.87	1.01	-4869.73	-6323.45	5321.386	1030
3855	1.45	-2.46	1.01	-4869.49	-6323.42	5321.390	1030
3860	1.33	-2.39	0.98	-4869.51	-6319.94	5321.395	1030
3865	1.09	-2.26	0.94	-4869.67	-6317.09	5321.398	1030
3870	1.56	-2.22	0.93	-4870.99	-6315.56	5321.405	1030
3875	1.36	-2.02	0.85	-4871.83	-6325.55	5321.411	1030
3880	1.77	-2.20	0.95	-4871.75	-6316.78	5321.415	1030
3885	2.38	-2.42	0.95	-4871.91	-6317.21	5321.421	1030
3890	2.31	-2.40	0.93	-4871.88	-6319.87	5321.425	1030
3895	2.14	-2.31	0.95	-4872.10	-6325.20	5321.429	1030
3900	1.93	-2.14	0.98	-4872.13	-6329.79	5321.435	1030
3905	2.23	-1.87	0.89	-4873.98	-6325.94	5321.441	1030
3910	2.03	-1.75	0.89	-4874.05	-6326.27	5321.444	1030
3915	2.18	-1.86	0.91	-4873.82	-6313.86	5321.450	1030
3920	2.89	-2.27	0.96	-4873.69	-6309.57	5321.453	1030
3925	2.56	-1.89	0.91	-4875.27	-6314.70	5321.460	1030
3930	2.81	-1.83	1.01	-4875.36	-6325.94	5321.465	1030
3935	2.15	-1.58	0.97	-4875.19	-6329.51	5321.472	1030
3940	2.22	-1.68	0.86	-4875.11	-6332.00	5321.475	1030
3945	2.47	-1.72	1.01	-4874.88	-6327.94	5321.481	1030
3950	1.64	-1.17	0.95	-4875.17	-6316.70	5321.484	1030
3955	1.89	-0.88	0.87	-4877.33	-6309.50	5321.492	1030
3960	1.61	-0.85	0.85	-4877.18	-6325.08	5321.496	1030
3965	1.47	-0.81	0.74	-4877.46	-6339.40	5321.500	1030
3970	1.82	-0.95	0.82	-4877.35	-6386.70	5321.505	1030
3975	1.89	-0.64	0.79	-4878.29	-6384.02	5321.511	1030
3980	1.94	-0.57	0.82	-4879.02	-6386.82	5321.515	1030
3985	1.70	-0.45	0.76	-4879.36	-6386.86	5321.520	1030
3990	1.53	-0.35	0.73	-4880.06	-6387.32	5321.523	1030
3995	1.79	-0.49	0.75	-4880.00	-6390.71	5321.529	1030
4000	1.88	-0.60	0.74	-4879.81	-6341.28	5321.536	1030
4005	2.10	-0.64	0.80	-4880.28	-6333.80	5321.539	1030
4010	2.50	-0.83	0.77	-4879.92	-6331.61	5321.545	1030
4015	2.21	-0.47	0.75	-4880.81	-6324.77	5321.550	1030
4020	2.65	-0.37	0.82	-4881.88	-6330.53	5321.555	1030
4025	2.72	-0.36	0.76	-4882.17	-6327.02	5321.560	1030
4030	2.26	-0.15	0.67	-4882.00	-6328.39	5321.565	1030
4035	2.63	-0.18	0.74	-4882.55	-6334.83	5321.569	1030
4040	2.64	0.08	0.68	-4883.59	-6333.04	5321.575	1030
4045	1.92	0.30	0.61	-4883.82	-6329.43	5321.578	1030
4050	2.75	-0.06	0.74	-4883.80	-6331.48	5321.586	1030
4055	2.41	0.10	0.72	-4883.74	-6332.50	5321.590	1030
4060	2.95	-0.09	0.72	-4883.78	-6339.56	5321.594	1030
4065	2.95	-0.02	0.71	-4883.78	-6372.18	5321.600	1030
4070	2.29	0.65	0.64	-4885.64	-6374.35	5321.607	1030
4075	2.17	0.67	0.58	-4886.17	-6334.78	5321.609	1030
4080	2.29	0.70	0.58	-4885.90	-6327.17	5321.616	1030
4085	2.48	0.54	0.64	-4885.92	-6320.63	5321.621	1030
4090	2.34	0.86	0.55	-4886.79	-6316.08	5321.625	1030
4095	2.76	0.75	0.62	-4887.29	-6316.63	5321.630	1030
4100	2.44	0.85	0.57	-4887.19	-6313.54	5321.636	1030
4105	2.52	0.80	0.64	-4886.96	-6313.49	5321.640	1030
4110	2.80	0.75	0.73	-4887.08	-6318.42	5321.645	1030
4115	2.47	0.86	0.64	-4887.40	-6323.89	5321.649	1030
4120	2.81	0.90	0.71	-4888.02	-6325.37	5321.655	1030
4125	2.46	1.32	0.62	-4889.89	-6325.52	5321.661	1030
4130	2.66	1.30	0.62	-4889.65	-6318.28	5321.664	1030
4135	2.95	1.20	0.69	-4889.59	-6324.88	5321.670	1030
4140	2.71	1.28	0.66	-4889.99	-6324.07	5321.675	1030
4145	2.50	1.67	0.55	-4890.81	-6325.92	5321.682	1030
4150	2.56	1.61	0.57	-4890.91	-6329.88	5321.685	1030
4155	2.71	1.57	0.59	-4890.85	-6325.42	5321.691	1031
4160	2.69	1.59	0.52	-4890.52	-6327.22	5321.694	1031
4165	2.68	1.47	0.57	-4889.81	-6321.58	5321.700	1031
4170	2.20	1.78	0.48	-4889.57	-6322.17	5321.703	1031
4175	2.18	1.76	0.44	-4888.94	-6327.39	5321.710	1031
4180	2.69	1.58	0.51	-4889.56	-6334.09	5321.714	1031
4185	2.94	1.47	0.64	-4889.23	-6330.72	5321.722	1031
4190	2.71	1.48	0.51	-4889.23	-6334.15	5321.725	1031
4195	2.89	1.44	0.61	-4889.28	-6334.67	5321.731	1031
4200	2.24	1.73	0.40	-4889.44	-6334.25	5321.734	1031
4205	2.53	1.21	0.55	-4887.43	-6373.35	5321.741	1031
4210	2.26	1.24	0.41	-4886.98	-6373.78	5321.746	1031
4215	2.48	1.24	0.67	-4887.02	-6375.82	5321.750	1031
4220	2.53	1.17	0.63	-4887.12	-6335.30	5321.755	1031
4225	2.98	0.93	0.66	-4887.22	-6333.49	5321.761	1031
4230	2.64	1.02	0.57	-4886.97	-6331.45	5321.765	1031
4235	2.38	1.03	0.61	-4886.49	-6339.84	5321.770	1031
4240	2.47	0.71	0.67	-4884.91	-6329.69	5321.775	1031
4245	2.27	0.74	0.68	-4885.06	-6326.67	5321.780	1031
4250	2.84	0.41	0.67	-4884.90	-6324.26	5321.786	1031
4255	2.59	0.41	0.61	-4884.76	-6330.68	5321.790	1031
4260	2.67	0.12	0.66	-4883.24	-6327.42	5321.795	1031
4265	2.78	0.03	0.65	-4883.36	-6329.67	5321.800	1031
4270	2.69	0.09	0.71	-4883.21	-6336.39	5321.807	1031
4275	2.48	0.31	0.76	-4883.13	-6342.37	5321.809	1031
4280	2.79	0.11	0.76	-4883.09	-6337.38	5321.816	1031
4285	2.63	0.26	0.71	-4883.51	-6330.11	5321.819	1031
4290	2.97	-0.17	0.77	-4881.59	-6318.49	5321.825	1031
4295	2.68	-0.02	0.69	-4881.63	-6325.40	5321.829	1031
4300	2.69	-0.12	0.71	-4882.04	-6330.70	5321.837	1031
4305	2.53	-0.07	0.69	-4881.56	-6328.02	5321.840	1031
4310	3.04	-0.39	0.88	-4880.80	-6313.09	5321.845	1031
4315	2.93	-0.28	0.85	-4880.59	-6317.55	5321.850	1031
4320	2.39	-0.13	0.82	-4879.60	-6326.13	5321.856	1031
4325	2.36	-0.21	0.73	-4879.17	-6327.26	5321.859	1031
4330	2.31	-0.15	0.77	-4879.00	-6329.01	5321.866	1031
4335	1.92	0.02	0.77	-4879.27	-6330.40	5321.871	1031
4340	2.43	-0.27	0.77	-4879.14	-6324.82	5321.875	1031
4345	1.76	0.14	0.78	-4879.07	-6320.99	5321.880	1031
4350	2.31	-0.37	0.93	-4877.90	-6330.04	5321.886	1031
4355	2.29	-0.70	0.98	-4876.87	-6326.42	5321.890	1031
4360	1.91	-0.50	0.90	-4876.78	-6329.20	5321.895	1031
4365	2.19	-0.71	0.84	-4876.81	-6326.87	5321.898	1031
4370	1.98	-0.55	0.91	-4876.40	-6326.60	5321.905	1031
4375	2.27	-1.00	0.80	-4875.50	-6333.63	5321.910	1031
4380	2.38	-1.09	0.91	-4875.55	-6329.70	5321.915	1031
4385	1.87	-0.83	0.95	-4875.40	-6329.25	5321.921	1031
4390	1.97	-0.80	0.93	-4875.50	-6329.00	5321.925	1031
4395	2.18	-0.65	1.00	-4875.78	-6331.76	5321.932	1031
4400	2.35	-0.86	0.94	-4875.38	-6328.71	5321.934	1031
4405	2.42	-1.23	1.01	-4873.51	-6327.34	5321.941	1031
4410	2.16	-1.21	0.88	-4873.46	-6330.79	5321.944	1031
4415	1.99	-1.28	0.86	-4872.82	-6333.35	5321.950	1031
4420	2.05	-1.33	0.88	-4872.47	-6325.68	5321.953	1031
4425	1.81	-1.32	0.86	-4872.00	-6324.44	5321.960	1031
4430	1.54	-1.29	0.72	-4871.90	-6323.96	5321.965	1031
4435	1.69	-1.39	0.82	-4871.68	-6335.22	5321.972	1031
4440	2.11	-1.72	0.84	-4872.03	-6333.06	5321.975	1031
4445	2.43	-1.63	0.83	-4871.88	-6334.90	5321.982	1031
4450	1.79	-1.53	0.83	-4872.11	-6329.57	5321.984	1031
4455	1.43	-1.68	0.86	-4870.13	-6326.21	5321.991	1031
4460	1.05	-1.69	0.83	-4869.85	-6323.28	5321.996	1031
4465	0.71	-1.82	0.88	-4869.17	-6320.10	5322.000	1031
4470	0.59	-1.62	1.03	-4869.28	-6319.77	5322.005	1031
4475	0.91	-1.90	1.01	-4869.13	-6319.12	5322.011	1031
4480	0.74	-1.82	1.03	-4868.87	-6321.62	5322.015	1031
4485	1.51	-2.06	1.19	-4869.59	-6322.16	5322.022	1031
4490	0.84	-1.84	0.95	-4869.25	-6320.80	5322.024	1031
4495	0.58	-2.03	1.06	-4868.35	-6318.44	5322.030	1031
4500	0.54	-2.31	1.06	-4866.99	-6316.65	5322.036	1031
4505	0.74	-2.46	1.07	-4866.55	-6318.51	5322.040	1031
4510	0.47	-2.47	1.08	-4866.39	-6321.92	5322.045	1031
4515	0.51	-2.52	1.03	-4866.02	-6321.41	5322.050	1031
4520	0.99	-2.53	1.03	-4866.54	-6319.94	5322.057	1031
4525	0.87	-2.44	1.04	-4866.20	-6317.63	5322.060	1031
4530	1.13	-2.52	1.15	-4866.07	-6328.12	5322.065	1031
4535	1.18	-2.58	1.18	-4865.78	-6336.73	5322.069	1031
4540	0.30	-2.84	1.15	-4863.99	-6340.18	5322.076	1031
4545	0.59	-2.84	1.21	-4864.22	-6344.06	5322.078	1031
4550	0.48	-2.91	1.21	-4864.41	-6346.41	5322.086	1031
4555	0.25	-2.80	1.13	-4864.06	-6343.32	5322.089	1031
4560	1.18	-3.10	1.15	-4862.92	-6340.46	5322.094	1031
4565	1.13	-3.15	1.21	-4862.61	-6340.15	5322.100	1031
4570	0.38	-2.99	1.14	-4862.04	-6343.17	5322.106	1031
4575	0.53	-3.03	1.27	-4861.91	-6340.49	5322.109	1031
4580	1.63	-3.47	1.38	-4861.87	-6347.42	5322.117	1031
4585	0.90	-3.14	1.21	-4861.77	-6345.00	5322.121	1031
4590	0.40	-3.04	1.19	-4862.07	-6343.25	5322.125	1031
4595	1.01	-3.25	1.22	-4862.23	-6342.26	5322.130	1031
4600	0.83	-3.50	1.37	-4860.75	-6342.19	5322.136	1031
4605	0.49	-3.61	1.21	-4859.85	-6341.83	5322.140	1031
4610	0.54	-3.61	1.21	-4859.66	-6339.67	5322.145	1031
4615	0.43	-3.61	1.19	-4859.75	-6339.39	5322.148	1031
4620	0.42	-3.55	1.22	-4859.65	-6340.71	5322.155	1031
4625	0.59	-3.67	1.21	-4859.44	-6334.38	5322.161	1031
4630	0.65	-3.67	1.18	-4859.57	-6332.57	5322.165	1031
4635	0.62	-3.71	1.09	-4860.01	-6334.34	5322.171	1031
4640	0.73	-3.77	1.20	-4859.43	-6340.61	5322.175	1031
4645	0.49	-4.25	1.23	-4856.97	-6334.78	5322.179	1031
4650	1.41	-4.50	1.25	-4856.87	-6341.66	5322.184	1031
4655	1.26	-4.68	1.32	-4856.14	-6342.30	5322.191	1031
4660	1.32	-4.72	1.40	-4856.12	-6343.83	5322.194	1031
4665	0.89	-4.54	1.23	-4856.22	-6336.01	5322.200	1031
4670	0.84	-4.54	1.26	-4856.12	-6335.75	5322.203	1031
4675	1.23	-5.02	1.28	-4854.50	-6332.68	5322.210	1031
4680	1.00	-4.97	1.28	-4854.30	-6331.06	5322.215	1031
4685	0.90	-4.87	1.28	-4854.10	-6329.40	5322.222	1031
4690	0.64	-4.77	1.28	-4854.15	-6329.47	5322.225	1031
4695	-0.11	-4.40	1.34	-4854.51	-6331.69	5322.231	1031
4700	-0.39	-4.10	1.43	-4854.54	-6331.62	5322.234	1031
4705	0.79	-4.99	1.27	-4852.85	-6329.14	5322.242	1031
4710	-0.16	-4.74	1.43	-4852.19	-6331.97	5322.246	1031
4715	-0.17	-4.86	1.49	-4852.25	-6339.32	5322.250	1031
4720	0.27	-5.03	1.44	-4852.06	-6335.64	5322.255	1031
4725	-0.35	-4.77	1.45	-4851.34	-6336.05	5322.261	1031
4730	0.14	-4.95	1.46	-4850.85	-6331.52	5322.265	1031
4735	0.47	-5.14	1.58	-4850.43	-6328.26	5322.270	1031
4740	0.23	-5.26	1.56	-4850.12	-6309.11	5322.275	1031
4745	0.61	-5.51	1.46	-4849.70	-6309.55	5322.280	1031
4750	0.52	-5.54	1.45	-4849.84	-6319.28	5322.286	1031
4755	0.23	-5.44	1.48	-4849.91	-6323.10	5322.290	1031
4760	0.60	-5.80	1.53	-4848.44	-6300.78	5322.296	1031
4765	0.49	-5.80	1.50	-4848.58	-6307.05	5322.300	1031
4770	0.30	-5.67	1.54	-4848.46	-6310.19	5322.304	1031
4775	0.49	-5.72	1.55	-4848.62	-6323.16	5322.309	1031
4780	0.16	-5.99	1.56	-4846.72	-6318.05	5322.316	1031
4785	-0.03	-5.90	1.50	-4847.12	-6318.17	5322.319	1031
4790	0.40	-6.13	1.52	-4846.87	-6315.39	5322.325	1031
4795	0.41	-6.12	1.50	-4846.81	-6315.79	5322.328	1031
4800	-0.12	-6.28	1.56	-4845.42	-6300.84	5322.337	1031
4805	0.01	-6.25	1.52	-4845.28	-6306.60	5322.340	1031
4810	-0.42	-5.96	1.62	-4845.34	-6323.48	5322.345	1031
4815	-0.32	-6.08	1.54	-4845.62	-6335.30	5322.350	1031
4820	-0.14	-6.15	1.70	-4844.72	-6344.27	5322.355	1031
4825	-0.41	-6.06	1.67	-4844.21	-6367.65	5322.359	1031
4830	-0.17	-6.19	1.57	-4843.95	-6367.93	5322.365	1031
4835	-0.39	-6.11	1.64	-4844.08	-6365.69	5322.371	1031
4840	-0.36	-6.15	1.73	-4843.56	-6362.38	5322.375	1031
4845	-1.38	-5.88	1.84	-4842.59	-6362.34	5322.381	1031
4850	-1.02	-5.93	1.81	-4842.14	-6363.14	5322.385	1031
4855	-0.75	-6.17	1.91	-4842.38	-6365.90	5322.391	1031
4860	-0.53	-6.24	1.92	-4841.93	-6369.60	5322.395	1031
4865	-0.61	-6.58	1.91	-4840.85	-6363.46	5322.398	1031
4870	-0.81	-6.58	1.77	-4841.00	-6368.08	5322.404	1031
4875	-0.84	-6.69	1.85	-4840.05	-6363.69	5322.411	1031
4880	-1.15	-6.52	1.93	-4840.13	-6360.31	5322.414	1031
4885	-1.31	-6.31	2.00	-4840.27	-6361.75	5322.421	1031
4890	-1.19	-6.45	1.92	-4840.29	-6363.54	5322.425	1031
4895	-1.53	-6.43	1.91	-4840.50	-6367.16	5322.430	1031
4900	-1.45	-6.44	1.91	-4840.24	-6362.43	5322.435	1031
4905	-1.26	-6.88	1.84	-4838.56	-6362.43	5322.440	1031
4910	-1.27	-6.91	1.86	-4838.18	-6362.98	5322.444	1031
4915	-1.79	-6.70	1.77	-4837.70	-6360.67	5322.452	1031
4920	-1.40	-6.68	1.97	-4837.52	-6361.05	5322.453	1031
4925	-0.83	-7.06	1.80	-4837.76	-6357.92	5322.461	1031
4930	-0.80	-7.04	1.92	-4837.98	-6360.43	5322.465	1031
4935	-0.99	-7.32	1.95	-4836.13	-6359.52	5322.470	1031
4940	-1.39	-7.35	2.02	-4835.95	-6361.77	5322.475	1031
4945	-1.32	-7.36	1.98	-4835.19	-6359.15	5322.480	1031
4950	-1.08	-7.54	1.91	-4835.15	-6362.68	5322.484	1031
4955	-1.23	-7.50	1.96	-4835.16	-6368.67	5322.491	1031
4960	-0.95	-7.63	2.13	-4835.10	-6368.25	5322.497	1031
4965	-1.33	-7.68	2.06	-4834.28	-6366.50	5322.500	1031
4970	-0.92	-7.96	2.08	-4833.63	-6371.27	5322.505	1031
4975	-1.08	-7.96	2.06	-4833.24	-6367.59	5322.510	1031
4980	-1.30	-7.83	2.09	-4833.45	-6361.88	5322.515	1031
4985	-1.69	-7.72	2.08	-4833.58	-6360.73	5322.520	1031
4990	-1.39	-7.78	2.10	-4833.56	-6359.79	5322.526	1031
4995	-1.37	-7.87	2.09	-4833.41	-6357.00	5322.530	1031
5000	-1.09	-8.12	2.16	-4832.81	-6360.03	5322.536	1031
5005	-1.08	-8.16	2.17	-4832.36	-6358.94	5322.539	1031
5010	-1.08	-8.49	2.19	-4830.63	-6357.72	5322.545	1031
5015	-1.60	-8.34	2.18	-4830.72	-6360.76	5322.549	1031
5020	-1.59	-8.47	2.17	-4830.36	-6354.64	5322.556	1031
5025	-1.61	-8.34	2.19	-4830.27	-6358.42	5322.560	1031
5030	-1.79	-8.29	2.25	-4830.61	-6353.26	5322.565	1031
5035	-2.13	-7.96	2.23	-4830.53	-6353.85	5322.569	1031
5040	-1.53	-8.86	2.12	-4829.01	-6356.62	5322.576	1031
5045	-1.42	-9.06	2.23	-4828.66	-6352.99	5322.578	1031
5050	-1.40	-9.02	2.20	-4828.44	-6360.31	5322.587	1031
5055	-1.65	-8.94	2.16	-4828.44	-6359.91	5322.590	1031
5060	-2.07	-8.65	2.25	-4828.63	-6355.03	5322.595	1031
5065	-2.37	-8.57	2.18	-4828.72	-6356.81	5322.600	1031
5070	-2.26	-9.17	2.31	-4827.04	-6354.21	5322.606	1031
5075	-2.31	-9.33	2.27	-4826.31	-6354.99	5322.609	1031
5080	-2.07	-9.46	2.24	-4826.33	-6356.06	5322.615	1031
5085	-1.90	-9.37	2.01	-4826.45	-6352.07	5322.621	1031
5090	-1.87	-9.38	2.08	-4826.52	-6356.58	5322.625	1031
5095	-1.48	-9.57	2.06	-4826.40	-6353.07	5322.630	1031
5100	-2.32	-9.47	2.09	-4825.54	-6355.00	5322.635	1031
5105	-2.14	-9.72	2.14	-4824.02	-6357.90	5322.640	1031
5110	-1.11	-10.30	2.10	-4824.01	-6357.51	5322.645	1031
5115	-1.26	-10.17	2.00	-4823.90	-6352.71	5322.650	1031
5120	-0.90	-10.53	1.99	-4823.87	-6355.12	5322.654	1031
5125	-0.17	-11.02	2.02	-4823.71	-6353.06	5322.661	1031
5130	-0.66	-10.77	2.05	-4823.85	-6350.51	5322.664	1031
5135	-0.87	-11.04	2.18	-4822.00	-6351.73	5322.670	1031
5140	-0.67	-11.16	2.17	-4821.46	-6352.36	5322.675	1031
5145	-1.11	-11.14	2.14	-4821.11	-6351.99	5322.679	1031
5150	-0.73	-11.22	2.08	-4821.37	-6352.90	5322.685	1031
5155	-1.44	-11.01	2.14	-4821.01	-6351.80	5322.691	1031
5160	-1.24	-11.07	2.16	-4821.09	-6352.85	5322.694	1031
5165	-1.08	-11.10	2.16	-4821.18	-6351.97	5322.701	1031
5170	-1.49	-10.99	2.18	-4821.20	-6357.48	5322.703	1031
5175	-1.35	-11.27	2.18	-4819.02	-6358.77	5322.712	1031
5180	-1.14	-11.30	2.14	-4818.85	-6356.95	5322.715	1031
5185	-1.50	-11.08	2.21	-4818.91	-6356.25	5322.720	1031
5190	-1.55	-10.98	2.22	-4819.16	-6355.35	5322.725	1031
5195	-1.28	-11.32	2.18	-4818.00	-6353.16	5322.730	1031
5200	-2.21	-10.87	2.22	-4817.57	-6356.98	5322.734	1031
5205	-1.85	-10.92	2.24	-4817.55	-6359.49	5322.741	1031
5210	-1.95	-10.79	2.21	-4817.29	-6359.81	5322.746	1031
5215	-2.34	-10.78	2.23	-4816.91	-6354.90	5322.750	1031
5220	-2.41	-11.05	2.19	-4815.76	-6345.45	5322.756	1031
5225	-2.47	-11.07	2.18	-4815.89	-6343.96	5322.760	1030
5230	-2.05	-11.18	2.18	-4815.69	-6346.78	5322.765	1030
5235	-2.10	-11.15	2.25	-4815.65	-6347.45	5322.770	1030
5240	-2.30	-10.71	2.20	-4817.09	-6344.68	5322.773	1030
5245	-2.63	-10.52	2.23	-4817.32	-6341.91	5322.779	1030
5250	-2.53	-10.61	2.21	-4816.97	-6341.48	5322.787	1030
5255	-2.58	-10.54	2.16	-4816.94	-6341.19	5322.789	1030
5260	-2.21	-10.57	2.26	-4816.96	-6343.80	5322.795	1030
5265	-2.25	-10.71	2.18	-4816.85	-6340.97	5322.800	1030
5270	-2.48	-10.45	2.19	-4819.35	-6341.81	5322.807	1030
5275	-2.41	-10.47	2.17	-4819.38	-6339.59	5322.810	1030
5280	-2.59	-10.32	2.20	-4819.55	-6341.21	5322.815	1030
5285	-2.25	-10.57	2.13	-4819.56	-6342.44	5322.819	1030
5290	-1.74	-10.81	2.17	-4820.44	-6340.41	5322.827	1030
5295	-1.66	-10.80	2.06	-4820.62	-6342.26	5322.828	1030
5300	-1.35	-10.85	2.14	-4820.72	-6342.16	5322.835	1030
5305	-1.09	-11.06	2.08	-4820.49	-6340.70	5322.841	1030
5310	-1.36	-10.72	2.01	-4821.56	-6340.66	5322.846	1030
5315	-1.29	-10.71	2.08	-4821.85	-6341.18	5322.850	1030
5320	-0.79	-10.88	1.96	-4822.12	-6341.82	5322.855	1030
5325	-1.58	-10.49	1.99	-4821.95	-6339.35	5322.859	1030
5330	-1.44	-10.46	2.01	-4822.65	-6339.43	5322.865	1030
5335	-1.68	-10.22	2.00	-4823.43	-6341.32	5322.872	1030
5340	-1.63	-10.28	2.01	-4823.33	-6342.30	5322.875	1030
5345	-1.67	-10.16	2.00	-4823.15	-6343.48	5322.880	1030
5350	-1.52	-10.27	1.92	-4823.43	-6343.53	5322.884	1030
5355	-1.62	-9.91	2.04	-4824.88	-6350.24	5322.891	1030
5360	-1.52	-10.03	2.06	-4825.00	-6345.42	5322.895	1030
5365	-1.21	-10.11	2.02	-4824.92	-6345.09	5322.898	1030
5370	-1.32	-10.08	2.04	-4824.83	-6344.99	5322.904	1030
5375	-1.31	-9.91	2.02	-4826.61	-6344.07	5322.912	1030
5380	-1.16	-9.93	2.05	-4826.61	-6346.74	5322.914	1030
5385	-1.38	-9.86	2.10	-4826.49	-6347.07	5322.920	1030
5390	-1.04	-10.04	2.26	-4826.38	-6346.52	5322.924	1030
5395	-2.12	-9.28	2.30	-4826.12	-6345.06	5322.930	1030
5400	-1.45	-9.66	2.24	-4826.52	-6344.02	5322.935	1030
5405	-2.50	-8.92	1.94	-4827.94	-6350.55	5322.942	1030
5410	-1.90	-9.19	2.23	-4828.02	-6347.11	5322.944	1030
5415	-0.90	-9.69	2.08	-4827.97	-6346.82	5322.951	1030
5420	-0.91	-9.74	2.09	-4827.90	-6347.99	5322.954	1030
5425	-0.89	-9.59	2.04	-4829.18	-6346.97	5322.960	1030
5430	-1.40	-9.01	2.14	-4830.23	-6345.91	5322.966	1030
5435	-3.07	-7.96	2.13	-4830.74	-6345.94	5322.970	1030
5440	-2.83	-8.01	2.01	-4830.87	-6346.84	5322.975	1030
5445	-2.21	-8.42	1.90	-4830.92	-6345.27	5322.980	1030
5450	-1.71	-8.74	1.91	-4830.77	-6344.43	5322.984	1030
5455	-1.91	-8.57	2.00	-4830.62	-6343.37	5322.990	1030
5460	-2.13	-8.44	2.02	-4830.64	-6343.26	5322.996	1030
5465	-2.06	-8.42	2.03	-4831.19	-6344.90	5323.000	1030
5470	-2.05	-7.89	2.01	-4833.05	-6345.75	5323.006	1030
5475	-2.10	-7.99	1.98	-4833.17	-6345.02	5323.009	1030
5480	-1.91	-8.11	2.03	-4833.00	-6344.41	5323.015	1030
5485	-1.64	-8.07	2.05	-4833.00	-6343.04	5323.019	1030
5490	-1.75	-7.65	2.08	-4834.48	-6347.91	5323.027	1030
5495	-2.21	-7.61	1.94	-4834.30	-6346.71	5323.029	1030
5500	-2.34	-7.46	1.94	-4834.59	-6348.12	5323.036	1030
5505	-2.35	-7.59	1.97	-4834.35	-6346.67	5323.039	1030
5510	-2.35	-7.27	1.87	-4836.00	-6345.19	5323.047	1030
5515	-1.72	-7.36	1.97	-4836.12	-6348.35	5323.050	1030
5520	-1.90	-7.31	1.91	-4836.06	-6348.08	5323.055	1030
5525	-1.83	-7.30	1.94	-4836.11	-6347.91	5323.060	1030
5530	-1.88	-6.99	1.91	-4837.00	-6298.61	5323.065	1030
5535	-1.77	-7.03	1.97	-4837.55	-6311.39	5323.069	1030
5540	-2.02	-6.95	1.92	-4837.54	-6311.28	5323.076	1030
5545	-2.06	-6.92	1.93	-4837.36	-6306.70	5323.078	1030
5550	-1.66	-6.99	2.02	-4837.91	-6317.07	5323.085	1030
5555	-2.51	-6.37	1.86	-4838.87	-6314.92	5323.090	1030
5560	-2.40	-6.41	1.98	-4838.43	-6305.83	5323.094	1030
5565	-1.95	-6.72	1.87	-4838.63	-6315.05	5323.100	1030
5570	-1.95	-6.63	2.02	-4839.15	-6307.21	5323.104	1030
5575	-1.54	-6.59	1.87	-4840.39	-6302.85	5323.109	1030
5580	-1.82	-6.45	1.86	-4840.22	-6302.59	5323.115	1030
5585	-1.83	-6.34	1.97	-4839.92	-6319.19	5323.121	1030
5590	-2.33	-6.20	1.97	-4839.97	-6322.42	5323.125	1030
5595	-1.44	-6.88	1.80	-4840.11	-6319.69	5323.130	1030
5600	-1.28	-6.98	1.73	-4840.27	-6317.01	5323.133	1030
5605	-0.27	-6.92	1.81	-4842.29	-6309.73	5323.142	1030
5610	-0.67	-6.70	1.78	-4842.44	-6292.10	5323.145	1030
5615	-0.40	-6.85	1.77	-4842.69	-6266.45	5323.152	1030
5620	-0.99	-6.69	1.73	-4842.43	-6256.55	5323.155	1030
5625	-0.84	-6.54	1.78	-4843.44	-6257.98	5323.161	1030
5630	-0.80	-6.56	1.67	-4843.99	-6258.03	5323.164	1030
5635	-0.87	-6.32	1.76	-4844.33	-6284.59	5323.171	1030
5640	-0.96	-6.25	1.78	-4844.83	-6274.82	5323.175	1030
5645	-1.15	-6.11	1.77	-4844.51	-6261.80	5323.179	1030
5650	-1.21	-6.14	1.69	-4844.84	-6262.06	5323.186	1030
5655	-0.79	-6.27	1.76	-4844.72	-6279.86	5323.190	1030
5660	-0.58	-6.36	1.70	-4844.73	-6294.01	5323.194	1030
5665	-0.45	-6.38	1.58	-4845.19	-6294.47	5323.201	1030
5670	-0.34	-6.08	1.65	-4847.08	-6294.11	5323.205	1030
5675	-0.46	-6.01	1.60	-4847.12	-6292.97	5323.210	1030
5680	-0.29	-6.06	1.68	-4846.86	-6294.92	5323.216	1030
5685	0.22	-6.33	1.68	-4846.92	-6293.94	5323.219	1030
5690	-0.17	-5.95	1.60	-4848.44	-6293.02	5323.226	1030
5695	-0.17	-6.05	1.56	-4848.35	-6285.03	5323.230	1030
5700	-0.41	-5.92	1.59	-4848.33	-6260.17	5323.234	1030
5705	-1.05	-5.52	1.61	-4848.49	-6260.84	5323.239	1030
5710	-0.17	-5.70	1.72	-4849.62	-6264.87	5323.246	1030
5715	-0.40	-5.50	1.58	-4849.56	-6263.92	5323.250	1030
5720	-0.54	-5.38	1.64	-4850.00	-6293.24	5323.255	1030
5725	-0.40	-5.53	1.62	-4849.86	-6304.46	5323.258	1030
5730	0.49	-5.80	1.33	-4851.37	-6310.14	5323.267	1030
5735	0.89	-5.80	1.43	-4851.27	-6300.44	5323.271	1030
5740	1.01	-5.80	1.39	-4851.20	-6299.57	5323.274	1030
5745	0.10	-5.36	1.32	-4851.42	-6298.55	5323.280	1030
5750	0.88	-5.47	1.42	-4852.28	-6298.55	5323.286	1030
5755	0.86	-5.59	1.38	-4852.76	-6299.57	5323.289	1030
5760	0.73	-5.47	1.17	-4852.73	-6300.04	5323.295	1030
5765	0.55	-5.25	1.28	-4852.64	-6310.34	5323.300	1030
5770	0.31	-4.96	1.33	-4853.34	-6318.36	5323.305	1030
5775	0.76	-4.99	1.31	-4854.13	-6336.11	5323.310	1030
5780	0.22	-4.82	1.32	-4854.08	-6335.52	5323.315	1030
5785	0.67	-4.92	1.42	-4854.32	-6308.71	5323.320	1030
5790	0.77	-4.85	1.36	-4854.22	-6311.31	5323.325	1030
5795	0.28	-4.71	1.35	-4854.56	-6309.96	5323.329	1030
5800	0.20	-4.71	1.39	-4854.31	-6324.15	5323.334	1030
5805	0.34	-4.33	1.25	-4856.70	-6310.65	5323.341	1030
5810	0.35	-4.39	1.19	-4856.89	-6310.59	5323.344	1030
5815	1.17	-4.59	1.43	-4856.52	-6320.62	5323.352	1030
5820	0.80	-4.45	1.28	-4856.71	-6322.74	5323.355	1030
5825	0.76	-4.23	1.21	-4858.02	-6355.68	5323.359	1030
5830	0.91	-4.26	1.22	-4858.05	-6367.96	5323.365	1030
5835	1.03	-4.32	1.13	-4858.50	-6329.73	5323.371	1030
5840	0.91	-4.20	1.06	-4858.90	-6337.20	5323.375	1030
5845	0.70	-4.14	0.98	-4858.87	-6331.62	5323.382	1030
5850	0.72	-4.06	0.97	-4859.16	-6334.34	5323.384	1030
5855	0.77	-4.00	1.09	-4859.11	-6334.22	5323.390	1030
5860	0.92	-4.06	1.24	-4859.01	-6350.75	5323.396	1030
5865	0.44	-3.60	1.16	-4860.39	-6328.88	5323.401	1030
5870	0.54	-3.42	1.11	-4860.99	-6328.40	5323.405	1030
5875	0.69	-3.50	1.17	-4861.12	-6327.81	5323.411	1030
5880	0.93	-3.59	1.15	-4861.12	-6316.83	5323.414	1030
5885	0.85	-3.42	1.13	-4861.64	-6304.12	5323.420	1030
5890	1.10	-3.35	1.13	-4862.82	-6299.89	5323.426	1030
5895	0.90	-3.23	1.08	-4862.92	-6305.69	5323.429	1030
5900	1.14	-3.38	1.13	-4862.89	-6304.45	5323.435	1030
5905	1.42	-3.49	1.07	-4862.91	-6308.93	5323.439	1030
5910	1.39	-3.22	1.15	-4863.99	-6310.87	5323.445	1030
5915	1.19	-3.13	1.21	-4864.13	-6313.48	5323.450	1030
5920	1.24	-3.10	1.19	-4863.94	-6310.44	5323.453	1030
5925	0.99	-3.16	1.16	-4863.81	-6308.07	5323.460	1030
5930	0.59	-2.74	0.98	-4865.18	-6313.69	5323.466	1030
5935	1.23	-3.04	0.99	-4865.49	-6314.43	5323.469	1030
5940	1.02	-2.88	1.04	-4865.41	-6317.17	5323.475	1030
5945	1.51	-3.21	1.05	-4865.31	-6317.50	5323.480	1030
5950	0.66	-2.63	1.14	-4866.24	-6320.57	5323.487	1030
5955	0.67	-2.52	1.00	-4866.76	-6322.39	5323.490	1030
5960	1.29	-2.70	1.06	-4866.93	-6322.04	5323.496	1030
5965	1.38	-2.71	1.08	-4866.75	-6322.10	5323.500	1030
5970	1.13	-2.45	1.05	-4867.42	-6366.32	5323.505	1030
5975	1.43	-2.46	1.14	-4868.25	-6368.18	5323.509	1030
5980	1.53	-2.41	1.03	-4868.40	-6383.51	5323.515	1030
5985	1.66	-2.52	1.06	-4868.43	-6378.28	5323.521	1030
5990	1.27	-2.35	0.97	-4868.34	-6318.78	5323.525	1030
5995	1.56	-2.37	1.05	-4868.31	-6319.58	5323.530	1030
6000	1.36	-2.20	1.03	-4869.13	-6318.94	5323.536	1030
6005	1.56	-2.08	1.03	-4870.99	-6322.36	5323.540	1030
6010	1.32	-1.92	1.00	-4870.86	-6321.83	5323.544	1030
6015	1.11	-1.72	0.92	-4870.43	-6319.48	5323.550	1030
6020	1.32	-1.79	0.91	-4870.79	-6320.10	5323.555	1030
6025	1.71	-1.66	1.05	-4871.98	-6358.66	5323.560	1030
6030	1.60	-1.70	0.96	-4872.00	-6321.95	5323.565	1030
6035	1.20	-1.48	0.96	-4872.60	-6324.04	5323.571	1030
6040	1.55	-1.49	0.96	-4872.64	-6324.86	5323.575	1030
6045	1.22	-1.44	0.95	-4872.87	-6381.34	5323.579	1030
6050	1.66	-1.57	0.89	-4872.92	-6362.40	5323.585	1030
6055	1.75	-1.36	1.05	-4873.98	-6334.50	5323.592	1030
6060	1.48	-1.41	0.99	-4873.99	-6330.14	5323.594	1030
6065	1.60	-1.44	1.01	-4873.90	-6334.76	5323.601	1030
6070	1.52	-1.43	0.89	-4874.21	-6330.01	5323.606	1030
6075	1.57	-1.20	0.91	-4875.40	-6328.75	5323.610	1030
6080	1.55	-0.96	0.99	-4875.73	-6333.03	5323.615	1030
6085	1.35	-0.87	0.82	-4875.92	-6332.28	5323.621	1030
6090	1.59	-0.90	0.95	-4875.72	-6333.18	5323.625	1030
6095	1.35	-0.84	0.92	-4875.61	-6333.65	5323.630	1030
6100	1.48	-0.88	0.88	-4875.62	-6335.50	5323.636	1030
6105	1.92	-0.85	0.92	-4876.40	-6335.24	5323.640	1030
6110	2.45	-0.97	0.68	-4877.66	-6336.16	5323.646	1030
6115	2.34	-0.88	0.71	-4878.03	-6338.94	5323.649	1030
6120	1.70	-0.43	0.79	-4878.69	-6338.58	5323.656	1030
6125	1.75	-0.38	0.75	-4878.56	-6338.94	5323.660	1030
6130	1.70	-0.31	0.76	-4878.70	-6338.79	5323.664	1030
6135	2.33	-0.57	0.70	-4878.95	-6338.42	5323.669	1030
6140	2.51	-0.39	0.64	-4880.38	-6337.90	5323.675	1030
6145	2.29	-0.24	0.69	-4880.54	-6341.43	5323.679	1030
6150	2.58	-0.29	0.83	-4880.37	-6339.90	5323.687	1030
6155	2.17	-0.16	0.74	-4880.48	-6340.96	5323.689	1030
6160	1.98	-0.01	0.71	-4880.37	-6342.04	5323.694	1030
6165	1.72	0.17	0.75	-4880.37	-6337.59	5323.699	1030
6170	2.48	0.14	0.52	-4882.38	-6341.31	5323.707	1030
6175	1.58	0.56	0.58	-4882.12	-6340.12	5323.710	1030
6180	2.21	0.14	0.54	-4881.85	-6337.34	5323.717	1030
6185	2.32	0.18	0.56	-4882.38	-6343.53	5323.719	1030
6190	2.23	0.46	0.54	-4883.30	-6328.26	5323.726	1030
6195	1.80	0.80	0.58	-4883.75	-6335.38	5323.731	1030
6200	1.48	1.07	0.73	-4884.59	-6334.53	5323.736	1030
6205	1.93	0.78	0.69	-4884.57	-6333.04	5323.741	1030
6210	2.20	0.59	0.71	-4884.65	-6333.94	5323.746	1030
6215	2.88	0.20	0.60	-4884.58	-6333.27	5323.750	1030
6220	2.93	0.22	0.59	-4884.97	-6334.92	5323.755	1030
6225	2.19	0.63	0.52	-4885.89	-6334.05	5323.761	1030
6230	2.11	0.81	0.59	-4886.02	-6333.72	5323.765	1030
6235	1.99	0.77	0.58	-4886.04	-6333.72	5323.771	1030
6240	2.23	0.83	0.59	-4886.23	-6334.76	5323.774	1030
6245	3.05	0.76	0.51	-4887.62	-6334.77	5323.781	1030
6250	3.11	0.63	0.46	-4887.41	-6333.81	5323.785	1030
6255	3.25	0.61	0.53	-4887.35	-6335.46	5323.789	1031
6260	2.92	0.85	0.58	-4887.30	-6333.86	5323.794	1031
6265	3.49	0.47	0.54	-4886.21	-6331.18	5323.801	1031
6270	3.14	0.50	0.58	-4886.33	-6331.92	5323.804	1031
6275	2.99	0.60	0.50	-4886.10	-6334.83	5323.810	1031
6280	3.02	0.54	0.51	-4886.11	-6336.71	5323.814	1031
6285	2.46	0.50	0.64	-4885.02	-6336.18	5323.822	1031
6290	2.78	0.32	0.52	-4884.81	-6334.47	5323.825	1031
6295	2.90	0.38	0.56	-4884.90	-6338.41	5323.830	1031
6300	2.80	0.27	0.56	-4884.96	-6395.69	5323.835	1031
6305	2.86	-0.05	0.56	-4883.51	-6382.05	5323.840	1031
6310	2.76	-0.05	0.51	-4883.51	-6334.16	5323.844	1031
6315	2.94	-0.14	0.64	-4883.49	-6335.78	5323.850	1031
6320	2.69	-0.06	0.60	-4883.37	-6339.72	5323.856	1031
6325	2.75	-0.17	0.53	-4883.11	-6341.36	5323.859	1031
6330	3.21	-0.33	0.51	-4883.27	-6345.33	5323.865	1031
6335	3.27	-0.34	0.54	-4882.63	-6347.02	5323.870	1031
6340	2.38	-0.11	0.63	-4881.29	-6345.08	5323.875	1031
6345	2.68	-0.33	0.70	-4881.48	-6341.09	5323.880	1031
6350	2.32	-0.21	0.58	-4881.62	-6360.06	5323.886	1031
6355	2.70	-0.52	0.53	-4881.45	-6344.52	5323.890	1031
6360	2.37	-0.58	0.49	-4880.53	-6345.57	5323.896	1031
6365	2.01	-0.43	0.45	-4880.38	-6349.71	5323.899	1031
6370	1.89	-0.48	0.60	-4879.18	-6338.31	5323.906	1031
6375	1.87	-0.65	0.63	-4879.25	-6342.89	5323.910	1031
6380	1.54	-0.34	0.66	-4879.19	-6340.91	5323.914	1031
6385	1.71	-0.43	0.75	-4879.24	-6386.88	5323.919	1031
6390	1.12	-0.26	0.78	-4878.05	-6392.61	5323.926	1031
6395	1.13	-0.25	0.69	-4877.79	-6388.16	5323.929	1031
6400	1.51	-0.44	0.57	-4877.72	-6336.19	5323.936	1031
6405	1.46	-0.38	0.71	-4877.63	-6337.20	5323.940	1031
6410	1.13	-0.53	0.66	-4876.76	-6356.44	5323.945	1031
6415	2.16	-1.10	0.70	-4876.21	-6340.93	5323.950	1031
6420	2.25	-1.14	0.55	-4876.22	-6350.85	5323.956	1031
6425	2.07	-1.09	0.67	-4876.36	-6332.67	5323.960	1031
6430	1.41	-0.53	0.84	-4876.09	-6356.71	5323.965	1031
6435	1.24	-0.43	0.78	-4876.29	-6385.16	5323.969	1031
6440	0.91	-0.54	0.75	-4875.69	-6360.48	5323.975	1031
6445	1.03	-0.86	0.82	-4874.32	-6326.22	5323.981	1031
6450	1.26	-0.97	0.77	-4873.85	-6328.61	5323.984	1031
6455	1.49	-1.18	0.81	-4873.28	-6333.06	5323.990	1031
6460	0.84	-0.98	0.88	-4873.40	-6329.69	5323.995	1031
6465	1.40	-1.28	0.82	-4873.20	-6323.86	5324.000	1031
6470	1.73	-1.49	0.76	-4873.15	-6330.33	5324.004	1031
6475	1.62	-1.69	0.84	-4872.17	-6326.63	5324.009	1031
6480	1.68	-1.80	0.74	-4872.07	-6345.31	5324.015	1031
6485	1.48	-1.68	1.11	-4872.24	-6315.04	5324.021	1031
6490	1.02	-1.51	0.97	-4872.16	-6312.01	5324.023	1031
6495	1.07	-1.36	0.84	-4872.07	-6315.50	5324.030	1031
6500	1.50	-1.53	0.91	-4871.98	-6321.23	5324.035	1031
6505	1.92	-2.27	0.87	-4869.89	-6321.83	5324.042	1031
6510	2.09	-2.21	0.90	-4869.71	-6316.81	5324.045	1031
6515	1.89	-2.11	0.95	-4869.90	-6318.07	5324.052	1031
6520	1.57	-2.10	0.93	-4869.50	-6321.44	5324.054	1031
6525	1.49	-2.04	1.02	-4868.65	-6333.92	5324.061	1031
6530	2.02	-2.42	1.01	-4868.36	-6321.69	5324.065	1031
6535	3.30	-3.66	0.74	-4867.76	-6322.28	5324.070	1031
6540	3.12	-3.56	0.73	-4867.74	-6320.39	5324.075	1031
6545	2.12	-2.88	0.89	-4867.57	-6338.95	5324.080	1031
6550	1.79	-2.82	0.89	-4867.56	-6337.99	5324.085	1031
6555	1.85	-2.84	1.01	-4867.14	-6327.58	5324.090	1031
6560	1.59	-2.84	1.01	-4866.30	-6331.15	5324.095	1031
6565	1.39	-2.91	0.96	-4866.36	-6326.75	5324.100	1031
6570	1.76	-2.97	0.94	-4866.27	-6328.72	5324.106	1031
6575	1.58	-2.86	1.00	-4866.35	-6328.60	5324.109	1031
6580	1.82	-3.25	1.04	-4865.02	-6358.96	5324.117	1031
6585	1.71	-3.13	1.03	-4864.76	-6332.86	5324.120	1031
6590	1.47	-3.18	1.01	-4864.68	-6310.72	5324.125	1031
6595	1.48	-3.26	1.03	-4864.80	-6320.20	5324.129	1031
6600	1.74	-3.62	1.13	-4863.34	-6337.27	5324.137	1031
6605	1.37	-3.43	1.09	-4863.25	-6350.42	5324.140	1031
6610	1.93	-3.60	1.16	-4863.40	-6368.13	5324.145	1031
6615	1.37	-3.12	1.19	-4863.37	-6363.88	5324.149	1031
6620	0.44	-2.85	1.22	-4862.27	-6335.50	5324.157	1031
6625	1.61	-3.57	1.17	-4862.15	-6326.58	5324.161	1031
6630	2.08	-3.82	1.15	-4861.98	-6320.53	5324.164	1031
6635	2.01	-3.66	1.12	-4861.83	-6322.16	5324.170	1031
6640	1.64	-3.47	1.25	-4860.82	-6319.23	5324.175	1031
6645	1.60	-3.62	1.26	-4860.45	-6319.83	5324.180	1031
6650	1.51	-3.62	1.19	-4860.19	-6320.90	5324.186	1031
6655	1.70	-3.77	1.10	-4860.51	-6322.70	5324.190	1031
6660	1.48	-3.71	1.27	-4860.05	-6320.23	5324.195	1031
6665	1.92	-4.10	1.24	-4859.03	-6317.64	5324.201	1031
6670	1.29	-3.73	1.35	-4859.11	-6317.29	5324.204	1031
6675	0.75	-3.48	1.43	-4858.91	-6314.87	5324.210	1031
6680	1.15	-3.86	1.39	-4858.62	-6315.92	5324.215	1031
6685	1.54	-4.25	1.37	-4857.60	-6313.46	5324.221	1031
6690	1.27	-4.17	1.44	-4857.69	-6315.41	5324.225	1031
6695	1.29	-4.22	1.34	-4857.34	-6313.81	5324.231	1031
6700	1.16	-4.24	1.35	-4857.38	-6318.12	5324.234	1031
6705	0.54	-4.18	1.47	-4856.04	-6316.79	5324.241	1031
6710	1.18	-4.48	1.40	-4855.70	-6320.78	5324.246	1031
6715	1.20	-4.26	1.38	-4855.61	-6324.51	5324.251	1031
6720	1.36	-4.48	1.43	-4855.60	-6322.34	5324.254	1031
6725	1.28	-4.56	1.32	-4856.00	-6322.99	5324.261	1031
6730	1.30	-4.60	1.41	-4855.84	-6319.48	5324.265	1031
6735	0.98	-4.76	1.52	-4854.62	-6325.34	5324.272	1031
6740	0.53	-4.50	1.40	-4853.83	-6300.74	5324.273	1031
6745	0.72	-4.60	1.38	-4853.86	-6271.77	5324.280	1031
6750	0.61	-4.65	1.39	-4853.66	-6302.72	5324.286	1031
6755	0.85	-5.12	1.58	-4851.83	-6316.97	5324.292	1031
6760	0.54	-4.78	1.57	-4852.01	-6312.28	5324.294	1031
6765	-0.05	-4.40	1.54	-4851.80	-6311.17	5324.302	1031
6770	0.19	-4.68	1.49	-4852.17	-6312.99	5324.304	1031
6775	0.49	-4.95	1.49	-4851.67	-6309.94	5324.311	1031
6780	0.46	-5.24	1.54	-4850.89	-6346.57	5324.315	1031
6785	0.78	-5.37	1.59	-4850.65	-6372.89	5324.319	1031
6790	0.91	-5.44	1.60	-4850.02	-6309.37	5324.326	1031
6795	0.84	-5.46	1.65	-4849.91	-6311.49	5324.329	1031
6800	0.54	-5.28	1.53	-4850.03	-6312.96	5324.335	1031
6805	0.40	-5.28	1.62	-4850.00	-6308.67	5324.339	1031
6810	0.60	-5.73	1.62	-4848.36	-6302.31	5324.344	1031
6815	0.52	-5.68	1.51	-4848.39	-6311.21	5324.349	1031
6820	0.60	-5.70	1.62	-4848.07	-6306.70	5324.356	1031
6825	0.40	-5.76	1.63	-4848.06	-6300.82	5324.359	1031
6830	0.26	-5.69	1.55	-4848.24	-6313.46	5324.367	1031
6835	0.55	-5.71	1.57	-4848.12	-6309.90	5324.371	1031
6840	0.43	-6.09	1.53	-4846.64	-6306.82	5324.375	1031
6845	-0.41	-5.73	1.60	-4846.10	-6307.19	5324.380	1031
6850	0.54	-6.30	1.67	-4845.36	-6307.67	5324.387	1031
6855	0.42	-6.30	1.67	-4845.50	-6325.02	5324.390	1031
6860	0.43	-6.30	1.63	-4845.47	-6329.40	5324.395	1031
6865	0.65	-6.31	1.69	-4845.47	-6327.10	5324.398	1031
6870	0.68	-6.59	1.65	-4844.79	-6332.07	5324.405	1031
6875	0.55	-6.58	1.70	-4844.36	-6330.17	5324.411	1031
6880	-0.15	-6.19	1.79	-4844.16	-6296.37	5324.415	1031
6885	0.10	-6.48	1.78	-4843.94	-6306.28	5324.421	1031
6890	0.13	-6.58	1.63	-4843.51	-6322.10	5324.425	1031
6895	0.55	-6.94	1.73	-4842.47	-6327.46	5324.429	1031
6900	0.33	-6.81	1.81	-4842.09	-6305.08	5324.435	1031
6905	0.13	-6.84	1.92	-4841.69	-6309.29	5324.440	1031
6910	-0.13	-6.57	1.83	-4841.63	-6320.98	5324.444	1031
6915	0.28	-6.73	1.76	-4841.35	-6301.19	5324.451	1031
6920	0.20	-6.89	1.90	-4841.35	-6309.95	5324.453	1031
6925	0.62	-7.19	1.82	-4841.37	-6301.27	5324.460	1031
6930	0.38	-7.07	1.74	-4841.71	-6308.54	5324.464	1031
6935	0.78	-7.70	1.74	-4839.59	-6298.44	5324.472	1031
6940	0.28	-7.59	1.83	-4839.61	-6290.02	5324.475	1031
6945	1.00	-7.92	1.77	-4839.24	-6288.26	5324.481	1031
6950	1.12	-8.10	1.73	-4839.44	-6296.39	5324.484	1031
6955	0.22	-7.55	1.74	-4838.17	-6288.46	5324.492	1031
6960	-0.47	-7.18	1.89	-4837.87	-6289.49	5324.496	1031
6965	-0.52	-7.23	2.06	-4837.70	-6287.40	5324.502	1031
6970	-0.51	-7.23	1.84	-4837.84	-6284.97	5324.505	1031
6975	-0.44	-7.53	1.87	-4836.77	-6285.29	5324.511	1031
6980	-0.46	-7.58	1.96	-4836.76	-6288.72	5324.515	1031
6985	-0.07	-7.85	1.90	-4836.27	-6320.81	5324.520	1031
6990	-0.39	-7.67	1.95	-4835.70	-6285.94	5324.524	1031
6995	-0.27	-7.83	1.92	-4835.59	-6260.36	5324.530	1031
7000	-0.83	-7.53	1.91	-4835.70	-6275.21	5324.536	1031
7005	-0.43	-7.87	1.92	-4835.02	-6295.20	5324.540	1031
7010	0.19	-8.35	2.03	-4834.02	-6279.32	5324.545	1031
7015	0.08	-8.40	2.04	-4833.61	-6281.08	5324.549	1031
7020	-0.30	-8.29	1.91	-4833.92	-6280.77	5324.557	1031
7025	-0.17	-8.36	1.99	-4833.67	-6280.07	5324.560	1031
7030	-0.34	-8.19	1.99	-4833.82	-6281.48	5324.565	1031
7035	-0.49	-8.17	2.00	-4833.92	-6283.59	5324.569	1031
7040	-0.33	-8.61	2.11	-4831.60	-6278.11	5324.576	1031
7045	-0.18	-8.80	1.97	-4831.66	-6277.93	5324.578	1031
7050	-0.41	-8.70	2.06	-4831.39	-6281.55	5324.586	1031
7055	-0.51	-8.64	1.99	-4831.68	-6281.20	5324.590	1031
7060	-0.40	-9.07	1.90	-4830.37	-6280.03	5324.594	1031
7065	-0.53	-9.05	1.89	-4830.38	-6279.94	5324.600	1031
7070	-0.70	-9.02	1.88	-4829.66	-6278.76	5324.605	1031
7075	-0.29	-9.22	1.99	-4829.32	-6280.75	5324.609	1031
7080	-0.37	-9.18	2.02	-4829.43	-6284.88	5324.617	1031
7085	-0.61	-9.05	1.97	-4829.76	-6278.38	5324.621	1031
7090	-0.62	-8.98	2.08	-4829.89	-6278.02	5324.625	1031
7095	-0.85	-8.89	2.03	-4829.66	-6276.26	5324.630	1031
7100	-0.47	-9.59	2.12	-4828.07	-6279.85	5324.636	1031
7105	-0.93	-9.37	2.09	-4827.37	-6270.98	5324.640	1031
7110	-0.88	-9.45	2.09	-4827.35	-6258.02	5324.645	1031
7115	-1.04	-9.25	2.10	-4827.40	-6267.88	5324.648	1031
7120	-0.82	-9.50	2.06	-4827.09	-6267.52	5324.654	1031
7125	-0.95	-9.54	2.18	-4826.14	-6266.21	5324.661	1031
7130	-0.96	-9.58	2.20	-4825.99	-6266.59	5324.665	1031
7135	-0.81	-9.70	2.15	-4826.10	-6268.87	5324.670	1031
7140	-0.88	-9.67	2.27	-4825.99	-6258.93	5324.674	1031
7145	-1.54	-9.62	2.15	-4824.43	-6271.03	5324.682	1031
7150	-1.17	-9.81	2.10	-4824.47	-6265.49	5324.685	1031
7155	-0.91	-9.97	2.22	-4824.48	-6241.89	5324.690	1031
7160	-1.73	-9.72	2.13	-4824.53	-6264.78	5324.694	1031
7165	-1.04	-10.29	2.18	-4823.03	-6263.59	5324.702	1031
7170	-1.48	-10.14	2.13	-4823.08	-6266.94	5324.703	1031
7175	-1.13	-10.20	2.28	-4822.75	-6274.67	5324.710	1031
7180	-1.26	-10.16	2.22	-4822.76	-6266.28	5324.715	1031
7185	-1.54	-10.47	2.27	-4820.69	-6268.35	5324.722	1031
7190	-2.00	-10.38	2.16	-4821.23	-6269.98	5324.725	1031
7195	-1.86	-10.21	2.43	-4821.30	-6261.59	5324.730	1031
7200	-1.59	-10.40	2.29	-4821.22	-6265.51	5324.734	1031
7205	-1.71	-10.26	2.31	-4820.53	-6264.66	5324.741	1031
7210	-1.49	-10.47	2.39	-4819.93	-6259.43	5324.746	1031
7215	-1.52	-10.58	2.29	-4819.93	-6231.30	5324.750	1031
7220	-1.91	-10.53	2.33	-4819.68	-6267.91	5324.755	1031
7225	-1.50	-10.94	2.31	-4819.22	-6245.71	5324.760	1031
7230	-1.35	-11.08	2.25	-4818.58	-6263.46	5324.765	1031
7235	-1.82	-10.77	2.32	-4818.47	-6272.43	5324.770	1031
7240	-1.91	-10.78	2.41	-4817.62	-6266.46	5324.773	1031
7245	-1.87	-10.69	2.38	-4817.63	-6249.87	5324.780	1031
7250	-2.76	-10.38	2.31	-4817.59	-6263.92	5324.786	1031
7255	-2.46	-10.58	2.36	-4817.57	-6264.54	5324.789	1030
7260	-3.53	-9.85	2.46	-4817.76	-6277.23	5324.795	1030
7265	-3.45	-9.86	2.46	-4817.84	-6269.91	5324.799	1030
7270	-1.88	-10.44	2.22	-4819.80	-6300.12	5324.807	1030
7275	-2.62	-9.77	2.57	-4819.83	-6312.41	5324.810	1030
7280	-2.49	-9.97	2.57	-4819.78	-6298.28	5324.815	1030
7285	-2.70	-10.01	2.41	-4820.10	-6271.62	5324.819	1030
7290	-3.89	-9.29	2.35	-4820.90	-6272.47	5324.827	1030
7295	-3.21	-9.66	2.53	-4820.97	-6268.12	5324.828	1030
7300	-2.67	-9.95	2.55	-4821.29	-6265.61	5324.835	1030
7305	-2.38	-9.80	2.56	-4821.29	-6254.05	5324.839	1030
7310	-2.54	-9.70	2.37	-4822.58	-6281.08	5324.844	1030
7315	-1.34	-10.42	1.99	-4822.41	-6278.62	5324.850	1030
7320	-1.66	-10.10	2.11	-4823.42	-6284.25	5324.857	1030
7325	-1.53	-10.23	1.92	-4823.03	-6286.37	5324.859	1030
7330	-1.41	-10.03	2.22	-4823.20	-6281.23	5324.866	1030
7335	-2.45	-9.36	2.36	-4823.24	-6276.72	5324.871	1030
7340	-1.86	-9.61	2.27	-4824.05	-6247.14	5324.875	1030
7345	-1.85	-9.64	2.37	-4824.51	-6248.52	5324.880	1030
7350	-2.41	-9.44	2.25	-4824.52	-6253.55	5324.886	1030
7355	-2.23	-9.38	2.40	-4824.25	-6275.68	5324.890	1030
7360	-2.15	-9.40	2.30	-4824.77	-6280.14	5324.895	1030
7365	-1.77	-9.61	2.25	-4824.63	-6278.37	5324.899	1030
7370	-1.36	-9.55	2.26	-4825.58	-6279.50	5324.905	1030
7375	-1.37	-9.14	2.20	-4827.18	-6279.47	5324.911	1030
7380	-1.58	-9.11	2.33	-4827.04	-6286.52	5324.915	1030
7385	-1.56	-8.95	2.15	-4827.00	-6283.93	5324.921	1030
7390	-1.54	-9.06	2.31	-4827.43	-6284.87	5324.924	1030
7395	-1.68	-8.74	2.34	-4828.24	-6287.83	5324.929	1030
7400	-1.51	-8.88	2.31	-4828.13	-6285.54	5324.935	1030
7405	-1.45	-8.78	2.25	-4828.57	-6284.00	5324.940	1030
7410	-1.22	-8.88	2.25	-4828.75	-6289.14	5324.944	1030
7415	-1.44	-8.63	2.26	-4828.66	-6283.64	5324.952	1030
7420	-1.09	-9.00	2.11	-4828.59	-6280.12	5324.953	1030
7425	-1.50	-8.86	2.21	-4828.51	-6282.01	5324.960	1030
7430	-1.27	-8.97	2.05	-4828.80	-6287.62	5324.964	1030
7435	-1.00	-8.50	2.02	-4830.92	-6288.85	5324.972	1030
7440	-1.50	-8.15	2.19	-4831.11	-6289.16	5324.975	1030
7445	-1.48	-8.08	2.19	-4831.07	-6290.76	5324.981	1030
7450	-1.52	-8.14	2.15	-4831.40	-6291.50	5324.984	1030
7455	-0.56	-8.69	2.19	-4832.08	-6294.09	5324.991	1030
7460	-1.44	-7.94	2.23	-4832.67	-6295.69	5324.996	1030
7465	-1.86	-7.77	2.11	-4832.96	-6292.07	5325.002	1030
7470	-1.62	-7.85	2.13	-4832.68	-6292.89	5325.005	1030
7475	-0.45	-8.53	1.90	-4833.50	-6292.78	5325.010	1030
7480	-1.25	-7.70	2.11	-4834.00	-6294.53	5325.015	1030
7485	-1.35	-7.62	1.99	-4834.26	-6294.52	5325.020	1030
7490	-1.86	-7.20	2.29	-4834.94	-6292.08	5325.026	1030
7495	-1.82	-7.18	2.42	-4834.94	-6295.13	5325.029	1030
7500	-1.87	-7.12	2.37	-4834.86	-6295.40	5325.036	1030
7505	-2.01	-7.14	2.36	-4835.14	-6297.13	5325.039	1030
7510	-1.65	-7.09	2.04	-4836.14	-6301.74	5325.046	1030
7515	-1.73	-7.28	2.05	-4835.96	-6301.47	5325.049	1030
7520	-1.47	-7.41	2.10	-4836.47	-6298.01	5325.055	1030
7525	-1.06	-7.68	2.00	-4836.10	-6300.02	5325.060	1030
7530	-1.47	-7.07	2.03	-4837.55	-6299.83	5325.066	1030
7535	-1.47	-7.20	2.02	-4837.53	-6309.55	5325.069	1030
7540	-1.15	-7.28	2.03	-4837.43	-6295.64	5325.075	1030
7545	-0.79	-7.48	1.96	-4837.60	-6299.65	5325.078	1030
7550	-0.34	-7.50	1.64	-4838.91	-6298.96	5325.087	1030
7555	-0.28	-7.48	1.80	-4839.17	-6299.02	5325.091	1030
7560	-0.43	-7.39	1.74	-4838.62	-6299.02	5325.096	1030
7565	-0.41	-7.39	1.78	-4839.13	-6299.55	5325.100	1030
7570	-0.93	-6.81	1.82	-4840.19	-6300.35	5325.105	1030
7575	-1.74	-6.19	2.09	-4840.38	-6303.58	5325.109	1030
7580	-1.93	-6.09	2.06	-4840.63	-6303.35	5325.115	1030
7585	-0.51	-6.96	1.87	-4840.36	-6300.74	5325.122	1030
7590	-1.04	-6.48	1.94	-4841.05	-6303.09	5325.125	1030
7595	-0.69	-6.56	1.83	-4841.99	-6303.07	5325.130	1030
7600	-0.77	-6.54	1.84	-4842.41	-6302.04	5325.135	1030
7605	-0.01	-6.91	1.77	-4842.58	-6301.65	5325.140	1030
7610	-0.56	-6.55	1.78	-4842.72	-6303.99	5325.145	1030
7615	-0.28	-6.56	1.83	-4842.85	-6304.41	5325.151	1030
7620	-0.02	-6.93	1.78	-4842.66	-6303.35	5325.154	1030
7625	0.13	-6.90	1.61	-4842.67	-6306.67	5325.161	1030
7630	-1.42	-5.92	1.78	-4842.83	-6308.17	5325.164	1030
7635	0.15	-6.67	1.67	-4844.57	-6303.46	5325.171	1030
7640	-0.07	-6.48	1.77	-4844.78	-6308.73	5325.175	1030
7645	-0.55	-6.27	1.82	-4844.80	-6308.03	5325.179	1030
7650	-1.00	-5.96	1.83	-4844.69	-6344.92	5325.185	1030
7655	-1.00	-5.64	1.92	-4846.10	-6359.44	5325.192	1030
7660	-0.46	-5.91	1.92	-4846.31	-6360.66	5325.194	1030
7665	-0.59	-6.03	1.86	-4846.38	-6364.40	5325.201	1030
7670	-0.67	-6.09	1.76	-4846.11	-6361.59	5325.204	1030
7675	-0.41	-6.23	1.80	-4846.92	-6364.24	5325.210	1030
7680	-1.07	-5.63	1.93	-4847.57	-6363.02	5325.216	1030
7685	-0.86	-5.58	2.06	-4847.68	-6362.53	5325.220	1030
7690	-0.97	-5.58	2.02	-4847.79	-6303.66	5325.226	1030
7695	-0.83	-5.56	1.87	-4848.54	-6325.70	5325.229	1030
7700	-1.23	-5.05	1.96	-4849.17	-6347.61	5325.234	1030
7705	-0.80	-5.06	1.88	-4849.65	-6343.40	5325.241	1030
7710	-1.05	-4.68	1.99	-4850.09	-6347.52	5325.246	1030
7715	-1.19	-4.61	1.91	-4850.27	-6345.14	5325.250	1030
7720	-0.89	-4.97	1.79	-4850.12	-6349.02	5325.256	1030
7725	-0.62	-5.05	1.80	-4850.47	-6340.93	5325.260	1030
7730	-0.97	-4.63	1.92	-4850.27	-6334.75	5325.265	1030
7735	-0.08	-5.18	1.81	-4850.31	-6337.09	5325.270	1030
7740	-0.91	-4.53	1.68	-4851.32	-6338.66	5325.273	1030
7745	-0.77	-4.67	1.71	-4851.49	-6342.82	5325.279	1030
7750	-0.91	-4.36	1.69	-4852.64	-6344.63	5325.287	1030
7755	-0.68	-4.43	1.68	-4852.46	-6337.52	5325.289	1030
7760	-1.19	-4.07	1.78	-4852.41	-6340.92	5325.295	1030
7765	-1.16	-4.14	1.69	-4852.62	-6342.99	5325.299	1030
7770	-0.96	-4.20	1.55	-4854.28	-6307.66	5325.305	1030
7775	-1.15	-3.87	1.72	-4854.74	-6341.04	5325.310	1030
7780	-1.26	-3.80	1.54	-4854.34	-6348.68	5325.317	1030
7785	-1.02	-3.87	1.62	-4854.72	-6307.45	5325.319	1030
7790	-0.28	-4.32	1.59	-4854.82	-6304.07	5325.326	1030
7795	0.15	-4.56	1.54	-4854.71	-6307.59	5325.328	1030
7800	0.13	-4.27	1.37	-4855.84	-6304.99	5325.335	1030
7805	0.31	-4.14	1.47	-4856.54	-6307.33	5325.341	1030
7810	0.62	-4.29	1.50	-4856.64	-6336.85	5325.345	1030
7815	-0.27	-3.81	1.54	-4856.64	-6354.21	5325.350	1030
7820	-0.26	-3.76	1.53	-4857.08	-6341.27	5325.354	1030
7825	0.18	-3.63	1.47	-4858.30	-6374.50	5325.360	1030
7830	0.17	-3.73	1.46	-4858.40	-6380.33	5325.364	1030
7835	0.86	-4.04	1.50	-4858.34	-6420.20	5325.371	1030
7840	-0.15	-3.45	1.55	-4858.27	-6418.39	5325.375	1030
7845	0.21	-3.49	1.44	-4859.60	-6420.26	5325.381	1030
7850	0.04	-3.28	1.40	-4859.81	-6414.82	5325.383	1030
7855	0.31	-3.30	1.52	-4859.76	-6409.25	5325.392	1030
7860	0.26	-3.43	1.52	-4859.72	-6416.00	5325.395	1030
7865	0.19	-3.21	1.41	-4860.91	-6358.20	5325.398	1030
7870	-0.10	-3.02	1.44	-4861.06	-6351.97	5325.404	1030
7875	-0.01	-2.97	1.42	-4861.93	-6343.98	5325.411	1030
7880	-0.39	-2.57	1.56	-4862.07	-6340.69	5325.414	1030
7885	0.43	-3.09	1.19	-4862.12	-6337.71	5325.421	1030
7890	0.51	-3.28	1.08	-4861.98	-6338.10	5325.426	1030
7895	-0.33	-2.62	1.33	-4862.15	-6342.49	5325.431	1030
7900	-0.32	-2.66	1.36	-4862.17	-6331.03	5325.435	1030
7905	-0.33	-2.62	1.34	-4863.37	-6338.96	5325.440	1030
7910	-0.29	-2.55	1.31	-4864.22	-6343.68	5325.445	1030
7915	-0.22	-2.53	1.29	-4864.02	-6345.44	5325.451	1030
7920	-0.01	-2.68	1.28	-4864.14	-6351.50	5325.455	1030
7925	0.27	-2.64	1.24	-4864.77	-6380.62	5325.460	1030
7930	-0.19	-2.19	1.21	-4865.68	-6407.34	5325.465	1030
7935	-0.26	-1.93	1.27	-4866.04	-6408.39	5325.471	1030
7940	-0.25	-1.86	1.18	-4866.32	-6386.48	5325.476	1030
7945	0.15	-2.07	1.10	-4866.41	-6361.82	5325.480	1030
7950	0.05	-2.01	1.06	-4866.52	-6356.71	5325.484	1030
7955	0.06	-2.00	1.05	-4866.58	-6360.19	5325.490	1030
7960	0.86	-2.31	0.99	-4867.81	-6370.12	5325.496	1030
7965	0.97	-2.35	0.87	-4867.97	-6373.40	5325.500	1030
7970	0.81	-2.24	0.83	-4867.88	-6366.13	5325.504	1030
7975	0.83	-2.21	0.88	-4868.15	-6368.12	5325.508	1030
7980	0.51	-1.66	1.12	-4869.32	-6368.71	5325.517	1030
7985	0.45	-1.67	1.05	-4869.39	-6365.08	5325.520	1030
7990	-0.00	-1.34	1.12	-4869.20	-6370.80	5325.524	1030
7995	-0.12	-1.39	1.05	-4869.53	-6368.04	5325.529	1030
8000	0.88	-1.58	1.08	-4870.76	-6367.57	5325.537	1030
8005	0.49	-1.26	1.10	-4870.91	-6361.13	5325.539	1030
8010	0.35	-1.29	1.08	-4870.98	-6363.74	5325.547	1030
8015	0.56	-1.31	1.05	-4870.89	-6365.93	5325.550	1030
8020	0.63	-1.26	1.04	-4871.77	-6368.34	5325.556	1030
8025	0.40	-1.01	1.03	-4872.58	-6362.43	5325.560	1030
8030	0.62	-1.05	1.07	-4873.18	-6369.17	5325.566	1030
8035	0.56	-0.96	0.96	-4872.84	-6363.22	5325.569	1030
8040	0.42	-1.02	0.93	-4873.07	-6361.19	5325.576	1030
8045	0.51	-1.05	0.94	-4872.88	-6358.26	5325.578	1030
8050	0.51	-0.90	0.87	-4873.32	-6358.02	5325.585	1030
8055	0.76	-0.75	0.93	-4874.17	-6365.80	5325.591	1030
8060	0.89	-0.79	0.99	-4874.58	-6367.25	5325.594	1030
8065	1.27	-0.98	0.90	-4874.45	-6369.47	5325.601	1030
8070	0.57	-0.59	0.86	-4874.67	-6366.46	5325.605	1030
8075	0.66	-0.54	0.94	-4874.83	-6362.04	5325.609	1030
8080	1.12	-0.71	0.87	-4874.91	-6367.84	5325.615	1030
8085	0.78	-0.06	0.91	-4876.71	-6360.56	5325.621	1030
8090	0.85	-0.19	0.86	-4876.90	-6362.19	5325.625	1030
8095	0.88	-0.13	0.79	-4876.79	-6359.90	5325.630	1030
8100	0.85	-0.17	0.80	-4876.68	-6364.96	5325.633	1030
8105	0.81	0.01	0.61	-4878.20	-6364.07	5325.642	1030
8110	1.38	-0.33	0.57	-4878.35	-6371.01	5325.645	1030
8115	1.27	-0.12	0.72	-4878.75	-6364.92	5325.652	1030
8120	1.09	-0.14	0.64	-4878.37	-6370.49	5325.654	1030
8125	0.82	0.26	0.73	-4879.24	-6369.15	5325.661	1030
8130	1.36	0.08	0.60	-4879.80	-6369.81	5325.664	1030
8135	1.60	0.12	0.52	-4880.35	-6369.48	5325.671	1030
8140	0.71	0.62	0.61	-4880.41	-6346.19	5325.675	1030
8145	0.58	0.74	0.75	-4880.57	-6361.38	5325.679	1030
8150	0.57	0.70	0.67	-4880.60	-6369.98	5325.686	1030
8155	0.45	0.86	0.70	-4880.83	-6365.58	5325.689	1030
8160	1.02	0.52	0.64	-4880.76	-6368.43	5325.694	1030
8165	0.47	0.94	0.78	-4881.28	-6369.10	5325.701	1030
8170	0.98	0.99	0.71	-4882.79	-6370.82	5325.706	1030
8175	1.05	1.06	0.67	-4882.80	-6343.47	5325.710	1030
8180	0.81	1.15	0.73	-4883.03	-6360.74	5325.716	1030
8185	0.80	1.07	0.67	-4883.01	-6361.63	5325.719	1030
8190	0.92	1.27	0.67	-4884.23	-6339.57	5325.727	1030
8195	0.82	1.21	0.64	-4884.15	-6330.18	5325.730	1030
8200	1.30	1.14	0.73	-4884.49	-6313.12	5325.734	1031
8205	1.27	1.09	0.60	-4884.29	-6328.35	5325.740	1031
8210	0.82	1.19	0.65	-4882.87	-6326.82	5325.746	1031
8215	0.99	1.11	0.76	-4883.00	-6328.27	5325.750	1031
8220	0.74	1.43	0.73	-4882.97	-6324.69	5325.757	1031
8225	1.24	0.94	0.86	-4882.79	-6322.86	5325.759	1031
8230	0.98	0.70	0.84	-4882.03	-6325.50	5325.765	1031
8235	0.70	0.77	0.83	-4881.51	-6359.10	5325.771	1031
8240	0.88	0.58	0.83	-4881.39	-6358.72	5325.776	1031
8245	1.09	0.35	0.74	-4881.23	-6360.19	5325.780	1031
8250	0.89	0.53	0.72	-4881.05	-6360.07	5325.786	1031
8255	0.65	0.70	0.76	-4881.20	-6361.72	5325.789	1031
8260	0.88	0.67	0.77	-4881.31	-6362.00	5325.795	1031
8265	1.06	0.61	0.75	-4880.97	-6358.81	5325.800	1031
8270	0.97	0.64	0.82	-4880.70	-6362.66	5325.805	1031
8275	0.69	0.47	0.86	-4879.04	-6357.55	5325.812	1031
8280	0.96	0.40	0.94	-4878.68	-6354.07	5325.814	1031
8285	1.40	0.07	0.90	-4878.49	-6355.39	5325.820	1031
8290	1.58	0.01	0.91	-4878.50	-6330.41	5325.824	1031
8295	1.16	-0.09	0.98	-4877.38	-6318.85	5325.828	1031
8300	1.57	-0.35	1.02	-4877.25	-6352.40	5325.835	1031
8305	1.00	-0.25	0.90	-4876.31	-6351.28	5325.841	1031
8310	1.53	-0.58	0.82	-4876.17	-6346.86	5325.844	1031
8315	1.03	-0.17	0.91	-4876.38	-6353.56	5325.851	1031
8320	0.94	-0.12	1.13	-4876.46	-6352.99	5325.854	1031
8325	0.65	0.01	1.04	-4876.26	-6322.14	5325.859	1031
8330	1.12	-0.31	0.95	-4876.15	-6323.41	5325.865	1031
8335	0.92	-0.73	1.02	-4873.95	-6318.80	5325.872	1031
8340	1.09	-0.80	0.99	-4874.19	-6317.39	5325.875	1031
8345	1.52	-0.97	0.93	-4874.43	-6319.31	5325.881	1031
8350	1.40	-0.85	0.96	-4874.47	-6317.22	5325.884	1031
8355	1.40	-0.85	1.11	-4873.67	-6319.19	5325.890	1031
8360	1.73	-1.23	0.93	-4872.88	-6320.45	5325.896	1031
8365	1.16	-0.86	1.00	-4872.89	-6319.37	5325.900	1031
8370	1.00	-0.91	0.95	-4872.92	-6319.81	5325.905	1031
8375	0.73	-0.81	1.03	-4872.36	-6320.05	5325.910	1031
8380	1.26	-1.09	1.11	-4871.20	-6317.32	5325.915	1031
8385	1.61	-1.53	1.08	-4871.48	-6351.52	5325.919	1031
8390	1.01	-1.12	1.05	-4871.63	-6357.21	5325.925	1031
8395	1.53	-1.45	1.04	-4871.42	-6353.64	5325.930	1031
8400	2.29	-2.13	1.09	-4869.97	-6358.91	5325.935	1031
8405	2.29	-2.04	1.18	-4870.04	-6356.77	5325.939	1031
8410	2.16	-2.26	1.11	-4869.37	-6334.52	5325.945	1031
8415	2.71	-2.63	1.10	-4869.19	-6316.06	5325.950	1031
8420	1.85	-2.29	0.97	-4869.19	-6311.50	5325.956	1031
8425	2.02	-2.33	1.05	-4869.36	-6323.05	5325.960	1031
8430	2.49	-2.66	0.95	-4869.21	-6341.13	5325.965	1031
8435	2.46	-2.53	1.07	-4869.42	-6350.20	5325.969	1031
8440	1.89	-2.40	1.31	-4867.29	-6348.90	5325.977	1031
8445	2.68	-2.86	1.13	-4867.04	-6346.66	5325.980	1031
8450	2.27	-2.59	1.11	-4867.36	-6346.37	5325.987	1031
8455	2.00	-2.36	1.05	-4867.03	-6351.61	5325.990	1031
8460	1.83	-2.53	0.88	-4866.28	-6352.75	5325.996	1031
8465	1.38	-2.39	1.05	-4865.61	-6353.06	5326.000	1031
8470	1.04	-2.29	1.21	-4865.21	-6347.14	5326.005	1031
8475	1.41	-2.42	1.16	-4864.78	-6345.43	5326.009	1031
8480	1.24	-2.47	1.05	-4864.82	-6313.82	5326.015	1031
8485	1.03	-2.42	0.96	-4864.88	-6310.43	5326.021	1031
8490	1.33	-2.59	1.13	-4865.11	-6308.48	5326.025	1031
8495	0.70	-2.18	1.21	-4864.89	-6312.20	5326.030	1031
8500	0.91	-2.45	1.13	-4864.63	-6311.09	5326.035	1031
8505	1.12	-2.92	1.14	-4863.05	-6312.05	5326.039	1031
8510	1.23	-2.99	1.17	-4862.92	-6310.28	5326.044	1031
8515	0.56	-2.67	1.21	-4862.69	-6311.36	5326.051	1031
8520	0.81	-2.67	1.15	-4862.63	-6342.74	5326.054	1031
8525	0.90	-2.87	1.17	-4863.00	-6348.40	5326.060	1031
8530	0.79	-2.91	1.29	-4862.98	-6348.91	5326.064	1031
8535	0.91	-3.22	1.44	-4861.14	-6340.93	5326.072	1031
8540	0.50	-3.09	1.48	-4860.71	-6343.12	5326.075	1031
8545	0.55	-3.23	1.50	-4860.54	-6339.01	5326.080	1031
8550	0.07	-2.78	1.57	-4860.44	-6339.49	5326.085	1031
8555	0.21	-3.12	1.60	-4858.06	-6340.78	5326.092	1031
8560	0.18	-3.18	1.70	-4859.03	-6321.84	5326.094	1031
8565	0.87	-3.37	1.44	-4859.12	-6309.02	5326.101	1031
8570	0.47	-3.29	1.41	-4859.02	-6331.49	5326.106	1031
8575	0.59	-3.59	1.36	-4857.69	-6345.45	5326.112	1031
8580	0.65	-3.74	1.42	-4857.79	-6343.89	5326.115	1031
8585	0.57	-3.67	1.44	-4857.77	-6339.70	5326.120	1031
8590	0.65	-3.67	1.45	-4857.63	-6343.61	5326.125	1031
8595	0.43	-3.65	1.52	-4857.37	-6340.00	5326.130	1031
8600	0.58	-4.06	1.48	-4856.25	-6330.75	5326.134	1031
8605	0.43	-3.99	1.47	-4855.91	-6323.61	5326.139	1031
8610	0.27	-4.04	1.48	-4855.38	-6314.61	5326.146	1031
8615	0.30	-4.05	1.40	-4855.22	-6341.15	5326.149	1031
8620	0.66	-4.15	1.47	-4855.33	-6345.09	5326.155	1031
8625	0.33	-4.02	1.47	-4855.41	-6347.43	5326.160	1031
8630	0.81	-4.30	1.42	-4855.54	-6347.58	5326.164	1031
8635	0.92	-4.57	1.32	-4855.37	-6343.91	5326.169	1031
8640	0.50	-4.82	1.44	-4853.38	-6301.85	5326.176	1031
8645	1.29	-5.12	1.40	-4853.00	-6302.18	5326.179	1031
8650	1.00	-4.98	1.56	-4852.59	-6308.29	5326.187	1031
8655	0.93	-4.92	1.45	-4853.16	-6317.11	5326.189	1031
8660	0.93	-5.31	1.32	-4851.99	-6301.94	5326.195	1031
8665	1.11	-5.37	1.29	-4851.83	-6301.88	5326.200	1031
8670	1.32	-5.54	1.39	-4851.41	-6309.24	5326.205	1031
8675	1.74	-5.92	1.34	-4851.07	-6335.18	5326.210	1031
8680	0.94	-5.53	1.09	-4850.99	-6348.11	5326.217	1031
8685	1.28	-5.69	1.27	-4850.98	-6321.70	5326.219	1031
8690	1.08	-5.43	1.27	-4851.03	-6301.13	5326.226	1031
8695	1.38	-5.48	1.37	-4850.88	-6303.30	5326.231	1031
8700	1.00	-5.46	1.42	-4850.04	-6305.26	5326.235	1031
8705	1.10	-5.63	1.50	-4848.98	-6304.61	5326.240	1031
8710	0.90	-5.48	1.45	-4848.86	-6326.75	5326.246	1031
8715	0.62	-5.46	1.50	-4848.61	-6340.20	5326.250	1031
8720	0.00	-5.29	1.40	-4848.36	-6339.91	5326.255	1031
8725	0.52	-5.69	1.50	-4847.26	-6337.01	5326.261	1031
8730	0.19	-5.59	1.40	-4847.48	-6341.35	5326.265	1031
8735	0.37	-5.76	1.46	-4847.38	-6337.69	5326.271	1031
8740	0.30	-5.54	1.53	-4847.24	-6330.34	5326.273	1031
8745	-0.57	-5.45	1.62	-4845.59	-6332.27	5326.281	1031
8750	0.13	-5.95	1.45	-4845.78	-6334.33	5326.285	1031
8755	-0.29	-5.58	1.58	-4846.00	-6299.26	5326.291	1031
8760	-0.20	-5.63	1.59	-4845.90	-6298.01	5326.294	1031
8765	-1.64	-4.87	1.84	-4844.70	-6300.33	5326.300	1031
8770	-1.62	-4.89	2.00	-4844.38	-6299.03	5326.304	1031
8775	-1.03	-5.48	1.88	-4843.77	-6291.56	5326.310	1031
8780	-0.85	-5.60	1.84	-4843.58	-6296.01	5326.314	1031
8785	-0.01	-6.11	1.75	-4843.87	-6336.99	5326.322	1031
8790	-0.29	-6.11	1.64	-4843.67	-6335.83	5326.325	1031
8795	0.04	-6.24	1.69	-4843.64	-6338.76	5326.330	1031
8800	-0.40	-6.01	1.73	-4843.36	-6336.48	5326.335	1031
8805	-0.22	-6.24	1.76	-4842.06	-6322.52	5326.340	1031
8810	-0.67	-6.17	1.74	-4841.59	-6296.79	5326.344	1031
8815	0.14	-6.59	1.59	-4841.05	-6302.86	5326.352	1031
8820	0.19	-6.67	1.66	-4841.21	-6298.69	5326.355	1031
8825	0.06	-6.68	1.69	-4840.72	-6317.18	5326.360	1031
8830	-0.86	-6.45	1.65	-4839.78	-6331.36	5326.365	1031
8835	-1.11	-6.31	1.77	-4839.44	-6327.01	5326.370	1031
8840	-0.73	-6.66	1.82	-4839.30	-6303.83	5326.375	1031
8845	-0.73	-6.69	1.82	-4839.28	-6295.96	5326.379	1031
8850	-0.67	-6.73	1.73	-4838.76	-6315.31	5326.386	1031
8855	-0.66	-6.67	1.77	-4838.96	-6333.61	5326.390	1031
8860	-1.51	-6.26	1.93	-4839.24	-6334.42	5326.396	1031
8865	-0.91	-6.64	1.83	-4839.10	-6329.06	5326.399	1031
8870	-1.40	-6.73	1.89	-4837.35	-6331.42	5326.405	1031
8875	-1.20	-7.01	1.86	-4837.16	-6314.19	5326.410	1031
8880	-0.45	-7.24	1.94	-4836.96	-6296.42	5326.417	1031
8885	-1.29	-6.66	1.94	-4836.81	-6293.39	5326.419	1031
8890	-0.75	-7.17	1.89	-4836.78	-6298.01	5326.426	1031
8895	-1.11	-6.94	1.92	-4836.79	-6337.85	5326.429	1031
8900	-1.29	-7.74	2.02	-4834.45	-6338.12	5326.437	1031
8905	-1.22	-7.56	2.05	-4834.79	-6334.67	5326.440	1031
8910	-0.89	-7.63	1.83	-4834.75	-6328.98	5326.445	1031
8915	-1.21	-7.32	1.89	-4834.52	-6325.21	5326.450	1031
8920	-0.71	-7.82	1.89	-4833.98	-6325.34	5326.455	1031
8925	-0.87	-7.80	1.93	-4833.09	-6325.69	5326.460	1031
8930	-1.31	-7.74	1.81	-4833.05	-6324.68	5326.465	1031
8935	-1.14	-7.76	1.91	-4832.95	-6330.37	5326.469	1031
8940	-0.94	-7.99	1.98	-4832.59	-6317.86	5326.475	1031
8945	-0.69	-8.43	1.87	-4831.50	-6325.18	5326.480	1031
8950	-0.98	-8.27	1.90	-4831.67	-6323.46	5326.484	1031
8955	-1.59	-7.90	2.07	-4831.62	-6322.88	5326.491	1031
8960	-0.90	-8.13	2.00	-4831.47	-6322.87	5326.495	1031
8965	-0.94	-8.32	1.99	-4830.58	-6322.35	5326.500	1031
8970	-0.89	-8.39	2.10	-4830.28	-6325.89	5326.504	1031
8975	-1.43	-8.39	2.05	-4829.50	-6322.22	5326.509	1031
8980	-1.54	-8.22	2.06	-4829.61	-6316.77	5326.515	1031
8985	-0.75	-8.79	2.05	-4829.06	-6329.48	5326.521	1031
8990	-0.38	-9.15	2.06	-4829.28	-6328.57	5326.523	1031
8995	-0.21	-9.16	2.12	-4829.29	-6329.95	5326.530	1031
9000	-0.61	-9.03	2.15	-4829.18	-6326.03	5326.535	1031
9005	-0.92	-9.43	2.14	-4827.20	-6317.10	5326.542	1031
9010	-0.77	-9.33	2.21	-4826.90	-6301.59	5326.544	1031
9015	-0.90	-9.18	2.22	-4826.70	-6285.99	5326.552	1031
9020	-1.44	-8.83	2.16	-4826.86	-6287.64	5326.554	1031
9025	-2.15	-8.60	2.30	-4825.76	-6287.98	5326.561	1031
9030	-2.27	-8.61	2.23	-4825.63	-6286.08	5326.565	1031
9035	-1.88	-8.88	2.22	-4825.55	-6312.33	5326.570	1031
9040	-1.94	-8.90	2.23	-4825.38	-6317.83	5326.575	1031
9045	-1.52	-9.10	2.24	-4825.08	-6312.71	5326.581	1031
9050	-1.70	-9.23	2.28	-4824.76	-6310.56	5326.586	1031
9055	-0.94	-9.76	2.27	-4824.44	-6313.63	5326.590	1031
9060	-0.69	-9.81	2.24	-4824.74	-6288.83	5326.594	1031
9065	-0.68	-10.00	2.24	-4823.86	-6284.19	5326.600	1031
9070	-0.92	-10.23	2.26	-4822.62	-6280.49	5326.606	1031
9075	-0.39	-10.51	2.30	-4822.22	-6280.80	5326.610	1031
9080	-1.97	-9.62	2.26	-4822.36	-6276.78	5326.616	1031
9085	-1.93	-9.66	2.23	-4822.21	-6275.95	5326.619	1031
9090	-1.61	-9.81	2.20	-4822.42	-6281.61	5326.625	1031
9095	-1.57	-9.79	2.20	-4822.27	-6281.16	5326.629	1031
9100	-0.98	-10.12	2.16	-4822.55	-6307.57	5326.636	1031
9105	-1.69	-9.76	2.22	-4822.28	-6319.01	5326.640	1031
9110	-1.94	-9.88	2.20	-4821.11	-6324.87	5326.646	1031
9115	-1.91	-10.28	2.22	-4820.81	-6325.53	5326.648	1031
9120	-2.55	-10.17	2.21	-4818.92	-6320.82	5326.656	1031
9125	-1.68	-10.45	2.21	-4819.06	-6320.33	5326.660	1031
9130	-2.03	-10.17	2.20	-4819.21	-6321.90	5326.664	1031
9135	-1.71	-10.42	2.12	-4819.07	-6316.61	5326.670	1031
9140	-2.38	-10.24	2.15	-4817.53	-6324.65	5326.677	1031
9145	-1.54	-10.58	2.25	-4817.62	-6323.08	5326.679	1031
9150	-2.05	-10.55	2.25	-4817.65	-6305.35	5326.686	1031
9155	-1.60	-10.64	2.21	-4817.42	-6282.12	5326.690	1031
9160	-1.64	-10.73	2.28	-4816.53	-6283.22	5326.695	1031
9165	-2.05	-10.70	2.25	-4816.16	-6283.58	5326.700	1031
9170	-2.28	-10.57	2.22	-4816.07	-6287.61	5326.706	1031
9175	-2.19	-10.66	2.22	-4815.45	-6324.07	5326.710	1031
9180	-1.89	-10.86	2.31	-4815.36	-6318.79	5326.715	1031
9185	-1.65	-10.93	2.24	-4815.20	-6287.29	5326.720	1031
9190	-2.32	-10.70	2.20	-4815.23	-6283.22	5326.725	1031
9195	-2.00	-10.94	2.30	-4815.42	-6287.51	5326.731	1031
9200	-1.86	-11.16	2.40	-4815.10	-6311.86	5326.734	1031
9205	-1.83	-11.39	2.48	-4813.27	-6309.83	5326.741	1031
9210	-2.13	-11.26	2.34	-4813.30	-6303.20	5326.745	1031
9215	-2.44	-11.33	2.27	-4812.65	-6276.86	5326.751	1030
9220	-2.45	-11.28	2.31	-4813.04	-6281.88	5326.754	1030
9225	-2.20	-11.19	2.31	-4814.13	-6314.18	5326.760	1030
9230	-2.13	-11.09	2.36	-4814.40	-6314.45	5326.765	1030
9235	-2.19	-10.86	2.47	-4814.67	-6314.34	5326.770	1030
9240	-2.18	-10.93	2.40	-4815.10	-6313.42	5326.773	1030
9245	-1.86	-11.39	2.20	-4814.85	-6314.29	5326.782	1030
9250	-1.91	-11.20	2.28	-4814.74	-6316.57	5326.786	1030
9255	-2.21	-11.19	2.32	-4815.03	-6313.27	5326.791	1030
9260	-2.31	-11.05	2.27	-4814.80	-6308.52	5326.795	1030
9265	-1.82	-11.09	2.21	-4816.04	-6306.36	5326.801	1030
9270	-1.98	-10.73	2.30	-4816.84	-6306.03	5326.804	1030
9275	-1.86	-11.02	2.14	-4817.44	-6305.26	5326.810	1030
9280	-1.37	-11.03	2.12	-4817.85	-6305.79	5326.815	1030
9285	-2.28	-10.65	2.31	-4817.77	-6309.49	5326.819	1030
9290	-1.95	-10.75	2.17	-4817.57	-6312.84	5326.826	1030
9295	-1.76	-10.91	2.10	-4817.86	-6314.75	5326.829	1030
9300	-1.80	-10.89	2.21	-4818.12	-6316.57	5326.835	1030
9305	-2.35	-10.43	2.28	-4818.21	-6343.00	5326.840	1030
9310	-2.70	-9.91	2.18	-4820.13	-6396.37	5326.844	1030
9315	-2.70	-9.78	2.17	-4820.41	-6387.86	5326.849	1030
9320	-2.53	-10.04	2.11	-4820.75	-6362.85	5326.855	1030
9325	-2.94	-9.53	2.27	-4820.74	-6361.13	5326.859	1030
9330	-2.77	-9.68	2.22	-4820.89	-6359.22	5326.866	1030
9335	-2.23	-9.79	2.21	-4820.69	-6356.95	5326.870	1030
9340	-2.88	-9.14	2.28	-4821.88	-6287.86	5326.875	1030
9345	-2.07	-9.69	2.03	-4822.08	-6290.34	5326.879	1030
9350	-2.77	-9.59	2.14	-4821.80	-6283.95	5326.887	1030
9355	-1.80	-9.82	2.09	-4821.96	-6286.10	5326.890	1030
9360	-2.14	-9.90	2.00	-4821.83	-6286.48	5326.896	1030
9365	-2.38	-9.52	2.05	-4822.04	-6285.18	5326.898	1030
9370	-1.44	-9.98	2.02	-4823.38	-6318.06	5326.905	1030
9375	-1.22	-9.99	2.03	-4824.23	-6351.60	5326.911	1030
9380	-1.43	-9.64	1.97	-4824.42	-6352.72	5326.915	1030
9385	-1.36	-9.83	2.07	-4824.43	-6356.63	5326.920	1030
9390	-1.50	-9.71	2.05	-4824.49	-6320.48	5326.925	1030
9395	-1.46	-9.82	2.11	-4824.41	-6357.36	5326.929	1030
9400	-1.72	-9.64	2.24	-4824.86	-6359.81	5326.935	1030
9405	-1.26	-9.61	1.97	-4826.57	-6339.66	5326.940	1030
9410	-1.37	-9.47	2.01	-4826.41	-6364.56	5326.944	1030
9415	-1.27	-9.44	2.07	-4826.54	-6364.48	5326.950	1030
9420	-1.75	-9.34	1.88	-4826.97	-6362.35	5326.954	1030
9425	-1.61	-8.80	2.07	-4827.98	-6360.95	5326.961	1030
9430	-1.85	-8.97	1.97	-4827.68	-6358.98	5326.964	1030
9435	-1.23	-9.34	1.80	-4828.06	-6359.75	5326.969	1030
9440	-1.49	-9.21	1.87	-4828.04	-6357.64	5326.975	1030
9445	-1.07	-9.10	1.93	-4829.35	-6325.50	5326.982	1030
9450	-0.97	-9.03	1.87	-4829.29	-6352.57	5326.984	1030
9455	-1.03	-8.96	1.69	-4829.18	-6355.72	5326.992	1030
9460	-1.40	-8.64	1.84	-4829.12	-6358.90	5326.996	1030
9465	-1.20	-8.50	1.84	-4830.43	-6359.14	5327.000	1030
9470	-1.92	-7.95	1.98	-4830.75	-6358.65	5327.005	1030
9475	-0.85	-8.60	1.87	-4831.52	-6358.55	5327.011	1030
9480	-0.82	-8.63	1.85	-4831.59	-6355.86	5327.015	1030
9485	-2.10	-7.70	1.98	-4831.62	-6358.02	5327.020	1030
9490	-1.72	-7.91	1.97	-4831.61	-6354.10	5327.024	1030
9495	-0.67	-8.75	1.78	-4831.69	-6358.59	5327.029	1030
9500	-0.35	-8.82	1.87	-4831.72	-6354.94	5327.036	1030
9505	-0.68	-8.63	1.85	-4832.49	-6359.52	5327.040	1030
9510	-1.18	-7.94	1.79	-4833.79	-6347.21	5327.046	1030
9515	-0.60	-8.14	1.89	-4834.33	-6289.52	5327.050	1030
9520	-0.85	-8.14	1.88	-4834.03	-6288.35	5327.055	1030
9525	-0.84	-7.99	1.83	-4834.21	-6292.13	5327.060	1030
9530	-0.60	-7.85	1.80	-4835.30	-6294.22	5327.065	1030
9535	-0.87	-7.67	1.84	-4835.55	-6299.64	5327.069	1030
9540	-1.79	-6.91	1.85	-4835.97	-6295.35	5327.075	1030
9545	-1.35	-7.37	1.71	-4835.95	-6281.69	5327.078	1030
9550	-0.62	-7.80	1.77	-4835.96	-6284.32	5327.086	1030
9555	-1.07	-7.60	1.72	-4836.15	-6277.87	5327.089	1030
9560	-0.48	-7.78	1.74	-4835.94	-6279.83	5327.094	1030
9565	-0.49	-7.85	1.76	-4836.45	-6283.22	5327.100	1030
9570	-0.80	-7.76	1.59	-4837.71	-6280.40	5327.106	1030
9575	-1.08	-7.40	1.71	-4838.04	-6277.43	5327.109	1030
9580	-0.33	-7.91	1.66	-4838.35	-6276.68	5327.117	1030
9585	-1.14	-7.33	1.59	-4838.04	-6282.12	5327.121	1030
9590	-1.05	-7.33	1.66	-4838.24	-6292.91	5327.125	1030
9595	-0.94	-7.22	1.65	-4838.07	-6290.54	5327.130	1030
9600	-0.17	-7.59	1.59	-4839.59	-6276.36	5327.136	1030
9605	-0.45	-7.53	1.51	-4840.61	-6276.79	5327.140	1030
9610	-0.84	-7.31	1.56	-4840.43	-6282.26	5327.145	1030
9615	-0.32	-7.59	1.59	-4840.24	-6280.93	5327.148	1030
9620	-0.41	-7.56	1.55	-4840.78	-6281.07	5327.154	1030
9625	-0.38	-7.20	1.60	-4841.83	-6277.33	5327.161	1030
9630	-0.50	-7.18	1.53	-4841.87	-6279.27	5327.165	1030
9635	-0.38	-7.20	1.59	-4841.83	-6279.12	5327.170	1030
9640	-0.78	-7.00	1.61	-4842.15	-6278.90	5327.175	1030
9645	-1.21	-6.42	1.75	-4843.44	-6285.81	5327.182	1030
9650	-1.11	-6.43	1.74	-4843.29	-6287.17	5327.184	1030
9655	-0.79	-6.75	1.48	-4843.23	-6284.25	5327.190	1030
9660	-1.09	-6.44	1.64	-4843.57	-6286.50	5327.194	1030
9665	-0.19	-6.78	1.47	-4844.67	-6286.71	5327.202	1030
9670	-0.40	-6.49	1.43	-4844.74	-6289.09	5327.203	1030
9675	-0.67	-6.35	1.49	-4844.40	-6283.33	5327.210	1030
9680	-0.24	-6.57	1.44	-4844.46	-6282.05	5327.215	1030
9685	0.24	-6.12	1.77	-4846.35	-6288.45	5327.222	1030
9690	0.02	-6.35	1.46	-4846.17	-6281.85	5327.225	1030
9695	-0.85	-5.61	1.38	-4846.35	-6290.24	5327.232	1030
9700	-1.11	-5.61	1.66	-4846.44	-6289.19	5327.234	1030
9705	-0.64	-5.75	1.55	-4847.12	-6287.27	5327.241	1030
9710	-0.31	-5.89	1.43	-4847.65	-6290.58	5327.246	1030
9715	-0.09	-5.84	1.33	-4848.06	-6290.19	5327.250	1030
9720	-0.71	-5.39	1.39	-4848.75	-6293.02	5327.256	1030
9725	-0.60	-5.44	1.57	-4849.10	-6290.97	5327.260	1030
9730	-0.10	-5.83	1.28	-4848.58	-6289.42	5327.265	1030
9735	-0.30	-5.81	1.31	-4848.87	-6290.22	5327.270	1030
9740	-0.38	-5.49	1.18	-4850.21	-6297.02	5327.273	1030
9745	-0.47	-5.26	1.47	-4850.04	-6290.04	5327.279	1030
9750	-0.10	-5.62	1.43	-4850.25	-6288.39	5327.287	1030
9755	0.41	-5.65	1.16	-4849.87	-6286.86	5327.289	1030
9760	-0.40	-5.27	1.42	-4849.88	-6288.30	5327.296	1030
9765	-0.27	-5.43	1.42	-4849.77	-6288.57	5327.299	1030
9770	-0.06	-5.33	1.37	-4851.92	-6287.44	5327.305	1030
9775	-0.12	-5.23	1.53	-4852.31	-6289.82	5327.310	1030
9780	0.33	-5.60	1.35	-4852.73	-6283.88	5327.317	1030
9785	-0.35	-5.16	1.37	-4852.43	-6283.82	5327.319	1030
9790	-0.67	-4.95	1.25	-4852.68	-6287.04	5327.326	1030
9795	-0.46	-4.96	1.35	-4853.23	-6287.05	5327.328	1030
9800	-0.39	-5.00	1.23	-4853.89	-6284.22	5327.335	1030
9805	0.25	-5.06	1.22	-4854.27	-6284.58	5327.341	1030
9810	0.72	-5.31	1.22	-4854.52	-6286.00	5327.345	1030
9815	-0.41	-4.70	1.19	-4854.43	-6287.33	5327.350	1030
9820	0.25	-5.00	1.20	-4854.99	-6284.62	5327.354	1030
9825	-0.17	-4.53	1.37	-4855.99	-6286.10	5327.359	1030
9830	0.39	-4.71	1.28	-4856.15	-6287.80	5327.366	1030
9835	0.29	-4.69	1.33	-4855.70	-6284.73	5327.370	1030
9835	-0.08	-4.41	1.36	-4855.62	-6286.64	5327.331	1030
9840	-1.20	-3.72	1.26	-4857.53	-6289.70	5327.337	1030
9845	-0.51	-3.86	1.35	-4857.46	-6291.26	5327.341	1030
9850	-0.88	-3.51	1.41	-4857.52	-6287.62	5327.348	1030
9855	-1.04	-3.43	1.39	-4857.38	-6286.65	5327.351	1030
9860	-0.58	-3.86	1.68	-4855.95	-6293.01	5327.359	1030
9865	-1.13	-3.73	1.45	-4856.11	-6286.11	5327.360	1030
9870	-1.08	-3.87	1.33	-4856.19	-6284.51	5327.367	1030
9875	0.35	-4.49	1.32	-4855.98	-6286.96	5327.372	1030
9880	0.65	-4.52	1.21	-4857.02	-6287.33	5327.377	1030
9885	0.37	-4.24	1.20	-4857.50	-6289.84	5327.381	1030
9890	0.64	-4.24	1.22	-4857.60	-6287.82	5327.387	1030
9895	0.71	-4.30	1.23	-4857.07	-6297.71	5327.391	1030
9900	0.23	-4.08	1.20	-4857.89	-6297.26	5327.396	1030
9905	1.14	-4.58	1.05	-4858.90	-6293.52	5327.402	1030
9910	1.08	-4.49	1.29	-4859.07	-6288.41	5327.406	1030
9915	1.14	-4.56	1.10	-4858.92	-6294.69	5327.412	1030
9920	1.61	-4.96	1.00	-4859.30	-6296.00	5327.416	1030
9925	0.65	-4.04	1.06	-4860.40	-6292.87	5327.421	1030
9930	0.11	-3.58	1.18	-4860.36	-6294.28	5327.426	1030
9935	1.10	-4.02	1.01	-4860.92	-6291.96	5327.431	1030
9940	0.54	-3.65	1.20	-4861.23	-6291.38	5327.437	1030
9945	0.83	-3.85	0.99	-4860.85	-6289.35	5327.443	1030
9950	0.51	-3.76	1.01	-4861.25	-6293.74	5327.445	1030
9955	1.25	-4.28	0.94	-4860.96	-6291.47	5327.452	1030
9960	0.37	-3.65	1.13	-4861.05	-6289.72	5327.456	1030
9965	-0.01	-2.98	1.14	-4863.33	-6295.38	5327.463	1030
9970	0.43	-3.25	1.08	-4863.51	-6294.53	5327.466	1030
9975	0.21	-2.83	1.18	-4863.39	-6300.39	5327.474	1030
9980	0.56	-3.23	0.95	-4863.27	-6298.27	5327.476	1030
[truncated: 100,146 more rows]
