# Supplementary material for: Structural characterization of the saxitoxin-targeting APTSTX1 aptamer using optical tweezers and molecular dynamics simulations
Source: PLoS One. 2019 Nov 7;14(11):e0222468. doi: 10.1371/journal.pone.0222468 (PMC6837747; doi:10.1371/journal.pone.0222468)
Supplement: S2 File — Data repository, aptamer under magnesium. (ZIP) [file pone.0222468.s006.zip › Mg/Mg/October/231015/1bnbCOM.txt]

Instrument name = Christians toy
*****Calibration values *****
TrapA Temperature Fudge	-0.400000
TrapB Temperature Fudge	-1.550000
TrapA Force Sensitivity	0.025700	0.026000	0.032000
TrapB Force Sensitivity	0.026200	0.027400	0.032000
TrapA Lever Sensitivity	15000.000000	14500.000000	0.000000
TrapB Lever Sensitivity	15200.000000	14500.000000	0.000000
Motor Threshold	20	20	20
*****Initial Preference Settings*****
ForceRateDiv	1
ForceGain	32
PosRateDivA	3
PosRateDivB	3
PositionGainA	32
PositionGainB	32
GotoSpeedX	9
GotoSpeedY	9
GotoSpeedZ	4
MaxDataFileSize	10000000
HopDistance	2
*CycleCount/n____	1
*A_PsdX__________	0
*A_PsdY__________	0
*A_PsdSum________	0
*A_Iris__________	0
*A_LeverX________	0
*A_LeverY________	0
*A_LeverSum______	0
*B_PsdX__________	0
*B_PsdY__________	0
*B_PsdSum________	0
*B_Iris__________	0
*B_LeverX________	0
*B_LeverY________	0
*B_LeverSum______	0
*A_Temperature___	0
*B_Temperature___	0
*X_force_________	1
*Y_force_________	1
*Z_force_________	1
*Tension_________	0
*A_dist-X________	0
*A_dist-Y________	1
*B_dist-X________	0
*B_dist-Y________	1
*Motor_X_________	0
*Motor_Y_________	0
*Motor_Z_________	0
*MotorVel_X______	0
*MotorVel_Y______	0
*MotorVel_Z______	0
*A_trapPIC_Err___	0
*B_trapPIC_Err___	0
*comPIC_Err______	0
*A_CycleCount____	0
*B_CycleCount____	0
*Motor_CycleCount	0
*time(sec)_______	1
*Status__________	1
*Null____________	0
samples/line_HI	400
samples/line_LO	20
goto0	8388608	8388608	8388608
goto1	8392985	8372060	8386124
goto2	8444647	8394440	8386460
goto3	8437813	8351420	8384547
goto4	8422772	8353948	8399333
goto5	8388608	8388608	8388608
goto6	8388608	8388608	8388608
goto7	8388608	8388608	8388608
goto8	8388608	8388608	8388608
goto9	8388608	8388608	8388608
yourXYZint	123	456	789
MaxForceP1	10.000000
MinForceP1	0.000000
PullRateP1	100.000000
refoldTime1	0.000000
unfoldTime1	0.000000
MaxForceP2	75.000000
MinForceP2	2.000000
PullRateP2	1000.000000
refoldTime2	0.000000
unfoldTime2	0.000000
MaxForceP3	10.000000
MinForceP3	-10.000000
PullRateP3	1.000000
refoldTime3	2.000000
unfoldTime3	2.000000
constForce1	46.000000
constForce2	28.000000
yourFloat	1.234000
yourXYZfloat	1.000000	2.000000	3.000000
*****End Initial Preference Settings*****

Zero-Force Offsets (pN)  1.825145	-23.178289	-59.817402
0	trapA_Empty_PSD_Sum = 0
        trapB_Empty_PSD_Sum = 0
        trapA_Empty_Iris = 0
        trapB_Empty_Iris = 0
        trapA_Full_PSD_Sum = 19267
        trapB_Full_PSD_Sum = 19822
        trapA_Full_Iris = 17235
        trapB_Full_Iris = 19104
990	   maxForce-limit
2090	   minForce-limit
3095	   maxForce-limit
4150	   minForce-limit
5225	   maxForce-limit
6250	   minForce-limit
6585	tempA = 22.135	tempB = 22.460
7255	   maxForce-limit
8195	   minForce-limit
9210	   maxForce-limit
10355	   minForce-limit
11490	   maxForce-limit
12470	   minForce-limit
13385	   maxForce-limit
14390	   minForce-limit
15455	   maxForce-limit
16520	   minForce-limit
16635	tempA = 22.137	tempB = 22.466
17585	   maxForce-limit
18605	   minForce-limit
19570	   maxForce-limit
20620	   minForce-limit
21700	   maxForce-limit
22725	   minForce-limit
23760	   maxForce-limit
24785	   minForce-limit
25815	   maxForce-limit
26685	tempA = 22.124	tempB = 22.465
26965	   minForce-limit
28100	   maxForce-limit
29180	   minForce-limit
30245	   maxForce-limit
31260	   minForce-limit
32395	   maxForce-limit
33480	   minForce-limit
34655	   maxForce-limit
35755	   minForce-limit
36685	tempA = 22.138	tempB = 22.467
36830	   maxForce-limit
37900	   minForce-limit
38995	   maxForce-limit
40110	   minForce-limit
41190	   maxForce-limit
42215	   minForce-limit
43210	   maxForce-limit
44215	   minForce-limit
45165	   maxForce-limit
46130	   minForce-limit
46730	tempA = 22.131	tempB = 22.475
47085	   maxForce-limit
48065	   minForce-limit
49010	   maxForce-limit
49960	   minForce-limit
51065	   maxForce-limit
52155	   minForce-limit
53250	   maxForce-limit
54330	   minForce-limit
55395	   maxForce-limit
56270	   minForce-limit
56740	tempA = 22.148	tempB = 22.467
57075	   maxForce-limit
57840	   minForce-limit
58650	   maxForce-limit
59455	   minForce-limit
60230	   maxForce-limit
61075	   minForce-limit
61840	   maxForce-limit
62625	   minForce-limit
63430	   maxForce-limit
64225	   minForce-limit
65060	   maxForce-limit
65835	   minForce-limit
66620	   maxForce-limit
66785	tempA = 22.146	tempB = 22.474
67360	   minForce-limit
68125	   maxForce-limit
68905	   minForce-limit
69730	   maxForce-limit
70635	   minForce-limit
71345	   maxForce-limit
72140	   minForce-limit
72930	   maxForce-limit
73800	   minForce-limit
74585	   maxForce-limit
75420	   minForce-limit
76295	   maxForce-limit
76830	tempA = 22.152	tempB = 22.493
77165	   minForce-limit
78025	   maxForce-limit
78960	   minForce-limit
79865	   maxForce-limit
80665	   minForce-limit
81460	   maxForce-limit
82210	   minForce-limit
82965	   maxForce-limit
83745	   minForce-limit
84535	   maxForce-limit
85290	   minForce-limit
86035	   maxForce-limit
86860	tempA = 22.148	tempB = 22.477
86890	   minForce-limit
87780	   maxForce-limit
88635	   minForce-limit
89495	   maxForce-limit
90235	   minForce-limit
91020	   maxForce-limit
91785	   minForce-limit
92465	   maxForce-limit
93225	   minForce-limit
94025	   maxForce-limit
94860	   minForce-limit
95620	   maxForce-limit
96395	   minForce-limit
96910	tempA = 22.142	tempB = 22.486
97210	   maxForce-limit
98005	   minForce-limit
98730	   maxForce-limit
99520	   minForce-limit
100305	   maxForce-limit
101145	   minForce-limit
101960	   maxForce-limit
102730	   minForce-limit
103480	   maxForce-limit
104260	   minForce-limit
105025	   maxForce-limit
105805	   minForce-limit
106625	   maxForce-limit
106930	tempA = 22.153	tempB = 22.486
107420	   minForce-limit
108245	   maxForce-limit
108995	   minForce-limit
109760	   maxForce-limit
110540	   minForce-limit
111360	   maxForce-limit
112145	   minForce-limit
112955	   maxForce-limit
113740	   minForce-limit
114495	   maxForce-limit
115240	   minForce-limit
115990	   maxForce-limit
116775	   minForce-limit
116980	tempA = 22.145	tempB = 22.489
117525	   maxForce-limit
118320	   minForce-limit
119065	   maxForce-limit
119865	   minForce-limit
120685	   maxForce-limit
121480	   minForce-limit
122255	   maxForce-limit
123065	   minForce-limit
123900	   maxForce-limit
124765	   minForce-limit
125600	   maxForce-limit
126370	   minForce-limit
127030	tempA = 22.159	tempB = 22.491
127165	   maxForce-limit
128025	   minForce-limit
128870	   maxForce-limit
129640	   minForce-limit
130460	   maxForce-limit
131265	   minForce-limit
132005	   maxForce-limit
132770	   minForce-limit
133530	   maxForce-limit
134285	   minForce-limit
135070	   maxForce-limit
135830	   minForce-limit
136585	   maxForce-limit
137045	tempA = 22.164	tempB = 22.490
137295	   minForce-limit
138070	   maxForce-limit
138815	   minForce-limit
139580	   maxForce-limit
140330	   minForce-limit
141165	   maxForce-limit
141955	   minForce-limit
142695	   maxForce-limit
143480	   minForce-limit
144255	   maxForce-limit
144985	   minForce-limit
145770	   maxForce-limit
146620	   minForce-limit
147090	tempA = 22.159	tempB = 22.497
147385	   maxForce-limit
148125	   minForce-limit
148855	   maxForce-limit
149610	   minForce-limit
150320	   maxForce-limit
151055	   minForce-limit
151830	   maxForce-limit
152560	   minForce-limit
153295	   maxForce-limit
154045	   minForce-limit
154840	   maxForce-limit
155600	   minForce-limit
156355	   maxForce-limit
157110	tempA = 22.159	tempB = 22.496
157155	   minForce-limit
157990	   maxForce-limit
158745	   minForce-limit
159475	   maxForce-limit
160210	   minForce-limit
160995	   maxForce-limit
161790	   minForce-limit
162590	   maxForce-limit
163355	   minForce-limit
164140	   maxForce-limit
164900	   minForce-limit
165640	   maxForce-limit
166410	   minForce-limit
167165	tempA = 22.166	tempB = 22.491
   maxForce-limit
167970	   minForce-limit
168805	   maxForce-limit
169610	   minForce-limit
170435	   maxForce-limit
171230	   minForce-limit
172085	   maxForce-limit
172965	   minForce-limit
173860	   maxForce-limit
174735	   minForce-limit
175565	   maxForce-limit
176330	   minForce-limit
177125	   maxForce-limit
177220	tempA = 22.162	tempB = 22.505
177960	   minForce-limit
178835	   maxForce-limit
179650	   minForce-limit
180465	   maxForce-limit
181300	   minForce-limit
182200	   maxForce-limit
183005	   minForce-limit
183810	   maxForce-limit
184615	   minForce-limit
185385	   maxForce-limit
186190	   minForce-limit
187020	   maxForce-limit
187225	tempA = 22.164	tempB = 22.517
187835	   minForce-limit
188630	   maxForce-limit
189415	   minForce-limit
190260	   maxForce-limit
191050	   minForce-limit
191860	   maxForce-limit
192585	   minForce-limit
193325	   maxForce-limit
194120	   minForce-limit
194900	   maxForce-limit
195675	   minForce-limit
196430	   maxForce-limit
197180	   minForce-limit
197295	tempA = 22.162	tempB = 22.502
197965	   maxForce-limit
198730	   minForce-limit
199480	   maxForce-limit
200285	   minForce-limit
201070	   maxForce-limit
201835	   minForce-limit
202585	   maxForce-limit
203375	   minForce-limit
204155	   maxForce-limit
204930	   minForce-limit
205670	   maxForce-limit
206490	   minForce-limit
207275	   maxForce-limit
207355	tempA = 22.170	tempB = 22.502
208075	   minForce-limit
208890	   maxForce-limit
209625	   minForce-limit
210390	   maxForce-limit
211215	   minForce-limit
212040	   maxForce-limit
212820	   minForce-limit
213670	   maxForce-limit
214570	   minForce-limit
215430	   maxForce-limit
216295	   minForce-limit
217130	   maxForce-limit
217380	tempA = 22.168	tempB = 22.514
217965	   minForce-limit
218865	   maxForce-limit
219765	   minForce-limit
220660	   maxForce-limit
221465	   minForce-limit
222265	   maxForce-limit
223235	   minForce-limit
224015	   maxForce-limit
224800	   minForce-limit
225605	   maxForce-limit
226400	   minForce-limit
226430	   maxForce-limit
   minForce-limit
226430	   maxForce-limit
   minForce-limit
226450	   maxForce-limit
   minForce-limit
226480	   maxForce-limit
   minForce-limit
226515	   maxForce-limit
   minForce-limit
226545	   maxForce-limit
   minForce-limit
226555	   maxForce-limit
   minForce-limit
226565	   maxForce-limit
226700	   minForce-limit
226720	   maxForce-limit
   minForce-limit
226740	   maxForce-limit
   minForce-limit
226775	   maxForce-limit
   minForce-limit
226785	   maxForce-limit
   minForce-limit
226805	   maxForce-limit
226890	   minForce-limit
226910	   maxForce-limit
   minForce-limit
226920	   maxForce-limit
   minForce-limit
226930	   maxForce-limit
   minForce-limit
226970	   maxForce-limit
   minForce-limit
226990	   maxForce-limit
   minForce-limit
227005	   maxForce-limit
227150	   minForce-limit
227170	   maxForce-limit
227190	   minForce-limit
227200	   maxForce-limit
   minForce-limit
227220	   maxForce-limit
   minForce-limit
227240	   maxForce-limit
   minForce-limit
227275	   maxForce-limit
227370	   minForce-limit
227390	   maxForce-limit
   minForce-limit
227410	   maxForce-limit
   minForce-limit
227430	tempA = 22.187	tempB = 22.516
   maxForce-limit
   minForce-limit
227450	   maxForce-limit
   minForce-limit
227485	   maxForce-limit
227505	   minForce-limit
227515	   maxForce-limit
   minForce-limit
227545	   maxForce-limit
   minForce-limit
227565	   maxForce-limit
227640	   minForce-limit
227670	   maxForce-limit
   minForce-limit
227690	   maxForce-limit
   minForce-limit
227715	   maxForce-limit
227840	   minForce-limit
227870	   maxForce-limit
   minForce-limit
227890	   maxForce-limit
   minForce-limit
227910	   maxForce-limit
   minForce-limit
227935	   maxForce-limit
   minForce-limit
227965	   maxForce-limit
   minForce-limit
227970	   maxForce-limit
   minForce-limit
228015	   maxForce-limit
228110	   minForce-limit
228120	   maxForce-limit
   minForce-limit
228155	   maxForce-limit
   minForce-limit
228165	   maxForce-limit
   minForce-limit
228185	   maxForce-limit
   minForce-limit
228205	   maxForce-limit
   minForce-limit
228225	   maxForce-limit
228300	   minForce-limit
228320	   maxForce-limit
228415	   minForce-limit
228435	   maxForce-limit
   minForce-limit
228465	   maxForce-limit
   minForce-limit
228475	   maxForce-limit
   minForce-limit
228500	   maxForce-limit
   minForce-limit
228520	   maxForce-limit
   minForce-limit
228530	   maxForce-limit
228635	   minForce-limit
228655	   maxForce-limit
   minForce-limit
228685	   maxForce-limit
228730	   minForce-limit
228760	   maxForce-limit
   minForce-limit
228780	   maxForce-limit
   minForce-limit
228800	   maxForce-limit
   minForce-limit
228810	   maxForce-limit
   minForce-limit
228845	   maxForce-limit
228915	   minForce-limit
228950	   maxForce-limit
   minForce-limit
228970	   maxForce-limit
   minForce-limit
228970	   maxForce-limit
   minForce-limit
229000	   maxForce-limit
   minForce-limit
229010	   maxForce-limit
229145	   minForce-limit
229170	   maxForce-limit
   minForce-limit
229190	   maxForce-limit
   minForce-limit
229210	   maxForce-limit
229305	   minForce-limit
229335	   maxForce-limit
   minForce-limit
229340	   maxForce-limit
   minForce-limit
229390	   maxForce-limit
   minForce-limit
229400	   maxForce-limit
   minForce-limit
229430	   maxForce-limit
   minForce-limit
229470	   maxForce-limit
229585	   minForce-limit
229620	   maxForce-limit
   minForce-limit
229620	   maxForce-limit
   minForce-limit
229650	   maxForce-limit
   minForce-limit
229670	   maxForce-limit
   minForce-limit
229690	   maxForce-limit
   minForce-limit
229700	   maxForce-limit
   minForce-limit
229715	   maxForce-limit
229735	   minForce-limit
229755	   maxForce-limit
   minForce-limit
229765	   maxForce-limit
229805	   minForce-limit
229820	   maxForce-limit
   minForce-limit
229840	   maxForce-limit
229870	   minForce-limit
229880	   maxForce-limit
   minForce-limit
229910	   maxForce-limit
   minForce-limit
229935	   maxForce-limit
229955	   minForce-limit
229965	   maxForce-limit
   minForce-limit
229985	   maxForce-limit
230100	   minForce-limit
230120	   maxForce-limit
   minForce-limit
230135	   maxForce-limit
   minForce-limit
230155	   maxForce-limit
   minForce-limit
230185	   maxForce-limit
   minForce-limit
230195	   maxForce-limit
   minForce-limit
230215	   maxForce-limit
230350	   minForce-limit
230375	   maxForce-limit
   minForce-limit
230385	   maxForce-limit
   minForce-limit
230415	   maxForce-limit
   minForce-limit
230435	   maxForce-limit
   minForce-limit
230445	   maxForce-limit
230570	   minForce-limit
230585	   maxForce-limit
   minForce-limit
230615	   maxForce-limit
   minForce-limit
230635	   maxForce-limit
   minForce-limit
230655	   maxForce-limit
   minForce-limit
230675	   maxForce-limit
230780	   minForce-limit
230780	   maxForce-limit
   minForce-limit
230815	   maxForce-limit
   minForce-limit
230835	   maxForce-limit
230855	   minForce-limit
230875	   maxForce-limit
230930	   minForce-limit
230950	   maxForce-limit
230970	   minForce-limit
231000	   maxForce-limit
231035	   minForce-limit
231065	   maxForce-limit
   minForce-limit
231085	   maxForce-limit
   minForce-limit
231105	   maxForce-limit
231170	   minForce-limit
231190	   maxForce-limit
   minForce-limit
231200	   maxForce-limit
231220	   minForce-limit
231240	   maxForce-limit
   minForce-limit
231265	   maxForce-limit
   minForce-limit
231285	   maxForce-limit
231380	   minForce-limit
231400	   maxForce-limit
   minForce-limit
231420	   maxForce-limit
   minForce-limit
231430	   maxForce-limit
231470	   minForce-limit
231505	   maxForce-limit
231515	   minForce-limit
231535	   maxForce-limit
   minForce-limit
231555	   maxForce-limit
   minForce-limit
231565	   maxForce-limit
   minForce-limit
231600	   maxForce-limit
   minForce-limit
231610	   maxForce-limit
   minForce-limit
231630	   maxForce-limit
231795	   minForce-limit
231815	   maxForce-limit
   minForce-limit
231835	   maxForce-limit
   minForce-limit
231850	   maxForce-limit
   minForce-limit
231880	   maxForce-limit
   minForce-limit
231900	   maxForce-limit
231995	   minForce-limit
232015	   maxForce-limit
   minForce-limit
232035	   maxForce-limit
232065	   minForce-limit
232085	   maxForce-limit
232120	   minForce-limit
232130	   maxForce-limit
   minForce-limit
232160	   maxForce-limit
232255	   minForce-limit
233760	   maxForce-limit
235375	   minForce-limit
236930	   maxForce-limit
237450	tempA = 22.179	tempB = 22.511
238545	   minForce-limit
240200	   maxForce-limit
241790	   minForce-limit
243330	   maxForce-limit
244910	   minForce-limit
246510	   maxForce-limit
247515	tempA = 22.193	tempB = 22.521
248025	   minForce-limit
249565	   maxForce-limit
251110	   minForce-limit
252710	   maxForce-limit
254290	   minForce-limit
255885	   maxForce-limit
257465	   minForce-limit
257580	tempA = 22.197	tempB = 22.518
258955	   maxForce-limit
260505	   minForce-limit
262105	   maxForce-limit
263630	   minForce-limit
265275	   maxForce-limit
266840	   minForce-limit
267590	tempA = 22.196	tempB = 22.516
268385	   maxForce-limit
269940	   minForce-limit
271485	   maxForce-limit
273120	   minForce-limit
274730	   maxForce-limit
276300	   minForce-limit
277655	tempA = 22.206	tempB = 22.531
277925	   maxForce-limit
279550	   minForce-limit
281150	   maxForce-limit
282785	   minForce-limit
284380	   maxForce-limit
285945	   minForce-limit
287565	   maxForce-limit
287660	tempA = 22.205	tempB = 22.526
289215	   minForce-limit
290805	   maxForce-limit
292380	   minForce-limit
293930	   maxForce-limit
295490	   minForce-limit
297020	   maxForce-limit
297730	tempA = 22.199	tempB = 22.538
298585	   minForce-limit
300195	   maxForce-limit
301815	   minForce-limit
303400	   maxForce-limit
305030	   minForce-limit
306630	   maxForce-limit
307780	tempA = 22.206	tempB = 22.540
308235	   minForce-limit
309875	   maxForce-limit
311485	   minForce-limit
313140	   maxForce-limit
314840	   minForce-limit
316435	   maxForce-limit
317800	tempA = 22.198	tempB = 22.542
318040	   minForce-limit
319700	   maxForce-limit
321305	   minForce-limit
322875	   maxForce-limit
324440	   minForce-limit
326010	   maxForce-limit
327590	   minForce-limit
327860	tempA = 22.206	tempB = 22.546
329165	   maxForce-limit
330740	   minForce-limit
332335	   maxForce-limit
333870	   minForce-limit
335500	   maxForce-limit
337140	   minForce-limit
337910	tempA = 22.212	tempB = 22.539
338765	   maxForce-limit
340365	   minForce-limit
342025	   maxForce-limit
343615	   minForce-limit
345175	   maxForce-limit
346730	   minForce-limit
347930	tempA = 22.209	tempB = 22.540
348315	   maxForce-limit
349925	   minForce-limit
351525	   maxForce-limit
353145	   minForce-limit
354775	   maxForce-limit
356275	   minForce-limit
357740	   maxForce-limit
357975	tempA = 22.217	tempB = 22.539
359275	   minForce-limit
360840	   maxForce-limit
362500	   minForce-limit
364175	   maxForce-limit
365735	   minForce-limit
367330	   maxForce-limit
368000	tempA = 22.214	tempB = 22.550
368970	   minForce-limit
370595	   maxForce-limit
372110	   minForce-limit
373645	   maxForce-limit
375225	   minForce-limit
376840	   maxForce-limit
378060	tempA = 22.222	tempB = 22.545
378470	   minForce-limit
380035	   maxForce-limit
381655	   minForce-limit
383250	   maxForce-limit
384825	   minForce-limit
386430	   maxForce-limit
388030	   minForce-limit
388135	tempA = 22.217	tempB = 22.543
389635	   maxForce-limit
391205	   minForce-limit
392770	   maxForce-limit
394350	   minForce-limit
395905	   maxForce-limit
397495	   minForce-limit
398135	tempA = 22.220	tempB = 22.561
399035	   maxForce-limit
400530	   minForce-limit
402140	   maxForce-limit
403740	   minForce-limit
405280	   maxForce-limit
406770	   minForce-limit
408180	tempA = 22.208	tempB = 22.559
408255	   maxForce-limit
409870	   minForce-limit
411435	   maxForce-limit
413100	   minForce-limit
414800	   maxForce-limit
416405	   minForce-limit
417955	   maxForce-limit
418195	tempA = 22.211	tempB = 22.569
419560	   minForce-limit
421140	   maxForce-limit
422690	   minForce-limit
424240	   maxForce-limit
425865	   minForce-limit
427475	   maxForce-limit
428250	tempA = 22.204	tempB = 22.566
429010	   minForce-limit
430530	   maxForce-limit
432205	   minForce-limit
433910	   maxForce-limit
435635	   minForce-limit
437350	   maxForce-limit
438300	tempA = 22.223	tempB = 22.571
439015	   minForce-limit
440730	   maxForce-limit
442500	   minForce-limit
444235	   maxForce-limit
445815	   minForce-limit
447465	   maxForce-limit
448305	tempA = 22.217	tempB = 22.559
449120	   minForce-limit
450665	   maxForce-limit
452250	   minForce-limit
453840	   maxForce-limit
455405	   minForce-limit
457015	   maxForce-limit
458375	tempA = 22.232	tempB = 22.582
458675	   minForce-limit
460380	   maxForce-limit
462085	   minForce-limit
463690	   maxForce-limit
465240	   minForce-limit
466805	   maxForce-limit
468405	tempA = 22.235	tempB = 22.578
   minForce-limit
470005	   maxForce-limit
471690	   minForce-limit
473355	   maxForce-limit
474915	   minForce-limit
476545	   maxForce-limit
478205	   minForce-limit
478455	tempA = 22.230	tempB = 22.579
479825	   maxForce-limit
481495	   minForce-limit
483180	   maxForce-limit
484790	   minForce-limit
486435	   maxForce-limit
488190	   minForce-limit
488505	tempA = 22.233	tempB = 22.579
489885	   maxForce-limit
491600	   minForce-limit
493280	   maxForce-limit
495005	   minForce-limit
496680	   maxForce-limit
498395	   minForce-limit
498510	tempA = 22.236	tempB = 22.579
500120	   maxForce-limit
501910	   minForce-limit
503675	   maxForce-limit
505470	   minForce-limit
507280	   maxForce-limit
508575	tempA = 22.240	tempB = 22.582
508970	   minForce-limit
510615	   maxForce-limit
510710	End Write
