# Supplementary material for: Structural characterization of the saxitoxin-targeting APTSTX1 aptamer using optical tweezers and molecular dynamics simulations
Source: PLoS One. 2019 Nov 7;14(11):e0222468. doi: 10.1371/journal.pone.0222468 (PMC6837747; doi:10.1371/journal.pone.0222468)
Supplement: S2 File — Data repository, aptamer under magnesium. (ZIP) [file pone.0222468.s006.zip › Mg/Mg/October/231015/2bnbA.txt]

#Begin Write:
CycleCount/n	X_force	Y_force	Z_force	A_dist-Y	B_dist-Y	time(sec)	Status
100	-2.06	-12.55	0.88	-5862.19	-5333.87	14490.940	0
200	-2.35	-12.64	0.90	-5862.23	-5333.94	14491.064	0
300	-1.98	-12.61	0.85	-5862.10	-5333.91	14491.168	0
400	-1.77	-12.59	0.81	-5862.43	-5333.71	14491.266	0
500	-1.79	-12.52	0.83	-5862.31	-5334.00	14491.366	0
600	-2.03	-12.60	0.87	-5862.60	-5333.49	14491.468	0
700	-2.02	-12.56	0.90	-5862.24	-5333.76	14491.562	0
800	-1.44	-12.49	0.81	-5862.17	-5333.62	14491.667	0
900	-2.44	-12.65	0.96	-5862.06	-5333.67	14491.766	0
1000	-2.12	-12.72	0.91	-5862.36	-5333.36	14491.867	0
1100	-2.18	-12.60	0.91	-5862.34	-5333.50	14491.968	0
1200	-2.43	-12.65	1.01	-5862.31	-5333.20	14492.067	0
1300	-1.95	-12.51	0.89	-5862.35	-5333.48	14492.166	0
1400	-1.81	-12.50	0.90	-5862.11	-5333.63	14492.267	0
1500	-2.18	-12.63	0.92	-5862.05	-5333.61	14492.369	0
1600	-2.12	-12.52	0.94	-5862.20	-5333.61	14492.465	0
1700	-2.44	-12.44	0.99	-5862.38	-5333.54	14492.562	0
1800	-1.71	-12.39	0.83	-5862.32	-5333.46	14492.659	0
1900	-1.75	-12.41	0.86	-5862.48	-5333.46	14492.763	0
2000	-1.31	-12.19	0.76	-5862.28	-5333.66	14492.867	0
2090	-1.31	-12.28	0.78	-5862.52	-5333.81	14492.944	0
2095	-2.02	-12.53	0.87	-5862.44	-5334.12	14492.947	0
2100	-2.60	-12.69	1.06	-5862.58	-5334.04	14492.952	0
2105	-2.06	-12.25	0.94	-5862.74	-5333.74	14492.954	0
2110	-1.79	-12.45	0.88	-5862.56	-5333.69	14492.964	0
2115	-2.09	-12.62	0.92	-5862.54	-5334.06	14492.967	0
2120	-1.85	-12.31	0.85	-5862.51	-5334.13	14492.969	0
2125	-1.88	-12.39	0.89	-5862.52	-5333.84	14492.974	0
2130	-1.55	-12.44	0.81	-5862.27	-5333.45	14492.982	0
2135	-1.56	-12.60	0.81	-5862.44	-5333.75	14492.984	0
2140	-1.78	-12.32	0.89	-5862.70	-5333.67	14492.994	0
2145	-2.32	-12.44	0.97	-5862.51	-5333.53	14492.998	0
2150	-1.56	-12.55	0.78	-5862.24	-5333.71	14493.000	0
2155	-2.62	-12.72	0.98	-5862.21	-5333.96	14493.003	0
2160	-1.04	-12.58	0.70	-5862.37	-5333.98	14493.014	0
2165	-1.42	-12.30	0.80	-5862.16	-5333.93	14493.018	0
2170	-1.79	-12.72	0.81	-5862.40	-5333.90	14493.023	0
2175	-2.71	-12.68	1.01	-5862.40	-5333.77	14493.027	0
2180	-2.71	-12.50	1.06	-5862.61	-5333.53	14493.031	0
2185	-3.19	-12.67	1.15	-5862.33	-5333.68	14493.034	0
2190	-2.74	-12.59	1.08	-5862.30	-5333.46	14493.041	0
2195	-1.84	-12.39	0.87	-5862.30	-5333.79	14493.047	0
2200	-1.21	-12.30	0.79	-5862.23	-5333.64	14493.050	0
2205	-2.52	-12.79	0.99	-5862.31	-5334.03	14493.058	0
2210	-3.04	-12.65	1.11	-5862.44	-5333.82	14493.062	0
2215	-2.32	-12.42	0.97	-5862.24	-5333.54	14493.063	0
2220	-2.55	-12.67	0.98	-5862.22	-5333.73	14493.071	0
2225	-2.19	-12.59	0.92	-5862.37	-5333.60	14493.077	0
2230	-2.00	-12.62	0.91	-5862.36	-5333.81	14493.080	0
2235	-2.21	-12.53	0.93	-5862.22	-5333.72	14493.088	0
2240	-3.00	-12.84	1.05	-5862.17	-5333.75	14493.092	0
2245	-2.56	-12.46	0.98	-5862.49	-5333.52	14493.094	0
2250	-1.38	-12.25	0.82	-5862.29	-5333.71	14493.101	0
2255	-1.77	-12.40	0.83	-5861.91	-5333.67	14493.108	0
2260	-2.08	-12.35	0.90	-5862.31	-5333.67	14493.109	0
2265	-1.51	-12.38	0.80	-5862.08	-5333.66	14493.119	0
2270	-1.85	-12.25	0.86	-5862.15	-5333.65	14493.122	0
2275	-2.74	-12.53	1.05	-5862.50	-5333.64	14493.127	0
2280	-1.89	-12.40	0.86	-5862.22	-5333.55	14493.130	0
2285	-2.46	-12.51	0.99	-5862.22	-5333.76	14493.139	0
2290	-2.28	-12.28	0.98	-5862.36	-5334.07	14493.141	0
2295	-2.00	-12.36	0.92	-5862.33	-5333.65	14493.149	0
2300	-1.72	-12.48	0.87	-5862.45	-5333.82	14493.152	0
2305	-2.78	-12.74	0.98	-5862.33	-5333.71	14493.156	0
2310	-1.85	-12.36	0.87	-5862.28	-5333.55	14493.159	0
2315	-1.92	-12.58	0.83	-5862.45	-5333.84	14493.167	0
2320	-1.92	-12.57	0.85	-5862.29	-5333.55	14493.172	0
2325	-2.13	-12.71	0.89	-5862.15	-5333.50	14493.175	0
2330	-2.65	-12.83	0.98	-5862.23	-5333.51	14493.183	0
2335	-2.71	-12.46	1.09	-5862.69	-5334.15	14493.189	0
2340	-1.78	-12.23	0.89	-5862.53	-5333.60	14493.189	0
2345	-2.37	-12.54	0.98	-5862.40	-5333.59	14493.197	0
2350	-2.76	-12.69	1.04	-5862.36	-5333.82	14493.203	0
2355	-1.99	-12.39	0.93	-5861.99	-5333.80	14493.209	0
2360	-2.47	-12.42	1.05	-5862.26	-5333.82	14493.214	0
2365	-1.61	-12.44	0.81	-5862.18	-5333.86	14493.217	0
2370	-1.88	-12.54	0.92	-5862.12	-5333.90	14493.219	0
2375	-1.74	-12.41	0.87	-5862.18	-5333.72	14493.229	0
2380	-1.51	-12.13	0.85	-5862.74	-5333.50	14493.233	0
2385	-2.20	-12.52	0.96	-5862.44	-5333.85	14493.234	0
2390	-2.21	-12.51	0.92	-5862.19	-5333.62	14493.244	0
2395	-2.61	-12.77	1.03	-5862.45	-5333.69	14493.248	0
2400	-2.29	-12.66	0.96	-5862.38	-5333.31	14493.251	0
2405	-3.84	-12.88	1.22	-5862.29	-5333.33	14493.257	0
2410	-2.48	-12.75	1.00	-5862.30	-5333.51	14493.262	0
2415	-2.20	-12.71	0.96	-5862.30	-5333.61	14493.266	0
2420	-1.89	-12.61	0.93	-5862.09	-5333.71	14493.272	0
2425	-1.60	-12.22	0.87	-5862.13	-5333.78	14493.276	0
2430	-2.42	-12.46	0.99	-5862.41	-5333.75	14493.281	0
2435	-3.15	-12.58	1.11	-5862.43	-5333.61	14493.284	0
2440	-1.89	-12.36	0.90	-5862.16	-5333.64	14493.294	0
2445	-1.86	-12.64	0.84	-5862.32	-5333.43	14493.296	0
2450	-3.21	-12.78	1.13	-5862.37	-5333.78	14493.304	0
2455	-2.42	-12.50	1.02	-5862.37	-5333.86	14493.308	0
2460	-2.14	-12.42	1.00	-5862.53	-5333.90	14493.312	0
2465	-2.04	-12.38	0.91	-5862.43	-5333.52	14493.313	0
2470	-2.39	-12.65	0.95	-5862.24	-5333.73	14493.322	0
2475	-2.17	-12.86	0.87	-5862.11	-5333.52	14493.327	0
2480	-0.77	-12.25	0.71	-5862.25	-5333.77	14493.329	0
2485	-2.04	-12.62	0.90	-5862.56	-5333.35	14493.339	0
2490	-2.24	-12.16	1.02	-5862.35	-5333.68	14493.343	0
2495	-2.28	-12.78	0.94	-5862.13	-5333.85	14493.344	0
2500	-1.08	-12.49	0.86	-5862.11	-5334.44	14493.354	0
2505	-2.74	-12.68	1.04	-5862.50	-5333.71	14493.356	0
2510	-2.57	-12.76	0.98	-5862.33	-5333.54	14493.360	0
2515	-1.76	-12.58	0.89	-5862.19	-5333.86	14493.369	0
2520	-1.76	-12.48	0.89	-5862.17	-5333.45	14493.373	0
2525	-2.30	-12.63	0.97	-5862.25	-5333.50	14493.375	0
2530	-1.80	-12.57	0.81	-5862.55	-5333.67	14493.384	0
2535	-1.79	-12.45	0.86	-5862.21	-5333.60	14493.387	0
2540	-2.05	-12.67	0.87	-5862.63	-5333.55	14493.391	0
2545	-2.10	-12.70	0.93	-5862.34	-5333.56	14493.397	0
2550	-2.62	-12.80	0.96	-5862.21	-5333.45	14493.402	0
2555	-1.53	-12.45	0.82	-5862.34	-5333.46	14493.406	0
2560	-1.82	-12.48	0.92	-5862.37	-5333.81	14493.408	0
2565	-2.66	-12.46	1.07	-5862.39	-5333.68	14493.417	0
2570	-2.10	-12.43	0.93	-5862.35	-5333.48	14493.422	0
2575	-2.16	-12.56	0.92	-5862.06	-5333.46	14493.424	0
2580	-2.70	-12.46	1.06	-5861.95	-5333.73	14493.431	0
2585	-1.79	-12.71	0.80	-5862.31	-5333.53	14493.438	0
2590	-2.11	-12.41	0.95	-5862.41	-5333.56	14493.438	0
2595	-2.45	-12.42	1.04	-5861.88	-5333.80	14493.446	0
2600	-1.63	-12.42	0.88	-5861.87	-5333.38	14493.453	0
2605	-2.49	-12.83	1.00	-5862.34	-5333.81	14493.454	0
2610	-1.29	-12.40	0.77	-5862.37	-5333.87	14493.464	0
2615	-2.52	-12.56	1.01	-5862.21	-5333.69	14493.467	0
2620	-2.17	-12.57	0.96	-5862.01	-5333.74	14493.469	0
2625	-2.06	-12.50	0.92	-5861.84	-5333.67	14493.477	0
2630	-1.70	-12.35	0.87	-5862.27	-5333.55	14493.482	0
2635	-2.25	-12.72	0.95	-5862.12	-5333.51	14493.488	0
2640	-2.83	-12.82	1.04	-5862.22	-5333.97	14493.494	0
2645	-1.65	-12.24	0.89	-5862.28	-5334.06	14493.497	0
2650	-2.83	-12.41	1.09	-5862.34	-5333.82	14493.500	0
2655	-3.00	-12.77	1.12	-5862.52	-5333.67	14493.508	0
2660	-2.34	-12.63	0.97	-5862.20	-5333.66	14493.512	0
2665	-2.29	-12.60	0.96	-5862.07	-5333.45	14493.516	0
2670	-1.63	-12.36	0.84	-5862.03	-5333.38	14493.522	0
2675	-2.24	-12.67	0.92	-5862.34	-5333.64	14493.528	0
2680	-2.97	-12.90	1.08	-5862.18	-5333.45	14493.531	0
2685	-1.00	-12.03	0.78	-5861.96	-5333.75	14493.538	0
2690	-2.15	-12.62	0.94	-5862.41	-5333.23	14493.542	0
2695	-2.71	-12.49	1.07	-5862.57	-5333.41	14493.547	0
2700	-3.26	-13.07	1.12	-5862.49	-5333.51	14493.549	0
2705	-1.83	-12.50	0.90	-5862.42	-5333.57	14493.558	0
2710	-1.90	-12.54	0.92	-5862.30	-5333.58	14493.562	0
2715	-3.96	-13.09	1.21	-5862.32	-5333.57	14493.569	0
2720	-2.38	-12.65	0.96	-5862.24	-5333.66	14493.573	0
2725	-2.59	-12.61	1.00	-5862.11	-5333.63	14493.576	0
2730	-1.78	-12.25	0.88	-5862.24	-5333.47	14493.579	0
2735	-1.88	-12.44	0.85	-5862.13	-5333.46	14493.588	0
2740	-2.69	-12.85	1.02	-5862.18	-5333.56	14493.592	0
2745	-2.25	-12.57	0.97	-5861.94	-5333.61	14493.594	0
2750	-2.84	-12.90	1.07	-5862.13	-5333.56	14493.603	0
2755	-2.16	-12.81	0.95	-5862.28	-5333.46	14493.606	0
2760	-1.53	-12.40	0.86	-5862.02	-5333.56	14493.611	0
2765	-1.74	-12.55	0.88	-5861.98	-5333.76	14493.616	0
2770	-1.82	-12.26	0.87	-5862.11	-5333.48	14493.623	0
2775	-1.96	-12.73	0.88	-5862.16	-5333.79	14493.625	0
2780	-2.68	-12.92	0.92	-5862.11	-5333.51	14493.633	0
2785	-1.42	-12.24	0.81	-5862.42	-5333.65	14493.637	0
2790	-2.84	-12.89	1.03	-5862.33	-5333.47	14493.641	0
2795	-2.20	-12.54	0.96	-5862.43	-5333.49	14493.646	0
2800	-3.12	-12.83	1.16	-5862.15	-5333.50	14493.654	0
2805	-1.54	-12.38	0.78	-5862.27	-5333.50	14493.656	0
2810	-2.39	-12.60	0.97	-5862.52	-5333.30	14493.660	0
2815	-2.35	-12.72	0.98	-5862.00	-5333.45	14493.667	0
2820	-2.33	-12.51	1.01	-5862.07	-5333.47	14493.672	0
2825	-2.38	-12.51	1.00	-5862.19	-5333.36	14493.674	0
2830	-2.40	-12.78	0.94	-5862.23	-5333.57	14493.683	0
2835	-2.24	-12.53	0.98	-5862.22	-5333.47	14493.688	0
2840	-1.44	-12.54	0.78	-5861.98	-5333.45	14493.691	0
2845	-2.22	-12.44	0.97	-5862.24	-5333.62	14493.698	0
2850	-0.76	-12.35	0.61	-5861.99	-5333.37	14493.703	0
2855	-2.34	-12.72	0.94	-5861.97	-5333.56	14493.704	0
2860	-2.86	-12.66	1.04	-5862.06	-5333.67	14493.714	0
2865	-2.39	-12.57	1.00	-5861.96	-5333.27	14493.717	0
2870	-2.49	-12.53	1.00	-5862.09	-5333.32	14493.719	0
2875	-1.61	-12.36	0.84	-5862.04	-5333.55	14493.729	0
2880	-2.41	-12.73	0.94	-5862.16	-5333.41	14493.731	0
2885	-2.60	-12.53	0.98	-5862.22	-5333.76	14493.734	0
2890	-3.14	-12.72	1.08	-5862.16	-5333.52	14493.744	0
2895	-2.60	-12.77	1.00	-5862.16	-5333.64	14493.748	0
2900	-2.22	-12.80	0.93	-5862.47	-5333.40	14493.750	0
2905	-2.53	-12.81	1.01	-5862.12	-5333.62	14493.757	0
2910	-2.62	-12.89	1.03	-5862.30	-5333.50	14493.761	0
2915	-2.25	-12.53	0.98	-5862.29	-5333.68	14493.767	0
2920	-2.20	-12.71	0.95	-5862.44	-5333.71	14493.769	0
2925	-2.78	-12.79	1.07	-5862.36	-5333.64	14493.778	0
2930	-1.82	-12.65	0.84	-5861.99	-5333.48	14493.781	0
2935	-2.67	-12.83	1.00	-5861.92	-5333.53	14493.787	0
2940	-2.85	-12.75	1.05	-5862.05	-5333.42	14493.791	0
2945	-1.69	-12.24	0.90	-5862.33	-5333.69	14493.797	0
2950	-1.98	-12.36	0.91	-5862.11	-5333.70	14493.798	0
2955	-1.63	-12.55	0.87	-5862.03	-5333.36	14493.808	0
2960	-1.90	-12.36	0.91	-5861.99	-5333.51	14493.812	0
2965	-2.33	-12.65	0.94	-5862.15	-5333.34	14493.814	0
2970	-2.00	-12.47	0.89	-5862.07	-5333.48	14493.824	0
2975	-2.51	-12.77	0.87	-5861.88	-5334.60	14493.829	0
2980	-2.27	-12.46	1.00	-5862.14	-5333.66	14493.830	0
2985	-2.45	-12.93	0.93	-5862.28	-5333.56	14493.839	0
2990	-2.44	-12.73	1.00	-5862.21	-5333.80	14493.842	0
2995	-1.88	-12.31	0.90	-5862.30	-5333.99	14493.845	0
3000	-1.93	-12.65	0.86	-5862.36	-5333.65	14493.851	0
3005	-2.67	-12.50	1.02	-5862.29	-5333.46	14493.856	0
3010	-2.35	-12.52	0.97	-5862.40	-5333.67	14493.859	0
3015	-1.36	-12.38	0.79	-5862.22	-5333.65	14493.870	0
3020	-2.07	-12.59	0.93	-5862.01	-5333.70	14493.873	0
3025	-2.27	-12.48	0.96	-5862.13	-5333.69	14493.875	0
3030	-1.83	-12.46	0.88	-5862.23	-5333.60	14493.878	0
3035	-1.85	-12.41	0.89	-5862.29	-5333.59	14493.886	0
3040	-2.32	-12.58	0.98	-5862.27	-5333.60	14493.891	0
3045	-1.54	-12.41	0.83	-5862.15	-5333.62	14493.898	0
3050	-1.82	-12.19	0.90	-5862.10	-5333.64	14493.904	0
3055	-1.09	-12.25	0.78	-5862.28	-5333.81	14493.906	0
3060	-2.21	-12.49	0.97	-5862.07	-5333.72	14493.908	0
3065	-2.07	-12.29	0.95	-5862.09	-5333.92	14493.916	0
3070	-1.81	-12.29	0.95	-5862.13	-5333.91	14493.922	0
3075	-2.39	-12.65	1.03	-5862.18	-5334.10	14493.925	0
3080	-2.06	-12.77	0.89	-5862.07	-5333.70	14493.933	0
3085	-1.69	-12.62	0.83	-5861.83	-5333.74	14493.937	0
3090	-2.44	-12.73	0.94	-5862.37	-5333.87	14493.944	0
3095	-2.53	-12.59	1.04	-5862.20	-5333.68	14493.948	0
3100	-1.90	-12.52	0.91	-5862.10	-5333.51	14493.953	0
3105	-2.24	-12.43	0.95	-5862.11	-5333.73	14493.954	0
3110	-1.83	-12.49	0.89	-5862.01	-5333.70	14493.965	0
3115	-2.12	-12.57	0.91	-5862.18	-5333.55	14493.967	0
3120	-2.33	-12.62	0.99	-5861.87	-5333.73	14493.972	0
3125	-1.77	-12.68	0.84	-5862.02	-5333.53	14493.977	0
3130	-2.69	-12.70	1.05	-5861.80	-5333.72	14493.983	0
3135	-1.65	-12.40	0.88	-5862.06	-5333.61	14493.984	0
3140	-2.32	-12.61	0.95	-5862.20	-5333.52	14493.994	0
3145	-1.96	-12.42	0.92	-5862.01	-5333.55	14493.998	0
3150	-1.90	-12.50	0.90	-5862.32	-5333.61	14494.000	0
3155	-2.61	-12.63	1.01	-5862.24	-5333.74	14494.004	0
3160	-2.67	-12.55	1.05	-5861.92	-5333.92	14494.014	0
3165	-2.14	-12.64	0.94	-5862.04	-5333.42	14494.016	0
3170	-1.65	-12.51	0.87	-5861.91	-5333.54	14494.023	0
3175	-2.12	-12.40	0.97	-5862.03	-5333.54	14494.027	0
3180	-2.54	-12.97	0.98	-5861.94	-5333.85	14494.031	0
3185	-2.27	-12.57	0.92	-5861.89	-5333.73	14494.035	0
3190	-2.49	-12.58	1.01	-5861.90	-5333.35	14494.042	0
3195	-2.10	-12.53	0.92	-5861.56	-5333.66	14494.047	0
3200	-2.63	-12.45	1.02	-5861.86	-5333.57	14494.049	0
3205	-2.11	-12.53	0.91	-5862.02	-5333.54	14494.057	0
3210	-2.01	-12.32	0.90	-5862.03	-5333.54	14494.062	0
3215	-2.53	-12.80	0.98	-5862.27	-5333.81	14494.064	0
3220	-2.23	-12.60	0.93	-5862.08	-5333.58	14494.072	0
3225	-2.73	-12.52	1.05	-5862.03	-5333.67	14494.078	0
3230	-1.89	-12.49	0.88	-5862.10	-5333.78	14494.079	0
3235	-1.90	-12.69	0.91	-5862.33	-5333.58	14494.087	0
3240	-2.34	-12.75	0.95	-5862.25	-5333.63	14494.091	0
3245	-1.96	-12.46	0.93	-5861.89	-5333.88	14494.094	0
3250	-2.29	-12.81	0.92	-5861.86	-5333.54	14494.099	0
3255	-2.24	-12.52	0.97	-5861.84	-5333.26	14494.109	0
3260	-2.01	-12.69	0.89	-5862.19	-5333.41	14494.109	0
3265	-3.21	-12.40	1.19	-5862.25	-5333.89	14494.118	0
3270	-1.99	-12.57	0.92	-5862.09	-5333.37	14494.122	0
3275	-2.73	-12.93	0.96	-5862.35	-5333.61	14494.128	0
3280	-2.19	-12.52	0.98	-5862.23	-5333.50	14494.129	0
3285	-1.73	-12.53	0.81	-5862.48	-5333.63	14494.138	0
3290	-1.83	-12.55	0.87	-5862.07	-5333.40	14494.141	0
3295	-1.71	-12.50	0.86	-5862.18	-5333.64	14494.150	0
3300	-1.80	-12.53	0.87	-5862.02	-5333.58	14494.153	0
3305	-2.16	-12.72	0.90	-5862.19	-5333.35	14494.156	0
3310	-2.28	-12.45	0.96	-5861.96	-5333.56	14494.158	0
3315	-3.16	-12.88	1.08	-5862.33	-5333.40	14494.168	0
3320	-2.53	-12.68	0.99	-5862.08	-5333.52	14494.172	0
3325	-2.17	-12.40	0.97	-5861.86	-5333.58	14494.175	0
3330	-2.91	-12.65	1.05	-5861.88	-5333.47	14494.183	0
3335	-2.32	-12.69	0.91	-5861.95	-5334.34	14494.188	0
3340	-2.15	-12.72	0.94	-5861.76	-5333.57	14494.189	0
3345	-2.20	-12.42	0.94	-5861.97	-5333.75	14494.195	0
3350	-1.51	-12.35	0.80	-5862.01	-5333.92	14494.202	0
3355	-2.03	-12.39	0.90	-5861.90	-5333.85	14494.205	0
3360	-1.47	-12.30	0.81	-5862.01	-5333.73	14494.214	0
3365	-2.99	-12.65	1.11	-5862.12	-5333.78	14494.216	0
3370	-2.94	-12.66	1.09	-5861.96	-5333.69	14494.219	0
3375	-2.60	-12.55	1.01	-5861.78	-5333.36	14494.228	0
3380	-2.32	-12.39	1.02	-5861.93	-5333.62	14494.234	0
3385	-1.76	-12.19	0.92	-5862.28	-5333.55	14494.234	0
3390	-2.37	-12.46	0.99	-5861.93	-5333.87	14494.243	0
3395	-1.06	-12.42	0.74	-5861.77	-5333.59	14494.248	0
3400	-2.23	-12.49	0.94	-5861.60	-5333.45	14494.252	0
3405	-1.76	-12.35	0.82	-5861.70	-5333.22	14494.255	0
3410	-2.15	-12.61	0.91	-5861.99	-5333.29	14494.263	0
3415	-1.78	-12.31	0.91	-5861.91	-5333.78	14494.266	0
3420	-1.86	-12.22	0.88	-5861.96	-5333.59	14494.273	0
3425	-1.89	-12.28	0.89	-5861.85	-5333.38	14494.277	0
3430	-2.34	-12.20	1.01	-5861.71	-5333.55	14494.281	0
3435	-1.79	-12.44	0.91	-5861.84	-5333.71	14494.284	0
3440	-3.36	-12.78	1.09	-5862.52	-5333.31	14494.293	0
3445	-2.13	-12.46	0.93	-5862.24	-5333.66	14494.296	0
3450	-2.72	-12.57	1.06	-5862.07	-5333.54	14494.304	0
3455	-1.90	-12.23	0.92	-5861.93	-5333.44	14494.307	0
3460	-1.85	-12.40	0.86	-5861.90	-5333.44	14494.312	0
3465	-2.22	-12.55	0.95	-5861.98	-5333.48	14494.314	0
3470	-1.80	-12.57	0.83	-5862.05	-5333.75	14494.322	0
3475	-2.22	-12.41	0.92	-5862.27	-5333.58	14494.328	0
3480	-2.01	-12.60	0.91	-5862.24	-5333.60	14494.329	0
3485	-2.27	-12.46	0.98	-5862.33	-5333.88	14494.339	0
3490	-2.56	-12.49	1.01	-5862.15	-5333.54	14494.342	0
3495	-2.57	-12.63	0.97	-5862.04	-5333.74	14494.344	0
3500	-2.31	-12.41	0.93	-5862.22	-5333.66	14494.354	0
3505	-2.27	-12.45	0.92	-5861.90	-5333.48	14494.356	0
3510	-3.23	-12.68	1.27	-5861.65	-5333.74	14494.364	0
3515	-2.39	-12.76	0.95	-5862.28	-5333.54	14494.369	0
3520	-1.48	-12.34	0.81	-5861.74	-5333.49	14494.373	0
3525	-1.69	-12.21	0.88	-5861.72	-5333.62	14494.376	0
3530	-2.19	-12.49	0.93	-5862.07	-5333.55	14494.382	0
3535	-1.88	-12.35	0.90	-5861.80	-5333.70	14494.386	0
3540	-1.67	-12.27	0.88	-5861.85	-5333.49	14494.391	0
3545	-2.35	-12.58	0.98	-5861.81	-5333.71	14494.397	0
3550	-2.62	-12.60	1.04	-5861.82	-5333.38	14494.402	0
3555	-2.05	-12.53	0.90	-5861.75	-5333.26	14494.406	0
3560	-2.25	-12.54	0.93	-5862.17	-5333.30	14494.409	0
3565	-2.10	-12.42	0.90	-5862.05	-5333.48	14494.417	0
3570	-2.41	-12.33	0.96	-5862.07	-5333.31	14494.421	0
3575	-1.68	-12.31	0.81	-5862.29	-5333.80	14494.428	0
3580	-2.09	-12.44	0.91	-5862.29	-5333.64	14494.432	0
3585	-2.18	-12.32	0.93	-5862.35	-5333.55	14494.438	0
3590	-2.35	-12.54	0.95	-5862.21	-5333.65	14494.438	0
3595	-2.33	-12.16	0.97	-5862.53	-5333.74	14494.447	0
3600	-1.99	-12.16	0.91	-5862.09	-5333.72	14494.452	0
3605	-2.15	-12.17	0.92	-5862.43	-5333.72	14494.454	0
3610	-2.30	-12.34	0.95	-5862.63	-5333.79	14494.464	0
3615	-1.51	-12.10	0.81	-5862.22	-5333.81	14494.468	0
3620	-2.06	-12.25	0.91	-5862.47	-5333.61	14494.469	0
3625	-2.20	-12.39	0.88	-5860.64	-5333.87	14494.479	0
3630	-1.37	-12.13	0.81	-5862.26	-5333.65	14494.484	0
3635	-1.85	-12.19	0.90	-5862.26	-5333.79	14494.484	0
3640	-2.90	-12.55	1.07	-5862.17	-5333.63	14494.494	0
3645	-2.35	-12.28	1.02	-5862.19	-5333.52	14494.498	0
3650	-1.88	-12.37	0.84	-5862.43	-5333.49	14494.500	0
3655	-1.22	-12.27	0.75	-5862.09	-5333.78	14494.507	0
3660	-2.33	-12.42	0.95	-5862.27	-5333.63	14494.511	0
3665	-1.96	-12.24	0.92	-5862.26	-5333.76	14494.516	0
3670	-1.86	-12.29	0.90	-5862.37	-5333.74	14494.521	0
3675	-1.75	-12.23	0.92	-5862.28	-5333.49	14494.528	0
3680	-1.83	-12.41	0.82	-5862.27	-5333.69	14494.531	0
3685	-2.22	-12.46	0.89	-5862.24	-5333.76	14494.536	0
3690	-1.21	-12.17	0.74	-5862.31	-5333.92	14494.542	0
3695	-1.64	-12.21	0.88	-5862.21	-5333.81	14494.547	0
3700	-1.84	-12.28	0.89	-5862.15	-5333.92	14494.549	0
3705	-1.51	-12.15	0.78	-5862.40	-5333.85	14494.558	0
3710	-1.61	-12.20	0.88	-5862.44	-5333.62	14494.562	0
3715	-1.99	-12.33	0.86	-5862.06	-5333.89	14494.563	0
3720	-2.07	-12.32	0.91	-5862.39	-5333.67	14494.571	0
3725	-1.44	-12.10	0.78	-5862.38	-5333.73	14494.577	0
3730	-2.74	-12.44	1.03	-5862.61	-5333.51	14494.584	0
3735	-2.54	-12.32	1.00	-5862.39	-5333.62	14494.587	0
3740	-1.29	-12.27	0.73	-5862.39	-5333.65	14494.592	0
3745	-2.05	-12.34	0.90	-5862.46	-5333.91	14494.594	0
3750	-2.37	-12.31	0.99	-5862.80	-5333.39	14494.604	0
3755	-2.54	-12.53	1.01	-5862.38	-5333.59	14494.607	0
3760	-2.13	-12.43	0.90	-5862.26	-5333.42	14494.609	0
3765	-2.33	-12.13	0.99	-5862.33	-5333.64	14494.619	0
3770	-2.43	-12.46	1.03	-5861.96	-5333.76	14494.624	0
3775	-2.25	-12.54	0.90	-5862.45	-5333.77	14494.625	0
3780	-3.17	-12.50	1.21	-5862.10	-5334.10	14494.634	0
3785	-1.65	-12.23	0.86	-5862.32	-5333.81	14494.636	0
3790	-2.81	-12.48	1.10	-5862.08	-5333.35	14494.641	0
3795	-2.37	-12.25	1.00	-5862.29	-5333.56	14494.647	0
3800	-1.89	-12.87	0.82	-5861.96	-5333.49	14494.654	0
3805	-1.79	-12.33	0.84	-5862.13	-5333.74	14494.656	0
3810	-2.35	-12.15	0.94	-5861.80	-5333.50	14494.663	0
3815	-2.02	-12.39	0.86	-5862.36	-5333.64	14494.667	0
3820	-1.62	-12.15	0.86	-5862.41	-5333.67	14494.672	0
3825	-2.44	-12.38	0.96	-5862.06	-5333.80	14494.673	0
3830	-1.95	-12.28	0.93	-5862.24	-5333.55	14494.683	0
3835	-2.00	-12.32	0.91	-5862.19	-5333.57	14494.687	0
3840	-1.68	-12.09	0.87	-5862.54	-5333.53	14494.691	0
3845	-2.69	-12.51	1.05	-5862.08	-5333.43	14494.698	0
3850	-2.98	-12.53	1.05	-5862.15	-5333.42	14494.702	0
3855	-2.15	-12.45	0.90	-5862.20	-5333.53	14494.705	0
3860	-1.85	-12.13	0.92	-5862.21	-5333.67	14494.714	0
3865	-2.45	-12.71	0.96	-5862.14	-5333.68	14494.718	0
3870	-1.72	-12.44	0.86	-5862.11	-5333.58	14494.719	0
3875	-2.18	-12.36	0.90	-5862.48	-5333.29	14494.725	0
3880	-2.41	-12.38	0.94	-5862.27	-5333.71	14494.732	0
3885	-2.90	-12.76	1.00	-5862.33	-5333.58	14494.736	0
3890	-2.27	-12.31	0.99	-5862.23	-5333.68	14494.744	0
3895	-1.54	-12.59	0.81	-5862.36	-5333.70	14494.748	0
3900	-2.53	-12.57	0.97	-5861.91	-5333.70	14494.750	0
3905	-1.19	-12.29	0.68	-5862.17	-5333.42	14494.758	0
3910	-2.12	-12.46	0.90	-5862.38	-5333.57	14494.762	0
3915	-2.20	-12.60	0.99	-5862.05	-5333.67	14494.767	0
3920	-1.89	-12.39	0.85	-5862.17	-5333.42	14494.770	0
3925	-1.90	-12.42	0.88	-5862.36	-5333.40	14494.778	0
3930	-1.83	-12.33	0.88	-5862.18	-5333.56	14494.781	0
3935	-2.18	-12.36	0.95	-5862.25	-5333.88	14494.786	0
3940	-2.94	-12.82	1.06	-5861.81	-5333.72	14494.791	0
3945	-3.37	-12.83	1.14	-5861.94	-5333.43	14494.797	0
3950	-1.93	-12.05	0.96	-5861.94	-5333.96	14494.803	0
3955	-2.13	-12.44	0.95	-5862.22	-5333.78	14494.808	0
3960	-2.16	-12.49	0.95	-5861.90	-5333.76	14494.812	0
3965	-1.53	-12.03	0.85	-5861.91	-5333.81	14494.818	0
3970	-2.60	-12.72	1.02	-5861.98	-5333.77	14494.823	0
3975	-2.52	-12.42	1.01	-5862.23	-5333.50	14494.827	0
3980	-1.46	-12.28	0.83	-5862.08	-5333.92	14494.830	0
3985	-2.11	-12.06	0.92	-5861.60	-5333.59	14494.838	0
3990	-2.77	-12.54	1.03	-5861.99	-5333.82	14494.842	0
3995	-2.45	-12.27	1.02	-5862.23	-5333.73	14494.844	0
4000	-2.17	-12.27	0.94	-5862.15	-5333.67	14494.850	0
4005	-2.35	-12.41	0.91	-5861.92	-5333.55	14494.857	0
4010	-2.07	-12.29	0.95	-5862.15	-5333.58	14494.860	0
4015	-2.70	-12.47	1.04	-5862.04	-5333.60	14494.869	0
4020	-2.39	-12.37	1.01	-5861.93	-5333.81	14494.873	0
4025	-2.00	-12.32	0.91	-5862.03	-5333.66	14494.875	0
4030	-2.20	-12.46	0.95	-5862.33	-5333.58	14494.882	0
4035	-1.53	-12.28	0.83	-5862.28	-5333.57	14494.886	0
4040	-2.02	-12.32	0.92	-5862.32	-5333.81	14494.893	0
4045	-1.68	-12.45	0.83	-5862.31	-5333.96	14494.896	0
4050	-2.46	-12.44	1.00	-5862.12	-5333.58	14494.903	0
4055	-2.32	-12.31	0.98	-5862.00	-5333.52	14494.906	0
4060	-1.92	-12.12	0.91	-5862.35	-5333.63	14494.908	0
4065	-1.93	-12.19	0.91	-5862.45	-5333.62	14494.917	0
4070	-1.63	-12.16	0.85	-5862.04	-5333.90	14494.922	0
4075	-2.67	-12.50	1.03	-5862.02	-5333.79	14494.923	0
4080	-2.76	-12.53	1.04	-5862.01	-5333.73	14494.933	0
4085	-2.11	-12.33	0.89	-5861.96	-5333.59	14494.937	0
4090	-1.93	-12.28	0.97	-5862.12	-5333.68	14494.939	0
4095	-2.89	-12.47	1.10	-5862.39	-5333.56	14494.949	0
4100	-1.72	-12.24	0.88	-5862.48	-5333.59	14494.952	0
4100	-2.13	-12.29	0.94	-5862.20	-5333.74	14494.911	0
4105	-1.83	-12.24	0.85	-5862.02	-5333.75	14494.920	0
4110	-2.42	-12.56	0.98	-5862.23	-5333.77	14494.922	0
4115	-1.95	-12.26	0.90	-5862.08	-5333.36	14494.929	0
4120	-1.85	-12.29	0.87	-5862.03	-5333.74	14494.933	0
4125	-1.85	-12.17	0.87	-5862.40	-5333.79	14494.938	0
4130	-1.60	-12.30	0.79	-5862.28	-5333.53	14494.941	0
4135	-2.33	-12.48	0.96	-5862.31	-5333.30	14494.948	692
4140	-2.79	-12.54	1.03	-5862.36	-5333.59	14494.953	1000
4145	-2.83	-12.67	1.00	-5862.10	-5333.52	14494.956	1000
4150	-1.71	-12.17	0.85	-5861.92	-5333.51	14494.964	1000
4155	-1.92	-12.35	0.93	-5862.00	-5333.77	14494.968	1000
4160	-2.98	-12.80	1.06	-5862.03	-5333.76	14494.975	1000
4165	-3.20	-12.81	1.13	-5862.09	-5333.53	14494.979	1000
4170	-3.34	-12.87	1.11	-5862.27	-5333.58	14494.984	1000
4175	-3.09	-12.66	1.05	-5862.13	-5333.61	14494.985	1000
4180	-1.73	-10.96	1.00	-5861.89	-5349.05	14494.992	1000
4185	-2.19	-7.82	1.32	-5862.17	-5372.11	14494.999	1030
4190	-3.07	-3.83	1.63	-5862.21	-5402.75	14495.001	1030
4195	-3.61	-0.60	1.77	-5862.20	-5425.15	14495.010	1030
4200	-2.50	2.67	1.53	-5862.82	-5447.49	14495.015	1030
4205	-1.16	4.33	1.26	-5863.06	-5460.96	14495.016	1030
4210	-0.70	6.53	1.02	-5864.31	-5477.96	14495.024	1030
4215	-1.39	7.47	1.12	-5863.89	-5484.58	14495.029	1030
4220	0.19	8.84	0.78	-5864.11	-5493.07	14495.031	1030
4225	2.87	9.63	0.37	-5864.14	-5499.30	14495.038	1030
4230	4.02	10.16	0.18	-5865.49	-5506.04	14495.045	1030
4235	3.21	10.83	0.18	-5866.08	-5509.92	14495.048	1030
4240	2.72	11.20	0.20	-5866.21	-5512.44	14495.054	1030
4245	2.41	11.68	0.20	-5866.86	-5514.43	14495.059	1030
4250	2.36	11.90	0.23	-5867.02	-5516.55	14495.062	1031
4255	2.13	12.01	0.22	-5866.85	-5517.40	14495.065	1031
4260	1.83	12.15	0.23	-5866.68	-5518.32	14495.072	1031
4265	1.06	12.11	0.27	-5865.69	-5518.47	14495.078	1031
4270	0.76	12.20	0.31	-5865.47	-5518.84	14495.079	1031
4275	1.12	12.11	0.28	-5865.34	-5519.42	14495.089	1031
4280	0.88	12.18	0.25	-5865.76	-5519.63	14495.093	1031
4285	2.11	24.66	0.11	-5864.38	-5594.13	14495.099	1031
4290	3.22	38.17	-0.44	-5864.10	-5672.74	14495.104	1031
4295	5.03	55.83	-1.64	-5864.51	-5786.66	14495.109	1031
4300	5.31	61.84	-2.22	-5864.18	-5831.19	14495.110	1031
4305	9.04	70.53	-3.52	-5863.20	-5911.06	14495.120	1031
4310	9.00	75.98	-4.40	-5862.93	-5962.82	14495.124	1031
4315	9.04	82.18	-6.65	-5862.81	-6037.91	14495.130	1031
4320	6.46	84.45	-7.44	-5862.37	-6064.04	14495.133	1031
4325	-2.78	88.97	-9.09	-5862.44	-6111.83	14495.140	1031
4330	-5.91	90.87	-10.26	-5862.47	-6143.48	14495.141	1031
4335	6.30	87.95	-11.72	-5861.78	-6179.84	14495.150	1031
4340	12.31	86.27	-12.40	-5861.47	-6200.46	14495.154	1031
4345	34.63	77.10	-12.86	-5861.24	-6222.09	14495.156	1031
4350	34.20	77.68	-13.03	-5861.36	-6231.66	14495.161	1031
4355	34.36	78.15	-13.24	-5861.45	-6242.04	14495.169	1031
4360	35.23	78.20	-13.36	-5861.39	-6249.99	14495.172	1031
4365	35.37	78.39	-13.45	-5860.50	-6256.18	14495.179	1031
4370	35.20	78.60	-13.56	-5859.34	-6262.21	14495.183	1031
4375	34.56	79.14	-13.69	-5858.70	-6267.14	14495.188	1031
4380	34.37	79.41	-13.76	-5858.56	-6270.75	14495.191	1031
4385	34.12	79.71	-13.85	-5858.33	-6274.19	14495.198	1031
4390	34.17	79.96	-13.93	-5858.59	-6277.82	14495.203	1031
4395	34.29	80.09	-13.97	-5858.15	-6279.98	14495.207	1031
4400	34.62	79.83	-13.99	-5857.02	-6281.21	14495.215	1031
4405	33.99	80.24	-14.04	-5856.92	-6283.20	14495.217	1031
4410	34.08	80.17	-14.09	-5856.12	-6284.92	14495.223	1031
4415	34.16	80.22	-14.09	-5856.52	-6286.22	14495.229	1031
4420	33.97	80.44	-14.13	-5856.47	-6287.36	14495.233	1031
4425	33.97	80.56	-14.19	-5856.53	-6288.40	14495.235	1031
4430	33.72	80.56	-14.16	-5855.17	-6288.84	14495.243	1031
4435	34.17	80.34	-14.14	-5855.22	-6289.25	14495.249	1031
4440	33.82	80.61	-14.24	-5855.33	-6289.95	14495.255	1031
4445	34.35	80.44	-14.20	-5855.44	-6291.04	14495.258	1031
4450	33.84	80.63	-14.20	-5854.25	-6291.55	14495.265	1031
4455	33.58	80.71	-14.24	-5853.89	-6292.10	14495.267	1031
4460	33.98	80.50	-14.23	-5853.64	-6292.11	14495.275	1031
4465	34.59	80.24	-14.21	-5853.24	-6292.83	14495.279	1031
4470	34.36	80.39	-14.21	-5853.26	-6292.90	14495.281	1031
4475	34.18	80.52	-14.23	-5853.17	-6293.15	14495.286	1031
4480	34.33	80.35	-14.22	-5852.95	-6293.32	14495.295	1031
4485	34.28	80.29	-14.22	-5852.16	-6293.13	14495.297	1031
4490	34.33	80.32	-14.24	-5851.63	-6293.54	14495.304	1031
4495	35.19	79.87	-14.21	-5851.82	-6293.73	14495.310	1031
4500	34.27	80.34	-14.24	-5851.87	-6294.13	14495.312	1031
4505	34.77	79.84	-14.20	-5850.41	-6293.06	14495.316	1031
4510	34.66	79.85	-14.24	-5850.57	-6292.99	14495.322	1031
4515	33.99	80.06	-14.21	-5849.81	-6292.86	14495.328	1031
4520	34.05	79.94	-14.23	-5849.74	-6293.23	14495.329	1031
4525	34.66	79.73	-14.21	-5849.91	-6293.09	14495.339	1031
4530	34.97	79.60	-14.21	-5849.89	-6293.09	14495.343	1031
4535	35.08	79.42	-14.16	-5848.65	-6292.73	14495.350	1031
4540	34.83	79.52	-14.19	-5848.77	-6292.91	14495.353	1031
4545	34.35	79.71	-14.20	-5848.58	-6293.33	14495.360	1031
4550	35.11	79.48	-14.16	-5848.52	-6292.45	14495.360	1031
4555	34.92	79.39	-14.15	-5847.72	-6292.50	14495.368	1031
4560	34.99	79.30	-14.14	-5847.09	-6291.94	14495.374	1031
4565	34.59	79.04	-14.12	-5846.31	-6292.23	14495.380	1031
4570	34.47	79.25	-14.14	-5846.34	-6290.86	14495.383	1031
4575	35.04	78.93	-14.09	-5846.17	-6290.77	14495.390	1031
4580	34.68	79.14	-14.10	-5846.50	-6290.49	14495.391	1031
4585	35.06	78.61	-14.04	-5844.52	-6288.70	14495.400	1031
4590	34.41	78.93	-14.08	-5844.93	-6288.54	14495.404	1031
4595	34.79	78.66	-14.06	-5845.09	-6288.23	14495.406	1031
4600	34.52	78.78	-14.07	-5845.15	-6288.01	14495.413	1031
4605	34.87	78.52	-14.05	-5844.98	-6287.52	14495.419	1031
4610	34.70	78.41	-14.00	-5843.88	-6286.00	14495.424	1031
4615	34.63	78.33	-14.00	-5843.56	-6285.36	14495.429	1031
4620	34.79	78.19	-13.98	-5843.18	-6285.00	14495.433	1031
4625	34.43	78.23	-13.98	-5843.02	-6284.23	14495.438	1031
4630	34.80	78.13	-13.95	-5843.09	-6283.79	14495.444	1031
4635	35.18	77.92	-13.92	-5843.27	-6283.44	14495.449	1031
4640	34.91	77.92	-13.93	-5843.42	-6282.84	14495.454	1031
4645	34.97	77.95	-13.94	-5843.53	-6282.54	14495.455	1031
4650	35.05	77.69	-13.88	-5841.42	-6282.19	14495.464	1031
4655	35.24	77.51	-13.88	-5841.11	-6281.65	14495.468	1031
4660	34.75	77.22	-13.86	-5840.57	-6280.41	14495.475	1031
4665	35.09	77.31	-13.83	-5840.42	-6280.43	14495.480	1031
4670	35.06	77.23	-13.84	-5840.64	-6279.79	14495.484	1031
4675	34.85	77.38	-13.80	-5840.55	-6279.31	14495.485	1031
4680	35.12	76.89	-13.80	-5839.68	-6277.30	14495.495	1031
4685	34.82	76.99	-13.75	-5839.10	-6277.21	14495.499	1031
4690	34.71	77.07	-13.77	-5839.15	-6276.65	14495.501	1031
4695	33.74	77.40	-13.75	-5838.99	-6276.35	14495.510	1031
4700	33.96	77.27	-13.74	-5838.24	-6275.06	14495.514	1031
4705	34.07	76.98	-13.70	-5837.52	-6274.44	14495.518	1031
4710	34.58	76.76	-13.66	-5837.26	-6273.60	14495.526	1031
4715	34.39	76.50	-13.62	-5836.70	-6272.54	14495.530	1031
4720	34.63	76.51	-13.62	-5836.79	-6272.19	14495.531	1031
4725	34.48	76.43	-13.62	-5836.89	-6271.83	14495.536	1031
4730	35.07	76.10	-13.60	-5836.34	-6271.41	14495.543	1031
4735	34.94	76.21	-13.57	-5835.72	-6270.78	14495.548	1031
4740	34.57	76.02	-13.59	-5835.65	-6270.44	14495.554	1031
4745	34.08	76.58	-13.60	-5835.39	-6269.94	14495.560	1031
4750	34.13	76.17	-13.58	-5835.60	-6269.41	14495.562	1031
4755	33.94	76.06	-13.56	-5834.60	-6268.03	14495.565	1031
4760	35.13	75.44	-13.46	-5834.39	-6267.60	14495.572	1031
4765	34.49	75.45	-13.48	-5833.52	-6266.25	14495.578	1031
4770	34.47	75.77	-13.44	-5833.69	-6265.96	14495.580	1031
4775	34.79	75.35	-13.42	-5833.44	-6265.46	14495.589	1031
4780	34.89	75.48	-13.40	-5833.33	-6265.17	14495.593	1031
4785	34.88	75.14	-13.36	-5832.65	-6263.69	14495.595	1031
4790	35.55	74.94	-13.29	-5832.23	-6262.95	14495.604	1031
4795	34.78	74.81	-13.34	-5831.65	-6262.10	14495.610	1031
4800	35.88	74.65	-13.22	-5831.32	-6262.10	14495.610	1031
4805	35.51	74.62	-13.26	-5831.49	-6261.87	14495.618	1031
4810	35.10	75.01	-13.25	-5831.60	-6261.39	14495.625	1031
4815	35.49	74.53	-13.18	-5829.80	-6259.87	14495.630	1031
4820	35.22	74.57	-13.23	-5830.50	-6259.71	14495.636	1031
4825	35.39	74.58	-13.20	-5830.51	-6259.15	14495.639	1031
4830	35.34	74.44	-13.21	-5830.25	-6259.09	14495.642	1031
4835	35.02	74.66	-13.18	-5829.81	-6259.06	14495.651	1031
4840	35.60	74.17	-13.13	-5828.94	-6259.06	14495.654	1031
4845	35.36	74.22	-13.15	-5828.93	-6258.54	14495.656	1031
4850	36.18	73.72	-13.07	-5827.97	-6257.75	14495.665	1031
4855	35.46	73.96	-13.15	-5827.81	-6257.71	14495.668	1031
4860	35.63	73.92	-13.11	-5828.20	-6257.53	14495.673	1031
4865	35.35	73.99	-13.14	-5827.95	-6257.26	14495.678	1031
4870	35.35	73.78	-13.05	-5826.84	-6256.08	14495.683	1031
4875	34.60	73.98	-13.09	-5826.51	-6255.94	14495.688	1031
4880	35.41	73.65	-13.06	-5826.27	-6255.42	14495.694	1031
4885	35.09	73.74	-13.05	-5826.25	-6255.16	14495.698	1031
4890	35.70	73.50	-13.03	-5826.13	-6255.01	14495.703	1031
4895	35.35	73.54	-13.01	-5826.59	-6254.54	14495.707	1031
4900	35.28	73.13	-12.97	-5824.55	-6252.42	14495.715	1031
4905	34.52	73.48	-12.95	-5824.50	-6252.19	14495.718	1031
4910	34.36	73.41	-12.97	-5823.80	-6251.39	14495.724	1031
4915	34.63	73.26	-12.94	-5823.87	-6250.82	14495.729	1031
4920	34.57	73.31	-12.97	-5823.37	-6250.86	14495.735	1031
4925	35.48	72.90	-12.88	-5823.92	-6250.60	14495.735	1031
4930	34.26	73.28	-12.93	-5822.90	-6250.32	14495.744	1031
4935	34.68	73.00	-12.90	-5822.52	-6249.86	14495.750	1031
4940	35.65	72.46	-12.86	-5822.21	-6249.54	14495.750	1031
4945	34.91	72.71	-12.88	-5821.73	-6248.95	14495.760	1031
4950	34.80	72.79	-12.86	-5821.92	-6248.63	14495.764	1031
4955	34.54	72.79	-12.89	-5822.07	-6248.01	14495.766	1031
4960	34.54	72.77	-12.83	-5821.55	-6247.06	14495.775	1031
4965	35.02	72.33	-12.75	-5820.56	-6246.05	14495.780	1031
4970	34.39	72.55	-12.79	-5820.73	-6245.83	14495.781	1031
4975	34.38	72.47	-12.79	-5820.55	-6245.47	14495.786	1031
4980	34.40	72.40	-12.78	-5820.56	-6244.82	14495.794	1031
4985	33.85	72.34	-12.73	-5819.18	-6242.68	14495.798	1031
4990	35.03	71.74	-12.71	-5819.02	-6242.38	14495.802	1031
4995	35.54	71.46	-12.70	-5818.99	-6241.37	14495.811	1031
5000	35.46	71.46	-12.64	-5819.24	-6241.08	14495.812	1031
5005	35.74	71.10	-12.59	-5818.11	-6239.53	14495.815	1031
5010	35.03	71.36	-12.64	-5817.91	-6239.04	14495.823	1031
5015	35.41	71.05	-12.58	-5817.23	-6238.03	14495.828	1031
5020	35.10	71.08	-12.58	-5817.06	-6237.49	14495.830	1031
5025	34.22	71.48	-12.55	-5816.71	-6236.67	14495.840	1031
5030	34.17	71.42	-12.60	-5817.04	-6236.54	14495.843	1031
5035	34.19	71.42	-12.55	-5817.08	-6236.21	14495.848	1031
5040	34.13	71.44	-12.55	-5816.92	-6236.04	14495.854	1031
5045	33.87	71.37	-12.54	-5815.32	-6235.63	14495.860	1031
5050	34.13	71.16	-12.55	-5815.23	-6235.10	14495.860	1031
5055	34.19	71.05	-12.55	-5814.97	-6234.54	14495.868	1031
5060	34.07	71.02	-12.52	-5814.93	-6234.26	14495.874	1031
5065	34.50	70.79	-12.51	-5814.62	-6233.98	14495.876	1031
5070	34.44	70.57	-12.46	-5813.79	-6233.51	14495.886	1031
5075	34.49	70.53	-12.46	-5813.65	-6232.78	14495.888	1031
5080	34.58	70.35	-12.42	-5813.04	-6232.11	14495.891	1031
5085	34.64	70.26	-12.42	-5813.02	-6231.74	14495.899	1031
5090	34.66	70.27	-12.38	-5812.89	-6231.60	14495.905	1031
5095	34.83	70.12	-12.38	-5813.02	-6230.60	14495.906	1031
5100	34.77	69.86	-12.34	-5811.68	-6228.67	14495.911	1031
5105	33.85	70.24	-12.37	-5811.94	-6228.34	14495.918	1031
5110	34.22	69.89	-12.31	-5811.07	-6226.84	14495.923	1031
5115	33.93	69.95	-12.32	-5810.97	-6226.57	14495.926	1031
5120	34.34	69.68	-12.29	-5810.85	-6225.99	14495.935	1031
5125	34.19	69.77	-12.27	-5810.99	-6225.52	14495.938	1031
5130	35.16	68.98	-12.22	-5809.41	-6223.49	14495.945	1031
5135	34.28	69.36	-12.24	-5809.78	-6223.54	14495.949	1031
5140	34.24	69.32	-12.24	-5809.49	-6223.12	14495.953	1031
5145	34.95	68.93	-12.21	-5809.35	-6222.58	14495.955	1031
5150	34.60	68.87	-12.16	-5808.21	-6221.85	14495.964	1031
5155	34.42	68.86	-12.16	-5808.27	-6221.44	14495.968	1031
5160	35.06	68.61	-12.15	-5808.55	-6220.65	14495.972	1031
5165	35.35	68.45	-12.13	-5808.37	-6220.17	14495.980	1031
5170	35.46	68.15	-12.08	-5807.16	-6218.69	14495.983	1031
5175	35.13	68.18	-12.10	-5806.91	-6217.74	14495.985	1031
5180	34.79	68.26	-12.08	-5806.81	-6216.88	14495.992	1031
5185	35.06	68.00	-12.04	-5806.37	-6216.24	14495.999	1031
5190	34.91	68.03	-12.01	-5806.26	-6215.46	14496.000	1031
5195	35.09	67.95	-12.02	-5806.36	-6215.03	14496.011	1031
5200	34.94	67.93	-12.02	-5805.97	-6214.42	14496.013	1031
5205	34.91	67.92	-11.98	-5806.23	-6214.18	14496.016	1031
5210	35.11	67.69	-11.96	-5806.31	-6213.34	14496.024	1031
5215	34.12	67.78	-11.91	-5804.04	-6211.03	14496.030	1031
5220	34.19	67.68	-11.92	-5804.16	-6210.91	14496.031	1031
5225	33.78	67.90	-11.91	-5804.33	-6210.49	14496.039	1031
5230	33.08	68.19	-11.94	-5804.17	-6209.92	14496.042	1031
5235	33.61	67.65	-11.86	-5803.13	-6208.30	14496.047	1031
5240	33.87	67.48	-11.84	-5803.03	-6207.70	14496.054	1031
5245	33.58	67.51	-11.85	-5802.40	-6207.37	14496.061	1031
5250	34.01	67.25	-11.83	-5802.45	-6206.86	14496.062	1031
5255	34.00	67.26	-11.81	-5802.18	-6206.23	14496.066	1031
5260	33.33	67.51	-11.84	-5802.38	-6205.80	14496.074	1031
5265	33.18	67.27	-11.76	-5800.80	-6204.37	14496.078	1031
5270	33.61	66.98	-11.74	-5800.81	-6203.58	14496.082	1031
5275	33.90	66.75	-11.71	-5800.45	-6202.82	14496.090	1031
5280	33.72	66.88	-11.71	-5800.71	-6202.93	14496.093	1031
5285	33.35	66.93	-11.71	-5799.83	-6202.48	14496.098	1031
5290	33.60	66.70	-11.71	-5799.36	-6202.24	14496.104	1031
5295	33.60	66.54	-11.67	-5798.63	-6200.55	14496.109	1031
5300	33.31	66.65	-11.67	-5798.83	-6200.41	14496.110	1031
5305	34.39	66.02	-11.64	-5798.48	-6200.08	14496.118	1031
5310	33.81	66.33	-11.65	-5798.50	-6199.60	14496.125	1031
5315	33.86	66.16	-11.61	-5798.07	-6198.48	14496.126	1031
5320	33.98	65.90	-11.59	-5797.31	-6197.11	14496.135	1031
5325	33.77	65.96	-11.62	-5797.49	-6196.67	14496.139	1031
5330	33.62	65.96	-11.60	-5797.15	-6195.98	14496.142	1031
5335	33.23	66.01	-11.61	-5797.09	-6194.73	14496.150	1031
5340	33.16	65.79	-11.57	-5796.09	-6193.35	14496.154	1031
5345	33.27	65.68	-11.53	-5795.80	-6192.64	14496.156	1031
5350	32.97	65.70	-11.54	-5794.99	-6191.99	14496.161	1031
5355	32.47	65.89	-11.53	-5795.02	-6191.37	14496.168	1031
5360	32.92	65.57	-11.51	-5794.76	-6190.86	14496.173	1031
5365	32.25	65.84	-11.50	-5795.07	-6190.20	14496.177	1031
5370	32.51	65.74	-11.47	-5795.05	-6189.44	14496.184	1031
5375	32.84	65.53	-11.49	-5794.80	-6188.94	14496.190	1031
5380	32.82	65.13	-11.41	-5793.06	-6186.84	14496.191	1031
5385	32.52	65.17	-11.40	-5793.02	-6185.79	14496.198	1031
5390	32.03	65.25	-11.38	-5793.18	-6185.66	14496.205	1031
5395	32.27	65.17	-11.39	-5792.72	-6184.37	14496.206	1031
5400	31.72	65.23	-11.34	-5792.14	-6183.14	14496.212	1031
5405	32.69	64.72	-11.32	-5791.54	-6182.40	14496.218	1031
5410	32.50	64.52	-11.26	-5790.31	-6181.03	14496.225	1031
5415	32.32	64.62	-11.27	-5790.64	-6180.58	14496.229	1031
5420	32.18	64.61	-11.24	-5790.61	-6179.80	14496.233	1031
5425	32.15	64.68	-11.25	-5790.64	-6179.67	14496.235	1031
5430	32.45	64.40	-11.20	-5790.01	-6179.25	14496.244	1031
5435	32.38	64.23	-11.20	-5789.31	-6177.99	14496.250	1031
5440	32.55	64.07	-11.21	-5789.31	-6177.60	14496.251	1031
5445	32.54	63.98	-11.17	-5788.65	-6177.02	14496.261	1031
5450	32.55	63.93	-11.17	-5788.85	-6176.51	14496.264	1031
5455	32.20	64.10	-11.19	-5788.51	-6176.08	14496.268	1031
5460	31.91	64.21	-11.16	-5788.77	-6175.83	14496.273	1031
5465	32.16	63.77	-11.11	-5787.35	-6173.96	14496.280	1031
5470	31.98	63.82	-11.10	-5787.07	-6173.75	14496.281	1031
5475	31.99	63.76	-11.11	-5787.16	-6173.19	14496.287	1031
5480	32.07	63.65	-11.09	-5787.01	-6172.55	14496.294	1031
5485	31.62	63.61	-11.06	-5785.85	-6170.94	14496.297	1031
5490	32.31	63.22	-11.04	-5785.79	-6170.01	14496.301	1031
5495	32.60	62.98	-11.00	-5785.77	-6168.94	14496.310	1031
5500	32.54	62.97	-10.99	-5785.56	-6168.88	14496.312	1031
5505	32.62	62.83	-11.03	-5785.40	-6168.60	14496.320	1031
5510	32.19	63.07	-10.99	-5785.57	-6167.75	14496.324	1031
5515	32.36	62.58	-10.92	-5784.12	-6165.80	14496.328	1031
5520	32.22	62.56	-10.92	-5783.73	-6165.09	14496.330	1031
5525	32.75	62.13	-10.85	-5783.02	-6162.95	14496.340	1031
5530	32.40	62.28	-10.90	-5783.31	-6163.40	14496.343	1031
5535	31.71	62.59	-10.90	-5783.23	-6162.71	14496.346	1031
5540	32.22	62.28	-10.85	-5783.26	-6162.36	14496.355	1031
5545	31.80	62.35	-10.85	-5782.47	-6161.17	14496.359	1031
5550	31.86	62.11	-10.83	-5781.70	-6160.18	14496.360	1031
5555	32.39	61.65	-10.75	-5781.12	-6158.85	14496.370	1031
5560	32.04	61.82	-10.79	-5781.03	-6158.60	14496.374	1031
5565	32.10	61.78	-10.80	-5781.22	-6158.01	14496.376	1031
5570	32.24	61.63	-10.74	-5781.03	-6157.55	14496.383	1031
5575	32.46	61.40	-10.74	-5780.53	-6156.98	14496.389	1031
5580	31.05	61.84	-10.77	-5779.55	-6156.61	14496.391	1031
5585	31.18	61.76	-10.77	-5779.53	-6155.95	14496.399	1031
5590	30.75	61.89	-10.77	-5779.53	-6155.23	14496.404	1031
5595	30.90	61.74	-10.76	-5779.29	-6154.47	14496.406	1031
5600	31.72	61.17	-10.69	-5778.26	-6153.38	14496.414	1031
5605	32.63	60.78	-10.57	-5778.35	-6153.15	14496.419	1031
5610	32.17	60.96	-10.60	-5778.09	-6152.68	14496.422	1031
5615	32.43	60.84	-10.58	-5778.23	-6152.14	14496.430	1031
5620	32.23	60.60	-10.55	-5776.92	-6150.64	14496.433	1031
5625	32.41	60.53	-10.52	-5776.68	-6150.55	14496.438	1031
5630	32.45	60.26	-10.52	-5776.32	-6149.16	14496.444	1031
5635	32.22	60.32	-10.50	-5776.21	-6148.89	14496.448	1031
5640	32.33	60.24	-10.53	-5776.32	-6148.58	14496.453	1031
5645	32.19	60.34	-10.48	-5776.32	-6148.16	14496.455	1031
5650	32.11	60.05	-10.47	-5775.23	-6146.40	14496.463	1031
5655	31.55	60.16	-10.49	-5774.95	-6145.51	14496.468	1031
5660	31.25	60.21	-10.54	-5774.31	-6145.10	14496.475	1031
5665	30.91	60.32	-10.49	-5774.39	-6144.47	14496.479	1031
5670	30.86	60.31	-10.50	-5774.55	-6143.70	14496.484	1031
5675	31.32	60.05	-10.42	-5774.50	-6143.35	14496.485	1031
5680	31.65	59.68	-10.39	-5773.59	-6141.65	14496.494	1031
5685	31.85	59.44	-10.30	-5772.59	-6140.45	14496.500	1031
5690	31.77	59.34	-10.29	-5771.94	-6139.91	14496.500	1031
5695	31.57	59.33	-10.30	-5771.76	-6139.48	14496.511	1031
5700	31.67	59.23	-10.28	-5771.65	-6139.10	14496.514	1031
5705	31.54	59.30	-10.28	-5771.76	-6138.65	14496.517	1031
5710	31.58	59.17	-10.29	-5771.67	-6138.21	14496.525	1031
5715	31.88	58.80	-10.22	-5770.19	-6136.85	14496.529	1031
5720	30.37	59.40	-10.31	-5770.25	-6136.21	14496.531	1031
5725	30.58	59.06	-10.22	-5769.54	-6134.87	14496.539	1031
5730	31.43	58.73	-10.22	-5769.43	-6134.45	14496.543	1031
5735	31.96	58.39	-10.15	-5769.60	-6133.89	14496.549	1031
5740	31.99	58.37	-10.15	-5769.47	-6133.63	14496.552	1031
5745	32.17	58.00	-10.08	-5768.12	-6131.85	14496.560	1031
5750	30.84	58.53	-10.11	-5768.20	-6131.49	14496.562	1031
5755	30.59	58.65	-10.19	-5768.40	-6131.06	14496.565	1031
5760	31.55	58.21	-10.15	-5768.25	-6130.52	14496.571	1031
5765	30.22	58.40	-10.14	-5766.92	-6128.53	14496.580	1031
5770	30.98	57.98	-10.08	-5766.72	-6128.06	14496.579	1031
5775	30.85	57.98	-10.04	-5766.29	-6127.10	14496.589	1031
5780	30.95	57.86	-10.04	-5766.92	-6126.64	14496.593	1031
5785	31.94	57.24	-9.94	-5765.59	-6125.46	14496.596	1031
5790	30.89	57.63	-9.97	-5765.35	-6124.75	14496.604	1031
5795	30.02	57.73	-10.06	-5765.05	-6124.15	14496.610	1031
5800	29.61	57.84	-10.05	-5764.53	-6123.84	14496.610	1031
5805	29.43	57.85	-10.04	-5764.51	-6122.35	14496.620	1031
5810	29.34	57.81	-10.03	-5764.40	-6121.65	14496.624	1031
5815	28.93	57.88	-10.01	-5763.92	-6120.69	14496.628	1031
5820	28.92	57.65	-10.00	-5763.14	-6119.52	14496.634	1031
5825	29.57	57.36	-9.94	-5763.10	-6118.51	14496.639	1031
5830	29.14	57.45	-9.97	-5763.44	-6117.45	14496.642	1031
5835	29.07	57.43	-9.96	-5763.39	-6116.94	14496.650	1031
5840	29.66	57.12	-9.91	-5763.31	-6116.01	14496.655	1031
5845	29.07	57.33	-9.92	-5762.90	-6115.50	14496.656	1031
5850	29.34	56.73	-9.85	-5761.34	-6113.06	14496.661	1031
5855	28.93	56.83	-9.83	-5761.29	-6112.08	14496.668	1031
5860	29.04	56.63	-9.78	-5760.50	-6110.84	14496.672	1031
5865	29.21	56.45	-9.77	-5760.59	-6110.18	14496.680	1031
5870	29.24	56.35	-9.80	-5760.52	-6109.68	14496.686	1031
5875	29.19	56.44	-9.77	-5760.34	-6109.14	14496.688	1031
5880	28.93	56.24	-9.74	-5759.29	-6107.78	14496.690	1031
5885	28.71	56.27	-9.72	-5759.14	-6106.75	14496.699	1031
5890	29.37	55.76	-9.63	-5757.86	-6105.18	14496.706	1031
5895	28.96	55.88	-9.69	-5758.00	-6105.64	14496.706	1031
5900	28.70	56.00	-9.69	-5758.13	-6105.04	14496.714	1031
5905	28.84	55.90	-9.65	-5758.01	-6104.44	14496.718	1031
5910	27.67	56.22	-9.68	-5757.16	-6103.83	14496.722	1031
5915	27.30	56.23	-9.65	-5756.59	-6103.40	14496.730	1031
5920	27.64	56.02	-9.65	-5756.32	-6103.01	14496.733	1031
5925	27.85	55.90	-9.62	-5756.29	-6102.33	14496.736	1031
5930	28.03	55.61	-9.57	-5755.54	-6101.03	14496.744	1031
5935	27.82	55.58	-9.54	-5755.17	-6100.56	14496.749	1031
5940	27.52	55.72	-9.58	-5755.17	-6099.75	14496.750	1031
5945	27.27	55.74	-9.55	-5755.06	-6099.24	14496.761	1031
5950	27.43	55.59	-9.56	-5754.97	-6099.14	14496.764	1031
5955	27.90	55.18	-9.52	-5753.66	-6098.67	14496.766	1031
5960	27.14	55.46	-9.53	-5753.53	-6098.25	14496.774	1031
5965	27.53	55.13	-9.52	-5752.92	-6096.90	14496.780	1031
5970	27.58	55.08	-9.47	-5752.95	-6096.63	14496.781	1031
5975	27.65	55.05	-9.50	-5752.91	-6096.02	14496.786	1031
5980	27.48	55.03	-9.46	-5752.84	-6095.37	14496.792	1031
5985	27.39	54.79	-9.45	-5751.59	-6093.86	14496.797	1031
5990	27.40	54.73	-9.37	-5751.74	-6092.95	14496.803	1031
5995	27.14	54.82	-9.41	-5751.77	-6092.71	14496.811	1031
6000	27.58	54.65	-9.41	-5751.77	-6092.80	14496.812	1031
6005	27.87	54.42	-9.37	-5751.97	-6092.04	14496.820	1031
6010	27.37	54.58	-9.35	-5751.66	-6091.74	14496.824	1031
6015	27.39	54.31	-9.35	-5749.67	-6091.32	14496.828	1031
6020	27.22	54.26	-9.38	-5749.47	-6090.52	14496.830	1031
6025	27.19	54.15	-9.34	-5748.83	-6089.77	14496.839	1031
6030	27.04	54.19	-9.32	-5748.77	-6089.27	14496.844	1031
6035	26.89	54.13	-9.29	-5748.69	-6088.70	14496.846	1031
6040	26.91	54.10	-9.29	-5748.58	-6088.01	14496.855	1031
6045	26.85	53.95	-9.26	-5747.94	-6087.13	14496.859	1031
6050	27.30	53.55	-9.18	-5747.49	-6085.71	14496.860	1031
6055	27.77	53.10	-9.10	-5747.08	-6085.46	14496.870	1031
6060	27.07	53.44	-9.19	-5746.60	-6084.20	14496.874	1031
6065	27.28	53.32	-9.21	-5746.62	-6083.81	14496.876	1031
6070	27.12	53.32	-9.19	-5746.83	-6082.92	14496.883	1031
6075	26.59	53.43	-9.19	-5746.23	-6082.17	14496.889	1031
6080	27.20	52.85	-9.09	-5745.15	-6080.74	14496.892	1031
6085	27.58	52.67	-9.06	-5745.06	-6080.14	14496.900	1031
6090	26.93	52.95	-9.09	-5745.26	-6080.02	14496.904	1031
6095	26.71	52.99	-9.10	-5745.20	-6079.58	14496.906	1031
6100	27.20	52.45	-8.99	-5743.61	-6077.49	14496.914	1031
6105	26.51	52.68	-9.02	-5743.32	-6077.29	14496.918	1031
6110	26.34	52.74	-9.01	-5743.34	-6077.01	14496.922	1031
6115	26.43	52.65	-9.02	-5743.52	-6076.42	14496.925	1031
6120	26.12	52.36	-8.93	-5741.96	-6074.39	14496.935	1031
6125	26.68	52.17	-8.93	-5742.02	-6074.26	14496.938	1031
6130	26.90	51.99	-8.88	-5741.91	-6073.79	14496.941	1031
6135	27.30	51.80	-8.90	-5741.98	-6073.84	14496.949	1031
6140	27.06	51.66	-8.90	-5740.94	-6072.11	14496.953	1031
6145	26.57	51.75	-8.89	-5740.59	-6071.38	14496.956	1031
6150	27.13	51.45	-8.85	-5740.56	-6071.14	14496.964	1031
6155	26.45	51.70	-8.85	-5740.35	-6070.45	14496.968	1031
6160	26.95	51.27	-8.84	-5739.77	-6069.60	14496.973	1031
6165	27.19	50.97	-8.77	-5738.94	-6068.61	14496.979	1031
6170	26.88	51.07	-8.81	-5738.93	-6068.38	14496.983	1031
6175	27.56	50.74	-8.77	-5738.96	-6067.97	14496.985	1031
6180	26.78	50.91	-8.81	-5738.56	-6067.06	14496.993	1031
6185	26.71	50.71	-8.77	-5737.62	-6065.90	14496.999	1031
6190	26.38	50.73	-8.72	-5737.15	-6065.30	14497.000	1031
6195	26.21	50.63	-8.70	-5736.82	-6063.96	14497.010	1031
6200	26.51	50.46	-8.68	-5736.82	-6063.27	14497.013	1031
6205	26.64	50.40	-8.65	-5736.81	-6062.59	14497.018	1031
6210	26.37	50.46	-8.67	-5736.64	-6062.51	14497.024	1031
6215	26.74	50.05	-8.61	-5735.06	-6061.61	14497.029	1031
6220	26.74	50.01	-8.62	-5735.18	-6061.39	14497.031	1031
6225	26.78	49.89	-8.60	-5735.18	-6061.28	14497.039	1031
6230	26.39	50.09	-8.62	-5734.95	-6060.96	14497.043	1031
6235	25.76	50.12	-8.62	-5733.66	-6060.17	14497.047	1031
6240	26.11	49.85	-8.59	-5733.74	-6059.18	14497.052	1031
6245	26.58	49.45	-8.54	-5732.84	-6057.90	14497.061	1031
6250	26.61	49.35	-8.53	-5732.83	-6057.36	14497.062	1031
6255	26.28	49.43	-8.52	-5732.77	-6056.85	14497.066	1031
6260	26.69	49.20	-8.50	-5732.73	-6056.45	14497.073	1031
6265	26.82	49.10	-8.47	-5732.66	-6056.15	14497.078	1031
6270	26.98	49.03	-8.45	-5732.79	-6055.60	14497.081	1031
6275	26.55	48.93	-8.46	-5731.77	-6054.17	14497.089	1031
6280	26.40	48.76	-8.43	-5730.92	-6052.85	14497.094	1031
6285	26.29	48.76	-8.41	-5730.81	-6052.46	14497.095	1031
6290	26.21	48.76	-8.41	-5730.59	-6052.43	14497.104	1031
6295	26.80	48.41	-8.36	-5730.50	-6051.75	14497.108	1031
6300	26.38	48.26	-8.32	-5729.29	-6050.03	14497.111	1031
6305	26.25	48.26	-8.35	-5729.08	-6049.72	14497.117	1031
6310	25.99	48.09	-8.30	-5728.17	-6049.03	14497.125	1031
6315	25.36	48.48	-8.33	-5728.22	-6048.61	14497.126	1031
6320	25.51	48.34	-8.32	-5728.47	-6047.83	14497.133	1031
6325	26.29	47.94	-8.26	-5728.27	-6047.13	14497.138	1031
6330	25.73	47.89	-8.29	-5727.26	-6045.17	14497.143	1031
6335	25.69	47.82	-8.26	-5727.06	-6045.38	14497.150	1031
6340	24.51	48.28	-8.26	-5726.87	-6044.73	14497.155	1031
6345	25.01	48.03	-8.21	-5726.91	-6044.65	14497.156	1031
6350	25.38	47.49	-8.17	-5725.65	-6042.98	14497.162	1031
6355	25.64	47.35	-8.16	-5725.29	-6042.69	14497.168	1031
6360	26.36	46.87	-8.11	-5724.44	-6041.23	14497.175	1031
6365	26.55	46.73	-8.08	-5724.57	-6041.29	14497.178	1031
6370	26.08	46.91	-8.08	-5724.47	-6040.78	14497.186	1031
6375	25.87	47.00	-8.12	-5724.45	-6040.90	14497.188	1031
6380	25.93	46.57	-8.04	-5723.13	-6039.15	14497.195	1031
6385	26.00	46.60	-8.07	-5723.06	-6039.01	14497.199	1031
6390	26.03	46.52	-8.04	-5723.19	-6038.61	14497.203	1031
6395	25.86	46.49	-8.05	-5722.72	-6038.02	14497.205	1031
6400	25.42	46.57	-8.03	-5722.59	-6038.33	14497.212	1031
6405	25.41	46.42	-8.00	-5721.65	-6037.71	14497.219	1031
6410	25.78	46.16	-7.99	-5721.71	-6037.24	14497.220	1031
6415	25.31	46.23	-7.99	-5721.12	-6036.23	14497.228	1031
6420	25.02	46.29	-7.96	-5720.77	-6035.87	14497.233	1031
6425	25.85	45.82	-7.91	-5720.79	-6035.36	14497.240	1031
6430	25.31	46.01	-7.94	-5720.68	-6034.87	14497.245	1031
6435	25.30	45.66	-7.88	-5719.36	-6033.38	14497.250	1031
6440	24.60	45.92	-7.90	-5719.00	-6032.60	14497.250	1031
6445	24.81	45.63	-7.92	-5718.63	-6031.84	14497.260	1031
6450	25.08	45.45	-7.86	-5718.30	-6031.23	14497.264	1031
6455	25.43	45.27	-7.85	-5718.28	-6030.74	14497.269	1031
6460	23.98	45.88	-7.90	-5718.33	-6030.26	14497.276	1031
6465	25.07	45.34	-7.82	-5718.14	-6029.97	14497.280	1031
6470	24.21	45.66	-7.83	-5718.28	-6029.26	14497.281	1031
6475	22.79	45.89	-7.77	-5716.79	-6026.64	14497.290	1031
6480	23.71	45.37	-7.82	-5716.33	-6026.81	14497.292	1031
6485	25.14	44.69	-7.75	-5716.23	-6026.26	14497.297	1031
6490	25.22	44.59	-7.74	-5716.24	-6025.70	14497.302	1031
6495	24.20	44.66	-7.73	-5714.97	-6023.84	14497.310	1031
6500	25.11	44.23	-7.65	-5714.87	-6023.74	14497.312	1031
6505	25.39	44.07	-7.67	-5714.64	-6023.33	14497.316	1031
6510	23.92	44.69	-7.69	-5714.74	-6023.18	14497.324	1031
6515	24.08	44.47	-7.70	-5714.21	-6022.62	14497.328	1031
6520	24.45	44.06	-7.61	-5713.32	-6021.10	14497.330	1031
6525	23.76	44.25	-7.63	-5713.27	-6020.32	14497.339	1031
6530	24.20	43.94	-7.61	-5712.63	-6019.55	14497.344	1031
6535	23.88	44.00	-7.59	-5712.26	-6018.97	14497.345	1031
6540	23.95	43.89	-7.56	-5712.16	-6018.68	14497.355	1031
6545	24.55	43.61	-7.55	-5712.13	-6018.19	14497.357	1031
6550	24.38	43.41	-7.53	-5711.23	-6018.23	14497.363	1031
6555	24.65	43.32	-7.52	-5710.71	-6018.27	14497.369	1031
6560	24.40	43.41	-7.53	-5711.11	-6017.90	14497.374	1031
6565	24.05	43.54	-7.54	-5711.06	-6017.48	14497.376	1031
6570	23.84	43.27	-7.48	-5709.42	-6015.73	14497.385	1031
6575	23.64	43.24	-7.47	-5709.41	-6015.44	14497.389	1031
6580	23.53	43.11	-7.45	-5708.62	-6014.19	14497.394	1031
6585	23.97	42.92	-7.42	-5708.54	-6014.33	14497.400	1031
6590	24.22	42.79	-7.42	-5708.64	-6014.49	14497.405	1031
6595	24.73	42.56	-7.38	-5708.75	-6014.04	14497.406	1031
6600	25.11	42.10	-7.35	-5707.71	-6012.73	14497.413	1031
6605	24.26	42.42	-7.38	-5707.62	-6012.39	14497.417	1031
6610	23.36	42.76	-7.38	-5707.66	-6011.98	14497.425	1031
6615	24.02	42.50	-7.34	-5707.47	-6012.08	14497.427	1031
6620	23.65	42.66	-7.39	-5707.77	-6011.63	14497.434	1031
6625	23.53	42.65	-7.38	-5707.58	-6011.91	14497.438	1031
6630	23.46	42.44	-7.36	-5706.58	-6010.73	14497.443	1031
6635	23.69	42.10	-7.32	-5705.37	-6009.84	14497.449	1031
6640	23.07	42.25	-7.29	-5705.07	-6009.14	14497.453	1031
6645	23.27	42.10	-7.29	-5704.71	-6008.38	14497.456	1031
6650	23.73	41.82	-7.25	-5704.76	-6008.14	14497.463	1031
6655	23.53	41.86	-7.26	-5704.51	-6008.07	14497.469	1031
6660	23.59	41.74	-7.24	-5704.06	-6007.36	14497.470	1031
6665	23.60	41.46	-7.19	-5703.40	-6006.02	14497.479	1031
6670	22.74	41.76	-7.21	-5702.99	-6005.91	14497.483	1031
6675	24.44	40.77	-7.09	-5702.22	-6004.85	14497.490	1031
6680	23.41	41.17	-7.15	-5702.07	-6004.48	14497.492	1031
6685	23.59	41.08	-7.16	-5702.14	-6003.89	14497.500	1031
6690	22.48	41.50	-7.17	-5702.11	-6003.69	14497.500	1031
6695	22.85	41.04	-7.14	-5701.17	-6002.49	14497.508	1031
6700	22.12	41.31	-7.16	-5700.63	-6002.04	14497.514	1031
6705	22.91	40.96	-7.14	-5700.70	-6001.97	14497.517	1031
6710	23.11	40.78	-7.08	-5700.46	-6001.63	14497.524	1031
6715	23.77	40.42	-7.10	-5699.96	-6001.29	14497.530	1031
6720	22.79	40.79	-7.07	-5700.17	-6000.84	14497.531	1031
6725	21.90	41.11	-7.09	-5700.47	-6000.23	14497.539	1031
6730	22.39	40.90	-7.09	-5700.07	-5999.98	14497.543	1031
6735	23.52	40.08	-7.00	-5698.11	-6000.10	14497.547	1031
6740	23.32	40.04	-6.98	-5697.73	-5999.47	14497.551	1031
6745	23.32	39.92	-7.00	-5696.90	-5999.01	14497.559	1031
6750	22.84	40.03	-7.01	-5696.98	-5998.36	14497.562	1031
6755	23.79	39.57	-6.95	-5697.12	-5998.10	14497.566	1031
6760	23.95	39.47	-6.92	-5696.71	-5997.94	14497.574	1031
6765	23.12	39.77	-6.92	-5696.67	-5998.03	14497.578	1031
6770	23.36	39.59	-6.93	-5696.54	-5997.27	14497.581	1031
6775	22.08	39.87	-6.95	-5694.83	-5997.08	14497.590	1031
6780	22.40	39.68	-6.95	-5694.69	-5996.69	14497.594	1031
6785	22.79	39.43	-6.93	-5694.85	-5995.59	14497.598	1031
6790	22.20	39.62	-6.95	-5694.55	-5995.37	14497.605	1031
6795	23.67	38.75	-6.88	-5694.07	-5994.17	14497.608	1031
6800	23.32	38.61	-6.79	-5692.97	-5992.80	14497.611	1031
6805	22.78	38.84	-6.84	-5693.17	-5992.44	14497.620	1031
6810	22.28	38.97	-6.82	-5693.29	-5991.62	14497.624	1031
6815	22.86	38.61	-6.80	-5692.86	-5991.53	14497.626	1031
6820	22.27	38.57	-6.78	-5691.88	-5990.02	14497.636	1031
6825	22.53	38.37	-6.71	-5691.55	-5989.40	14497.638	1031
6830	23.18	37.85	-6.69	-5690.83	-5988.35	14497.641	1031
6835	22.68	37.97	-6.68	-5690.40	-5988.21	14497.649	1031
6840	22.97	37.88	-6.66	-5690.95	-5988.41	14497.655	1031
6845	23.05	37.86	-6.67	-5690.84	-5988.25	14497.656	1031
6850	22.59	37.71	-6.67	-5689.46	-5986.69	14497.661	1031
6855	23.57	37.24	-6.60	-5689.59	-5985.97	14497.669	1031
6860	23.25	37.17	-6.63	-5688.83	-5985.42	14497.673	1031
6865	23.42	37.05	-6.58	-5688.85	-5985.18	14497.679	1031
6870	23.05	37.19	-6.56	-5688.70	-5985.11	14497.684	1031
6875	22.65	37.34	-6.62	-5688.67	-5984.73	14497.688	1031
6880	23.32	36.90	-6.56	-5687.63	-5984.54	14497.695	1031
6885	23.18	36.90	-6.54	-5687.67	-5984.65	14497.699	1031
6890	23.10	36.88	-6.59	-5687.63	-5984.17	14497.703	1031
6895	22.97	36.89	-6.57	-5687.29	-5983.69	14497.706	1031
6900	23.09	36.70	-6.52	-5686.70	-5983.05	14497.713	1031
6905	22.76	36.59	-6.54	-5686.02	-5981.97	14497.719	1031
6910	22.95	36.38	-6.50	-5685.48	-5981.35	14497.722	1031
6915	22.82	36.31	-6.48	-5685.05	-5980.75	14497.729	1031
6920	22.52	36.44	-6.50	-5685.33	-5980.49	14497.733	1031
6925	20.96	37.10	-6.55	-5684.98	-5979.72	14497.735	1031
6930	21.86	36.66	-6.49	-5684.98	-5979.56	14497.743	1031
6935	21.62	36.74	-6.51	-5685.06	-5979.46	14497.750	1031
6940	21.56	36.70	-6.50	-5684.63	-5978.73	14497.750	1031
6945	21.70	36.17	-6.48	-5682.90	-5976.69	14497.759	1031
6950	20.17	36.78	-6.53	-5682.98	-5976.88	14497.763	1031
6955	20.67	36.47	-6.45	-5682.59	-5976.01	14497.768	1031
6960	21.07	36.29	-6.42	-5682.91	-5976.08	14497.774	1031
6965	21.24	35.97	-6.41	-5681.50	-5975.73	14497.779	1031
6970	21.14	35.96	-6.42	-5681.47	-5975.20	14497.781	1031
6975	21.19	35.75	-6.40	-5681.45	-5974.56	14497.789	1031
6980	21.17	35.78	-6.37	-5681.07	-5974.46	14497.793	1031
6985	21.44	35.49	-6.34	-5680.48	-5973.83	14497.797	1031
6990	20.65	35.80	-6.37	-5680.50	-5973.56	14497.802	1031
6995	21.13	35.22	-6.35	-5679.30	-5972.09	14497.810	1031
7000	21.14	35.18	-6.28	-5679.23	-5971.49	14497.812	1031
7005	20.44	35.60	-6.29	-5678.94	-5970.96	14497.820	1031
7010	20.87	35.20	-6.28	-5678.99	-5971.31	14497.824	1031
7015	21.15	34.87	-6.25	-5677.98	-5970.13	14497.828	1031
7020	21.40	34.62	-6.23	-5677.71	-5969.35	14497.829	1031
7025	21.81	34.32	-6.14	-5676.83	-5968.52	14497.840	1031
7030	20.81	34.61	-6.19	-5677.01	-5968.23	14497.843	1031
7035	20.41	34.78	-6.23	-5676.86	-5967.93	14497.846	1031
7040	20.65	34.57	-6.18	-5676.83	-5968.08	14497.854	1031
7045	20.88	34.36	-6.14	-5676.31	-5967.45	14497.857	1031
7050	20.58	34.26	-6.15	-5675.40	-5966.61	14497.860	1031
7055	20.52	34.28	-6.13	-5675.60	-5966.54	14497.869	1031
7060	19.88	34.51	-6.16	-5675.30	-5966.01	14497.875	1031
7065	20.79	34.10	-6.13	-5675.40	-5966.28	14497.876	1031
7070	20.60	34.13	-6.13	-5675.62	-5965.90	14497.883	1031
7075	20.64	34.10	-6.13	-5675.08	-5966.01	14497.889	1031
7080	20.60	33.80	-6.13	-5673.63	-5965.96	14497.893	1031
7085	20.46	33.84	-6.14	-5673.39	-5965.52	14497.899	1031
7090	20.15	33.73	-6.12	-5672.75	-5963.26	14497.905	1031
7095	20.19	33.56	-6.12	-5672.66	-5963.48	14497.906	1031
7100	20.37	33.46	-6.06	-5672.49	-5963.41	14497.912	1031
7105	20.56	33.35	-6.04	-5672.61	-5962.79	14497.919	1031
7110	20.30	33.09	-6.03	-5671.64	-5961.22	14497.925	1031
7115	20.32	33.06	-6.00	-5670.90	-5960.68	14497.925	1031
7120	21.50	32.44	-5.96	-5670.70	-5960.10	14497.935	1031
7125	20.49	32.91	-5.98	-5671.06	-5960.45	14497.938	1031
7130	20.19	32.73	-5.97	-5669.95	-5959.05	14497.941	1031
7135	19.63	32.83	-5.95	-5669.77	-5958.28	14497.949	1031
7140	20.22	32.36	-5.89	-5669.32	-5957.49	14497.955	1031
7145	20.45	32.36	-5.87	-5669.12	-5957.57	14497.956	1031
7150	20.53	32.24	-5.92	-5669.12	-5957.34	14497.963	1031
7155	20.08	32.40	-5.95	-5668.85	-5957.13	14497.969	1031
7160	20.56	31.97	-5.89	-5668.33	-5956.29	14497.972	1031
7165	19.74	32.10	-5.89	-5667.77	-5955.20	14497.979	1031
7170	19.88	31.96	-5.86	-5667.73	-5954.94	14497.983	1031
7175	20.38	31.69	-5.87	-5667.46	-5954.71	14497.985	1031
7180	20.42	31.57	-5.86	-5666.84	-5954.47	14497.993	1031
7185	19.53	31.76	-5.85	-5666.27	-5954.28	14497.999	1031
7190	20.12	31.55	-5.81	-5665.98	-5953.48	14498.001	1031
7195	20.14	31.45	-5.81	-5666.27	-5953.27	14498.008	1031
7200	19.97	31.45	-5.85	-5665.88	-5953.35	14498.014	1031
7205	19.54	31.21	-5.81	-5664.67	-5951.46	14498.017	1031
7210	19.92	31.15	-5.84	-5664.40	-5951.38	14498.024	1031
7215	20.07	31.07	-5.76	-5664.36	-5951.01	14498.030	1031
7220	20.01	30.99	-5.78	-5664.40	-5950.83	14498.031	1031
7225	19.55	30.81	-5.75	-5663.41	-5949.77	14498.036	1031
7230	19.72	30.66	-5.67	-5663.31	-5948.81	14498.043	1031
7235	19.90	30.41	-5.68	-5662.40	-5948.50	14498.048	1031
7240	19.84	30.38	-5.69	-5662.31	-5948.12	14498.054	1031
7245	19.71	30.42	-5.67	-5662.23	-5947.84	14498.059	1031
7250	20.56	30.03	-5.65	-5662.23	-5947.72	14498.062	1031
7255	19.72	30.02	-5.66	-5661.15	-5945.81	14498.070	1031
7260	20.35	29.70	-5.59	-5661.02	-5945.75	14498.073	1031
7265	19.05	30.25	-5.65	-5661.00	-5945.66	14498.078	1031
7270	19.08	30.15	-5.63	-5661.13	-5945.27	14498.079	1031
7275	19.18	29.91	-5.66	-5660.18	-5945.07	14498.089	1031
7280	19.11	29.88	-5.63	-5659.36	-5944.95	14498.093	1031
7285	18.86	29.95	-5.61	-5659.10	-5944.64	14498.096	1031
7290	19.33	29.67	-5.61	-5659.66	-5944.40	14498.104	1031
7295	19.33	29.45	-5.58	-5659.18	-5944.07	14498.108	1031
7300	18.85	29.53	-5.56	-5657.97	-5942.87	14498.110	1031
7305	19.39	29.17	-5.51	-5657.84	-5942.21	14498.118	1031
7310	19.22	29.00	-5.49	-5657.28	-5941.60	14498.124	1031
7315	18.99	29.07	-5.54	-5657.25	-5941.52	14498.126	1031
7320	18.36	29.29	-5.53	-5657.35	-5941.12	14498.136	1031
7325	18.90	29.11	-5.56	-5657.50	-5940.84	14498.138	1031
7330	18.57	29.18	-5.56	-5657.44	-5940.74	14498.143	1031
7335	18.21	29.21	-5.54	-5657.03	-5940.43	14498.150	1031
7340	17.86	28.91	-5.46	-5655.40	-5938.66	14498.155	1031
7345	18.39	28.63	-5.43	-5655.33	-5938.66	14498.156	1031
7350	18.51	28.69	-5.47	-5655.48	-5938.56	14498.161	1031
7355	18.23	28.66	-5.50	-5655.29	-5938.24	14498.168	1031
7360	19.08	27.88	-5.37	-5653.81	-5936.50	14498.172	1031
7365	17.98	28.29	-5.43	-5653.50	-5936.02	14498.178	1031
7370	18.23	28.05	-5.41	-5653.33	-5935.78	14498.186	1031
7375	18.24	28.09	-5.37	-5653.66	-5935.93	14498.188	1031
7380	18.05	27.86	-5.35	-5652.38	-5934.51	14498.195	1031
7385	18.74	27.56	-5.32	-5652.34	-5934.29	14498.198	1031
7390	19.53	26.82	-5.29	-5651.27	-5933.61	14498.205	1031
7395	18.97	27.20	-5.30	-5651.38	-5933.50	14498.205	1031
7400	18.34	27.34	-5.29	-5651.44	-5932.33	14498.213	1031
7405	17.73	27.43	-5.32	-5650.49	-5932.24	14498.218	1031
7410	17.40	27.38	-5.34	-5650.41	-5931.89	14498.223	1031
7415	17.58	27.31	-5.31	-5649.81	-5931.96	14498.229	1031
7420	18.63	26.93	-5.22	-5649.97	-5931.89	14498.233	1031
7425	18.57	26.92	-5.25	-5650.17	-5931.65	14498.235	1031
7430	17.67	27.15	-5.29	-5650.10	-5931.76	14498.244	1031
7435	17.06	27.40	-5.31	-5649.96	-5931.54	14498.249	1031
7440	17.34	27.34	-5.23	-5649.42	-5931.43	14498.250	1031
7445	17.18	27.04	-5.25	-5648.17	-5931.26	14498.261	1031
7450	17.80	26.65	-5.27	-5648.16	-5931.21	14498.263	1031
7455	17.42	26.79	-5.24	-5647.71	-5930.81	14498.266	1031
7460	17.87	26.57	-5.19	-5647.39	-5929.63	14498.274	1031
7465	17.82	26.19	-5.16	-5646.54	-5928.64	14498.279	1031
7470	17.66	26.14	-5.14	-5646.68	-5928.11	14498.281	1031
7475	17.33	26.29	-5.18	-5646.26	-5927.92	14498.289	1031
7480	17.85	26.07	-5.14	-5646.46	-5927.66	14498.293	1031
7485	17.63	26.06	-5.14	-5646.16	-5927.49	14498.297	1031
7490	16.49	26.45	-5.19	-5646.08	-5927.16	14498.303	1031
7495	16.86	25.78	-5.06	-5644.52	-5924.76	14498.310	1031
7500	16.83	25.67	-5.09	-5644.47	-5924.88	14498.312	1031
7505	17.25	25.36	-5.12	-5644.48	-5924.41	14498.320	1031
7510	16.91	25.70	-5.13	-5644.59	-5924.41	14498.323	1031
7515	17.07	25.24	-5.08	-5643.58	-5923.26	14498.328	1031
7520	17.21	25.00	-5.05	-5642.71	-5922.41	14498.330	1031
7525	16.71	25.01	-5.03	-5641.94	-5922.04	14498.339	1031
7530	17.94	24.42	-4.98	-5642.10	-5921.40	14498.343	1031
7535	17.00	24.86	-5.01	-5642.32	-5921.08	14498.345	1031
7540	17.68	24.55	-4.99	-5642.05	-5921.15	14498.354	1031
7545	17.16	24.14	-4.99	-5641.13	-5919.79	14498.360	1031
7550	17.60	24.12	-4.94	-5640.98	-5919.60	14498.360	1031
7555	17.20	24.21	-4.98	-5640.96	-5919.14	14498.369	1031
7560	16.81	24.38	-4.97	-5640.95	-5919.02	14498.374	1031
7565	16.98	24.20	-4.94	-5640.27	-5918.68	14498.378	1031
7570	17.39	23.93	-4.97	-5639.72	-5918.49	14498.386	1031
7575	17.04	23.86	-4.93	-5639.38	-5918.15	14498.389	1031
7580	16.88	23.71	-4.90	-5638.38	-5917.15	14498.392	1031
7585	16.88	23.69	-4.88	-5638.68	-5916.63	14498.399	1031
7590	16.70	23.71	-4.90	-5638.52	-5916.75	14498.404	1031
7595	17.26	23.41	-4.91	-5638.27	-5916.47	14498.406	1031
7600	16.57	23.31	-4.83	-5637.19	-5914.94	14498.415	1031
7605	16.27	23.41	-4.87	-5637.17	-5914.63	14498.418	1031
7610	16.90	23.04	-4.82	-5637.01	-5913.69	14498.422	1031
7615	16.68	23.03	-4.84	-5637.08	-5913.62	14498.429	1031
7620	16.83	22.52	-4.83	-5635.80	-5911.96	14498.435	1031
7625	16.44	22.68	-4.79	-5635.68	-5911.59	14498.438	1031
7630	16.65	22.43	-4.80	-5635.50	-5910.96	14498.441	1031
7635	16.84	22.27	-4.78	-5635.09	-5911.28	14498.448	1031
7640	17.11	22.22	-4.74	-5635.25	-5911.23	14498.455	1031
7645	16.84	22.25	-4.74	-5634.95	-5910.61	14498.456	1031
7650	17.00	22.20	-4.75	-5635.12	-5910.84	14498.463	1031
7655	16.20	22.53	-4.78	-5634.89	-5910.75	14498.468	1031
7660	16.89	21.66	-4.66	-5633.34	-5908.76	14498.475	1031
7665	16.55	21.74	-4.70	-5632.84	-5908.33	14498.479	1031
7670	16.27	21.88	-4.72	-5632.89	-5908.07	14498.484	1031
7675	16.58	21.63	-4.68	-5632.87	-5907.95	14498.486	1031
7680	15.98	21.83	-4.72	-5631.86	-5907.95	14498.494	1031
7685	16.34	21.54	-4.66	-5631.46	-5907.82	14498.499	1031
7690	16.31	21.52	-4.66	-5631.36	-5907.70	14498.501	1031
7695	16.08	21.59	-4.70	-5631.53	-5907.67	14498.510	1031
7700	16.40	21.42	-4.68	-5631.56	-5907.45	14498.514	1031
7705	16.18	21.45	-4.69	-5631.32	-5907.21	14498.516	1031
7710	16.19	21.15	-4.64	-5630.27	-5905.70	14498.525	1031
7715	16.17	20.85	-4.64	-5629.25	-5904.71	14498.530	1031
7720	15.64	20.98	-4.62	-5629.19	-5904.90	14498.531	1031
7725	15.73	20.73	-4.56	-5628.65	-5903.56	14498.540	1031
7730	15.89	20.53	-4.55	-5628.39	-5903.43	14498.542	1031
7735	15.84	20.35	-4.53	-5627.74	-5902.85	14498.549	1031
7740	15.58	20.29	-4.54	-5627.59	-5902.16	14498.556	1031
7745	16.03	19.95	-4.47	-5626.90	-5901.49	14498.560	1031
7750	16.29	19.82	-4.51	-5626.97	-5901.55	14498.562	1031
7755	15.26	20.14	-4.48	-5626.99	-5901.36	14498.569	1031
7760	15.36	20.13	-4.46	-5626.37	-5900.79	14498.573	1031
7765	15.62	19.76	-4.44	-5625.68	-5899.70	14498.578	1031
7770	16.42	19.40	-4.48	-5625.96	-5899.67	14498.582	1031
7775	16.47	19.06	-4.43	-5624.52	-5898.57	14498.590	1031
7780	15.80	19.24	-4.41	-5624.79	-5898.63	14498.593	1031
7785	15.35	19.44	-4.46	-5624.61	-5898.62	14498.595	1031
7790	15.35	19.38	-4.45	-5624.58	-5898.11	14498.604	1031
7795	15.75	18.74	-4.41	-5622.84	-5896.83	14498.610	1031
7800	15.29	18.99	-4.36	-5623.22	-5896.89	14498.610	1031
7805	15.92	18.72	-4.36	-5623.39	-5896.44	14498.620	1031
7810	15.46	18.81	-4.38	-5623.18	-5895.97	14498.625	1031
7815	14.31	19.08	-4.42	-5622.64	-5895.23	14498.626	1031
7820	15.15	18.50	-4.34	-5621.64	-5894.50	14498.636	1031
7825	15.32	18.44	-4.34	-5621.71	-5894.01	14498.639	1031
7830	14.38	18.79	-4.38	-5622.00	-5893.68	14498.643	1031
7835	14.85	18.51	-4.39	-5621.56	-5893.55	14498.648	1031
7840	14.87	18.11	-4.34	-5620.52	-5892.33	14498.654	1031
7845	15.41	17.88	-4.27	-5620.32	-5892.26	14498.656	1031
7850	15.64	17.76	-4.27	-5620.22	-5892.35	14498.661	1031
7855	14.39	18.22	-4.31	-5619.94	-5892.09	14498.668	1031
7860	14.65	17.91	-4.30	-5618.98	-5891.76	14498.673	1031
7865	15.65	17.48	-4.24	-5619.06	-5891.33	14498.677	1031
7870	14.65	17.80	-4.30	-5618.78	-5891.18	14498.685	1031
7875	14.87	17.75	-4.26	-5618.90	-5891.21	14498.688	1031
7880	14.95	17.47	-4.25	-5617.37	-5890.83	14498.692	1031
7885	15.72	17.06	-4.23	-5617.39	-5890.41	14498.698	1031
7890	14.56	17.25	-4.20	-5616.51	-5889.35	14498.705	1031
7895	14.98	17.09	-4.22	-5616.71	-5889.32	14498.706	1031
7900	15.03	17.10	-4.22	-5616.87	-5889.22	14498.714	1031
7905	14.60	17.17	-4.20	-5616.78	-5888.58	14498.718	1031
7910	15.11	16.56	-4.20	-5614.69	-5887.52	14498.725	1031
7915	15.23	16.45	-4.17	-5615.25	-5886.75	14498.729	1031
7920	15.00	16.49	-4.15	-5615.37	-5886.55	14498.734	1031
7925	15.36	16.33	-4.13	-5615.40	-5886.46	14498.735	1031
7930	14.79	16.36	-4.15	-5614.83	-5885.68	14498.745	1031
7935	14.19	16.31	-4.15	-5614.04	-5884.91	14498.750	1031
7940	14.46	16.08	-4.09	-5613.74	-5884.65	14498.750	1031
7945	15.01	15.72	-4.05	-5613.14	-5883.50	14498.758	1031
7950	13.78	16.12	-4.11	-5613.36	-5883.48	14498.764	1031
7955	13.46	16.26	-4.10	-5613.38	-5883.38	14498.767	1031
7960	13.80	16.10	-4.11	-5612.95	-5883.36	14498.774	1031
7965	13.72	16.11	-4.06	-5613.00	-5883.56	14498.780	1031
7970	13.89	15.92	-4.10	-5612.73	-5883.10	14498.781	1031
7975	13.87	15.46	-4.03	-5611.51	-5881.23	14498.788	1031
7980	14.76	15.00	-4.03	-5610.87	-5881.07	14498.793	1031
7985	14.14	15.03	-3.93	-5610.32	-5880.47	14498.799	1031
7990	13.69	15.24	-3.99	-5610.37	-5880.19	14498.802	1031
7995	13.84	15.19	-3.97	-5610.49	-5880.28	14498.810	1031
8000	13.85	15.19	-3.98	-5610.37	-5880.32	14498.812	1031
8005	14.27	14.57	-3.92	-5609.09	-5878.89	14498.820	1031
8010	14.49	14.53	-3.93	-5609.19	-5878.81	14498.823	1031
8015	13.04	15.11	-4.02	-5609.37	-5878.61	14498.829	1031
8020	13.85	14.81	-3.96	-5609.05	-5878.73	14498.829	1031
8025	13.08	14.66	-3.97	-5607.81	-5876.75	14498.840	1031
8030	14.23	14.18	-3.91	-5607.68	-5876.90	14498.844	1031
8035	13.63	14.20	-3.90	-5607.31	-5876.37	14498.847	1031
8040	13.83	14.13	-3.86	-5607.11	-5876.14	14498.854	1031
8045	13.60	14.01	-3.89	-5606.40	-5875.76	14498.859	1031
8050	13.61	13.96	-3.89	-5606.16	-5875.27	14498.860	1031
8055	13.84	13.82	-3.89	-5606.18	-5874.98	14498.870	1031
8060	13.54	13.94	-3.88	-5606.21	-5875.18	14498.875	1031
8065	13.81	13.78	-3.87	-5606.02	-5875.00	14498.876	1031
8070	13.69	13.86	-3.86	-5605.96	-5874.98	14498.883	1031
8075	13.50	13.73	-3.86	-5605.63	-5874.37	14498.889	1031
8080	13.73	13.53	-3.82	-5605.12	-5873.66	14498.891	1031
8085	14.10	13.37	-3.83	-5605.55	-5873.33	14498.900	1031
8090	13.08	13.69	-3.84	-5605.23	-5873.34	14498.905	1031
8095	12.84	13.66	-3.85	-5604.46	-5873.34	14498.906	1031
8100	12.67	13.48	-3.80	-5602.98	-5873.39	14498.911	1031
8105	13.55	12.96	-3.73	-5602.47	-5872.66	14498.919	1031
8110	12.72	13.04	-3.75	-5601.69	-5871.53	14498.922	1031
8115	13.42	12.73	-3.77	-5601.78	-5871.70	14498.930	1031
8120	12.99	12.75	-3.74	-5601.52	-5871.19	14498.935	1031
8125	13.30	12.62	-3.71	-5601.52	-5870.48	14498.938	1031
8130	13.95	12.10	-3.68	-5600.52	-5870.77	14498.940	1031
8135	13.28	12.28	-3.70	-5600.52	-5870.39	14498.947	1031
8140	13.00	12.06	-3.67	-5598.93	-5869.18	14498.953	1031
8145	12.22	12.35	-3.68	-5599.06	-5868.88	14498.957	1031
8150	13.12	11.95	-3.65	-5599.28	-5868.76	14498.964	1031
8155	12.62	12.15	-3.67	-5598.93	-5868.24	14498.968	1031
8160	14.10	11.07	-3.58	-5597.94	-5866.78	14498.975	1031
8165	13.13	11.45	-3.58	-5597.76	-5866.68	14498.980	1031
8170	13.02	11.33	-3.55	-5597.47	-5866.32	14498.984	1031
8175	13.19	11.30	-3.60	-5597.46	-5866.33	14498.985	1031
8180	12.53	11.18	-3.54	-5596.32	-5864.87	14498.995	1031
8185	11.62	11.34	-3.56	-5596.15	-5864.01	14499.000	1031
8190	12.56	10.86	-3.53	-5595.64	-5863.61	14499.001	1031
8195	13.12	10.60	-3.52	-5595.67	-5863.74	14499.009	1031
8200	12.95	10.62	-3.56	-5595.55	-5863.45	14499.014	1031
8205	12.47	10.79	-3.56	-5595.52	-5863.34	14499.016	1031
8210	12.44	10.60	-3.50	-5594.92	-5862.68	14499.024	1031
8215	13.48	9.90	-3.47	-5594.27	-5861.64	14499.030	1031
8220	12.38	10.37	-3.49	-5594.27	-5861.48	14499.031	1031
8225	13.15	10.01	-3.44	-5594.21	-5861.16	14499.037	1031
8230	13.09	9.97	-3.49	-5594.19	-5861.05	14499.042	1031
8235	12.98	9.54	-3.44	-5592.68	-5859.66	14499.047	1031
8240	12.97	9.49	-3.40	-5592.74	-5859.46	14499.053	1031
8245	11.67	9.97	-3.44	-5592.65	-5859.51	14499.060	1031
8250	12.62	9.62	-3.42	-5592.64	-5859.33	14499.062	1031
8255	12.97	9.09	-3.40	-5591.35	-5858.00	14499.068	1031
8260	12.47	9.23	-3.38	-5590.79	-5857.96	14499.072	1031
8265	12.49	9.15	-3.32	-5591.14	-5857.52	14499.079	1031
8270	11.83	9.38	-3.40	-5591.08	-5857.02	14499.079	1031
8275	12.08	8.99	-3.33	-5589.74	-5857.02	14499.089	1031
8280	11.49	9.18	-3.37	-5589.64	-5856.61	14499.093	1031
8285	12.42	8.71	-3.32	-5588.94	-5856.31	14499.100	1031
8290	11.51	9.05	-3.35	-5589.70	-5856.44	14499.104	1031
8295	11.82	8.57	-3.29	-5588.23	-5855.03	14499.109	1031
8300	11.93	8.40	-3.30	-5588.04	-5854.80	14499.110	1031
8305	11.86	8.24	-3.25	-5587.59	-5854.27	14499.119	1031
8310	12.27	7.97	-3.24	-5587.33	-5853.71	14499.124	1031
8315	11.11	8.40	-3.28	-5587.20	-5853.73	14499.126	1031
8320	11.63	8.17	-3.25	-5587.20	-5853.34	14499.133	1031
8325	10.96	8.23	-3.27	-5586.87	-5852.81	14499.139	1031
8330	11.44	7.75	-3.21	-5586.08	-5852.09	14499.142	1031
8335	11.92	7.58	-3.20	-5585.94	-5851.69	14499.150	1031
8340	11.76	7.58	-3.21	-5585.72	-5851.65	14499.155	1031
8345	11.19	7.78	-3.21	-5585.39	-5851.30	14499.156	1031
8350	10.86	7.53	-3.19	-5584.44	-5850.04	14499.161	1031
8355	11.30	7.25	-3.19	-5584.65	-5849.84	14499.168	1031
8360	11.42	7.06	-3.14	-5583.64	-5849.09	14499.174	1031
8365	10.95	7.18	-3.14	-5583.84	-5849.08	14499.180	1031
8370	10.99	7.14	-3.10	-5583.44	-5848.91	14499.185	1031
8375	11.41	6.97	-3.15	-5583.36	-5849.18	14499.188	1031
8380	11.05	7.06	-3.12	-5583.25	-5848.69	14499.191	1031
8385	11.22	7.02	-3.11	-5583.56	-5848.93	14499.197	1031
8390	11.14	6.36	-3.08	-5581.53	-5846.60	14499.203	1031
8395	10.92	6.41	-3.10	-5581.42	-5846.14	14499.207	1031
8400	11.33	6.19	-3.04	-5581.47	-5846.09	14499.214	1031
8405	11.37	6.18	-3.04	-5581.13	-5846.18	14499.218	1031
8410	11.48	5.80	-2.95	-5579.70	-5844.78	14499.225	1031
8415	11.41	5.72	-2.95	-5580.00	-5844.88	14499.229	1031
8420	11.35	5.76	-2.99	-5580.07	-5844.81	14499.234	1031
8425	11.64	5.63	-2.99	-5580.06	-5844.77	14499.235	1031
8430	11.76	5.17	-2.95	-5578.69	-5843.79	14499.243	1031
8435	11.25	5.21	-2.95	-5578.47	-5843.31	14499.250	1031
8440	11.01	5.28	-2.97	-5578.50	-5842.87	14499.250	1031
8445	11.40	5.08	-2.94	-5578.46	-5842.90	14499.260	1031
8450	11.30	5.13	-2.94	-5578.16	-5842.30	14499.263	1031
8455	10.40	5.45	-3.00	-5578.26	-5842.40	14499.266	1031
8460	10.29	5.22	-2.94	-5577.58	-5841.87	14499.275	1031
8465	9.62	5.09	-2.93	-5576.30	-5840.38	14499.279	1031
8470	9.68	4.97	-2.90	-5575.98	-5840.03	14499.281	1031
8475	10.25	4.60	-2.88	-5575.69	-5839.80	14499.288	1031
8480	10.37	4.50	-2.88	-5575.33	-5839.41	14499.294	1031
8485	9.74	4.78	-2.86	-5575.56	-5839.43	14499.298	1031
8490	10.58	4.32	-2.83	-5575.00	-5838.88	14499.305	1031
8495	9.88	4.21	-2.85	-5574.19	-5837.73	14499.310	1031
8500	9.37	4.34	-2.82	-5573.95	-5837.80	14499.312	1031
8505	9.55	4.12	-2.80	-5573.85	-5837.92	14499.318	1031
8510	10.19	3.96	-2.81	-5573.66	-5837.51	14499.322	1031
8515	9.22	3.96	-2.79	-5572.82	-5836.35	14499.329	1031
8520	9.82	3.66	-2.75	-5572.66	-5836.16	14499.332	1031
8525	9.83	3.48	-2.75	-5572.11	-5836.24	14499.339	1031
8530	9.52	3.65	-2.74	-5571.79	-5836.13	14499.343	1031
8535	8.90	3.78	-2.79	-5571.43	-5835.65	14499.345	1031
8540	9.26	3.61	-2.80	-5571.31	-5835.71	14499.355	1031
8545	9.42	3.04	-2.71	-5570.29	-5834.22	14499.358	1031
8550	9.07	3.18	-2.71	-5570.18	-5834.10	14499.360	1031
8555	9.96	2.80	-2.70	-5570.28	-5833.78	14499.370	1031
8560	9.46	2.98	-2.69	-5569.98	-5833.92	14499.374	1031
8565	9.64	2.90	-2.68	-5570.19	-5833.28	14499.378	1031
8570	8.86	3.15	-2.70	-5570.17	-5833.48	14499.386	1031
8575	8.83	2.72	-2.65	-5568.62	-5832.14	14499.390	1031
8580	9.88	2.11	-2.63	-5568.22	-5831.08	14499.391	1031
8585	8.45	2.56	-2.65	-5568.34	-5830.80	14499.401	1031
8590	9.79	2.15	-2.58	-5568.00	-5831.08	14499.404	1031
8595	9.54	2.15	-2.60	-5567.92	-5830.74	14499.406	1031
8600	9.60	2.10	-2.60	-5567.66	-5830.95	14499.411	1031
8605	8.75	1.88	-2.55	-5566.86	-5828.71	14499.420	1031
8610	8.36	1.92	-2.58	-5565.94	-5828.73	14499.422	1031
8615	8.39	1.85	-2.57	-5565.87	-5828.46	14499.431	1031
8620	9.13	1.47	-2.59	-5565.54	-5828.32	14499.436	1031
8625	8.77	1.51	-2.54	-5565.24	-5828.17	14499.438	1031
8630	8.74	1.21	-2.47	-5563.97	-5827.02	14499.440	1031
8635	8.62	1.27	-2.52	-5564.43	-5826.90	14499.448	1031
8640	8.53	1.20	-2.51	-5563.54	-5826.84	14499.453	1031
8645	8.60	1.17	-2.51	-5563.45	-5826.92	14499.457	1031
8650	8.46	1.12	-2.51	-5563.47	-5826.26	14499.464	1031
8655	8.16	1.22	-2.54	-5563.20	-5826.15	14499.468	1031
8660	8.48	0.51	-2.47	-5562.08	-5824.42	14499.475	1031
8665	8.01	0.61	-2.43	-5561.93	-5824.49	14499.480	1031
8670	8.63	0.34	-2.39	-5561.86	-5824.45	14499.485	1031
8675	8.14	0.57	-2.44	-5562.02	-5824.14	14499.485	1031
8680	7.90	0.31	-2.40	-5560.76	-5823.13	14499.492	1031
8685	7.89	0.09	-2.36	-5560.26	-5822.20	14499.499	1031
8690	7.93	-0.12	-2.32	-5559.67	-5821.94	14499.505	1031
8695	7.87	-0.18	-2.36	-5559.56	-5821.53	14499.510	1031
8700	8.20	-0.38	-2.34	-5559.44	-5821.06	14499.514	1031
8705	8.25	-0.40	-2.33	-5559.45	-5821.16	14499.518	1031
8710	8.53	-0.70	-2.33	-5558.74	-5820.27	14499.526	1031
8715	7.51	-0.56	-2.29	-5558.29	-5819.65	14499.529	1031
8720	7.43	-0.60	-2.31	-5558.12	-5819.69	14499.531	1031
8725	7.08	-0.46	-2.29	-5558.18	-5819.77	14499.539	1031
8730	7.24	-0.53	-2.31	-5557.95	-5819.53	14499.544	1031
8735	7.90	-0.79	-2.28	-5557.84	-5819.51	14499.549	1031
8740	7.54	-0.75	-2.32	-5557.63	-5819.00	14499.555	1031
8745	7.79	-1.42	-2.24	-5555.99	-5817.39	14499.559	1031
8750	7.81	-1.43	-2.23	-5556.02	-5817.20	14499.562	1031
8755	7.29	-1.26	-2.23	-5555.91	-5817.44	14499.567	1031
8760	7.10	-1.21	-2.23	-5555.52	-5817.28	14499.571	1031
8765	7.62	-1.42	-2.21	-5555.87	-5817.03	14499.578	1031
8770	6.98	-1.25	-2.23	-5555.61	-5816.98	14499.581	1031
8775	7.28	-1.70	-2.17	-5553.58	-5817.13	14499.589	1031
8780	8.06	-2.04	-2.15	-5553.66	-5816.53	14499.593	1031
8785	6.93	-1.75	-2.17	-5553.56	-5816.13	14499.599	1031
8790	7.27	-1.87	-2.12	-5553.50	-5815.92	14499.604	1031
8795	7.38	-2.01	-2.14	-5553.32	-5815.79	14499.608	1031
8800	7.16	-1.98	-2.11	-5553.40	-5815.52	14499.610	1031
8805	7.31	-2.51	-2.08	-5551.84	-5813.83	14499.621	1031
8810	7.08	-2.57	-2.10	-5551.67	-5813.35	14499.624	1031
8815	6.84	-2.52	-2.12	-5551.26	-5813.14	14499.630	1031
8820	7.10	-2.66	-2.09	-5551.34	-5812.88	14499.636	1031
8825	7.24	-2.83	-2.05	-5551.31	-5812.59	14499.639	1031
8830	6.75	-2.62	-2.08	-5551.33	-5812.57	14499.643	1031
8835	7.51	-3.25	-2.05	-5550.31	-5811.64	14499.648	1031
8840	7.12	-3.50	-2.01	-5548.98	-5810.54	14499.654	1031
8845	7.08	-3.54	-2.11	-5549.11	-5810.09	14499.660	1031
8850	6.96	-3.57	-2.01	-5549.31	-5810.08	14499.662	1031
8855	6.88	-3.47	-2.05	-5549.12	-5809.89	14499.669	1031
8860	7.61	-3.73	-1.99	-5549.48	-5809.93	14499.674	1031
8865	7.55	-3.87	-1.98	-5548.60	-5809.22	14499.679	1031
8870	6.88	-4.29	-1.94	-5546.65	-5807.39	14499.683	1031
8875	6.83	-4.28	-1.89	-5546.76	-5806.86	14499.688	1031
8880	7.23	-4.49	-1.90	-5546.72	-5806.82	14499.690	1031
8885	6.65	-4.33	-1.90	-5546.74	-5806.62	14499.698	1031
8890	6.83	-4.89	-1.85	-5545.11	-5805.18	14499.703	1031
8895	5.92	-4.59	-1.88	-5545.27	-5805.02	14499.705	1031
8900	6.90	-5.03	-1.85	-5544.99	-5804.95	14499.715	1031
8905	6.33	-4.85	-1.82	-5544.98	-5804.69	14499.718	1031
8910	5.92	-5.16	-1.84	-5543.66	-5803.43	14499.725	1031
8915	6.58	-5.46	-1.77	-5543.41	-5803.45	14499.730	1031
8920	5.71	-5.20	-1.84	-5543.24	-5803.19	14499.735	1031
8925	5.61	-5.19	-1.82	-5543.41	-5802.98	14499.736	1031
8930	5.72	-5.57	-1.74	-5542.21	-5801.99	14499.743	1031
8935	5.41	-5.49	-1.76	-5541.97	-5801.49	14499.749	1031
8940	5.80	-5.79	-1.79	-5541.52	-5800.81	14499.751	1031
8945	6.06	-5.87	-1.75	-5541.30	-5800.45	14499.760	1031
8950	5.34	-5.67	-1.78	-5541.09	-5800.18	14499.764	1031
8955	6.28	-6.22	-1.75	-5541.10	-5800.08	14499.766	1031
8960	6.38	-6.28	-1.75	-5540.86	-5799.97	14499.775	1031
8965	6.35	-6.23	-1.73	-5540.95	-5799.86	14499.779	1031
8970	5.10	-6.38	-1.75	-5538.79	-5798.62	14499.785	1031
8975	6.68	-7.05	-1.66	-5539.07	-5797.87	14499.788	1031
8980	5.88	-6.78	-1.67	-5539.39	-5797.94	14499.794	1031
8985	5.93	-6.71	-1.65	-5539.18	-5797.79	14499.799	1031
8990	6.68	-7.26	-1.62	-5538.28	-5797.34	14499.806	1031
8995	5.83	-7.33	-1.58	-5537.42	-5796.35	14499.811	1031
9000	6.12	-7.46	-1.57	-5536.96	-5796.35	14499.812	1031
9005	5.81	-7.37	-1.58	-5537.23	-5796.49	14499.818	1031
9010	6.18	-7.58	-1.58	-5537.08	-5795.92	14499.823	1031
9015	6.02	-7.99	-1.54	-5536.08	-5794.50	14499.828	1031
9020	5.63	-7.85	-1.56	-5535.61	-5794.31	14499.831	1031
9025	5.46	-8.09	-1.49	-5534.83	-5793.53	14499.839	1031
9030	5.77	-8.20	-1.48	-5534.73	-5793.50	14499.843	1031
9035	4.46	-7.95	-1.51	-5533.67	-5791.98	14499.850	1031
9040	5.42	-8.37	-1.49	-5533.99	-5793.05	14499.854	1031
9045	6.65	-8.88	-1.42	-5534.01	-5792.64	14499.858	1031
9050	5.76	-8.51	-1.51	-5534.02	-5792.36	14499.860	1031
9055	6.04	-8.64	-1.44	-5534.31	-5791.76	14499.870	1031
9060	5.59	-8.45	-1.46	-5534.05	-5792.27	14499.875	1031
9065	5.98	-9.08	-1.41	-5532.34	-5791.15	14499.876	1031
9070	5.70	-9.09	-1.41	-5532.40	-5790.62	14499.883	1031
9075	5.19	-9.22	-1.37	-5531.15	-5789.67	14499.890	1031
9080	5.59	-9.40	-1.36	-5531.29	-5789.58	14499.891	1031
9085	4.50	-9.10	-1.38	-5530.99	-5789.26	14499.900	1031
9090	5.11	-9.31	-1.34	-5531.03	-5789.17	14499.904	1031
9095	5.26	-9.61	-1.33	-5530.47	-5788.41	14499.906	1031
9100	5.43	-9.93	-1.29	-5529.83	-5787.91	14499.912	1031
9105	5.55	-9.97	-1.30	-5529.47	-5787.62	14499.919	1031
9110	5.64	-10.02	-1.29	-5529.38	-5788.05	14499.922	1031
9115	4.74	-9.72	-1.33	-5529.20	-5787.81	14499.929	1031
9120	4.85	-9.89	-1.31	-5529.33	-5787.57	14499.936	1031
9125	5.25	-10.22	-1.29	-5528.34	-5786.93	14499.938	1031
9130	5.67	-10.81	-1.19	-5527.08	-5785.56	14499.940	1031
9135	5.48	-10.77	-1.20	-5527.36	-5785.28	14499.948	1031
9140	5.63	-10.98	-1.21	-5526.85	-5784.68	14499.953	1031
9145	5.14	-10.89	-1.19	-5526.60	-5784.74	14499.957	1031
9150	5.57	-11.04	-1.19	-5526.44	-5784.66	14499.964	1031
9155	5.27	-11.01	-1.21	-5526.24	-5784.65	14499.968	1031
9160	5.69	-11.76	-1.17	-5524.82	-5783.14	14499.974	1031
9165	4.90	-11.53	-1.15	-5524.69	-5782.78	14499.979	1031
9170	3.71	-11.15	-1.13	-5524.57	-5782.92	14499.983	1031
9175	3.66	-11.09	-1.17	-5524.82	-5782.97	14499.985	1031
9180	3.43	-11.25	-1.11	-5523.74	-5782.91	14499.995	1031
9185	3.59	-11.25	-1.12	-5523.68	-5782.83	14499.999	1031
9190	4.70	-11.83	-1.13	-5523.72	-5782.78	14500.005	1031
9195	3.63	-11.37	-1.13	-5523.41	-5782.62	14500.008	1031
9200	4.94	-11.82	-1.12	-5523.50	-5782.60	14500.015	1031
9205	5.12	-11.92	-1.10	-5523.35	-5782.48	14500.018	1031
9210	5.15	-12.41	-1.04	-5521.97	-5781.12	14500.025	1030
9215	3.75	-12.23	-1.01	-5521.46	-5780.12	14500.029	1030
9220	4.88	-12.49	-1.03	-5521.62	-5780.38	14500.031	1030
9225	4.51	-12.22	-1.03	-5521.90	-5780.68	14500.038	1030
9230	5.00	-12.50	-1.00	-5521.80	-5780.74	14500.044	1030
9235	5.21	-12.60	-1.00	-5521.93	-5780.26	14500.049	1030
9240	4.59	-12.37	-1.00	-5521.86	-5780.20	14500.054	1030
9245	4.44	-11.97	-1.05	-5522.96	-5781.25	14500.060	1030
9250	5.04	-12.24	-1.04	-5522.97	-5780.93	14500.062	1030
9255	5.53	-12.42	-1.00	-5522.86	-5781.15	14500.067	1030
9260	4.22	-11.84	-1.11	-5522.91	-5781.06	14500.073	1030
9265	4.59	-11.63	-1.12	-5524.09	-5782.34	14500.078	1030
9270	4.63	-11.63	-1.09	-5524.06	-5782.14	14500.081	1030
9275	4.66	-11.47	-1.14	-5524.65	-5782.95	14500.089	1030
9280	5.83	-11.81	-1.13	-5524.71	-5783.10	14500.094	1030
9285	4.48	-11.36	-1.14	-5524.60	-5783.23	14500.101	1030
9290	3.86	-11.18	-1.11	-5524.54	-5782.81	14500.104	1030
9295	3.22	-10.94	-1.12	-5524.54	-5782.87	14500.109	1030
9300	3.32	-10.99	-1.14	-5524.42	-5782.83	14500.110	1030
9305	4.07	-10.94	-1.19	-5526.09	-5782.75	14500.120	1030
9310	5.02	-11.07	-1.21	-5526.58	-5782.63	14500.125	1030
9315	4.84	-11.08	-1.19	-5526.23	-5782.89	14500.130	1030
9320	5.00	-11.08	-1.21	-5526.43	-5782.86	14500.135	1030
9325	5.93	-11.52	-1.14	-5526.44	-5782.61	14500.140	1030
9330	4.62	-11.00	-1.17	-5526.42	-5782.94	14500.141	1030
9335	4.54	-10.41	-1.23	-5527.75	-5784.52	14500.150	1030
9340	5.12	-10.46	-1.23	-5528.27	-5785.46	14500.154	1030
9345	5.41	-10.49	-1.27	-5528.36	-5785.40	14500.156	1030
9350	4.75	-10.23	-1.26	-5528.41	-5785.36	14500.161	1030
9355	5.07	-10.28	-1.27	-5528.72	-5785.64	14500.170	1030
9360	5.94	-10.26	-1.30	-5529.89	-5786.40	14500.172	1030
9365	5.96	-10.30	-1.27	-5529.74	-5786.73	14500.179	1030
9370	4.60	-9.79	-1.29	-5529.75	-5786.60	14500.184	1030
9375	4.34	-9.37	-1.37	-5530.56	-5787.34	14500.188	1030
9380	5.78	-9.65	-1.34	-5531.18	-5788.17	14500.190	1030
9385	6.11	-9.64	-1.35	-5531.40	-5788.68	14500.198	1030
9390	6.07	-9.58	-1.38	-5531.91	-5788.87	14500.203	1030
9395	5.88	-9.35	-1.39	-5531.85	-5788.81	14500.205	1030
9400	6.20	-9.54	-1.35	-5531.81	-5788.56	14500.214	1030
9405	6.00	-9.55	-1.36	-5532.06	-5788.74	14500.218	1030
9410	5.45	-8.84	-1.43	-5533.02	-5789.77	14500.220	1030
9415	5.12	-8.63	-1.41	-5533.10	-5789.87	14500.228	1030
9420	5.97	-8.96	-1.41	-5533.03	-5790.05	14500.234	1030
9425	6.42	-9.11	-1.38	-5533.13	-5790.21	14500.235	1030
9430	5.65	-8.83	-1.43	-5533.02	-5790.11	14500.245	1030
9435	5.53	-8.91	-1.41	-5532.74	-5790.42	14500.249	1030
9440	6.34	-8.70	-1.46	-5534.19	-5790.93	14500.254	1030
9445	5.26	-8.43	-1.46	-5534.15	-5791.26	14500.259	1030
9450	6.27	-8.65	-1.46	-5534.14	-5791.81	14500.265	1030
9455	5.76	-8.52	-1.44	-5534.01	-5791.60	14500.266	1030
9460	5.82	-8.11	-1.54	-5536.20	-5792.50	14500.274	1030
9465	6.16	-7.87	-1.55	-5536.57	-5793.77	14500.279	1030
9470	5.99	-7.58	-1.65	-5537.36	-5793.86	14500.285	1030
9475	6.10	-7.66	-1.53	-5537.31	-5794.32	14500.289	1030
9480	6.01	-7.56	-1.53	-5537.49	-5794.25	14500.294	1030
9485	6.50	-7.82	-1.56	-5537.43	-5794.40	14500.297	1030
9490	6.07	-7.57	-1.58	-5537.83	-5794.54	14500.305	1030
9495	6.51	-7.34	-1.60	-5538.65	-5795.52	14500.309	1030
9500	6.07	-7.05	-1.62	-5539.11	-5795.60	14500.312	1030
9505	6.21	-7.11	-1.61	-5539.62	-5795.50	14500.315	1030
9510	6.34	-7.09	-1.61	-5539.64	-5796.24	14500.322	1030
9515	6.34	-7.01	-1.61	-5539.40	-5795.92	14500.328	1030
9520	6.47	-7.11	-1.62	-5539.23	-5796.00	14500.332	1030
9525	6.43	-7.09	-1.62	-5539.49	-5796.05	14500.339	1030
9530	6.38	-7.07	-1.65	-5539.61	-5796.00	14500.343	1030
9535	6.67	-6.56	-1.67	-5541.10	-5798.13	14500.346	1030
9540	6.66	-6.53	-1.72	-5541.02	-5798.43	14500.354	1030
9545	5.36	-6.04	-1.73	-5541.04	-5798.23	14500.359	1030
9550	5.72	-6.12	-1.70	-5541.02	-5798.32	14500.360	1030
9555	6.65	-6.53	-1.68	-5540.79	-5798.39	14500.370	1030
9560	7.05	-6.55	-1.68	-5541.10	-5798.59	14500.375	1030
9565	7.30	-6.18	-1.75	-5542.58	-5799.50	14500.378	1030
9570	6.67	-5.73	-1.79	-5543.12	-5800.69	14500.386	1030
9575	7.47	-6.01	-1.78	-5543.20	-5800.59	14500.390	1030
9580	6.67	-5.70	-1.80	-5543.19	-5800.78	14500.393	1030
9585	7.03	-5.76	-1.81	-5543.92	-5800.25	14500.400	1030
9590	7.32	-5.83	-1.78	-5543.47	-5800.79	14500.404	1030
9595	7.73	-6.00	-1.76	-5543.43	-5800.83	14500.406	1030
9600	7.26	-5.84	-1.77	-5543.26	-5800.58	14500.411	1030
9605	8.06	-5.67	-1.80	-5544.81	-5802.35	14500.420	1030
9610	7.36	-4.97	-1.88	-5546.09	-5803.31	14500.422	1030
9615	7.25	-4.92	-1.86	-5546.24	-5803.67	14500.431	1030
9620	7.46	-4.96	-1.90	-5546.42	-5803.81	14500.434	1030
9625	7.50	-4.91	-1.88	-5546.40	-5803.79	14500.438	1030
9630	7.36	-4.49	-1.89	-5547.34	-5804.82	14500.441	1030
9635	7.60	-4.51	-1.94	-5547.78	-5804.99	14500.449	1030
9640	6.72	-4.06	-1.93	-5547.85	-5805.38	14500.453	1030
9645	7.95	-4.55	-1.92	-5547.99	-5805.39	14500.458	1030
9650	7.54	-4.29	-1.95	-5548.06	-5805.74	14500.464	1030
9655	7.62	-4.32	-1.94	-5548.16	-5805.80	14500.468	1030
9660	6.90	-3.77	-1.97	-5549.63	-5806.23	14500.474	1030
9665	7.18	-3.81	-1.99	-5549.42	-5806.34	14500.479	1030
9670	7.48	-3.89	-1.99	-5549.41	-5806.58	14500.484	1030
9675	7.69	-3.95	-1.98	-5549.63	-5806.80	14500.485	1030
9680	7.27	-3.38	-2.04	-5550.62	-5807.88	14500.493	1030
9685	7.73	-3.55	-2.06	-5550.70	-5807.88	14500.499	1030
9690	7.65	-3.47	-2.06	-5550.67	-5807.96	14500.501	1030
9695	7.67	-3.47	-2.05	-5550.67	-5808.35	14500.508	1030
9700	8.52	-3.43	-2.08	-5551.88	-5809.26	14500.515	1030
9705	8.24	-3.23	-2.09	-5552.04	-5809.64	14500.516	1030
9710	9.55	-3.71	-2.05	-5551.98	-5810.03	14500.525	1030
9715	8.44	-3.25	-2.07	-5552.25	-5809.93	14500.529	1030
9720	8.53	-3.22	-2.10	-5552.22	-5810.22	14500.531	1030
9725	8.12	-3.07	-2.12	-5552.26	-5810.16	14500.536	1030
9730	8.56	-2.86	-2.14	-5553.24	-5811.26	14500.545	1030
9735	8.59	-2.60	-2.15	-5554.07	-5812.20	14500.547	1030
9740	8.56	-2.52	-2.18	-5554.42	-5812.20	14500.556	1030
9745	8.38	-2.39	-2.20	-5554.33	-5812.50	14500.560	1030
9750	9.01	-2.44	-2.18	-5554.96	-5813.26	14500.562	1030
9755	8.80	-2.14	-2.23	-5555.52	-5813.64	14500.566	1030
9760	8.54	-1.98	-2.21	-5555.84	-5813.80	14500.574	1030
9765	8.48	-2.01	-2.21	-5555.71	-5813.87	14500.580	1030
9770	8.65	-1.83	-2.25	-5556.35	-5814.46	14500.582	1030
9775	8.68	-1.62	-2.28	-5556.96	-5815.24	14500.589	1030
9780	8.77	-1.68	-2.28	-5557.21	-5815.31	14500.593	1030
9785	8.70	-1.53	-2.30	-5557.49	-5815.54	14500.600	1030
9790	7.71	-1.19	-2.30	-5557.37	-5815.33	14500.604	1030
9795	8.82	-1.30	-2.30	-5558.49	-5816.51	14500.609	1030
9800	8.20	-0.93	-2.32	-5558.78	-5816.39	14500.610	1030
9805	8.65	-0.96	-2.32	-5559.04	-5817.21	14500.620	1030
9810	9.41	-1.25	-2.30	-5559.14	-5817.16	14500.624	1030
9815	8.83	-0.87	-2.31	-5559.04	-5817.90	14500.630	1030
9820	8.49	-0.82	-2.33	-5559.23	-5817.39	14500.633	1030
9825	8.59	-0.98	-2.32	-5559.08	-5817.45	14500.640	1031
9830	8.65	-0.99	-2.32	-5558.98	-5817.55	14500.642	1031
9835	8.94	-1.54	-2.27	-5557.39	-5816.02	14500.651	1031
9840	8.24	-1.43	-2.30	-5557.18	-5815.45	14500.654	1031
9845	8.76	-1.59	-2.29	-5557.34	-5815.70	14500.656	1031
9850	8.72	-1.52	-2.29	-5557.22	-5815.82	14500.661	1031
9855	8.97	-1.74	-2.25	-5557.29	-5815.77	14500.670	1031
9860	8.99	-1.62	-2.26	-5557.12	-5815.71	14500.672	1031
9865	8.40	-2.12	-2.18	-5555.45	-5813.83	14500.680	1031
9870	8.62	-2.24	-2.20	-5555.23	-5813.38	14500.683	1031
9875	8.47	-2.15	-2.19	-5555.18	-5813.35	14500.688	1031
9880	8.31	-2.07	-2.24	-5555.06	-5813.84	14500.690	1031
9885	8.04	-2.06	-2.24	-5554.53	-5813.90	14500.698	1031
9890	8.12	-2.24	-2.20	-5553.78	-5813.72	14500.703	1031
9895	8.32	-2.34	-2.20	-5554.01	-5813.59	14500.707	1031
9900	8.66	-2.49	-2.21	-5553.94	-5813.52	14500.714	1031
9905	8.93	-2.65	-2.18	-5553.77	-5813.34	14500.718	1031
9910	9.18	-3.18	-2.14	-5552.37	-5811.86	14500.724	1031
9915	8.74	-3.05	-2.12	-5552.43	-5811.99	14500.728	1031
9920	8.23	-2.86	-2.14	-5552.22	-5811.67	14500.734	1031
9925	9.06	-3.20	-2.12	-5552.07	-5811.79	14500.735	1031
9930	9.00	-3.52	-2.09	-5550.96	-5810.70	14500.745	1031
9935	8.62	-3.42	-2.09	-5551.03	-5810.41	14500.749	1031
9940	7.46	-3.04	-2.13	-5549.91	-5810.11	14500.755	1031
9945	8.25	-3.47	-2.07	-5550.25	-5809.68	14500.759	1031
9950	7.71	-3.28	-2.09	-5550.36	-5809.49	14500.764	1031
9955	8.33	-3.65	-2.05	-5550.19	-5809.72	14500.766	1031
9960	7.82	-3.60	-2.02	-5548.71	-5808.18	14500.775	1031
9965	7.65	-3.75	-2.04	-5548.69	-5808.31	14500.779	1031
9970	6.57	-3.49	-2.03	-5548.01	-5808.65	14500.785	1031
9975	8.09	-3.88	-2.02	-5548.65	-5808.21	14500.788	1031
9980	8.23	-4.19	-1.96	-5547.86	-5807.81	14500.794	1031
9985	7.51	-4.28	-1.99	-5547.68	-5806.73	14500.797	1031
9990	8.02	-4.42	-1.97	-5547.36	-5806.61	14500.804	1031
9995	7.72	-4.59	-1.94	-5546.70	-5806.04	14500.809	1031
10000	8.31	-4.83	-1.92	-5546.71	-5805.77	14500.812	1031
10005	7.28	-4.37	-1.95	-5546.68	-5805.72	14500.815	1031
10010	7.39	-4.58	-1.91	-5546.47	-5805.72	14500.822	1031
10015	7.71	-4.89	-1.88	-5545.48	-5804.44	14500.828	1031
10020	6.98	-4.72	-1.89	-5545.47	-5804.47	14500.832	1031
10025	7.07	-4.73	-1.88	-5545.60	-5804.51	14500.840	1031
10030	7.87	-4.88	-1.92	-5545.52	-5804.60	14500.842	1031
10035	8.12	-5.65	-1.83	-5543.78	-5803.41	14500.845	1031
10040	7.68	-5.62	-1.85	-5544.03	-5803.06	14500.854	1031
10045	7.67	-5.59	-1.81	-5543.75	-5803.02	14500.859	1031
10050	7.97	-5.73	-1.82	-5543.69	-5803.11	14500.860	1031
10055	8.25	-5.71	-1.81	-5543.74	-5803.31	14500.870	1031
10060	7.57	-5.38	-1.86	-5543.61	-5803.35	14500.874	1031
10065	6.89	-5.65	-1.81	-5541.68	-5802.93	14500.880	1031
10070	7.58	-5.86	-1.78	-5541.52	-5802.81	14500.884	1031
10075	7.49	-5.88	-1.79	-5541.39	-5802.44	14500.889	1031
10080	7.15	-5.77	-1.81	-5541.51	-5802.23	14500.893	1031
10085	6.66	-6.01	-1.79	-5540.62	-5801.16	14500.900	1031
10090	7.35	-6.38	-1.72	-5540.23	-5800.63	14500.904	1031
10095	7.36	-6.50	-1.70	-5540.52	-5800.48	14500.906	1031
10100	7.33	-6.45	-1.70	-5540.24	-5800.13	14500.911	1031
10105	7.03	-6.58	-1.67	-5539.23	-5799.45	14500.919	1031
10110	7.47	-6.97	-1.66	-5538.96	-5798.80	14500.922	1031
10115	7.82	-7.10	-1.65	-5538.88	-5798.49	14500.930	1031
10120	7.71	-7.10	-1.64	-5538.89	-5798.30	14500.935	1031
10125	6.97	-6.85	-1.65	-5538.82	-5798.34	14500.938	1031
10130	6.90	-7.24	-1.60	-5537.54	-5797.03	14500.941	1031
10135	6.83	-7.26	-1.60	-5537.52	-5796.86	14500.949	1031
10140	5.88	-7.27	-1.61	-5536.70	-5796.08	14500.953	1031
10145	6.33	-7.20	-1.59	-5536.83	-5796.60	14500.955	1031
10150	5.88	-7.11	-1.62	-5536.81	-5796.29	14500.964	1031
10155	6.04	-7.27	-1.62	-5536.80	-5796.23	14500.968	1031
10160	6.22	-7.74	-1.58	-5535.54	-5794.70	14500.975	1031
10165	6.56	-7.92	-1.55	-5535.32	-5794.91	14500.979	1031
10170	6.46	-7.95	-1.49	-5535.26	-5794.78	14500.984	1031
10175	6.96	-8.17	-1.49	-5535.19	-5794.81	14500.985	1031
10180	6.27	-8.33	-1.47	-5534.07	-5793.77	14500.995	1031
10185	6.30	-8.53	-1.50	-5533.95	-5793.76	14500.999	1031
10190	5.75	-8.46	-1.49	-5533.37	-5792.99	14501.001	1031
10195	6.60	-8.70	-1.47	-5532.92	-5792.99	14501.008	1031
10200	5.79	-8.34	-1.50	-5532.79	-5792.58	14501.014	1031
10205	5.57	-8.35	-1.51	-5532.66	-5792.24	14501.017	1031
10210	6.16	-8.87	-1.40	-5532.13	-5791.73	14501.022	1031
10215	6.25	-9.23	-1.37	-5531.35	-5790.90	14501.029	1031
10220	5.75	-8.99	-1.41	-5531.54	-5790.87	14501.031	1031
10225	5.82	-8.98	-1.41	-5531.45	-5790.49	14501.040	1031
10230	6.02	-9.26	-1.41	-5531.53	-5790.88	14501.043	1031
10235	6.57	-9.37	-1.39	-5531.33	-5790.55	14501.047	1031
10240	5.71	-9.20	-1.41	-5530.86	-5790.09	14501.056	1031
10245	6.08	-9.82	-1.36	-5529.39	-5788.77	14501.059	1031
10250	6.00	-9.96	-1.35	-5529.07	-5788.56	14501.062	1031
10255	5.33	-9.68	-1.36	-5528.93	-5788.55	14501.065	1031
10260	5.50	-9.76	-1.36	-5529.15	-5788.52	14501.071	1031
10265	5.46	-10.24	-1.31	-5527.91	-5787.21	14501.078	1031
10270	5.98	-10.47	-1.27	-5527.69	-5786.38	14501.080	1031
10275	5.68	-10.40	-1.27	-5527.61	-5786.19	14501.089	1031
10280	5.91	-10.46	-1.26	-5527.58	-5786.10	14501.093	1031
10285	5.43	-10.42	-1.24	-5526.32	-5786.14	14501.100	1031
10290	5.63	-10.63	-1.26	-5526.55	-5785.75	14501.104	1031
10295	5.58	-10.70	-1.27	-5526.38	-5785.37	14501.108	1031
10300	6.35	-11.06	-1.25	-5526.09	-5785.14	14501.110	1031
10305	5.99	-11.32	-1.19	-5525.89	-5783.13	14501.120	1031
10310	5.25	-11.17	-1.22	-5524.83	-5783.76	14501.124	1031
10315	5.54	-11.37	-1.20	-5524.72	-5783.05	14501.126	1031
10320	5.75	-11.43	-1.19	-5524.89	-5783.18	14501.133	1031
10325	5.08	-11.44	-1.19	-5524.16	-5782.60	14501.140	1031
10330	5.20	-11.70	-1.11	-5523.14	-5781.77	14501.141	1031
10335	5.03	-11.79	-1.02	-5522.25	-5781.71	14501.150	1031
10340	5.62	-12.15	-1.10	-5522.70	-5780.70	14501.154	1031
10345	4.91	-11.90	-1.11	-5522.87	-5780.59	14501.156	1030
10350	4.95	-11.94	-1.14	-5522.72	-5780.38	14501.161	1030
10355	5.50	-12.12	-1.12	-5522.92	-5780.74	14501.169	1030
10360	4.85	-11.45	-1.17	-5523.68	-5781.79	14501.172	1030
10365	5.67	-11.79	-1.15	-5524.02	-5781.66	14501.180	1030
10370	5.37	-11.69	-1.15	-5523.91	-5781.71	14501.183	1030
10375	5.53	-11.79	-1.15	-5524.00	-5781.76	14501.188	1030
10380	5.25	-11.27	-1.22	-5525.29	-5782.81	14501.194	1030
10385	6.13	-11.66	-1.19	-5524.85	-5783.10	14501.198	1030
10390	5.17	-11.29	-1.21	-5524.81	-5782.88	14501.203	1030
10395	5.60	-11.44	-1.20	-5524.81	-5782.41	14501.205	1030
10400	6.37	-11.33	-1.29	-5526.17	-5783.73	14501.215	1030
10405	6.17	-11.21	-1.26	-5526.44	-5783.87	14501.218	1030
10410	6.23	-11.07	-1.29	-5526.54	-5783.38	14501.225	1030
10415	5.86	-11.19	-1.25	-5526.58	-5783.57	14501.229	1030
10420	6.58	-11.42	-1.25	-5526.50	-5783.33	14501.234	1030
10425	6.00	-11.25	-1.25	-5526.69	-5783.23	14501.236	1030
10430	5.92	-10.33	-1.35	-5528.93	-5784.34	14501.245	1030
10435	6.77	-10.95	-1.26	-5528.22	-5785.06	14501.250	1030
10440	6.55	-10.83	-1.26	-5528.17	-5785.23	14501.251	1030
10445	6.57	-10.72	-1.30	-5528.46	-5784.96	14501.258	1030
10450	5.96	-10.25	-1.33	-5529.09	-5785.97	14501.264	1030
10455	6.15	-10.05	-1.37	-5529.69	-5786.41	14501.266	1030
10460	6.10	-10.14	-1.35	-5529.76	-5786.09	14501.276	1030
10465	6.68	-10.39	-1.31	-5529.83	-5786.13	14501.279	1030
10470	6.45	-10.21	-1.34	-5530.35	-5786.22	14501.281	1030
10475	7.16	-10.40	-1.33	-5531.12	-5786.12	14501.290	1030
10480	6.43	-10.06	-1.35	-5530.90	-5786.24	14501.293	1030
10485	5.94	-9.96	-1.40	-5530.80	-5786.20	14501.297	1030
10490	6.27	-9.85	-1.39	-5531.05	-5786.28	14501.303	1030
10495	6.00	-9.54	-1.46	-5532.19	-5787.45	14501.310	1030
10500	6.54	-9.45	-1.47	-5532.39	-5787.35	14501.312	1030
10505	6.50	-9.46	-1.46	-5532.92	-5787.65	14501.316	1030
10510	6.30	-9.38	-1.49	-5533.01	-5787.57	14501.322	1030
10515	6.43	-9.07	-1.51	-5532.89	-5787.85	14501.328	1030
10520	6.15	-9.50	-1.47	-5532.93	-5787.70	14501.329	1030
10525	6.34	-9.56	-1.45	-5533.26	-5787.85	14501.340	1030
10530	6.78	-9.77	-1.44	-5533.08	-5788.01	14501.343	1030
10535	6.10	-8.83	-1.56	-5534.95	-5789.60	14501.345	1030
10540	6.40	-8.76	-1.55	-5535.10	-5789.79	14501.354	1030
10545	5.12	-8.49	-1.62	-5535.19	-5789.60	14501.360	1030
10550	5.67	-8.35	-1.55	-5535.17	-5789.60	14501.361	1030
10555	5.65	-8.25	-1.57	-5535.12	-5790.13	14501.368	1030
10560	6.16	-8.63	-1.59	-5535.30	-5789.74	14501.374	1030
10565	6.30	-8.13	-1.64	-5536.66	-5791.14	14501.376	1030
10570	6.42	-8.15	-1.62	-5537.18	-5791.98	14501.385	1030
10575	6.28	-8.08	-1.62	-5537.03	-5792.40	14501.390	1030
10580	6.38	-8.14	-1.62	-5537.28	-5791.93	14501.393	1030
10585	7.00	-8.35	-1.59	-5537.34	-5791.92	14501.401	1030
10590	5.50	-7.55	-1.69	-5537.16	-5791.96	14501.404	1030
10595	4.67	-7.19	-1.76	-5537.17	-5791.98	14501.406	1030
10600	4.29	-7.23	-1.76	-5537.17	-5791.52	14501.412	1030
10605	3.91	-6.88	-1.82	-5538.02	-5792.21	14501.417	1030
10610	4.65	-6.52	-1.86	-5539.91	-5793.76	14501.422	1030
10615	4.84	-6.67	-1.81	-5540.29	-5793.55	14501.428	1030
10620	5.74	-7.02	-1.78	-5540.48	-5793.44	14501.433	1030
10625	5.47	-6.97	-1.79	-5540.40	-5793.76	14501.438	1030
10630	4.81	-6.38	-1.86	-5541.45	-5793.38	14501.441	1030
10635	4.97	-6.45	-1.87	-5541.52	-5793.35	14501.447	1030
10640	3.99	-5.91	-1.93	-5542.37	-5793.86	14501.453	1030
10645	4.88	-6.14	-1.89	-5542.31	-5794.20	14501.457	1030
10650	4.95	-6.09	-1.90	-5542.59	-5794.18	14501.464	1030
10655	4.30	-5.84	-1.93	-5542.25	-5794.09	14501.468	1030
10660	5.61	-5.94	-1.91	-5543.63	-5795.34	14501.476	1030
10665	5.21	-5.77	-1.98	-5543.68	-5795.59	14501.479	1030
10670	5.87	-5.92	-1.93	-5543.85	-5795.57	14501.484	1030
10675	5.37	-5.64	-1.97	-5543.77	-5795.81	14501.485	1030
10680	5.58	-5.33	-1.98	-5545.14	-5797.14	14501.493	1030
10685	5.83	-5.44	-1.99	-5545.01	-5796.93	14501.499	1030
10690	5.58	-5.41	-1.98	-5544.96	-5797.14	14501.501	1030
10695	5.68	-5.47	-1.95	-5545.25	-5796.97	14501.508	1030
10700	6.02	-5.04	-2.05	-5546.13	-5798.16	14501.514	1030
10705	5.34	-4.80	-2.05	-5546.56	-5798.59	14501.516	1030
10710	5.33	-4.64	-2.07	-5546.58	-5798.37	14501.525	1030
10715	5.55	-4.91	-2.03	-5546.60	-5799.19	14501.530	1030
10720	4.87	-4.57	-2.08	-5546.57	-5798.77	14501.531	1030
10725	6.03	-4.93	-2.05	-5546.58	-5799.05	14501.536	1030
10730	6.45	-4.99	-2.04	-5546.60	-5798.92	14501.542	1030
10735	5.94	-4.24	-2.09	-5548.67	-5800.72	14501.547	1030
10740	5.56	-4.13	-2.11	-5548.54	-5800.51	14501.553	1030
10745	5.48	-4.05	-2.17	-5548.85	-5800.76	14501.560	1030
10750	5.52	-4.16	-2.10	-5548.53	-5800.77	14501.562	1030
10755	5.78	-3.79	-2.16	-5549.76	-5801.93	14501.565	1030
10760	6.31	-4.01	-2.18	-5550.15	-5801.96	14501.573	1030
10765	6.34	-3.74	-2.22	-5550.59	-5802.50	14501.578	1030
10770	6.60	-3.84	-2.14	-5550.45	-5802.69	14501.584	1030
10775	5.79	-3.46	-2.21	-5550.50	-5802.82	14501.589	1030
10780	6.21	-3.58	-2.20	-5550.35	-5803.04	14501.593	1030
10785	5.49	-3.26	-2.22	-5550.67	-5803.10	14501.596	1030
10790	6.23	-3.48	-2.22	-5550.49	-5802.89	14501.604	1030
10795	6.68	-3.28	-2.24	-5552.15	-5804.23	14501.609	1030
10800	6.04	-2.78	-2.31	-5552.31	-5805.11	14501.610	1030
10805	6.33	-2.90	-2.28	-5552.49	-5804.79	14501.620	1030
10810	6.79	-3.13	-2.27	-5552.58	-5804.69	14501.624	1030
10815	6.17	-2.84	-2.30	-5552.55	-5804.39	14501.626	1030
10820	6.37	-3.01	-2.28	-5552.39	-5804.58	14501.633	1030
10825	6.50	-3.17	-2.25	-5552.50	-5804.45	14501.638	1030
10830	6.10	-2.95	-2.26	-5552.51	-5804.65	14501.641	1030
10835	5.96	-2.62	-2.32	-5554.23	-5804.64	14501.649	1030
10840	5.45	-2.13	-2.36	-5555.20	-5804.93	14501.654	1030
10845	6.34	-2.46	-2.31	-5555.38	-5805.58	14501.656	1030
10850	6.28	-2.34	-2.34	-5555.39	-5806.00	14501.663	1030
10855	5.03	-1.85	-2.28	-5555.73	-5806.77	14501.670	1030
10860	5.80	-2.03	-2.40	-5555.34	-5806.03	14501.672	1030
10865	6.16	-1.99	-2.36	-5555.86	-5806.25	14501.679	1030
10870	7.01	-1.80	-2.42	-5557.43	-5808.12	14501.684	1030
10875	6.55	-1.49	-2.44	-5557.46	-5808.59	14501.688	1030
10880	6.68	-1.44	-2.44	-5558.05	-5809.29	14501.692	1030
10885	6.82	-1.46	-2.46	-5558.18	-5809.90	14501.698	1030
10890	6.90	-1.59	-2.44	-5558.00	-5809.43	14501.705	1030
10895	7.86	-1.89	-2.39	-5558.42	-5809.30	14501.708	1030
10900	7.30	-1.51	-2.44	-5559.29	-5809.43	14501.715	1030
10905	7.11	-1.36	-2.47	-5559.37	-5809.36	14501.718	1030
10910	7.13	-1.53	-2.47	-5559.28	-5809.57	14501.721	1031
10915	7.24	-1.48	-2.43	-5559.13	-5809.98	14501.729	1031
10920	7.18	-1.45	-2.39	-5558.12	-5809.72	14501.734	1031
10925	7.32	-1.62	-2.45	-5558.32	-5810.29	14501.735	1031
10930	7.06	-1.49	-2.42	-5558.49	-5810.40	14501.745	1031
10935	6.96	-1.53	-2.39	-5558.26	-5809.97	14501.749	1031
10940	7.58	-2.26	-2.35	-5556.28	-5810.25	14501.755	1031
10945	6.61	-1.48	-2.42	-5556.89	-5809.61	14501.761	1031
10950	5.60	-1.35	-2.54	-5556.60	-5810.53	14501.765	1031
10955	6.64	-1.31	-2.47	-5556.72	-5810.32	14501.766	1031
10960	6.56	-1.51	-2.41	-5556.24	-5809.70	14501.774	1031
10965	6.84	-1.98	-2.38	-5555.39	-5808.95	14501.779	1031
10970	6.85	-2.05	-2.36	-5555.28	-5808.45	14501.781	1031
10975	7.12	-2.30	-2.33	-5554.89	-5808.33	14501.786	1031
10980	7.05	-2.18	-2.37	-5555.02	-5808.02	14501.794	1031
10985	6.60	-2.26	-2.37	-5555.03	-5808.06	14501.797	1031
10990	6.81	-2.19	-2.37	-5554.73	-5808.19	14501.806	1031
10995	6.80	-2.24	-2.34	-5554.73	-5808.11	14501.810	1031
11000	6.97	-2.43	-2.34	-5554.73	-5807.46	14501.812	1031
11005	6.06	-2.46	-2.33	-5552.95	-5806.36	14501.815	1031
11010	6.39	-2.70	-2.30	-5552.87	-5805.87	14501.823	1031
11015	5.82	-2.21	-2.35	-5553.00	-5805.72	14501.828	1031
11020	6.89	-2.92	-2.33	-5552.78	-5805.75	14501.831	1031
11025	6.25	-2.62	-2.37	-5552.68	-5806.06	14501.839	1031
11030	7.01	-3.02	-2.30	-5552.99	-5805.92	14501.843	1031
11035	5.95	-3.27	-2.26	-5550.97	-5804.32	14501.849	1031
11040	6.24	-3.45	-2.22	-5550.81	-5803.94	14501.854	1031
11045	6.25	-3.18	-2.25	-5550.76	-5803.75	14501.858	1031
11050	6.05	-3.19	-2.24	-5550.68	-5803.70	14501.860	1031
11055	6.52	-4.03	-2.18	-5549.49	-5802.76	14501.870	1031
11060	6.25	-3.60	-2.24	-5549.74	-5802.52	14501.874	1031
11065	6.46	-3.69	-2.20	-5549.52	-5802.41	14501.876	1031
11070	5.67	-3.57	-2.23	-5549.45	-5802.40	14501.883	1031
11075	6.19	-4.19	-2.16	-5548.06	-5800.98	14501.889	1031
11080	5.90	-4.14	-2.15	-5548.22	-5800.98	14501.891	1031
11085	5.03	-3.77	-2.14	-5548.13	-5800.52	14501.900	1031
11090	5.70	-4.11	-2.13	-5548.22	-5800.59	14501.904	1031
11095	5.91	-4.42	-2.09	-5547.49	-5799.83	14501.906	1031
11100	5.12	-4.48	-2.10	-5546.37	-5798.78	14501.913	1031
11105	5.88	-4.75	-2.10	-5546.53	-5798.84	14501.919	1031
11110	6.01	-4.75	-2.10	-5546.68	-5798.73	14501.924	1031
11115	5.35	-4.62	-2.09	-5546.36	-5799.04	14501.929	1031
11120	5.18	-4.91	-2.04	-5545.03	-5797.44	14501.934	1031
11125	5.29	-4.97	-2.05	-5545.11	-5797.50	14501.938	1031
11130	4.74	-4.74	-2.09	-5545.26	-5797.67	14501.940	1031
11135	5.24	-5.08	-2.00	-5545.02	-5797.27	14501.947	1031
11140	5.03	-5.38	-2.02	-5543.60	-5796.08	14501.954	1031
11145	5.11	-5.32	-2.01	-5543.70	-5796.02	14501.955	1031
11150	3.92	-5.16	-2.05	-5543.83	-5795.94	14501.964	1031
11155	5.33	-5.41	-1.99	-5543.69	-5796.09	14501.968	1031
11160	5.29	-5.86	-1.96	-5542.77	-5794.93	14501.970	1031
11165	4.27	-5.41	-1.98	-5542.50	-5794.99	14501.979	1031
11170	5.19	-5.97	-1.92	-5541.83	-5794.01	14501.983	1031
11175	5.56	-6.27	-1.93	-5541.72	-5793.79	14501.985	1031
11180	6.39	-6.67	-1.91	-5541.99	-5793.64	14501.995	1031
11185	4.84	-6.06	-1.95	-5541.62	-5793.49	14501.999	1031
11190	4.75	-6.05	-1.92	-5541.88	-5793.54	14502.001	1031
11195	5.22	-6.23	-1.92	-5541.64	-5793.46	14502.010	1031
11200	4.49	-6.53	-1.93	-5539.08	-5791.90	14502.015	1031
11205	5.28	-6.91	-1.86	-5539.76	-5791.49	14502.016	1031
11210	4.34	-6.59	-1.85	-5539.53	-5791.49	14502.026	1031
11215	4.86	-6.78	-1.85	-5539.68	-5791.32	14502.029	1031
11220	4.29	-6.83	-1.88	-5538.85	-5790.73	14502.031	1031
11225	4.21	-7.03	-1.82	-5538.13	-5789.68	14502.036	1031
11230	4.34	-7.15	-1.80	-5538.08	-5789.59	14502.044	1031
11235	4.49	-7.07	-1.80	-5538.17	-5789.96	14502.047	1031
11240	4.46	-7.12	-1.80	-5538.00	-5789.90	14502.054	1031
11245	4.64	-7.15	-1.82	-5538.11	-5789.90	14502.059	1031
11250	5.00	-7.43	-1.80	-5537.48	-5789.26	14502.062	1031
11255	4.31	-7.82	-1.76	-5535.79	-5787.64	14502.067	1031
11260	4.51	-7.95	-1.71	-5535.58	-5787.33	14502.072	1031
11265	4.70	-8.02	-1.71	-5535.73	-5787.01	14502.078	1031
11270	4.13	-7.88	-1.76	-5535.71	-5787.07	14502.079	1031
11275	3.87	-8.11	-1.68	-5534.83	-5785.97	14502.089	1031
11280	4.50	-8.41	-1.64	-5534.68	-5785.99	14502.093	1031
11285	4.21	-8.51	-1.64	-5534.11	-5785.06	14502.101	1031
11290	3.95	-8.38	-1.66	-5533.76	-5784.85	14502.104	1031
11295	3.60	-8.31	-1.64	-5533.75	-5785.06	14502.108	1031
11300	4.14	-8.64	-1.64	-5533.80	-5784.59	14502.110	1031
11305	3.78	-8.80	-1.62	-5532.31	-5783.40	14502.120	1031
11310	3.93	-8.86	-1.60	-5532.51	-5783.67	14502.125	1031
11315	2.47	-8.35	-1.76	-5531.92	-5783.09	14502.130	1031
11320	3.86	-8.90	-1.61	-5532.43	-5783.34	14502.133	1031
11325	4.17	-9.24	-1.59	-5531.55	-5783.37	14502.140	1031
11330	4.82	-9.52	-1.56	-5531.20	-5783.34	14502.143	1031
11335	3.96	-9.27	-1.58	-5531.08	-5783.11	14502.151	1031
11340	3.63	-9.40	-1.56	-5530.53	-5782.23	14502.154	1031
11345	3.99	-9.62	-1.49	-5530.31	-5782.20	14502.156	1031
11350	2.98	-9.21	-1.55	-5530.21	-5782.05	14502.164	1031
11355	3.18	-9.39	-1.58	-5530.21	-5781.86	14502.168	1031
11360	3.83	-9.61	-1.53	-5530.43	-5781.99	14502.172	1031
11365	4.40	-9.77	-1.52	-5530.52	-5782.03	14502.178	1031
11370	3.67	-9.89	-1.56	-5528.76	-5781.39	14502.185	1031
11375	3.80	-10.02	-1.53	-5528.20	-5781.02	14502.188	1031
11380	3.45	-9.89	-1.53	-5527.94	-5780.70	14502.191	1031
11385	3.60	-10.08	-1.52	-5528.13	-5780.28	14502.197	1031
11390	4.25	-11.00	-1.43	-5526.91	-5778.85	14502.204	1031
11395	3.58	-10.60	-1.45	-5526.83	-5778.77	14502.205	1031
11400	2.89	-10.36	-1.51	-5526.92	-5778.25	14502.214	1031
11405	3.01	-10.63	-1.50	-5526.49	-5778.07	14502.218	1031
11410	3.07	-10.87	-1.47	-5525.68	-5777.21	14502.223	1031
11415	3.47	-11.29	-1.41	-5525.14	-5777.04	14502.229	1031
11420	0.42	-10.39	-1.45	-5524.29	-5774.82	14502.235	1031
11425	2.90	-11.43	-1.44	-5524.38	-5775.17	14502.235	1031
11430	3.56	-11.77	-1.38	-5524.63	-5774.69	14502.244	1031
11435	3.05	-11.53	-1.43	-5524.17	-5774.71	14502.250	1031
11440	2.73	-11.55	-1.40	-5523.68	-5774.02	14502.250	1031
11445	2.88	-11.81	-1.41	-5523.29	-5773.89	14502.258	1031
11450	2.82	-11.92	-1.36	-5523.04	-5773.26	14502.264	1031
11455	2.89	-11.97	-1.37	-5522.94	-5772.82	14502.266	1031
11460	2.46	-11.88	-1.38	-5523.28	-5772.28	14502.275	1030
11465	3.54	-12.38	-1.34	-5522.99	-5772.09	14502.279	1030
11470	3.66	-12.07	-1.40	-5523.79	-5772.62	14502.281	1030
11475	3.81	-11.71	-1.40	-5524.72	-5773.63	14502.287	1030
11480	3.75	-11.87	-1.45	-5524.79	-5773.41	14502.295	1030
11485	3.68	-11.76	-1.40	-5524.80	-5773.47	14502.297	1030
11490	3.10	-11.64	-1.47	-5524.84	-5773.02	14502.304	1030
11495	3.38	-12.04	-1.47	-5524.55	-5772.64	14502.310	1030
11500	3.26	-12.06	-1.49	-5524.96	-5772.75	14502.312	1030
11505	3.14	-11.63	-1.56	-5526.70	-5773.37	14502.315	1030
11510	3.34	-11.66	-1.50	-5526.70	-5773.36	14502.323	1030
11515	3.49	-11.73	-1.56	-5526.67	-5772.97	14502.330	1030
11520	3.94	-11.93	-1.53	-5526.69	-5772.68	14502.329	1030
11525	3.31	-11.52	-1.55	-5527.29	-5773.04	14502.339	1030
11530	3.55	-11.68	-1.57	-5527.13	-5772.85	14502.343	1030
11535	3.97	-11.91	-1.58	-5527.34	-5772.48	14502.350	1030
11540	4.08	-12.00	-1.50	-5527.31	-5772.33	14502.354	1030
11545	3.61	-11.72	-1.58	-5527.27	-5772.21	14502.359	1030
11550	3.89	-11.95	-1.58	-5527.07	-5771.91	14502.360	1030
11555	4.43	-11.74	-1.59	-5529.29	-5771.61	14502.370	1030
11560	4.61	-11.71	-1.60	-5529.84	-5771.53	14502.375	1030
11565	2.58	-10.66	-1.67	-5530.63	-5772.28	14502.380	1030
11570	3.61	-11.13	-1.67	-5530.61	-5772.56	14502.386	1030
11575	4.24	-11.31	-1.60	-5530.62	-5772.72	14502.390	1030
11580	4.13	-11.18	-1.64	-5530.47	-5772.79	14502.392	1030
11585	4.08	-10.87	-1.67	-5531.53	-5773.71	14502.400	1030
11590	4.30	-10.77	-1.65	-5532.00	-5774.05	14502.404	1030
11595	4.28	-10.57	-1.68	-5532.60	-5774.60	14502.406	1030
11600	4.04	-10.40	-1.71	-5532.84	-5775.32	14502.411	1030
11605	4.05	-10.37	-1.68	-5532.71	-5775.35	14502.420	1030
11610	4.57	-10.60	-1.68	-5532.62	-5775.37	14502.422	1030
11615	4.70	-10.87	-1.64	-5532.35	-5775.33	14502.430	1030
11620	4.16	-10.39	-1.73	-5532.54	-5775.81	14502.434	1030
11625	3.68	-10.12	-1.72	-5532.91	-5775.58	14502.438	1030
11630	3.96	-10.46	-1.75	-5532.89	-5775.52	14502.442	1030
11635	4.19	-10.29	-1.73	-5533.27	-5775.96	14502.448	1030
11640	4.17	-9.49	-1.81	-5535.11	-5777.91	14502.455	1030
11645	4.16	-9.28	-1.82	-5535.52	-5778.41	14502.457	1030
11650	4.47	-9.04	-1.86	-5536.11	-5778.80	14502.464	1030
11655	5.13	-9.36	-1.81	-5535.85	-5779.29	14502.469	1030
11660	3.93	-8.96	-1.82	-5536.10	-5779.18	14502.475	1030
11665	4.26	-9.02	-1.82	-5536.14	-5779.19	14502.479	1030
11670	3.93	-8.94	-1.82	-5536.30	-5779.61	14502.484	1030
11675	4.82	-9.26	-1.83	-5536.19	-5779.87	14502.485	1030
11680	4.89	-9.11	-1.86	-5538.19	-5779.65	14502.493	1030
11685	5.32	-9.13	-1.86	-5538.10	-5779.74	14502.499	1030
11690	4.36	-8.59	-1.90	-5538.32	-5780.13	14502.501	1030
11695	4.37	-8.36	-1.90	-5538.49	-5781.01	14502.508	1030
11700	5.11	-8.44	-1.87	-5539.77	-5782.33	14502.515	1030
11705	4.37	-8.02	-1.95	-5540.04	-5782.78	14502.518	1030
11710	4.55	-7.98	-1.95	-5539.67	-5783.06	14502.526	1030
11715	5.13	-8.23	-1.91	-5539.70	-5783.12	14502.529	1030
11720	4.97	-8.12	-1.95	-5539.75	-5783.86	14502.531	1030
11725	5.42	-7.90	-2.00	-5540.96	-5784.99	14502.538	1030
11730	5.38	-7.61	-2.00	-5541.45	-5785.73	14502.545	1030
11735	5.07	-7.36	-2.03	-5541.69	-5785.91	14502.549	1030
11740	4.82	-7.22	-2.01	-5541.77	-5786.17	14502.554	1030
11745	4.51	-7.13	-2.06	-5541.75	-5786.06	14502.560	1030
11750	5.19	-7.56	-2.04	-5541.65	-5786.31	14502.562	1030
11755	5.18	-7.40	-2.01	-5541.61	-5786.16	14502.565	1030
11760	6.04	-7.66	-1.99	-5541.72	-5786.39	14502.572	1030
11765	6.01	-6.93	-2.01	-5543.84	-5787.80	14502.578	1030
11770	5.94	-6.75	-2.05	-5544.08	-5788.32	14502.580	1030
11775	5.27	-6.56	-2.11	-5544.03	-5788.38	14502.589	1030
11780	5.35	-6.89	-2.16	-5543.98	-5788.32	14502.593	1030
11785	4.81	-6.35	-2.25	-5545.13	-5789.56	14502.595	1030
11790	5.30	-6.46	-2.26	-5545.46	-5789.74	14502.604	1030
11795	5.87	-6.72	-2.31	-5545.31	-5790.19	14502.610	1030
11800	4.79	-6.28	-2.24	-5545.50	-5789.55	14502.610	1030
11805	5.15	-6.46	-2.22	-5545.40	-5789.78	14502.617	1030
11810	4.83	-6.42	-2.21	-5545.31	-5789.58	14502.624	1030
11815	7.06	-6.63	-2.21	-5547.51	-5791.95	14502.630	1030
11820	4.87	-5.71	-2.30	-5547.50	-5791.72	14502.636	1030
11825	5.40	-5.88	-2.29	-5547.69	-5791.63	14502.639	1030
11830	4.80	-5.64	-2.31	-5548.01	-5791.81	14502.641	1030
11835	4.85	-5.25	-2.54	-5548.44	-5792.48	14502.650	1030
11840	5.32	-5.42	-2.36	-5548.83	-5792.47	14502.654	1030
11845	5.00	-5.17	-2.39	-5548.84	-5793.07	14502.656	1030
11850	5.28	-5.22	-2.39	-5548.74	-5792.97	14502.662	1030
11855	5.63	-5.06	-2.42	-5549.52	-5793.47	14502.670	1030
11860	5.76	-4.92	-2.39	-5550.31	-5793.97	14502.673	1030
11865	6.43	-5.09	-2.42	-5550.65	-5794.23	14502.679	1030
11870	6.32	-4.85	-2.43	-5550.97	-5794.60	14502.683	1030
11875	6.42	-4.93	-2.39	-5550.97	-5794.50	14502.688	1030
11880	5.85	-4.67	-2.40	-5551.13	-5795.02	14502.692	1030
11885	5.86	-4.70	-2.43	-5551.08	-5794.85	14502.697	1030
11890	6.04	-4.77	-2.42	-5551.08	-5794.59	14502.705	1030
11895	5.55	-4.62	-2.44	-5550.92	-5794.58	14502.705	1030
11900	6.69	-4.71	-2.43	-5552.69	-5794.44	14502.714	1030
11905	6.36	-4.52	-2.48	-5552.99	-5794.69	14502.718	1030
11910	6.39	-4.53	-2.43	-5552.98	-5795.13	14502.725	1030
11915	6.81	-4.67	-2.41	-5552.93	-5794.88	14502.729	1030
11920	5.67	-4.23	-2.47	-5552.84	-5794.78	14502.734	1030
11925	5.89	-4.26	-2.51	-5552.98	-5794.94	14502.735	1030
11930	7.22	-4.17	-2.49	-5554.56	-5796.71	14502.746	1030
11935	6.37	-3.78	-2.53	-5554.77	-5796.93	14502.749	1030
11940	5.57	-3.41	-2.59	-5554.78	-5797.15	14502.751	1030
11945	6.02	-3.55	-2.57	-5554.74	-5797.33	14502.758	1030
11950	4.67	-2.90	-2.58	-5555.55	-5797.87	14502.765	1030
11955	5.11	-3.11	-2.62	-5555.04	-5797.34	14502.768	1030
11960	6.04	-3.52	-2.55	-5554.89	-5797.48	14502.776	1030
11965	5.57	-3.28	-2.56	-5555.08	-5797.24	14502.779	1030
11970	6.20	-2.62	-2.71	-5558.33	-5800.00	14502.785	1030
[truncated: 33,463 more rows]
