# Supplementary material for: Structural characterization of the saxitoxin-targeting APTSTX1 aptamer using optical tweezers and molecular dynamics simulations
Source: PLoS One. 2019 Nov 7;14(11):e0222468. doi: 10.1371/journal.pone.0222468 (PMC6837747; doi:10.1371/journal.pone.0222468)
Supplement: S2 File — Data repository, aptamer under magnesium. (ZIP) [file pone.0222468.s006.zip › Mg/Mg/October/231015/2bnbCOM.txt]

Instrument name = Christians toy
*****Calibration values *****
TrapA Temperature Fudge	-0.400000
TrapB Temperature Fudge	-1.550000
TrapA Force Sensitivity	0.025700	0.026000	0.032000
TrapB Force Sensitivity	0.026200	0.027400	0.032000
TrapA Lever Sensitivity	15000.000000	14500.000000	0.000000
TrapB Lever Sensitivity	15200.000000	14500.000000	0.000000
Motor Threshold	20	20	20
*****Initial Preference Settings*****
ForceRateDiv	1
ForceGain	32
PosRateDivA	3
PosRateDivB	3
PositionGainA	32
PositionGainB	32
GotoSpeedX	9
GotoSpeedY	9
GotoSpeedZ	4
MaxDataFileSize	10000000
HopDistance	2
*CycleCount/n____	1
*A_PsdX__________	0
*A_PsdY__________	0
*A_PsdSum________	0
*A_Iris__________	0
*A_LeverX________	0
*A_LeverY________	0
*A_LeverSum______	0
*B_PsdX__________	0
*B_PsdY__________	0
*B_PsdSum________	0
*B_Iris__________	0
*B_LeverX________	0
*B_LeverY________	0
*B_LeverSum______	0
*A_Temperature___	0
*B_Temperature___	0
*X_force_________	1
*Y_force_________	1
*Z_force_________	1
*Tension_________	0
*A_dist-X________	0
*A_dist-Y________	1
*B_dist-X________	0
*B_dist-Y________	1
*Motor_X_________	0
*Motor_Y_________	0
*Motor_Z_________	0
*MotorVel_X______	0
*MotorVel_Y______	0
*MotorVel_Z______	0
*A_trapPIC_Err___	0
*B_trapPIC_Err___	0
*comPIC_Err______	0
*A_CycleCount____	0
*B_CycleCount____	0
*Motor_CycleCount	0
*time(sec)_______	1
*Status__________	1
*Null____________	0
samples/line_HI	400
samples/line_LO	20
goto0	8388608	8388608	8388608
goto1	8392985	8372060	8386124
goto2	8444647	8394440	8386460
goto3	8437813	8351420	8384547
goto4	8422772	8353948	8399333
goto5	8388608	8388608	8388608
goto6	8388608	8388608	8388608
goto7	8388608	8388608	8388608
goto8	8388608	8388608	8388608
goto9	8388608	8388608	8388608
yourXYZint	123	456	789
MaxForceP1	10.000000
MinForceP1	3.000000
PullRateP1	100.000000
refoldTime1	0.000000
unfoldTime1	0.000000
MaxForceP2	75.000000
MinForceP2	2.000000
PullRateP2	1000.000000
refoldTime2	0.000000
unfoldTime2	0.000000
MaxForceP3	10.000000
MinForceP3	-10.000000
PullRateP3	1.000000
refoldTime3	2.000000
unfoldTime3	2.000000
constForce1	46.000000
constForce2	28.000000
yourFloat	1.234000
yourXYZfloat	1.000000	2.000000	3.000000
*****End Initial Preference Settings*****

Zero-Force Offsets (pN)  6.073821	-29.819151	-30.051407
0	trapA_Empty_PSD_Sum = 0
        trapB_Empty_PSD_Sum = 0
        trapA_Empty_Iris = 0
        trapB_Empty_Iris = 0
        trapA_Full_PSD_Sum = 19106
        trapB_Full_PSD_Sum = 18701
        trapA_Full_Iris = 17252
        trapB_Full_Iris = 18191
1880	tempA = 23.422	tempB = 23.777
4135	Start P1 pulling protocol 
4250	   minForce-limit
9205	   maxForce-limit
9820	   minForce-limit
10345	   maxForce-limit
10905	   minForce-limit
11460	   maxForce-limit
11955	tempA = 23.429	tempB = 23.773
12070	   minForce-limit
12635	   maxForce-limit
13175	   minForce-limit
13720	   maxForce-limit
14270	   minForce-limit
14760	   maxForce-limit
15335	   minForce-limit
15840	   maxForce-limit
16435	   minForce-limit
16980	   maxForce-limit
17520	   minForce-limit
18100	   maxForce-limit
18645	   minForce-limit
19225	   maxForce-limit
19780	   minForce-limit
20320	   maxForce-limit
20885	   minForce-limit
21425	   maxForce-limit
21955	   minForce-limit
22010	tempA = 23.429	tempB = 23.781
22510	   maxForce-limit
23040	   minForce-limit
23540	   maxForce-limit
24070	   minForce-limit
24600	   maxForce-limit
25120	   minForce-limit
25650	   maxForce-limit
26185	   minForce-limit
26705	   maxForce-limit
27265	   minForce-limit
27795	   maxForce-limit
28390	   minForce-limit
28995	   maxForce-limit
29615	   minForce-limit
30235	   maxForce-limit
30860	   minForce-limit
31505	   maxForce-limit
32035	tempA = 23.439	tempB = 23.776
32140	   minForce-limit
32800	   maxForce-limit
33435	   minForce-limit
34015	   maxForce-limit
34620	   minForce-limit
35225	   maxForce-limit
35780	   minForce-limit
36310	   maxForce-limit
36830	   minForce-limit
37880	   maxForce-limit
39010	   minForce-limit
40140	   maxForce-limit
41240	   minForce-limit
42110	tempA = 23.434	tempB = 23.783
42340	   maxForce-limit
43425	   minForce-limit
44470	   maxForce-limit
45455	   minForce-limit
46530	   maxForce-limit
47565	   minForce-limit
48570	   maxForce-limit
49545	   minForce-limit
50570	   maxForce-limit
51570	   minForce-limit
52130	tempA = 23.445	tempB = 23.786
52525	   maxForce-limit
53580	   minForce-limit
54590	   maxForce-limit
55640	   minForce-limit
56640	   maxForce-limit
57670	   minForce-limit
58670	   maxForce-limit
59705	   minForce-limit
60715	   maxForce-limit
61700	   minForce-limit
62180	tempA = 23.438	tempB = 23.791
62710	   maxForce-limit
63775	   minForce-limit
64845	   maxForce-limit
65890	   minForce-limit
66970	   maxForce-limit
68010	   minForce-limit
69030	   maxForce-limit
70045	   minForce-limit
71530	   maxForce-limit
72230	tempA = 23.433	tempB = 23.782
73050	   minForce-limit
74580	   maxForce-limit
76045	   minForce-limit
77545	   maxForce-limit
79110	   minForce-limit
80635	   maxForce-limit
82075	   minForce-limit
82240	tempA = 23.432	tempB = 23.798
83600	   maxForce-limit
85105	   minForce-limit
87085	   maxForce-limit
89110	   minForce-limit
91145	   maxForce-limit
92285	tempA = 23.440	tempB = 23.788
93080	   minForce-limit
94945	   maxForce-limit
96810	   minForce-limit
98675	   maxForce-limit
100570	   minForce-limit
102290	tempA = 23.437	tempB = 23.797
102450	   maxForce-limit
104315	   minForce-limit
107085	   maxForce-limit
109870	   minForce-limit
112365	tempA = 23.443	tempB = 23.797
112635	   maxForce-limit
115360	   minForce-limit
118125	   maxForce-limit
120900	   minForce-limit
122420	tempA = 23.443	tempB = 23.785
124545	   maxForce-limit
128155	   minForce-limit
131765	   maxForce-limit
132455	tempA = 23.443	tempB = 23.795
135455	   minForce-limit
140035	   maxForce-limit
142495	tempA = 23.460	tempB = 23.788
144695	   minForce-limit
152560	tempA = 23.457	tempB = 23.784
156345	   maxForce-limit
162565	tempA = 23.451	tempB = 23.800
167070	   minForce-limit
172640	tempA = 23.442	tempB = 23.797
179300	End Write
