# Supplementary material for: Structural characterization of the saxitoxin-targeting APTSTX1 aptamer using optical tweezers and molecular dynamics simulations
Source: PLoS One. 2019 Nov 7;14(11):e0222468. doi: 10.1371/journal.pone.0222468 (PMC6837747; doi:10.1371/journal.pone.0222468)
Supplement: S2 File — Data repository, aptamer under magnesium. (ZIP) [file pone.0222468.s006.zip › Mg/Mg/October/231015/3dnA.txt]

#Begin Write:
CycleCount/n	X_force	Y_force	Z_force	A_dist-Y	B_dist-Y	time(sec)	Status
100	0.80	-6.80	0.48	-4723.87	-5062.99	15725.750	1030
200	0.80	-6.70	0.48	-4724.01	-5064.53	15725.911	1030
300	0.69	-6.72	0.51	-4724.15	-5065.23	15725.985	1030
400	0.59	-6.67	0.52	-4724.20	-5065.90	15726.113	1030
500	0.47	-3.50	1.02	-4756.49	-5100.53	15726.218	1030
600	0.54	-2.47	1.22	-4762.76	-5115.45	15726.312	1030
700	0.49	-1.96	1.48	-4768.83	-5125.52	15726.414	1030
800	0.48	-1.69	1.53	-4770.49	-5129.64	15726.500	1031
900	0.39	-1.94	1.54	-4763.76	-5129.40	15726.619	1031
1000	0.19	-3.19	1.42	-4753.65	-5115.32	15726.708	1031
1100	0.44	-3.66	1.13	-4746.73	-5105.16	15726.812	1031
1200	0.49	-4.44	1.00	-4740.40	-5095.35	15726.913	1031
1300	0.53	-4.94	0.65	-4732.57	-5084.90	15727.022	1031
1400	0.33	-6.24	0.84	-4726.49	-5075.75	15727.114	1031
1500	0.80	-7.22	0.76	-4720.04	-5066.55	15727.221	1031
1600	0.73	-7.75	0.42	-4713.58	-5056.90	15727.312	1031
1700	0.19	-8.65	0.23	-4705.61	-5046.24	15727.422	1031
1800	0.75	-10.11	0.46	-4698.64	-5037.00	15727.522	1031
1900	0.30	-10.99	0.38	-4692.84	-5029.18	15727.618	1031
2000	0.42	-10.36	0.08	-4697.35	-5029.21	15727.722	1030
2100	0.57	-9.59	0.18	-4704.51	-5034.82	15727.821	1030
2200	0.56	-8.70	0.11	-4710.54	-5041.61	15727.917	1030
2300	0.44	-7.89	0.43	-4717.13	-5052.41	15728.010	1030
2400	0.09	-6.74	0.35	-4722.87	-5061.42	15728.112	1030
2500	0.43	-6.01	0.56	-4730.84	-5071.89	15728.222	1030
2600	0.14	-5.22	0.79	-4737.41	-5081.52	15728.314	1030
2700	0.29	-4.30	0.82	-4743.79	-5090.52	15728.419	1030
2800	0.71	-3.59	1.02	-4750.83	-5101.37	15728.521	1030
2900	0.04	-2.81	1.21	-4758.28	-5111.68	15728.621	1030
3000	0.56	-2.51	1.26	-4760.75	-5115.31	15728.722	1031
3100	0.45	-3.06	1.26	-4754.62	-5111.21	15728.812	1031
3200	0.45	-3.57	1.13	-4748.21	-5104.39	15728.918	1031
3300	0.39	-4.50	1.08	-4741.14	-5096.14	15729.022	1031
3400	0.50	-4.87	0.83	-4734.98	-5088.78	15729.120	1031
3500	0.45	-5.66	0.76	-4729.00	-5079.53	15729.213	1031
3600	0.31	-6.76	0.71	-4721.73	-5068.96	15729.312	1031
3700	0.45	-7.64	0.61	-4715.62	-5060.50	15729.416	1031
3800	0.80	-8.42	0.29	-4707.78	-5048.90	15729.519	1031
3900	0.27	-9.40	0.34	-4702.02	-5041.23	15729.612	1031
4000	0.50	-10.34	0.12	-4694.47	-5031.21	15729.726	1031
4100	0.57	-10.89	0.15	-4691.44	-5026.67	15729.815	1030
4200	0.76	-10.24	0.05	-4697.06	-5030.14	15729.916	1030
4300	0.59	-9.65	0.20	-4702.82	-5035.81	15730.019	1030
4400	0.45	-8.64	0.26	-4710.06	-5043.70	15730.114	1030
4500	0.32	-7.54	0.35	-4717.09	-5054.04	15730.211	1030
4600	0.52	-6.72	0.37	-4724.22	-5061.97	15730.312	1030
4700	0.68	-5.90	0.61	-4731.08	-5071.98	15730.421	1030
4800	0.66	-4.88	0.64	-4737.79	-5082.21	15730.521	1030
4900	0.32	-4.42	0.97	-4743.31	-5091.26	15730.619	1030
5000	0.66	-3.42	0.97	-4750.40	-5100.70	15730.711	1030
5100	0.49	-2.83	1.21	-4757.44	-5110.81	15730.822	1030
5200	0.55	-2.23	1.36	-4763.64	-5118.82	15730.918	1031
5300	0.20	-2.72	1.30	-4756.86	-5114.76	15731.016	1031
5400	0.48	-3.18	1.20	-4750.61	-5109.02	15731.119	1031
5500	1.13	-4.34	1.28	-4744.10	-5099.70	15731.223	1031
5600	-0.06	-4.21	0.70	-4737.39	-5090.35	15731.323	1031
5700	0.68	-5.19	0.60	-4730.38	-5081.84	15731.422	1031
5800	-0.05	-6.49	0.70	-4723.12	-5071.09	15731.521	1031
5900	0.38	-7.21	0.52	-4717.03	-5063.13	15731.620	1031
6000	0.66	-8.08	0.37	-4710.67	-5053.65	15731.710	1031
6100	0.79	-9.47	0.43	-4703.44	-5042.42	15731.814	1031
6200	0.19	-10.04	0.22	-4697.13	-5033.41	15731.919	1031
6300	0.30	-11.27	0.16	-4690.01	-5023.64	15732.021	1031
6400	0.60	-10.49	0.10	-4695.48	-5028.10	15732.119	1030
6500	0.43	-9.57	-0.02	-4701.67	-5032.08	15732.219	1030
6600	0.95	-8.72	0.05	-4708.72	-5039.97	15732.312	1030
6700	1.04	-7.96	0.33	-4714.89	-5050.63	15732.418	1030
6800	0.75	-6.99	0.44	-4722.41	-5059.52	15732.521	1030
6900	0.14	-5.94	0.59	-4728.61	-5070.61	15732.621	1030
7000	0.62	-5.25	0.67	-4734.86	-5078.62	15732.719	1030
7100	0.64	-4.44	0.93	-4742.36	-5089.21	15732.823	1030
7200	0.82	-3.38	0.86	-4749.36	-5098.60	15732.921	1030
7300	0.29	-2.64	1.05	-4755.23	-5108.65	15733.002	1030
7400	-0.33	-1.96	1.31	-4762.97	-5118.67	15733.123	1030
7500	0.67	-2.21	1.15	-4757.82	-5116.36	15733.215	1031
7600	0.54	-3.14	1.28	-4751.29	-5111.12	15733.313	1031
7700	0.56	-3.57	1.04	-4744.07	-5104.16	15733.420	1031
7800	0.41	-4.47	1.00	-4739.08	-5094.37	15733.500	1031
7900	0.97	-5.24	0.80	-4731.03	-5085.49	15733.622	1031
8000	0.66	-6.01	0.73	-4724.97	-5076.27	15733.711	1031
8100	0.66	-7.02	0.64	-4718.04	-5065.97	15733.813	1031
8200	0.61	-7.87	0.43	-4711.27	-5055.24	15733.917	1031
8300	1.08	-9.16	0.49	-4704.54	-5046.29	15734.022	1031
8400	0.87	-9.89	0.31	-4698.15	-5036.73	15734.120	1031
8500	1.12	-10.69	0.12	-4690.92	-5027.92	15734.217	1030
8600	0.59	-10.04	0.13	-4696.88	-5030.92	15734.312	1030
8700	0.87	-9.33	0.21	-4703.32	-5036.85	15734.421	1030
8800	0.72	-8.38	0.35	-4710.72	-5046.29	15734.522	1030
8900	1.02	-7.40	0.22	-4717.01	-5053.10	15734.620	1030
9000	1.08	-6.46	0.41	-4724.33	-5064.00	15734.719	1030
9100	0.43	-5.88	0.68	-4731.17	-5071.98	15734.812	1030
9200	-0.03	-5.33	0.94	-4737.10	-5081.57	15734.920	1030
9300	0.60	-4.04	0.75	-4744.24	-5090.99	15735.019	1030
9400	0.42	-3.51	1.02	-4749.98	-5100.96	15735.121	1030
9500	0.40	-2.76	1.14	-4757.29	-5109.59	15735.228	1030
9600	0.44	-2.64	1.39	-4759.84	-5115.61	15735.327	1031
9700	0.38	-3.08	1.24	-4752.54	-5110.85	15735.415	1031
9800	0.64	-4.22	1.37	-4746.02	-5102.86	15735.521	1031
9900	-0.01	-4.61	1.11	-4739.96	-5094.44	15735.622	1031
10000	0.45	-5.18	0.93	-4733.25	-5086.38	15735.720	1031
10100	0.94	-5.64	0.43	-4725.74	-5075.59	15735.821	1031
10200	1.87	-6.71	0.51	-4719.69	-5067.74	15735.922	1031
10300	0.80	-7.51	0.41	-4712.81	-5057.27	15736.002	1031
10400	0.61	-8.45	0.43	-4706.11	-5048.81	15736.118	1031
10500	1.08	-9.44	0.22	-4699.21	-5038.37	15736.215	1031
10600	1.26	-10.55	0.21	-4692.76	-5029.66	15736.312	1031
10700	0.70	-10.41	0.03	-4694.04	-5025.95	15736.416	1030
10800	0.67	-9.54	0.09	-4701.54	-5032.66	15736.520	1030
10900	1.03	-8.90	0.19	-4707.15	-5039.74	15736.621	1030
11000	0.79	-7.70	0.15	-4714.51	-5048.55	15736.719	1030
11100	1.28	-6.12	-0.26	-4722.62	-5059.75	15736.823	1030
11200	0.92	-6.55	0.70	-4727.23	-5068.17	15736.906	1030
11200	1.01	-5.70	0.62	-4730.99	-5074.05	15736.962	1030
11300	0.69	-4.89	0.71	-4736.83	-5081.74	15737.059	1030
11400	1.75	-4.74	1.15	-4745.04	-5091.71	15737.164	1030
11500	0.72	-3.49	1.04	-4749.84	-5100.30	15737.253	1030
11600	0.56	-2.81	1.22	-4756.61	-5109.47	15737.365	1030
11700	0.44	-2.25	1.32	-4762.09	-5116.52	15737.453	1031
11800	0.57	-2.83	1.31	-4756.48	-5112.47	15737.545	1031
11900	0.90	-3.45	1.26	-4750.15	-5107.59	15737.643	1031
12000	0.77	-3.92	1.07	-4742.91	-5099.92	15737.747	1031
12100	0.28	-4.88	1.05	-4735.69	-5089.69	15737.864	1031
12200	0.92	-5.53	0.72	-4728.85	-5079.43	15737.961	1031
12300	0.81	-6.35	0.60	-4722.84	-5071.41	15738.060	1031
12400	1.18	-7.46	0.55	-4715.17	-5060.61	15738.156	1031
12500	0.85	-8.09	0.42	-4710.05	-5052.52	15738.248	1031
12600	0.82	-9.10	0.37	-4702.58	-5043.88	15738.365	1031
12700	1.26	-10.38	0.29	-4695.51	-5032.52	15738.461	1031
12800	0.88	-11.21	0.07	-4688.12	-5021.89	15738.562	1031
12900	0.88	-10.67	0.17	-4694.19	-5026.07	15738.662	1030
13000	1.78	-10.01	0.12	-4700.75	-5031.59	15738.765	1030
13100	0.85	-9.01	0.18	-4706.79	-5038.23	15738.860	1030
13200	0.74	-8.30	0.47	-4713.60	-5046.96	15738.957	1030
13300	0.69	-7.29	0.55	-4720.25	-5057.45	15739.058	1030
13400	0.52	-6.08	0.57	-4727.16	-5067.52	15739.165	1030
13500	0.58	-5.11	0.63	-4734.26	-5077.39	15739.259	1030
13600	0.86	-4.48	0.74	-4740.52	-5085.88	15739.358	1030
13700	0.63	-4.17	1.11	-4747.25	-5094.91	15739.457	1030
13800	1.01	-2.93	1.08	-4754.23	-5105.82	15739.561	1030
13900	0.77	-2.65	1.36	-4761.24	-5114.42	15739.656	1030
14000	0.73	-2.54	1.23	-4757.65	-5113.99	15739.755	1031
14100	0.58	-3.11	1.14	-4751.46	-5108.33	15739.859	1031
14200	0.90	-3.30	0.74	-4744.20	-5099.96	15739.965	1031
14300	0.78	-4.32	0.95	-4739.13	-5094.01	15740.033	1031
14400	0.95	-5.43	0.85	-4731.13	-5082.32	15740.157	1031
14500	0.75	-6.13	0.81	-4725.26	-5075.38	15740.250	1031
14600	1.03	-6.84	0.49	-4717.79	-5063.76	15740.362	1031
14700	0.87	-8.05	0.57	-4711.23	-5054.25	15740.461	1031
14800	0.54	-8.87	0.48	-4704.52	-5045.87	15740.561	1031
14900	1.11	-10.01	0.41	-4698.52	-5035.74	15740.656	1031
15000	1.26	-10.76	0.14	-4691.15	-5026.10	15740.750	1031
15100	0.81	-10.39	0.00	-4694.54	-5024.93	15740.865	1030
15200	0.65	-9.80	0.20	-4701.80	-5030.29	15740.962	1030
15300	0.81	-8.71	0.15	-4707.31	-5038.87	15741.058	1030
15400	0.45	-7.77	0.35	-4714.66	-5049.45	15741.164	1030
15500	0.58	-7.09	0.48	-4721.36	-5057.60	15741.260	1030
15600	0.93	-6.35	0.59	-4727.23	-5066.74	15741.361	1030
15700	0.84	-5.39	0.67	-4734.65	-5076.59	15741.460	1030
15800	0.66	-4.73	0.94	-4741.13	-5085.32	15741.564	1030
15900	0.34	-3.65	0.97	-4748.24	-5096.69	15741.658	1030
16000	0.89	-3.64	1.43	-4755.23	-5105.59	15741.764	1030
16100	0.39	-2.47	1.32	-4761.41	-5115.15	15741.859	1030
16200	0.37	-3.04	1.38	-4754.91	-5113.00	15741.963	1031
16300	0.67	-3.65	1.26	-4748.20	-5104.79	15742.062	1031
16400	0.81	-4.18	1.12	-4742.43	-5097.58	15742.165	1031
16500	0.53	-4.51	1.01	-4738.13	-5091.42	15742.250	1031
16600	0.61	-5.91	1.02	-4729.60	-5079.22	15742.366	1031
16700	0.61	-6.28	0.65	-4722.24	-5069.50	15742.461	1031
16800	0.67	-7.37	0.59	-4715.30	-5059.15	15742.562	1031
16900	1.17	-8.24	0.46	-4708.18	-5050.27	15742.656	1031
17000	1.14	-9.06	0.26	-4701.66	-5040.56	15742.750	1031
17100	1.63	-10.25	0.22	-4694.24	-5032.06	15742.864	1031
17200	1.04	-10.78	0.09	-4689.67	-5023.65	15742.963	1030
17300	1.00	-10.30	0.29	-4696.63	-5029.27	15743.058	1030
17400	1.28	-9.08	0.08	-4703.46	-5036.15	15743.160	1030
17500	0.86	-8.74	0.36	-4709.67	-5042.40	15743.250	1030
17600	1.11	-7.89	0.40	-4716.05	-5050.03	15743.365	1030
17700	1.04	-6.93	0.57	-4723.49	-5060.90	15743.462	1030
17800	0.41	-6.11	0.80	-4730.35	-5070.87	15743.558	1030
17900	1.27	-5.08	0.69	-4737.01	-5079.90	15743.664	1030
18000	0.88	-4.49	0.90	-4744.09	-5088.33	15743.755	1030
18100	0.72	-3.79	1.13	-4750.79	-5098.45	15743.862	1030
18200	0.34	-2.60	1.07	-4757.24	-5108.56	15743.958	1030
18300	0.26	-2.35	1.41	-4763.68	-5116.40	15744.058	1030
18400	0.66	-2.69	1.39	-4759.26	-5114.58	15744.167	1031
18500	0.79	-3.15	1.23	-4751.79	-5107.51	15744.258	1031
18600	1.03	-3.79	1.07	-4745.84	-5099.99	15744.362	1031
18700	0.80	-4.18	0.84	-4738.69	-5091.62	15744.459	1031
18800	0.68	-5.32	1.00	-4732.49	-5084.01	15744.559	1031
18900	1.06	-6.02	0.80	-4725.55	-5074.52	15744.660	1031
19000	0.70	-6.85	0.62	-4719.31	-5064.68	15744.764	1031
19100	0.57	-7.78	0.49	-4712.18	-5053.95	15744.864	1031
19200	0.84	-8.45	0.34	-4707.21	-5046.00	15744.955	1031
19300	1.12	-9.96	0.39	-4698.75	-5034.35	15745.062	1031
19400	1.17	-10.89	0.35	-4692.16	-5026.46	15745.156	1031
19500	2.10	-10.41	-0.34	-4690.69	-5021.98	15745.264	1030
19600	1.42	-10.19	0.14	-4697.01	-5029.11	15745.357	1030
19700	1.06	-9.57	0.27	-4703.02	-5034.00	15745.454	1030
19800	1.72	-8.74	0.34	-4711.04	-5043.07	15745.564	1030
19900	1.49	-7.75	0.39	-4717.28	-5051.73	15745.656	1030
20000	1.20	-6.31	0.28	-4723.93	-5060.53	15745.764	1030
20100	0.91	-6.14	0.75	-4730.80	-5070.15	15745.865	1030
20200	0.79	-5.33	0.81	-4736.96	-5077.22	15745.946	1030
20300	0.54	-4.43	1.00	-4744.18	-5089.07	15746.057	1030
20400	0.58	-3.41	1.04	-4751.05	-5099.58	15746.159	1030
20500	0.91	-2.76	1.12	-4757.64	-5108.08	15746.250	1030
20600	0.39	-2.27	1.43	-4764.27	-5118.34	15746.358	1030
20700	1.02	-2.54	1.50	-4762.91	-5119.23	15746.447	1031
20800	0.76	-3.23	1.53	-4756.20	-5113.79	15746.561	1031
20900	0.59	-3.31	1.26	-4749.43	-5108.00	15746.656	1031
21000	0.75	-4.29	1.23	-4743.28	-5099.33	15746.752	1031
21100	1.00	-5.16	1.09	-4736.02	-5089.46	15746.857	1031
21200	1.14	-6.08	1.00	-4728.73	-5078.47	15746.964	1031
21300	1.05	-6.49	0.70	-4722.95	-5070.25	15747.057	1031
21400	1.49	-7.56	0.58	-4715.71	-5059.37	15747.161	1031
21500	1.32	-8.27	0.47	-4709.33	-5051.45	15747.256	1031
21600	1.48	-9.29	0.46	-4702.45	-5042.50	15747.364	1031
21700	1.02	-10.36	0.41	-4696.84	-5031.17	15747.464	1031
21800	1.33	-11.00	0.12	-4689.28	-5022.62	15747.558	1031
21900	0.77	-10.67	0.16	-4694.80	-5023.63	15747.660	1030
22000	1.38	-9.91	0.22	-4701.14	-5030.01	15747.752	1030
22100	1.36	-8.95	0.21	-4707.71	-5037.41	15747.866	1030
22200	1.10	-8.27	0.52	-4714.41	-5047.39	15747.964	1030
22300	0.63	-7.05	0.45	-4720.81	-5056.85	15748.058	1030
22400	0.70	-6.29	0.60	-4727.42	-5066.14	15748.156	1030
22500	0.72	-5.81	0.90	-4734.15	-5075.24	15748.254	1030
22600	1.02	-4.61	0.80	-4741.00	-5084.52	15748.360	1030
22700	1.31	-4.21	1.03	-4747.79	-5094.30	15748.460	1030
22800	0.71	-3.21	1.15	-4754.84	-5104.69	15748.561	1030
22900	0.62	-2.98	1.40	-4760.50	-5112.35	15748.667	1030
23000	0.61	-2.65	1.48	-4762.36	-5118.35	15748.756	1031
23100	0.33	-3.17	1.44	-4756.21	-5112.28	15748.861	1031
23200	1.97	-3.68	1.19	-4749.33	-5107.07	15748.964	1031
23300	1.01	-4.29	1.11	-4742.20	-5098.83	15749.060	1031
23400	0.88	-5.03	0.89	-4734.89	-5087.20	15749.161	1031
23500	1.15	-5.98	0.82	-4728.92	-5077.48	15749.258	1031
23600	0.89	-6.55	0.67	-4722.68	-5068.39	15749.365	1031
23700	1.00	-7.49	0.61	-4715.83	-5059.16	15749.443	1031
23800	0.75	-8.27	0.40	-4708.43	-5047.88	15749.561	1031
23900	0.97	-9.14	0.35	-4702.94	-5040.23	15749.652	1031
24000	1.12	-10.02	0.16	-4696.19	-5030.38	15749.750	1031
24100	1.66	-11.13	0.17	-4690.23	-5022.49	15749.866	1030
24200	1.25	-10.06	0.06	-4697.14	-5028.42	15749.964	1030
24300	1.26	-9.26	0.05	-4703.61	-5034.29	15750.061	1030
24400	1.27	-8.77	0.23	-4708.83	-5040.26	15750.137	1030
24500	1.22	-8.04	0.41	-4716.48	-5048.26	15750.252	1030
24600	0.94	-6.95	0.42	-4722.54	-5058.26	15750.363	1030
24700	1.20	-5.99	0.47	-4729.56	-5068.64	15750.449	1030
24800	1.55	-5.35	0.62	-4736.05	-5077.04	15750.539	1030
24900	1.20	-4.43	0.73	-4743.09	-5086.63	15750.642	1030
25000	0.71	-4.04	1.09	-4749.60	-5096.58	15750.750	1030
25100	0.97	-3.25	1.14	-4756.53	-5104.62	15750.863	1030
25200	0.69	-2.62	1.40	-4763.16	-5115.50	15750.948	1030
25300	1.24	-3.10	1.73	-4764.00	-5118.64	15751.062	1031
25400	0.84	-2.79	1.32	-4758.67	-5113.88	15751.134	1031
25500	1.41	-3.55	1.26	-4752.36	-5107.36	15751.247	1031
25600	1.03	-3.87	0.92	-4744.20	-5098.02	15751.365	1031
25700	1.06	-4.60	0.92	-4738.73	-5091.33	15751.454	1031
25800	1.54	-5.24	0.58	-4730.87	-5080.30	15751.563	1031
25900	0.88	-6.24	0.82	-4725.93	-5074.00	15751.642	1031
26000	1.31	-7.27	0.64	-4718.41	-5062.34	15751.750	1031
26100	0.92	-7.89	0.48	-4711.79	-5054.75	15751.863	1031
26200	1.30	-8.92	0.35	-4704.94	-5044.07	15751.955	1031
26300	2.19	-9.90	0.13	-4697.89	-5033.81	15752.057	1031
26400	1.03	-10.88	0.16	-4690.91	-5024.29	15752.168	1031
26500	1.16	-10.05	0.07	-4697.35	-5029.42	15752.252	1030
26600	0.31	-9.32	0.15	-4703.79	-5033.19	15752.366	1030
26700	0.85	-8.64	0.25	-4709.69	-5040.56	15752.451	1030
26800	0.85	-7.72	0.32	-4717.24	-5049.44	15752.561	1030
26900	1.26	-6.57	0.25	-4723.65	-5059.18	15752.656	1030
27000	0.65	-5.95	0.63	-4730.78	-5069.87	15752.750	1030
27100	0.70	-5.28	0.73	-4737.99	-5078.73	15752.860	1030
27200	0.67	-4.29	0.87	-4744.09	-5089.11	15752.960	1030
27300	0.20	-3.76	1.03	-4750.76	-5096.33	15753.059	1030
27400	0.45	-3.10	1.26	-4757.35	-5107.46	15753.161	1030
27500	0.37	-2.72	1.46	-4763.30	-5115.02	15753.247	1030
27600	0.85	-2.46	1.49	-4764.62	-5119.37	15753.302	1031
27700	0.61	-2.99	1.45	-4758.76	-5115.11	15753.405	1031
27800	0.68	-3.80	1.52	-4752.14	-5109.20	15753.498	1031
27900	0.88	-4.68	1.46	-4745.28	-5101.42	15753.605	1031
28000	1.82	-4.43	0.87	-4739.31	-5093.36	15753.704	1031
28100	1.05	-5.36	0.79	-4732.42	-5082.52	15753.804	1031
28200	0.73	-6.14	0.77	-4725.29	-5072.83	15753.903	1031
28300	0.64	-6.92	0.60	-4718.25	-5063.32	15754.000	1031
28400	1.21	-7.89	0.42	-4711.50	-5053.20	15754.105	1031
28500	1.22	-8.69	0.33	-4705.01	-5044.42	15754.205	1031
28600	1.51	-9.67	0.24	-4698.54	-5034.76	15754.301	1031
28700	1.68	-10.61	0.05	-4691.45	-5024.84	15754.392	1031
28800	1.12	-10.21	0.03	-4695.29	-5025.55	15754.503	1030
28900	1.36	-9.58	0.10	-4701.32	-5031.01	15754.597	1030
29000	1.27	-8.96	0.15	-4707.71	-5035.72	15754.688	1030
29100	1.22	-8.29	0.38	-4714.50	-5044.92	15754.806	1030
29200	1.26	-7.19	0.40	-4721.78	-5054.18	15754.904	1030
29300	0.60	-6.58	0.64	-4727.83	-5063.62	15754.999	1030
29400	1.07	-5.93	0.89	-4734.66	-5074.74	15755.106	1030
29500	1.10	-5.02	0.92	-4741.30	-5084.62	15755.203	1030
29600	0.67	-4.40	1.20	-4748.27	-5095.05	15755.305	1030
29700	1.00	-3.33	1.13	-4754.18	-5104.07	15755.391	1030
29800	1.04	-3.13	1.48	-4760.92	-5113.11	15755.500	1030
29900	0.99	-2.43	1.44	-4764.72	-5119.21	15755.596	1031
30000	0.52	-2.82	1.40	-4758.03	-5115.35	15755.704	1031
30100	0.85	-3.65	1.36	-4751.14	-5107.92	15755.806	1031
30200	0.86	-3.88	1.18	-4746.00	-5101.34	15755.878	1031
30300	0.63	-4.39	0.94	-4738.81	-5092.58	15755.998	1031
30400	0.73	-5.61	0.99	-4731.33	-5081.51	15756.104	1031
30500	1.26	-6.07	0.73	-4725.92	-5073.38	15756.205	1031
30600	1.22	-7.01	0.54	-4717.95	-5061.30	15756.306	1031
30700	1.29	-8.45	0.70	-4710.94	-5050.18	15756.405	1031
30800	0.99	-9.23	0.57	-4705.18	-5042.09	15756.500	1031
30900	1.28	-9.59	0.19	-4698.25	-5033.55	15756.597	1031
31000	1.33	-10.86	0.25	-4691.54	-5024.49	15756.691	1030
31100	1.51	-10.16	0.09	-4697.57	-5026.54	15756.803	1030
31200	1.45	-9.77	0.19	-4702.67	-5030.05	15756.892	1030
31300	1.27	-8.79	0.31	-4709.79	-5039.65	15756.998	1030
31400	1.49	-7.80	0.32	-4716.75	-5048.84	15757.095	1030
31500	1.30	-7.29	0.56	-4721.75	-5057.13	15757.188	1030
31600	0.98	-6.36	0.86	-4731.05	-5069.54	15757.304	1030
31700	1.22	-5.31	0.79	-4737.06	-5078.64	15757.406	1030
31800	1.11	-4.58	0.91	-4743.48	-5087.07	15757.500	1030
31900	1.12	-3.74	1.05	-4750.68	-5097.79	15757.595	1030
32000	1.27	-2.88	1.09	-4757.44	-5107.04	15757.699	1030
32100	1.30	-2.31	1.22	-4763.74	-5115.63	15757.792	1030
32200	1.28	-2.71	1.35	-4760.03	-5115.12	15757.875	1031
32300	0.23	-3.14	1.40	-4754.69	-5110.71	15758.001	1031
32400	1.30	-3.90	1.10	-4746.45	-5100.44	15758.107	1031
32500	0.87	-4.37	0.95	-4739.77	-5092.91	15758.188	1031
32600	1.56	-5.28	0.77	-4732.27	-5081.62	15758.304	1031
32700	1.60	-6.20	0.72	-4726.38	-5071.67	15758.403	1031
32800	1.45	-6.86	0.56	-4719.43	-5063.83	15758.497	1031
32900	1.07	-7.87	0.56	-4712.35	-5054.19	15758.604	1031
33000	1.14	-8.82	0.43	-4705.12	-5042.26	15758.705	1031
33100	1.35	-9.73	0.32	-4698.50	-5034.15	15758.805	1031
33200	1.58	-10.44	0.13	-4692.23	-5026.46	15758.903	1031
33300	1.76	-10.84	0.03	-4690.78	-5020.65	15759.001	1030
33400	1.02	-10.02	0.02	-4697.38	-5023.78	15759.106	1030
33500	1.73	-9.47	0.13	-4703.77	-5030.62	15759.188	1030
33600	1.36	-8.64	0.42	-4710.67	-5040.91	15759.304	1030
33700	1.43	-7.50	0.32	-4716.96	-5049.16	15759.395	1030
33800	1.47	-6.56	0.45	-4724.86	-5059.13	15759.502	1030
33900	1.05	-6.03	0.65	-4730.71	-5067.37	15759.604	1030
34000	0.42	-5.21	0.87	-4737.84	-5077.75	15759.705	1030
34100	1.06	-4.66	0.94	-4743.11	-5085.76	15759.776	1030
34200	1.19	-4.16	1.27	-4749.59	-5096.53	15759.903	1030
34300	1.20	-3.16	1.29	-4757.34	-5107.12	15759.999	1030
34400	1.26	-2.38	1.29	-4763.53	-5114.42	15760.093	1030
34500	1.06	-2.81	1.29	-4758.11	-5111.30	15760.188	1031
34600	1.16	-3.45	1.25	-4751.61	-5104.78	15760.292	1031
34700	0.97	-4.17	1.17	-4744.65	-5096.89	15760.392	1031
34800	1.03	-4.77	1.01	-4737.97	-5087.98	15760.499	1031
34900	1.28	-5.30	0.80	-4732.68	-5080.86	15760.599	1031
35000	1.87	-6.05	0.59	-4723.87	-5070.87	15760.702	1031
35100	1.34	-7.06	0.60	-4717.60	-5060.65	15760.804	1031
35200	1.55	-7.66	0.49	-4711.75	-5053.82	15760.877	1031
35300	1.13	-8.59	0.31	-4704.40	-5042.57	15760.999	1031
35400	1.37	-9.65	0.17	-4697.22	-5032.31	15761.104	1031
35500	1.61	-10.65	0.12	-4691.18	-5023.01	15761.195	1031
35600	1.37	-10.69	0.02	-4690.93	-5019.69	15761.299	1030
35700	1.24	-10.21	0.27	-4697.66	-5026.18	15761.380	1030
35800	1.35	-9.11	0.21	-4705.06	-5033.75	15761.500	1030
35900	1.43	-8.32	0.21	-4711.94	-5039.63	15761.603	1030
36000	1.44	-7.51	0.43	-4717.96	-5050.43	15761.706	1030
36100	1.96	-6.94	0.54	-4724.17	-5058.81	15761.791	1030
36200	1.58	-6.27	0.72	-4731.98	-5067.43	15761.896	1030
36300	1.22	-5.23	0.79	-4737.64	-5077.90	15762.000	1030
36400	0.91	-4.52	1.09	-4746.29	-5090.78	15762.105	1030
36500	1.18	-3.69	1.18	-4751.86	-5099.88	15762.195	1030
36600	0.35	-3.21	1.32	-4757.38	-5107.08	15762.306	1030
36700	1.41	-2.41	1.43	-4765.98	-5116.99	15762.394	1030
36800	1.29	-2.15	1.27	-4761.99	-5118.79	15762.500	1031
36900	1.27	-3.01	1.40	-4756.70	-5112.62	15762.607	1031
37000	1.42	-3.66	1.31	-4750.38	-5104.75	15762.689	1031
37100	1.51	-4.44	1.23	-4743.24	-5095.03	15762.797	1031
37200	1.57	-4.84	1.02	-4737.96	-5088.03	15762.875	1031
37300	1.26	-5.66	0.93	-4730.47	-5078.11	15762.997	1031
37400	1.50	-6.32	0.69	-4723.67	-5068.27	15763.108	1031
37500	1.70	-7.09	0.58	-4717.34	-5059.90	15763.195	1031
37600	1.66	-8.12	0.45	-4709.66	-5048.35	15763.292	1031
37700	1.70	-9.12	0.32	-4702.71	-5038.55	15763.386	1031
37800	1.57	-10.03	0.30	-4696.77	-5029.58	15763.496	1031
37900	1.65	-10.93	0.11	-4689.35	-5019.31	15763.607	1031
38000	2.00	-11.58	0.10	-4685.84	-5014.75	15763.706	1030
38100	1.97	-10.86	0.13	-4692.29	-5020.17	15763.790	1030
38200	1.73	-10.04	0.16	-4698.19	-5026.02	15763.898	1030
38300	1.79	-9.09	0.28	-4705.58	-5035.14	15763.997	1030
38400	1.10	-8.17	0.32	-4712.06	-5042.64	15764.102	1030
38500	1.37	-7.11	0.31	-4719.37	-5052.19	15764.188	1030
38600	1.28	-6.84	0.61	-4724.93	-5058.30	15764.277	1030
38700	1.10	-5.63	0.66	-4732.45	-5070.57	15764.380	1030
38800	1.09	-4.98	0.86	-4739.66	-5079.43	15764.499	1030
38900	0.97	-4.49	0.97	-4745.78	-5089.22	15764.606	1030
39000	1.16	-3.69	1.16	-4752.27	-5098.13	15764.702	1030
39100	1.37	-2.69	1.17	-4759.26	-5108.78	15764.797	1030
39200	1.43	-2.20	1.15	-4761.38	-5112.39	15764.906	1031
39300	1.18	-3.11	1.37	-4756.09	-5109.85	15764.995	1031
39400	1.54	-3.33	1.10	-4748.63	-5101.62	15765.105	1031
39500	1.46	-4.10	1.01	-4743.22	-5094.19	15765.197	1031
39600	1.08	-4.88	0.89	-4736.08	-5084.10	15765.285	1031
39700	1.20	-5.61	0.87	-4729.94	-5077.29	15765.376	1031
39800	1.69	-6.49	0.59	-4722.35	-5065.65	15765.498	1031
39900	1.72	-7.11	0.53	-4716.03	-5059.51	15765.596	1031
40000	1.90	-8.09	0.35	-4708.77	-5047.37	15765.693	1031
40100	1.91	-9.14	0.34	-4702.99	-5037.83	15765.778	1031
40200	1.21	-10.35	0.40	-4695.66	-5026.72	15765.903	1031
40300	1.92	-10.91	0.07	-4688.94	-5019.03	15765.994	1031
40400	1.42	-10.99	0.10	-4689.69	-5017.12	15766.101	1030
40500	1.59	-10.23	0.14	-4696.47	-5022.31	15766.205	1030
40600	1.37	-9.35	0.17	-4703.36	-5029.64	15766.287	1030
40700	1.49	-8.56	0.28	-4708.94	-5038.24	15766.375	1030
40800	1.66	-7.56	0.35	-4716.65	-5048.02	15766.496	1030
40900	1.71	-6.66	0.42	-4723.52	-5056.45	15766.602	1030
41000	1.55	-6.17	0.75	-4730.26	-5066.95	15766.704	1030
41100	1.67	-4.91	0.66	-4737.28	-5077.89	15766.788	1030
41200	1.60	-4.22	0.85	-4743.69	-5087.28	15766.878	1030
41300	1.46	-3.57	0.97	-4750.44	-5095.10	15766.997	1030
41400	1.30	-2.81	1.13	-4757.41	-5105.28	15767.106	1030
41500	1.30	-2.34	1.33	-4763.40	-5113.54	15767.208	1030
41600	1.36	-2.08	1.33	-4763.50	-5117.34	15767.253	1031
41700	1.22	-2.55	1.22	-4756.20	-5110.95	15767.385	1031
41800	1.28	-3.43	1.28	-4750.35	-5104.42	15767.491	1031
41900	1.19	-3.97	1.08	-4743.51	-5095.12	15767.596	1031
42000	1.38	-4.82	1.03	-4736.63	-5087.34	15767.694	1031
42100	1.39	-5.45	0.85	-4730.30	-5078.65	15767.782	1031
42200	1.45	-6.39	0.81	-4723.11	-5069.24	15767.880	1031
42300	1.26	-6.88	0.48	-4716.78	-5058.22	15767.993	1031
42400	0.76	-8.36	0.70	-4709.64	-5047.68	15768.105	1031
42500	1.56	-8.76	0.24	-4702.78	-5038.66	15768.200	1031
42600	2.01	-9.82	0.23	-4696.63	-5029.41	15768.277	1031
42700	1.96	-10.83	0.16	-4689.23	-5020.45	15768.376	1031
42800	2.40	-11.45	-0.08	-4686.01	-5011.79	15768.496	1030
42900	2.19	-10.84	-0.01	-4692.26	-5015.93	15768.593	1030
43000	1.68	-9.91	0.08	-4698.95	-5023.35	15768.699	1030
43100	1.77	-9.21	0.17	-4703.51	-5030.46	15768.778	1030
43200	2.02	-7.81	0.12	-4712.34	-5042.69	15768.906	1030
43300	1.66	-7.80	0.71	-4719.31	-5049.62	15769.006	1030
43400	1.60	-6.02	0.35	-4726.45	-5060.87	15769.104	1030
43500	0.89	-5.46	0.66	-4732.75	-5070.01	15769.204	1030
43600	0.78	-5.00	0.99	-4738.99	-5080.53	15769.305	1030
43700	1.06	-3.92	1.03	-4746.92	-5091.43	15769.395	1030
43800	1.38	-3.54	1.14	-4751.64	-5098.03	15769.491	1030
43900	1.07	-2.86	1.35	-4759.00	-5107.70	15769.577	1030
44000	1.01	-2.65	1.39	-4760.84	-5110.40	15769.626	1031
44100	1.35	-2.70	1.13	-4754.74	-5106.30	15769.744	1031
44200	1.63	-3.40	1.08	-4747.23	-5100.39	15769.844	1031
44300	1.37	-4.28	1.19	-4741.09	-5094.38	15769.945	1031
44400	1.51	-4.63	0.96	-4736.60	-5086.83	15770.040	1031
44500	1.35	-5.12	0.87	-4731.39	-5080.48	15770.124	1031
44600	1.73	-6.01	0.78	-4724.50	-5070.85	15770.244	1031
44700	1.27	-6.92	0.61	-4716.83	-5059.00	15770.339	1031
44800	2.07	-8.00	0.55	-4709.90	-5049.87	15770.437	1031
44900	1.64	-8.61	0.44	-4703.55	-5042.56	15770.545	1031
45000	2.05	-9.61	0.27	-4696.96	-5031.17	15770.625	1031
45100	1.84	-10.69	0.19	-4688.82	-5020.91	15770.745	1031
45200	2.76	-10.64	0.08	-4692.74	-5019.26	15770.844	1030
45300	1.68	-9.91	0.19	-4699.20	-5024.30	15770.950	1030
45400	2.05	-8.70	0.15	-4706.42	-5034.21	15771.039	1030
45500	1.63	-8.05	0.43	-4712.85	-5043.10	15771.146	1030
45600	1.48	-7.26	0.51	-4718.67	-5051.51	15771.244	1030
45700	1.25	-6.06	0.40	-4726.00	-5060.40	15771.351	1030
45800	1.07	-5.25	0.56	-4731.91	-5070.30	15771.448	1030
45900	1.60	-4.58	0.75	-4739.31	-5080.69	15771.538	1030
46000	1.51	-3.94	0.91	-4745.71	-5089.62	15771.625	1030
46100	1.16	-3.38	1.21	-4752.48	-5100.15	15771.737	1030
46200	1.63	-2.38	1.15	-4759.47	-5108.65	15771.846	1030
46300	1.10	-2.76	1.21	-4754.03	-5106.46	15771.951	1031
46400	1.34	-3.40	1.16	-4747.32	-5100.81	15772.046	1031
46500	1.26	-3.96	1.08	-4741.53	-5094.37	15772.123	1031
46600	1.31	-4.80	0.96	-4734.21	-5084.60	15772.242	1031
46700	1.53	-5.84	0.88	-4726.96	-5073.16	15772.346	1031
46800	1.13	-6.31	0.68	-4721.01	-5064.19	15772.438	1031
46900	1.79	-7.19	0.53	-4714.09	-5054.50	15772.545	1031
47000	1.11	-8.12	0.44	-4707.01	-5044.08	15772.647	1031
47100	1.44	-8.88	0.24	-4700.38	-5035.58	15772.744	1031
47200	2.04	-10.18	0.33	-4693.34	-5026.62	15772.836	1031
47300	1.89	-10.95	0.12	-4686.99	-5017.62	15772.943	1031
47400	2.17	-11.08	0.22	-4688.32	-5017.07	15773.042	1030
47500	1.10	-9.90	0.10	-4695.53	-5022.54	15773.147	1030
47600	2.05	-9.30	0.15	-4701.18	-5029.32	15773.242	1030
47700	1.52	-8.39	0.31	-4708.69	-5038.34	15773.343	1030
47800	1.45	-7.39	0.22	-4714.40	-5044.37	15773.437	1030
47900	1.70	-6.64	0.48	-4721.85	-5057.16	15773.542	1030
48000	1.10	-5.60	0.51	-4728.54	-5065.68	15773.628	1030
48100	1.34	-4.90	0.72	-4735.65	-5076.49	15773.744	1030
48200	1.32	-4.22	0.86	-4741.72	-5084.27	15773.832	1030
48300	1.35	-3.48	0.99	-4748.21	-5094.34	15773.947	1030
48400	0.89	-2.92	1.21	-4753.89	-5104.30	15774.026	1030
48500	1.43	-2.44	1.26	-4758.17	-5110.80	15774.127	1031
48600	1.22	-2.93	1.24	-4751.63	-5106.94	15774.244	1031
48700	1.51	-3.49	1.09	-4744.18	-5099.69	15774.344	1031
48800	1.31	-4.14	1.04	-4738.91	-5092.99	15774.437	1031
48900	1.54	-5.42	1.07	-4731.28	-5082.81	15774.547	1031
49000	1.14	-5.53	0.81	-4725.96	-5075.43	15774.625	1031
49100	1.26	-6.29	0.49	-4718.15	-5062.63	15774.744	1031
49200	1.23	-7.30	0.53	-4712.19	-5053.45	15774.830	1031
49300	1.32	-8.37	0.48	-4705.05	-5043.61	15774.940	1031
49400	1.58	-9.14	0.23	-4698.00	-5033.32	15775.042	1031
49500	1.39	-10.24	0.27	-4691.62	-5024.71	15775.127	1031
49600	1.36	-10.75	0.09	-4686.63	-5018.05	15775.237	1030
49700	1.48	-9.92	-0.07	-4693.02	-5020.46	15775.346	1030
49800	1.44	-9.43	0.22	-4699.76	-5028.91	15775.444	1030
49900	0.64	-8.20	0.13	-4706.16	-5035.48	15775.547	1030
50000	1.37	-7.64	0.32	-4712.44	-5044.85	15775.625	1030
50100	1.53	-6.75	0.54	-4720.17	-5056.49	15775.745	1030
50200	1.47	-5.88	0.59	-4725.81	-5065.21	15775.831	1030
50300	1.24	-5.12	0.78	-4733.91	-5075.80	15775.938	1030
50400	0.92	-4.37	0.92	-4739.52	-5084.99	15776.046	1030
50500	0.97	-3.52	0.93	-4746.75	-5093.84	15776.125	1030
50600	1.07	-2.88	1.10	-4753.67	-5102.57	15776.244	1030
50700	1.00	-2.46	1.32	-4760.00	-5110.75	15776.334	1030
50800	1.02	-2.84	1.40	-4755.42	-5109.94	15776.438	1031
50900	1.09	-3.05	1.25	-4749.75	-5105.94	15776.506	1031
51000	1.26	-3.76	1.17	-4742.85	-5099.14	15776.625	1031
51100	1.42	-4.43	0.93	-4735.83	-5088.49	15776.746	1031
51200	0.96	-4.94	0.77	-4729.57	-5080.01	15776.834	1031
51300	1.26	-5.73	0.71	-4723.31	-5072.95	15776.932	1031
51400	1.16	-6.75	0.74	-4716.14	-5062.76	15777.036	1031
51500	0.55	-7.78	0.66	-4708.64	-5051.24	15777.147	1031
51600	1.06	-8.33	0.29	-4701.59	-5042.20	15777.243	1031
51700	1.63	-9.48	0.19	-4695.12	-5031.27	15777.346	1031
51800	1.32	-10.40	0.16	-4689.04	-5022.27	15777.437	1031
51900	1.69	-10.81	-0.01	-4686.06	-5016.96	15777.547	1030
52000	1.33	-10.08	0.04	-4692.63	-5022.38	15777.647	1030
52100	1.25	-9.74	0.19	-4697.72	-5025.91	15777.740	1030
52200	1.12	-8.51	0.14	-4705.11	-5035.63	15777.830	1030
52300	1.61	-7.85	0.31	-4711.14	-5044.74	15777.938	1030
52400	1.02	-6.79	0.45	-4718.27	-5056.33	15778.040	1030
52500	0.88	-6.13	0.61	-4724.84	-5063.60	15778.123	1030
52600	1.23	-5.59	0.85	-4731.71	-5074.92	15778.246	1030
52700	1.17	-4.66	0.94	-4738.92	-5084.44	15778.334	1030
52800	1.01	-3.70	1.02	-4746.00	-5094.29	15778.438	1030
52900	1.00	-3.13	1.20	-4752.41	-5103.00	15778.541	1030
53000	0.95	-2.41	1.27	-4757.47	-5111.44	15778.625	1031
53100	1.68	-3.06	1.25	-4751.19	-5107.70	15778.747	1031
53200	0.56	-3.78	1.26	-4743.63	-5100.24	15778.847	1031
53300	0.92	-4.42	1.24	-4737.51	-5092.99	15778.947	1031
53400	0.74	-4.92	1.01	-4732.02	-5084.32	15779.024	1031
53500	1.31	-5.77	0.89	-4724.94	-5076.34	15779.125	1031
53600	1.45	-6.65	0.73	-4718.30	-5065.30	15779.248	1031
53700	1.33	-7.55	0.68	-4711.56	-5055.98	15779.335	1031
53800	1.06	-8.22	0.54	-4704.64	-5047.74	15779.440	1031
53900	0.93	-9.24	0.40	-4697.56	-5036.41	15779.546	1031
54000	1.01	-9.99	0.22	-4691.45	-5027.80	15779.624	1031
54100	1.36	-11.18	0.20	-4685.45	-5017.68	15779.743	1030
54200	0.99	-9.96	0.03	-4692.81	-5022.50	15779.844	1030
54300	1.30	-9.50	0.14	-4698.54	-5028.31	15779.938	1030
54400	0.88	-8.33	0.19	-4705.48	-5038.07	15780.039	1030
54500	1.00	-7.18	0.15	-4712.72	-5047.73	15780.147	1030
54600	1.04	-6.67	0.45	-4719.50	-5057.56	15780.246	1030
54700	1.13	-5.82	0.61	-4726.31	-5067.68	15780.344	1030
54800	0.89	-4.93	0.61	-4732.65	-5075.65	15780.438	1030
54900	0.94	-4.39	0.84	-4738.62	-5084.61	15780.541	1030
55000	1.05	-3.81	1.10	-4745.58	-5095.34	15780.627	1030
55100	1.17	-2.87	1.15	-4752.38	-5104.72	15780.746	1030
55200	1.76	-2.41	1.23	-4757.58	-5112.02	15780.844	1031
55300	1.60	-3.49	1.57	-4752.74	-5108.65	15780.947	1031
55400	1.23	-3.49	1.31	-4745.90	-5104.55	15781.042	1031
55500	1.01	-4.13	1.32	-4739.71	-5097.31	15781.147	1031
55600	1.18	-4.60	0.90	-4733.08	-5087.75	15781.243	1031
55700	1.45	-5.25	0.72	-4726.68	-5078.46	15781.344	1031
55800	1.45	-6.24	0.76	-4719.99	-5070.20	15781.437	1031
55900	1.31	-6.86	0.50	-4713.50	-5060.03	15781.541	1031
56000	0.91	-8.45	0.78	-4705.66	-5049.86	15781.647	1031
56100	1.92	-8.71	0.26	-4698.93	-5041.15	15781.746	1031
56200	1.47	-9.96	0.36	-4691.93	-5031.37	15781.845	1031
56300	1.29	-10.64	0.11	-4686.45	-5022.23	15781.937	1031
56400	1.73	-12.07	0.12	-4678.35	-5010.88	15782.046	1031
56500	1.46	-12.85	-0.06	-4671.60	-5002.48	15782.144	1031
56600	1.55	-14.02	-0.05	-4665.01	-4993.04	15782.244	1031
56700	1.07	-15.09	-0.05	-4657.74	-4985.03	15782.344	1031
56800	1.39	-16.22	-0.20	-4650.43	-4975.68	15782.443	1031
56900	1.64	-17.28	-0.27	-4643.83	-4967.62	15782.540	1031
57000	1.47	-18.55	-0.28	-4637.00	-4957.92	15782.646	1031
57100	1.53	-19.86	-0.29	-4629.64	-4949.41	15782.743	1031
57200	1.89	-20.96	-0.23	-4623.71	-4943.31	15782.833	1031
57300	1.73	-20.05	-0.36	-4629.46	-4946.74	15782.937	1030
57400	1.32	-19.22	-0.23	-4635.58	-4952.69	15783.046	1030
57500	1.60	-18.39	-0.20	-4642.72	-4958.69	15783.128	1030
57600	1.23	-17.05	-0.24	-4649.67	-4966.68	15783.247	1030
57700	1.73	-16.11	-0.37	-4655.38	-4972.65	15783.333	1030
57800	1.92	-15.18	-0.16	-4662.76	-4981.84	15783.438	1030
57900	1.21	-13.90	-0.14	-4670.36	-4991.85	15783.545	1030
58000	1.42	-12.80	-0.12	-4676.38	-4999.87	15783.627	1030
58100	1.40	-11.79	-0.02	-4682.78	-5008.60	15783.739	1030
58200	1.21	-10.77	0.10	-4690.13	-5018.38	15783.841	1030
58300	1.26	-9.65	0.12	-4696.97	-5027.87	15783.945	1030
58400	0.76	-9.09	0.49	-4704.41	-5037.50	15784.046	1030
58500	0.96	-7.76	0.35	-4710.35	-5046.67	15784.126	1030
58600	1.11	-6.24	0.01	-4717.20	-5056.07	15784.246	1030
58700	1.25	-6.02	0.57	-4723.93	-5065.77	15784.343	1030
58800	1.22	-5.29	0.62	-4729.32	-5074.38	15784.438	1030
58900	1.78	-4.88	1.01	-4738.00	-5086.41	15784.547	1030
59000	0.74	-3.50	1.03	-4745.23	-5097.38	15784.644	1030
59100	0.81	-3.04	1.23	-4752.14	-5105.69	15784.746	1030
59200	0.73	-2.35	1.35	-4758.47	-5114.79	15784.837	1031
59300	0.77	-2.89	1.32	-4752.05	-5111.11	15784.937	1031
59400	1.44	-3.36	1.19	-4745.59	-5105.61	15785.046	1031
59500	0.94	-3.92	1.10	-4739.10	-5098.07	15785.133	1031
59600	0.81	-4.56	0.94	-4732.77	-5088.32	15785.243	1031
59700	1.38	-5.92	1.08	-4725.64	-5079.50	15785.344	1031
59800	1.06	-6.06	0.68	-4719.51	-5070.97	15785.453	1031
59900	1.10	-7.46	0.69	-4711.79	-5058.68	15785.542	1031
60000	1.50	-7.54	0.09	-4704.21	-5049.44	15785.647	1031
60100	0.98	-8.79	0.31	-4698.83	-5040.39	15785.744	1031
60200	1.27	-9.73	0.26	-4692.02	-5033.41	15785.839	1031
60300	1.43	-10.53	0.09	-4686.50	-5022.96	15785.929	1031
60400	1.55	-11.19	0.04	-4682.57	-5017.10	15785.991	1031
60500	0.86	-12.25	-0.05	-4674.59	-5006.84	15786.087	1031
60600	2.18	-13.08	-0.33	-4668.55	-4999.11	15786.188	1031
60700	1.42	-14.69	0.04	-4661.94	-4989.84	15786.291	1031
60800	1.63	-15.46	-0.16	-4655.00	-4982.88	15786.373	1031
60900	1.51	-16.84	-0.24	-4647.35	-4971.61	15786.483	1031
61000	1.74	-17.81	-0.28	-4640.92	-4964.85	15786.576	1031
61100	1.77	-19.12	-0.28	-4633.89	-4955.69	15786.683	1031
61200	1.53	-20.32	-0.32	-4626.72	-4947.31	15786.784	1031
61300	2.36	-21.02	-0.27	-4624.12	-4943.56	15786.873	1030
61400	2.34	-19.84	-0.39	-4631.16	-4950.18	15786.987	1030
61500	1.73	-19.16	-0.25	-4636.25	-4954.25	15787.082	1030
61600	1.55	-17.98	-0.22	-4643.69	-4962.04	15787.184	1030
61700	1.40	-16.78	-0.29	-4651.28	-4969.10	15787.283	1030
61800	0.83	-15.58	-0.18	-4658.56	-4977.84	15787.387	1030
61900	1.58	-14.63	-0.24	-4663.61	-4984.85	15787.491	1030
62000	1.37	-13.60	-0.15	-4671.01	-4994.24	15787.585	1030
62100	1.16	-12.23	-0.19	-4678.63	-5003.36	15787.686	1030
62200	1.18	-11.21	-0.17	-4685.07	-5011.59	15787.787	1030
62300	0.93	-10.12	0.00	-4691.65	-5021.57	15787.888	1030
62400	0.96	-9.21	0.13	-4698.80	-5031.69	15787.987	1030
62500	0.96	-8.49	0.26	-4704.83	-5040.15	15788.073	1030
62600	1.15	-7.46	0.35	-4712.68	-5050.52	15788.186	1030
62700	1.33	-6.62	0.51	-4719.22	-5060.32	15788.281	1030
62800	1.08	-6.12	0.78	-4726.14	-5069.97	15788.377	1030
62900	1.25	-5.07	0.82	-4733.56	-5080.36	15788.485	1030
63000	0.97	-4.51	1.00	-4739.12	-5088.39	15788.586	1030
63100	0.97	-3.22	0.90	-4747.03	-5098.28	15788.685	1030
63200	1.06	-2.39	1.04	-4753.64	-5108.98	15788.785	1030
63300	1.28	-2.33	1.30	-4756.72	-5115.35	15788.883	1031
63400	0.89	-2.95	1.34	-4749.93	-5110.77	15788.985	1031
63500	1.26	-3.40	1.15	-4743.97	-5103.66	15789.079	1031
63600	1.09	-4.47	1.22	-4736.89	-5095.15	15789.187	1031
63700	1.01	-4.56	0.81	-4731.14	-5087.04	15789.268	1031
63800	1.41	-5.68	0.88	-4725.03	-5078.91	15789.375	1031
63900	0.89	-6.33	0.67	-4717.49	-5068.25	15789.480	1031
64000	1.56	-7.36	0.49	-4709.80	-5056.97	15789.585	1031
64100	1.57	-8.26	0.47	-4704.16	-5048.74	15789.686	1031
64200	1.25	-9.07	0.42	-4697.38	-5041.17	15789.792	1031
64300	1.64	-10.16	0.18	-4689.87	-5028.82	15789.879	1031
64400	1.43	-11.11	0.09	-4683.93	-5019.76	15789.990	1031
64500	1.56	-12.15	0.09	-4676.59	-5012.35	15790.078	1031
64600	1.48	-13.01	-0.08	-4670.00	-5003.78	15790.184	1031
64700	1.68	-14.20	-0.03	-4663.32	-4994.67	15790.282	1031
64800	1.13	-15.21	-0.17	-4655.65	-4984.83	15790.378	1031
64900	1.49	-16.43	-0.22	-4649.30	-4975.26	15790.481	1031
65000	2.26	-17.67	-0.28	-4641.90	-4967.27	15790.585	1031
65100	1.84	-19.08	-0.21	-4634.60	-4957.41	15790.688	1031
65200	1.65	-20.10	-0.18	-4628.70	-4950.73	15790.792	1031
65300	2.25	-20.48	-0.18	-4626.96	-4949.01	15790.876	1030
65400	2.38	-19.50	-0.35	-4633.29	-4953.15	15790.985	1030
65500	1.70	-18.47	-0.27	-4639.80	-4959.33	15791.068	1030
65600	1.93	-17.41	-0.38	-4645.90	-4965.72	15791.186	1030
65700	1.92	-16.45	-0.31	-4652.96	-4972.50	15791.289	1030
65800	2.14	-14.93	-0.31	-4660.77	-4982.13	15791.389	1030
65900	1.51	-14.32	-0.14	-4666.67	-4989.16	15791.483	1030
66000	1.41	-12.95	-0.20	-4674.18	-4998.86	15791.577	1030
66100	1.00	-12.11	-0.07	-4680.61	-5006.08	15791.683	1030
66200	1.45	-10.78	-0.13	-4687.94	-5016.24	15791.791	1030
66300	1.04	-9.80	0.02	-4694.79	-5026.17	15791.881	1030
66400	1.32	-8.86	0.13	-4701.04	-5035.65	15791.981	1030
66500	1.67	-8.09	0.30	-4708.38	-5045.57	15792.083	1030
66600	1.64	-7.00	0.33	-4715.49	-5055.18	15792.188	1030
66700	1.26	-6.14	0.52	-4721.47	-5064.35	15792.287	1030
66800	1.39	-5.36	0.61	-4728.49	-5073.57	15792.379	1030
66900	1.48	-4.77	0.89	-4735.55	-5083.05	15792.489	1030
67000	1.35	-3.77	0.89	-4741.69	-5091.86	15792.578	1030
67100	1.13	-3.38	1.38	-4749.66	-5104.15	15792.688	1030
67200	1.41	-2.33	1.22	-4756.25	-5111.16	15792.783	1030
67300	1.51	-2.10	0.89	-4749.34	-5107.93	15792.889	1031
67400	1.25	-3.13	1.06	-4743.56	-5104.37	15792.982	1031
67500	1.18	-3.53	0.79	-4736.22	-5095.32	15793.086	1031
67600	1.82	-5.16	1.00	-4729.70	-5086.30	15793.186	1031
67700	1.80	-5.55	0.75	-4723.32	-5077.63	15793.292	1031
67800	1.25	-6.12	0.60	-4716.77	-5068.54	15793.377	1031
67900	1.51	-6.96	0.50	-4711.03	-5059.91	15793.487	1031
68000	0.89	-8.09	0.51	-4702.76	-5049.32	15793.587	1031
68100	1.43	-8.86	0.32	-4696.77	-5040.16	15793.683	1031
68200	1.02	-9.81	0.12	-4689.31	-5029.74	15793.786	1031
68300	1.34	-10.78	0.10	-4683.58	-5021.41	15793.875	1031
68400	1.85	-11.93	-0.02	-4676.16	-5010.88	15793.984	1031
68500	1.57	-13.27	0.12	-4669.14	-5001.02	15794.079	1031
68600	1.40	-14.20	-0.04	-4662.44	-4992.42	15794.183	1031
68700	1.14	-15.54	-0.02	-4654.96	-4981.95	15794.283	1031
68800	1.41	-16.29	-0.30	-4648.28	-4974.61	15794.375	1031
68900	2.17	-17.68	-0.32	-4640.63	-4965.23	15794.488	1031
69000	2.51	-18.88	-0.36	-4633.98	-4956.77	15794.587	1031
69100	2.16	-19.93	-0.23	-4627.90	-4951.38	15794.687	1031
69200	2.30	-20.74	-0.20	-4623.95	-4945.63	15794.791	1030
69300	2.59	-19.90	-0.34	-4630.74	-4949.51	15794.877	1030
69400	1.80	-18.86	-0.33	-4637.59	-4954.61	15794.987	1030
69500	1.49	-17.84	-0.36	-4644.16	-4961.20	15795.086	1030
69600	1.37	-16.77	-0.26	-4650.13	-4969.13	15795.183	1030
69700	1.13	-15.61	-0.20	-4658.11	-4977.74	15795.287	1030
69800	1.93	-14.56	-0.24	-4664.50	-4986.42	15795.388	1030
69900	1.28	-13.10	-0.27	-4671.18	-4996.16	15795.483	1030
70000	1.30	-12.42	-0.03	-4676.67	-5003.42	15795.586	1030
70100	1.00	-11.10	-0.04	-4684.23	-5012.41	15795.686	1030
70200	1.52	-10.25	0.12	-4691.84	-5022.16	15795.781	1030
70300	1.01	-9.20	0.14	-4697.35	-5030.28	15795.875	1030
70400	0.92	-8.00	0.22	-4705.40	-5040.40	15795.987	1030
70500	1.20	-6.91	0.14	-4711.53	-5049.01	15796.087	1030
70600	1.16	-6.11	0.35	-4719.03	-5059.04	15796.187	1030
70700	1.58	-4.65	0.31	-4725.92	-5069.41	15796.287	1030
70800	1.11	-4.56	0.75	-4732.20	-5079.11	15796.383	1030
70900	0.89	-3.61	0.90	-4740.09	-5088.66	15796.484	1030
71000	0.97	-3.29	1.09	-4745.67	-5097.70	15796.588	1030
71100	1.24	-2.19	1.11	-4753.86	-5107.67	15796.685	1030
71200	0.69	-2.46	1.08	-4747.83	-5105.93	15796.788	1031
71300	1.26	-3.29	1.05	-4741.73	-5099.80	15796.877	1031
71400	1.04	-3.88	1.03	-4735.71	-5093.36	15796.979	1031
71500	0.79	-4.54	0.88	-4728.84	-5085.15	15797.074	1031
71600	1.05	-5.37	0.66	-4721.44	-5073.60	15797.188	1031
71700	1.20	-6.03	0.52	-4715.31	-5064.95	15797.281	1031
71800	1.15	-7.49	0.64	-4707.81	-5054.16	15797.385	1031
71900	1.53	-8.02	0.33	-4700.61	-5045.25	15797.485	1031
72000	0.86	-9.10	0.38	-4695.18	-5035.83	15797.589	1031
72100	1.31	-10.20	0.31	-4687.99	-5025.61	15797.685	1031
72200	0.99	-10.77	-0.06	-4682.43	-5017.93	15797.788	1031
72300	1.30	-12.03	0.01	-4674.97	-5007.78	15797.873	1031
72400	1.25	-13.15	-0.09	-4666.44	-4997.37	15797.987	1031
72500	1.46	-14.35	-0.04	-4660.66	-4989.13	15798.086	1031
72600	1.16	-15.75	0.01	-4653.16	-4978.88	15798.188	1031
72700	1.59	-16.63	-0.20	-4646.58	-4971.49	15798.281	1031
72800	1.17	-17.77	-0.10	-4639.84	-4964.34	15798.377	1031
72900	1.32	-19.01	-0.16	-4633.01	-4955.81	15798.488	1031
73000	1.93	-20.34	-0.10	-4625.51	-4948.39	15798.580	1031
73100	1.40	-20.73	-0.09	-4624.13	-4944.45	15798.686	1030
73200	1.88	-19.87	-0.21	-4629.95	-4948.35	15798.763	1030
73300	1.90	-18.84	-0.15	-4637.00	-4955.41	15798.881	1030
73400	1.82	-17.61	-0.42	-4643.98	-4961.18	15798.987	1030
73500	2.15	-16.72	-0.23	-4651.06	-4968.42	15799.087	1030
73600	2.10	-15.63	-0.22	-4657.60	-4977.31	15799.188	1030
73700	1.53	-14.27	-0.25	-4663.85	-4985.14	15799.268	1030
73800	1.29	-13.38	-0.13	-4670.26	-4991.76	15799.375	1030
73900	1.44	-12.04	-0.26	-4678.05	-5000.48	15799.488	1030
74000	1.35	-11.10	0.02	-4684.65	-5011.36	15799.581	1030
74100	1.18	-10.13	0.17	-4691.19	-5020.66	15799.682	1030
74200	1.44	-9.08	0.14	-4697.61	-5029.55	15799.751	1030
74300	0.87	-8.03	0.29	-4705.11	-5039.58	15799.889	1030
74400	0.83	-6.96	0.43	-4712.74	-5050.25	15799.985	1030
74500	0.94	-5.85	0.33	-4718.42	-5059.33	15800.067	1030
74600	0.78	-5.13	0.56	-4725.96	-5068.24	15800.187	1030
74700	0.98	-4.47	0.73	-4732.84	-5077.16	15800.283	1030
74800	0.91	-3.81	0.93	-4739.19	-5088.00	15800.380	1030
74900	1.02	-2.91	1.05	-4746.29	-5098.58	15800.491	1030
75000	1.01	-2.27	1.13	-4751.39	-5106.09	15800.586	1031
75100	0.84	-2.67	1.03	-4744.46	-5101.37	15800.685	1031
75200	0.76	-3.62	1.11	-4737.29	-5094.62	15800.786	1031
75300	1.16	-4.00	0.80	-4731.56	-5087.12	15800.883	1031
75400	0.94	-4.85	0.77	-4725.10	-5078.25	15800.985	1031
75500	0.98	-5.59	0.71	-4718.37	-5070.05	15801.086	1031
75600	1.10	-6.78	0.64	-4711.08	-5058.28	15801.187	1031
75700	1.41	-7.23	0.32	-4705.07	-5050.99	15801.259	1031
75800	1.37	-8.57	0.41	-4697.55	-5039.86	15801.382	1031
75900	1.14	-9.54	0.40	-4690.66	-5031.40	15801.485	1031
76000	0.99	-10.45	0.23	-4684.33	-5021.41	15801.588	1031
76100	1.32	-11.67	0.13	-4677.02	-5010.21	15801.686	1031
76200	1.18	-12.54	-0.01	-4671.04	-5002.19	15801.759	1031
76300	1.62	-13.84	-0.11	-4663.00	-4991.47	15801.888	1031
76400	1.30	-14.86	-0.13	-4657.02	-4983.81	15801.982	1031
76500	1.63	-16.16	-0.23	-4649.25	-4973.83	15802.086	1031
76600	1.60	-17.06	-0.39	-4642.33	-4965.98	15802.189	1031
76700	1.74	-18.14	-0.23	-4637.14	-4959.87	15802.252	1031
76800	2.10	-19.00	-0.16	-4632.74	-4955.08	15802.323	1031
76900	2.08	-20.33	-0.09	-4625.75	-4946.78	15802.430	1031
77000	2.01	-20.70	0.02	-4624.34	-4944.75	15802.523	1030
77100	2.00	-19.41	-0.29	-4630.92	-4949.68	15802.627	1030
77200	1.64	-18.74	-0.19	-4637.38	-4954.88	15802.729	1030
77300	1.65	-17.64	-0.19	-4644.36	-4961.18	15802.829	1030
77400	2.35	-16.33	-0.38	-4650.76	-4969.26	15802.930	1030
77500	1.83	-15.51	-0.21	-4657.11	-4976.07	15803.014	1030
77600	1.33	-14.24	-0.23	-4664.48	-4984.36	15803.124	1030
77700	1.52	-13.25	-0.11	-4670.79	-4993.78	15803.230	1030
77800	1.21	-12.12	-0.10	-4678.12	-5001.51	15803.317	1030
77900	1.85	-11.25	0.08	-4684.41	-5012.01	15803.430	1030
78000	1.35	-10.04	0.09	-4690.91	-5021.52	15803.513	1030
78100	0.96	-9.05	0.22	-4697.93	-5030.76	15803.625	1030
78200	0.78	-8.08	0.35	-4705.53	-5040.08	15803.725	1030
78300	0.84	-7.47	0.69	-4712.35	-5051.04	15803.827	1030
78400	1.20	-5.91	0.36	-4718.94	-5059.47	15803.927	1030
78500	1.36	-5.40	0.72	-4726.44	-5069.57	15804.030	1030
78600	0.87	-4.63	0.86	-4731.38	-5078.19	15804.115	1030
78700	1.09	-3.64	0.99	-4739.34	-5089.99	15804.229	1030
78800	0.94	-2.72	0.96	-4745.77	-5097.85	15804.314	1030
78900	1.45	-2.80	1.31	-4749.14	-5105.04	15804.426	1031
79000	1.05	-2.79	1.13	-4742.80	-5101.80	15804.529	1031
79100	0.98	-3.37	0.96	-4736.23	-5093.94	15804.624	1031
79200	1.57	-4.01	0.70	-4729.04	-5085.16	15804.724	1031
79300	1.15	-4.93	0.72	-4723.15	-5076.74	15804.813	1031
79400	1.33	-5.91	0.59	-4716.03	-5067.18	15804.926	1031
79500	0.97	-6.95	0.61	-4709.59	-5056.67	15805.029	1031
79600	1.32	-7.42	0.26	-4703.45	-5047.63	15805.125	1031
79700	0.83	-8.77	0.36	-4695.93	-5036.81	15805.230	1031
79800	1.30	-9.51	0.20	-4690.23	-5029.52	15805.323	1031
79900	1.19	-11.15	0.47	-4682.13	-5019.28	15805.429	1031
80000	1.70	-12.07	0.25	-4675.59	-5010.15	15805.521	1031
80100	1.49	-12.75	-0.09	-4668.96	-5000.30	15805.624	1031
80200	0.97	-13.97	-0.04	-4662.09	-4991.32	15805.721	1031
80300	1.73	-15.20	-0.09	-4654.64	-4982.28	15805.818	1031
80400	1.80	-16.20	-0.14	-4647.99	-4975.19	15805.929	1031
80500	1.78	-17.28	-0.07	-4641.85	-4968.61	15806.003	1031
80600	1.63	-18.46	-0.01	-4635.74	-4960.30	15806.123	1031
80700	1.89	-20.09	0.05	-4626.93	-4949.37	15806.229	1031
80800	1.81	-21.16	-0.03	-4620.73	-4942.49	15806.327	1031
80900	2.16	-21.09	-0.15	-4620.70	-4941.87	15806.429	1030
81000	1.81	-20.08	-0.10	-4627.00	-4947.63	15806.527	1030
81100	1.44	-19.30	-0.08	-4632.18	-4952.78	15806.625	1030
81200	1.79	-17.68	-0.32	-4640.70	-4961.38	15806.723	1030
81300	1.61	-17.09	-0.06	-4647.19	-4966.54	15806.828	1030
81400	1.71	-16.13	-0.22	-4652.21	-4971.63	15806.927	1030
81500	1.47	-14.92	-0.14	-4660.20	-4980.15	15807.027	1030
81600	1.45	-13.68	-0.22	-4666.63	-4988.19	15807.125	1030
81700	1.63	-12.43	-0.24	-4673.75	-4997.75	15807.228	1030
81800	1.59	-11.29	-0.03	-4681.66	-5008.29	15807.328	1030
81900	1.10	-10.88	0.28	-4687.51	-5014.88	15807.427	1030
82000	2.12	-9.60	0.04	-4693.49	-5023.83	15807.518	1030
82100	1.70	-8.35	0.18	-4701.41	-5034.83	15807.625	1030
82200	1.58	-7.56	0.22	-4706.62	-5042.99	15807.729	1030
82300	1.80	-6.34	0.26	-4715.29	-5053.67	15807.823	1030
82400	1.41	-5.60	0.54	-4722.63	-5063.49	15807.929	1030
82500	1.53	-4.79	0.65	-4728.59	-5073.59	15808.013	1030
82600	0.81	-3.92	0.78	-4735.15	-5081.18	15808.122	1030
82700	1.00	-3.15	0.95	-4741.30	-5091.92	15808.226	1030
82800	0.97	-2.17	1.00	-4749.43	-5102.57	15808.313	1030
82900	1.58	-1.73	1.11	-4753.28	-5109.42	15808.429	1031
83000	1.41	-2.35	1.20	-4748.41	-5105.98	15808.512	1031
83100	1.34	-2.95	1.08	-4741.20	-5099.22	15808.622	1031
83200	1.18	-3.59	0.99	-4734.70	-5092.12	15808.730	1031
83300	1.21	-4.13	0.66	-4727.36	-5081.59	15808.828	1031
83400	1.19	-5.44	0.83	-4720.34	-5072.64	15808.930	1031
83500	1.32	-6.04	0.57	-4714.37	-5063.11	15809.027	1031
83600	1.77	-6.93	0.50	-4707.80	-5054.76	15809.123	1031
83700	1.62	-7.74	0.22	-4700.24	-5043.57	15809.223	1031
83800	1.10	-8.88	0.33	-4693.12	-5032.93	15809.330	1031
83900	1.91	-9.88	0.08	-4687.20	-5025.44	15809.429	1031
84000	1.17	-11.14	0.20	-4679.21	-5014.75	15809.530	1031
84100	1.64	-11.86	-0.07	-4673.34	-5007.01	15809.623	1031
84200	1.47	-13.28	0.12	-4667.06	-4997.46	15809.730	1031
84300	2.07	-14.44	0.06	-4659.07	-4989.26	15809.813	1031
84400	2.07	-15.56	-0.20	-4651.86	-4978.00	15809.926	1031
84500	1.69	-16.93	0.01	-4645.14	-4969.97	15810.029	1031
84600	1.90	-18.11	-0.05	-4638.28	-4961.58	15810.125	1031
84700	1.79	-19.26	-0.05	-4631.67	-4953.63	15810.221	1031
84800	2.18	-20.40	-0.07	-4624.73	-4946.24	15810.312	1031
84900	2.27	-21.25	0.10	-4621.10	-4942.44	15810.429	1030
85000	2.22	-20.13	-0.05	-4628.31	-4947.31	15810.518	1030
85100	2.29	-19.17	-0.12	-4635.36	-4952.19	15810.625	1030
85200	2.01	-18.01	-0.14	-4642.16	-4959.21	15810.725	1030
85300	1.93	-16.99	-0.24	-4647.72	-4964.92	15810.823	1030
85400	1.99	-15.62	-0.19	-4655.66	-4974.94	15810.931	1030
85500	1.72	-14.37	-0.22	-4662.19	-4983.36	15811.016	1030
85600	1.62	-13.40	-0.13	-4668.59	-4991.12	15811.121	1030
85700	1.51	-12.18	-0.14	-4676.09	-4999.89	15811.222	1030
85800	1.41	-11.22	0.11	-4682.56	-5009.79	15811.325	1030
85900	1.36	-9.86	0.03	-4689.74	-5019.02	15811.429	1030
86000	1.34	-9.24	0.18	-4695.61	-5026.17	15811.503	1030
86100	1.03	-7.94	0.23	-4703.08	-5037.10	15811.623	1030
86200	0.87	-7.25	0.42	-4708.88	-5045.77	15811.734	1030
86300	0.78	-6.18	0.47	-4716.15	-5055.18	15811.813	1030
86400	1.40	-5.45	0.70	-4723.24	-5065.46	15811.929	1030
86500	1.17	-4.43	0.71	-4729.28	-5075.38	15812.014	1030
86600	1.24	-3.10	0.64	-4737.71	-5084.91	15812.125	1030
86700	1.23	-2.94	1.02	-4743.16	-5093.99	15812.230	1030
86800	1.08	-2.52	1.09	-4745.09	-5099.48	15812.312	1031
86900	1.67	-3.22	0.99	-4738.14	-5094.53	15812.430	1031
87000	1.32	-3.65	0.93	-4732.08	-5088.70	15812.501	1031
87100	1.12	-4.49	0.81	-4724.29	-5078.67	15812.625	1031
87200	1.19	-5.42	0.75	-4718.58	-5069.21	15812.725	1031
87300	1.28	-6.29	0.56	-4711.56	-5058.52	15812.817	1031
87400	1.12	-7.21	0.49	-4704.90	-5049.25	15812.923	1031
87500	1.55	-8.15	0.36	-4697.82	-5040.67	15813.017	1031
87600	1.56	-9.23	0.32	-4691.78	-5030.98	15813.121	1031
87700	1.35	-10.36	0.35	-4685.07	-5021.46	15813.228	1031
87800	1.65	-11.12	0.05	-4677.69	-5012.18	15813.327	1031
87900	1.26	-12.38	0.07	-4670.83	-5002.08	15813.428	1031
88000	1.26	-13.54	0.07	-4663.86	-4993.20	15813.518	1031
88100	1.08	-14.73	0.05	-4657.25	-4984.43	15813.621	1031
88200	1.68	-15.96	0.01	-4650.14	-4975.61	15813.729	1031
88300	1.84	-17.02	0.09	-4643.92	-4969.78	15813.835	1031
88400	1.45	-18.30	0.10	-4636.65	-4959.95	15813.929	1031
88500	2.13	-19.65	0.09	-4629.25	-4951.52	15814.028	1031
88600	2.04	-20.87	0.17	-4622.12	-4944.83	15814.124	1031
88700	2.35	-20.60	0.08	-4624.09	-4945.62	15814.228	1030
88800	2.13	-19.53	0.03	-4630.51	-4951.23	15814.330	1030
88900	1.02	-18.31	0.09	-4637.80	-4958.21	15814.430	1030
89000	1.70	-17.49	-0.01	-4643.46	-4963.15	15814.503	1030
89100	1.77	-16.45	-0.11	-4650.68	-4968.50	15814.621	1030
89200	1.80	-15.26	-0.18	-4656.95	-4976.23	15814.733	1030
89300	1.82	-14.35	-0.19	-4663.89	-4981.44	15814.812	1030
89400	1.61	-13.05	-0.05	-4670.90	-4992.93	15814.925	1030
89500	1.11	-12.27	0.10	-4676.20	-4999.74	15815.003	1030
89600	1.38	-10.89	0.00	-4684.69	-5009.04	15815.131	1030
89700	1.11	-9.86	0.10	-4691.23	-5017.95	15815.230	1030
89800	0.93	-8.97	0.27	-4697.93	-5026.85	15815.313	1030
89900	1.20	-7.82	0.27	-4703.87	-5037.58	15815.406	1030
90000	1.29	-6.61	0.28	-4711.80	-5048.49	15815.530	1030
90100	1.17	-5.79	0.42	-4717.81	-5057.06	15815.616	1030
90200	1.29	-4.84	0.56	-4725.27	-5067.18	15815.732	1030
90300	1.08	-3.93	0.62	-4731.75	-5076.57	15815.824	1030
90400	0.98	-3.17	0.86	-4738.48	-5087.34	15815.915	1030
90500	0.80	-2.46	1.08	-4745.79	-5096.85	15816.006	1030
90600	0.54	-2.37	1.31	-4747.73	-5102.39	15816.127	1031
90700	0.41	-2.59	1.08	-4741.46	-5096.61	15816.227	1031
90800	0.65	-2.85	0.77	-4735.00	-5090.27	15816.328	1031
90900	1.01	-3.94	0.98	-4729.39	-5085.31	15816.407	1031
91000	1.22	-4.84	0.79	-4722.04	-5073.49	15816.508	1031
91100	0.91	-5.67	0.81	-4716.20	-5066.60	15816.615	1031
91200	1.01	-6.53	0.62	-4708.86	-5056.87	15816.727	1031
91300	1.24	-7.56	0.51	-4702.13	-5045.82	15816.827	1031
91400	1.25	-8.43	0.30	-4695.46	-5035.81	15816.901	1031
91500	0.99	-9.62	0.33	-4688.37	-5026.20	15817.001	1031
91600	1.28	-10.70	0.20	-4681.09	-5015.82	15817.120	1031
91700	1.34	-11.92	0.06	-4673.12	-5004.92	15817.230	1031
91800	1.83	-13.54	0.41	-4667.05	-4996.53	15817.328	1031
91900	1.51	-14.26	0.04	-4659.66	-4987.75	15817.430	1031
92000	1.66	-15.15	0.04	-4653.59	-4981.59	15817.507	1031
92100	1.98	-16.51	0.01	-4646.09	-4971.79	15817.622	1031
92200	1.93	-17.94	0.12	-4638.81	-4962.04	15817.729	1031
92300	1.90	-18.90	-0.03	-4631.86	-4954.10	15817.827	1031
92400	2.36	-20.06	0.07	-4625.18	-4947.95	15817.929	1031
92500	2.52	-21.32	0.20	-4620.31	-4941.15	15818.030	1030
92600	1.83	-20.41	0.20	-4626.39	-4945.69	15818.126	1030
92700	2.06	-19.34	0.03	-4632.97	-4950.67	15818.229	1030
92800	2.03	-18.57	-0.06	-4638.96	-4954.23	15818.318	1030
92900	2.29	-17.28	-0.15	-4645.24	-4962.38	15818.430	1030
93000	1.72	-16.15	-0.15	-4651.99	-4969.68	15818.503	1030
93100	1.33	-15.10	0.02	-4659.20	-4977.90	15818.610	1030
93200	1.44	-14.43	0.08	-4662.28	-4983.63	15818.669	1030
93300	1.40	-13.05	-0.11	-4669.26	-4991.79	15818.760	1030
93400	1.44	-12.08	0.01	-4676.91	-5000.84	15818.871	1030
93500	1.21	-11.03	0.03	-4682.73	-5009.33	15818.971	1030
93600	1.49	-10.19	0.19	-4690.27	-5019.08	15819.068	1030
93700	1.34	-8.95	0.17	-4696.15	-5026.57	15819.171	1030
93800	1.41	-7.89	0.26	-4703.24	-5035.76	15819.269	1030
93900	1.54	-6.13	-0.02	-4711.52	-5047.18	15819.371	1030
94000	1.05	-5.95	0.44	-4716.57	-5055.04	15819.465	1030
94100	1.62	-4.76	0.46	-4724.62	-5065.89	15819.571	1030
94200	0.89	-4.42	0.83	-4730.42	-5074.58	15819.662	1030
94300	0.99	-3.35	0.85	-4737.88	-5084.00	15819.772	1030
94400	0.90	-2.56	0.92	-4742.73	-5092.24	15819.868	1030
94500	0.85	-2.41	1.11	-4743.09	-5099.13	15819.971	1031
94600	1.01	-2.99	1.04	-4736.15	-5093.89	15820.062	1031
94700	1.51	-3.93	1.02	-4729.42	-5085.30	15820.171	1031
94800	0.96	-4.78	0.91	-4722.09	-5074.78	15820.269	1031
94900	1.02	-5.18	0.59	-4716.55	-5066.24	15820.370	1031
95000	1.41	-6.47	0.61	-4709.49	-5055.69	15820.467	1031
95100	1.69	-7.31	0.46	-4703.14	-5046.87	15820.562	1031
95200	1.55	-8.21	0.42	-4697.40	-5038.21	15820.626	1031
95300	1.22	-9.22	0.30	-4689.65	-5028.80	15820.770	1031
95400	1.73	-10.23	0.06	-4682.75	-5017.97	15820.868	1031
95500	1.68	-11.62	0.21	-4676.08	-5009.05	15820.959	1031
95600	2.15	-12.87	0.16	-4668.60	-4999.16	15821.071	1031
95700	1.80	-13.85	0.06	-4661.57	-4990.49	15821.168	1031
95800	1.60	-15.05	0.13	-4654.78	-4981.80	15821.267	1031
95900	1.96	-16.10	0.03	-4648.50	-4974.18	15821.369	1031
96000	1.84	-17.09	-0.06	-4642.39	-4966.49	15821.471	1031
96100	1.81	-18.61	0.10	-4634.76	-4957.11	15821.562	1031
96200	2.17	-19.84	0.14	-4627.77	-4949.43	15821.669	1031
96300	2.73	-20.88	0.03	-4620.71	-4941.99	15821.771	1031
96400	2.45	-20.71	0.15	-4624.69	-4943.49	15821.868	1030
96500	2.37	-19.71	0.17	-4631.41	-4949.80	15821.969	1030
96600	2.09	-18.51	0.07	-4638.42	-4955.40	15822.062	1030
96700	2.11	-17.44	-0.03	-4644.79	-4961.72	15822.164	1030
96800	1.67	-16.47	0.14	-4651.73	-4969.71	15822.272	1030
96900	1.79	-14.89	-0.10	-4659.14	-4978.33	15822.369	1030
97000	1.65	-13.75	-0.11	-4665.27	-4986.11	15822.461	1030
97100	1.53	-12.66	0.01	-4672.88	-4994.88	15822.562	1030
97200	1.81	-11.48	0.00	-4679.87	-5004.49	15822.662	1030
97300	1.68	-10.28	-0.01	-4687.39	-5014.23	15822.772	1030
97400	1.37	-9.46	0.24	-4693.30	-5022.95	15822.870	1030
97500	1.01	-8.19	0.18	-4699.82	-5031.68	15822.970	1030
97600	0.92	-7.38	0.35	-4706.36	-5040.54	15823.062	1030
97700	1.66	-6.26	0.23	-4711.97	-5049.61	15823.171	1030
97800	1.16	-5.03	0.41	-4720.44	-5062.07	15823.271	1030
97900	1.01	-4.59	0.68	-4726.56	-5069.69	15823.362	1030
98000	0.58	-3.63	0.82	-4733.82	-5079.97	15823.461	1030
98100	0.79	-3.09	1.08	-4740.28	-5090.20	15823.572	1030
98200	1.20	-2.04	1.01	-4747.21	-5098.40	15823.671	1030
98300	0.83	-2.81	1.42	-4745.41	-5099.75	15823.772	1031
98400	0.94	-2.55	1.08	-4739.46	-5096.80	15823.867	1031
98500	1.07	-3.24	0.90	-4732.46	-5087.50	15823.957	1031
98600	0.79	-4.13	1.01	-4727.42	-5081.48	15824.060	1031
98700	1.05	-4.89	0.68	-4719.37	-5069.72	15824.170	1031
98800	1.27	-6.29	0.69	-4711.67	-5058.39	15824.272	1031
98900	1.37	-6.75	0.43	-4705.55	-5049.15	15824.368	1031
99000	0.99	-8.05	0.48	-4697.68	-5039.03	15824.470	1031
99100	1.54	-8.92	0.29	-4691.86	-5030.56	15824.562	1031
99200	1.26	-9.94	0.17	-4684.66	-5020.20	15824.669	1031
99300	1.43	-10.83	0.10	-4677.96	-5012.88	15824.772	1031
99400	1.72	-12.15	0.14	-4671.14	-5004.26	15824.870	1031
99500	2.10	-13.02	-0.13	-4664.83	-4993.74	15824.970	1031
99600	1.58	-14.46	0.03	-4657.50	-4984.82	15825.067	1031
99700	1.77	-15.58	-0.08	-4650.19	-4976.88	15825.170	1031
99800	1.73	-16.87	0.05	-4643.54	-4968.70	15825.271	1031
99900	2.43	-18.22	-0.00	-4636.26	-4959.90	15825.371	1031
100000	2.68	-19.30	0.05	-4629.98	-4953.75	15825.468	1031
100100	2.95	-20.57	-0.00	-4622.68	-4944.78	15825.570	1031
100200	2.17	-20.72	0.19	-4624.06	-4943.53	15825.669	1030
100300	2.09	-19.82	0.11	-4629.82	-4947.76	15825.771	1030
100400	2.05	-18.51	-0.01	-4636.97	-4955.10	15825.869	1030
100500	1.84	-17.42	-0.06	-4642.99	-4961.88	15825.968	1030
100600	1.66	-16.30	-0.05	-4650.11	-4968.89	15826.062	1030
100700	1.71	-15.17	-0.07	-4657.10	-4976.33	15826.170	1030
100800	1.82	-14.12	0.04	-4663.55	-4985.22	15826.271	1030
100900	1.62	-12.87	-0.09	-4670.48	-4993.25	15826.371	1030
101000	1.31	-11.81	-0.04	-4676.82	-5001.05	15826.456	1030
101100	1.41	-10.69	-0.01	-4683.02	-5010.58	15826.567	1030
101200	0.50	-9.41	0.16	-4690.74	-5020.61	15826.672	1030
101300	1.10	-8.59	0.15	-4697.21	-5028.71	15826.752	1030
101400	1.39	-7.63	0.25	-4704.32	-5038.46	15826.869	1030
101500	1.07	-6.54	0.33	-4710.66	-5047.89	15826.955	1030
101600	1.24	-5.69	0.52	-4718.28	-5057.72	15827.063	1030
101700	0.77	-4.63	0.45	-4724.52	-5065.78	15827.170	1030
101800	0.97	-3.95	0.65	-4731.14	-5074.85	15827.250	1030
101900	0.57	-3.30	1.04	-4738.32	-5087.08	15827.369	1030
102000	0.87	-2.15	1.03	-4745.10	-5097.87	15827.456	1030
102100	0.54	-2.67	1.19	-4741.47	-5095.99	15827.564	1031
102200	1.01	-2.88	0.84	-4734.50	-5089.04	15827.668	1031
102300	1.28	-4.18	1.11	-4728.24	-5083.84	15827.771	1031
102400	1.26	-4.77	0.85	-4721.59	-5073.45	15827.871	1031
102500	1.21	-5.38	0.57	-4715.14	-5064.45	15827.972	1031
102600	0.72	-6.39	0.54	-4708.14	-5054.71	15828.070	1031
102700	1.12	-7.37	0.34	-4700.94	-5044.49	15828.171	1031
102800	1.32	-8.35	0.42	-4695.57	-5039.08	15828.250	1031
102900	1.26	-9.59	0.28	-4687.88	-5026.62	15828.370	1031
103000	1.61	-10.54	0.15	-4681.95	-5017.27	15828.454	1031
103100	1.72	-12.00	0.24	-4674.42	-5006.77	15828.565	1031
103200	1.41	-12.99	0.16	-4668.04	-4998.84	15828.671	1031
103300	1.93	-14.08	0.05	-4661.10	-4989.86	15828.750	1031
103400	2.10	-15.24	0.02	-4654.33	-4981.59	15828.871	1031
103500	1.99	-16.37	-0.01	-4647.09	-4972.41	15828.958	1031
103600	2.32	-17.75	0.06	-4639.96	-4963.56	15829.071	1031
103700	2.44	-18.93	0.15	-4633.82	-4957.03	15829.127	1031
103800	2.68	-20.21	0.16	-4626.42	-4949.03	15829.250	1031
103900	2.56	-21.35	0.24	-4619.44	-4942.52	15829.363	1030
104000	2.34	-20.72	0.25	-4625.08	-4945.04	15829.457	1030
104100	2.34	-19.58	0.08	-4632.77	-4950.42	15829.563	1030
104200	2.20	-18.69	0.11	-4637.92	-4956.59	15829.671	1030
104300	2.16	-17.30	-0.04	-4645.52	-4964.31	15829.766	1030
104400	1.82	-16.28	-0.02	-4651.60	-4971.35	15829.863	1030
104500	1.68	-15.06	0.01	-4658.95	-4979.96	15829.969	1030
104600	1.48	-13.89	0.04	-4665.70	-4988.97	15830.062	1030
104700	1.46	-12.66	-0.03	-4672.80	-4996.94	15830.168	1030
104800	1.84	-11.38	-0.18	-4679.24	-5005.77	15830.271	1030
104900	1.75	-10.48	0.14	-4686.54	-5015.89	15830.371	1030
105000	1.39	-9.29	0.10	-4692.70	-5024.56	15830.467	1030
105100	1.07	-8.44	0.39	-4700.08	-5034.94	15830.564	1030
105200	1.22	-7.55	0.31	-4705.53	-5041.52	15830.666	1030
105300	1.27	-6.26	0.44	-4713.95	-5054.09	15830.771	1030
105400	0.96	-5.37	0.46	-4719.71	-5061.30	15830.870	1030
105500	0.78	-4.96	0.82	-4726.86	-5069.55	15830.963	1030
105600	1.15	-3.81	0.86	-4733.97	-5082.10	15831.070	1030
105700	1.24	-2.94	0.92	-4740.41	-5090.46	15831.171	1030
105800	0.95	-2.06	1.14	-4747.55	-5102.44	15831.266	1031
105900	0.84	-2.37	0.99	-4741.59	-5098.32	15831.369	1031
106000	0.89	-3.03	0.93	-4734.52	-5092.15	15831.468	1031
106100	0.94	-3.93	0.90	-4728.35	-5084.40	15831.562	1031
106200	1.12	-4.61	0.68	-4721.84	-5074.88	15831.662	1031
106300	1.42	-5.58	0.54	-4713.99	-5065.54	15831.772	1031
106400	0.87	-6.58	0.54	-4708.45	-5055.62	15831.869	1031
106500	1.43	-7.68	0.42	-4701.40	-5045.23	15831.968	1031
106600	1.25	-8.63	0.32	-4695.17	-5035.85	15832.072	1031
106700	1.08	-9.71	0.34	-4688.08	-5027.30	15832.161	1031
106800	1.29	-10.78	0.20	-4681.49	-5017.70	15832.254	1031
106900	1.58	-11.55	0.01	-4675.33	-5009.68	15832.363	1031
107000	1.68	-13.01	0.15	-4667.35	-5000.86	15832.462	1031
107100	1.78	-14.09	0.05	-4661.10	-4991.42	15832.574	1031
107200	1.75	-15.35	0.15	-4654.17	-4983.18	15832.646	1031
107300	1.95	-16.58	0.02	-4646.56	-4973.12	15832.753	1031
107400	1.76	-17.90	0.09	-4639.29	-4964.93	15832.869	1031
107500	2.01	-19.11	0.16	-4633.26	-4957.50	15832.973	1031
107600	1.99	-20.04	0.17	-4626.52	-4951.92	15833.063	1031
107700	2.26	-21.39	0.20	-4619.32	-4943.36	15833.169	1031
107800	2.49	-20.57	0.12	-4626.88	-4946.83	15833.270	1030
107900	2.25	-19.67	0.01	-4632.87	-4950.77	15833.369	1030
108000	1.65	-18.63	0.13	-4639.45	-4957.42	15833.472	1030
108100	1.80	-17.24	-0.05	-4646.88	-4965.61	15833.562	1030
108200	1.85	-15.98	-0.09	-4653.54	-4974.37	15833.666	1030
108300	1.76	-14.74	-0.11	-4660.31	-4982.80	15833.765	1030
108400	1.60	-13.51	-0.18	-4667.15	-4990.51	15833.870	1030
108500	1.40	-12.76	0.05	-4673.27	-4998.66	15833.962	1030
108600	1.39	-11.40	0.02	-4680.83	-5008.84	15834.062	1030
108700	1.20	-10.46	0.14	-4687.19	-5016.78	15834.170	1030
108800	0.73	-9.11	0.13	-4694.59	-5027.07	15834.266	1030
108900	0.42	-8.47	0.47	-4701.62	-5035.96	15834.371	1030
109000	1.16	-7.47	0.43	-4707.85	-5045.75	15834.470	1030
109100	0.67	-6.24	0.44	-4714.16	-5054.60	15834.562	1030
109200	0.91	-5.30	0.51	-4720.40	-5064.18	15834.669	1030
109300	0.93	-4.42	0.73	-4728.29	-5074.87	15834.771	1030
109400	0.74	-3.56	0.76	-4734.21	-5083.42	15834.872	1030
109500	0.93	-3.09	0.98	-4740.47	-5091.85	15834.958	1030
109500	0.50	-2.71	1.20	-4745.04	-5098.75	15835.013	1030
109600	0.94	-2.73	0.94	-4740.00	-5096.49	15835.108	1031
109700	0.98	-3.37	0.75	-4732.44	-5088.44	15835.201	1031
109800	0.70	-4.38	0.88	-4726.33	-5082.54	15835.311	1031
109900	0.89	-5.16	0.62	-4718.67	-5071.80	15835.413	1031
110000	1.19	-6.77	0.78	-4711.52	-5060.87	15835.512	1031
110100	1.16	-6.80	0.26	-4705.29	-5052.24	15835.609	1031
110200	1.11	-8.23	0.54	-4699.15	-5043.21	15835.698	1031
110300	0.27	-8.51	0.10	-4692.45	-5035.40	15835.813	1031
110400	1.58	-9.92	0.07	-4685.93	-5025.01	15835.912	1031
110500	1.18	-11.28	0.19	-4678.46	-5015.65	15836.010	1031
110600	1.75	-12.20	-0.31	-4671.35	-5006.79	15836.110	1031
110700	1.28	-13.47	0.14	-4665.55	-4998.07	15836.193	1031
110800	1.59	-14.69	-0.02	-4657.84	-4988.14	15836.308	1031
110900	1.96	-15.79	-0.02	-4651.85	-4980.55	15836.406	1031
111000	1.49	-17.14	0.14	-4644.68	-4972.13	15836.503	1031
111100	1.59	-18.30	0.09	-4637.95	-4964.03	15836.608	1031
111200	2.13	-19.66	0.12	-4630.34	-4955.69	15836.711	1031
111300	2.44	-20.74	0.15	-4623.40	-4950.45	15836.809	1031
111400	2.15	-21.00	0.16	-4623.81	-4947.15	15836.915	1030
111500	2.17	-19.78	0.04	-4630.15	-4953.81	15837.000	1030
111600	1.73	-18.55	-0.02	-4636.56	-4960.07	15837.107	1030
111700	1.54	-17.74	0.04	-4643.54	-4966.19	15837.204	1030
111800	1.27	-16.64	-0.11	-4649.83	-4970.61	15837.306	1030
111900	1.79	-15.67	0.02	-4656.56	-4978.91	15837.406	1030
112000	1.85	-14.25	-0.19	-4663.17	-4987.29	15837.497	1030
112100	1.59	-13.14	-0.10	-4670.25	-4995.84	15837.611	1030
112200	1.13	-11.93	-0.10	-4677.18	-5004.80	15837.692	1030
112300	1.15	-11.08	0.03	-4683.63	-5012.45	15837.788	1030
112400	1.47	-9.85	0.05	-4690.79	-5022.63	15837.916	1030
112500	1.39	-9.03	0.21	-4697.12	-5031.23	15837.997	1030
112600	0.94	-7.96	0.27	-4704.14	-5039.31	15838.110	1030
112700	0.61	-6.65	0.35	-4711.43	-5051.58	15838.193	1030
112800	0.69	-5.68	0.41	-4717.85	-5061.16	15838.305	1030
112900	0.62	-5.15	0.75	-4724.39	-5070.65	15838.388	1030
113000	0.69	-4.05	0.78	-4731.63	-5080.58	15838.497	1030
113100	0.90	-3.17	0.87	-4738.51	-5090.58	15838.608	1030
113200	0.58	-2.36	1.00	-4745.06	-5100.14	15838.699	1030
113300	0.63	-2.75	0.99	-4739.70	-5097.63	15838.795	1031
113400	0.78	-3.15	0.77	-4733.26	-5091.63	15838.892	1031
113500	0.30	-4.15	0.68	-4725.62	-5081.70	15839.013	1031
113600	1.03	-5.03	0.69	-4720.20	-5074.44	15839.110	1031
113700	1.11	-6.07	0.63	-4712.90	-5064.94	15839.199	1031
113800	1.20	-6.81	0.40	-4706.65	-5055.31	15839.294	1031
113900	0.83	-8.04	0.49	-4699.96	-5045.18	15839.398	1031
114000	0.94	-8.82	0.29	-4693.44	-5036.52	15839.497	1031
114100	0.88	-9.93	0.19	-4686.05	-5026.83	15839.612	1031
114200	1.70	-11.12	0.16	-4679.22	-5017.88	15839.704	1031
114300	0.87	-12.12	0.17	-4672.85	-5009.87	15839.810	1031
114400	1.07	-13.33	-0.00	-4665.79	-4998.70	15839.913	1031
114500	1.37	-14.62	0.14	-4658.50	-4991.49	15840.000	1031
114600	1.29	-15.66	0.01	-4652.02	-4982.59	15840.113	1031
114700	1.39	-16.76	0.03	-4645.27	-4975.96	15840.197	1031
114800	1.47	-18.60	0.24	-4637.32	-4964.84	15840.308	1031
114900	2.12	-19.46	0.03	-4631.26	-4958.33	15840.406	1031
115000	2.30	-20.77	0.17	-4623.78	-4951.51	15840.513	1031
115100	2.17	-19.76	-0.13	-4628.82	-4954.23	15840.612	1030
115200	2.06	-19.65	0.17	-4634.22	-4956.64	15840.710	1030
115300	1.94	-18.48	0.02	-4640.94	-4962.27	15840.811	1030
115400	1.75	-17.41	0.05	-4646.68	-4969.34	15840.914	1030
115500	1.35	-16.00	-0.12	-4654.06	-4976.32	15840.999	1030
115600	1.53	-15.04	-0.00	-4661.08	-4985.17	15841.107	1030
115700	1.83	-14.00	-0.02	-4666.94	-4992.05	15841.203	1030
115800	1.02	-12.78	0.05	-4673.59	-5001.20	15841.310	1030
115900	1.82	-11.75	-0.03	-4680.28	-5008.48	15841.408	1030
116000	0.54	-10.40	-0.02	-4687.47	-5017.55	15841.513	1030
116100	0.98	-9.54	0.09	-4693.17	-5025.97	15841.606	1030
116200	1.03	-8.22	0.13	-4700.72	-5037.22	15841.712	1030
116300	0.91	-7.59	0.35	-4706.40	-5045.34	15841.789	1030
116400	1.03	-6.38	0.37	-4714.38	-5055.93	15841.906	1030
116500	0.85	-5.27	0.40	-4721.20	-5065.82	15842.002	1030
116600	0.47	-4.47	0.62	-4728.06	-5075.54	15842.114	1030
116700	0.73	-3.73	0.75	-4734.03	-5084.67	15842.211	1030
116800	0.56	-2.85	0.92	-4741.56	-5095.27	15842.310	1030
116900	0.72	-2.69	0.93	-4741.52	-5097.73	15842.415	1031
117000	0.69	-3.30	0.96	-4735.23	-5093.75	15842.500	1031
117100	1.04	-3.89	0.81	-4728.75	-5087.32	15842.610	1031
117200	0.96	-4.76	0.58	-4721.06	-5076.73	15842.710	1031
117300	0.86	-5.72	0.64	-4714.36	-5069.67	15842.811	1031
117400	0.65	-6.74	0.57	-4707.67	-5057.55	15842.908	1031
117500	1.08	-7.90	0.53	-4702.16	-5047.94	15843.013	1031
117600	1.20	-8.71	0.34	-4694.50	-5039.54	15843.106	1031
117700	1.60	-9.97	0.16	-4686.76	-5028.63	15843.213	1031
117800	1.36	-10.86	0.10	-4680.92	-5019.55	15843.308	1031
117900	1.17	-12.00	0.07	-4674.04	-5009.67	15843.413	1031
118000	1.21	-13.00	0.07	-4667.66	-5003.13	15843.498	1031
118100	1.12	-14.43	0.12	-4660.27	-4992.70	15843.607	1031
118200	1.43	-15.79	0.15	-4652.74	-4983.68	15843.712	1031
118300	1.64	-16.80	0.12	-4646.66	-4976.32	15843.808	1031
118400	2.30	-18.04	0.01	-4639.29	-4968.30	15843.906	1031
118500	1.83	-19.20	0.06	-4632.64	-4960.50	15844.001	1031
118600	2.02	-20.53	0.14	-4625.77	-4952.73	15844.106	1031
118700	2.11	-20.63	0.08	-4625.16	-4951.01	15844.208	1030
118800	1.62	-19.97	0.14	-4631.75	-4954.81	15844.312	1030
118900	2.19	-18.91	-0.06	-4637.53	-4960.00	15844.406	1030
119000	2.16	-17.74	-0.15	-4643.67	-4966.71	15844.507	1030
119100	1.51	-16.77	-0.04	-4650.16	-4972.86	15844.612	1030
119200	1.53	-15.34	-0.09	-4658.29	-4982.37	15844.711	1030
119300	1.37	-14.47	-0.06	-4663.84	-4988.96	15844.774	1030
119400	1.24	-12.98	-0.05	-4671.33	-4999.61	15844.912	1030
119500	1.58	-11.96	-0.01	-4678.65	-5007.47	15845.004	1030
119600	0.36	-11.13	0.34	-4685.25	-5016.37	15845.110	1030
119700	0.80	-9.84	0.12	-4691.34	-5024.28	15845.198	1030
119800	1.27	-8.71	0.07	-4697.96	-5034.32	15845.294	1030
119900	0.86	-7.48	0.13	-4705.61	-5044.37	15845.406	1030
120000	0.58	-6.79	0.43	-4712.06	-5053.84	15845.500	1030
120100	1.00	-5.88	0.49	-4718.94	-5063.07	15845.608	1030
120200	0.55	-4.65	0.48	-4726.31	-5072.26	15845.708	1030
120300	0.47	-3.50	0.51	-4732.80	-5083.14	15845.809	1030
120400	0.75	-2.79	0.82	-4740.64	-5094.81	15845.909	1030
120500	0.66	-2.49	0.89	-4740.83	-5097.33	15846.013	1031
120600	0.67	-3.32	0.96	-4734.70	-5093.50	15846.107	1031
120700	0.97	-3.92	0.74	-4727.54	-5085.95	15846.210	1031
120800	1.03	-4.67	0.55	-4721.19	-5077.73	15846.313	1031
120900	0.48	-6.52	0.94	-4713.75	-5066.46	15846.413	1031
121000	0.81	-6.49	0.34	-4707.69	-5058.78	15846.502	1031
121100	0.95	-7.58	0.40	-4701.13	-5049.94	15846.605	1031
121200	1.60	-8.82	0.33	-4694.84	-5039.85	15846.702	1031
121300	0.46	-9.84	0.44	-4687.80	-5032.04	15846.812	1031
121400	1.17	-10.91	0.20	-4680.68	-5022.00	15846.907	1031
121500	1.19	-11.99	0.14	-4674.06	-5012.56	15847.002	1031
121600	1.39	-13.12	0.02	-4667.06	-5003.87	15847.109	1031
121700	1.82	-14.48	0.08	-4660.47	-4994.60	15847.200	1031
121800	1.84	-15.77	0.13	-4653.23	-4985.87	15847.308	1031
121900	1.95	-16.82	0.13	-4646.84	-4978.38	15847.406	1031
122000	2.28	-18.38	0.29	-4639.56	-4970.56	15847.513	1031
122100	2.81	-19.67	0.25	-4632.18	-4960.72	15847.613	1031
122200	2.23	-20.68	0.19	-4625.06	-4954.05	15847.713	1031
122300	2.44	-20.61	0.21	-4625.70	-4954.51	15847.811	1030
122400	2.22	-19.73	0.04	-4631.65	-4957.42	15847.913	1030
122500	2.32	-18.54	-0.06	-4638.77	-4964.36	15848.001	1030
122600	2.20	-17.44	-0.14	-4645.42	-4968.81	15848.112	1030
122700	2.08	-16.26	-0.17	-4652.34	-4977.50	15848.211	1030
122800	2.15	-15.01	-0.22	-4659.01	-4985.88	15848.313	1030
122900	1.25	-14.15	0.01	-4665.34	-4992.95	15848.409	1030
123000	1.73	-12.98	-0.04	-4672.71	-5000.74	15848.510	1030
123100	1.14	-11.71	-0.07	-4678.93	-5009.98	15848.610	1030
123200	1.17	-10.61	0.04	-4686.04	-5020.00	15848.711	1030
123300	0.91	-9.54	0.13	-4693.39	-5028.96	15848.813	1030
123400	0.57	-8.55	0.08	-4698.30	-5037.32	15848.913	1030
123500	1.18	-7.26	0.07	-4706.68	-5048.03	15849.003	1030
123600	0.92	-6.60	0.33	-4713.07	-5056.47	15849.106	1030
123700	0.94	-5.61	0.45	-4719.68	-5066.16	15849.193	1030
123800	0.79	-4.71	0.55	-4726.86	-5076.14	15849.312	1030
123900	1.11	-3.94	0.81	-4733.91	-5087.53	15849.406	1030
124000	1.01	-3.01	0.94	-4740.46	-5097.75	15849.512	1030
124100	1.06	-2.40	0.94	-4742.01	-5104.05	15849.606	1031
124200	0.92	-3.29	1.01	-4736.44	-5097.62	15849.711	1031
124300	1.04	-3.96	0.84	-4728.68	-5089.62	15849.811	1031
124400	0.79	-4.57	0.74	-4723.51	-5082.65	15849.897	1031
124500	1.13	-5.46	0.53	-4716.73	-5072.19	15849.999	1031
124600	1.43	-6.81	0.60	-4708.18	-5060.86	15850.112	1031
124700	1.12	-7.99	0.75	-4702.51	-5052.93	15850.213	1031
124800	1.41	-8.31	0.23	-4695.84	-5045.72	15850.312	1031
124900	0.58	-9.65	0.51	-4688.64	-5036.67	15850.413	1031
125000	1.17	-10.30	-0.00	-4682.07	-5027.28	15850.501	1031
125100	1.34	-11.73	0.05	-4675.95	-5016.71	15850.609	1031
125200	1.25	-13.05	0.10	-4668.77	-5006.83	15850.710	1031
125300	1.64	-14.16	0.10	-4661.80	-4998.87	15850.809	1031
125400	1.52	-15.34	0.07	-4655.22	-4990.13	15850.909	1031
125500	1.54	-16.49	0.10	-4648.90	-4982.13	15851.000	1031
125600	1.70	-17.61	0.08	-4641.26	-4974.35	15851.112	1031
125700	1.98	-18.99	0.10	-4634.03	-4965.44	15851.210	1031
125800	2.27	-19.78	0.20	-4628.92	-4962.32	15851.289	1031
125900	2.13	-20.36	0.13	-4626.21	-4956.93	15851.352	1030
126000	2.08	-19.60	0.11	-4631.84	-4960.70	15851.438	1030
126100	1.91	-18.47	-0.09	-4639.15	-4965.13	15851.555	1030
126200	1.87	-17.57	-0.02	-4645.60	-4971.40	15851.654	1030
126300	1.56	-16.38	-0.12	-4652.62	-4977.69	15851.750	1030
126400	1.52	-15.30	0.00	-4658.63	-4986.79	15851.846	1030
126500	1.20	-14.13	-0.04	-4665.64	-4994.29	15851.938	1030
126600	1.45	-13.00	-0.04	-4671.95	-5002.58	15852.033	1030
126700	1.05	-11.71	-0.12	-4679.52	-5011.27	15852.153	1030
126800	0.94	-10.74	0.14	-4686.94	-5021.68	15852.255	1030
126900	1.06	-9.62	0.05	-4692.68	-5028.81	15852.354	1030
127000	1.12	-8.56	0.20	-4699.21	-5039.82	15852.444	1030
127100	0.61	-7.54	0.30	-4706.29	-5048.50	15852.555	1030
127200	1.25	-6.74	0.52	-4713.21	-5059.75	15852.654	1030
127300	0.89	-5.25	0.26	-4720.15	-5068.57	15852.750	1030
127400	0.68	-4.74	0.68	-4726.70	-5078.51	15852.856	1030
127500	0.68	-3.68	0.74	-4733.90	-5088.66	15852.952	1030
127600	0.44	-2.86	0.95	-4740.78	-5098.64	15853.055	1030
127700	0.51	-2.03	1.07	-4747.62	-5108.07	15853.154	1031
127800	0.76	-2.74	1.05	-4740.88	-5103.27	15853.250	1031
127900	1.23	-3.24	0.94	-4734.91	-5098.82	15853.348	1031
128000	0.53	-3.96	0.89	-4728.38	-5091.01	15853.446	1031
128100	0.66	-4.72	0.72	-4722.15	-5081.91	15853.541	1031
128200	0.78	-5.38	0.56	-4716.64	-5074.30	15853.655	1031
128300	0.91	-6.51	0.50	-4708.75	-5064.03	15853.744	1031
128400	0.84	-7.59	0.37	-4701.43	-5052.78	15853.856	1031
128500	0.82	-8.59	0.26	-4695.05	-5043.95	15853.943	1031
128600	1.48	-9.78	0.17	-4688.28	-5033.71	15854.052	1031
128700	1.93	-10.71	0.04	-4681.37	-5026.26	15854.139	1031
128800	1.31	-11.87	0.07	-4674.64	-5016.55	15854.247	1031
128900	1.53	-13.10	0.18	-4668.99	-5008.18	15854.351	1031
129000	1.34	-14.28	0.16	-4661.69	-4999.20	15854.453	1031
129100	1.71	-15.75	0.21	-4654.26	-4989.80	15854.554	1031
129200	2.38	-16.92	0.05	-4646.15	-4980.37	15854.654	1031
129300	2.04	-18.03	0.12	-4640.20	-4974.40	15854.753	1031
129400	2.17	-19.33	0.08	-4632.62	-4965.03	15854.854	1031
129500	2.04	-20.70	0.38	-4625.98	-4959.17	15854.941	1031
129600	2.48	-20.72	0.23	-4625.62	-4957.91	15855.055	1030
129700	3.06	-19.70	0.11	-4631.76	-4963.96	15855.134	1030
129800	2.31	-18.59	0.15	-4638.24	-4970.51	15855.246	1030
129900	1.81	-17.61	-0.03	-4644.98	-4972.89	15855.357	1030
130000	1.69	-16.47	-0.05	-4651.56	-4979.57	15855.441	1030
130100	1.79	-15.41	-0.15	-4657.70	-4985.95	15855.542	1030
130200	1.38	-14.10	0.02	-4665.21	-4997.22	15855.653	1030
130300	1.67	-12.79	-0.14	-4672.24	-5004.81	15855.748	1030
130400	1.48	-12.06	-0.04	-4676.92	-5011.18	15855.845	1030
130500	1.35	-10.68	0.03	-4685.65	-5021.71	15855.946	1030
130600	1.16	-9.76	0.06	-4692.16	-5028.93	15856.048	1030
130700	1.20	-8.54	0.13	-4698.91	-5039.96	15856.130	1030
130800	1.11	-7.58	0.21	-4706.21	-5048.19	15856.246	1030
130900	1.28	-6.71	0.36	-4711.77	-5058.46	15856.340	1030
131000	1.24	-5.56	0.45	-4719.54	-5069.56	15856.438	1030
131100	0.98	-4.65	0.66	-4726.40	-5079.66	15856.542	1030
131200	0.98	-3.73	0.68	-4732.67	-5087.68	15856.626	1030
131300	0.90	-2.82	0.87	-4740.03	-5099.55	15856.746	1030
131400	0.99	-2.21	0.98	-4745.11	-5106.87	15856.810	1030
131500	0.88	-1.56	1.08	-4749.45	-5115.38	15856.938	1031
131600	0.33	-1.49	1.12	-4749.81	-5116.32	15857.053	1031
131700	0.96	-2.75	0.90	-4736.65	-5103.44	15857.138	1031
131800	0.78	-4.16	1.12	-4728.88	-5092.77	15857.254	1031
131900	0.75	-4.56	0.76	-4723.11	-5084.95	15857.357	1031
132000	0.92	-5.52	0.63	-4716.15	-5075.40	15857.455	1031
132100	1.08	-6.15	0.47	-4711.33	-5067.44	15857.554	1031
132200	1.83	-7.85	0.68	-4703.45	-5058.60	15857.654	1031
132300	1.18	-8.34	0.30	-4696.39	-5047.36	15857.750	1031
132400	1.56	-9.56	0.32	-4689.04	-5038.46	15857.846	1031
132500	1.31	-10.48	0.24	-4683.57	-5029.93	15857.942	1031
132600	1.67	-11.64	0.15	-4676.64	-5021.31	15858.034	1031
132700	1.68	-12.85	0.10	-4669.52	-5011.00	15858.142	1031
132800	0.94	-13.87	-0.01	-4661.97	-5002.28	15858.250	1031
132900	1.60	-15.15	-0.01	-4655.34	-4993.28	15858.355	1031
133000	1.29	-16.77	0.23	-4646.85	-4983.79	15858.453	1031
133100	1.41	-17.60	0.13	-4641.78	-4977.88	15858.546	1031
133200	2.04	-18.93	0.10	-4634.73	-4968.84	15858.626	1031
133300	1.66	-20.08	0.18	-4628.06	-4962.07	15858.746	1031
133400	2.47	-21.35	0.26	-4621.46	-4954.90	15858.844	1031
133500	2.01	-20.42	0.13	-4626.56	-4959.00	15858.952	1030
133600	2.39	-19.38	-0.05	-4633.51	-4963.78	15859.053	1030
133700	1.67	-18.66	0.09	-4639.64	-4968.41	15859.136	1030
133800	1.88	-17.36	-0.10	-4646.46	-4975.34	15859.251	1030
133900	1.84	-16.15	-0.19	-4653.50	-4981.48	15859.358	1030
134000	1.61	-15.00	-0.12	-4660.15	-4989.86	15859.458	1030
134100	1.13	-13.61	-0.22	-4667.32	-4998.24	15859.554	1030
134200	1.58	-12.61	-0.17	-4673.48	-5006.80	15859.652	1030
134300	1.47	-11.41	0.06	-4682.16	-5017.98	15859.754	1030
134400	1.45	-10.27	-0.05	-4687.35	-5025.98	15859.854	1030
134500	0.98	-9.24	0.09	-4694.89	-5034.56	15859.953	1030
134600	0.77	-8.40	0.35	-4701.26	-5044.26	15860.051	1030
134700	1.13	-7.14	0.20	-4708.10	-5054.24	15860.146	1030
134800	1.01	-6.39	0.46	-4715.74	-5064.18	15860.251	1030
134900	0.49	-5.48	0.67	-4721.80	-5073.97	15860.358	1030
135000	0.78	-4.43	0.67	-4729.35	-5084.10	15860.454	1030
135100	0.76	-3.57	0.77	-4735.18	-5092.62	15860.534	1030
135200	0.83	-2.70	0.93	-4742.55	-5103.53	15860.644	1030
135300	0.54	-2.81	0.97	-4739.96	-5103.20	15860.750	1031
135400	0.84	-3.30	0.85	-4734.56	-5098.12	15860.843	1031
135500	0.68	-4.10	0.89	-4728.17	-5092.11	15860.948	1031
135600	0.98	-4.88	0.74	-4721.43	-5084.04	15861.035	1031
135700	0.98	-5.71	0.59	-4714.86	-5074.67	15861.125	1031
135800	1.02	-6.78	0.52	-4708.32	-5064.30	15861.243	1031
135900	0.82	-7.55	0.38	-4701.62	-5056.03	15861.346	1031
136000	1.27	-8.67	0.25	-4694.56	-5045.68	15861.446	1031
136100	1.25	-9.92	0.16	-4686.41	-5034.68	15861.553	1031
136200	1.33	-10.88	0.05	-4680.63	-5026.20	15861.653	1031
136300	1.52	-12.27	0.04	-4673.14	-5016.23	15861.754	1031
136400	1.56	-13.15	0.06	-4668.51	-5009.17	15861.837	1031
136500	1.55	-14.53	0.08	-4660.25	-4999.60	15861.938	1031
136600	1.53	-15.60	0.12	-4653.94	-4992.59	15862.027	1031
136700	1.46	-16.94	0.05	-4646.59	-4982.38	15862.154	1031
136800	1.96	-18.29	0.14	-4639.37	-4974.67	15862.248	1031
136900	2.11	-19.29	-0.22	-4631.72	-4966.41	15862.354	1031
137000	2.66	-20.86	0.12	-4624.30	-4959.52	15862.453	1031
137100	2.48	-20.98	0.14	-4625.34	-4958.25	15862.552	1030
137200	2.00	-19.60	0.01	-4631.92	-4964.27	15862.652	1030
137300	1.87	-18.97	-0.06	-4637.93	-4967.21	15862.750	1030
137400	1.58	-17.99	-0.09	-4644.24	-4972.19	15862.845	1030
137500	1.52	-16.59	-0.14	-4651.78	-4981.12	15862.948	1030
137600	0.82	-15.31	-0.24	-4659.29	-4988.58	15863.055	1030
137700	1.05	-14.33	0.00	-4664.99	-4997.55	15863.142	1030
137800	1.14	-13.30	-0.04	-4671.23	-5004.84	15863.247	1030
137900	1.09	-12.15	-0.03	-4678.47	-5013.19	15863.354	1030
138000	1.20	-11.07	-0.00	-4683.93	-5021.63	15863.459	1030
138100	0.93	-10.03	0.20	-4691.60	-5032.28	15863.538	1030
138200	1.05	-8.71	0.04	-4697.81	-5041.05	15863.653	1030
138300	0.63	-7.54	0.08	-4705.28	-5050.34	15863.755	1030
138400	0.94	-6.87	0.43	-4712.77	-5061.05	15863.854	1030
138500	0.95	-5.89	0.43	-4719.49	-5068.93	15863.942	1030
138600	0.95	-4.89	0.61	-4726.16	-5081.00	15864.054	1030
138700	1.09	-4.16	0.73	-4733.65	-5091.11	15864.153	1030
138800	0.77	-2.89	0.76	-4740.54	-5101.31	15864.250	1030
138900	0.57	-2.76	1.18	-4746.37	-5109.61	15864.345	1030
139000	0.67	-1.83	0.87	-4746.43	-5112.76	15864.447	1031
139100	0.88	-2.88	1.02	-4739.83	-5107.60	15864.551	1031
139200	0.86	-3.22	0.83	-4734.52	-5101.91	15864.654	1031
139300	0.67	-4.05	0.66	-4726.85	-5091.62	15864.750	1031
139400	1.05	-4.98	0.59	-4721.27	-5083.86	15864.855	1031
139500	0.85	-5.85	0.53	-4714.20	-5075.51	15864.955	1031
139600	0.99	-7.27	0.50	-4706.27	-5062.44	15865.053	1031
139700	0.87	-8.13	0.39	-4700.04	-5054.21	15865.139	1031
139800	1.54	-8.98	0.10	-4693.37	-5044.34	15865.248	1031
139900	1.28	-10.10	0.19	-4687.33	-5036.43	15865.349	1031
140000	1.08	-11.60	0.29	-4678.75	-5026.28	15865.452	1031
140100	1.22	-12.42	-0.01	-4672.63	-5016.51	15865.554	1031
140200	1.47	-13.43	-0.04	-4666.88	-5008.64	15865.640	1031
140300	1.08	-14.90	0.04	-4659.08	-4998.86	15865.750	1031
140400	1.12	-16.16	0.07	-4651.75	-4991.08	15865.846	1031
140500	1.39	-17.20	0.06	-4645.44	-4983.36	15865.938	1031
140600	1.83	-18.28	0.04	-4638.89	-4976.63	15866.044	1031
140700	1.36	-19.72	0.24	-4632.34	-4968.19	15866.154	1031
140800	1.84	-20.80	0.14	-4626.09	-4960.33	15866.246	1031
140900	1.60	-20.75	0.15	-4627.50	-4960.11	15866.346	1030
141000	1.82	-19.78	0.02	-4632.04	-4965.00	15866.453	1030
141100	1.52	-18.52	-0.10	-4639.90	-4971.83	15866.550	1030
141200	1.71	-17.79	-0.00	-4646.97	-4976.60	15866.655	1030
141300	1.44	-16.55	-0.11	-4653.12	-4984.44	15866.750	1030
141400	1.81	-15.04	-0.19	-4661.06	-4993.48	15866.853	1030
141500	0.94	-14.26	0.09	-4667.45	-5001.62	15866.953	1030
141600	1.29	-13.18	-0.03	-4673.20	-5008.83	15867.054	1030
141700	1.64	-11.89	-0.00	-4680.95	-5019.22	15867.154	1030
141800	1.09	-10.88	0.11	-4687.53	-5026.92	15867.247	1030
141900	1.80	-9.30	-0.35	-4694.30	-5035.78	15867.354	1030
142000	0.65	-8.68	0.18	-4701.48	-5044.60	15867.446	1030
142100	1.05	-7.42	0.13	-4708.79	-5053.98	15867.555	1030
142200	0.79	-6.82	0.27	-4713.10	-5061.94	15867.622	1030
142300	0.65	-6.02	0.32	-4717.33	-5069.32	15867.687	1030
142400	0.63	-5.19	0.53	-4724.60	-5079.34	15867.790	1030
142500	0.63	-4.38	0.55	-4730.71	-5086.10	15867.874	1030
142600	1.01	-3.23	0.56	-4738.19	-5097.58	15867.993	1030
142700	0.68	-2.39	0.78	-4745.17	-5108.73	15868.081	1030
142800	0.38	-2.43	0.84	-4744.21	-5109.59	15868.192	1031
142900	0.91	-3.08	0.72	-4737.64	-5102.84	15868.292	1031
143000	0.80	-3.80	0.66	-4730.70	-5096.69	15868.375	1031
143100	0.58	-4.66	0.63	-4724.39	-5089.50	15868.491	1031
143200	0.77	-5.87	0.67	-4717.56	-5079.53	15868.583	1031
143300	0.65	-6.67	0.52	-4711.01	-5070.40	15868.689	1031
143400	0.59	-7.36	0.26	-4704.03	-5061.26	15868.793	1031
143500	1.04	-8.53	0.21	-4697.34	-5051.90	15868.875	1031
143600	0.84	-9.57	0.24	-4690.62	-5043.50	15868.995	1031
143700	1.16	-10.56	-0.01	-4683.91	-5033.41	15869.079	1031
143800	1.07	-11.99	0.03	-4676.57	-5022.02	15869.188	1031
143900	0.75	-13.40	0.21	-4669.60	-5012.90	15869.288	1031
144000	1.48	-14.58	0.03	-4662.65	-5003.67	15869.396	1031
144100	1.64	-15.72	-0.00	-4656.24	-4995.46	15869.487	1031
144200	1.56	-16.78	0.03	-4649.11	-4988.44	15869.579	1031
144300	1.40	-18.02	0.10	-4643.00	-4980.62	15869.685	1031
144400	1.75	-19.12	0.14	-4635.62	-4974.75	15869.767	1031
144500	2.05	-20.45	0.08	-4628.90	-4965.89	15869.875	1031
144600	2.09	-21.63	0.05	-4621.84	-4957.65	15869.989	1031
144700	1.93	-20.87	0.02	-4626.07	-4961.70	15870.094	1030
144800	1.57	-19.71	-0.03	-4633.86	-4968.59	15870.194	1030
144900	1.75	-18.76	-0.17	-4640.30	-4973.12	15870.289	1030
145000	1.66	-17.88	-0.15	-4647.47	-4977.85	15870.376	1030
145100	1.10	-16.48	-0.06	-4654.49	-4987.98	15870.494	1030
145200	1.18	-15.17	-0.10	-4662.10	-4996.60	15870.593	1030
145300	1.26	-13.95	-0.16	-4668.93	-5003.97	15870.688	1030
145400	0.83	-13.16	0.06	-4674.68	-5012.53	15870.796	1030
145500	1.33	-11.93	-0.09	-4681.39	-5020.16	15870.875	1030
145600	1.63	-10.92	0.03	-4688.21	-5029.17	15870.995	1030
145700	0.89	-9.87	0.31	-4694.62	-5039.04	15871.094	1030
145800	0.82	-8.31	0.03	-4702.70	-5049.70	15871.190	1030
145900	1.37	-7.53	0.14	-4708.79	-5058.41	15871.290	1030
146000	0.44	-6.45	0.30	-4715.00	-5068.42	15871.375	1030
146100	0.59	-5.76	0.54	-4722.06	-5078.39	15871.488	1030
146200	0.94	-4.80	0.62	-4729.56	-5088.83	15871.581	1030
146300	0.55	-3.72	0.65	-4736.00	-5098.73	15871.697	1030
146400	0.47	-3.15	0.88	-4742.08	-5106.77	15871.772	1030
146500	1.05	-2.66	0.99	-4747.08	-5114.77	15871.894	1031
146600	0.41	-2.97	0.90	-4741.53	-5109.62	15871.990	1031
146700	0.30	-3.73	0.87	-4734.57	-5101.59	15872.096	1031
146800	0.87	-4.12	0.42	-4728.22	-5095.47	15872.192	1031
146900	0.62	-5.19	0.66	-4721.60	-5088.92	15872.266	1031
147000	0.62	-6.45	0.66	-4713.96	-5078.83	15872.391	1031
147100	0.94	-7.29	0.33	-4706.75	-5067.59	15872.493	1031
147200	0.80	-8.29	0.31	-4701.10	-5058.18	15872.576	1031
147300	0.94	-9.26	0.20	-4694.77	-5048.73	15872.688	1031
147400	0.94	-10.37	0.13	-4687.71	-5039.24	15872.773	1031
147500	0.95	-11.90	0.30	-4680.25	-5029.07	15872.896	1031
147600	0.99	-12.68	0.06	-4673.91	-5020.91	15872.995	1031
147700	1.36	-14.00	0.01	-4666.90	-5012.01	15873.096	1031
147800	1.54	-14.96	-0.05	-4660.49	-5004.84	15873.184	1031
147900	1.35	-16.31	-0.09	-4653.14	-4994.63	15873.281	1031
148000	1.34	-17.68	0.14	-4645.82	-4986.19	15873.385	1031
148100	1.46	-18.57	0.06	-4640.27	-4979.03	15873.495	1031
148200	1.70	-20.08	0.16	-4632.54	-4971.72	15873.585	1031
148300	1.62	-21.27	0.09	-4625.90	-4963.74	15873.688	1030
148400	1.97	-20.46	-0.07	-4631.55	-4967.13	15873.796	1030
148500	1.56	-19.44	-0.02	-4638.18	-4974.38	15873.876	1030
148600	1.79	-18.44	-0.07	-4644.28	-4980.09	15873.988	1030
148700	1.54	-17.41	-0.12	-4650.89	-4985.15	15874.094	1030
148800	1.52	-15.89	-0.16	-4659.48	-4995.05	15874.195	1030
148900	1.28	-15.05	-0.06	-4664.26	-5001.72	15874.288	1030
149000	1.22	-13.60	-0.16	-4671.48	-5010.59	15874.394	1030
149100	1.24	-12.55	-0.09	-4678.46	-5018.90	15874.489	1030
149200	1.13	-10.69	-0.37	-4684.37	-5027.68	15874.596	1030
149300	0.66	-10.34	-0.05	-4691.93	-5035.72	15874.688	1030
149400	1.25	-9.04	-0.23	-4698.51	-5045.65	15874.792	1030
149500	1.41	-8.50	0.63	-4706.18	-5056.36	15874.896	1030
149600	1.00	-7.18	0.28	-4713.14	-5065.95	15874.996	1030
149700	0.42	-6.48	0.69	-4718.74	-5076.16	15875.094	1030
149800	0.71	-5.25	0.52	-4725.94	-5085.99	15875.186	1030
149900	0.82	-4.44	0.54	-4732.47	-5093.38	15875.295	1030
150000	0.70	-3.48	0.63	-4740.36	-5102.87	15875.394	1030
150100	0.58	-2.64	0.85	-4745.82	-5114.19	15875.495	1030
150200	0.20	-1.95	1.01	-4749.99	-5123.02	15875.594	1031
150300	0.91	-2.81	1.08	-4742.90	-5119.43	15875.697	1031
150400	0.31	-2.90	0.67	-4735.79	-5111.92	15875.796	1031
150500	0.69	-4.44	0.90	-4730.73	-5102.22	15875.894	1031
150600	0.82	-4.65	0.32	-4723.03	-5091.27	15875.996	1031
150700	0.75	-6.16	0.53	-4716.56	-5083.03	15876.094	1031
150800	0.87	-7.19	0.48	-4709.62	-5072.34	15876.196	1031
150900	1.09	-7.96	0.16	-4702.47	-5062.38	15876.295	1031
151000	0.90	-8.75	0.18	-4697.38	-5055.51	15876.376	1031
151100	1.06	-10.08	0.11	-4689.14	-5044.59	15876.495	1031
151200	0.32	-11.04	0.13	-4682.94	-5035.03	15876.595	1031
151300	1.00	-12.44	0.11	-4675.42	-5024.92	15876.688	1031
151400	1.03	-13.64	0.07	-4668.61	-5017.77	15876.796	1031
151500	1.20	-14.66	-0.13	-4661.79	-5007.83	15876.897	1031
151600	1.36	-15.85	0.02	-4654.74	-5001.02	15876.993	1031
151700	1.23	-17.06	-0.03	-4648.29	-4992.25	15877.094	1031
151800	1.92	-18.40	-0.03	-4641.43	-4984.55	15877.195	1031
151900	1.88	-19.37	-0.08	-4635.69	-4977.96	15877.287	1031
152000	1.56	-20.78	0.11	-4627.74	-4969.67	15877.392	1031
152100	2.17	-20.93	0.02	-4627.78	-4968.89	15877.493	1030
152200	1.76	-19.97	0.03	-4634.92	-4973.43	15877.594	1030
152300	1.78	-19.13	-0.11	-4641.79	-4976.64	15877.694	1030
152400	1.79	-17.82	-0.25	-4647.48	-4983.61	15877.794	1030
152500	2.01	-16.37	-0.29	-4655.16	-4993.88	15877.896	1030
152600	1.17	-15.54	-0.09	-4661.50	-4999.82	15877.995	1030
152700	1.39	-14.00	-0.25	-4669.17	-5009.28	15878.093	1030
152800	1.24	-13.06	-0.08	-4675.84	-5017.80	15878.188	1030
152900	1.19	-11.80	-0.12	-4682.44	-5026.71	15878.286	1030
153000	1.50	-10.73	-0.18	-4688.69	-5034.72	15878.396	1030
153100	1.01	-9.83	0.06	-4694.77	-5043.90	15878.492	1030
153200	0.93	-8.76	0.23	-4702.48	-5054.15	15878.592	1030
153300	1.56	-7.69	0.32	-4710.30	-5065.02	15878.696	1030
153400	0.99	-6.79	0.41	-4715.82	-5073.48	15878.789	1030
153500	0.39	-5.40	0.35	-4723.58	-5083.56	15878.894	1030
153600	-0.30	-4.59	0.51	-4729.63	-5093.36	15878.996	1030
153700	0.31	-3.87	0.72	-4735.81	-5103.17	15879.087	1030
153800	0.51	-3.12	0.89	-4743.51	-5113.08	15879.188	1030
153900	0.77	-1.93	0.76	-4750.00	-5122.60	15879.295	1031
154000	0.62	-2.73	0.99	-4742.60	-5120.23	15879.397	1031
154100	0.55	-3.28	0.90	-4737.06	-5114.12	15879.494	1031
154200	0.90	-4.25	0.80	-4730.47	-5104.05	15879.594	1031
154300	0.44	-4.96	0.68	-4723.74	-5096.41	15879.693	1031
154400	0.84	-5.99	0.51	-4716.58	-5085.18	15879.789	1031
154500	0.88	-6.78	0.36	-4709.99	-5076.12	15879.880	1031
154600	0.79	-7.78	0.13	-4702.47	-5064.63	15879.995	1031
154700	1.05	-8.84	0.26	-4696.80	-5058.45	15880.084	1031
154800	1.05	-9.99	0.17	-4689.86	-5048.12	15880.188	1031
154900	0.35	-10.96	0.20	-4683.40	-5040.31	15880.296	1031
155000	0.80	-12.20	0.02	-4676.03	-5028.96	15880.392	1031
155100	0.83	-13.36	0.09	-4669.79	-5020.73	15880.495	1031
155200	1.43	-14.48	-0.05	-4662.50	-5013.23	15880.599	1031
155300	1.41	-15.61	-0.04	-4656.68	-5004.85	15880.698	1031
155400	2.24	-17.28	-0.02	-4648.36	-4994.84	15880.795	1031
155500	1.96	-18.27	-0.01	-4641.65	-4988.25	15880.896	1031
155600	1.80	-19.25	-0.02	-4635.36	-4981.60	15880.994	1031
155700	2.08	-20.72	0.15	-4628.39	-4973.25	15881.084	1031
155800	2.07	-20.75	0.17	-4629.04	-4972.75	15881.190	1030
155900	2.15	-19.56	-0.08	-4635.19	-4977.71	15881.296	1030
156000	1.75	-18.59	-0.04	-4643.00	-4983.41	15881.393	1030
156100	1.68	-17.54	-0.02	-4649.17	-4989.92	15881.496	1030
156200	1.84	-16.35	-0.23	-4655.55	-4995.34	15881.580	1030
156300	0.92	-15.31	-0.00	-4662.62	-5003.43	15881.688	1030
156400	1.44	-14.10	-0.17	-4669.02	-5010.62	15881.791	1030
156500	0.93	-13.05	-0.04	-4675.27	-5019.70	15881.874	1030
156600	1.02	-11.74	0.06	-4682.86	-5029.95	15881.995	1030
156700	1.14	-10.64	-0.02	-4689.63	-5037.76	15882.087	1030
156800	0.96	-9.40	0.00	-4696.68	-5047.15	15882.188	1030
156900	1.22	-8.33	0.14	-4703.46	-5058.20	15882.290	1030
157000	0.13	-7.27	0.25	-4710.48	-5066.97	15882.396	1030
157100	0.71	-6.55	0.30	-4716.29	-5073.75	15882.487	1030
157200	0.77	-5.63	0.45	-4723.15	-5084.40	15882.583	1030
157300	-0.55	-4.09	0.36	-4730.71	-5095.03	15882.696	1030
157400	0.81	-3.78	0.71	-4737.41	-5105.57	15882.785	1030
157500	0.41	-2.84	0.85	-4743.26	-5114.61	15882.874	1030
157600	1.47	-2.73	0.91	-4744.98	-5120.06	15882.995	1031
157700	0.69	-3.07	0.87	-4739.80	-5115.71	15883.096	1031
157800	0.80	-3.86	0.74	-4732.12	-5106.86	15883.190	1031
157900	0.81	-4.59	0.64	-4726.32	-5098.80	15883.287	1031
158000	1.14	-5.82	0.70	-4719.34	-5089.11	15883.396	1031
158100	0.88	-6.37	0.33	-4712.56	-5079.80	15883.496	1031
158200	0.97	-7.47	0.28	-4705.36	-5069.94	15883.596	1031
158300	0.69	-8.43	0.28	-4699.72	-5061.84	15883.696	1031
158400	0.99	-9.62	0.28	-4693.00	-5051.86	15883.787	1031
158500	0.76	-10.70	0.21	-4686.14	-5042.53	15883.876	1031
158600	1.21	-11.76	0.03	-4679.29	-5033.42	15883.973	1031
158700	1.09	-12.25	0.05	-4675.99	-5029.16	15884.031	1031
158800	1.31	-13.41	0.07	-4669.68	-5021.11	15884.125	1031
158900	1.12	-14.47	0.04	-4663.33	-5013.20	15884.235	1031
159000	1.46	-15.86	0.04	-4655.63	-5004.25	15884.335	1031
159100	1.52	-17.28	0.17	-4647.98	-4995.35	15884.438	1031
159200	2.10	-18.18	-0.04	-4642.28	-4987.89	15884.539	1031
159300	1.95	-19.46	0.10	-4635.34	-4980.48	15884.625	1031
159400	1.90	-20.69	0.18	-4628.83	-4973.06	15884.736	1031
159500	2.12	-20.66	0.11	-4628.88	-4972.65	15884.832	1030
159600	2.57	-20.07	0.38	-4635.95	-4978.05	15884.938	1030
159700	1.77	-18.94	0.03	-4641.41	-4981.98	15885.009	1030
159800	1.87	-17.97	0.05	-4648.68	-4987.38	15885.127	1030
159900	1.54	-16.81	0.03	-4654.70	-4995.57	15885.237	1030
160000	1.40	-15.41	-0.03	-4662.16	-5004.47	15885.336	1030
160100	1.39	-14.34	-0.03	-4668.42	-5011.73	15885.432	1030
160200	1.28	-13.22	0.02	-4676.20	-5020.64	15885.533	1030
160300	1.06	-11.71	-0.12	-4682.26	-5029.23	15885.638	1030
160400	1.23	-10.83	-0.11	-4688.53	-5036.40	15885.737	1030
160500	1.07	-9.64	-0.04	-4695.96	-5046.46	15885.833	1030
160600	1.41	-8.90	0.25	-4703.33	-5056.24	15885.938	1030
160700	0.54	-7.77	0.28	-4709.77	-5064.18	15886.037	1030
160800	0.96	-6.55	0.29	-4716.68	-5074.87	15886.135	1030
160900	1.34	-5.22	0.16	-4723.64	-5085.11	15886.235	1030
161000	0.90	-4.62	0.47	-4729.99	-5093.59	15886.329	1030
161100	1.27	-3.77	0.66	-4737.20	-5103.50	15886.438	1030
161200	0.92	-3.11	0.85	-4743.61	-5113.08	15886.541	1030
161300	0.30	-2.41	1.18	-4750.62	-5123.58	15886.636	1030
161400	0.40	-2.35	0.99	-4748.18	-5122.40	15886.734	1031
161500	0.55	-3.11	1.09	-4741.21	-5116.57	15886.837	1031
161600	0.96	-3.61	0.82	-4735.49	-5110.31	15886.933	1031
161700	0.83	-4.38	0.64	-4728.25	-5101.30	15887.041	1031
161800	1.11	-5.36	0.57	-4721.20	-5092.57	15887.135	1031
161900	0.86	-6.21	0.39	-4714.96	-5082.12	15887.234	1031
162000	1.20	-7.19	0.32	-4707.77	-5072.83	15887.338	1031
162100	1.76	-8.04	0.22	-4701.93	-5063.95	15887.437	1031
162200	1.13	-9.44	0.22	-4694.47	-5053.41	15887.538	1031
162300	1.16	-10.64	0.27	-4687.95	-5044.95	15887.638	1031
162400	1.25	-11.48	0.02	-4681.12	-5035.39	15887.733	1031
162500	-0.53	-12.79	0.23	-4673.22	-5025.37	15887.836	1031
162600	0.60	-14.04	0.23	-4667.46	-5017.26	15887.934	1031
162700	0.39	-15.22	0.20	-4660.35	-5008.77	15888.040	1031
162800	0.87	-16.32	0.20	-4654.01	-5001.89	15888.125	1031
162900	1.06	-17.65	0.30	-4647.00	-4993.62	15888.238	1031
163000	1.57	-18.85	0.28	-4639.53	-4986.07	15888.337	1031
163100	1.37	-19.99	0.38	-4633.91	-4979.12	15888.400	1031
163200	1.69	-21.42	0.44	-4626.11	-4970.40	15888.539	1030
163300	1.54	-20.38	0.43	-4632.64	-4975.93	15888.636	1030
163400	1.12	-19.63	0.38	-4637.17	-4980.69	15888.733	1030
163500	0.84	-18.32	0.31	-4645.24	-4987.61	15888.837	1030
163600	0.92	-17.41	0.25	-4651.81	-4992.28	15888.937	1030
163700	1.31	-15.94	0.03	-4658.80	-5000.46	15889.033	1030
163800	0.34	-14.82	0.05	-4665.04	-5007.62	15889.138	1030
163900	0.67	-13.57	-0.07	-4672.25	-5015.62	15889.232	1030
164000	0.72	-12.65	0.08	-4678.77	-5024.17	15889.328	1030
164100	0.91	-11.08	-0.25	-4685.70	-5032.39	15889.437	1030
164200	0.44	-10.12	-0.01	-4692.88	-5041.35	15889.536	1030
164300	0.08	-8.91	0.03	-4699.68	-5050.93	15889.631	1030
164400	0.46	-7.86	0.10	-4706.13	-5060.15	15889.733	1030
164500	0.07	-7.05	0.31	-4712.64	-5068.68	15889.818	1030
164600	-0.15	-5.94	0.39	-4719.52	-5078.96	15889.933	1030
164700	-0.16	-4.82	0.32	-4726.37	-5087.58	15890.035	1030
164800	-0.55	-3.86	0.48	-4732.47	-5097.09	15890.135	1030
164900	-0.57	-3.10	0.69	-4740.40	-5106.94	15890.237	1030
165000	-0.21	-2.26	0.82	-4746.93	-5117.76	15890.335	1030
165100	-0.09	-2.32	0.76	-4744.69	-5117.03	15890.417	1031
165200	-0.60	-3.47	1.02	-4736.16	-5111.64	15890.535	1031
165300	-0.38	-3.92	0.68	-4730.05	-5103.08	15890.636	1031
165400	0.04	-4.70	0.47	-4723.05	-5093.90	15890.733	1031
165500	-0.35	-5.47	0.34	-4716.21	-5085.02	15890.837	1031
165600	-0.06	-6.79	0.36	-4709.40	-5074.24	15890.935	1031
165700	0.22	-7.72	0.41	-4704.23	-5067.41	15891.008	1031
165800	0.30	-8.67	0.20	-4696.77	-5056.77	15891.124	1031
165900	0.13	-9.90	0.23	-4689.80	-5047.05	15891.236	1031
166000	0.41	-10.78	0.11	-4684.08	-5038.81	15891.321	1031
166100	0.49	-11.99	0.19	-4677.06	-5031.33	15891.410	1031
166200	0.77	-13.21	0.15	-4669.64	-5022.41	15891.520	1031
166300	1.05	-14.55	0.26	-4662.81	-5014.26	15891.622	1031
166400	1.01	-16.01	0.31	-4654.92	-5004.16	15891.738	1031
166500	1.19	-17.05	0.14	-4648.20	-4995.60	15891.832	1031
166600	1.62	-18.44	0.34	-4641.39	-4988.05	15891.934	1031
166700	1.70	-19.57	0.45	-4634.74	-4982.06	15892.031	1031
166800	1.89	-20.98	0.50	-4627.86	-4973.91	15892.125	1031
166900	1.38	-20.23	0.37	-4633.67	-4975.34	15892.234	1030
167000	1.60	-19.56	0.33	-4637.94	-4979.76	15892.334	1030
167100	1.44	-18.16	0.18	-4646.14	-4987.22	15892.436	1030
167200	1.20	-17.03	0.13	-4653.03	-4994.11	15892.531	1030
167300	1.78	-15.77	0.03	-4659.71	-5001.50	15892.626	1030
167400	1.74	-14.90	0.11	-4665.53	-5008.03	15892.733	1030
167500	2.02	-13.49	-0.09	-4672.63	-5016.30	15892.818	1030
167600	1.50	-12.34	-0.01	-4679.40	-5024.69	15892.915	1030
167700	1.13	-11.30	0.12	-4686.80	-5033.25	15893.038	1030
167800	1.20	-9.84	0.07	-4693.52	-5043.92	15893.137	1030
167900	1.16	-9.01	0.29	-4700.55	-5052.66	15893.237	1030
168000	0.86	-7.78	0.19	-4706.60	-5060.44	15893.318	1030
168100	1.13	-6.85	0.33	-4713.18	-5071.02	15893.419	1030
168200	1.08	-5.74	0.31	-4720.34	-5079.66	15893.515	1030
168300	1.14	-4.83	0.60	-4727.33	-5090.94	15893.638	1030
168400	1.15	-3.89	0.59	-4734.26	-5099.62	15893.737	1030
168500	1.05	-2.86	0.73	-4741.42	-5109.55	15893.836	1030
168600	1.22	-2.31	0.82	-4746.30	-5117.19	15893.937	1031
168700	1.18	-2.80	0.81	-4740.08	-5113.81	15894.034	1031
168800	1.06	-3.48	0.75	-4734.05	-5108.45	15894.126	1031
168900	0.74	-4.45	0.76	-4726.84	-5099.47	15894.236	1031
169000	1.20	-5.30	0.66	-4720.96	-5092.06	15894.332	1031
169100	0.99	-6.05	0.40	-4714.04	-5081.23	15894.435	1031
169200	0.93	-6.81	0.26	-4707.69	-5073.16	15894.538	1031
169300	1.44	-8.37	0.32	-4700.08	-5061.65	15894.629	1031
169400	1.27	-9.26	0.28	-4693.78	-5053.25	15894.739	1031
169500	1.05	-10.39	0.21	-4686.89	-5043.44	15894.823	1031
169600	1.15	-11.45	0.12	-4680.24	-5034.38	15894.932	1031
169700	1.70	-12.57	0.19	-4674.30	-5027.38	15895.040	1031
169800	1.32	-13.86	0.29	-4666.93	-5017.93	15895.136	1031
169900	1.67	-14.93	0.08	-4660.32	-5009.22	15895.237	1031
170000	1.78	-16.42	0.22	-4652.75	-5000.36	15895.332	1031
170100	2.16	-17.77	0.29	-4645.23	-4992.27	15895.438	1031
170200	1.97	-18.97	0.36	-4638.54	-4984.54	15895.541	1031
170300	2.14	-20.12	0.26	-4631.79	-4976.40	15895.627	1031
170400	2.72	-21.17	0.27	-4627.18	-4970.14	15895.740	1030
170500	2.06	-20.28	0.22	-4632.59	-4974.18	15895.815	1030
170600	2.14	-19.11	0.11	-4639.63	-4980.90	15895.935	1030
170700	2.46	-18.25	-0.02	-4645.43	-4985.56	15896.005	1030
170800	2.15	-16.91	-0.03	-4652.87	-4993.92	15896.125	1030
170900	1.83	-15.92	0.25	-4660.79	-5001.72	15896.238	1030
171000	1.76	-14.63	-0.02	-4666.68	-5009.02	15896.332	1030
171100	1.68	-13.63	-0.01	-4673.38	-5015.53	15896.435	1030
171200	1.77	-12.27	-0.04	-4679.60	-5026.52	15896.538	1030
171300	1.16	-11.34	0.22	-4687.33	-5034.92	15896.637	1030
171400	1.10	-9.99	0.12	-4693.18	-5043.86	15896.733	1030
171500	1.31	-8.82	0.09	-4700.20	-5052.55	15896.816	1030
171600	1.79	-7.53	-0.04	-4707.55	-5062.22	15896.936	1030
171700	1.07	-6.87	0.26	-4713.21	-5070.21	15897.041	1030
171800	1.15	-5.71	0.31	-4720.50	-5080.53	15897.125	1030
171900	0.98	-4.30	0.17	-4726.81	-5090.26	15897.237	1030
172000	0.75	-3.85	0.58	-4733.66	-5099.95	15897.314	1030
172100	0.80	-3.20	0.89	-4740.95	-5110.97	15897.434	1030
172200	0.83	-2.35	0.94	-4747.49	-5119.95	15897.534	1030
172300	0.63	-2.65	0.90	-4742.89	-5117.10	15897.625	1031
172400	0.70	-3.31	0.75	-4735.43	-5109.93	15897.736	1031
172500	1.13	-4.04	0.69	-4729.15	-5103.45	15897.836	1031
172600	1.10	-5.52	0.84	-4721.73	-5093.37	15897.936	1031
172700	0.88	-6.00	0.53	-4715.37	-5084.15	15898.040	1031
172800	1.36	-7.08	0.46	-4708.24	-5075.12	15898.133	1031
172900	0.87	-7.96	0.30	-4702.31	-5065.34	15898.233	1031
173000	0.98	-9.18	0.25	-4695.22	-5055.62	15898.338	1031
173100	0.95	-10.29	0.36	-4689.48	-5047.71	15898.435	1031
173200	1.34	-11.36	0.17	-4682.30	-5038.01	15898.519	1031
173300	1.94	-12.83	0.27	-4674.86	-5028.70	15898.637	1031
173400	1.83	-13.79	0.12	-4668.42	-5019.56	15898.740	1031
173500	1.91	-14.76	-0.04	-4660.41	-5012.46	15898.838	1031
173600	1.92	-16.07	0.10	-4654.53	-5003.74	15898.936	1031
173700	1.49	-17.21	0.23	-4648.36	-4996.83	15899.031	1031
173800	1.75	-18.77	0.35	-4640.02	-4987.50	15899.136	1031
173900	2.15	-19.96	0.30	-4634.08	-4979.49	15899.237	1031
174000	2.48	-21.11	0.33	-4626.54	-4973.36	15899.333	1030
174100	2.66	-20.40	0.18	-4632.47	-4976.32	15899.434	1030
174200	2.05	-19.41	0.17	-4639.11	-4981.36	15899.538	1030
174300	2.23	-18.51	0.04	-4644.70	-4985.41	15899.624	1030
174400	1.64	-17.66	0.18	-4650.26	-4991.96	15899.734	1030
174500	1.57	-16.27	0.08	-4658.93	-5000.00	15899.835	1030
174600	1.71	-15.03	0.06	-4665.50	-5008.64	15899.932	1030
174700	1.13	-13.72	0.04	-4672.23	-5017.42	15900.035	1030
174800	0.89	-12.51	0.05	-4679.08	-5026.08	15900.135	1030
174900	1.40	-11.18	0.01	-4686.97	-5035.09	15900.234	1030
175000	1.13	-10.46	0.07	-4691.21	-5040.69	15900.328	1030
175100	0.73	-9.72	0.19	-4695.60	-5047.61	15900.370	1030
175200	1.01	-8.65	0.20	-4702.51	-5056.83	15900.480	1030
175300	1.80	-7.77	0.22	-4709.80	-5064.48	15900.577	1030
175400	0.80	-6.43	0.25	-4715.72	-5074.55	15900.679	1030
175500	1.14	-5.67	0.41	-4723.03	-5084.19	15900.778	1030
175600	0.95	-4.79	0.54	-4728.98	-5093.75	15900.867	1030
175700	0.86	-3.98	0.79	-4736.03	-5104.32	15900.983	1030
175800	0.95	-2.89	0.76	-4742.67	-5113.50	15901.080	1030
175900	0.55	-2.03	0.92	-4749.63	-5124.36	15901.178	1031
176000	0.92	-2.19	0.71	-4743.39	-5121.13	15901.253	1031
176100	0.73	-3.33	0.95	-4736.73	-5115.03	15901.373	1031
176200	0.66	-3.97	0.71	-4730.71	-5105.39	15901.472	1031
176300	0.75	-4.89	0.60	-4723.12	-5095.91	15901.570	1031
176400	0.70	-5.78	0.56	-4717.23	-5087.99	15901.659	1031
176500	0.61	-6.97	0.52	-4709.50	-5077.01	15901.778	1031
176600	0.94	-8.06	0.45	-4703.22	-5066.77	15901.879	1031
176700	0.84	-8.91	0.34	-4696.70	-5060.65	15901.979	1031
176800	0.80	-9.99	0.25	-4689.97	-5049.79	15902.077	1031
176900	2.44	-11.44	0.18	-4682.03	-5039.25	15902.178	1031
177000	1.82	-12.36	-0.01	-4675.62	-5030.01	15902.279	1031
177100	1.68	-13.52	0.09	-4670.18	-5023.05	15902.373	1031
177200	1.20	-14.74	0.25	-4662.97	-5015.36	15902.467	1031
177300	1.64	-16.00	0.15	-4655.79	-5005.70	15902.562	1031
177400	2.07	-17.50	0.15	-4647.96	-4995.96	15902.678	1031
177500	1.98	-18.39	0.18	-4642.83	-4990.45	15902.749	1031
177600	2.25	-19.65	0.21	-4635.53	-4983.04	15902.877	1031
177700	2.39	-20.94	0.28	-4628.99	-4975.09	15902.967	1031
177800	2.37	-21.52	0.31	-4626.08	-4971.80	15903.073	1030
177900	1.82	-20.88	0.31	-4632.88	-4973.47	15903.177	1030
178000	1.94	-19.68	0.11	-4638.63	-4978.97	15903.250	1030
178100	2.51	-18.54	0.05	-4645.86	-4986.95	15903.377	1030
178200	2.13	-17.21	-0.02	-4652.59	-4994.00	15903.469	1030
178300	2.13	-16.03	-0.12	-4660.10	-5000.66	15903.567	1030
178400	2.27	-14.71	-0.06	-4667.50	-5010.54	15903.680	1030
178500	1.44	-13.53	0.01	-4673.55	-5019.42	15903.754	1030
178600	1.18	-12.40	0.08	-4680.51	-5028.51	15903.873	1030
178700	1.29	-10.92	-0.03	-4687.80	-5037.07	15903.979	1030
178800	0.69	-10.02	0.13	-4694.04	-5045.92	15904.078	1030
178900	0.99	-9.15	0.14	-4700.17	-5053.07	15904.155	1030
179000	1.03	-8.05	0.26	-4706.98	-5063.64	15904.279	1030
179100	0.81	-6.87	0.27	-4713.52	-5073.65	15904.378	1030
179200	1.06	-5.91	0.36	-4720.78	-5082.96	15904.472	1030
179300	0.82	-4.97	0.49	-4727.74	-5092.58	15904.567	1030
179400	0.83	-4.10	0.65	-4734.42	-5101.73	15904.666	1030
179500	0.85	-2.98	0.74	-4741.84	-5112.82	15904.756	1030
179600	0.57	-2.93	1.08	-4745.42	-5119.88	15904.874	1031
179700	0.40	-3.23	0.78	-4738.88	-5113.20	15904.979	1031
179800	0.91	-3.92	0.80	-4733.57	-5108.14	15905.080	1031
179900	1.14	-4.47	0.54	-4726.68	-5100.14	15905.177	1031
180000	1.13	-5.53	0.51	-4719.68	-5091.14	15905.256	1031
180100	0.82	-6.72	0.50	-4711.15	-5080.21	15905.379	1031
180200	1.07	-7.43	0.34	-4706.58	-5072.53	15905.479	1031
180300	1.01	-8.46	0.06	-4698.03	-5061.12	15905.574	1031
180400	1.07	-10.05	0.40	-4691.96	-5052.27	15905.678	1031
180500	1.42	-11.08	0.20	-4684.75	-5042.45	15905.778	1031
180600	1.21	-12.15	0.11	-4678.23	-5034.08	15905.873	1031
180700	1.18	-13.22	0.08	-4672.00	-5025.57	15905.978	1031
180800	1.65	-14.53	0.17	-4665.27	-5017.60	15906.078	1031
180900	1.65	-15.60	0.15	-4659.06	-5009.70	15906.145	1031
181000	1.79	-17.15	0.30	-4651.15	-5000.86	15906.277	1031
181100	2.68	-17.92	0.04	-4644.60	-4994.84	15906.378	1031
181200	2.12	-19.23	0.29	-4638.60	-4987.69	15906.479	1031
181300	2.07	-20.80	0.37	-4629.10	-4978.64	15906.578	1031
181400	2.47	-21.70	0.32	-4624.48	-4971.48	15906.648	1031
181500	1.88	-21.11	0.40	-4630.05	-4974.32	15906.778	1030
181600	1.96	-20.01	0.24	-4637.07	-4979.38	15906.874	1030
181700	2.46	-19.02	0.06	-4643.53	-4984.47	15906.972	1030
181800	2.16	-17.84	0.13	-4650.08	-4992.43	15907.088	1030
181900	2.25	-16.16	-0.04	-4658.55	-5001.89	15907.178	1030
182000	1.97	-15.26	0.01	-4663.90	-5008.75	15907.278	1030
182100	1.70	-14.14	-0.05	-4669.94	-5015.63	15907.375	1030
182200	1.02	-13.17	0.16	-4677.40	-5023.68	15907.479	1030
182300	1.19	-11.90	0.06	-4683.60	-5032.79	15907.581	1030
182400	1.56	-10.63	0.11	-4691.49	-5042.55	15907.678	1030
182500	1.14	-9.10	-0.12	-4698.08	-5051.83	15907.777	1030
182600	0.83	-8.66	0.31	-4704.65	-5059.38	15907.875	1030
182700	1.28	-7.40	0.20	-4712.24	-5068.36	15907.970	1030
182800	0.84	-6.08	0.30	-4719.25	-5080.38	15908.077	1030
182900	0.54	-5.52	0.48	-4723.81	-5088.19	15908.179	1030
183000	0.93	-4.35	0.51	-4732.68	-5099.35	15908.277	1030
183100	1.13	-3.35	0.58	-4738.80	-5108.57	15908.375	1030
183200	0.69	-2.79	0.93	-4745.15	-5118.01	15908.479	1030
183300	0.74	-1.75	0.89	-4752.74	-5126.62	15908.567	1030
183400	0.36	-1.70	0.92	-4749.28	-5128.95	15908.673	1031
183500	0.62	-2.53	0.99	-4742.26	-5124.13	15908.775	1031
183600	0.61	-3.64	1.04	-4735.62	-5114.58	15908.875	1031
183700	0.74	-3.77	0.51	-4730.53	-5105.91	15908.973	1031
183800	0.92	-5.06	0.55	-4722.63	-5095.32	15909.067	1031
183900	0.52	-6.13	0.59	-4716.17	-5085.80	15909.173	1031
184000	0.45	-7.02	0.32	-4708.97	-5075.12	15909.273	1031
184100	0.91	-8.16	0.33	-4702.84	-5066.87	15909.371	1031
184200	0.69	-9.13	0.22	-4696.83	-5057.81	15909.477	1031
184300	1.61	-10.28	0.02	-4687.99	-5048.11	15909.577	1031
184400	1.64	-11.48	0.06	-4681.86	-5039.53	15909.679	1031
184500	1.46	-12.64	0.14	-4675.87	-5031.06	15909.750	1031
184600	1.48	-13.98	0.07	-4668.45	-5020.43	15909.875	1031
184700	1.70	-15.36	0.20	-4661.10	-5012.07	15909.977	1031
184800	1.45	-16.48	0.22	-4653.99	-5004.59	15910.077	1031
184900	1.87	-17.64	0.23	-4647.81	-4997.05	15910.163	1031
185000	2.14	-18.96	0.23	-4640.87	-4988.67	15910.277	1031
185100	2.22	-20.22	0.26	-4633.49	-4980.67	15910.373	1031
185200	2.00	-21.23	0.36	-4629.35	-4974.38	15910.477	1030
185300	2.08	-20.41	0.32	-4635.19	-4978.37	15910.568	1030
185400	2.21	-19.22	0.13	-4642.24	-4983.53	15910.679	1030
185500	2.14	-18.25	0.04	-4647.68	-4989.01	15910.752	1030
185600	1.70	-16.79	0.01	-4655.78	-4997.89	15910.875	1030
185700	1.47	-15.72	0.01	-4662.15	-5005.08	15910.974	1030
185800	1.72	-14.70	-0.04	-4667.37	-5012.30	15911.074	1030
185900	1.54	-13.42	0.11	-4675.67	-5022.32	15911.178	1030
186000	0.57	-12.35	0.24	-4682.95	-5031.60	15911.278	1030
186100	1.08	-11.25	0.07	-4688.02	-5037.83	15911.371	1030
186200	1.62	-10.00	0.08	-4696.34	-5046.69	15911.479	1030
186300	1.16	-8.85	0.06	-4702.40	-5056.28	15911.568	1030
186400	1.18	-7.30	-0.27	-4710.39	-5064.62	15911.679	1030
186500	0.80	-6.89	0.31	-4716.79	-5073.86	15911.778	1030
186600	0.81	-5.75	0.31	-4722.59	-5084.40	15911.871	1030
186700	0.85	-4.67	0.46	-4730.48	-5095.26	15911.979	1030
186800	0.41	-3.96	0.69	-4736.28	-5103.73	15912.067	1030
186900	0.72	-2.99	0.73	-4742.71	-5113.48	15912.172	1030
187000	0.48	-2.22	1.02	-4749.98	-5124.39	15912.269	1031
187100	0.60	-2.52	0.78	-4743.32	-5120.36	15912.372	1031
187200	0.75	-3.45	0.88	-4738.07	-5114.68	15912.470	1031
187300	0.60	-4.24	0.66	-4730.03	-5105.04	15912.572	1031
187400	0.87	-4.96	0.55	-4725.22	-5097.72	15912.677	1031
187500	0.38	-6.01	0.52	-4717.23	-5087.40	15912.767	1031
187600	0.60	-7.19	0.43	-4709.88	-5077.26	15912.876	1031
187700	0.82	-7.90	0.15	-4703.91	-5067.55	15912.976	1031
187800	1.24	-9.21	0.15	-4696.50	-5057.20	15913.078	1031
187900	1.16	-10.64	0.36	-4690.42	-5048.76	15913.178	1031
188000	1.24	-11.54	0.18	-4683.50	-5040.20	15913.271	1031
188100	0.95	-12.69	0.21	-4676.91	-5031.29	15913.371	1031
188200	1.08	-13.84	0.22	-4670.47	-5022.99	15913.474	1031
188300	1.39	-15.09	0.16	-4662.65	-5014.18	15913.577	1031
188400	1.36	-16.33	0.24	-4656.32	-5006.47	15913.674	1031
188500	1.69	-17.71	0.31	-4649.06	-4997.58	15913.764	1031
188600	1.44	-19.00	0.24	-4640.97	-4990.24	15913.879	1031
188700	2.15	-19.97	0.36	-4635.09	-4984.12	15913.973	1031
188800	2.33	-21.41	0.55	-4627.98	-4976.14	15914.080	1031
188900	1.97	-20.29	0.36	-4634.51	-4981.26	15914.174	1030
189000	2.27	-19.28	0.31	-4640.15	-4986.88	15914.266	1030
189100	1.80	-18.17	0.26	-4647.74	-4992.79	15914.374	1030
189200	1.75	-17.11	0.08	-4654.83	-4998.18	15914.475	1030
189300	1.34	-15.92	0.13	-4661.32	-5005.74	15914.577	1030
189400	1.42	-14.93	0.09	-4668.13	-5012.51	15914.679	1030
189500	1.02	-13.40	-0.10	-4675.18	-5021.48	15914.780	1030
189600	0.99	-12.62	0.05	-4680.83	-5028.60	15914.874	1030
189700	1.14	-11.27	0.08	-4688.09	-5038.23	15914.979	1030
189800	1.19	-10.30	0.14	-4694.69	-5047.08	15915.063	1030
189900	1.18	-9.26	0.09	-4701.27	-5054.03	15915.167	1030
190000	1.11	-7.72	0.05	-4709.15	-5065.52	15915.279	1030
190100	0.90	-7.07	0.27	-4714.62	-5073.49	15915.371	1030
190200	0.08	-6.02	0.50	-4722.50	-5085.44	15915.478	1030
190300	0.61	-5.22	0.64	-4728.85	-5093.66	15915.562	1030
190400	0.50	-4.19	0.67	-4735.24	-5103.13	15915.657	1030
190500	0.56	-3.32	0.82	-4742.09	-5113.65	15915.750	1030
190600	0.91	-2.08	0.75	-4749.53	-5123.88	15915.875	1030
190700	0.50	-2.43	0.94	-4746.45	-5125.10	15915.980	1031
190800	0.61	-3.05	0.87	-4739.86	-5120.75	15916.070	1031
190900	0.44	-4.07	0.84	-4732.98	-5110.33	15916.180	1031
191000	0.95	-4.72	0.59	-4726.84	-5102.61	15916.279	1031
191100	0.66	-5.95	0.66	-4720.11	-5091.24	15916.374	1031
191200	0.67	-6.25	0.20	-4714.08	-5083.00	15916.477	1031
191300	1.88	-7.69	0.20	-4705.90	-5071.51	15916.579	1031
191400	0.73	-8.72	0.35	-4701.41	-5064.53	15916.656	1031
191500	1.14	-9.31	0.36	-4697.84	-5059.93	15916.717	1031
191600	1.16	-10.77	0.32	-4689.63	-5048.49	15916.816	1031
191700	1.22	-11.81	0.21	-4682.83	-5039.27	15916.918	1031
191800	1.42	-12.62	0.13	-4677.42	-5033.29	15916.998	1031
191900	1.55	-14.08	0.26	-4669.29	-5023.87	15917.119	1031
192000	1.60	-15.07	0.22	-4663.93	-5015.95	15917.219	1031
192100	1.71	-16.41	0.19	-4655.91	-5006.82	15917.312	1031
192200	1.73	-17.73	0.32	-4649.00	-4998.59	15917.415	1031
192300	2.05	-18.83	0.29	-4643.02	-4991.52	15917.501	1031
192400	2.24	-20.14	0.32	-4635.22	-4983.48	15917.620	1031
192500	2.15	-21.32	0.41	-4629.87	-4976.54	15917.719	1030
192600	2.56	-20.06	0.09	-4636.47	-4982.26	15917.820	1030
192700	1.59	-19.15	0.22	-4643.77	-4987.07	15917.921	1030
192800	1.80	-18.04	0.13	-4649.63	-4993.44	15918.000	1030
192900	1.33	-17.07	0.21	-4656.48	-4999.72	15918.118	1030
193000	1.16	-15.84	0.05	-4663.19	-5006.68	15918.218	1030
193100	1.48	-14.51	0.06	-4670.68	-5016.46	15918.313	1030
193200	0.99	-13.04	-0.01	-4677.48	-5026.06	15918.413	1030
193300	1.60	-11.89	-0.03	-4684.21	-5034.70	15918.517	1030
193400	1.45	-11.34	0.21	-4689.10	-5041.34	15918.619	1030
193500	1.01	-9.97	0.13	-4696.96	-5049.99	15918.716	1030
193600	0.81	-8.97	0.18	-4703.28	-5058.03	15918.812	1030
193700	0.68	-7.89	0.27	-4709.72	-5068.18	15918.914	1030
193800	0.61	-7.03	0.61	-4717.18	-5079.22	15919.020	1030
193900	0.85	-6.03	0.57	-4724.48	-5088.13	15919.119	1030
194000	0.59	-4.92	0.67	-4731.62	-5098.33	15919.220	1030
194100	0.63	-4.07	0.69	-4737.58	-5106.82	15919.312	1030
194200	1.13	-2.82	0.57	-4744.32	-5117.29	15919.416	1030
194300	0.53	-2.04	0.84	-4751.53	-5127.16	15919.501	1030
194400	0.41	-2.56	0.89	-4745.32	-5124.28	15919.616	1031
194500	0.53	-3.25	0.85	-4739.75	-5118.35	15919.717	1031
194600	0.58	-4.20	0.76	-4732.13	-5109.34	15919.814	1031
194700	0.66	-5.06	0.69	-4726.80	-5101.08	15919.914	1031
194800	0.60	-6.11	0.65	-4719.52	-5092.24	15920.020	1031
194900	0.41	-7.18	0.67	-4712.60	-5082.25	15920.120	1031
195000	1.19	-7.81	0.26	-4706.14	-5072.68	15920.208	1031
195100	0.12	-8.82	0.18	-4698.90	-5062.39	15920.319	1031
195200	1.20	-10.10	0.30	-4693.12	-5054.89	15920.396	1031
195300	0.92	-11.24	0.24	-4685.68	-5045.44	15920.519	1031
195400	1.29	-12.53	0.25	-4679.16	-5036.08	15920.619	1031
195500	1.34	-13.34	0.03	-4672.29	-5027.99	15920.706	1031
195600	1.61	-14.77	0.18	-4665.25	-5019.97	15920.812	1031
195700	1.69	-16.05	0.25	-4658.67	-5011.27	15920.913	1031
195800	0.96	-17.38	0.32	-4650.96	-5001.52	15921.020	1031
195900	2.10	-18.43	0.03	-4643.57	-4993.33	15921.120	1031
196000	2.25	-19.55	0.29	-4639.07	-4988.55	15921.221	1031
196100	2.38	-21.11	0.42	-4630.09	-4979.36	15921.316	1031
196200	1.51	-20.16	0.24	-4636.22	-4982.76	15921.420	1030
196300	2.35	-19.35	0.10	-4641.86	-4987.24	15921.517	1030
196400	2.09	-18.45	0.11	-4648.69	-4992.08	15921.616	1030
196500	1.97	-17.30	0.07	-4654.66	-4999.10	15921.708	1030
196600	2.02	-15.98	-0.04	-4661.94	-5006.82	15921.812	1030
196700	1.77	-14.62	-0.20	-4668.54	-5014.66	15921.914	1030
196800	1.96	-13.43	-0.15	-4676.20	-5024.62	15922.017	1030
196900	1.47	-12.38	-0.03	-4682.56	-5032.76	15922.119	1030
197000	2.32	-11.51	0.09	-4689.74	-5040.84	15922.218	1030
197100	0.96	-10.25	0.04	-4695.89	-5047.87	15922.312	1030
197200	1.23	-9.35	0.11	-4701.42	-5057.33	15922.419	1030
197300	1.16	-8.09	0.24	-4709.59	-5068.26	15922.517	1030
197400	1.03	-6.93	0.16	-4715.30	-5076.71	15922.618	1030
197500	1.04	-6.04	0.44	-4723.15	-5087.20	15922.721	1030
197600	1.05	-5.13	0.50	-4729.52	-5095.61	15922.809	1030
197700	0.72	-4.45	0.82	-4736.58	-5106.83	15922.916	1030
197800	1.25	-3.13	0.70	-4743.69	-5117.17	15923.021	1030
197900	0.65	-2.36	0.81	-4749.73	-5124.82	15923.118	1030
198000	1.03	-2.43	0.92	-4748.00	-5128.55	15923.206	1031
198100	0.84	-2.95	0.79	-4740.47	-5123.91	15923.320	1031
198200	0.80	-3.76	0.64	-4734.23	-5113.27	15923.413	1031
198300	0.97	-4.91	0.67	-4727.79	-5103.78	15923.514	1031
198400	0.60	-5.56	0.45	-4721.27	-5094.88	15923.618	1031
198500	0.98	-6.61	0.39	-4715.04	-5085.61	15923.700	1031
198600	0.78	-7.77	0.40	-4707.36	-5075.13	15923.814	1031
198700	1.17	-8.84	0.34	-4700.49	-5066.67	15923.910	1031
198800	1.57	-9.72	0.12	-4694.94	-5056.94	15924.000	1031
198900	0.23	-11.20	0.58	-4687.51	-5046.69	15924.121	1031
199000	1.33	-12.24	0.16	-4680.42	-5037.61	15924.223	1031
199100	1.03	-13.65	0.25	-4673.12	-5028.43	15924.320	1031
199200	1.57	-14.75	0.13	-4666.23	-5019.85	15924.412	1031
199300	1.33	-15.63	0.12	-4660.40	-5012.75	15924.500	1031
199400	1.79	-17.02	0.21	-4653.37	-5004.78	15924.612	1031
199500	2.11	-18.21	0.16	-4644.98	-4996.90	15924.719	1031
199600	1.92	-19.42	0.27	-4639.67	-4988.93	15924.812	1031
[truncated: 6,349 more rows]
