# Supplementary material for: Structural characterization of the saxitoxin-targeting APTSTX1 aptamer using optical tweezers and molecular dynamics simulations
Source: PLoS One. 2019 Nov 7;14(11):e0222468. doi: 10.1371/journal.pone.0222468 (PMC6837747; doi:10.1371/journal.pone.0222468)
Supplement: S2 File — Data repository, aptamer under magnesium. (ZIP) [file pone.0222468.s006.zip › Mg/Mg/October/231015/3dnCOM.txt]

Instrument name = Christians toy
*****Calibration values *****
TrapA Temperature Fudge	-0.400000
TrapB Temperature Fudge	-1.550000
TrapA Force Sensitivity	0.025700	0.026000	0.032000
TrapB Force Sensitivity	0.026200	0.027400	0.032000
TrapA Lever Sensitivity	15000.000000	14500.000000	0.000000
TrapB Lever Sensitivity	15200.000000	14500.000000	0.000000
Motor Threshold	20	20	20
*****Initial Preference Settings*****
ForceRateDiv	1
ForceGain	32
PosRateDivA	3
PosRateDivB	3
PositionGainA	32
PositionGainB	32
GotoSpeedX	9
GotoSpeedY	9
GotoSpeedZ	4
MaxDataFileSize	10000000
HopDistance	2
*CycleCount/n____	1
*A_PsdX__________	0
*A_PsdY__________	0
*A_PsdSum________	0
*A_Iris__________	0
*A_LeverX________	0
*A_LeverY________	0
*A_LeverSum______	0
*B_PsdX__________	0
*B_PsdY__________	0
*B_PsdSum________	0
*B_Iris__________	0
*B_LeverX________	0
*B_LeverY________	0
*B_LeverSum______	0
*A_Temperature___	0
*B_Temperature___	0
*X_force_________	1
*Y_force_________	1
*Z_force_________	1
*Tension_________	0
*A_dist-X________	0
*A_dist-Y________	1
*B_dist-X________	0
*B_dist-Y________	1
*Motor_X_________	0
*Motor_Y_________	0
*Motor_Z_________	0
*MotorVel_X______	0
*MotorVel_Y______	0
*MotorVel_Z______	0
*A_trapPIC_Err___	0
*B_trapPIC_Err___	0
*comPIC_Err______	0
*A_CycleCount____	0
*B_CycleCount____	0
*Motor_CycleCount	0
*time(sec)_______	1
*Status__________	1
*Null____________	0
samples/line_HI	400
samples/line_LO	20
goto0	8388608	8388608	8388608
goto1	8392985	8372060	8386124
goto2	8444647	8394440	8386460
goto3	8437813	8351420	8384547
goto4	8422772	8353948	8399333
goto5	8388608	8388608	8388608
goto6	8388608	8388608	8388608
goto7	8388608	8388608	8388608
goto8	8388608	8388608	8388608
goto9	8388608	8388608	8388608
yourXYZint	123	456	789
MaxForceP1	10.000000
MinForceP1	3.000000
PullRateP1	100.000000
refoldTime1	0.000000
unfoldTime1	0.000000
MaxForceP2	75.000000
MinForceP2	2.000000
PullRateP2	1000.000000
refoldTime2	0.000000
unfoldTime2	0.000000
MaxForceP3	10.000000
MinForceP3	-10.000000
PullRateP3	1.000000
refoldTime3	2.000000
unfoldTime3	2.000000
constForce1	46.000000
constForce2	28.000000
yourFloat	1.234000
yourXYZfloat	1.000000	2.000000	3.000000
*****End Initial Preference Settings*****

Zero-Force Offsets (pN)  0.893675	-22.638010	-40.536983
0	trapA_Empty_PSD_Sum = 0
        trapB_Empty_PSD_Sum = 0
        trapA_Empty_Iris = 0
        trapB_Empty_Iris = 0
        trapA_Full_PSD_Sum = 18998
        trapB_Full_PSD_Sum = 18864
        trapA_Full_Iris = 16799
        trapB_Full_Iris = 18066
725	   minForce-limit
1920	   maxForce-limit
2990	   minForce-limit
4085	   maxForce-limit
5200	   minForce-limit
6325	   maxForce-limit
7420	   minForce-limit
8505	   maxForce-limit
8590	tempA = 23.629	tempB = 23.981
9570	   minForce-limit
10655	   maxForce-limit
11775	   minForce-limit
12900	   maxForce-limit
14015	   minForce-limit
15110	   maxForce-limit
16190	   minForce-limit
17285	   maxForce-limit
18390	   minForce-limit
18650	tempA = 23.629	tempB = 23.963
19530	   maxForce-limit
20720	   minForce-limit
21895	   maxForce-limit
23045	   minForce-limit
24175	   maxForce-limit
25345	   minForce-limit
26490	   maxForce-limit
27660	   minForce-limit
28705	tempA = 23.640	tempB = 23.974
28785	   maxForce-limit
29935	   minForce-limit
31060	   maxForce-limit
32175	   minForce-limit
33330	   maxForce-limit
34470	   minForce-limit
35625	   maxForce-limit
36800	   minForce-limit
38050	   maxForce-limit
38715	tempA = 23.628	tempB = 23.982
39245	   minForce-limit
40400	   maxForce-limit
41615	   minForce-limit
42845	   maxForce-limit
44040	   minForce-limit
45205	   maxForce-limit
46270	   minForce-limit
47390	   maxForce-limit
48535	   minForce-limit
48775	tempA = 23.639	tempB = 23.978
49635	   maxForce-limit
50770	   minForce-limit
51925	   maxForce-limit
53030	   minForce-limit
54150	   maxForce-limit
55245	   minForce-limit
57255	   maxForce-limit
58775	tempA = 23.648	tempB = 23.973
59255	   minForce-limit
61310	   maxForce-limit
63320	   minForce-limit
65300	   maxForce-limit
67245	   minForce-limit
68830	tempA = 23.641	tempB = 23.986
69215	   maxForce-limit
71155	   minForce-limit
73115	   maxForce-limit
75035	   minForce-limit
76995	   maxForce-limit
78875	tempA = 23.646	tempB = 23.972
78895	   minForce-limit
80880	   maxForce-limit
82910	   minForce-limit
84880	   maxForce-limit
86785	   minForce-limit
88650	   maxForce-limit
88880	tempA = 23.628	tempB = 23.970
90560	   minForce-limit
92515	   maxForce-limit
94435	   minForce-limit
96330	   maxForce-limit
98235	   minForce-limit
98925	tempA = 23.624	tempB = 23.979
100165	   maxForce-limit
102025	   minForce-limit
103900	   maxForce-limit
105805	   minForce-limit
107710	   maxForce-limit
108940	tempA = 23.643	tempB = 23.972
109610	   minForce-limit
111420	   maxForce-limit
113295	   minForce-limit
115115	   maxForce-limit
116935	   minForce-limit
118750	   maxForce-limit
119000	tempA = 23.633	tempB = 23.982
120550	   minForce-limit
122335	   maxForce-limit
124155	   minForce-limit
125970	   maxForce-limit
127780	   minForce-limit
129080	tempA = 23.641	tempB = 23.989
129610	   maxForce-limit
131550	   minForce-limit
133485	   maxForce-limit
135320	   minForce-limit
137130	   maxForce-limit
139035	   minForce-limit
139085	tempA = 23.644	tempB = 23.970
140910	   maxForce-limit
142800	   minForce-limit
144665	   maxForce-limit
146535	   minForce-limit
148340	   maxForce-limit
149140	tempA = 23.633	tempB = 23.990
150225	   minForce-limit
152100	   maxForce-limit
153955	   minForce-limit
155800	   maxForce-limit
157620	   minForce-limit
159195	tempA = 23.636	tempB = 23.985
159495	   maxForce-limit
161360	   minForce-limit
163235	   maxForce-limit
165060	   minForce-limit
166870	   maxForce-limit
168635	   minForce-limit
169205	tempA = 23.640	tempB = 23.987
170435	   maxForce-limit
172245	   minForce-limit
174040	   maxForce-limit
175920	   minForce-limit
177790	   maxForce-limit
179255	tempA = 23.636	tempB = 23.985
179620	   minForce-limit
181425	   maxForce-limit
183350	   minForce-limit
185215	   maxForce-limit
187025	   minForce-limit
188850	   maxForce-limit
189280	tempA = 23.639	tempB = 23.982
190665	   minForce-limit
192510	   maxForce-limit
194315	   minForce-limit
196135	   maxForce-limit
197940	   minForce-limit
199335	tempA = 23.641	tempB = 23.993
199735	   maxForce-limit
201515	   minForce-limit
203330	   maxForce-limit
205185	   minForce-limit
207030	   maxForce-limit
208920	   minForce-limit
209380	tempA = 23.654	tempB = 23.995
210740	   maxForce-limit
212545	   minForce-limit
214310	   maxForce-limit
216145	   minForce-limit
217990	   maxForce-limit
219385	tempA = 23.638	tempB = 23.987
219780	   minForce-limit
221560	   maxForce-limit
223425	   minForce-limit
225400	   maxForce-limit
227270	   minForce-limit
229135	   maxForce-limit
229435	tempA = 23.655	tempB = 23.984
231065	   minForce-limit
233025	   maxForce-limit
234980	   minForce-limit
236920	   maxForce-limit
238825	   minForce-limit
239440	tempA = 23.647	tempB = 23.993
240725	   maxForce-limit
242535	   minForce-limit
244380	   maxForce-limit
246245	   minForce-limit
248110	   maxForce-limit
249505	tempA = 23.658	tempB = 23.989
250010	   minForce-limit
251915	   maxForce-limit
253895	   minForce-limit
255880	   maxForce-limit
257945	   minForce-limit
259560	tempA = 23.645	tempB = 23.983
259925	   maxForce-limit
261875	   minForce-limit
263780	   maxForce-limit
265730	   minForce-limit
267650	   maxForce-limit
269595	tempA = 23.652	tempB = 23.988
   minForce-limit
271520	   maxForce-limit
273505	   minForce-limit
275510	   maxForce-limit
277535	   minForce-limit
279520	   maxForce-limit
279635	tempA = 23.645	tempB = 23.997
281455	   minForce-limit
283410	   maxForce-limit
285425	   minForce-limit
287360	   maxForce-limit
289305	   minForce-limit
289640	tempA = 23.660	tempB = 23.991
291330	   maxForce-limit
293320	   minForce-limit
295315	   maxForce-limit
297275	   minForce-limit
299260	   maxForce-limit
299690	tempA = 23.662	tempB = 24.001
301250	   minForce-limit
303270	   maxForce-limit
305300	   minForce-limit
307320	   maxForce-limit
309320	   minForce-limit
309760	tempA = 23.645	tempB = 23.995
311275	   maxForce-limit
313285	   minForce-limit
315320	   maxForce-limit
317330	   minForce-limit
319365	   maxForce-limit
319790	tempA = 23.659	tempB = 24.006
321485	   minForce-limit
323645	   maxForce-limit
325715	   minForce-limit
327850	   maxForce-limit
329845	tempA = 23.662	tempB = 24.010
329935	   minForce-limit
332000	   maxForce-limit
334040	   minForce-limit
336070	   maxForce-limit
338030	   minForce-limit
339895	tempA = 23.679	tempB = 24.019
340040	   maxForce-limit
342090	   minForce-limit
344150	   maxForce-limit
346190	   minForce-limit
348235	   maxForce-limit
349910	tempA = 23.660	tempB = 23.993
350180	   minForce-limit
352125	   maxForce-limit
354120	   minForce-limit
356155	   maxForce-limit
358145	   minForce-limit
359965	tempA = 23.649	tempB = 24.005
360135	   maxForce-limit
362165	   minForce-limit
364170	   maxForce-limit
366255	   minForce-limit
368395	   maxForce-limit
369975	tempA = 23.658	tempB = 23.998
370495	   minForce-limit
372690	   maxForce-limit
374890	   minForce-limit
377055	   maxForce-limit
379175	   minForce-limit
380045	tempA = 23.672	tempB = 24.016
381340	   maxForce-limit
383480	   minForce-limit
385555	   maxForce-limit
387660	   minForce-limit
389795	   maxForce-limit
390100	tempA = 23.666	tempB = 24.004
391880	   minForce-limit
393955	   maxForce-limit
396025	   minForce-limit
398140	   maxForce-limit
400115	tempA = 23.668	tempB = 24.001
400270	   minForce-limit
402385	   maxForce-limit
404475	   minForce-limit
406470	   maxForce-limit
408555	   minForce-limit
410165	tempA = 23.664	tempB = 24.004
410645	   maxForce-limit
412710	   minForce-limit
414790	   maxForce-limit
416930	   minForce-limit
419030	   maxForce-limit
420185	tempA = 23.656	tempB = 24.023
421240	   minForce-limit
423350	   maxForce-limit
425525	   minForce-limit
427620	   maxForce-limit
429750	   minForce-limit
430250	tempA = 23.663	tempB = 24.012
431895	   maxForce-limit
434010	   minForce-limit
436135	   maxForce-limit
438350	   minForce-limit
440305	tempA = 23.667	tempB = 24.013
440530	   maxForce-limit
442700	   minForce-limit
444905	   maxForce-limit
447155	   minForce-limit
449375	   maxForce-limit
450335	tempA = 23.662	tempB = 24.019
451605	   minForce-limit
453845	   maxForce-limit
456085	   minForce-limit
458295	   maxForce-limit
460380	tempA = 23.652	tempB = 24.018
460540	   minForce-limit
462755	   maxForce-limit
465010	   minForce-limit
467305	   maxForce-limit
469560	   minForce-limit
470440	tempA = 23.675	tempB = 24.014
471895	   maxForce-limit
474230	   minForce-limit
476460	   maxForce-limit
478685	   minForce-limit
480450	tempA = 23.648	tempB = 24.011
480950	   maxForce-limit
483200	   minForce-limit
485395	   maxForce-limit
487660	   minForce-limit
489845	   maxForce-limit
490500	tempA = 23.657	tempB = 24.015
492070	   minForce-limit
494255	   maxForce-limit
496515	   minForce-limit
498765	   maxForce-limit
500505	tempA = 23.675	tempB = 24.024
500955	   minForce-limit
503225	   maxForce-limit
505430	   minForce-limit
507645	   maxForce-limit
509870	   minForce-limit
510560	tempA = 23.682	tempB = 24.018
512180	   maxForce-limit
514385	   minForce-limit
516615	   maxForce-limit
518910	   minForce-limit
520605	tempA = 23.670	tempB = 24.026
521265	   maxForce-limit
523420	   minForce-limit
525555	   maxForce-limit
527725	   minForce-limit
529900	   maxForce-limit
530610	tempA = 23.680	tempB = 24.006
532025	   minForce-limit
534140	   maxForce-limit
536365	   minForce-limit
538570	   maxForce-limit
540665	tempA = 23.673	tempB = 24.028
540815	   minForce-limit
543070	   maxForce-limit
545250	   minForce-limit
547460	   maxForce-limit
549580	   minForce-limit
550675	tempA = 23.676	tempB = 24.024
551690	   maxForce-limit
553915	   minForce-limit
556110	   maxForce-limit
558325	   minForce-limit
560540	   maxForce-limit
560720	tempA = 23.673	tempB = 24.022
562785	   minForce-limit
565080	   maxForce-limit
567335	   minForce-limit
569570	   maxForce-limit
570780	tempA = 23.671	tempB = 24.027
571730	   minForce-limit
573945	   maxForce-limit
576110	   minForce-limit
578240	   maxForce-limit
580415	   minForce-limit
580780	tempA = 23.681	tempB = 24.029
582610	   maxForce-limit
584885	   minForce-limit
587095	   maxForce-limit
589285	   minForce-limit
590835	tempA = 23.674	tempB = 24.029
591480	   maxForce-limit
593650	   minForce-limit
595875	   maxForce-limit
598070	   minForce-limit
600270	   maxForce-limit
600855	tempA = 23.679	tempB = 24.023
602490	   minForce-limit
604705	   maxForce-limit
607025	   minForce-limit
609350	   maxForce-limit
610910	tempA = 23.666	tempB = 24.017
611720	   minForce-limit
614015	   maxForce-limit
616320	   minForce-limit
618600	   maxForce-limit
620975	tempA = 23.678	tempB = 24.025
   minForce-limit
623310	   maxForce-limit
625530	   minForce-limit
627760	   maxForce-limit
629965	   minForce-limit
631000	tempA = 23.672	tempB = 24.029
632165	   maxForce-limit
634480	   minForce-limit
636760	   maxForce-limit
639090	   minForce-limit
641050	tempA = 23.684	tempB = 24.040
641415	   maxForce-limit
643765	   minForce-limit
646095	   maxForce-limit
648420	   minForce-limit
650725	   maxForce-limit
651110	tempA = 23.685	tempB = 24.029
653025	   minForce-limit
655405	   maxForce-limit
657805	   minForce-limit
660265	   maxForce-limit
661115	tempA = 23.688	tempB = 24.038
662635	   minForce-limit
665060	   maxForce-limit
667540	   minForce-limit
669955	   maxForce-limit
671175	tempA = 23.685	tempB = 24.028
672315	   minForce-limit
674715	   maxForce-limit
677095	   minForce-limit
679445	   maxForce-limit
681185	tempA = 23.683	tempB = 24.039
681810	   minForce-limit
684170	   maxForce-limit
686480	   minForce-limit
688825	   maxForce-limit
691180	   minForce-limit
691230	tempA = 23.679	tempB = 24.033
693565	   maxForce-limit
695960	   minForce-limit
698345	   maxForce-limit
700740	   minForce-limit
701300	tempA = 23.683	tempB = 24.028
703065	   maxForce-limit
705335	   minForce-limit
707635	   maxForce-limit
709990	   minForce-limit
711335	tempA = 23.671	tempB = 24.024
712280	   maxForce-limit
714690	   minForce-limit
717115	   maxForce-limit
719470	   minForce-limit
721390	tempA = 23.682	tempB = 24.040
721775	   maxForce-limit
724150	   minForce-limit
726510	   maxForce-limit
728960	   minForce-limit
731395	tempA = 23.692	tempB = 24.035
   maxForce-limit
733925	   minForce-limit
736395	   maxForce-limit
738865	   minForce-limit
741345	   maxForce-limit
741460	tempA = 23.686	tempB = 24.036
743850	   minForce-limit
746365	   maxForce-limit
748845	   minForce-limit
751395	   maxForce-limit
751530	tempA = 23.696	tempB = 24.038
753950	   minForce-limit
756540	   maxForce-limit
759115	   minForce-limit
761545	tempA = 23.681	tempB = 24.039
761635	   maxForce-limit
764200	   minForce-limit
766825	   maxForce-limit
769295	   minForce-limit
771595	tempA = 23.681	tempB = 24.035
771825	   maxForce-limit
774325	   minForce-limit
776870	   maxForce-limit
779340	   minForce-limit
781640	tempA = 23.681	tempB = 24.033
781820	   maxForce-limit
784310	   minForce-limit
786870	   maxForce-limit
789405	   minForce-limit
791645	tempA = 23.677	tempB = 24.046
791830	   maxForce-limit
794310	   minForce-limit
796820	   maxForce-limit
799410	   minForce-limit
801705	tempA = 23.695	tempB = 24.040
802005	   maxForce-limit
804570	   minForce-limit
807055	   maxForce-limit
809460	   minForce-limit
811720	tempA = 23.706	tempB = 24.041
811835	   maxForce-limit
814255	   minForce-limit
816670	   maxForce-limit
819100	   minForce-limit
821780	tempA = 23.709	tempB = 24.041
822865	   maxForce-limit
824180	   minForce-limit
825510	   maxForce-limit
826845	   minForce-limit
828155	   maxForce-limit
829480	   minForce-limit
830835	   maxForce-limit
831830	tempA = 23.703	tempB = 24.043
832165	   minForce-limit
833500	   maxForce-limit
833945	End Write
