# Supplementary material for: Structural characterization of the saxitoxin-targeting APTSTX1 aptamer using optical tweezers and molecular dynamics simulations
Source: PLoS One. 2019 Nov 7;14(11):e0222468. doi: 10.1371/journal.pone.0222468 (PMC6837747; doi:10.1371/journal.pone.0222468)
Supplement: S2 File — Data repository, aptamer under magnesium. (ZIP) [file pone.0222468.s006.zip › Mg/Mg/October/231015/4bnbA.txt]

#Begin Write:
CycleCount/n	X_force	Y_force	Z_force	A_dist-Y	B_dist-Y	time(sec)	Status
#Skipped
#Skipped
#Skipped
#Skipped
#Skipped
#Skipped
#Skipped
#Skipped
#Skipped
#Skipped
#Skipped
#Skipped
1300	2.61	-1.71	1.67	1061.13	-1095.85	21319.613	1031
1400	2.82	-1.90	1.74	1061.04	-1090.16	21319.625	1031
1500	2.64	-1.90	1.71	1060.96	-1079.76	21319.811	1031
1600	3.87	-18.76	1.60	1177.87	-951.33	21319.908	1031
1700	3.44	-20.48	1.55	1185.52	-939.22	21320.000	1031
1800	3.23	-21.94	1.74	1193.34	-941.08	21320.111	1031
1900	3.07	-21.00	1.63	1187.61	-931.55	21320.201	1030
2000	3.56	-19.82	1.48	1180.20	-948.80	21320.312	1030
2100	3.56	-18.64	1.36	1172.57	-965.14	21320.410	1030
2200	2.96	-17.15	1.13	1166.04	-961.78	21320.500	1030
2300	2.90	-16.14	0.92	1159.02	-961.50	21320.613	1030
2400	2.63	-15.26	1.05	1152.60	-987.78	21320.715	1030
2500	3.03	-13.76	0.86	1145.03	-993.65	21320.818	1030
2600	3.27	-13.04	0.94	1139.47	-996.69	21320.910	1030
2700	2.76	-11.63	0.82	1130.73	-998.29	21321.000	1030
2800	3.21	-10.52	0.83	1123.91	-1010.24	21321.115	1030
2900	3.39	-9.60	0.82	1116.34	-1028.45	21321.209	1030
3000	2.97	-8.24	0.82	1108.05	-1026.87	21321.311	1030
3100	3.34	-7.33	0.95	1101.92	-1043.83	21321.416	1030
3200	3.62	-5.94	0.76	1094.37	-1043.26	21321.514	1030
3300	3.00	-5.43	1.09	1087.57	-1051.17	21321.604	1030
3400	2.80	-4.57	1.16	1080.46	-1070.01	21321.719	1030
3500	2.69	-3.42	1.21	1072.57	-1064.14	21321.793	1030
3600	2.35	-2.53	1.19	1065.48	-1085.52	21321.881	1030
3700	2.54	-2.73	1.37	1066.37	-1089.25	21322.000	1031
3800	2.60	-3.24	1.33	1072.64	-1080.78	21322.115	1031
3900	2.89	-4.17	1.33	1079.63	-1078.63	21322.213	1031
4000	3.01	-5.09	1.26	1086.73	-1060.85	21322.285	1031
4100	3.06	-6.16	1.17	1094.40	-1051.52	21322.381	1031
4200	3.44	-6.99	0.98	1100.89	-1045.62	21322.498	1031
4300	2.84	-8.57	1.04	1108.41	-1034.56	21322.615	1031
4400	3.50	-9.09	0.93	1115.69	-1017.30	21322.717	1031
4500	2.89	-10.15	0.94	1121.98	-1013.66	21322.766	1031
4600	3.38	-11.59	1.07	1129.86	-1009.92	21322.914	1031
4700	3.09	-12.50	0.94	1138.19	-1004.67	21323.002	1031
4800	2.80	-13.63	0.96	1143.04	-991.14	21323.115	1031
4900	3.10	-15.00	0.94	1152.26	-992.22	21323.197	1031
5000	3.05	-16.27	0.91	1160.15	-982.01	21323.311	1031
5100	2.87	-17.24	0.95	1165.66	-967.49	21323.383	1031
5200	2.87	-18.65	0.99	1174.04	-966.86	21323.500	1031
5300	2.88	-19.79	1.05	1181.30	-969.83	21323.611	1031
5400	1.71	-19.96	0.46	1188.74	-960.99	21323.705	1031
5535	1.10	-20.56	0.38	1194.19	-951.10	21323.797	1031
5540	1.27	-20.75	0.33	1195.31	-948.13	21323.801	1031
5545	1.33	-20.87	0.24	1196.12	-943.85	21323.809	1031
5550	1.33	-20.75	0.24	1196.30	-946.08	21323.811	1031
5555	1.57	-20.93	0.21	1196.35	-951.26	21323.812	1031
5560	1.26	-20.93	0.28	1196.28	-957.77	21323.814	1031
5565	0.83	-20.96	0.24	1196.52	-960.77	21323.820	1031
5570	1.33	-21.01	0.29	1196.66	-957.48	21323.826	1031
5575	1.17	-21.35	0.41	1198.66	-954.94	21323.834	1031
5580	1.15	-21.37	0.41	1198.53	-952.08	21323.840	1031
5585	1.55	-21.15	0.27	1198.76	-945.91	21323.842	1031
5590	1.23	-21.43	0.36	1198.56	-941.49	21323.846	1031
5595	1.68	-21.26	0.23	1198.80	-950.89	21323.854	1030
5600	0.76	-21.13	0.17	1198.76	-949.04	21323.857	1030
5605	1.42	-21.26	0.24	1198.46	-950.70	21323.861	1030
5610	1.50	-21.64	0.44	1198.73	-945.20	21323.871	1030
5615	1.17	-21.11	0.37	1197.00	-943.51	21323.873	1030
5620	1.10	-21.11	0.29	1196.87	-944.78	21323.877	1030
5625	1.28	-20.83	0.19	1196.78	-932.92	21323.883	1030
5630	1.40	-20.94	0.21	1196.93	-933.13	21323.885	1030
5635	1.33	-21.24	0.45	1196.67	-937.66	21323.893	1030
5640	1.49	-20.96	0.22	1196.73	-937.25	21323.902	1030
5645	0.94	-20.82	0.30	1195.27	-940.53	21323.904	1030
5650	0.78	-20.40	0.18	1193.75	-946.71	21323.906	1030
5655	1.20	-20.51	0.13	1193.73	-944.21	21323.910	1030
5660	1.30	-20.55	0.22	1193.96	-945.99	21323.916	1030
5665	0.66	-20.71	0.32	1193.86	-954.38	21323.922	1030
5670	0.83	-20.58	0.24	1193.96	-953.59	21323.930	1030
5675	1.15	-20.42	0.17	1192.87	-951.98	21323.936	1030
5680	0.98	-20.07	0.08	1192.03	-955.93	21323.938	1030
5685	1.42	-20.27	0.24	1192.15	-959.55	21323.939	1030
5690	1.04	-20.17	0.19	1192.00	-954.20	21323.947	1030
5695	1.20	-20.37	0.29	1192.18	-952.02	21323.951	1030
5700	1.21	-20.46	0.30	1192.02	-954.92	21323.961	1030
5705	1.42	-20.20	0.22	1191.26	-942.46	21323.965	1030
5710	1.27	-20.23	0.20	1190.18	-942.96	21323.969	1030
5715	1.09	-20.15	0.25	1189.96	-944.99	21323.971	1030
5720	1.29	-20.24	0.19	1189.57	-946.20	21323.977	1030
5725	1.17	-20.05	0.17	1189.67	-947.27	21323.984	1030
5730	1.18	-20.10	0.13	1190.05	-945.02	21323.986	1030
5735	0.68	-20.13	0.25	1189.90	-954.93	21323.996	1030
5740	0.89	-20.13	0.25	1189.90	-959.25	21324.000	1030
5745	1.43	-20.08	0.13	1189.71	-960.53	21324.000	1030
5750	1.43	-19.98	0.18	1187.21	-955.89	21324.006	1030
5755	1.19	-19.92	0.13	1187.05	-956.17	21324.012	1030
5760	1.02	-19.88	0.11	1186.94	-954.41	21324.020	1030
5765	1.01	-20.16	0.25	1186.75	-954.60	21324.025	1030
5770	1.55	-20.01	0.16	1186.81	-951.55	21324.029	1030
5775	1.40	-19.99	0.14	1186.71	-953.13	21324.031	1030
5780	1.36	-19.81	0.23	1185.17	-947.72	21324.035	1030
5785	1.32	-19.74	0.19	1184.69	-950.46	21324.043	1030
5790	1.38	-19.86	0.32	1184.73	-954.37	21324.051	1030
5795	0.77	-19.55	0.13	1184.98	-957.14	21324.059	1030
5800	1.20	-19.39	0.00	1184.83	-956.54	21324.061	1030
5805	1.28	-19.67	0.22	1184.91	-961.10	21324.062	1030
5810	1.01	-19.53	0.24	1183.24	-963.74	21324.064	1030
5815	1.30	-19.22	0.18	1182.49	-960.55	21324.070	1030
5820	1.59	-19.16	0.08	1182.30	-961.95	21324.080	1030
5825	1.36	-19.00	0.04	1182.36	-958.25	21324.082	1030
5830	1.24	-19.07	0.10	1182.69	-961.88	21324.090	1030
5835	1.22	-19.31	0.25	1182.51	-959.35	21324.092	1030
5840	1.16	-19.27	0.26	1181.71	-963.56	21324.096	1030
5845	1.31	-19.24	0.27	1180.45	-961.16	21324.100	1030
5850	1.10	-19.17	0.24	1180.57	-965.72	21324.107	1030
5855	1.11	-18.89	0.05	1180.53	-960.67	21324.111	1030
5860	1.62	-18.97	0.20	1180.53	-961.81	21324.121	1030
5865	1.50	-18.94	0.12	1180.63	-962.31	21324.123	1030
5870	1.02	-18.89	0.17	1180.41	-962.79	21324.127	1030
5875	1.07	-18.60	0.07	1178.67	-964.62	21324.131	1030
5880	1.49	-18.41	0.13	1178.55	-966.81	21324.139	1030
5885	1.31	-17.51	-0.28	1178.73	-964.52	21324.143	1030
5890	1.72	-17.32	-0.41	1178.68	-963.10	21324.152	1030
5895	1.67	-17.67	-0.20	1178.74	-956.97	21324.154	1030
5900	1.71	-17.78	-0.09	1178.54	-956.58	21324.156	1030
5905	1.74	-17.46	-0.27	1178.27	-957.64	21324.160	1030
5910	1.59	-17.31	-0.43	1178.46	-959.58	21324.166	1030
5915	1.50	-17.28	-0.20	1176.53	-963.11	21324.178	1030
5920	1.54	-17.38	-0.17	1176.17	-961.87	21324.180	1030
5925	1.23	-17.05	-0.26	1176.26	-957.00	21324.186	1030
5930	1.67	-17.02	-0.30	1176.00	-964.29	21324.188	1030
5935	1.88	-16.97	-0.39	1176.11	-962.35	21324.189	1030
5940	1.56	-17.38	-0.14	1176.04	-963.94	21324.199	1030
5945	1.42	-17.20	-0.06	1174.17	-965.59	21324.205	1030
5950	1.76	-16.91	-0.12	1173.40	-962.96	21324.209	1030
5955	1.67	-17.04	-0.01	1173.13	-966.96	21324.217	1030
5960	1.35	-16.70	-0.28	1173.04	-968.66	21324.219	1030
5965	1.56	-16.65	-0.29	1173.03	-961.88	21324.221	1030
5970	1.42	-16.61	-0.26	1172.92	-957.05	21324.227	1030
5975	1.39	-17.01	-0.08	1172.04	-958.91	21324.236	1030
5980	1.43	-16.55	-0.28	1171.07	-956.29	21324.240	1030
5985	1.83	-16.67	-0.20	1170.94	-955.82	21324.246	1030
5990	1.44	-16.62	-0.18	1170.92	-960.03	21324.250	1030
5995	1.74	-16.68	-0.17	1171.04	-957.52	21324.252	1030
6000	1.92	-16.84	-0.13	1171.08	-957.22	21324.254	1030
6005	1.54	-16.59	-0.14	1170.92	-956.95	21324.264	1030
6010	1.65	-16.43	-0.13	1169.20	-954.31	21324.271	1030
6015	1.57	-16.32	-0.14	1168.70	-955.87	21324.277	1030
6020	1.58	-16.43	-0.05	1168.61	-955.71	21324.279	1030
6025	2.31	-16.31	-0.10	1168.90	-955.33	21324.281	1030
6030	2.17	-16.21	-0.21	1168.72	-965.75	21324.283	1030
6035	2.18	-16.35	-0.05	1168.71	-965.30	21324.295	1030
6040	1.71	-16.28	-0.12	1168.48	-963.87	21324.303	1030
6045	1.65	-16.33	-0.11	1168.73	-964.44	21324.307	1030
6050	1.59	-16.00	-0.29	1168.94	-968.49	21324.311	1030
6055	1.77	-16.07	-0.22	1168.56	-964.50	21324.312	1030
6060	2.15	-16.11	-0.28	1168.07	-966.30	21324.320	1030
6065	1.93	-16.23	-0.14	1168.36	-963.42	21324.322	1030
6070	1.34	-16.17	-0.05	1168.24	-960.47	21324.332	1030
6075	1.69	-16.17	-0.20	1168.34	-962.24	21324.334	1030
6080	0.58	-15.41	-0.04	1163.78	-967.86	21324.340	1030
6085	1.58	-15.35	-0.17	1163.77	-972.07	21324.342	1030
6090	1.95	-15.21	-0.28	1163.49	-969.06	21324.346	1030
6095	1.32	-15.39	-0.12	1163.69	-972.57	21324.352	1030
6100	2.13	-15.54	-0.03	1162.94	-966.94	21324.359	1030
6105	1.35	-15.18	-0.10	1162.41	-972.70	21324.363	1030
6110	1.68	-15.38	-0.00	1162.17	-970.36	21324.371	1030
6115	1.67	-15.13	-0.15	1161.85	-978.45	21324.373	1030
6120	1.78	-15.09	-0.19	1161.67	-977.05	21324.377	1030
6125	1.70	-15.05	0.05	1160.59	-977.61	21324.387	1030
6130	1.48	-14.96	-0.07	1160.35	-974.58	21324.389	1030
6135	1.49	-14.96	-0.07	1160.35	-976.87	21324.396	1030
6140	1.77	-14.80	-0.19	1160.43	-978.75	21324.400	1030
6145	1.55	-14.48	-0.23	1159.14	-982.53	21324.404	1030
6150	1.53	-14.69	-0.15	1158.82	-985.88	21324.406	1030
6155	2.06	-15.05	0.10	1158.75	-984.66	21324.416	1030
6160	1.86	-14.89	0.05	1159.07	-982.28	21324.416	1030
6165	2.00	-14.82	-0.10	1158.65	-982.91	21324.426	1030
6170	1.59	-14.59	-0.14	1158.69	-985.32	21324.430	1030
6175	1.33	-14.76	-0.05	1157.14	-986.38	21324.434	1030
6180	1.67	-14.51	-0.20	1156.68	-988.17	21324.438	1030
6185	1.61	-14.95	0.09	1156.57	-985.42	21324.439	1030
6190	1.64	-14.82	0.03	1156.95	-989.13	21324.447	1030
6195	1.77	-14.33	-0.25	1156.74	-988.72	21324.451	1030
6200	1.56	-14.42	-0.14	1156.79	-991.67	21324.461	1030
6205	1.85	-14.76	0.07	1156.73	-985.07	21324.467	1030
6210	1.77	-14.60	-0.03	1156.62	-985.53	21324.469	1030
6215	1.40	-14.13	-0.16	1156.57	-987.38	21324.471	1030
6220	1.77	-14.37	-0.12	1156.55	-991.57	21324.479	1030
6225	1.29	-14.18	-0.12	1155.21	-991.90	21324.482	1030
6230	1.71	-14.12	-0.15	1153.48	-987.84	21324.488	1030
6235	2.11	-13.97	-0.17	1153.32	-983.61	21324.496	1030
6240	1.97	-14.25	0.03	1153.19	-986.05	21324.500	1030
6245	1.91	-13.86	-0.13	1153.15	-992.17	21324.500	1030
6250	1.86	-13.90	-0.06	1151.76	-989.05	21324.510	1030
6255	1.15	-13.88	-0.01	1151.52	-987.16	21324.512	1030
6260	2.01	-13.92	-0.07	1151.55	-989.53	21324.521	1030
6265	1.88	-13.97	0.01	1151.43	-986.31	21324.523	1030
6270	1.79	-13.28	-0.17	1150.01	-996.02	21324.529	1030
6275	2.31	-13.62	-0.01	1150.04	-998.64	21324.531	1030
6280	1.85	-13.52	-0.02	1149.94	-991.68	21324.533	1030
6285	1.63	-13.43	-0.11	1149.98	-990.71	21324.545	1030
6290	1.77	-13.37	-0.02	1149.11	-990.81	21324.551	1030
6295	1.47	-13.36	0.03	1148.74	-996.38	21324.557	1030
6300	1.95	-13.65	0.24	1148.78	-998.72	21324.561	1030
6305	1.48	-13.14	-0.07	1148.71	-995.45	21324.562	1030
6310	2.00	-13.44	0.14	1148.70	-995.56	21324.566	1030
6315	1.64	-13.36	0.09	1148.79	-999.52	21324.570	1030
6320	2.36	-13.09	-0.14	1148.38	-993.18	21324.580	1030
6325	1.44	-13.06	-0.03	1148.59	-991.17	21324.582	1030
6330	1.86	-13.25	-0.10	1148.88	-992.64	21324.590	1030
6335	1.77	-12.95	-0.15	1148.93	-994.98	21324.592	1030
6340	1.75	-12.72	-0.20	1147.08	-1004.40	21324.596	1030
6345	1.95	-12.80	0.10	1145.09	-1004.67	21324.600	1030
6350	1.58	-12.59	-0.03	1144.98	-1003.93	21324.607	1030
6355	1.39	-12.51	-0.07	1144.99	-1004.88	21324.613	1030
6360	1.83	-12.70	0.03	1144.93	-1002.29	21324.619	1030
6365	1.14	-12.63	-0.00	1145.08	-1008.77	21324.623	1030
6370	1.71	-12.73	0.08	1144.79	-1009.04	21324.627	1030
6375	1.97	-12.46	-0.08	1143.17	-1009.10	21324.635	1030
6380	1.89	-12.65	0.07	1142.98	-1011.69	21324.639	1030
6385	1.23	-12.32	-0.07	1143.13	-1011.33	21324.643	1030
6390	1.57	-12.00	-0.24	1143.07	-1008.77	21324.652	1030
6395	1.46	-12.33	0.07	1143.24	-1007.58	21324.654	1030
6400	2.03	-12.45	0.06	1143.16	-1009.51	21324.656	1030
6405	1.80	-12.04	-0.12	1140.92	-1001.37	21324.660	1030
6410	1.86	-12.26	0.04	1140.90	-1003.84	21324.670	1030
6415	1.49	-12.18	0.11	1140.62	-1001.03	21324.678	1030
6420	1.60	-11.96	-0.10	1140.86	-999.01	21324.678	1030
6425	2.48	-12.43	0.21	1140.60	-998.87	21324.686	1030
6430	1.82	-12.38	0.14	1140.61	-1005.45	21324.688	1030
6435	1.77	-12.09	0.07	1140.62	-1010.16	21324.689	1030
6440	1.66	-11.78	-0.17	1140.78	-1008.97	21324.697	1030
6445	1.59	-11.80	0.07	1138.36	-1010.43	21324.703	1030
6450	1.93	-12.13	0.29	1137.90	-1007.19	21324.709	1030
6455	0.86	-11.92	0.32	1137.57	-1002.76	21324.717	1030
6460	1.95	-11.96	0.25	1137.85	-999.50	21324.719	1030
6465	1.81	-11.83	0.15	1137.64	-999.91	21324.725	1030
6470	1.79	-11.88	0.20	1137.78	-1003.90	21324.729	1030
6475	1.61	-11.56	0.07	1136.55	-1007.61	21324.732	1030
6480	1.44	-11.08	-0.07	1135.61	-1011.13	21324.738	1030
6485	1.53	-11.37	0.05	1135.55	-1010.59	21324.746	1030
6490	1.94	-11.36	0.09	1135.20	-1006.54	21324.750	1030
6495	0.91	-11.26	0.08	1135.26	-1004.59	21324.752	1030
6500	1.54	-11.50	0.13	1135.18	-1006.62	21324.758	1030
6505	1.29	-11.33	0.07	1134.96	-1005.65	21324.764	1030
6510	2.01	-11.19	0.08	1133.32	-1001.26	21324.770	1030
6515	1.50	-11.48	0.42	1133.25	-1005.76	21324.777	1030
6520	1.25	-11.20	0.18	1133.10	-1008.50	21324.779	1030
6525	1.77	-11.23	0.23	1133.03	-1009.28	21324.781	1030
6530	1.61	-11.17	0.13	1133.25	-1011.66	21324.783	1030
6535	1.51	-11.17	0.18	1132.94	-1018.04	21324.795	1030
6540	1.57	-10.87	-0.09	1132.92	-1017.40	21324.799	1030
6545	1.44	-10.57	-0.17	1132.96	-1011.99	21324.809	1030
6550	1.38	-11.04	0.09	1132.70	-1008.94	21324.811	1030
6555	1.41	-11.29	0.23	1132.82	-1012.04	21324.812	1030
6560	1.74	-10.66	0.13	1129.39	-1017.90	21324.820	1030
6565	2.02	-10.59	0.12	1129.04	-1016.23	21324.822	1030
6570	1.45	-10.48	0.14	1128.98	-1021.68	21324.832	1030
6575	1.81	-10.65	0.19	1129.07	-1015.48	21324.834	1030
6580	2.06	-10.31	0.11	1128.08	-1022.12	21324.840	1030
6585	1.52	-10.45	0.23	1127.82	-1019.16	21324.844	1030
6590	1.63	-9.61	-0.04	1128.07	-1014.47	21324.850	1030
6595	1.65	-10.59	0.30	1127.72	-1015.23	21324.850	1030
6600	1.71	-10.48	0.27	1127.64	-1016.05	21324.857	1030
6605	1.62	-10.59	0.31	1127.58	-1013.86	21324.863	1030
6610	1.91	-10.21	0.22	1126.28	-1008.51	21324.871	1030
6615	1.50	-9.90	0.19	1125.37	-1012.83	21324.873	1030
6620	1.11	-10.25	0.34	1125.32	-1017.09	21324.877	1030
6625	1.73	-9.94	0.18	1125.46	-1021.98	21324.881	1030
6630	1.62	-9.90	0.18	1124.91	-1018.98	21324.889	1030
6635	1.82	-9.99	0.33	1123.62	-1015.81	21324.895	1030
6640	1.32	-9.99	0.32	1123.84	-1017.75	21324.902	1030
6645	1.72	-9.56	0.08	1123.94	-1016.69	21324.904	1030
6650	2.20	-9.66	0.08	1123.42	-1015.31	21324.906	1030
6655	2.01	-9.97	0.42	1122.48	-1012.56	21324.910	1030
6660	1.67	-9.86	0.40	1122.25	-1010.54	21324.920	1030
6665	1.18	-10.03	0.59	1121.67	-1008.44	21324.924	1030
6670	1.83	-9.62	0.35	1121.66	-1009.68	21324.928	1030
6675	1.84	-9.29	0.21	1121.29	-1017.61	21324.936	1030
6680	1.83	-9.36	0.24	1121.43	-1010.47	21324.938	1030
6685	1.88	-9.58	0.34	1120.27	-1014.71	21324.939	1030
6690	2.10	-9.56	0.43	1120.10	-1018.20	21324.947	1030
6695	1.85	-9.07	0.11	1119.87	-1019.23	21324.953	1030
6700	1.59	-9.20	0.26	1119.91	-1013.70	21324.959	1030
6705	1.46	-9.24	0.28	1119.25	-1018.95	21324.967	1030
6710	1.61	-9.58	0.50	1119.35	-1027.96	21324.969	1030
6715	1.41	-9.18	0.36	1119.24	-1033.80	21324.971	1030
6720	1.28	-9.09	0.25	1119.34	-1029.99	21324.977	1030
6725	1.71	-8.74	0.18	1117.84	-1031.85	21324.984	1030
6730	1.74	-9.01	0.33	1117.12	-1030.50	21324.990	1030
6735	2.14	-8.40	0.03	1116.95	-1030.62	21324.996	1030
6740	1.96	-8.94	0.27	1117.04	-1030.28	21325.000	1030
6745	1.52	-8.78	0.25	1117.11	-1028.00	21325.000	1030
6750	1.69	-9.19	0.46	1116.98	-1036.36	21325.008	1030
6755	1.58	-8.77	0.29	1116.17	-1034.26	21325.014	1030
6760	1.89	-8.54	0.28	1115.07	-1033.04	21325.021	1030
6765	1.98	-8.98	0.50	1114.74	-1033.32	21325.023	1030
6770	1.95	-8.13	0.11	1114.17	-1031.26	21325.029	1030
6775	1.85	-8.37	0.21	1114.13	-1026.30	21325.031	1030
6780	1.40	-8.55	0.44	1113.98	-1029.69	21325.033	1030
6785	1.73	-8.57	0.35	1114.31	-1028.41	21325.045	1030
6790	1.49	-8.23	0.32	1112.80	-1034.67	21325.049	1030
6795	1.98	-8.70	0.47	1112.59	-1033.49	21325.057	1030
6800	1.85	-8.50	0.43	1112.61	-1033.80	21325.061	1030
6805	1.88	-8.49	0.43	1112.64	-1037.02	21325.062	1030
6810	1.72	-8.39	0.49	1111.02	-1035.89	21325.064	1030
6815	1.57	-8.38	0.53	1110.82	-1032.54	21325.072	1030
6820	0.63	-8.76	0.83	1110.88	-1033.91	21325.080	1030
6825	1.69	-8.43	0.58	1111.02	-1034.55	21325.082	1030
6830	1.19	-8.13	0.41	1110.73	-1030.37	21325.090	1030
6835	1.84	-8.21	0.45	1110.65	-1035.49	21325.094	1030
6840	1.99	-8.33	0.59	1108.67	-1050.82	21325.100	1030
6845	1.60	-8.16	0.56	1108.83	-1044.82	21325.104	1030
6850	1.40	-7.87	0.41	1108.73	-1042.21	21325.107	1030
6855	1.63	-7.68	0.33	1108.57	-1039.29	21325.115	1030
6860	1.63	-7.82	0.45	1107.77	-1045.71	21325.121	1030
6865	1.57	-8.05	0.58	1107.20	-1042.46	21325.123	1030
6870	1.85	-7.71	0.44	1107.22	-1040.30	21325.127	1030
6875	1.79	-7.75	0.42	1106.94	-1035.38	21325.131	1030
6880	1.77	-7.74	0.46	1107.16	-1041.95	21325.139	1030
6885	1.68	-7.81	0.42	1107.10	-1036.61	21325.146	1030
6890	1.42	-7.32	0.25	1107.10	-1044.77	21325.152	1030
6895	1.71	-7.47	0.24	1107.18	-1044.89	21325.154	1030
6900	1.49	-7.80	0.51	1107.45	-1053.50	21325.156	1030
6905	1.61	-7.88	0.55	1107.35	-1049.48	21325.160	1030
6910	2.23	-7.70	0.44	1106.73	-1052.10	21325.168	1030
6915	1.96	-6.99	0.30	1104.10	-1052.73	21325.178	1030
6920	1.91	-7.20	0.44	1103.98	-1046.58	21325.180	1030
6925	1.53	-7.00	0.38	1104.18	-1049.91	21325.186	1030
6930	1.75	-7.23	0.41	1103.83	-1042.90	21325.188	1030
6935	1.41	-7.64	0.69	1103.75	-1045.59	21325.189	1030
6940	1.79	-7.53	0.59	1103.89	-1047.89	21325.197	1030
6945	1.75	-7.33	0.67	1102.11	-1052.84	21325.205	1030
6950	1.59	-6.92	0.46	1101.72	-1054.03	21325.207	1030
6955	2.30	-6.90	0.54	1101.67	-1044.95	21325.217	1030
6960	2.04	-6.88	0.44	1101.55	-1050.36	21325.219	1030
6965	1.81	-7.12	0.63	1101.90	-1046.86	21325.221	1030
6970	2.07	-7.06	0.59	1101.74	-1047.18	21325.227	1030
6975	1.64	-7.11	0.65	1099.83	-1048.20	21325.236	1030
6980	1.39	-6.87	0.65	1099.48	-1048.04	21325.240	1030
6985	1.49	-6.45	0.35	1099.40	-1060.33	21325.246	1030
6990	1.64	-6.73	0.58	1099.41	-1048.94	21325.248	1030
6995	1.50	-6.79	0.57	1099.27	-1056.61	21325.252	1030
7000	1.79	-7.10	0.73	1099.37	-1055.23	21325.254	1030
7005	0.95	-6.42	0.54	1098.21	-1051.76	21325.262	1030
7010	1.72	-6.43	0.54	1097.38	-1056.39	21325.270	1030
7015	1.58	-6.15	0.46	1097.25	-1070.82	21325.277	1030
7020	1.78	-6.68	0.69	1097.19	-1062.74	21325.279	1030
7025	1.99	-6.53	0.69	1097.10	-1061.16	21325.281	1030
7030	1.49	-6.39	0.61	1097.02	-1060.24	21325.283	1030
7035	1.58	-6.53	0.69	1097.04	-1060.10	21325.295	1030
7040	1.53	-6.50	0.62	1097.31	-1061.11	21325.301	1030
7045	1.90	-6.50	0.69	1097.12	-1059.95	21325.309	1030
7050	1.72	-6.58	0.68	1097.07	-1058.87	21325.311	1030
7055	1.92	-6.37	0.63	1096.51	-1064.53	21325.312	1030
7060	1.51	-6.11	0.71	1093.50	-1072.18	21325.314	1030
7065	1.93	-5.91	0.59	1093.48	-1068.67	21325.324	1030
7070	1.58	-5.99	0.71	1093.50	-1059.92	21325.330	1030
7075	1.65	-6.01	0.66	1093.28	-1064.56	21325.330	1030
7080	1.96	-5.64	0.58	1092.04	-1075.05	21325.340	1030
7085	1.76	-5.69	0.61	1091.82	-1072.61	21325.344	1030
7090	2.27	-5.71	0.57	1091.67	-1069.85	21325.350	1030
7095	1.52	-6.11	0.86	1091.60	-1071.08	21325.352	1030
7100	1.72	-6.02	0.84	1091.71	-1077.00	21325.361	1030
7105	1.95	-6.21	0.90	1091.79	-1076.97	21325.363	1030
7110	1.39	-5.62	0.77	1089.89	-1080.93	21325.369	1030
7115	1.79	-5.34	0.59	1089.61	-1081.83	21325.375	1030
7120	1.56	-5.65	0.82	1089.39	-1081.10	21325.377	1030
7125	1.92	-5.47	0.74	1089.40	-1078.77	21325.381	1030
7130	1.40	-5.14	0.60	1088.40	-1070.62	21325.389	1030
7135	1.49	-5.44	0.79	1088.31	-1068.73	21325.395	1030
7140	1.62	-5.65	0.84	1088.19	-1073.03	21325.402	1030
7145	1.81	-5.35	0.76	1088.14	-1076.79	21325.404	1030
7150	1.71	-6.03	1.05	1088.01	-1078.82	21325.406	1030
7155	1.79	-5.35	0.77	1087.92	-1077.36	21325.410	1030
7160	2.23	-4.84	0.51	1086.83	-1078.26	21325.418	1030
7165	1.83	-5.10	0.74	1085.63	-1082.73	21325.428	1030
7170	1.57	-4.99	0.80	1085.73	-1086.31	21325.430	1030
7175	1.83	-4.91	0.70	1085.85	-1066.68	21325.434	1030
7180	1.79	-5.13	0.84	1085.80	-1075.35	21325.438	1030
7185	1.49	-5.51	1.02	1085.61	-1075.75	21325.439	1030
7190	1.59	-4.99	0.80	1085.84	-1079.84	21325.449	1030
7195	2.21	-4.77	0.66	1083.57	-1080.13	21325.453	1030
7200	1.32	-4.61	0.65	1083.30	-1073.71	21325.457	1030
7205	1.34	-4.84	0.71	1083.02	-1077.88	21325.467	1030
7210	1.70	-5.11	0.93	1083.33	-1077.13	21325.469	1030
7215	2.28	-5.16	0.91	1083.16	-1079.23	21325.471	1030
7220	1.73	-5.03	0.89	1083.20	-1081.59	21325.479	1030
7225	1.23	-4.39	0.77	1080.61	-1081.10	21325.484	1030
7230	2.02	-4.81	0.92	1080.87	-1088.15	21325.488	1030
7235	1.97	-4.38	0.77	1080.88	-1083.22	21325.496	1030
7240	1.98	-4.34	0.72	1080.77	-1087.41	21325.500	1030
7245	1.82	-5.03	1.10	1079.28	-1087.83	21325.506	1030
7250	1.49	-4.70	1.00	1079.46	-1085.91	21325.504	1030
7255	1.66	-4.32	0.87	1079.24	-1077.30	21325.512	1030
7260	1.53	-4.77	1.11	1079.44	-1086.94	21325.521	1030
7265	1.72	-4.60	1.05	1078.52	-1097.12	21325.527	1030
7270	1.59	-4.74	1.20	1077.77	-1090.58	21325.529	1030
7275	1.73	-4.35	1.03	1077.87	-1092.75	21325.531	1030
7280	1.71	-4.60	1.17	1077.78	-1088.57	21325.533	1030
7285	1.76	-4.45	1.08	1076.97	-1088.26	21325.545	1030
7290	1.35	-4.61	1.27	1076.24	-1084.83	21325.553	1030
7295	1.78	-4.08	0.98	1076.05	-1082.66	21325.559	1030
7300	2.19	-4.30	1.11	1076.15	-1080.00	21325.561	1030
7305	1.83	-4.26	1.07	1075.96	-1074.28	21325.562	1030
7310	1.96	-4.37	1.20	1075.95	-1082.30	21325.564	1030
7315	2.03	-4.27	1.12	1076.09	-1081.17	21325.574	1030
7320	1.64	-4.27	1.15	1076.11	-1075.59	21325.578	1030
7325	2.15	-3.87	0.97	1076.30	-1074.71	21325.582	1030
7330	1.59	-3.89	1.01	1076.13	-1076.51	21325.592	1030
7335	1.37	-4.19	1.21	1076.20	-1075.53	21325.592	1030
7340	2.12	-4.00	1.15	1073.01	-1074.21	21325.596	1030
7345	1.82	-3.59	1.11	1072.43	-1092.46	21325.602	1030
7350	2.03	-3.67	1.17	1071.60	-1092.69	21325.611	1030
7355	1.41	-3.97	1.31	1071.25	-1090.06	21325.613	1030
7360	1.84	-3.94	1.27	1071.45	-1082.35	21325.621	1030
7365	1.29	-3.73	1.21	1071.45	-1087.79	21325.623	1030
7370	2.10	-3.28	1.01	1071.18	-1084.79	21325.627	1030
7375	1.75	-3.29	0.99	1071.32	-1077.47	21325.631	1030
7380	1.68	-3.64	1.26	1070.04	-1081.34	21325.637	1030
7385	2.09	-3.73	1.27	1069.48	-1088.53	21325.646	1030
7390	1.37	-3.54	1.29	1069.42	-1090.50	21325.652	1030
7395	1.74	-3.43	1.16	1069.52	-1084.91	21325.654	1030
7400	1.68	-3.25	1.18	1069.46	-1092.76	21325.656	1030
7405	1.75	-3.31	1.13	1069.53	-1099.51	21325.660	1030
7410	1.65	-2.96	1.07	1068.59	-1090.03	21325.670	1030
7415	1.82	-3.39	1.33	1066.95	-1088.68	21325.676	1030
7420	1.89	-3.61	1.43	1067.09	-1095.20	21325.682	1030
7425	1.76	-3.11	1.26	1067.09	-1094.85	21325.684	1030
7430	1.65	-3.26	1.29	1066.92	-1097.29	21325.688	1030
7435	1.92	-2.89	1.12	1066.69	-1092.04	21325.689	1030
7440	1.60	-2.66	1.09	1067.06	-1094.90	21325.697	1030
7440	1.07	-3.33	1.41	1067.13	-1090.76	21325.662	1030
7445	1.50	-3.24	1.31	1067.01	-1088.32	21325.662	1030
7450	1.91	-2.80	1.26	1064.28	-1095.39	21325.674	1030
7455	1.37	-3.37	1.59	1064.06	-1093.86	21325.674	1030
7460	1.63	-3.24	1.33	1066.40	-1091.86	21325.682	1030
7465	1.94	-3.11	1.33	1066.43	-1094.79	21325.686	1030
7470	2.23	-3.09	1.29	1066.08	-1096.78	21325.688	1030
7475	2.18	-3.04	1.34	1066.14	-1093.81	21325.689	1030
7480	1.43	-3.00	1.35	1065.47	-1092.36	21325.701	1030
7485	1.72	-2.67	1.29	1064.96	-1103.99	21325.709	1030
7490	1.90	-2.90	1.29	1064.60	-1096.57	21325.713	1030
7495	1.44	-2.79	1.35	1064.64	-1100.57	21325.717	1030
7500	2.10	-2.80	1.10	1064.32	-1101.83	21325.723	1030
7505	2.01	-3.05	1.44	1064.97	-1102.90	21325.723	1030
7510	2.24	-2.47	1.14	1063.88	-1108.26	21325.730	1030
7515	2.05	-2.89	1.32	1062.24	-1105.89	21325.738	1030
7520	1.34	-2.73	1.31	1062.29	-1100.38	21325.736	1030
7525	1.91	-2.80	1.39	1061.83	-1103.59	21325.746	1030
7530	1.37	-3.05	1.58	1061.54	-1101.94	21325.750	1030
7535	1.33	-3.21	1.61	1061.74	-1106.75	21325.756	1030
7540	1.60	-2.60	1.34	1061.58	-1107.30	21325.762	1030
7545	1.82	-2.83	1.40	1061.37	-1112.04	21325.764	1030
7550	1.60	-2.44	1.28	1061.55	-1109.42	21325.770	1030
7555	1.69	-2.74	1.55	1059.50	-1117.65	21325.777	1030
7560	1.72	-2.24	1.32	1059.40	-1116.67	21325.779	1030
7565	1.37	-2.63	1.47	1058.93	-1118.08	21325.787	1030
7570	1.43	-2.20	1.33	1059.19	-1120.19	21325.785	1030
7575	1.54	-2.23	1.38	1059.20	-1120.61	21325.797	1030
7580	2.12	-2.29	1.32	1059.19	-1112.03	21325.803	1030
7585	1.51	-2.34	1.55	1057.48	-1111.81	21325.809	1030
7590	1.61	-2.70	1.66	1057.18	-1110.80	21325.812	1030
7595	1.38	-2.36	1.62	1057.01	-1110.16	21325.812	1031
7600	2.09	-2.21	1.45	1056.97	-1113.42	21325.816	1031
7605	1.95	-2.09	1.35	1057.82	-1110.73	21325.824	1031
7610	1.70	-2.36	1.51	1058.06	-1102.68	21325.832	1031
7615	1.46	-2.07	1.37	1058.18	-1108.97	21325.838	1031
7620	1.54	-2.43	1.50	1058.40	-1117.05	21325.840	1031
7625	1.95	-2.36	1.52	1058.89	-1116.91	21325.844	1031
7630	1.78	-2.28	1.44	1059.32	-1109.68	21325.846	1031
7635	2.07	-2.14	1.32	1059.51	-1112.84	21325.855	1031
7640	1.60	-2.48	1.54	1059.41	-1114.79	21325.859	1031
7645	1.57	-2.62	1.58	1059.48	-1112.21	21325.863	1031
7650	2.16	-2.23	1.41	1059.48	-1116.13	21325.871	1031
7655	1.49	-2.44	1.48	1059.90	-1114.91	21325.873	1031
7660	1.27	-2.65	1.60	1061.48	-1112.74	21325.877	1031
7665	2.23	-2.12	1.32	1061.45	-1114.43	21325.887	1031
7670	1.61	-2.78	1.67	1061.47	-1109.89	21325.891	1031
7675	1.78	-2.21	1.45	1061.37	-1109.79	21325.893	1031
7680	1.45	-2.41	1.46	1061.64	-1112.65	21325.902	1031
7685	1.56	-2.31	1.49	1061.69	-1117.17	21325.904	1031
7690	1.43	-2.71	1.47	1063.48	-1109.51	21325.912	1031
7695	1.85	-2.44	1.41	1063.75	-1112.54	21325.912	1031
7700	1.74	-2.63	1.44	1063.84	-1113.59	21325.922	1031
7705	1.97	-2.72	1.49	1063.55	-1115.33	21325.928	1031
7710	1.68	-2.63	1.45	1064.60	-1103.00	21325.934	1031
7715	1.62	-2.43	1.27	1064.96	-1108.84	21325.936	1031
7720	1.38	-2.77	1.49	1065.50	-1104.77	21325.938	1031
7725	1.76	-3.01	1.56	1065.29	-1101.99	21325.941	1031
7730	1.79	-2.89	1.41	1066.10	-1097.26	21325.951	1031
7735	1.60	-2.79	1.35	1066.76	-1097.34	21325.957	1031
7740	2.03	-2.84	1.34	1066.74	-1106.62	21325.965	1031
7745	2.26	-3.22	1.45	1066.54	-1111.22	21325.967	1031
7750	2.05	-2.86	1.37	1066.72	-1108.29	21325.969	1031
7755	1.78	-3.37	1.50	1067.75	-1107.52	21325.973	1031
7760	1.82	-3.14	1.39	1067.60	-1107.70	21325.980	1031
7765	1.91	-3.15	1.35	1067.81	-1112.93	21325.990	1031
7770	1.76	-3.18	1.29	1068.05	-1111.68	21325.986	1031
7775	1.74	-3.05	1.27	1069.34	-1109.89	21325.998	1031
7780	1.97	-3.14	1.23	1069.41	-1112.71	21326.000	1031
7785	1.86	-3.11	1.27	1069.38	-1108.18	21326.002	1031
7790	1.89	-3.17	1.25	1069.44	-1108.17	21326.012	1031
7795	1.81	-3.29	1.28	1070.29	-1098.95	21326.014	1031
7800	1.67	-3.41	1.33	1070.79	-1087.78	21326.020	1031
7805	2.79	-3.64	1.34	1071.25	-1081.43	21326.027	1031
7810	2.25	-3.25	1.17	1071.02	-1084.99	21326.029	1031
7815	2.85	-3.57	1.26	1071.19	-1098.15	21326.031	1031
7820	2.71	-3.39	1.22	1071.18	-1103.39	21326.035	1031
7825	2.15	-4.01	1.50	1072.25	-1097.97	21326.045	1031
7830	2.43	-3.91	1.37	1073.19	-1101.08	21326.051	1031
7835	2.23	-3.55	1.26	1073.16	-1103.01	21326.059	1031
7840	2.19	-3.72	1.28	1073.17	-1099.60	21326.061	1031
7845	1.63	-3.50	1.21	1072.87	-1099.37	21326.062	1031
7850	1.97	-3.58	1.27	1073.13	-1098.91	21326.066	1031
7855	2.01	-3.89	1.31	1073.99	-1104.07	21326.074	1031
7860	1.48	-3.54	1.11	1075.32	-1099.87	21326.082	1031
7865	1.98	-3.72	1.12	1075.33	-1101.23	21326.090	1031
7870	2.10	-3.81	1.19	1075.30	-1099.32	21326.092	1031
7875	2.34	-3.72	1.16	1075.76	-1100.86	21326.094	1031
7880	2.17	-3.77	1.02	1076.86	-1099.50	21326.096	1031
7885	2.04	-4.29	1.28	1077.14	-1096.53	21326.105	1031
7890	1.78	-4.06	1.16	1077.62	-1095.69	21326.113	1031
7895	1.87	-4.11	1.21	1077.33	-1094.99	21326.111	1031
7900	2.21	-4.36	1.26	1077.57	-1087.26	21326.121	1031
7905	2.18	-4.49	1.31	1077.74	-1089.95	21326.125	1031
7910	1.99	-4.01	1.11	1077.82	-1088.14	21326.127	1031
7915	1.49	-4.35	1.31	1077.84	-1083.73	21326.135	1031
7920	1.79	-4.48	1.33	1077.88	-1069.56	21326.141	1031
7925	1.76	-4.05	1.12	1078.02	-1075.43	21326.146	1031
7930	1.63	-3.85	1.04	1077.78	-1076.78	21326.152	1031
7935	1.45	-3.94	1.02	1077.77	-1083.34	21326.154	1031
7940	1.64	-4.34	1.11	1080.58	-1090.69	21326.158	1031
7945	2.09	-4.77	1.15	1081.38	-1089.18	21326.162	1031
7950	1.46	-4.00	0.91	1081.31	-1092.27	21326.172	1031
7955	2.01	-4.46	1.02	1081.53	-1090.79	21326.176	1031
7960	2.07	-4.64	1.10	1081.60	-1088.06	21326.184	1031
7965	1.92	-4.49	1.07	1081.55	-1086.07	21326.186	1031
7970	1.93	-4.64	1.10	1082.45	-1088.31	21326.188	1031
7975	2.03	-4.49	1.02	1083.27	-1085.56	21326.189	1031
7980	2.21	-5.26	1.31	1083.47	-1084.43	21326.197	1031
7985	1.60	-4.85	1.21	1083.50	-1088.06	21326.209	1031
7990	2.34	-4.71	1.06	1083.56	-1089.87	21326.211	1031
7995	2.29	-5.02	1.23	1083.50	-1088.25	21326.217	1031
8000	2.13	-4.73	1.09	1083.65	-1089.78	21326.219	1031
8005	1.84	-4.65	1.11	1083.70	-1085.25	21326.223	1031
8010	1.50	-4.69	1.06	1083.61	-1085.81	21326.230	1031
8015	1.80	-4.72	1.09	1083.70	-1079.35	21326.238	1031
8020	1.77	-4.62	1.02	1084.19	-1068.07	21326.240	1031
8025	1.39	-5.02	0.98	1086.87	-1072.29	21326.248	1031
8030	1.55	-4.88	0.94	1087.09	-1076.46	21326.250	1031
8035	1.60	-4.98	0.90	1087.07	-1089.32	21326.258	1031
8040	1.40	-4.94	0.96	1087.32	-1087.04	21326.260	1031
8045	1.50	-5.37	1.01	1088.56	-1083.86	21326.264	1031
8050	1.73	-5.42	1.05	1088.76	-1085.94	21326.268	1031
8055	1.80	-5.26	0.96	1088.95	-1079.61	21326.277	1031
8060	1.87	-5.31	0.93	1088.90	-1079.77	21326.279	1031
8065	2.19	-5.49	0.95	1089.60	-1081.24	21326.287	1031
8070	1.56	-5.15	0.88	1089.60	-1081.51	21326.285	1031
8075	1.97	-5.29	0.90	1089.71	-1078.05	21326.297	1031
8080	2.20	-5.36	0.85	1089.89	-1072.68	21326.303	1031
8085	1.79	-5.89	1.06	1091.65	-1069.95	21326.309	1031
8090	1.77	-6.01	1.05	1092.27	-1068.87	21326.311	1031
8095	1.06	-5.69	0.99	1092.27	-1072.96	21326.312	1031
8100	1.70	-5.72	0.94	1092.37	-1074.84	21326.316	1031
8105	1.84	-5.57	0.84	1092.88	-1081.99	21326.324	1031
8110	1.68	-5.66	0.81	1093.60	-1086.82	21326.334	1031
8115	1.89	-6.00	0.96	1093.58	-1088.06	21326.338	1031
8120	1.68	-5.83	0.89	1093.29	-1078.93	21326.340	1031
8125	1.96	-5.55	0.66	1093.70	-1073.90	21326.344	1031
8130	1.81	-5.79	0.78	1094.58	-1087.03	21326.346	1031
8135	1.85	-6.40	1.00	1094.75	-1088.86	21326.355	1031
8140	2.16	-5.73	0.72	1094.87	-1085.37	21326.359	1031
8145	1.88	-5.87	0.77	1094.79	-1082.30	21326.361	1031
8150	2.24	-6.02	0.77	1094.97	-1073.67	21326.371	1031
8155	1.84	-6.47	1.03	1095.25	-1083.15	21326.373	1031
8160	2.07	-5.92	0.72	1096.83	-1081.77	21326.377	1031
8165	1.45	-6.27	0.85	1097.02	-1074.71	21326.385	1031
8170	2.13	-6.60	0.98	1097.01	-1075.07	21326.395	1031
8175	1.74	-6.32	0.92	1096.89	-1081.06	21326.395	1031
8180	1.21	-6.69	1.07	1097.19	-1081.41	21326.402	1031
8185	1.50	-6.44	0.99	1096.94	-1089.34	21326.404	1031
8190	2.17	-6.15	0.72	1096.66	-1085.50	21326.408	1031
8195	2.27	-6.46	0.92	1096.84	-1087.72	21326.412	1031
8200	1.43	-6.45	0.76	1099.00	-1089.12	21326.422	1031
8205	2.24	-6.76	0.85	1099.97	-1092.48	21326.428	1031
8210	1.40	-5.97	0.38	1100.30	-1085.86	21326.432	1031
8215	1.80	-6.40	0.67	1099.61	-1093.00	21326.436	1031
8220	1.79	-6.88	0.91	1099.71	-1084.27	21326.438	1031
8225	1.78	-6.60	0.69	1099.96	-1083.69	21326.441	1031
8230	1.76	-6.84	0.78	1101.06	-1088.10	21326.451	1031
8235	1.32	-6.84	0.71	1101.70	-1087.48	21326.455	1031
8240	1.59	-6.78	0.64	1101.80	-1086.48	21326.465	1031
8245	1.61	-6.84	0.68	1101.76	-1093.24	21326.467	1031
8250	2.08	-6.96	0.69	1102.04	-1089.87	21326.469	1031
8255	2.35	-6.94	0.62	1101.90	-1088.36	21326.473	1031
8260	2.14	-6.85	0.66	1101.93	-1084.82	21326.479	1031
8265	1.70	-6.77	0.62	1101.89	-1079.34	21326.490	1031
8270	1.78	-6.99	0.67	1102.81	-1074.56	21326.490	1031
8275	1.74	-7.14	0.62	1104.41	-1079.89	21326.496	1031
8280	1.80	-7.47	0.77	1104.73	-1082.90	21326.500	1031
8285	1.68	-7.33	0.70	1104.76	-1078.46	21326.502	1031
8290	1.74	-7.20	0.59	1104.71	-1077.48	21326.512	1031
8295	1.51	-7.39	0.79	1104.62	-1079.87	21326.514	1031
8300	1.71	-7.33	0.66	1104.77	-1073.65	21326.518	1031
8305	2.02	-7.57	0.66	1106.53	-1072.07	21326.527	1031
8310	1.54	-7.38	0.58	1106.86	-1068.97	21326.529	1031
8315	1.98	-7.41	0.57	1106.68	-1068.04	21326.531	1031
8320	1.58	-7.37	0.57	1106.77	-1075.17	21326.535	1031
8325	1.97	-7.12	0.35	1106.89	-1070.37	21326.547	1031
8330	1.85	-7.33	0.47	1106.87	-1074.90	21326.551	1031
8335	1.64	-7.80	0.73	1107.18	-1065.50	21326.559	1031
8340	1.64	-7.51	0.58	1107.10	-1067.98	21326.561	1031
8345	1.81	-7.81	0.56	1109.28	-1067.24	21326.564	1031
8350	1.98	-7.94	0.58	1109.85	-1063.34	21326.566	1031
8355	1.66	-7.58	0.35	1110.40	-1061.84	21326.574	1031
8360	1.43	-7.54	0.34	1110.61	-1061.76	21326.584	1031
8365	1.97	-7.96	0.46	1110.27	-1058.32	21326.588	1031
8370	1.88	-7.66	0.34	1110.55	-1061.58	21326.590	1031
8375	1.63	-7.94	0.46	1110.73	-1069.04	21326.594	1031
8380	1.93	-8.39	0.68	1110.98	-1059.58	21326.596	1031
8385	1.38	-8.21	0.65	1111.97	-1061.32	21326.607	1031
8390	1.82	-8.15	0.48	1113.03	-1060.51	21326.613	1031
8395	1.67	-8.36	0.67	1112.94	-1059.28	21326.613	1031
8400	1.56	-8.66	0.77	1113.07	-1054.81	21326.621	1031
8405	1.22	-8.36	0.68	1113.63	-1062.00	21326.625	1031
8410	1.63	-8.24	0.54	1114.47	-1066.37	21326.627	1031
8415	2.09	-8.29	0.53	1114.52	-1064.38	21326.637	1031
8420	1.85	-8.30	0.50	1114.65	-1062.44	21326.643	1031
8425	1.21	-8.44	0.58	1114.56	-1065.12	21326.643	1031
8430	1.67	-8.52	0.58	1114.84	-1059.28	21326.652	1031
8435	1.27	-8.20	0.36	1114.85	-1055.82	21326.654	1031
8440	1.38	-8.39	0.46	1116.84	-1059.57	21326.658	1031
8445	2.09	-8.42	0.38	1116.75	-1060.44	21326.666	1031
8450	1.50	-8.46	0.41	1116.80	-1070.29	21326.674	1031
8455	1.71	-8.76	0.50	1116.86	-1066.04	21326.676	1031
8460	1.50	-8.83	0.57	1118.12	-1064.08	21326.682	1031
8465	1.81	-9.01	0.54	1118.23	-1057.28	21326.688	1031
8470	1.48	-8.86	0.54	1118.16	-1055.86	21326.688	1031
8475	1.79	-8.78	0.45	1118.10	-1053.96	21326.689	1031
8480	2.88	-8.91	0.48	1119.70	-1057.03	21326.701	1031
8485	1.33	-9.09	0.57	1119.53	-1056.07	21326.709	1031
8490	1.86	-9.14	0.42	1119.56	-1054.75	21326.715	1031
8495	1.57	-8.84	0.35	1119.59	-1054.14	21326.717	1031
8500	1.94	-9.17	0.31	1120.80	-1050.23	21326.719	1031
8505	1.84	-8.76	0.08	1121.23	-1049.43	21326.723	1031
8510	2.10	-9.04	0.22	1121.09	-1054.51	21326.732	1031
8515	2.00	-9.19	0.30	1121.13	-1057.08	21326.738	1031
8520	1.25	-9.28	0.39	1121.56	-1050.12	21326.742	1031
8525	2.13	-9.25	0.28	1121.26	-1054.09	21326.746	1031
8530	1.67	-9.49	0.46	1121.11	-1056.69	21326.750	1031
8535	1.74	-9.62	0.47	1121.15	-1050.37	21326.752	1031
8540	1.56	-9.24	0.23	1121.96	-1053.60	21326.762	1031
8545	2.11	-9.59	0.26	1124.26	-1045.64	21326.764	1031
8550	2.07	-9.59	0.31	1124.46	-1049.90	21326.768	1031
8555	1.74	-9.50	0.22	1124.20	-1040.16	21326.777	1031
8560	1.92	-9.86	0.34	1124.67	-1038.42	21326.779	1031
8565	1.54	-9.81	0.24	1125.38	-1043.74	21326.781	1031
8570	1.61	-10.04	0.34	1125.53	-1045.37	21326.785	1031
8575	1.93	-10.21	0.34	1125.69	-1035.03	21326.797	1031
8580	1.38	-9.96	0.24	1125.56	-1036.07	21326.799	1031
8585	2.14	-9.82	0.20	1125.76	-1041.88	21326.809	1031
8590	2.03	-9.94	0.27	1125.81	-1041.38	21326.812	1031
8595	2.18	-10.01	0.08	1128.27	-1035.30	21326.818	1031
8600	1.74	-10.28	0.30	1128.08	-1044.93	21326.816	1031
8605	1.85	-10.57	0.38	1128.29	-1043.23	21326.824	1031
8610	1.61	-10.19	0.24	1128.26	-1043.56	21326.834	1031
8615	2.04	-10.47	0.36	1129.23	-1041.55	21326.840	1031
8620	1.89	-10.39	0.34	1129.73	-1048.62	21326.840	1031
8625	1.60	-10.35	0.25	1129.76	-1053.16	21326.844	1031
8630	1.85	-10.66	0.36	1129.65	-1047.04	21326.846	1031
8635	1.63	-10.30	0.17	1130.94	-1047.41	21326.855	1031
8640	1.65	-10.49	0.25	1131.28	-1058.08	21326.861	1031
8645	1.42	-10.30	0.12	1130.88	-1051.14	21326.863	1031
8650	2.20	-10.55	0.21	1131.10	-1050.80	21326.871	1031
8655	2.32	-10.86	0.28	1131.24	-1048.39	21326.875	1031
8660	1.66	-11.03	0.34	1132.67	-1048.53	21326.877	1031
8665	1.59	-10.93	0.30	1132.53	-1050.87	21326.887	1031
8670	1.97	-10.88	0.22	1132.57	-1049.29	21326.893	1031
8675	1.34	-10.73	0.24	1132.55	-1046.79	21326.893	1031
8680	1.83	-11.00	0.26	1132.68	-1048.27	21326.902	1031
8685	2.09	-10.93	0.19	1132.45	-1043.76	21326.904	1031
8690	1.34	-11.28	0.21	1134.85	-1040.17	21326.912	1031
8695	1.34	-11.25	0.25	1134.64	-1040.49	21326.912	1031
8700	1.41	-11.42	0.32	1134.96	-1046.16	21326.920	1031
8705	1.72	-11.35	0.26	1135.23	-1048.01	21326.924	1031
8710	1.83	-11.02	0.06	1136.18	-1032.97	21326.932	1031
8715	1.57	-11.20	0.15	1136.31	-1032.68	21326.936	1031
8720	1.96	-11.92	0.42	1137.10	-1024.97	21326.938	1031
8725	1.90	-11.64	0.27	1137.49	-1021.15	21326.941	1031
8730	2.21	-11.45	0.13	1137.14	-1026.65	21326.945	1031
8735	1.70	-11.59	0.20	1137.21	-1026.37	21326.955	1031
8740	1.38	-11.44	0.11	1137.49	-1030.33	21326.965	1031
8745	1.91	-11.98	0.31	1137.31	-1030.53	21326.967	1031
8750	1.56	-11.32	0.04	1138.11	-1032.42	21326.969	1031
8755	1.60	-11.83	0.18	1138.64	-1029.18	21326.971	1031
8760	1.68	-11.86	0.27	1138.73	-1028.54	21326.982	1031
8765	1.89	-11.70	0.03	1138.55	-1024.67	21326.988	1031
8770	1.44	-11.79	0.13	1138.66	-1017.72	21326.992	1031
8775	1.39	-11.83	0.20	1138.41	-1016.04	21326.996	1031
8780	1.92	-12.06	0.22	1139.37	-1021.15	21327.000	1031
8785	1.58	-11.90	-0.01	1141.36	-1021.64	21327.002	1031
8790	1.65	-12.09	0.07	1141.85	-1021.99	21327.012	1031
8795	1.69	-12.12	0.16	1141.86	-1020.91	21327.012	1031
8800	1.58	-12.20	0.14	1141.94	-1018.22	21327.018	1031
8805	1.98	-12.60	0.32	1143.34	-1017.51	21327.027	1031
8810	2.24	-12.32	0.07	1143.13	-1024.79	21327.029	1031
8815	2.10	-12.34	0.10	1143.33	-1028.86	21327.031	1031
8820	1.96	-12.60	0.14	1143.35	-1024.02	21327.039	1031
8825	1.88	-12.69	0.03	1144.87	-1019.08	21327.051	1031
8830	1.92	-12.55	-0.11	1145.05	-1020.68	21327.049	1031
8835	1.66	-12.98	0.18	1145.20	-1024.68	21327.057	1031
8840	1.92	-12.63	-0.05	1145.03	-1024.05	21327.061	1031
8845	1.88	-13.05	0.13	1145.11	-1019.44	21327.064	1031
8850	1.82	-12.85	0.08	1144.94	-1023.77	21327.070	1031
8855	1.67	-13.15	0.09	1146.41	-1020.35	21327.074	1031
8860	1.73	-13.08	0.04	1147.20	-1017.62	21327.082	1031
8865	2.36	-12.87	-0.12	1147.13	-1019.91	21327.090	1031
8870	1.99	-13.14	0.08	1147.21	-1023.19	21327.090	1031
8875	1.73	-13.10	0.03	1147.50	-1022.04	21327.098	1031
8880	1.98	-13.31	0.11	1147.35	-1025.34	21327.096	1031
8885	1.76	-13.12	-0.01	1147.07	-1021.39	21327.105	1031
8890	2.18	-13.02	-0.05	1147.03	-1024.36	21327.111	1031
8895	1.74	-13.28	0.07	1148.47	-1027.00	21327.111	1031
8900	1.83	-13.69	0.10	1150.02	-1027.76	21327.121	1031
8905	1.38	-13.59	0.06	1149.72	-1024.93	21327.125	1031
8910	1.57	-13.65	0.05	1149.93	-1018.16	21327.127	1031
8915	1.88	-13.77	0.10	1150.03	-1013.53	21327.137	1031
8920	1.40	-13.50	-0.07	1149.99	-1011.41	21327.143	1031
8925	2.06	-13.70	0.05	1149.84	-1011.04	21327.143	1031
8930	1.66	-13.75	0.09	1149.88	-1009.57	21327.152	1031
8935	1.77	-13.55	-0.08	1150.40	-1012.12	21327.154	1031
8940	1.97	-13.85	-0.14	1152.91	-1012.86	21327.158	1031
8945	1.92	-13.76	-0.22	1153.15	-1013.53	21327.166	1031
8950	1.58	-14.03	-0.09	1153.37	-1004.33	21327.170	1031
8955	1.95	-13.90	-0.18	1153.49	-1005.65	21327.174	1031
8960	1.86	-13.87	-0.04	1153.54	-1009.24	21327.184	1031
8965	1.80	-13.81	-0.13	1153.57	-1013.31	21327.186	1031
8970	2.25	-13.73	-0.24	1155.59	-1014.05	21327.189	1031
8975	1.94	-13.73	-0.28	1155.20	-1015.07	21327.189	1031
8980	1.81	-14.09	-0.05	1155.25	-1014.92	21327.195	1031
8985	2.18	-14.08	-0.10	1155.20	-1019.52	21327.209	1031
8990	1.61	-14.20	-0.12	1156.88	-1020.33	21327.213	1031
8995	1.84	-14.13	-0.19	1156.72	-1017.48	21327.217	1031
9000	2.05	-14.31	-0.11	1156.82	-1008.69	21327.219	1031
9005	1.51	-14.34	-0.11	1156.71	-998.21	21327.223	1031
9010	1.45	-15.05	0.19	1158.33	-1009.59	21327.232	1031
9015	1.78	-14.71	-0.04	1158.26	-1008.80	21327.238	1031
9020	1.44	-14.79	0.03	1158.35	-1006.63	21327.242	1031
9025	2.36	-14.62	-0.12	1158.12	-1002.77	21327.246	1031
9030	1.77	-14.61	-0.11	1158.73	-1002.71	21327.250	1031
9035	1.90	-14.92	-0.02	1159.62	-1006.09	21327.252	1031
9040	1.97	-14.54	-0.31	1159.55	-1000.74	21327.262	1031
9045	1.54	-14.54	-0.29	1159.67	-1007.36	21327.262	1031
9050	1.99	-14.93	-0.11	1159.85	-1009.09	21327.268	1031
9055	2.19	-15.24	-0.07	1161.22	-1005.91	21327.277	1031
9060	2.07	-15.04	-0.16	1161.25	-1002.33	21327.279	1031
9065	1.66	-14.88	-0.27	1161.08	-1001.73	21327.281	1031
9070	1.97	-14.91	-0.25	1161.59	-1000.25	21327.285	1031
9075	1.62	-15.48	0.04	1163.07	-997.40	21327.297	1031
9080	1.63	-15.45	-0.00	1162.94	-1001.35	21327.299	1031
9085	1.95	-15.26	-0.23	1162.96	-1005.03	21327.309	1031
9090	1.77	-15.67	0.03	1162.83	-1001.25	21327.311	1031
9095	1.86	-15.31	-0.13	1163.06	-1000.82	21327.312	1031
9100	1.76	-15.33	-0.15	1163.05	-1002.91	21327.316	1031
9105	1.75	-15.63	-0.15	1164.69	-992.56	21327.324	1031
9110	1.50	-15.63	-0.25	1165.15	-991.94	21327.334	1031
9115	1.50	-15.77	-0.15	1164.80	-992.13	21327.338	1031
9120	1.84	-15.97	-0.04	1165.10	-987.69	21327.340	1031
9125	1.89	-15.94	-0.06	1165.18	-993.17	21327.344	1031
9130	1.87	-16.02	-0.01	1165.34	-991.42	21327.346	1031
9135	2.53	-16.13	-0.16	1168.03	-990.06	21327.355	1031
9140	1.79	-16.13	-0.16	1167.54	-986.94	21327.361	1031
9145	1.83	-16.09	-0.24	1167.39	-989.30	21327.363	1031
9150	1.71	-16.18	-0.14	1167.66	-989.97	21327.371	1031
9155	1.53	-16.10	-0.23	1168.37	-990.10	21327.373	1031
9160	2.41	-16.48	-0.13	1169.11	-988.96	21327.377	1031
9165	2.18	-16.63	-0.10	1169.19	-990.02	21327.387	1031
9170	1.76	-16.42	-0.18	1169.13	-986.52	21327.393	1031
9175	1.43	-16.57	-0.11	1169.41	-987.62	21327.393	1031
9180	1.97	-16.37	-0.19	1170.80	-986.48	21327.402	1031
9185	2.13	-16.55	-0.10	1170.82	-990.68	21327.406	1031
9190	1.41	-16.50	-0.19	1171.23	-983.71	21327.410	1031
9195	1.72	-17.15	0.17	1171.59	-983.94	21327.412	1031
9200	1.65	-16.86	-0.17	1171.62	-979.51	21327.424	1031
9205	1.67	-16.76	-0.19	1171.68	-984.00	21327.424	1031
9210	1.61	-16.79	-0.35	1172.82	-986.64	21327.434	1031
9215	1.97	-17.01	-0.17	1172.77	-984.67	21327.436	1031
9220	2.06	-16.80	-0.38	1172.81	-982.04	21327.438	1031
9225	1.95	-17.13	-0.19	1172.89	-984.65	21327.441	1031
9230	1.35	-17.08	-0.16	1173.04	-979.95	21327.451	1031
9235	1.79	-16.94	-0.29	1173.18	-974.66	21327.455	1031
9240	1.47	-17.59	-0.03	1175.00	-969.74	21327.465	1031
9245	1.65	-17.50	-0.16	1175.28	-972.35	21327.467	1031
9250	2.21	-17.63	-0.09	1175.39	-964.08	21327.473	1031
9255	1.53	-17.51	-0.19	1175.41	-972.29	21327.471	1031
9260	1.90	-17.10	-0.37	1175.22	-967.14	21327.482	1031
9265	2.15	-17.25	-0.29	1175.31	-968.30	21327.490	1031
9270	1.97	-17.69	-0.09	1176.99	-973.32	21327.494	1031
9275	1.78	-17.72	-0.24	1177.90	-979.66	21327.496	1031
9280	2.15	-17.94	-0.04	1177.93	-972.98	21327.500	1031
9285	2.11	-17.85	-0.09	1177.90	-975.95	21327.502	1031
9290	1.80	-17.88	-0.10	1178.38	-978.25	21327.512	1031
9295	2.33	-18.05	0.03	1179.09	-981.43	21327.514	1031
9300	2.06	-17.60	-0.39	1179.20	-978.07	21327.520	1031
9305	1.85	-17.75	-0.24	1179.56	-979.34	21327.527	1031
9310	2.03	-17.98	-0.15	1179.81	-978.48	21327.529	1031
9315	2.34	-18.32	-0.11	1180.49	-976.56	21327.533	1031
9320	2.04	-18.23	-0.17	1180.54	-979.76	21327.537	1031
9325	2.14	-18.11	-0.32	1181.18	-972.72	21327.549	1031
9330	1.86	-18.03	-0.30	1181.19	-979.46	21327.549	1031
9335	1.92	-18.40	-0.20	1182.18	-980.14	21327.559	1031
9340	2.15	-18.48	-0.14	1182.45	-973.53	21327.562	1031
9345	1.37	-18.19	-0.31	1182.21	-979.59	21327.566	1031
9350	1.83	-18.40	-0.24	1182.70	-973.27	21327.566	1031
9355	2.17	-18.42	-0.29	1182.37	-972.07	21327.574	1031
9360	1.84	-18.36	-0.31	1182.25	-973.15	21327.584	1031
9365	1.93	-18.61	-0.37	1183.87	-970.26	21327.588	1031
9370	1.67	-18.75	-0.26	1184.33	-968.97	21327.592	1031
9375	1.65	-18.88	-0.25	1184.33	-970.76	21327.598	1031
9380	1.63	-18.90	-0.13	1184.44	-971.96	21327.596	1031
9385	2.08	-18.88	-0.23	1184.24	-980.54	21327.605	1031
9390	1.97	-18.92	-0.23	1184.40	-980.70	21327.613	1031
9395	2.65	-18.95	-0.23	1186.12	-982.31	21327.613	1031
9400	1.72	-18.98	-0.23	1186.66	-983.79	21327.621	1031
9405	1.89	-18.99	-0.26	1186.75	-982.83	21327.625	1031
9410	1.82	-19.20	-0.17	1186.90	-985.92	21327.627	1031
9415	2.65	-19.16	-0.17	1186.97	-980.17	21327.637	1031
9420	1.88	-18.83	-0.41	1186.70	-980.04	21327.643	1031
9425	1.41	-19.16	-0.20	1187.14	-978.55	21327.645	1031
9430	1.61	-19.34	-0.22	1187.95	-977.39	21327.652	1031
9435	2.09	-19.37	-0.22	1188.66	-980.03	21327.654	1031
9440	1.92	-19.53	-0.25	1189.07	-976.37	21327.658	1031
9445	2.43	-19.80	-0.06	1189.70	-971.10	21327.668	1031
9450	1.65	-19.43	-0.34	1189.51	-978.23	21327.670	1031
9455	2.09	-20.00	-0.05	1189.86	-973.33	21327.674	1031
9460	2.10	-19.90	-0.21	1191.34	-975.99	21327.684	1031
9465	2.40	-20.03	-0.15	1191.46	-977.43	21327.686	1031
9470	1.72	-20.10	-0.12	1192.07	-977.96	21327.688	1031
9475	1.84	-20.25	-0.07	1192.35	-974.69	21327.689	1031
9480	2.02	-20.21	-0.19	1192.14	-976.77	21327.701	1031
9485	1.75	-19.98	-0.34	1192.29	-976.15	21327.705	1031
9490	1.91	-20.11	-0.22	1192.17	-973.59	21327.715	1031
9495	1.85	-20.26	-0.14	1192.17	-968.58	21327.717	1031
9500	2.10	-20.30	-0.31	1193.90	-967.47	21327.719	1031
9505	2.00	-20.60	-0.09	1194.17	-960.05	21327.723	1031
9510	2.50	-20.55	-0.24	1194.11	-965.77	21327.732	1031
9515	2.19	-20.47	-0.21	1194.42	-964.27	21327.736	1031
9520	1.29	-20.58	-0.14	1194.23	-959.64	21327.742	1031
9525	1.93	-20.17	-0.44	1194.48	-958.24	21327.746	1031
9530	1.81	-20.59	-0.30	1195.87	-955.70	21327.750	1031
9535	2.07	-20.73	-0.27	1196.46	-961.06	21327.752	1031
9540	1.97	-20.87	-0.29	1196.41	-959.19	21327.760	1031
9545	1.79	-20.80	-0.30	1196.42	-960.91	21327.764	1031
9550	2.08	-20.83	-0.33	1196.47	-957.52	21327.768	1031
9555	1.95	-20.88	-0.26	1196.59	-957.11	21327.777	1031
9560	1.97	-20.92	-0.31	1197.48	-954.87	21327.779	1031
9565	2.02	-21.14	-0.36	1198.36	-960.67	21327.783	1031
9570	2.13	-21.08	-0.42	1198.53	-956.37	21327.791	1031
9575	2.19	-21.17	-0.39	1198.69	-953.51	21327.801	1031
9580	1.87	-21.25	-0.28	1199.02	-957.44	21327.799	1031
9585	1.61	-21.33	-0.42	1200.05	-954.67	21327.809	1031
9590	1.88	-21.54	-0.27	1200.13	-949.21	21327.812	1031
9595	2.32	-21.49	-0.30	1200.34	-949.61	21327.814	1031
9600	1.76	-21.35	-0.37	1199.95	-952.80	21327.820	1031
9605	1.76	-21.48	-0.25	1200.01	-965.30	21327.826	1030
9610	2.11	-21.48	-0.32	1199.74	-962.63	21327.828	1030
9615	1.45	-21.25	-0.26	1198.05	-960.31	21327.838	1030
9620	1.61	-21.38	-0.18	1197.74	-957.96	21327.840	1030
9625	1.82	-21.17	-0.25	1197.05	-960.39	21327.846	1030
9630	2.06	-21.09	-0.30	1197.32	-960.32	21327.846	1030
9635	1.57	-21.16	-0.15	1197.56	-967.50	21327.855	1030
9640	2.32	-21.03	-0.30	1197.35	-964.68	21327.859	1030
9645	2.02	-20.92	-0.34	1196.20	-969.30	21327.863	1030
9650	1.64	-21.11	-0.13	1196.05	-970.48	21327.871	1030
9655	1.20	-21.03	-0.20	1195.98	-976.16	21327.877	1030
9660	2.15	-20.96	-0.32	1196.08	-974.75	21327.877	1030
9665	1.70	-21.02	-0.22	1195.95	-973.70	21327.889	1030
9670	2.10	-20.99	-0.23	1196.18	-976.43	21327.893	1030
9675	1.90	-20.81	-0.22	1194.26	-980.32	21327.895	1030
9680	2.05	-20.60	-0.32	1193.91	-985.18	21327.902	1030
9685	2.19	-20.36	-0.43	1193.70	-982.09	21327.906	1030
9690	2.11	-20.60	-0.23	1193.23	-983.38	21327.908	1030
9695	1.95	-20.28	-0.47	1193.27	-984.83	21327.914	1030
9700	2.33	-20.45	-0.37	1193.21	-986.48	21327.924	1030
9705	1.82	-20.37	-0.41	1192.81	-981.23	21327.922	1030
9710	1.93	-20.48	-0.22	1191.78	-981.14	21327.934	1030
9715	1.93	-20.19	-0.43	1191.80	-981.91	21327.936	1030
9720	2.30	-20.57	-0.20	1191.86	-984.06	21327.939	1030
9725	1.89	-20.12	-0.48	1191.86	-977.91	21327.943	1030
9730	2.08	-20.00	-0.46	1190.81	-981.52	21327.945	1030
9735	2.34	-20.24	-0.19	1190.75	-981.01	21327.953	1030
9740	2.17	-20.06	-0.31	1190.23	-979.47	21327.963	1030
9745	1.46	-20.03	-0.27	1189.63	-971.94	21327.967	1030
9750	2.40	-20.08	-0.22	1190.18	-972.98	21327.969	1030
9755	2.48	-20.13	-0.28	1190.06	-978.97	21327.971	1030
9760	2.25	-19.78	-0.29	1188.31	-980.10	21327.982	1030
9765	2.22	-20.04	-0.21	1188.38	-981.19	21327.990	1030
9770	1.87	-20.08	-0.11	1188.36	-975.31	21327.994	1030
9775	1.51	-19.80	-0.35	1188.59	-974.34	21327.996	1030
9780	2.96	-20.14	0.01	1186.72	-975.69	21328.002	1030
9785	2.14	-19.87	-0.16	1186.88	-976.63	21328.002	1030
9790	1.84	-19.93	-0.05	1187.07	-985.73	21328.010	1030
9795	1.99	-19.92	-0.15	1187.15	-979.43	21328.014	1030
9800	1.93	-19.67	-0.18	1186.30	-983.90	21328.018	1030
9805	1.82	-19.52	-0.26	1185.52	-988.73	21328.027	1030
9810	1.81	-19.56	-0.27	1185.98	-992.75	21328.029	1030
9815	2.08	-19.41	-0.30	1185.55	-992.75	21328.031	1030
9820	2.00	-19.56	-0.15	1184.69	-988.61	21328.041	1030
9825	1.59	-19.19	-0.24	1184.44	-991.30	21328.047	1030
9830	1.53	-19.24	-0.26	1184.19	-997.97	21328.049	1030
9835	2.16	-19.36	-0.15	1184.29	-996.60	21328.059	1030
9840	1.86	-19.22	-0.22	1183.62	-998.63	21328.062	1030
9845	1.88	-18.99	-0.19	1182.46	-1000.61	21328.064	1030
9850	1.88	-18.71	-0.36	1182.43	-999.28	21328.072	1030
9855	1.65	-18.82	-0.35	1182.29	-996.56	21328.076	1030
9860	1.90	-19.14	-0.10	1182.37	-996.86	21328.078	1030
9865	1.70	-18.89	-0.20	1181.63	-993.05	21328.088	1030
9870	1.50	-18.98	-0.07	1181.43	-997.04	21328.090	1030
9875	1.77	-18.78	-0.23	1180.63	-995.38	21328.094	1030
9880	1.99	-18.78	-0.21	1180.65	-990.17	21328.096	1030
9885	1.98	-18.77	-0.26	1180.27	-986.65	21328.104	1030
9890	1.86	-18.51	-0.37	1180.36	-986.03	21328.107	1030
9895	1.66	-18.36	-0.33	1179.61	-992.40	21328.113	1030
9900	2.19	-18.25	-0.41	1179.31	-988.17	21328.121	1030
9905	3.17	-18.39	-0.26	1178.95	-985.41	21328.129	1030
9910	1.46	-18.36	-0.30	1179.33	-987.50	21328.127	1030
9915	1.49	-18.45	-0.30	1179.39	-990.96	21328.137	1030
9920	1.96	-18.49	-0.31	1179.38	-991.40	21328.143	1030
9925	1.67	-18.17	-0.28	1177.78	-991.57	21328.145	1030
9930	1.65	-18.12	-0.17	1176.75	-997.51	21328.152	1030
9935	1.97	-17.92	-0.28	1176.64	-1000.23	21328.156	1030
9940	1.87	-17.81	-0.34	1176.15	-996.16	21328.158	1030
9945	1.87	-17.57	-0.48	1175.70	-999.53	21328.168	1030
9950	1.83	-17.93	-0.17	1175.22	-1004.70	21328.172	1030
9955	2.18	-17.95	-0.20	1175.28	-1004.65	21328.174	1030
9960	1.90	-17.75	-0.28	1175.28	-1001.11	21328.184	1030
9965	2.27	-17.76	-0.35	1175.25	-1001.89	21328.188	1030
9970	2.28	-17.64	-0.38	1175.27	-996.25	21328.188	1030
9975	1.96	-17.82	-0.26	1175.16	-1000.45	21328.195	1030
9980	2.11	-17.47	-0.32	1173.69	-1001.93	21328.201	1030
9985	2.00	-17.30	-0.53	1173.40	-1000.02	21328.203	1030
9990	1.85	-17.65	-0.11	1172.52	-1003.31	21328.215	1030
9995	1.82	-17.67	-0.12	1172.21	-1003.67	21328.217	1030
10000	1.80	-17.26	-0.28	1171.44	-999.18	21328.221	1030
10005	1.61	-17.35	-0.13	1171.54	-994.66	21328.223	1030
10010	2.28	-17.19	-0.27	1171.41	-996.33	21328.227	1030
10015	1.88	-17.33	-0.21	1171.46	-1001.20	21328.236	1030
10020	2.21	-17.36	-0.01	1169.86	-1004.07	21328.242	1030
10025	2.03	-16.76	-0.38	1169.78	-1000.01	21328.246	1030
10030	2.78	-16.62	-0.59	1170.22	-1013.82	21328.252	1030
10035	1.68	-16.72	-0.37	1170.14	-1007.63	21328.252	1030
10040	1.99	-16.86	-0.23	1169.04	-1004.26	21328.260	1030
10045	2.02	-16.79	-0.21	1168.84	-1004.45	21328.264	1030
10050	1.97	-16.24	-0.52	1167.62	-1010.11	21328.271	1030
10055	1.53	-16.86	-0.14	1167.88	-1010.13	21328.277	1030
10060	1.39	-16.47	-0.29	1167.89	-1019.05	21328.279	1030
10065	1.87	-16.82	-0.10	1167.92	-1010.51	21328.281	1030
10070	1.67	-16.13	-0.35	1166.53	-1014.19	21328.293	1030
10075	1.72	-16.25	-0.35	1166.55	-1009.74	21328.295	1030
10080	1.65	-16.25	-0.32	1166.16	-1010.50	21328.299	1030
10085	1.61	-16.39	-0.26	1166.27	-1014.04	21328.309	1030
10090	1.76	-16.47	-0.08	1165.90	-1010.93	21328.311	1030
10095	1.94	-16.34	-0.05	1164.71	-1016.52	21328.312	1030
10100	2.03	-16.18	-0.20	1164.61	-1016.74	21328.316	1030
10105	2.38	-16.28	-0.15	1164.30	-1019.54	21328.326	1030
10110	2.11	-15.99	-0.32	1164.34	-1018.41	21328.328	1030
10115	2.20	-16.36	-0.07	1164.33	-1013.14	21328.336	1030
10120	1.90	-16.20	-0.09	1164.12	-1013.88	21328.340	1030
10125	1.81	-16.02	-0.15	1162.79	-1012.12	21328.344	1030
10130	2.20	-16.12	-0.06	1162.60	-1012.72	21328.346	1030
10135	2.08	-15.34	-0.33	1161.74	-1011.34	21328.357	1030
10140	1.53	-15.68	-0.18	1161.60	-1011.50	21328.359	1030
10145	1.93	-15.69	-0.17	1161.65	-1004.81	21328.363	1030
10150	1.55	-15.60	-0.21	1161.71	-1011.86	21328.371	1030
10155	1.64	-15.28	-0.25	1160.04	-1022.74	21328.379	1030
10160	1.53	-15.36	-0.14	1160.23	-1017.01	21328.377	1030
10165	1.64	-15.55	-0.06	1160.41	-1022.08	21328.387	1030
10170	2.16	-15.27	-0.27	1160.29	-1011.50	21328.395	1030
10175	1.98	-15.14	-0.31	1159.53	-1014.49	21328.395	1030
10180	1.78	-14.98	-0.33	1158.75	-1012.88	21328.402	1030
10185	1.91	-14.96	-0.40	1158.37	-1014.89	21328.404	1030
10190	2.03	-14.86	-0.30	1157.92	-1014.71	21328.408	1030
10195	2.14	-14.97	-0.27	1157.93	-1014.77	21328.416	1030
10200	1.56	-14.79	-0.35	1157.63	-1017.99	21328.420	1030
10205	2.09	-15.10	-0.14	1157.80	-1017.54	21328.422	1030
10210	1.93	-14.92	-0.22	1156.08	-1014.52	21328.434	1030
10215	1.53	-15.00	-0.14	1156.15	-1013.80	21328.436	1030
10220	2.22	-14.93	-0.16	1155.51	-1010.53	21328.439	1030
10225	2.01	-14.58	-0.34	1155.26	-1010.15	21328.441	1030
10230	2.09	-15.02	-0.10	1155.34	-1014.56	21328.445	1030
10235	1.84	-14.59	-0.30	1155.56	-1019.75	21328.451	1030
10240	2.41	-14.64	-0.22	1154.46	-1017.73	21328.461	1030
10245	1.73	-14.99	0.13	1154.19	-1015.28	21328.467	1030
10250	1.86	-14.56	-0.18	1154.27	-1011.45	21328.471	1030
10255	2.11	-14.50	-0.25	1154.28	-1010.19	21328.471	1030
10260	1.81	-14.45	-0.20	1152.87	-1013.87	21328.480	1030
10265	1.78	-14.46	-0.15	1152.40	-1018.90	21328.488	1030
10270	2.24	-14.17	-0.25	1152.17	-1016.19	21328.494	1030
10275	1.78	-14.57	-0.08	1151.97	-1018.99	21328.496	1030
10280	1.93	-14.53	-0.04	1152.05	-1013.80	21328.500	1030
10285	1.47	-14.36	-0.11	1151.98	-1015.29	21328.502	1030
10290	2.07	-14.39	-0.10	1152.04	-1019.46	21328.512	1030
10295	1.85	-14.44	-0.08	1151.92	-1019.81	21328.512	1030
10300	1.99	-13.89	-0.36	1150.99	-1024.80	21328.520	1030
10305	1.66	-14.15	-0.08	1149.91	-1020.97	21328.527	1030
10310	1.75	-14.24	0.02	1150.06	-1025.39	21328.529	1030
10315	1.85	-13.91	-0.19	1149.92	-1028.59	21328.531	1030
10320	1.79	-13.86	-0.19	1149.64	-1028.10	21328.541	1030
10325	1.95	-13.75	-0.15	1148.59	-1027.34	21328.545	1030
10330	1.60	-13.88	-0.08	1148.51	-1026.10	21328.551	1030
10335	1.62	-13.71	-0.15	1148.51	-1017.58	21328.559	1030
10340	1.41	-14.13	0.12	1148.83	-1018.24	21328.561	1030
10345	1.95	-13.73	-0.06	1147.06	-1023.09	21328.562	1030
10350	1.34	-13.55	-0.11	1146.54	-1026.26	21328.566	1030
10355	2.05	-13.68	-0.02	1146.39	-1021.07	21328.572	1030
10360	1.96	-13.31	-0.17	1146.24	-1024.53	21328.582	1030
10365	1.93	-13.42	-0.08	1146.43	-1033.46	21328.588	1030
10370	1.62	-13.13	-0.20	1146.00	-1019.89	21328.590	1030
10375	0.96	-13.58	0.12	1146.24	-1025.85	21328.598	1030
10380	2.07	-13.40	-0.06	1146.06	-1023.47	21328.596	1030
10385	2.09	-13.41	-0.16	1145.97	-1021.62	21328.607	1030
10390	1.63	-13.18	-0.21	1145.89	-1024.06	21328.611	1030
10395	1.82	-13.27	-0.03	1143.92	-1023.64	21328.613	1030
10400	1.68	-13.09	-0.08	1143.58	-1031.21	21328.621	1030
10405	1.76	-12.81	-0.19	1143.42	-1029.20	21328.625	1030
10410	1.50	-12.97	-0.06	1143.41	-1026.93	21328.627	1030
10415	1.61	-12.53	-0.22	1142.47	-1025.79	21328.637	1030
10420	1.81	-12.40	-0.29	1141.96	-1022.39	21328.645	1030
10425	1.77	-12.55	-0.19	1142.03	-1019.74	21328.643	1030
10430	1.81	-12.47	-0.27	1141.89	-1016.20	21328.652	1030
10435	1.54	-12.60	-0.10	1141.47	-1021.23	21328.656	1030
10440	1.69	-12.43	-0.13	1140.37	-1030.59	21328.658	1030
10445	1.73	-12.45	-0.07	1140.58	-1027.66	21328.666	1030
10450	1.97	-12.59	-0.00	1140.42	-1027.14	21328.676	1030
10455	1.63	-12.47	-0.02	1140.07	-1037.39	21328.672	1030
10460	1.54	-12.17	-0.10	1138.73	-1036.26	21328.684	1030
10465	1.92	-12.40	0.04	1138.44	-1032.87	21328.686	1030
10470	1.77	-12.40	0.08	1138.84	-1027.94	21328.689	1030
10475	1.85	-12.24	-0.03	1138.72	-1034.39	21328.689	1030
10480	2.09	-12.10	-0.15	1138.72	-1029.84	21328.701	1030
10485	2.02	-12.38	0.02	1138.59	-1033.68	21328.707	1030
10490	1.49	-11.87	-0.13	1136.82	-1032.10	21328.713	1030
10495	1.75	-12.05	-0.10	1136.65	-1036.34	21328.717	1030
10500	1.33	-12.05	-0.01	1135.65	-1038.49	21328.721	1030
10505	2.04	-11.96	-0.11	1135.72	-1031.95	21328.723	1030
10510	2.03	-12.34	0.21	1135.70	-1030.72	21328.732	1030
10515	1.74	-11.85	-0.14	1135.55	-1030.48	21328.736	1030
10520	2.01	-11.75	-0.17	1134.25	-1035.97	21328.744	1030
10525	2.14	-11.66	-0.14	1134.12	-1034.36	21328.746	1030
10530	1.76	-12.05	0.13	1133.54	-1026.98	21328.752	1030
10535	1.83	-11.86	0.08	1133.36	-1038.93	21328.752	1030
10540	1.25	-11.87	0.01	1133.49	-1037.40	21328.760	1030
10545	1.54	-12.00	0.08	1133.16	-1034.82	21328.764	1030
10550	1.57	-11.59	-0.06	1132.42	-1037.25	21328.768	1030
10555	1.77	-11.32	-0.13	1131.73	-1034.61	21328.777	1030
10560	1.86	-11.20	-0.14	1131.87	-1040.10	21328.779	1030
10565	2.19	-11.43	0.04	1131.81	-1036.91	21328.781	1030
10570	1.63	-11.45	0.13	1131.90	-1040.31	21328.791	1030
10575	2.02	-11.03	-0.07	1130.72	-1033.78	21328.797	1030
10580	1.83	-11.44	0.21	1130.67	-1033.81	21328.799	1030
10585	1.50	-11.71	0.38	1130.37	-1035.68	21328.809	1030
10590	2.19	-10.80	-0.16	1130.44	-1041.25	21328.812	1030
10595	1.78	-11.08	0.04	1129.19	-1043.01	21328.814	1030
10600	1.45	-11.04	0.09	1129.07	-1045.23	21328.820	1030
10605	1.81	-10.76	-0.07	1128.16	-1043.62	21328.826	1030
10610	1.94	-10.79	-0.05	1128.17	-1041.80	21328.830	1030
10615	1.67	-10.81	0.03	1127.92	-1042.14	21328.836	1030
10620	1.78	-11.23	0.26	1128.06	-1039.93	21328.840	1030
10625	1.86	-10.35	-0.20	1127.01	-1047.02	21328.844	1030
10630	1.61	-10.80	0.06	1126.73	-1047.19	21328.846	1030
10635	2.75	-10.90	0.05	1125.40	-1054.22	21328.857	1030
10640	1.83	-10.56	-0.01	1125.93	-1047.58	21328.863	1030
10645	1.74	-10.71	0.11	1126.03	-1044.11	21328.863	1030
10650	1.70	-10.92	0.21	1125.87	-1046.16	21328.871	1030
10655	2.09	-10.78	0.16	1125.14	-1050.42	21328.875	1030
10660	2.00	-10.36	0.09	1124.34	-1051.08	21328.877	1030
10665	1.32	-10.92	0.43	1123.69	-1044.78	21328.889	1030
10670	1.68	-10.47	0.15	1123.89	-1045.94	21328.893	1030
10675	2.01	-10.55	0.20	1123.63	-1054.94	21328.893	1030
10680	1.78	-10.45	0.18	1123.77	-1060.34	21328.902	1030
10685	2.50	-10.43	0.18	1123.57	-1061.20	21328.904	1030
10690	1.82	-9.89	0.08	1122.24	-1057.78	21328.908	1030
10695	1.70	-9.95	0.05	1122.00	-1055.08	21328.918	1030
10700	2.28	-9.90	0.07	1121.96	-1058.33	21328.920	1030
10705	1.63	-10.13	0.21	1122.04	-1054.44	21328.926	1030
10710	1.96	-10.08	0.13	1121.82	-1057.22	21328.934	1030
10715	1.94	-10.00	0.12	1121.76	-1052.27	21328.936	1030
10720	1.91	-10.18	0.32	1119.62	-1049.75	21328.939	1030
10725	2.11	-9.85	0.18	1119.59	-1049.77	21328.941	1030
10730	1.78	-9.98	0.22	1119.90	-1050.87	21328.947	1030
10735	2.00	-9.77	0.11	1119.72	-1049.95	21328.953	1030
10740	2.26	-9.33	-0.00	1118.24	-1049.56	21328.961	1030
10745	1.47	-9.61	0.19	1118.52	-1049.44	21328.967	1030
10750	0.75	-9.46	0.24	1118.37	-1061.28	21328.973	1030
10755	1.86	-9.86	0.39	1118.16	-1062.36	21328.971	1030
10760	1.66	-9.93	0.54	1116.64	-1057.53	21328.982	1030
10765	1.78	-9.28	0.18	1116.61	-1062.23	21328.988	1030
10770	1.47	-9.35	0.26	1116.26	-1058.34	21328.992	1030
10775	1.24	-9.22	0.28	1115.89	-1058.39	21328.996	1030
10780	1.83	-9.65	0.45	1115.82	-1063.55	21329.000	1030
10785	1.79	-9.33	0.23	1115.80	-1064.27	21329.002	1030
10790	1.72	-9.11	0.22	1115.57	-1065.70	21329.012	1030
10795	1.94	-9.38	0.28	1115.11	-1065.91	21329.012	1030
10800	2.00	-9.19	0.22	1114.54	-1058.41	21329.020	1030
10805	1.77	-9.49	0.39	1113.67	-1057.03	21329.027	1030
10810	2.00	-9.27	0.22	1113.70	-1054.92	21329.029	1030
10815	1.98	-9.31	0.30	1113.88	-1050.19	21329.031	1030
10820	1.80	-8.98	0.11	1113.67	-1053.84	21329.039	1030
10825	1.94	-9.32	0.37	1112.33	-1054.93	21329.045	1030
10830	1.81	-9.30	0.37	1112.06	-1055.88	21329.049	1030
10835	1.76	-9.16	0.37	1112.06	-1057.08	21329.059	1030
10840	1.66	-9.39	0.51	1111.94	-1059.94	21329.062	1030
10845	1.83	-8.73	0.21	1110.77	-1055.84	21329.064	1030
10850	2.12	-8.64	0.17	1110.44	-1064.04	21329.066	1030
10855	2.05	-8.69	0.22	1110.56	-1067.50	21329.072	1030
10860	2.00	-8.59	0.19	1110.62	-1068.10	21329.084	1030
10865	1.66	-8.77	0.42	1109.24	-1068.14	21329.088	1030
10870	1.98	-8.81	0.46	1109.28	-1072.15	21329.092	1030
10875	1.94	-8.60	0.36	1108.88	-1071.79	21329.094	1030
10880	1.79	-8.39	0.30	1109.17	-1070.34	21329.096	1030
10885	1.56	-8.39	0.39	1107.68	-1075.24	21329.107	1030
10890	2.05	-8.44	0.43	1107.71	-1073.43	21329.111	1030
10895	1.78	-8.26	0.34	1107.73	-1072.36	21329.113	1030
10900	2.26	-7.92	0.12	1107.62	-1074.40	21329.121	1030
10905	1.58	-8.18	0.36	1106.61	-1078.22	21329.125	1030
10910	1.44	-8.19	0.44	1106.32	-1074.18	21329.127	1030
10915	2.13	-8.06	0.34	1106.05	-1072.94	21329.137	1030
10920	1.97	-8.23	0.52	1105.81	-1071.69	21329.143	1030
10925	1.74	-7.80	0.29	1105.67	-1071.32	21329.143	1030
10930	1.77	-7.66	0.21	1105.80	-1073.22	21329.152	1030
10935	1.78	-8.03	0.45	1105.78	-1072.04	21329.156	1030
10940	1.68	-8.17	0.45	1105.98	-1070.78	21329.158	1030
10945	1.64	-8.32	0.56	1105.70	-1074.19	21329.162	1030
10950	2.19	-8.39	0.55	1105.74	-1071.00	21329.170	1030
10955	1.73	-7.98	0.44	1105.17	-1073.78	21329.176	1030
10960	1.94	-7.78	0.50	1102.70	-1074.09	21329.184	1030
10965	1.58	-7.46	0.40	1102.39	-1072.50	21329.186	1030
10970	1.50	-7.32	0.31	1102.01	-1072.78	21329.189	1030
10975	1.87	-7.81	0.57	1102.01	-1071.84	21329.191	1030
10980	1.99	-7.63	0.48	1101.90	-1076.91	21329.195	1030
10985	1.73	-7.64	0.47	1101.93	-1073.56	21329.207	1030
10990	1.31	-7.11	0.38	1100.84	-1075.14	21329.215	1030
10995	2.16	-7.69	0.58	1100.60	-1075.17	21329.217	1030
11000	1.33	-7.44	0.57	1100.50	-1070.27	21329.223	1030
11005	1.82	-7.40	0.47	1100.24	-1069.90	21329.223	1030
11010	1.44	-7.03	0.33	1100.34	-1062.00	21329.232	1030
11015	1.91	-7.43	0.51	1100.48	-1062.35	21329.238	1030
11020	1.69	-7.50	0.59	1099.08	-1067.86	21329.240	1030
11025	2.26	-7.34	0.48	1098.09	-1071.74	21329.246	1030
11030	2.04	-7.32	0.55	1098.21	-1073.01	21329.250	1030
11035	2.22	-7.60	0.69	1098.17	-1075.11	21329.252	1030
11040	1.64	-6.90	0.38	1097.50	-1072.59	21329.262	1030
11045	2.06	-6.90	0.40	1096.64	-1070.65	21329.262	1030
11050	1.73	-6.88	0.38	1096.76	-1075.54	21329.268	1030
11055	1.82	-7.14	0.53	1096.46	-1076.98	21329.277	1030
11060	1.61	-6.73	0.37	1096.30	-1078.23	21329.279	1030
11065	1.96	-7.10	0.61	1096.59	-1075.67	21329.281	1030
11070	2.27	-6.74	0.43	1096.06	-1073.33	21329.291	1030
11075	2.24	-7.01	0.61	1094.36	-1075.53	21329.301	1030
11080	2.03	-6.87	0.64	1094.24	-1075.73	21329.301	1030
11085	1.62	-6.51	0.52	1093.83	-1079.04	21329.309	1030
11090	1.83	-6.85	0.73	1093.58	-1082.27	21329.312	1030
11095	1.74	-6.88	0.72	1094.03	-1077.84	21329.312	1030
11100	1.78	-6.57	0.54	1093.60	-1080.64	21329.316	1030
11105	1.91	-6.41	0.60	1092.07	-1084.28	21329.326	1030
11110	2.03	-6.39	0.58	1091.97	-1084.05	21329.332	1030
11115	1.94	-6.27	0.52	1091.86	-1086.98	21329.340	1030
11120	2.06	-6.34	0.54	1091.75	-1083.61	21329.342	1030
11125	2.50	-6.46	0.64	1090.52	-1079.45	21329.346	1030
11130	2.21	-6.32	0.64	1090.27	-1082.01	21329.346	1030
11135	2.00	-6.77	0.89	1090.44	-1076.13	21329.355	1030
11140	1.95	-6.17	0.57	1090.34	-1074.95	21329.361	1030
11145	2.20	-6.18	0.66	1089.37	-1075.42	21329.363	1030
11150	2.19	-5.85	0.50	1088.80	-1076.10	21329.371	1030
11155	1.96	-6.14	0.74	1088.64	-1079.87	21329.375	1030
11160	1.94	-6.21	0.79	1088.11	-1076.68	21329.377	1030
11165	2.16	-5.90	0.62	1088.10	-1078.07	21329.387	1030
11170	1.93	-5.97	0.71	1088.25	-1078.84	21329.393	1030
11175	1.79	-6.13	0.76	1088.06	-1077.72	21329.395	1030
11180	2.10	-6.23	0.93	1086.74	-1087.19	21329.402	1030
11185	2.20	-6.32	0.99	1086.78	-1078.84	21329.406	1030
11190	2.40	-6.62	1.14	1086.75	-1078.43	21329.408	1030
11195	2.08	-5.81	0.77	1086.89	-1080.23	21329.414	1030
11200	2.39	-5.75	0.78	1086.22	-1075.86	21329.420	1030
11205	1.98	-5.98	0.95	1085.57	-1075.77	21329.426	1030
11210	1.80	-5.58	0.71	1085.71	-1077.96	21329.434	1030
11215	2.43	-5.56	0.66	1085.73	-1075.83	21329.436	1030
11220	1.80	-5.05	0.64	1083.36	-1071.06	21329.439	1030
11225	1.86	-5.46	0.79	1083.52	-1072.77	21329.441	1030
11230	2.11	-5.59	0.88	1083.37	-1080.11	21329.445	1030
11235	1.71	-5.29	0.79	1083.55	-1081.25	21329.457	1030
11240	1.95	-5.30	0.80	1082.04	-1082.90	21329.463	1030
11245	1.73	-5.15	0.80	1082.10	-1079.89	21329.467	1030
11250	2.27	-5.82	1.03	1082.03	-1083.39	21329.473	1030
11255	1.67	-5.42	0.96	1082.02	-1085.54	21329.471	1030
11260	2.08	-4.94	0.76	1080.61	-1083.73	21329.482	1030
11265	1.89	-5.58	1.07	1080.35	-1085.76	21329.490	1030
11270	2.14	-5.64	1.10	1080.03	-1091.76	21329.492	1030
11275	1.98	-5.15	0.95	1079.53	-1085.43	21329.496	1030
11280	2.42	-4.80	0.79	1079.47	-1082.45	21329.500	1030
11285	2.43	-4.71	0.73	1079.67	-1084.22	21329.502	1030
11290	2.64	-5.16	0.92	1079.06	-1086.52	21329.512	1030
11295	2.52	-4.50	0.70	1078.20	-1086.24	21329.514	1030
11300	2.30	-5.24	1.05	1077.88	-1089.59	21329.520	1030
11305	2.58	-4.68	0.74	1078.03	-1089.46	21329.527	1030
11310	2.58	-5.44	1.15	1077.85	-1092.87	21329.529	1030
11315	2.80	-4.91	0.95	1076.42	-1093.37	21329.533	1030
11320	2.02	-4.32	0.74	1076.20	-1093.73	21329.539	1030
11325	2.11	-4.84	0.99	1076.24	-1092.46	21329.551	1030
11330	2.33	-4.83	0.95	1076.42	-1094.80	21329.551	1030
11335	2.13	-4.33	0.88	1074.63	-1088.14	21329.557	1030
11340	1.83	-4.38	0.90	1074.70	-1087.64	21329.561	1030
11345	1.81	-4.51	1.02	1074.48	-1090.19	21329.562	1030
11350	2.21	-4.77	1.06	1074.58	-1083.28	21329.566	1030
11355	2.06	-4.52	1.08	1073.40	-1091.40	21329.574	1030
11360	2.78	-4.52	1.03	1073.38	-1084.62	21329.584	1030
11365	1.01	-3.60	0.87	1072.35	-1087.88	21329.588	1030
11370	1.93	-4.60	1.15	1073.21	-1086.22	21329.590	1030
11375	1.80	-4.20	1.00	1073.21	-1082.60	21329.594	1030
11380	1.94	-4.53	1.19	1073.07	-1082.78	21329.596	1030
11385	2.13	-4.50	1.20	1071.63	-1087.50	21329.605	1030
11390	2.29	-4.63	1.31	1071.03	-1091.21	21329.611	1030
11395	2.23	-4.34	1.19	1071.00	-1087.74	21329.613	1030
11400	1.76	-4.44	1.31	1070.83	-1091.81	21329.621	1030
11405	2.02	-3.86	0.98	1070.50	-1091.78	21329.625	1030
11410	1.62	-3.78	1.06	1069.69	-1090.52	21329.627	1030
11415	2.44	-4.08	1.14	1069.33	-1089.81	21329.637	1030
11420	1.91	-4.21	1.24	1069.33	-1095.05	21329.643	1030
11425	2.47	-3.96	1.10	1069.13	-1095.88	21329.643	1030
11430	2.38	-4.02	1.18	1067.72	-1099.53	21329.652	1030
11435	2.24	-3.78	1.13	1067.79	-1097.12	21329.654	1030
11440	2.60	-3.65	1.03	1067.80	-1102.50	21329.658	1030
11445	2.03	-3.90	1.22	1067.89	-1103.73	21329.668	1030
11450	2.45	-4.61	1.50	1067.67	-1103.71	21329.670	1030
11455	2.31	-3.92	1.20	1067.82	-1101.38	21329.672	1030
11460	1.98	-3.44	1.11	1065.69	-1102.26	21329.684	1030
11465	2.10	-3.48	1.12	1065.29	-1097.52	21329.686	1030
11470	2.16	-3.37	1.07	1064.83	-1104.16	21329.691	1030
11475	1.73	-3.31	1.10	1064.84	-1100.45	21329.689	1030
11480	1.93	-3.21	1.08	1064.78	-1101.47	21329.701	1030
11485	2.07	-3.37	1.14	1064.97	-1105.30	21329.707	1030
11490	2.09	-3.34	1.23	1063.45	-1103.64	21329.715	1030
11495	1.84	-3.45	1.32	1063.08	-1101.44	21329.717	1030
11500	1.98	-3.27	1.24	1063.20	-1100.66	21329.719	1030
11505	1.65	-3.22	1.18	1063.16	-1098.56	21329.723	1030
11510	2.88	-3.03	1.06	1062.95	-1102.07	21329.732	1030
11515	2.06	-3.62	1.36	1063.30	-1104.29	21329.738	1030
11520	1.91	-3.37	1.38	1061.86	-1106.83	21329.742	1030
11525	2.08	-2.72	1.12	1060.79	-1111.00	21329.746	1030
11530	1.55	-3.12	1.30	1061.03	-1108.89	21329.750	1030
11535	1.79	-3.27	1.41	1060.32	-1106.82	21329.752	1030
11540	1.63	-3.37	1.49	1060.26	-1107.67	21329.760	1030
11545	1.87	-3.28	1.43	1060.42	-1113.39	21329.762	1030
11550	2.26	-3.06	1.31	1060.29	-1114.11	21329.768	1030
11555	2.38	-3.01	1.38	1058.82	-1117.48	21329.777	1030
11560	2.33	-3.32	1.51	1058.81	-1114.53	21329.779	1030
11565	2.44	-2.58	1.21	1058.84	-1111.63	21329.783	1030
11570	1.95	-2.84	1.30	1058.54	-1114.36	21329.785	1030
11575	1.93	-2.83	1.37	1057.25	-1112.97	21329.797	1030
11580	2.09	-3.03	1.45	1057.26	-1112.02	21329.799	1030
11585	1.62	-2.81	1.42	1056.34	-1104.97	21329.807	1030
11590	1.73	-2.50	1.28	1056.25	-1110.20	21329.811	1030
11595	1.99	-2.89	1.47	1056.29	-1108.14	21329.812	1030
11600	2.03	-2.93	1.53	1056.14	-1108.07	21329.816	1030
11605	2.44	-2.64	1.41	1054.61	-1107.67	21329.828	1030
11610	1.98	-2.52	1.39	1054.99	-1107.83	21329.834	1030
11615	2.24	-2.98	1.60	1054.82	-1110.16	21329.840	1030
11620	2.40	-2.92	1.56	1054.88	-1107.46	21329.840	1030
11625	2.02	-2.88	1.58	1054.28	-1111.16	21329.844	1030
11630	2.02	-2.80	1.57	1053.56	-1104.29	21329.846	1030
11635	1.94	-2.33	1.45	1053.02	-1103.59	21329.855	1030
11640	1.90	-2.26	1.43	1052.59	-1100.83	21329.863	1030
11645	2.10	-2.50	1.56	1052.73	-1107.99	21329.863	1030
11650	1.72	-2.68	1.67	1052.45	-1108.65	21329.871	1030
11655	2.02	-2.27	1.49	1052.64	-1106.85	21329.873	1030
11660	2.49	-2.59	1.58	1052.45	-1113.42	21329.877	1030
11665	2.39	-1.97	1.33	1052.28	-1112.18	21329.887	1030
11670	2.28	-2.04	1.46	1050.46	-1111.78	21329.891	1030
11675	2.13	-2.12	1.53	1050.37	-1115.15	21329.895	1030
11680	1.95	-1.63	1.32	1050.35	-1113.81	21329.902	1031
11685	1.87	-2.15	1.52	1050.49	-1113.81	21329.904	1031
11690	2.36	-1.93	1.42	1051.77	-1113.47	21329.908	1031
11695	2.09	-2.26	1.52	1051.96	-1112.00	21329.918	1031
11700	1.38	-2.48	1.73	1052.00	-1118.64	21329.922	1031
11705	1.75	-2.71	1.77	1052.04	-1118.02	21329.926	1031
11710	2.03	-2.48	1.67	1051.96	-1110.83	21329.934	1031
11715	1.87	-2.59	1.72	1052.08	-1110.75	21329.936	1031
11720	1.90	-2.37	1.57	1054.11	-1114.78	21329.939	1031
11725	1.81	-2.64	1.65	1054.15	-1116.38	21329.941	1031
11730	1.90	-2.22	1.41	1053.92	-1113.61	21329.947	1031
11735	2.49	-2.52	1.52	1054.05	-1114.05	21329.957	1031
11740	2.16	-2.59	1.57	1054.57	-1114.66	21329.965	1031
11745	1.51	-2.63	1.60	1055.10	-1111.82	21329.967	1031
11750	1.98	-2.58	1.52	1055.34	-1130.44	21329.969	1031
11755	1.65	-2.18	1.40	1055.04	-1131.29	21329.971	1031
11760	0.99	-3.04	1.71	1056.61	-1130.46	21329.982	1031
11765	1.49	-2.70	1.56	1056.91	-1131.86	21329.988	1031
11770	1.64	-2.43	1.36	1056.90	-1128.26	21329.992	1031
11775	2.01	-2.15	1.25	1056.53	-1127.58	21329.996	1031
11780	1.83	-3.00	1.59	1057.11	-1132.22	21330.000	1031
11785	2.31	-2.78	1.45	1057.91	-1129.80	21330.002	1031
11790	1.74	-2.77	1.50	1057.61	-1128.77	21330.012	1031
11795	2.07	-2.58	1.38	1058.02	-1123.82	21330.016	1031
11800	1.71	-3.04	1.63	1058.18	-1122.64	21330.018	1031
11805	1.91	-2.63	1.43	1058.15	-1128.30	21330.027	1031
11810	1.27	-2.70	1.52	1058.03	-1128.41	21330.029	1031
11815	1.89	-2.89	1.41	1060.27	-1125.81	21330.031	1031
11820	2.69	-2.55	1.23	1060.38	-1120.08	21330.039	1031
11825	1.92	-3.15	1.48	1060.96	-1124.43	21330.049	1031
11830	2.10	-3.39	1.61	1061.04	-1124.57	21330.049	1031
11835	2.44	-2.84	1.31	1061.00	-1131.57	21330.057	1031
11840	2.13	-3.00	1.40	1060.80	-1128.39	21330.061	1031
11845	2.18	-2.77	1.28	1060.74	-1126.45	21330.062	1031
11850	1.89	-2.67	1.24	1060.81	-1125.91	21330.066	1031
11855	2.20	-3.12	1.40	1062.56	-1114.15	21330.076	1031
11860	1.99	-2.91	1.22	1063.06	-1116.47	21330.084	1031
11865	2.57	-3.13	1.35	1062.83	-1118.66	21330.088	1031
11870	2.03	-3.04	1.33	1063.02	-1114.40	21330.090	1031
11875	1.74	-3.11	1.32	1063.84	-1114.75	21330.094	1031
11880	2.09	-3.41	1.39	1064.36	-1117.64	21330.096	1031
11885	2.41	-4.16	1.70	1064.88	-1122.30	21330.105	1031
11890	2.22	-3.44	1.39	1065.06	-1122.47	21330.111	1031
11895	1.86	-3.38	1.38	1065.22	-1118.82	21330.113	1031
11900	2.09	-3.42	1.41	1065.19	-1117.78	21330.121	1031
11905	0.88	-3.64	1.49	1066.50	-1113.42	21330.129	1031
11910	1.94	-3.31	1.33	1066.62	-1113.04	21330.127	1031
11915	1.66	-3.46	1.41	1066.51	-1117.09	21330.135	1031
11920	2.23	-3.26	1.26	1066.60	-1115.81	21330.143	1031
11925	2.25	-3.62	1.37	1067.00	-1117.15	21330.146	1031
11930	2.65	-3.70	1.34	1067.81	-1119.41	21330.152	1031
11935	2.25	-4.14	1.53	1067.64	-1118.26	21330.154	1031
11940	2.46	-3.88	1.41	1067.73	-1117.09	21330.158	1031
11945	2.49	-3.66	1.29	1067.67	-1115.00	21330.164	1031
11950	2.06	-3.61	1.27	1067.73	-1125.90	21330.170	1031
11955	2.40	-3.92	1.45	1067.63	-1124.34	21330.174	1031
11960	2.41	-3.50	1.18	1067.87	-1118.34	21330.184	1031
11965	1.98	-3.66	1.36	1067.75	-1113.98	21330.186	1031
11970	2.43	-3.91	1.22	1070.62	-1111.43	21330.188	1031
11975	2.40	-3.75	1.12	1070.85	-1110.66	21330.189	1031
11980	3.09	-3.41	0.92	1070.88	-1111.57	21330.201	1031
11985	2.19	-3.84	1.19	1071.05	-1092.34	21330.207	1031
11990	2.08	-4.06	1.31	1071.07	-1108.92	21330.215	1031
11995	2.24	-3.42	1.00	1071.42	-1113.92	21330.217	1031
12000	2.18	-4.05	1.20	1072.88	-1110.86	21330.219	1031
12005	1.98	-4.27	1.29	1073.20	-1107.91	21330.223	1031
12010	2.02	-4.03	1.17	1072.90	-1114.99	21330.232	1031
12015	2.67	-4.53	1.36	1072.94	-1116.82	21330.238	1031
12020	2.18	-4.45	1.32	1073.01	-1112.10	21330.244	1031
12025	1.66	-3.73	1.02	1073.15	-1109.21	21330.246	1031
12030	1.89	-4.02	1.14	1074.16	-1109.74	21330.250	1031
12035	2.54	-4.48	1.27	1075.49	-1108.10	21330.252	1031
12040	1.70	-4.44	1.28	1075.76	-1111.22	21330.262	1031
12045	1.77	-4.05	1.12	1075.61	-1120.81	21330.262	1031
12050	2.66	-4.55	1.22	1075.78	-1116.98	21330.268	1031
12055	2.10	-4.46	1.28	1075.73	-1107.64	21330.277	1031
12060	1.79	-4.50	1.28	1075.98	-1104.69	21330.279	1031
12065	2.42	-4.61	1.28	1075.69	-1107.36	21330.281	1031
12070	2.34	-4.81	1.32	1075.90	-1110.08	21330.291	1031
12075	2.65	-4.54	1.20	1075.71	-1108.86	21330.301	1031
12080	2.47	-4.60	1.26	1075.97	-1107.97	21330.299	1031
12085	2.57	-4.95	1.14	1079.15	-1110.40	21330.307	1031
12090	2.28	-4.63	1.06	1079.07	-1111.76	21330.311	1031
12095	2.45	-4.99	1.20	1079.16	-1110.86	21330.312	1031
12100	2.10	-4.55	1.03	1079.46	-1114.05	21330.316	1031
12105	2.18	-4.83	1.05	1080.53	-1106.69	21330.326	1031
12110	2.47	-4.37	0.80	1080.79	-1110.74	21330.330	1031
12115	2.28	-5.14	1.14	1080.69	-1107.18	21330.336	1031
12120	2.06	-4.84	1.05	1080.68	-1106.93	21330.340	1031
12125	1.54	-4.92	1.06	1080.56	-1109.00	21330.346	1031
12130	1.52	-4.71	0.97	1080.60	-1107.94	21330.346	1031
12135	2.52	-5.56	1.26	1082.26	-1110.16	21330.357	1031
12140	2.61	-5.34	1.13	1083.16	-1113.32	21330.361	1031
12145	1.39	-4.86	1.07	1082.66	-1104.68	21330.363	1031
12150	2.02	-4.82	0.94	1082.74	-1102.10	21330.371	1031
12155	1.82	-5.11	1.08	1083.18	-1105.95	21330.375	1031
12160	1.99	-4.77	0.84	1083.95	-1108.28	21330.377	1031
12165	1.90	-5.20	1.02	1084.02	-1102.65	21330.387	1031
12170	2.38	-5.10	0.90	1084.14	-1094.32	21330.393	1031
12175	1.61	-5.14	1.07	1083.24	-1099.02	21330.398	1031
12180	1.95	-4.94	0.85	1084.07	-1099.50	21330.402	1031
12185	2.39	-5.18	0.93	1083.92	-1097.14	21330.406	1031
12190	1.95	-5.61	1.11	1083.72	-1098.24	21330.408	1031
12195	2.16	-5.88	1.18	1084.81	-1094.49	21330.414	1031
12200	1.57	-5.81	1.05	1087.54	-1090.36	21330.420	1031
12205	2.11	-5.39	0.76	1087.39	-1093.08	21330.422	1031
12210	2.02	-5.61	0.88	1087.52	-1096.29	21330.434	1031
12215	1.97	-5.25	0.66	1087.40	-1096.14	21330.436	1031
12220	1.78	-6.00	1.04	1088.89	-1094.40	21330.438	1031
12225	2.13	-5.90	0.92	1088.93	-1094.33	21330.441	1031
12230	2.03	-5.81	0.90	1088.96	-1089.29	21330.451	1031
12235	2.35	-6.06	0.91	1088.94	-1089.96	21330.455	1031
12240	2.47	-5.94	0.78	1090.10	-1092.41	21330.463	1031
12245	2.01	-5.58	0.64	1090.02	-1085.33	21330.467	1031
12250	1.14	-5.95	0.85	1090.90	-1086.02	21330.473	1031
12255	1.76	-6.18	0.86	1091.23	-1080.22	21330.471	1031
12260	1.68	-5.77	0.61	1091.40	-1081.34	21330.480	1031
12265	2.05	-6.16	0.80	1091.50	-1083.37	21330.488	1031
12270	2.01	-6.34	0.80	1092.30	-1083.23	21330.492	1031
12275	1.86	-6.13	0.71	1093.00	-1080.49	21330.496	1031
12280	2.20	-6.37	0.74	1093.03	-1077.08	21330.500	1031
12285	2.12	-6.33	0.76	1093.19	-1077.07	21330.502	1031
12290	1.98	-6.48	0.84	1093.25	-1073.66	21330.512	1031
12295	1.53	-6.42	0.84	1093.25	-1075.17	21330.512	1031
12300	2.37	-6.41	0.80	1093.39	-1081.98	21330.520	1031
12305	2.05	-6.21	0.56	1094.76	-1076.72	21330.527	1031
12310	2.07	-6.57	0.75	1094.72	-1071.04	21330.529	1031
12315	2.04	-6.76	0.81	1094.86	-1079.52	21330.533	1031
12320	1.70	-6.65	0.85	1095.05	-1083.94	21330.537	1031
12325	1.61	-6.61	0.79	1096.31	-1080.39	21330.549	1031
12330	1.88	-6.51	0.77	1096.43	-1078.96	21330.549	1031
12335	2.18	-6.96	0.87	1097.02	-1078.26	21330.557	1031
12340	2.17	-6.97	0.83	1097.14	-1078.61	21330.561	1031
12345	1.95	-7.06	0.88	1097.40	-1078.15	21330.564	1031
12350	1.75	-6.73	0.74	1097.24	-1074.16	21330.566	1031
12355	2.47	-6.49	0.59	1098.44	-1070.95	21330.576	1031
12360	1.99	-6.39	0.56	1098.30	-1073.82	21330.580	1031
12365	2.55	-6.89	0.73	1099.38	-1071.31	21330.588	1031
12370	1.55	-6.68	0.59	1099.45	-1071.18	21330.592	1031
12375	2.78	-6.95	0.65	1099.46	-1064.87	21330.598	1031
12380	2.31	-7.20	0.67	1099.39	-1072.56	21330.596	1031
12385	2.07	-7.50	0.86	1100.34	-1077.84	21330.605	1031
12390	2.43	-7.32	0.64	1100.92	-1079.09	21330.611	1031
12395	1.56	-7.17	0.58	1100.90	-1068.88	21330.617	1031
12400	1.80	-7.16	0.54	1101.36	-1066.34	21330.621	1031
12405	1.90	-7.27	0.54	1101.67	-1064.91	21330.625	1031
12410	2.51	-7.86	0.85	1101.58	-1070.28	21330.627	1031
12415	2.35	-7.69	0.71	1101.51	-1071.06	21330.637	1031
12420	1.62	-7.64	0.82	1101.64	-1072.11	21330.643	1031
12425	1.84	-7.55	0.69	1102.16	-1069.71	21330.645	1031
12430	1.89	-7.63	0.75	1102.67	-1070.42	21330.652	1031
12435	2.11	-7.39	0.56	1103.17	-1068.48	21330.656	1031
12440	2.02	-7.83	0.63	1104.23	-1065.09	21330.658	1031
12445	2.54	-7.56	0.50	1104.37	-1066.10	21330.666	1031
12450	2.04	-7.66	0.50	1104.45	-1066.89	21330.670	1031
12455	2.08	-7.42	0.46	1104.61	-1066.59	21330.672	1031
12460	1.97	-7.68	0.38	1105.80	-1065.39	21330.684	1031
12465	1.90	-7.80	0.49	1106.12	-1068.04	21330.686	1031
12470	2.19	-8.17	0.55	1106.63	-1070.89	21330.689	1031
12475	2.05	-7.86	0.46	1106.84	-1063.29	21330.689	1031
12480	1.61	-8.33	0.67	1106.59	-1056.04	21330.699	1031
12485	1.51	-7.56	0.32	1106.47	-1066.92	21330.707	1031
12490	1.88	-8.13	0.50	1107.82	-1069.89	21330.715	1031
12495	1.87	-8.12	0.50	1108.18	-1067.08	21330.717	1031
12500	1.62	-8.12	0.56	1108.25	-1066.67	21330.723	1031
12505	2.10	-7.98	0.40	1108.20	-1066.27	21330.723	1031
12510	2.80	-8.04	0.43	1108.25	-1060.47	21330.732	1031
12515	2.17	-7.79	0.29	1108.09	-1064.57	21330.738	1031
12520	1.90	-8.79	0.71	1109.79	-1065.54	21330.740	1031
12525	1.59	-8.55	0.55	1110.61	-1064.72	21330.746	1031
12530	1.50	-8.59	0.57	1110.56	-1067.17	21330.750	1031
12535	2.47	-8.49	0.38	1111.26	-1068.65	21330.752	1031
12540	2.14	-8.47	0.43	1110.87	-1065.76	21330.762	1031
12545	1.92	-8.24	0.32	1110.97	-1069.66	21330.762	1031
12550	1.84	-8.34	0.27	1111.24	-1068.35	21330.768	1031
12555	1.99	-8.21	0.10	1112.52	-1062.84	21330.777	1031
12560	2.24	-8.54	0.27	1112.69	-1062.31	21330.779	1031
12565	1.40	-8.57	0.49	1112.45	-1064.77	21330.783	1031
12570	1.63	-8.80	0.49	1112.13	-1065.98	21330.785	1031
12575	1.86	-8.70	0.38	1113.86	-1062.52	21330.799	1031
12580	1.68	-8.67	0.36	1114.26	-1065.21	21330.801	1031
12585	1.32	-8.72	0.43	1115.00	-1062.70	21330.807	1031
12590	1.65	-9.24	0.59	1115.15	-1058.97	21330.812	1031
12595	1.80	-8.80	0.28	1114.94	-1068.04	21330.812	1031
12600	2.21	-9.21	0.51	1115.14	-1068.84	21330.816	1031
12605	2.17	-9.35	0.35	1116.34	-1066.01	21330.826	1031
12610	2.68	-9.17	0.33	1116.59	-1066.30	21330.832	1031
12615	2.32	-9.34	0.42	1116.59	-1062.16	21330.840	1031
12620	1.74	-9.43	0.53	1116.51	-1058.09	21330.840	1031
12625	1.76	-9.12	0.27	1117.37	-1061.71	21330.844	1031
12630	2.35	-9.33	0.26	1118.00	-1063.53	21330.846	1031
12635	1.89	-9.32	0.25	1118.19	-1063.26	21330.855	1031
12640	2.12	-9.33	0.17	1118.67	-1065.62	21330.861	1031
12645	1.93	-9.49	0.30	1119.00	-1056.90	21330.863	1031
12650	2.11	-9.37	0.21	1119.45	-1057.83	21330.871	1031
12655	1.83	-9.12	0.16	1119.38	-1058.66	21330.873	1031
12660	2.17	-9.61	0.36	1119.61	-1049.57	21330.877	1031
12665	1.64	-9.29	0.16	1119.56	-1044.80	21330.887	1031
12670	1.84	-9.59	0.27	1119.65	-1050.35	21330.889	1031
12675	1.42	-9.25	0.24	1119.32	-1057.28	21330.893	1031
12680	1.46	-10.05	0.54	1119.39	-1052.48	21330.902	1031
12685	2.21	-9.79	0.45	1119.41	-1054.69	21330.906	1031
12690	2.19	-10.44	0.54	1122.26	-1043.39	21330.908	1031
12695	2.02	-10.25	0.38	1122.89	-1044.10	21330.918	1031
12700	1.50	-9.84	0.19	1123.21	-1053.95	21330.922	1031
12705	2.25	-10.37	0.36	1123.42	-1047.14	21330.926	1031
12710	2.55	-9.77	0.04	1123.59	-1044.41	21330.932	1031
12715	1.96	-9.92	0.05	1123.30	-1045.10	21330.936	1031
12720	2.03	-10.16	0.17	1124.38	-1041.30	21330.938	1031
12725	1.74	-10.18	0.18	1124.59	-1037.26	21330.941	1031
12730	1.06	-10.83	0.41	1125.46	-1036.59	21330.951	1031
12735	1.65	-10.28	0.14	1125.49	-1034.41	21330.955	1031
12740	1.98	-10.13	0.03	1125.61	-1037.30	21330.965	1031
12745	1.40	-10.42	0.24	1125.61	-1036.75	21330.967	1031
12750	1.90	-10.72	0.36	1126.41	-1035.75	21330.969	1031
12755	2.06	-10.35	0.11	1126.91	-1028.90	21330.973	1031
12760	1.93	-10.69	0.21	1127.08	-1037.91	21330.980	1031
12765	2.10	-10.43	0.16	1127.16	-1034.87	21330.990	1031
12770	1.97	-10.82	0.35	1127.32	-1035.65	21330.988	1031
12775	1.96	-10.51	0.04	1128.27	-1034.64	21330.996	1031
12780	2.42	-10.84	0.18	1128.36	-1034.08	21331.000	1031
12785	1.58	-10.85	0.28	1128.56	-1037.88	21331.002	1031
12790	1.87	-11.13	0.35	1128.53	-1037.07	21331.012	1031
12795	1.73	-11.02	0.27	1128.64	-1037.32	21331.012	1031
12800	1.56	-10.73	0.10	1128.45	-1041.56	21331.018	1031
12805	1.59	-10.85	0.04	1130.58	-1035.93	21331.027	1031
12810	1.83	-10.80	0.00	1130.88	-1028.61	21331.029	1031
12815	1.96	-11.10	0.18	1130.73	-1029.75	21331.031	1031
12820	1.99	-11.14	0.16	1130.84	-1027.97	21331.039	1031
12825	1.70	-10.90	-0.02	1131.01	-1032.42	21331.045	1031
12830	2.06	-11.04	0.12	1130.81	-1033.03	21331.049	1031
12835	1.43	-11.30	0.12	1132.27	-1031.41	21331.059	1031
12840	1.89	-11.03	-0.08	1132.73	-1031.12	21331.062	1031
12845	2.07	-11.52	0.16	1132.92	-1030.76	21331.064	1031
12850	1.75	-11.12	-0.05	1132.84	-1031.54	21331.068	1031
12855	2.23	-11.29	0.01	1132.78	-1032.27	21331.076	1031
12860	2.22	-11.49	0.07	1132.93	-1027.38	21331.082	1031
12865	2.50	-11.84	0.17	1135.53	-1025.98	21331.086	1031
12870	1.73	-11.68	0.14	1135.31	-1031.54	21331.092	1031
12875	1.68	-11.64	0.11	1135.34	-1030.47	21331.094	1031
12880	2.16	-11.84	0.22	1135.27	-1026.39	21331.096	1031
12885	2.11	-12.12	0.26	1136.28	-1022.74	21331.107	1031
12890	2.19	-12.35	0.34	1137.11	-1038.58	21331.113	1031
12895	2.43	-11.79	-0.01	1136.97	-1040.59	21331.113	1031
12900	2.25	-11.65	-0.09	1137.10	-1038.59	21331.121	1031
12905	2.16	-11.71	0.00	1137.20	-1042.64	21331.125	1031
12910	1.72	-12.01	0.11	1137.06	-1045.54	21331.127	1031
12915	1.76	-11.72	-0.03	1137.51	-1048.91	21331.137	1031
12920	1.77	-11.86	-0.08	1139.19	-1041.04	21331.143	1031
12925	1.79	-12.22	0.13	1139.13	-1046.33	21331.143	1031
12930	1.89	-12.05	0.11	1139.10	-1044.22	21331.152	1031
12935	2.13	-12.37	0.10	1139.14	-1043.47	21331.154	1031
12940	1.60	-12.05	-0.04	1139.42	-1037.74	21331.158	1031
12945	1.95	-12.26	0.02	1139.50	-1043.66	21331.166	1031
12950	1.93	-12.00	-0.27	1141.94	-1036.43	21331.170	1031
12955	1.84	-12.47	-0.01	1141.71	-1027.18	21331.174	1031
12960	1.75	-12.71	0.17	1141.69	-1030.16	21331.182	1031
12965	2.16	-12.54	-0.02	1141.77	-1032.07	21331.186	1031
12970	2.12	-12.89	0.13	1142.74	-1028.64	21331.188	1031
12975	2.42	-12.78	-0.02	1142.99	-1025.05	21331.193	1031
12980	2.26	-12.81	0.03	1143.59	-1017.55	21331.195	1031
12985	2.24	-12.53	-0.16	1143.67	-1019.62	21331.209	1031
12990	2.05	-13.13	0.21	1143.71	-1028.09	21331.215	1031
12995	2.20	-13.07	0.09	1143.68	-1024.85	21331.217	1031
13000	2.22	-13.20	0.16	1143.71	-1028.78	21331.219	1031
13005	1.99	-12.88	-0.03	1143.58	-1027.71	21331.223	1031
13010	2.09	-12.66	-0.19	1143.30	-1024.06	21331.232	1031
13015	1.67	-13.01	0.10	1143.51	-1023.32	21331.240	1031
13020	2.38	-12.76	-0.07	1143.47	-1022.44	21331.240	1031
13025	2.07	-12.86	-0.01	1143.64	-1021.87	21331.246	1031
13030	1.85	-13.48	0.16	1145.73	-1013.75	21331.250	1031
13035	2.21	-13.67	0.08	1147.28	-1014.08	21331.252	1031
13040	2.13	-13.49	-0.06	1147.03	-1015.86	21331.262	1031
13045	1.95	-13.64	0.02	1147.15	-1022.00	21331.266	1031
13050	2.25	-13.58	-0.06	1147.45	-1019.66	21331.268	1031
13055	2.12	-13.41	-0.14	1147.70	-1022.10	21331.277	1031
13060	1.76	-13.61	-0.04	1147.71	-1016.58	21331.279	1031
13065	2.33	-13.51	-0.21	1149.61	-1022.21	21331.281	1031
13070	1.90	-13.95	0.06	1149.45	-1023.04	21331.285	1031
13075	1.82	-13.96	0.03	1149.22	-1014.14	21331.297	1031
13080	1.97	-13.51	-0.28	1149.24	-1017.04	21331.299	1031
13085	2.34	-13.86	0.04	1149.43	-1015.12	21331.309	1031
13090	1.73	-13.77	-0.04	1149.46	-1017.51	21331.311	1031
13095	2.39	-13.76	-0.21	1151.51	-1014.37	21331.312	1031
13100	1.88	-14.11	-0.00	1151.80	-1016.28	21331.316	1031
13105	1.93	-14.38	-0.06	1151.86	-1013.96	21331.328	1031
13110	1.81	-13.91	-0.25	1151.88	-1017.29	21331.334	1031
13115	1.87	-13.96	-0.25	1151.82	-1013.14	21331.340	1031
13120	2.39	-14.41	-0.01	1152.10	-1015.23	21331.340	1031
13125	2.08	-14.02	-0.24	1151.85	-1015.69	21331.344	1031
13130	2.00	-14.16	-0.09	1151.61	-1011.93	21331.346	1031
13135	1.48	-14.28	-0.14	1153.11	-1013.79	21331.355	1031
13140	1.80	-14.43	-0.09	1154.00	-1012.23	21331.363	1031
13145	2.09	-14.52	-0.09	1154.03	-1007.51	21331.363	1031
13150	2.18	-14.52	-0.11	1154.00	-1009.95	21331.371	1031
13155	1.77	-14.75	0.00	1154.24	-1018.27	21331.375	1031
13160	2.38	-14.61	-0.08	1154.01	-1015.27	21331.377	1031
13165	1.92	-14.54	-0.13	1154.32	-1011.02	21331.387	1031
13170	1.78	-14.99	-0.06	1156.99	-1008.94	21331.393	1031
13175	1.83	-14.98	-0.09	1156.73	-1009.71	21331.393	1031
13180	2.00	-14.79	-0.17	1157.01	-1004.25	21331.402	1031
13185	1.98	-14.61	-0.25	1157.05	-1004.93	21331.404	1031
13190	2.52	-14.58	-0.33	1156.83	-1008.15	21331.408	1031
13195	1.96	-14.84	-0.15	1157.02	-1010.94	21331.418	1031
13200	1.47	-15.18	-0.15	1159.03	-1003.84	21331.424	1031
13205	1.80	-15.39	-0.07	1159.65	-1009.41	21331.426	1031
13210	1.82	-15.35	-0.14	1159.76	-1006.94	21331.434	1031
13215	1.98	-15.25	-0.23	1159.85	-1010.60	21331.436	1031
13220	2.34	-15.20	-0.25	1160.05	-1006.94	21331.438	1031
13225	1.91	-15.43	-0.09	1159.72	-1006.60	21331.441	1031
13230	1.53	-14.85	-0.42	1159.48	-1002.53	21331.451	1031
13235	1.80	-15.30	-0.19	1159.57	-1005.41	21331.455	1031
13240	1.92	-15.55	-0.06	1159.81	-1008.98	21331.465	1031
13245	1.99	-15.14	-0.23	1159.93	-1009.88	21331.467	1031
13250	1.90	-15.83	-0.11	1163.12	-1008.91	21331.473	1031
13255	1.75	-15.92	-0.10	1162.89	-1010.25	21331.473	1031
13260	1.76	-15.77	-0.28	1163.03	-1010.23	21331.480	1031
13265	1.84	-15.84	-0.22	1163.18	-1005.69	21331.490	1031
13270	2.01	-16.04	-0.09	1163.55	-1004.12	21331.494	1031
13275	2.12	-16.26	-0.12	1164.59	-1004.68	21331.496	1031
13280	1.88	-16.32	-0.10	1164.84	-1005.14	21331.500	1031
13285	2.11	-16.01	-0.28	1164.72	-1010.36	21331.502	1031
13290	2.20	-15.99	-0.30	1164.85	-1008.53	21331.512	1031
13295	1.65	-16.09	-0.17	1164.80	-1017.60	21331.516	1031
13300	2.15	-16.03	-0.31	1165.27	-1016.72	21331.520	1031
13305	2.05	-16.15	-0.40	1166.96	-1014.23	21331.527	1031
13310	2.11	-16.35	-0.28	1166.80	-1012.91	21331.529	1031
13315	2.12	-16.67	-0.17	1167.76	-1009.58	21331.531	1031
13320	2.37	-16.77	-0.14	1168.01	-1010.53	21331.535	1031
13325	2.01	-16.74	-0.16	1168.16	-1015.31	21331.547	1031
13330	2.07	-16.73	-0.15	1168.09	-1020.29	21331.549	1031
13335	2.07	-16.53	-0.30	1168.18	-1011.91	21331.559	1031
13340	1.94	-16.46	-0.34	1168.43	-1008.41	21331.561	1031
13345	2.17	-16.80	-0.25	1170.61	-1008.02	21331.566	1031
13350	1.81	-16.91	-0.24	1170.39	-1007.64	21331.566	1031
13355	2.08	-17.06	-0.17	1170.25	-1005.60	21331.574	1031
13360	2.60	-16.84	-0.33	1170.23	-1004.67	21331.582	1031
13365	1.42	-17.04	-0.28	1171.11	-1007.89	21331.590	1031
13370	2.00	-17.16	-0.32	1171.69	-1004.58	21331.590	1031
13375	2.34	-17.18	-0.32	1171.66	-1006.07	21331.594	1031
13380	1.79	-17.36	-0.21	1171.63	-1001.71	21331.596	1031
13385	2.22	-17.38	-0.18	1171.89	-999.87	21331.605	1031
13390	2.20	-17.27	-0.18	1171.88	-1000.18	21331.611	1031
13395	1.90	-17.43	-0.17	1173.07	-1002.93	21331.613	1031
13400	2.61	-17.31	-0.31	1174.21	-1005.19	21331.621	1031
13405	1.74	-17.48	-0.17	1174.31	-1009.57	21331.625	1031
13410	1.98	-17.41	-0.30	1174.30	-1011.48	21331.629	1031
13415	2.08	-17.50	-0.22	1174.26	-1008.24	21331.637	1031
13420	2.30	-17.42	-0.35	1174.31	-1010.92	21331.643	1031
13425	1.87	-17.67	-0.20	1174.79	-1009.96	21331.645	1031
13430	2.16	-17.93	-0.19	1176.69	-1005.63	21331.652	1031
13435	2.22	-17.84	-0.28	1176.69	-1004.45	21331.656	1031
13440	2.03	-17.96	-0.23	1176.68	-1005.70	21331.658	1031
13445	2.30	-17.99	-0.17	1176.93	-1000.97	21331.666	1031
13450	1.98	-17.71	-0.37	1177.05	-1006.15	21331.670	1031
13455	2.17	-17.72	-0.38	1176.99	-1005.41	21331.672	1031
13460	2.07	-18.27	-0.17	1178.70	-1004.84	21331.684	1031
13465	2.07	-18.18	-0.25	1178.86	-1009.49	21331.688	1031
13470	2.41	-18.17	-0.30	1178.98	-1004.24	21331.688	1031
13475	1.91	-18.37	-0.15	1178.74	-1002.40	21331.689	1031
13480	1.66	-18.37	-0.27	1178.88	-1006.05	21331.701	1031
13485	1.87	-18.20	-0.35	1179.17	-1008.86	21331.707	1031
13490	0.97	-18.51	-0.09	1179.29	-1012.15	21331.713	1031
13495	2.10	-18.58	-0.11	1179.15	-1007.76	21331.717	1031
13500	2.34	-18.59	-0.33	1181.18	-1000.88	21331.719	1031
13505	1.63	-18.77	-0.23	1181.78	-1000.64	21331.723	1031
13510	2.07	-18.85	-0.27	1181.68	-995.38	21331.730	1031
13515	1.88	-18.51	-0.55	1181.81	-996.62	21331.738	1031
13520	1.93	-18.72	-0.38	1181.81	-998.92	21331.740	1031
13525	2.30	-18.70	-0.36	1181.99	-993.32	21331.746	1031
13530	2.15	-18.58	-0.46	1181.92	-989.93	21331.750	1031
13535	2.05	-18.63	-0.50	1182.36	-994.88	21331.752	1031
13540	1.89	-19.00	-0.22	1182.49	-994.89	21331.760	1031
13545	2.39	-18.96	-0.33	1182.54	-993.35	21331.768	1031
13550	1.51	-18.84	-0.32	1182.91	-987.28	21331.768	1031
13555	1.61	-18.98	-0.26	1182.87	-989.27	21331.777	1031
13560	1.25	-18.86	-0.36	1183.55	-992.19	21331.779	1031
13565	1.76	-19.15	-0.51	1186.39	-990.40	21331.781	1031
13570	2.23	-19.43	-0.31	1186.45	-982.31	21331.791	1031
13575	2.27	-19.59	-0.31	1186.45	-991.00	21331.797	1031
13580	1.80	-19.14	-0.53	1186.20	-992.32	21331.799	1031
13585	1.80	-19.35	-0.40	1186.41	-987.89	21331.809	1031
13590	2.11	-19.70	-0.20	1186.51	-986.68	21331.811	1031
13595	2.03	-19.68	-0.49	1188.50	-985.24	21331.812	1031
13600	2.09	-20.02	-0.30	1188.71	-988.97	21331.816	1031
13605	1.84	-19.92	-0.31	1188.48	-990.10	21331.826	1031
13610	2.20	-20.15	-0.17	1188.61	-987.76	21331.830	1031
13615	1.87	-19.91	-0.32	1188.87	-988.81	21331.840	1031
13620	2.27	-19.97	-0.33	1188.73	-986.34	21331.840	1031
13625	1.97	-20.18	-0.40	1190.35	-986.19	21331.844	1031
13630	1.80	-20.15	-0.43	1191.03	-987.57	21331.846	1031
13635	1.97	-20.31	-0.33	1190.81	-983.46	21331.852	1031
13640	2.04	-20.38	-0.28	1190.67	-984.52	21331.861	1031
13645	1.83	-20.08	-0.38	1191.29	-985.36	21331.867	1031
13650	2.31	-20.19	-0.27	1190.93	-981.68	21331.871	1031
13655	2.16	-20.08	-0.39	1191.04	-978.58	21331.875	1031
13660	2.29	-20.09	-0.38	1190.99	-977.88	21331.877	1031
13665	2.16	-20.46	-0.39	1193.37	-980.15	21331.887	1031
13670	2.24	-20.70	-0.30	1193.71	-980.04	21331.895	1031
13675	1.92	-20.91	-0.17	1193.93	-976.67	21331.895	1031
13680	2.37	-20.76	-0.30	1194.00	-978.88	21331.902	1031
13685	2.26	-20.79	-0.28	1194.10	-977.50	21331.906	1031
13690	2.46	-20.77	-0.37	1194.28	-974.08	21331.908	1031
13695	2.15	-21.08	-0.29	1195.07	-970.31	21331.918	1031
13700	2.12	-20.95	-0.48	1195.97	-971.95	21331.920	1031
13705	2.30	-21.27	-0.24	1196.08	-968.52	21331.924	1031
13710	3.03	-21.15	-0.31	1196.10	-972.42	21331.934	1031
13715	2.02	-21.37	-0.15	1196.31	-967.53	21331.938	1031
13720	2.30	-21.16	-0.32	1196.30	-969.16	21331.938	1031
13725	2.55	-21.13	-0.40	1196.42	-968.21	21331.945	1031
13730	2.14	-21.28	-0.28	1196.18	-978.30	21331.951	1031
13735	1.58	-21.18	-0.38	1196.49	-976.74	21331.955	1031
13740	2.26	-20.83	-0.57	1196.39	-978.48	21331.965	1031
13745	1.98	-21.13	-0.36	1196.29	-977.98	21331.967	1031
13750	2.05	-21.95	-0.11	1199.35	-969.66	21331.971	1031
13755	2.75	-21.88	-0.32	1199.53	-971.03	21331.971	1031
13760	2.20	-21.82	-0.28	1199.65	-973.69	21331.977	1031
13765	2.43	-21.54	-0.50	1199.49	-971.50	21331.988	1031
13770	2.03	-21.97	-0.26	1201.63	-966.86	21331.992	1031
13775	2.40	-21.87	-0.35	1201.53	-972.28	21331.996	1031
13780	2.42	-21.79	-0.44	1201.48	-966.88	21332.000	1030
13785	2.41	-22.12	-0.29	1201.27	-971.70	21332.002	1030
13790	1.83	-21.76	-0.47	1200.41	-974.15	21332.012	1030
13795	2.48	-21.99	-0.30	1200.43	-980.54	21332.014	1030
13800	1.89	-21.85	-0.41	1200.31	-976.12	21332.020	1030
13805	1.97	-22.05	-0.22	1200.37	-971.77	21332.027	1030
13810	2.59	-21.97	-0.22	1199.65	-973.38	21332.029	1030
13815	2.45	-21.67	-0.29	1198.95	-975.95	21332.031	1030
13820	2.38	-21.65	-0.32	1199.26	-973.12	21332.037	1030
13825	2.53	-21.74	-0.30	1199.09	-971.13	21332.049	1030
13830	2.27	-21.80	-0.22	1199.23	-970.15	21332.049	1030
13835	2.63	-21.52	-0.49	1199.27	-973.62	21332.059	1030
13840	2.62	-21.44	-0.46	1198.59	-976.27	21332.062	1030
13845	2.10	-21.21	-0.45	1197.06	-978.14	21332.064	1030
13850	2.03	-21.31	-0.38	1196.84	-982.97	21332.072	1030
13855	2.02	-21.12	-0.54	1196.77	-981.00	21332.074	1030
13860	2.36	-21.35	-0.30	1196.70	-983.82	21332.078	1030
13865	2.40	-21.29	-0.19	1195.78	-975.04	21332.090	1030
13870	1.91	-21.27	-0.20	1195.81	-975.43	21332.092	1030
13875	2.25	-21.18	-0.33	1195.46	-976.51	21332.094	1030
13880	2.40	-21.02	-0.45	1195.79	-979.24	21332.098	1030
13885	1.78	-21.25	-0.11	1194.30	-982.43	21332.102	1030
13890	2.42	-20.78	-0.42	1194.08	-979.91	21332.109	1030
13895	2.65	-21.08	-0.21	1194.14	-980.54	21332.115	1030
13900	2.41	-20.87	-0.39	1194.10	-985.02	21332.121	1030
13905	2.44	-21.00	-0.24	1194.09	-982.49	21332.125	1030
13910	2.29	-20.97	-0.30	1193.97	-985.10	21332.127	1030
13915	2.13	-20.55	-0.44	1192.63	-989.15	21332.137	1030
13920	2.17	-20.48	-0.42	1192.15	-988.19	21332.143	1030
13925	1.89	-20.55	-0.38	1192.40	-982.89	21332.145	1030
13930	2.19	-20.50	-0.37	1192.12	-984.90	21332.152	1030
13935	2.18	-20.52	-0.33	1192.05	-984.22	21332.156	1030
13940	2.36	-20.55	-0.38	1192.12	-988.07	21332.158	1030
13945	2.44	-20.74	-0.18	1192.11	-980.96	21332.168	1030
13950	2.23	-20.62	-0.25	1191.95	-976.26	21332.170	1030
13955	1.83	-20.42	-0.43	1191.30	-975.62	21332.174	1030
13960	2.27	-20.20	-0.27	1189.33	-970.80	21332.184	1030
13965	2.42	-20.04	-0.32	1189.33	-970.91	21332.188	1030
13970	2.49	-20.03	-0.34	1189.41	-974.50	21332.189	1030
13975	2.19	-19.95	-0.43	1189.41	-976.02	21332.189	1030
13980	2.22	-20.18	-0.34	1189.24	-976.94	21332.195	1030
13985	1.64	-19.99	-0.34	1189.05	-976.38	21332.205	1030
13990	2.09	-19.98	-0.37	1187.51	-972.76	21332.215	1030
13995	1.91	-19.97	-0.34	1187.38	-974.82	21332.217	1030
14000	2.11	-19.89	-0.43	1187.16	-979.46	21332.221	1030
14005	2.41	-19.88	-0.39	1187.06	-978.44	21332.223	1030
14010	2.30	-19.98	-0.36	1187.20	-977.88	21332.227	1030
14015	2.06	-19.87	-0.42	1187.36	-976.70	21332.236	1030
14020	1.93	-19.78	-0.29	1185.33	-983.56	21332.242	1030
14025	1.98	-19.48	-0.43	1185.14	-983.27	21332.246	1030
14030	2.39	-19.69	-0.41	1185.06	-981.60	21332.250	1030
14035	2.03	-19.61	-0.42	1184.92	-982.29	21332.252	1030
14040	1.80	-19.36	-0.53	1184.60	-982.15	21332.262	1030
14045	2.54	-19.52	-0.47	1184.73	-982.05	21332.262	1030
14050	2.12	-19.56	-0.45	1184.82	-984.37	21332.270	1030
14055	1.87	-19.65	-0.35	1184.71	-984.62	21332.277	1030
14060	2.30	-19.16	-0.49	1183.12	-988.88	21332.279	1030
14065	2.23	-19.11	-0.38	1182.26	-992.50	21332.281	1030
14070	2.10	-18.98	-0.46	1182.05	-993.38	21332.293	1030
14075	2.11	-19.17	-0.29	1182.47	-995.63	21332.297	1030
14080	2.15	-19.25	-0.21	1182.40	-994.17	21332.299	1030
14085	2.05	-19.12	-0.32	1182.45	-990.86	21332.309	1030
14090	2.00	-18.89	-0.29	1180.95	-997.28	21332.312	1030
14095	2.22	-18.76	-0.38	1179.81	-996.73	21332.312	1030
14100	2.13	-18.99	-0.22	1180.01	-1002.59	21332.318	1030
14105	2.23	-18.92	-0.29	1179.85	-996.96	21332.324	1030
14110	1.74	-19.00	-0.25	1180.06	-997.13	21332.330	1030
14115	2.46	-19.01	-0.27	1179.87	-992.40	21332.340	1030
14120	1.77	-18.81	-0.25	1179.24	-1001.10	21332.340	1030
14125	1.91	-18.56	-0.32	1178.09	-1000.58	21332.344	1030
14130	1.87	-18.34	-0.43	1178.05	-1000.17	21332.346	1030
14135	2.60	-18.74	-0.27	1178.02	-997.45	21332.357	1030
14140	2.13	-18.26	-0.57	1178.02	-996.66	21332.361	1030
14145	1.95	-18.41	-0.42	1178.13	-993.43	21332.363	1030
14150	1.83	-18.55	-0.31	1177.81	-999.22	21332.371	1030
14155	1.85	-18.23	-0.43	1175.58	-1003.73	21332.375	1030
14160	2.44	-18.26	-0.43	1175.57	-1001.51	21332.377	1030
14165	2.39	-18.34	-0.37	1175.56	-1001.12	21332.383	1030
14170	1.75	-18.37	-0.21	1175.16	-997.87	21332.391	1030
14175	1.90	-18.10	-0.45	1175.68	-1000.38	21332.395	1030
14180	1.95	-18.06	-0.45	1175.64	-996.21	21332.402	1030
14185	2.08	-18.50	-0.16	1175.51	-997.54	21332.404	1030
14190	2.28	-18.33	-0.28	1175.55	-995.73	21332.408	1030
14195	2.42	-17.71	-0.49	1173.25	-997.68	21332.418	1030
14200	2.26	-17.70	-0.45	1172.79	-1001.31	21332.420	1030
14205	2.03	-17.91	-0.33	1172.96	-996.02	21332.428	1030
14210	2.46	-17.93	-0.32	1172.75	-997.31	21332.434	1030
14215	2.17	-17.71	-0.40	1173.06	-994.30	21332.436	1030
14220	2.09	-17.85	-0.36	1172.81	-1007.45	21332.438	1030
14225	2.09	-17.69	-0.30	1171.50	-999.47	21332.443	1030
14230	2.13	-17.42	-0.37	1170.47	-998.07	21332.447	1030
14235	1.14	-17.30	-0.16	1170.31	-999.74	21332.457	1030
14240	2.23	-17.62	-0.17	1170.71	-1001.70	21332.463	1030
14245	2.08	-17.24	-0.46	1170.79	-1003.53	21332.467	1030
14250	2.40	-17.38	-0.33	1170.64	-1001.29	21332.469	1030
14255	2.14	-17.26	-0.35	1169.72	-1001.18	21332.471	1030
14260	1.99	-16.97	-0.34	1168.32	-1005.07	21332.479	1030
14265	2.25	-17.06	-0.34	1168.44	-1005.30	21332.486	1030
14270	1.81	-17.10	-0.21	1168.43	-1001.79	21332.494	1030
14275	2.45	-16.67	-0.51	1168.15	-1001.71	21332.496	1030
14280	2.27	-16.93	-0.39	1168.25	-1004.71	21332.500	1030
14285	2.23	-17.22	-0.17	1168.10	-1003.61	21332.502	1030
14290	2.08	-16.67	-0.34	1166.00	-1001.60	21332.510	1030
14295	1.71	-16.67	-0.30	1165.76	-1004.35	21332.516	1030
14300	1.87	-16.58	-0.38	1165.81	-1002.89	21332.520	1030
14305	2.06	-16.66	-0.36	1166.04	-1009.96	21332.527	1030
14310	1.51	-16.82	-0.33	1165.95	-1004.67	21332.529	1030
14315	2.10	-16.74	-0.42	1165.72	-1007.45	21332.531	1030
14320	2.25	-16.63	-0.30	1163.93	-1014.58	21332.535	1030
14325	2.17	-16.15	-0.58	1163.83	-1009.47	21332.545	1030
14330	1.96	-16.46	-0.34	1163.87	-1007.17	21332.553	1030
14335	2.12	-16.31	-0.42	1163.88	-1000.30	21332.559	1030
14340	1.71	-16.46	-0.31	1163.69	-1002.34	21332.562	1030
14345	1.75	-16.51	-0.27	1163.78	-998.80	21332.562	1030
14350	2.40	-16.63	-0.11	1163.62	-997.78	21332.568	1030
14355	2.70	-16.40	-0.31	1163.62	-998.75	21332.574	1030
14360	2.02	-15.76	-0.49	1161.16	-1000.72	21332.582	1030
14365	1.84	-15.73	-0.41	1160.22	-999.46	21332.588	1030
14370	2.28	-16.45	0.03	1160.33	-1006.74	21332.592	1030
14375	2.17	-15.62	-0.44	1160.56	-1002.88	21332.594	1030
14380	2.15	-15.94	-0.24	1160.43	-1002.61	21332.598	1030
14385	2.00	-15.93	-0.22	1160.60	-1002.89	21332.602	1030
14390	1.96	-15.83	-0.23	1159.57	-999.67	21332.609	1030
14395	2.07	-15.86	-0.23	1158.41	-1003.00	21332.613	1030
14400	1.80	-15.78	-0.23	1158.53	-997.77	21332.621	1030
14405	2.09	-15.66	-0.36	1158.48	-995.99	21332.625	1030
14410	1.70	-15.69	-0.30	1158.46	-996.57	21332.627	1030
14415	2.15	-15.57	-0.34	1158.52	-995.82	21332.633	1030
14420	2.04	-15.60	-0.30	1157.81	-999.89	21332.643	1030
14425	1.72	-15.15	-0.36	1156.29	-997.71	21332.646	1030
14430	2.05	-15.44	-0.27	1156.34	-999.50	21332.652	1030
14435	1.71	-15.26	-0.32	1156.13	-996.64	21332.656	1030
14440	2.24	-15.53	-0.21	1156.33	-995.38	21332.658	1030
14445	2.05	-15.52	-0.21	1155.94	-1006.19	21332.660	1030
14450	1.95	-15.08	-0.40	1156.04	-1007.98	21332.670	1030
14455	1.92	-14.95	-0.27	1154.26	-1012.21	21332.676	1030
14460	2.00	-14.84	-0.26	1153.95	-1010.43	21332.684	1030
14465	2.14	-15.02	-0.19	1153.93	-1009.97	21332.686	1030
14470	2.19	-14.80	-0.31	1153.91	-1008.89	21332.688	1030
14475	2.21	-15.08	-0.17	1153.85	-1000.77	21332.695	1030
14480	2.43	-14.85	-0.33	1153.99	-999.78	21332.699	1030
14485	2.23	-14.90	-0.25	1154.00	-1003.80	21332.709	1030
14490	2.04	-14.67	-0.38	1153.88	-1009.58	21332.713	1030
14495	2.23	-14.65	-0.30	1151.73	-1009.88	21332.717	1030
14500	1.66	-14.60	-0.27	1151.12	-1009.17	21332.719	1030
14505	2.19	-14.64	-0.27	1151.35	-1011.24	21332.727	1030
14510	2.15	-14.83	-0.17	1151.38	-1012.69	21332.729	1030
14515	2.12	-14.54	-0.29	1151.21	-1014.34	21332.738	1030
14520	1.69	-14.49	-0.26	1151.17	-1019.73	21332.740	1030
14525	2.28	-14.28	-0.26	1149.56	-1018.91	21332.748	1030
14530	2.23	-14.41	-0.13	1149.22	-1022.07	21332.750	1030
14535	2.44	-14.13	-0.33	1149.20	-1019.35	21332.752	1030
14540	2.15	-14.26	-0.31	1149.32	-1014.20	21332.758	1030
14545	2.08	-14.42	-0.23	1149.29	-1014.19	21332.764	1030
14550	2.01	-14.10	-0.38	1149.19	-1014.64	21332.770	1030
14555	1.85	-14.29	-0.21	1148.33	-1019.19	21332.777	1030
14560	1.92	-13.83	-0.33	1146.61	-1027.58	21332.779	1030
14565	2.16	-13.75	-0.36	1146.99	-1024.69	21332.781	1030
14570	1.99	-14.11	-0.15	1146.87	-1024.99	21332.793	1030
14575	1.83	-13.70	-0.29	1146.73	-1028.85	21332.795	1030
14580	2.15	-13.88	-0.15	1146.95	-1024.45	21332.803	1030
14585	2.38	-14.15	0.04	1146.49	-1028.66	21332.809	1030
14590	2.14	-13.37	-0.40	1144.90	-1028.06	21332.811	1030
14595	2.46	-13.51	-0.32	1144.78	-1024.45	21332.812	1030
14600	2.66	-14.39	0.12	1144.93	-1030.02	21332.822	1030
14605	1.78	-13.80	-0.16	1144.80	-1027.27	21332.824	1030
14610	2.00	-13.92	-0.15	1144.42	-1027.14	21332.834	1030
14615	2.24	-13.69	-0.23	1144.27	-1026.22	21332.836	1030
14620	2.07	-13.41	-0.23	1142.19	-1020.05	21332.842	1030
14625	2.13	-13.85	0.07	1142.08	-1023.63	21332.844	1030
14630	2.40	-13.64	-0.04	1142.16	-1025.92	21332.846	1030
14635	2.05	-13.13	-0.23	1142.15	-1023.23	21332.854	1030
14640	1.70	-13.48	0.07	1142.28	-1016.34	21332.859	1030
14645	1.74	-13.16	-0.25	1142.28	-1019.30	21332.863	1030
14650	1.73	-13.09	-0.33	1142.11	-1022.90	21332.871	1030
14655	2.17	-13.01	-0.31	1142.38	-1023.77	21332.875	1030
14660	1.90	-13.19	-0.03	1140.31	-1021.28	21332.881	1030
14665	2.26	-13.24	-0.01	1139.24	-1015.61	21332.885	1030
14670	2.23	-13.27	0.04	1139.20	-1027.46	21332.893	1030
14675	2.40	-12.71	-0.36	1139.31	-1023.39	21332.896	1030
14680	2.03	-12.79	-0.19	1139.13	-1021.18	21332.902	1030
14685	2.18	-12.57	-0.35	1139.23	-1021.16	21332.904	1030
14690	2.05	-12.42	-0.26	1137.71	-1022.54	21332.908	1030
14695	1.97	-12.38	-0.25	1136.92	-1020.04	21332.910	1030
14700	2.32	-12.43	-0.22	1136.80	-1023.00	21332.920	1030
14705	2.03	-12.25	-0.22	1136.99	-1024.34	21332.924	1030
14710	1.86	-12.69	-0.05	1136.75	-1029.38	21332.934	1030
14715	2.12	-12.51	-0.10	1136.96	-1026.31	21332.936	1030
14720	2.00	-12.32	-0.16	1136.44	-1025.64	21332.938	1030
14725	2.27	-12.26	-0.11	1135.01	-1024.17	21332.941	1030
14730	2.17	-12.28	-0.05	1134.83	-1032.01	21332.947	1030
14735	2.02	-12.30	0.00	1134.51	-1030.65	21332.953	1030
14740	2.03	-12.52	0.12	1134.88	-1032.29	21332.961	1030
14745	2.35	-12.02	-0.20	1134.85	-1032.76	21332.967	1030
14750	2.20	-11.93	-0.21	1134.86	-1024.61	21332.969	1030
14755	1.55	-12.19	-0.01	1132.82	-1033.51	21332.973	1030
14760	2.26	-12.15	-0.03	1132.25	-1034.97	21332.980	1030
14765	1.85	-11.84	-0.09	1132.37	-1036.66	21332.986	1030
14770	2.14	-11.96	-0.04	1132.38	-1035.36	21332.988	1030
14775	2.57	-11.99	-0.06	1132.41	-1032.95	21332.996	1030
14780	2.33	-11.80	-0.11	1132.17	-1030.92	21333.000	1030
14785	2.24	-11.45	-0.19	1130.76	-1035.02	21333.002	1030
14790	1.93	-11.36	-0.18	1130.01	-1037.72	21333.008	1030
14795	2.25	-11.73	-0.02	1129.97	-1042.33	21333.014	1030
14800	2.05	-11.58	-0.02	1130.10	-1044.03	21333.020	1030
14805	2.61	-11.59	0.01	1130.04	-1047.23	21333.027	1030
14810	1.91	-11.66	0.03	1130.24	-1048.63	21333.029	1030
14815	2.21	-11.47	-0.08	1130.02	-1045.30	21333.031	1030
14820	2.10	-11.83	0.07	1129.89	-1048.64	21333.035	1030
14825	2.31	-11.09	-0.16	1128.05	-1049.46	21333.047	1030
14830	2.04	-11.14	-0.01	1127.00	-1050.97	21333.053	1030
14835	1.94	-11.33	0.18	1127.20	-1049.78	21333.059	1030
14840	1.91	-11.42	0.22	1127.28	-1046.38	21333.062	1030
14845	2.32	-11.29	0.04	1127.22	-1047.25	21333.062	1030
14850	2.19	-10.81	-0.11	1127.17	-1045.33	21333.072	1030
14855	2.34	-11.03	0.03	1126.83	-1043.98	21333.076	1030
14860	1.94	-11.29	0.19	1124.66	-1045.40	21333.084	1030
14865	1.91	-10.87	-0.01	1124.54	-1045.36	21333.086	1030
14870	2.24	-10.80	0.02	1124.53	-1049.31	21333.090	1030
14875	2.23	-10.84	0.05	1124.53	-1049.51	21333.094	1030
14880	2.35	-11.14	0.17	1124.61	-1046.93	21333.096	1030
14885	2.30	-10.94	0.07	1124.58	-1051.57	21333.105	1030
14890	2.24	-10.85	0.15	1124.02	-1041.07	21333.111	1030
14895	2.21	-10.56	-0.06	1123.79	-1045.24	21333.111	1030
14900	1.53	-10.77	0.28	1123.95	-1043.33	21333.121	1030
14905	2.16	-10.81	0.14	1123.90	-1048.73	21333.125	1030
14910	2.22	-10.91	0.23	1123.82	-1050.05	21333.127	1030
14915	2.14	-10.75	0.16	1123.80	-1050.93	21333.133	1030
14920	2.31	-10.41	0.17	1121.09	-1052.78	21333.145	1030
14925	1.99	-10.33	0.15	1120.54	-1052.01	21333.146	1030
14930	3.32	-10.92	0.35	1120.53	-1052.42	21333.152	1030
14935	2.30	-10.23	0.17	1120.18	-1052.71	21333.154	1030
14940	2.12	-10.18	0.17	1120.18	-1051.35	21333.158	1030
14945	2.24	-10.26	0.13	1120.32	-1052.87	21333.164	1030
14950	1.99	-9.96	0.11	1118.83	-1052.45	21333.170	1030
14955	1.62	-9.83	0.16	1118.33	-1057.34	21333.176	1030
14960	1.85	-10.00	0.23	1118.28	-1057.90	21333.184	1030
14965	2.04	-10.01	0.16	1118.20	-1058.72	21333.186	1030
14970	1.52	-10.19	0.29	1118.56	-1057.91	21333.191	1030
14975	1.79	-10.00	0.19	1118.20	-1061.16	21333.191	1030
14980	2.37	-10.24	0.28	1118.08	-1063.13	21333.199	1030
14985	2.64	-10.04	0.16	1118.17	-1065.10	21333.209	1030
14990	2.40	-9.59	-0.01	1116.92	-1059.95	21333.213	1030
14995	2.36	-9.87	0.18	1115.13	-1059.00	21333.217	1030
15000	2.68	-9.92	0.23	1115.03	-1057.51	21333.219	1030
15005	2.70	-9.94	0.22	1115.24	-1056.34	21333.227	1030
15010	2.13	-9.67	0.15	1115.22	-1056.24	21333.229	1030
15015	2.66	-9.39	-0.07	1115.09	-1057.58	21333.238	1030
15020	2.25	-10.02	0.33	1114.77	-1059.47	21333.236	1030
15025	2.89	-9.42	0.13	1113.28	-1064.66	21333.246	1030
15030	2.55	-9.17	0.08	1112.90	-1064.83	21333.250	1030
15035	2.89	-9.35	0.18	1112.66	-1061.99	21333.256	1030
15040	2.13	-9.34	0.21	1112.91	-1064.57	21333.260	1030
15045	2.20	-9.31	0.23	1112.82	-1066.97	21333.266	1030
15050	1.87	-8.86	0.08	1112.69	-1065.39	21333.271	1030
15055	1.95	-8.78	0.19	1110.96	-1061.86	21333.277	1030
15060	2.43	-8.87	0.27	1110.70	-1066.59	21333.279	1030
15065	2.21	-9.20	0.41	1110.54	-1075.27	21333.287	1030
15070	2.09	-8.76	0.23	1110.56	-1070.20	21333.285	1030
15075	2.35	-8.73	0.19	1110.49	-1065.86	21333.295	1030
15080	1.91	-8.63	0.12	1110.21	-1063.38	21333.301	1030
15085	2.32	-8.61	0.20	1108.90	-1058.49	21333.309	1030
15090	2.09	-8.58	0.30	1108.16	-1060.62	21333.312	1030
15095	2.02	-8.56	0.29	1108.16	-1066.63	21333.312	1030
15100	2.26	-9.00	0.50	1108.21	-1061.32	21333.316	1030
15105	1.87	-8.63	0.35	1108.42	-1061.96	21333.326	1030
15110	2.36	-8.80	0.39	1108.33	-1057.83	21333.332	1030
15115	1.46	-8.32	0.23	1108.36	-1065.25	21333.338	1030
15120	2.57	-8.42	0.17	1108.10	-1071.57	21333.342	1030
15125	2.27	-8.45	0.26	1107.42	-1073.15	21333.344	1030
15130	2.13	-8.15	0.13	1105.46	-1070.18	21333.346	1030
15135	2.24	-8.14	0.14	1105.33	-1072.80	21333.355	1030
15140	2.08	-8.57	0.38	1105.62	-1076.78	21333.359	1030
15145	2.97	-8.56	0.28	1105.28	-1074.84	21333.363	1030
15150	2.03	-8.20	0.19	1105.19	-1073.31	21333.371	1030
15155	2.80	-8.00	-0.00	1105.28	-1074.99	21333.373	1030
15160	2.24	-8.17	0.36	1103.64	-1073.48	21333.377	1030
15165	2.35	-8.14	0.33	1103.09	-1072.72	21333.387	1030
15170	2.54	-8.18	0.30	1102.95	-1069.44	21333.391	1030
15175	2.04	-8.05	0.36	1102.92	-1074.52	21333.395	1030
15180	2.13	-8.21	0.44	1103.04	-1074.96	21333.402	1030
15185	1.99	-7.91	0.27	1103.18	-1075.56	21333.404	1030
15190	2.21	-8.03	0.41	1101.13	-1075.64	21333.408	1030
15195	2.77	-7.96	0.33	1100.89	-1077.52	21333.412	1030
15200	2.15	-8.46	0.57	1100.96	-1076.31	21333.422	1030
15205	2.17	-7.87	0.36	1100.72	-1073.50	21333.428	1030
15210	2.43	-7.60	0.21	1100.75	-1078.43	21333.434	1030
15215	2.40	-8.04	0.41	1100.83	-1076.41	21333.436	1030
15220	2.29	-7.58	0.29	1099.58	-1078.75	21333.438	1030
15225	2.67	-7.72	0.41	1098.68	-1080.81	21333.441	1030
15230	2.09	-7.71	0.46	1099.03	-1077.83	21333.451	1030
15235	2.46	-7.71	0.45	1099.00	-1075.15	21333.457	1030
15240	2.39	-7.50	0.37	1098.84	-1075.70	21333.463	1030
15245	2.12	-7.68	0.51	1098.83	-1076.45	21333.467	1030
15250	1.80	-7.83	0.69	1098.35	-1077.10	21333.469	1030
15255	2.26	-7.63	0.59	1096.79	-1079.93	21333.471	1030
15260	2.48	-7.45	0.52	1096.91	-1079.74	21333.480	1030
15265	2.56	-7.64	0.59	1096.79	-1072.93	21333.484	1030
15270	1.82	-7.30	0.49	1096.90	-1077.39	21333.488	1030
15275	2.37	-7.47	0.54	1096.58	-1077.70	21333.496	1030
15280	2.84	-7.48	0.54	1096.34	-1075.48	21333.500	1030
15285	1.89	-7.20	0.60	1094.73	-1077.82	21333.502	1030
15290	2.41	-7.15	0.57	1094.62	-1073.77	21333.510	1030
15295	2.40	-6.59	0.34	1094.43	-1075.82	21333.512	1030
15300	2.13	-6.69	0.39	1094.66	-1080.15	21333.520	1030
15305	2.32	-6.87	0.52	1094.23	-1084.52	21333.525	1030
15310	2.20	-7.20	0.71	1094.32	-1089.67	21333.529	1030
15315	1.71	-6.90	0.59	1094.47	-1087.61	21333.531	1030
15320	2.41	-6.89	0.48	1094.37	-1089.44	21333.535	1030
15325	2.48	-7.32	0.77	1091.75	-1086.36	21333.549	1030
15330	2.62	-6.80	0.48	1091.27	-1086.39	21333.553	1030
15335	3.01	-7.44	0.74	1091.04	-1092.64	21333.557	1030
15340	1.64	-6.87	0.67	1091.10	-1088.93	21333.561	1030
15345	2.14	-6.79	0.55	1091.28	-1082.28	21333.564	1030
15350	2.21	-6.43	0.42	1091.07	-1083.19	21333.568	1030
15355	2.58	-6.94	0.68	1090.01	-1077.56	21333.576	1030
15360	2.36	-6.40	0.55	1088.83	-1083.10	21333.582	1030
15365	2.11	-6.21	0.50	1088.78	-1088.91	21333.590	1030
15370	2.62	-6.43	0.57	1088.50	-1087.84	21333.592	1030
15375	2.49	-6.64	0.68	1088.68	-1084.42	21333.594	1030
15380	1.89	-6.60	0.73	1088.72	-1081.13	21333.596	1030
15385	2.06	-6.65	0.80	1087.93	-1084.09	21333.604	1030
15390	1.79	-5.80	0.52	1086.49	-1084.64	21333.613	1030
15395	2.11	-6.25	0.71	1086.46	-1085.09	21333.611	1030
15400	2.18	-6.26	0.75	1086.56	-1080.51	21333.621	1030
15405	1.85	-5.92	0.60	1086.58	-1077.98	21333.623	1030
15410	2.38	-6.09	0.69	1086.44	-1090.05	21333.627	1030
15415	2.34	-6.27	0.79	1086.43	-1083.75	21333.635	1030
15420	2.04	-5.79	0.69	1084.55	-1086.36	21333.641	1030
15425	2.32	-5.97	0.75	1084.53	-1087.01	21333.643	1030
15430	2.18	-5.80	0.66	1084.15	-1088.29	21333.652	1030
15435	2.39	-5.71	0.64	1084.12	-1091.92	21333.654	1030
15440	2.36	-5.66	0.64	1084.17	-1095.65	21333.658	1030
15445	2.53	-6.00	0.77	1084.50	-1094.31	21333.666	1030
15450	1.88	-5.67	0.77	1082.43	-1090.72	21333.670	1030
15455	2.09	-5.54	0.73	1081.80	-1093.27	21333.676	1030
15460	2.13	-5.50	0.78	1081.79	-1089.20	21333.684	1030
15465	2.04	-5.43	0.73	1081.79	-1091.14	21333.686	1030
15470	2.09	-5.42	0.81	1081.74	-1096.55	21333.691	1030
15475	2.30	-5.62	0.79	1081.47	-1096.31	21333.691	1030
15480	1.73	-5.47	0.80	1081.28	-1097.54	21333.701	1030
15485	1.49	-5.07	0.65	1081.48	-1098.08	21333.707	1030
15490	1.74	-5.05	0.75	1079.50	-1099.06	21333.715	1030
15495	1.84	-5.28	0.90	1078.72	-1104.54	21333.717	1030
15500	2.11	-5.12	0.82	1078.49	-1098.07	21333.719	1030
15505	1.89	-4.72	0.67	1078.89	-1094.28	21333.723	1030
15510	2.34	-5.45	0.95	1078.81	-1096.53	21333.730	1030
15515	2.26	-4.97	0.77	1078.47	-1089.38	21333.738	1030
15520	2.08	-5.30	0.92	1078.27	-1096.11	21333.740	1030
15525	2.14	-5.02	0.91	1076.42	-1097.54	21333.746	1030
15530	1.96	-5.17	0.96	1076.28	-1096.02	21333.750	1030
15535	2.04	-4.88	0.88	1076.00	-1095.31	21333.752	1030
15540	1.71	-4.76	0.82	1076.19	-1093.57	21333.762	1030
15545	2.36	-4.79	0.79	1076.34	-1094.89	21333.768	1030
15550	2.15	-4.84	0.84	1076.02	-1094.60	21333.768	1030
15555	1.70	-4.59	0.87	1074.38	-1097.96	21333.777	1030
15560	2.32	-4.77	0.91	1074.38	-1098.91	21333.779	1030
15565	2.62	-5.05	1.01	1074.17	-1103.56	21333.783	1030
15570	2.02	-4.90	0.98	1074.11	-1100.94	21333.789	1030
15575	2.18	-4.62	0.89	1074.07	-1101.22	21333.797	1030
15580	1.74	-4.47	0.85	1074.14	-1105.44	21333.799	1030
15585	2.04	-5.01	1.17	1072.01	-1104.80	21333.809	1030
15590	2.01	-4.82	1.12	1072.07	-1101.65	21333.811	1030
15595	2.04	-5.21	1.31	1071.89	-1104.31	21333.812	1030
15600	2.22	-4.64	1.04	1071.42	-1106.52	21333.816	1030
15605	2.15	-3.90	0.75	1071.32	-1108.34	21333.828	1030
15610	2.59	-4.66	1.09	1071.62	-1107.49	21333.834	1030
15615	2.11	-4.34	0.98	1071.11	-1107.40	21333.838	1030
15620	2.35	-4.83	1.21	1071.41	-1106.68	21333.842	1030
15625	2.03	-4.36	1.07	1069.38	-1115.45	21333.844	1030
15630	2.44	-4.15	0.99	1068.47	-1119.56	21333.846	1030
15635	3.27	-4.14	0.95	1068.63	-1116.59	21333.857	1030
15640	1.98	-4.03	0.99	1068.39	-1118.03	21333.861	1030
15645	2.30	-4.20	1.05	1068.49	-1121.25	21333.863	1030
15650	1.98	-4.39	1.17	1068.26	-1118.07	21333.871	1030
15655	2.08	-4.34	1.17	1067.47	-1116.71	21333.875	1030
15660	1.71	-4.15	1.17	1066.35	-1119.49	21333.877	1030
15665	2.28	-3.97	1.07	1066.24	-1122.89	21333.887	1030
15670	2.20	-4.00	1.06	1066.20	-1118.60	21333.893	1030
15675	2.02	-3.93	1.05	1066.41	-1121.34	21333.893	1030
15680	2.44	-3.62	0.88	1066.17	-1125.40	21333.902	1030
15685	2.16	-3.98	1.10	1066.15	-1124.44	21333.906	1030
15690	2.36	-3.67	0.94	1064.18	-1124.21	21333.908	1030
15695	2.20	-3.94	1.07	1063.89	-1127.63	21333.918	1030
15700	1.99	-3.92	1.19	1063.94	-1128.99	21333.920	1030
15705	2.04	-3.67	1.07	1064.10	-1128.58	21333.926	1030
15710	2.04	-3.89	1.20	1063.60	-1130.72	21333.934	1030
15715	1.72	-3.84	1.24	1063.63	-1125.54	21333.936	1030
15720	2.02	-3.71	1.21	1061.76	-1123.80	21333.938	1030
15725	2.14	-3.66	1.22	1061.53	-1128.48	21333.941	1030
15730	1.82	-3.80	1.29	1061.39	-1127.92	21333.951	1030
15735	2.26	-3.54	1.18	1061.50	-1131.21	21333.955	1030
15740	1.69	-3.60	1.26	1061.51	-1132.40	21333.965	1030
15745	1.85	-4.08	1.45	1061.63	-1126.59	21333.967	1030
15750	1.78	-3.53	1.28	1059.72	-1125.16	21333.969	1030
15755	2.02	-3.27	1.20	1059.36	-1127.50	21333.971	1030
15760	2.27	-3.79	1.44	1059.59	-1129.43	21333.980	1030
15765	2.04	-3.33	1.21	1059.28	-1135.17	21333.990	1030
15770	1.48	-3.55	1.36	1059.34	-1136.40	21333.992	1030
15775	2.13	-3.63	1.37	1059.47	-1140.01	21333.996	1030
15780	2.05	-3.08	1.20	1059.17	-1135.24	21334.000	1030
15785	1.81	-2.99	1.15	1059.11	-1133.74	21334.002	1030
15790	1.60	-3.49	1.47	1057.50	-1137.85	21334.010	1030
15795	1.89	-3.36	1.44	1056.65	-1131.85	21334.014	1030
15800	1.98	-3.12	1.39	1056.65	-1132.77	21334.018	1030
15805	2.14	-2.68	1.19	1056.62	-1133.12	21334.027	1030
15810	1.93	-2.98	1.31	1056.32	-1136.47	21334.029	1030
15815	1.93	-3.04	1.38	1056.59	-1137.38	21334.031	1030
15820	1.99	-3.15	1.49	1056.34	-1136.90	21334.037	1030
15825	2.13	-2.68	1.33	1054.35	-1140.65	21334.051	1030
15830	1.92	-3.00	1.51	1054.35	-1140.01	21334.049	1030
15835	1.54	-3.07	1.57	1054.26	-1135.88	21334.059	1030
15840	1.64	-2.86	1.49	1054.32	-1143.01	21334.061	1030
15845	1.77	-2.40	1.24	1054.33	-1143.55	21334.062	1030
15850	1.65	-2.89	1.47	1054.25	-1144.14	21334.066	1030
15855	1.91	-2.70	1.48	1052.12	-1147.81	21334.072	1030
15860	2.27	-2.29	1.30	1051.76	-1140.59	21334.078	1030
15865	2.48	-2.14	1.25	1051.97	-1147.83	21334.086	1030
15870	1.76	-2.25	1.35	1051.84	-1144.32	21334.090	1030
15875	1.29	-2.32	1.40	1051.90	-1152.42	21334.094	1030
15880	1.57	-2.50	1.48	1051.62	-1140.62	21334.096	1030
15885	1.78	-2.32	1.44	1049.96	-1143.80	21334.105	1030
15890	1.77	-2.34	1.50	1049.79	-1141.87	21334.109	1030
15895	1.09	-2.60	1.67	1049.80	-1139.70	21334.115	1030
15900	1.58	-2.57	1.55	1049.66	-1142.50	21334.121	1030
15905	2.54	-1.82	1.30	1049.91	-1142.10	21334.129	1030
15910	1.97	-2.51	1.59	1049.67	-1154.86	21334.127	1030
15915	1.86	-2.33	1.51	1049.77	-1159.30	21334.139	1030
15920	1.85	-2.35	1.53	1049.59	-1158.94	21334.143	1030
15925	1.35	-2.33	1.66	1047.83	-1157.86	21334.145	1030
15930	2.09	-2.03	1.57	1046.84	-1153.59	21334.152	1030
15935	1.80	-2.28	1.66	1046.69	-1161.03	21334.154	1030
15940	1.60	-2.30	1.73	1046.70	-1156.72	21334.158	1030
15945	1.64	-2.10	1.64	1046.81	-1155.05	21334.164	1031
15950	1.75	-2.03	1.56	1046.80	-1156.23	21334.176	1031
15955	1.71	-1.93	1.59	1046.37	-1155.41	21334.174	1031
15960	1.45	-1.29	1.39	1044.58	-1148.91	21334.184	1031
15965	1.68	-1.75	1.63	1044.11	-1150.35	21334.186	1031
15970	1.90	-1.51	1.47	1044.35	-1149.00	21334.188	1031
15975	1.55	-1.64	1.54	1044.53	-1149.78	21334.189	1031
15980	1.92	-1.88	1.65	1044.20	-1154.81	21334.201	1031
15985	1.64	-2.30	1.87	1044.48	-1146.89	21334.203	1031
15990	1.73	-2.24	1.75	1045.95	-1146.34	21334.213	1031
15995	1.85	-2.13	1.67	1046.04	-1153.52	21334.217	1031
16000	1.11	-2.22	1.72	1046.61	-1152.57	21334.221	1031
16005	1.93	-1.72	1.46	1046.57	-1148.92	21334.223	1031
16010	2.21	-1.98	1.54	1046.85	-1142.80	21334.232	1031
16015	1.66	-2.23	1.73	1046.89	-1152.26	21334.238	1031
16020	1.99	-2.27	1.67	1048.37	-1147.81	21334.244	1031
16025	1.89	-1.93	1.50	1048.31	-1148.94	21334.246	1031
16030	2.18	-2.32	1.64	1048.62	-1158.71	21334.252	1031
16035	2.01	-1.94	1.50	1049.21	-1150.11	21334.252	1031
16040	1.52	-2.19	1.66	1049.38	-1148.95	21334.262	1031
16045	1.45	-2.02	1.56	1049.33	-1151.89	21334.266	1031
16050	1.72	-1.97	1.46	1049.69	-1156.55	21334.268	1031
16055	1.73	-2.27	1.60	1050.13	-1149.76	21334.277	1031
16060	2.05	-2.45	1.66	1050.14	-1151.05	21334.279	1031
16065	1.97	-2.80	1.77	1050.94	-1151.04	21334.281	1031
16070	1.60	-2.89	1.81	1050.89	-1141.18	21334.291	1031
16075	1.77	-2.75	1.77	1051.01	-1138.68	21334.297	1031
16080	1.73	-2.39	1.61	1051.18	-1148.91	21334.301	1031
16085	1.73	-2.67	1.63	1052.19	-1151.39	21334.309	1031
16090	1.64	-2.45	1.59	1052.46	-1153.43	21334.311	1031
16095	1.67	-2.59	1.58	1053.35	-1149.18	21334.312	1031
16100	2.10	-2.59	1.55	1053.20	-1142.27	21334.318	1031
16105	1.85	-2.68	1.57	1053.33	-1140.99	21334.326	1031
16110	1.58	-2.72	1.63	1053.52	-1138.70	21334.330	1031
16115	1.92	-2.48	1.49	1053.27	-1142.62	21334.340	1031
16120	2.30	-2.31	1.40	1053.27	-1144.12	21334.342	1031
16125	1.78	-2.72	1.60	1054.86	-1138.99	21334.344	1031
16130	1.92	-3.16	1.70	1055.25	-1138.31	21334.346	1031
16135	2.08	-3.08	1.69	1054.85	-1146.00	21334.357	1031
16140	2.47	-2.76	1.48	1054.98	-1146.59	21334.361	1031
16145	2.09	-2.67	1.48	1055.24	-1144.82	21334.363	1031
16150	2.08	-3.04	1.62	1055.31	-1146.19	21334.371	1031
16155	2.43	-3.00	1.55	1056.71	-1148.56	21334.375	1031
16160	2.12	-2.75	1.41	1057.47	-1145.48	21334.377	1031
16165	2.02	-2.20	1.32	1058.39	-1142.68	21334.389	1031
16170	2.17	-2.77	1.39	1057.54	-1140.49	21334.393	1031
16175	1.69	-3.08	1.56	1057.32	-1137.93	21334.393	1031
16180	2.15	-2.57	1.33	1057.51	-1145.99	21334.402	1031
16185	2.09	-2.98	1.44	1057.83	-1145.09	21334.406	1031
16190	1.84	-3.36	1.53	1059.37	-1140.71	21334.408	1031
16195	1.98	-3.30	1.51	1059.44	-1142.47	21334.416	1031
16200	2.58	-3.12	1.41	1060.39	-1142.82	21334.420	1031
16205	1.93	-3.36	1.52	1060.36	-1140.47	21334.424	1031
16210	2.51	-3.43	1.51	1060.47	-1146.32	21334.432	1031
16215	1.93	-3.22	1.51	1060.25	-1139.05	21334.436	1031
16220	2.22	-3.33	1.45	1061.67	-1140.45	21334.438	1031
16225	1.99	-3.13	1.35	1061.77	-1137.67	21334.441	1031
16230	2.71	-3.41	1.37	1062.42	-1137.86	21334.451	1031
16235	2.04	-3.47	1.48	1062.24	-1135.42	21334.455	1031
16240	1.55	-3.37	1.37	1062.35	-1131.88	21334.463	1031
16245	2.21	-3.42	1.38	1062.18	-1136.76	21334.467	1031
16250	1.81	-3.94	1.57	1063.29	-1139.84	21334.469	1031
16255	2.17	-3.54	1.38	1063.73	-1140.05	21334.471	1031
16260	2.56	-3.43	1.25	1064.23	-1142.36	21334.482	1031
16265	2.22	-3.66	1.35	1064.66	-1142.45	21334.490	1031
16270	2.31	-3.67	1.40	1064.89	-1141.03	21334.496	1031
16275	2.40	-3.36	1.24	1064.47	-1137.72	21334.496	1031
16280	2.24	-3.36	1.20	1065.38	-1133.12	21334.500	1031
16285	2.11	-3.81	1.37	1066.11	-1137.73	21334.502	1031
16290	2.21	-4.17	1.51	1066.33	-1143.06	21334.512	1031
16295	2.15	-3.95	1.37	1066.88	-1146.07	21334.512	1031
16300	2.55	-3.95	1.37	1067.00	-1143.42	21334.520	1031
16305	1.82	-4.51	1.63	1066.91	-1137.90	21334.527	1031
16310	2.48	-3.95	1.35	1066.59	-1135.17	21334.529	1031
16315	1.61	-4.18	1.52	1066.78	-1135.91	21334.531	1031
16320	1.84	-4.15	1.48	1066.90	-1135.17	21334.539	1031
16325	1.96	-3.63	1.16	1068.77	-1132.74	21334.549	1031
16330	1.76	-3.86	1.26	1068.90	-1134.69	21334.549	1031
16335	1.70	-3.65	1.20	1068.58	-1142.70	21334.557	1031
16340	2.33	-3.62	1.13	1068.81	-1136.61	21334.561	1031
16345	1.80	-3.43	1.05	1069.04	-1150.42	21334.566	1031
16350	2.21	-3.95	1.22	1068.86	-1148.65	21334.566	1031
16355	2.28	-4.58	1.38	1070.85	-1138.04	21334.572	1031
16360	2.46	-4.08	1.13	1071.25	-1144.40	21334.578	1031
16365	1.85	-4.18	1.18	1072.00	-1147.37	21334.588	1031
16370	2.32	-4.26	1.18	1071.96	-1145.28	21334.590	1031
16375	2.38	-4.14	1.19	1071.98	-1144.18	21334.596	1031
16380	2.13	-4.35	1.24	1071.91	-1143.65	21334.596	1031
16385	1.98	-4.27	1.22	1071.99	-1144.84	21334.604	1031
16390	2.11	-4.05	1.10	1072.16	-1143.90	21334.613	1031
16395	2.08	-4.74	1.33	1073.92	-1138.83	21334.615	1031
16400	2.24	-4.56	1.24	1074.44	-1144.32	21334.621	1031
16405	1.96	-4.57	1.20	1074.27	-1142.10	21334.625	1031
16410	2.68	-4.81	1.27	1074.25	-1138.98	21334.627	1031
16415	2.48	-5.03	1.38	1074.35	-1134.00	21334.637	1031
16420	2.22	-4.99	1.43	1074.12	-1135.19	21334.643	1031
16425	1.82	-4.09	0.97	1075.40	-1131.90	21334.646	1031
16430	2.00	-4.96	1.24	1076.41	-1130.64	21334.652	1031
16435	2.32	-5.03	1.23	1076.39	-1137.28	21334.656	1031
16440	2.39	-5.20	1.27	1076.34	-1136.81	21334.658	1031
16445	2.37	-4.77	1.07	1076.56	-1129.49	21334.668	1031
16450	2.36	-4.88	1.10	1076.80	-1133.80	21334.670	1031
16455	2.22	-4.57	0.94	1077.15	-1120.16	21334.672	1031
16460	2.15	-4.91	1.02	1079.09	-1111.59	21334.684	1031
16465	1.72	-5.05	1.08	1079.07	-1121.64	21334.686	1031
16470	2.76	-4.90	0.91	1078.75	-1130.40	21334.689	1031
16475	2.32	-5.14	1.12	1078.63	-1127.83	21334.691	1031
16480	2.05	-5.30	1.19	1079.04	-1127.30	21334.695	1031
16485	1.85	-4.99	1.09	1079.03	-1129.42	21334.705	1031
16490	2.16	-4.96	0.93	1080.77	-1119.88	21334.713	1031
16495	2.34	-5.33	1.03	1080.90	-1120.60	21334.717	1031
16500	1.98	-5.34	1.09	1080.83	-1133.28	21334.719	1031
16505	1.99	-5.49	1.12	1080.79	-1137.94	21334.723	1031
16510	1.91	-4.90	0.82	1080.73	-1139.94	21334.732	1031
16515	2.24	-4.63	0.70	1080.93	-1137.44	21334.736	1031
16520	1.94	-5.44	1.07	1080.84	-1130.19	21334.742	1031
16525	2.35	-5.25	0.96	1080.73	-1126.76	21334.746	1031
16530	2.25	-5.93	1.16	1083.65	-1128.32	21334.750	1031
16535	2.38	-4.94	0.65	1084.04	-1127.28	21334.752	1031
16540	2.00	-5.99	1.15	1084.19	-1130.02	21334.760	1031
16545	2.13	-5.54	0.94	1084.37	-1127.69	21334.764	1031
16550	2.47	-5.44	0.83	1084.08	-1127.79	21334.770	1031
16555	1.77	-5.51	0.92	1084.23	-1131.35	21334.777	1031
16560	2.54	-5.93	1.04	1085.01	-1136.50	21334.779	1031
16565	2.37	-6.20	1.05	1086.13	-1126.23	21334.781	1031
16570	1.95	-5.69	0.85	1085.94	-1118.64	21334.791	1031
16575	2.44	-6.42	1.14	1086.11	-1120.08	21334.795	1031
16580	2.14	-6.29	1.12	1086.22	-1120.07	21334.799	1031
16585	2.37	-5.81	0.79	1086.28	-1121.67	21334.809	1031
16590	2.38	-6.11	0.96	1086.46	-1120.50	21334.812	1031
16595	2.25	-6.13	0.86	1088.54	-1123.40	21334.812	1031
16600	2.17	-5.97	0.80	1088.41	-1122.33	21334.818	1031
16605	2.64	-6.20	0.85	1088.64	-1120.48	21334.826	1031
16610	2.63	-6.51	0.96	1088.83	-1122.04	21334.830	1031
16615	2.20	-6.06	0.79	1088.70	-1114.86	21334.838	1031
16620	2.35	-6.26	0.86	1088.48	-1120.97	21334.840	1031
16625	2.60	-6.10	0.69	1090.52	-1116.07	21334.844	1031
16630	1.97	-6.40	0.83	1090.87	-1114.09	21334.846	1031
16635	1.67	-6.34	0.84	1091.01	-1113.62	21334.857	1031
16640	2.01	-6.46	0.82	1091.23	-1113.94	21334.859	1031
16645	2.73	-6.57	0.85	1091.02	-1112.49	21334.863	1031
16650	2.11	-6.15	0.69	1091.13	-1106.16	21334.871	1031
16655	1.65	-6.46	0.79	1092.74	-1099.68	21334.875	1031
16660	2.22	-6.85	0.88	1093.21	-1100.74	21334.877	1031
16665	2.19	-6.68	0.81	1093.22	-1105.45	21334.885	1031
16670	1.97	-6.30	0.61	1093.30	-1116.26	21334.895	1031
16675	2.07	-6.86	0.90	1093.16	-1108.74	21334.896	1031
16680	2.01	-6.74	0.84	1093.29	-1110.39	21334.902	1031
16685	1.77	-6.65	0.78	1093.12	-1111.06	21334.906	1031
16690	2.20	-6.55	0.66	1093.01	-1115.29	21334.908	1031
16695	1.80	-6.58	0.69	1094.98	-1121.28	21334.918	1031
16700	2.20	-6.56	0.65	1096.09	-1124.24	21334.924	1031
16705	2.36	-7.13	0.89	1095.88	-1121.42	21334.922	1031
16710	2.51	-7.05	0.84	1095.95	-1104.13	21334.934	1031
16715	2.13	-7.11	0.86	1096.00	-1098.01	21334.936	1031
16720	2.20	-7.11	0.83	1095.95	-1090.15	21334.938	1031
16725	2.01	-6.91	0.74	1096.63	-1092.21	21334.943	1031
16730	2.27	-7.02	0.72	1098.04	-1098.04	21334.947	1031
16735	2.15	-6.84	0.62	1098.22	-1096.16	21334.951	1031
16740	2.12	-6.16	0.29	1098.06	-1091.91	21334.965	1031
16745	2.06	-7.01	0.75	1097.91	-1088.35	21334.967	1031
16750	2.55	-7.36	0.86	1097.99	-1089.94	21334.969	1031
16755	2.55	-6.96	0.60	1098.51	-1079.83	21334.971	1031
16760	2.21	-7.10	0.55	1100.12	-1072.23	21334.977	1031
16765	1.92	-7.47	0.75	1100.16	-1075.64	21334.984	1031
16770	1.67	-7.96	0.97	1100.13	-1075.76	21334.994	1031
16775	2.38	-7.40	0.65	1100.13	-1084.85	21334.996	1031
16780	2.10	-7.17	0.57	1100.32	-1095.75	21335.000	1031
16785	2.30	-7.69	0.81	1100.18	-1098.90	21335.002	1031
16790	2.05	-7.70	0.73	1101.49	-1099.84	21335.008	1031
16795	2.00	-7.49	0.59	1101.99	-1094.47	21335.012	1031
16800	1.19	-7.60	0.63	1101.65	-1082.41	21335.021	1031
16805	2.04	-7.63	0.57	1102.08	-1093.54	21335.027	1031
16810	2.08	-7.77	0.63	1102.10	-1099.39	21335.029	1031
16815	2.05	-7.39	0.45	1102.16	-1096.49	21335.031	1031
16820	1.81	-8.12	0.74	1103.21	-1091.39	21335.037	1031
16825	2.47	-8.15	0.66	1104.02	-1090.62	21335.051	1031
16830	2.07	-8.00	0.62	1104.19	-1090.91	21335.051	1031
16835	2.10	-8.13	0.67	1104.12	-1096.74	21335.059	1031
16840	1.80	-7.79	0.49	1104.56	-1093.94	21335.062	1031
16845	1.83	-7.95	0.57	1104.51	-1092.75	21335.062	1031
16850	1.93	-7.96	0.58	1104.45	-1090.60	21335.072	1031
16855	2.04	-8.08	0.67	1104.69	-1093.03	21335.072	1031
16860	2.13	-7.76	0.42	1105.41	-1091.34	21335.078	1031
16865	2.03	-8.29	0.62	1107.23	-1090.80	21335.088	1031
16870	2.39	-8.09	0.51	1107.44	-1089.99	21335.090	1031
16875	2.48	-8.17	0.51	1107.21	-1093.01	21335.094	1031
16880	1.86	-7.89	0.45	1107.50	-1090.86	21335.096	1031
16885	2.23	-8.11	0.45	1107.57	-1090.60	21335.104	1031
16890	1.99	-7.97	0.46	1107.61	-1091.82	21335.109	1031
16895	2.44	-8.56	0.52	1109.27	-1094.82	21335.115	1031
16900	2.30	-8.54	0.53	1109.43	-1089.99	21335.121	1031
16905	2.53	-8.22	0.26	1109.50	-1088.59	21335.125	1031
16910	2.60	-8.77	0.54	1109.44	-1089.83	21335.127	1031
16915	2.22	-8.16	0.31	1109.45	-1090.12	21335.133	1031
16920	2.11	-8.42	0.45	1109.50	-1091.07	21335.139	1031
16925	2.08	-8.59	0.49	1110.45	-1089.97	21335.146	1031
16930	1.96	-8.94	0.65	1110.95	-1089.57	21335.152	1031
16935	2.45	-8.20	0.17	1110.96	-1092.92	21335.156	1031
16940	1.96	-8.30	0.27	1111.08	-1085.28	21335.158	1031
16945	2.41	-9.00	0.61	1110.95	-1071.73	21335.166	1031
16950	2.42	-8.41	0.36	1111.01	-1065.87	21335.176	1031
16955	1.86	-8.58	0.28	1113.56	-1068.61	21335.174	1031
16960	1.97	-9.13	0.48	1114.32	-1077.89	21335.184	1031
16965	2.07	-9.14	0.44	1114.15	-1081.48	21335.186	1031
16970	2.22	-9.31	0.51	1114.39	-1075.69	21335.188	1031
16975	2.75	-9.42	0.58	1115.51	-1077.67	21335.195	1031
16980	2.45	-9.29	0.45	1114.80	-1074.79	21335.197	1031
16985	2.05	-8.96	0.27	1114.64	-1075.97	21335.207	1031
16990	2.03	-8.93	0.30	1114.42	-1081.90	21335.215	1031
16995	2.37	-9.09	0.25	1116.06	-1076.55	21335.217	1031
17000	2.17	-9.32	0.31	1117.21	-1075.82	21335.219	1031
17005	1.77	-9.38	0.29	1117.17	-1073.70	21335.223	1031
17010	1.99	-9.19	0.14	1117.24	-1075.39	21335.229	1031
17015	2.03	-9.44	0.27	1117.11	-1068.67	21335.236	1031
17020	2.18	-9.41	0.24	1117.26	-1066.91	21335.240	1031
17025	2.11	-9.24	0.14	1117.39	-1065.87	21335.246	1031
17030	2.37	-9.70	0.30	1119.35	-1060.39	21335.250	1031
17035	2.37	-9.93	0.44	1119.67	-1063.41	21335.252	1031
17040	2.35	-9.88	0.43	1119.36	-1063.61	21335.262	1031
17045	2.04	-10.00	0.48	1119.47	-1062.20	21335.264	1031
17050	2.05	-9.77	0.32	1119.51	-1068.70	21335.268	1031
17055	2.19	-9.62	0.20	1119.43	-1061.33	21335.277	1031
17060	2.12	-9.83	0.26	1120.89	-1058.68	21335.279	1031
17065	2.04	-10.50	0.60	1121.86	-1059.67	21335.281	1031
17070	2.27	-9.92	0.21	1121.54	-1065.72	21335.293	1031
17075	2.03	-10.08	0.31	1122.04	-1065.21	21335.297	1031
17080	2.17	-9.54	0.01	1121.96	-1067.54	21335.299	1031
17085	1.86	-10.13	0.36	1121.72	-1062.77	21335.309	1031
17090	2.25	-10.60	0.41	1123.77	-1064.79	21335.312	1031
17095	2.21	-10.53	0.34	1124.28	-1060.88	21335.312	1031
17100	2.26	-10.05	0.05	1124.10	-1059.56	21335.318	1031
17105	2.24	-10.53	0.27	1124.03	-1057.95	21335.322	1031
17110	2.08	-10.14	0.09	1123.92	-1059.63	21335.328	1031
17115	2.61	-10.30	0.03	1124.17	-1060.90	21335.340	1031
17120	2.10	-10.47	0.16	1125.59	-1063.52	21335.342	1031
17125	1.83	-10.74	0.26	1126.22	-1058.80	21335.344	1031
17130	2.32	-10.62	0.14	1126.38	-1058.81	21335.346	1031
17135	2.23	-10.85	0.25	1126.45	-1058.37	21335.354	1031
17140	2.09	-10.74	0.19	1126.09	-1057.51	21335.357	1031
17145	1.95	-10.77	0.22	1126.34	-1058.89	21335.363	1031
17150	2.53	-10.36	-0.06	1126.50	-1058.31	21335.371	1031
17155	2.19	-10.58	0.14	1126.42	-1060.02	21335.375	1031
17160	2.37	-10.48	-0.00	1127.06	-1057.46	21335.377	1031
17165	1.74	-11.04	0.16	1129.13	-1046.32	21335.383	1031
17170	2.52	-11.24	0.23	1129.45	-1050.56	21335.389	1031
17175	2.29	-10.92	0.06	1129.23	-1054.00	21335.395	1031
17180	1.79	-11.24	0.25	1129.06	-1051.76	21335.402	1031
17185	2.33	-11.11	0.15	1129.05	-1052.34	21335.404	1031
17190	2.31	-10.97	0.07	1129.34	-1051.90	21335.408	1031
17195	2.03	-11.28	0.13	1131.65	-1052.69	21335.412	1031
17200	1.69	-11.19	0.00	1131.89	-1054.22	21335.420	1031
17205	2.14	-11.98	0.36	1131.95	-1062.78	21335.428	1031
17210	2.08	-11.62	0.12	1132.13	-1057.22	21335.434	1031
17215	2.05	-11.75	0.22	1132.15	-1059.67	21335.438	1031
17220	2.56	-11.48	0.00	1131.66	-1053.67	21335.438	1031
17225	2.97	-11.94	0.12	1133.41	-1051.62	21335.441	1031
17230	2.57	-12.06	0.16	1133.79	-1051.49	21335.445	1031
17235	2.65	-11.92	-0.01	1133.79	-1051.28	21335.457	1031
17240	1.92	-11.82	0.12	1134.14	-1053.32	21335.465	1031
17245	1.91	-11.97	0.18	1133.90	-1048.10	21335.467	1031
17250	2.25	-11.61	-0.02	1134.01	-1048.48	21335.469	1031
17255	2.36	-11.90	0.11	1135.17	-1043.06	21335.471	1031
17260	2.51	-12.23	0.21	1136.34	-1046.38	21335.477	1031
17265	2.40	-12.22	0.12	1136.33	-1039.11	21335.486	1031
17270	2.41	-12.03	-0.01	1136.32	-1040.13	21335.490	1031
17275	2.15	-12.06	0.01	1136.30	-1046.47	21335.496	1031
17280	2.35	-12.18	0.03	1136.46	-1051.19	21335.500	1031
17285	1.75	-12.14	0.08	1136.47	-1056.32	21335.502	1031
17290	2.45	-12.67	0.15	1138.30	-1057.02	21335.510	1031
17295	1.92	-12.08	-0.14	1138.39	-1056.98	21335.514	1031
17300	2.05	-12.48	0.07	1138.46	-1054.44	21335.521	1031
17305	1.96	-12.57	0.14	1138.55	-1053.81	21335.527	1031
17310	2.42	-12.29	-0.09	1138.55	-1052.45	21335.531	1031
17315	1.91	-12.08	-0.19	1138.47	-1052.11	21335.531	1031
17320	2.01	-12.43	-0.01	1138.99	-1047.64	21335.535	1031
17325	2.15	-12.27	-0.10	1138.72	-1043.79	21335.545	1031
17330	2.40	-12.94	0.07	1141.20	-1043.49	21335.553	1031
17335	2.07	-12.75	-0.05	1141.51	-1042.49	21335.559	1031
17340	2.35	-12.74	-0.04	1141.51	-1045.18	21335.562	1031
17345	2.46	-13.05	0.21	1141.55	-1046.41	21335.562	1031
17350	2.53	-13.00	0.03	1141.72	-1039.68	21335.572	1031
17355	1.93	-13.06	0.10	1141.53	-1047.36	21335.572	1031
17360	1.77	-12.82	-0.11	1142.89	-1043.58	21335.578	1031
17365	1.55	-13.05	0.02	1143.97	-1048.19	21335.588	1031
17370	2.13	-12.80	-0.20	1143.97	-1045.36	21335.592	1031
17375	1.78	-13.09	-0.06	1144.15	-1047.41	21335.594	1031
17380	1.91	-12.83	-0.21	1143.92	-1043.07	21335.596	1031
17385	2.27	-13.37	0.12	1144.10	-1045.35	21335.602	1031
17390	2.39	-13.07	-0.15	1144.66	-1047.38	21335.609	1031
17395	2.44	-13.75	0.07	1146.19	-1045.05	21335.615	1031
17400	2.31	-13.59	0.00	1146.26	-1047.55	21335.621	1031
17405	3.04	-13.32	-0.14	1146.05	-1044.89	21335.625	1031
17410	1.96	-13.62	0.03	1146.43	-1046.12	21335.627	1031
17415	2.13	-13.43	-0.07	1146.26	-1044.85	21335.633	1031
17420	2.30	-13.27	-0.17	1146.52	-1041.74	21335.643	1031
17425	1.86	-13.49	-0.16	1148.45	-1036.99	21335.646	1031
17430	2.24	-13.81	-0.13	1148.34	-1032.35	21335.652	1031
17435	1.82	-13.90	-0.00	1148.72	-1040.77	21335.656	1031
17440	2.00	-13.89	-0.04	1148.88	-1044.50	21335.658	1031
17445	2.09	-13.70	-0.16	1148.76	-1052.04	21335.660	1031
17450	2.69	-13.88	-0.06	1148.50	-1045.31	21335.672	1031
17455	2.11	-14.10	-0.03	1150.25	-1040.92	21335.676	1031
17460	2.23	-14.16	-0.14	1150.73	-1036.26	21335.684	1031
17465	3.01	-14.24	-0.13	1150.67	-1025.96	21335.686	1031
17470	2.25	-13.96	-0.29	1150.57	-1027.99	21335.688	1031
17475	1.72	-13.99	-0.26	1150.36	-1034.36	21335.691	1031
17480	2.16	-14.23	-0.13	1150.47	-1033.99	21335.695	1031
17485	2.28	-14.33	-0.22	1151.95	-1028.64	21335.705	1031
17490	2.02	-14.53	-0.09	1152.78	-1029.28	21335.715	1031
17495	1.65	-14.47	-0.13	1152.63	-1033.35	21335.717	1031
17500	2.10	-14.42	-0.22	1152.87	-1032.42	21335.719	1031
17505	2.57	-14.30	-0.41	1152.93	-1034.72	21335.727	1031
17510	2.19	-14.42	-0.19	1152.79	-1028.17	21335.729	1031
17515	2.36	-14.62	-0.12	1153.11	-1025.89	21335.736	1031
17520	2.12	-14.32	-0.33	1152.90	-1027.58	21335.740	1031
17525	2.02	-14.87	-0.08	1154.05	-1031.83	21335.746	1031
17530	2.17	-14.81	-0.25	1155.45	-1022.43	21335.750	1031
17535	2.42	-14.87	-0.23	1155.26	-1020.62	21335.752	1031
17540	2.52	-14.93	-0.17	1155.62	-1022.52	21335.762	1031
17545	2.12	-15.35	-0.08	1155.65	-1025.56	21335.764	1031
17550	2.35	-14.90	-0.23	1155.17	-1028.12	21335.771	1031
17555	2.21	-15.05	-0.17	1155.60	-1027.94	21335.775	1031
17560	2.05	-14.87	-0.34	1157.25	-1025.92	21335.779	1031
17565	2.19	-15.20	-0.22	1157.62	-1030.06	21335.781	1031
17570	1.94	-15.60	-0.01	1157.81	-1031.47	21335.793	1031
17575	1.76	-15.13	-0.18	1157.69	-1027.67	21335.795	1031
17580	2.04	-15.17	-0.28	1157.81	-1029.02	21335.801	1031
17585	2.39	-14.94	-0.35	1157.96	-1031.23	21335.809	1031
17590	2.39	-15.53	-0.22	1160.15	-1023.78	21335.812	1031
17595	1.88	-15.81	-0.05	1160.61	-1021.90	21335.812	1031
17600	2.54	-15.81	-0.37	1160.16	-1031.89	21335.822	1031
17605	2.10	-15.62	-0.29	1160.33	-1023.79	21335.822	1031
17610	2.21	-16.27	0.04	1160.51	-1028.87	21335.830	1031
17615	2.22	-15.83	-0.17	1160.50	-1026.90	21335.838	1031
17620	1.94	-16.04	-0.21	1162.00	-1022.97	21335.842	1031
17625	2.29	-16.12	-0.07	1162.40	-1024.96	21335.844	1031
17630	2.30	-16.05	-0.11	1162.59	-1023.32	21335.848	1031
17635	2.17	-16.17	-0.12	1162.70	-1020.76	21335.852	1031
17640	1.94	-16.16	-0.15	1162.57	-1022.60	21335.857	1031
17645	2.09	-16.15	-0.08	1162.47	-1021.94	21335.865	1031
17650	2.45	-16.34	-0.17	1163.66	-1024.91	21335.871	1031
17655	2.22	-16.39	-0.20	1165.04	-1020.33	21335.875	1031
17660	2.17	-16.21	-0.21	1164.89	-1017.52	21335.877	1031
17665	2.50	-16.34	-0.24	1165.00	-1024.32	21335.883	1031
17670	1.84	-16.46	-0.30	1164.85	-1025.08	21335.889	1031
17675	2.33	-16.20	-0.38	1164.96	-1028.22	21335.895	1031
17680	1.97	-16.38	-0.21	1165.13	-1029.22	21335.902	1031
17685	2.01	-16.52	-0.14	1165.43	-1027.69	21335.904	1031
17690	2.21	-16.18	-0.25	1165.63	-1021.69	21335.908	1031
17695	2.38	-16.77	-0.15	1168.15	-1020.66	21335.914	1031
17700	2.15	-16.88	-0.24	1168.11	-1018.53	21335.920	1031
17705	2.14	-17.03	-0.09	1168.28	-1013.29	21335.924	1031
17710	2.54	-16.64	-0.39	1167.97	-1015.41	21335.934	1031
17715	2.31	-16.82	-0.30	1168.29	-1019.52	21335.936	1031
17720	1.94	-16.83	-0.32	1168.14	-1024.87	21335.938	1031
17725	2.41	-17.35	-0.21	1170.46	-1015.12	21335.941	1031
17730	2.59	-17.50	-0.19	1170.57	-1009.72	21335.949	1031
17735	1.39	-17.22	-0.13	1170.46	-1016.90	21335.955	1031
17740	2.21	-17.43	-0.22	1170.72	-1017.84	21335.963	1031
17745	2.10	-17.41	-0.25	1170.64	-1019.09	21335.967	1031
17750	1.78	-17.54	-0.15	1170.56	-1020.10	21335.969	1031
17755	2.07	-17.58	-0.27	1172.37	-1014.13	21335.973	1031
17760	1.92	-17.59	-0.33	1172.64	-1013.98	21335.979	1031
17765	1.96	-17.57	-0.43	1172.30	-1010.83	21335.988	1031
17770	2.33	-17.93	-0.14	1172.42	-1011.22	21335.990	1031
17775	2.05	-17.43	-0.46	1172.87	-1012.08	21335.996	1031
17780	2.14	-17.58	-0.34	1172.75	-1015.62	21336.000	1031
17785	1.70	-17.78	-0.20	1174.10	-1013.11	21336.002	1031
17790	2.30	-17.98	-0.25	1174.86	-1017.62	21336.010	1031
17795	2.00	-17.98	-0.21	1175.29	-1024.13	21336.014	1031
17800	2.38	-17.77	-0.41	1175.34	-1022.15	21336.021	1031
17805	2.05	-17.76	-0.38	1175.23	-1022.44	21336.027	1031
17810	1.91	-17.63	-0.46	1175.30	-1019.52	21336.029	1031
17815	2.44	-17.95	-0.28	1175.16	-1019.49	21336.031	1031
17820	2.12	-18.13	-0.15	1175.14	-1019.66	21336.035	1031
17825	2.05	-18.08	-0.21	1175.79	-1023.14	21336.045	1031
17830	2.12	-18.40	-0.20	1177.79	-1022.63	21336.053	1031
17835	2.19	-18.35	-0.27	1177.97	-1024.22	21336.059	1031
17840	2.26	-18.06	-0.52	1178.25	-1021.60	21336.061	1031
17845	1.63	-18.20	-0.32	1178.15	-1018.90	21336.062	1031
17850	2.18	-18.40	-0.30	1178.26	-1021.35	21336.068	1031
17855	1.74	-18.59	-0.17	1178.27	-1022.21	21336.074	1031
17860	1.80	-18.79	-0.25	1180.37	-1017.69	21336.080	1031
17865	2.37	-18.84	-0.22	1180.66	-1014.71	21336.086	1031
17870	1.65	-18.90	-0.17	1180.53	-1018.62	21336.092	1031
17875	1.90	-18.54	-0.48	1180.80	-1022.91	21336.094	1031
17880	2.50	-18.94	-0.33	1181.74	-1019.32	21336.096	1031
17885	2.39	-19.35	-0.10	1182.13	-1012.21	21336.105	1031
17890	1.88	-18.75	-0.38	1182.66	-1007.24	21336.109	1031
17895	2.21	-19.22	-0.29	1182.72	-1012.47	21336.113	1031
17900	2.37	-19.34	-0.26	1182.68	-1017.90	21336.121	1031
17905	2.42	-19.36	-0.18	1182.91	-1009.32	21336.125	1031
17910	2.10	-19.26	-0.36	1184.24	-1008.36	21336.133	1031
17915	2.01	-19.63	-0.19	1184.46	-1008.42	21336.135	1031
17920	2.14	-19.27	-0.45	1184.59	-1011.14	21336.143	1031
17925	2.11	-19.23	-0.42	1184.42	-1007.20	21336.146	1031
17930	2.13	-19.65	-0.23	1185.21	-1004.39	21336.152	1031
17935	2.02	-19.74	-0.32	1185.78	-1001.22	21336.154	1031
17940	2.51	-19.76	-0.38	1185.85	-1001.29	21336.158	1031
17945	2.05	-19.94	-0.21	1185.99	-998.59	21336.160	1031
17950	2.41	-20.07	-0.18	1186.37	-997.44	21336.170	1031
17955	1.98	-20.05	-0.27	1187.42	-993.74	21336.176	1031
17960	2.03	-20.10	-0.26	1187.39	-998.33	21336.182	1031
17965	2.22	-19.78	-0.48	1187.31	-1003.06	21336.186	1031
17970	2.23	-20.07	-0.26	1187.34	-1006.71	21336.188	1031
17975	2.43	-20.25	-0.31	1188.62	-1002.94	21336.193	1031
17980	2.04	-20.15	-0.37	1188.57	-1002.93	21336.199	1031
17985	2.01	-20.14	-0.32	1188.42	-997.04	21336.205	1031
17990	2.01	-19.92	-0.53	1188.60	-997.22	21336.211	1031
17995	2.42	-20.28	-0.43	1189.90	-996.40	21336.217	1031
18000	2.36	-20.20	-0.50	1190.26	-998.33	21336.219	1031
18005	2.56	-20.49	-0.22	1190.69	-999.81	21336.227	1031
18010	2.13	-20.57	-0.39	1190.97	-1003.52	21336.229	1031
18015	2.23	-20.59	-0.43	1191.21	-998.65	21336.238	1031
18020	2.25	-20.40	-0.43	1191.06	-997.70	21336.240	1031
18025	1.32	-21.49	-0.19	1192.74	-1000.28	21336.248	1031
18030	2.35	-20.96	-0.34	1192.50	-1002.45	21336.250	1031
18035	2.18	-20.85	-0.34	1192.60	-997.81	21336.252	1031
18040	2.19	-20.44	-0.60	1192.82	-993.77	21336.258	1031
18045	2.38	-20.83	-0.26	1193.13	-991.04	21336.266	1031
18050	2.58	-20.76	-0.53	1194.07	-993.69	21336.270	1031
18055	2.29	-20.72	-0.52	1194.05	-991.54	21336.277	1031
18060	2.48	-20.81	-0.54	1193.89	-993.56	21336.279	1031
18065	2.88	-20.73	-0.70	1194.21	-997.25	21336.281	1031
18070	2.28	-20.97	-0.50	1195.58	-997.24	21336.291	1031
18075	2.39	-21.13	-0.52	1195.88	-1002.51	21336.295	1030
18080	2.61	-21.12	-0.48	1195.61	-994.84	21336.303	1030
18085	2.59	-21.12	-0.37	1195.42	-996.06	21336.309	1030
18090	2.33	-20.85	-0.37	1193.95	-995.47	21336.312	1030
18095	2.32	-21.19	-0.19	1193.95	-997.03	21336.312	1030
18100	2.27	-20.94	-0.42	1194.33	-996.25	21336.316	1030
18105	2.18	-21.18	-0.36	1194.29	-990.93	21336.324	1030
18110	1.70	-21.06	-0.29	1193.21	-989.40	21336.330	1030
18115	2.22	-20.76	-0.44	1193.01	-991.32	21336.336	1030
18120	2.18	-20.90	-0.31	1193.01	-992.99	21336.342	1030
18125	2.55	-20.87	-0.36	1192.86	-994.23	21336.344	1030
18130	1.88	-20.89	-0.26	1191.72	-997.20	21336.346	1030
18135	2.61	-20.58	-0.43	1191.37	-995.40	21336.354	1030
18140	2.18	-20.23	-0.43	1190.66	-997.10	21336.361	1030
18145	2.15	-20.69	-0.23	1190.81	-996.96	21336.365	1030
18150	2.20	-20.40	-0.42	1190.90	-993.70	21336.371	1030
18155	2.58	-20.81	-0.17	1190.91	-1002.26	21336.375	1030
18160	1.83	-20.44	-0.26	1190.00	-1001.02	21336.377	1030
18165	2.43	-20.33	-0.37	1189.74	-1007.07	21336.383	1030
18170	2.71	-20.31	-0.39	1189.49	-999.40	21336.393	1030
18175	2.08	-20.51	-0.17	1189.73	-999.50	21336.395	1030
18180	1.93	-20.24	-0.31	1188.93	-996.71	21336.402	1030
18185	2.36	-20.13	-0.33	1188.09	-996.16	21336.404	1030
18190	2.25	-19.89	-0.38	1187.93	-995.49	21336.408	1030
18195	2.15	-19.90	-0.47	1187.65	-996.47	21336.418	1030
18200	1.80	-19.96	-0.29	1187.67	-995.88	21336.422	1030
18205	2.00	-19.91	-0.38	1187.50	-1004.29	21336.428	1030
18210	2.24	-19.88	-0.47	1187.52	-1003.58	21336.434	1030
18215	2.27	-19.76	-0.31	1185.99	-1004.00	21336.436	1030
18220	2.09	-19.68	-0.41	1185.70	-1002.37	21336.438	1030
18225	2.06	-19.29	-0.68	1185.90	-1007.17	21336.447	1030
18230	2.25	-19.57	-0.49	1185.67	-1000.83	21336.447	1030
18235	2.72	-19.05	-0.53	1184.35	-1000.00	21336.455	1030
18240	2.29	-19.45	-0.39	1184.39	-1004.97	21336.463	1030
18245	1.96	-19.31	-0.40	1183.99	-1009.73	21336.467	1030
18250	1.96	-18.98	-0.54	1184.05	-1011.44	21336.471	1030
18255	2.33	-19.08	-0.46	1183.64	-1013.01	21336.475	1030
18260	2.64	-19.13	-0.50	1183.42	-1014.77	21336.479	1030
18265	2.48	-19.22	-0.37	1183.21	-1009.90	21336.486	1030
18270	2.59	-19.36	-0.34	1183.21	-1008.34	21336.490	1030
18275	1.96	-19.29	-0.29	1183.17	-1012.06	21336.498	1030
18280	2.47	-19.11	-0.49	1183.17	-1005.98	21336.500	1030
18285	1.95	-19.15	-0.43	1182.49	-1009.13	21336.502	1030
18290	2.13	-18.99	-0.54	1181.95	-1006.38	21336.510	1030
18295	2.04	-19.12	-0.38	1181.81	-1003.17	21336.514	1030
18300	2.05	-19.38	-0.23	1181.95	-1003.69	21336.520	1030
18305	2.55	-19.06	-0.36	1181.49	-1006.08	21336.527	1030
18310	2.56	-18.69	-0.37	1179.66	-1007.75	21336.529	1030
18315	2.13	-18.80	-0.32	1179.60	-1012.29	21336.531	1030
18320	2.33	-18.57	-0.44	1179.06	-1008.48	21336.535	1030
18325	2.33	-18.56	-0.40	1179.06	-1009.89	21336.545	1030
18330	1.97	-18.49	-0.38	1178.69	-1006.04	21336.553	1030
18335	2.26	-18.47	-0.42	1179.06	-1003.71	21336.559	1030
18340	2.50	-18.56	-0.38	1178.77	-1010.63	21336.561	1030
18345	2.02	-18.51	-0.34	1178.60	-1007.46	21336.562	1030
18350	2.06	-18.80	-0.26	1178.73	-1006.96	21336.566	1030
18355	1.86	-18.55	-0.40	1179.07	-1004.98	21336.574	1030
18360	2.32	-17.93	-0.59	1176.07	-999.18	21336.580	1030
18365	2.46	-18.32	-0.23	1176.01	-1008.05	21336.588	1030
18370	2.23	-18.19	-0.30	1175.54	-1009.37	21336.592	1030
18375	2.39	-17.86	-0.52	1175.45	-1012.13	21336.594	1030
18380	2.06	-17.64	-0.53	1174.62	-1008.82	21336.600	1030
18385	2.50	-17.98	-0.31	1174.36	-1008.30	21336.604	1030
18390	2.58	-17.94	-0.34	1174.30	-1008.80	21336.611	1030
18395	2.30	-17.87	-0.36	1174.12	-1007.86	21336.615	1030
18400	1.56	-18.05	-0.25	1174.46	-1008.19	21336.621	1030
18405	1.87	-18.07	-0.26	1174.19	-1007.13	21336.625	1030
18410	2.25	-17.48	-0.48	1173.55	-1007.04	21336.627	1030
18415	2.39	-17.57	-0.35	1172.17	-1013.67	21336.633	1030
18420	2.47	-17.77	-0.26	1172.06	-1015.68	21336.643	1030
18425	2.63	-17.71	-0.30	1172.17	-1019.45	21336.645	1030
18430	2.19	-17.61	-0.33	1171.91	-1019.78	21336.650	1030
18435	2.29	-17.43	-0.29	1171.20	-1018.80	21336.654	1030
18440	2.63	-17.62	-0.20	1171.02	-1017.00	21336.658	1030
18445	2.68	-16.86	-0.62	1170.21	-1016.19	21336.668	1030
18450	2.48	-17.39	-0.31	1170.09	-1015.44	21336.670	1030
18455	2.34	-17.40	-0.19	1170.29	-1012.40	21336.674	1030
18460	2.11	-17.22	-0.32	1169.81	-1018.78	21336.684	1030
18465	2.28	-17.00	-0.32	1168.57	-1014.98	21336.686	1030
18470	2.21	-16.81	-0.46	1168.30	-1015.82	21336.688	1030
18475	1.95	-16.69	-0.42	1167.60	-1015.67	21336.695	1030
18480	2.29	-16.75	-0.45	1167.31	-1018.32	21336.701	1030
18485	2.08	-17.15	-0.16	1167.32	-1022.99	21336.705	1030
18490	2.12	-16.83	-0.28	1167.26	-1014.96	21336.713	1030
18495	2.37	-16.83	-0.16	1166.18	-1017.34	21336.717	1030
18500	2.09	-16.72	-0.23	1166.16	-1020.18	21336.719	1030
18505	2.40	-16.28	-0.49	1165.49	-1012.56	21336.727	1030
18510	2.02	-16.79	-0.21	1165.36	-1006.77	21336.729	1030
18515	2.53	-16.73	-0.31	1164.91	-1016.16	21336.738	1030
18520	2.24	-16.64	-0.28	1165.29	-1027.17	21336.740	1030
18525	2.52	-16.56	-0.40	1164.47	-1021.11	21336.746	1030
18530	2.17	-16.48	-0.34	1163.97	-1019.15	21336.750	1030
18535	2.36	-16.30	-0.29	1162.83	-1022.88	21336.758	1030
18540	2.21	-16.38	-0.33	1163.18	-1013.36	21336.760	1030
18545	2.14	-16.44	-0.29	1163.11	-1014.37	21336.768	1030
18550	1.89	-16.37	-0.24	1163.01	-1014.58	21336.771	1030
18555	2.63	-16.25	-0.34	1162.59	-1016.90	21336.777	1030
18560	2.36	-16.23	-0.29	1161.80	-1017.23	21336.779	1030
18565	2.81	-16.31	-0.19	1161.68	-1021.64	21336.781	1030
18570	2.71	-16.14	-0.31	1161.61	-1023.85	21336.791	1030
18575	2.59	-16.32	-0.21	1161.57	-1019.32	21336.795	1030
18580	2.38	-15.90	-0.35	1161.39	-1019.48	21336.803	1030
18585	2.26	-15.90	-0.29	1161.09	-1016.12	21336.809	1030
18590	2.39	-15.99	-0.22	1159.46	-1020.97	21336.811	1030
18595	2.30	-15.59	-0.48	1159.21	-1019.41	21336.812	1030
18600	1.93	-15.59	-0.49	1159.34	-1017.81	21336.820	1030
18605	1.96	-15.97	-0.27	1159.12	-1019.61	21336.824	1030
18610	2.48	-15.74	-0.36	1158.99	-1015.89	21336.834	1030
18615	2.43	-15.84	-0.32	1158.99	-1017.35	21336.836	1030
18620	2.10	-15.44	-0.41	1157.52	-1015.05	21336.842	1030
18625	2.10	-15.32	-0.38	1157.06	-1015.71	21336.844	1030
18630	1.43	-15.83	0.04	1156.68	-1012.57	21336.852	1030
18635	2.18	-15.68	-0.17	1156.90	-1012.91	21336.852	1030
18640	2.32	-15.49	-0.26	1156.75	-1012.67	21336.863	1030
18645	2.20	-15.24	-0.40	1156.52	-1011.35	21336.865	1030
18650	2.84	-15.06	-0.36	1154.24	-1015.30	21336.871	1030
18655	2.50	-14.93	-0.45	1154.75	-1019.15	21336.875	1030
18660	2.42	-15.27	-0.20	1154.77	-1021.69	21336.877	1030
18665	2.43	-14.98	-0.31	1155.00	-1018.10	21336.883	1030
18670	1.68	-15.28	-0.04	1154.28	-1018.96	21336.891	1030
18675	1.93	-15.02	-0.13	1152.98	-1029.73	21336.895	1030
18680	2.53	-14.81	-0.25	1153.05	-1028.99	21336.902	1030
18685	1.97	-14.49	-0.46	1153.11	-1029.42	21336.906	1030
18690	2.48	-14.74	-0.33	1153.08	-1024.74	21336.908	1030
18695	2.27	-14.76	-0.24	1153.26	-1023.75	21336.910	1030
18700	2.18	-14.93	-0.13	1153.02	-1024.43	21336.922	1030
18705	2.24	-14.70	-0.27	1151.20	-1029.49	21336.924	1030
18710	2.25	-14.74	-0.27	1151.32	-1029.22	21336.934	1030
18715	2.63	-14.78	-0.23	1151.28	-1020.11	21336.936	1030
18720	2.41	-14.84	-0.24	1151.38	-1023.52	21336.938	1030
18725	2.31	-14.35	-0.35	1149.90	-1030.98	21336.947	1030
18730	1.80	-14.36	-0.28	1149.57	-1025.49	21336.951	1030
18735	2.63	-14.19	-0.31	1149.58	-1034.06	21336.957	1030
18740	2.09	-14.57	-0.16	1149.56	-1029.73	21336.963	1030
18745	1.87	-14.28	-0.19	1148.36	-1029.40	21336.967	1030
18750	2.04	-13.99	-0.33	1148.16	-1028.52	21336.969	1030
18755	2.40	-14.60	0.01	1147.85	-1031.96	21336.977	1030
18760	1.84	-14.02	-0.28	1147.92	-1030.23	21336.977	1030
18765	2.13	-14.16	-0.16	1147.71	-1026.94	21336.988	1030
18770	2.04	-14.12	-0.23	1147.39	-1022.78	21336.990	1030
18775	2.09	-13.95	-0.28	1146.79	-1023.22	21336.998	1030
18780	2.10	-13.97	-0.20	1146.11	-1025.71	21337.000	1030
18785	1.97	-13.60	-0.34	1145.77	-1027.91	21337.002	1030
18790	2.05	-14.01	-0.08	1145.66	-1030.53	21337.008	1030
18795	2.15	-13.53	-0.31	1145.02	-1030.61	21337.016	1030
18800	1.95	-13.37	-0.31	1144.55	-1032.43	21337.020	1030
18805	2.22	-13.72	-0.15	1144.28	-1033.02	21337.027	1030
18810	1.92	-13.54	-0.24	1144.33	-1033.62	21337.029	1030
18815	2.42	-13.74	-0.15	1144.07	-1036.74	21337.031	1030
18820	2.48	-13.45	-0.24	1143.11	-1037.87	21337.037	1030
18825	1.85	-13.43	-0.12	1143.22	-1034.17	21337.045	1030
18830	1.64	-13.93	0.20	1142.58	-1035.40	21337.049	1030
18835	2.14	-13.45	-0.10	1142.55	-1026.56	21337.057	1030
18840	1.78	-13.21	-0.20	1142.69	-1027.67	21337.061	1030
18845	2.08	-13.28	-0.15	1142.64	-1037.53	21337.062	1030
18850	1.82	-12.85	-0.27	1140.80	-1031.72	21337.072	1030
18855	2.02	-13.27	-0.02	1140.85	-1029.77	21337.074	1030
18860	1.83	-13.07	-0.01	1140.83	-1037.49	21337.080	1030
18865	2.43	-12.97	-0.23	1140.96	-1034.97	21337.086	1030
18870	2.38	-12.95	-0.17	1139.65	-1030.91	21337.092	1030
18875	2.48	-13.29	0.07	1139.30	-1033.33	21337.094	1030
18880	1.87	-12.89	-0.07	1138.83	-1035.59	21337.098	1030
18885	1.83	-12.63	-0.20	1138.32	-1041.28	21337.105	1030
18890	2.54	-12.10	-0.34	1138.60	-1037.48	21337.111	1030
18895	2.05	-12.80	-0.05	1138.85	-1041.03	21337.113	1030
18900	2.06	-12.48	-0.08	1138.52	-1039.98	21337.121	1030
18905	1.73	-12.60	-0.16	1138.53	-1040.72	21337.125	1030
18910	1.87	-12.38	-0.18	1137.39	-1046.12	21337.129	1030
18915	2.16	-12.23	-0.24	1136.29	-1049.84	21337.133	1030
18920	2.22	-12.30	-0.12	1136.00	-1047.53	21337.143	1030
18925	2.28	-12.46	-0.07	1135.57	-1051.09	21337.145	1030
18930	2.49	-12.73	0.08	1135.22	-1043.42	21337.152	1030
18935	1.97	-12.43	0.03	1135.22	-1045.09	21337.156	1030
18940	2.02	-12.64	0.05	1134.88	-1048.69	21337.158	1030
18945	2.23	-12.24	-0.12	1134.04	-1048.72	21337.162	1030
18950	1.75	-12.30	-0.08	1133.98	-1049.26	21337.170	1030
18955	1.97	-12.37	0.02	1133.95	-1050.14	21337.178	1030
18960	2.44	-12.17	-0.06	1133.85	-1052.98	21337.184	1030
18965	2.03	-12.09	-0.09	1133.31	-1059.66	21337.188	1030
18970	2.25	-12.10	-0.10	1133.44	-1060.53	21337.188	1030
18975	2.00	-11.98	-0.17	1133.30	-1060.12	21337.189	1030
18980	1.88	-12.31	0.03	1133.39	-1054.15	21337.201	1030
18985	2.12	-11.83	-0.05	1131.00	-1060.57	21337.203	1030
18990	2.29	-11.68	-0.12	1131.06	-1058.67	21337.213	1030
18995	2.40	-11.93	0.07	1130.99	-1065.20	21337.217	1030
19000	2.37	-11.85	-0.05	1130.97	-1060.45	21337.219	1030
19005	2.21	-11.61	-0.02	1129.80	-1066.82	21337.223	1030
19010	2.18	-11.76	0.07	1129.30	-1058.77	21337.227	1030
19015	2.56	-11.85	0.10	1129.09	-1058.56	21337.238	1030
19020	1.95	-11.57	0.01	1128.70	-1060.12	21337.240	1030
19025	2.13	-11.44	-0.03	1128.41	-1058.10	21337.248	1030
19030	2.09	-11.55	0.03	1128.49	-1060.84	21337.250	1030
19035	2.61	-10.93	-0.36	1128.40	-1064.41	21337.256	1030
19040	2.09	-11.07	-0.24	1128.67	-1062.24	21337.260	1030
19045	2.49	-11.12	-0.12	1127.40	-1061.37	21337.264	1030
19050	2.09	-11.26	0.07	1126.59	-1069.21	21337.270	1030
19055	2.36	-10.78	-0.17	1126.33	-1062.08	21337.277	1030
19060	2.06	-11.26	0.19	1125.89	-1060.64	21337.279	1030
19065	2.42	-10.99	0.06	1125.78	-1066.03	21337.281	1030
19070	2.33	-11.17	0.05	1125.87	-1070.67	21337.289	1030
19075	2.48	-10.72	-0.05	1125.14	-1073.33	21337.297	1030
19080	2.02	-10.83	0.04	1124.35	-1069.90	21337.303	1030
19085	2.03	-10.87	0.09	1123.82	-1068.09	21337.309	1030
19090	2.46	-10.83	0.13	1123.05	-1071.48	21337.312	1030
19095	2.57	-10.71	0.06	1123.23	-1061.32	21337.312	1030
19100	2.38	-11.00	0.20	1123.49	-1064.82	21337.316	1030
19105	1.80	-10.92	0.21	1122.76	-1061.87	21337.326	1030
19110	1.99	-10.44	0.05	1121.78	-1064.95	21337.334	1030
19115	1.95	-10.55	0.09	1121.94	-1069.61	21337.338	1030
19120	2.37	-10.22	-0.06	1121.83	-1066.54	21337.340	1030
19125	2.42	-10.50	0.07	1121.56	-1071.37	21337.344	1030
19130	3.20	-10.13	-0.22	1121.42	-1075.87	21337.352	1030
19135	2.42	-10.44	0.05	1121.41	-1073.10	21337.354	1030
19140	2.12	-10.56	0.13	1121.92	-1067.56	21337.363	1030
19145	2.26	-10.46	0.07	1121.65	-1064.64	21337.363	1030
19150	2.23	-9.87	-0.06	1119.46	-1070.85	21337.371	1030
19155	2.01	-10.56	0.41	1119.09	-1069.17	21337.375	1030
19160	2.33	-10.17	0.10	1119.29	-1075.03	21337.383	1030
19165	2.50	-10.08	0.16	1119.07	-1068.35	21337.383	1030
19170	2.74	-10.04	0.04	1119.34	-1075.95	21337.393	1030
19175	2.51	-10.24	0.23	1119.33	-1078.42	21337.396	1030
19180	2.13	-9.66	0.05	1117.56	-1081.53	21337.402	1030
19185	2.29	-9.83	0.17	1117.00	-1082.04	21337.404	1030
19190	1.98	-9.42	-0.04	1116.63	-1087.11	21337.408	1030
19195	2.24	-9.89	0.18	1117.03	-1084.92	21337.410	1030
19200	1.71	-9.91	0.37	1117.22	-1086.18	21337.422	1030
19205	2.40	-9.98	0.31	1116.62	-1084.15	21337.426	1030
19210	1.77	-10.28	0.57	1116.79	-1079.54	21337.434	1030
19215	2.07	-10.00	0.34	1116.99	-1077.02	21337.436	1030
19220	1.96	-9.85	0.34	1115.38	-1084.91	21337.438	1030
19225	1.71	-9.56	0.33	1113.84	-1080.49	21337.441	1030
19230	2.17	-9.60	0.35	1113.83	-1080.06	21337.451	1030
19235	2.37	-9.51	0.28	1113.88	-1077.15	21337.455	1030
19240	2.17	-9.24	0.15	1113.74	-1064.64	21337.463	1030
19245	2.17	-9.36	0.19	1113.85	-1064.54	21337.467	1030
19250	2.25	-9.10	0.07	1113.69	-1071.80	21337.469	1030
19255	2.05	-9.32	0.36	1111.65	-1076.39	21337.475	1030
19260	1.76	-9.14	0.34	1111.31	-1070.30	21337.480	1030
19265	2.39	-8.59	-0.02	1111.49	-1076.02	21337.490	1030
19270	2.20	-9.48	0.46	1111.27	-1073.95	21337.488	1030
19275	2.01	-9.22	0.43	1110.21	-1089.39	21337.498	1030
19280	2.48	-9.14	0.38	1109.85	-1080.69	21337.500	1030
19285	2.37	-8.60	0.06	1109.92	-1069.37	21337.508	1030
19290	1.89	-8.89	0.29	1109.95	-1073.97	21337.508	1030
19295	2.14	-8.97	0.32	1109.96	-1082.02	21337.514	1030
19300	2.20	-9.00	0.31	1109.86	-1085.22	21337.521	1030
19305	3.17	-9.51	0.57	1107.83	-1083.37	21337.527	1030
19310	2.51	-8.88	0.43	1107.62	-1085.42	21337.529	1030
19315	2.37	-8.50	0.30	1107.40	-1085.26	21337.531	1030
19320	2.31	-8.80	0.38	1107.41	-1086.73	21337.535	1030
19325	2.22	-8.57	0.31	1106.85	-1084.57	21337.549	1030
19330	2.27	-8.40	0.23	1106.33	-1089.45	21337.551	1030
19335	2.10	-8.80	0.47	1106.29	-1090.80	21337.557	1030
19340	2.17	-8.62	0.35	1106.32	-1093.22	21337.562	1030
19345	2.12	-8.70	0.44	1106.01	-1092.53	21337.562	1030
19350	2.39	-8.72	0.51	1104.81	-1090.29	21337.568	1030
19355	2.21	-8.25	0.30	1104.55	-1091.62	21337.576	1030
19360	2.11	-8.48	0.47	1104.44	-1088.00	21337.580	1030
19365	1.99	-8.34	0.40	1104.47	-1089.24	21337.586	1030
19370	2.14	-8.31	0.36	1104.39	-1087.60	21337.592	1030
19375	2.38	-8.28	0.36	1104.31	-1086.01	21337.594	1030
19380	2.00	-8.09	0.45	1102.55	-1086.58	21337.602	1030
19385	1.87	-8.06	0.44	1102.22	-1085.20	21337.604	1030
19390	2.47	-7.71	0.25	1101.76	-1078.56	21337.609	1030
19395	1.80	-8.01	0.47	1101.85	-1082.93	21337.611	1030
19400	1.89	-8.01	0.44	1101.46	-1080.61	21337.621	1030
19405	2.39	-7.87	0.41	1101.34	-1076.09	21337.625	1030
19410	2.26	-7.60	0.32	1100.34	-1085.82	21337.627	1030
19415	2.18	-7.45	0.32	1100.27	-1093.68	21337.633	1030
19420	2.35	-7.18	0.07	1100.07	-1086.73	21337.643	1030
19425	2.49	-7.54	0.31	1100.07	-1087.51	21337.645	1030
19430	1.95	-7.76	0.45	1100.28	-1096.52	21337.652	1030
19435	2.31	-7.76	0.39	1100.46	-1100.59	21337.654	1030
19440	2.27	-7.43	0.38	1098.87	-1097.98	21337.658	1030
19445	1.99	-7.64	0.49	1098.36	-1098.33	21337.660	1030
19450	2.08	-7.42	0.44	1098.34	-1095.22	21337.670	1030
19455	2.08	-7.92	0.69	1098.13	-1097.12	21337.678	1030
19460	2.41	-7.38	0.40	1097.44	-1102.06	21337.682	1030
19465	2.19	-7.64	0.61	1096.60	-1102.18	21337.686	1030
19470	2.21	-7.47	0.52	1096.35	-1095.30	21337.688	1030
19475	1.80	-7.06	0.41	1095.93	-1101.06	21337.691	1030
19480	1.90	-7.27	0.49	1096.04	-1105.34	21337.699	1030
19485	2.03	-7.40	0.58	1095.75	-1099.60	21337.709	1030
19490	1.97	-7.23	0.54	1095.96	-1106.81	21337.711	1030
19495	2.12	-7.06	0.49	1094.59	-1099.67	21337.717	1030
19500	2.42	-6.80	0.34	1094.70	-1102.73	21337.719	1030
19505	2.73	-7.21	0.53	1094.80	-1100.51	21337.729	1030
19510	2.54	-6.87	0.39	1094.50	-1103.57	21337.729	1030
19515	2.52	-6.92	0.56	1093.13	-1102.18	21337.736	1030
19520	2.14	-7.37	0.84	1092.82	-1106.01	21337.736	1030
19525	2.08	-6.72	0.58	1091.95	-1106.44	21337.746	1030
19530	2.22	-6.66	0.54	1091.79	-1112.93	21337.750	1030
19535	2.49	-7.40	0.88	1091.99	-1113.24	21337.758	1030
19540	2.15	-6.92	0.63	1091.76	-1112.53	21337.758	1030
19545	2.87	-6.83	0.54	1092.00	-1111.43	21337.766	1030
19550	1.76	-6.86	0.66	1091.90	-1107.96	21337.770	1030
19555	2.61	-6.33	0.42	1090.15	-1113.84	21337.777	1030
19560	1.98	-6.94	0.75	1089.72	-1116.34	21337.779	1030
19565	2.26	-6.29	0.47	1088.97	-1119.31	21337.781	1030
19570	2.46	-6.71	0.72	1088.62	-1116.16	21337.785	1030
19575	2.30	-6.57	0.70	1088.57	-1117.99	21337.797	1030
19580	2.19	-6.35	0.60	1088.34	-1113.54	21337.803	1030
19585	2.04	-7.03	0.90	1088.55	-1121.81	21337.809	1030
19590	2.22	-6.18	0.49	1088.87	-1117.67	21337.812	1030
19595	2.12	-6.62	0.77	1087.97	-1112.48	21337.812	1030
19600	2.43	-6.17	0.64	1086.77	-1106.59	21337.816	1030
19605	2.25	-6.06	0.60	1086.21	-1117.73	21337.826	1030
19610	2.11	-6.49	0.85	1085.95	-1122.63	21337.832	1030
19615	1.91	-6.16	0.75	1086.12	-1119.64	21337.838	1030
19620	2.10	-6.00	0.63	1085.96	-1120.46	21337.840	1030
19625	2.07	-6.00	0.66	1085.85	-1119.87	21337.844	1030
19630	2.41	-6.37	0.86	1084.46	-1119.11	21337.846	1030
19635	2.28	-6.32	0.82	1084.37	-1119.87	21337.855	1030
19640	2.03	-6.31	0.87	1084.55	-1113.84	21337.861	1030
19645	2.18	-5.94	0.66	1084.48	-1116.62	21337.863	1030
19650	2.22	-6.27	0.88	1084.05	-1113.82	21337.873	1030
19655	1.96	-5.95	0.72	1083.97	-1114.75	21337.875	1030
19660	1.60	-5.91	0.75	1083.85	-1114.64	21337.877	1030
19665	1.93	-5.87	0.68	1083.85	-1112.46	21337.883	1030
19670	1.49	-5.74	0.83	1081.32	-1114.60	21337.891	1030
19675	2.01	-5.55	0.74	1081.02	-1119.01	21337.895	1030
19680	2.08	-5.47	0.64	1080.98	-1117.29	21337.902	1030
19685	2.03	-5.50	0.64	1080.93	-1112.89	21337.904	1030
19690	2.38	-5.42	0.61	1080.00	-1113.53	21337.908	1030
19695	2.06	-5.54	0.75	1079.66	-1112.40	21337.912	1030
19700	2.82	-5.04	0.44	1079.90	-1116.08	21337.920	1030
19705	2.02	-5.30	0.65	1079.78	-1113.32	21337.926	1030
19710	2.04	-5.35	0.69	1079.32	-1115.92	21337.934	1030
19715	2.03	-5.32	0.79	1078.00	-1118.13	21337.936	1030
19720	2.01	-5.31	0.84	1078.09	-1121.15	21337.938	1030
19725	1.96	-5.21	0.84	1077.27	-1125.23	21337.941	1030
19730	1.86	-5.21	0.86	1077.05	-1120.56	21337.951	1030
19735	1.67	-5.06	0.81	1077.03	-1115.55	21337.957	1030
19740	2.02	-4.98	0.77	1076.83	-1114.60	21337.963	1030
19745	1.91	-4.93	0.76	1075.64	-1119.49	21337.967	1030
19750	1.72	-5.02	0.86	1075.66	-1118.97	21337.969	1030
19755	1.57	-4.97	0.83	1075.77	-1116.63	21337.973	1030
19760	1.94	-5.44	1.04	1075.57	-1114.94	21337.980	1030
19765	1.73	-4.76	0.84	1073.76	-1124.37	21337.986	1030
19770	1.55	-5.17	1.07	1073.86	-1123.34	21337.988	1030
19775	2.16	-4.91	0.93	1073.92	-1112.84	21337.996	1030
19780	1.87	-4.99	0.98	1074.04	-1108.84	21338.000	1030
19785	2.28	-4.36	0.78	1072.32	-1112.41	21338.008	1030
19790	1.78	-4.50	0.87	1072.46	-1116.85	21338.010	1030
19795	2.28	-4.88	1.02	1072.58	-1118.13	21338.014	1030
19800	1.77	-4.57	0.93	1072.39	-1117.25	21338.021	1030
19805	2.02	-4.41	0.90	1070.50	-1122.28	21338.027	1030
19810	1.91	-4.88	1.17	1070.62	-1124.76	21338.029	1030
19815	1.53	-4.95	1.21	1070.71	-1124.01	21338.033	1030
19820	2.09	-4.50	1.01	1070.65	-1123.51	21338.035	1030
19825	1.71	-4.17	0.95	1069.71	-1134.56	21338.049	1030
19830	1.88	-3.96	0.85	1069.57	-1131.23	21338.053	1030
19835	1.94	-4.18	0.92	1069.46	-1131.59	21338.059	1030
19840	1.81	-4.39	1.10	1069.34	-1133.27	21338.062	1030
19845	1.64	-4.76	1.28	1068.95	-1133.25	21338.062	1030
19850	1.85	-3.86	0.88	1067.86	-1136.62	21338.068	1030
19855	2.28	-4.05	0.98	1067.57	-1140.29	21338.076	1030
19860	2.18	-4.44	1.22	1066.93	-1136.82	21338.080	1030
19865	2.07	-4.11	1.06	1067.02	-1138.30	21338.088	1030
19870	1.73	-3.64	0.85	1066.94	-1138.49	21338.092	1030
19875	1.81	-4.03	1.08	1066.84	-1137.45	21338.094	1030
19880	1.55	-3.97	1.17	1065.52	-1144.97	21338.096	1030
19885	1.25	-4.24	1.30	1065.34	-1142.37	21338.105	1030
19890	1.65	-3.94	1.18	1064.94	-1140.83	21338.111	1030
19895	2.25	-4.14	1.24	1065.00	-1146.61	21338.111	1030
19900	2.10	-3.23	0.81	1064.83	-1148.79	21338.123	1030
19905	2.00	-3.72	1.08	1064.82	-1147.32	21338.125	1030
19910	1.95	-3.88	1.15	1064.76	-1142.77	21338.127	1030
19915	2.09	-3.62	1.03	1064.72	-1143.90	21338.137	1030
19920	1.46	-3.34	1.06	1062.69	-1149.62	21338.141	1030
19925	1.98	-3.75	1.24	1062.65	-1150.99	21338.143	1030
19930	1.71	-3.37	1.11	1062.33	-1141.70	21338.152	1030
19935	1.88	-3.54	1.17	1062.55	-1142.97	21338.154	1030
19940	1.24	-3.82	1.36	1061.61	-1152.05	21338.162	1030
19945	1.66	-3.40	1.16	1060.97	-1153.58	21338.162	1030
19950	1.62	-3.85	1.36	1061.12	-1154.90	21338.170	1030
19955	2.08	-3.64	1.28	1061.34	-1153.35	21338.178	1030
19960	1.85	-3.82	1.37	1060.56	-1151.99	21338.184	1030
19965	1.99	-3.75	1.31	1059.78	-1159.99	21338.186	1030
19970	1.72	-3.64	1.33	1059.43	-1154.06	21338.188	1030
19975	2.12	-3.41	1.19	1059.25	-1153.27	21338.191	1030
19980	2.14	-3.05	1.11	1059.22	-1156.21	21338.199	1030
19985	1.66	-3.57	1.42	1058.45	-1155.34	21338.209	1030
19990	1.82	-3.35	1.32	1057.94	-1155.59	21338.213	1030
19995	2.29	-3.64	1.44	1057.62	-1160.88	21338.217	1030
20000	1.37	-3.49	1.43	1057.64	-1156.73	21338.219	1030
20005	1.63	-3.39	1.37	1057.59	-1156.00	21338.229	1030
20010	1.99	-3.26	1.33	1057.46	-1153.58	21338.230	1030
20015	1.78	-3.12	1.33	1056.01	-1151.54	21338.238	1030
20020	1.89	-2.82	1.22	1056.05	-1157.73	21338.238	1030
20025	1.17	-3.38	1.61	1055.07	-1163.82	21338.248	1030
20030	1.57	-2.94	1.37	1055.22	-1167.16	21338.250	1030
20035	1.72	-2.97	1.39	1054.99	-1160.52	21338.252	1030
20040	2.05	-2.85	1.30	1055.19	-1159.09	21338.258	1030
20045	1.72	-2.90	1.45	1053.98	-1154.91	21338.266	1030
20050	2.02	-2.66	1.32	1053.81	-1152.22	21338.270	1030
20055	1.96	-3.04	1.51	1053.65	-1156.16	21338.277	1030
20060	1.82	-3.43	1.70	1053.66	-1159.93	21338.279	1030
20065	1.06	-3.42	1.86	1052.58	-1152.05	21338.287	1030
20070	1.10	-2.83	1.54	1052.60	-1156.34	21338.285	1030
20075	1.80	-2.32	1.30	1052.04	-1165.16	21338.295	1030
20080	1.66	-2.81	1.56	1051.65	-1161.81	21338.303	1030
20085	1.75	-2.46	1.39	1051.22	-1161.88	21338.309	1030
20090	2.16	-2.99	1.62	1051.01	-1167.50	21338.312	1030
20095	2.40	-2.88	1.56	1050.87	-1164.44	21338.312	1030
20100	1.82	-2.70	1.54	1050.84	-1160.93	21338.316	1030
20105	2.05	-2.53	1.48	1050.36	-1160.64	21338.326	1030
20110	1.99	-2.49	1.51	1049.46	-1164.38	21338.334	1030
20115	1.75	-2.22	1.41	1049.28	-1161.45	21338.334	1030
20120	1.74	-2.59	1.59	1049.40	-1161.69	21338.342	1030
20125	1.50	-2.55	1.62	1049.12	-1160.28	21338.344	1030
20130	1.85	-2.42	1.60	1047.97	-1161.50	21338.346	1030
20135	2.32	-2.37	1.54	1048.23	-1160.41	21338.355	1030
20140	2.12	-1.90	1.35	1047.10	-1165.62	21338.359	1030
20145	1.77	-2.30	1.59	1046.85	-1163.42	21338.361	1030
20150	1.77	-2.19	1.56	1046.75	-1163.76	21338.371	1031
20155	1.21	-2.15	1.58	1047.02	-1166.35	21338.375	1031
20160	1.98	-2.50	1.63	1048.19	-1161.85	21338.383	1031
20165	1.74	-2.13	1.52	1048.10	-1167.50	21338.383	1031
20170	1.44	-2.53	1.74	1048.23	-1169.42	21338.393	1031
20175	1.62	-2.47	1.67	1048.39	-1168.36	21338.396	1031
20180	1.82	-2.38	1.55	1049.52	-1165.53	21338.402	1031
20185	1.64	-2.42	1.57	1049.78	-1164.92	21338.404	1031
20190	2.12	-2.14	1.42	1050.22	-1165.53	21338.408	1031
20195	1.55	-2.48	1.58	1050.30	-1159.47	21338.412	1031
20200	1.58	-2.43	1.58	1050.33	-1161.07	21338.420	1031
20205	1.70	-2.59	1.63	1050.42	-1168.12	21338.428	1031
20210	1.76	-2.69	1.66	1051.09	-1165.75	21338.432	1031
20215	1.65	-2.66	1.62	1051.56	-1166.24	21338.436	1031
20220	2.21	-2.89	1.65	1051.88	-1166.14	21338.438	1031
20225	2.28	-2.66	1.48	1052.42	-1169.99	21338.441	1031
20230	2.06	-2.61	1.51	1052.16	-1167.79	21338.449	1031
20235	2.61	-2.48	1.42	1052.64	-1167.76	21338.455	1031
20240	2.01	-2.81	1.63	1052.44	-1164.56	21338.463	1031
20245	1.38	-2.93	1.68	1053.70	-1162.16	21338.467	1031
20250	1.43	-2.72	1.54	1053.59	-1165.35	21338.469	1031
20255	1.97	-2.55	1.45	1054.28	-1166.48	21338.471	1031
20260	1.85	-2.87	1.61	1054.24	-1166.35	21338.479	1031
20265	2.60	-3.24	1.69	1054.10	-1162.69	21338.486	1031
20270	2.53	-3.28	1.74	1054.21	-1165.01	21338.488	1031
20275	2.40	-3.09	1.62	1054.14	-1164.11	21338.496	1031
20280	1.81	-3.18	1.70	1054.33	-1161.64	21338.500	1031
20285	1.99	-2.78	1.48	1055.89	-1158.11	21338.502	1031
20290	2.15	-2.25	1.20	1056.54	-1157.06	21338.510	1031
20295	1.69	-3.35	1.75	1056.30	-1163.50	21338.518	1031
20300	2.10	-3.01	1.59	1056.40	-1156.21	21338.521	1031
20305	1.95	-2.78	1.47	1056.50	-1157.77	21338.527	1031
20310	2.04	-3.08	1.60	1056.57	-1161.73	21338.529	1031
20315	2.09	-2.98	1.52	1056.42	-1159.89	21338.531	1031
20320	1.71	-2.66	1.41	1056.42	-1160.70	21338.537	1031
20325	1.79	-2.67	1.31	1059.04	-1155.26	21338.549	1031
20330	2.00	-2.78	1.31	1058.91	-1159.60	21338.551	1031
20335	1.80	-3.06	1.43	1058.87	-1161.29	21338.559	1031
20340	2.18	-3.13	1.44	1058.72	-1160.34	21338.561	1031
20345	2.19	-2.95	1.37	1059.50	-1161.14	21338.562	1031
20350	2.26	-3.53	1.55	1060.78	-1157.34	21338.566	1031
20355	2.00	-2.93	1.25	1061.06	-1158.73	21338.576	1031
20360	1.75	-3.07	1.33	1060.70	-1154.14	21338.580	1031
20365	2.40	-3.19	1.33	1060.66	-1153.48	21338.586	1031
20370	2.26	-3.77	1.60	1060.62	-1152.75	21338.590	1031
20375	1.80	-3.29	1.38	1060.75	-1159.77	21338.594	1031
20380	1.86	-3.73	1.49	1062.76	-1155.79	21338.596	1031
20385	2.27	-3.69	1.41	1062.60	-1153.58	21338.605	1031
20390	2.18	-3.71	1.42	1062.96	-1156.95	21338.613	1031
20395	2.34	-3.70	1.43	1062.89	-1156.70	21338.613	1031
20400	2.21	-3.28	1.22	1063.28	-1157.49	21338.623	1031
20405	2.13	-3.24	1.21	1062.80	-1154.67	21338.625	1031
20410	1.92	-3.67	1.41	1062.86	-1156.26	21338.627	1031
20415	2.18	-3.28	1.24	1063.14	-1164.09	21338.635	1031
20420	1.87	-4.18	1.56	1064.97	-1163.15	21338.643	1031
20425	2.08	-3.64	1.25	1065.71	-1160.81	21338.646	1031
20430	2.21	-4.07	1.48	1065.59	-1155.56	21338.652	1031
20435	1.93	-3.97	1.40	1065.62	-1148.16	21338.654	1031
20440	1.92	-4.26	1.54	1065.80	-1146.45	21338.658	1031
20445	1.83	-4.12	1.47	1065.84	-1146.33	21338.660	1031
20450	1.81	-3.92	1.35	1067.10	-1148.47	21338.670	1031
20455	1.66	-4.05	1.31	1067.72	-1149.93	21338.676	1031
20460	2.04	-3.90	1.23	1067.80	-1149.06	21338.684	1031
20465	1.84	-4.48	1.47	1067.81	-1147.69	21338.686	1031
20470	1.75	-3.89	1.25	1067.89	-1152.63	21338.688	1031
20475	2.02	-4.07	1.30	1067.79	-1146.58	21338.689	1031
20480	2.00	-4.08	1.29	1068.55	-1147.12	21338.697	1031
20485	2.36	-4.38	1.38	1069.72	-1142.57	21338.709	1031
20490	1.73	-4.19	1.32	1069.79	-1148.10	21338.713	1031
20495	2.21	-4.11	1.20	1069.85	-1143.43	21338.717	1031
20500	1.65	-4.06	1.25	1069.87	-1146.88	21338.719	1031
20505	2.24	-4.09	1.18	1069.94	-1145.53	21338.723	1031
20510	1.73	-4.08	1.19	1070.30	-1142.88	21338.729	1031
20515	1.55	-4.08	1.06	1072.27	-1146.15	21338.738	1031
20520	1.41	-4.04	1.04	1072.18	-1144.08	21338.738	1031
20525	2.21	-4.95	1.44	1071.90	-1137.75	21338.748	1031
20530	1.99	-4.23	1.11	1072.17	-1139.07	21338.750	1031
20535	1.36	-3.98	1.03	1072.24	-1138.03	21338.752	1031
20540	1.91	-4.18	1.04	1072.21	-1137.93	21338.762	1031
20545	1.76	-4.22	1.13	1072.23	-1141.27	21338.762	1031
20550	2.03	-4.61	1.25	1072.39	-1145.23	21338.770	1031
20555	1.97	-4.82	1.23	1074.65	-1145.05	21338.777	1031
20560	2.19	-4.99	1.30	1074.88	-1147.71	21338.779	1031
20565	1.59	-5.17	1.38	1074.62	-1138.49	21338.783	1031
20570	2.14	-4.60	1.05	1074.80	-1144.08	21338.787	1031
20575	1.93	-5.24	1.37	1075.02	-1138.52	21338.797	1031
20580	1.89	-4.90	1.20	1074.98	-1138.67	21338.803	1031
20585	1.71	-4.98	1.13	1076.87	-1136.76	21338.809	1031
20590	1.75	-5.29	1.24	1077.35	-1140.70	21338.812	1031
20595	1.44	-5.59	1.38	1077.45	-1131.61	21338.816	1031
20600	2.03	-4.86	1.03	1077.40	-1131.89	21338.818	1031
20605	1.71	-5.05	1.13	1077.18	-1128.71	21338.824	1031
20610	1.96	-4.65	0.89	1077.50	-1130.67	21338.834	1031
20615	1.91	-4.88	0.97	1077.78	-1135.29	21338.838	1031
20620	1.85	-5.33	1.08	1079.69	-1135.25	21338.840	1031
20625	1.99	-5.18	0.99	1080.06	-1131.21	21338.844	1031
20630	1.97	-5.16	0.99	1079.50	-1136.08	21338.848	1031
20635	1.89	-5.34	1.05	1079.71	-1133.42	21338.855	1031
20640	1.81	-5.05	0.92	1079.71	-1140.51	21338.861	1031
20645	1.45	-5.19	1.02	1079.92	-1136.87	21338.863	1031
20650	1.96	-5.40	1.02	1081.57	-1128.64	21338.871	1031
20655	1.85	-5.21	0.91	1081.67	-1133.02	21338.875	1031
20660	1.83	-5.64	1.07	1082.39	-1139.35	21338.877	1031
20665	2.37	-5.32	0.89	1082.23	-1136.68	21338.885	1031
20670	1.94	-5.60	0.98	1082.57	-1131.19	21338.891	1031
20675	1.68	-5.24	0.82	1082.62	-1134.00	21338.895	1031
20680	1.63	-5.33	0.87	1082.97	-1118.51	21338.904	1031
20685	2.31	-4.86	0.65	1082.72	-1124.07	21338.904	1031
20690	1.42	-5.97	1.10	1084.80	-1122.28	21338.908	1031
20695	1.55	-5.69	0.88	1084.94	-1120.43	21338.918	1031
20700	1.68	-5.68	0.82	1085.60	-1123.26	21338.922	1031
20705	1.93	-5.89	0.95	1085.14	-1129.14	21338.928	1031
20710	1.76	-5.54	0.74	1085.54	-1130.03	21338.934	1031
20715	1.69	-5.54	0.73	1085.48	-1130.47	21338.936	1031
20720	1.92	-6.02	0.87	1086.37	-1130.23	21338.938	1031
20725	1.88	-5.68	0.71	1086.89	-1127.75	21338.941	1031
20730	1.89	-6.32	1.02	1086.77	-1127.33	21338.951	1031
20735	1.68	-5.99	0.88	1087.19	-1126.66	21338.959	1031
20740	1.87	-6.11	0.91	1087.04	-1124.60	21338.965	1031
20745	2.13	-5.49	0.61	1087.01	-1125.24	21338.967	1031
20750	2.07	-5.89	0.73	1088.12	-1126.57	21338.969	1031
20755	2.24	-6.10	0.78	1089.21	-1127.01	21338.973	1031
20760	1.98	-6.50	0.98	1089.19	-1130.51	21338.979	1031
20765	2.00	-6.13	0.74	1089.18	-1134.97	21338.990	1031
20770	1.92	-6.12	0.73	1089.73	-1135.58	21338.992	1031
20775	2.04	-5.96	0.61	1090.83	-1130.65	21338.998	1031
20780	1.95	-6.29	0.75	1090.74	-1121.75	21339.000	1031
20785	1.74	-6.58	0.84	1090.83	-1121.20	21339.002	1031
20790	1.92	-6.59	0.86	1090.86	-1115.83	21339.012	1031
20795	2.08	-6.66	0.85	1092.39	-1117.04	21339.012	1031
20800	2.24	-6.38	0.67	1092.44	-1118.56	21339.018	1031
20805	1.83	-6.62	0.80	1092.67	-1121.62	21339.027	1031
20810	1.51	-6.74	0.82	1092.75	-1126.93	21339.029	1031
20815	2.29	-6.65	0.72	1093.06	-1126.70	21339.035	1031
20820	2.19	-6.46	0.63	1092.77	-1127.19	21339.035	1031
20825	1.84	-6.71	0.65	1094.53	-1127.73	21339.047	1031
20830	1.67	-7.16	0.85	1094.64	-1123.69	21339.053	1031
20835	2.19	-6.98	0.66	1095.36	-1127.03	21339.059	1031
20840	1.96	-6.97	0.69	1095.46	-1126.24	21339.062	1031
20845	1.96	-6.71	0.57	1095.46	-1124.18	21339.064	1031
20850	2.12	-7.20	0.78	1095.36	-1124.27	21339.066	1031
20855	2.35	-6.90	0.66	1094.86	-1113.86	21339.076	1031
20860	1.81	-6.99	0.71	1095.47	-1118.71	21339.082	1031
20865	1.63	-7.08	0.78	1095.47	-1117.25	21339.088	1031
20870	2.12	-7.04	0.67	1095.35	-1115.05	21339.092	1031
20875	1.56	-7.29	0.74	1097.13	-1119.23	21339.094	1031
20880	2.33	-7.52	0.74	1098.44	-1115.71	21339.096	1031
20885	1.12	-7.70	0.82	1098.69	-1120.07	21339.107	1031
20890	1.72	-7.17	0.54	1099.28	-1118.79	21339.111	1031
20895	1.91	-7.29	0.58	1099.14	-1117.32	21339.111	1031
20900	2.43	-7.27	0.53	1099.21	-1116.64	21339.121	1031
20905	2.11	-7.56	0.67	1099.43	-1114.19	21339.125	1031
20910	2.48	-7.61	0.60	1100.54	-1112.57	21339.127	1031
20915	1.68	-7.27	0.45	1100.45	-1107.64	21339.137	1031
20920	1.89	-7.65	0.60	1101.10	-1110.34	21339.141	1031
20925	2.46	-7.44	0.45	1101.01	-1114.66	21339.143	1031
20930	2.27	-7.74	0.63	1101.02	-1112.07	21339.152	1031
20935	2.15	-7.62	0.54	1101.00	-1111.26	21339.154	1031
20940	2.00	-8.05	0.61	1102.09	-1116.49	21339.160	1031
20945	1.86	-7.55	0.43	1102.57	-1111.63	21339.166	1031
20950	2.28	-7.83	0.53	1102.33	-1111.48	21339.174	1031
20955	2.15	-7.83	0.55	1102.69	-1117.86	21339.172	1031
20960	1.95	-8.69	1.00	1103.95	-1117.05	21339.182	1031
20965	2.18	-8.32	0.74	1103.92	-1116.42	21339.186	1031
20970	2.21	-7.79	0.49	1103.86	-1116.37	21339.188	1031
20975	1.43	-8.18	0.66	1103.92	-1113.81	21339.195	1031
20980	2.20	-7.99	0.49	1105.18	-1106.15	21339.199	1031
20985	1.77	-8.09	0.51	1105.49	-1105.31	21339.209	1031
20990	2.36	-8.33	0.53	1105.53	-1112.46	21339.213	1031
20995	2.12	-8.14	0.49	1105.56	-1102.06	21339.217	1031
21000	2.38	-8.15	0.43	1105.29	-1102.07	21339.219	1031
21005	2.26	-7.91	0.33	1105.15	-1096.85	21339.223	1031
21010	2.30	-8.47	0.66	1105.38	-1096.01	21339.230	1031
21015	2.39	-8.35	0.57	1105.40	-1095.75	21339.238	1031
21020	2.19	-8.23	0.51	1106.04	-1098.31	21339.242	1031
21025	2.21	-8.10	0.36	1106.45	-1090.93	21339.248	1031
21030	2.02	-7.97	0.32	1106.39	-1093.20	21339.248	1031
21035	1.90	-8.31	0.45	1106.56	-1094.61	21339.256	1031
21040	1.89	-8.61	0.61	1106.83	-1095.37	21339.262	1031
21045	1.66	-8.69	0.44	1109.82	-1094.38	21339.262	1031
21050	2.18	-8.76	0.44	1109.79	-1090.44	21339.268	1031
21055	1.23	-8.94	0.56	1110.82	-1089.78	21339.275	1031
21060	2.07	-8.89	0.49	1110.81	-1096.20	21339.279	1031
21065	2.19	-8.62	0.29	1110.75	-1093.08	21339.283	1031
21070	1.78	-8.84	0.45	1111.02	-1093.09	21339.289	1031
21075	1.66	-8.18	0.05	1111.97	-1098.71	21339.295	1031
21080	1.86	-8.78	0.31	1112.25	-1106.25	21339.299	1031
21085	2.23	-9.02	0.39	1112.87	-1101.52	21339.309	1031
21090	1.98	-9.16	0.50	1113.22	-1096.56	21339.312	1031
21095	1.99	-8.86	0.27	1113.11	-1099.93	21339.312	1031
21100	1.98	-8.75	0.23	1112.99	-1098.34	21339.316	1031
21105	2.36	-9.01	0.39	1113.07	-1100.29	21339.324	1031
21110	2.17	-8.99	0.35	1112.78	-1093.86	21339.334	1031
21115	2.33	-9.39	0.53	1113.38	-1094.11	21339.340	1031
21120	2.17	-9.63	0.50	1115.05	-1098.38	21339.340	1031
21125	2.28	-9.23	0.28	1115.24	-1096.02	21339.344	1031
21130	1.56	-8.77	0.05	1115.05	-1098.17	21339.346	1031
21135	2.35	-8.78	-0.04	1115.24	-1084.12	21339.355	1031
21140	2.29	-9.49	0.30	1115.62	-1083.48	21339.359	1031
21145	1.83	-9.36	0.31	1115.41	-1083.25	21339.363	1031
21150	2.64	-9.95	0.52	1115.55	-1080.59	21339.371	1031
21155	2.08	-9.35	0.33	1115.75	-1084.08	21339.375	1031
21160	1.98	-9.41	0.30	1117.97	-1085.02	21339.377	1031
21165	2.27	-9.99	0.57	1118.19	-1087.21	21339.385	1031
21170	2.26	-9.40	0.33	1118.90	-1080.59	21339.391	1031
21175	2.24	-9.73	0.33	1118.72	-1086.25	21339.393	1031
21180	2.46	-10.01	0.41	1118.87	-1080.84	21339.402	1031
21185	1.77	-9.84	0.37	1118.74	-1084.31	21339.404	1031
21190	2.23	-9.67	0.13	1120.67	-1088.07	21339.412	1031
21195	1.67	-9.81	0.17	1120.58	-1092.59	21339.416	1031
21200	3.00	-9.99	0.01	1121.19	-1080.09	21339.422	1031
21205	2.05	-10.00	0.27	1120.87	-1085.07	21339.428	1031
21210	2.36	-10.23	0.28	1121.96	-1086.89	21339.434	1031
21215	2.53	-10.30	0.23	1122.07	-1087.56	21339.436	1031
21220	2.43	-10.67	0.39	1122.58	-1082.69	21339.438	1031
21225	1.96	-10.63	0.35	1122.79	-1079.52	21339.441	1031
21230	1.91	-9.99	0.04	1122.91	-1081.83	21339.447	1031
21235	1.99	-10.26	0.16	1123.19	-1078.96	21339.457	1031
21240	2.22	-10.48	0.15	1123.50	-1076.07	21339.463	1031
21245	2.39	-10.85	0.28	1124.42	-1075.13	21339.467	1031
21250	2.27	-10.52	0.22	1125.18	-1073.50	21339.469	1031
21255	1.94	-10.52	0.17	1125.24	-1072.51	21339.473	1031
21260	1.78	-10.80	0.27	1125.18	-1073.35	21339.480	1031
21265	1.79	-10.37	0.00	1125.42	-1076.39	21339.486	1031
21270	2.32	-10.59	0.15	1125.47	-1073.50	21339.488	1031
21275	2.18	-10.84	0.17	1126.65	-1071.39	21339.496	1031
21280	1.72	-10.67	0.01	1127.14	-1077.44	21339.500	1031
21285	2.73	-10.99	0.15	1127.48	-1075.68	21339.506	1031
21290	2.33	-11.07	0.11	1127.30	-1072.92	21339.510	1031
21295	2.05	-11.22	0.13	1127.11	-1068.30	21339.516	1031
21300	1.99	-10.59	-0.10	1127.55	-1070.26	21339.520	1031
21305	2.36	-11.40	0.18	1129.26	-1074.32	21339.527	1031
21310	1.97	-11.13	0.00	1129.34	-1071.67	21339.529	1031
21315	2.08	-11.66	0.29	1129.93	-1074.59	21339.535	1031
21320	1.94	-11.29	0.09	1129.82	-1077.41	21339.535	1031
21325	1.94	-11.49	0.16	1129.69	-1074.01	21339.547	1031
21330	1.94	-11.51	0.17	1130.01	-1068.58	21339.553	1031
21335	2.30	-11.67	0.18	1131.48	-1074.23	21339.557	1031
21340	2.17	-11.30	-0.11	1131.50	-1074.20	21339.562	1031
21345	2.22	-11.47	-0.02	1131.39	-1074.49	21339.562	1031
21350	2.17	-11.56	0.05	1131.37	-1080.51	21339.566	1031
21355	1.81	-11.70	0.03	1132.15	-1072.76	21339.576	1031
21360	1.99	-11.77	0.02	1132.80	-1066.96	21339.582	1031
21365	1.81	-11.51	-0.05	1133.29	-1054.94	21339.590	1031
21370	2.39	-11.93	0.04	1133.29	-1055.91	21339.590	1031
21375	1.94	-11.50	-0.06	1133.27	-1052.66	21339.594	1031
21380	1.96	-12.35	0.27	1133.41	-1057.08	21339.598	1031
21385	2.00	-11.49	-0.06	1133.76	-1054.21	21339.605	1031
21390	1.58	-11.59	-0.11	1133.68	-1070.02	21339.613	1031
21395	2.40	-12.14	0.18	1134.28	-1074.10	21339.613	1031
21400	2.39	-12.51	0.19	1135.87	-1065.99	21339.621	1031
21405	1.94	-12.00	-0.12	1135.60	-1064.28	21339.625	1031
21410	2.17	-12.19	-0.02	1136.22	-1047.93	21339.627	1031
21415	1.99	-12.28	0.01	1136.13	-1055.33	21339.637	1031
21420	1.69	-12.09	-0.11	1137.53	-1049.23	21339.641	1031
21425	2.58	-12.68	0.05	1137.48	-1046.65	21339.643	1031
21430	2.36	-12.50	0.00	1137.65	-1065.85	21339.652	1031
21435	2.15	-12.43	-0.08	1137.83	-1065.70	21339.654	1031
21440	2.50	-13.49	0.41	1139.07	-1065.91	21339.662	1031
21445	1.90	-12.55	-0.15	1139.09	-1057.66	21339.662	1031
21450	2.45	-13.15	0.06	1139.07	-1056.44	21339.672	1031
21455	2.20	-12.87	0.03	1139.50	-1059.26	21339.678	1031
21460	2.81	-12.73	-0.17	1140.35	-1051.10	21339.682	1031
21465	2.15	-12.77	-0.10	1140.54	-1053.25	21339.686	1031
21470	1.78	-13.00	-0.05	1141.15	-1049.22	21339.688	1031
21475	2.30	-12.86	-0.17	1141.40	-1047.80	21339.691	1031
21480	1.99	-12.82	-0.17	1141.32	-1050.93	21339.699	1031
21485	2.12	-12.63	-0.33	1141.08	-1051.21	21339.709	1031
21490	1.69	-12.65	-0.28	1141.87	-1049.28	21339.713	1031
21495	1.93	-13.00	-0.15	1142.94	-1054.93	21339.717	1031
21500	1.82	-13.11	-0.07	1143.04	-1051.01	21339.719	1031
21505	1.70	-13.20	-0.04	1142.83	-1054.80	21339.727	1031
21510	2.34	-12.98	-0.22	1143.28	-1054.60	21339.730	1031
21515	2.69	-13.25	-0.25	1144.59	-1054.90	21339.736	1031
21520	2.41	-13.37	-0.16	1144.43	-1059.45	21339.738	1031
21525	2.43	-13.40	-0.21	1144.87	-1054.85	21339.748	1031
21530	1.97	-13.55	-0.08	1144.93	-1052.92	21339.750	1031
21535	2.41	-13.67	-0.03	1145.19	-1049.03	21339.752	1031
21540	1.86	-13.18	-0.33	1145.02	-1044.96	21339.760	1031
21545	2.59	-13.78	-0.11	1146.31	-1040.07	21339.766	1031
21550	2.31	-13.73	-0.19	1146.62	-1040.43	21339.771	1031
21555	2.01	-13.66	-0.25	1146.40	-1038.36	21339.777	1031
21560	2.34	-13.47	-0.31	1146.83	-1041.10	21339.779	1031
21565	2.44	-13.81	-0.11	1146.46	-1034.16	21339.785	1031
21570	2.32	-13.77	-0.14	1146.60	-1044.26	21339.787	1031
21575	2.24	-13.79	-0.11	1146.73	-1045.31	21339.795	1031
21580	2.17	-13.90	-0.08	1146.55	-1047.92	21339.803	1031
21585	1.98	-14.01	0.01	1148.81	-1050.21	21339.809	1031
21590	2.20	-14.33	0.10	1149.49	-1049.04	21339.811	1031
21595	2.04	-14.08	-0.02	1149.43	-1051.14	21339.812	1031
21600	2.43	-14.13	-0.06	1149.63	-1052.20	21339.816	1031
21605	2.21	-13.89	-0.23	1149.47	-1047.89	21339.826	1031
21610	1.71	-13.81	-0.29	1149.63	-1049.50	21339.834	1031
21615	1.65	-14.20	-0.05	1150.17	-1047.96	21339.836	1031
21620	2.38	-14.56	-0.05	1151.62	-1042.51	21339.840	1031
21625	2.01	-14.55	-0.04	1151.84	-1049.39	21339.844	1031
21630	2.19	-14.14	-0.28	1151.96	-1055.91	21339.848	1031
21635	1.91	-14.55	-0.07	1152.05	-1050.28	21339.855	1031
21640	2.07	-14.35	-0.21	1152.25	-1048.64	21339.863	1031
21645	1.68	-14.22	-0.28	1152.23	-1049.82	21339.863	1031
21650	1.99	-14.32	-0.34	1153.88	-1051.76	21339.873	1031
21655	2.08	-14.55	-0.25	1153.85	-1051.47	21339.873	1031
21660	2.74	-14.81	-0.24	1153.89	-1051.36	21339.883	1031
21665	2.12	-14.63	-0.26	1153.83	-1050.16	21339.883	1031
21670	1.87	-14.61	-0.40	1155.33	-1041.13	21339.891	1031
21675	1.95	-15.00	-0.16	1155.59	-1041.97	21339.895	1031
21680	2.30	-15.16	-0.10	1155.65	-1047.08	21339.902	1031
21685	2.30	-14.89	-0.27	1155.61	-1050.77	21339.904	1031
21690	3.17	-15.02	-0.28	1156.20	-1050.33	21339.912	1031
21695	2.01	-14.97	-0.22	1156.26	-1050.84	21339.912	1031
21700	1.95	-15.15	-0.13	1156.21	-1047.27	21339.920	1031
21705	2.25	-14.95	-0.32	1156.54	-1046.09	21339.926	1031
21710	2.42	-15.08	-0.32	1156.84	-1044.25	21339.934	1031
21715	2.13	-15.35	-0.26	1158.28	-1046.20	21339.936	1031
21720	1.86	-15.42	-0.21	1158.93	-1049.19	21339.938	1031
21725	2.42	-15.35	-0.37	1159.23	-1048.41	21339.941	1031
21730	2.16	-15.67	-0.16	1159.17	-1048.31	21339.949	1031
21735	2.20	-15.23	-0.46	1159.33	-1043.78	21339.957	1031
21740	2.21	-15.37	-0.38	1159.68	-1037.21	21339.963	1031
21745	2.15	-15.58	-0.35	1160.71	-1039.15	21339.967	1031
21750	2.51	-15.68	-0.40	1160.71	-1044.61	21339.969	1031
21755	1.98	-16.01	-0.17	1160.75	-1042.66	21339.977	1031
21760	2.27	-15.97	-0.23	1160.91	-1046.86	21339.979	1031
21765	2.23	-15.77	-0.37	1161.20	-1046.61	21339.984	1031
21770	2.35	-15.63	-0.39	1161.10	-1046.78	21339.988	1031
21775	2.17	-15.98	-0.34	1163.12	-1040.95	21339.996	1031
21780	2.60	-16.06	-0.34	1163.19	-1044.90	21340.000	1031
21785	2.70	-16.46	-0.12	1164.17	-1052.10	21340.008	1031
21790	2.53	-16.35	-0.20	1164.03	-1053.84	21340.010	1031
21795	2.60	-16.44	-0.08	1163.81	-1049.26	21340.016	1031
21800	2.64	-16.30	-0.30	1164.15	-1052.52	21340.021	1031
21805	2.59	-16.13	-0.50	1165.09	-1048.74	21340.027	1031
21810	2.49	-16.17	-0.43	1165.26	-1045.08	21340.029	1031
21815	2.39	-16.42	-0.32	1166.06	-1038.01	21340.033	1031
21820	2.49	-16.65	-0.20	1166.37	-1044.02	21340.035	1031
21825	2.40	-16.35	-0.50	1166.50	-1041.42	21340.047	1031
21830	2.25	-16.34	-0.44	1166.15	-1039.54	21340.053	1031
21835	1.92	-16.33	-0.42	1166.46	-1039.74	21340.059	1031
21840	2.10	-16.86	-0.15	1166.42	-1034.30	21340.061	1031
21845	2.18	-16.75	-0.31	1167.69	-1034.85	21340.062	1031
21850	2.25	-16.89	-0.40	1168.96	-1034.21	21340.068	1031
21855	2.15	-16.77	-0.46	1168.68	-1032.72	21340.076	1031
21860	2.15	-17.13	-0.22	1168.92	-1033.90	21340.082	1031
21865	2.25	-17.13	-0.31	1169.11	-1034.26	21340.090	1031
21870	2.18	-17.25	-0.31	1170.27	-1027.14	21340.092	1031
21875	2.42	-17.43	-0.27	1170.31	-1027.98	21340.094	1031
21880	2.16	-17.26	-0.31	1170.26	-1028.54	21340.096	1031
21885	2.29	-17.19	-0.41	1170.54	-1029.42	21340.105	1031
21890	2.32	-17.52	-0.20	1171.66	-1027.41	21340.113	1031
21895	2.11	-17.44	-0.35	1171.86	-1027.94	21340.111	1031
21900	2.21	-17.74	-0.16	1171.80	-1027.84	21340.121	1031
21905	2.01	-17.60	-0.24	1171.87	-1029.53	21340.123	1031
21910	2.07	-17.24	-0.48	1171.76	-1031.69	21340.127	1031
21915	1.93	-17.46	-0.33	1171.94	-1036.08	21340.135	1031
21920	2.66	-17.95	-0.34	1173.58	-1033.93	21340.143	1031
21925	1.76	-17.89	-0.21	1173.54	-1042.44	21340.145	1031
21930	2.39	-17.89	-0.32	1173.68	-1031.74	21340.152	1031
21935	2.66	-17.82	-0.29	1173.71	-1031.48	21340.154	1031
21940	2.56	-17.95	-0.39	1175.33	-1034.23	21340.158	1031
21945	2.45	-18.04	-0.40	1175.52	-1025.22	21340.160	1031
21950	2.42	-18.14	-0.37	1176.51	-1022.91	21340.172	1031
21955	2.57	-18.36	-0.31	1176.33	-1028.32	21340.176	1031
21960	2.14	-17.96	-0.50	1176.31	-1029.63	21340.182	1031
21965	2.19	-18.25	-0.37	1176.45	-1024.84	21340.186	1031
21970	2.23	-18.36	-0.28	1176.91	-1023.11	21340.188	1031
21975	2.33	-18.25	-0.42	1178.03	-1028.08	21340.189	1031
21980	2.44	-18.38	-0.35	1178.33	-1031.53	21340.199	1031
21985	2.37	-18.53	-0.35	1178.77	-1027.03	21340.209	1031
21990	2.22	-18.58	-0.31	1178.67	-1024.45	21340.213	1031
21995	2.45	-18.27	-0.45	1178.64	-1027.62	21340.217	1031
22000	2.48	-18.56	-0.35	1178.77	-1031.99	21340.219	1031
22005	2.20	-18.70	-0.27	1179.10	-1035.97	21340.223	1031
22010	2.20	-18.59	-0.42	1178.86	-1029.43	21340.230	1031
22015	2.27	-18.80	-0.50	1180.98	-1023.08	21340.234	1031
22020	2.33	-18.91	-0.49	1180.72	-1032.06	21340.238	1031
22025	2.28	-19.09	-0.30	1180.87	-1033.46	21340.246	1031
22030	2.39	-19.03	-0.34	1181.05	-1035.85	21340.250	1031
22035	2.54	-18.88	-0.52	1182.42	-1026.75	21340.256	1031
22040	2.31	-19.01	-0.48	1182.52	-1028.03	21340.262	1031
22045	2.24	-19.04	-0.46	1182.31	-1024.56	21340.264	1031
22050	2.13	-19.12	-0.46	1182.46	-1023.41	21340.270	1031
22055	1.91	-19.49	-0.31	1183.68	-1018.99	21340.277	1031
22060	2.06	-19.55	-0.34	1184.07	-1017.17	21340.279	1031
22065	2.08	-19.92	-0.23	1183.88	-1022.20	21340.287	1031
22070	2.58	-19.40	-0.44	1184.16	-1019.90	21340.285	1031
22075	2.67	-19.78	-0.25	1184.00	-1016.99	21340.297	1031
22080	2.40	-19.64	-0.32	1183.97	-1017.77	21340.303	1031
22085	2.07	-19.79	-0.35	1185.41	-1015.54	21340.309	1031
22090	2.18	-19.72	-0.44	1186.22	-1019.01	21340.311	1031
22095	2.25	-19.93	-0.33	1186.21	-1015.77	21340.312	1031
22100	1.81	-20.09	-0.23	1186.24	-1017.78	21340.316	1031
22105	2.27	-20.01	-0.34	1186.88	-1019.23	21340.326	1031
22110	2.67	-19.94	-0.55	1187.93	-1016.88	21340.332	1031
22115	2.02	-20.12	-0.37	1187.91	-1010.37	21340.340	1031
22120	2.13	-20.13	-0.43	1188.49	-1015.06	21340.342	1031
22125	2.44	-20.11	-0.49	1188.19	-1012.82	21340.344	1031
22130	2.17	-20.27	-0.31	1188.45	-1009.96	21340.346	1031
22135	1.89	-20.22	-0.39	1188.88	-1009.87	21340.354	1031
22140	1.99	-20.63	-0.30	1189.93	-1005.32	21340.359	1031
22145	2.79	-20.51	-0.37	1190.25	-1005.45	21340.363	1031
22150	2.55	-20.65	-0.33	1190.42	-997.68	21340.373	1031
22155	2.06	-20.64	-0.34	1190.25	-1006.99	21340.375	1031
22160	1.77	-20.75	-0.41	1191.44	-1007.21	21340.377	1031
22165	1.94	-21.08	-0.15	1191.52	-1009.05	21340.385	1031
22170	2.23	-20.86	-0.45	1192.59	-1003.72	21340.393	1031
22175	2.35	-21.16	-0.21	1192.75	-1004.09	21340.395	1031
22180	2.05	-21.09	-0.34	1192.77	-1001.64	21340.404	1030
22185	2.31	-21.02	-0.27	1192.65	-1002.68	21340.404	1030
22190	2.44	-20.72	-0.42	1191.81	-1004.79	21340.408	1030
22195	2.30	-20.61	-0.47	1191.29	-1004.82	21340.412	1030
22200	2.02	-20.55	-0.40	1190.29	-1012.45	21340.422	1030
22205	2.42	-20.44	-0.52	1190.65	-1005.26	21340.428	1030
22210	2.35	-20.31	-0.59	1190.64	-1016.99	21340.434	1030
22215	2.35	-20.64	-0.43	1190.61	-1013.09	21340.436	1030
22220	1.93	-20.52	-0.41	1190.07	-1015.43	21340.438	1030
22225	2.54	-20.59	-0.43	1189.36	-1007.56	21340.441	1030
22230	1.90	-20.79	-0.31	1189.40	-1013.61	21340.447	1030
22235	2.73	-20.51	-0.55	1189.21	-1017.30	21340.455	1030
22240	2.08	-20.59	-0.38	1188.84	-1020.48	21340.463	1030
22245	2.35	-20.40	-0.43	1188.18	-1013.85	21340.467	1030
22250	2.26	-20.37	-0.41	1188.07	-1010.63	21340.469	1030
22255	2.06	-20.11	-0.58	1187.56	-1011.11	21340.473	1030
22260	2.33	-20.11	-0.51	1187.30	-1007.16	21340.482	1030
22265	2.15	-20.02	-0.57	1187.53	-1012.67	21340.486	1030
22270	2.66	-20.29	-0.46	1187.43	-1015.76	21340.488	1030
22275	2.31	-20.22	-0.35	1185.83	-1017.14	21340.496	1030
22280	2.39	-19.96	-0.46	1185.87	-1014.98	21340.500	1030
22285	2.13	-20.17	-0.29	1185.01	-1018.06	21340.506	1030
22290	2.24	-19.83	-0.48	1185.06	-1009.45	21340.510	1030
22295	2.30	-19.88	-0.43	1185.07	-1004.63	21340.514	1030
22300	2.22	-19.88	-0.42	1185.05	-1003.92	21340.521	1030
22305	2.16	-19.49	-0.41	1183.60	-1013.07	21340.527	1030
22310	2.69	-19.60	-0.47	1183.44	-1008.60	21340.529	1030
22315	1.76	-19.33	-0.72	1183.47	-1004.09	21340.537	1030
22320	2.17	-19.43	-0.58	1183.65	-1008.10	21340.535	1030
22325	2.33	-19.55	-0.50	1182.63	-1007.96	21340.547	1030
22330	2.72	-19.52	-0.51	1182.37	-1016.27	21340.553	1030
22335	2.27	-19.63	-0.41	1182.32	-1020.05	21340.559	1030
22340	2.59	-19.50	-0.49	1181.66	-1010.96	21340.562	1030
22345	2.22	-19.33	-0.58	1181.59	-1015.00	21340.562	1030
22350	2.66	-19.56	-0.39	1181.57	-1010.28	21340.568	1030
22355	2.55	-19.17	-0.58	1180.85	-1011.71	21340.576	1030
22360	1.88	-19.11	-0.52	1180.25	-1012.18	21340.584	1030
22365	2.10	-19.08	-0.54	1180.15	-1016.18	21340.588	1030
22370	1.94	-19.45	-0.30	1180.36	-1012.12	21340.590	1030
22375	2.47	-18.97	-0.61	1179.97	-1011.42	21340.594	1030
22380	2.16	-19.47	-0.34	1179.99	-1018.96	21340.598	1030
22385	2.30	-19.48	-0.30	1180.00	-1016.98	21340.605	1030
22390	2.24	-19.27	-0.40	1179.81	-1013.22	21340.611	1030
22395	2.30	-19.05	-0.43	1179.28	-1011.08	21340.611	1030
22400	2.42	-18.97	-0.36	1177.41	-1018.47	21340.621	1030
22405	2.36	-19.07	-0.26	1177.52	-1010.64	21340.623	1030
22410	2.16	-18.81	-0.39	1177.65	-1007.58	21340.627	1030
22415	2.20	-18.69	-0.48	1177.50	-1006.72	21340.637	1030
22420	2.18	-18.74	-0.38	1175.96	-1015.17	21340.641	1030
22425	2.25	-18.58	-0.46	1176.03	-1017.03	21340.643	1030
22430	2.13	-18.61	-0.42	1176.03	-1007.80	21340.654	1030
22435	2.19	-18.64	-0.39	1176.01	-1014.69	21340.654	1030
22440	2.47	-18.21	-0.53	1174.58	-1019.24	21340.658	1030
22445	2.02	-18.37	-0.41	1174.39	-1020.05	21340.662	1030
22450	1.38	-18.13	-0.36	1172.89	-1017.05	21340.672	1030
22455	1.79	-18.22	-0.39	1173.75	-1020.07	21340.678	1030
22460	2.28	-18.15	-0.39	1173.57	-1017.31	21340.684	1030
22465	2.04	-18.29	-0.32	1173.53	-1010.69	21340.686	1030
22470	2.79	-17.76	-0.65	1172.30	-1008.64	21340.691	1030
22475	1.70	-18.10	-0.42	1172.10	-1008.59	21340.689	1030
22480	2.23	-18.14	-0.41	1172.18	-1012.02	21340.697	1030
22485	2.26	-17.90	-0.57	1172.35	-1013.37	21340.707	1030
22490	2.67	-17.89	-0.54	1171.81	-1014.74	21340.713	1030
22495	2.68	-17.99	-0.34	1170.83	-1020.00	21340.717	1030
22500	2.17	-17.83	-0.35	1170.55	-1021.92	21340.719	1030
22505	2.24	-17.75	-0.32	1170.11	-1014.38	21340.723	1030
22510	2.31	-17.61	-0.42	1169.99	-1006.61	21340.730	1030
22515	2.54	-17.83	-0.20	1169.01	-1008.96	21340.736	1030
22520	2.43	-17.67	-0.32	1169.05	-1011.68	21340.740	1030
22525	2.22	-17.33	-0.54	1169.10	-1018.04	21340.746	1030
22530	1.95	-17.49	-0.41	1169.10	-1022.13	21340.750	1030
22535	2.14	-17.17	-0.49	1167.62	-1030.83	21340.752	1030
22540	2.23	-17.18	-0.50	1167.62	-1029.07	21340.762	1030
22545	2.89	-17.07	-0.62	1167.61	-1027.06	21340.766	1030
22550	2.40	-17.38	-0.35	1167.51	-1031.47	21340.770	1030
22555	2.62	-17.04	-0.59	1167.54	-1031.80	21340.777	1030
22560	2.15	-17.56	-0.23	1167.54	-1026.43	21340.779	1030
22565	2.41	-17.10	-0.30	1165.17	-1027.92	21340.783	1030
22570	2.18	-16.90	-0.39	1165.36	-1027.92	21340.787	1030
22575	2.36	-16.77	-0.55	1165.51	-1023.97	21340.799	1030
22580	2.05	-17.32	-0.17	1165.44	-1025.49	21340.801	1030
22585	1.76	-16.85	-0.45	1164.29	-1023.80	21340.807	1030
22590	2.24	-17.03	-0.34	1163.78	-1026.88	21340.812	1030
22595	2.22	-16.90	-0.33	1163.79	-1022.35	21340.812	1030
22600	2.09	-16.94	-0.30	1163.99	-1024.54	21340.816	1030
22605	2.38	-16.83	-0.27	1163.08	-1022.12	21340.826	1030
22610	2.29	-16.83	-0.21	1162.48	-1018.06	21340.832	1030
22615	2.35	-16.51	-0.36	1162.37	-1021.94	21340.838	1030
22620	2.76	-16.36	-0.49	1162.33	-1021.20	21340.842	1030
22625	2.12	-16.53	-0.40	1161.80	-1014.47	21340.844	1030
22630	2.42	-16.46	-0.30	1160.91	-1017.66	21340.846	1030
22635	1.81	-16.41	-0.33	1160.62	-1022.75	21340.855	1030
22640	2.78	-16.04	-0.49	1160.00	-1015.72	21340.857	1030
22645	2.07	-16.50	-0.15	1160.12	-1013.65	21340.863	1030
22650	2.15	-16.16	-0.38	1159.89	-1025.12	21340.871	1030
22655	2.32	-16.25	-0.32	1160.08	-1022.56	21340.875	1030
22660	2.44	-15.92	-0.40	1158.93	-1021.63	21340.877	1030
22665	2.29	-15.90	-0.40	1158.43	-1022.53	21340.887	1030
22670	2.55	-15.97	-0.30	1158.11	-1024.89	21340.891	1030
22675	2.48	-15.86	-0.33	1157.90	-1027.72	21340.893	1030
22680	2.08	-15.91	-0.30	1158.07	-1031.93	21340.902	1030
22685	2.73	-15.85	-0.39	1158.01	-1030.69	21340.904	1030
22690	2.73	-16.34	-0.07	1156.33	-1022.67	21340.912	1030
22695	2.30	-15.79	-0.33	1156.21	-1017.37	21340.912	1030
22700	2.13	-15.78	-0.24	1156.03	-1031.34	21340.922	1030
22705	2.75	-15.45	-0.54	1156.17	-1020.49	21340.928	1030
22710	2.57	-15.52	-0.39	1155.54	-1022.33	21340.934	1030
22715	2.22	-15.64	-0.27	1155.00	-1027.10	21340.936	1030
22720	2.39	-15.53	-0.32	1153.86	-1028.30	21340.941	1030
22725	2.13	-15.28	-0.40	1154.11	-1027.32	21340.941	1030
22730	1.95	-15.54	-0.20	1154.19	-1029.00	21340.951	1030
22735	2.17	-15.63	-0.20	1154.17	-1031.39	21340.957	1030
22740	1.94	-15.48	-0.22	1153.68	-1027.83	21340.965	1030
22745	2.24	-15.30	-0.29	1152.63	-1021.91	21340.967	1030
22750	2.28	-15.24	-0.33	1152.78	-1034.16	21340.969	1030
22755	2.13	-15.16	-0.37	1152.65	-1034.93	21340.971	1030
22760	2.23	-15.28	-0.26	1153.09	-1029.26	21340.980	1030
22765	2.43	-15.18	-0.32	1152.90	-1028.50	21340.988	1030
22770	2.23	-15.37	-0.16	1152.95	-1033.37	21340.992	1030
22775	2.60	-15.12	-0.32	1152.84	-1028.90	21340.996	1030
22780	2.82	-15.15	-0.27	1152.35	-1033.99	21341.000	1030
22785	2.08	-14.85	-0.21	1150.48	-1035.66	21341.002	1030
22790	2.22	-14.77	-0.26	1150.09	-1029.79	21341.010	1030
22795	2.65	-14.75	-0.30	1150.07	-1036.38	21341.016	1030
22800	2.18	-14.91	-0.16	1149.96	-1035.09	21341.018	1030
22805	2.55	-14.87	-0.13	1150.05	-1032.00	21341.027	1030
22810	2.54	-14.41	-0.42	1149.92	-1034.19	21341.029	1030
22815	1.98	-14.35	-0.38	1148.03	-1031.48	21341.031	1030
22820	2.39	-14.39	-0.40	1147.93	-1031.97	21341.039	1030
22825	3.07	-14.41	-0.37	1147.87	-1020.88	21341.047	1030
22830	2.12	-14.57	-0.24	1147.86	-1029.62	21341.051	1030
22835	2.65	-14.64	-0.23	1147.82	-1024.75	21341.059	1030
22840	2.10	-14.59	-0.21	1147.85	-1026.80	21341.062	1030
22845	3.00	-14.26	-0.35	1145.76	-1025.80	21341.068	1030
22850	2.63	-14.10	-0.34	1145.56	-1027.64	21341.066	1030
22855	2.41	-14.26	-0.18	1145.85	-1029.20	21341.076	1030
22860	2.41	-14.18	-0.23	1145.83	-1026.15	21341.084	1030
22865	2.85	-14.05	-0.30	1144.59	-1031.16	21341.088	1030
22870	2.15	-14.05	-0.19	1144.37	-1030.94	21341.090	1030
22875	2.41	-13.91	-0.32	1144.37	-1029.08	21341.094	1030
22880	2.41	-13.72	-0.42	1144.47	-1032.90	21341.096	1030
22885	2.67	-13.86	-0.25	1144.02	-1041.19	21341.104	1030
22890	2.25	-13.93	-0.15	1143.21	-1039.49	21341.111	1030
22895	2.05	-13.75	-0.19	1142.86	-1044.33	21341.111	1030
22900	1.98	-13.73	-0.17	1142.73	-1038.11	21341.121	1030
22905	2.10	-13.97	-0.02	1142.57	-1042.98	21341.125	1030
22910	2.20	-13.37	-0.31	1141.53	-1050.79	21341.127	1030
22915	2.34	-13.48	-0.24	1141.53	-1048.58	21341.135	1030
22920	2.90	-13.16	-0.38	1140.90	-1043.64	21341.141	1030
22925	2.52	-13.28	-0.29	1140.54	-1045.18	21341.143	1030
22930	2.30	-13.28	-0.26	1140.81	-1047.61	21341.152	1030
22935	2.06	-13.43	-0.15	1140.51	-1044.53	21341.154	1030
22940	1.96	-13.32	-0.08	1139.12	-1038.53	21341.160	1030
22945	2.45	-13.23	-0.15	1138.95	-1045.44	21341.166	1030
22950	2.31	-12.96	-0.30	1138.91	-1041.22	21341.172	1030
22955	2.17	-13.57	0.07	1138.85	-1042.68	21341.178	1030
22960	2.97	-13.62	0.30	1137.10	-1028.72	21341.182	1030
22965	2.11	-12.78	-0.21	1137.65	-1025.37	21341.186	1030
22970	2.14	-12.95	-0.07	1137.34	-1042.72	21341.188	1030
22975	2.25	-13.02	-0.04	1137.39	-1043.86	21341.189	1030
22980	2.52	-12.95	-0.11	1136.60	-1039.23	21341.201	1030
22985	2.24	-12.75	-0.12	1135.90	-1036.90	21341.207	1030
22990	2.07	-12.75	-0.16	1135.91	-1041.05	21341.213	1030
22995	2.48	-12.74	-0.18	1135.91	-1048.81	21341.217	1030
23000	2.10	-12.82	-0.10	1135.23	-1042.15	21341.219	1030
23005	2.26	-12.43	-0.28	1134.48	-1041.76	21341.223	1030
23010	2.14	-12.47	-0.21	1134.51	-1034.98	21341.229	1030
23015	2.51	-12.62	-0.15	1134.17	-1041.20	21341.238	1030
23020	2.31	-12.58	-0.06	1134.00	-1042.29	21341.242	1030
23025	2.24	-12.27	-0.13	1132.55	-1037.94	21341.248	1030
23030	2.14	-12.11	-0.20	1132.87	-1039.69	21341.250	1030
23035	2.27	-12.33	-0.03	1132.90	-1040.14	21341.258	1030
23040	2.15	-12.40	-0.12	1132.70	-1043.30	21341.262	1030
23045	2.21	-12.16	-0.11	1131.33	-1050.88	21341.268	1030
23050	2.41	-12.17	-0.06	1131.22	-1046.93	21341.268	1030
23055	1.28	-12.34	-0.03	1130.38	-1044.88	21341.277	1030
23060	2.48	-11.80	-0.15	1130.34	-1046.45	21341.279	1030
23065	2.17	-12.40	0.12	1130.39	-1048.76	21341.283	1030
23070	2.09	-11.83	-0.16	1130.44	-1047.72	21341.285	1030
23075	2.05	-11.51	-0.06	1128.40	-1045.20	21341.299	1030
23080	2.50	-11.75	-0.15	1128.95	-1046.90	21341.303	1030
23085	2.26	-12.17	0.08	1128.62	-1041.36	21341.309	1030
23090	2.20	-11.65	-0.13	1128.84	-1040.82	21341.311	1030
23095	2.57	-11.96	0.03	1127.90	-1045.59	21341.312	1030
23100	2.07	-11.90	0.15	1127.48	-1047.05	21341.316	1030
23105	2.21	-11.55	-0.03	1127.32	-1043.14	21341.326	1030
23110	2.24	-11.91	0.13	1127.38	-1043.56	21341.334	1030
23115	2.37	-11.51	-0.00	1126.76	-1039.96	21341.336	1030
23120	2.36	-11.35	-0.01	1125.70	-1045.01	21341.342	1030
23125	2.13	-11.22	-0.02	1125.41	-1049.67	21341.344	1030
23130	2.06	-11.14	-0.08	1125.63	-1049.13	21341.350	1030
23135	2.11	-11.60	0.22	1125.68	-1051.13	21341.355	1030
23140	2.24	-11.01	-0.04	1124.22	-1049.24	21341.359	1030
23145	1.97	-11.46	0.21	1123.98	-1050.16	21341.361	1030
23150	2.37	-10.80	-0.12	1123.84	-1054.75	21341.371	1030
23155	2.02	-11.21	0.13	1124.07	-1054.61	21341.375	1030
23160	1.93	-10.91	0.01	1123.13	-1055.82	21341.383	1030
23165	2.49	-10.96	0.10	1122.88	-1056.87	21341.383	1030
23170	1.99	-11.05	0.15	1123.07	-1055.81	21341.393	1030
23175	2.28	-11.02	0.09	1123.15	-1055.28	21341.396	1030
23180	0.94	-10.04	-0.06	1120.84	-1054.25	21341.402	1030
23185	2.33	-10.89	0.10	1121.60	-1055.97	21341.404	1030
23190	2.21	-10.83	0.02	1121.17	-1047.13	21341.408	1030
23195	2.05	-10.74	0.09	1121.28	-1051.53	21341.410	1030
23200	2.29	-10.65	0.02	1120.12	-1058.46	21341.420	1030
23205	1.46	-10.90	0.20	1119.88	-1059.30	21341.428	1030
23210	1.88	-10.46	0.02	1119.78	-1053.47	21341.434	1030
23215	2.25	-10.34	-0.08	1119.75	-1052.99	21341.436	1030
23220	2.35	-10.81	0.05	1119.10	-1060.07	21341.438	1030
23225	1.93	-10.35	0.03	1118.15	-1057.20	21341.441	1030
23230	2.13	-10.54	0.03	1117.95	-1060.08	21341.449	1030
23235	2.14	-10.44	0.15	1117.74	-1054.06	21341.455	1030
23240	2.04	-10.24	-0.00	1117.69	-1063.59	21341.463	1030
23245	2.29	-10.42	0.07	1117.42	-1062.06	21341.467	1030
23250	2.35	-10.35	0.11	1117.49	-1057.56	21341.469	1030
23255	2.25	-10.08	0.06	1116.38	-1056.53	21341.471	1030
23260	1.98	-10.06	0.04	1116.28	-1058.72	21341.480	1030
23265	2.16	-9.78	-0.04	1115.16	-1057.26	21341.486	1030
23270	2.14	-10.14	0.19	1115.25	-1061.47	21341.488	1030
23275	1.88	-10.00	0.14	1115.13	-1051.98	21341.496	1030
23280	2.61	-9.61	-0.08	1115.13	-1055.38	21341.500	1030
23285	2.20	-10.79	0.46	1113.61	-1060.81	21341.508	1030
23290	2.68	-9.95	0.16	1113.55	-1061.02	21341.508	1030
23295	2.64	-9.81	0.28	1113.43	-1060.77	21341.516	1030
23300	2.22	-9.92	0.18	1113.39	-1062.43	21341.520	1030
23305	2.60	-9.79	0.15	1112.49	-1061.51	21341.527	1030
23310	1.84	-9.79	0.29	1111.98	-1069.76	21341.529	1030
23315	2.36	-9.71	0.19	1111.33	-1066.68	21341.535	1030
23320	1.87	-9.64	0.29	1111.17	-1069.30	21341.537	1030
23325	2.00	-9.33	0.18	1111.15	-1063.01	21341.547	1030
23330	2.01	-9.57	0.26	1110.99	-1068.81	21341.551	1030
23335	2.07	-8.99	-0.02	1110.51	-1070.93	21341.559	1030
23340	2.12	-9.22	0.17	1109.76	-1076.82	21341.561	1030
23345	2.32	-9.24	0.18	1109.94	-1069.23	21341.562	1030
23350	1.97	-9.46	0.31	1108.95	-1070.00	21341.568	1030
23355	1.97	-9.18	0.07	1108.96	-1070.75	21341.576	1030
23360	1.80	-9.19	0.21	1108.98	-1071.06	21341.584	1030
23365	2.42	-9.10	0.13	1108.59	-1071.60	21341.588	1030
23370	2.72	-9.34	0.37	1107.36	-1071.20	21341.592	1030
23375	2.41	-9.10	0.24	1107.42	-1066.31	21341.594	1030
23380	2.17	-9.17	0.31	1107.47	-1074.24	21341.602	1030
23385	1.83	-8.80	0.25	1107.46	-1071.77	21341.604	1030
23390	2.27	-9.02	0.35	1106.00	-1070.69	21341.613	1030
23395	2.18	-9.11	0.50	1106.11	-1072.37	21341.611	1030
23400	3.12	-8.73	0.15	1105.31	-1069.76	21341.621	1030
23405	2.02	-8.57	0.24	1105.44	-1069.58	21341.625	1030
23410	2.39	-9.11	0.37	1105.53	-1073.29	21341.635	1030
23415	2.19	-8.91	0.43	1105.35	-1064.55	21341.635	1030
23420	2.84	-8.39	0.15	1104.06	-1067.68	21341.645	1030
23425	1.76	-8.26	0.19	1103.58	-1072.08	21341.645	1030
23430	3.32	-7.96	-0.02	1102.53	-1067.32	21341.652	1030
23435	1.89	-8.19	0.26	1102.65	-1071.35	21341.654	1030
23440	2.64	-8.29	0.27	1103.11	-1072.03	21341.658	1030
23445	2.18	-8.34	0.29	1103.20	-1074.42	21341.664	1030
23450	2.06	-8.57	0.47	1102.11	-1074.23	21341.670	1030
23455	2.19	-8.31	0.39	1101.50	-1072.97	21341.678	1030
23460	2.23	-8.00	0.27	1101.53	-1083.00	21341.684	1030
23465	2.07	-8.26	0.38	1101.54	-1081.08	21341.686	1030
23470	2.09	-8.21	0.39	1101.23	-1077.34	21341.688	1030
23475	1.70	-7.75	0.28	1100.27	-1076.75	21341.689	1030
23480	2.33	-8.36	0.54	1099.91	-1084.17	21341.699	1030
23485	2.18	-7.93	0.42	1099.24	-1080.18	21341.705	1030
23490	2.45	-7.86	0.36	1099.58	-1083.57	21341.713	1030
23495	2.30	-8.14	0.50	1099.31	-1083.12	21341.717	1030
23500	1.83	-7.73	0.43	1099.20	-1074.88	21341.719	1030
23505	2.39	-7.65	0.31	1098.25	-1074.05	21341.723	1030
23510	1.96	-8.00	0.44	1098.24	-1076.65	21341.730	1030
23515	2.01	-7.54	0.27	1097.80	-1077.44	21341.740	1030
23520	2.19	-8.04	0.54	1098.14	-1075.90	21341.738	1030
23525	1.77	-7.82	0.58	1097.96	-1081.95	21341.748	1030
23530	2.01	-8.22	0.64	1097.93	-1080.98	21341.750	1030
23535	1.95	-7.66	0.43	1098.10	-1082.29	21341.752	1030
23540	2.35	-7.83	0.45	1098.23	-1079.86	21341.760	1030
23545	2.13	-7.66	0.50	1095.97	-1081.33	21341.768	1030
23550	2.45	-7.30	0.39	1095.25	-1081.89	21341.771	1030
23555	1.61	-7.42	0.70	1095.48	-1081.72	21341.777	1030
23560	2.41	-7.41	0.46	1094.84	-1083.16	21341.779	1030
23565	2.52	-7.36	0.40	1095.13	-1083.86	21341.781	1030
23570	1.87	-7.36	0.46	1094.89	-1081.39	21341.787	1030
23575	1.91	-7.15	0.44	1093.88	-1081.49	21341.795	1030
23580	2.32	-7.74	0.75	1092.96	-1081.77	21341.801	1030
23585	2.28	-6.44	0.14	1093.59	-1080.79	21341.809	1030
23590	2.43	-7.14	0.49	1093.04	-1085.96	21341.812	1030
23595	1.73	-6.91	0.44	1093.08	-1084.06	21341.812	1030
23600	2.24	-6.64	0.28	1092.98	-1080.88	21341.816	1030
23605	2.62	-7.11	0.57	1091.98	-1082.93	21341.826	1030
23610	1.84	-7.07	0.57	1090.66	-1087.60	21341.830	1030
23615	2.03	-6.76	0.55	1090.46	-1086.50	21341.838	1030
23620	1.80	-7.14	0.70	1090.68	-1080.25	21341.840	1030
23625	2.31	-6.99	0.58	1090.13	-1075.98	21341.844	1030
23630	2.09	-6.75	0.60	1088.69	-1083.20	21341.846	1030
23635	2.22	-6.68	0.59	1088.90	-1086.06	21341.855	1030
23640	2.42	-6.93	0.70	1088.85	-1087.26	21341.859	1030
23645	2.01	-7.13	0.75	1088.82	-1084.20	21341.861	1030
23650	2.07	-6.51	0.56	1087.66	-1085.91	21341.871	1030
23655	2.19	-6.53	0.56	1087.54	-1086.68	21341.873	1030
23660	1.76	-6.53	0.66	1086.67	-1090.84	21341.883	1030
23665	1.75	-6.79	0.67	1086.67	-1089.00	21341.887	1030
23670	2.52	-6.94	0.88	1086.76	-1088.71	21341.893	1030
23675	2.16	-6.49	0.57	1086.57	-1091.57	21341.895	1030
23680	2.13	-6.02	0.57	1084.69	-1098.97	21341.902	1030
23685	2.04	-6.70	0.80	1084.97	-1094.08	21341.904	1030
23690	1.81	-6.37	0.75	1084.46	-1089.98	21341.908	1030
23695	2.06	-6.32	0.67	1084.21	-1094.46	21341.914	1030
23700	2.10	-6.17	0.67	1083.57	-1094.04	21341.920	1030
23705	3.06	-6.31	0.79	1083.36	-1098.89	21341.928	1030
23710	2.47	-6.47	0.74	1083.63	-1096.23	21341.934	1030
23715	2.06	-6.10	0.65	1083.50	-1087.73	21341.936	1030
23720	2.21	-6.38	0.79	1083.76	-1087.15	21341.938	1030
23725	2.03	-5.95	0.60	1083.39	-1091.72	21341.941	1030
23730	2.45	-6.21	0.71	1082.94	-1094.27	21341.947	1030
23735	2.04	-5.82	0.60	1081.61	-1097.52	21341.957	1030
23740	2.13	-6.26	0.82	1081.50	-1096.93	21341.961	1030
23745	2.31	-6.40	0.87	1081.58	-1099.71	21341.967	1030
23750	2.51	-6.76	0.96	1081.63	-1098.69	21341.969	1030
23755	2.18	-6.00	0.83	1079.74	-1093.96	21341.975	1030
23760	1.94	-6.29	0.94	1079.95	-1098.13	21341.980	1030
23765	2.11	-6.19	0.92	1079.53	-1094.31	21341.990	1030
23770	1.76	-6.02	0.88	1079.67	-1101.62	21341.986	1030
23775	2.01	-5.77	0.86	1077.67	-1096.58	21341.998	1030
23780	1.74	-6.06	1.01	1077.70	-1099.85	21342.000	1030
23785	2.01	-5.47	0.68	1078.09	-1103.00	21342.002	1030
23790	2.43	-5.63	0.86	1078.03	-1106.85	21342.012	1030
23795	2.30	-5.89	0.93	1076.59	-1100.53	21342.016	1030
23800	2.23	-5.42	0.81	1076.31	-1098.57	21342.018	1030
23805	2.33	-5.37	0.68	1076.55	-1103.75	21342.027	1030
23810	2.16	-5.55	0.87	1076.52	-1101.42	21342.029	1030
23815	1.89	-5.73	1.02	1075.25	-1102.27	21342.033	1030
23820	2.07	-5.41	0.85	1075.24	-1104.44	21342.035	1030
23825	2.57	-5.62	0.97	1073.78	-1111.37	21342.004	1030
23830	2.52	-5.40	0.91	1074.44	-1114.31	21342.002	1030
23835	2.00	-5.34	0.95	1074.19	-1115.22	21342.012	1030
23840	1.85	-5.11	0.85	1074.29	-1117.28	21342.020	1030
23845	1.82	-5.33	1.00	1074.48	-1117.97	21342.020	1030
23850	2.15	-4.67	0.61	1075.62	-1117.92	21342.029	1030
23855	2.13	-5.32	0.93	1075.93	-1119.47	21342.031	1030
23860	2.04	-5.24	0.87	1075.97	-1108.86	21342.033	1030
23865	2.19	-5.53	0.93	1075.75	-1107.42	21342.043	1030
23870	2.39	-6.06	1.29	1074.31	-1113.19	21342.047	1030
23875	2.25	-5.37	0.98	1074.23	-1116.55	21342.049	1030
23880	2.62	-5.04	0.89	1073.57	-1111.49	21342.059	1030
23885	2.03	-4.99	0.90	1073.23	-1120.47	21342.062	1030
23890	2.35	-5.14	0.99	1072.75	-1114.95	21342.068	1030
23895	2.23	-5.35	1.19	1072.46	-1112.80	21342.072	1030
23900	2.27	-5.02	0.99	1072.43	-1116.14	21342.074	1030
23905	2.30	-5.00	1.02	1072.21	-1108.69	21342.084	1030
23910	2.33	-4.74	0.95	1071.51	-1117.73	21342.090	1030
23915	2.27	-4.77	0.96	1070.86	-1107.65	21342.092	1030
23920	2.71	-5.02	1.05	1071.10	-1107.63	21342.094	1030
23925	2.37	-5.14	1.10	1071.06	-1108.18	21342.098	1030
23930	1.90	-4.73	0.94	1070.84	-1113.12	21342.105	1030
23935	1.82	-4.93	1.06	1070.69	-1113.00	21342.115	1030
23940	1.60	-4.86	1.06	1070.83	-1112.98	21342.121	1030
23945	2.17	-4.77	0.99	1070.82	-1117.13	21342.121	1030
23950	1.76	-4.48	0.91	1069.63	-1116.25	21342.125	1030
23955	1.92	-4.84	1.12	1067.87	-1115.79	21342.129	1030
23960	2.57	-4.62	1.01	1067.69	-1117.11	21342.139	1030
23965	1.72	-4.83	1.08	1067.87	-1119.29	21342.145	1030
23970	1.78	-4.79	1.09	1067.76	-1118.96	21342.148	1030
23975	2.27	-4.91	1.10	1067.82	-1118.16	21342.152	1030
23980	2.02	-4.52	0.99	1067.34	-1116.54	21342.156	1030
23985	1.98	-4.50	1.08	1065.63	-1115.10	21342.158	1030
23990	1.67	-4.65	1.18	1065.58	-1120.05	21342.168	1030
23995	2.05	-3.78	0.81	1065.51	-1113.95	21342.172	1030
24000	2.27	-4.45	1.09	1065.76	-1117.63	21342.176	1030
24005	1.90	-3.87	0.88	1065.55	-1124.93	21342.184	1030
24010	1.78	-4.53	1.18	1065.65	-1120.80	21342.186	1030
24015	1.61	-4.97	1.49	1063.62	-1119.76	21342.193	1030
24020	2.26	-4.65	1.27	1063.39	-1123.39	21342.191	1030
24025	1.88	-4.36	1.21	1063.49	-1118.66	21342.197	1030
24030	1.91	-4.18	1.12	1063.33	-1119.94	21342.209	1030
24035	1.80	-3.49	0.96	1062.00	-1127.49	21342.215	1030
24040	1.81	-4.15	1.22	1061.91	-1124.71	21342.217	1030
24045	2.08	-3.88	1.09	1061.83	-1120.85	21342.221	1030
24050	1.70	-4.37	1.33	1061.63	-1123.73	21342.225	1030
24055	2.16	-4.21	1.28	1061.03	-1128.58	21342.232	1030
24060	2.50	-3.76	1.09	1060.30	-1133.83	21342.240	1030
24065	2.41	-3.68	1.02	1060.00	-1120.75	21342.246	1030
24070	2.18	-4.45	1.39	1060.09	-1124.96	21342.248	1030
24075	1.63	-4.22	1.31	1059.74	-1123.35	21342.250	1030
24080	1.98	-4.13	1.34	1058.82	-1119.63	21342.252	1030
24085	1.60	-3.85	1.22	1058.61	-1119.81	21342.262	1030
24090	1.64	-4.36	1.49	1058.21	-1124.89	21342.268	1030
24095	1.75	-4.05	1.35	1058.34	-1131.22	21342.270	1030
24100	2.02	-3.49	1.07	1057.86	-1134.75	21342.277	1030
24105	2.28	-3.85	1.23	1057.86	-1135.16	21342.279	1030
24110	1.56	-3.25	1.09	1056.74	-1132.70	21342.283	1030
24115	1.30	-3.60	1.30	1056.35	-1133.69	21342.291	1030
24120	1.98	-3.55	1.25	1056.67	-1129.51	21342.297	1030
24125	2.13	-3.65	1.29	1056.75	-1128.81	21342.301	1030
24130	1.74	-4.61	1.68	1056.41	-1137.08	21342.311	1030
24135	1.74	-3.53	1.24	1056.51	-1128.31	21342.312	1030
24140	2.14	-3.62	1.36	1054.74	-1133.63	21342.314	1030
24145	1.68	-3.16	1.22	1054.39	-1136.40	21342.320	1030
24150	1.95	-3.59	1.43	1053.68	-1130.24	21342.322	1030
24155	1.61	-3.40	1.43	1053.48	-1131.38	21342.332	1030
24160	1.85	-3.20	1.33	1053.37	-1131.50	21342.338	1030
24165	2.22	-3.77	1.53	1053.38	-1134.68	21342.342	1030
24170	1.83	-3.76	1.54	1053.49	-1144.64	21342.348	1030
24175	1.59	-3.47	1.46	1053.68	-1146.30	21342.348	1030
24180	1.74	-3.31	1.44	1052.07	-1144.99	21342.357	1030
24185	1.89	-3.28	1.47	1051.28	-1142.96	21342.363	1030
24190	2.31	-3.04	1.33	1051.13	-1145.05	21342.369	1030
24195	1.87	-3.15	1.48	1050.75	-1143.12	21342.371	1030
24200	2.33	-3.78	1.75	1050.83	-1139.50	21342.375	1030
24205	2.01	-3.30	1.54	1050.98	-1136.69	21342.381	1030
24210	1.60	-3.28	1.60	1050.79	-1133.35	21342.387	1030
24215	2.17	-3.02	1.45	1050.87	-1131.18	21342.393	1030
24220	2.21	-3.20	1.48	1050.92	-1133.98	21342.396	1030
24225	1.45	-2.71	1.44	1049.17	-1137.63	21342.402	1030
24230	1.09	-2.99	1.60	1048.79	-1140.84	21342.406	1030
24235	1.78	-2.90	1.57	1047.94	-1143.35	21342.412	1030
24240	1.52	-2.70	1.50	1047.84	-1144.14	21342.418	1030
24245	1.65	-3.33	1.79	1047.88	-1146.28	21342.424	1030
24250	1.81	-2.79	1.50	1047.69	-1143.75	21342.426	1030
24255	1.34	-2.33	1.43	1046.47	-1145.46	21342.432	1030
24260	1.65	-2.50	1.51	1046.41	-1147.15	21342.438	1030
24265	1.67	-2.55	1.49	1045.82	-1144.95	21342.443	1030
24270	1.51	-2.56	1.54	1046.31	-1145.56	21342.441	1030
24275	1.70	-1.85	1.29	1044.86	-1146.67	21342.449	1030
24280	1.74	-2.31	1.51	1044.74	-1142.56	21342.457	1030
24285	2.41	-2.73	1.66	1044.16	-1143.08	21342.465	1030
24290	2.02	-2.44	1.59	1044.04	-1144.34	21342.467	1030
24295	1.63	-2.38	1.57	1044.11	-1144.26	21342.469	1031
24300	1.60	-2.50	1.64	1043.65	-1149.60	21342.473	1031
24305	1.18	-2.72	1.70	1044.31	-1146.92	21342.482	1031
24310	1.22	-2.59	1.66	1045.42	-1147.28	21342.488	1031
24315	1.63	-2.49	1.63	1045.66	-1140.70	21342.496	1031
24320	1.81	-2.52	1.61	1045.61	-1140.79	21342.498	1031
24325	1.46	-2.90	1.89	1045.25	-1144.12	21342.500	1031
24330	1.67	-2.56	1.68	1045.32	-1142.11	21342.502	1031
24335	1.69	-2.26	1.58	1045.58	-1139.81	21342.512	1031
24340	2.16	-2.23	1.48	1045.59	-1139.83	21342.518	1031
24345	1.73	-2.61	1.69	1045.83	-1142.24	21342.520	1031
24350	1.37	-2.72	1.66	1048.30	-1135.98	21342.527	1031
24355	1.60	-2.46	1.51	1048.28	-1138.90	21342.529	1031
24360	2.18	-3.01	1.74	1048.33	-1137.78	21342.537	1031
24365	1.70	-2.95	1.72	1048.33	-1134.99	21342.539	1031
24370	1.36	-3.09	1.78	1048.04	-1134.24	21342.547	1031
24375	1.32	-2.70	1.63	1048.26	-1136.85	21342.551	1031
24380	1.82	-3.17	1.72	1049.74	-1143.69	21342.559	1031
24385	1.50	-2.94	1.59	1050.30	-1141.04	21342.562	1031
24390	1.56	-2.26	1.31	1050.26	-1141.62	21342.568	1031
24395	1.60	-2.74	1.52	1050.33	-1143.57	21342.574	1031
24400	1.55	-3.26	1.69	1051.04	-1140.32	21342.578	1031
24405	1.88	-3.22	1.67	1051.51	-1136.91	21342.582	1031
24410	1.80	-2.73	1.44	1051.23	-1136.67	21342.590	1031
24415	2.05	-2.52	1.34	1051.43	-1138.67	21342.592	1031
24420	1.50	-2.82	1.46	1052.04	-1138.31	21342.598	1031
24425	2.01	-2.66	1.38	1052.29	-1140.29	21342.598	1031
24430	1.72	-3.48	1.64	1052.78	-1141.83	21342.607	1031
24435	1.98	-3.17	1.54	1053.14	-1141.14	21342.613	1031
24440	1.99	-2.86	1.35	1053.48	-1138.07	21342.617	1031
24445	1.67	-3.30	1.56	1054.26	-1143.18	21342.623	1031
24450	1.73	-3.46	1.57	1054.37	-1144.97	21342.625	1031
24455	1.73	-3.63	1.68	1054.75	-1144.91	21342.629	1031
24460	1.67	-3.47	1.64	1054.79	-1146.27	21342.639	1031
24465	2.10	-3.04	1.38	1055.53	-1144.09	21342.646	1031
24470	1.44	-3.24	1.51	1055.53	-1138.65	21342.646	1031
24475	1.55	-3.70	1.65	1055.56	-1142.99	21342.654	1031
24480	1.67	-3.14	1.41	1055.44	-1140.82	21342.656	1031
24485	1.76	-3.51	1.55	1055.63	-1137.55	21342.658	1031
24490	1.24	-2.95	1.33	1055.64	-1130.41	21342.666	1031
24495	1.96	-3.61	1.44	1057.94	-1129.29	21342.672	1031
24500	1.87	-3.49	1.46	1057.68	-1129.86	21342.676	1031
24505	1.59	-3.19	1.31	1057.88	-1126.14	21342.684	1031
24510	1.92	-2.86	1.14	1057.75	-1123.94	21342.688	1031
24515	1.52	-3.36	1.32	1058.99	-1127.78	21342.693	1031
24520	2.36	-3.50	1.34	1059.03	-1121.21	21342.691	1031
24525	2.08	-3.72	1.44	1059.29	-1129.47	21342.699	1031
24530	1.99	-3.59	1.37	1059.35	-1129.61	21342.707	1031
24535	1.72	-4.10	1.52	1060.61	-1131.80	21342.715	1031
24540	1.88	-3.79	1.39	1060.66	-1128.29	21342.717	1031
24545	2.00	-4.00	1.49	1060.88	-1120.66	21342.721	1031
24550	1.55	-4.12	1.55	1060.66	-1121.42	21342.725	1031
24555	2.12	-3.83	1.34	1060.97	-1122.15	21342.732	1031
24560	1.59	-3.97	1.41	1062.17	-1124.08	21342.738	1031
24565	2.26	-3.68	1.26	1062.11	-1120.57	21342.746	1031
24570	2.19	-4.16	1.48	1062.13	-1124.23	21342.748	1031
24575	1.95	-4.34	1.51	1062.37	-1114.46	21342.750	1031
24580	1.99	-4.03	1.36	1063.58	-1111.13	21342.756	1031
24585	1.94	-4.10	1.36	1063.66	-1122.31	21342.760	1031
24590	2.02	-4.30	1.43	1063.89	-1118.72	21342.770	1031
24595	2.11	-4.19	1.39	1063.76	-1115.72	21342.768	1031
24600	1.70	-4.12	1.26	1065.19	-1120.97	21342.779	1031
24605	2.16	-4.60	1.44	1065.24	-1119.84	21342.779	1031
24610	2.02	-4.38	1.35	1065.10	-1121.74	21342.783	1031
24615	2.12	-4.22	1.34	1065.20	-1124.70	21342.789	1031
24620	1.29	-4.28	1.29	1066.71	-1121.64	21342.799	1031
24625	2.27	-4.32	1.25	1066.50	-1124.87	21342.803	1031
24630	2.69	-4.17	1.15	1066.47	-1115.06	21342.809	1031
24635	2.22	-4.18	1.18	1066.53	-1121.48	21342.812	1031
24640	2.19	-4.31	1.17	1068.05	-1125.84	21342.814	1031
24645	2.29	-4.37	1.19	1068.10	-1131.72	21342.820	1031
24650	2.00	-4.79	1.37	1068.27	-1127.56	21342.826	1031
24655	1.34	-4.65	1.31	1068.71	-1123.77	21342.832	1031
24660	1.80	-4.61	1.25	1068.58	-1118.97	21342.840	1031
24665	1.56	-4.63	1.27	1068.78	-1123.42	21342.842	1031
24670	1.82	-4.29	1.10	1068.56	-1118.69	21342.844	1031
24675	1.26	-5.09	1.51	1068.77	-1121.29	21342.848	1031
24680	2.06	-4.55	1.23	1069.17	-1112.54	21342.857	1031
24685	1.91	-4.44	1.05	1070.99	-1114.26	21342.861	1031
24690	1.61	-4.59	1.10	1071.20	-1115.28	21342.867	1031
24695	1.82	-4.64	1.11	1071.09	-1117.15	21342.871	1031
24700	1.72	-4.40	1.03	1071.15	-1118.22	21342.875	1031
24705	1.38	-4.52	1.07	1072.31	-1112.61	21342.885	1031
24710	2.04	-4.75	1.12	1072.17	-1113.41	21342.887	1031
24715	2.12	-4.93	1.19	1072.63	-1118.39	21342.893	1031
24720	1.93	-5.02	1.23	1072.56	-1114.80	21342.896	1031
24725	1.87	-4.87	1.11	1073.57	-1109.20	21342.902	1031
24730	1.76	-5.05	1.16	1074.02	-1107.17	21342.906	1031
24735	1.24	-5.41	1.31	1074.77	-1105.38	21342.912	1031
24740	2.08	-5.45	1.24	1074.89	-1111.45	21342.916	1031
24745	1.76	-4.75	0.93	1075.05	-1105.48	21342.924	1031
24750	2.07	-5.49	1.24	1075.19	-1106.52	21342.926	1031
24755	2.05	-5.17	1.09	1075.83	-1103.28	21342.934	1031
24760	2.09	-4.83	0.88	1076.09	-1103.10	21342.938	1031
24765	1.64	-5.12	1.04	1076.18	-1101.66	21342.939	1031
24770	1.89	-5.28	1.06	1076.19	-1113.26	21342.943	1031
24775	1.80	-5.26	1.04	1076.52	-1108.68	21342.951	1031
24780	1.80	-5.40	1.08	1077.32	-1110.22	21342.957	1031
24785	2.15	-5.84	1.19	1077.80	-1105.35	21342.965	1031
24790	1.82	-4.87	0.77	1078.40	-1113.92	21342.967	1031
24795	1.98	-5.26	0.89	1078.39	-1114.02	21342.971	1031
24800	1.49	-5.68	1.12	1078.29	-1104.32	21342.973	1031
24805	2.06	-5.34	0.87	1078.87	-1090.43	21342.982	1031
24810	1.92	-5.52	0.91	1080.08	-1108.38	21342.986	1031
24815	2.14	-5.46	0.88	1080.41	-1102.03	21342.994	1031
24820	2.06	-5.42	0.84	1080.08	-1104.89	21342.998	1031
24825	1.63	-5.83	1.07	1080.20	-1110.23	21343.000	1031
24830	2.56	-6.16	1.12	1081.82	-1111.03	21343.006	1031
24835	2.06	-6.11	1.09	1081.98	-1107.48	21343.012	1031
24840	2.06	-5.89	0.90	1081.80	-1107.28	21343.020	1031
24845	1.94	-5.97	0.97	1081.77	-1106.65	21343.018	1031
24850	2.20	-6.06	0.88	1083.16	-1112.28	21343.029	1031
24855	1.46	-5.47	0.71	1083.04	-1113.97	21343.031	1031
24860	1.56	-5.64	0.72	1083.19	-1107.07	21343.033	1031
24865	1.98	-5.85	0.83	1083.21	-1103.92	21343.037	1031
24870	1.96	-6.02	0.77	1084.34	-1106.68	21343.049	1031
24875	2.48	-6.34	0.92	1084.35	-1100.53	21343.051	1031
24880	2.21	-5.70	0.71	1084.29	-1106.97	21343.059	1031
24885	2.28	-6.13	0.84	1084.63	-1097.38	21343.062	1031
24890	2.53	-6.20	0.87	1085.29	-1100.09	21343.064	1031
24895	2.24	-6.45	0.96	1086.04	-1100.50	21343.070	1031
24900	2.22	-6.61	1.02	1086.45	-1093.95	21343.076	1031
24905	2.08	-6.18	0.81	1086.15	-1092.98	21343.084	1031
24910	1.82	-6.11	0.83	1086.49	-1086.59	21343.088	1031
24915	1.94	-6.48	0.92	1087.71	-1084.00	21343.092	1031
24920	1.92	-6.70	1.01	1087.81	-1088.56	21343.094	1031
24925	2.52	-6.15	0.70	1087.62	-1088.01	21343.098	1031
24930	2.22	-6.60	0.91	1087.73	-1091.30	21343.107	1031
24935	1.78	-6.72	0.92	1089.06	-1095.51	21343.109	1031
24940	2.15	-6.84	0.89	1089.10	-1098.53	21343.115	1031
24945	2.18	-6.26	0.63	1089.15	-1097.39	21343.121	1031
24950	2.01	-6.05	0.50	1089.26	-1098.08	21343.125	1031
24955	2.25	-7.06	0.90	1090.69	-1099.00	21343.135	1031
24960	2.06	-6.78	0.75	1090.61	-1101.21	21343.139	1031
24965	2.54	-6.38	0.58	1090.51	-1100.77	21343.143	1031
24970	2.40	-6.46	0.61	1090.77	-1097.47	21343.146	1031
24975	2.47	-6.80	0.73	1092.01	-1099.70	21343.154	1031
24980	2.14	-6.78	0.71	1092.31	-1099.12	21343.156	1031
24985	1.95	-7.02	0.88	1092.66	-1100.52	21343.164	1031
24990	2.11	-7.21	0.83	1092.80	-1090.46	21343.166	1031
24995	2.09	-7.21	0.76	1092.75	-1090.20	21343.170	1031
25000	2.02	-6.70	0.60	1092.94	-1091.49	21343.178	1031
25005	2.10	-6.88	0.56	1093.60	-1089.92	21343.184	1031
25010	1.69	-7.33	0.77	1094.09	-1089.13	21343.188	1031
25015	2.02	-6.94	0.58	1094.31	-1087.75	21343.188	1031
25020	2.23	-6.91	0.53	1094.48	-1089.01	21343.193	1031
25025	2.47	-7.42	0.67	1094.85	-1087.82	21343.201	1031
25030	2.14	-7.67	0.74	1095.90	-1084.01	21343.205	1031
25035	2.18	-7.35	0.59	1095.79	-1083.64	21343.215	1031
25040	1.63	-7.52	0.63	1096.30	-1086.82	21343.217	1031
25045	2.25	-6.95	0.42	1096.08	-1079.68	21343.221	1031
25050	1.96	-7.46	0.55	1097.39	-1079.95	21343.230	1031
25055	1.83	-7.43	0.55	1097.32	-1080.72	21343.232	1031
25060	2.14	-7.78	0.59	1097.34	-1081.02	21343.240	1031
25065	2.45	-7.31	0.46	1097.74	-1078.61	21343.244	1031
25070	1.85	-7.78	0.70	1099.22	-1084.41	21343.248	1031
25075	2.26	-7.65	0.68	1099.03	-1078.14	21343.252	1031
25080	2.17	-7.63	0.43	1098.91	-1080.32	21343.252	1031
25085	2.12	-8.10	0.65	1098.94	-1082.35	21343.262	1031
25090	2.41	-7.67	0.40	1099.87	-1086.46	21343.268	1031
25095	2.47	-7.72	0.43	1100.24	-1081.25	21343.270	1031
25100	2.07	-7.69	0.43	1100.29	-1079.42	21343.277	1031
25105	2.11	-7.91	0.49	1100.49	-1078.03	21343.279	1031
25110	1.90	-8.09	0.51	1100.47	-1078.81	21343.287	1031
25115	2.07	-8.06	0.56	1100.60	-1081.06	21343.291	1031
25120	2.06	-7.58	0.34	1100.94	-1081.92	21343.301	1031
25125	1.92	-7.98	0.49	1100.74	-1080.99	21343.303	1031
25130	2.25	-7.87	0.36	1101.09	-1081.18	21343.309	1031
25135	2.16	-8.31	0.44	1103.06	-1077.24	21343.312	1031
25140	2.37	-8.44	0.52	1103.05	-1079.50	21343.314	1031
25145	2.05	-8.48	0.53	1103.27	-1080.26	21343.318	1031
25150	2.64	-8.81	0.61	1103.01	-1074.97	21343.326	1031
25155	2.11	-8.55	0.48	1104.74	-1072.60	21343.330	1031
25160	2.09	-8.29	0.32	1104.68	-1071.38	21343.340	1031
25165	2.55	-9.13	0.76	1104.70	-1062.28	21343.344	1031
25170	2.01	-8.85	0.60	1104.67	-1064.45	21343.344	1031
25175	2.42	-8.39	0.33	1105.94	-1063.12	21343.348	1031
25180	2.31	-8.47	0.35	1106.13	-1066.19	21343.357	1031
25185	2.11	-8.55	0.40	1106.67	-1066.03	21343.361	1031
25190	2.25	-8.87	0.51	1106.88	-1061.48	21343.367	1031
25195	2.31	-8.46	0.30	1107.20	-1059.91	21343.373	1031
25200	2.76	-8.88	0.44	1106.71	-1065.52	21343.375	1031
25205	2.59	-8.65	0.25	1107.30	-1061.98	21343.383	1031
25210	2.06	-8.78	0.42	1107.00	-1061.72	21343.385	1031
25215	2.34	-8.88	0.35	1108.70	-1053.04	21343.391	1031
25220	2.24	-8.96	0.43	1109.16	-1055.90	21343.398	1031
25225	1.98	-8.79	0.34	1109.58	-1060.02	21343.404	1031
25230	2.11	-8.92	0.37	1110.06	-1062.41	21343.406	1031
25235	1.67	-9.06	0.48	1110.00	-1057.20	21343.408	1031
25240	2.06	-8.87	0.35	1109.92	-1063.05	21343.414	1031
25245	2.28	-9.21	0.49	1109.92	-1051.42	21343.424	1031
25250	2.34	-9.00	0.33	1109.88	-1058.73	21343.426	1031
25255	2.12	-9.13	0.35	1110.51	-1052.70	21343.434	1031
25260	2.45	-9.30	0.29	1112.38	-1065.66	21343.438	1031
25265	2.03	-9.45	0.45	1112.25	-1065.90	21343.439	1031
25270	1.75	-9.41	0.30	1113.07	-1064.19	21343.449	1031
25275	1.94	-9.57	0.46	1113.04	-1058.78	21343.451	1031
25280	2.44	-9.66	0.42	1113.00	-1062.50	21343.459	1031
25285	2.63	-9.63	0.43	1112.79	-1065.30	21343.465	1031
25290	2.43	-9.68	0.33	1114.39	-1064.38	21343.469	1031
25295	2.23	-9.39	0.19	1114.36	-1062.55	21343.469	1031
25300	2.29	-9.66	0.36	1114.53	-1065.51	21343.473	1031
25305	2.50	-9.95	0.45	1114.37	-1065.02	21343.482	1031
25310	2.22	-9.64	0.31	1116.05	-1067.43	21343.486	1031
25315	2.39	-9.89	0.37	1116.23	-1065.75	21343.494	1031
25320	2.35	-9.92	0.37	1116.04	-1058.42	21343.498	1031
25325	2.30	-9.83	0.34	1116.26	-1058.77	21343.500	1031
25330	2.44	-10.58	0.65	1117.39	-1062.60	21343.510	1031
25335	2.42	-9.94	0.28	1117.54	-1057.25	21343.510	1031
25340	2.14	-10.03	0.34	1117.37	-1058.49	21343.520	1031
25345	2.50	-10.00	0.27	1117.61	-1057.15	21343.521	1031
25350	1.44	-10.38	0.42	1119.15	-1056.40	21343.527	1031
25355	2.83	-10.26	0.23	1119.01	-1057.96	21343.529	1031
25360	2.06	-10.46	0.36	1118.99	-1061.82	21343.533	1031
25365	2.10	-10.59	0.46	1119.04	-1056.10	21343.539	1031
25370	2.59	-10.31	0.15	1119.64	-1046.50	21343.547	1031
25375	2.43	-10.41	0.22	1120.10	-1051.58	21343.553	1031
25380	2.08	-10.35	0.14	1120.70	-1049.65	21343.559	1031
25385	1.78	-10.36	0.16	1121.45	-1047.77	21343.562	1031
25390	2.35	-10.25	0.06	1121.08	-1038.63	21343.564	1031
25395	2.56	-10.81	0.29	1121.20	-1040.82	21343.574	1031
25400	2.48	-10.46	0.14	1121.19	-1042.60	21343.574	1031
25405	2.43	-10.66	0.17	1121.32	-1046.74	21343.582	1031
25410	2.27	-10.71	0.21	1121.34	-1047.04	21343.588	1031
25415	2.25	-10.89	0.14	1123.24	-1040.92	21343.592	1031
25420	2.40	-11.04	0.23	1123.08	-1046.81	21343.594	1031
25425	2.42	-11.06	0.23	1123.52	-1045.69	21343.598	1031
25430	2.28	-10.63	-0.00	1123.28	-1042.50	21343.605	1031
25435	1.90	-11.08	0.18	1124.85	-1037.07	21343.611	1031
25440	2.36	-10.87	0.00	1125.08	-1039.18	21343.615	1031
25445	2.09	-11.02	0.06	1124.86	-1032.75	21343.623	1031
25450	1.82	-10.90	0.06	1124.83	-1035.37	21343.625	1031
25455	2.55	-11.12	0.03	1125.70	-1027.76	21343.635	1031
25460	2.35	-11.18	0.11	1126.23	-1030.27	21343.635	1031
25465	2.83	-11.07	-0.08	1127.28	-1036.31	21343.645	1031
25470	2.59	-11.32	0.04	1127.57	-1032.93	21343.648	1031
25475	1.98	-11.44	0.13	1127.43	-1039.36	21343.652	1031
25480	2.39	-11.44	0.15	1127.35	-1033.34	21343.656	1031
25485	1.66	-11.60	0.21	1128.49	-1025.32	21343.664	1031
25490	2.50	-11.46	0.08	1128.56	-1026.05	21343.666	1031
25495	1.94	-11.62	0.14	1128.58	-1021.82	21343.672	1031
25500	2.15	-11.34	0.02	1128.69	-1031.62	21343.678	1031
25505	1.90	-11.43	0.04	1128.93	-1033.62	21343.684	1031
25510	2.32	-11.72	0.10	1130.56	-1034.07	21343.688	1031
25515	2.68	-11.41	-0.17	1130.48	-1032.08	21343.688	1031
25520	2.31	-11.58	-0.06	1130.49	-1028.87	21343.691	1031
25525	2.39	-11.46	-0.12	1130.50	-1034.43	21343.701	1031
25530	2.81	-11.84	0.01	1131.94	-1035.36	21343.705	1031
25535	2.35	-11.96	0.10	1131.90	-1029.55	21343.715	1031
25540	2.47	-11.91	0.04	1131.54	-1021.34	21343.717	1031
25545	2.36	-11.55	-0.14	1131.75	-1025.23	21343.721	1031
25550	2.08	-11.82	-0.10	1133.58	-1025.33	21343.729	1031
25555	2.21	-11.89	-0.10	1133.40	-1032.91	21343.732	1031
25560	2.06	-12.16	0.01	1133.67	-1029.81	21343.740	1031
25565	2.52	-12.17	0.00	1133.42	-1033.42	21343.744	1031
25570	2.28	-12.23	-0.12	1134.76	-1030.23	21343.748	1031
25575	2.49	-12.45	-0.02	1134.88	-1031.68	21343.750	1031
25580	2.33	-12.21	-0.16	1134.87	-1031.77	21343.754	1031
25585	2.16	-12.42	-0.02	1134.96	-1032.64	21343.758	1031
25590	1.76	-12.56	0.01	1136.33	-1030.85	21343.768	1031
25595	1.91	-12.37	-0.13	1136.89	-1036.53	21343.770	1031
25600	2.08	-12.60	0.02	1136.61	-1039.62	21343.777	1031
25605	2.44	-12.50	-0.10	1136.59	-1043.31	21343.779	1031
25610	2.12	-12.60	-0.04	1137.06	-1037.95	21343.783	1031
25615	1.92	-12.52	-0.16	1137.82	-1031.31	21343.793	1031
25620	2.04	-12.65	-0.11	1138.10	-1034.63	21343.797	1031
25625	2.46	-12.81	-0.07	1138.20	-1027.41	21343.803	1031
25630	2.24	-12.94	0.05	1137.66	-1028.88	21343.809	1031
25635	1.98	-12.62	-0.32	1139.56	-1024.76	21343.812	1031
25640	2.39	-12.82	-0.18	1139.56	-1026.56	21343.814	1031
25645	2.37	-13.14	-0.04	1139.88	-1028.12	21343.818	1031
25650	2.57	-13.13	-0.08	1139.55	-1025.78	21343.826	1031
25655	2.80	-13.12	-0.19	1141.26	-1023.36	21343.834	1031
25660	2.23	-13.08	-0.19	1141.02	-1023.36	21343.840	1031
25665	2.08	-12.78	-0.35	1141.33	-1020.35	21343.844	1031
25670	2.32	-13.44	-0.01	1141.28	-1017.26	21343.844	1031
25675	2.01	-13.51	-0.03	1141.93	-1019.76	21343.852	1031
25680	2.21	-13.26	-0.22	1142.39	-1017.12	21343.855	1031
25685	2.32	-13.76	-0.08	1143.17	-1029.24	21343.863	1031
25690	2.45	-13.54	-0.11	1143.30	-1026.28	21343.867	1031
25695	2.39	-13.51	-0.11	1143.11	-1022.71	21343.873	1031
25700	2.32	-13.42	-0.17	1143.32	-1027.12	21343.875	1031
25705	2.11	-13.62	-0.11	1144.13	-1020.49	21343.881	1031
25710	1.98	-13.64	-0.16	1144.87	-1018.36	21343.887	1031
25715	2.34	-13.67	-0.22	1144.98	-1019.72	21343.895	1031
25720	2.33	-13.84	-0.10	1144.81	-1025.56	21343.898	1031
25725	2.82	-13.78	-0.24	1144.96	-1018.18	21343.904	1031
25730	1.99	-14.11	-0.11	1146.13	-1012.25	21343.906	1031
25735	2.26	-13.90	-0.26	1146.22	-1015.85	21343.908	1031
25740	2.11	-13.95	-0.21	1146.07	-1018.59	21343.914	1031
25745	2.34	-13.96	-0.26	1146.67	-1021.04	21343.922	1031
25750	2.32	-14.47	-0.06	1147.56	-1016.18	21343.924	1031
25755	2.53	-14.09	-0.29	1147.54	-1015.53	21343.934	1031
25760	2.66	-14.03	-0.41	1147.75	-1016.13	21343.938	1031
25765	2.96	-13.86	-0.46	1148.06	-1018.54	21343.939	1031
25770	1.95	-14.51	-0.13	1149.15	-1018.36	21343.941	1031
25775	2.47	-14.58	-0.16	1149.10	-1009.12	21343.951	1031
25780	2.74	-14.51	-0.23	1149.47	-1011.28	21343.959	1031
25785	2.40	-14.29	-0.32	1149.43	-1012.03	21343.965	1031
25790	2.14	-14.60	-0.23	1149.87	-1009.77	21343.969	1031
25795	1.99	-14.62	-0.25	1150.16	-1008.10	21343.969	1031
25800	2.54	-14.90	-0.05	1149.93	-1008.98	21343.975	1031
25805	2.40	-14.80	-0.12	1150.02	-1012.08	21343.984	1031
25810	2.72	-14.57	-0.42	1151.78	-1025.65	21343.988	1031
25815	2.69	-14.43	-0.40	1152.16	-1021.13	21343.994	1031
25820	2.32	-14.77	-0.21	1152.33	-1019.18	21343.998	1031
25825	2.54	-14.98	-0.12	1152.33	-1019.37	21344.000	1031
25830	2.47	-14.57	-0.46	1153.36	-1018.07	21344.006	1031
25835	2.34	-14.94	-0.30	1153.87	-1017.34	21344.008	1031
25840	2.38	-15.00	-0.20	1153.93	-1020.20	21344.018	1031
25845	2.15	-14.95	-0.24	1153.91	-1020.92	21344.021	1031
25850	2.64	-15.03	-0.23	1154.33	-1022.02	21344.027	1031
25855	2.37	-14.96	-0.36	1155.03	-1014.49	21344.031	1031
25860	2.41	-15.24	-0.24	1155.17	-1015.77	21344.033	1031
25865	2.77	-15.50	-0.07	1155.32	-1016.27	21344.045	1031
25870	2.33	-15.31	-0.20	1155.30	-1017.32	21344.047	1031
25875	2.52	-15.64	-0.22	1156.85	-1012.07	21344.053	1031
25880	2.26	-15.53	-0.22	1156.65	-1006.52	21344.059	1031
25885	2.34	-15.79	-0.19	1157.55	-994.26	21344.062	1031
25890	2.16	-15.86	-0.13	1158.03	-1009.06	21344.064	1031
25895	2.34	-15.79	-0.13	1157.96	-1009.29	21344.072	1031
25900	2.43	-15.85	-0.20	1157.91	-994.44	21344.074	1031
25905	2.32	-15.54	-0.42	1158.05	-1001.78	21344.080	1031
25910	1.87	-15.50	-0.39	1157.95	-1012.83	21344.090	1031
25915	2.27	-16.11	-0.28	1160.20	-1019.65	21344.094	1031
25920	2.70	-16.02	-0.16	1160.06	-1013.99	21344.094	1031
25925	2.39	-15.72	-0.40	1160.26	-1010.74	21344.100	1031
25930	2.43	-15.89	-0.29	1160.03	-1009.42	21344.102	1031
25935	1.76	-15.96	-0.58	1161.45	-1003.36	21344.113	1031
25940	2.53	-16.03	-0.44	1161.92	-1003.87	21344.115	1031
25945	2.46	-16.40	-0.16	1161.82	-1000.53	21344.123	1031
25950	2.12	-16.39	-0.20	1161.74	-998.91	21344.125	1031
25955	2.53	-16.34	-0.32	1162.42	-1001.49	21344.131	1031
25960	2.45	-16.56	-0.22	1163.00	-984.19	21344.133	1031
25965	1.63	-17.09	-0.40	1164.10	-989.93	21344.145	1031
25970	1.81	-16.60	-0.34	1163.80	-999.99	21344.148	1031
25975	2.51	-16.53	-0.44	1163.48	-995.96	21344.154	1031
25980	2.62	-16.44	-0.51	1163.65	-1000.92	21344.156	1031
25985	2.66	-16.83	-0.31	1164.12	-1003.29	21344.158	1031
25990	2.25	-17.05	-0.23	1165.15	-1001.13	21344.164	1031
25995	2.49	-16.84	-0.27	1165.46	-1005.56	21344.170	1031
26000	2.32	-16.93	-0.41	1165.41	-1003.66	21344.174	1031
26005	1.98	-17.21	-0.12	1165.41	-1002.48	21344.184	1031
26010	2.33	-16.91	-0.34	1165.56	-1003.67	21344.188	1031
26015	2.73	-16.69	-0.43	1165.65	-1006.29	21344.188	1031
26020	2.39	-17.38	-0.13	1167.51	-1000.76	21344.197	1031
26025	2.84	-17.27	-0.38	1167.61	-1006.10	21344.199	1031
26030	2.08	-17.30	0.06	1167.52	-1000.20	21344.205	1031
26035	2.18	-17.68	-0.21	1167.61	-999.76	21344.215	1031
26040	2.77	-17.50	-0.31	1168.81	-1002.09	21344.217	1031
26045	2.58	-17.42	-0.30	1169.11	-1000.20	21344.221	1031
26050	2.38	-17.30	-0.19	1170.10	-995.93	21344.229	1031
26055	2.38	-17.56	-0.32	1170.19	-997.08	21344.232	1031
26060	2.66	-17.49	-0.33	1170.19	-999.78	21344.238	1031
26065	2.43	-17.56	-0.34	1170.11	-1002.37	21344.246	1031
26070	2.36	-17.59	-0.35	1170.95	-1003.34	21344.248	1031
26075	2.18	-18.02	-0.26	1171.52	-992.56	21344.250	1031
26080	2.05	-17.86	-0.43	1171.49	-995.80	21344.256	1031
26085	2.22	-17.83	-0.39	1171.60	-991.12	21344.260	1031
26090	2.34	-18.04	-0.36	1171.74	-993.84	21344.268	1031
26095	2.21	-17.65	-0.48	1171.64	-992.70	21344.270	1031
26100	2.11	-17.56	-0.52	1171.70	-993.38	21344.277	1031
26105	2.29	-17.87	-0.36	1171.54	-998.25	21344.281	1031
26110	2.31	-18.19	-0.30	1172.76	-992.44	21344.283	1031
26115	2.25	-18.05	-0.54	1174.35	-994.72	21344.293	1031
26120	2.44	-18.44	-0.34	1174.59	-997.42	21344.297	1031
26125	2.71	-18.13	-0.52	1174.46	-1000.88	21344.303	1031
26130	2.08	-18.03	-0.43	1174.52	-996.13	21344.309	1031
26135	2.22	-18.45	-0.63	1176.28	-990.62	21344.312	1031
26140	2.38	-18.11	-0.38	1176.17	-993.10	21344.314	1031
26145	2.62	-18.27	-0.51	1176.64	-991.40	21344.318	1031
26150	1.98	-18.38	-0.25	1176.89	-993.22	21344.326	1031
26155	2.71	-18.80	-0.30	1178.05	-989.98	21344.330	1031
26160	2.36	-18.67	-0.41	1178.21	-972.54	21344.338	1031
26165	2.07	-18.17	-0.42	1178.36	-989.93	21344.344	1031
26170	2.67	-18.89	-0.34	1177.91	-987.58	21344.344	1031
26175	2.45	-19.10	-0.21	1179.20	-982.83	21344.348	1031
26180	2.22	-18.96	-0.48	1179.37	-986.89	21344.354	1031
26185	2.28	-18.94	-0.50	1179.74	-987.36	21344.365	1031
26190	2.30	-18.83	-0.55	1179.81	-989.66	21344.367	1031
26195	2.78	-19.86	-0.32	1180.37	-987.03	21344.373	1031
26200	2.87	-19.17	-0.43	1180.13	-984.64	21344.375	1031
26205	2.51	-18.89	-0.46	1180.04	-981.65	21344.385	1031
26210	2.37	-19.23	-0.35	1180.18	-986.63	21344.389	1031
26215	2.51	-19.15	-0.60	1182.22	-980.42	21344.391	1031
26220	2.94	-19.62	-0.38	1182.52	-982.95	21344.398	1031
26225	2.62	-20.33	-0.41	1183.65	-974.12	21344.404	1031
26230	2.87	-19.69	-0.42	1183.10	-978.63	21344.406	1031
26235	2.18	-19.86	-0.34	1183.15	-976.04	21344.408	1031
26240	2.11	-19.53	-0.54	1183.23	-981.50	21344.414	1031
26245	2.21	-19.92	-0.41	1183.76	-977.42	21344.420	1031
26250	2.45	-19.92	-0.41	1184.53	-977.66	21344.428	1031
26255	2.75	-19.86	-0.52	1184.64	-977.66	21344.434	1031
26260	3.18	-20.00	-0.42	1184.55	-977.39	21344.438	1031
26265	2.71	-19.90	-0.48	1184.61	-973.49	21344.439	1031
26270	2.40	-20.00	-0.43	1184.83	-970.92	21344.445	1031
26275	2.59	-20.06	-0.41	1185.08	-970.76	21344.451	1031
26280	2.41	-20.30	-0.56	1186.89	-965.51	21344.455	1031
26285	2.33	-20.29	-0.53	1187.33	-968.10	21344.465	1031
26290	2.51	-20.48	-0.43	1186.92	-969.14	21344.469	1031
26295	2.40	-20.56	-0.39	1187.33	-971.89	21344.469	1031
26300	2.04	-20.36	-0.46	1188.25	-970.69	21344.475	1031
26305	2.35	-20.07	-0.67	1188.13	-972.83	21344.482	1031
26310	2.66	-20.44	-0.52	1189.01	-965.35	21344.486	1031
26315	2.70	-20.30	-0.57	1189.10	-964.04	21344.494	1031
26320	2.44	-20.60	-0.47	1189.05	-968.89	21344.498	1031
26325	2.53	-20.45	-0.56	1189.05	-967.86	21344.500	1031
26330	2.19	-20.80	-0.67	1190.14	-966.00	21344.508	1031
26335	2.28	-20.99	-0.34	1190.54	-964.13	21344.510	1031
26340	2.79	-20.79	-0.58	1190.65	-965.34	21344.520	1031
26345	2.58	-20.88	-0.50	1191.00	-965.63	21344.520	1031
26350	2.12	-21.48	-0.30	1192.08	-970.05	21344.527	1031
26355	2.78	-21.17	-0.49	1192.06	-972.25	21344.531	1031
26360	2.72	-21.16	-0.47	1192.77	-972.28	21344.537	1030
26365	3.00	-21.17	-0.50	1192.09	-966.72	21344.539	1030
26370	2.70	-20.74	-0.72	1191.64	-960.93	21344.547	1030
26375	2.53	-21.05	-0.48	1191.17	-964.68	21344.553	1030
26380	2.45	-21.01	-0.50	1190.65	-961.72	21344.559	1030
26385	2.53	-20.80	-0.60	1190.21	-964.42	21344.562	1030
26390	2.68	-20.81	-0.54	1190.23	-961.71	21344.564	1030
26395	2.08	-20.82	-0.48	1190.06	-968.48	21344.574	1030
26400	2.35	-21.18	-0.30	1190.11	-969.70	21344.576	1030
26405	2.35	-20.87	-0.55	1190.13	-971.82	21344.582	1030
26410	2.59	-21.06	-0.37	1189.59	-974.36	21344.588	1030
26415	2.79	-20.76	-0.52	1188.10	-971.23	21344.592	1030
26420	2.34	-20.79	-0.47	1188.24	-969.83	21344.594	1030
26425	2.34	-20.50	-0.69	1188.42	-970.60	21344.598	1030
26430	2.57	-20.74	-0.55	1187.98	-970.41	21344.605	1030
26435	2.35	-20.81	-0.40	1186.96	-974.31	21344.609	1030
26440	2.53	-20.43	-0.61	1187.06	-970.76	21344.617	1030
26445	3.19	-20.48	-0.78	1187.14	-967.89	21344.621	1030
26450	2.91	-20.41	-0.75	1186.88	-975.59	21344.625	1030
26455	2.75	-20.37	-0.53	1186.03	-978.50	21344.633	1030
26460	2.50	-20.26	-0.57	1185.58	-978.51	21344.637	1030
26465	2.44	-20.26	-0.56	1185.85	-971.92	21344.645	1030
26470	2.92	-20.46	-0.45	1185.65	-976.04	21344.646	1030
26475	2.80	-20.38	-0.63	1185.34	-975.54	21344.654	1030
26480	2.73	-20.30	-0.54	1185.13	-979.03	21344.656	1030
26485	2.04	-20.27	-0.52	1185.04	-977.64	21344.658	1030
26490	3.02	-20.20	-0.58	1185.20	-972.14	21344.666	1030
26495	2.76	-20.12	-0.48	1184.04	-976.42	21344.670	1030
26500	2.44	-19.85	-0.57	1182.62	-980.59	21344.676	1030
26505	2.35	-19.65	-0.73	1182.73	-983.48	21344.684	1030
26510	2.46	-19.97	-0.47	1182.89	-983.86	21344.688	1030
26515	2.75	-20.11	-0.43	1182.46	-979.15	21344.688	1030
26520	2.35	-19.80	-0.49	1180.90	-976.49	21344.693	1030
26525	2.25	-19.82	-0.47	1181.00	-973.20	21344.701	1030
26530	2.48	-19.85	-0.37	1180.38	-978.76	21344.709	1030
26535	2.90	-19.45	-0.68	1180.25	-982.78	21344.715	1030
26540	2.64	-19.78	-0.45	1180.24	-972.66	21344.719	1030
26545	2.39	-19.44	-0.67	1180.56	-969.61	21344.721	1030
26550	2.48	-19.52	-0.60	1179.99	-972.56	21344.727	1030
26555	2.62	-19.74	-0.47	1180.27	-974.78	21344.729	1030
26560	2.58	-19.30	-0.57	1178.17	-971.88	21344.738	1030
26565	2.97	-19.38	-0.49	1178.25	-972.04	21344.744	1030
26570	2.68	-19.50	-0.37	1178.18	-975.92	21344.748	1030
26575	2.39	-19.35	-0.45	1178.25	-977.56	21344.750	1030
26580	1.58	-18.72	-0.32	1176.06	-974.66	21344.758	1030
26585	2.14	-18.95	-0.55	1176.51	-973.76	21344.758	1030
26590	2.06	-18.94	-0.56	1176.57	-980.01	21344.770	1030
26595	2.86	-19.09	-0.55	1176.47	-977.53	21344.771	1030
26600	2.20	-18.71	-0.63	1175.88	-976.64	21344.777	1030
26605	2.43	-18.71	-0.75	1175.26	-978.29	21344.779	1030
26610	2.67	-18.68	-0.62	1174.78	-981.08	21344.783	1030
26615	2.58	-18.83	-0.52	1174.48	-978.70	21344.787	1030
26620	2.35	-18.95	-0.47	1174.29	-981.05	21344.799	1030
26625	2.63	-18.99	-0.33	1174.37	-986.06	21344.801	1030
26630	2.57	-18.76	-0.40	1174.49	-982.59	21344.809	1030
26635	2.45	-18.80	-0.47	1174.27	-979.52	21344.812	1030
26640	2.59	-18.67	-0.51	1174.10	-982.11	21344.814	1030
26645	2.47	-18.44	-0.58	1171.66	-980.67	21344.824	1030
26650	2.20	-18.37	-0.41	1171.71	-986.94	21344.824	1030
26655	2.40	-18.09	-0.59	1171.80	-980.43	21344.834	1030
26660	2.71	-18.50	-0.41	1171.97	-982.87	21344.838	1030
26665	2.17	-18.27	-0.66	1170.70	-977.35	21344.844	1030
26670	2.55	-18.14	-0.48	1170.62	-977.06	21344.844	1030
26675	2.10	-18.11	-0.48	1170.75	-985.88	21344.854	1030
26680	2.21	-17.88	-0.64	1170.93	-978.23	21344.857	1030
26685	2.42	-18.19	-0.45	1169.49	-957.82	21344.863	1030
26690	2.62	-17.72	-0.72	1169.25	-973.47	21344.867	1030
26695	2.62	-18.22	-0.36	1168.93	-984.83	21344.873	1030
26700	2.87	-17.93	-0.46	1168.43	-985.74	21344.875	1030
26705	2.07	-17.69	-0.65	1168.73	-989.36	21344.885	1030
26710	3.15	-18.07	-0.47	1168.47	-990.29	21344.885	1030
26715	2.31	-17.87	-0.50	1167.67	-992.73	21344.895	1030
26720	2.65	-17.70	-0.47	1166.67	-993.35	21344.898	1030
26725	2.63	-17.44	-0.59	1166.88	-996.09	21344.902	1030
26730	2.38	-17.47	-0.54	1166.15	-998.30	21344.906	1030
26735	2.02	-17.67	-0.42	1166.08	-995.09	21344.908	1030
26740	2.80	-17.62	-0.40	1166.16	-999.28	21344.914	1030
26745	2.12	-17.39	-0.55	1166.00	-1000.98	21344.920	1030
26750	3.02	-17.30	-0.41	1164.21	-994.56	21344.924	1030
26755	2.74	-17.53	-0.29	1164.39	-1003.99	21344.934	1030
26760	2.47	-17.53	-0.28	1164.57	-1002.12	21344.936	1030
26765	2.39	-17.17	-0.49	1164.97	-1000.93	21344.939	1030
26770	3.22	-17.12	-0.46	1163.17	-1002.50	21344.947	1030
26775	2.45	-17.17	-0.34	1163.00	-1002.47	21344.951	1030
26780	2.43	-16.99	-0.43	1163.06	-1002.33	21344.959	1030
26785	2.65	-17.30	-0.26	1163.12	-1001.78	21344.965	1030
26790	2.79	-16.74	-0.46	1161.91	-1001.97	21344.969	1030
26795	2.52	-16.71	-0.48	1161.90	-1007.24	21344.969	1030
26800	2.72	-16.47	-0.66	1161.74	-1007.48	21344.977	1030
26805	2.49	-16.67	-0.50	1161.82	-1008.16	21344.984	1030
26810	2.24	-16.06	-0.70	1160.28	-1007.23	21344.988	1030
26815	2.03	-16.55	-0.42	1160.29	-1005.60	21344.996	1030
26820	2.02	-16.23	-0.54	1160.34	-1005.06	21344.998	1030
26825	2.29	-16.64	-0.29	1160.20	-1001.56	21345.000	1030
26830	2.67	-16.43	-0.41	1159.48	-1007.46	21345.002	1030
26835	2.61	-16.29	-0.34	1158.39	-1008.85	21345.012	1030
26840	2.13	-16.31	-0.35	1158.39	-1006.13	21345.018	1030
26845	2.36	-16.34	-0.33	1158.47	-1007.18	21345.021	1030
26850	2.41	-16.36	-0.27	1158.19	-1011.67	21345.027	1030
26855	2.74	-16.02	-0.49	1157.55	-1014.79	21345.029	1030
26860	2.94	-16.21	-0.39	1157.46	-1015.63	21345.033	1030
26865	2.56	-16.17	-0.40	1157.24	-1019.24	21345.045	1030
26870	2.38	-16.02	-0.44	1157.15	-1008.66	21345.045	1030
26875	2.78	-15.98	-0.38	1157.33	-1016.45	21345.055	1030
26880	2.57	-16.13	-0.35	1157.06	-1016.78	21345.059	1030
26885	2.57	-15.96	-0.37	1155.18	-1017.69	21345.062	1030
26890	2.32	-15.67	-0.52	1154.71	-1017.62	21345.064	1030
26895	2.52	-15.67	-0.39	1154.12	-1007.54	21345.072	1030
26900	2.49	-15.72	-0.37	1154.01	-1010.02	21345.076	1030
26905	2.53	-15.70	-0.42	1154.23	-1010.80	21345.082	1030
26910	2.10	-15.71	-0.36	1154.24	-1012.02	21345.090	1030
26915	2.50	-16.06	-0.22	1153.14	-1005.42	21345.094	1030
26920	2.62	-15.42	-0.46	1152.73	-1009.81	21345.094	1030
26925	2.66	-15.23	-0.48	1152.75	-1010.15	21345.104	1030
26930	2.10	-15.46	-0.31	1152.60	-1015.33	21345.102	1030
26935	2.43	-15.41	-0.34	1151.84	-1021.37	21345.113	1030
26940	2.41	-15.17	-0.37	1151.34	-1018.56	21345.117	1030
26945	2.20	-14.94	-0.50	1150.79	-1016.51	21345.123	1030
26950	2.81	-15.23	-0.26	1150.24	-1017.17	21345.125	1030
26955	2.63	-15.38	-0.29	1150.23	-1014.48	21345.133	1030
26960	2.60	-15.11	-0.34	1150.51	-1010.99	21345.133	1030
26965	2.53	-15.21	-0.23	1150.62	-1012.11	21345.143	1030
26970	3.03	-15.23	-0.38	1150.46	-1011.34	21345.152	1030
26975	2.34	-15.08	-0.38	1150.25	-1011.58	21345.152	1030
26980	2.26	-15.01	-0.39	1150.26	-1018.27	21345.156	1030
26985	2.37	-15.03	-0.32	1149.78	-1019.99	21345.158	1030
26990	1.91	-14.60	-0.34	1147.36	-1020.71	21345.168	1030
26995	2.54	-14.90	-0.22	1147.32	-1026.85	21345.172	1030
27000	2.29	-14.86	-0.16	1147.43	-1030.15	21345.178	1030
27005	2.57	-14.87	-0.24	1147.82	-1031.63	21345.182	1030
27010	2.42	-14.36	-0.33	1146.06	-1023.90	21345.188	1030
27015	2.42	-14.46	-0.25	1146.05	-1027.43	21345.188	1030
27020	2.38	-14.55	-0.20	1146.14	-1002.09	21345.191	1030
27025	2.43	-14.62	-0.23	1146.20	-1004.45	21345.199	1030
27030	2.42	-14.59	-0.16	1145.95	-1000.08	21345.205	1030
27035	2.21	-14.23	-0.32	1145.99	-1001.39	21345.215	1030
27040	2.72	-14.24	-0.46	1144.90	-1002.13	21345.219	1030
27045	2.58	-14.13	-0.27	1144.97	-1002.95	21345.221	1030
27050	2.86	-14.13	-0.30	1143.66	-1005.63	21345.230	1030
27055	2.80	-13.93	-0.42	1143.55	-1011.98	21345.232	1030
27060	2.47	-13.77	-0.38	1142.89	-1010.85	21345.236	1030
27065	2.75	-13.88	-0.41	1142.68	-1001.62	21345.244	1030
27070	2.16	-13.87	-0.34	1142.97	-1005.81	21345.248	1030
27075	2.76	-14.23	-0.02	1142.56	-1012.72	21345.250	1030
27080	2.50	-13.59	-0.42	1142.47	-1009.31	21345.252	1030
27085	2.19	-13.81	-0.28	1142.40	-1016.78	21345.258	1030
27090	2.29	-13.71	-0.29	1141.55	-1016.77	21345.266	1030
27095	2.02	-13.24	-0.43	1140.24	-1018.35	21345.271	1030
27100	2.36	-13.14	-0.52	1139.85	-1023.34	21345.277	1030
27105	2.79	-13.85	-0.15	1140.31	-1021.30	21345.279	1030
27110	2.38	-13.78	-0.17	1139.99	-1018.12	21345.283	1030
27115	2.94	-13.42	-0.37	1138.88	-1017.03	21345.295	1030
27120	2.12	-13.59	-0.18	1138.94	-1018.39	21345.299	1030
27125	2.18	-13.63	-0.16	1139.03	-1013.77	21345.307	1030
27130	2.30	-13.39	-0.33	1138.95	-1012.75	21345.309	1030
27135	2.36	-13.43	-0.19	1137.26	-1010.92	21345.312	1030
27140	2.30	-12.98	-0.36	1137.00	-1009.42	21345.314	1030
27145	2.13	-12.99	-0.37	1136.81	-1011.24	21345.326	1030
27150	2.30	-13.08	-0.32	1136.75	-1007.99	21345.324	1030
27155	2.53	-13.03	-0.31	1136.33	-1008.18	21345.334	1030
27160	1.83	-13.23	-0.12	1136.12	-1007.56	21345.340	1030
27165	2.22	-12.79	-0.33	1135.33	-1008.24	21345.342	1030
27170	2.40	-12.96	-0.19	1134.97	-1008.12	21345.344	1030
27175	2.97	-12.86	-0.35	1134.52	-1011.35	21345.354	1030
27180	2.32	-13.07	-0.14	1134.87	-1009.53	21345.352	1030
27185	2.49	-12.77	-0.30	1134.80	-1014.18	21345.361	1030
27190	2.77	-12.75	-0.28	1134.60	-1016.47	21345.367	1030
27195	2.30	-11.84	-0.51	1132.49	-1017.70	21345.373	1030
27200	2.00	-12.63	-0.19	1132.46	-1017.83	21345.375	1030
27205	2.23	-12.94	0.02	1132.69	-1014.16	21345.381	1030
27210	2.30	-12.70	-0.09	1132.69	-1010.09	21345.383	1030
27215	2.64	-12.90	0.01	1131.83	-1005.87	21345.391	1030
27220	2.20	-12.48	-0.24	1130.76	-1005.78	21345.398	1030
27225	2.37	-12.37	-0.21	1131.12	-1008.48	21345.402	1030
27230	2.32	-12.25	-0.21	1130.96	-1012.39	21345.406	1030
27235	2.48	-12.43	-0.19	1130.59	-1015.50	21345.408	1030
27240	2.27	-12.54	-0.01	1129.63	-1019.99	21345.416	1030
27245	2.56	-12.18	-0.19	1129.56	-1017.85	21345.420	1030
27250	3.05	-12.19	-0.12	1129.02	-1010.55	21345.424	1030
27255	2.27	-12.34	-0.09	1129.02	-1012.48	21345.434	1030
27260	2.95	-12.36	-0.13	1128.86	-1014.11	21345.436	1030
27265	2.30	-12.25	-0.07	1128.83	-1012.09	21345.439	1030
27270	2.72	-11.91	-0.28	1127.72	-1013.64	21345.445	1030
27275	2.31	-12.06	-0.14	1127.43	-1011.03	21345.449	1030
27280	2.03	-12.11	-0.10	1127.21	-1014.91	21345.455	1030
27285	2.20	-12.12	-0.01	1127.35	-1011.96	21345.465	1030
27290	2.84	-11.63	-0.27	1127.61	-1009.88	21345.469	1030
27295	2.28	-11.92	-0.26	1127.19	-1009.44	21345.469	1030
27300	2.39	-11.53	-0.26	1125.67	-1008.35	21345.480	1030
27305	2.42	-11.66	-0.11	1125.28	-1016.22	21345.482	1030
27310	2.28	-11.95	0.06	1124.73	-1018.43	21345.488	1030
27315	2.08	-11.65	-0.13	1124.43	-1020.71	21345.496	1030
27320	2.12	-11.51	-0.13	1124.59	-1018.48	21345.498	1030
27325	2.80	-11.43	-0.28	1124.76	-1020.23	21345.500	1030
27330	2.94	-11.87	-0.00	1123.58	-1024.13	21345.502	1030
27335	2.51	-11.35	-0.23	1122.51	-1024.11	21345.508	1030
27340	2.65	-11.67	0.03	1122.83	-1022.29	21345.516	1030
27345	2.54	-11.14	-0.26	1122.17	-1020.75	21345.521	1030
27350	2.33	-11.46	-0.02	1122.28	-1025.14	21345.527	1030
27355	2.16	-11.30	-0.09	1121.95	-1015.55	21345.531	1030
27360	2.58	-11.48	-0.03	1122.29	-1020.35	21345.533	1030
27365	2.28	-11.34	-0.07	1122.22	-1017.95	21345.537	1030
27370	2.82	-11.44	-0.03	1121.98	-1015.73	21345.549	1030
27375	2.14	-11.30	0.07	1119.99	-1020.59	21345.555	1030
27380	2.33	-11.46	0.13	1119.82	-1020.96	21345.559	1030
27385	2.33	-11.44	0.22	1119.81	-1019.86	21345.562	1030
27390	2.54	-11.25	0.09	1119.72	-1019.10	21345.564	1030
27395	3.08	-10.81	-0.04	1118.03	-1023.76	21345.572	1030
27400	2.56	-10.82	0.01	1118.48	-1026.97	21345.574	1030
27405	2.52	-10.70	-0.05	1118.68	-1021.45	21345.584	1030
27410	2.65	-11.11	0.16	1118.35	-1021.66	21345.590	1030
27415	2.10	-11.06	0.18	1117.51	-1027.35	21345.594	1030
27420	2.23	-10.86	0.14	1117.09	-1027.81	21345.594	1030
27425	2.22	-10.72	0.05	1117.23	-1032.81	21345.600	1030
27430	2.28	-10.46	-0.09	1117.10	-1033.34	21345.602	1030
27435	2.07	-10.41	-0.05	1115.88	-1030.47	21345.611	1030
27440	2.22	-10.34	0.01	1115.09	-1031.78	21345.617	1030
27445	2.45	-10.58	0.18	1115.16	-1030.25	21345.621	1030
27450	2.72	-10.29	0.04	1114.61	-1034.14	21345.625	1030
27455	2.56	-10.05	-0.13	1114.53	-1027.30	21345.635	1030
27460	2.21	-10.55	0.20	1114.64	-1023.61	21345.639	1030
27465	2.36	-10.13	-0.02	1114.82	-1024.07	21345.643	1030
27470	2.68	-10.71	0.28	1114.63	-1028.71	21345.648	1030
27475	2.53	-10.52	0.21	1113.97	-1031.42	21345.652	1030
27480	2.21	-10.10	0.12	1112.05	-1034.52	21345.656	1030
27485	2.42	-10.09	0.20	1112.11	-1035.56	21345.658	1030
27490	2.43	-10.23	0.24	1112.14	-1035.53	21345.664	1030
27495	2.51	-10.18	0.22	1112.03	-1031.90	21345.672	1030
27500	2.40	-9.79	0.09	1110.57	-1038.85	21345.674	1030
27505	2.69	-10.17	0.30	1110.61	-1033.31	21345.682	1030
27510	2.37	-9.80	0.18	1110.46	-1039.81	21345.688	1030
27515	2.41	-10.02	0.23	1110.69	-1037.05	21345.688	1030
27520	2.18	-9.41	0.02	1109.13	-1035.61	21345.697	1030
27525	2.56	-9.64	0.13	1109.12	-1035.33	21345.701	1030
27530	2.49	-10.38	0.69	1108.16	-1038.34	21345.707	1030
27535	2.14	-9.73	0.27	1108.13	-1040.65	21345.715	1030
27540	2.55	-9.78	0.30	1108.34	-1027.75	21345.717	1030
27545	2.02	-9.65	0.28	1108.46	-1034.51	21345.721	1030
27550	2.96	-8.94	-0.02	1106.81	-1040.88	21345.729	1030
27555	2.98	-9.27	0.09	1106.62	-1041.04	21345.732	1030
27560	2.27	-9.28	0.20	1106.80	-1045.65	21345.738	1030
27565	2.27	-9.30	0.19	1106.41	-1044.17	21345.746	1030
27570	2.57	-9.08	0.12	1105.47	-1045.46	21345.748	1030
27575	2.35	-9.00	0.12	1105.04	-1042.81	21345.750	1030
27580	2.39	-9.08	0.20	1104.90	-1038.62	21345.752	1030
27585	2.00	-8.92	0.20	1104.42	-1042.48	21345.760	1030
27590	2.38	-9.42	0.42	1104.19	-1041.39	21345.768	1030
27595	2.60	-9.24	0.33	1104.17	-1040.83	21345.771	1030
27600	2.01	-8.66	0.10	1104.00	-1046.33	21345.777	1030
27605	2.72	-9.20	0.39	1103.15	-1050.21	21345.781	1030
27610	2.39	-8.90	0.30	1103.23	-1046.25	21345.783	1030
27615	2.32	-9.30	0.45	1103.25	-1046.11	21345.787	1030
27620	2.51	-9.05	0.38	1102.85	-1049.34	21345.797	1030
27625	2.34	-8.97	0.45	1102.08	-1048.29	21345.805	1030
27630	2.39	-9.19	0.45	1101.89	-1041.92	21345.809	1030
27635	2.36	-9.40	0.62	1101.85	-1039.91	21345.812	1030
27640	2.52	-8.65	0.29	1101.91	-1037.52	21345.814	1030
27645	2.55	-8.31	0.15	1100.37	-1041.56	21345.824	1030
27650	2.15	-8.59	0.39	1100.26	-1039.17	21345.826	1030
27655	2.40	-8.72	0.47	1099.86	-1043.47	21345.832	1030
27660	2.96	-8.29	0.23	1100.27	-1038.80	21345.840	1030
27665	2.58	-8.68	0.48	1099.26	-1038.30	21345.842	1030
27670	2.19	-8.08	0.29	1098.99	-1043.29	21345.844	1030
27675	3.15	-8.62	0.50	1097.92	-1041.64	21345.852	1030
27680	2.14	-8.73	0.64	1098.12	-1043.75	21345.855	1030
27685	2.17	-7.96	0.29	1097.93	-1039.44	21345.861	1030
27690	2.58	-8.03	0.18	1098.10	-1037.39	21345.865	1030
27695	2.65	-8.05	0.28	1097.40	-1043.40	21345.873	1030
27700	2.07	-8.49	0.66	1096.73	-1043.58	21345.875	1030
27705	2.05	-8.14	0.51	1096.65	-1049.59	21345.885	1030
27710	2.63	-7.83	0.26	1096.75	-1045.98	21345.883	1030
27715	2.18	-8.10	0.46	1096.22	-1042.28	21345.893	1030
27720	2.52	-7.91	0.54	1095.18	-1042.17	21345.898	1030
27725	2.28	-8.10	0.68	1095.11	-1042.75	21345.904	1030
27730	2.74	-7.98	0.45	1095.13	-1041.11	21345.906	1030
27735	2.73	-7.79	0.39	1094.69	-1047.89	21345.908	1030
27740	2.25	-8.03	0.59	1093.55	-1047.34	21345.914	1030
27745	2.09	-7.57	0.39	1093.67	-1042.97	21345.920	1030
27750	2.19	-7.39	0.37	1093.06	-1039.71	21345.924	1030
27755	2.12	-7.61	0.34	1092.93	-1045.02	21345.934	1030
27760	2.13	-8.19	0.58	1093.18	-1039.11	21345.938	1030
27765	2.19	-7.92	0.64	1093.00	-1041.46	21345.939	1030
27770	2.39	-7.61	0.55	1091.49	-1047.44	21345.947	1030
27775	2.34	-7.49	0.41	1091.27	-1042.58	21345.951	1030
27780	2.16	-7.49	0.47	1090.51	-1047.91	21345.957	1030
27785	2.21	-7.28	0.45	1090.22	-1052.84	21345.965	1030
27790	2.23	-7.07	0.79	1089.87	-1054.39	21345.969	1030
27795	2.70	-7.31	0.49	1090.04	-1051.29	21345.969	1030
27800	2.51	-7.53	0.59	1090.22	-1049.73	21345.977	1030
27805	2.79	-7.82	0.58	1089.76	-1056.23	21345.984	1030
27810	1.70	-7.23	0.60	1088.26	-1061.15	21345.986	1030
27815	2.16	-7.43	0.76	1088.10	-1057.92	21345.996	1030
27820	0.89	-7.17	0.63	1087.58	-1056.64	21345.998	1030
27825	1.87	-7.02	0.49	1088.10	-1055.46	21346.000	1030
27830	2.60	-6.95	0.44	1087.42	-1058.05	21346.002	1030
27835	2.38	-7.05	0.62	1086.92	-1059.20	21346.010	1030
27840	3.22	-6.95	0.78	1085.45	-1064.24	21346.018	1030
27845	2.62	-6.99	0.58	1085.75	-1058.01	21346.020	1030
27850	2.42	-7.25	0.65	1085.36	-1065.60	21346.027	1030
27855	2.03	-7.17	0.76	1085.38	-1058.79	21346.029	1030
27860	2.23	-6.47	0.57	1085.10	-1060.90	21346.033	1030
27865	2.15	-6.94	0.69	1084.73	-1065.40	21346.041	1030
27870	2.01	-6.62	0.47	1084.67	-1078.64	21346.045	1030
27875	2.26	-6.74	0.66	1084.54	-1080.99	21346.051	1030
27880	2.22	-7.07	0.80	1084.49	-1077.40	21346.059	1030
27885	2.14	-6.07	0.45	1083.11	-1084.56	21346.062	1030
27890	2.43	-7.18	0.90	1082.77	-1085.20	21346.064	1030
27895	2.03	-6.42	0.62	1082.07	-1085.41	21346.074	1030
27900	2.46	-6.54	0.68	1081.98	-1083.12	21346.076	1030
27905	2.37	-6.97	0.90	1081.96	-1080.32	21346.082	1030
27910	2.07	-6.38	0.70	1081.76	-1086.05	21346.090	1030
27915	2.28	-6.49	0.87	1080.52	-1085.07	21346.094	1030
27920	2.10	-6.60	0.79	1080.42	-1081.07	21346.094	1030
27925	2.23	-5.90	0.49	1080.08	-1075.14	21346.104	1030
27930	2.37	-6.33	0.72	1080.21	-1071.82	21346.102	1030
27935	1.99	-5.74	0.45	1079.40	-1075.46	21346.109	1030
27940	2.38	-6.38	0.85	1078.82	-1073.73	21346.117	1030
27945	2.20	-5.79	0.56	1077.93	-1073.48	21346.123	1030
27950	2.10	-6.47	0.94	1078.05	-1077.23	21346.125	1030
27955	2.02	-6.10	0.75	1078.03	-1079.10	21346.133	1030
27960	2.26	-5.92	0.73	1077.98	-1076.99	21346.133	1030
27965	2.68	-5.63	0.64	1077.23	-1082.70	21346.143	1030
27970	2.45	-5.73	0.62	1076.43	-1088.01	21346.148	1030
27975	2.28	-6.12	0.88	1076.65	-1088.55	21346.152	1030
27980	2.08	-5.91	0.86	1076.30	-1086.73	21346.156	1030
27985	1.94	-6.22	1.03	1076.45	-1090.12	21346.158	1030
27990	2.10	-5.94	0.80	1076.29	-1086.97	21346.168	1030
27995	2.40	-6.18	0.90	1076.28	-1082.89	21346.170	1030
28000	2.38	-6.37	0.94	1076.23	-1083.38	21346.178	1030
28005	2.04	-6.18	0.96	1076.14	-1083.74	21346.184	1030
28010	2.07	-5.43	0.82	1073.49	-1076.12	21346.188	1030
28015	2.47	-5.99	0.99	1073.05	-1074.88	21346.188	1030
28020	2.45	-5.62	0.83	1073.26	-1083.67	21346.191	1030
28025	2.38	-5.76	0.93	1073.12	-1083.07	21346.199	1030
28030	2.52	-6.06	1.15	1071.58	-1081.52	21346.207	1030
28035	2.45	-5.67	0.97	1071.68	-1082.78	21346.215	1030
28040	2.40	-5.52	0.99	1071.17	-1091.68	21346.217	1030
28045	1.70	-5.40	0.89	1071.63	-1083.63	21346.221	1030
28050	2.27	-5.32	0.87	1070.23	-1088.24	21346.229	1030
28055	1.75	-5.09	0.93	1070.00	-1085.91	21346.232	1030
28060	2.09	-5.48	1.10	1070.16	-1086.94	21346.238	1030
28065	1.99	-5.27	0.99	1069.86	-1088.92	21346.244	1030
28070	2.50	-5.45	1.07	1069.30	-1085.80	21346.248	1030
28075	2.41	-4.85	0.87	1068.42	-1087.37	21346.250	1030
28080	2.05	-4.89	0.92	1068.46	-1092.84	21346.252	1030
28085	2.24	-5.09	1.03	1068.23	-1096.44	21346.260	1030
28090	1.82	-5.63	1.30	1068.16	-1095.03	21346.266	1030
28095	2.03	-4.84	0.95	1068.15	-1093.36	21346.271	1030
28100	1.88	-5.02	1.07	1067.96	-1092.02	21346.277	1030
28105	1.91	-5.05	1.17	1066.57	-1090.25	21346.279	1030
28110	2.15	-5.05	1.06	1066.40	-1094.14	21346.283	1030
28115	2.51	-4.64	0.86	1066.67	-1095.89	21346.295	1030
28120	1.80	-4.81	1.09	1066.59	-1092.80	21346.295	1030
28125	1.93	-4.99	1.14	1066.42	-1097.13	21346.301	1030
28130	2.03	-5.04	1.15	1066.11	-1098.54	21346.309	1030
28135	2.37	-4.70	1.10	1064.08	-1099.00	21346.312	1030
28140	1.98	-5.32	1.34	1063.94	-1098.49	21346.314	1030
28145	2.21	-5.41	1.35	1063.72	-1094.48	21346.326	1030
28150	1.94	-4.66	1.07	1063.84	-1097.52	21346.324	1030
28155	1.97	-4.86	1.22	1063.70	-1091.29	21346.330	1030
28160	1.94	-4.58	1.09	1064.05	-1092.31	21346.340	1030
28165	2.13	-4.29	1.02	1062.13	-1093.65	21346.342	1030
28170	1.97	-4.41	1.14	1061.73	-1094.82	21346.344	1030
28175	2.38	-4.12	1.09	1061.54	-1098.20	21346.354	1030
28180	1.84	-4.34	1.15	1061.09	-1102.77	21346.352	1030
28185	1.83	-4.84	1.36	1061.12	-1105.90	21346.363	1030
28190	2.13	-4.86	1.41	1061.12	-1106.71	21346.367	1030
28195	2.32	-4.45	1.13	1060.01	-1113.58	21346.373	1030
28200	2.42	-4.88	1.35	1059.80	-1116.69	21346.375	1030
28205	1.96	-4.52	1.22	1059.63	-1115.52	21346.385	1030
28210	1.82	-4.50	1.31	1059.39	-1111.85	21346.385	1030
28215	2.19	-3.53	0.96	1058.92	-1114.41	21346.393	1030
28220	2.50	-4.18	1.21	1058.10	-1111.06	21346.398	1030
28225	1.99	-4.47	1.32	1057.85	-1107.54	21346.402	1030
28230	1.61	-3.87	1.16	1057.22	-1108.62	21346.406	1030
28235	1.97	-4.18	1.30	1057.39	-1108.44	21346.408	1030
28240	2.10	-3.85	1.15	1057.22	-1110.71	21346.414	1030
28245	2.18	-4.04	1.19	1057.08	-1114.74	21346.420	1030
28250	2.43	-3.94	1.27	1055.62	-1112.68	21346.424	1030
28255	2.02	-3.86	1.22	1055.75	-1117.47	21346.434	1030
28260	1.14	-4.07	1.43	1055.49	-1111.72	21346.436	1030
28265	1.67	-4.70	1.68	1055.58	-1112.77	21346.439	1030
28270	1.58	-3.61	1.25	1054.51	-1115.31	21346.443	1030
28275	1.94	-3.77	1.34	1054.21	-1113.51	21346.447	1030
28280	1.71	-3.64	1.25	1054.34	-1114.80	21346.457	1030
28285	1.93	-3.81	1.39	1054.16	-1109.83	21346.465	1030
28290	1.22	-4.01	1.50	1054.38	-1108.20	21346.467	1030
28295	2.07	-3.92	1.40	1054.15	-1110.96	21346.469	1030
28300	1.98	-3.89	1.17	1052.22	-1103.50	21346.479	1030
28305	1.83	-3.99	1.50	1052.19	-1108.40	21346.484	1030
28310	1.38	-4.26	1.80	1052.31	-1118.95	21346.488	1030
28315	1.99	-3.90	1.46	1052.24	-1115.46	21346.494	1030
28320	1.69	-3.92	1.49	1051.38	-1114.93	21346.498	1030
28325	1.61	-3.45	1.38	1050.43	-1118.34	21346.500	1030
28330	1.81	-3.61	1.47	1050.10	-1116.55	21346.502	1030
28335	1.86	-3.56	1.44	1049.89	-1109.37	21346.510	1030
28340	1.94	-3.51	1.44	1050.04	-1107.70	21346.514	1030
28345	2.16	-3.04	1.16	1049.63	-1109.75	21346.521	1030
28350	1.86	-3.15	1.32	1049.54	-1114.58	21346.527	1030
28355	1.78	-3.41	1.44	1049.64	-1118.10	21346.531	1030
28360	1.87	-3.46	1.48	1049.75	-1120.44	21346.533	1030
28365	1.78	-3.49	1.51	1049.66	-1119.87	21346.541	1030
28370	2.83	-3.66	1.51	1049.57	-1116.62	21346.545	1030
28375	1.18	-3.50	1.68	1046.70	-1115.65	21346.555	1030
28380	1.95	-3.48	1.65	1046.79	-1123.09	21346.559	1030
28385	1.54	-2.97	1.49	1046.69	-1120.68	21346.562	1030
28390	1.52	-3.20	1.58	1046.50	-1116.66	21346.564	1030
28395	1.81	-3.22	1.61	1045.32	-1115.74	21346.574	1030
28400	2.17	-2.94	1.46	1045.25	-1115.42	21346.576	1030
28405	1.83	-2.78	1.40	1045.21	-1115.54	21346.584	1030
28410	1.40	-3.38	1.70	1044.93	-1109.42	21346.590	1030
28415	1.84	-2.92	1.51	1044.20	-1114.41	21346.592	1030
28420	1.70	-2.94	1.56	1043.81	-1117.58	21346.594	1030
28425	1.80	-3.14	1.64	1043.67	-1110.99	21346.604	1030
28430	2.01	-3.20	1.67	1043.63	-1112.74	21346.604	1030
28435	1.43	-2.92	1.58	1043.47	-1117.62	21346.611	1030
28440	1.92	-2.70	1.47	1043.45	-1121.12	21346.617	1030
28445	1.71	-2.84	1.63	1042.13	-1125.21	21346.623	1030
28450	1.93	-2.84	1.67	1041.71	-1118.36	21346.625	1030
28455	2.24	-2.67	1.58	1041.39	-1117.66	21346.629	1030
28460	2.09	-2.68	1.63	1041.42	-1119.54	21346.637	1030
28465	1.44	-2.39	1.49	1040.96	-1124.73	21346.641	1030
28470	2.02	-2.47	1.60	1039.86	-1124.52	21346.648	1030
28475	1.81	-2.31	1.60	1039.66	-1127.28	21346.652	1030
28480	1.29	-2.71	1.83	1039.23	-1128.40	21346.656	1030
28485	1.93	-2.46	1.69	1039.33	-1127.33	21346.658	1030
28490	1.52	-2.44	1.71	1038.95	-1126.21	21346.668	1030
28495	1.36	-2.38	1.67	1039.06	-1127.12	21346.670	1030
28500	1.88	-2.61	1.75	1038.75	-1135.34	21346.676	1030
28505	1.78	-2.63	1.77	1038.72	-1131.16	21346.684	1030
28510	2.52	-2.48	1.70	1036.97	-1131.26	21346.688	1030
28515	1.60	-2.63	1.86	1036.89	-1129.22	21346.688	1030
28520	1.40	-2.45	1.78	1036.20	-1123.78	21346.697	1030
28525	1.65	-2.11	1.65	1036.26	-1127.77	21346.699	1030
28530	1.51	-2.19	1.71	1036.33	-1123.23	21346.709	1031
28535	1.71	-2.24	1.69	1036.11	-1125.34	21346.715	1031
28540	1.41	-2.35	1.74	1037.40	-1120.48	21346.719	1031
28545	1.59	-1.96	1.60	1037.55	-1125.28	21346.721	1031
28550	1.50	-2.00	1.60	1037.66	-1127.71	21346.727	1031
28555	1.45	-1.89	1.54	1037.64	-1125.64	21346.730	1031
28560	1.56	-2.33	1.73	1038.44	-1119.79	21346.736	1031
28565	1.78	-2.21	1.63	1039.12	-1122.46	21346.746	1031
28570	1.64	-2.76	1.90	1039.20	-1124.38	21346.748	1031
28575	1.77	-2.01	1.58	1038.89	-1125.05	21346.750	1031
28580	1.65	-2.26	1.64	1039.06	-1125.23	21346.752	1031
28585	1.39	-2.26	1.68	1038.92	-1116.46	21346.760	1031
28590	1.93	-2.65	1.82	1039.73	-1122.77	21346.768	1031
28595	1.91	-1.83	1.36	1041.35	-1114.97	21346.771	1031
28600	1.67	-2.62	1.70	1041.28	-1114.34	21346.777	1031
28605	1.35	-2.51	1.69	1041.27	-1121.17	21346.779	1031
28610	1.84	-2.64	1.69	1041.22	-1119.34	21346.783	1031
28615	1.52	-3.14	1.94	1042.45	-1123.69	21346.787	1031
28620	1.51	-3.29	1.97	1042.52	-1121.30	21346.799	1031
28625	2.08	-2.89	1.79	1042.53	-1124.00	21346.805	1031
28630	1.70	-3.03	1.88	1042.48	-1121.47	21346.809	1031
28635	2.06	-2.54	1.60	1042.62	-1117.98	21346.812	1031
28640	1.59	-2.38	1.62	1042.36	-1114.30	21346.814	1031
28645	2.02	-2.64	1.64	1044.23	-1117.12	21346.822	1031
28650	1.57	-3.37	1.96	1044.41	-1120.55	21346.826	1031
28655	1.81	-3.04	1.79	1045.78	-1126.68	21346.834	1031
28660	1.47	-3.34	1.90	1045.53	-1121.94	21346.840	1031
28665	1.74	-2.54	1.61	1045.43	-1115.85	21346.842	1031
28670	1.74	-3.10	1.79	1045.66	-1116.75	21346.844	1031
28675	1.60	-3.23	1.76	1046.40	-1117.64	21346.852	1031
28680	1.51	-3.17	1.81	1046.78	-1116.11	21346.855	1031
28685	1.83	-3.09	1.75	1046.76	-1124.86	21346.863	1031
28690	2.20	-2.88	1.63	1046.66	-1127.79	21346.867	1031
28695	1.76	-3.44	1.85	1047.62	-1128.28	21346.873	1031
28700	1.40	-2.96	1.63	1048.32	-1124.54	21346.875	1031
28705	1.75	-3.05	1.63	1048.28	-1123.36	21346.881	1031
28710	2.37	-2.87	1.49	1048.30	-1117.13	21346.887	1031
28715	1.58	-3.11	1.62	1048.41	-1112.81	21346.891	1031
28720	1.91	-3.35	1.70	1048.34	-1117.01	21346.898	1031
28725	1.68	-3.27	1.77	1048.78	-1121.36	21346.902	1031
28730	2.07	-3.67	1.82	1050.60	-1125.71	21346.906	1031
28735	2.30	-3.05	1.53	1050.38	-1116.63	21346.908	1031
28740	2.37	-3.42	1.62	1050.41	-1115.84	21346.920	1031
28745	1.99	-3.12	1.59	1050.29	-1116.20	21346.920	1031
28750	2.20	-3.23	1.62	1050.40	-1117.91	21346.928	1031
28755	2.21	-3.10	1.51	1050.53	-1119.67	21346.934	1031
28760	2.75	-3.65	1.65	1052.34	-1112.92	21346.938	1031
28765	1.96	-3.37	1.56	1052.45	-1114.35	21346.939	1031
28770	2.67	-3.40	1.68	1052.43	-1116.20	21346.947	1031
28775	1.94	-3.30	1.50	1052.43	-1118.32	21346.947	1031
28780	2.31	-3.38	1.57	1053.83	-1119.83	21346.955	1031
28785	2.59	-3.33	1.43	1053.85	-1111.67	21346.965	1031
28790	2.23	-3.78	1.61	1054.35	-1114.45	21346.967	1031
28795	2.03	-3.83	1.61	1054.49	-1114.48	21346.969	1031
28800	2.37	-3.85	1.55	1055.02	-1118.56	21346.980	1031
28805	2.17	-3.62	1.42	1055.12	-1112.63	21346.984	1031
28810	1.45	-3.73	1.53	1055.13	-1115.02	21346.988	1031
28815	2.27	-3.46	1.33	1055.14	-1114.11	21346.994	1031
28820	2.20	-3.51	1.34	1055.97	-1110.75	21346.998	1031
28825	2.12	-3.66	1.42	1056.76	-1106.42	21347.000	1031
28830	2.11	-3.85	1.50	1056.50	-1111.03	21347.002	1031
28835	2.30	-3.63	1.39	1056.63	-1114.75	21347.012	1031
28840	2.46	-3.41	1.26	1056.75	-1115.30	21347.014	1031
28845	2.24	-4.19	1.60	1058.06	-1113.31	21347.020	1031
28850	1.80	-4.24	1.63	1058.25	-1116.86	21347.027	1031
28855	2.24	-3.92	1.39	1058.71	-1108.89	21347.031	1031
28860	2.50	-4.16	1.50	1058.59	-1107.54	21347.033	1031
28865	1.78	-4.19	1.53	1058.58	-1110.39	21347.037	1031
28870	2.33	-4.36	1.61	1058.68	-1114.43	21347.047	1031
28875	2.69	-4.06	1.33	1060.30	-1110.05	21347.053	1031
28880	1.84	-4.28	1.52	1060.13	-1111.05	21347.059	1031
28885	2.34	-4.24	1.43	1060.06	-1105.75	21347.062	1031
28890	2.27	-3.95	1.29	1060.38	-1102.40	21347.064	1031
28895	2.90	-4.00	1.16	1061.76	-1105.33	21347.074	1031
28900	2.05	-4.54	1.47	1061.67	-1099.59	21347.074	1031
28905	2.02	-4.15	1.27	1061.23	-1103.83	21347.084	1031
28910	2.15	-4.41	1.35	1061.51	-1108.02	21347.090	1031
28915	2.16	-4.77	1.49	1062.67	-1105.11	21347.092	1031
28920	2.50	-4.65	1.42	1063.11	-1098.85	21347.094	1031
28925	3.06	-3.87	0.98	1063.94	-1104.40	21347.102	1031
28930	1.90	-4.28	1.15	1063.81	-1096.44	21347.104	1031
28935	2.10	-4.30	1.19	1063.88	-1100.03	21347.111	1031
28940	2.49	-4.24	1.13	1063.95	-1103.60	21347.117	1031
28945	2.27	-4.92	1.36	1064.22	-1096.93	21347.121	1031
28950	2.33	-4.91	1.36	1065.15	-1093.39	21347.125	1031
28955	2.09	-4.83	1.35	1065.25	-1097.15	21347.133	1031
28960	2.08	-5.00	1.38	1065.30	-1098.78	21347.137	1031
28965	2.38	-4.82	1.26	1065.29	-1105.03	21347.141	1031
28970	2.26	-4.88	1.32	1065.37	-1107.21	21347.150	1031
28975	1.96	-4.70	1.27	1065.27	-1105.49	21347.152	1031
28980	2.39	-4.99	1.25	1067.42	-1104.80	21347.156	1031
28985	1.89	-5.24	1.38	1067.78	-1098.27	21347.158	1031
28990	1.87	-5.00	1.21	1068.32	-1103.18	21347.168	1031
28995	2.26	-5.20	1.26	1068.36	-1109.51	21347.170	1031
29000	2.87	-5.07	1.12	1068.37	-1110.53	21347.178	1031
29005	2.61	-4.94	1.13	1068.50	-1110.55	21347.184	1031
29010	2.49	-4.77	0.99	1069.73	-1104.80	21347.188	1031
29015	2.28	-5.08	1.10	1069.86	-1102.28	21347.188	1031
29020	2.62	-4.89	0.95	1069.92	-1105.54	21347.197	1031
29025	2.12	-5.37	1.22	1069.67	-1108.34	21347.201	1031
29030	2.32	-5.44	1.18	1071.18	-1101.10	21347.209	1031
29035	2.24	-5.19	1.00	1071.15	-1097.59	21347.215	1031
29040	2.07	-5.60	1.24	1071.69	-1106.32	21347.219	1031
29045	2.33	-5.40	1.13	1071.89	-1094.52	21347.221	1031
29050	2.33	-5.54	1.21	1072.08	-1090.64	21347.227	1031
29055	2.28	-5.06	0.96	1071.96	-1091.64	21347.230	1031
29060	2.02	-5.26	1.01	1072.80	-1089.01	21347.236	1031
29065	2.23	-5.66	1.10	1073.38	-1085.57	21347.246	1031
29070	1.90	-5.13	0.88	1073.58	-1084.22	21347.248	1031
29075	2.23	-5.52	1.00	1073.50	-1083.02	21347.250	1031
29080	1.99	-5.71	1.09	1073.36	-1085.59	21347.252	1031
29085	2.94	-6.24	1.28	1073.75	-1081.43	21347.258	1031
29090	2.61	-5.80	1.08	1074.18	-1085.98	21347.266	1031
29095	1.95	-5.88	1.08	1076.12	-1077.99	21347.271	1031
29100	2.13	-5.97	1.09	1076.08	-1083.12	21347.277	1031
29105	2.10	-6.09	1.19	1076.01	-1086.83	21347.279	1031
29110	2.17	-5.68	0.92	1076.22	-1089.76	21347.283	1031
29115	2.40	-5.34	0.70	1077.15	-1082.26	21347.295	1031
29120	2.12	-5.80	0.92	1077.32	-1089.71	21347.295	1031
29125	2.87	-6.16	1.03	1077.58	-1087.60	21347.305	1031
29130	2.52	-6.15	0.97	1077.33	-1084.54	21347.309	1031
29135	2.01	-6.21	1.01	1078.76	-1092.39	21347.312	1031
29140	2.38	-6.18	0.94	1079.00	-1088.83	21347.314	1031
29145	2.49	-6.37	0.95	1079.82	-1089.92	21347.324	1031
29150	2.19	-6.08	0.90	1079.80	-1089.73	21347.326	1031
29155	2.15	-5.96	0.79	1079.98	-1093.40	21347.334	1031
29160	2.10	-6.21	0.91	1079.94	-1097.88	21347.340	1031
29165	2.43	-6.44	0.99	1080.91	-1101.32	21347.342	1031
29170	2.20	-6.63	1.10	1081.26	-1092.67	21347.348	1031
29175	2.30	-6.77	1.10	1081.59	-1087.14	21347.348	1031
29180	2.31	-6.63	0.98	1081.18	-1094.59	21347.355	1031
29185	2.22	-6.04	0.73	1081.14	-1090.57	21347.363	1031
29190	2.11	-6.41	0.96	1081.44	-1091.33	21347.367	1031
29195	2.28	-6.54	0.94	1082.33	-1093.59	21347.373	1031
29200	1.61	-6.44	0.92	1083.10	-1091.85	21347.375	1031
29205	1.72	-6.76	0.86	1084.03	-1081.91	21347.385	1031
29210	2.05	-6.63	0.81	1084.17	-1082.44	21347.385	1031
29215	2.40	-6.47	0.69	1084.23	-1084.13	21347.391	1031
29220	2.00	-6.12	0.53	1084.08	-1088.19	21347.398	1031
29225	2.19	-6.24	0.60	1084.77	-1090.71	21347.402	1031
29230	2.51	-6.95	0.80	1085.62	-1086.79	21347.406	1031
29235	2.46	-6.91	0.75	1085.84	-1083.27	21347.408	1031
29240	1.75	-6.98	0.86	1085.75	-1087.47	21347.414	1031
29245	2.34	-7.14	0.88	1085.89	-1086.51	21347.420	1031
29250	2.14	-6.81	0.78	1085.52	-1084.27	21347.424	1031
29255	2.34	-6.80	0.77	1085.64	-1088.43	21347.434	1031
29260	2.39	-6.95	0.75	1085.73	-1095.94	21347.438	1031
29265	2.23	-6.57	0.64	1085.65	-1095.52	21347.439	1031
29270	2.15	-7.05	0.66	1088.29	-1094.86	21347.447	1031
29275	1.96	-7.36	0.80	1088.55	-1094.78	21347.451	1031
29280	1.84	-7.03	0.67	1089.48	-1089.02	21347.457	1031
29285	2.13	-7.36	0.74	1089.39	-1083.95	21347.465	1031
29290	1.93	-6.53	0.45	1089.43	-1083.90	21347.469	1031
29295	2.06	-7.31	0.74	1089.75	-1088.44	21347.469	1031
29300	2.58	-6.97	0.56	1089.75	-1094.73	21347.477	1031
29305	2.06	-7.52	0.81	1089.78	-1094.86	21347.484	1031
29310	2.03	-7.47	0.70	1091.04	-1090.24	21347.484	1031
29315	2.18	-7.26	0.55	1091.92	-1088.40	21347.496	1031
29320	2.75	-8.05	0.62	1091.88	-1098.98	21347.498	1031
29325	2.25	-7.24	0.50	1091.98	-1090.32	21347.500	1031
29330	2.11	-7.70	0.69	1092.02	-1087.78	21347.504	1031
29335	2.21	-7.78	0.77	1091.86	-1086.34	21347.508	1031
29340	2.24	-7.29	0.44	1092.66	-1086.17	21347.518	1031
29345	2.20	-7.96	0.66	1093.84	-1082.06	21347.521	1031
29350	2.45	-8.11	0.72	1093.85	-1081.49	21347.527	1031
29355	1.77	-8.05	0.72	1094.27	-1085.81	21347.531	1031
29360	2.25	-7.45	0.46	1094.02	-1085.71	21347.533	1031
29365	2.35	-7.88	0.62	1094.24	-1087.86	21347.537	1031
29370	2.34	-7.77	0.52	1094.38	-1087.75	21347.547	1031
29375	2.44	-8.36	0.66	1096.21	-1087.77	21347.557	1031
29380	1.77	-8.25	0.72	1096.17	-1084.17	21347.559	1031
29385	2.30	-7.86	0.47	1095.93	-1085.79	21347.562	1031
29390	2.28	-8.40	0.74	1096.20	-1079.62	21347.564	1031
29395	2.20	-8.11	0.56	1097.78	-1084.89	21347.570	1031
29400	1.96	-7.74	0.42	1097.94	-1079.91	21347.576	1031
29405	2.53	-8.52	0.80	1097.66	-1081.93	21347.582	1031
29410	2.89	-8.16	0.56	1097.88	-1082.57	21347.590	1031
29415	2.27	-8.73	0.86	1097.74	-1085.16	21347.592	1031
29420	2.70	-8.57	0.70	1097.77	-1082.04	21347.594	1031
29425	3.18	-8.36	0.50	1099.29	-1087.27	21347.604	1031
29430	2.77	-8.49	0.58	1099.72	-1082.24	21347.602	1031
29435	2.46	-8.82	0.68	1099.92	-1077.09	21347.613	1031
29440	2.07	-8.33	0.44	1099.70	-1079.61	21347.617	1031
29445	2.45	-7.96	0.18	1101.10	-1075.03	21347.623	1031
29450	2.66	-8.38	0.43	1101.36	-1076.71	21347.625	1031
29455	2.33	-8.58	0.47	1101.27	-1072.01	21347.629	1031
29460	2.31	-8.43	0.41	1101.30	-1068.16	21347.633	1031
29465	1.99	-8.38	0.31	1101.83	-1073.63	21347.643	1031
29470	2.33	-8.39	0.25	1102.64	-1070.59	21347.648	1031
29475	2.19	-8.81	0.41	1103.22	-1071.71	21347.652	1031
29480	2.25	-8.92	0.42	1103.60	-1064.71	21347.656	1031
29485	2.17	-8.36	0.15	1103.51	-1071.86	21347.658	1031
29490	1.90	-8.76	0.39	1103.51	-1076.26	21347.664	1031
29495	2.61	-9.20	0.58	1103.66	-1074.75	21347.670	1031
29500	2.25	-8.91	0.42	1104.97	-1069.57	21347.674	1031
29505	2.33	-8.80	0.38	1104.92	-1068.69	21347.684	1031
29510	2.41	-8.70	0.24	1104.85	-1070.31	21347.688	1031
29515	2.36	-8.81	0.33	1104.97	-1070.55	21347.688	1031
29520	2.64	-9.15	0.38	1106.59	-1069.92	21347.699	1031
29525	2.36	-9.13	0.44	1106.34	-1066.07	21347.701	1031
29530	2.14	-9.10	0.35	1106.25	-1067.98	21347.707	1031
29535	2.41	-9.09	0.31	1106.38	-1068.60	21347.715	1031
29540	2.42	-8.66	0.01	1107.67	-1064.04	21347.719	1031
29545	2.33	-9.22	0.33	1107.90	-1067.76	21347.721	1031
29550	2.47	-9.29	0.36	1107.62	-1069.33	21347.730	1031
29555	2.69	-9.62	0.46	1108.01	-1063.38	21347.730	1031
29560	2.29	-9.29	0.26	1109.40	-1058.76	21347.736	1031
29565	2.34	-9.62	0.39	1109.60	-1061.79	21347.744	1031
29570	2.48	-9.38	0.27	1109.39	-1063.14	21347.748	1031
29575	2.36	-9.34	0.24	1109.41	-1062.78	21347.750	1031
29580	2.05	-9.60	0.14	1110.17	-1058.19	21347.758	1031
29585	2.57	-9.78	0.32	1110.88	-1064.68	21347.760	1031
29590	2.35	-10.03	0.41	1111.18	-1068.17	21347.766	1031
29595	2.33	-10.05	0.42	1111.61	-1066.78	21347.771	1031
29600	2.43	-10.01	0.36	1112.06	-1065.12	21347.777	1031
29605	2.61	-10.23	0.42	1112.33	-1071.88	21347.781	1031
29610	1.80	-10.04	0.37	1112.30	-1063.26	21347.783	1031
29615	1.81	-9.94	0.29	1112.52	-1065.90	21347.787	1031
29620	2.08	-9.94	0.27	1112.52	-1068.56	21347.795	1031
29625	2.50	-9.87	0.05	1114.26	-1066.77	21347.805	1031
29630	2.34	-9.91	0.06	1114.09	-1060.14	21347.809	1031
29635	2.31	-9.98	0.12	1114.05	-1064.48	21347.812	1031
29640	2.27	-10.02	0.14	1114.08	-1066.77	21347.814	1031
29645	2.23	-10.03	-0.02	1115.34	-1064.99	21347.824	1031
29650	2.18	-10.08	0.04	1115.64	-1064.39	21347.826	1031
29655	2.19	-10.47	0.24	1115.45	-1064.32	21347.834	1031
29660	2.22	-10.50	0.28	1115.67	-1061.12	21347.840	1031
29665	2.39	-9.65	-0.31	1117.30	-1055.18	21347.844	1031
29670	2.67	-10.43	0.10	1117.06	-1056.48	21347.844	1031
29675	2.50	-10.36	0.11	1117.02	-1053.41	21347.848	1031
29680	2.17	-10.58	0.17	1116.92	-1053.88	21347.854	1031
29685	2.32	-10.58	0.14	1117.81	-1054.27	21347.861	1031
29690	2.34	-10.38	0.03	1118.67	-1059.09	21347.867	1031
29695	2.26	-10.81	0.27	1118.52	-1060.52	21347.871	1031
29700	2.33	-10.60	0.12	1118.60	-1067.85	21347.877	1031
29705	2.34	-10.77	0.19	1118.36	-1063.20	21347.885	1031
29710	2.53	-10.60	0.14	1118.51	-1067.57	21347.883	1031
29715	2.50	-10.60	0.10	1118.91	-1061.54	21347.895	1031
29720	2.02	-11.06	0.21	1120.73	-1058.15	21347.898	1031
29725	2.20	-11.11	0.26	1120.71	-1058.18	21347.902	1031
29730	2.31	-10.75	0.02	1120.81	-1053.78	21347.906	1031
29735	2.00	-10.59	-0.09	1120.67	-1056.19	21347.908	1031
29740	2.34	-11.12	0.19	1120.91	-1060.85	21347.918	1031
29745	2.52	-10.80	-0.04	1120.88	-1062.80	21347.924	1031
29750	2.60	-11.06	-0.02	1122.84	-1054.41	21347.928	1031
29755	2.03	-11.30	0.16	1122.77	-1051.96	21347.934	1031
29760	2.35	-11.22	0.01	1123.57	-1054.43	21347.938	1031
29765	1.98	-11.43	0.13	1123.91	-1055.00	21347.939	1031
29770	2.00	-11.43	0.10	1123.89	-1058.27	21347.943	1031
29775	2.28	-11.34	0.07	1123.99	-1061.41	21347.949	1031
29780	2.54	-11.61	0.11	1125.31	-1057.19	21347.959	1031
29785	2.47	-11.44	-0.01	1125.40	-1046.97	21347.965	1031
29790	2.26	-12.41	0.44	1125.73	-1039.48	21347.969	1031
29795	2.23	-11.62	0.06	1125.54	-1041.53	21347.969	1031
29800	2.58	-11.31	-0.15	1125.53	-1037.55	21347.977	1031
29805	2.45	-11.88	0.19	1125.69	-1036.31	21347.984	1031
29810	2.62	-11.60	-0.00	1127.34	-1040.30	21347.988	1031
29815	2.07	-11.70	0.08	1127.89	-1041.30	21347.996	1031
29820	2.53	-12.11	0.25	1127.98	-1045.91	21347.998	1031
29825	2.83	-11.45	-0.11	1127.96	-1040.40	21348.000	1031
29830	2.13	-12.16	0.18	1128.82	-1045.97	21348.002	1031
29835	2.28	-12.08	0.08	1129.44	-1044.08	21348.008	1031
29840	2.28	-12.06	0.02	1129.57	-1040.69	21348.014	1031
29845	2.46	-12.21	0.12	1130.18	-1039.41	21348.020	1031
29850	2.16	-12.19	0.03	1130.16	-1044.67	21348.027	1031
29855	1.92	-12.11	0.00	1130.01	-1042.92	21348.031	1031
29860	2.10	-12.38	0.15	1130.16	-1044.45	21348.033	1031
29865	2.13	-12.37	0.02	1131.20	-1050.51	21348.039	1031
29870	2.15	-12.51	0.08	1131.32	-1051.62	21348.045	1031
29875	2.52	-12.34	-0.09	1132.66	-1043.09	21348.055	1031
29880	2.46	-12.38	-0.07	1132.54	-1038.61	21348.059	1031
29885	2.55	-12.47	-0.02	1132.30	-1038.75	21348.062	1031
29890	2.62	-12.48	-0.05	1132.40	-1035.88	21348.064	1031
29895	2.75	-12.80	0.01	1133.68	-1041.66	21348.070	1031
29900	2.70	-12.78	-0.03	1133.74	-1039.83	21348.076	1031
29905	2.49	-12.37	-0.32	1134.33	-1035.53	21348.080	1031
29910	1.98	-12.64	-0.11	1134.70	-1034.35	21348.090	1031
29915	1.40	-12.75	0.04	1134.41	-1047.43	21348.094	1031
29920	2.53	-12.89	-0.05	1134.63	-1042.75	21348.094	1031
29925	2.32	-12.74	-0.05	1134.45	-1039.23	21348.104	1031
29930	2.64	-12.93	-0.08	1134.56	-1038.05	21348.102	1031
29935	2.09	-12.75	-0.17	1135.65	-1038.96	21348.111	1031
29940	2.47	-13.06	-0.14	1136.74	-1041.08	21348.117	1031
29945	2.54	-12.99	-0.19	1136.88	-1037.76	21348.121	1031
29950	2.14	-13.03	-0.17	1136.97	-1034.60	21348.125	1031
29955	2.62	-13.37	-0.05	1137.17	-1033.81	21348.133	1031
29960	2.49	-13.42	0.01	1138.44	-1037.76	21348.139	1031
29965	2.48	-13.22	-0.11	1138.42	-1041.34	21348.143	1031
29970	2.24	-13.42	-0.04	1138.35	-1039.89	21348.148	1031
29975	2.33	-13.63	-0.02	1138.96	-1032.26	21348.152	1031
29980	2.22	-13.81	0.03	1139.73	-1032.36	21348.156	1031
29985	2.41	-13.17	-0.27	1139.75	-1034.66	21348.158	1031
29990	2.23	-13.37	-0.23	1139.85	-1039.41	21348.170	1031
29995	2.40	-13.33	-0.25	1139.94	-1034.47	21348.174	1031
30000	2.48	-13.49	-0.28	1141.20	-1033.23	21348.178	1031
30005	2.34	-14.11	0.05	1141.55	-1028.90	21348.182	1031
30010	2.42	-14.07	-0.07	1142.12	-1039.75	21348.188	1031
30015	2.82	-13.68	-0.30	1142.04	-1038.55	21348.188	1031
30020	1.84	-13.87	-0.10	1142.09	-1040.19	21348.197	1031
30025	1.91	-13.88	-0.10	1142.10	-1039.04	21348.199	1031
30030	2.75	-13.92	-0.18	1142.21	-1036.00	21348.209	1031
30035	2.24	-13.63	-0.29	1142.28	-1036.16	21348.215	1031
30040	2.22	-14.25	-0.11	1144.38	-1028.68	21348.219	1031
30045	2.15	-13.91	-0.34	1144.18	-1032.55	21348.221	1031
30050	2.33	-14.45	-0.07	1144.17	-1031.43	21348.227	1031
30055	2.59	-14.14	-0.20	1144.32	-1029.51	21348.234	1031
30060	1.62	-14.29	-0.10	1145.36	-1025.03	21348.238	1031
30065	1.88	-14.29	-0.32	1145.54	-1024.74	21348.246	1031
30070	2.07	-14.26	-0.32	1145.72	-1021.14	21348.248	1031
30075	2.11	-14.28	-0.28	1145.77	-1017.70	21348.250	1031
30080	2.39	-14.84	-0.08	1146.63	-1011.08	21348.252	1031
30085	2.19	-14.64	-0.27	1147.35	-1014.82	21348.258	1031
30090	2.41	-14.66	-0.34	1147.38	-1017.30	21348.268	1031
30095	1.58	-14.70	-0.19	1147.45	-1017.58	21348.271	1031
30100	2.15	-14.73	-0.26	1147.53	-1016.54	21348.277	1031
30105	2.26	-14.73	-0.25	1147.36	-1020.52	21348.281	1031
30110	2.58	-14.73	-0.31	1147.70	-1022.90	21348.283	1031
30115	2.11	-15.08	-0.16	1149.29	-1024.90	21348.287	1031
30120	2.32	-14.86	-0.22	1149.44	-1023.99	21348.295	1031
30125	2.55	-14.91	-0.27	1150.10	-1020.93	21348.307	1031
30130	2.34	-14.99	-0.29	1149.76	-1024.29	21348.309	1031
30135	2.49	-14.79	-0.39	1150.01	-1018.73	21348.312	1031
30140	2.67	-14.75	-0.42	1149.99	-1014.75	21348.314	1031
30145	2.19	-15.12	-0.38	1151.87	-1018.08	21348.324	1031
30150	2.54	-15.38	-0.23	1151.78	-1018.95	21348.326	1031
30155	2.24	-15.40	-0.19	1151.86	-1011.04	21348.330	1031
30160	2.51	-15.49	-0.18	1151.99	-1009.58	21348.340	1031
30165	2.50	-15.37	-0.28	1153.11	-1009.68	21348.342	1031
30170	2.40	-15.09	-0.45	1153.19	-1011.11	21348.344	1031
30175	2.95	-14.95	-0.56	1153.92	-1010.82	21348.352	1031
30180	2.42	-15.36	-0.36	1153.76	-1012.46	21348.354	1031
30185	1.95	-15.51	-0.31	1153.64	-1005.08	21348.361	1031
30190	1.78	-15.35	-0.39	1153.74	-1011.53	21348.365	1031
30195	2.43	-15.29	-0.53	1154.94	-1013.54	21348.373	1031
30200	2.10	-15.12	-0.61	1155.40	-1016.04	21348.375	1031
30205	1.99	-15.94	-0.24	1155.83	-1015.89	21348.383	1031
30210	2.71	-15.72	-0.38	1155.99	-1015.57	21348.387	1031
30215	2.04	-15.99	-0.21	1156.34	-1017.98	21348.395	1031
30220	2.29	-15.42	-0.57	1156.15	-1013.59	21348.398	1031
30225	3.31	-16.60	-0.11	1156.94	-1020.11	21348.404	1031
30230	2.54	-16.00	-0.34	1157.18	-1018.55	21348.406	1031
30235	2.38	-16.07	-0.30	1157.59	-1022.02	21348.408	1031
30240	2.44	-16.07	-0.35	1157.72	-1026.13	21348.418	1031
30245	2.73	-16.20	-0.28	1158.02	-1030.38	21348.420	1031
30250	2.46	-16.22	-0.38	1159.31	-1024.11	21348.428	1031
30255	2.53	-16.01	-0.54	1159.42	-1018.05	21348.434	1031
30260	1.99	-16.41	-0.36	1160.11	-1020.46	21348.436	1031
30265	2.66	-16.53	-0.31	1160.31	-1019.84	21348.439	1031
30270	2.18	-16.49	-0.38	1160.19	-1019.68	21348.447	1031
30275	2.31	-16.58	-0.30	1160.36	-1013.19	21348.449	1031
30280	2.27	-16.36	-0.43	1161.77	-1013.79	21348.457	1031
30285	2.02	-16.31	-0.46	1161.85	-1015.07	21348.465	1031
30290	2.15	-16.26	-0.65	1162.44	-1016.45	21348.469	1031
30295	1.94	-16.60	-0.42	1162.15	-1018.77	21348.471	1031
30300	2.39	-16.69	-0.47	1162.32	-1018.01	21348.475	1031
30305	2.19	-16.75	-0.47	1162.47	-1015.42	21348.484	1031
30310	2.09	-17.16	-0.26	1163.63	-1011.48	21348.486	1031
30315	2.36	-17.05	-0.41	1163.85	-1012.70	21348.496	1031
30320	2.47	-17.39	-0.18	1163.91	-1007.79	21348.498	1031
30325	2.53	-17.34	-0.21	1163.83	-1005.12	21348.500	1031
30330	2.39	-17.37	-0.30	1164.36	-1004.54	21348.502	1031
30335	2.27	-17.21	-0.42	1165.45	-1003.95	21348.508	1031
30340	2.26	-17.27	-0.47	1165.93	-1007.20	21348.516	1031
30345	2.34	-17.32	-0.39	1166.26	-1002.09	21348.521	1031
30350	2.17	-17.48	-0.31	1166.12	-1002.52	21348.527	1031
30355	2.75	-17.19	-0.53	1166.45	-1002.26	21348.531	1031
30360	2.00	-17.23	-0.56	1166.69	-1000.46	21348.533	1031
30365	2.19	-17.49	-0.47	1167.66	-1005.18	21348.537	1031
30370	2.26	-17.57	-0.39	1167.73	-1006.87	21348.545	1031
30375	2.58	-17.78	-0.37	1168.86	-998.32	21348.555	1031
30380	2.06	-17.76	-0.37	1168.78	-994.67	21348.559	1031
30385	2.88	-17.70	-0.52	1168.55	-987.95	21348.562	1031
30390	2.78	-18.04	-0.27	1168.86	-990.58	21348.564	1031
30395	1.98	-18.14	-0.32	1170.15	-997.02	21348.572	1031
30400	2.03	-18.11	-0.34	1170.87	-993.10	21348.576	1031
30405	2.11	-18.41	-0.24	1171.07	-991.19	21348.584	1031
30410	2.21	-18.21	-0.48	1171.12	-987.60	21348.590	1031
30415	2.13	-18.59	-0.25	1171.25	-992.16	21348.592	1031
30420	1.97	-18.42	-0.32	1171.32	-985.84	21348.594	1031
30425	2.33	-18.47	-0.38	1171.88	-988.50	21348.600	1031
30430	2.62	-18.14	-0.65	1172.22	-984.79	21348.602	1031
30435	2.54	-18.46	-0.48	1172.70	-980.05	21348.609	1031
30440	2.35	-18.31	-0.53	1172.53	-979.50	21348.617	1031
30445	2.43	-18.28	-0.58	1173.16	-981.69	21348.621	1031
30450	2.73	-18.60	-0.52	1174.21	-982.13	21348.625	1031
30455	2.66	-18.58	-0.54	1174.57	-977.03	21348.633	1031
30460	2.11	-18.85	-0.41	1175.29	-981.90	21348.639	1031
30465	2.78	-18.59	-0.60	1175.42	-979.92	21348.645	1031
30470	2.89	-18.82	-0.49	1175.33	-994.19	21348.650	1031
30475	2.37	-18.70	-0.52	1175.44	-990.33	21348.652	1031
30480	2.39	-18.84	-0.54	1176.69	-991.01	21348.656	1031
30485	2.39	-18.73	-0.68	1176.77	-986.49	21348.658	1031
30490	2.83	-19.28	-0.41	1177.47	-977.79	21348.668	1031
30495	2.23	-19.32	-0.36	1177.68	-974.75	21348.670	1031
30500	2.53	-19.25	-0.45	1177.53	-980.24	21348.676	1031
30505	2.58	-19.08	-0.57	1177.61	-979.46	21348.684	1031
30510	2.49	-19.22	-0.62	1179.31	-977.65	21348.688	1031
30515	2.80	-19.54	-0.44	1179.25	-980.13	21348.688	1031
30520	3.27	-19.51	-0.47	1179.68	-983.51	21348.697	1031
30525	2.68	-19.35	-0.56	1179.15	-977.57	21348.697	1031
30530	2.34	-19.47	-0.60	1180.18	-978.38	21348.707	1031
30535	2.43	-19.48	-0.54	1180.55	-975.32	21348.715	1031
30540	2.45	-19.70	-0.48	1180.65	-963.37	21348.719	1031
30545	2.59	-19.68	-0.53	1180.95	-965.15	21348.721	1031
30550	2.55	-19.63	-0.62	1181.09	-973.77	21348.727	1031
30555	2.79	-19.66	-0.60	1181.23	-972.32	21348.734	1031
30560	2.62	-19.95	-0.45	1181.40	-970.22	21348.736	1031
30565	2.78	-19.88	-0.61	1182.34	-964.53	21348.746	1031
30570	2.47	-19.82	-0.69	1182.57	-962.96	21348.748	1031
30575	2.60	-20.28	-0.49	1183.57	-970.47	21348.750	1031
30580	2.05	-20.23	-0.47	1183.90	-972.04	21348.752	1031
30585	2.41	-20.39	-0.42	1183.70	-970.77	21348.758	1031
30590	2.59	-20.11	-0.61	1183.65	-970.78	21348.768	1031
30595	2.75	-20.32	-0.62	1185.16	-973.29	21348.773	1031
30600	2.40	-20.46	-0.55	1184.94	-973.51	21348.777	1031
30605	2.60	-20.44	-0.51	1185.11	-975.87	21348.781	1031
30610	2.48	-20.49	-0.52	1185.06	-975.09	21348.783	1031
30615	2.85	-20.61	-0.62	1186.14	-969.55	21348.789	1031
30620	2.75	-20.61	-0.64	1186.41	-974.21	21348.799	1031
30625	2.35	-20.49	-0.71	1186.91	-967.13	21348.805	1031
30630	2.41	-20.78	-0.58	1187.10	-958.22	21348.809	1031
30635	2.98	-20.82	-0.50	1187.36	-962.03	21348.814	1031
30640	2.45	-20.86	-0.54	1187.26	-964.62	21348.814	1031
30645	2.55	-21.11	-0.37	1188.35	-968.27	21348.822	1030
30650	2.34	-20.93	-0.53	1188.60	-961.87	21348.822	1030
30655	2.14	-20.66	-0.65	1188.32	-967.33	21348.830	1030
30660	2.65	-20.59	-0.68	1188.24	-969.23	21348.840	1030
30665	2.37	-20.77	-0.60	1188.21	-970.23	21348.842	1030
30670	2.68	-21.03	-0.45	1187.81	-969.24	21348.844	1030
30675	2.64	-20.98	-0.38	1187.29	-974.76	21348.848	1030
30680	2.72	-20.85	-0.40	1186.61	-969.88	21348.854	1030
30685	2.65	-20.71	-0.47	1186.57	-964.97	21348.859	1030
30690	2.30	-20.74	-0.44	1186.57	-967.68	21348.867	1030
30695	2.47	-20.55	-0.51	1186.35	-969.92	21348.871	1030
30700	2.66	-20.44	-0.50	1185.55	-976.13	21348.875	1030
30705	2.50	-20.53	-0.51	1185.29	-972.64	21348.885	1030
30710	2.84	-20.40	-0.49	1184.72	-968.43	21348.889	1030
30715	2.77	-20.39	-0.55	1184.54	-967.75	21348.891	1030
30720	2.34	-20.21	-0.59	1184.83	-968.21	21348.902	1030
30725	2.47	-20.26	-0.59	1184.35	-968.34	21348.902	1030
30730	2.75	-20.13	-0.57	1183.39	-968.73	21348.906	1030
30735	2.70	-20.21	-0.43	1183.26	-974.15	21348.908	1030
30740	2.97	-20.16	-0.45	1182.58	-965.25	21348.918	1030
30745	2.77	-19.87	-0.60	1182.44	-965.41	21348.922	1030
30750	2.19	-20.00	-0.57	1182.62	-969.09	21348.928	1030
30755	2.48	-20.11	-0.46	1182.48	-967.29	21348.934	1030
30760	2.43	-19.35	-0.78	1181.09	-967.12	21348.938	1030
30765	2.44	-19.76	-0.54	1181.14	-968.04	21348.939	1030
30770	3.17	-19.89	-0.44	1181.17	-965.62	21348.947	1030
30775	2.56	-19.78	-0.53	1180.95	-966.18	21348.949	1030
30780	2.69	-19.72	-0.57	1180.22	-968.83	21348.955	1030
30785	2.27	-19.62	-0.54	1179.93	-968.04	21348.965	1030
30790	2.61	-19.78	-0.47	1179.42	-969.23	21348.967	1030
30795	2.76	-19.63	-0.49	1179.32	-971.80	21348.969	1030
30800	2.68	-19.41	-0.73	1178.96	-966.44	21348.979	1030
30805	3.16	-19.59	-0.59	1179.17	-971.23	21348.984	1030
30810	1.87	-19.28	-0.56	1178.75	-970.97	21348.984	1030
30815	2.47	-19.20	-0.62	1177.45	-973.71	21348.994	1030
30820	2.46	-18.98	-0.68	1177.23	-974.20	21348.998	1030
30825	2.71	-19.18	-0.56	1176.63	-976.79	21349.000	1030
30830	2.66	-19.18	-0.60	1176.57	-980.38	21349.002	1030
30835	2.24	-19.45	-0.38	1176.79	-975.05	21349.008	1030
30840	2.62	-19.39	-0.48	1176.73	-977.43	21349.014	1030
30845	2.51	-18.70	-0.69	1175.21	-980.31	21349.023	1030
30850	2.69	-19.09	-0.48	1175.03	-977.73	21349.027	1030
30855	2.20	-18.81	-0.64	1175.60	-978.71	21349.031	1030
30860	2.43	-19.05	-0.50	1175.27	-985.07	21349.033	1030
30865	2.72	-19.04	-0.52	1174.07	-984.84	21349.037	1030
30870	2.07	-18.86	-0.60	1173.68	-985.64	21349.045	1030
30875	2.52	-18.62	-0.67	1173.12	-984.85	21349.055	1030
30880	2.69	-18.81	-0.58	1173.10	-981.91	21349.059	1030
30885	3.11	-18.83	-0.54	1173.15	-973.67	21349.062	1030
30890	2.36	-18.85	-0.56	1173.23	-981.91	21349.064	1030
30895	2.32	-18.57	-0.56	1171.89	-983.27	21349.072	1030
30900	2.52	-18.68	-0.49	1171.74	-983.60	21349.072	1030
30905	2.71	-18.51	-0.58	1171.27	-983.48	21349.080	1030
30910	2.55	-18.49	-0.56	1171.01	-981.53	21349.090	1030
30915	2.62	-18.71	-0.40	1171.15	-978.45	21349.092	1030
30920	2.42	-18.68	-0.44	1171.13	-977.88	21349.094	1030
30925	2.38	-18.30	-0.65	1170.98	-982.50	21349.100	1030
30930	2.23	-18.11	-0.63	1169.95	-981.30	21349.105	1030
30935	2.18	-18.16	-0.62	1169.72	-977.63	21349.111	1030
30940	2.56	-18.38	-0.45	1169.88	-988.70	21349.119	1030
30945	2.20	-18.04	-0.60	1169.70	-986.92	21349.121	1030
30950	2.12	-18.33	-0.38	1167.98	-990.19	21349.125	1030
30955	2.68	-17.92	-0.57	1167.86	-985.92	21349.131	1030
30960	2.90	-17.89	-0.60	1167.31	-986.02	21349.139	1030
30965	2.45	-18.16	-0.41	1167.39	-985.80	21349.143	1030
30970	2.42	-18.00	-0.48	1167.21	-988.42	21349.148	1030
30975	2.65	-17.84	-0.63	1167.22	-986.08	21349.152	1030
30980	2.82	-17.96	-0.45	1166.06	-983.36	21349.156	1030
30985	2.32	-17.81	-0.50	1165.81	-988.48	21349.158	1030
30990	2.30	-17.71	-0.50	1165.13	-985.39	21349.170	1030
30995	2.39	-17.58	-0.55	1164.89	-985.29	21349.170	1030
31000	2.79	-17.42	-0.59	1165.03	-984.45	21349.176	1030
31005	2.22	-17.38	-0.64	1164.70	-980.16	21349.184	1030
31010	2.22	-17.30	-0.53	1163.49	-982.82	21349.188	1030
31015	2.40	-17.37	-0.53	1163.51	-981.51	21349.188	1030
31020	2.33	-17.73	-0.22	1163.62	-987.08	21349.197	1030
31025	2.62	-17.39	-0.53	1163.37	-981.40	21349.199	1030
31030	2.40	-17.25	-0.49	1162.74	-982.35	21349.205	1030
31035	2.58	-17.32	-0.49	1162.43	-983.77	21349.215	1030
31040	2.18	-17.15	-0.49	1161.80	-985.46	21349.217	1030
31045	2.61	-17.35	-0.36	1161.53	-987.56	21349.221	1030
31050	2.43	-17.38	-0.35	1161.46	-990.29	21349.229	1030
31055	2.12	-17.17	-0.43	1161.50	-990.66	21349.232	1030
31060	2.75	-17.11	-0.48	1160.78	-994.87	21349.238	1030
31065	2.60	-16.73	-0.56	1159.73	-995.57	21349.246	1030
31070	2.68	-16.75	-0.59	1159.71	-997.68	21349.248	1030
31075	2.70	-16.63	-0.66	1159.20	-1000.23	21349.252	1030
31080	2.01	-16.57	-0.62	1158.81	-999.66	21349.252	1030
31085	2.15	-17.01	-0.36	1159.14	-993.77	21349.264	1030
31090	2.58	-16.52	-0.67	1158.84	-1000.53	21349.264	1030
31095	2.51	-16.99	-0.34	1158.02	-1004.88	21349.270	1030
31100	2.69	-16.89	-0.39	1157.60	-1001.08	21349.277	1030
31105	2.50	-16.38	-0.65	1156.73	-1000.21	21349.281	1030
31110	2.40	-16.45	-0.62	1156.92	-996.72	21349.283	1030
31115	2.56	-16.56	-0.54	1157.11	-996.41	21349.295	1030
31120	2.84	-16.54	-0.55	1156.81	-1000.16	21349.299	1030
31125	2.47	-16.55	-0.50	1156.74	-1003.79	21349.303	1030
31130	2.55	-16.70	-0.43	1156.82	-999.53	21349.309	1030
31135	2.45	-16.76	-0.13	1154.52	-1003.45	21349.314	1030
31140	2.42	-16.33	-0.38	1154.36	-1005.20	21349.314	1030
31145	2.25	-16.36	-0.37	1154.38	-1000.61	21349.322	1030
31150	2.47	-16.18	-0.43	1154.04	-1002.44	21349.322	1030
31155	2.35	-15.98	-0.43	1152.98	-1003.47	21349.334	1030
31160	2.53	-15.98	-0.42	1153.33	-1006.78	21349.340	1030
31165	2.20	-15.69	-0.58	1153.37	-1006.44	21349.342	1030
31170	2.62	-15.49	-0.69	1153.27	-1003.75	21349.344	1030
31175	1.92	-15.95	-0.44	1152.56	-1002.47	21349.350	1030
31180	2.20	-16.04	-0.40	1152.07	-1004.02	21349.355	1030
31185	2.42	-15.77	-0.56	1151.81	-1007.52	21349.363	1030
31190	2.78	-16.14	-0.34	1151.66	-1006.37	21349.371	1030
31195	2.42	-15.82	-0.48	1151.30	-1006.94	21349.371	1030
31200	2.52	-15.87	-0.39	1149.98	-1007.81	21349.375	1030
31205	2.31	-15.75	-0.41	1149.70	-1009.13	21349.381	1030
31210	2.97	-15.30	-0.61	1149.22	-1007.38	21349.389	1030
31215	2.84	-15.48	-0.51	1149.05	-1008.41	21349.395	1030
31220	2.30	-15.63	-0.41	1149.13	-1003.01	21349.398	1030
31225	2.47	-15.47	-0.53	1149.31	-1007.66	21349.402	1030
31230	2.30	-15.12	-0.55	1148.31	-1010.94	21349.406	1030
31235	2.79	-15.18	-0.48	1147.89	-1007.22	21349.408	1030
31240	2.33	-15.33	-0.37	1147.09	-1009.70	21349.420	1030
31245	2.35	-15.33	-0.32	1147.25	-1009.25	21349.422	1030
31250	2.45	-15.16	-0.40	1147.02	-1009.51	21349.428	1030
31255	2.42	-15.22	-0.31	1147.06	-1011.64	21349.434	1030
31260	2.19	-15.02	-0.28	1145.61	-1009.60	21349.438	1030
31265	2.55	-14.98	-0.38	1145.68	-1006.89	21349.439	1030
31270	2.52	-14.95	-0.49	1145.22	-1011.37	21349.447	1030
31275	2.49	-15.01	-0.36	1145.71	-1010.19	21349.447	1030
31280	2.44	-15.07	-0.23	1145.12	-1003.74	21349.453	1030
31285	2.11	-14.67	-0.44	1144.54	-1005.67	21349.465	1030
31290	2.49	-14.31	-0.60	1144.17	-1003.28	21349.467	1030
31295	2.32	-14.71	-0.39	1143.56	-1005.29	21349.471	1030
31300	2.06	-14.89	-0.19	1143.63	-1008.64	21349.479	1030
31305	2.41	-14.59	-0.33	1143.75	-1011.04	21349.484	1030
31310	2.85	-14.81	-0.19	1143.59	-1007.93	21349.486	1030
31315	2.48	-14.23	-0.44	1141.97	-1008.39	21349.494	1030
31320	2.27	-14.27	-0.36	1142.17	-1005.60	21349.498	1030
31325	2.92	-14.35	-0.34	1141.93	-1005.15	21349.502	1030
31330	2.83	-14.48	-0.34	1141.93	-1010.86	21349.502	1030
31335	2.45	-14.24	-0.40	1141.93	-1007.08	21349.508	1030
31340	2.45	-14.42	-0.28	1142.02	-1013.74	21349.518	1030
31345	2.21	-13.81	-0.41	1139.88	-1020.41	21349.525	1030
31350	2.34	-14.12	-0.30	1140.09	-1020.36	21349.527	1030
31355	2.54	-14.02	-0.35	1140.30	-1027.94	21349.531	1030
31360	2.24	-14.21	-0.21	1140.07	-1027.93	21349.533	1030
31365	2.14	-13.77	-0.37	1138.79	-1032.29	21349.539	1030
31370	2.13	-13.94	-0.29	1138.77	-1027.68	21349.549	1030
31375	2.27	-14.02	-0.28	1138.62	-1031.68	21349.553	1030
31380	2.23	-13.76	-0.37	1138.72	-1033.22	21349.559	1030
31385	2.64	-13.77	-0.42	1138.60	-1030.59	21349.562	1030
31390	2.61	-14.07	-0.25	1138.41	-1027.47	21349.564	1030
31395	2.42	-13.67	-0.44	1138.48	-1027.22	21349.574	1030
31400	2.45	-14.08	-0.20	1138.50	-1030.09	21349.574	1030
31405	2.78	-13.96	-0.12	1136.89	-1026.71	21349.580	1030
31410	2.58	-13.20	-0.40	1135.57	-1024.00	21349.590	1030
31415	2.72	-13.32	-0.34	1135.30	-1019.18	21349.592	1030
31420	2.35	-13.40	-0.26	1135.65	-1011.88	21349.594	1030
31425	2.26	-13.43	-0.23	1134.95	-1016.49	21349.604	1030
31430	2.86	-13.26	-0.23	1133.95	-1029.61	21349.605	1030
31435	2.65	-13.11	-0.28	1133.58	-1033.08	21349.609	1030
31440	2.55	-13.11	-0.27	1133.73	-1041.89	21349.617	1030
31445	1.97	-12.83	-0.41	1133.75	-1036.49	21349.621	1030
31450	2.64	-12.77	-0.37	1132.60	-1037.25	21349.627	1030
31455	2.35	-12.68	-0.36	1132.65	-1034.26	21349.629	1030
31460	2.70	-12.97	-0.30	1132.44	-1038.42	21349.633	1030
31465	2.01	-13.03	-0.18	1132.20	-1034.10	21349.645	1030
31470	2.51	-13.07	-0.02	1130.56	-1039.97	21349.646	1030
31475	2.57	-12.74	-0.25	1130.78	-1038.34	21349.652	1030
31480	2.12	-12.84	-0.14	1130.97	-1043.94	21349.656	1030
31485	2.52	-12.62	-0.31	1130.65	-1041.01	21349.658	1030
31490	2.71	-12.42	-0.32	1129.34	-1044.40	21349.670	1030
31495	2.22	-12.41	-0.31	1129.16	-1045.62	21349.674	1030
31500	3.46	-12.20	-0.50	1129.43	-1047.31	21349.678	1030
31505	2.39	-12.58	-0.22	1129.19	-1042.44	21349.684	1030
31510	2.57	-12.70	-0.02	1128.08	-1040.22	21349.688	1030
31515	2.68	-12.73	0.00	1127.81	-1042.79	21349.688	1030
31520	3.83	-12.49	-0.12	1127.24	-1049.71	21349.697	1030
31525	2.53	-12.18	-0.29	1127.11	-1039.73	21349.699	1030
31530	2.61	-12.52	-0.11	1127.11	-1040.83	21349.705	1030
31535	2.56	-12.66	-0.00	1126.89	-1041.86	21349.715	1030
31540	2.59	-12.33	-0.17	1126.76	-1038.96	21349.717	1030
31545	2.77	-12.09	-0.23	1125.75	-1047.45	21349.721	1030
31550	2.04	-12.53	0.03	1125.90	-1049.71	21349.729	1030
31555	2.71	-12.47	0.01	1126.02	-1052.16	21349.732	1030
31560	2.02	-12.21	-0.08	1125.75	-1046.38	21349.736	1030
31565	2.60	-11.36	-0.43	1124.26	-1047.94	21349.744	1030
31570	2.72	-12.07	-0.11	1124.20	-1047.15	21349.748	1030
31575	2.35	-11.67	-0.27	1123.63	-1044.32	21349.750	1030
31580	2.11	-11.72	-0.16	1123.12	-1043.90	21349.752	1030
31585	2.47	-11.73	-0.12	1122.83	-1046.11	21349.758	1030
31590	2.85	-11.87	-0.12	1122.74	-1047.63	21349.764	1030
31595	2.34	-11.66	-0.18	1122.88	-1051.71	21349.773	1030
31600	2.40	-11.57	-0.26	1122.66	-1042.94	21349.777	1030
31605	2.20	-11.72	-0.11	1122.63	-1048.47	21349.779	1030
31610	2.52	-11.80	-0.06	1122.47	-1048.83	21349.783	1030
31615	2.84	-11.93	0.03	1120.60	-1048.24	21349.795	1030
31620	2.54	-11.44	-0.09	1120.55	-1055.72	21349.801	1030
31625	2.14	-11.67	0.05	1120.30	-1057.97	21349.803	1030
31630	2.32	-11.37	-0.19	1120.35	-1041.82	21349.809	1030
31635	1.97	-11.25	-0.09	1119.23	-1047.91	21349.812	1030
31640	2.20	-11.24	-0.07	1118.70	-1048.56	21349.814	1030
31645	2.75	-11.34	-0.03	1118.82	-1054.28	21349.824	1030
31650	2.47	-11.26	-0.07	1118.81	-1055.30	21349.822	1030
31655	2.42	-11.16	-0.06	1117.94	-1059.42	21349.832	1030
31660	2.42	-10.86	-0.21	1117.46	-1057.08	21349.840	1030
31665	2.39	-11.13	-0.01	1117.47	-1060.78	21349.842	1030
31670	2.55	-11.20	0.05	1117.35	-1060.13	21349.846	1030
31675	3.22	-11.17	0.02	1116.93	-1054.03	21349.848	1030
31680	2.45	-11.06	0.09	1115.77	-1058.48	21349.852	1030
31685	2.43	-11.19	0.18	1115.61	-1057.94	21349.861	1030
31690	2.83	-10.95	0.09	1115.16	-1065.67	21349.867	1030
31695	2.78	-10.97	0.10	1114.88	-1062.24	21349.871	1030
31700	2.95	-10.88	0.08	1114.96	-1056.95	21349.877	1030
31705	2.23	-11.02	0.13	1114.78	-1057.97	21349.879	1030
31710	2.43	-11.17	0.20	1114.83	-1060.19	21349.883	1030
31715	2.20	-11.06	0.20	1114.83	-1063.16	21349.895	1030
31720	2.30	-10.26	-0.03	1112.56	-1060.88	21349.900	1030
31725	2.36	-10.18	-0.09	1112.64	-1059.66	21349.902	1030
31730	2.45	-10.76	0.19	1112.77	-1059.07	21349.906	1030
31735	2.57	-10.00	-0.22	1112.58	-1061.88	21349.908	1030
31740	2.28	-10.29	0.02	1111.16	-1064.86	21349.918	1030
31745	2.14	-10.68	0.22	1111.01	-1069.24	21349.920	1030
31750	2.63	-10.49	0.18	1111.10	-1070.94	21349.926	1030
31755	2.39	-10.11	0.00	1110.87	-1067.44	21349.934	1030
31760	2.04	-10.31	0.14	1109.19	-1064.81	21349.938	1030
31765	2.48	-10.18	0.12	1109.48	-1067.83	21349.939	1030
31770	2.46	-9.83	-0.02	1110.21	-1061.97	21349.947	1030
31775	2.21	-9.63	-0.13	1109.67	-1062.07	21349.947	1030
31780	2.40	-9.76	-0.02	1108.46	-1067.52	21349.955	1030
31785	1.82	-10.07	0.14	1108.14	-1065.84	21349.965	1030
31790	3.09	-10.21	0.29	1107.31	-1069.42	21349.969	1030
31795	2.23	-9.66	-0.01	1107.47	-1068.41	21349.969	1030
31800	2.60	-9.77	0.08	1107.72	-1069.58	21349.977	1030
31805	2.16	-10.22	0.32	1107.67	-1069.57	21349.984	1030
31810	2.37	-10.04	0.23	1106.66	-1065.41	21349.986	1030
31815	2.60	-9.87	0.20	1105.66	-1069.38	21349.994	1030
31820	2.61	-9.65	0.14	1105.71	-1074.48	21349.998	1030
31825	2.09	-9.84	0.29	1105.64	-1073.21	21350.000	1030
31830	2.54	-9.58	0.14	1105.71	-1075.19	21350.002	1030
31835	1.88	-9.59	0.17	1105.84	-1073.33	21350.010	1030
31840	1.88	-9.28	0.06	1105.27	-1075.24	21350.016	1030
31845	2.51	-9.41	0.13	1103.90	-1080.34	21350.021	1030
31850	3.14	-9.61	0.22	1103.71	-1079.54	21350.027	1030
31855	2.32	-9.05	0.01	1103.15	-1080.65	21350.031	1030
31860	2.56	-9.04	-0.03	1102.99	-1081.08	21350.033	1030
31865	2.14	-9.08	0.04	1103.04	-1079.18	21350.045	1030
31870	1.83	-9.80	0.41	1103.04	-1082.67	21350.045	1030
31875	1.99	-9.41	0.28	1101.97	-1081.98	21350.051	1030
31880	2.27	-9.57	0.35	1101.82	-1082.57	21350.059	1030
31885	1.99	-8.98	0.05	1100.84	-1081.96	21350.062	1030
31890	2.03	-9.25	0.25	1100.66	-1073.42	21350.064	1030
31895	2.10	-8.96	0.13	1100.75	-1074.26	21350.072	1030
31900	2.39	-9.10	0.24	1100.68	-1077.43	21350.078	1030
31905	2.40	-9.33	0.38	1099.95	-1077.72	21350.080	1030
31910	2.26	-8.91	0.24	1099.29	-1076.41	21350.090	1030
31915	1.89	-9.39	0.46	1099.15	-1078.34	21350.092	1030
31920	2.17	-9.13	0.39	1099.52	-1075.42	21350.094	1030
31925	2.21	-8.70	0.14	1098.30	-1070.16	21350.104	1030
31930	1.93	-8.84	0.27	1098.07	-1069.10	21350.102	1030
31935	2.02	-8.63	0.30	1096.77	-1074.10	21350.113	1030
31940	2.40	-8.68	0.23	1097.39	-1078.17	21350.117	1030
31945	2.56	-8.24	-0.03	1097.18	-1077.16	21350.123	1030
31950	2.26	-8.75	0.27	1097.16	-1073.42	21350.125	1030
31955	2.16	-8.40	0.11	1096.92	-1071.92	21350.135	1030
31960	2.43	-8.70	0.31	1095.73	-1072.45	21350.139	1030
31965	2.28	-8.29	0.16	1095.48	-1076.24	21350.143	1030
31970	2.32	-8.91	0.44	1095.66	-1076.15	21350.148	1030
31975	2.28	-8.67	0.39	1095.77	-1076.46	21350.152	1030
31980	2.41	-8.83	0.43	1094.44	-1082.13	21350.156	1030
31985	2.03	-8.70	0.44	1094.44	-1082.65	21350.158	1030
31990	2.40	-8.67	0.44	1094.36	-1084.43	21350.164	1030
31995	1.63	-8.38	0.34	1094.41	-1087.27	21350.172	1030
32000	2.23	-8.10	0.22	1092.67	-1088.02	21350.176	1030
32005	2.17	-8.36	0.40	1092.58	-1085.44	21350.184	1030
32010	2.30	-7.88	0.22	1092.72	-1090.61	21350.188	1030
32015	2.45	-8.56	0.51	1092.71	-1091.59	21350.188	1030
32020	2.43	-7.94	0.26	1092.47	-1094.52	21350.197	1030
32025	2.27	-8.13	0.34	1092.70	-1094.18	21350.197	1030
32030	2.20	-7.87	0.39	1090.44	-1099.77	21350.207	1030
32035	2.62	-7.87	0.31	1090.33	-1096.75	21350.215	1030
32040	2.17	-8.50	0.68	1090.50	-1095.79	21350.217	1030
32045	2.60	-7.78	0.30	1090.28	-1093.71	21350.221	1030
32050	2.33	-7.41	0.26	1088.77	-1097.35	21350.229	1030
32055	2.00	-7.92	0.50	1088.57	-1094.34	21350.232	1030
32060	2.07	-7.87	0.51	1088.53	-1094.81	21350.238	1030
32065	2.29	-8.03	0.57	1088.30	-1093.95	21350.246	1030
32070	2.21	-7.99	0.62	1088.47	-1093.25	21350.248	1030
32075	2.34	-7.83	0.61	1087.26	-1092.88	21350.250	1030
32080	2.15	-7.51	0.45	1086.88	-1089.18	21350.252	1030
32085	2.51	-7.67	0.48	1086.92	-1093.20	21350.264	1030
32090	2.15	-7.93	0.69	1086.89	-1093.66	21350.268	1030
32095	2.33	-7.59	0.52	1085.56	-1089.29	21350.271	1030
32100	1.93	-7.73	0.68	1085.35	-1097.23	21350.277	1030
32105	2.54	-7.22	0.45	1084.94	-1094.49	21350.281	1030
32110	2.13	-7.41	0.53	1085.24	-1094.88	21350.283	1030
32115	1.66	-7.52	0.66	1085.13	-1092.76	21350.287	1030
32120	2.30	-7.68	0.66	1085.05	-1092.47	21350.299	1030
32125	2.33	-7.26	0.62	1083.63	-1090.87	21350.305	1030
32130	1.78	-7.44	0.71	1083.54	-1093.37	21350.309	1030
32135	2.07	-7.63	0.82	1083.49	-1091.73	21350.312	1030
32140	2.56	-7.32	0.59	1083.48	-1094.06	21350.314	1030
32145	2.11	-7.42	0.66	1081.97	-1097.45	21350.324	1030
32150	2.03	-7.41	0.72	1081.68	-1095.93	21350.322	1030
32155	1.82	-8.06	1.08	1082.15	-1091.88	21350.334	1030
32160	1.89	-7.34	0.77	1081.61	-1089.31	21350.340	1030
32165	2.20	-7.06	0.64	1082.28	-1095.08	21350.344	1030
32170	2.26	-7.43	0.75	1081.85	-1095.64	21350.344	1030
32175	2.04	-6.61	0.42	1080.94	-1093.39	21350.352	1030
32180	2.10	-6.66	0.47	1079.77	-1098.04	21350.354	1030
32185	2.23	-6.90	0.59	1079.51	-1096.09	21350.363	1030
32190	2.13	-7.06	0.74	1079.24	-1102.37	21350.369	1030
32195	1.79	-7.09	0.82	1079.10	-1106.30	21350.371	1030
32200	2.10	-6.40	0.48	1078.85	-1098.57	21350.377	1030
32205	2.12	-6.75	0.63	1078.65	-1099.30	21350.381	1030
32210	2.28	-6.51	0.55	1077.30	-1090.54	21350.383	1030
32215	2.03	-6.86	0.69	1077.33	-1094.21	21350.393	1030
32220	2.34	-6.39	0.54	1076.60	-1096.78	21350.400	1030
32225	1.93	-7.22	0.95	1076.40	-1099.91	21350.402	1030
32230	2.14	-6.63	0.68	1076.44	-1093.78	21350.406	1030
32235	2.29	-6.29	0.56	1076.35	-1095.34	21350.408	1030
32240	2.00	-6.91	0.97	1075.35	-1101.24	21350.418	1030
32245	2.52	-6.71	0.79	1075.19	-1103.33	21350.422	1030
32250	2.40	-6.52	0.70	1074.82	-1108.16	21350.428	1030
32255	2.37	-6.37	0.72	1074.92	-1105.13	21350.434	1030
32260	2.01	-6.81	0.98	1073.69	-1108.98	21350.438	1030
32265	2.41	-6.51	0.86	1073.38	-1107.76	21350.439	1030
32270	1.95	-6.36	0.83	1073.26	-1107.90	21350.445	1030
32275	2.28	-6.64	0.94	1073.33	-1107.94	21350.447	1030
32280	2.17	-6.48	0.96	1072.58	-1107.23	21350.453	1030
32285	2.15	-5.82	0.69	1071.66	-1089.10	21350.465	1030
32290	1.84	-6.03	0.83	1071.53	-1104.20	21350.467	1030
32295	2.40	-6.17	0.90	1071.74	-1107.54	21350.469	1030
32300	2.33	-5.93	0.80	1071.05	-1107.14	21350.479	1030
32305	2.18	-6.03	0.89	1070.10	-1111.50	21350.484	1030
32310	2.14	-6.00	0.90	1070.00	-1109.84	21350.486	1030
32315	2.41	-5.69	0.77	1070.28	-1114.96	21350.496	1030
32320	2.49	-6.18	1.01	1070.17	-1111.86	21350.498	1030
32325	1.69	-6.33	1.07	1070.12	-1111.20	21350.500	1030
32330	2.46	-6.30	1.04	1069.73	-1108.56	21350.502	1030
32335	1.92	-5.51	0.88	1067.85	-1110.20	21350.514	1030
32340	2.23	-5.55	0.85	1067.90	-1109.61	21350.518	1030
32345	2.20	-5.73	0.95	1067.88	-1111.88	21350.521	1030
32350	2.33	-6.18	1.11	1067.80	-1111.24	21350.527	1030
32355	1.87	-5.79	1.11	1066.58	-1112.21	21350.531	1030
32360	2.03	-5.71	1.00	1066.46	-1113.66	21350.533	1030
32365	2.31	-6.15	1.28	1066.76	-1114.75	21350.545	1030
32370	2.09	-5.91	1.13	1066.93	-1117.94	21350.551	1030
32375	1.83	-5.60	1.07	1065.69	-1121.55	21350.553	1030
32380	2.26	-5.56	1.01	1065.21	-1115.06	21350.559	1030
32385	2.10	-5.42	1.02	1064.42	-1118.73	21350.562	1030
32390	1.77	-5.71	1.22	1064.07	-1114.30	21350.564	1030
32395	1.91	-5.21	1.01	1064.13	-1117.69	21350.574	1030
32400	2.09	-5.58	1.16	1063.96	-1116.93	21350.572	1030
32405	2.04	-5.38	1.06	1064.06	-1122.46	21350.582	1030
32410	2.37	-5.45	1.13	1064.25	-1118.60	21350.590	1030
32415	2.29	-5.51	1.16	1063.55	-1117.79	21350.592	1030
32420	2.14	-5.45	1.21	1062.17	-1117.98	21350.594	1030
32425	2.50	-5.64	1.27	1061.77	-1119.75	21350.604	1030
32430	2.17	-5.33	1.17	1061.97	-1121.33	21350.602	1030
32435	2.97	-5.57	1.19	1061.70	-1120.35	21350.611	1030
32440	2.35	-5.48	1.16	1060.60	-1117.10	21350.617	1030
32445	2.51	-4.78	0.88	1060.46	-1115.96	21350.621	1030
32450	1.80	-5.10	1.08	1060.49	-1117.12	21350.627	1030
32455	2.19	-5.49	1.21	1060.28	-1119.20	21350.633	1030
32460	2.00	-5.32	1.13	1060.57	-1120.96	21350.637	1030
32465	1.98	-5.16	1.10	1060.19	-1116.25	21350.641	1030
32470	1.60	-4.93	1.15	1058.42	-1122.44	21350.650	1030
32475	1.87	-4.71	1.01	1058.55	-1124.92	21350.652	1030
32480	1.77	-5.15	1.25	1058.23	-1117.59	21350.656	1030
32485	2.36	-5.04	1.19	1058.15	-1118.46	21350.658	1030
32490	2.64	-4.68	1.13	1056.80	-1115.76	21350.666	1030
32495	1.83	-4.65	1.17	1056.89	-1118.78	21350.670	1030
32500	2.35	-4.90	1.27	1056.61	-1121.00	21350.678	1030
32505	2.80	-4.35	1.01	1056.80	-1122.13	21350.684	1030
32510	2.08	-4.88	1.30	1056.67	-1127.12	21350.688	1030
32515	1.81	-5.24	1.50	1056.84	-1121.73	21350.688	1030
32520	2.16	-4.50	1.23	1055.30	-1121.68	21350.699	1030
32525	2.27	-4.39	1.20	1054.60	-1118.90	21350.697	1030
32530	1.95	-4.70	1.35	1054.54	-1117.61	21350.707	1030
32535	2.16	-4.80	1.40	1054.46	-1115.19	21350.715	1030
32540	0.88	-5.05	1.64	1053.94	-1116.54	21350.719	1030
32545	1.95	-4.40	1.32	1052.91	-1116.01	21350.721	1030
32550	2.01	-4.47	1.36	1053.08	-1111.04	21350.729	1030
32555	2.01	-4.74	1.52	1052.88	-1112.69	21350.732	1030
32560	2.18	-4.68	1.46	1052.45	-1119.03	21350.734	1030
32565	1.75	-4.50	1.45	1050.98	-1117.91	21350.744	1030
32570	1.86	-4.25	1.30	1050.79	-1118.01	21350.748	1030
32575	1.79	-4.42	1.42	1051.07	-1119.16	21350.750	1030
32580	1.89	-4.61	1.53	1051.38	-1121.30	21350.752	1030
32585	1.84	-4.64	1.56	1049.88	-1121.10	21350.764	1030
32590	2.32	-4.21	1.42	1049.90	-1126.70	21350.768	1030
32595	2.19	-4.36	1.47	1049.96	-1125.82	21350.771	1030
32600	2.26	-4.27	1.44	1049.83	-1128.30	21350.777	1030
32605	1.83	-4.02	1.41	1048.74	-1125.31	21350.781	1030
32610	2.09	-4.22	1.56	1048.69	-1126.86	21350.783	1030
32615	2.23	-4.36	1.61	1047.82	-1124.56	21350.795	1030
32620	2.03	-4.01	1.49	1047.61	-1121.86	21350.801	1030
32625	1.55	-4.25	1.59	1047.78	-1121.66	21350.803	1030
32630	2.08	-3.74	1.38	1047.57	-1118.85	21350.809	1030
32635	2.82	-3.90	1.43	1047.87	-1122.64	21350.812	1030
32640	2.10	-4.14	1.55	1047.84	-1117.94	21350.814	1030
32645	1.80	-3.59	1.38	1046.26	-1126.36	21350.824	1030
32650	1.87	-3.78	1.50	1045.81	-1124.81	21350.822	1030
32655	2.50	-4.07	1.59	1045.16	-1129.89	21350.832	1030
32660	1.16	-4.08	1.73	1044.84	-1128.39	21350.840	1030
32665	1.42	-3.63	1.57	1044.63	-1125.41	21350.842	1030
32670	1.59	-3.75	1.61	1044.75	-1126.68	21350.844	1030
32675	1.39	-3.68	1.61	1044.38	-1131.12	21350.852	1030
32680	1.67	-3.61	1.57	1043.30	-1138.63	21350.855	1030
32685	1.59	-3.97	1.76	1043.08	-1141.28	21350.863	1030
32690	2.15	-3.91	1.71	1042.98	-1136.88	21350.867	1030
32695	1.92	-3.53	1.57	1042.96	-1142.28	21350.871	1030
32700	1.64	-3.71	1.69	1041.76	-1144.52	21350.877	1030
32705	2.05	-3.08	1.41	1041.42	-1143.49	21350.885	1030
32710	2.08	-3.28	1.56	1041.71	-1144.48	21350.883	1030
32715	1.91	-3.57	1.62	1041.80	-1149.22	21350.891	1030
32720	2.58	-3.12	1.48	1040.19	-1147.21	21350.898	1030
32725	1.91	-3.42	1.63	1040.05	-1145.39	21350.902	1030
32730	1.67	-3.74	1.78	1040.49	-1149.90	21350.906	1030
32735	1.31	-3.29	1.65	1040.30	-1151.01	21350.908	1030
32740	1.63	-3.01	1.58	1038.99	-1146.90	21350.916	1030
32745	1.85	-3.22	1.68	1038.85	-1154.85	21350.922	1030
32750	1.90	-2.67	1.42	1038.48	-1163.03	21350.928	1030
32755	1.88	-3.33	1.75	1038.77	-1157.30	21350.934	1030
32760	2.08	-4.06	2.01	1038.12	-1142.91	21350.938	1030
32765	1.79	-3.50	1.83	1038.42	-1140.48	21350.939	1030
32770	1.71	-3.19	1.75	1037.35	-1146.32	21350.945	1030
32775	1.98	-3.30	1.84	1036.79	-1147.12	21350.947	1030
32780	1.68	-3.20	1.83	1036.23	-1145.18	21350.955	1030
32785	2.01	-3.00	1.76	1035.87	-1149.90	21350.965	1030
32790	2.17	-3.50	1.95	1035.89	-1143.48	21350.967	1030
32795	1.71	-3.08	1.81	1035.78	-1143.50	21350.969	1030
32800	1.74	-3.28	1.94	1035.35	-1144.46	21350.979	1030
32805	2.06	-2.81	1.80	1033.61	-1152.07	21350.982	1030
32810	1.71	-2.55	1.72	1034.11	-1146.62	21350.986	1030
32815	1.95	-3.22	1.97	1033.85	-1142.34	21350.996	1030
32820	1.22	-2.71	1.78	1033.72	-1146.69	21350.998	1030
32825	1.88	-2.39	1.64	1032.12	-1147.51	21351.002	1030
32830	1.53	-2.35	1.73	1032.33	-1150.07	21351.002	1030
32835	1.45	-2.60	1.80	1032.47	-1146.40	21351.008	1030
32840	1.29	-2.54	1.82	1032.25	-1149.67	21351.016	1030
32845	1.87	-2.81	1.89	1031.27	-1148.88	21351.020	1030
32850	1.63	-2.48	1.85	1031.10	-1144.16	21351.027	1030
32855	1.86	-2.39	1.75	1031.31	-1146.43	21351.031	1030
32860	1.43	-2.81	1.94	1031.18	-1148.01	21351.033	1030
32865	1.96	-3.08	2.01	1031.33	-1150.75	21351.043	1030
32870	1.45	-2.99	1.99	1031.21	-1151.46	21351.051	1030
32875	1.17	-3.02	2.16	1029.43	-1152.22	21351.053	1030
32880	1.75	-2.42	1.88	1028.95	-1154.20	21351.059	1030
32885	1.45	-2.23	1.85	1028.93	-1152.29	21351.062	1030
32890	1.47	-2.61	2.03	1028.86	-1151.14	21351.064	1030
32895	1.57	-2.04	1.80	1028.05	-1149.75	21351.074	1030
32900	1.30	-1.94	1.83	1027.22	-1150.70	21351.074	1030
32905	1.62	-2.35	1.99	1027.29	-1143.89	21351.082	1031
32910	1.54	-2.34	1.98	1027.53	-1140.88	21351.090	1031
32915	1.36	-2.42	1.96	1027.50	-1143.17	21351.092	1031
32920	1.58	-2.30	1.86	1028.84	-1148.57	21351.096	1031
32925	1.59	-2.65	2.02	1028.79	-1150.67	21351.100	1031
32930	1.73	-2.31	1.90	1028.89	-1147.12	21351.102	1031
32935	1.62	-2.19	1.81	1028.78	-1147.76	21351.109	1031
32940	1.78	-2.61	1.95	1030.02	-1147.04	21351.117	1031
32945	1.35	-2.28	1.81	1030.07	-1142.84	21351.121	1031
32950	1.01	-2.76	2.03	1030.08	-1145.10	21351.127	1031
32955	1.53	-2.48	1.91	1030.07	-1144.38	21351.129	1031
32960	1.74	-2.51	1.83	1031.27	-1143.70	21351.139	1031
32965	1.74	-2.55	1.88	1031.77	-1141.70	21351.143	1031
32970	1.33	-2.76	1.95	1032.35	-1137.52	21351.146	1031
32975	1.84	-2.45	1.82	1032.30	-1135.51	21351.152	1031
32980	1.43	-2.67	1.87	1032.18	-1139.68	21351.156	1031
32985	1.76	-2.50	1.76	1032.18	-1140.86	21351.158	1031
32990	2.59	-2.29	1.53	1033.43	-1143.30	21351.168	1031
32995	1.28	-2.38	1.73	1033.32	-1142.83	21351.176	1031
33000	1.39	-2.65	1.84	1033.28	-1143.52	21351.174	1031
33005	1.32	-2.59	1.80	1033.36	-1142.58	21351.184	1031
33010	1.88	-2.02	1.52	1034.40	-1135.08	21351.188	1031
33015	1.70	-2.65	1.79	1034.71	-1133.57	21351.188	1031
33020	1.98	-3.29	2.00	1034.75	-1135.72	21351.197	1031
33025	1.43	-2.77	1.79	1035.14	-1141.95	21351.199	1031
33030	1.65	-2.71	1.76	1035.15	-1138.92	21351.207	1031
33035	1.59	-3.13	1.95	1035.31	-1136.40	21351.215	1031
33040	1.76	-3.07	1.88	1035.71	-1134.58	21351.217	1031
33045	1.72	-3.17	1.88	1036.58	-1135.48	21351.221	1031
33050	1.92	-2.96	1.77	1036.74	-1139.51	21351.229	1031
33055	1.94	-3.82	2.09	1037.71	-1136.84	21351.232	1031
33060	2.39	-3.12	1.77	1037.84	-1130.84	21351.234	1031
33065	1.95	-2.93	1.75	1037.77	-1135.01	21351.246	1031
33070	1.98	-3.00	1.72	1037.59	-1133.53	21351.248	1031
33075	1.91	-2.94	1.69	1039.19	-1129.08	21351.252	1031
33080	1.60	-3.09	1.71	1038.95	-1136.09	21351.252	1031
33085	1.89	-3.24	1.81	1039.12	-1135.12	21351.264	1031
33090	1.67	-2.84	1.63	1038.97	-1138.51	21351.268	1031
33095	2.36	-2.58	1.42	1040.17	-1137.23	21351.271	1031
33100	1.87	-3.05	1.61	1040.14	-1137.77	21351.277	1031
33105	1.93	-4.11	1.99	1041.01	-1130.73	21351.281	1031
33110	2.04	-3.21	1.71	1041.17	-1128.43	21351.283	1031
33115	2.31	-3.56	1.78	1040.86	-1139.91	21351.295	1031
33120	2.34	-3.14	1.64	1041.23	-1138.02	21351.299	1031
33125	1.54	-3.45	1.85	1042.21	-1136.71	21351.303	1031
33130	2.25	-3.71	1.86	1042.46	-1137.84	21351.309	1031
33135	1.66	-3.59	1.88	1043.63	-1131.84	21351.314	1031
33140	1.77	-3.63	1.82	1043.37	-1134.53	21351.314	1031
33145	1.81	-3.55	1.76	1043.25	-1129.35	21351.322	1031
33150	1.86	-3.50	1.73	1043.47	-1129.77	21351.322	1031
33155	2.37	-3.52	1.73	1043.90	-1129.70	21351.330	1031
33160	1.75	-3.46	1.62	1044.61	-1129.49	21351.340	1031
33165	1.29	-3.49	1.70	1044.56	-1129.20	21351.342	1031
33170	1.56	-3.45	1.64	1044.62	-1130.16	21351.344	1031
33175	1.71	-3.29	1.59	1044.83	-1127.31	21351.352	1031
33180	1.25	-3.88	1.75	1046.21	-1129.56	21351.357	1031
33185	1.59	-3.67	1.62	1046.25	-1128.50	21351.361	1031
33190	1.52	-3.54	1.56	1046.42	-1125.84	21351.367	1031
33195	1.74	-3.43	1.53	1046.40	-1126.59	21351.371	1031
33200	1.84	-4.10	1.75	1047.61	-1124.75	21351.377	1031
33205	2.18	-3.98	1.72	1047.91	-1125.34	21351.379	1031
33210	1.50	-3.56	1.61	1048.24	-1125.94	21351.389	1031
33215	1.71	-4.05	1.76	1048.44	-1121.73	21351.395	1031
33220	1.41	-3.61	1.55	1049.04	-1120.50	21351.398	1031
33225	2.04	-3.81	1.53	1048.86	-1118.70	21351.402	1031
33230	1.58	-4.50	1.82	1049.67	-1129.01	21351.408	1031
33235	1.80	-4.43	1.81	1049.18	-1125.67	21351.408	1031
33240	1.65	-3.45	1.42	1048.96	-1119.38	21351.418	1031
33245	1.74	-3.66	1.46	1049.04	-1126.22	21351.422	1031
33250	2.44	-3.91	1.39	1050.93	-1130.99	21351.428	1031
33255	2.61	-3.96	1.52	1050.82	-1128.88	21351.434	1031
33260	2.29	-4.53	1.74	1050.92	-1129.29	21351.438	1031
33265	2.93	-4.36	1.62	1050.53	-1129.39	21351.443	1031
33270	1.77	-4.03	1.51	1051.97	-1135.26	21351.447	1031
33275	1.88	-4.18	1.54	1052.53	-1130.29	21351.447	1031
33280	1.93	-3.79	1.34	1052.70	-1127.34	21351.453	1031
33285	1.69	-3.59	1.31	1052.21	-1129.16	21351.465	1031
33290	1.71	-4.52	1.60	1052.77	-1132.40	21351.467	1031
33295	2.39	-4.57	1.61	1053.87	-1134.33	21351.469	1031
33300	2.43	-4.83	1.64	1053.84	-1133.25	21351.479	1031
33305	2.10	-4.46	1.52	1054.76	-1128.28	21351.482	1031
33310	2.59	-4.34	1.38	1054.80	-1129.44	21351.486	1031
33315	2.40	-4.78	1.60	1054.78	-1127.09	21351.496	1031
33320	2.01	-4.86	1.67	1054.87	-1128.61	21351.498	1031
33325	1.56	-5.24	1.67	1056.13	-1119.34	21351.502	1031
33330	1.68	-4.17	1.23	1056.03	-1118.48	21351.502	1031
33335	2.67	-4.58	1.34	1056.04	-1118.87	21351.508	1031
33340	2.88	-5.24	1.54	1056.37	-1123.00	21351.518	1031
33345	3.18	-5.17	1.50	1057.59	-1123.13	21351.520	1031
33350	2.89	-5.09	1.44	1057.48	-1127.92	21351.527	1031
33355	2.66	-5.19	1.63	1057.21	-1128.94	21351.533	1031
33360	3.25	-5.32	1.47	1057.65	-1129.83	21351.533	1031
33365	3.01	-5.42	1.60	1057.70	-1123.18	21351.545	1031
33370	2.73	-5.15	1.47	1057.62	-1122.13	21351.549	1031
33375	2.03	-4.77	1.30	1058.91	-1119.04	21351.553	1031
33380	1.72	-5.01	1.40	1059.94	-1118.72	21351.559	1031
33385	1.56	-5.03	1.35	1059.83	-1118.50	21351.562	1031
33390	1.98	-5.40	1.53	1059.77	-1118.74	21351.564	1031
33395	2.11	-5.17	1.41	1060.65	-1120.37	21351.574	1031
33400	1.83	-5.08	1.40	1060.53	-1116.22	21351.572	1031
33405	2.07	-5.46	1.50	1060.77	-1110.63	21351.580	1031
33410	2.06	-4.76	1.25	1061.02	-1111.72	21351.590	1031
33415	2.32	-5.29	1.36	1061.59	-1110.25	21351.592	1031
33420	2.38	-5.19	1.32	1063.00	-1111.85	21351.596	1031
33425	2.29	-5.52	1.35	1062.79	-1112.13	21351.604	1031
33430	2.37	-5.29	1.26	1062.92	-1110.50	21351.602	1031
33435	2.14	-5.18	1.30	1063.08	-1110.32	21351.613	1031
33440	2.13	-4.98	1.12	1064.13	-1103.05	21351.619	1031
33445	2.13	-4.87	1.09	1064.21	-1105.28	21351.621	1031
33450	2.40	-5.18	1.18	1064.48	-1103.06	21351.625	1031
33455	2.37	-5.34	1.18	1064.19	-1103.06	21351.629	1031
33460	2.23	-5.26	1.14	1065.45	-1099.71	21351.639	1031
33465	1.97	-5.29	1.15	1065.56	-1102.87	21351.643	1031
33470	2.30	-5.65	1.29	1065.62	-1099.66	21351.650	1031
33475	2.02	-5.21	1.04	1065.84	-1098.28	21351.652	1031
33480	2.08	-5.20	1.01	1067.24	-1099.02	21351.658	1031
33485	2.32	-5.18	0.90	1067.45	-1097.78	21351.658	1031
33490	2.20	-5.27	0.94	1067.48	-1096.87	21351.668	1031
33495	2.86	-5.53	1.08	1067.49	-1092.48	21351.676	1031
33500	2.34	-5.86	1.16	1068.30	-1092.93	21351.676	1031
33505	2.55	-5.85	1.09	1069.01	-1092.82	21351.684	1031
33510	2.55	-5.89	1.14	1069.00	-1096.05	21351.688	1031
33515	2.35	-5.70	1.04	1068.82	-1098.36	21351.689	1031
33520	2.08	-6.08	1.24	1069.33	-1098.02	21351.697	1031
33525	2.04	-5.77	1.04	1070.05	-1090.44	21351.697	1031
33530	2.14	-5.65	0.99	1069.98	-1089.57	21351.703	1031
33535	2.06	-5.87	1.03	1070.78	-1087.78	21351.715	1031
33540	2.24	-6.10	1.09	1070.43	-1087.86	21351.717	1031
33545	2.44	-5.64	0.84	1070.65	-1094.39	21351.721	1031
33550	2.65	-5.81	0.88	1070.57	-1091.27	21351.723	1031
33555	2.80	-6.02	0.96	1070.85	-1095.53	21351.730	1031
33560	2.56	-5.93	0.92	1070.70	-1094.07	21351.738	1031
33565	2.26	-5.98	0.86	1073.04	-1084.17	21351.744	1031
33570	1.64	-6.29	1.08	1073.26	-1083.18	21351.748	1031
33575	1.84	-6.34	1.11	1073.12	-1092.42	21351.750	1031
33580	2.55	-6.67	1.18	1073.40	-1090.83	21351.752	1031
33585	2.48	-5.98	0.73	1074.72	-1085.05	21351.764	1031
33590	2.42	-6.61	1.05	1074.64	-1088.45	21351.768	1031
33595	2.46	-6.28	0.92	1074.40	-1094.60	21351.773	1031
33600	2.80	-6.66	1.06	1074.66	-1096.28	21351.777	1031
33605	2.33	-6.36	0.93	1075.70	-1094.67	21351.781	1031
33610	2.56	-6.76	1.09	1076.03	-1090.45	21351.783	1031
33615	2.45	-6.49	0.92	1076.51	-1088.23	21351.791	1031
33620	2.05	-6.07	0.71	1076.57	-1091.89	21351.801	1031
33625	1.99	-6.35	0.83	1076.79	-1086.07	21351.803	1031
33630	2.22	-6.76	1.00	1076.78	-1088.45	21351.809	1031
33635	2.28	-7.49	1.30	1077.57	-1091.27	21351.812	1031
33640	2.21	-6.50	0.88	1078.32	-1094.79	21351.814	1031
33645	2.03	-6.50	0.88	1078.33	-1093.79	21351.824	1031
33650	2.26	-6.88	1.03	1078.55	-1089.95	21351.826	1031
33655	2.08	-6.54	0.83	1078.47	-1085.99	21351.828	1031
33660	2.25	-6.52	0.81	1078.69	-1086.90	21351.840	1031
33665	2.33	-6.81	0.92	1079.07	-1084.91	21351.842	1031
33670	2.26	-6.74	0.83	1080.97	-1082.74	21351.844	1031
33675	2.33	-6.12	0.58	1080.61	-1081.18	21351.848	1031
33680	1.94	-6.60	0.80	1080.58	-1081.48	21351.857	1031
33685	2.11	-6.93	0.97	1080.46	-1083.89	21351.863	1031
33690	2.16	-7.37	1.03	1082.10	-1082.33	21351.867	1031
33695	2.25	-6.78	0.75	1081.96	-1078.62	21351.871	1031
33700	2.26	-6.86	0.81	1083.23	-1081.48	21351.877	1031
33705	2.43	-7.28	0.92	1082.92	-1081.53	21351.879	1031
33710	2.12	-7.26	0.90	1083.04	-1086.32	21351.887	1031
33715	2.13	-7.14	0.84	1082.89	-1084.70	21351.896	1031
33720	1.87	-7.29	0.87	1084.15	-1083.32	21351.900	1031
33725	1.75	-7.10	0.78	1084.78	-1078.62	21351.902	1031
33730	1.97	-7.51	0.91	1084.30	-1078.38	21351.906	1031
33735	1.84	-7.47	0.87	1084.46	-1081.77	21351.908	1031
33740	2.04	-7.22	0.76	1084.53	-1076.78	21351.918	1031
33745	1.96	-7.21	0.72	1084.48	-1073.27	21351.926	1031
33750	2.55	-7.34	0.76	1085.62	-1071.20	21351.924	1031
33755	2.08	-7.29	0.70	1086.86	-1074.24	21351.934	1031
33760	2.44	-7.91	0.91	1086.59	-1073.26	21351.938	1031
33765	2.57	-7.49	0.73	1086.85	-1075.71	21351.939	1031
33770	2.12	-7.24	0.67	1086.97	-1077.08	21351.947	1031
33775	1.43	-7.26	0.68	1088.20	-1074.23	21351.949	1031
33780	1.98	-7.87	0.85	1088.01	-1073.82	21351.955	1031
33785	2.42	-7.55	0.73	1088.47	-1076.49	21351.965	1031
33790	2.38	-7.79	0.78	1088.37	-1075.29	21351.967	1031
33795	2.05	-7.19	0.51	1088.24	-1069.31	21351.969	1031
33800	1.89	-7.65	0.64	1088.54	-1070.66	21351.977	1031
33805	2.51	-7.80	0.69	1090.60	-1068.86	21351.982	1031
33810	2.01	-7.99	0.70	1090.91	-1062.74	21351.986	1031
33815	2.24	-7.90	0.62	1090.76	-1066.02	21351.996	1031
33820	1.95	-7.92	0.66	1090.91	-1064.54	21351.998	1031
33825	2.01	-8.34	0.80	1092.17	-1065.74	21352.004	1031
33830	2.11	-8.03	0.62	1092.33	-1065.99	21352.002	1031
33835	2.13	-8.42	0.70	1092.11	-1064.65	21352.014	1031
33840	2.18	-8.17	0.64	1092.37	-1068.50	21352.020	1031
33845	1.91	-8.13	0.60	1093.29	-1069.27	21352.023	1031
33850	2.38	-8.35	0.63	1093.66	-1072.36	21352.027	1031
33855	2.42	-8.24	0.53	1094.25	-1067.53	21352.031	1031
33860	1.95	-8.30	0.56	1094.15	-1068.33	21352.033	1031
33865	2.34	-8.24	0.54	1094.21	-1063.59	21352.043	1031
33870	2.51	-8.48	0.57	1094.47	-1066.38	21352.049	1031
33875	1.96	-8.08	0.42	1094.96	-1065.27	21352.051	1031
33880	2.43	-8.39	0.53	1095.69	-1063.12	21352.059	1031
33885	2.22	-8.45	0.48	1095.92	-1062.47	21352.062	1031
33890	2.10	-8.51	0.53	1095.81	-1068.86	21352.064	1031
33895	2.51	-8.59	0.55	1095.68	-1069.78	21352.074	1031
33900	1.87	-8.43	0.53	1095.57	-1063.66	21352.074	1031
33905	2.58	-8.71	0.59	1096.04	-1066.66	21352.080	1031
33910	2.22	-8.82	0.53	1097.46	-1067.38	21352.090	1031
33915	1.95	-8.84	0.55	1098.00	-1065.52	21352.092	1031
33920	2.29	-8.69	0.39	1099.05	-1065.48	21352.094	1031
33925	2.67	-8.81	0.36	1099.10	-1062.81	21352.102	1031
33930	2.03	-9.07	0.56	1099.03	-1060.89	21352.102	1031
33935	2.38	-8.94	0.47	1099.09	-1059.43	21352.109	1031
33940	2.39	-9.14	0.45	1100.08	-1063.89	21352.119	1031
33945	1.98	-9.12	0.50	1100.23	-1060.17	21352.121	1031
33950	2.03	-9.20	0.46	1100.11	-1063.77	21352.127	1031
33955	2.40	-8.99	0.41	1100.24	-1062.22	21352.129	1031
33960	2.24	-9.39	0.51	1101.40	-1059.47	21352.135	1031
33965	2.25	-8.97	0.36	1101.65	-1058.33	21352.146	1031
33970	2.11	-9.08	0.30	1102.08	-1059.43	21352.148	1031
33975	2.43	-9.44	0.46	1102.19	-1061.42	21352.152	1031
33980	2.18	-9.12	0.29	1102.39	-1059.10	21352.156	1031
33985	2.10	-9.09	0.28	1102.21	-1057.50	21352.158	1031
33990	2.17	-9.27	0.39	1103.38	-1057.13	21352.168	1031
33995	2.23	-8.99	0.20	1103.39	-1055.88	21352.174	1031
34000	2.23	-9.11	0.26	1103.78	-1059.46	21352.174	1031
34005	2.63	-9.40	0.39	1103.91	-1058.35	21352.184	1031
34010	0.52	-9.01	0.35	1105.57	-1054.76	21352.188	1031
34015	2.37	-9.68	0.44	1105.34	-1056.21	21352.188	1031
34020	2.22	-9.42	0.24	1105.38	-1057.89	21352.197	1031
34025	2.71	-9.54	0.31	1105.49	-1053.52	21352.197	1031
34030	1.93	-9.62	0.35	1105.69	-1051.23	21352.203	1031
34035	2.49	-9.68	0.31	1106.65	-1046.55	21352.215	1031
34040	2.97	-9.59	0.22	1106.68	-1047.81	21352.217	1031
34045	2.60	-10.17	0.53	1106.61	-1048.29	21352.221	1031
34050	2.66	-10.00	0.43	1106.92	-1047.59	21352.229	1031
34055	3.02	-10.44	0.50	1108.43	-1049.62	21352.232	1031
34060	2.42	-10.06	0.36	1108.43	-1047.04	21352.236	1031
34065	2.86	-9.46	-0.09	1108.49	-1045.50	21352.244	1031
34070	2.83	-10.01	0.27	1108.47	-1042.23	21352.248	1031
34075	2.80	-10.04	0.24	1109.95	-1044.30	21352.250	1031
34080	2.16	-9.91	0.21	1109.96	-1047.45	21352.252	1031
34085	2.98	-10.27	0.21	1110.81	-1045.48	21352.264	1031
34090	2.71	-10.31	0.29	1110.89	-1048.37	21352.268	1031
34095	2.60	-10.17	0.18	1110.93	-1046.44	21352.271	1031
34100	2.47	-10.24	0.15	1110.73	-1041.26	21352.277	1031
34105	2.56	-10.09	0.07	1111.74	-1036.07	21352.281	1031
34110	2.68	-10.37	0.10	1112.36	-1042.18	21352.283	1031
34115	2.36	-10.39	0.18	1112.37	-1038.12	21352.291	1031
34120	2.05	-10.49	0.22	1112.24	-1035.66	21352.299	1031
34125	2.60	-10.25	0.01	1113.02	-1039.57	21352.303	1031
34130	2.57	-10.70	0.17	1113.75	-1039.28	21352.309	1031
34135	2.48	-10.58	0.07	1114.01	-1037.92	21352.312	1031
34140	2.15	-10.44	0.00	1114.74	-1034.76	21352.314	1031
34145	2.02	-10.65	0.15	1114.87	-1035.08	21352.324	1031
34150	2.51	-10.69	0.06	1114.69	-1030.52	21352.322	1031
34155	2.47	-10.68	0.06	1115.05	-1032.23	21352.328	1031
34160	1.71	-11.02	0.17	1116.04	-1032.93	21352.340	1031
34165	2.65	-10.73	-0.03	1116.45	-1034.88	21352.342	1031
34170	2.43	-10.86	0.01	1116.49	-1026.74	21352.346	1031
34175	2.36	-10.60	-0.12	1116.12	-1027.33	21352.348	1031
34180	2.37	-11.06	0.10	1116.34	-1034.28	21352.357	1031
34185	2.90	-10.87	-0.06	1116.48	-1034.80	21352.359	1031
34190	2.43	-11.19	0.12	1118.23	-1034.59	21352.367	1031
34195	2.21	-11.33	0.17	1118.60	-1038.66	21352.371	1031
34200	2.61	-10.77	-0.16	1119.15	-1041.23	21352.377	1031
34205	2.44	-10.98	-0.09	1119.32	-1040.87	21352.379	1031
34210	2.05	-11.43	0.14	1119.21	-1040.19	21352.387	1031
34215	2.52	-11.43	0.11	1119.36	-1040.58	21352.396	1031
34220	2.67	-11.79	0.11	1121.12	-1038.06	21352.398	1031
34225	2.50	-11.61	0.16	1120.78	-1040.66	21352.402	1031
34230	2.79	-11.68	0.18	1120.74	-1039.97	21352.406	1031
34235	2.88	-11.52	0.02	1120.98	-1041.27	21352.408	1031
34240	1.66	-11.52	0.20	1122.02	-1038.90	21352.418	1031
34245	2.18	-11.65	0.02	1122.40	-1033.55	21352.424	1031
34250	2.60	-11.66	-0.05	1122.71	-1034.75	21352.426	1031
34255	2.54	-11.54	-0.12	1122.77	-1043.41	21352.434	1031
34260	2.56	-12.00	-0.05	1123.63	-1032.88	21352.438	1031
34265	2.31	-11.88	-0.08	1123.70	-1030.19	21352.439	1031
34270	2.56	-11.69	-0.15	1123.94	-1032.47	21352.447	1031
34275	2.33	-12.27	0.10	1124.32	-1032.46	21352.447	1031
34280	2.27	-11.93	-0.12	1124.49	-1038.40	21352.453	1031
34285	2.65	-12.35	0.03	1124.91	-1034.52	21352.465	1031
34290	2.49	-12.01	-0.16	1124.95	-1031.03	21352.467	1031
34295	2.26	-12.06	-0.13	1124.84	-1032.51	21352.469	1031
34300	2.39	-11.98	-0.18	1124.99	-1032.56	21352.473	1031
34305	2.37	-12.15	-0.18	1126.98	-1034.26	21352.482	1031
34310	2.22	-12.22	-0.15	1126.98	-1028.10	21352.484	1031
34315	2.14	-12.19	-0.24	1127.26	-1026.55	21352.494	1031
34320	2.51	-12.00	-0.28	1127.33	-1025.38	21352.498	1031
34325	3.02	-12.50	-0.01	1127.08	-1022.98	21352.500	1031
34330	2.44	-12.29	-0.16	1127.23	-1027.11	21352.502	1031
34335	2.92	-12.84	0.02	1128.75	-1027.43	21352.514	1031
34340	2.37	-12.63	-0.12	1128.97	-1023.80	21352.518	1031
34345	2.74	-12.80	-0.04	1128.49	-1019.81	21352.523	1031
34350	2.71	-12.61	-0.14	1129.03	-1023.05	21352.527	1031
34355	2.53	-13.16	0.04	1130.18	-1024.66	21352.531	1031
34360	2.56	-12.67	-0.24	1130.02	-1020.66	21352.533	1031
34365	2.91	-12.78	-0.22	1131.32	-1018.43	21352.545	1031
34370	2.46	-12.82	-0.17	1131.36	-1019.39	21352.549	1031
34375	2.70	-12.78	-0.25	1131.24	-1010.83	21352.555	1031
34380	2.32	-13.04	-0.07	1131.31	-1009.78	21352.559	1031
34385	2.30	-12.88	-0.18	1131.46	-1012.88	21352.562	1031
34390	2.66	-13.15	-0.09	1131.34	-1017.60	21352.564	1031
34395	2.46	-12.94	-0.21	1131.88	-1013.98	21352.572	1031
34400	2.65	-13.13	-0.23	1133.32	-1014.77	21352.574	1031
34405	2.46	-12.95	-0.32	1133.39	-1018.36	21352.580	1031
34410	2.90	-13.12	-0.27	1133.50	-1012.51	21352.590	1031
34415	2.33	-13.41	-0.13	1133.86	-1019.39	21352.592	1031
34420	2.28	-13.44	-0.24	1135.39	-1012.55	21352.596	1031
34425	2.46	-13.54	-0.16	1135.57	-1014.27	21352.604	1031
34430	2.69	-13.74	-0.09	1135.65	-1014.85	21352.602	1031
34435	2.91	-13.48	-0.20	1135.46	-1011.56	21352.611	1031
34440	2.76	-13.66	-0.13	1136.60	-1012.74	21352.617	1031
34445	2.73	-13.83	-0.02	1136.87	-1011.59	21352.621	1031
34450	2.63	-13.47	-0.27	1137.14	-1018.93	21352.627	1031
34455	2.63	-13.59	-0.22	1137.12	-1011.63	21352.629	1031
34460	2.53	-13.72	-0.13	1137.04	-1011.01	21352.639	1031
34465	2.15	-13.74	-0.10	1136.86	-1009.99	21352.645	1031
34470	2.38	-13.94	-0.19	1138.76	-1007.63	21352.650	1031
34475	2.33	-13.75	-0.28	1138.88	-1017.88	21352.652	1031
34480	3.25	-13.61	-0.53	1139.92	-1008.28	21352.658	1031
34485	2.62	-14.05	-0.24	1139.98	-1011.55	21352.658	1031
34490	2.19	-14.11	-0.15	1140.04	-1011.85	21352.668	1031
34495	2.68	-13.87	-0.35	1140.01	-1008.84	21352.674	1031
34500	2.51	-14.28	-0.24	1141.24	-1011.34	21352.674	1031
34505	2.51	-14.41	-0.20	1141.42	-1013.18	21352.684	1031
34510	2.34	-14.50	-0.20	1141.80	-1010.29	21352.688	1031
34515	2.34	-14.28	-0.28	1141.60	-1011.32	21352.688	1031
34520	2.74	-14.15	-0.40	1142.03	-1011.40	21352.697	1031
34525	2.82	-14.50	-0.23	1142.81	-1012.52	21352.699	1031
34530	3.24	-14.65	-0.21	1142.95	-1010.75	21352.707	1031
34535	2.74	-14.60	-0.21	1142.63	-1006.81	21352.715	1031
34540	2.61	-14.36	-0.37	1143.25	-1010.58	21352.717	1031
34545	2.26	-14.43	-0.39	1144.39	-1006.58	21352.721	1031
34550	2.36	-14.79	-0.21	1144.61	-1005.47	21352.729	1031
34555	2.57	-14.50	-0.42	1144.92	-1007.00	21352.730	1031
34560	2.72	-14.65	-0.35	1144.56	-1002.94	21352.736	1031
34565	2.83	-14.68	-0.45	1146.06	-1012.51	21352.744	1031
34570	2.54	-14.90	-0.33	1146.04	-1007.59	21352.748	1031
34575	2.57	-14.76	-0.43	1146.15	-1001.30	21352.750	1031
34580	2.15	-14.87	-0.37	1146.34	-996.00	21352.752	1031
34585	2.07	-14.77	-0.44	1147.46	-1000.06	21352.764	1031
34590	2.65	-15.32	-0.26	1147.45	-1001.58	21352.766	1031
34595	2.56	-14.89	-0.51	1147.56	-1012.15	21352.771	1031
34600	2.65	-15.07	-0.44	1147.71	-1009.63	21352.777	1031
34605	2.52	-15.42	-0.26	1148.66	-1011.29	21352.781	1031
34610	2.42	-15.50	-0.33	1149.09	-1015.62	21352.783	1031
34615	2.46	-15.63	-0.22	1149.71	-1014.35	21352.795	1031
34620	2.86	-15.65	-0.30	1149.72	-1010.73	21352.799	1031
34625	2.67	-15.45	-0.40	1149.82	-1014.86	21352.803	1031
34630	2.92	-15.69	-0.30	1149.62	-1011.77	21352.811	1031
34635	2.73	-15.71	-0.27	1149.74	-1011.70	21352.812	1031
34640	2.22	-15.44	-0.37	1149.78	-1008.09	21352.814	1031
34645	2.49	-15.36	-0.48	1150.67	-1007.49	21352.824	1031
34650	2.44	-15.51	-0.45	1151.90	-1008.39	21352.824	1031
34655	3.35	-15.76	-0.41	1151.72	-1007.36	21352.828	1031
34660	2.65	-15.58	-0.43	1151.80	-1007.12	21352.840	1031
34665	2.60	-15.47	-0.51	1151.99	-1009.88	21352.842	1031
34670	2.22	-15.83	-0.36	1152.67	-1011.58	21352.844	1031
34675	2.83	-15.75	-0.45	1152.45	-1004.25	21352.852	1031
34680	2.29	-16.08	-0.25	1152.50	-1007.39	21352.857	1031
34685	2.42	-15.90	-0.33	1152.55	-1000.48	21352.863	1031
34690	2.74	-16.07	-0.23	1152.58	-994.93	21352.867	1031
34695	2.65	-15.91	-0.35	1152.56	-1001.69	21352.871	1031
34700	2.83	-16.19	-0.42	1155.82	-983.29	21352.877	1031
34705	2.64	-16.03	-0.62	1155.82	-984.54	21352.879	1031
34710	2.66	-16.65	-0.19	1155.73	-992.18	21352.889	1031
34715	3.00	-16.43	-0.38	1155.85	-990.29	21352.893	1031
34720	2.90	-16.23	-0.62	1156.55	-987.44	21352.900	1031
34725	2.85	-16.31	-0.53	1157.07	-992.34	21352.902	1031
34730	2.60	-16.63	-0.44	1158.00	-990.29	21352.908	1031
34735	2.88	-16.44	-0.56	1157.84	-990.94	21352.908	1031
34740	2.07	-16.70	-0.38	1157.99	-989.75	21352.918	1031
34745	2.69	-16.84	-0.38	1158.09	-993.63	21352.924	1031
34750	3.54	-16.85	-0.49	1159.78	-996.03	21352.928	1031
34755	2.77	-16.62	-0.56	1159.69	-993.80	21352.934	1031
34760	2.73	-16.74	-0.48	1159.81	-991.36	21352.938	1031
34765	2.73	-17.09	-0.32	1159.82	-988.56	21352.939	1031
34770	2.94	-17.08	-0.37	1160.01	-989.98	21352.947	1031
34775	2.47	-16.94	-0.53	1161.12	-987.55	21352.949	1031
34780	2.59	-16.94	-0.54	1160.89	-989.95	21352.953	1031
34785	2.97	-17.13	-0.50	1162.10	-990.25	21352.965	1031
34790	2.57	-17.18	-0.43	1162.02	-983.48	21352.967	1031
34795	2.87	-17.16	-0.50	1161.99	-990.05	21352.969	1031
34800	2.15	-17.21	-0.43	1162.02	-989.52	21352.975	1031
34805	2.73	-17.34	-0.54	1163.35	-988.58	21352.984	1031
34810	2.71	-17.66	-0.38	1163.54	-983.57	21352.984	1031
34815	2.26	-17.87	-0.21	1163.38	-983.60	21352.994	1031
34820	2.23	-17.55	-0.44	1163.54	-983.19	21352.998	1031
34825	2.92	-17.47	-0.55	1163.82	-978.63	21353.000	1031
34830	2.61	-17.55	-0.47	1163.45	-977.06	21353.002	1031
34835	2.75	-17.52	-0.58	1165.29	-976.53	21353.014	1031
34840	2.40	-17.83	-0.29	1165.50	-980.40	21353.014	1031
34845	2.09	-17.62	-0.43	1165.41	-972.85	21353.023	1031
34850	2.69	-17.53	-0.53	1165.62	-974.37	21353.027	1031
34855	2.61	-17.66	-0.58	1166.81	-983.68	21353.031	1031
34860	2.35	-17.82	-0.53	1167.32	-986.43	21353.033	1031
34865	1.63	-18.00	-0.54	1167.64	-992.55	21353.045	1031
34870	2.69	-17.93	-0.61	1167.69	-989.35	21353.049	1031
34875	2.64	-18.07	-0.50	1167.85	-980.76	21353.053	1031
34880	2.58	-18.14	-0.49	1167.79	-981.73	21353.059	1031
34885	2.65	-18.19	-0.54	1168.93	-974.90	21353.062	1031
34890	2.62	-18.33	-0.53	1169.46	-977.23	21353.064	1031
34895	2.63	-18.31	-0.54	1169.70	-977.80	21353.072	1031
34900	2.12	-18.51	-0.41	1169.92	-975.38	21353.074	1031
34905	2.57	-18.21	-0.64	1170.08	-978.36	21353.080	1031
34910	2.62	-18.46	-0.60	1170.83	-977.19	21353.090	1031
34915	2.56	-18.34	-0.67	1170.97	-969.33	21353.092	1031
34920	2.43	-18.55	-0.61	1171.78	-965.64	21353.094	1031
34925	2.82	-18.75	-0.47	1171.80	-965.90	21353.104	1031
34930	2.80	-18.62	-0.61	1171.89	-965.62	21353.102	1031
34935	2.87	-18.73	-0.56	1171.86	-972.41	21353.109	1031
34940	2.58	-18.75	-0.62	1173.05	-968.33	21353.117	1031
34945	2.70	-18.75	-0.66	1173.42	-962.22	21353.121	1031
34950	2.55	-18.96	-0.57	1173.50	-965.82	21353.127	1031
34955	2.79	-18.88	-0.66	1173.36	-969.14	21353.129	1031
34960	2.81	-18.92	-0.63	1173.43	-971.92	21353.135	1031
34965	2.35	-19.07	-0.56	1173.61	-971.78	21353.145	1031
34970	2.16	-19.49	-0.33	1175.88	-969.55	21353.148	1031
34975	2.84	-19.15	-0.57	1175.75	-970.31	21353.152	1031
34980	3.26	-19.04	-0.75	1176.24	-963.65	21353.158	1031
34985	2.56	-18.89	-0.79	1176.13	-963.86	21353.158	1031
34990	2.80	-19.42	-0.53	1177.02	-962.49	21353.170	1031
34995	2.71	-19.46	-0.56	1177.50	-963.77	21353.174	1031
35000	2.85	-19.56	-0.68	1178.64	-972.89	21353.178	1031
35005	2.83	-19.59	-0.63	1178.63	-971.90	21353.184	1031
35010	2.73	-19.44	-0.70	1178.31	-961.83	21353.188	1031
35015	2.90	-19.42	-0.78	1178.29	-955.01	21353.188	1031
35020	2.58	-19.74	-0.67	1179.26	-961.89	21353.197	1031
35025	2.70	-19.86	-0.62	1179.66	-966.30	21353.197	1031
35030	2.84	-20.01	-0.54	1179.46	-955.82	21353.207	1031
35035	2.57	-19.89	-0.63	1179.53	-955.46	21353.215	1031
35040	2.76	-20.03	-0.57	1179.82	-959.41	21353.217	1031
35045	2.48	-19.99	-0.62	1180.89	-958.48	21353.221	1031
35050	2.86	-19.90	-0.66	1180.96	-964.67	21353.229	1031
35055	2.87	-20.01	-0.67	1182.12	-963.84	21353.232	1031
35060	2.65	-20.21	-0.61	1182.25	-967.20	21353.234	1031
35065	2.74	-20.17	-0.64	1182.41	-964.80	21353.244	1031
35070	2.71	-20.35	-0.53	1182.56	-967.80	21353.248	1031
35075	3.04	-20.47	-0.61	1183.68	-962.74	21353.250	1031
35080	3.30	-20.33	-0.74	1183.54	-963.25	21353.252	1031
35085	2.94	-20.71	-0.73	1183.47	-960.67	21353.264	1031
35090	2.78	-20.50	-0.66	1183.78	-957.52	21353.270	1031
35095	2.85	-20.34	-0.83	1184.07	-957.82	21353.271	1031
35100	2.41	-20.55	-0.65	1184.04	-957.08	21353.277	1031
35105	2.29	-20.44	-0.82	1185.51	-950.74	21353.281	1031
35110	2.53	-20.74	-0.75	1185.87	-955.19	21353.283	1031
35115	2.94	-21.10	-0.49	1186.30	-958.17	21353.295	1031
35120	2.54	-20.89	-0.72	1186.71	-958.17	21353.299	1031
35125	2.92	-20.66	-0.86	1186.91	-960.85	21353.305	1030
35130	2.49	-21.06	-0.65	1186.94	-957.26	21353.309	1030
35135	2.75	-21.12	-0.59	1186.53	-950.62	21353.312	1030
35140	3.02	-20.96	-0.57	1185.58	-952.49	21353.314	1030
35145	3.09	-20.85	-0.62	1185.27	-957.89	21353.324	1030
35150	2.84	-20.86	-0.59	1184.89	-958.01	21353.322	1030
35155	2.41	-20.73	-0.72	1184.80	-956.95	21353.332	1030
35160	2.80	-21.02	-0.51	1184.63	-957.89	21353.340	1030
35165	3.12	-20.93	-0.60	1184.57	-958.91	21353.342	1030
35170	2.62	-20.72	-0.66	1184.72	-967.08	21353.344	1030
35175	2.31	-20.88	-0.60	1184.88	-967.39	21353.348	1030
35180	2.50	-20.70	-0.53	1182.65	-975.56	21353.357	1030
35185	3.18	-20.51	-0.66	1182.66	-971.55	21353.361	1030
35190	2.61	-20.57	-0.62	1182.75	-968.67	21353.367	1030
35195	2.91	-20.23	-0.83	1182.87	-973.57	21353.371	1030
35200	2.84	-20.55	-0.52	1180.84	-963.93	21353.377	1030
35205	2.77	-20.38	-0.58	1181.10	-962.66	21353.379	1030
35210	2.59	-20.22	-0.62	1181.53	-969.58	21353.389	1030
35215	3.13	-20.23	-0.69	1181.46	-958.71	21353.396	1030
35220	2.74	-20.10	-0.68	1180.35	-955.53	21353.402	1030
35225	2.83	-20.20	-0.57	1180.00	-956.91	21353.402	1030
35230	2.87	-19.82	-0.77	1179.32	-948.38	21353.406	1030
35235	2.65	-19.82	-0.75	1179.13	-950.89	21353.408	1030
35240	3.01	-19.93	-0.71	1179.33	-954.36	21353.418	1030
35245	2.69	-20.23	-0.49	1179.60	-959.07	21353.424	1030
35250	2.92	-20.07	-0.61	1178.74	-957.52	21353.424	1030
35255	2.74	-19.83	-0.67	1177.89	-948.93	21353.434	1030
35260	2.69	-19.87	-0.65	1177.61	-956.47	21353.438	1030
35265	2.57	-19.85	-0.70	1177.84	-954.80	21353.439	1030
35270	2.82	-19.92	-0.62	1177.44	-953.98	21353.443	1030
35275	2.88	-19.69	-0.71	1176.56	-957.22	21353.447	1030
35280	2.87	-19.88	-0.53	1176.14	-964.91	21353.453	1030
35285	2.89	-19.74	-0.55	1175.46	-977.69	21353.465	1030
35290	2.63	-19.34	-0.78	1175.42	-966.39	21353.467	1030
35295	2.05	-19.44	-0.66	1175.34	-959.11	21353.473	1030
35300	2.56	-19.43	-0.73	1175.43	-957.50	21353.473	1030
35305	2.97	-19.40	-0.78	1175.51	-971.18	21353.484	1030
35310	2.43	-19.40	-0.75	1175.28	-964.83	21353.488	1030
35315	3.22	-19.45	-0.61	1173.37	-963.22	21353.492	1030
35320	2.72	-19.36	-0.62	1172.94	-969.32	21353.498	1030
35325	2.46	-19.20	-0.76	1173.62	-974.04	21353.504	1030
35330	2.64	-19.11	-0.74	1173.15	-971.25	21353.502	1030
35335	2.60	-19.10	-0.63	1172.30	-964.69	21353.514	1030
35340	2.70	-18.87	-0.77	1171.52	-960.13	21353.520	1030
35345	2.43	-18.91	-0.71	1171.27	-966.62	21353.521	1030
35350	2.59	-18.67	-0.84	1171.00	-962.24	21353.527	1030
35355	2.76	-18.80	-0.76	1170.80	-963.91	21353.531	1030
35360	2.64	-19.14	-0.57	1170.93	-967.85	21353.533	1030
35365	2.34	-18.75	-0.68	1170.81	-974.57	21353.541	1030
35370	3.18	-18.80	-0.72	1169.53	-961.32	21353.547	1030
35375	2.54	-18.78	-0.64	1169.38	-966.07	21353.551	1030
35380	2.58	-18.73	-0.66	1169.24	-962.32	21353.561	1030
35385	2.65	-19.36	-0.45	1169.51	-967.54	21353.561	1030
35390	2.66	-18.84	-0.58	1168.21	-961.95	21353.564	1030
35395	2.96	-18.59	-0.68	1167.69	-962.88	21353.574	1030
35400	2.96	-18.53	-0.63	1167.02	-961.16	21353.578	1030
35405	3.00	-18.47	-0.66	1167.22	-965.52	21353.582	1030
35410	3.24	-18.60	-0.73	1166.97	-963.42	21353.588	1030
35415	3.08	-18.33	-0.68	1167.01	-967.87	21353.592	1030
35420	2.69	-18.27	-0.56	1165.83	-971.98	21353.596	1030
35425	2.30	-17.98	-0.69	1165.44	-968.07	21353.598	1030
35430	2.40	-18.15	-0.57	1164.74	-968.81	21353.607	1030
35435	2.65	-17.95	-0.71	1164.74	-969.81	21353.613	1030
35440	2.74	-18.43	-0.51	1164.92	-966.95	21353.617	1030
35445	2.64	-17.96	-0.67	1164.53	-975.39	21353.621	1030
35450	2.44	-18.13	-0.59	1164.76	-971.89	21353.625	1030
35455	2.77	-18.25	-0.50	1164.74	-971.92	21353.629	1030
35460	3.08	-17.84	-0.66	1162.80	-972.33	21353.639	1030
35465	2.90	-18.06	-0.55	1162.54	-969.95	21353.645	1030
35470	2.51	-17.74	-0.71	1162.65	-971.54	21353.650	1030
35475	2.61	-18.00	-0.53	1162.50	-972.19	21353.652	1030
35480	2.95	-17.59	-0.71	1162.26	-969.89	21353.656	1030
35485	2.75	-17.93	-0.45	1161.12	-975.19	21353.658	1030
35490	3.04	-17.77	-0.48	1160.95	-973.94	21353.668	1030
35495	2.79	-17.70	-0.51	1161.02	-974.15	21353.676	1030
35500	2.93	-17.39	-0.73	1161.22	-972.87	21353.674	1030
35505	3.05	-17.07	-0.77	1159.46	-970.68	21353.684	1030
35510	2.41	-17.23	-0.65	1159.61	-973.04	21353.688	1030
35515	2.12	-17.46	-0.48	1159.49	-972.93	21353.689	1030
35520	3.02	-17.59	-0.51	1159.65	-969.03	21353.697	1030
35525	2.53	-17.15	-0.60	1158.24	-969.59	21353.697	1030
35530	2.79	-17.03	-0.67	1157.86	-968.91	21353.705	1030
35535	2.27	-17.13	-0.54	1157.45	-975.48	21353.717	1030
35540	2.66	-17.10	-0.55	1157.32	-970.86	21353.717	1030
35545	2.98	-17.11	-0.56	1157.40	-969.80	21353.721	1030
35550	2.77	-16.80	-0.73	1157.64	-972.20	21353.723	1030
35555	3.27	-17.04	-0.49	1155.40	-965.55	21353.734	1030
35560	2.62	-16.81	-0.58	1155.84	-965.37	21353.740	1030
35565	2.38	-16.86	-0.54	1155.54	-967.00	21353.744	1030
35570	2.71	-16.93	-0.53	1155.72	-967.31	21353.748	1030
35575	2.81	-16.53	-0.68	1154.92	-974.52	21353.750	1030
35580	2.57	-16.85	-0.46	1154.42	-971.48	21353.752	1030
35585	2.54	-16.81	-0.39	1154.27	-976.34	21353.764	1030
35590	2.67	-16.46	-0.67	1154.28	-969.88	21353.770	1030
35595	2.53	-16.21	-0.72	1153.92	-971.41	21353.770	1030
35600	2.35	-16.39	-0.58	1153.06	-969.14	21353.777	1030
35605	2.74	-16.30	-0.58	1152.82	-970.82	21353.781	1030
35610	2.71	-16.38	-0.53	1152.98	-971.72	21353.783	1030
35615	2.68	-16.36	-0.54	1152.87	-970.94	21353.793	1030
35620	2.93	-16.00	-0.64	1151.83	-962.39	21353.797	1030
35625	2.93	-16.02	-0.64	1151.44	-969.09	21353.801	1030
35630	2.60	-16.13	-0.54	1151.57	-972.51	21353.811	1030
35635	3.10	-16.28	-0.45	1151.55	-967.44	21353.812	1030
35640	2.78	-15.95	-0.52	1150.45	-967.56	21353.814	1030
35645	2.47	-15.97	-0.42	1150.18	-970.28	21353.820	1030
35650	2.71	-16.60	-0.19	1149.61	-967.84	21353.828	1030
35655	2.61	-15.87	-0.56	1149.19	-965.80	21353.834	1030
35660	2.91	-15.70	-0.65	1149.35	-964.67	21353.840	1030
35665	3.00	-16.04	-0.43	1149.36	-965.55	21353.842	1030
35670	2.45	-15.56	-0.65	1148.02	-969.37	21353.848	1030
35675	2.39	-15.89	-0.46	1147.99	-968.42	21353.848	1030
35680	2.65	-15.46	-0.67	1147.55	-965.71	21353.857	1030
35685	2.64	-15.76	-0.50	1147.86	-964.99	21353.865	1030
35690	2.52	-15.75	-0.43	1146.45	-970.12	21353.867	1030
35695	2.94	-15.57	-0.53	1146.35	-972.41	21353.871	1030
35700	2.87	-15.76	-0.36	1146.50	-977.98	21353.875	1030
35705	2.63	-15.79	-0.33	1146.24	-974.44	21353.879	1030
35710	2.96	-15.59	-0.41	1145.93	-972.60	21353.889	1030
35715	2.77	-15.19	-0.55	1144.89	-974.33	21353.895	1030
35720	2.47	-15.13	-0.56	1145.24	-980.07	21353.898	1030
35725	2.11	-15.14	-0.56	1145.24	-979.68	21353.902	1030
35730	2.30	-15.04	-0.58	1145.13	-970.85	21353.906	1030
35735	2.52	-15.13	-0.40	1143.33	-979.32	21353.908	1030
35740	3.11	-14.63	-0.73	1143.31	-978.71	21353.918	1030
35745	2.35	-14.84	-0.51	1142.90	-973.72	21353.922	1030
35750	2.70	-14.96	-0.46	1143.07	-970.67	21353.926	1030
35755	2.37	-14.74	-0.55	1142.15	-972.62	21353.934	1030
35760	2.31	-14.89	-0.47	1141.96	-975.14	21353.936	1030
35765	2.55	-14.81	-0.43	1141.36	-974.44	21353.943	1030
35770	2.68	-14.94	-0.36	1141.13	-975.89	21353.941	1030
35775	2.43	-14.82	-0.42	1141.17	-977.71	21353.949	1030
35780	2.49	-14.69	-0.46	1141.14	-972.26	21353.957	1030
35785	2.82	-14.19	-0.66	1139.62	-981.79	21353.965	1030
35790	2.55	-14.14	-0.61	1139.69	-982.90	21353.967	1030
35795	2.17	-14.53	-0.37	1139.59	-978.14	21353.975	1030
35800	2.83	-14.59	-0.45	1139.87	-977.34	21353.973	1030
35805	2.91	-14.63	-0.42	1139.62	-980.84	21353.982	1030
35810	2.97	-14.50	-0.51	1139.81	-981.69	21353.990	1030
35815	3.14	-14.35	-0.58	1138.76	-979.69	21353.996	1030
35820	2.17	-14.26	-0.44	1137.26	-974.61	21353.998	1030
35825	2.55	-14.48	-0.28	1137.40	-973.64	21354.000	1030
35830	2.46	-14.53	-0.24	1137.42	-967.52	21354.004	1030
35835	2.97	-14.32	-0.40	1136.91	-970.92	21354.012	1030
35840	2.45	-14.27	-0.24	1135.77	-973.90	21354.018	1030
35845	2.82	-14.03	-0.44	1135.74	-972.07	21354.020	1030
35850	2.41	-13.98	-0.36	1135.02	-983.63	21354.029	1030
35855	2.59	-13.92	-0.42	1135.13	-979.02	21354.031	1030
35860	2.74	-13.53	-0.61	1135.35	-977.95	21354.035	1030
35865	2.95	-13.86	-0.46	1135.07	-972.50	21354.041	1030
35870	2.30	-14.33	-0.02	1133.70	-981.21	21354.051	1030
35875	2.70	-13.68	-0.36	1133.48	-985.55	21354.051	1030
35880	2.24	-13.61	-0.28	1132.84	-984.34	21354.061	1030
35885	2.41	-13.75	-0.27	1132.84	-984.17	21354.062	1030
35890	2.47	-13.54	-0.28	1133.02	-987.41	21354.064	1030
35895	2.67	-13.33	-0.43	1132.92	-986.28	21354.070	1030
35900	3.10	-13.06	-0.48	1131.35	-985.05	21354.078	1030
35905	2.70	-13.26	-0.39	1131.53	-983.18	21354.082	1030
35910	2.35	-13.25	-0.39	1131.33	-983.34	21354.090	1030
35915	2.56	-13.39	-0.28	1131.13	-981.53	21354.092	1030
35920	2.46	-13.17	-0.35	1130.17	-976.02	21354.094	1030
35925	2.75	-13.20	-0.29	1129.28	-978.02	21354.098	1030
35930	2.46	-12.92	-0.28	1128.72	-980.17	21354.107	1030
35935	2.73	-13.00	-0.27	1128.68	-981.78	21354.113	1030
35940	2.44	-12.81	-0.36	1128.91	-982.99	21354.119	1030
35945	2.54	-12.86	-0.35	1129.03	-982.40	21354.121	1030
35950	2.03	-13.04	-0.17	1128.79	-984.20	21354.125	1030
35955	2.61	-13.18	-0.21	1127.83	-979.38	21354.129	1030
35960	2.74	-12.80	-0.40	1127.56	-985.03	21354.139	1030
35965	3.01	-13.14	-0.21	1127.30	-985.02	21354.143	1030
35970	2.23	-12.46	-0.46	1127.46	-984.22	21354.145	1030
35975	2.61	-12.95	-0.22	1127.62	-989.70	21354.152	1030
35980	2.70	-12.84	-0.30	1127.61	-983.76	21354.156	1030
35985	2.39	-12.28	-0.37	1125.35	-978.12	21354.162	1030
35990	2.68	-12.52	-0.27	1125.49	-980.02	21354.168	1030
35995	2.71	-12.38	-0.31	1125.20	-983.47	21354.172	1030
36000	2.85	-12.57	-0.27	1125.25	-979.24	21354.176	1030
36005	2.76	-12.49	-0.16	1124.28	-985.64	21354.184	1030
36010	2.85	-12.49	-0.21	1123.90	-985.75	21354.188	1030
36015	2.68	-12.54	-0.14	1123.44	-983.86	21354.189	1030
36020	2.50	-12.42	-0.16	1123.28	-982.07	21354.193	1030
36025	2.34	-12.56	-0.05	1122.95	-990.94	21354.201	1030
36030	2.93	-12.43	-0.10	1122.71	-984.81	21354.209	1030
36035	2.29	-12.41	-0.10	1122.69	-981.74	21354.215	1030
36040	2.69	-12.28	-0.23	1122.77	-982.55	21354.217	1030
36045	2.12	-12.13	-0.20	1121.76	-987.77	21354.221	1030
36050	2.30	-12.47	-0.02	1120.76	-985.91	21354.225	1030
36055	2.61	-12.25	-0.14	1120.81	-991.85	21354.232	1030
36060	2.35	-12.23	-0.09	1120.77	-991.08	21354.240	1030
36065	2.32	-12.05	-0.18	1120.05	-989.96	21354.246	1030
36070	2.43	-12.35	-0.01	1119.24	-995.39	21354.248	1030
36075	2.34	-12.14	-0.05	1119.12	-990.19	21354.250	1030
36080	2.55	-11.77	-0.23	1119.15	-988.66	21354.254	1030
36085	2.28	-11.85	-0.18	1118.98	-991.44	21354.262	1030
36090	2.47	-11.80	-0.19	1117.82	-989.77	21354.270	1030
36095	2.39	-12.40	0.14	1117.66	-982.58	21354.268	1030
36100	2.75	-11.62	-0.19	1117.34	-994.57	21354.277	1030
36105	2.56	-11.87	-0.06	1117.26	-993.23	21354.281	1030
36110	2.35	-11.92	0.01	1117.09	-994.22	21354.283	1030
36115	2.58	-11.77	-0.06	1117.12	-994.94	21354.289	1030
36120	2.84	-11.62	-0.08	1116.29	-998.41	21354.299	1030
36125	2.52	-11.29	-0.17	1115.63	-1000.34	21354.299	1030
36130	2.50	-11.46	-0.05	1115.86	-1001.03	21354.309	1030
36135	2.71	-11.67	0.03	1115.58	-1002.19	21354.312	1030
36140	2.84	-11.27	-0.17	1115.32	-1006.81	21354.316	1030
36145	2.37	-11.39	-0.10	1115.69	-1005.91	21354.322	1030
36150	3.33	-11.22	-0.19	1113.38	-1004.98	21354.328	1030
36155	2.52	-11.44	0.11	1113.39	-1005.40	21354.332	1030
36160	2.55	-11.30	-0.01	1113.32	-1005.03	21354.340	1030
36165	2.30	-10.95	-0.12	1113.08	-1005.62	21354.342	1030
36170	2.62	-11.45	0.10	1112.41	-1003.49	21354.344	1030
36175	2.31	-10.84	-0.12	1111.67	-1001.19	21354.348	1030
36180	2.01	-10.85	-0.05	1111.18	-1007.23	21354.357	1030
36185	2.08	-10.89	0.01	1110.83	-1007.09	21354.363	1030
36190	2.23	-10.96	0.04	1110.92	-1007.24	21354.369	1030
36195	2.03	-11.07	0.07	1110.79	-1004.78	21354.373	1030
36200	2.40	-10.54	-0.16	1110.65	-1005.20	21354.375	1030
36205	2.64	-10.92	0.09	1109.72	-1007.11	21354.379	1030
36210	2.43	-10.41	-0.11	1109.57	-1006.93	21354.387	1030
36215	1.95	-10.79	0.14	1108.50	-1012.11	21354.391	1030
36220	2.80	-10.79	0.15	1108.67	-1016.44	21354.396	1030
36225	1.87	-10.54	0.06	1108.56	-1012.56	21354.402	1030
36230	2.48	-10.75	0.14	1108.47	-1010.74	21354.406	1030
36235	2.79	-10.59	0.12	1107.24	-1008.76	21354.414	1030
36240	2.11	-10.32	0.05	1107.24	-1006.81	21354.416	1030
36245	2.56	-11.09	0.46	1106.95	-1011.75	21354.424	1030
36250	2.40	-10.62	0.17	1107.09	-1009.02	21354.428	1030
36255	2.26	-10.38	0.14	1105.96	-1009.13	21354.434	1030
36260	2.16	-10.42	0.19	1105.63	-1014.63	21354.438	1030
36265	2.78	-9.96	-0.04	1104.99	-1016.55	21354.443	1030
36270	2.09	-10.30	0.16	1104.61	-1013.78	21354.441	1030
36275	2.87	-10.40	0.10	1104.93	-1017.06	21354.449	1030
36280	2.98	-9.88	-0.12	1104.75	-1018.82	21354.459	1030
36285	2.35	-9.90	0.04	1104.14	-1017.24	21354.465	1030
36290	2.71	-10.06	0.08	1103.56	-1021.31	21354.467	1030
36295	2.36	-10.11	0.17	1103.45	-1016.10	21354.469	1030
36300	2.45	-9.88	0.07	1103.44	-1011.74	21354.477	1030
36305	2.67	-9.89	0.05	1103.33	-1013.18	21354.482	1030
36310	2.38	-10.15	0.21	1103.13	-1012.06	21354.490	1030
36315	2.50	-10.01	0.18	1102.79	-1016.21	21354.494	1030
36320	2.40	-9.25	-0.07	1101.22	-1020.24	21354.498	1030
36325	2.32	-9.59	0.12	1101.29	-1023.84	21354.500	1030
36330	2.31	-9.75	0.22	1101.31	-1024.34	21354.504	1030
36335	2.46	-9.45	0.05	1101.26	-1025.46	21354.512	1030
36340	2.13	-9.61	0.24	1099.85	-1024.89	21354.520	1030
36345	2.31	-9.74	0.30	1099.78	-1031.29	21354.518	1030
36350	2.19	-9.36	0.10	1099.65	-1030.03	21354.529	1030
36355	1.93	-9.20	0.07	1098.99	-1030.09	21354.529	1030
36360	2.09	-9.53	0.35	1099.03	-1034.01	21354.537	1030
36365	2.47	-9.82	0.36	1099.01	-1035.46	21354.541	1030
36370	2.33	-9.44	0.27	1097.85	-1037.52	21354.551	1030
36375	2.30	-9.20	0.18	1097.82	-1036.85	21354.549	1030
36380	1.82	-9.56	0.48	1096.61	-1042.50	21354.559	1030
36385	2.12	-8.73	0.02	1096.81	-1045.68	21354.562	1030
36390	2.21	-9.12	0.17	1096.66	-1047.60	21354.564	1030
36395	1.97	-9.38	0.35	1096.44	-1045.23	21354.568	1030
36400	1.97	-9.34	0.47	1095.43	-1040.61	21354.578	1030
36405	1.88	-9.36	0.48	1095.40	-1040.94	21354.582	1030
36410	2.80	-9.09	0.25	1095.70	-1032.88	21354.588	1030
36415	2.33	-9.16	0.29	1095.43	-1033.62	21354.592	1030
36420	2.54	-8.94	0.26	1094.61	-1035.97	21354.594	1030
36425	2.12	-8.84	0.29	1093.92	-1037.06	21354.598	1030
36430	2.12	-9.06	0.40	1093.54	-1039.43	21354.607	1030
36435	1.99	-8.77	0.27	1093.00	-1041.27	21354.613	1030
36440	2.10	-8.84	0.37	1093.23	-1042.49	21354.619	1030
36445	2.57	-8.56	0.20	1093.08	-1042.30	21354.621	1030
36450	2.26	-8.82	0.37	1093.10	-1040.72	21354.625	1030
36455	2.26	-8.49	0.29	1091.97	-1041.11	21354.629	1030
36460	2.42	-8.61	0.36	1091.88	-1040.72	21354.637	1030
36465	2.56	-8.79	0.42	1091.68	-1044.72	21354.643	1030
36470	2.35	-8.90	0.51	1091.61	-1043.92	21354.645	1030
36475	2.21	-8.44	0.28	1091.59	-1042.38	21354.654	1030
36480	1.93	-8.73	0.49	1091.67	-1043.64	21354.656	1030
36485	2.57	-8.67	0.45	1089.55	-1040.51	21354.658	1030
36490	2.00	-8.64	0.43	1089.14	-1040.63	21354.668	1030
36495	2.21	-8.47	0.38	1088.12	-1047.00	21354.672	1030
36500	2.54	-8.24	0.27	1088.38	-1050.55	21354.676	1030
36505	2.14	-8.05	0.18	1088.42	-1049.17	21354.686	1030
36510	2.26	-8.56	0.45	1088.15	-1049.39	21354.688	1030
36515	2.57	-8.57	0.52	1087.01	-1047.02	21354.689	1030
36520	2.55	-8.25	0.39	1086.65	-1045.18	21354.693	1030
36525	2.38	-8.60	0.60	1086.70	-1045.87	21354.701	1030
36530	2.84	-8.19	0.42	1086.34	-1040.57	21354.709	1030
36535	2.20	-8.44	0.53	1086.24	-1035.68	21354.715	1030
36540	1.88	-8.53	0.62	1086.29	-1036.29	21354.717	1030
36545	2.59	-7.95	0.37	1085.53	-1042.86	21354.721	1030
36550	1.87	-7.98	0.50	1084.98	-1044.15	21354.725	1030
36555	2.02	-8.03	0.52	1084.82	-1042.95	21354.732	1030
36560	2.31	-7.62	0.33	1084.78	-1041.67	21354.740	1030
36565	2.23	-8.25	0.59	1084.68	-1044.37	21354.744	1030
36570	2.02	-7.53	0.37	1083.18	-1044.88	21354.748	1030
36575	2.31	-8.09	0.63	1083.23	-1043.92	21354.750	1030
36580	2.12	-7.86	0.55	1082.94	-1047.00	21354.756	1030
36585	2.09	-8.24	0.70	1082.83	-1048.34	21354.762	1030
36590	2.55	-7.77	0.62	1081.82	-1051.43	21354.770	1030
36595	2.29	-7.62	0.54	1081.75	-1048.37	21354.770	1030
36600	2.01	-8.12	0.85	1081.07	-1053.88	21354.779	1030
36605	2.04	-7.74	0.69	1081.04	-1052.57	21354.779	1030
36610	2.27	-7.66	0.65	1080.82	-1052.07	21354.783	1030
36615	2.22	-7.75	0.72	1080.78	-1049.95	21354.789	1030
36620	2.39	-7.50	0.58	1079.86	-1053.21	21354.801	1030
36625	2.02	-6.94	0.32	1079.39	-1048.17	21354.801	1030
36630	2.51	-8.00	0.83	1079.43	-1048.72	21354.809	1030
36635	2.27	-7.38	0.50	1079.24	-1048.87	21354.812	1030
36640	2.02	-7.29	0.55	1079.48	-1052.26	21354.818	1030
36645	2.48	-7.51	0.62	1079.30	-1052.97	21354.822	1030
36650	2.28	-7.29	0.66	1077.89	-1052.06	21354.826	1030
36655	2.27	-7.28	0.68	1076.89	-1053.48	21354.832	1030
36660	2.71	-7.46	0.82	1075.98	-1058.01	21354.838	1030
36665	2.44	-7.21	0.72	1076.21	-1058.07	21354.842	1030
36670	2.35	-7.23	0.70	1075.84	-1058.19	21354.844	1030
36675	2.42	-7.45	0.82	1076.13	-1056.45	21354.848	1030
36680	2.10	-7.19	0.78	1075.51	-1056.77	21354.854	1030
36685	2.11	-7.47	0.95	1074.23	-1062.30	21354.861	1030
36690	2.17	-7.25	0.85	1074.61	-1060.30	21354.867	1030
36695	2.51	-7.06	0.76	1074.51	-1058.24	21354.873	1030
36700	2.32	-6.88	0.75	1074.20	-1056.13	21354.875	1030
36705	2.43	-7.17	0.87	1073.29	-1061.07	21354.879	1030
36710	1.60	-7.04	0.88	1072.82	-1062.60	21354.889	1030
36715	2.05	-7.16	0.88	1072.08	-1059.83	21354.893	1030
36720	2.22	-6.71	0.73	1072.17	-1061.90	21354.896	1030
36725	2.15	-6.86	0.84	1072.19	-1061.66	21354.904	1030
36730	2.33	-6.83	0.80	1072.13	-1062.58	21354.906	1030
36735	2.21	-6.78	0.81	1071.17	-1063.46	21354.908	1030
36740	1.73	-6.56	0.79	1070.87	-1063.35	21354.916	1030
36745	1.88	-6.60	0.88	1069.97	-1068.20	21354.922	1030
36750	2.62	-6.53	0.72	1070.16	-1064.07	21354.926	1030
36755	2.44	-6.88	0.89	1070.06	-1065.84	21354.934	1030
36760	2.12	-6.72	0.91	1070.04	-1070.62	21354.938	1030
36765	2.86	-6.83	0.98	1069.08	-1061.29	21354.939	1030
36770	2.55	-6.84	0.99	1068.50	-1063.69	21354.941	1030
36775	2.42	-6.61	0.90	1068.70	-1063.19	21354.949	1030
36780	2.55	-6.91	1.04	1068.24	-1061.35	21354.959	1030
36785	2.83	-6.65	0.98	1068.43	-1064.27	21354.965	1030
36790	2.58	-6.66	0.94	1068.28	-1065.09	21354.967	1030
36795	2.46	-6.50	0.93	1067.53	-1071.21	21354.969	1030
36800	2.53	-6.31	0.88	1066.14	-1066.77	21354.973	1030
36805	2.70	-6.37	0.93	1065.69	-1069.65	21354.982	1030
36810	2.46	-6.47	1.01	1065.54	-1069.26	21354.988	1030
36815	2.36	-6.29	0.97	1065.48	-1066.23	21354.996	1030
36820	2.45	-6.70	1.14	1065.56	-1067.57	21354.998	1030
36825	2.07	-6.03	0.89	1065.02	-1064.41	21355.000	1030
36830	2.46	-6.20	0.97	1064.12	-1066.95	21355.002	1030
36835	2.29	-6.31	1.03	1064.11	-1069.06	21355.010	1030
36840	2.51	-5.86	0.92	1063.33	-1063.68	21355.016	1030
36845	2.65	-5.88	0.88	1063.51	-1064.27	21355.018	1030
36850	2.50	-6.09	1.05	1063.07	-1066.13	21355.027	1030
36855	2.49	-5.88	0.94	1063.31	-1066.99	21355.029	1030
36860	2.40	-6.51	1.31	1061.93	-1073.98	21355.037	1030
36865	2.78	-6.09	1.11	1061.69	-1071.24	21355.039	1030
36870	2.40	-5.64	0.94	1061.57	-1071.58	21355.051	1030
36875	2.83	-6.20	1.15	1061.82	-1069.52	21355.053	1030
36880	1.71	-5.18	0.90	1060.42	-1075.81	21355.059	1030
36885	2.45	-6.12	1.22	1060.05	-1070.25	21355.062	1030
36890	2.66	-5.98	1.17	1059.95	-1068.87	21355.064	1030
36895	2.35	-6.06	1.22	1059.99	-1072.09	21355.068	1030
36900	2.44	-5.66	1.11	1059.23	-1073.38	21355.076	1030
36905	2.32	-5.90	1.27	1058.57	-1076.28	21355.082	1030
36910	2.36	-5.60	1.21	1057.35	-1076.41	21355.088	1030
36915	2.55	-5.70	1.22	1057.92	-1072.63	21355.092	1030
36920	2.58	-5.72	1.24	1057.95	-1072.68	21355.094	1030
36925	2.50	-5.55	1.18	1057.88	-1069.61	21355.098	1030
36930	2.65	-5.31	1.07	1057.60	-1069.30	21355.107	1030
36935	2.20	-5.60	1.30	1056.38	-1079.43	21355.111	1030
36940	2.73	-5.26	1.16	1056.43	-1075.86	21355.117	1030
36945	2.46	-5.09	1.09	1056.38	-1073.47	21355.121	1030
36950	2.33	-5.54	1.27	1056.57	-1073.87	21355.125	1030
36955	2.33	-5.56	1.33	1054.97	-1079.45	21355.137	1030
36960	2.20	-4.98	1.15	1055.01	-1078.75	21355.135	1030
36965	2.29	-5.53	1.40	1055.05	-1085.42	21355.141	1030
36970	1.88	-5.31	1.25	1055.01	-1083.61	21355.146	1030
36975	2.12	-5.33	1.37	1053.85	-1082.39	21355.154	1030
36980	2.53	-5.02	1.20	1053.75	-1080.91	21355.156	1030
36985	2.31	-4.73	1.11	1052.89	-1083.36	21355.158	1030
36990	2.54	-5.04	1.23	1052.57	-1080.20	21355.168	1030
36995	1.75	-4.37	1.11	1052.64	-1078.28	21355.172	1030
37000	2.13	-5.14	1.34	1052.62	-1077.30	21355.176	1030
37005	2.12	-5.43	1.50	1052.32	-1081.59	21355.184	1030
37010	2.23	-5.03	1.30	1052.23	-1081.95	21355.188	1030
37015	2.43	-4.64	1.21	1051.14	-1083.39	21355.189	1030
37020	2.67	-4.62	1.22	1050.54	-1083.79	21355.193	1030
37025	1.99	-4.86	1.39	1050.78	-1086.88	21355.203	1030
37030	2.14	-4.73	1.30	1050.30	-1085.31	21355.207	1030
37035	1.74	-4.75	1.34	1050.50	-1080.48	21355.215	1030
37040	2.25	-4.74	1.34	1050.41	-1077.50	21355.217	1030
37045	2.04	-4.72	1.38	1049.11	-1081.08	21355.221	1030
37050	2.36	-4.52	1.31	1048.50	-1082.21	21355.223	1030
37055	1.98	-4.68	1.41	1048.11	-1089.04	21355.232	1030
37060	2.54	-4.54	1.38	1047.57	-1091.93	21355.240	1030
37065	1.90	-4.73	1.53	1047.44	-1089.42	21355.244	1030
37070	2.26	-4.81	1.52	1047.37	-1090.18	21355.248	1030
37075	1.94	-4.79	1.57	1047.68	-1084.62	21355.250	1030
37080	2.37	-4.28	1.33	1047.55	-1085.80	21355.252	1030
37085	1.97	-4.71	1.51	1047.73	-1086.94	21355.262	1030
37090	1.95	-4.72	1.57	1045.77	-1094.35	21355.268	1030
37095	2.43	-4.28	1.39	1045.51	-1096.92	21355.270	1030
37100	2.22	-4.49	1.52	1045.62	-1095.62	21355.279	1030
37105	1.68	-4.63	1.65	1045.22	-1093.35	21355.279	1030
37110	1.43	-4.50	1.56	1045.18	-1093.63	21355.283	1030
37115	2.27	-4.89	1.73	1045.09	-1095.73	21355.289	1030
37120	2.30	-4.21	1.44	1043.42	-1094.85	21355.299	1030
37125	2.47	-4.71	1.66	1043.20	-1097.07	21355.301	1030
37130	2.09	-3.99	1.39	1042.93	-1094.18	21355.309	1030
37135	1.73	-3.95	1.42	1042.84	-1097.05	21355.312	1030
37140	2.51	-4.18	1.52	1041.65	-1096.74	21355.318	1030
37145	2.27	-4.24	1.58	1041.50	-1091.68	21355.322	1030
37150	2.33	-4.19	1.54	1041.69	-1089.85	21355.324	1030
37155	1.96	-4.07	1.52	1041.49	-1089.65	21355.334	1030
37160	1.93	-3.81	1.45	1040.18	-1090.01	21355.338	1030
37165	2.14	-3.84	1.45	1039.63	-1090.25	21355.342	1030
37170	1.66	-4.06	1.60	1039.75	-1092.53	21355.344	1030
37175	1.45	-3.94	1.57	1039.74	-1092.88	21355.348	1030
37180	1.47	-4.06	1.61	1039.42	-1090.55	21355.357	1030
37185	1.96	-3.84	1.56	1038.25	-1097.95	21355.363	1030
37190	1.65	-3.58	1.47	1038.06	-1100.84	21355.371	1030
37195	1.84	-3.62	1.49	1038.08	-1102.66	21355.371	1030
37200	1.80	-3.48	1.46	1038.27	-1100.95	21355.375	1030
37205	2.04	-3.37	1.49	1037.00	-1102.13	21355.385	1030
37210	1.73	-4.03	1.80	1037.01	-1104.14	21355.389	1030
37215	2.27	-2.90	1.31	1037.06	-1103.70	21355.393	1030
37220	1.72	-3.86	1.72	1037.08	-1096.58	21355.396	1030
37225	1.96	-3.30	1.53	1035.59	-1099.69	21355.402	1030
37230	1.78	-3.27	1.53	1035.45	-1099.26	21355.406	1030
37235	1.92	-3.32	1.61	1034.99	-1097.38	21355.408	1030
37240	1.99	-3.54	1.72	1034.96	-1100.48	21355.414	1030
37245	0.95	-3.98	1.92	1034.71	-1103.97	21355.424	1030
37250	2.03	-3.61	1.72	1034.68	-1104.30	21355.428	1030
37255	2.00	-3.41	1.66	1034.61	-1101.68	21355.434	1030
37260	1.78	-3.41	1.68	1034.48	-1099.39	21355.438	1030
37265	1.04	-3.61	1.84	1032.66	-1101.66	21355.443	1030
37270	1.68	-3.52	1.73	1032.93	-1100.49	21355.445	1030
37275	1.50	-2.69	1.44	1032.54	-1093.13	21355.453	1030
37280	1.77	-3.59	1.81	1032.94	-1098.16	21355.457	1030
37285	2.30	-3.00	1.55	1031.74	-1095.13	21355.465	1030
37290	2.34	-3.27	1.70	1031.09	-1099.52	21355.467	1030
37295	1.93	-3.24	1.75	1030.88	-1104.66	21355.469	1030
37300	1.75	-3.05	1.68	1030.54	-1107.29	21355.475	1030
37305	1.56	-3.42	1.86	1030.50	-1105.31	21355.482	1030
37310	1.90	-3.09	1.75	1030.35	-1111.31	21355.488	1030
37315	1.42	-3.38	1.88	1030.50	-1107.87	21355.494	1030
37320	1.51	-2.69	1.60	1030.56	-1108.93	21355.498	1030
37325	1.82	-2.90	1.71	1029.76	-1104.69	21355.500	1030
37330	1.64	-2.96	1.88	1028.31	-1106.74	21355.504	1030
37335	1.49	-2.92	1.83	1027.89	-1107.46	21355.512	1030
37340	1.87	-2.75	1.75	1027.91	-1109.16	21355.520	1030
37345	1.33	-2.75	1.80	1028.02	-1106.82	21355.518	1030
37350	1.62	-2.45	1.72	1026.72	-1107.36	21355.527	1030
37355	1.58	-2.77	1.84	1026.54	-1106.61	21355.531	1030
37360	1.94	-2.65	1.78	1026.90	-1106.56	21355.535	1030
37365	1.99	-3.23	2.03	1026.34	-1106.46	21355.543	1030
37370	1.54	-2.62	1.86	1025.33	-1113.46	21355.545	1030
37375	2.08	-2.78	1.90	1025.28	-1112.29	21355.549	1030
37380	1.48	-2.67	1.92	1024.40	-1114.90	21355.559	1030
37385	1.29	-2.30	1.80	1024.35	-1113.73	21355.562	1030
37390	1.31	-2.62	1.91	1024.33	-1111.40	21355.564	1031
37395	1.36	-2.55	1.92	1024.60	-1114.15	21355.570	1031
37400	1.32	-2.34	1.84	1024.02	-1112.02	21355.576	1031
37405	1.11	-2.63	2.00	1024.00	-1113.86	21355.582	1031
37410	1.71	-2.40	1.86	1024.65	-1110.05	21355.590	1031
37415	1.73	-2.35	1.82	1024.60	-1109.07	21355.592	1031
37420	1.15	-2.40	1.89	1024.49	-1112.79	21355.594	1031
37425	0.94	-2.31	1.87	1024.57	-1116.39	21355.598	1031
37430	1.23	-2.57	1.95	1025.32	-1115.88	21355.605	1031
37435	1.11	-2.85	1.96	1026.45	-1113.58	21355.613	1031
37440	1.93	-2.96	1.97	1026.64	-1112.45	21355.617	1031
37445	1.43	-2.64	1.87	1026.38	-1113.49	21355.621	1031
37450	1.85	-2.50	1.79	1026.74	-1112.81	21355.625	1031
37455	1.23	-2.58	1.79	1028.10	-1111.08	21355.633	1031
37460	1.49	-2.71	1.85	1027.77	-1105.29	21355.639	1031
37465	1.24	-2.73	1.85	1027.99	-1108.16	21355.646	1031
37470	1.29	-2.57	1.83	1027.54	-1103.93	21355.646	1031
37475	1.61	-2.64	1.82	1029.10	-1106.97	21355.654	1031
37480	1.38	-2.94	1.94	1029.03	-1106.76	21355.656	1031
37485	1.46	-3.09	1.96	1029.12	-1111.46	21355.658	1031
37490	1.43	-2.90	1.88	1029.31	-1112.62	21355.668	1031
37495	1.82	-3.23	1.95	1030.44	-1110.84	21355.672	1031
37500	1.73	-3.11	1.87	1030.30	-1110.57	21355.676	1031
37505	1.24	-3.07	1.92	1030.58	-1107.44	21355.684	1031
37510	1.07	-2.94	1.87	1030.53	-1103.19	21355.688	1031
37515	1.82	-3.44	1.97	1031.54	-1112.81	21355.689	1031
37520	1.66	-3.05	1.79	1031.89	-1113.11	21355.691	1031
37525	2.05	-2.98	1.75	1032.39	-1113.27	21355.699	1031
37530	1.91	-3.33	1.92	1032.32	-1114.83	21355.709	1031
37535	0.98	-3.42	1.97	1032.76	-1113.33	21355.715	1031
37540	1.31	-3.41	1.89	1033.49	-1110.50	21355.717	1031
37545	1.48	-2.69	1.57	1034.08	-1105.04	21355.725	1031
37550	1.84	-3.17	1.71	1034.05	-1104.99	21355.727	1031
37555	1.40	-3.08	1.73	1034.04	-1109.38	21355.732	1031
37560	1.79	-3.09	1.71	1034.10	-1111.69	21355.736	1031
37565	1.48	-3.45	1.92	1034.33	-1111.69	21355.744	1031
37570	1.72	-3.42	1.81	1035.67	-1109.94	21355.748	1031
37575	2.13	-3.46	1.77	1035.30	-1106.32	21355.750	1031
37580	1.57	-4.00	2.02	1036.22	-1113.83	21355.758	1031
37585	1.50	-3.54	1.82	1036.33	-1108.85	21355.760	1031
37590	1.70	-3.43	1.74	1036.17	-1109.24	21355.770	1031
37595	1.75	-3.30	1.69	1036.23	-1110.97	21355.770	1031
37600	1.87	-3.68	1.74	1037.94	-1104.84	21355.779	1031
37605	2.56	-3.78	1.76	1037.84	-1105.93	21355.779	1031
37610	2.30	-3.47	1.64	1037.40	-1103.33	21355.787	1031
37615	2.01	-3.56	1.68	1037.61	-1104.38	21355.787	1031
37620	2.49	-3.50	1.58	1038.44	-1106.84	21355.797	1031
37625	2.08	-4.06	1.89	1038.75	-1104.30	21355.801	1031
37630	1.81	-3.94	1.81	1039.49	-1095.05	21355.809	1031
37635	1.95	-3.97	1.75	1039.60	-1091.35	21355.812	1031
37640	1.48	-4.02	1.85	1039.96	-1093.53	21355.814	1031
37645	1.69	-4.00	1.83	1039.80	-1098.13	21355.818	1031
37650	1.47	-3.80	1.73	1040.17	-1105.00	21355.824	1031
37655	2.27	-4.13	1.76	1041.27	-1104.26	21355.834	1031
37660	2.08	-4.31	1.82	1041.50	-1109.68	21355.840	1031
37665	1.35	-3.73	1.60	1041.47	-1107.30	21355.842	1031
37670	1.68	-3.98	1.73	1041.61	-1103.88	21355.844	1031
37675	1.86	-3.82	1.64	1041.54	-1101.57	21355.848	1031
37680	1.95	-4.18	1.73	1041.66	-1103.90	21355.857	1031
37685	1.88	-4.22	1.79	1043.34	-1101.07	21355.863	1031
37690	2.08	-4.09	1.70	1043.43	-1099.69	21355.867	1031
37695	2.05	-4.23	1.69	1044.43	-1100.97	21355.871	1031
37700	1.72	-4.20	1.68	1044.49	-1105.68	21355.875	1031
37705	1.83	-4.04	1.59	1044.69	-1102.18	21355.885	1031
37710	1.81	-3.98	1.55	1044.24	-1103.39	21355.885	1031
37715	1.79	-4.37	1.77	1044.23	-1102.24	21355.895	1031
37720	1.49	-4.04	1.57	1044.58	-1101.44	21355.896	1031
37725	1.78	-4.81	1.90	1046.31	-1098.18	21355.904	1031
37730	1.79	-3.94	1.55	1046.63	-1097.11	21355.906	1031
37735	1.80	-4.56	1.80	1046.68	-1094.99	21355.908	1031
37740	2.88	-4.31	1.62	1046.60	-1092.42	21355.916	1031
37745	2.44	-4.15	1.49	1047.36	-1087.11	21355.922	1031
37750	2.28	-4.59	1.67	1048.02	-1090.20	21355.926	1031
37755	2.15	-4.79	1.73	1047.83	-1094.55	21355.934	1031
37760	2.16	-4.64	1.67	1048.00	-1091.18	21355.936	1031
37765	1.98	-5.03	1.80	1049.27	-1094.96	21355.943	1031
37770	1.99	-4.71	1.64	1049.57	-1099.54	21355.945	1031
37775	2.25	-4.45	1.52	1049.44	-1098.99	21355.951	1031
37780	1.89	-4.29	1.45	1049.50	-1096.36	21355.957	1031
37785	2.20	-4.87	1.67	1049.66	-1097.66	21355.963	1031
37790	2.58	-5.15	1.74	1050.97	-1102.89	21355.967	1031
37795	3.16	-4.69	1.46	1051.06	-1096.54	21355.969	1031
37800	2.20	-5.14	1.67	1051.63	-1089.83	21355.973	1031
37805	2.74	-5.00	1.63	1051.47	-1096.76	21355.982	1031
37810	2.78	-5.01	1.58	1051.54	-1086.93	21355.986	1031
37815	2.89	-4.79	1.47	1051.57	-1090.03	21355.994	1031
37820	2.22	-4.87	1.55	1051.65	-1095.23	21355.998	1031
37825	2.41	-5.01	1.59	1051.95	-1091.98	21356.000	1031
37830	2.94	-5.21	1.55	1053.70	-1090.92	21356.006	1031
37835	2.56	-5.22	1.60	1053.49	-1096.41	21356.012	1031
37840	2.16	-5.04	1.48	1054.16	-1099.33	21356.021	1031
37845	2.22	-4.85	1.35	1054.23	-1097.50	21356.021	1031
37850	2.78	-5.25	1.45	1054.66	-1095.06	21356.027	1031
37855	2.51	-5.26	1.46	1055.06	-1084.06	21356.031	1031
37860	2.70	-5.04	1.32	1055.22	-1085.97	21356.037	1031
37865	2.27	-5.31	1.45	1054.92	-1090.26	21356.039	1031
37870	1.94	-5.12	1.41	1054.86	-1095.03	21356.047	1031
37875	2.08	-5.33	1.50	1055.04	-1088.29	21356.051	1031
37880	1.91	-5.62	1.53	1056.88	-1094.39	21356.059	1031
37885	2.04	-5.26	1.39	1057.37	-1090.90	21356.062	1031
37890	2.01	-5.95	1.68	1057.41	-1083.58	21356.064	1031
37895	2.59	-5.42	1.41	1057.32	-1087.79	21356.070	1031
37900	1.99	-5.32	1.35	1057.81	-1089.32	21356.076	1031
37905	2.14	-5.52	1.39	1058.59	-1080.92	21356.082	1031
37910	2.41	-5.17	1.21	1058.68	-1087.37	21356.090	1031
37915	2.49	-5.34	1.29	1058.54	-1087.00	21356.092	1031
37920	1.98	-5.70	1.44	1058.91	-1085.55	21356.094	1031
37925	1.76	-5.70	1.37	1059.64	-1081.89	21356.100	1031
37930	2.10	-5.15	1.16	1059.58	-1086.03	21356.105	1031
37935	1.85	-5.45	1.23	1060.15	-1085.70	21356.115	1031
37940	2.73	-5.76	1.34	1060.08	-1085.95	21356.115	1031
37945	2.00	-5.06	0.98	1061.21	-1082.08	21356.123	1031
37950	2.18	-5.91	1.33	1061.38	-1078.01	21356.125	1031
37955	1.87	-5.48	1.15	1061.29	-1086.57	21356.129	1031
37960	2.06	-5.09	0.97	1061.45	-1088.42	21356.135	1031
37965	3.50	-6.15	1.20	1062.80	-1081.87	21356.143	1031
37970	2.49	-5.96	1.22	1063.00	-1086.14	21356.146	1031
37975	2.80	-5.83	1.10	1063.06	-1084.89	21356.154	1031
37980	2.31	-6.29	1.33	1063.07	-1085.31	21356.156	1031
37985	2.34	-6.00	1.20	1063.84	-1089.79	21356.158	1031
37990	2.16	-5.44	0.93	1064.08	-1088.72	21356.166	1031
37995	2.87	-6.64	1.45	1065.07	-1083.18	21356.172	1031
38000	2.49	-6.56	1.39	1065.15	-1077.19	21356.176	1031
38005	2.33	-6.24	1.24	1065.31	-1079.79	21356.184	1031
38010	1.67	-5.98	1.16	1065.39	-1077.81	21356.188	1031
38015	2.33	-6.32	1.29	1065.76	-1075.13	21356.188	1031
38020	2.03	-6.09	1.09	1067.01	-1074.77	21356.193	1031
38025	1.86	-6.15	1.09	1066.82	-1069.65	21356.201	1031
38030	2.25	-6.06	1.02	1066.87	-1072.24	21356.205	1031
38035	2.19	-6.35	1.21	1067.10	-1068.67	21356.213	1031
38040	2.33	-6.30	1.13	1067.06	-1066.12	21356.217	1031
38045	1.99	-6.15	1.09	1066.92	-1068.26	21356.221	1031
38050	2.92	-6.94	1.21	1068.92	-1068.57	21356.229	1031
38055	2.82	-6.70	1.11	1069.04	-1067.39	21356.232	1031
38060	2.48	-6.03	0.89	1068.99	-1063.13	21356.236	1031
38065	2.69	-6.69	1.16	1068.70	-1059.13	21356.244	1031
38070	2.19	-6.37	0.98	1070.14	-1055.53	21356.248	1031
38075	2.31	-6.51	1.04	1070.72	-1059.76	21356.250	1031
38080	1.85	-7.23	1.34	1071.43	-1060.29	21356.260	1031
38085	2.04	-6.70	1.12	1071.60	-1060.45	21356.262	1031
38090	2.40	-6.00	0.77	1071.11	-1060.38	21356.268	1031
38095	1.99	-6.27	0.88	1071.25	-1055.81	21356.270	1031
38100	2.35	-6.20	0.78	1073.04	-1055.00	21356.277	1031
38105	2.21	-6.81	1.00	1072.91	-1058.36	21356.279	1031
38110	2.30	-6.63	0.89	1072.88	-1060.96	21356.283	1031
38115	2.32	-6.64	0.89	1072.70	-1061.14	21356.289	1031
38120	2.50	-7.16	1.11	1073.73	-1054.12	21356.297	1031
38125	2.52	-6.64	0.83	1074.33	-1051.67	21356.303	1031
38130	2.76	-6.64	0.80	1074.37	-1057.34	21356.309	1031
38135	2.30	-6.59	0.77	1075.30	-1056.19	21356.312	1031
38140	2.27	-7.00	0.96	1075.42	-1056.84	21356.314	1031
38145	2.75	-7.58	1.16	1075.62	-1056.05	21356.324	1031
38150	2.60	-7.13	1.00	1075.54	-1052.45	21356.326	1031
38155	2.14	-7.08	0.98	1075.28	-1048.42	21356.332	1031
38160	2.89	-6.95	0.83	1075.16	-1052.69	21356.338	1031
38165	2.09	-7.26	0.84	1077.24	-1057.49	21356.342	1031
38170	1.97	-6.83	0.72	1077.22	-1057.74	21356.344	1031
38175	1.89	-7.12	0.89	1077.33	-1053.68	21356.354	1031
38180	2.44	-7.35	0.90	1077.42	-1051.85	21356.354	1031
38185	2.26	-7.33	0.83	1078.67	-1065.86	21356.363	1031
38190	2.45	-7.26	0.80	1078.72	-1065.93	21356.365	1031
38195	2.55	-7.36	0.79	1079.43	-1066.24	21356.373	1031
38200	2.50	-7.31	0.75	1079.65	-1061.80	21356.375	1031
38205	2.23	-7.40	0.81	1079.46	-1058.67	21356.379	1031
38210	2.15	-7.17	0.71	1079.40	-1062.76	21356.383	1031
38215	1.96	-7.92	0.93	1080.91	-1057.20	21356.395	1031
38220	2.15	-7.47	0.70	1080.81	-1059.65	21356.396	1031
38225	2.26	-7.71	0.78	1080.79	-1064.77	21356.404	1031
38230	2.79	-7.52	0.64	1081.10	-1065.28	21356.406	1031
38235	1.99	-7.60	0.74	1081.59	-1056.45	21356.408	1031
38240	2.39	-7.87	0.83	1082.45	-1050.62	21356.414	1031
38245	2.57	-7.44	0.60	1082.83	-1048.16	21356.420	1031
38250	2.73	-7.70	0.65	1083.05	-1048.85	21356.426	1031
38255	1.98	-7.75	0.72	1083.04	-1056.79	21356.434	1031
38260	2.92	-7.96	0.74	1083.16	-1058.08	21356.436	1031
38265	3.03	-7.79	0.66	1083.13	-1056.09	21356.439	1031
38270	2.57	-7.79	0.59	1084.72	-1052.20	21356.449	1031
38275	2.34	-8.13	0.71	1084.77	-1051.73	21356.451	1031
38280	2.59	-8.24	0.82	1084.98	-1053.76	21356.459	1031
38285	2.43	-8.07	0.70	1084.87	-1051.94	21356.465	1031
38290	2.58	-7.94	0.58	1086.07	-1050.31	21356.469	1031
38295	2.65	-7.94	0.62	1085.98	-1050.18	21356.469	1031
38300	2.60	-8.02	0.57	1086.21	-1051.36	21356.473	1031
38305	2.47	-8.16	0.68	1086.09	-1051.20	21356.480	1031
38310	1.87	-8.01	0.59	1087.45	-1047.76	21356.486	1031
38315	1.97	-8.70	0.80	1087.89	-1046.29	21356.496	1031
38320	2.71	-8.73	0.83	1087.34	-1048.67	21356.498	1031
38325	2.58	-8.27	0.53	1087.68	-1042.27	21356.500	1031
38330	2.69	-8.35	0.54	1089.05	-1041.18	21356.504	1031
38335	2.25	-8.54	0.64	1089.31	-1043.85	21356.508	1031
38340	2.32	-8.58	0.47	1089.68	-1046.00	21356.518	1031
38345	2.68	-8.27	0.45	1089.97	-1048.90	21356.521	1031
38350	2.44	-8.42	0.53	1089.83	-1047.00	21356.527	1031
38355	2.47	-8.51	0.53	1089.95	-1045.05	21356.529	1031
38360	1.96	-8.39	0.34	1091.46	-1040.52	21356.537	1031
38365	2.35	-8.39	0.39	1091.47	-1039.92	21356.541	1031
38370	2.91	-8.48	0.40	1091.49	-1040.86	21356.547	1031
38375	2.57	-8.52	0.38	1091.69	-1044.74	21356.553	1031
38380	2.24	-8.92	0.61	1091.84	-1043.75	21356.559	1031
38385	2.58	-8.74	0.39	1093.09	-1038.14	21356.562	1031
38390	2.24	-8.53	0.42	1093.34	-1037.29	21356.564	1031
38395	1.97	-8.32	0.27	1093.61	-1035.94	21356.574	1031
38400	2.57	-9.09	0.62	1093.62	-1031.58	21356.576	1031
38405	1.95	-8.42	0.25	1094.85	-1043.24	21356.582	1031
38410	2.50	-8.74	0.30	1094.68	-1042.12	21356.590	1031
38415	2.28	-8.77	0.33	1095.25	-1049.54	21356.592	1031
38420	2.33	-8.71	0.22	1095.14	-1047.66	21356.594	1031
38425	1.84	-8.79	0.31	1096.20	-1044.12	21356.598	1031
38430	2.14	-8.82	0.31	1096.40	-1040.50	21356.604	1031
38435	2.56	-9.08	0.41	1095.83	-1039.61	21356.613	1031
38440	2.44	-9.09	0.40	1095.87	-1042.31	21356.617	1031
38445	2.98	-9.51	0.52	1095.92	-1043.14	21356.623	1031
38450	2.68	-9.13	0.45	1096.02	-1041.10	21356.625	1031
38455	2.71	-9.13	0.37	1096.23	-1049.82	21356.635	1031
38460	2.39	-9.15	0.45	1096.13	-1049.94	21356.635	1031
38465	2.40	-9.58	0.49	1097.68	-1047.79	21356.645	1031
38470	2.42	-9.81	0.50	1099.04	-1047.82	21356.648	1031
38475	2.60	-9.47	0.33	1099.48	-1037.54	21356.654	1031
38480	2.25	-9.39	0.33	1099.88	-1042.03	21356.656	1031
38485	2.41	-9.77	0.28	1099.49	-1045.21	21356.658	1031
38490	2.42	-9.79	0.39	1099.41	-1044.19	21356.666	1031
38495	2.61	-9.80	0.44	1099.72	-1047.24	21356.670	1031
38500	2.14	-10.33	0.58	1101.09	-1051.22	21356.676	1031
38505	2.09	-9.67	0.31	1101.14	-1047.33	21356.684	1031
38510	2.08	-9.62	0.19	1102.15	-1044.65	21356.688	1031
38515	2.45	-9.91	0.37	1101.99	-1047.76	21356.688	1031
38520	2.48	-10.23	0.42	1101.94	-1048.16	21356.691	1031
38525	1.95	-9.83	0.30	1102.03	-1045.58	21356.701	1031
38530	2.33	-9.57	0.12	1103.12	-1034.31	21356.705	1031
38535	2.33	-10.19	0.35	1103.52	-1034.24	21356.715	1031
38540	2.40	-10.17	0.38	1103.40	-1040.68	21356.717	1031
38545	2.21	-10.02	0.31	1103.41	-1032.64	21356.721	1031
38550	2.31	-10.23	0.22	1104.56	-1025.63	21356.729	1031
38555	2.61	-10.39	0.37	1104.62	-1029.63	21356.732	1031
38560	3.35	-9.51	0.09	1104.87	-1024.72	21356.738	1031
38565	2.42	-9.95	0.17	1104.55	-1031.40	21356.744	1031
38570	2.21	-10.47	0.40	1105.71	-1036.08	21356.748	1031
38575	2.44	-10.57	0.36	1105.98	-1029.51	21356.750	1031
38580	1.96	-10.33	0.25	1107.04	-1028.27	21356.758	1031
38585	2.43	-10.22	0.10	1107.02	-1027.60	21356.760	1031
38590	2.49	-10.32	0.17	1106.84	-1024.76	21356.770	1031
38595	2.75	-10.12	0.01	1106.82	-1027.29	21356.771	1031
38600	2.88	-10.50	0.14	1107.33	-1030.93	21356.777	1031
38605	2.46	-10.44	0.10	1108.54	-1031.57	21356.779	1031
38610	2.31	-10.65	0.18	1108.73	-1032.00	21356.783	1031
38615	2.13	-10.74	0.29	1108.60	-1034.69	21356.791	1031
38620	2.67	-10.46	0.06	1108.85	-1027.57	21356.797	1031
38625	2.02	-10.63	0.21	1108.47	-1035.77	21356.803	1031
38630	2.31	-10.82	0.24	1108.81	-1031.59	21356.809	1031
38635	2.57	-10.21	-0.04	1110.80	-1030.46	21356.812	1031
38640	2.57	-10.87	0.20	1111.08	-1030.83	21356.814	1031
38645	2.20	-10.70	0.14	1111.82	-1036.84	21356.824	1031
38650	2.28	-10.68	0.13	1111.53	-1034.92	21356.826	1031
38655	2.48	-10.55	-0.03	1111.45	-1030.54	21356.830	1031
38660	3.02	-10.69	0.07	1111.62	-1028.00	21356.840	1031
38665	2.78	-11.06	0.17	1113.05	-1019.85	21356.842	1031
38670	2.56	-11.18	0.23	1113.07	-1031.98	21356.844	1031
38675	1.84	-11.32	0.14	1114.12	-1029.84	21356.852	1031
38680	2.66	-11.06	0.01	1114.18	-1030.67	21356.854	1031
38685	2.47	-11.19	0.12	1114.13	-1028.26	21356.865	1031
38690	2.37	-10.80	-0.08	1114.06	-1025.10	21356.865	1031
38695	3.44	-11.20	0.13	1115.83	-1027.92	21356.873	1031
38700	2.50	-11.40	0.12	1115.76	-1023.48	21356.875	1031
38705	2.90	-10.98	-0.11	1115.64	-1027.08	21356.881	1031
38710	2.72	-10.86	-0.11	1115.76	-1023.84	21356.883	1031
38715	2.56	-11.15	-0.08	1117.76	-1021.49	21356.895	1031
38720	2.27	-11.36	-0.01	1117.59	-1021.87	21356.898	1031
38725	2.10	-11.24	-0.05	1117.59	-1017.61	21356.904	1031
38730	2.70	-11.81	0.14	1117.55	-1018.86	21356.906	1031
38735	2.32	-11.18	-0.15	1117.90	-1027.62	21356.908	1031
38740	2.64	-11.87	0.05	1119.04	-1018.89	21356.914	1031
38745	2.56	-11.39	-0.19	1118.77	-1008.96	21356.924	1031
38750	2.25	-11.74	0.00	1119.44	-1009.00	21356.928	1031
38755	2.48	-11.88	-0.01	1119.59	-1008.95	21356.934	1031
38760	2.70	-11.53	-0.17	1119.40	-1009.43	21356.936	1031
38765	2.69	-11.81	-0.02	1119.61	-1008.73	21356.939	1031
38770	2.73	-11.63	-0.17	1119.58	-1012.23	21356.941	1031
38775	2.36	-11.61	-0.18	1119.93	-1011.20	21356.949	1031
38780	2.48	-12.16	0.07	1119.90	-1005.52	21356.955	1031
38785	2.15	-12.00	0.06	1120.05	-1005.11	21356.965	1031
38790	2.56	-11.84	-0.09	1120.14	-1007.79	21356.969	1031
38795	2.33	-11.90	-0.05	1120.06	-1004.08	21356.969	1031
38800	2.01	-11.95	-0.20	1122.87	-1006.43	21356.975	1031
38805	3.00	-12.22	-0.16	1123.23	-1006.67	21356.980	1031
38810	2.13	-12.10	-0.20	1124.27	-998.96	21356.988	1031
38815	2.49	-12.29	-0.14	1124.33	-996.72	21356.994	1031
38820	2.31	-12.52	-0.03	1124.33	-995.35	21356.998	1031
38825	2.24	-12.46	-0.04	1123.89	-997.40	21357.000	1031
38830	2.45	-12.35	-0.24	1125.05	-993.85	21357.008	1031
38835	2.08	-12.65	-0.05	1125.52	-998.30	21357.008	1031
38840	2.30	-12.51	-0.12	1125.54	-1005.69	21357.020	1031
38845	2.94	-12.89	-0.00	1125.82	-1001.81	21357.021	1031
38850	2.59	-12.79	-0.13	1126.36	-1015.26	21357.027	1031
38855	2.22	-12.59	-0.23	1126.90	-1019.83	21357.029	1031
38860	2.21	-12.58	-0.26	1127.26	-1012.16	21357.033	1031
38865	2.26	-13.12	-0.07	1127.78	-1008.29	21357.037	1031
38870	2.15	-12.94	-0.13	1127.85	-1012.85	21357.049	1031
38875	2.43	-13.20	-0.03	1127.66	-1013.60	21357.053	1031
38880	2.43	-12.92	-0.16	1127.77	-1012.27	21357.059	1031
38885	2.86	-12.64	-0.37	1127.63	-1013.57	21357.062	1031
38890	2.71	-12.99	-0.21	1128.13	-1014.17	21357.064	1031
38895	2.52	-13.39	-0.14	1129.80	-1018.69	21357.072	1031
38900	2.52	-13.41	-0.08	1130.04	-1015.05	21357.076	1031
38905	2.72	-13.19	-0.21	1130.33	-1013.19	21357.080	1031
38910	2.83	-13.24	-0.23	1130.19	-1010.35	21357.090	1031
38915	2.24	-13.02	-0.28	1130.33	-1018.60	21357.092	1031
38920	2.43	-13.38	-0.11	1130.01	-1012.21	21357.094	1031
38925	2.02	-13.49	-0.18	1132.67	-1009.70	21357.105	1031
38930	2.24	-13.40	-0.20	1132.41	-1017.25	21357.107	1031
38935	2.13	-13.53	-0.15	1132.10	-1014.86	21357.115	1031
38940	2.34	-13.74	-0.06	1132.35	-1014.16	21357.115	1031
38945	2.51	-13.73	-0.13	1133.98	-1016.87	21357.123	1031
38950	2.56	-13.42	-0.26	1133.80	-1014.03	21357.125	1031
38955	1.96	-13.70	-0.04	1133.78	-1018.22	21357.133	1031
38960	2.44	-13.59	-0.23	1133.73	-1019.93	21357.133	1031
38965	2.74	-13.91	-0.19	1135.36	-1016.36	21357.145	1031
38970	2.35	-13.59	-0.34	1135.77	-1013.89	21357.148	1031
38975	2.61	-14.23	-0.01	1135.96	-1012.70	21357.154	1031
38980	2.34	-14.20	-0.08	1136.28	-1010.65	21357.156	1031
38985	3.04	-13.91	-0.31	1136.32	-1007.73	21357.158	1031
38990	2.59	-13.91	-0.27	1136.20	-1009.30	21357.164	1031
38995	2.10	-13.97	-0.26	1137.58	-1020.07	21357.174	1031
39000	2.59	-14.06	-0.29	1137.93	-1016.55	21357.176	1031
39005	2.81	-14.25	-0.25	1137.92	-1015.42	21357.184	1031
39010	2.04	-14.04	-0.36	1137.86	-1018.00	21357.188	1031
39015	2.58	-14.36	-0.21	1137.83	-1015.75	21357.188	1031
39020	2.63	-14.01	-0.50	1139.37	-1012.81	21357.191	1031
39025	2.88	-14.29	-0.39	1139.63	-1012.03	21357.201	1031
39030	2.21	-14.25	-0.40	1140.20	-1008.77	21357.209	1031
39035	2.85	-14.31	-0.40	1139.94	-1010.80	21357.215	1031
39040	2.83	-14.27	-0.52	1140.42	-1007.20	21357.219	1031
39045	2.39	-14.70	-0.20	1140.33	-1012.40	21357.221	1031
39050	2.57	-14.26	-0.44	1140.52	-1007.56	21357.227	1031
39055	2.62	-14.51	-0.37	1140.10	-1014.80	21357.232	1031
39060	2.35	-14.68	-0.38	1142.36	-1017.04	21357.236	1031
39065	2.50	-14.68	-0.39	1142.60	-1014.92	21357.244	1031
39070	2.74	-14.82	-0.39	1143.02	-1016.63	21357.248	1031
39075	2.70	-14.59	-0.53	1142.59	-1011.15	21357.250	1031
39080	2.42	-14.85	-0.44	1143.67	-1010.89	21357.254	1031
39085	2.69	-14.97	-0.43	1144.14	-1013.67	21357.260	1031
39090	3.05	-15.24	-0.30	1144.72	-1007.78	21357.268	1031
39095	2.69	-15.20	-0.39	1144.80	-1003.79	21357.270	1031
39100	2.85	-15.16	-0.40	1144.88	-1007.41	21357.277	1031
39105	2.89	-15.39	-0.32	1144.98	-1010.42	21357.279	1031
39110	2.64	-15.18	-0.51	1145.65	-1012.31	21357.283	1031
39115	2.73	-15.53	-0.36	1145.89	-1014.16	21357.289	1031
39120	3.01	-15.41	-0.45	1145.96	-1013.68	21357.297	1031
39125	2.63	-15.46	-0.38	1145.85	-1011.16	21357.303	1031
39130	2.86	-15.39	-0.49	1146.53	-1010.40	21357.309	1031
39135	2.89	-15.42	-0.57	1147.64	-1002.08	21357.312	1031
39140	2.42	-15.73	-0.37	1147.75	-1003.12	21357.314	1031
39145	2.24	-15.88	-0.30	1147.72	-1000.27	21357.324	1031
39150	2.65	-15.74	-0.45	1147.95	-1003.29	21357.326	1031
39155	2.69	-15.88	-0.43	1148.72	-1002.81	21357.332	1031
39160	2.73	-15.83	-0.45	1148.95	-1000.25	21357.338	1031
39165	2.77	-15.87	-0.46	1149.80	-998.08	21357.342	1031
39170	2.90	-15.73	-0.57	1149.75	-995.18	21357.344	1031
39175	2.62	-15.92	-0.47	1149.76	-992.21	21357.348	1031
39180	3.13	-15.66	-0.64	1150.04	-994.01	21357.354	1031
39185	2.67	-16.06	-0.47	1151.21	-995.71	21357.363	1031
39190	2.90	-15.65	-0.72	1151.22	-991.15	21357.365	1031
39195	2.95	-15.71	-0.59	1151.43	-993.31	21357.373	1031
39200	3.36	-15.75	-0.72	1151.52	-990.37	21357.375	1031
39205	3.77	-15.77	-0.68	1151.31	-992.21	21357.385	1031
39210	2.98	-16.06	-0.56	1151.67	-993.75	21357.383	1031
39215	2.76	-16.39	-0.50	1153.01	-991.28	21357.391	1031
39220	2.47	-16.75	-0.33	1153.54	-988.07	21357.398	1031
39225	2.56	-16.66	-0.39	1154.03	-992.85	21357.404	1031
39230	2.82	-16.83	-0.36	1154.12	-991.82	21357.406	1031
39235	2.88	-16.58	-0.50	1154.16	-986.22	21357.408	1031
39240	2.40	-16.36	-0.58	1154.16	-990.03	21357.416	1031
39245	2.80	-16.54	-0.54	1154.63	-995.45	21357.424	1031
39250	2.95	-16.65	-0.52	1155.53	-993.69	21357.426	1031
39255	2.58	-16.74	-0.44	1155.98	-990.25	21357.434	1031
39260	2.80	-16.66	-0.62	1156.62	-989.36	21357.438	1031
39265	2.45	-16.75	-0.53	1156.57	-990.15	21357.439	1031
39270	2.72	-16.77	-0.49	1156.62	-989.21	21357.441	1031
39275	3.14	-16.69	-0.66	1156.70	-987.37	21357.451	1031
39280	2.90	-16.94	-0.47	1157.89	-984.78	21357.455	1031
39285	2.74	-17.26	-0.43	1158.01	-987.98	21357.465	1031
39290	2.78	-16.94	-0.57	1158.14	-989.36	21357.467	1031
39295	2.82	-17.38	-0.37	1158.11	-986.70	21357.469	1031
39300	3.02	-17.59	-0.34	1159.55	-984.97	21357.477	1031
39305	3.10	-17.37	-0.56	1159.89	-988.96	21357.482	1031
39310	2.56	-16.92	-0.78	1159.89	-986.10	21357.488	1031
39315	2.48	-17.43	-0.46	1159.69	-983.13	21357.494	1031
39320	2.89	-17.12	-0.73	1161.02	-986.37	21357.498	1031
39325	2.48	-17.41	-0.59	1161.45	-985.97	21357.500	1031
39330	3.02	-17.49	-0.64	1161.78	-984.28	21357.504	1031
39335	2.63	-17.78	-0.50	1161.93	-988.58	21357.508	1031
39340	2.36	-18.25	-0.33	1161.97	-987.70	21357.518	1031
39345	2.44	-17.73	-0.55	1161.98	-989.05	21357.520	1031
39350	2.62	-17.86	-0.67	1162.87	-984.02	21357.529	1031
39355	2.85	-18.04	-0.49	1163.27	-983.72	21357.531	1031
39360	2.96	-17.00	-0.68	1164.49	-983.47	21357.537	1031
39365	2.66	-17.89	-0.60	1164.62	-985.02	21357.541	1031
39370	2.19	-17.69	-0.71	1164.59	-984.37	21357.549	1031
39375	2.82	-18.08	-0.57	1164.50	-983.51	21357.553	1031
39380	2.58	-18.11	-0.66	1164.61	-986.79	21357.559	1031
39385	2.69	-18.07	-0.63	1165.99	-984.98	21357.562	1031
39390	3.27	-18.25	-0.68	1165.92	-989.58	21357.564	1031
39395	2.83	-18.17	-0.70	1166.10	-990.13	21357.568	1031
39400	2.72	-17.80	-0.67	1166.07	-990.63	21357.576	1031
39405	2.55	-19.13	-0.43	1167.30	-990.23	21357.580	1031
39410	2.85	-18.49	-0.66	1167.57	-991.11	21357.590	1031
39415	2.96	-18.44	-0.59	1167.75	-985.84	21357.594	1031
39420	2.85	-18.62	-0.56	1167.46	-987.10	21357.594	1031
39425	2.99	-18.58	-0.64	1168.60	-984.59	21357.598	1031
39430	2.93	-18.54	-0.72	1168.83	-978.79	21357.605	1031
39435	2.58	-18.41	-0.80	1168.96	-980.59	21357.615	1031
39440	2.40	-18.52	-0.74	1168.91	-978.10	21357.615	1031
39445	2.91	-18.94	-0.58	1169.47	-989.82	21357.623	1031
39450	2.73	-18.39	-0.80	1169.48	-986.50	21357.625	1031
39455	1.92	-18.98	-0.41	1169.91	-986.21	21357.635	1031
39460	2.94	-18.81	-0.60	1169.96	-986.26	21357.633	1031
39465	2.72	-18.81	-0.76	1171.71	-986.15	21357.645	1031
39470	3.01	-19.10	-0.69	1172.37	-987.44	21357.646	1031
39475	2.53	-18.99	-0.68	1172.67	-978.36	21357.654	1031
39480	2.79	-19.16	-0.72	1172.92	-979.42	21357.656	1031
39485	2.76	-19.17	-0.73	1172.96	-979.76	21357.658	1031
39490	3.04	-19.31	-0.71	1173.00	-978.89	21357.664	1031
39495	2.79	-19.26	-0.78	1173.53	-978.55	21357.670	1031
39500	2.28	-19.52	-0.64	1174.82	-976.88	21357.674	1031
39505	2.95	-19.42	-0.79	1174.61	-978.28	21357.684	1031
39510	3.01	-19.42	-0.74	1174.62	-974.59	21357.688	1031
39515	3.07	-19.59	-0.68	1174.74	-980.11	21357.688	1031
39520	2.59	-19.52	-0.83	1176.13	-972.12	21357.691	1031
39525	2.47	-19.79	-0.82	1176.23	-977.76	21357.699	1031
39530	2.44	-19.73	-0.79	1176.66	-982.12	21357.709	1031
39535	2.93	-20.01	-0.73	1177.07	-980.11	21357.715	1031
39540	2.86	-20.41	-0.72	1177.21	-982.41	21357.719	1031
39545	2.46	-20.14	-0.64	1176.85	-983.93	21357.721	1031
39550	2.86	-19.99	-0.76	1176.88	-979.58	21357.730	1031
39555	2.91	-19.90	-0.79	1177.17	-982.28	21357.732	1031
39560	2.54	-20.19	-0.72	1179.07	-969.55	21357.736	1031
39565	2.66	-20.32	-0.80	1179.44	-967.65	21357.746	1031
39570	3.37	-19.60	-1.18	1178.91	-969.73	21357.748	1031
39575	2.89	-20.05	-0.88	1179.28	-968.87	21357.750	1031
39580	2.84	-20.33	-0.78	1179.39	-963.61	21357.756	1031
39585	2.42	-20.46	-0.70	1179.22	-968.63	21357.760	1031
39590	3.06	-21.26	-0.77	1181.30	-965.24	21357.768	1031
39595	2.82	-20.83	-0.77	1181.47	-967.52	21357.771	1031
39600	3.19	-20.87	-0.80	1181.60	-964.73	21357.777	1031
39605	2.61	-20.44	-0.90	1181.69	-967.10	21357.779	1031
39610	2.76	-20.63	-0.98	1182.61	-967.59	21357.783	1031
39615	2.65	-20.88	-0.80	1182.92	-967.06	21357.789	1031
39620	2.47	-20.58	-0.76	1183.19	-964.80	21357.797	1030
39625	2.81	-20.84	-0.81	1182.82	-963.32	21357.803	1030
39630	2.78	-21.30	-0.78	1182.91	-964.27	21357.809	1030
39635	2.53	-20.73	-0.88	1181.32	-961.46	21357.812	1030
39640	2.80	-20.47	-0.85	1181.31	-959.26	21357.814	1030
39645	2.74	-20.26	-0.96	1181.04	-960.89	21357.824	1030
39650	3.26	-20.62	-0.87	1180.98	-958.81	21357.826	1030
39655	3.22	-20.78	-0.81	1180.74	-959.23	21357.834	1030
39660	2.90	-20.63	-0.73	1180.74	-960.69	21357.840	1030
39665	3.09	-20.56	-0.73	1179.86	-959.20	21357.842	1030
39670	3.30	-20.30	-0.83	1179.94	-961.57	21357.844	1030
39675	2.86	-20.13	-1.02	1179.70	-963.17	21357.852	1030
39680	2.87	-20.59	-0.67	1179.66	-965.26	21357.852	1030
39685	3.20	-20.12	-0.81	1178.44	-965.33	21357.865	1030
39690	3.00	-20.31	-0.67	1178.43	-967.37	21357.865	1030
39695	2.04	-19.96	-0.68	1177.81	-963.25	21357.873	1030
39700	2.63	-19.79	-1.00	1177.62	-964.03	21357.875	1030
39705	2.63	-20.04	-0.93	1177.76	-959.87	21357.879	1030
39710	2.75	-20.17	-0.80	1177.62	-961.16	21357.883	1030
39715	2.63	-20.26	-0.73	1176.41	-954.91	21357.891	1030
39720	2.94	-20.11	-0.69	1176.09	-952.50	21357.898	1030
39725	2.52	-19.83	-0.89	1175.82	-954.72	21357.904	1030
39730	2.40	-20.15	-0.66	1175.81	-963.16	21357.906	1030
39735	2.73	-20.05	-0.72	1175.68	-964.08	21357.908	1030
39740	3.50	-20.60	-0.45	1175.86	-960.46	21357.916	1030
39745	2.83	-19.67	-0.73	1175.08	-957.42	21357.922	1030
39750	2.86	-19.73	-0.76	1173.60	-962.23	21357.928	1030
39755	2.68	-19.45	-0.81	1173.33	-965.54	21357.934	1030
39760	2.70	-19.50	-0.72	1172.89	-961.29	21357.938	1030
39765	2.82	-19.47	-0.86	1172.92	-962.59	21357.939	1030
39770	2.47	-19.55	-0.71	1172.95	-961.51	21357.941	1030
39775	2.68	-19.57	-0.81	1173.02	-962.61	21357.951	1030
39780	2.62	-19.36	-0.70	1171.44	-966.89	21357.955	1030
39785	2.61	-19.38	-0.64	1171.63	-966.18	21357.963	1030
39790	2.59	-19.12	-0.74	1171.77	-967.60	21357.969	1030
39795	2.47	-19.40	-0.72	1171.78	-964.11	21357.969	1030
39800	3.03	-18.99	-0.88	1170.46	-962.04	21357.975	1030
39805	2.85	-19.17	-0.71	1170.17	-964.67	21357.982	1030
39810	3.10	-18.99	-0.82	1169.26	-975.08	21357.986	1030
39815	3.05	-19.07	-0.68	1169.48	-973.80	21357.996	1030
39820	2.37	-18.79	-0.86	1169.32	-977.41	21357.998	1030
39825	2.75	-19.09	-0.73	1169.57	-982.33	21358.000	1030
39830	2.59	-19.02	-0.87	1168.06	-972.35	21358.008	1030
39835	2.77	-18.78	-0.81	1167.71	-974.77	21358.010	1030
39840	2.04	-18.81	-0.70	1168.24	-976.66	21358.018	1030
39845	2.46	-18.54	-0.96	1167.94	-973.07	21358.020	1030
39850	2.92	-18.98	-0.66	1167.04	-974.14	21358.027	1030
39855	2.83	-18.73	-0.68	1166.53	-976.23	21358.029	1030
39860	2.97	-18.70	-0.70	1165.88	-974.55	21358.033	1030
39865	2.45	-18.63	-0.66	1165.67	-970.65	21358.039	1030
39870	3.32	-17.92	-1.21	1165.71	-970.37	21358.049	1030
39875	2.77	-18.28	-0.91	1165.55	-974.04	21358.051	1030
39880	2.63	-18.17	-0.84	1165.66	-968.58	21358.059	1030
39885	2.30	-18.20	-0.84	1165.67	-970.09	21358.062	1030
39890	2.81	-18.14	-0.87	1165.31	-976.41	21358.064	1030
39895	3.03	-18.09	-0.85	1163.50	-972.48	21358.072	1030
39900	2.97	-18.15	-0.80	1163.32	-970.39	21358.076	1030
39905	2.51	-18.02	-0.80	1163.51	-976.81	21358.080	1030
39910	3.09	-18.30	-0.70	1163.26	-972.05	21358.088	1030
39915	2.59	-18.14	-0.70	1163.26	-968.47	21358.092	1030
39920	2.57	-18.30	-0.65	1162.84	-975.09	21358.094	1030
39925	2.37	-17.77	-0.72	1161.56	-977.67	21358.104	1030
39930	3.22	-17.82	-0.73	1161.56	-975.31	21358.104	1030
39935	2.81	-17.90	-0.62	1161.56	-977.94	21358.115	1030
39940	2.84	-17.93	-0.59	1161.47	-979.90	21358.115	1030
39945	2.85	-17.81	-0.71	1159.68	-978.48	21358.123	1030
39950	2.70	-17.70	-0.66	1159.63	-976.71	21358.125	1030
39955	2.73	-17.91	-0.62	1159.61	-978.01	21358.135	1030
39960	2.18	-17.89	-0.63	1159.74	-975.01	21358.139	1030
39965	2.39	-17.63	-0.64	1158.57	-980.14	21358.143	1030
39970	2.59	-17.60	-0.55	1157.90	-980.08	21358.146	1030
39975	2.52	-17.53	-0.56	1157.06	-981.39	21358.154	1030
39980	2.20	-17.13	-0.71	1157.06	-983.75	21358.156	1030
39985	2.67	-17.07	-0.41	1157.09	-981.75	21358.164	1030
39990	2.66	-17.21	-0.69	1157.25	-990.00	21358.164	1030
39995	2.78	-17.44	-0.57	1156.69	-987.66	21358.174	1030
40000	2.56	-16.92	-0.73	1155.98	-989.27	21358.176	1030
40005	2.76	-16.35	-0.81	1155.03	-990.53	21358.184	1030
40010	2.35	-16.71	-0.74	1155.32	-988.55	21358.188	1030
40015	2.83	-17.02	-0.65	1155.07	-982.51	21358.189	1030
40020	2.23	-16.94	-0.65	1155.14	-982.78	21358.191	1030
40025	2.99	-17.00	-0.57	1154.94	-983.67	21358.201	1030
40030	2.24	-16.60	-0.73	1153.95	-985.97	21358.207	1030
40035	2.67	-16.81	-0.74	1154.09	-985.84	21358.215	1030
40040	2.33	-17.02	-0.47	1153.97	-989.25	21358.219	1030
40045	2.72	-16.49	-0.76	1153.79	-991.87	21358.221	1030
40050	2.71	-16.59	-0.65	1152.34	-987.49	21358.227	1030
40055	2.85	-16.68	-0.58	1152.39	-984.90	21358.232	1030
40060	1.96	-16.25	-0.67	1151.31	-996.12	21358.236	1030
40065	2.71	-16.35	-0.71	1151.31	-990.85	21358.244	1030
40070	2.64	-16.47	-0.62	1151.51	-990.70	21358.248	1030
40075	2.07	-16.56	-0.52	1151.68	-986.11	21358.250	1030
40080	2.11	-16.41	-0.32	1150.35	-981.69	21358.258	1030
40085	2.89	-16.30	-0.58	1150.24	-980.93	21358.260	1030
40090	2.45	-16.03	-0.73	1150.21	-980.49	21358.268	1030
40095	2.83	-16.33	-0.58	1150.12	-984.42	21358.271	1030
40100	2.38	-16.18	-0.42	1149.19	-989.94	21358.277	1030
40105	2.62	-16.04	-0.55	1148.88	-990.96	21358.279	1030
40110	2.69	-15.83	-0.64	1148.44	-987.15	21358.283	1030
40115	2.67	-16.01	-0.52	1148.02	-991.50	21358.291	1030
40120	2.65	-16.04	-0.57	1147.95	-986.57	21358.299	1030
40125	2.88	-16.04	-0.46	1148.09	-989.18	21358.303	1030
40130	2.85	-15.94	-0.53	1148.00	-987.57	21358.309	1030
40135	2.70	-15.72	-0.63	1147.42	-989.91	21358.312	1030
40140	3.06	-15.81	-0.59	1147.62	-993.29	21358.314	1030
40145	2.36	-16.21	-0.41	1147.47	-988.04	21358.322	1030
40150	2.42	-15.87	-0.44	1147.64	-984.67	21358.326	1030
40155	2.80	-16.20	-0.38	1147.59	-988.01	21358.330	1030
40160	2.91	-15.61	-0.65	1146.72	-990.89	21358.340	1030
40165	2.71	-15.38	-0.56	1144.64	-990.44	21358.342	1030
40170	3.11	-15.17	-0.72	1144.66	-989.24	21358.344	1030
40175	2.56	-15.39	-0.49	1143.84	-989.51	21358.352	1030
40180	2.68	-15.50	-0.52	1143.70	-991.75	21358.357	1030
40185	2.99	-15.34	-0.60	1144.03	-994.94	21358.365	1030
40190	2.42	-15.41	-0.44	1143.73	-995.83	21358.363	1030
40195	2.47	-14.47	-0.66	1142.75	-995.31	21358.373	1030
40200	2.24	-15.11	-0.51	1142.45	-997.30	21358.375	1030
40205	3.01	-15.72	-0.35	1142.24	-988.19	21358.383	1030
40210	2.65	-15.20	-0.51	1142.29	-992.23	21358.342	1030
40215	2.85	-15.46	-0.41	1141.50	-997.20	21358.346	1030
40220	2.69	-14.92	-0.39	1140.57	-1000.86	21358.348	1030
40225	3.12	-14.84	-0.60	1141.67	-998.96	21358.357	1030
40230	2.77	-14.84	-0.73	1142.91	-995.65	21358.363	1030
40235	2.36	-15.35	-0.44	1143.22	-999.61	21358.369	1030
40240	2.36	-14.98	-0.61	1142.98	-997.76	21358.373	1030
40245	2.33	-15.25	-0.33	1142.92	-1001.50	21358.377	1030
40250	2.73	-15.15	-0.52	1141.43	-998.88	21358.387	1030
40255	2.42	-15.02	-0.50	1141.26	-999.19	21358.389	1030
40260	2.43	-14.93	-0.57	1141.43	-998.09	21358.393	1030
40265	3.00	-15.13	-0.44	1141.41	-1000.34	21358.400	1030
40270	3.16	-14.96	-0.36	1140.04	-999.05	21358.404	1030
40275	2.56	-15.02	-0.35	1139.86	-996.02	21358.406	1030
40280	2.84	-15.05	-0.46	1139.64	-997.93	21358.410	1030
40285	2.61	-14.88	-0.40	1139.41	-1006.12	21358.418	1030
40290	2.61	-14.55	-0.44	1139.44	-1009.12	21358.424	1030
40295	2.80	-14.85	-0.48	1139.01	-1000.53	21358.426	1030
40300	2.75	-14.69	-0.46	1139.14	-1001.87	21358.434	1030
40305	2.74	-14.84	-0.46	1139.18	-1007.26	21358.438	1030
40310	2.65	-14.20	-0.49	1137.15	-1009.11	21358.443	1030
40315	2.39	-14.58	-0.36	1137.19	-1009.73	21358.449	1030
40320	2.96	-14.16	-0.55	1136.90	-1011.70	21358.453	1030
40325	2.66	-14.16	-0.55	1136.88	-1009.05	21358.457	1030
40330	2.41	-14.54	-0.23	1135.73	-1012.54	21358.467	1030
40335	2.81	-14.25	-0.41	1135.30	-1011.44	21358.469	1030
40340	2.39	-14.26	-0.39	1134.99	-1011.26	21358.475	1030
40345	2.07	-13.50	-0.67	1134.60	-1006.04	21358.479	1030
40350	2.61	-14.11	-0.40	1134.53	-1007.53	21358.482	1030
40355	2.57	-14.31	-0.35	1134.47	-1009.63	21358.490	1030
40360	2.89	-14.40	-0.33	1134.09	-1006.99	21358.494	1030
40365	2.70	-13.90	-0.47	1132.87	-1007.26	21358.500	1030
40370	2.61	-14.21	-0.32	1133.27	-1006.53	21358.500	1030
40375	2.86	-14.03	-0.41	1133.17	-1002.91	21358.510	1030
40380	2.25	-13.96	-0.33	1133.01	-1000.07	21358.514	1030
40385	2.76	-14.04	-0.25	1131.87	-1001.36	21358.521	1030
40390	2.68	-14.18	-0.17	1131.63	-997.42	21358.523	1030
40395	2.86	-13.41	-0.55	1131.13	-999.71	21358.529	1030
40400	2.33	-13.77	-0.30	1131.02	-1000.55	21358.531	1030
40405	2.54	-13.54	-0.42	1130.76	-1001.97	21358.533	1030
40410	2.78	-13.48	-0.48	1130.72	-1006.19	21358.541	1030
40415	2.92	-13.27	-0.51	1129.52	-1008.75	21358.549	1030
40420	2.32	-13.37	-0.39	1129.44	-1005.04	21358.555	1030
40425	2.81	-13.53	-0.34	1129.21	-1002.46	21358.559	1030
40430	2.67	-13.37	-0.43	1129.48	-1002.37	21358.562	1030
40435	2.76	-13.36	-0.33	1127.94	-1010.20	21358.570	1030
40440	2.74	-13.70	-0.12	1127.81	-1008.71	21358.570	1030
40445	2.20	-13.14	-0.34	1127.83	-1008.03	21358.582	1030
40450	2.42	-13.45	-0.26	1127.91	-1008.18	21358.582	1030
40455	2.83	-12.65	-0.65	1126.32	-1022.47	21358.590	1030
40460	2.57	-13.16	-0.28	1126.27	-1004.85	21358.592	1030
40465	2.26	-13.16	-0.29	1126.31	-1003.54	21358.596	1030
40470	2.54	-13.22	-0.26	1126.37	-1002.49	21358.598	1030
40475	3.19	-13.02	-0.43	1125.53	-1005.84	21358.607	1030
40480	2.42	-12.94	-0.24	1124.86	-1010.21	21358.613	1030
40485	2.42	-12.83	-0.26	1124.82	-1011.63	21358.621	1030
40490	2.49	-12.97	-0.21	1124.96	-1009.09	21358.625	1030
40495	2.92	-12.59	-0.39	1124.60	-1009.84	21358.627	1030
40500	2.50	-12.85	-0.17	1123.34	-1014.18	21358.631	1030
40505	2.80	-12.79	-0.25	1123.30	-1009.75	21358.639	1030
40510	2.28	-13.01	-0.03	1122.55	-1010.37	21358.643	1030
40515	2.38	-12.76	-0.11	1122.56	-1017.31	21358.652	1030
40520	3.00	-12.45	-0.33	1122.59	-1016.07	21358.654	1030
40525	2.63	-12.56	-0.26	1122.41	-1011.71	21358.656	1030
40530	2.67	-12.24	-0.35	1121.28	-1015.53	21358.660	1030
40535	2.79	-12.45	-0.20	1121.21	-1015.07	21358.670	1030
40540	2.58	-12.71	0.06	1120.33	-1014.79	21358.676	1030
40545	2.68	-12.33	-0.20	1120.45	-1017.07	21358.676	1030
40550	2.27	-12.39	-0.15	1120.34	-1017.47	21358.684	1030
40555	2.86	-12.23	-0.26	1120.46	-1021.23	21358.688	1030
40560	2.96	-12.58	-0.09	1119.12	-1018.93	21358.695	1030
40565	2.50	-12.45	-0.03	1118.86	-1016.71	21358.697	1030
40570	2.10	-12.28	-0.32	1118.89	-1020.77	21358.705	1030
40575	2.81	-12.36	-0.07	1119.17	-1015.77	21358.709	1030
40580	2.50	-11.83	-0.26	1118.00	-1018.19	21358.715	1030
40585	2.70	-12.19	-0.11	1117.43	-1019.88	21358.719	1030
40590	2.28	-12.14	-0.13	1117.17	-1013.34	21358.721	1030
40595	2.44	-12.31	-0.00	1116.63	-1012.92	21358.729	1030
40600	2.42	-11.57	-0.26	1116.66	-1012.91	21358.734	1030
40605	2.36	-11.62	-0.26	1116.46	-1013.77	21358.738	1030
40610	2.72	-11.74	-0.25	1116.00	-1013.74	21358.746	1030
40615	2.69	-11.95	-0.04	1114.93	-1014.98	21358.750	1030
40620	2.62	-11.81	-0.05	1115.19	-1019.19	21358.750	1030
40625	2.63	-11.66	-0.17	1115.19	-1017.86	21358.754	1030
40630	2.53	-11.66	-0.15	1114.85	-1022.00	21358.764	1030
40635	2.47	-11.27	-0.23	1113.56	-1019.73	21358.768	1030
40640	2.39	-11.88	0.04	1113.45	-1024.47	21358.771	1030
40645	2.65	-11.38	-0.17	1113.35	-1022.55	21358.777	1030
40650	2.59	-11.74	-0.02	1113.51	-1022.79	21358.781	1030
40655	2.61	-11.46	-0.06	1113.28	-1017.22	21358.789	1030
40660	2.36	-11.33	-0.14	1113.15	-1021.57	21358.791	1030
40665	2.36	-11.35	-0.07	1112.05	-1026.50	21358.799	1030
40670	2.53	-11.31	-0.10	1111.77	-1023.65	21358.809	1030
40675	2.60	-11.77	0.15	1110.00	-1035.47	21358.811	1030
40680	2.55	-11.48	0.08	1110.06	-1035.17	21358.812	1030
40685	2.11	-11.49	0.11	1110.36	-1033.17	21358.820	1030
40690	2.74	-11.10	-0.13	1110.08	-1031.34	21358.820	1030
40695	2.60	-11.33	0.05	1109.22	-1032.02	21358.832	1030
40700	2.46	-11.07	-0.02	1108.60	-1034.93	21358.834	1030
40705	2.56	-11.31	0.10	1108.04	-1029.09	21358.840	1030
40710	2.23	-11.37	0.17	1107.91	-1035.22	21358.842	1030
40715	2.57	-10.90	-0.03	1107.93	-1033.24	21358.846	1030
40720	2.31	-10.63	-0.12	1108.22	-1030.92	21358.848	1030
40725	2.77	-10.76	-0.08	1107.34	-1032.36	21358.857	1030
40730	2.22	-10.71	-0.02	1106.40	-1033.74	21358.863	1030
40735	2.48	-10.80	0.04	1106.58	-1038.69	21358.871	1030
40740	2.12	-10.55	-0.09	1106.72	-1042.68	21358.875	1030
40745	2.47	-10.62	-0.04	1106.51	-1035.94	21358.877	1030
40750	2.82	-10.73	0.06	1105.29	-1042.01	21358.881	1030
40755	2.13	-10.60	0.06	1104.96	-1041.30	21358.889	1030
40760	1.80	-10.46	0.07	1104.27	-1048.01	21358.893	1030
40765	2.88	-10.64	0.11	1104.44	-1047.65	21358.900	1030
40770	2.98	-10.60	0.05	1104.32	-1040.09	21358.904	1030
40775	2.37	-10.54	0.08	1104.34	-1036.83	21358.906	1030
40780	2.21	-10.71	0.18	1102.94	-1040.22	21358.916	1030
40785	2.25	-10.46	0.09	1102.73	-1040.94	21358.918	1030
40790	1.98	-10.66	0.19	1102.84	-1048.97	21358.926	1030
40795	2.87	-10.64	0.16	1102.63	-1046.82	21358.926	1030
40800	2.02	-9.75	-0.11	1101.66	-1043.39	21358.936	1030
40805	2.58	-10.27	0.08	1101.68	-1043.80	21358.938	1030
40810	2.04	-9.98	-0.00	1101.74	-1041.47	21358.939	1030
40815	2.92	-10.62	0.29	1101.73	-1040.00	21358.945	1030
40820	2.09	-10.26	0.26	1100.23	-1037.54	21358.953	1030
40825	2.60	-10.11	0.15	1100.12	-1036.91	21358.959	1030
40830	2.40	-10.32	0.29	1100.12	-1036.63	21358.965	1030
40835	2.51	-10.12	0.22	1100.13	-1035.86	21358.969	1030
40840	2.43	-10.00	0.17	1099.50	-1036.67	21358.971	1030
40845	2.45	-9.99	0.21	1098.76	-1040.14	21358.979	1030
40850	2.63	-10.04	0.20	1098.63	-1042.16	21358.984	1030
40855	2.91	-10.28	0.29	1098.75	-1041.77	21358.986	1030
40860	3.27	-10.25	0.25	1098.45	-1037.59	21358.996	1030
40865	2.81	-9.92	0.23	1097.23	-1038.18	21359.000	1030
40870	2.94	-9.31	0.06	1097.05	-1034.40	21359.000	1030
40875	2.29	-9.25	0.13	1096.20	-1034.93	21359.012	1030
40880	2.00	-9.53	0.20	1096.12	-1036.48	21359.014	1030
40885	2.54	-9.91	0.24	1096.30	-1042.73	21359.021	1030
40890	2.54	-10.17	0.39	1096.52	-1043.63	21359.023	1030
40895	2.46	-9.90	0.42	1094.85	-1044.22	21359.029	1030
40900	2.43	-9.27	0.12	1094.88	-1043.87	21359.031	1030
40905	2.63	-9.37	0.17	1094.71	-1042.47	21359.039	1030
40910	2.48	-9.81	0.39	1095.11	-1045.46	21359.039	1030
40915	2.00	-9.41	0.41	1093.96	-1052.54	21359.051	1030
40920	2.43	-9.00	0.23	1093.70	-1055.95	21359.055	1030
40925	2.78	-9.00	0.22	1092.97	-1059.41	21359.061	1030
40930	2.48	-9.32	0.37	1092.70	-1060.03	21359.062	1030
40935	2.79	-9.59	0.60	1092.67	-1060.26	21359.070	1030
40940	2.55	-9.20	0.45	1092.61	-1068.30	21359.072	1030
40945	2.25	-8.78	0.32	1092.59	-1063.50	21359.076	1030
40950	2.34	-9.14	0.32	1092.69	-1065.68	21359.084	1030
40955	2.29	-9.34	0.31	1091.73	-1068.77	21359.090	1030
40960	2.32	-8.88	0.25	1090.44	-1064.13	21359.092	1030
40965	2.00	-9.02	0.32	1090.12	-1062.99	21359.096	1030
40970	2.69	-8.93	0.19	1090.16	-1056.84	21359.104	1030
40975	2.40	-9.52	0.43	1089.90	-1051.72	21359.107	1030
40980	2.02	-9.17	0.38	1088.57	-1057.33	21359.113	1030
40985	2.09	-8.56	0.28	1088.66	-1063.57	21359.121	1030
40990	2.01	-8.90	0.38	1087.76	-1065.58	21359.123	1030
40995	2.64	-8.73	0.27	1088.18	-1063.80	21359.127	1030
41000	2.30	-9.02	0.48	1088.10	-1059.87	21359.129	1030
41005	2.14	-9.22	0.52	1087.90	-1055.47	21359.139	1030
41010	2.64	-8.36	0.14	1086.04	-1065.55	21359.143	1030
41015	2.32	-8.74	0.56	1085.92	-1064.92	21359.152	1030
41020	2.28	-8.78	0.57	1086.18	-1065.83	21359.154	1030
41025	2.24	-8.66	0.49	1086.30	-1069.89	21359.156	1030
41030	2.54	-8.20	0.29	1084.86	-1073.72	21359.166	1030
41035	2.48	-8.47	0.50	1084.85	-1069.39	21359.166	1030
41040	2.20	-7.85	0.61	1084.69	-1067.14	21359.176	1030
41045	2.24	-8.23	0.42	1084.81	-1066.36	21359.178	1030
41050	2.41	-8.33	0.48	1083.91	-1071.52	21359.184	1030
41055	2.55	-7.99	0.29	1083.43	-1073.52	21359.188	1030
41060	2.17	-8.07	0.45	1083.17	-1066.98	21359.189	1030
41065	2.77	-8.18	0.47	1082.69	-1065.54	21359.197	1030
41070	2.50	-8.18	0.52	1082.47	-1061.59	21359.201	1030
41075	2.60	-8.41	0.60	1082.63	-1064.30	21359.209	1030
41080	1.96	-8.13	0.52	1082.31	-1063.25	21359.215	1030
41085	2.21	-7.90	0.47	1081.04	-1061.70	21359.217	1030
41090	2.37	-8.00	0.59	1080.89	-1057.78	21359.221	1030
41095	2.09	-8.44	0.81	1080.21	-1065.66	21359.230	1030
41100	2.31	-7.81	0.44	1080.00	-1067.13	21359.232	1030
41105	2.49	-7.79	0.47	1080.21	-1069.23	21359.240	1030
41110	2.12	-7.90	0.59	1080.11	-1067.61	21359.246	1030
41115	2.91	-8.47	0.84	1078.71	-1067.72	21359.250	1030
41120	2.86	-8.00	0.62	1078.73	-1074.29	21359.250	1030
41125	2.34	-8.00	0.66	1078.88	-1069.72	21359.254	1030
41130	2.22	-7.75	0.64	1078.63	-1066.50	21359.264	1030
41135	2.00	-8.08	0.85	1077.27	-1070.67	21359.268	1030
41140	2.55	-7.94	0.75	1077.18	-1073.92	21359.271	1030
41145	2.35	-7.82	0.68	1076.96	-1075.01	21359.279	1030
41150	2.15	-7.84	0.70	1076.99	-1074.40	21359.281	1030
41155	1.57	-7.90	0.88	1075.78	-1071.12	21359.289	1030
41160	2.35	-7.52	0.64	1075.86	-1071.01	21359.291	1030
41165	2.72	-7.47	0.63	1075.63	-1071.03	21359.299	1030
41170	2.32	-8.15	0.95	1075.58	-1074.17	21359.307	1030
41175	2.63	-7.43	0.69	1073.87	-1080.25	21359.311	1030
41180	2.11	-7.56	0.82	1073.82	-1077.72	21359.312	1030
41185	2.05	-7.34	0.70	1073.80	-1079.06	21359.314	1030
41190	2.46	-6.82	0.42	1073.91	-1074.87	21359.320	1030
41195	2.41	-7.67	0.80	1073.46	-1072.58	21359.330	1030
41200	2.87	-8.05	0.95	1072.27	-1077.58	21359.334	1030
41205	2.19	-7.30	0.69	1071.85	-1074.95	21359.340	1030
41210	2.74	-7.70	0.89	1071.57	-1081.97	21359.342	1030
41215	2.47	-7.80	0.92	1071.31	-1084.25	21359.346	1030
41220	2.45	-7.24	0.76	1070.94	-1085.34	21359.350	1030
41225	2.31	-7.32	0.82	1070.60	-1082.83	21359.357	1030
41230	1.98	-6.98	0.71	1070.25	-1085.35	21359.361	1030
41235	2.35	-7.36	0.88	1070.06	-1089.43	21359.369	1030
41240	2.32	-7.07	0.73	1070.24	-1083.32	21359.373	1030
41245	2.76	-7.38	0.94	1069.95	-1083.66	21359.377	1030
41250	3.12	-7.52	0.91	1068.39	-1080.79	21359.385	1030
41255	2.49	-6.84	0.74	1068.71	-1078.40	21359.387	1030
41260	2.46	-7.08	0.83	1068.65	-1080.64	21359.396	1030
41265	2.07	-7.04	0.88	1068.68	-1082.20	21359.400	1030
41270	2.79	-7.05	0.88	1067.27	-1079.82	21359.404	1030
41275	2.85	-7.05	0.87	1067.38	-1078.85	21359.406	1030
41280	2.67	-6.84	0.83	1067.25	-1083.99	21359.410	1030
41285	2.66	-6.58	0.72	1067.22	-1083.53	21359.414	1030
41290	2.71	-6.71	0.80	1066.10	-1089.86	21359.426	1030
41295	2.37	-6.73	0.85	1065.63	-1080.84	21359.428	1030
41300	2.43	-7.23	1.05	1065.63	-1078.48	21359.434	1030
41305	2.24	-6.86	0.91	1065.81	-1081.71	21359.438	1030
41310	2.23	-7.20	1.10	1064.33	-1082.81	21359.443	1030
41315	2.72	-7.01	1.04	1064.05	-1085.12	21359.447	1030
41320	2.26	-6.90	1.07	1064.12	-1085.95	21359.455	1030
41325	2.48	-6.98	1.07	1063.97	-1087.85	21359.459	1030
41330	2.65	-6.94	1.04	1063.31	-1086.28	21359.465	1030
41335	2.86	-6.86	1.08	1062.82	-1088.36	21359.469	1030
41340	2.82	-6.58	0.98	1063.06	-1092.63	21359.471	1030
41345	2.61	-7.02	1.15	1063.10	-1088.50	21359.479	1030
41350	2.73	-6.44	0.90	1062.93	-1093.50	21359.482	1030
41355	2.19	-6.23	0.90	1062.19	-1092.83	21359.488	1030
41360	2.26	-6.20	0.91	1062.18	-1093.30	21359.494	1030
41365	2.40	-6.81	1.20	1060.59	-1087.86	21359.498	1030
41370	2.44	-6.60	1.16	1060.64	-1090.87	21359.500	1030
41375	2.51	-6.43	1.05	1060.58	-1095.56	21359.510	1030
41380	2.69	-6.15	0.95	1060.90	-1093.69	21359.514	1030
41385	2.33	-6.55	1.15	1060.50	-1091.47	21359.518	1030
41390	3.06	-6.59	1.10	1060.61	-1093.87	21359.525	1030
41395	2.20	-6.08	1.06	1058.43	-1101.19	21359.529	1030
41400	2.19	-5.69	0.89	1058.30	-1100.31	21359.531	1030
41405	2.25	-6.34	1.15	1058.42	-1101.22	21359.533	1030
41410	2.63	-6.13	1.04	1058.34	-1102.40	21359.543	1030
41415	1.96	-6.68	1.31	1057.23	-1104.21	21359.551	1030
41420	2.43	-6.29	1.15	1056.79	-1103.92	21359.555	1030
41425	1.37	-6.47	1.36	1057.02	-1107.83	21359.561	1030
41430	2.60	-5.92	1.01	1056.72	-1103.06	21359.562	1030
41435	2.36	-6.45	1.26	1056.98	-1095.12	21359.570	1030
41440	2.50	-5.91	1.00	1056.95	-1081.52	21359.572	1030
41445	2.51	-5.75	1.04	1055.26	-1103.20	21359.580	1030
41450	2.39	-5.99	1.20	1054.37	-1107.37	21359.584	1030
41455	2.25	-6.14	1.27	1054.26	-1108.05	21359.590	1030
41460	2.65	-5.78	1.16	1053.89	-1112.61	21359.592	1030
41465	2.11	-5.79	1.12	1053.62	-1107.02	21359.596	1030
41470	2.18	-5.67	1.15	1053.80	-1104.69	21359.598	1030
41475	2.85	-5.60	1.05	1053.47	-1106.35	21359.609	1030
41480	2.59	-5.16	0.96	1052.80	-1112.18	21359.615	1030
41485	2.04	-5.76	1.23	1052.82	-1108.87	21359.621	1030
41490	2.27	-5.50	1.09	1052.55	-1107.29	21359.623	1030
41495	2.41	-5.42	1.13	1052.84	-1107.95	21359.627	1030
41500	1.89	-5.92	1.30	1052.37	-1108.07	21359.637	1030
41505	2.16	-5.66	1.24	1052.43	-1119.47	21359.639	1030
41510	2.90	-5.24	1.03	1051.88	-1117.01	21359.646	1030
41515	2.21	-5.38	1.12	1051.75	-1120.21	21359.652	1030
41520	2.13	-4.96	1.08	1049.83	-1113.63	21359.654	1030
41525	2.58	-5.09	1.09	1049.66	-1117.56	21359.656	1030
41530	2.14	-5.22	1.30	1049.13	-1119.54	21359.664	1030
41535	2.16	-5.42	1.30	1049.08	-1117.72	21359.666	1030
41540	2.21	-5.34	1.29	1049.13	-1117.05	21359.678	1030
41545	2.39	-5.48	1.38	1049.31	-1123.00	21359.676	1030
41550	2.05	-5.43	1.40	1047.95	-1121.01	21359.684	1030
41555	2.32	-5.16	1.28	1047.52	-1123.87	21359.688	1030
41560	1.57	-5.56	1.51	1047.34	-1124.46	21359.693	1030
41565	1.92	-5.36	1.37	1047.26	-1124.78	21359.697	1030
41570	2.14	-5.10	1.28	1047.51	-1125.00	21359.701	1030
41575	2.60	-5.35	1.36	1047.33	-1127.90	21359.707	1030
41580	2.44	-5.67	1.52	1046.42	-1124.94	21359.715	1030
41585	2.08	-5.02	1.34	1045.16	-1121.05	21359.719	1030
41590	1.84	-4.52	1.19	1045.13	-1120.58	21359.721	1030
41595	1.83	-4.55	1.23	1044.99	-1116.82	21359.727	1030
41600	1.71	-4.91	1.37	1044.93	-1115.36	21359.734	1030
41605	1.96	-4.86	1.39	1044.81	-1120.54	21359.738	1030
41610	2.34	-4.70	1.30	1044.16	-1122.26	21359.746	1030
41615	1.86	-4.49	1.33	1042.66	-1117.41	21359.748	1030
41620	1.83	-4.63	1.37	1042.47	-1120.34	21359.750	1030
41625	2.30	-4.48	1.35	1042.37	-1119.40	21359.760	1030
41630	1.76	-4.93	1.54	1042.08	-1122.69	21359.764	1030
41635	2.27	-4.68	1.42	1042.09	-1122.50	21359.768	1030
41640	1.60	-4.82	1.50	1041.86	-1120.87	21359.775	1030
41645	1.90	-4.49	1.38	1040.58	-1125.37	21359.779	1030
41650	1.97	-4.38	1.39	1040.54	-1127.67	21359.781	1030
41655	1.45	-4.45	1.45	1039.85	-1125.52	21359.783	1030
41660	1.69	-4.63	1.49	1039.64	-1121.09	21359.795	1030
41665	1.46	-4.57	1.56	1039.08	-1118.81	21359.799	1030
41670	1.82	-4.38	1.45	1039.25	-1120.34	21359.805	1030
41675	2.19	-4.28	1.40	1039.17	-1121.02	21359.809	1030
41680	1.55	-4.17	1.39	1039.22	-1118.77	21359.812	1030
41685	2.27	-4.52	1.60	1037.77	-1116.97	21359.814	1030
41690	2.29	-4.15	1.48	1037.35	-1121.96	21359.822	1030
41695	2.56	-4.39	1.59	1037.58	-1118.10	21359.830	1030
41700	2.35	-4.60	1.66	1037.17	-1120.04	21359.834	1030
41705	1.79	-4.30	1.57	1036.99	-1122.42	21359.840	1030
41710	2.34	-3.94	1.39	1036.96	-1118.55	21359.842	1030
41715	1.81	-4.08	1.53	1036.24	-1123.75	21359.846	1030
41720	1.62	-4.12	1.61	1035.18	-1124.66	21359.852	1030
41725	2.02	-4.37	1.69	1034.88	-1120.45	21359.859	1030
41730	2.00	-4.56	1.74	1034.71	-1124.78	21359.865	1030
41735	1.87	-4.71	1.98	1035.17	-1127.38	21359.869	1030
41740	1.59	-3.68	1.47	1034.79	-1119.53	21359.873	1030
41745	1.52	-3.67	1.53	1033.98	-1121.88	21359.877	1030
41750	2.00	-3.80	1.61	1033.21	-1125.44	21359.883	1030
41755	1.73	-3.78	1.64	1033.19	-1128.07	21359.889	1030
41760	1.31	-3.69	1.58	1033.22	-1123.17	21359.895	1030
41765	1.96	-3.62	1.56	1033.14	-1127.96	21359.900	1030
41770	1.75	-3.66	1.59	1032.33	-1136.02	21359.904	1030
41775	1.83	-3.73	1.59	1032.23	-1133.31	21359.906	1030
41780	1.59	-3.60	1.59	1032.38	-1129.74	21359.910	1030
41785	1.56	-3.82	1.63	1032.13	-1135.07	21359.918	1030
41790	1.59	-3.19	1.50	1030.23	-1140.10	21359.922	1030
41795	1.65	-3.21	1.54	1030.10	-1140.89	21359.926	1030
41800	1.69	-4.03	1.79	1029.76	-1134.21	21359.936	1030
41805	1.49	-3.93	1.79	1029.72	-1133.98	21359.938	1030
41810	1.61	-3.43	1.64	1028.66	-1132.47	21359.939	1030
41815	1.39	-3.61	1.76	1028.57	-1134.11	21359.949	1030
41820	2.04	-3.60	1.71	1027.79	-1132.44	21359.953	1030
41825	1.20	-3.31	1.73	1027.74	-1142.61	21359.959	1030
41830	1.68	-3.01	1.58	1027.58	-1145.55	21359.965	1030
41835	1.26	-3.06	1.63	1027.70	-1143.03	21359.969	1030
41840	0.70	-2.65	1.67	1026.02	-1143.97	21359.977	1030
41845	1.21	-2.87	1.67	1026.28	-1139.53	21359.977	1030
41850	1.25	-3.09	1.77	1025.99	-1139.82	21359.982	1030
41855	1.27	-3.15	1.80	1025.96	-1138.68	21359.990	1030
41860	0.86	-2.83	1.71	1024.74	-1136.97	21359.996	1030
41865	1.32	-2.93	1.76	1024.86	-1143.83	21360.000	1030
41870	1.23	-3.00	1.75	1024.63	-1148.13	21360.000	1030
41875	1.08	-2.85	1.71	1024.66	-1141.25	21360.004	1030
41880	0.99	-3.10	1.87	1024.68	-1138.86	21360.014	1030
41885	1.05	-2.71	1.74	1023.27	-1141.14	21360.018	1030
41890	1.38	-2.64	1.72	1023.16	-1141.41	21360.021	1030
41895	1.26	-3.05	1.86	1023.07	-1141.69	21360.027	1030
41900	1.44	-2.81	1.79	1023.01	-1139.23	21360.031	1030
41905	1.26	-2.88	1.89	1021.83	-1148.46	21360.037	1030
41910	1.08	-2.93	1.93	1021.84	-1144.26	21360.045	1030
41915	1.33	-2.92	1.92	1021.64	-1147.66	21360.053	1030
41920	1.08	-2.63	1.83	1021.56	-1144.67	21360.053	1030
[truncated: 1,122,899 more chars]
