# Supplementary material for: Structural characterization of the saxitoxin-targeting APTSTX1 aptamer using optical tweezers and molecular dynamics simulations
Source: PLoS One. 2019 Nov 7;14(11):e0222468. doi: 10.1371/journal.pone.0222468 (PMC6837747; doi:10.1371/journal.pone.0222468)
Supplement: S2 File — Data repository, aptamer under magnesium. (ZIP) [file pone.0222468.s006.zip › Mg/Mg/October/231015/4bnbCOM.txt]

Instrument name = Christians toy
*****Calibration values *****
TrapA Temperature Fudge	-0.400000
TrapB Temperature Fudge	-1.550000
TrapA Force Sensitivity	0.025700	0.026000	0.032000
TrapB Force Sensitivity	0.026200	0.027400	0.032000
TrapA Lever Sensitivity	15000.000000	14500.000000	0.000000
TrapB Lever Sensitivity	15200.000000	14500.000000	0.000000
Motor Threshold	20	20	20
*****Initial Preference Settings*****
ForceRateDiv	1
ForceGain	32
PosRateDivA	3
PosRateDivB	3
PositionGainA	32
PositionGainB	32
GotoSpeedX	13
GotoSpeedY	13
GotoSpeedZ	6
MaxDataFileSize	10000000
HopDistance	2
*CycleCount/n____	1
*A_PsdX__________	0
*A_PsdY__________	0
*A_PsdSum________	0
*A_Iris__________	0
*A_LeverX________	0
*A_LeverY________	0
*A_LeverSum______	0
*B_PsdX__________	0
*B_PsdY__________	0
*B_PsdSum________	0
*B_Iris__________	0
*B_LeverX________	0
*B_LeverY________	0
*B_LeverSum______	0
*A_Temperature___	0
*B_Temperature___	0
*X_force_________	1
*Y_force_________	1
*Z_force_________	1
*Tension_________	0
*A_dist-X________	0
*A_dist-Y________	1
*B_dist-X________	0
*B_dist-Y________	1
*Motor_X_________	0
*Motor_Y_________	0
*Motor_Z_________	0
*MotorVel_X______	0
*MotorVel_Y______	0
*MotorVel_Z______	0
*A_trapPIC_Err___	0
*B_trapPIC_Err___	0
*comPIC_Err______	0
*A_CycleCount____	0
*B_CycleCount____	0
*Motor_CycleCount	0
*time(sec)_______	1
*Status__________	1
*Null____________	0
samples/line_HI	400
samples/line_LO	20
goto0	8388608	8388608	8388608
goto1	8392985	8372060	8386124
goto2	8444647	8394440	8386460
goto3	8437813	8351420	8384547
goto4	8422772	8353948	8399333
goto5	8388608	8388608	8388608
goto6	8388608	8388608	8388608
goto7	8388608	8388608	8388608
goto8	8388608	8388608	8388608
goto9	8388608	8388608	8388608
yourXYZint	123	456	789
MaxForceP1	20.000000
MinForceP1	3.000000
PullRateP1	100.000000
refoldTime1	0.000000
unfoldTime1	0.000000
MaxForceP2	75.000000
MinForceP2	2.000000
PullRateP2	1000.000000
refoldTime2	0.000000
unfoldTime2	0.000000
MaxForceP3	10.000000
MinForceP3	-10.000000
PullRateP3	1.000000
refoldTime3	2.000000
unfoldTime3	2.000000
constForce1	46.000000
constForce2	28.000000
yourFloat	1.234000
yourXYZfloat	1.000000	2.000000	3.000000
*****End Initial Preference Settings*****

Zero-Force Offsets (pN)  -2.232260	-23.117121	-43.675644
0	trapA_Empty_PSD_Sum = 0
        trapB_Empty_PSD_Sum = 0
        trapA_Empty_Iris = 0
        trapB_Empty_Iris = 0
        trapA_Full_PSD_Sum = 19020
        trapB_Full_PSD_Sum = 18991
        trapA_Full_Iris = 16824
        trapB_Full_Iris = 18200
1860	   maxForce-limit
3690	   minForce-limit
5590	   maxForce-limit
7590	   minForce-limit
9145	tempA = 24.173	tempB = 24.531
9600	   maxForce-limit
11675	   minForce-limit
13775	   maxForce-limit
15945	   minForce-limit
18075	   maxForce-limit
19165	tempA = 24.203	tempB = 24.524
20145	   minForce-limit
22175	   maxForce-limit
24290	   minForce-limit
26355	   maxForce-limit
28525	   minForce-limit
29215	tempA = 24.184	tempB = 24.519
30640	   maxForce-limit
32905	   minForce-limit
35120	   maxForce-limit
37385	   minForce-limit
39230	tempA = 24.180	tempB = 24.530
39620	   maxForce-limit
41930	   minForce-limit
44245	   maxForce-limit
46655	   minForce-limit
49030	   maxForce-limit
49290	tempA = 24.190	tempB = 24.520
51495	   minForce-limit
53880	   maxForce-limit
56320	   minForce-limit
58720	   maxForce-limit
59345	tempA = 24.198	tempB = 24.524
61195	   minForce-limit
63675	   maxForce-limit
66250	   minForce-limit
68550	   maxForce-limit
69350	tempA = 24.201	tempB = 24.531
70915	   minForce-limit
73335	   maxForce-limit
75765	   minForce-limit
77075	   maxForce-limit
78345	   minForce-limit
78365	   maxForce-limit
   minForce-limit
78385	   maxForce-limit
   minForce-limit
78405	   maxForce-limit
   minForce-limit
78435	   maxForce-limit
   minForce-limit
78445	   maxForce-limit
   minForce-limit
78480	   maxForce-limit
   minForce-limit
78500	   maxForce-limit
   minForce-limit
78520	   maxForce-limit
78615	   minForce-limit
78635	   maxForce-limit
   minForce-limit
78655	   maxForce-limit
   minForce-limit
78675	   maxForce-limit
78835	   minForce-limit
78855	   maxForce-limit
   minForce-limit
78875	   maxForce-limit
   minForce-limit
78895	   maxForce-limit
   minForce-limit
78915	   maxForce-limit
   minForce-limit
78925	   maxForce-limit
   minForce-limit
78970	   maxForce-limit
   minForce-limit
78980	   maxForce-limit
   minForce-limit
79010	   maxForce-limit
   minForce-limit
79030	   maxForce-limit
79230	   minForce-limit
79250	   maxForce-limit
   minForce-limit
79280	   maxForce-limit
   minForce-limit
79300	   maxForce-limit
   minForce-limit
79310	   maxForce-limit
   minForce-limit
79345	   maxForce-limit
   minForce-limit
79365	   maxForce-limit
   minForce-limit
79385	   maxForce-limit
   minForce-limit
79405	tempA = 24.196	tempB = 24.530
   maxForce-limit
79520	   minForce-limit
79550	   maxForce-limit
   minForce-limit
79560	   maxForce-limit
79655	   minForce-limit
79665	   maxForce-limit
   minForce-limit
79695	   maxForce-limit
   minForce-limit
79720	   maxForce-limit
   minForce-limit
79740	   maxForce-limit
79830	   minForce-limit
79855	   maxForce-limit
   minForce-limit
79865	   maxForce-limit
   minForce-limit
79885	   maxForce-limit
   minForce-limit
79905	   maxForce-limit
   minForce-limit
79915	   maxForce-limit
   minForce-limit
79945	   maxForce-limit
   minForce-limit
79970	   maxForce-limit
80105	   minForce-limit
80115	   maxForce-limit
   minForce-limit
80135	   maxForce-limit
   minForce-limit
80155	   maxForce-limit
   minForce-limit
80165	   maxForce-limit
   minForce-limit
80185	   maxForce-limit
   minForce-limit
80220	   maxForce-limit
   minForce-limit
80230	   maxForce-limit
   minForce-limit
80250	   maxForce-limit
   minForce-limit
80260	   maxForce-limit
   minForce-limit
80280	   maxForce-limit
80425	   minForce-limit
80445	   maxForce-limit
   minForce-limit
80465	   maxForce-limit
   minForce-limit
80500	   maxForce-limit
   minForce-limit
80510	   maxForce-limit
   minForce-limit
80530	   maxForce-limit
80675	   minForce-limit
80700	   maxForce-limit
   minForce-limit
80710	   maxForce-limit
   minForce-limit
80730	   maxForce-limit
   minForce-limit
84045	   maxForce-limit
87330	   minForce-limit
89465	tempA = 24.195	tempB = 24.533
90665	   maxForce-limit
93965	   minForce-limit
97205	   maxForce-limit
99470	tempA = 24.198	tempB = 24.535
100480	   minForce-limit
103735	   maxForce-limit
107170	   minForce-limit
109535	tempA = 24.197	tempB = 24.537
111900	   maxForce-limit
116675	   minForce-limit
119550	tempA = 24.197	tempB = 24.530
121460	   maxForce-limit
126075	   minForce-limit
129600	tempA = 24.201	tempB = 24.533
130610	   maxForce-limit
135135	   minForce-limit
139650	tempA = 24.202	tempB = 24.539
139680	   maxForce-limit
143600	End Write
