# Supplementary material for: Structural characterization of the saxitoxin-targeting APTSTX1 aptamer using optical tweezers and molecular dynamics simulations
Source: PLoS One. 2019 Nov 7;14(11):e0222468. doi: 10.1371/journal.pone.0222468 (PMC6837747; doi:10.1371/journal.pone.0222468)
Supplement: S2 File — Data repository, aptamer under magnesium. (ZIP) [file pone.0222468.s006.zip › Mg/Mg/October/241015/1aA.txt]

#Begin Write:
CycleCount/n	X_force	Y_force	Z_force	A_dist-Y	B_dist-Y	time(sec)	Status
100	-0.13	-8.85	-0.19	-381.18	-2286.49	9097.469	1030
200	-0.36	-7.71	-0.29	-381.22	-2286.61	9097.562	1030
300	-0.36	-5.76	-0.38	-398.01	-2302.66	9097.670	1030
400	-0.36	-4.06	-0.35	-409.68	-2314.72	9097.774	1030
500	-0.24	-2.76	-0.30	-416.90	-2323.64	9097.866	1030
600	-0.39	-1.72	-0.36	-421.67	-2330.01	9097.966	1031
700	-0.21	-3.34	-0.36	-414.63	-2323.60	9098.059	1031
800	-0.18	-3.97	-0.37	-407.29	-2316.93	9098.158	1031
900	-0.20	-5.01	-0.35	-401.34	-2309.98	9098.247	1031
1000	0.18	-6.84	-0.28	-393.24	-2301.96	9098.366	1031
1100	-0.14	-6.99	-0.31	-387.05	-2295.98	9098.469	1031
1200	-0.22	-7.98	-0.14	-378.61	-2285.41	9098.562	1031
1300	0.01	-10.08	-0.10	-371.31	-2277.19	9098.672	1031
1400	-0.25	-9.89	-0.01	-365.14	-2270.83	9098.749	1031
1500	-0.39	-10.80	-0.03	-359.45	-2265.76	9098.870	1030
1600	-0.31	-9.82	-0.04	-366.20	-2270.99	9098.965	1030
1700	-0.38	-8.61	-0.13	-373.69	-2278.72	9099.073	1030
1800	-0.14	-7.92	-0.27	-380.42	-2284.06	9099.172	1030
1900	-0.25	-7.22	-0.33	-387.52	-2289.71	9099.269	1030
2000	-0.43	-5.79	-0.29	-394.94	-2298.09	9099.373	1030
2100	-0.16	-5.36	-0.46	-400.44	-2304.54	9099.448	1030
2200	-0.61	-4.03	-0.43	-409.13	-2315.61	9099.572	1030
2300	-0.09	-3.43	-0.35	-415.25	-2320.63	9099.671	1030
2400	-0.39	-2.26	-0.44	-423.22	-2329.85	9099.764	1030
2500	-0.24	-2.41	-0.35	-419.35	-2328.28	9099.871	1031
2600	0.12	-3.55	-0.34	-413.21	-2323.52	9099.968	1031
2700	-0.03	-4.44	-0.46	-405.08	-2314.33	9100.074	1031
2800	-0.09	-5.02	-0.34	-399.66	-2309.03	9100.161	1031
2900	-0.16	-6.90	-0.25	-390.54	-2300.83	9100.271	1031
3000	-0.21	-8.32	-0.02	-383.21	-2291.40	9100.374	1031
3100	-0.09	-9.18	-0.16	-376.12	-2283.80	9100.469	1031
3200	-0.54	-9.39	-0.25	-369.02	-2275.92	9100.570	1031
3300	-0.09	-10.45	-0.06	-362.08	-2267.66	9100.667	1031
3400	-0.29	-11.09	-0.10	-358.16	-2262.94	9100.770	1030
3500	-0.28	-9.95	0.01	-364.76	-2269.79	9100.866	1030
3600	-0.53	-9.04	-0.34	-371.67	-2276.50	9100.969	1030
3700	-0.17	-8.61	-0.33	-377.33	-2282.69	9101.062	1030
3800	0.38	-7.47	-0.37	-385.78	-2290.76	9101.172	1030
3900	-0.17	-6.10	-0.36	-392.39	-2298.78	9101.270	1030
4000	-0.24	-5.57	-0.23	-399.97	-2304.76	9101.367	1030
4100	-0.23	-4.66	-0.32	-406.68	-2313.10	9101.466	1030
4200	-0.14	-3.51	-0.52	-414.03	-2320.98	9101.572	1030
4300	-0.34	-1.87	-0.49	-421.74	-2328.76	9101.672	1030
4400	-0.09	-2.79	-0.50	-418.78	-2327.66	9101.771	1031
4500	-0.36	-3.37	-0.35	-411.85	-2323.46	9101.871	1031
4600	-0.35	-4.43	-0.21	-405.61	-2315.82	9101.968	1031
4700	-0.23	-5.78	-0.33	-398.55	-2309.02	9102.061	1031
4800	-0.07	-6.72	-0.24	-390.96	-2300.85	9102.172	1031
4900	0.11	-7.95	-0.16	-384.80	-2293.83	9102.250	1031
4900	-0.12	-8.41	-0.33	-380.12	-2287.48	9102.312	1031
5000	-0.29	-8.66	-0.21	-373.94	-2283.05	9102.408	1031
5100	-0.26	-9.61	-0.11	-367.28	-2274.59	9102.497	1031
5200	-0.12	-10.62	-0.02	-359.98	-2268.32	9102.611	1031
5300	-0.22	-10.42	-0.01	-362.18	-2269.24	9102.712	1030
5400	-0.10	-9.62	-0.07	-369.35	-2274.26	9102.812	1030
5570	-0.62	-9.00	-0.34	-373.35	-2278.16	9102.883	1030
5575	-0.19	-8.87	-0.29	-374.64	-2279.69	9102.889	1030
5580	-0.39	-8.82	-0.11	-375.01	-2279.97	9102.891	1030
5585	-0.29	-8.72	-0.08	-375.04	-2279.91	9102.899	1030
5590	-0.45	-8.75	-0.20	-375.18	-2280.20	9102.904	1030
5595	-0.62	-8.65	-0.13	-376.16	-2281.34	9102.906	1030
5600	-0.15	-8.57	-0.18	-376.63	-2281.40	9102.913	1030
5605	-0.52	-8.45	-0.30	-376.38	-2281.64	9102.920	1030
5610	-0.21	-8.38	-0.39	-376.45	-2281.90	9102.922	1030
5615	-0.65	-8.35	0.06	-377.31	-2282.84	9102.930	1030
5620	0.12	-8.27	-0.14	-377.74	-2283.54	9102.934	1030
5625	-0.08	-8.29	-0.09	-377.47	-2283.63	9102.938	1030
5630	-0.13	-8.11	-0.14	-377.45	-2283.77	9102.942	1030
5635	-0.31	-8.05	-0.40	-378.44	-2284.86	9102.949	1030
5640	-0.25	-7.93	-0.13	-378.96	-2285.12	9102.953	1030
5645	-0.40	-7.98	-0.15	-379.07	-2284.89	9102.959	1030
5650	-0.11	-8.12	-0.17	-379.28	-2285.25	9102.963	1030
5655	-0.13	-7.79	-0.27	-379.58	-2285.10	9102.968	1030
5660	-0.14	-7.92	-0.13	-380.61	-2285.38	9102.973	1030
5665	-0.25	-7.83	-0.37	-380.46	-2285.31	9102.979	1030
5670	-0.31	-8.19	-0.15	-380.53	-2286.08	9102.983	1030
5675	-0.34	-7.84	-0.24	-380.85	-2286.26	9102.988	1030
5680	-0.67	-7.80	-0.09	-381.87	-2287.42	9102.994	1030
5685	-0.72	-7.76	-0.27	-382.11	-2287.46	9102.998	1030
5690	-0.11	-7.65	-0.13	-382.92	-2288.21	9103.000	1030
5695	-0.18	-7.50	0.08	-382.64	-2288.33	9103.007	1030
5700	0.01	-7.46	-0.33	-382.85	-2288.57	9103.014	1030
5705	-0.63	-7.50	-0.33	-382.81	-2288.83	9103.016	1030
5710	-0.23	-7.45	-0.31	-383.90	-2289.99	9103.025	1030
5715	-0.29	-7.32	-0.33	-384.35	-2290.32	9103.029	1030
5720	0.14	-7.18	-0.36	-384.36	-2290.25	9103.031	1030
5725	-0.79	-7.50	-0.27	-384.25	-2290.23	9103.038	1030
5730	-0.48	-7.21	-0.24	-385.24	-2290.82	9103.044	1030
5735	-0.16	-7.49	-0.01	-385.42	-2290.50	9103.047	1030
5740	-0.04	-7.02	-0.26	-385.42	-2291.13	9103.054	1030
5745	-0.11	-7.64	-0.30	-385.55	-2291.21	9103.058	1030
5750	-0.21	-7.55	-0.35	-386.76	-2292.72	9103.062	1030
5755	-0.04	-7.36	-0.41	-387.72	-2293.53	9103.067	1030
5760	-0.25	-7.01	-0.42	-387.60	-2293.38	9103.075	1030
5765	-0.29	-6.96	-0.32	-387.78	-2293.32	9103.078	1030
5770	-0.52	-6.84	-0.26	-388.10	-2294.03	9103.084	1030
5775	0.06	-7.04	-0.37	-389.07	-2294.97	9103.088	1030
5780	-0.69	-6.93	-0.22	-389.16	-2294.98	9103.093	1030
5785	-0.05	-6.78	-0.16	-389.39	-2295.20	9103.099	1030
5790	-0.53	-6.70	-0.34	-389.34	-2295.38	9103.104	1030
5795	-0.25	-6.82	-0.12	-389.15	-2295.43	9103.109	1030
5800	-0.14	-7.14	-0.42	-389.70	-2296.15	9103.114	1030
5805	0.05	-6.71	-0.39	-391.60	-2297.62	9103.119	1030
5810	-0.58	-6.97	-0.36	-391.70	-2297.79	9103.123	1030
5815	-0.26	-6.87	-0.23	-392.25	-2298.24	9103.126	1030
5820	0.09	-6.77	-0.31	-392.23	-2298.55	9103.132	1030
5825	-0.45	-6.64	-0.39	-392.57	-2298.42	9103.140	1030
5830	0.23	-6.48	-0.32	-392.20	-2298.33	9103.141	1030
5835	-0.07	-5.85	-0.46	-392.54	-2298.39	9103.148	1030
5840	-0.21	-5.90	-0.24	-392.53	-2298.24	9103.154	1030
5845	-0.35	-5.82	-0.49	-394.07	-2299.87	9103.156	1030
5850	-0.62	-6.11	-0.43	-394.56	-2300.45	9103.163	1030
5855	-0.17	-6.05	-0.22	-395.48	-2300.68	9103.171	1030
5860	-0.34	-5.76	-0.44	-395.25	-2300.54	9103.172	1030
5865	-0.02	-5.91	-0.36	-394.98	-2300.56	9103.179	1030
5870	-0.35	-5.69	-0.31	-395.18	-2300.81	9103.182	1030
5875	-0.07	-5.94	-0.47	-396.43	-2301.99	9103.190	1030
5880	-0.13	-5.86	-0.34	-396.64	-2301.83	9103.192	1030
5885	-0.54	-5.72	-0.23	-396.86	-2302.27	9103.200	1030
5890	-0.29	-5.72	-0.33	-396.81	-2302.51	9103.203	1030
5895	-0.02	-5.67	-0.39	-397.95	-2303.51	9103.209	1030
5900	-0.45	-5.46	-0.23	-398.22	-2304.33	9103.213	1030
5905	-0.05	-6.00	-0.41	-398.56	-2304.61	9103.218	1030
5910	-0.78	-5.63	-0.31	-398.29	-2304.56	9103.221	1030
5915	-0.65	-5.74	-0.24	-398.85	-2305.09	9103.229	1030
5920	0.13	-5.67	-0.40	-399.86	-2305.90	9103.233	1030
5925	-0.07	-5.60	-0.45	-399.98	-2305.58	9103.239	1030
5930	0.01	-5.71	-0.48	-399.89	-2305.78	9103.242	1030
5935	0.62	-6.02	-0.39	-400.00	-2305.96	9103.248	1030
5940	0.25	-5.68	-0.49	-400.27	-2306.17	9103.251	1030
5945	0.19	-5.85	-0.42	-400.15	-2306.30	9103.257	1030
5950	0.04	-5.48	-0.42	-402.19	-2305.93	9103.264	1030
5955	-0.44	-5.10	-0.62	-402.35	-2306.46	9103.266	1030
5960	1.00	-5.10	-0.43	-401.80	-2306.78	9103.274	1030
5965	0.18	-5.26	-0.25	-402.04	-2306.76	9103.279	1030
5970	-0.09	-5.13	-0.45	-402.37	-2306.94	9103.281	1030
5975	-0.26	-5.27	-0.21	-402.34	-2307.10	9103.288	1030
5980	0.06	-5.07	-0.44	-404.55	-2307.59	9103.294	1030
5985	0.05	-4.92	-0.55	-404.60	-2308.09	9103.297	1030
5990	-0.75	-4.85	-0.43	-404.27	-2307.72	9103.304	1030
5995	-0.56	-4.83	-0.36	-404.69	-2308.08	9103.308	1030
6000	-0.14	-4.96	-0.39	-405.62	-2309.37	9103.315	1030
6005	-0.07	-4.59	-0.45	-405.67	-2309.83	9103.318	1030
6010	-0.06	-4.39	-0.55	-405.71	-2310.38	9103.325	1030
6015	-0.17	-4.50	-0.21	-406.04	-2310.26	9103.328	1030
6020	0.46	-3.68	-0.66	-406.75	-2312.12	9103.335	1030
6025	-0.31	-3.88	-0.47	-407.42	-2312.49	9103.337	1030
6030	-0.00	-4.09	-0.36	-407.36	-2313.04	9103.343	1030
6035	-0.57	-4.26	-0.41	-407.27	-2313.14	9103.350	1030
6040	-0.26	-4.18	-0.49	-407.62	-2313.51	9103.353	1030
6045	0.09	-4.22	-0.38	-408.97	-2314.58	9103.358	1030
6050	-0.26	-4.31	-0.35	-408.85	-2314.75	9103.364	1030
6055	-0.44	-4.38	-0.33	-409.60	-2314.97	9103.369	1030
6060	-0.03	-4.10	-0.42	-409.53	-2315.41	9103.373	1030
6065	-0.30	-4.01	-0.42	-409.61	-2315.27	9103.376	1030
6070	-0.17	-4.24	-0.29	-409.57	-2315.52	9103.382	1030
6075	-0.44	-3.55	-0.69	-411.51	-2317.21	9103.390	1030
6080	-0.50	-3.71	-0.41	-411.33	-2317.04	9103.391	1030
6085	-0.59	-3.96	-0.44	-411.31	-2317.26	9103.399	1030
6090	-0.38	-3.91	-0.35	-411.21	-2317.33	9103.404	1030
6095	-0.10	-3.52	-0.34	-412.64	-2319.12	9103.409	1030
6100	-0.18	-3.43	-0.43	-412.59	-2319.29	9103.413	1030
6105	0.02	-3.47	-0.53	-412.55	-2319.39	9103.420	1030
6110	-0.70	-3.45	-0.36	-412.69	-2319.47	9103.422	1030
6115	-0.14	-3.00	-0.53	-413.61	-2320.01	9103.429	1030
6120	-0.37	-2.92	-0.40	-413.74	-2320.93	9103.433	1030
6125	-0.41	-3.31	-0.18	-413.77	-2321.27	9103.438	1030
6130	-0.43	-2.75	-0.33	-413.83	-2321.31	9103.443	1030
6135	-0.71	-3.28	-0.22	-413.90	-2321.40	9103.449	1030
6140	-0.19	-3.13	-0.52	-414.13	-2321.29	9103.453	1030
6145	-0.30	-3.02	-0.55	-414.82	-2321.62	9103.459	1030
6150	-0.38	-3.00	-0.39	-415.87	-2321.99	9103.463	1030
6155	-0.18	-3.21	-0.39	-415.81	-2321.97	9103.468	1030
6160	0.03	-2.71	-0.46	-415.93	-2322.39	9103.471	1030
6165	-0.14	-2.78	-0.47	-416.28	-2322.18	9103.478	1030
6170	0.22	-3.04	-0.50	-417.44	-2322.19	9103.483	1030
6175	-0.23	-3.12	-0.43	-417.31	-2323.16	9103.489	1030
6180	0.05	-2.96	-0.37	-417.32	-2323.65	9103.494	1030
6185	0.14	-2.91	-0.45	-417.52	-2324.03	9103.498	1030
6190	0.03	-2.95	-0.37	-418.60	-2325.00	9103.502	1030
6195	-0.14	-2.80	-0.39	-419.12	-2325.67	9103.507	1030
6200	-0.41	-2.69	-0.21	-419.97	-2326.83	9103.515	1030
6205	-0.36	-2.57	-0.42	-419.83	-2327.31	9103.516	1030
6210	-0.25	-2.62	-0.43	-420.31	-2327.32	9103.523	1030
6215	-0.73	-2.47	-0.50	-420.12	-2327.40	9103.529	1030
6220	-0.23	-2.14	-0.51	-421.33	-2328.79	9103.534	1030
6225	-0.24	-2.23	-0.54	-421.35	-2328.76	9103.539	1030
6230	-0.46	-2.58	-0.38	-421.23	-2328.96	9103.545	1030
6235	-0.50	-2.67	-0.24	-421.15	-2328.99	9103.547	1030
6240	-0.14	-1.10	-0.88	-423.23	-2330.40	9103.555	1030
6245	-0.31	-1.29	-0.61	-423.22	-2330.81	9103.558	1030
6250	-0.76	-1.71	-0.22	-423.06	-2331.07	9103.562	1031
6255	-0.56	-1.60	-0.34	-423.19	-2331.43	9103.567	1031
6260	-0.12	-1.52	-0.24	-422.61	-2331.15	9103.574	1031
6265	-0.47	-1.72	-0.27	-421.54	-2330.71	9103.578	1031
6270	-0.22	-1.86	-0.29	-421.69	-2330.46	9103.583	1031
6275	-0.53	-2.04	-0.08	-421.69	-2330.06	9103.588	1031
6280	-0.58	-1.67	-0.30	-421.54	-2330.72	9103.593	1031
6285	-0.36	-2.33	-0.30	-420.44	-2330.62	9103.598	1031
6290	-0.31	-2.46	-0.32	-420.37	-2330.74	9103.603	1031
6295	0.03	-2.31	-0.33	-420.38	-2330.66	9103.609	1031
6300	-0.15	-2.24	-0.31	-420.20	-2330.73	9103.614	1031
6305	-0.38	-2.32	-0.35	-420.20	-2330.87	9103.618	1031
6310	-0.53	-1.98	-0.67	-420.22	-2330.81	9103.623	1031
6315	0.05	-2.01	-0.52	-418.22	-2329.05	9103.626	1031
6320	-0.87	-2.51	-0.26	-418.06	-2328.72	9103.633	1031
6325	0.75	-2.54	-0.49	-417.75	-2329.17	9103.640	1031
6330	-0.61	-2.58	-0.45	-418.10	-2329.00	9103.641	1031
6335	-0.04	-2.79	-0.26	-417.99	-2328.95	9103.649	1031
6340	-0.10	-2.77	-0.24	-418.03	-2329.05	9103.654	1031
6345	0.52	-2.99	-0.32	-415.83	-2328.50	9103.660	1031
6350	-0.33	-2.83	-0.35	-415.89	-2328.83	9103.664	1031
6355	-0.46	-3.02	-0.38	-415.87	-2328.53	9103.670	1031
6360	-0.15	-3.00	-0.37	-416.13	-2328.33	9103.672	1031
6365	-0.46	-3.04	-0.25	-415.12	-2327.70	9103.679	1031
6370	0.10	-3.25	-0.31	-414.26	-2326.83	9103.685	1031
6375	-0.47	-3.01	-0.46	-414.39	-2326.52	9103.688	1031
6380	-0.09	-3.44	-0.41	-414.54	-2326.54	9103.695	1031
6385	-0.27	-3.50	-0.30	-414.12	-2326.50	9103.699	1031
6390	0.12	-3.61	-0.42	-413.25	-2325.27	9103.703	1031
6395	-0.54	-3.86	-0.31	-413.02	-2324.51	9103.708	1031
6400	-0.24	-3.69	-0.47	-412.62	-2323.95	9103.712	1031
6405	-0.10	-4.16	-0.22	-412.36	-2323.60	9103.718	1031
6410	-0.23	-3.67	-0.40	-412.35	-2323.44	9103.722	1031
6415	-0.39	-3.75	-0.41	-412.19	-2323.57	9103.728	1031
6420	-0.32	-3.21	-0.48	-412.23	-2323.22	9103.734	1031
6425	-0.08	-3.53	-0.31	-411.99	-2323.11	9103.738	1031
6430	-0.11	-3.39	-0.38	-411.67	-2323.10	9103.743	1031
6435	-0.42	-3.38	-0.46	-412.11	-2323.05	9103.748	1031
6440	0.69	-4.48	-0.24	-409.68	-2320.70	9103.754	1031
6445	-0.03	-4.07	-0.17	-409.51	-2320.41	9103.757	1031
6450	-0.59	-3.74	-0.38	-409.51	-2320.23	9103.764	1031
6455	-0.04	-3.67	-0.14	-409.38	-2319.96	9103.766	1031
6460	-0.16	-3.38	-0.38	-408.40	-2319.07	9103.773	1031
6465	-0.31	-3.61	-0.48	-408.16	-2318.59	9103.779	1031
6470	-0.06	-4.02	-0.33	-407.80	-2318.44	9103.782	1031
6475	-0.91	-3.95	-0.34	-407.81	-2318.35	9103.789	1031
6480	-0.18	-3.77	-0.50	-407.67	-2318.08	9103.794	1031
6485	-0.54	-4.15	-0.36	-406.60	-2317.97	9103.797	1031
6490	0.09	-4.12	-0.35	-406.46	-2317.92	9103.803	1031
6495	-0.33	-4.29	-0.22	-406.37	-2317.97	9103.810	1031
6500	-0.54	-4.05	-0.25	-406.43	-2317.75	9103.812	1031
6505	0.05	-4.30	-0.20	-406.68	-2318.10	9103.818	1031
6510	-0.10	-4.40	-0.30	-406.31	-2317.38	9103.823	1031
6515	0.19	-4.82	-0.39	-404.77	-2315.74	9103.828	1031
6520	-0.51	-5.01	-0.24	-404.58	-2315.47	9103.833	1031
6525	-0.26	-4.46	-0.40	-404.51	-2315.47	9103.838	1031
6530	-0.40	-4.44	-0.23	-404.45	-2314.91	9103.843	1031
6535	-0.25	-4.28	-0.56	-402.83	-2313.76	9103.850	1031
6540	0.08	-4.61	-0.30	-403.14	-2313.69	9103.853	1031
6545	-0.37	-4.77	-0.23	-402.90	-2313.35	9103.859	1031
6550	-0.51	-4.68	-0.24	-403.06	-2313.72	9103.862	1031
6555	0.19	-4.48	-0.51	-401.83	-2313.56	9103.868	1031
6560	-0.30	-4.67	-0.25	-401.47	-2313.33	9103.873	1031
6565	-0.02	-4.77	-0.33	-400.45	-2313.12	9103.880	1031
6570	-0.50	-4.94	-0.27	-400.68	-2312.89	9103.884	1031
6575	-0.27	-4.70	-0.34	-400.67	-2312.43	9103.889	1031
6580	-0.12	-5.00	-0.13	-400.66	-2312.29	9103.891	1031
6585	-0.46	-4.75	-0.44	-399.87	-2310.48	9103.900	1031
6590	-0.19	-4.93	-0.24	-399.18	-2310.23	9103.904	1031
6595	0.00	-5.01	-0.22	-399.09	-2309.93	9103.906	1031
6600	-0.71	-5.10	-0.27	-399.02	-2309.58	9103.914	1031
6605	-1.06	-5.27	-0.00	-397.85	-2308.59	9103.920	1031
6610	0.07	-4.99	-0.44	-397.68	-2308.12	9103.922	1031
6615	0.31	-4.91	-0.32	-398.12	-2308.16	9103.928	1031
6620	-0.35	-5.11	-0.23	-397.94	-2307.91	9103.933	1031
6625	-0.19	-5.31	-0.23	-397.66	-2307.28	9103.937	1031
6630	-0.15	-5.47	-0.32	-396.39	-2306.94	9103.944	1031
6635	-0.29	-5.28	-0.26	-396.29	-2306.28	9103.948	1031
6640	-0.45	-5.35	-0.06	-396.31	-2306.24	9103.953	1031
6645	-0.55	-5.59	-0.16	-396.17	-2306.08	9103.959	1031
6650	-0.30	-5.81	-0.26	-394.69	-2304.65	9103.962	1031
6655	-0.36	-5.87	-0.02	-394.64	-2304.38	9103.968	1031
6660	-0.32	-5.56	-0.55	-394.50	-2304.62	9103.975	1031
6665	-0.24	-5.58	-0.33	-394.89	-2304.25	9103.978	1031
6670	-0.69	-5.68	-0.12	-394.86	-2303.68	9103.983	1031
6675	-0.33	-5.51	-0.44	-394.84	-2303.92	9103.986	1031
6680	-0.58	-5.62	-0.33	-393.07	-2304.16	9103.994	1031
6685	-0.30	-5.60	-0.14	-392.54	-2303.84	9103.998	1031
6690	0.19	-5.87	-0.03	-392.47	-2303.84	9104.004	1031
6695	-0.01	-5.62	-0.38	-392.60	-2303.72	9104.007	1031
6700	-0.27	-6.08	-0.28	-392.11	-2303.22	9104.014	1031
6705	-0.29	-6.07	-0.31	-392.38	-2303.12	9104.016	1031
6710	-0.29	-6.48	-0.27	-390.63	-2301.35	9104.024	1031
6715	-0.17	-6.76	-0.28	-390.13	-2300.68	9104.029	1031
6720	-0.01	-6.69	-0.36	-389.91	-2300.14	9104.032	1031
6725	-0.09	-6.97	-0.34	-390.03	-2300.22	9104.039	1031
6730	0.05	-7.22	-0.30	-388.94	-2298.80	9104.045	1031
6735	0.28	-7.32	-0.36	-388.93	-2298.26	9104.047	1031
6740	-0.12	-7.37	-0.44	-388.35	-2298.08	9104.054	1031
6745	-0.04	-7.48	-0.27	-388.84	-2297.97	9104.059	1031
6750	0.42	-7.20	-0.27	-388.02	-2297.41	9104.062	1031
6755	-0.20	-7.26	-0.41	-386.93	-2296.31	9104.067	1031
6760	0.37	-7.43	-0.28	-386.95	-2295.99	9104.073	1031
6765	0.60	-7.71	-0.50	-386.27	-2295.45	9104.078	1031
6770	-0.02	-7.77	-0.23	-386.13	-2295.41	9104.083	1031
6775	-0.04	-7.72	-0.33	-386.31	-2294.88	9104.088	1031
6780	-0.37	-7.49	-0.30	-386.43	-2294.68	9104.093	1031
6785	-0.32	-7.33	-0.28	-385.27	-2293.60	9104.096	1031
6790	-0.33	-7.14	-0.30	-384.72	-2293.38	9104.103	1031
6795	0.21	-6.93	-0.16	-384.79	-2293.31	9104.109	1031
6800	-0.32	-7.03	-0.15	-384.67	-2293.10	9104.112	1031
6805	-0.28	-6.87	-0.24	-384.88	-2292.97	9104.120	1031
6810	-0.01	-7.14	-0.06	-384.59	-2293.16	9104.123	1031
6815	-0.35	-7.85	-0.31	-382.89	-2291.68	9104.126	1031
6820	-0.25	-7.86	-0.30	-382.48	-2291.13	9104.134	1031
6825	-0.36	-7.83	-0.70	-381.99	-2290.30	9104.140	1031
6830	-0.17	-7.98	-0.50	-381.54	-2289.80	9104.141	1031
6835	-0.02	-8.24	-0.22	-381.49	-2289.35	9104.149	1031
6840	-0.46	-8.27	-0.15	-381.50	-2289.15	9104.154	1031
6845	0.03	-8.12	-0.26	-380.82	-2288.41	9104.159	1031
6850	-0.11	-7.67	-0.46	-380.17	-2287.95	9104.163	1031
6855	-0.30	-7.95	-0.03	-380.56	-2287.73	9104.169	1031
6860	-0.32	-7.80	-0.11	-380.18	-2287.70	9104.172	1031
6865	-0.44	-7.84	-0.21	-380.39	-2287.57	9104.178	1031
6870	-0.32	-7.86	-0.05	-380.15	-2287.27	9104.183	1031
6875	-0.55	-7.62	-0.30	-379.68	-2286.91	9104.187	1031
6880	-0.68	-7.94	-0.09	-378.18	-2285.80	9104.194	1031
6885	-0.25	-8.05	-0.07	-377.83	-2285.40	9104.198	1031
6890	-0.43	-7.74	-0.14	-377.81	-2285.53	9104.203	1031
6895	-0.50	-7.83	-0.25	-377.95	-2285.29	9104.208	1031
6900	-0.70	-8.23	0.10	-376.59	-2284.11	9104.216	1031
6905	-0.00	-8.18	-0.28	-376.54	-2283.84	9104.218	1031
6910	-0.11	-8.14	-0.11	-376.43	-2283.26	9104.224	1031
6915	-0.33	-8.06	-0.25	-376.36	-2283.55	9104.228	1031
6920	-0.24	-8.47	-0.18	-375.34	-2282.59	9104.233	1031
6925	-0.20	-8.61	-0.24	-374.94	-2282.22	9104.238	1031
6930	-0.59	-8.36	-0.27	-374.15	-2281.93	9104.244	1031
6935	-0.35	-8.51	-0.13	-374.28	-2281.61	9104.248	1031
6940	-0.46	-8.70	-0.27	-374.11	-2281.57	9104.251	1031
6945	-0.44	-8.57	-0.16	-374.39	-2281.66	9104.260	1031
6950	0.34	-8.95	-0.33	-372.75	-2279.93	9104.265	1031
6955	-0.49	-8.63	-0.21	-372.71	-2280.06	9104.266	1031
6960	0.30	-8.73	-0.29	-373.07	-2279.69	9104.273	1031
6965	-0.04	-8.68	-0.16	-372.99	-2279.31	9104.279	1031
6970	-0.39	-9.10	-0.14	-372.07	-2278.47	9104.281	1031
6975	-0.18	-8.80	-0.03	-371.25	-2277.54	9104.289	1031
6980	-0.27	-8.97	-0.30	-371.51	-2277.82	9104.294	1031
6985	-0.26	-8.97	-0.16	-371.45	-2278.05	9104.297	1031
6990	-0.10	-8.93	-0.09	-371.22	-2277.62	9104.302	1031
6995	-0.55	-9.07	-0.18	-369.98	-2276.85	9104.309	1031
7000	-0.11	-9.03	-0.16	-370.13	-2276.92	9104.312	1031
7005	-0.38	-9.10	-0.17	-370.17	-2276.69	9104.317	1031
7010	-0.57	-9.04	-0.24	-369.93	-2276.85	9104.321	1031
7015	-0.50	-9.24	-0.02	-368.57	-2276.88	9104.328	1031
7020	0.03	-9.45	0.04	-368.30	-2276.74	9104.333	1031
7025	-0.25	-9.08	-0.18	-368.28	-2276.71	9104.339	1031
7030	-0.37	-9.24	-0.02	-368.31	-2276.58	9104.343	1031
7035	-0.02	-9.31	-0.02	-367.08	-2275.85	9104.347	1031
7040	-0.62	-9.38	0.12	-367.19	-2275.77	9104.353	1031
7045	-0.39	-9.40	-0.17	-366.44	-2275.06	9104.358	1031
7050	0.25	-9.54	-0.03	-366.40	-2275.07	9104.364	1031
7055	-1.46	-9.10	-0.37	-366.14	-2274.97	9104.370	1031
7060	-0.31	-9.61	0.08	-366.15	-2274.87	9104.373	1031
7065	-0.28	-9.77	-0.14	-366.14	-2275.07	9104.379	1031
7070	-0.70	-9.62	-0.03	-366.11	-2274.82	9104.385	1031
7075	-0.29	-9.83	-0.29	-365.09	-2273.42	9104.388	1031
7080	-0.44	-9.89	-0.07	-364.09	-2272.10	9104.391	1031
7085	0.04	-9.99	-0.09	-363.87	-2271.82	9104.399	1031
7090	-0.26	-9.98	-0.18	-364.02	-2271.67	9104.404	1031
7095	-0.22	-9.98	0.04	-363.52	-2271.39	9104.407	1031
7100	-0.14	-10.10	0.01	-363.25	-2271.68	9104.413	1031
7105	-0.69	-9.98	0.01	-363.15	-2271.29	9104.419	1031
7110	-0.58	-10.02	-0.07	-363.40	-2271.53	9104.422	1031
7115	-0.66	-10.10	-0.14	-363.21	-2271.18	9104.427	1031
7120	-0.33	-10.14	-0.16	-361.49	-2271.13	9104.432	1031
7125	-0.38	-10.25	-0.12	-361.19	-2270.77	9104.437	1031
7130	-0.22	-10.22	0.00	-360.42	-2270.53	9104.444	1031
7135	-0.26	-10.31	-0.08	-360.63	-2270.24	9104.448	1031
7140	-0.11	-10.20	-0.07	-360.25	-2270.12	9104.453	1031
7145	-0.48	-10.60	-0.04	-360.17	-2269.81	9104.458	1031
7150	-0.62	-10.57	-0.06	-359.07	-2268.18	9104.463	1031
7155	-0.20	-10.78	-0.04	-358.84	-2267.59	9104.468	1031
7160	-0.22	-10.97	0.15	-358.68	-2267.09	9104.475	1031
7165	-0.22	-10.68	0.03	-358.80	-2267.11	9104.479	1031
7170	-0.43	-10.73	-0.17	-358.74	-2267.35	9104.483	1031
7175	-0.31	-10.78	-0.13	-358.80	-2267.14	9104.489	1031
7180	-0.11	-11.04	0.15	-356.23	-2265.21	9104.495	1031
7185	-1.07	-11.32	-0.15	-356.48	-2264.83	9104.498	1031
7190	-0.58	-11.10	-0.10	-356.21	-2264.74	9104.504	1030
7195	-0.58	-11.26	-0.15	-356.50	-2264.33	9104.510	1030
7200	-0.24	-10.91	0.11	-357.35	-2264.21	9104.514	1030
7205	-0.54	-11.12	0.10	-357.61	-2264.04	9104.516	1030
7210	0.04	-11.09	0.07	-357.77	-2263.94	9104.523	1030
7215	-0.23	-10.98	-0.03	-357.75	-2264.00	9104.529	1030
7220	-0.16	-10.95	0.07	-358.21	-2264.24	9104.531	1030
7225	-0.14	-10.81	-0.06	-359.43	-2265.62	9104.539	1030
7230	-0.08	-10.89	-0.05	-359.11	-2265.65	9104.544	1030
7235	-0.71	-10.96	0.14	-359.07	-2265.41	9104.547	1030
7240	-0.40	-10.80	-0.11	-359.19	-2265.83	9104.553	1030
7245	0.02	-10.68	-0.15	-360.45	-2266.87	9104.560	1030
7250	-0.29	-10.83	-0.09	-360.52	-2267.08	9104.562	1030
7255	-1.00	-10.56	0.01	-360.39	-2267.27	9104.569	1030
7260	-0.52	-10.71	-0.00	-360.85	-2267.12	9104.570	1030
7265	-0.44	-10.56	-0.25	-361.72	-2268.51	9104.578	1030
7270	-0.84	-10.39	-0.08	-361.68	-2268.55	9104.583	1030
7275	-0.86	-10.13	-0.30	-362.82	-2268.67	9104.589	1030
7280	-0.16	-10.11	-0.11	-362.51	-2268.90	9104.593	1030
7285	-0.32	-10.36	-0.01	-362.84	-2269.12	9104.598	1030
7290	-0.25	-10.29	-0.05	-363.01	-2268.90	9104.603	1030
7295	-0.56	-10.04	-0.02	-364.46	-2268.93	9104.609	1030
7300	-0.07	-10.25	-0.20	-364.23	-2269.12	9104.613	1030
7305	-0.17	-10.24	-0.05	-364.26	-2269.11	9104.617	1030
7310	-0.33	-10.30	-0.24	-364.28	-2269.22	9104.623	1030
7315	0.27	-10.09	-0.17	-365.04	-2270.00	9104.630	1030
7320	-0.38	-10.01	-0.07	-365.78	-2270.55	9104.632	1030
7325	-0.36	-9.78	-0.11	-365.95	-2271.20	9104.639	1030
7330	0.03	-9.78	-0.31	-366.24	-2271.53	9104.642	1030
7335	-0.10	-9.71	-0.10	-366.55	-2271.65	9104.647	1030
7340	-0.65	-9.84	-0.12	-366.44	-2271.70	9104.654	1030
7345	-0.44	-9.50	-0.13	-366.95	-2272.68	9104.656	1030
7350	0.00	-9.52	-0.07	-367.92	-2273.16	9104.663	1030
7355	-0.46	-9.51	-0.04	-368.05	-2273.68	9104.669	1030
7360	-0.54	-9.37	0.04	-367.81	-2273.49	9104.672	1030
7365	-0.11	-9.56	0.00	-367.88	-2273.48	9104.677	1030
7370	-0.37	-9.83	-0.01	-368.05	-2273.67	9104.683	1030
7375	-0.25	-9.50	-0.09	-367.92	-2273.70	9104.687	1030
7380	-0.50	-9.08	-0.12	-369.78	-2275.84	9104.695	1030
7385	-0.24	-9.45	-0.12	-369.86	-2276.04	9104.696	1030
7390	-0.03	-9.14	-0.14	-369.85	-2275.95	9104.703	1030
7395	-0.59	-9.02	-0.05	-370.08	-2275.78	9104.709	1030
7400	-0.30	-8.88	-0.18	-371.75	-2275.92	9104.715	1030
7405	-0.08	-9.14	0.05	-371.46	-2275.96	9104.718	1030
7410	-0.08	-9.21	-0.29	-371.22	-2276.06	9104.725	1030
7415	0.09	-9.06	-0.11	-371.33	-2276.30	9104.729	1030
7420	-0.17	-9.29	0.00	-372.44	-2276.49	9104.734	1030
7425	-0.38	-8.94	-0.12	-372.66	-2276.77	9104.738	1030
7430	-0.90	-8.52	-0.07	-373.64	-2276.80	9104.745	1030
7435	-0.38	-9.04	-0.19	-373.55	-2276.79	9104.748	1030
7440	-0.54	-8.88	-0.03	-373.47	-2277.01	9104.753	1030
7445	0.08	-8.72	-0.09	-373.35	-2277.17	9104.759	1030
7450	-0.53	-8.61	-0.16	-374.29	-2277.90	9104.764	1030
7455	-0.42	-8.69	-0.25	-374.98	-2279.01	9104.766	1030
7460	-0.08	-8.71	-0.18	-374.87	-2278.86	9104.772	1030
7465	-0.25	-8.78	-0.08	-375.01	-2279.38	9104.779	1030
7470	-0.12	-8.75	-0.03	-375.55	-2279.67	9104.781	1030
7475	-0.45	-8.04	-0.14	-376.37	-2281.13	9104.789	1030
7480	-0.63	-8.65	-0.17	-376.66	-2281.41	9104.794	1030
7485	-0.54	-8.14	-0.24	-376.60	-2281.47	9104.797	1030
7490	-0.31	-8.25	-0.11	-376.87	-2281.90	9104.803	1030
7495	-0.60	-8.32	-0.40	-378.28	-2281.89	9104.810	1030
7500	-0.36	-8.01	-0.30	-377.82	-2282.15	9104.812	1030
7505	0.00	-7.96	-0.21	-377.94	-2281.79	9104.817	1030
7510	-0.54	-8.14	-0.30	-377.86	-2281.56	9104.822	1030
7515	0.01	-7.80	-0.02	-379.49	-2283.37	9104.828	1030
7520	-0.24	-8.16	-0.36	-379.40	-2283.21	9104.834	1030
7525	-0.32	-7.66	-0.36	-379.40	-2283.50	9104.840	1030
7530	-0.69	-7.82	-0.05	-379.55	-2283.73	9104.843	1030
7535	-0.43	-7.78	-0.14	-380.69	-2285.10	9104.850	1030
7540	-0.26	-7.81	-0.14	-380.92	-2285.71	9104.854	1030
7545	0.01	-7.63	-0.22	-381.59	-2286.83	9104.859	1030
7550	-0.03	-7.60	-0.33	-381.79	-2287.08	9104.863	1030
7555	-0.24	-7.62	-0.05	-381.62	-2287.16	9104.867	1030
7560	-0.56	-7.81	-0.08	-382.02	-2286.81	9104.873	1030
7565	-0.05	-7.48	-0.13	-381.86	-2287.25	9104.880	1030
7570	-0.49	-7.55	-0.28	-381.91	-2287.01	9104.885	1030
7575	0.12	-7.42	-0.20	-383.71	-2289.99	9104.890	1030
7580	-0.26	-7.32	-0.18	-383.74	-2289.45	9104.891	1030
7585	-0.04	-7.38	-0.25	-383.65	-2289.80	9104.897	1030
7590	-0.26	-7.00	-0.19	-383.83	-2290.10	9104.904	1030
7595	0.16	-7.04	-0.14	-384.38	-2290.65	9104.906	1030
7600	-0.56	-6.97	-0.08	-385.15	-2291.68	9104.913	1030
7605	-0.27	-7.08	-0.24	-385.27	-2292.12	9104.918	1030
7610	-0.18	-6.94	-0.38	-385.62	-2291.82	9104.922	1030
7615	-0.38	-6.90	-0.18	-385.68	-2292.21	9104.928	1030
7620	-0.19	-6.86	-0.12	-386.61	-2293.01	9104.935	1030
7625	-0.34	-6.93	-0.35	-386.92	-2293.05	9104.937	1030
7630	0.12	-6.90	-0.37	-386.86	-2293.19	9104.942	1030
7635	-0.06	-6.81	-0.34	-386.66	-2293.05	9104.947	1030
7640	-0.50	-6.62	-0.25	-388.51	-2293.53	9104.953	1030
7645	0.08	-7.06	-0.14	-387.96	-2293.39	9104.959	1030
7650	-0.51	-6.84	-0.21	-388.41	-2293.25	9104.963	1030
7655	-0.14	-6.71	-0.32	-388.43	-2293.57	9104.968	1030
7660	-0.82	-6.24	-0.32	-389.79	-2294.31	9104.975	1030
7665	-0.23	-6.73	-0.31	-389.87	-2295.03	9104.979	1030
7670	-0.06	-7.15	-0.13	-390.67	-2294.85	9104.985	1030
7675	-0.45	-6.47	-0.14	-389.85	-2295.13	9104.986	1030
7680	0.21	-6.54	-0.48	-391.09	-2296.58	9104.993	1030
7685	0.07	-6.95	-0.34	-391.47	-2296.78	9104.998	1030
7690	-0.43	-7.13	-0.21	-391.69	-2296.88	9105.003	1030
7695	0.03	-6.78	-0.28	-392.06	-2297.59	9105.009	1030
7700	0.15	-6.79	-0.24	-392.07	-2297.29	9105.014	1030
7705	-0.31	-6.45	-0.34	-392.06	-2297.49	9105.016	1030
7710	-0.09	-6.41	-0.34	-392.69	-2298.19	9105.022	1030
7715	-0.29	-6.35	-0.50	-393.50	-2298.28	9105.029	1030
7720	-0.32	-6.35	-0.23	-393.52	-2298.42	9105.031	1030
7725	-0.25	-6.45	-0.31	-393.70	-2298.77	9105.039	1030
7730	-0.09	-6.37	-0.36	-393.96	-2298.57	9105.044	1030
7735	-0.14	-6.28	-0.17	-394.99	-2299.99	9105.047	1030
7740	0.11	-6.18	-0.25	-395.20	-2300.25	9105.052	1030
7745	-0.76	-5.80	-0.30	-396.26	-2300.88	9105.059	1030
7750	-0.58	-5.89	-0.22	-396.23	-2301.16	9105.062	1030
7755	-0.20	-5.84	-0.20	-396.00	-2301.58	9105.067	1030
7760	-0.26	-5.68	-0.17	-396.02	-2301.76	9105.072	1030
7765	-0.81	-5.71	-0.37	-395.96	-2302.28	9105.077	1030
7770	-0.28	-5.50	-0.21	-395.88	-2302.14	9105.084	1030
7775	0.02	-5.40	-0.45	-397.81	-2303.76	9105.089	1030
7780	-0.11	-5.62	-0.42	-397.64	-2303.99	9105.093	1030
7785	-0.50	-5.43	-0.42	-397.64	-2304.20	9105.097	1030
7790	-0.19	-5.60	-0.27	-397.89	-2304.02	9105.104	1030
7795	1.33	-5.84	-0.30	-399.28	-2305.89	9105.110	1030
7800	-0.38	-5.74	-0.52	-399.61	-2306.11	9105.111	1030
7805	0.15	-5.75	-0.35	-399.50	-2306.43	9105.120	1030
7810	-0.33	-5.48	-0.37	-399.89	-2306.14	9105.123	1030
7815	-0.26	-4.96	-0.55	-400.95	-2307.18	9105.130	1030
7820	-0.31	-5.17	-0.51	-401.22	-2307.60	9105.135	1030
7825	-0.33	-5.14	-0.31	-401.66	-2308.01	9105.139	1030
7830	-0.32	-5.57	-0.26	-402.33	-2308.14	9105.141	1030
7835	-0.17	-5.24	-0.59	-402.34	-2308.00	9105.147	1030
7840	-0.57	-5.14	-0.41	-402.29	-2308.03	9105.154	1030
7845	-0.30	-5.17	-0.37	-402.62	-2308.10	9105.156	1030
7850	-0.06	-4.98	-0.40	-403.61	-2308.50	9105.163	1030
7855	-0.30	-5.19	-0.32	-403.64	-2308.28	9105.168	1030
7860	-0.09	-5.01	-0.49	-403.58	-2308.75	9105.172	1030
7865	0.16	-5.07	-0.42	-403.73	-2308.54	9105.178	1030
7870	-0.42	-4.94	-0.53	-403.75	-2308.89	9105.184	1030
7875	-0.50	-5.08	-0.40	-403.86	-2309.12	9105.187	1030
7880	-0.44	-4.59	-0.37	-405.57	-2310.77	9105.194	1030
7885	-0.34	-4.53	-0.42	-405.89	-2310.62	9105.197	1030
7890	-0.01	-4.53	-0.41	-405.89	-2311.30	9105.203	1030
7895	-0.33	-4.45	-0.56	-405.99	-2311.32	9105.208	1030
7900	0.08	-4.49	-0.40	-407.10	-2313.03	9105.215	1030
7905	-0.30	-4.66	-0.25	-407.13	-2313.21	9105.218	1030
7910	0.07	-4.15	-0.71	-407.34	-2313.05	9105.225	1030
7915	-0.16	-4.47	-0.32	-407.44	-2313.51	9105.228	1030
7920	-0.03	-3.91	-0.61	-408.25	-2314.34	9105.233	1030
7925	-0.25	-3.86	-0.60	-408.63	-2314.68	9105.239	1030
7930	-0.05	-4.31	-0.34	-409.43	-2315.76	9105.244	1030
7935	-0.14	-4.29	-0.32	-409.34	-2315.57	9105.248	1030
7940	-0.15	-4.07	-0.47	-409.13	-2315.99	9105.251	1030
7945	-0.16	-4.10	-0.39	-409.21	-2315.82	9105.258	1030
7950	-0.03	-3.95	-0.10	-410.76	-2316.34	9105.265	1030
7955	0.05	-3.90	-0.25	-410.92	-2316.24	9105.266	1030
7960	-0.25	-3.79	-0.59	-410.77	-2316.80	9105.272	1030
7965	-0.34	-3.69	-0.49	-410.90	-2316.80	9105.279	1030
7970	-0.35	-3.58	-0.43	-412.00	-2316.44	9105.285	1030
7975	-0.16	-3.60	-0.38	-412.09	-2317.15	9105.288	1030
7980	-0.21	-3.55	-0.47	-412.00	-2317.57	9105.294	1030
7985	-0.16	-3.47	-0.39	-412.15	-2317.81	9105.297	1030
7990	-0.19	-3.34	-0.43	-412.73	-2318.42	9105.303	1030
7995	-0.03	-2.73	-0.34	-413.80	-2320.07	9105.310	1030
8000	-0.10	-2.87	-0.24	-413.81	-2320.13	9105.312	1030
8005	-0.18	-2.83	-0.41	-413.59	-2320.39	9105.317	1030
8010	0.30	-2.82	-0.47	-413.58	-2320.81	9105.321	1030
8015	-0.76	-2.88	-0.37	-414.90	-2322.38	9105.328	1030
8020	-0.50	-2.66	-0.47	-415.10	-2322.33	9105.334	1030
8025	-0.14	-2.83	-0.53	-414.64	-2322.78	9105.340	1030
8030	-0.23	-3.18	-0.19	-415.08	-2322.62	9105.343	1030
8035	-0.33	-2.65	-0.51	-416.38	-2324.11	9105.347	1030
8040	-0.04	-2.70	-0.41	-416.43	-2324.09	9105.352	1030
8045	-0.22	-2.52	-0.37	-417.10	-2324.98	9105.359	1030
8050	-0.53	-2.38	-0.36	-417.22	-2325.09	9105.362	1030
8055	-0.78	-2.94	-0.33	-417.48	-2325.43	9105.370	1030
8060	-0.22	-2.40	-0.52	-417.42	-2325.19	9105.373	1030
8065	-0.50	-2.42	-0.24	-417.37	-2325.12	9105.380	1030
8070	-0.47	-2.42	-0.41	-417.55	-2325.39	9105.383	1030
8075	-0.14	-2.40	-0.45	-418.90	-2325.72	9105.389	1030
8080	-0.31	-2.63	-0.38	-419.59	-2325.66	9105.391	1030
8085	-0.17	-2.68	-0.40	-419.80	-2325.97	9105.398	1030
8090	-0.26	-2.74	-0.31	-419.83	-2326.15	9105.404	1030
8095	-0.32	-3.02	-0.13	-420.62	-2327.38	9105.406	1030
8100	-0.47	-2.34	-0.28	-421.12	-2328.79	9105.414	1030
8105	-0.18	-2.01	-0.57	-421.49	-2329.09	9105.419	1030
8110	-0.30	-2.14	-0.40	-421.27	-2329.10	9105.422	1030
8115	0.13	-2.15	-0.43	-421.87	-2329.47	9105.428	1031
8120	-0.45	-2.10	-0.33	-422.89	-2329.99	9105.434	1031
8125	0.35	-1.96	-0.51	-422.78	-2329.69	9105.437	1031
8130	0.34	-2.18	-0.41	-422.13	-2329.36	9105.444	1031
8135	-0.57	-2.26	-0.25	-422.14	-2329.47	9105.449	1031
8140	-0.33	-1.81	-0.37	-422.35	-2329.74	9105.453	1031
8145	-0.37	-1.73	-0.41	-422.16	-2329.83	9105.459	1031
8150	-0.14	-2.47	-0.23	-420.76	-2328.68	9105.463	1031
8155	-0.19	-1.99	-0.52	-421.08	-2328.62	9105.468	1031
8160	0.03	-1.73	-0.73	-420.81	-2328.93	9105.475	1031
8165	-0.56	-2.04	-0.45	-420.67	-2328.79	9105.478	1031
8170	-0.55	-2.03	-0.24	-420.62	-2329.45	9105.484	1031
8175	-0.09	-1.80	-0.56	-420.62	-2329.29	9105.486	1031
8180	-0.23	-2.04	-0.50	-419.03	-2329.18	9105.493	1031
8185	-0.17	-1.85	-0.35	-418.66	-2329.47	9105.498	1031
8190	-0.12	-2.61	-0.62	-418.01	-2329.29	9105.504	1031
8195	-0.16	-2.45	-0.40	-418.08	-2329.24	9105.509	1031
8200	-0.26	-2.34	-0.33	-418.17	-2329.31	9105.514	1031
8205	-0.50	-2.31	-0.52	-417.94	-2329.33	9105.516	1031
8210	-0.29	-2.56	-0.30	-416.80	-2328.11	9105.523	1031
8215	-0.25	-2.90	-0.38	-416.44	-2327.95	9105.529	1031
8220	-0.68	-2.98	-0.30	-416.42	-2327.90	9105.532	1031
8225	-0.16	-2.80	-0.36	-416.51	-2327.84	9105.539	1031
8230	-0.58	-2.60	-0.43	-416.16	-2327.33	9105.544	1031
8235	-0.18	-2.85	-0.48	-415.25	-2326.42	9105.547	1031
8240	-0.62	-3.67	-0.01	-415.14	-2325.67	9105.552	1031
8245	0.19	-2.92	-0.47	-414.69	-2325.87	9105.558	1031
8250	-0.32	-3.09	-0.37	-414.48	-2325.36	9105.562	1031
8255	-0.03	-3.31	-0.27	-414.43	-2325.44	9105.569	1031
8260	-0.25	-3.14	-0.18	-414.28	-2325.81	9105.571	1031
8265	-0.67	-2.99	-0.36	-414.22	-2325.30	9105.578	1031
8270	-0.34	-3.07	-0.30	-414.42	-2325.34	9105.583	1031
8275	0.23	-3.11	-0.51	-412.56	-2323.11	9105.589	1031
8280	0.29	-3.20	-0.42	-412.36	-2322.97	9105.593	1031
8285	-0.03	-3.03	-0.34	-412.30	-2323.12	9105.598	1031
8290	-0.48	-3.33	-0.54	-412.01	-2323.03	9105.603	1031
8295	0.35	-3.05	-0.20	-410.91	-2322.43	9105.609	1031
8300	-0.43	-3.31	-0.33	-410.96	-2322.79	9105.613	1031
8305	0.05	-3.14	-0.28	-410.82	-2322.35	9105.620	1031
8310	-0.10	-3.25	-0.32	-411.06	-2322.51	9105.623	1031
8315	-0.25	-3.31	-0.31	-410.14	-2322.74	9105.629	1031
8320	-0.55	-3.12	-0.46	-409.45	-2322.08	9105.633	1031
8325	0.24	-3.41	-0.29	-408.80	-2321.49	9105.640	1031
8330	-0.22	-3.42	-0.39	-408.78	-2321.18	9105.641	1031
8335	-0.18	-3.63	-0.13	-408.66	-2320.95	9105.647	1031
8340	-0.34	-3.49	-0.27	-408.80	-2320.83	9105.654	1031
8345	-0.36	-3.87	-0.34	-408.55	-2320.41	9105.656	1031
8350	-0.37	-4.03	-0.19	-407.35	-2319.06	9105.663	1031
8355	-0.14	-4.03	-0.23	-407.18	-2319.19	9105.669	1031
8360	-0.22	-4.13	-0.32	-407.27	-2319.04	9105.672	1031
8365	-0.01	-3.75	-0.38	-407.14	-2319.06	9105.678	1031
8370	-0.25	-3.87	-0.26	-407.30	-2318.90	9105.683	1031
8375	-0.27	-3.79	-0.36	-407.00	-2318.54	9105.687	1031
8380	-0.73	-4.09	-0.06	-404.99	-2318.29	9105.695	1031
8385	-0.22	-4.01	-0.26	-405.03	-2318.22	9105.697	1031
8390	-0.02	-3.73	-0.39	-405.05	-2318.02	9105.704	1031
8395	-0.01	-3.94	-0.34	-404.96	-2317.75	9105.709	1031
8400	-0.34	-4.21	-0.32	-403.95	-2317.97	9105.712	1031
8405	-0.57	-4.02	-0.48	-403.78	-2317.65	9105.718	1031
8410	-0.46	-4.35	-0.41	-402.91	-2316.36	9105.724	1031
8415	0.07	-4.46	-0.31	-403.11	-2316.30	9105.728	1031
8420	-0.63	-4.23	-0.58	-403.31	-2316.21	9105.734	1031
8425	-0.34	-4.47	-0.44	-403.18	-2315.36	9105.737	1031
8430	-0.23	-5.03	-0.28	-401.53	-2313.99	9105.743	1031
8435	-0.02	-4.83	-0.33	-401.35	-2313.66	9105.748	1031
8440	-0.27	-4.82	-0.11	-400.63	-2312.37	9105.754	1031
8445	-0.26	-5.05	-0.35	-400.45	-2312.20	9105.757	1031
8450	0.22	-5.21	-0.29	-400.47	-2311.68	9105.764	1031
8455	-0.09	-5.31	-0.22	-400.48	-2311.28	9105.766	1031
8460	-0.04	-4.83	-0.44	-400.30	-2310.79	9105.772	1031
8465	-0.16	-5.12	-0.34	-400.25	-2310.95	9105.779	1031
8470	0.18	-5.20	-0.30	-400.04	-2310.77	9105.781	1031
8475	0.37	-5.11	-0.47	-400.10	-2310.13	9105.788	1031
8480	-0.39	-5.14	-0.47	-399.60	-2310.24	9105.793	1031
8485	-0.23	-5.11	-0.36	-399.69	-2309.87	9105.797	1031
8490	-0.23	-5.55	-0.21	-399.34	-2309.26	9105.803	1031
8495	-0.19	-5.82	-0.44	-396.55	-2306.29	9105.809	1031
8500	0.00	-6.47	-0.13	-396.70	-2306.11	9105.812	1031
8505	-0.22	-6.48	-0.23	-396.54	-2305.99	9105.819	1031
8510	0.12	-5.94	-0.23	-396.61	-2305.77	9105.823	1031
8515	-0.64	-5.84	-0.07	-395.41	-2304.63	9105.828	1031
8520	-0.37	-5.82	-0.27	-394.98	-2304.29	9105.834	1031
8525	-0.33	-6.30	-0.39	-394.33	-2303.72	9105.840	1031
8530	-0.04	-6.25	-0.36	-394.70	-2303.80	9105.843	1031
8535	0.08	-6.20	-0.33	-394.26	-2303.46	9105.849	1031
8540	-0.29	-5.99	-0.34	-394.53	-2303.39	9105.854	1031
8545	-0.41	-6.12	-0.42	-393.41	-2301.98	9105.858	1031
8550	-0.45	-6.58	-0.19	-393.05	-2301.80	9105.864	1031
8555	0.00	-6.71	-0.50	-392.73	-2301.76	9105.868	1031
8560	-0.36	-6.83	-0.26	-392.78	-2301.41	9105.873	1031
8565	-0.50	-6.65	-0.47	-392.90	-2301.52	9105.878	1031
8570	-0.21	-6.07	-0.42	-392.79	-2301.12	9105.882	1031
8575	-0.29	-6.38	-0.12	-391.29	-2299.91	9105.889	1031
8580	-0.50	-6.49	-0.08	-390.45	-2298.93	9105.892	1031
8585	-0.37	-6.10	-0.38	-390.51	-2298.86	9105.897	1031
8590	-0.43	-6.25	-0.23	-390.79	-2298.84	9105.904	1031
8595	-0.21	-6.22	-0.43	-389.95	-2298.89	9105.906	1031
8600	-0.05	-6.55	-0.47	-388.97	-2298.73	9105.913	1031
8605	-0.11	-7.05	-0.47	-388.67	-2298.30	9105.918	1031
8610	-0.59	-7.03	-0.13	-388.76	-2298.11	9105.923	1031
8615	-0.09	-6.86	-0.46	-388.65	-2298.00	9105.927	1031
8620	0.12	-7.16	-0.30	-387.27	-2296.89	9105.933	1031
8625	0.87	-7.31	-0.25	-387.49	-2296.73	9105.937	1031
8630	-0.02	-7.18	-0.48	-386.76	-2295.68	9105.945	1031
8635	-0.09	-7.01	-0.18	-386.55	-2295.26	9105.947	1031
8640	-0.31	-7.13	-0.35	-386.58	-2295.11	9105.953	1031
8645	-0.04	-7.37	-0.61	-386.58	-2295.13	9105.958	1031
8650	-0.26	-7.67	-0.31	-385.16	-2293.78	9105.964	1031
8655	0.47	-7.83	-0.35	-385.27	-2293.71	9105.968	1031
8660	0.01	-7.96	-0.19	-385.34	-2293.24	9105.974	1031
8665	-0.56	-7.82	-0.33	-385.16	-2293.17	9105.979	1031
8670	-0.47	-8.49	-0.29	-384.27	-2291.34	9105.984	1031
8675	-0.37	-7.30	-0.13	-383.96	-2291.44	9105.986	1031
8680	-0.39	-7.38	-0.01	-383.77	-2291.35	9105.992	1031
8685	-0.42	-7.10	-0.32	-383.85	-2291.55	9105.998	1031
8690	-0.97	-7.16	-0.31	-381.99	-2290.79	9106.005	1031
8695	-0.18	-7.20	-0.15	-382.12	-2291.25	9106.008	1031
8700	-0.40	-8.01	-0.07	-382.21	-2291.76	9106.014	1031
8705	-0.01	-8.40	-0.16	-382.14	-2291.34	9106.016	1031
8710	-0.47	-8.19	-0.16	-381.80	-2291.18	9106.022	1031
8715	-0.40	-8.19	-0.24	-380.89	-2290.08	9106.029	1031
8720	0.07	-7.72	-0.25	-380.93	-2289.90	9106.031	1031
8725	0.08	-7.46	-0.11	-381.02	-2289.66	9106.039	1031
8730	-0.34	-7.94	-0.23	-380.99	-2289.61	9106.044	1031
8735	-0.37	-8.36	-0.20	-379.48	-2287.67	9106.047	1031
8740	-0.62	-7.59	-0.05	-379.21	-2287.33	9106.052	1031
8745	-0.65	-7.78	-0.09	-378.55	-2286.63	9106.059	1031
8750	-0.31	-7.86	-0.12	-378.16	-2286.52	9106.062	1031
8755	-0.66	-8.30	-0.22	-378.27	-2286.11	9106.070	1031
8760	-0.79	-8.13	0.15	-378.35	-2286.04	9106.072	1031
8765	-0.27	-7.86	0.06	-378.29	-2286.70	9106.078	1031
8770	-0.20	-8.07	-0.10	-378.29	-2286.18	9106.083	1031
8775	0.01	-8.30	-0.22	-375.90	-2284.14	9106.089	1031
8780	-0.41	-8.28	-0.23	-376.28	-2283.70	9106.093	1031
8785	-0.01	-9.23	-0.25	-376.58	-2283.80	9106.098	1031
8790	-0.15	-8.55	-0.32	-376.35	-2283.37	9106.103	1031
8795	-0.71	-8.72	0.02	-375.06	-2282.16	9106.110	1031
8800	-0.48	-8.34	-0.27	-374.92	-2282.07	9106.113	1031
8805	-0.39	-8.54	-0.07	-374.90	-2282.37	9106.118	1031
8810	-0.05	-8.54	-0.09	-374.81	-2282.16	9106.123	1031
8815	0.04	-8.56	-0.20	-374.17	-2281.38	9106.130	1031
8820	-0.40	-8.44	-0.14	-373.54	-2280.77	9106.133	1031
8825	-0.02	-8.74	-0.10	-373.34	-2280.13	9106.139	1031
8830	-0.21	-8.87	-0.29	-372.74	-2279.66	9106.142	1031
8835	-0.12	-9.00	-0.18	-372.86	-2279.94	9106.147	1031
8840	-0.28	-8.69	-0.05	-372.73	-2279.68	9106.154	1031
8845	-0.01	-8.75	-0.15	-372.09	-2279.19	9106.156	1031
8850	-0.31	-9.25	0.02	-371.23	-2278.14	9106.163	1031
8855	-0.57	-9.20	-0.12	-371.06	-2277.77	9106.168	1031
8860	-0.66	-9.21	-0.19	-371.24	-2278.08	9106.172	1031
8865	-0.15	-9.04	-0.37	-370.91	-2278.10	9106.177	1031
8870	-0.37	-9.41	-0.30	-369.66	-2276.47	9106.184	1031
8875	-0.06	-9.30	-0.18	-369.72	-2276.73	9106.187	1031
8880	-0.38	-9.26	-0.05	-369.84	-2276.60	9106.193	1031
8885	-0.35	-9.06	-0.04	-369.78	-2276.48	9106.197	1031
8890	0.05	-9.74	-0.12	-368.15	-2276.13	9106.205	1031
8895	0.07	-9.31	-0.13	-368.26	-2276.15	9106.207	1031
8900	-0.39	-9.58	-0.02	-367.89	-2276.56	9106.212	1031
8905	-0.17	-9.28	0.05	-368.16	-2276.16	9106.218	1031
8910	0.48	-9.15	0.01	-366.70	-2273.84	9106.225	1031
8915	0.01	-9.56	-0.24	-366.69	-2274.39	9106.229	1031
8920	0.04	-9.65	-0.05	-366.67	-2273.84	9106.233	1031
8925	-0.17	-10.06	-0.13	-366.70	-2273.92	9106.237	1031
8930	-0.11	-9.60	0.02	-366.23	-2273.14	9106.242	1031
8935	-0.14	-9.91	-0.08	-365.25	-2272.34	9106.248	1031
8940	-0.33	-10.03	-0.21	-364.85	-2272.24	9106.253	1031
8945	-0.70	-10.08	-0.03	-364.43	-2271.96	9106.258	1031
8950	-0.55	-10.07	0.06	-364.66	-2271.75	9106.263	1031
8955	-0.30	-9.60	-0.15	-364.33	-2272.09	9106.267	1031
8960	-0.52	-9.87	0.05	-364.39	-2271.81	9106.272	1031
8965	-0.27	-10.20	-0.08	-364.51	-2272.16	9106.279	1031
8970	-0.20	-10.11	-0.08	-364.29	-2272.10	9106.281	1031
8975	-0.55	-10.39	-0.03	-362.50	-2269.90	9106.288	1031
8980	0.01	-10.18	-0.09	-362.46	-2269.65	9106.293	1031
8985	-0.50	-10.41	-0.21	-362.21	-2269.56	9106.297	1031
8990	0.02	-10.37	0.19	-362.28	-2269.93	9106.302	1031
8995	-0.51	-10.60	0.10	-360.91	-2268.08	9106.310	1031
9000	-0.05	-10.49	-0.07	-360.97	-2267.87	9106.312	1031
9005	0.02	-10.65	0.10	-360.87	-2268.04	9106.317	1031
9010	-0.67	-10.61	0.03	-360.67	-2268.15	9106.323	1031
9015	-0.67	-10.61	-0.06	-359.18	-2267.37	9106.330	1031
9020	-0.23	-10.97	0.00	-359.26	-2266.90	9106.333	1031
9025	-0.24	-10.77	0.05	-359.40	-2266.85	9106.338	1031
9030	-0.53	-10.90	-0.02	-359.26	-2266.84	9106.343	1031
9035	-0.14	-11.09	0.01	-357.90	-2267.13	9106.350	1031
9040	-0.50	-10.95	-0.00	-357.96	-2266.58	9106.353	1031
9045	0.06	-10.81	0.08	-357.91	-2266.08	9106.359	1030
9050	-0.16	-10.99	-0.11	-357.61	-2266.07	9106.362	1030
9055	0.01	-11.10	-0.03	-358.91	-2266.96	9106.367	1030
9060	-0.23	-10.72	-0.06	-359.15	-2267.83	9106.373	1030
9065	-0.65	-10.60	-0.06	-359.42	-2267.44	9106.378	1030
9070	-0.07	-10.97	-0.18	-359.13	-2267.05	9106.385	1030
9075	-0.76	-11.12	0.08	-359.53	-2268.26	9106.390	1030
9080	-0.26	-10.42	-0.03	-360.69	-2268.22	9106.391	1030
9085	-0.76	-10.73	-0.02	-360.75	-2268.17	9106.397	1030
9090	-0.15	-10.63	-0.04	-360.45	-2267.88	9106.404	1030
9095	-0.46	-10.73	0.14	-360.58	-2268.50	9106.406	1030
9100	-0.16	-10.55	-0.16	-361.57	-2269.42	9106.413	1030
9105	-0.78	-10.30	0.01	-361.79	-2269.15	9106.419	1030
9110	-0.08	-10.64	-0.17	-361.98	-2269.19	9106.425	1030
9115	-0.67	-10.37	-0.03	-361.98	-2269.16	9106.428	1030
9120	-0.58	-10.35	-0.04	-363.16	-2270.42	9106.433	1030
9125	-0.20	-10.09	-0.08	-363.22	-2270.88	9106.437	1030
9130	-0.54	-9.96	-0.02	-363.48	-2270.92	9106.442	1030
9135	-0.70	-10.30	0.04	-363.38	-2270.90	9106.447	1030
9140	-0.68	-10.20	-0.32	-364.77	-2271.46	9106.454	1030
9145	-0.49	-10.15	-0.14	-364.34	-2271.32	9106.459	1030
9150	-0.23	-10.24	-0.07	-364.46	-2271.33	9106.465	1030
9155	0.07	-10.17	-0.12	-364.57	-2271.60	9106.468	1030
9160	0.02	-9.73	-0.06	-366.03	-2273.14	9106.473	1030
9165	-0.25	-9.75	-0.14	-366.17	-2273.36	9106.479	1030
9170	-0.76	-8.94	0.09	-367.04	-2273.71	9106.485	1030
9175	0.10	-9.69	-0.12	-366.92	-2273.69	9106.486	1030
9180	-0.49	-9.52	-0.24	-366.89	-2273.83	9106.493	1030
9185	-0.24	-9.74	-0.23	-367.04	-2273.92	9106.498	1030
9190	-0.09	-9.63	-0.27	-368.37	-2275.29	9106.505	1030
9195	-0.30	-9.58	-0.20	-368.29	-2275.13	9106.507	1030
9200	-0.36	-9.29	-0.12	-368.58	-2275.30	9106.514	1030
9205	-0.41	-9.41	-0.10	-368.32	-2275.23	9106.516	1030
9210	-0.43	-9.52	-0.28	-368.53	-2275.55	9106.522	1030
9215	-0.50	-9.27	-0.18	-369.50	-2276.44	9106.529	1030
9220	-0.44	-9.23	-0.22	-369.48	-2276.14	9106.531	1030
9225	-0.56	-9.03	-0.15	-369.32	-2276.24	9106.539	1030
9230	-0.25	-9.54	-0.10	-369.36	-2276.45	9106.543	1030
9235	-0.33	-9.18	-0.16	-369.52	-2276.57	9106.547	1030
9240	0.09	-9.17	-0.24	-369.52	-2276.55	9106.552	1030
9245	0.31	-8.62	-0.06	-371.73	-2278.30	9106.560	1030
9250	0.02	-8.70	-0.10	-371.77	-2278.34	9106.562	1030
9255	-1.06	-8.64	-0.05	-371.56	-2278.19	9106.570	1030
9260	-0.19	-9.08	-0.14	-371.65	-2278.17	9106.572	1030
9265	-0.54	-8.83	-0.26	-373.09	-2279.36	9106.578	1030
9270	-0.33	-8.63	-0.30	-373.57	-2279.72	9106.583	1030
9275	-0.20	-8.15	-0.45	-374.23	-2279.25	9106.590	1030
9280	-0.28	-8.78	-0.12	-374.00	-2279.78	9106.593	1030
9285	-0.16	-8.81	-0.35	-373.83	-2279.92	9106.599	1030
9290	-0.35	-8.80	-0.24	-374.34	-2279.71	9106.603	1030
9295	-0.19	-8.68	-0.56	-375.45	-2281.26	9106.610	1030
9300	-0.02	-8.49	-0.21	-375.59	-2280.96	9106.613	1030
9305	-0.23	-8.46	-0.27	-375.47	-2281.00	9106.617	1030
9310	-0.05	-8.45	-0.27	-375.78	-2281.20	9106.623	1030
9315	-0.12	-8.54	-0.17	-376.41	-2282.09	9106.630	1030
9320	-0.37	-8.17	-0.17	-377.23	-2283.03	9106.634	1030
9325	-0.14	-8.20	-0.07	-377.22	-2283.52	9106.639	1030
9330	0.03	-8.11	-0.20	-377.18	-2283.83	9106.642	1030
9335	-0.46	-8.29	-0.20	-377.78	-2283.95	9106.647	1030
9340	-0.54	-8.13	-0.41	-378.60	-2283.64	9106.654	1030
9345	-0.63	-8.27	-0.13	-378.84	-2283.65	9106.656	1030
9350	-0.34	-7.78	0.02	-379.24	-2284.66	9106.663	1030
9355	-0.27	-8.11	-0.26	-378.95	-2285.13	9106.669	1030
9360	-0.13	-7.68	-0.24	-379.10	-2285.29	9106.672	1030
9365	-0.33	-8.37	-0.15	-379.26	-2285.36	9106.678	1030
9370	0.21	-8.89	-0.41	-380.38	-2286.78	9106.685	1030
9375	0.03	-8.66	-0.21	-380.51	-2286.75	9106.687	1030
9380	0.04	-7.76	-0.26	-380.74	-2286.83	9106.692	1030
9385	-0.01	-7.90	-0.24	-380.59	-2286.68	9106.696	1030
9390	-0.45	-7.62	-0.09	-382.15	-2287.90	9106.704	1030
9395	-0.55	-7.83	-0.23	-382.20	-2287.94	9106.708	1030
9400	-0.50	-7.60	-0.33	-382.08	-2287.84	9106.713	1030
9405	0.10	-7.68	-0.52	-382.27	-2287.72	9106.718	1030
9410	-0.33	-7.63	-0.29	-382.21	-2287.96	9106.725	1030
9415	-0.59	-7.40	-0.20	-382.33	-2288.16	9106.728	1030
9420	0.26	-8.03	-0.15	-383.48	-2289.66	9106.734	1030
9425	-0.07	-7.58	-0.35	-383.38	-2289.50	9106.739	1030
9430	-0.30	-7.37	-0.49	-383.50	-2289.45	9106.745	1030
9435	-0.24	-7.58	-0.38	-383.58	-2289.54	9106.748	1030
9440	-0.82	-7.25	-0.18	-384.73	-2290.77	9106.754	1030
9445	0.14	-7.05	-0.20	-385.80	-2291.83	9106.757	1030
9450	-0.24	-6.81	-0.37	-386.37	-2292.09	9106.764	1030
9455	0.27	-7.02	-0.15	-386.68	-2292.28	9106.766	1030
9460	-0.29	-6.74	-0.06	-386.91	-2292.39	9106.772	1030
9465	-0.27	-7.12	-0.34	-386.71	-2292.47	9106.779	1030
9470	0.05	-7.55	-0.24	-387.13	-2293.02	9106.781	1030
9475	-0.24	-7.36	-0.25	-388.04	-2293.90	9106.789	1030
9480	0.02	-7.00	-0.50	-387.90	-2293.87	9106.794	1030
9485	0.17	-7.10	-0.41	-387.81	-2294.23	9106.797	1030
9490	-0.03	-7.32	-0.58	-388.19	-2294.37	9106.803	1030
9495	0.08	-7.26	-0.35	-389.64	-2294.31	9106.809	1030
9500	-0.28	-7.23	-0.46	-389.82	-2294.22	9106.812	1030
9505	-0.14	-7.08	-0.43	-389.66	-2294.52	9106.819	1030
9510	-0.28	-7.24	-0.24	-389.41	-2294.61	9106.822	1030
9515	-0.04	-7.01	-0.18	-390.81	-2295.45	9106.828	1030
9520	-0.18	-7.02	-0.21	-391.04	-2295.40	9106.833	1030
9525	-0.58	-6.34	-0.41	-391.80	-2296.84	9106.839	1030
9530	0.15	-6.16	-0.37	-392.05	-2296.99	9106.843	1030
9535	-0.08	-6.36	-0.17	-391.99	-2297.20	9106.848	1030
9540	0.07	-6.32	-0.41	-391.92	-2297.61	9106.854	1030
9545	-0.16	-6.32	-0.46	-392.86	-2298.05	9106.859	1030
9550	-0.33	-6.22	-0.37	-393.53	-2297.83	9106.862	1030
9555	-0.75	-6.34	-0.46	-393.31	-2298.27	9106.868	1030
9560	-0.32	-6.80	-0.33	-393.27	-2298.49	9106.873	1030
9565	-0.14	-6.46	-0.47	-394.44	-2298.20	9106.879	1030
9570	0.38	-6.50	-0.46	-394.79	-2298.13	9106.883	1030
9575	-0.46	-6.18	-0.45	-394.87	-2298.65	9106.889	1030
9580	-0.26	-6.15	-0.28	-395.27	-2298.63	9106.891	1030
9585	-0.03	-6.19	-0.32	-395.42	-2299.96	9106.897	1030
9590	-0.32	-6.08	-0.27	-396.38	-2301.05	9106.904	1030
9595	-0.34	-5.98	-0.38	-396.61	-2301.35	9106.906	1030
9600	-0.09	-6.45	-0.28	-396.45	-2301.43	9106.913	1030
9605	-0.15	-6.24	-0.46	-396.87	-2301.88	9106.919	1030
9610	-0.40	-6.26	-0.25	-398.36	-2303.05	9106.923	1030
9615	-0.23	-5.79	-0.37	-397.98	-2302.90	9106.927	1030
9620	0.44	-6.15	-0.36	-397.98	-2303.25	9106.934	1030
9625	0.41	-6.04	-0.47	-398.00	-2303.23	9106.938	1030
9630	0.17	-5.86	-0.34	-399.87	-2304.53	9106.945	1030
9635	-0.18	-5.70	-0.43	-399.52	-2304.61	9106.947	1030
9640	0.16	-5.52	-0.47	-400.20	-2305.56	9106.953	1030
9645	-0.06	-5.52	-0.50	-400.41	-2305.77	9106.958	1030
9650	0.49	-5.75	-0.20	-401.31	-2306.55	9106.964	1030
9655	-0.08	-5.61	-0.36	-400.95	-2306.95	9106.968	1030
9660	0.21	-5.55	-0.41	-400.94	-2307.24	9106.975	1030
9665	0.11	-5.75	-0.18	-401.34	-2307.35	9106.979	1030
9670	-0.47	-5.22	-0.45	-402.44	-2308.61	9106.984	1030
9675	0.33	-5.28	-0.39	-402.63	-2308.76	9106.989	1030
9680	-0.52	-5.19	-0.45	-402.64	-2309.14	9106.992	1030
9685	-0.32	-5.31	-0.38	-402.67	-2309.06	9106.998	1030
9690	-0.55	-4.86	-0.59	-403.73	-2309.77	9107.003	1030
9695	-0.32	-4.58	-0.28	-404.24	-2310.67	9107.009	1030
9700	0.28	-4.50	-0.45	-404.27	-2311.03	9107.013	1030
9705	0.25	-5.12	-0.42	-404.21	-2310.81	9107.017	1030
9710	0.27	-5.09	-0.37	-404.28	-2311.11	9107.023	1030
9715	-0.27	-5.23	-0.22	-405.46	-2312.31	9107.029	1030
9720	-0.17	-4.84	-0.53	-405.53	-2312.39	9107.031	1030
9725	0.01	-4.56	-0.58	-406.32	-2313.17	9107.039	1030
9730	-0.38	-4.61	-0.46	-406.27	-2313.42	9107.043	1030
9735	-0.29	-4.69	-0.57	-406.34	-2313.63	9107.047	1030
9740	-0.67	-4.55	-0.57	-406.35	-2313.61	9107.052	1030
9745	-0.10	-4.61	-0.27	-407.55	-2314.53	9107.059	1030
9750	-0.19	-4.47	-0.48	-407.64	-2314.69	9107.062	1030
9755	-0.21	-4.24	-0.72	-407.95	-2315.04	9107.070	1030
9760	0.25	-4.12	-0.63	-407.80	-2315.20	9107.072	1030
9765	-0.23	-4.36	-0.38	-407.84	-2315.04	9107.078	1030
9770	-0.54	-4.39	-0.50	-408.02	-2315.17	9107.083	1030
9775	-0.17	-4.12	-0.56	-410.16	-2314.99	9107.089	1030
9780	-0.30	-3.95	-0.56	-410.14	-2315.50	9107.093	1030
9785	-0.43	-4.01	-0.65	-410.05	-2315.75	9107.100	1030
9790	-0.28	-4.07	-0.72	-409.98	-2316.20	9107.104	1030
9795	0.43	-4.06	-0.47	-411.32	-2316.10	9107.109	1030
9800	-0.09	-3.99	-0.46	-411.35	-2316.63	9107.113	1030
9805	-0.47	-4.13	-0.39	-411.18	-2317.00	9107.117	1030
9810	0.04	-3.54	-0.39	-411.38	-2317.28	9107.123	1030
9815	-0.08	-3.48	-0.23	-412.07	-2318.35	9107.128	1030
9820	-0.62	-3.63	-0.42	-412.81	-2318.98	9107.133	1030
9825	0.00	-3.06	-0.74	-413.14	-2319.71	9107.139	1030
9830	0.10	-3.17	-0.30	-413.27	-2320.44	9107.141	1030
9835	-0.14	-3.28	-0.35	-413.61	-2320.67	9107.147	1030
9840	-0.25	-3.46	-0.17	-413.70	-2321.28	9107.154	1030
9845	-0.02	-3.54	-0.26	-414.30	-2322.16	9107.156	1030
9850	-0.53	-3.29	-0.48	-415.15	-2323.32	9107.164	1030
9855	-0.13	-3.38	-0.46	-415.28	-2323.51	9107.168	1030
9860	-0.23	-3.41	-0.35	-415.02	-2323.62	9107.172	1030
9865	-0.37	-3.58	-0.34	-415.05	-2323.41	9107.177	1030
9870	-0.06	-3.09	-0.48	-416.50	-2324.89	9107.185	1030
9875	-0.27	-2.98	-0.49	-416.45	-2324.99	9107.187	1030
9880	-0.57	-3.07	-0.53	-416.63	-2325.11	9107.192	1030
9885	-0.47	-3.17	-0.27	-416.70	-2325.22	9107.197	1030
9890	-0.03	-2.86	-0.32	-418.04	-2326.86	9107.204	1030
9895	-0.12	-2.62	-0.45	-418.02	-2326.88	9107.208	1030
9900	-0.51	-2.89	-0.24	-418.19	-2326.90	9107.213	1030
9905	-0.15	-2.53	-0.48	-418.05	-2326.86	9107.218	1030
9910	0.12	-2.22	-0.18	-419.04	-2328.67	9107.225	1030
9915	-0.28	-2.45	-0.17	-419.71	-2328.85	9107.228	1030
9920	-0.33	-2.61	-0.17	-419.64	-2328.92	9107.233	1030
9925	-0.38	-2.39	-0.51	-419.63	-2329.45	9107.238	1030
9930	0.60	-2.15	-0.54	-420.61	-2329.75	9107.243	1030
9935	-0.58	-2.37	-0.45	-421.14	-2330.53	9107.248	1030
9940	-0.02	-2.49	-0.43	-421.54	-2331.26	9107.252	1030
9945	-0.35	-2.33	-0.34	-421.92	-2331.48	9107.259	1030
9950	0.00	-1.79	-0.56	-422.20	-2331.49	9107.264	1031
9955	-0.62	-2.10	-0.54	-422.13	-2331.63	9107.266	1031
9960	0.08	-2.12	-0.43	-421.84	-2331.50	9107.272	1031
9965	-0.39	-2.37	-0.44	-420.68	-2330.20	9107.279	1031
9970	-0.22	-2.08	-0.55	-420.74	-2330.37	9107.282	1031
9975	-0.63	-1.84	-0.60	-421.05	-2330.71	9107.289	1031
9980	-0.44	-2.23	-0.43	-420.63	-2330.98	9107.294	1031
9985	-0.54	-2.13	-0.39	-420.79	-2330.56	9107.297	1031
9990	-0.11	-2.01	-0.50	-420.52	-2330.82	9107.302	1031
9995	-0.10	-1.82	-0.67	-418.33	-2330.72	9107.309	1031
10000	-0.24	-2.73	-0.36	-418.42	-2330.73	9107.312	1031
10005	-0.49	-2.26	-0.41	-418.15	-2330.77	9107.319	1031
10010	-0.29	-2.48	-0.52	-418.29	-2330.44	9107.322	1031
10015	-0.44	-2.81	-0.50	-416.95	-2329.47	9107.328	1031
10020	-0.25	-3.00	-0.29	-417.01	-2329.42	9107.334	1031
10025	-0.46	-2.79	-0.34	-416.52	-2328.52	9107.340	1031
10030	-0.39	-2.53	-0.22	-416.50	-2328.19	9107.343	1031
10035	-0.34	-2.43	-0.38	-416.46	-2328.72	9107.349	1031
10040	-0.72	-2.87	-0.30	-416.50	-2328.70	9107.354	1031
10045	-0.84	-2.22	-0.53	-414.84	-2326.64	9107.360	1031
10050	-0.71	-2.51	-0.51	-415.01	-2327.06	9107.361	1031
10055	-0.73	-2.49	-0.36	-415.04	-2326.60	9107.367	1031
10060	-0.43	-2.45	-0.34	-414.94	-2326.55	9107.373	1031
10065	-0.38	-2.71	-0.24	-414.29	-2324.98	9107.380	1031
10070	-0.80	-2.90	-0.30	-413.97	-2325.00	9107.382	1031
10075	-0.36	-2.70	-0.39	-413.91	-2325.12	9107.389	1031
10080	-0.46	-2.69	-0.43	-414.01	-2325.12	9107.391	1031
10085	-0.58	-2.55	-0.68	-413.62	-2325.32	9107.397	1031
10090	-0.47	-2.78	-0.41	-412.29	-2325.05	9107.404	1031
10095	-0.75	-2.88	-0.34	-412.27	-2324.96	9107.406	1031
10100	-0.28	-2.91	-0.18	-412.51	-2324.57	9107.413	1031
10105	-0.48	-3.05	-0.26	-412.31	-2324.44	9107.418	1031
10110	0.04	-3.28	-0.49	-410.94	-2322.80	9107.422	1031
10115	-0.18	-3.48	-0.24	-411.05	-2322.72	9107.428	1031
10120	-0.17	-2.89	-0.60	-410.94	-2322.73	9107.434	1031
10125	-0.86	-3.39	-0.41	-411.17	-2322.88	9107.437	1031
10130	-0.25	-3.34	-0.49	-409.91	-2321.78	9107.442	1031
10135	-0.08	-3.32	-0.29	-409.81	-2321.23	9107.448	1031
10140	-0.05	-3.61	-0.34	-408.84	-2320.70	9107.453	1031
10145	-0.37	-3.52	-0.31	-408.68	-2320.33	9107.457	1031
10150	-0.05	-3.42	-0.39	-408.55	-2320.49	9107.462	1031
10155	-0.18	-3.36	-0.40	-408.61	-2320.30	9107.468	1031
10160	-0.65	-3.52	-0.39	-408.57	-2319.78	9107.474	1031
10165	-0.35	-3.93	-0.46	-408.31	-2319.84	9107.479	1031
10170	-0.50	-3.94	-0.32	-407.41	-2318.24	9107.483	1031
10175	-0.43	-3.92	-0.44	-406.58	-2317.62	9107.488	1031
10180	-0.31	-3.92	-0.44	-406.37	-2317.58	9107.493	1031
10185	-0.20	-4.33	-0.41	-406.48	-2317.49	9107.498	1031
10190	-0.69	-4.33	-0.43	-406.12	-2317.61	9107.503	1031
10195	-0.11	-4.22	-0.41	-405.22	-2317.15	9107.509	1031
10200	-0.59	-4.42	-0.35	-405.17	-2317.09	9107.514	1031
10205	-0.16	-4.40	-0.38	-405.14	-2316.87	9107.517	1031
10210	-0.07	-4.32	-0.49	-404.82	-2316.48	9107.522	1031
10215	-0.13	-4.39	-0.61	-403.79	-2315.21	9107.529	1031
10220	0.17	-4.91	-0.30	-403.44	-2314.85	9107.531	1031
10225	-0.26	-4.76	-0.05	-402.64	-2314.38	9107.539	1031
10230	-0.03	-4.94	-0.45	-402.45	-2314.19	9107.543	1031
10235	-0.02	-4.85	-0.49	-402.47	-2314.26	9107.547	1031
10240	-0.50	-4.87	-0.29	-402.56	-2313.96	9107.552	1031
10245	-0.48	-5.24	-0.32	-401.31	-2312.66	9107.558	1031
10250	-0.12	-5.24	-0.19	-400.86	-2312.36	9107.562	1031
10255	-0.07	-5.42	-0.17	-401.36	-2312.20	9107.569	1031
10260	-0.00	-4.77	-0.40	-400.79	-2312.12	9107.573	1031
10265	-0.34	-5.14	-0.41	-400.75	-2312.01	9107.578	1031
10270	-0.53	-5.16	-0.31	-400.96	-2311.51	9107.582	1031
10275	-0.63	-5.55	-0.19	-398.10	-2309.39	9107.590	1031
10280	-0.04	-6.00	-0.28	-398.74	-2309.26	9107.593	1031
10285	-0.46	-5.34	-0.12	-398.95	-2309.23	9107.600	1031
10290	0.01	-5.21	-0.40	-398.66	-2309.51	9107.603	1031
10295	-0.58	-5.42	-0.44	-397.67	-2308.86	9107.608	1031
10300	-0.35	-5.73	-0.37	-397.50	-2308.30	9107.614	1031
10305	-0.29	-5.98	-0.14	-396.97	-2308.18	9107.618	1031
10310	-0.29	-5.91	-0.34	-396.49	-2307.93	9107.623	1031
10315	-0.34	-6.14	-0.43	-396.36	-2307.79	9107.628	1031
10320	0.18	-5.99	-0.51	-396.44	-2307.56	9107.634	1031
10325	-0.48	-6.07	-0.50	-396.32	-2307.10	9107.639	1031
10330	-0.28	-6.27	-0.43	-395.10	-2305.85	9107.641	1031
10335	-0.43	-6.21	-0.23	-395.15	-2305.24	9107.647	1031
10340	-0.53	-6.33	-0.40	-394.51	-2304.91	9107.654	1031
10345	-0.02	-6.32	-0.38	-394.66	-2304.82	9107.656	1031
10350	-0.20	-5.76	-0.53	-394.31	-2304.53	9107.664	1031
10355	-0.21	-6.04	-0.47	-394.06	-2304.18	9107.669	1031
10360	-0.19	-6.41	-0.45	-394.48	-2304.16	9107.672	1031
10365	-0.09	-6.18	-0.44	-394.31	-2304.16	9107.678	1031
10370	-0.08	-6.79	-0.20	-392.04	-2301.68	9107.684	1031
10375	0.11	-6.87	-0.28	-391.90	-2301.57	9107.688	1031
10380	-0.49	-6.75	-0.18	-391.90	-2301.54	9107.692	1031
10385	-0.45	-6.52	-0.48	-391.79	-2302.08	9107.698	1031
10390	-0.83	-7.53	-0.01	-390.83	-2300.32	9107.705	1031
10395	-0.10	-6.93	-0.33	-390.40	-2299.88	9107.707	1031
10400	0.15	-6.47	-0.53	-390.55	-2299.63	9107.712	1031
10405	-0.12	-6.51	-0.36	-390.62	-2299.63	9107.718	1031
10410	-0.19	-7.31	-0.40	-389.52	-2298.23	9107.725	1031
10415	-0.33	-6.97	-0.31	-389.04	-2298.42	9107.729	1031
10420	-0.46	-6.79	-0.31	-388.95	-2297.97	9107.733	1031
10425	-0.27	-6.72	-0.43	-389.04	-2298.12	9107.738	1031
10430	-0.34	-6.92	-0.29	-388.64	-2297.89	9107.742	1031
10435	0.01	-7.11	-0.39	-387.49	-2297.93	9107.748	1031
10440	0.02	-7.14	-0.28	-387.30	-2297.86	9107.752	1031
10445	-0.20	-7.18	-0.21	-386.70	-2297.68	9107.760	1031
10450	-0.00	-7.02	-0.15	-386.96	-2297.80	9107.763	1031
10455	-0.18	-6.69	-0.27	-386.94	-2297.75	9107.767	1031
10460	0.07	-7.02	-0.12	-386.68	-2297.27	9107.772	1031
10465	0.16	-7.34	-0.30	-386.76	-2297.17	9107.779	1031
10470	0.22	-7.73	-0.20	-386.60	-2297.31	9107.781	1031
10475	0.31	-8.07	-0.40	-384.66	-2294.65	9107.789	1031
10480	0.23	-7.97	-0.33	-384.49	-2294.59	9107.794	1031
10485	0.06	-8.21	-0.19	-384.51	-2294.45	9107.797	1031
10490	0.57	-7.78	-0.19	-384.64	-2294.59	9107.803	1031
10495	0.35	-8.07	-0.35	-383.12	-2293.37	9107.809	1031
10500	-0.05	-8.07	-0.47	-382.88	-2293.09	9107.812	1031
10505	-0.97	-7.92	-0.38	-383.20	-2292.63	9107.820	1031
10510	-0.40	-8.04	-0.29	-382.92	-2292.43	9107.823	1031
10515	0.19	-7.55	-0.40	-382.82	-2292.35	9107.828	1031
10520	-0.14	-7.45	-0.40	-382.78	-2292.10	9107.832	1031
10525	-0.31	-7.46	-0.24	-381.51	-2290.55	9107.838	1031
10530	-0.32	-7.56	-0.25	-380.98	-2290.01	9107.844	1031
10535	-0.73	-7.65	-0.21	-380.90	-2290.36	9107.849	1031
10540	-0.04	-7.66	-0.31	-380.75	-2290.25	9107.854	1031
10545	-0.42	-7.67	-0.21	-380.11	-2289.83	9107.858	1031
10550	-0.64	-7.84	-0.21	-379.53	-2288.35	9107.864	1031
10555	-0.10	-7.64	-0.19	-379.57	-2288.42	9107.867	1031
10560	0.07	-7.66	-0.34	-379.46	-2287.92	9107.873	1031
10565	-0.47	-7.98	-0.07	-379.03	-2287.60	9107.878	1031
10570	-0.27	-8.01	-0.18	-377.86	-2286.62	9107.883	1031
10575	-0.06	-7.83	-0.36	-377.64	-2286.67	9107.888	1031
10580	-0.15	-7.96	-0.10	-377.57	-2286.47	9107.891	1031
10585	-0.35	-7.92	-0.35	-377.67	-2286.64	9107.897	1031
10590	0.04	-7.84	-0.18	-376.16	-2284.59	9107.905	1031
10595	-0.88	-8.09	-0.10	-376.16	-2284.79	9107.906	1031
10600	-0.16	-8.20	-0.25	-376.61	-2284.63	9107.914	1031
10605	-0.21	-8.55	-0.09	-376.69	-2284.79	9107.919	1031
10610	-0.27	-8.13	-0.11	-375.18	-2284.86	9107.925	1031
10615	-0.07	-8.27	-0.36	-375.08	-2284.51	9107.928	1031
10620	-0.66	-8.32	0.08	-374.49	-2284.38	9107.935	1031
10625	-0.35	-8.37	-0.02	-374.80	-2284.28	9107.938	1031
10630	0.03	-8.36	-0.34	-373.94	-2282.84	9107.943	1031
10635	-0.32	-8.59	-0.24	-373.41	-2282.47	9107.948	1031
10640	-0.36	-8.70	-0.01	-373.25	-2281.97	9107.953	1031
10645	-0.38	-8.71	-0.15	-372.57	-2281.67	9107.957	1031
10650	-0.41	-8.83	0.06	-372.78	-2282.00	9107.965	1031
10655	-0.47	-8.77	-0.02	-372.54	-2281.14	9107.968	1031
10660	-0.30	-8.75	-0.16	-372.69	-2281.25	9107.974	1031
10665	-0.17	-8.75	-0.18	-372.41	-2280.97	9107.979	1031
10670	0.23	-8.77	-0.18	-371.56	-2280.03	9107.983	1031
10675	-0.63	-9.25	-0.21	-370.38	-2279.17	9107.989	1031
10680	-0.35	-9.17	-0.18	-370.44	-2279.03	9107.992	1031
10685	-0.10	-8.95	-0.16	-370.23	-2278.89	9107.998	1031
10690	-0.37	-8.83	-0.05	-369.95	-2278.50	9108.002	1031
10695	-0.15	-9.46	0.02	-369.16	-2277.42	9108.008	1031
10700	0.11	-9.32	-0.13	-368.60	-2277.45	9108.013	1031
10705	-0.61	-9.61	-0.06	-369.01	-2277.51	9108.020	1031
10710	-0.15	-9.26	-0.19	-368.79	-2277.29	9108.022	1031
10715	-0.20	-9.51	-0.22	-367.59	-2276.06	9108.029	1031
10720	-0.05	-9.46	-0.12	-367.67	-2275.80	9108.031	1031
10725	-0.28	-9.90	-0.00	-367.07	-2274.94	9108.039	1031
10730	-0.23	-9.82	-0.23	-366.86	-2274.87	9108.043	1031
10735	-0.14	-9.39	-0.16	-366.71	-2275.05	9108.047	1031
10740	-0.46	-9.57	0.05	-366.48	-2275.01	9108.052	1031
10745	-0.19	-9.63	-0.11	-365.27	-2273.84	9108.059	1031
10750	-0.11	-9.91	-0.01	-365.37	-2273.46	9108.062	1031
10755	-0.10	-9.93	-0.03	-365.36	-2273.61	9108.068	1031
10760	-0.75	-9.93	-0.06	-365.40	-2273.19	9108.074	1031
10765	-0.79	-10.32	0.08	-364.21	-2272.46	9108.080	1031
10770	-0.46	-10.02	-0.07	-363.70	-2272.07	9108.082	1031
10775	-0.02	-9.96	-0.05	-363.76	-2271.95	9108.088	1031
10780	-0.13	-9.95	0.06	-363.70	-2272.09	9108.093	1031
10785	-0.28	-9.93	-0.01	-362.76	-2271.12	9108.100	1031
10790	-0.00	-10.19	-0.10	-362.25	-2270.55	9108.104	1031
10795	-0.16	-10.42	-0.17	-362.37	-2270.34	9108.108	1031
10800	-0.33	-10.29	-0.06	-362.26	-2270.31	9108.111	1031
10805	-0.56	-10.19	-0.03	-362.22	-2269.39	9108.118	1031
10810	0.02	-10.45	0.11	-361.02	-2268.35	9108.123	1031
10815	-0.30	-10.22	-0.05	-361.05	-2268.44	9108.128	1031
10820	-0.14	-10.24	0.14	-360.50	-2268.77	9108.133	1031
10825	-0.20	-10.44	0.08	-360.52	-2268.63	9108.139	1031
10830	-0.35	-10.58	0.09	-359.36	-2268.66	9108.141	1031
10835	-0.02	-10.54	0.14	-359.33	-2268.75	9108.147	1031
10840	-0.25	-10.72	-0.10	-358.48	-2268.87	9108.154	1031
10845	-0.73	-10.71	-0.07	-358.57	-2268.58	9108.156	1031
10850	-0.79	-10.59	0.14	-358.65	-2267.92	9108.164	1031
10855	0.04	-10.84	0.01	-358.47	-2268.05	9108.169	1031
10860	-0.43	-10.79	0.13	-358.50	-2268.03	9108.172	1030
10865	-0.18	-10.72	0.08	-358.47	-2267.97	9108.177	1030
10870	-0.71	-10.87	0.21	-360.15	-2270.02	9108.185	1030
10875	-0.43	-10.38	0.10	-360.54	-2269.86	9108.188	1030
10880	-0.52	-10.29	0.02	-360.75	-2269.93	9108.193	1030
10885	0.18	-10.46	-0.13	-360.88	-2269.55	9108.198	1030
10890	-0.72	-9.95	-0.00	-362.00	-2270.23	9108.203	1030
10895	-0.58	-10.31	-0.05	-362.36	-2270.80	9108.207	1030
10900	-0.34	-10.15	-0.22	-362.16	-2270.80	9108.212	1030
10905	-0.44	-10.25	0.03	-362.07	-2270.46	9108.219	1030
10910	-0.67	-10.15	0.04	-362.66	-2270.69	9108.223	1030
10915	-0.25	-10.02	-0.08	-363.19	-2270.84	9108.229	1030
10920	-0.20	-10.18	0.01	-363.56	-2270.60	9108.233	1030
10925	-0.01	-10.26	-0.11	-364.06	-2270.76	9108.240	1030
10930	0.06	-9.88	0.07	-364.10	-2270.67	9108.243	1030
10935	-0.31	-9.99	-0.09	-364.33	-2270.91	9108.248	1030
10940	-0.20	-9.89	0.03	-364.38	-2270.82	9108.251	1030
10945	-0.41	-10.04	0.12	-365.52	-2271.95	9108.258	1030
10950	-0.30	-9.93	-0.12	-365.69	-2272.55	9108.264	1030
10955	-0.76	-10.06	0.01	-365.75	-2272.35	9108.266	1030
10960	0.26	-9.88	-0.07	-365.62	-2272.19	9108.272	1030
10965	-0.20	-9.94	-0.10	-366.99	-2273.32	9108.279	1030
10970	0.06	-9.87	-0.10	-367.13	-2273.64	9108.281	1030
10975	-0.10	-9.29	-0.24	-367.12	-2273.82	9108.289	1030
10980	-0.43	-9.77	-0.09	-367.20	-2273.97	9108.294	1030
10985	-0.48	-9.82	-0.16	-367.30	-2273.74	9108.300	1030
10990	-0.12	-9.63	-0.16	-367.48	-2273.67	9108.303	1030
10995	-0.42	-9.50	-0.06	-368.70	-2275.74	9108.310	1030
11000	-0.31	-9.51	0.02	-369.08	-2275.85	9108.312	1030
11005	-0.34	-9.27	-0.03	-369.89	-2276.56	9108.320	1030
11010	-0.00	-9.00	-0.14	-369.79	-2276.53	9108.322	1030
11015	-0.90	-9.28	-0.09	-369.89	-2276.45	9108.330	1030
11020	-0.55	-9.04	-0.17	-369.89	-2276.77	9108.333	1030
11025	-0.32	-8.88	-0.07	-370.69	-2277.42	9108.339	1030
11030	-0.09	-8.92	-0.35	-371.28	-2277.76	9108.343	1030
11035	-0.12	-8.78	-0.08	-371.48	-2278.01	9108.349	1030
11040	-0.13	-8.91	-0.14	-372.10	-2278.02	9108.354	1030
11045	-0.54	-9.03	-0.11	-372.22	-2277.77	9108.358	1030
11050	-0.34	-8.77	-0.20	-371.94	-2278.01	9108.365	1030
11055	-0.47	-8.72	-0.08	-371.94	-2277.98	9108.367	1030
11060	-0.32	-9.00	-0.11	-372.17	-2278.07	9108.373	1030
11065	0.08	-8.90	-0.16	-372.12	-2278.13	9108.377	1030
11070	-0.29	-8.45	-0.10	-373.92	-2278.33	9108.383	1030
11075	-0.37	-8.78	-0.24	-374.28	-2278.50	9108.389	1030
11080	-0.01	-8.57	-0.31	-374.22	-2278.55	9108.391	1030
11085	-0.63	-8.55	-0.13	-374.26	-2278.42	9108.397	1030
11090	0.27	-8.52	-0.43	-375.41	-2279.91	9108.405	1030
11095	-0.14	-8.58	-0.22	-375.48	-2280.33	9108.406	1030
11100	-0.08	-8.34	-0.16	-375.60	-2280.42	9108.414	1030
11105	-0.12	-8.14	-0.20	-375.45	-2280.65	9108.419	1030
11110	-0.03	-8.58	-0.19	-376.83	-2282.54	9108.424	1030
11115	-0.35	-8.14	-0.09	-376.66	-2282.50	9108.428	1030
11120	0.60	-8.04	-0.31	-376.82	-2282.40	9108.435	1030
11125	-0.24	-8.14	-0.21	-376.76	-2282.36	9108.438	1030
11130	-0.62	-8.14	-0.23	-377.69	-2283.74	9108.443	1030
11135	-0.22	-8.12	-0.24	-378.24	-2284.29	9108.449	1030
11140	0.26	-8.01	-0.28	-378.64	-2284.52	9108.453	1030
11145	-0.43	-8.01	-0.35	-378.96	-2285.16	9108.458	1030
11150	-0.32	-7.80	-0.14	-379.16	-2285.21	9108.463	1030
11155	-0.50	-7.94	-0.04	-379.05	-2285.12	9108.468	1030
11160	-0.22	-7.49	-0.44	-379.28	-2285.55	9108.475	1030
11165	-0.13	-7.83	-0.16	-379.23	-2285.81	9108.478	1030
11170	-0.29	-8.46	-0.24	-379.85	-2285.45	9108.483	1030
11175	-0.03	-7.83	-0.21	-381.15	-2285.39	9108.489	1030
11180	-0.00	-7.83	-0.25	-381.05	-2285.52	9108.492	1030
11185	-0.26	-7.52	-0.18	-381.02	-2285.71	9108.498	1030
11190	-0.27	-7.68	-0.35	-381.33	-2286.01	9108.502	1030
11195	0.26	-7.83	-0.12	-381.68	-2286.83	9108.508	1030
11200	-0.26	-7.67	-0.25	-381.75	-2286.98	9108.514	1030
11205	-0.38	-7.69	-0.09	-381.96	-2287.08	9108.517	1030
11210	-0.14	-7.49	-0.30	-381.71	-2286.79	9108.522	1030
11215	-0.39	-7.21	-0.14	-383.59	-2289.08	9108.529	1030
11220	-0.19	-7.33	-0.32	-384.19	-2289.23	9108.531	1030
11225	-0.32	-7.67	-0.39	-385.18	-2290.25	9108.539	1030
11230	-0.40	-7.64	-0.15	-384.90	-2289.92	9108.544	1030
11235	-0.04	-7.29	-0.22	-384.78	-2290.09	9108.547	1030
11240	-0.29	-7.28	-0.15	-384.81	-2290.41	9108.553	1030
11245	-0.57	-7.04	-0.32	-386.57	-2291.67	9108.560	1030
11250	-0.32	-6.73	-0.49	-386.58	-2292.04	9108.562	1030
11255	-0.27	-6.83	-0.13	-386.61	-2291.97	9108.569	1030
11260	-0.14	-7.21	-0.28	-386.68	-2292.12	9108.573	1030
11265	0.56	-6.73	-0.53	-387.48	-2293.61	9108.580	1030
11270	-0.12	-7.06	-0.40	-387.63	-2293.42	9108.583	1030
11275	0.13	-6.26	-0.32	-387.93	-2293.46	9108.589	1030
11280	-0.14	-6.86	-0.18	-387.88	-2293.84	9108.593	1030
11285	-0.13	-7.57	-0.06	-388.60	-2294.05	9108.599	1030
11290	-0.40	-7.37	-0.31	-389.53	-2294.11	9108.603	1030
11295	0.05	-7.44	-0.35	-389.50	-2293.87	9108.608	1030
11300	0.33	-7.15	-0.43	-389.60	-2294.11	9108.612	1030
11305	-0.25	-7.03	-0.33	-389.64	-2294.60	9108.617	1030
11310	-0.20	-6.49	-0.33	-390.91	-2295.70	9108.624	1030
11315	-0.58	-6.17	-0.42	-391.16	-2296.34	9108.629	1030
11320	-0.71	-7.25	-0.44	-391.27	-2296.24	9108.633	1030
11325	-0.02	-6.99	-0.55	-391.01	-2296.43	9108.638	1030
11330	-0.48	-7.06	-0.37	-392.25	-2297.38	9108.641	1030
11335	-0.56	-6.18	-0.27	-392.74	-2297.85	9108.647	1030
11340	-0.43	-6.99	-0.18	-393.18	-2298.31	9108.654	1030
11345	-0.31	-6.75	-0.40	-393.24	-2298.58	9108.656	1030
11350	0.03	-6.87	-0.22	-393.91	-2298.67	9108.664	1030
11355	-0.14	-6.77	-0.31	-393.69	-2298.67	9108.669	1030
11360	-0.16	-6.41	-0.25	-393.48	-2298.67	9108.672	1030
11365	-0.06	-6.53	-0.14	-393.57	-2299.19	9108.677	1030
11370	-0.65	-6.29	-0.28	-395.74	-2298.73	9108.684	1030
11375	0.03	-6.34	-0.45	-395.83	-2299.08	9108.687	1030
11380	-0.27	-6.47	-0.40	-395.79	-2299.24	9108.693	1030
11385	-0.15	-6.03	-0.53	-395.85	-2299.75	9108.698	1030
11390	0.18	-5.90	-0.55	-397.58	-2300.25	9108.705	1030
11395	-0.17	-6.04	-0.49	-397.38	-2299.91	9108.708	1030
11400	-0.21	-6.18	-0.40	-397.17	-2299.97	9108.713	1030
11405	-0.19	-6.45	-0.40	-397.20	-2300.60	9108.718	1030
11410	-0.18	-6.40	-0.40	-397.60	-2301.52	9108.724	1030
11415	-0.35	-5.97	-0.42	-398.53	-2302.39	9108.729	1030
11420	-0.06	-5.86	-0.32	-399.04	-2302.82	9108.733	1030
11425	-0.12	-5.87	-0.51	-399.42	-2303.79	9108.739	1030
11430	-0.02	-5.87	-0.52	-399.62	-2303.70	9108.742	1030
11435	-0.38	-5.84	-0.36	-399.44	-2303.88	9108.748	1030
11440	-0.19	-5.16	-0.32	-399.42	-2304.04	9108.751	1030
11445	-0.29	-5.55	-0.42	-401.02	-2305.74	9108.758	1030
11450	-0.09	-5.31	-0.42	-401.22	-2306.11	9108.763	1030
11455	-0.61	-5.12	-0.34	-401.21	-2306.17	9108.766	1030
11460	0.04	-5.24	-0.44	-401.07	-2306.18	9108.772	1030
11465	-0.18	-4.87	-0.57	-402.58	-2307.51	9108.779	1030
11470	-0.67	-5.33	-0.18	-402.56	-2307.85	9108.781	1030
11475	0.19	-5.59	-0.43	-402.93	-2308.32	9108.789	1030
11480	-0.29	-5.04	-0.37	-402.82	-2308.44	9108.794	1030
11485	-0.53	-4.85	-0.33	-404.48	-2309.84	9108.800	1030
11490	-0.70	-4.88	-0.38	-404.41	-2310.45	9108.802	1030
11495	-0.37	-4.86	-0.29	-404.42	-2310.46	9108.810	1030
11500	-0.29	-4.57	-0.38	-404.09	-2310.45	9108.812	1030
11505	-0.03	-4.48	-0.67	-405.62	-2312.42	9108.820	1030
11510	-0.03	-4.82	-0.46	-405.59	-2312.63	9108.822	1030
11515	0.06	-4.69	-0.31	-405.25	-2312.91	9108.828	1030
11520	-0.33	-4.53	-0.36	-405.35	-2312.58	9108.833	1030
11525	-0.35	-4.18	-0.21	-405.97	-2312.84	9108.838	1030
11530	-0.37	-4.05	-0.40	-407.00	-2313.86	9108.843	1030
11535	-0.44	-3.94	-0.54	-407.19	-2314.23	9108.848	1030
11540	-0.28	-4.63	-0.46	-407.97	-2314.75	9108.853	1030
11545	-0.21	-4.71	-0.52	-407.90	-2315.15	9108.858	1030
11550	0.07	-4.65	-0.46	-407.93	-2315.12	9108.864	1030
11555	-0.44	-4.67	-0.66	-408.00	-2314.87	9108.867	1030
11560	-0.11	-4.60	-0.50	-409.45	-2314.66	9108.873	1030
11565	-0.09	-4.27	-0.78	-409.42	-2315.32	9108.878	1030
11570	-0.36	-4.30	-0.47	-410.18	-2315.10	9108.885	1030
11575	-0.25	-4.19	-0.49	-410.09	-2315.59	9108.889	1030
11580	-0.17	-4.33	-0.42	-410.10	-2315.62	9108.891	1030
11585	-0.35	-4.27	-0.46	-410.05	-2315.92	9108.897	1030
11590	-0.41	-3.95	-0.74	-409.92	-2316.17	9108.904	1030
11595	-0.40	-4.27	-0.42	-410.22	-2315.84	9108.906	1030
11600	-0.24	-4.69	-0.08	-410.16	-2316.32	9108.915	1030
11605	-0.44	-4.16	-0.36	-410.18	-2316.61	9108.919	1030
11610	-0.88	-3.93	-0.43	-412.86	-2319.66	9108.925	1030
11615	-0.25	-3.85	-0.32	-413.01	-2319.96	9108.928	1030
11620	0.26	-3.48	-0.47	-412.87	-2320.16	9108.934	1030
11625	0.38	-3.68	-0.33	-412.97	-2320.51	9108.938	1030
11630	-0.24	-3.16	-0.58	-414.22	-2321.45	9108.944	1030
11635	-0.60	-3.40	-0.56	-414.43	-2321.97	9108.948	1030
11640	0.00	-3.54	-0.42	-415.01	-2322.52	9108.953	1030
11645	-0.56	-3.67	-0.26	-415.01	-2322.92	9108.958	1030
11650	-0.01	-3.34	-0.36	-415.27	-2322.98	9108.963	1030
11655	-0.24	-3.40	-0.34	-415.07	-2322.76	9108.968	1030
11660	-0.35	-3.26	-0.54	-415.19	-2322.89	9108.974	1030
11665	-0.25	-3.56	-0.26	-415.47	-2322.98	9108.979	1030
11670	-0.77	-2.38	-0.65	-417.40	-2324.73	9108.985	1030
11675	-0.10	-2.83	-0.56	-417.09	-2325.28	9108.988	1030
11680	-0.47	-2.79	-0.52	-417.49	-2325.60	9108.992	1030
11685	-0.31	-2.90	-0.46	-417.16	-2325.79	9108.999	1030
11690	-0.08	-2.95	-0.42	-417.90	-2325.85	9109.001	1030
11695	-0.11	-2.78	-0.35	-418.81	-2327.39	9109.010	1030
11700	-0.50	-2.34	-0.57	-418.92	-2327.67	9109.014	1030
11705	-0.37	-2.46	-0.40	-419.90	-2328.38	9109.017	1030
11710	-0.14	-2.42	-0.54	-419.97	-2328.26	9109.022	1030
11715	-0.27	-2.09	-0.73	-420.14	-2328.50	9109.030	1030
11720	0.17	-2.62	-0.41	-419.74	-2328.28	9109.031	1030
11725	0.12	-2.17	-0.63	-420.79	-2329.73	9109.039	1030
11730	-0.86	-2.23	-0.47	-421.05	-2330.03	9109.044	1030
11735	-0.06	-1.94	-0.63	-421.69	-2330.49	9109.047	1030
11740	-0.05	-1.48	-0.67	-422.07	-2330.52	9109.052	1030
11745	-0.52	-1.99	-0.28	-421.79	-2330.51	9109.059	1030
11750	-0.21	-1.80	-0.51	-422.07	-2330.43	9109.062	1030
11755	-1.53	-2.49	-0.16	-422.32	-2330.50	9109.070	1030
11760	-0.33	-1.89	-0.43	-422.06	-2330.65	9109.073	1030
11765	-0.42	-1.90	-0.35	-422.19	-2330.99	9109.078	1030
11770	-0.20	-1.67	-0.60	-422.27	-2331.02	9109.082	1030
11775	-1.12	-1.58	-0.22	-424.63	-2333.52	9109.090	1030
11780	-0.27	-1.94	-0.38	-424.89	-2334.10	9109.093	1030
11785	-0.38	-1.49	-0.66	-425.18	-2334.41	9109.099	1031
11790	-0.54	-1.55	-0.51	-425.46	-2334.32	9109.104	1031
11795	-0.43	-1.91	-0.45	-424.27	-2333.78	9109.108	1031
11800	-0.20	-1.58	-0.43	-423.56	-2333.51	9109.111	1031
11805	0.00	-1.65	-0.50	-423.42	-2333.28	9109.117	1031
11810	-0.35	-1.79	-0.40	-422.90	-2332.73	9109.123	1031
11815	-0.16	-1.65	-0.45	-423.02	-2332.89	9109.128	1031
11820	-0.35	-1.93	-0.37	-423.13	-2332.99	9109.133	1031
11825	0.22	-2.04	-0.45	-422.97	-2333.21	9109.138	1031
11830	-0.46	-2.13	-0.44	-423.03	-2332.82	9109.141	1031
11835	-0.78	-2.07	-0.26	-423.06	-2332.94	9109.147	1031
11840	-0.64	-2.24	-0.24	-421.07	-2331.84	9109.155	1031
11845	0.10	-2.41	-0.41	-420.80	-2331.51	9109.156	1031
11850	-0.18	-2.19	-0.35	-420.68	-2331.67	9109.164	1031
11855	-0.35	-2.20	-0.31	-420.84	-2331.46	9109.169	1031
11860	0.14	-2.73	-0.41	-419.67	-2330.68	9109.172	1031
11865	-0.39	-3.02	-0.15	-419.35	-2330.49	9109.178	1031
11870	0.32	-2.30	-0.30	-419.02	-2330.21	9109.184	1031
11875	-0.46	-2.46	-0.29	-419.07	-2330.49	9109.187	1031
11880	-0.28	-2.32	-0.51	-418.71	-2330.46	9109.195	1031
11885	-0.20	-2.15	-0.62	-418.99	-2330.50	9109.198	1031
11890	-0.85	-2.55	-0.37	-417.53	-2329.23	9109.203	1031
11895	-0.62	-2.84	-0.26	-417.18	-2328.46	9109.208	1031
11900	-0.33	-2.76	-0.20	-416.62	-2328.39	9109.214	1031
11905	-0.07	-2.73	-0.31	-416.44	-2328.49	9109.218	1031
11910	-0.40	-2.79	-0.45	-416.54	-2328.67	9109.224	1031
11915	-0.40	-2.58	-0.43	-416.54	-2328.71	9109.229	1031
11920	-0.34	-2.90	-0.39	-415.73	-2328.61	9109.233	1031
11925	-0.27	-3.19	-0.25	-415.07	-2328.12	9109.236	1031
11930	-0.08	-2.64	-0.34	-415.04	-2328.33	9109.243	1031
11935	-0.55	-2.80	-0.30	-415.00	-2328.21	9109.249	1031
11940	-0.10	-2.69	-0.37	-414.90	-2328.17	9109.252	1031
11945	-0.70	-2.64	-0.38	-414.82	-2327.71	9109.260	1031
11950	-0.66	-2.77	-0.55	-414.60	-2327.12	9109.264	1031
11955	-0.05	-3.37	-0.23	-412.79	-2324.53	9109.267	1031
11960	0.09	-3.74	-0.13	-412.77	-2324.40	9109.272	1031
11965	-0.28	-3.39	-0.25	-412.80	-2324.80	9109.279	1031
11970	-0.11	-3.74	-0.27	-412.66	-2324.71	9109.281	1031
11975	-0.17	-3.36	-0.35	-411.59	-2323.38	9109.289	1031
11980	-0.40	-3.75	-0.05	-411.22	-2323.70	9109.293	1031
11985	-0.17	-3.45	-0.34	-410.99	-2323.20	9109.297	1031
11990	-0.41	-3.64	-0.17	-410.95	-2322.85	9109.302	1031
11995	0.13	-3.53	-0.36	-410.14	-2321.78	9109.310	1031
12000	-0.35	-3.32	-0.50	-409.81	-2321.49	9109.312	1031
12005	-0.15	-3.37	-0.40	-409.99	-2321.09	9109.320	1031
12010	-0.40	-3.75	-0.30	-409.94	-2321.47	9109.323	1031
12015	0.14	-3.48	-0.34	-410.60	-2321.35	9109.330	1031
12020	0.08	-3.54	-0.55	-410.03	-2321.24	9109.332	1031
12025	-0.36	-3.61	-0.39	-408.67	-2321.44	9109.338	1031
12030	0.02	-4.11	-0.20	-408.11	-2320.96	9109.343	1031
12035	0.03	-3.93	-0.26	-407.51	-2320.89	9109.349	1031
12040	-0.08	-3.77	-0.47	-407.17	-2320.61	9109.354	1031
12045	-0.34	-4.14	-0.40	-407.04	-2320.22	9109.358	1031
12050	-0.09	-4.39	-0.51	-407.47	-2319.85	9109.362	1031
12055	-0.53	-4.19	-0.41	-406.63	-2319.16	9109.367	1031
12060	-0.42	-4.55	-0.20	-406.00	-2317.96	9109.373	1031
12065	0.16	-3.90	-0.37	-405.75	-2317.75	9109.378	1031
12070	-0.51	-3.97	-0.32	-405.47	-2317.46	9109.385	1031
12075	-0.02	-4.22	-0.39	-405.37	-2317.44	9109.389	1031
12080	-0.18	-4.22	-0.46	-404.64	-2316.18	9109.391	1031
12085	-0.06	-4.34	-0.15	-404.49	-2315.93	9109.397	1031
12090	0.08	-4.31	-0.27	-404.64	-2315.67	9109.404	1031
12095	-0.03	-4.20	-0.39	-404.58	-2315.34	9109.406	1031
12100	0.17	-5.17	-0.20	-404.20	-2315.50	9109.414	1031
12105	-0.43	-4.55	-0.45	-404.24	-2315.47	9109.418	1031
12110	-0.11	-4.69	-0.53	-402.11	-2313.52	9109.422	1031
12115	0.08	-4.87	-0.39	-401.94	-2312.86	9109.428	1031
12120	0.25	-5.48	-0.36	-401.23	-2312.42	9109.434	1031
12125	-0.13	-5.58	-0.36	-401.34	-2312.68	9109.438	1031
12130	-0.12	-5.40	-0.53	-401.23	-2312.45	9109.443	1031
12135	0.05	-5.07	-0.44	-401.27	-2312.57	9109.448	1031
12140	-0.48	-4.97	-0.30	-400.05	-2312.14	9109.453	1031
12145	-0.24	-5.02	-0.32	-399.53	-2312.02	9109.457	1031
12150	-0.18	-4.86	-0.33	-399.47	-2311.82	9109.463	1031
12155	-0.25	-4.77	-0.35	-399.63	-2311.81	9109.468	1031
12160	-0.65	-5.37	-0.23	-398.77	-2310.60	9109.474	1031
12165	-0.16	-5.57	-0.13	-398.17	-2309.95	9109.479	1031
12170	-0.72	-5.43	-0.22	-397.89	-2309.17	9109.483	1031
12175	-0.10	-5.37	-0.27	-397.53	-2308.71	9109.486	1031
12180	-0.01	-5.61	-0.12	-397.67	-2308.90	9109.492	1031
12185	-0.25	-5.25	-0.27	-397.65	-2308.70	9109.499	1031
12190	-0.63	-4.76	-0.40	-397.68	-2308.76	9109.501	1031
12195	-0.34	-4.87	-0.17	-397.54	-2308.33	9109.507	1031
12200	-0.37	-5.26	-0.36	-397.12	-2307.83	9109.513	1031
12205	-0.54	-5.95	-0.18	-395.31	-2306.09	9109.519	1031
12210	0.04	-5.84	-0.38	-395.16	-2305.83	9109.523	1031
12215	0.10	-5.66	-0.38	-395.27	-2305.73	9109.529	1031
12220	-0.28	-5.78	-0.23	-395.09	-2305.77	9109.531	1031
12225	-0.19	-5.89	-0.41	-393.64	-2304.48	9109.539	1031
12230	-0.11	-6.24	-0.29	-393.40	-2304.19	9109.543	1031
12235	-0.43	-6.14	-0.47	-393.45	-2303.89	9109.547	1031
12240	0.10	-5.59	-0.37	-393.58	-2303.90	9109.552	1031
12245	-0.71	-6.05	-0.19	-392.13	-2302.56	9109.559	1031
12250	-0.21	-6.13	-0.11	-392.22	-2302.61	9109.562	1031
12255	-0.04	-6.08	-0.49	-392.01	-2302.72	9109.570	1031
12260	0.07	-6.05	-0.42	-391.95	-2302.44	9109.573	1031
12265	0.07	-6.21	-0.73	-391.51	-2302.46	9109.580	1031
12270	-0.27	-6.01	-0.14	-391.84	-2302.23	9109.582	1031
12275	-0.40	-6.04	-0.27	-390.41	-2300.58	9109.588	1031
12280	0.09	-6.36	-0.18	-389.70	-2299.85	9109.593	1031
12285	0.99	-6.55	-0.68	-388.52	-2299.99	9109.600	1031
12290	0.01	-6.96	-0.26	-389.00	-2299.85	9109.603	1031
12295	0.01	-7.03	-0.33	-389.07	-2299.48	9109.608	1031
12300	-0.14	-6.91	-0.19	-389.14	-2299.70	9109.611	1031
12305	-0.16	-7.08	-0.09	-388.09	-2298.86	9109.618	1031
12310	-0.39	-7.27	-0.26	-387.36	-2298.35	9109.624	1031
12315	-0.15	-7.22	-0.18	-387.45	-2298.22	9109.627	1031
12320	0.15	-7.15	-0.26	-387.20	-2298.14	9109.634	1031
12325	-0.10	-7.27	-0.10	-386.86	-2297.71	9109.638	1031
12330	-0.36	-7.28	-0.24	-386.01	-2296.59	9109.641	1031
12335	0.00	-7.34	-0.13	-386.15	-2296.53	9109.648	1031
12340	0.20	-7.55	-0.37	-385.09	-2295.56	9109.654	1031
12345	0.13	-7.27	-0.30	-385.26	-2295.58	9109.656	1031
12350	-0.38	-7.37	-0.32	-385.40	-2295.24	9109.664	1031
12355	-0.30	-7.66	-0.29	-385.25	-2295.13	9109.669	1031
12360	0.02	-7.72	-0.12	-385.09	-2295.02	9109.672	1031
12365	0.08	-7.88	-0.37	-385.32	-2295.15	9109.678	1031
12370	-0.06	-7.80	-0.25	-383.32	-2294.80	9109.684	1031
12375	-0.21	-7.91	-0.21	-383.02	-2294.45	9109.688	1031
12380	-0.56	-7.89	-0.35	-383.10	-2294.01	9109.692	1031
12385	-0.55	-7.53	-0.19	-382.84	-2293.97	9109.698	1031
12390	-0.28	-7.57	-0.41	-381.73	-2292.24	9109.703	1031
12395	-0.30	-7.32	-0.19	-381.82	-2291.75	9109.708	1031
12400	-0.62	-6.98	-0.32	-381.61	-2291.71	9109.712	1031
12405	-0.52	-7.14	-0.14	-381.44	-2291.40	9109.718	1031
12410	-0.51	-7.51	0.06	-380.28	-2290.00	9109.725	1031
12415	0.50	-7.34	-0.27	-380.06	-2289.68	9109.729	1031
12420	-0.24	-7.46	-0.20	-379.86	-2289.76	9109.733	1031
12425	-0.65	-7.51	-0.21	-379.93	-2289.42	9109.738	1031
12430	-0.09	-7.13	-0.16	-379.69	-2290.08	9109.745	1031
12435	-0.32	-7.46	-0.26	-379.60	-2289.40	9109.748	1031
12440	-0.11	-7.58	-0.23	-379.29	-2288.90	9109.753	1031
12445	-0.02	-7.95	-0.20	-377.78	-2287.19	9109.757	1031
12450	-0.37	-7.83	-0.05	-377.78	-2287.02	9109.763	1031
12455	-0.18	-8.12	-0.25	-376.95	-2286.35	9109.766	1031
12460	-0.75	-7.99	-0.20	-377.01	-2286.24	9109.772	1031
12465	-0.07	-8.21	-0.19	-377.01	-2286.15	9109.779	1031
12470	-0.65	-7.54	-0.25	-377.03	-2285.93	9109.781	1031
12475	-0.00	-8.44	-0.11	-375.62	-2284.40	9109.789	1031
12480	-0.56	-8.40	-0.38	-375.40	-2284.33	9109.793	1031
12485	-0.00	-8.30	-0.19	-375.60	-2284.49	9109.799	1031
12490	-0.33	-8.07	0.16	-375.44	-2284.45	9109.802	1031
12495	-0.35	-8.46	-0.07	-374.36	-2283.25	9109.808	1031
12500	-0.39	-8.54	-0.15	-374.17	-2283.15	9109.812	1031
12505	0.14	-8.65	-0.07	-373.37	-2282.56	9109.819	1031
12510	-0.33	-8.48	-0.29	-373.37	-2282.65	9109.822	1031
12515	-0.06	-9.63	-0.25	-373.17	-2282.34	9109.828	1031
12520	-0.18	-9.16	-0.41	-373.07	-2282.04	9109.832	1031
12525	-0.28	-9.94	-0.39	-371.58	-2280.63	9109.840	1031
12530	-0.26	-9.34	-0.14	-371.81	-2280.54	9109.843	1031
12535	-0.10	-8.88	-0.15	-371.72	-2280.28	9109.849	1031
12540	-0.08	-8.95	-0.19	-372.19	-2280.42	9109.854	1031
12545	-0.17	-8.67	0.17	-371.81	-2280.33	9109.858	1031
12550	-0.41	-9.03	-0.25	-371.87	-2280.49	9109.864	1031
12555	0.13	-8.96	-0.22	-371.06	-2279.64	9109.867	1031
12560	-0.44	-8.98	-0.08	-370.44	-2278.92	9109.873	1031
12565	-0.67	-9.22	-0.04	-369.47	-2278.94	9109.879	1031
12570	-0.63	-9.19	-0.10	-368.66	-2278.68	9109.883	1031
12575	-0.48	-9.25	0.06	-368.87	-2278.53	9109.889	1031
12580	-0.43	-9.08	0.13	-368.70	-2278.57	9109.891	1031
12585	-0.65	-9.12	-0.24	-368.70	-2278.50	9109.897	1031
12590	-0.39	-9.01	-0.02	-367.43	-2278.00	9109.904	1031
12595	0.03	-9.31	0.02	-367.65	-2278.10	9109.906	1031
12600	-0.60	-9.21	-0.06	-367.81	-2277.91	9109.913	1031
12605	-0.31	-9.47	-0.07	-367.48	-2277.58	9109.919	1031
12610	-0.02	-9.97	0.03	-366.15	-2275.95	9109.924	1031
12615	-0.57	-9.46	-0.04	-365.87	-2276.20	9109.928	1031
12620	-0.38	-9.54	-0.03	-365.86	-2276.09	9109.932	1031
12625	-0.68	-9.68	-0.24	-366.03	-2276.11	9109.937	1031
12630	-0.64	-9.71	0.10	-364.65	-2274.89	9109.945	1031
12635	-0.20	-10.04	0.09	-364.72	-2274.24	9109.947	1031
12640	-0.10	-9.74	0.01	-364.64	-2274.44	9109.953	1031
12645	-0.27	-9.75	0.01	-364.58	-2274.43	9109.958	1031
12650	0.31	-10.03	0.10	-363.17	-2273.31	9109.965	1031
12655	-0.11	-9.85	-0.12	-363.05	-2272.81	9109.968	1031
12660	-0.39	-9.97	0.06	-363.01	-2272.78	9109.974	1031
12665	-0.31	-10.17	-0.00	-363.02	-2272.82	9109.979	1031
12670	-0.25	-10.46	-0.01	-361.98	-2271.41	9109.984	1031
12675	-0.44	-10.12	-0.07	-361.43	-2271.18	9109.988	1031
12680	-0.34	-10.25	-0.16	-361.67	-2271.27	9109.993	1031
12685	-0.45	-10.30	0.13	-361.47	-2271.15	9109.998	1031
12690	-0.29	-10.40	0.05	-361.23	-2270.98	9110.003	1031
12695	-0.67	-10.18	0.07	-360.08	-2271.09	9110.010	1031
12700	-0.24	-10.53	0.03	-359.94	-2270.47	9110.014	1031
12705	-0.26	-10.60	-0.08	-359.06	-2269.54	9110.016	1031
12710	-0.37	-10.32	-0.11	-359.13	-2269.44	9110.022	1031
12715	-0.09	-10.58	-0.19	-359.44	-2269.36	9110.030	1031
12720	-0.26	-10.47	-0.11	-359.30	-2269.41	9110.031	1031
12725	-0.42	-10.74	0.09	-357.83	-2268.01	9110.039	1031
12730	0.04	-11.01	-0.11	-357.62	-2267.75	9110.044	1031
12735	-0.09	-10.89	0.12	-356.66	-2267.15	9110.050	1031
12740	-0.45	-10.98	-0.11	-357.00	-2266.86	9110.052	1031
12745	-0.07	-11.07	0.14	-356.90	-2266.79	9110.058	1031
12750	-0.27	-11.11	0.15	-356.92	-2266.63	9110.062	1031
12755	-0.09	-11.28	-0.25	-355.74	-2265.67	9110.067	1031
12760	-0.48	-11.30	-0.12	-355.54	-2265.17	9110.072	1031
12765	0.69	-11.37	0.05	-354.81	-2264.68	9110.080	1031
12770	-0.33	-11.23	-0.07	-355.33	-2264.79	9110.083	1031
12775	-0.45	-11.11	0.06	-355.41	-2265.03	9110.088	1030
12780	-0.37	-11.06	0.05	-355.36	-2264.54	9110.093	1030
12785	-0.67	-11.02	0.21	-357.56	-2267.01	9110.100	1030
12790	-0.61	-10.95	0.09	-357.69	-2266.81	9110.103	1030
12795	-0.17	-10.76	0.12	-357.97	-2266.73	9110.109	1030
12800	-0.52	-10.97	-0.09	-357.67	-2266.70	9110.113	1030
12805	-0.24	-10.72	0.11	-358.80	-2266.77	9110.117	1030
12810	-0.02	-10.67	-0.11	-359.30	-2266.64	9110.123	1030
12815	-0.01	-10.91	0.06	-359.20	-2266.41	9110.128	1030
12820	-0.69	-10.83	-0.06	-359.34	-2266.63	9110.135	1030
12825	-0.55	-10.64	-0.00	-359.50	-2267.15	9110.139	1030
12830	-0.45	-10.53	0.05	-360.06	-2268.00	9110.141	1030
12835	-0.23	-10.53	0.04	-360.21	-2267.87	9110.147	1030
12840	-0.52	-10.47	-0.07	-360.29	-2267.92	9110.154	1030
12845	-0.39	-10.59	0.09	-360.36	-2267.93	9110.156	1030
12850	-0.62	-10.41	-0.01	-361.64	-2269.38	9110.164	1030
12855	-0.28	-10.30	-0.14	-361.84	-2269.25	9110.168	1030
12860	-0.16	-10.43	-0.07	-362.04	-2269.47	9110.172	1030
12865	-0.48	-10.53	0.02	-362.13	-2269.29	9110.179	1030
12870	-0.66	-10.42	-0.09	-363.50	-2271.21	9110.184	1030
12875	-0.09	-10.09	-0.10	-363.41	-2271.20	9110.188	1030
12880	-0.55	-10.15	-0.00	-363.45	-2271.17	9110.193	1030
12885	-0.31	-10.15	-0.13	-363.45	-2271.28	9110.198	1030
12890	-0.29	-10.42	0.03	-365.08	-2272.37	9110.205	1030
12895	-0.42	-9.75	-0.29	-364.95	-2272.44	9110.207	1030
12900	-0.63	-10.01	0.06	-364.81	-2272.27	9110.214	1030
12905	-0.19	-9.81	-0.17	-364.72	-2272.28	9110.218	1030
12910	0.16	-9.64	-0.15	-365.73	-2273.24	9110.224	1030
12915	0.00	-9.74	-0.11	-366.32	-2273.82	9110.229	1030
12920	-0.20	-9.85	-0.05	-366.02	-2273.49	9110.234	1030
12925	-0.73	-9.78	-0.04	-366.26	-2273.62	9110.238	1030
12930	0.02	-9.83	-0.01	-365.92	-2273.24	9110.242	1030
12935	-0.35	-9.78	-0.01	-365.99	-2273.45	9110.248	1030
12940	0.06	-9.65	-0.26	-367.14	-2274.70	9110.253	1030
12945	-0.30	-9.44	-0.20	-368.15	-2275.66	9110.260	1030
12950	-0.25	-9.12	-0.20	-368.35	-2275.82	9110.264	1030
12955	-0.55	-9.27	-0.01	-369.21	-2276.31	9110.266	1030
12960	-0.18	-9.45	-0.30	-368.85	-2276.33	9110.272	1030
12965	-0.20	-9.27	-0.19	-369.20	-2276.19	9110.279	1030
12970	-0.15	-9.30	-0.35	-369.31	-2276.11	9110.281	1030
12975	-0.17	-9.21	-0.06	-370.59	-2276.65	9110.289	1030
12980	0.02	-9.31	-0.24	-370.60	-2276.75	9110.294	1030
12985	0.15	-9.11	0.07	-370.61	-2276.25	9110.299	1030
12990	-0.41	-9.21	-0.13	-370.93	-2276.18	9110.302	1030
12995	-0.35	-9.05	-0.36	-372.10	-2277.71	9110.308	1030
13000	-0.10	-8.92	-0.12	-371.96	-2277.57	9110.312	1030
13005	-0.50	-9.09	-0.34	-372.80	-2278.72	9110.319	1030
13010	-0.21	-8.96	-0.46	-372.50	-2278.72	9110.322	1030
13015	-0.46	-8.93	-0.27	-372.90	-2279.06	9110.328	1030
13020	-0.27	-9.01	-0.10	-372.59	-2279.17	9110.332	1030
13025	-0.40	-8.84	-0.27	-374.07	-2279.21	9110.337	1030
13030	-0.13	-8.69	-0.11	-374.14	-2279.10	9110.343	1030
13035	-0.11	-8.65	-0.22	-373.39	-2279.30	9110.350	1030
13040	-0.47	-8.63	-0.15	-373.82	-2279.20	9110.354	1030
13045	0.80	-8.91	-0.31	-373.40	-2279.15	9110.360	1030
13050	-0.43	-8.75	-0.27	-373.85	-2279.64	9110.361	1030
13055	0.03	-8.53	-0.49	-375.45	-2280.89	9110.368	1030
13060	-0.08	-9.55	-0.21	-376.13	-2281.69	9110.373	1030
13065	-1.83	-7.53	-0.04	-377.38	-2282.99	9110.380	1030
13070	-0.39	-8.28	-0.23	-377.06	-2283.07	9110.384	1030
13075	-0.14	-8.27	-0.35	-377.09	-2283.34	9110.389	1030
13080	-0.23	-8.26	-0.40	-376.67	-2283.38	9110.391	1030
13085	-1.23	-7.93	0.10	-378.57	-2284.83	9110.400	1030
13090	-0.24	-8.11	-0.09	-378.30	-2284.55	9110.404	1030
13095	0.04	-8.21	-0.09	-378.36	-2285.07	9110.406	1030
13100	-0.42	-8.02	-0.19	-378.32	-2285.17	9110.414	1030
13105	-0.37	-8.00	-0.28	-378.69	-2285.38	9110.418	1030
13110	-0.37	-7.67	-0.35	-379.68	-2286.68	9110.422	1030
13115	-0.25	-7.96	-0.06	-379.57	-2286.81	9110.428	1030
13120	-0.46	-7.70	-0.13	-380.68	-2287.48	9110.434	1030
13125	-0.25	-7.58	-0.19	-380.66	-2287.52	9110.437	1030
13130	-0.38	-7.79	-0.32	-380.54	-2287.34	9110.442	1030
13135	-0.10	-7.80	-0.39	-380.66	-2287.52	9110.447	1030
13140	-0.17	-7.63	-0.32	-381.62	-2287.41	9110.453	1030
13145	-0.21	-7.84	-0.32	-381.96	-2287.19	9110.459	1030
13150	-0.54	-7.73	-0.44	-382.13	-2287.17	9110.465	1030
13155	-0.31	-8.43	-0.34	-382.03	-2287.43	9110.468	1030
13160	-0.82	-7.44	-0.14	-381.95	-2287.59	9110.475	1030
13165	-0.23	-7.61	-0.32	-382.06	-2287.83	9110.479	1030
13170	-0.24	-7.51	-0.22	-383.64	-2289.50	9110.484	1030
13175	-0.04	-7.56	-0.29	-384.20	-2290.00	9110.486	1030
13180	-0.89	-7.36	-0.30	-384.02	-2290.08	9110.495	1030
13185	-0.03	-7.25	-0.35	-383.99	-2290.45	9110.498	1030
13190	-0.11	-7.34	-0.41	-385.22	-2291.05	9110.503	1030
13195	-0.55	-7.79	-0.32	-385.97	-2291.72	9110.509	1030
13200	-0.18	-7.64	-0.34	-386.44	-2291.90	9110.514	1030
13205	-0.05	-6.95	-0.27	-386.44	-2292.27	9110.519	1030
13210	-0.01	-6.96	-0.25	-386.39	-2292.41	9110.522	1030
13215	-0.08	-7.16	-0.31	-386.70	-2292.56	9110.529	1030
13220	-0.62	-7.04	-0.42	-386.70	-2292.45	9110.531	1030
13225	-0.29	-7.14	-0.50	-386.60	-2292.82	9110.538	1030
13230	0.02	-6.88	-0.20	-386.81	-2292.95	9110.543	1030
13235	0.18	-6.63	-0.53	-388.19	-2294.51	9110.547	1030
13240	-0.16	-6.82	-0.31	-388.43	-2294.47	9110.552	1030
13245	-0.08	-6.74	-0.37	-388.52	-2295.14	9110.558	1030
13250	-0.27	-6.79	-0.26	-388.49	-2295.08	9110.562	1030
13255	0.14	-6.90	-0.49	-390.31	-2296.92	9110.569	1030
13260	0.03	-6.73	-0.50	-390.09	-2297.07	9110.572	1030
13265	-0.24	-7.76	-0.19	-390.27	-2297.03	9110.578	1030
13270	-0.03	-7.42	-0.41	-390.00	-2296.81	9110.584	1030
13275	-0.31	-6.91	-0.37	-391.48	-2298.11	9110.588	1030
13280	-0.14	-6.40	-0.30	-391.96	-2298.43	9110.593	1030
13285	-0.37	-6.87	-0.45	-391.96	-2299.09	9110.599	1030
13290	-0.06	-6.64	-0.30	-392.26	-2299.13	9110.603	1030
13295	0.22	-6.34	-0.67	-392.44	-2299.09	9110.609	1030
13300	-0.11	-6.35	-0.50	-392.46	-2299.11	9110.611	1030
13305	-0.72	-5.63	-0.30	-394.13	-2299.94	9110.620	1030
13310	-0.21	-6.55	-0.43	-394.07	-2300.53	9110.623	1030
13315	-0.03	-5.93	-0.20	-394.00	-2300.39	9110.629	1030
13320	0.19	-6.10	-0.36	-394.31	-2300.81	9110.634	1030
13325	-0.60	-6.50	-0.12	-394.81	-2300.77	9110.639	1030
13330	-0.47	-6.03	-0.49	-395.71	-2301.24	9110.641	1030
13335	0.37	-6.29	-0.41	-395.52	-2301.44	9110.648	1030
13340	0.20	-6.26	-0.34	-396.26	-2302.07	9110.654	1030
13345	-0.32	-6.08	-0.34	-396.41	-2302.15	9110.656	1030
13350	-0.04	-5.69	-0.53	-396.36	-2302.87	9110.664	1030
13355	-0.39	-5.86	-0.45	-396.46	-2302.73	9110.669	1030
13360	-0.08	-5.73	-0.48	-396.49	-2302.41	9110.672	1030
13365	0.24	-5.98	-0.32	-396.57	-2302.50	9110.678	1030
13370	-0.26	-5.70	-0.51	-398.67	-2302.63	9110.685	1030
13375	0.01	-5.74	-0.33	-398.78	-2302.72	9110.687	1030
13380	-0.63	-5.39	-0.39	-398.46	-2303.67	9110.695	1030
13385	-0.13	-5.36	-0.44	-398.46	-2303.69	9110.697	1030
13390	-0.76	-5.31	-0.42	-399.77	-2303.89	9110.703	1030
13395	-0.47	-5.35	-0.58	-400.10	-2304.06	9110.708	1030
13400	-0.13	-5.06	-0.38	-400.62	-2305.11	9110.714	1030
13405	-0.10	-5.03	-0.45	-400.84	-2305.38	9110.718	1030
13410	-0.26	-5.53	-0.42	-400.79	-2305.70	9110.724	1030
13415	-0.11	-5.09	-0.56	-401.12	-2306.15	9110.728	1030
13420	-0.39	-5.95	-0.41	-402.75	-2307.90	9110.734	1030
13425	-0.21	-5.87	-0.48	-402.53	-2307.65	9110.738	1030
13430	-0.16	-5.39	-0.56	-402.37	-2307.91	9110.743	1030
13435	-0.34	-5.13	-0.32	-402.46	-2307.88	9110.748	1030
13440	-0.02	-5.18	-0.44	-403.11	-2308.42	9110.753	1030
13445	-0.24	-4.90	-0.43	-404.17	-2309.52	9110.757	1030
13450	0.01	-4.67	-0.52	-404.48	-2310.11	9110.763	1030
13455	0.19	-4.86	-0.49	-405.00	-2310.70	9110.766	1030
13460	0.07	-4.71	-0.45	-404.80	-2310.72	9110.772	1030
13465	0.07	-4.86	-0.38	-405.06	-2310.93	9110.780	1030
13470	-0.41	-4.64	-0.33	-404.77	-2311.18	9110.781	1030
13475	-0.28	-4.52	-0.56	-405.06	-2311.36	9110.788	1030
13480	-0.18	-4.67	-0.45	-405.00	-2311.41	9110.793	1030
13485	-0.21	-4.67	-0.32	-407.20	-2311.75	9110.797	1030
13490	0.15	-4.25	-0.58	-407.09	-2311.79	9110.802	1030
13495	0.01	-4.62	-0.56	-407.01	-2311.93	9110.808	1030
13500	0.03	-4.53	-0.47	-406.78	-2312.17	9110.812	1030
13505	-0.09	-3.84	-0.43	-408.27	-2313.66	9110.817	1030
13510	-0.39	-3.81	-0.48	-408.26	-2314.37	9110.822	1030
13515	-0.11	-3.81	-0.48	-408.32	-2314.16	9110.828	1030
13520	0.26	-4.31	-0.25	-408.46	-2315.03	9110.834	1030
13525	-0.26	-4.03	-0.38	-408.45	-2315.27	9110.837	1030
13530	-0.02	-3.73	-0.60	-408.34	-2315.47	9110.843	1030
13535	-0.41	-3.34	-0.31	-410.89	-2317.71	9110.849	1030
13540	-0.54	-3.42	-0.43	-410.87	-2318.09	9110.853	1030
13545	-0.08	-3.56	-0.36	-410.58	-2318.06	9110.858	1030
13550	-0.21	-3.70	-0.36	-410.65	-2318.23	9110.862	1030
13555	-0.40	-3.48	-0.45	-411.70	-2318.81	9110.867	1030
13560	-0.32	-3.54	-0.49	-412.07	-2318.70	9110.873	1030
13565	-0.01	-3.48	-0.39	-412.22	-2319.30	9110.879	1030
13570	-0.48	-3.33	-0.46	-412.85	-2320.15	9110.884	1030
13575	-0.53	-3.41	-0.64	-412.91	-2319.66	9110.889	1030
13580	-0.29	-3.70	-0.55	-412.93	-2320.08	9110.891	1030
13585	-0.30	-3.70	-0.28	-413.54	-2320.70	9110.897	1030
13590	-0.59	-4.05	-0.10	-414.33	-2321.98	9110.904	1030
13595	-0.04	-3.64	-0.58	-414.18	-2322.33	9110.906	1030
13600	0.08	-3.60	-0.55	-414.11	-2322.31	9110.913	1030
13605	-0.17	-3.92	-0.30	-414.14	-2322.39	9110.919	1030
13610	-0.16	-3.15	-0.59	-415.45	-2324.05	9110.923	1030
13615	0.06	-3.03	-0.63	-415.77	-2324.16	9110.928	1030
13620	0.34	-3.05	-0.28	-415.61	-2324.18	9110.933	1030
13625	-0.23	-2.74	-0.60	-415.88	-2324.49	9110.937	1030
13630	-0.78	-3.13	-0.62	-416.91	-2325.86	9110.945	1030
13635	-0.21	-3.15	-0.31	-417.34	-2325.71	9110.947	1030
13640	-0.55	-2.56	-0.44	-417.25	-2325.76	9110.953	1030
13645	0.07	-2.50	-0.57	-417.37	-2325.90	9110.958	1030
13650	-0.50	-2.53	-0.47	-418.90	-2327.60	9110.964	1030
13655	-0.17	-2.54	-0.54	-418.95	-2327.60	9110.969	1030
13660	-0.32	-2.31	-0.19	-419.18	-2327.10	9110.975	1030
13665	-0.21	-2.09	-0.70	-418.87	-2327.55	9110.979	1030
13670	-0.07	-2.20	-0.54	-419.67	-2328.72	9110.983	1030
13675	-0.04	-2.24	-0.36	-420.02	-2329.24	9110.989	1030
13680	0.30	-2.35	-0.45	-420.54	-2329.40	9110.992	1030
13685	-0.53	-2.16	-0.53	-421.12	-2329.78	9110.998	1030
13690	-0.06	-2.33	-0.49	-421.05	-2329.42	9111.003	1030
13695	-0.46	-2.10	-0.38	-420.97	-2329.62	9111.009	1030
13700	-0.26	-2.37	-0.41	-421.21	-2329.95	9111.013	1030
13705	-0.16	-1.84	-0.61	-422.49	-2330.89	9111.016	1030
13710	-0.35	-2.07	-0.35	-422.41	-2331.09	9111.022	1030
13715	-0.09	-2.00	-0.52	-422.59	-2331.62	9111.029	1030
13720	-0.42	-1.90	-0.37	-422.25	-2332.04	9111.031	1031
13725	-0.39	-1.91	-0.36	-422.40	-2331.85	9111.039	1031
13730	-0.15	-1.69	-0.27	-422.51	-2332.17	9111.044	1031
13735	-0.27	-1.68	-0.60	-420.52	-2330.55	9111.049	1031
13740	-0.38	-2.20	-0.57	-420.69	-2330.62	9111.053	1031
13745	-0.10	-2.12	-0.43	-420.62	-2330.48	9111.058	1031
13750	-0.71	-2.11	-0.30	-420.59	-2330.38	9111.062	1031
13755	-0.64	-2.22	-0.51	-419.39	-2329.73	9111.070	1031
13760	-0.47	-2.33	-0.55	-419.31	-2329.43	9111.073	1031
13765	-0.92	-2.38	-0.53	-418.92	-2329.30	9111.080	1031
13770	-0.43	-2.08	-0.50	-419.27	-2329.49	9111.082	1031
13775	-0.09	-2.51	-0.43	-418.05	-2328.44	9111.090	1031
13780	-0.45	-2.83	-0.34	-417.54	-2328.04	9111.094	1031
13785	-0.05	-3.37	-0.41	-417.13	-2327.69	9111.099	1031
13790	-0.65	-3.14	-0.44	-416.87	-2327.38	9111.104	1031
13795	-0.86	-2.86	-0.42	-416.94	-2327.28	9111.108	1031
13800	-0.58	-2.69	-0.28	-416.95	-2327.24	9111.111	1031
13805	0.12	-2.69	-0.33	-416.35	-2326.52	9111.118	1031
13810	-0.51	-2.52	-0.46	-415.29	-2325.88	9111.124	1031
13815	-0.10	-2.60	-0.38	-415.22	-2326.12	9111.128	1031
13820	-0.19	-3.12	-0.23	-415.40	-2325.81	9111.135	1031
13825	-0.41	-3.27	-0.15	-415.41	-2325.67	9111.139	1031
13830	0.06	-2.93	-0.42	-413.99	-2324.46	9111.142	1031
13835	-0.12	-2.90	-0.19	-413.98	-2324.20	9111.147	1031
13840	-0.36	-3.11	-0.28	-414.01	-2324.47	9111.154	1031
13845	-0.27	-3.42	-0.59	-413.90	-2324.67	9111.156	1031
13850	-0.12	-3.54	-0.53	-412.69	-2323.10	9111.164	1031
13855	-0.12	-3.44	-0.40	-412.80	-2323.39	9111.168	1031
13860	-0.31	-3.71	-0.22	-412.63	-2323.06	9111.172	1031
13865	0.05	-3.59	-0.46	-412.80	-2323.18	9111.177	1031
13870	-0.15	-3.46	-0.55	-410.93	-2323.39	9111.184	1031
13875	-0.33	-3.45	-0.57	-411.09	-2323.23	9111.188	1031
13880	1.27	-3.70	-0.29	-411.40	-2323.64	9111.195	1031
13885	-0.17	-4.08	-0.21	-411.09	-2323.15	9111.198	1031
13890	-0.55	-4.00	-0.42	-409.91	-2321.68	9111.203	1031
13895	-0.24	-3.65	-0.50	-409.99	-2321.65	9111.208	1031
13900	0.18	-3.42	-0.44	-409.31	-2321.42	9111.214	1031
13905	-0.36	-3.50	-0.52	-409.07	-2321.26	9111.218	1031
13910	-0.05	-4.19	-0.42	-409.08	-2320.99	9111.224	1031
13915	0.02	-3.92	-0.47	-408.91	-2320.96	9111.229	1031
13920	-0.21	-4.08	-0.34	-409.06	-2320.82	9111.232	1031
13925	0.12	-3.90	-0.47	-408.59	-2320.56	9111.238	1031
13930	0.15	-3.79	-0.45	-408.42	-2320.23	9111.242	1031
13935	-0.19	-3.37	-0.45	-408.62	-2320.21	9111.249	1031
13940	-0.46	-3.47	-0.54	-408.60	-2319.95	9111.251	1031
13945	-0.02	-3.66	-0.34	-408.62	-2320.40	9111.260	1031
13950	-0.02	-3.57	-0.47	-408.58	-2320.46	9111.264	1031
13955	-0.48	-4.35	-0.51	-405.72	-2317.27	9111.270	1031
13960	0.19	-4.51	-0.45	-405.94	-2317.05	9111.272	1031
13965	0.15	-4.43	-0.32	-405.76	-2316.85	9111.280	1031
13970	-0.23	-4.55	-0.47	-405.47	-2316.52	9111.281	1031
13975	-0.06	-5.35	-0.10	-404.69	-2315.24	9111.290	1031
13980	0.04	-5.25	-0.21	-403.96	-2314.91	9111.294	1031
13985	0.07	-5.23	-0.28	-403.27	-2314.44	9111.300	1031
13990	-0.11	-5.38	-0.29	-403.38	-2314.75	9111.303	1031
13995	-0.37	-5.01	-0.41	-403.63	-2314.31	9111.309	1031
14000	-0.32	-4.84	-0.32	-403.88	-2314.38	9111.312	1031
14005	-0.29	-4.63	-0.25	-402.78	-2313.91	9111.320	1031
14010	0.25	-4.26	-0.47	-402.07	-2313.31	9111.323	1031
14015	-0.44	-4.05	-0.78	-401.40	-2312.37	9111.330	1031
14020	-0.42	-4.53	-0.39	-402.08	-2312.99	9111.333	1031
14025	0.01	-4.97	-0.18	-401.36	-2312.24	9111.339	1031
14030	-0.44	-5.08	-0.32	-400.46	-2310.96	9111.343	1031
14035	-0.42	-4.87	-0.34	-399.99	-2311.13	9111.348	1031
14040	-0.24	-4.86	-0.29	-399.67	-2310.71	9111.353	1031
14045	-0.57	-4.89	-0.36	-399.58	-2310.71	9111.359	1031
14050	0.03	-5.52	-0.31	-399.50	-2310.68	9111.363	1031
14055	-0.34	-5.56	-0.15	-399.73	-2310.31	9111.367	1031
14060	-0.42	-5.16	-0.27	-399.47	-2310.40	9111.373	1031
14065	-0.83	-5.42	-0.13	-398.69	-2309.43	9111.378	1031
14070	0.39	-5.64	-0.43	-397.24	-2308.21	9111.383	1031
14075	-0.21	-5.57	-0.34	-397.21	-2308.10	9111.388	1031
14080	-0.18	-4.94	-0.46	-397.08	-2308.23	9111.391	1031
14085	-0.52	-5.18	-0.21	-397.25	-2307.90	9111.397	1031
14090	-0.20	-5.01	-0.35	-395.68	-2307.96	9111.405	1031
14095	-0.81	-4.95	-0.33	-396.00	-2307.97	9111.406	1031
14100	-0.23	-5.09	-0.40	-395.78	-2307.62	9111.414	1031
14105	-0.10	-5.09	-0.28	-395.65	-2307.72	9111.419	1031
14110	0.04	-5.29	-0.43	-394.90	-2306.19	9111.422	1031
14115	-0.58	-5.61	-0.12	-394.33	-2305.93	9111.427	1031
14120	-0.02	-5.88	-0.45	-393.56	-2305.47	9111.434	1031
14125	-0.12	-6.03	-0.46	-393.51	-2305.12	9111.438	1031
14130	-0.05	-6.20	-0.30	-393.75	-2304.60	9111.443	1031
14135	-0.33	-6.29	-0.35	-393.62	-2304.47	9111.448	1031
14140	-0.66	-6.38	-0.41	-392.78	-2303.73	9111.453	1031
14145	-0.15	-6.69	-0.24	-391.88	-2303.29	9111.457	1031
14150	-0.09	-6.10	-0.38	-391.87	-2302.60	9111.463	1031
14155	-0.05	-6.35	-0.13	-391.74	-2302.65	9111.469	1031
14160	-0.04	-6.46	-0.40	-391.59	-2302.87	9111.474	1031
14165	-0.48	-6.70	-0.28	-391.49	-2302.68	9111.479	1031
14170	0.02	-6.37	-0.33	-391.09	-2302.37	9111.483	1031
14175	-0.38	-6.33	-0.14	-389.86	-2302.41	9111.486	1031
14180	-0.21	-6.34	-0.24	-389.76	-2301.93	9111.492	1031
14185	-0.17	-6.00	-0.42	-389.00	-2301.74	9111.499	1031
14190	-0.19	-6.26	-0.11	-388.83	-2301.24	9111.501	1031
14195	-0.43	-6.11	-0.26	-389.03	-2300.84	9111.509	1031
14200	0.11	-6.31	-0.45	-388.57	-2300.42	9111.513	1031
14205	-0.59	-6.89	-0.27	-387.22	-2299.03	9111.519	1031
14210	-0.08	-7.06	-0.32	-387.26	-2299.05	9111.522	1031
14215	0.41	-7.18	-0.53	-387.57	-2298.96	9111.530	1031
14220	0.54	-7.12	-0.29	-387.30	-2298.77	9111.531	1031
14225	-0.06	-7.49	-0.21	-385.99	-2297.35	9111.539	1031
14230	-0.15	-7.04	-0.27	-385.69	-2297.01	9111.544	1031
14235	-0.14	-8.12	-0.23	-385.30	-2295.65	9111.547	1031
14240	-0.02	-7.39	-0.21	-385.20	-2295.31	9111.553	1031
14245	-1.43	-7.08	-0.20	-386.02	-2294.05	9111.560	1031
14250	0.22	-7.27	-0.25	-384.75	-2295.14	9111.562	1031
14255	-0.23	-6.86	-0.24	-384.61	-2295.06	9111.569	1031
14260	-0.07	-6.94	-0.29	-384.54	-2294.80	9111.573	1031
14265	-0.10	-7.54	-0.15	-382.36	-2293.45	9111.580	1031
14270	-0.24	-7.08	-0.40	-382.50	-2293.12	9111.583	1031
14275	-0.25	-7.31	-0.29	-382.28	-2293.03	9111.590	1031
14280	-0.23	-7.47	-0.30	-382.52	-2292.84	9111.593	1031
14285	-0.17	-7.18	-0.24	-382.12	-2292.46	9111.598	1031
14290	-0.05	-7.49	-0.35	-381.27	-2292.28	9111.603	1031
14295	-0.10	-7.70	-0.30	-381.39	-2291.54	9111.608	1031
14300	-0.19	-7.20	-0.58	-381.43	-2292.03	9111.615	1031
14305	-0.34	-7.51	-0.46	-381.10	-2291.24	9111.618	1031
14310	-0.01	-7.54	-0.14	-379.97	-2289.69	9111.623	1031
14315	-0.29	-7.79	-0.29	-379.73	-2289.75	9111.627	1031
14320	-0.20	-7.82	-0.04	-379.19	-2289.15	9111.633	1031
14325	-0.00	-7.76	-0.32	-378.84	-2289.13	9111.638	1031
14330	-0.06	-7.60	-0.03	-379.24	-2289.01	9111.645	1031
14335	0.06	-7.83	-0.33	-379.24	-2288.73	9111.647	1031
14340	0.01	-7.64	-0.23	-379.01	-2288.93	9111.654	1031
14345	0.15	-7.54	-0.23	-379.06	-2288.98	9111.656	1031
14350	-0.27	-7.83	-0.07	-376.87	-2286.45	9111.664	1031
14355	-0.20	-7.95	-0.08	-376.95	-2286.23	9111.668	1031
14360	-0.17	-8.01	-0.33	-377.11	-2286.54	9111.672	1031
14365	-0.39	-8.04	-0.18	-376.83	-2286.69	9111.678	1031
14370	-0.08	-7.99	0.36	-375.65	-2285.57	9111.685	1031
14375	-0.49	-8.13	-0.04	-375.71	-2285.24	9111.688	1031
14380	-0.88	-8.24	0.02	-375.49	-2284.71	9111.695	1031
14385	-0.13	-8.19	-0.26	-375.43	-2284.95	9111.697	1031
14390	-0.39	-8.36	0.04	-374.52	-2284.65	9111.703	1031
14395	-0.42	-8.34	-0.11	-374.05	-2284.72	9111.707	1031
14400	-0.98	-8.08	-0.20	-373.36	-2284.60	9111.715	1031
14405	-0.37	-8.42	-0.09	-373.44	-2284.72	9111.718	1031
14410	-0.16	-8.32	-0.13	-373.43	-2284.63	9111.725	1031
14415	-0.10	-8.44	-0.05	-373.42	-2284.50	9111.729	1031
14420	-0.57	-8.60	-0.02	-372.84	-2283.74	9111.733	1031
14425	-0.34	-8.58	-0.03	-371.87	-2282.53	9111.738	1031
14430	-0.03	-8.71	0.05	-371.80	-2282.80	9111.743	1031
14435	0.20	-8.58	-0.16	-371.96	-2282.46	9111.748	1031
14440	-0.24	-8.78	-0.18	-371.60	-2282.22	9111.752	1031
14445	-0.18	-8.87	-0.09	-370.47	-2280.84	9111.758	1031
14450	-0.55	-8.89	0.03	-370.43	-2281.02	9111.763	1031
14455	-0.78	-8.71	0.05	-370.40	-2280.54	9111.766	1031
14460	0.00	-9.07	-0.09	-370.62	-2280.84	9111.772	1031
14465	-0.62	-9.11	-0.17	-370.34	-2280.61	9111.780	1031
14470	-0.23	-9.00	-0.14	-369.98	-2280.56	9111.781	1031
14475	-0.23	-9.12	-0.11	-368.98	-2279.54	9111.788	1031
14480	-0.11	-9.19	-0.00	-368.69	-2278.94	9111.793	1031
14485	-0.49	-9.68	-0.04	-367.67	-2277.62	9111.798	1031
14490	-0.35	-9.38	-0.22	-367.61	-2277.21	9111.803	1031
14495	-0.42	-9.49	-0.10	-367.71	-2277.16	9111.809	1031
14500	-0.07	-9.36	-0.21	-367.56	-2276.98	9111.812	1031
14505	-0.90	-9.17	-0.09	-366.35	-2275.73	9111.820	1031
14510	-0.69	-9.91	-0.11	-366.18	-2275.65	9111.822	1031
14515	-0.55	-9.55	-0.21	-366.05	-2275.45	9111.828	1031
14520	-1.02	-9.76	-0.01	-366.30	-2275.50	9111.832	1031
14525	-0.45	-9.72	-0.20	-365.16	-2275.39	9111.838	1031
14530	-0.64	-9.81	-0.02	-364.58	-2275.16	9111.843	1031
14535	-0.44	-10.02	-0.06	-364.25	-2275.12	9111.848	1031
14540	-0.13	-9.94	0.02	-363.82	-2274.94	9111.853	1031
14545	0.23	-9.95	-0.13	-363.75	-2274.61	9111.858	1031
14550	-0.69	-9.93	-0.13	-363.81	-2274.41	9111.861	1031
14555	-0.18	-9.95	0.12	-363.76	-2274.17	9111.867	1031
14560	0.03	-10.22	-0.13	-362.25	-2272.86	9111.874	1031
14565	-0.52	-10.02	-0.01	-362.30	-2272.83	9111.878	1031
14570	-0.59	-10.41	-0.21	-362.44	-2271.54	9111.885	1031
14575	-0.14	-10.08	-0.00	-362.37	-2272.19	9111.889	1031
14580	-0.18	-10.15	-0.02	-361.07	-2271.28	9111.891	1031
14585	-0.51	-10.48	-0.04	-360.95	-2270.73	9111.897	1031
14590	-0.35	-10.67	0.04	-360.82	-2270.79	9111.904	1031
14595	-0.41	-10.44	0.04	-360.84	-2270.45	9111.906	1031
14600	-0.68	-10.40	0.24	-359.89	-2269.70	9111.914	1031
14605	-0.04	-10.74	-0.02	-359.89	-2269.57	9111.918	1031
14610	-0.60	-10.44	0.06	-359.88	-2269.62	9111.922	1031
14615	-0.25	-10.47	-0.08	-359.83	-2269.50	9111.928	1031
14620	-0.38	-10.86	0.10	-358.13	-2267.62	9111.934	1031
14625	-0.53	-10.84	0.09	-357.72	-2267.26	9111.937	1031
14630	-0.84	-11.10	-0.17	-357.84	-2266.91	9111.945	1031
14635	-0.34	-10.79	-0.05	-357.77	-2267.11	9111.947	1031
14640	0.14	-10.97	-0.02	-356.60	-2266.18	9111.953	1030
14645	-0.30	-11.13	0.03	-356.22	-2265.71	9111.958	1030
14650	-0.92	-11.65	0.34	-356.07	-2266.00	9111.965	1030
14655	-0.56	-11.09	0.03	-357.00	-2266.24	9111.968	1030
14660	-0.09	-11.02	-0.21	-356.98	-2266.19	9111.974	1030
14665	-0.37	-11.02	-0.09	-357.18	-2266.03	9111.979	1030
14670	-0.41	-10.69	0.05	-357.34	-2266.44	9111.982	1030
14675	-0.28	-10.66	0.02	-358.36	-2267.39	9111.988	1030
14680	-0.22	-11.06	0.21	-358.50	-2267.04	9111.992	1030
14685	-0.22	-10.99	0.03	-358.59	-2267.09	9111.998	1030
14690	-0.99	-10.69	-0.13	-358.47	-2267.14	9112.000	1030
14695	-0.25	-10.46	0.03	-359.78	-2268.84	9112.008	1030
14700	-0.70	-10.72	-0.14	-359.90	-2269.04	9112.014	1030
14705	-0.14	-10.56	-0.07	-359.81	-2268.50	9112.016	1030
14710	-0.65	-10.76	-0.15	-359.83	-2268.83	9112.022	1030
14715	-0.53	-10.55	0.03	-361.04	-2268.83	9112.030	1030
14720	-0.18	-10.50	-0.01	-361.25	-2268.71	9112.031	1030
14725	-0.06	-10.34	0.02	-361.15	-2268.86	9112.039	1030
14730	0.18	-10.52	-0.16	-360.90	-2268.84	9112.044	1030
14735	0.69	-10.97	-0.01	-362.37	-2269.82	9112.050	1030
14740	-0.56	-10.26	-0.09	-362.40	-2270.44	9112.053	1030
14745	-0.39	-10.19	-0.19	-362.50	-2270.39	9112.061	1030
14750	-0.68	-10.16	-0.10	-362.59	-2270.28	9112.062	1030
14755	-0.28	-9.99	-0.18	-363.52	-2271.33	9112.068	1030
14760	-0.65	-10.09	0.04	-363.91	-2271.55	9112.073	1030
14765	-0.63	-10.02	-0.12	-364.15	-2271.77	9112.077	1030
14770	-0.12	-9.92	-0.02	-364.48	-2272.64	9112.083	1030
14775	-0.65	-9.80	-0.06	-364.54	-2272.21	9112.088	1030
14780	-0.30	-10.04	-0.21	-364.53	-2272.25	9112.094	1030
14785	-0.31	-9.95	-0.09	-364.44	-2272.21	9112.098	1030
14790	-0.11	-10.14	-0.11	-364.65	-2272.60	9112.103	1030
14795	-0.68	-9.77	-0.17	-365.14	-2272.74	9112.108	1030
14800	0.01	-9.60	-0.19	-366.59	-2274.21	9112.114	1030
14805	-0.62	-9.59	-0.17	-367.06	-2274.49	9112.117	1030
14810	-0.49	-9.44	-0.08	-367.51	-2274.95	9112.123	1030
14815	-0.00	-9.65	0.01	-367.70	-2275.09	9112.128	1030
14820	0.05	-9.41	0.00	-368.24	-2274.98	9112.135	1030
14825	-0.27	-9.61	-0.27	-368.20	-2275.33	9112.139	1030
14830	0.06	-9.24	-0.07	-368.22	-2275.51	9112.144	1030
14835	-0.02	-9.59	-0.14	-368.33	-2275.53	9112.147	1030
14840	-0.61	-9.59	-0.25	-367.94	-2275.21	9112.154	1030
14845	-0.02	-9.53	-0.07	-368.17	-2275.29	9112.156	1030
14850	-0.30	-9.55	-0.17	-369.97	-2275.04	9112.164	1030
14855	-0.71	-9.45	0.00	-370.29	-2274.99	9112.169	1030
14860	0.72	-9.90	-0.29	-371.03	-2275.61	9112.175	1030
14865	-0.66	-9.51	-0.15	-370.33	-2275.64	9112.178	1030
14870	-0.15	-9.19	-0.29	-371.29	-2276.56	9112.185	1030
14875	-0.38	-9.25	-0.07	-371.72	-2276.85	9112.188	1030
14880	-0.60	-9.15	0.02	-372.61	-2278.16	9112.195	1030
14885	-0.13	-9.17	-0.24	-372.40	-2278.09	9112.199	1030
14890	-0.14	-9.23	-0.01	-372.63	-2278.32	9112.203	1030
14895	-0.37	-8.92	-0.11	-372.50	-2278.59	9112.207	1030
14900	0.02	-8.96	-0.24	-372.87	-2278.62	9112.212	1030
14905	-0.24	-8.94	-0.16	-373.66	-2280.01	9112.218	1030
14910	0.21	-8.86	-0.06	-373.94	-2280.57	9112.223	1030
14915	-0.21	-8.84	-0.29	-373.93	-2280.45	9112.229	1030
14920	-0.20	-8.49	-0.09	-374.07	-2280.61	9112.233	1030
14925	-0.11	-8.65	-0.27	-373.84	-2281.08	9112.236	1030
14930	-0.51	-8.75	-0.32	-374.03	-2281.16	9112.243	1030
14935	-0.61	-8.02	-0.10	-376.19	-2283.02	9112.250	1030
14940	-0.45	-8.35	-0.22	-375.92	-2282.99	9112.251	1030
14945	-0.33	-8.43	-0.02	-375.97	-2283.45	9112.258	1030
14950	-0.32	-8.55	-0.07	-376.21	-2283.51	9112.264	1030
14955	-0.12	-8.03	-0.15	-377.32	-2285.16	9112.266	1030
14960	0.08	-7.92	-0.24	-377.72	-2285.43	9112.272	1030
14965	0.08	-8.20	0.03	-378.10	-2286.15	9112.280	1030
14970	-0.02	-8.12	-0.20	-377.85	-2285.92	9112.281	1030
14975	-0.28	-8.20	-0.16	-378.16	-2285.88	9112.289	1030
14980	-0.44	-8.18	-0.06	-378.27	-2286.59	9112.294	1030
14985	-0.15	-8.08	-0.57	-379.57	-2287.42	9112.300	1030
14990	-0.20	-7.72	-0.27	-379.76	-2287.63	9112.302	1030
14995	-0.09	-7.59	-0.14	-379.93	-2287.42	9112.309	1030
15000	-0.35	-7.73	-0.15	-379.98	-2287.60	9112.312	1030
15005	0.11	-7.81	-0.02	-380.79	-2288.53	9112.318	1030
15010	-0.03	-7.81	-0.04	-381.40	-2289.16	9112.323	1030
15015	-0.33	-7.63	0.01	-381.85	-2289.48	9112.328	1030
15020	-0.45	-7.15	-0.13	-382.14	-2289.79	9112.333	1030
15025	-0.50	-7.48	-0.22	-382.04	-2289.95	9112.338	1030
15030	-0.56	-7.34	-0.23	-382.07	-2290.05	9112.343	1030
15035	-0.36	-7.46	-0.24	-382.66	-2290.30	9112.349	1030
15040	-0.21	-7.47	-0.13	-383.52	-2291.42	9112.354	1030
15045	-0.02	-7.37	-0.32	-383.40	-2291.52	9112.358	1030
15050	-0.25	-7.53	-0.33	-383.73	-2291.58	9112.361	1030
15055	0.05	-7.99	-0.43	-383.65	-2291.61	9112.367	1030
15060	-0.15	-7.59	-0.18	-384.87	-2292.90	9112.375	1030
15065	-0.40	-6.98	-0.26	-385.12	-2292.96	9112.377	1030
15070	-0.11	-7.16	-0.18	-385.25	-2292.78	9112.385	1030
15075	-0.50	-6.87	-0.28	-385.12	-2292.88	9112.389	1030
15080	0.58	-6.71	-0.11	-386.61	-2294.97	9112.394	1030
15085	-0.04	-6.94	-0.11	-386.53	-2294.57	9112.398	1030
15090	-0.19	-6.73	-0.33	-386.52	-2294.59	9112.404	1030
15095	0.12	-6.77	-0.15	-386.58	-2294.63	9112.406	1030
15100	0.04	-6.45	-0.38	-387.93	-2296.03	9112.414	1030
15105	-0.50	-6.56	-0.41	-388.07	-2295.80	9112.419	1030
15110	-0.40	-6.72	-0.25	-388.59	-2295.91	9112.422	1030
15115	-0.23	-6.82	-0.35	-387.96	-2295.82	9112.428	1030
15120	-0.90	-6.52	-0.50	-389.48	-2297.54	9112.434	1030
15125	-0.50	-6.57	-0.32	-389.67	-2297.43	9112.438	1030
15130	0.43	-6.67	-0.28	-389.52	-2296.93	9112.445	1030
15135	-0.22	-6.70	-0.27	-389.31	-2297.76	9112.448	1030
15140	-0.47	-6.42	-0.30	-390.35	-2298.61	9112.452	1030
15145	-0.08	-6.39	-0.22	-390.87	-2299.07	9112.458	1030
15150	-1.01	-6.46	-0.25	-391.16	-2299.86	9112.463	1030
15155	-0.16	-6.44	-0.31	-391.99	-2299.82	9112.469	1030
15160	-0.29	-6.39	-0.31	-391.82	-2300.13	9112.474	1030
15165	-0.36	-6.23	-0.41	-391.84	-2300.18	9112.479	1030
15170	-0.46	-6.31	-0.43	-392.20	-2300.75	9112.483	1030
15175	0.11	-6.33	-0.16	-393.01	-2301.70	9112.488	1030
15180	-0.58	-6.24	-0.37	-393.17	-2301.46	9112.492	1030
15185	-0.27	-6.55	-0.20	-393.24	-2301.64	9112.499	1030
15190	-0.20	-6.28	-0.27	-393.71	-2301.77	9112.501	1030
15195	-0.59	-5.94	-0.44	-394.84	-2302.92	9112.509	1030
15200	-0.28	-6.17	-0.04	-394.98	-2302.89	9112.513	1030
15205	-0.54	-5.55	-0.42	-395.65	-2303.77	9112.520	1030
15210	-0.20	-5.81	-0.30	-395.64	-2303.84	9112.522	1030
15215	-0.03	-5.78	-0.26	-395.75	-2304.08	9112.529	1030
15220	0.02	-5.78	-0.28	-395.81	-2304.06	9112.531	1030
15225	-0.22	-5.64	-0.28	-396.86	-2305.24	9112.539	1030
15230	-0.45	-5.62	-0.27	-397.06	-2305.44	9112.543	1030
15235	-0.19	-5.22	-0.56	-397.18	-2305.46	9112.550	1030
15240	-0.04	-5.51	-0.34	-397.04	-2305.35	9112.553	1030
15245	0.13	-5.36	-0.53	-397.02	-2305.73	9112.560	1030
15250	0.18	-5.36	-0.46	-397.10	-2305.63	9112.562	1030
15255	-0.13	-5.53	-0.33	-399.08	-2305.35	9112.570	1030
15260	-0.18	-5.43	-0.21	-399.35	-2305.49	9112.573	1030
15265	-0.32	-5.66	-0.24	-399.88	-2306.46	9112.577	1030
15270	-0.50	-5.20	-0.55	-400.10	-2306.88	9112.583	1030
15275	-0.18	-5.12	-0.32	-400.27	-2306.97	9112.589	1030
15280	-0.58	-5.10	-0.18	-400.31	-2307.14	9112.594	1030
[truncated: 163,899 more rows]
