# Supplementary material for: Structural characterization of the saxitoxin-targeting APTSTX1 aptamer using optical tweezers and molecular dynamics simulations
Source: PLoS One. 2019 Nov 7;14(11):e0222468. doi: 10.1371/journal.pone.0222468 (PMC6837747; doi:10.1371/journal.pone.0222468)
Supplement: S2 File — Data repository, aptamer under magnesium. (ZIP) [file pone.0222468.s006.zip › Mg/Mg/October/241015/1aCOM.txt]

Instrument name = Christians toy
*****Calibration values *****
TrapA Temperature Fudge	-0.400000
TrapB Temperature Fudge	-1.550000
TrapA Force Sensitivity	0.025700	0.026000	0.032000
TrapB Force Sensitivity	0.026200	0.027400	0.032000
TrapA Lever Sensitivity	15000.000000	14500.000000	0.000000
TrapB Lever Sensitivity	15200.000000	14500.000000	0.000000
Motor Threshold	20	20	20
*****Initial Preference Settings*****
ForceRateDiv	1
ForceGain	32
PosRateDivA	3
PosRateDivB	3
PositionGainA	32
PositionGainB	32
GotoSpeedX	9
GotoSpeedY	9
GotoSpeedZ	4
MaxDataFileSize	10000000
HopDistance	2
*CycleCount/n____	1
*A_PsdX__________	0
*A_PsdY__________	0
*A_PsdSum________	0
*A_Iris__________	0
*A_LeverX________	0
*A_LeverY________	0
*A_LeverSum______	0
*B_PsdX__________	0
*B_PsdY__________	0
*B_PsdSum________	0
*B_Iris__________	0
*B_LeverX________	0
*B_LeverY________	0
*B_LeverSum______	0
*A_Temperature___	0
*B_Temperature___	0
*X_force_________	1
*Y_force_________	1
*Z_force_________	1
*Tension_________	0
*A_dist-X________	0
*A_dist-Y________	1
*B_dist-X________	0
*B_dist-Y________	1
*Motor_X_________	0
*Motor_Y_________	0
*Motor_Z_________	0
*MotorVel_X______	0
*MotorVel_Y______	0
*MotorVel_Z______	0
*A_trapPIC_Err___	0
*B_trapPIC_Err___	0
*comPIC_Err______	0
*A_CycleCount____	0
*B_CycleCount____	0
*Motor_CycleCount	0
*time(sec)_______	1
*Status__________	1
*Null____________	0
samples/line_HI	400
samples/line_LO	20
goto0	8388608	8388608	8388608
goto1	8384086	8383472	8387487
goto2	8435605	8406401	8387127
goto3	8429321	8363692	8386252
goto4	8422772	8353948	8399333
goto5	8388608	8388608	8388608
goto6	8388608	8388608	8388608
goto7	8388608	8388608	8388608
goto8	8388608	8388608	8388608
goto9	8388608	8388608	8388608
yourXYZint	123	456	789
MaxForceP1	10.000000
MinForceP1	3.000000
PullRateP1	100.000000
refoldTime1	0.000000
unfoldTime1	0.000000
MaxForceP2	75.000000
MinForceP2	2.000000
PullRateP2	1000.000000
refoldTime2	0.000000
unfoldTime2	0.000000
MaxForceP3	10.000000
MinForceP3	-10.000000
PullRateP3	1.000000
refoldTime3	2.000000
unfoldTime3	2.000000
constForce1	46.000000
constForce2	28.000000
yourFloat	1.234000
yourXYZfloat	1.000000	2.000000	3.000000
*****End Initial Preference Settings*****

Zero-Force Offsets (pN)  1.108557	-23.219717	-46.170765
0	trapA_Empty_PSD_Sum = 0
        trapB_Empty_PSD_Sum = 0
        trapA_Empty_Iris = 0
        trapB_Empty_Iris = 0
        trapA_Full_PSD_Sum = 18903
        trapB_Full_PSD_Sum = 18975
        trapA_Full_Iris = 16715
        trapB_Full_Iris = 18154
600	   minForce-limit
1495	   maxForce-limit
2435	   minForce-limit
3395	   maxForce-limit
4230	tempA = 22.626	tempB = 22.980
4340	   minForce-limit
5330	   maxForce-limit
6250	   minForce-limit
7185	   maxForce-limit
8115	   minForce-limit
9040	   maxForce-limit
9950	   minForce-limit
10855	   maxForce-limit
11780	   minForce-limit
12770	   maxForce-limit
13720	   minForce-limit
14275	tempA = 22.639	tempB = 22.988
14635	   maxForce-limit
15555	   minForce-limit
16440	   maxForce-limit
17385	   minForce-limit
18330	   maxForce-limit
19285	   minForce-limit
20250	   maxForce-limit
21200	   minForce-limit
22190	   maxForce-limit
23150	   minForce-limit
24095	   maxForce-limit
24325	tempA = 22.641	tempB = 22.999
25020	   minForce-limit
25905	   maxForce-limit
26855	   minForce-limit
27800	   maxForce-limit
28720	   minForce-limit
29665	   maxForce-limit
30605	   minForce-limit
31510	   maxForce-limit
32460	   minForce-limit
33405	   maxForce-limit
34340	tempA = 22.641	tempB = 22.990
   minForce-limit
35335	   maxForce-limit
36335	   minForce-limit
37320	   maxForce-limit
38365	   minForce-limit
39360	   maxForce-limit
40295	   minForce-limit
41260	   maxForce-limit
42290	   minForce-limit
43295	   maxForce-limit
44230	   minForce-limit
44405	tempA = 22.641	tempB = 22.991
45155	   maxForce-limit
46125	   minForce-limit
47050	   maxForce-limit
48045	   minForce-limit
49020	   maxForce-limit
49885	   minForce-limit
50765	   maxForce-limit
51680	   minForce-limit
52585	   maxForce-limit
53515	   minForce-limit
54465	tempA = 22.643	tempB = 22.997
   maxForce-limit
55425	   minForce-limit
56380	   maxForce-limit
57310	   minForce-limit
58225	   maxForce-limit
59110	   minForce-limit
60060	   maxForce-limit
61040	   minForce-limit
61955	   maxForce-limit
62880	   minForce-limit
63820	   maxForce-limit
64475	tempA = 22.642	tempB = 23.005
64745	   minForce-limit
65670	   maxForce-limit
66595	   minForce-limit
67490	   maxForce-limit
68375	   minForce-limit
69285	   maxForce-limit
70235	   minForce-limit
71155	   maxForce-limit
72065	   minForce-limit
72930	   maxForce-limit
73860	   minForce-limit
74525	tempA = 22.636	tempB = 22.999
74795	   maxForce-limit
75745	   minForce-limit
76695	   maxForce-limit
77635	   minForce-limit
78595	   maxForce-limit
79585	   minForce-limit
80530	   maxForce-limit
81520	   minForce-limit
82545	   maxForce-limit
83545	   minForce-limit
84505	   maxForce-limit
84535	tempA = 22.632	tempB = 23.005
85510	   minForce-limit
86510	   maxForce-limit
87605	   minForce-limit
88565	   maxForce-limit
89665	   minForce-limit
90795	   maxForce-limit
91895	   minForce-limit
92960	   maxForce-limit
94085	   minForce-limit
94585	tempA = 22.641	tempB = 22.990
95185	   maxForce-limit
96260	   minForce-limit
97295	   maxForce-limit
98370	   minForce-limit
99460	   maxForce-limit
100625	   minForce-limit
101815	   maxForce-limit
102940	   minForce-limit
104095	   maxForce-limit
104645	tempA = 22.636	tempB = 23.002
105285	   minForce-limit
106170	   maxForce-limit
107075	   minForce-limit
108280	   maxForce-limit
109460	   minForce-limit
110560	   maxForce-limit
111685	   minForce-limit
112805	   maxForce-limit
113885	   minForce-limit
114670	tempA = 22.638	tempB = 22.991
115000	   maxForce-limit
116165	   minForce-limit
117085	   maxForce-limit
118000	   minForce-limit
118865	   maxForce-limit
119725	   minForce-limit
120610	   maxForce-limit
121520	   minForce-limit
122445	   maxForce-limit
123320	   minForce-limit
124195	   maxForce-limit
124715	tempA = 22.649	tempB = 23.010
125100	   minForce-limit
126215	   maxForce-limit
127360	   minForce-limit
128530	   maxForce-limit
129625	   minForce-limit
130740	   maxForce-limit
131875	   minForce-limit
133050	   maxForce-limit
134180	   minForce-limit
134720	tempA = 22.654	tempB = 23.005
135300	   maxForce-limit
136400	   minForce-limit
137465	   maxForce-limit
138635	   minForce-limit
139800	   maxForce-limit
140885	   minForce-limit
141980	   maxForce-limit
143180	   minForce-limit
144125	   maxForce-limit
144760	tempA = 22.656	tempB = 23.014
145045	   minForce-limit
146180	   maxForce-limit
147385	   minForce-limit
148290	   maxForce-limit
149230	   minForce-limit
150130	   maxForce-limit
151015	   minForce-limit
151925	   maxForce-limit
152930	   minForce-limit
154205	   maxForce-limit
154820	tempA = 22.655	tempB = 23.011
155385	   minForce-limit
156560	   maxForce-limit
157780	   minForce-limit
159010	   maxForce-limit
160320	   minForce-limit
161270	   maxForce-limit
162155	   minForce-limit
163055	   maxForce-limit
163950	   minForce-limit
164835	tempA = 22.639	tempB = 23.016
   maxForce-limit
165770	   minForce-limit
166720	   maxForce-limit
167680	   minForce-limit
168700	   maxForce-limit
169755	   minForce-limit
170730	   maxForce-limit
171710	   minForce-limit
172670	   maxForce-limit
173620	   minForce-limit
174610	   maxForce-limit
174890	tempA = 22.661	tempB = 23.018
175620	   minForce-limit
176630	   maxForce-limit
177600	   minForce-limit
178625	   maxForce-limit
179655	   minForce-limit
180625	   maxForce-limit
181650	   minForce-limit
182635	   maxForce-limit
183685	   minForce-limit
184755	   maxForce-limit
184920	tempA = 22.641	tempB = 23.011
185885	   minForce-limit
187145	   maxForce-limit
188435	   minForce-limit
189695	   maxForce-limit
190985	   minForce-limit
192245	   maxForce-limit
193525	   minForce-limit
194785	   maxForce-limit
194970	tempA = 22.652	tempB = 23.007
196030	   minForce-limit
197270	   maxForce-limit
198530	   minForce-limit
199765	   maxForce-limit
200950	   minForce-limit
202255	   maxForce-limit
203460	   minForce-limit
204750	   maxForce-limit
205010	tempA = 22.645	tempB = 23.018
206010	   minForce-limit
207235	   maxForce-limit
208465	   minForce-limit
209680	   maxForce-limit
210920	   minForce-limit
212170	   maxForce-limit
213370	   minForce-limit
214640	   maxForce-limit
215015	tempA = 22.653	tempB = 23.010
215890	   minForce-limit
217070	   maxForce-limit
218300	   minForce-limit
219535	   maxForce-limit
220750	   minForce-limit
222060	   maxForce-limit
223360	   minForce-limit
224705	   maxForce-limit
225070	tempA = 22.652	tempB = 23.011
226035	   minForce-limit
227305	   maxForce-limit
228550	   minForce-limit
229795	   maxForce-limit
231020	   minForce-limit
232300	   maxForce-limit
233580	   minForce-limit
235110	   maxForce-limit
235130	tempA = 22.657	tempB = 23.021
236600	   minForce-limit
238165	   maxForce-limit
239685	   minForce-limit
241195	   maxForce-limit
242665	   minForce-limit
244125	   maxForce-limit
245130	tempA = 22.658	tempB = 23.025
245590	   minForce-limit
247100	   maxForce-limit
248555	   minForce-limit
250055	   maxForce-limit
251535	   minForce-limit
252995	   maxForce-limit
254415	   minForce-limit
255205	tempA = 22.654	tempB = 23.029
255920	   maxForce-limit
257445	   minForce-limit
258950	   maxForce-limit
260440	   minForce-limit
261930	   maxForce-limit
263385	   minForce-limit
264835	   maxForce-limit
265230	tempA = 22.653	tempB = 23.016
266315	   minForce-limit
267800	   maxForce-limit
269205	   minForce-limit
271345	   maxForce-limit
274020	   minForce-limit
275270	tempA = 22.666	tempB = 23.009
276800	   maxForce-limit
279695	   minForce-limit
282550	   maxForce-limit
285325	tempA = 22.661	tempB = 23.025
285355	   minForce-limit
288095	   maxForce-limit
290890	   minForce-limit
293585	   maxForce-limit
295350	tempA = 22.655	tempB = 23.021
296295	   minForce-limit
299005	   maxForce-limit
301785	   minForce-limit
304535	   maxForce-limit
305395	tempA = 22.672	tempB = 23.018
306470	   minForce-limit
308145	   maxForce-limit
309695	   minForce-limit
311185	   maxForce-limit
312680	   minForce-limit
314245	   maxForce-limit
315395	tempA = 22.659	tempB = 23.014
315885	   minForce-limit
317385	   maxForce-limit
318895	   minForce-limit
320410	   maxForce-limit
321925	   minForce-limit
323375	   maxForce-limit
324875	   minForce-limit
325445	tempA = 22.658	tempB = 23.024
326410	   maxForce-limit
328005	   minForce-limit
329525	   maxForce-limit
331040	   minForce-limit
332550	   maxForce-limit
334065	   minForce-limit
335520	tempA = 22.681	tempB = 23.027
335535	   maxForce-limit
337095	   minForce-limit
338605	   maxForce-limit
340185	   minForce-limit
341705	   maxForce-limit
343210	   minForce-limit
344715	   maxForce-limit
345530	tempA = 22.666	tempB = 23.016
346250	   minForce-limit
347760	   maxForce-limit
349355	   minForce-limit
350905	   maxForce-limit
352470	   minForce-limit
354005	   maxForce-limit
355555	   minForce-limit
355585	tempA = 22.678	tempB = 23.024
357065	   maxForce-limit
358650	   minForce-limit
360210	   maxForce-limit
361815	   minForce-limit
363485	   maxForce-limit
365200	   minForce-limit
365640	tempA = 22.658	tempB = 23.036
366950	   maxForce-limit
368650	   minForce-limit
370355	   maxForce-limit
372110	   minForce-limit
373835	   maxForce-limit
375600	   minForce-limit
375660	tempA = 22.665	tempB = 23.018
377280	   maxForce-limit
378980	   minForce-limit
380640	   maxForce-limit
382360	   minForce-limit
384085	   maxForce-limit
385705	tempA = 22.668	tempB = 23.021
385800	   minForce-limit
387500	   maxForce-limit
389220	   minForce-limit
390895	   maxForce-limit
392580	   minForce-limit
394260	   maxForce-limit
395720	tempA = 22.667	tempB = 23.023
395970	   minForce-limit
397640	   maxForce-limit
399410	   minForce-limit
401090	   maxForce-limit
402790	   minForce-limit
404465	   maxForce-limit
405785	tempA = 22.663	tempB = 23.030
406170	   minForce-limit
407880	   maxForce-limit
409590	   minForce-limit
411285	   maxForce-limit
413005	   minForce-limit
414730	   maxForce-limit
415835	tempA = 22.673	tempB = 23.035
416455	   minForce-limit
418190	   maxForce-limit
419900	   minForce-limit
421580	   maxForce-limit
423275	   minForce-limit
425005	   maxForce-limit
425840	tempA = 22.673	tempB = 23.026
426725	   minForce-limit
428435	   maxForce-limit
430135	   minForce-limit
431925	   maxForce-limit
433705	   minForce-limit
435400	   maxForce-limit
435895	tempA = 22.676	tempB = 23.039
437115	   minForce-limit
438770	   maxForce-limit
440420	   minForce-limit
442110	   maxForce-limit
443800	   minForce-limit
445480	   maxForce-limit
445895	tempA = 22.678	tempB = 23.029
447170	   minForce-limit
448880	   maxForce-limit
450540	   minForce-limit
452200	   maxForce-limit
453845	   minForce-limit
455530	   maxForce-limit
455945	tempA = 22.668	tempB = 23.038
457165	   minForce-limit
458805	   maxForce-limit
460450	   minForce-limit
462170	   maxForce-limit
463910	   minForce-limit
465580	   maxForce-limit
465985	tempA = 22.679	tempB = 23.043
467240	   minForce-limit
468900	   maxForce-limit
470585	   minForce-limit
472305	   maxForce-limit
474005	   minForce-limit
475730	   maxForce-limit
475990	tempA = 22.690	tempB = 23.035
477395	   minForce-limit
479070	   maxForce-limit
480770	   minForce-limit
482470	   maxForce-limit
484165	   minForce-limit
485860	   maxForce-limit
486035	tempA = 22.678	tempB = 23.041
487535	   minForce-limit
489205	   maxForce-limit
490930	   minForce-limit
492995	   maxForce-limit
495005	   minForce-limit
496045	tempA = 22.688	tempB = 23.040
497045	   maxForce-limit
499015	   minForce-limit
500940	   maxForce-limit
502720	   minForce-limit
503785	   maxForce-limit
504910	   minForce-limit
506040	   maxForce-limit
506105	tempA = 22.678	tempB = 23.041
507140	   minForce-limit
508275	   maxForce-limit
509400	   minForce-limit
510505	   maxForce-limit
511585	   minForce-limit
512730	   maxForce-limit
513885	   minForce-limit
514975	   maxForce-limit
516100	   minForce-limit
516160	tempA = 22.687	tempB = 23.047
517215	   maxForce-limit
518375	   minForce-limit
519570	   maxForce-limit
520700	   minForce-limit
521805	   maxForce-limit
522925	   minForce-limit
524020	   maxForce-limit
525125	   minForce-limit
526165	tempA = 22.697	tempB = 23.036
526300	   maxForce-limit
527435	   minForce-limit
528530	   maxForce-limit
529640	   minForce-limit
530720	   maxForce-limit
531835	   minForce-limit
532925	   maxForce-limit
534050	   minForce-limit
535130	   maxForce-limit
536215	tempA = 22.683	tempB = 23.038
   minForce-limit
537295	   maxForce-limit
538370	   minForce-limit
539455	   maxForce-limit
540560	   minForce-limit
541655	   maxForce-limit
542715	   minForce-limit
543830	   maxForce-limit
544915	   minForce-limit
546025	   maxForce-limit
546270	tempA = 22.692	tempB = 23.046
547130	   minForce-limit
548255	   maxForce-limit
549390	   minForce-limit
550540	   maxForce-limit
551655	   minForce-limit
552770	   maxForce-limit
553880	   minForce-limit
555045	   maxForce-limit
556215	   minForce-limit
556275	tempA = 22.702	tempB = 23.048
557390	   maxForce-limit
558515	   minForce-limit
559630	   maxForce-limit
560725	   minForce-limit
561815	   maxForce-limit
562995	   minForce-limit
564105	   maxForce-limit
565220	   minForce-limit
566335	tempA = 22.694	tempB = 23.053
   maxForce-limit
567440	   minForce-limit
568610	   maxForce-limit
569735	   minForce-limit
570860	   maxForce-limit
571960	   minForce-limit
573075	   maxForce-limit
574190	   minForce-limit
575310	   maxForce-limit
576370	tempA = 22.700	tempB = 23.042
576425	   minForce-limit
577560	   maxForce-limit
578685	   minForce-limit
579760	   maxForce-limit
580855	   minForce-limit
581940	   maxForce-limit
583025	   minForce-limit
584120	   maxForce-limit
585275	   minForce-limit
586365	   maxForce-limit
586415	tempA = 22.698	tempB = 23.045
587470	   minForce-limit
588565	   maxForce-limit
589670	   minForce-limit
590780	   maxForce-limit
591890	   minForce-limit
593030	   maxForce-limit
594175	   minForce-limit
595350	   maxForce-limit
596465	tempA = 22.694	tempB = 23.055
   minForce-limit
597550	   maxForce-limit
598640	   minForce-limit
599735	   maxForce-limit
600805	   minForce-limit
601910	   maxForce-limit
603025	   minForce-limit
604125	   maxForce-limit
605200	   minForce-limit
606280	   maxForce-limit
606480	tempA = 22.693	tempB = 23.052
607435	   minForce-limit
608560	   maxForce-limit
609720	   minForce-limit
610845	   maxForce-limit
612025	   minForce-limit
613215	   maxForce-limit
614390	   minForce-limit
615540	   maxForce-limit
616540	tempA = 22.697	tempB = 23.034
616655	   minForce-limit
617785	   maxForce-limit
618955	   minForce-limit
620055	   maxForce-limit
621170	   minForce-limit
622295	   maxForce-limit
623420	   minForce-limit
624535	   maxForce-limit
625700	   minForce-limit
626545	tempA = 22.688	tempB = 23.046
626815	   maxForce-limit
628000	   minForce-limit
629140	   maxForce-limit
630260	   minForce-limit
631355	   maxForce-limit
632480	   minForce-limit
633595	   maxForce-limit
634715	   minForce-limit
635840	   maxForce-limit
636620	tempA = 22.691	tempB = 23.056
637005	   minForce-limit
638495	   maxForce-limit
640025	   minForce-limit
641555	   maxForce-limit
643115	   minForce-limit
644725	   maxForce-limit
646420	   minForce-limit
646675	tempA = 22.688	tempB = 23.053
649270	   maxForce-limit
652125	   minForce-limit
654905	   maxForce-limit
656685	tempA = 22.703	tempB = 23.044
657810	   minForce-limit
660700	   maxForce-limit
663655	   minForce-limit
666540	   maxForce-limit
666740	tempA = 22.700	tempB = 23.066
669405	   minForce-limit
672255	   maxForce-limit
675140	   minForce-limit
676805	tempA = 22.712	tempB = 23.061
678060	   maxForce-limit
681100	   minForce-limit
684125	   maxForce-limit
686815	tempA = 22.691	tempB = 23.055
687190	   minForce-limit
690215	   maxForce-limit
693365	   minForce-limit
696375	   maxForce-limit
696870	tempA = 22.703	tempB = 23.054
699440	   minForce-limit
702530	   maxForce-limit
705660	   minForce-limit
706890	tempA = 22.696	tempB = 23.056
708800	   maxForce-limit
712130	   minForce-limit
716130	   maxForce-limit
716940	tempA = 22.689	tempB = 23.062
720100	   minForce-limit
723970	   maxForce-limit
726990	tempA = 22.691	tempB = 23.057
727855	   minForce-limit
731705	   maxForce-limit
735585	   minForce-limit
737000	tempA = 22.696	tempB = 23.056
739500	   maxForce-limit
743470	   minForce-limit
747045	tempA = 22.693	tempB = 23.059
747330	   maxForce-limit
751225	   minForce-limit
755155	   maxForce-limit
757055	tempA = 22.688	tempB = 23.059
759230	   minForce-limit
763145	   maxForce-limit
767105	tempA = 22.699	tempB = 23.059
767135	   minForce-limit
771060	   maxForce-limit
775135	   minForce-limit
777155	tempA = 22.692	tempB = 23.055
779135	   maxForce-limit
783125	   minForce-limit
787055	   maxForce-limit
787160	tempA = 22.699	tempB = 23.064
791045	   minForce-limit
795085	   maxForce-limit
797200	tempA = 22.707	tempB = 23.067
799180	   minForce-limit
803265	   maxForce-limit
807220	tempA = 22.691	tempB = 23.055
807395	   minForce-limit
811555	   maxForce-limit
815585	   minForce-limit
817270	tempA = 22.700	tempB = 23.063
819605	   maxForce-limit
823610	   minForce-limit
827340	tempA = 22.702	tempB = 23.066
829220	   maxForce-limit
834670	Stop All Protocols, go to manual mode
836505	End Write
