# Supplementary material for: Structural characterization of the saxitoxin-targeting APTSTX1 aptamer using optical tweezers and molecular dynamics simulations
Source: PLoS One. 2019 Nov 7;14(11):e0222468. doi: 10.1371/journal.pone.0222468 (PMC6837747; doi:10.1371/journal.pone.0222468)
Supplement: S2 File — Data repository, aptamer under magnesium. (ZIP) [file pone.0222468.s006.zip › Mg/Mg/October/241015/1bA.txt]

#Begin Write:
CycleCount/n	X_force	Y_force	Z_force	A_dist-Y	B_dist-Y	time(sec)	Status
0	0.00	-6.42	0.30	-1706.61	-3601.28	10271.094	1031
5	0.37	-6.73	0.17	-1706.74	-3601.18	10271.099	1031
10	0.49	-6.75	0.20	-1706.56	-3600.92	10271.104	1031
15	0.56	-7.22	0.18	-1705.20	-3600.12	10271.109	1031
20	0.39	-7.10	0.24	-1704.89	-3600.23	10271.113	1031
25	0.06	-7.43	0.15	-1705.28	-3599.82	10271.119	1031
30	0.82	-7.00	0.15	-1705.33	-3599.81	10271.125	1031
35	0.07	-6.96	0.25	-1705.06	-3599.76	10271.129	1031
40	0.30	-6.97	0.23	-1705.04	-3599.55	10271.136	1031
45	0.40	-6.96	0.22	-1704.79	-3599.29	10271.140	1031
50	0.73	-6.39	0.36	-1704.98	-3599.40	10271.142	1031
55	1.07	-7.09	0.11	-1705.34	-3599.82	10271.149	1031
60	0.49	-7.32	0.12	-1704.90	-3599.57	10271.154	1031
65	0.68	-6.79	0.26	-1705.31	-3599.58	10271.158	1031
70	0.63	-7.06	0.20	-1705.25	-3599.36	10271.166	1031
75	0.97	-6.49	0.35	-1705.21	-3599.28	10271.171	1031
80	0.98	-6.81	0.23	-1705.18	-3599.39	10271.172	1031
85	0.57	-6.98	0.24	-1705.35	-3599.23	10271.179	1031
90	0.70	-6.44	0.37	-1705.37	-3599.47	10271.186	1031
95	1.06	-6.73	0.28	-1705.19	-3599.21	10271.188	1031
100	0.72	-7.07	0.16	-1704.88	-3599.13	10271.197	1031
105	0.88	-6.79	0.17	-1705.00	-3599.52	10271.201	1031
110	0.17	-6.90	0.24	-1705.04	-3599.13	10271.203	1031
115	0.91	-6.35	0.31	-1704.91	-3599.17	10271.209	1031
120	0.38	-7.12	0.16	-1704.92	-3599.14	10271.215	1031
125	0.91	-6.80	0.28	-1704.96	-3599.28	10271.219	1031
130	0.65	-7.22	0.26	-1704.79	-3599.30	10271.225	1031
135	0.64	-7.13	0.27	-1705.03	-3599.31	10271.229	1031
140	1.84	-6.65	0.26	-1705.15	-3599.27	10271.236	1031
145	0.31	-6.53	0.41	-1705.15	-3599.05	10271.240	1031
150	0.27	-7.09	0.30	-1705.18	-3598.98	10271.245	1031
155	0.39	-6.72	0.42	-1705.14	-3598.90	10271.250	1031
160	0.44	-6.94	0.36	-1704.90	-3599.21	10271.253	1031
165	0.70	-6.44	0.46	-1705.16	-3598.89	10271.258	1031
170	0.48	-6.73	0.43	-1704.96	-3599.11	10271.264	1031
175	0.82	-7.01	0.33	-1705.00	-3599.14	10271.267	1031
180	0.62	-6.94	0.36	-1705.00	-3599.03	10271.275	1031
185	0.44	-6.84	0.39	-1705.14	-3599.42	10271.279	1031
190	0.61	-7.27	0.19	-1705.37	-3599.08	10271.284	1031
195	0.42	-6.87	0.35	-1705.06	-3599.06	10271.291	1031
200	1.02	-7.01	0.26	-1705.35	-3599.20	10271.295	1031
205	0.38	-6.86	0.37	-1705.30	-3599.00	10271.297	1031
210	0.58	-7.10	0.29	-1705.18	-3599.17	10271.305	1031
215	0.55	-6.94	0.33	-1704.89	-3598.98	10271.311	1031
220	0.84	-7.00	0.29	-1704.98	-3598.94	10271.313	1031
225	0.64	-6.74	0.39	-1704.99	-3598.89	10271.321	1031
230	1.00	-6.93	0.24	-1705.10	-3598.78	10271.326	1031
235	0.77	-6.82	0.30	-1705.12	-3599.02	10271.328	1031
240	0.51	-7.29	0.25	-1704.86	-3598.85	10271.335	1031
245	0.63	-6.98	0.30	-1704.83	-3598.93	10271.341	1031
250	0.31	-7.15	0.30	-1704.96	-3599.02	10271.344	1031
255	0.90	-6.96	0.30	-1704.77	-3598.78	10271.349	1031
260	0.52	-7.24	0.27	-1704.97	-3598.85	10271.354	1031
265	0.31	-7.01	0.36	-1705.14	-3599.00	10271.359	1031
270	0.81	-6.96	0.28	-1704.87	-3598.84	10271.365	1031
275	0.74	-6.80	0.33	-1704.84	-3598.88	10271.370	1031
280	0.65	-6.97	0.22	-1705.05	-3599.05	10271.375	1031
285	0.58	-6.81	0.30	-1705.16	-3598.72	10271.379	1031
290	0.20	-7.02	0.35	-1704.98	-3598.72	10271.385	1031
295	1.00	-6.91	0.28	-1705.05	-3598.99	10271.389	1031
300	0.74	-7.03	0.25	-1704.93	-3599.42	10271.392	1031
305	0.71	-7.11	0.22	-1705.24	-3598.91	10271.400	1031
310	0.90	-7.26	0.20	-1704.89	-3598.98	10271.404	1031
315	0.50	-8.62	0.70	-1695.11	-3589.42	10271.411	1031
320	0.64	-8.55	0.64	-1695.04	-3589.37	10271.415	1031
325	0.94	-8.27	0.64	-1695.05	-3588.40	10271.422	1031
330	0.58	-8.94	0.52	-1695.10	-3589.27	10271.422	1031
335	0.49	-10.48	0.87	-1686.13	-3580.48	10271.431	1031
340	0.88	-10.96	0.90	-1683.88	-3578.43	10271.436	1031
345	0.87	-10.94	0.92	-1682.97	-3578.52	10271.440	1031
350	0.89	-10.83	1.02	-1682.81	-3577.93	10271.446	1031
355	0.97	-10.58	1.07	-1682.65	-3578.10	10271.451	1031
360	0.97	-10.52	1.08	-1682.86	-3577.94	10271.453	1031
365	0.99	-11.14	0.99	-1681.80	-3576.95	10271.461	1031
370	0.63	-11.18	1.08	-1681.23	-3576.52	10271.465	1031
375	1.08	-11.11	1.09	-1681.09	-3576.50	10271.469	1031
380	0.94	-11.30	1.04	-1680.82	-3576.25	10271.475	1031
385	0.82	-10.83	1.19	-1680.88	-3576.03	10271.480	1031
390	0.86	-11.43	0.93	-1680.91	-3576.30	10271.484	1031
395	0.30	-11.27	1.07	-1680.17	-3575.40	10271.490	1031
400	0.54	-10.95	1.25	-1678.92	-3574.47	10271.495	1031
405	0.80	-11.25	1.17	-1678.75	-3574.54	10271.500	1031
410	0.78	-11.03	1.28	-1678.36	-3574.25	10271.506	1031
415	0.80	-11.21	1.19	-1678.04	-3574.17	10271.510	1031
420	1.36	-11.15	1.18	-1678.16	-3574.27	10271.516	1031
425	0.30	-11.52	1.14	-1678.01	-3574.25	10271.517	1031
430	1.18	-11.46	1.16	-1676.67	-3574.62	10271.525	1031
435	1.17	-11.63	1.14	-1676.62	-3574.04	10271.529	1031
440	0.08	-11.78	1.22	-1676.17	-3573.54	10271.536	1031
445	0.74	-11.46	1.35	-1676.11	-3573.47	10271.539	1031
450	0.89	-11.65	1.23	-1676.20	-3573.76	10271.545	1030
455	0.85	-12.03	1.19	-1676.13	-3573.69	10271.547	1030
460	0.66	-11.25	1.31	-1676.83	-3574.13	10271.557	1030
465	0.60	-11.60	1.20	-1677.16	-3574.45	10271.561	1030
470	0.40	-12.26	1.05	-1677.12	-3574.33	10271.563	1030
475	1.13	-11.76	1.20	-1676.66	-3574.52	10271.571	1030
480	0.26	-11.38	1.24	-1678.31	-3575.85	10271.576	1030
485	0.89	-11.51	1.13	-1678.23	-3575.65	10271.578	1030
490	1.09	-11.63	1.07	-1678.44	-3575.83	10271.586	1030
495	1.22	-11.49	1.15	-1678.06	-3575.70	10271.590	1030
500	0.98	-10.78	1.20	-1678.98	-3576.68	10271.597	1030
505	0.58	-11.24	1.10	-1679.87	-3576.95	10271.599	1030
510	1.03	-11.03	1.10	-1679.84	-3577.16	10271.605	1030
515	0.43	-11.14	1.14	-1679.67	-3577.06	10271.609	1030
520	0.49	-10.80	1.19	-1680.38	-3577.37	10271.615	1030
525	0.63	-10.75	1.14	-1681.11	-3578.21	10271.620	1030
530	0.73	-11.10	1.02	-1681.41	-3578.38	10271.624	1030
535	0.69	-11.14	1.03	-1681.09	-3578.42	10271.631	1030
540	1.04	-11.07	1.00	-1681.13	-3578.56	10271.635	1030
545	0.49	-10.59	1.13	-1681.04	-3578.01	10271.641	1030
550	1.02	-10.52	1.10	-1681.03	-3578.60	10271.642	1030
555	0.44	-10.26	1.09	-1683.04	-3578.48	10271.651	1030
560	0.63	-10.38	1.01	-1683.15	-3578.24	10271.654	1030
565	1.21	-10.17	0.93	-1683.94	-3578.17	10271.657	1030
570	0.99	-10.35	0.89	-1684.00	-3578.32	10271.664	1030
575	0.42	-10.58	0.87	-1684.18	-3578.37	10271.671	1030
580	0.62	-10.27	0.95	-1684.09	-3578.38	10271.672	1030
585	1.05	-10.48	0.89	-1684.15	-3578.49	10271.679	1030
590	0.49	-10.69	0.91	-1683.74	-3578.64	10271.686	1030
595	0.66	-10.08	0.92	-1685.93	-3580.28	10271.688	1030
600	0.92	-10.06	0.89	-1686.03	-3580.61	10271.696	1030
605	1.27	-9.55	1.01	-1686.43	-3580.50	10271.702	1030
610	0.73	-9.80	0.97	-1685.93	-3580.50	10271.703	1030
615	1.20	-10.07	0.78	-1686.11	-3580.49	10271.711	1030
620	0.84	-10.07	0.78	-1686.27	-3580.42	10271.715	1030
625	0.77	-9.89	0.73	-1688.19	-3582.64	10271.721	1030
630	1.53	-9.82	0.64	-1687.87	-3582.39	10271.725	1030
635	0.80	-9.23	0.88	-1687.88	-3582.73	10271.731	1030
640	0.73	-9.48	0.84	-1688.15	-3582.50	10271.734	1030
645	0.73	-9.67	0.77	-1688.76	-3582.42	10271.741	1030
650	0.95	-9.26	0.81	-1689.53	-3582.61	10271.745	1030
655	0.57	-9.52	0.73	-1689.68	-3582.86	10271.750	1030
660	0.90	-9.53	0.71	-1690.41	-3582.76	10271.752	1030
665	0.05	-9.51	0.79	-1690.36	-3582.72	10271.759	1030
670	0.79	-9.34	0.77	-1690.61	-3582.97	10271.766	1030
675	0.57	-9.75	0.71	-1690.39	-3583.11	10271.768	1030
680	0.81	-9.34	0.80	-1690.49	-3583.10	10271.775	1030
685	0.26	-9.33	0.83	-1690.24	-3583.24	10271.779	1030
690	0.79	-9.46	0.73	-1690.38	-3583.40	10271.786	1030
695	0.91	-9.67	0.73	-1690.26	-3583.63	10271.788	1030
700	0.65	-9.08	0.73	-1692.52	-3585.29	10271.795	1030
705	0.93	-9.32	0.59	-1692.51	-3585.86	10271.798	1030
710	0.37	-8.82	0.64	-1693.73	-3587.21	10271.804	1030
715	0.79	-9.13	0.49	-1693.84	-3587.16	10271.811	1030
720	0.57	-8.55	0.67	-1693.73	-3587.12	10271.812	1030
725	0.82	-8.83	0.56	-1693.73	-3587.20	10271.820	1030
730	0.71	-8.28	0.57	-1694.81	-3588.17	10271.826	1030
735	0.83	-8.29	0.54	-1695.00	-3588.58	10271.828	1030
740	0.72	-9.02	0.27	-1694.96	-3589.13	10271.836	1030
745	0.79	-8.09	0.56	-1695.01	-3588.39	10271.840	1030
750	0.25	-7.73	0.73	-1695.10	-3588.61	10271.844	1030
755	0.44	-8.00	0.61	-1695.13	-3588.40	10271.850	1030
760	0.98	-7.92	0.47	-1696.75	-3590.27	10271.856	1030
765	0.37	-8.03	0.46	-1696.93	-3590.72	10271.859	1030
770	0.57	-7.82	0.51	-1697.33	-3591.03	10271.866	1030
775	0.76	-8.05	0.45	-1697.11	-3590.68	10271.870	1030
780	0.75	-7.85	0.54	-1697.00	-3590.73	10271.875	1030
785	0.57	-7.76	0.58	-1697.22	-3590.75	10271.877	1030
790	0.66	-7.63	0.43	-1698.37	-3591.71	10271.885	1030
795	0.35	-7.22	0.50	-1699.33	-3592.68	10271.890	1030
800	0.45	-7.77	0.34	-1699.21	-3592.89	10271.896	1030
805	0.44	-7.35	0.42	-1699.04	-3592.71	10271.899	1030
810	0.52	-7.10	0.52	-1699.47	-3593.32	10271.904	1030
815	1.00	-7.48	0.24	-1700.42	-3594.58	10271.907	1030
820	0.40	-7.40	0.33	-1700.38	-3594.24	10271.913	1030
825	0.74	-6.90	0.38	-1701.32	-3595.17	10271.920	1030
830	0.80	-6.88	0.34	-1701.56	-3595.21	10271.923	1030
835	0.78	-7.04	0.29	-1701.49	-3595.49	10271.932	1030
840	0.36	-7.19	0.30	-1701.25	-3595.17	10271.935	1030
845	0.46	-7.25	0.26	-1701.37	-3595.37	10271.938	1030
850	0.55	-6.90	0.34	-1701.26	-3595.11	10271.944	1030
855	0.65	-6.40	0.44	-1702.77	-3596.41	10271.952	1030
860	0.57	-6.79	0.31	-1702.53	-3596.31	10271.953	1030
865	0.50	-7.01	0.22	-1702.64	-3596.38	10271.961	1030
870	0.52	-6.59	0.35	-1702.63	-3596.64	10271.964	1030
875	0.78	-6.67	0.25	-1704.53	-3596.49	10271.969	1030
880	0.43	-6.12	0.37	-1705.18	-3596.51	10271.972	1030
885	0.48	-6.60	0.25	-1704.98	-3596.60	10271.981	1030
890	0.59	-6.19	0.30	-1705.16	-3596.57	10271.984	1030
895	1.35	-7.14	-0.02	-1704.99	-3597.17	10271.992	1030
900	0.67	-6.61	0.19	-1704.96	-3596.83	10271.995	1030
905	0.02	-7.29	-0.01	-1704.86	-3596.96	10272.002	1030
910	0.25	-7.02	0.15	-1705.24	-3596.71	10272.002	1030
915	0.52	-6.09	0.22	-1706.60	-3598.25	10272.009	1030
920	0.66	-6.03	0.12	-1707.88	-3599.52	10272.014	1030
925	1.17	-6.48	0.02	-1708.39	-3599.64	10272.019	1030
930	0.51	-6.13	0.09	-1708.83	-3600.02	10272.026	1030
935	0.45	-6.00	0.12	-1708.61	-3600.20	10272.029	1030
940	0.58	-6.12	0.07	-1708.57	-3600.15	10272.036	1030
945	0.94	-5.81	0.06	-1708.85	-3600.33	10272.038	1030
950	0.65	-5.97	0.06	-1709.00	-3600.26	10272.045	1030
955	0.65	-5.53	0.24	-1709.15	-3600.67	10272.048	1030
960	0.40	-6.08	-0.06	-1711.14	-3602.14	10272.055	1030
965	0.72	-6.44	-0.14	-1711.00	-3602.42	10272.061	1030
970	0.42	-6.07	-0.07	-1710.76	-3602.29	10272.066	1030
975	0.40	-5.96	0.03	-1710.89	-3602.65	10272.071	1030
980	0.33	-5.03	0.18	-1711.85	-3603.22	10272.076	1030
985	0.64	-5.70	-0.10	-1712.37	-3603.76	10272.078	1030
990	0.57	-5.13	0.01	-1713.20	-3603.74	10272.087	1030
995	0.71	-5.33	-0.07	-1713.16	-3604.18	10272.090	1030
1000	0.77	-5.92	-0.23	-1713.16	-3603.83	10272.097	1030
1005	0.69	-5.85	-0.18	-1713.19	-3603.99	10272.099	1030
1010	0.65	-6.34	-0.29	-1713.13	-3604.37	10272.105	1030
1015	0.78	-5.43	-0.10	-1713.47	-3604.11	10272.109	1030
1020	0.61	-5.08	-0.07	-1714.80	-3604.20	10272.115	1030
1025	0.90	-5.48	-0.22	-1715.22	-3604.24	10272.119	1030
1030	0.43	-4.71	-0.03	-1715.67	-3604.36	10272.125	1030
1035	0.11	-5.01	-0.04	-1715.42	-3604.88	10272.128	1030
1040	-0.32	-5.15	-0.11	-1715.03	-3605.33	10272.136	1030
1045	0.44	-4.92	-0.11	-1715.22	-3604.95	10272.140	1030
1050	0.59	-5.61	-0.31	-1715.30	-3605.04	10272.146	1030
1055	0.38	-4.76	-0.07	-1715.43	-3605.12	10272.151	1030
1060	0.56	-4.67	-0.18	-1716.23	-3606.25	10272.155	1030
1065	0.49	-4.31	-0.17	-1717.88	-3607.59	10272.157	1030
1070	0.42	-4.90	-0.30	-1717.68	-3607.92	10272.165	1030
1075	0.08	-4.28	-0.16	-1718.12	-3608.39	10272.170	1030
1080	0.45	-4.28	-0.19	-1718.16	-3609.11	10272.173	1030
1085	0.80	-4.14	-0.29	-1719.47	-3609.88	10272.181	1030
1090	0.84	-3.76	-0.18	-1719.74	-3609.83	10272.185	1030
1095	0.62	-3.63	-0.27	-1720.08	-3610.43	10272.188	1030
1100	0.68	-3.80	-0.30	-1720.14	-3610.76	10272.196	1030
1105	0.45	-4.38	-0.41	-1720.26	-3610.89	10272.201	1030
1110	0.57	-4.40	-0.40	-1720.15	-3610.83	10272.203	1030
1115	0.02	-3.73	-0.18	-1719.86	-3610.87	10272.210	1030
1120	0.60	-3.85	-0.28	-1719.89	-3610.98	10272.215	1030
1125	0.94	-3.29	-0.34	-1722.43	-3612.87	10272.219	1030
1130	0.58	-3.71	-0.38	-1721.87	-3613.05	10272.225	1030
1135	0.22	-3.68	-0.37	-1722.05	-3612.90	10272.231	1030
1140	0.20	-3.86	-0.48	-1722.27	-3613.20	10272.234	1030
1145	0.48	-3.27	-0.46	-1723.21	-3614.21	10272.241	1030
1150	0.67	-3.45	-0.54	-1723.75	-3614.61	10272.243	1030
1155	0.17	-3.26	-0.48	-1724.44	-3615.28	10272.250	1030
1160	0.36	-3.23	-0.50	-1724.45	-3615.58	10272.252	1030
1165	0.24	-2.92	-0.44	-1724.65	-3615.35	10272.259	1030
1170	0.53	-3.40	-0.56	-1724.34	-3615.41	10272.264	1030
1175	0.55	-3.13	-0.49	-1724.42	-3615.34	10272.269	1030
1180	0.78	-3.17	-0.56	-1724.18	-3615.48	10272.275	1030
1185	0.18	-2.99	-0.48	-1724.64	-3615.69	10272.280	1030
1190	0.03	-2.98	-0.44	-1724.59	-3615.52	10272.282	1030
1195	0.70	-3.60	-0.68	-1724.52	-3615.94	10272.290	1030
1200	0.45	-3.21	-0.50	-1724.74	-3615.53	10272.295	1030
1205	0.07	-3.42	-0.78	-1727.96	-3618.90	10272.302	1030
1210	0.56	-2.75	-0.73	-1728.23	-3618.82	10272.306	1030
1215	0.24	-2.90	-0.74	-1728.28	-3618.60	10272.311	1030
1220	0.75	-2.59	-0.72	-1728.55	-3618.92	10272.312	1030
1225	0.40	-2.66	-0.78	-1728.85	-3618.87	10272.319	1030
1230	0.38	-3.11	-0.90	-1729.91	-3619.18	10272.326	1030
1235	0.70	-2.89	-0.85	-1730.00	-3618.84	10272.328	1030
1240	0.06	-2.13	-0.52	-1729.82	-3619.02	10272.335	1030
1245	0.16	-2.48	-0.59	-1730.09	-3619.06	10272.338	1030
1250	0.29	-1.75	-0.57	-1731.35	-3620.32	10272.344	1030
1255	0.53	-2.55	-0.77	-1731.17	-3620.53	10272.350	1030
1260	0.55	-1.82	-0.64	-1731.94	-3621.04	10272.356	1030
1265	0.35	-2.24	-0.79	-1731.88	-3621.45	10272.359	1030
1270	0.29	-1.80	-0.69	-1731.81	-3621.30	10272.364	1030
1275	0.69	-1.33	-0.58	-1732.29	-3621.50	10272.369	1030
1280	0.10	-1.87	-0.88	-1733.60	-3623.24	10272.376	1030
1285	0.77	-1.62	-0.88	-1733.78	-3623.08	10272.378	1030
1290	0.12	-2.61	-1.15	-1733.71	-3624.01	10272.387	1031
1295	0.12	-1.73	-0.85	-1733.97	-3623.45	10272.389	1031
1300	-0.30	-1.69	-0.76	-1732.92	-3622.42	10272.397	1031
1305	0.14	-1.55	-0.76	-1732.68	-3622.50	10272.400	1031
1310	0.12	-1.31	-0.57	-1732.13	-3621.98	10272.406	1031
1315	0.44	-2.10	-0.80	-1731.97	-3621.62	10272.407	1031
1320	0.07	-2.24	-0.80	-1731.78	-3621.51	10272.414	1031
1325	0.10	-2.37	-0.80	-1731.03	-3621.08	10272.420	1031
1330	0.43	-1.93	-0.75	-1731.18	-3621.25	10272.422	1031
1335	0.49	-1.56	-0.61	-1730.84	-3621.41	10272.431	1031
1340	0.42	-2.28	-0.82	-1731.11	-3621.36	10272.435	1031
1345	0.32	-1.37	-0.49	-1730.94	-3621.05	10272.438	1031
1350	0.52	-2.02	-0.73	-1730.84	-3621.28	10272.446	1031
1355	0.56	-2.18	-0.80	-1730.59	-3621.42	10272.451	1031
1360	-0.09	-2.05	-0.73	-1729.89	-3620.92	10272.453	1031
1365	0.59	-2.44	-0.64	-1728.05	-3618.62	10272.461	1031
1370	0.50	-2.13	-0.53	-1728.00	-3618.85	10272.464	1031
1375	0.20	-3.28	-0.76	-1727.33	-3618.29	10272.469	1031
1380	-0.26	-2.44	-0.50	-1726.90	-3617.80	10272.475	1031
1385	0.13	-2.72	-0.59	-1727.44	-3617.82	10272.480	1031
1390	0.23	-2.73	-0.60	-1727.45	-3617.89	10272.484	1031
1395	0.86	-2.70	-0.51	-1725.71	-3616.67	10272.491	1031
1400	0.71	-3.23	-0.64	-1725.94	-3616.66	10272.494	1031
1405	0.81	-2.84	-0.53	-1726.05	-3616.56	10272.500	1031
1410	0.75	-2.90	-0.49	-1725.91	-3616.57	10272.503	1031
1415	0.18	-4.00	-0.58	-1724.13	-3615.55	10272.511	1031
1420	0.18	-3.68	-0.49	-1724.40	-3615.23	10272.515	1031
1425	0.36	-3.66	-0.52	-1723.96	-3615.18	10272.522	1031
1430	0.68	-3.66	-0.51	-1723.82	-3614.84	10272.525	1031
1435	0.60	-4.05	-0.64	-1723.45	-3614.64	10272.530	1031
1440	0.24	-3.17	-0.41	-1723.28	-3614.07	10272.533	1031
1445	1.09	-3.29	-0.51	-1722.81	-3613.80	10272.539	1031
1450	1.00	-3.27	-0.40	-1722.26	-3613.13	10272.545	1031
1455	0.04	-3.26	-0.38	-1722.08	-3613.62	10272.552	1031
1460	0.69	-3.51	-0.53	-1722.57	-3613.09	10272.556	1031
1465	0.77	-3.61	-0.49	-1722.63	-3613.05	10272.560	1031
1470	0.73	-3.46	-0.48	-1722.48	-3613.29	10272.562	1031
1475	0.91	-3.25	-0.39	-1721.91	-3613.45	10272.570	1031
1480	1.01	-3.66	-0.45	-1720.25	-3613.50	10272.576	1031
1485	-0.06	-3.93	-0.44	-1720.14	-3613.43	10272.578	1031
1490	1.12	-3.63	-0.34	-1719.55	-3612.91	10272.586	1031
1495	0.87	-3.32	-0.27	-1719.43	-3613.00	10272.589	1031
1500	1.20	-2.80	-0.06	-1718.62	-3612.30	10272.596	1031
1505	0.73	-3.52	-0.24	-1718.75	-3612.17	10272.600	1031
1510	1.03	-4.82	-0.63	-1718.77	-3612.19	10272.606	1031
1515	0.97	-3.89	-0.37	-1718.44	-3612.14	10272.609	1031
1520	0.40	-4.39	-0.45	-1718.64	-3611.96	10272.615	1031
1525	0.65	-4.02	-0.40	-1718.51	-3612.03	10272.618	1031
1530	0.76	-3.89	-0.31	-1717.24	-3612.15	10272.625	1031
1535	0.97	-3.80	-0.25	-1717.00	-3611.97	10272.630	1031
1540	0.47	-3.92	-0.17	-1716.98	-3611.31	10272.636	1031
1545	0.52	-4.20	-0.25	-1716.70	-3611.24	10272.639	1031
1550	0.77	-4.98	-0.46	-1716.44	-3611.42	10272.643	1031
1555	0.78	-4.79	-0.37	-1716.84	-3611.03	10272.651	1031
1560	-0.11	-4.30	-0.01	-1714.97	-3609.04	10272.656	1031
1565	0.65	-4.99	-0.23	-1714.37	-3608.70	10272.657	1031
1570	0.27	-4.56	-0.17	-1714.64	-3608.72	10272.665	1031
1575	0.41	-4.28	-0.12	-1714.58	-3608.43	10272.670	1031
1580	1.67	-4.41	-0.13	-1713.21	-3606.94	10272.676	1031
1585	0.76	-4.98	-0.25	-1713.07	-3607.08	10272.681	1031
1590	0.30	-4.86	-0.12	-1712.93	-3607.25	10272.686	1031
1595	0.59	-4.62	-0.04	-1712.99	-3606.99	10272.688	1031
1600	0.37	-4.71	-0.03	-1712.65	-3606.56	10272.695	1031
1605	0.32	-5.25	-0.15	-1711.86	-3605.70	10272.701	1031
1610	0.08	-4.83	-0.04	-1711.79	-3605.73	10272.703	1031
1615	0.55	-5.28	-0.20	-1711.76	-3605.62	10272.710	1031
1620	0.44	-4.91	-0.15	-1711.57	-3605.24	10272.715	1031
1625	0.90	-5.19	-0.10	-1710.26	-3603.80	10272.719	1031
1630	0.45	-5.06	0.06	-1710.27	-3603.78	10272.724	1031
1635	-0.01	-5.46	-0.00	-1709.57	-3602.97	10272.730	1031
1640	0.23	-5.32	-0.03	-1709.84	-3603.13	10272.733	1031
1645	0.80	-5.02	0.05	-1709.69	-3602.71	10272.741	1031
1650	0.18	-5.27	-0.02	-1709.86	-3603.08	10272.743	1031
1655	1.00	-5.44	-0.03	-1709.19	-3603.00	10272.750	1031
1660	0.55	-5.33	-0.01	-1709.55	-3602.50	10272.753	1031
1665	0.13	-5.99	0.05	-1707.63	-3601.09	10272.759	1031
1670	0.16	-6.37	-0.01	-1707.28	-3600.91	10272.765	1031
1675	0.66	-6.85	-0.07	-1706.93	-3599.91	10272.771	1031
1680	0.52	-5.98	0.15	-1706.63	-3599.99	10272.774	1031
1685	0.24	-6.09	0.15	-1706.74	-3599.93	10272.781	1031
1690	1.00	-5.67	0.22	-1706.87	-3600.16	10272.782	1031
1695	0.17	-6.29	0.18	-1705.56	-3599.36	10272.789	1031
1700	0.13	-6.49	0.19	-1705.15	-3598.92	10272.795	1031
1705	0.61	-6.61	0.07	-1705.21	-3598.57	10272.798	1031
1710	0.59	-6.28	0.14	-1705.13	-3598.44	10272.807	1031
1715	0.86	-6.06	0.15	-1705.02	-3598.61	10272.811	1031
1720	0.43	-6.33	0.14	-1704.81	-3598.56	10272.812	1031
1725	0.65	-6.41	0.15	-1704.68	-3598.03	10272.819	1031
1730	0.77	-7.04	0.09	-1703.50	-3596.71	10272.826	1031
1735	0.19	-7.10	0.16	-1703.01	-3596.87	10272.828	1031
1740	0.50	-6.63	0.25	-1703.20	-3596.61	10272.836	1031
1745	0.97	-6.52	0.23	-1703.19	-3596.50	10272.839	1031
1750	0.82	-6.42	0.23	-1703.35	-3596.57	10272.844	1031
1755	0.94	-6.84	0.19	-1702.89	-3596.45	10272.850	1031
1760	0.88	-7.03	0.31	-1701.09	-3594.57	10272.854	1031
1765	0.57	-7.85	0.16	-1700.80	-3594.29	10272.859	1031
1770	0.31	-7.30	0.27	-1699.89	-3594.02	10272.866	1031
1775	0.28	-7.05	0.37	-1700.25	-3594.04	10272.868	1031
1780	0.44	-7.36	0.21	-1700.17	-3593.93	10272.875	1031
1785	0.59	-7.41	0.23	-1700.13	-3593.60	10272.878	1031
1790	0.23	-7.47	0.32	-1698.98	-3592.53	10272.885	1031
1795	0.62	-7.51	0.31	-1698.50	-3592.24	10272.889	1031
1800	0.27	-7.39	0.41	-1698.15	-3592.09	10272.896	1031
1805	0.46	-8.03	0.22	-1698.41	-3592.40	10272.901	1031
1810	0.44	-7.67	0.35	-1698.48	-3591.90	10272.905	1031
1815	0.59	-7.76	0.33	-1698.43	-3592.23	10272.907	1031
1820	0.78	-7.27	0.46	-1698.14	-3592.23	10272.915	1031
1825	0.44	-7.88	0.31	-1698.62	-3592.07	10272.920	1031
1830	0.60	-7.77	0.48	-1696.98	-3590.77	10272.923	1031
1835	0.56	-7.65	0.54	-1696.47	-3590.25	10272.931	1031
1840	0.45	-8.22	0.41	-1695.77	-3589.46	10272.936	1031
1845	0.64	-8.17	0.49	-1695.24	-3588.71	10272.938	1031
1850	0.49	-8.42	0.46	-1695.08	-3588.51	10272.944	1031
1855	0.38	-8.80	0.41	-1694.63	-3587.96	10272.951	1031
1860	0.44	-8.20	0.59	-1694.13	-3587.82	10272.953	1031
1865	0.99	-8.69	0.39	-1694.37	-3587.73	10272.961	1031
1870	0.81	-8.83	0.34	-1693.99	-3587.68	10272.963	1031
1875	1.01	-8.43	0.51	-1692.80	-3586.48	10272.969	1031
1880	0.54	-8.81	0.49	-1693.02	-3586.17	10272.974	1031
1885	0.47	-8.87	0.51	-1693.12	-3586.11	10272.980	1031
1890	0.31	-8.84	0.57	-1692.95	-3586.41	10272.984	1031
1895	0.51	-8.88	0.59	-1691.90	-3586.54	10272.990	1031
1900	0.48	-8.91	0.58	-1691.77	-3586.42	10272.994	1031
1905	0.65	-8.42	0.69	-1691.16	-3586.15	10273.000	1031
1910	0.47	-8.65	0.64	-1691.52	-3586.26	10273.002	1031
1915	0.49	-8.41	0.71	-1691.59	-3586.21	10273.010	1031
1920	0.51	-8.59	0.65	-1691.59	-3586.35	10273.014	1031
1925	0.97	-9.22	0.55	-1690.03	-3584.57	10273.018	1031
1930	0.18	-9.15	0.71	-1689.59	-3584.03	10273.026	1031
1935	-0.50	-9.55	0.61	-1689.79	-3584.76	10273.032	1031
1940	0.58	-8.76	0.78	-1689.49	-3584.25	10273.032	1031
1945	0.98	-9.01	0.65	-1689.26	-3584.18	10273.040	1031
1950	0.71	-8.82	0.69	-1689.37	-3583.91	10273.045	1031
1955	0.26	-9.09	0.73	-1687.38	-3582.48	10273.051	1031
1960	0.57	-9.07	0.81	-1687.23	-3582.23	10273.056	1031
1965	0.69	-9.51	0.65	-1687.40	-3582.02	10273.061	1031
1970	0.54	-9.84	0.64	-1687.33	-3582.22	10273.063	1031
1975	0.54	-9.65	0.69	-1686.99	-3581.73	10273.069	1031
1980	1.10	-9.19	0.85	-1686.11	-3580.86	10273.076	1031
1985	0.72	-9.83	0.74	-1685.63	-3580.85	10273.078	1031
1990	0.75	-9.85	0.72	-1685.40	-3580.56	10273.086	1031
1995	0.65	-9.98	0.70	-1684.88	-3580.48	10273.090	1031
2000	0.90	-9.59	0.80	-1684.43	-3579.91	10273.094	1031
2005	0.76	-9.89	0.77	-1684.57	-3580.14	10273.100	1031
2010	0.59	-9.81	0.82	-1684.42	-3580.12	10273.105	1031
2015	0.37	-10.06	0.77	-1684.31	-3580.18	10273.109	1031
2020	0.63	-10.07	0.96	-1682.76	-3579.00	10273.112	1031
2025	0.34	-10.40	0.83	-1682.69	-3579.13	10273.119	1031
2030	0.60	-10.30	0.82	-1682.85	-3578.76	10273.125	1031
2035	0.67	-9.91	0.94	-1682.93	-3578.75	10273.128	1031
2040	0.67	-9.92	0.89	-1683.17	-3578.56	10273.136	1031
2045	0.61	-10.14	0.83	-1682.90	-3578.65	10273.139	1031
2050	0.41	-10.54	0.78	-1682.94	-3578.35	10273.146	1031
2055	0.72	-10.00	0.93	-1682.86	-3578.31	10273.151	1031
2060	0.67	-10.28	1.00	-1680.89	-3576.36	10273.155	1031
2065	0.60	-10.51	1.04	-1679.67	-3575.76	10273.157	1031
2070	0.51	-10.32	1.15	-1679.88	-3575.74	10273.166	1031
2075	0.81	-10.85	0.93	-1679.65	-3575.55	10273.170	1031
2080	0.31	-10.97	1.03	-1679.61	-3575.63	10273.172	1031
2085	0.52	-11.23	0.85	-1679.80	-3575.66	10273.182	1031
2090	0.49	-10.90	0.93	-1678.97	-3575.23	10273.186	1031
2095	1.05	-11.10	1.01	-1677.27	-3573.83	10273.188	1031
2100	0.52	-10.94	1.03	-1677.19	-3573.46	10273.196	1031
2105	0.75	-11.01	0.97	-1677.58	-3573.49	10273.201	1031
2110	0.96	-10.59	1.01	-1677.52	-3573.78	10273.203	1031
2115	0.49	-11.21	0.96	-1677.73	-3573.99	10273.211	1031
2120	0.62	-11.04	1.09	-1677.20	-3573.11	10273.214	1031
2125	1.02	-11.58	1.03	-1675.34	-3571.63	10273.219	1031
2130	0.47	-11.42	1.11	-1675.28	-3571.38	10273.224	1030
2135	0.72	-11.64	1.11	-1675.53	-3571.42	10273.232	1030
2140	0.90	-12.10	0.91	-1675.57	-3571.54	10273.234	1030
2145	0.78	-11.43	1.06	-1676.59	-3571.36	10273.240	1030
2150	0.90	-11.32	1.07	-1676.60	-3571.51	10273.243	1030
2155	0.73	-11.17	1.03	-1677.26	-3572.11	10273.250	1030
2160	0.55	-11.17	1.04	-1677.21	-3571.87	10273.252	1030
2165	0.97	-10.87	1.02	-1677.31	-3571.89	10273.261	1030
2170	1.07	-11.32	0.95	-1677.26	-3572.17	10273.264	1030
2175	1.02	-11.18	0.98	-1677.28	-3572.31	10273.270	1030
2180	0.46	-11.04	1.09	-1677.36	-3572.16	10273.274	1030
2185	1.04	-11.14	0.97	-1677.45	-3572.26	10273.280	1030
2190	0.75	-10.88	1.09	-1677.37	-3572.28	10273.283	1030
2195	0.81	-11.59	0.88	-1677.15	-3572.21	10273.289	1030
2200	0.90	-11.05	1.06	-1677.37	-3572.14	10273.295	1030
2205	1.35	-10.81	0.86	-1679.80	-3574.83	10273.298	1030
2210	0.95	-10.63	0.88	-1680.42	-3575.12	10273.307	1030
2215	0.64	-10.12	1.06	-1680.64	-3575.32	10273.311	1030
2220	0.78	-10.05	1.02	-1680.83	-3575.23	10273.312	1030
2225	0.43	-10.71	0.86	-1680.69	-3575.43	10273.319	1030
2230	0.69	-10.63	0.86	-1680.33	-3575.35	10273.326	1030
2235	0.79	-10.19	0.96	-1681.42	-3576.26	10273.328	1030
2240	0.72	-10.37	0.82	-1682.96	-3577.13	10273.336	1030
2245	1.16	-10.46	0.79	-1682.66	-3577.34	10273.341	1030
2250	1.11	-10.20	0.77	-1683.08	-3577.32	10273.344	1030
2255	0.45	-10.37	0.80	-1682.66	-3577.45	10273.350	1030
2260	0.52	-10.24	0.83	-1682.95	-3577.56	10273.355	1030
2265	0.87	-10.13	0.81	-1683.46	-3577.36	10273.359	1030
2270	0.74	-9.90	0.64	-1685.15	-3579.11	10273.366	1030
2275	0.67	-9.85	0.71	-1685.17	-3579.16	10273.368	1030
2280	0.53	-9.82	0.72	-1685.26	-3578.96	10273.375	1030
2285	0.69	-10.04	0.69	-1685.04	-3579.24	10273.378	1030
2290	0.57	-8.75	0.90	-1686.45	-3580.57	10273.386	1030
2295	0.23	-9.17	0.81	-1686.25	-3580.24	10273.389	1030
2300	0.58	-9.59	0.64	-1686.50	-3580.33	10273.392	1030
2305	0.80	-9.92	0.54	-1686.57	-3580.54	10273.401	1030
2310	0.47	-9.55	0.54	-1687.60	-3581.85	10273.406	1030
2315	0.97	-9.70	0.55	-1687.78	-3581.81	10273.407	1030
2320	0.84	-9.02	0.74	-1687.97	-3581.89	10273.415	1030
2325	1.10	-9.54	0.52	-1687.57	-3581.92	10273.420	1030
2330	0.63	-9.26	0.61	-1688.36	-3583.08	10273.424	1030
2335	0.65	-9.09	0.57	-1689.34	-3583.67	10273.432	1030
2340	1.03	-8.79	0.62	-1689.60	-3583.26	10273.436	1030
2345	0.73	-8.75	0.65	-1689.33	-3583.36	10273.438	1030
2350	0.53	-9.13	0.50	-1689.78	-3583.32	10273.444	1030
2355	0.65	-8.61	0.64	-1690.66	-3583.41	10273.451	1030
2360	0.21	-8.29	0.74	-1691.00	-3583.75	10273.453	1030
2365	0.66	-8.34	0.68	-1691.26	-3584.04	10273.460	1030
2370	0.79	-8.60	0.61	-1690.95	-3583.77	10273.465	1030
2375	0.47	-8.64	0.59	-1691.35	-3583.58	10273.469	1030
2380	0.93	-8.47	0.64	-1691.62	-3583.62	10273.474	1030
2385	0.60	-8.68	0.47	-1692.65	-3585.07	10273.480	1030
2390	1.00	-7.98	0.63	-1692.58	-3585.26	10273.484	1030
2395	0.69	-8.33	0.55	-1693.30	-3586.17	10273.490	1030
2400	0.70	-8.20	0.58	-1693.07	-3586.15	10273.493	1030
2405	0.11	-8.22	0.66	-1693.53	-3586.68	10273.500	1030
2410	0.68	-8.63	0.43	-1693.40	-3586.28	10273.502	1030
2415	0.32	-7.83	0.71	-1693.24	-3586.12	10273.511	1030
2420	0.61	-8.14	0.59	-1693.05	-3586.04	10273.514	1030
2425	1.47	-7.81	0.46	-1694.99	-3588.04	10273.521	1030
2430	1.08	-8.44	0.28	-1695.18	-3588.04	10273.525	1030
2435	0.94	-8.29	0.38	-1695.15	-3588.34	10273.530	1030
2440	0.59	-7.98	0.44	-1695.33	-3588.41	10273.533	1030
2445	0.24	-8.23	0.33	-1696.57	-3588.03	10273.541	1030
2450	0.45	-8.04	0.40	-1696.82	-3588.37	10273.545	1030
2455	0.62	-8.16	0.34	-1696.63	-3588.75	10273.551	1030
2460	0.90	-8.28	0.22	-1696.65	-3588.44	10273.556	1030
2465	0.78	-7.59	0.47	-1696.89	-3588.39	10273.560	1030
2470	0.59	-7.50	0.50	-1696.91	-3588.62	10273.562	1030
2475	1.43	-7.66	0.25	-1699.15	-3588.66	10273.572	1030
2480	0.82	-7.49	0.30	-1698.91	-3588.84	10273.576	1030
2485	0.71	-7.96	0.21	-1699.13	-3588.96	10273.578	1030
2490	0.81	-7.93	0.20	-1699.07	-3588.97	10273.586	1030
2495	0.86	-7.30	0.38	-1699.52	-3589.71	10273.591	1030
2500	0.33	-6.95	0.40	-1700.46	-3590.67	10273.594	1030
2505	0.67	-7.16	0.23	-1700.66	-3591.36	10273.600	1030
2510	0.53	-6.59	0.36	-1701.18	-3592.11	10273.605	1030
2515	0.97	-6.97	0.23	-1701.22	-3592.24	10273.609	1030
2520	0.52	-6.52	0.35	-1701.12	-3592.48	10273.612	1030
2525	0.50	-7.03	0.23	-1701.27	-3592.79	10273.619	1030
2530	0.78	-6.65	0.15	-1702.44	-3593.74	10273.625	1030
2535	0.43	-6.21	0.31	-1702.54	-3593.92	10273.630	1030
2540	0.47	-6.79	0.14	-1702.74	-3594.32	10273.636	1030
2545	0.68	-6.58	0.12	-1702.76	-3594.60	10273.639	1030
2550	0.60	-6.32	0.17	-1703.96	-3595.77	10273.642	1030
2555	0.65	-6.62	0.07	-1704.04	-3595.83	10273.650	1030
2560	0.69	-6.50	-0.01	-1704.27	-3595.80	10273.656	1030
2565	0.60	-6.48	0.05	-1704.23	-3596.12	10273.657	1030
2570	0.50	-6.02	0.13	-1704.32	-3595.61	10273.665	1030
2575	0.22	-6.01	0.26	-1704.44	-3595.74	10273.670	1030
2580	0.57	-5.69	0.16	-1705.59	-3597.31	10273.673	1030
2585	0.78	-5.49	0.16	-1706.52	-3598.16	10273.682	1030
2590	1.64	-5.47	0.08	-1707.87	-3598.06	10273.687	1030
2595	0.54	-5.79	0.04	-1707.34	-3598.27	10273.688	1030
2600	0.14	-6.14	0.02	-1707.29	-3598.39	10273.694	1030
2605	0.49	-6.29	-0.01	-1707.44	-3598.16	10273.701	1030
2610	0.45	-5.82	0.04	-1707.74	-3598.90	10273.703	1030
2615	0.70	-5.45	0.13	-1708.88	-3599.96	10273.710	1030
2620	0.62	-6.07	-0.10	-1708.89	-3599.85	10273.715	1030
2625	0.98	-5.79	-0.10	-1709.26	-3600.61	10273.719	1030
2630	0.56	-6.09	-0.18	-1709.64	-3600.37	10273.723	1030
2635	0.69	-5.71	-0.09	-1709.53	-3600.36	10273.730	1030
2640	0.60	-5.22	0.01	-1709.45	-3600.83	10273.734	1030
2645	0.52	-5.13	-0.02	-1710.85	-3601.73	10273.738	1030
2650	0.56	-4.78	0.04	-1710.85	-3601.80	10273.744	1030
2655	0.36	-4.96	0.00	-1711.11	-3601.72	10273.750	1030
2660	0.26	-5.67	-0.20	-1710.86	-3601.60	10273.752	1030
2665	0.85	-5.52	-0.15	-1710.96	-3601.80	10273.760	1030
2670	0.38	-5.88	-0.24	-1711.04	-3601.84	10273.764	1030
2675	1.45	-4.91	-0.27	-1713.41	-3603.74	10273.771	1030
2680	0.74	-4.90	-0.20	-1713.21	-3604.07	10273.775	1030
2685	0.66	-4.68	-0.11	-1713.10	-3603.72	10273.781	1030
2690	0.82	-5.06	-0.27	-1713.43	-3603.93	10273.783	1030
2695	1.01	-4.92	-0.31	-1714.03	-3605.34	10273.791	1030
2700	0.81	-5.15	-0.35	-1714.31	-3605.46	10273.795	1030
2705	0.63	-4.68	-0.32	-1715.04	-3606.04	10273.801	1030
2710	0.43	-4.72	-0.21	-1715.18	-3606.23	10273.807	1030
2715	0.57	-5.23	-0.39	-1715.15	-3606.24	10273.811	1030
2720	0.70	-4.91	-0.29	-1715.44	-3606.38	10273.812	1030
2725	1.84	-3.69	-0.15	-1716.67	-3607.84	10273.822	1030
2730	0.35	-4.43	-0.25	-1716.68	-3607.40	10273.826	1030
2735	0.39	-4.57	-0.32	-1716.63	-3607.53	10273.828	1030
2740	0.89	-4.45	-0.34	-1716.65	-3607.63	10273.836	1030
2745	0.52	-4.43	-0.33	-1717.07	-3607.97	10273.839	1030
2750	0.33	-4.40	-0.37	-1718.01	-3609.03	10273.844	1030
2755	0.76	-4.45	-0.44	-1718.31	-3609.14	10273.850	1030
2760	0.12	-3.74	-0.24	-1718.36	-3609.33	10273.857	1030
2765	0.58	-4.23	-0.33	-1718.40	-3609.19	10273.859	1030
2770	0.86	-3.66	-0.17	-1718.05	-3609.48	10273.866	1030
2775	0.91	-4.01	-0.33	-1718.12	-3609.31	10273.869	1030
2780	0.22	-3.69	-0.24	-1719.98	-3609.11	10273.875	1030
2785	0.62	-3.80	-0.40	-1720.68	-3609.54	10273.878	1030
2790	0.91	-3.65	-0.42	-1720.96	-3610.68	10273.886	1030
2795	0.35	-3.86	-0.49	-1721.15	-3610.75	10273.889	1030
2800	0.61	-4.14	-0.61	-1721.22	-3610.70	10273.893	1030
2805	0.44	-4.32	-0.61	-1721.52	-3610.97	10273.900	1030
2810	0.16	-3.78	-0.54	-1722.34	-3612.20	10273.906	1030
2815	0.98	-3.30	-0.50	-1722.50	-3612.36	10273.908	1030
2820	0.46	-3.99	-0.62	-1722.72	-3612.49	10273.915	1030
2825	0.65	-3.74	-0.65	-1722.63	-3612.90	10273.920	1030
2830	0.06	-3.37	-0.58	-1723.48	-3613.30	10273.924	1030
2835	0.58	-3.71	-0.74	-1723.77	-3614.04	10273.931	1030
2840	0.73	-3.01	-0.68	-1724.33	-3614.47	10273.936	1030
2845	0.70	-2.29	-0.57	-1724.49	-3614.69	10273.938	1030
2850	0.37	-2.62	-0.63	-1724.74	-3614.94	10273.944	1030
2855	0.75	-2.59	-0.55	-1724.67	-3615.06	10273.951	1030
2860	0.47	-2.75	-0.62	-1724.80	-3615.01	10273.953	1030
2865	0.01	-2.39	-0.56	-1724.64	-3615.17	10273.961	1030
2870	0.90	-2.87	-0.81	-1725.46	-3615.93	10273.966	1030
2875	0.79	-2.94	-0.92	-1726.78	-3617.31	10273.969	1030
2880	-0.09	-2.28	-0.67	-1727.09	-3617.40	10273.974	1030
2885	0.50	-2.28	-0.72	-1726.88	-3617.40	10273.980	1030
2890	0.55	-2.61	-0.83	-1727.07	-3617.63	10273.984	1030
2895	0.42	-1.87	-0.64	-1727.94	-3618.40	10273.991	1030
2900	0.88	-2.16	-0.70	-1728.19	-3618.72	10273.993	1030
2905	0.72	-2.94	-0.89	-1728.23	-3618.77	10274.000	1030
2910	0.33	-2.19	-0.68	-1728.19	-3618.51	10274.002	1030
2915	0.77	-2.08	-0.85	-1729.99	-3620.19	10274.011	1030
2920	0.56	-1.91	-0.75	-1730.28	-3620.25	10274.014	1030
2925	0.83	-2.25	-0.94	-1730.36	-3620.99	10274.021	1030
2930	0.64	-2.16	-0.86	-1730.53	-3621.10	10274.024	1030
2935	0.17	-1.68	-0.76	-1730.66	-3621.17	10274.031	1031
2940	0.18	-2.11	-0.78	-1730.81	-3621.12	10274.033	1031
2945	0.36	-1.89	-0.67	-1729.72	-3619.99	10274.040	1031
2950	0.35	-1.95	-0.65	-1729.31	-3619.91	10274.045	1031
2955	0.79	-2.98	-0.85	-1728.74	-3619.39	10274.051	1031
2960	0.57	-2.52	-0.69	-1728.89	-3619.50	10274.056	1031
2965	0.98	-2.67	-0.87	-1728.85	-3620.38	10274.062	1031
2970	0.20	-2.35	-0.68	-1728.89	-3619.16	10274.062	1031
2975	0.45	-2.58	-0.74	-1727.82	-3618.60	10274.070	1031
2980	0.32	-2.30	-0.53	-1727.41	-3618.14	10274.076	1031
2985	0.39	-3.07	-0.73	-1726.85	-3617.85	10274.078	1031
2990	0.46	-2.80	-0.58	-1726.77	-3617.84	10274.086	1031
2995	0.41	-2.81	-0.61	-1726.54	-3618.28	10274.090	1031
3000	-0.04	-3.07	-0.71	-1726.46	-3618.12	10274.094	1031
3005	0.46	-2.71	-0.63	-1726.10	-3617.58	10274.100	1031
3010	0.41	-2.59	-0.47	-1725.09	-3616.70	10274.106	1031
3015	0.25	-2.57	-0.43	-1725.04	-3616.29	10274.109	1031
3020	0.16	-3.30	-0.55	-1724.85	-3616.66	10274.112	1031
3025	0.35	-3.36	-0.58	-1724.73	-3616.69	10274.119	1031
3030	0.32	-3.72	-0.64	-1723.51	-3615.56	10274.125	1031
3035	0.21	-3.48	-0.60	-1723.47	-3615.32	10274.128	1031
3040	0.61	-3.08	-0.53	-1723.29	-3615.32	10274.136	1031
3045	0.16	-2.98	-0.47	-1723.21	-3615.45	10274.139	1031
3050	0.39	-3.63	-0.67	-1722.48	-3614.53	10274.146	1031
3055	0.32	-3.48	-0.59	-1722.35	-3613.91	10274.150	1031
3060	0.18	-2.98	-0.43	-1721.95	-3613.81	10274.155	1031
3065	0.78	-3.20	-0.48	-1722.09	-3614.08	10274.157	1031
3070	0.07	-3.04	-0.27	-1720.48	-3612.38	10274.166	1031
3075	0.74	-3.33	-0.39	-1720.92	-3612.59	10274.170	1031
3080	0.68	-3.97	-0.51	-1720.67	-3612.53	10274.173	1031
3085	0.33	-4.01	-0.52	-1720.66	-3612.43	10274.182	1031
3090	0.88	-3.58	-0.47	-1719.73	-3612.49	10274.186	1031
3095	0.40	-3.87	-0.49	-1719.35	-3612.39	10274.188	1031
3100	0.44	-3.86	-0.50	-1718.86	-3612.58	10274.195	1031
3105	0.32	-3.73	-0.44	-1718.54	-3612.34	10274.201	1031
3110	0.53	-3.43	-0.41	-1718.46	-3612.55	10274.203	1031
3115	0.37	-3.26	-0.40	-1718.36	-3612.67	10274.211	1031
3120	0.16	-3.75	-0.49	-1718.28	-3612.46	10274.214	1031
3125	0.05	-3.75	-0.36	-1717.29	-3612.10	10274.219	1031
3130	0.13	-3.97	-0.43	-1716.96	-3611.84	10274.224	1031
3135	0.38	-3.36	-0.30	-1716.92	-3611.90	10274.231	1031
3140	0.79	-4.01	-0.51	-1716.79	-3611.99	10274.234	1031
3145	0.55	-3.86	-0.31	-1715.58	-3610.52	10274.240	1031
3150	0.31	-3.69	-0.27	-1715.46	-3610.22	10274.242	1031
3155	0.12	-4.57	-0.40	-1714.65	-3609.44	10274.250	1031
3160	0.44	-4.16	-0.28	-1714.90	-3609.55	10274.252	1031
3165	0.57	-3.90	-0.23	-1714.59	-3609.51	10274.260	1031
3170	0.77	-4.20	-0.32	-1714.85	-3609.62	10274.265	1031
3175	0.49	-4.09	-0.14	-1713.72	-3608.14	10274.270	1031
3180	0.64	-4.32	-0.19	-1713.64	-3607.86	10274.275	1031
3185	0.49	-4.53	-0.13	-1712.60	-3607.02	10274.281	1031
3190	0.45	-4.80	-0.17	-1712.93	-3606.94	10274.282	1031
3195	0.09	-4.37	-0.06	-1712.78	-3607.20	10274.291	1031
3200	0.47	-4.18	-0.04	-1712.92	-3607.09	10274.295	1031
3205	0.39	-4.94	-0.20	-1711.87	-3606.94	10274.299	1031
3210	0.43	-4.53	-0.07	-1711.41	-3606.85	10274.307	1031
3215	0.23	-4.69	-0.06	-1711.34	-3606.92	10274.311	1031
3220	0.21	-4.53	-0.02	-1711.05	-3606.77	10274.312	1031
3225	0.29	-4.87	-0.07	-1710.66	-3606.53	10274.320	1031
3230	-0.04	-5.35	-0.02	-1709.91	-3605.54	10274.326	1031
3235	0.71	-5.60	-0.06	-1710.14	-3605.38	10274.328	1031
3240	0.39	-5.31	-0.08	-1709.95	-3605.45	10274.335	1031
3245	0.25	-5.53	-0.13	-1709.83	-3605.23	10274.338	1031
3250	0.73	-5.48	-0.17	-1710.02	-3604.94	10274.344	1031
3255	0.70	-5.55	-0.15	-1709.53	-3604.87	10274.350	1031
3260	0.69	-5.43	0.03	-1708.03	-3602.98	10274.354	1031
3265	0.88	-5.55	0.00	-1707.84	-3602.74	10274.359	1031
3270	-0.10	-6.19	-0.06	-1707.21	-3601.97	10274.366	1031
3275	0.67	-5.82	0.01	-1707.11	-3602.26	10274.367	1031
3280	0.26	-5.82	0.01	-1707.27	-3602.03	10274.375	1031
3285	0.87	-5.89	-0.04	-1706.98	-3601.77	10274.378	1031
3290	0.58	-5.82	0.02	-1705.15	-3601.66	10274.387	1031
3295	0.53	-5.89	0.01	-1705.65	-3601.77	10274.389	1031
3300	0.31	-5.69	0.08	-1705.89	-3601.28	10274.395	1031
3305	1.04	-6.38	-0.13	-1705.68	-3601.31	10274.401	1031
3310	0.16	-6.26	0.05	-1704.33	-3600.88	10274.406	1031
3315	0.88	-6.14	0.00	-1703.92	-3600.87	10274.408	1031
3320	0.52	-6.37	0.00	-1703.90	-3600.87	10274.416	1031
3325	1.07	-6.08	0.05	-1703.97	-3600.67	10274.420	1031
3330	0.28	-6.27	0.08	-1703.24	-3599.71	10274.424	1031
3335	1.11	-5.99	0.10	-1702.39	-3598.77	10274.431	1031
3340	0.78	-5.94	0.16	-1702.57	-3599.03	10274.436	1031
3345	0.74	-6.10	0.09	-1702.68	-3598.96	10274.438	1031
3350	0.14	-6.22	0.17	-1702.24	-3598.72	10274.444	1031
3355	0.52	-6.40	0.23	-1700.76	-3597.49	10274.451	1031
3360	0.44	-6.68	0.19	-1700.95	-3597.26	10274.453	1031
3365	0.62	-6.82	0.17	-1700.88	-3597.23	10274.460	1031
3370	0.88	-6.86	0.16	-1701.13	-3596.87	10274.463	1031
3375	0.56	-7.21	0.09	-1699.71	-3596.95	10274.469	1031
3380	0.36	-7.39	0.06	-1699.44	-3596.63	10274.473	1031
3385	0.13	-7.10	0.24	-1699.07	-3595.70	10274.480	1031
3390	0.49	-7.32	0.10	-1699.03	-3595.68	10274.484	1031
3395	0.18	-6.78	0.28	-1699.47	-3595.31	10274.491	1031
3400	0.53	-6.96	0.17	-1699.23	-3595.03	10274.495	1031
3405	1.11	-6.69	0.27	-1699.22	-3595.09	10274.500	1031
3410	0.84	-6.98	0.22	-1698.94	-3594.85	10274.505	1031
3415	1.10	-7.13	0.32	-1697.26	-3594.57	10274.509	1031
3420	0.61	-7.42	0.29	-1697.02	-3594.54	10274.515	1031
3425	0.72	-7.53	0.39	-1696.14	-3594.08	10274.519	1031
3430	0.95	-7.69	0.28	-1695.79	-3593.71	10274.525	1031
3435	0.50	-7.60	0.41	-1696.14	-3593.77	10274.530	1031
3440	0.65	-7.86	0.31	-1696.35	-3593.42	10274.532	1031
3445	-0.39	-8.08	0.35	-1696.54	-3593.16	10274.542	1031
3450	0.69	-7.85	0.30	-1696.27	-3592.76	10274.545	1031
3455	0.76	-7.85	0.43	-1695.10	-3591.58	10274.548	1031
3460	0.83	-7.99	0.40	-1694.51	-3590.81	10274.557	1031
3465	0.39	-8.12	0.38	-1693.93	-3590.73	10274.560	1031
3470	0.80	-8.20	0.43	-1693.66	-3590.04	10274.562	1031
3475	0.91	-8.29	0.27	-1693.73	-3589.87	10274.569	1031
3480	0.80	-8.00	0.35	-1693.95	-3589.55	10274.576	1031
3485	0.76	-8.11	0.33	-1693.53	-3589.29	10274.578	1031
3490	0.38	-7.99	0.44	-1693.28	-3589.39	10274.586	1031
3495	0.47	-7.94	0.49	-1692.80	-3588.92	10274.590	1031
3500	1.20	-8.42	0.48	-1691.40	-3587.16	10274.594	1031
3505	0.72	-8.90	0.38	-1691.11	-3587.28	10274.600	1031
3510	0.13	-8.86	0.47	-1691.29	-3587.06	10274.604	1031
3515	0.80	-9.26	0.31	-1691.00	-3587.31	10274.609	1031
3520	0.60	-8.99	0.51	-1689.56	-3585.89	10274.616	1031
3525	0.77	-8.59	0.65	-1689.88	-3585.19	10274.619	1031
3530	0.13	-9.42	0.44	-1689.87	-3585.77	10274.625	1031
3535	0.63	-8.84	0.57	-1689.79	-3585.20	10274.630	1031
3540	0.74	-9.47	0.45	-1688.35	-3585.30	10274.635	1031
3545	0.82	-9.23	0.53	-1688.13	-3585.23	10274.640	1031
3550	0.85	-9.20	0.48	-1688.20	-3585.46	10274.646	1031
3555	0.82	-9.30	0.51	-1688.22	-3585.14	10274.651	1031
3560	0.77	-9.07	0.59	-1687.54	-3584.23	10274.656	1031
3565	0.10	-9.12	0.66	-1687.41	-3583.75	10274.657	1031
3570	-0.03	-9.38	0.74	-1686.43	-3583.77	10274.666	1031
3575	1.05	-9.64	0.54	-1686.39	-3582.95	10274.670	1031
3580	0.51	-9.21	0.69	-1686.29	-3582.48	10274.674	1031
3585	0.40	-9.09	0.76	-1686.27	-3582.44	10274.681	1031
3590	0.37	-9.67	0.61	-1685.71	-3581.78	10274.686	1031
3595	0.48	-10.06	0.57	-1684.91	-3581.08	10274.688	1031
3600	0.37	-9.97	0.63	-1684.65	-3580.79	10274.694	1031
3605	0.49	-9.57	0.77	-1684.32	-3580.33	10274.701	1031
3610	0.75	-10.00	0.68	-1684.40	-3580.25	10274.703	1031
3615	0.52	-9.97	0.72	-1684.26	-3580.50	10274.711	1031
3620	0.88	-10.31	0.65	-1683.66	-3580.45	10274.715	1031
3625	0.90	-10.15	0.71	-1682.66	-3580.43	10274.719	1031
3630	0.81	-9.93	0.78	-1682.63	-3580.20	10274.724	1031
3635	1.28	-10.07	0.68	-1682.54	-3580.29	10274.731	1031
3640	0.63	-10.59	0.69	-1682.80	-3580.46	10274.733	1031
3645	0.77	-10.30	0.67	-1682.68	-3580.14	10274.739	1031
3650	0.95	-10.12	0.71	-1682.81	-3580.05	10274.744	1031
3655	1.10	-10.67	0.74	-1680.77	-3578.13	10274.750	1031
3660	0.95	-10.27	0.87	-1680.52	-3577.88	10274.752	1031
3665	0.67	-10.71	0.72	-1680.52	-3577.97	10274.760	1031
3670	1.11	-10.38	0.78	-1680.69	-3577.85	10274.764	1031
3675	1.45	-10.08	0.80	-1680.33	-3578.08	10274.772	1031
3680	0.77	-10.68	0.72	-1680.36	-3578.01	10274.775	1031
3685	0.35	-10.60	0.77	-1680.40	-3577.35	10274.781	1031
3690	1.15	-10.45	0.72	-1680.14	-3577.63	10274.782	1031
3695	0.56	-10.73	0.92	-1678.01	-3575.18	10274.790	1030
3700	0.60	-10.61	0.98	-1677.64	-3574.98	10274.795	1030
3705	0.82	-10.75	0.92	-1677.92	-3575.23	10274.799	1030
3710	0.95	-10.78	0.85	-1678.16	-3575.38	10274.806	1030
3715	0.58	-10.75	0.89	-1678.01	-3575.31	10274.811	1030
3720	0.53	-10.63	0.95	-1677.87	-3575.14	10274.812	1030
3725	1.17	-10.87	0.86	-1678.08	-3574.88	10274.819	1030
3730	0.52	-11.07	0.86	-1677.81	-3575.22	10274.826	1030
3735	0.39	-11.09	0.83	-1678.44	-3575.41	10274.828	1030
3740	0.79	-10.79	0.71	-1679.90	-3576.67	10274.835	1030
3745	0.82	-10.30	0.86	-1680.07	-3576.59	10274.841	1030
3750	0.99	-10.30	0.82	-1680.00	-3576.86	10274.844	1030
3755	0.69	-10.49	0.76	-1679.91	-3576.69	10274.851	1030
3760	1.03	-9.93	0.87	-1680.07	-3576.56	10274.854	1030
3765	0.69	-10.26	0.80	-1680.64	-3576.41	10274.859	1030
3770	0.27	-9.59	0.95	-1682.14	-3576.25	10274.866	1030
3775	0.80	-9.98	0.83	-1682.32	-3576.64	10274.870	1030
3780	0.12	-10.06	0.86	-1682.06	-3576.35	10274.875	1030
3785	0.60	-10.37	0.71	-1682.03	-3576.47	10274.879	1030
3790	0.77	-9.93	0.77	-1683.25	-3576.70	10274.883	1030
3795	0.71	-9.91	0.81	-1683.40	-3576.65	10274.889	1030
3800	0.88	-10.40	0.66	-1683.57	-3576.66	10274.892	1030
3805	0.62	-9.76	0.93	-1683.48	-3576.60	10274.900	1030
3810	0.43	-9.85	0.74	-1684.79	-3577.99	10274.905	1030
3815	0.88	-10.03	0.65	-1684.76	-3577.72	10274.907	1030
3820	0.46	-9.67	0.70	-1685.00	-3577.70	10274.916	1030
3825	0.86	-9.58	0.74	-1685.21	-3577.95	10274.920	1030
3830	1.56	-10.35	0.45	-1684.76	-3578.82	10274.926	1030
3835	0.92	-9.86	0.65	-1685.03	-3578.30	10274.932	1030
3840	0.70	-9.85	0.55	-1686.34	-3579.45	10274.936	1030
3845	0.79	-9.40	0.60	-1686.90	-3579.94	10274.938	1030
3850	1.32	-9.53	0.42	-1688.32	-3580.63	10274.947	1030
3855	0.59	-9.35	0.54	-1687.76	-3580.71	10274.951	1030
3860	0.90	-9.53	0.48	-1687.87	-3580.47	10274.953	1030
3865	-0.05	-9.46	0.59	-1687.72	-3580.78	10274.961	1030
3870	0.50	-9.32	0.58	-1688.19	-3581.00	10274.967	1030
3875	0.70	-9.56	0.47	-1689.04	-3581.15	10274.969	1030
3880	0.77	-9.24	0.57	-1688.95	-3580.91	10274.974	1030
3885	0.86	-9.05	0.62	-1689.12	-3581.33	10274.980	1030
3890	0.23	-9.10	0.58	-1689.62	-3581.64	10274.984	1030
3895	0.80	-9.23	0.36	-1690.44	-3582.96	10274.991	1030
3900	0.77	-8.99	0.42	-1690.36	-3582.85	10274.994	1030
3905	0.35	-9.08	0.45	-1690.43	-3582.69	10275.000	1030
3910	0.87	-9.10	0.36	-1690.28	-3582.91	10275.005	1030
3915	0.96	-8.86	0.32	-1691.85	-3584.04	10275.011	1030
3920	0.78	-8.97	0.27	-1692.10	-3584.22	10275.015	1030
3925	0.70	-8.20	0.48	-1692.55	-3584.68	10275.017	1030
3930	0.61	-8.44	0.37	-1692.88	-3585.11	10275.023	1030
3935	0.39	-8.76	0.26	-1692.55	-3584.60	10275.031	1030
3940	0.33	-8.61	0.35	-1692.41	-3584.95	10275.032	1030
3945	0.49	-8.15	0.42	-1692.62	-3585.06	10275.041	1030
3950	0.83	-8.11	0.48	-1692.53	-3584.97	10275.045	1030
3955	0.72	-8.16	0.25	-1694.42	-3586.90	10275.051	1030
3960	0.69	-7.90	0.36	-1694.78	-3586.85	10275.056	1030
3965	0.72	-8.10	0.31	-1694.49	-3587.01	10275.061	1030
3970	0.76	-7.72	0.42	-1694.74	-3586.77	10275.062	1030
3975	0.89	-7.66	0.21	-1696.01	-3588.50	10275.071	1030
3980	0.28	-7.31	0.41	-1695.84	-3588.19	10275.076	1030
3985	0.56	-8.37	0.09	-1695.89	-3588.90	10275.078	1030
3990	0.84	-7.21	0.41	-1695.99	-3588.60	10275.086	1030
3995	0.47	-7.49	0.32	-1696.37	-3588.89	10275.090	1030
4000	0.69	-7.68	0.19	-1697.36	-3588.71	10275.094	1030
4005	1.16	-7.94	0.04	-1697.58	-3589.07	10275.100	1030
4010	0.73	-7.96	0.05	-1697.92	-3589.83	10275.104	1030
4015	0.71	-7.81	0.10	-1697.95	-3589.80	10275.109	1030
4020	0.50	-6.98	0.31	-1698.02	-3589.66	10275.116	1030
4025	0.72	-7.32	0.25	-1697.93	-3590.11	10275.118	1030
4030	1.06	-7.43	0.16	-1697.91	-3589.77	10275.125	1030
4035	0.46	-7.80	0.05	-1698.01	-3589.87	10275.128	1030
4040	0.73	-7.14	0.04	-1700.05	-3591.29	10275.135	1030
4045	0.99	-7.00	0.07	-1700.49	-3591.76	10275.139	1030
4050	0.66	-7.03	0.01	-1700.82	-3592.18	10275.142	1030
4055	0.83	-6.60	0.13	-1701.03	-3592.26	10275.150	1030
4060	0.63	-6.46	0.11	-1701.23	-3592.44	10275.156	1030
4065	0.77	-6.80	0.05	-1700.97	-3592.51	10275.157	1030
4070	0.52	-6.37	0.20	-1701.03	-3592.45	10275.167	1030
4075	0.77	-6.77	0.07	-1701.06	-3592.78	10275.170	1030
4080	0.50	-6.78	-0.04	-1702.61	-3592.71	10275.173	1030
4085	0.77	-6.33	0.07	-1703.19	-3593.10	10275.181	1030
4090	1.06	-6.76	-0.12	-1703.38	-3593.00	10275.187	1030
4095	0.68	-6.81	-0.13	-1704.17	-3593.50	10275.188	1030
4100	1.15	-6.67	-0.13	-1704.33	-3593.71	10275.194	1030
4105	0.70	-6.16	0.05	-1704.07	-3594.01	10275.201	1030
4110	0.40	-5.81	0.05	-1705.30	-3594.82	10275.206	1030
4115	0.34	-6.31	-0.04	-1705.21	-3594.33	10275.210	1030
4120	0.24	-6.31	0.01	-1705.62	-3594.73	10275.216	1030
4125	0.12	-5.82	0.11	-1705.53	-3594.74	10275.219	1030
4130	0.76	-6.07	-0.09	-1706.06	-3595.64	10275.224	1030
4135	0.85	-5.60	-0.08	-1706.95	-3596.74	10275.230	1030
4140	0.31	-5.66	-0.10	-1707.11	-3597.04	10275.233	1030
4145	0.79	-5.42	-0.11	-1707.72	-3597.46	10275.239	1030
4150	0.90	-5.55	-0.13	-1707.58	-3597.76	10275.243	1030
4155	0.14	-5.59	-0.08	-1707.73	-3598.04	10275.250	1030
4160	0.24	-5.93	-0.16	-1707.64	-3598.11	10275.252	1030
4165	1.09	-5.27	-0.03	-1707.54	-3598.17	10275.262	1030
4170	0.23	-6.03	-0.23	-1707.63	-3598.63	10275.264	1030
4175	0.25	-5.61	-0.25	-1709.46	-3599.95	10275.268	1030
4180	0.01	-5.27	-0.19	-1709.69	-3600.17	10275.273	1030
4185	0.69	-4.75	-0.06	-1710.48	-3600.41	10275.281	1030
4190	0.71	-5.32	-0.29	-1710.53	-3600.60	10275.282	1030
4195	0.67	-5.20	-0.28	-1710.42	-3600.47	10275.290	1030
4200	0.44	-5.03	-0.24	-1710.49	-3600.80	10275.295	1030
4205	0.47	-5.17	-0.40	-1711.68	-3602.48	10275.302	1030
4210	0.58	-5.09	-0.39	-1711.94	-3602.42	10275.307	1030
4215	0.58	-5.47	-0.44	-1712.05	-3602.39	10275.311	1030
4220	0.62	-5.36	-0.44	-1711.85	-3602.04	10275.312	1030
4225	0.99	-4.32	-0.28	-1713.38	-3602.18	10275.322	1030
4230	0.41	-4.61	-0.31	-1713.57	-3602.60	10275.326	1030
4235	0.70	-4.96	-0.46	-1713.77	-3603.00	10275.328	1030
4240	0.54	-4.78	-0.39	-1713.81	-3603.10	10275.336	1030
4245	0.60	-4.32	-0.27	-1713.80	-3603.73	10275.340	1030
4250	0.61	-4.72	-0.46	-1714.91	-3604.98	10275.344	1030
4255	0.58	-4.94	-0.58	-1714.93	-3605.00	10275.350	1030
4260	0.56	-3.89	-0.27	-1715.04	-3604.87	10275.355	1030
4265	0.67	-4.54	-0.49	-1715.28	-3605.19	10275.359	1030
4270	0.40	-3.58	-0.26	-1716.27	-3606.22	10275.365	1030
4275	0.34	-3.96	-0.42	-1716.14	-3606.24	10275.370	1030
4280	0.76	-4.00	-0.41	-1716.07	-3606.44	10275.375	1030
4285	0.78	-3.88	-0.39	-1716.17	-3606.43	10275.378	1030
4290	0.54	-4.05	-0.50	-1717.88	-3606.82	10275.385	1030
4295	0.50	-4.39	-0.69	-1718.05	-3606.87	10275.389	1030
4300	0.31	-4.31	-0.63	-1718.00	-3606.91	10275.392	1030
4305	0.89	-4.54	-0.65	-1717.84	-3606.97	10275.400	1030
4310	0.67	-3.87	-0.66	-1718.88	-3608.30	10275.405	1030
4315	0.70	-3.68	-0.59	-1719.18	-3608.62	10275.407	1030
4320	1.01	-4.01	-0.74	-1718.92	-3608.17	10275.416	1030
4325	0.84	-3.59	-0.61	-1719.11	-3608.39	10275.420	1030
4330	0.76	-3.43	-0.67	-1719.46	-3608.93	10275.426	1030
4335	0.38	-3.34	-0.55	-1719.45	-3608.61	10275.431	1030
4340	0.09	-3.34	-0.64	-1720.92	-3610.14	10275.435	1030
4345	0.26	-3.12	-0.64	-1721.56	-3611.54	10275.438	1030
4350	0.54	-3.04	-0.65	-1721.69	-3611.36	10275.446	1030
4355	0.58	-3.12	-0.63	-1721.61	-3611.61	10275.451	1030
4360	0.10	-3.35	-0.78	-1721.54	-3612.03	10275.453	1030
4365	0.78	-3.14	-0.77	-1722.13	-3612.56	10275.461	1030
4370	-0.06	-2.95	-0.67	-1722.71	-3613.31	10275.466	1030
4375	0.75	-3.25	-0.95	-1723.62	-3614.25	10275.469	1030
4380	0.61	-2.99	-0.85	-1723.51	-3613.83	10275.474	1030
4385	0.59	-3.49	-0.97	-1723.64	-3614.09	10275.480	1030
4390	0.65	-3.55	-0.97	-1723.81	-3614.52	10275.484	1030
4395	0.44	-3.01	-0.90	-1725.24	-3615.22	10275.491	1030
4400	0.33	-2.84	-0.87	-1725.27	-3615.75	10275.493	1030
4405	0.42	-2.63	-0.88	-1725.08	-3615.82	10275.500	1030
4410	0.68	-2.83	-0.93	-1725.03	-3615.97	10275.502	1030
4415	0.37	-2.27	-0.81	-1726.49	-3615.69	10275.511	1030
4420	0.25	-1.72	-0.64	-1726.63	-3615.73	10275.514	1030
4425	0.76	-2.41	-0.94	-1726.84	-3616.70	10275.517	1030
4430	0.46	-2.71	-1.02	-1727.01	-3616.76	10275.524	1030
4435	0.12	-2.31	-0.98	-1727.49	-3616.63	10275.531	1030
4440	0.36	-2.38	-0.95	-1727.34	-3616.49	10275.532	1030
4445	0.36	-1.82	-0.78	-1727.76	-3617.08	10275.542	1030
4450	0.70	-2.10	-0.92	-1727.31	-3616.84	10275.545	1030
4455	1.00	-1.83	-0.94	-1728.99	-3618.28	10275.547	1031
4460	0.38	-1.81	-0.98	-1729.63	-3619.07	10275.557	1031
4465	0.31	-1.36	-0.81	-1728.91	-3618.84	10275.562	1031
4470	0.28	-2.05	-0.99	-1728.97	-3618.80	10275.562	1031
4475	0.69	-2.47	-1.08	-1729.08	-3618.72	10275.570	1031
4480	0.45	-1.64	-0.85	-1729.15	-3618.63	10275.576	1031
4485	0.76	-1.99	-0.96	-1728.34	-3618.29	10275.578	1031
4490	0.16	-1.98	-0.81	-1727.86	-3617.55	10275.586	1031
4495	0.10	-1.94	-0.85	-1727.94	-3617.41	10275.590	1031
4500	0.85	-2.37	-1.03	-1727.66	-3617.73	10275.594	1031
4505	0.94	-1.91	-0.83	-1727.53	-3617.78	10275.600	1031
4510	0.08	-2.41	-0.90	-1726.43	-3617.96	10275.604	1031
4515	0.63	-2.27	-0.95	-1726.55	-3617.63	10275.609	1031
4520	0.09	-2.60	-0.83	-1725.66	-3617.15	10275.616	1031
4525	0.07	-2.60	-0.83	-1725.60	-3616.95	10275.618	1031
4530	0.67	-2.50	-0.84	-1725.54	-3617.09	10275.625	1031
4535	0.05	-2.66	-0.84	-1725.57	-3617.27	10275.628	1031
4540	0.12	-2.83	-0.72	-1724.12	-3616.00	10275.636	1031
4545	0.56	-2.90	-0.82	-1724.08	-3615.78	10275.639	1031
4550	1.04	-2.43	-0.77	-1723.99	-3616.06	10275.642	1031
4555	0.47	-2.58	-0.80	-1723.77	-3615.81	10275.650	1031
4560	0.94	-3.31	-0.89	-1722.88	-3614.15	10275.656	1031
4565	0.33	-3.05	-0.79	-1722.68	-3614.35	10275.657	1031
4570	0.55	-2.35	-0.69	-1722.28	-3613.95	10275.666	1031
4575	0.41	-3.13	-0.81	-1722.70	-3614.29	10275.670	1031
4580	0.38	-3.27	-0.70	-1721.78	-3613.43	10275.673	1031
4585	0.36	-3.04	-0.63	-1721.43	-3612.99	10275.682	1031
4590	0.66	-3.44	-0.74	-1720.96	-3612.48	10275.686	1031
4595	0.47	-3.74	-0.69	-1720.38	-3612.15	10275.688	1031
4600	0.57	-3.79	-0.73	-1720.59	-3612.20	10275.694	1031
4605	0.86	-3.13	-0.63	-1720.62	-3612.17	10275.701	1031
4610	0.23	-3.44	-0.74	-1720.73	-3612.24	10275.703	1031
4615	0.52	-2.91	-0.63	-1720.68	-3612.29	10275.711	1031
4620	0.40	-3.41	-0.69	-1720.06	-3611.69	10275.714	1031
4625	0.56	-3.38	-0.57	-1718.50	-3610.41	10275.719	1031
4630	0.89	-3.71	-0.71	-1718.32	-3610.09	10275.723	1031
4635	0.74	-3.58	-0.58	-1717.66	-3609.61	10275.729	1031
4640	0.46	-3.68	-0.56	-1717.82	-3609.33	10275.734	1031
4645	0.32	-3.66	-0.55	-1717.94	-3609.46	10275.741	1031
4650	0.63	-3.43	-0.45	-1717.63	-3609.44	10275.744	1031
4655	0.25	-3.75	-0.58	-1717.90	-3609.45	10275.750	1031
4660	0.72	-3.68	-0.61	-1717.86	-3609.55	10275.752	1031
4665	0.77	-3.76	-0.49	-1716.34	-3607.54	10275.761	1031
4670	0.23	-4.32	-0.50	-1715.70	-3607.36	10275.764	1031
4675	0.86	-3.68	-0.37	-1715.91	-3607.41	10275.771	1031
4680	0.46	-3.97	-0.43	-1715.75	-3607.45	10275.776	1031
4685	0.94	-3.91	-0.51	-1715.30	-3607.28	10275.781	1031
4690	0.72	-4.02	-0.47	-1715.48	-3607.63	10275.783	1031
4695	0.79	-4.28	-0.40	-1713.98	-3606.03	10275.789	1031
4700	0.86	-4.09	-0.31	-1713.66	-3605.50	10275.795	1031
4705	0.07	-4.33	-0.32	-1713.19	-3605.12	10275.801	1031
4710	0.63	-4.42	-0.35	-1712.85	-3604.91	10275.806	1031
4715	0.33	-4.73	-0.36	-1712.89	-3605.01	10275.811	1031
4720	0.29	-5.01	-0.42	-1712.94	-3605.23	10275.812	1031
4725	0.63	-4.88	-0.36	-1712.14	-3604.89	10275.819	1031
4730	0.32	-5.01	-0.34	-1711.77	-3605.21	10275.826	1031
4735	0.83	-4.51	-0.22	-1711.11	-3604.87	10275.828	1031
4740	0.47	-4.99	-0.37	-1710.90	-3605.01	10275.836	1031
4745	0.20	-4.55	-0.22	-1710.88	-3604.93	10275.840	1031
4750	0.50	-4.95	-0.34	-1710.87	-3605.20	10275.844	1031
4755	0.50	-5.20	-0.39	-1710.37	-3604.98	10275.850	1031
4760	0.86	-5.09	-0.31	-1709.33	-3604.82	10275.855	1031
4765	0.86	-5.39	-0.39	-1709.62	-3604.78	10275.859	1031
4770	0.67	-4.70	-0.22	-1709.49	-3604.86	10275.866	1031
4775	1.05	-5.02	-0.29	-1709.49	-3604.23	10275.868	1031
4780	-0.27	-5.21	-0.21	-1709.53	-3604.30	10275.875	1031
4785	1.01	-5.26	-0.32	-1709.06	-3604.40	10275.878	1031
4790	0.60	-5.44	-0.22	-1707.37	-3601.91	10275.887	1031
4795	0.47	-5.12	-0.14	-1707.05	-3602.24	10275.889	1031
4800	0.65	-5.54	-0.22	-1706.97	-3602.04	10275.897	1031
4805	0.52	-4.97	-0.11	-1706.96	-3601.99	10275.900	1031
4810	0.48	-5.24	-0.04	-1705.86	-3600.84	10275.906	1031
4815	0.45	-5.57	-0.13	-1705.56	-3600.88	10275.908	1031
4820	0.37	-5.75	-0.08	-1704.74	-3600.07	10275.914	1031
4825	0.59	-5.66	-0.15	-1704.75	-3600.23	10275.920	1031
4830	0.42	-5.57	-0.11	-1704.87	-3600.15	10275.923	1031
4835	0.89	-5.74	-0.16	-1704.60	-3600.15	10275.931	1031
4840	0.55	-6.04	-0.08	-1703.18	-3598.87	10275.936	1031
4845	0.73	-6.14	-0.11	-1703.53	-3598.88	10275.938	1031
4850	-0.33	-6.98	-0.36	-1703.60	-3598.72	10275.946	1031
4855	0.67	-6.14	-0.09	-1703.51	-3598.55	10275.951	1031
4860	0.76	-6.21	-0.07	-1702.39	-3597.75	10275.953	1031
4865	-0.05	-6.25	0.03	-1701.94	-3597.01	10275.961	1031
4870	0.23	-6.27	0.03	-1701.45	-3596.72	10275.967	1031
4875	0.60	-6.03	0.17	-1701.16	-3596.59	10275.969	1031
4880	0.72	-6.54	-0.00	-1700.81	-3596.20	10275.974	1031
4885	0.74	-6.48	0.02	-1701.16	-3595.93	10275.981	1031
4890	0.92	-6.69	0.02	-1700.48	-3595.51	10275.984	1031
4895	0.55	-6.69	0.11	-1699.85	-3595.14	10275.989	1031
4900	0.19	-6.59	0.22	-1699.87	-3594.76	10275.994	1031
4905	0.79	-6.64	0.20	-1699.14	-3593.78	10276.000	1031
4910	0.76	-6.70	0.15	-1699.21	-3594.15	10276.004	1031
4915	0.66	-6.50	0.23	-1699.09	-3593.81	10276.011	1031
4920	0.63	-6.91	0.13	-1699.11	-3593.79	10276.015	1031
4925	0.90	-7.04	0.21	-1697.91	-3593.15	10276.018	1031
4930	0.29	-7.48	0.15	-1697.65	-3592.57	10276.024	1031
4935	0.53	-7.22	0.22	-1697.71	-3592.67	10276.029	1031
4940	0.21	-7.21	0.19	-1697.81	-3592.74	10276.032	1031
4945	0.49	-7.41	0.14	-1697.57	-3592.87	10276.039	1031
4950	0.47	-7.60	0.05	-1697.64	-3592.61	10276.045	1031
4955	-0.27	-7.05	0.36	-1697.04	-3591.95	10276.051	1031
4960	0.43	-7.88	0.06	-1697.04	-3592.16	10276.055	1031
4965	1.73	-7.61	0.03	-1696.91	-3592.51	10276.062	1031
4970	0.76	-7.55	0.12	-1696.83	-3592.10	10276.062	1031
4975	0.51	-7.43	0.15	-1695.53	-3591.96	10276.069	1031
4980	0.66	-7.62	0.20	-1694.42	-3591.77	10276.076	1031
4985	0.67	-7.64	0.27	-1693.96	-3591.24	10276.078	1031
4990	0.63	-7.86	0.24	-1693.76	-3591.19	10276.087	1031
4995	0.90	-7.59	0.32	-1693.63	-3590.89	10276.090	1031
5000	0.63	-7.78	0.23	-1693.47	-3590.80	10276.094	1031
5005	0.58	-7.94	0.21	-1693.14	-3590.14	10276.101	1031
5010	0.61	-7.87	0.31	-1691.98	-3589.16	10276.104	1031
5015	0.78	-7.90	0.28	-1692.14	-3589.56	10276.109	1031
5020	0.78	-8.06	0.22	-1692.24	-3588.87	10276.116	1031
5025	0.59	-8.17	0.25	-1691.68	-3588.68	10276.119	1031
5030	0.62	-8.28	0.30	-1690.64	-3587.43	10276.125	1031
5035	0.69	-8.48	0.31	-1690.47	-3587.12	10276.128	1031
5040	0.83	-7.95	0.46	-1689.74	-3587.01	10276.137	1031
5045	0.33	-8.32	0.36	-1689.86	-3587.05	10276.139	1031
5050	0.89	-8.48	0.29	-1689.91	-3587.00	10276.142	1031
5055	0.69	-8.16	0.40	-1689.89	-3586.92	10276.150	1031
5060	1.24	-8.46	0.34	-1688.74	-3586.53	10276.156	1031
5065	0.42	-8.31	0.45	-1688.35	-3586.68	10276.157	1031
5070	0.83	-8.92	0.33	-1688.62	-3586.68	10276.167	1031
5075	0.65	-8.79	0.38	-1688.13	-3586.39	10276.170	1031
5080	0.90	-8.82	0.50	-1686.99	-3585.41	10276.176	1031
5085	0.38	-8.80	0.55	-1687.19	-3584.68	10276.181	1031
5090	0.99	-8.89	0.45	-1686.68	-3584.80	10276.186	1031
5095	1.02	-8.93	0.46	-1686.61	-3584.56	10276.188	1031
5100	1.36	-8.76	0.55	-1685.89	-3583.42	10276.197	1031
5105	0.54	-8.58	0.70	-1685.86	-3583.45	10276.201	1031
5110	0.01	-9.21	0.51	-1685.97	-3583.39	10276.203	1031
5115	0.53	-9.30	0.43	-1685.91	-3583.20	10276.211	1031
5120	0.50	-9.55	0.45	-1685.50	-3582.54	10276.215	1031
5125	0.47	-9.27	0.62	-1684.68	-3581.84	10276.219	1031
5130	0.55	-9.23	0.63	-1684.76	-3581.62	10276.224	1031
5135	0.52	-8.99	0.73	-1684.51	-3581.31	10276.232	1031
5140	0.49	-9.16	0.62	-1684.45	-3581.79	10276.234	1031
5145	0.40	-9.27	0.57	-1684.42	-3581.67	10276.241	1031
5150	0.94	-9.09	0.63	-1684.61	-3581.81	10276.243	1031
5155	0.69	-9.87	0.67	-1682.04	-3579.53	10276.250	1031
5160	0.78	-9.67	0.74	-1681.97	-3579.30	10276.255	1031
5165	0.45	-10.07	0.65	-1681.84	-3579.13	10276.261	1031
5170	0.87	-9.96	0.67	-1681.78	-3578.79	10276.264	1031
5175	0.52	-10.47	0.61	-1680.90	-3577.98	10276.268	1031
5180	0.93	-10.32	0.73	-1680.70	-3577.57	10276.275	1031
5185	0.25	-10.63	0.67	-1679.52	-3577.72	10276.281	1031
5190	1.34	-10.23	0.72	-1679.60	-3576.94	10276.282	1031
5195	0.69	-10.23	0.75	-1679.47	-3577.09	10276.290	1031
5200	0.99	-10.48	0.68	-1679.47	-3577.13	10276.295	1031
5205	0.70	-10.27	0.80	-1678.62	-3576.26	10276.298	1031
5210	0.58	-10.04	0.96	-1678.00	-3575.70	10276.306	1031
5215	0.73	-10.72	0.75	-1677.91	-3575.57	10276.311	1031
5220	0.79	-10.08	0.94	-1678.09	-3575.52	10276.313	1031
5225	0.42	-10.59	0.79	-1678.01	-3575.31	10276.319	1031
5230	1.19	-10.80	0.72	-1677.95	-3575.53	10276.326	1031
5235	1.16	-10.88	0.73	-1677.30	-3575.32	10276.328	1031
5240	0.55	-10.93	0.88	-1675.98	-3573.67	10276.336	1031
5245	0.64	-10.85	0.94	-1675.68	-3573.55	10276.339	1031
5250	0.73	-11.16	0.85	-1675.87	-3573.52	10276.344	1031
5255	0.75	-11.34	0.78	-1675.65	-3573.43	10276.350	1031
5260	0.78	-10.77	0.96	-1675.93	-3573.37	10276.354	1031
5265	0.75	-10.80	0.94	-1675.59	-3573.44	10276.359	1031
5270	0.96	-11.52	0.87	-1673.59	-3571.49	10276.366	1031
5275	0.76	-11.37	0.97	-1673.50	-3571.78	10276.369	1031
5280	1.22	-11.36	0.90	-1673.68	-3571.67	10276.375	1030
5285	0.98	-11.02	1.09	-1673.36	-3571.36	10276.380	1030
5290	1.15	-10.90	0.96	-1674.98	-3571.63	10276.386	1030
5295	0.36	-11.46	0.92	-1674.83	-3571.57	10276.390	1030
5300	0.31	-10.89	1.07	-1674.80	-3570.89	10276.397	1030
5305	0.73	-11.11	0.95	-1674.88	-3571.42	10276.401	1030
5310	1.28	-11.40	0.76	-1676.00	-3572.18	10276.405	1030
5315	0.66	-10.81	0.94	-1676.24	-3572.62	10276.407	1030
5320	0.59	-10.66	0.99	-1676.85	-3573.01	10276.416	1030
5325	1.03	-10.82	0.84	-1676.93	-3573.37	10276.420	1030
5330	0.42	-10.48	0.99	-1676.92	-3573.45	10276.423	1030
5335	0.48	-10.72	0.88	-1677.00	-3573.46	10276.431	1030
5340	0.78	-10.83	0.81	-1677.60	-3573.93	10276.436	1030
5345	0.83	-10.48	0.83	-1678.51	-3574.62	10276.438	1030
5350	0.96	-10.37	0.86	-1678.33	-3574.76	10276.444	1030
5355	0.87	-10.72	0.69	-1679.16	-3575.48	10276.451	1030
5360	0.71	-10.59	0.72	-1679.02	-3575.08	10276.453	1030
5365	0.38	-10.48	0.77	-1679.23	-3575.05	10276.461	1030
5370	0.50	-10.63	0.74	-1679.08	-3575.34	10276.462	1030
5375	0.63	-9.86	0.76	-1680.55	-3576.27	10276.470	1030
5380	0.71	-9.79	0.79	-1680.65	-3576.27	10276.474	1030
5385	1.08	-10.10	0.67	-1680.40	-3576.59	10276.481	1030
5390	0.81	-10.56	0.59	-1680.58	-3576.34	10276.484	1030
5395	1.09	-9.78	0.66	-1681.61	-3577.53	10276.490	1030
5400	0.67	-9.73	0.65	-1682.08	-3577.59	10276.493	1030
5405	0.97	-9.95	0.53	-1682.58	-3578.28	10276.500	1030
5410	0.87	-9.78	0.59	-1682.54	-3578.38	10276.502	1030
5415	1.37	-9.64	0.68	-1682.88	-3579.30	10276.512	1030
5420	0.51	-9.96	0.59	-1682.78	-3578.66	10276.514	1030
5425	0.29	-9.73	0.65	-1683.04	-3578.48	10276.519	1030
5430	0.79	-9.54	0.69	-1682.89	-3578.58	10276.526	1030
5435	0.83	-9.21	0.61	-1684.34	-3579.93	10276.530	1030
5440	0.70	-9.32	0.53	-1684.73	-3580.43	10276.532	1030
5445	0.49	-9.61	0.45	-1684.93	-3580.59	10276.540	1030
5450	0.90	-9.38	0.49	-1684.91	-3580.67	10276.545	1030
5455	0.40	-9.39	0.52	-1685.04	-3580.84	10276.547	1030
5460	0.93	-9.18	0.44	-1686.20	-3581.57	10276.557	1030
5465	0.86	-8.97	0.51	-1686.43	-3581.83	10276.561	1030
5470	-0.05	-8.78	0.61	-1686.85	-3582.50	10276.562	1030
5475	0.77	-8.82	0.53	-1687.05	-3582.46	10276.569	1030
5480	0.48	-8.32	0.74	-1686.97	-3582.47	10276.576	1030
5485	0.73	-8.54	0.62	-1687.07	-3582.39	10276.578	1030
5490	0.56	-8.54	0.50	-1688.52	-3583.93	10276.586	1030
5495	0.42	-8.68	0.45	-1688.87	-3584.02	10276.590	1030
5500	0.93	-8.48	0.45	-1689.04	-3584.65	10276.595	1030
5505	0.52	-8.27	0.53	-1689.27	-3584.63	10276.601	1030
5510	0.19	-8.10	0.64	-1689.46	-3584.47	10276.605	1030
5515	0.67	-8.26	0.48	-1689.43	-3584.48	10276.609	1030
5520	1.43	-8.42	0.25	-1690.36	-3585.97	10276.616	1030
5525	0.74	-8.52	0.27	-1690.79	-3585.85	10276.619	1030
5530	0.76	-7.93	0.48	-1690.65	-3585.89	10276.625	1030
5535	0.37	-8.36	0.36	-1690.64	-3586.15	10276.627	1030
5540	0.80	-7.80	0.42	-1691.79	-3587.18	10276.635	1030
5545	0.79	-8.11	0.27	-1691.84	-3587.55	10276.639	1030
5550	1.09	-7.92	0.31	-1692.11	-3587.42	10276.646	1030
5555	1.16	-7.88	0.34	-1692.03	-3587.53	10276.651	1030
5560	0.94	-7.95	0.32	-1692.06	-3587.64	10276.655	1030
5565	0.92	-8.39	0.21	-1692.02	-3587.62	10276.657	1030
5570	1.27	-8.04	0.24	-1692.68	-3587.81	10276.664	1030
5575	0.60	-8.16	0.19	-1694.12	-3587.29	10276.670	1030
5580	0.85	-8.01	0.18	-1694.35	-3587.77	10276.672	1030
5585	1.22	-7.57	0.27	-1695.00	-3588.27	10276.679	1030
5590	0.43	-7.68	0.27	-1694.98	-3588.11	10276.686	1030
5595	0.55	-7.50	0.23	-1694.78	-3587.91	10276.691	1030
5600	0.68	-7.32	0.28	-1695.06	-3588.10	10276.694	1030
5605	0.85	-7.33	0.21	-1696.11	-3589.38	10276.701	1030
5610	0.60	-7.05	0.28	-1696.13	-3589.52	10276.703	1030
5615	0.49	-7.03	0.24	-1696.71	-3590.29	10276.710	1030
5620	0.57	-7.35	0.09	-1697.02	-3590.23	10276.715	1030
5625	0.31	-7.52	0.07	-1697.00	-3590.70	10276.719	1030
5630	0.58	-7.28	0.16	-1697.10	-3590.43	10276.723	1030
5635	1.25	-6.90	0.24	-1697.51	-3590.48	10276.732	1030
5640	0.59	-7.03	0.20	-1697.34	-3590.69	10276.734	1030
5645	0.48	-7.54	0.01	-1697.00	-3590.10	10276.741	1030
5650	0.70	-7.39	0.05	-1697.29	-3590.32	10276.744	1030
5655	1.08	-6.79	0.06	-1699.51	-3590.52	10276.752	1030
5660	0.50	-6.76	0.12	-1699.59	-3590.67	10276.752	1030
5665	0.63	-6.88	0.07	-1699.58	-3590.51	10276.760	1030
5670	0.86	-6.76	0.05	-1699.72	-3590.80	10276.765	1030
5675	1.14	-6.57	-0.18	-1701.30	-3591.67	10276.772	1030
5680	0.66	-6.78	-0.07	-1701.07	-3592.49	10276.775	1030
5685	0.49	-6.67	-0.05	-1701.62	-3592.73	10276.780	1030
5690	1.01	-6.62	-0.13	-1701.74	-3593.11	10276.782	1030
5695	0.74	-6.87	-0.21	-1702.01	-3593.42	10276.788	1030
5700	0.84	-6.48	-0.17	-1702.73	-3594.06	10276.795	1030
5705	0.73	-6.32	-0.09	-1702.93	-3593.92	10276.797	1030
5710	0.66	-6.48	-0.13	-1702.86	-3594.12	10276.804	1030
5715	0.81	-6.88	-0.25	-1702.83	-3594.37	10276.811	1030
5720	0.71	-6.60	-0.15	-1702.53	-3594.22	10276.812	1030
5725	0.67	-6.16	-0.06	-1702.87	-3594.54	10276.819	1030
5730	0.80	-5.76	-0.12	-1704.72	-3595.94	10276.826	1030
5735	0.65	-5.99	-0.13	-1704.72	-3596.38	10276.828	1030
5740	0.51	-5.84	-0.13	-1704.89	-3596.39	10276.837	1030
5745	0.52	-6.21	-0.28	-1704.81	-3596.36	10276.839	1030
5750	0.74	-6.11	-0.22	-1705.17	-3596.76	10276.846	1030
5755	0.82	-6.23	-0.29	-1704.93	-3596.74	10276.849	1030
5760	0.48	-6.34	-0.27	-1704.87	-3596.69	10276.856	1030
5765	0.78	-6.21	-0.26	-1705.15	-3596.43	10276.859	1030
5770	0.64	-5.38	-0.31	-1707.41	-3598.82	10276.866	1030
5775	0.49	-5.31	-0.20	-1708.03	-3598.83	10276.869	1030
5780	0.51	-5.69	-0.45	-1707.97	-3599.09	10276.877	1030
5785	0.77	-5.58	-0.34	-1707.66	-3598.89	10276.877	1030
5790	0.76	-5.03	-0.27	-1708.91	-3599.84	10276.885	1030
5795	0.29	-5.24	-0.34	-1709.21	-3600.44	10276.889	1030
5800	0.56	-5.11	-0.38	-1709.55	-3600.98	10276.894	1030
5805	0.47	-4.92	-0.36	-1709.92	-3601.22	10276.901	1030
5810	0.87	-5.05	-0.38	-1709.83	-3600.81	10276.905	1030
5815	1.06	-4.86	-0.32	-1710.01	-3601.35	10276.909	1030
5820	0.27	-4.91	-0.38	-1710.68	-3601.77	10276.915	1030
5825	0.79	-4.68	-0.40	-1711.29	-3602.51	10276.920	1030
5830	0.51	-4.32	-0.27	-1711.86	-3602.58	10276.922	1030
5835	0.57	-4.58	-0.48	-1711.97	-3603.44	10276.931	1030
5840	0.75	-4.94	-0.56	-1712.12	-3603.65	10276.935	1030
5845	0.84	-4.89	-0.55	-1712.13	-3603.51	10276.938	1030
5850	0.81	-4.26	-0.41	-1712.35	-3603.66	10276.945	1030
5855	0.40	-4.29	-0.47	-1713.55	-3604.76	10276.951	1030
5860	0.65	-4.44	-0.59	-1713.92	-3604.72	10276.953	1030
5865	0.33	-3.97	-0.45	-1713.69	-3604.99	10276.961	1030
5870	0.69	-4.10	-0.45	-1713.88	-3604.91	10276.964	1030
5875	0.32	-4.21	-0.65	-1715.37	-3606.34	10276.969	1030
5880	0.42	-4.04	-0.54	-1714.96	-3606.31	10276.976	1030
5885	0.50	-3.83	-0.52	-1714.66	-3606.31	10276.982	1030
5890	0.64	-3.87	-0.49	-1714.83	-3606.51	10276.984	1030
5895	0.68	-3.99	-0.63	-1715.71	-3607.55	10276.990	1030
5900	0.24	-3.30	-0.43	-1716.14	-3607.88	10276.995	1030
5905	0.75	-2.94	-0.43	-1717.09	-3608.65	10277.000	1030
5910	0.48	-3.59	-0.67	-1717.32	-3609.00	10277.002	1030
5915	-0.06	-3.39	-0.49	-1717.02	-3609.08	10277.012	1030
5920	0.32	-3.48	-0.60	-1717.29	-3608.73	10277.015	1030
5925	0.58	-3.32	-0.61	-1717.66	-3608.91	10277.021	1030
5930	-0.00	-3.03	-0.52	-1718.82	-3609.13	10277.025	1030
5935	0.49	-3.69	-0.79	-1718.93	-3609.19	10277.030	1030
5940	0.68	-3.50	-0.78	-1719.27	-3609.76	10277.032	1030
5945	0.49	-3.28	-0.71	-1719.48	-3609.82	10277.038	1030
5950	0.28	-3.06	-0.68	-1719.56	-3609.76	10277.045	1030
5955	0.73	-2.79	-0.61	-1719.32	-3609.80	10277.048	1030
5960	0.99	-2.81	-0.63	-1719.71	-3609.76	10277.055	1030
5965	0.49	-3.02	-0.69	-1719.88	-3610.32	10277.061	1030
5970	0.39	-2.56	-0.71	-1721.85	-3610.61	10277.062	1030
5975	0.16	-2.23	-0.57	-1721.86	-3610.50	10277.071	1030
5980	0.78	-2.50	-0.77	-1722.35	-3611.16	10277.077	1030
5985	0.91	-2.65	-0.85	-1722.37	-3611.03	10277.078	1030
5990	0.57	-2.94	-0.92	-1722.46	-3611.34	10277.087	1030
5995	0.41	-2.43	-0.74	-1722.44	-3611.42	10277.089	1030
6000	0.57	-2.34	-0.92	-1723.98	-3612.67	10277.096	1030
6005	0.01	-2.36	-0.86	-1723.82	-3613.01	10277.099	1030
6010	0.18	-2.79	-0.94	-1723.60	-3612.93	10277.106	1030
6015	0.34	-2.28	-0.85	-1723.79	-3613.01	10277.109	1030
6020	-0.02	-2.28	-0.94	-1724.95	-3614.53	10277.115	1030
6025	0.39	-2.11	-0.92	-1725.33	-3614.63	10277.120	1030
6030	0.55	-1.65	-0.85	-1725.80	-3615.05	10277.125	1030
6035	1.22	-1.67	-0.97	-1726.10	-3615.73	10277.129	1030
6040	0.86	-1.90	-1.00	-1726.08	-3615.48	10277.135	1030
6045	0.99	-1.72	-0.88	-1726.33	-3615.89	10277.139	1030
6050	0.47	-1.62	-0.83	-1725.87	-3616.00	10277.144	1030
6055	0.92	-1.77	-0.95	-1726.25	-3616.35	10277.150	1030
6060	0.42	-1.84	-0.96	-1726.17	-3616.21	10277.154	1030
6065	0.62	-2.11	-1.01	-1726.02	-3616.68	10277.158	1030
6070	0.27	-1.66	-1.00	-1727.58	-3617.49	10277.164	1031
6075	0.40	-1.13	-0.97	-1729.12	-3619.03	10277.170	1031
6080	-0.11	-1.96	-1.11	-1728.71	-3619.11	10277.172	1031
6085	0.51	-1.96	-1.06	-1728.22	-3619.43	10277.180	1031
6090	0.56	-1.56	-0.94	-1728.35	-3619.24	10277.186	1031
6095	0.37	-1.33	-0.92	-1728.59	-3619.29	10277.188	1031
6100	0.31	-1.67	-1.03	-1728.29	-3619.19	10277.194	1031
6105	0.62	-1.70	-0.97	-1726.99	-3618.20	10277.201	1031
6110	0.48	-1.75	-0.96	-1727.18	-3618.01	10277.203	1031
6115	0.14	-1.59	-0.93	-1727.40	-3618.00	10277.210	1031
6120	0.93	-1.75	-1.05	-1726.94	-3618.03	10277.215	1031
6125	0.68	-1.64	-0.94	-1726.91	-3618.12	10277.219	1031
6130	0.44	-2.08	-1.05	-1726.85	-3618.24	10277.223	1031
6135	0.02	-2.33	-0.93	-1724.83	-3616.44	10277.231	1031
6140	0.27	-2.13	-0.85	-1724.81	-3616.07	10277.234	1031
6145	0.20	-2.79	-1.06	-1724.92	-3616.25	10277.241	1031
6150	0.32	-3.03	-1.11	-1724.56	-3616.29	10277.245	1031
6155	0.41	-2.40	-0.90	-1722.76	-3615.10	10277.252	1031
6160	0.55	-2.34	-0.84	-1723.31	-3615.01	10277.252	1031
6165	-0.32	-3.01	-0.95	-1723.17	-3614.44	10277.262	1031
6170	0.04	-2.58	-0.83	-1723.37	-3614.94	10277.265	1031
6175	-0.26	-3.76	-1.12	-1722.08	-3613.62	10277.272	1031
6180	0.56	-3.08	-0.92	-1721.98	-3613.90	10277.275	1031
6185	0.63	-2.27	-0.67	-1722.02	-3613.14	10277.279	1031
6190	0.59	-2.58	-0.71	-1721.27	-3612.65	10277.283	1031
6195	0.65	-2.52	-0.69	-1720.92	-3612.73	10277.289	1031
6200	0.09	-3.14	-0.78	-1720.40	-3612.28	10277.295	1031
6205	0.79	-3.14	-0.81	-1720.65	-3612.24	10277.297	1031
6210	0.34	-3.06	-0.74	-1720.54	-3612.30	10277.305	1031
6215	0.68	-2.97	-0.74	-1720.61	-3612.64	10277.310	1031
6220	0.40	-3.16	-0.81	-1720.73	-3612.31	10277.312	1031
6225	0.18	-3.20	-0.78	-1720.64	-3612.51	10277.320	1031
6230	0.51	-2.95	-0.57	-1718.76	-3610.42	10277.326	1031
6235	0.69	-3.17	-0.65	-1718.50	-3610.41	10277.328	1031
6240	0.40	-3.46	-0.69	-1718.34	-3610.31	10277.337	1031
6245	0.60	-3.59	-0.78	-1718.38	-3610.31	10277.340	1031
6250	0.80	-4.13	-0.76	-1717.00	-3609.00	10277.345	1031
6255	0.54	-3.85	-0.72	-1717.11	-3608.95	10277.350	1031
6260	0.15	-3.65	-0.61	-1716.84	-3609.03	10277.356	1031
6265	0.68	-3.44	-0.52	-1716.93	-3608.91	10277.359	1031
6270	0.23	-4.06	-0.60	-1715.98	-3607.95	10277.366	1031
6275	0.96	-3.87	-0.61	-1715.65	-3607.51	10277.370	1031
6280	0.61	-3.75	-0.56	-1715.55	-3607.51	10277.375	1031
6285	0.76	-4.05	-0.58	-1715.65	-3607.52	10277.379	1031
6290	0.47	-3.58	-0.47	-1715.66	-3607.66	10277.384	1031
6295	0.73	-3.80	-0.56	-1715.62	-3607.75	10277.390	1031
6300	0.34	-4.45	-0.65	-1714.53	-3606.80	10277.394	1031
6305	0.88	-4.14	-0.46	-1713.66	-3605.87	10277.401	1031
6310	0.46	-3.83	-0.32	-1713.21	-3605.60	10277.405	1031
6315	0.27	-4.21	-0.40	-1712.78	-3604.74	10277.407	1031
6320	0.15	-3.70	-0.21	-1712.68	-3604.82	10277.415	1031
6325	0.60	-4.51	-0.53	-1712.79	-3605.06	10277.420	1031
6330	0.50	-4.55	-0.53	-1712.92	-3604.65	10277.423	1031
6335	0.66	-4.69	-0.53	-1712.72	-3605.07	10277.430	1031
6340	0.13	-4.41	-0.40	-1712.90	-3604.77	10277.436	1031
6345	0.49	-4.71	-0.49	-1712.84	-3604.70	10277.438	1031
6350	1.02	-4.69	-0.53	-1712.85	-3604.64	10277.444	1031
6355	0.52	-5.10	-0.33	-1710.16	-3602.38	10277.451	1031
6360	0.53	-5.03	-0.36	-1710.16	-3602.45	10277.453	1031
6365	0.04	-5.05	-0.35	-1709.97	-3602.14	10277.460	1031
6370	0.28	-4.85	-0.31	-1710.09	-3602.20	10277.464	1031
6375	0.58	-5.01	-0.27	-1709.13	-3600.97	10277.469	1031
6380	0.79	-5.65	-0.47	-1708.69	-3600.76	10277.475	1031
6385	0.21	-5.26	-0.29	-1708.25	-3600.23	10277.482	1031
6390	0.60	-5.46	-0.34	-1708.10	-3599.88	10277.484	1031
6395	0.59	-5.10	-0.26	-1707.53	-3599.59	10277.492	1031
6400	0.53	-5.92	-0.44	-1707.93	-3599.78	10277.495	1031
6405	0.04	-5.73	-0.35	-1707.82	-3599.85	10277.500	1031
6410	0.34	-5.46	-0.28	-1707.82	-3599.90	10277.503	1031
6415	0.86	-5.69	-0.31	-1706.86	-3598.79	10277.510	1031
6420	0.35	-5.60	-0.14	-1705.86	-3597.99	10277.514	1031
6425	1.01	-5.83	-0.25	-1705.21	-3597.99	10277.519	1031
6430	0.65	-6.06	-0.23	-1705.01	-3597.95	10277.525	1031
6435	0.86	-5.84	-0.20	-1704.71	-3597.69	10277.530	1031
6440	0.46	-5.87	-0.20	-1704.61	-3597.87	10277.532	1031
6445	0.47	-6.13	-0.25	-1704.52	-3598.35	10277.538	1031
6450	0.88	-5.74	-0.12	-1703.45	-3598.14	10277.545	1031
6455	0.92	-5.73	-0.09	-1703.50	-3597.86	10277.548	1031
6460	0.89	-5.88	-0.14	-1703.28	-3598.16	10277.557	1031
6465	0.88	-6.42	-0.25	-1703.67	-3598.30	10277.561	1031
6470	0.82	-6.39	-0.18	-1702.08	-3597.20	10277.564	1031
6475	0.68	-5.95	-0.00	-1702.22	-3596.69	10277.569	1031
6480	0.62	-6.56	-0.20	-1701.98	-3597.13	10277.576	1031
6485	0.42	-6.57	-0.21	-1701.91	-3596.95	10277.578	1031
6490	0.92	-6.10	-0.02	-1700.21	-3595.64	10277.586	1031
6495	0.90	-6.23	-0.05	-1700.61	-3595.28	10277.589	1031
6500	0.41	-6.75	-0.16	-1700.52	-3595.08	10277.594	1031
6505	0.99	-6.47	-0.06	-1700.42	-3595.30	10277.600	1031
6510	-0.30	-6.33	0.14	-1699.38	-3595.31	10277.606	1031
6515	0.88	-6.48	-0.01	-1699.14	-3594.92	10277.609	1031
6520	0.82	-6.36	0.06	-1699.01	-3594.97	10277.616	1031
6525	0.72	-6.80	-0.11	-1698.98	-3595.16	10277.619	1031
6530	1.08	-6.59	0.11	-1697.27	-3594.98	10277.626	1031
6535	1.13	-6.38	0.10	-1697.44	-3595.14	10277.629	1031
6540	0.73	-6.80	0.05	-1697.36	-3594.97	10277.634	1031
6545	0.53	-6.73	0.09	-1697.40	-3594.80	10277.639	1031
6550	0.66	-6.71	0.13	-1696.73	-3593.55	10277.646	1031
6555	1.00	-7.25	-0.02	-1696.29	-3592.57	10277.650	1031
6560	0.26	-6.93	0.21	-1695.90	-3592.64	10277.654	1031
6565	0.71	-7.33	-0.00	-1696.18	-3592.63	10277.661	1031
6570	0.66	-7.07	0.07	-1695.87	-3592.61	10277.663	1031
6575	0.67	-7.70	0.04	-1694.87	-3591.16	10277.670	1031
6580	0.70	-7.27	0.15	-1694.70	-3591.08	10277.672	1031
6585	0.27	-7.86	0.08	-1693.85	-3590.26	10277.680	1031
6590	0.66	-7.60	0.17	-1694.08	-3589.89	10277.686	1031
6595	0.54	-7.65	0.10	-1694.14	-3590.07	10277.688	1031
6600	1.02	-7.13	0.25	-1693.80	-3590.03	10277.694	1031
6605	0.19	-8.15	0.18	-1692.44	-3588.66	10277.702	1031
6610	0.53	-8.33	0.09	-1692.76	-3588.04	10277.703	1031
6615	0.49	-7.83	0.24	-1692.32	-3588.01	10277.711	1031
6620	0.56	-7.66	0.27	-1692.64	-3588.34	10277.715	1031
6625	0.92	-7.77	0.30	-1690.62	-3588.25	10277.722	1031
6630	0.72	-8.21	0.19	-1690.74	-3588.02	10277.725	1031
6635	0.75	-7.92	0.29	-1690.89	-3587.97	10277.731	1031
6640	0.83	-7.89	0.30	-1690.87	-3588.14	10277.734	1031
6645	0.93	-8.32	0.23	-1690.27	-3587.54	10277.740	1031
6650	1.11	-7.71	0.44	-1689.93	-3586.76	10277.746	1031
6655	0.60	-7.87	0.44	-1689.65	-3586.38	10277.750	1031
6660	0.87	-8.30	0.32	-1689.57	-3586.51	10277.752	1031
6665	1.08	-8.28	0.35	-1689.46	-3586.07	10277.759	1031
6670	0.63	-8.64	0.39	-1688.45	-3584.84	10277.766	1031
6675	0.18	-8.43	0.45	-1688.19	-3584.69	10277.770	1031
6680	0.60	-9.16	0.23	-1688.16	-3584.73	10277.776	1031
6685	0.88	-8.83	0.29	-1687.71	-3584.40	10277.779	1031
6690	1.00	-8.35	0.60	-1686.86	-3582.79	10277.787	1031
6695	0.60	-9.09	0.40	-1686.90	-3582.74	10277.789	1031
6700	0.85	-8.87	0.45	-1686.59	-3583.07	10277.795	1031
6705	0.38	-8.70	0.52	-1686.73	-3582.85	10277.797	1031
6710	1.01	-9.10	0.40	-1685.63	-3582.78	10277.806	1031
6715	0.96	-8.82	0.53	-1685.28	-3582.48	10277.811	1031
6720	0.80	-8.91	0.52	-1685.27	-3582.85	10277.812	1031
6725	0.79	-9.21	0.40	-1685.70	-3582.79	10277.821	1031
6730	0.85	-9.87	0.36	-1684.05	-3580.80	10277.827	1031
6735	0.58	-10.12	0.33	-1683.90	-3580.94	10277.828	1031
6740	1.15	-9.24	0.58	-1683.99	-3580.46	10277.836	1031
6745	0.54	-9.76	0.46	-1683.93	-3580.48	10277.840	1031
6750	0.74	-9.87	0.53	-1683.12	-3579.47	10277.844	1031
6755	0.77	-10.00	0.50	-1682.46	-3579.19	10277.850	1031
6760	0.71	-9.82	0.55	-1682.40	-3579.30	10277.856	1031
6765	0.54	-9.86	0.56	-1682.26	-3578.97	10277.859	1031
6770	1.24	-9.78	0.60	-1681.96	-3579.04	10277.865	1031
6775	0.37	-9.87	0.67	-1682.20	-3579.00	10277.869	1031
6780	0.92	-9.69	0.69	-1681.64	-3578.39	10277.874	1031
6785	0.94	-10.29	0.55	-1679.90	-3576.86	10277.881	1031
6790	1.21	-9.89	0.59	-1679.94	-3576.82	10277.883	1031
6795	0.74	-10.35	0.47	-1679.96	-3576.95	10277.889	1031
6800	0.97	-10.28	0.56	-1680.00	-3576.93	10277.892	1031
6805	0.38	-10.90	0.46	-1678.53	-3575.91	10277.900	1031
6810	0.79	-10.39	0.58	-1678.98	-3575.59	10277.905	1031
6815	0.61	-9.95	0.78	-1678.76	-3575.40	10277.907	1031
6820	0.53	-10.82	0.53	-1678.40	-3575.44	10277.915	1031
6825	0.92	-10.84	0.57	-1677.08	-3574.52	10277.920	1031
6830	1.14	-10.78	0.62	-1676.94	-3574.23	10277.922	1031
6835	1.34	-10.42	0.74	-1676.50	-3573.92	10277.932	1031
6840	0.68	-10.48	0.75	-1676.98	-3573.97	10277.936	1031
6845	1.25	-10.47	0.76	-1677.41	-3574.08	10277.940	1031
6850	0.41	-10.87	0.76	-1677.14	-3574.11	10277.946	1031
6855	0.73	-11.11	0.79	-1675.47	-3572.43	10277.951	1031
6860	1.00	-10.88	0.85	-1675.19	-3571.91	10277.953	1031
6865	1.75	-11.25	0.77	-1674.31	-3571.40	10277.961	1031
6870	0.58	-11.34	0.81	-1674.37	-3571.31	10277.965	1031
6875	0.85	-11.48	0.74	-1674.00	-3571.12	10277.969	1030
6880	0.83	-11.09	0.89	-1674.03	-3571.22	10277.974	1030
6885	0.83	-10.99	0.80	-1674.49	-3571.63	10277.981	1030
6890	1.23	-11.06	0.69	-1675.41	-3572.13	10277.984	1030
6895	0.71	-10.80	0.74	-1675.99	-3573.04	10277.991	1030
6900	0.69	-10.64	0.82	-1676.11	-3573.24	10277.994	1030
6905	1.05	-10.99	0.73	-1676.30	-3573.21	10278.000	1030
6910	0.69	-10.82	0.77	-1676.02	-3572.82	10278.002	1030
6915	0.46	-11.12	0.72	-1676.60	-3572.89	10278.009	1030
6920	0.87	-10.68	0.67	-1677.64	-3572.56	10278.016	1030
6925	1.24	-11.06	0.58	-1677.45	-3572.73	10278.019	1030
6930	0.99	-10.96	0.58	-1677.37	-3572.88	10278.026	1030
6935	0.83	-10.56	0.71	-1677.57	-3572.54	10278.029	1030
6940	0.33	-10.66	0.55	-1678.86	-3574.10	10278.036	1030
6945	0.55	-10.17	0.70	-1679.04	-3573.95	10278.040	1030
6950	0.87	-10.80	0.45	-1678.88	-3573.77	10278.047	1030
6955	0.63	-10.63	0.59	-1679.17	-3573.55	10278.047	1030
6960	0.38	-10.46	0.55	-1680.34	-3575.08	10278.056	1030
6965	0.90	-9.98	0.62	-1680.64	-3575.39	10278.061	1030
6970	0.46	-10.14	0.59	-1681.27	-3575.81	10278.062	1030
6975	0.41	-10.03	0.56	-1681.07	-3576.16	10278.071	1030
6980	1.25	-10.25	0.50	-1681.16	-3576.09	10278.076	1030
6985	0.76	-10.31	0.45	-1681.30	-3576.07	10278.078	1030
6990	0.63	-9.66	0.62	-1682.00	-3576.58	10278.085	1030
6995	1.01	-9.97	0.50	-1682.01	-3576.53	10278.090	1030
7000	0.96	-9.80	0.53	-1681.89	-3576.67	10278.094	1030
7005	0.56	-9.45	0.66	-1682.09	-3576.73	10278.099	1030
7010	0.84	-9.91	0.56	-1681.74	-3576.82	10278.106	1030
7015	1.04	-10.14	0.47	-1682.04	-3577.04	10278.109	1030
7020	0.43	-9.48	0.61	-1682.98	-3577.50	10278.115	1030
7025	0.45	-9.24	0.53	-1684.61	-3578.98	10278.120	1030
7030	0.60	-9.36	0.45	-1684.74	-3579.17	10278.125	1030
7035	1.03	-8.69	0.59	-1685.53	-3579.70	10278.131	1030
7040	0.35	-9.26	0.40	-1685.54	-3579.67	10278.133	1030
7045	0.38	-9.02	0.48	-1685.78	-3579.61	10278.139	1030
7050	1.12	-9.16	0.40	-1685.74	-3579.54	10278.142	1030
7055	0.95	-8.78	0.39	-1687.18	-3580.78	10278.151	1030
7060	1.02	-8.74	0.38	-1687.04	-3580.94	10278.154	1030
7065	1.02	-9.03	0.28	-1687.29	-3581.06	10278.157	1030
7070	0.66	-8.24	0.57	-1687.44	-3580.98	10278.164	1030
7075	0.84	-8.74	0.41	-1687.29	-3581.12	10278.171	1030
7080	0.65	-8.96	0.39	-1687.15	-3581.31	10278.172	1030
7085	0.97	-9.05	0.27	-1687.02	-3581.30	10278.182	1030
7090	0.65	-8.82	0.42	-1687.07	-3581.19	10278.186	1030
7095	1.24	-8.28	0.27	-1689.59	-3583.96	10278.191	1030
7100	0.75	-8.35	0.19	-1689.47	-3584.29	10278.195	1030
7105	0.46	-8.05	0.31	-1689.78	-3584.45	10278.201	1030
7110	0.57	-8.27	0.24	-1690.12	-3584.21	10278.203	1030
7115	0.78	-8.24	0.14	-1690.91	-3585.20	10278.211	1030
7120	1.03	-8.36	0.05	-1691.25	-3585.38	10278.215	1030
7125	0.58	-8.05	0.19	-1690.98	-3585.79	10278.219	1030
7130	1.17	-8.27	0.09	-1691.09	-3585.37	10278.224	1030
7135	0.87	-7.78	0.18	-1691.86	-3586.29	10278.231	1030
7140	0.43	-7.89	0.10	-1692.56	-3586.85	10278.234	1030
7145	1.23	-8.07	0.05	-1692.83	-3586.99	10278.240	1030
7150	0.58	-8.06	0.13	-1693.34	-3587.05	10278.244	1030
7155	0.64	-7.64	0.20	-1693.36	-3587.00	10278.250	1030
7160	0.55	-8.09	0.07	-1693.17	-3587.34	10278.252	1030
7165	0.23	-7.62	0.25	-1693.24	-3587.65	10278.259	1030
7170	0.40	-7.17	0.22	-1694.67	-3588.68	10278.265	1030
7175	0.16	-7.27	0.21	-1694.96	-3588.46	10278.268	1030
7180	0.96	-7.77	0.03	-1694.60	-3588.30	10278.275	1030
7185	0.49	-7.42	0.15	-1694.81	-3588.37	10278.279	1030
7190	1.10	-6.93	0.15	-1695.69	-3589.78	10278.285	1030
7195	0.58	-7.25	0.09	-1695.78	-3589.98	10278.288	1030
7200	0.11	-7.67	-0.05	-1696.41	-3590.33	10278.296	1030
7205	0.65	-6.94	0.08	-1696.52	-3590.53	10278.297	1030
7210	0.88	-6.94	-0.01	-1696.67	-3590.46	10278.306	1030
7215	0.60	-6.68	0.12	-1696.82	-3590.58	10278.311	1030
7220	0.41	-6.91	-0.05	-1698.21	-3591.52	10278.317	1030
7225	0.94	-6.88	-0.10	-1698.17	-3591.78	10278.321	1030
7230	0.56	-6.91	-0.13	-1698.23	-3592.17	10278.326	1030
7235	0.69	-7.01	-0.12	-1698.11	-3591.97	10278.328	1030
7240	1.07	-7.00	-0.20	-1698.77	-3592.67	10278.335	1030
7245	0.29	-6.85	-0.08	-1699.41	-3593.50	10278.340	1030
7250	1.28	-5.77	0.07	-1699.63	-3593.32	10278.346	1030
7255	0.61	-6.17	0.01	-1700.30	-3593.91	10278.350	1030
7260	0.87	-5.99	0.01	-1700.14	-3593.83	10278.355	1030
7265	0.83	-6.52	-0.11	-1700.30	-3594.01	10278.359	1030
7270	0.97	-6.18	-0.04	-1700.35	-3593.61	10278.365	1030
7275	0.52	-6.51	-0.18	-1701.90	-3593.94	10278.369	1030
7280	0.92	-6.27	-0.21	-1701.91	-3594.36	10278.375	1030
7285	0.61	-6.19	-0.28	-1702.72	-3594.87	10278.380	1030
7290	1.20	-6.09	-0.29	-1702.78	-3594.72	10278.384	1030
7295	0.77	-6.03	-0.20	-1702.60	-3595.05	10278.389	1030
7300	0.32	-6.27	-0.25	-1702.62	-3595.05	10278.393	1030
7305	0.73	-5.25	-0.09	-1704.11	-3596.30	10278.401	1030
7310	0.85	-5.37	-0.13	-1703.99	-3596.04	10278.404	1030
7315	0.55	-5.60	-0.22	-1704.24	-3596.29	10278.411	1030
7320	0.72	-5.45	-0.18	-1704.11	-3596.13	10278.415	1030
7325	0.51	-5.23	-0.23	-1705.31	-3597.21	10278.420	1030
7330	0.49	-5.05	-0.23	-1705.69	-3597.33	10278.422	1030
7335	0.47	-5.05	-0.30	-1706.22	-3598.11	10278.430	1030
7340	0.70	-5.64	-0.47	-1706.09	-3598.38	10278.436	1030
7345	0.04	-4.83	-0.20	-1706.20	-3598.00	10278.438	1030
7350	0.51	-5.25	-0.33	-1706.30	-3598.03	10278.446	1030
7355	0.08	-5.93	-0.59	-1707.68	-3598.61	10278.452	1030
7360	0.52	-5.40	-0.41	-1707.64	-3598.30	10278.453	1030
7365	0.64	-5.45	-0.38	-1707.52	-3598.65	10278.461	1030
7370	0.79	-4.60	-0.14	-1707.74	-3598.57	10278.464	1030
7375	0.40	-5.25	-0.42	-1708.36	-3598.95	10278.469	1030
7380	0.46	-5.20	-0.48	-1709.34	-3599.64	10278.473	1030
7385	0.87	-5.09	-0.48	-1709.29	-3599.72	10278.480	1030
7390	0.80	-4.47	-0.38	-1709.57	-3600.31	10278.484	1030
7395	0.57	-4.77	-0.52	-1709.85	-3600.22	10278.490	1030
7400	0.86	-4.47	-0.41	-1710.09	-3600.51	10278.497	1030
7405	0.66	-4.38	-0.41	-1710.06	-3600.70	10278.500	1030
7410	0.39	-4.23	-0.43	-1711.10	-3601.71	10278.502	1030
7415	0.40	-4.57	-0.47	-1711.31	-3601.78	10278.509	1030
7420	0.50	-4.50	-0.51	-1712.01	-3601.79	10278.514	1030
7425	0.75	-4.58	-0.55	-1712.00	-3602.26	10278.518	1030
7430	0.91	-5.03	-0.81	-1712.71	-3602.21	10278.526	1030
7435	0.41	-4.49	-0.54	-1712.18	-3602.32	10278.529	1030
7440	0.85	-4.17	-0.48	-1712.36	-3602.35	10278.532	1030
7445	0.57	-4.30	-0.53	-1712.07	-3602.35	10278.540	1030
7450	0.76	-3.82	-0.58	-1714.43	-3604.38	10278.546	1030
7455	0.43	-4.18	-0.67	-1714.25	-3604.22	10278.547	1030
7460	0.59	-4.02	-0.64	-1714.26	-3604.60	10278.556	1030
7465	0.82	-3.88	-0.63	-1714.24	-3604.78	10278.561	1030
7470	0.51	-4.17	-0.74	-1714.82	-3605.29	10278.563	1030
7475	0.72	-3.57	-0.62	-1715.44	-3605.87	10278.571	1030
7480	0.36	-3.43	-0.60	-1715.56	-3606.16	10278.576	1030
7485	-0.07	-3.52	-0.56	-1715.41	-3606.20	10278.578	1030
7490	0.17	-3.39	-0.71	-1717.18	-3607.68	10278.587	1030
7495	0.67	-3.34	-0.67	-1717.09	-3607.40	10278.591	1030
7500	0.77	-3.65	-0.85	-1717.41	-3607.83	10278.594	1030
7505	0.13	-3.70	-0.81	-1718.08	-3608.20	10278.599	1030
7510	0.85	-3.19	-0.74	-1718.31	-3608.38	10278.604	1030
7515	0.56	-3.66	-0.93	-1718.60	-3608.43	10278.609	1030
7520	0.90	-3.16	-0.82	-1718.83	-3609.11	10278.614	1030
7525	0.52	-3.06	-0.76	-1718.65	-3609.05	10278.620	1030
7530	0.64	-2.90	-0.70	-1718.82	-3608.86	10278.625	1030
7535	0.72	-2.91	-0.82	-1720.22	-3610.27	10278.631	1030
7540	0.71	-3.09	-0.85	-1719.99	-3610.65	10278.634	1030
7545	0.25	-2.82	-0.77	-1719.81	-3610.39	10278.639	1030
7550	0.70	-2.97	-0.87	-1720.11	-3610.45	10278.642	1030
7555	0.64	-2.41	-0.84	-1721.43	-3611.65	10278.649	1030
7560	0.74	-2.82	-0.94	-1721.41	-3611.76	10278.654	1030
7565	0.46	-2.57	-0.80	-1721.62	-3611.59	10278.661	1030
7570	0.60	-2.53	-0.86	-1721.56	-3611.80	10278.664	1030
7575	0.19	-3.10	-1.13	-1722.89	-3611.85	10278.671	1030
7580	0.32	-2.54	-0.94	-1722.94	-3612.21	10278.672	1030
7585	0.20	-2.58	-1.00	-1723.46	-3612.62	10278.680	1030
7590	0.34	-2.27	-0.87	-1723.26	-3612.68	10278.686	1030
7595	0.54	-2.41	-0.90	-1724.08	-3613.00	10278.688	1030
7600	0.37	-2.22	-0.89	-1724.32	-3613.43	10278.697	1030
7605	0.21	-2.38	-0.94	-1724.43	-3613.42	10278.701	1030
7610	0.45	-2.01	-0.87	-1724.31	-3613.48	10278.703	1030
7615	0.80	-1.80	-0.84	-1724.03	-3613.78	10278.712	1030
7620	0.35	-2.28	-0.95	-1724.42	-3613.44	10278.716	1030
7625	0.93	-2.34	-1.00	-1724.45	-3614.09	10278.719	1030
7630	0.35	-2.13	-0.93	-1724.41	-3614.01	10278.722	1030
7635	0.19	-2.03	-0.92	-1724.85	-3614.49	10278.729	1030
7640	0.01	-1.66	-1.01	-1727.20	-3616.66	10278.734	1030
7645	0.37	-1.59	-1.00	-1727.30	-3616.93	10278.741	1031
7650	0.25	-1.30	-0.94	-1727.42	-3616.82	10278.745	1031
7655	0.35	-1.66	-1.08	-1727.32	-3616.84	10278.749	1031
7660	0.45	-1.22	-0.86	-1726.26	-3616.18	10278.752	1031
7665	0.71	-1.38	-0.96	-1726.47	-3616.02	10278.760	1031
7670	0.06	-1.49	-0.86	-1726.18	-3616.16	10278.764	1031
7675	0.96	-1.67	-0.98	-1726.33	-3616.19	10278.768	1031
7680	0.69	-2.14	-1.07	-1725.47	-3615.76	10278.776	1031
7685	0.68	-2.17	-1.04	-1725.36	-3615.80	10278.779	1031
7690	0.20	-1.83	-0.94	-1725.38	-3615.34	10278.783	1031
7695	0.51	-1.59	-0.86	-1725.41	-3615.56	10278.791	1031
7700	1.02	-2.10	-0.92	-1722.98	-3613.34	10278.796	1031
7705	0.39	-2.35	-0.89	-1723.07	-3613.32	10278.797	1031
7710	0.55	-2.55	-0.98	-1723.32	-3613.37	10278.806	1031
7715	0.75	-2.26	-0.94	-1723.31	-3613.34	10278.811	1031
7720	0.22	-2.32	-0.84	-1722.50	-3613.56	10278.813	1031
7725	0.27	-2.66	-0.86	-1721.74	-3613.36	10278.821	1031
7730	0.51	-2.49	-0.75	-1721.19	-3613.20	10278.826	1031
7735	0.96	-2.40	-0.77	-1721.06	-3612.88	10278.828	1031
7740	0.13	-2.68	-0.78	-1721.32	-3612.96	10278.835	1031
7745	0.26	-2.49	-0.72	-1721.15	-3613.10	10278.842	1031
7750	0.66	-2.24	-0.63	-1721.00	-3613.05	10278.843	1031
7750	0.24	-2.84	-0.81	-1721.19	-3612.60	10278.807	1031
7755	0.53	-3.12	-0.92	-1721.07	-3612.76	10278.811	1031
7760	0.59	-2.94	-0.73	-1719.03	-3612.94	10278.818	1031
7765	0.47	-3.12	-0.77	-1718.96	-3612.57	10278.820	1031
7770	0.53	-3.09	-0.78	-1718.87	-3612.63	10278.826	1031
7775	0.59	-3.40	-0.89	-1718.93	-3612.55	10278.828	1031
7780	0.61	-3.07	-0.90	-1720.21	-3612.26	10278.836	1031
7785	0.84	-2.38	-0.70	-1720.17	-3612.12	10278.842	1031
7790	0.34	-2.87	-0.80	-1720.13	-3612.11	10278.844	1031
7795	0.58	-2.77	-0.80	-1720.23	-3612.17	10278.851	1031
7800	1.16	-3.22	-0.81	-1718.82	-3611.08	10278.858	1031
7805	0.75	-2.77	-0.67	-1719.07	-3611.05	10278.859	1031
7810	0.46	-2.91	-0.69	-1718.98	-3611.06	10278.868	1031
7815	-0.02	-3.30	-0.81	-1719.24	-3611.05	10278.872	1031
7820	0.43	-3.29	-0.73	-1718.30	-3610.07	10278.875	1031
7825	0.55	-3.16	-0.62	-1717.12	-3609.27	10278.880	1031
7830	0.78	-3.13	-0.56	-1716.83	-3608.86	10278.889	1031
7835	0.52	-3.14	-0.53	-1716.61	-3608.83	10278.891	1031
7840	0.45	-3.45	-0.61	-1716.30	-3608.51	10278.896	1031
7845	-0.14	-3.90	-0.63	-1715.85	-3608.73	10278.902	1031
7850	0.66	-3.68	-0.63	-1716.03	-3608.71	10278.906	1031
7855	0.29	-3.46	-0.58	-1716.14	-3608.86	10278.909	1031
7860	1.00	-4.00	-0.77	-1715.98	-3608.60	10278.915	1031
7865	0.51	-3.83	-0.61	-1714.62	-3607.72	10278.922	1031
7870	0.68	-3.82	-0.61	-1714.60	-3607.52	10278.923	1031
7875	0.22	-3.94	-0.62	-1714.52	-3607.20	10278.930	1031
7880	0.30	-3.89	-0.63	-1714.76	-3607.38	10278.936	1031
7885	0.47	-3.72	-0.51	-1713.81	-3607.36	10278.942	1031
7890	0.64	-3.92	-0.55	-1713.43	-3607.25	10278.946	1031
7895	0.58	-4.04	-0.50	-1712.83	-3606.80	10278.952	1031
7900	0.08	-4.19	-0.52	-1712.94	-3606.56	10278.954	1031
7905	0.88	-3.89	-0.44	-1712.89	-3606.72	10278.962	1031
7910	0.63	-4.39	-0.61	-1712.90	-3606.72	10278.967	1031
7915	1.12	-4.74	-0.63	-1711.41	-3605.59	10278.970	1031
7920	0.54	-4.15	-0.41	-1711.34	-3605.30	10278.978	1031
7925	0.31	-5.14	-0.75	-1710.13	-3605.53	10278.983	1031
7930	0.44	-4.66	-0.56	-1710.68	-3605.02	10278.984	1031
7935	0.40	-4.63	-0.52	-1711.15	-3605.22	10278.991	1031
7940	0.20	-4.33	-0.35	-1711.18	-3604.70	10278.998	1031
7945	0.68	-5.21	-0.52	-1709.99	-3602.07	10279.003	1031
7950	0.60	-5.32	-0.48	-1709.36	-3602.86	10279.006	1031
7955	1.02	-4.83	-0.41	-1709.25	-3602.82	10279.012	1031
7960	0.50	-4.90	-0.35	-1709.28	-3602.68	10279.016	1031
7965	0.27	-4.95	-0.35	-1708.46	-3602.50	10279.021	1031
7970	0.68	-4.94	-0.30	-1707.60	-3602.47	10279.026	1031
7975	0.66	-5.61	-0.41	-1707.47	-3602.29	10279.030	1031
7980	0.33	-4.87	-0.14	-1706.89	-3601.96	10279.037	1031
7985	0.51	-4.85	-0.13	-1706.96	-3601.68	10279.040	1031
7990	0.75	-4.94	-0.30	-1706.92	-3601.76	10279.046	1031
7995	0.52	-4.93	-0.29	-1707.06	-3601.80	10279.048	1031
8000	0.56	-5.51	-0.33	-1705.50	-3600.38	10279.057	1031
8005	0.72	-5.32	-0.28	-1705.49	-3600.18	10279.061	1031
8010	0.61	-5.70	-0.30	-1705.61	-3599.95	10279.069	1031
8015	0.65	-5.91	-0.39	-1705.55	-3599.78	10279.071	1031
8020	0.55	-6.11	-0.34	-1704.43	-3599.09	10279.077	1031
8025	0.11	-5.82	-0.19	-1703.92	-3598.77	10279.078	1031
8030	0.47	-6.03	-0.20	-1703.36	-3598.28	10279.088	1031
8035	0.20	-6.10	-0.23	-1703.08	-3597.63	10279.092	1031
8040	0.22	-5.57	-0.11	-1702.85	-3597.40	10279.098	1031
8045	0.45	-5.75	-0.23	-1703.31	-3597.32	10279.102	1031
8050	0.50	-6.03	-0.23	-1702.55	-3596.86	10279.107	1031
8055	0.81	-5.73	-0.10	-1701.73	-3596.38	10279.109	1031
8060	0.83	-6.29	-0.19	-1701.40	-3595.95	10279.118	1031
8065	1.20	-6.27	-0.17	-1700.80	-3595.93	10279.123	1031
8070	0.43	-5.75	-0.00	-1701.30	-3595.97	10279.125	1031
8075	0.83	-6.50	-0.25	-1700.95	-3595.85	10279.130	1031
8080	0.64	-6.57	-0.20	-1700.42	-3595.61	10279.137	1031
8085	0.31	-6.56	-0.04	-1699.65	-3594.57	10279.141	1031
8090	0.78	-6.47	-0.05	-1699.54	-3594.35	10279.147	1031
8095	1.39	-6.73	-0.18	-1699.58	-3594.29	10279.153	1031
8100	0.60	-6.49	-0.03	-1699.43	-3593.53	10279.156	1031
8105	0.41	-6.44	0.05	-1698.39	-3592.98	10279.159	1031
8110	0.59	-6.48	0.06	-1698.22	-3592.58	10279.165	1031
8115	0.66	-6.40	0.06	-1697.43	-3591.83	10279.172	1031
8120	0.64	-6.52	0.13	-1697.31	-3591.91	10279.174	1031
8125	1.00	-6.84	0.11	-1697.07	-3592.06	10279.183	1031
8130	0.52	-6.93	0.09	-1696.91	-3591.77	10279.186	1031
8135	0.84	-7.13	0.04	-1696.10	-3591.03	10279.191	1031
8140	0.82	-7.24	0.08	-1695.89	-3590.38	10279.196	1031
8145	0.07	-7.31	-0.01	-1695.58	-3590.52	10279.203	1031
8150	0.36	-7.30	0.06	-1695.75	-3590.37	10279.204	1031
8155	0.61	-7.19	0.11	-1695.51	-3590.22	10279.212	1031
8160	0.55	-7.12	0.13	-1695.20	-3589.73	10279.217	1031
8165	0.62	-7.59	0.04	-1694.80	-3589.17	10279.219	1031
8170	0.67	-7.89	0.03	-1694.06	-3588.33	10279.227	1031
8175	0.78	-7.42	0.17	-1694.06	-3588.26	10279.231	1031
8180	0.46	-7.59	0.20	-1693.52	-3588.25	10279.234	1031
8185	0.14	-7.30	0.30	-1693.20	-3588.28	10279.242	1031
8190	0.86	-7.97	0.03	-1693.28	-3588.13	10279.248	1031
8195	0.71	-7.61	0.17	-1693.15	-3587.94	10279.250	1031
8200	0.63	-7.65	0.13	-1693.24	-3588.04	10279.255	1031
8205	0.56	-7.56	0.23	-1692.92	-3587.49	10279.260	1031
8210	1.09	-7.80	0.28	-1691.16	-3585.65	10279.266	1031
8215	0.42	-7.67	0.41	-1690.90	-3585.49	10279.271	1031
8220	1.13	-7.73	0.41	-1690.76	-3585.38	10279.276	1031
8225	0.58	-8.15	0.24	-1690.81	-3585.49	10279.281	1031
8230	0.51	-8.24	0.36	-1689.53	-3584.55	10279.288	1031
8235	0.74	-7.94	0.40	-1689.61	-3584.25	10279.291	1031
8240	0.81	-8.34	0.34	-1689.31	-3584.19	10279.296	1031
8245	0.51	-8.47	0.29	-1689.53	-3584.12	10279.298	1031
8250	0.97	-8.76	0.29	-1688.30	-3583.33	10279.307	1031
8255	1.06	-8.28	0.42	-1688.16	-3582.98	10279.311	1031
8260	0.72	-8.58	0.37	-1688.16	-3582.88	10279.315	1031
8265	1.14	-8.89	0.27	-1688.40	-3582.77	10279.321	1031
8270	0.82	-8.71	0.38	-1687.56	-3581.97	10279.327	1031
8275	0.92	-8.73	0.40	-1686.83	-3581.56	10279.329	1031
8280	1.06	-8.97	0.30	-1686.86	-3581.43	10279.337	1031
8285	0.72	-8.81	0.41	-1686.55	-3581.33	10279.342	1031
8290	1.00	-9.00	0.40	-1686.00	-3580.56	10279.344	1031
8295	0.78	-9.02	0.47	-1685.36	-3579.82	10279.352	1031
8300	0.87	-9.09	0.37	-1685.56	-3579.90	10279.357	1031
8305	0.46	-9.19	0.43	-1685.53	-3579.93	10279.359	1031
8310	0.89	-9.02	0.56	-1684.74	-3578.87	10279.366	1031
8315	0.73	-8.93	0.57	-1683.64	-3578.35	10279.373	1031
8320	1.08	-9.03	0.49	-1683.65	-3578.69	10279.375	1031
8325	0.60	-9.35	0.41	-1683.75	-3578.13	10279.382	1031
8330	0.26	-8.95	0.62	-1683.53	-3578.45	10279.386	1031
8335	0.52	-9.56	0.46	-1682.53	-3577.35	10279.391	1031
8340	0.55	-9.62	0.56	-1682.40	-3577.12	10279.396	1031
8345	0.75	-9.95	0.52	-1681.55	-3576.35	10279.402	1031
8350	0.36	-9.78	0.59	-1681.44	-3576.63	10279.406	1031
8355	0.59	-10.06	0.49	-1681.32	-3576.31	10279.409	1031
8360	1.18	-10.07	0.51	-1681.29	-3576.43	10279.415	1031
8365	0.66	-9.90	0.57	-1681.57	-3576.50	10279.422	1031
8370	0.41	-10.26	0.51	-1681.36	-3576.64	10279.425	1031
8375	0.89	-10.05	0.53	-1681.32	-3576.28	10279.433	1031
8380	0.72	-10.18	0.48	-1681.36	-3576.20	10279.436	1031
8385	0.90	-9.64	0.67	-1681.08	-3576.33	10279.441	1031
8390	0.80	-9.79	0.57	-1681.12	-3576.12	10279.447	1031
8395	0.85	-10.62	0.52	-1678.35	-3573.98	10279.452	1031
8400	0.78	-10.18	0.75	-1677.41	-3573.28	10279.454	1031
8405	0.74	-10.59	0.66	-1677.56	-3572.99	10279.462	1031
8410	0.59	-10.40	0.73	-1677.46	-3573.03	10279.467	1031
8415	0.81	-10.78	0.60	-1677.17	-3572.83	10279.470	1031
8420	0.57	-11.11	0.62	-1676.33	-3571.85	10279.478	1031
8425	0.85	-11.36	0.57	-1676.14	-3571.46	10279.482	1031
8430	0.84	-10.68	0.83	-1675.50	-3571.04	10279.485	1031
8435	0.81	-11.00	0.74	-1675.21	-3570.95	10279.491	1031
8440	0.92	-10.80	0.83	-1675.60	-3571.18	10279.498	1031
8445	1.08	-10.96	0.71	-1675.39	-3570.65	10279.500	1031
8450	0.69	-10.86	0.87	-1674.03	-3569.15	10279.507	1031
8455	1.12	-10.80	0.82	-1673.97	-3569.10	10279.509	1031
8460	0.82	-10.99	0.81	-1673.76	-3569.20	10279.515	1031
8465	0.71	-11.03	0.74	-1673.91	-3569.34	10279.521	1031
8470	0.95	-10.98	0.85	-1672.08	-3569.39	10279.528	1031
8475	0.78	-11.13	0.82	-1672.37	-3569.41	10279.530	1031
8480	0.93	-11.23	0.77	-1672.24	-3569.71	10279.534	1030
8485	0.66	-11.35	0.75	-1672.40	-3569.13	10279.541	1030
8490	0.91	-10.90	0.83	-1673.86	-3569.16	10279.547	1030
8495	0.86	-11.04	0.76	-1673.67	-3569.23	10279.550	1030
8500	1.09	-10.71	0.82	-1673.78	-3569.35	10279.557	1030
8505	0.62	-11.01	0.77	-1673.70	-3569.26	10279.561	1030
8510	0.70	-11.04	0.64	-1675.31	-3570.65	10279.569	1030
8515	1.12	-11.10	0.60	-1675.57	-3570.42	10279.571	1030
8520	0.33	-10.88	0.80	-1675.44	-3570.32	10279.577	1030
8525	0.62	-10.94	0.76	-1675.30	-3570.27	10279.578	1030
8530	0.07	-10.46	0.78	-1675.93	-3571.63	10279.588	1030
8535	1.04	-10.41	0.68	-1676.51	-3571.53	10279.592	1030
8540	0.41	-10.38	0.76	-1676.56	-3571.94	10279.594	1030
8545	0.77	-10.75	0.57	-1676.50	-3572.03	10279.602	1030
8550	0.71	-10.13	0.77	-1677.11	-3572.42	10279.606	1030
8555	0.94	-10.60	0.50	-1677.87	-3572.94	10279.610	1030
8560	0.89	-10.22	0.58	-1678.26	-3573.22	10279.618	1030
8565	0.40	-10.22	0.58	-1678.74	-3573.89	10279.622	1030
8570	1.12	-10.16	0.53	-1678.93	-3573.83	10279.625	1030
8575	0.72	-10.04	0.54	-1679.15	-3574.15	10279.632	1030
8580	0.59	-10.09	0.57	-1679.06	-3574.48	10279.636	1030
8585	1.03	-10.05	0.48	-1679.38	-3574.44	10279.641	1030
8590	0.95	-10.05	0.55	-1679.64	-3574.54	10279.645	1030
8595	0.91	-9.70	0.52	-1680.72	-3575.46	10279.653	1030
8600	0.73	-9.88	0.47	-1680.84	-3575.75	10279.656	1030
8605	0.69	-9.79	0.54	-1680.71	-3575.80	10279.663	1030
8610	0.52	-9.68	0.59	-1680.88	-3575.58	10279.666	1030
8615	1.29	-9.51	0.47	-1682.11	-3575.93	10279.671	1030
8620	0.66	-9.76	0.46	-1682.36	-3575.67	10279.674	1030
8625	0.88	-8.76	0.74	-1682.89	-3576.37	10279.683	1030
8630	1.08	-9.46	0.44	-1683.07	-3576.01	10279.686	1030
8635	0.88	-9.14	0.57	-1682.88	-3576.01	10279.692	1030
8640	0.66	-9.35	0.50	-1682.77	-3576.38	10279.697	1030
8645	0.63	-9.15	0.46	-1684.34	-3577.45	10279.703	1030
8650	0.31	-8.90	0.53	-1684.29	-3577.75	10279.704	1030
8655	0.82	-8.87	0.48	-1684.30	-3577.63	10279.712	1030
8660	0.68	-9.11	0.40	-1684.32	-3577.90	10279.717	1030
8665	0.40	-8.99	0.39	-1685.18	-3578.73	10279.719	1030
8670	0.80	-9.51	0.20	-1685.97	-3579.47	10279.727	1030
8675	0.59	-8.83	0.43	-1685.88	-3579.26	10279.732	1030
8680	1.11	-8.98	0.34	-1685.81	-3579.41	10279.734	1030
8685	1.28	-8.94	0.38	-1685.70	-3579.31	10279.741	1030
8690	0.72	-9.23	0.32	-1686.11	-3579.34	10279.748	1030
8695	1.23	-9.26	0.23	-1686.34	-3579.83	10279.750	1030
8700	0.64	-8.56	0.33	-1687.58	-3581.20	10279.755	1030
8705	0.83	-8.67	0.30	-1687.82	-3581.54	10279.761	1030
8710	0.64	-8.48	0.34	-1688.44	-3582.07	10279.766	1030
8715	0.71	-8.66	0.26	-1688.51	-3581.93	10279.771	1030
8720	1.05	-8.29	0.32	-1688.71	-3582.12	10279.778	1030
8725	0.51	-8.46	0.32	-1688.81	-3582.13	10279.781	1030
8730	0.75	-8.11	0.28	-1690.22	-3583.15	10279.784	1030
8735	0.50	-7.64	0.42	-1690.09	-3583.15	10279.790	1030
8740	0.46	-8.35	0.07	-1691.03	-3584.36	10279.797	1030
8745	0.65	-7.88	0.26	-1690.70	-3584.40	10279.799	1030
8750	0.65	-7.77	0.30	-1691.03	-3584.22	10279.808	1030
8755	0.44	-7.77	0.31	-1690.83	-3584.23	10279.811	1030
8760	0.84	-7.53	0.21	-1692.28	-3585.61	10279.818	1030
8765	0.42	-7.83	0.16	-1692.08	-3585.67	10279.821	1030
8770	0.54	-7.62	0.21	-1692.03	-3585.20	10279.827	1030
8775	0.95	-7.61	0.20	-1692.30	-3585.48	10279.828	1030
8780	0.09	-6.89	0.35	-1693.56	-3586.74	10279.838	1030
8785	0.52	-7.42	0.14	-1693.43	-3586.82	10279.842	1030
8790	0.32	-7.06	0.25	-1693.56	-3586.82	10279.844	1030
8795	0.82	-6.99	0.19	-1693.73	-3586.82	10279.852	1030
8800	0.30	-6.58	0.37	-1694.51	-3587.73	10279.856	1030
8805	0.66	-6.88	0.14	-1695.07	-3588.16	10279.859	1030
8810	0.69	-6.60	0.18	-1694.99	-3588.78	10279.866	1030
8815	0.51	-6.69	0.10	-1695.73	-3589.10	10279.872	1030
8820	0.18	-6.78	0.12	-1695.66	-3589.14	10279.875	1030
8825	0.81	-6.60	0.13	-1695.57	-3589.58	10279.882	1030
8830	1.06	-6.29	0.18	-1695.91	-3589.34	10279.884	1030
8835	0.75	-6.57	0.02	-1696.85	-3589.01	10279.891	1030
8840	0.74	-6.43	0.05	-1697.02	-3589.66	10279.896	1030
8845	0.71	-6.79	-0.11	-1698.08	-3589.82	10279.903	1030
8850	-0.02	-6.38	0.07	-1697.85	-3590.27	10279.906	1030
8855	0.71	-6.32	0.03	-1697.89	-3590.08	10279.910	1030
8860	0.75	-6.39	0.04	-1697.78	-3589.97	10279.915	1030
8865	0.20	-6.39	-0.02	-1699.07	-3590.88	10279.922	1030
8870	0.61	-6.09	0.12	-1699.03	-3591.45	10279.923	1030
8875	0.15	-6.49	0.01	-1699.25	-3591.42	10279.933	1030
8880	0.61	-6.14	0.04	-1699.06	-3591.15	10279.936	1030
8885	0.59	-5.19	0.16	-1700.24	-3592.34	10279.941	1030
8890	0.62	-5.65	-0.02	-1700.46	-3592.50	10279.947	1030
8895	0.49	-5.73	-0.18	-1701.88	-3593.00	10279.953	1030
8900	0.45	-5.85	-0.13	-1701.32	-3593.01	10279.954	1030
8905	0.50	-5.62	-0.04	-1701.24	-3593.07	10279.962	1030
8910	0.46	-5.18	0.08	-1701.29	-3593.09	10279.967	1030
8915	0.01	-5.91	-0.15	-1702.41	-3592.97	10279.970	1030
8920	0.62	-6.19	-0.27	-1703.00	-3593.13	10279.977	1030
8925	0.80	-5.23	0.01	-1702.86	-3593.04	10279.982	1030
8930	0.45	-5.63	-0.10	-1702.76	-3593.10	10279.984	1030
8935	0.88	-5.23	-0.02	-1702.97	-3592.90	10279.991	1030
8940	0.54	-5.25	0.00	-1703.06	-3593.38	10279.998	1030
8945	0.37	-5.43	-0.08	-1703.80	-3593.78	10280.000	1030
8950	0.16	-5.22	-0.19	-1705.24	-3595.42	10280.005	1030
8955	0.32	-4.71	-0.12	-1705.21	-3595.59	10280.012	1030
8960	0.91	-4.99	-0.25	-1705.65	-3596.38	10280.016	1030
8965	0.72	-4.77	-0.15	-1705.79	-3596.32	10280.021	1030
8970	0.41	-4.92	-0.23	-1705.59	-3596.35	10280.026	1030
8975	0.64	-4.66	-0.18	-1705.88	-3596.76	10280.031	1030
8980	0.23	-4.12	-0.10	-1707.06	-3597.65	10280.037	1030
8985	0.07	-4.65	-0.25	-1707.07	-3597.87	10280.039	1030
8990	0.74	-4.79	-0.32	-1707.17	-3597.89	10280.046	1030
8995	0.47	-4.33	-0.21	-1707.28	-3597.95	10280.048	1030
9000	0.06	-4.32	-0.27	-1708.67	-3599.42	10280.056	1030
9005	0.73	-3.85	-0.21	-1708.79	-3599.21	10280.061	1030
9010	0.18	-4.05	-0.22	-1708.62	-3599.44	10280.068	1030
9015	0.63	-4.11	-0.24	-1708.93	-3599.58	10280.072	1030
9020	0.84	-4.42	-0.44	-1709.97	-3599.73	10280.077	1030
9025	0.59	-4.15	-0.33	-1710.02	-3599.90	10280.078	1030
9030	0.46	-4.20	-0.32	-1710.18	-3600.05	10280.087	1030
9035	0.72	-4.43	-0.44	-1710.06	-3600.04	10280.092	1030
9040	0.55	-3.76	-0.29	-1711.02	-3601.04	10280.098	1030
9045	0.83	-4.35	-0.53	-1710.87	-3600.72	10280.103	1030
9050	0.53	-4.57	-0.53	-1710.99	-3600.94	10280.107	1030
9055	0.67	-4.33	-0.48	-1710.56	-3601.01	10280.109	1030
9060	0.04	-3.58	-0.29	-1711.61	-3601.56	10280.116	1030
9065	0.27	-3.72	-0.38	-1713.04	-3602.90	10280.123	1030
9070	-0.10	-4.12	-0.41	-1713.00	-3603.03	10280.125	1030
9075	0.31	-4.04	-0.45	-1712.95	-3603.33	10280.130	1030
9080	0.96	-3.53	-0.43	-1713.64	-3603.26	10280.138	1030
9085	0.56	-3.50	-0.49	-1714.55	-3604.31	10280.141	1030
9090	0.27	-3.79	-0.54	-1714.36	-3604.02	10280.146	1030
9095	0.25	-3.78	-0.53	-1714.60	-3604.79	10280.153	1030
9100	0.64	-3.35	-0.41	-1714.49	-3604.65	10280.156	1030
9105	0.64	-3.34	-0.45	-1714.61	-3604.86	10280.163	1030
9110	0.54	-3.22	-0.43	-1714.65	-3604.96	10280.165	1030
9115	0.74	-2.91	-0.51	-1716.34	-3606.78	10280.171	1030
9120	0.43	-3.54	-0.68	-1716.45	-3607.27	10280.174	1030
9125	0.36	-3.26	-0.79	-1717.34	-3607.77	10280.181	1030
9130	1.01	-2.76	-0.62	-1717.38	-3607.49	10280.186	1030
9135	0.64	-2.79	-0.58	-1717.47	-3607.74	10280.189	1030
9140	0.52	-2.78	-0.62	-1717.08	-3607.67	10280.196	1030
9145	0.53	-3.30	-0.85	-1718.44	-3609.25	10280.202	1030
9150	-0.02	-2.73	-0.59	-1718.68	-3609.22	10280.204	1030
9155	0.50	-2.90	-0.69	-1718.33	-3609.00	10280.213	1030
9160	0.49	-2.89	-0.67	-1718.73	-3609.35	10280.217	1030
9165	0.56	-2.77	-0.62	-1719.91	-3609.22	10280.219	1030
9170	-0.01	-3.36	-0.80	-1720.28	-3609.39	10280.227	1030
9175	0.49	-3.55	-0.85	-1720.83	-3609.33	10280.233	1030
9180	0.36	-2.79	-0.71	-1721.15	-3609.08	10280.234	1030
9185	0.51	-2.33	-0.63	-1721.03	-3609.59	10280.241	1030
9190	0.37	-2.05	-0.57	-1721.04	-3609.65	10280.248	1030
9195	0.62	-2.30	-0.99	-1722.93	-3611.48	10280.253	1030
9200	0.58	-2.55	-0.91	-1722.63	-3611.37	10280.256	1030
9205	0.85	-2.02	-0.75	-1722.90	-3611.42	10280.264	1030
9210	0.00	-1.92	-0.73	-1722.60	-3611.90	10280.265	1030
9215	-0.10	-2.11	-0.85	-1722.83	-3612.23	10280.271	1030
9220	-0.25	-1.73	-0.76	-1723.78	-3613.29	10280.278	1030
9225	0.22	-2.08	-0.92	-1723.75	-3613.21	10280.281	1031
9230	0.21	-1.63	-0.78	-1723.70	-3613.46	10280.285	1031
9235	0.38	-1.87	-0.91	-1723.85	-3613.75	10280.289	1031
9240	0.37	-1.59	-0.74	-1722.75	-3613.62	10280.297	1031
9245	0.41	-2.26	-0.92	-1722.57	-3613.74	10280.301	1031
9250	0.41	-1.98	-0.81	-1722.26	-3613.74	10280.307	1031
9255	0.38	-2.17	-0.91	-1722.49	-3613.90	10280.311	1031
9260	-0.06	-2.38	-0.82	-1721.28	-3613.08	10280.318	1031
9265	0.54	-1.94	-0.74	-1721.25	-3612.39	10280.322	1031
9270	-0.12	-2.75	-0.87	-1721.59	-3612.29	10280.328	1031
9275	0.10	-2.54	-0.88	-1721.49	-3612.51	10280.328	1031
9280	0.37	-2.40	-0.78	-1720.04	-3611.30	10280.337	1031
9285	0.13	-2.64	-0.83	-1719.68	-3611.44	10280.342	1031
9290	1.20	-2.60	-0.81	-1719.08	-3610.07	10280.348	1031
9295	0.36	-2.84	-0.77	-1718.83	-3610.61	10280.351	1031
9300	0.39	-2.46	-0.74	-1718.97	-3610.62	10280.357	1031
9305	0.71	-2.00	-0.59	-1718.85	-3610.53	10280.359	1031
9310	0.49	-2.42	-0.69	-1718.58	-3610.08	10280.367	1031
9315	0.63	-2.37	-0.55	-1717.51	-3609.33	10280.373	1031
9320	0.19	-2.96	-0.70	-1717.52	-3609.37	10280.375	1031
9325	0.10	-2.76	-0.57	-1717.72	-3609.46	10280.381	1031
9330	0.02	-3.08	-0.68	-1717.40	-3609.34	10280.386	1031
9335	0.11	-3.03	-0.55	-1716.19	-3608.01	10280.391	1031
9340	0.81	-3.11	-0.62	-1715.95	-3607.46	10280.396	1031
9345	0.39	-3.38	-0.61	-1715.53	-3607.02	10280.402	1031
9350	0.34	-2.99	-0.52	-1715.35	-3606.93	10280.405	1031
9355	0.91	-3.83	-0.88	-1715.35	-3607.25	10280.412	1031
9360	0.39	-3.26	-0.70	-1715.40	-3607.02	10280.415	1031
9365	0.29	-3.53	-0.67	-1714.19	-3607.04	10280.421	1031
9370	0.10	-3.09	-0.46	-1714.22	-3606.79	10280.423	1031
9375	0.50	-3.30	-0.51	-1713.45	-3606.17	10280.432	1031
9380	0.12	-3.55	-0.56	-1713.43	-3606.05	10280.436	1031
9385	0.31	-3.58	-0.57	-1713.72	-3606.01	10280.441	1031
9390	0.72	-3.65	-0.60	-1713.49	-3606.04	10280.447	1031
9395	1.09	-4.09	-0.67	-1711.79	-3604.71	10280.453	1031
9400	0.59	-3.90	-0.53	-1712.05	-3605.16	10280.454	1031
9405	0.52	-3.49	-0.45	-1712.11	-3604.83	10280.462	1031
9410	0.27	-3.71	-0.49	-1711.91	-3604.94	10280.467	1031
9415	0.60	-3.72	-0.46	-1710.68	-3603.72	10280.473	1031
9420	0.56	-3.85	-0.43	-1710.62	-3603.40	10280.478	1031
9425	0.58	-3.80	-0.48	-1710.22	-3603.47	10280.482	1031
9430	0.38	-3.20	-0.20	-1710.52	-3603.39	10280.484	1031
9435	0.90	-3.81	-0.40	-1710.09	-3603.34	10280.491	1031
9440	0.53	-3.87	-0.34	-1709.12	-3603.47	10280.498	1031
9445	0.80	-4.04	-0.34	-1708.93	-3602.94	10280.500	1031
9450	0.53	-4.15	-0.36	-1709.29	-3603.45	10280.505	1031
9455	0.23	-4.58	-0.49	-1709.41	-3603.67	10280.509	1031
9460	0.29	-3.86	-0.20	-1707.75	-3601.67	10280.516	1031
9465	0.31	-4.53	-0.38	-1707.45	-3601.86	10280.521	1031
9470	0.50	-3.88	-0.21	-1707.52	-3602.10	10280.526	1031
9475	0.87	-4.09	-0.28	-1707.55	-3601.66	10280.531	1031
9480	0.47	-4.90	-0.36	-1705.77	-3599.91	10280.538	1031
9485	0.60	-4.44	-0.23	-1706.08	-3600.55	10280.540	1031
9490	0.37	-4.09	-0.10	-1706.24	-3600.37	10280.548	1031
9495	0.92	-4.33	-0.21	-1706.24	-3600.47	10280.548	1031
9500	0.25	-4.81	-0.22	-1704.85	-3599.60	10280.558	1031
9505	0.64	-4.75	-0.19	-1704.82	-3598.93	10280.561	1031
9510	0.32	-4.82	-0.12	-1703.95	-3598.52	10280.569	1031
9515	0.36	-5.18	-0.18	-1703.82	-3598.54	10280.572	1031
9520	0.34	-5.37	-0.28	-1704.09	-3598.52	10280.577	1031
9525	0.59	-5.12	-0.22	-1703.84	-3598.55	10280.578	1031
9530	0.45	-5.26	-0.15	-1703.10	-3597.60	10280.586	1031
9535	0.42	-5.34	-0.09	-1702.54	-3597.03	10280.592	1031
9540	0.38	-5.47	-0.09	-1702.47	-3596.77	10280.594	1031
9545	0.47	-5.86	-0.24	-1702.42	-3596.79	10280.601	1031
9550	0.94	-5.87	-0.26	-1702.56	-3596.34	10280.606	1031
9555	0.31	-6.12	-0.17	-1701.32	-3595.25	10280.609	1031
9560	0.86	-6.09	-0.18	-1701.43	-3595.11	10280.616	1031
9565	0.54	-5.62	-0.00	-1701.14	-3595.10	10280.622	1031
9570	0.71	-5.61	-0.06	-1701.20	-3595.07	10280.625	1031
9575	-0.04	-5.93	-0.10	-1701.10	-3594.98	10280.632	1031
9580	0.98	-5.69	-0.08	-1701.13	-3594.74	10280.635	1031
9585	1.05	-5.41	0.02	-1701.03	-3594.70	10280.641	1031
9590	0.57	-5.46	0.04	-1700.87	-3594.55	10280.647	1031
9595	0.44	-6.19	-0.00	-1698.71	-3592.17	10280.651	1031
9600	0.69	-6.98	-0.24	-1698.46	-3592.41	10280.656	1031
9605	0.11	-6.70	-0.12	-1698.34	-3592.04	10280.663	1031
9610	0.48	-5.96	0.07	-1698.52	-3591.88	10280.666	1031
9615	0.29	-5.96	0.05	-1698.40	-3591.69	10280.672	1031
9620	0.82	-6.04	-0.01	-1698.24	-3591.72	10280.674	1031
9625	0.61	-6.26	0.06	-1696.76	-3590.30	10280.680	1031
9630	0.90	-6.24	0.18	-1696.13	-3589.78	10280.687	1031
9635	-0.71	-5.53	0.49	-1696.16	-3589.04	10280.693	1031
9640	0.73	-6.19	0.19	-1696.18	-3589.54	10280.697	1031
9645	0.98	-6.63	0.06	-1695.93	-3589.70	10280.702	1031
9650	0.75	-6.63	0.11	-1696.06	-3589.62	10280.704	1031
9655	0.70	-7.02	0.13	-1694.95	-3588.56	10280.710	1031
9660	0.21	-7.09	0.19	-1694.03	-3587.74	10280.717	1031
9665	0.59	-7.13	0.18	-1693.71	-3587.28	10280.719	1031
9670	0.31	-7.46	0.14	-1693.91	-3587.46	10280.728	1031
9675	1.17	-7.33	0.10	-1693.74	-3587.36	10280.731	1031
9680	1.04	-7.08	0.18	-1694.26	-3587.27	10280.734	1031
9685	0.75	-7.26	0.24	-1693.40	-3586.40	10280.741	1031
9690	0.93	-7.79	0.14	-1692.21	-3585.48	10280.749	1031
9695	0.73	-7.37	0.32	-1692.27	-3585.08	10280.750	1031
9700	0.22	-7.59	0.24	-1692.06	-3585.03	10280.755	1031
9705	1.30	-7.57	0.19	-1691.96	-3584.93	10280.760	1031
9710	0.52	-7.48	0.27	-1691.95	-3585.06	10280.766	1031
9715	0.97	-7.28	0.26	-1691.94	-3585.18	10280.771	1031
9720	0.61	-7.56	0.19	-1691.82	-3585.09	10280.776	1031
9725	0.29	-7.48	0.21	-1691.74	-3585.23	10280.781	1031
9730	0.99	-7.54	0.29	-1690.48	-3583.81	10280.784	1031
9735	0.77	-7.94	0.21	-1690.17	-3583.81	10280.791	1031
9740	0.70	-7.36	0.44	-1690.33	-3584.15	10280.797	1031
9745	0.74	-7.21	0.41	-1690.42	-3583.60	10280.801	1031
9750	0.37	-7.87	0.24	-1690.13	-3583.77	10280.806	1031
9755	0.92	-7.68	0.25	-1690.15	-3583.60	10280.811	1031
9760	0.81	-7.70	0.41	-1688.35	-3582.08	10280.817	1031
9765	0.18	-8.04	0.42	-1687.17	-3580.73	10280.820	1031
9770	-0.26	-7.90	0.58	-1686.85	-3580.78	10280.828	1031
9775	0.54	-8.41	0.37	-1687.07	-3580.77	10280.828	1031
9780	0.74	-8.07	0.45	-1687.24	-3580.53	10280.837	1031
9785	0.66	-8.46	0.37	-1687.04	-3580.43	10280.842	1031
9790	0.65	-8.60	0.42	-1686.11	-3580.37	10280.844	1031
9795	0.94	-9.25	0.25	-1685.03	-3580.57	10280.851	1031
9800	0.47	-8.81	0.41	-1684.84	-3580.33	10280.857	1031
9805	0.51	-8.74	0.43	-1685.16	-3580.31	10280.859	1031
9810	0.45	-8.88	0.41	-1684.81	-3580.14	10280.866	1031
9815	0.96	-8.46	0.52	-1684.82	-3579.93	10280.873	1031
9820	0.85	-8.46	0.61	-1684.02	-3579.33	10280.875	1031
9825	0.67	-9.27	0.50	-1682.85	-3578.21	10280.880	1031
9830	0.14	-9.06	0.61	-1682.71	-3578.17	10280.888	1031
9835	0.68	-9.48	0.40	-1682.79	-3577.92	10280.891	1031
9840	0.97	-9.26	0.47	-1682.67	-3578.18	10280.896	1031
9845	0.54	-9.10	0.50	-1682.67	-3577.94	10280.901	1031
9850	1.00	-9.44	0.36	-1682.56	-3577.57	10280.906	1031
9855	0.43	-9.31	0.64	-1680.70	-3576.48	10280.909	1031
9860	0.37	-9.11	0.68	-1680.52	-3576.15	10280.915	1031
9865	0.93	-9.28	0.57	-1680.53	-3575.54	10280.921	1031
9870	0.64	-9.33	0.66	-1680.41	-3575.57	10280.923	1031
9875	1.05	-9.76	0.46	-1680.52	-3575.86	10280.932	1031
9880	0.80	-9.58	0.55	-1680.31	-3575.77	10280.936	1031
9885	0.67	-9.34	0.64	-1680.37	-3575.64	10280.938	1031
9890	0.86	-9.21	0.71	-1679.80	-3575.66	10280.946	1031
9895	0.37	-9.80	0.80	-1677.68	-3573.35	10280.951	1031
9900	1.05	-9.89	0.74	-1677.39	-3573.25	10280.954	1031
9905	1.19	-9.59	0.82	-1677.09	-3573.09	10280.963	1031
9910	1.04	-10.16	0.70	-1677.30	-3573.16	10280.967	1031
9915	0.87	-9.91	0.85	-1676.95	-3572.94	10280.969	1031
9920	0.51	-9.79	0.81	-1677.25	-3573.24	10280.977	1031
9925	0.53	-10.03	0.83	-1675.86	-3571.61	10280.982	1031
9930	1.00	-10.57	0.72	-1675.32	-3571.05	10280.984	1031
9935	0.38	-10.94	0.64	-1675.20	-3571.07	10280.993	1031
9940	0.09	-10.61	0.77	-1675.14	-3571.00	10280.997	1031
9945	0.92	-10.24	0.76	-1675.43	-3571.11	10281.000	1031
9950	0.78	-10.03	0.88	-1675.36	-3570.81	10281.006	1031
9955	0.55	-10.58	0.81	-1673.97	-3571.03	10281.013	1031
9960	0.76	-10.53	0.89	-1673.09	-3571.12	10281.016	1031
9965	1.12	-10.29	0.90	-1672.79	-3570.72	10281.022	1031
9970	0.32	-10.86	0.77	-1673.10	-3570.87	10281.026	1031
9975	0.65	-10.64	0.83	-1673.22	-3570.57	10281.030	1031
9980	0.74	-10.71	0.85	-1672.67	-3570.34	10281.035	1031
[truncated: 117,328 more rows]
