# Supplementary material for: Structural characterization of the saxitoxin-targeting APTSTX1 aptamer using optical tweezers and molecular dynamics simulations
Source: PLoS One. 2019 Nov 7;14(11):e0222468. doi: 10.1371/journal.pone.0222468 (PMC6837747; doi:10.1371/journal.pone.0222468)
Supplement: S2 File — Data repository, aptamer under magnesium. (ZIP) [file pone.0222468.s006.zip › Mg/Mg/October/241015/1bCOM.C∩Çâ%B6%C7∩Çï8%B6%C7∩Çæ]

59810	   maxForce-limit
60715	   minForce-limit
61555	   maxForce-limit
62115	tempA = 22.723	tempB = 23.094
62375	   minForce-limit
63145	   maxForce-limit
63960	   minForce-limit
