# Supplementary material for: Structural characterization of the saxitoxin-targeting APTSTX1 aptamer using optical tweezers and molecular dynamics simulations
Source: PLoS One. 2019 Nov 7;14(11):e0222468. doi: 10.1371/journal.pone.0222468 (PMC6837747; doi:10.1371/journal.pone.0222468)
Supplement: S2 File — Data repository, aptamer under magnesium. (ZIP) [file pone.0222468.s006.zip › Mg/Mg/October/241015/1bCOM.[∩Çƒ[%C6∩Çï8%B6%C7∩Çæ]

445	maxForce-limit
1285	minForce-limit
1880	tempA = 22.735	tempB = 23.083
2130	maxForce-limit
2930	minForce-limit
3690	maxForce-limit
4450	minForce-limit
5275	maxForce-limit
6070	minForce-limit
6870	maxForce-limit
7645	minForce-limit
8475	maxForce-limit
9225	minForce-limit
10075	maxForce-limit
11010	minForce-limit
11945	tempA = 22.742	tempB = 23.090
maxForce-limit
12805	minForce-limit
13630	maxForce-limit
14410	minForce-limit
15180	maxForce-limit
16030	minForce-limit
16915	maxForce-limit
17665	minForce-limit
18425	maxForce-limit
19165	minForce-limit
19935	maxForce-limit
20750	minForce-limit
21530	maxForce-limit
21945	tempA = 22.734	tempB = 23.088
22310	minForce-limit
23115	maxForce-limit
23930	minForce-limit
24770	maxForce-limit
25575	minForce-limit
26355	maxForce-limit
27115	minForce-limit
27835	maxForce-limit
28645	minForce-limit
29465	maxForce-limit
30260	minForce-limit
31050	maxForce-limit
31810	minForce-limit
32010	tempA = 22.735	tempB = 23.080
32595	maxForce-limit
33375	minForce-limit
34190	maxForce-limit
35000	minForce-limit
35805	maxForce-limit
36595	minForce-limit
37355	maxForce-limit
38105	minForce-limit
38895	maxForce-limit
39640	minForce-limit
40430	maxForce-limit
41285	minForce-limit
42045	maxForce-limit
42065	tempA = 22.731	tempB = 23.081
42795	minForce-limit
43585	maxForce-limit
44380	minForce-limit
45165	maxForce-limit
46055	minForce-limit
46845	maxForce-limit
47610	minForce-limit
48375	maxForce-limit
49155	minForce-limit
50015	maxForce-limit
50830	minForce-limit
51650	maxForce-limit
52070	tempA = 22.729	tempB = 23.075
52400	minForce-limit
53245	maxForce-limit
54055	minForce-limit
54825	maxForce-limit
55605	minForce-limit
56375	maxForce-limit
57185	minForce-limit
58015	maxForce-limit
58890	minForce-limit
