# Supplementary material for: Structural characterization of the saxitoxin-targeting APTSTX1 aptamer using optical tweezers and molecular dynamics simulations
Source: PLoS One. 2019 Nov 7;14(11):e0222468. doi: 10.1371/journal.pone.0222468 (PMC6837747; doi:10.1371/journal.pone.0222468)
Supplement: S2 File — Data repository, aptamer under magnesium. (ZIP) [file pone.0222468.s006.zip › Mg/Mg/October/241015/1bCOM.∩Çâ]

64785	maxForce-limit
65550	minForce-limit
66375	maxForce-limit
67145	minForce-limit
67905	maxForce-limit
68625	minForce-limit
69350	maxForce-limit
70150	minForce-limit
70920	maxForce-limit
71670	minForce-limit
72120	tempA = 22.734	tempB = 23.081
72870	maxForce-limit
74265	minForce-limit
75720	maxForce-limit
77080	minForce-limit
78415	maxForce-limit
79580	minForce-limit
80850	maxForce-limit
82125	minForce-limit
82165	tempA = 22.729	tempB = 23.089
83395	maxForce-limit
84570	minForce-limit
85945	maxForce-limit
87165	minForce-limit
88445	maxForce-limit
89715	minForce-limit
90925	maxForce-limit
92090	minForce-limit
92215	tempA = 22.733	tempB = 23.074
93330	maxForce-limit
94565	minForce-limit
95835	maxForce-limit
97080	minForce-limit
98285	maxForce-limit
99505	minForce-limit
100670	maxForce-limit
101920	minForce-limit
102235	tempA = 22.734	tempB = 23.082
103215	maxForce-limit
104545	minForce-limit
105935	maxForce-limit
107240	minForce-limit
108525	maxForce-limit
109735	minForce-limit
110970	maxForce-limit
112170	minForce-limit
112300	tempA = 22.734	tempB = 23.089
113455	maxForce-limit
114685	minForce-limit
115910	maxForce-limit
117160	minForce-limit
118380	maxForce-limit
119590	minForce-limit
120820	maxForce-limit
122035	minForce-limit
122310	tempA = 22.741	tempB = 23.088
123300	maxForce-limit
124495	minForce-limit
125745	maxForce-limit
126965	minForce-limit
128225	maxForce-limit
129440	minForce-limit
130725	maxForce-limit
131900	minForce-limit
132370	tempA = 22.735	tempB = 23.086
133090	maxForce-limit
134335	minForce-limit
135540	maxForce-limit
136770	minForce-limit
137935	maxForce-limit
139170	minForce-limit
140400	maxForce-limit
141610	minForce-limit
142425	tempA = 22.741	tempB = 23.081
142810	maxForce-limit
144045	minForce-limit
145225	maxForce-limit
146400	minForce-limit
147625	maxForce-limit
148875	minForce-limit
150145	maxForce-limit
151395	minForce-limit
152445	tempA = 22.742	tempB = 23.087
152615	maxForce-limit
153880	minForce-limit
155065	maxForce-limit
156375	minForce-limit
157585	maxForce-limit
158905	minForce-limit
160175	maxForce-limit
161435	minForce-limit
162505	tempA = 22.729	tempB = 23.081
162705	maxForce-limit
163940	minForce-limit
165130	maxForce-limit
166460	minForce-limit
167660	maxForce-limit
168860	minForce-limit
170030	maxForce-limit
171205	minForce-limit
172500	maxForce-limit
172570	tempA = 22.737	tempB = 23.093
173755	minForce-limit
174955	maxForce-limit
176200	minForce-limit
177370	maxForce-limit
178620	minForce-limit
179880	maxForce-limit
181180	minForce-limit
182430	maxForce-limit
182585	tempA = 22.736	tempB = 23.101
183720	minForce-limit
184970	maxForce-limit
186285	minForce-limit
187585	maxForce-limit
188910	minForce-limit
190125	maxForce-limit
191370	minForce-limit
192605	maxForce-limit
192635	tempA = 22.737	tempB = 23.084
193960	minForce-limit
195210	maxForce-limit
196520	minForce-limit
197830	maxForce-limit
199185	minForce-limit
200530	maxForce-limit
201920	minForce-limit
202645	tempA = 22.735	tempB = 23.088
203260	maxForce-limit
204715	minForce-limit
205985	maxForce-limit
207375	minForce-limit
208715	maxForce-limit
210110	minForce-limit
211390	maxForce-limit
212695	tempA = 22.742	tempB = 23.090
212800	minForce-limit
214125	maxForce-limit
215435	minForce-limit
216760	maxForce-limit
218115	minForce-limit
219445	maxForce-limit
220985	minForce-limit
222375	maxForce-limit
222760	tempA = 22.734	tempB = 23.088
223760	minForce-limit
225125	maxForce-limit
226480	minForce-limit
227855	maxForce-limit
229205	minForce-limit
230495	maxForce-limit
231850	minForce-limit
232765	tempA = 22.737	tempB = 23.083
233225	maxForce-limit
234650	minForce-limit
236005	maxForce-limit
237400	minForce-limit
238750	maxForce-limit
240205	minForce-limit
241640	maxForce-limit
242815	tempA = 22.736	tempB = 23.085
243130	minForce-limit
244510	maxForce-limit
246000	minForce-limit
247430	maxForce-limit
248905	minForce-limit
250395	maxForce-limit
251795	minForce-limit
252825	tempA = 22.719	tempB = 23.087
253230	maxForce-limit
254680	minForce-limit
256115	maxForce-limit
257590	minForce-limit
258945	maxForce-limit
260300	minForce-limit
261680	maxForce-limit
262875	tempA = 22.732	tempB = 23.095
263125	minForce-limit
264525	maxForce-limit
265795	minForce-limit
267175	maxForce-limit
268570	minForce-limit
269890	maxForce-limit
271260	minForce-limit
272560	maxForce-limit
272915	tempA = 22.748	tempB = 23.087
273900	minForce-limit
275210	maxForce-limit
276525	minForce-limit
277905	maxForce-limit
279270	minForce-limit
280720	maxForce-limit
282135	minForce-limit
282935	tempA = 22.742	tempB = 23.084
283450	maxForce-limit
284735	minForce-limit
286045	maxForce-limit
287450	minForce-limit
288850	maxForce-limit
290285	minForce-limit
291685	maxForce-limit
293010	tempA = 22.741	tempB = 23.096
293135	minForce-limit
294450	maxForce-limit
295905	minForce-limit
297340	maxForce-limit
298770	minForce-limit
300130	maxForce-limit
301475	minForce-limit
302965	maxForce-limit
303065	tempA = 22.747	tempB = 23.098
304445	minForce-limit
305890	maxForce-limit
307285	minForce-limit
308630	maxForce-limit
309990	minForce-limit
311325	maxForce-limit
312715	minForce-limit
313070	tempA = 22.720	tempB = 23.089
314040	maxForce-limit
315320	minForce-limit
316615	maxForce-limit
318010	minForce-limit
319375	maxForce-limit
320670	minForce-limit
322010	maxForce-limit
323135	tempA = 22.733	tempB = 23.077
323325	minForce-limit
324690	maxForce-limit
326060	minForce-limit
327420	maxForce-limit
328750	minForce-limit
330050	maxForce-limit
331375	minForce-limit
332705	maxForce-limit
333155	tempA = 22.720	tempB = 23.100
334055	minForce-limit
335425	maxForce-limit
336830	minForce-limit
338380	maxForce-limit
339635	minForce-limit
341055	maxForce-limit
342335	minForce-limit
343210	tempA = 22.735	tempB = 23.095
343780	maxForce-limit
345210	minForce-limit
346650	maxForce-limit
347910	minForce-limit
349205	maxForce-limit
350475	minForce-limit
351845	maxForce-limit
353205	minForce-limit
353255	tempA = 22.738	tempB = 23.095
355265	maxForce-limit
357255	minForce-limit
359385	maxForce-limit
361355	minForce-limit
363265	tempA = 22.743	tempB = 23.084
363425	maxForce-limit
365370	minForce-limit
367365	maxForce-limit
369305	minForce-limit
371385	maxForce-limit
373325	tempA = 22.734	tempB = 23.098
373430	minForce-limit
375450	maxForce-limit
377415	minForce-limit
379435	maxForce-limit
381440	minForce-limit
383340	tempA = 22.737	tempB = 23.091
383355	maxForce-limit
385275	minForce-limit
387265	maxForce-limit
389200	minForce-limit
391140	maxForce-limit
393090	minForce-limit
393390	tempA = 22.733	tempB = 23.088
395050	maxForce-limit
397105	minForce-limit
399110	maxForce-limit
401050	minForce-limit
402965	maxForce-limit
403430	tempA = 22.737	tempB = 23.093
404895	minForce-limit
406780	maxForce-limit
408670	minForce-limit
410505	maxForce-limit
412395	minForce-limit
413435	tempA = 22.745	tempB = 23.098
414280	maxForce-limit
416200	minForce-limit
418230	maxForce-limit
420285	minForce-limit
422200	maxForce-limit
423500	tempA = 22.736	tempB = 23.099
424085	minForce-limit
426055	maxForce-limit
428055	minForce-limit
429985	maxForce-limit
431960	minForce-limit
433505	tempA = 22.740	tempB = 23.087
433940	maxForce-limit
435970	minForce-limit
437995	maxForce-limit
440045	minForce-limit
442000	maxForce-limit
443570	tempA = 22.745	tempB = 23.103
444070	minForce-limit
446770	maxForce-limit
449535	minForce-limit
452265	maxForce-limit
453630	tempA = 22.740	tempB = 23.085
455030	minForce-limit
457740	maxForce-limit
460405	minForce-limit
463095	maxForce-limit
463645	tempA = 22.740	tempB = 23.097
465835	minForce-limit
468580	maxForce-limit
471360	minForce-limit
473695	tempA = 22.730	tempB = 23.093
474060	maxForce-limit
476810	minForce-limit
479585	maxForce-limit
482325	minForce-limit
483760	tempA = 22.749	tempB = 23.098
485150	maxForce-limit
487975	minForce-limit
490725	maxForce-limit
493560	minForce-limit
493765	tempA = 22.746	tempB = 23.096
496385	maxForce-limit
499195	minForce-limit
502005	maxForce-limit
503820	tempA = 22.740	tempB = 23.096
504735	minForce-limit
507460	maxForce-limit
510225	minForce-limit
513015	maxForce-limit
513835	tempA = 22.750	tempB = 23.094
515925	minForce-limit
518790	maxForce-limit
521620	minForce-limit
523885	tempA = 22.738	tempB = 23.098
524380	maxForce-limit
527145	minForce-limit
529965	maxForce-limit
532865	minForce-limit
533930	tempA = 22.743	tempB = 23.091
535680	maxForce-limit
538575	minForce-limit
541415	maxForce-limit
543945	tempA = 22.758	tempB = 23.089
544185	minForce-limit
546915	maxForce-limit
549795	minForce-limit
552540	maxForce-limit
554000	tempA = 22.746	tempB = 23.108
555255	minForce-limit
558000	maxForce-limit
560795	minForce-limit
563620	maxForce-limit
564005	tempA = 22.740	tempB = 23.100
566520	minForce-limit
569310	maxForce-limit
572030	minForce-limit
574060	tempA = 22.744	tempB = 23.112
574800	maxForce-limit
577560	minForce-limit
580335	maxForce-limit
583105	minForce-limit
583740	motor goTo 3
584135	tempA = 22.743	tempB = 23.097
589435	motor goTo 2
594150	tempA = 22.736	tempB = 23.100
596535	Stop All Protocols, go to manual mode
597905	End Write
