# Supplementary material for: Structural characterization of the saxitoxin-targeting APTSTX1 aptamer using optical tweezers and molecular dynamics simulations
Source: PLoS One. 2019 Nov 7;14(11):e0222468. doi: 10.1371/journal.pone.0222468 (PMC6837747; doi:10.1371/journal.pone.0222468)
Supplement: S2 File — Data repository, aptamer under magnesium. (ZIP) [file pone.0222468.s006.zip › Mg/Mg/October/241015/1bnbA.txt]

#Begin Write:
CycleCount/n	X_force	Y_force	Z_force	A_dist-Y	B_dist-Y	time(sec)	Status
100	-0.18	-3.34	-0.01	-425.17	-2288.42	8676.964	1031
200	-0.16	-3.37	-0.05	-425.24	-2288.37	8677.094	1031
300	-0.36	-3.44	-0.01	-425.15	-2288.66	8677.185	1031
400	-0.32	-8.43	0.92	-397.69	-2265.58	8677.291	1031
500	-0.45	-9.63	1.13	-391.67	-2259.82	8677.378	1031
500	-0.32	-10.53	1.23	-388.02	-2257.21	8677.434	1031
600	-0.49	-10.08	1.15	-391.20	-2257.54	8677.536	1030
700	-0.44	-8.75	0.97	-397.00	-2263.20	8677.634	1030
800	-0.51	-7.82	0.68	-404.24	-2268.50	8677.729	1030
900	-1.03	-6.11	0.43	-411.99	-2275.27	8677.836	1030
1000	-0.26	-4.49	0.19	-419.39	-2283.08	8677.934	1030
1100	-0.16	-3.68	-0.05	-424.86	-2288.85	8678.029	1030
1200	-0.14	-2.42	-0.43	-433.08	-2295.17	8678.127	1030
1300	-0.19	-2.88	-0.17	-428.51	-2291.88	8678.232	1031
1400	0.31	-3.82	0.06	-422.25	-2286.41	8678.335	1031
1500	-0.35	-6.17	0.21	-414.37	-2278.93	8678.433	1031
1600	-0.54	-6.96	0.65	-408.13	-2272.73	8678.528	1031
1700	-0.16	-8.66	0.73	-400.53	-2265.95	8678.633	1031
1800	-0.24	-9.87	1.01	-393.56	-2258.89	8678.729	1031
1900	-0.34	-11.28	1.12	-386.07	-2254.31	8678.835	1030
2000	-0.27	-9.82	1.05	-392.83	-2260.86	8678.929	1030
2100	-0.41	-8.45	0.80	-399.79	-2267.00	8679.033	1030
2200	-0.03	-6.85	0.52	-408.13	-2273.60	8679.126	1030
2300	-0.26	-5.83	0.28	-414.34	-2279.08	8679.224	1030
2400	-0.42	-4.07	0.27	-421.70	-2285.02	8679.335	1030
2500	-0.13	-2.77	-0.17	-429.58	-2292.48	8679.433	1030
2600	0.36	-2.49	-0.45	-433.77	-2296.76	8679.535	1031
2700	0.12	-3.02	0.03	-426.79	-2289.94	8679.635	1031
2800	0.16	-4.40	0.18	-419.72	-2285.75	8679.731	1031
2900	-0.50	-5.44	0.55	-413.53	-2279.74	8679.835	1031
3000	-0.03	-6.98	0.61	-405.73	-2273.90	8679.935	1031
3100	-0.25	-8.17	0.83	-399.24	-2267.11	8680.028	1031
3200	-0.36	-9.82	1.10	-391.31	-2261.12	8680.125	1031
3300	-0.63	-10.61	1.36	-385.66	-2254.95	8680.233	1030
3400	-0.40	-9.70	1.03	-391.46	-2259.62	8680.331	1030
3500	-0.18	-8.73	0.79	-399.35	-2265.57	8680.429	1030
3600	-0.17	-7.12	0.57	-405.85	-2271.60	8680.529	1030
3700	-0.22	-6.05	0.29	-413.18	-2276.92	8680.633	1030
3800	-0.40	-4.79	0.02	-420.10	-2285.09	8680.732	1030
3900	-0.43	-3.30	-0.17	-428.02	-2291.78	8680.830	1030
4000	0.30	-1.83	0.01	-431.72	-2299.03	8680.936	1031
4100	-0.75	-3.52	-0.06	-425.60	-2293.15	8681.034	1031
4200	-1.15	-5.02	0.10	-417.03	-2287.11	8681.136	1031
4300	0.33	-5.85	0.43	-411.17	-2279.54	8681.233	1031
4400	-0.32	-7.41	0.76	-403.64	-2272.38	8681.330	1031
4500	-0.48	-8.89	0.80	-396.50	-2266.86	8681.433	1031
4600	-0.36	-10.10	1.13	-389.64	-2259.38	8681.528	1031
4700	-0.31	-10.41	1.38	-385.56	-2257.06	8681.634	1030
4800	-0.05	-8.98	1.26	-393.06	-2262.18	8681.734	1030
4900	-0.48	-8.41	0.77	-399.98	-2267.02	8681.830	1030
5000	-0.23	-7.67	0.36	-407.40	-2273.74	8681.936	1030
5100	-0.33	-5.96	0.33	-413.45	-2278.75	8682.028	1030
5200	-0.14	-4.36	0.02	-421.29	-2286.87	8682.133	1030
5300	-0.05	-2.66	-0.09	-428.49	-2293.28	8682.233	1030
5400	-0.19	-2.01	-0.26	-431.61	-2296.44	8682.330	1031
5500	-0.27	-3.06	-0.01	-424.74	-2294.16	8682.429	1031
5600	-0.13	-4.42	0.23	-418.05	-2287.48	8682.531	1031
5700	-0.14	-6.00	0.39	-411.47	-2280.30	8682.634	1031
5800	-0.17	-7.43	0.68	-404.07	-2273.01	8682.727	1031
5900	-0.06	-9.07	0.91	-395.40	-2266.45	8682.835	1031
6000	-0.19	-10.18	1.02	-389.80	-2261.35	8682.934	1031
6100	0.28	-11.07	1.32	-384.02	-2255.81	8683.035	1030
6200	-0.30	-9.61	1.18	-390.68	-2262.72	8683.126	1030
6300	-0.61	-8.33	0.84	-398.04	-2269.11	8683.224	1030
6400	-0.02	-6.87	0.63	-405.70	-2274.63	8683.334	1030
6500	-0.30	-5.84	0.34	-412.40	-2280.37	8683.432	1030
6600	0.03	-4.38	0.13	-419.61	-2286.65	8683.531	1030
6700	-0.19	-3.45	-0.13	-425.39	-2292.33	8683.619	1030
6800	-0.07	-2.07	-0.41	-432.32	-2298.22	8683.733	1031
6900	0.19	-2.71	0.01	-425.54	-2294.10	8683.836	1031
7000	-0.33	-4.82	0.13	-418.61	-2287.54	8683.936	1031
7100	-0.15	-5.69	0.29	-412.03	-2282.14	8684.030	1031
7200	-0.15	-6.75	0.59	-405.31	-2276.08	8684.123	1031
7300	-0.23	-8.15	0.90	-397.79	-2269.97	8684.228	1031
7400	-0.66	-10.07	1.10	-389.51	-2262.29	8684.329	1031
7500	0.04	-11.54	1.25	-381.88	-2256.09	8684.435	1031
7600	-0.77	-10.08	1.17	-388.18	-2261.24	8684.536	1030
7700	-0.25	-8.90	0.86	-395.29	-2266.13	8684.633	1030
7800	-0.30	-7.68	0.69	-402.65	-2271.36	8684.725	1030
7900	-0.35	-6.30	0.50	-409.23	-2276.53	8684.814	1030
8000	-0.26	-4.84	0.23	-416.35	-2283.01	8684.929	1030
8100	0.17	-3.62	-0.01	-423.25	-2288.83	8685.028	1030
8200	-0.11	-1.49	-0.20	-432.06	-2298.15	8685.133	1030
8300	-0.24	-2.12	-0.32	-430.83	-2298.00	8685.224	1031
8400	-0.65	-3.06	0.10	-423.35	-2292.77	8685.334	1031
8500	-0.14	-4.70	0.24	-416.09	-2286.51	8685.430	1031
8600	0.08	-5.76	0.53	-408.83	-2281.23	8685.536	1031
8700	-0.16	-7.50	0.69	-401.89	-2274.86	8685.625	1031
8800	-0.52	-8.89	1.00	-394.64	-2266.81	8685.733	1031
8900	-0.40	-10.47	1.14	-388.22	-2260.39	8685.823	1031
9000	-0.40	-11.18	1.27	-384.18	-2256.21	8685.934	1030
9100	-0.67	-9.48	1.04	-392.02	-2261.32	8686.030	1030
9200	-0.36	-8.43	0.75	-398.95	-2268.38	8686.125	1030
9300	-0.23	-6.98	0.50	-406.51	-2275.92	8686.232	1030
9400	-0.24	-5.80	0.28	-413.23	-2279.95	8686.329	1030
9500	-0.21	-4.80	-0.09	-420.56	-2288.61	8686.436	1030
9600	0.06	-2.56	-0.10	-426.94	-2294.35	8686.531	1030
9700	-0.30	-2.62	-0.20	-429.05	-2296.93	8686.624	1031
9800	-0.03	-3.83	0.01	-422.70	-2291.27	8686.733	1031
9900	-0.32	-5.35	0.25	-414.92	-2283.77	8686.828	1031
10000	-0.29	-6.67	0.38	-408.19	-2278.73	8686.929	1031
10100	-0.35	-7.83	0.65	-401.20	-2271.82	8687.029	1031
10200	-0.08	-8.67	1.07	-394.09	-2265.47	8687.136	1031
10300	-0.29	-10.82	1.07	-385.74	-2258.58	8687.234	1031
10400	-0.36	-10.47	1.22	-386.09	-2259.52	8687.312	1030
10500	-0.24	-9.35	1.03	-392.74	-2265.27	8687.422	1030
10600	-0.30	-7.83	0.77	-400.57	-2272.46	8687.531	1030
10700	-0.21	-6.70	0.58	-406.53	-2275.82	8687.620	1030
10800	-0.75	-4.99	0.56	-414.34	-2281.85	8687.736	1030
10900	-0.66	-4.86	-0.10	-421.62	-2286.59	8687.836	1030
11000	-0.02	-3.32	-0.17	-426.41	-2293.01	8687.931	1030
11100	0.11	-1.73	-0.38	-433.34	-2299.46	8688.021	1030
11200	0.03	-1.88	-0.35	-431.84	-2299.90	8688.123	1031
11300	-0.27	-2.80	-0.03	-424.21	-2294.85	8688.233	1031
11400	0.90	-4.79	0.04	-416.91	-2287.98	8688.336	1031
11500	-0.26	-5.50	0.42	-410.72	-2282.84	8688.422	1031
11600	-0.40	-7.16	0.67	-403.57	-2275.20	8688.524	1031
11700	-0.25	-8.66	0.85	-396.07	-2269.01	8688.620	1031
11800	-0.33	-9.86	1.14	-388.04	-2263.16	8688.726	1031
11900	-0.19	-11.52	1.44	-380.35	-2254.22	8688.834	1030
12000	-0.35	-10.82	1.17	-386.19	-2258.07	8688.924	1030
12100	-0.24	-8.99	0.95	-394.32	-2264.21	8689.030	1030
12200	0.04	-8.14	0.53	-401.57	-2271.35	8689.136	1030
12300	-0.30	-6.37	0.52	-407.96	-2277.98	8689.225	1030
12400	-0.39	-5.36	0.19	-415.57	-2284.31	8689.335	1030
12500	-0.40	-3.91	0.11	-422.15	-2289.27	8689.425	1030
12600	0.05	-2.50	-0.29	-430.03	-2297.64	8689.528	1030
12700	0.26	-2.12	-0.17	-431.90	-2300.89	8689.636	1031
12800	-0.29	-3.30	-0.10	-425.20	-2296.33	8689.723	1031
12900	-0.35	-4.30	0.13	-418.42	-2289.83	8689.812	1031
13000	-0.32	-5.92	0.37	-411.63	-2284.22	8689.922	1031
13100	-0.34	-7.23	0.67	-403.86	-2276.06	8690.028	1031
13200	-0.38	-8.25	0.90	-397.55	-2269.63	8690.119	1031
13300	-0.38	-9.62	1.08	-389.85	-2263.46	8690.226	1031
13400	-0.36	-10.68	1.19	-382.15	-2255.18	8690.333	1031
13500	-0.46	-11.40	1.24	-377.22	-2249.52	8690.436	1030
13600	-0.36	-10.98	1.18	-383.90	-2254.80	8690.529	1030
13700	-0.30	-9.63	1.00	-391.07	-2261.93	8690.625	1030
13800	-0.45	-8.07	0.85	-397.99	-2268.64	8690.731	1030
13900	0.05	-6.70	0.54	-405.16	-2275.60	8690.835	1030
14000	-0.63	-5.28	0.35	-413.18	-2283.25	8690.933	1030
14100	-0.09	-4.11	0.20	-419.34	-2286.66	8691.025	1030
14200	-0.28	-3.11	-0.15	-425.85	-2294.03	8691.120	1030
14300	-0.92	-1.53	0.02	-429.75	-2300.54	8691.236	1031
14400	0.44	-3.70	-0.14	-422.96	-2295.40	8691.335	1031
14500	-0.40	-4.59	0.32	-415.90	-2286.90	8691.433	1031
14600	-0.34	-6.07	0.34	-409.67	-2280.79	8691.531	1031
14700	-0.16	-7.34	0.71	-402.38	-2273.74	8691.625	1031
14800	0.13	-8.90	0.90	-393.78	-2268.17	8691.734	1031
14900	-0.36	-9.90	1.24	-387.39	-2262.84	8691.831	1031
15000	-0.52	-11.45	1.40	-380.93	-2255.59	8691.933	1030
15100	-0.38	-9.93	1.16	-387.79	-2261.71	8692.028	1030
15200	-0.24	-8.64	0.91	-395.81	-2266.09	8692.135	1030
15300	-0.31	-7.68	0.67	-402.12	-2271.52	8692.231	1030
15400	-0.39	-5.78	0.42	-409.90	-2279.76	8692.329	1030
15500	-0.10	-4.77	0.27	-416.42	-2286.26	8692.434	1030
15600	-0.45	-3.44	0.01	-423.78	-2292.47	8692.530	1030
15700	-0.15	-2.18	-0.28	-431.16	-2300.29	8692.635	1031
15800	0.04	-3.12	-0.04	-424.38	-2295.54	8692.735	1031
15900	0.02	-4.41	0.20	-418.00	-2290.02	8692.835	1031
16000	-0.19	-5.73	0.45	-410.51	-2284.55	8692.930	1031
16100	-0.34	-7.47	0.51	-403.37	-2277.24	8693.035	1031
16200	-0.16	-8.16	1.06	-395.63	-2270.27	8693.132	1031
16300	-0.50	-10.11	1.16	-388.09	-2261.97	8693.234	1031
16400	-0.09	-11.38	1.36	-380.91	-2255.93	8693.335	1031
16500	-0.13	-11.35	1.36	-381.71	-2255.04	8693.436	1030
16600	-0.19	-10.32	1.01	-388.30	-2261.16	8693.532	1030
16700	0.38	-8.92	0.93	-394.44	-2266.90	8693.636	1030
16800	-0.23	-7.47	0.74	-401.57	-2271.55	8693.715	1030
16900	-0.33	-6.69	0.57	-405.76	-2275.96	8693.772	1030
17000	-0.24	-5.52	0.42	-412.61	-2280.77	8693.871	1030
17100	-0.08	-4.09	0.13	-420.57	-2287.81	8693.976	1030
17200	-0.12	-2.84	-0.18	-427.35	-2295.91	8694.069	1030
17300	0.22	-1.39	-0.31	-432.87	-2300.94	8694.175	1031
17400	-0.01	-2.45	-0.08	-426.59	-2297.69	8694.271	1031
17500	-0.22	-3.35	0.08	-420.18	-2292.98	8694.368	1031
17600	-0.09	-4.86	0.27	-413.88	-2286.31	8694.467	1031
17700	0.18	-6.46	0.55	-406.07	-2278.15	8694.566	1031
17800	-0.43	-7.82	0.84	-398.51	-2271.74	8694.668	1031
17900	-0.36	-9.49	1.04	-390.98	-2265.17	8694.766	1031
18000	-0.24	-10.50	1.24	-385.12	-2259.07	8694.859	1031
18100	-0.33	-11.73	1.44	-376.99	-2250.64	8694.971	1031
18200	-0.50	-10.60	1.19	-383.34	-2255.39	8695.062	1030
18300	-0.29	-9.76	1.03	-390.11	-2260.39	8695.166	1030
18400	-0.29	-8.32	0.85	-397.61	-2267.75	8695.270	1030
18500	0.08	-6.58	0.44	-406.55	-2275.67	8695.378	1030
18600	-0.17	-5.37	0.42	-411.70	-2281.63	8695.472	1030
18700	-0.15	-4.24	0.11	-419.09	-2285.39	8695.562	1030
18800	0.02	-2.61	-0.08	-425.69	-2293.31	8695.666	1030
18900	0.12	-1.37	-0.53	-433.60	-2302.64	8695.776	1030
19000	-0.58	-1.32	-0.35	-432.21	-2301.50	8695.875	1031
19100	0.03	-3.57	0.07	-419.96	-2290.73	8695.971	1031
19200	-0.31	-5.08	0.34	-412.57	-2283.88	8696.062	1031
19300	-0.22	-6.41	0.52	-406.53	-2277.61	8696.165	1031
19400	-0.31	-7.70	0.79	-399.08	-2270.83	8696.263	1031
19500	-0.31	-8.76	1.13	-391.20	-2267.48	8696.370	1031
19600	-0.49	-10.69	1.22	-384.35	-2258.86	8696.470	1031
19700	-0.46	-12.19	1.45	-376.87	-2251.31	8696.562	1031
19800	-0.45	-10.89	1.24	-383.65	-2257.54	8696.674	1030
19900	-0.54	-9.91	1.07	-389.64	-2261.81	8696.749	1030
20000	-0.50	-8.31	0.89	-397.41	-2267.58	8696.874	1030
20100	-0.44	-6.95	0.59	-405.22	-2274.58	8696.968	1030
20200	-0.09	-5.43	0.39	-411.95	-2280.89	8697.062	1030
20300	-0.26	-4.51	0.06	-418.97	-2286.59	8697.173	1030
20400	0.29	-2.81	-0.32	-426.60	-2295.53	8697.278	1030
20500	-0.19	-1.57	-0.33	-431.34	-2300.96	8697.367	1031
20600	-0.80	-2.92	-0.01	-423.69	-2295.66	8697.477	1031
20700	0.04	-4.22	0.19	-417.02	-2289.48	8697.576	1031
20800	-0.22	-5.54	0.36	-410.19	-2285.39	8697.664	1031
20900	-0.14	-7.12	0.63	-402.19	-2275.91	8697.773	1031
21000	-0.27	-8.14	1.04	-394.90	-2268.57	8697.877	1031
21100	-0.48	-9.67	1.10	-388.39	-2263.69	8697.973	1031
21200	-0.59	-11.02	1.31	-381.24	-2256.70	8698.061	1031
21300	-0.51	-10.38	1.14	-385.82	-2261.49	8698.175	1030
21400	-0.72	-9.07	0.96	-392.80	-2266.34	8698.273	1030
21500	-0.17	-7.80	0.81	-399.55	-2271.41	8698.368	1030
21600	-0.20	-6.56	0.39	-407.34	-2278.96	8698.469	1030
21700	-0.31	-5.20	0.20	-414.10	-2285.10	8698.562	1030
21800	0.08	-3.45	-0.04	-421.24	-2292.34	8698.668	1030
21900	-0.34	-2.25	-0.36	-429.89	-2298.60	8698.775	1030
22000	-0.24	-1.85	-0.46	-431.40	-2300.38	8698.873	1031
22100	-0.17	-2.85	-0.09	-423.33	-2295.66	8698.969	1031
22200	0.03	-4.29	-0.04	-417.15	-2290.25	8699.076	1031
22300	-0.26	-5.13	0.42	-409.93	-2284.40	8699.171	1031
22400	-0.01	-7.22	0.59	-401.74	-2277.94	8699.275	1031
22500	-0.21	-8.40	0.88	-395.06	-2271.50	8699.371	1031
22600	-0.28	-9.72	1.04	-387.79	-2265.21	8699.468	1031
22700	-0.13	-10.99	1.28	-380.84	-2257.66	8699.561	1031
22800	-0.41	-10.56	1.24	-384.72	-2259.89	8699.664	1030
22900	-0.24	-9.34	0.80	-393.33	-2267.40	8699.778	1030
23000	-0.32	-8.11	0.78	-398.39	-2271.42	8699.858	1030
23100	-0.06	-6.23	0.60	-407.01	-2280.29	8699.976	1030
23200	-0.35	-5.59	0.20	-413.52	-2283.35	8700.062	1030
23300	-0.03	-3.54	0.08	-420.61	-2291.37	8700.166	1030
23400	0.08	-2.55	-0.38	-428.78	-2300.08	8700.276	1030
23500	0.16	-0.87	-0.46	-434.88	-2306.49	8700.375	1031
23600	-0.07	-2.23	-0.22	-428.30	-2301.57	8700.469	1031
23700	0.24	-2.94	0.19	-420.65	-2295.70	8700.577	1031
23800	-0.40	-4.64	0.18	-414.13	-2290.57	8700.671	1031
23900	-0.43	-6.26	0.37	-408.11	-2283.57	8700.749	1031
24000	-0.38	-7.43	0.65	-399.91	-2275.27	8700.871	1031
24100	-0.59	-8.61	0.89	-391.93	-2269.20	8700.974	1031
24200	-0.41	-9.88	1.03	-385.90	-2263.15	8701.059	1031
24300	-0.40	-11.28	1.17	-378.02	-2254.54	8701.172	1031
24400	-0.23	-10.95	1.14	-381.01	-2254.27	8701.273	1030
24500	-0.13	-9.60	1.01	-387.44	-2261.60	8701.369	1030
24600	-0.55	-8.39	0.76	-395.89	-2269.87	8701.478	1030
24700	-0.21	-7.27	0.57	-401.77	-2275.58	8701.562	1030
24800	-0.30	-5.60	0.49	-408.53	-2279.38	8701.670	1030
24900	-0.06	-4.95	0.18	-415.30	-2286.96	8701.750	1030
25000	-0.16	-3.52	-0.08	-423.17	-2293.27	8701.875	1030
25100	-0.10	-2.03	-0.43	-430.92	-2301.90	8701.967	1030
25200	-0.09	-3.05	-0.18	-424.56	-2296.39	8702.069	1031
25300	-0.06	-4.26	0.04	-417.17	-2290.24	8702.177	1031
25400	-0.56	-5.49	0.38	-410.56	-2285.36	8702.273	1031
25500	-0.31	-6.86	0.50	-403.78	-2278.27	8702.375	1031
25600	-0.24	-8.10	0.82	-396.67	-2271.37	8702.475	1031
25700	-0.22	-9.26	0.98	-388.11	-2263.56	8702.576	1031
25800	-0.27	-11.05	1.28	-381.15	-2256.49	8702.674	1031
25900	-0.14	-10.30	1.08	-382.21	-2257.86	8702.771	1030
26000	0.03	-8.87	1.02	-390.05	-2265.35	8702.874	1030
26100	-0.29	-8.04	0.71	-396.64	-2272.05	8702.969	1030
26200	-0.41	-6.78	0.55	-402.83	-2277.86	8703.062	1030
26300	0.61	-5.40	0.10	-411.14	-2283.85	8703.176	1030
26400	-0.05	-4.23	0.07	-417.60	-2290.57	8703.271	1030
26500	-0.10	-2.98	-0.22	-424.21	-2297.05	8703.371	1030
26600	-0.10	-1.86	-0.32	-428.85	-2300.09	8703.468	1031
26700	-0.23	-3.30	0.01	-422.00	-2294.47	8703.562	1031
26800	-0.27	-4.56	0.21	-414.44	-2289.17	8703.678	1031
26900	-0.07	-6.04	0.38	-407.59	-2282.16	8703.772	1031
27000	-0.13	-6.69	0.80	-401.02	-2275.78	8703.877	1031
27100	-1.07	-9.03	0.92	-393.02	-2267.54	8703.977	1031
27200	-0.10	-10.42	1.15	-385.42	-2264.65	8704.076	1031
27300	-0.50	-11.14	1.36	-378.94	-2257.97	8704.173	1030
27400	-0.25	-10.00	1.13	-386.13	-2262.59	8704.269	1030
27500	-0.38	-8.69	0.90	-393.07	-2267.71	8704.371	1030
27600	-0.17	-7.12	0.68	-401.25	-2274.98	8704.471	1030
27700	0.02	-6.24	0.24	-408.30	-2279.52	8704.578	1030
27800	-0.29	-4.47	0.19	-415.20	-2287.21	8704.675	1030
27900	-0.08	-3.50	-0.18	-422.23	-2292.92	8704.771	1030
28000	-0.13	-1.79	-0.34	-428.63	-2299.88	8704.869	1030
28100	-0.13	-3.59	0.04	-420.80	-2293.44	8704.969	1031
28200	-0.26	-4.65	0.18	-414.23	-2289.27	8705.062	1031
28300	-0.21	-5.59	0.39	-408.06	-2282.28	8705.163	1031
28400	-0.27	-7.22	0.64	-400.01	-2275.29	8705.262	1031
28500	-0.32	-8.39	0.88	-393.20	-2269.41	8705.372	1031
28600	-0.74	-9.88	1.05	-384.92	-2261.29	8705.469	1031
28700	-0.29	-10.77	1.22	-378.65	-2255.67	8705.562	1031
28800	-0.29	-10.36	1.21	-380.71	-2257.36	8705.676	1030
28900	-0.20	-9.71	0.99	-385.96	-2260.01	8705.771	1030
29000	0.02	-8.25	0.68	-394.38	-2266.16	8705.871	1030
29100	-0.63	-7.10	0.71	-402.40	-2272.41	8705.976	1030
29200	-0.38	-5.49	0.46	-409.17	-2280.91	8706.072	1030
29300	-0.09	-4.52	0.13	-415.61	-2286.78	8706.171	1030
29400	-0.08	-2.92	-0.15	-422.66	-2294.42	8706.270	1030
29500	0.01	-1.61	-0.32	-429.70	-2300.07	8706.369	1030
29600	0.02	-2.62	-0.14	-424.54	-2297.73	8706.471	1031
29700	-0.27	-4.41	0.11	-417.16	-2290.32	8706.562	1031
29800	-0.27	-5.12	0.29	-410.86	-2285.35	8706.667	1031
29900	-0.24	-6.59	0.50	-403.36	-2277.46	8706.757	1031
30000	-0.10	-8.04	0.80	-395.93	-2270.63	8706.868	1031
30100	-0.36	-9.62	1.04	-388.36	-2263.22	8706.968	1031
30200	-0.24	-11.15	1.19	-381.23	-2255.89	8707.062	1031
30300	-0.49	-11.07	1.22	-380.82	-2255.86	8707.166	1030
30400	-0.17	-9.33	1.01	-388.43	-2263.69	8707.270	1030
30500	-0.05	-7.69	0.86	-395.62	-2270.70	8707.374	1030
30600	-0.21	-6.90	0.54	-402.51	-2275.62	8707.470	1030
30700	-0.17	-5.79	0.27	-409.82	-2282.44	8707.559	1030
30800	-0.15	-4.27	0.08	-416.22	-2288.63	8707.669	1030
30900	-0.28	-2.54	-0.17	-424.27	-2296.81	8707.771	1030
31000	0.21	-1.08	-0.48	-431.83	-2304.32	8707.874	1030
31100	0.06	-2.16	-0.17	-425.07	-2297.96	8707.975	1031
31200	-0.33	-4.06	0.05	-416.87	-2290.25	8708.073	1031
31300	-0.15	-5.13	0.20	-411.10	-2285.83	8708.164	1031
31400	0.49	-6.52	0.40	-403.20	-2279.79	8708.277	1031
31500	-0.16	-7.67	0.73	-396.65	-2272.60	8708.373	1031
31600	-0.41	-9.06	1.04	-389.10	-2265.59	8708.469	1031
31700	-0.05	-10.43	1.11	-380.74	-2258.41	8708.578	1031
31800	-0.42	-11.65	1.30	-376.22	-2253.07	8708.674	1030
31900	-0.19	-10.08	1.13	-382.46	-2258.21	8708.760	1030
32000	-0.06	-8.51	0.87	-390.18	-2265.35	8708.873	1030
32100	-0.26	-8.07	0.77	-397.46	-2269.88	8708.969	1030
32200	-0.84	-5.80	0.63	-404.96	-2277.59	8709.078	1030
32300	-0.17	-5.10	0.19	-411.57	-2284.57	8709.167	1030
32400	-0.24	-3.71	-0.03	-418.95	-2291.24	8709.275	1030
32500	-0.11	-2.66	-0.18	-425.00	-2296.02	8709.361	1030
32600	0.13	-1.88	-0.39	-429.07	-2299.99	8709.467	1031
32700	-0.55	-3.17	-0.12	-421.83	-2296.47	8709.576	1031
32800	0.02	-4.16	0.15	-415.10	-2289.91	8709.672	1031
32900	-0.45	-5.62	0.47	-407.27	-2282.20	8709.775	1031
33000	-0.17	-6.51	0.53	-402.86	-2277.93	8709.861	1031
33100	-0.20	-8.25	0.85	-393.41	-2270.13	8709.973	1031
33200	-0.03	-9.67	1.06	-386.66	-2263.11	8710.060	1031
33300	-0.36	-10.47	1.09	-383.57	-2261.60	8710.113	1031
33400	-0.39	-11.68	1.30	-376.28	-2254.58	8710.211	1031
33500	-0.25	-10.85	1.12	-381.42	-2258.68	8710.312	1030
33600	-0.49	-9.60	0.99	-387.95	-2263.02	8710.407	1030
33700	-0.24	-8.10	0.86	-395.64	-2269.31	8710.512	1030
33800	-0.25	-6.85	0.45	-404.25	-2275.65	8710.617	1030
33900	-0.21	-5.35	0.24	-410.05	-2283.98	8710.715	1030
34000	-0.07	-3.77	0.12	-418.08	-2289.47	8710.812	1030
34100	-0.16	-2.72	-0.17	-424.47	-2294.80	8710.907	1030
34200	-0.06	-0.76	-0.35	-431.65	-2303.86	8711.015	1030
34300	-0.26	-1.80	-0.09	-426.30	-2298.96	8711.113	1031
34400	-0.25	-3.10	-0.01	-419.79	-2295.32	8711.212	1031
34500	-0.01	-4.69	0.27	-412.09	-2287.48	8711.311	1031
34600	-0.38	-6.16	0.39	-406.18	-2281.30	8711.405	1031
34700	-0.19	-7.83	0.62	-398.07	-2273.15	8711.507	1031
34800	-0.03	-9.14	0.99	-389.96	-2265.87	8711.617	1031
34900	-0.30	-10.59	1.28	-382.35	-2258.82	8711.715	1031
35000	-0.22	-11.43	1.24	-378.65	-2256.90	8711.807	1030
35100	-0.32	-9.87	1.09	-386.78	-2261.42	8711.916	1030
35200	-0.14	-9.01	0.78	-392.99	-2267.16	8712.003	1030
35300	-0.21	-7.42	0.68	-400.37	-2273.05	8712.114	1030
35400	-0.26	-6.57	0.35	-406.22	-2278.36	8712.210	1030
35500	-0.18	-4.79	0.07	-414.76	-2286.37	8712.312	1030
35600	-0.15	-3.61	-0.07	-420.17	-2292.29	8712.375	1030
35690	-0.29	-2.36	-0.04	-423.97	-2296.54	8712.443	1030
35695	-0.12	-2.57	-0.19	-424.56	-2297.38	8712.447	1030
35700	-0.43	-2.19	-0.01	-424.58	-2297.60	8712.452	1030
35705	-0.17	-2.55	-0.24	-424.90	-2297.81	8712.456	1030
35710	-0.37	-2.18	-0.14	-425.00	-2298.08	8712.461	1030
35715	0.15	-2.52	-0.25	-424.99	-2297.62	8712.467	1030
35720	-0.03	-2.01	-0.12	-425.57	-2298.76	8712.472	1030
35725	-0.22	-1.66	-0.19	-427.13	-2300.02	8712.479	1030
35730	-0.24	-2.05	-0.34	-427.29	-2300.35	8712.482	1030
35735	0.37	-1.99	-0.35	-427.35	-2300.34	8712.484	1030
35740	0.15	-1.81	-0.23	-427.28	-2300.40	8712.491	1030
35745	-0.01	-1.84	-0.26	-427.32	-2300.56	8712.498	1030
35750	-0.18	-1.76	-0.16	-427.27	-2300.60	8712.500	1030
35755	-0.07	-1.61	-0.33	-429.31	-2302.31	8712.508	1030
35760	0.16	-1.65	-0.39	-429.59	-2302.62	8712.513	1030
35765	0.21	-1.47	-0.33	-429.83	-2303.00	8712.516	1030
35770	0.08	-1.41	-0.35	-429.68	-2302.85	8712.522	1030
35775	-0.04	-1.53	-0.39	-429.47	-2303.25	8712.529	1030
35780	-0.61	-1.58	-0.30	-429.52	-2303.08	8712.531	1030
35785	-0.22	-1.51	-0.36	-429.59	-2303.29	8712.538	1030
35790	-0.09	-1.48	-0.39	-429.94	-2303.06	8712.542	1030
35795	-0.04	-1.59	-0.39	-430.07	-2302.77	8712.547	1030
35800	-0.21	-1.48	-0.42	-429.93	-2302.79	8712.553	1030
35805	-0.33	-1.54	-0.44	-430.01	-2302.81	8712.559	1030
35810	-0.07	-1.67	-0.49	-430.02	-2302.75	8712.562	1030
35815	-0.11	-1.15	-0.31	-430.24	-2302.95	8712.567	1031
35820	0.10	-1.20	-0.37	-430.10	-2303.02	8712.572	1031
35825	-0.28	-2.63	-0.52	-427.16	-2300.75	8712.577	1031
35830	-0.21	-2.51	-0.25	-425.10	-2298.29	8712.582	1031
35835	-0.44	-2.53	-0.30	-425.10	-2298.34	8712.586	1031
35840	-0.14	-2.15	-0.14	-424.92	-2298.10	8712.592	1031
35845	-0.42	-2.10	-0.07	-424.97	-2298.50	8712.596	1031
35850	-0.16	-2.23	-0.14	-424.75	-2298.37	8712.604	1031
35855	-0.46	-2.83	-0.25	-424.09	-2297.26	8712.607	1031
35860	-0.11	-2.68	-0.02	-422.76	-2296.43	8712.610	1031
35865	0.02	-2.59	-0.06	-423.11	-2296.43	8712.616	1031
35870	-0.14	-3.12	-0.28	-422.88	-2296.50	8712.623	1031
35875	-0.14	-2.70	-0.12	-423.09	-2296.13	8712.625	1031
35880	-0.17	-2.84	-0.14	-422.99	-2296.38	8712.632	1031
35885	-0.12	-2.69	-0.08	-422.97	-2296.20	8712.636	1031
35890	-0.17	-3.15	-0.06	-421.04	-2294.59	8712.641	1031
35895	-0.34	-3.30	-0.14	-420.75	-2294.36	8712.647	1031
35900	-0.78	-3.04	-0.10	-420.74	-2294.24	8712.653	1031
35905	-0.50	-2.98	-0.02	-420.68	-2294.02	8712.656	1031
35910	-0.42	-3.13	-0.06	-420.83	-2294.03	8712.663	1031
35915	0.22	-3.35	-0.18	-420.77	-2294.26	8712.667	1031
35920	-0.69	-3.84	-0.06	-418.77	-2292.63	8712.672	1031
35925	-0.59	-3.64	0.04	-418.46	-2292.19	8712.676	1031
35930	-0.20	-3.52	0.07	-418.57	-2292.36	8712.682	1031
35935	-0.51	-4.05	-0.13	-418.63	-2292.22	8712.687	1031
35940	-0.60	-4.02	-0.23	-418.70	-2291.77	8712.694	1031
35945	-0.33	-3.53	0.04	-418.65	-2291.78	8712.697	1031
35950	-0.09	-3.03	0.27	-418.50	-2292.03	8712.703	1031
35955	-0.19	-3.46	0.02	-418.45	-2292.20	8712.706	1031
35960	-0.50	-3.66	0.20	-416.52	-2290.32	8712.711	1031
35965	-0.29	-4.00	0.15	-415.58	-2289.57	8712.717	1031
35970	-0.30	-4.14	0.15	-415.41	-2289.56	8712.724	1031
35975	-0.43	-4.31	0.12	-415.55	-2289.14	8712.727	1031
35980	-0.60	-4.84	-0.08	-415.76	-2289.21	8712.733	1031
35985	-0.30	-4.54	-0.01	-415.32	-2289.59	8712.735	1031
35990	-0.31	-4.28	0.16	-414.99	-2288.71	8712.742	1031
35995	-0.10	-4.59	0.18	-413.70	-2287.55	8712.748	1031
36000	-0.11	-4.66	0.11	-413.63	-2287.41	8712.750	1031
36005	-0.28	-4.79	0.15	-413.60	-2287.42	8712.757	1031
36010	0.19	-4.84	0.08	-413.52	-2287.57	8712.762	1031
36015	-0.30	-5.10	0.03	-413.59	-2287.54	8712.766	1031
36020	-0.04	-4.82	0.18	-412.99	-2287.67	8712.772	1031
36025	-0.35	-5.00	0.11	-411.58	-2287.33	8712.779	1031
36030	-0.33	-4.45	0.34	-411.48	-2287.37	8712.781	1031
36035	-0.28	-4.79	0.23	-411.17	-2287.12	8712.789	1031
36040	-0.37	-4.72	0.24	-411.48	-2287.12	8712.791	1031
36045	-0.62	-4.90	0.20	-411.73	-2287.26	8712.796	1031
36050	-0.03	-4.64	0.30	-411.62	-2287.25	8712.802	1031
36055	-0.31	-5.15	0.26	-409.49	-2287.33	8712.806	1031
36060	-0.45	-5.09	0.39	-409.10	-2286.92	8712.812	1031
36065	0.33	-5.40	0.24	-409.06	-2286.43	8712.819	1031
36070	-0.57	-5.24	0.28	-408.96	-2286.69	8712.821	1031
36075	-0.03	-5.30	0.26	-409.26	-2286.33	8712.827	1031
36080	0.13	-4.65	0.51	-409.03	-2286.21	8712.830	1031
36085	-0.07	-5.45	0.34	-407.67	-2284.62	8712.836	1031
36090	-0.27	-5.98	0.22	-406.87	-2283.94	8712.842	1031
36095	-0.31	-5.73	0.32	-407.13	-2283.69	8712.847	1031
36100	-0.03	-5.52	0.38	-407.07	-2283.83	8712.853	1031
36105	-0.09	-5.38	0.38	-406.05	-2283.11	8712.859	1031
36110	0.17	-5.90	0.26	-406.99	-2283.86	8712.862	1031
36115	-0.17	-5.50	0.45	-406.83	-2283.74	8712.867	1031
36120	-0.60	-5.51	0.49	-406.95	-2283.78	8712.873	1031
36125	-0.10	-6.14	0.35	-405.06	-2283.48	8712.876	1031
36130	-0.60	-5.99	0.55	-404.23	-2283.17	8712.884	1031
36135	0.49	-6.22	0.40	-404.13	-2283.14	8712.888	1031
36140	-0.28	-6.25	0.39	-404.22	-2282.74	8712.891	1031
36145	-0.35	-6.00	0.52	-404.19	-2282.94	8712.897	1031
36150	0.16	-6.25	0.41	-404.25	-2282.66	8712.903	1031
36155	-0.24	-6.70	0.26	-404.04	-2282.17	8712.906	1031
36160	-0.16	-6.97	0.37	-402.08	-2279.77	8712.911	1031
36165	-0.22	-6.90	0.47	-401.81	-2279.27	8712.916	1031
36170	-0.27	-6.57	0.56	-401.92	-2279.44	8712.922	1031
36175	-0.04	-6.75	0.53	-401.80	-2279.48	8712.927	1031
36180	-0.33	-6.86	0.51	-401.85	-2279.24	8712.932	1031
36185	-0.20	-6.64	0.55	-401.99	-2279.55	8712.937	1031
36190	-0.62	-7.09	0.58	-399.93	-2277.14	8712.943	1031
36195	-0.31	-6.64	0.88	-399.44	-2277.26	8712.946	1031
36200	-0.42	-7.61	0.45	-399.06	-2276.71	8712.954	1031
36205	-0.36	-7.37	0.61	-399.61	-2276.89	8712.957	1031
36210	-0.35	-7.62	0.53	-399.90	-2276.75	8712.961	1031
36215	-0.19	-7.27	0.66	-399.68	-2277.11	8712.967	1031
36220	-0.46	-7.57	0.70	-397.81	-2275.39	8712.974	1031
36225	-0.10	-7.24	0.82	-397.39	-2274.79	8712.979	1031
36230	-0.24	-7.48	0.72	-397.15	-2274.85	8712.983	1031
36235	-0.08	-7.25	0.82	-397.33	-2274.52	8712.984	1031
36240	-0.79	-7.27	0.77	-396.39	-2274.69	8712.994	1031
36245	-0.36	-7.48	0.70	-397.10	-2274.71	8712.998	1031
36250	0.11	-7.47	0.67	-396.96	-2274.64	8713.000	1031
36255	-0.44	-7.35	0.76	-397.18	-2274.84	8713.009	1031
36260	-0.65	-8.18	0.61	-395.87	-2274.68	8713.013	1031
36265	-0.39	-7.66	0.90	-394.32	-2274.77	8713.016	1031
36270	-0.35	-8.13	0.69	-394.46	-2274.19	8713.022	1031
36275	-0.29	-8.48	0.62	-394.29	-2273.96	8713.029	1031
36280	-0.58	-8.13	0.79	-394.29	-2273.66	8713.031	1031
36285	-0.21	-8.25	0.75	-394.34	-2273.43	8713.036	1031
36290	-0.57	-7.89	0.94	-394.40	-2273.18	8713.041	1031
36295	-0.00	-8.31	0.97	-392.05	-2271.03	8713.047	1031
36300	0.19	-8.45	0.94	-392.14	-2271.04	8713.052	1031
36305	-0.24	-8.70	0.86	-392.00	-2270.76	8713.059	1031
36310	0.11	-8.75	0.79	-392.16	-2270.99	8713.062	1031
36315	-0.74	-8.75	0.81	-392.05	-2270.54	8713.067	1031
36320	-0.24	-8.45	0.97	-392.02	-2270.84	8713.070	1031
36325	-0.13	-9.04	0.93	-390.15	-2268.93	8713.078	1031
36330	-0.31	-9.20	0.93	-389.83	-2268.76	8713.082	1031
36335	-0.42	-9.57	0.84	-389.66	-2268.49	8713.089	1031
36340	-0.10	-9.59	0.77	-389.69	-2268.57	8713.092	1031
36345	0.19	-8.71	1.03	-389.63	-2268.45	8713.098	1031
36350	-0.53	-9.11	0.85	-389.60	-2268.21	8713.104	1031
36355	-0.16	-9.21	0.96	-387.60	-2266.82	8713.108	1031
36360	-0.21	-9.39	1.03	-387.42	-2266.29	8713.110	1031
36365	-0.26	-9.47	1.03	-387.52	-2266.21	8713.117	1031
36370	0.12	-9.60	0.97	-387.51	-2266.22	8713.123	1031
36375	-0.18	-9.25	1.09	-387.50	-2266.01	8713.126	1031
36380	-0.52	-9.75	0.93	-387.45	-2265.73	8713.134	1031
36385	-0.33	-9.70	1.10	-386.34	-2265.10	8713.138	1031
36390	-0.01	-10.00	1.11	-385.14	-2264.21	8713.141	1031
36395	0.05	-10.42	0.91	-385.24	-2264.20	8713.147	1031
36400	-0.23	-10.26	1.00	-385.10	-2263.70	8713.154	1031
36405	-0.81	-9.63	1.22	-385.19	-2263.93	8713.159	1031
36410	-0.67	-9.91	1.19	-385.13	-2263.45	8713.162	1031
36415	-0.01	-10.19	1.06	-385.17	-2263.17	8713.169	1031
36420	-0.47	-9.96	1.14	-385.06	-2263.26	8713.172	1031
36425	-0.31	-10.13	1.10	-384.17	-2262.54	8713.178	1031
36430	-0.40	-10.68	1.06	-382.45	-2260.12	8713.182	1031
36435	-0.38	-10.30	1.21	-382.40	-2260.11	8713.187	1031
36440	0.10	-10.60	1.07	-382.24	-2260.23	8713.192	1031
36445	-0.71	-10.43	1.32	-382.21	-2260.28	8713.196	1031
36450	-0.24	-10.87	1.12	-382.14	-2259.80	8713.202	1031
36455	-0.49	-11.03	1.06	-382.43	-2259.83	8713.207	1031
36460	-0.50	-11.07	1.10	-381.59	-2259.07	8713.211	1031
36465	0.07	-10.63	1.25	-381.66	-2259.36	8713.217	1031
36470	-0.04	-10.65	1.28	-381.70	-2259.13	8713.223	1031
36475	-0.83	-11.27	1.08	-381.67	-2259.10	8713.226	1031
36480	-0.28	-11.01	1.12	-381.74	-2259.18	8713.232	1031
36485	-0.04	-10.61	1.33	-381.35	-2259.25	8713.234	1031
36490	-0.58	-11.82	1.13	-378.44	-2256.10	8713.243	1031
36495	-0.16	-11.58	1.30	-377.69	-2255.48	8713.248	1031
36500	-0.71	-11.04	1.58	-377.42	-2255.67	8713.254	1031
36505	-0.44	-11.26	1.45	-377.46	-2255.44	8713.258	1031
36510	0.05	-11.41	1.34	-377.71	-2255.17	8713.263	1031
36515	-0.54	-11.41	1.32	-377.54	-2254.91	8713.266	1031
36520	-0.75	-11.63	1.49	-376.08	-2254.03	8713.272	1031
36525	-0.43	-12.10	1.31	-375.64	-2253.45	8713.278	1031
36530	-0.52	-11.96	1.40	-375.53	-2253.02	8713.281	1031
36535	-0.35	-12.06	1.33	-375.66	-2253.04	8713.286	1031
36540	-0.46	-12.19	1.31	-375.36	-2252.83	8713.294	1031
36545	-0.67	-12.00	1.40	-375.47	-2253.23	8713.297	1031
36550	-0.49	-12.06	1.36	-375.82	-2253.29	8713.302	1031
36555	-0.83	-12.04	1.43	-375.49	-2253.17	8713.307	1031
36560	0.04	-12.05	1.40	-374.75	-2252.20	8713.312	1031
36565	-0.43	-12.22	1.53	-373.53	-2250.91	8713.317	1031
36570	-0.33	-12.40	1.44	-373.19	-2251.21	8713.322	1031
36575	-0.56	-12.94	1.22	-373.31	-2251.21	8713.328	1031
36580	-0.33	-12.59	1.36	-373.42	-2251.22	8713.331	1030
36585	-0.43	-12.47	1.41	-373.18	-2251.17	8713.336	1030
36590	-0.73	-12.41	1.43	-373.32	-2251.21	8713.342	1030
36595	-0.47	-11.95	1.34	-375.76	-2253.60	8713.344	1030
36600	-0.82	-11.80	1.41	-376.30	-2253.78	8713.352	1030
36605	-0.09	-11.97	1.28	-376.01	-2253.79	8713.359	1030
36610	-0.09	-12.23	1.17	-376.13	-2253.77	8713.361	1030
36615	-0.34	-11.75	1.37	-376.02	-2253.80	8713.367	1030
36620	-0.22	-12.37	1.12	-376.04	-2253.54	8713.372	1030
36625	-0.47	-11.82	1.22	-378.13	-2253.70	8713.375	1030
36630	-0.39	-11.46	1.35	-378.15	-2253.67	8713.383	1030
36635	-0.43	-11.55	1.34	-378.17	-2253.60	8713.389	1030
36640	-0.34	-11.89	1.23	-377.89	-2253.68	8713.391	1030
36645	-0.44	-11.79	1.29	-378.23	-2253.75	8713.398	1030
36650	-0.08	-11.87	1.24	-378.11	-2253.77	8713.403	1030
36655	-0.36	-11.34	1.24	-379.99	-2255.56	8713.406	1030
36660	-0.35	-11.32	1.17	-380.17	-2256.20	8713.411	1030
36665	-0.12	-11.72	1.13	-380.32	-2255.94	8713.419	1030
36670	-0.53	-11.51	1.11	-380.51	-2256.30	8713.422	1030
36675	-0.41	-11.59	1.03	-380.33	-2256.02	8713.428	1030
36680	-0.50	-11.01	1.29	-380.44	-2256.32	8713.432	1030
36685	-0.70	-10.52	1.32	-381.72	-2258.05	8713.437	1030
36690	-0.46	-10.67	1.17	-382.09	-2258.50	8713.442	1030
36695	-0.52	-10.71	1.13	-382.36	-2258.57	8713.448	1030
36700	-0.01	-10.78	1.07	-382.59	-2258.46	8713.452	1030
36705	-1.80	-10.28	1.44	-382.38	-2257.88	8713.459	1030
36710	-0.34	-10.58	1.19	-382.41	-2258.63	8713.461	1030
36715	-0.48	-10.42	1.29	-382.30	-2258.51	8713.467	1030
36720	0.03	-10.45	1.21	-382.46	-2258.40	8713.471	1030
36725	-0.14	-10.39	1.31	-382.83	-2258.80	8713.476	1030
36730	-0.08	-10.16	1.08	-385.33	-2261.26	8713.482	1030
36735	0.01	-10.29	0.99	-385.17	-2261.28	8713.487	1030
36740	-0.22	-9.99	1.08	-385.47	-2261.37	8713.492	1030
36745	-0.49	-10.08	1.09	-385.29	-2261.57	8713.497	1030
36750	-0.17	-10.25	1.02	-385.45	-2261.25	8713.500	1030
36755	0.22	-9.83	1.21	-385.64	-2261.28	8713.507	1030
36760	-0.81	-9.62	1.11	-386.97	-2263.26	8713.513	1030
36765	-0.47	-9.90	0.92	-387.60	-2263.53	8713.516	1030
36770	-0.37	-9.50	1.09	-387.53	-2263.39	8713.523	1030
36775	-0.57	-9.56	1.08	-387.16	-2263.30	8713.527	1030
36780	0.21	-9.61	1.05	-387.22	-2263.97	8713.531	1030
36785	-0.73	-9.65	1.04	-387.38	-2263.77	8713.537	1030
36790	-0.03	-8.97	1.05	-389.53	-2265.64	8713.544	1030
36795	-0.01	-9.18	0.85	-390.12	-2265.91	8713.547	1030
36800	-1.08	-8.98	1.06	-389.26	-2265.34	8713.554	1030
36805	-0.62	-8.89	1.06	-390.01	-2265.99	8713.557	1030
36810	0.09	-8.87	1.00	-390.00	-2265.81	8713.562	1030
36815	-0.58	-9.12	0.90	-390.11	-2265.91	8713.568	1030
36820	-0.13	-8.50	0.97	-391.25	-2266.91	8713.572	1030
36825	-0.20	-8.79	0.79	-391.99	-2267.87	8713.577	1030
36830	-0.37	-9.03	0.72	-392.15	-2267.67	8713.583	1030
36835	-0.11	-8.74	0.79	-392.29	-2267.98	8713.587	1030
36840	-0.15	-8.72	0.81	-392.15	-2267.93	8713.593	1030
36845	-0.05	-8.54	0.86	-392.42	-2268.21	8713.595	1030
36850	-0.21	-8.73	0.76	-393.10	-2268.69	8713.601	1030
36855	-0.06	-8.23	0.77	-394.52	-2270.27	8713.607	1030
36860	0.11	-8.18	0.78	-394.71	-2270.41	8713.612	1030
36865	-0.67	-8.24	0.80	-394.53	-2270.13	8713.618	1030
36870	0.01	-8.41	0.67	-394.31	-2270.28	8713.622	1030
36875	0.03	-8.70	0.61	-394.50	-2270.25	8713.626	1030
36880	-0.47	-8.44	0.73	-394.65	-2270.28	8713.632	1030
36885	-0.11	-7.97	0.83	-394.70	-2270.40	8713.638	1030
36890	-0.15	-7.96	0.73	-395.18	-2270.30	8713.641	1030
36895	-0.47	-7.72	0.63	-397.37	-2272.70	8713.647	1030
36900	-0.59	-7.54	0.74	-397.45	-2272.98	8713.651	1030
36905	-0.12	-8.40	0.37	-397.32	-2272.85	8713.658	1030
36910	-0.59	-7.81	0.61	-397.68	-2272.90	8713.662	1030
36915	-0.33	-7.87	0.58	-397.43	-2272.89	8713.667	1030
36920	-0.70	-7.25	0.79	-397.65	-2272.93	8713.672	1030
36925	0.19	-7.50	0.48	-399.26	-2274.49	8713.678	1030
36930	-0.30	-7.47	0.55	-399.79	-2275.03	8713.681	1030
36935	-0.46	-7.11	0.74	-399.53	-2275.38	8713.689	1030
36940	-0.47	-7.38	0.58	-399.90	-2274.83	8713.692	1030
36945	-0.06	-7.70	0.43	-399.60	-2274.76	8713.697	1030
36950	0.08	-7.42	0.49	-399.56	-2274.89	8713.702	1030
36955	-0.65	-6.46	0.78	-401.50	-2276.49	8713.709	1030
36960	-0.18	-6.63	0.54	-402.18	-2276.99	8713.712	1030
36965	0.03	-7.17	0.40	-402.25	-2276.89	8713.718	1030
36970	-0.40	-7.11	0.48	-402.16	-2276.71	8713.720	1030
36975	-0.23	-7.17	0.46	-401.89	-2276.87	8713.726	1030
36980	-0.26	-7.26	0.40	-401.94	-2276.86	8713.732	1030
36985	-0.28	-6.95	0.43	-402.89	-2277.24	8713.735	1030
36990	-0.20	-6.48	0.47	-404.02	-2277.26	8713.744	1030
36995	-0.31	-6.59	0.45	-404.20	-2277.30	8713.748	1030
37000	-0.52	-6.67	0.42	-404.05	-2277.70	8713.751	1030
37005	-0.52	-6.59	0.45	-404.00	-2277.47	8713.757	1030
37010	-0.47	-6.30	0.56	-404.08	-2277.62	8713.763	1030
37015	-0.37	-5.99	0.61	-404.43	-2277.67	8713.766	1030
37020	-0.15	-6.54	0.26	-406.06	-2277.48	8713.772	1030
37025	-0.81	-6.10	0.47	-406.00	-2277.64	8713.778	1030
37030	-0.10	-6.09	0.44	-406.22	-2277.74	8713.781	1030
37035	-0.19	-6.31	0.36	-406.21	-2278.17	8713.787	1030
37040	-0.38	-6.31	0.34	-406.37	-2278.41	8713.793	1030
37045	-0.42	-6.18	0.43	-406.63	-2278.42	8713.796	1030
37050	-0.45	-6.05	0.46	-406.30	-2278.54	8713.802	1030
37055	0.05	-5.97	0.42	-406.08	-2278.64	8713.806	1030
37060	0.09	-5.49	0.33	-408.87	-2281.23	8713.812	1030
37065	-0.52	-5.56	0.32	-409.28	-2281.68	8713.817	1030
37070	-0.92	-5.80	0.18	-409.02	-2282.33	8713.824	1030
37075	-0.23	-5.40	0.29	-409.29	-2281.91	8713.827	1030
37080	-0.66	-5.31	0.41	-409.27	-2282.23	8713.832	1030
37085	0.16	-5.41	0.28	-409.36	-2282.59	8713.836	1030
37090	-0.44	-5.15	0.17	-411.46	-2285.09	8713.843	1030
37095	0.20	-4.99	0.17	-411.81	-2284.78	8713.846	1030
37100	-0.35	-4.90	0.28	-411.43	-2284.49	8713.852	1030
37105	-0.30	-4.95	0.25	-411.72	-2284.64	8713.857	1030
37110	-0.50	-4.83	0.27	-412.86	-2285.54	8713.864	1030
37115	-0.12	-4.72	0.23	-413.30	-2285.91	8713.866	1030
37120	-0.14	-4.98	0.08	-413.42	-2286.18	8713.873	1030
37125	-0.44	-4.48	0.24	-413.42	-2285.83	8713.875	1030
37130	-0.21	-4.46	0.23	-413.34	-2286.19	8713.882	1030
37135	-0.04	-4.64	0.12	-413.29	-2285.92	8713.889	1030
37140	0.03	-4.47	0.18	-413.18	-2286.27	8713.891	1030
37145	-0.73	-4.27	0.35	-412.98	-2285.88	8713.898	1030
37150	-0.50	-4.52	0.13	-413.79	-2286.73	8713.903	1030
37155	-0.20	-4.25	0.05	-415.42	-2288.66	8713.906	1030
37160	0.24	-4.39	-0.04	-415.77	-2289.11	8713.912	1030
37165	-0.46	-4.36	0.05	-415.89	-2288.96	8713.919	1030
37170	-0.24	-3.83	0.18	-415.84	-2289.34	8713.921	1030
37175	-0.01	-3.80	0.20	-415.83	-2289.32	8713.926	1030
37180	-0.32	-4.23	0.05	-415.88	-2289.74	8713.931	1030
37185	-0.41	-3.43	0.16	-417.90	-2291.45	8713.937	1030
37190	0.47	-3.49	0.05	-417.97	-2291.47	8713.942	1030
37195	0.11	-3.46	-0.01	-417.94	-2291.64	8713.949	1030
37200	-0.09	-3.83	-0.08	-417.78	-2291.66	8713.952	1030
37205	-0.46	-3.06	0.24	-417.95	-2291.72	8713.957	1030
37210	-0.11	-3.49	0.03	-417.94	-2291.65	8713.961	1030
37215	-0.13	-3.53	-0.20	-420.11	-2293.91	8713.968	1030
37220	-0.27	-3.49	-0.15	-420.02	-2293.95	8713.970	1030
37225	-0.04	-3.18	-0.10	-420.29	-2294.03	8713.978	1030
37230	-0.29	-2.99	-0.07	-420.41	-2294.36	8713.982	1030
37235	-0.18	-2.36	0.05	-421.85	-2295.40	8713.988	1030
37240	-0.51	-2.93	-0.12	-421.47	-2294.95	8713.992	1030
37245	0.02	-2.46	0.01	-421.64	-2295.30	8713.998	1030
37250	-0.09	-2.53	0.01	-421.55	-2295.41	8714.000	1030
37255	-0.06	-2.51	-0.05	-422.59	-2295.51	8714.008	1030
37260	-0.18	-2.33	-0.02	-423.39	-2295.62	8714.013	1030
37265	-0.30	-2.45	-0.09	-423.34	-2295.60	8714.016	1030
37270	0.05	-2.56	-0.16	-423.39	-2295.60	8714.023	1030
37275	-0.31	-2.75	-0.23	-423.61	-2295.30	8714.028	1030
37280	-0.17	-2.56	-0.15	-423.34	-2295.73	8714.031	1030
37285	-1.02	-2.40	-0.11	-424.12	-2296.68	8714.037	1030
37290	-0.21	-2.16	-0.21	-425.87	-2297.93	8714.043	1030
37295	-0.02	-2.04	-0.19	-425.58	-2297.91	8714.046	1030
37300	0.01	-1.73	-0.06	-425.51	-2297.84	8714.053	1030
37305	-0.57	-1.65	0.00	-425.48	-2298.17	8714.057	1030
37310	-0.65	-2.09	-0.21	-425.66	-2298.55	8714.062	1030
37315	-0.27	-2.05	-0.34	-426.13	-2299.05	8714.067	1030
37320	0.48	-1.97	-0.55	-428.12	-2300.73	8714.073	1030
37325	0.02	-1.73	-0.41	-428.04	-2300.81	8714.077	1030
37330	0.22	-1.38	-0.29	-428.04	-2300.94	8714.080	1030
37335	0.21	-1.62	-0.31	-428.09	-2300.87	8714.086	1030
37340	0.31	-1.38	-0.32	-429.28	-2302.31	8714.093	1030
37345	-0.25	-1.75	-0.42	-429.12	-2302.40	8714.095	1030
37350	-0.35	-1.47	-0.43	-429.12	-2302.54	8714.103	1031
37355	0.00	-1.75	-0.57	-429.30	-2302.53	8714.107	1031
37360	-0.50	-1.93	-0.42	-428.10	-2301.36	8714.114	1031
37365	-0.44	-2.05	-0.45	-428.04	-2301.28	8714.118	1031
37370	0.25	-2.24	-0.61	-428.48	-2301.54	8714.124	1031
37375	0.01	-1.98	-0.50	-428.08	-2301.40	8714.125	1031
37380	-0.12	-1.99	-0.34	-426.88	-2300.35	8714.132	1031
37385	-0.25	-1.79	-0.24	-426.71	-2300.18	8714.138	1031
37390	0.02	-2.45	-0.42	-425.96	-2299.48	8714.141	1031
37395	-0.62	-2.15	-0.25	-425.58	-2299.24	8714.148	1031
37400	-0.01	-2.08	-0.24	-425.84	-2299.35	8714.154	1031
37405	-0.34	-1.79	-0.18	-426.03	-2299.50	8714.156	1031
37410	-0.31	-2.12	-0.19	-425.30	-2298.63	8714.162	1031
37415	-0.04	-2.84	-0.37	-424.46	-2297.90	8714.167	1031
37420	-0.29	-2.32	-0.16	-424.42	-2298.08	8714.171	1031
37425	-0.13	-2.77	-0.34	-424.48	-2297.98	8714.178	1031
37430	-0.02	-2.52	-0.20	-424.28	-2297.99	8714.182	1031
37435	-0.03	-2.45	-0.20	-424.38	-2297.97	8714.187	1031
37440	0.05	-2.37	-0.15	-424.17	-2297.74	8714.192	1031
37445	-0.20	-2.72	-0.08	-422.44	-2296.34	8714.196	1031
37450	-0.18	-3.02	-0.20	-422.29	-2296.16	8714.202	1031
37455	-0.12	-3.16	-0.23	-422.32	-2295.95	8714.206	1031
37460	-0.69	-2.59	0.05	-422.23	-2296.23	8714.211	1031
37465	0.36	-3.19	-0.17	-420.50	-2296.11	8714.218	1031
37470	0.20	-2.80	-0.04	-420.81	-2295.91	8714.220	1031
37475	-0.35	-2.78	0.04	-420.68	-2296.13	8714.228	1031
37480	-0.05	-2.50	0.08	-420.89	-2295.90	8714.232	1031
37485	-0.53	-2.66	0.16	-419.40	-2296.18	8714.238	1031
37490	-0.34	-2.98	-0.04	-419.51	-2295.97	8714.241	1031
37495	-0.25	-3.04	0.02	-418.78	-2296.15	8714.248	1031
37500	-0.29	-2.76	0.17	-418.58	-2295.86	8714.250	1031
37505	-0.10	-3.43	-0.09	-418.20	-2295.43	8714.258	1031
37510	0.19	-3.33	-0.07	-417.85	-2295.02	8714.263	1031
37515	0.36	-3.29	-0.04	-417.97	-2295.00	8714.266	1031
37520	0.17	-3.01	0.11	-418.11	-2295.01	8714.273	1031
37525	-0.64	-3.76	-0.13	-418.13	-2295.55	8714.279	1031
37530	-0.48	-3.71	-0.13	-417.98	-2294.64	8714.281	1031
37535	0.01	-3.44	0.00	-417.79	-2294.60	8714.287	1031
37540	0.09	-3.26	0.06	-418.02	-2294.51	8714.294	1031
37545	-0.19	-3.48	0.09	-417.10	-2293.35	8714.296	1031
37550	-0.12	-3.72	0.19	-415.13	-2291.50	8714.302	1031
37555	-0.47	-3.60	0.27	-414.76	-2291.66	8714.306	1031
37560	-0.17	-3.96	0.12	-414.26	-2291.19	8714.312	1031
37565	-0.30	-4.27	0.10	-414.46	-2291.19	8714.317	1031
37570	0.26	-4.39	0.00	-414.52	-2291.38	8714.324	1031
37575	-0.18	-4.26	0.04	-414.42	-2291.34	8714.327	1031
37580	-0.45	-3.74	0.29	-414.27	-2291.37	8714.333	1031
37585	-0.17	-4.16	0.12	-414.37	-2291.00	8714.336	1031
37590	0.03	-4.88	0.01	-412.15	-2288.99	8714.343	1031
37595	-0.25	-4.52	0.19	-412.05	-2288.51	8714.346	1031
37600	-0.59	-4.77	0.09	-411.99	-2288.97	8714.354	1031
37605	-0.07	-4.39	0.21	-412.01	-2288.62	8714.357	1031
37610	-0.33	-4.77	0.20	-410.77	-2288.70	8714.363	1031
37615	-0.05	-4.94	0.09	-411.01	-2288.46	8714.366	1031
37620	-0.24	-4.55	0.28	-410.84	-2288.54	8714.373	1031
37625	-0.44	-4.67	0.29	-410.92	-2288.31	8714.375	1031
37630	0.12	-5.27	0.18	-409.24	-2287.03	8714.383	1031
37635	-0.37	-5.31	0.19	-409.33	-2286.71	8714.388	1031
37640	-0.09	-5.07	0.25	-409.33	-2286.67	8714.391	1031
37645	-0.27	-5.30	0.21	-409.52	-2286.59	8714.398	1031
37650	-0.58	-4.83	0.48	-408.54	-2286.04	8714.403	1031
37655	-0.06	-5.62	0.24	-407.75	-2285.51	8714.406	1031
37660	-0.36	-5.74	0.30	-407.88	-2285.19	8714.413	1031
37665	-0.25	-5.15	0.51	-407.88	-2285.37	8714.417	1031
37670	-0.51	-5.34	0.45	-407.30	-2284.62	8714.421	1031
37675	-0.43	-5.67	0.44	-406.48	-2283.54	8714.428	1031
37680	0.00	-5.65	0.45	-406.25	-2283.22	8714.432	1031
37685	0.14	-5.68	0.45	-406.06	-2283.71	8714.437	1031
37690	0.02	-5.49	0.57	-405.96	-2283.58	8714.441	1031
37695	-0.11	-6.11	0.35	-405.02	-2283.49	8714.445	1031
37700	-0.06	-6.24	0.32	-405.02	-2283.09	8714.452	1031
37705	-0.56	-6.55	0.28	-404.92	-2282.91	8714.459	1031
37710	-0.52	-6.18	0.38	-404.66	-2282.37	8714.461	1031
37715	0.06	-5.99	0.47	-404.57	-2282.66	8714.467	1031
37720	-0.05	-5.88	0.56	-404.75	-2282.57	8714.470	1031
37725	-0.10	-6.78	0.39	-402.60	-2280.36	8714.478	1031
37730	-0.44	-6.30	0.57	-402.42	-2280.22	8714.482	1031
37735	0.26	-6.24	0.58	-402.68	-2279.76	8714.488	1031
37740	-0.25	-6.74	0.44	-402.40	-2279.77	8714.494	1031
37745	0.15	-7.24	0.27	-400.26	-2278.68	8714.499	1031
37750	-0.07	-7.50	0.32	-400.84	-2278.10	8714.500	1031
37755	0.12	-6.56	0.64	-401.33	-2277.84	8714.507	1031
37760	-0.24	-6.81	0.57	-401.12	-2277.78	8714.514	1031
37765	0.03	-6.38	0.80	-400.30	-2277.34	8714.516	1031
37770	-0.19	-7.00	0.72	-399.81	-2276.52	8714.522	1031
37775	-0.68	-6.99	0.71	-399.32	-2276.45	8714.528	1031
37780	-0.18	-7.10	0.72	-399.05	-2275.83	8714.531	1031
37785	-0.15	-7.29	0.70	-398.49	-2275.79	8714.537	1031
37790	-0.79	-7.36	0.72	-397.84	-2275.58	8714.543	1031
37795	-0.24	-7.66	0.61	-398.13	-2275.66	8714.546	1031
37800	0.06	-7.31	0.72	-398.00	-2275.74	8714.552	1031
37805	0.18	-7.44	0.73	-397.96	-2275.86	8714.555	1031
37810	-0.31	-7.13	0.77	-397.74	-2275.80	8714.562	1031
37815	-0.35	-7.36	0.62	-398.21	-2276.08	8714.567	1031
37820	-0.19	-7.45	0.60	-397.32	-2275.29	8714.574	1031
37825	-0.34	-7.60	0.63	-397.40	-2274.97	8714.577	1031
37830	-0.05	-7.30	0.70	-397.25	-2275.21	8714.582	1031
37835	-0.05	-7.61	0.59	-397.31	-2275.07	8714.586	1031
37840	0.31	-8.25	0.58	-394.64	-2272.59	8714.592	1031
37845	0.53	-8.25	0.66	-394.15	-2272.65	8714.596	1031
37850	-0.48	-8.24	0.72	-394.27	-2271.98	8714.602	1031
37855	-0.26	-8.31	0.76	-394.12	-2271.76	8714.607	1031
37860	0.25	-8.49	0.73	-394.29	-2271.62	8714.613	1031
37865	-0.21	-8.36	0.76	-393.94	-2271.63	8714.617	1031
37870	0.03	-8.07	0.92	-393.85	-2271.80	8714.623	1031
37875	-0.47	-7.95	0.86	-394.12	-2271.90	8714.625	1031
37880	-0.69	-8.70	0.75	-392.20	-2271.55	8714.632	1031
37885	-0.09	-8.68	0.82	-391.06	-2271.45	8714.639	1031
37890	-0.08	-8.79	0.77	-390.71	-2270.68	8714.641	1031
37895	-0.56	-8.55	0.94	-390.14	-2270.35	8714.648	1031
37900	-0.72	-8.83	0.84	-390.16	-2270.32	8714.653	1031
37905	-0.42	-8.65	1.00	-389.60	-2270.48	8714.656	1031
37910	-0.17	-8.71	0.88	-389.55	-2270.15	8714.662	1031
37915	-0.27	-8.90	0.78	-389.53	-2270.29	8714.667	1031
37920	-0.20	-8.66	0.91	-389.74	-2270.32	8714.671	1031
37925	-0.26	-9.01	0.95	-387.70	-2268.82	8714.678	1031
37930	-0.60	-9.09	0.94	-387.69	-2268.69	8714.681	1031
37935	-0.44	-8.92	1.02	-387.84	-2268.29	8714.687	1031
37940	0.03	-8.92	0.99	-387.55	-2268.13	8714.693	1031
37945	-0.57	-8.99	1.18	-386.18	-2266.57	8714.698	1031
37950	-0.17	-9.15	1.08	-386.22	-2266.44	8714.702	1031
37955	-0.04	-9.03	1.15	-386.26	-2266.23	8714.706	1031
37960	-0.26	-9.48	0.99	-386.26	-2265.84	8714.711	1031
37965	-0.22	-9.68	1.11	-385.12	-2264.43	8714.718	1031
37970	-0.52	-9.96	1.01	-384.72	-2264.35	8714.722	1031
37975	-0.19	-9.92	0.97	-384.61	-2264.27	8714.727	1031
37980	-0.07	-9.78	1.10	-384.57	-2264.38	8714.732	1031
37985	0.07	-10.02	1.05	-383.83	-2263.19	8714.737	1031
37990	0.16	-10.28	1.01	-383.14	-2262.54	8714.743	1031
37995	-0.16	-9.97	1.14	-382.95	-2263.37	8714.749	1031
38000	-0.22	-9.91	1.12	-383.20	-2262.59	8714.750	1031
38005	0.31	-10.45	0.93	-382.91	-2262.68	8714.757	1031
38010	0.04	-10.06	1.07	-383.29	-2262.42	8714.764	1031
38015	-0.25	-10.21	1.12	-382.70	-2261.85	8714.766	1031
38020	-0.72	-10.58	1.20	-381.10	-2260.27	8714.773	1031
38025	-0.07	-10.49	1.20	-380.95	-2260.61	8714.778	1031
38030	-0.44	-10.30	1.28	-380.98	-2260.28	8714.781	1031
38035	-0.22	-10.76	1.09	-380.97	-2259.99	8714.786	1031
38040	-0.16	-10.74	1.20	-379.52	-2258.99	8714.793	1031
38045	-0.55	-10.63	1.32	-379.22	-2258.33	8714.796	1031
38050	-0.56	-11.02	1.26	-378.64	-2258.11	8714.803	1031
38055	-0.40	-10.75	1.38	-378.59	-2257.61	8714.806	1031
38060	-0.98	-10.84	1.37	-378.53	-2257.73	8714.812	1031
38065	0.31	-10.99	1.18	-378.92	-2257.47	8714.818	1031
38070	-0.26	-11.21	1.17	-378.94	-2257.37	8714.823	1031
38075	-0.35	-10.95	1.27	-378.67	-2257.62	8714.827	1031
38080	0.14	-11.37	1.36	-377.11	-2255.65	8714.832	1030
38085	-0.33	-11.66	1.25	-376.62	-2255.61	8714.836	1030
38090	-0.20	-11.71	1.11	-377.18	-2255.93	8714.843	1030
38095	-0.08	-11.56	1.21	-377.00	-2255.87	8714.844	1030
38100	-0.41	-11.78	1.18	-376.87	-2256.25	8714.852	1030
38105	-0.35	-11.43	1.31	-377.05	-2255.82	8714.857	1030
38110	-0.28	-10.99	1.35	-378.27	-2256.91	8714.863	1030
38115	-0.44	-11.14	1.33	-378.28	-2257.16	8714.866	1030
38120	-0.51	-11.29	1.25	-378.18	-2257.44	8714.873	1030
38125	-0.10	-10.97	1.37	-378.36	-2257.21	8714.875	1030
38130	0.00	-10.78	1.29	-378.72	-2257.96	8714.882	1030
38135	-0.19	-10.72	1.28	-379.82	-2258.64	8714.888	1030
38140	-0.11	-10.69	1.29	-379.51	-2258.72	8714.891	1030
38145	-0.35	-10.73	1.33	-379.54	-2258.72	8714.898	1030
38150	-0.55	-10.96	1.23	-379.45	-2258.79	8714.903	1030
38155	-0.27	-11.17	1.18	-379.43	-2258.49	8714.906	1030
38160	-0.32	-10.81	1.20	-380.36	-2259.79	8714.912	1030
38165	-0.52	-10.18	1.28	-381.79	-2260.83	8714.919	1030
38170	-0.50	-10.38	1.18	-381.67	-2260.83	8714.921	1030
38175	-0.49	-10.74	1.04	-381.84	-2260.70	8714.926	1030
38180	-0.43	-10.60	1.20	-382.00	-2260.95	8714.932	1030
38185	0.03	-10.30	1.22	-382.81	-2261.97	8714.938	1030
38190	-0.62	-10.73	1.06	-382.88	-2261.86	8714.943	1030
38195	-0.44	-10.23	1.17	-383.15	-2261.67	8714.947	1030
38200	-0.61	-10.10	1.15	-383.48	-2261.97	8714.952	1030
38205	-0.52	-10.08	0.99	-384.89	-2263.45	8714.958	1030
38210	-0.35	-9.83	1.04	-384.99	-2263.22	8714.961	1030
38215	-0.26	-10.31	0.86	-384.90	-2263.41	8714.967	1030
38220	-0.05	-9.65	1.14	-384.88	-2263.57	8714.970	1030
38225	-0.46	-9.45	1.16	-386.19	-2263.47	8714.978	1030
38230	0.11	-9.96	0.88	-386.27	-2263.41	8714.982	1030
38235	-0.25	-9.73	1.01	-386.30	-2263.56	8714.985	1030
38240	-0.45	-10.00	0.90	-386.17	-2263.82	8714.991	1030
38245	-0.01	-9.60	0.89	-387.71	-2265.11	8714.999	1030
38250	-0.89	-9.76	0.88	-387.65	-2264.90	8715.000	1030
38255	-0.14	-9.26	1.01	-387.97	-2264.85	8715.008	1030
38260	-0.03	-9.31	0.95	-387.71	-2264.96	8715.014	1030
38265	-0.01	-9.00	0.98	-389.13	-2266.53	8715.019	1030
38270	0.21	-8.92	1.00	-388.97	-2266.40	8715.022	1030
38275	-0.26	-9.27	0.89	-388.75	-2266.46	8715.029	1030
38280	-0.66	-9.15	0.96	-388.80	-2266.33	8715.031	1030
38285	-0.22	-8.76	1.04	-389.48	-2266.63	8715.037	1030
38290	0.09	-8.49	0.99	-390.54	-2267.88	8715.043	1030
38295	-0.29	-8.34	1.03	-390.37	-2268.17	8715.046	1030
38300	-0.03	-8.16	1.03	-391.15	-2268.36	8715.053	1030
38305	-0.03	-8.72	0.76	-391.24	-2268.63	8715.056	1030
38310	-0.65	-8.27	1.01	-391.38	-2268.51	8715.062	1030
38315	0.11	-8.78	0.77	-391.31	-2268.52	8715.067	1030
38320	-0.40	-8.64	0.81	-391.52	-2268.50	8715.072	1030
38325	-0.90	-8.47	0.95	-391.68	-2268.73	8715.077	1030
38330	0.04	-8.33	0.84	-393.75	-2268.58	8715.080	1030
38335	0.22	-8.39	0.80	-393.57	-2269.01	8715.086	1030
38340	-0.12	-8.63	0.66	-394.49	-2269.38	8715.092	1030
38345	0.05	-8.00	0.86	-394.69	-2269.62	8715.096	1030
38350	-0.46	-8.14	0.84	-394.63	-2269.31	8715.103	1030
38355	-0.11	-8.07	0.85	-394.64	-2269.52	8715.107	1030
38360	-0.70	-8.49	0.76	-394.47	-2269.49	8715.113	1030
38365	-0.50	-8.02	0.92	-394.64	-2269.79	8715.118	1030
38370	-0.23	-8.11	0.64	-396.24	-2271.51	8715.123	1030
38375	-0.26	-8.13	0.60	-396.58	-2271.95	8715.125	1030
38380	0.12	-7.96	0.60	-396.49	-2272.02	8715.134	1030
38385	-0.57	-8.08	0.64	-396.56	-2272.02	8715.139	1030
38390	-0.39	-7.98	0.67	-396.51	-2272.15	8715.141	1030
38395	-0.67	-8.12	0.60	-396.66	-2271.91	8715.147	1030
38400	-0.40	-7.73	0.59	-398.23	-2273.32	8715.154	1030
38405	-0.54	-7.92	0.51	-398.75	-2274.13	8715.156	1030
38410	0.10	-7.71	0.51	-398.57	-2274.24	8715.163	1030
38415	-0.22	-7.45	0.62	-398.87	-2274.31	8715.167	1030
38420	-0.40	-7.25	0.66	-399.71	-2274.61	8715.171	1030
38425	0.04	-7.09	0.62	-400.41	-2275.27	8715.178	1030
38430	-0.47	-7.12	0.59	-400.24	-2275.42	8715.182	1030
38435	-0.22	-7.01	0.63	-400.27	-2275.37	8715.187	1030
38440	-0.32	-7.03	0.62	-400.48	-2275.50	8715.193	1030
38445	-0.30	-7.48	0.32	-401.52	-2275.48	8715.199	1030
38450	-0.17	-7.34	0.41	-401.58	-2275.53	8715.202	1030
38455	-0.13	-7.16	0.40	-402.12	-2275.34	8715.209	1030
38460	-0.38	-7.07	0.48	-401.89	-2275.60	8715.211	1030
38465	-0.09	-6.63	0.49	-403.28	-2276.84	8715.217	1030
38470	-0.70	-6.71	0.44	-403.63	-2277.51	8715.221	1030
38475	-0.85	-6.14	0.69	-403.76	-2277.39	8715.228	1030
38480	0.09	-6.70	0.43	-403.85	-2277.36	8715.232	1030
38485	0.81	-6.45	0.48	-404.39	-2278.16	8715.238	1030
38490	-0.16	-6.30	0.60	-404.29	-2278.38	8715.243	1030
38495	-0.19	-6.16	0.50	-405.31	-2279.87	8715.248	1030
38500	-0.44	-6.39	0.40	-405.58	-2279.80	8715.250	1030
38505	-0.48	-5.78	0.58	-406.16	-2280.65	8715.257	1030
38510	-0.15	-6.08	0.34	-406.00	-2280.89	8715.263	1030
38515	1.13	-5.95	0.31	-407.08	-2280.77	8715.269	1030
38520	-0.11	-6.07	0.35	-406.43	-2281.05	8715.273	1030
38525	-0.27	-6.19	0.33	-406.39	-2280.97	8715.278	1030
38530	-0.11	-6.26	0.28	-406.60	-2281.26	8715.281	1030
38535	-0.50	-5.79	0.31	-408.26	-2282.49	8715.288	1030
38540	-0.23	-5.66	0.31	-408.78	-2283.35	8715.292	1030
38545	-0.12	-5.65	0.33	-408.66	-2283.28	8715.296	1030
38550	-0.53	-5.48	0.36	-408.69	-2283.43	8715.302	1030
38555	-0.16	-5.62	0.22	-409.43	-2283.44	8715.307	1030
38560	-0.02	-5.71	0.18	-409.96	-2283.58	8715.312	1030
38565	-0.17	-5.57	0.29	-410.03	-2283.67	8715.317	1030
38570	0.14	-5.32	0.32	-409.87	-2283.70	8715.323	1030
38575	-0.14	-5.43	0.25	-410.28	-2283.51	8715.327	1030
38580	-0.44	-5.21	0.25	-411.47	-2283.62	8715.330	1030
38585	-0.34	-5.32	0.27	-411.56	-2283.40	8715.336	1030
38590	-0.15	-4.84	0.32	-411.94	-2284.97	8715.343	1030
38595	-0.18	-5.28	0.16	-411.98	-2285.03	8715.345	1030
38600	-0.01	-5.31	0.15	-412.11	-2284.94	8715.354	1030
38605	-0.56	-4.83	0.32	-412.02	-2285.18	8715.357	1030
38610	0.11	-4.97	0.13	-413.52	-2286.19	8715.363	1030
38615	0.57	-4.68	0.20	-413.68	-2286.25	8715.366	1030
38620	0.16	-4.99	0.08	-413.66	-2286.32	8715.373	1030
38625	-0.64	-4.59	0.24	-413.57	-2286.58	8715.375	1030
38630	0.30	-4.06	0.18	-414.68	-2288.81	8715.384	1030
38635	-0.33	-4.75	-0.03	-415.18	-2288.18	8715.389	1030
38640	0.24	-4.43	0.18	-415.11	-2288.36	8715.391	1030
38645	-0.07	-4.66	0.04	-415.13	-2288.52	8715.398	1030
38650	-0.65	-4.33	0.08	-415.92	-2288.90	8715.402	1030
38655	-0.34	-4.30	0.02	-416.47	-2289.66	8715.406	1030
38660	0.15	-4.52	-0.12	-417.03	-2289.90	8715.412	1030
38665	-0.09	-4.11	-0.00	-417.26	-2289.70	8715.417	1030
38670	-0.50	-4.07	0.05	-417.29	-2289.76	8715.421	1030
38675	-0.43	-3.95	0.12	-417.31	-2289.74	8715.428	1030
38680	0.27	-4.07	0.02	-417.55	-2289.91	8715.431	1030
38685	-0.17	-4.16	0.05	-417.42	-2290.49	8715.437	1030
38690	-0.41	-4.47	-0.10	-417.28	-2290.25	8715.442	1030
38695	-0.49	-3.96	-0.13	-419.55	-2292.48	8715.448	1030
38700	0.09	-3.72	-0.12	-419.72	-2292.59	8715.452	1030
38705	-0.21	-3.45	0.03	-419.70	-2292.84	8715.458	1030
38710	0.45	-3.11	0.17	-419.55	-2292.54	8715.461	1030
38715	-0.22	-3.78	-0.21	-420.91	-2294.17	8715.467	1030
38720	-0.13	-3.76	-0.26	-421.00	-2294.38	8715.470	1030
38725	-0.09	-3.45	-0.27	-421.87	-2295.44	8715.478	1030
38730	-0.16	-3.00	-0.08	-421.66	-2295.14	8715.482	1030
38735	-0.03	-3.11	-0.17	-421.79	-2295.36	8715.486	1030
38740	-0.07	-3.37	-0.21	-421.75	-2295.56	8715.494	1030
38745	-0.57	-2.87	-0.10	-422.82	-2296.59	8715.498	1030
38750	-0.26	-3.00	-0.21	-423.18	-2297.16	8715.500	1030
38755	-0.18	-3.09	-0.28	-423.21	-2296.97	8715.507	1030
38760	0.23	-3.35	-0.40	-423.03	-2297.04	8715.514	1030
38765	-0.77	-2.58	-0.10	-423.05	-2296.87	8715.519	1030
38770	-0.44	-2.87	-0.21	-423.18	-2296.63	8715.522	1030
38775	0.37	-2.49	-0.06	-423.24	-2296.84	8715.529	1030
38780	-0.10	-2.77	-0.22	-423.23	-2297.09	8715.531	1030
38785	0.29	-2.67	-0.23	-423.89	-2297.00	8715.537	1030
38790	0.19	-2.27	-0.31	-426.23	-2297.14	8715.542	1030
38795	-0.04	-2.17	-0.20	-426.35	-2297.80	8715.546	1030
38800	-0.30	-2.00	-0.17	-426.28	-2297.93	8715.553	1030
38805	-0.24	-2.35	-0.34	-426.41	-2297.85	8715.556	1030
38810	0.17	-2.28	-0.29	-426.47	-2298.04	8715.562	1030
38815	-0.11	-2.55	-0.38	-426.61	-2298.35	8715.567	1030
38820	0.03	-2.51	-0.59	-428.64	-2300.22	8715.571	1030
38825	-0.60	-1.69	-0.24	-428.69	-2300.27	8715.577	1030
38830	-0.09	-1.75	-0.27	-429.04	-2300.22	8715.580	1030
38835	-0.23	-1.66	-0.28	-428.73	-2300.42	8715.586	1030
38840	-0.15	-2.02	-0.56	-430.38	-2302.09	8715.593	1030
38845	-0.26	-1.67	-0.45	-430.27	-2302.20	8715.595	1030
38850	0.23	-1.55	-0.43	-430.22	-2302.61	8715.604	1031
38855	-0.38	-1.51	-0.43	-430.12	-2302.35	8715.607	1031
38860	-0.17	-1.31	-0.31	-429.19	-2302.91	8715.613	1031
38865	-0.51	-1.43	-0.31	-428.90	-2302.91	8715.617	1031
38870	1.45	-1.76	-0.35	-429.06	-2301.93	8715.624	1031
38875	-0.07	-2.02	-0.40	-427.81	-2302.22	8715.625	1031
38880	-0.58	-2.04	-0.44	-427.85	-2302.08	8715.632	1031
38885	-0.38	-2.12	-0.43	-428.23	-2302.35	8715.638	1031
38890	0.05	-1.88	-0.30	-427.11	-2302.44	8715.641	1031
38895	0.28	-2.08	-0.29	-426.60	-2301.97	8715.647	1031
38900	-0.20	-2.06	-0.33	-426.63	-2302.10	8715.653	1031
38905	-0.05	-2.06	-0.35	-426.47	-2302.08	8715.656	1031
38910	0.02	-1.45	-0.15	-426.60	-2301.77	8715.662	1031
38915	-0.21	-1.77	-0.24	-426.45	-2301.99	8715.667	1031
38920	-0.08	-2.21	-0.31	-425.81	-2301.25	8715.671	1031
38925	0.04	-2.26	-0.28	-424.69	-2299.75	8715.678	1031
38930	0.10	-2.20	-0.23	-424.50	-2299.60	8715.682	1031
38935	0.00	-2.30	-0.22	-424.73	-2299.89	8715.687	1031
38940	-0.44	-2.30	-0.25	-424.23	-2300.07	8715.692	1031
38945	-0.06	-2.64	-0.24	-423.11	-2298.29	8715.699	1031
38950	-0.34	-2.94	-0.29	-423.30	-2298.48	8715.702	1031
38955	-0.33	-3.15	-0.31	-423.21	-2298.39	8715.709	1031
38960	-0.34	-2.68	-0.15	-423.32	-2298.25	8715.711	1031
38965	-0.06	-2.96	-0.09	-422.07	-2296.94	8715.717	1031
38970	-0.10	-2.92	-0.11	-421.63	-2296.92	8715.720	1031
38975	0.15	-3.08	-0.08	-420.90	-2296.90	8715.728	1031
38980	0.14	-2.83	-0.07	-420.81	-2296.71	8715.732	1031
38985	0.23	-2.82	-0.07	-420.84	-2296.87	8715.736	1031
38990	-0.52	-2.95	-0.08	-420.91	-2296.73	8715.744	1031
38995	-0.25	-3.28	-0.08	-419.87	-2296.08	8715.748	1031
39000	-0.53	-3.41	-0.05	-419.25	-2295.50	8715.750	1031
39005	-0.13	-3.49	-0.15	-419.54	-2295.51	8715.757	1031
39010	0.32	-3.48	-0.16	-419.50	-2295.48	8715.763	1031
39015	0.01	-3.61	-0.11	-418.80	-2294.75	8715.766	1031
39020	0.30	-3.59	-0.07	-417.91	-2293.76	8715.772	1031
39025	-0.26	-3.90	-0.15	-417.82	-2293.60	8715.778	1031
39030	-0.76	-3.94	-0.05	-417.71	-2293.48	8715.781	1031
39035	-0.33	-3.80	0.07	-417.44	-2293.44	8715.787	1031
39040	-0.36	-3.59	0.04	-417.67	-2293.76	8715.792	1031
39045	-0.01	-3.23	0.20	-417.46	-2293.40	8715.797	1031
39050	-0.73	-4.86	-0.17	-415.88	-2291.77	8715.804	1031
39055	-0.37	-4.33	0.06	-415.49	-2291.25	8715.806	1031
39060	0.02	-4.23	0.07	-415.62	-2291.11	8715.812	1031
39065	-0.08	-4.30	0.02	-415.48	-2291.30	8715.817	1031
39070	-0.06	-4.13	0.15	-414.18	-2291.00	8715.824	1031
39075	-0.15	-4.30	0.13	-414.13	-2290.97	8715.827	1031
39080	0.24	-4.49	-0.04	-414.28	-2291.26	8715.833	1031
39085	-0.22	-4.54	0.00	-414.19	-2291.25	8715.837	1031
39090	0.15	-4.19	0.14	-412.02	-2289.93	8715.844	1031
39095	-0.30	-4.56	0.10	-412.77	-2289.56	8715.844	1031
39100	0.40	-4.40	0.21	-412.96	-2289.37	8715.852	1031
39105	-0.01	-4.55	0.20	-412.57	-2289.43	8715.857	1031
39110	0.01	-4.91	0.12	-412.06	-2288.86	8715.864	1031
39115	-0.01	-4.60	0.33	-411.20	-2287.98	8715.866	1031
39120	-0.19	-4.73	0.30	-411.42	-2288.05	8715.873	1031
39125	-0.28	-4.79	0.32	-411.30	-2287.87	8715.875	1031
39130	0.33	-5.22	0.14	-411.78	-2287.39	8715.884	1031
39135	-0.42	-5.11	0.24	-411.43	-2287.68	8715.888	1031
39140	-0.65	-5.24	0.34	-410.04	-2286.56	8715.894	1031
39145	-0.43	-5.79	0.19	-409.17	-2285.62	8715.897	1031
39150	0.11	-5.14	0.41	-409.13	-2285.50	8715.902	1031
39155	-0.12	-5.39	0.39	-408.17	-2284.83	8715.906	1031
39160	0.00	-5.58	0.27	-408.09	-2284.95	8715.912	1031
39165	-0.41	-5.38	0.42	-408.41	-2284.73	8715.917	1031
39170	-0.01	-5.48	0.33	-408.39	-2284.82	8715.921	1031
39175	-0.28	-5.41	0.37	-408.32	-2284.80	8715.926	1031
39180	-0.26	-5.60	0.33	-408.46	-2285.04	8715.930	1031
39185	0.15	-5.35	0.45	-407.82	-2284.01	8715.938	1031
39190	-0.50	-5.40	0.49	-407.76	-2284.10	8715.943	1031
39195	-0.24	-5.39	0.50	-407.47	-2284.23	8715.947	1031
39200	-0.16	-5.73	0.37	-407.56	-2284.05	8715.952	1031
39205	-0.25	-6.17	0.43	-405.04	-2281.13	8715.958	1031
39210	-0.52	-6.37	0.45	-404.70	-2281.01	8715.961	1031
39215	0.11	-6.19	0.47	-404.72	-2280.66	8715.968	1031
39220	-0.15	-6.27	0.49	-404.73	-2280.59	8715.972	1031
39225	-0.57	-6.57	0.52	-403.73	-2279.59	8715.977	1031
39230	-0.28	-6.69	0.41	-403.58	-2279.25	8715.982	1031
39235	0.01	-6.25	0.67	-402.41	-2278.85	8715.988	1031
39240	-0.21	-6.76	0.45	-402.45	-2278.06	8715.991	1031
39245	-0.07	-7.07	0.36	-402.56	-2278.47	8715.998	1031
39250	0.06	-6.69	0.49	-402.72	-2278.43	8716.003	1031
39255	-0.08	-6.93	0.58	-401.94	-2277.82	8716.007	1031
39260	-0.18	-7.86	0.36	-400.82	-2276.79	8716.014	1031
39265	-0.09	-7.13	0.61	-400.73	-2276.72	8716.016	1031
39270	0.20	-7.15	0.57	-400.71	-2276.62	8716.023	1031
39275	-0.27	-7.07	0.56	-400.31	-2276.61	8716.028	1031
39280	-0.79	-6.93	0.72	-399.92	-2276.60	8716.032	1031
39285	-0.11	-7.59	0.43	-399.66	-2276.22	8716.036	1031
39290	-0.19	-7.05	0.66	-399.48	-2276.62	8716.042	1031
39295	-0.23	-7.54	0.41	-400.05	-2276.54	8716.046	1031
39300	-0.35	-7.78	0.55	-397.86	-2274.77	8716.054	1031
39305	-0.13	-7.36	0.74	-397.50	-2274.84	8716.056	1031
39310	-0.07	-7.56	0.70	-397.73	-2274.67	8716.062	1031
39315	-0.39	-7.57	0.64	-397.79	-2274.49	8716.068	1031
39320	-0.50	-8.23	0.50	-396.13	-2273.49	8716.073	1031
39325	-0.64	-7.49	0.80	-396.20	-2273.29	8716.077	1031
39330	-0.19	-7.98	0.67	-396.29	-2273.27	8716.084	1031
39335	-0.21	-8.02	0.68	-396.09	-2273.00	8716.088	1031
39340	-0.55	-7.92	0.83	-395.44	-2271.78	8716.093	1031
39345	-0.44	-7.82	0.94	-395.09	-2271.76	8716.094	1031
39350	-0.43	-8.37	0.64	-395.08	-2271.42	8716.101	1031
39355	-0.46	-8.26	0.67	-395.02	-2271.57	8716.107	1031
39360	0.15	-8.24	0.79	-392.76	-2269.47	8716.114	1031
39365	-0.45	-8.54	0.74	-393.35	-2270.15	8716.116	1031
39370	-0.25	-8.27	0.80	-393.67	-2270.11	8716.123	1031
39375	-0.42	-8.68	0.77	-393.44	-2270.29	8716.126	1031
39380	-0.50	-8.77	0.79	-393.09	-2269.78	8716.132	1031
39385	-0.38	-8.61	0.95	-392.17	-2269.11	8716.139	1031
39390	-0.72	-8.81	0.78	-391.81	-2268.77	8716.141	1031
39395	-0.37	-8.89	0.81	-391.35	-2268.72	8716.147	1031
39400	-0.33	-8.80	0.84	-391.02	-2268.40	8716.152	1031
39405	-0.49	-8.41	0.99	-390.87	-2268.68	8716.156	1031
39410	-0.35	-8.64	0.91	-391.28	-2268.71	8716.162	1031
39415	0.02	-9.24	0.80	-389.54	-2267.28	8716.168	1031
39420	-0.48	-9.06	0.91	-389.57	-2267.23	8716.172	1031
39425	0.03	-8.97	0.91	-389.63	-2267.22	8716.176	1031
39430	-0.34	-8.81	1.02	-389.64	-2267.15	8716.181	1031
39435	-0.74	-9.17	1.05	-388.08	-2265.54	8716.188	1031
39440	-0.86	-9.40	0.95	-388.08	-2265.51	8716.193	1031
39445	-0.27	-9.60	0.84	-387.94	-2265.29	8716.196	1031
39450	-0.37	-9.15	1.01	-388.16	-2265.41	8716.202	1031
39455	-0.04	-9.31	1.14	-386.48	-2264.32	8716.208	1031
39460	-0.27	-9.49	1.02	-386.52	-2264.17	8716.211	1031
39465	-1.59	-9.20	1.22	-386.41	-2264.18	8716.219	1031
39470	-0.36	-9.10	1.22	-386.49	-2264.05	8716.220	1031
39475	-0.05	-9.59	1.12	-385.62	-2263.73	8716.227	1031
39480	-0.31	-9.99	1.01	-384.74	-2262.72	8716.232	1031
39485	-1.31	-9.58	1.16	-385.20	-2261.84	8716.239	1031
39490	-0.40	-9.97	1.06	-384.21	-2261.95	8716.241	1031
39495	0.13	-10.23	1.01	-384.35	-2261.65	8716.247	1031
39500	-0.42	-9.90	1.12	-384.20	-2261.98	8716.250	1031
39505	-0.34	-10.54	0.99	-383.76	-2261.66	8716.257	1031
39510	-0.27	-10.36	1.13	-382.74	-2260.84	8716.263	1031
39515	0.22	-10.30	1.07	-382.94	-2260.74	8716.266	1031
39520	-0.12	-10.11	1.15	-382.75	-2260.58	8716.273	1031
39525	-0.33	-10.06	1.19	-382.73	-2260.22	8716.277	1031
39530	0.04	-10.10	1.15	-382.67	-2260.29	8716.281	1031
39535	-0.33	-10.17	1.11	-382.77	-2260.22	8716.286	1031
39540	-0.50	-10.70	1.30	-380.55	-2257.92	8716.294	1031
39545	-0.54	-10.76	1.31	-380.40	-2258.05	8716.296	1031
39550	-0.73	-10.58	1.35	-380.62	-2258.13	8716.302	1031
39555	-0.53	-10.89	1.18	-380.69	-2257.66	8716.305	1031
39560	-0.33	-11.08	1.32	-378.99	-2256.83	8716.312	1031
39565	-0.59	-11.27	1.27	-378.74	-2256.51	8716.317	1031
39570	-0.69	-11.24	1.17	-378.72	-2256.18	8716.323	1031
39575	-0.25	-11.11	1.26	-378.60	-2256.44	8716.327	1031
39580	0.25	-11.07	1.18	-378.75	-2256.22	8716.334	1031
39585	-0.02	-11.19	1.17	-378.78	-2256.27	8716.337	1031
39590	-0.71	-11.34	1.30	-377.42	-2255.03	8716.343	1030
39595	-0.29	-11.68	1.19	-376.93	-2254.21	8716.344	1030
39600	-0.84	-11.55	1.35	-377.11	-2254.82	8716.354	1030
39605	-0.17	-11.50	1.29	-377.40	-2254.31	8716.357	1030
39610	-0.52	-11.22	1.37	-377.46	-2254.42	8716.364	1030
39615	-0.50	-11.69	1.19	-377.32	-2253.98	8716.369	1030
39620	-0.61	-11.54	1.18	-378.20	-2254.81	8716.373	1030
39625	-0.57	-11.37	1.25	-378.72	-2255.70	8716.375	1030
39630	-0.35	-11.37	1.22	-379.12	-2255.75	8716.382	1030
39635	-0.70	-11.16	1.26	-378.85	-2255.68	8716.389	1030
39640	-0.58	-11.19	1.18	-379.34	-2255.64	8716.391	1030
39645	-0.19	-10.89	1.21	-380.32	-2255.70	8716.398	1030
39650	0.08	-11.24	1.05	-380.49	-2256.08	8716.402	1030
39655	-1.02	-10.84	1.24	-381.00	-2256.35	8716.406	1030
39660	-0.34	-11.12	1.06	-381.16	-2256.50	8716.412	1030
39665	-0.36	-11.32	1.02	-380.73	-2256.61	8716.417	1030
39670	-0.15	-11.27	1.10	-380.68	-2256.30	8716.421	1030
39675	-0.35	-10.70	1.15	-381.98	-2257.61	8716.427	1030
39680	-0.10	-10.07	1.43	-382.25	-2258.21	8716.430	1030
39685	-0.23	-10.45	1.16	-382.53	-2258.36	8716.439	1030
39690	0.01	-10.73	1.08	-382.36	-2258.39	8716.443	1030
39695	0.38	-10.75	1.07	-382.40	-2258.14	8716.446	1030
39700	-0.11	-10.63	1.13	-382.38	-2258.27	8716.452	1030
39705	0.56	-10.29	1.02	-384.36	-2260.42	8716.459	1030
39710	-0.47	-10.27	1.13	-384.51	-2260.25	8716.462	1030
39715	0.33	-10.42	0.95	-384.44	-2260.00	8716.469	1030
39720	0.06	-10.66	0.98	-384.52	-2260.16	8716.471	1030
39725	0.57	-10.05	0.95	-385.58	-2261.00	8716.477	1030
39730	0.15	-9.50	1.09	-386.21	-2261.40	8716.482	1030
39735	0.03	-9.84	1.05	-386.31	-2261.47	8716.487	1030
39740	-0.16	-9.75	1.07	-386.70	-2262.27	8716.493	1030
39745	0.07	-9.79	0.98	-386.63	-2262.35	8716.498	1030
39750	-0.58	-9.82	0.97	-386.60	-2262.03	8716.500	1030
39755	-0.62	-9.57	0.98	-387.21	-2262.70	8716.507	1030
39760	0.05	-9.29	0.97	-388.27	-2263.70	8716.513	1030
39765	0.10	-9.39	0.97	-388.16	-2263.60	8716.516	1030
39770	-0.37	-9.50	0.94	-388.45	-2263.80	8716.523	1030
39775	-0.43	-9.61	0.90	-388.46	-2263.73	8716.528	1030
39780	-0.05	-9.35	0.85	-389.70	-2264.94	8716.531	1030
39785	-0.51	-9.34	0.86	-389.90	-2265.02	8716.537	1030
39790	-0.56	-9.27	0.85	-390.35	-2264.98	8716.542	1030
39795	-0.36	-8.91	0.89	-390.58	-2265.35	8716.546	1030
39800	-0.03	-9.27	0.80	-391.07	-2265.49	8716.554	1030
39805	-0.42	-9.24	0.85	-390.57	-2265.27	8716.555	1030
39810	-0.48	-9.01	0.88	-390.55	-2265.49	8716.562	1030
39815	-0.11	-9.11	0.84	-390.74	-2265.34	8716.568	1030
39820	-0.40	-8.73	0.90	-392.71	-2264.08	8716.574	1030
39825	0.27	-8.76	0.79	-392.62	-2265.64	8716.577	1030
39830	-0.02	-8.62	0.86	-392.76	-2266.09	8716.583	1030
39835	-0.15	-9.01	0.72	-392.71	-2265.95	8716.586	1030
39840	-0.06	-9.17	0.69	-392.79	-2265.96	8716.593	1030
39845	-0.56	-8.93	0.85	-392.75	-2266.20	8716.595	1030
39850	-0.33	-8.96	0.69	-394.14	-2267.33	8716.602	1030
39855	-0.53	-8.86	0.61	-394.53	-2267.96	8716.607	1030
39860	-0.60	-8.44	0.82	-394.67	-2268.33	8716.612	1030
39865	-0.56	-8.51	0.77	-394.80	-2268.31	8716.618	1030
39870	-0.26	-8.58	0.65	-395.52	-2268.95	8716.623	1030
39875	-0.03	-8.43	0.57	-396.44	-2269.74	8716.626	1030
39880	-0.52	-8.04	0.76	-396.36	-2270.12	8716.632	1030
39885	-0.10	-8.11	0.60	-396.76	-2269.99	8716.639	1030
39890	0.16	-7.83	0.71	-397.01	-2270.47	8716.641	1030
39895	-0.60	-7.94	0.56	-397.98	-2271.74	8716.648	1030
39900	-0.62	-7.54	0.64	-398.12	-2271.74	8716.652	1030
39905	-0.86	-7.50	0.74	-398.18	-2271.84	8716.658	1030
39910	-0.30	-7.46	0.73	-398.27	-2271.86	8716.662	1030
39915	-0.03	-7.72	0.66	-398.15	-2271.92	8716.668	1030
39920	-0.56	-7.70	0.64	-398.27	-2272.16	8716.671	1030
39925	-0.35	-7.72	0.43	-399.87	-2273.97	8716.677	1030
39930	-0.03	-7.45	0.47	-400.39	-2274.32	8716.681	1030
39935	0.00	-7.44	0.45	-401.36	-2275.06	8716.688	1030
39940	0.41	-7.47	0.37	-401.12	-2274.95	8716.693	1030
39945	-0.54	-6.70	0.71	-401.04	-2274.92	8716.696	1030
39950	-0.13	-6.85	0.54	-401.21	-2275.01	8716.702	1030
39955	0.13	-7.21	0.26	-402.37	-2276.04	8716.709	1030
39960	-0.14	-6.58	0.50	-402.59	-2276.54	8716.711	1030
39965	-0.32	-6.48	0.62	-402.95	-2276.28	8716.718	1030
39970	-0.32	-6.72	0.55	-402.62	-2276.25	8716.720	1030
39975	-0.15	-6.53	0.56	-403.21	-2276.59	8716.726	1030
39980	-0.08	-6.66	0.36	-404.11	-2277.48	8716.732	1030
39985	-0.17	-6.27	0.48	-404.48	-2278.30	8716.738	1030
39990	-0.70	-5.84	0.58	-404.89	-2278.96	8716.744	1030
39995	0.14	-5.83	0.55	-404.82	-2278.88	8716.748	1030
40000	0.38	-6.26	0.36	-404.59	-2279.12	8716.751	1030
40005	-0.09	-6.20	0.43	-404.78	-2279.19	8716.757	1030
40010	0.10	-6.00	0.49	-404.75	-2279.18	8716.763	1030
40015	-0.42	-6.36	0.36	-404.79	-2279.33	8716.766	1030
40020	-0.73	-5.93	0.37	-406.84	-2281.39	8716.773	1030
40025	-0.08	-5.60	0.41	-407.13	-2280.72	8716.777	1030
40030	-0.39	-5.87	0.34	-407.02	-2280.98	8716.781	1030
40035	-0.41	-5.95	0.38	-406.87	-2280.88	8716.787	1030
40040	-0.14	-5.84	0.25	-408.37	-2282.57	8716.792	1030
40045	-0.35	-5.50	0.38	-408.37	-2282.89	8716.796	1030
40050	-0.10	-5.46	0.34	-408.70	-2282.83	8716.804	1030
40055	0.07	-5.26	0.43	-408.34	-2283.09	8716.806	1030
40060	0.18	-5.35	0.33	-408.57	-2283.05	8716.812	1030
40065	0.09	-5.70	0.21	-408.61	-2283.41	8716.818	1030
40070	-0.41	-5.49	0.10	-410.77	-2285.13	8716.823	1030
40075	0.02	-5.09	0.21	-410.55	-2285.70	8716.827	1030
40080	0.13	-5.12	0.19	-410.39	-2285.37	8716.834	1030
40085	-0.12	-5.31	0.12	-410.64	-2285.21	8716.836	1030
40090	0.24	-4.27	0.32	-412.31	-2286.58	8716.844	1030
40095	-0.09	-4.37	0.28	-411.94	-2286.82	8716.845	1030
40100	-0.05	-4.62	0.22	-412.22	-2287.00	8716.852	1030
40105	-0.37	-4.84	0.13	-412.23	-2286.75	8716.857	1030
40110	-0.31	-4.53	0.17	-412.56	-2287.04	8716.862	1030
40115	-0.22	-4.62	0.00	-413.28	-2287.84	8716.868	1030
40120	-0.45	-4.29	0.15	-413.97	-2288.66	8716.873	1030
40125	-0.24	-4.14	0.09	-414.14	-2289.03	8716.875	1030
40130	0.19	-4.57	-0.03	-414.29	-2289.39	8716.882	1030
40135	-0.15	-3.96	0.18	-414.37	-2288.97	8716.888	1030
40140	-0.51	-4.33	0.06	-414.64	-2289.28	8716.891	1030
40145	-0.41	-4.35	-0.01	-415.48	-2289.30	8716.898	1030
40150	-0.37	-3.94	0.13	-415.48	-2289.00	8716.903	1030
40155	0.09	-4.39	-0.05	-415.48	-2289.19	8716.908	1030
40160	-0.11	-4.25	-0.00	-415.39	-2289.04	8716.912	1030
40165	-0.45	-4.06	0.07	-415.49	-2288.77	8716.919	1030
40170	-0.35	-4.32	-0.03	-415.74	-2288.84	8716.921	1030
40175	0.05	-3.92	-0.10	-417.77	-2291.01	8716.926	1030
40180	-0.38	-3.46	0.03	-417.96	-2291.04	8716.930	1030
40185	0.00	-3.33	-0.02	-418.49	-2291.50	8716.938	1030
40190	0.14	-3.37	-0.05	-418.53	-2291.91	8716.942	1030
40195	0.37	-3.03	0.04	-418.59	-2291.86	8716.949	1030
40200	0.08	-3.13	-0.01	-418.89	-2291.92	8716.952	1030
40205	-0.09	-3.63	-0.11	-418.65	-2292.11	8716.959	1030
40210	-0.20	-3.42	-0.01	-418.74	-2292.29	8716.963	1030
40215	-0.69	-2.82	-0.02	-420.87	-2294.26	8716.969	1030
40220	-0.25	-3.33	-0.21	-420.99	-2294.49	8716.972	1030
40225	-0.18	-3.09	-0.10	-421.00	-2294.13	8716.977	1030
40230	-0.17	-3.09	-0.08	-421.07	-2294.10	8716.982	1030
40235	-0.27	-2.84	-0.03	-422.26	-2294.41	8716.987	1030
40240	-0.26	-2.91	-0.05	-422.50	-2294.47	8716.992	1030
40245	-0.44	-2.89	-0.07	-422.74	-2294.64	8716.997	1030
40250	-0.17	-3.37	-0.22	-422.73	-2294.77	8717.000	1030
40255	0.07	-2.78	-0.06	-423.03	-2295.33	8717.007	1030
40260	0.03	-2.94	-0.21	-423.93	-2296.25	8717.014	1030
40265	-0.32	-3.32	-0.33	-423.98	-2296.38	8717.016	1030
40270	0.27	-2.77	-0.23	-423.83	-2296.52	8717.023	1030
40275	-0.01	-2.62	-0.10	-424.18	-2296.83	8717.027	1030
40280	-0.44	-2.87	-0.29	-425.29	-2298.08	8717.031	1030
40285	-0.10	-2.42	-0.08	-425.31	-2298.59	8717.036	1030
40290	-0.13	-2.47	-0.29	-426.34	-2299.38	8717.044	1030
40295	0.60	-2.78	-0.43	-426.36	-2298.97	8717.046	1030
40300	-0.17	-2.79	-0.37	-426.29	-2299.25	8717.052	1030
40305	-0.18	-2.51	-0.37	-426.31	-2298.85	8717.055	1030
40310	-0.81	-1.81	-0.18	-427.99	-2300.97	8717.063	1030
40315	-0.09	-2.30	-0.46	-427.76	-2300.71	8717.067	1030
40320	-0.09	-2.14	-0.35	-427.80	-2301.06	8717.072	1030
40325	-0.14	-2.37	-0.47	-427.95	-2300.98	8717.077	1030
40330	-0.32	-1.15	-0.11	-428.97	-2302.10	8717.085	1030
40335	-0.09	-1.58	-0.33	-429.20	-2302.24	8717.086	1030
40340	-0.40	-1.72	-0.38	-429.28	-2302.13	8717.093	1031
40345	0.09	-1.76	-0.44	-429.21	-2302.28	8717.094	1031
40350	-0.59	-1.99	-0.46	-427.90	-2301.82	8717.104	1031
40355	0.09	-1.85	-0.33	-428.04	-2300.94	8717.107	1031
40360	-0.09	-2.25	-0.47	-428.10	-2301.04	8717.112	1031
40365	-0.12	-2.05	-0.38	-428.15	-2301.08	8717.118	1031
40370	-0.28	-1.75	-0.26	-427.78	-2301.26	8717.122	1031
40375	-0.76	-1.65	-0.12	-426.30	-2301.42	8717.125	1031
40380	-0.35	-1.75	-0.16	-426.50	-2301.30	8717.132	1031
40385	-0.35	-2.21	-0.34	-426.39	-2301.28	8717.139	1031
40390	-0.40	-1.83	-0.16	-426.05	-2301.05	8717.141	1031
40395	-0.11	-2.27	-0.25	-425.15	-2299.89	8717.148	1031
40400	-0.29	-2.36	-0.35	-424.97	-2299.99	8717.152	1031
40405	0.01	-2.14	-0.12	-424.05	-2299.25	8717.156	1031
40410	-0.31	-2.23	-0.15	-424.21	-2299.19	8717.162	1031
40415	0.25	-2.33	-0.18	-424.02	-2298.91	8717.168	1031
40420	-0.25	-2.38	-0.22	-424.03	-2299.13	8717.171	1031
40425	-0.10	-2.43	-0.31	-424.31	-2299.11	8717.177	1031
40430	-0.00	-2.23	-0.17	-424.14	-2299.08	8717.180	1031
40435	-0.32	-2.83	-0.22	-422.32	-2297.15	8717.188	1031
40440	-0.07	-2.71	-0.19	-422.45	-2297.19	8717.193	1031
40445	-0.01	-2.78	-0.17	-422.25	-2297.12	8717.196	1031
40450	-0.32	-2.41	-0.02	-422.22	-2297.08	8717.202	1031
40455	-0.56	-3.03	-0.19	-420.18	-2296.70	8717.209	1031
40460	-0.38	-2.71	-0.12	-420.67	-2297.08	8717.212	1031
40465	0.07	-2.56	-0.10	-420.67	-2297.00	8717.218	1031
40470	-0.37	-2.80	-0.12	-420.68	-2296.68	8717.222	1031
40475	-0.40	-2.66	0.02	-419.59	-2296.31	8717.227	1031
40480	0.26	-3.02	-0.07	-418.94	-2296.08	8717.232	1031
40485	-0.08	-3.01	-0.02	-419.22	-2295.49	8717.237	1031
40490	-0.06	-3.00	-0.05	-419.29	-2295.67	8717.242	1031
40495	0.18	-2.83	0.01	-419.36	-2295.60	8717.248	1031
40500	0.32	-3.01	-0.08	-419.37	-2295.74	8717.250	1031
40505	-0.06	-3.79	-0.15	-417.86	-2293.71	8717.258	1031
40510	-0.09	-3.55	-0.05	-417.12	-2293.90	8717.263	1031
40515	0.15	-3.24	0.05	-416.91	-2293.45	8717.266	1031
40520	-0.40	-3.77	-0.10	-416.95	-2293.42	8717.272	1031
40525	0.35	-3.54	-0.00	-416.85	-2293.33	8717.278	1031
40530	0.27	-4.18	-0.06	-415.78	-2291.87	8717.282	1031
40535	0.09	-3.80	0.05	-415.71	-2291.78	8717.287	1031
40540	0.14	-3.70	0.11	-414.97	-2290.84	8717.291	1031
40545	-0.15	-4.18	0.01	-414.82	-2290.92	8717.296	1031
40550	0.19	-3.85	0.23	-414.40	-2290.22	8717.304	1031
40555	-0.47	-3.88	0.19	-414.17	-2290.33	8717.305	1031
40560	-0.34	-3.98	0.16	-414.10	-2290.01	8717.312	1031
40565	-0.57	-3.78	0.23	-414.13	-2290.24	8717.317	1031
40570	-0.36	-3.95	0.26	-413.35	-2289.29	8717.321	1031
40575	-0.09	-4.42	0.12	-412.86	-2289.12	8717.327	1031
40580	-0.36	-4.50	0.13	-412.68	-2289.42	8717.334	1031
40585	0.14	-4.48	0.12	-412.70	-2289.25	8717.336	1031
40590	-0.08	-4.35	0.13	-412.70	-2288.86	8717.343	1031
40595	-0.41	-4.11	0.29	-412.81	-2288.77	8717.344	1031
40600	0.67	-4.85	0.26	-411.76	-2286.31	8717.354	1031
40605	-0.22	-5.00	0.13	-410.77	-2286.76	8717.357	1031
40610	-0.16	-4.30	0.39	-410.84	-2286.87	8717.364	1031
40615	-0.12	-5.09	0.11	-410.54	-2286.65	8717.367	1031
40620	-0.04	-4.77	0.21	-410.08	-2286.03	8717.372	1031
40625	-0.38	-4.96	0.38	-409.13	-2285.41	8717.375	1031
40630	1.11	-5.07	0.27	-408.23	-2284.74	8717.384	1031
40635	-0.24	-5.40	0.28	-408.68	-2284.74	8717.388	1031
40640	0.02	-5.40	0.27	-408.71	-2284.66	8717.391	1031
40645	-0.12	-5.47	0.25	-408.52	-2284.65	8717.398	1031
40650	-0.37	-5.63	0.25	-408.21	-2284.22	8717.403	1031
40655	-0.38	-5.55	0.40	-407.22	-2283.46	8717.406	1031
40660	-0.48	-5.85	0.27	-407.15	-2283.16	8717.412	1031
40665	-0.38	-6.05	0.21	-407.06	-2283.35	8717.418	1031
40670	-0.10	-5.44	0.49	-406.86	-2283.44	8717.422	1031
40675	-0.66	-5.71	0.45	-405.57	-2283.56	8717.427	1031
40680	-0.06	-5.78	0.39	-405.44	-2283.50	8717.430	1031
40685	-0.34	-5.52	0.71	-404.48	-2281.89	8717.439	1031
40690	-0.51	-6.05	0.45	-404.78	-2282.23	8717.442	1031
40695	-0.34	-5.65	0.61	-404.62	-2282.26	8717.446	1031
40700	0.00	-6.21	0.32	-404.72	-2282.55	8717.452	1031
40705	-0.20	-5.98	0.59	-403.62	-2281.12	8717.458	1031
40710	-0.26	-5.99	0.65	-402.98	-2280.44	8717.461	1031
40715	-0.33	-6.41	0.54	-403.16	-2280.31	8717.468	1031
40720	-0.27	-6.17	0.56	-403.16	-2280.27	8717.470	1031
40725	-0.45	-6.16	0.60	-403.14	-2279.97	8717.476	1031
40730	-0.06	-6.38	0.48	-403.16	-2280.09	8717.482	1031
40735	-0.15	-6.21	0.67	-402.48	-2279.15	8717.485	1031
40740	-0.62	-6.71	0.63	-401.32	-2277.72	8717.492	1031
40745	-0.28	-6.74	0.58	-401.21	-2277.87	8717.498	1031
40750	-0.32	-6.91	0.52	-401.04	-2277.83	8717.501	1031
40755	-0.12	-6.87	0.52	-400.93	-2277.92	8717.507	1031
40760	-0.56	-7.36	0.50	-399.79	-2276.50	8717.513	1031
40765	-0.32	-7.32	0.49	-399.57	-2276.43	8717.516	1031
40770	-0.15	-7.13	0.60	-398.73	-2275.77	8717.523	1031
40775	-0.08	-7.13	0.62	-398.74	-2275.68	8717.528	1031
40780	0.06	-7.01	0.71	-398.52	-2275.71	8717.531	1031
40785	-0.28	-6.97	0.71	-398.69	-2275.57	8717.537	1031
40790	-0.50	-7.11	0.86	-397.52	-2274.58	8717.544	1031
40795	-0.41	-7.54	0.69	-397.27	-2274.43	8717.546	1031
40800	-0.17	-7.45	0.64	-397.26	-2274.41	8717.554	1031
40805	-0.39	-7.75	0.49	-397.08	-2274.51	8717.555	1031
40810	-0.18	-7.68	0.71	-395.84	-2273.03	8717.562	1031
40815	-0.40	-7.70	0.71	-395.67	-2273.34	8717.568	1031
40820	0.41	-8.04	0.60	-395.33	-2272.24	8717.574	1031
40825	-0.25	-8.00	0.64	-394.92	-2272.12	8717.577	1031
40830	-0.07	-8.09	0.63	-395.00	-2271.98	8717.584	1031
40835	-0.04	-7.97	0.69	-395.27	-2272.08	8717.587	1031
40840	-0.42	-8.59	0.61	-394.41	-2271.30	8717.593	1031
40845	-0.68	-8.53	0.72	-393.32	-2270.67	8717.594	1031
40850	-0.21	-8.33	0.79	-393.37	-2270.86	8717.601	1031
40855	0.23	-8.28	0.75	-393.35	-2270.85	8717.608	1031
40860	-0.11	-8.05	0.87	-393.46	-2270.82	8717.612	1031
40865	-0.39	-8.00	0.87	-393.34	-2270.73	8717.617	1031
40870	-0.15	-8.44	0.83	-392.46	-2269.75	8717.623	1031
40875	-0.11	-8.36	1.02	-390.86	-2268.53	8717.625	1031
40880	-0.10	-8.44	0.99	-390.67	-2268.55	8717.632	1031
40885	-0.43	-8.79	0.90	-390.25	-2268.06	8717.638	1031
40890	-0.28	-8.61	0.95	-390.44	-2268.11	8717.641	1031
40895	-0.27	-8.60	0.95	-390.14	-2268.19	8717.648	1031
40900	-0.26	-8.73	0.95	-390.44	-2268.13	8717.652	1031
40905	-0.30	-8.94	0.82	-390.26	-2267.91	8717.656	1031
40910	-0.23	-8.78	0.88	-390.48	-2267.82	8717.662	1031
40915	-0.20	-8.77	1.01	-388.03	-2267.54	8717.669	1031
40920	-0.01	-8.60	1.07	-387.73	-2267.79	8717.671	1031
40925	-0.36	-8.79	1.05	-387.79	-2267.33	8717.676	1031
40930	-0.17	-8.99	0.99	-387.88	-2267.24	8717.680	1031
40935	0.33	-9.20	1.03	-386.94	-2265.74	8717.689	1031
40940	-0.30	-9.35	1.02	-386.42	-2265.52	8717.692	1031
40945	-0.59	-9.22	1.08	-386.40	-2265.31	8717.696	1031
40950	0.14	-9.36	1.03	-386.36	-2265.46	8717.702	1031
40955	0.20	-10.00	0.94	-385.73	-2264.65	8717.709	1031
40960	-0.25	-9.85	1.02	-385.03	-2264.19	8717.713	1031
40965	-0.50	-10.08	0.97	-384.84	-2264.12	8717.718	1031
40970	-0.21	-9.96	1.01	-385.05	-2263.88	8717.720	1031
40975	-0.10	-9.89	1.08	-384.27	-2263.76	8717.727	1031
40980	-0.31	-10.39	1.02	-383.61	-2262.80	8717.732	1031
40985	-0.77	-10.15	1.14	-383.32	-2262.37	8717.737	1031
40990	-0.15	-10.15	1.17	-382.83	-2261.99	8717.742	1031
40995	-0.13	-10.25	1.14	-382.69	-2262.04	8717.748	1031
41000	-0.64	-10.65	0.94	-382.75	-2261.59	8717.750	1031
41005	-0.59	-10.57	1.01	-382.50	-2261.50	8717.757	1031
41010	-0.40	-10.71	1.09	-381.18	-2260.21	8717.764	1031
41015	-0.17	-10.28	1.24	-381.12	-2259.89	8717.766	1031
41020	-0.18	-10.53	1.12	-381.31	-2260.17	8717.773	1031
41025	0.13	-10.40	1.17	-381.07	-2259.83	8717.777	1031
41030	-0.22	-11.03	1.19	-379.54	-2258.65	8717.783	1031
41035	0.06	-10.97	1.17	-379.71	-2258.41	8717.787	1031
41040	-0.64	-11.10	1.17	-379.24	-2258.58	8717.793	1031
41045	-0.31	-10.80	1.24	-378.63	-2258.47	8717.796	1031
41050	-0.36	-10.78	1.37	-378.18	-2257.67	8717.802	1031
41055	-0.06	-11.13	1.25	-377.79	-2257.45	8717.806	1031
41060	-0.24	-10.95	1.34	-377.80	-2257.46	8717.813	1031
41065	-0.12	-11.13	1.18	-378.04	-2257.51	8717.817	1031
41070	-0.18	-10.89	1.31	-377.65	-2257.55	8717.822	1030
41075	-0.42	-11.32	1.19	-377.65	-2257.50	8717.827	1030
41080	-0.49	-10.70	1.27	-379.41	-2259.10	8717.833	1030
41085	-0.09	-10.65	1.20	-379.94	-2259.50	8717.836	1030
41090	-0.55	-10.58	1.23	-380.15	-2259.31	8717.844	1030
41095	-0.70	-10.99	1.09	-380.19	-2259.39	8717.844	1030
41100	-0.44	-10.98	1.11	-380.02	-2259.17	8717.852	1030
41105	-0.08	-11.37	0.96	-380.07	-2259.22	8717.857	1030
41110	-0.23	-10.72	1.01	-382.32	-2260.88	8717.864	1030
41115	-0.29	-10.51	1.07	-381.97	-2260.72	8717.867	1030
41120	-0.37	-10.33	1.10	-382.31	-2260.72	8717.873	1030
41125	-0.27	-10.24	1.16	-382.28	-2260.86	8717.875	1030
41130	-0.25	-10.36	0.93	-383.47	-2261.84	8717.884	1030
41135	-0.21	-10.04	1.06	-383.94	-2262.21	8717.888	1030
41140	-0.19	-9.66	1.22	-383.69	-2262.54	8717.891	1030
41145	-0.32	-9.91	1.12	-383.45	-2262.04	8717.898	1030
41150	0.03	-10.18	0.92	-383.97	-2262.33	8717.903	1030
41155	-0.61	-9.61	1.08	-385.07	-2263.31	8717.906	1030
41160	0.05	-9.62	1.03	-385.26	-2263.56	8717.912	1030
41165	-0.25	-9.95	0.88	-385.51	-2263.55	8717.919	1030
41170	-0.28	-9.87	0.98	-385.14	-2263.51	8717.921	1030
41175	-0.50	-9.74	1.01	-385.46	-2263.85	8717.926	1030
41180	-0.20	-9.45	1.14	-385.20	-2263.50	8717.931	1030
41185	-0.41	-9.06	1.05	-387.32	-2265.43	8717.938	1030
41190	-0.25	-9.66	0.83	-387.39	-2265.71	8717.943	1030
41195	-0.36	-9.40	0.93	-387.48	-2265.58	8717.946	1030
41200	-0.29	-9.01	1.07	-387.49	-2265.68	8717.952	1030
41205	-0.30	-8.89	1.01	-388.32	-2266.53	8717.959	1030
41210	-0.28	-8.97	0.92	-388.68	-2267.04	8717.961	1030
41215	1.60	-9.15	0.83	-389.24	-2267.55	8717.969	1030
41220	-0.13	-9.15	0.88	-388.70	-2267.06	8717.970	1030
41225	-0.32	-8.74	1.00	-388.89	-2267.18	8717.977	1030
41230	-0.16	-8.83	0.95	-389.11	-2267.09	8717.982	1030
41235	-0.39	-8.89	0.78	-390.13	-2268.18	8717.987	1030
41240	-0.15	-8.67	0.74	-390.96	-2269.06	8717.992	1030
41245	-0.11	-8.35	0.80	-391.64	-2269.74	8717.998	1030
41250	-0.48	-8.37	0.83	-391.88	-2270.17	8718.000	1030
41255	0.21	-8.08	0.90	-392.02	-2270.07	8718.007	1030
41260	0.06	-8.22	0.86	-391.89	-2269.94	8718.014	1030
41265	-0.09	-8.42	0.74	-391.88	-2269.93	8718.016	1030
41270	-0.15	-8.38	0.78	-392.02	-2269.79	8718.022	1030
41275	0.07	-8.10	0.86	-392.31	-2270.57	8718.028	1030
41280	-0.43	-8.01	0.70	-393.93	-2272.53	8718.031	1030
41285	-0.21	-7.71	0.83	-394.03	-2272.50	8718.037	1030
41290	0.12	-7.76	0.78	-394.32	-2272.31	8718.042	1030
41295	-0.34	-7.86	0.72	-394.20	-2272.91	8718.046	1030
41300	-0.18	-7.67	0.67	-395.63	-2273.70	8718.053	1030
41305	-0.40	-8.03	0.49	-395.75	-2273.84	8718.055	1030
41310	-0.48	-8.16	0.46	-395.79	-2273.65	8718.062	1030
41315	-0.33	-7.50	0.76	-395.53	-2273.54	8718.068	1030
41320	-0.48	-7.47	0.71	-395.76	-2273.69	8718.071	1030
41325	-0.19	-7.66	0.60	-395.74	-2273.67	8718.077	1030
41330	-0.36	-7.07	0.74	-398.11	-2275.31	8718.083	1030
41335	-0.66	-6.96	0.68	-397.98	-2275.61	8718.086	1030
41340	-0.23	-7.03	0.72	-398.02	-2275.27	8718.093	1030
41345	-0.09	-7.22	0.62	-398.09	-2275.44	8718.094	1030
41350	-0.39	-7.49	0.44	-399.38	-2275.45	8718.103	1030
41355	0.01	-7.23	0.54	-399.57	-2275.65	8718.107	1030
41360	-0.49	-7.11	0.66	-399.46	-2275.50	8718.111	1030
41365	-0.36	-7.54	0.46	-399.33	-2275.46	8718.117	1030
41370	-0.65	-6.79	0.70	-400.47	-2276.14	8718.123	1030
41375	-0.29	-6.70	0.63	-400.91	-2276.92	8718.125	1030
41380	-0.17	-6.72	0.60	-400.86	-2276.91	8718.132	1030
41385	-0.60	-6.86	0.53	-401.00	-2276.93	8718.138	1030
41390	-0.43	-6.44	0.64	-401.54	-2277.34	8718.141	1030
41395	-0.32	-6.41	0.49	-402.69	-2278.28	8718.147	1030
41400	-0.31	-6.65	0.42	-402.48	-2278.34	8718.153	1030
41405	0.24	-6.09	0.46	-403.29	-2279.08	8718.156	1030
41410	-0.83	-6.31	0.44	-403.54	-2279.13	8718.162	1030
41415	-0.32	-5.98	0.54	-403.51	-2279.01	8718.167	1030
41420	-0.53	-5.59	0.66	-403.60	-2279.03	8718.171	1030
41425	0.29	-5.89	0.38	-404.75	-2280.45	8718.177	1030
41430	-0.10	-6.46	0.19	-404.68	-2280.49	8718.182	1030
41435	-0.18	-6.22	0.23	-404.63	-2280.50	8718.188	1030
41440	-0.00	-5.90	0.42	-404.69	-2280.52	8718.192	1030
41445	-0.66	-5.82	0.50	-404.63	-2280.58	8718.196	1030
41450	-0.03	-5.73	0.46	-404.81	-2281.05	8718.202	1030
41455	-0.32	-5.84	0.41	-406.73	-2280.32	8718.210	1030
41460	-0.14	-5.91	0.27	-407.13	-2280.78	8718.211	1030
41465	-0.31	-5.47	0.45	-406.98	-2280.51	8718.217	1030
41470	-0.04	-5.59	0.40	-407.06	-2280.60	8718.221	1030
41475	0.04	-5.19	0.47	-408.07	-2280.80	8718.227	1030
41480	-0.49	-5.23	0.46	-408.33	-2281.14	8718.232	1030
41485	-0.24	-5.74	0.15	-408.58	-2280.81	8718.239	1030
41490	-0.08	-5.50	0.29	-408.26	-2281.33	8718.243	1030
41495	-0.35	-5.28	0.43	-408.20	-2281.67	8718.248	1030
41500	-0.01	-5.72	0.18	-408.39	-2281.80	8718.250	1030
41505	-0.15	-5.22	0.28	-409.49	-2283.01	8718.257	1030
41510	-0.16	-4.45	0.48	-410.52	-2284.03	8718.263	1030
41515	0.08	-4.82	0.36	-410.51	-2284.35	8718.266	1030
41520	-0.12	-5.00	0.30	-410.54	-2284.80	8718.273	1030
41525	-0.48	-4.97	0.21	-412.10	-2285.49	8718.279	1030
41530	-0.52	-4.79	0.28	-411.95	-2285.84	8718.281	1030
41535	-0.25	-4.63	0.37	-411.72	-2285.83	8718.287	1030
41540	-0.26	-5.06	0.09	-411.65	-2285.64	8718.292	1030
41545	0.16	-4.69	0.16	-412.00	-2286.00	8718.296	1030
41550	-0.09	-4.25	0.25	-413.61	-2287.06	8718.303	1030
41555	-0.28	-4.47	0.21	-413.55	-2287.11	8718.306	1030
41560	-0.35	-3.89	0.43	-413.51	-2287.33	8718.312	1030
41565	-0.01	-4.42	0.14	-413.49	-2287.03	8718.317	1030
41570	-0.47	-3.85	0.18	-414.79	-2288.74	8718.324	1030
41575	-0.30	-4.11	0.06	-414.87	-2288.97	8718.327	1030
41580	-0.05	-4.09	0.08	-414.77	-2289.26	8718.331	1030
41585	-0.06	-3.91	0.15	-414.98	-2288.93	8718.336	1030
41590	-0.12	-3.90	0.02	-416.17	-2290.45	8718.342	1030
41595	-0.23	-3.51	0.22	-416.37	-2290.96	8718.344	1030
41600	-0.34	-3.92	-0.01	-415.91	-2290.68	8718.353	1030
41605	0.12	-4.11	-0.09	-415.99	-2290.82	8718.357	1030
41610	0.07	-3.87	-0.02	-416.17	-2291.07	8718.363	1030
41615	-0.26	-3.88	0.01	-416.24	-2291.05	8718.369	1030
41620	-0.49	-3.28	-0.01	-418.23	-2292.61	8718.374	1030
41625	-0.14	-3.06	0.05	-418.49	-2292.93	8718.375	1030
41630	-0.06	-3.22	-0.06	-418.58	-2293.18	8718.382	1030
41635	-0.10	-3.55	-0.15	-418.54	-2293.21	8718.388	1030
41640	0.04	-3.53	-0.16	-419.15	-2293.64	8718.391	1030
41645	-0.31	-3.16	-0.15	-419.98	-2294.44	8718.397	1030
41650	-0.28	-2.67	0.00	-420.10	-2294.61	8718.403	1030
41655	-0.07	-2.59	-0.03	-420.78	-2295.32	8718.406	1030
41660	0.26	-2.86	-0.19	-421.05	-2295.34	8718.413	1030
41665	0.06	-2.87	-0.18	-420.67	-2295.41	8718.419	1030
41670	0.10	-2.82	-0.24	-421.09	-2295.48	8718.421	1030
41675	0.14	-2.46	-0.24	-422.51	-2296.51	8718.428	1030
41680	0.25	-2.52	-0.27	-422.26	-2296.43	8718.432	1030
41685	-0.04	-2.23	-0.19	-423.29	-2297.04	8718.437	1030
41690	-0.40	-2.27	-0.17	-423.07	-2297.22	8718.442	1030
41695	-0.05	-2.82	-0.41	-423.17	-2297.29	8718.450	1030
41700	-0.43	-2.55	-0.27	-423.11	-2297.44	8718.452	1030
41705	0.50	-2.01	-0.29	-424.42	-2298.39	8718.456	1030
41710	-0.11	-2.05	-0.28	-424.60	-2298.62	8718.461	1030
41715	-0.08	-2.09	-0.37	-425.37	-2299.21	8718.468	1030
41720	-0.28	-1.90	-0.19	-425.29	-2299.74	8718.471	1030
41725	-0.32	-1.38	-0.07	-425.72	-2299.63	8718.478	1030
41730	0.06	-1.77	-0.27	-425.67	-2299.84	8718.482	1030
41735	-0.17	-2.06	-0.40	-425.69	-2299.73	8718.488	1030
41740	-0.27	-1.93	-0.31	-425.53	-2299.60	8718.494	1030
41745	-0.02	-1.42	-0.33	-427.14	-2300.87	8718.498	1030
41750	-0.16	-1.35	-0.38	-427.98	-2302.04	8718.500	1030
41755	-0.31	-1.11	-0.28	-427.87	-2301.99	8718.507	1030
41760	0.15	-1.24	-0.31	-428.00	-2302.04	8718.513	1030
41765	-0.49	-1.33	-0.36	-427.89	-2302.35	8718.516	1031
41770	0.44	-1.32	-0.39	-427.89	-2302.16	8718.523	1031
41775	-0.68	-2.39	-0.46	-425.52	-2299.39	8718.529	1031
41780	-0.13	-1.79	-0.28	-425.55	-2300.33	8718.531	1031
41785	-0.44	-1.56	-0.25	-425.55	-2299.97	8718.537	1031
41790	-0.27	-1.54	-0.21	-425.52	-2300.27	8718.542	1031
41795	0.39	-1.74	-0.30	-425.72	-2299.72	8718.546	1031
41800	0.15	-2.43	-0.40	-424.49	-2298.54	8718.553	1031
41805	0.10	-2.28	-0.37	-424.33	-2298.59	8718.557	1031
41810	-0.27	-1.84	-0.14	-424.19	-2298.58	8718.562	1031
41815	0.21	-2.42	-0.41	-424.19	-2298.19	8718.567	1031
41820	0.04	-2.46	-0.29	-422.77	-2298.25	8718.573	1031
41825	-0.00	-2.58	-0.27	-422.91	-2298.40	8718.577	1031
41830	-0.30	-2.49	-0.19	-422.90	-2298.21	8718.585	1031
41835	-0.32	-2.00	-0.09	-422.75	-2298.41	8718.586	1031
41840	0.64	-2.57	-0.24	-421.67	-2297.24	8718.593	1031
41845	0.19	-2.66	-0.20	-421.48	-2297.17	8718.595	1031
41850	-0.35	-2.53	-0.03	-420.48	-2296.23	8718.602	1031
41855	-0.40	-2.80	-0.06	-420.31	-2296.46	8718.607	1031
41860	-0.15	-2.60	-0.04	-420.41	-2296.47	8718.613	1031
41865	-0.29	-3.00	-0.20	-420.34	-2296.51	8718.617	1031
41870	-0.37	-3.20	-0.14	-419.36	-2295.05	8718.624	1031
41875	0.32	-3.45	-0.30	-418.96	-2295.24	8718.625	1031
41880	-0.24	-3.29	-0.18	-418.88	-2294.96	8718.632	1031
41885	-0.17	-2.89	-0.03	-419.13	-2294.62	8718.638	1031
41890	-0.31	-3.53	-0.16	-418.35	-2294.57	8718.641	1031
41895	-0.14	-3.03	0.02	-417.96	-2294.63	8718.648	1031
41900	-0.01	-3.09	-0.01	-418.07	-2294.84	8718.653	1031
41905	-0.56	-3.31	-0.04	-417.69	-2294.83	8718.656	1031
41910	0.01	-3.32	-0.11	-417.74	-2295.01	8718.662	1031
41915	-0.06	-3.21	-0.07	-417.59	-2294.86	8718.667	1031
41920	-0.15	-3.33	-0.10	-417.82	-2294.52	8718.671	1031
41925	-0.29	-3.49	0.18	-415.40	-2292.38	8718.679	1031
41930	0.08	-3.89	-0.04	-415.37	-2292.32	8718.681	1031
41935	-0.45	-3.79	0.00	-415.46	-2292.17	8718.687	1031
41940	0.07	-3.65	0.08	-415.38	-2291.83	8718.692	1031
41945	0.09	-3.60	0.24	-414.02	-2290.91	8718.700	1031
41950	0.22	-4.00	0.02	-413.98	-2290.68	8718.702	1031
41955	-0.09	-4.51	-0.10	-413.89	-2290.95	8718.707	1031
41960	0.12	-4.25	0.02	-414.06	-2290.70	8718.711	1031
41965	-1.36	-4.43	0.22	-412.93	-2289.49	8718.719	1031
41970	-0.16	-4.17	0.17	-412.71	-2289.31	8718.720	1031
41975	-0.16	-3.52	0.40	-412.68	-2289.45	8718.727	1031
41980	-0.44	-4.21	0.23	-412.50	-2289.49	8718.732	1031
41985	0.19	-4.29	0.20	-411.92	-2289.38	8718.737	1031
41990	-0.38	-4.57	0.13	-411.22	-2289.17	8718.743	1031
41995	0.08	-4.68	0.13	-411.05	-2289.22	8718.748	1031
42000	-0.35	-4.71	0.19	-411.06	-2288.94	8718.750	1031
42005	-0.12	-4.81	0.11	-410.64	-2288.29	8718.757	1031
42010	-0.02	-5.23	0.03	-409.57	-2287.18	8718.764	1031
42015	-0.31	-4.53	0.37	-409.52	-2287.13	8718.766	1031
42020	-0.16	-4.50	0.41	-409.04	-2286.92	8718.772	1031
42025	-0.10	-5.07	0.20	-409.04	-2286.94	8718.778	1031
42030	-0.19	-4.84	0.30	-408.77	-2286.93	8718.781	1031
42035	0.19	-4.66	0.42	-408.48	-2286.39	8718.786	1031
42040	0.11	-4.98	0.40	-407.48	-2285.85	8718.792	1031
42045	-0.22	-4.74	0.47	-407.39	-2285.48	8718.796	1031
42050	0.24	-4.80	0.45	-407.46	-2285.69	8718.804	1031
42055	-0.28	-5.26	0.35	-407.39	-2285.92	8718.806	1031
42060	0.02	-5.58	0.23	-407.39	-2285.42	8718.812	1031
42065	-0.45	-5.28	0.34	-407.48	-2285.48	8718.818	1031
42070	-0.77	-5.78	0.29	-405.86	-2283.63	8718.821	1031
42075	-0.08	-5.28	0.55	-405.49	-2282.93	8718.827	1031
42080	-0.44	-5.64	0.54	-404.76	-2282.30	8718.831	1031
42085	-0.13	-5.70	0.46	-404.60	-2282.30	8718.836	1031
42090	-1.30	-6.04	0.36	-404.83	-2281.99	8718.844	1031
42095	-0.43	-5.96	0.36	-404.68	-2282.38	8718.844	1031
42100	-0.12	-5.91	0.36	-404.93	-2282.34	8718.852	1031
42105	-0.03	-5.67	0.45	-404.54	-2282.16	8718.857	1031
42110	-0.60	-6.01	0.62	-402.86	-2280.06	8718.863	1031
42115	-0.41	-5.83	0.62	-402.66	-2279.93	8718.866	1031
42120	-0.30	-6.50	0.35	-402.49	-2280.05	8718.873	1031
42125	-0.26	-6.43	0.39	-402.55	-2279.71	8718.875	1031
42130	-0.23	-6.27	0.54	-401.66	-2279.93	8718.882	1031
42135	0.15	-6.34	0.58	-400.97	-2279.76	8718.888	1031
42140	-0.11	-6.49	0.53	-400.73	-2279.71	8718.891	1031
42145	-0.20	-6.27	0.59	-400.67	-2279.55	8718.898	1031
42150	-0.30	-6.45	0.51	-400.91	-2279.44	8718.903	1031
42155	-0.40	-6.56	0.49	-400.81	-2279.10	8718.906	1031
42160	-0.09	-6.69	0.47	-400.21	-2278.58	8718.912	1031
42165	-0.33	-6.64	0.68	-398.64	-2276.66	8718.917	1031
42170	0.06	-6.62	0.70	-398.52	-2276.80	8718.921	1031
42175	-0.05	-7.01	0.54	-398.66	-2276.80	8718.926	1031
42180	0.01	-7.10	0.55	-398.31	-2276.34	8718.931	1031
42185	-0.15	-7.02	0.74	-397.16	-2275.19	8718.938	1031
42190	-0.61	-7.48	0.57	-397.03	-2275.24	8718.943	1031
42195	-0.08	-7.05	0.77	-397.01	-2274.76	8718.948	1031
42200	0.08	-7.43	0.58	-397.06	-2274.86	8718.952	1031
42205	-0.34	-7.39	0.75	-396.14	-2273.81	8718.959	1031
42210	0.23	-7.75	0.60	-395.78	-2273.60	8718.961	1031
42215	0.04	-7.98	0.62	-395.21	-2273.05	8718.969	1031
42220	-0.51	-7.96	0.66	-394.92	-2272.74	8718.970	1031
42225	-0.13	-7.94	0.65	-395.23	-2272.66	8718.977	1031
42230	-0.46	-7.65	0.74	-394.84	-2272.53	8718.982	1031
42235	-0.16	-7.26	0.98	-393.28	-2273.25	8718.988	1031
42240	-0.08	-7.50	0.90	-393.68	-2272.73	8718.991	1031
42245	-0.55	-7.81	0.78	-393.57	-2272.50	8718.998	1031
42250	-0.16	-7.88	0.69	-393.45	-2272.40	8719.000	1031
42255	0.25	-8.06	0.68	-392.40	-2272.02	8719.007	1031
42260	-0.28	-8.26	0.81	-391.37	-2270.86	8719.013	1031
42265	-0.07	-8.25	0.86	-391.33	-2270.41	8719.016	1031
42270	-0.29	-8.40	0.83	-391.34	-2269.76	8719.023	1031
42275	-0.39	-8.31	0.89	-390.95	-2270.03	8719.028	1031
42280	-0.74	-8.22	0.94	-390.98	-2269.73	8719.031	1031
42285	0.15	-8.63	0.77	-390.77	-2269.48	8719.036	1031
42290	-0.56	-9.15	0.76	-389.51	-2267.97	8719.044	1031
42295	-0.22	-8.43	0.95	-389.58	-2268.16	8719.046	1031
42300	-0.42	-8.58	0.93	-389.69	-2268.11	8719.052	1031
42305	-0.33	-8.72	0.81	-389.65	-2267.99	8719.056	1031
42310	0.09	-8.41	1.07	-388.22	-2267.98	8719.062	1031
42315	-0.02	-8.64	0.94	-388.32	-2268.01	8719.067	1031
42320	-0.68	-8.76	0.98	-388.18	-2268.17	8719.071	1031
42325	-0.17	-9.05	0.87	-388.04	-2267.86	8719.077	1031
42330	-0.13	-9.27	1.03	-386.64	-2266.13	8719.085	1031
42335	-0.20	-9.55	0.87	-386.48	-2265.95	8719.086	1031
42340	-0.15	-9.29	0.97	-386.25	-2265.75	8719.093	1031
42345	-0.07	-9.56	0.87	-386.34	-2265.77	8719.094	1031
42350	-0.66	-9.65	1.00	-384.42	-2264.43	8719.104	1031
42355	-0.32	-9.62	0.99	-384.60	-2263.97	8719.107	1031
42360	-0.66	-10.21	0.88	-385.20	-2264.64	8719.114	1031
42365	-0.20	-9.82	0.95	-384.92	-2263.89	8719.117	1031
42370	-0.08	-9.41	1.18	-384.38	-2263.03	8719.123	1031
42375	-0.19	-9.58	1.20	-383.66	-2262.32	8719.126	1031
42380	-0.30	-9.90	1.14	-383.10	-2262.14	8719.132	1031
42385	-0.37	-9.91	1.18	-382.76	-2261.44	8719.138	1031
42390	-0.49	-10.11	1.14	-382.54	-2261.55	8719.141	1031
42395	-0.62	-10.45	1.07	-381.92	-2260.89	8719.148	1031
42400	0.08	-10.33	1.12	-381.61	-2261.07	8719.153	1031
42405	-0.79	-10.57	1.09	-381.68	-2260.89	8719.156	1031
42410	-0.71	-10.75	1.04	-381.81	-2260.37	8719.162	1031
42415	-0.01	-10.58	1.01	-381.71	-2260.58	8719.168	1031
42420	-0.31	-10.27	1.15	-381.66	-2260.84	8719.171	1031
42425	-0.25	-10.26	1.31	-379.99	-2260.81	8719.178	1031
42430	-0.29	-10.34	1.29	-379.56	-2260.63	8719.181	1031
42435	0.29	-10.92	1.09	-378.73	-2260.37	8719.188	1031
42440	0.12	-11.01	1.08	-378.58	-2260.24	8719.193	1031
42445	-0.23	-10.66	1.23	-378.69	-2259.98	8719.196	1031
42450	0.07	-10.98	1.08	-378.64	-2259.73	8719.202	1031
42455	-0.37	-11.18	1.20	-377.41	-2258.33	8719.208	1031
42460	-0.10	-10.93	1.26	-377.21	-2258.36	8719.211	1031
42465	-0.36	-11.54	1.15	-377.42	-2257.91	8719.219	1031
42470	-0.13	-11.44	1.05	-377.26	-2257.81	8719.220	1031
42475	0.14	-10.71	1.39	-376.95	-2257.47	8719.229	1030
42480	-0.37	-11.55	1.09	-377.09	-2257.57	8719.232	1030
42485	0.05	-11.00	1.21	-378.66	-2259.19	8719.237	1030
42490	-0.37	-10.51	1.29	-379.14	-2259.66	8719.244	1030
42495	-0.31	-10.71	1.16	-379.69	-2260.03	8719.248	1030
42500	-0.25	-10.40	1.28	-379.67	-2260.03	8719.250	1030
42505	-0.56	-10.51	1.24	-379.94	-2259.93	8719.257	1030
42510	-0.38	-10.62	1.18	-379.89	-2259.79	8719.263	1030
42515	-0.02	-10.62	1.07	-380.73	-2260.42	8719.266	1030
42520	-0.10	-10.36	1.13	-381.43	-2261.08	8719.272	1030
42525	-0.04	-10.25	1.19	-381.60	-2260.85	8719.278	1030
42530	-0.45	-10.18	1.25	-381.42	-2260.79	8719.281	1030
42535	-0.59	-10.28	1.10	-381.80	-2261.32	8719.286	1030
42540	-0.05	-9.89	1.21	-382.53	-2261.04	8719.292	1030
42545	-0.37	-10.25	1.20	-382.46	-2260.85	8719.296	1030
42550	0.85	-10.22	1.19	-382.88	-2261.18	8719.304	1030
42555	-0.34	-9.89	1.27	-382.71	-2261.13	8719.305	1030
42560	-0.14	-10.23	1.13	-383.05	-2260.84	8719.312	1030
42565	-0.50	-10.38	1.06	-382.86	-2260.86	8719.317	1030
42570	-0.49	-9.98	1.09	-384.75	-2261.08	8719.322	1030
42575	-0.67	-9.89	1.14	-385.05	-2261.21	8719.327	1030
42580	-0.00	-10.15	1.01	-385.07	-2261.19	8719.333	1030
42585	-0.29	-9.87	1.13	-385.23	-2260.94	8719.336	1030
42590	0.08	-10.34	0.90	-385.21	-2261.10	8719.342	1030
42595	-0.14	-9.93	1.06	-385.33	-2261.24	8719.344	1030
42600	-0.08	-9.22	1.15	-386.71	-2262.96	8719.354	1030
42605	-0.41	-9.89	0.88	-387.14	-2263.51	8719.357	1030
42610	-0.09	-9.78	0.91	-387.14	-2263.10	8719.363	1030
42615	0.17	-9.67	0.93	-387.04	-2263.57	8719.369	1030
42620	0.27	-9.25	0.99	-387.83	-2264.31	8719.373	1030
42625	-0.42	-9.24	0.92	-389.13	-2264.98	8719.375	1030
42630	-0.07	-9.19	0.88	-388.97	-2264.87	8719.382	1030
42635	-0.33	-8.96	0.96	-388.99	-2264.90	8719.389	1030
42640	-0.39	-8.61	1.08	-389.16	-2264.90	8719.391	1030
42645	-0.10	-8.78	0.96	-389.57	-2265.55	8719.398	1030
42650	0.30	-8.92	0.85	-389.99	-2265.86	8719.403	1030
42655	0.01	-9.01	0.74	-391.19	-2267.33	8719.406	1030
42660	-0.21	-8.65	0.86	-391.27	-2267.55	8719.412	1030
42665	-0.62	-8.77	0.79	-391.05	-2267.45	8719.417	1030
42670	-0.32	-8.66	0.89	-391.17	-2267.64	8719.421	1030
42675	-0.20	-8.01	0.93	-392.52	-2268.74	8719.426	1030
42680	-0.53	-7.91	0.98	-392.65	-2268.82	8719.431	1030
42685	0.21	-7.92	0.98	-392.65	-2268.93	8719.438	1030
42690	-0.10	-8.53	0.71	-392.63	-2268.88	8719.443	1030
42695	0.10	-8.06	0.84	-392.62	-2269.04	8719.448	1030
42700	-0.95	-8.33	0.82	-392.62	-2268.99	8719.452	1030
42705	0.12	-7.94	0.73	-394.66	-2270.93	8719.459	1030
42710	-0.07	-8.03	0.71	-394.68	-2270.69	8719.461	1030
42715	-0.08	-7.70	0.77	-395.53	-2271.44	8719.467	1030
42720	-0.29	-7.97	0.68	-395.46	-2272.01	8719.471	1030
42725	-0.02	-7.79	0.67	-396.18	-2272.61	8719.479	1030
42730	-0.46	-7.61	0.69	-396.25	-2272.55	8719.482	1030
42735	-0.67	-7.34	0.85	-396.46	-2272.50	8719.486	1030
42740	-0.09	-7.56	0.73	-396.43	-2272.55	8719.494	1030
42745	0.15	-7.59	0.55	-398.29	-2273.84	8719.499	1030
42750	-0.22	-7.05	0.80	-397.79	-2273.81	8719.500	1030
42755	-0.35	-7.21	0.73	-397.80	-2273.81	8719.507	1030
42760	-0.12	-7.12	0.68	-397.91	-2273.87	8719.513	1030
42765	-0.33	-7.08	0.67	-398.48	-2274.37	8719.516	1030
42770	-0.41	-7.17	0.54	-399.32	-2275.09	8719.522	1030
42775	-0.55	-7.24	0.55	-399.31	-2274.99	8719.528	1030
42780	-0.26	-7.44	0.41	-399.47	-2275.52	8719.531	1030
42785	-0.50	-7.24	0.49	-399.26	-2275.14	8719.537	1030
42790	-0.73	-7.07	0.59	-399.51	-2275.32	8719.542	1030
42795	-0.18	-6.89	0.61	-399.76	-2275.24	8719.546	1030
42800	-0.54	-6.52	0.57	-401.63	-2277.12	8719.552	1030
42805	-0.11	-6.40	0.56	-401.56	-2277.34	8719.556	1030
42810	-0.65	-6.68	0.47	-401.57	-2277.20	8719.562	1030
42815	-0.15	-6.46	0.58	-401.56	-2277.52	8719.567	1030
42820	-0.64	-6.30	0.46	-403.04	-2278.69	8719.574	1030
42825	-0.09	-6.25	0.43	-403.15	-2278.86	8719.577	1030
42830	0.51	-6.12	0.55	-403.19	-2278.65	8719.584	1030
42835	-0.42	-6.36	0.43	-403.35	-2278.65	8719.587	1030
42840	-0.11	-6.39	0.31	-404.23	-2279.82	8719.593	1030
42845	-0.22	-5.73	0.50	-404.61	-2280.09	8719.595	1030
42850	0.30	-5.68	0.41	-406.02	-2281.68	8719.604	1030
42855	-0.38	-5.69	0.34	-405.60	-2281.06	8719.607	1030
42860	-0.08	-5.63	0.39	-405.34	-2281.14	8719.614	1030
42865	-0.18	-5.63	0.42	-405.26	-2280.90	8719.618	1030
42870	-0.37	-5.34	0.45	-406.10	-2281.68	8719.623	1030
42875	-0.02	-5.24	0.41	-406.56	-2282.46	8719.625	1030
42880	0.05	-5.59	0.25	-406.62	-2282.75	8719.632	1030
42885	-0.40	-5.16	0.52	-406.51	-2282.38	8719.639	1030
42890	0.06	-5.17	0.46	-406.76	-2282.53	8719.641	1030
42895	-0.13	-5.17	0.40	-406.88	-2282.56	8719.647	1030
42900	0.02	-5.24	0.28	-407.68	-2283.45	8719.653	1030
42905	-0.07	-5.15	0.34	-408.77	-2284.15	8719.656	1030
42910	0.19	-5.05	0.30	-408.79	-2284.37	8719.662	1030
42915	-0.12	-5.38	0.16	-408.92	-2284.64	8719.669	1030
42920	-0.10	-5.26	0.22	-409.23	-2284.61	8719.671	1030
42925	-0.20	-5.06	0.13	-410.39	-2285.86	8719.678	1030
42930	-0.24	-4.84	0.19	-410.38	-2285.95	8719.681	1030
42935	-0.11	-4.87	0.09	-411.33	-2286.92	8719.687	1030
42940	-0.27	-5.03	0.06	-411.19	-2286.76	8719.692	1030
42945	-0.12	-4.56	0.12	-411.67	-2287.42	8719.695	1030
42950	-0.16	-4.79	0.04	-411.68	-2287.54	8719.702	1030
42955	-0.09	-4.06	0.26	-412.61	-2288.51	8719.707	1030
42960	-0.78	-4.09	0.23	-412.82	-2288.58	8719.711	1030
42965	0.07	-4.37	0.10	-412.79	-2288.31	8719.717	1030
42970	-0.10	-4.36	0.17	-412.62	-2288.28	8719.720	1030
42975	0.25	-4.60	-0.02	-414.00	-2288.41	8719.727	1030
42980	-0.73	-4.29	0.12	-414.04	-2288.34	8719.732	1030
42985	-0.77	-4.52	-0.03	-414.07	-2288.17	8719.739	1030
42990	-0.27	-4.13	0.14	-414.15	-2288.49	8719.743	1030
42995	-0.47	-4.54	-0.01	-413.89	-2288.42	8719.748	1030
43000	0.21	-4.17	0.09	-414.09	-2288.58	8719.750	1030
43005	0.06	-4.11	0.02	-415.26	-2289.77	8719.757	1030
43010	-0.09	-3.86	-0.01	-415.85	-2290.34	8719.763	1030
43015	-0.55	-3.96	-0.05	-416.13	-2290.48	8719.766	1030
43020	-0.03	-3.77	0.07	-416.06	-2290.61	8719.773	1030
43025	-0.60	-4.00	-0.08	-416.62	-2291.11	8719.778	1030
43030	-0.26	-3.52	0.00	-417.53	-2291.57	8719.781	1030
43035	-0.10	-3.16	0.04	-417.53	-2291.79	8719.787	1030
43040	-0.09	-3.49	-0.06	-417.93	-2291.54	8719.792	1030
43045	-0.03	-3.50	-0.14	-418.48	-2292.28	8719.796	1030
43050	-0.10	-3.41	-0.12	-419.03	-2292.99	8719.803	1030
43055	-0.46	-3.19	-0.07	-419.08	-2293.46	8719.806	1030
43060	-0.41	-2.51	0.19	-419.18	-2293.36	8719.812	1030
43065	-0.06	-2.74	0.08	-419.40	-2293.36	8719.817	1030
43070	0.03	-2.86	-0.18	-420.35	-2294.56	8719.822	1030
43075	0.59	-3.20	-0.35	-420.70	-2294.87	8719.827	1030
43080	-0.30	-2.88	-0.14	-421.12	-2294.94	8719.831	1030
43085	-0.45	-2.71	-0.13	-421.27	-2295.10	8719.836	1030
43090	-0.12	-2.88	-0.26	-421.20	-2295.21	8719.844	1030
43095	-0.13	-2.91	-0.31	-421.37	-2295.38	8719.844	1030
43100	0.27	-2.56	-0.10	-421.33	-2295.41	8719.852	1030
43105	-0.21	-2.67	-0.16	-421.22	-2295.47	8719.857	1030
43110	-0.21	-2.11	-0.07	-423.49	-2297.44	8719.864	1030
43115	0.06	-1.97	-0.14	-423.55	-2297.59	8719.868	1030
43120	-0.41	-2.21	-0.18	-423.28	-2297.79	8719.873	1030
43125	-0.04	-2.24	-0.22	-423.63	-2297.62	8719.875	1030
43130	-1.07	-1.81	-0.22	-424.51	-2298.18	8719.884	1030
43135	-0.40	-1.98	-0.26	-425.21	-2298.82	8719.888	1030
43140	-0.20	-2.18	-0.36	-425.11	-2298.88	8719.891	1030
43145	0.41	-2.26	-0.42	-425.16	-2299.00	8719.898	1030
43150	-0.07	-1.45	-0.26	-426.41	-2300.61	8719.904	1030
43155	-0.37	-1.26	-0.18	-426.64	-2300.47	8719.906	1030
43160	0.37	-1.44	-0.29	-426.64	-2300.80	8719.912	1031
43165	-0.07	-1.46	-0.26	-426.63	-2300.88	8719.919	1031
43170	-0.67	-1.82	-0.38	-426.43	-2300.55	8719.921	1031
43175	0.12	-2.02	-0.32	-425.12	-2299.75	8719.928	1031
43180	0.21	-1.76	-0.24	-425.11	-2299.45	8719.931	1031
43185	-0.33	-2.01	-0.24	-424.38	-2298.81	8719.937	1031
43190	-0.42	-2.09	-0.25	-424.55	-2298.75	8719.943	1031
43195	-0.21	-1.99	-0.24	-424.77	-2298.86	8719.949	1031
43200	-0.80	-1.93	-0.24	-424.44	-2298.92	8719.952	1031
43205	-0.08	-2.60	-0.35	-423.23	-2297.51	8719.958	1031
43210	0.40	-2.70	-0.40	-423.02	-2297.24	8719.961	1031
43215	-0.49	-2.26	-0.12	-422.81	-2296.74	8719.968	1031
43220	-0.13	-2.55	-0.30	-422.51	-2296.74	8719.970	1031
43225	0.04	-2.32	-0.20	-422.22	-2296.75	8719.978	1031
43230	-0.17	-2.50	-0.23	-422.63	-2296.65	8719.982	1031
43235	0.34	-2.77	-0.25	-420.99	-2295.55	8719.989	1031
43240	0.12	-2.50	-0.06	-420.71	-2295.49	8719.992	1031
43245	-0.16	-2.37	0.01	-420.76	-2295.46	8719.998	1031
43250	-0.16	-2.90	-0.14	-420.85	-2295.19	8720.000	1031
43255	0.68	-2.91	0.00	-420.14	-2294.19	8720.009	1031
43260	0.29	-2.99	-0.07	-419.61	-2294.11	8720.013	1031
43265	-0.28	-2.95	-0.05	-419.45	-2294.22	8720.016	1031
43270	-0.55	-2.75	0.03	-419.60	-2294.15	8720.023	1031
43275	-0.49	-2.93	0.09	-418.85	-2293.61	8720.028	1031
43280	-0.16	-3.54	-0.13	-418.20	-2292.93	8720.031	1031
43285	-0.20	-3.40	-0.05	-418.27	-2292.57	8720.037	1031
43290	-0.01	-3.62	-0.18	-418.13	-2292.52	8720.042	1031
43295	0.24	-3.40	-0.03	-417.42	-2292.38	8720.046	1031
43300	-0.04	-3.45	-0.03	-416.49	-2292.55	8720.052	1031
43305	0.16	-3.62	-0.05	-416.42	-2292.73	8720.055	1031
43310	-0.18	-3.58	-0.01	-416.41	-2292.38	8720.062	1031
43315	-0.21	-3.40	0.02	-416.63	-2292.54	8720.068	1031
43320	-0.27	-3.43	-0.01	-416.36	-2292.51	8720.072	1031
43325	0.12	-3.40	-0.01	-416.51	-2292.20	8720.077	1031
43330	-0.50	-3.97	0.05	-414.30	-2290.23	8720.084	1031
43335	0.15	-4.05	0.02	-414.29	-2290.39	8720.087	1031
43340	0.01	-3.73	0.14	-413.97	-2290.17	8720.092	1031
43345	-0.38	-3.86	0.08	-414.22	-2290.20	8720.094	1031
43350	-0.69	-4.05	0.08	-413.14	-2288.93	8720.102	1031
43355	-0.35	-4.41	0.02	-413.01	-2288.92	8720.107	1031
43360	0.02	-4.15	0.16	-412.87	-2288.80	8720.113	1031
43365	-0.21	-4.45	0.06	-412.96	-2288.60	8720.119	1031
43370	-0.38	-4.42	0.08	-412.79	-2288.65	8720.123	1031
43375	-0.13	-4.34	0.12	-412.90	-2288.50	8720.125	1031
43380	-0.06	-4.38	0.16	-411.88	-2287.41	8720.132	1031
43385	-0.65	-4.46	0.28	-410.78	-2286.41	8720.138	1031
43390	-0.45	-4.46	0.31	-410.68	-2286.24	8720.141	1031
43395	-0.08	-4.68	0.19	-410.78	-2286.34	8720.148	1031
43400	-0.35	-4.76	0.18	-410.74	-2286.04	8720.152	1031
43405	-0.11	-5.25	0.16	-409.28	-2285.26	8720.156	1031
43410	-0.18	-5.12	0.22	-409.31	-2284.64	8720.162	1031
43415	-0.67	-5.04	0.21	-409.28	-2285.08	8720.170	1031
43420	-0.56	-4.95	0.23	-408.98	-2285.05	8720.171	1031
43425	0.07	-4.90	0.30	-408.94	-2284.96	8720.176	1031
43430	-0.44	-4.91	0.39	-409.08	-2284.82	8720.181	1031
43435	-0.33	-5.92	0.21	-406.83	-2282.73	8720.188	1031
43440	-0.29	-5.42	0.33	-406.80	-2282.79	8720.193	1031
43445	-0.34	-5.41	0.29	-407.11	-2282.64	8720.197	1031
43450	0.06	-5.24	0.39	-407.12	-2282.71	8720.202	1031
43455	-0.28	-6.19	0.25	-405.56	-2281.28	8720.209	1031
43460	-0.32	-5.97	0.32	-405.28	-2281.56	8720.211	1031
43465	-0.38	-6.08	0.26	-405.55	-2281.29	8720.217	1031
43470	0.03	-6.00	0.38	-405.44	-2281.14	8720.220	1031
43475	-0.42	-6.50	0.27	-404.60	-2280.00	8720.228	1031
43480	-0.06	-6.05	0.45	-404.34	-2280.01	8720.232	1031
43485	1.08	-6.21	0.32	-404.26	-2280.36	8720.239	1031
43490	-0.32	-5.98	0.47	-404.25	-2279.91	8720.244	1031
43495	-0.23	-6.11	0.43	-404.43	-2279.55	8720.247	1031
43500	0.04	-6.32	0.29	-404.41	-2279.74	8720.250	1031
43505	-0.06	-6.29	0.49	-402.45	-2277.79	8720.257	1031
43510	-0.59	-6.23	0.65	-401.89	-2277.44	8720.263	1031
43515	-0.46	-6.13	0.64	-402.00	-2277.38	8720.266	1031
43520	-0.47	-6.32	0.57	-401.76	-2277.55	8720.273	1031
43525	-0.49	-6.69	0.44	-401.66	-2277.36	8720.277	1031
43530	-0.32	-6.67	0.53	-401.76	-2277.35	8720.281	1031
43535	-0.44	-6.60	0.61	-401.10	-2277.10	8720.286	1031
43540	-0.17	-6.73	0.71	-399.75	-2275.43	8720.292	1031
43545	-0.31	-7.24	0.46	-399.10	-2275.37	8720.296	1031
43550	-0.45	-6.88	0.66	-398.90	-2275.45	8720.303	1031
43555	-0.53	-7.00	0.57	-399.10	-2275.59	8720.306	1031
43560	-0.16	-6.61	0.73	-399.04	-2275.97	8720.312	1031
43565	-0.45	-6.47	0.86	-399.08	-2275.43	8720.317	1031
43570	-0.12	-7.10	0.58	-398.99	-2275.58	8720.322	1031
43575	0.08	-7.03	0.57	-398.86	-2275.58	8720.327	1031
43580	-0.73	-7.10	0.86	-396.96	-2273.15	8720.335	1031
43585	0.13	-7.62	0.60	-396.78	-2273.36	8720.337	1031
43590	-0.61	-7.74	0.61	-396.60	-2273.26	8720.342	1031
43595	-0.51	-7.62	0.65	-396.72	-2273.28	8720.344	1031
43600	-0.12	-7.97	0.71	-395.03	-2273.05	8720.354	1031
43605	-0.43	-7.82	0.66	-394.88	-2273.19	8720.357	1031
43610	0.04	-7.68	0.78	-394.47	-2273.60	8720.364	1031
43615	-0.14	-7.60	0.74	-394.80	-2273.16	8720.369	1031
43620	-0.46	-7.53	0.83	-393.96	-2272.50	8720.373	1031
43625	-0.32	-7.53	0.96	-393.59	-2271.60	8720.375	1031
43630	0.93	-8.39	0.57	-393.26	-2270.96	8720.384	1031
43635	-0.61	-7.74	0.93	-392.64	-2271.29	8720.388	1031
43640	-0.48	-8.11	0.83	-392.70	-2271.08	8720.391	1031
43645	-0.43	-8.12	0.82	-392.64	-2270.83	8720.398	1031
43650	-0.53	-7.95	0.95	-391.63	-2270.07	8720.403	1031
43655	-0.32	-8.65	0.77	-391.17	-2269.17	8720.406	1031
43660	-0.52	-8.21	0.94	-390.86	-2269.18	8720.412	1031
43665	-0.65	-8.17	0.93	-391.18	-2269.25	8720.417	1031
43670	-0.55	-8.41	0.84	-391.22	-2269.13	8720.421	1031
43675	-0.40	-8.46	0.97	-390.26	-2268.03	8720.426	1031
43680	-0.06	-8.56	0.91	-389.80	-2267.99	8720.432	1031
43685	-0.25	-8.55	0.99	-389.64	-2267.65	8720.438	1031
43690	-0.50	-8.72	0.91	-389.73	-2267.27	8720.442	1031
43695	-0.33	-8.81	0.84	-389.74	-2267.14	8720.447	1031
43700	-0.24	-8.63	0.93	-389.65	-2267.38	8720.452	1031
43705	-0.12	-9.27	0.84	-387.51	-2265.25	8720.458	1031
43710	-0.28	-9.16	0.97	-387.28	-2265.45	8720.461	1031
43715	-0.08	-9.21	0.96	-387.47	-2265.26	8720.467	1031
43720	-0.34	-8.96	1.04	-387.65	-2265.45	8720.471	1031
43725	-0.17	-9.36	1.08	-386.46	-2264.33	8720.477	1031
43730	-0.36	-9.55	0.92	-386.27	-2264.43	8720.482	1031
43735	0.26	-9.57	0.93	-386.13	-2263.94	8720.485	1031
43740	-0.31	-9.33	0.99	-386.16	-2263.98	8720.492	1031
43745	-0.59	-9.79	0.96	-384.87	-2262.84	8720.498	1031
43750	-0.15	-9.60	1.09	-384.70	-2262.23	8720.500	1031
43755	-0.78	-9.88	1.10	-384.44	-2262.15	8720.509	1031
43760	-0.43	-10.17	0.89	-384.51	-2262.15	8720.513	1031
43765	-0.36	-9.75	1.12	-384.58	-2261.82	8720.516	1031
43770	-0.62	-10.03	1.02	-384.52	-2261.73	8720.523	1031
43775	-0.46	-10.29	1.01	-383.11	-2260.61	8720.528	1031
43780	-0.63	-10.07	1.19	-382.01	-2259.88	8720.531	1031
43785	-0.64	-10.10	1.19	-382.11	-2259.55	8720.538	1031
43790	-0.18	-10.19	1.13	-382.13	-2259.79	8720.542	1031
43795	-0.04	-10.21	1.20	-381.54	-2259.45	8720.546	1031
43800	0.01	-10.57	1.15	-380.88	-2258.20	8720.553	1031
43805	-0.48	-10.63	1.16	-380.74	-2258.05	8720.557	1031
43810	-0.79	-10.41	1.26	-380.81	-2258.39	8720.562	1031
43815	-0.04	-10.55	1.18	-380.41	-2258.13	8720.567	1031
43820	-0.34	-10.71	1.25	-378.83	-2258.44	8720.572	1031
43825	-0.26	-10.72	1.19	-379.13	-2258.07	8720.577	1031
43830	-0.30	-10.72	1.24	-379.39	-2257.93	8720.584	1031
43835	-0.14	-10.79	1.19	-379.19	-2257.85	8720.586	1031
43840	-0.10	-11.10	1.18	-378.02	-2256.74	8720.592	1031
43845	-0.16	-10.76	1.34	-377.91	-2256.71	8720.595	1031
43850	0.08	-10.99	1.28	-377.23	-2256.43	8720.603	1031
43855	-0.36	-11.09	1.31	-377.00	-2256.34	8720.607	1031
43860	-0.46	-11.24	1.26	-377.14	-2255.90	8720.614	1031
43865	-0.40	-11.36	1.14	-376.95	-2255.96	8720.618	1031
43870	-0.11	-11.15	1.25	-376.97	-2255.99	8720.623	1030
43875	-0.07	-11.40	1.19	-377.03	-2256.02	8720.625	1030
43880	-0.49	-11.31	1.06	-378.98	-2255.82	8720.633	1030
43885	0.24	-10.79	1.29	-379.25	-2255.73	8720.638	1030
43890	-0.07	-10.98	1.23	-379.18	-2255.88	8720.641	1030
[truncated: 50,097 more rows]
