# Supplementary material for: Structural characterization of the saxitoxin-targeting APTSTX1 aptamer using optical tweezers and molecular dynamics simulations
Source: PLoS One. 2019 Nov 7;14(11):e0222468. doi: 10.1371/journal.pone.0222468 (PMC6837747; doi:10.1371/journal.pone.0222468)
Supplement: S2 File — Data repository, aptamer under magnesium. (ZIP) [file pone.0222468.s006.zip › Mg/Mg/October/241015/1bnbCOM.txt]

Instrument name = Christians toy
*****Calibration values *****
TrapA Temperature Fudge	-0.400000
TrapB Temperature Fudge	-1.550000
TrapA Force Sensitivity	0.025700	0.026000	0.032000
TrapB Force Sensitivity	0.026200	0.027400	0.032000
TrapA Lever Sensitivity	15000.000000	14500.000000	0.000000
TrapB Lever Sensitivity	15200.000000	14500.000000	0.000000
Motor Threshold	20	20	20
*****Initial Preference Settings*****
ForceRateDiv	1
ForceGain	32
PosRateDivA	3
PosRateDivB	3
PositionGainA	32
PositionGainB	32
GotoSpeedX	9
GotoSpeedY	9
GotoSpeedZ	4
MaxDataFileSize	10000000
HopDistance	2
*CycleCount/n____	1
*A_PsdX__________	0
*A_PsdY__________	0
*A_PsdSum________	0
*A_Iris__________	0
*A_LeverX________	0
*A_LeverY________	0
*A_LeverSum______	0
*B_PsdX__________	0
*B_PsdY__________	0
*B_PsdSum________	0
*B_Iris__________	0
*B_LeverX________	0
*B_LeverY________	0
*B_LeverSum______	0
*A_Temperature___	0
*B_Temperature___	0
*X_force_________	1
*Y_force_________	1
*Z_force_________	1
*Tension_________	0
*A_dist-X________	0
*A_dist-Y________	1
*B_dist-X________	0
*B_dist-Y________	1
*Motor_X_________	0
*Motor_Y_________	0
*Motor_Z_________	0
*MotorVel_X______	0
*MotorVel_Y______	0
*MotorVel_Z______	0
*A_trapPIC_Err___	0
*B_trapPIC_Err___	0
*comPIC_Err______	0
*A_CycleCount____	0
*B_CycleCount____	0
*Motor_CycleCount	0
*time(sec)_______	1
*Status__________	1
*Null____________	0
samples/line_HI	400
samples/line_LO	20
goto0	8388608	8388608	8388608
goto1	8384086	8383472	8387487
goto2	8435605	8406401	8387127
goto3	8429321	8363692	8386252
goto4	8422772	8353948	8399333
goto5	8388608	8388608	8388608
goto6	8388608	8388608	8388608
goto7	8388608	8388608	8388608
goto8	8388608	8388608	8388608
goto9	8388608	8388608	8388608
yourXYZint	123	456	789
MaxForceP1	10.000000
MinForceP1	3.000000
PullRateP1	100.000000
refoldTime1	0.000000
unfoldTime1	0.000000
MaxForceP2	75.000000
MinForceP2	2.000000
PullRateP2	1000.000000
refoldTime2	0.000000
unfoldTime2	0.000000
MaxForceP3	10.000000
MinForceP3	-10.000000
PullRateP3	1.000000
refoldTime3	2.000000
unfoldTime3	2.000000
constForce1	46.000000
constForce2	28.000000
yourFloat	1.234000
yourXYZfloat	1.000000	2.000000	3.000000
*****End Initial Preference Settings*****

Zero-Force Offsets (pN)  1.108557	-23.219717	-46.170765
0	trapA_Empty_PSD_Sum = 0
        trapB_Empty_PSD_Sum = 0
        trapA_Empty_Iris = 0
        trapB_Empty_Iris = 0
        trapA_Full_PSD_Sum = 18903
        trapB_Full_PSD_Sum = 18975
        trapA_Full_Iris = 16715
        trapB_Full_Iris = 18154
620	   maxForce-limit
1295	   minForce-limit
1985	   maxForce-limit
2670	   minForce-limit
3380	   maxForce-limit
4080	   minForce-limit
4235	tempA = 22.581	tempB = 22.934
4755	   maxForce-limit
5465	   minForce-limit
6165	   maxForce-limit
6875	   minForce-limit
7610	   maxForce-limit
8340	   minForce-limit
9060	   maxForce-limit
9755	   minForce-limit
10420	   maxForce-limit
11215	   minForce-limit
11990	   maxForce-limit
12725	   minForce-limit
13565	   maxForce-limit
14255	tempA = 22.578	tempB = 22.946
14360	   minForce-limit
15080	   maxForce-limit
15790	   minForce-limit
16535	   maxForce-limit
17360	   minForce-limit
18180	   maxForce-limit
18980	   minForce-limit
19780	   maxForce-limit
20545	   minForce-limit
21285	   maxForce-limit
22035	   minForce-limit
22795	   maxForce-limit
23565	   minForce-limit
24305	tempA = 22.572	tempB = 22.948
24410	   maxForce-limit
25190	   minForce-limit
25920	   maxForce-limit
26635	   minForce-limit
27365	   maxForce-limit
28075	   minForce-limit
28795	   maxForce-limit
29585	   minForce-limit
30350	   maxForce-limit
31090	   minForce-limit
31850	   maxForce-limit
32640	   minForce-limit
33485	   maxForce-limit
34275	   minForce-limit
34380	tempA = 22.582	tempB = 22.947
35010	   maxForce-limit
35810	   minForce-limit
36580	   maxForce-limit
37345	   minForce-limit
38075	   maxForce-limit
38845	   minForce-limit
39585	   maxForce-limit
40335	   minForce-limit
41065	   maxForce-limit
41765	   minForce-limit
42470	   maxForce-limit
43160	   minForce-limit
43865	   maxForce-limit
44385	tempA = 22.589	tempB = 22.950
44565	   minForce-limit
45285	   maxForce-limit
46025	   minForce-limit
46815	   maxForce-limit
47575	   minForce-limit
48240	   maxForce-limit
48945	   minForce-limit
49690	   maxForce-limit
50380	   minForce-limit
51090	   maxForce-limit
51780	   minForce-limit
52465	   maxForce-limit
53155	   minForce-limit
53840	   maxForce-limit
54435	tempA = 22.590	tempB = 22.963
54560	   minForce-limit
55290	   maxForce-limit
56075	   minForce-limit
56845	   maxForce-limit
57570	   minForce-limit
58335	   maxForce-limit
59085	   minForce-limit
59795	   maxForce-limit
60510	   minForce-limit
61230	   maxForce-limit
61950	   minForce-limit
62655	   maxForce-limit
63365	   minForce-limit
64105	   maxForce-limit
64450	tempA = 22.588	tempB = 22.948
64860	   minForce-limit
65600	   maxForce-limit
66370	   minForce-limit
67095	   maxForce-limit
67885	   minForce-limit
68690	   maxForce-limit
69490	   minForce-limit
70300	   maxForce-limit
71090	   minForce-limit
71805	   maxForce-limit
72545	   minForce-limit
73335	   maxForce-limit
74105	   minForce-limit
74500	tempA = 22.590	tempB = 22.944
74865	   maxForce-limit
75585	   minForce-limit
76290	   maxForce-limit
77050	   minForce-limit
77810	   maxForce-limit
78560	   minForce-limit
79360	   maxForce-limit
80125	   minForce-limit
80915	   maxForce-limit
81715	   minForce-limit
82515	   maxForce-limit
83280	   minForce-limit
84030	   maxForce-limit
84550	tempA = 22.601	tempB = 22.958
84735	   minForce-limit
85460	   maxForce-limit
86220	   minForce-limit
86905	   maxForce-limit
87700	   minForce-limit
88470	   maxForce-limit
89180	   minForce-limit
89915	   maxForce-limit
90665	   minForce-limit
91385	   maxForce-limit
92135	   minForce-limit
92790	   maxForce-limit
93460	   minForce-limit
94145	   maxForce-limit
94565	tempA = 22.599	tempB = 22.957
94875	   minForce-limit
95585	   maxForce-limit
96315	   minForce-limit
97060	   maxForce-limit
97770	   minForce-limit
98510	   maxForce-limit
99290	   minForce-limit
100045	   maxForce-limit
100740	   minForce-limit
101460	   maxForce-limit
102175	   minForce-limit
102880	   maxForce-limit
103590	   minForce-limit
104380	   maxForce-limit
104620	tempA = 22.587	tempB = 22.949
105180	   minForce-limit
106020	   maxForce-limit
106815	   minForce-limit
107555	   maxForce-limit
108305	   minForce-limit
109025	   maxForce-limit
109750	   minForce-limit
110505	   maxForce-limit
111230	   minForce-limit
111990	   maxForce-limit
112710	   minForce-limit
113435	   maxForce-limit
114225	   minForce-limit
114635	tempA = 22.603	tempB = 22.955
115040	   maxForce-limit
115870	   minForce-limit
116600	   maxForce-limit
117325	   minForce-limit
118065	   maxForce-limit
118815	   minForce-limit
119590	   maxForce-limit
120330	   minForce-limit
121015	   maxForce-limit
121735	   minForce-limit
122455	   maxForce-limit
123195	   minForce-limit
124015	   maxForce-limit
124680	tempA = 22.594	tempB = 22.957
124860	   minForce-limit
125615	   maxForce-limit
126410	   minForce-limit
127190	   maxForce-limit
128000	   minForce-limit
128830	   maxForce-limit
129660	   minForce-limit
130440	   maxForce-limit
131210	   minForce-limit
132000	   maxForce-limit
132820	   minForce-limit
133680	   maxForce-limit
134450	   minForce-limit
134720	tempA = 22.598	tempB = 22.954
135200	   maxForce-limit
135950	   minForce-limit
136670	   maxForce-limit
137400	   minForce-limit
138110	   maxForce-limit
138820	   minForce-limit
139570	   maxForce-limit
140350	   minForce-limit
141130	   maxForce-limit
141860	   minForce-limit
142610	   maxForce-limit
143360	   minForce-limit
144110	   maxForce-limit
144725	tempA = 22.595	tempB = 22.964
144890	   minForce-limit
145630	   maxForce-limit
146360	   minForce-limit
147090	   maxForce-limit
147860	   minForce-limit
148665	   maxForce-limit
149395	   minForce-limit
150165	   maxForce-limit
150935	   minForce-limit
151815	   maxForce-limit
152585	   minForce-limit
153355	   maxForce-limit
154185	   minForce-limit
154775	tempA = 22.593	tempB = 22.968
155005	   maxForce-limit
155815	   minForce-limit
156575	   maxForce-limit
157295	   minForce-limit
158030	   maxForce-limit
158790	   minForce-limit
159530	   maxForce-limit
160300	   minForce-limit
161040	   maxForce-limit
161760	   minForce-limit
162460	   maxForce-limit
163240	   minForce-limit
163955	   maxForce-limit
164770	   minForce-limit
164820	tempA = 22.589	tempB = 22.968
165575	   maxForce-limit
166330	   minForce-limit
167040	   maxForce-limit
167790	   minForce-limit
168550	   maxForce-limit
169300	   minForce-limit
170080	   maxForce-limit
170830	   minForce-limit
171515	   maxForce-limit
172235	   minForce-limit
172955	   maxForce-limit
173705	   minForce-limit
174465	   maxForce-limit
174825	tempA = 22.606	tempB = 22.960
175210	   minForce-limit
175990	   maxForce-limit
176740	   minForce-limit
177935	   maxForce-limit
179080	   minForce-limit
180200	   maxForce-limit
181365	   minForce-limit
182490	   maxForce-limit
183595	   minForce-limit
184705	   maxForce-limit
184875	tempA = 22.593	tempB = 22.963
185810	   minForce-limit
186905	   maxForce-limit
187990	   minForce-limit
189065	   maxForce-limit
190135	   minForce-limit
191225	   maxForce-limit
192340	   minForce-limit
193415	   maxForce-limit
194500	   minForce-limit
194875	tempA = 22.590	tempB = 22.964
195565	   maxForce-limit
196620	   minForce-limit
197770	   maxForce-limit
198875	   minForce-limit
200025	   maxForce-limit
201230	   minForce-limit
202405	   maxForce-limit
203530	   minForce-limit
204620	   maxForce-limit
204925	tempA = 22.605	tempB = 22.969
205725	   minForce-limit
206885	   maxForce-limit
207985	   minForce-limit
209125	   maxForce-limit
210230	   minForce-limit
211355	   maxForce-limit
212530	   minForce-limit
213700	   maxForce-limit
214785	   minForce-limit
214970	tempA = 22.608	tempB = 22.976
215845	   maxForce-limit
216940	   minForce-limit
218060	   maxForce-limit
219200	   minForce-limit
220295	   maxForce-limit
221425	   minForce-limit
222605	   maxForce-limit
223790	   minForce-limit
224955	   maxForce-limit
224995	tempA = 22.609	tempB = 22.964
226125	   minForce-limit
227335	   maxForce-limit
228525	   minForce-limit
229660	   maxForce-limit
230785	   minForce-limit
231910	   maxForce-limit
233085	   minForce-limit
234240	   maxForce-limit
235050	tempA = 22.614	tempB = 22.983
235330	   minForce-limit
236425	   maxForce-limit
237570	   minForce-limit
238735	   maxForce-limit
239825	   minForce-limit
240920	   maxForce-limit
242035	   minForce-limit
243120	   maxForce-limit
244285	   minForce-limit
245055	tempA = 22.617	tempB = 22.979
245400	   maxForce-limit
246545	   minForce-limit
247630	   maxForce-limit
248775	   minForce-limit
250010	   maxForce-limit
251145	   minForce-limit
252260	   maxForce-limit
253350	   minForce-limit
254455	   maxForce-limit
255130	tempA = 22.612	tempB = 22.972
255565	   minForce-limit
256700	   maxForce-limit
257780	   minForce-limit
258920	   maxForce-limit
260065	   minForce-limit
261220	   maxForce-limit
262455	   minForce-limit
263665	   maxForce-limit
264810	   minForce-limit
265195	tempA = 22.624	tempB = 22.980
265905	   maxForce-limit
267010	   minForce-limit
268060	   maxForce-limit
269160	   minForce-limit
270305	   maxForce-limit
271410	   minForce-limit
272530	   maxForce-limit
273690	   minForce-limit
274865	   maxForce-limit
275200	tempA = 22.623	tempB = 22.964
276020	   minForce-limit
277160	   maxForce-limit
278285	   minForce-limit
279470	   maxForce-limit
280655	   minForce-limit
281785	   maxForce-limit
282525	   minForce-limit
285265	tempA = 22.633	tempB = 22.986
293990	Stop All Protocols, go to manual mode
295270	tempA = 22.625	tempB = 22.967
301960	End Write
