# Supplementary material for: Structural characterization of the saxitoxin-targeting APTSTX1 aptamer using optical tweezers and molecular dynamics simulations
Source: PLoS One. 2019 Nov 7;14(11):e0222468. doi: 10.1371/journal.pone.0222468 (PMC6837747; doi:10.1371/journal.pone.0222468)
Supplement: S2 File — Data repository, aptamer under magnesium. (ZIP) [file pone.0222468.s006.zip › Mg/Mg/October/241015/2bnbA.txt]

#Begin Write:
CycleCount/n	X_force	Y_force	Z_force	A_dist-Y	B_dist-Y	time(sec)	Status
100	3.65	-10.08	-0.02	-116.03	-2794.71	19390.486	1030
200	3.63	-10.09	-0.03	-116.11	-2794.05	19390.504	1030
300	3.30	-10.08	-0.01	-116.05	-2794.72	19390.633	1030
400	3.26	-10.10	0.02	-115.97	-2795.04	19390.832	1030
500	3.36	-10.08	0.02	-116.11	-2793.42	19390.916	1030
600	3.08	-5.43	-0.40	-138.55	-2816.20	19391.002	1030
700	3.31	-4.85	-0.42	-142.41	-2819.64	19391.117	1030
800	2.88	-4.24	-0.41	-146.10	-2821.68	19391.217	1030
900	3.49	-3.45	-0.57	-149.96	-2826.01	19391.316	1030
1000	3.26	-2.58	-0.62	-153.41	-2831.32	19391.408	1030
1100	3.23	-2.49	-0.49	-153.14	-2832.60	19391.516	1031
1175	3.18	-2.54	-0.50	-152.34	-2832.67	19391.521	1031
1180	3.18	-2.67	-0.56	-152.18	-2832.08	19391.527	1031
1185	3.35	-2.62	-0.63	-152.19	-2832.05	19391.531	1031
1190	3.23	-2.63	-0.60	-152.16	-2832.47	19391.533	1031
1195	3.19	-2.64	-0.66	-152.41	-2832.49	19391.541	1031
1200	3.19	-2.75	-0.61	-151.91	-2831.93	19391.549	1031
1205	3.40	-2.80	-0.66	-151.62	-2832.27	19391.551	1031
1210	3.47	-2.73	-0.62	-152.03	-2832.20	19391.559	1031
1215	3.26	-2.75	-0.56	-151.94	-2832.37	19391.562	1031
1220	3.06	-2.76	-0.48	-151.80	-2832.39	19391.564	1031
1225	3.41	-2.78	-0.56	-151.67	-2832.29	19391.572	1031
1230	2.86	-2.81	-0.49	-150.73	-2832.37	19391.572	1031
1235	2.59	-2.88	-0.55	-150.50	-2832.29	19391.582	1031
1240	3.13	-2.90	-0.66	-150.46	-2832.09	19391.590	1031
1245	2.82	-2.89	-0.52	-150.53	-2832.35	19391.592	1031
1250	3.05	-2.88	-0.47	-150.44	-2832.56	19391.594	1031
1255	2.73	-2.85	-0.51	-150.56	-2833.26	19391.598	1031
1260	3.03	-2.98	-0.46	-149.72	-2832.26	19391.607	1031
1265	3.23	-3.04	-0.56	-149.65	-2832.05	19391.613	1031
1270	3.16	-3.05	-0.42	-149.59	-2831.97	19391.621	1031
1275	3.36	-3.06	-0.61	-149.59	-2831.39	19391.621	1031
1280	3.48	-3.09	-0.64	-149.56	-2830.59	19391.625	1031
1285	3.28	-3.20	-0.65	-148.79	-2830.52	19391.629	1031
1290	3.20	-3.22	-0.57	-148.87	-2830.53	19391.639	1031
1295	2.83	-3.21	-0.60	-148.65	-2830.16	19391.643	1031
1300	3.36	-3.27	-0.54	-148.55	-2829.66	19391.648	1031
1305	3.26	-3.37	-0.55	-147.91	-2829.32	19391.652	1031
1310	3.27	-3.42	-0.50	-147.76	-2829.53	19391.656	1031
1315	3.09	-3.42	-0.54	-147.59	-2829.68	19391.660	1031
1320	2.95	-3.48	-0.50	-147.49	-2829.59	19391.666	1031
1325	3.22	-3.49	-0.52	-147.52	-2829.60	19391.674	1031
1330	3.36	-3.47	-0.61	-147.47	-2829.74	19391.674	1031
1335	3.05	-3.56	-0.46	-146.32	-2829.24	19391.684	1031
1340	2.85	-3.59	-0.39	-146.64	-2829.33	19391.688	1031
1345	3.29	-3.57	-0.53	-146.53	-2829.11	19391.688	1031
1350	3.32	-3.61	-0.48	-146.60	-2828.44	19391.693	1031
1355	3.08	-3.59	-0.44	-146.17	-2828.56	19391.701	1031
1360	3.25	-3.62	-0.37	-146.29	-2828.38	19391.703	1031
1365	3.38	-3.61	-0.41	-146.22	-2828.29	19391.715	1031
1370	3.18	-3.63	-0.43	-146.24	-2828.09	19391.719	1031
1375	3.26	-3.64	-0.41	-145.40	-2828.26	19391.725	1031
1380	3.16	-3.79	-0.32	-145.37	-2827.77	19391.725	1031
1385	3.47	-3.81	-0.41	-145.39	-2826.74	19391.732	1031
1390	3.23	-3.81	-0.42	-145.20	-2827.06	19391.738	1031
1395	3.55	-3.93	-0.43	-144.71	-2827.45	19391.744	1031
1400	3.35	-4.01	-0.48	-144.59	-2826.78	19391.748	1031
1405	3.36	-3.97	-0.39	-144.48	-2827.82	19391.754	1031
1410	3.55	-3.94	-0.47	-144.46	-2827.17	19391.754	1031
1415	3.60	-3.94	-0.42	-144.42	-2827.51	19391.762	1031
1420	3.23	-3.95	-0.55	-144.57	-2827.36	19391.770	1031
1425	3.28	-4.05	-0.46	-144.09	-2826.73	19391.770	1031
1430	3.36	-4.14	-0.41	-143.62	-2826.65	19391.777	1031
1435	3.53	-4.12	-0.43	-143.64	-2827.08	19391.779	1031
1440	3.34	-4.20	-0.40	-143.49	-2826.30	19391.783	1031
1445	3.32	-4.23	-0.38	-143.44	-2826.60	19391.793	1031
1450	3.24	-4.20	-0.36	-143.46	-2826.67	19391.801	1031
1455	3.25	-4.22	-0.34	-143.31	-2826.79	19391.799	1031
1460	3.37	-4.40	-0.34	-142.43	-2825.44	19391.811	1031
1465	3.34	-4.42	-0.42	-142.49	-2825.86	19391.812	1031
1470	3.17	-4.46	-0.33	-142.18	-2826.48	19391.814	1031
1475	3.29	-4.46	-0.43	-142.13	-2825.88	19391.820	1031
1480	3.57	-4.55	-0.44	-141.83	-2826.17	19391.828	1031
1485	3.14	-4.60	-0.42	-141.37	-2825.66	19391.832	1031
1490	3.14	-4.62	-0.34	-141.43	-2825.05	19391.840	1031
1495	2.94	-4.62	-0.27	-141.40	-2824.71	19391.842	1031
1500	2.96	-4.74	-0.23	-140.66	-2824.69	19391.846	1031
1505	3.20	-4.78	-0.25	-140.68	-2824.02	19391.848	1031
1510	3.51	-4.70	-0.55	-140.49	-2824.48	19391.857	1031
1515	3.37	-4.75	-0.45	-140.51	-2824.14	19391.863	1031
1520	3.20	-4.72	-0.42	-140.63	-2825.47	19391.869	1031
1525	3.21	-4.79	-0.49	-140.63	-2825.23	19391.871	1031
1530	3.04	-4.91	-0.37	-140.01	-2824.03	19391.875	1031
1535	3.04	-5.03	-0.29	-139.49	-2823.14	19391.881	1031
1540	3.16	-5.03	-0.24	-139.40	-2823.41	19391.889	1031
1545	3.06	-5.00	-0.45	-139.68	-2823.23	19391.891	1031
1550	2.92	-5.04	-0.33	-139.40	-2823.17	19391.896	1031
1555	2.83	-5.04	-0.31	-139.30	-2823.30	19391.902	1031
1560	2.96	-5.09	-0.37	-139.15	-2823.20	19391.906	1031
1565	3.34	-5.28	-0.42	-138.21	-2821.58	19391.908	1031
1570	3.10	-5.31	-0.34	-137.87	-2821.15	19391.918	1031
1575	3.15	-5.30	-0.35	-137.63	-2820.85	19391.922	1031
1580	3.34	-5.35	-0.30	-137.66	-2820.96	19391.926	1031
1585	3.31	-5.51	-0.30	-137.43	-2820.85	19391.934	1031
1590	3.43	-5.50	-0.25	-137.40	-2821.08	19391.938	1031
1595	3.56	-5.52	-0.39	-137.09	-2820.74	19391.939	1031
1600	3.41	-5.53	-0.36	-137.03	-2820.80	19391.947	1031
1605	3.60	-5.53	-0.32	-137.06	-2820.63	19391.953	1031
1610	3.56	-5.55	-0.38	-137.11	-2820.08	19391.957	1031
1615	3.37	-5.53	-0.48	-137.28	-2820.57	19391.965	1031
1620	3.47	-5.52	-0.31	-137.17	-2820.26	19391.969	1031
1625	3.30	-5.61	-0.35	-136.29	-2819.69	19391.971	1031
1630	3.22	-5.64	-0.27	-136.13	-2819.34	19391.973	1031
1635	3.10	-5.68	-0.30	-136.03	-2818.39	19391.982	1031
1640	3.07	-5.68	-0.23	-135.88	-2819.02	19391.988	1031
1645	3.36	-5.74	-0.41	-135.82	-2819.62	19391.996	1031
1650	3.09	-5.74	-0.26	-135.81	-2819.81	19391.998	1031
1655	3.45	-5.73	-0.09	-135.49	-2818.88	19392.004	1031
1660	3.33	-5.77	-0.21	-135.65	-2818.88	19392.002	1031
1665	3.23	-5.90	-0.16	-134.80	-2818.08	19392.014	1031
1670	3.52	-6.08	-0.20	-134.12	-2817.25	19392.018	1031
1675	3.56	-6.11	-0.07	-134.28	-2817.80	19392.023	1031
1680	3.48	-6.10	-0.36	-134.26	-2817.94	19392.027	1031
1685	3.56	-6.10	-0.28	-134.27	-2818.42	19392.031	1031
1690	3.75	-6.12	-0.29	-134.19	-2818.18	19392.033	1031
1695	3.23	-6.11	-0.30	-134.22	-2818.30	19392.041	1031
1700	3.54	-6.12	-0.31	-133.21	-2817.65	19392.047	1031
1705	2.99	-6.20	-0.14	-133.48	-2816.77	19392.051	1031
1710	3.22	-6.13	-0.39	-133.65	-2817.16	19392.061	1031
1715	3.42	-6.24	-0.37	-133.40	-2817.27	19392.062	1031
1720	2.98	-6.23	-0.16	-133.02	-2817.58	19392.064	1031
1725	3.54	-6.26	-0.25	-132.87	-2818.34	19392.072	1031
1730	3.42	-6.38	-0.25	-132.47	-2817.06	19392.072	1031
1735	3.37	-6.40	-0.25	-132.51	-2817.34	19392.080	1031
1740	3.36	-6.37	-0.24	-132.11	-2817.10	19392.088	1031
1745	3.36	-6.42	-0.38	-132.30	-2816.55	19392.094	1031
1750	3.66	-6.45	-0.23	-132.40	-2816.08	19392.094	1031
1755	3.96	-6.47	-0.34	-132.26	-2816.21	19392.100	1031
1760	3.53	-6.72	-0.26	-131.30	-2814.99	19392.107	1031
1765	3.53	-6.68	-0.25	-131.24	-2814.77	19392.109	1031
1770	3.89	-6.71	-0.14	-131.10	-2814.16	19392.117	1031
1775	3.86	-6.77	-0.27	-131.24	-2813.86	19392.121	1031
1780	3.34	-6.79	-0.25	-130.64	-2813.80	19392.125	1031
1785	3.34	-6.83	-0.19	-130.55	-2813.85	19392.129	1031
1790	3.74	-6.87	-0.11	-130.35	-2813.18	19392.139	1031
1795	3.37	-6.93	-0.21	-130.28	-2813.52	19392.143	1031
1800	3.60	-6.96	-0.16	-130.18	-2813.01	19392.150	1031
1805	3.34	-6.93	-0.12	-130.20	-2813.73	19392.152	1031
1810	3.56	-6.97	-0.13	-129.83	-2812.57	19392.156	1031
1815	3.34	-7.06	-0.11	-129.48	-2811.98	19392.158	1031
1820	3.18	-7.06	-0.15	-129.31	-2812.89	19392.168	1031
1825	3.49	-7.08	-0.21	-129.41	-2812.24	19392.176	1031
1830	3.51	-7.08	-0.29	-129.37	-2811.78	19392.176	1031
1835	3.63	-7.20	-0.32	-128.62	-2810.95	19392.184	1031
1840	3.66	-7.27	-0.29	-128.73	-2811.17	19392.186	1031
1845	3.43	-7.20	-0.17	-128.83	-2812.35	19392.189	1031
1850	3.05	-7.25	-0.09	-128.75	-2811.93	19392.191	1031
1855	3.37	-7.39	0.02	-127.79	-2811.30	19392.203	1031
1860	3.28	-7.34	-0.20	-128.12	-2811.57	19392.205	1031
1865	3.25	-7.36	-0.24	-128.04	-2811.36	19392.215	1031
1870	3.20	-7.35	-0.25	-128.29	-2811.73	19392.219	1031
1875	3.00	-7.49	-0.05	-127.50	-2811.30	19392.225	1031
1880	3.24	-7.51	-0.16	-127.38	-2811.42	19392.227	1031
1885	3.37	-7.53	-0.18	-127.05	-2811.32	19392.234	1031
1890	3.05	-7.55	-0.04	-127.22	-2811.06	19392.238	1031
1895	3.67	-7.61	-0.20	-126.54	-2811.69	19392.244	1031
1900	3.46	-7.68	-0.13	-126.37	-2811.35	19392.248	1031
1905	3.59	-7.63	-0.18	-126.54	-2810.78	19392.254	1031
1910	3.35	-7.68	-0.14	-126.25	-2810.92	19392.252	1031
1915	3.75	-7.79	-0.33	-125.92	-2810.09	19392.264	1031
1920	3.35	-7.86	-0.15	-125.68	-2808.77	19392.270	1031
1925	3.55	-7.92	-0.12	-125.67	-2809.43	19392.270	1031
1930	3.56	-7.97	-0.14	-125.18	-2809.14	19392.277	1031
1935	3.45	-7.98	-0.16	-125.35	-2808.74	19392.281	1031
1940	3.15	-7.98	-0.07	-125.31	-2808.80	19392.283	1031
1945	3.28	-8.01	-0.25	-125.21	-2808.69	19392.293	1031
1950	3.05	-8.01	-0.11	-125.17	-2808.22	19392.299	1031
1955	3.21	-7.97	-0.17	-125.46	-2808.00	19392.299	1031
1960	3.24	-8.18	-0.11	-124.15	-2806.99	19392.311	1031
1965	3.24	-8.22	-0.27	-124.04	-2806.50	19392.312	1031
1970	3.26	-8.27	-0.27	-123.96	-2806.60	19392.314	1031
1975	3.34	-8.26	-0.11	-124.16	-2806.54	19392.320	1031
1980	3.29	-8.36	-0.11	-123.29	-2805.93	19392.328	1031
1985	3.52	-8.38	-0.18	-123.19	-2805.80	19392.330	1031
1990	2.94	-8.42	-0.01	-123.11	-2805.89	19392.338	1031
1995	3.06	-8.36	-0.05	-123.09	-2805.64	19392.342	1031
2000	3.21	-8.46	-0.15	-122.71	-2805.28	19392.344	1031
2005	3.38	-8.52	0.00	-122.38	-2804.38	19392.348	1031
2010	2.89	-8.56	-0.10	-122.24	-2804.73	19392.355	1031
2015	3.12	-8.62	-0.01	-122.24	-2804.79	19392.363	1031
2020	3.47	-8.61	-0.16	-122.07	-2804.07	19392.371	1031
2025	3.48	-8.58	-0.19	-122.21	-2804.58	19392.371	1031
2030	3.22	-8.68	-0.09	-121.81	-2804.41	19392.375	1031
2035	3.16	-8.76	-0.00	-121.53	-2805.00	19392.381	1031
2040	3.41	-8.76	-0.07	-121.49	-2804.46	19392.387	1031
2045	3.43	-8.76	-0.17	-121.38	-2804.19	19392.395	1031
2050	3.06	-8.79	-0.10	-121.44	-2803.91	19392.398	1031
2055	3.43	-8.92	-0.20	-121.04	-2802.78	19392.404	1031
2060	3.51	-8.94	-0.13	-120.70	-2802.90	19392.406	1031
2065	3.54	-8.95	-0.20	-120.80	-2802.22	19392.408	1031
2070	3.37	-8.95	-0.08	-120.45	-2802.11	19392.416	1031
2075	3.73	-9.11	-0.21	-120.06	-2801.72	19392.422	1031
2080	3.89	-9.11	-0.16	-120.12	-2802.07	19392.424	1031
2085	2.76	-9.10	-0.17	-119.41	-2801.75	19392.434	1031
2090	3.14	-9.13	-0.09	-119.74	-2801.00	19392.436	1031
2095	3.32	-9.22	-0.14	-119.28	-2802.81	19392.439	1031
2100	3.15	-9.22	-0.12	-119.27	-2802.24	19392.443	1031
2105	3.44	-9.19	-0.25	-118.98	-2802.30	19392.453	1031
2110	3.35	-9.24	0.04	-119.06	-2801.98	19392.457	1031
2115	3.50	-9.33	0.07	-118.39	-2802.30	19392.465	1031
2120	3.52	-9.39	-0.04	-118.40	-2802.53	19392.469	1031
2125	3.33	-9.50	0.01	-117.86	-2802.06	19392.471	1031
2130	3.29	-9.53	-0.11	-117.69	-2801.80	19392.473	1031
2135	3.11	-9.51	0.09	-117.70	-2801.19	19392.484	1031
2140	3.32	-9.52	0.10	-118.08	-2800.52	19392.488	1031
2145	3.28	-9.50	-0.07	-117.82	-2800.91	19392.494	1031
2150	3.34	-9.49	-0.03	-118.24	-2800.52	19392.498	1031
2155	3.35	-9.62	0.13	-117.41	-2800.09	19392.500	1031
2160	3.28	-9.77	0.08	-116.78	-2799.42	19392.502	1031
2165	3.32	-9.75	0.06	-116.68	-2799.72	19392.512	1031
2170	3.50	-9.83	0.04	-116.58	-2799.31	19392.520	1031
2175	3.53	-9.84	0.07	-116.47	-2800.06	19392.520	1031
2180	3.57	-9.97	-0.01	-116.16	-2799.36	19392.527	1031
2185	3.47	-9.95	0.09	-115.82	-2799.87	19392.531	1031
2190	3.39	-9.91	0.05	-115.97	-2800.64	19392.533	1031
2195	3.48	-10.00	0.12	-116.02	-2800.64	19392.541	1031
2200	3.28	-10.09	0.07	-115.32	-2799.23	19392.551	1031
2205	3.29	-10.15	0.06	-115.13	-2798.50	19392.549	1031
2210	3.27	-10.23	-0.04	-114.70	-2798.07	19392.561	1031
2215	3.32	-10.20	0.08	-114.71	-2798.22	19392.562	1031
2220	3.37	-10.20	0.02	-114.69	-2798.87	19392.564	1031
2225	3.03	-10.24	0.02	-114.68	-2798.91	19392.572	1031
2230	3.00	-10.30	0.03	-114.39	-2798.13	19392.574	1031
2235	2.80	-10.34	0.01	-114.02	-2797.85	19392.584	1031
2240	3.15	-10.30	-0.01	-114.31	-2797.78	19392.588	1031
2245	3.26	-10.31	0.08	-113.95	-2797.45	19392.594	1031
2250	3.29	-10.32	0.02	-113.98	-2797.41	19392.596	1031
2255	3.40	-10.34	0.00	-113.92	-2797.70	19392.600	1031
2260	3.12	-10.50	0.16	-113.42	-2796.22	19392.607	1031
2265	3.36	-10.54	0.02	-113.08	-2795.62	19392.613	1031
2270	3.23	-10.61	0.22	-112.46	-2796.67	19392.617	1031
2275	3.21	-10.55	0.12	-112.99	-2796.14	19392.621	1031
2280	2.96	-10.67	0.07	-112.37	-2795.76	19392.625	1031
2285	3.38	-10.69	-0.08	-112.39	-2796.49	19392.629	1031
2290	3.16	-10.82	0.02	-111.90	-2796.40	19392.637	1031
2295	3.19	-10.80	-0.01	-111.64	-2795.76	19392.643	1031
2300	3.28	-10.83	0.05	-111.82	-2796.39	19392.650	1030
2305	3.03	-10.83	0.12	-111.75	-2795.77	19392.654	1030
2310	3.25	-10.77	0.17	-111.76	-2795.22	19392.656	1030
2315	3.40	-10.66	0.00	-112.43	-2795.39	19392.658	1030
2320	3.05	-10.66	0.01	-112.33	-2795.18	19392.668	1030
2325	3.31	-10.58	0.10	-112.90	-2795.76	19392.676	1030
2330	3.21	-10.59	0.24	-112.71	-2796.06	19392.674	1030
2335	3.30	-10.55	-0.01	-112.91	-2796.78	19392.684	1030
2340	3.21	-10.58	0.11	-112.85	-2796.07	19392.688	1030
2345	3.28	-10.58	0.09	-112.73	-2794.87	19392.688	1030
2350	3.06	-10.59	0.17	-112.54	-2795.11	19392.693	1030
2355	3.50	-10.34	-0.10	-113.76	-2796.78	19392.701	1030
2360	3.30	-10.40	0.14	-113.72	-2796.29	19392.703	1030
2365	3.29	-10.38	0.01	-114.08	-2795.70	19392.715	1030
2370	3.18	-10.35	0.06	-114.08	-2796.13	19392.719	1030
2375	3.29	-10.14	-0.09	-114.85	-2797.99	19392.725	1030
2380	2.95	-10.25	-0.04	-114.59	-2798.29	19392.725	1030
2385	3.26	-10.16	0.01	-114.61	-2798.10	19392.732	1030
2390	3.18	-10.24	0.04	-114.41	-2798.26	19392.738	1030
2395	2.97	-10.07	0.34	-115.99	-2797.98	19392.744	1030
2400	3.30	-10.10	0.10	-115.38	-2798.01	19392.748	1030
2405	3.49	-10.07	0.03	-115.66	-2798.43	19392.750	1030
2410	3.35	-10.13	0.05	-115.37	-2798.41	19392.754	1030
2415	3.41	-10.08	-0.05	-115.24	-2798.73	19392.762	1030
2420	3.24	-9.95	0.11	-116.28	-2799.35	19392.768	1030
2425	3.43	-9.91	-0.04	-116.36	-2798.53	19392.770	1030
2430	3.28	-9.89	-0.06	-116.53	-2799.21	19392.777	1030
2435	3.55	-9.83	-0.08	-116.69	-2798.77	19392.781	1030
2440	3.23	-9.90	-0.01	-116.67	-2798.40	19392.783	1030
2445	3.56	-9.86	-0.01	-116.46	-2798.60	19392.793	1030
2450	3.69	-9.87	-0.02	-116.67	-2799.18	19392.801	1030
2455	3.57	-9.87	0.05	-116.81	-2799.88	19392.801	1030
2460	3.26	-9.69	0.09	-117.67	-2800.89	19392.811	1030
2465	3.69	-9.67	-0.01	-117.57	-2800.35	19392.812	1030
2470	3.53	-9.71	-0.06	-117.38	-2799.96	19392.814	1030
2475	3.08	-9.63	0.11	-117.76	-2799.77	19392.820	1030
2480	3.42	-9.53	0.08	-118.37	-2800.30	19392.828	1030
2485	3.52	-9.51	-0.00	-118.55	-2800.85	19392.828	1030
2490	3.00	-9.52	-0.12	-119.13	-2800.36	19392.838	1030
2495	3.26	-9.47	-0.02	-118.68	-2800.57	19392.842	1030
2500	3.01	-9.34	-0.02	-119.04	-2801.29	19392.844	1030
2505	3.21	-9.40	0.06	-119.13	-2801.77	19392.848	1030
2510	2.91	-9.35	-0.10	-119.16	-2801.00	19392.857	1030
2515	3.08	-9.27	-0.04	-119.39	-2801.38	19392.861	1030
2520	3.23	-9.30	0.03	-119.62	-2802.12	19392.869	1030
2525	3.47	-9.31	-0.14	-119.44	-2802.43	19392.871	1030
2530	2.95	-9.28	-0.11	-119.92	-2801.97	19392.875	1030
2535	2.94	-9.15	-0.11	-120.27	-2802.45	19392.881	1030
2540	3.10	-9.10	-0.16	-120.45	-2802.98	19392.889	1030
2545	3.31	-9.12	-0.18	-120.35	-2802.65	19392.895	1030
2550	3.09	-9.11	-0.10	-120.63	-2801.81	19392.895	1030
2555	3.26	-9.00	-0.13	-121.07	-2801.82	19392.904	1030
2560	3.08	-9.01	-0.20	-120.96	-2801.97	19392.906	1030
2565	3.06	-9.04	-0.17	-120.95	-2802.13	19392.908	1030
2570	3.46	-9.02	-0.17	-120.95	-2802.25	19392.916	1030
2575	3.30	-8.91	-0.07	-121.91	-2803.60	19392.922	1030
2580	3.34	-8.91	-0.18	-121.61	-2804.73	19392.924	1030
2585	3.37	-8.84	-0.14	-121.49	-2803.26	19392.934	1030
2590	3.27	-8.91	-0.17	-121.60	-2802.97	19392.938	1030
2595	3.17	-8.56	-0.08	-122.56	-2803.44	19392.943	1030
2600	3.10	-8.79	-0.07	-122.78	-2804.25	19392.941	1030
2605	3.17	-8.77	-0.08	-122.72	-2803.83	19392.951	1030
2610	3.11	-8.78	-0.10	-122.67	-2804.06	19392.957	1030
2615	3.45	-8.65	-0.26	-123.12	-2803.86	19392.965	1030
2620	3.02	-8.61	-0.18	-123.66	-2804.41	19392.969	1030
2625	3.10	-8.57	-0.27	-123.69	-2804.95	19392.969	1030
2630	3.10	-8.60	-0.14	-123.73	-2804.81	19392.975	1030
2635	3.20	-8.58	-0.28	-123.69	-2804.62	19392.982	1030
2640	2.52	-8.45	-0.22	-124.04	-2804.31	19392.988	1030
2645	2.83	-8.57	-0.13	-123.73	-2804.04	19392.996	1030
2650	3.12	-8.52	-0.20	-123.72	-2804.56	19392.998	1030
2655	2.80	-8.54	-0.17	-123.82	-2804.79	19393.000	1030
2660	3.45	-8.35	-0.18	-124.63	-2805.29	19393.004	1030
2665	2.85	-8.34	-0.15	-124.99	-2805.19	19393.012	1030
2670	2.94	-8.37	-0.08	-125.01	-2805.70	19393.020	1030
2675	3.28	-8.42	-0.20	-125.09	-2806.00	19393.018	1030
2680	2.92	-8.23	-0.24	-125.58	-2806.17	19393.029	1030
2685	3.48	-8.12	-0.24	-125.54	-2805.69	19393.031	1030
2690	2.59	-8.28	-0.36	-125.91	-2806.16	19393.037	1030
2695	3.05	-8.18	-0.29	-125.71	-2805.97	19393.043	1030
2700	3.00	-8.08	-0.24	-126.38	-2806.12	19393.047	1030
2705	3.30	-8.03	-0.29	-126.43	-2805.64	19393.051	1030
2710	3.60	-7.58	-0.48	-126.55	-2806.25	19393.059	1030
2715	2.84	-8.03	-0.31	-126.72	-2805.87	19393.062	1030
2720	2.91	-8.11	-0.27	-126.60	-2806.06	19393.064	1030
2725	2.96	-8.08	-0.19	-126.39	-2806.61	19393.072	1030
2730	3.01	-7.97	-0.14	-127.52	-2806.73	19393.076	1030
2735	3.32	-7.94	-0.29	-127.42	-2806.94	19393.084	1030
2740	3.28	-7.84	-0.31	-127.31	-2806.81	19393.090	1030
2745	3.42	-7.90	-0.29	-127.51	-2806.37	19393.092	1030
2750	3.55	-7.76	-0.28	-127.83	-2807.61	19393.094	1030
2755	3.17	-7.77	-0.33	-128.32	-2808.12	19393.098	1030
2760	3.26	-7.74	-0.28	-128.26	-2808.43	19393.107	1030
2765	3.31	-7.75	-0.18	-128.25	-2808.17	19393.113	1030
2770	3.49	-7.73	-0.22	-128.54	-2808.63	19393.115	1030
2775	3.21	-7.59	-0.30	-128.75	-2808.69	19393.121	1030
2780	3.53	-7.59	-0.24	-128.71	-2808.19	19393.125	1030
2785	3.69	-7.60	-0.18	-128.91	-2807.23	19393.129	1030
2790	3.02	-7.56	-0.36	-128.90	-2808.22	19393.137	1030
2795	3.30	-7.46	-0.36	-129.54	-2809.00	19393.143	1030
2800	3.21	-7.50	-0.20	-129.41	-2808.70	19393.146	1030
2805	3.34	-7.55	-0.42	-129.54	-2808.79	19393.154	1030
2810	3.65	-7.44	-0.32	-129.66	-2808.52	19393.156	1030
2815	3.43	-7.34	-0.37	-130.14	-2808.29	19393.158	1030
2820	3.44	-7.41	-0.37	-130.18	-2808.49	19393.168	1030
2825	3.24	-7.33	-0.13	-130.31	-2808.22	19393.172	1030
2830	3.29	-7.25	-0.14	-130.61	-2808.90	19393.178	1030
2835	3.08	-7.35	-0.13	-130.59	-2809.54	19393.184	1030
2840	3.39	-7.21	-0.31	-130.63	-2809.10	19393.188	1030
2845	3.58	-7.24	-0.36	-130.70	-2809.34	19393.189	1030
2850	3.26	-7.20	-0.23	-130.59	-2808.00	19393.195	1030
2855	3.61	-7.20	-0.34	-131.28	-2809.00	19393.201	1030
2860	3.43	-7.04	-0.37	-132.02	-2809.95	19393.205	1030
2865	3.39	-6.99	-0.36	-132.08	-2810.99	19393.215	1030
2870	3.58	-7.10	-0.39	-132.03	-2810.56	19393.219	1030
2875	3.58	-6.99	-0.62	-132.43	-2811.09	19393.221	1030
2880	3.61	-6.90	-0.41	-132.55	-2811.54	19393.230	1030
2885	3.51	-6.90	-0.34	-132.37	-2811.37	19393.232	1030
2890	3.13	-6.83	-0.38	-132.51	-2811.43	19393.236	1030
2895	3.74	-6.91	-0.30	-132.49	-2811.51	19393.244	1030
2900	3.33	-6.69	-0.46	-133.05	-2811.76	19393.248	1030
2905	3.00	-6.74	-0.40	-133.24	-2811.97	19393.250	1030
2910	3.18	-6.77	-0.33	-133.59	-2810.91	19393.258	1030
2915	3.05	-6.60	-0.40	-133.73	-2812.81	19393.262	1030
2920	3.04	-6.68	-0.29	-133.31	-2812.47	19393.270	1030
2925	3.01	-6.64	-0.26	-133.44	-2812.27	19393.268	1030
2930	2.77	-6.67	-0.23	-133.97	-2812.48	19393.279	1030
2935	3.07	-6.49	-0.25	-134.14	-2812.37	19393.281	1030
2940	3.29	-6.54	-0.35	-134.42	-2813.39	19393.283	1030
2945	3.33	-6.47	-0.47	-134.66	-2812.49	19393.289	1030
2950	3.86	-6.16	-0.61	-135.69	-2814.32	19393.299	1030
2955	3.44	-6.37	-0.43	-135.13	-2813.68	19393.303	1030
2960	3.58	-6.40	-0.23	-134.72	-2813.39	19393.309	1030
2965	3.69	-6.38	-0.43	-135.05	-2813.01	19393.312	1030
2970	3.15	-6.07	-0.41	-135.95	-2813.87	19393.318	1030
2975	3.15	-6.20	-0.41	-135.72	-2814.67	19393.322	1030
2980	3.40	-6.16	-0.30	-135.95	-2815.16	19393.324	1030
2985	3.25	-6.18	-0.45	-136.00	-2815.09	19393.332	1030
2990	3.57	-6.20	-0.56	-136.08	-2815.76	19393.338	1030
2995	3.44	-6.04	-0.34	-136.91	-2816.28	19393.344	1030
3000	3.57	-6.05	-0.39	-136.83	-2816.91	19393.344	1030
3005	3.22	-6.03	-0.34	-136.52	-2815.72	19393.352	1030
3010	3.12	-5.97	-0.38	-136.66	-2815.42	19393.355	1030
3015	3.35	-5.89	-0.32	-137.15	-2815.91	19393.361	1030
3020	3.34	-5.89	-0.31	-137.26	-2816.73	19393.365	1030
3025	3.42	-5.81	-0.41	-137.48	-2816.58	19393.371	1030
3030	3.28	-5.79	-0.39	-137.68	-2816.16	19393.375	1030
3035	4.03	-5.78	-0.30	-137.87	-2817.34	19393.383	1030
3040	3.28	-5.77	-0.34	-137.58	-2817.39	19393.387	1030
3045	3.44	-5.78	-0.58	-137.48	-2816.93	19393.391	1030
3050	3.24	-5.77	-0.51	-137.59	-2817.07	19393.396	1030
3055	3.68	-5.47	-0.39	-139.14	-2818.29	19393.404	1030
3060	3.46	-5.53	-0.42	-139.03	-2818.31	19393.406	1030
3065	3.33	-5.54	-0.48	-138.83	-2818.38	19393.408	1030
3070	3.66	-5.51	-0.55	-139.01	-2818.72	19393.414	1030
3075	3.31	-5.35	-0.55	-139.68	-2817.96	19393.424	1030
3080	3.32	-5.41	-0.33	-139.53	-2818.47	19393.426	1030
3085	3.69	-5.38	-0.41	-139.64	-2818.52	19393.434	1030
3090	3.26	-5.45	-0.38	-139.50	-2818.93	19393.438	1030
3095	3.38	-5.36	-0.46	-140.01	-2818.47	19393.439	1030
3100	3.36	-5.22	-0.54	-140.59	-2818.98	19393.441	1030
3105	3.53	-5.21	-0.34	-140.69	-2819.41	19393.451	1030
3110	3.60	-5.16	-0.69	-141.06	-2819.41	19393.455	1030
3115	3.47	-5.16	-0.62	-140.97	-2819.39	19393.465	1030
3120	3.27	-5.11	-0.66	-141.04	-2819.75	19393.469	1030
3125	3.39	-5.21	-0.44	-140.82	-2818.96	19393.471	1030
3130	3.30	-4.97	-0.54	-141.54	-2819.84	19393.475	1030
3135	3.31	-5.04	-0.64	-141.62	-2820.55	19393.482	1030
3140	3.35	-4.97	-0.46	-141.77	-2819.81	19393.486	1030
3145	3.04	-4.98	-0.46	-141.73	-2820.53	19393.494	1030
3150	3.30	-4.99	-0.55	-141.84	-2819.29	19393.498	1030
3155	3.24	-4.99	-0.55	-141.73	-2820.14	19393.500	1030
3160	3.04	-4.81	-0.56	-142.47	-2821.78	19393.504	1030
3165	3.04	-4.78	-0.49	-142.61	-2821.79	19393.510	1030
3170	3.03	-4.74	-0.38	-143.11	-2821.56	19393.518	1030
3175	3.21	-4.79	-0.31	-143.15	-2821.52	19393.521	1030
3180	3.05	-4.61	-0.53	-143.26	-2821.85	19393.527	1030
3185	3.04	-4.71	-0.40	-143.23	-2822.27	19393.531	1030
3190	3.99	-4.49	-0.74	-144.05	-2822.77	19393.537	1030
3195	3.02	-4.54	-0.45	-144.15	-2822.90	19393.541	1030
3200	3.15	-4.52	-0.43	-144.03	-2823.20	19393.547	1030
3205	3.00	-4.52	-0.47	-144.15	-2823.68	19393.551	1030
3210	3.19	-4.52	-0.40	-144.15	-2824.19	19393.559	1030
3215	3.18	-4.39	-0.52	-144.62	-2824.26	19393.562	1030
3220	3.23	-4.34	-0.47	-144.86	-2824.26	19393.564	1030
3225	3.40	-4.32	-0.55	-145.13	-2824.52	19393.570	1030
3230	3.43	-4.27	-0.58	-145.10	-2824.21	19393.576	1030
3235	3.19	-4.29	-0.59	-144.93	-2824.34	19393.580	1030
3240	3.53	-4.23	-0.55	-145.09	-2823.62	19393.590	1030
3245	3.65	-4.30	-0.70	-145.50	-2823.51	19393.592	1030
3250	3.75	-4.24	-0.60	-145.35	-2823.71	19393.594	1030
3255	3.36	-4.06	-0.53	-146.39	-2825.92	19393.604	1030
3260	3.51	-4.00	-0.52	-146.35	-2825.54	19393.605	1030
3265	3.42	-4.06	-0.61	-146.34	-2825.34	19393.613	1030
3270	3.25	-4.01	-0.56	-146.49	-2825.00	19393.615	1030
3275	3.17	-3.93	-0.27	-146.55	-2825.39	19393.623	1030
3280	3.39	-3.87	-0.58	-147.01	-2826.09	19393.625	1030
3285	3.88	-3.91	-0.51	-146.90	-2826.64	19393.635	1030
3290	3.63	-3.84	-0.70	-147.33	-2826.55	19393.637	1030
3295	3.61	-3.74	-0.72	-147.72	-2826.29	19393.641	1030
3300	3.31	-3.74	-0.76	-147.96	-2826.61	19393.648	1030
3305	3.03	-3.74	-0.57	-147.66	-2825.69	19393.654	1030
3310	3.23	-3.69	-0.66	-148.21	-2826.95	19393.656	1030
3315	3.01	-3.63	-0.71	-148.34	-2826.88	19393.658	1030
3320	3.37	-3.64	-0.63	-148.30	-2827.69	19393.664	1030
3325	3.28	-3.62	-0.57	-148.58	-2827.50	19393.674	1030
3330	3.19	-3.49	-0.59	-149.26	-2828.19	19393.678	1030
3335	3.39	-3.44	-0.61	-149.45	-2828.18	19393.682	1030
3340	3.54	-3.50	-0.75	-149.18	-2828.61	19393.688	1030
3345	3.09	-3.48	-0.50	-148.96	-2828.97	19393.688	1030
3350	3.37	-3.48	-0.59	-149.16	-2828.72	19393.691	1030
3355	3.54	-3.42	-0.52	-149.10	-2828.79	19393.701	1030
3360	3.95	-3.33	-0.53	-150.41	-2829.95	19393.705	1030
3365	4.03	-3.31	-0.62	-150.21	-2830.23	19393.715	1030
3370	4.56	-3.31	-0.61	-150.13	-2830.07	19393.719	1030
3375	3.65	-3.16	-0.74	-150.42	-2830.10	19393.721	1030
3380	3.57	-2.98	-0.68	-151.02	-2830.54	19393.727	1030
3385	3.51	-2.92	-0.64	-151.23	-2830.30	19393.732	1030
3390	3.54	-2.83	-0.83	-151.95	-2831.49	19393.736	1030
3395	3.44	-2.88	-0.82	-151.49	-2831.48	19393.746	1030
3400	3.04	-2.90	-0.59	-151.65	-2831.58	19393.748	1030
3405	3.41	-2.90	-0.73	-151.51	-2831.82	19393.750	1030
3410	3.02	-2.79	-0.72	-152.54	-2832.47	19393.758	1030
3415	3.48	-2.78	-0.65	-152.41	-2832.45	19393.760	1030
3420	3.27	-2.77	-0.81	-152.36	-2832.36	19393.766	1030
3425	3.48	-2.73	-0.70	-152.28	-2832.34	19393.771	1030
3430	2.61	-2.64	-0.56	-153.39	-2832.63	19393.777	1030
3435	3.60	-2.62	-0.69	-153.19	-2832.58	19393.781	1030
3440	3.59	-2.61	-0.76	-153.14	-2832.55	19393.783	1030
3445	3.34	-2.60	-0.67	-153.29	-2832.90	19393.791	1030
3450	3.28	-2.54	-0.64	-153.38	-2833.63	19393.795	1030
3455	3.65	-2.40	-0.82	-154.25	-2833.66	19393.805	1030
3460	3.37	-2.41	-0.72	-153.84	-2833.81	19393.809	1030
3465	3.57	-2.41	-0.69	-154.04	-2834.10	19393.812	1031
3470	3.81	-2.43	-0.65	-154.12	-2834.82	19393.814	1031
3475	3.46	-2.25	-0.72	-154.71	-2836.27	19393.820	1031
3480	3.26	-2.27	-0.69	-154.57	-2835.36	19393.824	1031
3485	3.33	-2.28	-0.58	-154.77	-2835.36	19393.834	1031
3490	3.05	-2.32	-0.66	-154.69	-2834.69	19393.840	1031
3495	3.25	-2.28	-0.68	-154.53	-2834.92	19393.844	1031
3500	3.05	-2.21	-0.66	-154.53	-2835.65	19393.844	1031
3505	3.46	-2.28	-0.54	-154.52	-2836.46	19393.854	1031
3510	3.86	-2.19	-0.80	-154.61	-2836.23	19393.854	1031
3515	3.43	-2.33	-0.74	-153.65	-2834.96	19393.861	1031
3520	3.63	-2.44	-0.77	-153.23	-2834.62	19393.867	1031
3525	3.27	-2.45	-0.75	-153.16	-2833.81	19393.873	1031
3530	3.61	-2.54	-0.70	-153.00	-2833.56	19393.875	1031
3535	3.42	-2.57	-0.75	-152.86	-2833.37	19393.881	1031
3540	3.41	-2.61	-0.71	-152.98	-2833.39	19393.885	1031
3545	3.49	-2.60	-0.64	-153.06	-2833.63	19393.891	1031
3550	3.46	-2.59	-0.69	-152.72	-2833.06	19393.896	1031
3555	3.32	-2.57	-0.77	-152.61	-2832.88	19393.902	1031
3560	3.45	-2.83	-0.70	-151.71	-2832.71	19393.906	1031
3565	3.41	-2.81	-0.57	-151.49	-2832.52	19393.908	1031
3570	3.36	-2.76	-0.81	-151.61	-2832.23	19393.914	1031
3575	3.33	-2.84	-0.70	-151.55	-2831.94	19393.922	1031
3580	3.39	-2.91	-0.82	-150.62	-2831.49	19393.924	1031
3585	3.27	-2.90	-0.81	-150.65	-2832.09	19393.934	1031
3590	3.20	-2.91	-0.67	-150.88	-2831.24	19393.938	1031
3595	3.39	-2.94	-0.66	-150.96	-2831.78	19393.939	1031
3600	3.31	-3.06	-0.65	-150.33	-2831.39	19393.943	1031
3605	3.46	-2.98	-0.61	-150.32	-2831.45	19393.949	1031
3610	3.50	-3.10	-0.77	-150.31	-2830.84	19393.955	1031
3615	3.81	-3.09	-0.72	-150.01	-2831.03	19393.963	1031
3620	3.21	-3.14	-0.61	-149.99	-2831.46	19393.969	1031
3625	3.46	-3.10	-0.66	-150.02	-2831.55	19393.969	1031
3630	3.43	-3.26	-0.57	-149.10	-2830.76	19393.980	1031
3635	3.50	-3.28	-0.50	-149.11	-2831.07	19393.984	1031
3640	3.78	-3.33	-0.51	-149.11	-2831.04	19393.986	1031
3645	3.42	-3.25	-0.56	-149.17	-2830.92	19393.996	1031
3650	3.69	-3.28	-0.59	-149.16	-2830.79	19393.998	1031
3655	4.11	-3.21	-0.66	-149.62	-2830.45	19394.000	1031
3660	3.67	-3.34	-0.71	-148.81	-2829.93	19394.002	1031
3665	3.87	-3.49	-0.50	-148.39	-2830.27	19394.008	1031
3670	3.74	-3.56	-0.47	-147.88	-2829.47	19394.016	1031
3675	3.70	-3.55	-0.62	-147.62	-2829.36	19394.021	1031
3680	3.51	-3.64	-0.48	-147.47	-2829.74	19394.027	1031
3685	3.66	-3.47	-0.74	-147.85	-2830.36	19394.031	1031
3690	3.64	-3.48	-0.57	-147.54	-2830.27	19394.033	1031
3695	3.45	-3.71	-0.48	-147.07	-2830.17	19394.041	1031
3700	3.61	-3.60	-0.62	-146.80	-2830.19	19394.045	1031
3705	3.49	-3.74	-0.61	-147.02	-2829.74	19394.053	1031
3710	3.65	-3.70	-0.68	-146.73	-2828.86	19394.059	1031
3715	3.61	-3.83	-0.63	-146.50	-2828.36	19394.062	1031
3720	3.58	-3.84	-0.74	-146.34	-2828.90	19394.064	1031
3725	3.70	-3.90	-0.67	-146.07	-2828.39	19394.074	1031
3730	3.46	-3.92	-0.59	-145.91	-2828.87	19394.076	1031
3735	3.04	-3.95	-0.51	-145.77	-2828.33	19394.082	1031
3740	3.16	-3.91	-0.46	-145.79	-2828.85	19394.090	1031
3745	3.47	-4.06	-0.45	-145.26	-2827.58	19394.092	1031
3750	3.56	-4.09	-0.43	-144.89	-2827.79	19394.094	1031
3755	3.65	-4.14	-0.62	-144.85	-2827.42	19394.098	1031
3760	3.36	-4.23	-0.45	-144.50	-2827.40	19394.104	1031
3765	3.69	-4.09	-0.64	-144.82	-2827.38	19394.113	1031
3770	3.84	-4.16	-0.50	-144.64	-2827.40	19394.115	1031
3775	3.88	-4.16	-0.56	-144.71	-2827.75	19394.123	1031
3780	3.83	-4.17	-0.65	-144.57	-2827.56	19394.125	1031
3785	4.00	-4.27	-0.53	-143.68	-2826.14	19394.135	1031
3790	3.69	-4.44	-0.44	-143.60	-2826.72	19394.137	1031
3795	3.69	-4.45	-0.44	-143.56	-2825.64	19394.143	1031
3800	3.77	-4.42	-0.40	-143.51	-2825.62	19394.148	1031
3805	3.66	-4.48	-0.41	-143.15	-2825.29	19394.152	1031
3810	3.71	-4.58	-0.43	-142.69	-2825.40	19394.156	1031
3815	3.60	-4.59	-0.49	-142.58	-2825.72	19394.158	1031
3820	3.12	-4.69	-0.36	-142.49	-2825.76	19394.170	1031
3825	3.43	-4.61	-0.30	-142.50	-2825.43	19394.172	1031
3830	3.53	-4.78	-0.23	-141.68	-2824.29	19394.178	1031
3835	3.47	-4.74	-0.40	-141.68	-2824.12	19394.182	1031
3840	3.79	-4.96	-0.36	-141.40	-2824.39	19394.188	1031
3845	3.26	-4.81	-0.25	-141.27	-2824.35	19394.188	1031
3850	3.03	-4.83	-0.17	-141.63	-2824.71	19394.191	1031
3855	3.06	-4.84	-0.12	-141.36	-2824.63	19394.201	1031
3860	3.23	-5.02	-0.32	-140.57	-2824.21	19394.207	1031
3865	3.51	-5.01	-0.32	-140.52	-2824.50	19394.215	1031
3870	3.57	-4.89	-0.25	-140.50	-2824.93	19394.219	1031
3875	3.51	-4.96	-0.32	-140.90	-2824.83	19394.221	1031
3880	3.43	-4.98	-0.25	-140.85	-2824.82	19394.227	1031
3885	3.45	-4.96	-0.38	-140.72	-2824.15	19394.230	1031
3890	4.75	-5.17	-0.37	-139.67	-2823.38	19394.238	1031
3895	3.64	-5.09	-0.44	-139.75	-2823.37	19394.246	1031
3900	3.70	-5.15	-0.46	-139.67	-2823.24	19394.248	1031
3905	3.69	-5.15	-0.43	-139.56	-2823.18	19394.250	1031
3910	3.18	-5.32	-0.33	-139.11	-2822.51	19394.258	1031
3915	3.98	-5.32	-0.36	-138.65	-2821.65	19394.260	1031
3920	3.34	-5.28	-0.26	-138.52	-2821.60	19394.268	1031
3925	3.41	-5.37	-0.23	-138.39	-2821.90	19394.270	1031
3930	3.33	-5.45	-0.30	-138.43	-2821.14	19394.277	1031
3935	3.46	-5.45	-0.37	-137.97	-2821.08	19394.281	1031
3940	3.70	-5.36	-0.36	-138.00	-2820.68	19394.283	1031
3945	3.39	-5.49	-0.36	-137.69	-2820.54	19394.295	1031
3950	3.78	-5.43	-0.49	-137.81	-2820.46	19394.299	1031
3955	3.41	-5.46	-0.40	-137.61	-2820.13	19394.303	1031
3960	3.75	-5.46	-0.38	-137.57	-2820.10	19394.309	1031
3965	3.83	-5.56	-0.54	-137.05	-2819.90	19394.312	1031
3970	3.35	-5.64	-0.35	-136.74	-2819.72	19394.314	1031
3975	3.68	-5.60	-0.34	-136.85	-2819.64	19394.318	1031
3980	3.40	-5.61	-0.30	-137.00	-2819.50	19394.326	1031
3985	3.24	-5.78	-0.30	-136.18	-2818.00	19394.330	1031
3990	3.40	-5.72	-0.43	-135.97	-2818.95	19394.340	1031
3995	3.23	-5.74	-0.39	-135.97	-2818.85	19394.342	1031
4000	3.56	-5.75	-0.29	-136.22	-2819.27	19394.344	1031
4005	3.57	-5.92	-0.30	-135.49	-2819.62	19394.354	1031
4010	3.58	-5.94	-0.42	-135.39	-2818.41	19394.354	1031
4015	3.24	-5.92	-0.28	-135.46	-2818.70	19394.361	1031
4020	3.60	-5.92	-0.50	-135.42	-2819.42	19394.367	1031
4025	3.48	-6.03	-0.31	-134.72	-2818.48	19394.373	1031
4030	3.47	-6.04	-0.30	-134.69	-2818.26	19394.375	1031
4035	3.80	-6.03	-0.26	-134.74	-2818.95	19394.385	1031
4040	3.63	-6.02	-0.31	-134.88	-2819.26	19394.387	1031
4045	3.57	-6.07	-0.36	-134.54	-2818.47	19394.391	1031
4050	3.82	-6.17	-0.43	-134.08	-2818.98	19394.396	1031
4055	3.96	-6.23	-0.30	-134.04	-2818.99	19394.402	1031
4060	3.71	-6.21	-0.38	-133.70	-2817.99	19394.406	1031
4065	3.82	-6.24	-0.49	-133.50	-2818.02	19394.408	1031
4070	3.74	-6.19	-0.31	-133.62	-2818.04	19394.418	1031
4075	3.33	-6.25	-0.25	-133.21	-2818.76	19394.420	1031
4080	3.33	-6.23	-0.29	-133.29	-2818.65	19394.426	1031
4085	3.52	-6.21	-0.30	-133.41	-2818.54	19394.434	1031
4090	3.43	-6.42	-0.27	-132.44	-2817.32	19394.438	1031
4095	3.58	-6.44	-0.35	-132.29	-2817.45	19394.439	1031
4100	3.72	-6.44	-0.34	-132.45	-2817.05	19394.445	1031
4105	3.47	-6.42	-0.29	-132.39	-2816.70	19394.451	1031
4110	3.20	-6.47	-0.23	-131.87	-2815.45	19394.455	1031
4115	3.37	-6.58	-0.35	-131.68	-2816.29	19394.465	1031
4120	3.28	-6.63	-0.29	-131.44	-2815.91	19394.469	1031
4125	3.49	-6.61	-0.34	-131.48	-2815.99	19394.469	1031
4130	4.09	-6.74	-0.27	-130.53	-2816.10	19394.479	1031
4135	3.52	-6.69	-0.35	-130.71	-2816.07	19394.484	1031
4140	3.73	-6.66	-0.38	-130.86	-2815.53	19394.486	1031
4145	3.56	-6.71	-0.34	-130.68	-2815.44	19394.494	1031
4150	3.40	-6.80	-0.19	-130.18	-2814.92	19394.498	1031
4155	3.37	-6.84	-0.26	-129.93	-2814.69	19394.500	1031
4160	3.34	-6.86	-0.28	-129.97	-2814.55	19394.502	1031
4165	3.76	-6.93	-0.22	-129.70	-2814.14	19394.510	1031
4170	3.64	-6.87	-0.23	-129.81	-2814.35	19394.518	1031
4175	3.69	-6.85	-0.37	-129.88	-2814.70	19394.521	1031
4180	3.67	-6.82	-0.24	-129.97	-2815.25	19394.527	1031
4185	3.66	-7.03	-0.30	-129.09	-2814.47	19394.531	1031
4190	3.62	-7.00	-0.27	-129.10	-2814.39	19394.533	1031
4195	3.41	-7.05	-0.09	-129.20	-2814.63	19394.537	1031
4200	3.39	-7.05	-0.15	-129.15	-2814.47	19394.547	1031
4205	3.81	-7.13	-0.27	-128.94	-2813.84	19394.553	1031
4210	3.21	-7.15	-0.31	-128.52	-2813.95	19394.559	1031
4215	3.44	-7.17	-0.26	-128.50	-2814.35	19394.562	1031
4220	3.44	-7.22	-0.27	-128.36	-2813.67	19394.564	1031
4225	3.20	-7.27	-0.14	-127.73	-2812.80	19394.572	1031
4230	3.02	-7.34	-0.08	-127.61	-2812.82	19394.576	1031
4235	3.59	-7.24	-0.31	-127.97	-2812.73	19394.584	1031
4240	3.14	-7.30	-0.25	-127.80	-2812.89	19394.590	1031
4245	3.18	-7.32	-0.27	-127.73	-2812.91	19394.592	1031
4250	3.00	-7.33	-0.23	-127.59	-2813.36	19394.594	1031
4255	3.01	-7.38	-0.15	-127.07	-2812.42	19394.604	1031
4260	3.11	-7.48	-0.27	-126.61	-2812.63	19394.604	1031
4265	3.17	-7.51	-0.26	-126.42	-2811.83	19394.609	1031
4270	2.89	-7.57	-0.24	-126.21	-2811.65	19394.617	1031
4275	3.13	-7.56	-0.16	-126.46	-2811.45	19394.623	1031
4280	3.43	-7.56	-0.10	-126.52	-2810.52	19394.625	1031
4285	3.36	-7.69	-0.20	-126.13	-2810.62	19394.631	1031
4290	4.01	-7.81	-0.23	-125.16	-2809.75	19394.639	1031
4295	3.38	-7.77	-0.09	-125.53	-2810.69	19394.641	1031
4300	3.33	-7.87	-0.18	-125.18	-2809.68	19394.648	1031
4305	3.55	-7.91	-0.20	-125.15	-2809.36	19394.652	1031
4310	2.80	-8.08	-0.05	-124.83	-2808.06	19394.656	1031
4315	3.43	-8.03	-0.14	-124.35	-2808.13	19394.658	1031
4320	3.01	-8.02	0.00	-124.57	-2809.06	19394.670	1031
4325	3.41	-8.09	-0.16	-124.30	-2809.01	19394.670	1031
4330	3.39	-8.24	-0.05	-123.75	-2808.17	19394.678	1031
4335	3.58	-8.22	-0.11	-123.65	-2809.06	19394.684	1031
4340	3.60	-8.35	-0.14	-123.69	-2808.64	19394.688	1031
4345	3.55	-8.32	-0.20	-123.44	-2808.32	19394.689	1031
4350	3.47	-8.32	-0.16	-123.30	-2808.57	19394.695	1031
4355	3.16	-8.32	-0.08	-123.31	-2807.95	19394.699	1031
4360	3.27	-8.42	-0.23	-122.83	-2807.60	19394.703	1031
4365	3.27	-8.51	-0.12	-122.42	-2806.84	19394.715	1031
4370	2.96	-8.46	-0.16	-122.73	-2806.46	19394.717	1031
4375	3.39	-8.51	-0.17	-122.63	-2806.67	19394.721	1031
4380	3.74	-8.52	-0.07	-122.39	-2806.42	19394.729	1031
4385	3.33	-8.67	-0.13	-121.74	-2805.67	19394.734	1031
4390	3.33	-8.67	-0.22	-121.67	-2805.86	19394.734	1031
4395	3.05	-8.65	-0.15	-121.75	-2806.56	19394.746	1031
4400	3.26	-8.63	-0.28	-121.28	-2806.79	19394.748	1031
4405	2.69	-8.74	0.14	-120.79	-2805.70	19394.752	1031
4410	3.48	-8.80	-0.22	-120.83	-2805.68	19394.752	1031
4415	3.34	-8.77	-0.10	-121.15	-2806.06	19394.758	1031
4420	2.49	-8.85	-0.06	-120.74	-2805.66	19394.764	1031
4425	3.53	-8.88	-0.08	-119.85	-2805.43	19394.773	1031
4430	3.03	-8.89	-0.20	-120.00	-2805.57	19394.777	1031
4435	3.36	-8.88	-0.13	-120.02	-2805.44	19394.781	1031
4440	3.02	-8.87	-0.04	-120.06	-2805.19	19394.783	1031
4445	3.27	-8.92	-0.19	-119.73	-2805.28	19394.791	1031
4450	3.57	-9.01	-0.10	-119.16	-2804.84	19394.799	1031
4455	3.41	-9.03	-0.14	-119.27	-2803.99	19394.803	1031
4460	3.03	-9.09	-0.07	-119.12	-2803.48	19394.809	1031
4465	3.07	-9.07	-0.04	-119.13	-2803.38	19394.812	1031
4470	3.22	-9.14	-0.10	-118.90	-2804.12	19394.814	1031
4475	3.48	-9.13	-0.13	-118.84	-2803.74	19394.824	1031
4480	3.35	-9.07	-0.08	-119.07	-2803.96	19394.822	1031
4485	3.24	-9.29	-0.10	-118.59	-2802.80	19394.830	1031
4490	3.27	-9.38	-0.05	-118.04	-2802.25	19394.840	1031
4495	3.46	-9.38	-0.04	-117.90	-2802.27	19394.842	1031
4500	3.49	-9.37	-0.04	-117.89	-2802.64	19394.844	1031
4505	3.30	-9.46	-0.03	-117.76	-2801.75	19394.852	1031
4510	3.70	-9.61	-0.15	-117.06	-2800.75	19394.855	1031
4515	3.80	-9.53	-0.06	-117.37	-2800.37	19394.859	1031
4520	3.17	-9.66	-0.08	-117.00	-2799.72	19394.867	1031
4525	3.66	-9.64	-0.22	-116.99	-2799.57	19394.871	1031
4530	3.03	-9.75	0.10	-116.42	-2800.13	19394.877	1031
4535	3.44	-9.77	-0.05	-116.52	-2799.97	19394.881	1031
4540	3.74	-9.70	-0.26	-116.53	-2799.74	19394.889	1031
4545	3.39	-9.79	-0.09	-116.32	-2799.37	19394.891	1031
4550	3.47	-9.89	0.00	-115.84	-2799.27	19394.896	1031
4555	3.72	-9.99	-0.01	-115.74	-2799.33	19394.902	1031
4560	3.68	-10.01	-0.06	-115.09	-2799.48	19394.906	1031
4565	3.49	-10.03	-0.00	-114.95	-2799.69	19394.908	1031
4570	3.89	-9.97	-0.01	-114.84	-2799.87	19394.920	1031
4575	3.46	-10.02	-0.05	-115.19	-2799.72	19394.922	1031
4580	3.55	-10.01	-0.06	-115.40	-2799.91	19394.926	1031
4585	3.68	-10.03	-0.10	-115.22	-2799.35	19394.934	1031
4590	3.24	-10.30	-0.12	-114.41	-2797.77	19394.938	1031
4595	3.73	-10.19	-0.02	-114.16	-2798.34	19394.939	1031
4600	4.02	-10.25	-0.01	-114.34	-2798.79	19394.947	1031
4605	4.10	-10.22	-0.05	-114.27	-2798.45	19394.947	1031
4610	3.51	-10.32	0.03	-113.54	-2798.34	19394.953	1031
4615	3.36	-10.36	0.02	-113.21	-2798.30	19394.965	1031
4620	3.46	-10.36	-0.06	-113.54	-2797.99	19394.969	1031
4625	3.30	-10.40	0.11	-113.39	-2798.05	19394.969	1031
4630	3.28	-10.43	-0.07	-113.09	-2797.30	19394.979	1031
4635	3.12	-10.50	0.02	-112.50	-2796.24	19394.982	1031
4640	3.61	-10.59	0.15	-112.42	-2795.73	19394.984	1031
4645	3.56	-10.55	0.09	-112.46	-2795.70	19394.994	1031
4650	3.70	-10.59	0.00	-112.67	-2796.20	19394.998	1031
4655	3.74	-10.72	0.05	-111.81	-2796.28	19395.000	1030
4660	3.38	-10.72	0.19	-111.75	-2796.73	19395.002	1030
4665	3.79	-10.70	0.04	-111.83	-2796.22	19395.014	1030
4670	3.45	-10.62	0.17	-112.16	-2796.69	19395.018	1030
4675	3.25	-10.66	0.08	-112.04	-2795.80	19395.021	1030
4680	3.55	-10.64	0.03	-112.09	-2795.55	19395.027	1030
4685	3.62	-10.53	-0.03	-112.73	-2796.38	19395.031	1030
4690	3.61	-10.50	-0.14	-112.97	-2796.04	19395.033	1030
4695	3.46	-10.55	0.15	-113.02	-2796.28	19395.041	1030
4700	3.45	-10.50	-0.05	-112.94	-2797.18	19395.045	1030
4705	3.42	-10.31	-0.02	-113.60	-2797.81	19395.053	1030
4710	3.51	-10.33	0.03	-113.88	-2797.68	19395.059	1030
4715	3.40	-10.37	-0.13	-113.61	-2797.81	19395.062	1030
4720	3.19	-10.33	-0.00	-113.51	-2797.35	19395.064	1030
4725	3.21	-10.25	0.14	-114.18	-2798.28	19395.074	1030
4730	3.38	-10.20	-0.10	-114.50	-2797.74	19395.072	1030
4735	3.05	-10.18	0.03	-114.43	-2797.57	19395.080	1030
4740	3.34	-10.18	-0.08	-114.43	-2798.34	19395.090	1030
4745	3.42	-10.17	-0.07	-114.48	-2798.10	19395.094	1030
4750	3.41	-10.11	-0.04	-114.97	-2798.38	19395.094	1030
4755	3.47	-10.08	0.10	-114.92	-2798.51	19395.104	1030
4760	3.27	-10.03	-0.01	-115.26	-2798.30	19395.105	1030
4765	3.04	-10.05	0.08	-115.54	-2798.96	19395.109	1030
4770	3.42	-10.04	0.12	-115.13	-2798.63	19395.121	1030
4775	3.46	-10.04	-0.03	-115.29	-2798.52	19395.121	1030
4780	3.57	-10.01	-0.04	-115.47	-2799.45	19395.125	1030
4785	3.86	-9.99	-0.09	-115.54	-2799.79	19395.133	1030
4790	3.28	-9.82	0.04	-116.63	-2800.12	19395.139	1030
4795	3.48	-9.80	-0.09	-116.55	-2800.37	19395.141	1030
4800	3.68	-9.83	-0.03	-116.49	-2800.98	19395.148	1030
4805	3.53	-9.84	-0.10	-116.35	-2800.49	19395.152	1030
4810	3.67	-9.73	-0.17	-117.30	-2799.76	19395.156	1030
4815	3.77	-9.72	-0.09	-117.41	-2799.98	19395.158	1030
4820	3.37	-9.74	0.04	-117.03	-2800.44	19395.170	1030
4825	3.39	-9.74	-0.05	-117.23	-2800.11	19395.172	1030
4830	3.51	-9.64	-0.10	-117.89	-2801.58	19395.174	1030
4835	3.31	-9.54	-0.11	-118.02	-2801.63	19395.184	1030
4840	3.41	-9.48	-0.07	-118.51	-2801.35	19395.188	1030
4845	3.39	-9.46	-0.05	-118.59	-2801.79	19395.188	1030
4850	3.75	-9.51	-0.19	-118.59	-2801.23	19395.197	1030
4855	3.65	-9.48	-0.12	-118.65	-2801.24	19395.199	1030
4860	3.42	-9.47	-0.15	-118.69	-2801.35	19395.207	1030
4865	3.50	-9.47	-0.11	-118.62	-2801.26	19395.215	1030
4870	3.29	-9.46	-0.14	-118.74	-2801.84	19395.219	1030
4875	3.24	-9.47	-0.09	-118.49	-2801.80	19395.221	1030
4880	3.15	-9.41	-0.04	-119.03	-2802.00	19395.230	1030
4885	3.16	-9.38	-0.23	-119.72	-2801.69	19395.232	1030
4890	3.13	-9.33	-0.18	-119.94	-2801.92	19395.236	1030
4895	3.47	-9.32	-0.19	-119.78	-2801.14	19395.246	1030
4900	3.35	-9.27	-0.14	-120.22	-2800.91	19395.248	1030
4905	3.11	-9.21	-0.07	-120.69	-2801.15	19395.250	1030
4910	2.96	-9.21	-0.15	-120.45	-2801.73	19395.252	1030
4915	2.80	-9.22	-0.09	-120.72	-2802.12	19395.258	1030
4920	3.34	-9.19	-0.23	-120.55	-2802.21	19395.268	1030
4925	3.47	-9.10	-0.13	-121.02	-2802.45	19395.270	1030
4930	3.21	-9.15	-0.14	-121.23	-2802.36	19395.277	1030
4935	2.81	-9.15	-0.07	-120.95	-2802.00	19395.281	1030
4940	2.85	-9.14	-0.11	-121.40	-2801.70	19395.283	1030
4945	2.79	-9.00	-0.05	-122.04	-2802.51	19395.289	1030
4950	2.94	-8.97	-0.12	-121.89	-2802.66	19395.295	1030
4955	3.04	-8.93	-0.06	-122.26	-2802.67	19395.301	1030
4960	3.02	-8.90	-0.08	-122.28	-2803.24	19395.309	1030
4965	3.38	-8.90	-0.39	-122.20	-2803.67	19395.312	1030
4970	2.93	-8.92	-0.17	-122.14	-2802.50	19395.314	1030
4975	3.29	-8.92	-0.20	-122.45	-2802.85	19395.324	1030
4980	3.05	-8.89	-0.16	-122.36	-2802.92	19395.324	1030
4985	3.65	-8.69	-0.25	-123.56	-2804.21	19395.332	1030
4990	3.33	-8.71	-0.09	-123.61	-2804.56	19395.340	1030
4995	3.46	-8.65	-0.15	-123.72	-2803.86	19395.344	1030
5000	3.54	-8.68	-0.21	-123.63	-2804.35	19395.344	1030
5005	3.19	-8.61	-0.23	-124.43	-2804.35	19395.352	1030
5010	3.33	-8.62	-0.14	-124.59	-2803.71	19395.354	1030
5015	3.15	-8.65	0.04	-124.30	-2803.81	19395.361	1030
5020	3.02	-8.62	-0.12	-124.48	-2803.67	19395.367	1030
5025	3.29	-8.50	-0.12	-124.79	-2804.55	19395.373	1030
5030	3.22	-8.46	-0.09	-125.25	-2804.49	19395.375	1030
5035	3.37	-8.40	-0.11	-125.24	-2805.36	19395.385	1030
5040	3.54	-8.43	-0.14	-125.32	-2805.33	19395.389	1030
5045	3.22	-8.41	-0.10	-125.54	-2804.77	19395.391	1030
5050	2.99	-8.38	-0.14	-125.72	-2804.59	19395.396	1030
5055	3.49	-8.38	-0.17	-125.75	-2805.21	19395.402	1030
5060	3.64	-8.23	-0.24	-126.49	-2806.13	19395.406	1030
5065	3.65	-8.24	-0.30	-126.32	-2805.97	19395.408	1030
5070	3.27	-8.24	-0.12	-126.24	-2804.77	19395.420	1030
5075	3.33	-8.24	-0.32	-126.13	-2804.86	19395.420	1030
5080	3.24	-8.22	-0.19	-126.40	-2804.70	19395.426	1030
5085	3.42	-8.24	-0.11	-126.26	-2804.50	19395.434	1030
5090	3.10	-8.02	-0.27	-127.43	-2805.67	19395.438	1030
5095	3.07	-7.99	-0.17	-127.61	-2805.98	19395.439	1030
5100	3.21	-7.96	-0.23	-127.44	-2806.66	19395.443	1030
5105	3.00	-7.97	-0.16	-127.61	-2806.44	19395.451	1030
5110	2.95	-7.93	-0.21	-128.17	-2806.94	19395.455	1030
5115	3.28	-7.87	-0.24	-128.21	-2806.23	19395.465	1030
5120	3.22	-7.85	-0.27	-127.97	-2806.06	19395.469	1030
5125	3.07	-7.81	-0.11	-128.23	-2805.31	19395.469	1030
5130	3.27	-7.70	-0.39	-128.50	-2807.04	19395.480	1030
5135	3.13	-7.65	-0.17	-128.67	-2806.42	19395.482	1030
5140	2.88	-7.59	-0.19	-128.98	-2806.74	19395.484	1030
5145	3.42	-7.57	-0.38	-129.04	-2808.32	19395.496	1030
5150	3.29	-7.59	-0.40	-129.12	-2807.82	19395.498	1030
5155	3.15	-7.57	-0.42	-129.11	-2807.49	19395.500	1030
5160	2.90	-7.48	-0.28	-129.39	-2809.32	19395.508	1030
5165	3.15	-7.43	-0.35	-129.89	-2808.50	19395.510	1030
5170	3.28	-7.42	-0.41	-129.92	-2808.44	19395.514	1030
5175	3.23	-7.43	-0.34	-129.74	-2808.51	19395.521	1030
5180	3.36	-7.42	-0.49	-129.73	-2809.03	19395.527	1030
5185	3.54	-7.28	-0.35	-130.53	-2809.06	19395.531	1030
5190	3.22	-7.29	-0.25	-130.54	-2808.79	19395.533	1030
5195	3.10	-7.31	-0.23	-130.67	-2809.30	19395.539	1030
5200	3.42	-7.29	-0.34	-130.59	-2809.06	19395.545	1030
5205	3.37	-7.20	-0.22	-131.11	-2809.18	19395.557	1030
5210	3.92	-7.15	-0.38	-131.33	-2809.48	19395.559	1030
5215	3.54	-7.17	-0.22	-131.28	-2809.59	19395.562	1030
5220	3.62	-7.12	-0.41	-131.49	-2809.70	19395.564	1030
5225	3.38	-7.00	-0.18	-131.76	-2810.86	19395.574	1030
5230	3.63	-6.99	-0.33	-132.14	-2810.74	19395.574	1030
5235	3.49	-6.98	-0.31	-131.77	-2811.10	19395.580	1030
5240	3.26	-6.97	-0.25	-131.94	-2811.25	19395.590	1030
5245	3.48	-6.97	-0.26	-132.53	-2811.27	19395.592	1030
5250	3.76	-6.87	-0.37	-132.97	-2812.33	19395.594	1030
5255	3.59	-6.93	-0.32	-133.15	-2811.87	19395.604	1030
5260	3.52	-6.84	-0.37	-133.31	-2812.12	19395.605	1030
5265	3.80	-6.79	-0.50	-133.34	-2811.60	19395.609	1030
5270	3.53	-6.77	-0.53	-133.43	-2812.20	19395.619	1030
5275	3.65	-6.79	-0.43	-133.31	-2812.65	19395.621	1030
5280	3.60	-6.74	-0.42	-133.40	-2812.77	19395.625	1030
5285	3.60	-6.51	-0.59	-133.96	-2814.20	19395.635	1030
5290	3.71	-6.50	-0.47	-134.54	-2813.55	19395.637	1030
5295	3.79	-6.53	-0.39	-134.65	-2812.80	19395.641	1030
5300	3.48	-6.51	-0.45	-134.17	-2813.51	19395.648	1030
5305	3.59	-6.50	-0.32	-134.57	-2813.59	19395.652	1030
5310	3.33	-6.36	-0.30	-134.98	-2814.62	19395.656	1030
5315	3.70	-6.32	-0.39	-135.20	-2814.66	19395.658	1030
5320	3.30	-6.29	-0.35	-135.16	-2815.31	19395.670	1030
5325	3.23	-6.33	-0.26	-135.00	-2814.91	19395.670	1030
5330	3.30	-6.22	-0.59	-135.73	-2814.88	19395.678	1030
5335	3.04	-6.16	-0.36	-135.72	-2815.37	19395.684	1030
5340	3.06	-6.18	-0.54	-136.19	-2815.94	19395.688	1030
5345	3.00	-6.13	-0.34	-136.20	-2815.66	19395.688	1030
5350	3.09	-6.12	-0.50	-136.28	-2815.22	19395.695	1030
5355	3.40	-6.10	-0.54	-136.00	-2815.04	19395.697	1030
5360	2.93	-6.00	-0.57	-136.70	-2816.69	19395.707	1030
5365	3.55	-6.01	-0.52	-136.82	-2816.29	19395.715	1030
5370	3.50	-5.99	-0.50	-136.98	-2816.40	19395.719	1030
5375	2.99	-5.97	-0.44	-136.73	-2816.54	19395.721	1030
5380	3.08	-5.87	-0.49	-137.39	-2817.05	19395.729	1030
5385	3.27	-5.85	-0.41	-137.32	-2817.73	19395.732	1030
5390	3.37	-5.87	-0.40	-137.18	-2818.75	19395.736	1030
5395	3.26	-5.84	-0.41	-137.54	-2818.92	19395.746	1030
5400	3.03	-5.71	-0.37	-138.51	-2818.66	19395.748	1030
5405	3.54	-5.71	-0.34	-138.25	-2818.74	19395.750	1030
5410	3.41	-5.67	-0.26	-138.46	-2818.46	19395.752	1030
5415	3.33	-5.65	-0.45	-138.13	-2818.37	19395.758	1030
5420	3.47	-5.65	-0.45	-138.44	-2818.79	19395.764	1030
5425	3.42	-5.55	-0.49	-138.77	-2819.14	19395.770	1030
5430	3.61	-5.55	-0.46	-138.70	-2819.78	19395.777	1030
5435	3.52	-5.47	-0.53	-138.96	-2820.45	19395.781	1030
5440	3.65	-5.49	-0.53	-139.15	-2819.08	19395.783	1030
5445	3.55	-5.37	-0.49	-139.72	-2819.29	19395.791	1030
5450	2.95	-5.31	-0.32	-139.87	-2818.90	19395.795	1030
5455	3.29	-5.22	-0.48	-140.18	-2819.72	19395.801	1030
5460	3.90	-5.25	-0.42	-140.11	-2820.23	19395.809	1030
5465	3.43	-5.21	-0.45	-140.25	-2820.69	19395.812	1030
5470	3.48	-5.20	-0.45	-140.42	-2820.60	19395.814	1030
5475	3.54	-5.22	-0.37	-140.35	-2820.48	19395.822	1030
5480	3.40	-5.19	-0.42	-140.41	-2820.53	19395.822	1030
5485	3.39	-4.94	-0.70	-141.48	-2821.57	19395.834	1030
5490	3.31	-4.93	-0.44	-141.59	-2821.82	19395.840	1030
5495	3.49	-4.87	-0.71	-141.81	-2822.61	19395.842	1030
5500	3.50	-4.89	-0.47	-141.59	-2822.23	19395.844	1030
5505	3.02	-4.72	-0.51	-142.31	-2821.50	19395.855	1030
5510	3.36	-4.69	-0.68	-142.53	-2822.40	19395.854	1030
5515	3.44	-4.72	-0.54	-142.33	-2822.04	19395.859	1030
5520	3.72	-4.77	-0.49	-142.39	-2821.57	19395.867	1030
5525	3.47	-4.65	-0.50	-142.96	-2822.68	19395.873	1030
5530	2.82	-4.57	-0.54	-143.38	-2823.24	19395.875	1030
5535	3.08	-4.55	-0.40	-143.32	-2823.35	19395.885	1030
5540	3.30	-4.53	-0.42	-143.71	-2824.00	19395.887	1030
5545	3.21	-4.48	-0.48	-143.56	-2824.05	19395.891	1030
5550	3.20	-4.44	-0.61	-143.73	-2824.08	19395.896	1030
5555	3.08	-4.41	-0.53	-143.85	-2824.42	19395.902	1030
5560	3.19	-4.30	-0.51	-144.35	-2825.51	19395.906	1030
5565	3.07	-4.28	-0.52	-144.35	-2825.01	19395.908	1030
5570	3.05	-4.27	-0.63	-144.36	-2824.47	19395.920	1030
5575	3.36	-4.25	-0.52	-144.43	-2824.04	19395.920	1030
5580	3.09	-4.32	-0.52	-144.48	-2824.03	19395.926	1030
5585	3.18	-4.30	-0.48	-144.36	-2823.74	19395.934	1030
5590	2.96	-4.15	-0.55	-145.81	-2823.84	19395.938	1030
5595	3.16	-4.17	-0.46	-145.78	-2824.37	19395.939	1030
5600	2.84	-4.14	-0.40	-145.38	-2824.08	19395.947	1030
5605	3.37	-4.07	-0.70	-145.69	-2824.46	19395.949	1030
5610	3.42	-3.92	-0.65	-146.43	-2825.75	19395.955	1030
5615	3.07	-3.92	-0.52	-146.40	-2825.19	19395.965	1030
5620	3.19	-3.80	-0.49	-147.09	-2825.45	19395.969	1030
5625	3.56	-3.80	-0.63	-146.64	-2826.41	19395.969	1030
5630	3.37	-3.81	-0.54	-146.72	-2826.69	19395.979	1030
5635	3.20	-3.78	-0.52	-146.75	-2826.84	19395.982	1030
5640	3.48	-3.67	-0.85	-147.25	-2826.80	19395.984	1030
5645	3.27	-3.63	-0.53	-147.52	-2826.83	19395.996	1030
5650	3.28	-3.63	-0.60	-147.39	-2827.31	19395.998	1030
5655	2.91	-3.63	-0.51	-147.74	-2828.31	19396.000	1030
5660	3.12	-3.60	-0.50	-148.37	-2828.57	19396.002	1030
5665	3.20	-3.49	-0.56	-148.31	-2828.37	19396.008	1030
5670	3.05	-3.46	-0.58	-148.34	-2828.04	19396.014	1030
5675	2.98	-3.41	-0.60	-148.98	-2828.33	19396.020	1030
5680	3.26	-3.38	-0.59	-148.87	-2829.58	19396.027	1030
5685	3.19	-3.37	-0.57	-148.79	-2829.37	19396.031	1030
5690	3.18	-3.37	-0.60	-148.73	-2829.46	19396.033	1030
5695	3.33	-3.24	-0.62	-149.62	-2829.66	19396.045	1030
5700	3.32	-3.16	-0.64	-149.86	-2829.55	19396.045	1030
5705	3.11	-3.18	-0.52	-149.73	-2829.76	19396.053	1030
5710	3.05	-3.11	-0.59	-149.61	-2829.79	19396.059	1030
5715	2.88	-3.02	-0.70	-151.02	-2830.31	19396.062	1030
5720	2.80	-2.99	-0.68	-150.33	-2830.26	19396.064	1030
5725	2.91	-2.98	-0.61	-150.46	-2830.61	19396.072	1030
5730	3.06	-2.96	-0.51	-150.47	-2830.72	19396.072	1030
5735	2.91	-2.82	-0.72	-151.67	-2831.02	19396.084	1030
5740	3.09	-2.85	-0.66	-151.07	-2831.20	19396.090	1030
5745	3.04	-2.83	-0.76	-151.39	-2830.74	19396.094	1030
5750	3.01	-2.84	-0.56	-151.23	-2831.51	19396.094	1030
5755	3.21	-2.69	-0.85	-152.22	-2832.49	19396.104	1030
5760	2.99	-2.72	-0.73	-151.85	-2831.97	19396.105	1030
5765	3.40	-2.72	-0.79	-151.90	-2832.03	19396.109	1030
5770	3.49	-2.75	-0.67	-151.64	-2831.84	19396.119	1030
5775	3.67	-2.69	-0.74	-152.00	-2832.35	19396.121	1030
5780	3.28	-2.58	-0.69	-152.75	-2832.74	19396.125	1030
5785	3.09	-2.51	-0.68	-153.00	-2832.25	19396.133	1030
5790	3.17	-2.46	-0.62	-152.82	-2832.70	19396.135	1030
5795	3.19	-2.39	-0.66	-153.28	-2833.50	19396.141	1030
5800	3.47	-2.45	-0.60	-153.37	-2832.94	19396.150	1030
5805	3.17	-2.39	-0.68	-153.19	-2832.91	19396.152	1030
5810	3.16	-2.36	-0.78	-153.27	-2833.53	19396.156	1030
5815	3.09	-2.34	-0.79	-153.07	-2834.16	19396.158	1030
5820	2.81	-2.14	-0.69	-154.18	-2836.38	19396.168	1030
5825	3.31	-2.14	-0.72	-154.19	-2835.58	19396.170	1030
5830	3.30	-2.13	-0.66	-154.05	-2835.85	19396.178	1031
5835	3.36	-2.09	-0.80	-154.19	-2835.98	19396.184	1031
5840	3.56	-2.22	-0.89	-153.67	-2835.14	19396.188	1031
5845	3.41	-2.27	-0.80	-153.32	-2835.43	19396.188	1031
5850	3.26	-2.32	-0.62	-153.39	-2836.24	19396.195	1031
5855	3.54	-2.32	-0.67	-153.49	-2836.21	19396.199	1031
5860	3.89	-2.39	-0.57	-153.01	-2835.57	19396.207	1031
5865	3.42	-2.40	-0.71	-153.03	-2835.17	19396.215	1031
5870	3.51	-2.39	-0.91	-152.63	-2834.97	19396.219	1031
5875	3.68	-2.45	-0.75	-152.64	-2835.05	19396.221	1031
5880	3.46	-2.53	-0.83	-152.35	-2834.73	19396.229	1031
5885	3.33	-2.54	-0.76	-152.08	-2834.74	19396.232	1031
5890	3.17	-2.55	-0.78	-151.72	-2834.40	19396.234	1031
5895	3.32	-2.66	-0.73	-151.58	-2834.01	19396.246	1031
5900	3.52	-2.70	-0.63	-151.44	-2833.34	19396.248	1031
5905	3.54	-2.62	-0.65	-151.44	-2833.66	19396.250	1031
5910	3.42	-2.54	-0.88	-151.46	-2834.70	19396.252	1031
5915	3.64	-2.58	-0.74	-151.72	-2834.25	19396.260	1031
5920	3.57	-2.62	-0.84	-151.46	-2834.49	19396.264	1031
5925	3.58	-2.85	-0.70	-150.37	-2833.85	19396.273	1031
5930	3.49	-2.82	-0.90	-150.39	-2833.83	19396.277	1031
5935	3.50	-2.80	-0.70	-150.37	-2834.02	19396.281	1031
5940	3.39	-2.79	-0.69	-150.53	-2834.07	19396.283	1031
5945	3.63	-2.93	-0.69	-150.07	-2832.99	19396.291	1031
5950	3.16	-2.96	-0.57	-149.80	-2834.34	19396.295	1031
5955	3.39	-3.08	-0.61	-149.38	-2833.24	19396.307	1031
5960	3.56	-2.99	-0.73	-149.39	-2833.27	19396.309	1031
5965	3.52	-3.05	-0.60	-149.38	-2832.75	19396.312	1031
5970	3.57	-3.05	-0.55	-149.56	-2833.29	19396.314	1031
5975	3.35	-3.07	-0.77	-148.38	-2833.54	19396.324	1031
5980	3.48	-3.06	-0.71	-148.69	-2833.12	19396.322	1031
5985	3.70	-3.06	-0.69	-148.14	-2833.45	19396.334	1031
5990	3.09	-3.07	-0.55	-148.29	-2833.13	19396.340	1031
5995	3.23	-3.14	-0.60	-147.76	-2832.11	19396.342	1031
6000	3.24	-3.22	-0.78	-147.71	-2832.36	19396.344	1031
6005	3.70	-3.31	-0.77	-147.29	-2832.71	19396.354	1031
6010	3.34	-3.27	-0.84	-147.26	-2833.12	19396.355	1031
6015	3.44	-3.29	-0.85	-147.11	-2833.23	19396.359	1031
6020	3.52	-3.26	-0.85	-147.31	-2832.99	19396.367	1031
6025	3.85	-3.33	-0.94	-147.21	-2832.11	19396.371	1031
6030	3.87	-3.46	-0.85	-146.59	-2831.97	19396.375	1031
6035	3.84	-3.46	-0.92	-146.32	-2832.35	19396.383	1031
6040	3.62	-3.50	-0.82	-146.45	-2831.76	19396.389	1031
6045	3.85	-3.47	-0.88	-146.44	-2831.04	19396.391	1031
6050	3.72	-3.48	-0.92	-146.59	-2831.47	19396.400	1031
6055	3.44	-3.45	-0.84	-146.48	-2831.19	19396.402	1031
6060	3.78	-3.64	-0.86	-145.84	-2830.53	19396.406	1031
6065	3.80	-3.70	-0.92	-145.44	-2830.37	19396.408	1031
6070	3.27	-3.77	-0.70	-145.06	-2829.74	19396.420	1031
6075	3.58	-3.70	-0.74	-145.03	-2830.54	19396.422	1031
6080	3.37	-3.76	-0.67	-144.91	-2830.93	19396.426	1031
6085	3.45	-3.75	-0.73	-145.03	-2830.77	19396.434	1031
6090	3.28	-3.89	-0.82	-144.25	-2831.06	19396.438	1031
6095	3.25	-3.89	-0.70	-144.42	-2830.94	19396.439	1031
6100	3.38	-3.87	-0.45	-143.96	-2831.60	19396.447	1031
6105	3.31	-3.84	-0.79	-144.47	-2831.36	19396.447	1031
6110	3.17	-3.90	-0.71	-143.94	-2831.61	19396.453	1031
6115	3.17	-3.96	-0.64	-143.45	-2831.73	19396.465	1031
6120	3.29	-3.98	-0.66	-143.27	-2831.15	19396.469	1031
6125	3.20	-4.05	-0.64	-143.14	-2830.63	19396.469	1031
6130	3.17	-4.04	-0.64	-143.27	-2830.77	19396.480	1031
6135	3.40	-4.08	-0.60	-143.24	-2831.31	19396.484	1031
6140	3.44	-4.01	-0.67	-143.15	-2831.22	19396.484	1031
6145	3.17	-4.05	-0.67	-143.33	-2830.95	19396.496	1031
6150	3.63	-4.11	-0.66	-143.01	-2830.38	19396.498	1031
6155	3.30	-4.27	-0.61	-142.38	-2829.28	19396.500	1031
6160	3.04	-4.26	-0.68	-142.15	-2829.55	19396.502	1031
6165	3.03	-4.29	-0.73	-142.00	-2829.85	19396.514	1031
6170	3.61	-4.35	-0.67	-141.96	-2829.55	19396.514	1031
6175	3.81	-4.46	-0.62	-141.47	-2828.60	19396.521	1031
6180	3.61	-4.45	-0.63	-141.46	-2828.60	19396.527	1031
6185	3.76	-4.55	-0.83	-141.39	-2828.92	19396.533	1031
6190	4.05	-4.54	-0.62	-140.86	-2827.83	19396.533	1031
6195	4.01	-4.54	-0.68	-141.03	-2827.97	19396.539	1031
6200	3.74	-4.56	-0.75	-141.02	-2827.94	19396.549	1031
6205	3.66	-4.65	-0.69	-140.18	-2827.97	19396.551	1031
6210	3.70	-4.68	-0.72	-140.03	-2827.19	19396.559	1031
6215	3.89	-4.70	-0.72	-140.18	-2826.61	19396.562	1031
6220	3.76	-4.73	-0.68	-140.10	-2826.75	19396.564	1031
6225	4.33	-4.79	-0.81	-139.70	-2826.61	19396.574	1031
6230	4.09	-4.78	-0.71	-139.90	-2825.91	19396.572	1031
6235	4.09	-4.85	-0.47	-139.68	-2825.83	19396.584	1031
6240	3.91	-4.79	-0.70	-139.76	-2826.03	19396.590	1031
6245	4.23	-4.95	-0.67	-139.01	-2825.33	19396.592	1031
6250	4.04	-5.03	-0.68	-138.59	-2824.30	19396.594	1031
6255	4.06	-5.08	-0.68	-138.48	-2824.73	19396.604	1031
6260	3.71	-5.15	-0.69	-137.89	-2824.55	19396.605	1031
6265	4.05	-5.15	-0.68	-138.12	-2824.82	19396.611	1031
6270	3.87	-5.14	-0.70	-138.19	-2824.66	19396.619	1031
6275	3.94	-5.14	-0.59	-138.10	-2824.54	19396.621	1031
6280	3.85	-5.16	-0.74	-138.07	-2824.28	19396.625	1031
6285	3.69	-5.13	-0.67	-137.87	-2824.09	19396.635	1031
6290	3.78	-5.26	-0.71	-137.25	-2825.41	19396.639	1031
6295	3.80	-5.27	-0.60	-137.31	-2824.87	19396.641	1031
6300	3.86	-5.29	-0.72	-137.12	-2824.83	19396.648	1031
6305	3.99	-5.32	-0.58	-137.27	-2824.15	19396.652	1031
6310	4.03	-5.48	-0.58	-136.57	-2823.22	19396.656	1031
6315	3.72	-5.47	-0.66	-136.07	-2823.91	19396.658	1031
6320	3.72	-5.50	-0.48	-136.46	-2824.07	19396.670	1031
6325	3.41	-5.51	-0.54	-136.36	-2824.00	19396.672	1031
6330	3.97	-5.55	-0.63	-136.08	-2824.37	19396.674	1031
6335	4.04	-5.58	-0.47	-135.56	-2823.67	19396.684	1031
6340	3.57	-5.65	-0.39	-135.20	-2823.23	19396.688	1031
6345	3.42	-5.65	-0.46	-135.07	-2823.54	19396.688	1031
6350	3.51	-5.69	-0.38	-135.07	-2823.01	19396.695	1031
6355	3.77	-5.68	-0.44	-135.29	-2822.41	19396.697	1031
6360	3.53	-5.78	-0.39	-134.76	-2822.18	19396.705	1031
6365	3.38	-5.80	-0.38	-134.56	-2822.79	19396.715	1031
6370	3.46	-5.80	-0.23	-134.50	-2822.09	19396.719	1031
6375	3.51	-5.81	-0.41	-134.13	-2822.53	19396.721	1031
6380	3.47	-5.79	-0.21	-134.38	-2821.76	19396.729	1031
6385	3.51	-5.81	-0.32	-134.53	-2821.50	19396.734	1031
6390	3.27	-5.78	-0.38	-134.48	-2821.56	19396.734	1031
6395	3.33	-6.00	-0.31	-133.50	-2820.66	19396.746	1031
6400	3.37	-5.99	-0.38	-133.54	-2821.21	19396.748	1031
6405	3.29	-6.08	-0.20	-133.07	-2820.69	19396.750	1031
6410	3.51	-6.10	-0.39	-132.97	-2820.52	19396.752	1031
6415	3.66	-6.06	-0.35	-132.94	-2820.23	19396.764	1031
6420	3.66	-6.07	-0.30	-133.02	-2820.60	19396.768	1031
6425	3.79	-6.23	-0.36	-132.25	-2819.43	19396.771	1031
6430	3.57	-6.20	-0.41	-132.41	-2819.58	19396.777	1031
6435	3.73	-6.31	-0.38	-131.75	-2819.20	19396.781	1031
6440	3.69	-6.32	-0.19	-131.93	-2819.12	19396.783	1031
6445	3.92	-6.32	-0.26	-132.16	-2819.52	19396.789	1031
6450	3.51	-6.32	-0.34	-131.90	-2820.39	19396.795	1031
6455	3.67	-6.45	-0.35	-131.48	-2819.32	19396.803	1031
6460	3.63	-6.49	-0.21	-131.14	-2819.39	19396.809	1031
6465	4.30	-6.55	-0.62	-131.69	-2818.54	19396.814	1031
6470	3.46	-6.48	-0.41	-131.22	-2818.25	19396.814	1031
6475	3.26	-6.48	-0.25	-131.29	-2818.82	19396.824	1031
6480	3.56	-6.49	-0.26	-131.11	-2819.00	19396.822	1031
6485	3.21	-6.66	-0.17	-130.55	-2817.10	19396.834	1031
6490	3.43	-6.68	-0.31	-130.01	-2818.15	19396.840	1031
6495	3.02	-6.74	-0.10	-129.74	-2818.03	19396.844	1031
6500	3.38	-6.77	-0.31	-129.89	-2818.41	19396.844	1031
6505	3.16	-6.79	-0.24	-129.58	-2818.15	19396.852	1031
6510	3.26	-6.84	-0.26	-128.91	-2817.05	19396.854	1031
6515	3.20	-6.83	-0.33	-129.21	-2817.77	19396.859	1031
6520	3.01	-6.90	-0.28	-128.91	-2817.29	19396.871	1031
6525	3.14	-6.89	-0.34	-128.88	-2817.84	19396.871	1031
6530	3.29	-6.87	-0.32	-129.17	-2816.95	19396.877	1031
6535	3.42	-6.92	-0.34	-128.94	-2817.29	19396.881	1031
6540	3.25	-7.05	-0.22	-128.51	-2817.65	19396.885	1031
6545	3.07	-7.06	-0.25	-128.44	-2816.97	19396.893	1031
6550	3.74	-7.12	-0.44	-128.03	-2816.10	19396.898	1031
6555	3.61	-7.12	-0.28	-128.25	-2815.94	19396.902	1031
6560	3.90	-7.16	-0.33	-127.86	-2817.31	19396.906	1031
6565	3.39	-7.14	-0.37	-127.99	-2817.10	19396.908	1031
6570	3.02	-7.23	-0.34	-127.26	-2814.99	19396.918	1031
6575	3.04	-7.29	-0.26	-127.28	-2815.21	19396.922	1031
6580	3.41	-7.30	-0.40	-127.18	-2814.48	19396.926	1031
6585	3.35	-7.30	-0.18	-127.40	-2814.67	19396.934	1031
6590	3.36	-7.36	-0.24	-126.59	-2815.04	19396.938	1031
6595	3.28	-7.41	-0.28	-126.15	-2815.51	19396.939	1031
6600	3.63	-7.43	-0.26	-126.56	-2814.94	19396.947	1031
6605	3.79	-7.49	-0.28	-125.97	-2815.01	19396.949	1031
6610	3.54	-7.44	-0.30	-126.18	-2814.47	19396.953	1031
6615	3.71	-7.44	-0.29	-126.14	-2813.37	19396.965	1031
6620	3.43	-7.52	-0.18	-125.84	-2813.56	19396.967	1031
6625	3.43	-7.58	-0.18	-125.23	-2814.12	19396.971	1031
6630	3.40	-7.57	-0.16	-125.08	-2813.85	19396.977	1031
6635	3.78	-7.61	-0.19	-124.99	-2813.95	19396.982	1031
6640	3.54	-7.63	-0.12	-125.11	-2812.80	19396.984	1031
6645	3.42	-7.78	-0.21	-124.45	-2812.69	19396.996	1031
6650	3.24	-7.78	-0.09	-124.26	-2812.59	19396.998	1031
6655	3.64	-7.85	-0.45	-123.95	-2812.50	19397.002	1031
6660	3.52	-7.87	-0.31	-123.97	-2812.13	19397.002	1031
6665	3.36	-7.87	-0.24	-123.98	-2811.03	19397.008	1031
6670	3.53	-7.92	-0.29	-124.11	-2811.42	19397.018	1031
6675	3.33	-8.00	-0.27	-123.39	-2810.93	19397.023	1031
6680	3.41	-8.02	-0.25	-123.24	-2812.33	19397.027	1031
6685	3.56	-8.07	-0.14	-123.70	-2811.47	19397.033	1031
6690	3.46	-8.12	-0.29	-123.15	-2811.99	19397.033	1031
6695	3.14	-8.22	-0.19	-122.76	-2810.70	19397.041	1031
6700	3.35	-8.27	-0.30	-122.77	-2810.55	19397.049	1031
6705	3.54	-8.34	-0.07	-121.98	-2810.16	19397.055	1031
6710	3.40	-8.31	-0.09	-122.48	-2810.27	19397.059	1031
6715	3.23	-8.35	-0.17	-122.14	-2809.62	19397.062	1031
6720	3.33	-8.36	-0.06	-122.17	-2810.30	19397.064	1031
6725	3.24	-8.45	-0.11	-121.63	-2810.33	19397.072	1031
6730	3.28	-8.48	-0.17	-121.51	-2809.77	19397.072	1031
6735	3.26	-8.51	-0.26	-121.49	-2809.27	19397.080	1031
6740	3.30	-8.53	-0.19	-121.33	-2808.98	19397.090	1031
6745	3.55	-8.53	0.09	-120.85	-2809.20	19397.094	1031
6750	3.25	-8.55	-0.11	-121.29	-2809.02	19397.094	1031
6755	3.23	-8.50	-0.23	-121.15	-2808.63	19397.104	1031
6760	2.95	-8.71	-0.17	-120.34	-2808.19	19397.105	1031
6765	3.28	-8.74	-0.09	-120.52	-2808.02	19397.109	1031
6770	2.99	-8.81	-0.18	-119.90	-2806.87	19397.119	1031
6775	3.09	-8.76	-0.28	-119.91	-2806.91	19397.121	1031
6780	2.78	-8.82	-0.14	-120.18	-2806.76	19397.125	1031
6785	2.84	-8.82	-0.16	-119.73	-2806.81	19397.131	1031
6790	3.06	-8.96	-0.11	-119.18	-2806.32	19397.139	1031
6795	2.76	-8.94	-0.14	-119.24	-2806.50	19397.141	1031
6800	3.33	-8.98	-0.01	-119.12	-2805.87	19397.148	1031
6805	3.35	-8.97	-0.18	-119.29	-2805.72	19397.152	1031
6810	2.92	-9.10	-0.10	-118.34	-2805.49	19397.156	1031
6815	3.11	-9.09	-0.13	-118.45	-2806.08	19397.158	1031
6820	3.11	-9.13	-0.28	-118.41	-2805.57	19397.168	1031
6825	3.32	-9.17	-0.21	-118.49	-2805.04	19397.174	1031
6830	3.43	-9.19	-0.16	-118.13	-2804.86	19397.176	1031
6835	2.93	-9.14	-0.08	-118.02	-2804.92	19397.184	1031
6840	2.49	-9.29	-0.08	-117.20	-2803.84	19397.188	1031
6845	2.93	-9.32	-0.25	-117.49	-2803.63	19397.188	1031
6850	3.01	-9.38	-0.12	-117.20	-2803.90	19397.199	1031
6855	3.01	-9.37	-0.04	-117.15	-2803.49	19397.197	1031
6860	2.95	-9.41	-0.10	-116.55	-2803.04	19397.207	1031
6865	3.22	-9.54	0.04	-116.38	-2803.40	19397.215	1031
6870	3.16	-9.51	-0.12	-116.46	-2804.21	19397.219	1031
6875	3.00	-9.54	0.02	-116.21	-2803.75	19397.221	1031
6880	3.25	-9.60	-0.21	-116.00	-2803.28	19397.230	1031
6885	3.46	-9.73	-0.21	-115.72	-2802.63	19397.230	1031
6890	3.43	-9.74	-0.33	-115.59	-2802.52	19397.236	1031
6895	3.45	-9.72	-0.20	-115.65	-2802.77	19397.246	1031
6900	3.29	-9.72	-0.09	-115.64	-2803.03	19397.246	1031
6905	3.55	-9.84	0.01	-115.19	-2803.40	19397.250	1031
6910	3.50	-9.82	-0.01	-115.47	-2803.09	19397.252	1031
6915	3.12	-9.81	-0.14	-115.37	-2802.41	19397.264	1031
6920	3.57	-9.81	-0.10	-115.16	-2802.08	19397.268	1031
6925	3.54	-9.98	-0.03	-114.38	-2801.74	19397.270	1031
6930	3.35	-10.00	-0.04	-114.10	-2801.79	19397.277	1031
6935	3.62	-10.16	0.02	-113.69	-2801.01	19397.281	1031
6940	3.85	-10.11	-0.15	-113.83	-2801.33	19397.283	1031
6945	3.67	-10.11	-0.07	-113.90	-2801.60	19397.295	1031
6950	3.80	-10.14	-0.11	-113.73	-2801.65	19397.301	1031
6955	3.70	-10.21	-0.11	-113.32	-2801.83	19397.303	1031
6960	3.35	-10.24	-0.06	-112.66	-2802.13	19397.309	1031
6965	3.76	-10.27	-0.07	-112.65	-2801.99	19397.312	1031
6970	3.91	-10.33	-0.14	-112.71	-2801.72	19397.314	1031
6975	3.95	-10.26	-0.11	-112.84	-2801.19	19397.324	1031
6980	3.47	-10.29	-0.04	-112.77	-2801.85	19397.324	1031
6985	2.99	-10.33	-0.01	-112.36	-2801.55	19397.328	1031
6990	3.51	-10.49	0.09	-111.74	-2801.35	19397.340	1031
6995	3.70	-10.53	-0.09	-111.61	-2800.69	19397.342	1031
7000	3.63	-10.54	-0.01	-111.52	-2800.36	19397.346	1031
7005	3.41	-10.54	-0.02	-111.59	-2800.44	19397.350	1031
7010	3.29	-10.67	0.04	-110.81	-2799.36	19397.354	1031
7015	3.42	-10.62	0.12	-111.08	-2798.66	19397.359	1031
7020	3.54	-10.73	0.10	-110.56	-2798.76	19397.369	1031
7025	3.73	-10.70	0.03	-110.30	-2799.03	19397.371	1031
7030	3.70	-10.73	0.14	-110.63	-2798.39	19397.377	1030
7035	3.73	-10.74	0.11	-110.56	-2799.09	19397.379	1030
7040	3.73	-10.64	-0.03	-111.34	-2800.27	19397.389	1030
7045	3.41	-10.62	-0.01	-111.52	-2800.23	19397.391	1030
7050	3.16	-10.50	0.13	-111.85	-2800.10	19397.398	1030
7055	3.27	-10.50	-0.00	-111.70	-2799.69	19397.402	1030
7055	3.17	-10.55	-0.01	-111.82	-2799.43	19397.359	1030
7060	3.41	-10.56	-0.09	-111.56	-2798.99	19397.371	1030
7065	3.21	-10.49	-0.13	-111.95	-2799.99	19397.375	1030
7070	2.82	-10.39	0.10	-112.35	-2800.32	19397.377	1030
7075	3.19	-10.38	-0.03	-112.44	-2799.90	19397.387	1030
7080	3.33	-10.41	0.04	-112.27	-2800.62	19397.389	1030
7085	3.43	-10.40	-0.02	-112.43	-2800.43	19397.393	1030
7090	3.40	-10.49	-0.09	-111.76	-2799.75	19397.402	1030
7095	3.13	-10.54	0.15	-111.53	-2800.00	19397.404	1030
7100	3.52	-10.51	0.08	-112.01	-2799.66	19397.408	1030
7105	3.14	-10.52	0.03	-112.13	-2799.40	19397.412	1030
7110	3.05	-10.58	0.03	-111.93	-2799.87	19397.414	1030
7115	3.05	-10.53	0.00	-112.12	-2799.89	19397.424	1030
7120	3.09	-10.48	-0.10	-112.84	-2799.81	19397.428	1030
7125	3.14	-10.47	-0.04	-112.71	-2800.32	19397.434	1030
7130	3.28	-10.48	-0.13	-112.95	-2800.37	19397.439	1030
7135	3.31	-10.50	-0.11	-112.70	-2800.47	19397.439	1030
7140	3.23	-10.42	-0.07	-112.93	-2800.72	19397.449	1030
7145	3.30	-10.42	0.02	-113.12	-2800.78	19397.451	1030
7150	3.36	-10.35	0.01	-113.74	-2800.41	19397.459	1030
7155	3.27	-10.35	-0.09	-113.90	-2800.40	19397.465	1030
7160	3.11	-10.35	-0.07	-113.56	-2799.86	19397.471	1030
7165	3.56	-10.42	-0.09	-113.38	-2800.17	19397.471	1030
7170	3.80	-10.29	-0.14	-114.43	-2801.89	19397.480	1030
7175	3.28	-10.23	-0.04	-114.39	-2801.74	19397.484	1030
7180	3.18	-10.20	-0.14	-114.68	-2801.08	19397.486	1030
7185	3.58	-10.16	-0.12	-114.46	-2801.03	19397.496	1030
7190	3.83	-10.13	-0.19	-114.90	-2801.97	19397.498	1030
7195	3.43	-10.16	-0.05	-115.06	-2801.80	19397.500	1030
7200	3.66	-10.12	0.00	-115.30	-2801.85	19397.510	1030
7205	3.45	-10.00	-0.01	-115.69	-2802.36	19397.512	1030
7210	3.60	-9.98	-0.15	-115.60	-2802.21	19397.516	1030
7215	3.42	-10.02	0.13	-115.74	-2801.78	19397.525	1030
7220	3.36	-9.98	-0.16	-115.64	-2802.06	19397.527	1030
7225	3.69	-9.95	-0.16	-116.72	-2802.50	19397.531	1030
7230	4.00	-9.95	-0.05	-116.67	-2802.53	19397.533	1030
7235	3.41	-9.85	-0.02	-116.89	-2802.97	19397.545	1030
7240	3.41	-9.79	0.00	-116.78	-2803.42	19397.547	1030
7245	3.47	-9.86	-0.24	-116.71	-2802.62	19397.557	1030
7250	3.52	-9.84	-0.01	-116.77	-2802.74	19397.559	1030
7255	3.53	-9.80	-0.09	-117.23	-2802.74	19397.562	1030
7260	3.72	-9.73	-0.19	-117.27	-2802.09	19397.564	1030
7265	3.42	-9.82	0.03	-117.26	-2802.81	19397.576	1030
7270	3.67	-9.77	-0.08	-117.41	-2802.56	19397.580	1030
7275	3.58	-9.79	-0.05	-117.31	-2801.71	19397.580	1030
7280	3.46	-9.77	-0.03	-117.67	-2801.16	19397.590	1030
7285	3.13	-9.50	0.15	-119.10	-2802.30	19397.596	1030
7290	3.53	-9.58	-0.02	-118.63	-2802.59	19397.596	1030
7295	3.36	-9.50	-0.05	-118.55	-2802.79	19397.604	1030
7300	3.66	-9.53	-0.13	-118.39	-2802.87	19397.609	1030
7305	3.54	-9.46	-0.09	-118.90	-2803.07	19397.609	1030
7310	3.42	-9.38	-0.00	-119.43	-2803.75	19397.621	1030
7315	3.32	-9.36	-0.20	-119.23	-2804.05	19397.623	1030
7320	3.64	-9.36	-0.03	-119.42	-2803.93	19397.627	1030
7325	3.77	-9.37	-0.20	-119.42	-2803.79	19397.635	1030
7330	3.44	-9.36	-0.11	-119.43	-2803.00	19397.635	1030
7335	3.68	-9.31	-0.09	-119.50	-2802.90	19397.643	1030
7340	3.20	-9.23	-0.16	-120.26	-2803.50	19397.652	1030
7345	3.83	-9.22	-0.31	-120.44	-2804.74	19397.654	1030
7350	3.43	-9.25	-0.22	-120.55	-2804.67	19397.656	1030
7355	3.29	-9.18	-0.20	-120.38	-2805.75	19397.660	1030
7360	3.29	-9.21	-0.13	-120.87	-2805.18	19397.668	1030
7365	3.63	-9.15	-0.20	-121.12	-2805.58	19397.672	1030
7370	3.44	-9.07	-0.14	-121.27	-2805.97	19397.680	1030
7375	3.92	-9.07	-0.23	-121.18	-2805.72	19397.684	1030
7380	3.62	-9.06	-0.17	-121.37	-2805.80	19397.688	1030
7385	3.50	-9.02	-0.16	-121.75	-2805.56	19397.689	1030
7390	3.72	-8.90	-0.23	-122.09	-2806.55	19397.699	1030
7395	3.49	-8.93	-0.03	-122.41	-2806.32	19397.701	1030
7400	3.17	-8.82	0.04	-122.36	-2807.10	19397.711	1030
7405	3.65	-8.83	-0.14	-122.23	-2806.87	19397.715	1030
7410	3.26	-8.83	-0.26	-121.68	-2806.05	19397.721	1030
7415	3.36	-8.80	-0.11	-122.26	-2806.25	19397.721	1030
7420	3.01	-8.67	-0.10	-122.94	-2807.27	19397.730	1030
7425	3.59	-8.55	-0.13	-123.57	-2807.18	19397.736	1030
7430	3.48	-8.53	-0.16	-123.76	-2808.18	19397.736	1030
7435	3.28	-8.50	-0.06	-123.90	-2807.73	19397.746	1030
7440	3.33	-8.45	-0.26	-123.77	-2807.62	19397.748	1030
7445	3.34	-8.46	-0.16	-123.87	-2807.90	19397.752	1030
7450	3.21	-8.44	-0.10	-123.93	-2807.42	19397.758	1030
7455	3.23	-8.42	-0.19	-124.41	-2807.89	19397.760	1030
7460	3.63	-8.36	-0.17	-124.41	-2807.74	19397.766	1030
7465	3.51	-8.37	-0.13	-124.69	-2808.78	19397.777	1030
7470	3.20	-8.33	0.00	-124.87	-2808.25	19397.779	1030
7475	3.42	-8.32	-0.19	-124.80	-2807.99	19397.781	1030
7480	3.52	-8.28	-0.20	-124.97	-2808.74	19397.783	1030
7485	3.45	-8.09	-0.18	-125.72	-2809.82	19397.795	1030
7490	3.56	-8.11	-0.20	-125.89	-2809.93	19397.797	1030
7495	3.49	-8.12	-0.14	-126.05	-2809.74	19397.807	1030
7500	3.46	-8.06	-0.19	-125.89	-2809.92	19397.809	1030
7505	3.21	-7.92	-0.18	-126.63	-2809.74	19397.812	1030
7510	3.38	-7.90	-0.29	-126.59	-2809.51	19397.814	1030
7515	3.60	-7.87	-0.35	-126.81	-2810.78	19397.820	1030
7520	3.60	-7.91	-0.31	-126.76	-2810.04	19397.828	1030
7525	3.07	-7.88	-0.01	-127.11	-2809.21	19397.836	1030
7530	3.05	-7.83	-0.15	-127.01	-2810.31	19397.840	1030
7535	3.58	-7.79	-0.29	-127.11	-2810.42	19397.844	1030
7540	3.38	-7.84	-0.20	-126.75	-2811.05	19397.846	1030
7545	3.48	-7.63	-0.23	-128.25	-2811.17	19397.855	1030
7550	3.53	-7.63	-0.23	-128.00	-2811.62	19397.857	1030
7555	3.61	-7.61	-0.08	-128.06	-2811.47	19397.861	1030
7560	3.50	-7.58	-0.30	-128.19	-2811.59	19397.871	1030
7565	3.80	-7.55	-0.23	-128.41	-2811.87	19397.875	1030
7570	3.32	-7.53	-0.24	-128.74	-2811.47	19397.877	1030
7575	3.57	-7.48	-0.23	-128.83	-2811.24	19397.887	1030
7580	3.17	-7.45	-0.23	-128.82	-2811.83	19397.887	1030
7585	3.37	-7.40	-0.23	-128.98	-2812.14	19397.891	1030
7590	3.84	-7.43	-0.42	-128.76	-2813.19	19397.902	1030
7595	3.67	-7.36	-0.48	-129.17	-2813.37	19397.904	1030
7600	3.38	-7.31	-0.24	-129.78	-2813.57	19397.906	1030
7605	3.67	-7.28	-0.35	-129.61	-2813.62	19397.914	1030
7610	3.52	-7.28	-0.35	-129.76	-2814.24	19397.914	1030
7615	3.79	-7.26	-0.33	-129.83	-2813.02	19397.922	1030
7620	3.52	-7.10	-0.37	-130.49	-2813.84	19397.932	1030
7625	3.13	-7.05	-0.31	-130.69	-2814.04	19397.934	1030
7630	3.46	-7.13	-0.40	-130.32	-2813.51	19397.938	1030
7635	3.32	-7.04	-0.27	-130.73	-2813.69	19397.939	1030
7640	3.76	-7.04	-0.43	-131.03	-2813.97	19397.947	1030
7645	3.14	-7.00	-0.45	-131.43	-2813.82	19397.951	1030
7650	3.40	-6.96	-0.39	-131.81	-2814.52	19397.957	1030
7655	3.90	-6.93	-0.43	-131.76	-2814.24	19397.965	1030
7660	3.65	-6.90	-0.43	-131.88	-2814.90	19397.969	1030
7665	3.38	-6.92	-0.25	-131.88	-2815.36	19397.971	1030
7670	3.30	-6.90	-0.19	-131.85	-2815.90	19397.979	1030
7675	3.40	-6.89	-0.38	-131.77	-2815.40	19397.986	1030
7680	3.24	-6.70	-0.35	-132.52	-2817.05	19397.990	1030
7685	3.54	-6.71	-0.52	-132.75	-2816.45	19397.996	1030
7690	3.09	-6.68	-0.27	-132.77	-2816.85	19397.998	1030
7695	3.40	-6.64	-0.36	-132.71	-2817.63	19398.000	1030
7700	3.47	-6.56	-0.51	-132.82	-2818.01	19398.010	1030
7705	3.29	-6.53	-0.30	-133.43	-2818.55	19398.012	1030
7710	3.85	-6.42	-0.46	-133.20	-2818.66	19398.020	1030
7715	3.48	-6.48	-0.29	-133.62	-2819.21	19398.025	1030
7720	3.28	-6.44	-0.31	-133.70	-2818.67	19398.029	1030
7725	3.19	-6.44	-0.32	-133.45	-2818.56	19398.031	1030
7730	3.26	-6.38	-0.27	-134.07	-2819.12	19398.033	1030
7735	3.20	-6.23	-0.24	-134.42	-2819.44	19398.045	1030
7740	3.18	-6.17	-0.41	-134.39	-2819.50	19398.047	1030
7745	3.18	-6.18	-0.28	-134.57	-2819.00	19398.057	1030
7750	3.24	-6.18	-0.31	-134.49	-2818.94	19398.059	1030
7755	3.34	-6.08	-0.30	-135.56	-2819.35	19398.062	1030
7760	3.54	-6.07	-0.30	-135.52	-2819.53	19398.064	1030
7765	3.54	-5.98	-0.35	-135.77	-2820.37	19398.076	1030
7770	3.41	-5.96	-0.32	-135.76	-2820.54	19398.076	1030
7775	3.50	-5.95	-0.28	-135.86	-2819.91	19398.084	1030
7780	3.23	-5.91	-0.43	-135.68	-2820.31	19398.090	1030
7785	3.19	-5.77	-0.53	-136.50	-2821.34	19398.094	1030
7790	3.30	-5.80	-0.43	-136.55	-2821.82	19398.096	1030
7795	3.19	-5.78	-0.49	-136.05	-2821.60	19398.104	1030
7800	3.00	-5.79	-0.34	-136.75	-2822.21	19398.109	1030
7805	3.18	-5.74	-0.52	-136.53	-2822.71	19398.111	1030
7810	3.06	-5.77	-0.44	-136.74	-2822.56	19398.121	1030
7815	3.17	-5.60	-0.46	-137.39	-2822.50	19398.123	1030
7820	3.06	-5.66	-0.48	-137.51	-2822.53	19398.127	1030
7825	3.21	-5.61	-0.52	-137.50	-2822.33	19398.135	1030
7830	3.34	-5.68	-0.43	-137.39	-2821.89	19398.135	1030
7835	3.34	-5.59	-0.40	-137.66	-2822.34	19398.143	1030
7840	3.26	-5.46	-0.44	-138.59	-2822.73	19398.152	1030
7845	3.54	-5.44	-0.40	-138.49	-2822.45	19398.156	1030
7850	3.20	-5.34	-0.42	-138.73	-2824.00	19398.156	1030
7855	3.31	-5.27	-0.48	-138.43	-2823.74	19398.164	1030
7860	3.17	-5.35	-0.49	-138.54	-2823.51	19398.164	1030
7865	3.35	-5.33	-0.35	-138.75	-2824.22	19398.172	1030
7870	3.84	-5.19	-0.56	-139.28	-2825.16	19398.178	1030
7875	3.62	-5.19	-0.63	-139.06	-2824.57	19398.184	1030
7880	3.76	-5.21	-0.51	-139.36	-2824.43	19398.188	1030
7885	3.46	-5.16	-0.54	-139.44	-2824.31	19398.189	1030
7890	3.15	-5.00	-0.54	-139.98	-2825.14	19398.197	1030
7895	3.29	-4.94	-0.51	-140.32	-2824.67	19398.201	1030
7900	2.79	-4.91	-0.51	-140.61	-2824.03	19398.211	1030
7905	2.78	-4.92	-0.45	-140.71	-2824.35	19398.215	1030
7910	2.76	-4.88	-0.52	-140.66	-2824.59	19398.219	1030
7915	3.33	-4.89	-0.63	-140.65	-2825.09	19398.221	1030
7920	2.90	-4.81	-0.37	-141.37	-2825.66	19398.227	1030
7925	2.65	-4.83	-0.36	-141.23	-2825.59	19398.234	1030
7930	3.50	-4.81	-0.43	-141.39	-2825.84	19398.240	1030
7935	3.17	-4.76	-0.34	-141.49	-2826.34	19398.246	1030
7940	3.16	-4.73	-0.35	-141.24	-2827.15	19398.248	1030
7945	3.32	-4.72	-0.59	-141.22	-2826.60	19398.250	1030
7950	3.49	-4.54	-0.69	-142.28	-2827.66	19398.262	1030
7955	3.11	-4.47	-0.56	-142.30	-2827.74	19398.260	1030
7960	3.33	-4.51	-0.63	-142.54	-2827.71	19398.270	1030
7965	3.35	-4.52	-0.62	-142.26	-2827.86	19398.273	1030
7970	3.12	-4.43	-0.49	-142.94	-2828.27	19398.279	1030
7975	3.39	-4.31	-0.56	-143.35	-2829.13	19398.281	1030
7980	3.40	-4.26	-0.61	-143.67	-2829.81	19398.283	1030
7985	3.65	-4.25	-0.53	-143.49	-2829.96	19398.295	1030
7990	3.30	-4.23	-0.58	-143.64	-2829.31	19398.299	1030
7995	3.25	-4.21	-0.60	-143.88	-2830.07	19398.305	1030
8000	3.25	-4.15	-0.51	-144.03	-2830.02	19398.311	1030
8005	3.37	-4.01	-0.59	-144.66	-2831.02	19398.312	1030
8010	3.26	-3.99	-0.55	-144.47	-2831.57	19398.314	1030
8015	3.53	-3.99	-0.64	-144.73	-2831.63	19398.326	1030
8020	3.01	-3.98	-0.58	-144.44	-2831.29	19398.326	1030
8025	3.38	-3.89	-0.55	-145.07	-2832.25	19398.332	1030
8030	3.43	-3.92	-0.64	-145.29	-2832.02	19398.340	1030
8035	3.54	-3.79	-0.54	-145.85	-2832.07	19398.344	1030
8040	3.64	-3.74	-0.69	-145.65	-2831.88	19398.346	1030
8045	3.20	-3.76	-0.41	-145.73	-2832.25	19398.348	1030
8050	3.10	-3.77	-0.48	-146.25	-2831.85	19398.357	1030
8055	3.35	-3.52	-0.74	-146.57	-2832.55	19398.363	1030
8060	3.34	-3.56	-0.59	-146.57	-2832.77	19398.371	1030
8065	3.28	-3.42	-0.69	-146.20	-2833.08	19398.375	1030
8070	3.36	-3.50	-0.83	-146.64	-2833.11	19398.377	1030
8075	3.16	-3.46	-0.49	-146.61	-2833.31	19398.385	1030
8080	2.98	-3.41	-0.68	-146.41	-2833.79	19398.389	1030
8085	3.68	-3.29	-0.78	-147.11	-2835.17	19398.391	1030
8090	3.17	-3.24	-0.77	-147.55	-2836.10	19398.402	1030
8095	3.83	-3.14	-0.62	-148.02	-2836.46	19398.404	1030
8100	3.56	-3.15	-0.74	-148.02	-2836.48	19398.406	1030
8105	3.30	-3.16	-0.59	-148.15	-2835.89	19398.414	1030
8110	3.15	-3.09	-0.80	-148.30	-2835.94	19398.414	1030
8115	3.32	-3.12	-0.49	-148.47	-2836.62	19398.424	1030
8120	3.49	-3.05	-0.59	-149.02	-2836.69	19398.426	1030
8125	3.02	-2.97	-0.42	-148.86	-2837.55	19398.434	1030
8130	3.67	-3.06	-0.57	-148.82	-2837.64	19398.438	1030
8135	3.41	-3.03	-0.47	-149.14	-2838.07	19398.439	1030
8140	3.63	-2.97	-0.67	-149.38	-2837.98	19398.445	1030
8145	3.85	-2.92	-0.66	-149.72	-2838.30	19398.455	1030
8150	3.45	-2.84	-0.76	-150.05	-2838.08	19398.461	1030
8155	3.28	-2.81	-0.83	-150.13	-2837.14	19398.465	1030
8160	3.37	-2.82	-0.77	-150.00	-2835.67	19398.469	1030
8165	3.23	-2.86	-0.79	-150.33	-2837.00	19398.471	1030
8170	3.28	-2.69	-0.66	-150.90	-2838.29	19398.477	1030
8175	3.61	-2.73	-0.67	-151.18	-2838.33	19398.482	1030
8180	3.28	-2.67	-0.62	-150.99	-2838.88	19398.488	1030
8185	3.23	-2.59	-0.71	-150.79	-2838.69	19398.496	1030
8190	3.34	-2.55	-0.90	-151.16	-2838.62	19398.500	1030
8195	3.49	-2.58	-0.74	-151.33	-2838.80	19398.500	1030
8200	2.93	-2.60	-0.75	-151.66	-2838.22	19398.510	1030
8205	2.97	-2.50	-0.62	-151.40	-2838.99	19398.510	1030
8210	2.84	-2.47	-0.67	-151.66	-2838.93	19398.520	1030
8215	3.33	-2.47	-0.63	-151.49	-2839.05	19398.523	1030
8220	3.48	-2.33	-0.69	-152.31	-2839.88	19398.529	1031
8225	3.50	-2.23	-0.65	-153.02	-2839.71	19398.531	1031
8230	3.75	-2.45	-0.91	-152.24	-2839.96	19398.541	1031
8235	3.33	-2.33	-0.65	-152.42	-2839.56	19398.541	1031
8240	3.14	-2.36	-0.75	-152.46	-2839.28	19398.549	1031
8245	2.78	-2.37	-0.63	-152.61	-2839.77	19398.557	1031
8250	2.98	-2.35	-0.56	-152.31	-2839.40	19398.559	1031
8255	3.72	-2.49	-0.75	-151.63	-2839.38	19398.562	1031
8260	3.33	-2.47	-0.63	-151.56	-2839.76	19398.564	1031
8265	3.45	-2.57	-0.59	-151.23	-2839.50	19398.576	1031
8270	3.32	-2.55	-0.57	-151.43	-2839.03	19398.576	1031
8275	2.95	-2.48	-0.53	-151.63	-2839.91	19398.582	1031
8280	2.97	-2.48	-0.54	-151.43	-2839.55	19398.590	1031
8285	3.18	-2.64	-0.57	-150.61	-2839.60	19398.594	1031
8290	3.19	-2.66	-0.59	-150.57	-2838.81	19398.596	1031
8295	2.99	-2.62	-0.66	-150.46	-2839.77	19398.605	1031
8300	3.45	-2.66	-0.57	-150.76	-2839.75	19398.607	1031
8305	3.05	-2.51	-0.62	-150.62	-2839.34	19398.615	1031
8310	3.31	-2.64	-0.66	-150.42	-2840.09	19398.621	1031
8315	3.48	-2.82	-0.61	-149.52	-2838.28	19398.623	1031
8320	3.18	-2.91	-0.49	-149.42	-2839.12	19398.627	1031
8325	3.96	-3.05	-0.68	-149.38	-2837.89	19398.635	1031
8330	3.01	-2.97	-0.62	-149.14	-2837.35	19398.639	1031
8335	3.18	-2.92	-0.63	-148.81	-2837.47	19398.645	1031
8340	3.24	-3.01	-0.65	-149.05	-2838.29	19398.652	1031
8345	2.96	-3.42	-0.52	-148.35	-2838.50	19398.654	1031
8350	3.39	-3.11	-0.46	-148.05	-2837.97	19398.656	1031
8355	3.73	-3.09	-0.74	-148.05	-2838.08	19398.660	1031
8360	3.40	-3.09	-0.56	-148.06	-2838.42	19398.664	1031
8365	3.47	-2.89	-0.76	-147.69	-2837.19	19398.676	1031
8370	3.26	-3.18	-0.55	-147.36	-2838.39	19398.680	1031
8375	3.63	-3.13	-0.58	-147.70	-2838.39	19398.684	1031
8380	3.44	-3.23	-0.60	-147.43	-2839.50	19398.688	1031
8385	3.81	-3.11	-0.53	-147.05	-2839.56	19398.689	1031
8390	3.80	-3.28	-0.57	-146.49	-2837.56	19398.697	1031
8395	3.60	-3.29	-0.54	-146.68	-2838.20	19398.701	1031
8400	3.49	-3.41	-0.44	-146.23	-2838.01	19398.709	1031
8405	3.66	-3.44	-0.55	-146.47	-2838.85	19398.715	1031
8410	3.62	-3.38	-0.57	-146.37	-2837.99	19398.719	1031
8415	3.30	-3.42	-0.51	-146.42	-2837.99	19398.721	1031
8420	3.29	-3.46	-0.53	-145.73	-2838.11	19398.730	1031
8425	3.18	-3.51	-0.62	-145.65	-2838.47	19398.732	1031
8430	3.30	-3.53	-0.63	-145.87	-2837.56	19398.740	1031
8435	3.26	-3.50	-0.62	-145.48	-2837.63	19398.746	1031
8440	3.47	-3.80	-0.44	-144.39	-2836.34	19398.750	1031
8445	3.05	-3.68	-0.48	-144.48	-2836.69	19398.750	1031
8450	3.52	-3.72	-0.60	-144.56	-2837.04	19398.758	1031
8455	3.49	-3.71	-0.63	-144.66	-2836.20	19398.762	1031
8460	3.76	-3.70	-0.65	-143.11	-2834.17	19398.770	1031
8465	3.67	-3.84	-0.52	-144.34	-2835.09	19398.775	1031
8470	3.58	-3.85	-0.46	-144.08	-2834.97	19398.779	1031
8475	3.20	-3.85	-0.53	-144.31	-2834.41	19398.781	1031
8480	3.28	-3.85	-0.41	-143.41	-2834.36	19398.789	1031
8485	3.61	-3.94	-0.55	-143.29	-2834.66	19398.795	1031
8490	3.97	-3.93	-0.62	-143.18	-2834.88	19398.797	1031
8495	3.60	-3.96	-0.41	-143.04	-2834.80	19398.807	1031
8500	3.73	-3.98	-0.57	-142.81	-2835.03	19398.809	1031
8505	3.30	-4.03	-0.45	-142.46	-2834.05	19398.812	1031
8510	3.16	-4.09	-0.43	-142.58	-2834.19	19398.814	1031
8515	3.52	-4.07	-0.44	-142.66	-2834.51	19398.826	1031
8520	3.54	-4.05	-0.56	-142.33	-2834.22	19398.826	1031
8525	3.51	-4.13	-0.52	-142.27	-2834.49	19398.834	1031
8530	3.20	-4.15	-0.37	-142.40	-2834.39	19398.840	1031
8535	3.41	-4.31	-0.37	-141.47	-2833.34	19398.844	1031
8540	3.28	-4.28	-0.44	-141.49	-2833.66	19398.846	1031
8545	3.37	-4.33	-0.46	-141.45	-2833.36	19398.855	1031
8550	3.39	-4.33	-0.53	-141.30	-2832.32	19398.857	1031
8555	3.14	-4.29	-0.59	-141.39	-2832.27	19398.863	1031
8560	3.42	-4.31	-0.49	-141.21	-2833.31	19398.871	1031
8565	3.23	-4.43	-0.35	-140.36	-2833.74	19398.873	1031
8570	3.73	-4.43	-0.48	-140.07	-2833.78	19398.877	1031
8575	3.22	-4.35	-0.49	-140.05	-2834.32	19398.885	1031
8580	3.63	-4.41	-0.45	-140.21	-2833.75	19398.885	1031
8585	3.51	-4.49	-0.42	-139.56	-2832.76	19398.893	1031
8590	3.61	-4.57	-0.46	-139.44	-2832.59	19398.902	1031
8595	4.00	-4.73	-0.41	-139.29	-2831.60	19398.904	1031
8600	3.86	-4.62	-0.49	-139.07	-2831.55	19398.906	1031
8605	3.81	-4.60	-0.53	-138.87	-2831.58	19398.914	1031
8610	3.48	-4.59	-0.43	-139.17	-2831.51	19398.918	1031
8615	3.61	-4.69	-0.33	-138.91	-2831.56	19398.924	1031
8620	3.62	-4.72	-0.36	-138.50	-2831.47	19398.930	1031
8625	3.70	-4.79	-0.47	-138.10	-2832.18	19398.934	1031
8630	3.72	-4.92	-0.44	-137.87	-2831.72	19398.938	1031
8635	3.61	-4.85	-0.36	-137.91	-2831.19	19398.939	1031
8640	3.55	-4.92	-0.44	-137.69	-2831.19	19398.947	1031
8645	3.67	-4.89	-0.52	-137.40	-2830.44	19398.951	1031
8650	3.84	-4.98	-0.54	-137.17	-2830.49	19398.959	1031
8655	3.74	-5.12	-0.42	-137.44	-2829.89	19398.965	1031
8660	3.85	-5.04	-0.51	-137.25	-2830.13	19398.969	1031
8665	3.75	-5.16	-0.37	-137.26	-2829.81	19398.971	1031
8670	3.67	-5.22	-0.51	-136.75	-2829.22	19398.977	1031
8675	3.60	-5.25	-0.31	-136.62	-2829.20	19398.982	1031
8680	3.56	-5.28	-0.31	-136.55	-2828.61	19398.988	1031
8685	3.49	-5.29	-0.24	-136.61	-2828.54	19398.996	1031
8690	3.71	-5.30	-0.39	-136.83	-2827.73	19399.000	1031
8695	3.48	-5.24	-0.43	-136.43	-2828.31	19399.000	1031
8700	3.30	-5.35	-0.22	-135.49	-2829.31	19399.010	1031
8705	3.48	-5.38	-0.36	-135.49	-2829.17	19399.012	1031
8710	3.58	-5.50	-0.25	-135.10	-2829.48	19399.020	1031
8715	3.54	-5.40	-0.36	-135.49	-2828.84	19399.025	1031
8720	3.55	-5.44	-0.24	-135.00	-2828.71	19399.029	1031
8725	3.42	-5.39	-0.46	-135.13	-2828.67	19399.031	1031
8730	3.64	-5.45	-0.46	-134.69	-2828.16	19399.033	1031
8735	3.33	-5.56	-0.56	-134.57	-2827.42	19399.045	1031
8740	3.39	-5.56	-0.40	-134.25	-2828.06	19399.047	1031
8745	3.71	-5.64	-0.51	-134.28	-2827.80	19399.057	1031
8750	3.26	-5.71	-0.28	-134.14	-2827.20	19399.059	1031
8755	3.32	-5.77	-0.38	-133.59	-2826.89	19399.062	1031
8760	3.27	-5.82	-0.37	-133.50	-2826.04	19399.064	1031
8765	3.54	-5.73	-0.41	-133.39	-2825.60	19399.076	1031
8770	3.55	-5.82	-0.35	-133.48	-2826.14	19399.076	1031
8775	3.50	-5.79	-0.61	-133.74	-2824.55	19399.084	1031
8780	3.05	-5.84	-0.39	-133.63	-2825.55	19399.090	1031
8785	3.17	-5.94	-0.33	-132.70	-2824.59	19399.094	1031
8790	3.18	-5.90	-0.40	-132.30	-2824.35	19399.096	1031
8795	3.38	-5.97	-0.40	-131.93	-2824.16	19399.105	1031
8800	2.95	-5.92	-0.40	-132.03	-2823.44	19399.107	1031
8805	3.26	-5.98	-0.48	-131.89	-2824.22	19399.111	1031
8810	3.44	-6.01	-0.29	-132.33	-2823.81	19399.121	1031
8815	3.18	-6.07	-0.40	-131.39	-2823.56	19399.123	1031
8820	3.33	-6.12	-0.28	-131.17	-2823.84	19399.127	1031
8825	3.13	-6.28	-0.15	-131.11	-2824.76	19399.137	1031
8830	3.33	-6.24	-0.36	-130.92	-2823.01	19399.139	1031
8835	3.24	-6.22	-0.25	-130.72	-2823.99	19399.143	1031
8840	3.35	-6.22	-0.22	-130.95	-2824.09	19399.152	1031
8845	3.45	-6.25	-0.31	-130.36	-2823.24	19399.154	1031
8850	3.56	-6.38	-0.28	-130.15	-2823.15	19399.156	1031
8855	3.76	-6.41	-0.28	-130.09	-2822.82	19399.158	1031
8860	3.48	-6.40	-0.37	-129.88	-2822.65	19399.164	1031
8865	3.31	-6.44	-0.37	-129.97	-2823.15	19399.172	1031
8870	3.23	-6.53	-0.28	-129.31	-2822.97	19399.178	1031
8875	3.56	-6.56	-0.21	-129.39	-2822.75	19399.184	1031
8880	3.17	-6.55	-0.14	-129.64	-2821.74	19399.188	1031
8885	3.28	-6.60	-0.24	-129.31	-2822.08	19399.189	1031
8890	3.35	-6.69	-0.38	-128.47	-2820.79	19399.199	1031
8895	3.46	-6.75	-0.29	-128.63	-2821.11	19399.201	1031
8900	3.37	-6.70	-0.30	-128.62	-2822.26	19399.211	1031
8905	3.46	-6.78	-0.23	-128.44	-2822.32	19399.215	1031
8910	3.11	-6.98	-0.08	-128.82	-2821.99	19399.221	1031
8915	3.44	-6.86	-0.32	-128.21	-2822.27	19399.221	1031
8920	3.55	-6.90	-0.39	-127.86	-2821.28	19399.227	1031
8925	3.36	-6.93	-0.40	-127.79	-2820.59	19399.232	1031
8930	3.32	-6.93	-0.37	-127.92	-2821.19	19399.240	1031
8935	3.19	-6.95	-0.37	-127.92	-2821.15	19399.246	1031
8940	3.67	-6.99	-0.18	-127.49	-2821.40	19399.250	1031
8945	3.27	-6.94	-0.23	-127.96	-2820.70	19399.250	1031
8950	3.56	-7.08	-0.29	-127.59	-2820.51	19399.262	1031
8955	3.62	-7.13	-0.35	-127.31	-2820.55	19399.264	1031
8960	3.21	-7.32	-0.17	-126.54	-2820.00	19399.270	1031
8965	3.38	-7.31	-0.22	-126.30	-2819.31	19399.275	1031
8970	3.31	-7.32	-0.27	-126.23	-2819.49	19399.279	1031
8975	3.60	-7.29	-0.31	-126.18	-2819.41	19399.281	1031
8980	3.74	-7.37	-0.23	-125.89	-2819.31	19399.283	1031
8985	3.87	-7.47	-0.29	-125.47	-2818.79	19399.295	1031
8990	3.59	-7.49	-0.10	-125.55	-2818.41	19399.297	1031
8995	3.65	-7.44	-0.26	-125.56	-2819.00	19399.305	1031
9000	3.45	-7.51	-0.28	-125.13	-2818.39	19399.311	1031
9005	3.70	-7.56	-0.20	-124.57	-2817.53	19399.312	1031
9010	3.78	-7.54	-0.28	-124.59	-2817.13	19399.314	1031
9015	3.97	-7.63	-0.32	-124.41	-2816.44	19399.320	1031
9020	3.77	-7.61	-0.22	-124.83	-2816.71	19399.326	1031
9025	3.94	-7.62	-0.37	-124.34	-2817.02	19399.332	1031
9030	4.17	-7.72	-0.35	-123.99	-2816.78	19399.340	1031
9035	3.76	-7.71	-0.24	-123.96	-2816.20	19399.344	1031
9040	3.41	-7.80	-0.22	-124.04	-2816.04	19399.346	1031
9045	4.49	-7.89	-0.28	-122.96	-2816.51	19399.354	1031
9050	3.75	-7.98	-0.30	-123.11	-2816.31	19399.357	1031
9055	3.42	-7.92	-0.21	-123.20	-2815.63	19399.363	1031
9060	3.65	-7.94	-0.19	-123.14	-2815.17	19399.371	1031
9065	3.56	-8.11	-0.14	-121.97	-2814.17	19399.373	1031
9070	3.61	-8.10	-0.30	-122.16	-2814.01	19399.377	1031
9075	3.38	-8.22	-0.19	-122.26	-2814.05	19399.387	1031
9080	3.46	-8.16	-0.05	-122.23	-2814.69	19399.385	1031
9085	3.80	-8.25	-0.20	-121.80	-2814.11	19399.391	1031
9090	3.74	-8.33	-0.19	-121.30	-2814.00	19399.402	1031
9095	3.55	-8.39	-0.15	-121.44	-2813.17	19399.404	1031
9100	3.60	-8.36	-0.27	-121.33	-2812.73	19399.406	1031
9105	3.84	-8.35	-0.26	-121.09	-2812.75	19399.414	1031
9110	3.57	-8.45	-0.21	-121.00	-2812.44	19399.414	1031
9115	3.46	-8.44	-0.20	-120.73	-2812.51	19399.420	1031
9120	3.68	-8.63	-0.14	-120.22	-2811.72	19399.428	1031
9125	3.51	-8.54	-0.30	-120.13	-2812.06	19399.434	1031
9130	3.43	-8.57	-0.10	-120.20	-2812.49	19399.438	1031
9135	3.42	-8.55	-0.12	-119.99	-2812.22	19399.439	1031
9140	3.40	-8.58	-0.11	-120.21	-2812.55	19399.449	1031
9145	3.90	-8.66	-0.21	-119.99	-2813.09	19399.451	1031
9150	3.51	-8.70	-0.18	-119.51	-2812.00	19399.459	1031
9155	3.42	-8.77	-0.21	-119.47	-2811.59	19399.465	1031
9160	3.69	-8.85	-0.23	-118.91	-2811.01	19399.469	1031
9165	3.30	-8.86	-0.20	-118.91	-2811.15	19399.471	1031
9170	3.07	-8.95	-0.04	-118.97	-2811.45	19399.477	1031
9175	3.22	-8.90	-0.06	-118.76	-2811.81	19399.482	1031
9180	3.44	-9.02	-0.09	-117.85	-2811.05	19399.488	1031
9185	3.54	-9.08	-0.02	-117.80	-2811.31	19399.496	1031
9190	3.29	-9.06	0.01	-117.93	-2810.89	19399.500	1031
9195	3.31	-9.06	-0.03	-117.81	-2810.96	19399.500	1031
9200	3.58	-9.17	-0.08	-117.59	-2809.45	19399.510	1031
9205	3.74	-9.16	-0.27	-117.40	-2810.11	19399.510	1031
9210	2.99	-9.17	0.03	-117.41	-2809.45	19399.520	1031
9215	3.53	-9.22	-0.12	-117.10	-2810.40	19399.523	1031
9220	3.21	-9.19	-0.29	-116.79	-2809.18	19399.529	1031
9225	3.53	-9.27	-0.19	-116.45	-2810.03	19399.531	1031
9230	3.27	-9.38	0.06	-116.40	-2809.51	19399.539	1031
9235	3.68	-9.38	-0.05	-115.92	-2809.43	19399.545	1031
9240	3.31	-9.35	-0.19	-116.04	-2808.92	19399.547	1031
9245	3.36	-9.40	-0.03	-115.93	-2808.45	19399.555	1031
9250	3.03	-9.54	0.00	-115.13	-2808.95	19399.561	1031
9255	3.41	-9.45	-0.08	-115.20	-2807.94	19399.562	1031
9260	3.47	-9.47	-0.06	-115.26	-2807.66	19399.564	1031
9265	3.17	-9.43	-0.17	-115.35	-2807.76	19399.570	1031
9270	3.41	-9.52	-0.15	-115.16	-2807.21	19399.578	1031
9275	3.62	-9.64	-0.05	-114.64	-2807.29	19399.582	1031
9280	3.64	-9.69	-0.18	-114.50	-2807.44	19399.590	1031
9285	3.34	-9.68	-0.04	-114.55	-2807.46	19399.594	1031
9290	3.49	-9.69	-0.11	-114.63	-2807.32	19399.596	1031
9295	3.67	-9.94	-0.16	-113.74	-2806.53	19399.604	1031
9300	3.20	-9.90	-0.08	-113.55	-2806.14	19399.609	1031
9305	3.36	-9.89	-0.07	-113.24	-2805.44	19399.611	1031
9310	3.10	-9.92	-0.11	-113.45	-2805.34	19399.621	1031
9315	3.07	-10.06	0.05	-112.84	-2805.87	19399.625	1031
9320	3.66	-10.03	-0.03	-112.67	-2806.35	19399.627	1031
9325	3.30	-10.04	-0.06	-112.88	-2805.88	19399.637	1031
9330	3.49	-10.05	-0.10	-112.58	-2805.89	19399.635	1031
9335	3.58	-10.13	-0.14	-112.26	-2805.16	19399.643	1031
9340	3.24	-10.12	-0.05	-111.75	-2805.17	19399.652	1031
9345	3.29	-10.20	-0.01	-111.74	-2804.86	19399.656	1031
9350	3.34	-10.24	0.03	-111.58	-2805.34	19399.656	1031
9355	3.40	-10.20	-0.00	-111.35	-2805.05	19399.658	1031
9360	2.99	-10.33	0.01	-111.32	-2804.42	19399.668	1031
9365	3.65	-10.27	-0.18	-111.08	-2804.02	19399.672	1031
9370	3.43	-10.43	-0.08	-111.10	-2803.59	19399.678	1031
9375	3.37	-10.41	-0.01	-110.90	-2803.77	19399.684	1031
9380	3.52	-10.52	-0.05	-110.37	-2803.81	19399.688	1031
9385	3.19	-10.60	-0.02	-110.24	-2803.95	19399.689	1031
9390	3.39	-10.55	-0.04	-110.24	-2803.84	19399.701	1031
9395	3.47	-10.56	-0.07	-110.25	-2803.99	19399.701	1031
9400	3.18	-10.67	0.03	-109.83	-2802.76	19399.709	1031
9405	2.93	-10.71	0.04	-109.70	-2802.91	19399.715	1031
9410	3.02	-10.77	0.08	-109.26	-2802.04	19399.719	1031
9415	3.35	-10.78	-0.05	-109.29	-2802.52	19399.721	1031
9420	3.21	-10.82	0.11	-109.13	-2801.87	19399.727	1030
9425	3.25	-10.81	0.03	-109.13	-2801.74	19399.734	1030
9430	3.23	-10.72	0.03	-109.87	-2803.07	19399.738	1030
9435	2.84	-10.69	0.19	-109.86	-2804.03	19399.746	1030
9440	3.07	-10.65	-0.06	-110.02	-2803.44	19399.750	1030
9445	3.32	-10.69	0.11	-109.99	-2803.30	19399.750	1030
9450	3.44	-10.70	-0.03	-109.86	-2802.91	19399.762	1030
9455	3.52	-10.69	-0.02	-110.05	-2802.80	19399.760	1030
9460	3.65	-10.63	-0.15	-110.43	-2802.60	19399.766	1030
9465	3.41	-10.52	-0.19	-110.77	-2802.82	19399.777	1030
9470	3.45	-10.51	-0.11	-111.09	-2803.61	19399.777	1030
9475	3.29	-10.51	-0.06	-110.87	-2803.44	19399.781	1030
9480	3.28	-10.50	-0.01	-110.87	-2803.35	19399.785	1030
9485	3.32	-10.39	-0.02	-111.51	-2804.07	19399.795	1030
9490	3.33	-10.34	-0.18	-111.75	-2804.01	19399.797	1030
9495	3.26	-10.22	-0.14	-112.03	-2804.15	19399.807	1030
9500	3.49	-10.33	0.01	-112.02	-2804.19	19399.809	1030
9505	3.61	-10.26	-0.05	-111.92	-2804.66	19399.812	1030
9510	2.82	-10.28	-0.05	-112.01	-2804.49	19399.814	1030
9515	3.34	-10.09	-0.10	-112.40	-2806.04	19399.826	1030
9520	3.07	-10.08	0.06	-112.73	-2806.21	19399.828	1030
9525	2.94	-10.13	0.05	-112.92	-2806.35	19399.836	1030
9530	3.83	-10.15	-0.31	-113.04	-2805.75	19399.840	1030
9535	3.46	-10.03	-0.14	-113.60	-2806.98	19399.844	1030
9540	3.16	-9.97	-0.18	-113.57	-2807.13	19399.846	1030
9545	3.12	-9.96	-0.17	-114.37	-2806.99	19399.855	1030
9550	3.36	-9.99	-0.12	-113.89	-2806.83	19399.861	1030
9555	3.39	-9.98	-0.00	-113.86	-2807.51	19399.861	1030
9560	3.33	-9.92	-0.06	-113.87	-2807.07	19399.871	1030
9565	3.44	-9.83	-0.03	-114.61	-2807.69	19399.873	1030
9570	3.37	-9.79	-0.04	-114.77	-2807.29	19399.877	1030
9575	3.10	-9.78	-0.02	-114.92	-2806.99	19399.887	1030
9580	3.54	-9.80	-0.12	-114.58	-2807.36	19399.885	1030
9585	3.08	-9.76	-0.07	-115.03	-2808.14	19399.891	1030
9590	3.69	-9.66	-0.11	-115.56	-2808.13	19399.902	1030
9595	4.25	-9.87	0.11	-115.12	-2807.92	19399.906	1030
9600	3.48	-9.68	0.09	-115.46	-2808.70	19399.906	1030
9605	3.51	-9.63	0.01	-115.64	-2808.77	19399.914	1030
9610	3.59	-9.47	0.05	-116.32	-2809.79	19399.914	1030
9615	3.46	-9.50	-0.12	-116.37	-2809.96	19399.924	1030
9620	3.37	-9.49	-0.10	-116.69	-2809.36	19399.928	1030
9625	3.77	-9.53	-0.14	-116.39	-2809.75	19399.934	1030
9630	3.49	-9.52	0.04	-116.58	-2810.60	19399.938	1030
9635	3.76	-9.41	-0.06	-116.70	-2810.20	19399.939	1030
9640	3.44	-9.35	-0.15	-116.67	-2809.48	19399.951	1030
9645	3.50	-9.40	-0.09	-116.69	-2809.56	19399.949	1030
9650	3.53	-9.25	-0.11	-117.57	-2811.69	19399.959	1030
9655	3.74	-9.19	-0.03	-117.91	-2811.62	19399.965	1030
9660	3.14	-9.09	-0.17	-118.36	-2812.00	19399.969	1030
9665	3.40	-9.05	-0.23	-118.36	-2811.78	19399.971	1030
9670	3.72	-9.09	-0.04	-118.47	-2811.34	19399.979	1030
9675	3.53	-9.13	-0.22	-118.20	-2811.38	19399.988	1030
9680	3.60	-9.09	-0.20	-118.69	-2812.38	19399.986	1030
9685	3.63	-8.95	-0.23	-118.89	-2812.15	19399.996	1030
9690	3.70	-8.95	-0.21	-118.92	-2812.57	19400.000	1030
9695	3.56	-8.97	-0.06	-119.08	-2812.73	19400.000	1030
9700	3.71	-8.99	-0.13	-119.01	-2813.28	19400.010	1030
9705	3.70	-8.92	-0.29	-118.94	-2813.42	19400.012	1030
9710	3.42	-8.85	-0.21	-120.83	-2813.29	19400.020	1030
9715	3.20	-8.85	-0.23	-119.94	-2813.98	19400.025	1030
9720	3.17	-8.84	-0.11	-120.26	-2813.16	19400.027	1030
9725	3.28	-8.85	-0.20	-119.94	-2812.52	19400.031	1030
9730	3.15	-8.84	-0.01	-120.01	-2812.51	19400.035	1030
9735	3.19	-8.73	-0.13	-120.86	-2812.93	19400.043	1030
9740	3.58	-8.69	-0.30	-120.78	-2813.20	19400.047	1030
9745	3.53	-8.67	-0.21	-121.31	-2813.61	19400.057	1030
9750	3.40	-8.67	-0.09	-121.45	-2813.28	19400.059	1030
9755	3.28	-8.68	-0.15	-121.27	-2813.47	19400.062	1030
9760	3.50	-8.72	-0.19	-121.26	-2813.14	19400.064	1030
9765	3.49	-8.54	-0.23	-121.83	-2814.45	19400.076	1030
9770	3.31	-8.54	-0.13	-121.97	-2814.41	19400.076	1030
9775	4.20	-8.44	-0.54	-121.69	-2814.39	19400.086	1030
9780	3.32	-8.53	-0.21	-122.05	-2814.51	19400.090	1030
9785	2.94	-8.38	-0.27	-122.54	-2814.63	19400.094	1030
9790	3.47	-8.36	-0.20	-123.00	-2813.92	19400.096	1030
9795	2.71	-8.35	-0.02	-123.87	-2815.04	19400.104	1030
9800	3.53	-8.24	-0.15	-123.36	-2814.63	19400.109	1030
9805	3.51	-8.31	-0.23	-123.15	-2814.81	19400.111	1030
9810	3.51	-8.22	-0.38	-123.57	-2814.62	19400.121	1030
9815	3.25	-8.25	-0.18	-123.58	-2814.47	19400.123	1030
9820	3.40	-8.14	-0.17	-124.01	-2815.43	19400.127	1030
9825	3.33	-8.09	-0.27	-124.21	-2815.21	19400.137	1030
9830	3.12	-8.11	-0.25	-124.25	-2815.23	19400.135	1030
9835	3.28	-8.16	-0.29	-124.31	-2814.16	19400.141	1030
9840	3.20	-8.02	-0.23	-125.09	-2814.48	19400.150	1030
9845	3.81	-8.06	-0.21	-124.79	-2814.38	19400.156	1030
9850	3.68	-8.07	-0.26	-124.93	-2814.21	19400.156	1030
9855	3.59	-8.07	-0.29	-124.74	-2814.21	19400.158	1030
9860	3.99	-7.94	-0.18	-125.65	-2815.39	19400.170	1030
9865	3.41	-7.89	-0.20	-125.82	-2814.97	19400.174	1030
9870	3.32	-8.00	-0.13	-125.78	-2815.32	19400.180	1030
9875	3.88	-7.85	-0.25	-125.76	-2816.12	19400.184	1030
9880	3.16	-7.87	-0.24	-125.87	-2816.41	19400.188	1030
9885	3.80	-7.83	-0.23	-126.20	-2816.09	19400.189	1030
9890	4.30	-7.66	-0.20	-126.53	-2816.05	19400.199	1030
9895	3.31	-7.69	-0.27	-126.74	-2817.18	19400.197	1030
9900	2.95	-7.72	-0.24	-126.81	-2816.90	19400.209	1030
9905	3.79	-7.68	-0.33	-126.71	-2816.70	19400.215	1030
9910	3.96	-7.56	-0.37	-127.39	-2817.81	19400.219	1030
9915	3.34	-7.51	-0.27	-127.41	-2817.87	19400.221	1030
9920	3.47	-7.54	-0.28	-127.35	-2817.38	19400.230	1030
9925	2.94	-7.55	-0.23	-127.51	-2817.09	19400.236	1030
9930	2.80	-7.50	-0.37	-127.40	-2817.91	19400.240	1030
9935	3.61	-7.52	-0.33	-127.64	-2817.80	19400.246	1030
9940	2.25	-7.55	-0.49	-128.25	-2816.51	19400.250	1030
9945	3.23	-7.44	-0.23	-128.48	-2817.73	19400.250	1030
9950	3.14	-7.41	-0.31	-128.49	-2818.24	19400.260	1030
9955	3.41	-7.35	-0.38	-128.82	-2818.11	19400.262	1030
9960	3.51	-7.37	-0.29	-128.97	-2818.02	19400.266	1030
9965	3.42	-7.23	-0.26	-129.05	-2818.25	19400.275	1030
9970	3.46	-7.24	-0.32	-129.08	-2817.99	19400.277	1030
9975	3.89	-7.21	-0.47	-129.34	-2818.47	19400.281	1030
9980	3.28	-7.21	-0.28	-129.16	-2818.31	19400.283	1030
9985	3.27	-7.20	-0.35	-128.98	-2818.55	19400.293	1030
9990	3.43	-7.13	-0.34	-129.21	-2818.80	19400.297	1030
9995	3.69	-6.95	-0.34	-130.30	-2820.38	19400.307	1030
10000	3.49	-6.94	-0.32	-130.39	-2820.25	19400.311	1030
10005	3.86	-6.97	-0.36	-130.05	-2820.10	19400.312	1030
10010	3.52	-6.97	-0.27	-130.32	-2820.54	19400.314	1030
10015	3.50	-6.76	-0.42	-130.98	-2820.65	19400.324	1030
10020	3.29	-6.75	-0.33	-131.14	-2819.85	19400.330	1030
10025	2.97	-6.77	-0.21	-130.97	-2820.82	19400.336	1030
10030	3.43	-6.78	-0.49	-131.00	-2821.51	19400.340	1030
10035	3.40	-6.67	-0.41	-131.50	-2821.51	19400.344	1030
10040	3.37	-6.67	-0.37	-131.68	-2821.69	19400.346	1030
10045	3.36	-6.64	-0.38	-131.96	-2821.76	19400.355	1030
10050	3.75	-6.61	-0.38	-132.06	-2821.41	19400.361	1030
10055	3.79	-6.59	-0.42	-132.10	-2822.24	19400.359	1030
10060	3.84	-6.57	-0.33	-132.08	-2822.79	19400.371	1030
10065	3.62	-6.52	-0.36	-132.48	-2822.57	19400.373	1030
10070	3.39	-6.45	-0.38	-132.78	-2822.44	19400.377	1030
10075	3.38	-6.43	-0.40	-132.98	-2823.01	19400.387	1030
10080	3.49	-6.44	-0.48	-133.05	-2822.92	19400.385	1030
10085	3.32	-6.38	-0.45	-133.14	-2822.93	19400.391	1030
10090	3.47	-6.30	-0.56	-133.39	-2822.80	19400.402	1030
10095	3.43	-6.28	-0.43	-133.49	-2823.11	19400.404	1030
10100	3.53	-6.27	-0.35	-133.53	-2822.75	19400.406	1030
10105	3.04	-6.26	-0.38	-133.60	-2823.17	19400.414	1030
10110	3.27	-6.13	-0.48	-134.10	-2824.79	19400.420	1030
10115	3.40	-6.07	-0.45	-134.22	-2824.51	19400.424	1030
10120	3.29	-6.06	-0.43	-134.42	-2824.09	19400.428	1030
10125	3.71	-6.06	-0.36	-134.31	-2824.35	19400.434	1030
10130	3.25	-5.97	-0.46	-134.78	-2825.87	19400.438	1030
10135	2.93	-5.96	-0.35	-134.78	-2825.58	19400.439	1030
10140	3.92	-5.86	-0.59	-134.82	-2825.27	19400.449	1030
10145	3.46	-5.89	-0.44	-135.25	-2825.66	19400.449	1030
10150	3.12	-5.81	-0.45	-135.53	-2826.57	19400.461	1030
10155	3.27	-5.79	-0.49	-135.75	-2826.48	19400.465	1030
10160	3.31	-5.69	-0.58	-136.24	-2827.77	19400.471	1030
10165	3.60	-5.72	-0.38	-136.04	-2826.52	19400.471	1030
10170	3.18	-5.72	-0.44	-136.13	-2826.23	19400.479	1030
10175	3.33	-5.69	-0.42	-136.11	-2826.59	19400.484	1030
10180	3.41	-5.60	-0.54	-136.60	-2827.00	19400.486	1030
10185	3.18	-5.49	-0.57	-136.75	-2827.18	19400.496	1030
10190	3.26	-5.54	-0.32	-136.99	-2827.11	19400.498	1030
10195	3.45	-5.49	-0.58	-137.05	-2827.16	19400.502	1030
10200	3.26	-5.55	-0.52	-136.96	-2827.50	19400.510	1030
10205	3.10	-5.51	-0.43	-136.95	-2827.73	19400.514	1030
10210	3.20	-5.41	-0.54	-137.18	-2827.92	19400.516	1030
10215	3.70	-5.27	-0.51	-137.81	-2828.68	19400.525	1030
10220	3.21	-5.31	-0.55	-138.00	-2828.10	19400.529	1030
10225	3.84	-5.23	-0.62	-138.22	-2828.52	19400.531	1030
10230	3.62	-5.24	-0.69	-138.35	-2828.54	19400.535	1030
10235	3.76	-5.19	-0.54	-138.30	-2828.26	19400.541	1030
10240	3.55	-5.18	-0.50	-138.30	-2828.36	19400.549	1030
10245	3.64	-5.06	-0.59	-138.87	-2828.33	19400.557	1030
10250	3.76	-5.03	-0.58	-139.36	-2828.95	19400.559	1030
10255	3.72	-5.01	-0.53	-139.15	-2828.50	19400.562	1030
10260	3.72	-5.01	-0.44	-139.17	-2829.35	19400.564	1030
10265	3.46	-4.94	-0.52	-140.07	-2829.66	19400.576	1030
10270	3.67	-4.96	-0.68	-139.95	-2829.12	19400.578	1030
10275	3.78	-4.90	-0.47	-140.13	-2829.67	19400.584	1030
10280	3.77	-4.95	-0.63	-140.28	-2829.68	19400.590	1030
10285	3.69	-4.89	-0.52	-140.62	-2830.16	19400.594	1030
10290	3.63	-4.77	-0.49	-140.80	-2830.31	19400.596	1030
10295	3.47	-4.73	-0.50	-141.07	-2830.70	19400.605	1030
10300	3.61	-4.68	-0.56	-141.34	-2830.50	19400.607	1030
10305	3.51	-4.70	-0.68	-141.34	-2830.72	19400.609	1030
10310	3.69	-4.70	-0.68	-141.32	-2831.03	19400.621	1030
10315	3.72	-4.75	-0.61	-141.26	-2830.45	19400.623	1030
10320	4.19	-4.73	-0.67	-141.27	-2830.50	19400.627	1030
10325	4.02	-4.77	-0.57	-141.16	-2830.69	19400.637	1030
10330	3.81	-4.75	-0.60	-141.40	-2830.09	19400.635	1030
10335	3.52	-4.67	-0.60	-141.52	-2830.73	19400.643	1030
10340	3.48	-4.44	-0.65	-142.85	-2832.23	19400.650	1030
10345	3.36	-4.40	-0.60	-142.97	-2832.48	19400.656	1030
10350	3.98	-4.35	-0.76	-142.86	-2832.76	19400.656	1030
10355	4.18	-4.30	-0.79	-142.97	-2833.31	19400.664	1030
10360	4.11	-4.15	-0.79	-143.57	-2833.99	19400.670	1030
10365	3.94	-4.18	-0.81	-143.62	-2833.79	19400.672	1030
10370	3.91	-4.16	-0.79	-143.49	-2833.80	19400.678	1030
10375	3.76	-4.15	-0.80	-143.66	-2833.84	19400.684	1030
10380	3.64	-4.15	-0.73	-144.18	-2832.75	19400.688	1030
10385	3.76	-4.06	-0.68	-144.19	-2833.00	19400.689	1030
10390	3.80	-4.14	-0.74	-144.52	-2833.40	19400.699	1030
10395	3.85	-4.02	-0.78	-144.56	-2833.51	19400.697	1030
10400	3.80	-3.93	-0.71	-144.92	-2834.24	19400.711	1030
10405	3.87	-3.92	-0.73	-145.04	-2834.82	19400.715	1030
10410	4.25	-3.80	-0.94	-145.84	-2834.83	19400.721	1030
10415	3.54	-3.81	-0.75	-145.50	-2835.27	19400.721	1030
10420	3.59	-3.80	-0.71	-145.51	-2835.37	19400.730	1030
10425	3.46	-3.80	-0.66	-145.67	-2835.52	19400.738	1030
10430	4.09	-3.55	-0.90	-146.53	-2834.17	19400.740	1030
10435	3.77	-3.63	-0.75	-146.42	-2835.34	19400.746	1030
10440	3.77	-3.55	-0.74	-146.26	-2834.96	19400.748	1030
10445	3.87	-3.51	-0.73	-146.53	-2835.77	19400.752	1030
10450	3.74	-3.52	-0.63	-146.56	-2836.04	19400.762	1030
10455	3.68	-3.48	-0.77	-146.80	-2835.80	19400.760	1030
10460	3.26	-3.44	-0.57	-146.85	-2835.98	19400.766	1030
10465	3.36	-3.35	-0.69	-147.40	-2836.34	19400.775	1030
10470	3.60	-3.35	-0.72	-147.50	-2837.69	19400.777	1030
10475	3.70	-3.32	-0.87	-146.94	-2836.33	19400.781	1030
10480	3.62	-3.33	-0.77	-147.15	-2836.90	19400.783	1030
10485	3.72	-3.32	-0.68	-147.18	-2837.17	19400.795	1030
10490	3.84	-3.35	-0.68	-147.33	-2837.65	19400.799	1030
10495	3.25	-3.14	-0.79	-148.48	-2838.71	19400.805	1030
10500	3.87	-3.04	-0.85	-148.39	-2839.26	19400.809	1030
10505	3.37	-3.08	-0.56	-148.53	-2839.22	19400.816	1030
10510	3.77	-3.13	-0.71	-148.39	-2839.44	19400.814	1030
10515	3.58	-3.00	-0.72	-149.16	-2840.42	19400.826	1030
10520	3.35	-2.89	-0.68	-149.30	-2840.62	19400.828	1030
10525	3.32	-2.82	-0.75	-149.48	-2841.57	19400.834	1030
10530	3.49	-2.84	-0.68	-150.03	-2841.61	19400.840	1030
10535	3.70	-2.79	-0.90	-149.95	-2841.06	19400.844	1030
10540	3.86	-2.77	-0.72	-149.59	-2840.62	19400.846	1030
10545	3.73	-2.71	-0.78	-149.95	-2841.28	19400.855	1030
10550	3.52	-2.66	-0.66	-150.39	-2841.16	19400.861	1030
10555	3.53	-2.61	-0.69	-150.10	-2841.54	19400.859	1030
10560	3.58	-2.52	-0.68	-150.88	-2842.57	19400.871	1030
10565	3.46	-2.45	-0.68	-150.98	-2843.00	19400.875	1030
10570	3.64	-2.43	-0.77	-151.12	-2843.17	19400.877	1030
10575	3.73	-2.48	-0.75	-150.85	-2843.01	19400.885	1030
10580	3.58	-2.39	-0.54	-151.31	-2843.30	19400.889	1030
10585	3.65	-2.37	-0.77	-151.40	-2843.56	19400.891	1031
10590	3.75	-2.35	-0.79	-151.41	-2844.81	19400.902	1031
10595	3.79	-2.28	-0.98	-151.41	-2843.86	19400.904	1031
10600	3.58	-2.46	-0.62	-150.93	-2843.41	19400.906	1031
10605	3.32	-2.44	-0.57	-151.09	-2843.05	19400.912	1031
10610	3.35	-2.49	-0.63	-150.79	-2842.47	19400.918	1031
10615	3.40	-2.52	-0.72	-150.52	-2841.95	19400.922	1031
10620	3.79	-2.45	-0.57	-150.63	-2842.80	19400.930	1031
10625	3.41	-2.50	-0.65	-150.45	-2843.05	19400.934	1031
10630	3.49	-2.44	-0.76	-150.62	-2842.55	19400.938	1031
10635	3.46	-2.46	-0.68	-150.83	-2842.26	19400.939	1031
10640	3.58	-2.62	-0.58	-150.01	-2841.30	19400.949	1031
10645	3.98	-2.62	-0.67	-149.63	-2841.24	19400.949	1031
10650	3.51	-2.61	-0.58	-149.88	-2842.07	19400.959	1031
10655	3.89	-2.63	-0.72	-150.15	-2842.24	19400.965	1031
10660	3.70	-2.70	-0.73	-149.85	-2842.74	19400.969	1031
10665	3.84	-2.73	-0.71	-149.00	-2842.87	19400.971	1031
10670	3.83	-2.75	-0.79	-149.02	-2842.96	19400.979	1031
10675	3.85	-2.77	-0.73	-148.80	-2842.51	19400.982	1031
10680	3.99	-2.80	-0.76	-148.76	-2841.59	19400.986	1031
10685	3.94	-2.90	-0.79	-148.04	-2840.82	19400.996	1031
10690	4.03	-2.88	-0.72	-147.97	-2841.44	19400.998	1031
10695	3.45	-2.99	-0.62	-147.81	-2840.51	19401.002	1031
10700	3.81	-2.94	-0.71	-147.77	-2840.26	19401.008	1031
10705	3.67	-3.04	-0.69	-147.67	-2841.31	19401.014	1031
10710	3.88	-2.98	-0.57	-147.67	-2841.44	19401.018	1031
10715	3.84	-3.05	-0.71	-147.17	-2840.22	19401.027	1031
10720	3.47	-3.08	-0.57	-147.14	-2840.68	19401.029	1031
10725	3.49	-3.24	-0.60	-146.51	-2840.99	19401.033	1031
10730	3.83	-3.16	-0.67	-146.44	-2840.58	19401.033	1031
10735	3.95	-3.17	-0.70	-146.59	-2840.45	19401.043	1031
10740	4.06	-3.17	-0.71	-146.45	-2840.27	19401.049	1031
10745	4.01	-3.30	-0.69	-145.80	-2841.10	19401.059	1031
10750	3.95	-3.34	-0.73	-145.89	-2839.99	19401.059	1031
10755	3.70	-3.32	-0.68	-145.80	-2840.42	19401.062	1031
10760	3.78	-3.26	-0.69	-146.07	-2840.63	19401.064	1031
10765	3.79	-3.24	-0.64	-146.05	-2840.63	19401.074	1031
10770	3.39	-3.31	-0.68	-146.52	-2839.71	19401.080	1031
10775	3.48	-3.42	-0.49	-145.09	-2839.39	19401.080	1031
10780	3.63	-3.49	-0.73	-144.54	-2839.71	19401.090	1031
10785	3.06	-3.49	-0.45	-144.79	-2839.16	19401.096	1031
10790	3.35	-3.55	-0.58	-144.73	-2838.96	19401.096	1031
10795	3.42	-3.61	-0.66	-144.54	-2838.53	19401.105	1031
10800	3.59	-3.67	-0.52	-144.28	-2838.12	19401.109	1031
10805	3.45	-3.71	-0.62	-143.98	-2838.17	19401.109	1031
10810	3.29	-3.72	-0.60	-144.07	-2837.72	19401.121	1031
10815	3.39	-3.72	-0.55	-143.55	-2838.23	19401.123	1031
10820	3.59	-3.75	-0.69	-143.69	-2837.50	19401.127	1031
10825	3.71	-3.75	-0.66	-143.85	-2836.21	19401.135	1031
10830	3.57	-3.93	-0.46	-143.05	-2835.42	19401.139	1031
10835	3.65	-3.91	-0.56	-142.86	-2835.55	19401.141	1031
10840	3.10	-3.96	-0.44	-142.88	-2835.98	19401.150	1031
10845	3.59	-3.92	-0.61	-142.49	-2835.79	19401.154	1031
10850	3.29	-4.00	-0.46	-142.20	-2836.33	19401.156	1031
10855	3.18	-4.02	-0.40	-142.00	-2835.51	19401.162	1031
10860	3.63	-4.01	-0.65	-141.52	-2834.91	19401.170	1031
10865	3.46	-4.09	-0.47	-141.68	-2835.61	19401.176	1031
10870	3.62	-4.10	-0.50	-141.95	-2835.48	19401.180	1031
10875	3.88	-4.07	-0.45	-141.66	-2834.47	19401.184	1031
10880	3.81	-4.12	-0.58	-140.97	-2835.91	19401.188	1031
10885	3.70	-4.18	-0.51	-140.87	-2835.61	19401.189	1031
10890	3.70	-4.19	-0.46	-140.81	-2836.14	19401.199	1031
10895	3.41	-4.22	-0.55	-140.66	-2835.67	19401.201	1031
10900	3.36	-4.23	-0.51	-140.50	-2835.91	19401.209	1031
10905	3.77	-4.25	-0.48	-140.37	-2835.51	19401.215	1031
10910	3.72	-4.21	-0.59	-140.49	-2835.99	19401.219	1031
10915	3.39	-4.27	-0.43	-140.69	-2835.83	19401.221	1031
10920	3.50	-4.30	-0.48	-140.34	-2835.86	19401.230	1031
10925	3.13	-4.47	-0.46	-139.57	-2834.86	19401.232	1031
10930	3.58	-4.46	-0.57	-139.67	-2835.16	19401.236	1031
10935	3.42	-4.46	-0.49	-139.25	-2835.43	19401.246	1031
10940	3.53	-4.46	-0.46	-139.10	-2835.82	19401.248	1031
10945	3.66	-4.55	-0.59	-138.59	-2835.13	19401.252	1031
10950	3.52	-4.50	-0.60	-138.58	-2834.97	19401.256	1031
10955	3.13	-4.54	-0.36	-138.37	-2835.47	19401.264	1031
10960	3.25	-4.54	-0.45	-138.43	-2834.43	19401.268	1031
10965	3.85	-4.69	-0.43	-137.91	-2833.65	19401.277	1031
10970	3.52	-4.69	-0.37	-137.68	-2834.02	19401.277	1031
10975	3.47	-4.73	-0.55	-137.47	-2834.74	19401.281	1031
10980	3.34	-4.77	-0.44	-137.31	-2834.61	19401.283	1031
10985	3.63	-4.76	-0.56	-137.53	-2834.49	19401.297	1031
10990	3.50	-4.79	-0.45	-137.32	-2834.49	19401.301	1031
10995	4.01	-4.84	-0.55	-137.15	-2833.89	19401.305	1031
11000	3.54	-4.83	-0.43	-137.23	-2833.51	19401.311	1031
11005	3.26	-4.79	-0.49	-137.24	-2832.32	19401.312	1031
11010	3.16	-4.80	-0.46	-137.04	-2833.01	19401.314	1031
11015	3.65	-5.08	-0.51	-135.97	-2832.45	19401.324	1031
11020	3.53	-5.04	-0.38	-135.94	-2832.21	19401.330	1031
11025	3.06	-5.12	-0.39	-135.86	-2831.62	19401.332	1031
11030	3.35	-5.09	-0.48	-135.90	-2831.93	19401.340	1031
11035	3.29	-5.11	-0.48	-136.01	-2831.17	19401.344	1031
11040	3.02	-5.19	-0.36	-135.18	-2830.64	19401.346	1031
11045	3.26	-5.22	-0.51	-134.97	-2830.49	19401.355	1031
11050	3.32	-5.23	-0.50	-135.33	-2831.45	19401.363	1031
11055	3.29	-5.22	-0.28	-135.38	-2831.65	19401.359	1031
11060	3.44	-5.38	-0.40	-134.37	-2831.23	19401.369	1031
11065	3.39	-5.34	-0.38	-134.52	-2830.54	19401.373	1031
11070	3.07	-5.37	-0.40	-134.21	-2831.14	19401.377	1031
11075	3.48	-5.39	-0.45	-134.33	-2830.45	19401.387	1031
11080	3.16	-5.40	-0.40	-133.86	-2830.12	19401.385	1031
11085	3.26	-5.42	-0.44	-133.70	-2830.74	19401.393	1031
11090	3.65	-5.53	-0.45	-133.10	-2829.87	19401.400	1031
11095	3.41	-5.60	-0.38	-133.07	-2829.53	19401.404	1031
11100	3.00	-5.60	-0.33	-133.27	-2829.69	19401.406	1031
[truncated: 83,032 more rows]
