# Supplementary material for: Structural characterization of the saxitoxin-targeting APTSTX1 aptamer using optical tweezers and molecular dynamics simulations
Source: PLoS One. 2019 Nov 7;14(11):e0222468. doi: 10.1371/journal.pone.0222468 (PMC6837747; doi:10.1371/journal.pone.0222468)
Supplement: S2 File — Data repository, aptamer under magnesium. (ZIP) [file pone.0222468.s006.zip › Mg/Mg/October/241015/2bnbCOM.txt]

Instrument name = Christians toy
*****Calibration values *****
TrapA Temperature Fudge	-0.400000
TrapB Temperature Fudge	-1.550000
TrapA Force Sensitivity	0.025700	0.026000	0.032000
TrapB Force Sensitivity	0.026200	0.027400	0.032000
TrapA Lever Sensitivity	15000.000000	14500.000000	0.000000
TrapB Lever Sensitivity	15200.000000	14500.000000	0.000000
Motor Threshold	20	20	20
*****Initial Preference Settings*****
ForceRateDiv	1
ForceGain	32
PosRateDivA	3
PosRateDivB	3
PositionGainA	32
PositionGainB	32
GotoSpeedX	9
GotoSpeedY	9
GotoSpeedZ	4
MaxDataFileSize	10000000
HopDistance	2
*CycleCount/n____	1
*A_PsdX__________	0
*A_PsdY__________	0
*A_PsdSum________	0
*A_Iris__________	0
*A_LeverX________	0
*A_LeverY________	0
*A_LeverSum______	0
*B_PsdX__________	0
*B_PsdY__________	0
*B_PsdSum________	0
*B_Iris__________	0
*B_LeverX________	0
*B_LeverY________	0
*B_LeverSum______	0
*A_Temperature___	0
*B_Temperature___	0
*X_force_________	1
*Y_force_________	1
*Z_force_________	1
*Tension_________	0
*A_dist-X________	0
*A_dist-Y________	1
*B_dist-X________	0
*B_dist-Y________	1
*Motor_X_________	0
*Motor_Y_________	0
*Motor_Z_________	0
*MotorVel_X______	0
*MotorVel_Y______	0
*MotorVel_Z______	0
*A_trapPIC_Err___	0
*B_trapPIC_Err___	0
*comPIC_Err______	0
*A_CycleCount____	0
*B_CycleCount____	0
*Motor_CycleCount	0
*time(sec)_______	1
*Status__________	1
*Null____________	0
samples/line_HI	400
samples/line_LO	20
goto0	8388608	8388608	8388608
goto1	8384086	8383472	8387487
goto2	8435605	8406401	8387127
goto3	8429321	8363692	8386252
goto4	8422772	8353948	8399333
goto5	8388608	8388608	8388608
goto6	8388608	8388608	8388608
goto7	8388608	8388608	8388608
goto8	8388608	8388608	8388608
goto9	8388608	8388608	8388608
yourXYZint	123	456	789
MaxForceP1	10.000000
MinForceP1	3.000000
PullRateP1	50.000000
refoldTime1	0.000000
unfoldTime1	0.000000
MaxForceP2	75.000000
MinForceP2	2.000000
PullRateP2	1000.000000
refoldTime2	0.000000
unfoldTime2	0.000000
MaxForceP3	10.000000
MinForceP3	-10.000000
PullRateP3	1.000000
refoldTime3	2.000000
unfoldTime3	2.000000
constForce1	46.000000
constForce2	28.000000
yourFloat	1.234000
yourXYZfloat	1.000000	2.000000	3.000000
*****End Initial Preference Settings*****

Zero-Force Offsets (pN)  1.939754	-23.433020	-42.630962
0	trapA_Empty_PSD_Sum = 0
        trapB_Empty_PSD_Sum = 0
        trapA_Empty_Iris = 0
        trapB_Empty_Iris = 0
        trapA_Full_PSD_Sum = 18712
        trapB_Full_PSD_Sum = 18677
        trapA_Full_Iris = 16494
        trapB_Full_Iris = 17826
1110	   minForce-limit
2300	   maxForce-limit
3465	   minForce-limit
4650	   maxForce-limit
5825	   minForce-limit
7025	   maxForce-limit
8215	   minForce-limit
8685	tempA = 23.016	tempB = 23.371
9415	   maxForce-limit
10585	   minForce-limit
11745	   maxForce-limit
12935	   minForce-limit
14145	   maxForce-limit
15320	   minForce-limit
16490	   maxForce-limit
17655	   minForce-limit
18715	tempA = 23.029	tempB = 23.369
18830	   maxForce-limit
20050	   minForce-limit
21280	   maxForce-limit
22520	   minForce-limit
23780	   maxForce-limit
24945	   minForce-limit
26145	   maxForce-limit
27095	   minForce-limit
28020	   maxForce-limit
28770	tempA = 23.016	tempB = 23.365
28990	   minForce-limit
29935	   maxForce-limit
30835	   minForce-limit
31790	   maxForce-limit
32780	   minForce-limit
33695	   maxForce-limit
34610	   minForce-limit
35670	   maxForce-limit
36735	   minForce-limit
38485	   maxForce-limit
38785	tempA = 23.031	tempB = 23.378
40190	   minForce-limit
41805	   maxForce-limit
43450	   minForce-limit
45065	   maxForce-limit
46670	   minForce-limit
48320	   maxForce-limit
48830	tempA = 23.043	tempB = 23.371
49935	   minForce-limit
51540	   maxForce-limit
53155	   minForce-limit
54760	   maxForce-limit
56400	   minForce-limit
58000	   maxForce-limit
58875	tempA = 23.039	tempB = 23.387
59595	   minForce-limit
61200	   maxForce-limit
62785	   minForce-limit
64365	   maxForce-limit
65965	   minForce-limit
67595	   maxForce-limit
68895	tempA = 23.049	tempB = 23.381
69200	   minForce-limit
70760	   maxForce-limit
72300	   minForce-limit
73965	   maxForce-limit
75640	   minForce-limit
77370	   maxForce-limit
78950	tempA = 23.055	tempB = 23.387
79035	   minForce-limit
80620	   maxForce-limit
82210	   minForce-limit
83855	   maxForce-limit
85475	   minForce-limit
87090	   maxForce-limit
88775	   minForce-limit
89015	tempA = 23.055	tempB = 23.395
90455	   maxForce-limit
92085	   minForce-limit
93705	   maxForce-limit
95310	   minForce-limit
96955	   maxForce-limit
98540	   minForce-limit
99040	tempA = 23.060	tempB = 23.386
100145	   maxForce-limit
101765	   minForce-limit
103405	   maxForce-limit
105000	   minForce-limit
106630	   maxForce-limit
108215	   minForce-limit
109110	tempA = 23.042	tempB = 23.407
109825	   maxForce-limit
111420	   minForce-limit
113085	   maxForce-limit
114670	   minForce-limit
116305	   maxForce-limit
117915	   minForce-limit
119115	tempA = 23.062	tempB = 23.409
119545	   maxForce-limit
121160	   minForce-limit
122860	   maxForce-limit
124430	   minForce-limit
126055	   maxForce-limit
127655	   minForce-limit
129160	tempA = 23.061	tempB = 23.414
129300	   maxForce-limit
130925	   minForce-limit
132550	   maxForce-limit
134170	   minForce-limit
135930	   maxForce-limit
137600	   minForce-limit
139225	tempA = 23.052	tempB = 23.415
139330	   maxForce-limit
140925	   minForce-limit
142555	   maxForce-limit
144185	   minForce-limit
145810	   maxForce-limit
147405	   minForce-limit
149030	   maxForce-limit
149225	tempA = 23.067	tempB = 23.409
150660	   minForce-limit
152285	   maxForce-limit
153945	   minForce-limit
155645	   maxForce-limit
157260	   minForce-limit
158895	   maxForce-limit
159280	tempA = 23.061	tempB = 23.408
160480	   minForce-limit
162070	   maxForce-limit
163675	   minForce-limit
165320	   maxForce-limit
166915	   minForce-limit
168550	   maxForce-limit
169300	tempA = 23.066	tempB = 23.428
170145	   minForce-limit
171800	   maxForce-limit
173460	   minForce-limit
175140	   maxForce-limit
176705	   minForce-limit
178295	   maxForce-limit
179350	tempA = 23.059	tempB = 23.430
179945	   minForce-limit
181565	   maxForce-limit
183240	   minForce-limit
185000	   maxForce-limit
186695	   minForce-limit
188435	   maxForce-limit
189430	tempA = 23.084	tempB = 23.422
190065	   minForce-limit
191705	   maxForce-limit
193360	   minForce-limit
195025	   maxForce-limit
196660	   minForce-limit
198325	   maxForce-limit
199435	tempA = 23.083	tempB = 23.434
199975	   minForce-limit
201635	   maxForce-limit
203235	   minForce-limit
204915	   maxForce-limit
206520	   minForce-limit
208165	   maxForce-limit
209495	tempA = 23.083	tempB = 23.425
209790	   minForce-limit
211420	   maxForce-limit
213040	   minForce-limit
214725	   maxForce-limit
216350	   minForce-limit
217995	   maxForce-limit
219525	tempA = 23.087	tempB = 23.439
219695	   minForce-limit
221500	   maxForce-limit
223130	   minForce-limit
224835	   maxForce-limit
226520	   minForce-limit
228255	   maxForce-limit
229580	tempA = 23.078	tempB = 23.445
230015	   minForce-limit
231710	   maxForce-limit
233305	   minForce-limit
234930	   maxForce-limit
236545	   minForce-limit
238160	   maxForce-limit
239630	tempA = 23.087	tempB = 23.445
239785	   minForce-limit
241410	   maxForce-limit
243015	   minForce-limit
244630	   maxForce-limit
246260	   minForce-limit
247870	   maxForce-limit
249515	   minForce-limit
249650	tempA = 23.102	tempB = 23.442
251230	   maxForce-limit
252925	   minForce-limit
254570	   maxForce-limit
256190	   minForce-limit
257845	   maxForce-limit
259480	   minForce-limit
259710	tempA = 23.097	tempB = 23.457
261135	   maxForce-limit
262780	   minForce-limit
264480	   maxForce-limit
266110	   minForce-limit
267755	   maxForce-limit
269505	   minForce-limit
269765	tempA = 23.110	tempB = 23.443
271170	   maxForce-limit
272830	   minForce-limit
274525	   maxForce-limit
276195	   minForce-limit
277885	   maxForce-limit
279615	   minForce-limit
279780	tempA = 23.094	tempB = 23.451
281235	   maxForce-limit
282890	   minForce-limit
284555	   maxForce-limit
286225	   minForce-limit
287880	   maxForce-limit
289540	   minForce-limit
289830	tempA = 23.115	tempB = 23.462
291235	   maxForce-limit
292870	   minForce-limit
294485	   maxForce-limit
296100	   minForce-limit
297715	   maxForce-limit
299295	   minForce-limit
299840	tempA = 23.122	tempB = 23.461
300950	   maxForce-limit
302615	   minForce-limit
304250	   maxForce-limit
305830	   minForce-limit
307445	   maxForce-limit
309045	   minForce-limit
309900	tempA = 23.109	tempB = 23.451
310670	   maxForce-limit
312290	   minForce-limit
313950	   maxForce-limit
315675	   minForce-limit
317395	   maxForce-limit
319145	   minForce-limit
319970	tempA = 23.114	tempB = 23.455
320795	   maxForce-limit
322470	   minForce-limit
324200	   maxForce-limit
325905	   minForce-limit
327660	   maxForce-limit
329420	   minForce-limit
329980	tempA = 23.132	tempB = 23.463
331155	   maxForce-limit
332810	   minForce-limit
334455	   maxForce-limit
336150	   minForce-limit
337775	   maxForce-limit
339440	   minForce-limit
340045	tempA = 23.128	tempB = 23.462
341080	   maxForce-limit
342705	   minForce-limit
344300	   maxForce-limit
345995	   minForce-limit
347710	   maxForce-limit
349385	   minForce-limit
350065	tempA = 23.135	tempB = 23.462
351055	   maxForce-limit
352720	   minForce-limit
354390	   maxForce-limit
356045	   minForce-limit
357700	   maxForce-limit
359310	   minForce-limit
360120	tempA = 23.124	tempB = 23.470
360900	   maxForce-limit
362505	   minForce-limit
364205	   maxForce-limit
365840	   minForce-limit
367485	   maxForce-limit
369135	   minForce-limit
370175	tempA = 23.125	tempB = 23.468
370825	   maxForce-limit
372570	   minForce-limit
374305	   maxForce-limit
376035	   minForce-limit
377800	   maxForce-limit
379460	   minForce-limit
380190	tempA = 23.143	tempB = 23.473
381110	   maxForce-limit
382740	   minForce-limit
384485	   maxForce-limit
386110	   minForce-limit
388435	   maxForce-limit
390255	tempA = 23.131	tempB = 23.457
390795	   minForce-limit
393145	   maxForce-limit
395485	   minForce-limit
397790	   maxForce-limit
400075	   minForce-limit
400300	tempA = 23.139	tempB = 23.475
402475	   maxForce-limit
404790	   minForce-limit
407145	   maxForce-limit
409470	   minForce-limit
410305	tempA = 23.129	tempB = 23.474
411845	   maxForce-limit
414230	   minForce-limit
420360	tempA = 23.137	tempB = 23.473
422130	   maxForce-limit
426265	End Write
