# Supplementary material for: Structural characterization of the saxitoxin-targeting APTSTX1 aptamer using optical tweezers and molecular dynamics simulations
Source: PLoS One. 2019 Nov 7;14(11):e0222468. doi: 10.1371/journal.pone.0222468 (PMC6837747; doi:10.1371/journal.pone.0222468)
Supplement: S2 File — Data repository, aptamer under magnesium. (ZIP) [file pone.0222468.s006.zip › Mg/Mg/September/270915/1bnbmgA.txt]

#Begin Write:
CycleCount/n	X_force	Y_force	Z_force	A_dist-Y	B_dist-Y	time(sec)	Status
0	4.79	-6.59	-0.56	985.91	-537.07	1532.156	0
100	4.68	-6.58	-0.58	986.13	-537.41	1532.258	0
200	4.71	-6.62	-0.62	985.88	-537.33	1532.359	0
300	4.77	-6.67	-0.63	986.19	-537.72	1532.455	0
400	5.06	-6.52	-0.53	986.14	-537.38	1532.548	0
500	5.21	-6.45	-0.52	986.17	-537.59	1532.652	0
600	5.32	-6.47	-0.51	986.37	-537.22	1532.753	0
700	4.95	-6.63	-0.60	986.46	-537.26	1532.850	0
800	5.00	-6.63	-0.57	986.18	-537.33	1532.954	0
900	5.01	-6.45	-0.52	986.45	-537.23	1533.054	0
1000	4.62	-6.54	-0.49	986.51	-537.92	1533.158	0
1100	4.74	-6.61	-0.55	986.38	-537.15	1533.254	0
1200	4.95	-6.57	-0.57	986.56	-537.19	1533.356	0
1300	4.93	-6.53	-0.57	986.25	-537.30	1533.455	0
1400	5.19	-6.54	-0.56	986.09	-537.65	1533.554	0
1500	4.96	-6.64	-0.61	986.07	-537.40	1533.655	0
1600	5.08	-6.53	-0.57	986.26	-537.30	1533.754	0
1700	4.90	-6.61	-0.61	986.63	-537.22	1533.857	0
1800	4.95	-6.58	-0.55	986.24	-537.23	1533.946	0
1900	5.19	-6.61	-0.60	986.28	-537.15	1534.053	0
2000	5.47	-6.48	-0.55	986.16	-537.08	1534.156	0
2100	5.02	-6.60	-0.57	986.24	-537.28	1534.254	0
2200	4.93	-6.69	-0.60	986.26	-536.94	1534.354	0
2300	5.17	-6.51	-0.54	986.25	-537.32	1534.455	0
2400	5.00	-6.59	-0.56	986.14	-537.13	1534.553	0
2500	5.08	-6.62	-0.58	986.67	-536.81	1534.654	0
2600	5.02	-6.66	-0.59	986.65	-536.93	1534.754	0
2700	5.10	-6.56	-0.56	986.53	-537.21	1534.851	0
2800	5.11	-6.58	-0.57	986.51	-536.92	1534.954	0
2900	4.94	-6.61	-0.57	986.48	-537.37	1535.046	0
3000	4.91	-6.52	-0.55	986.49	-537.03	1535.156	0
3100	5.08	-6.58	-0.57	986.21	-537.16	1535.256	0
3200	4.96	-6.54	-0.57	986.67	-537.35	1535.357	0
3300	5.01	-6.53	-0.54	986.45	-537.21	1535.451	0
3400	4.96	-6.54	-0.54	986.66	-536.95	1535.551	0
3500	5.10	-6.67	-0.67	986.99	-536.83	1535.659	0
3665	5.16	-6.57	-0.62	986.80	-537.62	1535.738	0
3670	4.88	-6.56	-0.54	986.82	-537.42	1535.742	0
3675	4.70	-6.67	-0.59	986.82	-537.26	1535.746	0
3680	4.92	-6.55	-0.55	986.65	-537.28	1535.752	0
3685	4.48	-6.84	-0.66	986.63	-536.97	1535.756	0
3690	5.01	-6.54	-0.55	986.40	-537.28	1535.762	0
3695	5.04	-6.72	-0.63	986.60	-537.12	1535.766	0
3700	4.98	-6.74	-0.62	986.36	-536.79	1535.772	0
3705	5.00	-6.66	-0.57	986.61	-537.00	1535.777	0
3710	5.27	-6.54	-0.57	986.68	-537.44	1535.782	0
3715	5.14	-6.54	-0.54	986.13	-537.16	1535.786	0
3720	5.32	-6.49	-0.56	986.53	-537.08	1535.792	0
3725	4.93	-6.69	-0.62	986.45	-537.31	1535.797	0
3730	4.72	-6.71	-0.61	986.48	-536.98	1535.802	0
3735	5.10	-6.59	-0.59	986.66	-537.54	1535.807	0
3740	5.11	-6.53	-0.55	986.65	-537.33	1535.812	0
3745	5.04	-6.62	-0.58	986.20	-537.14	1535.817	0
3750	5.04	-6.60	-0.57	986.58	-537.21	1535.822	0
3755	5.14	-6.56	-0.59	986.49	-537.48	1535.827	0
3760	4.70	-6.64	-0.59	986.81	-537.33	1535.832	0
3765	5.00	-6.62	-0.59	986.84	-537.27	1535.837	0
3770	5.52	-6.44	-0.54	986.62	-537.60	1535.842	0
3775	4.93	-6.64	-0.60	986.72	-537.24	1535.847	0
3780	4.98	-6.62	-0.60	986.50	-537.26	1535.852	0
3785	5.17	-6.56	-0.56	986.52	-536.96	1535.857	0
3790	4.97	-6.67	-0.59	986.25	-537.34	1535.862	0
3795	5.12	-6.71	-0.65	986.75	-537.20	1535.867	0
3800	4.97	-6.73	-0.65	986.39	-536.94	1535.872	0
3805	5.25	-6.76	-0.64	986.47	-536.86	1535.877	0
3810	5.58	-6.63	-0.56	986.50	-537.01	1535.882	0
3815	4.79	-6.67	-0.61	986.46	-536.88	1535.887	0
3820	5.05	-6.70	-0.64	986.58	-537.27	1535.892	0
3825	5.12	-6.72	-0.63	986.46	-536.79	1535.897	0
3830	5.11	-6.67	-0.61	986.65	-537.03	1535.901	0
3835	4.48	-6.81	-0.65	986.57	-537.05	1535.908	0
3840	5.33	-6.62	-0.58	986.33	-537.04	1535.911	0
3845	5.10	-6.50	-0.51	986.43	-537.02	1535.917	0
3850	5.50	-6.46	-0.52	986.68	-537.02	1535.922	0
3855	4.95	-6.61	-0.60	986.77	-537.24	1535.928	0
3860	5.50	-6.52	-0.56	986.56	-536.97	1535.932	0
3865	5.32	-6.70	-0.63	986.46	-537.15	1535.937	0
3870	5.35	-6.52	-0.56	986.20	-537.02	1535.942	0
3875	5.39	-6.66	-0.67	986.46	-537.24	1535.949	0
3880	4.95	-6.64	-0.60	986.59	-537.15	1535.952	0
3885	4.95	-6.58	-0.56	986.65	-536.95	1535.957	0
3890	5.20	-6.60	-0.58	986.41	-537.05	1535.962	0
3895	4.70	-6.67	-0.56	986.42	-537.82	1535.969	0
3900	4.87	-6.58	-0.57	986.49	-537.07	1535.972	0
3905	5.07	-6.58	-0.56	986.33	-536.97	1535.977	0
3910	4.92	-6.61	-0.58	986.24	-536.92	1535.982	0
3915	4.20	-6.82	-0.64	986.69	-537.52	1535.989	0
3920	4.60	-6.73	-0.63	986.72	-536.97	1535.992	0
3925	5.01	-6.56	-0.56	986.44	-537.12	1535.997	0
3930	5.22	-6.69	-0.62	986.61	-537.01	1536.002	0
3935	5.05	-6.65	-0.56	986.61	-536.96	1536.007	0
3940	5.11	-6.55	-0.57	986.48	-536.89	1536.012	0
3945	5.00	-6.64	-0.58	986.64	-537.01	1536.017	0
3950	5.47	-6.50	-0.52	986.60	-537.05	1536.022	0
3955	5.10	-6.67	-0.62	986.60	-536.76	1536.026	0
3960	5.47	-6.41	-0.50	986.50	-536.67	1536.032	0
3965	4.73	-6.67	-0.60	986.60	-537.20	1536.037	0
3970	4.80	-6.71	-0.60	986.46	-537.14	1536.042	0
3975	5.01	-6.61	-0.60	986.74	-537.00	1536.047	0
3980	5.25	-6.64	-0.60	986.38	-537.13	1536.052	0
3985	5.52	-6.58	-0.61	986.52	-537.13	1536.057	0
3990	5.30	-6.58	-0.56	986.44	-537.07	1536.062	0
3995	4.91	-6.68	-0.61	986.74	-537.03	1536.067	0
4000	5.35	-6.51	-0.56	986.69	-537.19	1536.073	0
4005	4.71	-6.62	-0.61	986.92	-537.66	1536.079	0
4010	5.29	-6.55	-0.58	986.86	-537.53	1536.082	0
4015	4.97	-6.56	-0.54	986.55	-537.24	1536.086	0
4020	5.25	-6.56	-0.55	986.48	-537.16	1536.092	0
4025	4.51	-6.78	-0.60	986.43	-537.46	1536.096	0
4030	4.91	-6.74	-0.66	986.34	-537.37	1536.104	0
4035	4.94	-6.64	-0.58	986.65	-537.60	1536.106	0
4040	5.04	-6.69	-0.63	986.66	-537.22	1536.112	0
4045	5.13	-6.65	-0.58	986.58	-537.07	1536.117	0
4050	5.10	-6.71	-0.60	986.60	-537.22	1536.122	0
4055	4.74	-6.75	-0.64	986.47	-537.15	1536.127	0
4060	4.60	-6.67	-0.58	986.56	-537.07	1536.133	0
4065	5.31	-6.71	-0.65	986.55	-537.22	1536.137	0
4070	4.94	-6.68	-0.62	986.76	-537.72	1536.142	0
4070	5.28	-6.72	-0.65	986.74	-537.15	1536.104	0
4075	5.10	-6.75	-0.62	986.75	-537.26	1536.108	0
4080	4.92	-6.67	-0.60	986.67	-537.21	1536.113	0
4085	5.46	-6.51	-0.54	986.80	-536.98	1536.118	0
4090	5.12	-6.65	-0.61	986.64	-537.29	1536.124	0
4095	5.01	-6.76	-0.66	986.70	-537.26	1536.128	0
4100	4.94	-6.61	-0.56	986.79	-537.15	1536.133	0
4105	5.18	-6.62	-0.60	986.45	-537.29	1536.138	0
4110	4.67	-6.89	-0.68	986.36	-537.30	1536.144	0
4115	5.04	-6.68	-0.62	986.40	-537.13	1536.148	0
4120	5.69	-6.42	-0.49	986.42	-537.20	1536.155	0
4125	4.95	-6.71	-0.57	986.55	-537.28	1536.158	0
4130	4.66	-6.88	-0.69	986.78	-537.17	1536.164	0
4135	5.03	-6.74	-0.65	986.66	-537.26	1536.168	0
4140	4.84	-6.49	-0.51	986.59	-536.86	1536.175	0
4145	5.34	-6.72	-0.62	986.55	-537.11	1536.178	0
4150	5.12	-6.76	-0.65	986.50	-537.50	1536.183	0
4155	4.81	-6.69	-0.64	986.37	-537.01	1536.188	0
4160	4.75	-6.74	-0.67	986.57	-537.50	1536.195	0
4165	5.20	-6.51	-0.53	986.45	-537.13	1536.198	0
4170	5.70	-6.60	-0.63	986.41	-537.17	1536.204	0
4175	5.06	-6.62	-0.60	986.27	-537.11	1536.208	0
4180	5.65	-6.37	-0.46	986.24	-537.25	1536.215	0
4185	5.08	-6.62	-0.57	986.58	-537.21	1536.218	0
4190	5.35	-6.61	-0.58	986.56	-537.14	1536.225	0
4195	4.83	-6.74	-0.66	986.24	-537.30	1536.228	0
4200	5.32	-6.60	-0.59	986.49	-536.95	1536.234	0
4205	4.94	-6.56	-0.54	986.49	-536.97	1536.238	0
4210	4.76	-6.67	-0.62	986.71	-537.29	1536.244	0
4215	5.34	-6.50	-0.56	986.52	-537.21	1536.248	0
4220	5.38	-6.51	-0.53	986.34	-537.31	1536.254	0
4225	5.38	-6.54	-0.55	986.36	-537.61	1536.259	0
4230	5.71	-6.46	-0.55	986.75	-537.35	1536.264	0
4235	5.32	-6.61	-0.59	986.29	-537.38	1536.268	0
4240	4.82	-6.59	-0.55	986.42	-536.83	1536.273	0
4245	5.27	-6.55	-0.53	986.59	-537.07	1536.278	0
4250	5.09	-6.71	-0.62	986.85	-537.02	1536.283	0
4255	5.47	-6.49	-0.55	986.44	-537.31	1536.289	0
4260	5.08	-6.56	-0.57	986.77	-537.24	1536.293	0
4265	4.84	-6.60	-0.57	986.87	-537.01	1536.298	0
4270	5.05	-6.64	-0.62	986.78	-537.33	1536.303	0
4275	5.03	-6.57	-0.58	986.80	-537.43	1536.309	0
4280	4.68	-6.69	-0.62	986.38	-537.33	1536.313	0
4285	5.22	-6.58	-0.57	986.59	-537.20	1536.319	0
4290	5.12	-6.65	-0.61	986.74	-536.90	1536.323	0
4295	5.20	-6.53	-0.57	986.18	-537.48	1536.329	0
4300	5.15	-6.50	-0.49	986.82	-536.87	1536.333	0
4305	5.04	-6.78	-0.68	986.57	-537.42	1536.340	0
4310	4.87	-6.62	-0.57	986.62	-537.22	1536.343	0
4315	5.06	-6.50	-0.51	986.63	-537.40	1536.348	0
4320	4.97	-6.59	-0.55	986.38	-537.11	1536.353	0
4325	4.84	-6.69	-0.60	986.67	-537.72	1536.360	0
4330	4.88	-6.64	-0.57	986.63	-537.00	1536.363	0
4335	4.86	-6.57	-0.52	986.82	-537.09	1536.369	0
4340	5.35	-6.60	-0.59	986.55	-536.84	1536.373	0
4345	4.42	-6.74	-0.60	986.79	-536.71	1536.379	0
4350	5.10	-6.68	-0.61	987.01	-536.90	1536.383	0
4355	5.47	-6.34	-0.45	987.17	-537.58	1536.391	0
4360	4.80	-6.70	-0.62	986.88	-537.02	1536.393	0
4365	4.90	-6.69	-0.60	986.69	-536.90	1536.399	0
4370	4.94	-6.70	-0.61	986.64	-537.02	1536.404	0
4375	5.12	-6.72	-0.64	986.67	-537.05	1536.409	0
4380	5.33	-6.58	-0.59	986.64	-537.08	1536.414	0
4385	5.42	-6.56	-0.57	986.64	-536.75	1536.421	0
4390	5.63	-6.60	-0.62	986.80	-537.22	1536.423	0
4395	4.49	-6.78	-0.64	986.71	-537.10	1536.428	0
4400	4.97	-6.76	-0.61	986.65	-537.36	1536.434	0
4405	5.24	-6.71	-0.64	986.29	-537.03	1536.439	0
4410	5.41	-6.60	-0.60	986.41	-537.04	1536.444	0
4415	5.15	-6.60	-0.54	986.80	-537.20	1536.448	0
4420	5.25	-6.63	-0.61	986.47	-537.03	1536.453	0
4425	5.12	-6.66	-0.60	986.72	-537.21	1536.458	0
4430	5.09	-6.73	-0.66	986.63	-537.15	1536.464	0
4435	4.85	-6.82	-0.67	986.70	-537.11	1536.468	0
4440	4.95	-6.71	-0.61	986.64	-537.01	1536.474	0
4445	4.96	-6.80	-0.66	986.65	-537.04	1536.478	0
4450	5.03	-6.79	-0.68	986.64	-536.94	1536.483	0
4455	5.15	-6.70	-0.63	986.73	-536.96	1536.488	0
4460	5.79	-6.49	-0.56	986.71	-536.90	1536.495	0
4465	4.89	-6.69	-0.61	986.37	-537.07	1536.498	0
4470	5.02	-6.65	-0.60	986.53	-536.86	1536.503	0
4475	5.00	-6.80	-0.66	986.88	-536.80	1536.508	0
4480	5.07	-6.57	-0.55	986.58	-536.98	1536.515	0
4485	5.10	-6.90	-0.72	986.58	-537.06	1536.518	0
4490	5.16	-6.65	-0.62	986.84	-537.22	1536.524	0
4495	5.11	-6.73	-0.67	986.60	-537.20	1536.528	0
4500	3.04	-6.98	-0.63	986.75	-536.58	1536.536	0
4505	5.09	-6.66	-0.59	986.67	-537.21	1536.538	0
4510	5.48	-6.48	-0.58	986.72	-537.46	1536.544	0
4515	5.03	-6.67	-0.61	986.67	-537.31	1536.548	0
4520	5.24	-6.58	-0.57	986.52	-537.27	1536.554	0
4525	4.98	-6.66	-0.62	986.71	-536.90	1536.558	0
4530	5.31	-6.71	-0.64	986.80	-537.33	1536.564	0
4535	4.86	-6.75	-0.63	986.91	-537.09	1536.568	0
4540	5.85	-6.50	-0.53	986.70	-537.19	1536.575	0
4545	5.17	-6.66	-0.62	986.73	-536.83	1536.578	0
4550	4.46	-6.84	-0.66	986.74	-537.20	1536.584	0
4555	4.71	-6.80	-0.64	986.89	-537.04	1536.588	0
4560	5.04	-6.66	-0.59	986.96	-537.05	1536.593	0
4565	4.91	-6.71	-0.60	986.51	-537.30	1536.599	0
4570	4.80	-6.76	-0.59	986.33	-537.18	1536.603	0
4575	4.68	-6.73	-0.62	986.52	-536.93	1536.608	0
4580	5.03	-6.66	-0.59	986.61	-537.01	1536.613	0
4585	5.41	-6.69	-0.62	986.61	-536.77	1536.618	0
4590	5.25	-6.57	-0.57	986.67	-537.49	1536.623	0
4595	5.07	-6.56	-0.55	986.71	-537.35	1536.629	0
4600	5.13	-6.68	-0.59	986.47	-537.04	1536.633	0
4605	5.57	-6.55	-0.56	986.41	-537.10	1536.638	0
4610	4.83	-6.68	-0.58	986.34	-537.40	1536.643	0
4615	5.26	-6.59	-0.59	986.57	-537.23	1536.649	0
4620	5.25	-6.60	-0.56	986.68	-537.20	1536.653	0
4625	5.22	-6.64	-0.58	986.47	-536.98	1536.659	0
4630	4.97	-6.59	-0.54	986.70	-537.01	1536.663	0
4635	4.82	-6.66	-0.57	987.01	-536.87	1536.669	0
4640	4.37	-6.72	-0.56	986.88	-537.04	1536.673	0
4645	5.35	-6.60	-0.57	986.80	-537.18	1536.679	0
4650	4.91	-6.67	-0.61	986.81	-537.48	1536.683	0
4655	4.12	-6.88	-0.66	986.80	-537.00	1536.690	0
4660	5.04	-6.64	-0.58	986.63	-537.04	1536.693	0
4665	4.87	-6.55	-0.56	986.76	-537.09	1536.699	0
4670	5.07	-6.64	-0.61	986.95	-537.44	1536.703	0
4675	4.81	-6.74	-0.64	986.73	-536.92	1536.708	0
4680	4.75	-6.71	-0.63	986.51	-537.07	1536.714	0
4685	5.11	-6.59	-0.58	986.60	-537.22	1536.719	0
4690	4.87	-6.76	-0.65	986.57	-537.12	1536.723	0
4695	4.69	-6.72	-0.63	986.68	-537.12	1536.729	0
4700	4.99	-6.64	-0.60	986.91	-537.13	1536.734	0
4705	5.03	-6.57	-0.56	986.86	-537.18	1536.739	0
4710	5.24	-6.63	-0.60	986.75	-537.26	1536.744	0
4715	4.99	-6.78	-0.65	986.92	-536.85	1536.748	0
4720	5.28	-6.54	-0.56	986.81	-536.81	1536.754	0
4725	5.39	-6.56	-0.55	986.38	-537.24	1536.758	0
4730	5.07	-6.72	-0.64	986.80	-537.07	1536.763	0
4735	5.17	-6.69	-0.61	986.60	-537.23	1536.768	0
4740	5.37	-6.56	-0.57	986.66	-537.13	1536.774	0
4745	4.89	-6.67	-0.58	986.64	-537.28	1536.778	0
4750	4.70	-6.79	-0.65	986.70	-536.78	1536.783	0
4755	5.16	-6.66	-0.60	986.51	-537.18	1536.788	0
4760	4.89	-6.65	-0.59	986.71	-536.88	1536.795	0
4765	5.19	-6.68	-0.61	986.64	-537.14	1536.798	0
4770	5.27	-6.67	-0.62	986.73	-537.31	1536.804	0
4775	4.89	-6.66	-0.60	986.42	-536.87	1536.808	0
4780	5.03	-6.69	-0.63	986.85	-537.12	1536.813	0
4785	4.68	-6.74	-0.62	986.78	-536.89	1536.818	0
4790	4.88	-6.81	-0.68	986.74	-537.46	1536.825	0
4795	4.97	-6.89	-0.72	986.68	-536.91	1536.828	0
4800	5.27	-6.67	-0.60	987.03	-537.27	1536.835	0
4805	5.32	-6.69	-0.59	986.92	-537.04	1536.838	0
4810	5.23	-6.78	-0.69	987.15	-536.75	1536.844	0
4815	5.29	-6.60	-0.59	986.98	-536.82	1536.848	0
4820	5.08	-6.80	-0.63	987.00	-536.81	1536.855	0
4825	5.30	-6.75	-0.65	986.79	-537.01	1536.859	0
4830	5.07	-6.76	-0.64	986.96	-537.13	1536.864	0
4835	5.03	-6.78	-0.63	986.94	-537.10	1536.868	0
4840	6.35	-6.48	-0.58	986.12	-536.87	1536.876	0
4845	5.22	-6.68	-0.60	986.95	-537.08	1536.878	0
4850	5.52	-6.66	-0.62	987.23	-537.36	1536.884	0
4855	5.09	-6.70	-0.64	987.06	-537.33	1536.888	0
4860	4.48	-6.82	-0.63	986.79	-537.48	1536.893	0
4865	5.26	-6.76	-0.65	986.68	-537.24	1536.899	0
4870	5.03	-6.87	-0.65	986.84	-537.21	1536.904	0
4875	4.85	-6.87	-0.66	986.80	-537.04	1536.908	0
4880	5.49	-6.75	-0.64	987.08	-537.19	1536.914	0
4885	4.94	-6.75	-0.61	986.75	-536.88	1536.918	0
4890	5.19	-6.81	-0.67	986.88	-536.92	1536.924	0
4895	5.00	-6.73	-0.64	986.56	-537.12	1536.928	0
4900	5.33	-6.71	-0.63	986.90	-537.54	1536.933	0
4905	4.88	-6.80	-0.63	986.99	-536.95	1536.939	0
4910	4.89	-6.64	-0.54	986.99	-537.23	1536.943	0
4915	5.07	-6.66	-0.60	986.83	-536.93	1536.948	0
4920	5.01	-6.68	-0.59	986.83	-536.80	1536.953	0
4925	5.10	-6.71	-0.60	986.94	-537.14	1536.959	0
4930	5.15	-6.70	-0.58	986.77	-537.02	1536.963	0
4935	4.78	-6.78	-0.63	986.69	-536.92	1536.970	0
4940	4.78	-6.85	-0.67	986.67	-537.01	1536.973	0
4945	5.36	-6.66	-0.59	986.68	-536.98	1536.978	0
4950	5.08	-6.73	-0.65	986.63	-536.80	1536.983	0
4955	4.87	-6.71	-0.62	987.00	-536.83	1536.990	0
4960	4.87	-6.74	-0.58	986.84	-536.29	1536.993	0
4965	5.05	-6.81	-0.66	986.80	-536.77	1536.998	0
4970	4.98	-6.69	-0.60	987.05	-537.06	1537.003	0
4975	5.17	-6.68	-0.59	987.13	-537.30	1537.010	0
4980	4.46	-6.94	-0.69	986.73	-536.80	1537.013	0
4985	4.80	-6.71	-0.64	986.91	-536.87	1537.019	0
4990	5.42	-6.64	-0.63	986.94	-537.02	1537.023	0
4995	4.93	-6.72	-0.65	986.86	-536.76	1537.029	0
5000	4.87	-6.71	-0.61	986.90	-536.86	1537.033	0
5005	5.23	-6.60	-0.57	986.97	-536.86	1537.040	0
5010	4.96	-6.70	-0.62	987.14	-536.89	1537.043	0
5015	5.12	-6.63	-0.59	987.09	-536.91	1537.049	0
5020	5.04	-6.69	-0.61	986.99	-536.93	1537.054	0
5025	5.09	-6.68	-0.61	987.08	-536.84	1537.059	0
5030	5.06	-6.79	-0.66	986.85	-536.95	1537.064	0
5035	5.64	-6.57	-0.59	987.12	-536.91	1537.068	0
5040	4.94	-6.61	-0.56	986.63	-537.00	1537.074	0
5045	4.89	-6.67	-0.56	986.60	-536.94	1537.078	0
5050	4.85	-6.78	-0.64	986.60	-537.19	1537.083	0
5055	4.90	-6.79	-0.67	986.61	-537.15	1537.088	0
5060	5.31	-6.62	-0.58	986.79	-537.25	1537.093	0
5065	4.95	-6.63	-0.55	986.79	-537.02	1537.098	0
5070	5.50	-6.70	-0.66	986.79	-536.80	1537.104	0
5075	4.57	-6.77	-0.63	986.96	-536.58	1537.108	0
5080	4.91	-6.77	-0.63	986.82	-536.78	1537.113	0
5085	5.38	-6.76	-0.62	986.82	-536.71	1537.118	0
5090	4.45	-6.79	-0.65	986.86	-536.72	1537.125	0
5095	4.83	-6.72	-0.59	986.86	-536.75	1537.128	0
5100	4.86	-6.70	-0.57	986.74	-537.22	1537.134	0
5105	4.69	-6.66	-0.61	987.15	-537.12	1537.138	0
5110	5.16	-6.59	-0.57	987.02	-536.97	1537.143	0
5115	5.24	-6.59	-0.57	987.05	-536.85	1537.148	0
5120	5.04	-6.68	-0.59	986.59	-537.30	1537.155	0
5125	4.71	-6.69	-0.57	986.84	-536.95	1537.158	0
5130	5.18	-6.59	-0.57	986.88	-537.20	1537.164	0
5135	5.00	-6.70	-0.64	986.81	-537.35	1537.168	0
5140	4.70	-6.71	-0.66	987.27	-537.65	1537.175	0
5145	4.60	-6.69	-0.59	987.10	-537.13	1537.178	0
5150	5.16	-6.99	-0.80	986.76	-537.41	1537.186	0
5155	4.91	-6.77	-0.65	986.92	-536.90	1537.188	0
5160	4.95	-6.69	-0.62	986.96	-536.51	1537.194	0
5165	4.71	-6.75	-0.63	987.01	-536.73	1537.198	0
5170	4.71	-6.84	-0.66	986.90	-537.29	1537.204	0
5175	4.99	-6.71	-0.62	986.94	-536.92	1537.208	0
5180	5.14	-6.59	-0.55	986.84	-537.11	1537.214	0
5185	4.69	-6.77	-0.64	987.02	-536.78	1537.218	0
5190	5.22	-6.67	-0.60	986.94	-536.74	1537.223	0
5195	5.51	-6.62	-0.61	986.84	-536.69	1537.229	0
5200	5.12	-6.70	-0.62	986.86	-536.99	1537.233	0
5205	5.12	-6.70	-0.62	986.73	-537.00	1537.239	0
5210	5.02	-6.80	-0.65	986.98	-536.80	1537.243	0
5215	4.95	-6.72	-0.61	986.72	-536.70	1537.248	0
5220	4.97	-6.69	-0.60	986.73	-536.71	1537.253	0
5225	5.11	-6.62	-0.60	986.66	-537.62	1537.259	0
5230	5.24	-6.64	-0.58	986.62	-537.00	1537.263	0
5235	5.13	-6.55	-0.58	986.90	-536.92	1537.268	0
5240	5.08	-6.57	-0.57	986.80	-537.08	1537.273	0
5245	5.09	-6.74	-0.59	986.76	-536.81	1537.278	0
5250	5.12	-6.72	-0.64	986.84	-536.65	1537.283	0
5255	5.22	-6.51	-0.56	986.85	-537.15	1537.289	0
5260	5.19	-6.60	-0.57	986.81	-536.98	1537.293	0
5265	4.78	-6.68	-0.62	986.93	-537.39	1537.298	0
5270	5.17	-6.66	-0.64	986.96	-537.06	1537.303	0
5275	4.57	-6.87	-0.70	986.90	-537.23	1537.309	0
5280	5.03	-6.63	-0.61	987.07	-537.02	1537.313	0
5285	4.72	-6.77	-0.64	987.17	-537.12	1537.320	0
5290	5.26	-6.53	-0.55	986.84	-536.95	1537.323	0
5295	5.18	-6.64	-0.59	986.91	-536.72	1537.328	0
5300	5.37	-6.54	-0.56	986.81	-536.94	1537.333	0
5305	3.57	-6.87	-0.63	986.72	-536.64	1537.341	0
5310	4.76	-6.70	-0.61	986.95	-536.85	1537.343	0
5315	4.90	-6.77	-0.64	986.75	-536.67	1537.349	0
5320	4.93	-6.69	-0.63	986.94	-536.83	1537.353	0
5325	5.39	-6.65	-0.59	986.91	-536.79	1537.359	0
5330	4.70	-6.67	-0.59	987.09	-536.92	1537.364	0
5335	4.37	-6.74	-0.63	986.98	-536.82	1537.370	0
5340	5.21	-6.56	-0.55	986.86	-537.07	1537.373	0
5345	5.29	-6.58	-0.58	986.73	-536.62	1537.379	0
5350	4.65	-6.78	-0.64	986.94	-536.84	1537.383	0
5355	4.89	-6.56	-0.54	986.49	-536.77	1537.390	0
5360	4.91	-6.79	-0.66	986.98	-537.34	1537.393	0
5365	5.19	-6.56	-0.59	986.72	-536.91	1537.399	0
5370	4.98	-6.71	-0.64	987.01	-536.74	1537.403	0
5375	5.32	-6.66	-0.62	986.84	-536.93	1537.408	0
5380	4.94	-6.58	-0.56	986.84	-537.11	1537.414	0
5385	5.17	-6.75	-0.64	987.02	-536.88	1537.418	0
5390	4.86	-6.73	-0.66	986.88	-537.07	1537.424	0
5395	5.07	-6.47	-0.53	986.96	-537.19	1537.428	0
5400	5.12	-6.71	-0.63	987.03	-536.78	1537.433	0
5405	4.64	-6.71	-0.61	986.90	-536.98	1537.438	0
5410	4.95	-6.49	-0.58	986.90	-536.84	1537.444	0
5415	5.28	-6.55	-0.59	986.76	-536.75	1537.448	0
5420	5.24	-6.52	-0.54	987.00	-536.98	1537.453	0
5425	5.11	-6.62	-0.58	986.98	-537.00	1537.458	0
5430	5.18	-6.72	-0.68	987.21	-536.92	1537.464	0
5435	5.11	-6.61	-0.58	987.00	-537.09	1537.468	0
5440	5.65	-6.41	-0.54	987.01	-537.48	1537.475	0
5445	4.61	-6.79	-0.65	987.09	-537.07	1537.478	0
5450	5.10	-6.58	-0.58	987.59	-536.63	1537.484	0
5455	5.19	-6.62	-0.59	986.97	-536.77	1537.488	0
5460	5.50	-6.55	-0.57	987.22	-537.45	1537.494	0
5465	5.15	-6.63	-0.60	987.08	-536.97	1537.499	0
5470	6.72	-6.30	-0.50	987.24	-536.67	1537.506	0
5475	5.12	-6.65	-0.59	986.84	-536.74	1537.508	0
5480	4.64	-6.68	-0.57	986.72	-537.29	1537.515	0
5485	5.11	-6.67	-0.60	987.19	-536.87	1537.518	0
5490	4.79	-6.74	-0.61	986.77	-536.99	1537.524	0
5495	4.85	-6.58	-0.59	986.92	-537.05	1537.528	0
5500	5.12	-6.52	-0.55	987.15	-536.98	1537.533	0
5505	5.09	-6.56	-0.54	986.86	-537.18	1537.539	0
5510	5.13	-6.62	-0.63	986.92	-536.98	1537.543	0
5515	4.97	-6.58	-0.58	986.79	-537.13	1537.549	0
5520	5.34	-6.54	-0.58	986.94	-536.95	1537.553	0
5525	4.85	-6.71	-0.60	986.76	-537.16	1537.558	0
5530	4.95	-6.65	-0.60	986.97	-536.75	1537.563	0
5535	4.92	-6.76	-0.65	987.05	-536.76	1537.568	0
5540	4.79	-6.77	-0.64	987.06	-536.76	1537.573	0
5545	5.33	-6.70	-0.63	987.16	-536.80	1537.579	0
5550	5.17	-6.60	-0.58	986.84	-537.15	1537.583	0
5555	5.43	-6.63	-0.61	986.52	-537.16	1537.589	0
5560	4.89	-6.65	-0.59	986.67	-536.63	1537.593	0
5565	5.33	-6.73	-0.64	986.77	-536.72	1537.598	0
5570	4.99	-6.61	-0.62	986.96	-536.89	1537.603	0
5575	4.85	-6.78	-0.63	987.02	-536.69	1537.609	0
5580	5.05	-6.71	-0.64	986.86	-536.87	1537.613	0
5585	5.35	-6.64	-0.61	987.16	-536.82	1537.619	0
5590	5.31	-6.64	-0.62	987.07	-536.72	1537.623	0
5595	5.31	-6.59	-0.55	986.97	-536.93	1537.630	0
5600	5.21	-6.65	-0.59	986.86	-536.75	1537.633	0
5605	4.74	-6.75	-0.61	987.01	-537.03	1537.640	0
5610	4.93	-6.75	-0.66	986.92	-536.96	1537.643	0
5615	5.11	-6.71	-0.63	986.91	-536.80	1537.649	0
5620	5.20	-6.57	-0.58	987.07	-536.99	1537.653	0
5625	5.30	-6.72	-0.68	987.09	-537.04	1537.660	0
5630	5.12	-6.70	-0.62	986.89	-537.04	1537.663	0
5635	5.28	-6.57	-0.56	986.74	-537.18	1537.669	0
5640	5.30	-6.56	-0.58	986.75	-536.62	1537.673	0
5645	5.24	-6.59	-0.59	986.97	-537.00	1537.679	0
5650	5.12	-6.66	-0.63	986.99	-537.25	1537.685	0
5655	5.31	-6.66	-0.63	987.07	-537.08	1537.688	0
5660	5.06	-6.60	-0.59	986.89	-536.93	1537.693	0
5665	4.80	-6.66	-0.60	986.91	-537.30	1537.699	0
5670	4.79	-6.74	-0.63	986.99	-537.15	1537.704	0
5675	4.95	-6.54	-0.56	986.82	-537.24	1537.708	0
5680	4.92	-6.60	-0.59	986.60	-537.08	1537.713	0
5685	4.92	-6.64	-0.59	986.60	-537.12	1537.718	0
5690	5.02	-6.65	-0.61	987.13	-536.92	1537.724	0
5695	4.89	-6.65	-0.60	986.72	-537.20	1537.728	0
5700	4.97	-6.59	-0.56	987.00	-537.16	1537.734	0
5705	5.55	-6.50	-0.48	986.85	-536.82	1537.738	0
5710	5.64	-6.58	-0.60	986.66	-537.21	1537.744	0
5715	5.19	-6.67	-0.60	986.89	-537.06	1537.748	0
5720	4.85	-6.59	-0.55	986.49	-536.95	1537.755	0
5725	5.68	-6.50	-0.53	986.73	-537.07	1537.758	0
5730	4.84	-6.68	-0.59	986.63	-537.16	1537.763	0
5735	5.28	-6.70	-0.61	986.77	-537.08	1537.768	0
5740	5.02	-6.74	-0.65	986.74	-536.80	1537.774	0
5745	5.22	-6.66	-0.62	986.75	-537.43	1537.778	0
5750	4.93	-6.70	-0.62	986.93	-537.17	1537.784	0
5755	5.20	-6.68	-0.63	986.82	-536.98	1537.788	0
5760	4.41	-6.78	-0.60	986.59	-537.33	1537.795	0
5765	5.01	-6.58	-0.58	986.81	-537.10	1537.798	0
5770	4.68	-6.74	-0.67	987.08	-536.85	1537.805	0
5775	4.91	-6.61	-0.57	986.95	-536.87	1537.808	0
5780	5.40	-6.59	-0.61	986.69	-536.97	1537.814	0
5785	5.30	-6.55	-0.59	986.91	-537.22	1537.818	0
5790	5.39	-6.62	-0.60	986.83	-537.11	1537.824	0
5795	5.28	-6.58	-0.58	986.91	-536.98	1537.828	0
5800	5.31	-6.53	-0.53	986.82	-536.80	1537.835	0
5805	4.91	-6.70	-0.62	986.73	-536.82	1537.838	0
5810	5.08	-6.69	-0.60	986.81	-537.26	1537.845	0
5815	4.99	-6.69	-0.60	986.83	-536.80	1537.848	0
5820	5.05	-6.60	-0.59	986.73	-536.88	1537.854	0
5825	4.98	-6.61	-0.55	986.95	-537.21	1537.858	0
5830	5.18	-6.54	-0.52	986.23	-538.23	1537.866	0
5835	5.12	-6.60	-0.56	986.78	-537.49	1537.868	0
5840	5.00	-6.58	-0.58	987.20	-536.89	1537.874	0
5845	4.74	-6.73	-0.65	987.05	-536.98	1537.878	0
5850	4.87	-6.71	-0.59	986.83	-537.46	1537.886	0
5855	5.44	-6.51	-0.53	987.02	-537.10	1537.889	0
5860	5.07	-6.64	-0.56	987.14	-536.49	1537.893	0
5865	4.75	-6.81	-0.67	987.06	-536.86	1537.899	0
5870	4.98	-6.64	-0.60	986.97	-536.78	1537.903	0
5875	5.26	-6.63	-0.59	987.31	-536.86	1537.909	0
5880	5.17	-6.63	-0.61	986.88	-537.04	1537.913	0
5885	4.96	-6.74	-0.60	987.04	-536.90	1537.919	0
5890	5.29	-6.73	-0.65	987.00	-536.84	1537.923	0
5895	4.98	-6.73	-0.63	986.95	-537.22	1537.928	0
5900	4.79	-6.69	-0.60	986.96	-536.94	1537.933	0
5905	4.72	-6.71	-0.63	986.96	-537.20	1537.940	0
5910	5.05	-6.60	-0.57	987.07	-536.94	1537.943	0
5915	5.03	-6.67	-0.59	987.10	-537.04	1537.948	0
5920	5.23	-6.61	-0.56	986.80	-536.97	1537.953	0
5925	5.76	-6.40	-0.53	987.24	-537.00	1537.960	0
5930	5.33	-6.52	-0.55	987.14	-537.03	1537.963	0
5935	4.64	-6.80	-0.62	986.82	-536.33	1537.970	0
5940	5.32	-6.69	-0.63	986.98	-537.03	1537.973	0
5945	5.15	-6.68	-0.62	987.08	-536.98	1537.979	0
5950	5.09	-6.65	-0.60	987.00	-537.11	1537.984	0
5955	4.35	-6.70	-0.64	986.68	-536.81	1537.991	0
5960	4.98	-6.66	-0.59	987.18	-537.07	1537.993	0
5965	4.71	-6.78	-0.63	987.20	-536.95	1537.999	0
5970	5.60	-6.53	-0.56	987.05	-536.99	1538.004	0
5975	5.19	-6.51	-0.53	986.99	-537.13	1538.009	0
5980	4.90	-6.63	-0.58	987.11	-536.80	1538.013	0
5985	4.14	-6.97	-0.75	987.04	-536.37	1538.020	0
5990	5.27	-6.65	-0.62	987.43	-537.03	1538.023	0
5995	5.08	-6.65	-0.59	986.85	-537.08	1538.029	0
6000	5.41	-6.59	-0.56	987.04	-537.10	1538.033	0
6005	5.19	-6.62	-0.60	987.08	-537.11	1538.039	0
6010	4.95	-6.57	-0.55	986.99	-536.61	1538.044	0
6015	4.60	-6.83	-0.66	987.04	-536.57	1538.048	0
6020	4.92	-6.65	-0.58	987.13	-537.04	1538.053	0
6025	5.07	-6.61	-0.59	987.14	-536.90	1538.058	0
6030	4.72	-6.68	-0.61	987.13	-537.45	1538.065	0
6035	5.27	-6.62	-0.60	987.00	-537.20	1538.068	0
6040	5.17	-6.67	-0.62	986.69	-537.08	1538.073	0
6045	4.95	-6.62	-0.56	986.61	-536.91	1538.078	0
6050	5.21	-6.58	-0.55	986.81	-536.91	1538.084	0
6055	5.21	-6.55	-0.55	987.03	-536.86	1538.088	0
6060	5.42	-6.65	-0.61	986.87	-537.20	1538.093	0
6065	5.29	-6.49	-0.53	987.01	-536.92	1538.098	0
6070	5.38	-6.61	-0.60	987.11	-536.67	1538.105	0
6075	5.12	-6.64	-0.59	987.17	-537.00	1538.108	0
6080	5.06	-6.74	-0.61	987.14	-536.76	1538.115	0
6085	5.10	-6.80	-0.66	987.06	-536.96	1538.118	0
6090	4.85	-6.71	-0.60	987.16	-536.80	1538.124	0
6095	4.82	-6.74	-0.65	987.26	-536.82	1538.128	0
6100	5.23	-6.60	-0.56	987.20	-536.84	1538.135	0
6105	5.01	-6.60	-0.56	987.00	-536.84	1538.138	0
6110	4.76	-6.70	-0.61	987.25	-536.92	1538.144	0
6115	4.94	-6.79	-0.67	986.83	-536.79	1538.149	0
6120	4.94	-6.65	-0.60	986.84	-536.86	1538.154	0
6125	4.79	-6.68	-0.60	986.94	-537.28	1538.158	0
6130	4.95	-6.60	-0.60	987.24	-536.98	1538.164	0
6135	5.19	-6.58	-0.57	986.94	-536.75	1538.168	0
6140	4.92	-6.68	-0.59	986.63	-536.97	1538.174	0
6145	4.64	-6.68	-0.60	986.82	-536.95	1538.179	0
6150	6.20	-6.63	-0.70	986.80	-535.98	1538.186	0
6155	4.95	-6.64	-0.59	986.77	-536.91	1538.188	0
6160	4.72	-6.62	-0.57	986.90	-536.89	1538.193	0
6165	5.07	-6.66	-0.61	987.06	-536.80	1538.198	0
6170	5.14	-6.60	-0.59	987.10	-536.90	1538.203	0
6175	5.10	-6.74	-0.65	987.07	-536.65	1538.209	0
6180	5.03	-6.73	-0.62	986.87	-536.83	1538.213	0
6185	4.93	-6.68	-0.59	987.21	-536.73	1538.219	0
6190	4.78	-6.76	-0.64	986.94	-536.55	1538.223	0
6195	4.77	-6.74	-0.60	986.74	-536.76	1538.228	0
6200	4.95	-6.72	-0.60	987.04	-536.62	1538.233	0
6205	4.91	-6.80	-0.64	987.14	-536.85	1538.238	0
6210	5.23	-6.66	-0.57	987.02	-536.80	1538.243	0
6215	5.46	-6.66	-0.60	986.93	-536.87	1538.249	0
6220	4.88	-6.75	-0.60	987.14	-536.53	1538.253	0
6225	5.12	-6.73	-0.63	987.01	-536.84	1538.258	0
6230	4.87	-6.72	-0.59	986.94	-536.90	1538.263	0
6235	5.36	-6.63	-0.59	986.83	-536.76	1538.270	0
6240	4.57	-6.85	-0.66	987.14	-536.82	1538.273	0
6245	4.69	-6.87	-0.69	987.10	-536.87	1538.279	0
6250	4.99	-6.75	-0.64	987.08	-536.81	1538.283	0
6255	4.73	-6.76	-0.61	987.05	-536.88	1538.290	0
6260	5.09	-6.73	-0.62	987.03	-537.11	1538.293	0
6265	5.00	-6.68	-0.64	986.80	-537.01	1538.300	0
6270	5.25	-6.61	-0.56	986.99	-537.05	1538.303	0
6275	5.52	-6.61	-0.59	986.86	-537.02	1538.309	0
6280	5.06	-6.62	-0.60	986.73	-537.17	1538.313	0
6285	4.98	-6.63	-0.56	986.99	-537.40	1538.320	0
6290	4.95	-6.78	-0.66	986.86	-536.89	1538.323	0
6295	5.39	-6.59	-0.56	986.74	-536.90	1538.329	0
6300	4.88	-6.63	-0.57	986.90	-536.98	1538.333	0
6305	5.06	-6.62	-0.60	987.02	-537.23	1538.338	0
6310	5.86	-6.51	-0.57	986.88	-537.11	1538.344	0
6315	5.32	-6.64	-0.59	987.14	-537.00	1538.349	0
6320	4.93	-6.75	-0.60	986.91	-537.16	1538.354	0
6325	4.61	-6.93	-0.69	986.90	-537.06	1538.358	0
6330	5.08	-6.68	-0.60	987.06	-536.95	1538.363	0
6335	5.10	-6.64	-0.59	986.82	-536.74	1538.368	0
6340	4.58	-6.77	-0.62	986.61	-537.02	1538.374	0
6345	5.10	-6.65	-0.58	986.87	-536.90	1538.378	0
6350	5.07	-6.73	-0.66	986.83	-537.10	1538.383	0
6355	4.95	-6.68	-0.60	986.97	-537.29	1538.388	0
6360	4.59	-6.86	-0.65	986.89	-536.97	1538.395	0
6365	5.13	-6.66	-0.60	986.86	-537.19	1538.398	0
6370	5.02	-6.60	-0.60	987.04	-537.04	1538.405	0
6375	5.34	-6.58	-0.60	986.86	-536.97	1538.408	0
6380	4.81	-6.64	-0.56	986.91	-537.09	1538.413	0
6385	5.34	-6.44	-0.54	987.04	-537.16	1538.418	0
6390	5.19	-6.71	-0.61	986.96	-537.15	1538.425	0
6395	5.08	-6.60	-0.54	986.83	-536.86	1538.428	0
6400	4.63	-6.66	-0.56	986.85	-537.00	1538.433	0
6405	5.05	-6.72	-0.62	986.88	-537.03	1538.438	0
6410	5.04	-6.71	-0.60	986.64	-537.16	1538.444	0
6415	5.10	-6.72	-0.61	986.84	-536.97	1538.448	0
6420	5.22	-6.59	-0.54	986.46	-537.04	1538.455	0
6425	5.12	-6.62	-0.59	986.70	-536.76	1538.458	0
6430	4.81	-6.92	-0.71	986.54	-536.93	1538.464	0
6435	5.40	-6.59	-0.61	986.79	-536.99	1538.468	0
6440	4.71	-6.75	-0.54	986.20	-536.75	1538.476	0
6445	4.84	-6.65	-0.57	986.57	-536.78	1538.478	0
6450	5.22	-6.63	-0.59	986.30	-536.88	1538.485	0
6455	5.28	-6.61	-0.59	986.43	-536.96	1538.488	0
6460	4.82	-6.77	-0.63	986.56	-536.94	1538.494	0
6465	4.55	-6.72	-0.59	986.74	-536.71	1538.498	0
6470	4.76	-6.67	-0.58	986.71	-536.19	1538.505	0
6475	4.82	-6.73	-0.62	986.67	-536.85	1538.508	0
6480	4.91	-6.59	-0.59	986.64	-536.95	1538.513	0
6485	5.12	-6.76	-0.66	986.65	-536.56	1538.518	0
6490	4.68	-6.72	-0.60	986.91	-536.81	1538.523	0
6495	5.32	-6.57	-0.59	986.76	-536.58	1538.529	0
6500	4.71	-6.77	-0.66	987.02	-536.41	1538.533	0
6505	5.17	-6.80	-0.65	986.72	-536.79	1538.539	0
6510	5.04	-6.66	-0.59	986.68	-536.64	1538.543	0
6515	4.99	-6.81	-0.65	987.03	-536.45	1538.548	0
6520	4.98	-6.64	-0.61	986.20	-535.50	1538.553	0
6525	5.24	-6.46	-0.60	986.50	-537.97	1538.559	0
6530	5.11	-6.84	-0.61	987.26	-536.16	1538.563	0
6535	5.03	-6.78	-0.62	986.96	-536.61	1538.570	0
6540	4.85	-6.88	-0.67	986.81	-537.09	1538.573	0
6545	4.75	-6.67	-0.62	986.82	-536.84	1538.578	0
6550	4.57	-6.82	-0.70	987.24	-536.65	1538.583	0
6555	5.02	-6.75	-0.65	986.87	-536.60	1538.589	0
6560	5.45	-6.65	-0.63	986.84	-537.36	1538.593	0
6565	4.73	-6.92	-0.63	986.30	-537.19	1538.600	0
6570	5.28	-6.59	-0.62	986.83	-537.29	1538.603	0
6575	4.83	-6.74	-0.64	986.80	-537.03	1538.609	0
6580	4.87	-6.74	-0.66	986.90	-537.00	1538.613	0
6585	5.62	-6.51	-0.56	986.90	-536.73	1538.620	0
6590	5.19	-6.63	-0.59	986.65	-536.95	1538.623	0
6595	5.08	-6.58	-0.54	987.88	-536.81	1538.631	0
6600	4.85	-6.76	-0.63	986.98	-536.68	1538.633	0
6605	5.17	-6.73	-0.63	986.96	-537.07	1538.639	0
6610	4.71	-6.72	-0.64	986.95	-536.57	1538.643	0
6615	4.60	-6.91	-0.61	986.77	-536.21	1538.650	0
6620	5.21	-6.54	-0.57	987.07	-537.28	1538.654	0
6625	4.74	-6.77	-0.67	987.33	-536.51	1538.659	0
6630	5.09	-6.73	-0.64	987.13	-536.82	1538.664	0
6635	4.73	-6.79	-0.66	987.62	-536.82	1538.671	0
6640	5.07	-6.75	-0.64	986.86	-536.71	1538.673	0
6645	5.38	-6.71	-0.66	986.99	-536.60	1538.678	0
6650	5.12	-6.64	-0.63	986.92	-537.07	1538.683	0
6655	5.30	-6.55	-0.57	987.06	-536.74	1538.689	0
6660	4.80	-6.57	-0.58	986.78	-537.25	1538.693	0
6665	4.97	-6.67	-0.60	986.94	-537.01	1538.698	0
6670	4.83	-6.69	-0.62	987.21	-536.59	1538.704	0
6675	4.90	-6.62	-0.63	987.15	-536.92	1538.708	0
6680	4.86	-6.72	-0.59	987.02	-536.70	1538.713	0
6685	5.19	-6.73	-0.62	987.01	-537.20	1538.718	0
6690	4.89	-6.58	-0.59	987.18	-537.03	1538.724	0
6695	4.94	-6.62	-0.60	986.95	-536.97	1538.728	0
6700	4.64	-6.72	-0.63	986.84	-537.12	1538.734	0
6705	5.52	-6.63	-0.62	986.77	-537.05	1538.738	0
6710	5.32	-6.68	-0.65	987.00	-536.82	1538.744	0
6715	4.95	-6.80	-0.66	986.90	-537.08	1538.748	0
6720	4.86	-6.69	-0.60	986.89	-537.27	1538.755	0
6725	5.03	-6.60	-0.57	986.99	-536.67	1538.758	0
6730	4.87	-6.78	-0.66	986.78	-536.95	1538.764	0
6735	4.70	-6.83	-0.67	987.14	-536.79	1538.768	0
6740	4.73	-6.65	-0.57	986.70	-536.66	1538.774	0
6745	5.18	-6.63	-0.60	986.46	-536.82	1538.778	0
6750	5.64	-6.66	-0.69	986.80	-536.82	1538.786	0
6755	5.06	-6.70	-0.63	986.75	-536.75	1538.788	0
6760	5.29	-6.54	-0.56	986.76	-536.73	1538.794	0
6765	4.91	-6.71	-0.62	986.92	-536.85	1538.798	0
6770	5.48	-6.53	-0.57	987.01	-536.94	1538.804	0
6775	4.97	-6.62	-0.59	986.96	-537.14	1538.808	0
6780	4.38	-6.80	-0.60	986.92	-536.99	1538.816	0
6785	5.08	-6.67	-0.60	987.19	-536.83	1538.819	0
6790	4.80	-6.70	-0.59	986.84	-537.30	1538.823	0
6795	5.00	-6.62	-0.58	986.90	-536.92	1538.828	0
6800	5.26	-6.58	-0.56	986.88	-536.79	1538.834	0
6805	4.48	-6.73	-0.63	986.86	-536.73	1538.839	0
6810	4.78	-6.77	-0.67	986.70	-536.95	1538.844	0
6815	5.30	-6.59	-0.56	987.04	-536.67	1538.849	0
6820	4.81	-6.79	-0.64	986.87	-536.87	1538.853	0
6825	4.74	-6.74	-0.62	986.75	-537.07	1538.858	0
6830	4.69	-6.70	-0.61	986.71	-537.10	1538.863	0
6835	4.83	-6.68	-0.60	986.54	-536.96	1538.869	0
6840	5.09	-6.68	-0.61	986.72	-536.88	1538.873	0
6845	5.03	-6.69	-0.62	986.82	-537.13	1538.878	0
6850	5.06	-6.64	-0.58	987.16	-536.74	1538.882	0
6855	4.55	-6.76	-0.62	986.91	-537.03	1538.889	0
6860	5.11	-6.56	-0.52	986.77	-536.62	1538.893	0
6865	5.47	-6.45	-0.49	986.62	-536.89	1538.898	0
6870	4.61	-6.66	-0.57	986.75	-536.86	1538.903	0
6875	5.29	-6.57	-0.53	986.96	-536.97	1538.910	0
6880	5.07	-6.48	-0.53	986.93	-536.96	1538.913	0
6885	5.02	-6.58	-0.56	986.99	-536.69	1538.919	0
6890	4.98	-6.68	-0.63	986.94	-536.90	1538.923	0
6895	5.31	-6.59	-0.57	986.70	-536.72	1538.929	0
6900	5.03	-6.66	-0.59	986.92	-536.60	1538.933	0
6905	4.87	-6.70	-0.60	987.12	-536.50	1538.939	0
6910	4.81	-6.85	-0.67	986.89	-536.91	1538.943	0
6915	4.46	-6.74	-0.64	986.64	-536.81	1538.950	0
6920	5.01	-6.70	-0.63	986.98	-536.82	1538.953	0
6925	5.29	-6.57	-0.57	987.41	-536.90	1538.959	0
6930	5.05	-6.72	-0.63	986.99	-537.09	1538.963	0
6935	5.29	-6.58	-0.56	987.13	-536.77	1538.970	0
6940	5.14	-6.53	-0.55	987.08	-536.84	1538.973	0
6945	4.47	-6.76	-0.63	987.03	-536.86	1538.979	0
6950	4.92	-6.76	-0.63	987.07	-536.87	1538.984	0
6955	4.86	-6.67	-0.58	986.86	-536.63	1538.988	0
6960	4.82	-6.61	-0.57	987.03	-536.63	1538.993	0
6965	5.15	-6.71	-0.62	987.07	-536.64	1538.998	0
6970	5.14	-6.72	-0.64	986.95	-536.93	1539.004	0
6975	5.09	-6.65	-0.60	986.91	-537.07	1539.008	0
6980	4.78	-6.78	-0.65	986.87	-536.40	1539.013	0
6985	4.84	-6.67	-0.62	987.13	-537.00	1539.018	0
6990	5.33	-6.46	-0.52	986.92	-536.47	1539.025	0
6995	4.89	-6.52	-0.54	987.20	-536.81	1539.028	0
7000	5.05	-6.72	-0.62	987.13	-536.66	1539.033	0
7005	4.81	-6.64	-0.59	986.93	-536.44	1539.038	0
7010	4.83	-6.52	-0.55	986.95	-536.53	1539.045	0
7015	5.82	-6.38	-0.47	987.03	-536.42	1539.048	0
7020	5.12	-6.67	-0.55	987.34	-536.58	1539.055	0
7025	5.01	-6.62	-0.58	987.05	-536.74	1539.058	0
7030	5.15	-6.58	-0.57	986.99	-536.75	1539.064	0
7035	5.13	-6.60	-0.55	987.08	-536.70	1539.068	0
7040	5.08	-6.64	-0.58	987.24	-536.72	1539.074	0
7045	5.40	-6.46	-0.49	987.01	-536.63	1539.078	0
7050	5.43	-6.51	-0.55	985.87	-537.53	1539.085	0
7055	4.62	-6.56	-0.55	985.91	-537.35	1539.088	0
7060	4.93	-6.53	-0.55	985.91	-537.19	1539.094	0
7065	4.85	-6.49	-0.54	985.81	-537.66	1539.099	0
7070	5.31	-6.52	-0.59	985.76	-537.45	1539.103	0
7075	5.13	-6.47	-0.51	985.91	-537.55	1539.108	0
7080	4.85	-6.53	-0.55	985.75	-537.50	1539.113	0
7085	5.09	-6.48	-0.54	986.06	-537.79	1539.118	0
7090	5.49	-6.45	-0.56	985.55	-537.86	1539.123	0
7095	4.75	-6.57	-0.56	985.79	-537.51	1539.128	0
7100	5.13	-6.50	-0.55	985.69	-537.30	1539.133	0
7105	4.95	-6.64	-0.56	985.60	-537.58	1539.139	0
7110	4.95	-6.69	-0.63	985.74	-537.90	1539.143	0
7115	5.48	-6.46	-0.56	985.72	-537.86	1539.149	0
7120	4.98	-6.58	-0.59	985.66	-537.70	1539.153	0
7125	4.69	-6.69	-0.63	985.93	-537.65	1539.158	0
7130	4.67	-6.67	-0.62	986.26	-537.52	1539.163	0
7135	4.79	-6.58	-0.55	985.78	-537.65	1539.168	0
7140	4.93	-6.58	-0.56	985.85	-537.64	1539.173	0
7145	4.67	-6.63	-0.59	986.08	-537.38	1539.180	0
7150	5.05	-6.53	-0.56	986.15	-537.79	1539.183	0
7155	5.08	-6.63	-0.60	985.80	-537.54	1539.189	0
7160	4.20	-6.73	-0.60	985.97	-538.10	1539.193	0
7165	5.50	-6.22	-0.41	984.98	-538.23	1539.200	0
7170	5.02	-6.39	-0.52	984.99	-539.03	1539.203	0
7175	4.87	-6.51	-0.56	984.88	-538.65	1539.209	0
7180	4.84	-6.51	-0.57	984.89	-538.99	1539.213	0
7185	6.00	-6.21	-0.53	982.94	-540.93	1539.221	0
7190	5.03	-6.39	-0.58	983.12	-540.79	1539.223	0
7195	4.69	-6.42	-0.57	983.69	-540.68	1539.231	0
7200	4.93	-6.41	-0.56	983.12	-540.45	1539.233	0
7205	4.96	-6.09	-0.46	980.73	-542.70	1539.239	0
7210	4.83	-6.07	-0.52	979.21	-544.30	1539.243	0
7215	5.03	-6.00	-0.49	979.00	-544.65	1539.248	0
7220	4.78	-6.05	-0.50	978.86	-544.64	1539.253	0
7225	4.83	-5.80	-0.47	976.02	-547.32	1539.258	0
7230	4.38	-5.11	-0.36	968.06	-555.79	1539.263	0
7235	4.69	-4.91	-0.32	967.73	-556.09	1539.268	0
7240	4.73	-4.96	-0.31	967.35	-556.12	1539.275	0
7245	4.78	-4.85	-0.27	966.77	-557.21	1539.278	0
7250	4.17	-4.35	-0.21	960.11	-563.61	1539.283	0
7255	4.31	-4.35	-0.25	959.44	-564.26	1539.288	0
7260	4.87	-4.22	-0.16	959.18	-564.32	1539.295	0
7265	4.71	-4.20	-0.17	959.33	-564.81	1539.298	0
7270	4.16	-3.43	-0.11	951.59	-573.44	1539.305	0
7275	3.99	-3.41	-0.07	951.28	-573.96	1539.307	0
7280	3.36	-3.74	-0.21	950.93	-573.69	1539.315	0
7285	3.86	-3.47	-0.11	950.79	-574.04	1539.318	0
7290	3.32	-2.90	0.02	944.48	-580.08	1539.324	0
7295	3.63	-2.73	-0.00	943.03	-581.99	1539.328	0
7300	4.01	-2.54	0.09	942.64	-582.12	1539.335	0
7305	3.85	-2.60	0.08	942.95	-582.27	1539.338	0
7310	3.68	-2.27	0.13	938.84	-586.31	1539.344	0
7315	3.43	-2.19	0.11	935.83	-589.06	1539.348	0
7320	3.64	-1.83	0.24	935.78	-589.65	1539.354	0
7325	3.41	-2.03	0.13	935.85	-589.52	1539.358	0
7330	3.14	-1.90	0.16	933.56	-591.60	1539.364	0
7335	3.68	-1.65	0.22	930.61	-594.70	1539.369	0
7340	3.72	-1.52	0.25	930.72	-594.77	1539.373	0
7345	3.42	-1.53	0.22	930.64	-595.03	1539.378	0
7350	3.28	-1.49	0.19	929.82	-595.37	1539.383	0
7355	3.72	-1.29	0.24	928.67	-596.66	1539.389	0
7360	3.10	-1.40	0.31	928.44	-596.77	1539.393	0
7365	3.03	-1.20	0.28	928.40	-597.08	1539.400	0
7370	3.04	-1.44	0.21	927.86	-597.57	1539.403	0
7375	2.99	-0.76	0.34	922.30	-603.64	1539.408	0
7380	3.07	-0.70	0.38	921.58	-603.96	1539.413	0
7385	2.56	-0.84	0.26	921.60	-604.67	1539.420	0
7390	3.27	-0.63	0.45	921.84	-604.38	1539.423	0
7395	3.36	-0.20	0.46	915.90	-609.90	1539.428	0
7400	3.16	-0.11	0.45	914.50	-610.95	1539.433	0
7405	2.77	-0.08	0.42	914.08	-611.55	1539.439	0
7410	3.50	0.04	0.48	914.26	-611.79	1539.443	0
7415	2.27	0.36	0.48	909.22	-616.81	1539.450	0
7420	2.36	0.40	0.50	909.10	-616.46	1539.453	0
7425	2.43	0.52	0.55	909.35	-616.31	1539.460	0
7430	2.78	0.50	0.64	908.68	-616.68	1539.463	0
7435	3.49	0.60	0.42	907.23	-619.98	1539.471	0
7440	2.33	0.49	0.51	906.74	-619.15	1539.473	0
7445	2.98	0.83	0.61	906.70	-619.29	1539.479	0
7450	2.76	0.74	0.63	906.85	-619.41	1539.483	0
7455	2.44	0.51	0.50	906.13	-619.91	1539.489	0
7460	2.32	0.81	0.60	905.48	-620.07	1539.493	0
7465	2.68	0.90	0.64	905.66	-620.63	1539.499	0
7470	2.42	0.78	0.58	905.56	-620.49	1539.503	0
7475	2.59	0.78	0.56	904.96	-620.68	1539.509	0
7480	2.69	0.78	0.61	904.41	-621.53	1539.514	0
7485	3.15	1.08	0.64	904.29	-621.56	1539.518	0
7490	2.67	0.84	0.55	904.56	-621.75	1539.523	0
7495	2.34	0.98	0.66	904.21	-622.24	1539.528	0
7500	2.67	1.09	0.65	903.17	-623.08	1539.533	0
7505	2.22	0.84	0.57	903.39	-622.54	1539.538	0
7510	2.60	1.05	0.60	903.14	-623.17	1539.543	0
7515	2.50	1.20	0.71	902.75	-622.99	1539.548	0
7520	2.06	1.21	0.66	901.24	-624.72	1539.555	0
7525	2.39	1.17	0.60	901.26	-625.03	1539.558	0
7530	2.71	1.29	0.64	901.44	-624.98	1539.563	0
7535	2.94	1.36	0.70	901.16	-625.32	1539.568	0
7540	1.72	1.29	0.62	900.10	-626.48	1539.575	0
7545	2.86	1.47	0.76	899.98	-626.52	1539.578	0
7550	2.79	1.42	0.75	900.11	-626.17	1539.585	0
7555	2.22	1.36	0.69	899.95	-626.28	1539.588	0
7560	2.34	1.48	0.73	900.13	-626.67	1539.594	0
7565	2.55	1.42	0.70	900.07	-626.55	1539.598	0
7570	2.86	1.45	0.74	899.96	-626.15	1539.604	0
7575	2.46	1.40	0.70	899.95	-626.64	1539.608	0
7580	2.12	1.54	0.70	898.39	-628.18	1539.614	0
7585	2.40	1.63	0.70	897.42	-629.30	1539.618	0
7590	2.27	1.66	0.70	897.21	-629.93	1539.624	0
7595	2.20	1.64	0.72	897.18	-629.42	1539.628	0
7600	2.33	1.64	0.73	896.84	-629.76	1539.633	0
7605	2.20	1.60	0.72	897.04	-629.58	1539.639	0
7610	2.29	1.68	0.80	896.80	-629.39	1539.643	0
7615	2.10	1.53	0.71	896.68	-629.27	1539.649	0
7620	2.14	1.60	0.71	896.80	-629.42	1539.654	0
7625	2.55	1.69	0.72	896.94	-629.86	1539.659	0
7630	1.85	1.57	0.68	896.70	-629.81	1539.663	0
7635	2.06	1.59	0.75	896.68	-629.51	1539.669	0
7640	2.31	1.57	0.75	896.49	-629.73	1539.673	0
7645	2.74	1.82	0.81	896.82	-629.84	1539.678	0
7650	2.14	1.70	0.67	897.07	-629.59	1539.683	0
7655	2.41	1.63	0.68	896.73	-630.04	1539.689	0
7660	2.14	1.70	0.68	896.81	-630.03	1539.693	0
7665	2.07	1.69	0.72	896.59	-630.05	1539.698	0
7670	2.05	1.66	0.65	896.46	-629.76	1539.703	0
7675	1.97	1.85	0.75	896.40	-629.80	1539.710	0
7680	2.59	1.74	0.69	896.44	-629.96	1539.713	0
7685	2.39	1.71	0.75	896.33	-630.26	1539.719	0
7690	2.35	1.73	0.70	896.37	-629.90	1539.723	0
7695	2.54	1.76	0.73	896.58	-629.87	1539.729	0
7700	2.36	1.79	0.75	896.47	-630.12	1539.733	0
7705	2.33	1.57	0.55	896.73	-629.85	1539.740	0
7710	1.92	1.78	0.76	896.42	-630.19	1539.743	0
7715	1.87	1.77	0.69	896.47	-630.02	1539.750	0
7720	2.34	1.77	0.78	896.51	-629.99	1539.753	0
7725	2.67	1.70	0.76	896.49	-630.12	1539.759	0
7730	2.05	1.82	0.74	896.55	-630.03	1539.763	0
7735	2.45	1.81	0.70	896.72	-629.75	1539.769	0
7740	2.23	1.76	0.70	896.57	-630.03	1539.773	0
7745	2.57	1.79	0.76	896.49	-630.23	1539.779	0
7750	2.67	1.82	0.70	896.50	-630.12	1539.783	0
7755	2.16	1.75	0.72	896.33	-630.25	1539.789	0
7760	1.82	1.56	0.64	896.47	-629.90	1539.793	0
7765	2.34	1.80	0.76	896.63	-630.55	1539.799	0
7770	2.16	1.76	0.78	896.73	-630.55	1539.804	0
7775	2.30	1.72	0.72	896.60	-630.14	1539.809	0
7780	2.55	1.80	0.74	896.51	-630.55	1539.813	0
7785	2.26	1.79	0.74	896.65	-630.45	1539.818	0
7790	2.20	1.82	0.73	896.45	-630.61	1539.824	0
7795	2.43	1.73	0.80	896.65	-630.61	1539.828	0
7800	2.23	1.69	0.75	896.49	-630.17	1539.834	0
7805	2.46	1.75	0.76	896.61	-630.31	1539.838	0
7810	2.51	1.82	0.72	896.31	-630.41	1539.843	0
7815	2.33	1.80	0.76	896.23	-630.67	1539.848	0
7820	2.19	1.80	0.74	896.18	-630.23	1539.853	0
7825	2.10	1.81	0.78	896.38	-630.25	1539.858	0
7830	2.43	1.80	0.81	896.09	-630.53	1539.864	0
7835	2.40	1.75	0.74	896.19	-630.71	1539.868	0
7840	2.17	1.75	0.74	896.00	-630.57	1539.873	0
7845	2.07	1.68	0.67	896.09	-630.34	1539.878	0
7850	2.67	1.74	0.71	896.25	-630.86	1539.885	0
7855	2.41	1.85	0.78	896.15	-630.40	1539.888	0
7860	2.14	1.73	0.64	896.25	-630.44	1539.894	0
7865	2.73	1.85	0.74	896.14	-630.55	1539.898	0
7870	2.41	1.71	0.67	896.31	-630.18	1539.905	0
7875	2.17	1.76	0.75	896.02	-630.32	1539.908	0
7880	1.73	1.69	0.72	896.13	-630.11	1539.915	0
7885	2.32	1.74	0.79	896.14	-630.20	1539.918	0
7890	2.39	1.74	0.73	895.85	-630.53	1539.924	0
7895	2.29	1.70	0.70	895.79	-630.82	1539.928	0
7900	2.18	1.76	0.77	895.80	-630.97	1539.935	0
7905	2.07	1.69	0.70	896.14	-630.68	1539.938	0
7910	2.17	1.72	0.74	896.08	-630.52	1539.944	0
7915	2.24	1.78	0.76	895.62	-630.67	1539.948	0
7920	1.61	1.72	0.78	895.70	-631.64	1539.956	0
7925	2.21	1.79	0.76	895.72	-630.76	1539.958	0
7930	2.45	1.84	0.82	895.82	-631.07	1539.964	0
7935	2.27	1.81	0.82	895.80	-630.54	1539.968	0
7940	2.74	1.81	0.76	895.86	-630.74	1539.973	0
7945	2.77	1.87	0.81	895.87	-630.90	1539.978	0
7950	2.05	1.69	0.76	895.88	-630.52	1539.983	0
7955	1.93	1.71	0.76	895.98	-630.72	1539.989	0
7960	2.22	1.69	0.75	895.95	-630.52	1539.993	0
7965	1.82	1.58	0.70	896.14	-630.31	1539.999	0
7970	2.24	1.79	0.82	895.77	-630.85	1540.003	0
7975	2.14	1.75	0.82	896.09	-630.65	1540.008	0
7980	2.46	1.81	0.76	895.90	-630.70	1540.013	0
7985	2.11	1.75	0.76	895.58	-630.58	1540.019	0
7990	2.55	1.81	0.81	895.91	-630.68	1540.023	0
7995	1.89	1.75	0.73	895.82	-630.97	1540.028	0
8000	2.21	1.82	0.72	895.69	-630.72	1540.033	0
8005	2.33	1.85	0.80	895.68	-630.78	1540.039	0
8010	2.46	1.87	0.75	895.68	-630.58	1540.043	0
8015	2.72	1.86	0.76	895.87	-630.11	1540.050	0
8020	2.60	1.86	0.74	895.82	-630.62	1540.053	0
8025	2.17	1.75	0.74	895.83	-630.72	1540.059	0
8030	2.31	1.83	0.71	895.71	-630.94	1540.063	0
8035	2.51	1.92	0.80	895.52	-631.09	1540.069	0
8040	2.30	1.85	0.82	895.65	-630.66	1540.073	0
8045	2.27	1.51	0.69	895.19	-629.77	1540.081	0
8050	2.29	1.83	0.79	895.77	-630.81	1540.083	0
8055	2.43	1.83	0.77	895.66	-630.75	1540.089	0
8060	2.43	1.84	0.79	895.77	-630.79	1540.093	0
8065	2.45	1.85	0.82	895.56	-630.92	1540.099	0
8070	1.96	1.75	0.73	895.64	-630.55	1540.103	0
8075	1.99	1.87	0.82	895.15	-631.14	1540.109	0
8080	2.09	1.91	0.81	894.75	-632.03	1540.113	0
8085	3.05	1.99	0.96	894.55	-631.24	1540.121	0
8090	2.19	1.95	0.84	894.64	-632.10	1540.123	0
8095	2.30	1.95	0.85	894.53	-632.22	1540.129	0
8100	2.31	1.95	0.75	893.78	-632.85	1540.134	0
8105	2.01	2.02	0.81	893.68	-633.03	1540.139	0
8110	2.13	2.00	0.83	893.64	-632.72	1540.143	0
8115	2.40	2.04	0.80	893.67	-633.12	1540.148	0
8120	2.82	2.14	0.84	893.55	-632.97	1540.154	0
8125	2.23	2.05	0.77	893.87	-633.17	1540.158	0
8130	1.92	1.99	0.72	892.79	-633.74	1540.163	0
8135	2.23	2.07	0.82	892.63	-633.79	1540.168	0
8140	2.25	2.08	0.80	892.36	-634.05	1540.174	0
8145	1.88	2.00	0.71	892.51	-633.83	1540.178	0
8150	1.87	2.19	0.85	890.81	-635.62	1540.183	0
8155	2.58	2.36	0.87	890.40	-635.97	1540.188	0
8160	1.96	2.27	0.86	890.83	-635.90	1540.195	0
8165	2.08	2.29	0.88	890.50	-636.08	1540.198	0
8170	2.04	2.45	0.87	887.84	-638.35	1540.204	0
8175	1.83	2.42	0.84	887.31	-639.17	1540.208	0
8180	1.59	2.43	0.84	887.52	-638.77	1540.215	0
8185	2.30	2.51	0.88	887.57	-638.89	1540.218	0
8190	1.46	2.50	0.88	886.05	-640.00	1540.224	0
8195	2.53	2.76	0.91	885.38	-640.97	1540.228	0
8200	1.75	2.62	0.84	885.06	-640.84	1540.234	0
8205	2.21	2.70	0.90	885.32	-640.81	1540.239	0
8210	2.22	2.96	0.84	882.08	-642.89	1540.246	0
8215	1.58	3.05	0.98	881.38	-644.94	1540.248	0
8220	2.01	3.12	1.00	881.41	-645.26	1540.254	0
8225	1.48	2.98	0.93	881.08	-645.05	1540.258	0
8230	1.67	3.34	1.05	878.60	-647.68	1540.264	0
8235	2.08	3.64	1.17	875.19	-650.66	1540.269	0
8240	2.05	3.63	1.12	874.91	-650.97	1540.273	0
8245	1.53	3.59	1.10	875.32	-650.91	1540.278	0
8250	1.42	3.61	1.11	874.72	-651.33	1540.283	0
8255	1.26	3.95	1.14	871.51	-655.27	1540.289	0
8260	1.35	3.98	1.15	871.09	-655.48	1540.293	0
8265	1.50	4.03	1.19	871.20	-655.55	1540.299	0
8270	1.58	4.03	1.15	871.01	-655.33	1540.303	0
8275	1.85	4.20	1.22	869.39	-657.19	1540.308	0
8280	1.66	4.24	1.20	869.04	-657.74	1540.313	0
8285	1.73	4.31	1.15	869.07	-657.73	1540.318	0
8290	1.44	4.24	1.18	869.08	-657.59	1540.323	0
8295	0.69	4.11	1.16	868.87	-657.96	1540.330	0
8300	1.78	4.23	1.22	868.81	-657.95	1540.333	0
8305	1.44	4.21	1.21	868.70	-658.08	1540.339	0
8310	1.20	4.18	1.18	868.66	-658.10	1540.343	0
8315	0.95	4.34	1.11	866.92	-660.21	1540.349	0
8320	1.46	4.56	1.24	865.91	-661.18	1540.353	0
8325	1.08	4.48	1.16	865.87	-661.00	1540.359	0
8330	0.78	4.46	1.16	865.59	-661.47	1540.363	0
8335	0.95	4.54	1.17	865.18	-661.53	1540.368	0
8340	1.46	4.78	1.20	863.99	-663.68	1540.373	0
8345	2.48	4.91	1.26	863.60	-662.06	1540.381	0
8350	1.18	4.70	1.22	863.49	-663.75	1540.384	0
8355	1.24	4.70	1.19	863.37	-663.94	1540.388	0
8360	1.62	4.83	1.27	862.77	-664.17	1540.393	0
8365	1.47	4.80	1.28	862.62	-664.66	1540.398	0
8370	1.83	4.92	1.33	862.61	-664.81	1540.404	0
8375	1.19	4.83	1.23	862.45	-664.62	1540.408	0
8380	1.27	4.94	1.22	861.70	-665.56	1540.415	0
8385	1.16	4.96	1.24	861.69	-665.90	1540.418	0
8390	1.02	4.96	1.23	861.82	-665.56	1540.423	0
8395	1.41	4.96	1.24	861.62	-665.29	1540.428	0
8400	1.16	4.93	1.19	861.72	-665.56	1540.435	0
8405	1.21	4.93	1.14	861.79	-665.54	1540.438	0
8410	1.25	4.98	1.26	861.56	-665.91	1540.444	0
8415	1.24	4.95	1.25	861.55	-666.12	1540.448	0
8420	1.50	5.22	1.29	858.92	-668.23	1540.455	0
8425	1.38	5.26	1.26	858.43	-669.15	1540.458	0
8430	1.24	5.22	1.34	858.55	-668.77	1540.464	0
8435	1.05	5.09	1.23	858.62	-668.78	1540.469	0
8440	1.35	5.17	1.28	857.48	-669.66	1540.474	0
8445	1.20	5.37	1.32	856.35	-670.84	1540.478	0
8450	1.31	5.37	1.39	856.14	-670.86	1540.483	0
8455	1.37	5.37	1.38	856.35	-671.16	1540.488	0
8460	0.86	5.37	1.29	856.06	-671.66	1540.494	0
8465	0.67	5.41	1.32	854.70	-673.23	1540.499	0
8470	1.40	5.57	1.35	854.37	-673.06	1540.503	0
8475	1.02	5.54	1.29	853.94	-673.31	1540.509	0
8480	1.13	5.53	1.29	854.26	-673.63	1540.513	0
8485	0.72	5.65	1.36	852.43	-675.16	1540.518	0
8490	1.03	5.73	1.36	851.93	-675.43	1540.523	0
8495	1.05	5.75	1.32	852.01	-675.76	1540.529	0
8500	1.82	5.80	1.40	852.54	-675.56	1540.533	0
8505	1.10	5.74	1.33	851.60	-676.21	1540.539	0
8510	1.22	5.84	1.36	850.75	-676.32	1540.543	0
8515	0.51	5.74	1.25	850.52	-676.91	1540.550	0
8520	0.65	5.79	1.33	850.76	-676.77	1540.553	0
8525	1.38	5.99	1.43	848.71	-679.15	1540.559	0
8530	1.04	6.12	1.45	847.91	-679.49	1540.563	0
8535	0.83	6.13	1.45	847.82	-679.96	1540.569	0
8540	0.88	6.10	1.38	848.39	-679.91	1540.573	0
8545	0.93	6.24	1.45	847.52	-680.34	1540.579	0
8550	0.24	6.12	1.41	846.95	-681.01	1540.583	0
8555	0.72	5.96	1.43	846.95	-680.71	1540.589	0
8560	0.74	6.16	1.44	846.73	-681.01	1540.594	0
8565	0.68	6.32	1.48	846.43	-681.77	1540.599	0
8570	1.12	6.32	1.48	846.07	-682.06	1540.603	0
8575	0.79	6.22	1.49	846.32	-681.99	1540.609	0
8580	1.15	6.23	1.56	845.74	-682.22	1540.614	0
8585	0.91	6.48	1.50	845.43	-682.84	1540.618	0
8590	0.18	6.53	1.48	842.48	-686.12	1540.623	0
8595	0.56	6.53	1.54	841.98	-686.22	1540.627	0
8600	1.18	6.65	1.50	842.15	-686.35	1540.634	0
8605	0.28	6.51	1.47	841.91	-686.45	1540.638	0
8610	0.53	6.59	1.56	839.14	-688.83	1540.643	0
8615	0.72	6.79	1.54	838.97	-689.36	1540.648	0
8620	0.25	6.77	1.51	838.90	-689.43	1540.654	0
8625	0.06	6.80	1.49	838.91	-689.02	1540.658	0
8630	0.31	7.14	1.58	834.76	-693.41	1540.664	0
8635	0.45	7.28	1.56	833.48	-694.15	1540.668	0
8640	0.21	7.30	1.50	833.62	-694.11	1540.675	0
8645	0.07	7.19	1.53	833.47	-694.47	1540.678	0
8650	0.02	7.31	1.55	831.74	-696.53	1540.685	0
8655	-0.04	7.37	1.54	831.66	-696.72	1540.688	0
8660	-0.45	7.33	1.51	831.66	-697.10	1540.694	0
8665	0.28	7.49	1.52	831.27	-696.42	1540.698	0
8670	0.09	7.55	1.58	829.64	-698.62	1540.704	0
8675	0.39	7.61	1.56	829.35	-698.76	1540.708	0
8680	-0.16	7.47	1.56	829.25	-698.96	1540.714	0
8685	0.27	7.55	1.59	828.85	-698.83	1540.718	0
8690	0.01	7.60	1.55	828.42	-699.71	1540.724	0
8695	-0.43	7.49	1.60	828.35	-700.07	1540.728	0
8700	0.17	7.50	1.63	828.49	-700.24	1540.734	0
8705	0.41	7.52	1.71	828.44	-700.39	1540.738	0
8710	0.42	7.57	1.71	827.33	-701.36	1540.744	0
8715	0.15	7.65	1.66	825.95	-702.20	1540.749	0
8720	0.31	7.56	1.71	826.38	-701.94	1540.754	0
8725	-0.24	7.56	1.64	825.89	-702.28	1540.758	0
8730	0.18	7.77	1.67	825.80	-702.74	1540.763	0
8735	0.22	7.78	1.64	824.92	-703.81	1540.769	0
8740	0.07	7.75	1.68	824.74	-703.29	1540.773	0
8745	0.37	7.72	1.70	824.67	-703.32	1540.780	0
8750	0.31	7.81	1.75	824.56	-703.95	1540.783	0
8755	-0.10	7.79	1.63	823.90	-704.45	1540.789	0
8760	-0.12	7.76	1.69	823.76	-704.71	1540.793	0
8765	0.28	7.83	1.70	823.63	-704.72	1540.799	0
8770	0.01	7.82	1.64	823.74	-704.83	1540.803	0
8775	0.20	8.18	1.69	820.29	-708.38	1540.809	0
8780	0.31	8.19	1.71	819.66	-708.85	1540.813	0
8785	-0.04	8.13	1.60	819.04	-708.96	1540.820	0
8790	-0.20	8.16	1.66	819.42	-708.79	1540.823	0
8795	-0.43	8.13	1.69	818.53	-709.89	1540.829	0
8800	-0.44	8.23	1.68	818.60	-710.07	1540.833	0
8805	0.04	8.24	1.70	818.75	-709.86	1540.839	0
8810	-0.08	8.22	1.71	818.28	-710.00	1540.843	0
8815	-0.08	8.27	1.71	817.65	-710.78	1540.849	0
8820	-0.04	8.35	1.70	817.16	-711.16	1540.854	0
8825	0.09	8.47	1.69	817.10	-711.80	1540.858	0
8830	0.12	8.29	1.71	817.02	-711.17	1540.863	0
8835	-0.26	8.46	1.71	815.52	-712.60	1540.869	0
8840	0.11	8.70	1.71	813.07	-715.43	1540.873	0
8845	0.27	8.69	1.75	812.97	-715.42	1540.878	0
8850	-0.19	8.68	1.70	812.70	-715.42	1540.884	0
8855	0.35	8.74	1.74	812.45	-716.21	1540.888	0
8860	-0.89	8.85	1.69	809.00	-719.43	1540.893	0
8865	-0.39	8.97	1.72	808.88	-719.73	1540.897	0
8870	0.21	8.92	1.77	808.66	-719.67	1540.905	0
8875	-0.18	8.95	1.76	808.70	-719.67	1540.908	0
8880	-0.40	9.20	1.83	805.41	-722.94	1540.915	0
8885	-0.66	9.15	1.77	805.54	-722.90	1540.918	0
8890	-0.87	9.17	1.73	805.56	-723.35	1540.923	0
8895	-0.54	9.04	1.77	805.39	-723.29	1540.928	0
8900	-0.86	9.64	1.85	800.67	-728.09	1540.935	0
8905	-0.64	9.58	1.83	800.39	-728.12	1540.938	0
8910	-0.11	9.60	1.85	800.33	-728.32	1540.944	0
8915	-1.15	9.39	1.80	800.38	-728.26	1540.948	0
8920	-1.86	9.52	1.76	798.32	-730.12	1540.956	0
8925	-0.95	9.81	1.80	798.25	-730.48	1540.958	0
8930	0.13	9.84	1.81	798.05	-730.14	1540.965	0
8935	-0.51	9.74	1.84	798.02	-730.78	1540.968	0
8940	-0.41	10.00	1.89	796.09	-733.15	1540.974	0
8945	-0.59	10.06	1.87	794.19	-734.93	1540.979	0
8950	-0.58	10.14	1.89	794.37	-734.98	1540.984	0
8955	-0.97	10.07	1.84	794.21	-734.88	1540.988	0
8960	-0.42	10.20	1.94	793.10	-735.93	1540.994	0
8965	-1.00	10.20	1.95	791.34	-738.28	1540.999	0
8970	-1.25	10.24	1.82	791.11	-738.29	1541.003	0
8975	-1.32	10.30	1.89	791.05	-738.29	1541.008	0
8980	-1.01	10.49	1.87	788.90	-740.39	1541.013	0
8985	-0.99	10.83	1.95	784.44	-744.84	1541.019	0
8990	-1.03	10.91	1.93	784.08	-745.03	1541.023	0
8995	-1.02	10.93	1.92	784.09	-745.45	1541.028	0
9000	-1.25	10.87	1.92	783.94	-745.64	1541.033	0
9005	-1.20	11.11	1.97	781.84	-747.87	1541.039	0
9010	-1.09	11.07	1.97	781.95	-747.79	1541.043	0
9015	-0.88	11.02	2.02	781.78	-747.83	1541.049	0
9020	-1.31	10.94	2.01	781.71	-748.01	1541.053	0
9025	-1.21	11.28	1.99	778.49	-751.16	1541.058	0
9030	-0.89	11.42	2.09	777.71	-752.19	1541.063	0
9035	-1.10	11.22	2.04	777.31	-752.44	1541.069	0
9040	-0.68	11.28	2.17	777.53	-752.22	1541.073	0
9045	-1.26	11.41	2.10	776.73	-753.21	1541.079	0
9050	-0.58	11.47	2.14	776.42	-753.24	1541.083	0
9055	-0.91	11.39	2.04	776.26	-753.77	1541.090	0
9060	-1.41	11.40	2.04	776.37	-753.54	1541.093	0
9065	-1.49	11.69	2.10	773.24	-756.49	1541.099	0
9070	-1.08	11.83	2.11	772.13	-757.86	1541.104	0
9075	-1.37	11.71	2.10	772.28	-757.90	1541.109	0
9080	-1.34	11.74	2.18	772.07	-757.81	1541.113	0
9085	-1.49	11.78	2.19	770.42	-759.08	1541.119	0
9090	-1.76	11.85	2.19	769.98	-759.89	1541.123	0
9095	-1.79	11.79	2.17	769.70	-760.03	1541.129	0
9100	-1.56	11.88	2.17	769.94	-760.12	1541.133	0
9105	-1.65	11.90	2.21	769.84	-760.29	1541.139	0
9110	-1.02	11.97	2.22	769.89	-760.27	1541.143	0
9115	-1.43	12.01	2.19	768.99	-761.04	1541.149	0
9120	-1.85	12.01	2.20	767.57	-762.27	1541.154	0
9125	-1.60	12.00	2.27	767.45	-762.15	1541.158	0
9130	-1.15	12.01	2.32	767.28	-762.34	1541.164	0
9135	-1.77	12.06	2.21	766.70	-762.57	1541.168	0
9140	-1.25	12.23	2.33	765.31	-764.27	1541.173	0
9145	-1.48	12.13	2.28	765.29	-764.26	1541.178	0
9150	-1.81	12.17	2.27	764.94	-764.51	1541.183	0
9155	-1.28	12.29	2.28	765.28	-764.54	1541.188	0
9160	-1.93	12.29	2.23	764.31	-765.58	1541.194	0
9165	-1.70	12.29	2.25	764.14	-765.81	1541.198	0
9170	-1.57	12.41	2.23	763.91	-765.73	1541.204	0
9175	-1.61	12.37	2.22	763.88	-765.83	1541.208	0
9180	-1.86	12.45	2.28	762.03	-768.06	1541.215	0
9185	-1.82	12.47	2.29	761.89	-767.71	1541.218	0
9190	-1.59	12.46	2.28	761.69	-767.80	1541.224	0
9195	-1.94	12.48	2.24	761.64	-768.31	1541.228	0
9200	-2.15	12.81	2.30	758.61	-771.38	1541.235	0
9205	-1.43	12.86	2.36	758.62	-770.99	1541.238	0
9210	-1.70	12.84	2.28	757.95	-770.67	1541.246	0
9215	-2.02	12.80	2.22	758.27	-771.36	1541.248	0
9220	-2.59	12.82	2.20	757.68	-771.78	1541.254	0
9225	-1.65	13.00	2.32	756.55	-772.89	1541.259	0
9230	-1.92	12.94	2.33	756.66	-773.59	1541.264	0
9235	-1.65	13.01	2.33	756.69	-773.43	1541.269	0
9240	-1.72	13.03	2.36	756.38	-773.34	1541.273	0
9245	-1.71	13.12	2.33	755.57	-774.54	1541.278	0
9250	-2.27	13.02	2.37	755.96	-774.59	1541.283	0
9255	-1.93	13.02	2.41	755.68	-774.68	1541.289	0
9260	-1.89	13.09	2.41	755.43	-775.10	1541.293	0
9265	-1.64	13.28	2.43	753.80	-776.32	1541.298	0
9270	-1.65	13.19	2.45	753.49	-776.75	1541.303	0
9275	-2.39	13.21	2.33	753.34	-776.95	1541.310	0
9280	-1.93	13.35	2.34	753.22	-777.16	1541.313	0
9285	-2.27	13.26	2.39	752.16	-777.97	1541.318	0
9290	-2.42	13.36	2.37	751.91	-778.15	1541.323	0
9295	-2.85	13.40	2.33	752.15	-778.06	1541.330	0
9300	-2.25	13.36	2.41	751.54	-778.29	1541.333	0
9305	-1.97	13.55	2.40	749.99	-779.77	1541.339	0
9310	-2.22	13.60	2.38	749.87	-779.97	1541.343	0
9315	-1.59	13.51	2.37	749.80	-779.73	1541.350	0
9320	-2.23	13.46	2.49	749.38	-779.99	1541.353	0
9325	-2.07	13.94	2.58	747.06	-784.30	1541.361	0
9330	-2.20	13.81	2.47	746.97	-783.53	1541.363	0
9335	-2.18	13.83	2.48	746.64	-783.95	1541.369	0
9340	-1.72	13.89	2.43	746.54	-783.78	1541.373	0
9345	-1.75	14.04	2.50	744.69	-785.55	1541.379	0
9350	-2.54	14.15	2.51	742.24	-788.27	1541.383	0
9355	-2.47	14.08	2.53	742.57	-788.23	1541.389	0
9360	-2.85	14.09	2.49	742.55	-788.44	1541.394	0
9365	-2.10	14.25	2.64	741.60	-788.58	1541.398	0
9370	-2.08	14.40	2.60	740.21	-790.12	1541.403	0
9375	-2.69	14.35	2.52	740.29	-790.38	1541.408	0
9380	-2.17	14.33	2.64	740.03	-790.35	1541.414	0
9385	-2.55	14.38	2.59	739.16	-791.16	1541.418	0
9390	-2.80	14.65	2.60	736.26	-794.41	1541.423	0
9395	-2.75	14.66	2.63	735.78	-794.35	1541.428	0
9400	-2.88	14.64	2.65	736.36	-794.40	1541.434	0
9405	-2.08	14.78	2.70	736.05	-795.08	1541.438	0
9410	-2.55	14.78	2.63	735.95	-795.18	1541.443	0
9415	-2.07	14.86	2.64	736.00	-795.15	1541.448	0
9420	-2.53	15.13	2.57	732.85	-797.80	1541.454	0
9425	-2.63	15.01	2.64	732.69	-798.04	1541.458	0
9430	-2.39	15.05	2.65	732.62	-798.36	1541.464	0
9435	-2.08	15.12	2.68	732.61	-798.50	1541.468	0
9440	-2.49	15.20	2.72	730.47	-800.61	1541.474	0
9445	-1.74	15.35	2.76	729.56	-801.33	1541.478	0
9450	-2.97	15.32	2.70	729.35	-801.76	1541.484	0
9455	-2.68	15.25	2.78	729.27	-801.51	1541.488	0
9460	-3.44	15.55	2.65	725.92	-804.42	1541.496	0
9465	-2.69	15.47	2.77	726.32	-804.32	1541.498	0
9470	-2.33	15.56	2.85	725.99	-804.45	1541.504	0
9475	-3.05	15.62	2.71	726.22	-804.89	1541.508	0
9480	-2.69	15.58	2.82	724.48	-805.83	1541.514	0
9485	-3.29	15.66	2.71	723.72	-806.73	1541.518	0
9490	-3.24	15.66	2.76	723.72	-806.88	1541.524	0
9495	-2.78	15.75	2.78	723.89	-807.26	1541.528	0
9500	-2.60	15.84	2.83	722.39	-808.21	1541.534	0
9505	-2.75	15.95	2.86	721.78	-809.23	1541.539	0
9510	-2.82	15.99	2.83	721.71	-809.55	1541.543	0
9515	-2.81	15.90	2.83	721.70	-809.40	1541.549	0
9520	-3.31	16.00	2.75	721.45	-809.72	1541.553	0
9525	-2.64	16.10	2.84	720.39	-810.49	1541.558	0
9530	-2.79	16.09	2.75	720.45	-810.56	1541.563	0
9535	-2.97	16.03	2.83	720.34	-810.74	1541.569	0
9540	-2.92	16.06	2.84	719.97	-811.10	1541.573	0
9545	-2.81	16.16	2.81	719.13	-812.09	1541.578	0
9550	-2.77	16.18	2.82	719.01	-811.87	1541.583	0
9555	-2.72	16.18	2.85	718.99	-812.07	1541.589	0
9560	-2.83	16.16	2.88	719.06	-812.25	1541.593	0
9565	-2.55	16.36	2.91	716.97	-813.63	1541.598	0
9570	-3.16	16.30	2.85	716.92	-813.87	1541.603	0
9575	-2.93	16.32	2.92	716.58	-814.34	1541.610	0
9580	-3.12	16.31	2.91	716.63	-814.47	1541.613	0
9585	-2.99	16.49	2.85	714.30	-816.25	1541.619	0
9590	-3.03	16.44	2.99	713.66	-817.00	1541.623	0
9595	-4.09	16.34	2.86	713.86	-816.72	1541.631	0
9600	-3.20	16.59	2.93	713.48	-817.29	1541.633	0
9605	-3.36	16.69	2.94	712.37	-818.80	1541.639	0
9610	-2.85	16.87	2.96	710.77	-819.83	1541.643	0
9615	-2.81	16.95	2.96	710.55	-820.03	1541.649	0
9620	-3.23	16.85	2.90	710.35	-820.35	1541.654	0
9625	-3.84	17.15	2.92	707.44	-823.56	1541.661	0
9630	-3.31	17.17	3.03	707.33	-823.54	1541.663	0
9635	-3.04	16.98	3.04	707.45	-823.32	1541.668	0
9640	-2.81	16.97	3.07	707.15	-823.78	1541.673	0
9645	-3.44	17.09	2.98	706.87	-823.92	1541.678	0
9650	-3.21	17.28	3.02	705.21	-825.41	1541.683	0
9655	-3.17	17.32	2.99	705.04	-825.94	1541.688	0
9660	-3.98	17.24	2.98	704.79	-826.17	1541.694	0
9665	-3.31	17.39	3.05	704.83	-825.91	1541.698	0
9670	-3.53	17.50	3.01	703.04	-827.18	1541.703	0
9675	-3.17	17.39	3.06	702.71	-828.10	1541.708	0
9680	-3.14	17.30	3.08	702.75	-828.05	1541.715	0
9685	-3.33	17.41	3.05	702.82	-827.81	1541.718	0
9690	-3.82	17.90	3.04	697.76	-832.30	1541.724	0
9695	-3.65	17.93	3.04	696.61	-833.94	1541.728	0
9700	-3.26	17.97	3.11	696.71	-834.17	1541.735	0
9705	-3.55	17.97	3.09	696.44	-834.16	1541.738	0
9710	-2.99	18.18	3.09	694.08	-836.04	1541.745	0
9715	-3.43	18.14	3.09	694.31	-836.35	1541.748	0
9720	-2.78	18.31	3.15	694.45	-836.41	1541.754	0
9725	-3.44	18.30	3.09	694.50	-836.81	1541.758	0
9730	-3.41	18.38	3.14	692.65	-838.28	1541.764	0
9735	-2.72	18.57	3.12	692.14	-838.71	1541.768	0
9740	-3.54	18.39	3.08	691.94	-838.76	1541.774	0
9745	-3.04	18.48	3.13	692.07	-839.02	1541.778	0
9750	-3.55	18.82	3.12	689.55	-841.65	1541.786	0
9755	-3.33	18.79	3.13	689.23	-842.08	1541.789	0
9760	-3.33	18.70	3.18	688.67	-842.19	1541.794	0
9765	-3.31	18.82	3.17	688.90	-842.23	1541.798	0
9770	-3.17	18.90	3.22	686.96	-844.42	1541.804	0
9775	-3.27	19.35	3.23	683.29	-848.45	1541.808	0
9780	-3.21	19.37	3.26	682.69	-848.58	1541.813	0
9785	-2.85	19.29	3.29	682.98	-848.51	1541.819	0
9790	-3.46	19.46	3.22	681.96	-849.25	1541.824	0
9795	-2.19	19.58	3.33	680.99	-850.70	1541.828	0
9800	-3.83	19.64	3.19	680.58	-851.13	1541.833	0
9805	-3.14	19.56	3.26	680.64	-850.96	1541.838	0
9810	-3.21	19.55	3.25	680.56	-850.91	1541.843	0
9815	-2.86	19.61	3.31	679.53	-852.23	1541.849	0
9820	-3.01	19.70	3.27	679.14	-852.13	1541.853	0
9825	-3.06	19.67	3.25	679.43	-852.25	1541.859	0
9830	-3.33	19.73	3.26	679.34	-852.33	1541.863	0
9835	-2.98	19.78	3.26	678.52	-853.32	1541.869	0
9840	-3.47	19.78	3.21	678.43	-853.56	1541.873	0
9845	-3.03	19.82	3.23	678.09	-853.57	1541.878	0
9850	-2.79	19.78	3.30	677.88	-853.50	1541.883	0
9855	-3.16	19.72	3.28	677.98	-853.55	1541.890	0
9860	-3.50	19.83	3.26	677.86	-853.73	1541.893	0
9865	-3.80	19.78	3.24	677.91	-853.83	1541.899	0
9870	-2.78	19.87	3.30	677.93	-853.88	1541.903	0
9875	-1.26	19.93	3.42	676.96	-854.93	1541.911	0
9880	-2.71	19.99	3.32	676.95	-855.35	1541.913	0
9885	-2.83	19.88	3.31	676.90	-855.53	1541.919	0
9890	-2.84	19.89	3.32	676.76	-855.37	1541.923	0
9895	-4.05	19.97	3.25	676.70	-855.30	1541.931	0
9900	-3.49	19.95	3.24	676.88	-855.46	1541.933	0
9905	-2.97	19.94	3.28	675.69	-856.50	1541.939	0
9910	-2.81	20.11	3.34	674.42	-857.51	1541.943	0
9915	-2.37	20.22	3.37	674.05	-857.52	1541.949	0
9920	-2.98	20.20	3.32	674.15	-857.97	1541.953	0
9925	-2.85	20.20	3.31	674.20	-857.82	1541.959	0
9930	-2.94	20.24	3.33	673.16	-858.97	1541.964	0
9935	-2.67	20.27	3.34	673.16	-858.53	1541.968	0
9940	-3.33	20.22	3.28	673.17	-858.97	1541.973	0
9945	-2.76	20.22	3.34	673.21	-859.14	1541.978	0
9950	-3.55	20.32	3.20	673.18	-858.99	1541.984	0
9955	-2.70	20.36	3.30	673.07	-859.12	1541.988	0
9960	-2.86	20.38	3.30	672.29	-859.84	1541.994	0
9965	-2.81	20.45	3.30	672.45	-860.07	1541.998	0
9970	-2.89	20.37	3.32	671.99	-860.14	1542.005	0
9975	-3.29	20.47	3.26	671.75	-860.13	1542.008	0
9980	-3.07	20.51	3.28	671.55	-861.41	1542.014	0
9985	-3.82	20.48	3.25	671.00	-861.32	1542.018	0
9990	-2.18	20.58	3.44	670.94	-861.81	1542.024	0
9995	-2.90	20.50	3.34	671.10	-861.59	1542.028	0
10000	-3.69	20.56	3.28	670.35	-862.59	1542.035	0
10005	-2.61	20.64	3.35	669.88	-862.64	1542.038	0
10010	-2.89	20.59	3.37	669.40	-863.86	1542.046	0
10015	-3.27	20.59	3.30	669.66	-862.89	1542.048	0
10020	-2.78	20.75	3.35	668.86	-863.31	1542.054	0
10025	-3.09	20.70	3.34	668.68	-863.48	1542.058	0
10030	-3.57	20.73	3.21	668.03	-863.87	1542.065	0
10035	-3.54	20.66	3.27	668.40	-863.75	1542.068	0
10040	-4.22	20.65	3.27	667.15	-864.60	1542.076	0
10045	-2.64	20.83	3.37	667.55	-865.02	1542.078	0
10050	-2.47	20.89	3.37	667.51	-865.01	1542.084	0
10055	-2.95	20.92	3.36	667.36	-865.17	1542.088	0
10060	-3.63	20.91	3.30	666.79	-865.35	1542.094	0
10065	-3.17	21.00	3.31	666.25	-866.44	1542.098	0
10070	-3.08	21.05	3.33	665.93	-866.07	1542.103	0
10075	-3.02	21.01	3.34	666.20	-866.66	1542.109	0
10080	-3.40	20.99	3.33	666.16	-866.22	1542.113	0
10085	-2.46	21.10	3.39	665.85	-866.44	1542.120	0
10090	-2.77	21.04	3.38	666.07	-866.42	1542.123	0
10095	-2.86	21.08	3.32	665.90	-866.42	1542.128	0
10100	-2.85	20.94	3.39	665.63	-866.38	1542.133	0
10105	-1.92	21.01	3.44	665.79	-866.54	1542.140	0
10110	-2.46	21.01	3.41	665.70	-866.33	1542.143	0
10115	-2.52	21.05	3.40	665.95	-866.80	1542.148	0
10120	-2.22	21.05	3.42	665.97	-866.82	1542.153	0
10125	-2.66	21.10	3.36	664.18	-868.43	1542.158	0
10130	-2.84	21.20	3.38	663.97	-868.69	1542.163	0
10135	-3.59	21.20	3.31	663.97	-868.94	1542.169	0
10140	-2.61	21.30	3.39	663.94	-869.15	1542.173	0
10145	-3.28	21.43	3.31	662.69	-869.64	1542.180	0
10150	-2.77	21.33	3.38	662.71	-870.31	1542.183	0
10155	-3.10	21.35	3.35	662.70	-870.16	1542.189	0
10160	-2.56	21.39	3.36	662.80	-870.27	1542.194	0
10165	-2.40	21.46	3.38	662.65	-870.37	1542.199	0
10170	-3.24	21.33	3.31	662.63	-870.39	1542.203	0
10175	-2.73	21.43	3.37	662.70	-870.50	1542.209	0
10180	-2.90	21.51	3.31	662.79	-870.65	1542.213	0
10185	-2.89	21.47	3.32	662.26	-871.03	1542.219	0
10190	-2.20	21.69	3.40	661.85	-871.70	1542.224	0
10195	-2.56	21.64	3.34	661.61	-871.40	1542.229	0
10200	-2.22	21.68	3.44	661.70	-871.78	1542.233	0
10205	-2.10	21.61	3.45	661.41	-871.94	1542.238	0
10210	-2.32	21.72	3.39	660.37	-872.38	1542.243	0
10215	-2.66	21.71	3.36	660.74	-872.57	1542.248	0
10220	-2.42	21.77	3.42	660.49	-872.69	1542.253	0
10225	-2.91	21.69	3.36	660.20	-872.94	1542.258	0
10230	-2.36	21.90	3.39	659.35	-873.78	1542.265	0
10235	-2.17	21.84	3.42	659.47	-873.80	1542.268	0
10240	-1.97	21.90	3.43	659.41	-873.92	1542.273	0
10245	-1.89	21.95	3.37	659.50	-874.23	1542.278	0
10250	-2.35	21.80	3.41	659.23	-873.93	1542.284	0
10255	-2.84	21.78	3.39	659.33	-874.10	1542.288	0
10260	-3.26	21.91	3.27	659.40	-874.07	1542.295	0
10265	-2.26	21.91	3.39	659.24	-874.11	1542.298	0
10270	-2.53	21.87	3.39	659.23	-874.20	1542.304	0
10275	-3.02	21.88	3.35	659.32	-874.32	1542.308	0
10280	-2.00	21.98	3.47	658.66	-874.65	1542.314	0
10285	-2.52	22.03	3.40	658.31	-874.99	1542.318	0
10290	-3.09	21.87	3.32	657.76	-874.73	1542.326	0
10295	-2.85	21.95	3.35	658.04	-875.31	1542.328	0
10300	-2.05	22.05	3.45	658.01	-875.31	1542.334	0
10305	-2.57	22.00	3.38	657.93	-874.98	1542.338	0
10310	-4.13	21.65	3.28	657.73	-875.50	1542.346	0
10315	-3.78	21.67	3.39	657.85	-875.36	1542.348	0
10320	-2.65	21.95	3.38	658.07	-875.31	1542.354	0
10325	-2.93	21.94	3.37	657.98	-875.19	1542.358	0
10330	-2.95	21.89	3.38	657.88	-875.24	1542.364	0
10335	-2.86	21.82	3.37	658.04	-875.03	1542.369	0
10340	-3.22	21.97	3.40	657.72	-875.68	1542.373	0
10345	-2.67	22.12	3.40	657.17	-876.15	1542.378	0
10350	-2.51	22.03	3.41	656.91	-876.57	1542.383	0
10355	-2.07	22.03	3.47	657.00	-876.51	1542.389	0
10360	-2.19	22.13	3.45	656.74	-876.64	1542.393	0
10365	-1.87	22.10	3.48	656.94	-876.48	1542.399	0
10370	-2.28	21.96	3.45	656.68	-876.75	1542.403	0
10375	-2.37	21.99	3.46	656.54	-876.89	1542.408	0
10380	-2.23	22.06	3.51	656.63	-876.87	1542.413	0
10385	-3.33	22.22	3.39	654.86	-878.73	1542.419	0
10390	-3.43	22.18	3.44	654.71	-878.86	1542.423	0
10395	-3.29	22.16	3.51	654.90	-878.40	1542.430	0
10400	-3.09	22.12	3.47	654.55	-878.85	1542.433	0
10405	-3.41	22.09	3.44	654.75	-878.95	1542.439	0
10410	-3.04	22.17	3.51	654.66	-878.94	1542.443	0
10415	-3.14	22.20	3.44	653.74	-880.86	1542.451	0
10420	-3.41	22.25	3.40	653.50	-880.04	1542.453	0
10425	-3.07	22.26	3.47	653.56	-879.96	1542.459	0
10430	-3.20	22.36	3.47	653.53	-880.04	1542.463	0
10435	-2.76	22.41	3.43	653.58	-879.89	1542.469	0
10440	-2.50	22.45	3.43	653.47	-880.04	1542.474	0
10445	-2.76	22.39	3.40	653.12	-880.00	1542.479	0
10450	-2.78	22.35	3.40	652.99	-880.03	1542.484	0
10455	-2.74	22.44	3.40	652.69	-880.64	1542.489	0
10460	-2.70	22.60	3.39	652.15	-881.42	1542.493	0
10465	-2.31	22.54	3.44	652.07	-881.63	1542.498	0
10470	-2.48	22.46	3.41	652.18	-881.37	1542.503	0
10475	-2.41	22.45	3.43	652.36	-881.43	1542.508	0
10480	-2.31	22.50	3.44	652.14	-881.52	1542.513	0
10485	-1.95	22.55	3.46	652.13	-881.28	1542.518	0
10490	-2.96	22.47	3.38	652.27	-881.35	1542.523	0
10495	-2.17	22.54	3.46	652.14	-881.71	1542.528	0
10500	-1.60	22.63	3.49	652.14	-881.32	1542.534	0
10505	-2.35	22.56	3.40	652.24	-881.37	1542.538	0
10510	-1.67	22.67	3.49	651.88	-881.04	1542.545	0
10515	-1.78	22.58	3.47	651.90	-881.55	1542.548	0
10520	-2.40	22.55	3.37	652.12	-881.58	1542.554	0
10525	-1.44	22.66	3.49	652.09	-881.51	1542.558	0
10530	-1.11	22.60	3.54	651.48	-881.80	1542.565	0
10535	-2.33	22.45	3.43	651.86	-881.83	1542.568	0
10540	-3.01	22.24	3.36	651.91	-881.92	1542.575	0
10545	-2.74	22.37	3.39	651.71	-882.24	1542.578	0
10550	-3.16	22.43	3.40	651.91	-881.91	1542.584	0
10555	-2.91	22.39	3.46	651.73	-881.85	1542.588	0
10560	-2.85	22.40	3.47	650.70	-882.99	1542.595	0
10565	-3.38	22.42	3.40	650.83	-882.73	1542.598	0
10570	-2.81	22.48	3.48	650.76	-882.68	1542.604	0
10575	-2.92	22.49	3.47	650.52	-882.93	1542.608	0
10580	-3.22	22.50	3.46	650.73	-882.82	1542.614	0
10585	-3.67	22.49	3.42	650.53	-882.64	1542.619	0
10590	-2.93	22.52	3.45	650.43	-883.34	1542.626	0
10595	-2.96	22.43	3.54	650.71	-883.24	1542.628	0
10600	-2.93	22.50	3.46	650.62	-883.07	1542.633	0
10605	-2.92	22.48	3.47	650.55	-882.87	1542.638	0
10610	-2.31	22.62	3.51	650.46	-882.77	1542.643	0
10615	-2.26	22.51	3.54	650.13	-882.97	1542.649	0
10620	-2.66	22.47	3.51	650.38	-883.00	1542.653	0
10625	-3.64	22.43	3.42	650.18	-882.93	1542.658	0
10630	-2.75	22.38	3.51	650.02	-882.86	1542.663	0
10635	-2.50	22.33	3.54	650.33	-883.19	1542.669	0
10640	-2.13	22.53	3.60	650.42	-883.09	1542.673	0
10645	-3.02	22.42	3.53	650.51	-882.88	1542.678	0
10650	-2.88	22.38	3.50	650.34	-882.89	1542.683	0
10655	-2.95	22.32	3.51	650.47	-883.13	1542.688	0
10660	-3.20	22.37	3.49	650.31	-883.05	1542.693	0
10665	-3.05	22.46	3.48	650.58	-882.94	1542.699	0
10670	-2.76	22.35	3.51	650.31	-883.12	1542.703	0
10675	-3.10	22.33	3.49	650.13	-883.34	1542.710	0
10680	-2.82	22.31	3.51	650.26	-883.11	1542.713	0
10685	-3.16	22.33	3.46	650.16	-883.01	1542.719	0
10690	-3.81	22.28	3.44	650.28	-883.10	1542.723	0
10695	-3.82	22.45	3.43	650.27	-883.41	1542.730	0
10700	-3.08	22.44	3.49	650.26	-883.51	1542.733	0
10705	-2.97	22.40	3.45	650.35	-883.66	1542.739	0
10710	-3.21	22.50	3.44	650.28	-883.39	1542.743	0
10715	-3.64	22.48	3.40	650.36	-883.45	1542.750	0
10720	-2.84	22.37	3.50	650.35	-883.40	1542.754	0
10725	-3.03	22.47	3.43	650.45	-883.32	1542.759	0
10730	-2.20	22.49	3.55	650.30	-883.31	1542.763	0
10735	-3.17	22.41	3.48	650.06	-883.21	1542.769	0
10740	-2.94	22.43	3.51	650.17	-883.70	1542.774	0
10745	-2.17	22.53	3.50	650.37	-883.53	1542.779	0
10750	-3.30	22.45	3.45	650.27	-883.37	1542.784	0
10755	-2.43	22.48	3.54	650.20	-883.30	1542.788	0
10760	-3.05	22.39	3.49	650.10	-883.34	1542.793	0
10765	-2.62	22.53	3.55	650.11	-883.29	1542.799	0
10770	-3.47	22.42	3.42	650.08	-883.74	1542.804	0
10775	-3.60	22.34	3.43	650.00	-883.47	1542.808	0
10780	-2.89	22.47	3.47	650.19	-883.44	1542.814	0
10785	-3.12	22.53	3.47	650.24	-883.58	1542.818	0
10790	-3.26	22.52	3.44	650.17	-883.75	1542.823	0
10795	-2.40	22.50	3.55	650.37	-883.78	1542.828	0
10800	-2.97	22.45	3.52	650.21	-883.63	1542.833	0
10805	-3.60	22.46	3.46	650.26	-884.05	1542.838	0
10810	-2.41	22.51	3.54	650.15	-883.93	1542.843	0
10815	-2.52	22.42	3.51	650.02	-883.70	1542.848	0
10820	-3.02	22.47	3.47	649.93	-883.76	1542.854	0
10825	-2.69	22.56	3.52	650.25	-884.00	1542.858	0
10830	-3.09	22.45	3.45	649.97	-883.39	1542.865	0
10835	-2.89	22.43	3.50	650.20	-883.76	1542.868	0
10840	-3.50	22.48	3.43	650.04	-883.90	1542.875	0
10845	-2.40	22.53	3.54	650.18	-883.98	1542.878	0
10850	-3.04	22.53	3.48	649.87	-883.82	1542.884	0
10855	-3.80	22.46	3.45	649.84	-883.99	1542.888	0
10860	-2.95	22.49	3.51	649.69	-884.15	1542.895	0
10865	-2.84	22.46	3.55	649.88	-883.96	1542.898	0
10870	-2.63	22.49	3.55	650.12	-884.09	1542.904	0
10875	-2.83	22.46	3.54	650.03	-884.01	1542.908	0
10880	-2.21	22.54	3.52	650.15	-883.91	1542.915	0
10885	-2.93	22.51	3.51	650.03	-883.78	1542.918	0
10890	-2.27	22.61	3.56	649.81	-884.06	1542.924	0
10895	-2.81	22.56	3.51	649.97	-883.64	1542.928	0
10900	-2.89	22.58	3.50	649.88	-884.10	1542.934	0
10905	-2.55	22.55	3.53	650.08	-883.97	1542.938	0
10910	-3.07	22.49	3.49	649.98	-883.88	1542.943	0
10915	-3.19	22.44	3.48	649.63	-883.95	1542.949	0
10920	-3.23	22.54	3.49	649.91	-883.99	1542.953	0
10925	-2.70	22.52	3.53	650.01	-884.11	1542.958	0
10930	-2.78	22.54	3.47	649.71	-883.93	1542.963	0
10935	-2.18	22.55	3.56	649.91	-884.36	1542.969	0
10940	-3.12	22.45	3.47	649.74	-884.02	1542.973	0
10945	-3.78	22.40	3.44	649.55	-884.42	1542.979	0
10950	-3.12	22.44	3.51	649.73	-884.66	1542.983	0
10955	-2.68	22.48	3.53	649.73	-884.31	1542.988	0
10960	-2.58	22.55	3.55	649.59	-884.38	1542.993	0
10965	-2.56	22.53	3.58	649.38	-884.31	1543.000	0
10970	-2.29	22.58	3.53	649.38	-884.25	1543.003	0
10975	-3.26	22.48	3.47	649.52	-884.34	1543.008	0
10980	-2.68	22.37	3.57	649.71	-884.51	1543.013	0
10985	-2.79	22.55	3.47	649.50	-884.54	1543.020	0
10990	-2.73	22.53	3.51	649.70	-884.54	1543.023	0
10995	-3.25	22.59	3.52	650.07	-884.82	1543.030	0
11000	-3.12	22.64	3.46	649.44	-884.50	1543.033	0
11005	-3.54	22.53	3.48	649.53	-884.45	1543.039	0
11010	-3.33	22.52	3.49	649.75	-884.11	1543.043	0
11015	-3.43	22.55	3.48	649.78	-884.31	1543.050	0
11020	-2.96	22.62	3.49	649.63	-884.37	1543.053	0
11025	-3.41	22.59	3.42	649.32	-884.28	1543.060	0
11030	-2.79	22.63	3.47	649.31	-884.42	1543.063	0
11035	-3.17	22.54	3.49	649.55	-884.25	1543.069	0
11040	-3.93	22.47	3.41	649.50	-884.53	1543.073	0
11045	-2.97	22.56	3.47	650.12	-883.91	1543.079	0
11050	-2.82	22.53	3.50	650.20	-883.38	1543.083	0
11055	-3.40	22.39	3.44	650.35	-883.56	1543.089	0
11060	-3.15	22.47	3.46	650.42	-883.69	1543.093	0
11065	-3.00	22.55	3.45	650.21	-883.35	1543.099	0
11070	-3.67	22.65	3.37	650.29	-883.21	1543.103	0
11075	-3.28	22.47	3.45	650.38	-883.13	1543.108	0
11080	-3.47	22.35	3.44	650.94	-882.41	1543.113	0
11085	-2.97	22.39	3.48	651.21	-882.46	1543.119	0
11090	-3.31	22.35	3.44	651.04	-882.17	1543.123	0
11095	-3.67	22.35	3.37	651.53	-882.49	1543.128	0
11100	-2.68	22.13	3.49	652.87	-880.98	1543.134	0
11105	-3.00	22.25	3.49	653.02	-880.56	1543.138	0
11110	-3.47	22.30	3.44	653.22	-880.78	1543.145	0
11115	-2.87	22.18	3.50	653.03	-880.82	1543.148	0
11120	-3.17	21.93	3.43	656.01	-877.81	1543.154	0
11125	-2.90	21.86	3.44	656.46	-876.97	1543.158	0
11130	-3.54	21.69	3.42	656.86	-876.56	1543.165	0
11135	-2.97	21.78	3.44	656.45	-876.86	1543.168	0
11140	-3.31	21.14	3.43	663.98	-870.15	1543.174	0
11145	-3.08	20.67	3.42	667.23	-866.28	1543.178	0
11150	-3.53	20.59	3.41	667.53	-866.25	1543.185	0
11155	-3.62	20.71	3.36	667.72	-865.85	1543.188	0
11160	-3.50	20.74	3.39	668.69	-864.73	1543.195	0
11165	-3.02	20.67	3.42	668.32	-864.56	1543.198	0
11170	-2.76	20.71	3.37	668.72	-864.93	1543.203	0
11175	-2.96	20.69	3.38	668.51	-864.87	1543.208	0
11180	-3.01	20.53	3.37	669.80	-864.48	1543.214	0
11185	-3.08	20.44	3.37	669.68	-863.81	1543.218	0
11190	-3.69	20.44	3.29	669.57	-863.79	1543.224	0
11195	-3.20	20.46	3.35	669.74	-863.61	1543.228	0
11200	-3.37	20.43	3.38	670.18	-863.38	1543.233	0
11205	-3.28	20.26	3.38	671.63	-861.89	1543.239	0
11210	-2.64	20.31	3.37	671.61	-861.55	1543.243	0
11215	-3.25	20.24	3.38	671.69	-861.69	1543.248	0
11220	-2.71	20.30	3.35	671.77	-861.78	1543.253	0
11225	-3.72	19.92	3.33	673.44	-859.74	1543.259	0
11230	-3.60	20.11	3.28	673.41	-859.65	1543.263	0
11235	-3.22	20.02	3.35	673.48	-859.72	1543.268	0
11240	-2.56	20.03	3.41	673.55	-859.92	1543.273	0
11245	-3.62	19.95	3.31	674.61	-858.72	1543.280	0
11250	-2.86	20.02	3.33	674.75	-858.74	1543.283	0
11255	-3.08	19.97	3.36	674.47	-858.67	1543.289	0
11260	-3.22	20.08	3.34	674.42	-858.72	1543.293	0
11265	-3.62	19.75	3.36	676.39	-856.76	1543.300	0
11270	-3.52	19.73	3.36	676.25	-856.57	1543.303	0
11275	-4.05	19.80	3.32	676.34	-856.02	1543.311	0
11280	-3.20	19.88	3.32	676.46	-856.49	1543.313	0
11285	-3.08	19.47	3.31	679.54	-853.61	1543.319	0
11290	-3.15	19.31	3.34	680.23	-852.26	1543.323	0
11295	-3.55	19.48	3.32	679.92	-852.35	1543.330	0
11300	-3.78	19.40	3.24	680.39	-852.23	1543.333	0
11305	-3.53	19.12	3.29	682.01	-850.66	1543.339	0
11310	-2.86	19.15	3.31	682.84	-849.29	1543.343	0
11315	-3.44	19.11	3.19	683.44	-849.34	1543.350	0
11320	-3.15	19.13	3.27	683.14	-849.77	1543.353	0
11325	-2.73	19.06	3.31	683.86	-848.96	1543.359	0
11330	-2.22	19.05	3.32	684.09	-848.44	1543.363	0
11335	-3.16	18.94	3.26	684.26	-848.89	1543.369	0
11340	-2.89	18.84	3.32	684.46	-848.66	1543.373	0
11345	-3.09	19.01	3.27	684.98	-848.05	1543.378	0
11350	-2.86	18.89	3.26	686.43	-846.82	1543.384	0
11355	-3.10	18.80	3.22	686.18	-846.79	1543.388	0
11360	-3.03	18.78	3.23	686.27	-846.63	1543.393	0
11365	-2.70	18.88	3.28	686.54	-846.41	1543.398	0
11370	-2.85	18.65	3.26	688.87	-843.63	1543.403	0
11375	-3.38	18.52	3.18	689.26	-843.16	1543.407	0
11380	-3.61	18.49	3.25	688.97	-843.57	1543.415	0
11385	-3.29	18.57	3.24	688.76	-843.52	1543.418	0
11390	-3.51	18.20	3.16	691.85	-840.53	1543.424	0
11395	-2.86	18.33	3.21	691.83	-840.44	1543.428	0
11400	-2.65	18.33	3.24	691.98	-840.34	1543.433	0
11405	-2.90	18.38	3.22	691.92	-840.43	1543.438	0
11410	-3.10	18.17	3.20	694.01	-837.53	1543.445	0
11415	-2.65	18.12	3.23	693.92	-838.50	1543.448	0
11420	-2.72	18.14	3.24	694.06	-838.51	1543.454	0
11425	-3.46	18.12	3.19	694.07	-837.92	1543.458	0
11430	-3.02	18.24	3.21	695.17	-837.06	1543.465	0
11435	-2.71	17.95	3.21	695.03	-836.87	1543.468	0
11440	-2.78	18.01	3.18	695.34	-836.87	1543.474	0
11445	-2.81	17.97	3.25	695.20	-836.90	1543.478	0
11450	-2.16	17.83	3.29	696.83	-835.70	1543.485	0
11455	-3.03	17.89	3.18	697.14	-835.38	1543.488	0
11460	-2.97	17.98	3.20	697.20	-834.97	1543.494	0
11465	-2.64	17.97	3.21	696.97	-835.14	1543.499	0
11470	-3.36	17.80	3.11	697.30	-834.78	1543.503	0
11475	-3.49	17.79	3.12	698.03	-834.16	1543.508	0
11480	-3.37	17.75	3.12	698.35	-833.83	1543.514	0
11485	-2.97	17.70	3.19	698.09	-833.75	1543.518	0
11490	-2.93	17.74	3.20	698.37	-834.00	1543.523	0
11495	-3.32	17.61	3.12	699.55	-832.79	1543.529	0
11500	-2.53	17.69	3.20	699.48	-833.22	1543.533	0
11505	-2.97	17.61	3.15	699.48	-833.02	1543.538	0
11510	-2.78	17.63	3.19	699.57	-832.86	1543.543	0
11515	-3.35	17.63	3.12	700.26	-831.86	1543.549	0
11520	-2.92	17.48	3.15	700.30	-832.06	1543.553	0
11525	-3.14	17.53	3.18	700.45	-832.31	1543.558	0
11530	-3.34	17.45	3.17	700.25	-832.10	1543.563	0
11535	-3.27	17.36	3.16	700.49	-832.06	1543.570	0
11540	-3.09	17.44	3.13	700.67	-831.69	1543.573	0
11545	-3.13	17.46	3.16	700.33	-831.81	1543.580	0
11550	-3.23	17.52	3.12	700.46	-831.82	1543.583	0
11555	-3.24	17.39	3.16	701.46	-831.05	1543.589	0
11560	-2.96	17.46	3.18	701.62	-831.44	1543.593	0
11565	-2.96	17.51	3.16	701.84	-831.15	1543.599	0
11570	-3.23	17.42	3.13	701.67	-831.02	1543.603	0
11575	-3.17	17.33	3.18	702.89	-829.40	1543.609	0
11580	-3.33	17.29	3.07	703.67	-829.11	1543.613	0
11585	-2.96	17.25	3.16	703.58	-828.60	1543.619	0
11590	-3.01	17.23	3.14	703.81	-828.94	1543.623	0
11595	-3.11	17.12	3.11	704.59	-827.98	1543.629	0
11600	-3.34	17.08	3.04	705.36	-826.97	1543.633	0
11605	-2.72	17.15	3.08	705.42	-827.10	1543.639	0
11610	-3.61	17.00	3.05	705.32	-826.91	1543.643	0
11615	-4.62	16.86	2.86	705.83	-826.55	1543.651	0
11620	-3.33	17.07	3.10	705.75	-826.98	1543.654	0
11625	-3.09	17.08	3.05	706.31	-827.49	1543.661	0
11630	-3.26	17.02	3.09	705.60	-826.62	1543.664	0
11635	-3.33	16.91	3.09	706.15	-826.25	1543.668	0
11640	-2.96	16.85	3.11	707.76	-825.19	1543.674	0
11645	-3.45	16.86	3.02	707.68	-824.99	1543.678	0
11650	-3.09	16.87	3.06	707.48	-824.86	1543.683	0
11655	-3.34	16.62	3.03	708.18	-824.56	1543.688	0
11660	-3.07	16.50	3.04	711.42	-821.16	1543.693	0
11665	-2.56	16.47	3.13	711.71	-821.01	1543.698	0
11670	-2.88	16.57	3.04	711.90	-820.91	1543.704	0
11675	-3.87	16.38	2.95	711.96	-820.94	1543.708	0
11680	-2.78	16.06	2.97	716.84	-815.88	1543.715	0
11685	-2.86	16.05	3.01	716.70	-815.84	1543.718	0
11690	-3.12	16.03	2.96	716.68	-816.04	1543.724	0
11695	-2.90	15.92	3.03	716.95	-815.86	1543.728	0
11700	-2.37	15.86	2.93	719.04	-813.86	1543.735	0
11705	-3.46	15.94	2.91	718.98	-813.66	1543.739	0
11710	-2.98	16.03	2.95	719.01	-813.95	1543.744	0
11715	-3.06	15.89	2.92	718.91	-813.89	1543.748	0
11720	-2.13	16.01	3.00	722.01	-809.53	1543.756	0
11725	-2.66	15.73	2.96	722.74	-810.08	1543.758	0
11730	-2.37	15.68	2.97	722.61	-810.03	1543.764	0
11735	-2.79	15.55	2.89	722.76	-810.12	1543.768	0
11740	-2.71	15.55	2.84	723.69	-809.25	1543.774	0
11745	-3.07	15.50	2.81	724.78	-807.86	1543.779	0
11750	-3.05	15.44	2.83	724.68	-807.73	1543.783	0
11755	-2.49	15.39	2.87	724.89	-807.63	1543.788	0
11760	-3.34	15.31	2.86	725.17	-806.92	1543.793	0
11765	-2.69	15.24	2.86	726.73	-805.28	1543.799	0
11770	-2.44	15.14	2.86	726.79	-804.71	1543.803	0
11775	-2.75	15.11	2.86	726.90	-805.03	1543.808	0
11780	-2.56	15.40	2.83	726.81	-804.93	1543.812	0
11785	-2.36	14.96	2.93	728.71	-803.13	1543.819	0
11790	-2.89	14.99	2.80	728.90	-803.22	1543.823	0
11795	-1.65	15.22	2.94	728.79	-802.86	1543.830	0
11800	-2.42	14.97	2.85	728.84	-803.36	1543.833	0
11805	-2.59	14.84	2.82	731.47	-800.73	1543.839	0
11810	-2.53	14.78	2.79	731.85	-800.22	1543.843	0
11815	-2.41	14.71	2.75	731.97	-800.51	1543.850	0
11820	-2.69	14.69	2.83	732.26	-800.54	1543.853	0
11825	-2.75	14.78	2.71	732.20	-800.44	1543.859	0
11830	-2.49	14.88	2.83	732.19	-800.15	1543.863	0
11835	-2.48	14.90	2.78	732.03	-800.13	1543.869	0
11840	-2.59	14.78	2.69	732.29	-800.08	1543.873	0
11845	-2.90	14.30	2.53	737.32	-795.49	1543.880	0
11850	-2.32	14.35	2.69	737.26	-794.49	1543.883	0
11855	-2.60	14.24	2.70	737.46	-794.74	1543.888	0
11860	-2.64	14.27	2.73	737.21	-794.99	1543.893	0
11865	-2.76	14.22	2.71	738.77	-793.45	1543.898	0
11870	-1.93	14.01	2.65	740.96	-790.74	1543.903	0
11875	-2.12	13.98	2.69	741.00	-790.57	1543.909	0
11880	-1.90	14.05	2.67	741.40	-790.72	1543.913	0
11885	-2.22	14.06	2.70	741.23	-790.56	1543.918	0
11890	-2.51	13.89	2.57	743.40	-788.29	1543.924	0
11895	-2.47	13.78	2.56	743.55	-788.04	1543.928	0
11900	-2.28	13.79	2.59	743.59	-788.07	1543.933	0
11905	-2.63	13.72	2.66	744.00	-787.35	1543.938	0
11910	-1.79	13.55	2.69	745.56	-786.64	1543.944	0
11915	-2.09	13.59	2.66	745.68	-786.19	1543.948	0
11920	-2.20	13.68	2.55	745.43	-786.25	1543.953	0
11925	-2.38	13.64	2.59	745.59	-786.30	1543.958	0
11930	-2.07	13.48	2.58	747.24	-783.99	1543.965	0
11935	-2.44	13.48	2.49	747.62	-783.92	1543.968	0
11940	-2.02	13.55	2.54	747.59	-783.92	1543.974	0
11945	-1.99	13.51	2.56	747.83	-784.07	1543.978	0
11950	-1.35	13.36	2.60	749.35	-781.61	1543.985	0
11955	-1.53	13.44	2.51	749.25	-782.14	1543.988	0
11960	-1.75	13.40	2.51	749.58	-781.81	1543.994	0
11965	-2.48	13.36	2.45	749.32	-782.36	1543.998	0
11970	-1.79	12.97	2.58	753.45	-777.98	1544.005	0
11975	-2.33	12.98	2.49	753.54	-777.96	1544.008	0
11980	-1.93	13.06	2.44	753.89	-777.84	1544.014	0
11985	-1.81	13.10	2.49	753.69	-778.00	1544.019	0
11990	-1.96	12.98	2.45	755.13	-777.08	1544.024	0
11995	-1.71	12.82	2.48	756.80	-775.26	1544.029	0
12000	-2.15	12.81	2.39	756.86	-775.16	1544.034	0
12005	-1.99	12.83	2.39	757.17	-774.92	1544.038	0
12010	-1.01	12.75	2.49	758.20	-774.42	1544.046	0
12015	-1.38	12.78	2.37	758.05	-773.80	1544.048	0
12020	-1.65	12.71	2.45	758.03	-773.83	1544.054	0
12025	-1.73	12.66	2.42	757.89	-773.31	1544.059	0
12030	-2.15	12.63	2.34	758.20	-773.47	1544.063	0
12035	-1.97	12.51	2.36	760.22	-771.88	1544.068	0
12040	-1.86	12.50	2.38	759.90	-771.58	1544.073	0
12045	-1.83	12.54	2.36	760.01	-771.69	1544.078	0
12050	-1.43	12.50	2.38	760.14	-771.73	1544.083	0
12055	-1.49	12.47	2.43	760.98	-770.92	1544.089	0
12060	-1.78	12.38	2.38	761.11	-770.74	1544.093	0
12065	-1.89	12.34	2.37	761.13	-770.46	1544.098	0
12070	-2.07	12.34	2.29	761.14	-770.40	1544.103	0
12075	-1.36	12.30	2.35	762.94	-768.53	1544.110	0
12080	-1.67	12.37	2.30	763.08	-768.69	1544.113	0
12085	-1.53	12.43	2.24	762.71	-768.67	1544.120	0
12090	-1.96	12.27	2.30	763.32	-768.28	1544.123	0
12095	-1.75	12.15	2.27	765.52	-765.89	1544.129	0
12100	-1.61	12.04	2.24	766.44	-765.37	1544.133	0
12105	-1.90	11.70	2.17	766.80	-765.44	1544.141	0
12110	-1.52	12.05	2.27	766.31	-765.69	1544.143	0
12115	-2.03	11.87	2.21	767.51	-763.92	1544.149	0
12120	-1.73	11.81	2.22	768.09	-763.52	1544.153	0
12125	-1.42	11.87	2.24	768.36	-763.49	1544.159	0
12130	-1.39	11.86	2.31	768.52	-763.17	1544.164	0
12135	-2.70	11.60	2.20	769.90	-761.76	1544.168	0
12140	-1.47	11.65	2.24	771.26	-760.28	1544.173	0
12145	-1.99	11.52	2.25	771.11	-760.48	1544.180	0
12150	-1.87	11.65	2.16	771.38	-760.27	1544.183	0
12155	-0.72	11.49	2.20	774.41	-758.09	1544.191	0
12160	-1.40	11.27	2.14	775.34	-756.34	1544.193	0
12165	-1.54	11.26	2.10	775.43	-756.48	1544.199	0
12170	-1.04	11.36	2.23	775.50	-756.33	1544.203	0
12175	-0.83	11.26	2.21	776.29	-755.53	1544.208	0
12180	-1.08	11.19	2.11	778.50	-753.38	1544.214	0
12185	-1.60	11.06	2.11	778.29	-752.87	1544.218	0
12190	-1.03	11.12	2.16	778.76	-752.78	1544.223	0
12195	-1.31	11.01	2.12	778.81	-752.51	1544.228	0
12200	-1.33	10.76	2.11	782.32	-749.16	1544.234	0
12205	-0.72	10.70	2.17	782.35	-749.26	1544.238	0
12210	-0.98	10.68	2.05	782.16	-749.04	1544.244	0
12215	-0.46	10.79	2.12	782.25	-749.34	1544.248	0
12220	-0.76	10.51	2.04	785.56	-745.97	1544.253	0
12225	-1.21	10.32	2.02	786.48	-744.76	1544.258	0
12230	-0.72	10.38	2.13	786.30	-744.53	1544.263	0
12235	-0.95	10.41	2.09	786.46	-744.82	1544.268	0
12240	-1.53	9.96	1.95	791.90	-738.99	1544.276	0
12245	-0.40	9.93	2.03	792.27	-738.85	1544.278	0
12250	-0.75	9.90	2.04	792.51	-739.13	1544.284	0
12255	-1.07	9.85	1.99	792.50	-738.25	1544.288	0
12260	-1.11	9.69	1.97	794.40	-737.20	1544.296	0
12265	-0.68	9.68	1.98	794.54	-736.46	1544.298	0
12270	0.40	9.81	2.16	795.63	-735.77	1544.306	0
12275	-0.66	9.71	2.01	794.95	-736.23	1544.308	0
12280	-0.02	9.65	2.01	796.93	-734.55	1544.314	0
12285	-0.90	9.46	1.92	798.79	-732.36	1544.319	0
12290	-1.00	9.41	1.89	799.05	-731.94	1544.324	0
12295	-0.53	9.50	1.93	798.72	-732.25	1544.328	0
12300	-0.67	9.40	1.95	799.13	-731.94	1544.334	0
12305	-0.67	9.42	1.93	798.96	-732.10	1544.338	0
12310	-0.53	9.38	1.91	800.22	-730.85	1544.344	0
12315	-0.14	9.19	2.00	802.01	-728.92	1544.349	0
12320	-0.24	9.20	1.95	802.02	-728.93	1544.353	0
12325	-0.67	9.17	1.88	802.04	-728.75	1544.358	0
12330	-0.47	9.16	1.91	801.95	-729.03	1544.363	0
12335	-0.75	8.98	1.88	803.89	-726.83	1544.369	0
12340	-0.40	9.05	1.87	803.82	-727.22	1544.373	0
12345	-0.14	9.06	1.94	804.23	-726.90	1544.379	0
12350	0.55	9.18	1.91	804.05	-726.89	1544.383	0
12355	0.04	8.97	1.91	805.96	-725.39	1544.388	0
12360	-0.03	8.91	1.91	806.46	-725.01	1544.393	0
12365	-1.12	8.81	1.85	806.50	-724.60	1544.400	0
12370	-0.92	8.82	1.85	806.61	-724.44	1544.403	0
12375	-0.23	8.82	1.88	808.45	-723.15	1544.409	0
12380	-0.35	8.83	1.87	808.69	-722.60	1544.413	0
12385	-0.38	8.80	1.85	809.00	-722.63	1544.419	0
12390	0.22	8.79	1.94	808.79	-722.54	1544.423	0
12395	0.06	8.78	1.95	808.73	-722.68	1544.430	0
12400	-0.65	8.75	1.84	808.82	-722.59	1544.433	0
12405	0.11	8.49	1.89	812.25	-719.65	1544.440	0
12410	-0.34	8.44	1.78	812.96	-718.41	1544.443	0
12415	-0.30	8.42	1.86	813.08	-718.44	1544.449	0
12420	-0.29	8.45	1.79	813.22	-718.38	1544.453	0
12425	0.28	8.33	1.84	814.14	-717.35	1544.461	0
12430	-0.23	8.41	1.83	813.97	-717.23	1544.463	0
12435	0.01	8.41	1.83	813.86	-717.01	1544.469	0
12440	0.00	8.31	1.83	814.17	-716.51	1544.473	0
12445	-0.07	8.31	1.80	814.69	-716.22	1544.479	0
12450	-0.09	8.25	1.76	815.26	-715.61	1544.483	0
12455	-0.36	8.22	1.77	815.17	-715.82	1544.488	0
12460	0.29	8.32	1.83	815.28	-715.79	1544.494	0
12465	-0.52	8.25	1.81	815.08	-715.84	1544.498	0
12470	-0.41	8.32	1.77	815.36	-716.01	1544.503	0
12475	-0.17	8.22	1.84	815.34	-715.24	1544.508	0
12480	0.05	8.29	1.82	815.51	-715.50	1544.514	0
12485	-0.45	8.17	1.82	815.74	-715.55	1544.518	0
12490	-0.05	8.20	1.80	816.28	-714.70	1544.523	0
12495	0.05	8.16	1.83	816.52	-714.56	1544.528	0
12500	-0.07	8.26	1.77	816.68	-714.36	1544.534	0
12505	-0.35	8.16	1.82	816.74	-714.57	1544.538	0
12510	-0.33	8.09	1.76	817.82	-713.40	1544.544	0
12515	-0.43	8.09	1.73	817.68	-713.88	1544.548	0
12520	-0.30	8.09	1.78	817.53	-713.66	1544.554	0
12525	0.12	8.18	1.78	817.56	-713.72	1544.558	0
12530	0.35	7.82	1.93	819.37	-711.19	1544.566	0
12535	-0.24	7.88	1.80	819.78	-711.27	1544.568	0
12540	-0.26	7.96	1.76	819.88	-711.11	1544.574	0
12545	-0.12	7.87	1.79	819.96	-711.41	1544.578	0
12550	-0.18	7.63	1.71	822.78	-707.89	1544.584	0
12555	0.15	7.58	1.77	824.44	-706.26	1544.588	0
12560	0.54	7.57	1.76	824.62	-706.14	1544.594	0
12565	0.28	7.57	1.76	824.56	-705.91	1544.598	0
12570	0.44	7.50	1.73	825.98	-705.22	1544.603	0
12575	-0.23	7.27	1.69	827.67	-702.65	1544.608	0
12580	0.47	7.41	1.69	827.95	-703.13	1544.613	0
12585	0.41	7.34	1.77	827.93	-702.70	1544.618	0
12590	0.19	7.32	1.68	827.78	-702.08	1544.623	0
12595	0.36	7.21	1.75	829.54	-700.97	1544.629	0
12600	0.06	7.15	1.66	829.70	-700.57	1544.633	0
12605	0.19	7.15	1.69	829.86	-700.55	1544.639	0
12610	0.52	7.28	1.74	829.67	-700.96	1544.642	0
12615	0.48	7.05	1.68	832.29	-697.77	1544.648	0
12620	0.36	7.04	1.68	832.78	-697.51	1544.653	0
12625	0.60	6.93	1.71	832.67	-697.33	1544.658	0
12630	0.20	6.91	1.65	832.87	-697.39	1544.663	0
12635	0.43	6.70	1.67	835.72	-694.41	1544.670	0
12640	0.21	6.74	1.66	835.76	-694.28	1544.673	0
12645	-0.33	6.68	1.61	836.10	-694.08	1544.679	0
12650	0.37	6.74	1.66	836.03	-694.18	1544.683	0
12655	0.76	6.51	1.67	839.35	-690.45	1544.690	0
12660	0.43	6.49	1.62	839.93	-690.20	1544.693	0
12665	0.55	6.38	1.61	839.48	-690.38	1544.699	0
12670	0.46	6.36	1.65	839.77	-689.96	1544.703	0
12675	1.25	6.24	1.66	842.52	-687.68	1544.709	0
12680	1.04	6.10	1.59	843.91	-686.03	1544.713	0
12685	0.59	5.96	1.63	843.94	-686.28	1544.719	0
12690	1.17	6.08	1.59	843.97	-685.80	1544.723	0
12695	0.98	5.60	1.52	850.92	-679.03	1544.729	0
12700	1.11	5.09	1.46	857.38	-671.61	1544.734	0
12705	1.29	5.05	1.49	857.41	-671.48	1544.738	0
12710	0.91	4.98	1.42	857.68	-671.28	1544.743	0
12715	0.88	4.82	1.43	859.07	-669.80	1544.748	0
12720	1.41	4.59	1.43	861.62	-666.95	1544.754	0
12725	0.45	4.44	1.35	861.88	-666.65	1544.758	0
12730	1.50	4.59	1.43	862.15	-666.36	1544.763	0
12735	1.27	4.52	1.43	862.65	-666.27	1544.768	0
12740	1.46	4.14	1.36	867.52	-661.61	1544.775	0
12745	0.93	4.10	1.29	867.22	-661.51	1544.778	0
12750	1.69	4.23	1.32	867.58	-661.32	1544.783	0
12755	1.33	4.17	1.28	867.71	-661.08	1544.788	0
12760	1.88	3.83	1.21	872.64	-656.76	1544.794	0
12765	1.44	3.64	1.25	872.70	-655.56	1544.798	0
12770	1.97	3.79	1.28	873.02	-655.75	1544.805	0
12775	1.53	3.76	1.26	873.01	-655.70	1544.808	0
12780	1.69	3.49	1.22	876.65	-652.41	1544.814	0
12785	1.80	3.48	1.17	877.66	-651.72	1544.818	0
12790	1.57	3.40	1.24	877.38	-651.47	1544.825	0
12795	1.96	3.47	1.24	877.68	-651.63	1544.828	0
12800	1.80	3.03	1.20	880.71	-647.84	1544.834	0
12805	2.02	2.99	1.20	882.41	-646.26	1544.838	0
12810	1.80	2.96	1.16	882.51	-646.14	1544.844	0
12815	2.17	3.03	1.15	883.13	-646.05	1544.849	0
12820	2.04	2.90	1.13	884.46	-644.77	1544.854	0
12825	1.97	2.66	1.07	885.60	-642.95	1544.859	0
12830	1.66	2.64	1.12	885.95	-642.90	1544.864	0
12835	2.06	2.71	1.11	885.80	-642.88	1544.868	0
12840	1.78	2.60	1.09	886.74	-641.63	1544.873	0
12845	2.36	2.33	1.06	890.66	-638.26	1544.878	0
12850	1.95	2.19	0.99	890.75	-637.55	1544.883	0
12855	1.99	2.28	1.01	890.90	-637.52	1544.888	0
12860	1.81	2.23	1.06	891.21	-637.27	1544.893	0
12865	2.10	1.97	0.99	893.88	-634.51	1544.898	0
12870	1.74	1.91	0.95	894.09	-634.45	1544.903	0
12875	2.19	1.93	0.92	894.37	-634.05	1544.910	0
12880	2.25	1.94	0.91	894.40	-633.88	1544.913	0
12885	2.32	1.93	0.98	894.33	-633.72	1544.918	0
12890	2.06	1.90	0.95	894.60	-633.70	1544.923	0
12895	2.10	1.90	1.04	894.78	-633.54	1544.930	0
12900	2.23	1.92	0.96	894.56	-633.46	1544.933	0
12905	2.19	1.67	0.84	897.80	-630.37	1544.939	0
12910	2.31	1.63	0.87	898.53	-629.56	1544.943	0
12915	2.22	1.58	0.74	898.79	-629.55	1544.950	0
12920	2.43	1.64	0.86	898.77	-629.27	1544.953	0
12925	2.86	1.66	0.87	899.23	-629.16	1544.960	0
12930	2.43	1.60	0.86	899.19	-629.42	1544.963	0
12935	2.54	1.61	0.87	898.99	-629.18	1544.969	0
12940	2.20	1.50	0.85	899.19	-629.10	1544.973	0
12945	2.72	1.39	0.84	901.05	-627.25	1544.979	0
12950	2.58	1.32	0.89	902.16	-626.22	1544.983	0
12955	2.55	1.24	0.85	902.25	-626.11	1544.988	0
12960	2.32	1.20	0.84	902.26	-625.93	1544.993	0
12965	2.20	1.10	0.84	904.23	-624.50	1544.998	0
12970	2.78	0.89	0.80	907.57	-621.04	1545.003	0
12975	2.60	0.80	0.76	907.87	-620.55	1545.008	0
12980	2.46	0.81	0.84	907.54	-620.37	1545.014	0
12985	2.65	0.74	0.74	908.02	-620.22	1545.018	0
12990	1.97	0.37	0.61	910.50	-617.51	1545.024	0
12995	2.79	0.50	0.66	910.67	-617.39	1545.028	0
13000	2.86	0.58	0.71	910.83	-617.02	1545.033	0
13005	3.07	0.60	0.72	910.82	-616.98	1545.038	0
13010	2.70	0.28	0.69	913.25	-614.60	1545.044	0
13015	2.44	0.27	0.64	913.57	-614.31	1545.048	0
13020	2.84	0.27	0.66	913.91	-614.14	1545.053	0
13025	2.51	0.17	0.64	913.66	-614.10	1545.058	0
13030	3.42	0.17	0.66	915.87	-611.99	1545.066	0
13035	2.87	0.01	0.61	915.92	-611.98	1545.068	0
13040	2.73	0.01	0.66	916.07	-612.04	1545.075	0
13045	3.07	0.02	0.61	916.25	-612.05	1545.078	0
13050	2.84	-0.19	0.59	918.27	-609.72	1545.084	0
13055	3.05	-0.36	0.52	918.92	-608.54	1545.088	0
13060	2.02	-0.44	0.54	918.74	-608.52	1545.095	0
13065	3.02	-0.34	0.55	919.12	-608.39	1545.098	0
13070	3.03	-0.40	0.50	920.36	-607.38	1545.104	0
13075	2.99	-0.48	0.47	921.55	-606.22	1545.108	0
13080	3.21	-0.50	0.53	921.39	-606.36	1545.114	0
13085	2.88	-0.60	0.50	921.62	-605.99	1545.118	0
13090	3.10	-0.64	0.49	922.38	-605.11	1545.124	0
13095	2.84	-0.82	0.41	923.72	-603.93	1545.129	0
13100	3.33	-0.72	0.50	923.92	-604.02	1545.133	0
13105	3.01	-0.79	0.46	924.04	-603.39	1545.138	0
13110	3.42	-0.66	0.46	923.86	-603.50	1545.143	0
13115	3.29	-0.87	0.37	925.12	-602.49	1545.149	0
13120	3.04	-0.79	0.44	925.37	-602.66	1545.154	0
13125	2.91	-0.75	0.50	925.23	-602.51	1545.159	0
13130	3.27	-0.76	0.49	925.46	-602.45	1545.163	0
13135	2.84	-0.96	0.41	926.16	-601.79	1545.168	0
13140	3.03	-0.97	0.41	926.35	-601.44	1545.173	0
13145	2.79	-0.94	0.41	926.33	-601.20	1545.180	0
13150	3.31	-0.88	0.46	926.38	-601.17	1545.183	0
13155	3.57	-0.82	0.46	926.49	-601.38	1545.190	0
13160	3.59	-0.86	0.40	926.67	-601.19	1545.193	0
13165	3.25	-0.91	0.40	926.38	-601.06	1545.199	0
13170	3.28	-0.83	0.45	926.58	-601.16	1545.203	0
13175	3.32	-1.29	0.34	929.99	-596.78	1545.210	0
13180	3.00	-1.35	0.35	930.55	-597.05	1545.213	0
13185	4.19	-1.13	0.43	930.66	-596.84	1545.219	0
13190	3.70	-1.28	0.37	930.68	-596.70	1545.223	0
13195	3.23	-1.51	0.31	931.32	-595.89	1545.230	0
13200	3.44	-1.29	0.40	931.82	-595.78	1545.233	0
13205	3.50	-1.38	0.36	931.87	-595.66	1545.239	0
13210	3.19	-1.41	0.37	931.84	-595.42	1545.244	0
13215	3.39	-1.47	0.34	932.68	-594.19	1545.249	0
13220	3.70	-1.54	0.34	933.89	-593.41	1545.253	0
13225	4.56	-1.44	0.40	933.92	-592.07	1545.261	0
13230	3.79	-1.56	0.36	934.17	-593.35	1545.264	0
13235	3.82	-1.58	0.31	934.24	-592.76	1545.268	0
13240	3.41	-1.77	0.24	935.24	-592.25	1545.274	0
13245	3.47	-1.73	0.31	935.27	-592.08	1545.278	0
13250	3.35	-1.78	0.32	935.13	-592.26	1545.283	0
13255	3.34	-1.75	0.36	935.18	-591.84	1545.288	0
13260	3.33	-1.98	0.27	937.10	-590.08	1545.294	0
13265	3.27	-2.01	0.28	936.99	-590.04	1545.298	0
13270	4.08	-1.89	0.23	937.37	-589.80	1545.305	0
13275	3.72	-1.95	0.26	937.60	-590.18	1545.308	0
13280	3.44	-2.11	0.23	938.14	-589.05	1545.314	0
13285	3.99	-2.04	0.26	938.59	-588.87	1545.318	0
13290	3.43	-2.08	0.27	938.53	-589.05	1545.325	0
13295	3.15	-2.15	0.20	938.72	-588.97	1545.328	0
13300	3.58	-2.13	0.22	939.30	-587.99	1545.334	0
13305	3.45	-2.20	0.21	939.71	-587.71	1545.338	0
13310	3.64	-2.11	0.26	939.96	-587.54	1545.344	0
13315	3.67	-2.15	0.23	940.04	-587.64	1545.349	0
13320	3.41	-2.36	0.19	941.18	-586.01	1545.354	0
13325	3.64	-2.57	0.15	943.43	-583.51	1545.358	0
13330	3.84	-2.56	0.18	943.37	-583.26	1545.364	0
13335	3.97	-2.52	0.14	943.72	-583.25	1545.369	0
13340	3.57	-2.68	0.09	944.04	-582.98	1545.373	0
13345	3.73	-2.81	0.08	945.22	-581.18	1545.379	0
13350	3.78	-2.82	0.15	945.29	-581.22	1545.383	0
13355	3.81	-2.72	0.17	945.40	-580.80	1545.388	0
13360	3.46	-2.90	0.06	945.38	-580.83	1545.393	0
13365	3.58	-3.08	0.05	947.08	-578.87	1545.398	0
13370	3.61	-2.93	0.17	947.35	-578.69	1545.403	0
13375	3.51	-3.06	0.10	947.57	-578.58	1545.410	0
13380	3.98	-2.98	0.07	947.53	-578.43	1545.413	0
13385	4.05	-2.98	0.11	948.57	-577.25	1545.419	0
13390	4.11	-3.04	0.08	948.83	-577.89	1545.423	0
13395	3.51	-3.25	-0.02	948.82	-577.57	1545.429	0
13400	3.64	-3.19	0.05	949.11	-577.72	1545.433	0
13405	3.41	-3.41	-0.01	950.08	-577.05	1545.440	0
13410	3.70	-3.38	0.01	949.97	-576.14	1545.443	0
13415	4.09	-3.15	0.06	950.16	-576.34	1545.449	0
13420	4.00	-3.11	0.03	950.03	-576.47	1545.453	0
13425	4.03	-3.13	0.13	950.45	-575.44	1545.459	0
13430	4.04	-3.31	0.02	950.83	-574.95	1545.463	0
13435	3.76	-3.28	0.05	950.97	-575.02	1545.469	0
13440	4.17	-3.22	0.10	951.05	-575.16	1545.473	0
13445	4.25	-3.26	0.05	951.40	-575.21	1545.480	0
13450	3.84	-3.31	0.06	951.34	-574.89	1545.483	0
13455	4.33	-3.23	0.06	951.61	-575.17	1545.489	0
13460	3.58	-3.33	0.05	951.49	-574.99	1545.494	0
13465	3.29	-3.46	0.02	951.63	-574.73	1545.498	0
[truncated: 27,700 more rows]
