# Supplementary material for: Structural characterization of the saxitoxin-targeting APTSTX1 aptamer using optical tweezers and molecular dynamics simulations
Source: PLoS One. 2019 Nov 7;14(11):e0222468. doi: 10.1371/journal.pone.0222468 (PMC6837747; doi:10.1371/journal.pone.0222468)
Supplement: S2 File — Data repository, aptamer under magnesium. (ZIP) [file pone.0222468.s006.zip › Mg/Mg/September/270915/1bnbmgCOM.txt]

Instrument name = Christians toy
*****Calibration values *****
TrapA Temperature Fudge	-0.400000
TrapB Temperature Fudge	-1.550000
TrapA Force Sensitivity	0.025700	0.026000	0.032000
TrapB Force Sensitivity	0.026200	0.027400	0.032000
TrapA Lever Sensitivity	15000.000000	14500.000000	0.000000
TrapB Lever Sensitivity	15200.000000	14500.000000	0.000000
Motor Threshold	20	20	20
*****Initial Preference Settings*****
ForceRateDiv	1
ForceGain	32
PosRateDivA	3
PosRateDivB	3
PositionGainA	32
PositionGainB	32
GotoSpeedX	11
GotoSpeedY	11
GotoSpeedZ	5
MaxDataFileSize	10000000
HopDistance	2
*CycleCount/n____	1
*A_PsdX__________	0
*A_PsdY__________	0
*A_PsdSum________	0
*A_Iris__________	0
*A_LeverX________	0
*A_LeverY________	0
*A_LeverSum______	0
*B_PsdX__________	0
*B_PsdY__________	0
*B_PsdSum________	0
*B_Iris__________	0
*B_LeverX________	0
*B_LeverY________	0
*B_LeverSum______	0
*A_Temperature___	0
*B_Temperature___	0
*X_force_________	1
*Y_force_________	1
*Z_force_________	1
*Tension_________	0
*A_dist-X________	0
*A_dist-Y________	1
*B_dist-X________	0
*B_dist-Y________	1
*Motor_X_________	0
*Motor_Y_________	0
*Motor_Z_________	0
*MotorVel_X______	0
*MotorVel_Y______	0
*MotorVel_Z______	0
*A_trapPIC_Err___	0
*B_trapPIC_Err___	0
*comPIC_Err______	0
*A_CycleCount____	0
*B_CycleCount____	0
*Motor_CycleCount	0
*time(sec)_______	1
*Status__________	1
*Null____________	0
samples/line_HI	400
samples/line_LO	20
goto0	8388608	8388608	8388608
goto1	8386637	8386652	8386348
goto2	8418270	8411337	8385502
goto3	8420912	8354980	8386718
goto4	8422772	8353948	8399333
goto5	8388608	8388608	8388608
goto6	8388608	8388608	8388608
goto7	8388608	8388608	8388608
goto8	8388608	8388608	8388608
goto9	8388608	8388608	8388608
yourXYZint	123	456	789
MaxForceP1	50.000000
MinForceP1	2.000000
PullRateP1	100.000000
refoldTime1	0.000000
unfoldTime1	0.000000
MaxForceP2	75.000000
MinForceP2	2.000000
PullRateP2	1000.000000
refoldTime2	0.000000
unfoldTime2	0.000000
MaxForceP3	10.000000
MinForceP3	-10.000000
PullRateP3	1.000000
refoldTime3	2.000000
unfoldTime3	2.000000
constForce1	46.000000
constForce2	28.000000
yourFloat	1.234000
yourXYZfloat	1.000000	2.000000	3.000000
*****End Initial Preference Settings*****

Zero-Force Offsets (pN)  26.674883	497.900940	-566.490417
0	trapA_Empty_PSD_Sum = 0
        trapB_Empty_PSD_Sum = 0
        trapA_Empty_Iris = 0
        trapB_Empty_Iris = 0
        trapA_Full_PSD_Sum = 18616
        trapB_Full_PSD_Sum = 18458
        trapA_Full_Iris = -8
        trapB_Full_Iris = 17709
8425	tempA = 21.421	tempB = 21.748
18445	tempA = 21.416	tempB = 21.757
28520	tempA = 21.412	tempB = 21.764
36170	Zero Forces
        trapA_Full_PSD_Sum = 18593
        trapB_Full_PSD_Sum = 18519
        trapA_Full_Iris = -8
        trapB_Full_Iris = 17802
36755	Zero-Force Offsets (pN)  26.667765	490.400024	-569.737244
38565	tempA = 21.405	tempB = 21.769
48565	tempA = 21.413	tempB = 21.756
58615	tempA = 21.412	tempB = 21.755
68630	tempA = 21.427	tempB = 21.754
78680	tempA = 21.420	tempB = 21.766
88725	tempA = 21.416	tempB = 21.753
98735	tempA = 21.420	tempB = 21.770
108815	tempA = 21.429	tempB = 21.777
118860	tempA = 21.427	tempB = 21.768
126155	manual move motors 
128870	tempA = 21.424	tempB = 21.782
128950	manual move motors 
130385	manual move motors 
133165	Center Trap
133920	Center Trap
135095	manual move motors 
138920	tempA = 21.427	tempB = 21.773
142215	jog pipette up 
142710	jog pipette up 
142795	jog pipette up 
142875	jog pipette up 
142960	jog pipette up 
143240	jog pipette up 
143745	jog pipette up 
143825	jog pipette up 
143910	jog pipette up 
144125	jog pipette right 
144600	jog pipette right 
144820	jog pipette right 
145005	jog pipette right 
145190	jog pipette right 
145705	jog pipette left 
146205	jog pipette left 
146295	jog pipette left 
146370	jog pipette left 
146690	jog pipette left 
146955	jog pipette left 
147215	jog pipette left 
147495	jog pipette right 
147990	jog pipette right 
148060	jog pipette right 
148155	jog pipette right 
148240	jog pipette right 
148320	jog pipette right 
148405	jog pipette right 
148485	jog pipette right 
148570	jog pipette right 
148900	jog pipette left 
148920	tempA = 21.428	tempB = 21.781
149135	jog pipette left 
149310	jog pipette left 
149570	jog pipette left 
149765	jog pipette left 
149965	jog pipette left 
150365	jog pipette left 
151005	jog pipette up 
151285	jog pipette up 
151575	jog pipette up 
151965	End Write
