# Supplementary material for: Structural characterization of the saxitoxin-targeting APTSTX1 aptamer using optical tweezers and molecular dynamics simulations
Source: PLoS One. 2019 Nov 7;14(11):e0222468. doi: 10.1371/journal.pone.0222468 (PMC6837747; doi:10.1371/journal.pone.0222468)
Supplement: S2 File — Data repository, aptamer under magnesium. (ZIP) [file pone.0222468.s006.zip › Mg/Mg/September/270915/2bnbmgA.txt]

#Begin Write:
CycleCount/n	X_force	Y_force	Z_force	A_dist-Y	B_dist-Y	time(sec)	Status
100	-2.08	1.73	6.10	-3291.89	-6976.78	2678.757	0
200	-2.57	-0.60	6.30	-3292.05	-6976.43	2678.854	0
300	-2.51	-0.80	6.34	-3291.92	-6976.55	2678.948	0
400	-2.43	-1.58	6.45	-3292.00	-6976.45	2679.053	0
500	-2.51	-1.33	6.43	-3291.97	-6976.60	2679.159	0
600	-2.53	-0.18	6.27	-3291.78	-6976.51	2679.242	0
700	-2.48	-0.28	6.35	-3291.76	-6976.46	2679.357	0
800	-2.21	-2.97	6.64	-3291.90	-6976.37	2679.458	0
900	-2.69	-2.20	6.53	-3291.96	-6976.33	2679.561	0
1000	-2.63	-4.05	6.65	-3291.72	-6976.34	2679.662	0
1100	-2.66	-1.86	6.45	-3291.89	-6976.28	2679.757	0
1200	-2.36	1.04	6.14	-3291.79	-6976.31	2679.857	0
1300	-2.82	-0.44	6.31	-3291.96	-6976.64	2679.961	0
1400	-2.64	2.56	5.96	-3291.98	-6976.33	2680.041	0
1400	-2.52	-0.09	6.27	-3291.80	-6976.39	2680.095	0
1500	-2.28	0.11	6.24	-3291.77	-6976.69	2680.195	0
1600	-2.43	0.22	6.23	-3291.79	-6976.44	2680.295	0
1700	-2.61	-0.60	6.34	-3291.82	-6976.55	2680.398	0
1800	-2.43	0.01	6.28	-3291.78	-6976.57	2680.492	0
1900	-2.15	-1.79	6.43	-3291.86	-6976.56	2680.600	0
2000	-2.51	1.92	6.03	-3291.93	-6976.71	2680.696	0
2100	-2.48	-0.67	6.34	-3291.94	-6976.70	2680.800	0
2200	-2.39	-0.16	6.30	-3291.84	-6976.99	2680.899	0
2300	-2.52	-1.59	6.45	-3291.91	-6976.82	2680.996	0
2400	-2.56	1.17	6.11	-3291.66	-6976.90	2681.097	0
2500	-2.61	1.93	6.05	-3291.74	-6976.68	2681.203	0
2600	-2.30	-0.46	6.34	-3291.63	-6976.78	2681.297	0
2700	-2.43	-1.24	6.41	-3291.84	-6976.67	2681.401	0
2800	-2.34	-0.79	6.36	-3291.70	-6976.84	2681.500	0
2900	-2.53	-3.84	6.71	-3291.91	-6976.50	2681.596	0
3000	-2.64	0.03	6.27	-3291.84	-6976.60	2681.698	0
3100	-2.27	1.07	6.09	-3291.94	-6976.39	2681.800	0
3200	-2.69	-0.37	6.29	-3291.73	-6976.60	2681.897	0
3300	-2.60	0.43	6.19	-3291.99	-6976.62	2681.997	0
3400	-2.70	1.18	6.12	-3291.84	-6976.58	2682.099	0
3500	-2.28	1.95	6.04	-3291.89	-6976.56	2682.197	0
3600	-2.45	-0.61	6.32	-3291.97	-6976.89	2682.299	0
3700	-2.62	-3.43	6.65	-3291.92	-6976.73	2682.399	0
3800	-2.60	-0.61	6.32	-3291.83	-6976.73	2682.501	0
3900	-2.37	-0.81	6.37	-3292.00	-6976.83	2682.600	0
4000	-2.99	1.07	6.08	-3291.70	-6976.65	2682.701	0
4100	-2.53	0.83	6.17	-3291.80	-6976.76	2682.803	0
4200	-2.33	1.85	6.04	-3291.89	-6976.89	2682.897	0
4300	-2.17	-2.23	6.51	-3291.72	-6976.62	2682.999	0
4400	-2.59	-1.11	6.40	-3291.96	-6976.73	2683.098	0
4605	-2.36	-4.25	6.80	-3291.74	-6977.16	2683.170	0
4610	-3.12	-2.67	6.52	-3291.50	-6976.80	2683.173	0
4615	-2.66	-5.22	6.84	-3291.67	-6976.84	2683.178	0
4620	-2.35	-2.33	6.54	-3291.72	-6977.07	2683.183	0
4625	-2.68	0.40	6.22	-3291.74	-6976.91	2683.188	0
4630	-2.59	0.69	6.18	-3291.56	-6976.30	2683.193	0
4635	-2.26	-0.51	6.33	-3291.76	-6976.69	2683.198	0
4640	-2.09	1.98	6.04	-3291.50	-6976.91	2683.203	0
4645	-2.51	0.95	6.13	-3291.70	-6976.62	2683.209	0
4650	-2.37	-2.53	6.58	-3291.62	-6976.62	2683.213	0
4655	-2.42	-0.30	6.31	-3291.69	-6976.83	2683.218	0
4660	-2.75	-2.56	6.56	-3291.41	-6977.22	2683.223	0
4665	-1.95	0.14	6.30	-3291.64	-6976.77	2683.229	0
4670	-2.00	1.06	6.16	-3291.86	-6976.76	2683.232	0
4675	-2.69	0.73	6.17	-3291.82	-6977.05	2683.239	0
4680	-2.41	1.21	6.16	-3291.90	-6977.08	2683.243	0
4685	-2.73	-0.97	6.38	-3291.59	-6976.53	2683.248	0
4690	-2.68	-2.02	6.49	-3291.53	-6976.59	2683.253	0
4695	-2.88	0.31	6.19	-3292.05	-6976.71	2683.259	0
4700	-2.58	-1.52	6.44	-3292.13	-6977.09	2683.263	0
4705	-2.35	-3.13	6.65	-3291.76	-6976.74	2683.269	0
4710	-2.47	2.25	5.98	-3291.68	-6976.79	2683.273	0
4715	-1.86	1.59	6.08	-3291.86	-6976.78	2683.279	0
4720	-2.33	0.36	6.22	-3292.07	-6977.06	2683.283	0
4725	-2.44	-0.85	6.34	-3291.87	-6977.06	2683.289	0
4730	-2.80	-0.97	6.38	-3291.62	-6976.76	2683.293	0
4735	-2.02	-1.76	6.50	-3291.96	-6976.54	2683.299	0
4740	-2.90	-3.70	6.65	-3291.59	-6977.01	2683.303	0
4745	-2.37	-3.03	6.64	-3291.98	-6976.39	2683.310	0
4750	-2.78	-2.21	6.53	-3291.83	-6977.00	2683.313	0
4755	-2.07	-1.88	6.54	-3291.64	-6976.82	2683.319	0
4760	-2.36	-2.79	6.60	-3291.67	-6977.18	2683.323	0
4765	-2.38	1.79	6.07	-3291.68	-6976.62	2683.329	0
4770	-2.32	0.66	6.19	-3291.74	-6976.89	2683.333	0
4775	-2.70	3.47	5.83	-3292.16	-6976.75	2683.341	0
4780	-2.67	0.99	6.12	-3291.83	-6977.15	2683.343	0
4785	-2.88	-0.52	6.30	-3291.62	-6976.74	2683.348	0
4790	-2.31	-1.69	6.46	-3291.92	-6977.05	2683.353	0
4795	-2.71	-0.57	6.35	-3291.94	-6976.99	2683.358	0
4800	-2.76	-0.17	6.25	-3291.78	-6976.83	2683.365	0
4805	-2.44	-0.29	6.28	-3291.89	-6976.98	2683.368	0
4810	-2.64	1.69	6.02	-3291.94	-6976.90	2683.374	0
4815	-1.91	0.83	6.15	-3291.59	-6977.00	2683.378	0
4820	-2.57	0.27	6.17	-3291.83	-6976.71	2683.384	0
4825	-2.18	2.30	6.00	-3291.88	-6976.55	2683.388	0
4830	-2.59	-0.27	6.27	-3291.65	-6976.90	2683.393	0
4835	-2.94	-2.18	6.46	-3291.54	-6976.83	2683.398	0
4840	-2.53	1.37	6.07	-3291.69	-6977.09	2683.404	0
4845	-2.24	0.14	6.22	-3291.40	-6976.83	2683.408	0
4850	-2.82	-4.44	6.69	-3291.26	-6976.75	2683.415	0
4855	-2.64	0.10	6.22	-3291.44	-6977.06	2683.418	0
4860	-2.44	0.56	6.22	-3291.67	-6977.01	2683.424	0
4865	-2.45	-0.97	6.39	-3291.52	-6976.93	2683.428	0
4870	-2.54	-3.33	6.67	-3291.51	-6976.37	2683.435	0
4875	-2.50	-4.04	6.73	-3291.40	-6977.12	2683.438	0
4880	-2.59	-9.56	7.26	-3291.50	-6976.87	2683.444	0
4885	-2.69	-7.68	7.11	-3291.70	-6977.25	2683.448	0
4890	-2.56	-9.26	7.31	-3291.45	-6976.89	2683.454	0
4895	-2.51	-4.44	6.80	-3291.62	-6977.04	2683.458	0
4900	-2.46	2.96	5.89	-3291.37	-6977.10	2683.466	0
4905	-2.38	2.14	6.03	-3291.55	-6977.01	2683.468	0
4910	-2.34	1.02	6.16	-3291.55	-6977.32	2683.474	0
4915	-2.00	-0.35	6.28	-3291.79	-6977.12	2683.478	0
4920	-2.30	-2.58	6.56	-3291.57	-6976.98	2683.484	0
4925	-2.33	3.02	5.89	-3291.52	-6976.87	2683.489	0
4930	-2.19	1.31	6.12	-3291.56	-6976.94	2683.493	0
4935	-2.98	-3.08	6.59	-3291.85	-6977.02	2683.499	0
4940	-3.00	-2.82	6.58	-3291.66	-6976.96	2683.504	0
4945	-2.80	2.31	5.99	-3291.72	-6976.84	2683.509	0
4950	-2.22	2.42	6.00	-3291.86	-6977.33	2683.513	0
4955	-2.20	-0.75	6.35	-3291.66	-6976.69	2683.519	0
4960	-1.87	-1.65	6.47	-3291.88	-6977.03	2683.523	0
4965	-2.52	1.58	6.09	-3291.93	-6976.77	2683.529	0
4970	-2.53	2.45	5.93	-3291.75	-6977.08	2683.533	0
4975	-1.96	1.18	6.11	-3291.66	-6977.08	2683.540	0
4980	-2.49	-1.50	6.40	-3291.73	-6976.63	2683.543	0
4985	-2.06	-1.23	6.40	-3291.83	-6977.01	2683.548	0
4990	-2.97	-1.12	6.35	-3291.76	-6976.86	2683.553	0
4995	-2.64	0.59	6.19	-3291.53	-6976.76	2683.560	0
5000	-2.32	2.40	5.96	-3291.87	-6977.30	2683.563	0
5005	-2.47	1.28	6.11	-3291.91	-6976.87	2683.569	0
5010	-2.36	-0.68	6.31	-3291.76	-6976.96	2683.573	0
5015	-2.87	-1.33	6.35	-3291.81	-6977.00	2683.578	0
5020	-2.74	-1.23	6.39	-3291.95	-6977.13	2683.583	0
5025	-2.71	-1.35	6.38	-3291.63	-6977.61	2683.589	0
5030	-2.56	-0.88	6.34	-3292.01	-6977.10	2683.593	0
5035	-2.91	0.60	6.17	-3291.71	-6977.03	2683.599	0
5040	-1.95	4.32	5.78	-3291.52	-6977.04	2683.603	0
5045	-2.87	-0.26	6.28	-3291.57	-6976.76	2683.611	0
5050	-2.26	-1.17	6.40	-3291.64	-6977.21	2683.613	0
5055	-2.50	-4.03	6.69	-3291.38	-6977.51	2683.619	0
5060	-2.30	-1.17	6.35	-3291.66	-6977.15	2683.624	0
5065	-2.63	-0.68	6.32	-3291.63	-6977.00	2683.629	0
5070	-2.38	1.25	6.09	-3291.51	-6977.21	2683.634	0
5075	-2.16	-0.17	6.27	-3291.48	-6977.43	2683.640	0
5080	-2.58	-0.27	6.28	-3291.82	-6977.06	2683.643	0
5085	-2.43	-0.21	6.28	-3291.84	-6977.20	2683.649	0
5090	-2.35	-0.21	6.27	-3291.68	-6977.23	2683.654	0
5095	-2.88	-3.53	6.58	-3291.85	-6977.16	2683.659	0
5100	-2.00	2.72	5.96	-3291.63	-6977.09	2683.664	0
5105	-2.44	2.02	6.03	-3291.83	-6976.71	2683.668	0
5110	-2.50	0.08	6.28	-3291.93	-6976.99	2683.674	0
5115	-2.22	0.91	6.19	-3291.81	-6977.01	2683.678	0
5120	-2.97	-1.26	6.40	-3291.85	-6976.83	2683.684	0
5125	-2.84	0.45	6.21	-3291.86	-6976.81	2683.688	0
5130	-2.97	-3.69	6.68	-3291.84	-6977.02	2683.694	0
5135	-2.43	0.60	6.21	-3291.68	-6976.46	2683.698	0
5140	-2.46	0.97	6.10	-3291.57	-6976.64	2683.703	0
5145	-2.09	-0.61	6.29	-3291.60	-6977.11	2683.708	0
5150	-1.76	-6.35	6.97	-3291.59	-6976.84	2683.714	0
5155	-2.54	-4.08	6.72	-3291.38	-6976.53	2683.718	0
5160	-2.30	0.71	6.20	-3291.50	-6976.83	2683.723	0
5165	-2.40	1.95	6.05	-3291.80	-6976.65	2683.728	0
5170	-2.44	0.47	6.23	-3291.56	-6976.93	2683.735	0
5175	-2.38	-0.89	6.38	-3291.45	-6976.98	2683.738	0
5180	-2.35	0.14	6.24	-3291.51	-6977.13	2683.744	0
5185	-2.53	1.83	6.04	-3291.92	-6976.77	2683.748	0
5190	-2.52	2.42	5.98	-3291.67	-6976.83	2683.754	0
5195	-2.46	3.75	5.80	-3291.58	-6977.12	2683.759	0
5200	-3.13	2.73	5.90	-3291.54	-6977.81	2683.765	0
5205	-2.66	-0.14	6.27	-3291.76	-6976.98	2683.768	0
5210	-2.16	-2.01	6.47	-3291.67	-6977.07	2683.774	0
5215	-2.19	-0.96	6.37	-3291.70	-6976.86	2683.779	0
5220	-2.69	0.35	6.21	-3291.80	-6976.55	2683.785	0
5225	-2.69	0.58	6.19	-3291.63	-6977.04	2683.788	0
5230	-2.25	0.19	6.24	-3291.78	-6977.06	2683.794	0
5235	-2.11	-1.01	6.39	-3291.61	-6976.69	2683.799	0
5240	-2.70	-3.01	6.61	-3291.59	-6977.04	2683.804	0
5245	-2.34	0.58	6.19	-3291.75	-6977.05	2683.809	0
5250	-1.92	1.07	6.15	-3291.19	-6976.76	2683.815	0
5255	-2.62	-1.46	6.38	-3291.85	-6977.17	2683.818	0
5260	-2.41	-2.74	6.57	-3291.93	-6976.89	2683.823	0
5265	-2.39	-2.66	6.60	-3291.82	-6977.10	2683.829	0
5270	-2.75	-0.17	6.29	-3291.93	-6977.26	2683.834	0
5275	-2.86	4.22	5.74	-3291.55	-6977.18	2683.839	0
5280	-2.56	0.99	6.15	-3291.70	-6977.24	2683.843	0
5285	-2.67	1.90	6.00	-3291.75	-6976.96	2683.848	0
5290	-2.66	-1.77	6.43	-3291.71	-6977.12	2683.853	0
5295	-2.54	0.22	6.22	-3291.76	-6976.66	2683.859	0
5300	-2.47	-0.78	6.38	-3292.02	-6976.94	2683.863	0
5305	-2.65	-1.01	6.39	-3291.89	-6977.08	2683.868	0
5310	-2.64	0.76	6.15	-3291.53	-6976.56	2683.872	0
5315	-2.81	-4.69	6.78	-3291.80	-6976.85	2683.878	0
5320	-2.34	-3.44	6.68	-3291.70	-6977.01	2683.883	0
5325	-2.09	-0.59	6.33	-3291.75	-6976.92	2683.889	0
5330	-2.36	0.84	6.14	-3291.62	-6977.17	2683.893	0
5335	-2.60	4.10	5.76	-3291.86	-6976.71	2683.898	0
5340	-2.63	3.10	5.87	-3292.00	-6977.15	2683.903	0
5345	-2.39	0.13	6.26	-3291.89	-6976.75	2683.909	0
5350	-2.16	0.85	6.19	-3291.94	-6976.95	2683.913	0
5355	-2.39	-1.24	6.45	-3291.90	-6976.96	2683.919	0
5360	-2.22	-1.04	6.44	-3292.05	-6977.04	2683.924	0
5365	-2.70	1.12	6.15	-3291.81	-6976.94	2683.929	0
5370	-2.54	-2.81	6.59	-3291.95	-6976.83	2683.933	0
5375	-3.06	-2.56	6.49	-3291.68	-6977.53	2683.941	0
5380	-2.72	-1.79	6.43	-3292.08	-6976.90	2683.944	0
5385	-2.21	-1.79	6.49	-3291.86	-6976.73	2683.948	0
5390	-2.28	-0.63	6.36	-3291.84	-6976.65	2683.954	0
5395	-2.70	-1.19	6.40	-3291.82	-6976.81	2683.959	0
5400	-2.74	-4.32	6.71	-3291.82	-6976.94	2683.963	0
5405	-2.62	-0.93	6.37	-3291.87	-6977.12	2683.969	0
5410	-2.03	-3.79	6.71	-3291.75	-6976.82	2683.973	0
5415	-2.67	1.42	6.12	-3292.20	-6977.07	2683.980	0
5420	-1.79	1.04	6.15	-3291.76	-6976.87	2683.985	0
5425	-2.71	-1.01	6.33	-3291.97	-6976.99	2683.989	0
5430	-2.41	1.79	6.04	-3291.71	-6976.73	2683.993	0
5435	-2.29	2.05	5.99	-3291.89	-6976.78	2683.998	0
5440	-2.21	-0.45	6.31	-3292.13	-6977.09	2684.003	0
5445	-2.43	-1.65	6.43	-3291.66	-6976.80	2684.008	0
5450	-2.42	0.20	6.24	-3291.60	-6976.89	2684.014	0
5455	-2.33	0.75	6.19	-3291.89	-6977.04	2684.018	0
5460	-2.27	-0.97	6.40	-3291.89	-6977.09	2684.023	0
5465	-2.63	-2.33	6.53	-3291.89	-6977.04	2684.028	0
5470	-2.05	-1.06	6.42	-3291.62	-6976.91	2684.035	0
5475	-2.47	-0.49	6.33	-3292.03	-6976.95	2684.038	0
5480	-2.77	-1.01	6.36	-3292.01	-6977.18	2684.043	0
5485	-2.40	1.02	6.19	-3291.85	-6977.01	2684.048	0
5490	-2.25	2.37	6.03	-3292.00	-6977.16	2684.053	0
5495	-2.64	2.53	5.96	-3292.06	-6976.78	2684.058	0
5500	-2.16	-2.83	6.64	-3291.83	-6976.97	2684.065	0
5505	-2.27	-1.47	6.45	-3292.00	-6976.84	2684.068	0
5510	-1.91	1.12	6.17	-3291.79	-6976.74	2684.073	0
5515	-2.40	-1.16	6.38	-3291.89	-6977.07	2684.078	0
5520	-2.29	1.95	6.06	-3291.65	-6977.27	2684.085	0
5525	-2.54	1.70	6.08	-3291.63	-6977.07	2684.088	0
5530	-2.48	-2.24	6.55	-3291.84	-6976.95	2684.094	0
5535	-2.42	-1.87	6.44	-3291.75	-6976.85	2684.098	0
5540	-2.35	-1.04	6.37	-3291.32	-6976.86	2684.104	0
5545	-2.17	3.45	5.83	-3291.63	-6977.25	2684.108	0
5550	-2.06	0.46	6.23	-3291.64	-6977.20	2684.114	0
5555	-2.26	2.22	5.98	-3291.66	-6977.12	2684.118	0
5560	-2.45	1.83	6.05	-3291.88	-6977.15	2684.124	0
5565	-2.68	-2.29	6.49	-3291.54	-6976.98	2684.128	0
5570	-2.23	1.00	6.14	-3291.75	-6976.92	2684.134	0
5575	-2.09	0.73	6.14	-3291.71	-6976.57	2684.139	0
5580	-2.22	0.72	6.21	-3291.87	-6976.77	2684.143	0
5585	-1.93	0.77	6.18	-3291.71	-6977.09	2684.148	0
5590	-2.34	-1.10	6.40	-3291.87	-6977.20	2684.153	0
5595	-2.68	-1.56	6.45	-3291.78	-6976.90	2684.159	0
5600	-2.88	-2.16	6.50	-3291.77	-6976.82	2684.163	0
5605	-2.75	1.15	6.11	-3291.72	-6976.93	2684.168	0
5610	-2.50	1.63	6.04	-3291.76	-6977.17	2684.173	0
5615	-2.30	-0.81	6.39	-3291.95	-6976.75	2684.178	0
5620	-2.17	-0.94	6.39	-3291.74	-6976.76	2684.183	0
5625	-2.33	-2.45	6.56	-3291.66	-6976.80	2684.189	0
5630	-2.36	-1.12	6.40	-3291.66	-6976.74	2684.193	0
5635	-2.51	1.52	6.08	-3291.82	-6976.78	2684.198	0
5640	-2.21	-1.25	6.36	-3291.49	-6976.76	2684.203	0
5645	-1.74	2.93	5.91	-3291.73	-6976.50	2684.209	0
5650	-2.67	2.95	5.87	-3291.60	-6976.98	2684.213	0
5655	-2.88	2.93	5.84	-3291.83	-6976.70	2684.218	0
5660	-1.95	3.03	5.88	-3291.71	-6976.83	2684.223	0
5665	-2.50	-1.96	6.46	-3292.01	-6976.60	2684.229	0
5670	-2.24	1.87	6.03	-3291.89	-6976.78	2684.233	0
5675	-3.08	-0.98	6.31	-3291.30	-6976.49	2684.240	0
5680	-2.81	2.70	5.89	-3291.94	-6976.72	2684.243	0
5685	-2.18	1.28	6.12	-3291.81	-6976.70	2684.249	0
5690	-2.39	5.21	5.61	-3291.84	-6976.72	2684.253	0
5695	-2.40	2.05	5.99	-3291.55	-6976.44	2684.260	0
5700	-1.97	0.48	6.19	-3291.72	-6976.70	2684.263	0
5705	-2.60	4.09	5.74	-3291.73	-6976.53	2684.269	0
5710	-2.42	5.22	5.60	-3291.84	-6976.79	2684.273	0
5715	-2.50	1.79	6.03	-3291.84	-6976.92	2684.279	0
5720	-2.70	2.14	5.96	-3291.88	-6976.89	2684.283	0
5725	-2.19	1.00	6.12	-3291.72	-6977.20	2684.288	0
5730	-2.21	1.99	6.03	-3291.82	-6976.85	2684.294	0
5735	-2.31	0.56	6.20	-3291.55	-6976.69	2684.299	0
5740	-2.49	-1.53	6.42	-3291.85	-6976.82	2684.303	0
5745	-3.03	-4.85	6.81	-3291.75	-6976.68	2684.309	0
5750	-3.01	-3.29	6.59	-3291.59	-6976.93	2684.314	0
5755	-2.70	-0.88	6.36	-3291.63	-6976.84	2684.318	0
5760	-2.80	1.81	6.03	-3291.38	-6976.78	2684.323	0
5765	-2.42	-0.30	6.28	-3291.52	-6976.74	2684.328	0
5770	-2.58	1.89	6.01	-3291.70	-6976.91	2684.333	0
5775	-2.48	-2.41	6.53	-3291.79	-6976.65	2684.338	0
5780	-2.46	-3.52	6.64	-3291.49	-6976.64	2684.343	0
5785	-2.22	-4.53	6.80	-3291.69	-6976.95	2684.348	0
5790	-2.52	0.84	6.12	-3291.84	-6976.83	2684.354	0
5795	-2.29	0.61	6.19	-3291.82	-6976.69	2684.357	0
5800	-2.59	-0.04	6.22	-3291.68	-6976.41	2684.364	0
5805	-2.55	-0.39	6.25	-3291.72	-6976.82	2684.368	0
5810	-2.44	-3.53	6.62	-3291.61	-6976.93	2684.374	0
5815	-3.01	-0.05	6.18	-3291.84	-6976.77	2684.378	0
5820	-2.19	-0.36	6.26	-3291.90	-6976.95	2684.385	0
5825	-2.63	-0.90	6.30	-3291.54	-6977.00	2684.388	0
5830	-2.94	-1.81	6.38	-3291.71	-6977.04	2684.393	0
5835	-3.22	-1.41	6.35	-3291.45	-6976.77	2684.398	0
5840	-2.55	-1.04	6.32	-3291.66	-6976.83	2684.404	0
5845	-2.22	-0.35	6.26	-3291.50	-6976.50	2684.408	0
5850	-2.37	-0.97	6.30	-3292.12	-6976.46	2684.415	0
5855	-2.64	-0.97	6.31	-3291.69	-6976.72	2684.418	0
5860	-2.17	-0.49	6.29	-3291.67	-6976.74	2684.424	0
5865	-2.18	-2.61	6.55	-3291.91	-6976.87	2684.428	0
5870	-2.46	-2.44	6.47	-3291.64	-6977.25	2684.435	0
5875	-2.55	-5.76	6.89	-3291.66	-6976.89	2684.438	0
5880	-2.35	1.04	6.12	-3291.59	-6976.95	2684.444	0
5885	-2.48	-0.41	6.26	-3291.78	-6977.03	2684.448	0
5890	-2.05	0.97	6.15	-3291.69	-6976.93	2684.454	0
5895	-2.46	1.81	6.02	-3291.69	-6976.74	2684.459	0
5900	-2.01	1.75	6.00	-3291.46	-6976.95	2684.463	0
5905	-2.38	-0.09	6.24	-3291.65	-6976.70	2684.468	0
5910	-2.69	-4.64	6.73	-3291.78	-6976.81	2684.474	0
5915	-1.93	-3.39	6.65	-3291.84	-6977.15	2684.479	0
5920	-2.48	-1.58	6.41	-3291.74	-6977.13	2684.483	0
5925	-2.83	2.23	5.94	-3292.01	-6977.01	2684.490	0
5930	-2.14	0.92	6.16	-3291.76	-6976.90	2684.493	0
5935	-2.72	-0.05	6.19	-3291.74	-6976.64	2684.498	0
5940	-2.42	-1.28	6.35	-3291.76	-6977.15	2684.503	0
5945	-2.18	0.27	6.17	-3291.73	-6976.87	2684.509	0
5950	-1.91	1.20	6.11	-3291.67	-6976.87	2684.513	0
5955	-2.17	-0.40	6.29	-3291.74	-6976.99	2684.518	0
5960	-2.80	0.46	6.19	-3291.94	-6977.02	2684.523	0
5965	-2.38	-1.76	6.45	-3291.80	-6977.05	2684.529	0
5970	-2.39	0.78	6.13	-3291.73	-6976.86	2684.533	0
5975	-2.20	3.24	5.86	-3291.81	-6977.14	2684.540	0
5980	-2.63	2.73	5.90	-3291.80	-6977.16	2684.543	0
5985	-2.06	0.31	6.21	-3291.88	-6977.19	2684.549	0
5990	-2.61	-0.48	6.27	-3292.01	-6977.03	2684.553	0
5995	-1.96	0.91	6.17	-3292.07	-6976.83	2684.560	0
6000	-2.56	1.23	6.09	-3291.75	-6977.10	2684.564	0
6005	-1.99	1.34	6.09	-3291.84	-6977.07	2684.569	0
6010	-2.32	3.54	5.83	-3291.49	-6977.22	2684.573	0
6015	-2.20	2.45	5.92	-3291.72	-6976.71	2684.580	0
6020	-2.20	3.55	5.84	-3291.60	-6976.92	2684.583	0
6025	-2.23	0.50	6.20	-3291.48	-6977.05	2684.589	0
6030	-2.66	-0.65	6.30	-3291.75	-6976.79	2684.593	0
6035	-2.32	1.07	6.14	-3291.68	-6977.00	2684.599	0
6040	-2.23	0.21	6.22	-3291.79	-6976.87	2684.604	0
6045	-2.38	2.40	5.93	-3291.62	-6976.69	2684.611	0
6050	-2.54	-0.12	6.25	-3291.64	-6976.88	2684.614	0
6055	-2.26	-3.29	6.62	-3291.29	-6976.87	2684.618	0
6060	-2.94	-6.35	6.95	-3291.64	-6976.51	2684.624	0
6065	-2.48	-2.00	6.50	-3291.83	-6976.94	2684.629	0
6070	-2.22	0.66	6.18	-3291.65	-6976.79	2684.634	0
6075	-2.75	0.05	6.28	-3291.84	-6976.80	2684.638	0
6080	-2.40	2.46	5.95	-3291.84	-6976.90	2684.644	0
6085	-2.73	0.37	6.17	-3291.84	-6977.07	2684.648	0
6090	-2.71	2.95	5.88	-3291.70	-6976.67	2684.654	0
6095	-2.53	0.04	6.26	-3291.50	-6976.81	2684.658	0
6100	-2.41	-3.91	6.69	-3291.68	-6976.80	2684.663	0
6105	-2.38	-2.48	6.57	-3291.88	-6976.81	2684.668	0
6110	-2.02	0.30	6.26	-3291.93	-6976.91	2684.674	0
6115	-2.71	-0.01	6.24	-3291.98	-6976.59	2684.677	0
6120	-2.08	2.56	5.97	-3291.61	-6976.88	2684.685	0
6125	-2.72	1.12	6.12	-3291.89	-6976.68	2684.688	0
6130	-2.43	-1.11	6.39	-3291.44	-6976.77	2684.694	0
6135	-2.07	-0.26	6.33	-3291.28	-6976.50	2684.698	0
6140	-2.22	-1.33	6.44	-3291.67	-6976.92	2684.703	0
6145	-2.65	-0.87	6.32	-3291.44	-6976.46	2684.708	0
6150	-2.58	0.64	6.19	-3291.23	-6977.10	2684.715	0
6155	-2.30	2.23	5.97	-3291.33	-6977.14	2684.718	0
6160	-2.48	3.60	5.80	-3291.52	-6976.63	2684.724	0
6165	-2.49	6.70	5.42	-3291.64	-6977.04	2684.729	0
6170	-2.54	5.06	5.60	-3291.56	-6976.54	2684.735	0
6175	-2.32	2.98	5.89	-3291.62	-6976.64	2684.738	0
6180	-2.17	-1.70	6.44	-3291.45	-6976.61	2684.744	0
6185	-2.35	-0.74	6.33	-3291.51	-6976.73	2684.748	0
6190	-1.33	-1.08	6.40	-3291.70	-6976.66	2684.755	0
6195	-2.10	-0.85	6.31	-3291.74	-6976.84	2684.759	0
6200	-2.15	-1.13	6.35	-3291.71	-6976.97	2684.764	0
6205	-2.15	-0.24	6.25	-3291.59	-6976.76	2684.768	0
6210	-2.17	5.64	5.58	-3291.40	-6976.88	2684.774	0
6215	-2.12	-0.13	6.25	-3291.29	-6976.62	2684.779	0
6220	-2.83	-3.18	6.50	-3291.81	-6978.38	2684.785	0
6225	-2.27	-2.93	6.53	-3291.51	-6976.80	2684.788	0
6230	-2.40	-0.01	6.20	-3291.48	-6976.56	2684.794	0
6235	-2.34	1.53	6.05	-3291.62	-6976.68	2684.799	0
6240	-2.83	1.45	6.03	-3291.49	-6976.53	2684.803	0
6245	-2.12	0.11	6.23	-3291.59	-6976.06	2684.810	0
6250	-2.26	1.24	6.13	-3291.47	-6976.72	2684.813	0
6255	-2.27	-0.76	6.39	-3291.38	-6976.64	2684.818	0
6260	-2.62	-1.25	6.42	-3291.23	-6976.77	2684.823	0
6265	-2.15	-2.08	6.51	-3291.30	-6976.92	2684.828	0
6270	-2.46	-1.95	6.45	-3291.41	-6976.94	2684.833	0
6275	-2.49	0.85	6.16	-3291.42	-6976.48	2684.839	0
6280	-2.46	-2.65	6.55	-3291.25	-6976.54	2684.843	0
6285	-2.68	-1.25	6.40	-3291.38	-6976.81	2684.848	0
6290	-2.25	0.87	6.17	-3291.46	-6976.80	2684.853	0
6295	-2.17	1.06	6.17	-3291.69	-6976.82	2684.860	0
6300	-2.12	1.86	6.05	-3291.52	-6976.74	2684.863	0
6305	-2.10	0.35	6.24	-3291.45	-6976.32	2684.869	0
6310	-2.24	-1.34	6.44	-3291.30	-6976.95	2684.873	0
6315	-2.76	-1.49	6.41	-3291.37	-6976.48	2684.880	0
6320	-2.07	-0.32	6.36	-3291.52	-6976.52	2684.883	0
6325	-1.99	-1.04	6.41	-3291.59	-6976.65	2684.888	0
6330	-2.67	0.80	6.15	-3291.45	-6976.74	2684.893	0
6335	-2.37	-1.97	6.48	-3291.19	-6976.71	2684.899	0
6340	-2.95	-2.08	6.48	-3291.30	-6976.52	2684.904	0
6345	-2.65	-1.64	6.49	-3291.81	-6975.29	2684.911	0
6350	-2.31	0.06	6.23	-3291.49	-6976.48	2684.913	0
6355	-2.13	0.85	6.13	-3291.51	-6976.82	2684.919	0
6360	-2.18	0.11	6.26	-3291.47	-6976.32	2684.923	0
6365	-2.49	-0.15	6.28	-3291.36	-6976.32	2684.929	0
6370	-2.66	-1.43	6.39	-3291.70	-6976.54	2684.934	0
6375	-1.78	-0.23	6.33	-3291.51	-6976.91	2684.939	0
6380	-2.72	-3.71	6.65	-3291.84	-6976.81	2684.944	0
6385	-2.52	-2.65	6.46	-3291.69	-6976.21	2684.948	0
6390	-2.23	-1.25	6.39	-3291.40	-6977.01	2684.953	0
6395	-2.07	0.61	6.21	-3291.50	-6976.79	2684.958	0
6400	-2.13	0.80	6.15	-3291.20	-6976.99	2684.963	0
6405	-2.67	-0.10	6.23	-3291.77	-6976.41	2684.968	0
6410	-2.34	0.03	6.26	-3291.62	-6976.58	2684.973	0
6415	-2.04	-0.76	6.39	-3291.43	-6976.69	2684.978	0
6420	-2.04	0.68	6.19	-3291.56	-6976.56	2684.983	0
6425	-2.54	0.25	6.20	-3291.37	-6977.08	2684.988	0
6430	-2.25	1.24	6.10	-3291.57	-6976.47	2684.993	0
6435	-2.09	0.70	6.17	-3291.75	-6976.77	2684.998	0
6440	-2.32	-3.14	6.55	-3291.70	-6976.71	2685.003	0
6445	-2.57	-0.56	6.27	-3291.45	-6976.51	2685.008	0
6450	-2.71	-5.02	6.78	-3291.88	-6976.66	2685.014	0
6455	-2.38	-2.05	6.48	-3291.63	-6976.86	2685.018	0
6460	-2.62	2.22	6.01	-3291.92	-6976.32	2685.024	0
6465	-2.62	1.98	6.05	-3291.78	-6976.58	2685.029	0
6470	-2.72	0.06	6.15	-3291.65	-6976.54	2685.035	0
6475	-2.08	-0.62	6.35	-3291.78	-6976.64	2685.038	0
6480	-2.48	-0.26	6.26	-3291.91	-6976.52	2685.043	0
6485	-2.11	2.41	5.98	-3291.94	-6976.86	2685.049	0
6490	-2.42	-1.51	6.40	-3291.74	-6976.74	2685.054	0
6495	-2.65	0.51	6.13	-3291.70	-6976.82	2685.058	0
6500	-3.66	1.26	6.03	-3291.50	-6976.45	2685.066	0
6505	-2.23	-1.84	6.45	-3291.55	-6976.82	2685.069	0
6510	-2.31	0.02	6.28	-3291.59	-6976.69	2685.074	0
6515	-2.43	-0.16	6.26	-3291.58	-6976.72	2685.079	0
6520	-2.12	1.30	6.12	-3291.72	-6976.75	2685.084	0
6525	-2.52	1.90	6.04	-3291.79	-6976.52	2685.088	0
6530	-2.33	-0.46	6.33	-3291.90	-6976.69	2685.094	0
6535	-2.66	-0.25	6.31	-3291.47	-6976.93	2685.098	0
6540	-2.40	2.90	5.93	-3291.59	-6976.77	2685.104	0
6545	-2.65	5.22	5.62	-3291.49	-6976.70	2685.108	0
6550	-2.28	3.29	5.88	-3291.86	-6976.41	2685.114	0
6555	-2.39	-1.09	6.37	-3291.66	-6976.68	2685.118	0
6560	-2.18	0.50	6.19	-3291.70	-6976.57	2685.123	0
6565	-1.98	0.69	6.21	-3291.35	-6976.28	2685.128	0
6570	-2.21	0.56	6.24	-3291.68	-6976.41	2685.134	0
6575	-1.78	1.42	6.11	-3291.87	-6976.64	2685.139	0
6580	-2.69	-1.10	6.38	-3291.79	-6976.44	2685.143	0
6585	-2.84	3.71	5.81	-3291.94	-6976.79	2685.149	0
6590	-2.32	-2.58	6.54	-3291.76	-6976.64	2685.153	0
6595	-2.87	-3.65	6.66	-3291.70	-6976.35	2685.160	0
6600	-2.71	0.58	6.15	-3291.81	-6976.66	2685.163	0
6605	-1.83	-0.06	6.33	-3291.69	-6976.62	2685.169	0
6610	-2.58	0.58	6.19	-3291.72	-6976.68	2685.173	0
6615	-2.05	1.83	6.08	-3291.83	-6976.61	2685.178	0
6620	-2.23	0.03	6.24	-3292.02	-6976.64	2685.183	0
6625	-2.43	0.42	6.18	-3291.52	-6976.76	2685.190	0
6630	-2.40	-1.12	6.39	-3291.58	-6976.77	2685.193	0
6635	-2.70	0.75	6.14	-3291.48	-6977.02	2685.198	0
6640	-2.43	-0.21	6.30	-3291.42	-6976.22	2685.203	0
6645	-2.91	1.88	6.00	-3291.42	-6976.44	2685.211	0
6650	-2.67	-1.79	6.48	-3291.55	-6976.63	2685.213	0
6655	-2.65	1.87	6.05	-3291.90	-6976.55	2685.219	0
6660	-2.72	1.21	6.12	-3291.90	-6976.61	2685.223	0
6665	-1.68	-0.59	6.36	-3291.19	-6977.59	2685.231	0
6670	-2.26	-0.33	6.31	-3291.66	-6976.68	2685.233	0
6675	-2.85	-1.01	6.34	-3291.82	-6976.50	2685.239	0
6680	-2.34	1.85	6.08	-3291.49	-6976.39	2685.243	0
6685	-3.18	3.05	5.86	-3291.81	-6976.39	2685.249	0
6690	-2.31	-1.83	6.42	-3291.89	-6976.44	2685.253	0
6695	-2.30	-2.18	6.50	-3291.99	-6976.73	2685.259	0
6700	-2.13	3.25	5.89	-3291.65	-6976.40	2685.264	0
6705	-1.95	3.88	5.80	-3291.41	-6976.29	2685.268	0
6710	-1.81	1.99	6.05	-3291.41	-6976.34	2685.273	0
6715	-2.10	0.05	6.19	-3291.37	-6976.73	2685.281	0
6720	-2.24	0.67	6.22	-3291.47	-6976.40	2685.283	0
6725	-2.41	0.24	6.26	-3291.77	-6976.49	2685.289	0
6730	-2.43	2.31	6.01	-3291.57	-6976.69	2685.293	0
6735	-2.20	5.46	5.60	-3292.13	-6976.62	2685.298	0
6740	-2.37	2.32	6.00	-3291.50	-6976.58	2685.303	0
6745	-2.73	2.32	5.99	-3291.79	-6976.44	2685.308	0
6750	-2.19	2.31	6.02	-3291.36	-6976.28	2685.314	0
6755	-2.40	2.05	6.00	-3291.42	-6976.73	2685.318	0
6760	-2.72	2.24	5.95	-3291.53	-6976.58	2685.323	0
6765	-2.10	3.90	5.79	-3291.79	-6976.48	2685.328	0
6770	-3.20	0.52	6.14	-3291.69	-6976.69	2685.335	0
6775	-2.06	1.64	6.04	-3291.59	-6976.46	2685.338	0
6780	-2.14	2.66	5.92	-3291.56	-6976.70	2685.344	0
6785	-2.02	-2.93	6.58	-3291.60	-6976.46	2685.348	0
6790	-2.16	-4.56	6.72	-3291.63	-6976.45	2685.354	0
6795	-2.79	-1.96	6.43	-3291.34	-6976.18	2685.358	0
6800	-1.75	-3.11	6.60	-3291.40	-6976.41	2685.364	0
6805	-2.83	-0.93	6.35	-3291.51	-6976.42	2685.368	0
6810	-2.78	-2.37	6.51	-3291.54	-6976.71	2685.374	0
6815	-2.69	0.32	6.14	-3291.43	-6976.49	2685.378	0
6820	-2.11	0.54	6.16	-3291.24	-6976.48	2685.386	0
6825	-2.61	-1.43	6.35	-3291.66	-6976.54	2685.388	0
6830	-2.43	-5.12	6.80	-3291.64	-6976.71	2685.394	0
6835	-2.17	-1.34	6.43	-3291.57	-6976.63	2685.398	0
6840	-3.43	-2.97	6.56	-3291.23	-6976.95	2685.406	0
6845	-2.83	-0.72	6.29	-3291.77	-6976.51	2685.408	0
6850	-2.20	0.49	6.20	-3291.57	-6976.31	2685.414	0
6855	-2.69	-1.96	6.49	-3291.94	-6976.36	2685.418	0
6860	-1.89	1.48	6.15	-3291.75	-6976.52	2685.424	0
6865	-1.78	0.91	6.20	-3291.49	-6976.57	2685.428	0
6870	-2.89	-0.25	6.22	-3291.47	-6976.77	2685.434	0
6875	-2.98	-1.08	6.32	-3291.41	-6976.77	2685.439	0
6880	-2.90	-1.47	6.46	-3291.76	-6976.67	2685.443	0
6885	-2.57	-1.84	6.48	-3291.91	-6976.49	2685.448	0
6890	-2.68	-2.64	6.58	-3291.54	-6976.48	2685.454	0
6895	-2.84	-1.67	6.46	-3291.68	-6976.66	2685.459	0
6900	-2.61	-3.31	6.61	-3291.39	-6976.71	2685.463	0
6905	-2.49	-0.82	6.38	-3291.53	-6976.93	2685.468	0
6910	-2.27	-0.84	6.39	-3291.39	-6976.74	2685.473	0
6915	-2.52	1.57	6.09	-3291.98	-6976.79	2685.478	0
6920	-2.55	1.32	6.11	-3291.98	-6976.83	2685.483	0
6925	-2.25	0.71	6.20	-3291.88	-6976.50	2685.489	0
6930	-1.94	-0.27	6.36	-3291.68	-6976.92	2685.493	0
6935	-2.37	-0.36	6.35	-3291.75	-6976.75	2685.498	0
6940	-2.02	1.03	6.15	-3291.83	-6976.32	2685.503	0
6945	-2.75	2.07	5.98	-3291.84	-6976.91	2685.509	0
6950	-2.74	-1.47	6.46	-3291.50	-6976.48	2685.513	0
6955	-2.83	2.43	5.96	-3291.67	-6976.68	2685.518	0
6960	-2.59	0.43	6.20	-3291.90	-6976.57	2685.523	0
6965	-2.49	2.09	5.97	-3291.42	-6976.13	2685.530	0
6970	-2.46	1.35	6.08	-3291.82	-6976.45	2685.533	0
6975	-2.27	-1.72	6.45	-3291.68	-6975.95	2685.539	0
6980	-2.62	-0.94	6.36	-3291.87	-6976.34	2685.543	0
6985	-2.83	-0.03	6.25	-3291.84	-6976.58	2685.549	0
6990	-2.46	-1.19	6.40	-3291.65	-6976.60	2685.553	0
6995	-2.54	0.53	6.20	-3291.74	-6976.37	2685.560	0
7000	-2.45	2.72	5.95	-3291.70	-6976.56	2685.563	0
7005	-2.54	2.91	5.90	-3291.62	-6976.76	2685.569	0
7010	-2.49	4.56	5.70	-3291.73	-6976.65	2685.573	0
7015	-2.59	2.23	5.95	-3290.99	-6977.47	2685.581	0
7020	-2.56	0.07	6.26	-3291.68	-6976.60	2685.584	0
7025	-2.05	-1.19	6.41	-3291.59	-6976.46	2685.588	0
7030	-3.20	-0.60	6.32	-3291.68	-6976.91	2685.593	0
7035	-2.85	1.34	6.09	-3291.70	-6976.66	2685.599	0
7040	-2.71	1.71	6.05	-3291.96	-6976.84	2685.604	0
7045	-1.97	-0.38	6.39	-3291.94	-6976.85	2685.611	0
7050	-2.31	-1.39	6.43	-3291.44	-6976.82	2685.614	0
7055	-2.39	3.97	5.79	-3291.69	-6976.82	2685.618	0
7060	-2.26	0.55	6.19	-3291.82	-6976.48	2685.623	0
7065	-2.17	-5.51	6.90	-3291.51	-6976.59	2685.628	0
7070	-2.58	2.18	6.01	-3291.52	-6976.76	2685.635	0
7075	-2.00	6.00	5.53	-3291.84	-6976.06	2685.638	0
7080	-2.45	3.22	5.90	-3291.87	-6976.57	2685.643	0
7085	-2.44	1.19	6.13	-3291.89	-6976.73	2685.648	0
7090	-2.28	1.86	6.05	-3291.73	-6976.33	2685.654	0
7095	-2.55	3.17	5.87	-3291.78	-6976.23	2685.658	0
7100	-2.45	-0.36	6.31	-3291.59	-6976.66	2685.665	0
7105	-2.15	2.63	5.96	-3291.44	-6976.38	2685.668	0
7110	-3.08	-0.32	6.26	-3291.74	-6976.20	2685.674	0
7115	-2.47	1.50	6.07	-3291.79	-6976.24	2685.678	0
7120	-2.78	3.24	5.87	-3291.70	-6976.75	2685.685	0
7125	-2.49	1.79	6.03	-3291.46	-6976.37	2685.688	0
7130	-2.43	-1.55	6.39	-3291.44	-6976.20	2685.694	0
7135	-2.25	1.28	6.06	-3291.52	-6976.73	2685.698	0
7140	-1.86	-0.28	6.29	-3291.98	-6976.43	2685.705	0
7145	-3.02	-2.61	6.52	-3291.49	-6976.51	2685.709	0
7150	-2.58	1.60	6.05	-3291.75	-6976.54	2685.714	0
7155	-2.67	0.45	6.20	-3291.78	-6976.80	2685.718	0
7160	-2.73	1.33	6.06	-3291.70	-6976.77	2685.724	0
7165	-2.33	-1.22	6.41	-3291.74	-6976.60	2685.728	0
7170	-3.45	-0.73	6.29	-3291.37	-6976.79	2685.736	0
7175	-2.64	-0.70	6.39	-3291.57	-6976.66	2685.739	0
7180	-2.67	0.00	6.28	-3291.78	-6976.62	2685.744	0
7185	-2.48	-0.58	6.31	-3291.55	-6976.54	2685.749	0
7190	-2.49	1.13	6.16	-3291.67	-6976.62	2685.753	0
7195	-2.36	1.37	6.12	-3291.54	-6976.72	2685.759	0
7200	-2.46	-0.05	6.21	-3291.84	-6976.71	2685.764	0
7205	-2.38	-1.23	6.36	-3291.69	-6976.64	2685.768	0
7210	-2.45	2.14	5.97	-3291.40	-6976.66	2685.773	0
7215	-2.41	0.25	6.20	-3291.50	-6976.73	2685.779	0
7220	-2.97	-1.75	6.38	-3291.51	-6976.53	2685.783	0
7225	-2.92	-1.70	6.40	-3291.73	-6976.46	2685.789	0
7230	-2.31	-2.22	6.53	-3291.68	-6976.76	2685.793	0
7235	-2.68	2.18	5.98	-3291.52	-6976.55	2685.799	0
7240	-2.85	0.42	6.19	-3291.42	-6976.77	2685.803	0
7245	-2.65	1.59	6.09	-3291.74	-6976.61	2685.810	0
7250	-2.14	2.84	5.94	-3291.79	-6976.73	2685.813	0
7255	-2.45	3.44	5.84	-3291.84	-6977.14	2685.818	0
7260	-2.60	0.85	6.17	-3291.77	-6976.80	2685.823	0
7265	-2.13	-4.00	6.73	-3291.56	-6976.74	2685.830	0
7270	-2.45	-2.37	6.52	-3291.52	-6976.50	2685.833	0
7275	-2.53	-2.42	6.49	-3291.68	-6976.64	2685.839	0
7280	-2.95	-0.74	6.29	-3291.57	-6976.71	2685.843	0
7285	-2.09	2.44	5.97	-3291.59	-6976.68	2685.849	0
7290	-2.55	2.59	5.94	-3291.56	-6976.62	2685.854	0
7295	-2.81	0.12	6.24	-3291.53	-6976.36	2685.860	0
7300	-2.26	2.07	6.02	-3291.59	-6976.57	2685.863	0
7305	-2.20	-1.84	6.46	-3291.67	-6976.71	2685.869	0
7310	-2.49	-3.56	6.60	-3291.62	-6976.78	2685.873	0
7315	-1.88	-2.71	6.55	-3291.42	-6976.63	2685.880	0
7320	-3.01	0.96	6.13	-3291.57	-6976.69	2685.884	0
7325	-2.64	-1.75	6.41	-3291.83	-6976.95	2685.889	0
7330	-2.44	-2.51	6.51	-3291.61	-6976.74	2685.893	0
7335	-2.49	1.38	6.10	-3291.79	-6976.80	2685.899	0
7340	-2.80	3.49	5.83	-3291.62	-6976.98	2685.904	0
7345	-2.32	-1.51	6.44	-3291.63	-6977.12	2685.910	0
7350	-2.23	-2.00	6.53	-3291.80	-6976.86	2685.913	0
7355	-2.20	0.31	6.25	-3291.64	-6977.28	2685.919	0
7360	-2.49	2.53	5.96	-3291.70	-6977.05	2685.924	0
7365	-2.65	-3.45	6.65	-3291.87	-6976.86	2685.928	0
7370	-2.88	-2.73	6.57	-3292.02	-6977.03	2685.934	0
7375	-2.24	0.33	6.26	-3291.67	-6976.89	2685.938	0
7380	-2.39	1.29	6.13	-3291.59	-6976.90	2685.944	0
7385	-2.28	-1.08	6.41	-3291.75	-6976.65	2685.948	0
7390	-2.34	-3.40	6.64	-3291.56	-6977.08	2685.954	0
7395	-2.10	-2.42	6.47	-3291.71	-6977.12	2685.958	0
7400	-2.15	-4.48	6.74	-3291.85	-6976.86	2685.964	0
7405	-2.66	-2.79	6.56	-3291.77	-6976.70	2685.968	0
7410	-2.75	-2.17	6.50	-3291.61	-6976.89	2685.973	0
7415	-2.35	0.33	6.22	-3291.56	-6976.65	2685.978	0
7420	-2.19	1.34	6.14	-3291.75	-6976.69	2685.983	0
7425	-2.40	-0.06	6.30	-3291.85	-6977.04	2685.988	0
7430	-2.62	-2.53	6.56	-3291.77	-6976.79	2685.994	0
7435	-2.30	0.96	6.18	-3291.83	-6976.81	2685.998	0
7440	-2.40	1.74	6.07	-3291.76	-6976.70	2686.003	0
7445	-2.89	-0.61	6.32	-3291.82	-6976.78	2686.008	0
7450	-2.50	2.48	5.98	-3291.85	-6976.50	2686.014	0
7455	-2.55	3.22	5.89	-3291.90	-6976.85	2686.018	0
7460	-2.31	4.20	5.77	-3291.86	-6976.40	2686.024	0
7465	-2.39	-1.29	6.43	-3292.11	-6976.91	2686.029	0
7470	-1.81	-5.53	6.85	-3292.11	-6975.85	2686.036	0
7475	-2.38	-1.62	6.44	-3291.80	-6977.03	2686.038	0
7480	-2.26	0.53	6.17	-3291.63	-6977.19	2686.044	0
7485	-2.28	2.80	5.89	-3291.83	-6977.14	2686.049	0
7490	-2.39	5.13	5.61	-3291.83	-6976.95	2686.055	0
7495	-1.94	2.88	5.91	-3291.79	-6976.84	2686.058	0
7500	-2.56	-0.08	6.21	-3291.68	-6977.00	2686.064	0
7505	-2.44	2.54	5.94	-3291.64	-6976.82	2686.069	0
7510	-2.67	1.91	6.02	-3291.53	-6977.01	2686.073	0
7515	-2.64	3.59	5.81	-3291.65	-6976.86	2686.079	0
7520	-2.16	2.81	5.89	-3291.92	-6976.94	2686.084	0
7525	-2.52	0.54	6.16	-3291.44	-6977.22	2686.089	0
7530	-2.17	2.36	5.96	-3291.74	-6976.77	2686.093	0
7535	-2.54	1.31	6.07	-3291.60	-6976.88	2686.098	0
7540	-2.62	-1.64	6.49	-3291.76	-6977.22	2686.106	0
7545	-2.50	-2.61	6.56	-3291.86	-6976.99	2686.108	0
7550	-2.66	-0.34	6.29	-3291.81	-6976.75	2686.113	0
7555	-2.40	2.68	5.95	-3291.78	-6976.83	2686.118	0
7560	-2.42	1.80	6.05	-3291.84	-6977.01	2686.123	0
7565	-2.36	4.31	5.76	-3291.77	-6976.70	2686.129	0
7570	-2.22	1.24	6.11	-3291.82	-6976.49	2686.133	0
7575	-2.41	0.16	6.19	-3291.53	-6977.00	2686.139	0
7580	-2.27	-0.22	6.26	-3291.69	-6976.94	2686.143	0
7585	-2.17	0.57	6.13	-3291.62	-6977.01	2686.149	0
7590	-1.88	0.30	6.21	-3291.46	-6977.13	2686.153	0
7595	-2.41	2.78	5.93	-3291.82	-6977.12	2686.160	0
7600	-2.30	0.46	6.22	-3291.72	-6977.18	2686.163	0
7605	-2.93	-1.85	6.44	-3291.85	-6976.99	2686.169	0
7610	-2.21	-1.05	6.38	-3291.96	-6976.82	2686.173	0
7615	-2.30	0.86	6.17	-3291.90	-6976.84	2686.180	0
7620	-2.36	0.70	6.17	-3291.69	-6977.33	2686.183	0
7625	-1.73	1.78	6.05	-3291.52	-6976.74	2686.189	0
7630	-2.39	2.96	5.92	-3291.67	-6976.99	2686.194	0
7635	-2.56	0.85	6.14	-3291.92	-6976.66	2686.199	0
7640	-3.11	-1.66	6.40	-3291.77	-6976.98	2686.203	0
7645	-2.49	-4.34	6.71	-3291.93	-6977.10	2686.209	0
7650	-2.37	-0.97	6.39	-3291.70	-6976.89	2686.213	0
7655	-2.53	3.10	5.91	-3291.98	-6977.15	2686.219	0
7660	-2.30	0.79	6.24	-3291.54	-6976.89	2686.223	0
7665	-2.74	0.81	6.18	-3291.82	-6976.98	2686.229	0
7670	-2.26	4.27	5.73	-3291.92	-6976.90	2686.233	0
7675	-2.60	3.12	5.86	-3291.89	-6976.91	2686.239	0
7680	-2.56	2.41	6.02	-3291.87	-6977.01	2686.243	0
7685	-2.78	3.29	5.86	-3291.79	-6976.94	2686.249	0
7690	-2.10	4.03	5.82	-3291.80	-6976.74	2686.253	0
7695	-2.83	2.95	5.94	-3291.63	-6976.73	2686.261	0
7700	-2.08	2.02	6.06	-3291.37	-6976.84	2686.263	0
7705	-1.62	0.79	6.23	-3291.54	-6976.81	2686.268	0
7710	-2.54	-2.28	6.56	-3291.55	-6976.79	2686.273	0
7715	-2.68	-0.61	6.33	-3291.68	-6976.70	2686.278	0
7720	-1.99	2.50	5.98	-3291.65	-6976.72	2686.284	0
7725	-2.37	0.22	6.23	-3291.77	-6976.98	2686.288	0
7730	-2.58	1.84	6.04	-3291.70	-6976.90	2686.293	0
7735	-2.00	1.36	6.17	-3291.37	-6977.00	2686.298	0
7740	-1.91	1.28	6.14	-3291.88	-6976.84	2686.305	0
7745	-2.38	2.07	6.04	-3291.58	-6977.01	2686.308	0
7750	-2.67	2.90	5.93	-3291.67	-6976.99	2686.313	0
7755	-2.11	0.08	6.31	-3291.64	-6976.88	2686.318	0
7760	-2.23	2.21	6.02	-3291.75	-6976.93	2686.323	0
7765	-2.35	0.74	6.21	-3291.65	-6976.93	2686.328	0
7770	-2.23	0.53	6.26	-3292.07	-6976.83	2686.335	0
7775	-2.89	-0.48	6.29	-3291.82	-6976.93	2686.338	0
7780	-2.68	-0.25	6.31	-3291.75	-6976.87	2686.343	0
7785	-2.16	2.78	5.96	-3291.91	-6977.15	2686.348	0
7790	-3.00	2.35	6.00	-3291.98	-6977.51	2686.355	0
7795	-2.64	3.11	5.90	-3291.62	-6976.58	2686.358	0
7800	-2.14	2.77	5.94	-3291.70	-6976.67	2686.364	0
7805	-2.28	3.06	5.92	-3291.57	-6976.90	2686.368	0
7810	-2.28	1.12	6.17	-3291.74	-6976.88	2686.374	0
7815	-2.07	1.68	6.07	-3291.78	-6976.69	2686.378	0
7820	-1.40	2.92	5.95	-3291.25	-6976.80	2686.385	0
7825	-2.25	2.60	5.97	-3291.68	-6976.72	2686.388	0
7830	-2.48	0.10	6.28	-3291.61	-6976.82	2686.394	0
7835	-2.70	1.42	6.11	-3291.39	-6977.02	2686.398	0
7840	-1.76	0.80	6.25	-3291.50	-6977.93	2686.406	0
7845	-2.52	-0.32	6.29	-3291.61	-6977.04	2686.408	0
7850	-2.44	5.81	5.55	-3291.99	-6977.08	2686.414	0
7855	-2.26	4.16	5.76	-3291.78	-6977.16	2686.418	0
7860	-2.90	2.17	5.98	-3291.70	-6977.02	2686.423	0
7865	-2.03	1.54	6.10	-3291.89	-6977.14	2686.429	0
7870	-2.29	0.81	6.19	-3291.62	-6977.15	2686.433	0
7875	-2.49	6.16	5.53	-3291.46	-6977.21	2686.438	0
7880	-2.48	5.48	5.60	-3291.37	-6977.00	2686.444	0
7885	-2.32	1.04	6.14	-3291.51	-6976.83	2686.448	0
7890	-2.33	-0.94	6.37	-3291.59	-6976.62	2686.452	0
7895	-2.61	3.35	5.85	-3291.65	-6977.07	2686.459	0
7900	-2.39	2.84	5.90	-3291.49	-6976.77	2686.463	0
7905	-2.05	1.40	6.13	-3291.59	-6976.84	2686.468	0
7910	-3.00	2.85	5.92	-3291.70	-6976.81	2686.473	0
7915	-2.14	0.01	6.24	-3291.35	-6977.34	2686.480	0
7920	-2.72	0.07	6.20	-3291.48	-6977.11	2686.483	0
7925	-2.45	3.56	5.83	-3291.71	-6976.92	2686.489	0
7930	-2.57	2.54	5.98	-3291.69	-6976.92	2686.493	0
7935	-2.60	2.74	5.92	-3291.70	-6976.96	2686.499	0
7940	-2.70	2.09	6.00	-3291.79	-6977.19	2686.503	0
7945	-1.78	2.98	5.93	-3291.72	-6976.88	2686.510	0
7950	-2.47	0.63	6.17	-3291.75	-6977.07	2686.514	0
7955	-2.29	0.26	6.21	-3291.84	-6976.66	2686.519	0
7960	-2.79	-1.37	6.40	-3291.69	-6976.48	2686.523	0
7965	-3.06	0.51	6.16	-3291.50	-6976.48	2686.531	0
7970	-2.34	1.17	6.12	-3291.68	-6976.65	2686.533	0
7975	-2.50	1.98	6.03	-3291.71	-6976.67	2686.539	0
7980	-2.67	2.07	6.02	-3291.97	-6976.86	2686.543	0
7985	-2.36	0.55	6.21	-3291.87	-6976.57	2686.549	0
7990	-2.28	-1.71	6.45	-3291.82	-6976.68	2686.553	0
7995	-2.38	0.09	6.24	-3291.96	-6976.60	2686.559	0
8000	-2.22	1.45	6.11	-3291.76	-6976.99	2686.564	0
8005	-2.42	1.41	6.07	-3291.59	-6976.92	2686.568	0
8010	-2.14	1.99	6.00	-3291.62	-6976.76	2686.573	0
8015	-2.24	0.14	6.25	-3291.81	-6976.49	2686.578	0
8020	-2.48	0.97	6.15	-3291.87	-6977.08	2686.583	0
8025	-2.48	1.27	6.14	-3291.75	-6976.97	2686.588	0
8030	-2.74	0.06	6.25	-3291.87	-6976.56	2686.593	0
8035	-1.90	0.11	6.32	-3291.95	-6976.57	2686.598	0
8040	-2.30	3.10	5.90	-3291.89	-6976.85	2686.604	0
8045	-2.63	0.99	6.12	-3292.07	-6976.99	2686.608	0
8050	-2.07	3.80	5.84	-3291.90	-6976.88	2686.614	0
8055	-2.00	4.54	5.76	-3291.99	-6976.95	2686.618	0
8060	-2.24	3.00	5.91	-3291.86	-6976.87	2686.623	0
8065	-2.53	2.26	5.98	-3291.56	-6976.61	2686.628	0
8070	-2.15	-0.34	6.28	-3291.92	-6976.61	2686.634	0
8075	-2.70	0.31	6.20	-3291.76	-6976.81	2686.638	0
8080	-2.05	3.83	5.82	-3291.65	-6976.79	2686.644	0
8085	-2.70	5.79	5.55	-3291.83	-6976.72	2686.648	0
8090	-1.62	6.78	5.46	-3291.91	-6976.14	2686.655	0
8095	-2.23	6.47	5.49	-3291.78	-6976.66	2686.658	0
8100	-1.94	0.51	6.21	-3291.85	-6976.54	2686.664	0
8105	-2.55	1.64	6.08	-3291.74	-6976.82	2686.668	0
8110	-2.32	3.13	5.91	-3291.79	-6976.71	2686.674	0
8115	-2.76	2.90	5.90	-3291.67	-6976.51	2686.678	0
8120	-2.76	0.74	6.11	-3291.60	-6976.36	2686.685	0
8125	-2.31	0.28	6.21	-3291.94	-6976.39	2686.689	0
8130	-2.82	-1.30	6.36	-3291.52	-6976.21	2686.694	0
8135	-2.10	1.78	6.07	-3291.77	-6976.41	2686.698	0
8140	-2.42	-0.14	6.30	-3291.86	-6976.24	2686.704	0
8145	-2.57	1.54	6.11	-3291.82	-6976.49	2686.709	0
8150	-2.22	3.82	5.84	-3291.68	-6976.42	2686.714	0
8155	-2.46	2.67	5.94	-3291.61	-6976.33	2686.718	0
8160	-2.73	0.04	6.24	-3291.67	-6977.04	2686.724	0
8165	-2.47	0.17	6.25	-3291.70	-6976.40	2686.729	0
8170	-2.31	0.58	6.16	-3291.55	-6976.65	2686.733	0
8175	-1.86	1.20	6.13	-3291.72	-6976.80	2686.738	0
8180	-1.85	4.58	5.75	-3292.02	-6976.82	2686.743	0
8185	-2.48	3.20	5.90	-3292.07	-6976.80	2686.749	0
8190	-1.86	2.74	5.98	-3291.81	-6976.43	2686.753	0
8195	-2.34	5.46	5.63	-3291.88	-6976.85	2686.759	0
8200	-2.18	3.58	5.87	-3292.17	-6976.24	2686.763	0
8205	-2.94	1.61	6.04	-3291.89	-6976.71	2686.768	0
8210	-2.66	4.09	5.76	-3291.68	-6977.02	2686.773	0
8215	-1.92	1.34	6.13	-3291.73	-6976.65	2686.780	0
8220	-2.42	-1.95	6.48	-3291.55	-6977.01	2686.783	0
8225	-2.37	-1.23	6.44	-3291.85	-6977.15	2686.788	0
8230	-2.39	-4.76	6.79	-3291.81	-6976.90	2686.793	0
8235	-2.03	3.50	5.89	-3291.64	-6977.22	2686.799	0
8240	-2.26	1.09	6.16	-3291.56	-6976.97	2686.803	0
8245	-2.42	2.93	5.93	-3291.83	-6977.05	2686.810	0
8250	-2.49	2.27	6.02	-3291.77	-6976.92	2686.813	0
8255	-2.91	0.30	6.25	-3291.46	-6976.94	2686.819	0
8260	-2.68	-0.86	6.35	-3291.65	-6977.13	2686.823	0
8265	-1.57	-0.75	6.35	-3291.12	-6977.11	2686.831	0
8270	-2.29	0.01	6.25	-3291.50	-6976.88	2686.834	0
8275	-2.32	2.36	5.99	-3291.64	-6976.65	2686.839	0
8280	-2.41	-0.87	6.37	-3291.42	-6976.78	2686.843	0
8285	-2.26	-0.15	6.30	-3291.68	-6977.14	2686.849	0
8290	-2.18	0.34	6.23	-3291.79	-6977.03	2686.854	0
8295	-2.82	-0.15	6.23	-3291.56	-6976.92	2686.860	0
8300	-2.66	2.12	5.99	-3291.69	-6976.93	2686.864	0
8305	-2.47	2.72	5.92	-3291.90	-6977.30	2686.869	0
8310	-2.39	1.04	6.15	-3291.62	-6976.97	2686.873	0
8315	-3.02	0.61	6.18	-3291.87	-6977.25	2686.881	0
8320	-2.72	-0.12	6.26	-3291.51	-6977.10	2686.884	0
8325	-2.70	0.39	6.21	-3291.71	-6977.04	2686.888	0
8330	-2.57	-0.29	6.28	-3291.82	-6976.64	2686.894	0
8335	-1.69	0.87	6.23	-3292.08	-6976.81	2686.898	0
8340	-2.51	3.20	5.86	-3291.73	-6976.81	2686.904	0
8345	-2.63	2.80	5.90	-3291.73	-6976.68	2686.908	0
8350	-2.35	2.55	5.94	-3291.74	-6976.85	2686.913	0
8355	-2.86	0.98	6.11	-3291.75	-6976.56	2686.918	0
8360	-2.63	-1.06	6.33	-3291.78	-6976.61	2686.924	0
8365	-2.62	-1.57	6.43	-3291.67	-6976.66	2686.928	0
8370	-2.42	-0.30	6.27	-3291.54	-6976.81	2686.934	0
8375	-2.37	-0.98	6.36	-3291.63	-6976.67	2686.938	0
8380	-2.73	-0.20	6.28	-3291.50	-6976.76	2686.944	0
8385	-2.28	0.05	6.23	-3291.49	-6976.68	2686.948	0
8390	-1.99	3.29	5.90	-3291.66	-6976.62	2686.955	0
8395	-2.43	3.21	5.87	-3291.69	-6976.64	2686.958	0
8400	-2.16	0.49	6.23	-3291.63	-6976.63	2686.963	0
8405	-2.18	1.55	6.07	-3291.89	-6976.38	2686.968	0
8410	-2.50	-0.02	6.22	-3291.76	-6976.73	2686.974	0
8415	-2.22	2.37	6.00	-3291.81	-6976.88	2686.979	0
8420	-2.00	4.68	5.75	-3291.66	-6977.04	2686.985	0
8425	-2.45	1.97	6.02	-3291.96	-6976.62	2686.988	0
8430	-2.43	-1.04	6.36	-3291.76	-6976.73	2686.994	0
8435	-2.24	-0.91	6.33	-3291.64	-6976.75	2686.998	0
8440	-2.23	0.33	6.19	-3291.62	-6976.71	2687.005	0
8445	-2.65	-1.85	6.48	-3291.60	-6976.84	2687.009	0
8450	-2.79	1.31	6.11	-3291.68	-6976.69	2687.014	0
8455	-2.58	3.29	5.88	-3291.69	-6977.18	2687.018	0
8460	-2.46	1.67	6.07	-3291.69	-6977.06	2687.024	0
8465	-1.97	1.44	6.12	-3291.74	-6976.55	2687.028	0
8470	-2.50	6.89	5.44	-3291.93	-6976.90	2687.034	0
8475	-2.21	5.55	5.61	-3291.55	-6977.07	2687.038	0
8480	-2.84	5.02	5.64	-3291.62	-6976.95	2687.043	0
8485	-2.69	4.30	5.76	-3291.40	-6976.86	2687.049	0
8490	-2.60	2.32	5.96	-3291.59	-6976.84	2687.053	0
8495	-2.51	0.79	6.14	-3291.55	-6976.73	2687.059	0
8500	-3.01	-0.82	6.31	-3291.58	-6976.76	2687.064	0
8505	-2.51	-0.59	6.33	-3291.40	-6976.68	2687.069	0
8510	-2.89	-0.30	6.28	-3291.64	-6976.46	2687.073	0
8515	-2.77	-1.96	6.52	-3291.30	-6976.48	2687.079	0
8520	-2.62	-2.24	6.48	-3291.45	-6976.36	2687.084	0
8525	-2.22	-0.42	6.30	-3291.44	-6976.73	2687.088	0
8530	-2.38	2.26	5.99	-3291.52	-6976.61	2687.093	0
8535	-2.85	-2.57	6.49	-3291.55	-6976.70	2687.098	0
8540	-2.62	-0.58	6.32	-3291.65	-6976.92	2687.103	0
8545	-2.94	2.69	5.92	-3291.38	-6976.75	2687.110	0
8550	-2.50	1.17	6.11	-3291.40	-6976.74	2687.113	0
8555	-2.11	3.62	5.82	-3291.63	-6976.86	2687.118	0
8560	-1.97	1.12	6.17	-3291.48	-6976.83	2687.123	0
8565	-3.09	-2.57	6.53	-3291.52	-6976.78	2687.130	0
8570	-2.52	-2.11	6.50	-3291.38	-6976.69	2687.133	0
8575	-2.42	1.72	6.05	-3291.52	-6976.81	2687.138	0
8580	-2.14	0.33	6.26	-3291.60	-6976.92	2687.143	0
8585	-2.05	1.37	6.18	-3291.54	-6977.08	2687.149	0
8590	-2.22	2.41	6.01	-3291.70	-6976.64	2687.154	0
8595	-2.45	-0.41	6.30	-3291.75	-6977.76	2687.160	0
8600	-2.29	1.72	6.08	-3291.49	-6977.10	2687.163	0
8605	-1.80	2.39	6.01	-3291.65	-6977.46	2687.169	0
8610	-2.82	3.64	5.83	-3291.84	-6977.00	2687.173	0
8615	-1.91	2.74	6.01	-3291.17	-6976.73	2687.181	0
8620	-2.33	3.06	5.92	-3291.78	-6977.21	2687.183	0
8625	-2.37	3.88	5.82	-3291.64	-6977.47	2687.188	0
8630	-2.86	1.65	6.04	-3291.57	-6977.11	2687.193	0
8635	-2.46	2.97	5.87	-3291.92	-6977.27	2687.200	0
8640	-1.90	1.11	6.16	-3291.95	-6977.29	2687.204	0
8645	-2.14	0.30	6.26	-3291.69	-6976.88	2687.208	0
8650	-2.18	0.82	6.20	-3291.73	-6977.09	2687.213	0
8655	-2.39	-0.89	6.37	-3291.53	-6977.03	2687.218	0
8660	-2.60	0.49	6.19	-3291.48	-6977.37	2687.224	0
8665	-2.86	1.02	6.11	-3291.41	-6977.02	2687.228	0
8670	-2.10	5.32	5.62	-3291.60	-6976.85	2687.234	0
8675	-1.91	3.63	5.85	-3291.42	-6977.26	2687.238	0
8680	-1.84	1.73	6.08	-3291.48	-6976.80	2687.244	0
8685	-1.99	3.71	5.80	-3291.57	-6976.99	2687.248	0
8690	-2.44	4.87	5.67	-3291.61	-6976.68	2687.254	0
8695	-2.31	3.18	5.90	-3291.58	-6976.83	2687.258	0
8700	-2.64	0.37	6.21	-3291.51	-6977.01	2687.263	0
8705	-1.86	1.68	6.09	-3291.41	-6977.09	2687.268	0
8710	-2.69	-0.64	6.32	-3291.26	-6976.59	2687.273	0
8715	-2.80	-0.70	6.33	-3291.18	-6977.10	2687.278	0
8720	-1.86	0.01	6.28	-3291.10	-6977.20	2687.285	0
8725	-2.95	-2.29	6.50	-3291.41	-6976.80	2687.288	0
8730	-2.31	-0.96	6.38	-3291.04	-6976.87	2687.294	0
8735	-2.34	0.43	6.22	-3291.36	-6976.68	2687.299	0
8740	-2.51	-1.10	6.41	-3291.54	-6977.40	2687.304	0
8745	-2.85	2.53	5.93	-3291.32	-6976.97	2687.308	0
8750	-2.03	4.19	5.74	-3291.45	-6977.19	2687.314	0
8755	-2.63	3.75	5.82	-3291.40	-6976.94	2687.318	0
8760	-2.29	2.75	5.91	-3291.51	-6977.11	2687.324	0
8765	-2.62	-0.57	6.29	-3291.68	-6977.09	2687.328	0
8770	-2.54	6.82	5.41	-3291.68	-6976.73	2687.336	0
8775	-2.11	2.30	5.98	-3291.76	-6976.79	2687.338	0
8780	-2.05	7.12	5.39	-3291.49	-6976.82	2687.344	0
8785	-2.16	4.84	5.70	-3291.58	-6976.90	2687.349	0
8790	-2.53	0.84	6.19	-3291.59	-6977.17	2687.354	0
8795	-2.02	-0.86	6.38	-3291.50	-6976.91	2687.358	0
8800	-2.14	1.64	6.15	-3291.82	-6977.11	2687.365	0
8805	-2.51	2.00	6.06	-3291.75	-6977.16	2687.368	0
8810	-2.27	-2.51	6.60	-3291.61	-6976.97	2687.374	0
8815	-2.17	2.79	5.96	-3292.06	-6977.07	2687.378	0
8820	-2.66	1.01	6.13	-3292.02	-6976.99	2687.383	0
8825	-2.50	-0.30	6.31	-3291.63	-6977.19	2687.388	0
8830	-2.20	-0.45	6.32	-3291.68	-6976.68	2687.393	0
8835	-2.11	1.36	6.10	-3291.70	-6976.91	2687.398	0
8840	-2.26	0.84	6.12	-3291.71	-6976.77	2687.403	0
8845	-2.13	1.34	6.12	-3291.66	-6976.72	2687.408	0
8850	-2.10	1.73	6.05	-3291.71	-6977.00	2687.413	0
8855	-2.19	0.01	6.25	-3291.77	-6976.87	2687.418	0
8860	-2.09	-2.42	6.54	-3291.82	-6976.77	2687.423	0
8865	-2.89	1.94	6.06	-3291.48	-6977.25	2687.429	0
8870	-3.24	0.14	6.22	-3291.76	-6976.40	2687.433	0
8875	-2.47	-4.68	6.80	-3291.49	-6976.77	2687.438	0
8880	-2.22	-0.54	6.33	-3291.37	-6977.19	2687.443	0
8885	-2.17	1.03	6.18	-3291.49	-6977.04	2687.448	0
8890	-2.75	2.09	6.03	-3291.49	-6976.82	2687.453	0
8895	-2.08	1.80	6.10	-3291.29	-6976.89	2687.459	0
8900	-2.28	3.50	5.88	-3291.35	-6976.99	2687.463	0
8905	-2.40	3.00	5.91	-3291.42	-6976.88	2687.468	0
8910	-2.38	2.69	5.96	-3291.85	-6977.03	2687.473	0
8915	-2.23	0.61	6.23	-3291.74	-6976.80	2687.480	0
8920	-2.27	-1.89	6.54	-3291.76	-6977.01	2687.483	0
8925	-2.03	-0.33	6.37	-3291.59	-6977.01	2687.489	0
8930	-2.10	0.94	6.17	-3291.53	-6976.86	2687.493	0
8935	-2.39	1.40	6.09	-3291.47	-6976.78	2687.499	0
8940	-2.58	1.54	6.11	-3291.47	-6977.01	2687.503	0
8945	-2.49	4.89	5.68	-3291.51	-6977.04	2687.509	0
8950	-2.30	4.58	5.73	-3291.48	-6977.04	2687.514	0
8955	-2.70	0.30	6.19	-3291.65	-6976.82	2687.518	0
8960	-2.66	1.60	6.05	-3291.54	-6976.91	2687.524	0
8965	-2.96	2.89	5.86	-3291.45	-6977.13	2687.529	0
8970	-2.22	2.01	6.00	-3291.27	-6976.81	2687.533	0
8975	-2.97	-0.97	6.35	-3291.60	-6976.63	2687.538	0
8980	-2.40	1.31	6.11	-3291.36	-6976.66	2687.544	0
8985	-2.15	-0.18	6.27	-3291.64	-6977.04	2687.549	0
8990	-2.07	3.14	5.90	-3291.44	-6976.84	2687.554	0
8995	-2.47	5.28	5.63	-3291.65	-6976.99	2687.558	0
9000	-2.69	1.65	6.07	-3291.56	-6977.10	2687.563	0
9005	-2.12	-1.01	6.43	-3291.57	-6977.06	2687.568	0
9010	-2.43	-0.46	6.35	-3291.50	-6976.87	2687.573	0
9015	-2.41	0.70	6.18	-3291.67	-6976.84	2687.578	0
9020	-2.77	4.13	5.78	-3291.21	-6976.64	2687.585	0
9025	-2.00	4.19	5.78	-3291.30	-6977.02	2687.588	0
9030	-2.88	-2.01	6.45	-3291.49	-6977.02	2687.593	0
9035	-2.29	-0.15	6.29	-3291.57	-6976.69	2687.598	0
9040	-2.36	0.86	6.17	-3291.84	-6976.97	2687.604	0
9045	-2.34	1.48	6.09	-3291.67	-6977.19	2687.608	0
9050	-2.21	3.63	5.83	-3291.51	-6976.92	2687.614	0
9055	-1.82	3.59	5.86	-3291.45	-6976.73	2687.618	0
9060	-2.33	3.40	5.88	-3291.29	-6977.08	2687.624	0
9065	-2.37	2.80	5.94	-3291.43	-6977.33	2687.628	0
9070	-2.28	5.00	5.72	-3292.09	-6977.13	2687.635	0
9075	-2.68	0.46	6.24	-3291.70	-6976.92	2687.639	0
9080	-2.18	-0.32	6.34	-3291.52	-6976.94	2687.644	0
9085	-2.63	-1.80	6.48	-3291.48	-6976.86	2687.648	0
9090	-2.46	-1.00	6.39	-3291.37	-6976.76	2687.656	0
9095	-2.76	1.96	6.03	-3291.40	-6976.99	2687.658	0
9100	-2.25	2.04	6.01	-3291.44	-6976.83	2687.664	0
9105	-2.16	1.73	6.05	-3291.50	-6976.96	2687.668	0
9110	-3.18	1.83	5.98	-3291.30	-6976.70	2687.676	0
9115	-2.40	0.86	6.15	-3291.47	-6977.04	2687.678	0
9120	-2.57	-1.60	6.45	-3291.30	-6977.28	2687.684	0
9125	-2.21	0.27	6.28	-3291.50	-6977.03	2687.688	0
9130	-2.15	-0.00	6.32	-3291.46	-6976.68	2687.693	0
9135	-2.78	1.15	6.13	-3291.52	-6977.35	2687.698	0
9140	-2.29	1.96	6.09	-3291.51	-6977.13	2687.704	0
9145	-2.67	1.49	6.12	-3291.32	-6976.90	2687.709	0
9150	-2.48	1.05	6.15	-3291.43	-6977.00	2687.713	0
9155	-2.67	2.05	6.04	-3291.39	-6976.91	2687.718	0
9160	-2.21	2.33	6.04	-3291.31	-6977.33	2687.723	0
9165	-2.37	3.64	5.85	-3291.31	-6977.02	2687.729	0
9170	-2.85	4.94	5.66	-3291.39	-6976.94	2687.733	0
9175	-2.54	-0.55	6.34	-3291.58	-6976.81	2687.738	0
9180	-2.12	-0.41	6.32	-3291.74	-6977.21	2687.743	0
9185	-2.30	0.32	6.24	-3291.50	-6976.86	2687.748	0
9190	-2.61	3.48	5.83	-3291.58	-6977.13	2687.752	0
9195	-3.06	3.97	5.76	-3291.69	-6976.85	2687.760	0
9200	-2.48	3.95	5.80	-3291.59	-6976.82	2687.763	0
9205	-2.34	1.77	6.04	-3291.65	-6976.87	2687.768	0
9210	-2.62	0.14	6.20	-3291.41	-6976.91	2687.773	0
9215	-2.61	-5.67	6.94	-3291.56	-6976.52	2687.780	0
9220	-2.42	-2.28	6.54	-3291.58	-6977.12	2687.783	0
9225	-2.74	0.98	6.20	-3291.52	-6976.87	2687.789	0
9230	-2.52	2.73	5.96	-3291.30	-6977.15	2687.793	0
9235	-2.08	3.06	5.94	-3291.25	-6977.07	2687.799	0
9240	-2.23	5.31	5.65	-3291.12	-6977.06	2687.803	0
9245	-2.59	5.89	5.58	-3291.45	-6976.01	2687.811	0
9250	-2.60	3.98	5.79	-3291.41	-6977.21	2687.813	0
9255	-1.77	1.11	6.18	-3291.10	-6977.05	2687.819	0
9260	-2.51	1.30	6.12	-3291.24	-6976.96	2687.823	0
9265	-2.00	0.67	6.21	-3290.98	-6977.08	2687.830	0
9270	-1.86	2.04	6.06	-3291.29	-6976.95	2687.833	0
9275	-2.31	-0.46	6.27	-3291.40	-6977.09	2687.839	0
9280	-2.41	1.90	6.03	-3291.39	-6977.15	2687.843	0
9285	-3.00	0.01	6.25	-3291.35	-6977.32	2687.850	0
9290	-2.53	-0.45	6.31	-3291.47	-6977.12	2687.853	0
9295	-2.92	-0.07	6.22	-3291.46	-6977.06	2687.859	0
9300	-2.48	1.17	6.16	-3291.24	-6977.18	2687.863	0
9305	-2.00	2.73	5.98	-3291.29	-6977.15	2687.868	0
9310	-2.46	0.69	6.15	-3291.50	-6977.25	2687.874	0
9315	-2.72	1.73	6.04	-3291.36	-6977.35	2687.879	0
9320	-2.51	2.76	5.96	-3291.33	-6977.33	2687.884	0
9325	-2.31	-0.03	6.27	-3291.22	-6977.27	2687.888	0
9330	-2.48	0.39	6.21	-3291.18	-6977.10	2687.893	0
9335	-2.56	1.94	6.01	-3291.32	-6976.66	2687.898	0
9340	-2.38	3.45	5.90	-3291.32	-6977.18	2687.904	0
9345	-2.51	2.85	5.93	-3291.37	-6977.24	2687.908	0
9350	-2.93	2.05	5.95	-3291.29	-6977.07	2687.913	0
9355	-2.27	1.92	6.06	-3291.39	-6976.97	2687.917	0
9360	-2.06	0.41	6.24	-3291.28	-6977.29	2687.924	0
9365	-2.32	0.59	6.23	-3291.57	-6977.36	2687.928	0
9370	-2.44	0.18	6.24	-3291.30	-6977.14	2687.935	0
9375	-2.55	-0.28	6.28	-3291.61	-6977.07	2687.938	0
9380	-2.14	5.40	5.62	-3291.45	-6977.41	2687.943	0
9385	-2.45	4.19	5.79	-3291.58	-6977.29	2687.948	0
9390	-2.57	-1.85	6.47	-3291.47	-6977.14	2687.955	0
9395	-2.36	2.68	5.98	-3291.29	-6976.84	2687.958	0
9400	-2.76	-2.52	6.57	-3291.52	-6977.21	2687.964	0
9405	-2.22	-0.15	6.29	-3291.56	-6977.32	2687.968	0
9410	-2.39	1.27	6.17	-3291.27	-6977.18	2687.976	0
9415	-2.22	1.64	6.11	-3291.31	-6977.23	2687.979	0
9420	-2.63	1.34	6.14	-3291.20	-6977.17	2687.984	0
9425	-2.47	1.71	6.07	-3291.49	-6977.01	2687.988	0
9430	-2.94	-0.62	6.33	-3291.24	-6977.28	2687.994	0
9435	-2.86	-0.06	6.26	-3291.48	-6977.07	2687.998	0
9440	-1.24	2.38	6.03	-3291.56	-6977.18	2688.005	0
9445	-2.77	4.86	5.68	-3291.69	-6977.08	2688.009	0
9450	-2.34	3.82	5.84	-3291.46	-6976.95	2688.014	0
9455	-2.45	2.70	5.98	-3291.34	-6977.07	2688.018	0
9460	-2.83	5.67	5.61	-3292.25	-6976.79	2688.025	0
9465	-2.25	3.18	5.90	-3291.73	-6977.03	2688.029	0
9470	-2.08	-0.12	6.25	-3291.51	-6976.95	2688.033	0
9475	-2.46	0.78	6.14	-3291.32	-6976.46	2688.040	0
9480	-2.46	5.30	5.60	-3291.27	-6977.16	2688.043	0
9485	-2.85	2.15	5.98	-3291.41	-6977.09	2688.049	0
9490	-2.45	0.79	6.19	-3291.40	-6976.77	2688.053	0
9495	-2.62	3.07	5.89	-3291.16	-6976.78	2688.058	0
9500	-2.28	1.65	6.10	-3291.56	-6977.16	2688.063	0
9505	-2.07	0.92	6.18	-3291.47	-6977.05	2688.069	0
9510	-2.42	2.02	6.05	-3291.48	-6976.74	2688.072	0
9515	-2.04	4.13	5.79	-3291.57	-6976.68	2688.079	0
9520	-3.21	1.12	6.08	-3291.53	-6977.23	2688.083	0
9525	-2.29	2.65	5.92	-3291.22	-6977.08	2688.088	0
9530	-2.48	2.48	5.98	-3291.52	-6977.02	2688.093	0
9535	-2.39	3.59	5.85	-3291.44	-6977.03	2688.099	0
9540	-2.01	2.37	6.01	-3291.67	-6976.96	2688.104	0
9545	-2.22	2.43	5.97	-3291.48	-6976.73	2688.110	0
9550	-2.58	-1.09	6.40	-3291.54	-6976.64	2688.113	0
9555	-1.88	1.60	6.13	-3291.38	-6976.81	2688.119	0
9560	-2.51	0.27	6.22	-3291.63	-6977.18	2688.123	0
9565	-2.16	0.84	6.23	-3291.95	-6976.90	2688.130	0
9570	-2.32	-0.64	6.33	-3291.65	-6976.72	2688.134	0
9575	-2.47	0.55	6.16	-3291.63	-6976.64	2688.139	0
9580	-2.24	-1.53	6.43	-3291.58	-6977.02	2688.143	0
9585	-2.90	4.23	5.74	-3291.62	-6976.86	2688.150	0
9590	-2.38	2.15	6.01	-3291.39	-6976.75	2688.154	0
9595	-2.99	-2.37	6.50	-3291.37	-6976.98	2688.159	0
9600	-2.40	-0.01	6.26	-3291.57	-6976.88	2688.163	0
9605	-2.36	3.62	5.84	-3291.06	-6976.88	2688.168	0
9610	-1.81	0.60	6.22	-3291.53	-6977.03	2688.173	0
9615	-2.69	1.22	6.13	-3291.11	-6976.76	2688.179	0
9620	-2.84	2.20	5.98	-3291.37	-6976.80	2688.183	0
9625	-2.41	2.26	5.98	-3291.34	-6976.93	2688.188	0
9630	-1.83	2.53	5.98	-3291.34	-6976.91	2688.193	0
9635	-2.24	0.96	6.18	-3291.27	-6976.70	2688.198	0
9640	-2.54	0.74	6.20	-3291.38	-6977.11	2688.204	0
9645	-2.37	3.02	5.93	-3291.39	-6977.06	2688.208	0
9650	-2.59	2.71	5.94	-3291.45	-6977.08	2688.213	0
9655	-2.50	1.28	6.14	-3291.36	-6977.24	2688.218	0
9660	-2.73	-1.89	6.49	-3291.25	-6977.14	2688.224	0
9665	-2.81	1.24	6.10	-3291.27	-6976.87	2688.228	0
9670	-2.84	-0.11	6.26	-3291.46	-6977.16	2688.235	0
9675	-2.61	-0.94	6.40	-3291.71	-6976.91	2688.238	0
9680	-2.43	0.20	6.24	-3291.43	-6977.20	2688.243	0
9685	-2.26	1.49	6.12	-3291.34	-6977.05	2688.248	0
9690	-2.49	4.80	5.70	-3291.53	-6976.94	2688.255	0
9695	-2.50	5.27	5.64	-3291.43	-6977.24	2688.258	0
9700	-2.60	-3.24	6.68	-3291.20	-6977.19	2688.264	0
9705	-3.10	0.06	6.21	-3291.15	-6976.85	2688.268	0
9710	-2.33	2.77	5.93	-3291.32	-6976.98	2688.274	0
9715	-2.79	1.84	6.03	-3291.37	-6977.11	2688.278	0
9720	-2.71	2.88	5.92	-3291.13	-6976.90	2688.284	0
9725	-2.00	4.70	5.75	-3291.29	-6977.50	2688.288	0
9730	-2.30	3.93	5.81	-3291.59	-6977.13	2688.294	0
9735	-2.55	1.30	6.13	-3291.69	-6977.10	2688.299	0
9740	-2.06	1.43	6.15	-3291.16	-6977.33	2688.305	0
9745	-2.18	3.63	5.83	-3291.77	-6977.24	2688.308	0
9750	-2.25	3.80	5.81	-3291.60	-6977.14	2688.314	0
9755	-2.08	2.26	6.00	-3291.43	-6977.29	2688.318	0
9760	-3.06	-2.55	6.47	-3291.29	-6977.11	2688.325	0
9765	-2.58	-4.45	6.77	-3291.30	-6976.92	2688.329	0
9770	-2.61	-1.93	6.49	-3291.43	-6976.71	2688.333	0
9775	-2.11	4.15	5.82	-3291.60	-6977.09	2688.338	0
9780	-2.49	2.32	6.00	-3291.39	-6977.06	2688.343	0
9785	-2.68	-1.45	6.44	-3291.52	-6976.90	2688.348	0
9790	-2.19	1.34	6.17	-3291.48	-6977.07	2688.353	0
9795	-2.41	2.89	5.89	-3291.29	-6976.89	2688.359	0
9800	-2.70	-0.63	6.37	-3291.66	-6976.52	2688.364	0
9805	-3.25	-0.90	6.34	-3291.53	-6977.05	2688.368	0
9810	-1.94	-0.24	6.32	-3291.46	-6977.03	2688.373	0
9815	-2.79	0.25	6.21	-3291.40	-6976.79	2688.379	0
9820	-2.55	3.99	5.80	-3291.50	-6977.28	2688.383	0
9825	-2.39	4.14	5.78	-3291.48	-6976.66	2688.388	0
9830	-1.71	2.82	5.95	-3291.45	-6977.39	2688.393	0
9835	-2.34	0.50	6.19	-3291.59	-6977.10	2688.398	0
9840	-2.65	-0.90	6.35	-3291.44	-6977.24	2688.404	0
9845	-2.28	-1.93	6.49	-3291.63	-6977.21	2688.408	0
9850	-2.95	-2.24	6.45	-3291.50	-6977.04	2688.413	0
9855	-2.40	3.36	5.87	-3291.51	-6977.26	2688.419	0
9860	-1.98	1.74	6.08	-3291.48	-6977.19	2688.423	0
9865	-2.52	1.14	6.15	-3291.38	-6976.82	2688.429	0
9870	-2.09	4.69	5.72	-3291.46	-6976.74	2688.433	0
9875	-2.46	5.10	5.66	-3291.38	-6977.08	2688.438	0
9880	-2.67	3.52	5.86	-3291.52	-6977.40	2688.443	0
9885	-3.25	0.92	6.11	-3291.48	-6977.04	2688.450	0
9890	-2.13	2.23	6.04	-3291.61	-6976.92	2688.453	0
9895	-2.65	2.74	5.95	-3291.80	-6976.80	2688.459	0
9900	-2.72	-1.12	6.38	-3291.51	-6977.31	2688.463	0
9905	-2.03	1.14	6.14	-3291.68	-6976.84	2688.468	0
9910	-2.25	3.69	5.83	-3291.76	-6977.17	2688.473	0
9915	-2.14	1.47	6.14	-3291.64	-6977.29	2688.480	0
9920	-2.56	2.48	5.95	-3291.76	-6977.39	2688.483	0
9925	-2.65	-1.17	6.35	-3291.65	-6977.14	2688.489	0
9930	-2.43	1.23	6.11	-3291.77	-6976.69	2688.493	0
9935	-2.11	2.64	6.01	-3291.72	-6977.02	2688.499	0
9940	-2.56	2.05	6.01	-3291.81	-6976.83	2688.504	0
9945	-2.05	2.50	5.98	-3291.51	-6976.96	2688.508	0
9950	-2.70	3.42	5.83	-3291.67	-6977.13	2688.514	0
9955	-2.02	-1.20	6.37	-3291.70	-6976.99	2688.518	0
9960	-2.29	0.34	6.23	-3291.65	-6977.10	2688.523	0
9965	-1.87	2.71	5.96	-3291.53	-6977.32	2688.529	0
9970	-2.39	1.78	6.04	-3291.67	-6977.25	2688.534	0
9975	-2.46	2.11	5.99	-3291.70	-6977.35	2688.538	0
9980	-2.57	0.66	6.24	-3291.62	-6977.27	2688.544	0
9985	-2.06	3.37	5.90	-3291.64	-6977.04	2688.549	0
9990	-2.30	2.93	5.95	-3291.70	-6976.80	2688.554	0
9995	-2.61	2.93	5.93	-3291.78	-6977.05	2688.558	0
10000	-2.49	2.89	5.95	-3291.65	-6976.85	2688.564	0
10005	-2.80	1.29	6.14	-3291.63	-6977.13	2688.568	0
10010	-2.53	-0.74	6.36	-3291.75	-6977.04	2688.573	0
10015	-2.65	0.60	6.22	-3291.68	-6977.11	2688.578	0
10020	-2.09	3.69	5.87	-3291.85	-6976.91	2688.585	0
10025	-1.97	3.24	5.93	-3291.84	-6976.64	2688.588	0
10030	-2.12	5.52	5.66	-3291.86	-6977.20	2688.593	0
10035	-2.52	5.63	5.59	-3291.70	-6976.96	2688.598	0
10040	-2.68	0.82	6.14	-3291.54	-6976.78	2688.604	0
10045	-2.18	1.63	6.08	-3291.57	-6976.83	2688.608	0
10050	-2.55	0.71	6.17	-3291.57	-6977.06	2688.614	0
10055	-1.90	-1.74	6.45	-3291.67	-6976.74	2688.618	0
10060	-2.08	8.34	5.31	-3291.64	-6976.95	2688.625	0
10065	-2.45	2.48	5.99	-3291.64	-6976.77	2688.628	0
10070	-2.33	2.67	5.95	-3291.74	-6977.25	2688.634	0
10075	-2.86	0.78	6.15	-3291.44	-6976.80	2688.638	0
10080	-2.43	-0.22	6.28	-3291.63	-6977.39	2688.644	0
10085	-2.28	-3.08	6.58	-3291.42	-6977.30	2688.648	0
10090	-2.36	-2.64	6.53	-3291.88	-6976.94	2688.656	0
10095	-2.87	2.01	6.02	-3291.80	-6977.12	2688.658	0
10100	-2.32	5.26	5.68	-3291.58	-6976.83	2688.664	0
10105	-2.32	4.94	5.71	-3291.67	-6977.11	2688.668	0
10110	-1.16	-2.67	6.66	-3292.32	-6976.41	2688.676	0
10115	-2.35	1.05	6.16	-3291.82	-6976.68	2688.678	0
10120	-2.41	3.41	5.87	-3291.73	-6977.19	2688.684	0
10125	-1.87	5.13	5.71	-3291.90	-6976.99	2688.688	0
10130	-2.74	4.46	5.70	-3291.82	-6976.78	2688.693	0
10135	-2.62	2.01	6.03	-3291.66	-6976.67	2688.698	0
10140	-2.42	-3.19	6.66	-3291.49	-6976.97	2688.703	0
10145	-2.78	-1.24	6.40	-3291.65	-6977.08	2688.709	0
10150	-2.67	-3.60	6.68	-3291.51	-6976.75	2688.713	0
10155	-2.27	-1.36	6.44	-3291.44	-6976.71	2688.718	0
10160	-2.10	-3.72	6.69	-3291.65	-6976.70	2688.722	0
10165	-2.40	3.76	5.83	-3291.57	-6976.91	2688.729	0
10170	-2.14	0.90	6.17	-3291.44	-6976.89	2688.733	0
10175	-2.90	0.00	6.25	-3291.43	-6976.80	2688.739	0
10180	-2.83	1.05	6.14	-3291.77	-6976.74	2688.743	0
10185	-2.90	1.40	6.08	-3291.48	-6976.51	2688.749	0
10190	-2.52	-0.80	6.32	-3291.62	-6976.56	2688.753	0
10195	-2.41	1.96	6.04	-3291.50	-6976.73	2688.759	0
10200	-1.91	1.93	6.05	-3291.25	-6976.72	2688.763	0
10205	-2.74	-2.00	6.50	-3291.29	-6976.68	2688.769	0
10210	-2.81	-3.23	6.63	-3291.67	-6977.00	2688.773	0
10215	-2.27	1.67	6.05	-3291.65	-6977.34	2688.781	0
10220	-2.44	3.37	5.84	-3291.62	-6976.88	2688.783	0
10225	-2.01	1.94	6.08	-3291.57	-6977.04	2688.789	0
10230	-2.23	4.15	5.79	-3291.58	-6977.21	2688.793	0
10235	-2.75	1.34	6.14	-3292.29	-6977.06	2688.801	0
10240	-2.36	2.03	6.03	-3291.66	-6976.97	2688.803	0
10245	-2.52	3.06	5.92	-3291.48	-6976.69	2688.809	0
10250	-2.46	1.69	6.09	-3291.76	-6976.92	2688.813	0
10255	-2.43	1.81	6.05	-3291.51	-6977.16	2688.819	0
10260	-2.24	-1.00	6.36	-3291.56	-6977.22	2688.823	0
10265	-2.38	-1.46	6.48	-3291.71	-6976.88	2688.829	0
10270	-2.67	-1.79	6.48	-3291.68	-6976.96	2688.834	0
10275	-2.27	-0.15	6.32	-3291.46	-6976.88	2688.838	0
10280	-2.26	-1.18	6.43	-3291.33	-6977.00	2688.843	0
10285	-2.78	1.41	6.05	-3291.56	-6977.16	2688.848	0
10290	-2.13	2.67	5.97	-3291.57	-6976.80	2688.854	0
10295	-2.71	3.70	5.82	-3291.69	-6977.19	2688.858	0
10300	-2.87	1.22	6.12	-3291.67	-6977.00	2688.863	0
10305	-2.68	0.23	6.26	-3291.70	-6977.22	2688.868	0
10310	-2.18	3.58	5.88	-3291.68	-6976.90	2688.874	0
10315	-2.53	3.59	5.87	-3291.79	-6976.85	2688.877	0
10320	-2.60	2.90	5.90	-3291.59	-6977.09	2688.884	0
10325	-2.85	4.23	5.74	-3291.71	-6977.19	2688.888	0
10330	-2.64	1.34	6.09	-3291.81	-6977.11	2688.893	0
10335	-1.97	3.41	5.87	-3291.89	-6976.98	2688.898	0
10340	-2.88	0.04	6.23	-3291.47	-6976.97	2688.905	0
10345	-3.07	-2.42	6.46	-3291.36	-6976.76	2688.908	0
10350	-2.12	1.94	6.08	-3291.28	-6977.09	2688.914	0
10355	-2.35	3.25	5.88	-3291.69	-6976.94	2688.918	0
10360	-1.82	4.23	5.80	-3291.50	-6976.97	2688.925	0
10365	-3.15	2.41	5.93	-3291.31	-6977.28	2688.928	0
10370	-2.55	2.16	6.00	-3291.50	-6976.91	2688.934	0
10375	-2.40	5.15	5.63	-3291.46	-6977.18	2688.938	0
10380	-2.64	2.67	5.95	-3291.47	-6976.91	2688.944	0
10385	-2.47	2.42	6.00	-3291.45	-6977.31	2688.948	0
10390	-0.90	5.37	5.68	-3290.86	-6977.56	2688.956	0
10395	-2.39	2.65	5.94	-3291.64	-6976.82	2688.959	0
10400	-1.81	0.87	6.20	-3291.39	-6977.00	2688.964	0
10405	-2.04	0.69	6.20	-3291.52	-6976.81	2688.968	0
10410	-2.59	3.70	5.82	-3291.73	-6977.18	2688.974	0
10415	-1.95	6.42	5.49	-3291.65	-6977.17	2688.979	0
10420	-2.17	5.82	5.58	-3291.67	-6977.38	2688.983	0
10425	-2.14	5.19	5.65	-3291.80	-6977.13	2688.988	0
10430	-2.67	2.08	6.00	-3291.68	-6977.21	2688.993	0
10435	-2.87	2.80	5.90	-3291.70	-6977.21	2688.998	0
10440	-2.38	2.36	5.97	-3291.59	-6977.17	2689.003	0
10445	-2.65	-0.39	6.26	-3291.57	-6977.11	2689.009	0
10450	-2.70	0.57	6.16	-3291.56	-6976.91	2689.013	0
10455	-2.20	0.66	6.19	-3291.52	-6977.13	2689.018	0
10460	-2.11	2.83	5.94	-3291.57	-6977.11	2689.023	0
10465	-1.91	4.62	5.70	-3291.61	-6977.33	2689.029	0
10470	-2.17	2.96	5.91	-3291.76	-6977.24	2689.033	0
10475	-2.01	4.07	5.82	-3291.69	-6977.11	2689.038	0
10480	-2.25	1.99	6.06	-3291.72	-6977.39	2689.043	0
10485	-2.64	2.08	6.01	-3291.95	-6977.01	2689.050	0
10490	-2.82	-0.05	6.21	-3291.78	-6977.21	2689.053	0
10495	-2.41	1.94	6.01	-3291.66	-6976.79	2689.058	0
10500	-2.47	4.43	5.70	-3291.46	-6977.14	2689.063	0
10505	-2.01	4.36	5.71	-3291.67	-6976.74	2689.069	0
10510	-1.96	1.57	6.07	-3291.56	-6977.05	2689.073	0
10515	-3.09	4.21	5.72	-3291.22	-6976.85	2689.080	0
10520	-2.22	-0.19	6.28	-3291.59	-6977.14	2689.083	0
10525	-2.34	1.37	6.09	-3291.89	-6976.97	2689.088	0
10530	-2.29	0.96	6.14	-3291.47	-6977.07	2689.093	0
10535	-2.49	3.38	5.86	-3291.64	-6976.64	2689.100	0
10540	-2.08	2.51	5.96	-3291.57	-6977.30	2689.103	0
10545	-2.49	0.85	6.14	-3291.62	-6977.17	2689.109	0
10550	-2.31	0.41	6.22	-3291.40	-6977.09	2689.113	0
10555	-2.12	1.94	6.03	-3291.73	-6977.21	2689.119	0
10560	-2.24	1.40	6.06	-3291.60	-6977.35	2689.123	0
10565	-2.48	-1.64	6.39	-3291.59	-6977.00	2689.129	0
10570	-1.92	-0.80	6.38	-3291.47	-6977.18	2689.134	0
10575	-2.69	2.07	6.00	-3291.65	-6977.35	2689.138	0
10580	-2.65	-0.16	6.23	-3291.57	-6977.01	2689.143	0
10585	-2.95	1.17	6.07	-3291.70	-6977.19	2689.148	0
10590	-2.32	2.20	5.98	-3291.33	-6976.69	2689.154	0
10595	-2.35	2.59	5.94	-3291.69	-6977.02	2689.158	0
10600	-2.20	-2.03	6.45	-3291.49	-6977.01	2689.163	0
10605	-2.53	1.51	6.05	-3291.63	-6976.79	2689.168	0
10610	-2.47	1.39	6.12	-3291.60	-6976.73	2689.174	0
10615	-2.57	2.28	5.99	-3291.48	-6977.01	2689.178	0
10620	-2.46	3.25	5.87	-3291.46	-6977.11	2689.183	0
10625	-2.87	2.58	5.95	-3291.61	-6977.18	2689.188	0
10630	-2.08	0.33	6.26	-3291.30	-6976.99	2689.193	0
10635	-2.39	3.19	5.89	-3291.45	-6977.05	2689.198	0
10640	-2.50	3.36	5.88	-3291.19	-6977.09	2689.205	0
10645	-2.60	1.36	6.11	-3291.43	-6976.93	2689.208	0
10650	-2.77	-2.48	6.52	-3291.82	-6976.90	2689.213	0
10655	-2.69	-0.17	6.27	-3291.42	-6976.83	2689.218	0
10660	-2.42	3.66	5.82	-3291.82	-6976.85	2689.224	0
10665	-2.04	3.90	5.84	-3291.56	-6977.28	2689.228	0
10670	-2.35	3.11	5.90	-3291.47	-6976.85	2689.233	0
10675	-2.40	3.77	5.82	-3291.61	-6976.89	2689.238	0
10680	-2.02	0.77	6.21	-3291.49	-6977.05	2689.244	0
10685	-2.56	2.38	5.97	-3291.50	-6976.83	2689.248	0
10690	-2.60	3.31	5.87	-3291.68	-6977.43	2689.256	0
10695	-2.32	2.61	5.97	-3291.55	-6977.11	2689.259	0
10700	-2.50	3.36	5.85	-3291.85	-6977.15	2689.264	0
10705	-2.31	1.14	6.14	-3291.72	-6976.96	2689.268	0
10710	-2.46	0.40	6.22	-3291.63	-6977.53	2689.276	0
10715	-2.30	4.74	5.70	-3291.51	-6977.23	2689.279	0
10720	-2.15	4.81	5.71	-3291.50	-6976.67	2689.284	0
10725	-2.32	1.97	6.04	-3291.45	-6976.85	2689.288	0
10730	-2.48	0.85	6.11	-3291.35	-6977.13	2689.294	0
10735	-2.07	3.48	5.84	-3291.47	-6976.92	2689.299	0
10740	-2.20	4.18	5.74	-3291.64	-6976.20	2689.305	0
10745	-2.64	1.67	6.08	-3291.54	-6976.79	2689.308	0
10750	-2.32	-0.18	6.30	-3291.54	-6976.69	2689.313	0
10755	-2.61	1.34	6.17	-3291.27	-6976.95	2689.318	0
10760	-2.04	1.90	6.03	-3291.68	-6976.45	2689.326	0
10765	-2.76	1.54	6.07	-3291.69	-6976.92	2689.329	0
10770	-2.67	-1.63	6.42	-3291.41	-6976.71	2689.333	0
10775	-2.51	-0.05	6.29	-3291.46	-6976.66	2689.338	0
10780	-2.42	1.63	6.07	-3291.52	-6976.71	2689.343	0
10785	-2.58	3.29	5.89	-3291.28	-6977.00	2689.348	0
10790	-1.93	3.13	5.92	-3291.20	-6976.92	2689.353	0
10795	-2.45	2.47	5.98	-3291.28	-6977.15	2689.359	0
10800	-2.54	0.60	6.16	-3291.40	-6977.30	2689.364	0
10805	-2.25	5.56	5.62	-3291.40	-6977.54	2689.368	0
10810	-1.94	7.94	5.30	-3291.66	-6976.29	2689.373	0
10815	-2.41	2.79	5.97	-3291.46	-6976.98	2689.380	0
10820	-2.88	0.63	6.15	-3291.26	-6977.14	2689.383	0
10825	-2.62	4.11	5.78	-3291.38	-6977.19	2689.389	0
10830	-2.59	0.51	6.19	-3291.51	-6976.72	2689.393	0
10835	-1.99	1.18	6.12	-3291.52	-6976.86	2689.399	0
10840	-2.73	0.03	6.21	-3291.67	-6977.18	2689.403	0
10845	-2.31	1.45	6.04	-3291.60	-6977.33	2689.409	0
10850	-2.78	1.11	6.11	-3291.65	-6977.09	2689.413	0
10855	-2.32	-0.24	6.27	-3291.12	-6976.95	2689.419	0
10860	-2.49	0.38	6.20	-3291.21	-6977.08	2689.424	0
10865	-2.47	2.11	6.04	-3290.93	-6976.97	2689.430	0
10870	-2.35	1.01	6.11	-3291.84	-6977.41	2689.434	0
10875	-2.37	0.42	6.15	-3291.44	-6977.27	2689.439	0
10880	-2.46	0.16	6.20	-3291.49	-6977.46	2689.444	0
10885	-2.67	5.43	5.52	-3291.24	-6977.19	2689.451	0
10890	-1.61	3.75	5.79	-3291.33	-6976.99	2689.454	0
10895	-1.75	1.62	6.04	-3291.33	-6976.97	2689.459	0
10900	-2.17	2.88	5.90	-3291.32	-6977.11	2689.463	0
10905	-2.29	-0.32	6.26	-3291.48	-6976.94	2689.469	0
10910	-2.89	-0.38	6.26	-3291.42	-6977.21	2689.473	0
10915	-3.79	1.57	6.03	-3291.24	-6977.96	2689.481	0
10920	-2.27	2.34	6.02	-3291.29	-6976.98	2689.483	0
10925	-2.13	4.74	5.71	-3291.66	-6977.05	2689.489	0
10930	-2.53	4.09	5.78	-3291.47	-6976.81	2689.493	0
10935	-2.34	2.43	6.02	-3291.56	-6976.84	2689.498	0
10940	-2.40	4.75	5.69	-3291.50	-6977.07	2689.504	0
10945	-2.27	4.71	5.73	-3291.66	-6977.08	2689.509	0
10950	-2.40	2.57	5.98	-3291.31	-6976.79	2689.514	0
10955	-2.50	2.49	5.97	-3291.41	-6976.70	2689.518	0
10960	-2.67	-0.41	6.29	-3291.22	-6976.77	2689.523	0
10965	-2.52	0.54	6.20	-3291.33	-6976.79	2689.528	0
10970	-2.69	2.27	5.96	-3291.36	-6976.63	2689.533	0
10975	-2.65	0.07	6.24	-3291.43	-6977.15	2689.538	0
10980	-2.05	-0.24	6.30	-3291.56	-6977.21	2689.543	0
10985	-2.38	-2.20	6.51	-3291.69	-6977.05	2689.548	0
10990	-2.04	3.54	5.90	-3291.69	-6977.00	2689.555	0
10995	-1.96	1.86	6.10	-3291.65	-6977.31	2689.558	0
11000	-2.49	3.39	5.89	-3291.75	-6977.35	2689.564	0
11005	-2.42	4.61	5.73	-3291.31	-6976.90	2689.568	0
11010	-3.02	3.62	5.77	-3291.64	-6976.98	2689.575	0
11015	-2.44	0.63	6.17	-3291.45	-6977.05	2689.578	0
11020	-2.19	1.37	6.12	-3291.75	-6977.25	2689.584	0
11025	-2.28	3.72	5.83	-3291.70	-6977.33	2689.588	0
11030	-2.58	2.36	6.04	-3291.72	-6977.25	2689.594	0
11035	-2.63	0.54	6.23	-3291.69	-6977.05	2689.598	0
11040	-2.08	1.22	6.17	-3291.37	-6977.53	2689.604	0
11045	-2.49	1.66	6.07	-3291.41	-6977.12	2689.608	0
11050	-2.97	2.91	5.88	-3291.51	-6977.56	2689.614	0
11055	-2.65	0.99	6.12	-3291.34	-6977.56	2689.618	0
11060	-2.54	2.60	5.99	-3291.18	-6977.60	2689.625	0
11065	-2.51	2.79	5.95	-3291.43	-6977.26	2689.628	0
11070	-2.51	2.76	5.91	-3291.34	-6977.71	2689.634	0
11075	-2.39	5.44	5.62	-3291.51	-6977.39	2689.639	0
11080	-2.71	2.50	5.93	-3291.53	-6977.75	2689.643	0
11085	-2.68	-1.93	6.42	-3291.55	-6977.20	2689.648	0
11090	-2.05	0.11	6.24	-3291.45	-6977.02	2689.653	0
11095	-2.96	3.02	5.90	-3291.60	-6977.56	2689.658	0
11100	-2.39	0.37	6.24	-3291.56	-6976.99	2689.663	0
11105	-2.16	1.02	6.18	-3291.45	-6977.19	2689.668	0
11110	-2.21	0.67	6.21	-3291.65	-6977.16	2689.673	0
11115	-2.74	6.19	5.47	-3291.66	-6977.57	2689.679	0
11120	-2.12	1.74	6.06	-3291.53	-6977.40	2689.683	0
11125	-2.44	0.39	6.18	-3291.61	-6977.46	2689.688	0
11130	-2.12	-0.73	6.34	-3291.81	-6977.31	2689.693	0
11135	-2.95	1.01	6.16	-3291.70	-6977.33	2689.699	0
11140	-2.26	0.03	6.29	-3291.62	-6977.24	2689.703	0
11145	-2.49	1.81	6.09	-3291.72	-6977.25	2689.708	0
11150	-2.30	1.40	6.12	-3292.13	-6976.76	2689.713	0
11155	-1.83	4.29	5.78	-3291.95	-6977.32	2689.718	0
11160	-2.35	2.35	5.96	-3291.81	-6977.21	2689.723	0
11165	-2.72	-1.80	6.39	-3291.67	-6977.49	2689.730	0
11170	-2.34	0.48	6.20	-3291.83	-6977.31	2689.733	0
11175	-2.46	0.68	6.17	-3291.80	-6977.33	2689.738	0
11180	-2.06	0.43	6.22	-3291.70	-6976.95	2689.743	0
11185	-2.34	6.28	5.49	-3291.68	-6976.58	2689.750	0
11190	-2.03	5.59	5.59	-3291.53	-6976.95	2689.753	0
11195	-2.31	5.14	5.66	-3291.47	-6976.81	2689.759	0
11200	-2.59	3.94	5.77	-3291.48	-6977.03	2689.763	0
11205	-1.71	8.03	5.35	-3291.51	-6977.24	2689.769	0
11210	-2.59	4.31	5.75	-3291.81	-6977.48	2689.773	0
11215	-2.33	5.41	5.64	-3291.67	-6977.26	2689.779	0
11220	-2.65	4.45	5.76	-3291.65	-6977.30	2689.784	0
11225	-2.51	2.99	5.91	-3291.51	-6977.29	2689.788	0
11230	-2.61	-0.14	6.26	-3291.60	-6977.32	2689.793	0
11235	-3.06	1.68	6.07	-3290.97	-6977.23	2689.801	0
11240	-1.72	0.63	6.19	-3291.46	-6977.26	2689.803	0
11245	-2.57	0.90	6.15	-3291.54	-6977.30	2689.809	0
11250	-2.67	0.56	6.16	-3291.59	-6976.89	2689.813	0
11255	-2.12	1.20	6.09	-3291.68	-6977.03	2689.818	0
11260	-2.56	3.75	5.79	-3291.56	-6976.93	2689.824	0
11265	-2.21	2.90	5.92	-3291.62	-6976.97	2689.829	0
11270	-2.21	4.58	5.70	-3291.57	-6977.25	2689.834	0
11275	-2.20	6.34	5.52	-3291.67	-6977.34	2689.838	0
11280	-2.55	3.18	5.90	-3291.29	-6977.33	2689.843	0
11285	-2.74	2.20	5.97	-3291.69	-6977.54	2689.848	0
11290	-2.34	2.15	6.08	-3291.78	-6977.31	2689.855	0
11295	-2.32	1.39	6.12	-3291.41	-6977.18	2689.857	0
11300	-2.65	5.72	5.57	-3291.65	-6977.26	2689.864	0
11305	-2.53	7.34	5.37	-3291.81	-6977.39	2689.868	0
11310	-1.70	2.04	6.04	-3291.64	-6977.17	2689.875	0
11315	-2.06	1.84	6.06	-3291.60	-6977.14	2689.878	0
11320	-1.97	-0.47	6.33	-3291.53	-6977.18	2689.884	0
11325	-1.79	3.47	5.89	-3291.64	-6977.48	2689.888	0
11330	-2.37	0.82	6.22	-3291.64	-6977.22	2689.894	0
11335	-2.26	2.39	6.04	-3291.61	-6977.12	2689.898	0
11340	-1.24	3.83	5.94	-3291.94	-6977.35	2689.906	0
11345	-2.18	3.15	5.93	-3291.68	-6977.08	2689.908	0
11350	-2.50	3.26	5.88	-3291.71	-6977.02	2689.914	0
11355	-2.16	2.36	6.03	-3291.42	-6977.44	2689.918	0
11360	-2.20	3.62	5.92	-3292.25	-6977.22	2689.926	0
11365	-2.42	1.01	6.18	-3291.71	-6977.11	2689.928	0
11370	-2.21	2.15	6.04	-3291.75	-6977.25	2689.934	0
11375	-2.44	5.81	5.53	-3291.54	-6977.36	2689.938	0
11380	-2.04	3.68	5.76	-3291.11	-6976.91	2689.946	0
11385	-2.38	0.99	6.15	-3291.88	-6977.16	2689.948	0
11390	-2.81	5.39	5.56	-3291.67	-6977.18	2689.954	0
11395	-2.32	3.97	5.80	-3291.47	-6977.26	2689.959	0
11400	-2.54	5.17	5.64	-3291.65	-6977.31	2689.963	0
11405	-2.66	5.36	5.62	-3291.55	-6977.30	2689.968	0
11410	-2.28	2.05	6.01	-3291.68	-6977.13	2689.973	0
11415	-2.13	3.07	5.91	-3291.79	-6977.36	2689.979	0
11420	-2.31	3.94	5.80	-3291.63	-6977.46	2689.983	0
11425	-2.74	3.00	5.89	-3291.55	-6977.32	2689.988	0
11430	-2.69	0.18	6.22	-3291.67	-6977.08	2689.992	0
11435	-2.99	-0.08	6.24	-3291.65	-6977.31	2690.000	0
11440	-2.42	2.50	5.99	-3291.63	-6977.39	2690.003	0
11445	-2.71	1.64	6.07	-3291.66	-6977.13	2690.009	0
11450	-2.85	0.05	6.27	-3291.69	-6977.18	2690.013	0
11455	-2.21	2.06	6.08	-3291.47	-6976.92	2690.018	0
11460	-2.30	6.13	5.55	-3291.77	-6977.32	2690.023	0
11465	-2.57	1.13	6.20	-3291.52	-6977.47	2690.029	0
11470	-2.62	4.37	5.75	-3291.39	-6977.28	2690.033	0
11475	-1.93	5.28	5.67	-3291.68	-6977.10	2690.038	0
11480	-2.43	5.60	5.60	-3291.70	-6977.05	2690.043	0
11485	-2.46	4.10	5.80	-3291.45	-6977.55	2690.050	0
11490	-2.38	3.20	5.93	-3291.66	-6976.90	2690.053	0
11495	-2.68	2.57	5.94	-3291.75	-6977.16	2690.059	0
11500	-2.41	2.42	5.98	-3291.43	-6977.18	2690.063	0
11505	-2.40	4.19	5.78	-3291.62	-6977.27	2690.070	0
11510	-2.35	7.23	5.41	-3291.66	-6977.45	2690.073	0
11515	-1.82	2.00	6.10	-3291.55	-6977.26	2690.079	0
11520	-2.17	1.11	6.16	-3291.43	-6977.27	2690.083	0
11525	-2.46	4.13	5.78	-3291.95	-6977.02	2690.089	0
11530	-2.14	2.84	5.98	-3291.45	-6976.98	2690.093	0
11535	-2.37	2.88	5.98	-3291.81	-6977.18	2690.099	0
11540	-2.11	0.89	6.20	-3291.60	-6976.99	2690.104	0
11545	-2.56	1.11	6.13	-3291.56	-6976.82	2690.109	0
11550	-2.11	4.49	5.74	-3291.57	-6976.67	2690.113	0
11555	-2.57	1.81	6.02	-3291.72	-6977.20	2690.118	0
11560	-2.10	1.65	6.07	-3291.65	-6976.79	2690.124	0
11565	-2.54	-1.11	6.38	-3291.50	-6977.06	2690.128	0
11570	-2.96	-0.88	6.34	-3291.39	-6977.11	2690.134	0
11575	-2.29	-1.15	6.42	-3291.35	-6977.34	2690.138	0
11580	-2.58	-3.74	6.67	-3291.33	-6977.06	2690.143	0
11585	-2.15	-3.15	6.61	-3291.57	-6976.99	2690.148	0
11590	-2.70	-3.70	6.73	-3291.37	-6976.95	2690.154	0
11595	-2.48	0.69	6.20	-3291.50	-6977.06	2690.158	0
11600	-2.49	3.74	5.82	-3291.68	-6977.23	2690.163	0
11605	-2.60	2.96	5.92	-3291.78	-6977.40	2690.168	0
11610	-1.98	3.60	5.89	-3291.56	-6977.00	2690.175	0
11615	-1.74	2.97	5.98	-3291.79	-6977.28	2690.178	0
11620	-2.75	4.77	5.74	-3291.71	-6976.98	2690.183	0
11625	-2.13	2.18	6.06	-3291.86	-6977.04	2690.188	0
11630	-2.30	1.11	6.16	-3291.91	-6977.10	2690.193	0
11635	-2.57	2.50	6.00	-3291.69	-6976.82	2690.198	0
11640	-2.04	-0.10	6.31	-3291.66	-6977.09	2690.204	0
11645	-2.24	1.34	6.14	-3291.61	-6976.77	2690.208	0
11650	-1.93	0.96	6.18	-3291.45	-6976.83	2690.214	0
11655	-2.09	1.64	6.09	-3291.59	-6976.90	2690.218	0
11660	-3.56	-0.09	6.24	-3291.84	-6976.99	2690.226	0
11665	-2.97	-0.94	6.36	-3291.87	-6977.03	2690.229	0
11670	-1.65	4.08	5.83	-3291.67	-6976.71	2690.234	0
11675	-2.68	5.71	5.59	-3291.67	-6976.85	2690.239	0
11680	-2.28	3.83	5.85	-3291.82	-6977.43	2690.244	0
11685	-2.58	4.23	5.80	-3291.85	-6977.21	2690.249	0
11690	-2.17	-0.10	6.33	-3291.62	-6976.91	2690.254	0
11695	-2.46	-1.15	6.43	-3291.68	-6977.05	2690.259	0
11700	-2.47	-2.63	6.58	-3291.65	-6977.16	2690.264	0
11705	-2.16	-2.21	6.58	-3291.75	-6977.23	2690.269	0
11710	-1.95	2.07	6.10	-3291.85	-6977.27	2690.274	0
11715	-2.24	1.47	6.14	-3291.78	-6976.92	2690.279	0
11720	-2.00	1.39	6.18	-3291.79	-6976.82	2690.283	0
11725	-2.37	3.04	5.93	-3291.87	-6977.04	2690.288	0
11730	-2.62	2.56	5.98	-3291.65	-6976.89	2690.294	0
11735	-2.89	0.22	6.22	-3291.31	-6977.27	2690.299	0
11740	-2.38	-0.96	6.39	-3291.47	-6977.08	2690.303	0
11745	-2.54	3.63	5.82	-3291.62	-6977.27	2690.309	0
11750	-2.23	3.77	5.82	-3291.91	-6976.91	2690.313	0
11755	-1.89	3.98	5.81	-3291.69	-6977.03	2690.318	0
11760	-2.10	4.79	5.74	-3291.81	-6977.14	2690.323	0
11765	-1.84	1.80	6.07	-3291.52	-6977.18	2690.330	0
11770	-2.30	1.90	6.04	-3291.69	-6977.36	2690.333	0
11775	-2.73	0.33	6.21	-3291.83	-6977.10	2690.338	0
11780	-1.89	2.84	5.96	-3291.75	-6976.91	2690.343	0
11785	-2.78	3.42	5.86	-3291.89	-6976.96	2690.349	0
11790	-2.35	7.00	5.40	-3291.67	-6976.79	2690.353	0
11795	-2.40	5.39	5.64	-3291.47	-6977.21	2690.358	0
11800	-1.67	6.83	5.47	-3291.85	-6977.15	2690.363	0
11805	-2.43	3.74	5.82	-3291.76	-6977.40	2690.369	0
11810	-2.36	5.59	5.60	-3291.94	-6977.24	2690.373	0
11815	-2.51	5.85	5.58	-3292.05	-6976.57	2690.380	0
11820	-2.42	5.40	5.60	-3291.70	-6976.99	2690.383	0
11825	-2.17	2.17	6.03	-3291.86	-6977.16	2690.388	0
11830	-2.38	-1.45	6.42	-3291.53	-6977.19	2690.393	0
11835	-2.93	-2.15	6.45	-3291.46	-6977.34	2690.400	0
11840	-2.21	1.98	6.03	-3291.40	-6977.20	2690.404	0
11845	-2.40	0.43	6.17	-3291.61	-6976.86	2690.409	0
11850	-2.03	4.62	5.73	-3291.55	-6977.15	2690.413	0
11855	-2.03	2.87	6.00	-3291.62	-6976.96	2690.420	0
11860	-2.44	2.56	5.99	-3291.53	-6977.25	2690.423	0
11865	-1.63	-0.76	6.37	-3291.71	-6977.04	2690.428	0
11870	-2.23	4.04	5.79	-3291.94	-6977.09	2690.433	0
11875	-2.38	5.25	5.65	-3291.89	-6977.12	2690.439	0
11880	-2.81	2.12	6.02	-3291.54	-6977.36	2690.444	0
11885	-1.73	4.86	5.81	-3291.94	-6977.13	2690.450	0
11890	-1.97	5.19	5.66	-3291.83	-6977.50	2690.454	0
11895	-2.65	3.00	5.90	-3291.77	-6976.86	2690.458	0
11900	-2.43	1.25	6.12	-3291.72	-6977.18	2690.463	0
11905	-2.58	2.36	5.99	-3291.60	-6977.37	2690.468	0
11910	-2.51	2.19	6.03	-3291.68	-6976.79	2690.474	0
11915	-2.27	0.88	6.12	-3291.61	-6977.03	2690.478	0
11920	-2.18	0.61	6.14	-3291.32	-6977.04	2690.483	0
11925	-2.49	1.22	6.06	-3291.72	-6977.38	2690.488	0
11930	-2.44	4.11	5.76	-3291.59	-6977.26	2690.493	0
11935	-1.91	4.12	5.82	-3291.67	-6977.18	2690.498	0
11940	-2.86	4.84	5.67	-3291.81	-6977.42	2690.504	0
11945	-1.77	7.60	5.39	-3291.48	-6976.92	2690.508	0
11950	-2.25	4.47	5.73	-3291.46	-6977.42	2690.514	0
11955	-1.94	7.41	5.41	-3291.72	-6977.20	2690.518	0
11960	-2.34	2.31	6.03	-3291.68	-6977.18	2690.525	0
11965	-2.68	3.71	5.84	-3291.35	-6977.07	2690.528	0
11970	-2.22	1.97	6.07	-3291.51	-6977.28	2690.533	0
11975	-2.37	1.00	6.15	-3291.42	-6977.11	2690.538	0
11980	-2.00	3.27	5.86	-3291.81	-6976.89	2690.544	0
11985	-2.35	1.85	6.05	-3291.90	-6977.42	2690.549	0
11990	-1.63	2.87	5.98	-3291.55	-6977.53	2690.556	0
11995	-2.42	2.89	5.92	-3291.55	-6977.00	2690.558	0
12000	-2.03	3.59	5.88	-3291.59	-6977.00	2690.564	0
12005	-2.13	6.23	5.57	-3291.68	-6976.80	2690.568	0
12010	-2.04	2.34	5.98	-3291.70	-6976.60	2690.575	0
12015	-2.44	2.23	5.99	-3291.47	-6977.16	2690.579	0
12020	-2.38	0.33	6.23	-3291.65	-6977.21	2690.583	0
12025	-2.35	3.93	5.81	-3291.45	-6977.02	2690.588	0
12030	-1.20	5.73	5.63	-3291.47	-6977.04	2690.594	0
12035	-2.14	7.31	5.37	-3291.45	-6977.21	2690.599	0
12040	-2.69	5.99	5.52	-3291.69	-6977.52	2690.604	0
12045	-2.32	2.24	5.96	-3291.68	-6976.79	2690.608	0
12050	-2.01	2.41	5.95	-3291.56	-6977.06	2690.613	0
12055	-2.04	-0.63	6.30	-3291.53	-6977.13	2690.618	0
12060	-2.57	3.34	5.86	-3291.75	-6977.21	2690.624	0
12065	-1.46	6.70	5.53	-3291.59	-6977.29	2690.629	0
12070	-2.02	5.93	5.57	-3291.64	-6977.57	2690.633	0
12075	-2.37	-0.37	6.29	-3291.38	-6977.05	2690.638	0
12080	-2.63	-0.05	6.26	-3291.57	-6976.94	2690.643	0
12085	-2.92	-1.83	6.48	-3291.46	-6976.97	2690.649	0
12090	-2.27	-1.07	6.35	-3291.42	-6977.03	2690.653	0
12095	-2.57	4.07	5.77	-3291.53	-6977.08	2690.658	0
12100	-2.07	4.81	5.72	-3291.59	-6977.04	2690.663	0
12105	-2.13	2.49	6.00	-3291.53	-6977.03	2690.668	0
12110	-2.40	1.85	6.11	-3291.42	-6976.87	2690.673	0
12115	-2.46	4.87	5.74	-3291.50	-6976.77	2690.680	0
12120	-2.21	4.73	5.74	-3291.65	-6977.18	2690.683	0
12125	-2.64	4.67	5.73	-3291.57	-6977.25	2690.688	0
12130	-2.24	3.44	5.88	-3291.55	-6977.41	2690.693	0
12135	-1.68	4.08	5.87	-3291.68	-6977.67	2690.700	0
12140	-1.97	4.02	5.83	-3291.55	-6977.17	2690.703	0
12145	-2.20	4.98	5.69	-3291.48	-6976.87	2690.709	0
12150	-2.83	4.61	5.72	-3291.60	-6977.01	2690.713	0
12155	-2.66	-1.33	6.41	-3291.33	-6977.06	2690.720	0
12160	-2.41	3.69	5.86	-3291.70	-6977.13	2690.724	0
12165	-2.28	2.66	5.98	-3291.56	-6976.90	2690.729	0
12170	-2.59	6.11	5.56	-3291.57	-6976.97	2690.733	0
12175	-2.13	4.39	5.77	-3291.67	-6977.19	2690.739	0
12180	-2.49	3.12	5.94	-3291.44	-6977.03	2690.744	0
12185	-2.15	3.39	5.91	-3291.53	-6976.89	2690.749	0
12190	-2.10	0.22	6.27	-3291.43	-6977.11	2690.753	0
12195	-2.30	2.90	5.95	-3291.85	-6977.18	2690.758	0
12200	-2.63	5.70	5.57	-3291.48	-6977.40	2690.763	0
12205	-1.77	4.51	5.78	-3291.63	-6977.15	2690.769	0
12210	-2.47	2.68	5.96	-3291.39	-6977.35	2690.774	0
12215	-2.55	4.11	5.77	-3291.46	-6977.19	2690.778	0
12220	-2.51	2.08	6.01	-3291.53	-6977.20	2690.783	0
12225	-2.46	2.96	5.94	-3291.54	-6977.21	2690.789	0
12230	-2.59	1.09	6.10	-3291.63	-6977.08	2690.793	0
12235	-1.77	0.98	6.17	-3291.46	-6977.34	2690.798	0
12240	-2.43	7.80	5.29	-3291.67	-6976.94	2690.804	0
12245	-2.79	4.88	5.65	-3291.66	-6976.97	2690.808	0
12250	-2.09	3.18	5.90	-3291.67	-6977.31	2690.813	0
12255	-2.64	4.83	5.71	-3291.48	-6977.25	2690.818	0
12260	-2.74	1.18	6.16	-3291.80	-6977.01	2690.825	0
12265	-3.13	-1.83	6.42	-3291.59	-6976.82	2690.828	0
12270	-2.54	-0.16	6.25	-3291.50	-6976.94	2690.834	0
12275	-2.36	-2.18	6.51	-3291.69	-6977.23	2690.838	0
12280	-2.76	1.82	6.06	-3291.29	-6977.64	2690.845	0
12285	-2.33	5.46	5.66	-3291.61	-6977.09	2690.848	0
12290	-2.25	3.36	5.91	-3291.59	-6977.11	2690.854	0
12295	-2.20	4.35	5.80	-3291.55	-6976.91	2690.858	0
12300	-2.53	0.56	6.22	-3291.67	-6977.27	2690.864	0
12305	-2.48	2.40	6.01	-3291.66	-6977.09	2690.868	0
12310	-2.40	0.35	6.31	-3292.19	-6976.95	2690.875	0
12315	-2.85	0.12	6.28	-3291.78	-6977.03	2690.878	0
12320	-2.48	1.85	6.04	-3291.89	-6977.08	2690.884	0
12325	-1.97	4.22	5.77	-3291.61	-6977.19	2690.889	0
12330	-2.68	2.69	5.95	-3291.82	-6977.32	2690.894	0
12335	-2.54	-0.53	6.31	-3291.86	-6977.10	2690.898	0
12340	-2.73	0.85	6.15	-3291.56	-6977.70	2690.904	0
12345	-2.35	2.32	6.00	-3291.56	-6977.51	2690.908	0
12350	-2.49	1.24	6.17	-3291.52	-6977.17	2690.913	0
12355	-2.99	0.04	6.24	-3291.63	-6977.33	2690.918	0
12360	-2.04	3.24	5.93	-3291.55	-6976.77	2690.924	0
12365	-2.38	2.82	5.98	-3291.63	-6976.96	2690.929	0
12370	-2.62	4.91	5.71	-3291.34	-6977.32	2690.933	0
12375	-2.18	1.64	6.09	-3291.73	-6976.92	2690.938	0
12380	-2.59	1.19	6.13	-3291.49	-6977.12	2690.943	0
12385	-2.77	3.20	5.86	-3291.55	-6977.02	2690.948	0
12390	-2.17	2.54	5.97	-3291.61	-6977.54	2690.953	0
12395	-2.23	3.07	5.90	-3291.58	-6977.04	2690.959	0
12400	-2.54	3.57	5.86	-3291.59	-6977.38	2690.963	0
12405	-2.65	4.00	5.77	-3291.52	-6977.15	2690.968	0
12410	-2.49	2.98	5.90	-3291.89	-6976.88	2690.973	0
12415	-2.23	3.76	5.82	-3291.53	-6977.37	2690.979	0
12420	-2.38	7.47	5.36	-3291.54	-6977.30	2690.983	0
12425	-2.03	5.06	5.69	-3291.38	-6977.30	2690.989	0
12430	-2.08	5.72	5.60	-3291.58	-6977.22	2690.993	0
12435	-2.35	0.28	6.26	-3291.49	-6977.69	2691.000	0
12440	-2.62	1.20	6.15	-3291.54	-6977.30	2691.003	0
12445	-2.90	2.76	5.94	-3291.72	-6977.27	2691.009	0
12450	-2.40	4.05	5.80	-3291.67	-6976.93	2691.013	0
12455	-2.51	4.50	5.75	-3291.49	-6977.16	2691.019	0
12460	-1.91	3.18	5.86	-3291.43	-6977.90	2691.025	0
12465	-1.84	0.60	6.20	-3291.39	-6977.22	2691.029	0
12470	-2.46	2.83	5.95	-3291.53	-6977.51	2691.033	0
12475	-2.10	4.10	5.81	-3291.55	-6977.24	2691.039	0
12480	-2.04	5.80	5.61	-3291.62	-6976.91	2691.044	0
12485	-2.97	5.15	5.67	-3291.92	-6976.66	2691.051	0
12490	-2.23	3.80	5.84	-3291.41	-6977.09	2691.053	0
12495	-2.41	2.69	5.99	-3291.58	-6976.83	2691.059	0
12500	-2.75	1.52	6.09	-3291.66	-6977.21	2691.063	0
12505	-2.47	4.90	5.63	-3291.92	-6978.08	2691.071	0
12510	-2.20	4.22	5.75	-3291.60	-6977.47	2691.073	0
12515	-2.24	1.96	6.02	-3291.66	-6977.45	2691.079	0
12520	-2.12	0.63	6.19	-3291.72	-6977.58	2691.084	0
12525	-2.63	4.32	5.79	-3291.54	-6977.23	2691.088	0
12530	-2.81	2.32	5.98	-3291.87	-6976.73	2691.093	0
12535	-2.79	2.67	6.01	-3291.66	-6977.39	2691.099	0
12540	-2.28	2.54	5.99	-3291.47	-6977.30	2691.104	0
12545	-2.37	2.54	5.99	-3291.80	-6977.52	2691.108	0
12550	-2.44	1.96	6.03	-3291.43	-6977.34	2691.113	0
12555	-1.89	2.54	5.98	-3291.64	-6977.37	2691.118	0
12560	-2.04	6.20	5.55	-3291.86	-6977.49	2691.124	0
12565	-2.17	5.51	5.65	-3291.86	-6977.13	2691.128	0
12570	-2.41	4.77	5.70	-3291.66	-6977.20	2691.134	0
12575	-1.92	5.52	5.62	-3291.77	-6976.92	2691.138	0
12580	-2.46	3.98	5.80	-3291.69	-6977.24	2691.143	0
12585	-2.53	4.33	5.75	-3291.67	-6977.36	2691.148	0
12590	-2.59	2.13	6.06	-3291.55	-6977.03	2691.154	0
12595	-2.30	-1.19	6.42	-3291.57	-6977.78	2691.158	0
12600	-2.68	2.88	5.95	-3291.44	-6977.53	2691.163	0
12605	-1.92	3.23	5.93	-3291.69	-6977.29	2691.168	0
12610	-2.30	2.24	6.01	-3291.80	-6977.39	2691.175	0
12615	-2.11	2.98	5.94	-3291.59	-6977.03	2691.178	0
12620	-2.34	2.81	5.94	-3291.70	-6977.19	2691.183	0
12625	-2.30	2.58	5.98	-3291.42	-6977.50	2691.188	0
12630	-2.68	-0.38	6.35	-3291.74	-6977.49	2691.196	0
12635	-2.74	-1.46	6.45	-3291.55	-6977.32	2691.198	0
12640	-2.70	2.02	5.99	-3291.31	-6977.58	2691.204	0
12645	-2.63	6.75	5.44	-3291.57	-6977.22	2691.209	0
12650	-2.16	5.51	5.61	-3291.46	-6977.29	2691.214	0
12655	-2.73	4.73	5.70	-3291.65	-6977.44	2691.218	0
12660	-2.85	6.08	5.50	-3291.60	-6977.26	2691.224	0
12665	-2.29	6.66	5.49	-3291.58	-6977.44	2691.229	0
12670	-2.47	4.79	5.69	-3291.49	-6977.11	2691.233	0
12675	-1.97	2.09	6.03	-3291.71	-6977.10	2691.238	0
12680	-2.12	2.89	5.99	-3291.76	-6978.41	2691.246	0
12685	-2.41	1.51	6.11	-3291.48	-6977.00	2691.248	0
12690	-2.11	4.36	5.80	-3291.53	-6977.36	2691.253	0
12695	-2.44	5.25	5.66	-3291.32	-6977.24	2691.259	0
12700	-2.73	0.57	6.17	-3291.64	-6977.31	2691.263	0
12705	-2.56	1.21	6.09	-3291.40	-6976.85	2691.268	0
12710	-2.75	2.74	5.93	-3291.46	-6976.93	2691.274	0
12715	-2.49	3.83	5.83	-3291.73	-6976.81	2691.279	0
12720	-2.63	4.82	5.69	-3291.55	-6976.98	2691.283	0
12725	-1.93	2.68	5.96	-3291.47	-6976.82	2691.288	0
12730	-1.75	0.08	6.27	-3291.26	-6976.99	2691.292	0
12735	-2.38	3.87	5.81	-3291.43	-6977.11	2691.300	0
12740	-2.56	2.38	5.97	-3291.44	-6976.93	2691.303	0
12745	-2.16	3.02	5.90	-3291.52	-6977.09	2691.308	0
12750	-2.37	3.61	5.84	-3291.29	-6977.47	2691.313	0
12755	-2.08	6.00	5.56	-3291.40	-6977.39	2691.319	0
12760	-2.17	4.48	5.73	-3291.39	-6977.36	2691.323	0
12765	-2.34	1.90	6.10	-3291.38	-6977.03	2691.329	0
12770	-2.16	7.37	5.38	-3291.33	-6977.20	2691.333	0
12775	-2.42	5.42	5.65	-3291.38	-6977.06	2691.339	0
12780	-2.37	0.98	6.16	-3291.41	-6977.21	2691.343	0
12785	-3.00	0.66	6.16	-3291.87	-6977.58	2691.350	0
12790	-2.22	2.31	5.98	-3291.52	-6977.25	2691.354	0
12795	-1.91	3.78	5.84	-3291.38	-6977.35	2691.359	0
12800	-2.25	0.60	6.13	-3291.63	-6977.48	2691.364	0
12805	-1.81	5.52	5.58	-3291.53	-6977.60	2691.371	0
12810	-2.54	4.40	5.71	-3291.64	-6977.30	2691.373	0
12815	-2.53	0.07	6.26	-3291.83	-6977.11	2691.379	0
12820	-2.74	0.09	6.26	-3291.63	-6977.29	2691.384	0
12825	-2.22	4.79	5.69	-3291.53	-6976.90	2691.388	0
12830	-2.34	5.27	5.64	-3291.35	-6977.07	2691.393	0
12835	-2.46	3.56	5.86	-3291.48	-6977.16	2691.399	0
12840	-2.59	1.86	6.03	-3291.62	-6976.87	2691.404	0
12845	-2.90	1.39	6.11	-3291.47	-6977.11	2691.408	0
12850	-2.26	-3.98	6.73	-3291.45	-6976.79	2691.413	0
12855	-2.73	1.96	6.04	-3291.39	-6977.21	2691.420	0
12860	-2.85	3.18	5.89	-3291.33	-6977.16	2691.423	0
12865	-2.10	3.00	5.91	-3291.76	-6977.36	2691.428	0
12870	-2.02	3.76	5.85	-3291.85	-6977.06	2691.433	0
12875	-2.90	0.89	6.15	-3291.53	-6977.16	2691.438	0
12880	-2.13	1.75	6.09	-3291.49	-6977.04	2691.443	0
12885	-2.41	3.91	5.81	-3291.73	-6976.90	2691.448	0
12890	-2.47	3.29	5.91	-3291.24	-6976.98	2691.455	0
12895	-1.95	4.94	5.72	-3291.43	-6977.08	2691.458	0
12900	-2.45	3.97	5.78	-3291.32	-6977.06	2691.463	0
12905	-2.37	-0.80	6.35	-3291.49	-6977.36	2691.468	0
12910	-2.12	0.57	6.16	-3291.61	-6977.13	2691.475	0
12915	-2.21	2.19	5.99	-3291.34	-6977.34	2691.478	0
12920	-2.83	1.00	6.12	-3291.52	-6977.21	2691.483	0
12925	-2.25	6.22	5.53	-3291.68	-6976.90	2691.488	0
12930	-2.38	3.52	5.89	-3291.43	-6977.24	2691.494	0
12935	-2.07	3.18	5.88	-3291.41	-6977.40	2691.498	0
12940	-2.03	6.61	5.49	-3291.57	-6977.66	2691.505	0
12945	-2.48	6.46	5.46	-3291.55	-6977.10	2691.508	0
12950	-2.47	2.69	5.97	-3291.31	-6977.19	2691.514	0
12955	-2.49	2.76	5.96	-3291.36	-6977.39	2691.518	0
12960	-1.63	5.11	5.75	-3291.11	-6977.10	2691.525	0
12965	-2.26	3.43	5.89	-3291.51	-6977.01	2691.529	0
12970	-2.45	3.76	5.82	-3291.07	-6976.92	2691.534	0
12975	-2.44	0.58	6.14	-3291.34	-6977.41	2691.538	0
12980	-2.33	2.84	5.92	-3291.19	-6977.28	2691.546	0
12985	-2.67	0.88	6.14	-3291.48	-6976.93	2691.549	0
12990	-2.08	2.25	6.01	-3291.60	-6976.78	2691.554	0
12995	-2.56	2.56	5.99	-3291.16	-6976.80	2691.558	0
13000	-2.53	2.78	5.98	-3291.43	-6977.13	2691.563	0
13005	-2.26	3.46	5.88	-3291.32	-6977.28	2691.568	0
13010	-2.53	3.36	5.85	-3291.41	-6977.02	2691.573	0
13015	-2.57	1.32	6.14	-3291.37	-6976.97	2691.579	0
13020	-2.15	2.07	6.04	-3291.49	-6977.22	2691.583	0
13025	-2.69	3.52	5.83	-3291.42	-6976.96	2691.588	0
13030	-2.61	6.09	5.49	-3291.75	-6977.33	2691.594	0
13035	-1.94	7.93	5.35	-3291.60	-6977.21	2691.599	0
13040	-2.55	3.38	5.87	-3291.72	-6977.34	2691.603	0
13045	-2.92	-0.10	6.23	-3291.55	-6977.05	2691.608	0
13050	-2.33	2.11	5.99	-3291.82	-6977.32	2691.613	0
13055	-2.59	4.34	5.75	-3291.71	-6977.41	2691.618	0
13060	-2.35	3.80	5.85	-3291.38	-6977.04	2691.623	0
13065	-1.88	6.77	5.44	-3291.50	-6976.88	2691.630	0
13070	-2.02	4.84	5.68	-3291.28	-6976.94	2691.633	0
13075	-2.31	5.29	5.61	-3291.40	-6977.27	2691.638	0
13080	-2.31	4.77	5.71	-3291.61	-6977.41	2691.643	0
13085	-1.54	3.11	5.92	-3291.32	-6977.08	2691.650	0
13090	-1.85	3.34	5.90	-3291.37	-6977.10	2691.653	0
13095	-1.90	4.77	5.73	-3291.39	-6977.53	2691.658	0
13100	-2.19	2.29	5.98	-3291.40	-6977.17	2691.663	0
13105	-2.39	1.96	6.07	-3291.62	-6976.89	2691.670	0
13110	-2.47	2.38	6.01	-3291.50	-6977.13	2691.674	0
13115	-2.14	3.00	5.93	-3291.22	-6977.65	2691.679	0
13120	-2.63	1.93	6.05	-3291.45	-6977.49	2691.683	0
13125	-2.55	3.10	5.91	-3291.48	-6976.83	2691.689	0
13130	-2.36	3.74	5.85	-3291.50	-6977.22	2691.693	0
13135	-1.86	2.65	6.05	-3291.43	-6976.08	2691.701	0
13140	-1.83	3.65	5.83	-3291.61	-6976.92	2691.703	0
13145	-2.25	-1.15	6.42	-3291.66	-6977.36	2691.709	0
13150	-2.71	1.87	6.04	-3291.61	-6976.90	2691.713	0
13155	-1.18	3.30	5.86	-3291.99	-6976.82	2691.721	0
13160	-2.12	1.02	6.13	-3291.84	-6977.02	2691.723	0
13165	-2.32	-1.35	6.38	-3291.53	-6977.10	2691.729	0
13170	-2.23	2.39	5.96	-3291.76	-6977.26	2691.733	0
13175	-2.43	4.34	5.74	-3291.68	-6977.36	2691.739	0
13180	-2.12	4.45	5.77	-3291.70	-6977.36	2691.743	0
13185	-0.22	4.56	5.81	-3290.99	-6976.82	2691.751	0
13190	-2.24	5.34	5.62	-3291.51	-6977.29	2691.753	0
13195	-2.15	2.74	5.93	-3291.53	-6977.34	2691.759	0
13200	-2.49	2.04	6.02	-3291.36	-6976.99	2691.764	0
13205	-1.46	3.92	5.82	-3291.66	-6977.47	2691.768	0
13210	-1.91	4.49	5.76	-3291.67	-6977.22	2691.774	0
13215	-2.17	5.29	5.65	-3291.40	-6977.04	2691.778	0
13220	-2.42	3.33	5.83	-3291.29	-6977.03	2691.783	0
13225	-2.40	2.41	5.92	-3291.30	-6976.89	2691.788	0
13230	-2.70	-0.55	6.20	-3291.34	-6977.02	2691.793	0
13235	-2.49	1.88	6.02	-3291.74	-6977.45	2691.798	0
13240	-2.49	4.79	5.65	-3291.76	-6977.25	2691.804	0
13245	-2.49	5.42	5.59	-3291.96	-6977.22	2691.808	0
13250	-2.38	0.34	6.23	-3291.72	-6977.26	2691.813	0
13255	-1.91	1.91	6.10	-3291.68	-6977.26	2691.818	0
13260	-1.77	-1.02	6.43	-3291.62	-6977.28	2691.825	0
13265	-2.09	-1.27	6.39	-3291.78	-6976.77	2691.828	0
13270	-2.51	1.96	6.01	-3291.56	-6977.21	2691.834	0
13275	-1.82	5.05	5.69	-3291.58	-6977.33	2691.838	0
13280	-2.65	3.13	5.93	-3291.39	-6977.32	2691.845	0
13285	-2.06	5.54	5.61	-3291.79	-6977.19	2691.848	0
13290	-1.98	3.52	5.86	-3291.61	-6977.13	2691.854	0
13295	-2.68	2.12	5.98	-3291.78	-6977.54	2691.858	0
13300	-1.64	5.17	5.70	-3291.43	-6977.19	2691.864	0
13305	-2.66	4.90	5.68	-3291.51	-6977.21	2691.868	0
13310	-2.89	0.68	6.20	-3291.90	-6976.68	2691.875	0
13315	-2.20	0.33	6.26	-3291.32	-6977.22	2691.878	0
13320	-2.34	-0.17	6.33	-3291.20	-6977.50	2691.884	0
13325	-1.88	3.53	5.90	-3291.54	-6977.32	2691.889	0
13330	-1.34	7.17	5.48	-3291.26	-6977.01	2691.893	0
13335	-2.35	7.57	5.37	-3291.26	-6977.37	2691.899	0
13340	-2.47	4.95	5.67	-3291.36	-6977.19	2691.903	0
13345	-2.52	3.67	5.84	-3291.72	-6976.83	2691.908	0
13350	-1.90	3.76	5.85	-3291.56	-6977.31	2691.913	0
13355	-2.64	2.81	5.93	-3291.49	-6977.43	2691.918	0
13360	-2.45	3.77	5.85	-3291.71	-6977.25	2691.923	0
13365	-1.93	4.59	5.75	-3291.82	-6976.61	2691.929	0
13370	-2.43	-1.39	6.43	-3291.44	-6977.08	2691.933	0
13375	-2.56	0.58	6.20	-3291.54	-6977.08	2691.938	0
13380	-2.68	2.29	5.99	-3291.49	-6976.90	2691.943	0
13385	-1.89	5.13	5.63	-3291.80	-6977.18	2691.949	0
13390	-1.91	4.82	5.72	-3291.78	-6977.08	2691.953	0
13395	-2.02	5.35	5.63	-3291.43	-6977.12	2691.959	0
13400	-2.58	7.75	5.28	-3291.58	-6976.96	2691.963	0
13405	-2.61	-2.11	6.42	-3291.49	-6976.79	2691.969	0
13410	-1.85	-1.89	6.48	-3291.37	-6977.04	2691.973	0
13415	-2.18	2.74	5.93	-3291.23	-6976.95	2691.979	0
13420	-2.24	3.27	5.87	-3291.33	-6976.95	2691.983	0
13425	-2.28	3.91	5.79	-3291.36	-6976.82	2691.989	0
13430	-2.46	3.34	5.87	-3291.48	-6977.17	2691.994	0
13435	-1.59	3.05	6.00	-3291.60	-6976.83	2692.000	0
13440	-2.41	4.86	5.67	-3291.49	-6977.15	2692.003	0
13445	-2.60	1.53	6.09	-3291.49	-6976.90	2692.009	0
13450	-2.00	1.97	6.06	-3291.32	-6977.25	2692.014	0
13455	-2.06	1.89	6.06	-3291.03	-6976.70	2692.020	0
13460	-2.09	3.40	5.89	-3291.51	-6976.99	2692.023	0
13465	-2.44	2.47	5.97	-3291.52	-6977.22	2692.029	0
13470	-2.57	3.00	5.92	-3291.59	-6976.91	2692.033	0
13475	-2.39	2.35	6.00	-3291.42	-6977.08	2692.039	0
13480	-2.48	5.65	5.58	-3291.59	-6977.34	2692.043	0
13485	-2.25	4.09	5.82	-3291.59	-6977.20	2692.050	0
13490	-2.14	3.27	5.92	-3291.40	-6976.79	2692.053	0
13495	-2.48	8.21	5.28	-3291.71	-6977.30	2692.059	0
13500	-1.94	6.05	5.58	-3291.58	-6977.18	2692.063	0
13505	-2.13	5.62	5.59	-3291.56	-6977.11	2692.068	0
13510	-1.79	1.75	6.07	-3291.61	-6976.99	2692.073	0
13515	-2.00	3.45	5.84	-3291.49	-6976.97	2692.078	0
13520	-1.86	3.41	5.89	-3291.67	-6977.10	2692.084	0
13525	-2.46	2.43	5.97	-3291.42	-6977.02	2692.088	0
13530	-2.57	2.97	5.91	-3291.74	-6976.32	2692.095	0
13535	-2.67	5.34	5.61	-3291.72	-6976.72	2692.098	0
13540	-2.58	7.10	5.41	-3291.76	-6977.19	2692.104	0
13545	-2.66	4.98	5.70	-3291.58	-6977.09	2692.107	0
13550	-2.40	2.34	6.02	-3291.29	-6977.28	2692.113	0
13555	-2.39	2.67	5.98	-3291.55	-6977.26	2692.117	0
13560	-2.32	4.82	5.71	-3291.56	-6977.19	2692.123	0
13565	-2.72	4.96	5.69	-3291.82	-6977.40	2692.128	0
13570	-2.57	3.94	5.78	-3291.74	-6977.30	2692.134	0
13575	-2.03	4.21	5.81	-3291.58	-6977.63	2692.138	0
13580	-2.86	5.71	5.56	-3291.48	-6977.57	2692.145	0
13585	-2.37	4.45	5.74	-3291.53	-6977.15	2692.148	0
13590	-2.87	0.22	6.26	-3291.85	-6977.45	2692.154	0
13595	-2.47	2.83	5.95	-3291.88	-6977.21	2692.158	0
13600	-2.59	-0.18	6.27	-3291.43	-6976.85	2692.163	0
13605	-2.23	3.12	5.91	-3291.56	-6977.43	2692.168	0
13610	-1.57	4.34	5.73	-3291.68	-6977.63	2692.176	0
13615	-2.17	0.52	6.14	-3291.69	-6977.49	2692.178	0
13620	-2.09	1.21	6.09	-3291.63	-6977.03	2692.184	0
13625	-2.13	3.98	5.82	-3291.44	-6976.92	2692.189	0
13630	-2.29	3.44	5.89	-3291.39	-6977.37	2692.195	0
13635	-2.16	2.73	5.95	-3291.74	-6977.31	2692.198	0
13640	-2.03	2.07	6.02	-3291.70	-6977.20	2692.204	0
13645	-2.35	0.74	6.20	-3291.40	-6977.14	2692.209	0
13650	-2.53	1.72	6.11	-3291.51	-6977.09	2692.213	0
13655	-2.91	-1.87	6.47	-3291.66	-6977.28	2692.218	0
13660	-2.59	5.23	5.58	-3291.94	-6977.03	2692.226	0
13665	-2.58	0.14	6.23	-3291.74	-6976.83	2692.228	0
13670	-2.48	2.40	6.02	-3291.56	-6977.18	2692.233	0
13675	-2.63	1.51	6.06	-3291.76	-6977.24	2692.239	0
13680	-2.44	5.89	5.54	-3291.61	-6977.13	2692.243	0
13685	-2.29	4.73	5.66	-3291.48	-6977.16	2692.250	0
13690	-2.61	4.65	5.68	-3291.21	-6977.08	2692.253	0
13695	-2.27	2.63	5.97	-3291.54	-6977.03	2692.259	0
13700	-2.13	0.86	6.18	-3291.28	-6977.15	2692.263	0
13705	-2.56	2.70	5.92	-3291.57	-6976.69	2692.269	0
13710	-2.33	0.54	6.18	-3291.50	-6977.14	2692.273	0
13715	-2.77	3.07	5.87	-3291.37	-6977.35	2692.279	0
13720	-2.35	5.14	5.67	-3291.56	-6977.36	2692.283	0
13725	-2.56	5.02	5.63	-3291.68	-6977.46	2692.288	0
13730	-2.24	5.54	5.64	-3291.61	-6977.14	2692.293	0
13735	-1.54	6.49	5.56	-3291.67	-6977.29	2692.300	0
13740	-2.51	5.83	5.58	-3291.77	-6977.02	2692.303	0
13745	-2.68	-0.27	6.31	-3291.52	-6977.20	2692.309	0
13750	-2.40	2.00	6.05	-3291.16	-6977.05	2692.313	0
13755	-1.85	3.51	5.84	-3291.46	-6977.28	2692.320	0
13760	-2.24	3.44	5.90	-3291.86	-6977.57	2692.323	0
13765	-2.38	3.73	5.85	-3291.54	-6977.36	2692.329	0
13770	-2.20	3.88	5.87	-3291.51	-6977.32	2692.334	0
13775	-2.05	4.50	5.82	-3291.75	-6977.24	2692.339	0
13780	-2.73	5.86	5.58	-3291.65	-6977.00	2692.343	0
13785	-2.51	7.89	5.33	-3291.81	-6976.76	2692.351	0
13790	-1.97	5.08	5.69	-3291.65	-6977.37	2692.354	0
13795	-2.48	3.40	5.89	-3291.75	-6977.32	2692.359	0
13800	-2.63	4.09	5.79	-3291.64	-6977.54	2692.364	0
13805	-2.47	4.96	5.71	-3291.90	-6977.20	2692.371	0
13810	-2.51	4.80	5.70	-3291.49	-6977.29	2692.374	0
13815	-2.60	5.11	5.69	-3291.50	-6977.46	2692.378	0
13820	-2.63	1.38	6.09	-3291.26	-6977.30	2692.384	0
13825	-2.42	3.07	5.94	-3291.34	-6976.98	2692.389	0
13830	-2.94	4.34	5.76	-3291.66	-6976.90	2692.393	0
13835	-2.02	4.26	5.79	-3291.44	-6977.57	2692.398	0
13840	-2.60	1.90	6.07	-3291.44	-6977.32	2692.404	0
13845	-2.48	1.54	6.09	-3291.65	-6977.06	2692.408	0
13850	-2.27	2.88	5.97	-3291.51	-6977.03	2692.413	0
13855	-2.91	-2.83	6.56	-3291.36	-6977.18	2692.418	0
13860	-2.63	4.09	5.80	-3291.30	-6977.49	2692.425	0
13865	-1.58	3.36	5.91	-3291.47	-6977.14	2692.428	0
13870	-2.73	2.24	6.00	-3291.65	-6976.87	2692.433	0
13875	-2.98	2.46	5.97	-3291.48	-6977.05	2692.438	0
13880	-2.84	3.12	5.91	-3291.73	-6977.48	2692.445	0
13885	-2.65	3.07	5.91	-3291.70	-6976.99	2692.448	0
13890	-2.10	4.21	5.79	-3291.41	-6976.96	2692.454	0
13895	-2.27	7.10	5.44	-3291.24	-6977.27	2692.458	0
13900	-2.17	5.57	5.61	-3291.61	-6977.02	2692.463	0
13905	-1.62	6.65	5.51	-3291.52	-6977.26	2692.468	0
13910	-2.18	6.21	5.54	-3291.52	-6977.21	2692.474	0
13915	-2.10	7.32	5.40	-3291.41	-6976.93	2692.478	0
13920	-2.38	6.83	5.46	-3291.59	-6976.99	2692.484	0
13925	-2.18	3.04	5.94	-3291.70	-6976.92	2692.488	0
13930	-2.58	4.62	5.73	-3291.75	-6977.00	2692.496	0
13935	-2.42	3.87	5.81	-3291.68	-6977.30	2692.498	0
13940	-1.89	1.34	6.12	-3291.39	-6977.27	2692.504	0
13945	-2.23	0.82	6.20	-3291.53	-6977.03	2692.509	0
13950	-2.18	1.96	6.08	-3291.74	-6977.21	2692.514	0
13955	-2.39	3.23	5.93	-3291.56	-6977.21	2692.518	0
13960	-2.00	2.50	6.02	-3291.35	-6976.82	2692.525	0
13965	-2.43	2.52	6.03	-3291.44	-6976.84	2692.529	0
13970	-2.72	6.77	5.47	-3291.59	-6977.22	2692.534	0
13975	-2.27	3.70	5.85	-3291.46	-6977.19	2692.538	0
13980	-1.77	2.93	5.99	-3291.51	-6976.99	2692.543	0
13985	-2.13	5.53	5.61	-3291.62	-6976.75	2692.549	0
13990	-2.42	5.92	5.56	-3291.54	-6976.96	2692.553	0
13995	-2.28	3.87	5.83	-3291.68	-6977.16	2692.558	0
14000	-2.63	3.33	5.87	-3291.51	-6977.18	2692.563	0
14005	-2.42	3.83	5.86	-3291.32	-6977.11	2692.569	0
14010	-2.37	3.75	5.85	-3291.53	-6977.01	2692.573	0
14015	-2.32	2.61	5.98	-3291.51	-6977.52	2692.578	0
14020	-2.30	2.33	6.02	-3291.68	-6977.39	2692.583	0
14025	-2.15	4.97	5.70	-3291.69	-6977.21	2692.588	0
14030	-2.76	0.87	6.16	-3291.50	-6976.96	2692.593	0
14035	-2.50	2.63	5.94	-3291.57	-6977.22	2692.599	0
14040	-2.19	2.43	5.97	-3291.40	-6977.34	2692.603	0
14045	-2.20	4.42	5.73	-3291.56	-6976.70	2692.608	0
14050	-2.22	4.26	5.74	-3291.67	-6976.89	2692.613	0
14055	-2.95	0.25	6.21	-3291.76	-6976.86	2692.620	0
14060	-2.58	3.47	5.84	-3291.53	-6977.16	2692.623	0
14065	-2.22	1.53	6.10	-3291.75	-6977.17	2692.628	0
14070	-2.78	1.83	6.05	-3291.37	-6976.95	2692.633	0
14075	-2.17	4.69	5.72	-3291.57	-6977.27	2692.639	0
14080	-2.18	3.35	5.90	-3291.27	-6977.37	2692.643	0
14085	-2.17	5.43	5.62	-3291.08	-6976.95	2692.650	0
14090	-2.05	3.70	5.86	-3291.33	-6977.11	2692.653	0
14095	-2.44	3.39	5.90	-3291.53	-6977.13	2692.659	0
14100	-2.42	2.34	6.04	-3291.62	-6976.98	2692.663	0
14105	-2.26	3.36	5.89	-3291.55	-6977.04	2692.669	0
14110	-2.15	3.91	5.82	-3291.53	-6976.91	2692.674	0
14115	-2.25	1.83	6.07	-3291.25	-6977.03	2692.679	0
14120	-1.83	0.95	6.16	-3291.62	-6976.97	2692.684	0
14125	-2.34	0.04	6.28	-3291.59	-6977.04	2692.689	0
14130	-1.82	-0.14	6.31	-3291.50	-6976.78	2692.694	0
14135	-2.34	-0.32	6.30	-3291.46	-6976.88	2692.698	0
14140	-2.41	1.64	6.07	-3291.71	-6977.40	2692.704	0
14145	-2.63	1.97	6.01	-3291.40	-6977.11	2692.708	0
14150	-2.56	-1.77	6.45	-3291.81	-6976.90	2692.713	0
14155	-2.17	1.76	6.03	-3291.55	-6977.22	2692.721	0
14160	-2.09	6.58	5.50	-3291.61	-6977.26	2692.723	0
14165	-1.49	4.14	5.85	-3291.55	-6976.91	2692.728	0
14170	-2.24	3.20	5.90	-3291.70	-6977.04	2692.733	0
14175	-2.17	4.56	5.77	-3291.74	-6977.12	2692.738	0
14180	-2.20	6.71	5.47	-3291.53	-6977.14	2692.744	0
14185	-1.99	3.37	5.94	-3291.72	-6977.36	2692.749	0
14190	-2.17	3.86	5.84	-3291.52	-6976.91	2692.753	0
14195	-2.45	3.86	5.84	-3291.47	-6977.11	2692.758	0
14200	-1.98	6.97	5.47	-3291.21	-6977.10	2692.763	0
14205	-2.81	4.47	5.73	-3291.62	-6977.37	2692.770	0
14210	-2.03	4.22	5.80	-3291.35	-6977.02	2692.774	0
14215	-2.00	1.19	6.16	-3291.24	-6977.19	2692.778	0
14220	-2.56	2.11	6.05	-3291.67	-6977.49	2692.783	0
14225	-2.20	4.08	5.81	-3291.68	-6977.19	2692.788	0
14230	-2.09	6.69	5.52	-3291.18	-6977.50	2692.795	0
14235	-2.31	5.83	5.60	-3291.43	-6977.39	2692.799	0
14240	-2.58	2.68	5.98	-3291.63	-6977.49	2692.803	0
14245	-1.87	5.24	5.69	-3291.73	-6977.12	2692.808	0
14250	-1.84	7.00	5.47	-3291.55	-6976.91	2692.814	0
14255	-2.28	3.54	5.85	-3291.51	-6977.22	2692.819	0
14260	-2.34	2.03	6.01	-3291.33	-6977.39	2692.825	0
14265	-2.25	2.93	5.95	-3291.44	-6977.34	2692.829	0
14270	-2.40	1.42	6.06	-3291.48	-6977.20	2692.834	0
14275	-2.59	1.38	6.06	-3291.51	-6977.27	2692.838	0
14280	-2.44	1.66	6.04	-3291.28	-6977.45	2692.845	0
14285	-1.77	2.40	6.02	-3291.59	-6977.02	2692.848	0
14290	-2.51	6.07	5.55	-3291.54	-6976.97	2692.854	0
14295	-2.39	1.21	6.10	-3291.52	-6977.16	2692.858	0
14300	-2.04	4.07	5.78	-3291.74	-6977.53	2692.864	0
14305	-2.65	3.33	5.86	-3291.73	-6977.16	2692.869	0
14310	-1.91	3.95	5.82	-3291.74	-6977.75	2692.873	0
14315	-2.64	4.70	5.67	-3291.45	-6977.16	2692.878	0
14320	-2.54	2.56	5.88	-3291.42	-6977.43	2692.883	0
14325	-2.38	0.23	6.18	-3291.50	-6976.95	2692.889	0
14330	-2.36	4.13	5.75	-3291.44	-6977.21	2692.893	0
14335	-2.53	1.21	6.09	-3291.51	-6977.27	2692.898	0
14340	-2.70	3.40	5.85	-3291.32	-6977.12	2692.904	0
14345	-2.49	1.13	6.12	-3291.40	-6976.89	2692.908	0
14350	-2.42	2.95	5.92	-3291.45	-6977.26	2692.912	0
14355	-2.69	-0.67	6.31	-3291.46	-6977.53	2692.919	0
14360	-2.09	4.26	5.78	-3291.35	-6977.41	2692.923	0
14365	-3.22	4.03	5.77	-3291.29	-6977.44	2692.928	0
[truncated: 20,274 more rows]
