# Supplementary material for: Structural characterization of the saxitoxin-targeting APTSTX1 aptamer using optical tweezers and molecular dynamics simulations
Source: PLoS One. 2019 Nov 7;14(11):e0222468. doi: 10.1371/journal.pone.0222468 (PMC6837747; doi:10.1371/journal.pone.0222468)
Supplement: S2 File — Data repository, aptamer under magnesium. (ZIP) [file pone.0222468.s006.zip › Mg/Mg/September/280915/1bnbA.txt]

#Begin Write:
CycleCount/n	X_force	Y_force	Z_force	A_dist-Y	B_dist-Y	time(sec)	Status
0	0.04	-1.66	-0.25	-210.34	-103.62	6913.652	0
100	0.13	-1.53	-0.23	-210.03	-103.45	6913.747	0
200	0.09	-1.41	-0.18	-210.28	-103.59	6913.844	0
300	-0.07	-1.38	-0.22	-209.96	-103.57	6913.944	0
400	0.01	-1.63	-0.20	-209.92	-103.28	6914.048	0
500	0.16	-1.62	-0.21	-209.97	-103.45	6914.145	0
600	0.01	-1.37	-0.23	-209.75	-103.42	6914.247	0
700	0.13	-1.60	-0.16	-209.83	-103.49	6914.349	0
800	0.07	-1.60	-0.23	-209.81	-103.69	6914.450	0
900	0.49	-1.32	-0.14	-209.71	-103.42	6914.547	0
1000	0.90	-1.34	-0.13	-210.52	-102.77	6914.654	0
1100	0.18	-1.46	-0.18	-209.65	-103.55	6914.747	0
1200	0.37	-1.51	-0.23	-209.64	-103.44	6914.843	0
1300	-0.01	-1.28	-0.25	-209.57	-103.53	6914.936	0
1400	0.24	-1.61	-0.19	-209.51	-103.48	6915.039	0
1500	0.41	-1.21	-0.18	-209.67	-103.33	6915.152	0
1600	0.05	-1.53	-0.23	-209.72	-103.74	6915.253	0
1700	0.34	-1.47	-0.18	-209.35	-103.29	6915.342	0
1800	0.08	-1.53	-0.22	-209.59	-103.28	6915.447	0
1900	0.12	-1.31	-0.23	-209.74	-103.59	6915.547	0
2000	-0.06	-1.67	-0.19	-209.55	-103.29	6915.651	0
2100	0.11	-1.38	-0.22	-209.26	-103.37	6915.742	0
2200	0.27	-1.25	-0.18	-209.59	-103.41	6915.848	0
2300	-0.26	-1.27	-0.22	-209.38	-103.28	6915.953	0
2400	-0.12	-1.16	-0.14	-209.26	-103.44	6916.047	0
2500	0.23	-1.46	-0.21	-209.38	-103.56	6916.146	0
2600	0.26	-1.30	-0.25	-209.82	-103.30	6916.250	0
2700	-0.67	-1.42	-0.27	-209.72	-104.02	6916.354	0
2800	0.27	-1.32	-0.18	-209.50	-103.30	6916.448	0
2900	0.53	-1.19	-0.20	-209.09	-102.76	6916.554	0
3000	-0.06	-1.39	-0.22	-209.51	-103.26	6916.645	0
3100	0.36	-1.44	-0.19	-209.44	-103.30	6916.747	0
3200	0.10	-1.36	-0.16	-208.95	-103.13	6916.853	0
3300	0.27	-1.48	-0.30	-209.16	-103.17	6916.954	0
3400	0.16	-1.53	-0.25	-209.51	-103.34	6917.052	0
3500	0.09	-1.68	-0.25	-209.43	-103.05	6917.146	0
3600	0.11	-1.59	-0.22	-209.59	-103.09	6917.246	0
3700	0.26	-1.66	-0.23	-209.48	-102.85	6917.343	0
3800	0.16	-1.73	-0.25	-209.58	-103.01	6917.451	0
3900	-0.03	-1.67	-0.23	-209.56	-103.04	6917.551	0
4000	0.27	-1.53	-0.18	-209.61	-102.73	6917.647	0
4100	0.07	-1.69	-0.20	-209.46	-103.12	6917.747	0
4200	-0.01	-1.78	-0.22	-209.49	-103.32	6917.852	0
4300	0.20	-1.71	-0.26	-209.21	-103.31	6917.951	0
4400	0.37	-1.26	-0.16	-211.98	-105.73	6918.052	0
4500	0.34	-0.60	-0.17	-217.23	-111.80	6918.152	0
4600	-0.21	0.04	-0.13	-224.28	-119.64	6918.249	0
4700	-0.39	1.00	-0.17	-234.43	-129.71	6918.353	0
4800	-0.34	2.18	-0.05	-245.15	-141.33	6918.439	0
4900	-0.09	2.67	0.01	-248.14	-144.35	6918.546	0
5000	-0.23	2.65	-0.00	-251.57	-147.80	6918.651	0
5100	-0.29	2.56	-0.01	-251.62	-147.86	6918.743	0
5200	0.08	2.65	0.02	-251.87	-148.04	6918.843	0
5300	-0.22	2.59	-0.02	-251.85	-148.10	6918.936	0
5400	0.05	2.55	0.01	-251.92	-148.20	6919.048	0
5500	-0.20	2.65	-0.02	-251.82	-148.27	6919.146	0
5600	0.16	2.75	0.06	-252.02	-148.30	6919.248	0
5700	-0.28	2.64	0.01	-251.70	-148.58	6919.354	0
5800	-0.25	2.37	-0.00	-252.06	-148.25	6919.452	0
5900	0.29	2.91	0.05	-252.19	-148.40	6919.554	0
6000	-0.09	2.50	-0.01	-252.00	-148.46	6919.649	0
6100	0.07	2.81	0.03	-252.09	-148.44	6919.749	0
6200	0.15	2.60	0.03	-252.02	-148.67	6919.853	0
6280	0.04	2.48	0.00	-252.43	-148.82	6919.883	0
6285	-0.57	2.60	0.03	-252.45	-148.34	6919.888	0
6290	-0.44	2.50	0.01	-252.19	-148.38	6919.891	0
6295	-0.45	2.58	0.00	-252.41	-148.29	6919.898	0
6300	-0.43	2.28	-0.10	-252.16	-148.34	6919.902	0
6305	-0.08	2.34	0.02	-252.19	-148.33	6919.906	0
6310	-0.25	2.62	0.04	-251.99	-148.43	6919.913	0
6315	0.10	2.37	-0.03	-252.21	-148.37	6919.918	0
6320	-0.09	2.46	-0.08	-252.15	-148.26	6919.922	0
6325	-0.26	2.61	-0.02	-252.36	-148.39	6919.926	0
6330	0.33	2.66	-0.02	-252.25	-148.35	6919.932	0
6335	-0.37	2.64	0.02	-252.27	-148.25	6919.937	0
6340	0.11	2.94	0.13	-252.35	-148.36	6919.942	0
6345	0.13	2.80	0.01	-252.22	-148.20	6919.946	0
6350	-0.43	2.61	0.04	-252.20	-148.49	6919.952	0
6355	-0.04	2.55	-0.01	-252.47	-148.67	6919.956	0
6360	-0.38	2.41	0.02	-252.09	-148.97	6919.961	0
6365	-0.16	2.42	0.00	-252.12	-149.08	6919.966	0
6370	-0.38	2.22	-0.06	-252.05	-148.68	6919.973	0
6375	-0.20	2.36	-0.03	-251.92	-148.63	6919.976	0
6380	-0.63	2.20	-0.04	-252.14	-148.42	6919.982	0
6385	-0.41	2.41	-0.04	-252.16	-148.50	6919.985	0
6390	-0.14	2.32	0.01	-252.05	-148.20	6919.992	0
6395	-0.18	2.36	-0.04	-252.34	-148.27	6919.998	0
6400	-0.22	2.65	0.07	-252.48	-148.67	6920.001	0
6405	-0.41	2.51	-0.01	-252.15	-148.58	6920.007	0
6410	-0.32	2.32	0.01	-251.99	-148.57	6920.014	0
6415	-0.24	2.44	0.03	-252.16	-148.52	6920.016	0
6420	-0.14	2.43	-0.05	-252.26	-148.68	6920.023	0
6425	-0.44	2.55	0.09	-252.15	-148.64	6920.028	0
6430	-0.49	2.35	-0.02	-252.12	-148.35	6920.031	0
6435	-0.64	2.39	-0.10	-251.83	-148.64	6920.039	0
6440	-0.09	2.43	-0.07	-251.98	-148.69	6920.044	0
6445	-0.31	2.49	-0.05	-252.24	-148.79	6920.047	0
6450	-0.28	2.40	-0.07	-252.19	-148.53	6920.053	0
6455	-0.16	2.44	-0.01	-252.45	-148.59	6920.057	0
6460	-0.20	2.58	0.08	-252.25	-148.25	6920.062	0
6465	-0.08	2.49	0.04	-252.14	-148.54	6920.068	0
6470	-0.32	2.79	0.08	-252.19	-148.70	6920.073	0
6475	-0.13	2.75	0.01	-252.20	-148.76	6920.077	0
6480	-0.68	2.60	-0.01	-251.86	-148.81	6920.083	0
6485	-0.59	2.70	-0.01	-251.84	-148.36	6920.087	0
6490	-0.41	2.68	0.01	-252.12	-148.40	6920.091	0
6495	-0.20	2.64	0.01	-252.16	-148.63	6920.099	0
6500	-0.25	2.73	0.03	-251.98	-148.76	6920.101	0
6505	0.22	2.77	0.07	-251.84	-148.45	6920.107	0
6510	-0.13	2.63	0.05	-252.22	-148.38	6920.111	0
6515	-0.66	2.51	-0.04	-252.33	-148.29	6920.117	0
6520	-0.02	2.82	0.09	-252.27	-148.41	6920.123	0
6525	-0.34	2.78	0.04	-251.98	-148.73	6920.127	0
6530	0.13	2.76	0.01	-252.21	-148.39	6920.131	0
6535	-0.38	2.67	-0.02	-252.14	-148.46	6920.138	0
6540	-0.42	2.78	0.06	-252.42	-148.56	6920.141	0
6545	-0.15	2.47	0.06	-252.13	-148.63	6920.148	0
6550	-0.04	2.47	0.08	-252.04	-148.53	6920.152	0
6555	-0.14	2.37	0.09	-252.09	-148.59	6920.158	0
6560	-0.10	2.34	0.02	-252.29	-148.14	6920.162	0
6565	-0.48	2.43	-0.05	-252.07	-148.22	6920.168	0
6570	0.45	2.73	0.01	-252.22	-148.20	6920.171	0
6575	-0.48	2.78	-0.03	-252.08	-148.56	6920.178	0
6580	0.16	2.80	0.04	-252.02	-148.26	6920.182	0
6585	-1.07	2.49	-0.07	-252.50	-148.40	6920.189	0
6590	-0.13	2.65	-0.06	-252.37	-148.39	6920.192	0
6595	0.13	2.75	0.04	-252.06	-148.41	6920.197	0
6600	-0.52	2.65	0.06	-252.12	-148.25	6920.202	0
6605	-0.28	2.45	-0.02	-251.83	-148.40	6920.208	0
6610	0.43	2.82	0.13	-252.07	-148.43	6920.211	0
6615	-0.18	2.60	-0.04	-252.25	-148.20	6920.217	0
6620	-0.01	2.94	0.06	-252.14	-148.46	6920.224	0
6625	-0.12	2.72	0.01	-252.20	-148.22	6920.226	0
6630	-0.58	2.53	0.02	-252.23	-148.35	6920.232	0
6635	-0.40	2.51	-0.03	-252.25	-148.62	6920.238	0
6640	-0.47	2.33	-0.06	-252.12	-148.46	6920.242	0
6645	-0.32	2.39	0.00	-251.95	-148.57	6920.247	0
6650	-0.33	2.60	0.05	-252.26	-148.51	6920.251	0
6655	-0.40	2.51	0.06	-252.13	-148.47	6920.257	0
6660	-0.18	2.30	0.07	-251.98	-148.28	6920.263	0
6665	-0.00	2.35	-0.03	-251.95	-148.71	6920.266	0
6670	-0.62	2.30	-0.05	-251.95	-148.69	6920.273	0
6675	0.03	2.40	-0.05	-252.10	-148.60	6920.277	0
6680	-0.07	2.55	0.07	-251.70	-148.41	6920.281	0
6685	-0.64	2.27	-0.03	-251.98	-148.50	6920.287	0
6690	-0.67	2.57	0.01	-251.94	-148.33	6920.293	0
6695	-0.44	2.12	-0.09	-252.19	-148.42	6920.296	0
6700	-0.81	2.49	0.01	-251.79	-148.28	6920.304	0
6705	-0.57	2.46	-0.06	-252.07	-148.69	6920.305	0
6710	-0.68	2.45	-0.04	-252.14	-148.57	6920.312	0
6715	0.04	2.47	0.05	-252.08	-148.69	6920.316	0
6720	-0.71	2.12	-0.11	-251.84	-148.42	6920.323	0
6725	-0.54	2.44	0.03	-251.89	-148.47	6920.327	0
6730	-0.50	2.20	-0.05	-252.23	-148.35	6920.333	0
6735	0.06	2.30	0.02	-252.05	-148.50	6920.336	0
6740	-0.76	2.14	-0.14	-251.82	-148.66	6920.344	0
6745	-0.39	2.25	-0.05	-252.31	-148.31	6920.348	0
6750	-0.28	2.27	-0.04	-252.16	-148.50	6920.352	0
6755	-0.08	2.21	0.01	-252.38	-148.62	6920.357	0
6760	0.37	2.32	0.05	-252.14	-148.85	6920.363	0
6765	-0.27	2.37	0.01	-252.27	-148.53	6920.367	0
6770	-0.57	2.19	-0.09	-252.22	-148.51	6920.373	0
6775	-0.03	2.26	0.02	-252.19	-148.45	6920.375	0
6780	0.00	2.52	-0.00	-252.08	-148.89	6920.382	0
6785	0.02	2.64	0.03	-252.04	-148.56	6920.388	0
6790	0.40	2.72	0.07	-251.96	-148.00	6920.394	0
6795	-0.49	2.66	0.04	-252.01	-148.58	6920.397	0
6800	-0.53	2.54	0.03	-251.87	-148.28	6920.403	0
6805	0.06	2.60	0.13	-251.78	-148.16	6920.406	0
6810	-0.14	2.48	0.03	-251.99	-148.33	6920.412	0
6815	-0.57	2.40	-0.04	-252.05	-148.14	6920.417	0
6820	0.05	2.52	-0.01	-252.12	-148.27	6920.421	0
6825	-0.55	2.51	0.02	-251.87	-148.59	6920.428	0
6830	-0.06	2.43	-0.03	-252.08	-148.51	6920.431	0
6835	-0.06	2.40	0.04	-252.31	-148.57	6920.437	0
6840	-0.72	2.38	0.00	-252.30	-148.48	6920.442	0
6845	-0.45	2.25	-0.07	-252.24	-148.44	6920.446	0
6850	-0.48	2.34	-0.00	-252.16	-148.44	6920.452	0
6855	0.24	2.78	0.12	-252.17	-148.13	6920.458	0
6860	-0.66	2.17	-0.14	-252.06	-148.37	6920.461	0
6865	-0.51	2.49	-0.01	-251.84	-148.50	6920.468	0
6870	-0.71	2.41	-0.08	-252.10	-148.54	6920.472	0
6875	-0.85	2.05	-0.13	-252.16	-148.59	6920.477	0
6880	-0.46	2.42	-0.01	-252.32	-148.69	6920.482	0
6885	-0.02	2.49	0.02	-252.20	-148.56	6920.488	0
6890	-0.48	2.41	0.01	-252.56	-148.57	6920.491	0
6895	0.03	2.60	0.09	-252.07	-148.59	6920.498	0
6900	0.01	2.66	0.05	-252.14	-148.35	6920.500	0
6905	0.41	2.34	-0.00	-252.72	-148.10	6920.509	0
6910	0.06	2.61	0.08	-252.34	-148.22	6920.513	0
6915	-0.16	2.26	-0.03	-251.99	-147.58	6920.519	0
6920	-0.66	2.35	-0.06	-252.36	-148.41	6920.522	0
6925	0.34	2.70	0.01	-252.46	-148.60	6920.528	0
6930	-0.01	2.50	-0.03	-252.13	-148.35	6920.531	0
6935	-0.16	2.66	-0.01	-251.84	-148.21	6920.539	0
6940	-0.08	2.42	-0.03	-252.09	-148.31	6920.542	0
6945	-0.17	2.72	0.03	-252.05	-148.72	6920.547	0
6950	-0.23	2.43	-0.04	-252.00	-148.33	6920.552	0
6955	-0.11	2.62	0.04	-252.13	-148.29	6920.558	0
6960	-0.18	2.33	-0.07	-252.44	-148.56	6920.562	0
6965	0.59	2.17	-0.06	-251.97	-148.39	6920.569	0
6970	-0.38	2.65	0.08	-252.18	-148.17	6920.571	0
6975	0.19	2.60	0.04	-251.82	-148.41	6920.577	0
6980	-0.09	2.61	0.03	-252.03	-148.47	6920.583	0
6985	-0.29	2.71	0.04	-252.00	-148.25	6920.586	0
6990	-0.01	2.55	-0.02	-251.90	-148.70	6920.593	0
6995	-0.17	2.61	0.06	-251.94	-148.41	6920.598	0
7000	-0.42	2.66	0.09	-251.88	-148.57	6920.601	0
7005	-0.88	2.59	0.01	-252.11	-148.73	6920.605	0
7010	-0.13	2.72	-0.00	-251.95	-148.33	6920.613	0
7015	-0.24	2.63	-0.05	-252.07	-148.63	6920.617	0
7020	-0.84	2.52	-0.10	-251.99	-148.49	6920.624	0
7025	0.33	3.03	0.10	-252.03	-148.92	6920.625	0
7030	0.12	2.75	0.11	-252.16	-148.39	6920.632	0
7035	-0.18	2.49	-0.04	-252.08	-148.69	6920.637	0
7040	-0.12	2.48	0.00	-251.86	-148.70	6920.643	0
7045	-0.16	2.42	-0.05	-252.26	-148.63	6920.647	0
7050	0.18	2.50	0.03	-252.11	-148.84	6920.653	0
7055	-0.40	2.56	0.03	-252.05	-148.60	6920.656	0
7060	-0.74	2.30	-0.06	-252.01	-148.38	6920.664	0
7065	-0.29	2.44	0.08	-252.12	-148.74	6920.667	0
7070	-0.98	2.18	-0.15	-252.02	-148.43	6920.674	0
7075	-0.14	2.65	0.07	-252.16	-148.24	6920.677	0
7080	-0.22	2.43	0.05	-252.10	-148.44	6920.683	0
7085	0.18	2.36	0.01	-252.08	-148.57	6920.687	0
7090	0.27	2.44	0.03	-250.22	-146.68	6920.692	0
7095	-0.33	2.44	0.04	-249.54	-146.22	6920.696	0
7100	0.12	2.59	0.12	-249.53	-145.61	6920.703	0
7105	0.19	2.35	0.04	-249.58	-145.71	6920.707	0
7110	0.23	2.40	0.01	-249.53	-145.70	6920.711	0
7115	-0.31	2.28	0.06	-249.57	-146.12	6920.717	0
7120	0.10	2.32	-0.00	-249.65	-146.26	6920.723	0
7125	-0.49	2.39	0.04	-249.64	-145.98	6920.727	0
7130	-0.17	2.32	0.01	-249.03	-145.18	6920.731	0
7135	-0.24	2.26	-0.01	-246.84	-143.13	6920.738	0
7140	0.07	2.14	-0.05	-246.73	-143.23	6920.742	0
7145	-0.03	1.97	-0.00	-247.12	-143.06	6920.748	0
7150	-0.25	1.80	-0.09	-246.39	-142.45	6920.751	0
7155	0.48	1.84	0.08	-244.99	-141.19	6920.758	0
7160	-0.16	1.95	0.03	-244.94	-141.35	6920.762	0
7165	-0.56	1.89	-0.03	-244.89	-141.38	6920.766	0
7170	-0.23	1.84	-0.07	-244.62	-140.72	6920.771	0
7175	-0.10	1.92	-0.04	-243.32	-138.45	6920.778	0
7180	-0.41	1.61	-0.13	-243.03	-138.84	6920.781	0
7185	-0.14	1.57	-0.08	-243.18	-138.64	6920.788	0
7190	-0.50	1.65	-0.07	-242.89	-139.09	6920.791	0
7195	0.81	1.62	0.17	-238.65	-133.97	6920.798	0
7200	-0.18	1.16	-0.06	-238.38	-134.15	6920.802	0
7205	-0.10	1.13	-0.09	-238.35	-134.18	6920.807	0
7210	0.17	1.26	-0.11	-238.41	-134.19	6920.812	0
7215	-0.22	0.57	-0.10	-233.93	-129.32	6920.818	0
7220	-0.74	0.71	-0.02	-233.63	-129.21	6920.821	0
7225	-0.32	0.74	-0.07	-233.72	-129.65	6920.828	0
7230	-0.22	0.75	-0.11	-233.74	-129.23	6920.832	0
7235	-0.22	1.22	-0.01	-232.33	-128.28	6920.839	0
7240	-0.15	0.98	-0.10	-232.43	-128.04	6920.842	0
7245	0.08	1.05	-0.01	-232.40	-128.14	6920.848	0
7250	0.13	1.00	0.01	-232.61	-128.42	6920.851	0
7255	0.59	0.60	-0.12	-230.75	-126.43	6920.859	0
7260	-0.28	0.52	-0.13	-230.84	-126.33	6920.861	0
7265	-0.18	0.58	-0.06	-230.89	-126.65	6920.867	0
7270	-0.19	0.62	-0.04	-230.71	-126.37	6920.873	0
7275	0.53	0.93	-0.00	-229.76	-125.54	6920.876	0
7280	0.18	0.25	-0.11	-225.35	-120.79	6920.882	0
7285	-0.10	0.04	-0.13	-225.11	-120.36	6920.887	0
7290	0.03	0.35	-0.09	-224.74	-120.37	6920.891	0
7295	-0.11	0.08	-0.14	-224.97	-120.35	6920.896	0
7300	-0.21	-0.26	-0.13	-221.90	-117.11	6920.902	0
7305	-0.35	-0.40	-0.23	-221.84	-116.56	6920.906	0
7310	0.32	-0.41	-0.09	-221.06	-116.49	6920.913	0
7315	0.06	-0.49	-0.19	-221.19	-116.36	6920.917	0
7320	-0.07	-0.48	-0.17	-219.87	-114.63	6920.922	0
7325	-0.13	-0.60	-0.17	-219.65	-114.59	6920.927	0
7330	0.25	-0.45	-0.25	-219.75	-114.38	6920.933	0
7335	0.16	-0.88	-0.31	-219.38	-114.24	6920.936	0
7340	0.09	-0.68	-0.08	-215.94	-111.36	6920.944	0
7345	0.22	-0.82	-0.12	-215.95	-110.35	6920.945	0
7350	-0.61	-1.15	-0.31	-216.04	-110.12	6920.953	0
7355	-0.29	-1.13	-0.28	-215.89	-110.13	6920.958	0
7360	0.14	-1.68	-0.30	-211.74	-106.37	6920.961	0
7365	0.26	-1.65	-0.26	-210.46	-104.70	6920.966	0
7370	0.02	-1.56	-0.24	-210.23	-104.61	6920.974	0
7375	0.22	-1.45	-0.23	-210.07	-104.68	6920.976	0
7380	0.19	-1.64	-0.16	-207.54	-102.04	6920.983	0
7385	0.05	-2.05	-0.26	-205.66	-99.84	6920.986	0
7390	-0.37	-2.35	-0.41	-205.15	-100.30	6920.994	0
7395	-0.19	-2.22	-0.28	-205.62	-99.87	6920.998	0
7400	0.44	-2.27	-0.30	-202.81	-97.01	6921.002	0
7405	-0.17	-2.46	-0.27	-201.16	-95.13	6921.007	0
7410	0.61	-2.43	-0.29	-201.03	-94.67	6921.012	0
7415	-0.08	-2.31	-0.29	-200.78	-94.76	6921.016	0
7420	-0.23	-2.51	-0.39	-200.39	-94.58	6921.021	0
7425	0.03	-2.31	-0.25	-199.78	-93.92	6921.028	0
7430	0.27	-2.41	-0.30	-199.68	-93.62	6921.031	0
7435	-0.20	-2.48	-0.42	-199.49	-93.52	6921.038	0
7440	0.01	-2.11	-0.26	-199.42	-93.36	6921.042	0
7445	0.54	-2.49	-0.28	-197.89	-91.88	6921.047	0
7450	0.13	-2.47	-0.30	-197.75	-91.86	6921.052	0
7455	0.04	-2.47	-0.34	-197.87	-91.16	6921.058	0
7460	0.15	-2.65	-0.38	-197.59	-92.04	6921.062	0
7465	0.37	-2.44	-0.37	-197.62	-91.73	6921.069	0
7470	-0.20	-2.57	-0.38	-197.94	-91.51	6921.070	0
7475	-0.14	-2.89	-0.43	-195.12	-89.56	6921.077	0
7480	-0.16	-2.92	-0.43	-194.91	-88.90	6921.083	0
7485	-0.84	-3.19	-0.44	-195.10	-88.77	6921.089	0
7490	-0.40	-2.98	-0.37	-195.02	-88.89	6921.091	0
7495	-0.13	-3.09	-0.38	-191.44	-85.29	6921.098	0
7500	-0.06	-3.26	-0.38	-190.06	-83.63	6921.101	0
7505	0.77	-3.43	-0.39	-189.83	-83.81	6921.108	0
7510	0.36	-3.36	-0.40	-189.86	-83.68	6921.111	0
7515	0.28	-3.59	-0.42	-188.07	-81.72	6921.117	0
7520	-0.08	-3.77	-0.44	-187.40	-80.85	6921.123	0
7525	0.33	-3.85	-0.46	-187.05	-80.91	6921.127	0
7530	0.37	-3.60	-0.39	-187.24	-80.64	6921.132	0
7535	0.38	-3.64	-0.40	-183.76	-77.17	6921.138	0
7540	0.20	-4.17	-0.45	-181.72	-75.19	6921.141	0
7545	-0.08	-4.15	-0.46	-181.65	-75.26	6921.147	0
7550	0.57	-4.01	-0.39	-181.73	-74.72	6921.152	0
7555	0.19	-3.90	-0.35	-181.48	-74.74	6921.156	0
7560	0.05	-4.16	-0.42	-181.60	-74.67	6921.162	0
7565	0.34	-4.12	-0.50	-180.23	-73.80	6921.167	0
7570	0.73	-4.28	-0.46	-177.94	-70.93	6921.172	0
7575	0.58	-4.40	-0.52	-177.93	-71.08	6921.177	0
7580	0.57	-4.32	-0.49	-177.82	-71.04	6921.181	0
7585	-0.02	-4.53	-0.52	-177.35	-70.70	6921.187	0
7590	0.17	-4.61	-0.43	-175.80	-68.83	6921.193	0
7595	0.45	-4.72	-0.44	-176.02	-68.83	6921.197	0
7600	0.65	-4.50	-0.39	-175.83	-68.52	6921.203	0
7605	0.85	-4.57	-0.45	-175.83	-68.53	6921.207	0
7610	0.03	-4.62	-0.48	-176.06	-68.23	6921.211	0
7615	0.73	-4.42	-0.36	-176.04	-68.24	6921.216	0
7620	0.08	-4.73	-0.48	-174.80	-67.64	6921.223	0
7625	0.30	-4.68	-0.53	-174.87	-67.03	6921.226	0
7630	0.26	-4.35	-0.49	-174.57	-67.47	6921.232	0
7635	-0.15	-4.57	-0.51	-174.75	-67.38	6921.235	0
7640	-0.52	-4.94	-0.59	-172.71	-65.44	6921.244	0
7645	0.13	-4.88	-0.52	-172.92	-65.26	6921.248	0
7650	0.48	-4.62	-0.43	-172.96	-65.24	6921.251	0
7655	-0.13	-4.92	-0.55	-172.92	-65.10	6921.257	0
7660	0.17	-4.71	-0.45	-172.68	-65.10	6921.264	0
7665	0.32	-4.78	-0.45	-173.01	-65.38	6921.266	0
7670	0.35	-5.08	-0.52	-172.01	-63.63	6921.273	0
7675	0.08	-5.12	-0.53	-170.89	-62.85	6921.278	0
7680	0.33	-5.15	-0.55	-170.93	-63.10	6921.282	0
7685	0.33	-5.29	-0.58	-171.08	-63.47	6921.288	0
7690	0.28	-5.16	-0.53	-170.20	-62.35	6921.292	0
7695	0.08	-5.28	-0.57	-169.26	-61.34	6921.297	0
7700	0.96	-5.20	-0.44	-169.12	-61.16	6921.301	0
7705	0.49	-5.28	-0.53	-168.98	-61.23	6921.308	0
7710	0.51	-5.10	-0.49	-168.79	-60.54	6921.312	0
7715	0.18	-5.66	-0.63	-166.11	-58.56	6921.317	0
7720	0.05	-5.55	-0.55	-165.94	-58.36	6921.321	0
7725	0.30	-5.46	-0.62	-166.27	-58.02	6921.327	0
7730	0.91	-5.29	-0.54	-166.01	-57.90	6921.331	0
7735	-0.10	-5.73	-0.58	-162.38	-54.45	6921.337	0
7740	0.51	-5.80	-0.61	-162.14	-54.21	6921.341	0
7745	0.10	-5.85	-0.63	-162.31	-54.09	6921.348	0
7750	0.11	-5.86	-0.66	-161.94	-53.97	6921.351	0
7755	0.45	-6.21	-0.62	-159.18	-51.46	6921.358	0
7760	0.34	-6.04	-0.58	-159.06	-51.29	6921.360	0
7765	1.12	-5.97	-0.53	-159.46	-50.93	6921.369	0
7770	0.65	-6.03	-0.46	-159.25	-50.91	6921.373	0
7775	0.39	-6.06	-0.57	-159.09	-50.97	6921.376	0
7780	0.51	-5.99	-0.60	-158.79	-50.52	6921.382	0
7785	0.49	-6.20	-0.60	-157.22	-48.58	6921.389	0
7790	0.46	-6.24	-0.71	-157.19	-48.54	6921.393	0
7795	0.63	-6.19	-0.65	-156.99	-48.75	6921.397	0
7800	-0.13	-6.36	-0.64	-157.05	-48.51	6921.403	0
7805	0.22	-6.48	-0.66	-157.02	-48.41	6921.406	0
7810	0.29	-6.34	-0.66	-156.99	-48.57	6921.412	0
7815	0.37	-6.27	-0.66	-155.69	-47.10	6921.418	0
7820	0.26	-6.34	-0.64	-155.09	-46.75	6921.421	0
7825	0.36	-6.34	-0.65	-155.07	-46.79	6921.427	0
7830	0.27	-6.42	-0.61	-155.17	-46.22	6921.431	0
7835	0.28	-6.39	-0.59	-154.26	-45.38	6921.437	0
7840	0.18	-6.67	-0.71	-153.20	-44.25	6921.443	0
7845	0.28	-6.70	-0.62	-153.05	-44.13	6921.447	0
7850	0.52	-6.66	-0.57	-153.09	-43.98	6921.452	0
7855	0.06	-6.70	-0.65	-153.09	-44.11	6921.457	0
7860	0.29	-6.73	-0.67	-152.42	-43.25	6921.461	0
7865	0.68	-6.46	-0.61	-152.19	-42.99	6921.466	0
7870	0.25	-6.55	-0.66	-152.01	-43.07	6921.473	0
7875	0.24	-6.62	-0.60	-152.01	-42.69	6921.476	0
7880	0.32	-6.88	-0.63	-150.78	-41.20	6921.482	0
7885	0.04	-6.96	-0.69	-150.12	-41.25	6921.485	0
7890	0.19	-6.93	-0.66	-150.06	-40.74	6921.492	0
7895	0.30	-6.84	-0.62	-150.31	-40.72	6921.497	0
7900	-0.38	-7.05	-0.70	-149.43	-40.05	6921.503	0
7905	0.63	-6.86	-0.58	-149.16	-40.28	6921.507	0
7910	0.55	-7.01	-0.64	-148.79	-39.89	6921.514	0
7915	0.61	-7.18	-0.68	-148.81	-39.93	6921.516	0
7920	0.82	-6.86	-0.61	-148.70	-39.75	6921.524	0
7925	0.30	-6.94	-0.67	-149.05	-39.79	6921.527	0
7930	0.72	-6.92	-0.64	-148.49	-39.31	6921.531	0
7935	0.72	-6.93	-0.65	-148.11	-38.76	6921.538	0
7940	0.45	-6.80	-0.67	-148.16	-38.84	6921.542	0
7945	0.03	-6.91	-0.72	-148.02	-38.97	6921.546	0
7950	0.40	-7.04	-0.66	-146.91	-37.82	6921.554	0
7955	0.52	-7.19	-0.71	-146.98	-37.87	6921.557	0
7960	-0.02	-6.98	-0.72	-146.66	-37.94	6921.562	0
7965	0.77	-6.76	-0.62	-146.73	-37.76	6921.567	0
7970	0.56	-7.38	-0.80	-146.00	-35.61	6921.574	0
7975	0.70	-7.04	-0.67	-146.16	-36.44	6921.577	0
7980	-0.05	-7.32	-0.73	-145.97	-36.37	6921.583	0
7985	0.88	-7.22	-0.67	-146.02	-36.78	6921.586	0
7990	0.34	-7.32	-0.76	-145.60	-35.99	6921.591	0
7995	0.64	-7.22	-0.67	-145.04	-35.44	6921.598	0
8000	0.33	-7.30	-0.70	-144.80	-35.27	6921.601	0
8005	0.85	-7.39	-0.68	-144.98	-35.03	6921.607	0
8010	0.59	-7.16	-0.62	-144.73	-35.19	6921.612	0
8015	0.26	-7.30	-0.72	-143.97	-34.12	6921.617	0
8020	0.24	-7.36	-0.64	-143.74	-34.19	6921.622	0
8025	0.60	-7.33	-0.62	-144.00	-34.11	6921.625	0
8030	0.72	-7.22	-0.67	-143.87	-34.11	6921.632	0
8035	0.67	-7.08	-0.64	-142.96	-32.85	6921.639	0
8040	0.46	-7.23	-0.72	-142.88	-33.05	6921.641	0
8045	0.58	-7.43	-0.74	-142.66	-33.24	6921.647	0
8050	0.30	-7.57	-0.78	-142.68	-33.00	6921.653	0
8055	0.23	-7.62	-0.76	-142.42	-32.02	6921.659	0
8060	0.61	-7.57	-0.72	-142.11	-32.12	6921.662	0
8065	0.00	-7.68	-0.79	-141.94	-31.79	6921.668	0
8070	0.57	-7.64	-0.73	-141.90	-32.07	6921.671	0
8075	0.23	-7.56	-0.68	-141.36	-31.47	6921.678	0
8080	0.60	-7.66	-0.71	-141.04	-30.55	6921.681	0
8085	0.45	-7.53	-0.70	-141.00	-30.85	6921.687	0
8090	0.37	-7.48	-0.71	-140.95	-30.69	6921.693	0
8095	0.57	-7.73	-0.76	-140.58	-30.46	6921.697	0
8100	0.60	-7.63	-0.66	-139.09	-28.76	6921.702	0
8105	0.51	-7.76	-0.73	-139.03	-28.67	6921.707	0
8110	0.64	-7.70	-0.68	-138.41	-28.51	6921.711	0
8115	0.76	-7.97	-0.69	-135.97	-26.31	6921.717	0
8120	0.93	-8.40	-0.72	-131.44	-21.44	6921.723	0
8125	0.53	-8.37	-0.70	-131.21	-21.14	6921.726	0
8130	0.51	-8.35	-0.72	-130.92	-21.25	6921.732	0
8135	0.80	-8.43	-0.75	-131.01	-20.62	6921.736	0
8140	0.88	-9.63	-0.92	-116.13	-6.57	6921.742	0
8145	0.81	-9.74	-0.91	-115.29	-3.59	6921.747	0
8150	0.82	-9.60	-0.87	-114.57	-3.73	6921.753	0
8155	0.77	-9.72	-0.93	-114.59	-3.94	6921.757	0
8160	0.34	-10.34	-0.98	-109.02	2.71	6921.764	0
8165	0.92	-10.47	-0.98	-107.97	3.37	6921.766	0
8170	0.87	-10.25	-1.02	-107.48	3.90	6921.773	0
8175	1.04	-10.35	-0.99	-107.76	4.14	6921.777	0
8180	1.07	-11.32	-1.07	-98.99	14.07	6921.784	0
8185	0.86	-11.11	-1.05	-98.06	14.36	6921.788	0
8190	0.57	-11.21	-1.10	-98.04	14.73	6921.794	0
8195	1.30	-10.99	-1.03	-97.63	14.85	6921.797	0
8200	0.30	-11.48	-1.10	-94.03	18.00	6921.804	0
8205	1.06	-11.60	-1.13	-93.40	19.14	6921.806	0
8210	0.49	-11.38	-1.10	-93.23	19.48	6921.812	0
8215	1.03	-11.49	-1.07	-93.12	19.78	6921.817	0
8220	0.92	-11.37	-1.07	-92.42	20.12	6921.821	0
8225	0.82	-11.63	-1.16	-91.85	20.89	6921.828	0
8230	2.25	-11.79	-1.26	-92.29	20.69	6921.834	0
8235	1.23	-11.64	-1.09	-91.71	21.35	6921.836	0
8240	1.01	-11.74	-1.13	-90.41	22.62	6921.842	0
8245	0.63	-11.89	-1.11	-87.72	25.39	6921.848	0
8250	1.13	-11.81	-1.09	-87.45	25.73	6921.852	0
8255	0.90	-12.02	-1.18	-87.49	25.84	6921.857	0
8260	0.89	-11.95	-1.14	-87.27	25.65	6921.862	0
8265	0.65	-12.32	-1.22	-84.45	28.61	6921.867	0
8270	1.31	-12.14	-1.18	-84.32	28.89	6921.872	0
8275	0.86	-12.00	-1.15	-84.31	29.09	6921.875	0
8280	0.91	-12.08	-1.18	-84.05	29.02	6921.881	0
8285	0.94	-12.06	-1.20	-83.83	29.05	6921.889	0
8290	1.08	-12.22	-1.20	-84.23	29.40	6921.891	0
8295	1.33	-12.18	-1.10	-84.06	29.74	6921.897	0
8300	0.72	-12.19	-1.20	-84.01	29.67	6921.901	0
8305	0.30	-12.47	-1.25	-82.92	31.19	6921.909	0
8310	0.91	-12.34	-1.18	-82.89	30.85	6921.912	0
8315	1.13	-12.45	-1.20	-82.75	31.03	6921.919	0
8320	0.75	-12.50	-1.25	-82.62	30.61	6921.921	0
8325	0.22	-12.38	-1.18	-82.70	31.16	6921.928	0
8330	0.93	-12.44	-1.17	-82.31	31.26	6921.931	0
8335	1.21	-12.51	-1.17	-81.00	32.27	6921.939	0
8340	1.05	-12.44	-1.15	-81.38	32.59	6921.942	0
8345	1.30	-12.42	-1.12	-81.01	32.67	6921.949	0
8350	0.99	-12.57	-1.16	-81.07	32.70	6921.952	0
8355	1.32	-12.35	-1.22	-80.83	32.82	6921.958	0
8360	1.27	-12.53	-1.21	-80.93	32.72	6921.962	0
8365	1.30	-12.33	-1.14	-80.96	32.95	6921.967	0
8370	1.49	-12.39	-1.15	-80.79	33.15	6921.974	0
8375	1.00	-12.44	-1.17	-80.80	33.16	6921.977	0
8380	1.29	-12.41	-1.13	-80.70	33.19	6921.982	0
8385	1.09	-12.36	-1.12	-80.55	33.21	6921.987	0
8390	0.77	-12.22	-1.15	-80.55	33.05	6921.992	0
8395	1.16	-12.23	-1.20	-80.69	33.16	6921.997	0
8400	0.68	-12.37	-1.19	-79.70	34.07	6922.000	0
8405	1.04	-12.31	-1.15	-79.67	34.40	6922.006	0
8410	1.20	-12.37	-1.16	-79.56	34.42	6922.013	0
8415	1.01	-12.53	-1.21	-79.55	34.39	6922.016	0
8420	0.63	-12.41	-1.18	-79.53	34.74	6922.023	0
8425	1.29	-12.31	-1.17	-79.54	34.19	6922.027	0
8430	0.47	-12.60	-1.18	-78.32	35.69	6922.034	0
8435	1.03	-12.59	-1.20	-78.36	35.68	6922.037	0
8440	0.55	-12.52	-1.25	-78.23	35.81	6922.043	0
8445	1.12	-12.47	-1.20	-78.21	35.89	6922.046	0
8450	1.55	-12.60	-1.27	-78.05	36.40	6922.054	0
8455	0.68	-12.60	-1.26	-78.19	35.70	6922.056	0
8460	1.36	-12.46	-1.23	-78.36	35.89	6922.062	0
8465	1.20	-12.52	-1.21	-77.95	35.78	6922.067	0
8470	1.22	-12.62	-1.29	-78.06	36.61	6922.074	0
8475	1.48	-12.51	-1.18	-77.78	36.02	6922.077	0
8480	1.21	-12.65	-1.23	-77.86	36.28	6922.083	0
8485	0.96	-12.52	-1.16	-77.85	36.35	6922.086	0
8490	1.04	-12.60	-1.19	-77.83	36.03	6922.092	0
8495	1.38	-12.62	-1.17	-77.86	36.24	6922.099	0
8500	1.34	-12.41	-1.10	-77.78	36.27	6922.102	0
8505	1.25	-12.30	-1.09	-77.82	36.28	6922.108	0
8510	1.21	-12.50	-1.07	-78.32	37.23	6922.114	0
8515	1.19	-12.42	-1.12	-77.78	36.29	6922.117	0
8520	1.62	-12.46	-1.12	-77.84	36.32	6922.122	0
8525	1.11	-12.53	-1.23	-77.62	36.35	6922.125	0
8530	1.43	-12.05	-1.13	-77.67	36.35	6922.132	0
8535	0.81	-12.28	-1.25	-77.58	36.53	6922.138	0
8540	1.43	-12.33	-1.21	-77.44	36.40	6922.141	0
8545	1.13	-12.36	-1.19	-77.64	36.44	6922.146	0
8550	1.29	-12.30	-1.14	-77.68	36.74	6922.151	0
8555	0.91	-12.38	-1.19	-77.67	36.41	6922.156	0
8560	0.73	-12.29	-1.20	-77.47	36.74	6922.162	0
8565	1.21	-12.46	-1.20	-77.52	36.81	6922.168	0
8570	1.02	-12.49	-1.22	-77.46	36.85	6922.171	0
8575	1.43	-12.38	-1.10	-77.58	36.98	6922.177	0
8580	1.82	-12.57	-1.18	-77.45	36.61	6922.180	0
8585	1.38	-12.38	-1.17	-77.62	36.50	6922.187	0
8590	1.01	-12.48	-1.20	-77.53	36.71	6922.192	0
8595	1.30	-12.19	-1.10	-77.65	37.23	6922.199	0
8600	1.17	-12.36	-1.16	-77.40	36.95	6922.202	0
8605	1.26	-12.41	-1.16	-77.37	37.12	6922.208	0
8610	0.92	-12.51	-1.21	-77.55	37.23	6922.212	0
8615	0.02	-12.73	-1.30	-77.24	38.06	6922.219	0
8620	1.08	-12.66	-1.22	-77.22	37.18	6922.223	0
8625	0.96	-12.47	-1.15	-76.91	37.30	6922.227	0
8630	1.18	-12.25	-1.11	-76.81	37.23	6922.232	0
8635	1.34	-12.33	-1.16	-76.86	36.96	6922.238	0
8640	1.04	-12.33	-1.18	-77.05	36.88	6922.242	0
8645	1.57	-12.11	-1.02	-77.24	36.39	6922.249	0
8650	1.00	-12.18	-1.12	-76.88	37.13	6922.250	0
8655	1.18	-12.46	-1.20	-76.89	37.07	6922.257	0
8660	1.13	-12.50	-1.25	-77.09	37.64	6922.263	0
8665	0.56	-12.43	-1.22	-77.25	37.66	6922.266	0
8670	1.11	-12.34	-1.19	-76.93	37.84	6922.272	0
8675	1.04	-12.45	-1.19	-76.71	37.93	6922.278	0
8680	1.22	-12.54	-1.22	-76.90	37.68	6922.281	0
8685	1.11	-12.55	-1.21	-76.75	37.54	6922.286	0
8690	1.06	-12.47	-1.21	-76.67	37.87	6922.293	0
8695	1.13	-12.52	-1.21	-77.08	37.64	6922.296	0
8700	0.82	-12.53	-1.23	-76.76	37.80	6922.303	0
8705	1.24	-12.39	-1.15	-76.76	37.52	6922.306	0
8710	1.20	-12.56	-1.21	-76.68	37.89	6922.312	0
8715	0.90	-12.51	-1.20	-76.75	37.70	6922.317	0
8720	0.75	-12.70	-1.22	-76.46	37.88	6922.321	0
8725	1.02	-12.51	-1.20	-76.59	37.73	6922.327	0
8730	1.34	-12.72	-1.20	-76.84	37.64	6922.334	0
8735	1.03	-12.71	-1.21	-76.81	38.06	6922.336	0
8740	0.94	-12.74	-1.21	-76.84	37.90	6922.342	0
8745	1.20	-12.65	-1.21	-76.68	38.05	6922.348	0
8750	1.02	-12.75	-1.32	-76.39	38.22	6922.354	0
8755	0.94	-12.51	-1.24	-76.56	37.69	6922.357	0
8760	1.18	-12.58	-1.16	-76.67	37.99	6922.363	0
8765	1.00	-12.53	-1.15	-76.63	38.11	6922.367	0
8770	1.12	-12.68	-1.18	-76.17	38.47	6922.374	0
8775	0.99	-12.64	-1.18	-76.63	38.35	6922.375	0
8780	1.91	-12.23	-1.12	-76.71	37.22	6922.384	0
8785	1.30	-12.44	-1.22	-76.68	38.38	6922.388	0
8790	1.13	-12.34	-1.14	-76.57	38.05	6922.391	0
8795	0.91	-12.44	-1.22	-76.57	37.67	6922.397	0
8800	1.63	-12.42	-1.18	-76.53	38.33	6922.404	0
8805	1.19	-12.31	-1.17	-76.21	38.21	6922.406	0
8810	1.05	-12.42	-1.16	-75.86	38.11	6922.413	0
8815	0.86	-12.44	-1.16	-76.23	38.20	6922.418	0
8820	1.19	-12.30	-1.13	-76.05	38.43	6922.421	0
8825	1.19	-12.61	-1.25	-76.14	38.76	6922.427	0
8830	1.51	-12.37	-1.13	-76.17	38.71	6922.432	0
8835	1.07	-12.25	-1.12	-76.21	38.33	6922.437	0
8840	0.87	-12.40	-1.16	-76.10	38.16	6922.442	0
8845	0.75	-12.41	-1.19	-76.09	38.74	6922.448	0
8850	1.01	-12.52	-1.21	-75.93	38.31	6922.452	0
8855	0.66	-12.42	-1.22	-75.95	38.61	6922.458	0
8860	1.76	-12.15	-1.14	-75.88	38.88	6922.461	0
8865	0.99	-12.07	-1.14	-75.88	38.50	6922.467	0
8870	0.96	-12.23	-1.25	-75.98	38.35	6922.472	0
8875	1.09	-12.12	-1.23	-75.85	38.61	6922.476	0
8880	1.04	-12.13	-1.14	-75.73	38.12	6922.481	0
8885	1.20	-12.43	-1.17	-75.97	38.46	6922.488	0
8890	1.03	-12.25	-1.13	-75.89	38.77	6922.491	0
8895	0.78	-12.29	-1.19	-75.94	38.18	6922.499	0
8900	1.04	-12.30	-1.20	-75.86	38.54	6922.500	0
8905	1.20	-12.08	-1.10	-75.64	38.48	6922.507	0
8910	1.39	-12.21	-1.12	-75.60	38.72	6922.513	0
8915	1.10	-12.33	-1.18	-75.70	38.99	6922.518	0
8920	0.71	-12.41	-1.20	-75.90	38.52	6922.522	0
8925	1.30	-12.21	-1.17	-75.55	38.60	6922.528	0
8930	0.99	-12.46	-1.26	-76.07	38.99	6922.531	0
8935	0.73	-12.31	-1.22	-76.49	38.17	6922.538	0
8940	1.04	-12.24	-1.18	-76.63	38.17	6922.542	0
8945	1.12	-12.27	-1.22	-76.46	38.11	6922.547	0
8950	0.98	-12.24	-1.18	-76.31	38.06	6922.552	0
8955	1.64	-12.12	-1.12	-76.25	38.12	6922.558	0
8960	1.15	-12.11	-1.14	-76.30	38.39	6922.562	0
8965	0.85	-12.20	-1.18	-76.18	38.47	6922.569	0
8970	0.86	-12.14	-1.11	-76.46	38.44	6922.571	0
8975	1.11	-12.18	-1.14	-76.32	38.58	6922.578	0
8980	1.28	-12.05	-1.10	-76.47	38.38	6922.582	0
8985	1.12	-12.04	-1.12	-76.29	38.40	6922.586	0
8990	1.27	-12.24	-1.12	-76.56	38.29	6922.592	0
8995	0.85	-12.11	-1.08	-76.53	38.13	6922.598	0
9000	0.87	-12.10	-1.17	-77.40	37.22	6922.602	0
9005	1.55	-11.95	-1.06	-77.29	37.75	6922.606	0
9010	1.07	-11.99	-1.15	-77.50	37.23	6922.610	0
9015	1.03	-12.17	-1.20	-77.58	37.29	6922.616	0
9020	1.08	-12.00	-1.13	-77.60	37.15	6922.623	0
9025	1.05	-11.88	-1.16	-76.98	37.22	6922.625	0
9030	1.49	-11.94	-1.12	-77.22	37.02	6922.633	0
9035	1.05	-11.83	-1.05	-77.39	37.09	6922.637	0
9040	0.71	-11.85	-1.07	-77.55	36.28	6922.644	0
9045	1.30	-11.95	-1.12	-77.75	36.51	6922.646	0
9050	1.36	-11.86	-1.12	-77.78	36.56	6922.654	0
9055	1.21	-11.83	-1.15	-78.09	36.40	6922.656	0
9060	1.13	-11.78	-1.04	-79.11	35.03	6922.663	0
9065	1.61	-11.73	-1.04	-79.40	34.55	6922.667	0
9070	0.85	-12.26	-1.28	-79.93	33.92	6922.674	0
9075	1.12	-11.91	-1.08	-79.82	34.59	6922.677	0
9080	0.90	-11.76	-1.11	-80.70	33.56	6922.683	0
9085	0.61	-11.65	-1.12	-81.46	32.87	6922.687	0
9090	0.69	-11.71	-1.11	-81.43	32.60	6922.692	0
9095	1.34	-11.72	-1.07	-81.57	32.91	6922.696	0
9100	0.69	-11.67	-1.11	-82.78	31.52	6922.702	0
9105	0.78	-11.48	-1.05	-85.27	29.11	6922.708	0
9110	0.99	-11.36	-1.04	-85.13	28.83	6922.711	0
9115	0.51	-11.37	-1.09	-85.12	28.79	6922.717	0
9120	0.66	-11.02	-0.98	-89.28	24.96	6922.723	0
9125	1.12	-10.44	-0.98	-97.66	15.25	6922.726	0
9130	0.76	-10.43	-1.01	-97.65	14.67	6922.731	0
9135	1.04	-10.23	-0.92	-97.94	14.83	6922.738	0
9140	1.13	-9.97	-0.88	-99.63	12.89	6922.742	0
9145	1.07	-9.39	-0.87	-108.45	4.28	6922.748	0
9150	0.41	-9.40	-0.85	-108.16	4.37	6922.753	0
9155	0.89	-9.41	-0.88	-108.82	3.79	6922.757	0
9160	0.69	-9.37	-0.86	-108.87	4.14	6922.763	0
9165	1.23	-8.64	-0.78	-116.60	-4.36	6922.766	0
9170	0.86	-8.91	-0.90	-117.62	-5.10	6922.771	0
9175	0.62	-8.76	-0.78	-117.45	-5.44	6922.778	0
9180	1.03	-8.70	-0.83	-117.62	-5.66	6922.781	0
9185	0.96	-7.77	-0.70	-128.41	-16.04	6922.788	0
9190	1.02	-7.75	-0.71	-128.56	-16.61	6922.792	0
9195	0.75	-7.78	-0.72	-128.84	-16.75	6922.797	0
9200	0.60	-7.73	-0.70	-128.91	-17.01	6922.803	0
9205	0.81	-6.49	-0.62	-144.27	-32.70	6922.809	0
9210	0.30	-6.40	-0.60	-144.24	-33.32	6922.812	0
9215	0.44	-6.03	-0.59	-144.82	-34.28	6922.819	0
9220	0.37	-6.08	-0.52	-144.54	-33.94	6922.822	0
9225	-0.03	-5.65	-0.51	-147.30	-37.32	6922.828	0
9230	0.94	-5.69	-0.56	-148.17	-38.22	6922.832	0
9235	0.95	-5.67	-0.51	-148.15	-38.50	6922.839	0
9240	0.55	-5.82	-0.55	-148.49	-38.75	6922.842	0
9245	0.56	-5.75	-0.63	-149.13	-39.45	6922.848	0
9250	0.16	-5.79	-0.64	-150.43	-40.46	6922.852	0
9255	0.66	-5.78	-0.53	-150.71	-40.58	6922.857	0
9260	0.17	-5.76	-0.56	-150.99	-40.66	6922.860	0
9265	0.29	-5.81	-0.54	-151.11	-40.64	6922.867	0
9270	0.47	-5.62	-0.44	-151.50	-41.29	6922.873	0
9275	0.68	-5.76	-0.47	-151.83	-41.48	6922.876	0
9280	0.34	-5.69	-0.54	-151.97	-41.85	6922.883	0
9285	0.81	-5.64	-0.49	-151.86	-41.93	6922.887	0
9290	0.70	-5.72	-0.53	-152.94	-42.80	6922.891	0
9295	-0.01	-5.64	-0.51	-152.69	-42.93	6922.896	0
9300	0.15	-5.65	-0.51	-153.00	-42.85	6922.902	0
9305	0.54	-5.69	-0.55	-152.79	-43.05	6922.906	0
9310	0.69	-5.03	-0.47	-161.03	-50.63	6922.912	0
9315	0.31	-4.98	-0.49	-162.27	-52.80	6922.917	0
9320	0.70	-4.76	-0.41	-162.18	-52.90	6922.922	0
9325	0.45	-4.74	-0.42	-162.48	-52.99	6922.927	0
9330	0.45	-4.59	-0.45	-164.11	-55.08	6922.934	0
9335	0.56	-4.63	-0.47	-164.17	-54.79	6922.937	0
9340	0.34	-4.80	-0.52	-164.51	-55.24	6922.943	0
9345	0.64	-4.53	-0.43	-164.48	-55.15	6922.946	0
9350	0.61	-4.36	-0.41	-165.37	-56.04	6922.955	0
9355	0.60	-4.19	-0.39	-165.75	-56.37	6922.958	0
9360	0.42	-4.29	-0.46	-165.64	-56.11	6922.964	0
9365	0.38	-4.23	-0.46	-165.42	-56.70	6922.967	0
9370	-0.01	-4.36	-0.50	-168.03	-58.74	6922.973	0
9375	0.12	-3.89	-0.42	-170.88	-62.21	6922.977	0
9380	0.61	-3.85	-0.36	-171.13	-62.47	6922.982	0
9385	0.40	-3.93	-0.36	-171.18	-62.40	6922.985	0
9390	0.15	-4.28	-0.47	-171.64	-62.54	6922.992	0
9395	0.57	-3.84	-0.40	-174.55	-66.03	6922.997	0
9400	0.63	-3.79	-0.41	-174.84	-66.42	6923.001	0
9405	0.28	-3.67	-0.35	-174.73	-66.03	6923.007	0
9410	0.82	-3.64	-0.31	-174.73	-66.51	6923.011	0
9415	0.09	-3.64	-0.45	-176.88	-68.26	6923.018	0
9420	0.31	-3.49	-0.39	-176.80	-68.40	6923.021	0
9425	0.25	-3.38	-0.34	-176.74	-68.41	6923.027	0
9430	0.39	-3.40	-0.39	-176.91	-68.31	6923.031	0
9435	0.33	-3.14	-0.37	-181.70	-73.52	6923.039	0
9440	-0.34	-3.12	-0.42	-182.29	-74.17	6923.042	0
9445	-0.34	-3.21	-0.49	-182.38	-74.84	6923.049	0
9450	0.51	-2.75	-0.28	-182.41	-74.52	6923.052	0
9455	0.12	-2.86	-0.36	-183.95	-75.71	6923.059	0
9460	0.14	-2.79	-0.28	-184.32	-76.50	6923.062	0
9465	0.08	-2.58	-0.22	-184.45	-76.21	6923.068	0
9470	0.05	-2.56	-0.27	-184.51	-76.44	6923.071	0
9475	0.35	-2.66	-0.31	-185.42	-77.55	6923.077	0
9480	0.39	-2.64	-0.36	-187.38	-79.47	6923.083	0
9485	0.52	-2.34	-0.26	-187.35	-79.33	6923.086	0
9490	0.00	-2.43	-0.31	-187.51	-79.74	6923.092	0
9495	0.34	-2.11	-0.15	-187.53	-80.11	6923.097	0
9500	0.18	-2.01	-0.22	-189.25	-81.18	6923.101	0
9505	0.36	-1.86	-0.19	-189.41	-80.86	6923.107	0
9510	0.51	-1.83	-0.22	-189.48	-81.54	6923.113	0
9515	0.00	-1.95	-0.32	-189.41	-81.55	6923.116	0
9520	0.55	-1.79	-0.19	-190.93	-83.32	6923.123	0
9525	0.36	-1.92	-0.26	-191.38	-83.74	6923.125	0
9530	0.26	-2.03	-0.28	-191.58	-83.68	6923.133	0
9535	0.51	-1.85	-0.26	-191.59	-83.69	6923.138	0
9540	0.03	-1.98	-0.24	-192.32	-84.54	6923.141	0
9545	0.55	-1.75	-0.18	-192.52	-84.49	6923.146	0
9550	0.22	-1.68	-0.21	-192.26	-84.91	6923.154	0
9555	0.23	-2.05	-0.31	-192.62	-84.69	6923.156	0
9560	0.02	-1.92	-0.20	-192.49	-84.82	6923.164	0
9565	0.36	-1.94	-0.24	-192.83	-84.88	6923.167	0
9570	-0.07	-2.05	-0.29	-193.38	-85.47	6923.172	0
9575	-0.13	-1.81	-0.18	-193.65	-85.56	6923.177	0
9580	0.39	-1.96	-0.21	-193.78	-85.53	6923.183	0
9585	0.31	-1.87	-0.19	-193.76	-85.92	6923.187	0
9590	-0.52	-2.19	-0.51	-193.85	-85.35	6923.194	0
9595	0.15	-1.89	-0.23	-193.71	-86.02	6923.197	0
9600	0.47	-1.96	-0.19	-193.66	-85.71	6923.202	0
9605	0.74	-1.95	-0.18	-193.87	-85.79	6923.208	0
9610	0.64	-1.85	-0.20	-193.74	-86.23	6923.211	0
9615	-0.06	-2.20	-0.37	-193.85	-86.23	6923.218	0
9620	0.67	-2.10	-0.29	-193.76	-86.03	6923.223	0
9625	0.19	-2.08	-0.23	-193.69	-85.90	6923.227	0
9630	0.16	-2.01	-0.29	-193.63	-86.05	6923.232	0
9635	0.15	-2.01	-0.18	-193.78	-86.30	6923.238	0
9640	0.36	-2.08	-0.20	-193.73	-86.01	6923.242	0
9645	-0.12	-2.13	-0.29	-194.06	-85.87	6923.248	0
9650	0.29	-1.78	-0.15	-194.04	-85.68	6923.250	0
9655	0.27	-1.72	-0.16	-193.76	-86.43	6923.258	0
9660	0.25	-1.64	-0.15	-193.64	-86.38	6923.262	0
9665	-0.32	-1.71	-0.23	-194.07	-86.22	6923.268	0
9670	0.14	-1.57	-0.23	-193.83	-85.89	6923.271	0
9675	-0.38	-1.90	-0.25	-193.99	-85.89	6923.277	0
9680	0.16	-1.85	-0.26	-193.84	-86.09	6923.281	0
9685	0.78	-1.46	-0.14	-194.88	-86.86	6923.288	0
9690	0.32	-1.38	-0.19	-194.76	-86.99	6923.292	0
9695	0.10	-1.54	-0.21	-195.01	-87.04	6923.297	0
9700	-0.06	-1.57	-0.28	-194.98	-87.31	6923.302	0
9705	-0.52	-1.60	-0.29	-194.93	-87.83	6923.309	0
9710	0.64	-1.41	-0.14	-194.79	-87.13	6923.312	0
9715	0.60	-1.44	-0.25	-195.10	-87.31	6923.318	0
9720	0.44	-1.42	-0.22	-194.98	-87.27	6923.321	0
9725	-0.34	-1.68	-0.20	-194.94	-88.23	6923.328	0
9730	0.08	-1.77	-0.31	-194.99	-87.45	6923.333	0
9735	0.43	-1.49	-0.29	-195.22	-87.23	6923.336	0
9740	0.21	-1.59	-0.21	-195.03	-87.23	6923.342	0
9745	0.15	-1.57	-0.18	-195.29	-87.54	6923.349	0
9750	0.41	-1.72	-0.32	-195.27	-87.16	6923.351	0
9755	-0.01	-1.65	-0.18	-195.32	-87.48	6923.357	0
9760	0.00	-1.64	-0.17	-194.99	-87.37	6923.361	0
9765	0.18	-1.61	-0.23	-195.65	-87.68	6923.367	0
9770	0.05	-1.34	-0.23	-196.35	-88.46	6923.373	0
9775	0.18	-1.35	-0.21	-196.33	-88.24	6923.375	0
9780	0.21	-1.36	-0.21	-196.34	-88.43	6923.383	0
9785	0.24	-1.41	-0.21	-196.07	-88.19	6923.387	0
9790	-0.06	-1.35	-0.21	-196.12	-88.32	6923.391	0
9795	0.03	-1.44	-0.16	-196.13	-88.40	6923.396	0
9800	-0.18	-1.35	-0.17	-197.04	-89.33	6923.403	0
9805	0.09	-1.09	-0.10	-197.14	-89.56	6923.406	0
9810	0.36	-1.46	-0.22	-197.33	-89.48	6923.414	0
9815	0.12	-1.25	-0.19	-197.27	-89.62	6923.417	0
9820	0.36	-1.49	-0.22	-197.35	-89.66	6923.422	0
9825	0.46	-1.27	-0.19	-197.27	-89.85	6923.427	0
9830	-0.01	-1.46	-0.24	-196.56	-89.48	6923.434	0
9835	-0.06	-1.17	-0.16	-197.25	-89.87	6923.437	0
9840	-0.06	-1.46	-0.17	-198.13	-90.23	6923.442	0
9845	0.50	-1.49	-0.22	-198.26	-90.91	6923.446	0
9850	0.67	-1.07	-0.25	-198.16	-90.31	6923.454	0
9855	0.36	-1.22	-0.18	-198.08	-90.46	6923.458	0
9860	0.14	-1.44	-0.17	-198.72	-91.19	6923.461	0
9865	0.08	-1.23	-0.24	-199.03	-91.71	6923.467	0
9870	0.04	-1.17	-0.24	-199.26	-91.76	6923.473	0
9875	-0.23	-1.23	-0.23	-199.25	-91.72	6923.476	0
9880	-0.20	-1.15	-0.11	-199.61	-92.09	6923.482	0
9885	-0.00	-1.30	-0.18	-200.08	-92.67	6923.486	0
9890	0.59	-1.17	-0.15	-200.45	-92.52	6923.492	0
9895	-0.19	-1.30	-0.23	-200.43	-93.09	6923.498	0
9900	0.57	-1.05	-0.14	-200.36	-92.61	6923.500	0
9905	0.57	-0.90	-0.13	-200.13	-92.71	6923.508	0
9910	-0.22	-1.17	-0.26	-200.49	-93.04	6923.512	0
9915	0.27	-0.99	-0.18	-200.26	-93.19	6923.516	0
9920	0.04	-1.27	-0.20	-200.50	-92.85	6923.521	0
9925	-0.39	-1.45	-0.30	-201.14	-93.77	6923.528	0
9930	0.53	-1.22	-0.20	-201.49	-93.68	6923.531	0
9935	0.37	-1.05	-0.15	-201.39	-93.83	6923.538	0
9940	0.02	-1.15	-0.24	-201.27	-93.84	6923.542	0
9945	0.38	-1.33	-0.29	-201.58	-93.63	6923.549	0
9950	-0.03	-1.49	-0.30	-201.31	-93.78	6923.552	0
9955	0.46	-1.08	-0.20	-202.23	-94.39	6923.558	0
9960	0.21	-0.89	-0.11	-202.23	-94.11	6923.562	0
9965	0.14	-0.96	-0.13	-202.39	-94.07	6923.567	0
9970	0.18	-1.07	-0.28	-202.34	-94.42	6923.572	0
9975	-0.49	-1.23	-0.30	-202.19	-94.90	6923.577	0
9980	0.51	-0.74	-0.16	-202.33	-94.76	6923.583	0
9985	0.20	-1.08	-0.23	-202.15	-94.78	6923.586	0
9990	0.06	-1.02	-0.11	-202.29	-94.45	6923.592	0
9995	-0.03	-1.13	-0.20	-202.73	-95.15	6923.598	0
10000	0.21	-1.08	-0.26	-203.11	-95.55	6923.601	0
10005	0.25	-0.86	-0.13	-203.35	-95.46	6923.607	0
10010	0.38	-0.78	-0.08	-203.34	-95.39	6923.613	0
10015	0.38	-0.82	-0.15	-203.25	-95.69	6923.617	0
10020	0.12	-0.80	-0.12	-203.31	-95.76	6923.623	0
10025	-0.15	-1.00	-0.20	-203.33	-95.69	6923.626	0
10030	0.62	-1.00	-0.14	-203.63	-95.53	6923.632	0
10035	0.47	-0.99	-0.19	-203.56	-95.70	6923.637	0
10040	0.22	-0.90	-0.16	-203.44	-95.85	6923.641	0
10045	-0.34	-1.14	-0.26	-203.28	-95.80	6923.646	0
10050	0.43	-1.41	-0.26	-203.23	-95.71	6923.652	0
10055	0.44	-1.12	-0.18	-203.36	-95.59	6923.656	0
10060	0.26	-0.98	-0.18	-203.92	-96.52	6923.662	0
10065	0.02	-0.73	-0.14	-204.39	-96.99	6923.666	0
10070	0.01	-0.96	-0.22	-204.17	-96.95	6923.673	0
10075	0.35	-0.76	-0.11	-204.47	-96.85	6923.677	0
10080	0.38	-1.08	-0.25	-205.24	-98.11	6923.684	0
10085	0.05	-0.72	-0.13	-205.38	-97.81	6923.687	0
10090	0.14	-0.77	-0.17	-205.47	-97.57	6923.692	0
10095	0.34	-0.57	-0.12	-205.54	-98.13	6923.696	0
10100	-0.46	-0.67	-0.21	-206.07	-98.53	6923.703	0
10105	0.02	-0.49	-0.16	-206.37	-98.88	6923.708	0
10110	0.49	-0.31	-0.07	-206.24	-99.43	6923.714	0
10115	0.29	-0.49	-0.16	-206.44	-98.52	6923.717	0
10120	0.19	-0.87	-0.28	-206.46	-98.65	6923.724	0
10125	-0.19	-0.54	-0.20	-206.43	-98.80	6923.727	0
10130	0.29	-0.49	-0.18	-207.06	-99.85	6923.734	0
10135	0.19	-0.69	-0.25	-207.07	-99.98	6923.737	0
10140	-0.27	-0.60	-0.16	-207.07	-99.99	6923.742	0
10145	0.27	-0.58	-0.16	-206.93	-100.16	6923.748	0
10150	0.22	-0.69	-0.21	-206.99	-100.07	6923.751	0
10155	0.03	-1.12	-0.28	-207.06	-100.09	6923.757	0
10160	-0.27	-1.41	-0.31	-207.45	-100.66	6923.762	0
10165	-0.53	-1.05	-0.21	-208.05	-100.79	6923.768	0
10170	-0.17	-1.10	-0.25	-208.15	-100.90	6923.771	0
10175	-0.06	-1.02	-0.24	-208.25	-101.20	6923.778	0
10180	-0.00	-0.92	-0.27	-208.35	-101.25	6923.781	0
10185	0.50	-0.58	-0.11	-209.08	-102.13	6923.789	0
10190	-0.17	-0.90	-0.17	-209.15	-101.75	6923.791	0
10195	-0.23	-0.95	-0.23	-209.15	-102.42	6923.797	0
10200	-0.14	-0.68	-0.17	-209.20	-101.96	6923.802	0
10205	0.50	-0.58	-0.11	-210.31	-103.02	6923.808	0
10210	0.05	-0.60	-0.18	-210.14	-102.94	6923.812	0
10215	0.21	-0.60	-0.19	-210.19	-103.39	6923.818	0
10220	0.32	-0.74	-0.17	-210.02	-103.45	6923.820	0
10225	-0.74	-0.75	-0.26	-211.09	-103.94	6923.828	0
10230	-0.23	-0.54	-0.23	-210.97	-104.22	6923.833	0
10235	0.33	-0.49	-0.12	-211.06	-104.25	6923.836	0
10240	-0.23	-0.60	-0.23	-211.13	-103.86	6923.842	0
10245	-0.47	-0.57	-0.21	-213.78	-106.50	6923.849	0
10250	-0.30	-0.33	-0.12	-214.70	-107.52	6923.852	0
10255	-0.06	-0.46	-0.14	-214.75	-108.33	6923.857	0
10260	0.07	-0.13	-0.08	-214.86	-108.12	6923.860	0
10265	-0.04	-0.22	-0.17	-215.30	-108.27	6923.867	0
10270	-0.15	0.07	-0.14	-216.38	-109.73	6923.873	0
10275	0.18	0.01	-0.21	-216.27	-109.75	6923.876	0
10280	0.19	-0.26	-0.21	-216.19	-110.09	6923.882	0
10285	0.33	0.24	-0.10	-217.07	-110.81	6923.887	0
10290	0.07	0.15	-0.20	-219.83	-113.88	6923.891	0
10295	0.36	0.60	-0.04	-219.89	-114.05	6923.896	0
10300	-0.01	0.28	-0.20	-220.28	-114.03	6923.903	0
10305	0.22	0.30	-0.12	-220.02	-113.92	6923.905	0
10310	0.25	0.61	0.00	-221.25	-114.99	6923.914	0
10315	-0.27	0.31	-0.17	-221.28	-114.91	6923.915	0
10320	0.05	0.60	-0.14	-220.95	-114.57	6923.921	0
10325	-0.01	0.67	-0.09	-221.41	-114.68	6923.926	0
10330	-0.82	0.39	-0.24	-223.15	-116.86	6923.934	0
10335	-0.16	0.82	-0.07	-223.10	-117.00	6923.937	0
10340	0.26	0.75	-0.04	-223.25	-116.84	6923.942	0
10345	-0.02	0.74	-0.11	-223.18	-117.11	6923.946	0
10350	0.06	1.11	0.00	-224.12	-118.18	6923.953	0
10355	0.03	0.91	-0.18	-224.03	-118.15	6923.958	0
10360	-0.30	0.85	-0.17	-224.01	-118.44	6923.961	0
10365	-0.06	0.77	-0.06	-224.17	-118.57	6923.967	0
10370	-0.17	0.72	-0.16	-224.45	-118.89	6923.972	0
10375	-0.02	0.86	-0.04	-225.20	-119.28	6923.976	0
10380	0.37	0.70	-0.14	-225.37	-119.32	6923.982	0
10385	-0.15	0.78	-0.11	-225.42	-119.18	6923.988	0
10390	-0.28	0.80	-0.09	-225.66	-119.28	6923.992	0
10395	-0.39	0.75	-0.13	-226.29	-120.21	6923.998	0
10400	-0.24	0.83	-0.17	-226.34	-120.15	6924.001	0
10405	-0.51	0.58	-0.19	-226.50	-120.41	6924.007	0
10410	-0.52	0.78	-0.11	-226.83	-120.52	6924.012	0
10415	-0.24	0.84	-0.15	-227.23	-121.06	6924.017	0
10420	-0.09	1.08	-0.09	-227.18	-121.26	6924.021	0
10425	-0.23	1.08	-0.16	-227.21	-121.28	6924.027	0
10430	0.04	1.13	-0.06	-227.20	-121.06	6924.031	0
10435	-0.42	1.31	-0.06	-226.97	-121.50	6924.039	0
10440	-0.48	1.07	-0.12	-227.23	-121.04	6924.041	0
10445	0.05	1.10	-0.10	-227.42	-121.04	6924.046	0
10450	-0.30	1.00	-0.10	-227.57	-121.37	6924.052	0
10455	-0.98	1.38	-0.16	-229.40	-123.82	6924.059	0
10460	0.49	1.63	-0.05	-229.32	-123.63	6924.062	0
10465	-0.02	1.12	-0.11	-229.23	-123.49	6924.068	0
10470	0.36	1.42	-0.04	-229.30	-123.53	6924.071	0
10475	-0.24	1.36	-0.12	-231.89	-126.05	6924.078	0
10480	-0.77	1.49	-0.09	-233.18	-127.51	6924.083	0
10485	-0.16	1.47	-0.15	-233.11	-127.26	6924.086	0
10490	-0.52	1.50	-0.11	-233.23	-127.32	6924.092	0
10495	-0.55	1.45	-0.04	-233.88	-127.98	6924.098	0
10500	-0.08	1.80	-0.02	-234.09	-128.36	6924.102	0
10505	0.09	1.89	-0.03	-233.70	-128.48	6924.109	0
10510	0.13	1.96	-0.01	-234.41	-128.30	6924.111	0
10515	-0.28	1.95	-0.02	-234.99	-129.36	6924.117	0
10520	-0.80	1.70	-0.11	-236.79	-131.20	6924.123	0
10525	-0.16	2.16	-0.01	-236.84	-131.35	6924.126	0
10530	-0.53	2.12	-0.04	-236.74	-131.23	6924.132	0
10535	-0.38	1.90	-0.07	-236.92	-131.79	6924.136	0
10540	-0.37	2.12	-0.08	-239.35	-133.58	6924.141	0
10545	-0.33	2.16	-0.06	-239.67	-133.96	6924.146	0
10550	0.07	2.26	-0.00	-239.50	-134.28	6924.152	0
10555	0.02	2.00	-0.04	-239.94	-134.39	6924.156	0
10560	0.22	2.47	0.01	-242.23	-137.00	6924.163	0
10565	-0.09	2.03	-0.10	-242.81	-137.19	6924.166	0
10570	0.00	2.21	-0.06	-242.58	-137.50	6924.173	0
10575	0.43	2.66	0.03	-242.53	-137.59	6924.177	0
10580	-0.28	2.85	0.07	-243.18	-138.17	6924.182	0
10585	-0.13	2.69	0.03	-243.76	-138.30	6924.187	0
10590	0.11	2.76	0.09	-243.51	-138.63	6924.193	0
10595	-0.38	2.37	-0.04	-243.50	-138.52	6924.195	0
10600	-0.17	2.46	0.00	-243.53	-138.34	6924.203	0
10605	-0.02	2.56	0.02	-243.59	-138.59	6924.208	0
10610	-1.05	2.34	-0.10	-243.95	-138.85	6924.214	0
10615	-0.15	2.58	0.01	-243.50	-138.46	6924.217	0
10620	-0.31	2.24	-0.02	-243.83	-138.61	6924.223	0
10625	-0.54	2.44	-0.03	-243.43	-138.91	6924.226	0
10630	-0.14	2.43	-0.06	-243.55	-138.81	6924.233	0
10635	-0.61	2.56	-0.06	-243.48	-139.00	6924.236	0
10640	-0.65	2.16	-0.07	-244.22	-138.81	6924.244	0
10645	0.11	2.55	0.02	-243.72	-138.71	6924.248	0
10650	-0.10	2.50	0.08	-243.88	-138.81	6924.251	0
10655	-0.21	2.21	0.03	-243.87	-138.95	6924.258	0
10660	-0.26	2.37	-0.03	-243.93	-139.02	6924.262	0
10665	-0.55	2.38	-0.03	-243.79	-139.23	6924.266	0
10670	-0.85	2.45	-0.01	-243.68	-139.08	6924.271	0
10675	-0.17	2.67	-0.04	-243.65	-138.93	6924.278	0
10680	0.06	2.40	-0.03	-243.90	-139.23	6924.281	0
10685	0.13	2.63	0.08	-244.01	-138.73	6924.287	0
10690	0.24	2.47	-0.05	-243.88	-138.85	6924.292	0
10695	0.32	2.34	0.00	-243.80	-138.88	6924.297	0
10700	-0.09	2.46	-0.02	-244.02	-139.12	6924.302	0
10705	-0.88	2.28	-0.10	-243.73	-138.83	6924.307	0
10710	-0.10	2.33	-0.07	-244.04	-138.92	6924.312	0
10715	-1.04	2.10	-0.10	-244.19	-138.73	6924.318	0
10720	-0.44	2.23	-0.05	-244.28	-139.35	6924.321	0
10725	-0.30	2.28	-0.05	-244.35	-138.95	6924.327	0
10730	-0.61	2.05	-0.12	-244.39	-139.03	6924.333	0
10735	-0.31	2.19	-0.06	-244.29	-138.81	6924.338	0
10740	-0.77	2.07	-0.07	-244.10	-139.13	6924.341	0
10745	-0.41	2.00	-0.16	-244.24	-139.10	6924.349	0
10750	0.12	2.10	-0.06	-244.11	-139.40	6924.351	0
10755	-0.48	2.18	0.02	-244.37	-139.31	6924.357	0
10760	0.05	2.34	0.08	-244.35	-139.47	6924.361	0
10765	-0.61	2.27	-0.04	-244.18	-138.42	6924.369	0
10770	-0.32	1.95	-0.08	-244.14	-138.95	6924.373	0
10775	-0.54	2.33	-0.04	-244.29	-138.95	6924.379	0
10780	-0.13	2.40	-0.02	-244.13	-139.27	6924.382	0
10785	-0.06	2.60	-0.03	-244.08	-139.32	6924.388	0
10790	-0.45	2.50	-0.05	-244.14	-139.38	6924.391	0
10795	0.06	2.47	-0.01	-244.12	-139.40	6924.397	0
10800	0.27	2.89	0.08	-244.20	-139.18	6924.402	0
10805	-0.12	2.27	-0.11	-244.17	-139.55	6924.406	0
10810	-0.06	2.35	-0.01	-244.12	-139.34	6924.413	0
10815	-0.37	2.22	-0.03	-244.08	-139.55	6924.417	0
10820	0.03	2.37	-0.03	-244.14	-139.65	6924.422	0
10825	-1.17	2.25	-0.09	-244.47	-139.26	6924.429	0
10830	-0.56	2.30	-0.07	-244.11	-139.59	6924.432	0
10835	-0.34	1.97	-0.07	-244.18	-139.76	6924.437	0
10840	-0.19	2.25	0.02	-244.19	-139.52	6924.442	0
10845	-0.35	2.10	-0.04	-244.43	-139.58	6924.447	0
10850	0.12	2.48	0.03	-244.39	-139.44	6924.452	0
10855	-0.28	2.41	-0.01	-244.25	-139.67	6924.457	0
10860	-0.00	2.26	0.03	-244.38	-139.76	6924.462	0
10865	0.30	2.31	-0.00	-244.47	-139.65	6924.466	0
10870	-0.23	1.97	-0.02	-244.52	-139.60	6924.474	0
10875	0.17	2.33	0.06	-244.23	-139.46	6924.477	0
10880	0.23	2.16	-0.04	-244.64	-139.33	6924.483	0
10885	0.15	2.41	0.05	-244.51	-139.58	6924.486	0
10890	0.16	2.31	0.07	-244.76	-139.40	6924.492	0
10895	-0.06	2.17	-0.01	-244.46	-139.26	6924.497	0
10900	-0.18	2.28	0.01	-244.36	-139.63	6924.503	0
10905	0.48	2.32	-0.00	-244.67	-139.35	6924.507	0
10910	-1.12	1.42	-0.21	-242.99	-138.45	6924.514	0
10915	0.05	1.84	-0.02	-242.88	-138.03	6924.516	0
10920	-0.31	1.71	-0.07	-243.01	-137.68	6924.522	0
10925	-0.57	1.63	-0.12	-242.79	-138.05	6924.527	0
10930	-0.03	1.94	-0.01	-243.27	-138.38	6924.531	0
10935	0.00	1.99	-0.08	-243.44	-138.80	6924.538	0
10940	-0.01	1.61	-0.09	-243.63	-138.67	6924.544	0
10945	-0.24	1.80	-0.04	-243.59	-138.70	6924.546	0
10950	0.49	2.19	0.04	-243.74	-139.05	6924.553	0
10955	-0.18	1.99	0.00	-243.42	-138.96	6924.557	0
10960	0.16	1.87	-0.05	-242.94	-138.88	6924.562	0
10965	-0.24	2.05	-0.04	-242.65	-137.79	6924.568	0
10970	-0.40	1.68	-0.12	-242.70	-137.55	6924.573	0
10975	-0.02	1.89	-0.03	-242.71	-137.88	6924.577	0
10980	-0.47	1.78	-0.09	-242.64	-137.69	6924.583	0
10985	-0.08	1.90	-0.04	-241.68	-136.97	6924.587	0
10990	-0.01	1.64	-0.05	-241.81	-136.77	6924.591	0
10995	-0.08	1.89	-0.05	-241.68	-136.82	6924.598	0
11000	-0.55	1.66	-0.06	-241.69	-137.16	6924.602	0
11005	-0.09	1.69	-0.12	-241.00	-136.22	6924.607	0
11010	0.15	1.78	-0.03	-240.95	-136.00	6924.611	0
11015	-0.06	2.01	0.04	-241.14	-136.18	6924.617	0
11020	-0.03	1.93	-0.03	-241.06	-135.98	6924.622	0
11025	-0.11	1.21	-0.10	-235.97	-130.98	6924.625	0
11030	-0.34	1.12	-0.11	-235.35	-130.49	6924.632	0
11035	0.55	1.57	0.05	-235.46	-130.10	6924.639	0
11040	0.45	1.65	0.05	-235.32	-130.42	6924.641	0
11045	0.15	1.26	-0.03	-233.13	-128.01	6924.647	0
11050	0.03	1.25	-0.02	-232.79	-127.32	6924.652	0
11055	-0.03	1.09	-0.13	-233.16	-126.95	6924.659	0
11060	-0.20	1.01	-0.13	-232.55	-127.34	6924.662	0
11065	-0.15	0.72	-0.09	-230.85	-125.26	6924.668	0
11070	0.21	0.86	-0.12	-230.16	-124.21	6924.671	0
11075	0.86	0.91	-0.08	-230.74	-124.29	6924.679	0
11080	0.11	0.95	-0.05	-229.79	-124.08	6924.682	0
11085	0.34	0.69	-0.15	-229.64	-123.80	6924.687	0
11090	-0.10	0.70	-0.07	-228.77	-123.26	6924.693	0
11095	-0.13	0.63	-0.14	-228.82	-123.28	6924.698	0
11100	0.07	0.75	-0.16	-228.73	-123.10	6924.703	0
11105	-0.02	0.59	-0.14	-228.27	-122.57	6924.708	0
11110	-0.05	0.48	-0.12	-227.07	-121.07	6924.711	0
11115	-0.08	0.57	-0.09	-226.98	-121.21	6924.716	0
11120	-0.41	0.36	-0.21	-226.91	-121.18	6924.723	0
11125	0.12	0.55	-0.13	-227.24	-121.22	6924.726	0
11130	0.16	0.18	-0.08	-223.53	-117.71	6924.732	0
11135	0.14	0.35	-0.08	-223.22	-117.45	6924.735	0
11140	0.20	0.25	-0.10	-223.06	-117.85	6924.743	0
11145	0.10	0.31	-0.15	-223.36	-117.56	6924.748	0
11150	-0.08	0.12	-0.21	-222.30	-116.27	6924.750	0
11155	-0.08	-0.29	-0.23	-221.86	-116.07	6924.757	0
11160	0.02	0.01	-0.15	-222.06	-116.15	6924.764	0
11165	-0.62	-0.09	-0.23	-222.05	-116.21	6924.766	0
11170	0.19	0.17	-0.13	-221.49	-115.69	6924.772	0
11175	-0.04	0.17	-0.15	-221.04	-115.55	6924.777	0
11180	-0.63	-0.11	-0.36	-220.81	-115.15	6924.784	0
11185	-0.29	0.10	-0.20	-220.98	-115.40	6924.787	0
11190	-0.09	-0.09	-0.18	-219.82	-114.24	6924.793	0
11195	0.51	0.07	-0.07	-218.94	-113.31	6924.796	0
11200	0.55	0.04	-0.02	-218.90	-113.20	6924.802	0
11205	-0.00	-0.27	-0.22	-219.08	-113.28	6924.806	0
11210	0.19	-0.17	-0.12	-218.69	-112.81	6924.812	0
11215	0.08	-0.41	-0.18	-217.47	-111.53	6924.817	0
11220	0.24	-0.42	-0.18	-217.33	-110.96	6924.822	0
11225	0.48	-0.30	-0.13	-217.35	-111.19	6924.827	0
11230	0.12	-0.54	-0.21	-217.02	-110.59	6924.833	0
11235	0.41	-0.64	-0.14	-215.04	-108.26	6924.836	0
11240	-0.15	-0.56	-0.13	-214.96	-108.31	6924.841	0
11245	0.37	-0.73	-0.30	-214.62	-107.64	6924.848	0
11250	0.80	-0.44	-0.14	-214.66	-107.72	6924.851	0
11255	0.03	-0.92	-0.21	-214.01	-107.35	6924.857	0
11260	0.09	-0.86	-0.11	-213.69	-106.87	6924.860	0
11265	0.22	-0.93	-0.26	-213.56	-107.14	6924.868	0
11270	0.27	-0.60	-0.15	-213.78	-107.56	6924.873	0
11275	0.41	-0.77	-0.14	-213.37	-106.25	6924.879	0
11280	0.04	-1.16	-0.19	-213.07	-106.22	6924.882	0
11285	-0.22	-1.29	-0.31	-212.79	-106.45	6924.888	0
11290	0.35	-1.01	-0.23	-212.67	-106.59	6924.891	0
11295	0.24	-1.04	-0.24	-212.05	-104.80	6924.898	0
11300	0.49	-1.09	-0.22	-211.94	-105.16	6924.903	0
11305	0.03	-1.30	-0.19	-212.12	-105.23	6924.907	0
11310	-0.21	-1.31	-0.21	-212.05	-105.14	6924.912	0
11315	0.15	-1.11	-0.23	-211.17	-104.61	6924.917	0
11320	0.38	-1.22	-0.18	-210.26	-103.18	6924.922	0
11325	0.30	-1.20	-0.25	-210.02	-103.04	6924.927	0
11330	0.05	-1.12	-0.20	-210.33	-103.14	6924.931	0
11335	-0.13	-1.12	-0.18	-210.11	-102.66	6924.937	0
11340	0.11	-1.32	-0.21	-208.25	-101.42	6924.942	0
11345	0.53	-1.18	-0.16	-208.22	-100.92	6924.947	0
11350	0.24	-1.30	-0.20	-207.90	-100.71	6924.952	0
11355	0.24	-1.79	-0.27	-207.97	-100.78	6924.957	0
11360	-0.11	-1.67	-0.16	-206.52	-98.85	6924.962	0
11365	-0.21	-1.77	-0.30	-206.60	-99.42	6924.966	0
11370	0.12	-1.58	-0.26	-206.52	-98.89	6924.973	0
11375	-0.04	-1.63	-0.30	-206.39	-98.82	6924.976	0
11380	-0.02	-1.52	-0.18	-204.58	-97.01	6924.983	0
11385	-0.39	-1.89	-0.38	-204.36	-97.31	6924.986	0
11390	0.41	-1.25	-0.19	-204.61	-96.85	6924.992	0
11395	0.30	-1.51	-0.22	-204.25	-96.81	6924.997	0
11400	0.45	-1.68	-0.20	-202.71	-94.75	6925.003	0
11405	0.29	-1.62	-0.24	-202.58	-94.74	6925.007	0
11410	-0.04	-1.55	-0.08	-202.41	-95.29	6925.014	0
11415	-0.15	-1.90	-0.28	-202.49	-94.67	6925.016	0
11420	0.17	-2.10	-0.22	-198.58	-91.67	6925.022	0
11425	0.48	-1.99	-0.17	-197.93	-90.47	6925.027	0
11430	0.14	-2.31	-0.25	-198.13	-90.37	6925.031	0
11435	0.11	-2.39	-0.26	-197.83	-90.34	6925.038	0
11440	0.94	-2.26	-0.18	-195.74	-88.13	6925.044	0
11445	0.04	-2.51	-0.23	-194.23	-86.88	6925.046	0
11450	0.71	-2.36	-0.12	-194.17	-86.69	6925.053	0
11455	0.22	-2.56	-0.29	-194.11	-86.52	6925.056	0
11460	0.10	-2.78	-0.39	-193.58	-85.99	6925.062	0
11465	0.50	-2.96	-0.41	-191.21	-83.62	6925.067	0
11470	0.59	-2.96	-0.36	-191.12	-83.84	6925.071	0
11475	0.44	-2.89	-0.36	-191.04	-83.50	6925.077	0
11480	0.24	-2.94	-0.37	-190.61	-82.90	6925.082	0
11485	-0.17	-3.27	-0.41	-187.66	-79.89	6925.088	0
11490	0.07	-3.03	-0.33	-187.52	-79.91	6925.091	0
11495	0.23	-3.17	-0.42	-187.12	-79.42	6925.098	0
11500	0.45	-3.08	-0.38	-187.18	-79.51	6925.101	0
11505	0.15	-3.24	-0.36	-185.66	-78.04	6925.107	0
11510	0.03	-3.31	-0.38	-185.57	-77.66	6925.109	0
11515	0.90	-3.01	-0.23	-185.11	-77.38	6925.118	0
11520	0.38	-3.26	-0.34	-185.49	-77.79	6925.123	0
11525	0.33	-3.43	-0.35	-184.48	-76.76	6925.126	0
11530	0.47	-3.44	-0.38	-184.12	-77.12	6925.133	0
11535	0.26	-3.37	-0.34	-184.11	-77.09	6925.138	0
11540	-0.03	-3.43	-0.37	-184.12	-76.56	6925.141	0
11545	0.97	-3.67	-0.43	-181.78	-73.73	6925.149	0
11550	0.38	-3.60	-0.41	-181.30	-73.62	6925.153	0
11555	-0.48	-3.69	-0.51	-181.70	-73.44	6925.159	0
11560	-0.42	-3.91	-0.52	-181.26	-73.71	6925.162	0
11565	0.22	-3.49	-0.37	-180.48	-73.05	6925.167	0
11570	0.51	-3.85	-0.46	-179.72	-71.57	6925.171	0
11575	0.92	-3.64	-0.33	-179.40	-71.99	6925.177	0
11580	0.33	-3.90	-0.37	-179.32	-71.99	6925.183	0
11585	0.63	-4.02	-0.39	-178.98	-71.23	6925.187	0
11590	0.48	-4.44	-0.37	-176.04	-68.01	6925.192	0
11595	0.41	-4.37	-0.35	-175.84	-67.40	6925.196	0
11600	0.69	-4.26	-0.36	-175.73	-67.76	6925.203	0
11605	0.85	-4.21	-0.33	-175.49	-67.01	6925.207	0
11610	0.43	-4.50	-0.47	-174.02	-65.64	6925.211	0
11615	0.52	-4.58	-0.43	-173.84	-66.11	6925.216	0
11620	0.21	-4.58	-0.46	-173.69	-65.99	6925.223	0
11625	0.40	-4.42	-0.41	-173.80	-65.76	6925.226	0
11630	0.30	-4.68	-0.46	-172.48	-63.87	6925.233	0
11635	-0.39	-4.62	-0.49	-172.10	-63.97	6925.236	0
11640	0.51	-4.32	-0.35	-172.22	-63.89	6925.242	0
11645	0.18	-4.55	-0.41	-172.09	-64.05	6925.248	0
11650	0.50	-5.18	-0.67	-170.56	-61.58	6925.254	0
11655	0.10	-4.56	-0.42	-169.99	-61.37	6925.257	0
11660	0.54	-4.57	-0.41	-170.22	-61.54	6925.264	0
11665	0.39	-4.76	-0.49	-170.32	-61.50	6925.266	0
11670	0.05	-4.66	-0.46	-169.79	-61.53	6925.272	0
11675	0.10	-4.77	-0.46	-169.43	-60.86	6925.278	0
11680	-0.29	-4.81	-0.49	-169.40	-60.80	6925.281	0
11685	0.24	-4.76	-0.53	-169.37	-60.87	6925.287	0
11690	0.12	-4.86	-0.50	-168.77	-60.05	6925.292	0
11695	0.83	-4.72	-0.34	-167.55	-58.73	6925.296	0
11700	0.25	-4.93	-0.50	-167.00	-58.79	6925.304	0
11705	0.29	-4.92	-0.52	-167.42	-58.58	6925.307	0
11710	0.07	-5.23	-0.51	-166.13	-57.29	6925.312	0
11715	0.48	-5.41	-0.50	-163.99	-54.86	6925.318	0
11720	0.38	-5.30	-0.46	-163.81	-54.65	6925.322	0
11725	0.62	-5.59	-0.51	-163.78	-54.49	6925.327	0
11730	0.27	-5.55	-0.52	-163.06	-53.83	6925.333	0
11735	0.18	-5.83	-0.59	-159.41	-50.06	6925.336	0
11740	0.71	-5.81	-0.58	-159.24	-50.51	6925.341	0
11745	0.42	-5.91	-0.59	-159.13	-50.02	6925.348	0
11750	-0.21	-5.93	-0.59	-159.10	-49.69	6925.351	0
11755	0.10	-5.98	-0.56	-158.16	-48.52	6925.357	0
11760	0.59	-5.68	-0.46	-157.99	-48.40	6925.361	0
11765	0.43	-5.92	-0.61	-158.29	-48.44	6925.369	0
11770	0.38	-5.77	-0.55	-157.85	-48.77	6925.373	0
11775	1.10	-6.13	-0.51	-156.09	-46.88	6925.378	0
11780	0.41	-6.13	-0.60	-155.98	-46.86	6925.382	0
11785	0.67	-5.76	-0.46	-155.83	-46.89	6925.388	0
11790	0.53	-6.03	-0.61	-155.66	-46.76	6925.391	0
11795	0.50	-6.36	-0.63	-150.87	-40.57	6925.399	0
11800	0.61	-6.48	-0.59	-150.36	-40.70	6925.402	0
11805	0.79	-6.35	-0.54	-150.59	-40.99	6925.409	0
11810	0.68	-6.45	-0.55	-150.10	-40.35	6925.413	0
11815	0.43	-7.02	-0.63	-143.06	-33.94	6925.419	0
11820	0.41	-7.06	-0.65	-143.16	-33.00	6925.421	0
11825	0.20	-7.05	-0.63	-143.06	-32.82	6925.427	0
11830	0.56	-7.06	-0.65	-143.06	-32.79	6925.431	0
11835	0.21	-7.40	-0.70	-141.22	-30.75	6925.437	0
11840	0.45	-7.54	-0.68	-139.27	-28.50	6925.443	0
11845	0.33	-7.38	-0.62	-139.23	-28.85	6925.448	0
11850	0.78	-7.22	-0.59	-138.99	-28.37	6925.452	0
11855	0.49	-7.30	-0.62	-138.78	-27.99	6925.458	0
11860	0.24	-7.53	-0.67	-137.45	-26.60	6925.461	0
11865	0.37	-7.69	-0.73	-137.20	-26.49	6925.466	0
11870	0.62	-7.47	-0.66	-137.39	-26.53	6925.473	0
11875	0.98	-7.45	-0.67	-137.22	-26.07	6925.477	0
11880	1.02	-7.70	-0.72	-135.71	-24.83	6925.482	0
11885	1.00	-7.85	-0.73	-135.45	-24.23	6925.486	0
11890	0.61	-8.11	-0.77	-135.32	-24.09	6925.492	0
11895	0.31	-7.99	-0.69	-135.50	-23.95	6925.498	0
11900	0.21	-8.01	-0.77	-133.45	-22.03	6925.503	0
11905	0.26	-7.98	-0.75	-133.16	-21.76	6925.507	0
11910	0.57	-7.98	-0.76	-133.05	-21.69	6925.513	0
11915	0.65	-8.07	-0.78	-133.13	-22.02	6925.516	0
11920	0.62	-8.25	-0.78	-130.47	-19.09	6925.522	0
11925	0.65	-8.39	-0.81	-129.45	-18.06	6925.527	0
11930	0.63	-8.28	-0.75	-129.43	-17.94	6925.531	0
11935	0.84	-8.40	-0.75	-129.57	-17.67	6925.538	0
11940	0.90	-8.43	-0.81	-129.04	-17.54	6925.542	0
11945	0.90	-8.50	-0.79	-128.31	-17.04	6925.546	0
11950	0.74	-8.57	-0.80	-128.66	-16.75	6925.552	0
11955	0.55	-8.55	-0.76	-128.31	-16.66	6925.557	0
11960	1.05	-8.40	-0.74	-128.10	-16.21	6925.562	0
11965	0.65	-8.48	-0.77	-127.24	-15.45	6925.567	0
11970	0.68	-8.48	-0.80	-127.29	-15.54	6925.572	0
11975	1.12	-8.30	-0.72	-127.26	-15.60	6925.577	0
11980	0.43	-8.47	-0.77	-126.63	-14.73	6925.583	0
11985	0.79	-8.68	-0.83	-124.34	-12.65	6925.586	0
11990	0.76	-8.65	-0.83	-124.61	-12.90	6925.592	0
11995	0.83	-8.61	-0.85	-124.47	-12.26	6925.598	0
12000	0.91	-8.45	-0.76	-124.29	-12.65	6925.601	0
12005	1.35	-8.58	-0.71	-122.45	-11.01	6925.607	0
12010	1.09	-9.00	-0.84	-122.24	-10.63	6925.609	0
12015	0.69	-8.97	-0.81	-122.26	-10.43	6925.617	0
12020	0.58	-8.89	-0.80	-122.37	-10.69	6925.622	0
12025	0.57	-9.15	-0.81	-120.78	-8.60	6925.625	0
12030	0.49	-9.00	-0.83	-120.52	-8.81	6925.632	0
12035	0.17	-8.92	-0.77	-120.35	-8.07	6925.639	0
12040	0.78	-9.20	-0.93	-120.51	-8.32	6925.641	0
12045	1.32	-9.25	-0.80	-119.54	-7.45	6925.648	0
12050	0.73	-9.30	-0.81	-119.40	-7.21	6925.652	0
12055	0.34	-9.27	-0.91	-119.45	-7.24	6925.656	0
12060	1.04	-9.08	-0.78	-119.30	-7.12	6925.663	0
12065	0.65	-9.44	-0.86	-117.92	-5.52	6925.669	0
12070	1.08	-9.19	-0.78	-117.23	-5.09	6925.672	0
12075	0.88	-9.16	-0.81	-117.09	-5.12	6925.678	0
12080	0.74	-9.19	-0.86	-117.13	-5.01	6925.681	0
12085	1.49	-9.00	-0.69	-115.91	-4.97	6925.689	0
12090	0.84	-9.32	-0.87	-116.49	-3.94	6925.692	0
12095	1.50	-9.41	-0.87	-116.45	-4.14	6925.699	0
12100	0.65	-9.41	-0.90	-116.23	-4.09	6925.702	0
12105	0.91	-9.42	-0.85	-116.19	-3.72	6925.707	0
12110	0.98	-9.54	-0.88	-116.10	-3.86	6925.711	0
12115	1.09	-9.51	-0.90	-116.14	-3.79	6925.717	0
12120	1.11	-9.40	-0.88	-116.39	-3.64	6925.724	0
12125	0.40	-9.50	-0.86	-115.70	-3.59	6925.726	0
12130	0.75	-9.56	-0.85	-114.15	-2.31	6925.732	0
12135	1.09	-9.59	-0.83	-114.26	-2.41	6925.736	0
12140	0.85	-9.37	-0.84	-114.34	-1.90	6925.742	0
12145	0.80	-9.52	-0.91	-114.31	-1.42	6925.747	0
12150	0.08	-9.75	-0.96	-113.35	-0.64	6925.753	0
12155	0.76	-9.66	-0.93	-113.20	-0.71	6925.757	0
12160	0.89	-9.29	-0.75	-113.06	-0.83	6925.764	0
12165	0.84	-9.37	-0.85	-112.92	-0.28	6925.766	0
12170	0.94	-9.84	-0.94	-111.28	1.31	6925.772	0
12175	0.85	-9.62	-0.86	-111.16	1.65	6925.776	0
12180	1.66	-9.61	-0.86	-111.09	1.82	6925.784	0
12185	1.29	-9.41	-0.81	-111.12	1.76	6925.787	0
12190	0.45	-9.98	-0.96	-106.78	6.21	6925.794	0
12195	0.66	-10.06	-0.98	-106.95	5.87	6925.797	0
12200	0.58	-10.15	-0.94	-106.84	5.87	6925.803	0
12205	1.15	-10.00	-0.95	-106.46	6.01	6925.806	0
12210	0.52	-9.97	-0.93	-104.93	8.15	6925.812	0
12215	1.22	-10.16	-0.89	-104.00	8.53	6925.817	0
12220	0.23	-10.10	-1.02	-103.75	8.83	6925.824	0
12225	0.74	-10.15	-0.94	-104.31	9.10	6925.827	0
12230	1.16	-10.23	-0.87	-102.77	9.93	6925.834	0
12235	0.78	-10.19	-0.95	-103.39	9.76	6925.836	0
12240	1.16	-10.01	-0.90	-103.22	9.78	6925.842	0
12245	0.53	-10.31	-0.99	-103.20	10.15	6925.848	0
12250	0.80	-10.19	-0.90	-103.12	10.48	6925.851	0
12255	1.02	-10.15	-0.92	-102.49	11.05	6925.857	0
12260	0.98	-10.07	-0.93	-102.45	11.17	6925.862	0
12265	0.86	-10.35	-1.01	-102.26	11.53	6925.867	0
12270	1.03	-10.19	-0.94	-102.24	10.98	6925.872	0
12275	0.90	-10.20	-0.91	-102.03	11.09	6925.875	0
12280	0.89	-10.17	-0.88	-102.16	11.45	6925.882	0
12285	0.65	-10.57	-1.04	-101.84	11.75	6925.888	0
12290	1.05	-10.50	-1.02	-101.66	11.58	6925.891	0
12295	1.12	-10.39	-0.91	-100.05	13.24	6925.898	0
12300	0.76	-10.61	-0.99	-99.73	13.51	6925.901	0
12305	0.96	-10.49	-0.97	-100.11	13.24	6925.906	0
12310	0.71	-10.58	-1.00	-99.85	13.45	6925.912	0
12315	0.79	-10.64	-0.97	-98.97	14.16	6925.917	0
12320	1.54	-10.31	-0.91	-99.11	14.51	6925.921	0
12325	0.88	-10.34	-0.96	-99.09	15.17	6925.929	0
12330	1.10	-10.30	-0.91	-99.01	14.68	6925.931	0
12335	0.86	-10.40	-0.98	-98.60	14.48	6925.937	0
12340	0.31	-10.56	-1.05	-98.95	14.67	6925.942	0
12345	1.20	-10.51	-0.98	-98.05	15.72	6925.949	0
12350	0.82	-10.47	-0.99	-97.94	15.56	6925.952	0
12355	0.78	-10.45	-0.93	-97.62	15.42	6925.958	0
12360	0.97	-10.66	-1.03	-97.50	15.58	6925.961	0
12365	1.10	-10.66	-1.00	-97.26	15.87	6925.967	0
12370	0.98	-10.57	-1.01	-97.04	16.71	6925.974	0
12375	1.17	-10.49	-0.96	-96.95	16.55	6925.976	0
12380	1.13	-10.23	-0.95	-96.93	16.84	6925.983	0
12385	0.56	-10.67	-1.03	-96.76	16.76	6925.986	0
12390	0.76	-10.51	-1.02	-96.87	17.05	6925.992	0
12395	0.95	-10.53	-1.02	-96.76	17.17	6925.997	0
12400	0.84	-10.70	-1.06	-95.72	18.03	6926.003	0
12405	1.29	-10.83	-0.99	-95.55	18.32	6926.007	0
12410	1.04	-10.79	-1.03	-95.59	18.16	6926.013	0
12415	0.97	-10.78	-1.02	-95.66	18.02	6926.016	0
12420	0.98	-10.89	-1.07	-94.49	19.12	6926.022	0
12425	0.65	-10.72	-1.02	-94.72	19.03	6926.028	0
12430	1.24	-10.79	-0.97	-94.78	18.89	6926.034	0
12435	0.95	-10.70	-0.95	-94.62	19.17	6926.037	0
12440	0.54	-10.97	-0.99	-93.83	20.16	6926.044	0
12445	0.80	-10.95	-0.97	-93.66	20.01	6926.046	0
12450	0.74	-11.19	-1.12	-93.62	20.37	6926.053	0
12455	0.71	-10.91	-1.03	-93.30	20.54	6926.056	0
12460	0.82	-10.88	-0.94	-94.44	21.51	6926.064	0
12465	0.56	-10.87	-1.07	-93.50	20.77	6926.067	0
12470	1.01	-10.97	-1.06	-92.82	21.39	6926.073	0
12475	0.85	-10.93	-1.05	-92.49	21.71	6926.077	0
12480	0.59	-11.00	-1.10	-92.33	21.70	6926.083	0
12485	0.38	-11.15	-1.12	-92.38	21.75	6926.086	0
12490	1.00	-11.02	-1.00	-92.18	22.03	6926.092	0
12495	1.12	-11.08	-1.03	-91.40	22.87	6926.098	0
12500	0.74	-11.20	-1.04	-91.46	22.72	6926.101	0
12505	0.72	-11.20	-1.02	-91.34	22.80	6926.107	0
12510	0.76	-11.18	-1.07	-91.12	23.17	6926.112	0
12515	1.12	-11.17	-1.04	-90.39	24.10	6926.117	0
12520	0.87	-11.14	-1.04	-90.45	23.99	6926.122	0
12525	0.62	-11.28	-1.06	-90.49	24.06	6926.127	0
12530	0.52	-11.30	-1.11	-90.42	23.77	6926.132	0
12535	0.55	-11.32	-1.14	-90.17	24.03	6926.138	0
12540	1.13	-11.06	-1.05	-90.47	23.99	6926.141	0
12545	0.82	-11.36	-1.12	-89.31	25.05	6926.148	0
12550	1.02	-11.14	-1.06	-89.36	24.60	6926.152	0
12555	1.40	-11.15	-1.06	-89.39	25.07	6926.157	0
12560	1.17	-11.07	-0.98	-89.21	25.12	6926.162	0
12565	0.74	-11.36	-1.13	-88.60	25.70	6926.167	0
12570	0.96	-11.38	-1.16	-88.32	26.06	6926.171	0
12575	1.16	-11.14	-0.93	-88.53	25.76	6926.179	0
12580	0.97	-11.39	-1.05	-88.46	26.00	6926.182	0
12585	0.87	-11.36	-1.05	-88.03	26.06	6926.188	0
12590	0.98	-11.43	-1.09	-88.24	26.18	6926.193	0
12595	0.85	-11.59	-1.07	-86.65	27.05	6926.198	0
12600	0.82	-11.53	-1.07	-86.45	28.23	6926.202	0
12605	0.95	-11.55	-1.08	-86.27	27.91	6926.208	0
12610	0.84	-11.58	-1.14	-86.15	28.13	6926.211	0
12615	0.92	-11.55	-1.14	-85.92	27.89	6926.217	0
12620	0.66	-11.53	-1.18	-85.87	27.92	6926.223	0
12625	0.81	-11.69	-1.18	-85.46	28.48	6926.226	0
12630	0.87	-11.57	-1.10	-85.02	29.18	6926.233	0
12635	0.55	-11.68	-1.16	-84.97	29.01	6926.237	0
12640	0.93	-11.58	-1.09	-84.91	29.04	6926.242	0
12645	0.95	-11.53	-1.07	-84.88	29.72	6926.247	0
12650	0.93	-11.79	-1.10	-84.23	30.26	6926.250	0
12655	1.06	-11.63	-0.99	-83.96	30.26	6926.256	0
12660	0.51	-11.71	-1.12	-84.13	30.45	6926.263	0
12665	0.60	-11.68	-1.13	-83.88	30.23	6926.266	0
12670	0.83	-11.78	-1.14	-82.32	32.39	6926.272	0
12675	0.66	-11.89	-1.16	-82.25	32.57	6926.276	0
12680	0.82	-11.71	-1.17	-81.86	32.38	6926.284	0
12685	1.01	-11.86	-1.16	-82.12	32.43	6926.287	0
12690	1.68	-11.53	-0.98	-81.00	33.36	6926.294	0
12695	1.22	-11.62	-1.06	-81.01	33.60	6926.297	0
12700	1.28	-11.76	-1.08	-81.15	33.41	6926.303	0
12705	0.86	-11.87	-1.20	-81.14	33.55	6926.306	0
12710	0.94	-11.70	-1.10	-81.26	33.59	6926.312	0
12715	0.98	-11.83	-1.17	-80.95	33.87	6926.318	0
12720	0.97	-11.90	-1.21	-80.85	33.72	6926.323	0
12725	1.04	-11.83	-1.20	-81.09	33.54	6926.327	0
12730	0.87	-12.06	-1.28	-80.74	33.91	6926.334	0
12735	0.78	-11.80	-1.18	-81.15	33.58	6926.336	0
12740	1.16	-11.80	-1.16	-81.05	33.79	6926.343	0
12745	1.32	-11.95	-1.14	-81.29	33.91	6926.349	0
12750	0.58	-11.98	-1.14	-80.68	34.23	6926.351	0
12755	1.35	-12.18	-1.19	-80.26	34.70	6926.357	0
12760	0.86	-12.02	-1.16	-80.27	35.18	6926.360	0
12765	1.35	-11.97	-1.18	-80.36	34.96	6926.367	0
12770	0.80	-12.08	-1.21	-79.97	34.81	6926.373	0
12775	1.48	-11.94	-1.15	-79.06	36.09	6926.378	0
12780	0.80	-12.13	-1.18	-78.90	36.12	6926.382	0
12785	1.00	-12.09	-1.18	-78.83	35.82	6926.388	0
12790	0.85	-11.88	-1.15	-78.82	35.92	6926.391	0
12795	0.67	-12.05	-1.18	-78.81	35.79	6926.398	0
12800	0.67	-11.89	-1.15	-79.04	35.98	6926.402	0
12805	1.20	-11.91	-1.12	-78.21	36.73	6926.409	0
12810	0.84	-12.02	-1.16	-77.98	36.92	6926.412	0
12815	0.45	-12.16	-1.23	-77.75	36.88	6926.418	0
12820	0.54	-11.99	-1.14	-77.71	37.22	6926.421	0
12825	0.46	-12.05	-1.16	-76.71	38.05	6926.429	0
12830	0.92	-11.98	-1.16	-76.94	37.97	6926.431	0
12835	0.32	-12.04	-1.19	-77.06	38.46	6926.438	0
12840	1.26	-12.13	-1.20	-76.98	38.13	6926.442	0
12845	0.64	-12.27	-1.21	-76.78	38.71	6926.447	0
12850	0.77	-12.16	-1.21	-76.68	38.40	6926.452	0
12855	1.15	-12.17	-1.22	-76.62	38.72	6926.457	0
12860	0.86	-12.35	-1.27	-75.89	39.20	6926.461	0
12865	0.70	-12.22	-1.19	-75.64	39.26	6926.468	0
12870	0.76	-12.33	-1.23	-75.71	39.08	6926.474	0
12875	0.53	-12.36	-1.25	-75.27	39.70	6926.476	0
12880	1.18	-12.22	-1.16	-74.97	39.90	6926.482	0
12885	0.92	-12.35	-1.26	-74.87	39.88	6926.487	0
12890	0.87	-12.39	-1.22	-74.83	40.12	6926.492	0
12895	1.08	-12.44	-1.24	-74.78	40.14	6926.498	0
12900	1.06	-12.23	-1.17	-74.95	40.40	6926.501	0
12905	1.04	-12.20	-1.24	-74.98	40.07	6926.506	0
12910	1.20	-12.29	-1.20	-72.90	41.66	6926.513	0
12915	1.10	-12.38	-1.20	-72.99	42.06	6926.516	0
12920	1.09	-12.33	-1.17	-73.04	42.05	6926.522	0
12925	1.05	-12.22	-1.17	-73.11	41.95	6926.526	0
12930	0.55	-12.33	-1.27	-72.77	42.73	6926.534	0
12935	0.93	-12.42	-1.28	-72.67	42.32	6926.537	0
12940	1.40	-12.52	-1.21	-70.27	44.37	6926.543	0
12945	1.16	-12.62	-1.25	-69.98	45.11	6926.546	0
12950	1.07	-12.61	-1.22	-69.83	45.34	6926.553	0
12955	1.27	-12.55	-1.26	-69.65	45.36	6926.556	0
12960	0.33	-12.73	-1.31	-69.73	45.49	6926.564	0
12965	0.99	-12.55	-1.26	-69.38	45.37	6926.567	0
12970	1.13	-12.51	-1.23	-69.53	45.36	6926.573	0
12975	0.31	-12.63	-1.29	-69.44	45.32	6926.577	0
12980	0.50	-12.33	-1.26	-69.54	45.43	6926.583	0
12985	1.04	-12.47	-1.23	-69.37	45.54	6926.586	0
12990	0.83	-12.76	-1.28	-68.45	47.02	6926.593	0
12995	0.84	-12.77	-1.23	-67.45	47.34	6926.599	0
13000	0.96	-12.62	-1.22	-67.54	47.28	6926.601	0
13005	1.48	-12.55	-1.19	-67.53	47.72	6926.607	0
13010	1.34	-12.56	-1.26	-67.05	47.20	6926.612	0
13015	1.45	-12.62	-1.20	-66.97	48.03	6926.617	0
13020	1.35	-12.74	-1.22	-67.04	47.67	6926.622	0
13025	1.67	-12.70	-1.24	-67.31	47.69	6926.627	0
13030	1.30	-12.51	-1.20	-67.10	47.42	6926.631	0
13035	1.15	-12.74	-1.25	-66.98	47.63	6926.638	0
13040	0.91	-12.66	-1.29	-66.76	47.51	6926.641	0
13045	1.60	-12.59	-1.16	-67.31	47.56	6926.647	0
13050	0.84	-12.75	-1.30	-67.24	47.75	6926.652	0
13055	0.98	-12.67	-1.31	-67.15	47.55	6926.656	0
13060	1.09	-12.86	-1.32	-67.17	47.77	6926.662	0
13065	1.86	-12.68	-1.18	-65.86	49.13	6926.668	0
13070	0.90	-13.00	-1.33	-65.95	49.07	6926.671	0
13075	1.21	-12.65	-1.17	-65.91	49.12	6926.678	0
13080	1.10	-12.76	-1.26	-65.87	48.75	6926.681	0
13085	0.74	-13.04	-1.37	-65.76	48.96	6926.688	0
13090	1.09	-12.87	-1.25	-65.94	48.95	6926.692	0
13095	1.05	-12.96	-1.37	-65.61	49.34	6926.699	0
13100	0.95	-12.74	-1.35	-65.95	49.07	6926.702	0
13105	0.77	-12.79	-1.36	-65.17	50.86	6926.709	0
13110	1.36	-12.71	-1.30	-64.94	50.06	6926.711	0
13115	1.17	-12.61	-1.26	-64.64	49.97	6926.718	0
13120	0.99	-12.75	-1.26	-64.77	50.11	6926.723	0
13125	1.40	-12.94	-1.26	-64.45	50.45	6926.726	0
13130	0.67	-13.11	-1.37	-63.82	50.74	6926.732	0
13135	0.77	-13.12	-1.35	-63.44	51.21	6926.737	0
13140	1.21	-12.89	-1.25	-63.75	51.27	6926.742	0
13145	1.74	-13.05	-1.28	-63.88	51.20	6926.746	0
13150	1.00	-13.01	-1.36	-63.59	51.22	6926.750	0
13155	1.05	-12.74	-1.28	-63.38	51.48	6926.756	0
13160	1.02	-12.62	-1.27	-62.43	51.94	6926.763	0
13165	1.14	-12.75	-1.29	-62.72	52.16	6926.766	0
13170	1.11	-12.92	-1.31	-62.78	52.06	6926.772	0
13175	0.91	-12.79	-1.31	-62.57	52.32	6926.776	0
13180	0.83	-12.94	-1.31	-62.48	52.41	6926.784	0
13185	0.67	-13.06	-1.29	-62.64	52.22	6926.787	0
13190	0.99	-12.94	-1.27	-60.71	53.91	6926.793	0
13195	1.03	-12.93	-1.26	-60.81	54.26	6926.796	0
13200	1.19	-12.86	-1.32	-60.45	53.90	6926.802	0
13205	1.15	-12.92	-1.28	-60.61	54.14	6926.806	0
13210	0.58	-13.13	-1.44	-60.18	54.40	6926.813	0
13215	1.32	-12.73	-1.26	-60.50	54.19	6926.818	0
13220	1.24	-12.95	-1.28	-60.65	54.10	6926.823	0
13225	0.62	-13.00	-1.36	-60.61	54.22	6926.827	0
13230	0.90	-12.95	-1.33	-60.64	54.42	6926.833	0
13235	0.72	-12.64	-1.17	-61.15	54.58	6926.839	0
13240	0.83	-13.02	-1.37	-60.11	54.30	6926.842	0
13245	1.22	-13.03	-1.31	-59.57	55.51	6926.848	0
13250	0.69	-13.07	-1.29	-59.40	55.61	6926.852	0
13255	0.57	-13.32	-1.34	-59.43	55.45	6926.857	0
13260	1.21	-13.22	-1.26	-59.08	55.72	6926.862	0
13265	0.82	-13.23	-1.34	-58.50	56.51	6926.867	0
13270	1.12	-13.27	-1.30	-58.55	56.51	6926.873	0
13275	1.41	-13.24	-1.32	-58.65	56.53	6926.878	0
13280	0.91	-13.05	-1.37	-58.42	56.83	6926.882	0
13285	1.15	-13.02	-1.32	-58.24	56.82	6926.888	0
13290	1.35	-13.34	-1.41	-58.37	57.07	6926.891	0
13295	1.61	-13.25	-1.33	-58.33	56.54	6926.898	0
13300	1.35	-13.28	-1.29	-58.35	56.56	6926.901	0
13305	1.23	-13.33	-1.33	-58.35	56.73	6926.906	0
13310	0.84	-13.25	-1.31	-58.35	56.74	6926.912	0
13315	1.11	-13.42	-1.34	-57.33	57.88	6926.917	0
13320	1.10	-13.39	-1.37	-57.26	57.88	6926.921	0
13325	1.58	-13.44	-1.29	-57.25	57.89	6926.929	0
13330	0.98	-13.34	-1.35	-57.09	58.07	6926.931	0
13335	1.12	-13.59	-1.43	-56.42	58.76	6926.937	0
13340	0.94	-13.38	-1.39	-56.35	59.12	6926.943	0
13345	0.28	-13.69	-1.43	-56.31	58.72	6926.949	0
13350	1.27	-13.40	-1.36	-56.23	58.84	6926.952	0
13355	1.07	-13.49	-1.32	-55.94	58.70	6926.958	0
13360	1.31	-13.33	-1.33	-56.05	58.85	6926.961	0
13365	1.26	-13.12	-1.26	-56.10	59.15	6926.968	0
13370	1.02	-13.22	-1.30	-56.19	59.45	6926.974	0
13375	0.73	-13.56	-1.34	-56.04	59.12	6926.979	0
13380	1.11	-13.34	-1.35	-55.89	59.26	6926.982	0
13385	1.31	-13.37	-1.37	-55.90	59.29	6926.987	0
13390	0.97	-13.25	-1.28	-56.00	59.05	6926.991	0
13395	1.24	-13.06	-1.22	-55.45	59.97	6926.998	0
13400	1.54	-13.30	-1.29	-55.06	60.47	6927.001	0
13405	1.02	-13.14	-1.28	-54.95	60.44	6927.006	0
13410	1.31	-13.34	-1.29	-54.79	60.54	6927.013	0
13415	1.07	-13.40	-1.32	-54.83	60.61	6927.016	0
13420	1.08	-13.49	-1.29	-54.35	61.55	6927.022	0
13425	0.49	-13.60	-1.37	-53.88	62.02	6927.026	0
13430	1.57	-13.22	-1.26	-54.06	62.01	6927.034	0
13435	0.97	-13.33	-1.32	-54.08	61.69	6927.037	0
13440	1.03	-13.51	-1.39	-53.15	62.93	6927.043	0
13445	1.18	-13.38	-1.34	-53.01	62.46	6927.046	0
13450	1.05	-13.60	-1.34	-52.76	62.14	6927.053	0
13455	1.14	-13.79	-1.37	-52.79	62.54	6927.056	0
13460	1.00	-13.68	-1.32	-51.89	63.47	6927.064	0
13465	1.25	-13.61	-1.39	-51.90	63.67	6927.068	0
13470	1.33	-13.75	-1.41	-51.66	63.66	6927.073	0
13475	1.13	-13.74	-1.40	-52.06	63.36	6927.077	0
13480	0.74	-13.63	-1.24	-49.87	65.33	6927.084	0
13485	0.91	-14.00	-1.46	-49.85	65.52	6927.087	0
13490	1.13	-13.89	-1.41	-49.87	65.72	6927.093	0
13495	0.96	-13.98	-1.46	-49.91	65.52	6927.099	0
13500	0.98	-14.14	-1.50	-49.34	66.46	6927.102	0
13505	1.04	-14.17	-1.51	-48.91	66.97	6927.107	0
13510	1.96	-13.82	-1.31	-48.80	67.35	6927.112	0
13515	0.77	-14.11	-1.43	-48.86	67.30	6927.116	0
13520	1.11	-13.91	-1.37	-48.36	67.49	6927.122	0
13525	1.47	-14.12	-1.44	-47.33	68.68	6927.125	0
13530	1.34	-14.02	-1.39	-47.19	68.55	6927.131	0
13535	1.24	-14.13	-1.45	-47.16	68.95	6927.138	0
13540	0.83	-14.20	-1.49	-46.83	69.37	6927.141	0
13545	1.39	-13.98	-1.47	-45.83	69.71	6927.147	0
13550	1.04	-14.16	-1.46	-45.87	70.43	6927.152	0
13555	1.08	-14.27	-1.50	-45.64	70.08	6927.159	0
13560	0.92	-14.35	-1.56	-45.74	70.44	6927.161	0
13565	1.16	-14.25	-1.44	-44.11	71.71	6927.167	0
13570	1.41	-14.29	-1.46	-43.79	71.93	6927.171	0
13575	1.55	-14.34	-1.49	-43.74	72.15	6927.179	0
13580	1.11	-14.41	-1.46	-43.75	72.46	6927.180	0
13585	1.56	-14.35	-1.44	-42.72	72.83	6927.187	0
13590	1.46	-14.38	-1.50	-42.86	73.20	6927.192	0
13595	0.54	-14.43	-1.53	-42.36	73.57	6927.199	0
13600	1.30	-14.50	-1.52	-42.59	73.31	6927.202	0
13605	0.74	-14.37	-1.49	-41.82	73.59	6927.209	0
13610	1.48	-14.38	-1.54	-41.69	74.45	6927.212	0
13615	1.61	-14.39	-1.49	-41.60	74.46	6927.218	0
13620	1.43	-14.37	-1.50	-41.38	74.63	6927.223	0
13625	0.42	-14.66	-1.51	-39.68	76.89	6927.229	0
13630	1.35	-14.72	-1.51	-39.87	76.54	6927.232	0
13635	1.61	-14.77	-1.51	-39.68	76.67	6927.238	0
13640	1.27	-14.64	-1.52	-39.65	76.71	6927.242	0
13645	1.05	-14.60	-1.48	-39.14	77.32	6927.248	0
13650	1.12	-14.98	-1.57	-38.61	77.86	6927.251	0
13655	1.44	-14.90	-1.49	-38.75	77.85	6927.257	0
13660	1.02	-14.89	-1.51	-38.61	77.95	6927.263	0
13665	0.72	-14.82	-1.52	-38.12	78.38	6927.267	0
13670	1.00	-14.87	-1.50	-37.59	78.70	6927.272	0
13675	1.20	-14.86	-1.48	-37.27	78.72	6927.277	0
13680	1.59	-14.78	-1.46	-37.49	78.67	6927.283	0
13685	1.58	-14.80	-1.52	-37.53	78.94	6927.286	0
13690	1.59	-14.82	-1.51	-36.64	79.68	6927.292	0
13695	0.87	-14.66	-1.49	-36.17	79.49	6927.296	0
13700	1.08	-12.65	-1.21	-35.86	80.19	6927.304	0
13705	0.99	-12.80	-1.22	-36.27	80.07	6927.305	0
13710	0.94	-12.79	-1.23	-35.08	81.00	6927.313	0
13715	1.26	-12.70	-1.19	-35.18	80.73	6927.317	0
13720	1.10	-12.60	-1.26	-35.12	81.01	6927.321	0
13725	0.37	-11.73	-1.17	-35.10	81.07	6927.327	0
13730	0.05	2.17	-0.08	-34.45	81.83	6927.334	0
13735	-0.27	2.25	-0.09	-34.37	82.32	6927.336	0
13740	-0.17	2.23	-0.09	-34.23	82.19	6927.342	0
13745	-0.07	2.20	-0.11	-34.28	82.27	6927.349	0
13750	-0.30	2.21	-0.05	-33.35	83.31	6927.353	0
13755	-0.24	2.02	-0.12	-33.21	83.69	6927.357	0
13760	-0.15	2.24	-0.03	-33.15	83.43	6927.363	0
13765	-0.39	2.11	-0.04	-33.21	83.46	6927.367	0
13770	0.16	1.78	-0.06	-32.17	85.14	6927.374	0
13775	-0.16	2.20	0.01	-32.10	84.52	6927.375	0
13780	-0.39	2.09	-0.11	-32.31	84.32	6927.382	0
13785	0.06	2.14	-0.06	-32.30	84.79	6927.388	0
13790	-0.29	2.72	0.08	-32.13	84.89	6927.391	0
13795	-0.49	2.22	-0.08	-32.42	85.14	6927.397	0
13800	-0.51	2.06	-0.01	-32.24	84.99	6927.403	0
13805	0.16	2.45	0.06	-31.98	84.98	6927.406	0
13810	-0.36	2.29	0.00	-31.90	85.32	6927.412	0
13815	-0.22	2.51	-0.03	-31.25	85.61	6927.418	0
13820	-0.01	2.47	0.01	-31.20	85.96	6927.421	0
13825	0.17	2.36	0.03	-31.10	85.97	6927.428	0
13830	0.02	2.43	-0.00	-30.78	85.83	6927.432	0
13835	-0.52	2.79	-0.00	-29.97	86.95	6927.438	0
13840	-0.27	2.39	-0.02	-30.19	87.04	6927.442	0
13845	-0.60	2.22	-0.02	-30.13	87.04	6927.448	0
13850	-0.33	2.41	-0.05	-29.93	87.21	6927.452	0
13855	-0.16	2.35	-0.10	-29.10	87.85	6927.458	0
13860	-0.56	2.37	-0.05	-29.18	88.10	6927.461	0
13865	-0.36	2.33	-0.08	-28.95	88.10	6927.467	0
13870	-0.11	2.42	-0.05	-28.77	88.17	6927.473	0
13875	-0.24	2.17	-0.08	-27.88	89.26	6927.479	0
13880	0.05	2.52	-0.05	-27.88	89.03	6927.481	0
13885	-0.44	2.35	-0.08	-27.56	89.61	6927.488	0
13890	-0.47	2.10	-0.09	-27.58	89.60	6927.492	0
13895	0.37	2.56	0.01	-27.52	89.53	6927.499	0
13900	-0.57	2.65	-0.06	-27.66	89.56	6927.500	0
13905	-0.41	2.61	-0.07	-27.11	90.16	6927.507	0
13910	-0.22	2.74	-0.02	-26.75	90.79	6927.513	0
13915	0.12	2.47	-0.03	-26.59	90.69	6927.516	0
13920	0.17	2.45	-0.01	-26.69	90.51	6927.522	0
13925	0.14	2.67	-0.03	-26.63	90.65	6927.528	0
13930	0.17	2.55	-0.09	-26.38	90.88	6927.531	0
13935	-0.11	2.59	-0.01	-26.38	90.91	6927.537	0
13940	-0.30	2.26	-0.10	-26.57	90.67	6927.544	0
13945	-0.41	2.03	-0.14	-26.31	90.80	6927.546	0
13950	-0.22	2.11	-0.04	-26.40	90.55	6927.552	0
13955	-0.83	2.07	-0.11	-26.42	90.91	6927.557	0
13960	-0.57	1.96	-0.20	-26.50	91.29	6927.562	0
13965	0.01	2.32	-0.09	-26.37	91.08	6927.566	0
13970	-0.07	2.03	-0.16	-26.31	91.14	6927.571	0
13975	0.11	2.11	-0.07	-26.22	91.44	6927.577	0
13980	-0.12	2.45	-0.00	-24.88	91.82	6927.583	0
13985	-0.14	2.05	-0.13	-25.37	91.96	6927.586	0
13990	-0.31	2.64	-0.05	-25.55	91.83	6927.593	0
13995	-0.26	1.97	-0.09	-25.41	91.90	6927.597	0
14000	-0.05	2.41	-0.04	-25.34	91.79	6927.602	0
14005	-0.03	1.96	-0.08	-25.20	91.69	6927.607	0
14010	-0.27	1.97	-0.07	-25.36	92.06	6927.612	0
14015	-0.31	1.75	-0.12	-25.33	91.74	6927.617	0
14020	0.06	2.28	-0.08	-25.11	92.27	6927.623	0
14025	0.23	2.00	-0.11	-25.10	92.24	6927.625	0
14030	-0.13	2.40	-0.06	-25.26	92.46	6927.633	0
14035	-0.19	2.52	0.02	-25.12	91.97	6927.637	0
14040	0.17	2.34	-0.06	-25.20	91.76	6927.644	0
14045	-0.03	2.33	-0.03	-25.03	92.28	6927.647	0
14050	-0.26	2.29	-0.10	-24.86	92.21	6927.653	0
14055	-0.31	2.31	-0.05	-24.69	92.44	6927.656	0
14060	0.56	2.15	0.03	-24.98	92.25	6927.664	0
14065	-0.05	2.29	-0.06	-25.09	92.64	6927.667	0
14070	-0.06	1.99	-0.07	-24.70	92.38	6927.672	0
14075	-0.24	2.03	-0.06	-24.58	92.52	6927.678	0
14080	-0.10	2.01	-0.11	-24.62	92.50	6927.684	0
14085	-0.43	1.99	-0.16	-24.70	92.86	6927.687	0
14090	-0.20	2.33	-0.06	-24.66	92.91	6927.691	0
14095	-0.23	2.25	-0.08	-24.45	92.56	6927.697	0
14100	-0.19	1.83	-0.14	-24.70	92.90	6927.702	0
14105	-0.32	2.50	-0.01	-24.70	92.52	6927.708	0
14110	-0.08	2.17	-0.01	-24.74	92.82	6927.711	0
14115	-0.49	2.15	-0.04	-24.73	92.89	6927.717	0
14120	-0.43	2.08	-0.04	-24.87	92.82	6927.723	0
14125	-0.39	2.08	-0.08	-24.58	92.71	6927.727	0
14130	-0.10	2.38	0.01	-24.58	92.51	6927.731	0
14135	-0.13	2.62	0.07	-24.49	92.76	6927.737	0
14140	0.16	2.48	0.02	-24.32	92.98	6927.741	0
14145	-0.22	2.48	-0.01	-24.12	92.96	6927.749	0
14150	-0.10	1.62	-0.16	-24.43	93.22	6927.750	0
14155	-0.47	2.26	-0.08	-24.34	93.00	6927.757	0
14160	0.08	2.28	-0.06	-24.13	93.19	6927.762	0
14165	-0.02	2.21	-0.03	-24.28	92.94	6927.769	0
14170	-0.02	2.04	-0.04	-24.09	92.82	6927.771	0
14175	-0.04	2.13	-0.07	-24.33	92.96	6927.777	0
14180	0.03	2.46	-0.03	-23.98	93.17	6927.781	0
14185	-0.07	2.24	-0.07	-24.26	93.20	6927.788	0
14190	-0.10	2.45	-0.05	-24.01	93.21	6927.792	0
14195	0.01	2.29	-0.01	-23.89	93.26	6927.797	0
14200	-0.16	2.47	-0.07	-23.97	93.16	6927.802	0
14205	-0.10	2.48	0.08	-23.95	93.14	6927.809	0
14210	-0.65	1.74	-0.18	-24.04	93.27	6927.812	0
14215	0.04	2.02	-0.09	-23.84	93.63	6927.817	0
14220	-0.21	2.30	-0.06	-23.88	93.43	6927.821	0
14225	-0.76	1.90	-0.02	-23.86	93.42	6927.829	0
14230	-0.29	2.06	-0.11	-24.06	93.67	6927.833	0
14235	-0.05	2.10	-0.08	-24.12	93.15	6927.836	0
14240	0.05	2.21	-0.03	-23.86	93.64	6927.842	0
14245	-0.42	2.15	-0.13	-23.79	93.79	6927.848	0
14250	-0.44	2.40	-0.10	-23.71	93.48	6927.852	0
14255	0.15	2.45	-0.00	-24.12	95.03	6927.859	0
14260	0.00	2.26	-0.09	-23.95	93.73	6927.861	0
14265	-0.35	2.64	-0.00	-23.43	93.76	6927.867	0
14270	-0.23	2.40	-0.06	-23.94	93.81	6927.873	0
14275	-0.23	2.28	-0.13	-23.97	93.86	6927.875	0
14280	0.13	2.28	-0.05	-23.71	93.91	6927.883	0
14285	-0.12	2.15	-0.10	-23.75	93.78	6927.887	0
14290	-0.11	2.25	-0.07	-23.99	93.80	6927.891	0
14295	-0.32	2.25	-0.07	-23.62	93.66	6927.896	0
14300	-0.01	2.31	-0.09	-23.48	93.77	6927.902	0
14305	-0.34	2.16	-0.14	-23.46	94.36	6927.906	0
14310	-0.56	2.38	-0.09	-23.53	93.84	6927.913	0
14315	0.03	2.44	-0.01	-23.59	94.16	6927.916	0
14320	-0.34	2.35	-0.04	-23.43	93.85	6927.922	0
14325	-0.19	2.35	-0.10	-23.79	93.71	6927.927	0
14330	0.03	2.15	-0.10	-23.93	93.99	6927.933	0
14335	-0.41	1.80	-0.14	-23.72	94.01	6927.937	0
14340	-0.21	2.84	0.03	-23.32	94.23	6927.943	0
14345	0.01	2.63	-0.00	-23.53	93.98	6927.945	0
14350	-0.14	2.28	0.01	-23.55	94.15	6927.952	0
14355	-0.17	2.64	0.03	-23.41	94.26	6927.958	0
14360	-0.55	2.16	-0.01	-23.68	94.04	6927.961	0
14365	-0.62	2.07	-0.04	-23.67	94.23	6927.967	0
14370	0.24	2.31	0.02	-23.32	93.80	6927.974	0
14375	-0.24	2.46	-0.06	-23.11	94.25	6927.977	0
14380	-0.47	2.26	-0.12	-23.25	94.38	6927.983	0
14385	-0.35	2.01	-0.14	-23.43	94.57	6927.987	0
14390	0.22	2.71	0.02	-23.23	94.54	6927.992	0
14395	0.44	2.26	-0.06	-23.05	94.42	6927.998	0
14400	-0.01	2.48	-0.05	-23.34	94.60	6928.001	0
14405	-0.18	2.25	-0.11	-23.29	94.49	6928.007	0
14410	0.21	2.12	-0.15	-23.42	94.41	6928.012	0
14415	0.00	2.52	-0.07	-23.24	94.69	6928.016	0
14420	-0.41	1.92	-0.14	-23.32	94.64	6928.024	0
14425	-0.27	1.78	-0.15	-23.55	94.40	6928.028	0
14430	-0.29	2.38	-0.07	-23.30	94.52	6928.031	0
14435	-0.12	2.37	0.00	-23.48	94.62	6928.038	0
14440	0.09	2.54	-0.01	-23.43	94.58	6928.042	0
14445	-0.60	2.22	-0.04	-23.36	94.52	6928.046	0
14450	-0.13	2.20	-0.12	-23.38	94.15	6928.052	0
14455	-0.29	2.09	-0.06	-23.45	94.20	6928.056	0
14460	-0.35	2.09	-0.09	-23.41	94.49	6928.062	0
14465	-0.04	2.20	-0.07	-23.23	94.58	6928.067	0
14470	-0.12	2.35	-0.03	-23.05	94.22	6928.072	0
14475	0.40	2.53	-0.02	-23.23	94.47	6928.078	0
14480	-0.06	2.20	-0.08	-23.09	94.58	6928.082	0
14485	0.00	1.97	-0.08	-23.27	94.89	6928.086	0
14490	0.02	2.46	-0.03	-23.09	94.63	6928.091	0
14495	-0.23	2.26	-0.08	-23.12	94.92	6928.098	0
14500	-0.24	2.08	-0.13	-23.12	94.88	6928.101	0
14505	-0.57	2.17	-0.09	-23.27	94.91	6928.108	0
14510	-0.60	1.86	-0.21	-23.21	95.09	6928.110	0
14515	0.00	2.80	0.00	-23.05	94.84	6928.117	0
14520	0.15	2.44	-0.06	-23.09	95.00	6928.123	0
14525	-0.80	1.97	-0.23	-23.05	94.65	6928.129	0
14530	-0.21	2.21	-0.13	-22.97	94.79	6928.133	0
14535	-0.29	1.88	-0.17	-23.00	95.11	6928.138	0
14540	0.24	2.34	-0.03	-22.90	95.00	6928.141	0
14545	-0.31	2.16	-0.07	-23.12	94.89	6928.147	0
14550	-0.09	2.30	-0.01	-23.27	95.37	6928.152	0
14555	-0.18	2.22	-0.06	-22.92	95.03	6928.159	0
14560	-0.13	2.18	-0.02	-23.05	95.16	6928.162	0
14565	0.05	2.59	-0.02	-23.10	94.91	6928.167	0
14570	-0.40	2.23	-0.09	-23.05	94.89	6928.171	0
14575	-0.07	2.06	-0.04	-23.05	95.57	6928.179	0
14580	-0.27	2.13	-0.09	-23.16	94.78	6928.181	0
14585	0.25	2.22	-0.07	-23.05	95.06	6928.187	0
14590	-0.26	2.23	-0.10	-23.02	94.96	6928.192	0
14595	0.08	2.32	-0.05	-23.14	94.96	6928.198	0
14600	-0.56	2.34	-0.07	-22.80	95.05	6928.202	0
14605	-0.08	2.26	-0.08	-23.01	95.06	6928.208	0
14610	-0.09	2.46	0.00	-22.85	94.72	6928.211	0
14615	-0.40	2.29	-0.15	-22.92	95.10	6928.215	0
14620	-0.09	2.56	0.00	-22.84	94.84	6928.223	0
14625	-0.44	2.15	-0.13	-22.87	95.11	6928.226	0
14630	0.47	2.10	-0.06	-22.92	94.90	6928.232	0
14635	-0.44	2.28	-0.04	-22.65	95.10	6928.237	0
14640	-0.06	2.38	-0.04	-22.92	94.76	6928.242	0
14645	-0.40	2.26	-0.03	-22.58	95.32	6928.248	0
14650	0.07	2.44	-0.05	-22.63	95.21	6928.251	0
14655	-0.08	2.15	-0.07	-22.71	94.97	6928.257	0
14660	-0.55	2.06	-0.10	-22.78	95.74	6928.264	0
14665	-0.07	2.48	-0.01	-22.65	95.42	6928.266	0
14670	-0.60	2.29	-0.09	-22.72	95.56	6928.273	0
14675	-0.23	2.71	0.09	-22.67	95.15	6928.278	0
14680	-0.13	1.93	-0.07	-22.78	95.54	6928.281	0
14685	-0.32	2.10	-0.08	-22.52	95.16	6928.287	0
14690	-0.36	2.15	-0.10	-22.52	95.05	6928.294	0
14695	-0.08	2.57	-0.03	-22.35	95.03	6928.297	0
14700	-0.43	2.16	-0.14	-22.29	95.05	6928.303	0
14705	-0.06	2.25	-0.05	-22.43	95.27	6928.307	0
14710	-0.75	2.37	-0.03	-22.52	95.45	6928.314	0
14715	-0.29	2.41	-0.03	-22.17	95.47	6928.317	0
14720	0.08	2.08	-0.09	-22.78	95.45	6928.324	0
14725	-0.43	2.24	-0.06	-22.35	95.26	6928.327	0
14730	0.02	2.63	-0.00	-22.09	95.39	6928.333	0
14735	0.34	2.43	-0.04	-22.18	95.21	6928.336	0
14740	-0.14	1.62	-0.20	-24.66	93.40	6928.344	0
14745	-0.33	1.98	-0.17	-24.98	92.59	6928.349	0
14750	-0.04	2.48	-0.02	-25.20	92.72	6928.351	0
14755	-0.17	2.51	0.03	-25.05	92.39	6928.357	0
14760	0.00	2.34	-0.02	-25.82	91.61	6928.362	0
14765	-0.16	2.36	-0.05	-27.81	89.57	6928.366	0
14770	-0.62	1.72	-0.17	-27.88	89.34	6928.371	0
14775	-0.57	2.05	-0.13	-27.71	89.63	6928.376	0
14780	-0.07	2.42	0.01	-28.02	89.71	6928.381	0
14785	-0.27	2.16	-0.03	-30.52	87.16	6928.388	0
14790	-0.42	2.18	-0.04	-30.83	86.84	6928.391	0
14795	-0.10	2.05	-0.01	-30.74	86.83	6928.398	0
14800	0.00	2.37	0.07	-30.70	86.71	6928.402	0
14805	-0.18	2.07	0.04	-33.85	83.87	6928.406	0
14810	-0.34	2.52	0.06	-34.47	82.88	6928.412	0
14815	-0.56	1.86	-0.09	-34.31	82.64	6928.418	0
14820	-0.09	1.84	-0.08	-34.39	82.61	6928.421	0
14825	-1.23	1.54	-0.18	-36.14	81.02	6928.429	0
14830	-0.19	2.00	-0.11	-36.25	80.96	6928.431	0
14835	-0.55	1.93	-0.15	-36.01	80.99	6928.438	0
14840	-0.37	2.27	-0.10	-36.13	80.76	6928.442	0
14845	-0.12	1.75	-0.09	-38.54	78.69	6928.446	0
14850	-0.50	1.82	-0.13	-38.98	78.28	6928.452	0
14855	-0.17	2.36	0.02	-39.10	77.95	6928.458	0
14860	-0.19	2.37	-0.05	-39.00	77.88	6928.461	0
14865	-0.33	2.12	-0.06	-40.14	76.83	6928.468	0
14870	-0.49	2.09	-0.12	-40.64	76.17	6928.473	0
14875	0.02	2.26	-0.06	-40.75	75.97	6928.476	0
14880	-0.51	1.95	-0.16	-41.02	75.86	6928.482	0
14885	-0.28	2.12	-0.11	-41.41	75.62	6928.487	0
14890	-0.25	2.41	-0.05	-42.02	75.22	6928.492	0
14895	0.26	2.55	-0.04	-41.98	74.92	6928.497	0
14900	-0.00	2.41	-0.10	-42.12	75.05	6928.500	0
14905	-0.12	2.05	-0.10	-42.05	75.10	6928.506	0
14910	-0.02	2.32	0.01	-43.03	74.05	6928.513	0
14915	-0.27	2.33	-0.04	-42.68	74.06	6928.516	0
14920	-0.09	2.41	0.00	-43.04	73.80	6928.523	0
14925	-0.34	2.20	-0.07	-42.94	74.11	6928.527	0
14930	-0.03	2.10	-0.09	-43.51	72.96	6928.531	0
14935	-0.56	2.28	-0.05	-43.64	72.99	6928.537	0
14940	-0.64	2.41	-0.10	-43.97	72.85	6928.543	0
14945	-0.09	2.39	0.00	-43.80	72.75	6928.546	0
14950	-0.12	2.07	-0.05	-45.55	71.13	6928.552	0
14955	-0.53	2.03	-0.11	-45.69	71.00	6928.556	0
14960	-0.56	3.15	0.15	-45.94	71.37	6928.564	0
14965	-0.11	2.12	0.01	-45.77	70.81	6928.567	0
14970	-0.24	2.44	-0.07	-49.51	66.69	6928.574	0
14975	-0.39	2.23	-0.07	-49.64	66.39	6928.577	0
14980	-0.28	2.24	-0.05	-49.50	66.72	6928.582	0
14985	0.11	2.52	-0.02	-49.62	66.92	6928.586	0
14990	0.06	2.58	0.02	-50.60	66.01	6928.592	0
14995	-0.52	1.82	-0.11	-51.59	65.19	6928.599	0
15000	-0.03	2.27	-0.06	-51.52	65.02	6928.601	0
15005	-0.26	1.76	-0.19	-51.41	65.21	6928.608	0
15010	-0.46	2.14	-0.14	-51.71	64.96	6928.612	0
15015	-0.35	2.11	-0.06	-53.24	63.04	6928.617	0
15020	-0.57	1.92	-0.13	-53.41	63.17	6928.621	0
15025	-0.44	1.69	-0.14	-53.54	63.19	6928.625	0
15030	0.12	2.15	-0.07	-53.53	62.83	6928.631	0
15035	-0.34	1.81	-0.00	-57.12	59.52	6928.638	0
15040	-0.14	1.83	-0.11	-57.38	59.16	6928.641	0
15045	-0.12	1.94	-0.04	-57.55	58.97	6928.647	0
15050	-0.39	2.37	0.06	-57.25	59.04	6928.652	0
15055	-0.56	1.89	-0.08	-59.77	56.57	6928.659	0
15060	-0.44	2.43	0.00	-60.22	56.93	6928.662	0
15065	-0.21	2.42	-0.02	-60.26	56.28	6928.668	0
15070	-0.32	2.19	-0.09	-60.23	55.90	6928.671	0
15075	-0.20	2.08	-0.07	-64.05	52.42	6928.679	0
15080	-0.02	2.36	-0.07	-63.96	52.25	6928.682	0
15085	-0.29	2.53	-0.03	-64.09	52.09	6928.689	0
15090	-0.15	2.44	-0.06	-63.88	52.14	6928.693	0
15095	0.07	2.59	-0.03	-65.25	51.14	6928.698	0
15100	-0.00	2.29	-0.04	-65.76	50.44	6928.702	0
15105	0.57	2.39	-0.13	-65.97	50.44	6928.709	0
15110	-0.29	2.35	-0.10	-65.94	50.27	6928.711	0
15115	-0.01	2.50	-0.07	-66.90	49.91	6928.717	0
15120	-0.14	2.14	-0.04	-68.90	47.25	6928.724	0
15125	-0.26	2.30	-0.10	-68.80	47.51	6928.727	0
15130	0.31	2.79	0.07	-68.81	47.07	6928.733	0
15135	-0.29	2.48	0.01	-69.05	46.60	6928.736	0
15140	-0.26	2.04	-0.09	-70.80	45.29	6928.742	0
15145	-0.04	2.27	-0.02	-70.64	45.32	6928.746	0
15150	-0.36	1.92	-0.12	-70.59	45.48	6928.750	0
15155	-0.02	2.26	-0.06	-70.67	45.41	6928.756	0
15160	-0.07	1.69	-0.14	-72.62	43.21	6928.764	0
15165	-0.14	2.54	0.04	-72.61	43.37	6928.766	0
15170	0.02	2.60	0.01	-72.28	43.13	6928.772	0
15175	0.04	2.62	0.06	-72.61	43.17	6928.778	0
15180	-0.23	2.30	-0.04	-73.96	41.35	6928.781	0
15185	0.06	2.51	-0.00	-74.48	40.83	6928.787	0
15190	-0.60	2.03	-0.17	-74.46	41.18	6928.793	0
15195	-0.33	2.39	-0.04	-74.56	40.67	6928.796	0
15200	-0.10	2.39	-0.01	-74.67	41.35	6928.803	0
15205	0.10	2.36	-0.02	-74.65	40.94	6928.807	0
15210	0.49	2.20	-0.08	-75.10	39.69	6928.814	0
15215	-0.42	2.05	-0.13	-75.74	40.41	6928.817	0
15220	0.53	2.09	-0.08	-76.45	39.70	6928.824	0
15225	-0.29	2.13	-0.05	-75.81	39.86	6928.827	0
15230	-0.09	2.22	-0.04	-75.90	39.77	6928.832	0
15235	-0.28	2.25	-0.07	-76.61	39.24	6928.836	0
15235	0.10	2.10	-0.01	-76.56	38.94	6928.797	0
15240	-0.06	2.28	-0.06	-76.64	38.77	6928.803	0
15245	-0.11	2.51	-0.14	-76.42	38.93	6928.809	0
15250	-0.59	1.72	-0.17	-76.61	39.03	6928.815	0
15255	-0.08	2.51	-0.07	-76.49	38.97	6928.818	0
15260	-0.01	2.27	-0.03	-76.59	38.96	6928.826	0
15265	-0.52	2.43	-0.04	-76.75	38.81	6928.828	0
15270	-0.65	2.37	-0.19	-77.52	38.24	6928.835	0
15275	-0.33	2.45	-0.10	-77.54	38.18	6928.838	0
15280	-0.01	2.36	-0.07	-77.81	37.89	6928.843	0
15285	-0.35	2.33	-0.03	-77.51	38.04	6928.849	0
15290	-0.19	3.13	0.07	-78.87	36.79	6928.855	0
15295	0.14	2.39	-0.00	-78.56	37.12	6928.858	0
15300	0.38	1.84	0.04	-78.86	37.22	6928.866	0
15305	-0.35	2.03	-0.08	-78.83	37.17	6928.867	0
15310	-0.48	2.15	-0.04	-79.10	36.32	6928.874	0
15315	-0.61	1.95	-0.12	-79.73	35.96	6928.878	0
15320	-0.17	2.30	-0.08	-79.72	35.88	6928.883	0
15325	-0.31	2.18	-0.05	-79.71	35.95	6928.889	0
15330	0.24	2.25	-0.04	-79.78	35.63	6928.894	0
15335	-0.28	2.25	-0.13	-79.72	36.07	6928.897	0
15340	-0.72	2.09	-0.12	-79.88	35.27	6928.903	0
15345	-0.22	2.32	-0.08	-80.79	34.68	6928.908	0
15350	-0.26	2.46	-0.05	-80.70	34.79	6928.914	0
15355	-0.20	2.43	-0.02	-80.64	34.81	6928.919	0
15360	-0.15	2.57	0.03	-80.55	35.06	6928.922	0
15365	-0.07	2.31	-0.07	-81.75	34.01	6928.928	0
15370	-0.16	1.97	-0.12	-81.68	33.77	6928.934	0
15375	-0.76	2.27	-0.12	-81.66	33.91	6928.940	0
15380	-0.49	2.30	-0.11	-81.73	33.79	6928.942	0
15385	-0.54	2.48	-0.15	-82.44	32.44	6928.950	0
15390	0.08	2.38	-0.03	-82.41	32.70	6928.953	0
15395	0.03	2.69	-0.04	-82.58	32.57	6928.959	0
15400	-0.04	2.39	-0.09	-82.45	32.45	6928.961	0
15405	0.40	2.29	-0.10	-84.10	31.22	6928.970	0
15410	-0.32	2.30	-0.05	-83.72	31.73	6928.975	0
15415	-0.11	2.55	-0.13	-84.01	31.43	6928.980	0
15420	-0.50	2.31	-0.15	-83.89	31.69	6928.983	0
15425	-0.36	2.55	-0.07	-84.50	30.60	6928.989	0
15430	-0.34	2.30	-0.15	-84.51	30.54	6928.993	0
15435	0.38	2.52	-0.09	-84.84	30.22	6928.999	0
15440	-0.04	2.37	-0.07	-84.76	30.44	6929.003	0
15445	-0.28	2.70	-0.02	-84.71	30.22	6929.007	0
15450	0.02	2.61	-0.08	-84.87	30.24	6929.014	0
15455	-0.86	1.75	-0.26	-85.30	30.19	6929.021	0
15460	-0.54	2.11	-0.06	-85.90	29.39	6929.023	0
15465	-0.50	2.13	-0.05	-85.75	29.50	6929.029	0
15470	0.11	2.50	-0.09	-85.64	29.41	6929.033	0
15475	0.43	2.51	0.04	-86.06	29.09	6929.039	0
15480	-0.27	2.28	-0.09	-86.53	28.29	6929.044	0
15485	0.07	2.49	-0.03	-86.54	28.22	6929.047	0
15490	0.17	2.48	-0.00	-86.51	28.25	6929.055	0
15495	-0.37	2.10	-0.08	-86.73	28.29	6929.058	0
15500	-0.19	2.55	-0.01	-87.53	27.25	6929.062	0
15505	-0.41	2.27	-0.09	-87.42	27.02	6929.068	0
15510	0.27	2.44	-0.01	-87.80	27.21	6929.075	0
15515	-0.17	2.60	-0.04	-87.66	26.91	6929.078	0
15520	0.25	2.70	0.06	-88.77	26.24	6929.084	0
15525	-0.23	2.50	-0.05	-88.43	25.91	6929.087	0
15530	-0.52	2.38	-0.01	-88.68	25.87	6929.093	0
15535	-0.08	2.54	0.02	-88.21	26.26	6929.098	0
15540	-0.25	2.33	-0.08	-90.28	24.64	6929.103	0
15545	-0.44	2.46	-0.05	-90.32	24.19	6929.108	0
15550	-0.36	2.40	0.04	-90.31	24.44	6929.115	0
15555	-0.12	2.15	-0.05	-90.59	24.37	6929.117	0
15560	-0.27	2.45	-0.13	-91.62	22.92	6929.124	0
15565	-0.00	2.77	0.01	-92.35	22.54	6929.129	0
15570	0.06	2.58	-0.02	-92.28	22.33	6929.136	0
15575	0.22	2.68	0.00	-92.37	22.38	6929.139	0
15580	-0.11	2.32	-0.03	-92.91	21.73	6929.144	0
15585	-0.51	2.30	-0.07	-93.43	21.45	6929.148	0
15590	-0.62	2.36	-0.07	-93.01	22.05	6929.156	0
15595	0.18	2.50	-0.00	-93.28	21.34	6929.158	0
15600	-0.19	2.35	0.06	-95.33	20.13	6929.166	0
15605	-0.38	2.35	-0.05	-95.22	19.35	6929.169	0
15610	-0.34	1.88	-0.15	-95.33	19.37	6929.173	0
15615	0.04	2.51	-0.04	-95.21	19.40	6929.179	0
15620	-0.29	2.22	-0.08	-95.75	19.03	6929.183	0
15625	-0.19	2.21	-0.05	-97.61	16.96	6929.188	0
15630	-0.43	2.25	-0.10	-98.08	16.72	6929.193	0
15635	-0.49	2.31	-0.15	-98.01	16.60	6929.200	0
15640	-0.26	2.62	-0.08	-98.19	16.21	6929.203	0
15645	-0.40	2.39	-0.06	-99.12	15.44	6929.209	0
15650	0.08	2.75	0.02	-99.22	15.27	6929.214	0
15655	0.27	2.38	-0.06	-99.35	15.30	6929.219	0
15660	-0.01	2.25	0.03	-99.26	15.27	6929.223	0
15665	0.16	2.76	0.07	-102.94	11.93	6929.227	0
15670	-0.44	2.56	-0.03	-103.16	11.68	6929.233	0
15675	-0.72	2.76	0.06	-103.09	11.06	6929.240	0
15680	0.03	2.52	0.07	-103.52	11.23	6929.242	0
15685	-0.32	2.46	-0.03	-104.77	9.79	6929.249	0
15690	-0.54	2.46	-0.00	-105.15	9.54	6929.255	0
15695	0.72	2.72	0.04	-105.18	8.69	6929.261	0
15700	0.29	2.55	-0.01	-104.98	8.98	6929.263	0
15705	-0.18	2.36	-0.03	-106.56	7.58	6929.270	0
15710	-0.33	2.50	-0.04	-106.81	7.05	6929.273	0
15715	-0.22	2.46	-0.16	-107.05	6.62	6929.280	0
15720	-0.08	2.70	-0.05	-107.11	6.73	6929.283	0
15725	-0.07	2.39	-0.09	-107.72	6.39	6929.289	0
15730	-0.32	2.73	-0.01	-108.66	4.96	6929.294	0
15735	-0.21	2.40	-0.02	-109.02	4.77	6929.298	0
15740	-0.20	2.16	-0.06	-108.97	5.07	6929.304	0
15745	-0.10	2.45	0.03	-109.24	4.89	6929.309	0
15750	-0.34	2.37	-0.04	-111.01	3.37	6929.312	0
15755	-0.12	2.29	-0.10	-110.99	2.83	6929.318	0
15760	-0.05	2.64	0.05	-111.08	3.06	6929.324	0
15765	-0.28	2.52	0.00	-110.99	2.86	6929.328	0
15770	-0.12	1.91	-0.17	-114.94	-1.50	6929.334	0
15775	0.04	2.20	-0.10	-114.85	-0.98	6929.336	0
15780	0.22	2.91	-0.07	-114.57	-1.65	6929.346	0
15785	-0.26	2.95	0.02	-114.89	-0.90	6929.348	0
15790	0.23	2.91	0.04	-118.45	-4.38	6929.353	0
15795	-0.15	2.36	-0.03	-118.95	-4.72	6929.358	0
15800	-0.19	2.51	0.03	-118.87	-5.27	6929.365	0
15805	-0.23	2.51	0.00	-118.83	-4.96	6929.367	0
15810	-0.12	2.61	0.04	-118.79	-5.24	6929.374	0
15815	-0.30	2.65	-0.05	-119.02	-5.47	6929.379	0
15820	-0.06	2.41	-0.02	-120.50	-6.81	6929.383	0
15825	-0.01	2.75	0.04	-120.70	-7.32	6929.388	0
15830	-0.01	2.65	-0.03	-120.64	-7.21	6929.395	0
15835	-0.08	2.45	-0.01	-120.89	-7.53	6929.398	0
15840	-0.23	2.31	-0.02	-122.46	-9.10	6929.404	0
15845	-0.27	2.47	-0.04	-123.59	-10.31	6929.408	0
15850	-0.77	2.30	-0.09	-123.63	-11.31	6929.416	0
15855	-0.17	2.85	0.09	-123.48	-10.32	6929.419	0
15860	-0.23	2.60	-0.03	-123.68	-10.38	6929.423	0
15865	-0.12	2.51	0.03	-123.57	-10.59	6929.429	0
15870	-0.21	2.77	0.07	-124.99	-11.97	6929.435	0
15875	-0.15	2.60	0.00	-126.27	-13.52	6929.438	0
15880	0.05	2.93	0.06	-126.36	-13.59	6929.443	0
15885	-0.54	2.63	-0.05	-126.40	-13.71	6929.450	0
15890	-0.22	2.81	-0.05	-126.31	-13.38	6929.453	0
15895	-0.17	2.78	0.00	-126.45	-13.49	6929.459	0
15900	-0.30	2.34	-0.05	-126.90	-14.28	6929.463	0
15905	-0.52	2.58	-0.06	-129.08	-16.55	6929.469	0
15910	0.02	2.69	0.00	-129.31	-16.74	6929.474	0
15915	0.05	2.61	0.00	-129.33	-16.60	6929.477	0
15920	-0.47	2.14	-0.06	-129.60	-16.93	6929.483	0
15925	-0.36	2.37	-0.10	-131.04	-18.68	6929.491	0
15930	-0.17	2.91	-0.07	-131.22	-18.64	6929.492	0
15935	-0.44	2.73	-0.03	-131.26	-19.12	6929.500	0
15940	0.00	2.84	0.00	-131.34	-19.10	6929.504	0
15945	-0.49	2.36	-0.08	-135.68	-23.80	6929.508	0
[truncated: 54,652 more rows]
