# Supplementary material for: Structural characterization of the saxitoxin-targeting APTSTX1 aptamer using optical tweezers and molecular dynamics simulations
Source: PLoS One. 2019 Nov 7;14(11):e0222468. doi: 10.1371/journal.pone.0222468 (PMC6837747; doi:10.1371/journal.pone.0222468)
Supplement: S2 File — Data repository, aptamer under magnesium. (ZIP) [file pone.0222468.s006.zip › Mg/Mg/September/280915/1bnbCOM.txt]

Instrument name = Christians toy
*****Calibration values *****
TrapA Temperature Fudge	-0.400000
TrapB Temperature Fudge	-1.550000
TrapA Force Sensitivity	0.025700	0.026000	0.032000
TrapB Force Sensitivity	0.026200	0.027400	0.032000
TrapA Lever Sensitivity	15000.000000	14500.000000	0.000000
TrapB Lever Sensitivity	15200.000000	14500.000000	0.000000
Motor Threshold	20	20	20
*****Initial Preference Settings*****
ForceRateDiv	1
ForceGain	32
PosRateDivA	3
PosRateDivB	3
PositionGainA	32
PositionGainB	32
GotoSpeedX	13
GotoSpeedY	13
GotoSpeedZ	6
MaxDataFileSize	10000000
HopDistance	2
*CycleCount/n____	1
*A_PsdX__________	0
*A_PsdY__________	0
*A_PsdSum________	0
*A_Iris__________	0
*A_LeverX________	0
*A_LeverY________	0
*A_LeverSum______	0
*B_PsdX__________	0
*B_PsdY__________	0
*B_PsdSum________	0
*B_Iris__________	0
*B_LeverX________	0
*B_LeverY________	0
*B_LeverSum______	0
*A_Temperature___	0
*B_Temperature___	0
*X_force_________	1
*Y_force_________	1
*Z_force_________	1
*Tension_________	0
*A_dist-X________	0
*A_dist-Y________	1
*B_dist-X________	0
*B_dist-Y________	1
*Motor_X_________	0
*Motor_Y_________	0
*Motor_Z_________	0
*MotorVel_X______	0
*MotorVel_Y______	0
*MotorVel_Z______	0
*A_trapPIC_Err___	0
*B_trapPIC_Err___	0
*comPIC_Err______	0
*A_CycleCount____	0
*B_CycleCount____	0
*Motor_CycleCount	0
*time(sec)_______	1
*Status__________	1
*Null____________	0
samples/line_HI	400
samples/line_LO	20
goto0	8388608	8388608	8388608
goto1	8388086	8388646	8391306
goto2	8419821	8413773	8389514
goto3	8423368	8356573	8389829
goto4	8422772	8353948	8399333
goto5	8388608	8388608	8388608
goto6	8388608	8388608	8388608
goto7	8388608	8388608	8388608
goto8	8388608	8388608	8388608
goto9	8388608	8388608	8388608
yourXYZint	123	456	789
MaxForceP1	50.000000
MinForceP1	2.000000
PullRateP1	100.000000
refoldTime1	0.000000
unfoldTime1	0.000000
MaxForceP2	75.000000
MinForceP2	2.000000
PullRateP2	1000.000000
refoldTime2	0.000000
unfoldTime2	0.000000
MaxForceP3	10.000000
MinForceP3	-10.000000
PullRateP3	1.000000
refoldTime3	2.000000
unfoldTime3	2.000000
constForce1	46.000000
constForce2	28.000000
yourFloat	1.234000
yourXYZfloat	1.000000	2.000000	3.000000
*****End Initial Preference Settings*****

Zero-Force Offsets (pN)  31.823959	512.449402	-582.219421
0	trapA_Empty_PSD_Sum = 0
        trapB_Empty_PSD_Sum = 0
        trapA_Empty_Iris = 0
        trapB_Empty_Iris = 0
        trapA_Full_PSD_Sum = 19344
        trapB_Full_PSD_Sum = 18902
        trapA_Full_Iris = -8
        trapB_Full_Iris = 18187
290	tempA = 20.577	tempB = 20.922
10315	tempA = 20.574	tempB = 20.922
20370	tempA = 20.582	tempB = 20.936
30405	tempA = 20.582	tempB = 20.933
40455	tempA = 20.591	tempB = 20.946
50510	tempA = 20.609	tempB = 20.932
60535	tempA = 20.602	tempB = 20.935
70590	tempA = 20.600	tempB = 20.944
80615	tempA = 20.605	tempB = 20.942
90660	tempA = 20.613	tempB = 20.939
100710	tempA = 20.605	tempB = 20.947
110710	tempA = 20.613	tempB = 20.951
120765	tempA = 20.606	tempB = 20.949
130820	tempA = 20.615	tempB = 20.955
140820	tempA = 20.618	tempB = 20.958
150865	tempA = 20.633	tempB = 20.973
160875	tempA = 20.626	tempB = 20.962
170930	tempA = 20.637	tempB = 20.972
180985	tempA = 20.646	tempB = 20.962
190985	tempA = 20.639	tempB = 20.971
201045	tempA = 20.641	tempB = 20.975
211050	tempA = 20.640	tempB = 20.976
221115	tempA = 20.632	tempB = 20.983
231170	tempA = 20.647	tempB = 20.989
241185	tempA = 20.629	tempB = 20.991
251235	tempA = 20.656	tempB = 20.993
261295	tempA = 20.658	tempB = 20.975
271305	tempA = 20.644	tempB = 21.001
281350	tempA = 20.648	tempB = 20.999
289210	End Write
