# Supplementary material for: Structural characterization of the saxitoxin-targeting APTSTX1 aptamer using optical tweezers and molecular dynamics simulations
Source: PLoS One. 2019 Nov 7;14(11):e0222468. doi: 10.1371/journal.pone.0222468 (PMC6837747; doi:10.1371/journal.pone.0222468)
Supplement: S2 File — Data repository, aptamer under magnesium. (ZIP) [file pone.0222468.s006.zip › Mg/Mg/September/280915/2aA.txt]

#Begin Write:
CycleCount/n	X_force	Y_force	Z_force	A_dist-Y	B_dist-Y	time(sec)	Status
0	-0.32	-2.03	-0.54	-435.73	-352.86	7245.780	0
100	-0.19	-2.21	-0.56	-435.69	-353.23	7245.861	0
200	-0.33	-2.38	-0.61	-435.90	-352.82	7245.983	0
300	-0.07	-1.87	-0.50	-435.81	-353.11	7246.082	0
400	-0.23	-2.03	-0.56	-435.65	-353.12	7246.177	0
500	0.21	-2.29	-0.62	-435.70	-353.00	7246.281	0
600	-0.66	-2.11	-0.58	-435.55	-352.91	7246.383	0
700	0.35	-2.20	-0.66	-435.34	-353.16	7246.484	0
800	-0.33	-1.60	-0.42	-436.08	-352.35	7246.583	0
900	-0.05	-1.97	-0.53	-435.41	-352.89	7246.676	0
1000	-0.00	-2.27	-0.64	-435.39	-352.88	7246.781	0
1100	-0.30	-1.97	-0.53	-435.89	-352.76	7246.881	0
1200	-0.31	-2.16	-0.57	-435.51	-352.68	7246.975	0
1300	-0.05	-2.03	-0.56	-435.42	-352.78	7247.077	0
1400	-0.33	-2.40	-0.60	-435.60	-353.18	7247.181	0
1500	-0.27	-2.30	-0.55	-435.46	-352.78	7247.273	0
1600	-0.39	-2.19	-0.55	-435.65	-352.65	7247.383	0
1700	0.18	-2.19	-0.58	-435.49	-353.15	7247.482	0
1800	0.32	-2.03	-0.55	-435.94	-352.88	7247.583	0
1900	-0.16	-2.19	-0.56	-435.57	-352.70	7247.667	0
2000	0.03	-1.99	-0.50	-435.90	-352.82	7247.773	0
2100	-0.55	-2.06	-0.59	-435.54	-353.24	7247.877	0
2200	-0.30	-1.93	-0.55	-435.66	-352.95	7247.974	0
2300	-0.10	-2.01	-0.54	-435.68	-352.81	7248.079	0
2370	0.34	-2.06	-0.54	-435.54	-352.60	7248.148	0
2375	0.02	-2.10	-0.54	-435.47	-353.11	7248.152	0
2380	-0.51	-2.22	-0.59	-435.42	-352.85	7248.156	0
2385	-0.44	-2.44	-0.67	-435.47	-352.76	7248.161	0
2390	-0.07	-1.79	-0.51	-435.64	-353.00	7248.167	0
2395	0.52	-1.78	-0.44	-435.57	-352.69	7248.171	0
2400	-0.34	-2.13	-0.59	-435.53	-352.91	7248.177	0
2405	-0.27	-2.02	-0.56	-435.51	-352.71	7248.182	0
2410	-0.24	-1.84	-0.51	-436.19	-353.91	7248.187	0
2415	-0.31	-2.15	-0.61	-436.37	-354.08	7248.192	0
2420	-0.36	-1.91	-0.55	-436.40	-353.95	7248.197	0
2425	0.07	-2.08	-0.60	-436.50	-353.93	7248.202	0
2430	-0.34	-1.94	-0.55	-436.33	-354.22	7248.208	0
2435	-0.01	-1.87	-0.55	-436.22	-353.94	7248.211	0
2440	0.16	-1.50	-0.44	-436.14	-353.72	7248.217	0
2445	-0.38	-2.18	-0.63	-436.34	-353.90	7248.223	0
2450	-0.05	-1.93	-0.56	-436.41	-354.19	7248.227	0
2455	-0.29	-1.83	-0.53	-436.39	-354.15	7248.232	0
2460	-0.00	-2.04	-0.57	-436.34	-354.04	7248.238	0
2465	-0.18	-2.22	-0.59	-436.11	-354.25	7248.242	0
2470	0.22	-1.97	-0.53	-436.37	-354.20	7248.248	0
2475	0.22	-1.98	-0.50	-436.46	-354.01	7248.250	0
2480	0.09	-2.07	-0.52	-436.50	-354.11	7248.257	0
2485	-0.57	-2.14	-0.56	-436.45	-353.89	7248.263	0
2490	-0.51	-2.33	-0.61	-436.44	-353.91	7248.266	0
2495	-0.12	-2.14	-0.56	-436.32	-354.05	7248.272	0
2500	0.13	-1.84	-0.48	-436.15	-354.03	7248.277	0
2505	-0.36	-2.27	-0.60	-436.22	-353.94	7248.281	0
2510	-0.24	-2.15	-0.58	-436.30	-354.18	7248.287	0
2515	-0.25	-1.76	-0.47	-436.25	-354.05	7248.293	0
2520	-0.50	-2.04	-0.56	-436.35	-353.92	7248.296	0
2525	-0.46	-2.34	-0.60	-436.68	-353.57	7248.302	0
2530	-0.21	-2.03	-0.56	-436.56	-354.02	7248.306	0
2535	0.37	-1.99	-0.53	-436.57	-353.87	7248.312	0
2540	-0.08	-1.74	-0.48	-436.58	-353.62	7248.317	0
2545	-0.08	-2.10	-0.56	-436.75	-353.60	7248.323	0
2550	-0.31	-2.24	-0.61	-436.47	-353.98	7248.327	0
2555	-0.08	-2.13	-0.57	-436.52	-353.60	7248.332	0
2560	0.07	-2.11	-0.57	-436.45	-353.72	7248.336	0
2565	-0.86	-2.34	-0.63	-436.54	-354.11	7248.343	0
2570	0.01	-1.89	-0.54	-436.41	-353.64	7248.347	0
2575	-0.31	-1.87	-0.51	-436.18	-353.89	7248.352	0
2580	0.24	-1.85	-0.55	-436.32	-354.03	7248.356	0
2585	-0.45	-2.07	-0.59	-436.36	-353.81	7248.363	0
2590	-0.53	-1.77	-0.52	-436.64	-353.94	7248.366	0
2595	-0.41	-2.03	-0.58	-436.50	-354.04	7248.374	0
2600	-0.17	-1.97	-0.58	-436.43	-353.80	7248.375	0
2605	-0.35	-1.84	-0.55	-436.63	-353.77	7248.382	0
2610	-0.54	-1.94	-0.57	-436.73	-353.47	7248.388	0
2615	0.06	-1.70	-0.45	-436.48	-353.84	7248.394	0
2620	0.02	-1.79	-0.56	-436.52	-353.82	7248.397	0
2625	-0.26	-1.38	-0.43	-436.77	-353.63	7248.403	0
2630	0.16	-1.62	-0.50	-436.43	-353.75	7248.406	0
2635	-0.36	-2.12	-0.64	-436.62	-353.78	7248.413	0
2640	-0.37	-1.68	-0.54	-436.67	-353.78	7248.417	0
2645	0.01	-1.71	-0.53	-436.35	-353.46	7248.421	0
2650	-0.28	-2.26	-0.63	-436.42	-353.96	7248.427	0
2655	-0.41	-1.83	-0.52	-436.60	-353.72	7248.432	0
2660	-0.18	-1.82	-0.49	-436.42	-353.72	7248.437	0
2665	-0.07	-1.95	-0.50	-436.64	-353.71	7248.442	0
2670	-0.79	-2.05	-0.58	-436.46	-353.51	7248.448	0
2675	-0.02	-2.14	-0.59	-436.68	-354.07	7248.452	0
2680	-0.08	-1.82	-0.51	-436.56	-353.80	7248.458	0
2685	-0.61	-1.86	-0.57	-436.61	-353.81	7248.461	0
2690	0.42	-1.60	-0.46	-436.61	-353.87	7248.468	0
2695	-0.05	-1.64	-0.50	-436.61	-353.73	7248.472	0
2700	0.32	-1.65	-0.50	-436.59	-353.95	7248.476	0
2705	-0.47	-2.00	-0.59	-436.84	-353.43	7248.481	0
2710	-0.39	-2.01	-0.56	-436.70	-353.45	7248.485	0
2715	-0.10	-1.89	-0.47	-436.61	-353.66	7248.491	0
2720	-0.09	-1.90	-0.50	-436.73	-353.94	7248.499	0
2725	-0.30	-1.89	-0.48	-436.84	-353.66	7248.500	0
2730	-0.23	-2.13	-0.55	-436.66	-353.71	7248.507	0
2735	-0.09	-2.15	-0.53	-436.81	-353.77	7248.513	0
2740	-0.20	-2.17	-0.56	-436.54	-353.84	7248.516	0
2745	-0.41	-2.44	-0.70	-436.73	-353.92	7248.521	0
2750	-0.30	-2.20	-0.57	-436.28	-353.57	7248.529	0
2755	0.05	-1.99	-0.51	-436.43	-353.66	7248.531	0
2760	-0.15	-2.21	-0.61	-436.63	-353.53	7248.539	0
2765	-0.14	-2.12	-0.56	-436.73	-353.52	7248.543	0
2770	-0.34	-1.96	-0.53	-436.53	-353.73	7248.547	0
2775	-0.61	-2.40	-0.66	-436.26	-353.62	7248.552	0
2780	-0.07	-2.15	-0.67	-436.42	-353.16	7248.559	0
2785	-0.38	-1.99	-0.56	-436.19	-353.53	7248.562	0
2790	-0.11	-1.89	-0.45	-436.39	-353.71	7248.568	0
2795	-0.51	-2.26	-0.61	-436.30	-353.69	7248.571	0
2800	-0.39	-1.92	-0.52	-436.38	-353.68	7248.577	0
2805	-0.43	-2.04	-0.57	-436.44	-353.34	7248.582	0
2810	-0.36	-1.94	-0.53	-436.47	-353.51	7248.586	0
2815	-0.11	-1.87	-0.52	-436.63	-353.56	7248.592	0
2820	-0.48	-1.96	-0.55	-436.29	-353.62	7248.598	0
2825	-0.53	-2.15	-0.63	-436.59	-353.89	7248.602	0
2830	-0.03	-2.27	-0.59	-436.29	-353.71	7248.606	0
2835	-0.21	-2.01	-0.51	-436.44	-353.65	7248.611	0
2840	0.30	-2.07	-0.52	-436.54	-353.46	7248.617	0
2845	-0.08	-2.04	-0.56	-436.49	-353.62	7248.623	0
2850	-0.21	-1.75	-0.46	-436.45	-353.72	7248.625	0
2855	-0.46	-1.98	-0.56	-436.36	-353.88	7248.633	0
2860	-0.40	-1.95	-0.52	-436.42	-353.64	7248.637	0
2865	-0.01	-2.50	-0.67	-436.47	-353.91	7248.641	0
2870	-0.38	-2.06	-0.60	-436.45	-353.83	7248.646	0
2875	0.14	-1.77	-0.49	-436.60	-353.45	7248.652	0
2880	-0.07	-2.17	-0.58	-436.49	-353.77	7248.656	0
2885	-0.43	-1.76	-0.49	-436.56	-353.61	7248.663	0
2890	0.17	-2.09	-0.58	-436.51	-353.72	7248.667	0
2895	-0.39	-1.88	-0.53	-436.75	-353.48	7248.673	0
2900	0.19	-1.91	-0.53	-436.54	-353.84	7248.677	0
2905	-0.09	-2.09	-0.58	-436.64	-353.79	7248.682	0
2910	-0.65	-2.36	-0.63	-436.55	-353.57	7248.687	0
2915	0.00	-2.27	-0.61	-436.39	-353.86	7248.692	0
2920	0.24	-2.03	-0.57	-436.43	-353.84	7248.695	0
2925	0.37	-2.20	-0.57	-436.96	-354.06	7248.704	0
2930	-0.12	-1.98	-0.54	-436.50	-353.53	7248.707	0
2935	-0.28	-1.93	-0.55	-436.48	-353.50	7248.711	0
2940	0.07	-2.08	-0.55	-436.52	-353.65	7248.717	0
2945	-0.35	-2.16	-0.61	-436.75	-353.30	7248.723	0
2950	-0.12	-2.08	-0.55	-436.25	-353.32	7248.727	0
2955	-0.38	-1.84	-0.54	-436.35	-353.35	7248.732	0
2960	-0.16	-1.86	-0.55	-436.51	-353.32	7248.735	0
2965	-0.08	-1.88	-0.56	-436.41	-353.51	7248.742	0
2970	-0.26	-1.86	-0.53	-436.42	-353.48	7248.748	0
2975	0.01	-1.82	-0.49	-436.42	-353.10	7248.754	0
2980	0.52	-1.77	-0.52	-436.70	-353.55	7248.757	0
2985	-0.27	-2.30	-0.63	-436.40	-353.43	7248.762	0
2990	0.06	-2.02	-0.54	-436.50	-353.50	7248.766	0
2995	0.17	-1.99	-0.53	-436.43	-353.16	7248.771	0
3000	-0.26	-2.17	-0.63	-436.40	-353.21	7248.778	0
3005	-0.17	-2.03	-0.57	-436.35	-353.28	7248.781	0
3010	0.40	-1.71	-0.46	-436.41	-353.23	7248.788	0
3015	0.38	-1.82	-0.51	-436.42	-353.41	7248.792	0
3020	0.04	-2.13	-0.59	-436.46	-353.38	7248.797	0
3025	-0.08	-1.99	-0.54	-436.32	-353.17	7248.801	0
3030	-0.27	-2.16	-0.57	-436.35	-353.40	7248.807	0
3035	-0.04	-2.05	-0.53	-436.42	-353.70	7248.811	0
3040	0.10	-2.11	-0.57	-436.59	-353.60	7248.818	0
3045	-0.38	-1.76	-0.48	-436.78	-353.16	7248.820	0
3050	-0.02	-2.15	-0.57	-436.73	-353.44	7248.828	0
3055	0.15	-1.73	-0.45	-436.80	-353.33	7248.832	0
3060	-0.25	-2.14	-0.59	-436.30	-353.02	7248.838	0
3065	0.37	-1.67	-0.43	-436.21	-353.68	7248.841	0
3070	-0.20	-2.09	-0.56	-436.48	-353.20	7248.849	0
3075	-0.40	-2.00	-0.53	-436.64	-352.91	7248.851	0
3080	-0.49	-2.04	-0.51	-436.48	-353.44	7248.859	0
3085	0.05	-2.09	-0.54	-436.46	-353.20	7248.861	0
3090	1.06	-2.65	-0.64	-435.81	-352.69	7248.869	0
3095	-0.08	-2.25	-0.55	-436.34	-352.92	7248.873	0
3100	0.17	-1.95	-0.49	-436.36	-353.40	7248.878	0
3105	-0.24	-1.76	-0.46	-436.36	-353.06	7248.882	0
3110	0.01	-1.75	-0.46	-436.47	-353.20	7248.888	0
3115	-0.21	-2.17	-0.58	-436.48	-353.29	7248.891	0
3120	0.71	-1.81	-0.47	-436.29	-353.20	7248.898	0
3125	0.03	-1.92	-0.49	-436.46	-353.11	7248.903	0
3130	-0.27	-2.06	-0.56	-436.20	-353.19	7248.907	0
3135	-0.43	-2.32	-0.62	-436.51	-353.20	7248.913	0
3140	-0.16	-2.23	-0.59	-436.47	-353.54	7248.918	0
3145	-0.05	-1.95	-0.57	-436.47	-353.27	7248.922	0
3150	-0.23	-1.86	-0.55	-436.46	-353.43	7248.928	0
3155	-0.57	-1.89	-0.53	-436.17	-353.20	7248.933	0
3160	-0.34	-1.93	-0.54	-436.40	-353.25	7248.937	0
3165	-0.08	-1.97	-0.54	-436.50	-353.66	7248.942	0
3170	-0.38	-2.30	-0.61	-436.35	-353.47	7248.946	0
3175	-0.47	-2.10	-0.51	-436.47	-353.64	7248.952	0
3180	-0.51	-1.92	-0.52	-436.37	-353.79	7248.957	0
3185	-0.26	-2.28	-0.65	-436.49	-353.45	7248.961	0
3190	0.16	-2.42	-0.60	-436.44	-353.38	7248.965	0
3195	-0.20	-2.45	-0.67	-436.39	-353.67	7248.973	0
3200	-0.45	-2.38	-0.66	-436.42	-353.27	7248.976	0
3205	-0.30	-2.40	-0.65	-436.55	-353.69	7248.982	0
3210	-0.26	-2.20	-0.61	-436.44	-353.22	7248.984	0
3215	-0.26	-1.66	-0.46	-436.15	-353.57	7248.992	0
3220	-0.17	-2.06	-0.58	-436.27	-353.25	7248.997	0
3225	-0.20	-1.84	-0.53	-436.28	-353.50	7249.001	0
3230	0.14	-1.69	-0.50	-436.24	-353.94	7249.007	0
3235	0.35	-1.82	-0.48	-436.56	-353.67	7249.014	0
3240	-0.04	-2.09	-0.54	-436.44	-353.43	7249.016	0
3245	-0.48	-1.95	-0.49	-436.22	-353.77	7249.023	0
3250	-0.04	-2.32	-0.60	-436.50	-353.40	7249.027	0
3255	-0.40	-2.41	-0.63	-436.52	-353.34	7249.031	0
3260	-0.89	-2.40	-0.65	-436.46	-353.50	7249.038	0
3265	0.04	-2.11	-0.54	-436.32	-353.24	7249.043	0
3270	-0.34	-2.10	-0.55	-436.35	-353.18	7249.047	0
3275	-0.52	-2.45	-0.60	-436.15	-353.34	7249.053	0
3280	-0.54	-2.46	-0.65	-436.38	-353.40	7249.057	0
3285	-0.07	-2.17	-0.53	-436.32	-353.48	7249.062	0
3290	0.16	-1.99	-0.51	-436.45	-353.46	7249.067	0
3295	-0.22	-2.05	-0.55	-436.61	-353.33	7249.072	0
3300	-0.12	-2.10	-0.57	-436.50	-353.12	7249.077	0
3305	-0.68	-2.21	-0.61	-436.55	-353.43	7249.083	0
3310	-0.25	-2.01	-0.55	-436.71	-353.42	7249.086	0
3315	-0.25	-2.06	-0.58	-436.61	-353.57	7249.091	0
3320	0.12	-1.75	-0.50	-436.49	-353.53	7249.099	0
3325	-0.19	-2.12	-0.57	-436.41	-353.88	7249.101	0
3330	-0.47	-1.97	-0.57	-436.45	-353.90	7249.108	0
3335	-0.40	-1.87	-0.52	-436.78	-353.48	7249.110	0
3340	-0.38	-2.16	-0.58	-436.56	-353.46	7249.117	0
3345	-0.76	-2.24	-0.61	-436.66	-353.06	7249.121	0
3350	-0.05	-2.12	-0.61	-436.48	-353.50	7249.128	0
3355	-0.47	-2.29	-0.61	-436.51	-353.28	7249.132	0
3360	-0.18	-2.00	-0.60	-436.32	-353.55	7249.138	0
3365	-0.30	-1.86	-0.54	-436.57	-353.66	7249.141	0
3370	-0.28	-2.03	-0.55	-436.47	-353.32	7249.147	0
3375	0.17	-1.93	-0.52	-436.59	-353.46	7249.153	0
3380	0.26	-1.83	-0.52	-436.12	-352.86	7249.159	0
3385	0.34	-1.90	-0.52	-436.11	-353.39	7249.162	0
3390	-0.41	-1.87	-0.53	-436.66	-352.98	7249.168	0
3395	0.28	-1.96	-0.52	-436.59	-353.44	7249.171	0
3400	-0.48	-2.34	-0.63	-436.41	-353.33	7249.178	0
3405	0.53	-1.89	-0.50	-436.50	-353.41	7249.182	0
3410	-0.40	-1.75	-0.50	-436.70	-354.36	7249.189	0
3415	-0.09	-2.32	-0.60	-436.61	-353.54	7249.192	0
3420	-0.09	-2.45	-0.64	-437.45	-353.98	7249.199	0
3425	-0.69	-2.27	-0.60	-436.72	-353.57	7249.202	0
3430	-0.06	-2.14	-0.58	-436.82	-353.58	7249.208	0
3435	-0.01	-1.98	-0.54	-436.47	-353.44	7249.211	0
3440	-0.43	-2.03	-0.58	-436.49	-353.52	7249.218	0
3445	-0.31	-1.93	-0.51	-436.52	-353.37	7249.224	0
3450	-0.08	-1.71	-0.47	-436.37	-353.17	7249.226	0
3455	0.03	-1.58	-0.45	-436.43	-353.23	7249.232	0
3460	0.10	-1.96	-0.53	-436.39	-353.03	7249.238	0
3465	-0.01	-2.34	-0.66	-436.41	-353.01	7249.242	0
3470	-0.09	-1.72	-0.44	-436.53	-353.36	7249.248	0
3475	-0.33	-2.01	-0.51	-436.44	-353.20	7249.250	0
3480	-0.16	-1.95	-0.57	-436.34	-353.22	7249.257	0
3485	-0.07	-2.10	-0.54	-436.44	-353.29	7249.263	0
3490	-0.32	-1.99	-0.60	-436.28	-353.40	7249.266	0
3495	-0.00	-1.85	-0.54	-436.51	-353.36	7249.273	0
3500	-0.07	-1.73	-0.50	-436.41	-353.28	7249.277	0
3505	-0.22	-1.95	-0.56	-436.34	-353.64	7249.281	0
3510	-0.23	-2.19	-0.61	-436.49	-353.36	7249.287	0
3515	-0.57	-2.50	-0.65	-436.38	-353.20	7249.292	0
3520	-0.19	-2.14	-0.59	-436.51	-353.21	7249.296	0
3525	-0.13	-2.39	-0.65	-436.13	-353.06	7249.302	0
3530	-0.01	-2.30	-0.62	-436.24	-353.37	7249.306	0
3535	0.02	-2.16	-0.58	-436.43	-353.37	7249.312	0
3540	-0.61	-2.17	-0.56	-436.47	-353.33	7249.317	0
3545	-0.17	-2.18	-0.61	-436.28	-352.97	7249.324	0
3550	0.04	-1.90	-0.53	-436.74	-353.25	7249.328	0
3555	-0.16	-1.78	-0.49	-436.32	-353.42	7249.333	0
3560	-0.44	-2.24	-0.60	-436.42	-353.47	7249.336	0
3565	-0.59	-2.27	-0.59	-436.44	-353.45	7249.342	0
3570	0.05	-2.22	-0.60	-436.53	-353.32	7249.348	0
3575	-0.35	-1.96	-0.61	-436.70	-353.11	7249.354	0
3580	-0.30	-1.92	-0.56	-436.36	-353.38	7249.357	0
3585	-0.34	-2.59	-0.73	-436.55	-353.51	7249.363	0
3590	0.24	-2.26	-0.64	-436.43	-353.31	7249.367	0
3595	0.02	-2.08	-0.59	-436.30	-352.85	7249.374	0
3600	-0.05	-2.13	-0.60	-436.46	-353.54	7249.375	0
3605	-0.21	-1.77	-0.49	-436.67	-353.35	7249.382	0
3610	0.29	-2.02	-0.53	-436.50	-353.49	7249.388	0
3615	0.02	-2.14	-0.53	-436.76	-353.34	7249.394	0
3620	-0.21	-2.15	-0.56	-436.31	-353.53	7249.397	0
3625	0.41	-2.05	-0.52	-436.35	-353.66	7249.402	0
3630	-0.27	-2.19	-0.60	-436.40	-353.75	7249.406	0
3635	0.23	-2.14	-0.56	-436.55	-353.66	7249.412	0
3640	0.07	-2.07	-0.56	-436.53	-353.28	7249.417	0
3645	-0.23	-2.16	-0.58	-436.57	-353.23	7249.421	0
3650	-0.32	-2.26	-0.62	-436.18	-353.16	7249.428	0
3655	0.20	-1.88	-0.51	-436.25	-353.18	7249.431	0
3660	-0.27	-2.09	-0.59	-436.47	-352.77	7249.437	0
3665	-0.08	-2.13	-0.57	-436.46	-353.16	7249.442	0
3670	-0.12	-1.94	-0.52	-436.60	-353.44	7249.446	0
3675	0.16	-2.16	-0.55	-436.70	-353.10	7249.452	0
3680	-0.18	-2.26	-0.61	-436.38	-353.23	7249.458	0
3685	-0.69	-2.67	-0.71	-436.43	-353.48	7249.461	0
3690	-0.61	-2.14	-0.58	-436.42	-353.51	7249.467	0
3695	-0.28	-2.04	-0.55	-436.45	-353.07	7249.473	0
3700	-0.11	-2.12	-0.57	-436.53	-353.51	7249.477	0
3705	0.00	-1.91	-0.51	-436.42	-353.33	7249.482	0
3710	-0.35	-2.23	-0.62	-436.60	-353.48	7249.488	0
3715	-0.22	-2.04	-0.56	-436.40	-353.51	7249.492	0
3720	0.48	-1.78	-0.49	-436.53	-353.14	7249.498	0
3725	0.12	-2.05	-0.56	-436.58	-353.19	7249.500	0
3730	-1.01	-2.34	-0.62	-436.65	-353.33	7249.508	0
3735	-0.01	-2.09	-0.56	-436.61	-353.30	7249.512	0
3740	0.20	-2.07	-0.53	-436.47	-353.28	7249.516	0
3745	0.18	-2.13	-0.54	-436.54	-353.40	7249.521	0
3750	0.01	-2.38	-0.63	-436.38	-353.14	7249.528	0
3755	-0.12	-2.08	-0.54	-436.58	-352.94	7249.531	0
3760	-0.17	-2.55	-0.69	-436.57	-352.96	7249.538	0
3765	0.09	-2.31	-0.62	-436.54	-353.18	7249.543	0
3770	-0.49	-2.21	-0.57	-436.53	-353.11	7249.546	0
3775	-0.17	-1.94	-0.51	-436.33	-353.09	7249.553	0
3780	-0.62	-2.34	-0.64	-436.58	-353.27	7249.558	0
3785	-0.16	-2.09	-0.57	-436.59	-353.02	7249.562	0
3790	-0.40	-1.81	-0.48	-436.41	-353.24	7249.567	0
3795	-0.10	-1.70	-0.46	-436.49	-353.18	7249.573	0
3800	-0.23	-1.93	-0.52	-436.25	-353.05	7249.577	0
3805	0.32	-2.07	-0.53	-436.51	-353.39	7249.582	0
3810	-0.04	-2.23	-0.57	-436.34	-353.33	7249.586	0
3815	0.14	-2.22	-0.55	-436.46	-353.06	7249.593	0
3820	-0.50	-2.30	-0.61	-436.42	-352.92	7249.598	0
3825	-0.09	-2.31	-0.57	-436.70	-353.32	7249.603	0
3830	-0.19	-2.03	-0.51	-436.40	-353.09	7249.606	0
3835	-0.26	-2.25	-0.59	-436.63	-352.85	7249.612	0
3840	0.03	-2.07	-0.56	-436.39	-353.42	7249.616	0
3845	-0.41	-2.20	-0.58	-436.23	-353.21	7249.623	0
3850	-0.35	-2.01	-0.52	-436.21	-353.54	7249.625	0
3855	0.01	-2.44	-0.63	-435.99	-352.96	7249.633	0
3860	-0.24	-2.56	-0.64	-436.27	-352.66	7249.638	0
3865	-0.03	-2.20	-0.58	-436.30	-352.90	7249.641	0
3870	-0.22	-2.47	-0.63	-436.20	-353.05	7249.647	0
3875	0.28	-2.05	-0.54	-436.08	-353.23	7249.653	0
3880	-0.14	-2.33	-0.59	-436.02	-353.14	7249.656	0
3885	0.13	-2.26	-0.55	-436.37	-352.76	7249.663	0
3890	0.06	-2.24	-0.56	-436.33	-353.18	7249.667	0
3895	0.08	-2.57	-0.65	-436.21	-353.12	7249.674	0
3900	-0.22	-2.45	-0.64	-436.44	-353.10	7249.677	0
3905	-0.58	-2.46	-0.65	-436.31	-353.57	7249.683	0
3910	-0.15	-2.24	-0.60	-436.57	-353.34	7249.687	0
3915	-0.18	-2.27	-0.58	-436.60	-353.23	7249.693	0
3920	-0.94	-2.27	-0.63	-436.35	-353.32	7249.697	0
3925	-0.17	-2.21	-0.61	-436.31	-353.34	7249.702	0
3930	-0.26	-1.97	-0.53	-436.32	-353.23	7249.708	0
3935	-0.26	-1.95	-0.52	-436.64	-353.29	7249.711	0
3940	-0.18	-2.42	-0.65	-436.38	-353.38	7249.717	0
3945	-0.18	-2.49	-0.64	-436.45	-353.22	7249.723	0
3950	-0.25	-2.29	-0.61	-436.44	-353.47	7249.727	0
3955	0.18	-2.21	-0.60	-436.55	-353.55	7249.732	0
3960	-0.34	-2.50	-0.65	-436.53	-353.19	7249.735	0
3965	-0.30	-2.60	-0.65	-436.41	-352.85	7249.742	0
3970	-0.28	-2.56	-0.69	-436.47	-353.27	7249.748	0
3975	-0.31	-2.44	-0.66	-436.38	-353.42	7249.750	0
3980	-0.11	-2.34	-0.63	-436.58	-353.33	7249.757	0
3985	0.00	-2.44	-0.62	-436.54	-353.23	7249.762	0
3990	0.32	-1.74	-0.48	-436.48	-353.34	7249.768	0
3995	0.28	-2.08	-0.56	-436.37	-352.95	7249.771	0
4000	-0.17	-1.90	-0.48	-436.51	-353.07	7249.777	0
4005	-0.19	-2.22	-0.60	-436.48	-352.85	7249.781	0
4010	-0.54	-2.55	-0.72	-436.36	-353.51	7249.789	0
4015	0.32	-2.25	-0.61	-436.32	-353.19	7249.791	0
4020	-0.23	-2.16	-0.58	-436.64	-353.05	7249.796	0
4025	-0.22	-2.27	-0.61	-436.49	-353.57	7249.802	0
4030	0.21	-2.23	-0.58	-436.36	-353.72	7249.808	0
4035	-0.33	-2.38	-0.57	-436.45	-353.36	7249.812	0
4040	-0.05	-2.41	-0.56	-436.24	-353.36	7249.818	0
4045	0.03	-1.94	-0.48	-436.54	-353.23	7249.820	0
4050	-0.30	-2.43	-0.64	-436.29	-353.23	7249.827	0
4055	0.20	-2.02	-0.49	-436.53	-353.55	7249.832	0
4060	-0.76	-2.03	-0.54	-436.31	-353.29	7249.838	0
4065	-0.14	-2.31	-0.60	-436.45	-353.11	7249.842	0
4070	-0.42	-2.54	-0.67	-436.53	-353.31	7249.849	0
4075	-0.08	-2.21	-0.56	-436.36	-353.15	7249.852	0
4080	0.08	-2.10	-0.52	-436.45	-353.22	7249.858	0
4085	-0.30	-2.38	-0.62	-436.33	-353.40	7249.862	0
4090	-0.40	-2.10	-0.54	-436.38	-353.53	7249.867	0
4095	-0.21	-2.31	-0.61	-436.60	-353.17	7249.873	0
4100	-0.34	-2.29	-0.58	-436.42	-353.29	7249.876	0
4105	0.21	-1.90	-0.48	-436.49	-353.35	7249.882	0
4110	-0.74	-2.31	-0.61	-436.25	-353.38	7249.888	0
4115	-0.23	-2.03	-0.57	-436.30	-353.50	7249.891	0
4120	-0.18	-1.82	-0.50	-436.37	-353.08	7249.896	0
4125	-0.33	-2.27	-0.63	-436.08	-353.11	7249.903	0
4130	-0.46	-2.09	-0.58	-436.11	-353.36	7249.906	0
4135	-0.04	-1.80	-0.49	-436.04	-353.19	7249.913	0
4140	-0.35	-2.06	-0.55	-436.45	-353.74	7249.918	0
4145	-0.07	-2.29	-0.64	-436.35	-353.70	7249.922	0
4150	0.04	-1.79	-0.49	-436.45	-353.82	7249.926	0
4155	-0.13	-2.06	-0.59	-436.24	-353.24	7249.931	0
4160	-0.43	-1.93	-0.56	-436.39	-353.32	7249.937	0
4165	-0.46	-1.95	-0.54	-436.17	-353.63	7249.942	0
4170	0.15	-1.68	-0.45	-436.16	-353.63	7249.947	0
4175	0.14	-1.96	-0.57	-436.16	-353.45	7249.952	0
4180	0.30	-1.84	-0.52	-436.25	-353.38	7249.957	0
4185	-0.42	-1.91	-0.56	-436.21	-353.34	7249.963	0
4190	-0.37	-2.04	-0.60	-436.11	-353.33	7249.966	0
4195	-0.50	-1.84	-0.56	-436.27	-353.32	7249.974	0
4200	0.06	-1.98	-0.56	-436.30	-353.60	7249.976	0
4205	0.15	-1.99	-0.49	-436.27	-353.47	7249.983	0
4210	0.12	-1.74	-0.52	-436.53	-353.51	7249.986	0
4215	0.04	-1.73	-0.51	-436.44	-353.25	7249.992	0
4220	0.48	-1.86	-0.51	-436.56	-353.42	7249.998	0
4225	0.27	-1.92	-0.59	-435.93	-353.10	7250.004	0
4230	-0.03	-2.05	-0.58	-436.32	-353.10	7250.008	0
4235	-0.14	-1.74	-0.51	-436.00	-353.15	7250.013	0
4240	-0.09	-1.85	-0.56	-436.08	-353.26	7250.016	0
4245	-0.07	-1.96	-0.54	-436.06	-353.29	7250.022	0
4250	0.05	-2.03	-0.57	-436.19	-353.11	7250.028	0
4255	0.31	-1.91	-0.53	-436.68	-352.75	7250.034	0
4260	-0.02	-1.99	-0.60	-436.34	-353.42	7250.037	0
4265	-0.38	-2.16	-0.66	-436.38	-353.44	7250.043	0
4270	-0.32	-2.06	-0.59	-436.26	-353.62	7250.047	0
4275	-0.11	-1.92	-0.59	-436.08	-353.56	7250.052	0
4280	-0.23	-1.86	-0.55	-436.52	-353.43	7250.056	0
4285	-0.27	-1.74	-0.52	-436.43	-353.47	7250.062	0
4290	-0.29	-1.99	-0.58	-436.41	-353.51	7250.067	0
4295	-0.35	-2.01	-0.61	-436.39	-353.44	7250.072	0
4300	-0.58	-1.92	-0.58	-436.37	-353.37	7250.077	0
4305	0.01	-2.20	-0.63	-436.49	-353.31	7250.082	0
4310	0.16	-1.71	-0.50	-436.27	-353.26	7250.087	0
4315	-0.07	-1.75	-0.52	-436.11	-353.38	7250.091	0
4320	-0.16	-2.19	-0.65	-436.31	-353.16	7250.099	0
4325	-0.33	-1.78	-0.55	-436.11	-353.43	7250.101	0
4330	0.13	-1.78	-0.52	-436.32	-353.49	7250.108	0
4335	-0.43	-1.80	-0.54	-435.98	-353.36	7250.110	0
4340	-0.22	-2.05	-0.63	-436.16	-352.77	7250.117	0
4345	-0.66	-1.86	-0.58	-436.43	-353.29	7250.122	0
4350	-0.41	-1.51	-0.52	-436.20	-353.49	7250.126	0
4355	-0.21	-1.86	-0.58	-436.08	-353.08	7250.132	0
4360	0.63	-1.72	-0.52	-436.40	-352.96	7250.139	0
4365	0.12	-1.67	-0.51	-436.28	-353.18	7250.141	0
4370	-0.40	-1.76	-0.55	-436.35	-353.37	7250.147	0
4375	0.06	-1.47	-0.47	-436.35	-352.88	7250.152	0
4380	0.19	-2.09	-0.59	-436.30	-353.56	7250.159	0
4385	-0.36	-1.79	-0.56	-436.48	-353.07	7250.162	0
4390	-0.38	-1.77	-0.54	-436.44	-352.62	7250.168	0
4395	-0.33	-1.67	-0.51	-436.15	-352.90	7250.171	0
4400	0.30	-1.71	-0.55	-436.03	-353.02	7250.178	0
4405	-0.48	-1.85	-0.59	-436.22	-352.86	7250.181	0
4410	-0.13	-1.59	-0.54	-436.27	-353.23	7250.187	0
4415	-0.18	-1.76	-0.53	-436.24	-353.37	7250.193	0
4420	-0.44	-1.98	-0.57	-436.21	-352.58	7250.199	0
4425	0.11	-1.66	-0.49	-436.39	-353.37	7250.202	0
4430	0.27	-1.73	-0.55	-436.58	-353.59	7250.207	0
4435	-0.75	-1.85	-0.59	-436.27	-353.10	7250.211	0
4440	-0.28	-1.70	-0.55	-436.17	-353.03	7250.217	0
4445	0.23	-1.63	-0.51	-436.53	-353.34	7250.224	0
4450	-0.14	-1.66	-0.53	-436.08	-353.48	7250.226	0
4455	-0.15	-1.65	-0.55	-436.19	-353.48	7250.232	0
4460	0.18	-1.45	-0.49	-436.47	-353.29	7250.236	0
4465	-0.41	-1.63	-0.57	-436.47	-353.43	7250.242	0
4470	0.18	-1.54	-0.52	-436.39	-352.98	7250.247	0
4475	-0.05	-1.66	-0.51	-436.10	-353.37	7250.250	0
4480	-0.34	-2.05	-0.66	-436.44	-353.38	7250.257	0
4485	-0.00	-1.74	-0.58	-436.38	-353.09	7250.263	0
4490	-0.67	-1.84	-0.59	-436.11	-353.35	7250.266	0
4495	-0.35	-1.55	-0.53	-435.93	-353.43	7250.272	0
4500	0.08	-1.70	-0.55	-436.01	-353.82	7250.277	0
4505	-0.77	-1.54	-0.46	-435.95	-353.64	7250.284	0
4510	-0.03	-1.92	-0.60	-436.20	-353.58	7250.287	0
4515	-0.21	-1.69	-0.52	-436.15	-353.44	7250.293	0
4520	0.25	-1.69	-0.53	-436.32	-353.56	7250.296	0
4525	0.01	-1.46	-0.46	-436.27	-353.12	7250.304	0
4530	-0.15	-1.67	-0.52	-436.31	-353.23	7250.306	0
4535	-0.71	-1.31	-0.41	-436.25	-353.43	7250.312	0
4540	-0.03	-1.74	-0.52	-436.27	-353.19	7250.317	0
4545	-0.23	-1.80	-0.57	-436.03	-353.36	7250.321	0
4550	0.01	-1.93	-0.58	-436.23	-353.13	7250.327	0
4555	0.39	-1.77	-0.55	-436.13	-352.89	7250.333	0
4560	-0.06	-1.69	-0.55	-436.31	-353.44	7250.336	0
4565	-0.19	-1.65	-0.59	-436.16	-352.85	7250.343	0
4570	0.12	-1.43	-0.47	-436.03	-353.53	7250.349	0
4575	0.01	-1.60	-0.51	-436.14	-353.10	7250.352	0
4580	0.18	-1.83	-0.58	-436.12	-353.46	7250.357	0
4585	-0.09	-1.72	-0.54	-436.31	-353.45	7250.363	0
4590	0.13	-1.60	-0.50	-436.40	-353.58	7250.367	0
4595	0.19	-1.62	-0.52	-436.26	-353.09	7250.372	0
4600	-0.37	-1.70	-0.54	-436.45	-353.14	7250.375	0
4605	-0.27	-1.71	-0.54	-436.24	-353.26	7250.382	0
4610	0.26	-1.77	-0.56	-436.14	-353.32	7250.388	0
4615	-0.00	-1.34	-0.48	-436.37	-353.28	7250.391	0
4620	-0.24	-1.74	-0.56	-436.17	-353.14	7250.397	0
4625	-0.08	-2.01	-0.59	-436.26	-353.53	7250.402	0
4630	-0.20	-1.53	-0.43	-436.10	-353.26	7250.408	0
4635	0.54	-1.74	-0.49	-436.19	-353.59	7250.412	0
4640	0.43	-1.52	-0.44	-436.23	-353.42	7250.417	0
4645	0.05	-1.65	-0.53	-436.37	-353.68	7250.421	0
4650	-0.41	-2.10	-0.60	-436.46	-353.39	7250.428	0
4655	-0.55	-2.09	-0.61	-436.42	-353.14	7250.431	0
4660	0.13	-1.57	-0.41	-436.50	-353.28	7250.438	0
4665	0.05	-1.96	-0.56	-436.57	-353.21	7250.442	0
4670	-0.25	-2.06	-0.58	-436.66	-353.20	7250.447	0
4675	0.33	-1.82	-0.50	-436.41	-353.58	7250.452	0
4680	-0.44	-1.90	-0.65	-435.99	-353.15	7250.459	0
4685	-0.64	-2.20	-0.66	-436.32	-353.14	7250.461	0
4690	-0.10	-1.95	-0.59	-436.20	-353.16	7250.468	0
4695	-0.19	-1.90	-0.57	-436.34	-353.20	7250.474	0
4700	0.05	-1.09	-0.38	-436.38	-352.31	7250.479	0
4705	-0.15	-1.73	-0.56	-436.35	-353.43	7250.482	0
4710	-0.53	-2.07	-0.59	-436.42	-353.94	7250.489	0
4715	-0.09	-1.91	-0.57	-436.10	-353.26	7250.492	0
4720	-0.26	-1.84	-0.57	-436.45	-353.42	7250.498	0
4725	-0.06	-1.56	-0.51	-436.25	-353.63	7250.500	0
4730	0.08	-1.73	-0.50	-436.37	-353.68	7250.507	0
4735	0.06	-1.85	-0.57	-436.26	-353.27	7250.513	0
4740	-0.37	-1.58	-0.53	-436.33	-353.36	7250.517	0
4745	-0.20	-1.85	-0.61	-436.22	-353.33	7250.522	0
4750	0.11	-1.67	-0.54	-436.27	-353.20	7250.528	0
4755	-0.19	-1.71	-0.59	-436.25	-353.20	7250.531	0
4760	-0.27	-1.99	-0.59	-436.48	-353.08	7250.538	0
4765	-0.17	-1.77	-0.57	-436.42	-353.14	7250.543	0
4770	-0.51	-1.95	-0.60	-436.17	-353.01	7250.546	0
4775	-0.13	-1.97	-0.59	-436.37	-353.03	7250.552	0
4780	-0.47	-2.15	-0.67	-436.30	-353.08	7250.558	0
4785	-0.18	-1.76	-0.56	-436.11	-353.19	7250.562	0
4790	-0.17	-1.47	-0.50	-436.09	-353.12	7250.567	0
4795	0.01	-1.60	-0.50	-436.28	-353.39	7250.571	0
4800	-0.10	-2.15	-0.65	-436.45	-353.20	7250.577	0
4805	-0.77	-1.92	-0.61	-436.43	-353.35	7250.583	0
4810	-0.11	-1.88	-0.58	-436.37	-353.05	7250.586	0
4815	0.14	-1.42	-0.44	-436.38	-352.97	7250.592	0
4820	-0.04	-1.70	-0.46	-436.18	-353.02	7250.597	0
4825	-0.70	-2.31	-0.70	-436.28	-353.49	7250.603	0
4830	-0.15	-1.55	-0.45	-436.46	-352.98	7250.606	0
4835	-0.41	-1.88	-0.54	-436.37	-352.97	7250.613	0
4840	0.04	-1.58	-0.51	-436.29	-353.24	7250.616	0
4845	-0.93	-2.05	-0.64	-436.41	-352.67	7250.624	0
4850	0.51	-1.74	-0.57	-436.23	-352.76	7250.625	0
4855	-0.07	-1.86	-0.58	-436.21	-353.10	7250.632	0
4860	0.04	-1.80	-0.57	-436.40	-352.75	7250.638	0
4865	0.01	-1.76	-0.53	-436.37	-353.41	7250.643	0
4870	0.04	-1.52	-0.51	-436.51	-353.31	7250.647	0
4875	-0.13	-1.63	-0.54	-436.27	-353.25	7250.653	0
4880	0.10	-1.73	-0.55	-436.43	-353.36	7250.656	0
4885	0.26	-1.63	-0.51	-436.54	-353.86	7250.664	0
4890	0.13	-1.63	-0.52	-436.45	-353.02	7250.667	0
4895	-0.18	-1.75	-0.55	-436.23	-353.18	7250.671	0
4900	-0.20	-1.95	-0.58	-436.29	-353.39	7250.677	0
4905	0.38	-1.71	-0.53	-436.08	-353.07	7250.683	0
4910	-0.31	-1.99	-0.60	-435.94	-353.38	7250.687	0
4915	0.11	-1.75	-0.49	-436.31	-353.25	7250.692	0
4920	-0.23	-1.91	-0.56	-436.44	-353.09	7250.696	0
4925	-0.38	-1.94	-0.59	-436.52	-353.49	7250.702	0
4930	-0.16	-1.86	-0.53	-436.23	-353.62	7250.708	0
4935	-0.25	-2.08	-0.60	-436.26	-353.21	7250.711	0
4940	-0.33	-1.82	-0.52	-436.26	-353.37	7250.717	0
4945	-0.33	-2.12	-0.61	-436.09	-353.40	7250.723	0
4950	0.07	-1.57	-0.49	-435.98	-353.55	7250.728	0
4955	-0.76	-2.06	-0.66	-436.07	-353.24	7250.731	0
4960	-0.07	-2.04	-0.66	-436.13	-353.09	7250.738	0
4965	-0.30	-1.68	-0.52	-436.31	-353.22	7250.742	0
4970	0.06	-1.76	-0.53	-435.91	-353.05	7250.748	0
4975	-0.30	-1.84	-0.56	-436.04	-353.10	7250.750	0
4980	-0.49	-1.70	-0.56	-435.79	-353.14	7250.758	0
4985	-0.24	-1.72	-0.56	-436.17	-353.21	7250.762	0
4990	-0.25	-1.45	-0.51	-436.22	-353.34	7250.766	0
4995	0.43	-1.53	-0.53	-436.08	-353.29	7250.771	0
5000	0.11	-1.50	-0.50	-436.34	-353.25	7250.777	0
5005	-0.06	-1.64	-0.52	-436.31	-352.83	7250.781	0
5010	-0.09	-1.89	-0.63	-435.88	-352.65	7250.789	0
5015	-0.55	-1.60	-0.56	-435.98	-353.55	7250.792	0
5020	-0.36	-1.88	-0.61	-435.98	-352.92	7250.797	0
5025	-0.24	-1.37	-0.52	-436.03	-353.30	7250.802	0
5030	-0.23	-1.36	-0.52	-435.97	-353.08	7250.809	0
5035	-0.21	-1.74	-0.59	-436.30	-353.25	7250.812	0
5040	-0.44	-1.77	-0.59	-436.41	-353.21	7250.818	0
5045	-0.72	-1.71	-0.60	-436.34	-353.13	7250.821	0
5050	0.16	-1.94	-0.65	-436.03	-352.75	7250.830	0
5055	-0.79	-1.72	-0.63	-436.14	-353.15	7250.833	0
5060	-0.20	-2.04	-0.67	-436.25	-353.19	7250.836	0
5065	0.13	-1.49	-0.47	-436.03	-353.42	7250.842	0
5070	-0.01	-1.66	-0.57	-435.78	-353.15	7250.848	0
5075	-0.33	-1.69	-0.58	-435.84	-353.04	7250.851	0
5080	-0.84	-1.88	-0.64	-436.22	-352.93	7250.857	0
5085	-0.42	-1.60	-0.54	-436.16	-353.03	7250.863	0
5090	0.42	-1.47	-0.49	-435.99	-353.02	7250.867	0
5095	-0.13	-1.79	-0.59	-436.21	-353.23	7250.872	0
5100	-0.01	-1.64	-0.53	-436.01	-353.16	7250.876	0
5105	-0.17	-1.66	-0.56	-436.19	-353.54	7250.883	0
5110	-0.81	-1.31	-0.47	-436.10	-353.44	7250.887	0
5115	-0.38	-1.57	-0.53	-436.06	-353.40	7250.891	0
5120	0.09	-1.66	-0.54	-436.13	-353.16	7250.897	0
5125	-0.31	-1.72	-0.57	-436.34	-353.46	7250.903	0
5130	-0.45	-1.95	-0.64	-436.12	-353.48	7250.906	0
5135	-0.25	-1.73	-0.55	-436.19	-353.67	7250.913	0
5140	-0.40	-1.92	-0.63	-436.38	-353.41	7250.916	0
5145	-0.55	-1.96	-0.61	-435.89	-353.29	7250.923	0
5150	-0.24	-1.97	-0.61	-436.08	-353.50	7250.927	0
5155	0.16	-1.82	-0.57	-436.23	-353.06	7250.933	0
5160	-0.20	-1.82	-0.56	-435.94	-353.73	7250.937	0
5165	0.31	-2.04	-0.57	-436.22	-353.05	7250.944	0
5170	-0.01	-1.87	-0.54	-436.22	-353.51	7250.945	0
5175	-0.06	-1.69	-0.50	-436.18	-353.76	7250.953	0
5180	-0.29	-1.94	-0.58	-435.81	-353.43	7250.958	0
5185	-0.54	-1.64	-0.56	-436.01	-353.08	7250.963	0
5190	-0.66	-1.70	-0.54	-436.22	-353.23	7250.967	0
5195	-0.54	-1.94	-0.61	-436.26	-353.53	7250.974	0
5200	-0.22	-1.51	-0.50	-436.17	-353.27	7250.977	0
5205	-0.28	-1.66	-0.44	-436.01	-352.89	7250.984	0
5210	0.16	-1.65	-0.50	-436.26	-353.20	7250.986	0
5215	-0.13	-2.05	-0.60	-435.95	-353.37	7250.992	0
5220	-0.07	-2.22	-0.62	-436.01	-353.15	7250.998	0
5225	-0.08	-1.93	-0.55	-436.37	-353.47	7251.004	0
5230	0.02	-2.17	-0.60	-435.92	-353.30	7251.007	0
5235	-0.55	-2.29	-0.62	-436.37	-353.61	7251.012	0
5240	-0.32	-2.04	-0.58	-436.26	-353.10	7251.016	0
5245	0.09	-2.04	-0.56	-436.20	-353.24	7251.021	0
5250	-0.56	-2.27	-0.61	-436.16	-353.07	7251.027	0
5255	-0.28	-1.90	-0.50	-436.29	-353.18	7251.031	0
5260	-0.39	-2.23	-0.60	-436.24	-353.29	7251.038	0
5265	-0.33	-2.18	-0.58	-436.12	-353.47	7251.042	0
5270	-0.14	-2.22	-0.55	-436.06	-353.45	7251.046	0
5275	-0.49	-2.41	-0.66	-436.09	-353.37	7251.052	0
5280	-0.70	-1.90	-0.52	-436.30	-353.25	7251.059	0
5285	-0.18	-2.09	-0.58	-436.18	-353.43	7251.062	0
5290	0.11	-1.84	-0.50	-436.46	-353.14	7251.067	0
5295	-0.09	-1.80	-0.53	-436.14	-352.80	7251.070	0
5300	-1.16	-2.12	-0.59	-436.19	-353.06	7251.078	0
5305	-0.38	-2.09	-0.60	-436.26	-353.21	7251.082	0
5310	-0.91	-2.31	-0.69	-436.33	-353.05	7251.088	0
5315	-0.70	-2.19	-0.68	-436.28	-353.27	7251.091	0
5320	-0.42	-1.82	-0.54	-436.25	-353.20	7251.098	0
5325	-0.27	-1.90	-0.54	-436.32	-353.33	7251.101	0
5330	-0.16	-1.95	-0.55	-436.26	-353.56	7251.108	0
5335	-0.06	-1.94	-0.53	-436.12	-352.85	7251.111	0
5340	-0.24	-1.99	-0.55	-436.24	-353.32	7251.117	0
5345	-0.18	-1.88	-0.54	-436.31	-353.44	7251.123	0
5350	-0.21	-1.87	-0.54	-436.37	-353.28	7251.126	0
5355	-0.11	-1.91	-0.57	-436.55	-353.34	7251.133	0
5360	-0.19	-2.04	-0.60	-436.09	-353.21	7251.139	0
5365	-0.27	-2.10	-0.59	-436.11	-352.88	7251.141	0
5370	-0.66	-2.09	-0.61	-436.00	-353.29	7251.147	0
5375	-0.33	-1.89	-0.53	-436.07	-353.18	7251.153	0
5380	-0.09	-1.92	-0.55	-436.16	-352.88	7251.156	0
5385	-0.20	-2.10	-0.61	-436.05	-353.15	7251.163	0
5390	0.23	-2.05	-0.53	-436.04	-353.06	7251.167	0
5395	-0.04	-2.08	-0.59	-436.12	-352.83	7251.172	0
5400	-0.18	-1.97	-0.51	-435.99	-353.01	7251.177	0
5405	0.25	-1.93	-0.49	-436.11	-353.36	7251.183	0
5410	-0.21	-1.99	-0.57	-435.98	-353.26	7251.187	0
5415	-0.10	-1.96	-0.54	-436.34	-353.28	7251.192	0
5420	0.18	-2.11	-0.58	-436.52	-353.65	7251.197	0
5425	-0.02	-1.70	-0.49	-436.36	-353.50	7251.203	0
5430	-0.20	-1.96	-0.53	-436.19	-353.24	7251.208	0
5435	-0.21	-2.04	-0.57	-436.33	-353.37	7251.212	0
5440	-0.34	-1.97	-0.54	-436.28	-352.94	7251.216	0
5445	-0.24	-2.10	-0.57	-436.26	-353.08	7251.223	0
5450	-0.42	-1.95	-0.53	-436.15	-353.23	7251.227	0
5455	-0.20	-2.12	-0.55	-436.19	-352.94	7251.232	0
5460	-0.44	-1.90	-0.50	-436.17	-353.07	7251.236	0
5465	0.18	-2.03	-0.53	-436.06	-353.19	7251.242	0
5470	-0.11	-1.86	-0.50	-436.29	-353.32	7251.247	0
5475	0.17	-2.50	-0.66	-436.14	-352.98	7251.253	0
5480	-0.13	-2.02	-0.58	-436.21	-353.27	7251.257	0
5485	-0.28	-2.02	-0.53	-436.27	-352.97	7251.263	0
5490	-0.50	-1.84	-0.52	-436.19	-352.90	7251.266	0
5495	-1.23	-1.83	-0.54	-435.84	-353.41	7251.274	0
5500	-0.09	-2.05	-0.54	-436.05	-353.38	7251.277	0
5505	-0.33	-2.25	-0.54	-436.23	-353.11	7251.284	0
5510	0.14	-2.11	-0.55	-435.87	-353.14	7251.287	0
5515	0.05	-2.08	-0.56	-436.45	-353.37	7251.292	0
5520	0.14	-2.11	-0.55	-436.10	-353.16	7251.296	0
5525	-0.33	-2.13	-0.57	-436.14	-353.09	7251.303	0
5530	-0.37	-2.14	-0.59	-436.30	-353.26	7251.307	0
5535	-0.53	-2.31	-0.63	-436.22	-353.14	7251.312	0
5540	-0.05	-2.10	-0.56	-436.29	-352.96	7251.317	0
5545	-0.08	-2.09	-0.58	-436.03	-352.80	7251.323	0
5550	0.13	-2.28	-0.62	-435.92	-353.13	7251.327	0
5555	-0.35	-1.95	-0.54	-436.06	-353.43	7251.333	0
5560	-0.54	-2.29	-0.59	-436.13	-353.17	7251.336	0
5565	-0.88	-2.41	-0.62	-436.03	-353.04	7251.341	0
5570	0.19	-2.22	-0.58	-436.23	-353.13	7251.349	0
5575	-0.50	-2.25	-0.64	-436.27	-353.19	7251.352	0
5580	-0.10	-2.15	-0.58	-436.22	-353.29	7251.358	0
5585	0.04	-1.93	-0.49	-436.26	-353.31	7251.361	0
5590	-0.02	-2.21	-0.57	-436.33	-353.20	7251.367	0
5595	-0.55	-2.19	-0.58	-436.14	-353.39	7251.373	0
5600	-0.90	-2.26	-0.62	-436.10	-353.32	7251.378	0
5605	-0.10	-1.85	-0.51	-435.99	-353.38	7251.382	0
5610	-1.29	-2.44	-0.70	-436.42	-353.21	7251.389	0
5615	-0.29	-2.14	-0.56	-436.45	-353.14	7251.391	0
5620	0.04	-1.95	-0.53	-436.39	-353.38	7251.397	0
5625	-0.19	-1.82	-0.53	-436.56	-353.57	7251.402	0
5630	0.01	-1.84	-0.50	-436.46	-353.30	7251.407	0
5635	0.09	-2.00	-0.56	-436.28	-353.18	7251.412	0
5640	0.44	-1.77	-0.50	-436.28	-353.12	7251.418	0
5645	-0.06	-1.80	-0.49	-436.35	-353.34	7251.422	0
5650	-0.02	-2.11	-0.56	-436.44	-353.44	7251.428	0
5655	-0.35	-2.21	-0.59	-436.26	-353.27	7251.431	0
5660	0.04	-2.30	-0.58	-436.55	-353.04	7251.438	0
5665	-0.21	-2.19	-0.61	-436.58	-353.62	7251.442	0
5670	-0.09	-2.16	-0.58	-436.18	-353.35	7251.448	0
5675	0.39	-1.87	-0.49	-436.32	-353.08	7251.452	0
5680	-0.04	-1.95	-0.51	-436.54	-353.24	7251.458	0
5685	-0.39	-2.23	-0.60	-436.40	-353.21	7251.462	0
5690	-0.33	-2.24	-0.62	-436.45	-352.21	7251.469	0
5695	-0.19	-2.14	-0.56	-436.10	-353.35	7251.474	0
5700	-0.12	-2.06	-0.51	-436.38	-353.17	7251.476	0
5705	-0.18	-2.09	-0.54	-436.26	-352.87	7251.482	0
5710	0.17	-2.00	-0.49	-436.48	-353.35	7251.487	0
5715	-0.13	-2.15	-0.55	-436.35	-352.98	7251.492	0
5720	-0.40	-2.22	-0.56	-436.43	-353.14	7251.498	0
5725	-0.35	-2.37	-0.63	-436.47	-353.32	7251.500	0
5730	-0.58	-1.89	-0.52	-436.48	-353.48	7251.507	0
5735	-0.04	-2.08	-0.54	-436.36	-353.12	7251.513	0
5740	-0.02	-2.37	-0.60	-436.34	-353.22	7251.516	0
5745	0.24	-1.83	-0.48	-436.42	-353.42	7251.523	0
5750	0.12	-2.04	-0.57	-436.33	-353.55	7251.528	0
5755	-0.28	-2.20	-0.60	-436.30	-353.57	7251.531	0
5760	-0.07	-1.82	-0.51	-436.25	-353.46	7251.536	0
5765	-0.18	-1.87	-0.55	-435.98	-353.22	7251.543	0
5770	-0.34	-1.86	-0.51	-436.20	-353.54	7251.546	0
5775	-0.41	-2.10	-0.58	-436.42	-353.11	7251.554	0
5780	-0.34	-1.97	-0.56	-436.33	-353.02	7251.555	0
5785	-0.15	-2.00	-0.56	-436.11	-352.99	7251.562	0
5790	-0.31	-2.17	-0.61	-436.04	-352.87	7251.567	0
5795	-0.49	-2.14	-0.59	-436.25	-353.27	7251.574	0
5800	-0.11	-2.19	-0.60	-436.39	-353.29	7251.577	0
5805	-0.18	-2.26	-0.60	-436.21	-353.39	7251.583	0
5810	-0.77	-2.26	-0.63	-436.20	-353.18	7251.586	0
5815	-0.30	-2.13	-0.60	-436.25	-353.13	7251.592	0
5820	-0.32	-2.34	-0.65	-436.37	-353.44	7251.598	0
5825	-0.24	-2.25	-0.60	-436.41	-352.79	7251.604	0
5830	-0.04	-1.97	-0.54	-436.14	-353.23	7251.607	0
5835	-0.14	-2.16	-0.70	-436.31	-353.32	7251.613	0
5840	-0.17	-1.91	-0.59	-436.33	-353.30	7251.616	0
5845	-0.01	-2.13	-0.62	-436.70	-353.20	7251.623	0
5850	-0.02	-1.95	-0.56	-436.66	-353.10	7251.625	0
5855	-0.17	-1.88	-0.56	-436.44	-353.21	7251.632	0
5860	-0.14	-2.11	-0.60	-436.56	-353.16	7251.638	0
5865	-0.46	-2.12	-0.54	-436.17	-353.55	7251.644	0
5870	-0.08	-2.23	-0.60	-436.22	-353.40	7251.647	0
5875	-0.03	-1.88	-0.54	-436.29	-353.21	7251.653	0
5880	0.04	-1.80	-0.48	-436.38	-353.30	7251.656	0
5885	0.06	-1.97	-0.56	-436.23	-353.65	7251.662	0
5890	-0.30	-2.28	-0.60	-436.52	-353.11	7251.668	0
5895	-0.05	-2.01	-0.58	-436.38	-353.02	7251.671	0
5900	-0.46	-2.09	-0.62	-436.31	-352.81	7251.677	0
5905	0.22	-1.87	-0.52	-436.34	-353.42	7251.682	0
5910	-0.46	-1.83	-0.57	-436.38	-353.11	7251.688	0
5915	-0.35	-1.85	-0.56	-436.30	-353.06	7251.691	0
5920	-0.02	-1.80	-0.49	-436.18	-353.27	7251.696	0
5925	-0.37	-2.12	-0.59	-435.97	-353.57	7251.702	0
5930	-0.61	-2.10	-0.61	-435.92	-353.39	7251.708	0
5935	-0.42	-2.01	-0.59	-436.16	-353.13	7251.711	0
5940	-0.49	-1.96	-0.55	-436.33	-352.99	7251.718	0
5945	-0.24	-2.09	-0.56	-436.00	-353.53	7251.722	0
5950	-0.42	-1.98	-0.58	-436.16	-353.20	7251.727	0
5955	-0.08	-1.74	-0.52	-436.04	-353.28	7251.732	0
5960	0.27	-1.29	-0.41	-436.30	-352.91	7251.738	0
5965	-0.37	-1.67	-0.49	-436.06	-353.45	7251.741	0
5970	-0.13	-1.83	-0.53	-436.21	-353.21	7251.748	0
5975	-0.69	-1.98	-0.62	-436.13	-353.37	7251.750	0
5980	-0.03	-1.89	-0.49	-436.03	-352.62	7251.759	0
5985	-0.54	-1.80	-0.51	-436.33	-353.22	7251.763	0
5990	0.44	-1.39	-0.41	-435.87	-353.49	7251.769	0
5995	-0.36	-1.86	-0.56	-436.36	-353.48	7251.772	0
6000	-0.43	-1.93	-0.58	-436.21	-352.95	7251.777	0
6005	-0.12	-1.74	-0.50	-436.06	-353.19	7251.781	0
6010	0.42	-1.68	-0.50	-436.06	-353.18	7251.788	0
6015	-0.22	-1.93	-0.57	-436.24	-353.06	7251.793	0
6020	-0.12	-2.10	-0.57	-436.14	-353.49	7251.796	0
6025	-0.29	-1.82	-0.51	-436.02	-353.40	7251.803	0
6030	-0.31	-2.07	-0.59	-436.37	-353.04	7251.807	0
6035	-0.43	-2.11	-0.64	-436.20	-353.31	7251.812	0
6040	-0.51	-2.00	-0.56	-436.28	-352.99	7251.817	0
6045	0.24	-1.93	-0.52	-436.18	-353.13	7251.823	0
6050	-0.28	-1.76	-0.50	-436.09	-352.75	7251.827	0
6055	-0.33	-2.10	-0.63	-436.29	-352.68	7251.832	0
6060	-0.18	-2.03	-0.63	-436.32	-352.87	7251.836	0
6065	0.02	-1.51	-0.46	-436.24	-352.58	7251.843	0
6070	-0.11	-1.74	-0.54	-436.17	-353.08	7251.847	0
6075	-0.52	-1.71	-0.55	-436.36	-352.63	7251.851	0
6080	-0.20	-1.75	-0.52	-436.26	-353.01	7251.856	0
6085	-0.30	-1.99	-0.61	-436.25	-352.91	7251.863	0
6090	0.14	-1.96	-0.60	-436.26	-353.24	7251.866	0
6095	0.30	-1.76	-0.55	-436.16	-353.13	7251.873	0
6100	-0.02	-1.39	-0.45	-436.07	-353.43	7251.875	0
6105	0.11	-1.30	-0.49	-436.44	-353.08	7251.883	0
6110	-0.19	-1.64	-0.55	-436.18	-353.13	7251.887	0
6115	-0.20	-1.75	-0.56	-436.08	-352.61	7251.891	0
6120	-0.11	-1.79	-0.58	-436.20	-352.67	7251.896	0
6125	0.21	-1.67	-0.52	-436.32	-352.28	7251.904	0
6130	-0.43	-2.09	-0.61	-436.40	-353.11	7251.906	0
6135	-0.10	-1.54	-0.47	-436.33	-353.05	7251.913	0
6140	-0.26	-1.86	-0.54	-436.18	-352.99	7251.917	0
6145	-0.85	-1.57	-0.46	-436.17	-353.11	7251.923	0
6150	-0.36	-1.80	-0.50	-436.07	-352.82	7251.927	0
6155	-0.50	-2.05	-0.57	-436.04	-352.63	7251.933	0
6160	-0.07	-2.04	-0.61	-436.02	-352.93	7251.937	0
6165	-0.18	-1.93	-0.60	-436.07	-353.08	7251.942	0
6170	-0.30	-1.86	-0.56	-436.08	-352.95	7251.946	0
6175	-0.52	-1.93	-0.60	-436.37	-353.32	7251.953	0
6180	-0.32	-1.82	-0.55	-436.35	-353.11	7251.958	0
6185	-0.03	-1.93	-0.55	-436.16	-353.07	7251.961	0
6190	-0.25	-2.19	-0.63	-436.42	-352.82	7251.967	0
6195	-0.22	-1.99	-0.58	-436.45	-352.78	7251.973	0
6200	-0.37	-1.88	-0.54	-436.12	-352.94	7251.977	0
6205	-0.20	-2.11	-0.63	-435.88	-352.82	7251.982	0
6210	0.13	-1.83	-0.54	-436.09	-352.96	7251.988	0
6215	0.03	-1.96	-0.56	-435.95	-352.64	7251.992	0
6220	-0.24	-2.04	-0.60	-436.06	-352.90	7251.998	0
6225	-0.44	-1.61	-0.51	-435.86	-352.88	7252.000	0
6230	-0.59	-1.86	-0.55	-435.91	-353.00	7252.007	0
6235	-0.34	-1.78	-0.55	-436.07	-353.07	7252.012	0
6240	0.11	-1.75	-0.52	-435.94	-352.80	7252.018	0
6245	-0.27	-1.92	-0.60	-435.95	-352.82	7252.021	0
6250	-0.26	-1.92	-0.57	-435.79	-353.06	7252.028	0
6255	0.33	-1.87	-0.52	-435.98	-353.23	7252.031	0
6260	-0.06	-1.83	-0.54	-435.94	-353.34	7252.038	0
6265	-0.30	-1.66	-0.51	-436.05	-353.23	7252.042	0
6270	-0.23	-1.90	-0.53	-436.20	-352.83	7252.048	0
6275	0.48	-2.05	-0.56	-436.03	-353.09	7252.052	0
6280	-0.41	-1.94	-0.55	-436.18	-352.93	7252.057	0
6285	0.28	-1.82	-0.50	-436.00	-352.88	7252.062	0
6290	-0.60	-2.44	-0.65	-436.14	-352.88	7252.068	0
6295	0.07	-2.05	-0.55	-436.01	-352.86	7252.070	0
6300	0.02	-1.93	-0.54	-435.94	-353.05	7252.077	0
6305	0.20	-1.87	-0.53	-436.18	-352.92	7252.083	0
6310	-0.91	-2.11	-0.67	-436.12	-352.71	7252.089	0
6315	-0.25	-1.91	-0.56	-436.19	-352.77	7252.092	0
6320	0.01	-1.76	-0.54	-436.13	-353.04	7252.099	0
6325	-0.27	-1.82	-0.57	-436.28	-352.88	7252.102	0
6330	0.24	-1.95	-0.57	-436.30	-353.27	7252.108	0
6335	-0.36	-2.26	-0.64	-436.06	-352.85	7252.112	0
6340	-0.05	-1.85	-0.54	-435.93	-352.73	7252.117	0
6345	-0.10	-1.84	-0.53	-436.10	-352.68	7252.123	0
6350	0.13	-1.70	-0.50	-435.92	-352.80	7252.126	0
6355	-0.71	-2.00	-0.59	-435.93	-352.91	7252.132	0
6360	-0.08	-1.92	-0.61	-436.19	-352.88	7252.137	0
6365	-0.31	-1.87	-0.59	-436.09	-352.88	7252.141	0
6370	-0.08	-1.54	-0.49	-436.06	-352.76	7252.147	0
6375	-0.08	-1.72	-0.53	-436.13	-352.92	7252.154	0
6380	-0.06	-1.59	-0.51	-436.28	-352.75	7252.156	0
6385	0.06	-1.73	-0.53	-436.04	-352.69	7252.163	0
6390	-0.41	-2.02	-0.64	-435.83	-352.63	7252.167	0
6395	-0.08	-1.69	-0.51	-436.16	-352.88	7252.172	0
6400	-0.38	-1.71	-0.56	-436.03	-352.80	7252.177	0
6405	0.02	-1.81	-0.53	-435.75	-353.08	7252.184	0
6410	-0.11	-1.98	-0.60	-436.24	-352.89	7252.187	0
6415	-0.18	-1.64	-0.55	-435.93	-352.90	7252.192	0
6420	0.06	-1.64	-0.51	-436.02	-352.90	7252.195	0
6425	-0.29	-1.65	-0.53	-435.92	-353.10	7252.203	0
6430	-0.07	-1.81	-0.57	-436.12	-352.74	7252.207	0
6435	0.26	-1.59	-0.52	-435.96	-352.80	7252.212	0
6440	-0.21	-1.53	-0.53	-436.02	-352.96	7252.216	0
6445	-0.36	-1.74	-0.55	-436.21	-352.95	7252.223	0
6450	-0.23	-1.79	-0.60	-436.22	-352.69	7252.226	0
6455	-0.16	-1.42	-0.49	-436.08	-352.97	7252.232	0
6460	-0.63	-1.77	-0.61	-436.16	-352.91	7252.234	0
6465	-0.30	-1.52	-0.51	-435.98	-352.88	7252.242	0
6470	-0.28	-1.83	-0.60	-436.22	-353.14	7252.248	0
6475	-0.29	-1.80	-0.58	-436.37	-353.29	7252.253	0
6480	-0.45	-1.94	-0.62	-436.19	-353.08	7252.257	0
6485	-0.16	-1.67	-0.55	-436.30	-353.18	7252.263	0
6490	-0.28	-1.59	-0.55	-436.00	-353.07	7252.266	0
6495	-0.30	-1.80	-0.58	-436.16	-353.14	7252.273	0
6500	-0.68	-1.70	-0.60	-436.32	-352.78	7252.278	0
6505	0.57	-1.32	-0.46	-435.88	-352.65	7252.284	0
6510	-0.37	-1.40	-0.49	-435.80	-353.12	7252.287	0
6515	0.02	-1.44	-0.50	-436.27	-352.68	7252.293	0
6520	-0.01	-1.50	-0.48	-436.28	-352.94	7252.297	0
6525	-0.78	-1.68	-0.58	-436.26	-353.01	7252.302	0
6530	-0.07	-1.74	-0.56	-436.01	-352.84	7252.306	0
6535	-0.10	-2.11	-0.63	-436.18	-353.20	7252.312	0
6540	-0.04	-1.91	-0.58	-436.03	-353.03	7252.317	0
6545	-0.08	-1.49	-0.47	-436.03	-353.08	7252.321	0
6550	-0.01	-1.96	-0.63	-436.02	-352.81	7252.327	0
6555	-0.17	-1.99	-0.59	-436.15	-352.65	7252.333	0
6560	-0.20	-2.23	-0.65	-435.77	-353.11	7252.337	0
6565	0.09	-1.81	-0.55	-435.95	-353.07	7252.341	0
6570	-0.20	-1.71	-0.53	-436.10	-352.82	7252.348	0
6575	-0.36	-1.93	-0.58	-436.02	-353.07	7252.351	0
6580	-0.34	-1.29	-0.48	-436.10	-353.25	7252.357	0
6585	-0.42	-1.87	-0.59	-435.96	-353.16	7252.360	0
6590	-0.76	-1.86	-0.56	-436.25	-352.91	7252.367	0
6595	-0.34	-1.77	-0.55	-436.03	-352.94	7252.372	0
6600	0.04	-1.64	-0.53	-436.03	-353.19	7252.375	0
6605	-0.13	-1.53	-0.52	-436.05	-352.90	7252.382	0
6610	-0.34	-1.81	-0.58	-435.92	-353.00	7252.389	0
6615	-0.34	-2.03	-0.62	-435.98	-353.14	7252.391	0
6620	-0.02	-1.61	-0.48	-436.18	-352.90	7252.398	0
6625	0.01	-1.89	-0.60	-436.21	-353.29	7252.403	0
6630	-0.35	-1.90	-0.59	-436.21	-352.95	7252.406	0
6635	-0.06	-1.97	-0.58	-436.01	-352.86	7252.413	0
6640	-1.04	-1.59	-0.45	-435.84	-352.96	7252.418	0
6645	-0.03	-1.78	-0.55	-436.04	-352.91	7252.421	0
6650	-0.04	-2.05	-0.63	-435.80	-352.88	7252.428	0
6655	-0.28	-1.90	-0.57	-436.06	-352.94	7252.432	0
6660	-0.26	-1.97	-0.61	-435.95	-352.89	7252.437	0
6665	-0.69	-1.98	-0.64	-435.85	-353.03	7252.443	0
6670	0.08	-1.59	-0.48	-436.14	-352.97	7252.447	0
6675	-0.69	-1.68	-0.53	-436.13	-353.09	7252.452	0
6680	-0.40	-1.95	-0.56	-435.93	-352.74	7252.457	0
6685	-0.25	-1.98	-0.58	-435.98	-352.77	7252.461	0
6690	-0.16	-1.63	-0.47	-436.01	-353.01	7252.467	0
6695	-0.11	-1.94	-0.57	-435.82	-353.02	7252.474	0
6700	-0.03	-1.87	-0.57	-436.05	-352.86	7252.476	0
6705	-0.25	-1.99	-0.60	-436.21	-352.83	7252.482	0
6710	0.06	-1.94	-0.57	-435.78	-352.82	7252.487	0
6715	-0.24	-2.03	-0.59	-435.85	-352.71	7252.492	0
6720	-0.33	-1.87	-0.54	-435.91	-353.10	7252.497	0
6725	-0.79	-1.82	-0.61	-436.11	-352.78	7252.503	0
6730	-0.02	-1.99	-0.57	-436.16	-352.75	7252.507	0
6735	-0.44	-2.00	-0.57	-436.10	-352.81	7252.513	0
6740	0.04	-1.96	-0.53	-436.06	-353.24	7252.516	0
6745	-0.34	-1.94	-0.59	-436.00	-352.67	7252.522	0
6750	-0.26	-2.39	-0.70	-435.91	-352.66	7252.527	0
6755	0.19	-2.17	-0.59	-435.87	-352.49	7252.531	0
6760	-0.39	-2.15	-0.62	-435.91	-352.79	7252.537	0
6765	-0.16	-2.11	-0.64	-435.79	-352.90	7252.543	0
6770	-0.53	-2.03	-0.60	-436.06	-353.12	7252.546	0
6775	0.58	-1.28	-0.44	-435.68	-352.61	7252.553	0
6780	-0.30	-1.78	-0.57	-435.45	-352.95	7252.556	0
6785	0.50	-2.14	-0.62	-436.05	-352.82	7252.564	0
6790	0.17	-1.74	-0.55	-435.78	-352.68	7252.567	0
6795	-0.09	-1.71	-0.54	-435.55	-352.70	7252.572	0
6800	-0.36	-1.86	-0.58	-435.93	-352.53	7252.577	0
6805	-0.56	-1.49	-0.52	-435.80	-353.94	7252.584	0
6810	-0.41	-1.75	-0.57	-435.82	-352.55	7252.587	0
6815	0.12	-1.92	-0.57	-435.96	-352.52	7252.592	0
6820	-0.16	-2.09	-0.63	-436.10	-352.62	7252.599	0
6825	-0.18	-1.79	-0.55	-436.04	-353.04	7252.602	0
6830	-0.23	-1.67	-0.55	-435.99	-352.91	7252.607	0
6835	-0.40	-1.59	-0.49	-435.98	-352.70	7252.612	0
6840	-0.47	-2.11	-0.63	-436.33	-352.66	7252.617	0
6845	0.15	-1.74	-0.54	-435.81	-353.07	7252.623	0
6850	-0.49	-2.02	-0.59	-436.00	-352.62	7252.625	0
6855	0.11	-2.17	-0.63	-436.16	-352.26	7252.632	0
6860	0.12	-1.99	-0.60	-436.03	-352.83	7252.638	0
6865	-0.05	-1.86	-0.55	-436.19	-352.62	7252.642	0
6870	-0.31	-1.71	-0.51	-435.98	-352.55	7252.647	0
6875	-0.08	-2.34	-0.69	-436.04	-352.53	7252.652	0
6880	-0.03	-1.63	-0.53	-436.18	-352.73	7252.656	0
6885	-0.24	-1.99	-0.60	-436.04	-352.80	7252.662	0
6890	0.25	-1.83	-0.56	-436.20	-352.45	7252.668	0
6895	0.14	-2.04	-0.58	-436.30	-352.85	7252.671	0
6900	-0.72	-2.12	-0.65	-436.11	-352.33	7252.677	0
6905	-0.48	-2.04	-0.60	-436.15	-352.71	7252.680	0
6910	-0.67	-2.00	-0.57	-435.79	-352.59	7252.687	0
6915	-0.29	-1.99	-0.60	-435.96	-352.82	7252.692	0
6920	-0.33	-1.80	-0.57	-436.01	-353.08	7252.699	0
6925	-0.57	-1.98	-0.62	-435.74	-352.72	7252.702	0
6930	-0.47	-2.21	-0.68	-436.07	-352.81	7252.708	0
6935	-0.47	-2.00	-0.62	-435.93	-352.89	7252.711	0
6940	0.60	-1.76	-0.53	-435.83	-353.14	7252.717	0
6945	0.23	-1.79	-0.54	-435.94	-353.09	7252.723	0
6950	-0.16	-1.44	-0.45	-436.23	-353.01	7252.729	0
6955	-0.18	-1.66	-0.56	-435.89	-353.03	7252.731	0
6960	-0.61	-1.98	-0.61	-435.91	-353.08	7252.738	0
6965	0.13	-2.03	-0.60	-435.83	-353.05	7252.742	0
6970	0.10	-1.75	-0.53	-436.06	-352.83	7252.749	0
6975	0.15	-1.92	-0.55	-436.05	-352.66	7252.750	0
6980	-0.20	-2.53	-0.70	-436.00	-351.83	7252.758	0
6985	-0.80	-2.42	-0.74	-436.13	-352.52	7252.763	0
6990	-0.08	-1.95	-0.60	-436.04	-352.51	7252.766	0
6995	-0.63	-2.01	-0.58	-435.87	-352.49	7252.771	0
7000	-0.07	-1.80	-0.54	-435.90	-352.87	7252.777	0
7005	-0.22	-1.75	-0.53	-436.04	-352.41	7252.781	0
7010	0.15	-1.64	-0.52	-435.85	-352.56	7252.787	0
7015	-0.06	-1.72	-0.55	-435.87	-352.35	7252.794	0
7020	0.24	-1.73	-0.57	-435.74	-352.46	7252.796	0
7025	-0.19	-1.83	-0.56	-435.77	-352.55	7252.803	0
7030	-0.14	-1.82	-0.57	-435.70	-352.78	7252.806	0
7035	0.08	-1.81	-0.56	-435.91	-352.53	7252.812	0
7040	-0.22	-1.88	-0.56	-436.03	-352.58	7252.817	0
7045	-0.23	-1.72	-0.51	-435.66	-353.01	7252.824	0
7050	-0.11	-1.89	-0.55	-436.11	-352.30	7252.827	0
7055	0.19	-2.00	-0.63	-435.97	-352.63	7252.833	0
7060	0.15	-1.75	-0.49	-436.08	-352.86	7252.836	0
7065	-0.35	-1.96	-0.58	-435.46	-352.52	7252.842	0
7070	-0.03	-1.83	-0.54	-435.74	-352.70	7252.847	0
7075	0.41	-1.45	-0.44	-435.93	-352.52	7252.854	0
7080	-0.24	-1.80	-0.56	-436.09	-352.71	7252.857	0
7085	0.04	-1.69	-0.51	-435.83	-352.76	7252.862	0
7090	-0.14	-1.66	-0.56	-436.03	-352.99	7252.867	0
7095	0.09	-2.02	-0.60	-435.61	-352.67	7252.873	0
7100	-0.52	-1.96	-0.64	-435.72	-353.00	7252.875	0
7105	0.33	-1.47	-0.45	-435.66	-353.06	7252.884	0
7110	-0.13	-1.85	-0.56	-435.94	-352.88	7252.888	0
7115	-0.12	-1.72	-0.53	-435.63	-353.12	7252.891	0
7120	0.43	-2.00	-0.57	-435.58	-352.78	7252.897	0
7125	0.92	-1.67	-0.48	-435.34	-353.08	7252.904	0
7130	0.08	-1.72	-0.49	-435.85	-352.98	7252.906	0
7135	-0.53	-2.11	-0.64	-435.31	-353.16	7252.914	0
7140	0.25	-2.02	-0.55	-435.91	-352.70	7252.917	0
7145	-0.49	-2.03	-0.56	-435.64	-352.88	7252.922	0
7150	-0.26	-1.90	-0.55	-435.73	-352.67	7252.927	0
7155	-1.49	-2.18	-0.62	-436.11	-352.30	7252.934	0
7160	-0.19	-1.91	-0.57	-435.74	-352.85	7252.937	0
7165	-0.74	-2.20	-0.58	-435.36	-353.02	7252.944	0
7170	-0.03	-1.97	-0.56	-435.91	-352.43	7252.947	0
7175	-0.35	-1.93	-0.58	-435.89	-352.63	7252.953	0
7180	-0.51	-2.41	-0.67	-435.63	-352.75	7252.957	0
7185	-0.70	-2.63	-0.73	-435.61	-352.60	7252.961	0
7190	-0.38	-2.10	-0.62	-435.66	-352.66	7252.967	0
7195	0.19	-1.92	-0.58	-435.36	-352.53	7252.973	0
7200	-0.12	-1.92	-0.59	-435.56	-352.66	7252.977	0
7205	-0.07	-2.21	-0.62	-435.90	-352.18	7252.981	0
7210	-1.14	-1.95	-0.60	-435.82	-352.76	7252.988	0
7215	-0.51	-1.87	-0.59	-435.68	-352.55	7252.991	0
7220	-0.24	-1.84	-0.58	-435.89	-352.66	7252.998	0
7225	-0.01	-1.76	-0.56	-436.03	-352.80	7253.000	0
7230	-0.08	-1.65	-0.50	-435.61	-352.33	7253.007	0
7235	-0.37	-1.93	-0.61	-435.62	-352.46	7253.011	0
7240	-0.15	-1.79	-0.53	-435.69	-352.84	7253.019	0
7245	-0.32	-1.84	-0.56	-435.42	-352.61	7253.021	0
7250	-0.15	-1.96	-0.60	-435.41	-352.71	7253.028	0
7255	-0.16	-1.55	-0.52	-435.72	-352.99	7253.031	0
7260	0.86	-1.56	-0.47	-435.63	-352.86	7253.039	0
7265	0.11	-1.76	-0.56	-435.59	-353.08	7253.042	0
7270	-0.03	-1.64	-0.48	-435.69	-352.92	7253.047	0
7275	-0.04	-1.85	-0.56	-435.67	-352.68	7253.052	0
7280	-0.27	-1.72	-0.53	-435.63	-352.55	7253.058	0
7285	-0.19	-1.92	-0.57	-435.94	-352.55	7253.062	0
7290	-0.06	-2.23	-0.65	-435.74	-352.59	7253.068	0
7295	-0.44	-1.97	-0.56	-435.95	-352.85	7253.071	0
7300	-0.12	-1.94	-0.54	-435.82	-352.66	7253.078	0
7305	-0.16	-1.90	-0.54	-435.74	-352.47	7253.083	0
7310	-0.15	-1.76	-0.49	-435.66	-352.67	7253.086	0
7315	0.12	-1.83	-0.53	-435.66	-352.49	7253.092	0
7320	0.03	-1.95	-0.55	-435.57	-352.65	7253.099	0
7325	0.07	-1.82	-0.53	-435.69	-352.97	7253.102	0
7330	-0.18	-1.74	-0.52	-435.80	-352.88	7253.108	0
7335	-0.26	-2.06	-0.58	-435.77	-352.87	7253.113	0
7340	-0.79	-2.46	-0.72	-435.63	-352.91	7253.117	0
7345	-0.16	-1.78	-0.54	-435.84	-352.42	7253.123	0
7350	-0.34	-1.89	-0.55	-435.67	-352.26	7253.126	0
7355	0.06	-2.02	-0.56	-435.82	-352.57	7253.133	0
7360	-0.23	-1.69	-0.51	-435.48	-352.57	7253.137	0
7365	-0.35	-1.88	-0.58	-435.81	-352.53	7253.143	0
7370	-0.45	-2.10	-0.64	-435.79	-352.57	7253.146	0
7375	-0.11	-1.64	-0.52	-435.66	-353.05	7253.152	0
7380	-0.47	-1.70	-0.56	-435.88	-352.92	7253.156	0
7385	-0.34	-1.65	-0.50	-435.79	-352.56	7253.163	0
7390	-0.39	-1.59	-0.52	-435.86	-352.90	7253.167	0
7395	-0.61	-1.96	-0.61	-435.56	-352.41	7253.171	0
7400	-0.32	-1.58	-0.50	-435.59	-352.95	7253.177	0
7405	-0.35	-1.75	-0.58	-436.10	-352.78	7253.183	0
7410	-0.41	-1.62	-0.54	-435.91	-352.82	7253.187	0
7415	0.15	-1.51	-0.50	-435.89	-352.82	7253.193	0
7420	-0.56	-1.56	-0.53	-435.89	-352.87	7253.195	0
7425	-0.07	-1.90	-0.57	-435.96	-352.23	7253.203	0
7430	-0.38	-1.78	-0.57	-435.98	-352.59	7253.208	0
7435	-0.89	-1.53	-0.56	-436.20	-353.29	7253.213	0
7440	-0.04	-1.90	-0.64	-435.84	-352.61	7253.217	0
7445	-0.06	-1.62	-0.50	-435.56	-352.63	7253.224	0
7450	0.02	-1.41	-0.46	-435.90	-352.48	7253.227	0
7455	-0.33	-1.35	-0.45	-435.78	-352.70	7253.232	0
7460	0.03	-1.32	-0.43	-435.65	-352.54	7253.235	0
7465	-0.32	-1.57	-0.51	-435.61	-352.39	7253.242	0
7470	-0.23	-1.91	-0.55	-435.51	-352.60	7253.248	0
7475	-0.08	-1.88	-0.56	-435.72	-352.85	7253.251	0
7480	-0.66	-2.13	-0.60	-435.55	-352.15	7253.257	0
7485	0.04	-1.90	-0.55	-435.64	-352.60	7253.262	0
7490	-0.13	-1.78	-0.54	-435.70	-352.72	7253.266	0
7495	-0.56	-2.09	-0.63	-435.82	-352.37	7253.271	0
7500	-0.60	-1.50	-0.51	-435.53	-352.89	7253.277	0
7505	-0.11	-1.66	-0.49	-435.54	-353.10	7253.281	0
7510	-0.14	-1.56	-0.49	-435.60	-352.68	7253.288	0
7515	-0.25	-1.51	-0.53	-435.66	-352.96	7253.292	0
7520	-0.26	-1.86	-0.55	-435.79	-352.81	7253.297	0
7525	-0.67	-1.93	-0.61	-435.85	-352.69	7253.302	0
7530	-0.07	-1.86	-0.57	-435.60	-352.50	7253.309	0
7535	-0.05	-1.71	-0.55	-435.85	-352.63	7253.312	0
7540	-0.05	-2.02	-0.60	-435.65	-352.73	7253.317	0
7545	-0.22	-1.89	-0.54	-435.72	-352.52	7253.322	0
7550	-0.27	-1.58	-0.47	-435.62	-352.86	7253.328	0
7555	0.07	-1.48	-0.45	-435.60	-352.53	7253.332	0
7560	-0.69	-1.75	-0.52	-435.94	-352.54	7253.336	0
7565	-0.64	-1.64	-0.51	-435.85	-352.69	7253.341	0
7570	-0.06	-1.93	-0.54	-435.46	-352.75	7253.348	0
7575	-0.20	-1.96	-0.55	-435.87	-353.06	7253.351	0
7580	0.09	-2.01	-0.58	-435.76	-353.06	7253.358	0
7585	0.21	-1.98	-0.54	-435.68	-352.57	7253.360	0
7590	-0.18	-1.95	-0.55	-435.79	-353.13	7253.367	0
7595	-0.16	-1.81	-0.54	-435.78	-352.62	7253.373	0
7600	1.04	-2.07	-0.60	-435.32	-352.64	7253.379	0
7605	-0.36	-1.64	-0.51	-435.55	-353.06	7253.383	0
7610	0.00	-1.77	-0.54	-435.74	-353.13	7253.387	0
7615	-0.30	-1.54	-0.48	-435.53	-352.91	7253.391	0
7620	0.12	-1.54	-0.46	-435.68	-352.95	7253.397	0
7625	-0.47	-1.71	-0.54	-435.67	-352.85	7253.402	0
7630	0.14	-1.66	-0.50	-434.66	-352.19	7253.407	0
7635	0.02	-1.97	-0.62	-434.00	-351.04	7253.412	0
7640	0.00	-1.97	-0.57	-434.02	-351.24	7253.418	0
7645	-0.59	-2.15	-0.65	-433.72	-350.99	7253.421	0
7650	-0.57	-2.13	-0.61	-433.65	-350.93	7253.427	0
7655	0.10	-1.93	-0.54	-433.16	-350.15	7253.431	0
7660	-0.33	-1.83	-0.50	-433.22	-350.20	7253.437	0
7665	-0.27	-1.98	-0.58	-433.17	-350.25	7253.442	0
7670	-0.17	-2.02	-0.59	-431.92	-349.09	7253.446	0
7675	-0.14	-2.15	-0.53	-429.67	-346.12	7253.453	0
7680	-0.05	-2.26	-0.60	-429.45	-346.34	7253.457	0
7685	-0.06	-2.47	-0.63	-429.45	-346.24	7253.461	0
7690	-0.27	-2.08	-0.53	-429.03	-345.69	7253.466	0
7695	-0.69	-2.94	-0.71	-427.72	-344.45	7253.474	0
7700	-0.21	-2.53	-0.62	-427.60	-344.06	7253.476	0
7705	0.04	-2.37	-0.58	-427.23	-344.76	7253.483	0
7710	0.02	-2.45	-0.61	-427.41	-344.11	7253.485	0
7715	-0.28	-2.48	-0.61	-426.10	-342.61	7253.492	0
7720	-0.44	-2.42	-0.55	-425.74	-342.23	7253.498	0
7725	-0.15	-2.39	-0.53	-425.41	-342.17	7253.503	0
7730	-0.49	-2.59	-0.66	-425.63	-342.51	7253.507	0
7735	-0.78	-2.19	-0.54	-424.84	-341.30	7253.514	0
7740	0.11	-2.42	-0.52	-424.97	-341.45	7253.516	0
7745	-0.79	-2.56	-0.60	-424.76	-341.32	7253.522	0
7750	-0.15	-2.72	-0.62	-425.05	-341.34	7253.528	0
7755	0.07	-2.41	-0.53	-424.17	-341.15	7253.534	0
7760	-0.26	-2.38	-0.56	-423.62	-340.68	7253.537	0
7765	0.02	-2.62	-0.60	-423.78	-340.58	7253.543	0
7770	0.03	-2.44	-0.56	-423.69	-340.58	7253.546	0
7775	0.40	-2.58	-0.54	-422.85	-339.13	7253.554	0
7780	-0.29	-2.74	-0.61	-422.69	-339.71	7253.556	0
7785	-0.06	-2.65	-0.59	-422.62	-339.56	7253.562	0
7790	-0.15	-2.70	-0.60	-422.66	-339.64	7253.567	0
7795	-0.03	-3.12	-0.68	-422.45	-339.52	7253.572	0
7800	-0.23	-3.01	-0.63	-421.79	-338.10	7253.577	0
7805	0.12	-2.98	-0.66	-421.90	-338.52	7253.582	0
7810	-0.24	-2.69	-0.56	-421.67	-338.52	7253.588	0
7815	-0.22	-3.00	-0.67	-421.76	-338.06	7253.591	0
7820	-0.27	-3.08	-0.66	-420.76	-337.45	7253.598	0
7825	-0.47	-3.08	-0.66	-420.99	-337.42	7253.602	0
7830	0.06	-3.01	-0.61	-421.01	-337.46	7253.607	0
7835	-0.11	-2.73	-0.58	-421.00	-337.13	7253.610	0
7840	-0.26	-2.91	-0.60	-420.94	-337.36	7253.617	0
7845	0.15	-2.75	-0.56	-420.97	-337.20	7253.623	0
7850	-0.41	-2.79	-0.53	-420.11	-336.17	7253.628	0
7855	-0.20	-3.05	-0.62	-419.99	-336.21	7253.632	0
7860	-0.46	-3.08	-0.62	-419.90	-336.00	7253.638	0
7865	-0.30	-3.05	-0.63	-419.83	-336.30	7253.641	0
7870	0.45	-2.42	-0.43	-419.92	-335.92	7253.648	0
7875	0.25	-2.83	-0.59	-419.84	-336.28	7253.653	0
7880	0.01	-2.73	-0.56	-419.90	-336.26	7253.656	0
7885	-0.43	-2.97	-0.64	-419.88	-336.09	7253.663	0
7890	0.29	-3.20	-0.71	-419.81	-336.33	7253.668	0
7895	-0.10	-2.93	-0.61	-419.75	-335.99	7253.672	0
7900	-0.46	-2.48	-0.53	-420.04	-336.91	7253.679	0
7905	-0.01	-2.58	-0.53	-419.76	-336.17	7253.682	0
7910	-0.42	-3.15	-0.67	-419.64	-335.51	7253.687	0
7915	0.37	-3.00	-0.63	-419.74	-336.30	7253.693	0
7920	-0.39	-3.13	-0.64	-419.41	-335.91	7253.697	0
7925	-0.38	-3.05	-0.63	-418.96	-334.94	7253.703	0
7930	0.56	-2.82	-0.52	-419.17	-335.08	7253.708	0
7935	-0.28	-3.13	-0.67	-419.06	-335.23	7253.711	0
7940	-0.88	-3.15	-0.66	-418.91	-335.06	7253.717	0
7945	-0.26	-2.93	-0.59	-418.90	-335.37	7253.724	0
7950	-0.02	-2.90	-0.60	-418.79	-335.01	7253.726	0
7955	-0.42	-3.08	-0.64	-418.75	-335.22	7253.732	0
7960	-0.15	-3.19	-0.66	-418.71	-334.82	7253.737	0
7965	0.40	-2.71	-0.53	-418.65	-335.12	7253.742	0
7970	-0.14	-3.05	-0.63	-418.66	-335.23	7253.748	0
7975	-0.17	-3.01	-0.62	-419.05	-335.03	7253.753	0
7980	-0.04	-3.21	-0.66	-418.73	-334.95	7253.757	0
7985	-0.17	-3.11	-0.63	-417.85	-334.09	7253.763	0
7990	-0.15	-3.38	-0.66	-417.59	-334.04	7253.766	0
7995	-0.16	-3.06	-0.57	-417.91	-334.29	7253.773	0
8000	-0.04	-3.25	-0.60	-417.77	-333.90	7253.777	0
8005	-0.20	-3.29	-0.66	-417.90	-334.18	7253.781	0
8010	-0.33	-3.07	-0.57	-418.02	-333.59	7253.787	0
8015	-0.50	-3.38	-0.68	-417.68	-333.50	7253.794	0
8020	-0.01	-3.21	-0.62	-417.88	-333.90	7253.796	0
8025	-0.09	-3.32	-0.63	-416.88	-332.99	7253.802	0
8030	-0.04	-3.26	-0.60	-416.75	-332.92	7253.805	0
8035	0.27	-2.84	-0.51	-416.90	-332.89	7253.814	0
8040	-0.16	-3.14	-0.60	-416.70	-332.88	7253.817	0
8045	-0.17	-3.46	-0.65	-416.18	-332.04	7253.823	0
8050	0.13	-3.41	-0.65	-416.00	-331.91	7253.827	0
8055	-0.16	-3.53	-0.70	-416.03	-331.96	7253.833	0
8060	-0.24	-3.34	-0.64	-415.75	-331.97	7253.836	0
8065	-0.12	-3.42	-0.66	-415.32	-331.66	7253.843	0
8070	-0.19	-3.20	-0.61	-414.94	-330.83	7253.849	0
8075	-0.55	-3.10	-0.58	-415.02	-330.79	7253.851	0
8080	0.10	-3.15	-0.55	-415.08	-331.04	7253.857	0
8085	0.07	-3.19	-0.62	-414.34	-330.70	7253.862	0
8090	0.36	-3.16	-0.51	-413.13	-329.43	7253.867	0
8095	-0.13	-3.43	-0.64	-413.27	-329.36	7253.872	0
8100	-0.08	-3.22	-0.57	-413.30	-329.42	7253.875	0
8105	-0.01	-3.29	-0.59	-412.49	-328.66	7253.881	0
8110	0.16	-3.69	-0.64	-410.45	-326.77	7253.888	0
8115	0.07	-3.63	-0.63	-410.34	-326.17	7253.891	0
8120	-0.30	-3.68	-0.66	-410.63	-326.68	7253.898	0
8125	0.09	-3.39	-0.53	-410.65	-326.63	7253.901	0
8130	0.13	-3.39	-0.58	-409.13	-324.60	7253.906	0
8135	-0.02	-3.84	-0.67	-408.72	-324.47	7253.912	0
8140	-0.11	-3.50	-0.59	-408.83	-324.86	7253.918	0
8145	-0.09	-3.62	-0.62	-408.79	-324.62	7253.921	0
8150	0.12	-3.86	-0.69	-407.16	-322.49	7253.929	0
8155	-0.01	-4.04	-0.69	-407.12	-322.63	7253.931	0
8160	0.16	-3.84	-0.62	-406.98	-322.57	7253.937	0
8165	-0.22	-3.89	-0.64	-406.65	-322.58	7253.942	0
8170	0.04	-3.95	-0.63	-406.29	-321.30	7253.948	0
8175	0.21	-4.01	-0.63	-406.08	-321.51	7253.952	0
8180	0.14	-4.07	-0.67	-406.09	-321.42	7253.958	0
8185	0.43	-3.83	-0.61	-405.89	-321.70	7253.962	0
8190	0.02	-3.93	-0.66	-405.86	-321.73	7253.968	0
8195	0.05	-4.09	-0.71	-405.81	-321.59	7253.974	0
8200	-0.57	-4.06	-0.66	-405.43	-321.17	7253.976	0
8205	-0.28	-4.14	-0.65	-404.98	-320.60	7253.982	0
8210	0.08	-3.90	-0.61	-404.99	-320.48	7253.987	0
8215	0.01	-4.11	-0.68	-405.10	-320.80	7253.992	0
8220	-0.09	-4.06	-0.67	-404.81	-320.40	7253.998	0
8225	-0.09	-4.00	-0.67	-404.26	-319.55	7254.001	0
8230	-0.15	-3.92	-0.66	-404.15	-319.61	7254.007	0
8235	0.26	-4.05	-0.66	-404.16	-319.57	7254.013	0
8240	-0.24	-4.18	-0.71	-404.19	-319.53	7254.016	0
8245	0.18	-4.14	-0.69	-403.78	-319.43	7254.022	0
8250	0.10	-3.80	-0.62	-403.95	-319.45	7254.027	0
8255	0.12	-3.85	-0.61	-404.01	-319.41	7254.034	0
8260	-0.04	-4.04	-0.62	-404.02	-319.49	7254.036	0
8265	0.25	-4.31	-0.70	-403.85	-319.57	7254.042	0
8270	0.14	-4.22	-0.68	-403.82	-319.37	7254.046	0
8275	0.22	-4.03	-0.60	-403.15	-317.93	7254.053	0
8280	-0.18	-4.17	-0.67	-403.18	-318.48	7254.056	0
8285	0.37	-4.02	-0.66	-402.95	-318.49	7254.064	0
8290	0.13	-3.98	-0.65	-402.85	-318.73	7254.068	0
8295	-0.09	-4.23	-0.70	-402.89	-318.64	7254.071	0
8300	0.11	-4.25	-0.68	-403.08	-318.41	7254.077	0
8305	0.16	-4.12	-0.62	-402.52	-317.62	7254.083	0
8310	-0.46	-4.42	-0.74	-402.08	-317.51	7254.087	0
8315	-0.40	-4.23	-0.68	-402.00	-317.81	7254.093	0
8320	0.25	-4.07	-0.63	-401.91	-317.61	7254.098	0
8325	-0.34	-4.35	-0.71	-401.96	-317.57	7254.102	0
8330	0.09	-4.00	-0.59	-402.14	-317.44	7254.107	0
8335	-0.01	-4.22	-0.64	-401.59	-317.05	7254.112	0
8340	0.09	-4.48	-0.69	-400.18	-316.36	7254.117	0
8345	-0.05	-4.09	-0.60	-400.21	-315.98	7254.123	0
8350	-0.00	-4.44	-0.64	-400.52	-316.00	7254.127	0
8355	-0.31	-4.61	-0.69	-400.57	-315.82	7254.132	0
8360	-0.29	-4.41	-0.69	-400.41	-315.65	7254.138	0
8365	0.59	-4.13	-0.59	-400.27	-315.69	7254.141	0
8370	-0.09	-4.18	-0.63	-400.10	-315.70	7254.147	0
8375	-0.59	-4.43	-0.75	-400.44	-315.98	7254.151	0
8380	-0.14	-4.52	-0.73	-399.29	-315.11	7254.156	0
8385	0.36	-4.45	-0.68	-399.12	-314.61	7254.161	0
8390	0.53	-4.00	-0.50	-399.38	-314.57	7254.167	0
8395	-0.27	-4.31	-0.64	-399.48	-314.36	7254.171	0
8400	-0.09	-4.63	-0.73	-399.30	-314.33	7254.178	0
8405	-0.04	-4.62	-0.76	-399.48	-314.22	7254.180	0
8410	0.04	-4.26	-0.66	-399.13	-314.59	7254.187	0
8415	-0.22	-4.17	-0.61	-399.42	-314.60	7254.193	0
8420	0.40	-4.36	-0.68	-398.50	-314.16	7254.199	0
8425	-0.03	-4.30	-0.63	-398.25	-313.85	7254.202	0
8430	-0.24	-4.59	-0.73	-398.29	-313.23	7254.208	0
8435	-0.23	-4.59	-0.71	-398.10	-313.58	7254.211	0
8440	0.50	-4.57	-0.70	-397.32	-312.35	7254.219	0
8445	-0.44	-4.65	-0.73	-397.38	-312.47	7254.224	0
8450	-0.24	-4.45	-0.67	-397.31	-312.67	7254.227	0
8455	0.21	-4.39	-0.65	-397.31	-312.50	7254.232	0
8460	-0.29	-4.58	-0.68	-396.86	-312.01	7254.238	0
8465	0.33	-4.36	-0.61	-396.46	-311.63	7254.242	0
8470	0.54	-4.56	-0.69	-396.36	-311.36	7254.248	0
8475	-0.27	-4.43	-0.65	-396.20	-311.44	7254.251	0
8480	-0.14	-4.53	-0.68	-395.82	-311.00	7254.257	0
8485	0.11	-4.82	-0.72	-394.55	-309.61	7254.263	0
8490	0.26	-4.88	-0.73	-394.67	-309.82	7254.266	0
8495	-0.49	-4.85	-0.77	-394.38	-309.42	7254.273	0
8500	-0.32	-4.45	-0.63	-394.14	-309.50	7254.277	0
8505	-0.02	-4.76	-0.67	-392.65	-307.49	7254.281	0
8510	0.26	-4.68	-0.62	-392.62	-307.56	7254.287	0
8515	-0.64	-4.95	-0.68	-392.69	-307.62	7254.292	0
8520	0.08	-4.95	-0.71	-392.32	-307.37	7254.296	0
8525	0.15	-5.03	-0.74	-392.47	-307.66	7254.302	0
8530	-0.18	-4.99	-0.72	-392.38	-307.60	7254.306	0
8535	-0.28	-5.16	-0.74	-392.53	-307.70	7254.312	0
8540	-0.49	-5.04	-0.74	-392.44	-307.16	7254.317	0
8545	-0.21	-5.03	-0.73	-391.64	-306.86	7254.322	0
8550	0.03	-4.75	-0.64	-391.46	-306.92	7254.327	0
8555	0.20	-4.79	-0.68	-391.54	-307.07	7254.333	0
8560	-0.33	-4.91	-0.69	-391.32	-306.61	7254.336	0
8565	0.66	-5.15	-0.71	-390.25	-306.07	7254.343	0
8570	-0.28	-5.07	-0.72	-390.40	-305.71	7254.349	0
8575	-0.07	-4.83	-0.69	-390.46	-305.86	7254.352	0
8580	0.21	-4.89	-0.66	-390.43	-305.77	7254.357	0
8585	0.79	-4.63	-0.61	-390.37	-305.52	7254.364	0
8590	0.31	-4.76	-0.67	-390.47	-305.46	7254.367	0
8595	-0.33	-4.91	-0.70	-390.46	-305.76	7254.373	0
8600	-0.01	-4.92	-0.67	-390.25	-305.42	7254.375	0
8605	-0.42	-4.88	-0.66	-390.23	-305.59	7254.382	0
8610	0.06	-5.20	-0.74	-390.23	-305.36	7254.388	0
8615	-0.00	-5.08	-0.74	-390.23	-305.18	7254.391	0
8620	-0.11	-4.99	-0.76	-389.38	-304.81	7254.397	0
8625	-0.19	-4.86	-0.70	-389.23	-304.29	7254.403	0
8630	-0.34	-4.99	-0.71	-389.60	-304.28	7254.406	0
8635	-0.36	-5.11	-0.76	-389.73	-304.22	7254.411	0
8640	-0.12	-4.66	-0.64	-389.24	-304.40	7254.418	0
8645	-0.13	-4.70	-0.65	-389.34	-304.68	7254.421	0
8650	0.23	-5.08	-0.74	-388.74	-304.08	7254.427	0
8655	-0.15	-5.13	-0.74	-388.61	-303.81	7254.431	0
8660	0.18	-5.32	-0.76	-388.54	-303.14	7254.439	0
8665	-0.01	-5.25	-0.76	-388.64	-303.73	7254.442	0
8670	0.29	-5.03	-0.68	-387.83	-302.74	7254.446	0
8675	-0.05	-5.23	-0.75	-387.58	-302.70	7254.452	0
8680	-0.19	-5.35	-0.78	-387.70	-302.94	7254.458	0
8685	-0.42	-5.30	-0.78	-387.56	-302.69	7254.461	0
8690	0.17	-5.06	-0.73	-387.46	-302.38	7254.468	0
8695	-0.04	-4.87	-0.69	-387.42	-302.45	7254.474	0
8700	0.23	-4.98	-0.70	-387.41	-302.71	7254.477	0
8705	0.26	-5.12	-0.71	-387.28	-302.94	7254.482	0
8710	0.22	-5.00	-0.69	-387.73	-303.02	7254.487	0
8715	0.29	-4.81	-0.66	-387.77	-302.45	7254.492	0
8720	0.29	-5.21	-0.70	-387.17	-302.63	7254.499	0
8725	-0.10	-5.10	-0.70	-387.24	-302.57	7254.500	0
8730	0.23	-5.03	-0.69	-387.44	-302.29	7254.506	0
8735	-0.22	-5.37	-0.77	-387.45	-302.70	7254.513	0
8740	0.07	-5.38	-0.77	-387.38	-302.64	7254.516	0
8745	-0.33	-5.32	-0.79	-387.57	-302.48	7254.522	0
8750	-0.18	-5.29	-0.79	-387.24	-302.30	7254.527	0
8755	0.50	-4.88	-0.67	-387.20	-302.47	7254.531	0
8760	0.44	-4.95	-0.67	-387.42	-302.65	7254.537	0
8765	0.09	-4.77	-0.64	-387.02	-302.59	7254.542	0
8770	0.02	-5.07	-0.73	-386.91	-302.56	7254.546	0
8775	-0.10	-4.93	-0.71	-388.55	-304.64	7254.553	0
8780	-0.04	-4.68	-0.65	-388.77	-304.30	7254.557	0
8785	0.10	-4.82	-0.69	-388.95	-304.35	7254.562	0
8790	-0.04	-5.17	-0.76	-389.04	-304.59	7254.567	0
8795	-0.22	-5.36	-0.81	-389.96	-305.25	7254.573	0
8800	-0.19	-4.87	-0.68	-390.01	-305.07	7254.577	0
8805	-0.18	-4.83	-0.69	-389.98	-304.93	7254.583	0
8810	-0.34	-5.17	-0.74	-390.08	-305.35	7254.586	0
8815	0.43	-4.82	-0.70	-391.92	-306.56	7254.593	0
8820	0.35	-4.54	-0.65	-391.53	-307.11	7254.599	0
8825	0.07	-4.61	-0.68	-391.82	-307.12	7254.603	0
8830	-0.29	-5.00	-0.77	-391.86	-306.82	7254.607	0
8835	0.15	-4.94	-0.79	-395.21	-309.46	7254.613	0
8840	0.03	-4.64	-0.66	-394.79	-309.76	7254.617	0
8845	-0.35	-4.64	-0.71	-394.56	-309.85	7254.623	0
8850	0.26	-4.39	-0.64	-394.77	-309.98	7254.625	0
8855	-0.13	-4.30	-0.64	-397.32	-312.35	7254.632	0
8860	-0.03	-4.34	-0.65	-399.87	-315.12	7254.638	0
8865	0.54	-4.34	-0.66	-400.47	-315.47	7254.641	0
8870	-0.09	-4.20	-0.67	-400.22	-315.52	7254.646	0
8875	0.20	-4.18	-0.67	-400.92	-316.16	7254.652	0
8880	-0.11	-4.10	-0.65	-402.91	-317.94	7254.658	0
8885	-0.26	-4.10	-0.68	-402.86	-317.94	7254.661	0
8890	-0.23	-3.96	-0.68	-402.95	-318.21	7254.668	0
8895	-0.05	-3.74	-0.61	-402.67	-318.05	7254.671	0
8900	-0.66	-3.81	-0.71	-407.43	-322.52	7254.677	0
8905	0.08	-3.48	-0.64	-408.04	-323.83	7254.680	0
8910	0.05	-3.53	-0.64	-408.25	-324.03	7254.687	0
8915	-0.27	-3.56	-0.68	-407.99	-323.74	7254.692	0
8920	-0.07	-3.28	-0.69	-413.18	-329.58	7254.699	0
8925	-0.45	-3.27	-0.70	-413.67	-329.10	7254.702	0
8930	-0.09	-2.98	-0.62	-413.56	-329.59	7254.708	0
8935	-0.10	-2.78	-0.58	-413.92	-329.34	7254.711	0
8940	-0.53	-2.90	-0.63	-413.81	-329.30	7254.718	0
8945	-0.08	-2.81	-0.61	-413.89	-329.28	7254.724	0
8950	0.14	-2.89	-0.57	-413.41	-330.36	7254.729	0
8955	-0.14	-2.72	-0.59	-414.00	-329.63	7254.732	0
8960	0.11	-2.62	-0.57	-413.83	-329.90	7254.738	0
8965	0.10	-2.47	-0.57	-414.03	-329.61	7254.744	0
8970	-0.07	-2.67	-0.55	-414.20	-329.70	7254.748	0
8975	-0.03	-2.85	-0.59	-413.95	-329.52	7254.750	0
8980	-0.23	-3.23	-0.67	-413.89	-329.86	7254.757	0
8985	-0.09	-3.03	-0.63	-413.99	-329.81	7254.763	0
8990	-0.37	-3.19	-0.68	-414.07	-329.72	7254.766	0
8995	0.03	-2.97	-0.62	-414.07	-329.74	7254.772	0
9000	0.20	-2.77	-0.56	-414.12	-330.09	7254.778	0
9005	-0.39	-3.07	-0.65	-413.93	-329.76	7254.781	0
9010	-0.14	-3.17	-0.66	-414.16	-329.95	7254.787	0
9015	-0.33	-3.07	-0.68	-414.29	-330.20	7254.792	0
9020	0.14	-3.08	-0.65	-414.43	-330.14	7254.796	0
9025	-0.25	-3.10	-0.64	-414.28	-330.23	7254.802	0
9030	-0.01	-3.02	-0.68	-414.10	-329.95	7254.808	0
9035	-0.03	-3.03	-0.59	-413.22	-329.08	7254.812	0
9040	-0.37	-3.11	-0.61	-413.40	-329.37	7254.815	0
9045	-0.36	-2.93	-0.61	-413.22	-329.18	7254.821	0
9050	0.26	-3.15	-0.62	-412.97	-328.79	7254.827	0
9055	0.29	-3.16	-0.58	-412.28	-328.19	7254.834	0
9060	-0.19	-3.29	-0.65	-412.36	-328.11	7254.836	0
9065	-0.29	-3.31	-0.67	-412.24	-327.94	7254.843	0
9070	-0.19	-3.11	-0.62	-412.24	-328.15	7254.847	0
9075	-0.16	-2.89	-0.60	-412.02	-328.03	7254.852	0
9080	0.04	-3.34	-0.66	-412.27	-327.85	7254.857	0
9085	0.55	-3.03	-0.56	-411.47	-326.64	7254.864	0
9090	-0.36	-3.25	-0.64	-411.57	-327.16	7254.867	0
9095	-0.27	-3.50	-0.72	-411.47	-327.45	7254.873	0
9100	0.36	-3.11	-0.56	-411.31	-327.11	7254.875	0
9105	-0.77	-4.04	-0.78	-411.45	-326.64	7254.884	0
9110	-0.82	-3.42	-0.63	-411.38	-326.99	7254.888	0
9115	-0.28	-3.36	-0.64	-410.89	-326.74	7254.892	0
9120	-0.30	-3.40	-0.64	-410.52	-326.11	7254.896	0
9125	0.04	-3.38	-0.62	-410.49	-326.00	7254.903	0
9130	-0.30	-3.33	-0.62	-410.43	-326.24	7254.906	0
9135	0.44	-3.29	-0.57	-410.39	-326.39	7254.912	0
9140	-0.32	-3.38	-0.62	-410.51	-326.15	7254.918	0
9145	-0.10	-3.44	-0.61	-410.24	-326.02	7254.921	0
9150	0.07	-3.41	-0.60	-409.70	-325.32	7254.927	0
9155	0.32	-3.40	-0.62	-409.44	-325.32	7254.931	0
9160	-0.06	-3.80	-0.71	-409.37	-325.51	7254.938	0
9165	-0.31	-3.60	-0.66	-409.46	-325.52	7254.942	0
9170	-0.27	-3.51	-0.66	-408.44	-324.42	7254.947	0
9175	0.12	-3.53	-0.62	-408.73	-324.37	7254.952	0
9180	-0.14	-3.67	-0.70	-408.73	-324.30	7254.958	0
9185	-0.44	-3.57	-0.70	-408.57	-324.44	7254.961	0
9190	-0.60	-3.43	-0.67	-408.25	-325.11	7254.969	0
9195	-0.12	-3.41	-0.64	-408.37	-324.83	7254.973	0
9200	-0.05	-3.34	-0.62	-408.46	-324.49	7254.977	0
9205	0.00	-3.45	-0.63	-408.50	-324.38	7254.981	0
9210	-0.32	-3.88	-0.73	-408.41	-324.38	7254.989	0
9215	0.14	-3.60	-0.67	-408.49	-324.35	7254.992	0
9220	-0.24	-3.44	-0.62	-408.78	-324.39	7254.999	0
9225	-0.21	-3.40	-0.65	-408.52	-324.13	7255.000	0
9230	0.14	-3.43	-0.61	-408.48	-324.20	7255.007	0
9235	0.08	-3.50	-0.63	-408.67	-324.37	7255.013	0
9240	0.22	-3.26	-0.56	-408.52	-324.60	7255.017	0
9245	0.14	-3.62	-0.63	-408.72	-324.29	7255.022	0
9250	0.42	-3.27	-0.56	-408.98	-324.41	7255.028	0
9255	0.10	-3.43	-0.63	-408.79	-324.25	7255.031	0
9260	0.07	-3.58	-0.67	-408.87	-324.48	7255.038	0
9265	-0.39	-3.47	-0.66	-408.72	-324.33	7255.042	0
9270	-0.41	-3.50	-0.65	-408.45	-324.43	7255.046	0
9275	-0.16	-3.30	-0.60	-408.55	-324.26	7255.053	0
9280	-0.19	-3.33	-0.64	-408.47	-324.25	7255.057	0
9285	-0.43	-3.14	-0.60	-408.63	-324.14	7255.062	0
9290	-0.41	-3.39	-0.66	-408.62	-324.20	7255.067	0
9295	-0.42	-3.70	-0.72	-408.68	-324.00	7255.071	0
9300	0.04	-3.33	-0.62	-408.67	-324.24	7255.077	0
9305	0.27	-3.06	-0.57	-408.57	-324.25	7255.083	0
9310	-0.06	-3.41	-0.65	-408.32	-324.42	7255.086	0
9315	-0.56	-3.56	-0.72	-408.15	-324.33	7255.093	0
9320	-0.09	-3.30	-0.64	-408.33	-324.42	7255.097	0
9325	-0.12	-3.27	-0.62	-408.23	-324.65	7255.102	0
9330	-0.19	-3.18	-0.63	-408.25	-324.47	7255.106	0
9335	0.54	-3.06	-0.61	-408.59	-324.12	7255.113	0
9340	-0.32	-2.99	-0.55	-408.55	-324.44	7255.116	0
9345	-0.01	-3.32	-0.63	-408.28	-324.08	7255.123	0
9350	0.40	-3.16	-0.58	-408.51	-324.12	7255.125	0
9355	-0.25	-3.39	-0.67	-408.62	-324.13	7255.132	0
9360	0.24	-3.15	-0.62	-408.44	-324.57	7255.138	0
9365	-0.05	-3.02	-0.61	-408.61	-324.35	7255.144	0
9370	0.12	-3.25	-0.62	-408.37	-324.31	7255.147	0
9375	-0.03	-3.22	-0.61	-408.29	-324.38	7255.153	0
9380	-0.18	-3.23	-0.60	-408.57	-324.40	7255.156	0
9385	-0.12	-3.68	-0.69	-408.48	-324.55	7255.163	0
9390	-0.62	-3.55	-0.70	-408.62	-324.26	7255.167	0
9395	-0.21	-3.52	-0.69	-408.48	-324.11	7255.172	0
9400	-0.25	-3.41	-0.67	-408.58	-324.21	7255.177	0
9405	-0.51	-3.32	-0.63	-408.63	-324.37	7255.183	0
9410	-0.02	-3.36	-0.60	-408.64	-324.47	7255.187	0
9415	-0.23	-3.64	-0.68	-408.23	-324.45	7255.193	0
9420	0.05	-3.11	-0.59	-408.64	-324.25	7255.197	0
9425	0.30	-3.26	-0.63	-408.43	-324.19	7255.202	0
9430	-0.26	-2.92	-0.56	-408.58	-324.33	7255.208	0
9435	0.26	-3.21	-0.61	-408.54	-324.45	7255.211	0
9440	-0.07	-3.04	-0.61	-408.68	-324.63	7255.218	0
9445	-0.61	-3.11	-0.60	-408.33	-324.30	7255.224	0
9450	0.27	-2.97	-0.58	-408.48	-324.31	7255.227	0
9455	-0.21	-2.93	-0.58	-408.36	-324.60	7255.231	0
9460	-0.11	-3.17	-0.63	-408.47	-324.46	7255.235	0
9465	0.52	-3.12	-0.60	-408.49	-324.30	7255.241	0
9470	-0.06	-3.27	-0.62	-408.44	-324.45	7255.248	0
9475	-0.60	-3.36	-0.68	-408.46	-324.49	7255.251	0
9480	-0.25	-3.44	-0.66	-408.95	-324.67	7255.258	0
9485	-0.34	-3.37	-0.63	-408.88	-324.35	7255.262	0
9490	0.12	-3.32	-0.61	-408.63	-324.64	7255.266	0
9495	0.18	-3.22	-0.61	-408.64	-324.66	7255.271	0
9500	-0.01	-3.19	-0.60	-408.57	-324.53	7255.277	0
9505	0.18	-3.28	-0.66	-408.79	-324.76	7255.281	0
9510	0.03	-3.17	-0.57	-408.53	-324.64	7255.288	0
9515	-0.05	-3.30	-0.60	-408.61	-324.89	7255.292	0
9520	-0.13	-3.34	-0.66	-408.61	-324.37	7255.297	0
9525	-0.53	-3.70	-0.74	-408.60	-324.45	7255.303	0
9530	-0.47	-3.81	-0.77	-408.48	-324.49	7255.309	0
9535	-0.25	-3.62	-0.72	-408.52	-324.55	7255.312	0
9540	0.17	-3.54	-0.68	-408.39	-324.41	7255.318	0
9545	0.31	-3.42	-0.63	-408.34	-324.46	7255.321	0
9550	-0.03	-3.48	-0.64	-408.28	-324.53	7255.328	0
9555	-0.03	-3.47	-0.65	-408.44	-324.45	7255.332	0
9560	-0.19	-3.39	-0.68	-408.52	-324.37	7255.336	0
9565	-0.56	-3.59	-0.68	-408.40	-324.43	7255.342	0
9570	-0.09	-3.19	-0.61	-408.66	-324.31	7255.348	0
9575	0.17	-3.14	-0.57	-408.32	-324.32	7255.352	0
9580	0.04	-3.13	-0.60	-408.28	-324.72	7255.357	0
9585	-0.53	-3.28	-0.66	-408.46	-324.61	7255.363	0
9590	-0.41	-3.47	-0.71	-408.53	-324.25	7255.367	0
9595	0.05	-3.26	-0.62	-408.47	-324.16	7255.373	0
9600	0.24	-3.23	-0.62	-408.52	-324.22	7255.376	0
9605	-0.37	-3.20	-0.60	-408.53	-324.27	7255.382	0
9610	-0.05	-3.30	-0.61	-408.54	-324.48	7255.387	0
9615	-0.44	-3.03	-0.54	-408.61	-324.43	7255.391	0
9620	-0.05	-3.33	-0.66	-408.43	-324.29	7255.396	0
9625	0.21	-3.18	-0.60	-408.41	-324.15	7255.403	0
9630	0.23	-3.21	-0.62	-408.33	-324.34	7255.407	0
9635	0.24	-3.01	-0.58	-408.49	-324.36	7255.413	0
9640	-0.66	-3.46	-0.72	-408.56	-324.08	7255.416	0
9645	-0.42	-3.23	-0.64	-408.25	-324.42	7255.422	0
9650	-0.18	-3.30	-0.65	-408.62	-324.14	7255.427	0
9655	-0.05	-2.99	-0.54	-408.54	-324.48	7255.431	0
9660	-0.46	-3.34	-0.67	-408.82	-324.67	7255.437	0
9665	0.92	-3.15	-0.59	-408.60	-324.74	7255.444	0
9670	-0.41	-3.09	-0.59	-408.63	-324.61	7255.445	0
9675	-0.28	-3.26	-0.63	-408.46	-324.25	7255.452	0
9680	-0.22	-3.41	-0.67	-408.88	-324.57	7255.458	0
9685	0.18	-3.10	-0.53	-408.91	-324.99	7255.464	0
9690	-0.57	-3.51	-0.70	-408.69	-324.22	7255.467	0
9695	-0.01	-2.96	-0.48	-408.43	-324.38	7255.474	0
9700	-0.22	-3.25	-0.58	-408.47	-324.45	7255.477	0
9705	-0.09	-3.00	-0.55	-408.54	-324.66	7255.483	0
9710	0.03	-3.23	-0.61	-408.38	-324.19	7255.486	0
9715	-0.13	-3.26	-0.64	-408.33	-324.40	7255.492	0
9720	-0.28	-3.35	-0.66	-408.40	-324.39	7255.498	0
9725	0.09	-3.39	-0.67	-408.04	-324.41	7255.503	0
9730	0.08	-3.41	-0.68	-408.24	-324.42	7255.507	0
9735	-0.17	-3.74	-0.77	-408.25	-324.49	7255.514	0
9740	-0.30	-3.55	-0.72	-408.40	-324.47	7255.516	0
9745	-0.34	-3.29	-0.62	-408.46	-324.40	7255.522	0
9750	-0.10	-3.49	-0.71	-408.50	-324.30	7255.528	0
9755	-0.26	-3.16	-0.63	-408.60	-324.81	7255.531	0
9760	0.01	-3.10	-0.57	-408.37	-324.04	7255.537	0
9765	-0.49	-3.16	-0.63	-408.48	-324.53	7255.542	0
9770	-0.53	-3.23	-0.65	-408.45	-324.26	7255.546	0
9775	0.11	-3.23	-0.65	-408.40	-324.30	7255.552	0
9780	-0.64	-3.07	-0.64	-408.19	-324.36	7255.559	0
9785	-0.01	-3.01	-0.58	-408.31	-324.52	7255.562	0
9790	-0.29	-2.85	-0.56	-408.40	-324.62	7255.567	0
9795	0.23	-3.00	-0.57	-408.20	-324.66	7255.571	0
9800	-0.18	-3.55	-0.70	-408.20	-324.43	7255.578	0
9805	0.02	-3.32	-0.66	-408.26	-324.36	7255.582	0
9810	0.51	-3.13	-0.59	-408.35	-324.10	7255.586	0
9815	-0.33	-3.26	-0.61	-408.20	-324.13	7255.591	0
9820	-0.10	-2.94	-0.54	-408.49	-324.45	7255.598	0
9825	0.15	-2.96	-0.53	-408.57	-324.67	7255.601	0
9830	-0.46	-3.13	-0.60	-408.62	-324.77	7255.607	0
9835	-0.34	-3.26	-0.63	-408.55	-324.64	7255.610	0
9840	-0.46	-3.09	-0.58	-408.65	-324.38	7255.619	0
9845	-0.36	-3.19	-0.60	-408.55	-323.90	7255.623	0
9850	-0.12	-3.27	-0.60	-408.23	-324.27	7255.628	0
9855	0.02	-3.51	-0.68	-408.23	-324.19	7255.632	0
9860	-0.15	-3.33	-0.64	-408.25	-324.07	7255.638	0
9865	-0.28	-3.08	-0.62	-408.22	-324.03	7255.641	0
9870	-1.04	-3.35	-0.73	-411.16	-327.03	7255.649	0
9875	-0.48	-2.96	-0.63	-410.90	-326.94	7255.652	0
9880	-0.15	-3.08	-0.64	-410.79	-327.23	7255.656	0
9885	0.12	-2.50	-0.49	-410.96	-327.44	7255.663	0
9890	-0.70	-3.04	-0.64	-410.66	-326.95	7255.667	0
9890	-0.16	-3.08	-0.62	-410.29	-326.36	7255.628	0
9895	-0.75	-3.18	-0.64	-410.17	-326.47	7255.632	0
9900	-0.39	-3.25	-0.64	-410.13	-326.36	7255.638	0
9905	-0.50	-2.99	-0.59	-410.37	-326.63	7255.643	0
9910	-0.51	-3.09	-0.61	-410.26	-326.08	7255.648	0
9915	0.10	-3.06	-0.59	-410.35	-326.57	7255.653	0
9920	0.33	-2.84	-0.56	-410.21	-326.18	7255.657	0
9925	-0.06	-3.14	-0.67	-410.15	-326.00	7255.663	0
9930	-0.63	-2.91	-0.61	-412.88	-328.73	7255.669	0
9935	-0.25	-2.79	-0.58	-412.87	-329.25	7255.672	0
9940	-0.69	-2.94	-0.66	-412.71	-329.00	7255.679	0
9945	0.22	-2.57	-0.55	-412.65	-329.18	7255.684	0
9950	-0.20	-2.83	-0.63	-414.58	-330.65	7255.690	0
9955	-0.28	-2.84	-0.63	-414.72	-331.18	7255.693	0
9960	-0.69	-3.18	-0.75	-414.65	-330.75	7255.699	0
9965	-0.18	-2.51	-0.55	-414.81	-330.86	7255.703	0
9970	-0.21	-2.36	-0.55	-416.03	-331.71	7255.709	0
9975	-0.08	-2.35	-0.58	-416.65	-332.86	7255.713	0
9980	-0.05	-2.38	-0.57	-416.68	-332.60	7255.720	0
9985	-0.21	-2.36	-0.56	-416.35	-332.69	7255.724	0
9990	-0.12	-2.35	-0.58	-419.08	-335.19	7255.729	0
9995	-0.20	-2.19	-0.59	-420.12	-336.51	7255.733	0
10000	-0.34	-2.14	-0.57	-420.29	-336.50	7255.739	0
10005	-0.18	-2.35	-0.58	-420.46	-336.05	7255.743	0
10010	-0.37	-2.22	-0.56	-421.01	-337.08	7255.749	0
10015	-0.33	-2.28	-0.59	-421.38	-337.11	7255.754	0
10020	-0.42	-2.31	-0.62	-421.38	-337.39	7255.757	0
10025	-0.13	-2.24	-0.57	-421.49	-337.60	7255.764	0
10030	-0.02	-2.13	-0.57	-422.06	-337.73	7255.769	0
10035	-0.58	-2.25	-0.58	-423.38	-339.15	7255.773	0
10040	-0.08	-2.06	-0.56	-423.20	-339.58	7255.778	0
10045	-0.35	-2.32	-0.63	-423.33	-339.53	7255.785	0
10050	-0.40	-2.13	-0.63	-423.11	-339.82	7255.788	0
10055	-0.22	-3.07	-0.60	-409.24	-325.94	7255.794	0
10060	0.72	-3.05	-0.51	-408.29	-323.92	7255.797	0
10065	-0.12	-3.28	-0.64	-407.62	-323.92	7255.804	0
10070	-0.19	-3.61	-0.71	-407.79	-323.98	7255.808	0
10075	-0.35	-3.45	-0.71	-408.49	-324.60	7255.812	0
10080	-0.68	-3.30	-0.70	-408.55	-324.74	7255.818	0
10085	-0.16	-3.37	-0.69	-408.78	-324.96	7255.826	0
10090	-0.13	-3.03	-0.63	-408.55	-324.45	7255.828	0
10095	-1.07	-3.75	-0.79	-408.62	-324.92	7255.835	0
10100	-0.32	-2.96	-0.63	-408.45	-324.34	7255.837	0
10105	-0.08	-3.03	-0.63	-408.41	-324.58	7255.844	0
10110	0.14	-2.88	-0.60	-408.51	-324.34	7255.849	0
10115	0.62	-2.89	-0.55	-410.04	-326.30	7255.855	0
10120	-0.11	-3.14	-0.68	-410.02	-326.36	7255.858	0
10125	0.10	-2.76	-0.60	-409.94	-326.57	7255.864	0
10130	-0.00	-2.76	-0.56	-409.74	-326.46	7255.868	0
10135	-0.47	-3.03	-0.63	-410.55	-326.85	7255.874	0
10140	0.00	-2.77	-0.57	-410.86	-327.09	7255.878	0
10145	-0.10	-2.88	-0.60	-411.21	-327.40	7255.883	0
10150	-0.15	-2.85	-0.62	-410.85	-327.11	7255.889	0
10155	0.24	-2.66	-0.54	-411.58	-327.74	7255.894	0
10160	-0.26	-2.94	-0.62	-412.25	-328.30	7255.898	0
10165	-0.14	-2.66	-0.55	-412.11	-328.33	7255.904	0
10170	-0.13	-2.84	-0.57	-412.04	-328.15	7255.906	0
10175	0.28	-2.79	-0.59	-412.19	-328.23	7255.913	0
10180	0.56	-2.56	-0.54	-412.73	-329.27	7255.920	0
10185	0.03	-2.70	-0.57	-412.99	-328.99	7255.922	0
10190	0.09	-2.71	-0.59	-412.93	-328.85	7255.928	0
10195	-0.10	-2.60	-0.60	-413.35	-329.54	7255.934	0
10200	-0.23	-2.59	-0.59	-414.08	-330.02	7255.940	0
10205	-0.16	-2.66	-0.60	-414.16	-329.88	7255.943	0
10210	-0.39	-2.74	-0.66	-414.35	-330.27	7255.949	0
10215	-0.52	-3.00	-0.70	-414.12	-329.88	7255.953	0
10220	-0.43	-2.94	-0.68	-414.11	-330.01	7255.958	0
10225	0.09	-2.69	-0.59	-414.11	-330.11	7255.961	0
10230	-0.38	-2.74	-0.63	-414.83	-331.00	7255.969	0
10235	-0.05	-2.70	-0.62	-414.86	-330.58	7255.974	0
10240	-0.27	-2.56	-0.57	-414.91	-330.79	7255.979	0
10245	-0.16	-2.81	-0.62	-414.90	-330.97	7255.983	0
10250	0.10	-2.54	-0.56	-416.38	-332.25	7255.990	0
10255	0.17	-2.71	-0.63	-416.34	-332.74	7255.992	0
10260	-0.41	-2.62	-0.65	-416.64	-332.90	7256.001	0
10265	-0.32	-2.44	-0.61	-416.31	-332.68	7256.003	0
10270	-0.24	-2.38	-0.56	-417.14	-333.07	7256.008	0
10275	-0.17	-2.48	-0.58	-417.70	-333.49	7256.013	0
10280	-0.16	-2.44	-0.57	-417.65	-333.47	7256.020	0
10285	-0.27	-2.39	-0.59	-417.36	-333.56	7256.023	0
10290	0.00	-2.52	-0.58	-417.90	-334.18	7256.028	0
10295	0.01	-2.63	-0.58	-418.44	-334.74	7256.034	0
10300	-0.21	-2.64	-0.61	-418.25	-334.70	7256.038	0
10305	-0.22	-2.73	-0.66	-418.46	-334.61	7256.044	0
10310	-0.39	-2.65	-0.61	-418.37	-335.04	7256.048	0
10315	-0.03	-2.50	-0.59	-419.49	-335.57	7256.054	0
10320	0.07	-2.35	-0.55	-419.36	-335.60	7256.059	0
10325	0.25	-2.50	-0.59	-419.51	-335.43	7256.062	0
10330	-0.17	-2.52	-0.59	-419.52	-335.75	7256.068	0
10335	-0.38	-2.67	-0.62	-419.55	-336.08	7256.074	0
10340	-0.30	-2.35	-0.56	-419.69	-335.81	7256.078	0
10345	0.30	-1.94	-0.49	-421.07	-337.58	7256.085	0
10350	-0.20	-2.04	-0.55	-421.26	-337.78	7256.087	0
10355	0.15	-1.99	-0.54	-421.45	-337.77	7256.093	0
10360	-0.04	-2.34	-0.62	-421.38	-337.89	7256.099	0
10365	0.00	-1.92	-0.54	-421.47	-337.96	7256.104	0
10370	-0.04	-2.17	-0.58	-421.48	-338.18	7256.108	0
10375	-0.04	-2.12	-0.53	-422.41	-338.11	7256.115	0
10380	-0.07	-2.17	-0.59	-422.51	-338.45	7256.117	0
10385	-0.09	-2.16	-0.53	-422.57	-338.43	7256.125	0
10390	-0.43	-2.41	-0.66	-422.27	-338.64	7256.130	0
10395	0.13	-2.17	-0.56	-423.03	-339.63	7256.133	0
10400	-0.04	-2.35	-0.63	-423.22	-339.46	7256.139	0
10405	-0.09	-2.41	-0.59	-423.20	-339.55	7256.145	0
10410	-0.04	-2.40	-0.60	-423.45	-339.81	7256.147	0
10415	-0.04	-2.23	-0.56	-423.19	-339.68	7256.154	0
10420	-0.30	-2.26	-0.57	-423.23	-339.77	7256.158	0
10425	-0.43	-1.99	-0.50	-423.95	-340.78	7256.166	0
10430	0.43	-1.93	-0.54	-424.02	-341.00	7256.169	0
10435	-0.63	-2.25	-0.62	-424.06	-340.83	7256.173	0
10440	-0.39	-1.96	-0.56	-423.98	-340.49	7256.179	0
10445	0.06	-2.09	-0.56	-423.90	-340.76	7256.184	0
10450	-0.65	-2.31	-0.64	-424.24	-340.73	7256.188	0
10455	-0.42	-2.11	-0.55	-424.09	-340.71	7256.192	0
10460	-0.17	-2.29	-0.62	-424.25	-340.81	7256.200	0
10465	-0.09	-2.13	-0.59	-424.30	-340.70	7256.203	0
10470	0.11	-1.99	-0.52	-424.37	-340.68	7256.209	0
10475	-0.28	-2.06	-0.53	-424.35	-340.88	7256.211	0
10480	-0.19	-2.04	-0.57	-424.28	-340.90	7256.218	0
10485	-0.32	-2.16	-0.64	-424.19	-340.79	7256.224	0
10490	0.41	-2.19	-0.54	-424.46	-340.79	7256.230	0
10495	0.23	-1.88	-0.49	-424.29	-340.83	7256.233	0
10500	-0.49	-2.16	-0.58	-424.38	-340.46	7256.239	0
10505	-0.14	-2.00	-0.53	-424.28	-340.69	7256.242	0
10510	-1.20	-2.18	-0.63	-423.73	-340.04	7256.250	0
10515	-0.28	-2.10	-0.58	-424.25	-340.83	7256.253	0
10520	-0.36	-1.65	-0.50	-424.04	-340.38	7256.258	0
10525	-0.10	-2.01	-0.55	-424.02	-340.52	7256.263	0
10530	0.17	-2.35	-0.71	-423.90	-340.04	7256.270	0
10535	-0.18	-2.19	-0.60	-423.97	-340.34	7256.273	0
10540	0.03	-2.03	-0.57	-423.97	-340.91	7256.279	0
10545	-0.23	-1.97	-0.56	-424.03	-340.75	7256.281	0
10550	0.39	-2.36	-0.64	-424.25	-340.63	7256.290	0
10555	0.25	-1.97	-0.55	-424.14	-340.70	7256.294	0
10560	0.23	-1.75	-0.50	-424.10	-340.42	7256.297	0
10565	0.47	-1.82	-0.54	-424.12	-340.99	7256.304	0
10570	-0.19	-2.22	-0.63	-423.88	-341.03	7256.309	0
10575	0.19	-1.82	-0.52	-424.11	-340.92	7256.312	0
10580	0.39	-2.01	-0.56	-423.99	-340.58	7256.318	0
10585	-0.23	-2.27	-0.62	-424.08	-340.72	7256.324	0
10590	0.48	-1.90	-0.49	-423.79	-340.74	7256.328	0
10595	-0.29	-2.17	-0.54	-423.79	-340.86	7256.334	0
10600	0.15	-2.14	-0.56	-423.88	-340.64	7256.338	0
10605	0.23	-2.00	-0.55	-423.98	-340.76	7256.343	0
10610	-0.35	-1.85	-0.48	-424.15	-340.82	7256.348	0
10615	0.00	-1.94	-0.50	-423.62	-340.81	7256.353	0
10620	-0.29	-2.24	-0.68	-423.76	-340.79	7256.358	0
10625	-0.22	-2.04	-0.61	-424.80	-342.10	7256.364	0
10630	0.19	-1.97	-0.60	-425.00	-341.94	7256.367	0
10635	0.27	-2.14	-0.61	-424.88	-342.07	7256.374	0
10640	0.17	-2.13	-0.62	-425.20	-341.72	7256.378	0
10645	0.36	-1.90	-0.50	-425.90	-343.09	7256.384	0
10650	-0.16	-1.98	-0.61	-425.90	-342.85	7256.388	0
10655	-0.15	-1.89	-0.55	-425.86	-342.61	7256.396	0
10660	-0.04	-1.73	-0.54	-425.73	-342.54	7256.397	0
10665	-0.07	-1.94	-0.57	-426.90	-343.63	7256.405	0
10670	-0.19	-1.85	-0.55	-426.63	-343.35	7256.408	0
10675	-0.32	-2.00	-0.56	-427.06	-343.52	7256.414	0
10680	-0.42	-2.04	-0.59	-426.91	-343.81	7256.419	0
10685	-0.20	-1.97	-0.57	-427.26	-343.31	7256.422	0
10690	-0.02	-2.17	-0.61	-426.96	-343.75	7256.428	0
10695	-0.08	-1.96	-0.58	-427.03	-343.71	7256.435	0
10700	-0.36	-2.00	-0.61	-426.90	-343.60	7256.438	0
10705	0.10	-1.59	-0.50	-427.48	-343.68	7256.443	0
10710	-0.49	-1.72	-0.59	-428.86	-345.06	7256.450	0
10715	0.06	-1.99	-0.63	-428.74	-345.36	7256.453	0
10720	0.12	-1.76	-0.58	-428.89	-345.49	7256.459	0
10725	-0.13	-1.94	-0.62	-428.82	-345.54	7256.463	0
10730	-0.18	-2.14	-0.63	-428.86	-345.31	7256.468	0
10735	-0.49	-1.81	-0.57	-428.52	-345.67	7256.474	0
10740	0.23	-1.63	-0.48	-428.97	-345.48	7256.479	0
10745	-0.38	-1.91	-0.57	-429.03	-345.54	7256.483	0
10750	-0.13	-1.63	-0.49	-429.01	-345.59	7256.489	0
10755	-0.04	-1.97	-0.57	-428.88	-345.54	7256.493	0
10760	-0.12	-1.90	-0.54	-428.87	-345.35	7256.500	0
10765	-0.54	-2.07	-0.57	-428.68	-345.58	7256.503	0
10770	-0.07	-1.96	-0.57	-428.87	-345.40	7256.508	0
10775	-0.22	-1.99	-0.63	-429.40	-345.40	7256.513	0
10780	-0.21	-1.43	-0.54	-432.16	-348.16	7256.520	0
10785	0.47	-1.14	-0.41	-431.69	-348.33	7256.523	0
10790	0.09	-1.27	-0.46	-431.77	-348.58	7256.529	0
10795	-0.24	-1.26	-0.47	-431.82	-348.72	7256.532	0
10800	0.01	-1.40	-0.53	-432.02	-349.16	7256.541	0
10805	-0.77	-1.96	-0.67	-432.00	-348.67	7256.544	0
10810	-0.01	-1.56	-0.53	-431.97	-348.88	7256.547	0
10815	-0.17	-1.65	-0.55	-431.75	-348.79	7256.554	0
10820	-0.31	-1.65	-0.63	-431.61	-348.38	7256.559	0
10825	0.04	-1.41	-0.50	-431.85	-348.76	7256.562	0
10830	-0.11	-1.38	-0.49	-432.79	-349.69	7256.569	0
10835	-0.11	-1.25	-0.50	-433.37	-350.56	7256.575	0
10840	-0.14	-1.40	-0.51	-433.32	-350.73	7256.578	0
10845	0.09	-1.28	-0.49	-433.51	-350.69	7256.583	0
10850	-0.29	-1.42	-0.56	-434.42	-351.37	7256.589	0
10855	-0.32	-1.42	-0.58	-435.10	-352.47	7256.593	0
10860	-0.11	-1.04	-0.49	-435.14	-352.44	7256.599	0
10865	-0.21	-0.97	-0.48	-435.31	-352.36	7256.604	0
10870	-0.16	-0.96	-0.51	-435.63	-352.76	7256.608	0
10875	-0.25	-0.99	-0.50	-436.94	-354.30	7256.614	0
10880	-0.25	-1.22	-0.53	-437.12	-354.58	7256.617	0
10885	-0.45	-1.39	-0.60	-437.25	-354.14	7256.625	0
10890	-0.55	-1.38	-0.60	-437.35	-354.48	7256.629	0
10895	-0.45	-1.01	-0.52	-437.96	-355.36	7256.633	0
10900	0.05	-1.08	-0.51	-438.12	-355.37	7256.638	0
10905	-0.23	-1.51	-0.59	-438.13	-355.27	7256.645	0
10910	0.11	-1.21	-0.57	-437.83	-355.55	7256.647	0
10915	-0.08	-0.84	-0.50	-438.87	-356.24	7256.655	0
10920	0.11	-0.96	-0.50	-439.01	-356.47	7256.658	0
10925	-0.04	-0.80	-0.44	-438.89	-356.25	7256.664	0
10930	0.03	-1.10	-0.50	-439.27	-356.57	7256.669	0
10935	-0.02	-1.09	-0.51	-438.82	-356.50	7256.673	0
10940	0.49	-0.71	-0.42	-438.99	-356.62	7256.679	0
10945	-0.06	-0.80	-0.47	-438.95	-356.59	7256.685	0
10950	-0.60	-1.11	-0.59	-439.05	-356.46	7256.688	0
10955	0.47	-0.71	-0.46	-439.52	-356.32	7256.695	0
10960	-0.09	-0.91	-0.52	-439.03	-356.08	7256.700	0
10965	-0.12	-0.87	-0.52	-439.17	-356.52	7256.703	0
10970	-0.61	-1.13	-0.54	-439.20	-356.31	7256.709	0
10975	0.00	-0.93	-0.55	-440.30	-357.61	7256.714	0
10980	-0.48	-1.20	-0.61	-440.66	-358.23	7256.718	0
10985	0.39	-0.93	-0.49	-440.91	-357.72	7256.724	0
10990	-0.05	-0.95	-0.51	-440.74	-358.15	7256.727	0
10995	0.16	-1.00	-0.53	-441.00	-358.06	7256.734	0
11000	-0.07	-0.77	-0.49	-441.09	-358.51	7256.739	0
11005	0.03	-0.64	-0.51	-441.21	-358.10	7256.742	0
11010	-0.02	-0.50	-0.45	-440.95	-358.08	7256.750	0
11015	0.04	-0.56	-0.45	-440.96	-358.02	7256.753	0
11020	-0.31	-0.75	-0.50	-440.89	-358.18	7256.758	0
11025	-0.38	-0.97	-0.57	-441.05	-357.99	7256.763	0
11030	-0.37	-0.82	-0.58	-440.79	-357.90	7256.770	0
11035	-0.21	-0.82	-0.58	-440.73	-357.83	7256.773	0
11040	-0.34	-0.64	-0.48	-440.71	-357.73	7256.780	0
11045	-0.29	-0.71	-0.49	-440.77	-357.80	7256.783	0
11050	-0.27	-0.55	-0.49	-440.78	-358.09	7256.788	0
11055	-0.20	-0.70	-0.53	-440.81	-357.80	7256.794	0
11060	0.00	-0.79	-0.53	-441.00	-357.89	7256.797	0
11065	-0.09	-0.65	-0.49	-440.98	-358.26	7256.804	0
11070	-0.55	-0.94	-0.59	-440.94	-358.12	7256.810	0
11075	-0.35	-0.77	-0.51	-441.15	-358.23	7256.812	0
11080	0.18	-0.68	-0.48	-441.23	-357.99	7256.820	0
11085	-0.20	-0.66	-0.49	-441.14	-357.95	7256.825	0
11090	-0.56	-0.77	-0.54	-440.84	-358.06	7256.830	0
11095	-0.07	-0.94	-0.57	-441.26	-358.06	7256.834	0
11100	-0.48	-0.91	-0.54	-441.71	-358.77	7256.839	0
11105	-0.26	-0.66	-0.51	-442.00	-358.97	7256.843	0
11110	-0.45	-0.90	-0.54	-441.97	-358.86	7256.851	0
11115	-0.20	-0.48	-0.48	-442.28	-359.23	7256.853	0
11120	-0.10	-0.33	-0.43	-442.58	-359.33	7256.859	0
11125	0.06	-0.62	-0.53	-443.16	-360.09	7256.864	0
11130	-0.26	-0.74	-0.52	-443.01	-359.81	7256.868	0
11135	-0.63	-0.66	-0.55	-443.26	-359.66	7256.875	0
11140	0.04	-0.59	-0.50	-443.09	-359.92	7256.878	0
11145	-0.34	-0.50	-0.53	-444.10	-360.47	7256.883	0
11150	-0.34	-0.82	-0.60	-443.99	-360.90	7256.888	0
11155	-0.21	-0.53	-0.52	-444.10	-360.66	7256.893	0
11160	-0.04	-0.43	-0.46	-444.20	-360.91	7256.898	0
11165	-0.31	-0.58	-0.54	-445.03	-361.99	7256.904	0
11170	-0.50	-0.30	-0.47	-444.90	-361.82	7256.908	0
11175	-0.07	-0.50	-0.50	-444.81	-361.84	7256.914	0
11180	-0.21	-0.49	-0.53	-444.86	-361.76	7256.919	0
11185	-0.61	-0.58	-0.55	-444.84	-362.06	7256.922	0
11190	-0.35	-0.66	-0.51	-445.13	-361.91	7256.929	0
11195	0.06	-0.34	-0.46	-445.15	-361.96	7256.936	0
11200	-0.57	-0.45	-0.50	-445.11	-362.05	7256.938	0
11205	0.05	-0.32	-0.41	-445.00	-361.77	7256.944	0
11210	-0.27	-0.39	-0.48	-445.08	-361.56	7256.949	0
11215	-0.10	-0.81	-0.56	-445.04	-361.81	7256.956	0
11220	-0.48	-0.64	-0.61	-445.11	-361.97	7256.959	0
11225	-0.07	-0.38	-0.54	-445.48	-362.26	7256.965	0
11230	-0.78	-0.45	-0.55	-445.76	-362.62	7256.968	0
11235	-0.37	-0.42	-0.50	-445.59	-362.23	7256.975	0
11240	-0.24	-0.40	-0.53	-445.52	-362.50	7256.978	0
11245	-0.34	-0.12	-0.48	-446.33	-363.44	7256.983	0
11250	0.05	-0.07	-0.47	-446.73	-363.51	7256.989	0
11255	-0.09	-0.03	-0.45	-446.92	-362.94	7256.996	0
11260	-0.26	0.02	-0.43	-446.82	-363.86	7256.999	0
11265	-0.08	-0.26	-0.48	-447.28	-363.90	7257.004	0
11270	-0.83	-0.44	-0.57	-447.80	-364.38	7257.007	0
11275	-0.01	-0.19	-0.53	-447.31	-364.47	7257.014	0
11280	-0.16	0.01	-0.47	-447.54	-364.43	7257.020	0
11285	0.32	-0.07	-0.47	-447.89	-364.95	7257.023	0
11290	-0.27	0.09	-0.47	-448.75	-365.48	7257.029	0
11295	-0.15	0.16	-0.42	-448.54	-365.58	7257.034	0
11300	-0.09	-0.27	-0.55	-448.90	-365.77	7257.039	0
11305	-0.06	-0.05	-0.48	-448.58	-365.62	7257.043	0
11310	-0.63	-0.04	-0.53	-451.17	-368.94	7257.050	0
11315	0.32	0.08	-0.50	-451.25	-368.53	7257.053	0
11320	0.07	0.09	-0.50	-451.14	-368.69	7257.059	0
11325	-0.02	0.18	-0.48	-451.49	-368.86	7257.062	0
11330	-0.55	0.13	-0.49	-451.25	-368.69	7257.069	0
11335	-0.53	0.27	-0.48	-451.30	-368.89	7257.073	0
11340	-0.25	0.29	-0.46	-451.21	-369.09	7257.078	0
11345	-0.60	0.05	-0.55	-451.37	-368.90	7257.083	0
11350	0.11	0.87	-0.28	-451.33	-368.66	7257.089	0
11355	0.22	0.56	-0.36	-451.27	-368.72	7257.093	0
11360	-1.11	-0.05	-0.58	-451.36	-369.11	7257.101	0
11365	-0.28	0.22	-0.49	-451.46	-368.95	7257.102	0
11370	0.22	0.15	-0.51	-450.97	-368.81	7257.111	0
11375	-0.23	0.17	-0.54	-451.86	-368.77	7257.114	0
11380	-0.26	0.37	-0.50	-452.26	-369.69	7257.118	0
11385	-0.21	0.31	-0.47	-452.33	-369.75	7257.124	0
11390	-0.45	0.41	-0.47	-452.45	-369.78	7257.129	0
11395	-0.33	0.32	-0.50	-452.42	-369.87	7257.133	0
11400	-0.06	0.21	-0.53	-452.65	-369.91	7257.139	0
11405	-0.36	0.17	-0.53	-452.69	-370.07	7257.143	0
11410	-0.35	0.56	-0.39	-452.48	-369.96	7257.148	0
11415	-0.18	0.44	-0.43	-452.47	-370.02	7257.154	0
11420	-0.24	0.33	-0.49	-452.41	-370.00	7257.159	0
11425	0.59	0.53	-0.40	-452.66	-369.69	7257.164	0
11430	-0.59	0.37	-0.43	-452.45	-369.94	7257.168	0
11435	-0.22	0.60	-0.39	-452.69	-370.05	7257.172	0
11440	-0.10	0.30	-0.47	-452.77	-370.08	7257.178	0
11445	-0.50	-0.02	-0.57	-452.70	-370.17	7257.184	0
11450	-0.50	0.13	-0.51	-452.76	-370.26	7257.188	0
11455	-0.63	0.15	-0.52	-452.75	-370.03	7257.193	0
11460	-0.15	0.20	-0.49	-452.74	-370.30	7257.199	0
11465	0.30	0.28	-0.48	-452.74	-369.92	7257.205	0
11470	-0.49	0.44	-0.42	-452.65	-370.27	7257.208	0
11475	-0.58	0.14	-0.46	-452.96	-370.29	7257.214	0
11480	-0.42	0.20	-0.47	-452.65	-370.02	7257.218	0
11485	-0.69	-0.14	-0.62	-452.47	-370.01	7257.225	0
11490	-0.38	0.23	-0.49	-452.44	-369.91	7257.227	0
11495	-0.45	0.33	-0.43	-453.55	-370.92	7257.233	0
11500	-0.18	0.08	-0.49	-453.56	-371.04	7257.239	0
11505	-0.22	-0.09	-0.54	-453.90	-370.86	7257.242	0
11510	-0.09	-0.02	-0.53	-453.85	-370.95	7257.248	0
11515	-0.39	0.09	-0.56	-453.91	-370.98	7257.254	0
11520	-0.02	0.12	-0.52	-453.49	-370.93	7257.258	0
11525	0.03	0.27	-0.51	-453.64	-371.05	7257.265	0
11530	-0.19	0.36	-0.48	-453.68	-370.95	7257.268	0
11535	0.31	0.46	-0.40	-453.30	-370.80	7257.273	0
11540	-0.43	0.12	-0.53	-453.94	-370.95	7257.279	0
11545	0.48	-0.03	-0.57	-453.15	-370.49	7257.286	0
11550	-0.29	0.01	-0.50	-453.68	-371.03	7257.288	0
11555	-0.50	0.39	-0.56	-454.83	-371.20	7257.296	0
11560	-0.25	0.31	-0.52	-454.50	-371.99	7257.297	0
11565	0.26	0.34	-0.49	-454.52	-371.77	7257.303	0
11570	-0.44	0.05	-0.57	-454.69	-372.13	7257.310	0
11575	-0.37	0.87	-0.36	-454.70	-371.85	7257.312	0
11580	-0.20	0.17	-0.52	-454.92	-371.77	7257.319	0
11585	-0.17	0.03	-0.56	-454.64	-371.56	7257.324	0
11590	-0.16	0.47	-0.50	-454.21	-371.93	7257.330	0
11595	-0.59	0.28	-0.50	-454.40	-371.68	7257.333	0
11600	-0.37	0.11	-0.57	-455.18	-372.55	7257.337	0
11605	-0.27	0.55	-0.45	-455.44	-373.21	7257.343	0
11610	0.50	0.39	-0.44	-455.49	-373.12	7257.350	0
11615	0.00	0.23	-0.53	-455.27	-373.02	7257.352	0
11620	-0.62	0.24	-0.50	-455.45	-373.29	7257.358	0
11625	-0.07	0.60	-0.40	-455.25	-373.17	7257.364	0
11630	-0.75	0.40	-0.49	-455.42	-373.34	7257.368	0
11635	-0.59	0.43	-0.48	-455.35	-373.16	7257.374	0
11640	0.35	0.35	-0.51	-455.51	-372.80	7257.380	0
11645	0.03	0.47	-0.46	-455.46	-372.97	7257.382	0
11650	-0.46	0.18	-0.52	-455.46	-372.80	7257.390	0
11655	-0.07	0.66	-0.40	-455.44	-372.89	7257.393	0
11660	-0.63	0.78	-0.38	-455.35	-372.96	7257.400	0
11665	0.14	0.33	-0.50	-455.56	-373.33	7257.404	0
11670	-0.42	0.43	-0.45	-455.59	-373.06	7257.410	0
11675	0.11	0.54	-0.43	-455.66	-373.27	7257.414	0
11680	-0.49	0.42	-0.52	-455.70	-373.27	7257.419	0
11685	-0.33	0.23	-0.53	-455.69	-373.32	7257.422	0
11690	-0.20	0.21	-0.51	-455.72	-373.22	7257.431	0
11695	-0.44	0.18	-0.53	-455.52	-373.01	7257.435	0
11700	0.10	0.30	-0.46	-455.62	-373.23	7257.439	0
11705	0.30	0.47	-0.42	-455.58	-373.12	7257.443	0
11710	0.23	0.88	-0.31	-455.82	-373.30	7257.450	0
11715	-0.30	0.17	-0.54	-455.53	-373.40	7257.453	0
11720	-0.30	0.44	-0.42	-455.53	-373.11	7257.458	0
11725	-0.11	0.47	-0.46	-455.59	-373.26	7257.465	0
11730	-0.23	0.21	-0.51	-455.49	-373.20	7257.468	0
11735	-0.50	-0.03	-0.54	-455.46	-373.33	7257.474	0
11740	-0.45	0.04	-0.55	-455.43	-373.31	7257.477	0
11745	-0.52	-0.03	-0.56	-455.40	-373.58	7257.484	0
11750	0.09	0.03	-0.52	-455.46	-373.20	7257.488	0
11755	-0.33	0.50	-0.39	-455.25	-373.38	7257.493	0
11760	-0.55	0.22	-0.55	-455.49	-373.33	7257.498	0
11765	-0.61	0.01	-0.57	-455.74	-373.32	7257.504	0
11770	-0.48	0.16	-0.48	-455.70	-373.44	7257.507	0
11775	0.24	0.36	-0.44	-455.69	-373.87	7257.515	0
11780	-0.95	-0.11	-0.58	-455.74	-373.31	7257.519	0
11785	-0.34	0.13	-0.52	-455.51	-372.95	7257.523	0
11790	-0.05	0.42	-0.39	-455.60	-373.05	7257.529	0
11795	-0.40	0.17	-0.52	-455.54	-373.40	7257.535	0
11800	0.23	0.57	-0.40	-455.67	-373.28	7257.538	0
11805	-0.01	0.27	-0.50	-455.43	-373.27	7257.544	0
11810	-0.58	-0.28	-0.64	-455.64	-373.34	7257.547	0
11815	-0.57	0.20	-0.55	-455.61	-372.94	7257.556	0
11820	-0.75	0.12	-0.55	-455.63	-373.35	7257.560	0
11825	-1.00	0.20	-0.58	-455.62	-372.99	7257.563	0
11830	-0.01	0.29	-0.51	-455.76	-373.22	7257.568	0
11835	0.46	0.70	-0.37	-455.61	-373.29	7257.575	0
11840	-0.18	0.59	-0.38	-455.74	-373.26	7257.578	0
11845	-0.48	0.24	-0.51	-455.51	-373.27	7257.584	0
11850	0.02	0.74	-0.40	-455.64	-373.24	7257.588	0
11855	-0.01	0.35	-0.44	-455.61	-373.75	7257.596	0
11860	-0.59	-0.21	-0.59	-455.50	-373.31	7257.599	0
11865	-0.91	-0.08	-0.56	-455.75	-373.64	7257.604	0
11870	-0.70	-0.11	-0.58	-455.66	-373.44	7257.608	0
11875	-0.25	0.18	-0.51	-455.70	-373.44	7257.614	0
11880	-0.03	0.37	-0.44	-455.84	-373.44	7257.618	0
11885	-0.37	0.49	-0.42	-455.38	-373.69	7257.623	0
11890	0.16	0.09	-0.53	-455.61	-373.33	7257.629	0
11895	-0.29	0.35	-0.47	-455.41	-373.40	7257.632	0
11900	-0.38	-0.16	-0.50	-455.51	-373.03	7257.639	0
11905	-0.32	-0.07	-0.52	-455.56	-373.63	7257.645	0
11910	-0.43	0.03	-0.56	-455.51	-373.49	7257.648	0
11915	-0.36	0.20	-0.49	-455.37	-373.42	7257.653	0
11920	-0.23	0.39	-0.41	-455.81	-373.68	7257.660	0
11925	-0.54	0.21	-0.50	-455.52	-373.66	7257.663	0
11930	0.18	0.35	-0.46	-455.66	-373.48	7257.669	0
11935	-0.21	0.55	-0.43	-455.48	-373.94	7257.672	0
11940	-0.62	-0.03	-0.58	-455.93	-373.37	7257.680	0
11945	-0.32	0.17	-0.56	-455.73	-373.84	7257.684	0
11950	-0.68	0.38	-0.53	-455.59	-373.69	7257.688	0
11955	-0.25	0.63	-0.44	-455.79	-373.55	7257.693	0
11960	-0.79	0.58	-0.43	-455.63	-373.79	7257.701	0
11965	-0.33	0.25	-0.48	-455.70	-373.58	7257.703	0
11970	0.44	0.43	-0.44	-455.74	-373.53	7257.709	0
11975	-0.46	0.24	-0.53	-455.68	-373.24	7257.712	0
11980	0.27	0.84	-0.28	-455.42	-373.00	7257.721	0
11985	-0.16	0.20	-0.47	-455.62	-373.42	7257.724	0
11990	-0.81	0.22	-0.47	-455.25	-373.45	7257.730	0
11995	-0.26	0.24	-0.50	-455.54	-373.57	7257.733	0
12000	-0.65	0.00	-0.54	-455.46	-373.80	7257.739	0
12005	-0.03	0.30	-0.45	-455.42	-373.46	7257.743	0
12010	0.44	0.03	-0.52	-455.59	-373.77	7257.750	0
12015	-0.80	0.21	-0.49	-455.71	-373.57	7257.754	0
12020	-0.40	0.16	-0.46	-455.38	-373.85	7257.757	0
12025	-0.36	0.32	-0.46	-455.35	-373.92	7257.763	0
12030	-0.76	0.32	-0.53	-454.81	-373.74	7257.771	0
12035	-0.17	0.53	-0.49	-455.42	-373.56	7257.773	0
12040	-0.31	0.16	-0.53	-455.64	-373.91	7257.778	0
12045	-0.12	0.57	-0.47	-455.49	-373.51	7257.783	0
12050	-0.08	0.48	-0.52	-455.52	-373.56	7257.788	0
12055	0.39	0.88	-0.39	-455.62	-373.64	7257.794	0
12060	-0.05	0.41	-0.45	-455.56	-373.67	7257.797	0
12065	-0.38	0.34	-0.49	-455.51	-373.20	7257.803	0
12070	-0.56	0.54	-0.49	-455.39	-373.39	7257.808	0
12075	0.17	0.47	-0.43	-455.49	-373.65	7257.813	0
12080	-0.30	0.18	-0.56	-455.22	-373.55	7257.818	0
12085	-0.66	0.33	-0.49	-455.20	-373.84	7257.825	0
12090	-0.38	0.13	-0.53	-455.69	-373.83	7257.828	0
12095	-0.49	0.47	-0.45	-456.61	-374.16	7257.835	0
12100	0.01	0.43	-0.46	-456.74	-374.25	7257.836	0
12105	-0.72	0.26	-0.50	-456.69	-374.22	7257.846	0
12110	-0.16	0.44	-0.47	-456.70	-374.58	7257.849	0
12115	-0.07	0.53	-0.42	-456.58	-374.32	7257.852	0
12120	-0.19	0.34	-0.42	-456.69	-374.43	7257.858	0
12125	0.10	0.55	-0.40	-456.69	-374.23	7257.865	0
12130	0.06	0.22	-0.49	-456.39	-374.46	7257.868	0
12135	-1.65	0.43	-0.52	-455.87	-373.83	7257.876	0
12140	-0.44	0.07	-0.52	-456.61	-374.31	7257.878	0
12145	-0.11	0.12	-0.52	-456.41	-374.73	7257.883	0
12150	-0.07	0.29	-0.49	-456.46	-374.40	7257.888	0
12155	0.30	0.36	-0.39	-455.11	-373.36	7257.896	0
12160	-0.06	0.09	-0.53	-454.59	-372.51	7257.897	0
12165	-0.98	0.14	-0.51	-454.33	-372.44	7257.904	0
12170	-0.41	-0.07	-0.55	-454.69	-372.60	7257.906	0
12175	0.32	-0.87	-0.76	-453.68	-370.55	7257.916	0
12180	0.05	-0.28	-0.52	-453.58	-371.39	7257.919	0
12185	0.17	0.38	-0.40	-453.88	-371.82	7257.923	0
12190	-0.16	-0.09	-0.50	-453.87	-371.61	7257.928	0
12195	-0.70	-0.32	-0.57	-453.60	-371.19	7257.934	0
12200	-0.06	-0.39	-0.60	-452.86	-370.63	7257.938	0
12205	-0.56	-0.06	-0.53	-452.57	-370.58	7257.943	0
12210	-0.03	-0.14	-0.51	-452.84	-370.57	7257.950	0
12215	-0.52	-0.40	-0.67	-452.76	-370.33	7257.952	0
12220	0.19	0.12	-0.43	-451.00	-369.06	7257.958	0
12225	-0.04	0.10	-0.45	-450.91	-368.42	7257.961	0
12230	-0.11	-0.22	-0.51	-450.82	-368.63	7257.968	0
[truncated: 2,652 more rows]
