# Supplementary material for: Structural characterization of the saxitoxin-targeting APTSTX1 aptamer using optical tweezers and molecular dynamics simulations
Source: PLoS One. 2019 Nov 7;14(11):e0222468. doi: 10.1371/journal.pone.0222468 (PMC6837747; doi:10.1371/journal.pone.0222468)
Supplement: S2 File — Data repository, aptamer under magnesium. (ZIP) [file pone.0222468.s006.zip › Mg/Mg/September/280915/2bA.txt]

#Begin Write:
CycleCount/n	X_force	Y_force	Z_force	A_dist-Y	B_dist-Y	time(sec)	Status
0	-0.42	0.75	-0.51	-390.18	-305.07	7281.937	0
100	-0.33	0.93	-0.46	-390.24	-305.02	7281.995	0
200	-0.30	0.93	-0.40	-390.23	-304.87	7282.162	0
300	-0.19	0.73	-0.47	-389.98	-305.15	7282.264	0
400	-0.17	0.19	-0.57	-389.80	-305.02	7282.365	0
500	-0.00	0.63	-0.47	-389.74	-304.84	7282.463	0
600	-0.19	0.65	-0.44	-389.87	-304.78	7282.560	0
700	0.13	0.68	-0.47	-389.58	-304.49	7282.667	0
800	0.01	0.71	-0.43	-389.80	-305.16	7282.763	0
900	-0.21	0.77	-0.43	-389.75	-305.05	7282.865	0
1000	-0.08	0.79	-0.45	-390.06	-305.09	7282.959	0
1100	0.12	0.75	-0.48	-389.99	-304.99	7283.060	0
1200	-0.53	0.54	-0.52	-389.56	-304.73	7283.167	0
1300	0.01	0.92	-0.47	-389.65	-305.00	7283.264	0
1400	-0.10	0.66	-0.49	-389.87	-304.90	7283.360	0
1500	-0.28	0.44	-0.49	-389.90	-304.62	7283.456	0
1600	-0.12	0.73	-0.47	-389.63	-304.70	7283.555	0
1700	-0.49	0.93	-0.43	-389.75	-304.47	7283.667	0
1800	-0.19	0.30	-0.53	-389.84	-304.46	7283.762	0
1900	-0.13	0.31	-0.49	-389.64	-304.79	7283.865	0
2000	-0.09	0.40	-0.47	-389.72	-304.48	7283.962	0
2100	-0.17	0.37	-0.50	-389.66	-304.54	7284.057	0
2200	-0.42	0.38	-0.47	-389.52	-304.42	7284.165	0
2300	-0.52	0.53	-0.46	-389.65	-304.95	7284.266	0
2400	-0.12	0.58	-0.48	-389.47	-304.55	7284.362	0
2500	0.22	0.33	-0.50	-389.76	-304.92	7284.464	0
2600	0.04	0.41	-0.48	-389.71	-304.79	7284.560	0
2700	-0.58	0.44	-0.51	-389.54	-304.56	7284.663	0
2800	-0.48	0.21	-0.48	-389.72	-304.55	7284.764	0
2900	-0.31	0.63	-0.45	-389.40	-304.65	7284.862	0
3000	-0.33	0.23	-0.52	-389.24	-304.91	7284.966	0
3100	-0.26	-0.06	-0.50	-389.61	-304.55	7285.062	0
3200	-0.53	0.07	-0.51	-389.26	-304.83	7285.165	0
3245	-0.07	0.00	-0.50	-389.26	-304.76	7285.171	0
3250	-0.04	0.26	-0.47	-389.34	-304.83	7285.174	0
3255	0.07	0.38	-0.44	-389.30	-304.60	7285.181	0
3260	0.19	0.50	-0.43	-389.28	-305.03	7285.185	0
3265	-0.24	0.24	-0.49	-389.52	-304.67	7285.191	0
3270	-0.09	0.18	-0.48	-389.67	-305.03	7285.194	0
3275	-0.14	0.42	-0.42	-389.63	-305.05	7285.201	0
3280	0.21	0.40	-0.48	-389.49	-305.14	7285.203	0
3285	-0.02	0.30	-0.48	-389.53	-304.87	7285.210	0
3290	0.23	0.71	-0.38	-389.42	-304.99	7285.216	0
3295	-0.52	0.41	-0.45	-389.80	-304.73	7285.221	0
3300	-0.45	-0.06	-0.58	-389.38	-304.92	7285.225	0
3305	-0.06	0.23	-0.53	-389.37	-304.79	7285.232	0
3310	-0.26	0.44	-0.49	-389.46	-304.92	7285.234	0
3315	-0.12	0.26	-0.48	-389.46	-304.75	7285.241	0
3320	-0.11	0.37	-0.48	-389.63	-304.76	7285.246	0
3325	-0.20	0.51	-0.42	-389.42	-305.02	7285.250	0
3330	-0.20	0.13	-0.52	-389.41	-304.81	7285.255	0
3335	-0.08	0.53	-0.46	-389.41	-304.89	7285.260	0
3340	0.38	0.56	-0.38	-389.35	-304.90	7285.265	0
3345	-0.07	0.21	-0.49	-389.59	-304.66	7285.270	0
3350	-0.00	0.54	-0.38	-389.40	-304.87	7285.273	0
3355	-0.32	0.18	-0.48	-389.41	-304.79	7285.279	0
3360	0.06	0.31	-0.49	-389.43	-305.00	7285.285	0
3365	-0.01	0.47	-0.44	-389.24	-304.67	7285.289	0
3370	-0.27	0.12	-0.49	-389.06	-304.59	7285.295	0
3375	0.07	0.08	-0.51	-389.15	-304.76	7285.300	0
3380	-0.44	0.13	-0.57	-389.23	-304.71	7285.306	0
3385	-0.35	0.26	-0.51	-389.39	-304.80	7285.310	0
3390	-0.09	0.16	-0.51	-389.41	-304.87	7285.316	0
3395	-0.17	0.14	-0.52	-389.21	-304.82	7285.319	0
3400	-0.25	0.16	-0.50	-389.29	-304.91	7285.326	0
3405	-0.05	0.35	-0.46	-389.59	-305.05	7285.328	0
3410	-0.08	0.33	-0.51	-389.59	-304.75	7285.336	0
3415	-0.22	0.27	-0.48	-389.52	-304.59	7285.341	0
3420	-0.86	0.08	-0.52	-389.33	-304.76	7285.346	0
3425	-0.57	-0.07	-0.52	-389.14	-305.22	7285.350	0
3430	-0.58	-0.05	-0.55	-389.44	-305.22	7285.356	0
3435	-0.02	0.29	-0.46	-389.51	-305.36	7285.359	0
3440	0.34	-0.01	-0.56	-389.64	-305.07	7285.367	0
3445	-0.21	0.41	-0.47	-389.73	-305.12	7285.371	0
3450	0.02	0.17	-0.50	-389.73	-304.91	7285.375	0
3455	-0.40	0.40	-0.48	-389.46	-305.11	7285.380	0
3460	-0.27	-0.15	-0.66	-389.51	-304.44	7285.387	0
3465	-0.01	0.45	-0.48	-389.72	-304.94	7285.390	0
3470	-0.56	0.33	-0.52	-389.67	-305.19	7285.396	0
3475	-0.16	0.63	-0.42	-389.66	-305.07	7285.399	0
3480	-0.05	0.54	-0.49	-389.55	-305.08	7285.405	0
3485	0.09	0.39	-0.51	-389.45	-305.03	7285.410	0
3490	0.30	0.60	-0.45	-389.57	-305.20	7285.414	0
3495	-0.06	0.20	-0.52	-389.58	-304.78	7285.420	0
3500	-0.31	0.44	-0.51	-389.53	-304.89	7285.427	0
3505	-0.50	0.07	-0.62	-389.44	-304.94	7285.429	0
3510	-0.24	0.40	-0.54	-389.51	-305.10	7285.436	0
3515	0.09	0.72	-0.44	-389.49	-305.06	7285.438	0
3520	0.10	0.64	-0.43	-389.55	-305.29	7285.444	0
3525	0.03	0.61	-0.44	-389.57	-305.16	7285.451	0
3530	-0.41	0.48	-0.46	-389.60	-304.98	7285.453	0
3535	-0.30	0.64	-0.44	-389.45	-304.94	7285.460	0
3540	-0.28	0.56	-0.45	-389.82	-305.16	7285.465	0
3545	-0.60	0.48	-0.50	-389.66	-305.10	7285.469	0
3550	-0.32	0.61	-0.47	-389.57	-305.27	7285.475	0
3555	-0.02	0.53	-0.52	-389.67	-304.96	7285.481	0
3560	-0.66	0.73	-0.48	-389.47	-304.99	7285.484	0
3565	-0.35	0.57	-0.47	-389.57	-305.17	7285.490	0
3570	-0.06	0.28	-0.53	-389.45	-304.97	7285.494	0
3575	-0.20	0.24	-0.54	-389.63	-305.11	7285.500	0
3580	-0.35	0.36	-0.48	-389.63	-305.09	7285.505	0
3585	-0.17	0.80	-0.39	-388.95	-304.55	7285.512	0
3590	-0.42	0.21	-0.51	-389.29	-305.12	7285.515	0
3595	0.09	0.43	-0.44	-389.55	-304.96	7285.521	0
3600	-0.01	0.51	-0.42	-389.73	-305.03	7285.523	0
3605	-0.34	0.85	-0.42	-389.08	-304.45	7285.533	0
3610	0.23	0.45	-0.49	-389.45	-304.87	7285.535	0
3615	-0.09	0.29	-0.49	-389.58	-305.02	7285.539	0
3620	-0.05	0.55	-0.44	-389.65	-304.91	7285.545	0
3625	-0.09	0.38	-0.36	-390.27	-305.00	7285.552	0
3630	-0.30	0.35	-0.44	-389.71	-304.99	7285.556	0
3635	-0.40	0.49	-0.43	-389.64	-304.62	7285.561	0
3640	0.54	0.36	-0.44	-389.66	-305.14	7285.564	0
3645	0.06	0.28	-0.46	-389.60	-304.95	7285.570	0
3650	0.21	0.36	-0.47	-389.59	-304.92	7285.576	0
3655	0.09	0.46	-0.43	-389.63	-304.98	7285.579	0
3660	0.03	0.53	-0.43	-389.30	-305.42	7285.585	0
3665	0.53	0.65	-0.38	-389.57	-305.19	7285.591	0
3670	-0.17	0.38	-0.45	-389.44	-305.16	7285.594	0
3675	0.01	0.35	-0.46	-389.54	-305.06	7285.600	0
3680	0.15	0.27	-0.45	-389.50	-305.00	7285.605	0
3685	-0.24	0.31	-0.49	-389.72	-304.85	7285.609	0
3690	0.27	0.47	-0.42	-389.42	-304.93	7285.616	0
3695	-0.12	0.38	-0.46	-389.46	-304.69	7285.620	0
3700	-0.27	0.14	-0.50	-389.47	-304.85	7285.625	0
3705	-0.00	0.47	-0.48	-389.72	-304.94	7285.630	0
3710	-0.38	0.37	-0.41	-389.43	-304.90	7285.637	0
3715	-0.04	0.42	-0.42	-389.35	-304.99	7285.640	0
3720	-0.09	0.33	-0.45	-389.37	-304.74	7285.646	0
3725	-0.25	0.40	-0.40	-389.67	-304.70	7285.648	0
3730	0.37	0.34	-0.45	-389.69	-304.92	7285.655	0
3735	-0.09	0.35	-0.38	-389.35	-304.94	7285.661	0
3740	0.04	0.16	-0.49	-389.27	-304.83	7285.667	0
3745	0.59	0.50	-0.36	-389.36	-305.01	7285.670	0
3750	-0.15	-0.05	-0.53	-389.46	-305.16	7285.676	0
3755	-0.26	0.13	-0.47	-389.58	-304.87	7285.679	0
3760	-0.34	0.03	-0.50	-389.56	-304.89	7285.686	0
3765	0.20	0.28	-0.48	-389.56	-304.73	7285.689	0
3770	0.56	0.06	-0.56	-389.26	-305.11	7285.697	0
3775	-0.31	0.08	-0.54	-389.33	-304.61	7285.701	0
3780	-0.04	-0.08	-0.56	-389.63	-304.77	7285.703	0
3785	-0.20	0.08	-0.50	-389.68	-304.66	7285.711	0
3790	-0.21	-0.16	-0.55	-389.38	-304.85	7285.716	0
3795	-0.28	0.13	-0.50	-389.41	-304.82	7285.719	0
3800	-0.24	0.38	-0.47	-389.56	-305.01	7285.726	0
3805	0.00	0.49	-0.48	-389.46	-304.75	7285.730	0
3810	-0.08	0.35	-0.48	-389.39	-304.44	7285.734	0
3815	0.01	0.49	-0.44	-389.26	-304.58	7285.741	0
3820	-0.41	0.45	-0.48	-389.44	-304.91	7285.746	0
3825	-0.42	-0.09	-0.55	-389.55	-304.85	7285.750	0
3830	-0.25	-0.09	-0.56	-389.43	-304.52	7285.755	0
3835	0.06	0.32	-0.44	-389.42	-304.66	7285.759	0
3840	0.18	0.23	-0.44	-389.56	-304.39	7285.765	0
3845	-0.54	-0.47	-0.61	-389.32	-304.84	7285.771	0
3850	-0.11	-0.03	-0.47	-389.55	-304.74	7285.774	0
3855	-0.34	-0.10	-0.47	-389.62	-304.59	7285.779	0
3860	-0.11	0.11	-0.44	-389.50	-304.67	7285.786	0
3865	0.07	-0.05	-0.47	-389.52	-304.68	7285.789	0
3870	0.61	0.27	-0.43	-389.62	-304.83	7285.794	0
3875	-0.24	0.31	-0.44	-389.43	-304.71	7285.801	0
3880	-0.27	-0.13	-0.55	-389.54	-304.78	7285.804	0
3885	0.35	0.30	-0.43	-389.47	-305.10	7285.811	0
3890	-0.16	0.47	-0.44	-389.62	-304.65	7285.814	0
3895	-0.26	0.42	-0.45	-389.47	-305.00	7285.820	0
3900	-0.49	0.14	-0.53	-389.43	-304.91	7285.826	0
3905	0.00	0.30	-0.47	-389.69	-304.69	7285.831	0
3910	-0.19	0.25	-0.49	-389.46	-304.65	7285.835	0
3915	-0.16	0.40	-0.45	-389.41	-304.65	7285.841	0
3920	-0.18	0.32	-0.49	-389.33	-304.64	7285.844	0
3925	-0.12	0.40	-0.51	-389.65	-304.67	7285.852	0
3930	-0.43	0.01	-0.54	-389.48	-304.68	7285.856	0
3935	0.10	0.51	-0.43	-389.60	-304.90	7285.859	0
3940	0.18	0.34	-0.48	-389.57	-304.80	7285.866	0
3945	-0.74	-0.10	-0.56	-389.65	-304.71	7285.873	0
3950	-0.07	0.50	-0.45	-389.41	-304.60	7285.875	0
3955	-0.17	0.14	-0.51	-389.42	-304.76	7285.880	0
3960	-0.19	0.26	-0.48	-389.33	-304.64	7285.884	0
3965	-0.05	0.38	-0.47	-389.57	-304.66	7285.890	0
3970	-0.20	0.36	-0.50	-389.34	-304.61	7285.896	0
3975	0.42	0.52	-0.46	-389.32	-304.53	7285.900	0
3980	0.43	0.60	-0.44	-389.34	-304.75	7285.905	0
3985	-0.07	0.36	-0.50	-389.44	-304.28	7285.912	0
3990	-0.21	0.31	-0.50	-389.26	-304.84	7285.914	0
3995	0.00	0.38	-0.47	-389.41	-304.73	7285.920	0
4000	-0.24	0.14	-0.55	-389.28	-304.76	7285.923	0
4005	-0.26	0.53	-0.48	-389.36	-304.85	7285.929	0
4010	-0.17	0.46	-0.45	-389.48	-304.54	7285.936	0
4015	-0.33	0.36	-0.48	-389.46	-304.47	7285.940	0
4020	-0.57	0.39	-0.48	-389.07	-304.51	7285.945	0
4025	-0.50	0.21	-0.52	-389.11	-304.87	7285.950	0
4030	0.20	0.36	-0.51	-389.39	-304.87	7285.953	0
4035	-0.15	0.26	-0.50	-389.47	-304.43	7285.959	0
4040	-0.63	0.24	-0.50	-389.41	-304.28	7285.965	0
4045	-0.56	0.16	-0.52	-389.48	-304.65	7285.969	0
4050	-0.12	0.11	-0.47	-389.38	-304.97	7285.976	0
4055	0.40	0.22	-0.46	-389.35	-304.61	7285.980	0
4060	0.01	0.17	-0.46	-389.32	-304.42	7285.984	0
4065	-0.07	-0.01	-0.50	-389.32	-304.38	7285.990	0
4070	0.04	0.46	-0.40	-389.31	-304.63	7285.996	0
4075	-0.34	0.23	-0.47	-389.19	-304.64	7286.000	0
4080	-0.63	0.41	-0.44	-389.27	-304.68	7286.005	0
4085	-0.16	0.29	-0.46	-389.26	-304.55	7286.009	0
4090	1.16	0.44	-0.44	-388.72	-304.82	7286.017	0
4095	-0.32	0.39	-0.47	-389.14	-304.38	7286.021	0
4100	0.07	0.08	-0.52	-389.17	-304.83	7286.025	0
4105	-0.39	-0.02	-0.53	-389.24	-304.57	7286.030	0
4110	-0.20	0.11	-0.53	-389.20	-304.54	7286.037	0
4115	-0.09	0.29	-0.48	-388.91	-304.99	7286.040	0
4120	-0.67	0.37	-0.44	-389.25	-304.63	7286.047	0
4125	-0.34	0.14	-0.53	-389.17	-304.68	7286.050	0
4130	-0.49	0.42	-0.46	-389.13	-304.71	7286.055	0
4135	-0.45	0.40	-0.49	-389.00	-304.73	7286.060	0
4140	-0.26	0.33	-0.47	-389.44	-304.63	7286.065	0
4145	0.04	0.12	-0.51	-388.97	-304.55	7286.070	0
4150	-0.13	0.10	-0.53	-389.23	-304.71	7286.075	0
4155	-0.10	0.37	-0.42	-389.11	-304.99	7286.078	0
4160	0.41	0.29	-0.46	-389.46	-304.81	7286.084	0
4165	-0.87	0.20	-0.54	-389.14	-304.71	7286.091	0
4170	-0.32	0.23	-0.49	-389.34	-304.43	7286.094	0
4175	-0.49	0.02	-0.49	-389.21	-304.26	7286.101	0
4180	-0.25	-0.23	-0.57	-389.36	-304.34	7286.106	0
4185	-0.27	-0.07	-0.53	-389.11	-304.50	7286.109	0
4190	0.25	0.10	-0.48	-389.30	-304.35	7286.114	0
4195	-0.75	-0.13	-0.58	-389.09	-304.71	7286.121	0
4200	-0.25	-0.13	-0.51	-389.27	-304.61	7286.125	0
4205	-1.01	0.07	-0.48	-389.19	-304.82	7286.132	0
4210	-0.60	0.31	-0.44	-389.42	-304.72	7286.133	0
4215	0.15	0.09	-0.46	-389.30	-304.70	7286.140	0
4220	0.34	-0.07	-0.46	-389.43	-304.60	7286.146	0
4225	0.27	0.13	-0.44	-389.14	-305.04	7286.152	0
4230	0.18	0.17	-0.43	-389.34	-305.12	7286.154	0
4235	-0.16	0.21	-0.48	-389.26	-304.76	7286.161	0
4240	-0.38	0.01	-0.48	-389.30	-304.91	7286.164	0
4245	-0.48	0.11	-0.51	-389.18	-304.58	7286.170	0
4250	-0.09	0.09	-0.49	-389.11	-304.67	7286.174	0
4255	-0.14	0.09	-0.46	-389.44	-304.55	7286.182	0
4260	-0.23	0.34	-0.46	-389.26	-304.63	7286.186	0
4265	-0.75	0.21	-0.46	-389.57	-304.36	7286.191	0
4270	-0.15	0.23	-0.46	-389.33	-304.78	7286.194	0
4275	-0.48	0.01	-0.54	-389.13	-304.66	7286.201	0
4280	-0.59	-0.19	-0.58	-389.12	-304.35	7286.203	0
4285	-0.75	0.51	-0.37	-389.41	-304.18	7286.212	0
4290	-0.21	0.08	-0.50	-389.26	-304.44	7286.216	0
4295	-0.06	-0.09	-0.55	-389.41	-304.58	7286.219	0
4300	-0.12	-0.17	-0.59	-389.26	-304.79	7286.226	0
4305	0.01	0.20	-0.33	-388.71	-304.56	7286.232	0
4310	0.36	0.42	-0.39	-389.18	-304.66	7286.234	0
4315	0.26	0.22	-0.47	-389.33	-305.00	7286.240	0
4320	0.12	0.20	-0.47	-389.30	-304.67	7286.247	0
4325	-0.48	0.27	-0.45	-389.43	-304.86	7286.250	0
4330	-0.29	0.11	-0.52	-389.33	-304.57	7286.255	0
4335	-0.10	0.67	-0.36	-389.30	-304.49	7286.259	0
4340	0.21	0.16	-0.49	-389.30	-304.68	7286.266	0
4345	0.62	0.42	-0.44	-389.21	-304.35	7286.271	0
4350	-0.44	0.12	-0.54	-389.14	-304.31	7286.276	0
4355	0.03	0.10	-0.51	-389.29	-304.89	7286.279	0
4360	0.06	0.57	-0.42	-389.02	-304.57	7286.286	0
4365	0.24	0.30	-0.45	-389.25	-304.51	7286.289	0
4370	0.17	0.33	-0.42	-388.99	-304.76	7286.296	0
4375	-0.53	0.12	-0.51	-389.24	-305.00	7286.298	0
4380	-0.18	0.12	-0.55	-389.26	-305.34	7286.305	0
4385	-0.35	0.12	-0.48	-389.21	-304.56	7286.310	0
4390	0.38	-0.00	-0.43	-389.34	-304.72	7286.316	0
4395	0.04	0.30	-0.47	-388.85	-304.27	7286.319	0
4400	0.08	0.18	-0.47	-389.28	-304.84	7286.326	0
4405	-0.04	0.42	-0.40	-389.35	-304.96	7286.328	0
4410	-0.30	0.47	-0.49	-389.24	-302.87	7286.337	0
4415	-0.21	0.22	-0.50	-388.98	-304.78	7286.341	0
4420	-0.51	0.18	-0.48	-389.11	-304.73	7286.347	0
4425	-0.41	-0.08	-0.52	-389.32	-304.50	7286.350	0
4430	0.54	0.16	-0.42	-389.25	-304.64	7286.355	0
4435	0.20	0.14	-0.45	-389.37	-305.32	7286.359	0
4440	0.32	0.00	-0.48	-389.10	-304.29	7286.366	0
4445	-0.31	0.08	-0.48	-389.14	-304.67	7286.371	0
4450	-0.01	0.08	-0.46	-389.09	-304.75	7286.375	0
4455	-0.03	0.28	-0.44	-389.33	-304.70	7286.380	0
4460	0.16	0.43	-0.40	-389.35	-304.68	7286.385	0
4465	-0.16	0.07	-0.44	-389.45	-304.59	7286.390	0
4470	0.67	-0.16	-0.55	-389.74	-305.04	7286.397	0
4475	-0.24	-0.20	-0.54	-389.36	-304.39	7286.398	0
4480	-0.33	0.02	-0.45	-389.46	-304.45	7286.404	0
4485	0.31	-0.11	-0.49	-389.40	-304.43	7286.411	0
4490	0.01	-0.20	-0.53	-389.32	-304.51	7286.414	0
4495	-0.23	0.17	-0.46	-389.03	-304.68	7286.420	0
4500	-0.84	-0.39	-0.63	-389.44	-304.90	7286.424	0
4505	-0.52	-0.31	-0.60	-389.40	-304.44	7286.430	0
4510	-0.02	0.11	-0.49	-389.39	-304.14	7286.435	0
4515	-0.29	-0.07	-0.51	-389.61	-304.61	7286.438	0
4520	-0.17	-0.24	-0.53	-389.23	-304.28	7286.444	0
4525	-0.88	-0.17	-0.58	-389.38	-304.75	7286.451	0
4530	-0.42	0.15	-0.47	-389.34	-304.48	7286.453	0
4535	0.01	0.43	-0.41	-389.12	-304.46	7286.461	0
4540	-0.04	0.41	-0.43	-389.34	-304.69	7286.466	0
4545	-0.00	-0.09	-0.53	-389.20	-304.98	7286.469	0
4550	-0.11	0.27	-0.46	-389.36	-304.87	7286.475	0
4555	0.42	0.48	-0.47	-388.92	-304.64	7286.480	0
4560	-0.00	0.37	-0.45	-389.00	-304.86	7286.484	0
4565	-0.45	0.34	-0.49	-389.29	-304.55	7286.491	0
4570	0.36	0.80	-0.36	-389.24	-304.77	7286.495	0
4575	0.35	0.22	-0.46	-389.45	-304.62	7286.500	0
4580	-0.12	0.24	-0.49	-389.22	-304.78	7286.505	0
4585	1.03	0.93	-0.37	-388.69	-304.13	7286.512	0
4590	-0.05	0.19	-0.47	-389.29	-304.54	7286.515	0
4595	0.00	0.59	-0.41	-389.10	-304.85	7286.521	0
4600	-0.28	-0.07	-0.54	-389.19	-305.37	7286.524	0
4605	-0.30	-0.33	-0.55	-389.82	-303.77	7286.531	0
4610	0.03	0.41	-0.47	-389.00	-304.92	7286.537	0
4615	-0.03	0.29	-0.48	-389.20	-304.92	7286.539	0
4620	-0.69	0.04	-0.53	-389.40	-304.73	7286.545	0
4625	-0.10	0.29	-0.50	-389.48	-304.42	7286.550	0
4630	-0.21	0.54	-0.44	-389.44	-304.71	7286.556	0
4635	-0.36	0.03	-0.50	-389.72	-304.46	7286.560	0
4640	-0.18	0.59	-0.39	-389.53	-304.79	7286.566	0
4645	-0.34	0.34	-0.51	-389.70	-304.38	7286.570	0
4650	-0.44	0.14	-0.56	-389.32	-304.54	7286.576	0
4655	-0.36	-0.06	-0.56	-389.39	-304.68	7286.578	0
4660	-0.29	0.68	-0.43	-389.40	-304.68	7286.586	0
4665	-0.10	0.17	-0.54	-389.16	-304.76	7286.591	0
4670	-0.03	-0.08	-0.58	-389.21	-304.51	7286.595	0
4675	-0.31	0.01	-0.58	-389.36	-304.67	7286.600	0
4680	-0.50	0.46	-0.43	-389.48	-304.57	7286.606	0
4685	0.05	0.03	-0.53	-389.68	-304.73	7286.609	0
4690	-0.15	0.33	-0.55	-389.45	-304.63	7286.617	0
4695	-0.41	0.26	-0.50	-389.23	-304.49	7286.619	0
4700	-0.47	0.48	-0.44	-389.70	-304.71	7286.625	0
4705	-0.10	0.33	-0.48	-389.33	-304.85	7286.630	0
4710	-0.23	0.16	-0.50	-389.25	-304.31	7286.636	0
4715	-0.35	0.33	-0.47	-389.15	-304.87	7286.640	0
4720	-0.29	0.32	-0.56	-389.10	-304.71	7286.646	0
4725	-0.02	0.15	-0.49	-389.14	-304.59	7286.648	0
4730	0.04	0.28	-0.51	-389.75	-305.05	7286.655	0
4735	0.12	-0.09	-0.53	-389.53	-304.76	7286.661	0
4740	0.00	0.56	-0.40	-389.28	-304.48	7286.667	0
4745	-0.06	0.18	-0.51	-389.45	-304.71	7286.670	0
4750	-0.27	-0.01	-0.53	-389.77	-303.86	7286.677	0
4755	-0.04	0.44	-0.43	-389.38	-304.52	7286.680	0
4760	-0.01	0.25	-0.48	-389.69	-304.69	7286.686	0
4765	0.01	-0.02	-0.52	-389.46	-304.47	7286.688	0
4770	0.12	0.33	-0.45	-389.52	-304.83	7286.697	0
4775	0.09	0.43	-0.44	-389.70	-304.78	7286.701	0
4780	-0.55	1.24	-0.26	-390.07	-304.47	7286.707	0
4785	-0.13	0.32	-0.43	-389.26	-304.68	7286.710	0
4790	0.00	0.04	-0.53	-389.19	-304.68	7286.716	0
4795	-0.31	0.17	-0.50	-389.37	-304.32	7286.719	0
4800	0.17	0.34	-0.47	-388.90	-304.37	7286.725	0
4805	-0.13	0.30	-0.47	-389.30	-304.43	7286.731	0
4810	-0.06	0.24	-0.45	-389.46	-304.33	7286.734	0
4815	-0.37	0.23	-0.46	-389.26	-304.33	7286.741	0
4820	-0.11	0.27	-0.48	-388.86	-304.54	7286.746	0
4825	-0.09	0.54	-0.44	-389.12	-304.51	7286.750	0
4830	-0.28	0.21	-0.48	-388.94	-304.31	7286.755	0
4835	0.11	0.39	-0.43	-389.42	-304.67	7286.762	0
4840	-0.01	0.27	-0.44	-389.27	-304.33	7286.765	0
4845	-0.04	0.21	-0.45	-389.22	-304.34	7286.771	0
4850	-0.01	0.28	-0.43	-389.31	-304.37	7286.773	0
4855	0.35	0.08	-0.51	-389.23	-304.94	7286.780	0
4860	-0.11	0.44	-0.44	-389.37	-304.96	7286.786	0
4865	-0.30	-0.04	-0.52	-389.16	-304.46	7286.790	0
4870	-0.69	-0.18	-0.57	-389.34	-304.29	7286.795	0
4875	-0.34	0.58	-0.47	-389.39	-304.80	7286.801	0
4880	0.19	0.02	-0.50	-389.14	-304.68	7286.805	0
4885	0.39	0.35	-0.44	-389.19	-304.49	7286.811	0
4890	-0.28	0.34	-0.48	-389.26	-304.61	7286.814	0
4895	-0.62	0.05	-0.57	-389.21	-304.67	7286.820	0
4900	-0.73	-0.03	-0.56	-389.42	-304.69	7286.826	0
4905	0.12	0.58	-0.42	-389.52	-304.04	7286.831	0
4910	0.06	0.52	-0.49	-389.35	-304.92	7286.835	0
4915	-0.39	0.34	-0.51	-389.39	-304.37	7286.841	0
4920	0.10	0.03	-0.57	-389.33	-304.84	7286.844	0
4925	0.03	0.55	-0.46	-389.22	-305.16	7286.850	0
4930	-0.18	0.49	-0.49	-389.25	-304.40	7286.856	0
4935	-0.36	0.60	-0.45	-389.11	-304.22	7286.859	0
4940	0.08	0.35	-0.52	-389.33	-304.23	7286.866	0
4945	-0.27	0.38	-0.49	-389.40	-304.16	7286.871	0
4950	0.15	0.66	-0.42	-389.55	-304.59	7286.875	0
4955	-0.22	0.60	-0.42	-389.60	-304.28	7286.880	0
4960	-0.20	0.35	-0.47	-389.51	-304.46	7286.885	0
4965	-0.16	0.37	-0.49	-389.31	-304.86	7286.889	0
4970	-0.48	0.20	-0.51	-389.35	-304.80	7286.896	0
4975	-0.28	-0.18	-0.61	-389.68	-304.66	7286.898	0
4980	-0.15	0.49	-0.44	-389.65	-304.76	7286.905	0
4985	0.26	0.71	-0.37	-389.63	-304.68	7286.911	0
4990	-0.04	0.60	-0.43	-389.63	-304.77	7286.915	0
4995	-0.16	0.32	-0.48	-389.44	-304.68	7286.919	0
5000	-0.06	0.38	-0.46	-389.82	-304.36	7286.926	0
5005	-0.30	0.28	-0.51	-389.85	-304.35	7286.929	0
5010	-0.52	0.05	-0.53	-389.66	-304.44	7286.936	0
5015	0.00	0.30	-0.52	-389.39	-304.48	7286.938	0
5020	-0.12	0.62	-0.39	-389.75	-304.51	7286.945	0
5025	-0.36	0.37	-0.48	-389.42	-304.38	7286.951	0
5030	-0.29	0.06	-0.58	-389.43	-304.34	7286.954	0
5035	-0.07	0.34	-0.51	-389.58	-304.52	7286.960	0
5040	-0.21	0.12	-0.58	-389.62	-304.22	7286.966	0
5045	-0.47	-0.01	-0.59	-389.60	-304.67	7286.969	0
5050	0.02	0.23	-0.52	-389.48	-304.49	7286.976	0
5055	0.20	0.39	-0.48	-389.51	-304.72	7286.980	0
5060	-0.23	0.38	-0.47	-389.47	-304.42	7286.984	0
5065	0.16	0.45	-0.48	-389.73	-304.59	7286.991	0
5070	-0.47	0.08	-0.57	-389.81	-304.49	7286.996	0
5075	-0.48	-0.01	-0.57	-389.67	-304.98	7287.000	0
5080	0.28	0.38	-0.42	-389.79	-304.92	7287.007	0
5085	-0.02	0.34	-0.50	-389.40	-304.48	7287.009	0
5090	-0.35	0.06	-0.60	-389.42	-304.59	7287.015	0
5095	-0.40	0.42	-0.49	-389.24	-304.66	7287.021	0
5100	-0.89	0.70	-0.52	-389.64	-304.64	7287.027	0
5105	0.05	0.61	-0.42	-389.31	-304.42	7287.030	0
5110	-0.31	0.36	-0.48	-389.24	-304.80	7287.036	0
5115	-0.10	0.40	-0.48	-389.65	-304.57	7287.039	0
5120	-0.27	-0.25	-0.60	-389.86	-304.50	7287.047	0
5125	-0.08	0.51	-0.47	-389.52	-304.84	7287.049	0
5130	0.09	0.36	-0.47	-388.96	-304.74	7287.054	0
5135	-0.25	0.33	-0.48	-389.19	-304.70	7287.061	0
5140	0.16	0.50	-0.44	-389.03	-304.64	7287.065	0
5145	-0.10	0.29	-0.49	-389.30	-304.60	7287.070	0
5150	0.14	-0.17	-0.59	-389.21	-304.84	7287.075	0
5155	-0.45	0.00	-0.52	-389.41	-304.41	7287.080	0
5160	-0.45	0.15	-0.48	-389.47	-304.84	7287.085	0
5165	0.08	0.31	-0.45	-389.18	-304.52	7287.091	0
5170	-0.16	0.16	-0.48	-389.27	-304.44	7287.094	0
5175	-0.30	0.02	-0.53	-389.53	-304.75	7287.101	0
5180	-0.49	-0.13	-0.53	-389.45	-304.60	7287.105	0
5185	0.00	0.18	-0.48	-389.05	-304.73	7287.112	0
5190	0.04	0.49	-0.40	-389.35	-304.86	7287.115	0
5195	-0.26	0.17	-0.50	-389.14	-304.60	7287.122	0
5200	0.00	0.36	-0.49	-389.44	-304.68	7287.125	0
5205	-0.28	0.37	-0.45	-389.28	-304.54	7287.130	0
5210	-0.15	0.36	-0.50	-389.24	-304.69	7287.133	0
5215	0.06	0.45	-0.46	-389.29	-304.49	7287.140	0
5220	-0.18	0.38	-0.46	-389.11	-304.54	7287.146	0
5225	-0.10	0.25	-0.47	-389.46	-304.50	7287.151	0
5230	-0.06	0.27	-0.50	-389.34	-304.60	7287.154	0
5235	0.25	0.43	-0.46	-389.06	-304.44	7287.161	0
5240	0.10	0.65	-0.36	-389.12	-304.85	7287.164	0
5245	0.56	-0.03	-0.39	-388.77	-304.20	7287.172	0
5250	0.04	0.61	-0.41	-389.24	-304.45	7287.173	0
5255	-0.26	0.13	-0.50	-389.05	-304.60	7287.180	0
5260	0.39	0.68	-0.36	-389.26	-304.54	7287.185	0
5265	0.14	0.88	-0.32	-389.27	-305.00	7287.192	0
5270	-0.06	0.55	-0.45	-389.14	-304.52	7287.194	0
5275	-0.14	0.35	-0.48	-389.41	-304.35	7287.200	0
5280	-0.51	0.38	-0.47	-389.38	-304.41	7287.203	0
5285	-0.38	0.46	-0.46	-389.20	-304.44	7287.210	0
5290	-0.05	0.15	-0.51	-389.22	-304.49	7287.216	0
5295	-0.48	0.48	-0.40	-389.34	-304.34	7287.219	0
5300	-0.34	0.31	-0.48	-389.15	-304.24	7287.226	0
5305	-0.29	0.29	-0.48	-389.25	-304.33	7287.231	0
5310	-0.15	0.30	-0.44	-389.34	-304.37	7287.234	0
5315	0.02	0.20	-0.44	-389.14	-304.56	7287.239	0
5320	-0.36	0.32	-0.47	-389.36	-304.82	7287.247	0
5325	-0.11	0.23	-0.47	-389.30	-304.39	7287.250	0
5330	-0.37	-0.09	-0.54	-389.09	-304.69	7287.255	0
5335	-0.45	0.11	-0.55	-389.04	-304.22	7287.259	0
5340	0.40	0.19	-0.47	-389.15	-304.76	7287.266	0
5345	-0.68	0.07	-0.51	-389.14	-304.74	7287.271	0
5350	-0.16	0.33	-0.38	-389.45	-304.38	7287.276	0
5355	0.05	0.10	-0.48	-389.18	-304.62	7287.280	0
5360	0.21	0.37	-0.43	-389.35	-304.38	7287.285	0
5365	-0.26	0.19	-0.47	-389.27	-304.48	7287.289	0
5370	-0.30	-0.16	-0.54	-388.84	-304.64	7287.296	0
5375	-0.36	-0.15	-0.51	-389.19	-304.40	7287.299	0
5380	0.07	0.10	-0.48	-389.26	-304.74	7287.305	0
5385	0.14	0.06	-0.46	-389.29	-304.60	7287.310	0
5390	0.17	-0.17	-0.51	-388.93	-305.11	7287.317	0
5395	-0.49	-0.16	-0.53	-389.24	-304.50	7287.320	0
5400	-0.75	-0.29	-0.44	-389.00	-304.50	7287.327	0
5405	-0.21	0.06	-0.50	-389.34	-304.68	7287.328	0
5410	0.08	-0.10	-0.51	-389.27	-305.08	7287.337	0
5415	-0.41	-0.16	-0.54	-389.10	-304.73	7287.341	0
5420	0.23	0.04	-0.48	-389.06	-304.55	7287.344	0
5425	0.09	-0.00	-0.48	-389.15	-304.80	7287.350	0
5430	-0.11	0.21	-0.48	-389.06	-304.47	7287.356	0
5435	0.07	0.30	-0.47	-388.90	-304.50	7287.359	0
5440	0.05	-0.01	-0.50	-389.19	-304.82	7287.365	0
5445	-0.15	0.06	-0.48	-389.11	-304.61	7287.370	0
5450	-0.66	0.32	-0.57	-388.67	-304.26	7287.377	0
5455	-0.14	0.37	-0.41	-389.21	-304.55	7287.380	0
5460	-0.13	0.39	-0.41	-389.15	-304.65	7287.386	0
5465	0.18	-0.14	-0.54	-389.02	-304.48	7287.390	0
5470	-0.18	0.17	-0.48	-389.28	-304.56	7287.395	0
5475	-0.01	0.15	-0.48	-388.91	-304.77	7287.399	0
5480	-0.19	0.06	-0.53	-389.14	-304.61	7287.404	0
5485	-0.18	-0.15	-0.59	-389.42	-304.69	7287.410	0
5490	-0.06	0.00	-0.52	-389.45	-304.45	7287.414	0
5495	0.07	0.48	-0.45	-389.22	-304.27	7287.420	0
5500	-0.46	0.27	-0.49	-388.89	-304.22	7287.424	0
5505	-0.09	-0.00	-0.51	-389.36	-304.37	7287.431	0
5510	0.22	0.25	-0.42	-388.88	-304.55	7287.435	0
5515	-0.24	-0.07	-0.51	-389.06	-304.44	7287.439	0
5520	-0.38	-0.08	-0.53	-389.24	-304.36	7287.444	0
5525	-0.16	0.37	-0.40	-389.27	-304.51	7287.451	0
5530	-0.41	-0.07	-0.53	-389.22	-304.38	7287.453	0
5535	-0.62	-0.01	-0.51	-389.00	-304.17	7287.462	0
5540	-0.15	-0.17	-0.55	-389.45	-304.38	7287.466	0
5545	0.40	0.34	-0.41	-389.17	-304.56	7287.472	0
5550	-0.03	0.22	-0.46	-389.21	-304.63	7287.475	0
5555	-0.14	0.41	-0.44	-389.30	-304.55	7287.481	0
5560	-0.27	0.12	-0.52	-389.35	-304.63	7287.484	0
5565	0.02	0.40	-0.48	-389.36	-304.39	7287.492	0
5570	0.26	0.38	-0.47	-389.12	-304.66	7287.496	0
5575	0.16	0.17	-0.53	-389.31	-304.43	7287.500	0
5580	-0.24	0.18	-0.47	-389.14	-304.46	7287.505	0
5585	-0.04	-0.07	-0.52	-389.17	-304.76	7287.510	0
5590	0.12	0.25	-0.44	-388.86	-304.71	7287.515	0
5595	-0.21	0.19	-0.46	-388.89	-304.66	7287.521	0
5600	0.01	0.41	-0.48	-388.93	-304.58	7287.523	0
5605	-0.14	0.51	-0.44	-389.11	-304.37	7287.529	0
5610	-0.12	0.14	-0.49	-388.95	-304.43	7287.537	0
5615	-0.21	0.43	-0.49	-388.98	-304.97	7287.539	0
5620	-0.25	0.33	-0.48	-389.06	-304.34	7287.546	0
5625	-0.18	0.22	-0.50	-389.33	-304.31	7287.550	0
5630	-0.18	0.01	-0.52	-389.45	-304.53	7287.555	0
5635	0.07	0.29	-0.38	-389.25	-304.16	7287.560	0
5640	0.36	0.30	-0.43	-389.22	-304.56	7287.567	0
5645	-0.07	0.17	-0.43	-389.12	-304.32	7287.569	0
5650	0.41	0.25	-0.48	-389.58	-304.43	7287.576	0
5655	0.19	0.35	-0.42	-389.41	-304.43	7287.578	0
5660	0.41	0.62	-0.34	-389.49	-304.58	7287.586	0
5665	-0.25	0.16	-0.46	-389.09	-304.17	7287.591	0
5670	0.26	0.43	-0.42	-388.99	-304.24	7287.597	0
5675	-0.46	0.34	-0.48	-389.33	-304.11	7287.600	0
5680	-0.32	0.39	-0.43	-389.22	-304.35	7287.605	0
5685	-0.07	0.38	-0.46	-389.11	-304.29	7287.609	0
5690	0.18	0.13	-0.47	-389.15	-304.75	7287.617	0
5695	0.09	0.41	-0.43	-389.45	-304.50	7287.620	0
5700	0.06	0.17	-0.52	-389.19	-304.50	7287.625	0
5705	-0.57	0.13	-0.55	-389.07	-304.59	7287.630	0
5710	-0.04	0.52	-0.43	-389.42	-304.42	7287.634	0
5715	0.12	0.16	-0.53	-389.26	-304.75	7287.640	0
5720	-0.48	0.19	-0.52	-389.28	-304.11	7287.646	0
5725	-0.49	0.09	-0.55	-389.37	-304.36	7287.648	0
5730	-0.43	0.22	-0.52	-389.27	-304.33	7287.655	0
5735	0.05	0.33	-0.49	-388.99	-304.08	7287.660	0
5740	-0.22	-0.30	-0.62	-389.33	-304.11	7287.664	0
5745	-0.70	0.14	-0.53	-389.35	-304.40	7287.670	0
5750	-0.24	0.01	-0.44	-388.15	-303.42	7287.677	0
5755	-0.20	-0.09	-0.56	-389.25	-304.63	7287.679	0
5760	-0.21	0.02	-0.52	-389.43	-304.40	7287.686	0
5765	-0.09	0.26	-0.47	-389.27	-304.66	7287.688	0
5770	0.15	0.32	-0.48	-389.74	-304.25	7287.697	0
5775	-0.06	0.16	-0.56	-389.05	-304.49	7287.701	0
5780	-0.25	0.17	-0.53	-389.13	-304.40	7287.705	0
5785	0.48	0.49	-0.43	-389.27	-304.27	7287.711	0
5790	-0.41	0.57	-0.43	-389.05	-304.46	7287.715	0
5795	-0.44	0.41	-0.47	-389.15	-304.66	7287.720	0
5800	0.36	0.28	-0.50	-389.14	-304.60	7287.725	0
5805	0.27	0.66	-0.43	-389.10	-304.56	7287.730	0
5810	-0.50	0.18	-0.52	-388.97	-304.64	7287.734	0
5815	0.15	0.26	-0.49	-389.12	-304.39	7287.741	0
5820	-0.18	0.36	-0.45	-389.13	-304.29	7287.745	0
5825	-0.23	0.31	-0.50	-389.02	-304.36	7287.750	0
5830	-0.29	-0.04	-0.58	-389.01	-304.29	7287.754	0
5835	-0.57	0.05	-0.56	-389.05	-304.38	7287.762	0
5840	-0.30	0.02	-0.55	-389.12	-304.40	7287.765	0
5845	-0.17	0.19	-0.55	-388.96	-304.69	7287.771	0
5850	-0.14	0.16	-0.56	-389.06	-304.36	7287.773	0
5855	-0.15	0.20	-0.54	-388.82	-304.40	7287.780	0
5860	0.05	0.43	-0.51	-389.14	-304.13	7287.786	0
5865	-0.26	0.61	-0.45	-389.11	-304.44	7287.792	0
5870	-0.45	0.35	-0.52	-389.13	-304.27	7287.795	0
5875	0.18	0.68	-0.47	-389.57	-304.57	7287.802	0
5880	-0.32	0.57	-0.46	-389.14	-304.26	7287.806	0
5885	0.11	0.33	-0.49	-388.85	-304.48	7287.811	0
5890	-0.20	0.54	-0.47	-389.02	-304.34	7287.812	0
5895	-0.49	0.52	-0.51	-389.13	-304.37	7287.820	0
5900	-0.03	0.68	-0.42	-389.11	-304.64	7287.826	0
5905	-0.11	0.51	-0.45	-389.04	-304.41	7287.830	0
5910	0.03	0.39	-0.53	-389.27	-304.44	7287.835	0
5915	-0.39	0.62	-0.40	-389.17	-304.50	7287.841	0
5920	-0.07	0.73	-0.45	-389.40	-304.43	7287.844	0
5925	-0.29	0.16	-0.60	-389.49	-304.46	7287.850	0
5930	-0.28	0.41	-0.54	-389.59	-304.32	7287.856	0
5935	-0.16	0.37	-0.52	-389.37	-304.16	7287.859	0
5940	-0.08	0.38	-0.51	-389.31	-304.47	7287.866	0
5945	0.11	0.49	-0.45	-389.50	-304.42	7287.870	0
5950	-0.06	0.13	-0.54	-389.34	-304.38	7287.875	0
5955	-0.56	0.17	-0.54	-389.47	-304.34	7287.880	0
5960	-0.33	-0.01	-0.55	-389.39	-304.17	7287.884	0
5965	-0.67	0.02	-0.53	-389.55	-304.18	7287.889	0
5970	0.42	0.45	-0.44	-389.47	-304.23	7287.896	0
5975	-0.25	0.11	-0.54	-389.48	-304.38	7287.898	0
5980	0.17	0.45	-0.48	-389.45	-304.47	7287.906	0
5985	-0.24	0.25	-0.56	-389.31	-304.48	7287.910	0
5990	0.03	0.32	-0.51	-389.20	-304.32	7287.914	0
5995	0.43	0.83	-0.41	-389.46	-304.63	7287.919	0
6000	0.16	0.79	-0.48	-389.35	-304.82	7287.926	0
6005	-0.11	0.81	-0.44	-389.27	-304.39	7287.929	0
6010	-0.41	0.60	-0.47	-389.21	-304.42	7287.936	0
6015	0.15	0.48	-0.49	-389.12	-304.58	7287.938	0
6020	0.27	0.36	-0.49	-389.08	-304.59	7287.947	0
6025	-0.57	0.48	-0.44	-389.36	-304.43	7287.951	0
6030	0.13	0.18	-0.52	-389.10	-304.52	7287.957	0
6035	0.31	0.49	-0.42	-389.19	-304.74	7287.961	0
6040	0.12	0.51	-0.44	-389.21	-304.59	7287.966	0
6045	0.37	0.67	-0.43	-389.19	-304.67	7287.969	0
6050	-0.19	0.47	-0.53	-388.74	-304.28	7287.977	0
6055	0.17	0.50	-0.43	-389.33	-304.41	7287.980	0
6060	0.09	0.56	-0.44	-389.43	-304.38	7287.984	0
6065	0.02	0.56	-0.48	-389.17	-304.32	7287.991	0
6070	0.41	0.35	-0.50	-389.28	-304.21	7287.997	0
6075	-0.56	0.75	-0.47	-389.36	-304.44	7288.000	0
6080	-0.53	0.61	-0.48	-389.20	-304.35	7288.005	0
6085	-0.19	0.47	-0.48	-389.61	-304.56	7288.009	0
6090	0.07	0.37	-0.46	-389.36	-304.46	7288.015	0
6095	0.34	0.69	-0.43	-389.22	-304.45	7288.021	0
6100	0.18	0.62	-0.51	-388.93	-304.29	7288.023	0
6105	-0.07	0.50	-0.51	-389.13	-304.23	7288.030	0
6110	0.17	0.73	-0.41	-389.41	-304.39	7288.036	0
6115	0.16	0.63	-0.40	-389.26	-304.33	7288.039	0
6120	-0.53	0.36	-0.50	-389.20	-304.21	7288.044	0
6125	-0.59	0.29	-0.54	-389.42	-304.39	7288.049	0
6130	-0.69	0.43	-0.46	-389.35	-304.33	7288.054	0
6135	0.49	0.26	-0.49	-389.49	-304.22	7288.061	0
6140	-0.42	0.17	-0.52	-389.45	-304.54	7288.063	0
6145	-0.14	0.16	-0.52	-389.57	-304.30	7288.069	0
6150	0.17	0.35	-0.46	-389.46	-304.41	7288.075	0
6155	-0.07	0.69	-0.38	-389.27	-304.24	7288.082	0
6160	-0.52	0.31	-0.52	-389.61	-304.21	7288.085	0
6165	-0.10	-0.05	-0.58	-389.16	-304.03	7288.091	0
6170	-0.09	0.23	-0.50	-389.29	-304.31	7288.094	0
6175	-0.13	0.14	-0.54	-389.34	-304.33	7288.101	0
6180	0.11	0.48	-0.49	-389.34	-304.45	7288.106	0
6185	-0.06	0.34	-0.55	-389.24	-304.04	7288.111	0
6190	0.04	0.37	-0.52	-389.46	-304.42	7288.115	0
6195	-0.42	0.47	-0.53	-389.20	-304.42	7288.122	0
6200	-0.16	0.82	-0.46	-389.20	-304.27	7288.125	0
6205	-0.04	0.52	-0.46	-389.09	-304.47	7288.130	0
6210	-0.40	0.20	-0.59	-389.17	-304.43	7288.134	0
6215	-0.69	0.59	-0.51	-389.45	-304.22	7288.140	0
6220	-0.47	0.40	-0.54	-389.20	-304.21	7288.146	0
6225	-0.05	0.94	-0.41	-389.28	-304.39	7288.149	0
6230	0.05	0.70	-0.45	-389.03	-304.27	7288.155	0
6235	-0.39	0.46	-0.46	-389.42	-304.43	7288.162	0
6240	0.04	0.43	-0.51	-389.38	-304.48	7288.164	0
6245	-0.35	0.81	-0.46	-389.26	-304.52	7288.170	0
6250	0.17	0.65	-0.43	-389.39	-304.39	7288.176	0
6255	-0.33	0.31	-0.49	-388.95	-304.47	7288.179	0
6260	-0.10	0.28	-0.49	-389.21	-304.23	7288.185	0
6265	0.48	0.74	-0.41	-389.16	-304.33	7288.191	0
6270	-0.04	0.45	-0.46	-389.10	-304.33	7288.195	0
6275	-0.25	0.24	-0.52	-389.03	-304.23	7288.200	0
6280	-0.31	0.27	-0.49	-389.29	-304.22	7288.203	0
6285	0.04	0.40	-0.48	-389.10	-304.14	7288.210	0
6290	-0.56	0.62	-0.42	-389.17	-304.17	7288.216	0
6295	-0.18	0.56	-0.47	-389.28	-304.39	7288.219	0
6300	-0.40	0.45	-0.52	-389.44	-304.33	7288.226	0
6305	-0.28	0.51	-0.49	-389.60	-304.28	7288.229	0
6310	-0.07	0.08	-0.58	-389.56	-304.46	7288.234	0
6315	-1.00	-0.01	-0.57	-389.52	-304.15	7288.240	0
6320	0.12	0.23	-0.52	-389.06	-304.28	7288.245	0
6325	0.23	0.57	-0.43	-389.09	-304.38	7288.250	0
6330	-0.16	0.25	-0.51	-389.23	-304.53	7288.255	0
6335	-0.23	0.29	-0.54	-389.13	-304.27	7288.258	0
6340	0.11	0.73	-0.45	-389.31	-304.33	7288.265	0
6345	-0.03	0.45	-0.49	-389.12	-304.55	7288.271	0
6350	-0.48	-0.09	-0.58	-389.43	-304.27	7288.277	0
6355	-0.14	0.19	-0.51	-389.26	-304.41	7288.279	0
6360	-0.50	0.19	-0.52	-389.03	-304.28	7288.286	0
6365	-0.06	0.55	-0.46	-389.28	-304.37	7288.289	0
6370	0.01	0.54	-0.45	-389.23	-304.54	7288.296	0
6375	-0.22	0.25	-0.52	-389.21	-304.67	7288.298	0
6380	-0.44	0.06	-0.53	-389.29	-304.74	7288.307	0
6385	-0.18	0.19	-0.55	-389.06	-304.48	7288.311	0
6390	0.05	0.73	-0.42	-388.96	-304.48	7288.316	0
6395	-0.75	0.06	-0.56	-389.07	-304.24	7288.320	0
6400	-0.45	0.38	-0.49	-389.06	-304.13	7288.326	0
6405	-0.06	0.55	-0.49	-389.06	-304.37	7288.328	0
6410	0.04	0.58	-0.44	-389.05	-304.35	7288.335	0
6415	0.08	0.80	-0.41	-388.99	-304.25	7288.341	0
6420	-0.04	0.56	-0.48	-389.04	-304.26	7288.344	0
6425	-0.14	0.82	-0.47	-389.13	-304.13	7288.350	0
6425	0.35	0.92	-0.38	-389.10	-304.25	7288.311	0
6430	-0.15	0.34	-0.53	-389.21	-304.23	7288.317	0
6435	0.06	0.57	-0.43	-389.18	-304.34	7288.320	0
6440	-0.41	0.24	-0.51	-389.18	-304.44	7288.328	0
6445	-0.47	0.31	-0.50	-389.22	-304.08	7288.330	0
6450	-0.29	0.59	-0.44	-388.81	-304.11	7288.336	0
6455	-0.43	0.20	-0.51	-388.91	-304.14	7288.341	0
6460	-0.19	0.39	-0.42	-389.03	-304.50	7288.348	0
6465	-0.49	0.13	-0.54	-389.15	-304.30	7288.351	0
6470	-0.55	0.10	-0.57	-389.21	-304.23	7288.358	0
6475	-0.02	0.41	-0.45	-389.00	-304.37	7288.360	0
6480	-0.29	0.51	-0.47	-388.87	-304.18	7288.367	0
6485	-0.24	0.30	-0.53	-388.78	-304.02	7288.373	0
6490	-0.62	0.83	-0.41	-388.88	-304.33	7288.378	0
6495	-0.12	0.22	-0.50	-388.67	-304.28	7288.381	0
6500	-0.05	0.27	-0.48	-388.87	-304.08	7288.388	0
6505	-0.12	0.24	-0.53	-388.89	-303.91	7288.391	0
6510	0.29	-0.04	-0.55	-389.84	-303.73	7288.398	0
6515	-0.66	0.12	-0.58	-388.97	-304.37	7288.402	0
6520	0.11	0.26	-0.53	-388.97	-304.12	7288.406	0
6525	-0.13	0.51	-0.47	-388.87	-304.28	7288.411	0
6530	-1.25	-0.19	-0.58	-388.74	-302.48	7288.418	0
6535	-0.59	0.13	-0.57	-389.21	-304.08	7288.421	0
6540	0.17	0.80	-0.40	-389.08	-304.29	7288.427	0
6545	-0.32	0.50	-0.61	-388.99	-304.27	7288.434	0
6550	-0.39	0.40	-0.49	-389.03	-304.20	7288.436	0
6555	-0.01	0.33	-0.50	-389.35	-304.32	7288.442	0
6560	0.03	0.58	-0.47	-389.25	-304.50	7288.446	0
6565	-0.03	0.57	-0.48	-389.15	-304.24	7288.452	0
6570	0.54	0.62	-0.42	-388.86	-304.44	7288.456	0
6575	-0.56	0.28	-0.50	-389.10	-304.31	7288.460	0
6580	0.45	0.40	-0.44	-389.07	-304.08	7288.465	0
6585	0.36	0.44	-0.43	-388.96	-304.04	7288.473	0
6590	-0.03	0.43	-0.41	-389.31	-304.23	7288.476	0
6595	-0.20	-0.01	-0.51	-389.12	-304.04	7288.483	0
6600	-0.38	0.20	-0.50	-389.29	-304.51	7288.485	0
6605	-0.24	0.05	-0.50	-389.28	-304.29	7288.492	0
6610	-0.36	0.15	-0.50	-389.19	-304.40	7288.497	0
6615	-0.18	0.42	-0.42	-389.17	-304.52	7288.503	0
6620	-0.11	0.37	-0.45	-389.22	-304.40	7288.506	0
6625	0.18	0.32	-0.50	-389.10	-305.47	7288.513	0
6630	-0.10	0.21	-0.48	-389.08	-304.41	7288.516	0
6635	0.33	0.32	-0.44	-389.24	-304.13	7288.522	0
6640	0.12	0.55	-0.37	-389.35	-304.43	7288.526	0
6645	0.24	0.26	-0.49	-389.26	-304.56	7288.531	0
6650	-0.37	0.26	-0.48	-389.03	-304.22	7288.536	0
6655	0.18	0.20	-0.49	-389.28	-304.19	7288.542	0
6660	0.04	0.17	-0.51	-389.17	-304.42	7288.546	0
6665	0.18	0.23	-0.41	-388.99	-304.10	7288.552	0
6670	0.27	0.39	-0.40	-389.12	-304.34	7288.556	0
6675	-0.16	0.15	-0.50	-389.04	-304.42	7288.562	0
6680	-0.08	0.19	-0.44	-388.98	-304.33	7288.568	0
6685	-0.30	0.61	-0.35	-388.86	-304.00	7288.570	0
6690	0.23	0.52	-0.40	-389.18	-303.84	7288.577	0
6695	0.05	0.09	-0.51	-389.12	-304.02	7288.583	0
6700	-0.41	-0.15	-0.53	-389.21	-304.13	7288.587	0
6705	-0.12	-0.15	-0.51	-389.23	-304.20	7288.591	0
6710	-0.37	0.35	-0.46	-388.93	-304.32	7288.599	0
6715	-0.14	0.32	-0.43	-389.23	-304.31	7288.601	0
6720	-0.08	0.49	-0.40	-389.08	-304.05	7288.607	0
6725	-0.07	0.19	-0.47	-388.97	-304.13	7288.610	0
6730	-0.26	0.08	-0.50	-389.00	-304.50	7288.617	0
6735	-0.34	0.56	-0.41	-389.00	-304.23	7288.621	0
6740	-0.25	0.43	-0.41	-388.82	-304.53	7288.625	0
6745	0.15	0.38	-0.46	-388.95	-303.86	7288.631	0
6750	-0.39	0.06	-0.54	-388.85	-304.37	7288.638	0
6755	0.39	0.12	-0.50	-389.07	-304.15	7288.641	0
6760	-0.38	0.39	-0.47	-389.15	-304.28	7288.646	0
6765	-0.46	0.37	-0.47	-389.16	-304.20	7288.650	0
6770	-0.57	0.01	-0.57	-389.29	-304.40	7288.659	0
6775	-0.08	0.30	-0.48	-389.24	-304.24	7288.662	0
6780	-0.36	0.07	-0.57	-389.23	-304.32	7288.667	0
6785	0.16	0.36	-0.46	-389.17	-304.14	7288.671	0
6790	0.03	0.35	-0.46	-389.08	-304.22	7288.677	0
6795	0.01	0.17	-0.50	-389.33	-304.15	7288.680	0
6800	-0.20	0.08	-0.52	-389.29	-303.78	7288.688	0
6805	-0.41	-0.09	-0.53	-389.21	-304.10	7288.693	0
6810	-0.15	-0.26	-0.59	-389.00	-304.24	7288.696	0
6815	-0.28	0.03	-0.53	-389.08	-304.23	7288.702	0
6820	-0.31	0.10	-0.52	-389.53	-304.35	7288.708	0
6825	-0.35	0.11	-0.52	-389.17	-304.44	7288.710	0
6830	0.37	0.40	-0.44	-389.23	-304.34	7288.718	0
6835	-0.04	0.17	-0.50	-388.97	-304.27	7288.720	0
6840	-0.07	0.22	-0.51	-388.56	-304.46	7288.729	0
6845	-0.27	0.23	-0.52	-388.85	-304.11	7288.732	0
6850	-0.18	0.05	-0.55	-389.05	-304.50	7288.736	0
6855	-0.51	-0.07	-0.55	-389.01	-304.35	7288.742	0
6860	-0.01	0.04	-0.55	-389.10	-304.31	7288.747	0
6865	-0.21	-0.14	-0.54	-389.30	-303.99	7288.750	0
6870	-0.07	0.40	-0.42	-389.08	-304.24	7288.755	0
6875	0.04	0.32	-0.44	-389.01	-304.26	7288.763	0
6880	0.17	0.48	-0.43	-389.00	-304.25	7288.766	0
6885	-0.26	0.44	-0.44	-389.13	-304.40	7288.771	0
6890	0.10	0.04	-0.50	-389.23	-304.42	7288.776	0
6895	-0.38	-0.34	-0.58	-388.99	-304.13	7288.781	0
6900	-0.17	-0.09	-0.53	-389.01	-304.06	7288.787	0
6905	-0.23	0.21	-0.49	-388.92	-304.16	7288.791	0
6910	-0.49	-0.01	-0.51	-389.23	-304.18	7288.796	0
6915	0.04	-0.13	-0.49	-388.97	-303.82	7288.803	0
6920	0.12	0.02	-0.57	-388.95	-304.24	7288.805	0
6925	-0.05	0.31	-0.48	-389.11	-304.16	7288.812	0
6930	0.02	-0.02	-0.55	-388.98	-304.37	7288.818	0
6935	-0.36	0.10	-0.46	-388.98	-304.00	7288.823	0
6940	0.10	-0.37	-0.57	-388.88	-304.34	7288.827	0
6945	0.17	0.76	-0.31	-389.07	-304.26	7288.833	0
6950	-0.02	0.19	-0.45	-388.91	-304.39	7288.836	0
6955	-0.51	-0.06	-0.54	-388.87	-304.28	7288.842	0
6960	0.29	-0.06	-0.51	-388.82	-304.47	7288.848	0
6965	0.20	-0.04	-0.52	-389.18	-304.32	7288.852	0
6970	-0.14	0.06	-0.47	-389.13	-304.29	7288.857	0
6975	-0.42	-0.33	-0.58	-389.37	-304.12	7288.863	0
6980	-0.33	0.07	-0.49	-389.27	-304.21	7288.867	0
6985	-0.22	0.07	-0.46	-388.89	-304.39	7288.872	0
6990	-0.45	-0.27	-0.56	-388.94	-304.25	7288.875	0
6995	0.23	-0.28	-0.55	-389.29	-304.09	7288.883	0
7000	-0.41	-0.10	-0.52	-388.84	-304.50	7288.888	0
7005	-0.11	0.20	-0.44	-389.20	-304.30	7288.891	0
7010	0.24	-0.16	-0.50	-389.24	-304.41	7288.897	0
7015	0.44	0.43	-0.45	-389.27	-304.07	7288.904	0
7020	-0.21	0.21	-0.47	-389.12	-304.39	7288.906	0
7025	0.20	0.21	-0.46	-389.17	-304.14	7288.913	0
7030	0.04	0.29	-0.41	-389.35	-304.25	7288.918	0
7035	-0.48	0.11	-0.51	-389.17	-304.12	7288.921	0
7040	0.16	0.14	-0.49	-389.26	-304.48	7288.927	0
7045	0.01	0.46	-0.39	-388.98	-304.26	7288.930	0
7050	0.54	0.40	-0.46	-389.15	-304.74	7288.938	0
7055	-0.42	0.31	-0.44	-389.20	-303.82	7288.941	0
7060	-0.49	0.21	-0.48	-389.17	-304.56	7288.946	0
7065	-0.36	-0.05	-0.53	-389.31	-304.13	7288.951	0
7070	0.10	0.20	-0.45	-389.05	-304.45	7288.956	0
7075	-0.09	0.03	-0.53	-388.77	-304.49	7288.960	0
7080	-0.28	-0.01	-0.55	-388.90	-304.46	7288.968	0
7085	0.47	0.05	-0.50	-388.94	-304.41	7288.970	0
7090	-0.17	0.02	-0.50	-388.93	-304.24	7288.977	0
7095	-0.64	-0.31	-0.52	-388.81	-304.37	7288.981	0
7100	-0.45	0.04	-0.45	-388.96	-304.75	7288.988	0
7105	0.05	-0.29	-0.57	-388.93	-304.42	7288.991	0
7110	-0.31	0.55	-0.37	-388.74	-304.33	7288.998	0
7115	-0.18	-0.21	-0.56	-388.89	-304.59	7289.000	0
7120	0.17	0.02	-0.52	-389.03	-304.18	7289.007	0
7125	-0.14	0.14	-0.48	-388.89	-303.96	7289.012	0
7130	-0.18	0.24	-0.44	-388.90	-304.29	7289.016	0
7135	-0.24	0.07	-0.47	-388.98	-304.37	7289.022	0
7140	0.37	0.29	-0.44	-389.04	-303.68	7289.028	0
7145	-0.50	-0.15	-0.55	-388.89	-304.42	7289.031	0
7150	-0.36	0.09	-0.49	-389.08	-304.43	7289.038	0
7155	0.24	0.15	-0.52	-388.93	-304.26	7289.041	0
7160	-0.61	0.14	-0.51	-388.98	-304.31	7289.046	0
7165	-0.35	0.32	-0.45	-388.91	-304.03	7289.052	0
7170	-0.27	-0.17	-0.56	-389.21	-304.28	7289.057	0
7175	-0.49	0.14	-0.52	-389.21	-304.43	7289.062	0
7180	-0.13	0.15	-0.51	-388.98	-304.21	7289.067	0
7185	0.03	0.40	-0.46	-388.82	-304.21	7289.071	0
7190	-0.03	0.28	-0.47	-388.86	-304.33	7289.077	0
7195	-0.28	0.27	-0.48	-389.02	-304.28	7289.081	0
7200	-0.20	0.19	-0.54	-388.82	-304.28	7289.085	0
7205	-0.21	0.35	-0.44	-389.23	-304.36	7289.091	0
7210	-0.14	0.41	-0.42	-388.95	-304.17	7289.098	0
7215	-0.41	-0.01	-0.48	-388.85	-304.29	7289.102	0
7220	-0.01	-0.23	-0.53	-389.05	-304.33	7289.106	0
7225	-0.08	0.30	-0.49	-389.01	-304.15	7289.111	0
7230	0.04	0.06	-0.50	-389.08	-304.17	7289.116	0
7235	0.33	0.54	-0.38	-389.01	-304.25	7289.123	0
7240	-0.06	0.16	-0.49	-388.99	-304.22	7289.125	0
7245	0.25	0.22	-0.46	-388.91	-304.16	7289.132	0
7250	-0.37	0.26	-0.44	-389.05	-304.23	7289.136	0
7255	0.02	0.42	-0.44	-389.01	-304.29	7289.141	0
7260	-0.42	0.03	-0.50	-389.14	-303.97	7289.146	0
7265	0.05	0.43	-0.41	-389.13	-304.01	7289.152	0
7270	-0.73	0.18	-0.47	-389.13	-304.21	7289.156	0
7275	-0.02	-0.13	-0.50	-388.83	-304.37	7289.162	0
7280	-0.18	0.10	-0.54	-388.87	-304.16	7289.165	0
7285	-0.57	0.09	-0.51	-389.00	-304.20	7289.171	0
7290	0.34	0.04	-0.49	-389.11	-304.27	7289.177	0
7295	0.19	0.49	-0.42	-388.84	-304.13	7289.183	0
7300	-0.15	0.16	-0.50	-389.21	-304.25	7289.187	0
7305	-0.39	0.32	-0.52	-388.73	-304.26	7289.193	0
7310	-0.50	-0.08	-0.56	-389.05	-304.18	7289.195	0
7315	-0.02	-0.03	-0.59	-389.28	-304.03	7289.202	0
7320	-0.09	0.46	-0.45	-389.15	-304.14	7289.206	0
7325	0.31	0.40	-0.44	-389.21	-304.21	7289.210	0
7330	-0.09	0.24	-0.49	-389.04	-304.17	7289.216	0
7335	0.39	0.39	-0.45	-389.05	-304.03	7289.223	0
7340	-0.27	0.48	-0.46	-389.03	-304.14	7289.227	0
7345	-0.35	0.42	-0.47	-389.03	-304.14	7289.231	0
7350	-0.47	0.39	-0.50	-388.91	-304.12	7289.234	0
7355	0.05	0.41	-0.48	-388.92	-304.45	7289.241	0
7360	0.07	0.57	-0.44	-388.80	-304.54	7289.248	0
7365	0.12	0.71	-0.40	-389.04	-304.37	7289.250	0
7370	0.16	0.34	-0.47	-389.31	-304.12	7289.257	0
7375	0.07	0.39	-0.44	-389.04	-304.14	7289.261	0
7380	-0.13	0.21	-0.47	-388.99	-304.31	7289.266	0
7385	-0.12	0.02	-0.53	-389.03	-304.12	7289.271	0
7390	-0.45	-0.11	-0.61	-389.05	-303.95	7289.276	0
7395	-0.01	0.09	-0.49	-389.20	-304.32	7289.280	0
7400	-0.51	0.26	-0.47	-388.93	-304.40	7289.288	0
7405	-0.41	0.45	-0.45	-389.25	-304.09	7289.290	0
7410	-0.18	0.36	-0.44	-388.87	-304.12	7289.296	0
7415	-0.45	0.03	-0.50	-389.12	-304.29	7289.302	0
7420	-0.15	0.18	-0.48	-389.18	-304.38	7289.306	0
7425	-0.69	0.02	-0.50	-389.01	-304.04	7289.311	0
7430	0.26	0.44	-0.43	-389.08	-304.03	7289.316	0
7435	0.27	0.36	-0.45	-389.09	-304.48	7289.320	0
7440	-0.33	0.09	-0.57	-389.10	-304.47	7289.327	0
7445	0.37	0.47	-0.42	-389.06	-304.28	7289.331	0
7450	-0.35	0.49	-0.44	-388.90	-304.13	7289.336	0
7455	-0.12	0.44	-0.46	-389.07	-304.17	7289.341	0
7460	-0.35	-0.01	-0.55	-388.87	-304.42	7289.347	0
7465	-0.25	0.43	-0.41	-389.15	-304.41	7289.351	0
7470	-0.37	0.50	-0.44	-388.72	-304.36	7289.357	0
7475	-0.46	0.25	-0.48	-389.04	-304.27	7289.359	0
7480	-0.55	0.16	-0.50	-389.04	-304.40	7289.367	0
7485	-0.21	0.23	-0.51	-389.02	-304.19	7289.373	0
7490	0.26	0.54	-0.40	-388.96	-304.38	7289.375	0
7495	0.01	0.25	-0.50	-389.08	-303.97	7289.382	0
7500	-0.19	0.53	-0.41	-389.10	-304.10	7289.388	0
7505	0.37	0.57	-0.41	-388.95	-304.11	7289.391	0
7510	-0.21	0.44	-0.47	-388.86	-304.45	7289.396	0
7515	-0.39	-0.01	-0.54	-388.88	-304.51	7289.401	0
7520	0.04	-0.12	-0.52	-389.05	-304.23	7289.406	0
7525	-0.09	0.39	-0.45	-389.08	-304.38	7289.411	0
7530	-0.02	0.27	-0.48	-389.23	-304.32	7289.417	0
7535	-0.13	0.04	-0.55	-389.04	-304.37	7289.421	0
7540	-0.16	-0.11	-0.55	-388.91	-304.24	7289.426	0
7545	-0.17	-0.23	-0.56	-389.00	-304.28	7289.431	0
7550	0.11	0.31	-0.42	-388.91	-304.47	7289.436	0
7555	0.06	0.10	-0.49	-389.02	-303.96	7289.443	0
7560	-0.22	0.19	-0.47	-388.82	-304.29	7289.446	0
7565	-0.04	0.41	-0.43	-389.10	-304.22	7289.453	0
7570	0.59	0.59	-0.42	-389.13	-304.61	7289.455	0
7575	-0.21	0.17	-0.51	-388.92	-304.40	7289.461	0
7580	-0.16	-0.05	-0.54	-388.96	-304.37	7289.466	0
7585	-0.65	-0.00	-0.52	-388.68	-304.05	7289.473	0
7590	-0.00	0.20	-0.50	-388.86	-304.55	7289.476	0
7595	-0.03	0.16	-0.45	-388.96	-304.37	7289.482	0
7600	0.28	0.56	-0.41	-389.02	-304.21	7289.484	0
7605	-0.15	0.20	-0.51	-388.73	-304.54	7289.494	0
7610	-0.14	0.35	-0.49	-389.13	-303.83	7289.498	0
7615	-0.16	0.78	-0.39	-389.18	-304.17	7289.500	0
7620	-0.26	0.45	-0.46	-388.95	-304.13	7289.507	0
7625	-0.29	0.17	-0.54	-388.91	-304.51	7289.514	0
7630	-0.26	-0.14	-0.60	-389.27	-304.31	7289.516	0
7635	-0.16	0.14	-0.53	-389.17	-304.21	7289.522	0
7640	-0.08	0.58	-0.44	-389.00	-304.37	7289.527	0
7645	-0.13	-0.01	-0.53	-389.05	-304.20	7289.531	0
7650	-0.34	-0.35	-0.63	-389.00	-304.09	7289.537	0
7655	-0.22	0.33	-0.44	-388.97	-304.69	7289.543	0
7660	-0.45	0.25	-0.50	-389.23	-304.29	7289.546	0
7665	-0.55	0.06	-0.53	-389.18	-304.38	7289.552	0
7670	-0.26	0.02	-0.54	-388.91	-304.57	7289.556	0
7675	0.35	0.61	-0.47	-389.01	-304.15	7289.561	0
7680	-0.22	0.33	-0.47	-389.16	-303.89	7289.568	0
7685	0.15	0.53	-0.45	-389.18	-304.33	7289.570	0
7690	-0.08	0.40	-0.47	-389.02	-304.25	7289.577	0
7695	-0.23	0.11	-0.54	-388.95	-304.33	7289.581	0
7700	0.05	0.34	-0.48	-388.92	-304.28	7289.586	0
7705	-0.41	-0.09	-0.55	-389.00	-304.55	7289.591	0
7710	-0.01	0.35	-0.47	-389.06	-304.20	7289.595	0
7715	-0.18	0.02	-0.56	-389.14	-304.13	7289.601	0
7720	-0.72	0.36	-0.51	-389.11	-304.12	7289.607	0
7725	-0.42	0.25	-0.53	-389.04	-304.19	7289.609	0
7730	-0.02	0.56	-0.40	-389.04	-304.21	7289.617	0
7735	-0.23	0.32	-0.48	-389.29	-304.28	7289.622	0
7740	0.02	0.50	-0.47	-388.80	-304.19	7289.628	0
7745	0.02	0.46	-0.41	-388.91	-304.47	7289.631	0
7750	0.08	0.09	-0.48	-388.92	-304.44	7289.638	0
7755	-0.14	0.26	-0.46	-388.97	-304.24	7289.641	0
7760	0.03	0.10	-0.55	-389.12	-304.08	7289.647	0
7765	-0.21	0.34	-0.48	-388.84	-304.10	7289.651	0
7770	-0.20	0.14	-0.50	-388.75	-303.97	7289.659	0
7775	-0.06	0.05	-0.48	-388.83	-304.19	7289.662	0
7780	-0.29	0.03	-0.49	-388.86	-304.39	7289.667	0
7785	0.00	0.17	-0.49	-388.97	-304.08	7289.671	0
7790	0.16	0.49	-0.38	-388.87	-304.30	7289.677	0
7795	-0.12	0.24	-0.45	-388.87	-304.40	7289.680	0
7800	-0.48	0.06	-0.52	-388.88	-304.43	7289.687	0
7805	0.08	0.09	-0.48	-389.04	-304.19	7289.693	0
7810	-0.19	0.46	-0.44	-388.92	-304.15	7289.696	0
7815	0.02	0.33	-0.44	-388.92	-304.12	7289.702	0
7820	-0.56	0.11	-0.48	-388.99	-304.17	7289.707	0
7825	-0.07	0.01	-0.52	-388.92	-304.21	7289.711	0
7830	-0.20	0.01	-0.52	-389.12	-304.16	7289.716	0
7835	-0.62	-0.19	-0.61	-388.67	-304.23	7289.724	0
7840	-0.12	0.30	-0.48	-388.82	-304.67	7289.726	0
7845	-0.19	0.11	-0.55	-388.91	-304.36	7289.732	0
7850	-0.20	0.23	-0.49	-388.67	-304.08	7289.736	0
7855	0.25	0.24	-0.52	-388.98	-304.30	7289.742	0
7860	-0.18	0.18	-0.51	-388.69	-304.24	7289.747	0
7865	-0.00	0.06	-0.55	-388.66	-304.46	7289.753	0
7870	-0.65	0.18	-0.54	-388.78	-304.16	7289.755	0
7875	-0.41	0.03	-0.55	-388.69	-304.12	7289.763	0
7880	-0.37	0.20	-0.47	-388.66	-304.22	7289.766	0
7885	0.00	0.18	-0.48	-388.89	-304.09	7289.771	0
7890	0.11	0.39	-0.49	-388.87	-303.81	7289.776	0
7895	-0.17	-0.00	-0.54	-389.02	-304.18	7289.780	0
7900	0.30	0.48	-0.46	-388.71	-303.55	7289.788	0
7905	-0.16	0.12	-0.54	-388.94	-303.90	7289.791	0
7910	0.09	0.36	-0.49	-388.71	-304.06	7289.796	0
7915	-0.26	0.00	-0.55	-388.81	-304.25	7289.802	0
7920	0.44	0.60	-0.43	-388.74	-304.23	7289.805	0
7925	-0.37	0.56	-0.43	-388.96	-303.95	7289.812	0
7930	0.27	0.49	-0.43	-388.63	-304.06	7289.817	0
7935	0.49	0.88	-0.32	-389.10	-303.96	7289.824	0
7940	0.11	0.14	-0.50	-389.02	-304.19	7289.827	0
7945	-0.34	0.07	-0.56	-389.10	-304.27	7289.833	0
7950	-0.03	0.24	-0.45	-389.00	-304.06	7289.837	0
7955	-0.20	0.30	-0.45	-388.93	-304.12	7289.842	0
7960	-0.41	0.42	-0.44	-388.80	-304.18	7289.848	0
7965	0.14	0.19	-0.44	-388.83	-303.88	7289.851	0
7970	-0.05	0.00	-0.52	-388.77	-304.06	7289.857	0
7975	-0.32	-0.09	-0.58	-388.93	-303.94	7289.861	0
7980	-0.25	0.18	-0.44	-388.83	-303.80	7289.867	0
7985	-0.02	0.15	-0.47	-388.97	-304.00	7289.872	0
7990	-0.01	0.40	-0.47	-388.80	-304.11	7289.875	0
7995	-0.02	0.25	-0.44	-388.96	-303.95	7289.881	0
8000	-0.30	0.18	-0.45	-388.80	-304.07	7289.888	0
8005	-0.66	-0.12	-0.59	-388.86	-304.18	7289.891	0
8010	-0.36	0.41	-0.49	-389.09	-304.15	7289.896	0
8015	-0.41	0.22	-0.49	-388.93	-304.12	7289.903	0
8020	0.14	0.58	-0.41	-388.97	-304.02	7289.905	0
8025	-0.14	0.37	-0.50	-388.80	-304.24	7289.911	0
8030	-0.25	0.39	-0.48	-388.89	-304.31	7289.917	0
8035	-0.13	0.34	-0.46	-388.82	-303.91	7289.920	0
8040	-0.05	0.28	-0.47	-388.64	-304.03	7289.928	0
8045	0.27	0.67	-0.37	-388.68	-303.81	7289.930	0
8050	0.18	0.44	-0.41	-388.62	-304.20	7289.937	0
8055	-0.26	-0.07	-0.52	-388.64	-304.19	7289.942	0
8060	0.35	0.45	-0.36	-388.74	-304.02	7289.947	0
8065	-0.22	-0.32	-0.58	-388.76	-303.99	7289.951	0
8070	-0.16	0.03	-0.49	-388.64	-304.05	7289.958	0
8075	0.19	0.21	-0.51	-388.66	-304.35	7289.960	0
8080	-0.41	-0.12	-0.57	-388.64	-304.10	7289.967	0
8085	-0.04	0.03	-0.48	-388.83	-304.16	7289.973	0
8090	-0.58	0.25	-0.48	-388.71	-304.17	7289.979	0
8095	-0.04	0.24	-0.49	-388.83	-304.03	7289.982	0
8100	-0.40	0.22	-0.45	-388.89	-304.06	7289.987	0
8105	-0.12	0.55	-0.39	-388.71	-304.15	7289.992	0
8110	-0.46	0.41	-0.49	-388.90	-304.12	7289.998	0
8115	-0.08	0.22	-0.50	-388.70	-304.35	7290.000	0
8120	0.15	0.29	-0.48	-388.79	-304.16	7290.007	0
8125	-0.35	0.02	-0.51	-388.74	-304.43	7290.013	0
8130	-0.55	-0.20	-0.50	-388.73	-304.14	7290.019	0
8135	-0.50	0.06	-0.54	-388.77	-304.43	7290.021	0
8140	-0.03	0.26	-0.48	-388.66	-304.05	7290.027	0
8145	-0.23	0.41	-0.50	-388.90	-304.25	7290.031	0
8150	-0.07	0.70	-0.42	-388.96	-304.09	7290.037	0
8155	-0.37	0.58	-0.46	-388.89	-304.27	7290.042	0
8160	0.04	0.70	-0.43	-388.86	-304.16	7290.046	0
8165	-0.33	0.72	-0.45	-388.60	-304.09	7290.052	0
8170	-0.22	0.58	-0.49	-388.74	-304.03	7290.055	0
8175	0.10	0.41	-0.53	-388.71	-304.07	7290.062	0
8180	-0.74	0.45	-0.50	-388.84	-304.15	7290.067	0
8185	0.18	0.60	-0.48	-388.63	-304.21	7290.072	0
8190	-0.01	0.78	-0.48	-388.81	-304.24	7290.076	0
8195	-0.41	0.33	-0.56	-388.89	-304.42	7290.081	0
8200	-0.18	0.37	-0.52	-388.85	-304.32	7290.085	0
8205	-0.56	0.38	-0.52	-388.96	-304.19	7290.091	0
8210	-0.16	0.55	-0.48	-389.00	-304.44	7290.095	0
8215	-0.14	0.46	-0.53	-389.21	-304.45	7290.103	0
8220	-0.17	0.38	-0.52	-388.98	-304.54	7290.107	0
8225	0.20	0.39	-0.47	-388.79	-304.35	7290.111	0
8230	0.17	0.60	-0.42	-388.63	-304.20	7290.116	0
8235	-0.26	0.19	-0.53	-388.67	-304.36	7290.123	0
8240	-0.29	0.80	-0.42	-388.80	-304.40	7290.125	0
8245	-0.24	0.53	-0.46	-388.98	-304.04	7290.133	0
8250	-0.20	0.60	-0.46	-388.89	-304.38	7290.137	0
8255	-0.56	-0.06	-0.63	-388.65	-304.23	7290.143	0
8260	-0.22	0.31	-0.52	-388.95	-304.15	7290.146	0
8265	-0.10	0.58	-0.41	-388.86	-304.05	7290.152	0
8270	-0.22	0.26	-0.54	-388.76	-304.46	7290.156	0
8275	-0.27	0.28	-0.52	-389.08	-304.07	7290.162	0
8280	-0.19	0.54	-0.45	-389.07	-304.01	7290.166	0
8285	0.07	0.51	-0.52	-388.84	-303.96	7290.171	0
8290	-0.15	0.36	-0.50	-388.78	-304.16	7290.177	0
8295	0.16	0.70	-0.45	-389.00	-304.12	7290.184	0
8300	-0.01	0.68	-0.44	-388.74	-304.27	7290.187	0
8305	0.05	0.29	-0.56	-388.90	-304.36	7290.192	0
8310	-0.08	0.46	-0.49	-388.83	-304.43	7290.196	0
8315	-0.16	0.52	-0.48	-388.85	-304.18	7290.201	0
8320	-0.15	0.35	-0.46	-388.84	-304.61	7290.208	0
8325	0.37	0.24	-0.54	-388.77	-304.35	7290.210	0
8330	-0.08	0.38	-0.45	-388.82	-304.26	7290.216	0
8335	0.05	0.23	-0.49	-388.74	-304.28	7290.222	0
8340	-0.11	0.31	-0.53	-388.74	-304.55	7290.226	0
8345	-0.27	0.71	-0.41	-388.97	-304.26	7290.231	0
8350	0.35	0.51	-0.46	-388.93	-304.27	7290.237	0
8355	-0.13	0.57	-0.42	-388.68	-304.30	7290.241	0
8360	0.11	0.37	-0.50	-388.90	-304.00	7290.248	0
8365	-0.37	0.40	-0.46	-388.76	-304.11	7290.250	0
8370	-0.18	0.44	-0.43	-388.85	-304.20	7290.256	0
8375	0.35	0.15	-0.53	-388.78	-304.62	7290.262	0
8380	-0.16	0.01	-0.50	-389.09	-304.31	7290.268	0
8385	0.26	0.10	-0.53	-388.84	-304.37	7290.271	0
8390	-0.64	0.03	-0.56	-388.86	-304.05	7290.278	0
8395	-0.60	-0.35	-0.65	-388.82	-304.62	7290.281	0
8400	-0.43	-0.08	-0.61	-388.84	-304.54	7290.287	0
8405	-0.20	0.17	-0.49	-388.79	-304.42	7290.290	0
8410	0.42	0.81	-0.33	-389.24	-304.43	7290.298	0
8415	-0.62	0.31	-0.49	-388.92	-304.44	7290.302	0
8420	-0.22	0.45	-0.48	-388.76	-304.49	7290.307	0
8425	-0.21	0.32	-0.51	-389.20	-304.23	7290.311	0
8430	-0.04	-0.01	-0.50	-389.82	-304.09	7290.319	0
8435	0.05	0.25	-0.55	-389.02	-304.65	7290.321	0
8440	-0.02	0.22	-0.50	-389.12	-304.08	7290.327	0
8445	-0.32	0.00	-0.55	-389.02	-303.58	7290.333	0
8450	-0.21	0.18	-0.55	-389.01	-304.12	7290.336	0
8455	-0.12	0.13	-0.54	-389.17	-304.13	7290.341	0
8460	-0.10	0.58	-0.47	-388.89	-303.92	7290.348	0
8465	-0.46	0.55	-0.44	-388.79	-304.48	7290.351	0
8470	-0.19	0.16	-0.53	-388.72	-304.28	7290.357	0
8475	-0.24	0.28	-0.46	-388.73	-304.61	7290.361	0
8480	0.30	0.30	-0.48	-388.73	-303.97	7290.366	0
8485	-0.41	0.09	-0.53	-388.74	-304.09	7290.373	0
8490	-0.19	0.30	-0.49	-388.89	-304.52	7290.375	0
8495	-0.16	0.10	-0.47	-388.78	-304.17	7290.382	0
8500	-0.23	0.15	-0.47	-388.78	-304.09	7290.386	0
8505	-0.16	0.05	-0.54	-388.91	-304.35	7290.391	0
8510	-0.11	0.33	-0.48	-388.88	-304.02	7290.396	0
8515	0.18	0.20	-0.48	-388.73	-304.26	7290.402	0
8520	0.17	0.28	-0.46	-388.78	-303.99	7290.405	0
8525	-0.29	0.12	-0.53	-388.71	-304.51	7290.413	0
8530	0.11	0.41	-0.41	-389.10	-304.05	7290.414	0
8535	-0.32	-0.23	-0.58	-388.97	-304.26	7290.422	0
8540	-0.43	-0.22	-0.56	-388.82	-304.21	7290.427	0
8545	0.13	0.33	-0.46	-388.64	-304.32	7290.431	0
8550	0.16	0.32	-0.46	-388.93	-304.35	7290.436	0
8555	-0.41	0.64	-0.36	-388.85	-304.09	7290.443	0
8560	-0.08	0.10	-0.50	-388.85	-304.21	7290.445	0
8565	-0.21	-0.17	-0.58	-388.72	-304.28	7290.452	0
8570	-0.07	0.50	-0.43	-388.79	-304.24	7290.458	0
8575	-0.01	0.72	-0.48	-389.55	-304.07	7290.464	0
8580	-0.23	0.36	-0.50	-388.81	-304.39	7290.466	0
8585	0.13	0.94	-0.34	-388.90	-304.55	7290.473	0
8590	0.18	0.39	-0.47	-388.92	-304.09	7290.477	0
8595	-0.08	0.50	-0.46	-388.86	-304.29	7290.483	0
8600	-0.43	0.43	-0.46	-388.75	-304.05	7290.485	0
8605	-0.68	0.42	-0.46	-388.75	-304.44	7290.492	0
8610	-0.45	0.20	-0.54	-388.75	-304.31	7290.498	0
8615	0.12	-0.10	-0.60	-388.72	-304.10	7290.501	0
8620	-0.35	-0.07	-0.56	-388.75	-304.28	7290.506	0
8625	0.12	0.25	-0.48	-388.87	-304.28	7290.511	0
8630	-0.14	-0.04	-0.55	-388.71	-304.12	7290.516	0
8635	0.02	0.13	-0.52	-389.00	-303.86	7290.521	0
8640	-0.14	0.78	-0.37	-388.89	-304.07	7290.527	0
8645	-0.01	0.57	-0.43	-388.56	-304.14	7290.531	0
8650	0.11	0.41	-0.45	-388.87	-304.14	7290.537	0
8655	-0.06	0.15	-0.50	-388.78	-303.95	7290.541	0
8660	-0.04	0.14	-0.48	-388.71	-304.02	7290.546	0
8665	0.19	0.21	-0.43	-388.71	-304.33	7290.551	0
8670	-0.07	0.12	-0.50	-388.83	-304.25	7290.555	0
8675	-0.25	-0.04	-0.53	-388.77	-304.11	7290.562	0
8680	-0.28	-0.12	-0.59	-389.16	-304.52	7290.567	0
8685	-0.36	0.14	-0.47	-389.08	-304.36	7290.570	0
8690	0.06	0.44	-0.44	-388.72	-304.45	7290.577	0
8695	-0.20	0.36	-0.46	-388.95	-304.43	7290.582	0
8700	0.04	-0.01	-0.55	-388.72	-304.59	7290.586	0
8705	0.41	0.08	-0.49	-388.50	-304.26	7290.591	0
8710	0.00	0.13	-0.48	-388.80	-304.39	7290.595	0
8715	-0.45	-0.20	-0.56	-388.88	-304.12	7290.601	0
8720	-0.46	0.28	-0.40	-388.88	-304.58	7290.608	0
8725	0.25	0.03	-0.48	-388.83	-304.06	7290.609	0
8730	-0.23	-0.15	-0.54	-388.49	-304.33	7290.617	0
8735	-0.30	0.31	-0.45	-388.52	-304.46	7290.622	0
8740	0.31	0.37	-0.39	-388.88	-304.21	7290.628	0
8745	0.20	0.64	-0.33	-388.73	-304.43	7290.631	0
8750	0.06	0.24	-0.46	-388.81	-304.47	7290.638	0
8755	-0.17	-0.07	-0.52	-388.73	-304.40	7290.641	0
8760	0.30	0.10	-0.48	-388.52	-304.31	7290.647	0
8765	-0.46	-0.10	-0.54	-388.62	-304.28	7290.651	0
8770	-0.38	0.01	-0.55	-388.60	-304.42	7290.656	0
8775	-0.02	-0.17	-0.54	-388.91	-304.35	7290.662	0
8780	-0.53	0.15	-0.48	-389.01	-304.18	7290.669	0
8785	-0.12	-0.07	-0.51	-388.68	-304.46	7290.671	0
8790	-0.42	-0.01	-0.49	-388.76	-304.27	7290.677	0
8795	-0.03	0.23	-0.46	-388.95	-304.23	7290.681	0
8800	0.02	-0.06	-0.53	-389.01	-304.15	7290.687	0
8805	-0.15	-0.22	-0.57	-388.78	-304.41	7290.691	0
8810	0.07	0.16	-0.50	-388.77	-304.06	7290.696	0
8815	0.19	0.44	-0.45	-389.00	-304.36	7290.702	0
8820	-0.04	0.14	-0.51	-388.79	-304.16	7290.707	0
8825	-0.13	0.03	-0.54	-388.84	-304.20	7290.711	0
8830	-0.37	-0.01	-0.54	-388.82	-304.21	7290.716	0
8835	0.09	-0.02	-0.55	-388.73	-304.16	7290.720	0
8840	-0.29	0.19	-0.51	-388.59	-304.28	7290.726	0
8845	0.09	0.14	-0.48	-388.66	-304.51	7290.732	0
8850	-0.35	0.11	-0.46	-388.63	-304.31	7290.734	0
8855	0.18	0.05	-0.48	-388.55	-304.33	7290.742	0
8860	-0.04	0.32	-0.45	-388.64	-304.39	7290.747	0
8865	-0.40	0.07	-0.53	-388.81	-304.39	7290.753	0
8870	-0.25	0.01	-0.54	-388.70	-304.31	7290.756	0
8875	-0.13	-0.19	-0.56	-389.01	-304.20	7290.762	0
8880	-0.15	0.07	-0.55	-388.81	-304.36	7290.766	0
8885	-0.23	0.25	-0.50	-388.77	-304.21	7290.772	0
8890	-0.30	-0.08	-0.53	-388.61	-304.27	7290.776	0
8895	-0.55	-0.24	-0.65	-388.92	-304.08	7290.784	0
8900	-0.01	0.31	-0.48	-388.79	-304.33	7290.786	0
8905	-0.17	0.36	-0.50	-388.76	-304.35	7290.792	0
8910	-0.13	0.43	-0.49	-388.88	-304.26	7290.796	0
8915	-0.05	0.87	-0.37	-388.71	-304.22	7290.802	0
8920	0.20	0.49	-0.45	-389.04	-304.41	7290.806	0
8925	-0.12	0.59	-0.44	-389.02	-304.25	7290.812	0
8930	-0.82	-0.06	-0.58	-388.84	-304.21	7290.817	0
8935	0.77	-0.48	-0.65	-388.77	-304.09	7290.824	0
8940	-0.44	0.11	-0.53	-389.04	-303.96	7290.827	0
8945	-0.62	0.28	-0.48	-388.76	-304.20	7290.833	0
8950	0.10	0.52	-0.45	-388.86	-304.29	7290.837	0
8955	-0.37	0.26	-0.51	-388.92	-304.11	7290.841	0
8960	-0.21	-0.06	-0.57	-388.95	-304.17	7290.846	0
8965	0.11	0.65	-0.40	-388.98	-304.34	7290.851	0
8970	-0.03	0.41	-0.49	-388.88	-304.20	7290.856	0
8975	0.32	0.78	-0.38	-389.00	-304.05	7290.860	0
8980	0.54	0.55	-0.40	-388.98	-303.96	7290.867	0
8985	-0.28	0.44	-0.43	-388.99	-304.38	7290.872	0
8990	0.34	0.27	-0.47	-388.95	-304.32	7290.875	0
8995	-0.35	0.31	-0.43	-388.90	-304.13	7290.881	0
9000	-0.13	-0.08	-0.53	-388.78	-304.27	7290.888	0
9005	-0.16	0.20	-0.51	-388.81	-304.12	7290.891	0
9010	-0.30	0.59	-0.45	-388.99	-303.82	7290.898	0
9015	0.21	0.56	-0.37	-389.08	-304.01	7290.900	0
9020	-0.38	0.41	-0.43	-389.06	-304.06	7290.906	0
9025	0.33	0.78	-0.35	-389.06	-304.00	7290.911	0
9030	0.03	0.09	-0.55	-388.81	-304.12	7290.918	0
9035	-0.19	0.04	-0.50	-388.83	-304.11	7290.921	0
9040	-0.46	-0.33	-0.55	-388.73	-303.98	7290.929	0
9045	-0.01	-0.14	-0.52	-389.02	-303.94	7290.930	0
9050	-0.24	-0.08	-0.57	-389.13	-303.77	7290.937	0
9055	-0.09	-0.03	-0.52	-388.86	-303.96	7290.942	0
9060	-0.50	-0.16	-0.47	-389.28	-304.14	7290.949	0
9065	0.05	-0.14	-0.51	-388.82	-304.11	7290.952	0
9070	-0.11	0.07	-0.47	-389.13	-303.83	7290.958	0
9075	-0.06	-0.03	-0.52	-388.82	-304.08	7290.962	0
9080	0.62	0.08	-0.46	-388.73	-303.90	7290.968	0
9085	0.20	0.17	-0.47	-388.80	-304.08	7290.972	0
9090	0.01	0.11	-0.49	-388.88	-304.19	7290.976	0
9095	0.16	0.33	-0.45	-388.87	-304.16	7290.982	0
9100	-0.49	0.18	-0.50	-388.80	-303.83	7290.986	0
9105	-0.13	0.01	-0.51	-389.10	-304.10	7290.992	0
9110	-0.46	0.09	-0.43	-388.96	-303.93	7290.997	0
9115	-0.18	0.13	-0.48	-388.92	-304.06	7291.000	0
9120	-0.56	0.10	-0.49	-388.96	-304.16	7291.006	0
9125	-0.16	0.25	-0.50	-388.78	-304.27	7291.013	0
9130	-0.24	0.12	-0.52	-388.79	-304.08	7291.016	0
9135	-0.28	0.02	-0.51	-388.90	-304.07	7291.021	0
9140	-0.03	0.00	-0.51	-388.79	-303.83	7291.026	0
9145	-0.52	0.34	-0.48	-388.74	-304.08	7291.031	0
9150	-0.12	0.36	-0.52	-388.74	-304.14	7291.036	0
9155	0.09	0.32	-0.47	-388.91	-303.99	7291.041	0
9160	-0.13	0.30	-0.51	-388.92	-304.16	7291.046	0
9165	0.30	0.68	-0.39	-389.01	-304.02	7291.053	0
9170	-0.03	0.63	-0.37	-388.83	-303.90	7291.055	0
9175	-0.39	0.30	-0.48	-388.68	-303.91	7291.062	0
9180	0.04	0.41	-0.45	-388.66	-303.99	7291.067	0
9185	-0.12	0.18	-0.50	-388.68	-303.70	7291.070	0
9190	-0.25	0.24	-0.48	-388.76	-303.90	7291.076	0
9195	-0.55	0.12	-0.49	-389.00	-303.81	7291.082	0
9200	-0.25	0.27	-0.47	-388.79	-304.23	7291.085	0
9205	0.19	0.25	-0.45	-388.99	-304.07	7291.093	0
9210	0.26	0.35	-0.45	-388.82	-303.97	7291.097	0
9215	0.25	0.47	-0.42	-388.96	-303.78	7291.102	0
9220	-0.28	0.54	-0.43	-388.76	-304.14	7291.107	0
9225	-0.06	0.24	-0.47	-388.93	-303.98	7291.112	0
9230	-0.40	0.27	-0.50	-388.73	-303.99	7291.116	0
9235	-0.27	0.25	-0.52	-389.08	-303.92	7291.122	0
9240	-0.49	-0.25	-0.62	-388.88	-303.91	7291.125	0
9245	-0.76	-0.01	-0.58	-388.74	-304.14	7291.131	0
9250	-0.09	0.27	-0.49	-388.72	-303.85	7291.138	0
9255	-0.11	0.67	-0.40	-388.56	-304.06	7291.141	0
9260	0.27	0.38	-0.45	-388.68	-304.13	7291.147	0
9265	-0.38	0.16	-0.50	-388.60	-304.18	7291.152	0
9270	0.08	0.49	-0.40	-388.72	-304.00	7291.155	0
9275	-0.27	0.37	-0.41	-388.58	-304.04	7291.161	0
9280	-0.25	-0.19	-0.58	-388.77	-304.11	7291.167	0
9285	-0.21	0.22	-0.50	-388.89	-303.92	7291.171	0
9290	-0.31	0.13	-0.53	-388.66	-304.12	7291.177	0
9295	-0.51	0.36	-0.49	-388.69	-303.83	7291.181	0
9300	-0.00	0.34	-0.45	-388.83	-304.09	7291.188	0
9305	0.53	0.56	-0.41	-388.66	-303.91	7291.192	0
9310	-0.36	0.32	-0.49	-388.91	-303.95	7291.197	0
9315	-0.35	0.17	-0.52	-389.11	-304.17	7291.201	0
9320	-0.35	0.12	-0.51	-389.10	-304.15	7291.206	0
9325	-0.02	0.23	-0.49	-388.94	-303.85	7291.210	0
9330	0.23	0.13	-0.56	-388.70	-303.97	7291.217	0
9335	-0.08	0.63	-0.44	-388.86	-304.16	7291.221	0
9340	0.02	0.40	-0.45	-388.86	-303.80	7291.227	0
9345	-0.26	0.25	-0.49	-388.68	-304.10	7291.231	0
9350	-0.39	0.59	-0.41	-388.94	-304.29	7291.238	0
9355	0.14	0.48	-0.47	-389.06	-303.93	7291.241	0
9360	-0.11	0.56	-0.43	-388.75	-304.18	7291.248	0
9365	0.23	0.57	-0.44	-389.09	-304.15	7291.250	0
9370	-0.20	0.50	-0.43	-388.74	-304.07	7291.257	0
9375	-0.21	0.57	-0.45	-388.89	-303.84	7291.262	0
9380	-0.11	0.16	-0.48	-388.95	-303.66	7291.268	0
9385	0.08	0.40	-0.43	-389.00	-303.93	7291.271	0
9390	0.42	0.39	-0.42	-388.93	-304.02	7291.278	0
9395	-0.08	0.18	-0.53	-388.85	-304.24	7291.281	0
9400	-0.19	0.17	-0.47	-389.02	-304.12	7291.288	0
9405	-0.21	0.11	-0.52	-388.83	-304.17	7291.291	0
9410	-0.47	0.00	-0.58	-388.73	-304.18	7291.298	0
9415	-0.50	0.08	-0.57	-388.70	-303.89	7291.302	0
9420	0.61	0.46	-0.45	-389.13	-303.61	7291.307	0
9425	-0.29	0.40	-0.47	-388.88	-304.00	7291.312	0
9430	-0.09	0.24	-0.51	-388.93	-304.20	7291.317	0
9435	-0.12	0.63	-0.43	-388.92	-303.90	7291.321	0
9440	-0.25	0.33	-0.51	-388.70	-304.11	7291.326	0
9445	0.38	0.62	-0.44	-389.03	-304.33	7291.333	0
9450	-0.48	0.42	-0.49	-388.82	-304.01	7291.335	0
9455	0.45	0.60	-0.43	-388.89	-303.93	7291.342	0
9460	-0.20	0.58	-0.45	-388.84	-303.98	7291.347	0
9465	0.02	0.42	-0.48	-389.03	-304.08	7291.352	0
9470	-0.30	0.41	-0.49	-389.01	-304.13	7291.357	0
9475	0.34	0.62	-0.42	-388.86	-304.03	7291.362	0
9480	-0.18	0.38	-0.46	-388.99	-304.02	7291.367	0
9485	-0.37	0.18	-0.53	-388.98	-304.03	7291.373	0
9490	-0.36	0.39	-0.50	-388.89	-303.89	7291.375	0
9495	-0.04	0.31	-0.52	-388.83	-303.98	7291.382	0
9500	-0.11	0.48	-0.46	-388.93	-304.03	7291.387	0
9505	-0.74	0.08	-0.53	-389.08	-304.04	7291.392	0
9510	-0.11	0.47	-0.46	-388.95	-303.92	7291.396	0
9515	0.10	0.30	-0.51	-389.10	-303.86	7291.402	0
9520	0.25	0.46	-0.51	-388.91	-304.00	7291.405	0
9525	-0.67	0.25	-0.54	-388.73	-304.11	7291.413	0
9530	-0.14	0.02	-0.53	-388.81	-303.77	7291.417	0
9535	0.21	0.42	-0.47	-388.90	-303.81	7291.421	0
9540	0.12	0.60	-0.44	-388.74	-303.95	7291.427	0
9545	-0.63	0.41	-0.51	-388.88	-304.28	7291.433	0
9550	-0.44	0.31	-0.51	-388.91	-304.13	7291.437	0
9555	-0.30	0.36	-0.50	-388.77	-303.79	7291.443	0
9560	-0.40	0.31	-0.53	-388.94	-304.14	7291.446	0
9565	-0.36	0.41	-0.50	-388.82	-303.99	7291.452	0
9570	0.27	0.50	-0.42	-388.99	-303.93	7291.458	0
9575	0.02	0.22	-0.50	-388.95	-304.04	7291.460	0
9580	0.27	0.37	-0.47	-388.87	-304.00	7291.466	0
9585	-0.24	1.76	-0.14	-389.28	-304.23	7291.474	0
9590	-0.02	0.76	-0.42	-389.16	-303.92	7291.476	0
9595	-0.16	0.66	-0.43	-388.98	-303.61	7291.482	0
9600	-0.08	0.54	-0.48	-389.15	-303.94	7291.484	0
9605	-0.14	0.48	-0.47	-388.95	-303.97	7291.492	0
9610	-0.08	0.44	-0.49	-389.08	-303.88	7291.497	0
9615	0.13	0.46	-0.48	-388.94	-303.83	7291.500	0
9620	-0.49	0.46	-0.48	-388.89	-304.04	7291.507	0
9625	-0.15	0.34	-0.48	-388.78	-303.93	7291.512	0
9630	-0.27	0.34	-0.51	-388.80	-303.91	7291.516	0
9635	-0.19	0.43	-0.47	-388.55	-303.82	7291.521	0
9640	-0.42	0.70	-0.45	-388.85	-303.82	7291.528	0
9645	-0.10	0.60	-0.43	-388.73	-303.92	7291.530	0
9650	-0.35	0.40	-0.51	-388.89	-303.85	7291.537	0
9655	-0.27	0.46	-0.46	-388.94	-303.91	7291.541	0
9660	-0.16	0.41	-0.50	-388.91	-303.89	7291.547	0
9665	-0.29	0.43	-0.49	-388.76	-304.09	7291.552	0
9670	-0.22	0.42	-0.46	-388.75	-303.99	7291.559	0
9675	-0.23	0.33	-0.49	-388.62	-303.89	7291.562	0
9680	-0.21	0.42	-0.51	-388.78	-303.93	7291.567	0
9685	-0.09	0.50	-0.47	-389.01	-304.01	7291.570	0
9690	-0.19	0.45	-0.46	-388.99	-304.14	7291.578	0
9695	-0.09	0.44	-0.49	-388.67	-303.97	7291.583	0
9700	-0.06	0.77	-0.44	-388.84	-303.68	7291.586	0
9705	0.34	0.37	-0.47	-388.53	-304.07	7291.592	0
9710	-0.08	0.39	-0.40	-388.70	-304.01	7291.599	0
9715	-0.18	0.38	-0.45	-388.78	-304.01	7291.602	0
9720	-0.12	0.63	-0.45	-388.40	-304.29	7291.607	0
9725	0.11	0.19	-0.52	-388.65	-304.17	7291.609	0
9730	0.16	0.31	-0.43	-388.75	-304.12	7291.617	0
9735	0.27	0.63	-0.43	-388.76	-304.21	7291.623	0
9740	-0.17	0.86	-0.35	-388.88	-304.07	7291.625	0
9745	-0.44	0.29	-0.57	-388.56	-304.21	7291.632	0
9750	-0.38	0.21	-0.53	-388.69	-303.92	7291.637	0
9755	-0.03	0.52	-0.46	-388.71	-304.22	7291.641	0
9760	-0.13	0.25	-0.50	-388.74	-304.18	7291.646	0
9765	-0.42	0.46	-0.46	-388.70	-304.09	7291.651	0
9770	0.14	0.33	-0.48	-388.70	-303.82	7291.656	0
9775	-0.10	0.46	-0.45	-388.88	-303.97	7291.663	0
9780	-0.76	0.27	-0.54	-388.95	-303.99	7291.666	0
9785	-0.47	0.83	-0.42	-388.95	-303.94	7291.671	0
9790	-0.06	0.78	-0.43	-388.71	-303.86	7291.676	0
9795	0.22	0.86	-0.42	-388.72	-303.92	7291.681	0
9800	-0.54	0.39	-0.51	-388.70	-303.89	7291.686	0
9805	0.31	0.43	-0.49	-388.88	-303.98	7291.692	0
9810	0.27	0.84	-0.40	-388.95	-304.20	7291.696	0
9815	-0.22	0.44	-0.47	-388.77	-304.08	7291.702	0
9820	0.04	0.57	-0.43	-388.91	-304.10	7291.705	0
9825	0.28	0.57	-0.36	-388.73	-303.94	7291.713	0
9830	-0.21	0.22	-0.50	-388.98	-303.64	7291.716	0
9835	-0.75	0.02	-0.55	-389.01	-303.69	7291.722	0
9840	0.05	0.49	-0.45	-388.93	-303.95	7291.726	0
9845	0.05	0.78	-0.37	-388.84	-304.16	7291.732	0
9850	-0.34	0.31	-0.54	-389.15	-303.75	7291.734	0
9855	0.26	0.60	-0.45	-388.85	-303.96	7291.742	0
9860	0.32	0.70	-0.41	-388.85	-304.23	7291.748	0
9865	-1.07	0.04	-0.47	-389.78	-304.16	7291.754	0
9870	-0.08	0.42	-0.44	-388.94	-303.85	7291.757	0
9875	-0.76	0.39	-0.47	-388.98	-303.94	7291.763	0
9880	-0.13	0.38	-0.47	-388.77	-303.69	7291.766	0
9885	-0.48	0.05	-0.53	-388.84	-303.88	7291.772	0
9890	0.43	0.44	-0.44	-388.81	-303.98	7291.777	0
9895	0.06	0.32	-0.51	-388.72	-304.05	7291.781	0
9900	-0.04	0.38	-0.48	-388.88	-303.84	7291.787	0
9905	-0.48	0.05	-0.54	-388.88	-303.76	7291.793	0
9910	-0.18	0.02	-0.55	-388.73	-303.76	7291.796	0
9915	-0.23	0.40	-0.48	-389.06	-304.00	7291.802	0
9920	-0.29	0.49	-0.44	-388.89	-304.24	7291.807	0
9925	-0.23	0.19	-0.51	-388.97	-304.04	7291.811	0
9930	0.18	0.48	-0.45	-388.96	-303.99	7291.818	0
9935	-0.45	0.50	-0.44	-388.97	-304.00	7291.820	0
9940	0.08	0.45	-0.44	-389.10	-304.01	7291.827	0
9945	-0.20	0.75	-0.36	-388.85	-303.86	7291.831	0
9950	-0.30	0.40	-0.47	-389.04	-303.97	7291.836	0
9955	-0.04	0.44	-0.46	-388.97	-303.86	7291.840	0
9960	0.08	0.33	-0.51	-389.01	-304.11	7291.848	0
9965	-0.31	0.06	-0.55	-388.96	-303.72	7291.851	0
9970	-0.26	0.37	-0.47	-388.82	-303.74	7291.857	0
9975	-0.19	0.36	-0.49	-388.72	-304.05	7291.860	0
9980	-0.60	0.11	-0.55	-388.98	-303.97	7291.867	0
9985	-0.06	0.60	-0.44	-389.03	-304.00	7291.872	0
9990	1.29	1.02	-0.33	-388.70	-303.98	7291.878	0
9995	-0.35	0.36	-0.51	-388.64	-303.97	7291.881	0
10000	-0.21	0.39	-0.52	-388.77	-303.86	7291.888	0
10005	-0.59	0.22	-0.55	-388.55	-303.97	7291.891	0
10010	0.03	0.40	-0.56	-388.42	-303.72	7291.898	0
10015	-0.22	0.10	-0.56	-388.74	-304.12	7291.901	0
10020	0.30	0.72	-0.39	-388.67	-303.82	7291.906	0
10025	0.17	0.78	-0.40	-388.79	-303.80	7291.912	0
10030	-0.01	0.68	-0.42	-388.63	-303.91	7291.917	0
10035	-0.12	0.64	-0.43	-388.92	-303.77	7291.921	0
10040	-0.11	0.69	-0.43	-388.82	-303.60	7291.927	0
10045	-0.28	0.59	-0.50	-388.51	-303.90	7291.931	0
10050	0.53	1.09	-0.39	-388.93	-303.85	7291.938	0
10055	-0.14	0.53	-0.51	-388.85	-304.01	7291.943	0
10060	-0.16	0.74	-0.47	-388.78	-303.76	7291.945	0
10065	-0.47	0.64	-0.47	-388.67	-303.87	7291.952	0
10070	0.20	0.55	-0.49	-388.79	-303.93	7291.958	0
10075	-0.24	0.51	-0.48	-388.82	-303.72	7291.961	0
10080	-0.35	0.40	-0.50	-388.74	-304.17	7291.966	0
10085	-0.45	0.36	-0.49	-388.80	-303.92	7291.973	0
10090	-0.70	-0.12	-0.61	-388.76	-303.85	7291.976	0
10095	0.01	0.23	-0.47	-388.76	-303.71	7291.982	0
10100	-0.18	0.25	-0.49	-388.91	-303.65	7291.985	0
10105	0.07	0.79	-0.38	-388.96	-303.76	7291.992	0
10110	-0.48	0.29	-0.52	-388.70	-303.85	7291.997	0
10115	-0.19	0.20	-0.56	-388.68	-303.78	7292.000	0
10120	-0.17	0.07	-0.54	-388.74	-303.98	7292.006	0
10125	-0.09	0.52	-0.45	-388.78	-303.96	7292.013	0
10130	-0.70	0.47	-0.47	-388.65	-304.01	7292.016	0
10135	-0.43	0.64	-0.44	-388.86	-303.81	7292.022	0
10140	-0.21	0.27	-0.50	-388.65	-303.99	7292.027	0
10145	-0.03	0.30	-0.51	-388.66	-304.01	7292.031	0
10150	-0.12	0.45	-0.46	-388.73	-303.99	7292.036	0
10155	-0.49	0.84	-0.36	-389.17	-304.28	7292.043	0
10160	-0.38	0.31	-0.50	-388.72	-303.80	7292.046	0
10165	-0.85	0.04	-0.57	-388.71	-304.00	7292.052	0
10170	-0.08	0.06	-0.57	-388.66	-303.72	7292.055	0
10175	-0.72	0.61	-0.46	-388.74	-304.11	7292.063	0
10180	-0.31	0.44	-0.48	-388.96	-303.70	7292.066	0
10185	-0.01	0.51	-0.53	-388.55	-304.18	7292.074	0
10190	0.12	0.30	-0.48	-388.67	-303.89	7292.077	0
10195	0.22	0.74	-0.40	-388.98	-303.85	7292.083	0
10200	0.02	0.51	-0.44	-389.08	-304.00	7292.087	0
10205	-0.10	0.98	-0.36	-389.52	-304.17	7292.094	0
10210	-0.39	0.57	-0.47	-389.00	-303.97	7292.098	0
10215	-0.37	0.60	-0.43	-388.73	-303.89	7292.101	0
10220	-0.08	0.14	-0.55	-388.92	-304.00	7292.107	0
10225	-0.24	0.60	-0.46	-388.80	-303.99	7292.111	0
10230	-0.35	0.17	-0.57	-389.06	-303.86	7292.117	0
10235	-0.21	0.78	-0.44	-388.82	-303.92	7292.122	0
10240	-0.24	0.48	-0.49	-388.85	-304.06	7292.126	0
10245	-0.41	0.47	-0.48	-388.96	-304.09	7292.131	0
10250	-0.25	0.55	-0.46	-388.96	-304.04	7292.138	0
10255	0.04	0.89	-0.40	-388.93	-303.71	7292.141	0
10260	-0.16	0.81	-0.39	-388.83	-303.61	7292.146	0
10265	-0.16	0.67	-0.44	-388.97	-303.99	7292.151	0
10270	0.11	0.94	-0.41	-389.74	-304.43	7292.156	0
10275	0.39	0.96	-0.40	-389.74	-304.56	7292.161	0
10280	-0.05	0.72	-0.45	-389.58	-304.60	7292.166	0
10285	-0.33	0.62	-0.45	-389.68	-304.55	7292.170	0
10290	-0.34	0.38	-0.52	-389.65	-304.89	7292.177	0
10295	-0.99	0.21	-0.57	-389.65	-304.37	7292.180	0
10300	-0.43	0.28	-0.53	-389.60	-304.44	7292.187	0
10305	-0.71	0.48	-0.51	-389.62	-304.48	7292.191	0
10310	0.05	0.69	-0.42	-389.78	-305.15	7292.198	0
10315	-0.20	0.60	-0.45	-389.65	-304.42	7292.202	0
10320	0.29	0.40	-0.48	-390.08	-304.60	7292.207	0
10325	0.01	0.66	-0.45	-389.75	-304.37	7292.211	0
10330	-0.18	0.45	-0.53	-389.63	-304.20	7292.217	0
10335	-0.04	0.63	-0.47	-389.90	-304.45	7292.223	0
10340	-0.19	0.65	-0.43	-389.73	-304.52	7292.226	0
10345	-0.44	0.31	-0.55	-389.60	-304.84	7292.232	0
10350	0.04	0.45	-0.51	-389.81	-305.09	7292.236	0
10355	0.01	0.91	-0.40	-390.57	-305.56	7292.242	0
10360	0.09	0.80	-0.41	-390.65	-305.50	7292.247	0
10365	-0.40	0.41	-0.49	-390.54	-305.63	7292.250	0
10370	-0.29	0.52	-0.48	-390.39	-305.48	7292.256	0
10375	0.09	0.53	-0.42	-390.35	-305.42	7292.263	0
10380	-0.15	0.86	-0.42	-390.68	-305.53	7292.266	0
10385	-0.14	0.63	-0.43	-390.67	-305.49	7292.272	0
10390	0.06	0.29	-0.51	-390.77	-305.84	7292.276	0
10395	-0.11	0.68	-0.50	-392.53	-307.24	7292.282	0
10400	0.09	0.92	-0.44	-392.80	-307.18	7292.286	0
10405	-0.68	0.52	-0.57	-392.42	-307.75	7292.292	0
10410	-0.22	0.48	-0.55	-392.67	-307.89	7292.295	0
10415	0.35	0.78	-0.44	-393.30	-308.38	7292.302	0
10420	0.06	0.80	-0.44	-393.52	-308.20	7292.305	0
10425	-0.36	1.37	-0.33	-393.45	-308.51	7292.313	0
10430	-0.09	0.91	-0.42	-393.49	-308.78	7292.316	0
10435	-0.18	0.90	-0.48	-394.59	-309.47	7292.320	0
10440	-0.06	1.12	-0.42	-394.67	-309.59	7292.327	0
10445	-0.56	0.76	-0.46	-394.32	-309.70	7292.333	0
10450	-0.12	1.11	-0.39	-394.64	-309.82	7292.337	0
10455	0.16	0.95	-0.41	-394.44	-309.63	7292.342	0
10460	0.03	0.90	-0.44	-394.70	-309.31	7292.346	0
10465	-0.17	0.95	-0.49	-394.81	-309.67	7292.351	0
10470	-0.15	0.69	-0.54	-394.28	-309.62	7292.357	0
10475	-0.37	1.04	-0.48	-394.77	-309.83	7292.361	0
10480	-0.16	1.06	-0.45	-395.29	-310.84	7292.367	0
10485	-0.08	1.26	-0.39	-395.44	-310.74	7292.372	0
10490	-0.12	0.81	-0.49	-395.43	-310.57	7292.375	0
10495	0.27	0.80	-0.45	-395.38	-310.52	7292.380	0
10500	0.35	0.96	-0.36	-395.55	-310.36	7292.388	0
10505	-0.07	0.63	-0.49	-396.03	-310.87	7292.391	0
10510	0.54	0.99	-0.40	-397.14	-312.55	7292.398	0
10515	0.17	1.16	-0.41	-396.95	-312.58	7292.400	0
10520	-0.38	0.58	-0.48	-397.28	-312.11	7292.407	0
10525	0.21	0.93	-0.47	-397.25	-312.35	7292.411	0
10530	0.08	0.97	-0.42	-397.63	-312.97	7292.416	0
10535	-0.04	1.09	-0.40	-397.73	-313.40	7292.420	0
10540	-0.27	0.87	-0.43	-397.71	-313.71	7292.429	0
10545	-0.43	1.06	-0.44	-398.01	-313.46	7292.430	0
10550	-0.08	0.68	-0.50	-397.91	-313.75	7292.438	0
10555	-0.44	0.68	-0.49	-398.14	-313.60	7292.442	0
10560	-0.39	1.00	-0.43	-398.02	-313.63	7292.446	0
10565	0.38	1.06	-0.41	-397.91	-313.64	7292.451	0
10570	0.22	1.11	-0.43	-398.48	-312.96	7292.458	0
10575	-0.09	0.94	-0.49	-398.03	-313.16	7292.461	0
10580	-0.39	1.05	-0.39	-398.40	-313.33	7292.467	0
10585	-0.23	0.86	-0.48	-398.14	-313.40	7292.471	0
10590	-0.03	0.96	-0.47	-398.07	-313.42	7292.477	0
10595	-0.32	0.68	-0.53	-397.93	-313.49	7292.482	0
10600	-0.33	1.08	-0.50	-399.75	-314.94	7292.488	0
10605	0.02	0.79	-0.46	-399.72	-314.94	7292.494	0
10610	-0.34	0.80	-0.48	-399.84	-315.72	7292.498	0
10615	0.08	1.03	-0.46	-399.67	-315.33	7292.500	0
10620	-0.37	0.91	-0.48	-399.74	-315.40	7292.506	0
10625	-0.33	0.99	-0.45	-399.87	-315.62	7292.513	0
10630	-0.10	1.27	-0.40	-399.87	-315.72	7292.516	0
10635	-0.75	0.97	-0.55	-400.48	-316.56	7292.522	0
10640	-0.16	1.11	-0.47	-400.65	-316.40	7292.526	0
10645	0.49	1.01	-0.52	-400.79	-316.38	7292.531	0
10650	-0.74	1.02	-0.51	-400.78	-316.30	7292.536	0
10655	-0.44	1.78	-0.36	-402.79	-317.93	7292.542	0
10660	-0.66	1.38	-0.50	-402.66	-317.71	7292.545	0
10665	-0.56	0.88	-0.57	-402.47	-317.95	7292.552	0
10670	-0.65	1.18	-0.46	-402.62	-317.88	7292.555	0
10675	-0.30	1.90	-0.35	-402.59	-317.93	7292.562	0
10680	0.55	1.36	-0.41	-402.32	-317.81	7292.567	0
10685	-0.72	1.21	-0.46	-402.77	-318.16	7292.570	0
10690	-0.49	1.51	-0.41	-402.78	-318.06	7292.576	0
10695	0.11	1.78	-0.37	-405.29	-320.41	7292.582	0
10700	-0.06	1.51	-0.44	-405.25	-320.69	7292.585	0
10705	-0.09	1.14	-0.59	-405.27	-320.92	7292.593	0
10710	-0.08	1.33	-0.48	-405.27	-320.77	7292.597	0
10715	-0.67	1.51	-0.50	-407.79	-323.23	7292.602	0
10720	-0.17	1.68	-0.46	-408.95	-324.33	7292.607	0
10725	-0.90	0.88	-0.61	-408.95	-324.62	7292.613	0
10730	-0.11	1.53	-0.50	-408.91	-324.09	7292.617	0
10735	-1.29	1.77	-0.49	-409.62	-325.69	7292.623	0
10740	-0.74	1.68	-0.44	-409.63	-325.15	7292.625	0
10745	-0.12	1.63	-0.50	-409.77	-325.71	7292.632	0
10750	-0.29	1.94	-0.44	-409.89	-325.31	7292.638	0
10755	-0.29	1.36	-0.56	-410.29	-325.69	7292.641	0
10760	-0.15	1.84	-0.46	-410.96	-326.52	7292.647	0
10765	0.17	1.97	-0.48	-411.06	-326.80	7292.652	0
10770	-0.62	1.78	-0.51	-410.86	-326.46	7292.655	0
10775	-0.60	2.04	-0.47	-410.87	-326.62	7292.661	0
10780	-0.17	2.19	-0.43	-412.56	-328.50	7292.668	0
10785	0.06	2.24	-0.39	-412.67	-328.43	7292.670	0
10790	-0.13	2.01	-0.47	-412.51	-328.73	7292.678	0
10795	-0.29	1.80	-0.52	-412.47	-328.68	7292.680	0
10800	-0.76	1.47	-0.60	-412.73	-328.55	7292.687	0
10805	-0.13	2.07	-0.46	-412.75	-328.67	7292.692	0
10810	-0.24	2.12	-0.48	-414.11	-330.20	7292.696	0
10815	-0.70	1.67	-0.57	-414.46	-330.56	7292.702	0
10820	0.27	2.46	-0.37	-414.87	-330.49	7292.707	0
10825	-0.32	2.37	-0.42	-414.84	-330.56	7292.711	0
10830	-0.09	2.45	-0.41	-417.17	-332.31	7292.717	0
10835	-0.52	2.33	-0.44	-418.24	-333.55	7292.722	0
10840	-0.93	2.12	-0.52	-418.52	-333.93	7292.729	0
10845	-0.14	2.33	-0.46	-418.51	-334.23	7292.732	0
10850	-0.58	2.36	-0.39	-418.72	-334.97	7292.736	0
10855	-0.64	2.04	-0.55	-419.11	-335.42	7292.742	0
10860	-0.09	2.39	-0.41	-419.19	-335.28	7292.747	0
10865	-0.63	1.92	-0.54	-419.50	-335.03	7292.750	0
10870	-0.48	2.38	-0.43	-419.82	-335.54	7292.755	0
10875	-0.57	2.20	-0.53	-421.23	-336.84	7292.763	0
10880	-0.40	2.08	-0.58	-421.30	-337.32	7292.766	0
10885	-0.54	2.13	-0.51	-421.37	-337.50	7292.771	0
10890	-0.32	2.11	-0.55	-422.11	-337.84	7292.778	0
10895	-0.41	2.44	-0.46	-423.21	-339.53	7292.781	0
10900	-1.21	2.13	-0.56	-423.07	-339.25	7292.786	0
10905	-0.28	2.70	-0.41	-422.96	-339.39	7292.793	0
10910	-0.31	2.28	-0.47	-423.31	-339.54	7292.795	0
10915	-0.32	2.73	-0.45	-425.07	-340.88	7292.802	0
10920	-0.58	2.62	-0.46	-424.87	-341.10	7292.805	0
10925	-0.68	2.43	-0.49	-424.86	-341.48	7292.812	0
10930	-0.35	2.71	-0.49	-425.06	-341.39	7292.817	0
10935	-0.55	2.81	-0.45	-428.03	-344.49	7292.820	0
10940	-0.79	2.77	-0.51	-428.41	-344.61	7292.826	0
10945	-0.69	2.36	-0.55	-428.85	-345.00	7292.833	0
10950	-0.32	3.23	-0.39	-428.56	-344.91	7292.836	0
10955	-0.11	3.04	-0.44	-430.56	-346.46	7292.843	0
10960	-0.34	2.78	-0.51	-430.61	-346.96	7292.847	0
10965	-0.32	2.08	-0.61	-430.68	-347.15	7292.852	0
10970	-0.45	2.41	-0.52	-430.66	-347.18	7292.857	0
10975	-0.74	2.25	-0.53	-430.76	-347.43	7292.863	0
10980	-0.02	2.81	-0.42	-430.71	-346.69	7292.867	0
10985	-0.26	2.68	-0.47	-430.83	-347.12	7292.872	0
10990	-1.17	2.62	-0.48	-430.65	-347.01	7292.875	0
10995	-0.21	2.72	-0.46	-430.85	-346.98	7292.882	0
11000	-0.33	3.04	-0.40	-431.07	-347.14	7292.888	0
11005	-0.65	3.22	-0.40	-431.02	-347.14	7292.894	0
11010	-0.27	3.31	-0.38	-430.62	-347.23	7292.896	0
11015	-0.60	2.78	-0.46	-430.78	-347.19	7292.903	0
11020	-0.62	2.23	-0.54	-430.90	-347.44	7292.905	0
11025	-0.27	2.55	-0.42	-430.83	-347.25	7292.911	0
11030	-0.70	2.21	-0.51	-430.84	-347.07	7292.917	0
11035	-0.84	2.30	-0.51	-430.68	-347.24	7292.921	0
11040	-1.46	2.14	-0.60	-430.91	-347.29	7292.927	0
11045	0.55	3.22	-0.34	-431.09	-347.38	7292.931	0
11050	-0.67	2.23	-0.53	-430.92	-347.12	7292.937	0
11055	-0.94	2.37	-0.53	-431.05	-347.40	7292.942	0
11060	-0.59	2.75	-0.52	-430.97	-347.44	7292.948	0
11065	-0.43	2.64	-0.50	-430.85	-347.73	7292.951	0
11070	-0.53	2.77	-0.51	-430.86	-347.69	7292.958	0
11075	-0.79	2.25	-0.59	-430.96	-347.33	7292.961	0
11080	-0.41	2.52	-0.56	-430.97	-347.70	7292.968	0
11085	-0.28	2.83	-0.44	-430.82	-347.57	7292.971	0
11090	-0.54	3.23	-0.36	-430.93	-347.45	7292.977	0
11095	-0.65	2.75	-0.46	-431.00	-347.62	7292.981	0
11100	-0.35	2.53	-0.53	-430.76	-347.61	7292.988	0
11105	-0.47	2.70	-0.48	-430.86	-347.59	7292.992	0
11110	0.02	2.88	-0.43	-431.28	-347.65	7292.997	0
11115	-0.08	2.66	-0.51	-431.22	-348.06	7293.000	0
11120	-0.18	2.97	-0.43	-431.50	-347.60	7293.007	0
11125	-0.70	2.85	-0.46	-431.03	-347.65	7293.012	0
11130	-0.98	1.97	-0.69	-430.70	-346.73	7293.019	0
11135	-1.09	2.73	-0.51	-430.87	-347.32	7293.022	0
11140	-0.54	2.81	-0.44	-430.90	-347.18	7293.027	0
11145	-0.74	2.63	-0.50	-431.07	-347.75	7293.031	0
11150	-0.81	2.97	-0.50	-431.27	-347.55	7293.039	0
11155	-0.47	3.03	-0.46	-431.12	-347.78	7293.042	0
11160	-0.69	2.95	-0.47	-431.75	-348.08	7293.046	0
11165	-0.39	2.86	-0.49	-431.86	-348.70	7293.052	0
11170	0.06	2.90	-0.44	-431.84	-348.57	7293.056	0
11175	-0.26	3.27	-0.36	-431.80	-348.71	7293.062	0
11180	-0.93	2.75	-0.56	-432.00	-348.62	7293.067	0
11185	-0.78	3.45	-0.41	-432.13	-348.58	7293.071	0
11190	-0.45	2.95	-0.50	-431.86	-348.79	7293.077	0
11195	-0.23	2.70	-0.50	-432.07	-348.59	7293.083	0
11200	-0.74	3.01	-0.48	-431.82	-348.73	7293.085	0
11205	-0.78	2.78	-0.50	-432.17	-348.64	7293.091	0
11210	-0.56	2.82	-0.48	-431.98	-348.79	7293.098	0
11215	-0.58	2.92	-0.45	-432.09	-348.80	7293.102	0
11220	-0.77	3.08	-0.38	-432.22	-348.75	7293.106	0
11225	-0.80	2.74	-0.49	-432.19	-348.37	7293.110	0
11230	-0.53	2.25	-0.57	-432.03	-348.35	7293.116	0
11235	-0.47	2.76	-0.48	-432.13	-348.73	7293.122	0
11240	-0.24	2.70	-0.44	-432.29	-348.64	7293.125	0
11245	-0.47	2.49	-0.51	-432.17	-348.29	7293.132	0
11250	-0.81	2.96	-0.44	-432.09	-348.58	7293.136	0
11255	-0.75	2.71	-0.50	-432.19	-348.79	7293.142	0
11260	-0.51	3.20	-0.44	-432.18	-349.15	7293.146	0
11265	-0.20	3.18	-0.41	-432.24	-348.80	7293.153	0
11270	-0.50	3.25	-0.42	-432.07	-348.31	7293.156	0
11275	-0.84	2.59	-0.54	-432.03	-348.29	7293.164	0
11280	-0.96	2.97	-0.46	-432.18	-348.84	7293.165	0
11285	-0.93	2.95	-0.43	-432.20	-348.85	7293.172	0
11290	-0.29	3.29	-0.42	-432.09	-348.90	7293.177	0
11295	-0.39	3.13	-0.42	-432.22	-348.92	7293.183	0
11300	-0.14	3.21	-0.41	-431.92	-348.65	7293.187	0
11305	-0.50	2.99	-0.51	-432.08	-348.65	7293.193	0
11310	-0.30	2.66	-0.55	-432.02	-348.65	7293.195	0
11315	-0.50	2.94	-0.47	-432.14	-348.40	7293.202	0
11320	-0.58	3.06	-0.45	-432.11	-348.90	7293.206	0
11325	-0.40	3.03	-0.47	-431.97	-348.80	7293.210	0
11330	-0.73	2.97	-0.52	-431.86	-348.71	7293.216	0
11335	-0.49	3.15	-0.40	-431.94	-349.05	7293.222	0
11340	-0.83	2.80	-0.49	-432.07	-348.46	7293.227	0
11345	-0.35	2.58	-0.49	-432.06	-348.72	7293.231	0
11350	-0.74	2.69	-0.47	-432.01	-348.59	7293.235	0
11355	-0.95	2.63	-0.51	-432.16	-348.65	7293.241	0
11360	0.09	2.82	-0.42	-432.10	-348.62	7293.247	0
11365	-0.36	2.51	-0.52	-431.97	-348.42	7293.250	0
11370	-0.33	2.74	-0.43	-431.93	-348.18	7293.256	0
11375	-0.71	2.40	-0.50	-431.72	-348.38	7293.262	0
11380	-0.04	2.85	-0.42	-431.05	-347.77	7293.268	0
11385	-0.60	2.60	-0.46	-431.24	-347.53	7293.271	0
11390	-0.34	3.06	-0.42	-431.18	-347.60	7293.278	0
11395	0.05	2.60	-0.54	-431.30	-347.66	7293.281	0
11400	-0.15	2.57	-0.50	-428.89	-345.38	7293.287	0
11405	-0.46	2.79	-0.42	-428.27	-345.21	7293.290	0
11410	-0.28	2.40	-0.51	-428.55	-344.93	7293.298	0
11415	-0.42	2.45	-0.50	-428.73	-344.94	7293.302	0
11420	-0.17	2.78	-0.44	-427.31	-343.93	7293.306	0
11425	-0.52	2.92	-0.40	-426.95	-343.40	7293.311	0
11430	-0.50	2.68	-0.49	-427.09	-343.03	7293.318	0
11435	-0.99	2.40	-0.52	-427.09	-343.15	7293.320	0
11440	-0.35	2.49	-0.43	-425.15	-341.48	7293.327	0
11445	-0.54	2.25	-0.47	-424.37	-340.60	7293.333	0
11450	-0.22	2.18	-0.50	-424.23	-340.42	7293.336	0
11455	-0.27	2.33	-0.45	-424.03	-340.42	7293.341	0
11460	-0.67	2.33	-0.42	-423.78	-339.82	7293.347	0
11465	-0.29	1.97	-0.47	-423.48	-339.20	7293.351	0
11470	-0.60	2.09	-0.36	-423.36	-339.74	7293.358	0
11475	-0.71	1.81	-0.48	-423.37	-339.43	7293.359	0
11480	-0.39	2.08	-0.48	-422.56	-338.73	7293.367	0
11485	-0.48	1.90	-0.51	-421.26	-337.70	7293.373	0
11490	-1.05	1.87	-0.50	-421.20	-337.15	7293.376	0
11495	-0.62	1.96	-0.48	-421.31	-337.14	7293.381	0
11500	-0.61	2.03	-0.44	-420.43	-336.70	7293.387	0
11505	-0.30	1.67	-0.53	-419.60	-335.49	7293.392	0
11510	-0.30	2.06	-0.46	-419.46	-335.56	7293.396	0
11515	-0.18	2.04	-0.44	-419.59	-335.25	7293.401	0
11520	-0.01	1.93	-0.48	-419.50	-335.25	7293.406	0
11525	-0.45	1.92	-0.46	-416.21	-332.17	7293.412	0
11530	-0.54	1.61	-0.48	-415.73	-331.65	7293.414	0
11535	-0.69	1.55	-0.52	-415.40	-331.97	7293.423	0
11540	-0.44	1.47	-0.52	-415.64	-331.58	7293.427	0
11545	-0.50	1.58	-0.50	-414.33	-330.20	7293.432	0
11550	-0.73	1.10	-0.62	-413.95	-330.08	7293.436	0
11555	-0.55	1.33	-0.56	-413.94	-330.61	7293.443	0
11560	-0.32	1.24	-0.55	-414.10	-330.19	7293.445	0
11565	-0.64	1.07	-0.53	-411.81	-327.95	7293.452	0
11570	-0.07	1.23	-0.49	-410.88	-327.03	7293.456	0
11575	-0.32	1.08	-0.54	-411.01	-326.86	7293.461	0
11580	0.04	1.10	-0.50	-410.85	-326.67	7293.466	0
11585	-0.51	0.85	-0.55	-409.35	-324.98	7293.473	0
11590	-0.12	1.02	-0.49	-407.41	-323.41	7293.476	0
11595	-1.16	1.51	-0.39	-407.42	-323.62	7293.483	0
11600	-0.33	1.32	-0.46	-407.22	-323.19	7293.485	0
11605	0.54	1.72	-0.30	-404.98	-320.68	7293.494	0
11610	-0.28	1.32	-0.38	-405.54	-321.33	7293.498	0
11615	-0.26	0.98	-0.48	-405.50	-321.10	7293.500	0
11620	-0.52	0.94	-0.50	-405.57	-320.77	7293.507	0
11625	-0.49	1.14	-0.44	-404.47	-319.89	7293.512	0
11630	-0.03	0.99	-0.45	-401.81	-317.58	7293.516	0
11635	-0.61	1.21	-0.40	-401.55	-317.61	7293.521	0
11640	-0.28	1.07	-0.46	-401.78	-317.38	7293.526	0
11645	-0.78	0.96	-0.51	-401.70	-317.42	7293.530	0
11650	-0.95	0.76	-0.55	-400.90	-316.33	7293.538	0
11655	0.01	0.76	-0.51	-400.83	-316.45	7293.539	0
11660	0.24	1.12	-0.43	-400.73	-316.32	7293.546	0
11665	-1.01	0.78	-0.51	-400.78	-316.37	7293.552	0
11670	-0.36	0.55	-0.52	-399.32	-314.46	7293.558	0
11675	-0.64	0.58	-0.53	-398.99	-314.80	7293.561	0
11680	-0.02	0.85	-0.43	-398.68	-314.40	7293.567	0
11685	-0.19	0.77	-0.50	-398.41	-314.27	7293.570	0
11690	-1.15	0.61	-0.54	-397.59	-312.40	7293.578	0
11695	-0.48	0.47	-0.54	-397.13	-312.75	7293.581	0
11700	-0.26	0.70	-0.47	-397.13	-312.71	7293.586	0
11705	-0.21	0.79	-0.48	-396.85	-312.51	7293.592	0
11710	0.12	0.96	-0.38	-396.17	-311.73	7293.599	0
11715	-0.04	0.73	-0.43	-395.11	-310.69	7293.601	0
11720	-0.34	0.58	-0.47	-395.07	-310.43	7293.607	0
11725	-0.34	0.55	-0.46	-395.06	-310.77	7293.609	0
11730	-0.04	0.24	-0.54	-394.41	-309.84	7293.616	0
11735	-0.41	0.15	-0.50	-393.55	-308.47	7293.623	0
11740	-0.52	0.40	-0.47	-393.37	-308.81	7293.625	0
11745	-0.03	0.54	-0.47	-393.46	-308.82	7293.632	0
11750	-0.20	0.08	-0.53	-392.78	-308.31	7293.638	0
11755	0.02	0.17	-0.49	-391.70	-306.63	7293.641	0
11760	-0.50	0.28	-0.47	-391.62	-306.96	7293.646	0
11765	-0.21	-0.03	-0.56	-391.61	-306.47	7293.651	0
11770	-0.28	-0.09	-0.51	-391.26	-306.23	7293.656	0
11775	-0.23	0.21	-0.49	-390.58	-305.46	7293.663	0
11780	-0.21	0.32	-0.47	-390.26	-305.32	7293.665	0
11785	-0.25	0.42	-0.46	-390.39	-305.45	7293.671	0
11790	-0.06	0.23	-0.50	-390.55	-305.68	7293.677	0
11795	0.10	0.58	-0.33	-388.54	-304.19	7293.683	0
11800	-0.30	0.09	-0.51	-388.57	-303.79	7293.686	0
11805	-0.33	0.00	-0.49	-388.53	-303.97	7293.693	0
11810	-0.01	0.20	-0.44	-388.56	-303.85	7293.695	0
11815	0.14	0.40	-0.42	-387.97	-302.89	7293.702	0
11820	0.10	0.28	-0.45	-387.68	-302.71	7293.708	0
11825	-0.39	-0.05	-0.49	-387.77	-302.78	7293.711	0
11830	-0.70	-0.32	-0.58	-387.55	-302.75	7293.716	0
11835	-0.80	0.09	-0.47	-386.45	-300.88	7293.724	0
11840	0.10	-0.11	-0.48	-385.67	-300.81	7293.726	0
11845	-0.43	-0.15	-0.50	-385.70	-300.92	7293.732	0
11850	-0.01	-0.01	-0.47	-385.78	-300.94	7293.735	0
11855	-0.12	-0.27	-0.51	-384.96	-299.70	7293.742	0
11860	0.05	-0.14	-0.45	-383.92	-299.01	7293.748	0
11865	0.22	0.29	-0.42	-383.30	-299.95	7293.754	0
11870	0.57	-0.03	-0.40	-383.49	-298.80	7293.756	0
11875	-0.02	-0.31	-0.52	-383.22	-298.80	7293.762	0
11880	-0.08	-0.51	-0.50	-382.68	-297.84	7293.766	0
11885	0.16	0.03	-0.38	-382.60	-297.78	7293.771	0
11890	-0.28	0.04	-0.41	-382.54	-297.57	7293.777	0
11895	0.08	-0.14	-0.45	-382.40	-297.73	7293.781	0
11900	-0.11	-0.43	-0.51	-381.96	-296.82	7293.788	0
11905	0.31	-0.28	-0.47	-381.90	-297.05	7293.792	0
11910	0.38	-0.23	-0.47	-381.56	-296.75	7293.796	0
11915	0.08	-0.38	-0.46	-381.73	-297.03	7293.801	0
11920	0.01	-0.81	-0.52	-379.33	-294.72	7293.808	0
11925	-0.56	-0.49	-0.47	-379.43	-294.09	7293.811	0
11930	0.28	-0.22	-0.42	-379.14	-294.23	7293.818	0
11935	-0.10	-0.29	-0.40	-378.90	-293.97	7293.820	0
11940	-0.19	-0.63	-0.46	-378.09	-293.07	7293.827	0
11945	-0.18	-0.50	-0.47	-378.05	-293.10	7293.833	0
11950	-0.08	-0.46	-0.46	-377.98	-293.02	7293.836	0
11955	0.12	-0.66	-0.50	-377.98	-293.03	7293.841	0
11960	0.43	-0.73	-0.46	-376.22	-290.80	7293.848	0
11965	0.34	-0.74	-0.46	-376.01	-291.20	7293.852	0
11970	-0.08	-0.59	-0.46	-376.12	-291.23	7293.858	0
11975	0.31	-0.68	-0.48	-376.15	-291.22	7293.861	0
11980	0.20	-1.05	-0.49	-375.26	-290.13	7293.867	0
11985	0.40	-0.90	-0.50	-374.26	-289.64	7293.873	0
11990	-0.08	-0.93	-0.50	-374.38	-289.69	7293.875	0
11995	0.10	-0.47	-0.39	-374.22	-289.58	7293.882	0
12000	0.21	-0.78	-0.45	-374.34	-289.09	7293.888	0
12005	0.29	-0.81	-0.48	-373.94	-289.25	7293.891	0
12010	0.16	-0.46	-0.40	-373.88	-288.92	7293.896	0
12015	-0.11	-1.05	-0.52	-373.32	-288.37	7293.901	0
12020	0.37	-1.11	-0.55	-373.10	-288.70	7293.906	0
12025	0.11	-0.67	-0.48	-373.17	-288.24	7293.913	0
12030	0.07	-0.61	-0.44	-373.10	-288.49	7293.916	0
12035	0.45	-0.70	-0.46	-372.22	-287.29	7293.921	0
12040	0.34	-0.83	-0.51	-372.18	-287.34	7293.926	0
12045	-0.31	-0.98	-0.52	-372.30	-287.47	7293.930	0
12050	0.35	-0.84	-0.48	-371.93	-287.53	7293.936	0
12055	0.43	-1.26	-0.56	-370.43	-285.46	7293.942	0
12060	0.53	-1.04	-0.54	-370.36	-285.55	7293.945	0
12065	0.52	-0.95	-0.49	-370.02	-284.75	7293.952	0
12070	-0.07	-1.11	-0.52	-370.22	-285.05	7293.958	0
12075	-0.08	-1.11	-0.55	-369.47	-284.62	7293.961	0
12080	0.43	-0.64	-0.38	-369.42	-284.33	7293.966	0
12085	0.39	-1.11	-0.55	-369.45	-284.28	7293.974	0
12090	-0.06	-0.68	-0.43	-369.17	-284.08	7293.977	0
12095	-0.16	-1.11	-0.45	-364.67	-279.79	7293.982	0
12100	0.40	-1.29	-0.49	-363.68	-278.28	7293.985	0
12105	0.38	-1.79	-0.63	-363.86	-278.08	7293.994	0
12110	0.29	-1.29	-0.52	-363.71	-278.41	7293.997	0
12115	-0.02	-1.36	-0.49	-361.52	-276.16	7294.000	0
12120	0.02	-1.63	-0.53	-360.76	-275.78	7294.007	0
12125	0.00	-1.79	-0.59	-360.90	-275.53	7294.012	0
12130	0.13	-1.38	-0.49	-360.65	-275.31	7294.016	0
12135	0.01	-1.37	-0.49	-359.60	-274.38	7294.022	0
12140	0.42	-1.28	-0.45	-357.96	-272.16	7294.026	0
12145	0.33	-1.49	-0.47	-357.70	-272.54	7294.031	0
12150	0.59	-1.81	-0.52	-357.97	-272.51	7294.037	0
12155	0.26	-1.87	-0.55	-357.13	-271.46	7294.041	0
12160	0.55	-1.77	-0.48	-354.53	-268.54	7294.046	0
12165	0.63	-1.79	-0.47	-354.42	-268.83	7294.051	0
12170	0.57	-1.68	-0.47	-354.26	-268.39	7294.055	0
12175	0.16	-2.16	-0.56	-354.16	-268.87	7294.061	0
12180	-0.05	-2.13	-0.53	-350.74	-264.85	7294.068	0
12185	0.01	-2.26	-0.56	-350.65	-264.72	7294.070	0
12190	0.54	-1.90	-0.50	-350.55	-264.67	7294.076	0
12195	0.32	-2.12	-0.52	-350.39	-264.60	7294.081	0
12200	0.76	-1.99	-0.46	-349.68	-263.69	7294.087	0
12205	0.07	-2.31	-0.58	-349.56	-263.87	7294.091	0
12210	0.44	-2.09	-0.51	-349.26	-263.79	7294.098	0
12215	0.28	-2.40	-0.57	-349.62	-263.86	7294.101	0
12220	0.56	-1.80	-0.35	-348.20	-262.02	7294.109	0
12225	0.40	-2.11	-0.46	-347.66	-261.82	7294.109	0
12230	0.40	-2.35	-0.56	-347.45	-261.81	7294.117	0
12235	0.61	-2.03	-0.47	-347.30	-261.65	7294.123	0
12240	0.73	-1.99	-0.42	-346.67	-260.65	7294.125	0
12245	0.69	-2.53	-0.54	-346.40	-260.39	7294.131	0
12250	0.65	-2.37	-0.54	-346.42	-260.27	7294.137	0
12255	0.70	-2.34	-0.51	-346.44	-260.03	7294.141	0
12260	0.72	-2.34	-0.51	-345.48	-258.77	7294.149	0
12265	-0.05	-2.65	-0.56	-345.40	-259.39	7294.151	0
12270	0.14	-2.15	-0.48	-345.46	-259.51	7294.156	0
12275	0.20	-2.40	-0.54	-345.33	-259.06	7294.161	0
12280	0.26	-2.23	-0.50	-345.53	-258.94	7294.167	0
12285	0.12	-2.52	-0.55	-345.31	-259.36	7294.172	0
12290	0.36	-2.27	-0.50	-345.12	-258.89	7294.176	0
12295	-0.00	-2.56	-0.56	-344.50	-257.95	7294.180	0
12300	-0.20	-2.43	-0.51	-344.01	-257.89	7294.187	0
12305	-0.02	-2.40	-0.52	-344.04	-257.96	7294.192	0
12310	0.85	-2.34	-0.51	-344.16	-257.85	7294.195	0
12315	0.77	-2.35	-0.50	-344.03	-257.88	7294.203	0
12320	0.70	-2.54	-0.53	-344.41	-258.10	7294.206	0
12325	0.69	-2.21	-0.49	-344.42	-257.82	7294.212	0
12330	0.42	-2.23	-0.49	-344.19	-257.78	7294.216	0
12335	0.72	-2.44	-0.56	-344.33	-257.80	7294.222	0
12340	0.56	-2.19	-0.50	-344.04	-257.90	7294.226	0
12345	-0.42	-2.66	-0.58	-344.20	-257.84	7294.233	0
12350	0.68	-2.24	-0.49	-344.18	-257.85	7294.234	0
12355	0.34	-2.34	-0.52	-344.08	-257.76	7294.241	0
12360	0.72	-2.00	-0.41	-343.93	-257.64	7294.247	0
12365	0.58	-2.47	-0.53	-342.95	-256.47	7294.253	0
12370	0.18	-2.39	-0.47	-342.97	-256.91	7294.256	0
12375	0.30	-2.85	-0.62	-343.09	-256.80	7294.263	0
12380	0.28	-2.60	-0.51	-343.01	-256.60	7294.266	0
12385	0.44	-2.82	-0.53	-341.98	-255.68	7294.272	0
12390	0.56	-2.57	-0.50	-341.68	-255.58	7294.276	0
12395	0.16	-2.28	-0.42	-341.95	-255.13	7294.281	0
12400	0.63	-2.30	-0.45	-341.74	-255.37	7294.286	0
12405	1.24	-2.55	-0.49	-342.25	-254.53	7294.294	0
12410	0.54	-2.68	-0.52	-341.89	-255.78	7294.296	0
12415	0.36	-2.34	-0.46	-341.64	-255.74	7294.302	0
12420	0.64	-2.37	-0.48	-341.93	-255.56	7294.307	0
12425	0.12	-2.33	-0.48	-342.01	-255.22	7294.311	0
12430	0.39	-2.47	-0.52	-341.89	-255.68	7294.316	0
12435	0.23	-2.55	-0.54	-341.64	-255.12	7294.321	0
12440	0.41	-2.35	-0.45	-341.02	-254.40	7294.327	0
12445	0.28	-2.32	-0.46	-341.02	-254.74	7294.332	0
12450	0.71	-2.24	-0.46	-340.80	-254.39	7294.337	0
12455	0.75	-2.46	-0.49	-340.84	-254.55	7294.341	0
12460	0.05	-2.93	-0.62	-341.00	-254.51	7294.348	0
12465	0.82	-2.61	-0.49	-340.72	-254.47	7294.351	0
12470	0.47	-2.67	-0.52	-340.97	-254.34	7294.357	0
12475	-0.25	-2.54	-0.53	-340.64	-254.53	7294.359	0
12480	0.13	-2.79	-0.56	-340.01	-253.03	7294.367	0
12485	0.54	-2.67	-0.50	-340.02	-253.29	7294.372	0
12490	0.27	-2.80	-0.55	-339.90	-253.41	7294.375	0
12495	0.51	-2.66	-0.52	-339.91	-253.41	7294.381	0
12500	0.84	-2.36	-0.47	-340.01	-253.04	7294.388	0
12505	0.73	-2.32	-0.49	-339.50	-253.66	7294.391	0
12510	0.94	-2.57	-0.53	-339.68	-253.29	7294.397	0
12515	0.44	-2.78	-0.55	-339.53	-253.06	7294.401	0
12520	0.25	-3.00	-0.50	-339.50	-252.91	7294.409	0
12525	0.34	-2.97	-0.59	-339.48	-253.18	7294.411	0
12530	0.45	-2.70	-0.55	-339.64	-252.78	7294.418	0
12535	0.78	-2.38	-0.43	-339.50	-253.26	7294.421	0
12540	0.14	-2.87	-0.53	-339.32	-252.99	7294.427	0
12545	0.54	-2.38	-0.43	-339.54	-253.30	7294.430	0
12550	0.69	-2.88	-0.54	-339.46	-253.32	7294.437	0
12555	0.38	-2.95	-0.57	-339.38	-253.18	7294.443	0
12560	0.35	-2.52	-0.46	-339.53	-253.79	7294.449	0
12565	0.44	-2.49	-0.47	-339.80	-253.59	7294.452	0
12570	0.74	-2.41	-0.47	-339.80	-253.26	7294.458	0
12575	0.36	-2.76	-0.55	-339.47	-253.20	7294.462	0
12580	0.84	-2.64	-0.48	-339.67	-253.18	7294.466	0
12585	0.27	-2.66	-0.50	-339.63	-252.94	7294.473	0
12590	0.27	-2.84	-0.59	-339.53	-253.15	7294.476	0
12595	0.48	-2.66	-0.57	-339.56	-253.23	7294.482	0
12600	0.39	-2.75	-0.60	-339.68	-253.00	7294.485	0
12605	0.68	-2.58	-0.53	-339.64	-252.99	7294.492	0
12610	0.80	-2.65	-0.55	-339.54	-252.71	7294.497	0
12615	0.42	-2.34	-0.44	-339.42	-253.02	7294.500	0
12620	-0.07	-2.77	-0.55	-339.39	-253.21	7294.506	0
12625	0.01	-2.78	-0.52	-339.41	-252.83	7294.513	0
12630	0.27	-2.55	-0.49	-339.36	-252.77	7294.516	0
12635	0.18	-2.48	-0.45	-339.52	-253.65	7294.523	0
12640	0.66	-2.68	-0.50	-339.69	-253.09	7294.525	0
12645	-0.05	-2.49	-0.50	-339.69	-252.90	7294.532	0
12650	0.64	-2.66	-0.52	-339.57	-252.85	7294.537	0
12655	0.24	-2.65	-0.56	-339.76	-252.82	7294.542	0
12660	0.46	-2.59	-0.53	-339.79	-252.89	7294.546	0
12665	0.28	-2.53	-0.49	-339.43	-252.87	7294.553	0
12670	0.34	-2.79	-0.56	-339.43	-252.91	7294.555	0
12675	-0.04	-2.59	-0.51	-339.44	-252.80	7294.562	0
12680	0.49	-2.80	-0.61	-339.52	-253.02	7294.566	0
12685	0.29	-2.70	-0.57	-339.52	-253.16	7294.571	0
12690	0.65	-2.69	-0.55	-339.53	-253.02	7294.577	0
12695	0.44	-2.37	-0.49	-339.53	-252.81	7294.583	0
12700	0.23	-2.53	-0.51	-339.42	-252.94	7294.586	0
12705	0.30	-2.49	-0.48	-339.88	-252.72	7294.592	0
12710	0.37	-2.54	-0.52	-339.31	-252.81	7294.598	0
12715	1.00	-3.14	-0.65	-339.50	-252.95	7294.604	0
12720	0.34	-2.56	-0.52	-339.63	-252.67	7294.607	0
12725	0.33	-2.56	-0.49	-339.66	-252.76	7294.611	0
12730	0.26	-2.62	-0.52	-339.70	-252.57	7294.617	0
12735	0.31	-2.47	-0.50	-339.77	-252.53	7294.623	0
12740	0.26	-2.79	-0.55	-339.76	-252.84	7294.626	0
12745	0.86	-2.48	-0.50	-339.64	-252.83	7294.630	0
12750	0.49	-2.66	-0.52	-339.50	-252.45	7294.638	0
12755	0.62	-2.69	-0.53	-339.69	-252.60	7294.641	0
12760	0.58	-2.78	-0.56	-339.81	-252.87	7294.648	0
12765	0.44	-2.78	-0.52	-339.52	-252.78	7294.651	0
12770	0.08	-2.99	-0.62	-339.38	-253.12	7294.656	0
12775	0.61	-2.72	-0.54	-339.53	-252.82	7294.661	0
12780	0.36	-2.72	-0.54	-339.39	-252.66	7294.667	0
12785	0.78	-2.94	-0.59	-339.40	-252.95	7294.670	0
12790	0.22	-3.00	-0.56	-339.54	-252.89	7294.679	0
12795	0.46	-2.62	-0.52	-339.47	-252.46	7294.680	0
12800	0.25	-2.62	-0.54	-339.29	-252.54	7294.688	0
12805	0.94	-2.89	-0.56	-339.01	-252.51	7294.693	0
12810	0.43	-2.84	-0.55	-339.24	-252.86	7294.695	0
12815	0.91	-2.65	-0.49	-339.34	-252.61	7294.701	0
12820	0.23	-2.74	-0.57	-339.61	-252.73	7294.708	0
12825	0.79	-2.89	-0.56	-339.52	-252.71	7294.711	0
12830	0.44	-2.75	-0.54	-339.43	-252.55	7294.717	0
12835	0.63	-2.29	-0.44	-339.35	-252.66	7294.720	0
12840	0.56	-2.54	-0.51	-339.43	-252.43	7294.727	0
12845	1.05	-2.54	-0.46	-339.55	-252.57	7294.732	0
12850	0.27	-2.82	-0.53	-339.49	-252.59	7294.736	0
12855	0.46	-2.67	-0.53	-339.44	-252.21	7294.742	0
12860	0.35	-2.82	-0.56	-339.33	-252.41	7294.747	0
12865	0.37	-2.61	-0.53	-339.32	-252.32	7294.750	0
12870	-0.57	-2.43	-0.49	-339.80	-252.02	7294.759	0
12875	0.39	-2.60	-0.52	-339.38	-252.46	7294.763	0
12880	0.33	-2.81	-0.54	-339.43	-252.12	7294.766	0
12885	0.39	-2.84	-0.54	-339.32	-252.19	7294.772	0
12890	-0.01	-2.82	-0.57	-338.99	-251.95	7294.777	0
12895	0.24	-2.68	-0.52	-339.14	-252.09	7294.781	0
12900	0.33	-2.59	-0.48	-339.19	-252.31	7294.786	0
12905	0.53	-2.61	-0.51	-339.10	-252.28	7294.792	0
12910	0.71	-2.55	-0.44	-339.35	-252.46	7294.796	0
12915	-0.02	-3.16	-0.63	-339.30	-252.72	7294.803	0
12920	0.26	-2.83	-0.58	-339.03	-252.01	7294.805	0
12925	0.50	-2.85	-0.56	-339.31	-252.31	7294.812	0
12930	0.84	-3.02	-0.61	-339.13	-252.28	7294.816	0
12935	0.51	-2.60	-0.44	-339.24	-252.59	7294.823	0
12940	0.41	-2.56	-0.47	-339.21	-252.22	7294.826	0
12945	0.31	-2.78	-0.55	-339.00	-252.50	7294.833	0
12950	0.97	-2.79	-0.53	-339.26	-252.67	7294.835	0
12955	0.48	-2.37	-0.43	-339.25	-251.97	7294.842	0
12960	0.32	-2.61	-0.49	-338.98	-252.37	7294.845	0
12965	0.22	-2.75	-0.48	-338.75	-251.52	7294.851	0
12970	0.23	-2.76	-0.50	-337.99	-251.54	7294.856	0
12975	0.48	-2.48	-0.45	-337.98	-251.31	7294.863	0
12980	0.84	-2.62	-0.47	-338.17	-251.52	7294.867	0
12985	0.31	-3.07	-0.57	-337.76	-251.04	7294.873	0
12990	0.23	-2.85	-0.54	-337.36	-250.55	7294.875	0
12995	0.80	-2.78	-0.50	-337.63	-250.46	7294.882	0
13000	0.72	-2.57	-0.47	-337.35	-250.95	7294.887	0
13005	1.52	-2.54	-0.42	-336.85	-249.61	7294.894	0
13010	0.26	-2.95	-0.56	-336.25	-249.81	7294.896	0
13015	0.32	-2.77	-0.53	-336.45	-249.61	7294.903	0
13020	0.70	-2.69	-0.54	-336.37	-249.49	7294.905	0
13025	0.20	-2.98	-0.57	-336.06	-248.76	7294.913	0
13030	0.15	-3.11	-0.57	-334.74	-247.73	7294.916	0
13035	0.17	-3.32	-0.63	-334.00	-247.64	7294.921	0
13040	0.19	-3.05	-0.57	-334.26	-247.92	7294.927	0
13045	0.04	-3.30	-0.64	-334.57	-247.50	7294.930	0
13050	0.28	-3.23	-0.54	-333.52	-246.71	7294.938	0
13055	0.44	-3.10	-0.53	-333.31	-246.91	7294.942	0
13060	-0.03	-3.14	-0.57	-333.28	-247.06	7294.949	0
[truncated: 82,797 more rows]
