# Supplementary material for: Structural characterization of the saxitoxin-targeting APTSTX1 aptamer using optical tweezers and molecular dynamics simulations
Source: PLoS One. 2019 Nov 7;14(11):e0222468. doi: 10.1371/journal.pone.0222468 (PMC6837747; doi:10.1371/journal.pone.0222468)
Supplement: S2 File — Data repository, aptamer under magnesium. (ZIP) [file pone.0222468.s006.zip › Mg/Mg/September/280915/2bCOM.txt]

Instrument name = Christians toy
*****Calibration values *****
TrapA Temperature Fudge	-0.400000
TrapB Temperature Fudge	-1.550000
TrapA Force Sensitivity	0.025700	0.026000	0.032000
TrapB Force Sensitivity	0.026200	0.027400	0.032000
TrapA Lever Sensitivity	15000.000000	14500.000000	0.000000
TrapB Lever Sensitivity	15200.000000	14500.000000	0.000000
Motor Threshold	20	20	20
*****Initial Preference Settings*****
ForceRateDiv	1
ForceGain	32
PosRateDivA	3
PosRateDivB	3
PositionGainA	32
PositionGainB	32
GotoSpeedX	13
GotoSpeedY	13
GotoSpeedZ	6
MaxDataFileSize	10000000
HopDistance	2
*CycleCount/n____	1
*A_PsdX__________	0
*A_PsdY__________	0
*A_PsdSum________	0
*A_Iris__________	0
*A_LeverX________	0
*A_LeverY________	0
*A_LeverSum______	0
*B_PsdX__________	0
*B_PsdY__________	0
*B_PsdSum________	0
*B_Iris__________	0
*B_LeverX________	0
*B_LeverY________	0
*B_LeverSum______	0
*A_Temperature___	0
*B_Temperature___	0
*X_force_________	1
*Y_force_________	1
*Z_force_________	1
*Tension_________	0
*A_dist-X________	0
*A_dist-Y________	1
*B_dist-X________	0
*B_dist-Y________	1
*Motor_X_________	0
*Motor_Y_________	0
*Motor_Z_________	0
*MotorVel_X______	0
*MotorVel_Y______	0
*MotorVel_Z______	0
*A_trapPIC_Err___	0
*B_trapPIC_Err___	0
*comPIC_Err______	0
*A_CycleCount____	0
*B_CycleCount____	0
*Motor_CycleCount	0
*time(sec)_______	1
*Status__________	1
*Null____________	0
samples/line_HI	400
samples/line_LO	20
goto0	8388608	8388608	8388608
goto1	8388086	8388646	8391306
goto2	8419821	8413773	8389514
goto3	8423368	8356573	8389829
goto4	8422772	8353948	8399333
goto5	8388608	8388608	8388608
goto6	8388608	8388608	8388608
goto7	8388608	8388608	8388608
goto8	8388608	8388608	8388608
goto9	8388608	8388608	8388608
yourXYZint	123	456	789
MaxForceP1	50.000000
MinForceP1	2.000000
PullRateP1	100.000000
refoldTime1	0.000000
unfoldTime1	0.000000
MaxForceP2	75.000000
MinForceP2	2.000000
PullRateP2	1000.000000
refoldTime2	0.000000
unfoldTime2	0.000000
MaxForceP3	10.000000
MinForceP3	-10.000000
PullRateP3	1.000000
refoldTime3	2.000000
unfoldTime3	2.000000
constForce1	46.000000
constForce2	28.000000
yourFloat	1.234000
yourXYZfloat	1.000000	2.000000	3.000000
*****End Initial Preference Settings*****

Zero-Force Offsets (pN)  31.823959	512.449402	-582.219421
0	trapA_Empty_PSD_Sum = 0
        trapB_Empty_PSD_Sum = 0
        trapA_Empty_Iris = 0
        trapB_Empty_Iris = 0
        trapA_Full_PSD_Sum = 19344
        trapB_Full_PSD_Sum = 18902
        trapA_Full_Iris = -8
        trapB_Full_Iris = 18187
2435	tempA = 20.684	tempB = 21.014
12485	tempA = 20.682	tempB = 21.019
22495	tempA = 20.679	tempB = 21.014
32545	tempA = 20.682	tempB = 21.016
42595	tempA = 20.688	tempB = 21.022
52600	tempA = 20.677	tempB = 21.026
62665	tempA = 20.673	tempB = 21.031
72725	tempA = 20.676	tempB = 21.024
82735	tempA = 20.682	tempB = 21.030
92780	tempA = 20.689	tempB = 21.044
102785	tempA = 20.689	tempB = 21.040
112850	tempA = 20.691	tempB = 21.051
122910	tempA = 20.686	tempB = 21.049
132920	tempA = 20.687	tempB = 21.048
142960	tempA = 20.691	tempB = 21.047
152975	tempA = 20.705	tempB = 21.045
163020	tempA = 20.694	tempB = 21.059
173070	tempA = 20.701	tempB = 21.053
183075	tempA = 20.701	tempB = 21.077
193135	tempA = 20.716	tempB = 21.067
203195	tempA = 20.712	tempB = 21.071
213220	tempA = 20.703	tempB = 21.068
223280	tempA = 20.709	tempB = 21.075
233285	tempA = 20.710	tempB = 21.057
243335	tempA = 20.724	tempB = 21.059
253385	tempA = 20.725	tempB = 21.063
263400	tempA = 20.717	tempB = 21.078
273450	tempA = 20.736	tempB = 21.087
283460	tempA = 20.727	tempB = 21.083
293510	tempA = 20.731	tempB = 21.088
303555	tempA = 20.735	tempB = 21.085
313585	tempA = 20.737	tempB = 21.087
323655	tempA = 20.734	tempB = 21.088
333670	tempA = 20.732	tempB = 21.102
343735	tempA = 20.740	tempB = 21.093
353790	tempA = 20.752	tempB = 21.102
363810	tempA = 20.747	tempB = 21.105
373860	tempA = 20.732	tempB = 21.107
383925	tempA = 20.761	tempB = 21.099
393930	tempA = 20.749	tempB = 21.101
403990	tempA = 20.768	tempB = 21.108
414010	tempA = 20.763	tempB = 21.110
424055	tempA = 20.771	tempB = 21.109
427030	End Write
