# Supplementary material for: Structural characterization of the saxitoxin-targeting APTSTX1 aptamer using optical tweezers and molecular dynamics simulations
Source: PLoS One. 2019 Nov 7;14(11):e0222468. doi: 10.1371/journal.pone.0222468 (PMC6837747; doi:10.1371/journal.pone.0222468)
Supplement: S2 File — Data repository, aptamer under magnesium. (ZIP) [file pone.0222468.s006.zip › Mg/Mg/September/280915/3aA.txt]

#Begin Write:
CycleCount/n	X_force	Y_force	Z_force	A_dist-Y	B_dist-Y	time(sec)	Status
0	1.25	-10.41	0.82	-2427.98	-3510.40	8905.405	1031
5	0.41	-10.18	0.92	-2427.71	-3510.15	8905.407	1031
10	0.58	-10.71	0.76	-2427.79	-3510.56	8905.416	1031
15	0.75	-11.19	0.73	-2427.03	-3509.59	8905.420	1031
20	0.22	-11.41	0.70	-2426.31	-3508.78	8905.422	1031
25	0.27	-11.38	0.71	-2426.38	-3508.47	8905.429	1031
30	0.08	-11.77	0.62	-2426.48	-3508.32	8905.434	1031
35	0.52	-11.76	0.60	-2426.48	-3508.37	8905.438	1031
40	0.32	-11.48	0.66	-2426.57	-3508.11	8905.443	1031
45	0.85	-11.62	0.62	-2426.53	-3507.94	8905.450	1031
50	0.60	-11.47	0.69	-2426.55	-3508.08	8905.453	1031
55	0.70	-11.08	0.84	-2426.32	-3508.13	8905.458	1031
60	0.01	-10.98	0.85	-2426.39	-3507.99	8905.463	1031
65	0.33	-11.38	0.70	-2426.42	-3507.79	8905.469	1031
70	0.36	-10.98	0.82	-2426.49	-3507.67	8905.472	1031
75	0.58	-11.35	0.78	-2426.51	-3507.58	8905.479	1031
80	1.16	-11.61	0.70	-2426.50	-3507.61	8905.484	1031
85	0.26	-11.20	0.75	-2426.26	-3507.66	8905.488	1031
90	0.25	-11.09	0.81	-2426.36	-3507.59	8905.493	1031
95	0.36	-11.37	0.75	-2426.53	-3507.52	8905.499	1031
100	0.34	-12.17	0.50	-2426.28	-3507.12	8905.501	1031
105	0.11	-11.58	0.63	-2426.30	-3506.95	8905.508	1031
110	0.46	-11.51	0.68	-2426.39	-3507.36	8905.514	1031
115	0.28	-11.36	0.76	-2426.66	-3507.53	8905.516	1031
120	0.21	-11.35	0.73	-2426.45	-3507.27	8905.523	1031
125	-0.12	-11.39	0.71	-2426.54	-3507.08	8905.529	1031
130	-0.03	-11.59	0.66	-2426.41	-3507.18	8905.532	1031
135	0.51	-11.39	0.74	-2426.23	-3507.32	8905.539	1031
140	0.95	-11.18	0.87	-2426.12	-3506.85	8905.545	1031
145	0.28	-11.04	0.83	-2426.26	-3507.06	8905.547	1031
150	0.78	-11.05	0.85	-2426.14	-3507.20	8905.554	1031
155	0.35	-11.23	0.75	-2426.32	-3507.26	8905.559	1031
160	0.74	-11.07	0.80	-2426.37	-3507.43	8905.562	1031
165	0.33	-11.44	0.71	-2426.11	-3507.34	8905.568	1031
170	-0.07	-11.13	0.83	-2426.44	-3507.14	8905.576	1031
175	0.67	-11.11	0.84	-2426.54	-3507.36	8905.578	1031
180	0.11	-11.72	0.68	-2426.17	-3507.42	8905.586	1031
185	0.51	-11.19	0.82	-2426.53	-3507.44	8905.588	1031
190	0.76	-11.54	0.71	-2426.36	-3507.17	8905.593	1031
195	0.13	-11.63	0.65	-2426.21	-3507.27	8905.597	1031
200	0.46	-13.72	1.20	-2417.93	-3494.61	8905.606	1031
205	0.08	-14.19	1.00	-2414.58	-3495.25	8905.609	1031
210	0.36	-14.29	0.93	-2414.33	-3495.11	8905.615	1030
215	0.12	-13.90	1.17	-2414.35	-3494.60	8905.619	1030
220	0.25	-14.27	1.06	-2414.44	-3494.54	8905.623	1030
225	0.20	-13.72	1.07	-2415.68	-3495.82	8905.630	1030
230	0.31	-14.39	0.90	-2415.46	-3495.64	8905.633	1030
235	-0.04	-13.90	1.00	-2415.59	-3495.52	8905.639	1030
240	0.22	-14.22	0.89	-2415.66	-3495.79	8905.642	1030
245	1.12	-13.22	1.10	-2416.77	-3496.99	8905.648	1030
250	0.39	-13.68	0.88	-2416.96	-3496.86	8905.653	1030
255	0.05	-13.65	0.99	-2416.95	-3496.94	8905.656	1030
260	1.02	-14.03	0.91	-2416.95	-3496.75	8905.663	1030
265	0.54	-13.74	0.89	-2417.93	-3497.78	8905.670	1030
270	0.58	-13.73	0.88	-2417.91	-3498.10	8905.672	1030
275	-0.37	-13.20	0.99	-2418.50	-3498.45	8905.680	1030
280	0.13	-13.33	0.92	-2418.73	-3498.43	8905.683	1030
285	0.26	-12.91	1.10	-2418.39	-3498.51	8905.688	1030
290	0.19	-13.22	0.96	-2418.84	-3498.56	8905.692	1030
295	1.00	-13.32	0.73	-2420.08	-3500.38	8905.699	1030
300	-0.00	-13.21	0.85	-2420.14	-3500.15	8905.703	1030
305	-0.24	-12.59	1.08	-2420.05	-3499.91	8905.710	1030
310	0.28	-12.63	1.05	-2420.02	-3499.86	8905.713	1030
315	0.80	-12.66	0.95	-2420.89	-3500.05	8905.718	1030
320	0.22	-12.89	0.93	-2421.36	-3500.03	8905.722	1030
325	0.75	-12.31	1.08	-2421.94	-3499.88	8905.729	1030
330	0.62	-12.41	1.02	-2422.32	-3500.01	8905.734	1030
335	0.29	-12.95	0.84	-2422.23	-3500.05	8905.739	1030
340	0.39	-12.37	1.03	-2422.14	-3500.20	8905.743	1030
345	0.13	-12.55	0.97	-2422.31	-3500.03	8905.748	1030
350	0.30	-12.52	0.89	-2423.33	-3500.27	8905.751	1030
355	0.26	-12.63	0.86	-2423.23	-3500.18	8905.757	1030
360	0.59	-12.39	0.90	-2424.44	-3500.89	8905.765	1030
365	0.34	-12.58	0.82	-2424.38	-3501.07	8905.766	1030
370	0.34	-12.44	0.92	-2424.43	-3501.04	8905.775	1030
375	0.46	-12.69	0.78	-2424.61	-3501.34	8905.779	1030
380	0.61	-11.45	1.03	-2425.47	-3502.67	8905.785	1030
385	0.18	-11.90	0.88	-2425.77	-3502.68	8905.789	1030
390	0.72	-11.61	0.99	-2425.77	-3502.92	8905.795	1030
395	0.24	-11.88	0.91	-2425.44	-3503.15	8905.797	1030
400	0.73	-11.80	0.82	-2426.99	-3504.67	8905.805	1030
405	0.66	-12.25	0.70	-2426.77	-3504.08	8905.808	1030
410	1.45	-11.45	0.84	-2426.93	-3505.19	8905.816	1030
415	0.33	-11.41	0.88	-2426.65	-3504.36	8905.817	1030
420	0.20	-10.59	0.99	-2428.32	-3505.80	8905.825	1030
425	0.37	-10.83	0.92	-2428.20	-3505.84	8905.828	1030
430	0.28	-11.11	0.83	-2428.79	-3505.67	8905.834	1030
435	0.55	-10.49	0.96	-2428.78	-3506.21	8905.838	1030
440	0.40	-10.75	0.91	-2429.20	-3506.13	8905.844	1030
445	0.10	-11.08	0.78	-2429.76	-3506.50	8905.847	1030
450	0.25	-11.55	0.60	-2429.82	-3506.63	8905.854	1030
455	0.10	-10.79	0.74	-2429.71	-3506.59	8905.859	1030
460	0.37	-10.96	0.64	-2430.25	-3507.23	8905.864	1030
465	0.41	-10.36	0.86	-2431.10	-3507.85	8905.869	1030
470	0.63	-10.10	0.84	-2431.00	-3508.18	8905.873	1030
475	0.16	-9.94	0.89	-2430.69	-3508.60	8905.879	1030
480	0.41	-10.40	0.75	-2430.89	-3508.80	8905.883	1030
485	0.64	-10.23	0.81	-2431.04	-3508.73	8905.889	1030
490	0.14	-10.41	0.70	-2431.18	-3508.99	8905.891	1030
495	0.30	-9.61	0.79	-2433.42	-3510.75	8905.898	1030
500	0.12	-10.01	0.72	-2433.24	-3511.32	8905.904	1030
505	1.15	-10.15	0.65	-2433.09	-3511.20	8905.910	1030
510	0.55	-10.47	0.58	-2433.13	-3511.34	8905.914	1030
515	0.70	-9.65	0.76	-2434.35	-3512.50	8905.920	1030
520	-0.09	-9.33	0.80	-2434.82	-3512.46	8905.922	1030
525	0.29	-9.03	0.86	-2435.41	-3513.54	8905.930	1030
530	0.45	-9.55	0.70	-2435.31	-3513.58	8905.934	1030
535	-0.32	-9.50	0.76	-2435.64	-3513.66	8905.940	1030
540	0.19	-9.69	0.66	-2435.43	-3513.68	8905.943	1030
545	0.76	-8.59	1.03	-2436.58	-3513.72	8905.951	1030
550	0.51	-8.84	0.91	-2436.77	-3514.06	8905.953	1030
555	0.02	-9.49	0.55	-2437.87	-3514.14	8905.960	1030
560	0.89	-8.97	0.75	-2437.67	-3514.11	8905.963	1030
565	0.32	-8.85	0.76	-2437.62	-3514.37	8905.969	1030
570	0.24	-8.55	0.89	-2437.60	-3514.36	8905.973	1030
575	0.44	-8.32	0.90	-2438.02	-3515.68	8905.979	1030
580	0.27	-8.65	0.70	-2438.99	-3516.67	8905.984	1030
585	0.16	-8.44	0.73	-2438.77	-3516.84	8905.990	1030
590	0.72	-8.60	0.76	-2438.73	-3516.84	8905.994	1030
595	0.77	-8.94	0.56	-2439.13	-3516.91	8905.998	1030
600	0.43	-8.09	0.79	-2440.30	-3517.98	8906.006	1030
605	0.50	-8.64	0.58	-2440.27	-3517.91	8906.007	1030
610	0.86	-8.40	0.77	-2440.51	-3517.94	8906.015	1030
615	0.10	-8.00	0.79	-2440.42	-3517.99	8906.016	1030
620	0.27	-8.59	0.44	-2441.67	-3519.71	8906.025	1030
625	0.72	-8.52	0.42	-2441.90	-3519.30	8906.029	1030
630	0.83	-7.83	0.63	-2442.47	-3520.39	8906.035	1030
635	0.24	-7.92	0.58	-2442.54	-3520.66	8906.038	1030
640	0.58	-8.30	0.43	-2442.68	-3520.70	8906.045	1030
645	0.69	-7.98	0.55	-2442.60	-3520.62	8906.047	1030
650	0.59	-7.45	0.80	-2444.38	-3520.23	8906.055	1030
655	1.10	-7.61	0.70	-2443.71	-3520.99	8906.059	1030
660	0.14	-7.85	0.58	-2443.85	-3521.22	8906.062	1030
665	0.54	-8.19	0.43	-2443.88	-3521.24	8906.068	1030
670	0.47	-7.38	0.63	-2445.07	-3522.26	8906.076	1030
675	0.24	-8.09	0.36	-2445.21	-3522.90	8906.078	1030
680	-0.08	-7.17	0.68	-2445.50	-3522.99	8906.085	1030
685	-0.13	-7.22	0.64	-2445.31	-3523.15	8906.089	1030
690	0.25	-7.72	0.45	-2444.99	-3523.40	8906.093	1030
695	0.59	-7.12	0.67	-2445.59	-3523.81	8906.099	1030
700	0.64	-6.54	0.71	-2447.80	-3525.37	8906.106	1030
705	0.56	-6.27	0.81	-2447.35	-3525.44	8906.109	1030
710	0.52	-6.43	0.67	-2447.70	-3526.16	8906.114	1030
715	0.54	-6.51	0.62	-2447.62	-3526.35	8906.119	1030
720	0.37	-6.49	0.63	-2447.87	-3526.46	8906.123	1030
725	0.47	-6.76	0.38	-2449.24	-3527.49	8906.130	1030
730	0.51	-6.38	0.52	-2449.46	-3527.69	8906.133	1030
735	0.48	-5.90	0.76	-2449.27	-3528.05	8906.139	1030
740	0.80	-5.82	0.72	-2449.43	-3528.20	8906.142	1030
745	0.22	-6.09	0.45	-2450.58	-3529.56	8906.148	1030
750	0.19	-5.39	0.69	-2450.72	-3529.46	8906.154	1030
755	0.62	-6.02	0.48	-2450.74	-3529.54	8906.156	1030
755	0.70	-5.41	0.72	-2450.87	-3529.62	8906.120	1030
760	0.29	-4.97	0.72	-2451.97	-3530.54	8906.125	1030
765	0.21	-5.18	0.63	-2452.04	-3531.19	8906.131	1030
770	0.53	-5.06	0.59	-2452.05	-3531.07	8906.137	1030
775	0.57	-5.99	0.36	-2451.88	-3531.45	8906.140	1030
780	0.50	-5.80	0.42	-2451.99	-3531.30	8906.146	1030
785	0.17	-6.23	0.24	-2452.01	-3531.23	8906.150	1030
790	1.05	-4.98	0.78	-2451.60	-3530.64	8906.155	1030
795	0.69	-5.77	0.48	-2451.39	-3530.70	8906.158	1030
800	0.49	-5.99	0.49	-2451.33	-3530.54	8906.164	1030
805	0.32	-5.68	0.51	-2451.28	-3530.62	8906.171	1030
810	0.15	-5.91	0.49	-2451.09	-3531.00	8906.172	1030
815	0.28	-5.29	0.67	-2452.76	-3532.09	8906.180	1030
820	0.46	-5.26	0.60	-2452.87	-3532.38	8906.185	1030
825	0.54	-4.98	0.66	-2453.39	-3532.81	8906.189	1030
830	0.64	-5.42	0.44	-2453.72	-3533.11	8906.194	1030
835	0.32	-4.96	0.66	-2453.77	-3533.21	8906.201	1030
840	0.84	-4.62	0.76	-2454.16	-3533.46	8906.203	1030
845	0.73	-4.45	0.67	-2454.89	-3534.53	8906.213	1030
850	1.13	-4.47	0.66	-2455.39	-3534.84	8906.215	1030
855	0.99	-4.33	0.71	-2455.07	-3534.46	8906.221	1030
860	1.04	-4.69	0.57	-2454.90	-3534.38	8906.225	1030
865	0.21	-4.86	0.42	-2455.01	-3534.32	8906.232	1030
870	0.38	-4.91	0.48	-2455.11	-3534.67	8906.234	1030
875	0.63	-4.51	0.60	-2457.01	-3534.37	8906.240	1031
880	0.08	-4.79	0.45	-2457.24	-3534.68	8906.243	1031
885	0.32	-4.99	0.43	-2456.29	-3534.59	8906.250	1031
890	0.13	-5.50	0.34	-2456.07	-3534.59	8906.255	1031
895	0.41	-5.13	0.45	-2456.15	-3534.61	8906.260	1031
900	0.45	-5.02	0.45	-2455.98	-3534.73	8906.265	1031
905	0.65	-4.70	0.55	-2456.32	-3534.50	8906.271	1031
910	0.20	-4.61	0.57	-2456.55	-3534.68	8906.275	1031
915	0.75	-4.48	0.64	-2456.44	-3534.47	8906.281	1031
920	0.38	-4.35	0.70	-2456.38	-3534.64	8906.284	1031
925	0.42	-4.97	0.44	-2456.30	-3534.60	8906.290	1031
930	0.16	-4.65	0.48	-2456.69	-3534.44	8906.296	1031
935	1.04	-4.90	0.48	-2456.78	-3534.43	8906.302	1031
940	0.62	-4.71	0.52	-2456.55	-3534.71	8906.304	1031
945	0.40	-5.06	0.42	-2456.63	-3534.74	8906.311	1031
950	0.99	-5.06	0.38	-2456.62	-3534.73	8906.312	1031
955	0.26	-4.84	0.46	-2456.75	-3534.50	8906.319	1031
960	0.82	-4.70	0.58	-2456.54	-3534.64	8906.326	1031
965	0.74	-4.97	0.48	-2456.32	-3534.88	8906.328	1031
970	0.87	-4.60	0.57	-2456.62	-3535.11	8906.336	1031
975	0.33	-5.63	0.35	-2455.33	-3533.89	8906.341	1031
980	0.18	-5.94	0.44	-2452.47	-3531.09	8906.344	1031
985	0.28	-5.81	0.57	-2451.83	-3530.48	8906.350	1031
990	0.84	-6.13	0.58	-2449.67	-3528.79	8906.356	1031
995	0.42	-6.57	0.47	-2449.52	-3528.23	8906.359	1031
1000	0.98	-6.51	0.51	-2449.71	-3528.17	8906.365	1031
1005	0.08	-6.33	0.60	-2449.57	-3528.46	8906.369	1031
1010	0.85	-6.56	0.47	-2448.33	-3528.16	8906.375	1031
1015	0.64	-5.98	0.75	-2448.24	-3528.07	8906.381	1031
1020	0.11	-6.36	0.58	-2448.43	-3528.07	8906.385	1031
1025	0.02	-6.16	0.70	-2448.33	-3528.23	8906.390	1031
1030	0.22	-6.22	0.74	-2447.23	-3528.02	8906.396	1031
1035	-0.01	-7.09	0.36	-2447.03	-3528.28	8906.399	1031
1040	-0.17	-6.86	0.49	-2446.85	-3528.33	8906.406	1031
1045	0.71	-6.46	0.64	-2446.77	-3528.14	8906.408	1031
1050	0.06	-7.07	0.33	-2446.78	-3528.44	8906.416	1031
1055	0.43	-6.18	0.68	-2446.53	-3528.27	8906.421	1031
1060	0.66	-7.50	0.40	-2444.90	-3526.44	8906.426	1031
1065	0.68	-6.69	0.68	-2444.70	-3526.04	8906.431	1031
1070	0.50	-6.63	0.70	-2443.73	-3525.66	8906.437	1031
1075	0.11	-6.97	0.57	-2444.13	-3525.48	8906.438	1031
1080	0.67	-6.53	0.83	-2443.96	-3525.59	8906.445	1031
1085	0.03	-7.05	0.62	-2443.95	-3525.44	8906.451	1031
1090	0.34	-7.15	0.82	-2442.96	-3523.49	8906.457	1031
1095	0.30	-7.95	0.46	-2442.45	-3523.95	8906.460	1031
1100	0.76	-7.63	0.59	-2442.44	-3524.10	8906.466	1031
1105	0.06	-7.91	0.51	-2442.56	-3524.01	8906.469	1031
1110	0.08	-7.80	0.52	-2442.06	-3524.43	8906.475	1031
1115	0.18	-7.98	0.49	-2441.13	-3524.05	8906.481	1031
1120	-0.04	-7.47	0.68	-2441.17	-3523.81	8906.484	1031
1125	0.28	-8.37	0.42	-2440.62	-3523.92	8906.491	1031
1130	0.48	-7.82	0.62	-2440.56	-3523.71	8906.493	1031
1135	0.01	-8.11	0.48	-2440.38	-3523.81	8906.500	1031
1140	-0.02	-7.55	0.73	-2440.16	-3523.27	8906.505	1031
1145	0.41	-7.86	0.76	-2439.14	-3522.01	8906.510	1031
1150	0.28	-8.15	0.65	-2438.88	-3521.84	8906.515	1031
1155	0.81	-7.80	0.74	-2438.82	-3521.66	8906.522	1031
1160	0.56	-7.60	0.82	-2439.08	-3521.21	8906.523	1031
1165	0.30	-7.78	0.77	-2439.15	-3521.54	8906.530	1031
1170	-0.11	-7.88	0.76	-2439.25	-3521.39	8906.536	1031
1175	0.57	-8.67	0.51	-2438.10	-3520.60	8906.540	1031
1180	0.61	-8.47	0.60	-2437.87	-3520.30	8906.545	1031
1185	0.47	-8.39	0.69	-2437.74	-3520.12	8906.549	1031
1190	0.85	-8.46	0.68	-2437.69	-3520.05	8906.555	1031
1195	1.50	-8.69	0.57	-2436.13	-3518.82	8906.562	1031
1200	0.13	-8.60	0.70	-2436.59	-3519.06	8906.562	1031
1205	0.38	-8.56	0.74	-2436.67	-3518.80	8906.570	1031
1210	0.57	-8.87	0.60	-2436.47	-3518.76	8906.576	1031
1215	0.33	-9.00	0.63	-2435.58	-3518.03	8906.579	1031
1220	0.51	-8.64	0.88	-2434.46	-3516.74	8906.586	1031
1225	0.43	-9.00	0.78	-2434.77	-3516.78	8906.591	1031
1230	0.29	-9.86	0.51	-2434.38	-3516.60	8906.594	1031
1235	0.48	-9.20	0.72	-2434.21	-3516.23	8906.600	1031
1240	0.39	-9.65	0.65	-2433.22	-3515.26	8906.606	1031
1245	0.75	-9.91	0.58	-2433.21	-3515.09	8906.609	1031
1250	0.62	-9.30	0.78	-2433.29	-3515.32	8906.615	1031
1255	0.73	-9.35	0.77	-2433.16	-3515.13	8906.618	1031
1260	-0.11	-10.99	0.35	-2431.62	-3513.92	8906.626	1031
1265	-0.12	-10.09	0.62	-2431.68	-3513.76	8906.631	1031
1270	0.04	-10.42	0.55	-2431.72	-3513.44	8906.636	1031
1275	0.32	-10.26	0.58	-2431.74	-3513.52	8906.640	1031
1280	0.19	-9.66	0.91	-2430.80	-3512.44	8906.644	1031
1285	-0.16	-10.35	0.68	-2430.48	-3512.39	8906.649	1031
1290	0.29	-10.07	0.83	-2430.07	-3511.48	8906.656	1031
1295	0.47	-10.05	0.85	-2429.68	-3511.50	8906.658	1031
1300	0.20	-10.30	0.79	-2429.86	-3511.37	8906.665	1031
1305	0.48	-9.93	0.87	-2429.96	-3511.30	8906.670	1031
1310	0.51	-10.50	0.90	-2428.21	-3510.47	8906.676	1031
1315	0.68	-10.99	0.70	-2428.04	-3510.02	8906.679	1031
1320	1.06	-10.51	0.79	-2427.62	-3509.40	8906.687	1031
1325	0.31	-11.13	0.69	-2428.06	-3509.47	8906.688	1031
1330	0.28	-11.13	0.75	-2427.28	-3509.74	8906.695	1031
1335	0.11	-11.28	0.66	-2427.09	-3509.74	8906.701	1031
1340	0.41	-11.05	0.73	-2426.84	-3509.43	8906.704	1031
1345	0.51	-11.51	0.62	-2426.30	-3509.07	8906.711	1031
1350	0.41	-11.17	0.80	-2426.32	-3509.33	8906.716	1031
1355	-0.09	-11.04	0.81	-2426.43	-3508.82	8906.719	1031
1360	0.04	-11.25	0.83	-2426.21	-3508.21	8906.725	1031
1365	0.08	-11.23	0.87	-2424.94	-3507.08	8906.732	1031
1370	0.61	-11.80	0.73	-2424.83	-3506.96	8906.734	1030
1375	0.23	-11.28	0.91	-2425.08	-3506.85	8906.741	1030
1380	0.32	-11.47	0.88	-2425.06	-3506.94	8906.745	1030
1385	0.22	-10.89	0.89	-2426.10	-3508.20	8906.750	1030
1390	-0.28	-10.70	0.95	-2426.30	-3508.57	8906.756	1030
1395	0.61	-11.16	0.82	-2426.17	-3508.37	8906.760	1030
1400	0.55	-11.43	0.78	-2426.43	-3508.30	8906.765	1030
1405	0.56	-10.51	0.88	-2427.46	-3509.66	8906.771	1030
1410	0.25	-10.40	0.99	-2427.45	-3509.83	8906.773	1030
1415	-0.01	-10.79	0.92	-2427.64	-3509.25	8906.781	1030
1420	0.60	-10.87	0.84	-2427.34	-3509.10	8906.784	1030
1425	0.97	-11.11	0.59	-2428.51	-3510.47	8906.792	1030
1430	0.55	-10.47	0.79	-2428.73	-3510.96	8906.795	1030
1435	-0.24	-10.71	0.79	-2428.21	-3510.90	8906.802	1030
1440	0.49	-10.84	0.69	-2428.62	-3510.47	8906.806	1030
1445	0.49	-10.16	0.76	-2429.63	-3511.58	8906.811	1030
1450	0.38	-11.05	0.51	-2429.98	-3511.89	8906.812	1030
1455	-0.13	-10.57	0.63	-2430.92	-3512.30	8906.822	1030
1460	0.87	-10.11	0.76	-2430.86	-3512.34	8906.826	1030
1465	0.01	-9.99	0.71	-2431.00	-3512.41	8906.829	1030
1470	0.75	-10.67	0.57	-2430.82	-3512.39	8906.838	1030
1475	0.24	-9.79	0.82	-2431.26	-3513.02	8906.841	1030
1480	0.07	-9.42	0.86	-2432.34	-3513.94	8906.844	1030
1485	0.85	-9.62	0.84	-2432.37	-3514.03	8906.850	1030
1490	0.19	-9.80	0.75	-2432.22	-3513.77	8906.857	1030
1495	-0.10	-9.80	0.71	-2432.65	-3514.27	8906.859	1030
1500	0.60	-9.67	0.68	-2433.75	-3514.95	8906.866	1030
1505	0.23	-9.86	0.59	-2433.93	-3515.08	8906.870	1030
1510	0.88	-9.72	0.59	-2434.57	-3515.52	8906.875	1030
1515	0.45	-9.28	0.74	-2434.35	-3516.02	8906.880	1030
1520	0.29	-9.21	0.72	-2435.19	-3516.50	8906.885	1030
1525	0.53	-10.08	0.44	-2435.25	-3516.77	8906.890	1030
1530	0.12	-9.50	0.55	-2435.29	-3516.73	8906.893	1030
1535	0.57	-9.60	0.55	-2435.57	-3516.81	8906.899	1030
1540	0.92	-9.52	0.69	-2435.02	-3516.47	8906.906	1030
1545	-0.00	-9.48	0.63	-2435.00	-3516.52	8906.908	1030
1550	0.44	-8.85	0.78	-2435.56	-3517.16	8906.916	1030
1555	0.76	-9.25	0.67	-2435.41	-3517.04	8906.921	1030
1560	0.24	-8.96	0.75	-2437.60	-3516.48	8906.926	1030
1565	-0.00	-8.84	0.73	-2438.22	-3516.53	8906.929	1030
1570	0.92	-8.89	0.57	-2439.14	-3516.39	8906.937	1030
1575	0.60	-8.43	0.87	-2438.81	-3516.61	8906.939	1030
1580	0.81	-8.38	0.85	-2438.99	-3516.98	8906.944	1030
1585	0.43	-8.66	0.68	-2438.67	-3517.12	8906.951	1030
1590	0.14	-8.43	0.63	-2439.36	-3517.63	8906.953	1030
1595	0.57	-7.76	0.91	-2440.20	-3518.41	8906.963	1030
1600	0.03	-7.94	0.79	-2440.49	-3518.41	8906.965	1030
1605	0.35	-8.49	0.54	-2440.89	-3519.15	8906.969	1030
1610	0.14	-8.21	0.62	-2440.79	-3519.36	8906.975	1030
1615	0.63	-8.36	0.57	-2440.98	-3519.59	8906.981	1030
1620	0.25	-8.20	0.70	-2440.80	-3519.40	8906.984	1030
1625	0.20	-7.79	0.68	-2442.16	-3520.43	8906.990	1030
1630	0.18	-8.31	0.51	-2442.25	-3521.07	8906.993	1030
1635	0.04	-8.20	0.53	-2442.22	-3521.09	8907.000	1030
1640	1.21	-7.87	0.61	-2442.26	-3520.97	8907.005	1030
1645	0.68	-7.62	0.63	-2443.03	-3521.53	8907.009	1030
1650	0.62	-7.83	0.51	-2443.03	-3521.83	8907.015	1030
1655	0.85	-7.56	0.49	-2444.57	-3523.05	8907.022	1030
1660	0.42	-7.29	0.63	-2444.51	-3523.43	8907.025	1030
1665	0.31	-8.06	0.38	-2445.36	-3524.37	8907.032	1030
1670	-0.35	-7.12	0.64	-2444.47	-3523.44	8907.033	1030
1675	0.68	-6.60	0.73	-2445.72	-3524.90	8907.039	1030
1680	0.65	-6.90	0.61	-2446.09	-3525.45	8907.045	1030
1685	0.90	-6.88	0.55	-2446.41	-3525.61	8907.052	1030
1690	0.29	-6.59	0.64	-2446.77	-3526.17	8907.056	1030
1695	0.61	-6.82	0.64	-2446.65	-3525.96	8907.061	1030
1700	0.46	-6.98	0.56	-2446.70	-3526.20	8907.062	1030
1705	0.30	-6.09	0.86	-2447.55	-3527.43	8907.069	1030
1710	0.64	-6.84	0.49	-2448.30	-3528.02	8907.076	1030
1715	0.76	-6.95	0.47	-2448.20	-3527.73	8907.078	1030
1720	0.81	-6.76	0.51	-2448.12	-3528.34	8907.086	1030
1725	0.58	-6.75	0.52	-2448.66	-3528.56	8907.091	1030
1730	0.81	-6.33	0.56	-2449.66	-3529.31	8907.094	1030
1735	0.56	-6.91	0.39	-2449.72	-3529.32	8907.099	1030
1740	0.78	-6.45	0.41	-2450.40	-3530.04	8907.106	1030
1745	0.49	-6.10	0.56	-2450.27	-3529.72	8907.109	1030
1750	0.64	-5.62	0.80	-2450.68	-3530.04	8907.115	1030
1755	0.62	-5.47	0.83	-2450.59	-3530.11	8907.119	1030
1760	0.57	-6.22	0.48	-2452.04	-3529.88	8907.125	1030
1765	0.34	-5.61	0.62	-2452.03	-3530.22	8907.131	1030
1770	0.62	-5.37	0.71	-2452.16	-3530.14	8907.137	1030
1775	0.35	-6.00	0.47	-2451.91	-3530.34	8907.140	1030
1780	0.76	-6.14	0.34	-2453.15	-3531.55	8907.146	1030
1785	0.14	-5.65	0.49	-2453.65	-3532.25	8907.150	1030
1790	0.39	-5.30	0.54	-2454.56	-3532.74	8907.156	1030
1795	0.50	-5.01	0.64	-2454.45	-3532.47	8907.160	1030
1800	1.79	-5.20	0.24	-2454.59	-3532.44	8907.167	1030
1805	0.74	-5.06	0.57	-2454.36	-3532.94	8907.170	1030
1810	0.64	-4.94	0.53	-2455.29	-3533.91	8907.176	1030
1815	0.59	-4.36	0.71	-2455.83	-3534.36	8907.182	1030
1820	0.56	-4.56	0.60	-2455.80	-3534.48	8907.185	1030
1825	0.30	-5.11	0.30	-2456.26	-3535.05	8907.188	1030
1830	0.31	-4.54	0.52	-2456.23	-3535.73	8907.194	1030
1835	0.62	-4.16	0.64	-2456.03	-3535.39	8907.201	1030
1840	0.83	-4.49	0.58	-2456.71	-3535.48	8907.203	1030
1845	0.82	-4.40	0.59	-2456.58	-3535.63	8907.213	1031
1850	0.59	-4.17	0.67	-2456.38	-3535.56	8907.216	1031
1855	0.55	-4.09	0.82	-2454.46	-3535.34	8907.221	1031
1860	0.70	-4.40	0.65	-2454.58	-3535.59	8907.225	1031
1865	0.34	-4.69	0.54	-2454.46	-3535.64	8907.231	1031
1870	0.67	-4.40	0.61	-2454.77	-3536.09	8907.234	1031
1875	0.89	-5.14	0.41	-2453.18	-3534.66	8907.242	1031
1880	0.36	-5.28	0.41	-2453.27	-3534.79	8907.244	1031
1885	0.55	-4.59	0.65	-2453.03	-3534.79	8907.252	1031
1890	0.34	-4.52	0.66	-2453.07	-3534.64	8907.255	1031
1895	-0.05	-5.75	0.37	-2451.57	-3534.56	8907.260	1031
1900	0.38	-5.63	0.36	-2451.44	-3534.40	8907.265	1031
1905	-0.70	-5.30	0.57	-2451.24	-3533.57	8907.272	1031
1910	0.09	-5.41	0.48	-2450.92	-3533.71	8907.275	1031
1915	0.86	-5.56	0.33	-2451.04	-3533.50	8907.282	1031
1920	0.44	-5.71	0.43	-2450.91	-3533.27	8907.285	1031
1925	0.39	-5.71	0.60	-2449.87	-3532.15	8907.290	1031
1930	0.05	-5.62	0.65	-2449.55	-3531.95	8907.295	1031
1935	0.99	-5.84	0.63	-2448.91	-3531.39	8907.301	1031
1940	-0.09	-5.99	0.47	-2448.86	-3531.14	8907.304	1031
1945	0.09	-5.78	0.56	-2448.62	-3531.08	8907.311	1031
1950	0.61	-5.52	0.70	-2448.77	-3531.13	8907.312	1031
1955	0.07	-5.71	0.60	-2448.70	-3530.44	8907.319	1031
1960	0.67	-5.89	0.58	-2447.41	-3529.49	8907.326	1031
1965	0.46	-6.04	0.57	-2447.30	-3529.38	8907.328	1031
1970	0.86	-5.83	0.71	-2447.25	-3529.43	8907.337	1031
1975	0.73	-6.25	0.52	-2447.26	-3529.20	8907.340	1031
1980	0.49	-6.53	0.54	-2445.98	-3527.78	8907.344	1031
1985	-0.21	-6.76	0.44	-2445.64	-3527.99	8907.350	1031
1990	1.67	-6.20	0.67	-2445.90	-3527.71	8907.356	1031
1995	0.43	-6.20	0.73	-2445.67	-3527.60	8907.359	1031
2000	-0.26	-7.78	0.16	-2445.92	-3527.85	8907.366	1031
2005	0.51	-6.75	0.46	-2445.87	-3527.42	8907.370	1031
2010	0.75	-7.10	0.52	-2444.51	-3526.05	8907.375	1031
2015	0.35	-7.35	0.51	-2443.69	-3525.40	8907.380	1031
2020	-0.17	-6.71	0.83	-2442.98	-3524.80	8907.386	1031
2025	0.24	-7.03	0.70	-2443.05	-3524.50	8907.390	1031
2030	0.53	-7.62	0.54	-2442.91	-3524.69	8907.396	1031
2035	0.18	-7.28	0.62	-2442.96	-3524.64	8907.400	1031
2040	0.94	-7.61	0.58	-2441.95	-3523.62	8907.406	1031
2045	0.01	-7.39	0.66	-2441.94	-3523.38	8907.410	1031
2050	0.66	-7.42	0.72	-2441.81	-3523.56	8907.414	1031
2055	0.63	-7.95	0.52	-2441.79	-3523.42	8907.420	1031
2060	0.47	-8.79	0.33	-2440.64	-3522.45	8907.424	1031
2065	0.31	-7.84	0.66	-2440.22	-3521.62	8907.430	1031
2070	0.72	-8.20	0.71	-2439.83	-3521.69	8907.436	1031
2075	0.32	-8.24	0.75	-2439.31	-3521.36	8907.441	1031
2080	0.33	-8.34	0.55	-2439.33	-3521.02	8907.444	1031
2085	0.60	-7.91	0.72	-2439.51	-3521.05	8907.451	1031
2090	0.56	-8.20	0.71	-2439.03	-3520.35	8907.453	1031
2095	0.92	-8.60	0.68	-2438.05	-3519.27	8907.461	1031
2100	0.24	-8.78	0.61	-2438.14	-3519.42	8907.466	1031
2105	0.45	-8.88	0.55	-2438.04	-3519.43	8907.469	1031
2110	0.71	-8.54	0.66	-2437.84	-3519.01	8907.474	1031
2115	0.50	-8.77	0.73	-2436.49	-3518.12	8907.481	1031
2120	-0.11	-8.67	0.79	-2436.64	-3517.84	8907.484	1031
2125	0.45	-8.34	0.90	-2436.11	-3517.16	8907.490	1031
2130	-0.02	-8.74	0.73	-2436.11	-3517.47	8907.494	1031
2135	0.62	-8.51	0.82	-2436.09	-3517.28	8907.501	1031
2140	0.10	-8.90	0.67	-2436.11	-3517.28	8907.505	1031
2145	1.09	-9.26	0.59	-2436.01	-3517.10	8907.511	1031
2150	0.89	-9.23	0.59	-2435.59	-3516.89	8907.515	1031
2155	0.55	-9.68	0.62	-2434.08	-3515.14	8907.520	1031
2160	0.02	-9.96	0.55	-2433.83	-3514.74	8907.524	1031
2165	0.85	-9.56	0.73	-2432.94	-3514.54	8907.531	1031
2170	0.69	-9.25	0.84	-2433.29	-3514.63	8907.536	1031
2175	0.84	-9.92	0.70	-2433.10	-3514.28	8907.542	1031
2180	0.68	-10.37	0.49	-2433.15	-3514.50	8907.545	1031
2185	0.42	-10.49	0.57	-2431.80	-3513.01	8907.551	1031
2190	-0.36	-9.99	0.63	-2431.57	-3513.18	8907.554	1031
2195	0.04	-10.57	0.57	-2431.29	-3512.52	8907.561	1031
2200	0.78	-9.89	0.83	-2430.99	-3512.48	8907.564	1031
2205	-0.14	-10.37	0.63	-2430.55	-3512.18	8907.570	1031
2210	1.05	-10.24	0.74	-2430.28	-3511.55	8907.576	1031
2215	0.29	-10.25	0.81	-2430.35	-3511.37	8907.579	1031
2220	0.75	-10.94	0.56	-2430.10	-3511.35	8907.586	1031
2225	1.02	-10.44	0.73	-2430.03	-3511.45	8907.591	1031
2230	0.47	-9.90	0.84	-2430.12	-3511.46	8907.594	1031
2235	0.86	-10.50	0.76	-2429.26	-3510.60	8907.600	1031
2240	0.53	-10.90	0.77	-2427.90	-3509.33	8907.605	1031
2245	0.29	-11.41	0.60	-2427.53	-3508.77	8907.609	1031
2250	0.47	-10.22	1.04	-2427.53	-3508.60	8907.616	1031
2255	0.41	-10.26	1.12	-2427.55	-3508.56	8907.620	1031
2260	1.05	-10.99	0.86	-2427.57	-3508.59	8907.625	1031
2265	-0.18	-10.66	0.92	-2427.71	-3508.25	8907.631	1031
2270	0.96	-10.96	0.94	-2426.26	-3506.69	8907.637	1031
2275	0.05	-11.17	0.86	-2426.28	-3506.98	8907.640	1031
2280	0.20	-11.82	0.80	-2425.72	-3506.28	8907.643	1030
2285	0.23	-11.41	0.89	-2425.41	-3506.27	8907.649	1030
2290	-0.18	-11.10	0.98	-2426.06	-3507.42	8907.656	1030
2295	-0.54	-11.50	0.79	-2426.15	-3506.97	8907.661	1030
2300	0.72	-11.59	0.77	-2426.06	-3507.17	8907.666	1030
2305	0.50	-11.35	0.88	-2426.09	-3506.94	8907.671	1030
2310	0.72	-10.90	0.83	-2427.00	-3508.07	8907.676	1030
2315	0.16	-10.98	0.76	-2427.13	-3508.51	8907.682	1030
2320	0.36	-10.99	0.79	-2427.08	-3508.50	8907.687	1030
2325	1.08	-11.20	0.74	-2427.29	-3508.36	8907.689	1030
2330	0.58	-10.70	0.89	-2427.33	-3508.65	8907.695	1030
2335	0.45	-10.43	0.97	-2427.49	-3508.78	8907.701	1030
2340	0.69	-10.97	0.83	-2427.57	-3508.78	8907.704	1030
2345	0.44	-11.32	0.74	-2427.52	-3508.75	8907.711	1030
2350	0.68	-10.71	0.77	-2428.85	-3509.75	8907.716	1030
2355	0.13	-10.45	0.75	-2429.64	-3510.26	8907.719	1030
2360	0.01	-10.52	0.78	-2429.82	-3510.66	8907.725	1030
2365	0.04	-10.44	0.71	-2431.00	-3511.69	8907.730	1030
2370	0.37	-10.63	0.61	-2431.12	-3512.29	8907.734	1030
2375	0.75	-10.51	0.57	-2431.56	-3512.49	8907.740	1030
2380	0.42	-10.25	0.72	-2431.79	-3512.55	8907.743	1030
2385	0.38	-9.65	0.89	-2431.66	-3512.73	8907.750	1030
2390	0.49	-9.87	0.79	-2431.59	-3512.57	8907.756	1030
2395	0.34	-9.34	0.99	-2431.51	-3512.62	8907.760	1030
2400	0.08	-9.37	1.01	-2431.62	-3512.75	8907.765	1030
2405	0.04	-9.18	0.88	-2433.62	-3514.77	8907.771	1030
2410	0.43	-9.56	0.68	-2433.75	-3514.74	8907.774	1030
2415	0.75	-9.98	0.53	-2433.88	-3514.57	8907.780	1030
2420	0.49	-10.37	0.42	-2433.71	-3514.71	8907.786	1030
2425	0.83	-9.04	0.77	-2434.77	-3515.66	8907.789	1030
2430	0.45	-9.04	0.76	-2435.08	-3516.01	8907.795	1030
2435	0.60	-9.70	0.56	-2435.23	-3515.17	8907.802	1030
2440	0.17	-9.48	0.65	-2434.88	-3515.83	8907.806	1030
2445	0.30	-9.19	0.75	-2435.08	-3515.98	8907.811	1030
2450	0.16	-9.50	0.69	-2435.01	-3515.81	8907.812	1030
2455	-0.15	-8.98	0.65	-2437.45	-3517.72	8907.822	1030
2460	0.40	-8.66	0.75	-2437.17	-3517.94	8907.826	1030
2465	-0.20	-8.48	0.78	-2437.38	-3518.03	8907.829	1030
2470	0.74	-8.79	0.76	-2437.38	-3517.93	8907.837	1030
2475	0.27	-8.53	0.79	-2437.79	-3518.05	8907.841	1030
2480	0.65	-8.49	0.70	-2438.56	-3518.93	8907.844	1030
2485	0.63	-8.21	0.78	-2438.70	-3519.14	8907.851	1030
2490	0.61	-8.11	0.86	-2439.00	-3518.94	8907.855	1030
2495	0.31	-8.30	0.67	-2439.29	-3519.35	8907.859	1030
2500	0.59	-8.26	0.70	-2440.14	-3520.34	8907.865	1030
2505	0.16	-8.53	0.57	-2440.07	-3520.61	8907.871	1030
2510	0.72	-7.93	0.79	-2440.30	-3520.46	8907.875	1030
2515	1.09	-7.64	0.83	-2439.99	-3520.61	8907.881	1030
2520	0.95	-7.73	0.67	-2441.32	-3522.10	8907.886	1030
2525	0.38	-7.15	0.92	-2441.61	-3522.24	8907.890	1030
2530	0.49	-7.45	0.71	-2441.99	-3522.92	8907.895	1030
2535	1.03	-7.55	0.71	-2442.21	-3522.57	8907.899	1030
2540	0.37	-7.65	0.66	-2442.55	-3523.08	8907.906	1030
2545	0.32	-7.84	0.47	-2442.82	-3523.26	8907.910	1030
2550	0.61	-6.77	0.91	-2442.91	-3523.56	8907.917	1030
2555	0.32	-7.55	0.62	-2442.67	-3523.35	8907.920	1030
2560	0.46	-7.35	0.62	-2444.06	-3524.43	8907.923	1030
2565	0.01	-7.10	0.65	-2444.17	-3524.49	8907.930	1030
2570	-0.20	-7.97	0.34	-2444.84	-3525.29	8907.937	1030
2575	0.16	-7.76	0.36	-2444.95	-3525.55	8907.939	1030
2580	0.38	-7.54	0.46	-2444.59	-3525.38	8907.945	1030
2585	0.41	-7.04	0.67	-2445.18	-3525.56	8907.951	1030
2590	1.34	-6.12	0.83	-2446.62	-3527.47	8907.957	1030
2595	1.11	-6.24	0.78	-2446.34	-3527.15	8907.962	1030
2600	0.82	-5.97	0.84	-2446.49	-3527.04	8907.967	1030
2605	0.43	-6.37	0.72	-2446.43	-3527.27	8907.969	1030
2610	0.77	-6.44	0.68	-2447.08	-3527.77	8907.975	1030
2615	0.25	-6.33	0.70	-2447.87	-3528.47	8907.981	1030
2620	0.35	-6.46	0.62	-2447.71	-3528.59	8907.984	1030
2625	1.21	-6.29	0.61	-2448.51	-3529.09	8907.990	1030
2630	0.65	-6.39	0.50	-2448.70	-3529.22	8907.995	1030
2635	0.61	-6.10	0.62	-2448.78	-3529.17	8908.000	1030
2640	0.54	-5.90	0.68	-2448.48	-3529.45	8908.005	1030
2645	0.54	-5.59	0.61	-2450.44	-3530.80	8908.011	1030
2650	0.79	-5.61	0.68	-2450.15	-3530.61	8908.015	1030
2655	0.88	-5.32	0.78	-2450.21	-3530.72	8908.018	1030
2660	-0.03	-5.79	0.62	-2450.27	-3530.86	8908.024	1030
2665	0.67	-5.92	0.50	-2451.58	-3531.21	8908.031	1030
2670	0.05	-6.11	0.46	-2451.77	-3530.94	8908.036	1030
2675	0.65	-6.60	0.33	-2451.37	-3531.36	8908.042	1030
2680	0.57	-6.22	0.45	-2451.74	-3531.00	8908.045	1030
2685	1.95	-4.91	0.80	-2453.17	-3532.45	8908.051	1030
2690	0.78	-5.07	0.66	-2453.39	-3532.63	8908.055	1030
2695	0.32	-5.69	0.38	-2453.37	-3533.02	8908.061	1030
2700	0.99	-5.38	0.44	-2453.71	-3533.42	8908.063	1030
2705	0.01	-4.82	0.62	-2454.51	-3533.59	8908.071	1030
2710	0.39	-4.65	0.69	-2454.82	-3533.80	8908.076	1030
2715	0.01	-5.07	0.58	-2454.72	-3533.73	8908.078	1030
2720	0.44	-4.29	0.85	-2454.75	-3533.91	8908.087	1030
2725	0.85	-4.49	0.61	-2455.22	-3534.69	8908.092	1030
2730	0.37	-4.57	0.74	-2454.65	-3534.07	8908.094	1030
2735	-0.21	-5.24	0.24	-2456.71	-3536.13	8908.102	1031
2740	0.14	-5.02	0.29	-2456.72	-3536.55	8908.105	1031
2745	0.74	-4.98	0.37	-2456.61	-3536.66	8908.109	1031
2750	0.66	-4.77	0.50	-2456.28	-3535.95	8908.114	1031
2755	-0.19	-4.51	0.58	-2455.95	-3536.22	8908.120	1031
2760	-0.17	-4.92	0.41	-2455.50	-3535.89	8908.125	1031
2765	0.77	-4.39	0.66	-2455.57	-3535.85	8908.130	1031
2770	-0.35	-4.85	0.44	-2455.34	-3535.88	8908.137	1031
2775	0.45	-5.33	0.27	-2455.60	-3536.02	8908.140	1031
2780	0.73	-4.39	0.64	-2455.70	-3536.20	8908.146	1031
2785	0.31	-4.25	0.67	-2455.39	-3535.74	8908.149	1031
2790	0.53	-4.96	0.61	-2453.67	-3533.86	8908.155	1031
2795	0.41	-5.01	0.62	-2453.52	-3533.86	8908.158	1031
2800	0.93	-5.98	0.26	-2452.63	-3533.05	8908.166	1031
2805	0.60	-5.95	0.34	-2452.58	-3533.15	8908.170	1031
2810	0.14	-5.78	0.43	-2452.88	-3532.72	8908.172	1031
2815	0.62	-5.09	0.71	-2452.76	-3533.01	8908.180	1031
2820	0.93	-5.51	0.66	-2451.38	-3532.07	8908.187	1031
2825	1.12	-5.69	0.59	-2451.35	-3531.96	8908.188	1031
2830	1.05	-4.95	0.76	-2451.21	-3531.90	8908.197	1031
2835	1.13	-5.48	0.66	-2451.71	-3532.11	8908.201	1031
2840	0.85	-5.70	0.63	-2450.52	-3530.91	8908.205	1031
2845	0.40	-5.73	0.70	-2450.30	-3530.64	8908.210	1031
2850	0.84	-5.94	0.67	-2449.57	-3530.48	8908.217	1031
2855	0.16	-6.29	0.51	-2449.06	-3530.79	8908.219	1031
2860	1.05	-6.12	0.65	-2449.16	-3530.54	8908.225	1031
2865	0.42	-6.30	0.58	-2449.40	-3530.48	8908.231	1031
2870	0.66	-6.21	0.63	-2448.67	-3530.51	8908.234	1031
2875	0.22	-6.34	0.52	-2447.92	-3530.80	8908.240	1031
2880	0.67	-6.15	0.65	-2447.88	-3530.58	8908.244	1031
2885	0.96	-5.43	0.95	-2447.69	-3530.56	8908.250	1031
2890	0.38	-6.09	0.68	-2447.82	-3530.36	8908.255	1031
2895	0.49	-6.55	0.59	-2446.70	-3529.14	8908.260	1031
2900	0.60	-6.23	0.87	-2446.56	-3528.88	8908.265	1031
2905	-0.10	-6.73	0.65	-2445.89	-3528.56	8908.271	1031
2910	-0.03	-6.37	0.76	-2445.57	-3528.14	8908.274	1031
2915	-0.08	-6.49	0.76	-2445.73	-3528.21	8908.281	1031
2920	0.40	-6.44	0.79	-2445.61	-3528.24	8908.286	1031
2925	0.55	-6.89	0.70	-2444.62	-3527.33	8908.291	1031
2930	0.46	-6.62	0.74	-2444.42	-3527.00	8908.295	1031
2935	-0.26	-6.84	0.64	-2444.24	-3526.53	8908.301	1031
2940	0.28	-6.69	0.77	-2444.32	-3526.64	8908.305	1031
2945	0.99	-6.94	0.75	-2443.62	-3526.57	8908.311	1031
2950	0.52	-7.11	0.67	-2443.58	-3526.30	8908.312	1031
2955	0.88	-7.63	0.59	-2442.75	-3526.20	8908.320	1031
2960	0.29	-7.51	0.64	-2442.28	-3526.10	8908.326	1031
2965	0.53	-7.04	0.83	-2442.42	-3525.70	8908.328	1031
2970	0.20	-7.42	0.63	-2442.30	-3525.55	8908.337	1031
2975	0.45	-7.44	0.58	-2442.32	-3525.57	8908.340	1031
2980	0.31	-7.69	0.55	-2442.32	-3525.90	8908.344	1031
2985	0.77	-7.77	0.53	-2441.62	-3525.60	8908.350	1031
2990	0.25	-8.12	0.42	-2439.98	-3525.07	8908.356	1031
2995	0.64	-7.72	0.64	-2440.27	-3524.51	8908.359	1031
3000	1.28	-7.47	0.77	-2440.12	-3524.79	8908.366	1031
3005	-0.16	-7.47	0.74	-2439.93	-3524.67	8908.369	1031
3010	0.28	-7.83	0.67	-2439.63	-3524.24	8908.375	1031
3015	0.62	-8.27	0.52	-2439.19	-3523.47	8908.380	1031
3020	0.25	-8.73	0.52	-2438.11	-3522.28	8908.388	1031
3025	0.63	-8.50	0.65	-2438.27	-3522.14	8908.390	1031
3030	0.48	-8.78	0.61	-2437.47	-3520.94	8908.393	1031
3035	0.83	-8.35	0.74	-2437.05	-3520.91	8908.399	1031
3040	0.27	-8.39	0.78	-2436.65	-3520.12	8908.406	1031
3045	0.41	-8.45	0.82	-2436.34	-3520.27	8908.410	1031
3050	0.92	-8.11	0.90	-2436.33	-3520.06	8908.417	1031
3055	-0.12	-9.07	0.51	-2436.82	-3520.03	8908.420	1031
3060	0.35	-8.73	0.67	-2436.52	-3519.84	8908.424	1031
3065	0.83	-8.82	0.74	-2436.57	-3519.90	8908.429	1031
3070	0.11	-9.14	0.76	-2434.31	-3517.96	8908.437	1031
3075	0.08	-9.43	0.70	-2434.43	-3517.22	8908.439	1031
3080	1.23	-9.75	0.55	-2434.96	-3517.18	8908.447	1031
3085	0.04	-9.51	0.65	-2434.52	-3517.27	8908.451	1031
3090	1.04	-9.60	0.69	-2433.48	-3516.23	8908.454	1031
3095	0.47	-9.40	0.80	-2433.19	-3515.56	8908.461	1031
3100	0.32	-9.88	0.65	-2432.48	-3514.80	8908.467	1031
3105	0.13	-9.82	0.71	-2432.38	-3514.95	8908.469	1031
3110	0.90	-9.93	0.64	-2432.48	-3515.08	8908.476	1031
3115	0.61	-9.77	0.72	-2432.31	-3514.86	8908.481	1031
3120	0.62	-10.56	0.50	-2431.81	-3514.15	8908.484	1031
3125	0.87	-10.62	0.56	-2430.97	-3513.36	8908.491	1031
3130	0.46	-9.86	0.84	-2431.09	-3513.35	8908.497	1031
3135	0.53	-10.14	0.74	-2431.14	-3513.05	8908.500	1031
3140	0.46	-10.05	0.86	-2430.58	-3512.91	8908.506	1031
3145	0.63	-10.27	0.85	-2429.92	-3511.89	8908.510	1031
3150	0.35	-10.13	0.92	-2429.69	-3511.56	8908.515	1031
3155	0.26	-10.37	0.83	-2428.97	-3511.24	8908.521	1031
3160	0.27	-10.46	0.81	-2428.89	-3510.71	8908.523	1031
3165	0.89	-10.74	0.75	-2428.89	-3511.20	8908.530	1031
3170	0.03	-11.05	0.68	-2428.83	-3510.96	8908.535	1031
3175	0.01	-11.05	0.79	-2427.15	-3509.70	8908.541	1031
3180	0.66	-11.40	0.70	-2427.49	-3509.45	8908.545	1031
3185	0.59	-11.14	0.73	-2427.25	-3509.77	8908.551	1031
3190	0.29	-10.95	0.79	-2427.58	-3509.60	8908.556	1031
3195	0.36	-11.37	0.68	-2427.27	-3509.42	8908.561	1031
3200	-0.12	-11.06	0.78	-2427.45	-3509.30	8908.562	1031
3205	1.28	-11.16	0.92	-2425.33	-3507.51	8908.570	1031
3210	0.59	-11.17	0.94	-2425.32	-3507.19	8908.576	1031
3215	0.72	-10.87	1.05	-2425.34	-3507.29	8908.582	1031
3220	0.10	-11.08	0.95	-2425.63	-3507.18	8908.586	1031
3225	0.75	-11.49	0.97	-2424.33	-3506.00	8908.592	1030
3230	0.44	-11.55	0.96	-2423.97	-3505.59	8908.594	1030
3235	0.68	-11.70	0.86	-2424.11	-3505.33	8908.602	1030
3240	0.64	-11.68	0.86	-2424.43	-3505.59	8908.605	1030
3245	0.88	-11.64	0.92	-2424.70	-3505.50	8908.609	1030
3250	0.08	-11.80	0.84	-2424.31	-3505.84	8908.615	1030
3255	2.61	-11.58	0.73	-2426.08	-3506.79	8908.622	1030
3260	0.37	-11.47	0.80	-2425.70	-3507.18	8908.625	1030
3265	0.67	-11.33	0.86	-2425.76	-3507.19	8908.630	1030
3270	0.91	-11.33	0.87	-2425.81	-3507.08	8908.635	1030
3275	0.69	-11.03	0.94	-2426.10	-3507.78	8908.640	1030
3280	0.92	-11.31	0.76	-2426.90	-3508.40	8908.643	1030
3285	0.43	-11.11	0.75	-2427.32	-3508.75	8908.650	1030
3290	0.73	-10.51	0.97	-2427.77	-3509.08	8908.656	1030
3295	0.48	-10.59	0.90	-2427.84	-3509.20	8908.661	1030
3300	0.44	-10.92	0.82	-2427.63	-3509.37	8908.666	1030
3305	0.48	-10.36	0.92	-2427.81	-3509.37	8908.669	1030
3310	0.28	-11.20	0.53	-2428.93	-3510.52	8908.673	1030
3315	0.41	-11.23	0.63	-2428.90	-3510.56	8908.679	1030
3320	0.45	-10.35	0.98	-2429.50	-3510.18	8908.687	1030
3325	1.13	-10.19	0.98	-2429.30	-3510.48	8908.688	1030
3330	0.08	-10.90	0.71	-2429.58	-3510.83	8908.696	1030
3335	0.23	-10.83	0.74	-2429.36	-3510.54	8908.701	1030
3340	0.91	-10.58	0.69	-2431.22	-3512.13	8908.703	1030
3345	0.63	-10.70	0.59	-2431.39	-3512.53	8908.711	1030
3350	0.40	-9.33	0.95	-2432.29	-3512.75	8908.716	1030
3355	0.72	-9.58	0.92	-2431.86	-3512.67	8908.719	1030
3360	0.62	-10.34	0.72	-2431.92	-3512.54	8908.726	1030
3365	0.32	-10.63	0.58	-2432.00	-3512.59	8908.731	1030
3370	0.01	-9.94	0.79	-2433.60	-3513.71	8908.736	1030
3375	0.58	-10.09	0.70	-2433.34	-3513.51	8908.740	1030
3380	0.64	-10.16	0.65	-2433.27	-3513.87	8908.747	1030
3385	0.50	-9.53	0.83	-2433.44	-3513.84	8908.750	1030
3390	0.84	-9.18	0.86	-2434.07	-3514.40	8908.755	1030
3395	0.19	-9.06	0.89	-2434.67	-3515.15	8908.760	1030
3400	2.02	-8.97	0.82	-2435.50	-3515.57	8908.767	1030
3405	0.03	-9.35	0.73	-2435.41	-3515.03	8908.770	1030
3410	0.37	-9.78	0.55	-2435.44	-3515.46	8908.776	1030
3415	0.50	-9.96	0.54	-2435.44	-3515.59	8908.780	1030
3420	0.77	-9.47	0.67	-2435.75	-3515.71	8908.785	1030
3425	0.40	-9.61	0.51	-2436.99	-3516.84	8908.790	1030
3430	-0.10	-9.23	0.62	-2436.81	-3517.09	8908.795	1030
3435	0.55	-9.16	0.64	-2436.97	-3516.79	8908.802	1030
3440	0.84	-8.78	0.79	-2437.25	-3516.71	8908.805	1030
3445	0.28	-9.32	0.58	-2438.08	-3516.75	8908.811	1030
3450	0.26	-8.96	0.66	-2438.48	-3516.83	8908.814	1030
3455	-0.12	-9.15	0.55	-2439.04	-3517.06	8908.820	1030
3460	0.59	-9.09	0.58	-2438.74	-3517.16	8908.826	1030
3465	0.58	-9.30	0.59	-2438.88	-3517.74	8908.832	1030
3470	0.45	-8.55	0.72	-2439.09	-3517.91	8908.836	1030
3475	0.56	-8.28	0.69	-2440.48	-3518.83	8908.841	1030
3480	0.22	-8.66	0.51	-2440.70	-3519.35	8908.844	1030
3485	0.50	-8.39	0.61	-2441.33	-3520.03	8908.850	1030
3490	0.66	-8.03	0.70	-2441.29	-3520.08	8908.855	1030
3495	-0.19	-7.98	0.75	-2441.38	-3519.99	8908.862	1030
3500	1.00	-8.02	0.73	-2441.10	-3520.40	8908.866	1030
3505	0.28	-8.53	0.52	-2441.17	-3520.40	8908.871	1030
3510	0.01	-8.47	0.53	-2441.19	-3520.51	8908.875	1030
3515	0.57	-7.82	0.61	-2442.58	-3521.78	8908.881	1030
3520	0.18	-7.19	0.80	-2443.36	-3522.51	8908.885	1030
3525	-0.00	-8.15	0.43	-2443.27	-3522.53	8908.890	1030
3530	0.62	-7.87	0.55	-2443.49	-3522.81	8908.895	1030
3535	0.25	-7.48	0.54	-2444.34	-3523.30	8908.900	1030
3540	0.62	-7.14	0.64	-2444.74	-3524.18	8908.905	1030
3545	0.79	-7.60	0.50	-2444.95	-3523.96	8908.911	1030
3550	0.21	-7.06	0.69	-2445.02	-3524.16	8908.914	1030
3555	0.36	-7.02	0.67	-2444.64	-3524.02	8908.920	1030
3560	0.67	-7.21	0.64	-2444.90	-3524.30	8908.923	1030
3565	0.13	-6.73	0.75	-2445.52	-3524.96	8908.929	1030
3570	0.41	-6.70	0.60	-2446.89	-3526.33	8908.936	1030
3575	1.08	-6.43	0.71	-2446.61	-3526.51	8908.940	1030
3580	0.89	-6.43	0.72	-2446.85	-3526.52	8908.945	1030
3585	0.40	-6.67	0.62	-2446.70	-3526.65	8908.950	1030
3590	0.54	-6.20	0.66	-2448.10	-3528.16	8908.953	1030
3595	0.74	-5.99	0.75	-2448.38	-3528.08	8908.960	1030
3600	0.53	-6.40	0.53	-2448.86	-3528.59	8908.966	1030
3605	0.24	-6.30	0.52	-2448.94	-3528.88	8908.969	1030
3610	0.64	-6.04	0.65	-2449.22	-3529.01	8908.974	1030
3615	0.74	-6.10	0.63	-2449.29	-3528.91	8908.980	1030
3620	-0.17	-5.79	0.61	-2450.38	-3529.98	8908.986	1030
3625	0.29	-6.21	0.50	-2450.35	-3530.57	8908.990	1030
3630	0.50	-5.25	0.89	-2450.42	-3529.58	8908.997	1030
3635	0.61	-5.34	0.79	-2450.64	-3530.22	8909.000	1030
3640	0.73	-5.93	0.44	-2451.34	-3531.50	8909.006	1030
3645	0.59	-5.37	0.60	-2451.99	-3532.37	8909.010	1030
3650	2.09	-4.46	0.90	-2452.47	-3533.08	8909.017	1030
3655	0.49	-5.63	0.41	-2452.37	-3533.15	8909.021	1030
3660	0.36	-5.22	0.57	-2452.61	-3533.03	8909.024	1030
3665	0.66	-4.77	0.75	-2452.63	-3533.04	8909.030	1030
3670	0.84	-4.75	0.71	-2453.44	-3533.36	8909.036	1030
3675	0.14	-5.41	0.31	-2454.27	-3534.53	8909.041	1030
3680	-0.03	-5.12	0.40	-2454.22	-3534.61	8909.045	1030
3685	0.90	-4.98	0.49	-2454.36	-3534.69	8909.052	1030
3690	1.03	-5.09	0.46	-2454.46	-3534.71	8909.054	1030
3695	0.47	-4.39	0.68	-2454.63	-3535.02	8909.061	1030
3700	0.38	-4.94	0.50	-2454.67	-3534.83	8909.064	1030
3705	0.80	-4.80	0.39	-2456.32	-3536.68	8909.070	1030
3710	0.72	-5.04	0.27	-2456.26	-3536.43	8909.076	1030
3715	0.57	-4.73	0.35	-2456.42	-3536.59	8909.079	1031
3720	0.63	-4.44	0.52	-2456.39	-3536.48	8909.085	1031
3725	0.20	-5.00	0.48	-2455.19	-3535.31	8909.092	1031
3730	0.10	-4.88	0.51	-2455.45	-3535.20	8909.094	1031
3735	0.85	-4.24	0.75	-2454.76	-3534.68	8909.099	1031
3740	0.20	-4.17	0.77	-2454.36	-3534.94	8909.104	1031
3745	0.38	-4.88	0.59	-2454.61	-3535.11	8909.112	1031
3750	0.66	-4.51	0.69	-2454.78	-3534.91	8909.114	1031
3755	0.28	-5.33	0.34	-2454.59	-3535.06	8909.121	1031
3760	0.07	-4.91	0.45	-2454.75	-3534.97	8909.124	1031
3765	0.22	-4.99	0.59	-2452.88	-3533.47	8909.132	1031
3770	0.46	-5.42	0.52	-2452.68	-3532.91	8909.134	1031
3775	0.47	-5.70	0.40	-2452.67	-3533.14	8909.141	1031
3780	0.46	-5.12	0.62	-2452.61	-3533.14	8909.143	1031
3785	0.59	-5.45	0.55	-2451.60	-3533.38	8909.150	1031
3790	0.54	-6.26	0.32	-2451.02	-3532.90	8909.155	1031
3795	0.39	-5.66	0.53	-2450.94	-3532.75	8909.161	1031
3800	0.31	-5.85	0.42	-2451.06	-3532.89	8909.166	1031
3805	0.66	-5.55	0.63	-2450.43	-3532.22	8909.171	1031
3810	0.76	-6.16	0.47	-2449.73	-3531.59	8909.172	1031
3815	-0.15	-6.36	0.35	-2449.31	-3531.53	8909.179	1031
3820	0.69	-6.27	0.46	-2448.74	-3530.86	8909.186	1031
3825	-0.32	-6.14	0.48	-2449.21	-3530.99	8909.190	1031
3830	-0.54	-5.81	0.60	-2449.27	-3530.94	8909.195	1031
3835	0.31	-5.79	0.67	-2448.83	-3530.72	8909.201	1031
3840	0.65	-6.06	0.64	-2447.45	-3529.42	8909.203	1031
3845	0.73	-6.52	0.50	-2447.64	-3529.49	8909.210	1031
3850	0.04	-6.42	0.64	-2446.63	-3528.63	8909.216	1031
3855	0.41	-6.18	0.76	-2446.63	-3528.50	8909.219	1031
3860	0.69	-6.59	0.49	-2446.58	-3528.56	8909.224	1031
3865	0.48	-6.37	0.56	-2446.68	-3528.67	8909.230	1031
3870	0.74	-7.45	0.30	-2445.59	-3528.69	8909.236	1031
3875	0.51	-6.83	0.51	-2445.43	-3528.33	8909.240	1031
3880	0.52	-6.91	0.41	-2445.16	-3528.45	8909.246	1031
3885	0.10	-6.95	0.42	-2445.52	-3528.94	8909.250	1031
3890	0.39	-6.74	0.69	-2444.37	-3526.92	8909.257	1031
3895	0.18	-6.79	0.61	-2444.13	-3527.21	8909.260	1031
3900	1.13	-5.99	0.95	-2444.59	-3526.48	8909.267	1031
3905	0.32	-6.63	0.65	-2444.14	-3527.16	8909.268	1031
3910	-0.20	-7.14	0.62	-2442.60	-3525.56	8909.277	1031
3915	0.52	-7.42	0.53	-2442.63	-3525.77	8909.281	1031
3920	1.06	-6.98	0.73	-2442.34	-3525.54	8909.286	1031
3925	0.07	-7.43	0.53	-2442.12	-3525.65	8909.290	1031
3930	0.42	-7.18	0.72	-2441.80	-3525.30	8909.296	1031
3935	0.52	-7.71	0.53	-2441.34	-3525.07	8909.299	1031
3940	0.25	-7.65	0.55	-2441.29	-3524.56	8909.304	1031
3945	0.50	-7.61	0.58	-2441.32	-3524.71	8909.311	1031
3950	0.26	-7.83	0.48	-2441.14	-3524.35	8909.315	1031
3955	0.59	-7.90	0.56	-2440.05	-3523.50	8909.321	1031
3960	0.23	-7.82	0.62	-2439.88	-3523.33	8909.326	1031
3965	0.14	-8.45	0.34	-2439.91	-3523.59	8909.328	1031
3970	0.32	-8.22	0.44	-2440.07	-3523.92	8909.335	1031
3975	0.48	-8.43	0.39	-2439.93	-3523.31	8909.342	1031
3980	0.09	-7.87	0.59	-2439.74	-3523.31	8909.344	1031
3985	0.61	-8.04	0.77	-2437.49	-3520.83	8909.351	1031
3990	0.24	-7.56	0.88	-2437.41	-3521.34	8909.354	1031
3995	0.43	-8.27	0.72	-2437.67	-3520.65	8909.359	1031
4000	0.57	-8.75	0.56	-2437.71	-3520.87	8909.365	1031
4005	0.71	-8.97	0.50	-2436.19	-3519.67	8909.371	1031
4010	0.19	-9.08	0.53	-2436.32	-3519.28	8909.375	1031
4015	1.27	-8.67	0.70	-2436.12	-3519.39	8909.382	1031
4020	0.50	-8.32	0.80	-2436.02	-3519.62	8909.384	1031
4025	0.89	-8.38	0.82	-2434.95	-3519.51	8909.391	1031
4030	-0.12	-8.77	0.68	-2434.85	-3519.44	8909.394	1031
4035	0.40	-8.36	0.94	-2433.94	-3519.24	8909.402	1031
4040	0.86	-8.57	0.82	-2434.09	-3519.28	8909.405	1031
4045	0.30	-9.10	0.65	-2434.23	-3518.81	8909.411	1031
4050	0.44	-8.59	0.78	-2434.22	-3518.86	8909.416	1031
4055	0.12	-8.76	0.89	-2432.78	-3517.36	8909.422	1031
4060	0.40	-9.53	0.69	-2433.02	-3516.83	8909.423	1031
4065	0.63	-9.20	0.75	-2433.12	-3517.05	8909.429	1031
4070	0.51	-9.47	0.66	-2432.78	-3516.76	8909.436	1031
4075	0.93	-9.33	0.74	-2432.55	-3516.33	8909.441	1031
4080	0.90	-9.50	0.82	-2431.61	-3515.39	8909.447	1031
4085	0.45	-9.62	0.75	-2431.11	-3515.21	8909.451	1031
4090	0.87	-9.58	0.87	-2430.73	-3514.57	8909.454	1031
4095	0.34	-9.81	0.81	-2430.65	-3514.17	8909.460	1031
4100	-0.05	-9.72	0.84	-2430.56	-3514.44	8909.466	1031
4105	0.46	-9.89	0.78	-2430.47	-3514.10	8909.469	1031
4110	0.38	-10.16	0.69	-2429.47	-3514.16	8909.474	1031
4115	0.52	-10.15	0.76	-2429.35	-3513.94	8909.479	1031
4120	0.21	-10.51	0.66	-2428.62	-3513.40	8909.484	1031
4125	0.38	-10.83	0.59	-2428.53	-3512.99	8909.490	1031
4130	0.49	-9.99	0.85	-2428.28	-3512.78	8909.495	1031
4135	0.38	-10.17	0.80	-2428.18	-3512.78	8909.499	1031
4140	0.73	-10.22	0.92	-2427.10	-3511.66	8909.506	1031
4145	0.71	-10.52	0.75	-2426.90	-3511.49	8909.509	1031
4150	-0.46	-11.32	0.52	-2427.06	-3510.37	8909.516	1031
4155	0.28	-11.21	0.64	-2426.99	-3510.53	8909.518	1031
4160	0.87	-10.40	0.94	-2426.96	-3510.37	8909.524	1031
4165	0.64	-11.09	0.66	-2426.94	-3510.66	8909.530	1031
4170	0.03	-11.26	0.73	-2425.36	-3508.77	8909.537	1031
4175	0.01	-11.32	0.77	-2425.02	-3508.30	8909.540	1031
4180	0.20	-11.06	0.89	-2425.11	-3508.24	8909.546	1030
4185	0.59	-11.20	0.83	-2425.12	-3508.20	8909.548	1030
4190	0.48	-10.97	0.76	-2425.74	-3508.89	8909.555	1030
4195	0.48	-10.84	0.76	-2425.90	-3509.35	8909.561	1030
4200	2.08	-10.31	0.92	-2427.04	-3509.73	8909.567	1030
4205	0.70	-10.64	0.78	-2426.74	-3510.09	8909.569	1030
4210	-0.14	-10.77	0.77	-2426.94	-3509.64	8909.576	1030
4215	1.06	-10.47	0.88	-2426.78	-3509.52	8909.579	1030
4220	1.15	-10.66	0.86	-2427.23	-3510.13	8909.585	1030
4225	0.59	-10.46	0.79	-2428.12	-3511.08	8909.592	1030
4230	-0.19	-10.74	0.72	-2428.23	-3511.30	8909.594	1030
4235	0.71	-10.43	0.71	-2428.94	-3510.85	8909.601	1030
4240	0.10	-10.75	0.68	-2428.64	-3510.99	8909.604	1030
4245	1.08	-10.54	0.73	-2428.92	-3510.92	8909.609	1030
4250	0.68	-10.46	0.77	-2428.90	-3510.84	8909.614	1030
4255	0.91	-10.14	0.80	-2430.42	-3510.83	8909.621	1030
4260	0.73	-10.79	0.60	-2430.20	-3510.80	8909.624	1030
4265	0.40	-10.16	0.76	-2430.10	-3510.77	8909.632	1030
4270	0.54	-9.98	0.80	-2430.32	-3510.91	8909.635	1030
4275	0.41	-9.94	0.78	-2431.56	-3511.38	8909.641	1030
4280	1.13	-10.04	0.71	-2432.00	-3511.81	8909.645	1030
4285	1.43	-9.79	0.70	-2432.40	-3512.66	8909.652	1030
4290	0.70	-9.56	0.75	-2432.24	-3512.67	8909.655	1030
4295	0.33	-10.19	0.56	-2432.62	-3512.86	8909.660	1030
4300	0.28	-9.71	0.74	-2432.63	-3512.76	8909.666	1030
4305	0.73	-9.55	0.73	-2433.35	-3513.68	8909.671	1030
4310	1.14	-9.99	0.49	-2433.88	-3514.53	8909.672	1030
4315	1.13	-9.13	0.82	-2433.97	-3514.44	8909.679	1030
4320	0.43	-9.74	0.57	-2433.74	-3514.49	8909.686	1030
4325	0.02	-9.75	0.65	-2434.00	-3514.13	8909.692	1030
4330	0.29	-9.41	0.71	-2434.05	-3514.56	8909.694	1030
4335	-0.06	-9.39	0.65	-2435.06	-3515.50	8909.702	1030
4340	0.12	-8.98	0.68	-2435.76	-3516.06	8909.703	1030
4345	0.45	-8.85	0.69	-2436.22	-3516.24	8909.710	1030
4350	0.82	-8.71	0.75	-2436.77	-3516.12	8909.717	1030
4355	0.41	-9.15	0.53	-2436.73	-3515.91	8909.719	1030
4360	-0.19	-9.13	0.56	-2436.76	-3516.05	8909.724	1030
4365	0.74	-9.24	0.54	-2436.56	-3516.39	8909.729	1030
4370	0.74	-8.95	0.62	-2437.15	-3516.83	8909.734	1030
4375	0.93	-9.19	0.49	-2437.45	-3517.12	8909.740	1030
4380	0.11	-8.78	0.60	-2437.32	-3517.08	8909.746	1030
4385	0.42	-8.98	0.63	-2437.45	-3516.93	8909.750	1030
4390	0.21	-8.32	0.73	-2439.58	-3518.98	8909.754	1030
4395	-0.08	-8.30	0.64	-2440.01	-3519.06	8909.759	1030
4400	0.82	-7.77	0.83	-2440.50	-3519.85	8909.766	1030
4405	0.05	-7.70	0.81	-2440.67	-3520.14	8909.771	1030
4410	0.23	-8.36	0.59	-2440.39	-3519.94	8909.774	1030
4415	0.72	-8.31	0.63	-2440.30	-3519.97	8909.780	1030
4420	0.75	-7.64	0.74	-2441.86	-3522.19	8909.787	1030
4425	0.71	-7.63	0.71	-2441.86	-3521.73	8909.791	1030
4430	0.53	-8.13	0.50	-2441.88	-3521.66	8909.796	1030
4435	0.41	-8.57	0.37	-2441.95	-3521.58	8909.798	1030
4440	0.37	-7.78	0.53	-2442.60	-3522.55	8909.804	1030
4445	0.95	-8.36	0.30	-2442.92	-3523.24	8909.811	1030
4450	0.37	-7.70	0.53	-2443.25	-3523.41	8909.815	1030
4455	0.27	-7.50	0.56	-2443.83	-3523.58	8909.821	1030
4460	0.45	-6.85	0.77	-2443.95	-3523.65	8909.826	1030
4465	0.68	-7.11	0.74	-2443.80	-3523.61	8909.828	1030
4470	0.52	-6.51	0.79	-2444.56	-3524.24	8909.835	1030
4475	0.73	-6.54	0.76	-2445.30	-3525.19	8909.841	1030
4480	0.44	-7.21	0.49	-2445.44	-3525.63	8909.844	1030
4485	0.56	-7.07	0.43	-2446.10	-3525.94	8909.851	1030
4490	0.16	-7.15	0.45	-2446.14	-3525.89	8909.854	1030
4495	0.60	-6.31	0.84	-2446.11	-3526.07	8909.859	1030
4500	0.91	-6.12	0.89	-2446.41	-3526.12	8909.865	1030
4505	-0.34	-6.24	0.72	-2447.66	-3527.61	8909.870	1030
4510	-0.03	-5.81	0.85	-2447.81	-3527.23	8909.874	1030
4515	0.20	-5.95	0.76	-2447.97	-3527.98	8909.882	1030
4520	-0.06	-5.84	0.79	-2447.58	-3528.01	8909.884	1030
4525	-0.30	-6.18	0.64	-2447.53	-3528.05	8909.891	1030
4530	0.98	-6.05	0.80	-2447.56	-3527.98	8909.895	1030
4535	0.35	-5.85	0.61	-2449.57	-3530.16	8909.901	1030
4540	0.50	-5.20	0.81	-2449.67	-3530.28	8909.905	1030
4545	1.30	-5.20	0.74	-2449.92	-3530.35	8909.913	1030
4550	1.23	-5.53	0.63	-2449.81	-3530.69	8909.914	1030
4555	0.35	-6.02	0.35	-2450.96	-3531.67	8909.921	1030
4560	0.39	-6.30	0.19	-2451.11	-3532.03	8909.922	1030
4565	1.06	-4.51	0.86	-2452.03	-3532.36	8909.932	1030
4570	0.16	-5.13	0.57	-2452.21	-3532.82	8909.936	1030
4575	0.91	-5.49	0.42	-2452.06	-3532.72	8909.942	1030
4580	0.43	-4.29	0.91	-2452.10	-3532.48	8909.947	1030
4585	0.23	-5.13	0.47	-2453.36	-3533.05	8909.952	1030
4590	1.17	-4.38	0.80	-2453.65	-3532.72	8909.953	1030
4595	0.99	-4.71	0.70	-2453.41	-3532.79	8909.960	1030
4600	0.58	-4.80	0.57	-2453.43	-3533.00	8909.967	1030
4605	0.90	-4.81	0.55	-2453.87	-3533.47	8909.969	1031
4610	0.20	-4.51	0.57	-2454.99	-3534.34	8909.975	1031
4615	1.08	-4.73	0.51	-2454.84	-3534.61	8909.980	1031
4620	0.21	-4.61	0.65	-2454.14	-3533.78	8909.984	1031
4625	0.64	-4.35	0.73	-2454.46	-3533.92	8909.990	1031
4630	0.23	-4.63	0.63	-2454.36	-3534.16	8909.995	1031
4635	0.81	-4.21	0.74	-2454.38	-3534.35	8910.000	1031
4640	0.58	-5.69	0.34	-2452.74	-3533.00	8910.007	1031
4645	0.18	-5.15	0.50	-2452.90	-3533.14	8910.009	1031
4650	1.22	-5.22	0.47	-2452.79	-3532.50	8910.016	1031
4655	-0.28	-5.14	0.55	-2452.82	-3532.78	8910.018	1031
4660	0.50	-5.71	0.45	-2451.33	-3531.77	8910.027	1031
4665	0.59	-5.80	0.46	-2451.32	-3531.59	8910.030	1031
4670	-0.14	-5.23	0.73	-2450.89	-3531.75	8910.036	1031
4675	0.44	-5.92	0.44	-2450.84	-3531.60	8910.041	1031
4680	0.60	-5.93	0.40	-2450.89	-3531.56	8910.046	1031
4685	0.57	-5.78	0.46	-2450.83	-3531.77	8910.048	1031
4690	0.66	-5.76	0.52	-2450.43	-3531.20	8910.054	1031
4695	0.39	-5.81	0.55	-2450.01	-3530.80	8910.061	1031
4700	0.97	-6.30	0.45	-2449.42	-3530.01	8910.064	1031
4705	0.61	-5.71	0.70	-2448.91	-3529.61	8910.071	1031
4710	0.21	-5.42	0.85	-2448.99	-3529.72	8910.076	1031
4715	0.69	-6.12	0.52	-2448.92	-3529.43	8910.078	1031
4720	0.53	-5.96	0.61	-2448.21	-3529.92	8910.085	1031
4725	0.45	-5.91	0.64	-2447.35	-3529.63	8910.091	1031
4730	0.36	-5.70	0.73	-2447.31	-3529.68	8910.094	1031
4735	1.00	-6.01	0.63	-2447.01	-3529.68	8910.101	1031
4740	-0.17	-5.97	0.61	-2447.25	-3529.30	8910.104	1031
4745	0.32	-6.36	0.49	-2447.22	-3529.40	8910.109	1031
4750	0.39	-6.50	0.49	-2446.84	-3528.88	8910.114	1031
4755	0.72	-7.15	0.48	-2445.29	-3527.06	8910.121	1031
4760	0.84	-6.69	0.60	-2444.91	-3527.19	8910.125	1031
4765	0.50	-6.73	0.63	-2444.77	-3526.93	8910.132	1031
4770	0.53	-6.77	0.65	-2444.73	-3526.88	8910.134	1031
4775	0.03	-6.48	0.69	-2444.65	-3526.99	8910.141	1031
4780	1.00	-6.72	0.63	-2444.58	-3526.70	8910.146	1031
4785	0.65	-6.48	0.80	-2443.65	-3526.00	8910.149	1031
4790	0.88	-6.86	0.71	-2443.31	-3525.27	8910.155	1031
4795	-0.42	-7.71	0.44	-2442.28	-3524.79	8910.162	1031
4800	0.61	-7.03	0.72	-2442.45	-3524.78	8910.165	1031
4805	0.59	-7.13	0.65	-2442.46	-3524.75	8910.171	1031
4810	0.30	-7.12	0.69	-2442.58	-3524.73	8910.172	1031
4815	-0.44	-8.00	0.40	-2441.04	-3524.86	8910.182	1031
4820	0.30	-7.75	0.49	-2441.06	-3524.86	8910.186	1031
4825	0.78	-7.60	0.57	-2441.02	-3524.76	8910.192	1031
4830	0.16	-7.67	0.51	-2441.20	-3524.85	8910.196	1031
4835	1.09	-7.33	0.67	-2440.89	-3524.39	8910.201	1031
4840	0.63	-7.88	0.57	-2439.85	-3523.54	8910.203	1031
4845	0.53	-7.86	0.56	-2439.55	-3523.40	8910.210	1031
4850	0.61	-7.51	0.77	-2439.05	-3522.57	8910.217	1031
4855	0.49	-7.76	0.65	-2439.03	-3522.54	8910.219	1031
4860	0.34	-8.06	0.56	-2438.74	-3522.40	8910.224	1031
4865	0.51	-7.44	0.86	-2438.84	-3522.06	8910.229	1031
4870	0.23	-7.89	0.68	-2437.79	-3522.44	8910.234	1031
4875	0.68	-7.84	0.69	-2437.51	-3522.53	8910.240	1031
4880	0.34	-7.68	0.76	-2438.04	-3522.54	8910.246	1031
4885	0.39	-8.04	0.69	-2437.24	-3522.37	8910.250	1031
4890	0.39	-8.15	0.64	-2437.38	-3522.03	8910.254	1031
4895	0.90	-7.90	0.70	-2437.72	-3522.15	8910.259	1031
4900	0.45	-7.99	0.90	-2435.39	-3519.96	8910.266	1031
4905	0.12	-8.51	0.76	-2435.31	-3519.64	8910.268	1031
4910	-0.08	-8.42	0.76	-2434.93	-3519.16	8910.277	1031
4915	0.68	-8.21	0.85	-2435.23	-3519.22	8910.280	1031
4920	0.47	-9.07	0.60	-2434.35	-3519.24	8910.287	1031
4925	0.41	-8.75	0.71	-2433.88	-3519.08	8910.290	1031
4930	0.31	-9.03	0.67	-2433.21	-3518.47	8910.296	1031
4935	0.61	-9.05	0.63	-2433.22	-3518.27	8910.298	1031
4940	0.88	-9.28	0.50	-2433.33	-3517.98	8910.307	1031
4945	-0.02	-9.18	0.69	-2433.29	-3517.90	8910.311	1031
4950	0.63	-9.42	0.67	-2432.53	-3517.06	8910.315	1031
4955	0.72	-9.58	0.63	-2432.11	-3516.38	8910.322	1031
4960	0.62	-9.18	0.82	-2431.68	-3516.01	8910.325	1031
4965	0.33	-9.37	0.79	-2431.40	-3515.40	8910.328	1031
4970	0.18	-9.72	0.65	-2431.27	-3515.31	8910.335	1031
4975	0.60	-9.41	0.73	-2431.43	-3515.31	8910.342	1031
4980	0.39	-9.43	0.80	-2430.89	-3514.80	8910.344	1031
4985	0.44	-9.87	0.75	-2429.78	-3513.85	8910.351	1031
4990	-0.04	-9.63	0.80	-2429.80	-3513.41	8910.355	1031
4995	0.91	-10.30	0.61	-2429.67	-3513.43	8910.360	1031
5000	0.81	-9.98	0.70	-2429.45	-3513.16	8910.365	1031
5005	0.57	-10.13	0.72	-2428.26	-3513.33	8910.370	1031
5010	0.84	-9.89	0.82	-2428.13	-3513.52	8910.374	1031
5015	0.47	-10.73	0.66	-2427.41	-3512.98	8910.381	1031
5020	0.39	-9.87	0.89	-2427.38	-3512.83	8910.384	1031
5025	0.17	-10.26	0.79	-2427.30	-3512.78	8910.391	1031
5030	0.34	-10.35	0.76	-2427.42	-3512.88	8910.394	1031
5035	0.72	-10.76	0.81	-2426.55	-3511.13	8910.400	1031
5040	0.25	-10.72	0.79	-2426.24	-3510.79	8910.405	1031
5045	0.83	-11.27	0.63	-2426.13	-3510.23	8910.412	1031
5050	0.61	-10.75	0.82	-2426.07	-3510.35	8910.415	1031
5055	0.42	-10.73	0.85	-2425.75	-3510.02	8910.421	1031
5060	0.85	-10.93	0.74	-2425.76	-3509.99	8910.422	1031
5065	0.56	-11.23	0.81	-2424.71	-3508.81	8910.429	1031
5070	0.25	-11.29	0.83	-2423.97	-3508.31	8910.436	1031
5075	0.45	-11.27	0.85	-2423.97	-3507.88	8910.440	1031
5080	0.78	-11.21	0.87	-2424.07	-3507.84	8910.447	1031
5085	0.27	-11.34	0.83	-2423.72	-3507.54	8910.450	1031
5090	0.22	-11.45	0.96	-2422.44	-3506.33	8910.453	1031
5095	0.24	-11.26	1.00	-2422.50	-3506.13	8910.460	1030
5100	0.19	-11.61	0.82	-2422.33	-3506.12	8910.466	1030
5105	0.97	-11.39	0.95	-2422.50	-3506.34	8910.469	1030
5110	1.00	-11.15	0.92	-2423.95	-3507.27	8910.475	1030
5115	0.69	-11.28	0.86	-2423.90	-3507.32	8910.480	1030
5120	0.49	-10.85	0.98	-2424.57	-3507.97	8910.484	1030
5125	0.62	-11.32	0.79	-2424.47	-3507.96	8910.489	1030
5130	0.54	-11.69	0.69	-2424.67	-3507.57	8910.496	1030
5135	0.12	-11.39	0.80	-2424.84	-3508.16	8910.500	1030
5140	0.75	-11.23	0.83	-2424.22	-3508.32	8910.507	1030
5145	0.17	-11.41	0.77	-2424.56	-3507.85	8910.509	1030
5150	0.70	-10.87	0.84	-2426.13	-3509.27	8910.515	1030
5155	0.70	-10.62	0.93	-2426.47	-3509.58	8910.521	1030
5160	0.37	-10.49	0.83	-2426.92	-3510.05	8910.526	1030
5165	0.26	-10.52	0.79	-2427.03	-3510.45	8910.530	1030
5170	0.16	-10.74	0.77	-2427.18	-3510.45	8910.537	1030
5175	0.60	-11.50	0.60	-2426.80	-3510.27	8910.541	1030
5180	0.54	-10.67	0.78	-2428.35	-3511.08	8910.547	1030
5185	0.39	-10.74	0.63	-2428.47	-3511.35	8910.548	1030
5190	0.75	-10.92	0.60	-2428.51	-3511.37	8910.554	1030
5195	0.72	-10.65	0.67	-2428.44	-3511.42	8910.561	1030
5200	0.96	-10.75	0.57	-2429.61	-3512.32	8910.567	1030
5205	0.22	-10.29	0.70	-2430.03	-3512.82	8910.569	1030
5210	0.11	-10.31	0.70	-2429.84	-3512.70	8910.576	1030
5215	0.78	-9.76	0.92	-2429.94	-3512.76	8910.579	1030
5220	0.29	-9.81	0.87	-2430.37	-3512.88	8910.585	1030
5225	0.51	-9.77	0.79	-2431.34	-3512.97	8910.592	1030
5230	0.02	-10.00	0.69	-2431.19	-3512.80	8910.594	1030
5235	0.16	-9.76	0.83	-2431.84	-3513.22	8910.601	1030
5240	0.21	-9.89	0.73	-2431.90	-3513.38	8910.604	1030
5245	0.78	-9.66	0.76	-2431.88	-3513.31	8910.609	1030
5250	0.28	-10.22	0.60	-2431.88	-3513.22	8910.615	1030
5255	0.57	-9.35	0.87	-2433.20	-3514.58	8910.621	1030
5260	0.07	-9.18	0.86	-2433.30	-3514.52	8910.625	1030
5265	0.25	-9.37	0.72	-2433.28	-3514.92	8910.632	1030
5270	-0.15	-8.94	0.89	-2433.13	-3514.73	8910.634	1030
5275	0.24	-8.93	0.85	-2434.01	-3515.66	8910.640	1030
5280	0.29	-8.54	0.99	-2434.49	-3516.12	8910.646	1030
5285	0.06	-9.28	0.55	-2435.27	-3516.97	8910.652	1030
5290	0.85	-9.06	0.70	-2435.21	-3516.99	8910.655	1030
5295	0.39	-8.99	0.73	-2435.57	-3516.67	8910.662	1030
5300	-0.21	-9.02	0.68	-2435.30	-3516.73	8910.666	1030
5305	0.83	-8.20	0.93	-2435.98	-3517.48	8910.671	1030
5310	0.54	-8.37	0.77	-2436.59	-3518.07	8910.672	1030
5315	0.17	-8.22	0.85	-2436.90	-3518.14	8910.679	1030
5320	0.50	-8.33	0.81	-2437.52	-3517.78	8910.686	1030
5325	-0.38	-8.44	0.70	-2437.34	-3518.06	8910.690	1030
5330	0.75	-8.07	0.79	-2437.54	-3518.15	8910.695	1030
5335	0.28	-8.20	0.72	-2437.58	-3518.26	8910.700	1030
5340	0.51	-8.00	0.91	-2437.55	-3518.03	8910.703	1030
5345	0.58	-8.81	0.55	-2437.63	-3518.60	8910.710	1030
5350	0.21	-8.47	0.44	-2439.94	-3520.42	8910.717	1030
5355	0.46	-7.40	0.86	-2439.85	-3520.48	8910.719	1030
5360	0.74	-7.39	0.85	-2440.01	-3520.60	8910.724	1030
5365	0.53	-7.55	0.79	-2440.00	-3520.66	8910.731	1030
5370	0.57	-7.89	0.50	-2441.39	-3522.00	8910.735	1030
5375	0.64	-7.33	0.77	-2441.64	-3522.01	8910.740	1030
5380	0.60	-7.72	0.63	-2441.61	-3522.52	8910.746	1030
5385	0.54	-7.47	0.67	-2441.27	-3522.22	8910.750	1030
5390	0.64	-7.06	0.70	-2442.29	-3523.53	8910.756	1030
5395	0.43	-8.21	0.30	-2442.71	-3523.61	8910.759	1030
5400	0.62	-6.82	0.78	-2443.05	-3524.33	8910.766	1030
5405	0.21	-7.04	0.65	-2443.28	-3524.53	8910.771	1030
5410	0.58	-6.79	0.76	-2443.47	-3524.40	8910.775	1030
5415	0.57	-6.96	0.70	-2443.51	-3524.40	8910.780	1030
5420	0.79	-6.60	0.84	-2444.22	-3524.15	8910.786	1030
5425	0.42	-6.65	0.80	-2444.70	-3524.34	8910.791	1030
5430	0.59	-6.59	0.77	-2445.26	-3524.84	8910.796	1030
5435	0.23	-6.61	0.72	-2445.80	-3525.35	8910.800	1030
5440	0.98	-6.62	0.73	-2445.72	-3525.51	8910.805	1030
5445	0.20	-7.13	0.50	-2445.64	-3525.69	8910.811	1030
5450	0.54	-6.41	0.70	-2445.74	-3526.01	8910.814	1030
5455	0.55	-5.85	0.85	-2446.99	-3526.85	8910.822	1030
5460	0.83	-5.90	0.82	-2447.10	-3527.22	8910.826	1030
5465	1.21	-6.25	0.71	-2447.39	-3527.20	8910.831	1030
5470	-0.10	-6.57	0.56	-2446.88	-3527.53	8910.835	1030
5475	1.21	-6.64	0.55	-2446.93	-3527.52	8910.841	1030
5480	0.59	-6.85	0.45	-2447.22	-3527.40	8910.844	1030
5485	0.24	-5.50	0.81	-2449.07	-3529.83	8910.849	1030
5490	0.33	-5.94	0.58	-2449.20	-3530.15	8910.854	1030
5495	0.58	-5.61	0.65	-2449.33	-3530.21	8910.862	1030
5500	1.03	-5.66	0.62	-2449.27	-3530.12	8910.865	1030
5505	0.60	-5.84	0.55	-2449.77	-3530.83	8910.871	1030
5510	0.95	-5.73	0.54	-2450.05	-3530.96	8910.875	1030
5515	0.19	-5.28	0.69	-2451.33	-3531.65	8910.882	1030
5520	0.91	-5.30	0.63	-2451.36	-3531.07	8910.884	1030
5525	1.02	-5.45	0.59	-2451.29	-3531.35	8910.891	1030
5530	0.66	-5.48	0.63	-2451.50	-3531.43	8910.895	1030
5535	0.39	-5.34	0.49	-2452.07	-3531.97	8910.900	1030
5540	0.18	-5.03	0.61	-2452.59	-3532.82	8910.905	1030
5545	0.40	-4.81	0.57	-2453.44	-3533.90	8910.911	1030
5550	0.67	-4.85	0.53	-2453.88	-3534.34	8910.915	1030
5555	0.32	-4.89	0.49	-2453.87	-3534.26	8910.920	1030
5560	0.91	-5.12	0.40	-2453.94	-3534.26	8910.926	1030
5565	0.36	-4.66	0.55	-2454.18	-3534.61	8910.929	1031
5570	0.31	-4.39	0.61	-2455.45	-3535.78	8910.936	1031
5575	-0.19	-4.13	0.62	-2455.68	-3535.59	8910.939	1031
5580	0.20	-4.74	0.53	-2454.82	-3534.77	8910.945	1031
5585	0.79	-4.86	0.45	-2454.52	-3535.06	8910.951	1031
5590	0.59	-3.95	0.84	-2454.81	-3534.86	8910.953	1031
5595	0.63	-3.91	0.78	-2454.84	-3535.11	8910.960	1031
5600	0.50	-5.13	0.29	-2455.02	-3534.97	8910.967	1031
5605	0.83	-4.21	0.63	-2454.93	-3535.24	8910.969	1031
5610	0.36	-4.08	0.79	-2453.48	-3534.32	8910.976	1031
5615	0.80	-4.32	0.75	-2453.33	-3533.96	8910.981	1031
5620	0.25	-4.84	0.62	-2452.41	-3533.40	8910.984	1031
5625	0.62	-5.30	0.55	-2451.99	-3532.77	8910.990	1031
5630	1.45	-5.82	0.22	-2451.75	-3532.67	8910.997	1031
5635	0.89	-5.53	0.45	-2451.94	-3532.67	8911.000	1031
5640	-0.05	-5.32	0.50	-2452.01	-3532.97	8911.007	1031
5645	0.73	-5.02	0.65	-2451.70	-3532.80	8911.010	1031
5650	0.80	-5.34	0.61	-2450.56	-3532.98	8911.015	1031
5655	0.77	-5.63	0.46	-2449.65	-3532.82	8911.020	1031
5660	-0.11	-5.30	0.63	-2449.69	-3532.68	8911.025	1031
5665	0.32	-5.40	0.64	-2448.95	-3532.36	8911.031	1031
5670	0.53	-5.39	0.63	-2449.03	-3531.93	8911.036	1031
5675	0.99	-5.18	0.66	-2449.15	-3532.05	8911.041	1031
5680	-0.24	-5.59	0.50	-2448.68	-3532.05	8911.044	1031
5685	0.51	-6.06	0.57	-2447.82	-3530.49	8911.050	1031
5690	0.72	-5.68	0.67	-2447.73	-3531.01	8911.054	1031
5695	0.27	-5.85	0.62	-2447.62	-3530.90	8911.062	1031
5700	0.67	-5.85	0.60	-2447.53	-3530.95	8911.062	1031
5705	0.44	-6.00	0.66	-2446.57	-3529.84	8911.071	1031
5710	0.05	-6.12	0.60	-2446.40	-3529.45	8911.075	1031
5715	1.08	-5.63	0.84	-2445.65	-3529.62	8911.078	1031
5720	0.41	-6.29	0.52	-2445.63	-3529.41	8911.086	1031
5725	-0.03	-6.81	0.37	-2445.72	-3529.85	8911.092	1031
5730	0.12	-5.99	0.68	-2445.65	-3529.25	8911.094	1031
5735	0.59	-6.75	0.48	-2445.16	-3528.91	8911.099	1031
5740	0.19	-6.86	0.42	-2445.09	-3528.73	8911.105	1031
5745	0.53	-7.24	0.39	-2443.46	-3527.62	8911.112	1031
5750	0.51	-7.36	0.44	-2443.63	-3527.18	8911.115	1031
5755	0.23	-7.21	0.43	-2443.37	-3527.08	8911.123	1031
5760	0.21	-6.94	0.55	-2443.41	-3526.94	8911.125	1031
5765	0.27	-6.95	0.82	-2441.74	-3525.30	8911.132	1031
5770	0.45	-7.22	0.61	-2442.17	-3525.69	8911.134	1031
5775	0.31	-6.94	0.73	-2441.94	-3525.34	8911.141	1031
5780	0.38	-7.24	0.61	-2442.32	-3525.22	8911.143	1031
5785	0.57	-7.01	0.70	-2441.84	-3525.29	8911.151	1031
5790	0.04	-7.04	0.84	-2440.90	-3524.23	8911.155	1031
5795	0.79	-7.54	0.65	-2440.78	-3524.20	8911.161	1031
5800	0.41	-7.10	0.81	-2440.88	-3524.12	8911.164	1031
5805	0.81	-7.53	0.67	-2440.62	-3523.96	8911.169	1031
5810	0.31	-7.57	0.78	-2439.41	-3522.91	8911.172	1031
5815	0.45	-7.58	0.76	-2439.23	-3523.01	8911.179	1031
5820	0.76	-7.49	0.85	-2438.51	-3522.96	8911.186	1031
5825	0.39	-8.04	0.64	-2438.58	-3522.72	8911.188	1031
5830	0.54	-8.91	0.34	-2438.44	-3523.07	8911.195	1031
5835	-0.04	-8.30	0.56	-2438.47	-3522.56	8911.201	1031
5840	0.37	-8.01	0.63	-2438.50	-3522.97	8911.207	1031
5845	0.24	-7.86	0.70	-2438.88	-3522.51	8911.210	1031
5850	0.73	-8.43	0.58	-2436.89	-3522.27	8911.217	1031
5855	0.17	-8.12	0.79	-2436.64	-3521.89	8911.219	1031
5860	0.74	-8.07	0.83	-2435.83	-3521.93	8911.227	1031
5865	0.12	-8.56	0.70	-2435.50	-3521.22	8911.230	1031
5870	0.20	-8.05	0.84	-2435.50	-3520.67	8911.234	1031
5875	0.30	-8.10	0.82	-2435.42	-3520.97	8911.241	1031
5880	0.39	-8.56	0.66	-2434.05	-3520.04	8911.246	1031
5885	0.32	-8.95	0.60	-2434.14	-3519.46	8911.250	1031
5890	0.43	-9.43	0.45	-2434.11	-3519.57	8911.255	1031
5895	0.54	-8.93	0.65	-2434.11	-3519.06	8911.259	1031
5900	-0.06	-9.10	0.60	-2433.85	-3518.70	8911.265	1031
5905	0.21	-8.87	0.75	-2432.90	-3517.81	8911.269	1031
5910	0.32	-9.26	0.65	-2432.42	-3517.72	8911.275	1031
5915	0.85	-9.29	0.72	-2432.14	-3517.23	8911.280	1031
5920	0.87	-9.03	0.79	-2432.10	-3517.31	8911.286	1031
5925	0.07	-8.92	0.78	-2432.18	-3517.40	8911.291	1031
5930	0.16	-9.71	0.54	-2432.07	-3517.13	8911.295	1031
5935	0.91	-10.21	0.60	-2430.75	-3515.20	8911.302	1031
5940	0.63	-9.95	0.63	-2430.64	-3515.24	8911.304	1031
5945	0.87	-9.26	0.87	-2430.66	-3515.17	8911.311	1031
5950	0.44	-9.91	0.67	-2430.54	-3514.97	8911.312	1031
5955	0.71	-9.68	0.88	-2429.06	-3513.32	8911.320	1031
5960	0.39	-10.10	0.70	-2428.94	-3513.83	8911.326	1031
5965	0.23	-10.30	0.68	-2429.65	-3513.76	8911.332	1031
5970	0.87	-9.90	0.77	-2429.30	-3514.05	8911.335	1031
5975	0.61	-9.97	0.87	-2428.26	-3512.37	8911.342	1031
5980	0.52	-10.39	0.75	-2427.84	-3512.35	8911.344	1031
5985	1.31	-10.43	0.80	-2427.25	-3511.65	8911.351	1031
5990	0.37	-10.46	0.79	-2426.96	-3511.52	8911.354	1031
5995	0.38	-10.23	0.92	-2427.11	-3511.39	8911.359	1031
6000	0.64	-10.09	0.90	-2427.15	-3511.17	8911.366	1031
6005	1.73	-10.72	0.63	-2427.08	-3510.75	8911.372	1031
6010	0.24	-10.26	0.85	-2427.30	-3511.13	8911.375	1031
6015	0.71	-10.58	0.75	-2426.74	-3510.37	8911.380	1031
6020	0.24	-10.97	0.84	-2425.38	-3508.89	8911.384	1031
6025	0.39	-10.86	0.81	-2425.11	-3508.96	8911.390	1031
6030	0.94	-11.21	0.73	-2424.61	-3508.02	8911.396	1031
6035	0.74	-11.47	0.69	-2424.65	-3508.13	8911.400	1031
6040	0.12	-11.36	0.72	-2424.46	-3508.03	8911.405	1031
6045	0.93	-10.99	0.87	-2424.54	-3508.17	8911.408	1031
6050	0.97	-11.56	0.80	-2423.22	-3508.26	8911.414	1031
6055	0.40	-11.39	0.79	-2423.19	-3507.77	8911.420	1031
6060	0.37	-10.95	0.97	-2423.11	-3507.62	8911.422	1030
6065	-0.01	-11.07	0.92	-2423.13	-3507.60	8911.429	1030
6070	0.21	-11.68	0.63	-2424.68	-3508.80	8911.437	1030
6075	0.26	-11.08	0.80	-2424.37	-3508.78	8911.439	1030
6080	0.61	-11.14	0.76	-2424.21	-3508.92	8911.446	1030
6085	0.28	-11.30	0.71	-2424.53	-3508.59	8911.451	1030
6090	-0.57	-11.28	0.68	-2425.90	-3509.44	8911.457	1030
6095	0.58	-10.74	0.85	-2425.60	-3510.06	8911.463	1030
6100	0.62	-11.01	0.78	-2425.81	-3509.80	8911.467	1030
6105	0.26	-11.22	0.69	-2425.72	-3509.54	8911.469	1030
6110	-0.00	-11.09	0.68	-2425.99	-3509.16	8911.477	1030
6115	0.32	-11.07	0.67	-2426.97	-3509.58	8911.481	1030
6120	-0.01	-11.08	0.66	-2427.21	-3509.62	8911.484	1030
6125	0.16	-11.15	0.67	-2426.90	-3509.69	8911.490	1030
6130	0.67	-11.26	0.60	-2427.51	-3510.01	8911.496	1030
6135	0.56	-10.74	0.74	-2428.26	-3510.66	8911.500	1030
6140	0.18	-10.64	0.78	-2428.09	-3510.58	8911.506	1030
6145	0.48	-10.93	0.69	-2428.25	-3510.80	8911.510	1030
6150	0.54	-11.09	0.59	-2428.63	-3511.23	8911.515	1030
6155	0.87	-9.92	0.90	-2429.84	-3511.81	8911.522	1030
6160	0.63	-10.16	0.79	-2429.80	-3512.04	8911.525	1030
6165	0.32	-9.59	0.92	-2430.68	-3512.51	8911.531	1030
6170	0.09	-10.00	0.74	-2430.62	-3512.93	8911.536	1030
6175	0.24	-9.90	0.76	-2431.20	-3513.41	8911.541	1030
6180	0.06	-9.61	0.84	-2431.21	-3513.53	8911.545	1030
6185	0.04	-9.89	0.69	-2431.90	-3514.16	8911.551	1030
6190	0.29	-9.67	0.80	-2431.70	-3514.23	8911.554	1030
6195	0.40	-9.25	0.93	-2432.00	-3514.17	8911.561	1030
6200	0.28	-9.18	0.98	-2432.18	-3514.23	8911.562	1030
6205	0.53	-9.35	0.77	-2433.43	-3515.44	8911.571	1030
6210	0.95	-9.11	0.85	-2433.36	-3515.38	8911.576	1030
6215	0.39	-9.32	0.73	-2433.27	-3515.35	8911.578	1030
6220	0.27	-9.31	0.75	-2433.62	-3515.88	8911.588	1030
6225	-0.32	-9.22	0.62	-2434.88	-3516.92	8911.592	1030
6230	0.20	-8.98	0.74	-2434.55	-3516.69	8911.594	1030
6235	-0.09	-9.09	0.71	-2434.45	-3516.89	8911.600	1030
6240	0.72	-8.69	0.82	-2434.52	-3516.96	8911.606	1030
6245	0.49	-8.64	0.88	-2435.42	-3516.93	8911.609	1030
6250	0.45	-8.93	0.72	-2436.17	-3516.68	8911.615	1030
6255	0.25	-8.44	0.98	-2436.95	-3516.38	8911.622	1030
6260	0.73	-8.79	0.72	-2436.95	-3516.88	8911.625	1030
6265	0.56	-9.62	0.42	-2436.61	-3516.81	8911.631	1030
6270	0.02	-8.86	0.71	-2436.73	-3516.75	8911.635	1030
6275	0.36	-8.85	0.68	-2437.08	-3516.98	8911.640	1030
6280	0.08	-8.75	0.59	-2438.14	-3517.89	8911.646	1030
6285	0.26	-8.76	0.52	-2438.22	-3518.01	8911.649	1030
6290	0.01	-8.10	0.84	-2438.41	-3518.12	8911.656	1030
6295	0.44	-8.50	0.71	-2438.18	-3518.16	8911.658	1030
6300	0.26	-8.47	0.53	-2439.54	-3519.50	8911.666	1030
6305	0.16	-7.91	0.70	-2439.67	-3519.59	8911.669	1030
6310	0.33	-8.08	0.67	-2440.15	-3520.34	8911.676	1030
6315	0.43	-8.20	0.65	-2440.55	-3520.35	8911.679	1030
6320	0.11	-7.53	0.81	-2440.14	-3520.36	8911.686	1030
6325	0.60	-7.56	0.78	-2440.49	-3520.33	8911.688	1030
6330	0.59	-8.03	0.52	-2441.61	-3520.75	8911.696	1030
6335	0.48	-7.38	0.80	-2441.80	-3520.98	8911.701	1030
6340	0.68	-8.74	0.28	-2442.02	-3520.40	8911.707	1030
6345	0.59	-8.02	0.52	-2441.97	-3521.07	8911.712	1030
6350	0.31	-7.77	0.64	-2442.97	-3521.10	8911.717	1030
6355	0.52	-7.53	0.60	-2443.23	-3521.61	8911.719	1030
6360	0.11	-6.92	0.78	-2443.62	-3522.15	8911.725	1030
6365	0.04	-6.84	0.78	-2444.10	-3522.69	8911.731	1030
6370	0.39	-7.18	0.60	-2444.22	-3523.80	8911.734	1030
6375	-0.04	-6.99	0.58	-2444.88	-3523.96	8911.740	1030
6380	0.86	-7.22	0.54	-2445.14	-3524.22	8911.744	1030
6385	-0.11	-6.82	0.53	-2446.09	-3524.51	8911.752	1030
6390	0.51	-6.51	0.71	-2445.35	-3525.11	8911.756	1030
6395	0.28	-6.36	0.75	-2445.31	-3525.24	8911.760	1030
6400	0.69	-7.11	0.39	-2445.25	-3525.47	8911.765	1030
6405	0.10	-6.05	0.70	-2446.91	-3526.89	8911.768	1030
6410	0.20	-6.23	0.60	-2447.05	-3527.06	8911.774	1030
6415	0.96	-6.67	0.47	-2447.02	-3527.17	8911.780	1030
6420	0.24	-6.68	0.44	-2447.07	-3527.14	8911.784	1030
6425	0.27	-6.47	0.48	-2447.67	-3526.95	8911.792	1030
6430	0.78	-6.69	0.43	-2447.13	-3527.31	8911.795	1030
6435	0.08	-5.57	0.81	-2447.08	-3528.09	8911.802	1030
6440	0.73	-5.60	0.89	-2447.14	-3527.69	8911.806	1030
6445	0.31	-5.94	0.51	-2448.85	-3529.69	8911.811	1030
6450	0.65	-5.76	0.52	-2449.85	-3530.29	8911.813	1030
6455	0.79	-5.75	0.50	-2450.11	-3530.80	8911.820	1030
6460	0.79	-5.32	0.66	-2450.51	-3531.15	8911.826	1030
6465	0.86	-5.11	0.73	-2450.90	-3531.10	8911.828	1030
6470	0.64	-4.86	0.82	-2450.47	-3531.35	8911.837	1030
6475	0.76	-4.68	0.82	-2451.47	-3532.18	8911.841	1030
6480	0.56	-4.50	0.84	-2451.89	-3532.95	8911.844	1030
6485	0.45	-5.87	0.25	-2451.72	-3533.32	8911.850	1030
6490	0.55	-5.82	0.31	-2451.80	-3533.28	8911.855	1030
6495	0.36	-5.42	0.43	-2452.27	-3533.47	8911.859	1030
6500	0.87	-4.61	0.66	-2453.53	-3534.45	8911.865	1030
6505	0.63	-4.18	0.76	-2453.50	-3534.50	8911.869	1031
6510	0.27	-4.49	0.54	-2453.37	-3534.90	8911.875	1031
6515	-0.25	-4.50	0.65	-2453.54	-3534.74	8911.881	1031
6520	0.68	-4.79	0.64	-2452.27	-3533.47	8911.884	1031
6525	0.71	-5.12	0.47	-2451.78	-3533.41	8911.890	1031
6530	0.95	-5.09	0.63	-2451.36	-3532.72	8911.895	1031
6535	0.60	-5.21	0.60	-2451.01	-3532.96	8911.898	1031
6540	0.66	-5.41	0.60	-2451.14	-3532.69	8911.906	1031
6545	0.62	-5.51	0.47	-2451.08	-3532.66	8911.909	1031
6550	0.04	-5.18	0.61	-2451.13	-3532.41	8911.914	1031
6555	0.54	-5.06	0.64	-2451.14	-3532.79	8911.921	1031
6560	0.36	-6.30	0.34	-2448.90	-3530.90	8911.927	1031
6565	0.35	-5.73	0.61	-2449.63	-3530.63	8911.932	1031
6570	0.28	-5.02	0.83	-2449.42	-3530.40	8911.936	1031
6575	0.48	-5.96	0.44	-2449.41	-3530.62	8911.938	1031
6580	0.10	-6.64	0.35	-2448.13	-3529.76	8911.945	1031
6585	0.48	-6.66	0.38	-2447.83	-3529.09	8911.951	1031
6590	0.19	-6.14	0.56	-2447.76	-3529.19	8911.954	1031
6595	0.71	-6.82	0.26	-2447.66	-3529.32	8911.961	1031
6600	0.52	-6.37	0.53	-2447.18	-3528.67	8911.965	1031
6605	-0.00	-6.56	0.56	-2446.75	-3527.82	8911.969	1031
6610	0.71	-6.37	0.61	-2446.37	-3527.55	8911.975	1031
6615	0.66	-6.74	0.53	-2445.87	-3527.18	8911.981	1031
6620	0.36	-6.94	0.37	-2446.03	-3527.09	8911.984	1031
6625	1.06	-6.50	0.60	-2445.94	-3527.29	8911.990	1031
6630	0.52	-6.25	0.61	-2445.83	-3527.24	8911.994	1031
6635	0.90	-6.44	0.60	-2444.55	-3527.26	8912.000	1031
6640	0.40	-6.32	0.68	-2444.56	-3527.12	8912.006	1031
6645	0.80	-7.04	0.41	-2444.48	-3527.01	8912.012	1031
6650	1.13	-6.39	0.62	-2444.50	-3526.98	8912.015	1031
6655	1.01	-6.67	0.61	-2443.22	-3527.27	8912.021	1031
6660	0.90	-6.71	0.68	-2443.03	-3526.98	8912.023	1031
6665	0.31	-7.50	0.48	-2442.40	-3526.54	8912.031	1031
6670	0.42	-7.19	0.46	-2442.38	-3526.50	8912.036	1031
6675	0.09	-7.59	0.35	-2442.17	-3526.35	8912.040	1031
6680	0.13	-7.24	0.57	-2442.25	-3526.42	8912.045	1031
6685	-0.44	-7.18	0.73	-2441.05	-3525.90	8912.052	1031
6690	0.40	-7.09	0.70	-2440.89	-3525.11	8912.054	1031
6695	0.26	-7.09	0.67	-2441.11	-3525.13	8912.061	1031
6700	0.37	-7.27	0.61	-2441.11	-3525.18	8912.063	1031
6705	0.30	-6.99	0.84	-2440.36	-3524.72	8912.069	1031
6710	0.38	-7.21	0.73	-2439.44	-3524.68	8912.076	1031
6715	0.18	-7.17	0.75	-2439.29	-3524.84	8912.078	1031
6720	0.40	-7.63	0.67	-2438.92	-3524.26	8912.085	1031
6725	0.53	-7.28	0.84	-2438.88	-3523.93	8912.091	1031
6730	0.21	-7.50	0.66	-2438.66	-3524.05	8912.094	1031
6735	0.30	-7.54	0.66	-2438.53	-3523.75	8912.100	1031
6740	1.01	-7.45	0.75	-2438.65	-3523.66	8912.105	1031
6745	0.49	-7.73	0.69	-2438.72	-3523.78	8912.109	1031
6750	-0.14	-7.81	0.70	-2436.66	-3523.44	8912.115	1031
6755	0.69	-7.92	0.67	-2436.54	-3523.16	8912.120	1031
6760	0.41	-7.42	0.91	-2435.91	-3522.75	8912.125	1031
6765	0.42	-8.13	0.69	-2435.91	-3522.60	8912.130	1031
6770	0.69	-8.02	0.73	-2435.97	-3522.43	8912.135	1031
6775	1.02	-8.31	0.57	-2435.80	-3522.29	8912.140	1031
6780	0.47	-8.75	0.53	-2434.78	-3520.47	8912.147	1031
6785	0.21	-8.65	0.71	-2434.63	-3520.17	8912.149	1031
6790	0.99	-8.40	0.85	-2434.41	-3519.31	8912.157	1031
6795	0.17	-8.29	0.85	-2434.29	-3519.51	8912.158	1031
6800	0.73	-8.62	0.85	-2433.63	-3518.77	8912.165	1031
6805	0.31	-8.84	0.81	-2433.15	-3517.97	8912.171	1031
6810	0.32	-9.42	0.68	-2432.76	-3517.58	8912.176	1031
6815	0.84	-9.05	0.75	-2432.54	-3517.13	8912.181	1031
6820	0.56	-8.77	0.84	-2432.58	-3517.02	8912.186	1031
6825	0.35	-8.83	0.85	-2432.47	-3517.02	8912.188	1031
6830	0.52	-9.37	0.66	-2431.95	-3517.17	8912.194	1031
6835	0.25	-8.97	0.88	-2431.32	-3516.58	8912.201	1031
6840	0.28	-9.59	0.66	-2431.25	-3516.73	8912.203	1031
6845	0.38	-9.32	0.74	-2430.90	-3516.67	8912.210	1031
6850	0.77	-9.35	0.78	-2430.85	-3516.52	8912.216	1031
6855	0.55	-9.34	0.86	-2429.69	-3514.99	8912.219	1031
6860	0.52	-9.81	0.68	-2429.57	-3515.25	8912.224	1031
6865	0.64	-10.26	0.60	-2428.88	-3514.32	8912.231	1031
6870	0.38	-9.77	0.84	-2428.84	-3514.00	8912.234	1031
6875	0.31	-9.67	0.86	-2428.86	-3513.92	8912.242	1031
6880	0.64	-9.65	0.87	-2428.82	-3514.09	8912.244	1031
6885	0.56	-10.06	0.84	-2427.75	-3512.71	8912.250	1031
6890	0.39	-10.06	0.86	-2427.45	-3512.61	8912.256	1031
6895	-0.13	-10.16	0.73	-2427.62	-3512.02	8912.262	1031
6900	0.56	-9.81	0.92	-2427.64	-3512.08	8912.265	1031
6905	-0.13	-10.34	0.85	-2426.32	-3510.85	8912.271	1031
6910	0.91	-10.80	0.69	-2426.13	-3510.73	8912.275	1031
6915	0.22	-11.48	0.55	-2425.51	-3510.03	8912.281	1031
6920	0.47	-10.97	0.74	-2425.33	-3509.52	8912.283	1031
6925	-0.00	-10.64	1.05	-2425.27	-3509.69	8912.292	1031
6930	0.38	-10.72	0.82	-2425.49	-3509.38	8912.295	1031
6935	0.27	-10.36	0.95	-2425.43	-3509.50	8912.300	1031
6940	-0.25	-10.57	0.83	-2425.53	-3509.71	8912.307	1031
6945	0.51	-10.92	0.81	-2424.78	-3508.82	8912.311	1031
6950	0.14	-11.52	0.75	-2423.33	-3507.26	8912.312	1031
6955	0.74	-11.43	0.74	-2422.82	-3507.06	8912.319	1031
6960	0.55	-11.17	0.85	-2423.07	-3507.13	8912.326	1031
6965	0.10	-11.37	0.80	-2423.15	-3507.04	8912.328	1031
6970	0.13	-11.76	0.68	-2423.13	-3506.98	8912.336	1031
6975	0.82	-11.78	0.74	-2422.89	-3506.71	8912.341	1030
6980	0.41	-10.76	1.08	-2423.35	-3506.82	8912.344	1030
6985	0.37	-11.17	0.87	-2423.36	-3506.83	8912.350	1030
6990	-0.04	-10.89	0.83	-2425.32	-3508.57	8912.356	1030
6995	-0.00	-10.90	0.84	-2425.22	-3508.88	8912.359	1030
7000	0.77	-10.18	1.00	-2426.04	-3509.18	8912.365	1030
7005	0.33	-10.19	0.98	-2426.30	-3509.15	8912.370	1030
7010	1.06	-10.79	0.80	-2426.05	-3509.17	8912.376	1030
7015	0.56	-10.58	0.86	-2426.03	-3509.27	8912.380	1030
7020	0.65	-10.48	0.85	-2426.04	-3509.35	8912.385	1030
7025	0.40	-10.40	0.93	-2425.95	-3509.59	8912.390	1030
7030	0.70	-10.50	0.65	-2428.04	-3511.26	8912.397	1030
7035	0.58	-9.98	0.85	-2428.15	-3511.62	8912.399	1030
7040	0.82	-10.11	0.86	-2428.20	-3511.42	8912.406	1030
7045	0.36	-10.02	0.82	-2428.11	-3511.71	8912.408	1030
7050	0.14	-10.45	0.54	-2429.40	-3511.60	8912.417	1030
7055	1.06	-10.67	0.57	-2429.09	-3511.59	8912.420	1030
7060	0.40	-9.93	0.81	-2429.38	-3511.64	8912.424	1030
7065	0.55	-10.31	0.66	-2429.40	-3511.73	8912.429	1030
7070	0.35	-10.67	0.50	-2430.00	-3512.05	8912.436	1030
7075	-0.20	-9.97	0.78	-2430.77	-3511.57	8912.440	1030
7080	0.59	-10.18	0.71	-2430.85	-3511.59	8912.444	1030
7085	0.22	-9.98	0.75	-2430.81	-3511.90	8912.451	1030
7090	0.14	-10.00	0.63	-2431.05	-3511.94	8912.453	1030
7095	0.09	-10.34	0.52	-2432.02	-3512.98	8912.460	1030
7100	0.34	-10.00	0.59	-2432.19	-3513.26	8912.466	1030
7105	0.47	-9.53	0.72	-2431.99	-3512.98	8912.469	1030
7110	-0.11	-9.96	0.57	-2432.20	-3512.85	8912.475	1030
7115	0.45	-10.04	0.46	-2433.46	-3514.38	8912.481	1030
7120	0.49	-9.21	0.78	-2433.44	-3514.68	8912.484	1030
7125	0.76	-9.29	0.68	-2433.71	-3514.16	8912.491	1030
7130	0.80	-8.75	0.92	-2433.70	-3514.26	8912.494	1030
7135	0.22	-9.15	0.73	-2434.76	-3514.09	8912.500	1030
7140	0.79	-9.35	0.65	-2435.09	-3514.24	8912.506	1030
7145	0.69	-8.61	0.96	-2435.01	-3514.60	8912.512	1030
7150	0.34	-9.41	0.63	-2434.94	-3514.44	8912.515	1030
7155	0.33	-9.53	0.62	-2435.32	-3514.58	8912.520	1030
7160	0.41	-9.03	0.71	-2435.69	-3514.85	8912.525	1030
7165	0.84	-8.14	0.92	-2436.58	-3514.65	8912.532	1030
7170	0.86	-8.63	0.82	-2436.77	-3514.84	8912.535	1030
7175	0.69	-8.46	0.87	-2436.88	-3515.09	8912.540	1030
7180	0.63	-9.11	0.59	-2437.11	-3515.62	8912.545	1030
7185	0.21	-8.27	0.79	-2437.52	-3516.07	8912.552	1030
7190	0.30	-8.09	0.75	-2438.64	-3517.03	8912.557	1030
7195	0.84	-8.27	0.71	-2438.49	-3517.83	8912.561	1030
7200	0.85	-8.53	0.60	-2438.55	-3518.00	8912.565	1030
7205	-0.29	-8.46	0.64	-2438.22	-3517.63	8912.569	1030
7210	0.40	-8.18	0.68	-2438.13	-3518.01	8912.576	1030
7215	-0.33	-8.57	0.51	-2438.52	-3518.97	8912.578	1030
7220	0.12	-8.11	0.55	-2439.83	-3520.00	8912.588	1030
7225	0.40	-8.14	0.50	-2440.44	-3520.21	8912.591	1030
7230	0.77	-8.26	0.40	-2440.93	-3520.76	8912.594	1030
7235	0.40	-8.13	0.46	-2441.18	-3520.96	8912.600	1030
7240	0.65	-7.87	0.54	-2441.40	-3521.40	8912.606	1030
7245	0.47	-8.15	0.45	-2441.35	-3521.06	8912.609	1030
7250	-0.06	-8.60	0.26	-2441.15	-3521.08	8912.615	1030
7255	0.40	-8.10	0.46	-2441.51	-3521.04	8912.619	1030
7260	0.39	-7.85	0.44	-2443.34	-3521.20	8912.625	1030
7265	0.56	-7.19	0.71	-2443.67	-3521.16	8912.631	1030
7270	0.25	-7.46	0.52	-2443.56	-3521.75	8912.635	1030
7275	0.23	-7.33	0.52	-2443.29	-3521.93	8912.640	1030
7280	0.65	-7.50	0.28	-2443.92	-3523.99	8912.647	1030
7285	0.17	-7.27	0.46	-2444.64	-3523.87	8912.650	1030
7290	0.40	-7.03	0.49	-2444.77	-3523.88	8912.655	1030
7295	0.22	-6.98	0.48	-2444.77	-3524.17	8912.659	1030
7300	0.38	-7.58	0.30	-2445.30	-3524.96	8912.664	1030
7305	0.25	-7.30	0.29	-2446.27	-3525.76	8912.670	1030
7310	0.12	-7.06	0.26	-2446.75	-3526.48	8912.675	1030
7315	0.48	-7.55	0.11	-2446.92	-3526.83	8912.681	1030
7320	0.26	-7.09	0.33	-2447.13	-3526.62	8912.686	1030
7325	-0.26	-6.89	0.37	-2446.94	-3526.64	8912.689	1030
7330	0.36	-6.39	0.50	-2447.45	-3527.09	8912.694	1030
7335	0.31	-6.20	0.44	-2448.28	-3527.90	8912.701	1030
7340	0.82	-6.36	0.34	-2447.96	-3528.57	8912.703	1030
7345	0.31	-6.20	0.36	-2448.98	-3529.08	8912.713	1030
7350	0.49	-5.69	0.52	-2448.86	-3529.19	8912.716	1030
7355	0.85	-5.60	0.50	-2449.31	-3529.46	8912.719	1030
7360	0.34	-5.64	0.55	-2449.36	-3529.73	8912.725	1030
7365	0.72	-5.60	0.52	-2449.59	-3529.57	8912.731	1030
7370	0.36	-5.75	0.43	-2449.37	-3529.69	8912.734	1030
7375	0.37	-5.48	0.48	-2449.31	-3529.42	8912.742	1030
7380	0.41	-5.38	0.64	-2449.51	-3529.85	8912.744	1030
7385	0.36	-5.33	0.43	-2451.83	-3532.36	8912.750	1030
7390	0.78	-5.17	0.46	-2451.97	-3532.63	8912.754	1030
7395	0.76	-5.43	0.30	-2453.33	-3533.81	8912.762	1030
7400	0.52	-5.28	0.34	-2452.87	-3533.53	8912.765	1030
7405	-0.04	-5.40	0.31	-2453.10	-3533.55	8912.771	1030
7410	0.51	-5.37	0.31	-2452.97	-3533.29	8912.775	1030
7415	0.28	-4.47	0.44	-2453.90	-3534.41	8912.781	1030
7420	-0.14	-5.41	0.13	-2454.34	-3535.01	8912.783	1030
7425	0.20	-5.09	0.31	-2454.28	-3534.74	8912.789	1030
7430	0.30	-5.48	0.08	-2454.24	-3534.74	8912.795	1030
7435	0.83	-4.86	0.23	-2454.96	-3535.52	8912.801	1030
7440	0.68	-4.32	0.34	-2455.97	-3536.25	8912.804	1030
7445	0.32	-4.51	0.30	-2456.43	-3536.43	8912.810	1030
7450	-0.15	-4.61	0.18	-2456.66	-3536.85	8912.813	1030
7455	-0.36	-3.83	0.39	-2456.87	-3537.36	8912.819	1031
7460	1.00	-4.07	0.33	-2456.75	-3537.33	8912.826	1031
7465	0.54	-4.07	0.39	-2456.59	-3537.07	8912.828	1031
7470	0.65	-4.27	0.34	-2455.33	-3537.41	8912.838	1031
7475	0.71	-4.25	0.32	-2455.25	-3537.50	8912.841	1031
7480	0.56	-4.15	0.39	-2455.21	-3537.38	8912.846	1031
7485	0.49	-4.18	0.36	-2455.35	-3537.62	8912.850	1031
7490	0.67	-4.75	0.16	-2455.37	-3537.30	8912.856	1031
7495	0.11	-4.54	0.23	-2455.40	-3537.43	8912.859	1031
7500	-0.21	-4.68	0.45	-2453.09	-3535.12	8912.867	1031
7505	0.40	-4.93	0.28	-2453.48	-3535.52	8912.869	1031
7510	0.62	-4.72	0.36	-2453.23	-3535.44	8912.875	1031
7515	0.69	-4.35	0.46	-2453.10	-3535.43	8912.880	1031
7520	0.91	-5.21	0.36	-2452.10	-3534.31	8912.885	1031
7525	0.50	-4.57	0.61	-2451.82	-3533.70	8912.890	1031
7530	1.44	-4.48	0.72	-2451.49	-3533.74	8912.897	1031
7535	0.86	-5.36	0.41	-2451.59	-3533.74	8912.899	1031
7540	-0.42	-4.98	0.41	-2451.45	-3533.90	8912.906	1031
7545	0.76	-4.85	0.51	-2451.83	-3534.13	8912.910	1031
7550	0.70	-5.21	0.44	-2450.98	-3532.99	8912.914	1031
7555	-0.00	-5.12	0.62	-2449.59	-3531.89	8912.921	1031
7560	0.59	-6.44	0.17	-2449.05	-3531.00	8912.926	1031
7565	0.55	-5.54	0.53	-2449.01	-3531.33	8912.929	1031
7570	0.70	-5.83	0.42	-2448.81	-3531.23	8912.936	1031
7575	0.46	-5.67	0.39	-2449.22	-3531.67	8912.938	1031
7580	0.63	-5.47	0.52	-2448.76	-3531.45	8912.944	1031
7585	0.69	-5.87	0.36	-2447.67	-3531.32	8912.951	1031
7590	0.75	-6.22	0.33	-2447.49	-3531.47	8912.953	1031
7595	0.09	-5.60	0.44	-2447.73	-3531.03	8912.961	1031
7600	0.45	-6.01	0.32	-2447.62	-3531.15	8912.966	1031
7605	1.09	-6.34	0.33	-2446.24	-3529.58	8912.969	1031
7610	0.40	-5.71	0.66	-2446.10	-3529.41	8912.975	1031
7615	0.45	-6.19	0.51	-2445.64	-3528.71	8912.982	1031
7620	0.49	-6.59	0.31	-2445.48	-3529.02	8912.984	1031
7625	1.23	-6.19	0.49	-2445.36	-3528.94	8912.992	1031
7630	0.41	-6.51	0.43	-2445.45	-3528.45	8912.994	1031
7635	0.57	-6.90	0.39	-2443.50	-3527.00	8913.001	1031
7640	0.31	-6.30	0.55	-2443.75	-3527.27	8913.005	1031
7645	0.44	-6.40	0.60	-2443.95	-3527.26	8913.012	1031
7650	-0.26	-6.22	0.60	-2443.90	-3527.10	8913.015	1031
7655	0.46	-6.82	0.47	-2442.95	-3526.30	8913.021	1031
7660	0.80	-6.81	0.44	-2442.66	-3526.21	8913.023	1031
7665	0.62	-6.97	0.47	-2442.16	-3525.52	8913.030	1031
7670	0.83	-7.48	0.34	-2441.95	-3525.15	8913.036	1031
7675	0.67	-7.00	0.44	-2442.02	-3524.66	8913.042	1031
7680	0.63	-7.15	0.43	-2442.15	-3525.18	8913.045	1031
7685	1.30	-6.85	0.50	-2442.18	-3525.38	8913.052	1031
7690	0.36	-7.30	0.41	-2442.18	-3525.09	8913.057	1031
7695	0.48	-7.08	0.62	-2440.85	-3524.65	8913.061	1031
7700	0.29	-7.50	0.48	-2440.21	-3524.81	8913.063	1031
7705	0.48	-7.48	0.48	-2439.93	-3524.84	8913.069	1031
7710	0.26	-7.41	0.47	-2439.68	-3524.33	8913.076	1031
7715	0.27	-7.42	0.56	-2439.22	-3523.67	8913.078	1031
7720	0.47	-8.00	0.48	-2438.48	-3522.79	8913.085	1031
7725	0.67	-8.16	0.36	-2438.41	-3522.74	8913.091	1031
7730	1.01	-7.62	0.61	-2438.47	-3522.61	8913.094	1031
7735	0.36	-7.41	0.72	-2438.43	-3522.45	8913.100	1031
7740	0.15	-8.33	0.47	-2437.23	-3521.39	8913.105	1031
7745	0.15	-8.49	0.40	-2436.99	-3521.10	8913.109	1031
7750	0.28	-9.38	0.25	-2436.86	-3519.77	8913.117	1031
7755	0.67	-8.71	0.44	-2436.17	-3519.98	8913.119	1031
7760	0.91	-8.50	0.52	-2436.16	-3519.94	8913.125	1031
7765	1.01	-8.02	0.70	-2436.47	-3519.91	8913.130	1031
7770	0.47	-8.33	0.67	-2435.20	-3518.94	8913.135	1031
7775	0.50	-8.74	0.61	-2434.82	-3518.73	8913.140	1031
7780	0.18	-8.74	0.54	-2434.83	-3518.40	8913.147	1031
7785	0.57	-8.39	0.73	-2434.57	-3518.59	8913.149	1031
7790	0.64	-8.62	0.66	-2434.88	-3518.25	8913.156	1031
7795	0.70	-8.88	0.62	-2434.71	-3518.22	8913.158	1031
7800	0.73	-7.91	0.91	-2432.99	-3518.47	8913.167	1031
7805	0.48	-8.45	0.78	-2433.08	-3517.99	8913.170	1031
7810	0.65	-8.15	0.95	-2432.95	-3518.01	8913.175	1031
7815	0.82	-9.14	0.57	-2432.79	-3517.92	8913.182	1031
7820	0.72	-8.89	0.66	-2432.29	-3517.90	8913.186	1031
7825	1.09	-8.42	0.91	-2431.41	-3517.69	8913.190	1031
7830	0.16	-8.87	0.72	-2431.35	-3517.18	8913.195	1031
7835	0.46	-9.08	0.66	-2431.46	-3517.07	8913.201	1031
7840	0.46	-9.34	0.60	-2431.35	-3516.73	8913.203	1031
7845	0.83	-9.72	0.64	-2430.08	-3515.25	8913.210	1031
7850	0.53	-9.50	0.68	-2429.89	-3514.61	8913.216	1031
7855	0.09	-9.76	0.60	-2429.97	-3514.72	8913.219	1031
7860	1.34	-9.16	0.83	-2429.87	-3514.39	8913.225	1031
7865	0.47	-9.13	0.96	-2428.68	-3514.55	8913.231	1031
7870	0.80	-9.05	0.96	-2428.23	-3514.31	8913.234	1031
7875	0.48	-9.16	0.91	-2428.50	-3514.18	8913.241	1031
7880	0.04	-9.61	0.74	-2428.28	-3514.34	8913.244	1031
7885	0.10	-10.03	0.71	-2427.24	-3512.94	8913.250	1031
7890	0.38	-9.96	0.77	-2427.08	-3511.98	8913.255	1031
7895	0.19	-10.11	0.69	-2426.53	-3512.04	8913.261	1031
7900	0.49	-10.38	0.67	-2426.19	-3512.21	8913.265	1031
7905	0.90	-9.94	0.89	-2426.20	-3511.65	8913.271	1031
7910	0.72	-10.02	0.85	-2426.09	-3511.49	8913.274	1031
7915	0.77	-10.50	0.83	-2424.57	-3509.77	8913.281	1031
7920	0.68	-10.46	0.85	-2424.80	-3509.74	8913.286	1031
7925	0.66	-9.88	1.05	-2424.67	-3509.90	8913.289	1031
7930	0.45	-10.52	0.81	-2424.85	-3509.90	8913.296	1031
7935	0.38	-10.46	0.90	-2424.17	-3509.07	8913.300	1031
7940	0.67	-10.84	0.85	-2423.41	-3508.33	8913.307	1031
7945	0.39	-10.95	0.92	-2422.89	-3508.05	8913.311	1031
7950	0.34	-11.01	0.87	-2422.51	-3507.05	8913.316	1031
7955	0.52	-11.47	0.72	-2422.43	-3507.32	8913.319	1031
7960	0.23	-11.28	0.81	-2422.36	-3506.95	8913.327	1031
7965	0.36	-11.60	0.71	-2422.17	-3506.67	8913.328	1030
7970	0.82	-11.48	0.86	-2421.32	-3505.75	8913.338	1030
7975	0.68	-11.52	0.85	-2421.33	-3505.54	8913.340	1030
7980	0.33	-11.32	0.84	-2422.04	-3506.34	8913.345	1030
7985	0.28	-11.91	0.65	-2421.92	-3506.05	8913.350	1030
7990	0.39	-11.89	0.62	-2421.98	-3505.95	8913.355	1030
7995	0.24	-11.75	0.58	-2422.29	-3505.58	8913.359	1030
8000	0.56	-10.77	0.97	-2422.98	-3505.47	8913.366	1030
8005	0.58	-10.71	0.99	-2423.39	-3505.74	8913.370	1030
8010	0.36	-10.48	1.07	-2423.31	-3505.40	8913.377	1030
8015	0.25	-10.99	0.87	-2423.25	-3505.78	8913.379	1030
8020	0.18	-10.94	0.76	-2423.55	-3505.93	8913.387	1030
8025	0.65	-10.79	0.94	-2423.55	-3505.69	8913.390	1030
8030	-0.04	-10.40	0.99	-2424.75	-3506.47	8913.396	1030
8035	0.37	-10.37	0.92	-2425.42	-3507.43	8913.400	1030
8040	0.04	-10.58	0.82	-2425.62	-3507.91	8913.405	1030
8045	0.27	-10.63	0.77	-2426.01	-3508.39	8913.410	1030
8050	0.21	-10.97	0.64	-2426.01	-3508.35	8913.414	1030
8055	-0.09	-10.97	0.62	-2426.13	-3508.19	8913.420	1030
8060	0.47	-10.67	0.66	-2426.44	-3508.77	8913.424	1030
8065	0.54	-10.13	0.76	-2427.53	-3510.12	8913.430	1030
8070	0.34	-10.27	0.73	-2427.63	-3509.98	8913.436	1030
8075	0.39	-9.99	0.82	-2427.50	-3509.68	8913.438	1030
8080	0.58	-9.97	0.82	-2427.88	-3510.37	8913.444	1030
8085	1.16	-10.45	0.64	-2429.15	-3510.85	8913.451	1030
8090	0.38	-10.76	0.42	-2428.77	-3510.81	8913.453	1030
8095	-0.10	-9.47	0.88	-2428.90	-3511.13	8913.461	1030
8100	0.40	-9.66	0.86	-2428.67	-3511.05	8913.466	1030
8105	0.40	-10.04	0.56	-2430.17	-3512.37	8913.469	1030
8110	0.69	-9.74	0.74	-2430.41	-3512.33	8913.474	1030
8115	0.76	-10.24	0.45	-2430.96	-3513.23	8913.482	1030
8120	0.16	-9.64	0.68	-2431.05	-3513.25	8913.484	1030
8125	0.49	-9.88	0.63	-2430.79	-3512.88	8913.492	1030
8130	0.40	-9.68	0.74	-2430.96	-3513.18	8913.495	1030
8135	0.35	-9.14	0.79	-2431.99	-3514.10	8913.500	1030
8140	0.06	-9.03	0.78	-2432.34	-3514.48	8913.504	1030
8145	-0.06	-9.16	0.69	-2432.69	-3514.40	8913.512	1030
8150	0.21	-9.13	0.71	-2432.78	-3514.75	8913.515	1030
8155	0.52	-8.98	0.76	-2432.72	-3514.61	8913.521	1030
8160	0.58	-9.10	0.74	-2432.85	-3514.56	8913.525	1030
8165	0.17	-9.14	0.60	-2433.75	-3515.05	8913.530	1030
8170	0.42	-8.83	0.72	-2434.36	-3515.51	8913.534	1030
8175	0.37	-8.92	0.68	-2434.37	-3515.54	8913.539	1030
8180	0.18	-8.80	0.70	-2434.46	-3515.89	8913.546	1030
8185	-0.01	-9.41	0.44	-2434.48	-3515.80	8913.550	1030
8190	0.16	-9.20	0.58	-2434.40	-3515.57	8913.555	1030
8195	0.76	-8.76	0.75	-2434.55	-3515.72	8913.561	1030
8200	0.13	-8.50	0.67	-2436.24	-3518.08	8913.563	1030
8205	1.29	-8.39	0.68	-2436.74	-3518.01	8913.569	1030
8210	0.66	-8.31	0.67	-2437.36	-3518.46	8913.576	1030
8215	0.73	-8.23	0.66	-2437.01	-3518.40	8913.578	1030
8220	0.77	-7.87	0.79	-2437.11	-3518.57	8913.588	1030
8225	0.61	-8.31	0.63	-2437.28	-3518.58	8913.591	1030
8230	0.45	-7.85	0.71	-2438.69	-3519.94	8913.594	1030
8235	1.14	-7.62	0.79	-2438.77	-3519.90	8913.600	1030
8240	0.43	-7.24	0.90	-2438.91	-3519.93	8913.607	1030
8245	0.76	-7.42	0.84	-2438.91	-3520.25	8913.609	1030
8250	0.61	-7.46	0.78	-2440.00	-3519.94	8913.615	1030
8255	0.76	-7.66	0.68	-2440.25	-3520.19	8913.620	1030
8260	0.52	-6.19	1.12	-2441.16	-3521.41	8913.627	1030
8265	0.40	-7.22	0.77	-2441.08	-3521.52	8913.629	1030
8270	0.51	-7.99	0.51	-2440.94	-3521.44	8913.634	1030
8275	0.67	-8.13	0.39	-2441.03	-3521.77	8913.640	1030
8280	0.26	-7.83	0.37	-2441.78	-3522.76	8913.646	1030
8285	0.51	-6.95	0.71	-2442.47	-3522.98	8913.650	1030
8290	0.99	-7.00	0.68	-2442.64	-3523.31	8913.655	1030
8295	0.36	-6.99	0.69	-2442.52	-3523.40	8913.659	1030
8300	0.12	-7.19	0.53	-2442.73	-3524.19	8913.664	1030
8305	0.18	-7.16	0.47	-2444.15	-3524.92	8913.670	1030
8310	0.30	-6.67	0.60	-2444.31	-3524.80	8913.673	1030
8315	0.05	-6.59	0.57	-2444.56	-3525.51	8913.680	1030
8320	0.80	-6.97	0.42	-2444.86	-3525.70	8913.686	1030
8325	0.22	-6.61	0.62	-2444.74	-3525.74	8913.688	1030
8330	0.37	-6.89	0.50	-2444.65	-3525.30	8913.694	1030
8335	0.84	-6.41	0.57	-2446.05	-3526.80	8913.701	1030
8340	0.47	-5.71	0.77	-2446.10	-3526.88	8913.703	1030
8345	0.49	-6.60	0.36	-2446.19	-3527.13	8913.711	1030
8350	0.95	-6.17	0.62	-2445.93	-3526.92	8913.716	1030
8355	0.50	-6.00	0.66	-2446.24	-3526.99	8913.722	1030
8360	0.30	-6.94	0.26	-2446.00	-3527.33	8913.724	1030
8365	0.36	-5.46	0.70	-2448.05	-3529.11	8913.731	1030
8370	0.98	-5.58	0.58	-2448.06	-3529.35	8913.734	1030
8375	1.06	-5.31	0.61	-2448.35	-3529.93	8913.742	1030
8380	0.86	-5.22	0.66	-2448.70	-3530.17	8913.745	1030
8385	0.24	-5.56	0.52	-2449.05	-3530.36	8913.750	1030
8390	0.57	-5.59	0.46	-2449.13	-3530.29	8913.754	1030
8395	1.02	-5.45	0.43	-2450.65	-3531.64	8913.762	1030
8400	-0.04	-5.08	0.54	-2450.40	-3532.11	8913.765	1030
8405	0.55	-5.25	0.44	-2450.43	-3532.04	8913.771	1030
8410	0.58	-4.87	0.57	-2450.23	-3532.46	8913.775	1030
8415	0.55	-4.85	0.55	-2451.16	-3533.07	8913.780	1030
8420	0.34	-4.91	0.51	-2451.71	-3533.78	8913.783	1030
8425	0.48	-5.25	0.28	-2452.02	-3533.60	8913.789	1030
8430	0.51	-4.94	0.39	-2452.54	-3533.61	8913.795	1030
8435	0.67	-4.62	0.63	-2452.87	-3533.65	8913.802	1030
8440	0.29	-4.85	0.44	-2452.64	-3533.68	8913.806	1030
8445	0.53	-5.06	0.30	-2452.79	-3534.15	8913.810	1031
8450	0.29	-5.15	0.12	-2453.80	-3534.99	8913.812	1031
8455	0.63	-4.56	0.42	-2453.95	-3534.99	8913.819	1031
8460	0.52	-4.69	0.37	-2453.97	-3535.21	8913.826	1031
8465	0.50	-4.38	0.51	-2453.87	-3535.12	8913.828	1031
8470	-0.04	-4.49	0.37	-2453.92	-3535.31	8913.835	1031
8475	0.46	-4.37	0.51	-2454.16	-3535.39	8913.841	1031
8480	0.76	-4.56	0.44	-2453.40	-3534.77	8913.845	1031
8485	0.55	-4.52	0.48	-2453.50	-3534.72	8913.850	1031
8490	1.24	-4.66	0.42	-2453.39	-3534.70	8913.856	1031
8495	0.77	-4.14	0.58	-2453.65	-3534.82	8913.859	1031
8500	1.20	-5.63	0.29	-2451.01	-3532.22	8913.867	1031
8505	0.67	-5.71	0.35	-2450.79	-3531.99	8913.870	1031
8510	0.24	-5.00	0.60	-2450.75	-3531.99	8913.877	1031
8515	0.91	-4.83	0.71	-2450.75	-3531.89	8913.880	1031
8520	0.23	-5.72	0.48	-2449.75	-3530.97	8913.885	1031
8525	-0.03	-5.65	0.56	-2449.10	-3530.54	8913.890	1031
8530	1.82	-6.08	0.48	-2448.67	-3530.01	8913.897	1031
8535	0.60	-5.55	0.65	-2448.27	-3529.86	8913.899	1031
8540	0.40	-5.87	0.54	-2448.71	-3529.70	8913.905	1031
8545	0.45	-6.21	0.39	-2448.72	-3529.91	8913.909	1031
8550	0.35	-6.11	0.46	-2447.77	-3529.31	8913.914	1031
8555	0.21	-6.37	0.41	-2447.11	-3528.42	8913.920	1031
8560	-0.19	-6.69	0.36	-2446.86	-3528.25	8913.923	1031
8565	0.17	-6.60	0.51	-2446.42	-3527.53	8913.931	1031
8570	-0.06	-7.28	0.21	-2446.20	-3527.94	8913.936	1031
8575	0.55	-6.99	0.26	-2446.24	-3527.72	8913.939	1031
8580	0.88	-6.26	0.60	-2446.34	-3527.40	8913.944	1031
8585	0.53	-6.48	0.67	-2445.19	-3526.31	8913.951	1031
8590	0.60	-6.65	0.54	-2445.02	-3526.17	8913.953	1031
8595	0.10	-6.95	0.43	-2445.09	-3526.39	8913.961	1031
8600	0.61	-6.91	0.48	-2445.11	-3526.25	8913.965	1031
8605	0.47	-7.16	0.36	-2444.89	-3526.42	8913.972	1031
8610	0.85	-6.75	0.42	-2445.03	-3526.66	8913.975	1031
8615	0.40	-6.38	0.77	-2443.27	-3524.70	8913.981	1031
8620	0.76	-6.72	0.71	-2443.25	-3524.51	8913.984	1031
8625	-0.15	-7.01	0.65	-2442.30	-3523.90	8913.991	1031
8630	0.49	-7.20	0.56	-2442.21	-3523.96	8913.994	1031
8635	0.54	-7.03	0.63	-2442.47	-3523.96	8914.000	1031
8640	0.46	-7.30	0.54	-2442.37	-3524.09	8914.004	1031
8645	0.37	-8.46	0.21	-2440.64	-3522.56	8914.012	1031
8650	0.13	-7.59	0.54	-2440.82	-3522.44	8914.015	1031
8655	0.50	-7.35	0.65	-2440.78	-3522.51	8914.021	1031
8660	-0.04	-7.32	0.67	-2440.79	-3522.65	8914.025	1031
8665	0.98	-6.61	0.98	-2440.08	-3522.23	8914.031	1031
8670	0.26	-7.67	0.60	-2439.57	-3522.05	8914.034	1031
8675	1.21	-8.32	0.39	-2439.26	-3522.15	8914.039	1031
8680	-0.17	-7.57	0.65	-2439.27	-3522.32	8914.046	1031
8685	0.07	-7.40	0.72	-2439.20	-3522.44	8914.050	1031
8690	1.03	-6.91	0.97	-2438.11	-3522.16	8914.054	1031
8695	0.37	-7.62	0.64	-2437.65	-3522.09	8914.061	1031
8700	0.36	-7.46	0.83	-2437.41	-3521.52	8914.066	1031
8705	0.30	-8.10	0.56	-2437.31	-3521.39	8914.069	1031
8710	0.70	-7.56	0.66	-2437.28	-3521.50	8914.076	1031
8715	0.45	-7.16	0.84	-2437.05	-3521.30	8914.078	1031
8720	0.02	-8.37	0.50	-2436.05	-3520.09	8914.085	1031
8725	1.02	-8.30	0.52	-2436.09	-3520.35	8914.091	1031
8730	0.80	-8.76	0.46	-2435.80	-3520.01	8914.095	1031
8735	0.54	-8.52	0.51	-2435.89	-3520.17	8914.099	1031
8740	0.30	-8.14	0.66	-2435.90	-3519.94	8914.106	1031
8745	0.56	-8.02	0.79	-2436.01	-3519.77	8914.109	1031
8750	0.26	-9.17	0.50	-2434.01	-3518.23	8914.115	1031
8755	0.53	-8.65	0.67	-2433.94	-3517.61	8914.118	1031
8760	0.27	-9.09	0.61	-2433.09	-3516.92	8914.126	1031
8765	0.59	-8.57	0.85	-2433.12	-3517.04	8914.130	1031
8770	0.97	-9.10	0.59	-2433.27	-3516.68	8914.135	1031
8775	0.92	-9.30	0.51	-2433.09	-3516.39	8914.140	1031
8780	0.84	-9.08	0.60	-2431.85	-3516.01	8914.147	1031
8785	0.86	-9.30	0.63	-2431.86	-3516.65	8914.150	1031
8790	0.06	-9.21	0.64	-2431.68	-3516.24	8914.156	1031
8795	0.27	-9.51	0.53	-2431.53	-3516.43	8914.158	1031
8800	0.17	-8.95	0.84	-2430.58	-3515.37	8914.165	1031
8805	0.60	-9.99	0.51	-2430.18	-3515.03	8914.170	1031
8810	0.51	-9.04	0.92	-2429.17	-3514.67	8914.177	1031
8815	0.61	-9.26	0.84	-2429.25	-3513.94	8914.179	1031
8820	0.16	-9.15	0.86	-2429.56	-3513.92	8914.186	1031
8825	0.26	-9.61	0.70	-2429.71	-3514.11	8914.189	1031
8830	-0.08	-9.80	0.67	-2429.02	-3513.53	8914.194	1031
8835	0.42	-9.96	0.66	-2428.25	-3512.57	8914.201	1031
8840	0.65	-9.73	0.77	-2428.17	-3512.38	8914.203	1031
8845	0.57	-10.04	0.77	-2427.57	-3512.00	8914.210	1031
8850	0.86	-9.72	0.92	-2427.70	-3511.55	8914.215	1031
8855	0.11	-9.53	0.95	-2427.44	-3511.85	8914.219	1031
8860	-0.08	-9.71	0.90	-2427.26	-3511.78	8914.225	1031
8865	0.53	-10.28	0.78	-2426.15	-3510.59	8914.231	1031
8870	0.80	-10.27	0.90	-2426.15	-3510.38	8914.234	1031
8875	0.32	-10.75	0.63	-2426.05	-3509.53	8914.242	1031
8880	0.77	-10.42	0.76	-2425.87	-3510.28	8914.245	1031
8885	0.19	-10.69	0.71	-2426.00	-3510.24	8914.250	1031
8890	0.38	-10.23	0.93	-2425.96	-3510.04	8914.255	1031
8895	0.32	-11.22	0.62	-2423.51	-3509.95	8914.262	1031
8900	0.41	-10.99	0.66	-2423.83	-3509.80	8914.265	1031
8905	0.18	-10.54	0.88	-2423.70	-3509.19	8914.272	1031
8910	0.66	-10.77	0.80	-2423.83	-3509.40	8914.274	1031
8915	0.39	-10.69	0.86	-2422.78	-3509.29	8914.281	1031
8920	0.14	-11.10	0.65	-2422.56	-3509.35	8914.286	1031
8925	0.90	-11.09	0.92	-2421.80	-3507.93	8914.292	1031
8930	0.25	-11.05	0.92	-2421.85	-3507.60	8914.295	1031
8935	0.32	-11.02	0.87	-2421.81	-3507.68	8914.302	1030
8940	0.09	-11.59	0.67	-2421.66	-3507.45	8914.307	1030
8945	0.79	-11.31	0.74	-2422.30	-3507.89	8914.311	1030
8950	0.28	-11.06	0.79	-2422.79	-3508.36	8914.314	1030
8955	0.92	-10.95	0.84	-2423.01	-3508.09	8914.319	1030
8960	0.55	-10.70	0.93	-2422.90	-3508.08	8914.326	1030
8965	0.27	-10.85	0.86	-2423.52	-3508.57	8914.328	1030
8970	0.47	-10.27	0.95	-2424.36	-3509.32	8914.338	1030
8975	0.27	-10.39	0.94	-2424.22	-3509.04	8914.341	1030
8980	0.40	-10.26	0.89	-2425.09	-3509.54	8914.346	1030
8985	0.02	-10.75	0.73	-2425.14	-3509.43	8914.350	1030
8990	0.20	-10.58	0.79	-2425.30	-3509.47	8914.357	1030
8995	0.25	-10.85	0.67	-2425.05	-3509.44	8914.359	1030
9000	0.10	-10.87	0.60	-2426.24	-3509.25	8914.365	1030
9005	0.07	-10.37	0.84	-2426.48	-3509.43	8914.370	1030
9010	0.32	-9.68	1.05	-2427.08	-3509.89	8914.377	1030
9015	0.21	-9.77	0.96	-2427.22	-3509.92	8914.379	1030
9020	0.21	-9.89	0.93	-2427.23	-3510.04	8914.384	1030
9025	0.34	-10.67	0.64	-2427.25	-3510.07	8914.390	1030
9030	0.68	-10.83	0.49	-2428.41	-3511.28	8914.396	1030
9035	0.55	-10.38	0.66	-2428.54	-3511.01	8914.400	1030
9040	0.12	-10.73	0.50	-2428.47	-3511.21	8914.405	1030
9045	0.41	-10.05	0.78	-2428.48	-3511.23	8914.408	1030
9050	0.76	-10.52	0.54	-2428.62	-3511.56	8914.414	1030
9055	0.23	-10.32	0.62	-2428.37	-3511.65	8914.421	1030
9060	0.76	-10.21	0.62	-2429.53	-3512.50	8914.424	1030
9065	0.63	-10.48	0.36	-2430.44	-3513.59	8914.431	1030
9070	0.32	-10.27	0.41	-2430.31	-3513.56	8914.436	1030
9075	0.58	-10.16	0.49	-2430.66	-3513.52	8914.442	1030
9080	0.19	-9.79	0.63	-2430.90	-3513.53	8914.444	1030
9085	0.13	-9.31	0.69	-2432.10	-3514.36	8914.451	1030
9090	0.21	-9.45	0.59	-2432.10	-3514.85	8914.453	1030
9095	0.69	-8.62	0.94	-2432.78	-3514.42	8914.461	1030
9100	0.94	-9.31	0.66	-2432.75	-3514.65	8914.466	1030
9105	0.73	-8.66	0.98	-2433.01	-3514.57	8914.469	1030
9110	0.57	-8.95	0.80	-2432.82	-3514.56	8914.475	1030
9115	0.97	-9.20	0.54	-2434.19	-3516.06	8914.481	1030
9120	0.61	-9.30	0.47	-2434.12	-3516.07	8914.484	1030
9125	0.90	-9.16	0.57	-2434.08	-3515.83	8914.491	1030
9130	-0.17	-8.85	0.65	-2433.99	-3515.73	8914.494	1030
9135	-0.17	-8.94	0.50	-2435.03	-3517.14	8914.500	1030
9140	0.34	-8.89	0.54	-2435.50	-3517.55	8914.504	1030
9145	0.12	-7.69	1.18	-2435.95	-3517.24	8914.512	1030
9150	0.33	-8.18	0.79	-2435.85	-3517.75	8914.515	1030
9155	0.60	-8.42	0.70	-2435.84	-3517.91	8914.521	1030
9160	0.60	-8.62	0.60	-2435.73	-3517.71	8914.525	1030
9165	0.32	-8.61	0.55	-2436.61	-3518.66	8914.530	1030
9170	0.71	-8.06	0.69	-2437.57	-3519.48	8914.534	1030
9175	0.25	-7.78	0.74	-2438.18	-3519.56	8914.539	1030
9180	0.37	-8.05	0.58	-2438.77	-3520.51	8914.546	1030
9185	0.54	-8.07	0.59	-2438.95	-3520.27	8914.551	1030
9190	0.22	-8.01	0.57	-2438.59	-3520.27	8914.556	1030
9195	-0.13	-7.60	0.66	-2439.29	-3520.30	8914.561	1030
9200	0.26	-7.47	0.73	-2440.15	-3520.40	8914.562	1030
9205	0.48	-7.46	0.75	-2440.41	-3520.39	8914.569	1030
9210	1.03	-7.54	0.66	-2439.92	-3520.61	8914.577	1030
9215	0.24	-7.71	0.63	-2440.10	-3520.97	8914.578	1030
9220	0.49	-7.42	0.77	-2440.03	-3520.73	8914.585	1030
9225	0.17	-7.64	0.72	-2440.04	-3521.30	8914.590	1030
9230	1.01	-8.05	0.34	-2442.19	-3523.07	8914.595	1030
9235	0.23	-7.27	0.51	-2442.36	-3523.38	8914.600	1030
9240	-0.13	-6.72	0.70	-2442.64	-3523.50	8914.606	1030
9245	0.48	-6.77	0.73	-2442.23	-3523.64	8914.609	1030
9250	-0.03	-7.06	0.51	-2442.90	-3524.23	8914.616	1030
9255	0.41	-6.40	0.72	-2443.32	-3524.49	8914.620	1030
9260	0.03	-5.94	0.88	-2444.05	-3525.32	8914.626	1030
9265	0.20	-6.52	0.64	-2444.09	-3525.62	8914.630	1030
9270	0.43	-6.46	0.67	-2444.25	-3525.78	8914.635	1030
9275	0.36	-6.35	0.69	-2444.37	-3525.78	8914.640	1030
9280	0.72	-6.56	0.56	-2444.85	-3526.55	8914.646	1030
9285	0.51	-6.40	0.58	-2445.73	-3527.24	8914.650	1030
9290	0.51	-5.56	0.86	-2446.82	-3527.79	8914.657	1030
9295	0.64	-5.72	0.77	-2446.68	-3528.12	8914.660	1030
9300	0.15	-6.24	0.47	-2446.54	-3528.08	8914.664	1030
9305	0.47	-6.43	0.51	-2446.60	-3528.16	8914.670	1030
9310	0.25	-6.38	0.49	-2446.20	-3528.18	8914.673	1030
9315	0.56	-5.66	0.58	-2447.92	-3529.60	8914.680	1030
9320	0.38	-5.83	0.53	-2447.96	-3529.75	8914.685	1030
9325	0.18	-5.15	0.80	-2447.97	-3529.72	8914.688	1030
9330	0.54	-4.99	0.91	-2447.70	-3529.24	8914.694	1030
9335	0.32	-5.81	0.38	-2448.90	-3531.24	8914.701	1030
9340	0.47	-5.22	0.66	-2449.45	-3531.24	8914.703	1030
9345	0.31	-4.86	0.80	-2449.46	-3531.23	8914.712	1030
9350	0.28	-5.47	0.57	-2449.49	-3531.22	8914.716	1030
9355	0.85	-4.58	0.71	-2451.10	-3532.57	8914.722	1030
9360	0.63	-4.90	0.56	-2450.90	-3532.57	8914.725	1030
9365	0.61	-5.05	0.55	-2451.07	-3532.50	8914.731	1030
9370	0.30	-5.16	0.51	-2451.10	-3532.50	8914.734	1030
9375	0.34	-5.10	0.39	-2452.11	-3533.57	8914.742	1030
9380	0.05	-4.92	0.42	-2452.40	-3533.98	8914.745	1030
9385	0.11	-4.70	0.50	-2452.51	-3534.05	8914.750	1031
9390	0.28	-4.65	0.54	-2452.29	-3534.19	8914.754	1031
9395	1.71	-5.07	0.44	-2451.25	-3534.34	8914.762	1031
9400	0.70	-4.43	0.66	-2450.94	-3534.02	8914.765	1031
9405	0.19	-4.57	0.59	-2450.92	-3534.04	8914.771	1031
9410	0.53	-4.47	0.66	-2450.94	-3534.17	8914.774	1031
9415	0.43	-5.05	0.49	-2450.41	-3533.78	8914.780	1031
9420	0.49	-5.10	0.55	-2449.68	-3533.25	8914.784	1031
9425	0.28	-5.76	0.37	-2449.09	-3532.57	8914.789	1031
9430	0.53	-5.75	0.41	-2448.59	-3532.42	8914.796	1031
9435	0.15	-5.80	0.35	-2448.60	-3532.04	8914.799	1031
9440	1.06	-5.86	0.31	-2448.77	-3532.50	8914.807	1031
9445	0.81	-4.72	0.82	-2448.87	-3532.29	8914.811	1031
9450	0.62	-5.27	0.71	-2447.37	-3531.07	8914.816	1031
9455	0.97	-5.04	0.74	-2447.48	-3530.85	8914.819	1031
9460	0.77	-5.94	0.47	-2447.61	-3531.09	8914.826	1031
9465	0.48	-6.32	0.30	-2447.61	-3530.81	8914.828	1031
9470	0.92	-5.98	0.59	-2446.27	-3529.81	8914.836	1031
9475	0.36	-5.89	0.62	-2446.08	-3529.51	8914.840	1031
9480	0.40	-5.82	0.68	-2446.12	-3529.31	8914.844	1031
9485	0.74	-5.99	0.60	-2446.19	-3529.50	8914.850	1031
9490	1.05	-6.57	0.56	-2444.57	-3528.30	8914.857	1031
9495	0.43	-7.15	0.31	-2444.92	-3527.57	8914.859	1031
9500	0.41	-5.90	0.83	-2445.72	-3527.25	8914.867	1031
9505	0.71	-5.84	0.81	-2444.90	-3527.92	8914.870	1031
9510	0.49	-6.49	0.68	-2443.68	-3527.06	8914.875	1031
9515	0.51	-6.45	0.66	-2443.35	-3526.71	8914.879	1031
9520	0.35	-6.76	0.58	-2442.86	-3526.26	8914.885	1031
9525	0.30	-6.79	0.61	-2442.51	-3525.58	8914.890	1031
9530	0.43	-6.59	0.77	-2442.52	-3525.75	8914.896	1031
9535	0.41	-7.11	0.55	-2442.66	-3525.65	8914.900	1031
9540	0.04	-6.83	0.65	-2442.14	-3525.52	8914.905	1031
9545	0.42	-7.55	0.47	-2441.24	-3524.72	8914.912	1031
9550	1.11	-6.87	0.76	-2441.66	-3524.64	8914.914	1031
9555	0.35	-7.26	0.71	-2441.51	-3524.38	8914.920	1031
9560	0.11	-7.26	0.63	-2441.20	-3524.82	8914.922	1031
9565	0.54	-7.84	0.59	-2439.76	-3523.27	8914.930	1031
9570	0.21	-7.63	0.67	-2439.76	-3523.05	8914.936	1031
9575	0.38	-8.43	0.37	-2439.73	-3523.29	8914.941	1031
9580	0.07	-7.94	0.55	-2439.94	-3522.81	8914.944	1031
9585	-0.00	-7.43	0.83	-2438.95	-3522.88	8914.951	1031
9590	0.58	-7.95	0.61	-2438.52	-3522.88	8914.953	1031
9595	0.08	-7.98	0.61	-2437.38	-3522.48	8914.962	1031
9600	0.18	-7.35	0.90	-2437.36	-3522.85	8914.966	1031
9605	0.76	-7.43	0.83	-2437.32	-3522.69	8914.969	1031
9610	0.48	-7.91	0.63	-2437.14	-3522.91	8914.974	1031
9615	0.49	-8.28	0.56	-2436.54	-3522.00	8914.981	1031
9620	0.12	-8.17	0.61	-2436.19	-3521.29	8914.984	1031
9625	0.30	-8.08	0.74	-2435.82	-3520.77	8914.991	1031
9630	0.63	-8.20	0.76	-2435.40	-3520.55	8914.995	1031
9635	0.08	-8.41	0.69	-2435.54	-3520.67	8915.000	1031
9640	0.56	-8.20	0.84	-2435.58	-3520.41	8915.005	1031
9645	0.30	-8.25	0.70	-2435.69	-3520.65	8915.010	1031
9650	0.19	-8.27	0.77	-2435.53	-3520.36	8915.015	1031
9655	0.01	-8.56	0.63	-2435.09	-3520.14	8915.021	1031
9660	0.46	-9.29	0.52	-2433.72	-3518.42	8915.026	1031
9665	0.47	-9.11	0.59	-2433.47	-3518.32	8915.030	1031
9670	0.67	-8.74	0.79	-2433.52	-3518.37	8915.037	1031
9675	0.34	-9.26	0.62	-2433.14	-3518.16	8915.039	1031
9680	0.46	-9.61	0.60	-2431.73	-3516.55	8915.045	1031
9685	0.63	-8.75	0.90	-2431.63	-3516.70	8915.049	1031
9690	0.31	-9.12	0.79	-2431.03	-3516.49	8915.055	1031
9695	0.37	-9.36	0.72	-2430.79	-3516.26	8915.060	1031
9700	0.33	-9.76	0.60	-2430.84	-3515.95	8915.063	1031
9705	0.39	-9.63	0.64	-2430.85	-3515.98	8915.070	1031
9710	0.21	-9.28	0.92	-2429.86	-3514.35	8915.077	1031
9715	-0.23	-9.86	0.69	-2429.87	-3514.73	8915.078	1031
9720	-0.18	-9.72	0.65	-2429.68	-3514.46	8915.087	1031
9725	1.40	-9.74	0.69	-2429.75	-3514.44	8915.091	1031
9730	0.03	-9.59	0.87	-2428.99	-3513.47	8915.094	1031
9735	0.18	-10.15	0.76	-2428.55	-3512.99	8915.099	1031
9740	0.18	-10.36	0.68	-2428.00	-3512.51	8915.106	1031
9745	0.59	-10.30	0.71	-2427.82	-3512.14	8915.109	1031
9750	0.58	-10.40	0.67	-2427.85	-3512.15	8915.115	1031
9755	0.27	-10.41	0.64	-2427.88	-3512.09	8915.121	1031
9760	0.28	-10.85	0.58	-2427.21	-3511.44	8915.124	1031
9765	0.16	-10.58	0.75	-2426.41	-3510.98	8915.129	1031
9770	0.60	-10.71	0.76	-2426.18	-3510.23	8915.135	1031
9775	0.06	-10.92	0.76	-2425.72	-3509.94	8915.141	1031
9780	0.22	-10.53	0.85	-2425.62	-3510.00	8915.145	1031
9785	0.19	-10.40	0.89	-2425.57	-3510.16	8915.150	1031
9790	0.84	-10.96	0.68	-2425.64	-3509.79	8915.155	1031
9795	0.28	-10.81	0.93	-2424.00	-3508.57	8915.161	1031
9800	0.36	-10.89	0.88	-2424.31	-3508.55	8915.164	1031
9805	0.12	-10.96	0.90	-2424.01	-3508.17	8915.171	1031
9810	0.61	-11.21	0.77	-2424.04	-3508.48	8915.173	1030
9815	0.31	-11.47	0.80	-2422.96	-3506.77	8915.181	1030
9820	0.39	-11.11	0.97	-2422.58	-3506.68	8915.186	1030
9825	0.09	-10.90	0.96	-2423.23	-3507.30	8915.192	1030
9830	0.69	-10.91	0.93	-2423.43	-3507.31	8915.195	1030
9835	0.69	-11.84	0.63	-2423.30	-3507.24	8915.201	1030
9840	0.14	-11.26	0.85	-2423.48	-3507.35	8915.203	1030
9845	0.24	-10.87	0.83	-2424.53	-3508.48	8915.211	1030
9850	0.13	-11.10	0.72	-2424.78	-3508.82	8915.216	1030
9855	-0.08	-11.25	0.65	-2424.87	-3509.03	8915.219	1030
9860	0.17	-11.11	0.74	-2425.16	-3508.86	8915.224	1030
9865	0.91	-10.87	0.85	-2425.07	-3508.87	8915.231	1030
9870	0.40	-11.28	0.67	-2424.95	-3508.94	8915.234	1030
9875	0.34	-11.34	0.61	-2425.35	-3509.38	8915.240	1030
9880	-0.06	-11.05	0.60	-2426.79	-3510.95	8915.245	1030
9885	0.03	-10.70	0.81	-2426.73	-3510.84	8915.249	1030
9890	0.35	-10.47	0.84	-2426.71	-3510.46	8915.256	1030
9895	0.15	-10.29	0.89	-2426.78	-3510.85	8915.258	1030
9900	0.49	-9.68	1.01	-2427.94	-3511.80	8915.265	1030
9905	0.05	-10.21	0.81	-2428.50	-3511.96	8915.270	1030
9910	-0.01	-10.22	0.77	-2428.85	-3512.31	8915.277	1030
9915	-0.12	-10.13	0.69	-2428.61	-3512.90	8915.280	1030
9920	0.88	-9.92	0.82	-2428.95	-3513.14	8915.286	1030
9925	0.58	-10.15	0.74	-2429.06	-3512.95	8915.289	1030
9930	0.30	-9.99	0.69	-2430.05	-3513.76	8915.295	1030
9935	0.50	-9.91	0.69	-2430.41	-3514.24	8915.299	1030
9940	0.16	-9.63	0.72	-2430.86	-3514.30	8915.307	1030
9945	0.31	-9.57	0.78	-2431.00	-3514.83	8915.311	1030
9950	0.38	-8.52	1.18	-2430.97	-3514.69	8915.314	1030
9955	0.66	-9.62	0.72	-2431.02	-3514.80	8915.321	1030
9960	-0.13	-9.13	0.80	-2431.85	-3515.49	8915.326	1030
9965	0.32	-9.66	0.65	-2432.36	-3515.94	8915.328	1030
9970	-0.02	-9.87	0.54	-2432.13	-3515.99	8915.335	1030
9975	0.18	-9.44	0.70	-2432.48	-3516.22	8915.341	1030
9980	0.42	-9.16	0.76	-2433.20	-3516.20	8915.344	1030
[truncated: 20,180 more rows]
