# Supplementary material for: Structural characterization of the saxitoxin-targeting APTSTX1 aptamer using optical tweezers and molecular dynamics simulations
Source: PLoS One. 2019 Nov 7;14(11):e0222468. doi: 10.1371/journal.pone.0222468 (PMC6837747; doi:10.1371/journal.pone.0222468)
Supplement: S2 File — Data repository, aptamer under magnesium. (ZIP) [file pone.0222468.s006.zip › Mg/Mg/September/280915/3aCOM.txt]

Instrument name = Christians toy
*****Calibration values *****
TrapA Temperature Fudge	-0.400000
TrapB Temperature Fudge	-1.550000
TrapA Force Sensitivity	0.025700	0.026000	0.032000
TrapB Force Sensitivity	0.026200	0.027400	0.032000
TrapA Lever Sensitivity	15000.000000	14500.000000	0.000000
TrapB Lever Sensitivity	15200.000000	14500.000000	0.000000
Motor Threshold	20	20	20
*****Initial Preference Settings*****
ForceRateDiv	1
ForceGain	32
PosRateDivA	3
PosRateDivB	3
PositionGainA	32
PositionGainB	32
GotoSpeedX	9
GotoSpeedY	9
GotoSpeedZ	4
MaxDataFileSize	10000000
HopDistance	2
*CycleCount/n____	1
*A_PsdX__________	0
*A_PsdY__________	0
*A_PsdSum________	0
*A_Iris__________	0
*A_LeverX________	0
*A_LeverY________	0
*A_LeverSum______	0
*B_PsdX__________	0
*B_PsdY__________	0
*B_PsdSum________	0
*B_Iris__________	0
*B_LeverX________	0
*B_LeverY________	0
*B_LeverSum______	0
*A_Temperature___	0
*B_Temperature___	0
*X_force_________	1
*Y_force_________	1
*Z_force_________	1
*Tension_________	0
*A_dist-X________	0
*A_dist-Y________	1
*B_dist-X________	0
*B_dist-Y________	1
*Motor_X_________	0
*Motor_Y_________	0
*Motor_Z_________	0
*MotorVel_X______	0
*MotorVel_Y______	0
*MotorVel_Z______	0
*A_trapPIC_Err___	0
*B_trapPIC_Err___	0
*comPIC_Err______	0
*A_CycleCount____	0
*B_CycleCount____	0
*Motor_CycleCount	0
*time(sec)_______	1
*Status__________	1
*Null____________	0
samples/line_HI	400
samples/line_LO	20
goto0	8388608	8388608	8388608
goto1	8389684	8387894	8388180
goto2	8420998	8413487	8387420
goto3	8424321	8356603	8387744
goto4	8422772	8353948	8399333
goto5	8388608	8388608	8388608
goto6	8388608	8388608	8388608
goto7	8388608	8388608	8388608
goto8	8388608	8388608	8388608
goto9	8388608	8388608	8388608
yourXYZint	123	456	789
MaxForceP1	10.000000
MinForceP1	6.000000
PullRateP1	100.000000
refoldTime1	0.000000
unfoldTime1	0.000000
MaxForceP2	75.000000
MinForceP2	2.000000
PullRateP2	1000.000000
refoldTime2	0.000000
unfoldTime2	0.000000
MaxForceP3	10.000000
MinForceP3	-10.000000
PullRateP3	1.000000
refoldTime3	2.000000
unfoldTime3	2.000000
constForce1	46.000000
constForce2	28.000000
yourFloat	1.234000
yourXYZfloat	1.000000	2.000000	3.000000
*****End Initial Preference Settings*****

Zero-Force Offsets (pN)  -6.907530	-5.519590	5.651137
0	trapA_Empty_PSD_Sum = 0
        trapB_Empty_PSD_Sum = 0
        trapA_Empty_Iris = 0
        trapB_Empty_Iris = 0
        trapA_Full_PSD_Sum = 20261
        trapB_Full_PSD_Sum = 18635
        trapA_Full_Iris = 18348
        trapB_Full_Iris = 18170
210	   maxForce-limit
870	   minForce-limit
1370	   maxForce-limit
1840	   minForce-limit
2275	   maxForce-limit
2735	   minForce-limit
3220	   maxForce-limit
3710	   minForce-limit
4175	   maxForce-limit
4605	   minForce-limit
5095	   maxForce-limit
5565	   minForce-limit
6055	   maxForce-limit
6485	tempA = 22.854	tempB = 23.200
6505	   minForce-limit
6975	   maxForce-limit
7455	   minForce-limit
7965	   maxForce-limit
8440	   minForce-limit
8930	   maxForce-limit
9380	   minForce-limit
9810	   maxForce-limit
10290	   minForce-limit
10760	   maxForce-limit
11195	   minForce-limit
11675	   maxForce-limit
12155	   minForce-limit
12675	   maxForce-limit
13175	   minForce-limit
13645	   maxForce-limit
14145	   minForce-limit
14625	   maxForce-limit
15050	   minForce-limit
15510	   maxForce-limit
15940	   minForce-limit
16410	   maxForce-limit
16490	tempA = 22.845	tempB = 23.203
16885	   minForce-limit
17420	   maxForce-limit
17950	   minForce-limit
18460	   maxForce-limit
18940	   minForce-limit
19430	   maxForce-limit
19900	   minForce-limit
20425	   maxForce-limit
20950	   minForce-limit
21410	   maxForce-limit
21900	   minForce-limit
22315	   maxForce-limit
22775	   minForce-limit
23315	   maxForce-limit
23815	   minForce-limit
24355	   maxForce-limit
24915	   minForce-limit
25475	   maxForce-limit
25975	   minForce-limit
26445	   maxForce-limit
26540	tempA = 22.863	tempB = 23.199
26925	   minForce-limit
27455	   maxForce-limit
28015	   minForce-limit
28585	   maxForce-limit
29145	   minForce-limit
29745	   maxForce-limit
30245	   minForce-limit
30765	   maxForce-limit
31195	   minForce-limit
31710	   maxForce-limit
32240	   minForce-limit
32770	   maxForce-limit
33305	   minForce-limit
33910	   maxForce-limit
34470	   minForce-limit
35010	   maxForce-limit
35600	   minForce-limit
36140	   maxForce-limit
36605	tempA = 22.861	tempB = 23.204
36665	   minForce-limit
37240	   maxForce-limit
37830	   minForce-limit
38390	   maxForce-limit
38900	   minForce-limit
39395	   maxForce-limit
39835	   minForce-limit
40395	   maxForce-limit
40925	   minForce-limit
41475	   maxForce-limit
41995	   minForce-limit
42500	   maxForce-limit
43025	   minForce-limit
43525	   maxForce-limit
43995	   minForce-limit
44525	   maxForce-limit
45055	   minForce-limit
45595	   maxForce-limit
46075	   minForce-limit
46535	   maxForce-limit
46630	tempA = 22.856	tempB = 23.200
46985	   minForce-limit
47455	   maxForce-limit
47925	   minForce-limit
48425	   maxForce-limit
48935	   minForce-limit
49455	   maxForce-limit
49960	   minForce-limit
50365	   maxForce-limit
50815	   minForce-limit
51305	   maxForce-limit
51700	   minForce-limit
52180	   maxForce-limit
52660	   minForce-limit
53075	   maxForce-limit
53515	   minForce-limit
53995	   maxForce-limit
54465	   minForce-limit
54920	   maxForce-limit
55405	   minForce-limit
55880	   maxForce-limit
56340	   minForce-limit
56675	tempA = 22.875	tempB = 23.184
56790	   maxForce-limit
57240	   minForce-limit
57680	   maxForce-limit
58160	   minForce-limit
58660	   maxForce-limit
59170	   minForce-limit
59670	   maxForce-limit
60140	   minForce-limit
60640	   maxForce-limit
61110	   minForce-limit
61570	   maxForce-limit
61995	   minForce-limit
62435	   maxForce-limit
62880	   minForce-limit
63350	   maxForce-limit
63830	   minForce-limit
64310	   maxForce-limit
64800	   minForce-limit
65310	   maxForce-limit
65830	   minForce-limit
66325	   maxForce-limit
66735	tempA = 22.879	tempB = 23.190
66745	   minForce-limit
67235	   maxForce-limit
67735	   minForce-limit
68220	   maxForce-limit
68700	   minForce-limit
69095	   maxForce-limit
69555	   minForce-limit
70015	   maxForce-limit
70495	   minForce-limit
70995	   maxForce-limit
71495	   minForce-limit
72065	   maxForce-limit
72615	   minForce-limit
73145	   maxForce-limit
73655	   minForce-limit
74185	   maxForce-limit
74725	   minForce-limit
75260	   maxForce-limit
75785	   minForce-limit
76325	   maxForce-limit
76750	tempA = 22.856	tempB = 23.213
76915	   minForce-limit
77495	   maxForce-limit
78005	   minForce-limit
78550	   maxForce-limit
79150	   minForce-limit
79710	   maxForce-limit
80180	   minForce-limit
80680	   maxForce-limit
81250	   minForce-limit
81840	   maxForce-limit
82380	   minForce-limit
82975	   maxForce-limit
83545	   minForce-limit
84105	   maxForce-limit
84605	   minForce-limit
85045	   maxForce-limit
85475	   minForce-limit
85915	   maxForce-limit
86465	   minForce-limit
86810	tempA = 22.859	tempB = 23.206
87005	   maxForce-limit
87565	   minForce-limit
88105	   maxForce-limit
88645	   minForce-limit
89165	   maxForce-limit
89695	   minForce-limit
90225	   maxForce-limit
90755	   minForce-limit
91265	   maxForce-limit
91795	   minForce-limit
92275	   maxForce-limit
92790	   minForce-limit
93325	   maxForce-limit
93855	   minForce-limit
94365	   maxForce-limit
94890	   minForce-limit
95410	   maxForce-limit
95950	   minForce-limit
96495	   maxForce-limit
96825	tempA = 22.867	tempB = 23.195
97025	   minForce-limit
97525	   maxForce-limit
98065	   minForce-limit
98575	   maxForce-limit
99190	   minForce-limit
99725	   maxForce-limit
100205	   minForce-limit
100745	   maxForce-limit
101285	   minForce-limit
101775	   maxForce-limit
102325	   minForce-limit
102855	   maxForce-limit
103365	   minForce-limit
103925	   maxForce-limit
104400	   minForce-limit
104930	   maxForce-limit
105390	   minForce-limit
105930	   maxForce-limit
106490	   minForce-limit
106885	tempA = 22.856	tempB = 23.199
110910	End Write
