# Supplementary material for: Structural characterization of the saxitoxin-targeting APTSTX1 aptamer using optical tweezers and molecular dynamics simulations
Source: PLoS One. 2019 Nov 7;14(11):e0222468. doi: 10.1371/journal.pone.0222468 (PMC6837747; doi:10.1371/journal.pone.0222468)
Supplement: S2 File — Data repository, aptamer under magnesium. (ZIP) [file pone.0222468.s006.zip › Mg/Mg/September/280915/3bA.txt]

#Begin Write:
CycleCount/n	X_force	Y_force	Z_force	A_dist-Y	B_dist-Y	time(sec)	Status
100	-4.55	-8.29	11.08	-2805.94	-3308.89	9151.158	1
200	-4.39	-8.40	11.10	-2806.06	-3308.57	9151.271	1
200	-4.48	-8.59	11.24	-2806.07	-3308.67	9151.335	1
300	-4.90	-8.38	11.20	-2806.25	-3308.60	9151.438	1
400	-4.71	-8.31	11.15	-2806.06	-3308.76	9151.529	1
500	-4.59	-8.50	11.18	-2806.19	-3308.65	9151.624	1
600	-4.49	-8.57	11.22	-2806.22	-3308.87	9151.739	1
700	-4.19	-8.35	10.97	-2806.20	-3308.37	9151.839	1
800	-4.41	-8.53	11.33	-2806.33	-3308.81	9151.931	1
900	-4.22	-8.38	11.06	-2806.15	-3308.44	9152.030	1
1000	-3.99	-8.85	11.47	-2806.47	-3308.90	9152.139	1
1100	-4.82	-8.39	11.12	-2806.13	-3308.47	9152.228	1
1200	-4.74	-8.35	11.13	-2806.34	-3309.03	9152.338	1
1300	-5.00	-8.52	11.18	-2806.16	-3308.88	9152.435	1
1400	-4.46	-8.41	11.11	-2806.29	-3308.80	9152.529	1
1500	-4.41	-8.60	11.11	-2806.02	-3308.74	9152.625	1
1600	-4.25	-8.24	11.08	-2806.28	-3308.78	9152.734	1
1700	-4.38	-8.43	11.16	-2806.43	-3308.74	9152.820	1
1800	-4.76	-8.42	11.10	-2806.18	-3308.60	9152.935	1
1900	-4.56	-8.41	11.05	-2806.38	-3308.60	9153.038	1
2000	-4.47	-8.52	11.21	-2806.19	-3308.88	9153.123	1
2100	-4.42	-8.47	11.10	-2806.37	-3308.84	9153.236	1
2200	-4.98	-8.39	11.14	-2806.30	-3308.86	9153.337	1
2300	-4.48	-8.11	10.82	-2805.82	-3308.71	9153.439	1
2400	-4.27	-8.40	11.14	-2806.23	-3308.88	9153.533	1
2500	-4.80	-8.28	10.96	-2806.30	-3308.78	9153.637	1
2600	-4.43	-8.61	11.23	-2805.87	-3308.60	9153.734	1
2700	-4.58	-8.46	11.13	-2806.15	-3308.84	9153.834	1
2800	-4.43	-8.48	10.99	-2806.27	-3308.93	9153.935	1
2930	-3.75	-8.47	11.02	-2806.38	-3308.78	9153.953	1
2935	-4.55	-8.33	11.14	-2806.38	-3308.78	9153.956	1
2940	-4.80	-8.37	11.14	-2806.47	-3308.82	9153.961	1
2945	-4.60	-8.63	11.28	-2806.29	-3308.87	9153.968	1
2950	-4.83	-8.30	10.95	-2806.32	-3308.68	9153.974	1
2955	-4.34	-8.43	10.99	-2806.32	-3308.94	9153.979	1
2960	-4.13	-8.37	10.81	-2806.22	-3309.05	9153.983	1
2965	-4.44	-8.46	11.04	-2806.20	-3308.78	9153.986	1
2970	-4.21	-8.55	11.17	-2806.15	-3309.00	9153.991	1
2975	-4.73	-8.45	11.05	-2806.50	-3309.00	9153.998	1
2980	-4.64	-8.24	10.99	-2806.39	-3308.75	9154.001	1
2985	-4.36	-8.65	11.29	-2806.03	-3309.05	9154.008	1
2990	-4.58	-8.59	11.28	-2806.35	-3308.83	9154.013	1
2995	-4.29	-8.54	11.10	-2806.27	-3308.83	9154.016	1
3000	-4.38	-8.51	11.14	-2806.32	-3308.51	9154.023	1
3005	-4.45	-8.55	11.27	-2806.48	-3308.76	9154.029	1
3010	-4.31	-8.74	11.18	-2806.32	-3308.66	9154.031	1
3015	-3.97	-8.52	10.95	-2806.26	-3309.00	9154.037	1
3020	-4.41	-8.51	11.12	-2806.10	-3308.82	9154.041	1
3025	-4.47	-8.43	11.05	-2806.27	-3309.01	9154.047	1
3030	-4.67	-8.42	11.13	-2806.16	-3308.89	9154.053	1
3035	-4.74	-8.33	11.08	-2806.21	-3308.89	9154.057	1
3040	-4.29	-8.36	11.04	-2806.36	-3309.01	9154.062	1
3045	-4.14	-8.55	11.14	-2806.21	-3308.79	9154.067	1
3050	-4.59	-8.42	11.13	-2806.27	-3308.93	9154.071	1
3055	-4.26	-8.58	11.12	-2806.09	-3308.78	9154.078	1
3060	-4.22	-8.58	11.07	-2806.15	-3308.81	9154.084	1
3065	-4.73	-8.26	10.81	-2806.06	-3308.97	9154.087	1
3070	-4.55	-8.48	11.15	-2806.13	-3308.96	9154.092	1
3075	-3.91	-8.62	11.15	-2806.22	-3308.92	9154.097	1
3080	-4.27	-8.55	11.05	-2806.11	-3308.78	9154.103	1
3085	-3.94	-8.40	10.80	-2806.27	-3308.50	9154.109	1
3090	-4.26	-8.58	11.04	-2806.08	-3308.78	9154.111	1
3095	-4.18	-8.75	11.13	-2806.25	-3308.63	9154.118	1
3100	-4.31	-8.63	11.05	-2805.91	-3308.78	9154.123	1
3105	-4.72	-8.71	11.27	-2806.01	-3308.35	9154.128	1
3110	-5.07	-8.53	11.21	-2805.93	-3308.51	9154.135	1
3115	-3.79	-9.01	11.24	-2805.98	-3308.73	9154.140	1
3120	-4.35	-8.62	11.21	-2806.32	-3308.73	9154.141	1
3125	-4.10	-8.29	10.79	-2806.46	-3308.87	9154.147	1
3130	-4.74	-8.40	11.10	-2806.11	-3308.85	9154.154	1
3135	-4.88	-8.39	11.15	-2806.28	-3308.68	9154.156	1
3140	-4.26	-8.45	10.98	-2806.14	-3309.03	9154.163	1
3145	-4.67	-8.45	11.18	-2806.07	-3308.79	9154.168	1
3150	-4.71	-8.37	11.04	-2806.23	-3308.79	9154.172	1
3155	-4.39	-8.34	10.88	-2806.30	-3308.47	9154.178	1
3160	-4.35	-8.68	11.28	-2806.34	-3308.71	9154.182	1
3165	-4.32	-8.83	11.44	-2806.34	-3308.60	9154.187	1
3170	-4.42	-8.43	10.91	-2806.14	-3308.48	9154.194	1
3175	-4.16	-8.62	11.11	-2806.33	-3308.62	9154.196	1
3180	-4.36	-8.26	10.78	-2806.40	-3308.58	9154.203	1
3185	-4.73	-8.53	11.26	-2806.26	-3308.78	9154.208	1
3190	-4.39	-8.55	11.29	-2806.33	-3308.65	9154.212	1
3195	-4.38	-8.46	11.13	-2806.38	-3308.71	9154.217	1
3200	-4.40	-8.60	11.33	-2806.31	-3309.00	9154.220	1
3205	-4.05	-8.61	11.12	-2806.16	-3308.36	9154.228	1
3210	-4.08	-8.67	11.14	-2806.30	-3308.96	9154.234	1
3215	-4.54	-8.73	11.40	-2806.07	-3308.60	9154.236	1
3220	-4.49	-8.58	11.37	-2806.20	-3308.80	9154.244	1
3225	-4.36	-8.61	11.27	-2806.27	-3308.89	9154.248	1
3230	-4.63	-8.39	11.05	-2806.35	-3308.65	9154.250	1
3235	-4.75	-8.48	11.29	-2806.43	-3308.79	9154.259	1
3240	-4.50	-8.49	11.09	-2806.51	-3308.57	9154.264	1
3245	-3.50	-8.93	11.37	-2806.66	-3308.74	9154.266	1
3250	-4.20	-8.46	11.09	-2806.60	-3308.57	9154.273	1
3255	-4.55	-8.52	11.15	-2806.47	-3308.75	9154.279	1
3260	-3.78	-8.68	11.00	-2806.45	-3308.64	9154.284	1
3265	-4.44	-8.62	11.14	-2806.21	-3308.83	9154.288	1
3270	-4.57	-8.61	11.28	-2806.48	-3308.69	9154.293	1
3275	-4.29	-8.46	11.05	-2806.28	-3308.69	9154.297	1
3280	-4.60	-8.47	11.00	-2806.54	-3308.67	9154.302	1
3285	-4.04	-8.57	11.10	-2806.18	-3309.01	9154.307	1
3290	-4.99	-8.51	11.22	-2806.53	-3308.63	9154.312	1
3295	-4.69	-8.39	11.00	-2806.46	-3308.67	9154.317	1
3300	-5.32	-8.71	11.67	-2806.24	-3307.42	9154.325	1
3305	-4.71	-8.61	11.18	-2806.43	-3308.65	9154.328	1
3310	-4.85	-8.50	11.08	-2806.38	-3308.85	9154.334	1
3315	-4.61	-8.85	11.45	-2806.14	-3308.82	9154.337	1
3320	-5.07	-8.45	11.20	-2806.08	-3308.68	9154.342	1
3325	-4.77	-8.43	11.18	-2806.23	-3308.65	9154.347	1
3330	-3.99	-8.64	11.05	-2806.27	-3308.72	9154.353	1
3335	-4.71	-8.53	11.19	-2806.20	-3308.81	9154.357	1
3340	-4.62	-8.59	11.24	-2806.18	-3308.75	9154.362	1
3345	-4.35	-8.55	11.12	-2806.41	-3308.84	9154.368	1
3350	-4.86	-8.52	11.18	-2806.50	-3308.88	9154.372	1
3355	-4.39	-8.45	11.03	-2806.26	-3308.72	9154.379	1
3360	-5.09	-8.36	11.06	-2806.23	-3308.96	9154.382	1
3365	-4.65	-8.61	11.21	-2805.86	-3309.06	9154.389	1
3370	-4.65	-8.53	11.18	-2806.25	-3308.62	9154.391	1
3375	-4.41	-8.75	11.23	-2806.14	-3309.00	9154.399	1
3380	-4.67	-8.57	11.16	-2806.27	-3308.95	9154.403	1
3385	-4.22	-8.42	10.93	-2806.70	-3309.26	9154.408	1
3390	-4.99	-8.64	11.42	-2806.02	-3309.10	9154.413	1
3395	-5.07	-8.60	11.36	-2806.08	-3308.94	9154.419	1
3400	-4.63	-8.50	11.08	-2805.98	-3308.96	9154.422	1
3405	-4.23	-8.61	11.07	-2806.28	-3308.64	9154.429	1
3410	-4.52	-8.74	11.21	-2806.25	-3309.02	9154.431	1
3415	-3.74	-8.71	11.14	-2806.57	-3308.97	9154.440	1
3420	-4.70	-8.44	11.10	-2806.19	-3308.77	9154.442	1
3425	-3.86	-8.46	11.03	-2806.31	-3308.86	9154.449	1
3430	-4.25	-8.57	11.15	-2806.24	-3308.96	9154.453	1
3435	-4.29	-8.59	11.01	-2805.98	-3308.99	9154.460	1
3440	-5.02	-8.51	11.26	-2806.17	-3308.92	9154.462	1
3445	-4.42	-8.57	11.17	-2806.36	-3308.69	9154.468	1
3450	-4.49	-8.59	11.17	-2806.62	-3308.73	9154.470	1
3455	-4.31	-8.62	11.16	-2806.38	-3308.64	9154.478	1
3460	-3.93	-8.74	11.34	-2806.40	-3308.55	9154.483	1
3465	-4.15	-8.34	10.90	-2806.24	-3307.86	9154.490	1
3470	-4.60	-8.49	11.15	-2805.94	-3308.69	9154.493	1
3475	-4.25	-8.57	11.20	-2806.34	-3308.81	9154.498	1
3480	-4.50	-8.48	11.07	-2806.19	-3308.67	9154.502	1
3485	-4.50	-8.48	11.27	-2806.16	-3308.89	9154.507	1
3490	-4.55	-8.39	11.04	-2806.20	-3308.94	9154.514	1
3495	-4.51	-8.29	10.87	-2805.98	-3308.63	9154.516	1
3500	-4.27	-8.58	11.23	-2806.23	-3308.79	9154.523	1
3505	-4.52	-8.46	10.93	-2806.20	-3308.94	9154.528	1
3510	-4.65	-8.69	11.25	-2806.22	-3308.99	9154.534	1
3515	-3.94	-8.74	11.15	-2806.27	-3308.77	9154.537	1
3520	-4.75	-8.62	11.31	-2806.05	-3308.66	9154.544	1
3525	-4.10	-8.71	11.15	-2806.12	-3308.55	9154.547	1
3530	-4.58	-8.50	11.04	-2806.33	-3308.93	9154.552	1
3535	-4.62	-8.56	11.27	-2806.21	-3308.88	9154.556	1
3540	-4.78	-8.40	10.99	-2806.42	-3308.56	9154.562	1
3545	-4.45	-8.19	10.88	-2806.25	-3309.37	9154.568	1
3550	-4.32	-8.49	11.11	-2805.90	-3308.71	9154.574	1
3555	-4.16	-8.67	11.25	-2806.17	-3308.82	9154.577	1
3560	-3.55	-8.57	10.87	-2806.11	-3308.91	9154.585	1
3565	-4.62	-8.51	11.17	-2806.24	-3308.81	9154.586	1
3570	-4.41	-8.51	11.10	-2806.15	-3308.77	9154.594	1
3575	-4.58	-8.49	11.05	-2806.26	-3308.71	9154.595	1
3580	-4.64	-8.41	11.07	-2806.57	-3308.65	9154.604	1
3585	-4.02	-8.80	11.26	-2806.28	-3308.57	9154.608	64
3590	-4.43	-8.54	11.17	-2806.18	-3308.63	9154.614	1001
3595	-4.45	-8.51	11.10	-2806.10	-3308.78	9154.619	1001
3600	-4.48	-8.50	10.91	-2806.34	-3308.70	9154.623	1001
3605	-4.85	-8.52	11.14	-2806.19	-3308.49	9154.625	1001
3610	-4.39	-8.60	11.02	-2806.13	-3308.51	9154.632	1001
3615	-4.29	-8.53	11.08	-2806.07	-3308.42	9154.639	1001
3620	-4.30	-8.63	11.17	-2806.12	-3308.71	9154.641	1001
3625	-4.71	-8.43	10.96	-2806.05	-3308.63	9154.650	1001
3630	-4.51	-8.65	11.26	-2806.16	-3308.74	9154.653	1001
3635	-4.39	-8.55	11.11	-2805.99	-3308.94	9154.656	1001
3640	-4.41	-8.55	11.11	-2806.38	-3308.40	9154.662	1001
3645	-4.52	-8.82	11.39	-2806.29	-3308.48	9154.669	1001
3650	-4.25	-8.51	11.04	-2806.13	-3309.40	9154.672	1001
3655	-5.45	-2.30	10.81	-2806.15	-3351.49	9154.677	1019
3660	-5.92	5.71	10.09	-2806.06	-3408.68	9154.681	1031
3665	-6.20	16.38	8.01	-2806.35	-3491.55	9154.688	1031
3670	-7.61	18.58	6.92	-2806.29	-3524.19	9154.692	1031
3675	-6.52	25.08	5.50	-2805.53	-3578.15	9154.697	1031
3680	-6.32	29.66	4.83	-2805.54	-3613.80	9154.702	1031
3685	-4.44	34.83	3.36	-2804.21	-3657.85	9154.708	1031
3690	-4.23	37.75	2.99	-2804.06	-3679.79	9154.711	1031
3695	-3.60	41.19	2.13	-2804.10	-3708.51	9154.718	1031
3700	-2.48	43.52	1.52	-2804.18	-3726.80	9154.721	1031
3705	-2.19	46.80	0.94	-2802.56	-3753.75	9154.729	1031
3710	-1.80	48.09	0.71	-2802.77	-3764.26	9154.733	1031
3715	-1.50	50.10	0.37	-2802.66	-3780.12	9154.740	1031
3720	-0.78	51.13	0.04	-2802.71	-3788.94	9154.744	1031
3725	-1.26	52.39	-0.09	-2801.79	-3799.15	9154.749	1031
3730	-0.34	53.01	-0.39	-2801.34	-3805.44	9154.750	1031
3735	-0.06	53.60	-0.70	-2800.94	-3812.72	9154.757	1031
3740	0.47	54.10	-0.86	-2800.72	-3817.81	9154.764	1031
3745	-0.32	54.85	-0.80	-2800.65	-3822.05	9154.766	1031
3750	0.61	54.92	-1.14	-2800.64	-3826.16	9154.774	1031
3755	0.88	55.25	-1.18	-2799.93	-3828.36	9154.778	1031
3760	0.17	55.40	-1.12	-2799.28	-3830.01	9154.781	1031
3765	0.13	55.63	-1.13	-2799.11	-3832.14	9154.787	1031
3770	1.29	55.58	-1.37	-2798.32	-3833.56	9154.795	1031
3775	1.21	55.37	-1.37	-2798.08	-3835.43	9154.797	1031
3780	-3.33	53.95	-1.09	-2798.31	-3838.58	9154.802	1031
3785	3.25	52.77	-1.61	-2798.25	-3841.13	9154.806	1031
3790	7.30	23.59	10.47	-2797.08	-3848.21	9154.814	1031
3795	6.92	22.32	10.49	-2796.99	-3853.61	9154.818	1031
3800	7.67	22.49	9.32	-2796.88	-3866.43	9154.824	1031
3805	9.33	21.38	9.06	-2796.88	-3870.98	9154.827	1031
3810	9.34	21.55	8.44	-2795.44	-3878.21	9154.833	1031
3815	9.30	22.46	7.79	-2795.33	-3882.60	9154.837	1031
3820	9.47	23.52	6.97	-2794.49	-3887.15	9154.844	1031
3825	9.00	23.36	6.81	-2794.71	-3889.25	9154.846	1031
3830	9.06	22.60	6.69	-2794.27	-3891.36	9154.853	1031
3835	7.84	23.61	6.31	-2794.31	-3892.87	9154.857	1031
3840	6.30	23.65	6.20	-2793.33	-3893.56	9154.864	1031
3845	5.19	23.62	6.18	-2792.58	-3893.70	9154.869	1031
3850	3.46	23.46	6.26	-2792.05	-3893.85	9154.873	1031
3855	3.12	23.50	6.15	-2791.48	-3893.85	9154.876	1031
3860	2.69	24.29	5.87	-2791.22	-3894.02	9154.882	1031
3865	1.87	24.74	5.67	-2791.05	-3894.12	9154.889	1031
3870	1.63	24.51	5.71	-2790.49	-3893.93	9154.891	1031
3875	1.24	23.19	6.08	-2789.74	-3892.17	9154.898	1031
3880	1.06	23.28	6.03	-2789.93	-3892.11	9154.903	1031
3885	0.40	23.83	5.83	-2789.67	-3891.71	9154.907	1031
3890	-0.12	24.57	5.61	-2789.77	-3891.26	9154.912	1031
3895	-0.36	23.66	5.84	-2788.37	-3889.02	9154.918	1031
3900	-0.61	23.97	5.70	-2788.20	-3888.87	9154.921	1031
3905	-0.65	22.93	6.03	-2787.79	-3888.04	9154.929	1031
3910	-1.17	23.81	5.75	-2787.52	-3887.75	9154.931	1031
3915	-0.97	24.20	5.58	-2787.61	-3887.31	9154.939	1031
3920	-0.91	23.39	5.79	-2787.50	-3886.84	9154.943	1031
3925	-1.19	23.72	5.65	-2786.46	-3885.20	9154.947	1031
3930	-1.41	22.86	6.00	-2786.31	-3885.22	9154.952	1031
3935	-1.00	23.36	5.77	-2785.94	-3884.00	9154.959	1031
3940	-0.69	23.53	5.62	-2785.75	-3883.71	9154.962	1031
3945	-1.03	23.40	5.67	-2785.68	-3883.37	9154.969	1031
3950	-0.36	22.69	5.86	-2785.81	-3883.31	9154.971	1031
3955	-0.49	22.87	5.82	-2784.92	-3883.08	9154.978	1031
3960	-0.79	23.54	5.63	-2784.49	-3882.67	9154.983	1031
3965	-0.92	23.05	5.77	-2784.49	-3882.25	9154.989	1031
3970	-0.84	23.48	5.60	-2784.17	-3882.24	9154.993	1031
3975	-1.15	23.75	5.54	-2783.80	-3881.36	9154.998	1031
3980	-0.86	23.12	5.72	-2783.37	-3880.68	9155.000	1031
3985	-1.14	23.28	5.65	-2783.03	-3879.90	9155.007	1031
3990	-0.94	23.01	5.66	-2782.25	-3878.90	9155.014	1031
3995	-1.37	23.17	5.67	-2781.96	-3878.41	9155.016	1031
4000	-0.78	22.44	5.86	-2782.21	-3878.34	9155.023	1031
4005	-1.32	23.15	5.61	-2781.66	-3878.32	9155.029	1031
4010	-1.02	22.39	5.79	-2780.68	-3877.04	9155.031	1031
4015	-0.94	23.13	5.55	-2780.89	-3876.53	9155.037	1031
4020	-0.58	23.01	5.54	-2779.95	-3875.65	9155.044	1031
4025	-0.93	22.79	5.63	-2779.87	-3875.70	9155.047	1031
4030	-1.11	23.52	5.38	-2779.79	-3875.36	9155.052	1031
4035	-0.50	23.00	5.49	-2779.70	-3874.99	9155.055	1031
4040	-0.66	22.43	5.72	-2778.56	-3874.65	9155.062	1031
4045	-0.58	22.46	5.70	-2778.50	-3874.61	9155.068	1031
4050	-0.13	22.49	5.59	-2778.90	-3874.56	9155.074	1031
4055	-0.40	22.74	5.57	-2778.51	-3874.15	9155.077	1031
4060	-0.27	23.19	5.41	-2777.78	-3872.73	9155.083	1031
4065	-0.54	22.71	5.57	-2777.44	-3872.49	9155.088	1031
4070	-0.53	23.67	5.21	-2776.70	-3871.46	9155.095	1031
4075	-0.28	22.93	5.37	-2776.39	-3871.32	9155.095	1031
4080	-0.32	23.23	5.35	-2776.56	-3871.11	9155.103	1031
4085	-0.51	22.45	5.57	-2776.60	-3870.79	9155.107	1031
4090	-0.97	23.91	5.02	-2775.92	-3870.04	9155.113	1031
4095	-0.69	23.46	5.14	-2775.26	-3869.18	9155.118	1031
4100	-0.43	23.04	5.23	-2774.25	-3868.14	9155.125	1031
4105	-0.99	22.80	5.37	-2774.47	-3867.93	9155.126	1031
4110	-0.96	23.06	5.16	-2774.38	-3868.24	9155.132	1031
4115	-1.05	23.31	5.18	-2774.35	-3867.99	9155.139	1031
4120	-1.06	23.03	5.31	-2773.91	-3867.81	9155.141	1031
4125	-0.97	22.84	5.34	-2773.09	-3867.27	9155.148	1031
4130	-1.10	22.79	5.35	-2773.31	-3867.34	9155.153	1031
4135	-0.94	22.87	5.27	-2773.18	-3867.32	9155.158	1031
4140	-1.03	22.81	5.38	-2773.26	-3867.15	9155.162	1031
4145	-0.99	21.96	5.58	-2772.03	-3865.57	9155.169	1031
4150	-0.97	22.28	5.46	-2771.70	-3865.49	9155.172	1031
4155	-1.65	22.76	5.28	-2771.10	-3864.87	9155.179	1031
4160	-1.48	23.23	5.10	-2770.94	-3865.07	9155.182	1031
4165	-1.01	22.49	5.26	-2771.08	-3864.36	9155.188	1031
4170	-1.53	23.04	5.16	-2771.07	-3864.58	9155.192	1031
4175	-2.32	24.24	4.70	-2769.92	-3863.49	9155.200	1031
4180	-1.89	23.45	4.96	-2769.59	-3862.94	9155.203	1031
4185	-1.89	23.07	5.10	-2769.57	-3862.74	9155.208	1031
4190	-1.58	22.79	5.14	-2769.77	-3862.68	9155.212	1031
4195	-2.39	22.39	5.33	-2768.58	-3861.15	9155.219	1031
4200	-1.68	22.40	5.25	-2768.25	-3861.30	9155.223	1031
4205	-2.03	23.16	5.02	-2768.27	-3861.16	9155.228	1031
4210	-1.73	22.60	5.17	-2768.48	-3860.77	9155.233	1031
4215	-2.12	22.48	5.28	-2767.94	-3860.99	9155.238	1031
4220	-1.82	22.34	5.31	-2766.99	-3861.13	9155.242	1031
4225	-1.48	23.12	4.95	-2766.80	-3860.90	9155.248	1031
4230	-1.67	22.53	5.15	-2765.98	-3860.41	9155.251	1031
4235	-1.52	22.48	5.12	-2766.01	-3860.40	9155.257	1031
4240	-1.33	22.50	5.14	-2766.13	-3860.50	9155.264	1031
4245	-1.47	22.12	5.26	-2765.87	-3860.06	9155.266	1031
4250	-1.81	21.92	5.32	-2764.80	-3858.64	9155.273	1031
4255	-1.93	22.23	5.20	-2764.57	-3858.60	9155.279	1031
4260	-2.31	22.85	4.99	-2764.69	-3858.52	9155.281	1031
4265	-2.00	22.41	5.15	-2764.53	-3858.03	9155.287	1031
4270	-2.18	23.11	4.75	-2763.08	-3856.90	9155.294	1031
4275	-1.99	22.95	4.75	-2763.21	-3856.77	9155.297	1031
4280	-1.89	21.38	5.44	-2763.51	-3856.53	9155.304	1031
4285	-1.92	21.88	5.21	-2763.24	-3856.65	9155.306	1031
4290	-1.84	22.98	4.72	-2762.24	-3855.16	9155.312	1031
4295	-1.90	21.79	5.13	-2762.11	-3854.83	9155.317	1031
4300	-2.29	21.26	5.35	-2761.06	-3854.01	9155.324	1031
4305	-1.93	21.35	5.30	-2761.32	-3853.79	9155.328	1031
4310	-2.39	22.00	5.13	-2761.26	-3854.13	9155.333	1031
4315	-2.29	21.84	5.15	-2761.21	-3853.97	9155.338	1031
4320	-1.70	21.52	5.14	-2760.02	-3852.88	9155.343	1031
4325	-2.15	22.02	4.99	-2759.73	-3852.67	9155.345	1031
4330	-1.82	21.94	5.02	-2759.56	-3852.57	9155.352	1031
4335	-2.52	22.23	4.92	-2760.04	-3852.36	9155.358	1031
4340	-2.35	21.88	4.99	-2759.27	-3851.65	9155.364	1031
4345	-2.63	21.76	4.98	-2758.65	-3850.93	9155.369	1031
4350	-3.17	22.58	4.69	-2758.17	-3850.47	9155.373	1031
4355	-3.22	22.64	4.58	-2757.45	-3849.98	9155.376	1031
4360	-2.98	22.08	4.83	-2757.59	-3850.09	9155.382	1031
4365	-3.33	22.69	4.65	-2757.58	-3849.56	9155.389	1031
4370	-3.02	22.25	4.77	-2757.37	-3849.40	9155.391	1031
4375	-3.22	21.62	5.00	-2756.43	-3848.20	9155.398	1031
4380	-3.27	22.02	4.83	-2756.10	-3848.17	9155.403	1031
4385	-3.24	21.84	4.90	-2755.61	-3847.43	9155.407	1031
4390	-2.93	22.00	4.80	-2755.34	-3847.55	9155.412	1031
4395	-2.95	22.22	4.63	-2755.46	-3847.47	9155.419	1031
4400	-2.72	21.34	5.01	-2755.49	-3847.57	9155.422	1031
4405	-3.23	21.63	4.87	-2754.16	-3846.05	9155.429	1031
4410	-2.81	21.61	4.84	-2754.01	-3846.06	9155.431	1031
4415	-2.58	21.87	4.63	-2753.95	-3846.15	9155.438	1031
4420	-2.80	22.21	4.51	-2753.95	-3846.22	9155.443	1031
4425	-2.11	20.77	4.99	-2752.68	-3844.65	9155.448	1031
4430	-3.05	22.69	4.20	-2752.51	-3844.84	9155.453	1031
4435	-2.43	21.27	4.78	-2752.40	-3844.68	9155.459	1031
4440	-3.02	21.81	4.56	-2752.45	-3844.63	9155.463	1031
4445	-3.01	21.19	4.82	-2751.57	-3844.53	9155.468	1031
4450	-3.12	21.72	4.66	-2751.10	-3844.34	9155.470	1031
4455	-3.14	21.46	4.78	-2750.89	-3844.02	9155.478	1031
4460	-3.02	21.22	4.79	-2750.50	-3843.66	9155.483	1031
4465	-3.33	21.93	4.45	-2750.56	-3843.58	9155.488	1031
4470	-3.43	22.28	4.34	-2750.35	-3843.38	9155.493	1031
4475	-3.20	22.30	4.27	-2750.17	-3842.95	9155.498	1031
4480	-2.85	21.72	4.51	-2750.41	-3842.79	9155.500	1031
4485	-2.57	21.39	4.58	-2749.84	-3842.16	9155.508	1031
4490	-2.83	21.27	4.61	-2748.14	-3840.60	9155.514	1031
4495	-3.44	21.91	4.43	-2748.18	-3840.34	9155.516	1031
4500	-3.39	22.06	4.27	-2748.24	-3840.21	9155.524	1031
4505	-3.50	22.17	4.20	-2748.23	-3840.10	9155.528	1031
4510	-3.38	21.70	4.31	-2746.98	-3838.63	9155.531	1031
4515	-3.23	21.43	4.40	-2747.05	-3838.56	9155.537	1031
4520	-4.10	22.58	3.87	-2747.07	-3838.51	9155.543	1031
4525	-3.76	21.67	4.31	-2747.13	-3838.65	9155.547	1031
4530	-4.24	22.31	4.10	-2746.99	-3838.56	9155.554	1031
4535	-3.86	21.88	4.26	-2747.01	-3838.70	9155.556	1031
4540	-4.06	21.66	4.31	-2745.17	-3838.51	9155.562	1031
4545	-3.94	21.63	4.26	-2745.07	-3838.58	9155.567	1031
4550	-4.15	21.72	4.17	-2744.29	-3837.93	9155.574	1031
4555	-3.83	21.56	4.28	-2744.33	-3837.46	9155.578	1031
4560	-3.61	21.38	4.32	-2744.52	-3837.45	9155.583	1031
4565	-3.08	20.87	4.48	-2744.44	-3837.57	9155.588	1031
4570	-3.44	21.31	4.20	-2743.64	-3836.61	9155.593	1031
4575	-3.69	21.34	4.24	-2743.17	-3836.44	9155.595	1031
4580	-3.88	21.71	4.12	-2743.01	-3836.01	9155.602	1031
4585	-3.47	20.78	4.49	-2742.88	-3835.98	9155.608	1031
4590	-3.74	20.97	4.38	-2742.33	-3835.28	9155.613	1031
4595	-3.85	21.19	4.20	-2741.78	-3834.21	9155.619	1031
4600	-4.21	21.44	4.08	-2741.22	-3834.10	9155.623	1031
4605	-3.91	20.74	4.34	-2740.89	-3833.52	9155.625	1031
4610	-3.73	20.54	4.37	-2741.06	-3833.39	9155.632	1031
4615	-3.93	21.05	4.11	-2740.86	-3833.08	9155.639	1031
4620	-3.56	20.42	4.42	-2740.49	-3832.78	9155.641	1031
4625	-3.56	20.59	4.14	-2739.32	-3831.65	9155.650	1031
4630	-4.19	20.81	4.14	-2739.26	-3831.69	9155.653	1031
4635	-4.82	21.83	3.71	-2739.08	-3831.72	9155.656	1031
4640	-4.53	21.55	3.87	-2739.03	-3831.37	9155.662	1031
4645	-4.34	20.86	4.07	-2737.82	-3830.33	9155.669	1031
4650	-5.11	21.38	3.82	-2737.63	-3830.09	9155.671	1031
4655	-4.41	21.10	3.81	-2737.53	-3829.72	9155.679	1031
4660	-4.10	20.69	4.12	-2737.55	-3829.46	9155.681	1031
4665	-4.13	20.38	4.22	-2737.35	-3829.63	9155.688	1031
4670	-4.27	20.62	4.09	-2737.32	-3829.43	9155.691	1031
4675	-3.81	19.91	4.38	-2735.46	-3829.72	9155.699	1031
4680	-4.29	20.41	4.18	-2735.50	-3829.51	9155.703	1031
4685	-4.53	20.65	4.01	-2735.48	-3829.16	9155.709	1031
4690	-4.85	20.75	4.00	-2735.25	-3829.00	9155.713	1031
4695	-4.71	20.69	3.81	-2733.99	-3827.76	9155.718	1031
4700	-4.85	20.32	4.08	-2733.67	-3827.50	9155.720	1031
4705	-5.19	20.53	4.03	-2733.94	-3827.48	9155.728	1031
4710	-5.65	20.67	4.03	-2733.88	-3827.53	9155.733	1031
4715	-5.40	20.55	3.89	-2732.98	-3826.74	9155.740	1031
4720	-5.11	19.97	4.23	-2732.61	-3826.28	9155.742	1031
4725	-5.61	20.34	4.08	-2732.78	-3826.06	9155.749	1031
4730	-5.71	20.46	4.03	-2732.82	-3826.23	9155.750	1031
4735	-5.67	20.22	4.05	-2731.81	-3825.51	9155.757	1031
4740	-4.73	19.32	4.42	-2731.46	-3824.73	9155.764	1031
4745	-5.63	20.29	4.03	-2731.26	-3824.57	9155.767	1031
4750	-5.95	20.71	3.71	-2731.31	-3824.78	9155.773	1031
4755	-6.23	20.57	3.80	-2730.92	-3824.34	9155.779	1031
4760	-5.38	19.51	4.30	-2729.89	-3823.12	9155.781	1031
4765	-5.67	19.93	4.07	-2729.84	-3822.84	9155.787	1031
4770	-6.18	20.29	3.82	-2729.05	-3822.88	9155.794	1031
4775	-6.30	20.39	3.78	-2729.05	-3822.90	9155.797	1031
4780	-5.52	19.74	4.16	-2728.97	-3823.31	9155.804	1031
4785	-5.43	19.75	4.10	-2728.81	-3823.07	9155.806	1031
4790	-5.60	19.76	4.06	-2727.75	-3822.77	9155.812	1031
4795	-5.68	19.68	3.97	-2727.64	-3822.34	9155.818	1031
4800	-5.98	19.92	3.82	-2726.67	-3822.28	9155.824	1031
4805	-6.33	20.30	3.54	-2726.71	-3821.95	9155.827	1031
4810	-5.74	19.99	3.67	-2726.86	-3821.63	9155.834	1031
4815	-6.22	20.10	3.58	-2726.92	-3821.29	9155.838	1031
4820	-5.86	19.51	3.88	-2725.73	-3820.05	9155.844	1031
4825	-6.48	20.00	3.61	-2725.74	-3819.93	9155.847	1031
4830	-6.52	19.80	3.76	-2725.53	-3819.52	9155.852	1031
4835	-6.65	19.69	3.86	-2725.73	-3819.31	9155.858	1031
4840	-6.19	19.44	3.87	-2725.03	-3818.67	9155.863	1031
4845	-6.87	19.79	3.52	-2724.38	-3818.11	9155.868	1031
4850	-7.20	20.16	3.27	-2724.10	-3818.03	9155.872	1031
4855	-6.86	19.72	3.48	-2723.52	-3817.67	9155.875	1031
4860	-7.14	19.78	3.48	-2723.38	-3817.07	9155.882	1031
4865	-6.84	19.36	3.82	-2723.60	-3816.92	9155.889	1031
4870	-6.79	19.31	3.78	-2723.64	-3816.75	9155.891	1031
4875	-7.15	19.48	3.65	-2723.34	-3816.64	9155.900	1031
4880	-6.64	19.21	3.71	-2723.02	-3816.48	9155.903	1031
4885	-7.37	19.35	3.50	-2721.75	-3814.71	9155.910	1031
4890	-7.57	19.60	3.25	-2721.28	-3814.75	9155.913	1031
4895	-7.44	19.05	3.70	-2721.29	-3814.76	9155.918	1031
4900	-6.52	18.59	3.85	-2721.38	-3815.04	9155.922	1031
4905	-7.08	18.84	3.64	-2720.21	-3813.60	9155.928	1031
4910	-6.34	18.65	3.65	-2719.93	-3813.59	9155.931	1031
4915	-6.69	18.70	3.52	-2720.01	-3813.10	9155.939	1031
4920	-7.01	18.87	3.51	-2719.74	-3813.23	9155.943	1031
4925	-7.02	18.79	3.67	-2720.20	-3813.34	9155.947	1031
4930	-6.38	18.48	3.81	-2720.11	-3813.38	9155.953	1031
4935	-7.10	18.47	3.45	-2717.47	-3811.44	9155.960	1031
4940	-7.02	18.44	3.46	-2717.75	-3811.23	9155.963	1031
4945	-6.49	18.22	3.44	-2717.42	-3811.90	9155.970	1031
4950	-6.44	18.18	3.66	-2717.62	-3811.45	9155.970	1031
4955	-6.71	18.08	3.51	-2716.87	-3810.34	9155.978	1031
4960	-7.30	18.26	3.34	-2716.61	-3809.74	9155.983	1031
4965	-7.66	18.08	3.53	-2715.59	-3809.83	9155.990	1031
4970	-7.30	18.10	3.51	-2715.75	-3809.11	9155.993	1031
4975	-7.59	18.18	3.39	-2715.82	-3808.82	9155.998	1031
4980	-7.39	18.04	3.46	-2715.67	-3809.08	9156.000	1031
4985	-7.40	18.07	3.35	-2715.42	-3809.14	9156.007	1031
4990	-8.29	18.44	3.11	-2714.18	-3809.02	9156.014	1031
4995	-7.22	17.85	3.60	-2714.25	-3809.25	9156.016	1031
5000	-7.70	17.76	3.70	-2713.98	-3808.99	9156.023	1031
5005	-7.56	17.79	3.71	-2713.86	-3808.40	9156.028	1031
5010	-8.22	17.99	3.37	-2712.73	-3807.35	9156.031	1031
5015	-8.19	18.03	3.29	-2712.51	-3807.25	9156.037	1031
5020	-8.81	18.15	3.11	-2711.82	-3806.54	9156.044	1031
5025	-8.17	17.65	3.47	-2712.02	-3806.52	9156.047	1031
5030	-7.72	17.42	3.57	-2711.93	-3806.13	9156.051	1031
5035	-8.52	17.87	3.38	-2712.16	-3806.29	9156.056	1031
5040	-8.64	17.52	3.61	-2711.11	-3804.79	9156.065	1031
5045	-8.55	17.46	3.44	-2710.43	-3805.06	9156.067	1031
5050	-8.40	17.58	3.33	-2710.44	-3805.01	9156.072	1031
5055	-8.16	17.38	3.49	-2710.33	-3804.90	9156.078	1031
5060	-8.60	17.38	3.33	-2708.42	-3803.32	9156.084	1031
5065	-8.75	16.99	3.59	-2708.73	-3803.40	9156.087	1031
5070	-8.53	16.91	3.69	-2708.92	-3803.19	9156.093	1031
5075	-9.05	17.28	3.45	-2708.68	-3803.34	9156.095	1031
5080	-7.97	16.59	3.78	-2708.13	-3803.55	9156.102	1031
5085	-8.01	16.77	3.47	-2707.55	-3803.32	9156.108	1031
5090	-8.70	17.11	3.15	-2707.43	-3803.36	9156.114	1031
5095	-7.34	16.48	3.66	-2707.52	-3803.29	9156.119	1031
5100	-7.75	16.58	3.64	-2707.29	-3803.18	9156.122	1031
5105	-8.56	16.75	3.31	-2706.06	-3803.04	9156.127	1031
5110	-7.86	16.47	3.61	-2705.97	-3803.08	9156.132	1031
5115	-8.58	16.92	3.21	-2706.00	-3802.79	9156.138	1031
5120	-8.53	16.83	3.27	-2706.08	-3802.37	9156.141	1031
5125	-8.61	16.43	3.23	-2704.77	-3800.99	9156.147	1031
5130	-8.55	16.32	3.36	-2704.81	-3800.83	9156.153	1031
5135	-8.17	16.04	3.60	-2703.77	-3799.92	9156.159	1031
5140	-8.74	16.27	3.28	-2703.93	-3800.16	9156.163	1031
5145	-8.21	15.91	3.38	-2703.73	-3799.81	9156.169	1031
5150	-8.78	16.27	3.24	-2703.93	-3799.85	9156.172	1031
5155	-8.14	15.54	3.74	-2702.51	-3798.45	9156.180	1031
5160	-8.20	15.62	3.54	-2702.55	-3798.40	9156.182	1031
5165	-8.64	15.71	3.46	-2702.41	-3798.24	9156.188	1031
5170	-9.23	16.16	3.14	-2702.35	-3798.46	9156.193	1031
5175	-8.43	15.59	3.56	-2700.74	-3797.71	9156.200	1031
5180	-8.63	15.61	3.63	-2701.02	-3797.56	9156.203	1031
5185	-8.68	15.42	3.57	-2701.06	-3797.63	9156.208	1031
5190	-9.63	16.07	3.10	-2700.84	-3797.68	9156.213	1031
5195	-9.54	15.84	3.29	-2700.16	-3796.97	9156.217	1031
5200	-9.65	15.71	3.10	-2699.32	-3795.89	9156.223	1031
5205	-9.83	15.64	2.87	-2699.37	-3795.84	9156.228	1031
5210	-9.83	15.73	2.82	-2699.47	-3795.93	9156.233	1031
5215	-8.99	15.35	3.25	-2699.25	-3795.44	9156.237	1031
5220	-10.02	15.36	2.86	-2697.99	-3794.16	9156.242	1031
5225	-9.24	14.95	3.22	-2698.12	-3793.95	9156.248	1031
5230	-9.43	14.91	3.32	-2697.81	-3794.00	9156.252	1031
5235	-9.34	15.09	3.15	-2697.66	-3793.81	9156.257	1031
5240	-9.33	14.78	3.25	-2696.63	-3792.70	9156.263	1031
5245	-9.09	14.63	3.46	-2696.57	-3792.84	9156.266	1031
5250	-9.19	14.57	3.21	-2695.86	-3792.28	9156.273	1031
5255	-9.37	14.57	3.23	-2695.86	-3791.95	9156.279	1031
5260	-9.30	14.58	3.31	-2695.73	-3792.22	9156.281	1031
5265	-9.30	14.55	3.27	-2695.66	-3791.91	9156.287	1031
5270	-9.76	14.55	3.27	-2694.38	-3790.88	9156.293	1031
5275	-9.75	14.26	3.15	-2694.53	-3790.15	9156.297	1031
5280	-9.48	14.40	3.27	-2694.44	-3790.60	9156.302	1031
5285	-9.24	14.13	3.31	-2694.49	-3790.45	9156.307	1031
5290	-9.05	14.00	3.39	-2693.69	-3790.17	9156.312	1031
5295	-10.34	14.22	3.11	-2693.08	-3790.21	9156.317	1031
5300	-9.55	13.65	3.48	-2692.79	-3789.92	9156.324	1031
5305	-9.46	14.24	3.27	-2693.12	-3790.35	9156.328	1031
5310	-9.87	14.33	3.23	-2693.02	-3789.87	9156.334	1031
5315	-10.17	14.28	3.26	-2693.10	-3789.59	9156.338	1031
5320	-9.90	13.73	3.31	-2691.91	-3788.50	9156.342	1031
5325	-10.56	13.79	3.17	-2690.63	-3787.43	9156.345	1031
5330	-10.14	13.72	3.25	-2690.74	-3787.23	9156.353	1031
5335	-10.48	13.82	3.15	-2690.71	-3787.12	9156.357	1031
5340	-10.07	13.30	3.49	-2690.62	-3787.04	9156.363	1031
5345	-10.26	13.69	3.40	-2690.86	-3787.03	9156.369	1031
5350	-10.27	13.53	3.25	-2690.54	-3786.54	9156.373	1031
5355	-9.76	13.31	3.50	-2690.00	-3786.38	9156.379	1031
5360	-10.12	13.29	3.39	-2689.87	-3786.34	9156.382	1031
5365	-10.97	13.42	3.27	-2689.85	-3786.33	9156.390	1031
5370	-10.33	13.68	3.17	-2689.94	-3786.26	9156.391	1031
5375	-9.84	12.73	3.26	-2687.54	-3783.57	9156.400	1031
5380	-10.40	12.65	3.14	-2687.17	-3783.33	9156.403	1031
5385	-11.09	12.61	2.78	-2686.47	-3783.34	9156.410	1031
5390	-11.03	12.78	2.97	-2686.49	-3783.17	9156.411	1031
5395	-10.16	12.47	3.17	-2686.38	-3783.11	9156.419	1031
5400	-9.82	12.54	3.16	-2686.35	-3782.79	9156.422	1031
5405	-9.82	12.81	3.03	-2684.85	-3782.91	9156.429	1031
5410	-10.10	12.27	3.07	-2684.70	-3782.83	9156.432	1031
5415	-9.75	12.19	3.14	-2684.68	-3782.68	9156.438	1031
5420	-9.73	12.10	3.25	-2684.59	-3782.39	9156.442	1031
5425	-8.74	11.47	3.49	-2683.92	-3781.81	9156.449	1031
5430	-10.17	11.96	2.96	-2683.16	-3781.25	9156.453	1031
5435	-9.63	11.61	3.25	-2682.94	-3780.84	9156.458	1031
5440	-9.99	11.71	3.17	-2682.46	-3780.33	9156.462	1031
5445	-10.09	11.73	3.19	-2682.53	-3780.37	9156.467	1031
5450	-10.13	11.82	3.24	-2682.38	-3780.04	9156.470	1031
5455	-10.75	11.58	2.78	-2682.23	-3779.80	9156.478	1031
5460	-11.27	11.60	2.64	-2681.21	-3778.53	9156.483	1031
5465	-11.15	11.32	2.75	-2681.10	-3778.64	9156.486	1031
5470	-11.38	11.48	2.76	-2680.85	-3778.76	9156.494	1031
5475	-10.43	11.29	2.86	-2681.14	-3778.87	9156.498	1031
5480	-11.08	11.13	2.85	-2679.78	-3777.07	9156.500	1031
5485	-11.17	10.97	2.96	-2679.68	-3777.11	9156.507	1031
5490	-11.90	11.08	2.88	-2679.27	-3776.83	9156.515	1031
5495	-11.19	11.18	3.01	-2679.35	-3776.93	9156.516	1031
5500	-11.56	11.29	3.06	-2679.39	-3777.14	9156.523	1031
5505	-11.20	11.20	3.13	-2679.31	-3776.95	9156.529	1031
5510	-11.08	10.37	3.06	-2678.24	-3774.16	9156.535	1031
5515	-11.07	10.59	3.17	-2676.96	-3774.88	9156.538	1031
5520	-10.84	10.48	3.27	-2676.93	-3774.68	9156.544	1031
5525	-10.87	10.60	3.20	-2676.90	-3774.83	9156.547	1031
5530	-10.78	10.58	3.27	-2676.29	-3774.32	9156.553	1031
5535	-11.05	10.30	3.33	-2675.50	-3773.62	9156.557	1031
5540	-11.33	10.33	3.17	-2675.50	-3773.65	9156.562	1031
5545	-10.99	10.35	3.31	-2675.47	-3773.65	9156.567	1031
5550	-10.81	10.27	3.28	-2675.29	-3772.82	9156.574	1031
5555	-11.80	9.99	2.88	-2674.12	-3772.13	9156.578	1031
5560	-11.69	9.90	3.03	-2674.06	-3771.80	9156.583	1031
5565	-11.80	10.07	3.16	-2673.99	-3771.98	9156.588	1031
5570	-11.60	10.10	3.14	-2673.91	-3771.83	9156.592	1031
5575	-11.88	9.79	3.01	-2672.59	-3771.86	9156.598	1031
5580	-11.20	9.76	3.13	-2672.73	-3771.91	9156.601	1031
5585	-11.46	9.64	2.97	-2672.45	-3772.02	9156.607	1031
5590	-10.79	9.62	3.24	-2672.72	-3772.00	9156.611	1031
5595	-11.98	9.51	3.00	-2670.86	-3770.53	9156.620	1031
5600	-12.24	9.50	2.91	-2671.09	-3770.70	9156.623	1031
5605	-11.44	9.41	3.25	-2671.08	-3770.32	9156.625	1031
5610	-11.52	9.32	2.97	-2670.91	-3770.25	9156.632	1031
5615	-11.80	9.18	3.03	-2669.54	-3770.15	9156.640	1031
5620	-12.01	9.28	3.01	-2669.62	-3770.01	9156.641	1031
5625	-11.91	9.23	3.04	-2669.63	-3769.94	9156.648	1031
5630	-11.74	9.24	3.12	-2669.49	-3769.97	9156.654	1031
5635	-11.41	9.03	3.19	-2668.66	-3769.08	9156.658	1031
5640	-11.69	8.90	3.16	-2668.35	-3768.67	9156.663	1031
5645	-11.74	8.70	3.09	-2667.69	-3768.03	9156.669	1031
5650	-11.51	8.69	3.23	-2667.42	-3768.05	9156.672	1031
5655	-11.78	8.68	3.11	-2667.47	-3767.64	9156.678	1031
5660	-12.62	8.60	2.81	-2667.47	-3767.58	9156.682	1031
5665	-12.31	8.57	3.03	-2667.03	-3767.07	9156.687	1031
5670	-12.87	8.41	2.91	-2665.68	-3766.35	9156.693	1031
5675	-12.37	8.29	3.03	-2665.86	-3766.03	9156.697	1031
5680	-12.86	8.32	2.90	-2665.86	-3765.87	9156.703	1031
5685	-12.72	8.29	3.01	-2665.68	-3765.69	9156.707	1031
5690	-12.29	8.08	3.15	-2664.52	-3764.42	9156.712	1031
5695	-11.79	8.06	3.51	-2664.22	-3764.71	9156.717	1031
5700	-12.41	8.10	3.29	-2664.52	-3764.26	9156.720	1031
5705	-11.70	7.88	3.39	-2664.69	-3764.46	9156.728	1031
5710	-12.42	7.65	3.23	-2662.92	-3763.64	9156.734	1031
5715	-12.07	7.65	3.34	-2662.87	-3763.14	9156.735	1031
5720	-12.15	7.73	3.39	-2662.69	-3762.94	9156.744	1031
5725	-12.46	7.60	3.17	-2662.88	-3762.88	9156.748	1031
5730	-13.24	7.44	3.07	-2661.45	-3762.03	9156.754	1031
5735	-13.11	7.45	3.05	-2661.42	-3761.79	9156.760	1031
5740	-12.95	7.31	3.05	-2661.48	-3761.62	9156.764	1031
5745	-12.99	7.19	2.95	-2661.39	-3761.60	9156.766	1031
5750	-13.45	7.17	3.04	-2660.20	-3760.52	9156.774	1031
5755	-13.04	6.94	3.07	-2660.27	-3759.97	9156.779	1031
5760	-13.32	6.99	3.03	-2660.39	-3760.22	9156.781	1031
5765	-12.38	6.83	3.19	-2660.00	-3760.23	9156.788	1031
5770	-13.79	6.97	2.94	-2659.12	-3759.26	9156.794	1031
5775	-13.57	6.64	3.04	-2658.44	-3758.67	9156.797	1031
5780	-12.84	6.64	3.21	-2658.05	-3758.55	9156.803	1031
5785	-13.28	6.50	3.12	-2657.56	-3758.31	9156.806	1031
5790	-13.40	6.53	3.06	-2657.74	-3758.43	9156.812	1031
5795	-13.12	6.34	3.07	-2657.69	-3758.01	9156.817	1031
5800	-13.25	6.29	3.04	-2656.88	-3758.06	9156.823	1031
5805	-13.34	6.15	2.89	-2656.04	-3758.24	9156.828	1031
5810	-13.61	6.16	2.99	-2656.12	-3757.87	9156.832	1031
5815	-12.89	6.16	3.23	-2656.00	-3757.27	9156.837	1031
5820	-12.72	6.07	3.15	-2656.19	-3757.29	9156.843	1031
5825	-12.91	5.86	3.12	-2654.80	-3757.22	9156.846	1031
5830	-13.09	5.88	3.04	-2654.54	-3756.64	9156.853	1031
5835	-13.27	5.86	3.11	-2654.06	-3756.29	9156.858	1031
5840	-13.41	5.81	3.10	-2653.95	-3755.98	9156.863	1031
5845	-12.68	5.41	3.03	-2653.64	-3755.87	9156.869	1031
5850	-12.47	5.24	3.08	-2653.69	-3755.81	9156.873	1031
5855	-13.62	4.85	2.87	-2652.47	-3753.90	9156.879	1031
5860	-12.92	4.86	2.96	-2652.29	-3753.66	9156.883	1031
5865	-13.36	4.72	2.88	-2652.70	-3753.90	9156.890	1031
5870	-13.31	4.87	2.88	-2652.32	-3753.40	9156.891	1031
5875	-13.04	4.60	3.04	-2651.41	-3752.34	9156.897	1031
5880	-11.83	4.32	3.20	-2651.08	-3751.89	9156.904	1031
5885	-11.06	3.78	3.01	-2650.44	-3752.10	9156.906	1031
5890	-11.11	3.76	3.01	-2650.36	-3751.85	9156.912	1031
5895	-10.80	3.86	3.19	-2650.36	-3751.90	9156.919	1031
5900	-10.80	3.69	3.10	-2650.06	-3751.48	9156.922	1031
5905	-10.74	3.65	3.06	-2650.07	-3751.43	9156.929	1031
5910	-9.84	3.01	2.90	-2650.06	-3751.22	9156.933	1031
5915	-6.75	1.17	2.70	-2649.00	-3751.16	9156.937	1031
5920	-6.87	1.04	2.67	-2647.84	-3750.40	9156.943	1031
5925	-6.87	1.04	2.70	-2647.69	-3750.20	9156.948	1031
5930	-7.61	1.26	2.64	-2647.72	-3749.73	9156.953	1031
5935	-7.43	1.09	2.64	-2647.61	-3749.33	9156.958	1031
6000	-6.49	-0.81	2.78	-2642.92	-3743.48	9157.125	1
6100	-6.54	-0.94	2.80	-2642.59	-3743.22	9157.234	1
6200	-7.13	-0.59	2.79	-2642.31	-3743.08	9157.338	1
6300	-6.72	-0.95	2.77	-2642.27	-3743.09	9157.434	1
#End Write
