# Supplementary material for: Structural characterization of the saxitoxin-targeting APTSTX1 aptamer using optical tweezers and molecular dynamics simulations
Source: PLoS One. 2019 Nov 7;14(11):e0222468. doi: 10.1371/journal.pone.0222468 (PMC6837747; doi:10.1371/journal.pone.0222468)
Supplement: S2 File — Data repository, aptamer under magnesium. (ZIP) [file pone.0222468.s006.zip › Mg/Mg/September/280915/3bnbmgA.txt]

#Begin Write:
CycleCount/n	X_force	Y_force	Z_force	A_dist-Y	B_dist-Y	time(sec)	Status
0	-1.24	-8.95	-0.78	304.30	-802.21	7527.955	0
100	-1.52	-8.61	-0.98	304.76	-802.19	7528.089	0
200	-1.43	-8.90	-0.86	304.30	-802.17	7528.180	0
300	-1.12	-8.88	-0.80	304.56	-802.09	7528.281	0
400	-1.36	-8.71	-0.93	304.53	-802.57	7528.388	0
500	-1.31	-8.61	-0.94	304.46	-802.14	7528.486	0
600	-1.38	-9.53	-0.83	304.59	-802.48	7528.582	0
700	-1.27	-8.90	-0.88	304.46	-802.37	7528.680	0
800	-0.53	-8.95	-0.74	304.16	-802.45	7528.788	0
900	-1.17	-8.81	-0.92	304.50	-802.52	7528.882	0
1000	-1.51	-8.79	-0.82	304.18	-802.18	7528.984	0
1100	-1.50	-9.30	-0.86	304.50	-802.54	7529.083	0
1200	-0.98	-8.81	-0.85	304.64	-802.14	7529.185	0
1300	-0.97	-9.11	-0.79	304.50	-802.31	7529.288	0
1400	-1.50	-9.12	-0.80	304.28	-802.19	7529.386	0
1500	-1.89	-9.39	-0.56	304.77	-802.40	7529.489	0
1600	-1.08	-9.41	-0.58	304.59	-802.52	7529.586	0
1700	-1.27	-9.59	-0.77	304.42	-802.26	7529.681	0
1800	-1.10	-9.16	-0.76	304.57	-802.46	7529.781	0
1900	-1.64	-8.94	-0.86	304.71	-802.14	7529.889	0
2000	-0.44	-8.19	-0.90	304.38	-802.30	7529.988	0
2100	-1.41	-8.92	-0.80	304.63	-802.63	7530.083	0
2175	-1.15	-8.12	-1.01	304.29	-802.68	7530.093	0
2180	-1.84	-9.71	-0.84	304.66	-802.81	7530.098	0
2185	-1.43	-9.67	-0.73	304.68	-802.79	7530.102	0
2190	-0.92	-9.04	-0.82	304.41	-802.82	7530.107	0
2195	-0.75	-9.45	-1.07	304.63	-802.39	7530.114	0
2200	-1.54	-8.98	-0.88	304.51	-802.85	7530.117	0
2205	-1.03	-8.29	-0.94	304.47	-802.37	7530.123	0
2210	-1.10	-9.33	-0.94	304.30	-802.87	7530.125	0
2215	-1.99	-9.60	-0.93	304.41	-802.33	7530.132	0
2220	-1.36	-8.74	-0.82	304.58	-802.43	7530.138	0
2225	-0.58	-8.71	-0.97	304.68	-802.41	7530.144	0
2230	-1.60	-9.73	-0.73	304.55	-802.39	7530.147	0
2235	-1.49	-8.94	-0.86	304.38	-802.73	7530.152	0
2240	-1.21	-8.80	-0.94	304.17	-802.56	7530.156	0
2245	-1.20	-8.94	-0.92	304.45	-802.20	7530.163	0
2250	-1.12	-8.74	-0.77	304.38	-802.57	7530.168	0
2255	-1.37	-8.80	-0.93	304.34	-802.33	7530.171	0
2260	-1.36	-8.96	-1.20	304.67	-802.70	7530.177	0
2265	-1.12	-8.70	-0.81	304.88	-802.57	7530.183	0
2270	-1.00	-8.96	-0.94	304.32	-802.43	7530.187	0
2275	-1.20	-9.23	-0.80	304.28	-802.23	7530.193	0
2280	-1.18	-8.54	-0.75	304.57	-802.26	7530.197	0
2285	-1.05	-8.92	-0.89	304.15	-802.27	7530.202	0
2290	-0.89	-9.04	-1.06	304.24	-802.63	7530.208	0
2295	-0.63	-8.55	-0.82	304.56	-802.34	7530.211	0
2300	-0.36	-8.84	-0.73	304.05	-802.38	7530.217	0
2305	-1.92	-9.01	-0.95	304.21	-802.40	7530.223	0
2310	-1.59	-8.95	-0.79	304.38	-802.27	7530.227	0
2315	-1.01	-8.76	-0.81	304.37	-802.29	7530.232	0
2320	-1.49	-9.10	-0.91	304.38	-802.04	7530.236	0
2325	-1.37	-8.78	-0.82	304.56	-802.06	7530.242	0
2330	-0.92	-8.58	-0.74	304.58	-802.69	7530.249	0
2335	-1.34	-9.55	-0.76	304.70	-802.45	7530.251	0
2340	-1.29	-8.99	-0.92	304.53	-802.43	7530.257	0
2345	-0.84	-8.54	-0.89	304.44	-802.12	7530.263	0
2350	-2.06	-8.07	-0.97	304.29	-802.52	7530.269	0
2355	-1.66	-9.22	-0.77	304.53	-802.48	7530.272	0
2360	-1.69	-9.54	-0.35	304.86	-802.40	7530.279	0
2365	-1.11	-9.33	-0.64	304.37	-802.53	7530.281	0
2370	-1.27	-9.29	-0.92	304.48	-802.48	7530.289	0
2375	-1.28	-8.80	-0.84	304.74	-802.58	7530.293	0
2380	-1.33	-8.19	-1.00	303.85	-802.46	7530.300	0
2385	-1.55	-8.39	-1.35	304.85	-802.61	7530.303	0
2390	-1.72	-8.39	-1.00	304.62	-802.31	7530.309	0
2395	-1.11	-8.43	-0.91	304.35	-802.58	7530.312	0
2400	-1.81	-8.81	-1.03	304.28	-802.46	7530.318	0
2405	-1.52	-8.61	-0.84	304.70	-802.37	7530.322	0
2410	-0.93	-8.92	-0.80	304.74	-802.48	7530.328	0
2415	-1.60	-9.25	-0.76	304.76	-802.52	7530.333	0
2420	-1.90	-10.68	-0.64	303.82	-803.07	7530.340	0
2425	-0.87	-8.70	-0.80	304.51	-802.57	7530.342	0
2430	-1.21	-8.75	-1.01	304.29	-802.29	7530.349	0
2435	-1.20	-8.57	-0.82	304.58	-802.33	7530.352	0
2440	-1.01	-8.82	-0.71	304.76	-802.64	7530.357	0
2445	-1.12	-9.29	-0.76	304.23	-802.36	7530.364	0
2450	-1.24	-9.22	-0.65	304.57	-802.02	7530.367	0
2455	-0.59	-8.69	-0.88	304.54	-802.10	7530.373	0
2460	-1.71	-8.78	-0.92	304.47	-802.38	7530.376	0
2465	-1.31	-8.90	-0.96	304.51	-802.24	7530.383	0
2470	-1.15	-9.30	-0.66	304.58	-802.46	7530.388	0
2475	-0.97	-9.40	-0.75	304.55	-802.30	7530.391	0
2480	-1.28	-8.50	-1.02	304.57	-802.13	7530.397	0
2485	-1.28	-8.30	-0.99	304.46	-802.32	7530.404	0
2490	-1.16	-8.87	-0.94	304.48	-802.31	7530.406	0
2495	-1.54	-8.69	-1.15	304.10	-802.07	7530.414	0
2500	-0.79	-8.86	-0.71	304.36	-802.48	7530.417	0
2505	-1.33	-8.80	-0.83	304.46	-802.47	7530.422	0
2510	-1.34	-8.70	-0.86	304.34	-802.64	7530.427	0
2515	-1.37	-8.53	-0.84	304.42	-802.69	7530.434	0
2520	-1.25	-8.66	-0.98	304.58	-802.38	7530.437	0
2525	-1.06	-9.25	-1.07	304.38	-802.11	7530.444	0
2530	-0.68	-8.69	-0.76	304.72	-802.45	7530.447	0
2535	-1.19	-9.08	-0.59	304.61	-802.72	7530.453	0
2540	-1.07	-8.93	-0.79	304.41	-802.42	7530.458	0
2545	-1.35	-8.80	-0.75	304.22	-802.54	7530.463	0
2550	-1.48	-8.55	-1.01	304.80	-802.48	7530.467	0
2555	-1.08	-9.18	-0.92	304.55	-802.55	7530.474	0
2560	-1.26	-8.65	-0.98	304.54	-802.39	7530.478	0
2565	-1.77	-8.69	-0.82	304.56	-802.39	7530.483	0
2570	-0.84	-9.52	-0.73	304.70	-802.24	7530.488	0
2575	-2.81	-9.03	-1.21	304.90	-802.48	7530.495	0
2580	-1.01	-8.53	-1.08	304.31	-802.20	7530.498	0
2585	-0.83	-9.07	-0.86	304.74	-802.37	7530.502	0
2590	-2.08	-8.92	-0.91	304.69	-802.47	7530.508	0
2595	-1.09	-8.76	-0.95	304.74	-802.28	7530.513	0
2600	-0.88	-8.79	-0.93	304.38	-802.06	7530.519	0
2605	-0.77	-8.54	-0.96	304.53	-802.43	7530.521	0
2610	-1.23	-8.77	-0.78	304.38	-802.50	7530.529	0
2615	-1.55	-8.99	-0.74	304.42	-802.19	7530.531	0
2620	-1.95	-8.81	-0.73	304.40	-802.45	7530.539	0
2625	-1.11	-8.52	-0.92	304.45	-802.02	7530.542	0
2630	-1.35	-8.96	-0.81	304.34	-802.14	7530.547	0
2635	-1.85	-8.73	-0.78	304.43	-802.33	7530.552	0
2640	-0.89	-8.46	-0.81	304.30	-802.05	7530.558	0
2645	-0.93	-8.88	-0.82	304.51	-802.25	7530.562	0
2650	-1.90	-8.43	-0.98	304.31	-801.88	7530.569	0
2655	-0.97	-8.38	-0.91	304.34	-801.97	7530.571	0
2660	-1.00	-8.86	-0.59	304.38	-802.50	7530.580	0
2665	-0.97	-8.65	-0.94	304.59	-802.11	7530.583	0
2670	-0.87	-8.58	-0.90	304.61	-802.26	7530.586	0
2675	-1.40	-8.80	-0.89	304.50	-802.56	7530.592	0
2680	-1.04	-9.45	-0.47	304.25	-802.79	7530.599	0
2685	-1.31	-8.83	-0.73	304.32	-802.60	7530.602	0
2690	-1.12	-8.85	-0.85	304.35	-802.28	7530.608	0
2695	-1.41	-8.86	-0.87	304.18	-802.41	7530.611	0
2700	-1.28	-8.89	-0.92	304.37	-802.28	7530.617	0
2705	-0.98	-9.20	-0.67	304.54	-802.35	7530.623	0
2710	-1.08	-8.79	-0.96	304.30	-802.34	7530.627	0
2715	-1.41	-8.53	-0.94	304.43	-802.51	7530.632	0
2720	-0.84	-8.30	-0.97	304.57	-802.36	7530.638	0
2725	-1.54	-8.53	-0.97	304.49	-802.06	7530.641	0
2730	-1.98	-8.74	-0.92	304.45	-802.24	7530.648	0
2735	-1.10	-9.08	-0.71	304.73	-802.39	7530.654	0
2740	-1.03	-8.85	-0.74	304.52	-802.04	7530.656	0
2745	-1.16	-9.23	-0.54	304.58	-802.30	7530.663	0
2750	-0.75	-8.63	-1.11	304.39	-801.95	7530.669	0
2755	-1.31	-8.94	-0.83	304.38	-802.08	7530.672	0
2760	-1.61	-8.56	-0.92	304.46	-801.99	7530.677	0
2765	-1.06	-8.91	-0.73	304.34	-801.87	7530.683	0
2770	-1.26	-8.61	-1.07	304.59	-802.07	7530.687	0
2775	-1.07	-8.63	-0.91	304.39	-802.02	7530.692	0
2780	-1.21	-8.55	-0.90	304.19	-802.07	7530.697	0
2785	-1.01	-8.93	-0.73	304.48	-802.03	7530.703	0
2790	-0.89	-8.82	-0.78	304.54	-802.06	7530.708	0
2795	-0.76	-9.14	-0.60	304.48	-802.10	7530.711	0
2800	-1.47	-9.61	-0.62	304.37	-802.26	7530.717	0
2805	-1.18	-9.01	-0.78	304.39	-802.01	7530.723	0
2810	-1.00	-8.92	-0.75	304.29	-801.96	7530.727	0
2815	-1.46	-8.80	-0.85	304.29	-802.10	7530.733	0
2820	-1.46	-8.71	-0.97	304.36	-802.24	7530.736	0
2825	-1.10	-8.74	-0.85	304.70	-802.07	7530.743	0
2830	-1.51	-8.83	-0.85	304.49	-802.16	7530.747	0
2835	-1.26	-9.46	-0.87	304.52	-802.22	7530.752	0
2840	-1.14	-9.26	-0.91	304.41	-802.07	7530.757	0
2845	-1.50	-9.64	-0.84	304.71	-801.93	7530.764	0
2850	-1.61	-9.15	-1.01	304.58	-801.93	7530.766	0
2855	-1.54	-9.13	-0.97	304.39	-802.42	7530.773	0
2860	-0.80	-9.19	-0.86	304.38	-802.36	7530.778	0
2865	-1.13	-8.50	-1.04	304.41	-802.28	7530.781	0
2870	-1.42	-8.70	-1.00	304.67	-802.25	7530.788	0
2875	-0.44	-9.76	-0.36	304.26	-802.29	7530.794	0
2880	-0.74	-9.53	-0.86	304.62	-802.09	7530.796	0
2885	-1.80	-9.10	-0.92	304.65	-802.10	7530.803	0
2890	-1.40	-8.66	-1.08	304.40	-802.32	7530.808	0
2895	-0.94	-9.10	-0.68	304.38	-801.88	7530.814	0
2900	-1.65	-8.79	-1.01	304.42	-802.17	7530.818	0
2905	-0.77	-8.88	-0.86	304.30	-802.38	7530.823	0
2910	-0.68	-8.89	-0.79	304.42	-802.31	7530.827	0
2915	-1.52	-8.92	-0.77	304.20	-802.25	7530.833	0
2920	-1.05	-8.55	-0.95	304.38	-802.33	7530.836	0
2925	-1.28	-8.43	-1.21	304.40	-802.45	7530.842	0
2930	-1.25	-8.69	-0.97	304.37	-802.58	7530.849	0
2935	-1.60	-8.83	-0.77	304.53	-802.13	7530.852	0
2940	-1.25	-8.77	-0.79	304.20	-802.28	7530.857	0
2945	-1.05	-9.14	-0.60	304.05	-802.38	7530.862	0
2950	-1.02	-9.00	-0.69	304.35	-802.11	7530.868	0
2955	-1.15	-8.73	-0.87	304.41	-802.47	7530.873	0
2960	-1.30	-8.80	-0.76	304.62	-802.66	7530.878	0
2965	-1.26	-8.58	-0.93	304.39	-802.44	7530.882	0
2970	-1.46	-9.70	-0.66	304.88	-802.30	7530.888	0
2975	-1.85	-9.03	-0.69	304.74	-802.53	7530.891	0
2980	-1.45	-8.91	-0.74	304.51	-802.39	7530.898	0
2985	-1.75	-8.68	-0.93	304.37	-802.23	7530.903	0
2990	-1.30	-8.54	-1.01	304.35	-802.01	7530.906	0
2995	-1.15	-8.80	-0.78	304.37	-801.81	7530.912	0
3000	0.09	-8.70	-0.92	304.24	-802.06	7530.919	0
3005	-1.27	-8.62	-0.83	304.26	-801.89	7530.922	0
3010	-1.38	-9.02	-0.86	304.76	-802.23	7530.928	0
3015	-1.12	-8.52	-0.97	304.56	-802.26	7530.933	0
3020	-1.31	-9.13	-0.92	304.42	-801.62	7530.940	0
3025	-1.25	-8.70	-0.93	304.37	-802.26	7530.942	0
3030	-1.18	-8.70	-0.90	304.24	-802.04	7530.949	0
3035	-1.32	-8.94	-0.72	304.09	-802.20	7530.952	0
3040	-1.02	-8.96	-0.74	304.38	-802.18	7530.958	0
3045	-1.51	-9.15	-0.83	304.29	-802.23	7530.961	0
3050	-0.97	-9.22	-0.92	304.40	-802.20	7530.967	0
3055	-1.27	-9.48	-0.83	304.51	-802.00	7530.974	0
3060	-1.13	-9.78	-0.62	304.30	-802.23	7530.977	0
3065	-1.19	-9.71	-0.74	304.60	-802.22	7530.983	0
3070	-1.69	-9.89	-0.64	304.41	-801.98	7530.988	0
3075	-0.82	-9.66	-0.73	304.41	-802.26	7530.993	0
3080	-1.60	-9.39	-0.87	304.39	-802.40	7530.997	0
3085	-1.07	-9.60	-0.82	304.33	-802.33	7531.000	0
3090	-1.16	-9.49	-0.89	304.29	-801.89	7531.007	0
3095	-1.29	-9.57	-0.86	304.33	-802.25	7531.014	0
3100	-1.39	-9.47	-0.90	304.42	-802.00	7531.016	0
3105	-0.95	-9.29	-1.01	304.37	-802.01	7531.022	0
3110	-0.67	-9.54	-0.86	304.15	-802.40	7531.028	0
3115	-1.13	-9.41	-0.94	304.35	-802.05	7531.031	0
3120	-0.68	-9.48	-0.84	304.10	-802.29	7531.037	0
3125	-2.04	-9.42	-0.83	304.21	-802.41	7531.043	0
3130	-1.27	-9.21	-0.99	304.22	-802.30	7531.046	0
3135	-1.40	-9.00	-1.09	304.31	-802.30	7531.053	0
3140	-1.45	-9.57	-0.77	304.35	-801.99	7531.057	0
3145	-1.40	-9.18	-1.06	304.43	-801.87	7531.063	0
3150	-1.67	-9.41	-0.86	304.30	-802.12	7531.068	0
3155	-1.01	-9.42	-0.88	304.83	-801.94	7531.072	0
3160	-0.85	-9.24	-0.93	304.67	-802.25	7531.077	0
3165	-0.96	-9.48	-0.85	304.51	-802.05	7531.084	0
3170	-0.91	-9.53	-0.82	304.63	-801.95	7531.086	0
3175	-1.73	-8.91	-0.83	304.62	-801.83	7531.095	0
3180	-1.59	-8.84	-0.87	304.43	-802.00	7531.098	0
3185	-1.93	-9.26	-0.68	304.49	-802.03	7531.102	0
3190	-1.43	-8.93	-0.74	304.23	-802.14	7531.108	0
3195	-1.20	-9.18	-0.61	304.26	-802.03	7531.114	0
3200	-0.60	-9.19	-0.63	304.34	-802.26	7531.118	0
3205	-1.37	-8.62	-0.95	304.26	-802.03	7531.124	0
3210	-0.89	-8.67	-0.93	304.38	-802.08	7531.125	0
3215	-0.96	-8.93	-0.74	304.51	-802.32	7531.132	0
3220	-1.06	-9.23	-0.52	304.31	-802.68	7531.139	0
3225	-1.60	-9.16	-0.65	304.29	-802.30	7531.141	0
3230	-1.82	-8.80	-0.90	304.47	-802.13	7531.147	0
3235	-1.58	-8.64	-0.91	304.44	-802.20	7531.153	0
3240	-1.07	-8.83	-0.70	304.46	-802.07	7531.157	0
3245	-1.03	-8.79	-0.91	304.63	-802.26	7531.162	0
3250	-1.08	-8.41	-0.99	304.51	-802.45	7531.169	0
3255	-1.45	-8.72	-0.91	304.56	-802.42	7531.172	0
3260	-1.40	-8.72	-0.81	304.43	-802.13	7531.178	0
3265	-1.25	-8.59	-0.83	304.45	-802.14	7531.184	0
3270	-1.40	-9.15	-0.69	304.45	-801.91	7531.187	0
3275	-0.88	-8.92	-0.78	304.71	-802.04	7531.192	0
3280	-1.67	-8.52	-0.99	304.61	-801.81	7531.199	0
3285	-1.43	-8.51	-1.07	304.51	-802.01	7531.202	0
3290	-1.65	-8.83	-0.77	304.59	-802.05	7531.208	0
3295	-0.99	-8.75	-0.67	304.37	-802.05	7531.211	0
3300	-0.73	-8.65	-0.84	304.36	-802.51	7531.219	0
3305	-1.32	-8.84	-0.79	304.38	-802.30	7531.223	0
3310	-1.25	-8.20	-1.17	304.25	-802.09	7531.227	0
3315	-1.57	-8.82	-0.82	304.22	-802.33	7531.232	0
3320	-1.54	-8.41	-0.90	304.29	-802.05	7531.239	0
3325	-0.80	-8.83	-0.76	304.41	-802.33	7531.242	0
3330	-1.08	-8.86	-0.83	304.38	-802.54	7531.248	0
3335	-1.28	-8.69	-0.87	304.74	-802.27	7531.250	0
3340	-0.49	-8.63	-0.84	304.10	-802.04	7531.260	0
3345	-1.49	-8.83	-0.76	304.40	-802.60	7531.263	0
3350	-1.44	-8.91	-0.79	304.24	-802.25	7531.269	0
3355	-1.53	-9.15	-0.68	304.66	-802.24	7531.273	0
3360	-1.45	-8.37	-1.19	304.43	-802.40	7531.279	0
3365	-1.60	-9.49	-0.68	304.37	-802.18	7531.281	0
3370	-1.41	-8.84	-1.06	304.62	-802.16	7531.288	0
3375	-1.57	-8.55	-1.11	304.68	-802.27	7531.293	0
3380	-1.07	-8.36	-1.20	304.66	-802.29	7531.296	0
3385	-1.33	-8.51	-1.06	304.34	-802.68	7531.303	0
3390	-0.11	-9.21	-0.68	304.37	-802.50	7531.310	0
3395	-1.33	-9.41	-0.55	304.77	-802.48	7531.312	0
3400	-1.68	-9.26	-0.64	304.42	-802.39	7531.318	0
3405	-1.11	-9.34	-0.60	304.84	-802.51	7531.322	0
3410	-1.09	-8.66	-1.05	304.86	-802.55	7531.328	0
3415	-1.45	-8.93	-0.85	304.64	-802.23	7531.333	0
3420	-1.73	-9.14	-0.79	304.60	-802.43	7531.336	0
3425	-1.98	-8.53	-1.00	304.48	-801.95	7531.344	0
3430	-1.09	-8.28	-1.17	304.43	-802.05	7531.348	0
3435	-1.66	-8.56	-0.96	304.60	-802.16	7531.352	0
3440	-1.23	-8.75	-0.83	304.44	-802.30	7531.357	0
3445	-1.47	-8.90	-0.82	304.62	-802.19	7531.364	0
3450	-1.55	-8.91	-0.82	304.74	-802.38	7531.367	0
3455	-0.57	-8.67	-0.98	304.76	-802.47	7531.373	0
3460	-1.20	-9.04	-0.68	304.84	-802.50	7531.375	0
3465	-1.48	-8.85	-0.90	304.59	-802.46	7531.383	0
3470	-1.85	-8.55	-0.97	304.72	-802.53	7531.387	0
3475	-1.54	-8.81	-0.84	304.62	-802.48	7531.394	0
3480	-1.19	-8.96	-0.66	304.73	-802.13	7531.397	0
3485	-1.59	-8.86	-0.77	304.34	-802.30	7531.404	0
3490	-1.68	-8.86	-0.81	304.61	-802.03	7531.406	0
3495	-0.59	-9.06	-0.70	304.69	-802.43	7531.414	0
3500	-1.39	-8.99	-0.85	304.55	-802.31	7531.419	0
3505	-0.90	-9.52	-0.45	304.53	-802.05	7531.422	0
3510	-1.42	-8.89	-0.84	304.55	-802.18	7531.428	0
3515	-2.19	-8.89	-0.79	304.70	-802.19	7531.434	0
3520	-1.34	-8.72	-0.92	304.52	-802.07	7531.437	0
3525	-1.56	-8.85	-0.90	304.55	-802.32	7531.443	0
3530	-1.56	-8.52	-1.10	304.42	-802.16	7531.447	0
3535	-0.82	-8.57	-1.01	304.42	-801.95	7531.453	0
3540	-1.26	-8.67	-0.91	304.38	-802.23	7531.458	0
3545	-0.65	-9.13	-0.60	304.44	-802.11	7531.461	0
3550	-1.22	-8.68	-0.98	304.58	-802.18	7531.468	0
3555	-1.15	-8.81	-1.01	304.91	-801.81	7531.475	0
3560	-1.31	-8.54	-0.94	304.37	-802.20	7531.477	0
3565	-1.45	-8.64	-1.00	304.51	-802.33	7531.482	0
3570	-0.95	-8.60	-0.99	304.73	-802.11	7531.486	0
3575	-0.93	-8.95	-0.78	304.87	-802.19	7531.492	0
3580	-1.25	-8.65	-0.95	304.50	-802.27	7531.498	0
3585	-1.04	-8.63	-0.90	304.64	-802.25	7531.501	0
3590	-1.19	-8.78	-0.85	304.63	-802.07	7531.507	0
3595	-1.14	-9.02	-0.74	304.79	-801.92	7531.512	0
3600	-1.16	-8.55	-1.01	304.90	-802.17	7531.519	0
3605	-1.16	-8.43	-1.02	304.58	-802.14	7531.522	0
3610	-1.72	-8.84	-0.84	304.63	-802.15	7531.528	0
3615	-0.99	-8.78	-0.86	304.37	-802.22	7531.531	0
3620	-1.18	-8.64	-0.98	304.54	-801.68	7531.539	0
3625	-1.54	-8.71	-1.01	304.36	-802.49	7531.543	0
3630	-0.73	-8.76	-0.91	304.66	-802.18	7531.547	0
3635	-1.07	-8.76	-0.88	304.64	-802.32	7531.552	0
3640	-1.78	-8.87	-0.88	304.47	-802.02	7531.559	0
3645	-1.47	-8.64	-1.00	304.64	-802.10	7531.562	0
3650	-1.33	-8.83	-0.82	304.70	-802.06	7531.568	0
3655	-1.35	-9.02	-0.73	304.90	-802.15	7531.572	0
3660	-1.41	-8.65	-0.99	304.88	-801.66	7531.580	0
3665	-1.58	-8.87	-0.83	304.73	-801.85	7531.583	0
3670	-1.67	-8.67	-1.00	304.55	-802.42	7531.586	0
3675	-1.07	-8.60	-1.06	304.60	-802.22	7531.592	0
3680	-1.59	-8.75	-0.91	304.33	-802.38	7531.600	0
3685	-1.06	-8.42	-0.99	304.41	-802.34	7531.602	0
3690	-1.79	-9.10	-0.88	304.42	-802.08	7531.609	0
3695	-0.71	-9.37	-0.47	304.61	-802.44	7531.612	0
3700	-1.24	-9.11	-0.76	304.55	-802.39	7531.617	0
3705	-1.15	-9.02	-0.88	304.31	-802.43	7531.623	0
3710	-1.92	-8.56	-1.02	304.40	-801.92	7531.627	0
3715	-1.61	-8.87	-0.86	304.36	-802.26	7531.632	0
3720	-0.76	-9.06	-0.82	304.52	-802.15	7531.637	0
3725	-0.84	-8.71	-1.03	304.52	-802.45	7531.641	0
3730	-1.53	-8.83	-0.98	304.53	-802.07	7531.647	0
3735	-1.31	-8.53	-1.14	304.50	-802.32	7531.653	0
3740	-1.64	-8.95	-1.01	304.41	-802.33	7531.656	0
3745	-1.83	-8.97	-0.68	304.50	-802.79	7531.663	0
3750	-1.50	-9.59	-0.56	304.62	-802.28	7531.667	0
3755	-1.36	-9.08	-0.88	304.50	-802.49	7531.672	0
3760	-1.28	-9.06	-0.77	304.48	-802.23	7531.677	0
3765	-1.39	-8.60	-0.92	304.33	-802.50	7531.684	0
3770	-1.24	-8.85	-0.85	304.44	-802.35	7531.687	0
3775	-0.84	-9.00	-0.77	304.62	-802.36	7531.692	0
3780	-1.36	-9.11	-0.75	304.79	-802.51	7531.696	0
3785	-1.16	-9.01	-0.89	304.82	-802.25	7531.703	0
3790	-1.43	-8.63	-0.90	304.78	-802.30	7531.708	0
3795	-0.82	-8.95	-0.69	304.49	-802.22	7531.714	0
3800	-2.16	-8.52	-0.85	304.50	-802.14	7531.717	0
3805	-0.90	-9.11	-0.73	304.36	-801.92	7531.724	0
3810	-1.70	-8.81	-0.87	304.84	-801.74	7531.727	0
3815	-1.60	-8.37	-1.10	304.51	-802.16	7531.733	0
3820	-1.21	-8.44	-0.98	304.64	-802.41	7531.736	0
3825	-1.21	-8.24	-1.16	304.34	-802.44	7531.744	0
3830	-1.01	-8.66	-0.85	304.71	-802.33	7531.748	0
3835	-1.18	-8.88	-0.76	304.68	-802.30	7531.753	0
3840	-0.89	-8.75	-0.76	304.78	-802.29	7531.758	0
3845	-1.37	-8.54	-0.98	304.40	-802.34	7531.763	0
3850	-0.81	-8.38	-1.05	304.39	-802.20	7531.766	0
3855	-1.21	-8.96	-0.76	304.52	-802.45	7531.772	0
3860	-1.02	-8.81	-0.81	304.59	-802.66	7531.779	0
3865	-1.84	-9.11	-0.76	304.73	-802.44	7531.781	0
3870	-0.93	-9.26	-0.81	304.27	-802.34	7531.788	0
3875	-0.96	-8.60	-0.87	304.33	-802.36	7531.793	0
3880	-1.19	-8.65	-0.85	304.36	-802.55	7531.797	0
3885	-1.19	-8.59	-0.99	304.30	-802.39	7531.802	0
3890	-1.09	-9.20	-0.67	304.54	-802.40	7531.808	0
3895	-1.19	-8.73	-0.79	304.04	-802.47	7531.812	0
3900	-1.12	-8.67	-0.91	304.53	-802.33	7531.818	0
3905	-0.71	-8.85	-0.89	304.48	-802.07	7531.821	0
3910	-0.88	-8.89	-0.89	304.29	-802.30	7531.827	0
3915	-1.74	-8.36	-1.10	304.52	-802.61	7531.833	0
3920	-1.64	-8.67	-1.01	304.34	-802.06	7531.838	0
3925	-1.19	-8.54	-1.00	304.31	-802.38	7531.841	0
3930	-1.15	-8.64	-1.06	304.01	-802.74	7531.849	0
3935	-1.37	-8.95	-1.08	304.29	-802.81	7531.852	0
3940	-0.50	-9.43	-0.74	303.82	-802.40	7531.859	0
3945	-1.32	-8.98	-0.96	304.29	-802.57	7531.861	0
3950	-1.37	-8.76	-0.91	304.41	-802.45	7531.867	0
3955	-1.38	-8.93	-0.68	304.59	-802.71	7531.872	0
3960	-1.81	-9.24	-1.03	305.11	-802.58	7531.879	0
3965	-1.04	-9.37	-0.92	304.79	-802.72	7531.882	0
3970	-1.39	-8.83	-0.95	304.39	-802.14	7531.889	0
3975	-1.31	-8.89	-0.83	304.65	-802.26	7531.891	0
3980	-1.44	-9.49	-0.69	304.03	-802.68	7531.898	0
3985	-1.00	-9.40	-0.89	304.61	-802.43	7531.904	0
3990	-1.56	-9.36	-0.89	304.40	-802.46	7531.910	0
3995	-1.53	-9.12	-1.01	304.55	-802.54	7531.913	0
4000	-1.20	-9.34	-0.86	304.31	-801.92	7531.918	0
4005	-1.26	-9.44	-0.82	304.58	-802.14	7531.922	0
4010	-1.44	-9.33	-0.82	304.25	-802.62	7531.929	0
4015	-1.00	-9.49	-0.68	304.19	-802.43	7531.933	0
4020	-2.41	-10.48	-0.41	304.89	-801.69	7531.939	0
4025	-1.08	-9.14	-1.02	304.36	-802.55	7531.943	0
4030	-0.93	-9.71	-0.70	304.80	-802.76	7531.948	0
4035	-0.95	-9.44	-0.80	304.43	-802.87	7531.952	0
4040	-0.85	-10.00	-0.50	304.55	-802.19	7531.958	0
4045	-1.11	-9.40	-0.89	304.57	-802.46	7531.961	0
4050	-1.93	-8.90	-1.13	304.54	-803.20	7531.967	0
4055	-1.32	-9.26	-0.92	304.76	-802.76	7531.974	0
4060	-1.04	-9.36	-0.89	304.55	-802.57	7531.977	0
4065	-1.28	-9.22	-1.03	304.66	-802.76	7531.984	0
4070	-1.31	-9.72	-0.68	305.07	-802.63	7531.987	0
4075	-0.97	-9.60	-0.82	305.08	-802.62	7531.992	0
4080	-0.84	-9.40	-0.84	304.72	-802.59	7531.997	0
4085	-1.34	-9.28	-0.97	304.85	-802.56	7532.000	0
4090	-1.56	-9.46	-0.89	305.08	-802.51	7532.007	0
4095	-1.07	-9.29	-0.88	304.66	-802.49	7532.015	0
4100	-1.25	-9.45	-0.87	304.49	-802.44	7532.016	0
4105	-1.27	-9.29	-0.94	304.83	-802.50	7532.023	0
4110	-1.07	-9.72	-0.81	304.90	-802.77	7532.028	0
4115	-0.70	-9.41	-0.97	304.64	-802.70	7532.031	0
4120	-1.45	-9.34	-0.99	304.72	-802.90	7532.037	0
4125	-1.26	-9.48	-0.96	304.80	-802.73	7532.044	0
4130	-1.65	-9.38	-0.97	304.69	-802.65	7532.047	0
4135	-1.41	-9.42	-0.93	304.74	-802.49	7532.053	0
4140	-0.79	-9.55	-0.93	304.80	-802.62	7532.057	0
4145	-0.22	-9.30	-1.07	304.59	-801.64	7532.064	0
4150	-1.23	-9.44	-0.94	304.77	-802.36	7532.067	0
4155	-1.94	-9.73	-0.80	304.49	-802.28	7532.074	0
4160	-1.05	-9.63	-0.79	304.61	-802.61	7532.077	0
4165	-1.68	-9.22	-0.98	304.62	-802.25	7532.084	0
4170	-1.37	-9.56	-0.84	304.74	-802.23	7532.086	0
4175	-1.78	-9.14	-1.16	304.59	-802.57	7532.095	0
4180	-1.59	-9.22	-1.04	304.39	-802.09	7532.099	0
4185	-1.25	-9.82	-0.61	304.71	-802.30	7532.102	0
4190	-1.35	-8.57	-1.13	304.67	-802.05	7532.107	0
4195	-1.57	-9.06	-0.93	304.89	-802.10	7532.113	0
4200	-1.43	-9.66	-0.60	305.06	-802.45	7532.117	0
4205	-1.91	-9.09	-0.77	304.65	-802.23	7532.123	0
4210	-0.80	-8.65	-1.10	304.80	-802.32	7532.128	0
4215	-1.10	-9.21	-0.93	304.73	-802.29	7532.132	0
4220	-1.08	-9.07	-0.90	304.85	-802.76	7532.139	0
4225	-1.47	-8.73	-0.93	304.91	-802.84	7532.141	0
4230	-1.51	-9.14	-0.66	304.90	-802.46	7532.148	0
4235	-1.28	-9.27	-0.74	304.78	-802.56	7532.152	0
4240	-1.39	-8.84	-0.81	304.47	-802.68	7532.158	0
4245	-1.30	-8.96	-0.97	304.80	-802.52	7532.162	0
4250	-1.07	-9.16	-1.05	304.64	-802.56	7532.169	0
4255	-0.89	-9.62	-0.69	304.65	-802.56	7532.172	0
4260	-1.32	-8.62	-0.91	304.43	-802.67	7532.179	0
4265	-1.06	-8.86	-1.01	304.52	-802.47	7532.181	0
4270	-1.33	-8.89	-1.02	304.55	-802.59	7532.187	0
4275	-1.37	-8.81	-1.00	304.42	-802.76	7532.192	0
4280	-1.23	-8.53	-1.01	304.74	-802.53	7532.199	0
4285	-1.64	-9.01	-0.84	304.67	-802.43	7532.202	0
4290	-1.46	-8.90	-0.76	304.57	-802.86	7532.209	0
4295	-1.13	-8.92	-0.94	304.76	-802.40	7532.211	0
4300	-0.80	-9.27	-0.81	304.47	-802.19	7532.218	0
4305	-0.92	-8.81	-0.91	304.77	-802.41	7532.224	0
4310	-0.91	-9.42	-0.82	304.60	-802.34	7532.227	0
4315	-1.40	-9.01	-0.80	304.97	-802.45	7532.233	0
4320	-1.29	-9.07	-0.79	304.92	-802.56	7532.239	0
4325	-1.09	-8.98	-0.78	304.68	-802.33	7532.242	0
4330	-1.18	-8.80	-0.90	304.66	-802.25	7532.248	0
4335	-1.22	-8.52	-1.22	304.60	-802.00	7532.252	0
4340	-0.72	-8.84	-0.79	304.56	-802.41	7532.257	0
4345	-1.43	-8.83	-0.78	304.79	-802.55	7532.264	0
4350	-0.72	-8.83	-0.69	304.54	-802.46	7532.266	0
4355	-0.97	-8.76	-0.82	304.74	-802.72	7532.273	0
4360	-0.95	-8.95	-0.70	304.25	-802.28	7532.278	0
4365	-1.40	-8.88	-0.69	304.49	-802.28	7532.282	0
4370	-1.46	-8.55	-0.91	304.50	-802.62	7532.287	0
4375	-0.79	-8.71	-0.87	304.06	-802.29	7532.293	0
4380	-1.03	-8.48	-0.92	304.50	-802.23	7532.297	0
4385	-1.11	-8.78	-0.90	304.31	-802.43	7532.303	0
4390	-1.22	-9.11	-0.56	304.53	-802.64	7532.307	0
4395	-0.63	-8.92	-0.63	304.24	-802.73	7532.313	0
4400	-1.74	-9.08	-0.63	304.60	-802.46	7532.318	0
4405	-1.75	-8.73	-0.82	304.58	-802.53	7532.323	0
4410	-1.22	-8.62	-0.97	304.62	-802.44	7532.327	0
4415	-1.00	-8.57	-0.96	304.57	-802.31	7532.333	0
4420	-1.33	-8.75	-0.88	304.74	-802.64	7532.336	0
4425	-1.80	-8.65	-1.02	304.47	-802.59	7532.343	0
4430	-1.15	-9.12	-0.81	304.80	-802.57	7532.348	0
4435	-0.96	-8.81	-0.74	304.62	-802.55	7532.352	0
4440	-0.56	-8.52	-1.02	304.71	-802.58	7532.357	0
4445	-1.20	-8.61	-0.96	304.56	-802.14	7532.363	0
4450	-1.16	-8.61	-0.90	304.56	-802.55	7532.367	0
4455	-1.01	-8.55	-0.86	304.39	-802.79	7532.375	0
4460	-1.24	-8.80	-0.83	304.78	-802.10	7532.375	0
4465	-1.84	-8.96	-0.62	305.00	-802.13	7532.383	0
4470	-1.96	-9.02	-0.66	304.91	-802.64	7532.388	0
4475	-1.26	-8.41	-1.02	304.43	-802.60	7532.392	0
4480	-0.91	-8.27	-1.04	304.55	-802.37	7532.398	0
4485	-1.25	-8.55	-0.96	304.74	-803.00	7532.403	0
4490	-0.64	-8.66	-0.98	304.81	-802.14	7532.406	0
4495	-1.06	-8.51	-1.12	304.94	-802.45	7532.413	0
4500	-1.62	-9.44	-0.70	305.16	-802.31	7532.419	0
4505	-1.28	-8.76	-0.99	304.99	-802.54	7532.421	0
4510	-1.25	-9.02	-0.86	304.97	-802.54	7532.428	0
4515	-1.14	-8.52	-0.99	304.52	-802.47	7532.433	0
4520	-1.82	-8.80	-0.86	304.60	-802.29	7532.438	0
4525	-1.44	-8.26	-0.96	304.82	-802.47	7532.442	0
4530	-0.68	-8.88	-0.82	304.53	-802.15	7532.447	0
4535	-1.20	-8.55	-0.99	304.31	-802.36	7532.452	0
4540	-1.46	-8.50	-1.02	304.40	-802.54	7532.458	0
4545	-1.09	-8.54	-0.89	304.61	-802.56	7532.461	0
4550	-1.05	-8.99	-0.72	304.11	-802.28	7532.467	0
4555	-2.16	-8.83	-0.66	304.28	-802.18	7532.472	0
4560	-1.33	-8.99	-0.74	304.32	-802.40	7532.479	0
4565	-1.15	-9.16	-0.62	304.28	-802.11	7532.482	0
4570	-1.42	-8.93	-0.62	304.60	-802.20	7532.487	0
4575	-0.82	-8.67	-0.80	304.59	-802.34	7532.492	0
4580	-1.07	-8.33	-1.07	304.51	-802.31	7532.499	0
4585	-1.58	-8.84	-0.71	304.62	-802.38	7532.500	0
4590	-1.76	-8.86	-0.78	304.21	-802.25	7532.508	0
4595	-1.13	-8.48	-0.95	304.46	-801.82	7532.513	0
4600	-0.94	-8.74	-0.92	304.29	-802.54	7532.516	0
4605	-0.98	-8.31	-1.25	304.83	-802.63	7532.522	0
4610	-1.02	-8.66	-0.88	304.42	-802.60	7532.529	0
4615	-1.04	-9.04	-0.70	304.54	-802.27	7532.531	0
4620	-1.94	-8.43	-1.09	304.85	-802.69	7532.540	0
4625	-1.33	-8.61	-1.06	304.42	-802.86	7532.543	0
4630	-1.40	-8.77	-0.78	304.32	-802.59	7532.547	0
4635	-1.23	-9.06	-0.78	304.44	-802.48	7532.552	0
4640	-1.29	-8.80	-0.83	304.61	-802.33	7532.560	0
4645	-1.31	-8.73	-0.86	304.73	-802.56	7532.562	0
4650	-1.24	-8.73	-0.82	304.61	-802.67	7532.567	0
4655	-1.68	-8.86	-0.73	304.79	-802.77	7532.572	0
4660	-1.06	-8.65	-0.85	304.69	-803.05	7532.578	0
4665	-1.22	-8.29	-1.14	304.46	-802.52	7532.583	0
4670	-0.82	-8.82	-0.74	304.60	-802.55	7532.586	0
4675	-1.24	-8.59	-0.82	304.33	-802.29	7532.593	0
4680	-1.41	-8.97	-0.85	304.41	-802.49	7532.598	0
4685	-0.91	-8.44	-1.06	304.53	-802.12	7532.602	0
4690	-0.81	-8.17	-1.10	304.41	-802.36	7532.607	0
4695	-0.92	-8.64	-0.90	304.33	-802.61	7532.614	0
4700	-1.25	-8.86	-0.78	304.53	-802.40	7532.617	0
4705	-1.14	-8.37	-1.11	304.58	-802.43	7532.623	0
4710	-1.50	-8.69	-0.93	304.69	-802.21	7532.625	0
4715	-0.88	-8.59	-0.96	304.62	-802.32	7532.632	0
4720	-0.76	-8.54	-0.96	304.71	-802.51	7532.638	0
4725	-0.89	-8.16	-1.15	304.43	-802.24	7532.644	0
4730	-1.32	-8.79	-0.81	304.57	-802.30	7532.647	0
4735	-1.18	-8.71	-0.80	304.50	-802.38	7532.653	0
4740	-1.26	-8.17	-1.11	304.51	-802.47	7532.656	0
4745	-1.48	-8.81	-0.80	304.59	-802.20	7532.664	0
4750	-1.06	-8.49	-0.98	304.91	-802.57	7532.667	0
4755	-1.28	-8.45	-0.91	304.59	-802.81	7532.672	0
4760	-1.32	-8.41	-0.93	304.36	-802.34	7532.677	0
4765	-1.49	-8.75	-0.93	304.54	-802.67	7532.684	0
4770	-1.32	-9.02	-0.68	304.50	-802.62	7532.687	0
4775	-0.96	-9.24	-0.59	304.44	-802.60	7532.694	0
4780	-1.25	-8.96	-0.91	304.48	-802.25	7532.699	0
4785	-1.47	-8.66	-0.94	304.61	-802.40	7532.703	0
4790	-1.48	-8.34	-1.13	304.57	-802.60	7532.708	0
4795	-1.08	-8.86	-0.75	304.81	-802.67	7532.711	0
4800	-1.09	-8.86	-0.76	304.93	-802.74	7532.717	0
4805	-0.96	-8.92	-0.74	304.73	-802.82	7532.723	0
4810	-1.24	-8.83	-0.79	304.71	-802.36	7532.727	0
4815	-1.65	-8.33	-0.97	304.18	-802.57	7532.733	0
4820	-1.61	-8.75	-0.84	304.36	-802.48	7532.738	0
4825	-1.45	-8.74	-0.82	304.53	-802.38	7532.742	0
4830	-1.26	-9.30	-0.75	304.44	-802.74	7532.748	0
4835	-1.54	-9.02	-0.91	304.44	-802.34	7532.752	0
4840	-0.82	-8.95	-0.80	304.51	-802.47	7532.757	0
4845	-1.14	-8.97	-0.97	304.65	-802.54	7532.763	0
4850	-1.07	-8.80	-0.86	304.43	-802.36	7532.766	0
4855	-1.25	-8.83	-0.83	304.53	-802.69	7532.773	0
4860	-2.02	-9.00	-0.85	304.39	-802.38	7532.779	0
4865	-1.29	-8.98	-0.91	304.36	-802.19	7532.781	0
4870	-1.04	-8.38	-1.04	304.38	-802.81	7532.788	0
4875	-1.31	-8.57	-0.92	304.26	-802.41	7532.792	0
4880	-1.15	-8.18	-1.04	304.46	-802.37	7532.797	0
4885	-1.62	-8.60	-0.91	304.50	-802.36	7532.802	0
4890	-0.93	-9.03	-0.70	304.61	-802.52	7532.809	0
4895	-1.60	-8.42	-1.00	304.62	-802.01	7532.812	0
4900	-1.09	-8.45	-0.96	304.87	-802.14	7532.817	0
4905	-1.12	-8.59	-0.95	304.64	-802.48	7532.821	0
4910	-1.30	-9.44	-0.77	304.53	-802.35	7532.828	0
4915	-1.35	-8.79	-0.85	304.46	-802.15	7532.833	0
4920	-1.19	-9.26	-0.82	304.42	-802.33	7532.839	0
4925	-1.09	-9.02	-0.82	304.95	-802.36	7532.842	0
4930	-1.64	-8.94	-0.99	304.41	-802.31	7532.849	0
4935	-1.40	-8.38	-1.08	304.57	-802.50	7532.852	0
4940	-1.44	-8.83	-0.81	304.56	-802.28	7532.859	0
4945	-1.43	-8.80	-0.78	304.35	-802.61	7532.863	0
4950	-0.56	-8.74	-0.82	304.42	-802.16	7532.867	0
4955	-1.33	-8.66	-0.86	304.49	-802.72	7532.873	0
4960	-1.39	-9.03	-0.65	304.17	-802.59	7532.879	0
4965	-1.19	-8.59	-0.95	304.36	-802.46	7532.882	0
4970	-0.89	-8.68	-0.93	304.37	-802.18	7532.888	0
4975	-0.85	-8.31	-1.13	304.36	-802.53	7532.894	0
4980	-1.32	-9.26	-1.00	304.60	-802.53	7532.898	0
4985	-1.74	-9.14	-1.03	304.34	-802.14	7532.904	0
4990	-1.21	-9.30	-0.75	304.47	-802.25	7532.906	0
4995	-1.26	-8.65	-0.82	304.59	-802.42	7532.913	0
5000	-1.40	-8.54	-0.83	304.32	-802.32	7532.917	0
5005	-0.65	-8.38	-1.06	304.55	-802.69	7532.922	0
5010	-1.59	-8.58	-0.96	304.48	-802.33	7532.928	0
5015	-0.99	-8.53	-1.02	304.54	-802.32	7532.933	0
5020	-0.22	-8.32	-0.98	303.81	-802.99	7532.940	0
5025	-0.99	-8.63	-1.01	304.50	-802.02	7532.943	0
5030	-1.24	-8.44	-1.13	304.72	-802.31	7532.948	0
5035	-1.00	-8.43	-0.98	304.28	-802.53	7532.952	0
5040	-0.49	-8.91	-0.67	304.33	-802.29	7532.958	0
5045	-1.11	-8.69	-1.03	304.44	-802.65	7532.963	0
5050	-0.67	-8.76	-0.99	304.47	-802.80	7532.967	0
5055	-1.17	-8.78	-1.00	304.24	-802.26	7532.973	0
5060	-1.15	-8.64	-1.12	304.29	-802.51	7532.977	0
5065	-1.64	-8.52	-1.01	304.50	-802.52	7532.984	0
5070	-1.59	-8.71	-0.95	304.35	-802.13	7532.986	0
5075	-1.08	-8.54	-1.02	304.12	-802.28	7532.995	0
5080	-1.24	-9.13	-0.62	304.61	-802.13	7532.998	0
5085	-1.49	-8.79	-0.88	304.59	-802.34	7533.000	0
5090	-1.39	-8.63	-1.01	304.49	-802.16	7533.007	0
5095	-1.35	-8.87	-0.75	304.61	-801.83	7533.014	0
5100	-0.76	-8.53	-1.05	304.28	-802.49	7533.016	0
5105	-1.34	-8.22	-1.20	304.38	-802.11	7533.022	0
5110	-1.89	-8.90	-0.83	304.44	-802.37	7533.028	0
5115	-1.02	-8.67	-1.00	304.59	-802.40	7533.034	0
5120	-1.55	-8.74	-0.97	304.75	-801.56	7533.038	0
5125	-1.12	-9.06	-0.78	304.92	-802.27	7533.044	0
5130	-1.07	-8.89	-0.79	304.74	-802.72	7533.047	0
5135	-2.36	-9.24	-0.71	303.81	-802.11	7533.055	0
5140	-1.15	-8.90	-0.80	304.45	-802.27	7533.057	0
5145	-1.40	-8.62	-0.96	304.61	-802.20	7533.062	0
5150	-1.05	-8.32	-1.05	304.44	-802.07	7533.067	0
5155	-2.23	-8.28	-0.96	304.90	-802.50	7533.074	0
5160	-1.14	-8.70	-0.95	304.35	-802.34	7533.077	0
5165	-1.70	-8.69	-0.93	304.47	-802.34	7533.083	0
5170	-1.63	-8.57	-0.99	304.65	-802.11	7533.087	0
5175	-1.96	-9.34	-0.39	303.87	-802.57	7533.095	0
5180	-1.36	-8.91	-0.72	304.37	-802.32	7533.099	0
5185	-0.58	-8.82	-0.81	304.69	-803.12	7533.102	0
5190	-1.22	-8.51	-1.00	304.51	-802.27	7533.107	0
5195	-1.41	-8.65	-0.89	304.69	-802.37	7533.112	0
5200	-0.96	-8.60	-0.87	304.36	-802.19	7533.117	0
5205	-1.43	-9.29	-0.53	304.40	-802.41	7533.123	0
5210	-1.42	-8.83	-0.84	304.57	-802.42	7533.125	0
5215	-1.40	-8.70	-0.77	304.44	-802.34	7533.132	0
5220	-1.01	-8.86	-0.79	304.89	-802.73	7533.139	0
5225	-1.40	-8.49	-0.98	304.43	-802.61	7533.141	0
5230	-1.71	-8.70	-0.89	304.51	-802.58	7533.148	0
5235	-1.21	-8.98	-0.63	304.60	-802.67	7533.153	0
5240	-0.84	-8.97	-0.65	304.73	-802.69	7533.158	0
5245	-1.36	-8.73	-0.86	304.81	-802.57	7533.162	0
5250	-1.62	-8.68	-0.86	304.47	-802.28	7533.168	0
5255	-1.06	-8.82	-0.74	304.66	-802.29	7533.172	0
5260	-0.79	-9.01	-0.73	304.74	-802.76	7533.180	0
5265	-0.97	-8.50	-0.96	304.44	-802.61	7533.182	0
5270	-1.11	-8.66	-0.83	304.44	-802.52	7533.188	0
5275	-1.32	-8.77	-0.80	304.40	-802.32	7533.193	0
5280	-0.86	-8.91	-0.88	304.71	-802.24	7533.199	0
5285	-0.59	-9.52	-0.99	304.81	-802.41	7533.202	0
5290	-1.33	-9.73	-0.85	304.43	-801.95	7533.208	0
5295	-1.73	-9.55	-0.92	304.44	-802.15	7533.212	0
5300	-0.63	-9.60	-0.98	304.65	-802.41	7533.218	0
5305	-1.54	-9.93	-0.78	304.34	-802.45	7533.224	0
5310	-1.72	-9.39	-1.12	304.38	-802.53	7533.229	0
5315	-1.14	-9.85	-0.78	304.22	-802.10	7533.232	0
5320	-1.34	-9.57	-0.95	304.78	-802.50	7533.238	0
5325	-1.74	-9.65	-0.89	304.71	-802.11	7533.243	0
5330	-2.00	-9.12	-1.10	304.90	-801.16	7533.250	0
5335	-1.58	-9.46	-0.93	304.81	-802.36	7533.250	0
5340	-1.35	-9.55	-0.94	304.52	-802.50	7533.257	0
5345	-1.05	-9.76	-0.79	304.72	-802.47	7533.263	0
5350	-1.53	-9.49	-0.92	304.61	-802.38	7533.266	0
5355	-1.72	-9.49	-0.96	304.52	-802.26	7533.273	0
5360	-1.39	-9.48	-0.99	304.50	-802.37	7533.278	0
5365	-1.17	-9.36	-1.15	304.50	-802.58	7533.281	0
5370	-0.84	-9.94	-0.82	304.65	-802.29	7533.287	0
5375	-1.44	-9.60	-1.00	304.22	-802.39	7533.293	0
5380	-1.51	-9.95	-0.79	304.40	-802.49	7533.297	0
5385	-1.03	-9.49	-1.05	304.50	-802.05	7533.303	0
5390	-1.79	-9.64	-0.96	304.37	-801.86	7533.306	0
5395	-1.75	-9.43	-1.00	304.48	-802.01	7533.314	0
5400	-1.65	-9.61	-0.87	304.55	-802.17	7533.318	0
5405	-1.74	-9.91	-0.72	304.88	-802.44	7533.324	0
5410	-1.12	-9.76	-0.80	304.70	-802.22	7533.327	0
5415	-1.23	-9.49	-0.95	304.57	-802.24	7533.333	0
5420	-0.94	-9.72	-0.86	304.38	-802.28	7533.336	0
5425	-1.03	-9.13	-1.27	304.54	-802.30	7533.343	0
5430	-1.04	-9.56	-0.91	304.23	-802.13	7533.349	0
5435	-1.36	-9.07	-1.20	304.35	-802.31	7533.352	0
5440	-1.40	-9.77	-0.72	304.55	-802.55	7533.357	0
5445	-0.86	-9.23	-1.10	304.37	-801.69	7533.365	0
5450	-1.61	-9.46	-0.98	304.64	-802.07	7533.368	0
5455	-1.56	-9.99	-0.64	304.68	-802.19	7533.374	0
5460	-1.82	-9.96	-0.67	304.82	-802.48	7533.375	0
5465	-1.40	-9.62	-0.90	304.80	-802.38	7533.382	0
5470	-1.14	-9.67	-0.93	304.86	-802.33	7533.388	0
5475	-1.13	-9.53	-1.03	304.98	-802.12	7533.393	0
5480	-1.33	-9.56	-0.89	304.79	-802.41	7533.397	0
5485	-1.13	-9.84	-0.79	304.77	-802.27	7533.403	0
5490	-1.54	-9.53	-0.97	304.59	-802.24	7533.406	0
5495	-1.19	-9.64	-0.92	304.64	-802.11	7533.412	0
5500	-1.30	-9.70	-0.86	304.59	-802.70	7533.418	0
5505	-1.43	-9.44	-1.04	304.75	-802.54	7533.421	0
5510	-1.31	-9.33	-1.07	304.57	-802.39	7533.427	0
5515	-1.21	-9.52	-0.87	304.64	-802.56	7533.434	0
5520	-1.07	-9.52	-0.86	304.62	-802.48	7533.437	0
5525	-1.15	-9.31	-1.08	304.64	-802.06	7533.442	0
5530	-1.90	-9.80	-0.75	304.50	-802.16	7533.449	0
5535	-1.17	-9.65	-0.82	304.49	-802.21	7533.452	0
5540	-0.99	-9.37	-1.01	304.27	-802.36	7533.458	0
5545	-1.18	-9.23	-1.13	304.34	-802.57	7533.461	0
5550	-1.17	-9.60	-0.94	304.65	-802.14	7533.468	0
5555	-1.55	-9.46	-0.99	304.47	-802.53	7533.473	0
5555	-1.06	-9.74	-0.83	304.50	-802.29	7533.434	0
5560	-1.37	-9.91	-0.78	304.57	-802.25	7533.438	0
5565	-1.38	-9.65	-0.85	304.67	-802.13	7533.446	0
5570	-1.33	-9.48	-1.05	304.36	-802.17	7533.451	0
5575	-1.46	-9.22	-1.17	304.68	-802.35	7533.453	0
5580	-1.04	-9.19	-1.19	304.61	-802.15	7533.459	0
5585	-1.26	-9.49	-1.02	304.77	-802.09	7533.465	0
5590	-1.31	-9.81	-0.77	304.56	-802.31	7533.469	0
5595	-1.58	-9.59	-0.88	304.76	-802.20	7533.475	0
5600	-1.84	-9.52	-0.92	304.99	-802.48	7533.478	0
5605	-2.16	-9.11	-1.20	304.53	-802.23	7533.486	0
5610	-1.31	-9.89	-0.77	304.68	-802.12	7533.490	0
5615	-2.63	-9.47	-1.03	304.91	-802.92	7533.496	0
5620	-1.64	-9.58	-0.92	304.50	-802.32	7533.499	0
5625	-1.39	-9.35	-0.99	304.75	-802.38	7533.504	0
5630	-0.93	-9.49	-0.94	304.09	-802.20	7533.508	0
5635	-1.70	-9.24	-1.02	304.40	-802.16	7533.514	0
5640	-0.98	-9.64	-0.90	304.46	-802.33	7533.519	0
5645	-1.01	-9.89	-0.76	304.68	-802.11	7533.523	0
5650	-1.33	-9.65	-0.89	304.37	-802.09	7533.529	0
5655	-1.41	-9.97	-0.76	304.32	-802.56	7533.535	0
5660	-1.60	-9.92	-0.74	304.51	-802.39	7533.540	0
5665	-1.11	-9.92	-0.74	304.46	-802.17	7533.544	0
5670	-2.06	-9.77	-0.81	304.50	-802.23	7533.548	0
5675	-1.21	-9.49	-0.87	304.24	-802.32	7533.553	0
5680	-1.50	-9.35	-1.01	304.60	-802.44	7533.560	0
5685	-1.55	-9.20	-1.16	304.71	-802.50	7533.562	0
5690	-1.37	-9.70	-0.82	304.27	-802.34	7533.570	0
5695	-1.13	-9.22	-1.01	304.75	-802.24	7533.575	0
5700	-1.32	-9.45	-0.89	304.45	-802.03	7533.580	0
5705	-1.18	-9.68	-0.82	304.51	-802.08	7533.583	0
5710	-1.03	-8.99	-1.12	304.57	-802.08	7533.591	0
5715	-1.61	-9.16	-1.00	304.27	-802.27	7533.594	0
5720	-1.80	-9.34	-0.67	304.04	-802.06	7533.601	0
5725	-1.39	-9.54	-0.83	304.58	-802.15	7533.602	0
5730	-1.49	-9.34	-0.98	304.59	-802.38	7533.609	0
5735	-1.18	-9.16	-0.94	304.67	-802.29	7533.614	0
5740	-1.27	-9.06	-1.08	304.70	-802.21	7533.619	0
5745	-1.03	-8.98	-0.97	304.61	-802.48	7533.624	0
5750	-1.42	-9.14	-0.90	304.66	-802.30	7533.630	0
5755	-1.69	-8.70	-1.01	304.66	-802.19	7533.633	0
5760	-0.70	-8.33	-1.03	304.87	-802.18	7533.641	0
5765	-1.29	-9.04	-0.95	304.60	-802.06	7533.646	0
5770	-1.04	-8.81	-1.08	304.39	-802.06	7533.648	0
5775	-1.14	-8.89	-0.89	304.36	-802.20	7533.654	0
5780	-1.43	-9.12	-1.36	304.87	-801.69	7533.661	0
5785	-1.06	-8.72	-0.92	304.85	-802.52	7533.664	0
5790	-1.04	-8.80	-0.98	304.87	-802.69	7533.669	0
5795	-0.92	-8.83	-0.91	304.58	-802.52	7533.672	0
5800	-1.40	-8.84	-0.87	304.80	-802.12	7533.679	0
5805	-1.25	-9.58	-0.73	304.85	-802.46	7533.685	0
5810	-1.24	-9.19	-0.85	304.66	-802.33	7533.688	0
5815	-0.91	-9.21	-0.80	304.36	-802.35	7533.695	0
5820	-0.79	-9.39	-0.61	304.70	-802.23	7533.700	0
5825	-1.57	-8.52	-1.19	304.35	-802.31	7533.705	0
5830	-0.62	-8.53	-1.16	304.58	-802.17	7533.708	0
5835	-1.31	-8.92	-0.93	304.61	-801.97	7533.714	0
5840	-1.16	-9.18	-0.79	304.71	-802.28	7533.718	0
5845	-1.80	-8.86	-0.93	304.54	-802.11	7533.726	0
5850	-0.84	-9.29	-0.81	304.81	-802.16	7533.727	0
5855	-1.13	-8.89	-0.84	304.56	-802.07	7533.733	0
5860	-1.11	-9.03	-0.77	304.60	-802.14	7533.740	0
5865	-1.03	-9.33	-0.67	304.72	-802.33	7533.746	0
5870	-1.62	-9.06	-0.72	304.54	-802.32	7533.749	0
5875	-0.98	-9.30	-0.76	304.39	-802.28	7533.755	0
5880	-0.69	-9.25	-0.97	304.49	-802.33	7533.758	0
5885	-1.58	-9.81	-0.69	304.88	-802.40	7533.766	0
5890	-1.29	-9.74	-0.87	304.44	-802.49	7533.769	0
5895	-1.78	-9.58	-0.80	304.42	-802.43	7533.773	0
5900	-1.36	-9.02	-1.16	304.50	-802.28	7533.779	0
5905	-0.79	-9.46	-0.90	304.64	-802.13	7533.785	0
5910	-1.15	-9.36	-0.90	304.58	-802.02	7533.790	0
5915	-0.82	-8.99	-0.86	304.58	-802.19	7533.794	0
5920	-1.52	-9.01	-0.99	304.65	-801.82	7533.797	0
5925	-1.20	-8.85	-0.81	304.55	-802.07	7533.804	0
5930	-1.74	-8.86	-0.87	304.68	-802.11	7533.810	0
5935	-1.29	-8.80	-0.96	304.64	-802.22	7533.813	0
5940	-0.61	-9.15	-0.75	304.49	-802.22	7533.819	0
5945	-0.88	-8.87	-0.90	304.38	-802.18	7533.825	0
5950	-0.80	-8.58	-1.11	304.67	-802.30	7533.828	0
5955	-1.47	-8.78	-0.98	304.68	-802.12	7533.833	0
5960	-1.10	-8.89	-0.91	304.42	-802.26	7533.839	0
5965	-1.27	-8.95	-0.90	304.54	-802.14	7533.843	0
5970	-1.43	-9.15	-0.76	304.56	-802.32	7533.850	0
5975	-1.29	-9.62	-0.78	304.78	-802.40	7533.853	0
5980	-1.62	-8.80	-1.09	304.67	-802.30	7533.858	0
5985	-1.46	-9.29	-0.82	304.50	-802.52	7533.863	0
5990	-1.41	-9.39	-0.62	304.16	-802.42	7533.871	0
5995	-1.88	-9.56	-0.73	304.59	-802.31	7533.874	0
6000	-0.97	-8.85	-0.96	304.59	-801.90	7533.881	0
6005	-1.37	-8.56	-1.05	304.41	-802.16	7533.883	0
6010	-1.03	-9.50	-0.88	304.27	-802.20	7533.889	0
6015	-1.32	-9.43	-0.90	304.68	-802.14	7533.895	0
6020	-1.88	-10.06	-0.54	304.46	-802.19	7533.901	0
6025	-1.23	-9.40	-0.99	304.04	-802.02	7533.904	0
6030	-1.13	-9.54	-0.81	304.13	-802.16	7533.910	0
6035	-1.89	-9.24	-0.94	304.56	-802.21	7533.914	0
6040	-0.96	-9.21	-0.82	304.83	-802.24	7533.919	0
6045	-1.46	-9.27	-0.85	304.43	-801.99	7533.922	0
6050	-2.34	-8.24	-1.39	304.89	-801.66	7533.931	0
6055	-1.23	-9.01	-0.90	304.79	-802.17	7533.935	0
6060	-1.40	-9.34	-0.56	304.49	-801.99	7533.941	0
6065	-1.02	-8.69	-1.05	304.76	-802.18	7533.944	0
6070	-1.73	-9.07	-1.00	304.45	-801.82	7533.951	0
6075	-1.16	-9.30	-0.94	304.32	-802.08	7533.953	0
6080	-1.42	-9.10	-1.07	304.52	-802.25	7533.960	0
6085	-0.97	-9.13	-0.92	304.45	-802.09	7533.965	0
6090	-1.45	-9.13	-0.84	304.60	-802.20	7533.968	0
6095	-0.75	-9.20	-0.93	304.14	-802.21	7533.974	0
6100	-1.06	-9.51	-0.69	304.30	-802.29	7533.980	0
6105	-1.34	-9.21	-0.75	304.56	-802.15	7533.984	0
6110	-1.37	-8.80	-1.12	304.46	-802.06	7533.989	0
6115	-0.98	-8.95	-1.20	304.91	-802.19	7533.993	0
6120	-1.24	-9.30	-0.96	304.66	-802.36	7533.999	0
6125	-1.23	-9.35	-0.92	304.79	-801.83	7534.005	0
6130	-1.18	-9.46	-0.82	304.67	-802.10	7534.008	0
6135	-1.35	-9.48	-0.87	304.66	-802.14	7534.015	0
6140	-1.13	-9.30	-0.99	304.55	-802.13	7534.019	0
6145	-1.37	-9.66	-0.69	304.63	-802.22	7534.023	0
6150	-1.08	-9.34	-0.90	304.65	-802.16	7534.029	0
6155	-1.47	-9.75	-0.72	304.40	-801.71	7534.033	0
6160	-1.17	-9.35	-1.03	304.44	-802.02	7534.039	0
6165	-1.61	-9.87	-0.65	304.46	-802.01	7534.044	0
6170	-0.42	-9.42	-0.82	304.70	-802.27	7534.047	0
6175	-1.41	-8.90	-0.90	304.69	-802.06	7534.054	0
6180	-0.80	-8.84	-0.91	304.78	-802.16	7534.060	0
6185	-1.14	-8.87	-0.79	304.46	-802.32	7534.065	0
6190	-0.60	-8.71	-0.87	304.57	-802.26	7534.068	0
6195	-0.92	-8.76	-1.06	304.53	-802.47	7534.076	0
6200	-1.42	-9.10	-0.94	304.42	-802.59	7534.078	0
6205	-1.96	-9.09	-0.74	304.70	-802.71	7534.085	0
6210	-1.37	-8.66	-1.04	304.53	-802.10	7534.089	0
6215	-0.68	-8.37	-1.32	304.34	-802.99	7534.096	0
6220	-1.14	-8.70	-0.98	304.59	-802.12	7534.099	0
6225	-1.44	-8.48	-1.13	304.71	-801.93	7534.105	0
6230	-0.85	-9.05	-0.68	304.65	-802.09	7534.108	0
6235	-0.57	-9.19	-0.72	304.88	-801.98	7534.116	0
6240	-0.80	-8.72	-0.95	304.31	-802.17	7534.118	0
6245	-0.82	-9.04	-0.75	304.54	-802.53	7534.124	0
6250	-0.96	-8.40	-1.12	304.40	-802.27	7534.129	0
6255	-0.92	-8.85	-0.76	304.32	-802.71	7534.136	0
6260	-1.52	-9.13	-0.76	304.44	-802.29	7534.139	0
6265	-1.29	-9.00	-0.84	304.30	-802.26	7534.145	0
6270	-1.16	-8.76	-0.90	304.45	-802.44	7534.149	0
6275	-1.19	-9.04	-0.79	304.57	-802.17	7534.153	0
6280	-1.21	-8.92	-0.91	304.76	-802.13	7534.160	0
6285	-1.33	-8.95	-0.82	304.53	-802.24	7534.164	0
6290	-1.10	-9.25	-0.68	304.40	-802.23	7534.169	0
6295	-1.62	-8.96	-0.83	304.45	-802.65	7534.172	0
6300	-1.32	-8.80	-0.96	304.61	-802.04	7534.179	0
6305	-1.27	-9.03	-0.93	304.60	-802.25	7534.184	0
6310	-1.54	-9.81	-0.67	304.64	-802.11	7534.188	0
6315	-1.58	-9.47	-0.91	304.66	-802.08	7534.193	0
6320	-1.05	-9.72	-0.79	304.93	-801.60	7534.201	0
6325	-1.35	-9.83	-0.71	304.49	-802.16	7534.203	0
6330	-1.39	-9.27	-0.97	304.78	-802.23	7534.209	0
6335	-1.37	-9.52	-0.84	304.68	-802.09	7534.213	0
6340	-1.55	-8.62	-1.18	304.48	-802.01	7534.221	0
6345	-1.20	-8.81	-1.13	304.44	-802.16	7534.224	0
6350	-1.13	-9.05	-0.88	304.44	-802.06	7534.228	0
6355	-1.60	-9.56	-0.72	304.73	-802.50	7534.233	0
6360	-1.45	-8.88	-1.08	304.54	-802.28	7534.241	0
6365	-1.19	-8.78	-0.95	304.70	-802.25	7534.244	176
6370	-1.15	-8.70	-0.87	304.13	-802.06	7534.249	1000
6375	-1.36	-8.71	-0.98	304.36	-802.51	7534.254	1000
6380	-1.11	-9.12	-0.83	304.52	-802.43	7534.258	1000
6385	-1.09	-8.46	-1.07	304.52	-802.13	7534.264	1000
6390	-1.17	-8.48	-0.90	304.84	-802.43	7534.270	1000
6395	-0.93	-8.72	-0.79	304.47	-802.39	7534.274	1000
6400	-0.88	-8.69	-0.78	304.65	-802.40	7534.279	1000
6405	-0.98	-8.89	-0.69	304.97	-802.00	7534.283	1000
6410	-1.08	-8.91	-0.62	304.74	-801.89	7534.289	1004
6415	-1.57	-8.86	-0.79	304.66	-799.81	7534.294	1030
6420	-1.32	-9.05	-0.88	304.42	-796.80	7534.298	1030
6425	-1.86	-9.52	-0.76	304.48	-794.21	7534.304	1030
6430	-1.71	-9.86	-0.77	304.23	-791.83	7534.310	1030
6435	-1.59	-9.76	-0.86	304.08	-789.61	7534.312	1030
6440	-1.24	-9.92	-1.00	304.12	-787.99	7534.318	1030
6445	-1.47	-9.66	-0.91	301.90	-788.22	7534.326	1030
6450	-0.81	-9.97	-0.77	301.80	-787.23	7534.328	1030
6455	-0.77	-10.48	-0.65	301.82	-785.82	7534.335	1030
6460	-1.05	-10.14	-0.88	301.89	-785.15	7534.338	1030
6465	-1.04	-10.37	-0.81	301.66	-784.00	7534.343	1030
6470	-1.21	-10.34	-0.91	301.81	-783.50	7534.349	1030
6475	-1.19	-9.66	-1.15	299.68	-783.97	7534.354	1030
6480	-1.22	-9.58	-1.13	299.48	-784.32	7534.358	1030
6485	-0.60	-10.46	-0.60	299.44	-783.67	7534.364	1030
6490	-1.32	-9.82	-0.99	299.26	-782.99	7534.368	1030
6495	-2.00	-9.52	-1.31	299.42	-782.54	7534.376	1030
6500	-0.93	-10.01	-1.14	299.25	-782.06	7534.379	1030
6505	-1.79	-10.35	-0.80	299.31	-781.80	7534.383	1030
6510	-1.30	-10.19	-0.86	299.25	-781.43	7534.389	1030
6515	-1.48	-10.02	-0.85	297.38	-783.45	7534.395	1030
6520	-1.11	-9.74	-0.99	296.48	-784.16	7534.398	1030
6525	-1.78	-10.24	-0.66	297.06	-783.20	7534.406	1030
6530	-1.22	-9.92	-0.92	296.27	-783.53	7534.409	1030
6535	-1.00	-10.01	-0.76	296.18	-783.16	7534.414	1030
6540	-1.07	-9.94	-0.84	296.22	-783.42	7534.419	1030
6545	-1.11	-9.90	-0.63	295.10	-784.96	7534.423	1030
6550	-0.81	-9.50	-0.90	294.20	-785.78	7534.430	1030
6555	-1.17	-9.49	-0.97	294.30	-785.81	7534.435	1030
6560	-1.73	-9.53	-0.98	294.37	-786.04	7534.438	1030
6565	-1.28	-9.42	-1.09	294.23	-785.70	7534.443	1030
6570	-0.95	-9.33	-1.04	294.11	-785.75	7534.451	1030
6575	-1.00	-9.38	-0.99	293.63	-786.03	7534.453	1030
6580	-1.18	-9.11	-0.96	292.10	-787.61	7534.459	1030
6585	-1.23	-9.08	-1.00	291.79	-787.63	7534.464	1030
6590	-1.01	-9.17	-0.80	291.79	-787.89	7534.470	1030
6595	-1.02	-9.16	-0.90	291.84	-787.72	7534.474	1030
6600	-1.18	-9.59	-0.70	291.81	-787.94	7534.479	1030
6605	-1.02	-9.39	-0.73	291.67	-787.71	7534.483	1030
6610	-1.28	-8.88	-0.89	289.79	-789.57	7534.490	1030
6615	-1.52	-8.51	-0.89	289.59	-789.95	7534.492	1030
6620	-1.15	-9.53	-0.72	289.69	-789.97	7534.500	1030
6625	-0.82	-8.94	-1.15	289.19	-790.13	7534.504	1030
6630	-1.43	-9.45	-0.46	289.23	-790.19	7534.508	1030
6635	-1.18	-8.86	-0.71	289.51	-790.06	7534.514	1030
6640	-1.24	-8.02	-1.16	287.60	-791.71	7534.521	1030
6645	-1.49	-8.24	-0.90	287.17	-792.34	7534.523	1030
6650	-0.95	-8.90	-0.49	287.06	-792.17	7534.530	1030
6655	-1.15	-7.90	-0.96	287.11	-792.37	7534.533	1030
6660	-0.31	-8.58	-0.73	286.89	-791.58	7534.541	1030
6665	-1.34	-8.07	-0.97	286.97	-792.21	7534.544	1030
6670	-0.93	-8.17	-0.87	286.89	-791.71	7534.548	1030
6675	-0.80	-8.19	-0.80	286.71	-791.69	7534.555	1030
6680	-0.79	-8.05	-0.82	284.90	-793.58	7534.560	1030
6685	-1.34	-7.85	-0.82	284.02	-794.72	7534.562	1030
6690	-0.94	-7.78	-0.71	283.89	-794.79	7534.569	1030
6695	-1.33	-7.77	-0.83	284.24	-794.92	7534.576	1030
6700	-1.11	-8.06	-0.67	283.96	-794.95	7534.578	1030
6705	-0.75	-7.49	-1.01	283.94	-794.73	7534.584	1030
6710	-0.90	-7.43	-0.93	283.69	-795.07	7534.589	1030
6715	-0.88	-7.56	-0.66	281.81	-796.77	7534.594	1030
6720	-1.44	-7.42	-0.83	281.63	-797.17	7534.599	1030
6725	-0.70	-6.92	-1.08	281.40	-797.25	7534.605	1030
6730	-1.29	-6.89	-1.11	281.44	-797.12	7534.608	1030
6735	-1.50	-7.57	-0.60	281.39	-797.50	7534.615	1030
6740	-1.30	-7.01	-0.80	281.35	-797.19	7534.617	1030
6745	-1.17	-6.82	-0.85	279.61	-799.19	7534.624	1030
6750	-1.64	-6.89	-0.68	279.26	-799.70	7534.630	1030
6755	-0.99	-6.71	-0.75	279.45	-799.69	7534.636	1030
6760	-1.01	-6.82	-0.73	279.53	-799.71	7534.639	1030
6765	-0.89	-7.42	-0.46	279.58	-799.82	7534.646	1030
6770	-0.78	-6.89	-0.67	279.49	-799.81	7534.648	1030
6775	-0.65	-6.86	-0.69	277.69	-799.79	7534.654	1030
6780	-0.65	-7.06	-0.49	277.24	-799.84	7534.659	1030
6785	0.46	-7.70	-0.09	277.05	-799.95	7534.666	1030
6790	-0.49	-7.20	-0.57	277.05	-800.40	7534.669	1030
6795	-1.13	-7.12	-0.80	277.04	-800.66	7534.673	1030
6800	-1.73	-7.03	-0.89	277.09	-800.57	7534.680	1030
6805	-1.93	-7.36	-0.62	275.37	-801.02	7534.686	1030
6810	-1.06	-7.62	-0.42	274.76	-800.54	7534.688	1030
6815	-1.06	-7.18	-0.62	274.56	-801.44	7534.694	1030
6820	-0.30	-7.12	-0.69	274.75	-801.46	7534.701	1030
6825	-0.59	-7.20	-0.62	274.69	-801.46	7534.703	1030
6830	-0.50	-6.39	-0.94	274.71	-801.61	7534.709	1030
6835	-1.05	-6.33	-0.71	274.78	-801.92	7534.713	1030
6840	-1.42	-6.47	-0.78	274.88	-802.30	7534.718	1030
6845	-0.43	-6.35	-0.77	274.37	-802.38	7534.724	1030
6850	-1.33	-6.03	-0.69	273.25	-803.41	7534.728	1030
6855	-0.81	-6.05	-0.59	273.30	-803.79	7534.733	1030
6860	-0.83	-6.11	-0.85	273.25	-804.37	7534.741	1030
6865	-0.79	-5.81	-0.83	273.24	-804.39	7534.742	1030
6870	-1.13	-5.83	-0.83	273.32	-804.69	7534.749	1030
6875	-1.12	-5.86	-0.74	273.22	-804.54	7534.753	1030
6880	-0.33	-5.53	-0.69	269.80	-807.70	7534.758	1030
6885	-0.70	-4.98	-0.89	269.20	-808.76	7534.764	1030
6890	-0.11	-5.17	-0.90	269.15	-808.60	7534.770	1030
6895	-0.73	-5.43	-0.84	269.07	-808.55	7534.773	1030
6900	-0.91	-5.47	-0.83	269.32	-808.99	7534.779	1030
6905	-0.72	-4.94	-1.09	269.19	-808.91	7534.783	1030
6910	-0.84	-5.00	-0.90	267.03	-810.64	7534.789	1030
6915	-0.85	-5.76	-0.53	266.99	-811.07	7534.794	1030
6920	-0.92	-5.28	-0.71	266.19	-811.12	7534.801	1030
6925	-0.83	-5.28	-0.80	266.75	-811.41	7534.805	1030
6930	-0.79	-5.81	-0.39	266.79	-811.59	7534.810	1030
6935	-0.90	-5.11	-0.83	266.48	-811.61	7534.812	1030
6940	-0.92	-5.28	-0.55	265.07	-813.21	7534.819	1030
6945	-0.43	-4.95	-0.66	264.30	-814.26	7534.825	1030
6950	-1.17	-5.44	-0.45	264.41	-814.14	7534.828	1030
6955	-0.48	-5.70	-0.34	264.33	-814.34	7534.834	1030
6960	-0.70	-5.35	-0.58	264.55	-814.51	7534.840	1030
6965	-0.82	-5.14	-0.65	264.40	-814.51	7534.844	1030
6970	-0.95	-4.56	-0.84	264.27	-814.69	7534.849	1030
6975	-0.62	-5.10	-0.59	264.45	-814.92	7534.853	1030
6980	-0.85	-4.84	-0.63	263.29	-815.99	7534.859	1030
6985	-0.77	-4.15	-0.75	261.33	-817.99	7534.865	1030
6990	-0.83	-4.40	-0.57	261.39	-818.00	7534.869	1030
6995	-1.09	-4.33	-0.81	261.22	-818.04	7534.875	1030
7000	-0.77	-4.59	-0.63	261.12	-818.00	7534.880	1030
7005	-0.34	-4.93	-0.47	260.99	-818.31	7534.884	1030
7010	0.23	-4.28	-0.74	261.03	-818.61	7534.888	1030
7015	-0.78	-4.16	-0.61	259.23	-820.23	7534.894	1030
7020	-1.07	-3.82	-0.65	258.79	-820.44	7534.898	1030
7025	0.12	-3.80	-0.77	258.90	-820.42	7534.905	1030
7030	-0.60	-3.76	-0.67	259.11	-820.32	7534.908	1030
7035	-0.87	-3.94	-0.70	258.66	-820.32	7534.914	1030
7040	-0.55	-4.77	-0.41	258.84	-820.34	7534.918	1030
7045	-0.76	-4.14	-0.49	257.23	-822.50	7534.922	1030
7050	-1.08	-4.02	-0.46	256.81	-822.60	7534.929	1030
7055	0.07	-3.30	-0.71	256.58	-823.23	7534.936	1030
7060	-0.47	-3.43	-0.64	256.78	-823.18	7534.938	1030
7065	-1.09	-3.56	-0.57	256.58	-823.17	7534.944	1030
7070	-0.83	-3.77	-0.42	256.16	-822.87	7534.950	1030
7075	-0.53	-3.10	-0.61	254.72	-824.72	7534.953	1030
7080	-0.54	-3.13	-0.67	254.18	-825.10	7534.959	1030
7085	-0.27	-2.30	-0.86	253.72	-825.71	7534.966	1030
7090	-0.23	-2.95	-0.66	254.18	-825.59	7534.969	1030
7095	-0.33	-3.32	-0.51	253.94	-825.45	7534.975	1035
7100	-0.65	-3.11	-0.74	254.11	-825.53	7534.978	1035
7105	-0.89	-3.26	-0.68	254.17	-825.96	7534.984	1035
7110	-1.17	-3.22	-0.58	254.13	-825.81	7534.989	1035
7115	-0.56	-3.12	-0.65	254.20	-825.40	7534.994	1035
7120	-0.35	-3.39	-0.60	254.27	-825.50	7534.999	1035
7125	-0.20	-2.86	-0.83	254.09	-825.72	7535.004	1035
7130	-0.51	-3.42	-0.56	254.32	-825.94	7535.008	1035
7135	-0.67	-3.36	-0.51	254.34	-826.52	7535.014	1035
7140	-0.55	-3.74	-0.43	254.36	-826.36	7535.021	1035
7145	-0.90	-3.28	-0.68	254.11	-825.87	7535.023	1035
7150	-0.98	-3.89	-0.36	253.92	-825.75	7535.029	1035
7155	-0.34	-3.28	-0.62	254.16	-826.32	7535.034	1035
7160	-1.31	-2.96	-0.75	253.85	-826.22	7535.039	1035
7165	-0.64	-3.30	-0.57	254.06	-826.05	7535.044	1035
7170	-0.51	-3.82	-0.27	254.04	-826.10	7535.047	1035
7175	-0.58	-3.20	-0.53	253.84	-826.34	7535.053	1035
7180	-0.65	-3.73	-0.36	253.98	-826.11	7535.060	1035
7185	-0.57	-3.18	-0.71	254.20	-826.13	7535.062	1035
7190	-0.85	-3.39	-0.59	254.16	-825.86	7535.070	1035
7195	-0.88	-3.50	-0.41	254.28	-826.09	7535.075	1035
7200	-1.00	-2.89	-0.54	254.02	-826.38	7535.078	1035
7205	-0.90	-2.67	-0.73	254.00	-826.31	7535.084	1035
7210	-1.26	-4.02	-0.35	254.18	-827.07	7535.091	1035
7215	-0.86	-3.34	-0.37	254.07	-826.46	7535.094	1035
7220	-0.37	-3.11	-0.61	254.17	-826.53	7535.100	1035
7225	-0.23	-3.50	-0.41	254.21	-826.59	7535.103	1035
7230	-0.63	-2.90	-0.70	254.47	-826.51	7535.111	1035
7235	-0.19	-3.08	-0.42	254.25	-826.70	7535.115	1035
7240	-0.39	-3.30	-0.53	254.40	-826.90	7535.119	1035
7245	-0.75	-3.26	-0.45	254.09	-826.80	7535.124	1035
7250	-0.65	-2.82	-0.61	254.28	-826.88	7535.129	1035
7255	-0.73	-3.12	-0.47	254.52	-827.29	7535.133	1035
7260	0.08	-2.66	-0.80	254.29	-827.09	7535.139	1035
7265	-1.14	-3.44	-0.49	254.01	-826.73	7535.146	1035
7270	-0.59	-3.39	-0.24	254.07	-826.98	7535.148	1035
7275	-0.82	-3.07	-0.58	253.87	-827.07	7535.154	1035
7280	-0.60	-2.68	-0.60	254.04	-826.98	7535.160	1035
7285	-0.57	-2.49	-0.63	253.64	-827.33	7535.164	1035
7290	-0.73	-3.25	-0.52	253.87	-827.04	7535.169	1035
7295	-0.56	-3.02	-0.57	254.05	-827.08	7535.172	1035
7300	-0.62	-3.19	-0.51	253.99	-827.07	7535.179	1035
7305	-0.96	-2.86	-0.44	254.27	-828.01	7535.186	1035
7310	-0.68	-3.62	-0.36	253.90	-827.72	7535.188	1035
7315	-0.82	-2.58	-0.69	254.39	-827.62	7535.195	1035
7320	-0.87	-2.53	-0.64	254.09	-827.74	7535.200	1035
7325	-0.72	-2.96	-0.68	254.05	-827.95	7535.203	1035
7330	-0.23	-2.64	-0.65	254.23	-827.98	7535.209	1035
7335	-0.78	-3.94	-0.24	253.85	-827.99	7535.215	1035
7340	-0.34	-2.87	-0.58	254.11	-827.65	7535.218	1035
7345	-0.51	-3.11	-0.54	254.11	-827.81	7535.225	1035
7350	-0.80	-2.83	-0.66	253.93	-827.62	7535.228	1035
7355	-0.47	-2.74	-0.56	253.63	-827.84	7535.234	1035
7360	-0.85	-2.88	-0.64	253.71	-827.78	7535.239	1035
7365	-0.22	-2.74	-0.67	253.98	-827.49	7535.244	1035
7370	-0.72	-3.77	-0.25	253.80	-827.78	7535.250	1035
7375	-0.83	-3.36	-0.48	254.10	-828.21	7535.254	1035
7380	-0.89	-3.12	-0.59	254.06	-828.09	7535.259	1035
7385	-0.51	-3.75	-0.30	253.83	-828.04	7535.264	1035
7390	-0.69	-3.23	-0.54	254.11	-828.18	7535.271	1035
7395	0.08	-3.42	-0.37	254.06	-828.10	7535.273	1035
7400	-1.15	-3.52	-0.40	254.06	-828.03	7535.280	1035
7405	-1.10	-3.35	-0.50	253.96	-827.93	7535.283	1035
7410	-0.27	-3.19	-0.61	254.10	-827.75	7535.289	1035
7415	0.12	-3.58	-0.37	254.32	-828.07	7535.293	1035
7420	-0.05	-3.30	-0.46	254.03	-828.00	7535.300	1035
7425	-0.94	-3.62	-0.40	254.05	-828.28	7535.304	1035
7430	-0.40	-2.65	-0.71	253.90	-828.39	7535.310	1035
7435	-0.42	-2.77	-0.72	253.89	-828.07	7535.312	1035
7440	0.22	-2.79	-0.74	253.69	-827.97	7535.320	1035
7445	-0.47	-2.78	-0.71	253.98	-828.03	7535.325	1035
7450	-0.37	-3.48	-0.38	253.98	-828.01	7535.328	1035
7455	0.07	-3.57	-0.30	253.93	-828.42	7535.334	1035
7460	-0.80	-3.15	-0.53	253.78	-827.95	7535.341	1035
7465	-0.35	-2.80	-0.66	253.70	-828.49	7535.343	1035
7470	-0.47	-3.04	-0.54	253.78	-827.95	7535.350	1035
7475	-0.91	-3.52	-0.37	253.58	-827.96	7535.354	1035
7480	-0.71	-3.26	-0.53	253.60	-827.97	7535.359	1035
7485	-0.80	-3.26	-0.61	253.79	-828.19	7535.365	1035
7490	-0.88	-3.03	-0.60	253.80	-828.30	7535.369	1035
7495	-0.58	-3.30	-0.40	253.99	-828.21	7535.374	1035
7500	-1.20	-2.80	-0.60	254.14	-828.26	7535.379	1035
7505	-0.77	-2.93	-0.62	253.77	-828.21	7535.384	1035
7510	-1.15	-2.34	-0.88	253.84	-828.06	7535.389	1035
7515	-0.66	-2.91	-0.73	254.15	-827.90	7535.395	1035
7520	-0.79	-2.94	-0.72	254.13	-828.33	7535.398	1035
7525	-0.80	-2.97	-0.70	253.89	-828.05	7535.404	1035
7530	-0.73	-3.13	-0.57	253.90	-828.25	7535.407	1035
7535	-0.89	-2.96	-0.63	254.10	-828.24	7535.414	1035
7540	-0.15	-3.43	-0.42	253.63	-828.16	7535.418	1035
7545	-0.76	-3.84	-0.29	253.54	-827.99	7535.423	1035
7550	-0.57	-3.45	-0.43	253.68	-828.15	7535.429	1035
7555	-0.80	-3.35	-0.47	253.58	-828.57	7535.436	1035
7560	-0.84	-3.25	-0.54	253.74	-828.27	7535.438	1035
7565	-0.81	-3.31	-0.55	253.90	-827.96	7535.446	1035
7570	-0.86	-3.14	-0.64	253.59	-828.03	7535.451	1035
7575	-0.34	-3.11	-0.68	253.62	-827.99	7535.453	1035
7580	-0.09	-3.04	-0.62	253.63	-827.89	7535.459	1035
7585	-1.35	-3.57	-0.68	253.96	-828.63	7535.466	1035
7590	-0.59	-3.57	-0.37	253.70	-828.41	7535.468	1035
7595	-1.14	-3.44	-0.46	253.84	-828.04	7535.474	1035
7600	-0.77	-3.00	-0.67	253.88	-828.41	7535.479	1035
7605	-0.94	-3.19	-0.64	253.71	-828.38	7535.483	1035
7610	-0.77	-3.37	-0.41	253.76	-828.05	7535.490	1035
7615	-0.74	-3.09	-0.41	253.76	-828.14	7535.494	1035
7620	-1.04	-3.16	-0.52	253.88	-828.08	7535.500	1035
7625	-1.09	-2.81	-0.74	253.62	-828.07	7535.505	1035
7630	-0.93	-3.13	-0.61	253.42	-828.04	7535.508	1035
7635	-0.41	-2.98	-0.62	253.75	-828.14	7535.514	1035
7640	-0.38	-2.89	-0.57	253.51	-828.11	7535.520	1035
7645	-0.78	-3.64	-0.20	253.78	-827.89	7535.523	1035
7650	-0.51	-3.54	-0.24	253.61	-828.10	7535.530	1035
7655	-0.73	-2.91	-0.54	253.73	-828.11	7535.533	1035
7660	-0.77	-3.49	-0.34	253.85	-827.62	7535.541	1035
7665	-1.18	-3.18	-0.61	254.01	-828.25	7535.544	1035
7670	-0.80	-2.99	-0.61	253.74	-828.40	7535.547	1035
7675	-0.54	-3.29	-0.55	253.50	-828.27	7535.554	1035
7680	-0.57	-3.17	-0.55	253.82	-828.14	7535.561	1035
7685	-0.43	-2.89	-0.54	253.70	-828.09	7535.562	1035
7690	-0.70	-3.11	-0.45	253.65	-828.19	7535.569	1035
7695	-0.77	-3.59	-0.41	253.63	-828.07	7535.576	1035
7700	-0.43	-2.98	-0.53	253.34	-828.21	7535.578	1035
7705	-0.36	-3.26	-0.45	253.54	-828.27	7535.585	1035
7710	-0.78	-3.11	-0.60	253.73	-828.24	7535.590	1035
7715	-0.51	-3.21	-0.58	253.59	-827.93	7535.594	1035
7720	-0.43	-3.25	-0.57	253.63	-827.90	7535.598	1035
7725	-0.84	-2.67	-0.77	253.40	-828.25	7535.603	1035
7730	-0.90	-2.87	-0.76	253.43	-828.08	7535.609	1035
7735	-0.39	-3.21	-0.62	253.54	-828.09	7535.614	1035
7740	-1.38	-3.26	-0.60	253.54	-828.10	7535.618	1035
7745	-0.71	-3.00	-0.69	253.43	-827.99	7535.624	1035
7750	-0.90	-3.59	-0.42	253.66	-828.31	7535.629	1035
7755	-1.11	-2.92	-0.81	253.66	-828.05	7535.633	1035
7760	-0.73	-3.20	-0.65	253.53	-828.18	7535.638	1035
7765	-0.43	-3.35	-0.55	253.58	-828.05	7535.646	1035
7770	-1.18	-3.53	-0.42	253.61	-828.17	7535.648	1035
7775	-0.47	-3.45	-0.47	253.69	-828.15	7535.654	1035
7780	-0.75	-3.15	-0.59	253.78	-827.93	7535.658	1035
7785	-0.44	-2.68	-0.71	253.42	-828.17	7535.666	1035
7790	-0.59	-3.40	-0.46	253.69	-827.95	7535.669	1035
7795	0.09	-2.68	-0.81	253.46	-827.69	7535.676	1035
7800	-1.09	-3.19	-0.55	253.67	-828.16	7535.680	1035
7805	-0.86	-3.22	-0.44	253.46	-828.16	7535.685	1035
7810	-0.68	-3.54	-0.31	253.52	-828.24	7535.688	1035
7815	0.03	-2.53	-0.81	253.36	-828.22	7535.694	1035
7820	-0.74	-3.22	-0.55	253.63	-828.16	7535.701	1035
7825	-0.69	-3.36	-0.45	253.69	-828.06	7535.703	1035
7830	-0.91	-3.47	-0.42	253.68	-828.36	7535.709	1035
7835	-0.62	-3.40	-0.46	253.63	-827.62	7535.715	1035
7840	-0.98	-3.16	-0.63	253.59	-827.79	7535.718	1035
7845	-0.36	-3.18	-0.66	253.48	-827.96	7535.724	1035
7850	-0.60	-3.31	-0.61	253.53	-827.92	7535.730	1035
7855	-0.57	-3.23	-0.58	253.47	-827.81	7535.733	1035
7860	-0.75	-3.39	-0.51	253.74	-828.04	7535.740	1035
7865	-0.66	-3.29	-0.54	253.65	-827.94	7535.743	1035
7870	-1.06	-3.29	-0.46	253.27	-828.27	7535.750	1035
7875	-1.08	-3.92	-0.24	253.17	-828.09	7535.755	1035
7880	-0.23	-2.78	-0.75	253.34	-828.07	7535.758	1035
7885	-0.35	-3.37	-0.44	253.48	-827.96	7535.764	1035
7890	0.02	-3.58	-0.27	253.53	-828.83	7535.771	1035
7895	-0.69	-2.94	-0.59	253.68	-828.08	7535.773	1035
7900	-0.64	-3.11	-0.66	253.61	-828.14	7535.779	1035
7905	-0.54	-3.85	-0.27	253.54	-828.48	7535.783	1035
7910	-0.61	-3.21	-0.51	252.38	-827.96	7535.791	1035
7915	-0.46	-3.03	-0.66	253.26	-828.33	7535.794	1035
7920	-0.43	-3.22	-0.54	253.66	-828.20	7535.799	1035
7925	-0.66	-3.29	-0.50	253.41	-827.86	7535.805	1035
7930	-0.80	-2.44	-0.91	253.63	-828.35	7535.810	1035
7935	-0.63	-3.14	-0.64	253.56	-828.22	7535.812	1035
7940	-0.64	-2.94	-0.73	253.42	-827.84	7535.819	1035
7945	-0.34	-3.52	-0.48	253.27	-828.03	7535.826	1035
7950	-0.54	-3.64	-0.37	253.69	-828.08	7535.828	1035
7955	-1.12	-3.20	-0.65	253.58	-828.12	7535.834	1035
7960	-1.64	-3.44	-0.48	253.29	-828.08	7535.840	1035
7965	-0.85	-3.62	-0.38	253.38	-827.97	7535.845	1035
7970	-0.75	-3.28	-0.46	253.22	-828.33	7535.849	1035
7975	-0.57	-3.01	-0.62	253.47	-828.23	7535.853	1035
7980	-1.06	-2.64	-0.82	253.43	-828.23	7535.858	1035
7985	-0.41	-2.59	-0.78	253.63	-828.62	7535.865	1035
7990	-0.72	-3.88	-0.23	253.11	-828.37	7535.867	1035
7995	-1.20	-3.43	-0.46	253.34	-828.49	7535.874	1035
8000	-0.79	-4.23	-0.14	253.25	-828.39	7535.879	1035
8005	-0.88	-2.85	-0.71	253.58	-828.13	7535.886	1035
8010	-1.23	-2.91	-0.64	253.27	-828.17	7535.889	1035
8015	-0.93	-2.82	-0.84	253.24	-827.93	7535.896	1035
8020	-0.13	-3.43	-0.48	253.37	-828.28	7535.898	1035
8025	-0.79	-3.58	-0.46	253.29	-828.25	7535.905	1035
8030	-0.34	-3.10	-0.61	253.50	-828.08	7535.908	1035
8035	-0.71	-3.43	-0.50	253.60	-828.00	7535.914	1035
8040	-0.54	-3.68	-0.39	253.52	-828.21	7535.919	1035
8045	-0.44	-3.31	-0.52	253.43	-827.94	7535.923	1035
8050	-0.81	-3.59	-0.39	253.51	-828.30	7535.929	1035
8055	-0.76	-3.25	-0.50	253.48	-828.61	7535.934	1035
8060	-0.62	-3.08	-0.59	253.57	-828.54	7535.938	1035
8065	-0.78	-3.02	-0.62	253.54	-828.36	7535.943	1035
8070	-0.99	-3.13	-0.54	253.44	-828.04	7535.950	1035
8075	-1.00	-2.89	-0.60	253.31	-828.28	7535.953	1035
8080	-0.54	-3.18	-0.53	253.49	-828.47	7535.959	1035
8085	-0.84	-3.57	-0.32	253.70	-828.35	7535.963	1035
8090	-0.41	-3.35	-0.44	253.54	-827.96	7535.969	1035
8095	-0.59	-3.29	-0.44	253.52	-828.11	7535.974	1035
8100	-0.57	-3.39	-0.55	253.47	-828.23	7535.980	1035
8105	-0.57	-2.97	-0.67	253.10	-828.01	7535.983	1034
8110	-0.50	-3.34	-0.52	253.32	-828.20	7535.989	1031
8115	-1.16	-2.74	-0.78	253.59	-828.29	7535.992	1031
8120	-0.14	-3.36	-0.45	253.20	-828.36	7536.000	1031
8125	-0.82	-3.34	-0.48	253.71	-828.22	7536.005	1031
8130	-0.36	-3.44	-0.32	253.63	-828.17	7536.011	1031
8135	-0.34	-3.14	-0.53	253.74	-828.26	7536.014	1031
8140	-0.72	-3.61	-0.46	254.73	-827.03	7536.021	1031
8145	-0.33	-3.71	-0.45	255.00	-826.75	7536.023	1031
8150	0.17	-3.52	-0.47	256.11	-826.71	7536.031	1031
8155	-0.49	-3.54	-0.50	255.71	-826.45	7536.033	1031
8160	-0.72	-3.36	-0.62	255.61	-826.68	7536.039	1031
8165	-0.89	-3.28	-0.59	255.61	-826.81	7536.044	1031
8170	-0.74	-3.86	-0.31	256.16	-826.40	7536.049	1031
8175	-0.83	-3.35	-0.61	257.23	-826.69	7536.054	1031
8180	-0.19	-3.65	-0.40	257.08	-826.69	7536.060	1031
8185	-0.14	-3.60	-0.46	257.10	-826.96	7536.062	1031
8190	-0.63	-3.80	-0.41	257.44	-826.67	7536.068	1031
8195	-0.42	-4.07	-0.52	258.79	-825.48	7536.075	1031
8200	-0.99	-3.73	-0.65	258.60	-825.45	7536.078	1031
8205	-0.56	-3.28	-0.76	258.54	-825.19	7536.084	1031
8210	-0.50	-3.05	-0.83	258.71	-825.20	7536.087	1031
8215	-0.60	-4.04	-0.54	260.41	-823.74	7536.095	1031
8220	-0.79	-3.42	-0.79	260.15	-823.49	7536.099	1031
8225	-0.56	-3.90	-0.57	260.27	-823.25	7536.103	1031
8230	-0.84	-4.11	-0.50	260.16	-823.13	7536.108	1031
8235	-0.33	-4.45	-0.57	261.66	-821.60	7536.116	1031
8240	-0.51	-4.00	-0.85	261.77	-821.58	7536.117	1031
8245	-0.47	-4.14	-0.66	262.03	-821.35	7536.124	1031
8250	-0.90	-4.36	-0.60	262.05	-821.24	7536.129	1031
8255	-1.26	-4.57	-0.72	262.90	-820.03	7536.136	1031
8260	-0.65	-4.62	-0.72	263.30	-819.80	7536.139	1031
8265	-1.31	-4.96	-0.55	263.38	-819.61	7536.146	1031
8270	-0.45	-4.03	-0.93	263.41	-819.84	7536.148	1031
8275	-0.65	-4.96	-0.57	263.89	-819.39	7536.154	1031
8280	-0.80	-4.90	-0.66	264.95	-818.17	7536.159	1031
8285	-0.48	-4.16	-0.96	265.18	-818.19	7536.166	1031
8290	-0.75	-4.61	-0.83	265.56	-817.27	7536.169	1031
8295	-1.34	-5.36	-0.51	265.71	-817.67	7536.173	1031
8300	-0.61	-4.74	-0.74	265.81	-817.21	7536.179	1031
8305	-0.74	-4.68	-0.61	265.93	-816.99	7536.185	1031
8310	-0.63	-4.86	-0.58	266.95	-815.71	7536.188	1031
8315	-0.64	-5.10	-0.46	267.53	-815.50	7536.193	1031
8320	-0.66	-5.07	-0.61	268.18	-814.16	7536.200	1031
8325	-0.86	-4.60	-0.87	268.26	-814.29	7536.203	1031
8330	-0.87	-5.25	-0.62	268.24	-814.44	7536.209	1031
8335	-0.75	-5.16	-0.73	268.22	-814.56	7536.213	1031
8340	-1.39	-5.02	-0.77	269.59	-813.36	7536.219	1031
8345	-0.49	-4.90	-0.83	269.90	-812.95	7536.224	1031
8350	-0.50	-5.72	-0.71	269.69	-812.83	7536.230	1031
8355	-0.73	-6.03	-0.61	269.77	-813.08	7536.233	1031
8360	-0.72	-6.13	-0.53	269.77	-812.92	7536.241	1031
8365	-0.98	-6.11	-0.49	269.67	-812.84	7536.243	1031
8370	-0.19	-5.71	-0.67	271.64	-811.31	7536.250	1031
8375	-0.61	-5.90	-0.57	271.93	-810.77	7536.255	1031
8380	-0.38	-6.32	-0.42	272.42	-810.28	7536.258	1031
8385	-0.61	-5.84	-0.66	272.69	-809.81	7536.264	1031
8390	-1.20	-6.05	-0.66	272.66	-809.63	7536.271	1031
8395	-0.81	-5.74	-0.75	272.77	-809.89	7536.273	1031
8400	-0.53	-5.73	-0.84	273.98	-808.61	7536.281	1031
8405	-0.20	-6.24	-0.63	274.05	-808.31	7536.284	1031
8410	-0.92	-5.99	-0.77	274.08	-808.54	7536.289	1031
8415	-0.84	-6.48	-0.81	274.36	-808.63	7536.295	1031
8420	-0.94	-6.41	-0.84	274.39	-808.53	7536.297	1031
8425	-1.05	-6.63	-0.80	275.52	-807.08	7536.304	1031
8430	-1.40	-6.66	-0.79	275.83	-806.87	7536.309	1031
8435	-1.39	-6.91	-0.81	276.33	-805.88	7536.313	1031
8440	-1.05	-6.71	-0.86	276.40	-806.09	7536.318	1031
8445	-0.69	-6.94	-0.81	276.44	-805.82	7536.326	1031
8450	-0.52	-7.09	-0.67	276.38	-806.26	7536.328	1031
8455	-0.62	-6.93	-1.00	277.89	-804.43	7536.334	1031
8460	-0.85	-7.40	-0.63	278.19	-804.65	7536.337	1031
8465	-0.97	-7.21	-0.46	278.40	-804.17	7536.345	1031
8470	-0.83	-7.00	-0.64	278.18	-803.64	7536.349	1031
8475	-0.81	-7.67	-0.64	278.41	-803.99	7536.354	1031
8480	-0.54	-6.73	-0.76	278.47	-803.67	7536.358	1031
8485	-0.94	-7.49	-0.51	280.33	-801.99	7536.366	1031
8490	-1.44	-7.41	-0.53	280.24	-801.51	7536.368	1031
8495	0.22	-7.50	-0.40	280.72	-801.40	7536.376	1031
8500	-1.19	-7.16	-0.64	280.66	-801.48	7536.379	1031
8505	-0.92	-7.22	-0.68	281.45	-800.77	7536.383	1031
8510	-0.64	-7.35	-0.77	282.05	-799.91	7536.389	1031
8515	-0.55	-7.35	-0.79	282.66	-799.20	7536.396	1031
8520	-0.77	-7.76	-0.76	282.91	-798.88	7536.399	1031
8525	-0.72	-7.29	-0.94	282.93	-798.74	7536.404	1031
8530	-0.92	-7.63	-0.93	282.54	-798.77	7536.408	1031
8535	-0.89	-7.84	-1.04	283.12	-798.00	7536.414	1031
8540	-1.08	-8.39	-0.86	284.34	-797.31	7536.419	1031
8545	-0.79	-8.62	-0.80	284.50	-797.31	7536.423	1031
8550	-0.77	-8.45	-0.91	284.35	-797.01	7536.430	1031
8555	-1.37	-8.38	-0.95	284.93	-796.97	7536.435	1031
8560	-1.01	-8.76	-0.86	285.58	-795.85	7536.438	1031
8565	-0.86	-8.84	-0.85	285.93	-795.47	7536.443	1031
8570	-0.84	-8.73	-0.96	286.79	-794.77	7536.450	1031
8575	-0.98	-9.18	-0.74	286.66	-794.94	7536.453	1031
8580	-0.91	-8.94	-0.86	286.73	-794.38	7536.459	1031
8585	-1.00	-8.69	-0.97	286.64	-794.55	7536.461	1031
8590	-0.53	-9.34	-0.72	287.81	-793.17	7536.468	1031
8595	-1.85	-9.32	-0.78	288.34	-792.74	7536.474	1031
8600	-0.81	-9.15	-0.88	287.96	-792.98	7536.480	1031
8605	-1.63	-9.03	-0.97	288.18	-793.15	7536.483	1031
8610	-1.12	-8.98	-0.98	288.21	-793.16	7536.489	1031
8615	-1.11	-8.97	-0.86	288.37	-792.82	7536.492	1031
8620	-1.55	-9.31	-0.91	290.70	-791.35	7536.501	1031
8625	-0.73	-9.02	-0.88	290.32	-791.20	7536.504	1031
8630	-1.22	-9.01	-0.94	290.29	-791.15	7536.511	1031
8635	-0.81	-8.83	-1.11	290.39	-790.93	7536.514	1031
8640	-1.18	-9.53	-1.14	291.53	-789.48	7536.521	1031
8645	-0.94	-9.74	-0.74	292.21	-789.00	7536.524	1031
8650	-0.65	-10.35	-0.46	293.03	-787.93	7536.531	1031
8655	-1.09	-9.95	-0.63	292.96	-788.02	7536.533	1031
8660	-1.29	-9.37	-1.08	293.02	-787.81	7536.539	1031
8665	-1.21	-9.35	-0.91	293.13	-787.72	7536.544	1031
8670	-1.25	-8.93	-1.15	293.76	-786.57	7536.548	1031
8675	-1.18	-9.53	-0.94	294.47	-786.34	7536.554	1031
8680	-0.84	-9.97	-0.74	294.62	-785.81	7536.560	1031
8685	-1.22	-9.22	-1.13	294.88	-785.69	7536.563	1031
8690	-1.29	-9.26	-0.98	294.84	-785.94	7536.568	1031
8695	-1.00	-9.67	-0.99	296.09	-785.85	7536.576	1031
8700	-0.82	-9.82	-0.90	296.28	-786.16	7536.578	1031
8705	-0.64	-10.10	-0.74	296.84	-785.78	7536.585	1031
8710	-0.54	-10.07	-0.71	296.84	-785.19	7536.588	1031
8715	-1.12	-10.01	-0.78	296.92	-785.19	7536.594	1031
8720	-1.58	-9.97	-0.90	296.96	-784.87	7536.599	1031
8725	-1.46	-9.90	-1.18	298.14	-783.08	7536.603	1031
8730	-1.23	-10.03	-1.06	297.95	-782.25	7536.608	1031
8735	-1.05	-10.46	-0.69	298.40	-782.86	7536.616	1031
8740	-0.94	-10.28	-0.85	298.25	-782.75	7536.618	1031
8745	-1.59	-10.30	-0.79	298.23	-782.48	7536.625	1031
8750	-1.53	-10.60	-0.65	298.22	-782.70	7536.630	1031
8755	-1.25	-10.40	-1.07	300.35	-780.88	7536.633	1031
8760	-1.44	-10.54	-1.03	300.58	-780.32	7536.639	1031
8765	-0.65	-10.79	-0.87	301.29	-779.80	7536.645	1031
8770	-1.52	-10.68	-1.00	301.58	-779.40	7536.648	1031
8775	-1.28	-10.66	-1.08	301.51	-779.44	7536.654	1031
8780	-1.34	-11.61	-0.99	301.45	-778.89	7536.658	1031
8785	-0.52	-11.77	-1.17	302.94	-777.74	7536.666	1031
8790	-1.54	-12.04	-0.89	303.33	-776.82	7536.669	1031
8795	-1.56	-11.94	-1.05	303.15	-776.71	7536.674	1030
8800	-1.02	-11.78	-1.08	303.11	-776.71	7536.679	1030
8805	-0.97	-11.09	-0.95	301.58	-776.23	7536.686	1030
8810	-1.68	-11.02	-1.02	301.68	-776.53	7536.688	1030
8815	-1.42	-10.45	-1.43	301.48	-776.82	7536.694	1030
8820	-1.49	-11.15	-0.87	301.59	-776.50	7536.701	1030
8825	-1.40	-10.97	-0.90	301.33	-777.42	7536.703	1030
8830	-1.39	-10.62	-1.05	300.39	-778.33	7536.709	1030
8835	-1.17	-10.69	-0.98	300.08	-778.24	7536.714	1030
8840	-1.32	-11.01	-0.70	299.41	-778.60	7536.718	1030
8845	-1.47	-10.75	-0.88	299.53	-778.93	7536.724	1030
8850	-0.56	-11.01	-1.09	299.78	-778.95	7536.730	1030
8855	-1.17	-10.92	-1.15	299.28	-778.79	7536.733	1030
8860	-1.72	-10.45	-1.09	298.28	-779.93	7536.739	1030
8865	-1.59	-10.56	-1.01	297.71	-779.97	7536.743	1030
8870	-1.32	-10.62	-0.88	297.85	-779.89	7536.749	1030
8875	-1.02	-10.44	-0.94	297.85	-780.16	7536.753	1030
8880	-1.31	-10.13	-1.04	297.27	-781.14	7536.759	1030
8885	-1.34	-10.56	-0.86	296.78	-781.26	7536.764	1030
8890	-1.41	-10.75	-0.85	296.87	-781.23	7536.770	1030
8895	-1.63	-10.70	-0.91	297.02	-781.19	7536.773	1030
8900	-0.97	-10.44	-1.08	295.05	-783.15	7536.780	1030
8905	-0.76	-10.58	-0.99	295.10	-783.39	7536.784	1030
8910	0.58	-11.01	-0.55	295.15	-782.49	7536.791	1030
8915	-1.37	-9.98	-1.05	295.04	-782.83	7536.794	1030
8920	-1.56	-10.00	-0.75	293.94	-782.93	7536.798	1030
8925	-1.21	-9.62	-0.93	293.14	-783.06	7536.805	1030
8930	-1.39	-9.38	-0.97	293.01	-783.29	7536.810	1030
8935	-0.93	-9.44	-0.86	292.50	-783.16	7536.812	1030
8940	-1.72	-9.55	-0.88	292.72	-783.40	7536.818	1030
8945	-1.39	-9.93	-0.81	292.51	-783.67	7536.826	1030
8950	-1.41	-9.52	-0.95	291.69	-783.93	7536.828	1030
8955	-0.62	-8.88	-1.09	290.99	-785.22	7536.834	1030
8960	-1.14	-9.45	-0.85	290.51	-785.10	7536.839	1030
8965	-0.36	-9.18	-0.91	290.06	-786.41	7536.844	1030
8970	-0.50	-9.36	-0.94	290.09	-786.79	7536.849	1030
8975	-1.10	-9.27	-0.73	290.07	-786.78	7536.853	1030
8980	-1.41	-9.06	-0.87	290.07	-786.77	7536.858	1030
8985	-0.79	-9.27	-0.93	289.93	-786.61	7536.866	1030
8990	-1.49	-9.37	-0.79	290.06	-787.21	7536.867	1030
8995	-1.40	-8.98	-1.00	290.32	-787.38	7536.875	1030
9000	-0.74	-8.95	-1.02	290.00	-787.64	7536.879	1030
9005	-1.17	-8.66	-0.75	287.37	-790.36	7536.883	1030
9010	-1.56	-8.24	-0.92	287.06	-791.01	7536.889	1030
9015	-1.36	-8.60	-0.66	286.29	-790.68	7536.896	1030
9020	-1.00	-8.72	-0.66	286.32	-790.83	7536.898	1030
9025	-1.87	-8.70	-0.68	286.06	-791.83	7536.906	1030
9030	-0.95	-8.91	-0.74	286.41	-791.43	7536.908	1030
9035	-0.75	-8.47	-0.83	285.39	-792.39	7536.914	1030
9040	-1.23	-8.28	-0.75	284.77	-792.70	7536.919	1030
9045	-0.76	-8.15	-0.92	284.45	-794.08	7536.926	1030
9050	-0.81	-8.69	-0.76	284.11	-793.39	7536.929	1030
9055	-0.74	-7.88	-0.96	284.31	-794.02	7536.935	1030
9060	-1.50	-8.11	-0.79	284.41	-793.87	7536.938	1030
9065	-1.15	-8.03	-0.92	283.62	-794.51	7536.944	1030
9070	-1.27	-7.40	-0.94	282.58	-795.48	7536.951	1030
9075	-1.46	-7.81	-0.70	282.68	-795.55	7536.953	1030
9080	-0.64	-7.51	-0.85	282.53	-795.83	7536.959	1030
9085	-1.05	-7.45	-0.84	281.82	-796.55	7536.965	1030
9090	-0.99	-7.35	-1.03	280.97	-797.37	7536.969	1030
9095	-0.35	-7.33	-0.90	280.85	-797.61	7536.974	1030
9100	-0.93	-7.76	-0.77	280.21	-798.13	7536.981	1030
9105	-0.85	-8.11	-0.69	280.28	-798.09	7536.983	1030
9110	-1.16	-8.22	-0.60	280.14	-798.19	7536.989	1030
9115	-1.20	-8.08	-0.62	280.51	-798.51	7536.992	1030
9120	-1.16	-7.62	-0.69	279.20	-799.62	7536.999	1030
9125	-0.73	-7.56	-0.74	279.01	-800.17	7537.004	1030
9130	-1.01	-7.50	-0.81	278.80	-799.84	7537.011	1030
9135	-1.41	-7.50	-0.89	278.98	-799.85	7537.014	1030
9140	-1.34	-7.53	-0.91	278.61	-799.70	7537.021	1030
9145	-0.78	-7.02	-1.05	278.86	-799.59	7537.024	1030
9150	-1.41	-6.85	-0.87	276.74	-802.31	7537.031	1030
9155	-1.18	-6.68	-0.99	276.40	-802.22	7537.033	1030
9160	0.74	-6.82	-0.78	276.11	-802.39	7537.041	1030
9165	-0.73	-6.62	-0.77	276.31	-802.44	7537.044	1030
9170	-0.46	-6.52	-0.82	275.51	-803.52	7537.049	1030
9175	-1.14	-6.53	-0.74	274.88	-804.14	7537.055	1030
9180	-0.34	-6.99	-0.82	274.21	-804.83	7537.061	1030
9185	-0.66	-6.80	-0.93	274.46	-804.64	7537.062	1030
9190	-1.12	-6.58	-0.94	274.07	-805.09	7537.069	1030
9195	-0.75	-6.64	-0.82	274.24	-804.83	7537.076	1030
9200	-0.43	-6.37	-0.90	273.68	-805.51	7537.078	1030
9205	-1.02	-6.47	-0.73	272.65	-806.14	7537.084	1030
9210	-1.04	-6.90	-0.54	272.77	-806.40	7537.089	1030
9215	-1.46	-6.46	-0.76	272.35	-807.03	7537.093	1030
9220	-0.93	-7.01	-0.38	272.12	-807.14	7537.099	1030
9225	-1.27	-6.70	-0.56	272.10	-806.76	7537.103	1030
9230	-1.37	-6.49	-0.71	272.02	-806.82	7537.108	1030
9235	-1.14	-6.40	-0.88	271.84	-807.36	7537.115	1030
9240	-0.84	-6.64	-0.65	271.87	-807.30	7537.117	1030
9245	-0.20	-6.49	-0.74	271.66	-807.18	7537.125	1030
9250	-0.75	-6.45	-0.78	271.77	-807.14	7537.129	1030
9255	-0.92	-6.22	-0.72	268.93	-807.52	7537.134	1030
9260	-0.91	-6.40	-0.64	268.31	-807.96	7537.139	1030
9265	-0.48	-5.54	-0.93	268.20	-809.41	7537.146	1030
9270	-0.64	-6.13	-0.64	267.97	-809.12	7537.148	1030
9275	-1.84	-5.74	-0.76	267.82	-810.41	7537.156	1030
9280	-0.82	-5.80	-0.86	268.21	-809.66	7537.158	1030
9285	-0.41	-5.52	-0.78	266.73	-811.03	7537.164	1030
9290	-0.97	-5.64	-0.71	266.54	-811.88	7537.169	1030
9295	-1.22	-4.99	-0.97	265.33	-812.44	7537.176	1030
9300	-0.34	-5.09	-0.92	265.48	-812.87	7537.179	1030
9305	-0.94	-5.43	-0.71	265.29	-813.39	7537.185	1030
9310	-0.79	-5.68	-0.65	265.53	-813.58	7537.188	1030
9315	-0.44	-5.37	-0.71	264.71	-814.53	7537.194	1030
9320	-0.81	-5.21	-0.80	263.92	-815.30	7537.201	1030
9325	-0.52	-5.44	-0.71	264.04	-815.39	7537.203	1030
9330	-1.05	-5.29	-0.66	263.88	-815.57	7537.210	1030
9335	-0.63	-5.43	-0.64	263.58	-815.65	7537.214	1030
9340	-0.49	-5.16	-0.75	262.63	-816.95	7537.218	1030
9345	-0.98	-5.40	-0.48	262.71	-817.29	7537.224	1030
9350	-0.76	-4.62	-0.78	261.74	-818.49	7537.228	1030
9355	-0.85	-5.30	-0.53	261.77	-818.42	7537.233	1030
9360	-0.69	-4.92	-0.69	261.62	-818.75	7537.240	1030
9365	-0.48	-4.72	-0.70	261.68	-818.41	7537.242	1030
9370	-1.20	-4.87	-0.59	261.59	-818.68	7537.249	1030
9375	-0.52	-4.97	-0.63	261.35	-819.12	7537.253	1030
9380	-0.61	-4.52	-0.68	259.24	-821.50	7537.261	1030
9385	-0.13	-4.24	-0.79	259.11	-821.47	7537.264	1030
9390	-0.72	-4.33	-0.67	259.07	-821.57	7537.271	1030
9395	-0.72	-3.98	-0.91	259.22	-821.61	7537.273	1030
9400	-0.26	-4.35	-0.68	258.05	-821.51	7537.280	1030
9405	-0.91	-4.43	-0.59	257.57	-821.67	7537.284	1030
9410	-0.71	-3.70	-0.94	257.63	-821.72	7537.291	1030
9415	-0.62	-3.72	-0.97	257.47	-822.00	7537.294	1030
9420	-0.86	-3.73	-0.88	256.51	-822.89	7537.300	1030
9425	-0.69	-3.54	-0.89	256.14	-823.68	7537.304	1030
9430	-0.72	-3.76	-0.64	255.41	-824.75	7537.311	1030
9435	-0.49	-4.19	-0.54	255.30	-824.54	7537.312	1030
9440	-1.04	-3.89	-0.67	255.21	-824.71	7537.319	1035
9445	-0.55	-3.95	-0.60	255.40	-824.74	7537.325	1035
9450	-0.62	-3.63	-0.73	254.93	-824.83	7537.328	1035
9455	-0.20	-3.66	-0.73	255.28	-825.14	7537.334	1035
9460	-0.97	-3.61	-0.77	255.25	-824.88	7537.340	1035
9465	-0.47	-3.83	-0.62	255.17	-825.04	7537.344	1035
9470	0.05	-4.00	-0.50	255.15	-825.18	7537.349	1035
9475	-1.05	-3.67	-0.64	255.21	-825.31	7537.353	1035
9480	-0.96	-4.01	-0.51	255.37	-825.54	7537.358	1035
9485	-0.59	-3.79	-0.59	255.41	-825.58	7537.365	1035
9490	-0.91	-3.81	-0.51	255.34	-825.68	7537.368	1035
9495	-0.78	-3.73	-0.63	255.42	-825.69	7537.375	1035
9500	-1.12	-3.76	-0.63	255.11	-825.76	7537.379	1035
9505	-0.93	-4.04	-0.47	255.18	-825.17	7537.383	1035
9510	-0.79	-4.13	-0.42	255.40	-825.56	7537.389	1035
9515	-0.99	-3.99	-0.51	255.47	-825.41	7537.395	1035
9520	-0.49	-3.84	-0.61	255.45	-825.43	7537.398	1035
9525	-0.93	-3.70	-0.62	255.15	-825.79	7537.404	1035
9530	-0.22	-3.38	-0.77	255.36	-825.45	7537.408	1035
9535	-0.48	-3.65	-0.67	255.43	-825.53	7537.414	1035
9540	-0.46	-3.54	-0.75	255.17	-825.45	7537.419	1035
9545	-1.80	-3.51	-0.59	254.73	-825.63	7537.426	1035
9550	-0.79	-3.69	-0.51	255.09	-825.62	7537.430	1035
9555	-0.62	-3.15	-0.77	255.16	-825.70	7537.435	1035
9560	-0.57	-3.76	-0.55	255.05	-826.20	7537.438	1035
9565	-0.94	-3.92	-0.40	255.01	-825.58	7537.445	1035
9570	-1.03	-3.91	-0.38	255.00	-826.12	7537.451	1035
9575	-0.68	-3.68	-0.53	255.01	-825.87	7537.453	1035
9580	-0.24	-4.06	-0.35	255.02	-825.94	7537.459	1035
9585	-0.73	-4.28	-0.25	255.12	-825.99	7537.465	1035
9590	-0.92	-3.76	-0.49	254.86	-826.17	7537.469	1035
9595	-0.87	-3.60	-0.53	254.89	-826.39	7537.475	1035
9600	-0.53	-3.38	-0.67	254.94	-826.52	7537.481	1035
9605	-0.55	-3.64	-0.58	254.99	-826.19	7537.483	1035
9610	-0.58	-3.53	-0.54	255.16	-826.63	7537.489	1035
9615	-0.80	-3.67	-0.49	255.11	-826.28	7537.492	1035
9620	-0.90	-3.58	-0.46	255.33	-826.29	7537.500	1035
9625	-0.85	-3.60	-0.42	255.09	-826.13	7537.504	1035
9630	-1.04	-3.40	-0.43	254.86	-826.12	7537.511	1035
9635	-0.05	-3.24	-0.54	254.79	-826.18	7537.513	1035
9640	-0.93	-3.69	-0.49	255.27	-826.24	7537.520	1035
9645	-0.85	-3.20	-0.73	255.10	-826.49	7537.523	1035
9650	-0.30	-3.21	-0.66	254.84	-826.59	7537.530	1035
9655	-0.59	-3.42	-0.63	254.76	-826.35	7537.533	1035
9660	-1.01	-4.31	-0.31	255.26	-826.54	7537.541	1035
9665	-1.10	-4.09	-0.37	254.92	-826.55	7537.544	1035
9670	-0.31	-3.19	-0.71	255.00	-826.73	7537.548	1035
9675	-0.45	-3.77	-0.42	255.06	-826.44	7537.554	1035
9680	-0.54	-3.76	-0.48	255.14	-826.68	7537.560	1035
9685	-0.31	-3.43	-0.66	255.15	-826.80	7537.562	1035
9690	-0.64	-3.34	-0.72	255.15	-826.69	7537.569	1035
9695	-0.79	-3.56	-0.56	255.00	-826.77	7537.576	1035
9700	-0.17	-3.44	-0.64	255.01	-826.63	7537.578	1035
9705	-0.40	-4.21	-0.35	255.11	-826.47	7537.584	1035
9710	-0.38	-3.75	-0.49	255.01	-827.27	7537.590	1035
9715	-0.40	-3.66	-0.53	254.88	-826.88	7537.594	1035
9720	-0.36	-3.72	-0.56	254.88	-827.00	7537.599	1035
9725	-0.41	-3.74	-0.47	254.66	-826.81	7537.603	1035
9730	-0.96	-3.99	-0.31	254.86	-826.87	7537.609	1035
9735	-0.79	-3.47	-0.55	255.00	-826.88	7537.615	1035
9740	-0.65	-3.93	-0.38	254.87	-826.39	7537.619	1035
9745	-0.71	-3.56	-0.57	255.00	-826.68	7537.625	1035
9750	-1.05	-3.75	-0.47	254.77	-826.62	7537.628	1035
9755	-1.05	-3.34	-0.60	254.75	-826.63	7537.635	1035
9760	-1.01	-2.76	-0.92	254.68	-826.79	7537.638	1035
9765	-0.52	-2.84	-0.86	254.80	-826.59	7537.645	1035
9770	-0.37	-3.28	-0.62	254.87	-826.76	7537.648	1035
9775	-1.05	-3.23	-0.55	254.91	-826.41	7537.656	1035
9780	-1.04	-3.50	-0.48	255.04	-826.61	7537.658	1035
9785	-1.03	-3.01	-0.63	255.22	-826.68	7537.664	1035
9790	-0.84	-3.62	-0.39	255.22	-826.72	7537.669	1035
9795	0.13	-3.46	-0.59	254.98	-826.79	7537.675	1035
9800	-0.69	-3.56	-0.58	255.05	-826.78	7537.679	1035
9805	-0.34	-3.86	-0.43	254.97	-826.60	7537.685	1035
9810	-0.84	-3.48	-0.57	254.91	-826.91	7537.688	1035
9815	0.13	-3.93	-0.29	254.62	-827.01	7537.695	1035
9820	-0.95	-3.76	-0.42	255.43	-827.02	7537.700	1035
9825	-0.59	-2.86	-0.84	255.12	-826.57	7537.703	1035
9830	-0.39	-3.08	-0.67	254.82	-826.74	7537.709	1035
9835	-0.72	-3.27	-0.61	255.10	-826.76	7537.715	1035
9840	-1.06	-3.25	-0.63	255.04	-826.95	7537.718	1035
9845	-0.99	-3.61	-0.50	255.03	-826.73	7537.725	1035
9850	-0.78	-3.49	-0.52	255.17	-826.96	7537.729	1035
9855	-0.54	-3.28	-0.61	255.00	-826.94	7537.734	1035
9860	-0.32	-3.22	-0.56	254.85	-826.67	7537.739	1035
9865	-0.48	-3.09	-0.70	255.23	-826.78	7537.744	1035
9870	-1.09	-3.48	-0.46	255.01	-826.99	7537.750	1035
9875	-0.27	-3.14	-0.63	255.09	-827.00	7537.754	1035
9880	-0.77	-3.51	-0.52	254.91	-826.65	7537.758	1035
9885	-1.60	-3.21	-0.69	254.85	-826.81	7537.764	1035
9890	-0.96	-3.35	-0.60	254.73	-827.16	7537.770	1035
9895	-1.01	-3.17	-0.63	254.88	-827.18	7537.773	1035
9900	-0.73	-3.16	-0.67	254.79	-827.05	7537.780	1035
9905	-0.59	-3.19	-0.68	254.95	-827.09	7537.783	1035
9910	-0.27	-4.15	-0.26	254.92	-827.00	7537.789	1035
9915	-0.69	-3.34	-0.54	254.74	-827.29	7537.794	1035
9920	-0.38	-3.44	-0.50	254.77	-827.08	7537.798	1035
9925	-0.72	-3.60	-0.50	254.91	-826.85	7537.804	1035
9930	-0.79	-2.82	-0.82	254.45	-826.97	7537.811	1035
9935	-0.73	-3.40	-0.55	254.99	-827.13	7537.812	1035
9940	-0.81	-2.99	-0.72	254.97	-827.23	7537.819	1035
9945	-1.10	-3.88	-0.33	254.98	-827.33	7537.825	1035
9950	-0.11	-3.82	-0.40	254.48	-827.47	7537.831	1035
9955	-0.88	-3.13	-0.70	254.73	-827.34	7537.834	1035
9960	-0.64	-3.58	-0.46	254.81	-826.95	7537.840	1035
9965	-0.78	-3.27	-0.73	254.88	-827.04	7537.844	1035
9970	-1.20	-3.72	-0.42	254.64	-827.39	7537.849	1035
9975	-0.57	-3.19	-0.56	254.88	-827.35	7537.854	1035
9980	-0.47	-3.24	-0.55	254.80	-827.06	7537.858	1035
9985	-1.22	-3.62	-0.40	254.83	-827.33	7537.865	1035
9990	-0.79	-3.68	-0.44	254.92	-827.33	7537.868	1035
9995	-1.06	-3.40	-0.59	254.81	-827.08	7537.874	1035
10000	-0.44	-3.21	-0.60	254.75	-827.12	7537.878	1035
10005	-0.88	-2.59	-0.89	254.74	-827.08	7537.883	1035
10010	-1.11	-3.40	-0.49	255.05	-827.26	7537.889	1035
10015	-0.68	-2.95	-0.77	254.83	-827.05	7537.895	1035
10020	-0.96	-2.88	-0.75	254.72	-827.23	7537.898	1035
10025	-0.12	-3.64	-0.38	254.74	-827.55	7537.905	1035
10030	-0.35	-3.32	-0.60	254.72	-827.31	7537.909	1035
10035	-0.48	-3.44	-0.56	254.72	-827.28	7537.914	1035
10040	-0.64	-3.63	-0.44	254.65	-827.39	7537.919	1035
10045	-0.86	-2.41	-0.94	255.13	-827.17	7537.925	1035
10050	-0.72	-3.37	-0.59	254.84	-827.46	7537.929	1035
10055	-0.69	-2.77	-0.69	254.91	-827.56	7537.935	1035
10060	-0.69	-3.33	-0.53	254.77	-827.22	7537.938	1035
10065	-0.48	-3.30	-0.64	254.80	-827.58	7537.945	1035
10070	0.00	-3.14	-0.61	254.77	-827.70	7537.950	1035
10075	-0.28	-3.35	-0.43	254.66	-827.32	7537.953	1035
10080	-0.62	-2.90	-0.64	254.48	-827.47	7537.959	1035
10085	-0.50	-2.58	-0.75	254.61	-827.46	7537.965	1035
10090	-0.73	-3.57	-0.42	254.76	-827.51	7537.969	1035
10095	-0.87	-3.12	-0.63	254.71	-827.33	7537.975	1035
10100	-0.81	-3.11	-0.55	254.70	-827.34	7537.980	1035
10105	-0.86	-3.39	-0.48	254.44	-827.67	7537.984	1035
10110	-0.61	-2.88	-0.76	254.77	-827.59	7537.989	1035
10115	-1.11	-3.55	-0.59	254.66	-827.97	7537.994	1035
10120	-0.76	-3.99	-0.33	254.54	-827.98	7538.000	1035
10125	-0.91	-4.10	-0.24	254.60	-827.75	7538.004	1035
10130	-0.52	-3.63	-0.48	254.64	-827.62	7538.009	1035
10135	-0.61	-3.32	-0.67	254.66	-827.37	7538.014	1035
10140	-0.75	-3.47	-0.56	254.56	-827.84	7538.020	1035
10145	-0.48	-3.24	-0.65	254.58	-827.91	7538.023	1035
10150	-1.00	-3.27	-0.61	254.64	-827.57	7538.029	1035
10155	-0.82	-3.59	-0.57	254.68	-827.46	7538.034	1035
10160	-0.35	-3.82	-0.43	254.70	-828.09	7538.039	1035
10165	-0.82	-3.56	-0.48	254.75	-827.58	7538.044	1035
10170	-0.98	-3.22	-0.61	254.51	-827.76	7538.047	1035
10175	-0.63	-3.66	-0.43	254.52	-827.56	7538.054	1035
10180	-0.50	-3.42	-0.57	254.44	-827.37	7538.060	1035
10185	-0.25	-3.27	-0.56	254.57	-827.85	7538.062	1035
10190	-0.33	-3.00	-0.67	254.47	-827.48	7538.071	1035
10195	-1.01	-2.96	-0.80	254.55	-827.51	7538.076	1035
10200	-1.04	-3.74	-0.48	254.69	-827.82	7538.080	1035
10205	-0.27	-2.94	-0.79	254.85	-827.69	7538.084	1035
10210	-0.29	-3.03	-0.77	255.07	-827.60	7538.090	1035
10215	0.03	-3.44	-0.54	254.92	-827.84	7538.096	1035
10220	-0.93	-3.23	-0.72	255.07	-827.73	7538.099	1035
10225	-0.75	-3.44	-0.60	254.68	-827.76	7538.103	1035
10230	-0.26	-3.53	-0.49	254.94	-827.85	7538.109	1035
10235	-0.72	-3.37	-0.60	254.58	-827.78	7538.114	1035
10240	-0.14	-3.45	-0.56	254.68	-827.84	7538.117	1035
10245	-0.25	-3.75	-0.39	254.57	-827.67	7538.125	1035
10250	-0.49	-3.08	-0.62	254.50	-827.58	7538.128	1035
10255	-1.19	-3.78	-0.40	254.59	-827.40	7538.136	1035
10260	-0.62	-3.69	-0.42	254.85	-827.70	7538.139	1035
10265	-0.79	-3.30	-0.56	254.46	-827.87	7538.145	1035
10270	-1.03	-2.66	-0.87	254.70	-827.77	7538.148	1035
10275	-0.61	-3.45	-0.53	254.64	-827.83	7538.154	1035
10280	-0.59	-3.97	-0.33	254.73	-827.58	7538.158	1035
10285	-0.41	-3.50	-0.49	254.54	-827.80	7538.164	1035
10290	-0.54	-3.56	-0.41	254.66	-827.77	7538.169	1035
10295	-0.85	-3.39	-0.58	254.49	-827.39	7538.173	1035
10300	-0.42	-3.25	-0.65	254.54	-827.66	7538.180	1035
10305	-0.69	-3.41	-0.52	254.58	-827.75	7538.185	1035
10310	-0.67	-2.94	-0.72	254.46	-828.09	7538.188	1035
10315	-1.18	-3.45	-0.39	255.04	-827.81	7538.196	1035
10320	-0.76	-3.64	-0.48	254.59	-828.14	7538.200	1035
10325	-0.67	-3.80	-0.37	254.81	-827.94	7538.203	1035
10330	-0.60	-3.39	-0.58	254.75	-827.95	7538.209	1035
10335	-0.30	-3.57	-0.53	254.65	-828.13	7538.214	1035
10340	-0.35	-3.20	-0.72	254.47	-827.73	7538.218	1035
10345	-0.35	-3.31	-0.60	254.70	-828.06	7538.224	1035
10350	-0.37	-3.40	-0.56	254.71	-828.12	7538.229	1035
10355	-0.89	-3.27	-0.61	254.58	-828.08	7538.233	1035
10360	-1.19	-3.18	-0.64	254.64	-827.95	7538.241	1035
10365	-0.71	-3.19	-0.62	254.68	-827.85	7538.243	1035
10370	-0.92	-3.42	-0.55	254.68	-828.10	7538.250	1035
10375	-0.86	-3.47	-0.64	254.69	-828.03	7538.254	1035
10380	-1.36	-4.04	-0.41	254.89	-828.03	7538.261	1035
10385	-0.40	-3.74	-0.47	254.79	-827.91	7538.264	1035
10390	-0.52	-3.39	-0.54	254.43	-827.87	7538.270	1035
10395	-1.21	-3.41	-0.61	254.72	-827.97	7538.273	1035
10400	-1.24	-3.40	-0.67	254.69	-827.77	7538.279	1035
10405	-0.75	-4.07	-0.32	254.94	-828.23	7538.283	1035
10410	0.09	-3.10	-0.55	254.50	-827.88	7538.291	1035
10415	-0.96	-3.76	-0.48	255.04	-827.80	7538.294	1035
10420	-0.40	-3.58	-0.56	254.52	-827.85	7538.298	1035
10425	-0.88	-3.53	-0.58	254.58	-827.86	7538.305	1035
10430	-0.47	-3.78	-0.38	254.61	-827.77	7538.310	1035
10435	-0.68	-3.40	-0.63	254.60	-828.10	7538.312	1035
10440	-0.24	-3.53	-0.57	254.65	-828.05	7538.320	1031
10445	-0.83	-3.08	-0.74	254.64	-828.01	7538.326	1031
10450	0.05	-2.95	-0.78	254.45	-827.92	7538.328	1031
10455	-0.94	-3.11	-0.74	254.60	-827.70	7538.334	1031
10460	-0.42	-3.42	-0.62	254.45	-828.00	7538.340	1031
10465	-0.79	-2.97	-0.85	254.58	-827.58	7538.344	1031
10470	-1.17	-3.34	-0.65	254.60	-827.51	7538.349	1031
10475	-0.49	-3.20	-0.86	255.77	-826.28	7538.355	1031
10480	-0.95	-3.52	-0.75	255.98	-826.43	7538.358	1031
10485	-0.71	-3.46	-0.72	256.08	-826.58	7538.364	1031
10490	-0.48	-3.82	-0.54	255.89	-826.42	7538.367	1031
10495	-1.19	-4.07	-0.55	257.82	-825.13	7538.375	1031
10500	-1.27	-4.03	-0.61	257.61	-825.16	7538.379	1031
10505	-0.98	-3.76	-0.66	257.73	-825.06	7538.383	1031
10510	-0.19	-3.75	-0.64	257.70	-824.91	7538.389	1031
10515	-0.34	-3.64	-0.81	258.82	-823.70	7538.396	1031
10520	-1.40	-3.75	-0.85	259.08	-823.65	7538.398	1031
10525	-1.23	-4.80	-0.37	259.22	-823.78	7538.406	1031
10530	-0.84	-4.43	-0.52	259.19	-823.92	7538.408	1031
10535	-0.68	-4.45	-0.46	259.94	-823.50	7538.414	1031
10540	-1.05	-4.57	-0.49	260.75	-823.50	7538.419	1031
10545	-0.98	-4.45	-0.54	260.96	-823.76	7538.423	1031
10550	-0.53	-4.24	-0.59	261.30	-823.46	7538.429	1031
10555	-0.39	-4.25	-0.60	261.31	-823.33	7538.435	1031
10560	-0.74	-4.19	-0.74	261.41	-823.33	7538.438	1031
10565	-1.16	-4.36	-0.69	261.32	-823.45	7538.443	1031
10570	-0.67	-4.34	-0.62	261.45	-823.57	7538.450	1031
10575	-0.13	-4.58	-0.57	261.84	-823.11	7538.453	1031
10580	-0.51	-4.71	-0.62	263.42	-823.31	7538.459	1031
10585	-0.51	-4.53	-0.68	263.44	-822.97	7538.465	1031
10590	-1.18	-4.31	-0.73	263.29	-822.67	7538.469	1031
10595	-1.57	-4.46	-0.69	263.53	-822.11	7538.474	1031
10600	-1.12	-4.50	-0.80	264.83	-820.74	7538.481	1031
10605	-0.84	-4.96	-0.66	264.79	-820.68	7538.483	1031
10610	-0.58	-4.27	-0.90	264.85	-820.42	7538.491	1031
10615	-0.74	-5.08	-0.62	265.18	-819.95	7538.492	1031
10620	-0.80	-5.37	-0.56	266.32	-818.44	7538.499	1031
10625	-0.70	-5.64	-0.51	266.67	-818.20	7538.504	1031
10630	-0.55	-5.10	-0.65	267.62	-817.31	7538.510	1031
10635	-0.40	-5.20	-0.78	267.78	-817.18	7538.514	1031
10640	-1.15	-4.80	-0.93	267.35	-816.91	7538.521	1031
10645	-0.95	-4.87	-0.93	267.59	-816.97	7538.524	1031
10650	-0.65	-5.46	-0.66	269.25	-815.71	7538.530	1031
10655	-1.07	-5.65	-0.69	269.30	-815.44	7538.534	1031
10660	-1.06	-5.79	-0.57	268.96	-815.17	7538.539	1031
10665	-0.89	-5.65	-0.71	269.12	-815.04	7538.544	1031
10670	-0.82	-5.56	-0.85	269.88	-814.52	7538.548	1031
10675	-0.60	-5.67	-0.79	270.30	-813.73	7538.555	1031
10680	-1.32	-5.80	-0.84	271.25	-813.63	7538.560	1031
10685	-0.63	-6.01	-0.76	271.63	-813.45	7538.562	1031
10690	-0.40	-6.14	-0.73	271.39	-813.21	7538.568	1031
10695	-1.04	-5.83	-0.84	271.31	-813.15	7538.576	1031
10700	-0.84	-5.80	-0.90	272.15	-812.70	7538.578	1031
10705	-0.34	-6.57	-0.63	273.16	-811.53	7538.585	1031
10710	-0.89	-6.14	-0.85	273.42	-811.40	7538.589	1031
10715	-0.69	-6.42	-0.78	273.23	-811.27	7538.594	1031
10720	-0.79	-6.41	-0.76	273.54	-810.80	7538.599	1031
10725	-1.47	-6.33	-0.80	274.69	-809.78	7538.605	1031
10730	-1.12	-6.14	-1.12	275.03	-809.28	7538.608	1031
10735	-1.35	-6.47	-0.91	274.95	-809.05	7538.614	1031
10740	-0.73	-6.67	-0.77	274.75	-808.93	7538.617	1031
10745	-0.16	-6.52	-0.96	276.11	-807.56	7538.625	1031
10750	-1.19	-6.83	-0.84	276.58	-807.23	7538.630	1031
10755	-0.43	-6.65	-0.97	276.44	-806.96	7538.636	1031
10760	-0.89	-7.26	-0.65	276.63	-807.02	7538.639	1031
10765	-0.99	-6.66	-1.04	277.51	-806.74	7538.646	1031
10770	-0.85	-6.84	-0.91	277.70	-806.90	7538.649	1031
10775	-0.61	-6.98	-0.90	278.14	-806.59	7538.655	1031
10780	-0.77	-7.26	-0.77	278.64	-806.39	7538.659	1031
10785	-1.54	-7.17	-0.76	278.61	-806.04	7538.664	1031
10790	-0.93	-7.17	-0.79	278.48	-805.95	7538.669	1031
10795	-0.36	-7.26	-0.73	278.58	-805.88	7538.673	1031
10800	-0.79	-6.85	-0.98	278.47	-805.60	7538.679	1031
10805	-1.13	-7.31	-0.75	280.63	-804.33	7538.686	1031
10810	-1.31	-7.60	-0.76	280.58	-803.55	7538.688	1031
10815	-1.23	-7.64	-0.80	280.67	-803.50	7538.694	1031
10820	-1.38	-7.43	-0.90	280.55	-803.42	7538.701	1031
10825	-0.92	-7.45	-0.95	280.68	-802.97	7538.703	1031
10830	-0.77	-8.26	-0.68	282.02	-801.76	7538.710	1031
10835	-0.93	-8.31	-0.68	282.27	-801.65	7538.714	1031
10840	-1.04	-7.93	-0.90	282.26	-801.22	7538.719	1031
10845	-0.70	-8.28	-0.67	282.31	-800.74	7538.724	1031
10850	-0.99	-8.57	-0.65	283.44	-799.62	7538.729	1031
10855	-1.14	-8.02	-1.04	284.00	-799.40	7538.733	1031
10860	-0.66	-8.34	-0.96	284.18	-799.23	7538.740	1031
10865	-0.73	-8.33	-0.83	284.32	-798.99	7538.742	1031
10870	-1.27	-8.64	-0.61	283.82	-798.61	7538.750	1031
10875	-0.86	-8.44	-0.82	283.85	-798.95	7538.754	1031
10880	-1.68	-8.56	-0.88	285.81	-798.31	7538.760	1031
10885	-1.09	-8.47	-0.80	286.06	-798.98	7538.764	1031
10890	-0.86	-8.31	-1.05	286.17	-798.39	7538.770	1031
10895	-1.96	-8.97	-0.79	285.46	-798.46	7538.776	1031
10900	-0.82	-8.58	-1.03	286.89	-796.73	7538.780	1031
10905	-0.64	-9.01	-0.78	287.30	-795.72	7538.784	1031
10910	-1.21	-8.77	-0.92	287.76	-795.85	7538.789	1031
10915	-1.19	-8.68	-1.09	287.82	-795.71	7538.794	1031
10920	-1.55	-9.30	-0.69	287.79	-795.84	7538.798	1031
10925	-1.45	-9.44	-0.62	287.55	-795.59	7538.804	1031
10930	-1.35	-9.14	-0.80	288.31	-794.74	7538.809	1031
10935	-1.38	-9.08	-0.98	289.01	-794.07	7538.812	1031
10940	-1.41	-9.28	-0.91	288.93	-793.80	7538.818	1031
10945	-1.48	-9.30	-0.81	289.15	-793.45	7538.825	1031
10950	-1.32	-9.42	-0.76	289.75	-792.73	7538.828	1031
10955	-1.64	-9.76	-0.89	291.85	-790.96	7538.835	1031
10960	-0.98	-9.71	-1.07	291.68	-790.73	7538.839	1031
10965	-1.21	-9.96	-0.77	292.51	-789.98	7538.844	1031
10970	-0.93	-9.73	-0.95	292.41	-789.75	7538.848	1031
10975	-1.02	-10.11	-0.87	293.30	-789.13	7538.853	1031
10980	-0.89	-10.15	-0.83	293.44	-788.89	7538.858	1031
10985	-0.87	-10.34	-0.62	293.15	-788.74	7538.866	1031
10990	-1.63	-9.79	-0.97	293.36	-788.92	7538.868	1031
10995	-1.04	-10.31	-0.85	293.32	-788.57	7538.875	1031
11000	-1.45	-9.96	-0.99	293.19	-787.96	7538.879	1031
11005	-0.75	-10.53	-0.87	295.29	-786.19	7538.883	1031
11010	-1.16	-10.29	-1.09	295.28	-785.52	7538.889	1031
11015	-1.32	-10.88	-0.82	296.16	-785.22	7538.895	1031
11020	-1.25	-10.67	-1.15	296.29	-784.80	7538.898	1031
11025	-0.39	-10.84	-0.81	296.73	-784.24	7538.906	1031
11030	-1.06	-10.98	-0.80	296.39	-784.38	7538.908	1031
11035	-1.49	-10.71	-1.02	296.38	-784.31	7538.914	1031
11040	-1.15	-10.77	-1.00	296.39	-784.13	7538.919	1031
11045	-1.41	-11.33	-0.74	297.08	-783.08	7538.924	1031
11050	-1.41	-11.14	-1.04	298.48	-781.91	7538.929	1031
11055	-1.73	-11.25	-0.94	298.53	-781.82	7538.935	1031
11060	-1.63	-11.35	-0.87	298.51	-781.89	7538.938	1031
11065	-1.64	-11.14	-1.02	298.43	-781.83	7538.943	1031
11070	-1.01	-11.03	-1.02	298.69	-781.87	7538.950	1031
11075	-1.54	-11.11	-1.09	299.22	-781.55	7538.953	1031
11080	-1.75	-11.46	-1.01	300.89	-781.59	7538.960	1031
11085	-1.04	-11.62	-0.90	301.10	-781.43	7538.964	1030
11090	-1.11	-11.25	-1.09	300.91	-781.26	7538.969	1030
11095	-1.94	-11.55	-0.95	300.99	-781.20	7538.974	1030
11100	-1.38	-11.45	-0.97	299.42	-780.78	7538.980	1030
11105	-1.08	-11.06	-1.14	299.37	-781.11	7538.983	1030
11110	-1.76	-11.17	-1.12	299.24	-780.68	7538.989	1030
11115	-1.15	-11.48	-0.98	299.42	-780.54	7538.993	1030
11120	-1.77	-11.27	-1.03	298.29	-780.78	7539.000	1030
11125	-1.71	-11.23	-0.97	298.06	-780.54	7539.005	1030
11130	-1.22	-11.25	-0.93	298.01	-780.76	7539.008	1030
11135	-1.06	-11.16	-1.01	298.21	-780.72	7539.014	1030
11140	-0.89	-10.85	-0.97	296.71	-782.24	7539.021	1030
11145	-0.79	-11.09	-0.85	296.51	-782.10	7539.023	1030
11150	-1.51	-11.19	-0.69	296.71	-782.24	7539.029	1030
11155	-1.12	-10.94	-1.01	296.80	-782.18	7539.033	1030
11160	-0.22	-10.95	-0.99	295.26	-784.32	7539.041	1030
11165	-1.15	-10.60	-1.01	295.44	-783.71	7539.044	1030
11170	-1.26	-10.47	-1.04	295.25	-783.60	7539.049	1030
11175	-1.17	-10.35	-1.16	295.08	-783.65	7539.055	1030
11180	-1.43	-10.54	-1.01	294.56	-783.95	7539.060	1030
11185	-1.55	-10.57	-0.82	294.02	-785.11	7539.062	1030
11190	-1.60	-10.35	-0.99	293.74	-785.03	7539.069	1030
11195	-1.36	-10.31	-1.02	293.51	-785.03	7539.075	1030
11200	-1.91	-10.31	-0.98	293.33	-785.04	7539.078	1030
11205	-1.62	-10.26	-0.83	292.15	-785.24	7539.084	1030
11210	-0.59	-10.26	-0.89	292.29	-785.47	7539.087	1030
11215	-1.32	-9.70	-1.31	291.35	-785.68	7539.094	1030
11220	-1.26	-10.23	-0.90	291.37	-785.79	7539.099	1030
11225	-1.68	-9.82	-1.12	291.22	-785.89	7539.103	1030
11230	-1.29	-10.21	-0.82	291.17	-786.03	7539.108	1030
11235	-1.07	-9.92	-0.92	290.13	-786.93	7539.114	1030
11240	-1.47	-9.67	-1.08	289.91	-787.19	7539.117	1030
11245	-0.60	-9.66	-1.19	289.40	-787.82	7539.125	1030
11250	-0.70	-9.81	-0.90	289.61	-787.97	7539.129	1030
11255	-0.48	-9.97	-0.73	289.73	-788.23	7539.136	1030
11260	-1.05	-9.97	-0.90	289.61	-787.98	7539.139	1030
11265	-1.58	-9.52	-0.91	287.68	-790.28	7539.146	1030
11270	-1.17	-9.58	-0.80	287.25	-790.89	7539.149	1030
11275	-1.74	-9.12	-0.89	286.28	-791.30	7539.156	1030
11280	-0.87	-9.04	-0.93	286.50	-791.46	7539.158	1030
11285	-1.16	-9.33	-0.70	286.50	-791.56	7539.164	1030
11290	-1.46	-9.07	-0.90	286.41	-791.87	7539.169	1030
11295	-0.90	-8.82	-1.01	285.91	-792.80	7539.173	1030
11300	-1.07	-8.35	-0.83	285.14	-793.29	7539.180	1030
11305	-1.31	-8.05	-1.00	285.18	-793.94	7539.185	1030
11310	-1.01	-8.22	-0.95	285.19	-794.15	7539.188	1030
11315	-1.10	-8.41	-0.85	285.06	-793.89	7539.193	1030
11320	-1.18	-8.25	-0.80	285.19	-794.20	7539.201	1030
11325	-0.99	-8.25	-0.75	285.11	-794.26	7539.203	1030
11330	-0.79	-8.86	-0.69	285.01	-794.50	7539.209	1030
11335	-1.06	-8.64	-0.79	284.43	-794.21	7539.214	1030
11340	-1.28	-8.96	-0.59	282.32	-794.38	7539.218	1030
11345	-1.36	-8.54	-0.80	282.26	-794.54	7539.224	1030
11350	-0.78	-8.80	-0.57	282.36	-795.12	7539.231	1030
11355	-0.87	-8.47	-0.77	282.15	-795.42	7539.233	1030
11360	-0.58	-8.58	-0.76	282.57	-795.25	7539.240	1030
11365	-1.28	-8.83	-0.59	282.29	-795.74	7539.243	1030
11370	-1.36	-8.01	-0.76	280.10	-798.22	7539.250	1030
11375	-1.30	-7.68	-1.00	280.00	-798.43	7539.254	1030
11380	-0.98	-7.85	-0.84	279.95	-798.88	7539.258	1030
11385	-1.31	-7.89	-0.74	280.09	-798.74	7539.264	1030
11390	-1.16	-7.93	-0.59	278.27	-800.18	7539.270	1030
11395	-0.86	-7.77	-0.72	278.56	-800.46	7539.273	1030
11400	-1.11	-7.15	-1.13	278.58	-800.72	7539.279	1030
11405	-1.23	-7.69	-0.77	278.40	-800.88	7539.283	1030
11410	-1.03	-6.91	-1.06	276.87	-802.64	7539.291	1030
11415	-0.82	-7.30	-0.75	277.04	-802.70	7539.294	1030
11420	-1.18	-7.16	-0.90	276.85	-802.69	7539.298	1030
11425	-1.28	-7.44	-0.72	276.88	-802.90	7539.305	1030
11430	-0.71	-7.21	-0.75	276.14	-803.24	7539.310	1030
11435	-0.97	-6.86	-0.99	275.57	-803.28	7539.312	1030
11440	-1.18	-7.17	-0.85	275.47	-803.15	7539.319	1030
11445	-0.82	-7.16	-0.76	275.61	-803.67	7539.326	1030
11450	-0.76	-7.11	-0.79	275.00	-803.63	7539.328	1030
11455	-0.81	-7.07	-0.77	273.91	-803.89	7539.334	1030
11460	-1.08	-6.67	-0.96	273.81	-804.75	7539.340	1030
11465	-1.09	-6.69	-0.86	273.12	-804.64	7539.344	1030
11470	-0.95	-6.62	-0.88	273.13	-805.06	7539.349	1030
11475	-1.05	-6.81	-0.86	273.07	-805.31	7539.353	1030
11480	-0.75	-6.91	-0.69	272.92	-805.70	7539.358	1030
11485	-0.92	-5.77	-1.26	271.50	-807.55	7539.365	1030
11490	-1.03	-6.14	-0.97	271.42	-807.73	7539.368	1030
11495	-1.71	-6.89	-0.58	271.76	-808.13	7539.375	1030
11500	-1.02	-6.81	-0.55	271.48	-808.17	7539.378	1030
11505	-1.22	-5.96	-0.89	269.96	-809.73	7539.383	1030
11510	-0.44	-5.63	-1.00	269.69	-810.06	7539.388	1030
11515	-1.64	-5.30	-1.18	269.26	-810.19	7539.396	1030
11520	-0.79	-5.85	-0.90	269.28	-810.02	7539.399	1030
11525	0.04	-6.33	-0.66	269.12	-810.92	7539.406	1030
11530	-1.52	-6.32	-0.65	269.10	-810.82	7539.408	1030
11535	-1.60	-6.07	-0.80	268.82	-810.88	7539.416	1030
11540	-1.14	-6.29	-0.67	269.04	-810.89	7539.419	1030
11545	-0.68	-6.05	-0.68	267.60	-811.37	7539.423	1030
11550	-0.45	-5.75	-0.79	266.46	-811.79	7539.429	1030
11555	-0.77	-6.08	-0.58	265.99	-812.59	7539.434	1030
11560	-0.85	-5.75	-0.72	265.62	-813.21	7539.438	1030
11565	-0.70	-5.34	-0.87	265.76	-813.43	7539.443	1030
11570	-1.16	-5.33	-0.80	265.78	-813.93	7539.451	1030
11575	-0.94	-5.53	-0.74	265.52	-813.80	7539.453	1030
11580	-0.03	-5.40	-0.78	265.34	-814.05	7539.461	1030
11585	-0.83	-5.17	-0.78	265.44	-815.09	7539.464	1030
11590	-0.64	-4.76	-0.87	263.52	-816.80	7539.469	1030
11595	-0.97	-4.86	-0.79	263.26	-817.15	7539.474	1030
11600	-0.95	-4.38	-0.91	262.87	-818.15	7539.478	1030
11605	-1.09	-4.25	-0.91	262.82	-818.10	7539.483	1030
11610	-1.03	-4.49	-0.81	262.30	-818.27	7539.491	1030
11615	-0.59	-4.53	-0.78	262.31	-818.63	7539.493	1030
11620	-0.75	-4.93	-0.54	262.37	-818.69	7539.499	1030
11625	-0.57	-4.22	-0.94	262.44	-819.10	7539.504	1030
11630	-0.60	-4.73	-0.57	260.98	-820.69	7539.508	1030
11635	-0.56	-4.18	-0.80	260.44	-821.78	7539.514	1030
11640	-1.01	-4.16	-0.80	259.94	-821.83	7539.521	1030
11645	-1.08	-3.70	-1.04	260.23	-821.51	7539.524	1030
11650	-0.84	-4.09	-0.79	260.57	-821.37	7539.530	1030
11655	-0.42	-4.04	-0.83	260.50	-821.79	7539.534	1030
11660	-1.84	-3.97	-0.70	258.51	-823.54	7539.541	1030
11665	-1.31	-3.77	-0.74	258.47	-823.67	7539.544	1030
11670	-0.33	-3.90	-0.74	258.28	-823.95	7539.548	1030
11675	-0.79	-3.41	-0.96	258.31	-823.93	7539.555	1030
11680	0.12	-3.24	-0.98	256.47	-824.21	7539.561	1030
11685	-0.72	-3.74	-0.66	256.51	-825.17	7539.562	1030
11690	-0.82	-3.58	-0.75	256.54	-825.40	7539.569	1034
11695	-0.62	-3.88	-0.63	256.43	-825.57	7539.576	1035
11700	-0.93	-3.87	-0.61	256.36	-825.54	7539.578	1035
11705	-1.08	-3.85	-0.62	256.67	-825.60	7539.585	1035
11710	-1.03	-4.07	-0.51	256.52	-825.51	7539.589	1035
11715	-0.83	-4.04	-0.51	256.64	-825.45	7539.594	1035
11720	-1.05	-3.22	-0.89	256.30	-825.24	7539.598	1035
11725	-0.21	-3.62	-0.65	255.87	-825.51	7539.605	1035
11730	-0.72	-3.38	-0.75	255.99	-825.67	7539.608	1035
11735	-0.82	-3.96	-0.53	256.17	-825.83	7539.614	1035
11740	-0.36	-3.85	-0.62	256.08	-825.85	7539.617	1035
11745	-0.72	-2.98	-0.98	256.34	-825.91	7539.625	1035
11750	-0.37	-3.79	-0.59	256.12	-826.00	7539.629	1035
11755	-0.15	-3.48	-0.78	256.39	-826.19	7539.633	1035
11760	-0.94	-3.30	-0.78	256.44	-826.16	7539.639	1035
11765	-0.85	-4.09	-0.42	256.20	-826.15	7539.646	1035
11770	-0.90	-3.69	-0.57	256.15	-826.26	7539.649	1035
11775	-2.04	-3.85	-0.54	255.82	-826.31	7539.656	1035
11780	-0.88	-3.77	-0.56	256.07	-826.22	7539.658	1035
11785	-0.41	-3.10	-0.83	256.38	-826.35	7539.664	1035
11790	-0.42	-3.36	-0.75	256.29	-826.38	7539.669	1035
11795	-1.05	-3.84	-0.55	256.13	-825.95	7539.673	1035
11800	-0.97	-3.33	-0.78	256.27	-826.26	7539.679	1035
11805	-0.56	-3.39	-0.75	256.00	-826.28	7539.685	1035
11810	-0.68	-3.41	-0.70	255.84	-826.29	7539.688	1035
11815	-0.74	-4.17	-0.43	255.98	-826.49	7539.693	1035
11820	-0.70	-3.61	-0.67	256.27	-826.37	7539.700	1035
11825	-0.92	-3.72	-0.59	256.31	-826.28	7539.703	1035
11830	-0.58	-3.77	-0.51	256.04	-826.36	7539.709	1035
11835	-0.67	-3.31	-0.77	256.16	-826.10	7539.713	1035
11840	-0.90	-3.84	-0.46	256.09	-826.36	7539.719	1035
11845	-0.75	-3.52	-0.61	255.92	-826.49	7539.724	1035
11850	-0.68	-3.98	-0.43	255.99	-826.62	7539.730	1035
11855	-0.91	-3.64	-0.66	256.02	-826.28	7539.733	1035
11860	-0.27	-3.40	-0.78	256.24	-826.35	7539.740	1035
11865	-0.42	-3.42	-0.72	256.08	-826.44	7539.742	1035
11870	-1.15	-3.75	-0.57	256.18	-826.35	7539.749	1035
11875	-0.61	-3.74	-0.57	256.17	-826.39	7539.754	1035
11880	-1.20	-3.75	-0.62	256.31	-826.27	7539.758	1035
11885	-0.71	-3.91	-0.51	256.29	-826.44	7539.764	1035
11890	-2.53	-3.72	-0.50	256.54	-825.51	7539.771	1035
11895	-1.65	-3.14	-0.92	256.17	-826.43	7539.774	1035
11900	-1.12	-3.46	-0.81	256.26	-826.47	7539.779	1035
11905	-0.43	-3.32	-0.81	256.12	-826.76	7539.784	1035
11910	-0.17	-3.21	-0.86	255.76	-826.41	7539.791	1035
11915	-0.37	-2.98	-0.99	256.06	-826.78	7539.794	1035
11920	-0.57	-3.28	-0.79	256.25	-826.65	7539.798	1035
11925	-1.00	-3.47	-0.63	255.99	-826.62	7539.804	1035
11930	-0.51	-3.42	-0.65	256.05	-826.65	7539.810	1035
11935	-0.38	-3.92	-0.49	255.79	-826.50	7539.812	1035
11940	-0.57	-3.42	-0.81	256.22	-826.56	7539.819	1035
11945	-1.13	-3.63	-0.64	256.01	-826.88	7539.825	1035
11950	-1.25	-3.37	-0.73	255.91	-826.82	7539.828	1035
11955	-1.05	-3.73	-0.63	255.84	-826.55	7539.834	1035
11960	-1.30	-3.78	-0.62	255.99	-826.48	7539.838	1035
11965	-0.57	-3.91	-0.52	256.18	-826.79	7539.844	1035
11970	-0.98	-3.80	-0.56	256.23	-826.56	7539.849	1035
11975	-1.16	-3.79	-0.62	255.97	-826.58	7539.855	1035
11980	-0.69	-3.62	-0.67	256.08	-826.77	7539.858	1035
11985	-0.65	-3.35	-0.78	256.17	-826.39	7539.864	1035
11990	-0.47	-3.49	-0.66	255.79	-826.43	7539.868	1035
11995	-0.67	-3.39	-0.75	256.05	-826.44	7539.875	1035
12000	-0.92	-3.14	-0.87	255.78	-826.74	7539.880	1035
12005	-0.37	-3.35	-0.74	255.97	-826.77	7539.883	1035
12010	-1.14	-4.41	-0.26	255.83	-826.40	7539.889	1035
12015	-0.57	-3.58	-0.67	255.80	-826.81	7539.896	1035
12020	-0.46	-3.84	-0.55	255.87	-827.03	7539.899	1035
12025	-0.69	-4.65	0.00	256.60	-826.47	7539.906	1035
12030	-0.51	-3.99	-0.45	256.01	-826.68	7539.908	1035
12035	-0.39	-4.08	-0.50	255.95	-826.65	7539.914	1035
12040	-0.50	-3.51	-0.77	255.81	-826.87	7539.919	1035
12045	-0.65	-3.67	-0.64	256.09	-826.84	7539.923	1035
[truncated: 110,245 more rows]
