# Supplementary material for: Structural characterization of the saxitoxin-targeting APTSTX1 aptamer using optical tweezers and molecular dynamics simulations
Source: PLoS One. 2019 Nov 7;14(11):e0222468. doi: 10.1371/journal.pone.0222468 (PMC6837747; doi:10.1371/journal.pone.0222468)
Supplement: S2 File — Data repository, aptamer under magnesium. (ZIP) [file pone.0222468.s006.zip › Mg/Mg/September/280915/3bnbmgCOM.txt]

Instrument name = Christians toy
*****Calibration values *****
TrapA Temperature Fudge	-0.400000
TrapB Temperature Fudge	-1.550000
TrapA Force Sensitivity	0.025700	0.026000	0.032000
TrapB Force Sensitivity	0.026200	0.027400	0.032000
TrapA Lever Sensitivity	15000.000000	14500.000000	0.000000
TrapB Lever Sensitivity	15200.000000	14500.000000	0.000000
Motor Threshold	20	20	20
*****Initial Preference Settings*****
ForceRateDiv	1
ForceGain	32
PosRateDivA	3
PosRateDivB	3
PositionGainA	32
PositionGainB	32
GotoSpeedX	9
GotoSpeedY	9
GotoSpeedZ	4
MaxDataFileSize	10000000
HopDistance	2
*CycleCount/n____	1
*A_PsdX__________	0
*A_PsdY__________	0
*A_PsdSum________	0
*A_Iris__________	0
*A_LeverX________	0
*A_LeverY________	0
*A_LeverSum______	0
*B_PsdX__________	0
*B_PsdY__________	0
*B_PsdSum________	0
*B_Iris__________	0
*B_LeverX________	0
*B_LeverY________	0
*B_LeverSum______	0
*A_Temperature___	0
*B_Temperature___	0
*X_force_________	1
*Y_force_________	1
*Z_force_________	1
*Tension_________	0
*A_dist-X________	0
*A_dist-Y________	1
*B_dist-X________	0
*B_dist-Y________	1
*Motor_X_________	0
*Motor_Y_________	0
*Motor_Z_________	0
*MotorVel_X______	0
*MotorVel_Y______	0
*MotorVel_Z______	0
*A_trapPIC_Err___	0
*B_trapPIC_Err___	0
*comPIC_Err______	0
*A_CycleCount____	0
*B_CycleCount____	0
*Motor_CycleCount	0
*time(sec)_______	1
*Status__________	1
*Null____________	0
samples/line_HI	400
samples/line_LO	20
goto0	8388608	8388608	8388608
goto1	8389684	8387894	8388180
goto2	8420998	8413487	8387420
goto3	8424321	8356603	8387744
goto4	8422772	8353948	8399333
goto5	8388608	8388608	8388608
goto6	8388608	8388608	8388608
goto7	8388608	8388608	8388608
goto8	8388608	8388608	8388608
goto9	8388608	8388608	8388608
yourXYZint	123	456	789
MaxForceP1	10.000000
MinForceP1	5.000000
PullRateP1	100.000000
refoldTime1	1.000000
unfoldTime1	0.000000
MaxForceP2	75.000000
MinForceP2	2.000000
PullRateP2	1000.000000
refoldTime2	0.000000
unfoldTime2	0.000000
MaxForceP3	10.000000
MinForceP3	-10.000000
PullRateP3	1.000000
refoldTime3	2.000000
unfoldTime3	2.000000
constForce1	46.000000
constForce2	28.000000
yourFloat	1.234000
yourXYZfloat	1.000000	2.000000	3.000000
*****End Initial Preference Settings*****

Zero-Force Offsets (pN)  -7.639398	-5.530993	3.452034
0	trapA_Empty_PSD_Sum = 0
        trapB_Empty_PSD_Sum = 0
        trapA_Empty_Iris = 0
        trapB_Empty_Iris = 0
        trapA_Full_PSD_Sum = 20241
        trapB_Full_PSD_Sum = 18703
        trapA_Full_Iris = 18382
        trapB_Full_Iris = 18270
2200	tempA = 22.691	tempB = 23.026
6365	Start P1 pulling protocol 
7090	   minForce-limit
  pause to refold
8790	   maxForce-limit
9435	   minForce-limit
  pause to refold
11085	   maxForce-limit
11690	   minForce-limit
  pause to refold
12240	tempA = 22.679	tempB = 23.016
13390	   maxForce-limit
14065	   minForce-limit
  pause to refold
15745	   maxForce-limit
16360	   minForce-limit
  pause to refold
18055	   maxForce-limit
18680	   minForce-limit
  pause to refold
20350	   maxForce-limit
20995	   minForce-limit
  pause to refold
22310	tempA = 22.687	tempB = 23.024
22775	   maxForce-limit
23510	   minForce-limit
  pause to refold
25240	   maxForce-limit
25825	   minForce-limit
  pause to refold
27535	   maxForce-limit
28305	   minForce-limit
  pause to refold
30065	   maxForce-limit
30675	   minForce-limit
  pause to refold
32270	   maxForce-limit
32325	tempA = 22.703	tempB = 23.026
32810	   minForce-limit
  pause to refold
34425	   maxForce-limit
35030	   minForce-limit
  pause to refold
36755	   maxForce-limit
37460	   minForce-limit
  pause to refold
39125	   maxForce-limit
39685	   minForce-limit
  pause to refold
41380	   maxForce-limit
41990	   minForce-limit
  pause to refold
42385	tempA = 22.692	tempB = 23.029
43605	   maxForce-limit
44200	   minForce-limit
  pause to refold
45870	   maxForce-limit
46485	   minForce-limit
  pause to refold
48105	   maxForce-limit
48675	   minForce-limit
  pause to refold
50340	   maxForce-limit
50965	   minForce-limit
  pause to refold
52400	tempA = 22.698	tempB = 23.025
52640	   maxForce-limit
53210	   minForce-limit
53815	   maxForce-limit
  pause to unfold
55520	   minForce-limit
56100	   maxForce-limit
  pause to unfold
57730	   minForce-limit
58365	   maxForce-limit
  pause to unfold
60035	   minForce-limit
60645	   maxForce-limit
  pause to unfold
62270	   minForce-limit
62455	tempA = 22.685	tempB = 23.039
62855	   maxForce-limit
  pause to unfold
64500	   minForce-limit
65135	   maxForce-limit
  pause to unfold
66780	   minForce-limit
67475	   maxForce-limit
  pause to unfold
69275	   minForce-limit
69960	   maxForce-limit
  pause to unfold
71625	   minForce-limit
72230	   maxForce-limit
  pause to unfold
72500	tempA = 22.699	tempB = 23.042
73960	   minForce-limit
74665	   maxForce-limit
  pause to unfold
76420	   minForce-limit
77160	   maxForce-limit
  pause to unfold
78990	   minForce-limit
79675	   maxForce-limit
  pause to unfold
81355	   minForce-limit
81980	   maxForce-limit
  pause to unfold
82515	tempA = 22.703	tempB = 23.025
83605	   minForce-limit
84250	   maxForce-limit
  pause to unfold
85890	   minForce-limit
86535	   maxForce-limit
  pause to unfold
88150	   minForce-limit
88725	   maxForce-limit
  pause to unfold
90395	   minForce-limit
91020	   maxForce-limit
  pause to unfold
92560	tempA = 22.701	tempB = 23.038
92705	   minForce-limit
93355	   maxForce-limit
  pause to unfold
95020	   minForce-limit
95635	   maxForce-limit
  pause to unfold
97260	   minForce-limit
97865	   maxForce-limit
  pause to unfold
99560	   minForce-limit
100180	   maxForce-limit
  pause to unfold
101825	   minForce-limit
102490	   maxForce-limit
  pause to unfold
102585	tempA = 22.700	tempB = 23.045
104280	   minForce-limit
104955	   maxForce-limit
  pause to unfold
106645	   minForce-limit
107320	   maxForce-limit
  pause to unfold
108970	   minForce-limit
109615	   maxForce-limit
  pause to unfold
111230	   minForce-limit
111800	   maxForce-limit
  pause to unfold
112645	tempA = 22.711	tempB = 23.035
113405	   minForce-limit
114020	   maxForce-limit
  pause to unfold
115725	   minForce-limit
116420	   maxForce-limit
  pause to unfold
118080	   minForce-limit
118700	   maxForce-limit
  pause to unfold
120410	   minForce-limit
121075	   maxForce-limit
  pause to unfold
122700	tempA = 22.710	tempB = 23.042
122835	   minForce-limit
123570	   maxForce-limit
  pause to unfold
125265	   minForce-limit
125935	   maxForce-limit
  pause to unfold
127695	   minForce-limit
128400	   maxForce-limit
  pause to unfold
130155	   minForce-limit
130860	   maxForce-limit
  pause to unfold
132685	   minForce-limit
132725	tempA = 22.715	tempB = 23.047
133420	   maxForce-limit
  pause to unfold
135120	   minForce-limit
135820	   maxForce-limit
  pause to unfold
137535	   minForce-limit
138180	   maxForce-limit
  pause to unfold
139850	   minForce-limit
140535	   maxForce-limit
  pause to unfold
142225	   minForce-limit
142765	tempA = 22.701	tempB = 23.048
143005	   maxForce-limit
  pause to unfold
144805	   minForce-limit
145455	   maxForce-limit
  pause to unfold
147095	   minForce-limit
147700	   maxForce-limit
  pause to unfold
149350	   minForce-limit
150015	   maxForce-limit
  pause to unfold
151685	   minForce-limit
152295	   maxForce-limit
  pause to unfold
152775	tempA = 22.724	tempB = 23.041
153980	   minForce-limit
154585	   maxForce-limit
  pause to unfold
156260	   minForce-limit
156890	   maxForce-limit
  pause to unfold
158580	   minForce-limit
159225	   maxForce-limit
  pause to unfold
160890	   minForce-limit
161505	   maxForce-limit
  pause to unfold
162830	tempA = 22.723	tempB = 23.052
163190	   minForce-limit
163805	   maxForce-limit
  pause to unfold
165490	   minForce-limit
166105	   maxForce-limit
  pause to unfold
167845	   minForce-limit
168650	   maxForce-limit
  pause to unfold
170410	   minForce-limit
171045	   maxForce-limit
  pause to unfold
172840	   minForce-limit
172910	tempA = 22.728	tempB = 23.054
173505	   maxForce-limit
  pause to unfold
175140	   minForce-limit
175805	   maxForce-limit
  pause to unfold
177565	   minForce-limit
178270	   maxForce-limit
  pause to unfold
180025	   minForce-limit
180795	   maxForce-limit
  pause to unfold
182630	   minForce-limit
182920	tempA = 22.725	tempB = 23.051
183315	   maxForce-limit
  pause to unfold
184980	   minForce-limit
185615	   maxForce-limit
  pause to unfold
187260	   minForce-limit
187875	   maxForce-limit
  pause to unfold
189490	   minForce-limit
190105	   maxForce-limit
  pause to unfold
191745	   minForce-limit
192380	   maxForce-limit
  pause to unfold
192985	tempA = 22.712	tempB = 23.052
194035	   minForce-limit
194630	   maxForce-limit
  pause to unfold
196265	   minForce-limit
196870	   maxForce-limit
  pause to unfold
198515	   minForce-limit
199180	   maxForce-limit
  pause to unfold
200820	   minForce-limit
201420	   maxForce-limit
  pause to unfold
202845	   minForce-limit
203060	tempA = 22.726	tempB = 23.053
203500	   maxForce-limit
204125	   minForce-limit
204730	   maxForce-limit
205305	   minForce-limit
205885	   maxForce-limit
206460	   minForce-limit
207065	   maxForce-limit
207635	   minForce-limit
208220	   maxForce-limit
208805	   minForce-limit
209460	   maxForce-limit
210115	   minForce-limit
210710	   maxForce-limit
211270	   minForce-limit
211925	   maxForce-limit
212600	   minForce-limit
213065	tempA = 22.729	tempB = 23.047
213265	   maxForce-limit
213880	   minForce-limit
214470	   maxForce-limit
215045	   minForce-limit
215680	   maxForce-limit
216325	   minForce-limit
216945	   maxForce-limit
217610	   minForce-limit
218255	   maxForce-limit
219015	   minForce-limit
219650	   maxForce-limit
220215	   minForce-limit
220860	   maxForce-limit
221540	   minForce-limit
222175	   maxForce-limit
222750	   minForce-limit
223135	tempA = 22.732	tempB = 23.055
223300	   maxForce-limit
223865	   minForce-limit
224490	   maxForce-limit
225065	   minForce-limit
225625	   maxForce-limit
226200	   minForce-limit
226740	   maxForce-limit
227325	   minForce-limit
227960	   maxForce-limit
228545	   minForce-limit
229125	   maxForce-limit
229690	   minForce-limit
230290	   maxForce-limit
230955	   minForce-limit
231570	   maxForce-limit
232135	   minForce-limit
232715	   maxForce-limit
233155	tempA = 22.722	tempB = 23.060
233300	   minForce-limit
233885	   maxForce-limit
234485	   minForce-limit
235145	   maxForce-limit
235715	   minForce-limit
236300	   maxForce-limit
236880	   minForce-limit
237495	   maxForce-limit
238080	   minForce-limit
238660	   maxForce-limit
239190	   minForce-limit
239775	   maxForce-limit
240325	   minForce-limit
240880	   maxForce-limit
241470	   minForce-limit
242075	   maxForce-limit
242675	   minForce-limit
243205	tempA = 22.716	tempB = 23.057
243320	   maxForce-limit
243915	   minForce-limit
244495	   maxForce-limit
245055	   minForce-limit
245640	   maxForce-limit
246210	   minForce-limit
246805	   maxForce-limit
247325	   minForce-limit
  pause to refold
249470	   maxForce-limit
250575	   minForce-limit
  pause to refold
252720	   maxForce-limit
253280	tempA = 22.721	tempB = 23.059
253830	   minForce-limit
  pause to refold
255965	   maxForce-limit
257090	   minForce-limit
  pause to refold
259325	   maxForce-limit
260465	   minForce-limit
  pause to refold
262650	   maxForce-limit
263320	tempA = 22.735	tempB = 23.060
263755	   minForce-limit
  pause to refold
265950	   maxForce-limit
267115	   minForce-limit
  pause to refold
269400	   maxForce-limit
270565	   minForce-limit
  pause to refold
272765	   maxForce-limit
273365	tempA = 22.738	tempB = 23.057
273855	   minForce-limit
  pause to refold
275960	   maxForce-limit
277000	   minForce-limit
  pause to refold
279080	   maxForce-limit
280175	   minForce-limit
  pause to refold
282290	   maxForce-limit
283360	   minForce-limit
  pause to refold
283395	tempA = 22.723	tempB = 23.068
285485	   maxForce-limit
286530	   minForce-limit
  pause to refold
288640	   maxForce-limit
289710	   minForce-limit
  pause to refold
291805	   maxForce-limit
292860	   minForce-limit
  pause to refold
293440	tempA = 22.746	tempB = 23.064
294910	   maxForce-limit
295940	   minForce-limit
  pause to refold
298015	   maxForce-limit
299085	   minForce-limit
  pause to refold
301245	   maxForce-limit
302295	   minForce-limit
  pause to refold
303500	tempA = 22.727	tempB = 23.065
304465	   maxForce-limit
305570	   minForce-limit
  pause to refold
307705	   maxForce-limit
308745	   minForce-limit
  pause to refold
310890	   maxForce-limit
311930	   minForce-limit
  pause to refold
313520	tempA = 22.744	tempB = 23.068
314025	   maxForce-limit
315080	   minForce-limit
  pause to refold
317215	   maxForce-limit
318385	   minForce-limit
  pause to refold
320605	   maxForce-limit
321675	   minForce-limit
  pause to refold
323580	tempA = 22.744	tempB = 23.068
323745	   maxForce-limit
324755	   minForce-limit
  pause to refold
326800	   maxForce-limit
327820	   minForce-limit
  pause to refold
329930	   maxForce-limit
331005	   minForce-limit
  pause to refold
333080	   maxForce-limit
333625	tempA = 22.749	tempB = 23.077
334215	   minForce-limit
  pause to refold
336325	   maxForce-limit
337380	   minForce-limit
  pause to refold
339470	   maxForce-limit
340520	   minForce-limit
  pause to refold
342670	   maxForce-limit
343635	tempA = 22.740	tempB = 23.082
343740	   minForce-limit
  pause to refold
345835	   maxForce-limit
346885	   minForce-limit
  pause to refold
348990	   maxForce-limit
350095	   minForce-limit
  pause to refold
352210	   maxForce-limit
353340	   minForce-limit
  pause to refold
353695	tempA = 22.755	tempB = 23.074
355475	   maxForce-limit
356515	   minForce-limit
  pause to refold
358660	   maxForce-limit
359720	   minForce-limit
  pause to refold
361830	   maxForce-limit
362950	   minForce-limit
  pause to refold
363700	tempA = 22.760	tempB = 23.064
365085	   maxForce-limit
366115	   minForce-limit
  pause to refold
368665	   maxForce-limit
370165	   minForce-limit
  pause to refold
372710	   maxForce-limit
373780	tempA = 22.751	tempB = 23.067
374310	   minForce-limit
  pause to refold
376940	   maxForce-limit
378435	   minForce-limit
  pause to refold
380960	   maxForce-limit
382450	   minForce-limit
  pause to refold
383825	tempA = 22.765	tempB = 23.079
384985	   maxForce-limit
386465	   minForce-limit
  pause to refold
389020	   maxForce-limit
390560	   minForce-limit
  pause to refold
393170	   maxForce-limit
393835	tempA = 22.765	tempB = 23.100
394740	   minForce-limit
  pause to refold
397295	   maxForce-limit
398810	   minForce-limit
  pause to refold
401395	   maxForce-limit
402945	   minForce-limit
  pause to refold
403885	tempA = 22.759	tempB = 23.090
405520	   maxForce-limit
407105	   minForce-limit
  pause to refold
409700	   maxForce-limit
411220	   minForce-limit
  pause to refold
413815	   maxForce-limit
413895	tempA = 22.772	tempB = 23.085
415395	   minForce-limit
  pause to refold
417935	   maxForce-limit
419455	   minForce-limit
  pause to refold
421980	   maxForce-limit
423500	   minForce-limit
  pause to refold
423950	tempA = 22.769	tempB = 23.091
426025	   maxForce-limit
427545	   minForce-limit
  pause to refold
430085	   maxForce-limit
431670	   minForce-limit
  pause to refold
434000	tempA = 22.770	tempB = 23.092
434250	   maxForce-limit
435780	   minForce-limit
  pause to refold
438355	   maxForce-limit
439825	   minForce-limit
  pause to refold
442365	   maxForce-limit
443885	   minForce-limit
  pause to refold
444010	tempA = 22.769	tempB = 23.088
446465	   maxForce-limit
447990	   minForce-limit
  pause to refold
450500	   maxForce-limit
452140	   minForce-limit
  pause to refold
454070	tempA = 22.768	tempB = 23.095
454830	   maxForce-limit
456390	   minForce-limit
  pause to refold
458990	   maxForce-limit
460530	   minForce-limit
  pause to refold
463090	   maxForce-limit
464075	tempA = 22.769	tempB = 23.090
464635	   minForce-limit
  pause to refold
467175	   maxForce-limit
468730	   minForce-limit
  pause to refold
471295	   maxForce-limit
472815	   minForce-limit
  pause to refold
474115	tempA = 22.768	tempB = 23.100
475420	   maxForce-limit
476960	   minForce-limit
  pause to refold
479490	   maxForce-limit
481055	   minForce-limit
  pause to refold
483630	   maxForce-limit
484170	tempA = 22.774	tempB = 23.092
485165	   minForce-limit
  pause to refold
487745	   maxForce-limit
489320	   minForce-limit
  pause to refold
491955	   maxForce-limit
493485	   minForce-limit
  pause to refold
494175	tempA = 22.779	tempB = 23.101
496075	   maxForce-limit
497665	   minForce-limit
  pause to refold
500245	   maxForce-limit
501840	   minForce-limit
  pause to refold
504230	tempA = 22.784	tempB = 23.103
504435	   maxForce-limit
506025	   minForce-limit
  pause to refold
508665	   maxForce-limit
510255	   minForce-limit
  pause to refold
512825	   maxForce-limit
514285	tempA = 22.784	tempB = 23.101
514410	   minForce-limit
  pause to refold
516965	   maxForce-limit
518470	   minForce-limit
  pause to refold
521020	   maxForce-limit
522510	   minForce-limit
  pause to refold
524300	tempA = 22.789	tempB = 23.107
525030	   maxForce-limit
526530	   minForce-limit
  pause to refold
529080	   maxForce-limit
530625	   minForce-limit
  pause to refold
533180	   maxForce-limit
534340	tempA = 22.781	tempB = 23.118
534670	   minForce-limit
  pause to refold
537220	   maxForce-limit
538700	   minForce-limit
  pause to refold
541180	   maxForce-limit
542630	   minForce-limit
  pause to refold
544350	tempA = 22.781	tempB = 23.097
545140	   maxForce-limit
546710	   minForce-limit
  pause to refold
549285	   maxForce-limit
550875	   minForce-limit
  pause to refold
553245	   maxForce-limit
554110	   minForce-limit
  pause to refold
554410	tempA = 22.793	tempB = 23.114
556000	   maxForce-limit
556835	   minForce-limit
  pause to refold
561100	notebook time mark = 1
563060	Stop All Protocols, go to manual mode
564475	tempA = 22.786	tempB = 23.109
567270	End Write
