# Supplementary material for: Structural characterization of the saxitoxin-targeting APTSTX1 aptamer using optical tweezers and molecular dynamics simulations
Source: PLoS One. 2019 Nov 7;14(11):e0222468. doi: 10.1371/journal.pone.0222468 (PMC6837747; doi:10.1371/journal.pone.0222468)
Supplement: S2 File — Data repository, aptamer under magnesium. (ZIP) [file pone.0222468.s006.zip › Mg/Mg/September/280915/3cA.txt]

#Begin Write:
CycleCount/n	X_force	Y_force	Z_force	A_dist-Y	B_dist-Y	time(sec)	Status
0	-15.35	-50.10	3.91	-2454.66	-3616.73	9257.364	1
100	-15.48	-50.02	3.88	-2454.73	-3616.67	9257.457	1
200	-15.37	-50.12	3.94	-2454.80	-3616.58	9257.582	1
300	-14.24	-49.81	3.91	-2454.77	-3616.99	9257.688	1
400	-15.75	-50.09	3.87	-2454.80	-3616.65	9257.775	1
500	-15.53	-50.09	3.90	-2454.71	-3616.52	9257.875	1
600	-15.67	-50.17	3.85	-2454.61	-3616.76	9257.984	1
700	-15.56	-50.06	3.88	-2454.74	-3616.68	9258.086	1
800	-15.61	-50.10	3.94	-2454.80	-3616.71	9258.185	1
900	-15.54	-50.10	3.99	-2454.74	-3616.66	9258.281	1
1000	-15.09	-50.27	3.92	-2454.86	-3616.70	9258.386	1
1090	-15.34	-49.85	3.98	-2454.86	-3616.49	9258.427	1
1095	-15.07	-50.45	3.88	-2454.75	-3616.56	9258.431	1
1100	-15.22	-50.01	4.03	-2454.64	-3616.76	9258.437	1
1105	-15.19	-50.52	3.80	-2454.79	-3616.95	9258.442	1
1110	-15.82	-50.21	3.84	-2454.64	-3616.71	9258.446	1
1115	-15.47	-50.21	3.85	-2454.72	-3616.66	9258.451	1
1120	-16.12	-49.99	3.82	-2454.90	-3616.91	9258.457	1
1125	-15.08	-50.27	3.89	-2454.71	-3616.97	9258.463	1
1130	-15.28	-50.18	3.93	-2454.60	-3616.73	9258.467	1
1135	-15.46	-50.31	3.81	-2454.89	-3616.68	9258.469	1
1140	-15.75	-50.18	3.79	-2454.92	-3616.55	9258.477	1
1145	-15.49	-50.38	3.80	-2454.65	-3616.65	9258.482	1
1150	-15.24	-50.67	3.80	-2454.63	-3616.26	9258.484	1
1155	-14.93	-50.28	3.89	-2454.53	-3616.58	9258.493	1
1160	-15.87	-49.99	3.91	-2454.71	-3616.56	9258.498	1
1165	-15.85	-49.95	3.95	-2454.92	-3616.34	9258.500	1
1170	-15.18	-50.36	3.98	-2454.82	-3616.63	9258.507	1
1175	-15.65	-50.24	3.92	-2454.59	-3616.37	9258.513	1
1180	-15.33	-50.02	4.07	-2454.37	-3616.29	9258.515	1
1185	-15.43	-50.11	3.94	-2454.57	-3616.65	9258.523	1
1190	-15.29	-50.32	3.90	-2454.67	-3616.77	9258.528	1
1195	-15.53	-50.31	3.91	-2454.49	-3616.61	9258.531	1
1200	-15.41	-50.26	3.85	-2454.56	-3616.76	9258.536	1
1205	-15.31	-50.30	3.89	-2454.38	-3616.68	9258.541	1
1210	-15.76	-50.18	3.90	-2454.60	-3616.37	9258.546	1
1215	-15.30	-50.26	3.91	-2454.78	-3616.55	9258.550	1
1220	-15.50	-50.50	3.78	-2454.54	-3616.78	9258.556	1
1225	-15.37	-50.43	3.82	-2454.37	-3616.79	9258.561	1
1230	-15.13	-50.43	3.91	-2454.61	-3616.68	9258.566	1
1235	-15.22	-50.19	3.92	-2454.71	-3616.58	9258.573	1
1240	-15.29	-50.38	3.86	-2454.54	-3616.49	9258.577	1
1245	-15.29	-50.47	3.86	-2454.76	-3616.33	9258.580	1
1250	-15.81	-50.40	3.83	-2454.68	-3616.43	9258.585	1
1255	-15.35	-50.23	3.96	-2454.73	-3616.41	9258.592	1
1260	-15.34	-50.52	3.87	-2454.44	-3616.66	9258.594	1
1265	-15.83	-50.70	3.83	-2454.12	-3616.55	9258.604	1
1270	-15.00	-50.32	3.95	-2454.56	-3616.63	9258.606	1
1275	-15.55	-50.10	4.00	-2454.36	-3616.73	9258.611	1
1280	-15.20	-50.45	3.95	-2454.42	-3616.44	9258.617	1
1285	-15.36	-50.49	3.92	-2454.52	-3616.79	9258.623	1
1290	-15.71	-50.07	3.96	-2454.58	-3616.41	9258.625	1
1295	-15.47	-50.42	3.90	-2455.61	-3615.90	9258.634	1
1300	-15.33	-50.23	3.96	-2454.67	-3616.58	9258.637	1
1305	-15.59	-50.08	4.02	-2454.59	-3616.31	9258.641	1
1310	-15.43	-50.45	3.85	-2454.39	-3616.37	9258.647	1
1315	-15.53	-50.26	3.90	-2454.74	-3616.76	9258.654	1
1320	-14.88	-50.41	3.89	-2454.45	-3616.25	9258.656	1
1325	-14.50	-50.33	4.04	-2454.21	-3616.59	9258.664	1
1330	-15.72	-50.46	3.85	-2454.43	-3616.44	9258.666	1
1335	-15.56	-50.16	3.99	-2454.44	-3616.44	9258.672	1
1340	-15.28	-50.22	3.99	-2454.67	-3616.27	9258.675	1
1345	-15.59	-50.31	3.94	-2454.56	-3616.41	9258.680	1
1350	-15.41	-50.33	3.88	-2454.49	-3616.44	9258.687	1
1355	-14.81	-50.50	3.87	-2454.55	-3616.44	9258.692	1
1360	-15.69	-50.09	3.96	-2454.51	-3616.39	9258.696	1
1365	-15.60	-50.21	4.00	-2454.34	-3616.45	9258.701	1
1370	-15.40	-50.34	3.89	-2454.51	-3616.61	9258.709	1
1375	-14.93	-50.44	3.93	-2454.51	-3616.82	9258.711	1
1380	-15.79	-50.13	3.88	-2454.03	-3616.73	9258.717	1
1385	-15.27	-50.31	3.89	-2454.30	-3616.53	9258.720	1
1390	-15.85	-50.22	3.86	-2454.40	-3616.65	9258.729	1
1395	-15.86	-50.18	3.91	-2454.46	-3616.35	9258.732	1
1400	-15.21	-50.31	3.91	-2454.66	-3616.72	9258.738	1
1405	-15.73	-50.36	3.75	-2454.43	-3616.68	9258.741	1
1410	-15.64	-49.95	4.01	-2454.66	-3616.43	9258.748	1
1415	-15.56	-50.07	3.93	-2454.59	-3616.54	9258.750	1
1420	-15.50	-50.29	3.88	-2454.28	-3616.46	9258.758	1
1425	-15.19	-50.30	3.94	-2454.44	-3616.30	9258.762	1
1430	-15.46	-50.31	4.03	-2454.32	-3616.38	9258.768	1
1435	-15.61	-50.47	3.93	-2454.57	-3616.56	9258.772	1
1440	-14.90	-50.75	3.86	-2454.50	-3616.48	9258.777	1
1445	-14.96	-50.03	4.04	-2454.44	-3616.69	9258.781	1
1450	-15.34	-50.19	3.86	-2454.70	-3616.79	9258.788	1
1455	-15.55	-50.39	3.84	-2454.71	-3616.70	9258.791	1
1460	-15.33	-50.15	3.95	-2454.84	-3616.44	9258.797	1
1465	-15.05	-50.37	3.92	-2454.58	-3616.57	9258.800	1
1470	-14.60	-50.39	3.98	-2454.12	-3616.72	9258.808	1
1475	-15.54	-50.18	4.00	-2454.39	-3616.52	9258.812	1
1480	-15.10	-50.04	3.98	-2454.55	-3616.66	9258.818	1
1485	-15.00	-50.67	3.85	-2454.62	-3616.51	9258.822	1
1490	-15.30	-50.58	3.95	-2454.57	-3616.37	9258.827	1
1495	-15.60	-50.25	3.87	-2454.67	-3616.61	9258.831	1
1500	-15.51	-50.27	3.85	-2454.78	-3616.57	9258.836	1
1505	-14.95	-50.04	4.00	-2454.84	-3616.55	9258.842	1
1510	-15.06	-50.14	4.09	-2455.11	-3616.60	9258.845	1
1515	-15.25	-50.17	4.04	-2454.61	-3616.51	9258.854	1
1520	-15.26	-50.54	3.94	-2454.40	-3616.44	9258.856	1
1525	-15.31	-50.19	3.86	-2454.95	-3616.57	9258.860	1
1530	-15.20	-50.29	3.99	-2454.61	-3616.31	9258.866	1
1535	-15.44	-50.10	4.04	-2454.69	-3616.48	9258.873	1
1540	-15.31	-50.12	3.90	-2454.50	-3616.43	9258.875	1
1545	-15.51	-50.07	3.92	-2454.67	-3616.74	9258.881	1
1550	-15.36	-50.11	3.90	-2454.58	-3616.31	9258.886	1
1555	-15.56	-49.85	4.10	-2454.15	-3616.62	9258.892	1
1560	-15.43	-50.10	3.94	-2454.72	-3616.79	9258.896	1
1565	-15.57	-50.02	4.03	-2454.64	-3616.66	9258.902	1
1570	-15.45	-50.29	3.87	-2454.30	-3616.56	9258.906	1
1575	-15.15	-50.07	4.08	-2454.69	-3616.68	9258.913	1
1580	-15.27	-50.33	3.89	-2454.39	-3616.72	9258.915	1
1585	-15.34	-50.22	3.95	-2454.44	-3616.85	9258.921	1
1590	-15.76	-50.39	3.81	-2454.52	-3616.60	9258.928	1
1595	-15.36	-50.54	3.90	-2454.41	-3616.50	9258.933	1
1600	-15.17	-50.27	3.91	-2454.54	-3616.65	9258.936	1
1605	-15.33	-49.93	3.98	-2454.52	-3616.69	9258.942	1
1610	-15.71	-50.08	3.89	-2454.55	-3616.66	9258.947	1
1615	-15.55	-50.51	3.94	-2454.70	-3616.33	9258.953	1
1620	-15.18	-50.37	3.93	-2454.41	-3616.49	9258.957	1
1625	-15.37	-50.19	3.97	-2454.86	-3616.64	9258.962	1
1630	-15.34	-50.30	3.89	-2454.67	-3616.39	9258.967	1
1635	-15.57	-49.97	3.95	-2454.47	-3616.27	9258.971	1
1640	-15.62	-50.13	3.87	-2454.54	-3616.51	9258.978	1
1645	-15.69	-50.16	3.85	-2454.71	-3616.44	9258.982	1
1650	-15.39	-50.21	3.84	-2454.88	-3616.57	9258.984	1
1655	-15.47	-50.00	3.97	-2454.71	-3616.80	9258.991	1
1660	-15.62	-50.26	3.86	-2454.63	-3616.64	9258.998	1
1665	-14.91	-50.34	3.97	-2454.70	-3616.87	9259.000	1
1670	-15.58	-49.90	3.96	-2454.43	-3616.83	9259.007	1
1675	-15.75	-50.31	3.97	-2454.62	-3616.74	9259.012	1
1680	-15.14	-50.20	4.00	-2454.25	-3616.48	9259.016	1
1685	-15.68	-50.28	3.86	-2454.42	-3616.28	9259.021	1
1690	-15.29	-50.45	3.85	-2454.25	-3616.36	9259.029	1
1695	-15.45	-50.04	4.09	-2454.46	-3616.39	9259.031	1
1700	-15.62	-50.02	3.95	-2454.24	-3616.34	9259.036	1
1705	-15.73	-50.40	3.85	-2454.61	-3616.29	9259.040	1
1710	-15.54	-50.20	3.96	-2454.26	-3616.47	9259.047	1
1715	-16.02	-50.09	3.87	-2454.38	-3616.49	9259.052	1
1720	-15.39	-50.58	3.80	-2454.51	-3616.35	9259.058	1
1725	-14.99	-50.40	3.92	-2454.44	-3616.76	9259.061	1
1730	-15.42	-50.39	3.90	-2454.34	-3616.55	9259.068	1
1735	-15.81	-50.33	3.82	-2454.62	-3616.81	9259.070	1
1740	-15.89	-50.22	3.91	-2454.21	-3616.40	9259.078	1
1745	-15.60	-49.88	4.07	-2454.63	-3616.66	9259.079	1
1750	-15.54	-50.06	3.97	-2454.33	-3616.45	9259.086	1
1755	-15.66	-50.26	3.85	-2454.27	-3616.74	9259.092	1
1760	-15.35	-50.34	3.91	-2454.50	-3616.97	9259.098	1
1765	-15.34	-50.24	3.89	-2454.52	-3616.53	9259.103	1
1770	-15.35	-50.12	3.92	-2454.50	-3616.75	9259.107	1
1775	-15.30	-50.20	3.94	-2454.45	-3616.38	9259.109	1
1780	-14.95	-50.05	4.04	-2454.41	-3616.73	9259.117	1
1785	-15.45	-50.05	3.98	-2454.73	-3616.73	9259.123	1
1790	-15.19	-50.16	3.97	-2454.37	-3616.83	9259.126	1
1795	-15.46	-50.19	3.92	-2454.39	-3616.65	9259.131	1
1800	-15.25	-50.28	3.92	-2454.39	-3616.74	9259.138	1
1805	-15.45	-50.20	3.96	-2454.67	-3616.77	9259.141	1
1810	-15.10	-50.23	3.94	-2454.47	-3616.82	9259.147	1
1815	-15.50	-50.05	3.90	-2454.59	-3616.80	9259.153	1
1820	-15.41	-50.25	3.86	-2454.52	-3616.62	9259.155	1
1825	-15.17	-50.51	3.87	-2454.71	-3616.70	9259.161	1
1830	-15.09	-50.34	3.96	-2454.68	-3616.78	9259.167	1
1835	-15.65	-50.10	3.93	-2454.74	-3616.60	9259.172	1
1840	-15.33	-50.51	3.87	-2454.59	-3616.45	9259.177	1
1845	-15.52	-50.13	3.94	-2454.73	-3616.80	9259.181	1
1850	-15.37	-50.43	3.82	-2454.84	-3616.88	9259.186	1
1855	-15.85	-50.17	3.92	-2454.71	-3616.73	9259.192	1
1860	-15.36	-50.66	3.81	-2454.68	-3616.96	9259.196	1
1865	-15.43	-50.21	4.00	-2454.69	-3616.86	9259.202	1
1870	-15.29	-49.95	4.07	-2454.41	-3616.80	9259.208	1
1875	-15.37	-50.27	3.96	-2454.55	-3616.65	9259.212	1
1880	-15.60	-50.65	3.76	-2454.56	-3616.33	9259.216	1
1885	-14.87	-50.18	4.12	-2454.46	-3616.37	9259.223	1
1890	-15.42	-50.43	3.85	-2454.40	-3616.41	9259.226	1
1895	-15.29	-50.33	3.90	-2454.60	-3616.53	9259.232	1
1900	-15.34	-50.39	3.86	-2454.60	-3616.55	9259.234	1
1905	-15.01	-50.33	4.02	-2454.62	-3616.52	9259.242	1
1910	-14.76	-50.39	4.06	-2454.57	-3616.80	9259.248	1
1915	-15.23	-50.65	3.76	-2454.52	-3616.93	9259.253	1
1920	-15.59	-50.07	3.94	-2454.59	-3616.76	9259.255	1
1925	-15.72	-50.34	3.86	-2454.75	-3616.86	9259.262	1
1930	-15.66	-50.20	3.96	-2454.63	-3616.65	9259.266	1
1935	-15.13	-50.13	4.06	-2454.62	-3616.65	9259.273	1
1940	-15.50	-50.47	3.80	-2454.56	-3616.69	9259.277	1
1945	-16.41	-49.78	3.97	-2454.36	-3617.03	9259.283	1
1950	-15.61	-50.14	3.96	-2454.54	-3616.57	9259.287	1
1955	-15.55	-50.53	3.79	-2454.64	-3616.54	9259.292	1
1960	-15.38	-50.15	3.94	-2454.53	-3616.70	9259.297	1
1965	-15.92	-49.75	3.95	-2453.83	-3616.82	9259.304	1
1970	-15.44	-50.37	3.91	-2454.57	-3616.47	9259.306	1
1975	-15.03	-50.12	4.00	-2454.71	-3616.54	9259.312	1
1980	-15.72	-50.32	3.76	-2454.67	-3616.93	9259.315	1
1985	-15.17	-50.34	3.98	-2454.73	-3616.65	9259.321	1
1990	-15.14	-50.38	3.86	-2454.64	-3616.79	9259.327	1
1995	-15.35	-50.30	3.81	-2454.68	-3617.15	9259.331	1
2000	-15.97	-50.12	3.89	-2454.73	-3616.84	9259.337	1
2005	-15.34	-50.51	3.84	-2454.80	-3616.90	9259.341	1
2010	-15.54	-50.31	3.93	-2454.75	-3616.78	9259.347	1
2015	-15.36	-50.06	4.04	-2454.51	-3616.62	9259.351	1
2020	-15.52	-50.35	3.87	-2454.51	-3616.68	9259.357	1
2025	-15.85	-50.42	3.77	-2454.40	-3616.85	9259.360	1
2030	-15.56	-50.26	3.83	-2454.46	-3616.77	9259.369	1
2035	-15.54	-50.32	3.87	-2454.69	-3616.64	9259.373	1
2040	-15.44	-50.06	3.94	-2454.54	-3616.69	9259.375	1
2045	-15.45	-50.26	3.90	-2454.61	-3616.69	9259.381	1
2050	-15.60	-50.35	3.78	-2454.48	-3616.79	9259.388	1
2055	-15.41	-50.09	3.96	-2454.46	-3616.86	9259.391	1
2060	-15.25	-50.26	3.96	-2454.67	-3616.77	9259.398	1
2065	-15.51	-50.11	3.90	-2454.86	-3616.61	9259.401	1
2070	-15.26	-50.13	4.01	-2454.51	-3616.89	9259.406	1
2075	-15.57	-49.64	4.11	-2454.51	-3617.00	9259.412	1
2080	-15.75	-50.37	3.77	-2454.47	-3617.19	9259.418	1
2085	-15.46	-50.19	3.83	-2454.79	-3616.90	9259.421	1
2090	-15.60	-49.99	3.97	-2454.47	-3616.61	9259.428	1
2095	-15.32	-50.30	3.92	-2454.58	-3616.58	9259.431	1
2100	-16.12	-50.39	3.84	-2455.16	-3616.93	9259.438	1
2105	-15.24	-50.38	3.84	-2454.63	-3616.85	9259.440	1
2110	-15.37	-50.24	3.96	-2454.77	-3616.71	9259.446	1
2115	-15.89	-50.10	3.95	-2454.69	-3616.77	9259.451	51
2120	-15.78	-50.00	3.87	-2454.52	-3617.07	9259.458	1001
2125	-15.38	-50.36	3.86	-2454.50	-3617.10	9259.463	1001
2130	-15.00	-50.49	3.90	-2454.75	-3616.84	9259.467	1001
2135	-15.47	-50.19	3.99	-2454.74	-3616.91	9259.470	1001
2140	-15.35	-50.32	3.87	-2454.73	-3616.98	9259.477	1000
2145	-15.44	-50.49	3.76	-2454.58	-3617.01	9259.482	1000
2150	-15.32	-50.00	4.02	-2454.74	-3616.76	9259.486	1000
2155	-15.63	-50.33	3.84	-2454.55	-3616.85	9259.492	1000
2160	-15.86	-49.88	3.87	-2454.67	-3616.84	9259.497	1012
2165	-15.80	-50.89	3.95	-2454.59	-3610.24	9259.500	1030
2170	-15.88	-52.00	3.99	-2454.34	-3599.75	9259.506	1030
2175	-15.90	-52.95	4.11	-2454.38	-3587.86	9259.512	1030
2180	-15.73	-53.45	4.20	-2454.22	-3579.86	9259.515	1030
2185	-16.11	-54.13	4.09	-2455.51	-3569.79	9259.523	1030
2190	-16.45	-54.87	3.85	-2455.10	-3564.80	9259.526	1030
2195	-16.38	-55.16	3.80	-2456.38	-3557.95	9259.531	1030
2200	-16.28	-55.65	3.70	-2456.11	-3552.24	9259.536	1030
2205	-17.10	-56.51	3.38	-2456.98	-3545.75	9259.543	1030
2210	-16.59	-56.29	3.43	-2456.61	-3543.07	9259.547	1030
2215	-16.82	-56.96	3.26	-2456.57	-3538.41	9259.551	1030
2220	-16.61	-57.05	3.34	-2456.49	-3534.99	9259.555	1030
2225	-16.26	-57.28	3.18	-2458.83	-3531.45	9259.564	1030
2230	-16.65	-57.66	3.05	-2457.82	-3530.42	9259.565	1030
2235	-16.67	-57.35	3.19	-2457.72	-3527.52	9259.571	1030
2240	-16.71	-57.65	3.13	-2457.48	-3525.45	9259.577	1030
2245	-15.92	-58.13	3.07	-2459.29	-3523.89	9259.584	1030
2250	-16.82	-57.62	3.06	-2459.05	-3523.17	9259.585	1030
2255	-16.88	-57.87	3.01	-2459.36	-3521.93	9259.592	1030
2260	-16.73	-57.41	3.16	-2459.81	-3521.31	9259.594	1030
2265	-17.13	-57.62	3.05	-2460.00	-3520.29	9259.601	1030
2270	-16.88	-57.75	2.91	-2460.70	-3519.43	9259.607	1030
2275	-17.05	-58.01	2.90	-2460.65	-3518.59	9259.610	1030
2280	-16.65	-58.00	3.08	-2460.41	-3517.41	9259.617	1030
2285	-16.79	-57.93	3.07	-2460.36	-3516.67	9259.622	1030
2290	-16.96	-57.86	2.96	-2460.67	-3516.72	9259.625	1030
2295	-16.77	-57.78	3.01	-2460.60	-3516.46	9259.631	1030
2300	-16.46	-57.74	2.96	-2462.53	-3517.77	9259.637	1030
2305	-16.30	-57.41	3.11	-2462.38	-3517.81	9259.641	1030
2310	-16.18	-57.52	3.13	-2462.72	-3517.29	9259.648	1030
2315	-16.62	-57.53	3.05	-2462.50	-3517.37	9259.652	1030
2320	-16.42	-57.07	3.03	-2462.56	-3517.27	9259.658	1030
2325	-16.71	-57.73	3.01	-2462.56	-3516.92	9259.662	1030
2330	-16.80	-57.42	2.98	-2462.43	-3516.76	9259.667	1030
2335	-16.47	-57.64	3.01	-2462.77	-3516.29	9259.672	1030
2340	-16.81	-56.71	2.97	-2465.29	-3518.30	9259.678	1030
2345	-16.35	-56.98	2.96	-2465.36	-3518.74	9259.680	1030
2350	-16.41	-56.90	2.80	-2465.59	-3518.84	9259.688	1030
2355	-16.24	-57.08	2.82	-2465.24	-3518.81	9259.692	1030
2360	-16.70	-56.80	2.95	-2465.65	-3518.92	9259.696	1030
2365	-16.26	-56.91	2.94	-2465.44	-3518.66	9259.701	1030
2370	-17.20	-56.75	2.92	-2467.11	-3520.86	9259.709	1030
2375	-16.36	-56.43	2.89	-2467.60	-3520.99	9259.712	1030
2380	-16.00	-56.59	2.90	-2467.45	-3520.70	9259.717	1030
2385	-16.29	-56.42	2.88	-2467.83	-3520.66	9259.720	1030
2390	-16.19	-56.25	2.87	-2468.07	-3520.86	9259.726	1030
2395	-16.06	-55.97	2.95	-2469.12	-3520.88	9259.732	1030
2400	-15.80	-56.36	2.82	-2469.25	-3521.34	9259.735	1030
2405	-16.24	-56.07	2.83	-2469.99	-3521.71	9259.741	1030
2410	-15.61	-55.95	2.82	-2469.76	-3522.11	9259.747	1030
2415	-16.88	-56.30	2.62	-2469.64	-3522.05	9259.754	1030
2420	-15.64	-56.17	2.84	-2469.66	-3522.18	9259.756	1030
2425	-15.79	-55.64	2.87	-2470.94	-3523.36	9259.762	1030
2430	-16.05	-55.83	2.79	-2470.99	-3523.69	9259.765	1030
2435	-16.08	-55.51	2.77	-2470.93	-3523.91	9259.773	1030
2440	-16.07	-55.64	2.82	-2471.40	-3524.28	9259.776	1030
2445	-16.04	-55.44	2.85	-2471.40	-3524.33	9259.781	1030
2450	-15.97	-55.64	2.80	-2471.13	-3524.55	9259.787	1030
2455	-15.72	-55.48	2.85	-2472.08	-3525.42	9259.791	1030
2460	-15.97	-55.33	2.81	-2472.24	-3525.61	9259.797	1030
2465	-15.68	-55.08	2.99	-2473.11	-3526.58	9259.804	1030
2470	-15.40	-54.90	2.98	-2473.08	-3526.75	9259.805	1030
2475	-16.17	-55.02	2.84	-2473.41	-3527.09	9259.812	1030
2480	-15.76	-55.00	2.87	-2473.30	-3526.83	9259.816	1030
2485	-16.62	-54.15	2.93	-2475.55	-3528.79	9259.824	1030
2490	-15.85	-54.35	2.79	-2475.35	-3529.26	9259.827	1030
2495	-15.67	-54.55	2.79	-2475.26	-3529.11	9259.833	1030
2500	-16.04	-54.34	2.81	-2475.45	-3529.43	9259.838	1030
2505	-15.74	-54.31	2.78	-2475.80	-3529.91	9259.842	1030
2510	-15.30	-54.06	2.83	-2476.83	-3531.29	9259.844	1030
2515	-15.61	-54.21	2.77	-2476.90	-3531.18	9259.851	1030
2520	-15.37	-54.12	2.81	-2477.11	-3531.39	9259.857	1030
2525	-15.63	-53.95	2.90	-2476.83	-3531.62	9259.860	1030
2530	-15.69	-53.58	2.97	-2476.88	-3531.63	9259.867	1030
2535	-15.74	-53.76	2.91	-2477.30	-3531.92	9259.873	1030
2540	-15.66	-53.35	2.92	-2478.96	-3533.64	9259.875	1030
2545	-15.09	-53.59	2.98	-2479.22	-3533.67	9259.881	1030
2550	-15.68	-53.33	2.84	-2479.75	-3534.80	9259.887	1030
2555	-15.51	-53.18	2.87	-2479.71	-3534.99	9259.891	1030
2560	-15.34	-53.23	2.98	-2479.61	-3535.09	9259.898	1030
2565	-15.65	-53.39	2.85	-2479.67	-3535.06	9259.902	1030
2570	-14.58	-52.66	3.06	-2481.20	-3536.50	9259.908	1030
2575	-15.31	-52.75	2.96	-2481.37	-3536.97	9259.912	1030
2580	-15.77	-52.85	2.69	-2481.14	-3536.90	9259.918	1030
2585	-15.34	-52.82	2.85	-2481.13	-3537.25	9259.921	1030
2590	-15.25	-52.57	2.84	-2482.31	-3537.21	9259.928	1030
2595	-14.84	-52.57	2.90	-2482.75	-3537.68	9259.932	1030
2600	-14.74	-52.16	2.92	-2483.27	-3538.78	9259.938	1030
2605	-15.01	-52.50	2.89	-2483.45	-3538.69	9259.942	1030
2610	-15.27	-52.30	2.84	-2483.45	-3538.79	9259.946	1030
2615	-14.78	-52.35	2.93	-2483.40	-3539.24	9259.951	1030
2620	-15.68	-52.06	2.88	-2483.82	-3539.20	9259.958	1030
2625	-15.42	-51.83	2.98	-2484.78	-3539.31	9259.962	1030
2630	-14.93	-52.04	2.96	-2485.07	-3540.21	9259.966	1030
2635	-15.34	-51.83	2.89	-2484.87	-3540.39	9259.969	1030
2640	-15.20	-51.94	2.85	-2485.15	-3540.87	9259.976	1030
2645	-15.56	-51.60	2.86	-2486.34	-3541.87	9259.983	1030
2650	-14.79	-51.60	2.99	-2486.18	-3542.48	9259.985	1030
2655	-14.71	-51.52	2.98	-2486.12	-3542.53	9259.994	1030
2660	-14.36	-51.44	3.11	-2486.19	-3543.09	9259.997	1030
2665	-14.72	-51.61	2.77	-2487.64	-3544.30	9260.000	1030
2670	-14.84	-51.37	2.90	-2487.76	-3544.11	9260.007	1030
2675	-14.95	-51.00	2.99	-2487.79	-3544.95	9260.013	1030
2680	-14.72	-50.96	2.99	-2487.59	-3545.21	9260.016	1030
2685	-15.46	-50.49	3.03	-2488.72	-3546.39	9260.023	1030
2690	-14.68	-50.78	2.97	-2488.89	-3547.04	9260.027	1030
2695	-14.39	-50.74	3.03	-2489.67	-3547.67	9260.033	1030
2700	-14.10	-50.65	3.09	-2489.70	-3548.08	9260.037	1030
2705	-14.95	-50.53	2.91	-2490.13	-3548.78	9260.043	1030
2710	-14.82	-50.17	3.05	-2490.40	-3548.96	9260.047	1030
2715	-14.84	-50.34	2.94	-2490.95	-3549.60	9260.053	1030
2720	-14.59	-50.14	3.00	-2491.25	-3550.01	9260.057	1030
2725	-14.81	-49.67	3.07	-2491.53	-3550.43	9260.062	1030
2730	-14.34	-50.05	2.95	-2491.59	-3550.58	9260.066	1030
2735	-14.53	-49.92	3.06	-2492.75	-3551.08	9260.074	1030
2740	-14.27	-49.65	3.06	-2492.75	-3551.67	9260.077	1030
2745	-14.53	-49.78	2.90	-2492.67	-3552.42	9260.083	1030
2750	-14.05	-49.80	3.00	-2492.80	-3552.13	9260.087	1030
2755	-14.68	-49.27	3.05	-2493.25	-3553.15	9260.092	1030
2760	-14.06	-49.26	3.02	-2494.41	-3553.84	9260.094	1030
2765	-14.50	-49.05	3.03	-2494.54	-3553.95	9260.101	1030
2770	-14.59	-48.90	3.03	-2495.32	-3554.52	9260.108	1030
2775	-14.07	-49.35	2.81	-2495.15	-3554.82	9260.110	1030
2780	-14.34	-48.83	3.10	-2495.24	-3555.28	9260.117	1030
2785	-14.56	-48.96	2.97	-2495.13	-3555.54	9260.123	1030
2790	-14.29	-48.65	3.02	-2496.62	-3557.06	9260.125	1030
2795	-13.80	-48.55	3.16	-2496.85	-3557.23	9260.131	1030
2800	-13.80	-48.55	2.97	-2497.27	-3557.27	9260.138	1030
2805	-13.78	-48.68	2.87	-2497.39	-3557.89	9260.141	1030
2810	-13.79	-48.56	2.91	-2497.64	-3557.85	9260.148	1030
2815	-14.14	-48.32	3.00	-2497.67	-3558.41	9260.152	1030
2820	-13.87	-48.12	2.99	-2499.01	-3559.93	9260.158	1030
2825	-14.16	-47.97	2.95	-2499.17	-3559.87	9260.162	1030
2830	-13.71	-47.97	3.03	-2499.43	-3560.08	9260.168	1030
2835	-13.93	-48.02	2.93	-2499.18	-3560.43	9260.171	1030
2840	-14.09	-47.69	3.03	-2499.83	-3560.60	9260.177	1030
2845	-13.87	-47.72	2.92	-2500.39	-3560.77	9260.181	1030
2850	-13.26	-48.01	2.81	-2501.35	-3561.54	9260.188	1030
2855	-13.76	-47.79	2.92	-2501.51	-3561.47	9260.192	1030
2860	-13.56	-47.48	3.07	-2501.55	-3561.71	9260.195	1030
2865	-13.43	-47.60	2.86	-2501.55	-3562.58	9260.201	1030
2870	-13.89	-47.41	2.95	-2501.92	-3563.21	9260.208	1030
2875	-13.42	-47.18	2.93	-2502.97	-3564.41	9260.212	1030
2880	-13.34	-47.13	2.89	-2502.82	-3564.78	9260.217	1030
2885	-13.89	-47.01	2.88	-2502.95	-3565.11	9260.221	1030
2890	-13.63	-46.84	2.93	-2503.10	-3565.47	9260.226	1030
2895	-13.73	-47.13	2.67	-2504.23	-3566.54	9260.232	1030
2900	-13.56	-46.34	2.95	-2504.36	-3566.81	9260.234	1030
2905	-13.79	-46.42	2.93	-2505.08	-3567.53	9260.241	1030
2910	-13.49	-46.51	2.91	-2505.16	-3567.77	9260.246	1030
2915	-13.61	-46.45	2.88	-2505.07	-3567.96	9260.252	1030
2920	-13.32	-46.57	2.91	-2505.41	-3568.35	9260.257	1030
2925	-13.62	-46.53	2.79	-2505.15	-3568.42	9260.263	1030
2930	-13.86	-46.22	2.94	-2505.24	-3568.22	9260.266	1030
2935	-13.40	-46.06	2.70	-2507.58	-3571.19	9260.273	1030
2940	-13.26	-46.03	2.86	-2507.17	-3570.60	9260.277	1030
2945	-12.96	-46.38	2.70	-2507.27	-3571.24	9260.284	1030
2950	-13.33	-45.78	2.96	-2507.52	-3570.75	9260.286	1030
2955	-13.50	-45.54	2.89	-2508.10	-3571.54	9260.292	1030
2960	-13.51	-45.35	2.86	-2508.88	-3572.48	9260.297	1030
2965	-13.32	-45.16	2.92	-2510.00	-3573.87	9260.304	1030
2970	-13.49	-45.36	2.75	-2509.16	-3573.61	9260.306	1030
2975	-13.24	-45.35	2.84	-2509.44	-3573.87	9260.312	1030
2980	-13.09	-45.53	2.74	-2509.52	-3573.73	9260.317	1030
2985	-13.08	-45.45	2.73	-2509.47	-3573.97	9260.321	1030
2990	-13.25	-45.11	2.80	-2510.85	-3575.07	9260.327	1030
2995	-13.14	-44.97	2.81	-2510.99	-3575.53	9260.332	1030
3000	-13.34	-44.55	2.84	-2511.63	-3575.83	9260.336	1030
3005	-13.80	-44.43	2.87	-2511.61	-3576.26	9260.342	1030
3010	-12.90	-44.63	2.96	-2511.61	-3576.01	9260.344	1030
3015	-12.88	-44.56	2.96	-2511.93	-3576.33	9260.351	1030
3020	-12.88	-44.35	2.80	-2513.03	-3578.09	9260.358	1030
3025	-12.94	-44.11	2.99	-2513.05	-3578.01	9260.359	1030
3030	-13.23	-44.14	2.86	-2512.96	-3578.24	9260.368	1030
3035	-13.13	-44.22	2.86	-2513.18	-3578.42	9260.373	1030
3040	-12.01	-44.01	3.00	-2514.70	-3580.05	9260.378	1030
3045	-13.08	-43.75	2.80	-2514.52	-3580.40	9260.381	1030
3050	-12.43	-43.80	2.80	-2514.27	-3580.02	9260.389	1030
3055	-12.50	-44.01	2.85	-2514.56	-3580.98	9260.391	1030
3060	-12.66	-43.64	2.86	-2515.61	-3581.92	9260.397	1030
3065	-12.56	-43.58	2.85	-2515.86	-3582.25	9260.402	1030
3070	-12.86	-43.39	2.73	-2516.40	-3583.08	9260.406	1030
3075	-12.08	-43.51	2.82	-2516.55	-3583.38	9260.412	1030
3080	-12.29	-43.68	2.71	-2516.83	-3583.31	9260.418	1030
3085	-12.40	-43.24	2.95	-2517.02	-3583.67	9260.422	1030
3090	-13.25	-43.13	3.12	-2517.34	-3582.57	9260.428	1030
3095	-12.84	-42.90	2.98	-2517.00	-3583.57	9260.431	1030
3100	-12.43	-42.94	2.83	-2518.73	-3585.93	9260.438	1030
3105	-12.91	-42.51	2.93	-2519.00	-3586.09	9260.443	1030
3110	-12.87	-42.59	2.80	-2519.34	-3586.63	9260.447	1030
3115	-12.92	-42.59	2.71	-2519.78	-3587.51	9260.452	1030
3120	-12.48	-42.48	2.75	-2519.63	-3587.63	9260.457	1030
3125	-12.55	-42.57	2.71	-2519.90	-3587.40	9260.463	1030
3130	-12.23	-42.65	2.80	-2519.73	-3587.61	9260.466	1030
3135	-12.79	-42.49	2.69	-2520.49	-3588.26	9260.474	1030
3140	-12.46	-42.03	2.88	-2520.50	-3588.62	9260.476	1030
3145	-12.36	-42.16	2.87	-2520.59	-3588.76	9260.482	1030
3150	-12.45	-42.20	2.84	-2520.47	-3588.88	9260.484	1030
3155	-11.92	-41.85	2.84	-2522.37	-3590.82	9260.494	1030
3160	-12.51	-41.85	2.68	-2522.82	-3591.19	9260.497	1030
3165	-12.67	-41.65	2.77	-2523.12	-3591.34	9260.504	1030
3170	-12.69	-41.52	2.85	-2522.81	-3591.54	9260.505	1030
3175	-12.21	-41.53	2.84	-2523.98	-3592.52	9260.514	1030
3180	-12.26	-41.49	2.72	-2524.14	-3592.71	9260.516	1030
3185	-10.77	-41.58	2.68	-2525.00	-3594.04	9260.524	1030
3190	-12.00	-41.23	2.84	-2524.99	-3593.55	9260.527	1030
3195	-12.20	-41.34	2.74	-2525.21	-3593.36	9260.531	1030
3200	-12.14	-40.98	2.87	-2525.40	-3593.67	9260.536	1030
3205	-11.61	-41.08	2.80	-2525.92	-3594.31	9260.543	1030
3210	-12.02	-40.92	2.83	-2526.56	-3594.99	9260.547	1030
3215	-11.91	-40.62	2.88	-2526.95	-3595.93	9260.552	1030
3220	-11.64	-40.60	2.82	-2527.35	-3596.32	9260.556	1030
3225	-12.02	-40.52	2.74	-2527.47	-3596.73	9260.561	1030
3230	-12.30	-40.43	2.82	-2527.76	-3597.10	9260.565	1030
3235	-11.60	-40.53	2.88	-2527.38	-3597.16	9260.570	1030
3240	-12.30	-39.88	2.86	-2528.88	-3597.57	9260.577	1030
3245	-11.74	-40.37	2.75	-2529.14	-3597.63	9260.581	1030
3250	-11.75	-39.92	2.89	-2529.21	-3598.43	9260.587	1030
3255	-11.34	-40.34	2.84	-2529.43	-3598.59	9260.592	1030
3260	-11.47	-40.01	2.73	-2530.22	-3599.63	9260.594	1030
3265	-11.93	-39.54	2.84	-2530.68	-3600.23	9260.601	1030
3270	-11.64	-39.49	2.88	-2531.20	-3601.22	9260.607	1030
3275	-12.21	-39.46	2.76	-2530.90	-3601.49	9260.609	1030
3280	-11.45	-39.82	2.59	-2531.52	-3601.21	9260.619	1030
3285	-11.72	-39.64	2.64	-2531.37	-3601.73	9260.623	1030
3290	-11.72	-39.57	2.69	-2531.54	-3601.64	9260.625	1030
3295	-11.54	-39.31	2.97	-2531.47	-3601.61	9260.631	1030
3300	-10.83	-39.08	2.98	-2533.51	-3604.44	9260.637	1030
3305	-11.79	-38.99	2.70	-2533.33	-3604.36	9260.641	1030
3310	-11.34	-39.12	2.70	-2533.29	-3604.45	9260.648	1030
3315	-11.20	-38.98	2.84	-2533.56	-3604.49	9260.651	1030
3320	-11.35	-39.03	2.51	-2534.98	-3606.35	9260.658	1030
3325	-11.42	-38.83	2.71	-2535.15	-3605.98	9260.662	1030
3330	-11.49	-38.78	2.76	-2534.87	-3605.92	9260.668	1030
3335	-11.34	-38.40	3.01	-2535.00	-3606.10	9260.672	1030
3340	-11.51	-38.44	2.77	-2535.50	-3606.67	9260.677	1030
3345	-11.54	-38.50	2.69	-2536.54	-3607.60	9260.682	1030
3350	-11.27	-38.17	2.88	-2536.75	-3608.03	9260.687	1030
3355	-11.15	-38.16	2.74	-2537.34	-3608.70	9260.690	1030
3360	-10.93	-38.00	2.85	-2537.38	-3609.01	9260.695	1030
3365	-11.40	-37.87	2.74	-2537.70	-3609.65	9260.703	1030
3370	-10.97	-38.02	2.85	-2537.45	-3609.70	9260.705	1030
3375	-11.25	-37.89	2.87	-2537.50	-3610.04	9260.712	1030
3380	-11.29	-37.58	2.92	-2537.76	-3610.61	9260.716	1030
3385	-10.95	-37.51	2.71	-2539.45	-3612.51	9260.723	1030
3390	-10.77	-37.74	2.76	-2539.74	-3612.55	9260.727	1030
3395	-11.07	-37.49	2.71	-2539.46	-3612.51	9260.733	1030
3400	-11.28	-37.43	2.75	-2539.49	-3612.41	9260.734	1030
3405	-10.88	-37.35	2.73	-2540.50	-3613.80	9260.742	1030
3410	-11.10	-37.22	2.72	-2540.67	-3613.74	9260.747	1030
3415	-11.02	-37.00	2.79	-2541.74	-3614.27	9260.754	1030
3420	-10.53	-36.90	2.91	-2541.95	-3614.38	9260.755	1030
3425	-10.93	-37.04	2.72	-2541.60	-3614.28	9260.763	1030
3430	-10.86	-36.99	2.72	-2541.48	-3614.80	9260.766	1030
3435	-9.94	-36.70	2.81	-2542.86	-3616.27	9260.774	1030
3440	-10.80	-36.54	2.84	-2543.17	-3616.03	9260.777	1030
3445	-11.07	-36.46	2.78	-2543.49	-3616.36	9260.781	1030
3450	-10.28	-36.56	2.92	-2543.46	-3616.19	9260.785	1030
3455	-11.15	-36.48	2.67	-2543.87	-3617.06	9260.792	1030
3460	-10.32	-36.41	2.78	-2544.80	-3616.95	9260.797	1030
3465	-11.11	-36.16	2.71	-2544.81	-3617.36	9260.803	1030
3470	-10.85	-36.01	2.72	-2545.29	-3618.10	9260.807	1030
3475	-10.63	-36.13	2.61	-2545.43	-3618.32	9260.811	1030
3480	-10.58	-35.90	2.78	-2545.37	-3618.59	9260.818	1030
3485	-10.58	-35.89	2.82	-2545.38	-3618.65	9260.821	1030
3490	-10.24	-35.92	2.79	-2545.44	-3619.19	9260.827	1030
3495	-10.59	-35.97	2.70	-2545.90	-3619.35	9260.831	1030
3500	-10.60	-35.32	2.80	-2547.53	-3621.28	9260.836	1030
3505	-10.19	-35.35	2.74	-2548.06	-3622.00	9260.841	1030
3510	-10.38	-35.33	2.65	-2547.70	-3622.16	9260.844	1030
3515	-10.11	-35.47	2.58	-2548.12	-3622.18	9260.852	1030
3520	-10.54	-35.06	2.87	-2547.87	-3622.60	9260.858	1030
3525	-10.41	-35.46	2.67	-2547.87	-3622.49	9260.859	1030
3530	-10.03	-35.43	2.75	-2547.89	-3623.09	9260.868	1030
3535	-9.89	-35.28	2.72	-2548.09	-3623.36	9260.873	1030
3540	-9.94	-35.08	2.62	-2550.30	-3623.23	9260.875	1030
3545	-10.17	-34.87	2.60	-2550.89	-3623.55	9260.882	1030
3550	-11.16	-34.34	2.46	-2551.22	-3624.63	9260.888	1030
3555	-10.52	-34.61	2.46	-2551.56	-3625.09	9260.891	1030
3560	-9.48	-34.28	2.82	-2551.48	-3625.73	9260.897	1030
3565	-10.39	-34.19	2.62	-2551.68	-3626.00	9260.902	1030
3570	-10.17	-34.51	2.45	-2552.68	-3626.50	9260.906	1030
3575	-10.53	-34.27	2.41	-2553.21	-3626.74	9260.912	1030
3580	-9.29	-33.93	2.69	-2553.54	-3627.91	9260.919	1030
3585	-9.66	-33.97	2.49	-2554.19	-3627.96	9260.922	1030
3590	-9.61	-33.86	2.61	-2553.87	-3628.31	9260.928	1030
3595	-10.32	-33.65	2.54	-2553.93	-3629.08	9260.932	1030
3600	-10.06	-33.70	2.43	-2554.16	-3629.35	9260.936	1030
3605	-9.70	-33.52	2.61	-2555.23	-3630.62	9260.942	1030
3610	-10.15	-33.04	2.68	-2555.43	-3631.19	9260.945	1030
3615	-9.94	-33.53	2.44	-2555.40	-3631.79	9260.953	1030
3620	-10.47	-33.50	2.32	-2555.40	-3631.87	9260.955	1030
3625	-9.64	-33.35	2.51	-2555.42	-3632.02	9260.961	1030
3630	-9.65	-33.71	2.29	-2555.31	-3632.04	9260.966	1030
3635	-9.36	-33.11	2.36	-2557.12	-3633.85	9260.969	1030
3640	-9.87	-32.91	2.37	-2557.37	-3634.41	9260.976	1030
3645	-9.92	-32.42	2.59	-2558.00	-3635.24	9260.982	1030
3650	-9.66	-32.61	2.40	-2558.16	-3635.53	9260.984	1030
3655	-9.82	-32.33	2.46	-2558.30	-3635.19	9260.994	1030
3660	-9.69	-32.58	2.37	-2558.20	-3635.83	9260.997	1030
3665	-8.77	-32.69	2.61	-2558.20	-3635.96	9261.003	1030
3670	-9.60	-32.47	2.38	-2558.07	-3635.91	9261.006	1030
3675	-9.25	-32.22	2.45	-2560.02	-3636.29	9261.012	1030
3680	-9.89	-32.00	2.33	-2560.11	-3636.11	9261.016	1030
3685	-9.34	-32.12	2.30	-2560.86	-3637.18	9261.022	1030
3690	-9.43	-31.83	2.36	-2560.88	-3638.00	9261.027	1030
3695	-8.79	-32.25	2.25	-2561.07	-3638.24	9261.031	1030
3700	-9.89	-31.76	2.36	-2561.20	-3638.32	9261.036	1030
3705	-9.43	-31.63	2.41	-2560.90	-3638.81	9261.043	1030
3710	-9.59	-31.99	2.13	-2560.78	-3639.35	9261.047	1030
3715	-9.41	-31.85	2.29	-2561.98	-3640.10	9261.053	1030
3720	-9.10	-31.52	2.20	-2563.45	-3641.27	9261.056	1030
3725	-9.66	-31.22	2.29	-2563.28	-3641.25	9261.062	1030
3730	-9.00	-31.14	2.30	-2563.51	-3641.61	9261.067	1030
3735	-9.05	-31.10	2.32	-2563.95	-3642.21	9261.071	1030
3740	-9.30	-30.79	2.15	-2564.87	-3643.77	9261.077	1030
3745	-8.95	-30.82	2.31	-2565.35	-3644.07	9261.081	1030
3750	-9.34	-30.56	2.21	-2565.38	-3644.29	9261.086	1030
3755	-8.88	-31.00	2.08	-2565.30	-3644.91	9261.091	1030
3760	-9.32	-30.73	2.19	-2565.44	-3644.55	9261.094	1030
3765	-9.15	-30.72	2.21	-2565.63	-3644.94	9261.101	1030
3770	-9.77	-30.35	1.92	-2567.01	-3646.58	9261.108	1030
3775	-9.00	-30.10	2.22	-2567.01	-3646.71	9261.109	1030
3780	-9.90	-29.92	1.94	-2567.47	-3646.70	9261.117	1030
3785	-9.62	-29.98	2.15	-2567.03	-3646.91	9261.123	1030
3790	-8.96	-29.99	2.00	-2568.22	-3648.33	9261.125	1030
3795	-9.32	-29.63	2.16	-2568.63	-3648.60	9261.131	1030
3800	-9.36	-29.91	1.90	-2568.81	-3649.64	9261.138	1030
3805	-9.10	-29.71	2.07	-2569.37	-3649.83	9261.141	1030
3810	-8.28	-29.92	2.00	-2568.72	-3650.54	9261.149	1030
3815	-9.09	-29.59	1.98	-2569.53	-3650.62	9261.152	1030
3820	-9.07	-29.65	2.04	-2569.07	-3650.18	9261.156	1030
3825	-9.12	-29.74	1.87	-2569.34	-3650.29	9261.162	1030
3830	-8.64	-29.47	2.11	-2569.84	-3650.66	9261.168	1030
3835	-8.91	-29.67	1.89	-2569.57	-3651.08	9261.171	1030
3840	-9.04	-29.30	1.94	-2570.60	-3651.95	9261.177	1030
3845	-8.69	-29.08	1.90	-2571.47	-3653.31	9261.181	1030
3850	-8.97	-29.16	1.77	-2571.60	-3653.37	9261.187	1030
3855	-8.36	-28.88	2.10	-2571.66	-3653.70	9261.193	1030
3860	-8.57	-29.06	1.89	-2571.86	-3654.04	9261.196	1030
3865	-8.66	-29.02	1.91	-2571.81	-3654.10	9261.201	1030
3870	-9.26	-28.67	1.84	-2572.43	-3654.01	9261.206	1030
3875	-8.86	-28.28	1.93	-2574.23	-3654.38	9261.213	1030
3880	-8.48	-28.24	1.99	-2574.39	-3654.70	9261.217	1030
3885	-8.19	-28.59	1.90	-2574.57	-3655.05	9261.219	1030
3890	-8.80	-27.96	1.99	-2574.18	-3655.59	9261.226	1030
3895	-8.13	-28.39	1.90	-2574.50	-3655.75	9261.233	1030
3900	-8.78	-28.21	1.93	-2574.50	-3655.81	9261.234	1030
3905	-8.99	-28.31	1.77	-2574.58	-3656.27	9261.244	1030
3910	-8.91	-28.47	1.67	-2574.47	-3656.35	9261.247	1030
3915	-7.83	-27.97	1.74	-2576.79	-3658.92	9261.250	1030
3920	-8.49	-27.62	1.73	-2577.07	-3659.67	9261.256	1030
3925	-8.01	-27.59	1.61	-2577.41	-3659.98	9261.262	1030
3930	-8.48	-27.53	1.68	-2577.36	-3660.17	9261.266	1030
3935	-8.12	-27.70	1.71	-2577.16	-3660.85	9261.272	1030
3940	-8.35	-27.25	1.81	-2577.14	-3660.61	9261.277	1030
3945	-8.43	-27.00	1.64	-2579.11	-3662.45	9261.281	1030
3950	-8.62	-26.68	1.63	-2579.41	-3662.95	9261.287	1030
3955	-8.29	-26.71	1.73	-2579.43	-3663.66	9261.293	1030
3960	-8.06	-26.63	1.82	-2579.35	-3663.79	9261.297	1030
3965	-8.27	-27.10	1.52	-2579.12	-3663.56	9261.303	1030
3970	-8.23	-27.06	1.53	-2579.38	-3663.94	9261.306	1030
3975	-7.64	-26.67	1.75	-2580.38	-3664.83	9261.311	1030
3980	-7.87	-26.50	1.57	-2581.68	-3666.19	9261.317	1030
3985	-7.92	-26.40	1.58	-2581.56	-3666.68	9261.321	1030
3990	-8.29	-26.33	1.46	-2581.60	-3666.72	9261.327	1030
3995	-8.09	-26.10	1.68	-2581.69	-3666.95	9261.331	1030
4000	-7.74	-26.60	1.53	-2581.52	-3667.02	9261.336	1030
4005	-8.14	-26.45	1.54	-2581.67	-3667.08	9261.342	1030
4010	-7.77	-26.50	1.44	-2581.41	-3667.37	9261.344	1030
4015	-7.79	-26.17	1.62	-2582.05	-3667.39	9261.351	1030
4020	-7.61	-25.76	1.52	-2584.48	-3669.48	9261.357	1030
4025	-7.46	-25.57	1.58	-2584.72	-3669.98	9261.359	1030
4030	-7.65	-25.47	1.58	-2584.56	-3670.37	9261.367	1030
4035	-7.97	-25.33	1.57	-2584.41	-3670.54	9261.373	1030
4040	-8.12	-25.45	1.50	-2584.55	-3670.42	9261.375	1030
4045	-7.22	-25.64	1.53	-2584.68	-3670.51	9261.381	1030
4050	-7.96	-24.86	1.43	-2586.63	-3672.86	9261.388	1030
4055	-7.36	-25.10	1.36	-2586.65	-3673.00	9261.391	1030
4060	-7.45	-25.09	1.38	-2586.45	-3673.06	9261.398	1030
4065	-7.20	-24.90	1.51	-2587.07	-3673.14	9261.402	1030
4070	-7.38	-25.20	1.21	-2586.50	-3673.46	9261.406	1030
4075	-7.27	-24.84	1.43	-2586.81	-3673.43	9261.411	1030
4080	-7.18	-24.22	1.55	-2588.63	-3674.95	9261.418	1030
4085	-7.61	-24.19	1.37	-2588.81	-3675.67	9261.422	1030
4090	-6.94	-24.71	1.25	-2588.52	-3675.89	9261.428	1030
4095	-7.51	-24.57	1.13	-2588.70	-3675.67	9261.431	1030
4100	-7.26	-24.36	1.30	-2588.88	-3676.24	9261.437	1030
4105	-6.97	-24.45	1.24	-2588.83	-3676.46	9261.442	1030
4110	-7.21	-24.33	1.09	-2590.07	-3677.58	9261.446	1030
4115	-7.67	-23.90	1.14	-2590.92	-3678.35	9261.451	1030
4120	-6.97	-24.12	1.14	-2591.06	-3678.68	9261.458	1030
4125	-7.43	-23.56	1.21	-2591.24	-3678.78	9261.461	1030
4130	-7.40	-23.75	1.12	-2590.77	-3678.53	9261.467	1030
4135	-7.81	-23.55	1.23	-2590.96	-3678.81	9261.470	1030
4140	-7.10	-23.98	1.17	-2591.01	-3678.64	9261.476	1030
4145	-7.05	-23.47	1.12	-2593.01	-3681.19	9261.482	1030
4150	-7.32	-23.32	1.02	-2593.19	-3681.58	9261.485	1030
4155	-7.13	-23.24	1.10	-2593.11	-3681.57	9261.494	1030
4160	-6.70	-23.12	1.26	-2593.34	-3681.83	9261.496	1030
4165	-7.22	-23.28	1.00	-2593.13	-3681.95	9261.502	1030
4170	-7.43	-23.31	0.91	-2593.41	-3682.01	9261.507	1030
4175	-7.08	-23.03	1.14	-2593.54	-3682.29	9261.513	1030
4180	-6.76	-23.09	1.21	-2593.41	-3682.32	9261.516	1030
4185	-7.04	-22.74	0.93	-2595.91	-3684.65	9261.522	1030
4190	-6.89	-22.93	0.69	-2596.52	-3685.43	9261.528	1030
4195	-6.47	-22.30	1.12	-2596.46	-3685.37	9261.534	1030
4200	-6.39	-22.42	1.13	-2596.60	-3685.60	9261.536	1030
4205	-6.34	-22.59	1.03	-2596.30	-3685.74	9261.542	1030
4210	-7.31	-22.32	0.88	-2596.37	-3685.73	9261.547	1030
4215	-7.57	-21.79	0.96	-2597.95	-3687.28	9261.553	1030
4220	-6.72	-21.54	1.18	-2598.21	-3688.09	9261.556	1030
4225	-7.07	-22.30	0.69	-2598.26	-3688.34	9261.562	1030
4230	-6.46	-22.04	0.82	-2598.70	-3688.38	9261.566	1030
4235	-6.97	-21.86	0.83	-2598.55	-3688.48	9261.571	1030
4240	-7.03	-21.58	0.97	-2598.70	-3688.90	9261.577	1030
4245	-6.15	-21.49	1.09	-2599.75	-3689.99	9261.583	1030
4250	-6.55	-21.53	0.68	-2600.60	-3691.17	9261.588	1030
4255	-6.35	-21.38	0.84	-2600.72	-3691.23	9261.592	1030
4260	-6.53	-21.44	0.76	-2600.64	-3691.26	9261.596	1030
4265	-6.49	-21.31	0.87	-2600.69	-3691.39	9261.601	1030
4270	-6.38	-21.07	0.96	-2600.74	-3691.03	9261.607	1030
4275	-7.05	-21.22	0.69	-2600.88	-3691.29	9261.610	1030
4280	-6.13	-20.75	0.92	-2602.52	-3693.27	9261.617	1030
4285	-6.50	-20.87	0.77	-2602.74	-3693.50	9261.623	1030
4290	-6.25	-20.76	0.79	-2602.65	-3693.65	9261.625	1030
4295	-6.04	-20.88	0.74	-2602.54	-3694.12	9261.631	1030
4300	-6.78	-20.67	0.81	-2602.73	-3694.20	9261.638	1030
4305	-6.47	-20.94	0.67	-2602.61	-3694.19	9261.641	1030
4310	-6.21	-20.79	0.79	-2602.47	-3693.99	9261.648	1030
4315	-6.20	-20.70	0.77	-2602.70	-3694.15	9261.651	1030
4320	-5.81	-20.18	0.84	-2604.93	-3696.42	9261.656	1030
4325	-5.92	-19.95	0.87	-2605.15	-3696.96	9261.661	1030
4330	-6.51	-19.84	0.75	-2605.31	-3696.75	9261.668	1030
4335	-6.10	-20.16	0.72	-2605.38	-3696.67	9261.671	1030
4340	-6.31	-20.00	0.76	-2605.22	-3697.25	9261.677	1030
4345	-6.16	-20.06	0.74	-2605.32	-3697.05	9261.682	1030
4350	-5.62	-19.88	0.63	-2607.32	-3698.72	9261.687	1030
4355	-5.68	-19.82	0.55	-2607.91	-3699.37	9261.691	1030
4360	-5.85	-19.52	0.73	-2607.62	-3699.46	9261.696	1030
4365	-5.76	-19.64	0.70	-2607.52	-3699.73	9261.702	1030
4370	-5.98	-19.65	0.50	-2607.44	-3699.50	9261.708	1030
4375	-6.06	-19.53	0.59	-2607.51	-3699.47	9261.713	1030
4380	-5.68	-19.80	0.40	-2608.39	-3700.52	9261.717	1030
4385	-6.24	-19.09	0.51	-2609.74	-3701.93	9261.719	1030
4390	-6.04	-18.97	0.54	-2609.77	-3701.94	9261.726	1030
4395	-5.13	-18.96	0.70	-2609.98	-3701.96	9261.733	1030
4400	-5.98	-18.58	0.72	-2609.96	-3702.35	9261.734	1030
4405	-6.17	-18.72	0.60	-2610.14	-3702.15	9261.741	1030
4410	-6.19	-18.84	0.44	-2610.42	-3702.93	9261.747	1030
4415	-5.42	-18.15	0.71	-2611.95	-3704.70	9261.750	1030
4420	-5.40	-18.23	0.58	-2612.22	-3704.96	9261.756	1030
4425	-5.35	-18.08	0.58	-2612.37	-3705.62	9261.763	1030
4430	-6.30	-18.15	0.43	-2612.32	-3705.15	9261.765	1030
4435	-5.92	-18.22	0.45	-2612.41	-3705.32	9261.771	1030
4440	-5.75	-18.46	0.36	-2612.52	-3705.68	9261.776	1030
4445	-6.26	-18.11	0.31	-2613.77	-3705.86	9261.781	1030
4450	-5.46	-18.01	0.39	-2614.03	-3706.02	9261.786	1030
4455	-5.77	-18.11	0.26	-2614.02	-3706.54	9261.793	1030
4460	-5.71	-18.03	0.29	-2614.89	-3706.14	9261.799	1030
4465	-6.02	-18.18	0.20	-2614.22	-3707.08	9261.802	1030
4470	-5.85	-17.74	0.37	-2614.54	-3706.80	9261.806	1030
4475	-6.12	-17.48	0.28	-2615.51	-3708.25	9261.812	1030
4480	-5.49	-17.34	0.38	-2616.39	-3709.20	9261.817	1030
4485	-5.70	-17.45	0.22	-2616.27	-3709.48	9261.821	1030
4490	-5.59	-17.50	0.19	-2616.28	-3709.55	9261.827	1030
4495	-5.79	-17.36	0.22	-2616.36	-3709.80	9261.832	1030
4500	-5.54	-17.45	0.19	-2616.56	-3709.74	9261.835	1030
4505	-5.63	-17.49	0.19	-2616.51	-3709.68	9261.842	1030
4510	-5.47	-17.46	0.21	-2616.62	-3710.01	9261.844	1030
4515	-5.87	-17.09	0.25	-2616.68	-3710.49	9261.851	1030
4520	-5.56	-17.20	0.26	-2617.17	-3710.63	9261.856	1030
4525	-5.52	-17.11	0.33	-2617.22	-3710.65	9261.861	1030
4530	-5.28	-17.09	0.34	-2617.08	-3710.89	9261.867	1030
4535	-5.80	-16.81	0.43	-2617.22	-3710.75	9261.873	1030
4540	-5.26	-17.36	0.21	-2617.39	-3711.12	9261.875	1030
4545	-5.12	-17.34	0.22	-2617.76	-3711.22	9261.881	1030
4550	-5.14	-16.25	0.51	-2621.14	-3711.64	9261.887	1030
4555	-4.84	-16.57	0.33	-2621.40	-3711.62	9261.891	1030
4560	-5.79	-16.41	0.20	-2621.59	-3712.02	9261.897	1030
4565	-5.07	-16.43	0.28	-2621.88	-3712.96	9261.902	1030
4570	-5.01	-16.39	0.15	-2621.59	-3713.40	9261.906	1030
4575	-4.66	-16.64	0.13	-2621.73	-3713.72	9261.911	1030
4580	-4.67	-16.18	0.12	-2623.22	-3715.72	9261.917	1030
4585	-5.08	-16.12	0.01	-2623.52	-3716.24	9261.921	1030
4590	-5.05	-16.19	-0.00	-2623.88	-3716.95	9261.929	1030
4595	-5.05	-15.84	0.18	-2623.47	-3716.68	9261.932	1030
4600	-4.73	-15.66	0.33	-2623.61	-3716.46	9261.937	1030
4605	-4.60	-15.93	0.14	-2623.56	-3717.11	9261.940	1030
4610	-4.96	-15.16	0.27	-2625.05	-3718.69	9261.945	1030
4615	-4.62	-15.25	0.24	-2625.47	-3719.24	9261.951	1030
4620	-4.46	-15.27	0.14	-2625.66	-3719.93	9261.959	1030
4625	-4.37	-15.53	0.02	-2625.76	-3719.75	9261.963	1030
4630	-4.69	-15.25	0.07	-2625.97	-3719.69	9261.967	1030
4635	-4.32	-15.28	0.15	-2626.09	-3719.89	9261.970	1030
4640	-4.37	-14.88	0.37	-2626.01	-3720.04	9261.976	1030
4645	-4.42	-14.94	0.26	-2626.04	-3720.02	9261.982	1030
4650	-4.75	-14.93	-0.02	-2627.36	-3721.32	9261.986	1030
4655	-4.53	-15.02	-0.22	-2628.61	-3723.06	9261.991	1030
4660	-3.91	-14.48	0.17	-2628.56	-3723.41	9261.998	1030
4665	-4.30	-14.30	0.09	-2628.92	-3723.56	9262.000	1030
4670	-4.42	-14.44	-0.03	-2628.68	-3723.70	9262.007	1030
4675	-5.34	-14.93	-0.39	-2628.75	-3723.86	9262.013	1030
4680	-4.26	-14.39	0.04	-2629.15	-3724.11	9262.016	1030
4685	-4.11	-14.01	-0.01	-2630.61	-3726.03	9262.023	1030
4690	-4.44	-13.53	0.14	-2630.69	-3726.24	9262.027	1030
4695	-4.18	-13.60	0.21	-2631.30	-3726.31	9262.033	1030
4700	-3.68	-13.90	0.08	-2630.89	-3726.59	9262.037	1030
4705	-4.26	-13.82	-0.02	-2631.12	-3726.47	9262.042	1030
4710	-3.86	-13.61	0.12	-2631.17	-3726.49	9262.047	1030
4715	-4.34	-13.52	-0.15	-2632.66	-3728.52	9262.051	1030
4720	-4.41	-13.15	0.02	-2632.80	-3729.00	9262.056	1030
4725	-3.76	-13.74	-0.25	-2632.95	-3729.30	9262.062	1030
4730	-4.12	-13.15	-0.01	-2633.02	-3728.96	9262.066	1030
4735	-4.20	-13.02	0.09	-2633.32	-3729.48	9262.071	1030
4740	-4.32	-12.82	0.15	-2633.34	-3729.59	9262.077	1030
4745	-4.25	-12.64	-0.03	-2634.80	-3731.07	9262.083	1030
4750	-3.91	-12.70	-0.03	-2635.14	-3731.62	9262.088	1030
4755	-4.47	-12.71	-0.16	-2635.13	-3731.74	9262.094	1030
4760	-3.96	-12.62	-0.04	-2635.15	-3732.03	9262.094	1030
4765	-4.30	-12.63	-0.14	-2635.54	-3732.35	9262.102	1030
4770	-3.91	-12.71	-0.11	-2635.11	-3732.30	9262.107	1030
4775	-3.91	-12.57	-0.14	-2636.22	-3732.79	9262.111	1030
4780	-3.73	-12.06	0.02	-2637.29	-3733.96	9262.117	1030
4785	-3.87	-12.24	-0.14	-2637.25	-3734.51	9262.123	1030
4790	-3.46	-12.15	-0.11	-2637.42	-3734.65	9262.125	1030
4795	-4.14	-12.25	-0.23	-2637.20	-3734.84	9262.131	1030
4800	-3.03	-12.06	0.22	-2637.08	-3734.96	9262.139	1030
4805	-4.00	-12.35	-0.28	-2637.15	-3734.89	9262.141	1030
4810	-3.65	-12.01	-0.07	-2637.33	-3734.99	9262.147	1030
4815	-3.29	-12.29	-0.18	-2638.42	-3734.94	9262.153	1030
4820	-3.34	-11.74	-0.00	-2640.10	-3735.04	9262.156	1030
4825	-3.54	-11.67	-0.04	-2640.54	-3735.17	9262.161	1030
4830	-3.40	-12.15	-0.37	-2640.31	-3735.50	9262.169	1030
4835	-4.18	-11.61	-0.22	-2640.38	-3735.70	9262.171	1030
4840	-3.58	-11.60	-0.07	-2640.40	-3736.19	9262.177	1030
4845	-3.61	-11.83	-0.25	-2640.68	-3736.39	9262.180	1030
4850	-3.38	-11.18	-0.08	-2642.33	-3737.77	9262.187	1030
4855	-2.94	-11.32	-0.16	-2642.53	-3738.69	9262.193	1030
4860	-3.12	-10.97	0.06	-2642.27	-3738.81	9262.198	1030
4865	-3.35	-11.25	-0.21	-2642.59	-3738.83	9262.201	1030
4870	-2.69	-11.19	-0.07	-2642.43	-3738.98	9262.208	1030
4875	-3.11	-11.32	-0.26	-2642.62	-3739.60	9262.212	1030
4880	-2.66	-10.85	-0.11	-2644.45	-3741.36	9262.218	1030
4885	-3.22	-10.28	0.05	-2644.49	-3741.77	9262.219	1030
4890	-3.48	-10.46	-0.22	-2644.81	-3742.09	9262.228	1030
4895	-3.96	-10.40	-0.29	-2644.65	-3741.84	9262.232	1030
4900	-3.22	-10.42	-0.14	-2644.84	-3742.04	9262.236	1030
4905	-3.20	-10.85	-0.32	-2644.64	-3741.78	9262.242	1030
4910	-3.11	-10.42	-0.25	-2646.07	-3742.83	9262.247	1030
4915	-2.94	-10.11	-0.18	-2646.88	-3743.84	9262.250	1030
4920	-2.49	-10.26	-0.13	-2647.29	-3744.53	9262.259	1030
4925	-3.09	-10.13	-0.25	-2646.90	-3744.39	9262.263	1030
4930	-2.58	-10.04	-0.06	-2646.90	-3744.37	9262.265	1030
4935	-3.07	-10.41	-0.40	-2647.01	-3744.35	9262.273	1030
4940	-2.74	-10.11	-0.28	-2647.41	-3745.21	9262.278	1030
4945	-3.18	-9.60	-0.28	-2648.95	-3746.11	9262.281	1030
4950	-3.02	-9.49	-0.22	-2649.29	-3746.49	9262.287	1030
4955	-3.08	-9.77	-0.38	-2649.03	-3746.73	9262.291	1030
4960	-4.03	-9.66	-0.50	-2649.06	-3746.77	9262.296	1030
4965	-2.74	-9.80	-0.34	-2649.16	-3746.56	9262.303	1030
4970	-2.62	-9.75	-0.24	-2649.24	-3746.68	9262.305	1030
4975	-3.23	-9.45	-0.29	-2649.18	-3746.81	9262.311	1030
4980	-3.38	-9.50	-0.37	-2649.60	-3747.02	9262.316	1030
4985	-2.82	-8.96	-0.29	-2651.75	-3749.65	9262.322	1030
4990	-2.71	-8.95	-0.27	-2651.70	-3749.83	9262.326	1030
4995	-2.45	-8.76	-0.08	-2652.21	-3749.93	9262.333	1030
5000	-2.30	-8.84	-0.03	-2652.13	-3749.99	9262.335	1030
5005	-2.44	-9.30	-0.38	-2652.41	-3749.75	9262.342	1030
5010	-2.67	-9.17	-0.40	-2652.40	-3749.89	9262.344	1030
5015	-1.97	-8.99	-0.40	-2653.73	-3751.38	9262.352	1030
5020	-2.73	-8.68	-0.43	-2654.43	-3751.83	9262.356	1030
5025	-2.35	-8.36	-0.23	-2654.05	-3752.32	9262.363	1030
5030	-2.43	-8.30	-0.26	-2654.64	-3752.48	9262.367	1030
5035	-2.59	-8.68	-0.48	-2654.38	-3752.48	9262.372	1030
5040	-2.21	-8.19	-0.12	-2654.40	-3752.80	9262.375	1030
5045	-2.21	-8.37	-0.40	-2655.93	-3754.25	9262.382	1030
5050	-2.32	-7.83	-0.22	-2656.37	-3754.29	9262.387	1030
5055	-1.93	-7.75	-0.11	-2656.61	-3754.55	9262.391	1030
5060	-2.25	-7.81	-0.19	-2656.39	-3754.60	9262.398	1030
5065	-2.81	-7.66	-0.29	-2656.28	-3754.68	9262.403	1030
5070	-1.70	-7.57	0.04	-2656.68	-3754.59	9262.406	1030
5075	-2.53	-7.37	-0.15	-2657.31	-3755.36	9262.412	1030
5080	-2.26	-6.77	0.06	-2659.01	-3756.91	9262.417	1030
5085	-2.23	-7.11	-0.13	-2658.62	-3756.87	9262.421	1030
5090	-2.18	-7.27	-0.27	-2658.65	-3757.26	9262.425	1030
5095	-2.36	-7.40	-0.33	-2658.83	-3757.47	9262.431	1030
5100	-1.79	-7.46	-0.24	-2658.73	-3757.08	9262.437	1030
5105	-1.96	-7.25	-0.20	-2658.70	-3757.23	9262.442	1030
5110	-2.10	-7.02	-0.07	-2658.93	-3757.34	9262.447	1030
5115	-2.10	-6.92	-0.11	-2659.56	-3757.85	9262.451	1030
5120	-1.93	-6.49	-0.23	-2661.54	-3760.14	9262.454	1030
5125	-1.73	-6.64	-0.28	-2661.55	-3760.50	9262.461	1030
5130	-2.17	-6.51	-0.32	-2661.81	-3760.54	9262.468	1030
5135	-2.61	-6.50	-0.41	-2661.74	-3760.36	9262.469	1030
5140	-2.01	-6.70	-0.47	-2661.85	-3760.42	9262.479	1030
5145	-1.40	-6.53	-0.23	-2661.68	-3760.50	9262.482	1030
5150	-2.22	-6.00	-0.14	-2663.41	-3760.44	9262.485	1030
5155	-1.65	-6.31	-0.17	-2663.74	-3760.55	9262.492	1030
5160	-1.77	-6.12	-0.17	-2664.01	-3760.72	9262.498	1030
5165	-1.34	-6.38	-0.19	-2664.06	-3760.99	9262.500	1030
5170	-2.29	-5.79	-0.12	-2663.84	-3760.79	9262.507	1030
5175	-1.77	-6.46	-0.43	-2663.91	-3761.13	9262.512	1030
5180	-1.61	-6.34	-0.42	-2664.75	-3762.26	9262.516	1030
5185	-1.78	-6.12	-0.36	-2665.15	-3762.60	9262.523	1030
5190	-1.92	-5.71	-0.13	-2665.15	-3762.68	9262.528	1030
5195	-2.03	-5.89	-0.25	-2665.08	-3762.57	9262.531	1030
5200	-1.91	-5.90	-0.26	-2665.04	-3763.02	9262.537	1030
5205	-1.86	-5.81	-0.25	-2664.82	-3763.13	9262.541	1030
5210	-1.39	-6.08	-0.48	-2666.06	-3764.24	9262.546	1030
5215	-1.86	-5.31	-0.34	-2668.09	-3766.10	9262.550	1030
5220	-1.45	-5.39	-0.37	-2668.31	-3766.39	9262.556	1030
5225	-1.68	-4.69	-0.03	-2668.22	-3766.43	9262.562	1030
5230	-1.23	-4.88	-0.04	-2668.24	-3766.36	9262.567	1030
5235	-2.04	-5.46	-0.53	-2668.40	-3766.61	9262.571	1030
5240	-0.92	-5.25	-0.23	-2668.56	-3766.97	9262.576	1030
5245	-0.68	-4.97	-0.27	-2670.07	-3768.35	9262.579	1030
5250	-1.75	-4.63	-0.34	-2670.34	-3768.61	9262.586	1030
5255	-1.48	-5.22	-0.54	-2670.12	-3768.47	9262.592	1030
5260	-1.02	-4.90	-0.25	-2670.40	-3768.73	9262.594	1030
5265	-0.20	-4.96	-0.15	-2670.25	-3768.67	9262.602	1030
5270	-1.70	-4.86	-0.47	-2670.38	-3768.72	9262.606	1030
5275	-1.19	-4.88	-0.36	-2670.37	-3768.92	9262.609	1030
5280	-1.50	-4.49	-0.26	-2670.44	-3769.01	9262.616	1030
5285	-0.43	-4.31	-0.22	-2672.83	-3770.94	9262.623	1030
5290	-1.50	-3.59	-0.11	-2673.04	-3771.67	9262.625	1030
5295	-0.82	-4.27	-0.42	-2673.27	-3771.64	9262.633	1030
5300	-0.87	-3.85	-0.14	-2673.23	-3772.11	9262.637	1030
5305	-0.76	-3.94	-0.17	-2673.21	-3771.96	9262.641	1030
5310	-0.76	-3.93	-0.20	-2673.19	-3772.21	9262.646	1030
5315	-1.02	-3.98	-0.38	-2674.62	-3771.96	9262.652	1030
5320	-0.81	-3.79	-0.26	-2674.82	-3772.31	9262.656	1030
5325	-1.25	-3.24	-0.05	-2675.42	-3772.51	9262.663	1030
5330	-0.96	-3.55	-0.16	-2675.16	-3772.35	9262.666	1030
5335	-0.88	-3.92	-0.37	-2675.27	-3772.65	9262.672	1030
5340	-0.80	-3.82	-0.35	-2675.28	-3772.75	9262.675	1030
5345	-1.23	-3.78	-0.60	-2677.28	-3774.38	9262.681	1030
5350	-0.81	-3.42	-0.43	-2677.77	-3775.10	9262.687	1030
5355	-0.64	-3.56	-0.46	-2677.74	-3775.18	9262.693	1030
5360	-1.15	-3.12	-0.40	-2678.15	-3775.14	9262.697	1030
5365	-0.55	-3.12	-0.22	-2677.95	-3775.48	9262.702	1030
5370	-0.63	-3.21	-0.36	-2677.87	-3775.83	9262.706	1030
5375	-0.37	-3.24	-0.41	-2678.94	-3776.68	9262.711	1030
5380	-0.27	-2.86	-0.35	-2679.90	-3777.89	9262.717	1030
5385	-0.71	-2.76	-0.34	-2679.70	-3778.10	9262.720	1030
5390	-0.35	-2.67	-0.21	-2679.80	-3777.87	9262.726	1030
5395	-0.80	-3.09	-0.54	-2679.93	-3778.06	9262.731	1030
5400	-0.94	-2.47	-0.33	-2680.19	-3778.27	9262.734	1030
5405	-0.30	-2.63	-0.23	-2680.60	-3778.30	9262.741	1030
5410	0.05	-2.11	-0.18	-2682.19	-3780.24	9262.747	1030
5415	-0.57	-2.25	-0.36	-2681.77	-3780.55	9262.750	1030
5420	-0.52	-2.24	-0.40	-2682.13	-3780.31	9262.756	1030
5425	-0.38	-2.36	-0.39	-2682.06	-3780.37	9262.760	1030
5430	-0.73	-2.21	-0.43	-2682.31	-3780.46	9262.767	1030
5435	-0.20	-2.32	-0.35	-2682.19	-3780.65	9262.771	1030
5440	-0.36	-2.08	-0.29	-2682.19	-3780.75	9262.777	1030
5445	-0.61	-1.74	-0.12	-2682.31	-3780.77	9262.781	1030
5450	-0.19	-1.51	-0.29	-2684.65	-3783.59	9262.787	1030
5455	-0.31	-1.25	-0.24	-2684.97	-3783.84	9262.790	1030
5460	-0.45	-1.56	-0.52	-2685.03	-3784.08	9262.798	1030
5465	-0.27	-1.44	-0.37	-2685.10	-3784.39	9262.800	1030
5470	-0.02	-1.49	-0.34	-2685.30	-3784.10	9262.806	1030
5475	-0.16	-1.28	-0.26	-2684.96	-3784.08	9262.812	1030
5480	-0.64	-0.37	0.02	-2686.74	-3785.41	9262.817	1030
5485	-0.14	-0.56	-0.14	-2686.88	-3786.31	9262.821	1030
5490	-0.08	-0.79	-0.18	-2687.07	-3786.18	9262.827	1030
5495	-0.43	-0.63	-0.22	-2687.10	-3785.99	9262.829	1030
5500	-0.46	-0.48	-0.14	-2687.19	-3786.00	9262.835	1030
5505	-0.06	-0.46	-0.05	-2687.14	-3786.27	9262.842	1030
5510	-0.26	-0.34	-0.18	-2688.09	-3787.35	9262.846	1030
5515	0.17	-1.05	-0.54	-2689.18	-3788.23	9262.854	1030
5520	0.29	-0.63	-0.40	-2689.44	-3788.45	9262.857	1030
5525	-0.08	-0.44	-0.33	-2689.45	-3788.13	9262.859	1030
5530	0.18	-0.52	-0.31	-2689.46	-3788.67	9262.866	1031
5535	0.81	-0.18	0.02	-2689.65	-3788.87	9262.873	1031
5540	0.56	-0.04	0.05	-2689.17	-3788.51	9262.875	1031
5545	-0.12	-0.12	-0.07	-2687.97	-3788.77	9262.881	1031
5550	-0.39	-0.04	-0.12	-2687.72	-3788.81	9262.887	1031
5555	0.08	-0.23	-0.17	-2687.97	-3788.81	9262.891	1031
5560	0.08	-0.14	-0.18	-2687.94	-3789.07	9262.896	1031
5565	0.07	-0.51	-0.32	-2687.88	-3788.79	9262.903	1031
5570	-0.21	-0.17	-0.19	-2688.04	-3788.62	9262.906	1031
5575	0.53	-0.37	-0.12	-2688.11	-3788.55	9262.911	1031
5580	-0.09	-0.49	-0.31	-2687.82	-3788.58	9262.915	1031
5585	-0.33	-1.08	-0.32	-2685.42	-3786.04	9262.921	1031
5590	-0.73	-0.93	-0.30	-2685.29	-3786.10	9262.927	1031
5595	-0.00	-1.07	-0.28	-2685.47	-3786.20	9262.933	1031
5600	-0.04	-1.53	-0.47	-2685.18	-3786.07	9262.937	1031
5605	-0.07	-1.27	-0.36	-2685.33	-3786.19	9262.941	1031
5610	0.01	-1.19	-0.29	-2685.29	-3785.93	9262.947	1031
5615	-0.14	-1.02	-0.04	-2684.02	-3784.89	9262.952	1031
5620	-0.61	-1.51	-0.42	-2683.53	-3784.39	9262.955	1031
5625	0.10	-1.69	-0.27	-2683.25	-3784.38	9262.962	1031
5630	-0.41	-0.97	-0.01	-2683.39	-3784.62	9262.967	1031
5635	0.06	-1.40	-0.12	-2683.44	-3783.98	9262.973	1031
5640	-0.04	-1.37	-0.19	-2683.06	-3784.38	9262.976	1031
5645	-0.19	-1.42	-0.11	-2682.47	-3784.47	9262.983	1031
5650	0.24	-2.23	-0.39	-2681.78	-3784.51	9262.984	1031
5655	-0.02	-1.83	-0.25	-2681.40	-3784.19	9262.991	1031
5660	-0.32	-1.99	-0.43	-2681.45	-3784.53	9262.998	1031
5665	-0.65	-1.60	-0.27	-2681.15	-3784.12	9263.000	1031
5670	0.08	-1.72	-0.13	-2681.46	-3783.93	9263.006	1031
5675	0.03	-2.09	-0.25	-2680.83	-3783.24	9263.012	1031
5680	-0.20	-2.35	-0.33	-2679.68	-3781.34	9263.016	1031
5685	-0.88	-2.07	-0.25	-2679.45	-3781.35	9263.022	1031
5690	0.11	-2.17	0.02	-2679.32	-3780.83	9263.029	1031
5695	-0.94	-2.35	-0.40	-2679.59	-3780.93	9263.031	1031
5700	-0.75	-2.46	-0.33	-2679.70	-3780.84	9263.037	1031
5705	-0.57	-2.36	-0.30	-2679.44	-3780.98	9263.040	1031
5710	-0.14	-2.77	-0.15	-2677.70	-3779.11	9263.047	1031
5715	-0.31	-2.79	-0.21	-2677.54	-3779.14	9263.052	1031
5720	-0.62	-2.39	-0.04	-2677.26	-3778.83	9263.056	1031
5725	-0.65	-2.96	-0.42	-2677.40	-3778.94	9263.061	1031
5730	-0.70	-2.28	0.05	-2677.50	-3778.88	9263.069	1031
5735	-0.08	-2.88	-0.21	-2677.46	-3779.19	9263.071	1031
5740	-0.83	-2.59	-0.23	-2677.39	-3778.88	9263.077	1031
5745	-0.66	-2.93	-0.39	-2677.43	-3778.82	9263.080	1031
5750	-0.70	-3.28	-0.29	-2675.00	-3776.59	9263.087	1031
5755	-0.75	-3.42	-0.28	-2674.83	-3776.19	9263.092	1031
5760	-1.32	-3.28	-0.31	-2674.59	-3775.93	9263.098	1031
5765	-1.04	-3.57	-0.44	-2674.76	-3775.97	9263.103	1031
5770	-0.72	-2.93	0.07	-2674.46	-3775.81	9263.107	1031
5775	-0.61	-3.00	0.00	-2674.48	-3775.84	9263.109	1031
5780	-1.48	-3.58	-0.49	-2673.63	-3775.96	9263.117	1031
5785	-1.21	-3.68	-0.43	-2672.94	-3775.89	9263.123	1031
5790	-0.88	-4.00	-0.47	-2673.05	-3775.76	9263.125	1031
5795	-0.86	-3.74	-0.35	-2672.85	-3775.76	9263.133	1031
5800	-1.05	-3.76	-0.34	-2672.87	-3775.54	9263.137	1031
5805	-1.31	-3.40	-0.19	-2672.63	-3775.39	9263.141	1031
5810	-0.70	-3.80	-0.16	-2672.14	-3774.59	9263.147	1031
5815	-1.32	-4.04	-0.36	-2670.80	-3773.72	9263.152	1031
5820	-2.88	-3.65	-0.43	-2670.97	-3772.98	9263.158	1031
5825	-1.44	-4.37	-0.51	-2670.74	-3773.46	9263.161	1031
5830	-1.58	-4.08	-0.38	-2670.63	-3772.76	9263.165	1031
5835	-1.11	-3.90	-0.05	-2670.61	-3772.52	9263.171	1031
5840	-1.36	-4.11	-0.24	-2670.57	-3772.66	9263.176	1031
5845	-1.13	-4.42	-0.12	-2668.91	-3770.90	9263.182	1031
5850	-1.16	-4.39	-0.10	-2668.77	-3770.97	9263.186	1031
5855	-1.36	-4.33	-0.14	-2669.01	-3770.49	9263.193	1031
5860	-1.29	-4.41	-0.08	-2668.64	-3770.40	9263.195	1031
5865	-1.39	-4.66	-0.33	-2668.84	-3770.16	9263.202	1031
5870	-1.31	-4.62	-0.25	-2668.69	-3770.28	9263.204	1031
5875	-1.34	-5.02	-0.21	-2667.16	-3768.10	9263.213	1031
5880	-1.90	-4.95	-0.29	-2666.94	-3768.44	9263.217	1031
5885	-1.77	-4.93	-0.21	-2666.92	-3768.26	9263.219	1031
5890	-1.61	-5.16	-0.32	-2667.03	-3768.14	9263.226	1031
5895	-1.99	-4.92	-0.28	-2666.97	-3767.81	9263.233	1031
5900	-1.31	-5.19	-0.27	-2666.79	-3767.80	9263.234	1031
5905	-1.52	-5.36	-0.42	-2666.85	-3768.03	9263.242	1031
5910	-1.38	-5.24	-0.32	-2666.81	-3767.65	9263.247	1031
5915	-1.60	-6.14	-0.60	-2664.37	-3767.58	9263.250	1031
5920	-1.96	-5.88	-0.51	-2664.13	-3767.59	9263.256	1031
5925	-2.57	-6.16	-0.66	-2663.71	-3766.34	9263.264	1031
5930	-2.01	-5.77	-0.39	-2664.01	-3766.35	9263.266	1031
5935	-1.49	-5.83	-0.26	-2663.89	-3766.36	9263.272	1031
5940	-1.24	-5.62	-0.11	-2663.79	-3766.24	9263.278	1031
5945	-2.24	-5.59	-0.19	-2663.48	-3765.41	9263.281	1031
5950	-2.03	-5.92	-0.21	-2662.17	-3764.14	9263.287	1031
5955	-1.94	-5.76	-0.06	-2662.15	-3764.06	9263.292	1031
5960	-1.72	-6.10	-0.16	-2662.00	-3764.22	9263.297	1031
5965	-1.61	-6.07	-0.12	-2662.18	-3763.85	9263.302	1031
5970	-1.75	-6.00	-0.14	-2662.03	-3763.65	9263.307	1031
5975	-1.84	-6.03	-0.09	-2661.52	-3763.36	9263.311	1031
5980	-1.79	-6.81	-0.25	-2660.10	-3761.89	9263.315	1031
5985	-1.99	-6.71	-0.29	-2660.23	-3761.51	9263.321	1031
5990	-2.11	-7.09	-0.46	-2660.12	-3761.51	9263.328	1031
5995	-2.08	-6.90	-0.38	-2659.93	-3761.32	9263.330	1031
6000	-1.42	-7.02	-0.25	-2659.91	-3761.08	9263.338	1031
6005	-2.35	-6.66	-0.29	-2660.00	-3761.20	9263.342	1031
6010	-2.00	-6.98	-0.18	-2658.29	-3759.33	9263.344	1031
6015	-2.32	-7.07	-0.24	-2657.99	-3759.23	9263.352	1031
6020	-1.81	-7.27	-0.24	-2658.18	-3759.03	9263.359	1031
6025	-2.33	-7.34	-0.36	-2657.89	-3759.04	9263.359	1031
6030	-2.02	-6.93	-0.06	-2658.19	-3758.68	9263.368	1031
6035	-2.02	-6.96	-0.13	-2658.06	-3758.88	9263.373	1031
6040	-2.49	-7.20	-0.32	-2657.95	-3759.17	9263.375	1031
6045	-2.14	-7.05	-0.11	-2657.98	-3758.78	9263.381	1031
6050	-2.06	-7.72	-0.44	-2656.13	-3758.75	9263.388	1031
6055	-2.58	-7.75	-0.51	-2656.14	-3758.60	9263.391	1031
6060	-3.94	-7.14	-0.43	-2655.39	-3758.62	9263.398	1031
6065	-2.46	-7.27	-0.28	-2656.02	-3758.82	9263.403	1031
6070	-2.70	-7.85	-0.52	-2655.87	-3758.26	9263.406	1031
6075	-2.24	-7.84	-0.43	-2655.87	-3757.92	9263.411	1031
6080	-2.91	-7.77	-0.34	-2654.50	-3756.21	9263.418	1031
6085	-2.98	-8.02	-0.31	-2653.48	-3755.48	9263.421	1031
6090	-2.15	-7.83	-0.05	-2653.39	-3755.07	9263.428	1031
6095	-2.76	-7.79	-0.13	-2653.16	-3755.26	9263.431	1031
6100	-2.24	-8.28	-0.27	-2653.07	-3755.01	9263.436	1031
6105	-2.45	-8.07	-0.15	-2653.22	-3755.03	9263.440	1031
6110	-2.69	-8.30	-0.27	-2652.53	-3754.74	9263.445	1031
6115	-2.40	-9.27	-0.56	-2651.40	-3753.19	9263.451	1031
6120	-2.73	-8.80	-0.28	-2651.28	-3752.70	9263.456	1031
6125	-2.57	-8.84	-0.26	-2651.33	-3752.95	9263.461	1031
6130	-2.68	-8.89	-0.31	-2651.08	-3752.45	9263.466	1031
6135	-3.28	-8.82	-0.46	-2651.13	-3752.64	9263.469	1031
6140	-2.10	-8.72	-0.11	-2651.26	-3752.89	9263.476	1031
6145	-2.81	-8.92	-0.14	-2649.57	-3750.95	9263.482	1031
6150	-2.99	-9.02	-0.21	-2648.90	-3750.54	9263.484	1031
6155	-3.29	-8.88	-0.22	-2649.13	-3750.42	9263.492	1031
6160	-2.73	-9.02	-0.10	-2649.05	-3750.33	9263.498	1031
6165	-3.09	-9.08	-0.26	-2648.90	-3750.10	9263.500	1031
6170	-2.77	-9.39	-0.35	-2648.94	-3749.91	9263.506	1031
6175	-2.98	-9.46	-0.40	-2647.42	-3750.30	9263.513	1031
6180	-3.33	-9.64	-0.47	-2646.95	-3750.36	9263.515	1031
6185	-2.92	-9.66	-0.36	-2647.00	-3749.98	9263.522	1031
6190	-3.11	-9.24	-0.20	-2647.34	-3749.73	9263.527	1031
6195	-2.04	-9.52	-0.03	-2647.28	-3749.32	9263.533	1031
6200	-2.85	-9.46	-0.16	-2647.09	-3749.38	9263.537	1031
6205	-3.05	-9.92	-0.45	-2646.93	-3749.03	9263.542	1031
6210	-2.77	-9.48	-0.11	-2647.01	-3748.93	9263.547	1031
6215	-3.00	-9.98	-0.16	-2645.13	-3746.99	9263.552	1031
6220	-2.97	-10.68	-0.43	-2644.40	-3746.09	9263.556	1031
6225	-3.01	-10.33	-0.19	-2644.14	-3745.84	9263.562	1031
6230	-2.77	-10.14	-0.04	-2644.23	-3745.80	9263.566	1031
6235	-3.20	-10.90	-0.51	-2644.27	-3745.82	9263.570	1031
6240	-3.05	-10.58	-0.32	-2644.08	-3745.44	9263.577	1031
6245	-3.32	-10.52	-0.25	-2643.85	-3744.71	9263.582	1031
6250	-3.24	-10.77	-0.16	-2642.30	-3743.33	9263.588	1031
6255	-3.25	-10.65	-0.09	-2642.30	-3743.39	9263.592	1031
6260	-3.11	-10.87	-0.23	-2642.30	-3743.25	9263.596	1031
6265	-3.06	-10.68	-0.11	-2642.40	-3743.26	9263.601	1031
6270	-2.91	-10.60	0.05	-2642.31	-3742.92	9263.607	1031
6275	-3.50	-10.63	-0.13	-2642.17	-3743.01	9263.610	1031
6280	-3.74	-10.70	0.02	-2640.47	-3741.32	9263.619	1031
6285	-3.56	-11.27	-0.21	-2640.21	-3741.09	9263.623	1031
6290	-3.81	-11.27	-0.23	-2640.05	-3740.99	9263.627	1031
6295	-3.52	-11.62	-0.34	-2640.18	-3740.94	9263.631	1031
6300	-3.33	-11.65	-0.37	-2640.25	-3740.88	9263.638	1031
6305	-3.81	-10.97	-0.07	-2640.22	-3740.58	9263.641	1031
6310	-3.79	-11.54	-0.14	-2638.24	-3738.37	9263.648	1031
6315	-4.19	-11.71	-0.17	-2638.19	-3738.18	9263.652	1031
6320	-3.36	-11.82	-0.12	-2638.06	-3738.41	9263.658	1031
6325	-4.11	-11.89	-0.32	-2638.17	-3738.45	9263.661	1031
6330	-3.82	-12.13	-0.37	-2638.04	-3737.93	9263.668	1031
6335	-3.60	-11.54	0.01	-2638.07	-3738.20	9263.671	1031
6340	-4.43	-12.03	-0.18	-2636.80	-3736.57	9263.678	1031
6345	-3.69	-12.60	-0.28	-2636.19	-3736.04	9263.682	1031
6350	-4.11	-12.23	-0.09	-2636.19	-3735.67	9263.687	1031
6355	-3.82	-12.23	-0.06	-2636.28	-3735.81	9263.690	1031
6360	-3.55	-12.64	-0.21	-2636.23	-3735.47	9263.696	1031
6365	-3.72	-12.20	-0.02	-2636.07	-3735.46	9263.702	1031
6370	-4.12	-12.01	-0.04	-2636.17	-3735.75	9263.707	1031
6375	-3.58	-11.84	0.19	-2635.94	-3736.04	9263.713	1031
6380	-3.84	-12.32	0.01	-2634.36	-3735.71	9263.717	1031
6385	-4.21	-12.89	-0.31	-2633.50	-3735.67	9263.719	1031
6390	-4.06	-12.69	-0.14	-2633.51	-3735.34	9263.726	1031
6395	-3.88	-12.72	-0.08	-2633.62	-3734.55	9263.732	1031
6400	-3.90	-12.84	-0.19	-2633.30	-3734.81	9263.735	1031
6405	-3.65	-12.85	-0.09	-2633.40	-3734.07	9263.742	1031
6410	-4.21	-12.68	-0.09	-2632.82	-3734.50	9263.747	1031
6415	-3.62	-12.90	0.10	-2631.36	-3733.85	9263.750	1031
6420	-4.15	-13.05	-0.09	-2631.33	-3733.98	9263.756	1031
6425	-3.89	-13.05	0.01	-2631.16	-3733.50	9263.763	1031
6430	-4.11	-12.94	0.03	-2631.31	-3733.42	9263.766	1031
6435	-3.83	-12.99	0.14	-2631.38	-3732.94	9263.771	1031
6440	-3.42	-13.32	0.00	-2630.76	-3732.79	9263.778	1031
6445	-3.96	-13.75	-0.07	-2629.25	-3731.02	9263.781	1031
6450	-4.23	-13.83	-0.20	-2629.09	-3730.85	9263.787	1031
6455	-4.92	-13.34	0.06	-2629.22	-3730.06	9263.793	1031
6460	-4.12	-13.61	0.02	-2629.27	-3730.17	9263.797	1031
6465	-4.82	-13.47	-0.05	-2629.06	-3729.98	9263.801	1031
6470	-4.18	-13.53	0.04	-2629.25	-3729.69	9263.807	1031
6475	-4.07	-13.82	0.23	-2627.45	-3727.84	9263.812	1031
6480	-4.21	-14.31	-0.04	-2627.28	-3727.85	9263.816	1031
6485	-5.09	-14.33	-0.05	-2626.67	-3726.80	9263.824	1031
6490	-4.35	-14.17	-0.01	-2626.67	-3727.31	9263.827	1031
6495	-4.40	-13.98	0.12	-2626.64	-3727.12	9263.833	1031
6500	-4.44	-13.90	0.16	-2626.84	-3727.43	9263.836	1031
6505	-3.87	-14.79	-0.08	-2625.27	-3727.27	9263.843	1031
6510	-4.48	-14.50	-0.02	-2624.80	-3726.74	9263.844	1031
6515	-4.49	-14.56	0.03	-2624.92	-3726.56	9263.851	1031
6520	-5.11	-14.42	-0.02	-2624.49	-3726.28	9263.856	1031
6525	-4.48	-14.47	0.10	-2624.73	-3726.02	9263.862	1031
6530	-4.63	-14.52	0.06	-2624.89	-3725.79	9263.866	1031
6535	-4.81	-15.11	-0.24	-2624.87	-3725.72	9263.873	1031
6540	-4.97	-15.08	-0.20	-2624.75	-3725.18	9263.875	1031
6545	-4.22	-14.75	0.04	-2624.39	-3725.24	9263.881	1031
6550	-4.77	-14.81	-0.08	-2623.73	-3725.23	9263.887	1031
6555	-4.83	-14.91	-0.04	-2624.15	-3724.50	9263.891	1031
6560	-5.56	-14.90	-0.15	-2624.21	-3724.06	9263.897	1031
6565	-5.03	-15.17	-0.13	-2623.75	-3724.02	9263.901	1031
6570	-4.80	-15.07	-0.08	-2623.95	-3723.70	9263.906	1031
6575	-5.25	-14.84	0.07	-2623.52	-3723.20	9263.912	1031
6580	-5.17	-16.20	-0.08	-2620.17	-3720.22	9263.916	1031
6585	-5.36	-16.01	-0.05	-2620.27	-3719.70	9263.921	1031
6590	-4.75	-15.57	0.26	-2620.20	-3719.80	9263.929	1031
6595	-5.14	-16.32	-0.13	-2620.14	-3719.85	9263.930	1031
6600	-5.14	-15.85	0.12	-2619.91	-3719.76	9263.937	1031
6605	-5.45	-16.24	-0.09	-2619.96	-3719.79	9263.941	1031
6610	-5.40	-16.58	-0.07	-2618.35	-3718.00	9263.947	1031
6615	-5.67	-16.07	0.20	-2618.09	-3717.45	9263.951	1031
6620	-5.32	-16.03	0.43	-2617.67	-3717.45	9263.958	1031
6625	-5.08	-16.54	0.10	-2618.11	-3717.07	9263.962	1031
6630	-5.01	-16.61	0.12	-2617.99	-3716.80	9263.967	1031
6635	-4.78	-16.55	0.15	-2617.77	-3716.82	9263.969	1031
6640	-5.12	-16.92	0.20	-2616.29	-3715.13	9263.978	1031
6645	-5.14	-16.94	0.18	-2616.10	-3714.60	9263.982	1031
6650	-5.59	-16.79	0.18	-2615.79	-3714.59	9263.985	1031
6655	-5.83	-17.23	-0.05	-2615.94	-3713.97	9263.992	1031
6660	-5.15	-16.99	0.31	-2615.90	-3713.71	9263.998	1031
6665	-5.96	-17.12	0.05	-2615.83	-3713.70	9264.000	1031
6670	-5.36	-16.98	0.19	-2615.68	-3714.01	9264.007	1031
6675	-5.28	-16.76	0.42	-2616.00	-3713.84	9264.012	1031
6680	-5.46	-17.48	0.24	-2614.04	-3711.56	9264.016	1031
6685	-5.24	-17.63	0.42	-2613.28	-3710.60	9264.023	1031
6690	-5.40	-17.66	0.38	-2613.28	-3710.73	9264.028	1031
6695	-5.58	-17.61	0.41	-2612.98	-3710.57	9264.031	1031
6700	-4.83	-17.91	0.39	-2613.05	-3710.49	9264.037	1031
6705	-5.38	-17.90	0.27	-2613.02	-3710.52	9264.041	1031
6710	-5.88	-17.69	0.34	-2612.47	-3709.75	9264.046	1031
6715	-5.56	-18.18	0.38	-2610.96	-3708.13	9264.051	1031
6720	-5.77	-18.05	0.31	-2610.81	-3708.02	9264.056	1031
6725	-6.01	-18.53	0.08	-2610.73	-3708.35	9264.062	1031
6730	-5.81	-18.36	0.24	-2610.87	-3707.81	9264.067	1031
6735	-5.82	-18.33	0.32	-2610.85	-3707.96	9264.071	1031
6740	-5.90	-18.58	0.28	-2610.67	-3707.68	9264.077	1031
6745	-5.34	-18.59	0.50	-2608.79	-3706.10	9264.080	1031
6750	-5.60	-18.53	0.54	-2608.97	-3705.56	9264.086	1031
6755	-6.01	-18.65	0.46	-2608.74	-3705.57	9264.093	1031
6760	-5.68	-19.03	0.37	-2608.64	-3705.15	9264.094	1031
6765	-6.06	-18.87	0.39	-2608.56	-3705.08	9264.101	1031
6770	-5.77	-18.81	0.49	-2608.90	-3705.12	9264.107	1031
6775	-6.23	-19.51	0.26	-2606.97	-3703.49	9264.113	1031
6780	-6.20	-19.49	0.30	-2606.49	-3702.71	9264.116	1031
6785	-5.43	-19.22	0.67	-2606.84	-3702.86	9264.124	1031
6790	-6.02	-19.16	0.47	-2606.81	-3702.57	9264.125	1031
6795	-6.70	-19.24	0.36	-2606.83	-3702.38	9264.132	1031
6800	-5.93	-19.65	0.33	-2606.81	-3702.21	9264.137	1031
6805	-6.30	-19.98	0.25	-2605.39	-3700.90	9264.141	1031
6810	-6.07	-20.04	0.37	-2604.78	-3700.66	9264.147	1031
6815	-6.27	-19.98	0.46	-2604.65	-3700.37	9264.153	1031
6820	-6.25	-20.15	0.31	-2604.61	-3700.18	9264.156	1031
6825	-5.81	-19.79	0.53	-2604.68	-3700.06	9264.163	1031
6830	-5.78	-20.00	0.49	-2604.73	-3700.04	9264.167	1031
6835	-6.39	-19.91	0.44	-2604.77	-3700.19	9264.172	1031
6840	-5.98	-19.97	0.49	-2604.41	-3700.04	9264.175	1031
6845	-6.37	-20.13	0.48	-2603.69	-3699.11	9264.181	1031
6850	-6.35	-20.56	0.54	-2601.96	-3697.15	9264.187	1031
6855	-6.12	-20.56	0.64	-2601.73	-3697.02	9264.192	1031
6860	-6.14	-20.47	0.67	-2601.79	-3697.04	9264.196	1031
6865	-6.09	-20.64	0.56	-2601.89	-3697.09	9264.201	1031
6870	-6.14	-20.75	0.44	-2601.64	-3697.09	9264.206	1031
6875	-6.44	-21.00	0.46	-2601.40	-3696.71	9264.211	1031
6880	-6.77	-20.73	0.58	-2600.02	-3696.34	9264.217	1031
6885	-6.15	-21.05	0.53	-2599.74	-3696.27	9264.219	1031
6890	-6.64	-20.78	0.60	-2599.27	-3696.18	9264.227	1031
6895	-5.39	-21.20	0.71	-2599.48	-3696.03	9264.232	1031
6900	-6.23	-20.87	0.73	-2599.46	-3695.85	9264.234	1031
6905	-6.58	-21.17	0.61	-2599.48	-3695.80	9264.241	1031
6910	-6.57	-21.58	0.55	-2597.49	-3693.67	9264.248	1031
6915	-6.18	-21.71	0.72	-2597.29	-3693.24	9264.250	1031
6920	-6.44	-21.65	0.70	-2597.40	-3692.83	9264.258	1031
6925	-6.16	-21.81	0.66	-2597.06	-3692.91	9264.262	1031
6930	-6.44	-21.60	0.81	-2597.19	-3692.55	9264.266	1031
6935	-6.66	-21.81	0.65	-2597.04	-3692.88	9264.273	1031
6940	-6.29	-22.33	0.75	-2595.58	-3691.04	9264.279	1031
6945	-6.64	-22.21	0.71	-2595.43	-3690.63	9264.281	1031
6950	-6.68	-22.25	0.72	-2595.19	-3690.60	9264.287	1031
6955	-6.61	-21.86	0.97	-2595.37	-3690.40	9264.291	1031
6960	-6.65	-21.86	1.05	-2595.43	-3690.29	9264.296	1031
6965	-6.29	-22.30	0.86	-2595.16	-3690.24	9264.300	1031
6970	-6.49	-22.40	0.70	-2594.16	-3688.81	9264.305	1031
6975	-7.04	-22.83	0.74	-2593.20	-3687.68	9264.311	1031
6980	-7.11	-22.77	0.82	-2593.09	-3687.42	9264.317	1031
6985	-6.65	-22.45	1.05	-2593.03	-3687.26	9264.322	1031
6990	-7.09	-22.67	0.84	-2593.04	-3687.31	9264.327	1031
6995	-7.55	-22.66	0.84	-2593.15	-3687.19	9264.333	1031
7000	-7.33	-22.64	0.88	-2593.15	-3687.22	9264.335	1031
7005	-6.79	-22.71	0.91	-2593.27	-3687.02	9264.342	1031
7010	-6.88	-22.69	0.98	-2593.12	-3686.68	9264.344	1031
7015	-7.21	-23.00	0.99	-2590.52	-3686.52	9264.354	1031
7020	-7.31	-23.21	0.88	-2590.25	-3685.92	9264.356	1031
7025	-6.44	-23.47	0.88	-2590.27	-3685.84	9264.364	1031
7030	-7.22	-22.96	1.04	-2590.28	-3685.24	9264.366	1031
7035	-7.19	-23.46	0.89	-2590.44	-3684.86	9264.373	1031
7040	-6.57	-23.46	0.98	-2590.44	-3684.81	9264.375	1031
7045	-7.07	-23.77	1.01	-2588.74	-3683.25	9264.382	1031
7050	-7.27	-23.81	1.04	-2587.97	-3682.52	9264.387	1031
7055	-7.85	-23.57	1.16	-2588.46	-3682.66	9264.394	1031
7060	-7.46	-23.76	1.11	-2588.25	-3682.28	9264.397	1031
7065	-7.26	-23.63	1.08	-2588.37	-3682.29	9264.404	1031
7070	-6.98	-24.10	0.99	-2588.18	-3682.02	9264.406	1031
7075	-7.63	-24.06	1.17	-2586.92	-3679.99	9264.412	1031
7080	-7.46	-24.44	1.14	-2586.22	-3679.24	9264.416	1031
7085	-7.27	-24.24	1.21	-2586.08	-3679.40	9264.421	1031
7090	-7.56	-24.23	1.13	-2586.27	-3679.50	9264.426	1031
7095	-7.58	-24.01	1.23	-2586.31	-3679.19	9264.431	1031
7100	-7.69	-24.53	1.06	-2585.98	-3679.07	9264.437	1031
7105	-7.54	-24.84	1.08	-2584.91	-3677.84	9264.443	1031
7110	-7.69	-25.05	1.05	-2584.19	-3676.73	9264.447	1031
7115	-8.32	-24.57	1.18	-2583.95	-3676.41	9264.451	1031
7120	-7.55	-24.74	1.48	-2583.34	-3676.45	9264.459	1031
7125	-8.23	-24.92	1.21	-2583.37	-3676.21	9264.462	1031
7130	-7.04	-25.23	1.19	-2583.32	-3676.19	9264.468	1031
7135	-7.70	-25.19	1.18	-2583.36	-3675.57	9264.470	1031
7140	-7.46	-25.70	1.24	-2582.30	-3674.42	9264.479	1031
7145	-7.64	-25.58	1.28	-2582.11	-3674.39	9264.482	1031
7150	-7.60	-25.91	1.19	-2581.58	-3673.51	9264.484	1031
7155	-7.61	-25.67	1.29	-2581.37	-3673.29	9264.491	1031
7160	-7.43	-25.85	1.41	-2581.16	-3673.03	9264.499	1031
7165	-7.89	-25.64	1.28	-2581.50	-3673.06	9264.500	1031
7170	-7.76	-25.71	1.26	-2581.47	-3672.87	9264.506	1031
7175	-7.82	-25.79	1.23	-2581.46	-3672.71	9264.511	1031
7180	-7.99	-26.39	1.37	-2579.48	-3670.57	9264.516	1031
7185	-7.90	-26.56	1.22	-2579.41	-3670.29	9264.522	1031
7190	-7.82	-26.20	1.14	-2579.00	-3669.63	9264.529	1031
7195	-8.14	-26.31	1.38	-2579.19	-3670.03	9264.531	1031
7200	-7.77	-26.52	1.39	-2579.06	-3669.62	9264.537	1031
7205	-7.77	-26.49	1.31	-2579.14	-3669.69	9264.541	1031
7210	-7.58	-26.36	1.52	-2578.41	-3669.17	9264.547	1031
7215	-7.81	-26.73	1.46	-2578.10	-3668.40	9264.552	1031
7220	-7.72	-26.89	1.48	-2577.55	-3668.18	9264.555	1031
7225	-7.82	-26.68	1.48	-2577.18	-3668.04	9264.562	1031
7230	-8.06	-26.74	1.42	-2577.18	-3668.01	9264.567	1031
7235	-8.22	-26.84	1.45	-2577.13	-3667.59	9264.572	1031
7240	-8.72	-26.63	1.54	-2576.98	-3667.66	9264.576	1031
7245	-8.54	-27.19	1.48	-2575.26	-3665.84	9264.581	1031
7250	-8.32	-27.42	1.42	-2575.17	-3665.52	9264.586	1031
7255	-8.43	-27.20	1.53	-2575.41	-3665.38	9264.592	1031
7260	-8.22	-27.22	1.64	-2575.33	-3665.30	9264.595	1031
7265	-8.80	-27.48	1.42	-2575.14	-3664.74	9264.604	1031
7270	-8.09	-27.36	1.61	-2574.89	-3664.62	9264.606	1031
7275	-8.07	-27.63	1.66	-2573.31	-3664.26	9264.609	1031
7280	-8.78	-27.84	1.53	-2573.18	-3663.91	9264.616	1031
7285	-8.18	-27.89	1.51	-2572.56	-3663.47	9264.624	1031
7290	-8.52	-27.78	1.57	-2573.22	-3663.49	9264.625	1031
7295	-8.08	-27.81	1.64	-2572.75	-3663.39	9264.633	1031
7300	-8.57	-27.84	1.60	-2572.82	-3662.99	9264.635	1031
7305	-8.05	-28.30	1.78	-2571.33	-3660.87	9264.641	1031
7310	-8.59	-28.36	1.71	-2570.84	-3660.36	9264.647	1031
7315	-8.57	-28.56	1.71	-2570.48	-3659.58	9264.654	1031
7320	-9.20	-28.50	1.77	-2570.14	-3659.14	9264.656	1031
7325	-8.07	-28.43	1.88	-2570.49	-3659.14	9264.664	1031
7330	-9.17	-28.75	1.57	-2570.29	-3658.43	9264.666	1031
7335	-8.34	-28.77	1.80	-2570.39	-3658.06	9264.672	1031
7340	-8.90	-28.82	1.67	-2570.32	-3658.28	9264.675	1031
7345	-8.62	-28.75	1.92	-2569.00	-3657.96	9264.681	1031
7350	-8.74	-28.85	1.82	-2568.27	-3657.81	9264.687	1031
7355	-9.18	-28.70	1.91	-2568.30	-3657.67	9264.693	1031
7360	-9.24	-28.76	1.93	-2568.47	-3657.61	9264.696	1031
7365	-9.12	-29.05	1.80	-2568.20	-3657.20	9264.701	1031
7370	-8.78	-29.08	1.80	-2568.48	-3656.56	9264.704	1031
7375	-8.98	-29.61	1.72	-2567.70	-3656.14	9264.712	1031
7380	-8.74	-29.56	2.07	-2566.35	-3654.07	9264.717	1031
7385	-8.91	-29.76	1.92	-2566.49	-3653.27	9264.720	1031
7390	-8.59	-29.75	1.88	-2566.18	-3653.74	9264.727	1031
7395	-9.06	-29.81	1.85	-2566.20	-3653.71	9264.732	1031
7400	-9.03	-29.82	1.96	-2565.95	-3653.09	9264.734	1031
7405	-9.30	-29.91	1.86	-2566.00	-3652.94	9264.741	1031
7410	-9.42	-30.41	1.85	-2564.23	-3650.94	9264.747	1031
7415	-9.12	-30.17	2.13	-2564.09	-3650.45	9264.750	1031
7420	-9.10	-30.69	1.96	-2564.09	-3650.12	9264.758	1031
7425	-8.98	-30.36	2.08	-2563.75	-3650.21	9264.761	1031
7430	-9.67	-30.43	1.94	-2563.79	-3649.81	9264.766	1031
7435	-9.81	-30.46	1.98	-2563.88	-3649.51	9264.771	1031
7440	-9.43	-30.91	2.11	-2562.50	-3647.69	9264.779	1031
7445	-9.16	-30.97	2.17	-2561.87	-3647.02	9264.781	1031
7450	-8.99	-30.94	2.18	-2561.48	-3647.02	9264.788	1031
7455	-9.73	-30.96	2.07	-2561.60	-3646.91	9264.790	1031
7460	-8.77	-31.55	2.15	-2561.57	-3646.78	9264.799	1031
7465	-9.84	-31.22	1.93	-2561.82	-3646.48	9264.800	1031
7470	-9.79	-31.12	2.08	-2560.76	-3645.98	9264.806	1031
7475	-9.71	-31.27	2.25	-2559.62	-3645.84	9264.811	1031
7480	-9.57	-31.65	2.13	-2559.18	-3645.02	9264.817	1031
7485	-9.77	-31.63	2.09	-2558.74	-3644.93	9264.821	1031
7490	-9.37	-32.01	2.11	-2558.66	-3644.11	9264.827	1031
7495	-9.91	-31.48	2.35	-2559.05	-3643.90	9264.831	1031
7500	-9.14	-31.92	2.26	-2558.88	-3643.77	9264.836	1030
7505	-10.02	-31.86	2.07	-2558.63	-3643.46	9264.842	1030
7510	-9.27	-31.73	2.12	-2559.71	-3644.15	9264.845	1030
7515	-9.85	-31.09	2.21	-2560.88	-3645.40	9264.854	1030
7520	-9.23	-31.05	2.35	-2560.91	-3645.65	9264.856	1030
7525	-9.58	-31.10	2.15	-2561.09	-3645.33	9264.863	1030
7530	-9.71	-31.50	2.13	-2561.12	-3645.08	9264.866	1030
7535	-9.33	-31.23	2.13	-2561.05	-3645.07	9264.873	1030
7540	-9.91	-31.10	2.26	-2561.13	-3644.73	9264.875	1030
7545	-9.31	-31.03	2.08	-2562.78	-3646.79	9264.881	1030
7550	-9.33	-30.75	2.05	-2563.01	-3646.77	9264.887	1030
7555	-9.72	-30.52	2.18	-2563.31	-3646.83	9264.894	1030
7560	-9.27	-31.13	2.10	-2563.07	-3646.66	9264.897	1030
7565	-9.29	-30.74	2.26	-2562.85	-3647.08	9264.903	1030
7570	-9.23	-30.99	2.08	-2562.80	-3646.78	9264.906	1030
7575	-8.90	-31.04	2.04	-2564.40	-3646.94	9264.912	1030
7580	-8.93	-30.80	2.18	-2564.91	-3646.67	9264.916	1030
7585	-9.03	-30.45	1.98	-2565.27	-3647.63	9264.924	1030
7590	-9.11	-30.68	2.18	-2564.85	-3647.15	9264.925	1030
7595	-8.76	-31.04	2.18	-2564.91	-3647.07	9264.931	1030
7600	-9.00	-30.58	2.15	-2565.03	-3647.17	9264.937	1030
7605	-9.27	-30.24	2.00	-2565.94	-3648.20	9264.942	1030
7610	-8.89	-30.47	2.01	-2566.96	-3649.05	9264.947	1030
7615	-8.54	-30.52	2.09	-2566.92	-3648.93	9264.951	1030
7620	-9.00	-30.57	1.97	-2566.85	-3649.15	9264.956	1030
7625	-8.81	-30.15	2.22	-2567.18	-3649.17	9264.961	1030
7630	-9.06	-30.33	2.03	-2566.82	-3649.19	9264.967	1030
7635	-9.46	-30.07	2.02	-2567.34	-3649.49	9264.970	1030
7640	-8.92	-29.90	2.05	-2568.95	-3651.16	9264.977	1030
7645	-8.93	-29.53	2.00	-2569.10	-3651.56	9264.981	1030
7650	-8.91	-29.95	1.89	-2568.93	-3651.50	9264.984	1030
7655	-9.11	-29.79	2.02	-2569.03	-3651.56	9264.991	1030
7660	-9.02	-30.04	1.89	-2569.07	-3651.30	9264.999	1030
7665	-8.69	-29.98	1.95	-2568.87	-3651.41	9265.000	1030
7670	-9.42	-29.31	2.12	-2568.75	-3651.64	9265.007	1030
7675	-9.13	-29.79	1.92	-2568.74	-3651.89	9265.013	1030
7680	-8.98	-29.51	1.92	-2571.17	-3652.29	9265.016	1030
7685	-8.53	-29.28	1.99	-2571.56	-3652.29	9265.021	1030
7690	-9.03	-29.45	1.82	-2571.95	-3652.69	9265.029	1030
7695	-8.61	-29.05	2.15	-2571.73	-3652.96	9265.031	1030
7700	-8.66	-29.49	1.92	-2571.71	-3653.17	9265.037	1030
7705	-8.39	-29.15	2.01	-2571.55	-3653.47	9265.041	1030
7710	-8.06	-28.98	1.82	-2572.96	-3655.16	9265.046	1030
7715	-8.03	-28.76	2.00	-2573.62	-3655.61	9265.050	1030
7720	-8.15	-28.79	2.08	-2573.72	-3655.53	9265.056	1030
7725	-8.55	-28.79	1.84	-2573.51	-3655.62	9265.061	1030
7730	-9.08	-28.61	1.77	-2573.36	-3655.50	9265.068	1030
7735	-8.36	-28.68	1.91	-2573.67	-3655.86	9265.072	1030
7740	-8.22	-28.42	1.98	-2574.60	-3657.01	9265.076	1030
7745	-8.58	-27.97	1.87	-2575.53	-3658.54	9265.079	1030
7750	-8.93	-28.08	1.62	-2575.47	-3658.72	9265.086	1030
7755	-8.60	-28.27	1.75	-2575.38	-3658.89	9265.092	1030
7760	-8.52	-27.97	2.00	-2575.88	-3658.81	9265.094	1030
7765	-8.39	-27.91	1.87	-2575.95	-3659.39	9265.101	1030
7770	-8.26	-28.03	1.71	-2576.25	-3659.91	9265.106	1030
7775	-8.46	-27.37	1.83	-2577.81	-3661.44	9265.109	1030
7780	-7.88	-27.57	1.83	-2577.73	-3661.73	9265.116	1030
7785	-8.10	-27.52	1.77	-2577.89	-3662.10	9265.123	1030
7790	-8.33	-27.38	1.70	-2577.93	-3662.34	9265.125	1030
7795	-7.91	-27.52	1.84	-2577.78	-3662.21	9265.133	1030
7800	-8.52	-27.17	1.79	-2577.65	-3662.36	9265.137	1030
7805	-7.84	-27.37	1.74	-2577.81	-3662.74	9265.141	1030
7810	-8.21	-27.38	1.75	-2577.73	-3662.75	9265.146	1030
7815	-7.73	-27.01	1.77	-2579.88	-3664.83	9265.152	1030
7820	-7.70	-26.88	1.76	-2580.36	-3665.44	9265.155	1030
7825	-8.37	-27.03	1.51	-2580.44	-3665.12	9265.163	1030
7830	-8.36	-26.76	1.55	-2580.42	-3665.58	9265.165	1030
7835	-7.46	-26.83	1.75	-2580.26	-3665.60	9265.171	1030
7840	-7.85	-26.76	1.77	-2580.51	-3665.84	9265.178	1030
7845	-7.89	-26.40	1.59	-2581.57	-3667.27	9265.180	1030
7850	-8.14	-26.39	1.41	-2582.14	-3667.89	9265.187	1030
7855	-7.76	-26.32	1.51	-2582.91	-3667.97	9265.193	1030
7860	-7.62	-26.03	1.75	-2582.53	-3667.98	9265.196	1030
7865	-7.65	-26.11	1.67	-2582.05	-3668.43	9265.201	1030
7870	-8.07	-25.86	1.65	-2582.43	-3668.17	9265.206	1030
7875	-7.84	-25.89	1.56	-2583.12	-3669.25	9265.211	1030
7880	-7.64	-25.70	1.59	-2584.44	-3670.19	9265.217	1030
7885	-7.75	-25.75	1.42	-2584.30	-3670.50	9265.219	1030
7890	-7.59	-25.62	1.51	-2584.49	-3670.50	9265.228	1030
7895	-8.07	-25.32	1.57	-2584.30	-3670.43	9265.232	1030
7900	-7.99	-25.33	1.65	-2584.59	-3670.50	9265.234	1030
7905	-7.60	-25.59	1.54	-2584.66	-3671.02	9265.241	1030
7910	-7.81	-25.74	1.34	-2584.77	-3671.34	9265.247	1030
7915	-7.53	-25.67	1.49	-2584.83	-3671.35	9265.250	1030
7920	-7.44	-25.94	1.50	-2585.01	-3671.40	9265.257	1030
7925	-7.70	-25.49	1.51	-2584.70	-3671.59	9265.262	1030
7930	-7.51	-25.56	1.45	-2584.91	-3671.69	9265.266	1030
7935	-7.63	-25.67	1.37	-2584.73	-3671.91	9265.271	1030
7940	-7.55	-24.92	1.59	-2588.44	-3672.08	9265.277	1030
7945	-7.52	-24.84	1.49	-2588.64	-3672.39	9265.281	1030
7950	-7.72	-24.57	1.50	-2588.60	-3672.68	9265.286	1030
7955	-7.28	-24.89	1.48	-2588.61	-3673.18	9265.290	1030
7960	-7.27	-24.78	1.56	-2588.63	-3673.64	9265.298	1030
7965	-7.35	-24.79	1.40	-2588.67	-3674.09	9265.301	1030
7970	-7.73	-24.57	1.43	-2588.49	-3674.20	9265.306	1030
7975	-7.39	-24.82	1.47	-2589.05	-3674.51	9265.311	1030
7980	-7.24	-24.18	1.43	-2591.15	-3676.73	9265.317	1030
7985	-7.13	-24.14	1.27	-2591.29	-3677.55	9265.320	1030
7990	-6.96	-24.17	1.39	-2591.01	-3678.90	9265.328	1030
7995	-6.94	-24.27	1.29	-2591.42	-3678.42	9265.329	1030
8000	-7.24	-24.17	1.25	-2591.68	-3678.39	9265.337	1030
8005	-7.43	-24.12	1.15	-2591.39	-3679.01	9265.342	1030
8010	-7.45	-23.74	1.18	-2592.24	-3679.87	9265.346	1030
8015	-7.08	-23.38	1.30	-2593.04	-3681.06	9265.352	1030
8020	-7.22	-23.76	1.07	-2593.02	-3681.30	9265.356	1030
8025	-7.09	-23.37	1.23	-2592.92	-3681.52	9265.360	1030
8030	-7.18	-23.61	1.09	-2593.39	-3681.60	9265.366	1030
8035	-6.94	-23.47	1.20	-2593.54	-3681.59	9265.373	1030
8040	-7.11	-23.11	1.32	-2593.89	-3681.78	9265.375	1030
8045	-7.37	-23.37	0.95	-2594.97	-3682.01	9265.381	1030
8050	-6.99	-23.46	0.93	-2595.14	-3682.17	9265.388	1030
8055	-7.39	-23.18	1.00	-2595.34	-3682.57	9265.391	1030
8060	-6.73	-23.03	1.26	-2595.44	-3682.62	9265.396	1030
8065	-7.05	-22.73	1.23	-2595.23	-3682.85	9265.402	1030
8070	-7.42	-22.86	0.98	-2595.43	-3683.05	9265.405	1030
8075	-6.57	-22.32	1.21	-2597.31	-3685.25	9265.411	1030
8080	-7.07	-22.30	1.12	-2597.50	-3685.89	9265.416	1030
8085	-7.35	-22.56	0.91	-2597.25	-3685.90	9265.422	1030
8090	-6.59	-22.40	1.06	-2597.39	-3686.41	9265.426	1030
8095	-7.02	-22.15	1.07	-2597.52	-3686.81	9265.431	1030
8100	-6.67	-22.16	1.19	-2597.46	-3686.89	9265.437	1030
8105	-6.55	-21.96	0.94	-2599.37	-3688.76	9265.441	1030
8110	-6.57	-21.80	0.98	-2599.49	-3688.91	9265.446	1030
8115	-6.23	-21.89	0.99	-2599.59	-3688.91	9265.452	1030
8120	-6.61	-21.82	0.94	-2599.65	-3689.35	9265.455	1030
8125	-6.89	-21.47	1.03	-2599.61	-3689.75	9265.463	1030
8130	-6.82	-21.71	0.85	-2599.70	-3689.49	9265.467	1030
8135	-6.18	-21.71	1.08	-2599.75	-3689.69	9265.470	1030
8140	-5.99	-21.70	1.06	-2599.49	-3690.07	9265.478	1030
8145	-6.79	-21.02	0.88	-2601.75	-3692.65	9265.483	1030
8150	-6.29	-21.09	0.82	-2602.24	-3692.92	9265.484	1030
8155	-6.69	-21.13	0.81	-2602.74	-3693.16	9265.491	1030
8160	-6.22	-20.80	1.05	-2602.63	-3693.22	9265.497	1030
8165	-6.66	-21.15	0.66	-2602.39	-3693.68	9265.500	1030
8170	-6.10	-21.32	0.68	-2602.44	-3693.70	9265.506	1030
8175	-6.01	-20.77	0.94	-2603.05	-3694.15	9265.513	1030
8180	-6.19	-20.54	0.81	-2604.26	-3695.83	9265.516	1030
8185	-6.17	-20.58	0.76	-2604.37	-3695.86	9265.521	1030
8190	-5.90	-20.59	0.75	-2604.45	-3696.33	9265.528	1030
8195	-6.11	-20.61	0.75	-2604.56	-3696.49	9265.531	1030
8200	-6.02	-20.25	0.98	-2604.55	-3696.13	9265.536	1030
8205	-6.44	-20.10	0.86	-2604.55	-3696.58	9265.540	1030
8210	-5.80	-20.03	0.71	-2606.13	-3698.74	9265.547	1030
8215	-5.98	-20.05	0.73	-2606.27	-3698.40	9265.551	1030
8220	-5.24	-20.31	0.67	-2606.30	-3698.66	9265.556	1030
8225	-5.98	-19.81	0.68	-2606.27	-3698.91	9265.561	1030
8230	-5.95	-20.06	0.60	-2606.21	-3698.62	9265.567	1030
8235	-5.59	-19.95	0.86	-2606.70	-3698.24	9265.570	1030
8240	-5.85	-19.52	0.70	-2608.53	-3700.64	9265.577	1030
8245	-6.10	-19.58	0.46	-2608.75	-3701.03	9265.579	1030
8250	-5.95	-19.58	0.53	-2608.17	-3701.12	9265.588	1030
8255	-5.96	-19.39	0.73	-2608.48	-3701.42	9265.592	1030
8260	-5.30	-20.00	0.46	-2608.85	-3701.21	9265.595	1030
8265	-5.84	-19.47	0.54	-2608.70	-3701.26	9265.603	1030
8270	-6.39	-19.04	0.54	-2610.17	-3701.26	9265.607	1030
8275	-5.81	-18.96	0.65	-2610.87	-3701.35	9265.609	1030
8280	-5.85	-18.93	0.75	-2610.78	-3701.56	9265.617	1030
8285	-5.98	-19.13	0.46	-2610.81	-3702.03	9265.623	1030
8290	-5.76	-18.79	0.64	-2610.66	-3702.67	9265.628	1030
8295	-6.08	-19.08	0.47	-2610.61	-3702.64	9265.631	1030
8300	-5.63	-18.77	0.80	-2610.77	-3702.84	9265.638	1030
8305	-6.25	-18.67	0.59	-2610.55	-3703.21	9265.641	1030
8310	-5.33	-18.55	0.55	-2612.43	-3705.14	9265.647	1030
8315	-5.29	-18.17	0.65	-2613.40	-3706.07	9265.652	1030
8320	-5.62	-18.43	0.50	-2613.19	-3706.16	9265.655	1030
8325	-5.91	-18.52	0.35	-2613.41	-3706.34	9265.662	1030
8330	-5.68	-18.32	0.44	-2613.62	-3706.31	9265.667	1030
8335	-5.73	-18.01	0.61	-2613.53	-3706.52	9265.671	1030
8335	-5.72	-18.26	0.49	-2613.52	-3706.77	9265.632	1030
8340	-5.59	-17.90	0.41	-2615.29	-3708.33	9265.639	1030
8345	-5.40	-17.90	0.37	-2615.71	-3708.57	9265.641	1030
8350	-4.83	-17.63	0.67	-2615.91	-3708.41	9265.648	1030
8355	-5.16	-17.80	0.48	-2615.63	-3708.50	9265.654	1030
8360	-5.27	-17.85	0.39	-2615.73	-3708.88	9265.656	1030
8365	-5.44	-17.85	0.30	-2615.72	-3709.01	9265.664	1030
8370	-5.64	-17.94	0.32	-2615.35	-3708.90	9265.670	1030
8375	-5.60	-17.48	0.66	-2615.22	-3708.78	9265.672	1030
8380	-5.98	-17.87	0.26	-2615.06	-3709.31	9265.680	1030
8385	-6.10	-17.74	0.28	-2614.97	-3708.99	9265.683	1030
8390	-5.20	-17.83	0.47	-2615.14	-3709.02	9265.688	1030
8395	-5.85	-17.79	0.40	-2615.15	-3709.06	9265.693	1030
8400	-5.45	-17.62	0.34	-2616.40	-3709.97	9265.699	1030
8405	-5.05	-17.24	0.50	-2617.06	-3711.07	9265.703	1030
8410	-4.83	-17.38	0.49	-2617.11	-3711.10	9265.708	1030
8415	-5.45	-17.58	0.23	-2617.01	-3711.07	9265.712	1030
8420	-5.57	-17.38	0.23	-2617.28	-3711.60	9265.718	1030
8425	-5.69	-17.22	0.28	-2617.37	-3711.44	9265.724	1030
8430	-5.06	-17.61	0.21	-2617.14	-3711.20	9265.729	1030
8435	-5.41	-17.39	0.25	-2617.40	-3711.37	9265.733	1030
8440	-5.36	-17.03	0.25	-2618.44	-3712.91	9265.738	1030
8445	-4.81	-16.52	0.42	-2619.93	-3714.12	9265.744	1030
8450	-5.18	-16.81	0.17	-2619.72	-3714.31	9265.748	1030
8455	-5.08	-16.80	0.25	-2620.17	-3714.69	9265.755	1030
8460	-4.96	-16.55	0.37	-2619.84	-3714.43	9265.757	1030
8465	-6.04	-16.81	-0.06	-2619.93	-3714.66	9265.764	1030
8470	-5.42	-16.83	0.18	-2620.05	-3714.82	9265.766	1030
8475	-5.48	-15.94	0.27	-2621.86	-3716.66	9265.773	1030
8480	-5.17	-16.23	0.20	-2621.87	-3716.64	9265.778	1030
8485	-5.75	-15.88	0.14	-2622.01	-3717.18	9265.784	1030
8490	-5.39	-16.10	0.16	-2622.08	-3716.93	9265.787	1030
8495	-5.18	-16.09	0.24	-2621.91	-3717.06	9265.795	1030
8500	-5.09	-15.98	0.27	-2622.13	-3717.47	9265.797	1030
8505	-5.08	-15.86	0.25	-2623.64	-3717.24	9265.805	1030
8510	-4.82	-15.81	0.26	-2623.89	-3717.44	9265.808	1030
8515	-4.33	-15.71	0.44	-2624.02	-3717.65	9265.815	1030
8520	-4.75	-16.00	0.14	-2624.03	-3717.87	9265.818	1030
8525	-4.95	-15.75	0.18	-2623.83	-3717.85	9265.825	1030
8530	-4.83	-15.68	0.24	-2623.90	-3718.47	9265.828	1030
8535	-5.00	-15.48	0.04	-2625.85	-3720.22	9265.835	1030
8540	-4.45	-15.77	-0.04	-2625.63	-3720.62	9265.838	1030
8545	-5.03	-15.13	0.16	-2625.99	-3720.49	9265.843	1030
8550	-4.34	-15.32	0.20	-2625.94	-3720.69	9265.846	1030
8555	-4.21	-15.22	0.30	-2625.88	-3720.95	9265.854	1030
8560	-4.82	-15.21	0.12	-2625.98	-3721.08	9265.858	1030
8565	-4.57	-15.07	0.11	-2626.25	-3721.84	9265.864	1030
8570	-4.76	-15.09	-0.03	-2627.38	-3722.45	9265.869	1030
8575	-5.02	-14.94	0.00	-2627.25	-3722.35	9265.873	1030
8580	-4.56	-14.94	0.10	-2627.08	-3722.32	9265.876	1030
8585	-4.75	-15.12	-0.03	-2627.32	-3722.77	9265.882	1030
8590	-4.64	-14.81	0.28	-2627.20	-3722.41	9265.889	1030
8595	-4.54	-14.84	0.19	-2627.07	-3722.60	9265.891	1030
8600	-4.47	-14.63	0.32	-2627.16	-3722.53	9265.899	1030
8605	-4.26	-14.72	0.22	-2627.94	-3723.18	9265.903	1030
8610	-4.34	-13.98	0.18	-2630.58	-3725.97	9265.906	1030
8615	-4.36	-13.85	0.27	-2630.64	-3725.95	9265.913	1030
8620	-4.25	-13.78	0.30	-2630.81	-3726.09	9265.919	1030
8625	-4.53	-14.09	-0.01	-2630.53	-3726.68	9265.922	1030
8630	-4.33	-14.18	0.06	-2630.76	-3726.85	9265.928	1030
8635	-4.47	-14.31	-0.05	-2630.91	-3726.78	9265.931	1030
8640	-4.01	-13.65	0.11	-2632.40	-3728.65	9265.938	1030
8645	-3.65	-13.74	0.06	-2632.66	-3729.01	9265.942	1030
8650	-3.61	-13.82	-0.01	-2632.54	-3728.93	9265.949	1030
8655	-4.04	-14.02	-0.17	-2632.53	-3729.33	9265.953	1030
8660	-3.99	-13.80	-0.06	-2632.81	-3729.60	9265.959	1030
8665	-4.20	-13.45	0.07	-2632.76	-3729.76	9265.961	1030
8670	-3.96	-13.53	-0.13	-2634.46	-3731.01	9265.969	1030
8675	-4.15	-12.84	0.09	-2634.81	-3731.83	9265.972	1030
8680	-3.86	-12.81	0.13	-2634.78	-3731.59	9265.979	1030
8685	-3.88	-13.13	-0.07	-2635.00	-3731.79	9265.983	1030
8690	-3.80	-13.18	-0.02	-2635.01	-3731.73	9265.989	1030
8695	-4.02	-13.40	-0.23	-2634.93	-3732.13	9265.994	1030
8700	-4.22	-13.29	-0.36	-2636.22	-3732.91	9265.998	1030
8705	-3.55	-12.66	0.02	-2636.82	-3734.07	9266.000	1030
8710	-3.77	-12.71	-0.02	-2636.99	-3734.05	9266.008	1030
8715	-3.80	-13.03	-0.25	-2637.18	-3733.71	9266.014	1030
8720	-3.58	-12.68	-0.05	-2637.21	-3734.39	9266.016	1030
8725	-3.71	-12.95	-0.19	-2637.16	-3734.41	9266.022	1030
8730	-3.60	-12.53	-0.05	-2637.57	-3734.50	9266.029	1030
8735	-3.68	-12.21	-0.10	-2639.16	-3736.38	9266.031	1030
8740	-3.13	-12.20	-0.03	-2639.07	-3736.32	9266.038	1030
8745	-3.85	-12.09	-0.15	-2639.30	-3736.44	9266.044	1030
8750	-3.25	-12.29	-0.12	-2639.32	-3736.42	9266.047	1030
8755	-3.02	-12.30	-0.04	-2638.98	-3736.53	9266.055	1030
8760	-3.67	-12.25	-0.16	-2639.00	-3736.52	9266.056	1030
8765	-3.55	-12.20	-0.10	-2638.95	-3736.46	9266.062	1030
8770	-3.66	-11.92	0.11	-2639.10	-3736.33	9266.068	1030
8775	-3.41	-11.65	-0.10	-2641.63	-3739.26	9266.073	1030
8780	-3.24	-11.56	-0.10	-2642.04	-3739.47	9266.077	1030
8785	-2.80	-12.23	-0.31	-2641.79	-3738.93	9266.085	1030
8790	-3.46	-11.70	-0.22	-2641.95	-3739.07	9266.087	1030
8795	-3.55	-11.20	-0.03	-2642.17	-3739.34	9266.094	1030
8800	-3.47	-11.30	-0.04	-2641.92	-3739.55	9266.096	1030
8805	-3.21	-11.26	-0.18	-2643.29	-3740.86	9266.103	1030
8810	-3.09	-11.81	-0.46	-2643.95	-3741.27	9266.108	1030
8815	-2.84	-11.55	-0.29	-2643.71	-3741.29	9266.114	1030
8820	-3.68	-10.58	0.01	-2644.17	-3741.45	9266.119	1030
8825	-3.13	-11.05	-0.11	-2644.10	-3741.37	9266.124	1030
8830	-3.10	-10.94	-0.06	-2643.89	-3741.52	9266.127	1030
8835	-3.20	-10.58	-0.00	-2644.84	-3742.81	9266.132	1030
8840	-3.11	-10.55	-0.13	-2645.72	-3743.80	9266.139	1030
8845	-2.94	-10.53	-0.14	-2645.56	-3743.73	9266.142	1030
8850	-3.11	-10.41	-0.10	-2646.10	-3743.68	9266.149	1030
8855	-2.95	-10.50	-0.08	-2645.90	-3743.72	9266.153	1030
8860	-3.07	-10.52	-0.17	-2645.80	-3743.67	9266.156	1030
8865	-3.33	-10.20	-0.10	-2646.37	-3743.77	9266.164	1030
8870	-3.37	-10.50	-0.32	-2647.75	-3744.02	9266.170	1030
8875	-3.20	-10.56	-0.31	-2647.83	-3744.04	9266.172	1030
8880	-2.91	-10.54	-0.30	-2647.96	-3744.24	9266.178	1030
8885	-2.88	-10.35	-0.25	-2648.29	-3744.48	9266.182	1030
8890	-3.38	-10.30	-0.28	-2648.04	-3744.33	9266.188	1030
8895	-2.91	-10.02	-0.03	-2648.18	-3744.57	9266.193	1030
8900	-2.90	-10.22	-0.18	-2648.11	-3744.80	9266.198	1030
8905	-2.51	-9.95	0.05	-2648.46	-3744.95	9266.202	1030
8910	-3.02	-9.95	-0.44	-2650.88	-3747.82	9266.207	1030
8915	-2.57	-9.84	-0.31	-2650.78	-3747.93	9266.211	1030
8920	-2.56	-9.30	-0.06	-2651.12	-3748.56	9266.219	1030
8925	-2.67	-9.48	-0.17	-2651.31	-3748.20	9266.223	1030
8930	-2.76	-9.76	-0.34	-2650.98	-3748.15	9266.228	1030
8935	-2.85	-9.68	-0.32	-2651.01	-3748.53	9266.233	1030
8940	-2.52	-8.93	-0.03	-2652.70	-3749.76	9266.238	1030
8945	-2.04	-9.15	-0.16	-2652.86	-3750.32	9266.242	1030
8950	-3.52	-8.26	0.04	-2652.94	-3750.51	9266.250	1030
8955	-2.70	-9.13	-0.33	-2653.40	-3750.86	9266.251	1030
8960	-2.82	-8.67	-0.12	-2653.36	-3750.67	9266.258	1030
8965	-2.48	-8.75	-0.10	-2653.14	-3750.65	9266.264	1030
8970	-2.65	-8.49	-0.16	-2654.52	-3751.87	9266.267	1030
8975	-2.53	-8.22	-0.06	-2655.32	-3752.93	9266.272	1030
8980	-2.67	-8.38	-0.22	-2655.03	-3753.23	9266.279	1030
8985	-2.52	-8.36	-0.20	-2655.21	-3752.83	9266.281	1030
8990	-2.54	-8.59	-0.30	-2655.28	-3753.15	9266.288	1030
8995	-2.18	-8.60	-0.28	-2655.24	-3753.10	9266.295	1030
9000	-2.34	-8.28	-0.14	-2656.14	-3753.23	9266.297	1030
9005	-2.24	-7.91	-0.01	-2657.16	-3753.47	9266.303	1030
9010	-2.17	-8.10	-0.15	-2657.53	-3753.61	9266.309	1030
9015	-2.24	-8.58	-0.44	-2657.81	-3754.44	9266.312	1030
9020	-2.32	-8.25	-0.34	-2657.46	-3754.15	9266.318	1030
9025	-2.28	-8.01	-0.23	-2657.84	-3754.69	9266.323	1030
9030	-2.44	-8.00	-0.26	-2658.01	-3754.96	9266.327	1030
9035	-2.23	-7.49	-0.20	-2659.39	-3756.96	9266.332	1030
9040	-1.48	-7.61	-0.14	-2659.68	-3757.08	9266.338	1030
9045	-2.03	-7.86	-0.46	-2659.64	-3757.21	9266.343	1030
9050	-2.49	-7.69	-0.44	-2659.72	-3757.24	9266.346	1030
9055	-2.58	-7.30	-0.18	-2659.91	-3757.02	9266.354	1030
9060	-2.29	-7.23	-0.12	-2659.59	-3757.51	9266.358	1030
9065	-2.53	-7.46	-0.34	-2659.60	-3757.28	9266.364	1030
9070	-2.02	-7.26	-0.09	-2659.81	-3757.46	9266.367	1030
9075	-1.75	-7.02	-0.14	-2661.75	-3759.63	9266.373	1030
9080	-1.75	-6.72	-0.09	-2662.17	-3760.39	9266.377	1030
9085	-1.45	-7.48	-0.58	-2662.60	-3760.73	9266.385	1030
9090	-2.39	-7.00	-0.51	-2662.14	-3760.58	9266.389	1030
9095	-1.71	-6.90	-0.24	-2662.11	-3760.57	9266.391	1030
9100	-1.94	-6.88	-0.25	-2662.18	-3760.80	9266.397	1030
9105	-2.22	-6.39	-0.15	-2663.95	-3760.75	9266.405	1030
9110	-1.60	-6.44	-0.10	-2664.36	-3760.51	9266.406	1030
9115	-2.19	-6.63	-0.36	-2664.19	-3760.74	9266.413	1030
9120	-1.75	-6.56	-0.20	-2664.44	-3761.25	9266.419	1030
9125	-1.45	-6.72	-0.27	-2664.44	-3761.39	9266.422	1030
9130	-1.91	-6.69	-0.42	-2664.74	-3761.64	9266.428	1030
9135	-1.99	-6.25	-0.35	-2665.36	-3762.62	9266.433	1030
9140	-1.59	-6.33	-0.42	-2666.66	-3763.87	9266.438	1030
9145	-1.90	-5.86	-0.31	-2666.48	-3763.79	9266.443	1030
9150	-1.47	-5.84	-0.17	-2666.65	-3763.84	9266.450	1030
9155	-1.65	-5.64	-0.08	-2666.44	-3763.95	9266.452	1030
9160	-1.75	-6.16	-0.40	-2666.87	-3764.30	9266.458	1030
9165	-1.85	-5.94	-0.34	-2667.23	-3764.81	9266.463	1030
9170	-1.18	-5.33	-0.16	-2668.33	-3766.37	9266.468	1030
9175	-0.89	-5.28	-0.09	-2668.70	-3766.89	9266.474	1030
9180	-0.94	-5.70	-0.29	-2668.50	-3767.32	9266.479	1030
9185	-1.19	-5.46	-0.29	-2668.62	-3766.97	9266.483	1030
9190	-1.90	-5.71	-0.57	-2668.82	-3767.06	9266.486	1030
9195	-1.80	-5.64	-0.44	-2668.82	-3767.14	9266.493	1030
9200	-1.00	-4.97	-0.15	-2670.66	-3768.95	9266.498	1030
9205	-1.28	-4.76	-0.18	-2670.41	-3769.27	9266.500	1030
9210	-1.40	-4.92	-0.28	-2670.72	-3769.26	9266.509	1030
9215	-1.18	-5.05	-0.40	-2670.62	-3769.43	9266.514	1030
9220	-1.21	-4.46	-0.02	-2670.79	-3769.56	9266.516	1030
9225	-1.59	-4.72	-0.23	-2671.08	-3769.13	9266.524	1030
9230	-1.84	-5.09	-0.56	-2671.14	-3769.38	9266.529	1030
9235	-1.32	-4.94	-0.38	-2670.95	-3769.28	9266.531	1030
9240	-1.32	-5.04	-0.53	-2673.03	-3769.26	9266.539	1030
9245	-1.02	-4.72	-0.34	-2673.34	-3769.69	9266.544	1030
9250	-1.28	-4.50	-0.39	-2673.27	-3770.21	9266.547	1030
9255	-0.76	-4.69	-0.33	-2673.48	-3770.00	9266.553	1030
9260	-1.35	-4.14	-0.08	-2673.74	-3770.35	9266.559	1030
9265	-1.06	-4.48	-0.25	-2673.22	-3770.75	9266.562	1030
9270	-1.13	-4.17	-0.26	-2674.30	-3770.80	9266.569	1030
9275	-1.81	-4.03	-0.47	-2675.32	-3771.06	9266.573	1030
9280	-1.08	-4.18	-0.32	-2675.42	-3771.00	9266.577	1030
9285	-1.33	-4.35	-0.46	-2675.62	-3771.57	9266.583	1030
9290	-1.00	-4.07	-0.26	-2675.74	-3771.29	9266.587	1030
9295	-0.79	-4.20	-0.34	-2675.77	-3772.00	9266.593	1030
9300	-0.57	-3.78	-0.16	-2676.34	-3772.70	9266.597	1030
9305	-0.46	-3.63	-0.26	-2677.76	-3774.24	9266.604	1030
9310	-1.11	-3.36	-0.28	-2677.96	-3774.65	9266.608	1030
9315	-0.64	-3.88	-0.50	-2678.18	-3775.27	9266.614	1030
9320	-0.38	-3.72	-0.35	-2678.11	-3775.22	9266.617	1030
9325	-1.14	-3.37	-0.29	-2677.97	-3775.32	9266.623	1030
9330	-0.67	-3.89	-0.56	-2678.12	-3775.73	9266.626	1030
9335	-1.28	-3.13	-0.48	-2680.06	-3777.12	9266.633	1030
9340	-1.24	-3.26	-0.58	-2680.18	-3777.45	9266.639	1030
9345	-0.35	-3.42	-0.45	-2680.73	-3777.48	9266.644	1030
9350	-0.59	-3.11	-0.45	-2680.48	-3777.53	9266.647	1030
9355	-0.67	-2.69	-0.21	-2680.68	-3777.83	9266.654	1030
9360	-0.38	-2.80	-0.13	-2680.19	-3777.66	9266.656	1030
9365	-0.27	-2.76	-0.20	-2681.69	-3778.23	9266.664	1030
9370	-0.24	-2.42	-0.13	-2682.31	-3778.35	9266.669	1030
9375	-1.00	-2.54	-0.44	-2682.51	-3778.82	9266.672	1030
9380	-0.22	-2.27	-0.08	-2682.32	-3778.91	9266.678	1030
9385	-1.47	-1.93	-0.27	-2682.33	-3779.64	9266.684	1030
9390	-0.65	-2.23	-0.24	-2682.55	-3779.59	9266.688	1030
9395	-0.35	-2.49	-0.40	-2682.55	-3780.17	9266.693	1030
9400	-0.83	-2.40	-0.39	-2682.57	-3779.97	9266.698	1030
9405	-0.75	-1.82	-0.28	-2684.40	-3782.35	9266.703	1030
9410	0.06	-1.93	-0.31	-2685.22	-3783.04	9266.707	1030
9415	0.02	-1.75	-0.25	-2685.20	-3783.06	9266.713	1030
9420	-0.48	-1.61	-0.32	-2685.29	-3783.21	9266.719	1030
9425	-0.02	-1.75	-0.27	-2685.47	-3783.14	9266.724	1030
9430	-0.38	-1.43	-0.23	-2685.58	-3783.69	9266.729	1030
9435	0.07	-1.51	-0.22	-2685.88	-3783.51	9266.733	1030
9440	0.15	-1.44	-0.29	-2687.48	-3785.21	9266.738	1030
9445	0.10	-1.34	-0.32	-2687.63	-3785.44	9266.742	1030
9450	0.19	-0.85	-0.08	-2687.42	-3785.70	9266.749	1030
9455	0.01	-0.77	-0.03	-2687.29	-3785.78	9266.751	1030
9460	-0.52	-0.67	-0.11	-2687.05	-3785.37	9266.757	1030
9465	0.16	-0.91	-0.10	-2687.50	-3785.40	9266.764	1030
9470	-0.23	-0.68	-0.34	-2689.41	-3787.43	9266.766	1030
9475	0.08	-0.71	-0.31	-2689.44	-3787.48	9266.772	1030
9480	-0.10	-1.40	-0.64	-2689.24	-3787.85	9266.780	1030
9485	-0.25	-1.34	-0.59	-2689.48	-3787.64	9266.781	1030
9490	-0.34	-1.01	-0.51	-2689.51	-3787.46	9266.788	1031
9495	0.09	-0.76	-0.36	-2689.67	-3788.03	9266.793	1031
9500	0.20	-0.69	-0.17	-2688.12	-3788.07	9266.797	1031
9505	0.11	-0.82	-0.21	-2687.55	-3788.05	9266.802	1031
9510	0.43	-0.86	-0.26	-2688.02	-3788.16	9266.810	1031
9515	-0.00	-0.62	-0.22	-2687.58	-3788.00	9266.812	1031
9520	0.11	-0.47	-0.05	-2687.55	-3788.32	9266.819	1031
9525	0.27	-0.55	-0.11	-2687.65	-3788.29	9266.823	1031
9530	0.80	-1.29	-0.26	-2686.34	-3787.05	9266.828	1031
9535	-0.03	-1.19	-0.28	-2685.38	-3786.35	9266.833	1031
9540	0.06	-1.19	-0.24	-2685.64	-3786.32	9266.838	1031
9545	0.27	-1.16	-0.15	-2685.64	-3786.26	9266.843	1031
9550	0.09	-1.46	-0.43	-2685.81	-3786.29	9266.849	1031
9555	0.02	-1.66	-0.48	-2685.88	-3786.66	9266.854	1031
9560	0.09	-1.44	-0.31	-2686.01	-3786.48	9266.858	1031
9565	0.12	-1.24	-0.23	-2685.74	-3786.21	9266.864	1031
9570	0.17	-1.69	-0.31	-2684.64	-3784.99	9266.867	1031
9575	-0.38	-2.17	-0.53	-2683.19	-3783.69	9266.873	1031
9580	-0.70	-2.53	-0.61	-2683.38	-3783.77	9266.879	1031
9585	-0.23	-2.03	-0.37	-2683.04	-3783.94	9266.884	1031
9590	-0.90	-2.06	-0.58	-2682.98	-3783.42	9266.889	1031
9595	-0.18	-1.81	-0.25	-2683.11	-3783.71	9266.891	1031
9600	-0.81	-1.53	-0.22	-2682.95	-3783.60	9266.897	1031
9605	-0.25	-2.22	-0.36	-2681.22	-3783.63	9266.904	1031
9610	-0.48	-1.98	-0.29	-2681.31	-3783.55	9266.906	1031
9615	-0.14	-1.85	-0.11	-2681.08	-3783.45	9266.914	1031
9620	-0.10	-2.05	-0.19	-2681.31	-3783.79	9266.918	1031
9625	-0.58	-2.29	-0.36	-2681.23	-3783.62	9266.922	1031
9630	-0.85	-2.12	-0.39	-2681.16	-3783.36	9266.928	1031
9635	-0.62	-2.76	-0.43	-2678.91	-3781.48	9266.934	1031
9640	-1.05	-2.60	-0.46	-2678.99	-3781.52	9266.938	1031
9645	-0.83	-2.27	-0.18	-2678.95	-3781.97	9266.944	1031
9650	-0.79	-2.35	-0.21	-2679.09	-3781.57	9266.948	1031
9655	-0.58	-2.45	-0.19	-2679.06	-3781.51	9266.953	1031
9660	-0.93	-2.58	-0.33	-2679.12	-3781.21	9266.957	1031
9665	-0.45	-2.83	-0.17	-2677.64	-3779.45	9266.963	1031
9670	-0.21	-2.89	-0.18	-2677.22	-3779.08	9266.968	1031
9675	-0.33	-3.61	-0.51	-2677.22	-3779.12	9266.974	1031
9680	-0.56	-3.06	-0.23	-2677.13	-3779.04	9266.979	1031
9685	-0.91	-2.98	-0.30	-2677.17	-3779.00	9266.983	1031
9690	-1.08	-3.21	-0.47	-2677.15	-3778.89	9266.986	1031
9695	-0.31	-3.07	0.00	-2675.97	-3777.93	9266.993	1031
9700	-0.93	-3.61	-0.35	-2675.07	-3777.03	9266.998	1031
9705	-1.14	-3.76	-0.49	-2675.05	-3776.66	9267.003	1031
9710	-1.15	-3.51	-0.38	-2675.22	-3776.62	9267.010	1031
9715	-1.00	-3.45	-0.27	-2675.18	-3776.59	9267.014	1031
9720	-1.59	-3.06	-0.13	-2675.06	-3776.42	9267.017	1031
9725	-0.67	-3.75	-0.30	-2674.78	-3776.58	9267.022	1031
9730	-0.82	-3.38	-0.21	-2674.94	-3776.65	9267.029	1031
9735	-1.16	-3.42	-0.20	-2674.31	-3775.51	9267.032	1031
9740	-1.32	-3.84	-0.17	-2672.77	-3774.11	9267.039	1031
9745	-1.19	-4.21	-0.31	-2672.77	-3773.84	9267.043	1031
9750	-1.22	-4.11	-0.29	-2672.60	-3773.73	9267.047	1031
9755	-1.37	-4.05	-0.31	-2672.85	-3773.93	9267.053	1031
9760	-0.77	-4.52	-0.41	-2672.33	-3773.80	9267.058	1031
9765	-1.07	-4.43	-0.49	-2672.27	-3773.50	9267.062	1031
9770	-0.94	-4.58	-0.21	-2670.54	-3771.96	9267.068	1031
9775	-0.84	-4.60	-0.24	-2670.53	-3771.72	9267.072	1031
9780	-1.91	-4.64	-0.47	-2670.81	-3771.73	9267.079	1031
9785	-1.32	-4.67	-0.38	-2670.69	-3771.83	9267.083	1031
9790	-1.25	-4.93	-0.53	-2670.78	-3771.85	9267.087	1031
9795	-1.43	-4.59	-0.38	-2670.65	-3771.77	9267.093	1031
9800	-1.29	-4.80	-0.23	-2669.30	-3770.12	9267.099	1031
9805	-1.56	-5.33	-0.47	-2668.86	-3769.75	9267.102	1031
9810	-2.18	-5.29	-0.56	-2668.88	-3769.25	9267.109	1031
9815	-1.43	-5.01	-0.36	-2668.57	-3769.29	9267.114	1031
9820	-1.46	-4.99	-0.21	-2668.46	-3769.51	9267.117	1031
9825	-1.93	-5.02	-0.31	-2668.74	-3769.43	9267.123	1031
9830	-1.23	-5.45	-0.27	-2667.49	-3768.24	9267.130	1031
9835	-1.67	-5.62	-0.36	-2666.49	-3767.76	9267.134	1031
9840	-1.89	-5.44	-0.26	-2666.64	-3767.38	9267.139	1031
9845	-1.17	-5.51	-0.15	-2666.48	-3767.69	9267.141	1031
9850	-1.72	-5.34	-0.20	-2666.69	-3767.38	9267.147	1031
9855	-1.50	-5.73	-0.36	-2666.35	-3767.92	9267.154	1031
9860	-1.38	-5.75	-0.36	-2666.62	-3767.39	9267.156	1031
9865	-1.62	-5.29	-0.15	-2666.45	-3767.43	9267.163	1031
9870	-1.16	-5.75	-0.18	-2665.23	-3766.56	9267.169	1031
9875	-2.03	-5.67	-0.20	-2664.29	-3765.36	9267.172	1031
9880	-1.45	-5.75	-0.02	-2664.39	-3765.21	9267.178	1031
9885	-1.77	-5.80	-0.09	-2664.14	-3764.98	9267.185	1031
9890	-2.51	-5.69	-0.24	-2664.10	-3764.61	9267.190	1031
9895	-1.66	-6.43	-0.45	-2663.76	-3765.28	9267.193	1031
9900	-1.75	-6.05	-0.23	-2664.20	-3765.09	9267.197	1031
9905	-1.91	-6.58	-0.27	-2662.16	-3763.29	9267.203	1031
9910	-1.73	-6.92	-0.43	-2661.64	-3762.81	9267.208	1031
9915	-1.66	-6.43	-0.14	-2661.62	-3762.59	9267.213	1031
9920	-1.66	-6.71	-0.25	-2661.65	-3762.62	9267.218	1031
9925	-1.78	-6.61	-0.16	-2661.51	-3762.22	9267.224	1031
9930	-1.86	-6.59	-0.13	-2661.71	-3762.19	9267.229	1031
9935	-1.65	-6.87	-0.20	-2661.07	-3761.88	9267.234	1031
9940	-2.53	-7.05	-0.48	-2661.03	-3761.76	9267.236	1031
9945	-1.60	-6.49	-0.02	-2661.35	-3762.39	9267.245	1031
9950	-1.56	-6.73	-0.14	-2661.12	-3762.09	9267.248	1031
9955	-1.67	-6.89	-0.26	-2661.05	-3761.91	9267.253	1031
9960	-2.23	-6.75	-0.35	-2661.12	-3761.94	9267.257	1031
9965	-2.30	-7.29	-0.35	-2659.42	-3759.92	9267.264	1031
9970	-2.38	-7.50	-0.24	-2657.85	-3758.15	9267.266	1031
9975	-1.83	-7.58	-0.17	-2657.66	-3758.11	9267.272	1031
9980	-2.12	-7.58	-0.17	-2657.76	-3758.07	9267.279	1031
9985	-3.24	-7.27	-0.05	-2656.71	-3758.24	9267.285	1031
9990	-2.60	-7.86	-0.44	-2657.54	-3757.99	9267.288	1031
9995	-2.32	-7.74	-0.29	-2657.60	-3757.90	9267.293	1031
10000	-1.54	-7.97	-0.27	-2657.44	-3757.79	9267.297	1031
10005	-2.42	-8.02	-0.43	-2657.30	-3757.35	9267.303	1031
10010	-2.67	-7.79	-0.06	-2655.12	-3754.99	9267.308	1031
10015	-2.38	-8.16	-0.15	-2655.05	-3754.78	9267.312	1031
10020	-2.36	-8.47	-0.21	-2654.34	-3754.33	9267.319	1031
10025	-2.54	-8.42	-0.29	-2654.19	-3753.96	9267.322	1031
10030	-2.79	-8.35	-0.17	-2654.21	-3754.30	9267.328	1031
10035	-1.98	-8.38	-0.04	-2654.05	-3753.95	9267.333	1031
10040	-2.44	-9.07	-0.35	-2652.83	-3753.08	9267.338	1031
10045	-2.70	-8.96	-0.27	-2652.64	-3752.65	9267.343	1031
10050	-2.71	-8.47	0.10	-2652.31	-3752.24	9267.349	1031
10055	-2.56	-8.86	-0.10	-2652.28	-3752.00	9267.353	1031
10060	-2.85	-9.06	-0.27	-2652.62	-3752.11	9267.360	1031
10065	-2.73	-9.10	-0.38	-2652.32	-3752.03	9267.361	1031
10070	-2.90	-8.80	-0.22	-2652.19	-3752.17	9267.367	1031
10075	-2.35	-9.17	-0.29	-2652.21	-3752.11	9267.373	1031
10080	-4.07	-8.73	-0.23	-2650.27	-3752.15	9267.380	1031
10085	-3.29	-9.08	-0.29	-2650.07	-3751.84	9267.383	1031
10090	-2.81	-9.16	-0.17	-2650.36	-3751.94	9267.389	1031
10095	-2.55	-9.13	-0.13	-2649.92	-3752.26	9267.391	1031
10100	-2.68	-9.34	-0.19	-2649.57	-3751.30	9267.397	1031
10105	-2.62	-9.54	-0.21	-2648.70	-3750.34	9267.404	1031
10110	-2.96	-9.96	-0.43	-2648.76	-3750.08	9267.407	1031
10115	-2.83	-9.89	-0.36	-2648.94	-3750.16	9267.413	1031
10120	-3.14	-9.76	-0.32	-2648.27	-3749.73	9267.419	1031
10125	-3.09	-10.16	-0.38	-2647.13	-3748.38	9267.422	1031
10130	-2.56	-10.06	-0.18	-2647.38	-3748.46	9267.427	1031
10135	-3.25	-9.73	-0.18	-2647.10	-3748.39	9267.434	1031
10140	-3.46	-9.87	-0.24	-2647.37	-3748.32	9267.438	1031
10145	-3.21	-9.61	-0.08	-2647.32	-3748.32	9267.444	1031
10150	-3.11	-9.82	-0.22	-2647.18	-3748.45	9267.447	1031
10155	-2.96	-10.52	-0.23	-2645.45	-3746.55	9267.453	1031
10160	-3.58	-10.46	-0.23	-2645.06	-3745.72	9267.459	1031
10165	-3.88	-10.61	-0.41	-2644.60	-3745.44	9267.465	1031
10170	-3.31	-10.57	-0.19	-2644.58	-3745.33	9267.468	1031
10175	-3.80	-10.36	-0.17	-2644.70	-3745.08	9267.473	1031
10180	-3.01	-10.20	0.05	-2644.69	-3745.05	9267.478	1031
10185	-3.53	-10.94	-0.08	-2642.94	-3743.84	9267.485	1031
10190	-3.46	-10.89	-0.18	-2643.13	-3743.57	9267.486	1031
10195	-2.83	-10.78	0.08	-2643.07	-3743.56	9267.493	1031
10200	-3.13	-10.61	0.11	-2643.14	-3743.42	9267.498	1031
10205	-3.09	-11.38	-0.11	-2641.90	-3742.02	9267.505	1031
10210	-3.19	-11.52	-0.23	-2641.41	-3742.38	9267.507	1031
10215	-3.89	-11.37	-0.24	-2641.31	-3742.02	9267.514	1031
10220	-3.38	-11.19	0.02	-2641.45	-3742.06	9267.516	1031
10225	-3.78	-11.67	-0.34	-2641.16	-3741.62	9267.522	1031
10230	-3.93	-11.65	-0.19	-2640.20	-3740.50	9267.529	1031
10235	-3.88	-11.64	-0.16	-2639.96	-3740.05	9267.531	1031
10240	-3.18	-11.98	-0.12	-2639.30	-3739.57	9267.538	1031
10245	-3.19	-11.98	-0.12	-2639.36	-3739.73	9267.544	1031
10250	-3.23	-11.86	-0.04	-2639.80	-3739.28	9267.547	1031
10255	-3.82	-11.93	-0.19	-2639.54	-3739.35	9267.552	1031
10260	-3.87	-12.01	-0.05	-2638.11	-3737.92	9267.560	1031
10265	-3.77	-11.88	0.04	-2637.97	-3737.78	9267.562	1031
10270	-3.76	-11.93	0.06	-2637.85	-3737.31	9267.570	1031
10275	-3.62	-12.01	0.03	-2638.04	-3737.48	9267.572	1031
10280	-3.43	-12.19	0.10	-2637.15	-3736.51	9267.578	1031
10285	-3.84	-12.26	0.06	-2636.98	-3736.36	9267.584	1031
10290	-3.99	-13.18	-0.39	-2636.25	-3735.85	9267.589	1031
10295	-3.80	-12.84	-0.16	-2636.19	-3735.55	9267.593	1031
10300	-3.23	-12.33	0.21	-2636.26	-3735.23	9267.600	1031
10305	-3.97	-12.58	-0.07	-2636.09	-3735.23	9267.604	1031
10310	-4.09	-12.71	0.02	-2635.06	-3734.16	9267.609	1031
10315	-4.10	-12.84	-0.02	-2634.85	-3733.97	9267.613	1031
10320	-3.97	-12.56	0.29	-2634.15	-3733.62	9267.617	1031
10325	-3.81	-13.18	0.00	-2633.99	-3733.14	9267.623	1031
10330	-2.54	-14.22	-0.12	-2633.74	-3732.82	9267.630	1031
10335	-4.56	-13.19	-0.13	-2634.13	-3733.01	9267.634	1031
10340	-3.93	-13.33	-0.05	-2634.02	-3733.12	9267.639	1031
10345	-3.87	-13.18	0.01	-2634.01	-3732.91	9267.641	1031
10350	-3.51	-13.61	-0.02	-2633.03	-3731.94	9267.648	1031
10355	-3.95	-13.81	-0.03	-2631.97	-3731.15	9267.654	1031
10360	-3.99	-13.50	0.13	-2632.04	-3730.88	9267.656	1031
10365	-3.81	-13.63	0.09	-2632.08	-3730.99	9267.664	1031
10370	-4.27	-13.54	0.10	-2631.74	-3730.79	9267.669	1031
10375	-3.98	-13.72	0.19	-2630.62	-3729.85	9267.672	1031
10380	-4.30	-13.85	0.03	-2630.39	-3730.05	9267.677	1031
10385	-3.79	-14.56	-0.13	-2629.97	-3729.60	9267.685	1031
10390	-4.44	-13.93	0.07	-2630.08	-3729.29	9267.688	1031
10395	-4.53	-13.88	0.07	-2629.89	-3729.48	9267.692	1031
10400	-4.81	-13.69	0.15	-2629.70	-3729.52	9267.697	1031
10405	-4.36	-14.34	-0.09	-2628.54	-3729.66	9267.703	1031
10410	-4.14	-14.24	0.03	-2628.44	-3729.01	9267.708	1031
10415	-5.15	-13.88	0.08	-2628.14	-3729.03	9267.714	1031
10420	-4.87	-14.17	0.03	-2628.67	-3729.04	9267.718	1031
10425	-4.52	-14.98	-0.12	-2627.11	-3727.25	9267.725	1031
10430	-4.05	-14.85	0.07	-2626.87	-3727.16	9267.729	1031
10435	-4.52	-14.76	0.13	-2626.05	-3726.32	9267.734	1031
10440	-4.31	-14.83	0.16	-2626.30	-3725.92	9267.738	1031
10445	-3.97	-15.06	0.08	-2626.56	-3725.74	9267.742	1031
10450	-3.86	-15.02	0.19	-2626.25	-3725.65	9267.748	1031
10455	-4.19	-14.83	0.29	-2625.62	-3725.25	9267.752	1031
10460	-4.46	-15.03	0.24	-2625.05	-3724.47	9267.758	1031
10465	-4.23	-15.23	0.21	-2625.25	-3723.98	9267.763	1031
10470	-4.36	-15.50	0.19	-2624.33	-3723.54	9267.766	1031
10475	-4.74	-15.43	0.15	-2624.33	-3723.00	9267.772	1031
10480	-4.77	-15.08	0.22	-2624.16	-3723.51	9267.779	1031
10485	-4.58	-15.62	0.01	-2624.29	-3723.32	9267.781	1031
10490	-4.67	-15.27	0.30	-2622.72	-3723.22	9267.789	1031
10495	-4.45	-15.32	0.36	-2622.81	-3723.33	9267.793	1031
10500	-4.41	-15.83	0.04	-2622.51	-3722.98	9267.797	1031
10505	-4.86	-15.70	0.08	-2622.49	-3722.56	9267.802	1031
10510	-4.94	-15.83	0.14	-2621.30	-3722.10	9267.809	1031
10515	-4.83	-15.84	0.17	-2621.73	-3722.00	9267.812	1031
10520	-5.56	-15.85	0.06	-2621.39	-3721.40	9267.820	1031
10525	-5.06	-16.18	0.01	-2621.41	-3721.60	9267.823	1031
10530	-4.86	-16.28	0.17	-2620.25	-3720.63	9267.828	1031
10535	-5.24	-16.01	0.27	-2619.59	-3720.08	9267.833	1031
10540	-5.56	-16.22	0.12	-2619.68	-3719.31	9267.838	1031
10545	-5.10	-16.63	0.04	-2619.36	-3719.23	9267.843	1031
10550	-5.90	-15.74	0.44	-2619.63	-3718.88	9267.850	1031
10555	-5.49	-16.29	0.23	-2619.26	-3718.39	9267.853	1031
10560	-4.90	-16.10	0.50	-2619.05	-3718.57	9267.858	1031
10565	-4.82	-16.51	0.29	-2619.25	-3718.40	9267.861	1031
10570	-6.10	-16.31	0.34	-2617.41	-3715.96	9267.870	1031
10575	-5.41	-17.07	0.24	-2616.77	-3715.97	9267.874	1031
10580	-5.20	-17.04	0.24	-2617.19	-3716.08	9267.880	1031
10585	-4.85	-16.96	0.35	-2617.18	-3716.01	9267.885	1031
10590	-4.93	-17.21	0.32	-2616.72	-3715.16	9267.889	1031
10595	-5.08	-17.16	0.51	-2615.74	-3714.23	9267.891	1031
10600	-5.16	-17.17	0.41	-2615.54	-3714.12	9267.897	1031
10605	-5.50	-17.85	0.08	-2615.31	-3713.86	9267.904	1031
10610	-5.29	-17.37	0.42	-2615.33	-3713.45	9267.906	1031
10615	-5.57	-17.27	0.44	-2615.44	-3713.46	9267.913	1031
10620	-4.90	-17.45	0.38	-2615.27	-3713.57	9267.918	1031
10625	-5.74	-17.87	0.15	-2614.42	-3712.92	9267.922	1031
10630	-5.53	-17.22	0.55	-2614.29	-3712.71	9267.928	1031
10635	-5.15	-18.07	0.49	-2613.01	-3711.24	9267.935	1031
10640	-5.26	-18.11	0.33	-2612.85	-3711.45	9267.937	1031
10645	-5.06	-17.95	0.55	-2612.89	-3710.79	9267.942	1031
10650	-5.55	-18.32	0.28	-2612.90	-3710.85	9267.948	1031
10655	-5.56	-18.47	0.44	-2611.35	-3709.27	9267.953	1031
10660	-5.33	-18.37	0.59	-2611.66	-3709.11	9267.959	1031
10665	-5.58	-17.97	0.70	-2611.80	-3709.16	9267.962	1031
10670	-5.68	-18.51	0.42	-2611.63	-3709.02	9267.968	1031
10675	-5.83	-18.33	0.60	-2610.85	-3709.19	9267.975	1031
10680	-5.89	-18.21	0.54	-2610.47	-3708.92	9267.979	1031
10685	-5.42	-18.39	0.61	-2610.46	-3708.55	9267.983	1031
10690	-5.88	-18.87	0.34	-2610.26	-3708.57	9267.986	1031
10695	-5.94	-18.43	0.68	-2609.61	-3707.88	9267.992	1031
10700	-6.09	-19.05	0.39	-2608.95	-3706.92	9267.998	1031
10705	-5.90	-19.04	0.41	-2608.64	-3706.90	9268.003	1031
10710	-5.92	-19.32	0.34	-2608.83	-3706.33	9268.009	1031
10715	-5.62	-19.16	0.52	-2608.60	-3706.45	9268.013	1031
10720	-6.17	-19.23	0.35	-2608.37	-3706.08	9268.016	1031
10725	-5.49	-19.49	0.44	-2607.91	-3705.55	9268.022	1031
10730	-5.56	-19.48	0.73	-2606.49	-3703.88	9268.030	1031
10735	-6.42	-19.15	0.85	-2606.43	-3703.38	9268.031	1031
10740	-5.80	-19.79	0.48	-2606.32	-3703.57	9268.039	1031
10745	-6.14	-19.44	0.58	-2606.51	-3703.40	9268.043	1031
10750	-5.93	-19.46	0.90	-2605.00	-3701.73	9268.050	1031
10755	-6.17	-19.85	0.71	-2604.75	-3701.92	9268.054	1031
10760	-6.11	-20.21	0.48	-2604.97	-3701.40	9268.058	1031
10765	-5.90	-20.41	0.45	-2605.10	-3701.44	9268.062	1031
10770	-5.79	-20.87	0.41	-2604.31	-3700.43	9268.069	1031
10775	-5.64	-20.55	0.70	-2604.04	-3699.80	9268.074	1031
10780	-7.09	-20.59	0.35	-2604.03	-3699.55	9268.080	1031
10785	-6.55	-20.66	0.42	-2603.78	-3699.62	9268.083	1031
10790	-6.10	-20.55	0.68	-2603.42	-3699.31	9268.090	1031
10795	-6.25	-20.31	0.74	-2603.76	-3699.06	9268.094	1031
10800	-6.62	-20.55	0.64	-2602.46	-3698.20	9268.099	1031
10805	-6.47	-20.82	0.70	-2601.60	-3697.27	9268.104	1031
10810	-5.80	-21.27	0.71	-2601.61	-3696.76	9268.109	1031
10815	-6.47	-20.99	0.76	-2601.59	-3696.65	9268.113	1031
10820	-6.69	-20.89	0.73	-2601.36	-3696.39	9268.117	1031
10825	-6.08	-20.78	0.90	-2601.51	-3696.66	9268.123	1031
10830	-6.29	-21.18	0.74	-2600.53	-3696.36	9268.129	1031
10835	-6.27	-21.09	0.93	-2599.64	-3696.37	9268.132	1031
10840	-6.99	-21.33	0.58	-2599.49	-3696.12	9268.139	1031
10845	-6.60	-21.28	0.74	-2599.20	-3695.77	9268.142	1031
10850	-6.41	-21.65	0.65	-2599.03	-3695.72	9268.147	1031
10855	-6.56	-21.71	0.67	-2599.17	-3695.43	9268.154	1031
10860	-6.57	-21.65	0.67	-2599.05	-3694.85	9268.156	1031
10865	-6.74	-21.93	0.75	-2597.60	-3693.09	9268.163	1031
10870	-7.21	-21.90	0.75	-2597.39	-3692.71	9268.169	1031
10875	-7.01	-21.88	0.83	-2597.10	-3692.45	9268.172	1031
10880	-7.00	-21.87	0.83	-2597.08	-3692.53	9268.178	1031
10885	-6.72	-21.85	0.87	-2597.36	-3692.25	9268.184	1031
10890	-6.64	-21.92	0.90	-2597.39	-3691.98	9268.188	1031
10895	-6.30	-21.82	1.05	-2597.24	-3691.89	9268.192	1031
10900	-6.93	-22.17	0.72	-2597.31	-3692.00	9268.197	1031
10905	-7.34	-22.57	0.85	-2594.64	-3688.96	9268.203	1031
10910	-6.36	-22.84	0.96	-2594.74	-3688.60	9268.208	1031
10915	-6.73	-22.88	0.91	-2594.56	-3688.34	9268.215	1031
10920	-7.13	-22.59	0.94	-2594.75	-3688.42	9268.218	1031
10925	-6.75	-22.71	0.99	-2594.70	-3688.37	9268.225	1031
10930	-7.31	-22.43	1.04	-2594.64	-3688.52	9268.228	1031
10935	-6.58	-23.11	1.07	-2593.12	-3686.47	9268.233	1031
10940	-7.57	-22.80	1.17	-2592.56	-3686.29	9268.238	1031
10945	-7.23	-23.09	1.05	-2592.55	-3685.70	9268.242	1031
10950	-6.91	-23.10	1.18	-2592.76	-3685.73	9268.248	1031
10955	-6.94	-23.10	1.06	-2592.76	-3685.72	9268.253	1031
10960	-7.45	-22.95	1.06	-2592.50	-3685.79	9268.259	1031
10965	-7.31	-23.42	0.95	-2591.63	-3684.67	9268.264	1031
10970	-7.73	-23.71	0.96	-2590.74	-3683.57	9268.266	1031
10975	-6.97	-23.50	1.23	-2590.61	-3683.60	9268.272	1031
10980	-7.29	-23.92	0.95	-2590.54	-3683.75	9268.279	1031
10985	-7.36	-23.64	1.20	-2590.81	-3682.89	9268.283	1031
10990	-6.98	-23.85	1.11	-2590.58	-3683.28	9268.289	1031
10995	-7.21	-24.12	0.97	-2590.41	-3682.77	9268.294	1031
11000	-7.44	-24.16	1.13	-2588.47	-3681.39	9268.297	1031
11005	-7.02	-24.50	1.09	-2588.25	-3681.17	9268.303	1031
11010	-7.12	-24.21	1.24	-2588.36	-3680.92	9268.309	1031
11015	-7.95	-24.24	1.14	-2588.39	-3680.70	9268.312	1031
[truncated: 156,221 more rows]
