# Supplementary material for: Structural characterization of the saxitoxin-targeting APTSTX1 aptamer using optical tweezers and molecular dynamics simulations
Source: PLoS One. 2019 Nov 7;14(11):e0222468. doi: 10.1371/journal.pone.0222468 (PMC6837747; doi:10.1371/journal.pone.0222468)
Supplement: S2 File — Data repository, aptamer under magnesium. (ZIP) [file pone.0222468.s006.zip › Mg/Mg/September/280915/3cCOM.txt]

Instrument name = Christians toy
*****Calibration values *****
TrapA Temperature Fudge	-0.400000
TrapB Temperature Fudge	-1.550000
TrapA Force Sensitivity	0.025700	0.026000	0.032000
TrapB Force Sensitivity	0.026200	0.027400	0.032000
TrapA Lever Sensitivity	15000.000000	14500.000000	0.000000
TrapB Lever Sensitivity	15200.000000	14500.000000	0.000000
Motor Threshold	20	20	20
*****Initial Preference Settings*****
ForceRateDiv	1
ForceGain	32
PosRateDivA	3
PosRateDivB	3
PositionGainA	32
PositionGainB	32
GotoSpeedX	9
GotoSpeedY	9
GotoSpeedZ	4
MaxDataFileSize	10000000
HopDistance	2
*CycleCount/n____	1
*A_PsdX__________	0
*A_PsdY__________	0
*A_PsdSum________	0
*A_Iris__________	0
*A_LeverX________	0
*A_LeverY________	0
*A_LeverSum______	0
*B_PsdX__________	0
*B_PsdY__________	0
*B_PsdSum________	0
*B_Iris__________	0
*B_LeverX________	0
*B_LeverY________	0
*B_LeverSum______	0
*A_Temperature___	0
*B_Temperature___	0
*X_force_________	1
*Y_force_________	1
*Z_force_________	1
*Tension_________	0
*A_dist-X________	0
*A_dist-Y________	1
*B_dist-X________	0
*B_dist-Y________	1
*Motor_X_________	0
*Motor_Y_________	0
*Motor_Z_________	0
*MotorVel_X______	0
*MotorVel_Y______	0
*MotorVel_Z______	0
*A_trapPIC_Err___	0
*B_trapPIC_Err___	0
*comPIC_Err______	0
*A_CycleCount____	0
*B_CycleCount____	0
*Motor_CycleCount	0
*time(sec)_______	1
*Status__________	1
*Null____________	0
samples/line_HI	400
samples/line_LO	20
goto0	8388608	8388608	8388608
goto1	8389684	8387894	8388180
goto2	8420998	8413487	8387420
goto3	8424321	8356603	8387744
goto4	8422772	8353948	8399333
goto5	8388608	8388608	8388608
goto6	8388608	8388608	8388608
goto7	8388608	8388608	8388608
goto8	8388608	8388608	8388608
goto9	8388608	8388608	8388608
yourXYZint	123	456	789
MaxForceP1	30.000000
MinForceP1	3.000000
PullRateP1	100.000000
refoldTime1	0.000000
unfoldTime1	0.000000
MaxForceP2	75.000000
MinForceP2	2.000000
PullRateP2	1000.000000
refoldTime2	0.000000
unfoldTime2	0.000000
MaxForceP3	10.000000
MinForceP3	-10.000000
PullRateP3	1.000000
refoldTime3	2.000000
unfoldTime3	2.000000
constForce1	46.000000
constForce2	28.000000
yourFloat	1.234000
yourXYZfloat	1.000000	2.000000	3.000000
*****End Initial Preference Settings*****

Zero-Force Offsets (pN)  -7.500736	-5.689070	5.581483
0	trapA_Empty_PSD_Sum = 0
        trapB_Empty_PSD_Sum = 0
        trapA_Empty_Iris = 0
        trapB_Empty_Iris = 0
        trapA_Full_PSD_Sum = 20249
        trapB_Full_PSD_Sum = 18623
        trapA_Full_Iris = 18377
        trapB_Full_Iris = 18207
2115	Start P1 pulling protocol 
2140	   maxForce-limit
4865	tempA = 22.913	tempB = 23.244
5530	   minForce-limit
7500	   maxForce-limit
9485	   minForce-limit
11420	   maxForce-limit
13345	   minForce-limit
14910	tempA = 22.919	tempB = 23.229
15250	   maxForce-limit
17235	   minForce-limit
19190	   maxForce-limit
21105	   minForce-limit
22935	   maxForce-limit
24855	   minForce-limit
24970	tempA = 22.932	tempB = 23.212
26700	   maxForce-limit
28600	   minForce-limit
30505	   maxForce-limit
32445	   minForce-limit
34320	   maxForce-limit
34990	tempA = 22.915	tempB = 23.246
36225	   minForce-limit
38110	   maxForce-limit
39950	   minForce-limit
41905	   maxForce-limit
43840	   minForce-limit
45050	tempA = 22.921	tempB = 23.247
45690	   maxForce-limit
47620	   minForce-limit
49545	   maxForce-limit
51445	   minForce-limit
53365	   maxForce-limit
55060	tempA = 22.921	tempB = 23.235
55360	   minForce-limit
57335	   maxForce-limit
59400	   minForce-limit
61420	   maxForce-limit
63485	   minForce-limit
65115	tempA = 22.928	tempB = 23.251
65490	   maxForce-limit
67485	   minForce-limit
69455	   maxForce-limit
71410	   minForce-limit
73420	   maxForce-limit
75175	tempA = 22.922	tempB = 23.253
75485	   minForce-limit
77505	   maxForce-limit
79520	   minForce-limit
81495	   maxForce-limit
83480	   minForce-limit
85190	tempA = 22.926	tempB = 23.245
85475	   maxForce-limit
87490	   minForce-limit
89430	   maxForce-limit
91420	   minForce-limit
93380	   maxForce-limit
95240	tempA = 22.925	tempB = 23.244
95405	   minForce-limit
97405	   maxForce-limit
99445	   minForce-limit
101510	   maxForce-limit
103540	   minForce-limit
105275	tempA = 22.925	tempB = 23.243
105575	   maxForce-limit
107635	   minForce-limit
109660	   maxForce-limit
111730	   minForce-limit
113790	   maxForce-limit
115325	tempA = 22.924	tempB = 23.247
115785	   minForce-limit
117750	   maxForce-limit
119745	   minForce-limit
121710	   maxForce-limit
123710	   minForce-limit
125460	tempA = 22.918	tempB = 23.250
125695	   maxForce-limit
127790	   minForce-limit
129820	   maxForce-limit
131825	   minForce-limit
133795	   maxForce-limit
135480	tempA = 22.923	tempB = 23.259
135785	   minForce-limit
137810	   maxForce-limit
139900	   minForce-limit
141965	   maxForce-limit
144020	   minForce-limit
145525	tempA = 22.924	tempB = 23.256
146100	   maxForce-limit
148180	   minForce-limit
150310	   maxForce-limit
152450	   minForce-limit
154575	   maxForce-limit
155530	tempA = 22.927	tempB = 23.248
156655	   minForce-limit
158770	   maxForce-limit
160865	   minForce-limit
162965	   maxForce-limit
165000	   minForce-limit
165595	tempA = 22.936	tempB = 23.242
167055	   maxForce-limit
169155	   minForce-limit
171275	   maxForce-limit
173430	   minForce-limit
175510	   maxForce-limit
175640	tempA = 22.931	tempB = 23.252
177555	   minForce-limit
179560	   maxForce-limit
181525	   minForce-limit
183535	   maxForce-limit
185540	   minForce-limit
185660	tempA = 22.932	tempB = 23.257
187590	   maxForce-limit
189680	   minForce-limit
191680	   maxForce-limit
193730	   minForce-limit
195725	tempA = 22.926	tempB = 23.264
195855	   maxForce-limit
197960	   minForce-limit
200030	   maxForce-limit
202115	   minForce-limit
204280	   maxForce-limit
205775	tempA = 22.939	tempB = 23.259
206405	   minForce-limit
208575	   maxForce-limit
210700	   minForce-limit
212835	   maxForce-limit
214925	   minForce-limit
215790	tempA = 22.945	tempB = 23.262
217030	   maxForce-limit
219255	   minForce-limit
221440	   maxForce-limit
223455	   minForce-limit
225485	   maxForce-limit
225850	tempA = 22.927	tempB = 23.263
227600	   minForce-limit
229715	   maxForce-limit
231790	   minForce-limit
233875	   maxForce-limit
235850	tempA = 22.939	tempB = 23.257
236000	   minForce-limit
238165	   maxForce-limit
240295	   minForce-limit
242435	   maxForce-limit
244630	   minForce-limit
245900	tempA = 22.945	tempB = 23.266
246810	   maxForce-limit
249000	   minForce-limit
251130	   maxForce-limit
253360	   minForce-limit
255585	   maxForce-limit
255945	tempA = 22.934	tempB = 23.265
257735	   minForce-limit
259925	   maxForce-limit
262090	   minForce-limit
264255	   maxForce-limit
265965	tempA = 22.936	tempB = 23.268
266425	   minForce-limit
268565	   maxForce-limit
270665	   minForce-limit
272740	   maxForce-limit
274880	   minForce-limit
276015	tempA = 22.930	tempB = 23.265
277020	   maxForce-limit
279120	   minForce-limit
281215	   maxForce-limit
283215	Stop All Protocols, go to manual mode
285090	Start Constant-Force1 = 7.000000
286040	tempA = 22.941	tempB = 23.263
296115	tempA = 22.951	tempB = 23.264
306195	tempA = 22.943	tempB = 23.267
316200	tempA = 22.942	tempB = 23.273
326265	tempA = 22.946	tempB = 23.276
336545	tempA = 22.948	tempB = 23.278
346550	tempA = 22.944	tempB = 23.272
356600	tempA = 22.938	tempB = 23.280
366625	tempA = 22.960	tempB = 23.268
376690	tempA = 22.947	tempB = 23.282
386755	tempA = 22.951	tempB = 23.276
396760	tempA = 22.946	tempB = 23.289
406800	tempA = 22.940	tempB = 23.275
416810	tempA = 22.942	tempB = 23.283
426860	tempA = 22.957	tempB = 23.272
436915	tempA = 22.948	tempB = 23.283
446930	tempA = 22.944	tempB = 23.281
456990	tempA = 22.946	tempB = 23.290
466995	tempA = 22.943	tempB = 23.284
477035	tempA = 22.947	tempB = 23.282
487085	tempA = 22.942	tempB = 23.282
497100	tempA = 22.950	tempB = 23.275
507155	tempA = 22.949	tempB = 23.293
517205	tempA = 22.932	tempB = 23.289
527235	tempA = 22.953	tempB = 23.276
537290	tempA = 22.958	tempB = 23.283
547300	tempA = 22.944	tempB = 23.281
557345	tempA = 22.940	tempB = 23.297
567405	tempA = 22.949	tempB = 23.286
577410	tempA = 22.942	tempB = 23.274
587460	tempA = 22.955	tempB = 23.287
597475	tempA = 22.944	tempB = 23.286
607515	tempA = 22.942	tempB = 23.291
617580	tempA = 22.946	tempB = 23.288
627595	tempA = 22.940	tempB = 23.283
637655	tempA = 22.949	tempB = 23.291
647700	tempA = 22.941	tempB = 23.286
657705	tempA = 22.942	tempB = 23.286
667745	tempA = 22.941	tempB = 23.280
677765	tempA = 22.933	tempB = 23.280
687820	tempA = 22.941	tempB = 23.279
697865	tempA = 22.937	tempB = 23.284
707870	tempA = 22.947	tempB = 23.279
717930	tempA = 22.945	tempB = 23.282
727940	tempA = 22.935	tempB = 23.280
738005	tempA = 22.943	tempB = 23.277
748065	tempA = 22.945	tempB = 23.293
758070	tempA = 22.939	tempB = 23.279
768120	tempA = 22.938	tempB = 23.283
778145	tempA = 22.932	tempB = 23.273
788200	tempA = 22.946	tempB = 23.293
793695	Stop All Protocols, go to manual mode
795490	End Write
