# Supplementary material for: Structural characterization of the saxitoxin-targeting APTSTX1 aptamer using optical tweezers and molecular dynamics simulations
Source: PLoS One. 2019 Nov 7;14(11):e0222468. doi: 10.1371/journal.pone.0222468 (PMC6837747; doi:10.1371/journal.pone.0222468)
Supplement: S2 File — Data repository, aptamer under magnesium. (ZIP) [file pone.0222468.s006.zip › Mg/Mg/September/280915/3dA.txt]

#Begin Write:
CycleCount/n	X_force	Y_force	Z_force	A_dist-Y	B_dist-Y	time(sec)	Status
0	-2.05	-18.87	-1.14	-2517.65	-3638.15	10083.863	1031
5	-1.98	-18.93	-1.14	-2517.42	-3637.74	10083.869	1031
10	-2.07	-19.03	-1.14	-2517.60	-3637.25	10083.873	1031
15	-1.96	-19.16	-1.13	-2516.83	-3637.23	10083.876	1031
20	-1.90	-19.14	-1.15	-2516.78	-3637.28	10083.885	1031
25	-1.90	-19.24	-1.09	-2516.50	-3636.75	10083.889	1031
30	-1.86	-19.18	-1.09	-2516.61	-3636.50	10083.891	1031
35	-1.67	-19.27	-1.12	-2516.83	-3636.46	10083.897	1031
40	-1.86	-19.18	-1.09	-2516.53	-3636.28	10083.904	1031
45	-1.56	-19.23	-1.06	-2516.69	-3636.09	10083.906	1031
50	-1.71	-19.24	-1.08	-2516.66	-3636.34	10083.913	1031
55	-2.03	-19.38	-1.17	-2516.59	-3636.25	10083.920	1031
60	-1.94	-19.24	-1.08	-2516.63	-3636.09	10083.922	1031
65	-1.69	-19.38	-1.12	-2516.65	-3635.78	10083.929	1031
70	-1.70	-19.30	-1.08	-2516.52	-3635.99	10083.933	1031
75	-1.87	-19.74	-1.18	-2514.49	-3634.16	10083.940	1031
80	-1.74	-19.76	-1.05	-2514.27	-3633.75	10083.943	1031
85	-1.81	-19.79	-1.07	-2514.49	-3633.79	10083.949	1031
90	-1.85	-19.81	-1.04	-2514.30	-3633.37	10083.953	1031
95	-1.76	-19.93	-1.07	-2514.11	-3633.03	10083.958	1031
100	-2.10	-20.04	-1.08	-2513.51	-3632.46	10083.963	1031
105	-1.97	-20.03	-1.01	-2513.48	-3632.46	10083.968	1031
110	-2.07	-20.04	-1.04	-2513.39	-3632.44	10083.970	1031
115	-2.02	-20.09	-1.02	-2513.11	-3632.19	10083.978	1031
120	-2.17	-20.20	-1.02	-2512.69	-3631.88	10083.983	1031
125	-2.10	-20.23	-1.00	-2512.73	-3631.90	10083.987	1031
130	-2.04	-20.32	-0.99	-2512.96	-3631.42	10083.994	1031
135	-2.02	-20.31	-1.02	-2512.56	-3631.60	10083.998	1031
140	-2.05	-20.38	-1.06	-2512.52	-3631.18	10084.001	1031
145	-2.32	-20.40	-1.03	-2512.50	-3630.96	10084.009	1031
150	-1.99	-20.62	-0.95	-2511.46	-3629.58	10084.015	1031
155	-2.08	-20.67	-0.98	-2511.53	-3630.00	10084.016	1031
160	-2.22	-20.62	-1.02	-2511.39	-3629.66	10084.024	1031
165	-2.17	-20.56	-1.00	-2511.61	-3629.61	10084.029	1031
170	-2.07	-20.74	-0.93	-2511.10	-3629.20	10084.032	1031
175	-2.25	-20.86	-1.00	-2510.73	-3629.25	10084.039	1031
180	-1.81	-20.85	-0.97	-2510.89	-3628.96	10084.045	1031
185	-2.19	-20.90	-1.00	-2510.71	-3628.92	10084.047	1031
190	-2.04	-20.84	-0.95	-2510.53	-3629.06	10084.053	1031
195	-2.07	-20.85	-0.96	-2510.55	-3628.83	10084.059	1031
200	-2.02	-20.79	-0.95	-2510.90	-3628.87	10084.062	1031
205	-2.36	-20.85	-1.00	-2511.01	-3628.76	10084.069	1031
210	-2.32	-21.00	-0.96	-2510.42	-3628.86	10084.074	1031
215	-2.15	-21.06	-0.95	-2509.46	-3628.78	10084.077	1031
220	-2.24	-21.05	-0.97	-2509.37	-3628.31	10084.083	1031
225	-2.11	-21.20	-0.94	-2509.07	-3627.89	10084.090	1031
230	-2.13	-21.20	-0.92	-2509.09	-3627.55	10084.093	1031
235	-2.04	-21.23	-0.90	-2508.96	-3627.43	10084.095	1031
240	-2.15	-21.35	-0.96	-2509.17	-3627.33	10084.102	1031
245	-2.09	-21.40	-0.91	-2508.14	-3626.72	10084.109	1031
250	-1.97	-21.40	-0.88	-2508.14	-3626.68	10084.113	1031
255	-2.03	-21.42	-0.92	-2508.18	-3626.76	10084.118	1031
260	-1.82	-21.38	-0.91	-2508.21	-3626.84	10084.123	1031
265	-1.84	-21.56	-0.92	-2507.82	-3625.85	10084.126	1031
270	-1.58	-21.65	-0.84	-2507.67	-3625.69	10084.135	1031
275	-1.77	-21.70	-0.84	-2507.40	-3625.55	10084.139	1031
280	-1.75	-21.59	-0.85	-2507.40	-3625.18	10084.141	1031
285	-2.13	-21.84	-0.91	-2507.06	-3625.00	10084.150	1031
290	-2.18	-21.76	-0.87	-2507.04	-3624.96	10084.154	1031
295	-2.11	-21.82	-0.84	-2507.08	-3624.77	10084.156	1031
300	-1.88	-21.74	-0.88	-2506.96	-3625.18	10084.165	1031
305	-2.08	-22.03	-0.92	-2506.56	-3624.35	10084.170	1031
310	-2.12	-22.03	-0.84	-2505.99	-3623.60	10084.172	1031
315	-1.77	-22.08	-0.81	-2505.91	-3623.58	10084.179	1031
320	-1.92	-22.10	-0.82	-2505.97	-3623.32	10084.183	1031
325	-1.91	-21.93	-0.83	-2506.25	-3623.40	10084.188	1031
330	-1.87	-22.03	-0.81	-2505.80	-3623.30	10084.193	1031
335	-1.89	-22.03	-0.79	-2506.16	-3623.08	10084.199	1031
340	-1.67	-22.11	-0.77	-2506.15	-3623.16	10084.203	1031
345	-2.07	-22.16	-0.86	-2505.56	-3622.87	10084.208	1031
350	-2.23	-22.34	-0.81	-2504.63	-3622.71	10084.214	1031
355	-2.11	-22.32	-0.75	-2504.63	-3622.44	10084.218	1031
360	-2.30	-22.43	-0.78	-2504.55	-3622.28	10084.224	1031
365	-2.17	-22.40	-0.85	-2504.72	-3622.47	10084.229	1031
370	-1.87	-22.39	-0.82	-2504.48	-3622.13	10084.233	1031
375	-1.89	-22.41	-0.77	-2504.41	-3621.74	10084.238	1031
380	-1.70	-22.63	-0.76	-2503.77	-3621.32	10084.244	1031
385	-2.03	-22.64	-0.86	-2504.02	-3621.20	10084.248	1031
390	-2.06	-22.54	-0.77	-2503.84	-3621.14	10084.251	1031
395	-1.88	-22.62	-0.78	-2503.82	-3621.11	10084.259	1031
400	-2.11	-22.60	-0.78	-2503.73	-3620.89	10084.264	1031
405	-2.26	-22.59	-0.82	-2503.84	-3620.72	10084.266	1031
410	-2.03	-22.70	-0.81	-2503.62	-3620.23	10084.273	1031
415	-2.03	-22.69	-0.75	-2503.39	-3620.40	10084.279	1031
420	-2.21	-22.65	-0.77	-2503.53	-3620.11	10084.284	1031
425	-2.35	-22.68	-0.75	-2503.61	-3620.28	10084.290	1031
430	-2.16	-22.84	-0.79	-2503.26	-3620.25	10084.295	1031
435	-2.09	-22.77	-0.75	-2503.33	-3620.18	10084.297	1031
440	-2.11	-22.96	-0.71	-2502.31	-3618.72	10084.304	1031
445	-2.30	-23.12	-0.80	-2501.86	-3618.37	10084.308	1031
450	-2.39	-23.23	-0.78	-2501.44	-3618.31	10084.312	1031
455	-2.36	-23.18	-0.75	-2501.61	-3618.29	10084.317	1031
460	-2.00	-23.31	-0.69	-2501.45	-3617.99	10084.324	1031
465	-2.13	-23.24	-0.75	-2501.58	-3618.06	10084.328	1031
470	-2.43	-23.36	-0.81	-2501.55	-3618.20	10084.332	1031
475	-2.30	-23.33	-0.76	-2501.45	-3618.35	10084.339	1031
480	-2.25	-23.55	-0.74	-2500.73	-3617.43	10084.343	1031
485	-2.57	-23.79	-0.80	-2500.06	-3616.67	10084.345	1031
490	-2.39	-23.70	-0.76	-2500.12	-3616.75	10084.353	1031
495	-2.44	-23.68	-0.75	-2500.10	-3616.58	10084.359	1031
500	-2.46	-23.63	-0.71	-2500.07	-3616.61	10084.362	1031
505	-2.33	-23.70	-0.74	-2500.13	-3616.42	10084.369	1031
510	-2.44	-23.76	-0.74	-2499.91	-3616.25	10084.373	1031
515	-2.54	-24.07	-0.73	-2499.05	-3615.00	10084.376	1031
520	-2.33	-23.99	-0.70	-2499.18	-3615.04	10084.384	1031
525	-2.15	-23.94	-0.68	-2498.78	-3615.04	10084.389	1031
530	-2.29	-23.99	-0.68	-2498.59	-3615.03	10084.391	1031
535	-2.16	-23.91	-0.64	-2498.89	-3615.31	10084.400	1031
540	-2.32	-24.10	-0.63	-2498.93	-3615.14	10084.404	1031
545	-2.17	-24.10	-0.64	-2497.78	-3614.70	10084.406	1031
550	-2.41	-24.16	-0.69	-2498.01	-3614.67	10084.413	1031
555	-2.41	-24.25	-0.70	-2497.65	-3614.25	10084.420	1031
560	-2.33	-24.20	-0.67	-2497.75	-3614.26	10084.422	1031
565	-2.42	-24.21	-0.60	-2497.80	-3614.28	10084.429	1031
570	-2.32	-24.25	-0.66	-2497.60	-3614.51	10084.433	1031
575	-2.25	-24.43	-0.70	-2496.95	-3614.15	10084.438	1031
580	-2.24	-24.44	-0.67	-2496.91	-3613.75	10084.442	1031
585	-2.20	-24.45	-0.61	-2497.01	-3613.25	10084.451	1031
590	-2.41	-24.56	-0.71	-2496.83	-3613.25	10084.453	1031
595	-2.12	-24.49	-0.63	-2496.98	-3613.25	10084.458	1031
600	-2.29	-24.46	-0.63	-2496.86	-3613.10	10084.464	1031
605	-2.46	-24.65	-0.64	-2496.55	-3612.20	10084.468	1031
610	-2.29	-24.78	-0.60	-2495.89	-3611.71	10084.470	1031
615	-2.32	-24.77	-0.60	-2495.47	-3611.58	10084.479	1031
620	-2.50	-24.71	-0.60	-2495.69	-3611.44	10084.483	1031
625	-2.38	-24.75	-0.60	-2495.99	-3611.19	10084.488	1031
630	-2.34	-24.76	-0.62	-2495.71	-3611.73	10084.493	1031
635	-2.58	-24.68	-0.62	-2495.49	-3611.66	10084.498	1031
640	-2.18	-24.70	-0.59	-2495.61	-3611.64	10084.500	1031
645	-2.38	-24.82	-0.63	-2495.29	-3611.18	10084.508	1031
650	-2.11	-25.06	-0.50	-2494.27	-3610.27	10084.514	1031
655	-2.23	-25.19	-0.53	-2494.29	-3610.04	10084.516	1031
660	-2.54	-25.14	-0.60	-2494.30	-3609.47	10084.523	1031
665	-2.13	-25.13	-0.56	-2494.33	-3609.76	10084.529	1031
670	-2.53	-25.13	-0.56	-2494.19	-3609.43	10084.531	1031
675	-2.37	-25.11	-0.56	-2494.26	-3609.58	10084.538	1031
680	-2.50	-25.23	-0.54	-2493.50	-3608.81	10084.544	1031
685	-2.31	-25.33	-0.51	-2493.11	-3608.24	10084.547	1031
690	-2.55	-25.38	-0.57	-2493.24	-3608.25	10084.554	1031
695	-2.41	-25.42	-0.53	-2493.18	-3608.46	10084.557	1031
700	-2.45	-25.43	-0.59	-2493.17	-3608.26	10084.562	1031
705	-2.41	-25.46	-0.54	-2493.14	-3608.29	10084.567	1031
710	-2.50	-25.47	-0.47	-2492.32	-3607.29	10084.575	1031
715	-2.14	-25.67	-0.51	-2491.91	-3607.10	10084.577	1031
720	-2.37	-25.74	-0.59	-2492.32	-3606.83	10084.583	1031
725	-2.40	-25.65	-0.52	-2492.10	-3606.72	10084.589	1031
730	-2.34	-25.72	-0.46	-2491.95	-3606.95	10084.593	1031
735	-2.54	-25.77	-0.49	-2492.04	-3606.70	10084.595	1031
740	-2.43	-25.94	-0.49	-2491.41	-3605.94	10084.603	1031
745	-2.38	-26.05	-0.49	-2490.91	-3605.20	10084.608	1031
750	-2.67	-26.35	-0.37	-2491.23	-3604.02	10084.615	1031
755	-2.49	-26.09	-0.47	-2490.77	-3605.07	10084.618	1031
760	-2.55	-26.26	-0.54	-2490.70	-3605.01	10084.623	1031
765	-2.54	-26.17	-0.53	-2490.66	-3604.77	10084.626	1031
770	-2.53	-26.15	-0.45	-2490.51	-3604.62	10084.633	1031
775	-2.31	-26.28	-0.41	-2489.82	-3604.19	10084.639	1031
780	-2.55	-26.24	-0.43	-2489.74	-3604.07	10084.641	1031
785	-2.85	-26.33	-0.51	-2489.77	-3604.08	10084.650	1031
790	-2.75	-26.33	-0.44	-2489.73	-3603.82	10084.654	1031
795	-2.58	-26.42	-0.48	-2489.84	-3603.93	10084.657	1031
800	-2.71	-26.40	-0.50	-2489.81	-3603.62	10084.665	1031
805	-2.88	-26.34	-0.52	-2489.97	-3603.68	10084.670	1031
810	-2.95	-26.43	-0.47	-2489.88	-3603.62	10084.672	1031
815	-2.69	-26.49	-0.41	-2488.60	-3603.40	10084.678	1031
820	-2.78	-26.53	-0.51	-2488.58	-3603.04	10084.682	1031
825	-2.83	-26.65	-0.50	-2488.61	-3603.18	10084.689	1031
830	-2.90	-26.57	-0.44	-2488.32	-3603.09	10084.693	1031
835	-2.51	-26.53	-0.39	-2488.57	-3602.99	10084.699	1031
840	-2.58	-26.53	-0.41	-2488.63	-3602.73	10084.703	1031
845	-3.07	-26.69	-0.46	-2487.81	-3602.84	10084.707	1031
850	-2.94	-26.80	-0.41	-2487.30	-3602.43	10084.713	1031
855	-2.87	-26.72	-0.38	-2487.28	-3602.31	10084.719	1031
860	-3.05	-26.75	-0.39	-2487.38	-3602.09	10084.721	1031
865	-2.78	-26.91	-0.42	-2487.42	-3601.91	10084.728	1031
870	-2.65	-26.76	-0.32	-2487.52	-3602.06	10084.733	1031
875	-2.78	-27.04	-0.33	-2486.53	-3601.28	10084.739	1031
880	-2.66	-27.00	-0.33	-2486.50	-3600.63	10084.743	1031
885	-2.83	-27.10	-0.39	-2486.62	-3600.53	10084.749	1031
890	-2.83	-27.12	-0.32	-2486.34	-3600.16	10084.751	1031
895	-2.59	-27.07	-0.29	-2486.37	-3600.36	10084.757	1031
900	-2.92	-27.19	-0.36	-2486.09	-3600.27	10084.764	1031
905	-2.86	-27.33	-0.41	-2486.36	-3600.03	10084.768	1031
910	-3.11	-27.56	-0.33	-2485.30	-3598.55	10084.774	1031
915	-2.77	-27.47	-0.30	-2485.25	-3598.70	10084.779	1031
920	-2.88	-27.52	-0.38	-2485.33	-3598.49	10084.782	1031
925	-2.97	-27.55	-0.38	-2485.23	-3598.79	10084.788	1031
930	-2.90	-27.44	-0.32	-2484.98	-3598.56	10084.794	1031
935	-2.90	-27.63	-0.30	-2484.79	-3598.22	10084.797	1031
940	-3.01	-27.81	-0.34	-2484.16	-3597.47	10084.803	1031
945	-3.00	-27.77	-0.40	-2483.99	-3597.42	10084.807	1031
950	-3.33	-27.88	-0.31	-2483.92	-3597.08	10084.812	1031
955	-2.74	-27.82	-0.26	-2483.86	-3597.25	10084.819	1031
960	-2.80	-27.76	-0.28	-2484.19	-3597.09	10084.825	1031
965	-2.85	-27.79	-0.34	-2484.27	-3596.98	10084.827	1031
970	-2.89	-27.81	-0.29	-2484.04	-3596.85	10084.831	1031
975	-2.90	-27.84	-0.24	-2483.81	-3597.07	10084.838	1031
980	-2.85	-28.14	-0.27	-2482.66	-3595.81	10084.843	1031
985	-3.04	-28.25	-0.31	-2482.84	-3595.51	10084.845	1031
990	-2.59	-28.16	-0.20	-2482.59	-3595.41	10084.854	1031
995	-2.66	-28.25	-0.20	-2482.65	-3595.36	10084.858	1031
1000	-2.58	-28.32	-0.18	-2482.71	-3595.08	10084.864	1031
1005	-2.93	-28.31	-0.28	-2482.59	-3595.43	10084.869	1031
1010	-2.72	-28.52	-0.26	-2481.54	-3593.75	10084.873	1031
1015	-2.68	-28.55	-0.20	-2481.44	-3593.54	10084.876	1031
1020	-2.70	-28.40	-0.18	-2481.27	-3593.58	10084.884	1031
1025	-2.95	-28.48	-0.21	-2481.51	-3593.71	10084.889	1031
1030	-2.92	-28.53	-0.19	-2481.22	-3593.45	10084.891	1031
1035	-2.92	-28.42	-0.17	-2481.47	-3593.72	10084.899	1031
1040	-2.72	-28.66	-0.20	-2480.71	-3592.69	10084.904	1031
1045	-2.86	-28.82	-0.24	-2480.19	-3592.56	10084.906	1031
1050	-2.92	-28.84	-0.23	-2480.45	-3592.44	10084.913	1031
1055	-2.79	-28.87	-0.14	-2480.19	-3592.18	10084.920	1031
1060	-2.82	-28.95	-0.28	-2480.53	-3592.46	10084.922	1031
1065	-2.79	-28.92	-0.18	-2480.37	-3592.21	10084.929	1031
1070	-2.90	-28.98	-0.20	-2479.86	-3592.03	10084.934	1031
1075	-3.04	-29.07	-0.20	-2479.37	-3591.58	10084.938	1031
1080	-2.97	-29.03	-0.18	-2479.38	-3591.26	10084.943	1031
1085	-2.67	-29.08	-0.22	-2479.38	-3591.33	10084.948	1031
1090	-2.69	-29.17	-0.18	-2479.16	-3590.99	10084.952	1031
1095	-2.95	-29.25	-0.17	-2479.29	-3591.15	10084.957	1031
1100	-2.61	-29.14	-0.11	-2479.31	-3591.13	10084.962	1031
1105	-2.87	-29.16	-0.20	-2479.39	-3591.02	10084.969	1031
1110	-3.23	-29.30	-0.22	-2478.97	-3591.07	10084.972	1031
1115	-3.21	-29.40	-0.25	-2479.18	-3590.83	10084.979	1031
1120	-2.77	-29.33	-0.21	-2479.29	-3590.84	10084.983	1031
1125	-2.84	-29.30	-0.21	-2479.76	-3590.79	10084.991	1031
1130	-3.01	-29.35	-0.25	-2479.38	-3590.93	10084.994	1031
1135	-3.08	-29.36	-0.21	-2479.25	-3590.73	10084.999	1031
1140	-2.80	-29.24	-0.16	-2479.27	-3590.80	10085.000	1031
1145	-2.90	-29.73	-0.13	-2477.41	-3589.04	10085.009	1031
1150	-3.03	-29.78	-0.16	-2477.11	-3588.35	10085.014	1031
1155	-3.11	-29.74	-0.08	-2476.83	-3587.78	10085.020	1031
1160	-2.95	-29.87	-0.11	-2476.74	-3588.10	10085.025	1031
1165	-3.09	-29.99	-0.13	-2476.85	-3587.86	10085.029	1031
1170	-3.01	-29.84	-0.11	-2476.77	-3587.91	10085.031	1031
1175	-2.72	-29.95	-0.06	-2476.36	-3586.96	10085.040	1031
1180	-2.88	-30.09	-0.14	-2475.82	-3586.56	10085.044	1031
1185	-2.84	-30.07	-0.10	-2475.71	-3586.54	10085.047	1031
1190	-2.94	-30.14	-0.09	-2475.72	-3586.64	10085.052	1031
1195	-2.84	-30.04	-0.10	-2475.62	-3586.48	10085.059	1031
1200	-2.83	-30.04	-0.09	-2475.64	-3586.15	10085.062	1031
1205	-2.79	-30.06	-0.06	-2475.78	-3585.99	10085.068	1031
1210	-2.84	-30.33	-0.08	-2474.81	-3585.24	10085.073	1031
1215	-2.86	-30.37	-0.05	-2474.85	-3585.01	10085.078	1031
1220	-2.95	-30.37	-0.07	-2474.52	-3585.46	10085.085	1031
1225	-2.90	-30.23	-0.03	-2474.89	-3585.28	10085.087	1031
1230	-2.99	-30.32	-0.07	-2474.72	-3585.03	10085.093	1031
1235	-2.88	-30.32	-0.03	-2474.78	-3585.25	10085.095	1031
1240	-2.98	-30.50	-0.06	-2474.14	-3584.36	10085.104	1031
1245	-2.91	-30.62	-0.06	-2474.11	-3583.93	10085.108	1031
1250	-2.85	-30.61	-0.00	-2473.79	-3584.14	10085.111	1031
1255	-3.07	-30.67	0.01	-2473.61	-3584.20	10085.117	1031
1260	-3.12	-30.61	-0.03	-2473.92	-3584.01	10085.125	1031
1265	-3.08	-30.65	0.03	-2473.64	-3583.79	10085.126	1031
1270	-2.77	-30.62	0.01	-2473.73	-3583.55	10085.134	1031
1275	-3.05	-30.69	-0.03	-2473.69	-3583.90	10085.139	1031
1280	-2.91	-30.87	0.02	-2472.71	-3582.59	10085.141	1031
1285	-3.00	-30.98	0.01	-2472.33	-3582.53	10085.149	1031
1290	-2.77	-31.12	0.04	-2472.06	-3582.40	10085.154	1031
1295	-2.91	-31.03	0.02	-2472.05	-3582.31	10085.156	1031
1300	-3.23	-31.09	-0.02	-2471.98	-3582.33	10085.165	1031
1305	-3.04	-31.10	0.06	-2471.90	-3581.74	10085.170	1031
1310	-3.30	-31.24	0.04	-2471.37	-3581.50	10085.172	1031
1315	-2.97	-31.27	0.10	-2471.03	-3581.03	10085.178	1031
1320	-3.11	-31.35	0.00	-2471.13	-3580.88	10085.184	1031
1325	-3.38	-31.34	0.02	-2471.04	-3580.86	10085.188	1031
1330	-3.01	-31.35	0.07	-2471.04	-3581.21	10085.193	1030
1335	-2.75	-31.23	0.08	-2470.78	-3580.90	10085.198	1030
1340	-2.87	-31.09	0.04	-2471.41	-3580.93	10085.203	1030
1345	-2.98	-30.98	0.04	-2471.91	-3581.53	10085.206	1030
1350	-2.81	-31.09	0.07	-2472.11	-3581.50	10085.213	1030
1355	-2.87	-31.10	0.02	-2472.08	-3581.44	10085.219	1030
1360	-3.01	-31.14	0.03	-2471.73	-3581.50	10085.221	1030
1365	-3.23	-31.16	0.03	-2472.07	-3581.15	10085.229	1030
1370	-3.20	-31.29	-0.00	-2471.77	-3581.49	10085.233	1030
1375	-3.20	-31.10	-0.02	-2472.68	-3582.26	10085.235	1030
1380	-3.62	-31.03	-0.05	-2472.92	-3582.61	10085.243	1030
1385	-3.38	-30.91	0.02	-2472.86	-3582.45	10085.250	1030
1390	-3.27	-30.89	0.01	-2472.75	-3582.39	10085.250	1030
1395	-3.03	-30.93	0.06	-2472.86	-3582.33	10085.259	1030
1400	-3.05	-30.86	0.00	-2472.82	-3582.33	10085.264	1030
1405	-3.55	-30.88	-0.07	-2473.65	-3582.30	10085.266	1030
1410	-3.22	-30.93	0.01	-2473.90	-3582.38	10085.274	1030
1415	-2.98	-30.75	0.01	-2473.58	-3582.59	10085.279	1030
1420	-3.19	-30.73	-0.04	-2473.73	-3582.55	10085.281	1030
1425	-3.18	-30.81	-0.04	-2473.72	-3582.17	10085.289	1030
1430	-3.10	-30.68	0.01	-2473.80	-3582.26	10085.294	1030
1435	-3.15	-30.71	0.04	-2474.03	-3582.55	10085.297	1030
1440	-3.24	-30.68	-0.06	-2473.94	-3582.38	10085.303	1030
1445	-3.24	-30.47	-0.07	-2474.96	-3583.53	10085.311	1030
1450	-3.09	-30.46	-0.04	-2475.04	-3583.60	10085.312	1030
1455	-2.96	-30.47	-0.01	-2475.27	-3583.39	10085.319	1030
1460	-2.84	-30.46	-0.01	-2475.15	-3583.70	10085.324	1030
1465	-3.08	-30.50	-0.05	-2475.15	-3583.43	10085.328	1030
1470	-2.94	-30.41	0.01	-2474.94	-3583.30	10085.332	1030
1475	-2.87	-30.29	-0.00	-2475.66	-3583.98	10085.338	1030
1480	-2.70	-30.10	-0.01	-2476.15	-3584.32	10085.343	1030
1485	-3.12	-30.27	-0.10	-2476.16	-3584.57	10085.346	1030
1490	-3.10	-30.36	-0.09	-2475.91	-3584.31	10085.354	1030
1495	-3.05	-30.23	-0.02	-2476.12	-3584.67	10085.359	1030
1500	-3.07	-30.32	-0.06	-2476.02	-3584.36	10085.360	1030
1505	-2.94	-30.14	-0.12	-2476.45	-3584.96	10085.367	1030
1510	-3.18	-29.92	-0.07	-2477.10	-3585.65	10085.373	1030
1515	-3.29	-30.03	-0.07	-2477.18	-3585.71	10085.378	1030
1520	-3.12	-30.06	-0.12	-2477.21	-3585.53	10085.383	1030
1525	-2.88	-29.87	-0.06	-2477.35	-3585.40	10085.389	1030
1530	-3.31	-30.01	-0.15	-2477.05	-3585.79	10085.391	1030
1535	-3.12	-30.02	-0.08	-2477.40	-3585.84	10085.397	1030
1540	-2.93	-29.83	-0.11	-2478.16	-3586.53	10085.404	1030
1545	-3.01	-29.73	-0.17	-2478.61	-3586.78	10085.406	1030
1550	-2.98	-29.61	-0.06	-2478.34	-3586.41	10085.414	1030
1555	-2.91	-29.78	-0.04	-2478.18	-3586.72	10085.419	1030
1560	-2.75	-29.76	-0.10	-2478.39	-3586.91	10085.422	1030
1565	-2.93	-29.74	-0.11	-2478.36	-3586.69	10085.427	1030
1570	-3.04	-29.54	-0.11	-2479.33	-3587.64	10085.435	1030
1575	-3.24	-29.63	-0.08	-2479.63	-3587.82	10085.438	1030
1580	-3.05	-29.60	-0.17	-2479.40	-3587.94	10085.443	1030
1585	-3.17	-29.59	-0.15	-2479.35	-3587.59	10085.448	1030
1590	-3.46	-29.50	-0.15	-2479.24	-3588.12	10085.453	1030
1595	-3.46	-29.61	-0.16	-2479.18	-3587.74	10085.456	1030
1600	-3.43	-29.54	-0.15	-2479.26	-3587.74	10085.462	1030
1605	-3.42	-29.63	-0.19	-2479.41	-3587.66	10085.468	1030
1610	-3.28	-29.34	-0.15	-2480.23	-3588.41	10085.474	1030
1615	-3.10	-29.25	-0.14	-2480.52	-3588.86	10085.479	1030
1620	-2.76	-29.30	-0.17	-2480.42	-3589.01	10085.483	1030
1625	-3.12	-29.17	-0.13	-2480.85	-3589.02	10085.487	1030
1630	-3.34	-29.37	-0.21	-2480.67	-3589.24	10085.492	1030
1635	-2.99	-29.25	-0.16	-2480.72	-3589.03	10085.498	1030
1640	-2.93	-29.13	-0.21	-2481.25	-3589.27	10085.501	1030
1645	-2.99	-29.04	-0.23	-2481.91	-3590.00	10085.510	1030
1650	-3.15	-29.11	-0.26	-2481.49	-3590.23	10085.514	1030
1655	-3.52	-29.04	-0.25	-2481.67	-3589.99	10085.517	1030
1660	-3.03	-28.82	-0.17	-2481.60	-3590.36	10085.522	1030
1665	-3.06	-28.87	-0.17	-2481.68	-3590.12	10085.529	1030
1670	-2.90	-28.85	-0.18	-2481.77	-3590.19	10085.531	1030
1675	-3.23	-28.55	-0.18	-2482.75	-3591.00	10085.539	1030
1680	-3.12	-28.59	-0.16	-2482.70	-3591.29	10085.543	1030
1685	-3.09	-28.64	-0.19	-2483.01	-3590.79	10085.549	1030
1690	-3.13	-28.62	-0.23	-2482.47	-3591.24	10085.552	1030
1695	-3.32	-28.69	-0.23	-2482.53	-3591.19	10085.558	1030
1700	-2.94	-28.70	-0.25	-2482.72	-3591.32	10085.562	1030
1705	-2.99	-28.42	-0.26	-2483.59	-3591.93	10085.569	1030
1710	-3.09	-28.41	-0.24	-2483.63	-3592.24	10085.573	1030
1715	-3.23	-28.39	-0.25	-2483.84	-3592.25	10085.578	1030
1720	-2.95	-28.36	-0.25	-2483.74	-3592.15	10085.582	1030
1725	-2.71	-28.47	-0.18	-2483.44	-3591.85	10085.590	1030
1730	-2.95	-28.61	-0.25	-2483.48	-3591.76	10085.593	1030
1735	-2.92	-28.50	-0.28	-2483.82	-3591.84	10085.600	1030
1740	-3.16	-28.46	-0.22	-2483.95	-3592.14	10085.603	1030
1745	-2.95	-28.23	-0.24	-2484.25	-3592.76	10085.608	1030
1750	-2.83	-28.12	-0.27	-2484.75	-3593.42	10085.612	1030
1755	-3.09	-28.19	-0.21	-2485.04	-3593.35	10085.618	1030
1760	-2.82	-28.05	-0.26	-2484.94	-3593.61	10085.623	1030
1765	-2.69	-28.13	-0.24	-2484.98	-3593.65	10085.627	1030
1770	-2.70	-28.11	-0.22	-2484.84	-3593.81	10085.634	1030
1775	-2.97	-28.08	-0.20	-2484.67	-3593.81	10085.638	1030
1780	-2.98	-28.19	-0.29	-2485.05	-3593.67	10085.641	1030
1785	-2.84	-28.06	-0.25	-2485.42	-3593.58	10085.648	1030
1790	-2.70	-28.28	-0.26	-2485.03	-3593.73	10085.654	1030
1795	-3.06	-28.16	-0.26	-2485.16	-3593.97	10085.656	1030
1800	-2.93	-28.15	-0.31	-2485.20	-3593.86	10085.663	1030
1805	-3.07	-28.09	-0.31	-2485.50	-3593.99	10085.669	1030
1810	-2.79	-27.86	-0.25	-2486.88	-3593.60	10085.672	1030
1815	-3.31	-27.87	-0.31	-2486.81	-3593.61	10085.678	1030
1820	-3.06	-27.85	-0.32	-2487.07	-3593.95	10085.684	1030
1825	-3.03	-27.75	-0.27	-2487.08	-3594.13	10085.688	1030
1830	-2.86	-27.76	-0.23	-2487.03	-3594.25	10085.693	1030
1835	-2.98	-27.82	-0.29	-2487.07	-3594.69	10085.698	1030
1840	-2.92	-27.68	-0.37	-2487.63	-3595.40	10085.703	1030
1845	-2.91	-27.73	-0.34	-2487.71	-3595.52	10085.707	1030
1850	-3.00	-27.67	-0.38	-2488.01	-3595.76	10085.714	1030
1855	-3.19	-27.72	-0.39	-2488.04	-3595.96	10085.718	1030
1860	-3.01	-27.62	-0.40	-2488.11	-3595.88	10085.724	1030
1865	-2.84	-27.61	-0.30	-2488.27	-3595.68	10085.729	1030
1870	-2.59	-27.49	-0.35	-2488.80	-3596.41	10085.733	1030
1875	-2.87	-27.33	-0.32	-2489.43	-3597.09	10085.737	1030
1880	-2.88	-27.37	-0.40	-2489.05	-3596.99	10085.743	1030
1885	-2.83	-27.38	-0.37	-2489.03	-3597.05	10085.748	1030
1890	-2.21	-27.30	-0.30	-2489.67	-3597.72	10085.755	1030
1895	-2.77	-27.39	-0.36	-2489.25	-3597.38	10085.759	1030
1900	-2.84	-27.35	-0.41	-2489.25	-3597.77	10085.763	1030
1905	-2.81	-27.26	-0.39	-2489.21	-3597.96	10085.766	1030
1910	-2.63	-27.15	-0.39	-2489.41	-3597.77	10085.772	1030
1915	-2.99	-27.26	-0.42	-2490.06	-3598.20	10085.779	1030
1920	-2.89	-27.14	-0.44	-2490.27	-3598.12	10085.781	1030
1925	-2.91	-27.06	-0.42	-2490.13	-3598.55	10085.789	1030
1930	-2.90	-27.21	-0.44	-2490.39	-3598.35	10085.792	1030
1935	-2.91	-27.11	-0.40	-2490.53	-3598.69	10085.797	1030
1940	-3.03	-27.05	-0.44	-2490.77	-3598.37	10085.803	1030
1945	-2.79	-26.92	-0.48	-2491.90	-3599.72	10085.808	1030
1950	-2.46	-26.71	-0.40	-2491.46	-3600.06	10085.812	1030
1955	-2.33	-26.72	-0.44	-2491.21	-3600.30	10085.820	1030
1960	-2.91	-26.77	-0.47	-2491.91	-3600.47	10085.822	1030
1965	-2.85	-26.56	-0.43	-2491.98	-3600.56	10085.828	1030
1970	-2.68	-26.62	-0.39	-2492.05	-3600.81	10085.833	1030
1975	-2.77	-26.50	-0.46	-2492.56	-3601.42	10085.838	1030
1980	-2.93	-26.46	-0.50	-2492.69	-3601.81	10085.843	1030
1985	-2.71	-26.40	-0.35	-2492.49	-3601.55	10085.850	1030
1990	-2.34	-26.32	-0.41	-2492.96	-3601.98	10085.854	1030
1995	-2.65	-26.40	-0.52	-2492.90	-3602.20	10085.859	1030
2000	-2.51	-26.34	-0.47	-2492.67	-3601.99	10085.862	1030
2005	-2.41	-26.10	-0.44	-2493.44	-3602.57	10085.867	1030
2010	-2.47	-25.94	-0.44	-2493.95	-3603.44	10085.873	1030
2015	-3.03	-25.99	-0.48	-2493.95	-3603.29	10085.879	1030
2020	-2.52	-25.82	-0.47	-2494.13	-3603.25	10085.884	1030
2025	-2.70	-26.05	-0.48	-2494.10	-3603.21	10085.888	1030
2030	-2.46	-25.94	-0.45	-2494.07	-3603.26	10085.891	1030
2035	-2.73	-25.96	-0.47	-2494.15	-3603.37	10085.897	1030
2040	-2.73	-25.80	-0.46	-2494.84	-3603.65	10085.904	1030
2045	-2.84	-25.82	-0.51	-2494.87	-3603.56	10085.906	1030
2050	-2.70	-25.76	-0.50	-2494.56	-3604.18	10085.913	1030
2055	-2.79	-25.75	-0.46	-2494.92	-3604.10	10085.919	1030
2060	-2.72	-25.71	-0.51	-2494.93	-3604.15	10085.922	1030
2065	-2.79	-25.72	-0.52	-2494.93	-3603.82	10085.929	1030
2070	-2.23	-25.74	-0.47	-2494.82	-3604.21	10085.933	1030
2075	-2.56	-25.69	-0.46	-2495.00	-3604.28	10085.938	1030
2080	-2.71	-25.50	-0.57	-2496.36	-3606.05	10085.944	1030
2085	-2.48	-25.46	-0.55	-2496.57	-3606.08	10085.947	1030
2090	-2.51	-25.38	-0.52	-2496.23	-3606.25	10085.953	1030
2095	-2.50	-25.29	-0.50	-2496.53	-3606.70	10085.958	1030
2100	-2.54	-25.28	-0.59	-2496.89	-3606.95	10085.964	1030
2105	-2.40	-25.06	-0.55	-2497.06	-3607.24	10085.968	1030
2110	-2.62	-25.35	-0.60	-2496.81	-3607.37	10085.972	1030
2115	-2.71	-25.27	-0.53	-2496.77	-3607.21	10085.978	1030
2120	-1.91	-25.17	-0.57	-2497.01	-3607.47	10085.984	1030
2125	-2.68	-25.19	-0.57	-2496.87	-3607.28	10085.986	1030
2130	-2.56	-25.13	-0.56	-2496.95	-3607.17	10085.994	1030
2135	-2.67	-25.22	-0.57	-2497.12	-3607.46	10085.998	1030
2140	-2.82	-25.13	-0.61	-2497.88	-3607.68	10086.002	1030
2145	-2.78	-24.97	-0.60	-2498.09	-3607.75	10086.010	1030
2150	-2.94	-25.01	-0.64	-2498.36	-3607.76	10086.014	1030
2155	-2.97	-25.08	-0.62	-2498.13	-3607.81	10086.016	1030
2160	-2.58	-24.80	-0.60	-2498.38	-3608.16	10086.024	1030
2165	-2.91	-24.97	-0.68	-2498.40	-3608.49	10086.029	1030
2170	-2.74	-24.90	-0.62	-2498.65	-3608.38	10086.031	1030
2175	-2.45	-24.68	-0.64	-2499.13	-3609.91	10086.039	1030
2180	-2.59	-24.55	-0.58	-2499.40	-3609.83	10086.043	1030
2185	-2.60	-24.68	-0.63	-2499.50	-3609.72	10086.048	1030
2190	-2.69	-24.51	-0.61	-2499.51	-3609.93	10086.053	1030
2195	-2.60	-24.32	-0.63	-2500.18	-3610.69	10086.057	1030
2200	-2.38	-24.27	-0.63	-2500.50	-3610.90	10086.062	1030
2205	-2.36	-24.28	-0.65	-2500.62	-3611.32	10086.068	1030
2210	-2.45	-24.27	-0.64	-2500.61	-3611.48	10086.071	1030
2215	-2.78	-24.31	-0.63	-2500.76	-3611.63	10086.080	1030
2220	-2.38	-24.32	-0.61	-2500.73	-3611.38	10086.082	1030
2225	-2.49	-24.20	-0.60	-2500.73	-3611.47	10086.088	1030
2230	-2.37	-24.26	-0.63	-2500.41	-3611.86	10086.093	1030
2235	-2.43	-23.86	-0.64	-2501.50	-3612.58	10086.100	1030
2240	-2.30	-23.96	-0.66	-2501.65	-3612.93	10086.104	1030
2245	-2.54	-24.00	-0.69	-2501.49	-3613.34	10086.109	1030
2250	-2.54	-23.92	-0.68	-2501.75	-3613.44	10086.110	1030
2255	-2.70	-24.02	-0.70	-2501.72	-3613.35	10086.117	1030
2260	-2.53	-23.88	-0.68	-2501.92	-3613.72	10086.123	1030
2265	-1.97	-23.59	-0.73	-2502.88	-3613.57	10086.130	1030
2270	-2.53	-23.70	-0.70	-2502.94	-3614.56	10086.134	1030
2275	-2.71	-23.67	-0.70	-2502.83	-3614.52	10086.139	1030
2280	-2.77	-23.59	-0.73	-2502.92	-3614.30	10086.141	1030
2285	-2.54	-23.46	-0.69	-2502.80	-3615.09	10086.147	1030
2290	-2.41	-23.47	-0.70	-2503.24	-3615.16	10086.154	1030
2295	-2.46	-23.62	-0.77	-2503.19	-3615.09	10086.156	1030
2300	-2.36	-23.45	-0.72	-2503.52	-3615.18	10086.163	1030
2305	-2.40	-23.59	-0.73	-2503.51	-3615.09	10086.168	1030
2310	-2.50	-23.48	-0.78	-2504.17	-3615.67	10086.172	1030
2315	-2.70	-23.40	-0.78	-2504.04	-3616.04	10086.178	1030
2320	-2.47	-23.45	-0.81	-2504.08	-3616.00	10086.185	1030
2325	-2.13	-23.29	-0.70	-2504.11	-3615.94	10086.187	1030
2330	-2.30	-23.37	-0.72	-2503.93	-3616.05	10086.193	1030
2335	-2.56	-23.36	-0.81	-2504.19	-3615.67	10086.197	1030
2340	-2.11	-23.09	-0.76	-2505.13	-3617.12	10086.205	1030
2345	-2.58	-23.03	-0.78	-2505.05	-3617.08	10086.207	1030
2350	-2.44	-23.06	-0.72	-2505.83	-3616.89	10086.215	1030
2355	-2.37	-22.99	-0.79	-2505.53	-3617.51	10086.218	1030
2360	-2.77	-22.93	-0.83	-2506.17	-3617.44	10086.224	1030
2365	-2.26	-22.84	-0.76	-2505.98	-3617.54	10086.229	1030
2370	-2.63	-22.92	-0.80	-2506.41	-3617.54	10086.233	1030
2375	-2.47	-22.80	-0.84	-2506.17	-3617.94	10086.235	1030
2380	-2.30	-22.88	-0.81	-2506.31	-3618.17	10086.244	1030
2385	-2.22	-22.79	-0.78	-2506.24	-3618.30	10086.248	1030
2390	-2.35	-22.83	-0.78	-2506.31	-3618.19	10086.254	1030
2395	-2.44	-22.71	-0.78	-2506.20	-3618.25	10086.259	1030
2400	-2.61	-22.77	-0.79	-2506.31	-3618.28	10086.264	1030
2405	-2.22	-22.82	-0.79	-2506.60	-3618.11	10086.266	1030
2410	-2.15	-22.75	-0.81	-2506.67	-3618.81	10086.273	1030
2415	-1.94	-22.36	-0.75	-2508.11	-3619.40	10086.280	1030
2420	-2.28	-22.46	-0.84	-2507.63	-3619.54	10086.281	1030
2425	-2.38	-22.49	-0.82	-2507.76	-3619.70	10086.289	1030
2430	-2.27	-22.46	-0.84	-2507.75	-3620.06	10086.293	1030
2435	-2.31	-22.30	-0.88	-2508.15	-3620.73	10086.297	1030
2440	-2.18	-22.31	-0.89	-2508.26	-3620.84	10086.303	1030
2445	-2.29	-22.27	-0.86	-2508.55	-3620.91	10086.308	1030
2450	-2.20	-22.20	-0.79	-2508.66	-3620.95	10086.312	1030
2455	-2.13	-22.18	-0.86	-2508.58	-3621.05	10086.317	1030
2460	-2.18	-22.17	-0.88	-2508.30	-3621.27	10086.322	1030
2465	-2.04	-22.18	-0.81	-2508.40	-3621.18	10086.328	1030
2470	-2.03	-22.25	-0.83	-2508.29	-3621.14	10086.332	1030
2475	-2.14	-22.18	-0.89	-2508.10	-3621.50	10086.340	1030
2480	-2.17	-22.10	-0.85	-2508.93	-3621.32	10086.343	1030
2485	-2.28	-22.11	-0.91	-2509.22	-3621.64	10086.350	1030
2490	-2.31	-22.17	-0.86	-2508.77	-3621.37	10086.353	1030
2495	-2.10	-21.94	-0.87	-2509.86	-3622.27	10086.358	1030
2500	-2.02	-21.68	-0.88	-2510.82	-3623.27	10086.362	1030
2505	-2.17	-21.59	-0.86	-2510.80	-3623.52	10086.368	1030
2510	-1.74	-21.44	-0.83	-2510.94	-3623.91	10086.373	1030
2515	-2.00	-21.42	-0.90	-2510.91	-3623.94	10086.379	1030
2520	-2.22	-21.49	-0.96	-2511.17	-3624.01	10086.384	1030
2525	-2.26	-21.52	-0.94	-2511.13	-3624.41	10086.389	1030
2530	-2.42	-21.58	-0.95	-2511.01	-3624.61	10086.391	1030
2535	-2.13	-21.36	-0.91	-2511.49	-3624.65	10086.399	1030
2540	-2.33	-21.29	-0.94	-2512.35	-3624.59	10086.404	1030
2545	-2.00	-21.24	-0.90	-2512.10	-3624.60	10086.406	1030
2550	-2.04	-21.27	-0.86	-2512.28	-3624.80	10086.413	1030
2555	-2.22	-21.30	-0.95	-2512.46	-3625.17	10086.419	1030
2560	-2.30	-21.39	-0.98	-2512.19	-3624.80	10086.422	1030
2565	-2.15	-21.41	-0.99	-2512.28	-3625.02	10086.429	1030
2570	-2.15	-21.12	-0.95	-2512.99	-3625.75	10086.434	1030
2575	-1.97	-21.15	-0.91	-2513.04	-3626.21	10086.438	1030
2580	-2.33	-21.12	-1.01	-2513.30	-3626.11	10086.442	1030
2585	-2.16	-21.03	-0.97	-2513.26	-3626.15	10086.447	1030
2590	-1.93	-21.04	-0.86	-2513.24	-3626.79	10086.455	1030
2595	-2.10	-21.01	-0.93	-2513.34	-3626.79	10086.456	1030
2600	-1.72	-21.05	-0.93	-2513.17	-3626.68	10086.463	1030
2605	-1.83	-21.02	-0.95	-2513.34	-3626.53	10086.468	1030
2610	-1.93	-20.72	-0.92	-2514.01	-3627.69	10086.474	1030
2615	-2.12	-20.62	-0.99	-2514.63	-3628.03	10086.479	1030
2620	-1.98	-20.53	-0.95	-2515.05	-3628.39	10086.484	1030
2625	-2.09	-20.61	-1.04	-2514.84	-3628.51	10086.485	1030
2630	-1.73	-20.56	-0.92	-2515.22	-3628.67	10086.495	1030
2635	-1.71	-20.54	-0.96	-2514.86	-3628.68	10086.498	1030
2640	-1.85	-20.48	-0.96	-2514.96	-3628.67	10086.502	1030
2645	-1.89	-20.56	-0.96	-2514.92	-3628.77	10086.510	1030
2650	-1.89	-20.48	-1.00	-2515.48	-3629.10	10086.513	1030
2655	-1.68	-20.23	-0.92	-2516.32	-3630.00	10086.516	1030
2660	-1.81	-20.28	-1.00	-2516.21	-3630.26	10086.524	1030
2665	-2.10	-20.38	-0.99	-2516.18	-3630.36	10086.529	1030
2670	-1.93	-20.26	-1.00	-2516.18	-3630.12	10086.531	1030
2675	-2.02	-20.08	-1.02	-2516.40	-3630.40	10086.540	1030
2680	-2.22	-20.19	-1.07	-2516.36	-3630.28	10086.544	1030
2685	-1.99	-19.99	-1.06	-2517.23	-3629.80	10086.547	1030
2690	-1.97	-19.97	-1.00	-2517.37	-3630.59	10086.553	1030
2695	-1.85	-20.11	-1.04	-2517.22	-3630.91	10086.560	1030
2700	-1.88	-20.03	-1.04	-2517.18	-3630.82	10086.562	1030
2705	-2.03	-19.94	-1.08	-2517.30	-3631.23	10086.569	1030
2710	-2.09	-20.00	-1.04	-2517.04	-3631.11	10086.572	1030
2715	-2.01	-19.69	-1.05	-2518.13	-3632.53	10086.578	1030
2720	-2.08	-19.65	-1.07	-2518.42	-3632.57	10086.582	1030
2725	-2.18	-19.52	-1.15	-2519.16	-3632.81	10086.590	1030
2730	-2.02	-19.46	-1.05	-2518.78	-3632.82	10086.593	1030
2735	-2.03	-19.66	-1.07	-2518.71	-3632.49	10086.597	1030
2740	-2.08	-19.67	-1.12	-2518.57	-3632.71	10086.603	1030
2745	-2.05	-19.55	-1.13	-2519.14	-3632.99	10086.609	1030
2750	-2.07	-19.55	-1.14	-2519.55	-3633.51	10086.610	1030
2755	-2.15	-19.59	-1.11	-2519.30	-3633.34	10086.619	1030
2760	-1.86	-19.49	-1.13	-2519.64	-3633.70	10086.623	1030
2765	-1.75	-19.35	-1.12	-2519.92	-3633.72	10086.629	1030
2770	-2.00	-19.48	-1.15	-2520.22	-3633.85	10086.634	1030
2775	-2.02	-19.40	-1.15	-2520.25	-3633.54	10086.639	1030
2780	-2.05	-19.36	-1.15	-2520.29	-3634.05	10086.641	1030
2785	-1.68	-19.28	-1.12	-2520.28	-3634.31	10086.647	1030
2790	-1.69	-19.35	-1.19	-2520.71	-3634.65	10086.654	1030
2795	-1.62	-19.29	-1.16	-2520.98	-3634.63	10086.656	1030
2800	-1.98	-19.26	-1.17	-2520.95	-3634.45	10086.663	1030
2805	-2.39	-19.18	-1.19	-2521.19	-3634.63	10086.668	1030
2810	-2.53	-19.03	-1.23	-2521.61	-3635.62	10086.672	1030
2815	-2.58	-18.99	-1.23	-2521.68	-3635.73	10086.678	1030
2820	-2.27	-18.90	-1.19	-2521.70	-3635.94	10086.683	1030
2825	-2.29	-18.73	-1.20	-2521.69	-3636.18	10086.687	1030
2830	-2.21	-18.65	-1.20	-2522.39	-3636.86	10086.693	1030
2835	-2.45	-18.64	-1.24	-2522.54	-3637.03	10086.698	1030
2840	-1.87	-18.61	-1.24	-2522.52	-3637.29	10086.705	1030
2845	-2.09	-18.69	-1.21	-2522.46	-3637.02	10086.707	1030
2850	-2.30	-18.67	-1.23	-2522.26	-3637.16	10086.713	1030
2855	-2.17	-18.64	-1.22	-2522.16	-3637.24	10086.718	1030
2860	-1.77	-18.26	-1.24	-2523.77	-3638.15	10086.725	1030
2865	-2.02	-18.35	-1.21	-2523.52	-3638.40	10086.729	1030
2870	-2.13	-18.24	-1.28	-2523.56	-3638.49	10086.734	1030
2875	-2.14	-18.24	-1.26	-2523.50	-3638.82	10086.735	1030
2880	-1.96	-18.21	-1.22	-2524.07	-3638.65	10086.744	1030
2885	-2.19	-18.13	-1.26	-2524.31	-3639.04	10086.748	1030
2890	-2.18	-18.21	-1.28	-2524.29	-3639.17	10086.752	1030
2895	-2.39	-18.26	-1.29	-2524.45	-3638.92	10086.759	1030
2900	-2.28	-18.17	-1.24	-2524.37	-3639.13	10086.764	1030
2905	-2.05	-18.09	-1.21	-2524.42	-3639.39	10086.766	1030
2910	-2.30	-18.15	-1.25	-2524.57	-3639.26	10086.772	1030
2915	-2.30	-18.10	-1.26	-2524.56	-3639.25	10086.779	1030
2920	-2.02	-18.03	-1.23	-2524.54	-3639.65	10086.781	1030
2925	-1.79	-17.72	-1.19	-2525.66	-3640.69	10086.790	1030
2930	-1.86	-17.60	-1.23	-2525.67	-3641.12	10086.794	1030
2935	-1.98	-17.83	-1.28	-2525.69	-3640.76	10086.797	1030
2940	-1.81	-17.77	-1.28	-2525.59	-3641.21	10086.804	1030
2945	-2.00	-17.79	-1.27	-2525.48	-3641.08	10086.810	1030
2950	-1.98	-17.79	-1.28	-2525.64	-3641.16	10086.812	1030
2955	-2.22	-17.77	-1.28	-2525.80	-3641.13	10086.819	1030
2960	-1.59	-17.79	-1.26	-2525.71	-3641.18	10086.821	1030
2965	-1.74	-17.49	-1.28	-2526.97	-3642.43	10086.827	1030
2970	-1.39	-17.32	-1.26	-2527.29	-3642.65	10086.832	1030
2975	-1.85	-17.42	-1.33	-2527.36	-3643.34	10086.839	1030
2980	-1.96	-17.35	-1.31	-2527.65	-3643.19	10086.843	1030
2985	-1.78	-17.48	-1.34	-2527.56	-3643.22	10086.846	1030
2990	-1.57	-17.42	-1.33	-2527.55	-3643.46	10086.854	1030
2995	-1.93	-17.33	-1.32	-2528.13	-3643.21	10086.859	1030
3000	-1.99	-17.24	-1.33	-2528.29	-3643.43	10086.860	1030
3005	-1.55	-17.29	-1.28	-2528.24	-3643.41	10086.868	1030
3010	-1.40	-17.32	-1.31	-2528.16	-3643.68	10086.873	1030
3015	-1.70	-17.37	-1.36	-2528.07	-3643.74	10086.879	1030
3020	-1.56	-17.25	-1.34	-2528.20	-3643.99	10086.885	1030
3025	-1.53	-17.03	-1.33	-2528.71	-3644.33	10086.889	1030
3030	-1.41	-16.83	-1.32	-2529.53	-3645.11	10086.892	1030
3035	-1.59	-17.02	-1.41	-2529.39	-3645.43	10086.898	1030
3040	-1.68	-16.91	-1.37	-2529.48	-3645.35	10086.904	1030
3045	-1.49	-16.91	-1.38	-2529.46	-3645.51	10086.907	1030
3050	-1.45	-16.72	-1.32	-2529.73	-3645.97	10086.914	1030
3055	-1.45	-16.79	-1.37	-2530.04	-3646.08	10086.920	1030
3060	-1.73	-16.87	-1.41	-2529.70	-3646.07	10086.922	1030
3065	-1.53	-16.79	-1.39	-2529.93	-3646.03	10086.929	1030
3070	-1.31	-16.72	-1.32	-2530.03	-3646.47	10086.935	1030
3075	-1.62	-16.69	-1.40	-2529.89	-3646.43	10086.937	1030
3080	-1.69	-16.73	-1.40	-2529.95	-3646.25	10086.942	1030
3085	-1.85	-16.82	-1.40	-2530.06	-3646.11	10086.946	1030
3090	-1.51	-16.50	-1.45	-2531.25	-3647.45	10086.953	1030
3095	-1.83	-16.44	-1.45	-2531.65	-3647.96	10086.958	1030
3100	-1.67	-16.44	-1.43	-2531.67	-3647.94	10086.963	1030
3105	-1.55	-16.31	-1.42	-2531.49	-3647.67	10086.969	1030
3110	-1.40	-16.40	-1.42	-2531.18	-3648.02	10086.974	1030
3115	-1.64	-16.30	-1.39	-2531.61	-3648.04	10086.978	1030
3120	-1.85	-16.21	-1.44	-2532.54	-3648.05	10086.984	1030
3125	-1.39	-16.13	-1.45	-2532.54	-3648.37	10086.986	1030
3130	-1.34	-16.24	-1.47	-2532.51	-3648.42	10086.994	1030
3135	-1.48	-16.19	-1.40	-2532.49	-3648.44	10086.998	1030
3140	-1.63	-16.03	-1.48	-2532.68	-3649.30	10087.004	1030
3145	-1.80	-16.10	-1.52	-2533.06	-3649.54	10087.009	1030
3150	-1.33	-16.03	-1.48	-2533.20	-3649.74	10087.014	1030
3155	-1.39	-15.96	-1.45	-2533.34	-3649.87	10087.016	1030
3160	-1.57	-15.91	-1.44	-2533.62	-3649.57	10087.022	1030
3165	-1.61	-15.76	-1.48	-2533.87	-3650.42	10087.029	1030
3170	-1.54	-15.67	-1.45	-2534.09	-3650.53	10087.031	1030
3175	-1.65	-15.69	-1.44	-2534.11	-3650.57	10087.039	1030
3180	-1.49	-15.62	-1.48	-2533.85	-3650.83	10087.042	1030
3185	-1.56	-15.52	-1.52	-2534.71	-3651.29	10087.047	1030
3190	-1.36	-15.62	-1.47	-2534.65	-3651.27	10087.053	1030
3195	-1.62	-15.44	-1.47	-2534.78	-3651.23	10087.060	1030
3200	-1.32	-15.55	-1.52	-2534.69	-3651.43	10087.062	1030
3205	-1.51	-15.51	-1.54	-2534.70	-3651.56	10087.069	1030
3210	-1.73	-15.52	-1.53	-2534.98	-3651.34	10087.071	1030
3215	-1.55	-15.20	-1.42	-2535.71	-3652.73	10087.080	1030
3220	-1.35	-15.22	-1.51	-2535.88	-3652.57	10087.082	1030
3225	-1.38	-15.22	-1.54	-2535.70	-3653.20	10087.089	1030
3230	-1.43	-15.30	-1.56	-2536.01	-3653.12	10087.093	1030
3235	-1.07	-14.99	-1.49	-2536.64	-3653.85	10087.100	1030
3240	-1.00	-15.05	-1.49	-2536.42	-3653.60	10087.104	1030
3245	-1.30	-15.15	-1.57	-2536.44	-3653.71	10087.109	1030
3250	-1.21	-15.05	-1.52	-2536.40	-3653.72	10087.110	1030
3255	-1.15	-14.96	-1.53	-2536.98	-3654.40	10087.119	1030
3260	-1.16	-14.97	-1.54	-2537.01	-3654.55	10087.123	1030
3265	-1.35	-14.46	-1.64	-2537.73	-3655.05	10087.130	1030
3270	-1.41	-14.86	-1.57	-2537.17	-3654.92	10087.134	1030
3275	-1.07	-14.84	-1.47	-2536.92	-3655.11	10087.138	1030
3280	-1.19	-14.81	-1.49	-2537.19	-3654.70	10087.141	1030
3285	-1.19	-14.66	-1.58	-2537.59	-3655.94	10087.147	1030
3290	-0.98	-14.50	-1.53	-2538.11	-3656.04	10087.154	1030
3295	-1.05	-14.52	-1.49	-2538.30	-3655.84	10087.156	1030
3300	-0.80	-14.38	-1.49	-2538.24	-3655.95	10087.165	1030
3305	-1.19	-14.52	-1.57	-2538.32	-3656.35	10087.169	1030
3310	-0.99	-14.58	-1.56	-2538.23	-3656.16	10087.172	1030
3315	-1.12	-14.55	-1.50	-2538.38	-3656.06	10087.178	1030
3320	-1.22	-14.53	-1.56	-2539.26	-3656.26	10087.183	1030
3325	-1.33	-14.45	-1.62	-2539.35	-3656.39	10087.188	1030
3330	-1.38	-14.52	-1.61	-2539.33	-3656.21	10087.192	1030
3335	-1.20	-14.50	-1.57	-2539.47	-3656.33	10087.197	1030
3340	-0.85	-14.37	-1.56	-2539.28	-3656.46	10087.203	1030
3345	-1.05	-14.43	-1.63	-2539.10	-3656.98	10087.208	1030
3350	-1.43	-14.51	-1.65	-2539.07	-3656.94	10087.214	1030
3355	-1.27	-14.50	-1.58	-2539.07	-3656.84	10087.218	1030
3360	-1.07	-14.14	-1.61	-2540.44	-3658.33	10087.221	1030
3365	-1.07	-14.11	-1.58	-2540.55	-3658.34	10087.228	1030
3370	-1.13	-14.09	-1.70	-2540.40	-3658.67	10087.234	1030
3375	-1.09	-14.09	-1.62	-2540.91	-3658.66	10087.236	1030
3380	-1.16	-14.13	-1.63	-2540.61	-3658.38	10087.243	1030
3385	-0.89	-14.10	-1.68	-2540.61	-3658.41	10087.248	1030
3390	-1.30	-14.15	-1.74	-2541.69	-3659.19	10087.254	1030
3395	-1.07	-13.79	-1.64	-2541.64	-3659.74	10087.259	1030
3400	-1.09	-13.78	-1.60	-2542.04	-3659.74	10087.264	1030
3405	-0.67	-13.66	-1.60	-2541.73	-3659.91	10087.266	1030
3410	-1.22	-13.60	-1.72	-2542.72	-3660.60	10087.275	1030
3415	-1.02	-13.43	-1.62	-2542.33	-3660.60	10087.279	1030
3420	-0.84	-13.42	-1.61	-2542.08	-3660.28	10087.282	1030
3425	-1.08	-13.55	-1.64	-2542.43	-3660.49	10087.289	1030
3430	-1.14	-13.54	-1.69	-2542.54	-3660.98	10087.294	1030
3435	-1.03	-13.44	-1.69	-2543.07	-3661.12	10087.297	1030
3440	-0.87	-13.43	-1.63	-2543.30	-3661.45	10087.303	1030
3445	-0.91	-13.43	-1.70	-2543.26	-3661.11	10087.308	1030
3450	-0.89	-13.37	-1.75	-2543.36	-3661.57	10087.312	1030
3455	-1.18	-13.19	-1.73	-2544.16	-3662.07	10087.317	1030
3460	-0.88	-13.07	-1.63	-2544.27	-3661.94	10087.321	1030
3465	-0.97	-13.31	-1.75	-2544.01	-3662.82	10087.329	1030
3470	-0.92	-13.19	-1.73	-2543.99	-3662.41	10087.332	1030
3475	-1.21	-13.12	-1.73	-2543.96	-3662.54	10087.338	1030
3480	-0.91	-13.14	-1.68	-2544.05	-3662.35	10087.343	1030
3485	-0.70	-12.99	-1.71	-2545.21	-3663.43	10087.347	1030
3490	-0.61	-12.93	-1.80	-2545.25	-3663.51	10087.353	1030
3495	-0.87	-12.89	-1.81	-2545.50	-3664.43	10087.360	1030
3500	-0.93	-12.82	-1.74	-2545.04	-3663.60	10087.360	1030
3505	-0.79	-12.92	-1.79	-2545.06	-3663.83	10087.368	1030
3510	-0.99	-12.88	-1.84	-2545.12	-3663.89	10087.373	1030
3515	-0.93	-12.88	-1.81	-2545.93	-3664.84	10087.380	1030
3520	-0.90	-12.85	-1.80	-2545.86	-3664.77	10087.385	1030
3525	-0.78	-12.77	-1.83	-2545.99	-3664.74	10087.389	1030
3530	-0.99	-12.80	-1.90	-2546.02	-3665.21	10087.391	1030
3535	-0.85	-12.84	-1.81	-2546.12	-3665.20	10087.397	1030
3540	-0.64	-12.78	-1.82	-2546.00	-3665.18	10087.404	1030
3545	-0.67	-12.73	-1.80	-2546.06	-3664.98	10087.406	1030
3550	-0.85	-12.80	-1.84	-2546.14	-3664.91	10087.414	1030
3555	-1.02	-12.66	-1.83	-2546.51	-3665.37	10087.420	1030
3560	-1.09	-12.56	-1.82	-2546.98	-3665.09	10087.422	1030
3565	-1.10	-12.67	-1.81	-2547.12	-3665.01	10087.428	1030
3570	-1.06	-12.60	-1.92	-2547.12	-3665.54	10087.435	1030
3575	-1.00	-12.53	-1.84	-2547.27	-3665.72	10087.437	1030
3580	-1.01	-12.49	-1.76	-2547.11	-3665.13	10087.443	1030
3585	-1.27	-12.54	-1.80	-2546.79	-3665.90	10087.447	1030
3590	-1.38	-12.42	-1.97	-2548.33	-3666.94	10087.453	1030
3595	-1.18	-12.30	-1.94	-2548.67	-3667.18	10087.458	1030
3600	-1.07	-12.25	-1.99	-2548.74	-3667.37	10087.464	1030
3605	-1.08	-12.29	-1.97	-2548.65	-3667.05	10087.468	1030
3610	-1.01	-12.28	-1.91	-2548.64	-3667.52	10087.474	1030
3615	-1.31	-12.31	-1.92	-2548.74	-3667.48	10087.479	1030
3620	-1.43	-12.32	-1.94	-2549.45	-3668.11	10087.483	1030
3625	-0.84	-12.04	-1.97	-2549.61	-3668.64	10087.488	1030
3630	-1.17	-11.92	-1.92	-2549.55	-3668.52	10087.495	1030
3635	-1.29	-11.90	-1.93	-2549.55	-3668.76	10087.498	1030
3640	-0.86	-11.88	-1.92	-2549.59	-3668.90	10087.503	1030
3645	-0.85	-11.88	-1.92	-2549.58	-3669.13	10087.509	1030
3650	-0.79	-11.77	-2.01	-2550.38	-3669.65	10087.515	1030
3655	-1.28	-11.69	-1.95	-2550.61	-3669.84	10087.516	1030
3660	-0.92	-11.62	-1.93	-2550.92	-3669.82	10087.524	1030
3665	-0.95	-11.60	-1.97	-2550.83	-3669.92	10087.529	1030
3670	-0.68	-11.51	-1.76	-2551.77	-3669.80	10087.535	1030
3675	-1.08	-11.57	-1.97	-2551.22	-3669.64	10087.540	1030
3680	-1.10	-11.47	-1.98	-2551.43	-3670.03	10087.545	1030
3685	-0.92	-11.45	-2.00	-2551.32	-3670.38	10087.547	1030
3690	-0.77	-11.50	-2.02	-2551.50	-3670.36	10087.552	1030
3695	-0.86	-11.37	-2.02	-2552.15	-3670.77	10087.558	1030
3700	-0.96	-11.39	-2.05	-2551.92	-3670.93	10087.562	1030
3705	-0.91	-11.24	-2.04	-2552.68	-3671.60	10087.569	1030
3710	-0.77	-11.28	-2.06	-2552.33	-3671.74	10087.572	1030
3715	-1.04	-11.24	-2.02	-2552.49	-3671.68	10087.577	1030
3720	-0.74	-11.24	-2.03	-2552.40	-3671.33	10087.583	1030
3725	-0.84	-11.08	-2.02	-2553.06	-3672.26	10087.590	1030
3730	-1.03	-10.98	-2.09	-2552.93	-3672.27	10087.593	1030
3735	-0.72	-11.01	-2.04	-2553.34	-3672.56	10087.597	1030
3740	-0.82	-11.07	-2.03	-2553.48	-3672.60	10087.602	1030
3745	-0.96	-11.03	-2.13	-2553.97	-3673.33	10087.608	1030
3750	-0.97	-10.99	-2.10	-2553.77	-3673.77	10087.612	1030
3755	-0.91	-11.05	-2.13	-2554.01	-3673.40	10087.620	1030
3760	-0.80	-10.88	-2.10	-2553.94	-3673.51	10087.623	1030
3765	-0.94	-10.97	-2.18	-2553.78	-3673.51	10087.627	1030
3770	-1.09	-10.99	-2.12	-2553.94	-3673.37	10087.635	1030
3775	-0.99	-10.83	-2.14	-2554.57	-3673.70	10087.639	1030
3780	-0.80	-10.68	-2.02	-2555.07	-3673.39	10087.645	1030
3785	-0.95	-10.71	-2.12	-2554.86	-3674.24	10087.647	1030
3790	-0.94	-10.66	-2.14	-2554.97	-3674.08	10087.654	1030
3795	-0.96	-10.65	-2.09	-2555.11	-3674.36	10087.656	1030
3800	-0.62	-10.61	-2.11	-2555.57	-3674.84	10087.663	1030
3805	-0.99	-10.64	-2.19	-2555.69	-3674.93	10087.669	1030
3810	-1.21	-10.66	-2.25	-2555.67	-3674.88	10087.672	1030
3815	-1.07	-10.56	-2.15	-2555.90	-3675.18	10087.678	1030
3820	-0.92	-10.51	-2.09	-2555.74	-3675.21	10087.683	1030
3825	-1.06	-10.52	-2.15	-2555.55	-3674.99	10087.687	1030
3830	-0.72	-10.43	-2.08	-2555.84	-3675.21	10087.694	1030
3835	-0.96	-10.37	-2.09	-2555.88	-3675.51	10087.697	1030
3840	-1.11	-10.47	-2.09	-2555.63	-3675.38	10087.703	1030
3845	-1.30	-10.51	-2.19	-2555.73	-3675.11	10087.707	1030
3850	-1.31	-10.32	-2.24	-2557.00	-3675.11	10087.713	1030
3855	-0.91	-10.32	-2.20	-2557.27	-3675.65	10087.718	1030
3860	-0.67	-10.19	-2.20	-2557.18	-3675.79	10087.722	1030
3865	-0.92	-10.06	-2.16	-2557.43	-3676.01	10087.728	1030
3870	-0.98	-10.13	-2.22	-2557.40	-3676.11	10087.734	1030
3875	-0.99	-10.13	-2.17	-2557.44	-3676.53	10087.736	1030
3880	-0.56	-10.17	-2.18	-2557.06	-3676.46	10087.744	1030
3885	-0.67	-10.18	-2.22	-2557.28	-3676.87	10087.748	1030
3890	-0.90	-9.96	-2.29	-2558.41	-3677.67	10087.752	1030
3895	-0.69	-9.90	-2.27	-2558.64	-3677.89	10087.760	1030
3900	-0.26	-9.77	-2.15	-2558.76	-3677.89	10087.764	1030
3905	-0.61	-9.85	-2.25	-2558.97	-3678.12	10087.766	1030
3910	-0.86	-9.86	-2.35	-2558.79	-3678.40	10087.772	1030
3915	-0.82	-9.78	-2.26	-2558.97	-3678.59	10087.779	1030
3920	-0.73	-9.57	-2.21	-2559.40	-3678.78	10087.781	1030
3925	-0.86	-9.44	-2.26	-2560.10	-3679.20	10087.790	1030
3930	-0.89	-9.42	-2.29	-2559.92	-3679.64	10087.795	1030
3935	-0.66	-9.43	-2.19	-2559.93	-3679.20	10087.797	1030
3940	-0.46	-9.44	-2.19	-2560.14	-3679.65	10087.803	1030
3945	-1.00	-9.45	-2.31	-2560.63	-3680.61	10087.810	1030
3950	-1.03	-9.34	-2.38	-2560.60	-3680.80	10087.812	1030
3955	-1.08	-9.41	-2.28	-2560.59	-3680.48	10087.817	1030
3960	-1.05	-9.36	-2.25	-2560.71	-3680.47	10087.822	1030
3965	-0.76	-9.36	-2.29	-2561.25	-3680.27	10087.829	1030
3970	-1.10	-9.32	-2.38	-2561.25	-3680.62	10087.832	1030
3975	-1.03	-9.18	-2.29	-2561.50	-3680.90	10087.839	1030
3980	-0.89	-9.15	-2.21	-2561.54	-3680.25	10087.843	1030
3985	-1.05	-9.03	-2.18	-2562.11	-3681.16	10087.850	1030
3990	-0.75	-9.07	-2.34	-2561.96	-3681.62	10087.854	1030
3995	-0.76	-9.12	-2.29	-2562.10	-3681.62	10087.859	1030
4000	-0.76	-8.98	-2.23	-2562.09	-3681.82	10087.860	1030
4005	-0.94	-8.93	-2.27	-2562.68	-3682.09	10087.868	1030
4010	-0.78	-8.87	-2.36	-2562.71	-3682.67	10087.873	1030
4015	-0.85	-8.87	-2.33	-2562.47	-3682.50	10087.877	1030
4020	-0.76	-8.85	-2.29	-2562.63	-3682.64	10087.885	1030
4025	-1.05	-8.74	-2.36	-2562.70	-3682.77	10087.889	1030
4030	-1.25	-8.82	-2.38	-2562.92	-3682.90	10087.892	1030
4035	-0.81	-8.76	-2.32	-2562.66	-3682.87	10087.899	1030
4040	-0.68	-8.69	-2.26	-2562.83	-3682.98	10087.904	1030
4045	-0.85	-8.70	-2.34	-2563.40	-3683.42	10087.906	1030
4050	-0.85	-8.48	-2.40	-2564.02	-3684.61	10087.913	1030
4055	-0.84	-8.56	-2.33	-2563.96	-3684.43	10087.920	1030
4060	-0.99	-8.54	-2.38	-2564.03	-3684.38	10087.923	1030
4065	-0.90	-8.56	-2.36	-2564.25	-3684.36	10087.929	1030
4070	-0.97	-8.46	-2.38	-2564.08	-3684.69	10087.933	1030
4075	-0.80	-8.49	-2.36	-2564.22	-3684.71	10087.938	1030
4080	-1.08	-8.37	-2.34	-2564.86	-3685.58	10087.943	1030
4085	-0.72	-8.19	-2.38	-2564.93	-3685.68	10087.947	1030
4090	-1.27	-8.39	-2.45	-2565.09	-3686.06	10087.954	1030
4095	-1.13	-8.28	-2.36	-2564.89	-3685.93	10087.958	1030
4100	-1.06	-8.32	-2.40	-2565.06	-3685.82	10087.964	1030
4105	-0.68	-8.31	-2.38	-2565.05	-3685.65	10087.968	1030
4110	-1.01	-8.07	-2.41	-2565.71	-3686.90	10087.973	1030
4115	-1.05	-8.02	-2.47	-2566.02	-3687.32	10087.979	1030
4120	-1.48	-7.86	-2.55	-2567.15	-3687.57	10087.985	1030
4125	-0.96	-7.90	-2.46	-2566.46	-3687.45	10087.985	1030
4130	-0.87	-8.01	-2.41	-2566.34	-3687.36	10087.992	1030
4135	-0.62	-7.98	-2.39	-2566.44	-3687.52	10087.998	1030
4140	-0.62	-7.87	-2.53	-2567.13	-3687.57	10088.004	1030
4145	-0.56	-7.92	-2.37	-2567.31	-3687.45	10088.009	1030
4150	-0.43	-7.85	-2.45	-2567.14	-3687.65	10088.014	1030
4155	-0.88	-7.80	-2.47	-2567.27	-3687.60	10088.016	1030
4160	-0.84	-7.74	-2.41	-2567.61	-3687.77	10088.024	1030
4165	-0.74	-7.63	-2.47	-2567.75	-3688.19	10088.029	1030
4170	-0.48	-7.60	-2.44	-2568.03	-3688.49	10088.031	1030
4175	-0.33	-7.64	-2.49	-2567.72	-3688.51	10088.038	1030
4180	-0.61	-7.43	-2.41	-2568.11	-3688.64	10088.043	1030
4185	-0.47	-7.55	-2.42	-2567.71	-3688.77	10088.047	1030
4190	-0.47	-7.42	-2.46	-2567.61	-3688.71	10088.053	1030
4195	-0.96	-7.32	-2.47	-2569.10	-3689.64	10088.060	1030
4200	-0.94	-7.23	-2.42	-2569.01	-3689.55	10088.062	1030
4205	-0.67	-7.22	-2.42	-2569.19	-3689.72	10088.067	1030
4210	-0.54	-7.24	-2.50	-2568.98	-3689.79	10088.072	1030
4215	-0.57	-7.20	-2.50	-2569.60	-3689.81	10088.078	1030
4220	-0.43	-7.22	-2.45	-2569.90	-3690.03	10088.082	1030
4225	-0.52	-7.26	-2.47	-2569.91	-3690.39	10088.088	1030
4230	-0.30	-7.05	-2.46	-2570.07	-3690.40	10088.093	1030
4235	-0.45	-7.03	-2.44	-2569.88	-3690.37	10088.099	1030
4240	-0.53	-7.03	-2.44	-2569.76	-3690.20	10088.104	1030
4245	-0.70	-7.02	-2.46	-2570.05	-3690.68	10088.109	1030
4250	-0.71	-7.04	-2.47	-2569.84	-3690.35	10088.112	1030
4255	-0.93	-6.97	-2.49	-2570.64	-3691.18	10088.119	1030
4260	-0.94	-6.73	-2.53	-2571.24	-3691.85	10088.123	1030
4265	-0.96	-6.89	-2.56	-2571.11	-3691.74	10088.127	1030
4270	-0.53	-6.89	-2.54	-2571.01	-3691.88	10088.135	1030
4275	-0.75	-6.83	-2.51	-2571.52	-3691.97	10088.139	1030
4280	-0.91	-6.65	-2.49	-2571.77	-3692.60	10088.141	1030
4285	-0.80	-6.69	-2.54	-2571.70	-3692.47	10088.147	1030
4290	-0.49	-6.73	-2.51	-2571.86	-3692.69	10088.154	1030
4295	-0.30	-6.59	-2.50	-2571.84	-3693.04	10088.156	1030
4300	-0.53	-6.57	-2.50	-2572.40	-3693.39	10088.163	1030
4305	-0.54	-6.37	-2.56	-2572.44	-3693.64	10088.169	1030
4310	-0.52	-6.42	-2.48	-2572.30	-3693.68	10088.172	1030
4315	-0.44	-6.46	-2.46	-2572.30	-3693.44	10088.179	1030
4320	-0.87	-6.25	-2.58	-2573.24	-3694.53	10088.185	1030
4325	-0.43	-6.27	-2.52	-2573.33	-3694.06	10088.188	1030
4330	-0.42	-6.30	-2.51	-2573.17	-3694.42	10088.192	1030
4335	-0.16	-6.16	-2.46	-2572.99	-3694.47	10088.197	1030
4340	-0.34	-6.19	-2.54	-2573.73	-3694.62	10088.203	1030
4345	-0.40	-6.14	-2.54	-2573.94	-3695.07	10088.207	1030
4350	-0.45	-6.05	-2.48	-2574.03	-3695.28	10088.213	1030
4355	-0.44	-6.14	-2.46	-2573.91	-3695.17	10088.218	1030
4360	-0.13	-5.78	-2.61	-2574.23	-3695.06	10088.225	1030
4365	-0.58	-6.11	-2.53	-2574.06	-3695.36	10088.229	1030
4370	-0.11	-6.03	-2.55	-2574.16	-3695.50	10088.233	1030
4375	-0.34	-6.04	-2.49	-2574.22	-3695.41	10088.235	1030
4380	-0.38	-5.94	-2.46	-2575.04	-3695.56	10088.244	1030
4385	-0.43	-5.95	-2.53	-2575.56	-3696.01	10088.248	1030
4390	-0.37	-5.74	-2.46	-2575.59	-3695.80	10088.252	1030
4395	-0.27	-5.78	-2.48	-2575.48	-3696.33	10088.259	1030
4400	-0.31	-5.67	-2.49	-2575.63	-3696.57	10088.264	1030
4405	-0.17	-5.73	-2.50	-2575.61	-3696.79	10088.266	1030
4410	-0.52	-5.84	-2.55	-2575.31	-3696.68	10088.272	1030
4415	-0.34	-5.68	-2.46	-2575.42	-3696.52	10088.279	1030
4420	-0.27	-5.73	-2.57	-2575.36	-3696.63	10088.281	1030
4425	-0.51	-5.51	-2.54	-2576.37	-3697.57	10088.289	1030
4430	-0.55	-5.52	-2.50	-2576.49	-3697.72	10088.293	1030
4435	-0.38	-5.34	-2.51	-2577.13	-3697.90	10088.297	1030
4440	-0.18	-5.34	-2.47	-2577.18	-3698.23	10088.304	1030
4445	0.11	-5.34	-2.53	-2577.35	-3698.56	10088.310	1030
4450	-0.09	-5.27	-2.55	-2577.30	-3698.60	10088.312	1030
4455	-0.14	-5.21	-2.47	-2577.68	-3698.41	10088.318	1030
4460	-0.31	-5.23	-2.49	-2577.47	-3698.41	10088.322	1030
4465	-0.05	-4.94	-2.49	-2578.40	-3698.99	10088.328	1030
4470	-0.08	-5.02	-2.53	-2578.20	-3699.64	10088.332	1030
4475	-0.29	-5.01	-2.52	-2578.21	-3699.29	10088.338	1030
4480	-0.20	-5.01	-2.53	-2578.18	-3699.49	10088.343	1030
4485	-0.42	-4.85	-2.54	-2579.20	-3700.48	10088.350	1030
4490	-0.36	-4.80	-2.55	-2578.75	-3700.03	10088.352	1030
4495	-0.32	-4.82	-2.49	-2578.66	-3700.45	10088.359	1030
4500	-0.12	-4.67	-2.48	-2578.79	-3700.64	10088.360	1030
4505	-0.42	-4.70	-2.66	-2579.45	-3700.92	10088.367	1030
4510	-0.41	-4.64	-2.61	-2579.62	-3701.34	10088.373	1030
4515	-0.57	-4.63	-2.55	-2579.71	-3701.32	10088.377	1030
4520	-0.75	-4.64	-2.56	-2579.62	-3701.25	10088.385	1030
4525	-0.20	-4.56	-2.58	-2579.75	-3701.34	10088.389	1030
4530	-0.10	-4.65	-2.58	-2579.72	-3701.12	10088.391	1030
4535	-0.15	-4.63	-2.58	-2579.57	-3701.02	10088.397	1030
4540	0.16	-4.63	-2.50	-2579.83	-3701.32	10088.404	1030
4545	0.11	-4.47	-2.55	-2580.02	-3701.68	10088.406	1030
4550	-0.02	-4.22	-2.54	-2581.03	-3702.57	10088.414	1030
4555	0.02	-4.22	-2.53	-2580.98	-3702.77	10088.420	1030
4560	0.26	-4.20	-2.44	-2581.24	-3702.85	10088.423	1030
4565	0.15	-4.19	-2.53	-2581.12	-3703.03	10088.428	1030
4570	-0.33	-4.26	-2.58	-2581.19	-3703.12	10088.435	1030
4575	0.03	-4.23	-2.52	-2581.30	-3702.79	10088.438	1030
4580	-0.13	-4.08	-2.58	-2581.98	-3703.81	10088.442	1030
4585	-0.31	-4.01	-2.57	-2582.26	-3703.85	10088.446	1030
4590	-0.42	-4.01	-2.64	-2582.50	-3704.29	10088.453	1030
4595	-0.29	-3.96	-2.59	-2582.48	-3704.37	10088.458	1030
4600	-0.03	-3.73	-2.54	-2582.59	-3703.71	10088.465	1030
4605	0.07	-3.88	-2.58	-2582.77	-3704.53	10088.468	1030
4610	0.11	-3.91	-2.53	-2582.69	-3704.36	10088.474	1030
4615	-0.24	-3.89	-2.54	-2582.75	-3704.26	10088.479	1030
4620	-0.26	-4.07	-2.60	-2583.47	-3704.22	10088.484	1030
4625	0.20	-3.73	-2.55	-2583.65	-3704.49	10088.486	1030
4630	0.07	-3.67	-2.51	-2584.01	-3704.23	10088.493	1030
4635	-0.31	-3.73	-2.54	-2583.78	-3704.41	10088.498	1030
4640	0.15	-3.66	-2.52	-2584.27	-3704.90	10088.502	1030
4645	-0.16	-3.57	-2.60	-2584.38	-3705.61	10088.510	1030
4650	-0.12	-3.55	-2.58	-2584.42	-3705.64	10088.514	1030
4655	-0.02	-3.51	-2.57	-2584.58	-3705.32	10088.516	1030
4660	-0.10	-3.50	-2.57	-2584.55	-3705.56	10088.522	1030
4665	-0.27	-3.64	-2.56	-2584.78	-3705.80	10088.529	1030
4670	0.18	-3.47	-2.60	-2584.98	-3705.98	10088.531	1030
4675	0.25	-3.44	-2.51	-2585.31	-3706.37	10088.539	1030
4680	0.29	-3.32	-2.48	-2585.28	-3706.42	10088.542	1030
4685	0.33	-3.38	-2.55	-2585.29	-3706.57	10088.547	1030
4690	0.07	-3.43	-2.60	-2585.43	-3706.52	10088.553	1030
4695	-0.11	-3.35	-2.58	-2585.48	-3706.75	10088.560	1030
4700	0.12	-3.27	-2.51	-2585.32	-3706.37	10088.562	1030
4705	0.03	-3.40	-2.56	-2585.23	-3706.61	10088.567	1030
4710	-0.09	-3.41	-2.59	-2585.48	-3706.71	10088.572	1030
4715	-0.20	-3.13	-2.52	-2586.53	-3706.55	10088.578	1030
4720	-0.02	-3.19	-2.50	-2586.68	-3707.08	10088.582	1030
4725	-0.32	-3.10	-2.61	-2586.50	-3707.55	10088.590	1030
4730	-0.30	-2.98	-2.56	-2586.95	-3707.42	10088.593	1030
4735	-0.20	-3.00	-2.57	-2586.96	-3707.67	10088.598	1030
4740	-0.04	-2.89	-2.56	-2586.85	-3707.83	10088.604	1030
4745	0.13	-2.89	-2.76	-2587.70	-3709.12	10088.610	1030
4750	-0.04	-2.77	-2.59	-2587.83	-3708.83	10088.610	1030
4755	-0.07	-2.69	-2.53	-2587.78	-3709.25	10088.619	1030
4760	0.23	-2.74	-2.54	-2587.87	-3709.27	10088.623	1030
4765	0.26	-2.45	-2.52	-2588.62	-3709.33	10088.630	1030
4770	0.28	-2.46	-2.55	-2588.86	-3709.88	10088.634	1030
4775	-0.30	-2.56	-2.61	-2588.55	-3710.27	10088.639	1030
4780	-0.29	-2.55	-2.59	-2588.67	-3709.87	10088.641	1030
4785	-0.20	-2.50	-2.61	-2588.99	-3710.19	10088.647	1030
4790	0.23	-2.33	-2.52	-2589.50	-3710.89	10088.654	1030
4795	0.13	-2.39	-2.57	-2589.60	-3711.01	10088.656	1030
4800	0.14	-2.38	-2.57	-2589.36	-3711.09	10088.663	1030
4805	0.31	-2.34	-2.50	-2589.44	-3711.14	10088.668	1030
4810	-0.25	-2.22	-2.65	-2589.98	-3711.75	10088.672	1030
4815	0.00	-2.22	-2.57	-2590.21	-3711.68	10088.677	1030
4820	-0.51	-2.24	-2.64	-2590.21	-3711.58	10088.685	1030
4825	-0.34	-2.10	-2.59	-2590.09	-3711.88	10088.688	1030
4830	-0.25	-2.25	-2.62	-2590.01	-3711.78	10088.694	1031
4835	0.26	-2.15	-2.56	-2589.66	-3712.16	10088.697	1031
4840	-0.07	-2.30	-2.60	-2589.02	-3712.04	10088.703	1031
4845	-0.15	-2.20	-2.59	-2588.82	-3711.99	10088.707	1031
4850	-0.10	-2.10	-2.56	-2588.91	-3711.94	10088.715	1031
4855	-0.08	-2.38	-2.54	-2588.84	-3712.18	10088.718	1031
4860	-0.17	-2.35	-2.64	-2589.24	-3712.05	10088.724	1031
4865	-0.04	-2.36	-2.59	-2588.99	-3712.20	10088.728	1031
4870	-0.05	-2.42	-2.50	-2588.33	-3711.20	10088.734	1031
4875	0.02	-2.52	-2.49	-2588.09	-3711.03	10088.736	1031
4880	0.48	-2.50	-2.66	-2587.56	-3711.19	10088.745	1031
4885	0.23	-2.55	-2.61	-2587.90	-3711.12	10088.748	1031
4890	0.24	-2.46	-2.59	-2588.23	-3711.51	10088.752	1031
4895	0.24	-2.43	-2.53	-2588.20	-3711.63	10088.760	1031
4900	0.17	-2.48	-2.51	-2587.80	-3710.88	10088.764	1031
4905	0.25	-2.74	-2.57	-2587.22	-3710.21	10088.766	1031
4910	0.16	-2.61	-2.58	-2587.21	-3710.28	10088.772	1031
4915	-0.20	-2.71	-2.57	-2587.30	-3710.06	10088.779	1031
4920	-0.29	-2.89	-2.63	-2586.98	-3710.05	10088.781	1031
4925	0.14	-2.84	-2.57	-2587.28	-3710.17	10088.789	1031
4930	0.18	-2.72	-2.56	-2586.87	-3709.93	10088.793	1031
4935	-0.13	-2.98	-2.54	-2586.35	-3709.26	10088.797	1031
4940	-0.10	-3.08	-2.56	-2586.25	-3709.31	10088.804	1031
4945	-0.07	-2.98	-2.50	-2586.27	-3709.25	10088.810	1031
4950	-0.11	-3.01	-2.59	-2586.16	-3709.19	10088.812	1031
4955	0.15	-2.93	-2.53	-2586.31	-3709.17	10088.819	1031
4960	0.16	-2.91	-2.51	-2586.55	-3709.50	10088.821	1031
4965	0.17	-3.20	-2.57	-2585.18	-3708.57	10088.828	1031
4970	0.06	-3.22	-2.54	-2585.05	-3708.26	10088.832	1031
4975	-0.00	-3.21	-2.47	-2584.65	-3708.11	10088.838	1031
4980	0.14	-3.22	-2.50	-2584.99	-3707.82	10088.843	1031
4985	-0.09	-3.16	-2.70	-2584.45	-3707.67	10088.850	1031
4990	-0.23	-3.21	-2.59	-2584.77	-3707.76	10088.854	1031
4995	-0.23	-3.25	-2.52	-2584.77	-3707.87	10088.859	1031
5000	-0.09	-3.29	-2.55	-2584.83	-3707.62	10088.862	1031
5005	-0.25	-3.45	-2.68	-2584.27	-3707.13	10088.868	1031
5010	-0.19	-3.46	-2.51	-2583.97	-3706.83	10088.873	1031
5015	-0.22	-3.44	-2.53	-2584.05	-3706.63	10088.877	1031
5020	-0.10	-3.48	-2.55	-2583.77	-3706.80	10088.884	1031
5025	-0.35	-3.68	-2.63	-2583.89	-3707.03	10088.889	1031
5030	-0.24	-3.60	-2.55	-2583.86	-3707.02	10088.891	1031
5035	0.01	-3.54	-2.57	-2583.52	-3707.10	10088.899	1031
5040	-0.28	-3.56	-2.56	-2582.81	-3706.89	10088.904	1031
5045	-0.28	-3.59	-2.63	-2582.70	-3706.85	10088.906	1031
5050	0.00	-3.49	-2.52	-2582.92	-3706.86	10088.913	1031
5055	-0.05	-3.60	-2.57	-2582.68	-3706.88	10088.919	1031
5060	-0.05	-3.52	-2.56	-2582.78	-3706.81	10088.922	1031
5065	-0.47	-3.70	-2.68	-2582.57	-3706.90	10088.928	1031
5070	-0.22	-3.77	-2.52	-2581.95	-3706.93	10088.934	1031
5075	-0.35	-3.76	-2.57	-2581.77	-3707.02	10088.937	1031
5080	0.09	-3.59	-2.50	-2581.95	-3707.24	10088.944	1031
5085	-0.14	-3.62	-2.60	-2581.55	-3707.11	10088.947	1031
5090	-0.23	-3.76	-2.52	-2581.61	-3707.06	10088.953	1031
5095	-0.15	-3.84	-2.56	-2581.26	-3706.99	10088.957	1031
5100	-0.10	-3.82	-2.51	-2581.04	-3706.29	10088.964	1031
5105	-0.29	-3.95	-2.57	-2580.61	-3706.09	10088.968	1031
5110	-0.24	-3.76	-2.42	-2580.69	-3705.64	10088.975	1031
5115	-0.17	-3.93	-2.53	-2580.71	-3705.95	10088.979	1031
5120	-0.37	-3.96	-2.51	-2580.71	-3705.73	10088.983	1031
5125	-0.23	-4.02	-2.52	-2580.75	-3706.01	10088.985	1031
5130	-0.51	-4.20	-2.55	-2579.88	-3705.16	10088.993	1031
5135	-0.46	-4.25	-2.55	-2579.89	-3704.88	10088.998	1031
5140	-0.25	-4.25	-2.54	-2579.57	-3704.72	10089.001	1031
5145	-0.10	-4.39	-2.58	-2579.75	-3704.77	10089.008	1031
5150	-0.22	-4.39	-2.57	-2579.54	-3704.36	10089.014	1031
5155	-0.42	-4.54	-2.53	-2579.13	-3703.95	10089.016	1031
5160	-0.03	-4.47	-2.50	-2579.14	-3703.77	10089.022	1031
5165	-0.05	-4.39	-2.54	-2578.98	-3703.87	10089.029	1031
5170	-0.17	-4.60	-2.61	-2578.98	-3703.76	10089.031	1031
5175	-0.04	-4.52	-2.48	-2578.68	-3703.69	10089.040	1031
5180	-0.17	-4.61	-2.57	-2578.81	-3703.65	10089.045	1031
5185	-0.33	-4.58	-2.53	-2578.82	-3703.74	10089.048	1031
5190	-0.24	-4.61	-2.56	-2578.56	-3703.82	10089.053	1031
5195	-0.27	-4.54	-2.57	-2578.56	-3703.71	10089.058	1031
5200	-0.09	-4.70	-2.55	-2578.69	-3703.84	10089.062	1031
5205	0.12	-4.81	-2.54	-2577.55	-3702.65	10089.067	1031
5210	-0.17	-4.82	-2.59	-2577.43	-3702.40	10089.072	1031
5215	-0.16	-4.93	-2.51	-2577.97	-3702.63	10089.079	1031
5220	0.09	-4.85	-2.51	-2577.48	-3702.53	10089.082	1031
5225	-0.22	-4.93	-2.56	-2577.63	-3702.34	10089.088	1031
5230	-0.25	-4.93	-2.63	-2577.37	-3702.28	10089.093	1031
5235	-0.04	-5.18	-2.51	-2576.85	-3701.41	10089.100	1031
5240	-0.07	-5.22	-2.57	-2576.33	-3700.97	10089.104	1031
5245	-0.08	-5.10	-2.55	-2576.51	-3700.96	10089.108	1031
5250	-0.25	-5.18	-2.56	-2576.36	-3700.88	10089.110	1031
5255	-0.20	-5.23	-2.46	-2575.98	-3700.42	10089.120	1031
5260	-0.32	-5.22	-2.53	-2575.80	-3700.56	10089.123	1031
5265	-0.35	-5.19	-2.57	-2575.69	-3700.44	10089.127	1031
5270	-0.21	-5.22	-2.54	-2575.62	-3700.43	10089.134	1031
5275	-0.47	-5.33	-2.57	-2575.65	-3699.81	10089.139	1031
5280	-0.15	-5.42	-2.53	-2574.94	-3699.76	10089.141	1031
5285	0.04	-5.45	-2.50	-2574.83	-3699.45	10089.147	1031
5290	-0.12	-5.43	-2.56	-2574.90	-3699.54	10089.154	1031
5295	-0.28	-5.49	-2.47	-2575.06	-3699.80	10089.156	1031
5300	-0.40	-5.52	-2.56	-2574.93	-3699.51	10089.163	1031
5305	-0.16	-5.44	-2.59	-2574.98	-3699.61	10089.168	1031
5310	-0.24	-5.47	-2.60	-2574.92	-3699.36	10089.172	1031
5315	-0.19	-5.58	-2.54	-2574.58	-3698.92	10089.179	1031
5320	-0.26	-5.83	-2.59	-2573.42	-3697.93	10089.185	1031
5325	-0.22	-5.76	-2.54	-2573.56	-3698.18	10089.187	1031
5330	-0.02	-5.88	-2.54	-2573.43	-3697.91	10089.192	1031
5335	-0.36	-5.84	-2.59	-2573.67	-3698.06	10089.196	1031
5340	-0.02	-5.98	-2.58	-2572.75	-3697.70	10089.203	1031
5345	-0.14	-6.00	-2.55	-2572.75	-3697.27	10089.208	1031
5350	-0.15	-6.06	-2.56	-2572.61	-3697.20	10089.214	1031
5355	-0.34	-5.99	-2.55	-2572.85	-3697.67	10089.218	1031
5360	-0.31	-5.99	-2.58	-2572.94	-3697.27	10089.224	1031
5365	-0.36	-5.98	-2.55	-2572.53	-3697.32	10089.229	1031
5370	-0.21	-6.09	-2.46	-2572.61	-3697.30	10089.233	1031
5375	-0.31	-6.00	-2.49	-2572.66	-3697.52	10089.235	1031
5380	-0.03	-6.18	-2.43	-2571.23	-3696.12	10089.243	1031
5385	-0.03	-6.28	-2.47	-2571.41	-3695.92	10089.248	1031
5390	-0.05	-6.33	-2.47	-2571.44	-3696.06	10089.251	1031
5395	-0.09	-6.35	-2.49	-2571.51	-3695.81	10089.260	1031
5400	-0.05	-6.31	-2.49	-2571.20	-3695.85	10089.264	1031
5405	-0.24	-6.36	-2.52	-2571.24	-3695.65	10089.266	1031
5410	-0.02	-6.33	-2.47	-2571.33	-3695.37	10089.272	1031
5415	-0.08	-6.31	-2.45	-2571.31	-3695.56	10089.279	1031
5420	-0.39	-6.46	-2.52	-2570.77	-3695.38	10089.281	1031
5425	-0.04	-6.57	-2.54	-2570.13	-3694.69	10089.289	1031
5430	-0.55	-6.73	-2.47	-2569.23	-3695.08	10089.295	1031
5435	-0.48	-6.57	-2.45	-2570.32	-3694.40	10089.297	1031
5440	-0.42	-6.72	-2.51	-2570.18	-3694.41	10089.303	1031
5445	-0.52	-6.78	-2.58	-2570.18	-3694.40	10089.308	1031
5450	-0.16	-6.73	-2.46	-2569.80	-3693.84	10089.312	1031
5455	-0.57	-7.01	-2.49	-2569.17	-3693.13	10089.317	1031
5460	-0.44	-6.98	-2.43	-2569.07	-3693.11	10089.321	1031
5465	-0.42	-7.09	-2.53	-2569.38	-3693.38	10089.328	1031
5470	-0.58	-7.08	-2.51	-2569.02	-3693.36	10089.332	1031
5475	-0.12	-6.91	-2.44	-2568.88	-3693.14	10089.339	1031
5480	-0.42	-6.95	-2.47	-2568.84	-3692.80	10089.343	1031
5485	-0.52	-7.26	-2.59	-2568.01	-3692.38	10089.349	1031
5490	-0.15	-7.20	-2.44	-2567.93	-3692.28	10089.351	1031
5495	-0.49	-7.21	-2.44	-2567.76	-3692.16	10089.358	1031
5500	-0.56	-7.27	-2.51	-2567.79	-3692.22	10089.360	1031
5505	-0.28	-7.24	-2.50	-2567.22	-3692.12	10089.370	1031
5510	-0.54	-7.35	-2.40	-2567.22	-3692.03	10089.373	1031
5515	-0.36	-7.23	-2.24	-2567.22	-3692.03	10089.380	1031
5520	-0.51	-7.30	-2.49	-2567.23	-3691.98	10089.385	1031
5525	-0.42	-7.29	-2.52	-2567.02	-3692.12	10089.389	1031
5530	-0.27	-7.28	-2.40	-2567.24	-3692.05	10089.391	1031
5535	-0.55	-7.41	-2.41	-2566.49	-3690.90	10089.398	1031
5540	-0.54	-7.48	-2.53	-2566.21	-3691.18	10089.404	1031
5545	-0.74	-7.59	-2.44	-2565.91	-3690.49	10089.406	1031
5550	-0.43	-7.52	-2.42	-2566.09	-3690.67	10089.414	1031
5555	-0.24	-7.46	-2.32	-2565.68	-3690.59	10089.418	1031
5560	-0.40	-7.69	-2.41	-2565.17	-3690.15	10089.422	1031
5565	-0.55	-7.72	-2.45	-2565.27	-3690.17	10089.429	1031
5570	-0.40	-7.60	-2.40	-2565.60	-3690.06	10089.435	1031
5575	-0.29	-7.72	-2.36	-2565.51	-3689.77	10089.437	1031
5580	-0.45	-7.72	-2.41	-2565.32	-3689.78	10089.443	1031
5585	-0.62	-7.80	-2.50	-2565.33	-3690.05	10089.447	1031
5590	-0.49	-8.05	-2.40	-2564.40	-3688.78	10089.453	1031
5595	-0.26	-8.00	-2.36	-2564.53	-3689.20	10089.457	1031
5600	-0.44	-8.13	-2.50	-2564.20	-3688.99	10089.464	1031
5605	-0.48	-7.98	-2.41	-2564.26	-3689.03	10089.468	1031
5610	-0.46	-8.06	-2.37	-2563.62	-3688.44	10089.471	1031
5615	-0.17	-8.08	-2.38	-2563.73	-3688.50	10089.477	1031
5620	-0.28	-8.14	-2.39	-2563.20	-3688.10	10089.483	1031
5625	-0.52	-8.23	-2.47	-2563.61	-3688.32	10089.485	1031
5630	-0.33	-8.31	-2.36	-2563.89	-3688.28	10089.495	1031
5635	-0.11	-8.09	-2.31	-2563.57	-3688.00	10089.498	1031
5640	-0.21	-8.00	-2.37	-2563.55	-3688.03	10089.501	1031
5645	-0.34	-8.07	-2.39	-2563.76	-3687.86	10089.510	1031
5650	-0.98	-8.36	-2.39	-2562.81	-3687.02	10089.514	1031
5655	-0.27	-8.41	-2.32	-2562.49	-3686.76	10089.516	1031
5660	-0.01	-8.38	-2.33	-2562.45	-3686.55	10089.524	1031
5665	-0.00	-8.44	-2.39	-2562.33	-3686.35	10089.529	1031
5670	0.20	-8.37	-2.34	-2562.33	-3686.26	10089.532	1031
5675	-0.95	-8.56	-2.36	-2562.55	-3686.45	10089.539	1031
5680	-0.73	-8.60	-2.33	-2561.90	-3686.02	10089.545	1031
5685	0.06	-8.55	-2.32	-2561.80	-3685.46	10089.547	1031
5690	-0.32	-8.50	-2.39	-2561.67	-3685.44	10089.553	1031
5695	-0.59	-8.77	-2.27	-2561.36	-3685.27	10089.558	1031
5700	-0.05	-8.60	-2.28	-2561.68	-3685.39	10089.562	1031
5705	-0.36	-8.65	-2.37	-2561.23	-3685.27	10089.569	1031
5710	-0.42	-8.79	-2.32	-2561.56	-3685.21	10089.574	1031
5715	0.21	-8.59	-2.25	-2561.46	-3685.07	10089.577	1031
5720	-0.51	-8.73	-2.22	-2561.43	-3684.85	10089.583	1031
5725	-0.36	-8.83	-2.28	-2560.30	-3685.03	10089.589	1031
5730	-0.23	-8.80	-2.27	-2560.00	-3684.96	10089.593	1031
5735	0.14	-8.82	-2.21	-2559.93	-3684.76	10089.599	1031
5740	-0.41	-8.95	-2.30	-2560.09	-3684.89	10089.602	1031
5745	0.06	-8.87	-2.31	-2560.05	-3684.74	10089.608	1031
5750	-0.47	-9.00	-2.29	-2560.12	-3684.94	10089.610	1031
5755	-0.67	-9.13	-2.25	-2559.18	-3683.57	10089.620	1031
5760	-0.26	-9.02	-2.28	-2559.35	-3683.37	10089.623	1031
5765	-0.57	-9.16	-2.27	-2559.17	-3683.36	10089.626	1031
5770	-0.78	-9.18	-2.25	-2559.25	-3683.20	10089.635	1031
5775	-0.43	-9.29	-2.15	-2558.53	-3682.43	10089.639	1031
5780	-0.73	-9.38	-2.20	-2558.26	-3682.67	10089.641	1031
5785	-0.79	-9.17	-2.31	-2558.38	-3681.97	10089.650	1031
5790	-0.40	-9.28	-2.13	-2558.26	-3682.04	10089.654	1031
5795	-0.37	-9.21	-2.14	-2558.35	-3682.23	10089.657	1031
5800	-0.82	-9.51	-2.19	-2558.57	-3682.31	10089.663	1031
5805	-0.62	-9.54	-2.23	-2557.84	-3681.73	10089.670	1031
5810	-0.11	-9.64	-2.14	-2557.24	-3681.00	10089.672	1031
5815	-0.53	-9.66	-2.14	-2557.37	-3681.32	10089.679	1031
5820	-0.66	-9.66	-2.17	-2557.23	-3681.25	10089.683	1031
5825	-0.07	-9.74	-2.18	-2556.53	-3681.37	10089.690	1031
5830	-0.59	-9.80	-2.11	-2556.72	-3680.99	10089.693	1031
5835	-0.78	-9.82	-2.13	-2556.85	-3681.12	10089.700	1031
5840	-0.43	-9.64	-2.12	-2556.93	-3680.79	10089.703	1031
5845	-0.57	-9.77	-2.15	-2556.40	-3680.81	10089.708	1031
5850	-0.66	-10.07	-2.13	-2556.17	-3680.18	10089.714	1031
5855	-0.52	-10.08	-2.14	-2556.00	-3680.00	10089.718	1031
5860	-0.06	-9.93	-2.12	-2555.90	-3679.82	10089.725	1031
5865	-0.52	-10.06	-2.17	-2555.92	-3680.19	10089.728	1031
5870	-0.25	-9.92	-2.11	-2556.10	-3679.90	10089.734	1031
5875	-0.41	-9.86	-2.07	-2556.07	-3680.00	10089.736	1031
5880	-0.27	-10.29	-2.17	-2554.84	-3679.39	10089.744	1031
5885	-0.28	-10.17	-2.14	-2554.55	-3679.04	10089.748	1031
5890	-0.29	-10.12	-2.07	-2554.76	-3678.69	10089.751	1031
5895	-0.97	-10.21	-2.10	-2555.05	-3678.79	10089.759	1031
5900	-0.71	-10.25	-2.07	-2554.32	-3678.20	10089.764	1031
5905	-0.33	-10.26	-2.11	-2554.16	-3678.30	10089.766	1031
5910	-0.41	-10.48	-2.03	-2554.19	-3678.18	10089.774	1031
5915	-0.42	-10.36	-2.03	-2554.02	-3677.88	10089.779	1031
5920	-0.29	-10.24	-2.14	-2554.45	-3677.63	10089.782	1031
5925	-0.56	-10.33	-2.07	-2554.39	-3677.63	10089.789	1031
5930	-1.12	-10.57	-2.01	-2554.46	-3677.57	10089.795	1031
5935	-0.29	-10.37	-2.04	-2554.37	-3677.38	10089.797	1031
5940	-0.75	-10.61	-2.10	-2553.42	-3676.84	10089.804	1031
5945	-0.84	-10.81	-2.09	-2553.07	-3676.16	10089.808	1031
5950	-0.45	-10.83	-1.95	-2552.88	-3675.95	10089.812	1031
5955	-0.72	-10.76	-2.03	-2552.82	-3676.04	10089.817	1031
5960	-0.87	-10.88	-2.11	-2552.61	-3675.72	10089.823	1031
5965	-0.88	-10.83	-2.08	-2552.70	-3675.79	10089.828	1031
5970	-0.78	-10.78	-1.96	-2552.74	-3675.50	10089.833	1031
5975	-0.85	-10.79	-2.00	-2552.86	-3675.76	10089.839	1031
5980	-0.71	-10.85	-2.09	-2552.77	-3675.75	10089.843	1031
5985	-0.82	-11.15	-2.06	-2551.69	-3674.98	10089.845	1031
5990	-0.66	-11.01	-1.93	-2551.69	-3674.99	10089.853	1031
5995	-0.70	-10.95	-1.99	-2551.81	-3674.90	10089.859	1031
6000	-1.25	-11.12	-2.11	-2551.55	-3674.78	10089.861	1031
6005	-0.87	-11.09	-2.03	-2551.62	-3674.74	10089.869	1031
6010	-0.58	-10.95	-1.92	-2551.66	-3674.84	10089.873	1031
6015	-0.94	-11.28	-1.96	-2550.97	-3673.44	10089.876	1031
6020	-0.76	-11.15	-1.96	-2550.87	-3673.57	10089.884	1031
6025	-1.25	-11.39	-2.04	-2550.55	-3673.81	10089.890	1031
6030	-1.01	-11.32	-1.95	-2550.72	-3673.70	10089.891	1031
6035	-1.10	-11.52	-2.00	-2550.59	-3673.66	10089.898	1031
6040	-1.08	-11.45	-2.07	-2550.64	-3673.52	10089.904	1031
6045	-1.07	-11.54	-2.02	-2549.54	-3672.43	10089.906	1031
6050	-0.80	-11.76	-1.94	-2549.30	-3672.31	10089.912	1031
6055	-0.76	-11.88	-1.91	-2549.01	-3671.99	10089.920	1031
6060	-0.94	-11.77	-1.95	-2549.07	-3671.71	10089.922	1031
6065	-1.22	-11.94	-1.99	-2549.12	-3672.29	10089.930	1031
6070	-0.92	-11.72	-1.94	-2548.86	-3671.98	10089.932	1031
6075	-0.89	-11.74	-1.83	-2548.97	-3671.35	10089.938	1031
6080	-1.12	-11.80	-1.99	-2549.02	-3671.95	10089.943	1031
6085	-0.84	-11.85	-1.94	-2548.25	-3671.97	10089.950	1031
6090	-1.02	-11.92	-1.87	-2547.98	-3671.98	10089.953	1031
6095	-0.87	-12.05	-1.86	-2548.08	-3671.55	10089.957	1031
6100	-0.82	-11.98	-1.91	-2547.93	-3671.83	10089.964	1031
6105	-0.63	-12.02	-1.92	-2547.55	-3671.02	10089.968	1031
6110	-0.98	-12.22	-1.90	-2547.41	-3670.68	10089.970	1031
6115	-0.76	-12.15	-1.85	-2547.27	-3670.37	10089.978	1031
6120	-0.80	-12.14	-1.91	-2547.27	-3669.96	10089.983	1031
6125	-0.97	-12.14	-1.90	-2547.12	-3670.05	10089.988	1031
6130	-0.84	-12.23	-1.78	-2547.08	-3669.98	10089.993	1031
6135	-0.45	-12.21	-1.80	-2547.28	-3670.05	10089.998	1031
6140	-0.81	-12.11	-1.90	-2547.40	-3669.65	10090.000	1031
6145	-0.86	-12.14	-1.90	-2547.29	-3669.92	10090.009	1031
6150	-0.73	-12.36	-1.78	-2546.04	-3668.69	10090.014	1031
6155	-0.89	-12.46	-1.77	-2546.01	-3668.76	10090.016	1031
6160	-1.32	-12.42	-1.84	-2546.08	-3668.49	10090.024	1031
6165	-0.86	-12.65	-1.87	-2545.90	-3668.48	10090.029	1031
6170	-0.76	-12.58	-1.79	-2545.84	-3668.30	10090.031	1031
6175	-1.26	-12.63	-1.82	-2545.73	-3668.43	10090.038	1031
6180	0.08	-12.74	-1.78	-2544.76	-3668.11	10090.045	1031
6185	-0.84	-12.78	-1.82	-2544.94	-3667.97	10090.047	1031
6190	-1.02	-12.78	-1.79	-2544.98	-3667.74	10090.054	1031
6195	-0.86	-12.74	-1.69	-2544.93	-3667.54	10090.058	1031
6200	-0.34	-12.75	-1.77	-2544.29	-3666.94	10090.062	1031
6205	-0.67	-12.88	-1.77	-2543.97	-3666.77	10090.067	1031
6210	-0.68	-12.95	-1.71	-2544.03	-3666.52	10090.076	1031
6215	-0.63	-12.89	-1.70	-2544.06	-3666.42	10090.078	1031
6220	-0.40	-13.02	-1.73	-2543.82	-3666.13	10090.083	1031
6225	-0.63	-13.14	-1.77	-2543.56	-3665.49	10090.089	1031
6230	-0.63	-13.13	-1.69	-2543.43	-3665.71	10090.093	1031
6235	-0.39	-12.99	-1.71	-2543.66	-3665.70	10090.099	1031
6240	-0.87	-13.10	-1.73	-2543.34	-3665.42	10090.103	1031
6245	-0.90	-13.18	-1.77	-2543.58	-3665.60	10090.108	1031
6250	-0.42	-13.28	-1.71	-2543.63	-3665.78	10090.111	1031
6255	-0.86	-13.55	-1.73	-2542.71	-3664.48	10090.119	1031
6260	-0.84	-13.60	-1.74	-2542.34	-3664.74	10090.123	1031
6265	-0.55	-13.45	-1.74	-2542.51	-3664.37	10090.126	1031
6270	-1.18	-13.59	-1.72	-2542.55	-3664.30	10090.132	1031
6275	-0.83	-13.73	-1.69	-2541.89	-3664.23	10090.139	1031
6280	-0.39	-13.62	-1.75	-2541.57	-3664.57	10090.141	1031
6285	-1.03	-13.62	-1.74	-2541.73	-3663.95	10090.150	1031
6290	-0.93	-13.66	-1.69	-2541.78	-3664.18	10090.154	1031
6295	-0.73	-13.68	-1.74	-2541.51	-3663.93	10090.159	1031
6300	-0.72	-13.57	-1.71	-2541.59	-3663.96	10090.165	1031
6305	-1.19	-13.72	-1.73	-2541.68	-3664.02	10090.170	1031
6310	-0.88	-13.69	-1.67	-2541.46	-3663.74	10090.172	1031
6315	-0.99	-13.93	-1.65	-2540.50	-3662.48	10090.179	1031
6320	-0.74	-13.99	-1.63	-2540.41	-3662.29	10090.183	1031
6325	-0.69	-13.82	-1.66	-2540.63	-3662.32	10090.188	1031
6330	-0.54	-13.86	-1.59	-2540.42	-3662.48	10090.192	1031
6335	-0.90	-14.08	-1.67	-2540.42	-3662.34	10090.200	1031
6340	-0.30	-13.93	-1.60	-2540.31	-3662.35	10090.203	1031
6345	-0.95	-14.18	-1.69	-2539.99	-3662.22	10090.208	1031
6350	-0.88	-14.37	-1.65	-2539.47	-3661.28	10090.213	1031
6355	-0.95	-14.41	-1.65	-2539.24	-3661.24	10090.218	1031
6360	-0.85	-14.34	-1.63	-2539.10	-3660.94	10090.222	1031
6365	-0.92	-14.30	-1.67	-2539.25	-3661.22	10090.228	1031
6370	-1.27	-14.38	-1.70	-2539.33	-3660.73	10090.234	1031
6375	-0.95	-14.26	-1.64	-2539.21	-3660.69	10090.235	1031
6380	-0.97	-14.31	-1.66	-2539.29	-3660.88	10090.244	1031
6385	-0.77	-14.34	-1.66	-2539.48	-3660.74	10090.248	1031
6390	-0.63	-14.47	-1.63	-2538.43	-3659.85	10090.252	1031
6395	-1.06	-14.68	-1.60	-2537.93	-3659.26	10090.257	1031
6400	-1.10	-14.73	-1.66	-2538.00	-3659.16	10090.265	1031
6405	-0.64	-14.48	-1.55	-2537.96	-3659.29	10090.266	1031
6410	-1.26	-14.82	-1.65	-2538.02	-3659.26	10090.273	1031
6415	-1.25	-14.60	-1.57	-2537.86	-3659.11	10090.279	1031
6420	-1.35	-14.68	-1.55	-2537.51	-3658.48	10090.285	1031
6425	-1.13	-14.91	-1.57	-2536.85	-3657.99	10090.289	1031
6430	-0.97	-14.99	-1.54	-2536.82	-3657.86	10090.295	1031
6435	-1.06	-14.90	-1.54	-2536.88	-3657.71	10090.297	1031
6440	-0.50	-15.01	-1.47	-2535.89	-3657.45	10090.305	1031
6445	-1.22	-15.19	-1.57	-2535.92	-3657.10	10090.308	1031
6450	-1.13	-15.05	-1.60	-2536.16	-3657.42	10090.312	1031
6455	-1.09	-15.09	-1.56	-2536.17	-3657.11	10090.318	1031
6460	-1.25	-15.19	-1.63	-2535.76	-3656.94	10090.324	1031
6465	-1.16	-15.21	-1.55	-2535.63	-3656.61	10090.328	1031
6470	-0.89	-15.14	-1.54	-2535.48	-3656.10	10090.333	1031
6475	-1.42	-15.25	-1.52	-2535.38	-3656.31	10090.339	1031
6480	-0.98	-15.42	-1.56	-2535.27	-3656.25	10090.343	1031
6485	-0.98	-15.26	-1.49	-2535.35	-3656.26	10090.349	1031
6490	-1.17	-15.35	-1.50	-2535.30	-3656.16	10090.352	1031
6495	-1.08	-15.38	-1.54	-2534.46	-3656.20	10090.358	1031
6500	-1.29	-15.46	-1.56	-2534.36	-3655.98	10090.360	1031
6505	-0.39	-15.69	-1.53	-2533.89	-3656.09	10090.370	1031
6510	-1.05	-15.59	-1.49	-2533.84	-3655.53	10090.373	1031
6515	-0.85	-15.45	-1.46	-2533.92	-3655.74	10090.376	1031
6520	-1.20	-15.49	-1.53	-2533.80	-3655.75	10090.383	1031
6525	-1.26	-15.63	-1.48	-2533.24	-3655.18	10090.389	1031
6530	-1.39	-15.71	-1.48	-2533.27	-3655.05	10090.391	1031
6535	-1.25	-15.77	-1.47	-2533.22	-3654.24	10090.399	1031
6540	-1.12	-15.75	-1.47	-2533.22	-3654.43	10090.404	1031
6545	-1.08	-15.79	-1.48	-2533.54	-3654.55	10090.410	1031
6550	-1.37	-15.80	-1.43	-2533.13	-3654.20	10090.413	1031
6555	-1.08	-15.81	-1.46	-2533.15	-3653.91	10090.420	1031
6560	-1.24	-15.70	-1.48	-2533.09	-3654.08	10090.422	1031
6565	-1.18	-15.91	-1.47	-2532.13	-3653.27	10090.430	1031
6570	-1.18	-15.90	-1.41	-2531.96	-3653.03	10090.433	1031
6575	-1.17	-16.02	-1.44	-2531.86	-3652.89	10090.438	1031
6580	-1.13	-16.00	-1.41	-2531.86	-3652.60	10090.442	1031
6585	-1.23	-16.05	-1.47	-2531.66	-3652.86	10090.449	1031
6590	-0.99	-16.08	-1.40	-2531.33	-3652.02	10090.453	1031
6595	-1.28	-16.08	-1.43	-2531.21	-3652.17	10090.458	1031
6600	-0.92	-16.12	-1.42	-2531.14	-3652.16	10090.462	1031
6605	-1.29	-16.29	-1.47	-2531.07	-3652.32	10090.468	1031
6610	-1.06	-16.27	-1.45	-2531.25	-3651.91	10090.470	1031
6615	-1.03	-16.06	-1.40	-2531.12	-3652.10	10090.478	1031
6620	-0.93	-16.35	-1.43	-2530.23	-3652.02	10090.484	1031
6625	-0.99	-16.34	-1.41	-2530.21	-3651.94	10090.486	1031
6630	-0.96	-16.27	-1.35	-2530.00	-3651.77	10090.494	1031
6635	-1.20	-16.40	-1.38	-2530.16	-3651.81	10090.498	1031
6640	-1.04	-16.55	-1.43	-2529.51	-3651.68	10090.501	1031
6645	-0.95	-16.62	-1.44	-2529.12	-3651.40	10090.507	1031
6650	-1.19	-16.50	-1.35	-2529.27	-3650.97	10090.514	1031
6655	-1.18	-16.69	-1.43	-2529.13	-3650.69	10090.516	1031
6660	-0.85	-16.82	-1.49	-2529.26	-3650.33	10090.525	1031
6665	-1.21	-16.67	-1.44	-2529.36	-3650.15	10090.529	1031
6670	-0.99	-16.55	-1.37	-2529.26	-3649.97	10090.531	1031
6675	-1.01	-16.61	-1.36	-2529.41	-3650.33	10090.539	1031
6680	-1.21	-16.88	-1.35	-2528.42	-3649.10	10090.545	1031
6685	-1.41	-16.93	-1.40	-2528.15	-3648.62	10090.547	1031
6690	-1.22	-17.19	-1.27	-2528.54	-3648.57	10090.555	1031
6695	-1.14	-17.05	-1.36	-2528.08	-3648.24	10090.558	1031
6700	-1.32	-16.97	-1.39	-2528.08	-3648.32	10090.562	1031
6705	-1.19	-16.97	-1.40	-2528.28	-3648.26	10090.567	1031
6710	-1.26	-16.96	-1.29	-2527.57	-3647.93	10090.574	1031
6715	-1.34	-17.14	-1.29	-2527.02	-3647.55	10090.578	1031
6720	-1.13	-17.13	-1.33	-2526.94	-3647.51	10090.584	1031
6725	-1.34	-17.15	-1.30	-2527.19	-3647.15	10090.588	1031
6730	-1.34	-17.28	-1.31	-2527.00	-3646.85	10090.593	1031
6735	-1.22	-17.27	-1.34	-2527.27	-3646.99	10090.597	1031
6740	-1.37	-17.38	-1.34	-2526.78	-3646.82	10090.603	1031
6745	-1.56	-17.53	-1.36	-2525.96	-3646.12	10090.608	1031
6750	-1.51	-17.44	-1.31	-2525.81	-3646.03	10090.613	1031
6755	-0.93	-17.58	-1.31	-2525.65	-3646.12	10090.618	1031
6760	-1.44	-17.66	-1.37	-2525.84	-3645.79	10090.623	1031
6765	-1.51	-17.50	-1.37	-2526.12	-3645.84	10090.626	1031
6770	-1.58	-17.43	-1.33	-2525.98	-3645.91	10090.633	1031
6775	-1.41	-17.47	-1.31	-2525.88	-3645.78	10090.639	1031
6780	-1.48	-17.52	-1.32	-2525.99	-3645.89	10090.641	1031
6785	-1.42	-17.75	-1.33	-2524.84	-3644.92	10090.650	1031
6790	-1.60	-17.69	-1.29	-2524.67	-3644.74	10090.654	1031
6795	-1.18	-17.82	-1.32	-2524.82	-3644.39	10090.660	1031
6800	-1.41	-17.79	-1.30	-2524.33	-3644.60	10090.663	1031
6805	-1.91	-17.82	-1.31	-2524.66	-3644.16	10090.670	1031
6810	-1.77	-17.81	-1.31	-2524.59	-3644.20	10090.672	1031
6815	-1.71	-18.20	-1.29	-2523.11	-3643.51	10090.680	1031
6820	-1.56	-18.17	-1.25	-2523.12	-3642.76	10090.683	1031
6825	-1.50	-18.20	-1.25	-2522.85	-3642.76	10090.690	1031
6830	-1.40	-18.07	-1.22	-2523.06	-3642.79	10090.693	1031
6835	-1.48	-18.43	-1.25	-2522.49	-3642.34	10090.700	1031
6840	-1.26	-18.26	-1.20	-2522.12	-3641.74	10090.703	1031
6845	-1.43	-18.38	-1.24	-2521.99	-3641.60	10090.709	1031
6850	-1.67	-18.40	-1.21	-2521.88	-3641.24	10090.713	1031
6855	-1.86	-18.60	-1.25	-2521.84	-3641.31	10090.719	1031
6860	-1.66	-18.57	-1.26	-2521.79	-3641.21	10090.721	1031
6865	-1.55	-18.62	-1.30	-2521.72	-3640.96	10090.728	1031
6870	-1.74	-18.63	-1.28	-2521.91	-3641.07	10090.733	1031
6875	-1.54	-18.58	-1.20	-2521.44	-3640.73	10090.737	1031
6880	-1.62	-18.83	-1.24	-2520.79	-3640.44	10090.743	1031
6885	-2.00	-18.94	-1.28	-2520.77	-3640.41	10090.748	1031
6890	-2.05	-18.91	-1.27	-2520.66	-3640.14	10090.750	1031
6895	-1.98	-19.01	-1.27	-2520.73	-3639.95	10090.757	1031
6900	-1.58	-18.91	-1.24	-2520.15	-3639.37	10090.764	1031
6905	-1.74	-19.09	-1.26	-2519.86	-3639.48	10090.766	1031
6910	-1.87	-19.14	-1.27	-2520.17	-3639.35	10090.775	1031
6915	-1.90	-19.21	-1.25	-2519.88	-3639.14	10090.779	1031
6920	-1.68	-19.32	-1.22	-2519.39	-3639.09	10090.785	1031
6925	-1.39	-19.17	-1.22	-2519.67	-3638.38	10090.788	1031
6930	-1.63	-19.21	-1.22	-2519.61	-3638.53	10090.795	1031
6935	-1.63	-19.27	-1.18	-2519.58	-3638.59	10090.797	1031
6940	-1.64	-19.20	-1.06	-2518.32	-3637.54	10090.805	1031
6945	-1.77	-19.38	-1.16	-2518.71	-3637.49	10090.807	1031
6950	-1.70	-19.39	-1.18	-2518.62	-3636.87	10090.815	1031
6955	-1.75	-19.50	-1.22	-2518.52	-3637.41	10090.817	1031
6960	-1.68	-19.49	-1.20	-2518.29	-3637.36	10090.825	1031
6965	-1.54	-19.50	-1.19	-2518.14	-3637.18	10090.828	1031
6970	-1.58	-19.66	-1.25	-2517.50	-3637.06	10090.834	1031
6975	-1.95	-19.78	-1.19	-2517.23	-3636.30	10090.838	1031
6980	-2.10	-19.73	-1.32	-2518.04	-3636.79	10090.845	1031
6985	-1.84	-19.76	-1.19	-2517.41	-3636.17	10090.846	1031
6990	-1.98	-19.68	-1.19	-2517.50	-3635.80	10090.854	1031
6995	-1.90	-19.63	-1.14	-2517.53	-3635.80	10090.858	1031
7000	-1.41	-19.77	-1.10	-2516.75	-3635.12	10090.864	1031
7005	-1.46	-19.76	-1.05	-2516.12	-3634.67	10090.869	1031
7010	-1.50	-19.98	-1.13	-2515.96	-3635.06	10090.873	1031
7015	-1.40	-19.91	-1.09	-2516.24	-3634.52	10090.876	1031
7020	-1.56	-19.85	-1.08	-2516.15	-3634.78	10090.882	1031
7025	-1.53	-20.09	-1.09	-2515.33	-3634.17	10090.889	1031
7030	-1.10	-20.00	-1.02	-2515.76	-3634.10	10090.891	1031
7035	-1.30	-20.06	-1.04	-2515.59	-3633.92	10090.900	1031
7040	-1.39	-20.18	-1.08	-2515.67	-3633.78	10090.903	1031
7045	-1.47	-20.35	-1.11	-2514.60	-3633.14	10090.907	1031
7050	-1.48	-20.29	-1.05	-2514.64	-3632.83	10090.913	1031
7055	-1.48	-20.27	-1.07	-2514.69	-3632.93	10090.920	1031
7060	-1.28	-20.18	-1.07	-2514.74	-3632.80	10090.922	1031
7065	-1.36	-20.30	-1.02	-2514.26	-3633.19	10090.929	1031
7070	-1.59	-20.35	-1.07	-2514.26	-3633.10	10090.932	1031
7075	-1.93	-20.39	-1.11	-2514.27	-3632.35	10090.940	1031
7080	-1.41	-20.42	-1.07	-2514.36	-3632.61	10090.942	1031
7085	-1.37	-20.38	-1.01	-2514.24	-3632.61	10090.949	1031
7090	-1.65	-20.34	-1.05	-2514.38	-3632.46	10090.953	1031
7095	-1.38	-20.58	-1.10	-2513.14	-3632.00	10090.960	1031
7100	-1.72	-20.80	-1.10	-2513.04	-3632.35	10090.964	1031
7105	-1.64	-20.72	-1.07	-2512.93	-3631.77	10090.969	1031
7110	-1.58	-20.72	-1.04	-2512.95	-3632.00	10090.971	1031
7115	-1.91	-20.93	-1.12	-2512.50	-3631.21	10090.979	1031
7120	-1.98	-20.94	-1.05	-2512.17	-3630.84	10090.983	1031
7125	-1.84	-20.87	-1.03	-2512.26	-3630.41	10090.987	1031
7130	-1.87	-20.93	-1.04	-2512.13	-3630.34	10090.994	1031
7135	-1.73	-21.07	-1.04	-2511.87	-3629.90	10090.998	1031
7140	-1.92	-21.12	-1.03	-2511.58	-3629.60	10091.000	1031
7145	-1.55	-21.14	-0.98	-2511.63	-3629.44	10091.008	1031
7150	-1.40	-21.05	-0.97	-2511.83	-3629.25	10091.014	1031
7155	-1.92	-21.01	-1.03	-2511.55	-3629.41	10091.016	1031
7160	-1.99	-21.22	-1.04	-2511.80	-3629.33	10091.023	1031
7165	-1.88	-21.19	-1.07	-2511.41	-3629.20	10091.028	1031
7170	-1.78	-21.14	-1.02	-2511.62	-3629.07	10091.031	1031
7175	-1.49	-21.14	-0.99	-2511.66	-3629.17	10091.038	1031
7180	-1.73	-21.36	-1.02	-2510.48	-3629.19	10091.044	1031
7185	-1.99	-21.37	-1.04	-2510.04	-3629.03	10091.047	1031
7190	-1.86	-21.52	-1.03	-2510.28	-3628.39	10091.054	1031
7195	-1.88	-21.43	-1.03	-2510.15	-3628.37	10091.057	1031
7200	-1.89	-21.41	-1.05	-2510.26	-3628.15	10091.062	1031
7205	-1.85	-21.51	-1.02	-2510.21	-3628.26	10091.067	1031
7210	-1.93	-21.83	-1.00	-2508.94	-3627.12	10091.074	1031
7215	-1.96	-21.78	-0.97	-2508.96	-3627.24	10091.078	1031
7220	-1.82	-21.70	-1.03	-2509.25	-3627.30	10091.083	1031
7225	-2.00	-21.84	-1.03	-2509.11	-3627.12	10091.088	1031
7230	-1.72	-21.85	-0.93	-2508.50	-3626.28	10091.094	1031
7235	-1.90	-21.98	-0.96	-2508.22	-3626.13	10091.095	1031
7240	-1.85	-21.98	-0.95	-2507.98	-3625.83	10091.104	1031
7245	-2.03	-22.00	-0.97	-2508.18	-3625.85	10091.108	1031
7250	-1.55	-22.10	-0.90	-2507.75	-3625.10	10091.113	1031
7255	-1.31	-21.97	-0.90	-2507.69	-3624.95	10091.119	1031
7260	-1.76	-22.16	-0.92	-2507.46	-3625.06	10091.123	1031
7265	-1.62	-22.18	-0.92	-2507.34	-3625.15	10091.126	1031
7270	-1.64	-22.25	-0.89	-2507.51	-3624.84	10091.132	1031
7275	-1.95	-22.29	-0.95	-2506.83	-3624.00	10091.139	1031
7280	-2.02	-22.32	-0.98	-2506.91	-3624.12	10091.141	1031
7285	-2.11	-22.28	-0.96	-2507.10	-3623.93	10091.150	1031
7290	-1.69	-22.39	-0.91	-2506.91	-3623.77	10091.154	1031
7295	-1.38	-22.44	-0.88	-2506.35	-3623.08	10091.157	1031
7300	-1.68	-22.59	-0.91	-2506.25	-3623.04	10091.163	1031
7305	-2.04	-22.71	-0.96	-2506.13	-3622.93	10091.170	1031
7310	-1.79	-22.65	-0.95	-2506.23	-3622.98	10091.172	1031
7315	-1.62	-22.76	-0.92	-2505.55	-3622.74	10091.179	1031
7320	-1.74	-22.82	-0.94	-2505.58	-3622.47	10091.182	1031
7325	-2.20	-22.73	-0.94	-2505.85	-3622.20	10091.189	1031
7330	-2.00	-22.73	-0.94	-2505.54	-3622.41	10091.194	1031
7335	-1.77	-22.71	-0.89	-2505.83	-3622.03	10091.199	1031
7340	-1.93	-22.75	-0.91	-2505.55	-3622.17	10091.203	1031
7345	-2.14	-22.97	-0.90	-2504.62	-3621.29	10091.209	1031
7350	-1.96	-22.89	-0.86	-2504.34	-3621.14	10091.214	1031
7355	-1.86	-22.94	-0.86	-2504.64	-3620.80	10091.219	1031
7360	-2.17	-23.08	-0.89	-2504.46	-3620.66	10091.220	1031
7365	-2.23	-23.10	-0.90	-2504.67	-3620.26	10091.230	1031
7370	-2.03	-23.07	-0.90	-2504.34	-3620.79	10091.233	1031
7375	-2.03	-23.05	-0.88	-2504.54	-3620.60	10091.238	1031
7380	-2.12	-23.08	-0.91	-2504.49	-3620.76	10091.244	1031
7385	-2.15	-23.52	-0.96	-2502.94	-3619.48	10091.250	1031
7390	-2.20	-23.35	-0.89	-2503.36	-3619.51	10091.250	1031
7395	-1.95	-23.30	-0.85	-2503.41	-3619.40	10091.257	1031
7400	-1.98	-23.40	-0.88	-2503.37	-3619.32	10091.264	1031
7405	-2.05	-23.44	-0.95	-2503.03	-3619.19	10091.266	1031
7410	-1.90	-23.59	-0.86	-2502.25	-3618.48	10091.275	1031
7415	-1.97	-23.63	-0.85	-2502.37	-3618.29	10091.278	1031
7420	-1.77	-23.59	-0.81	-2502.22	-3618.26	10091.281	1031
7425	-2.02	-23.54	-0.83	-2502.33	-3618.12	10091.288	1031
7430	-2.34	-23.65	-0.87	-2502.55	-3617.90	10091.295	1031
7435	-1.92	-23.67	-0.83	-2502.34	-3618.00	10091.297	1031
7440	-2.10	-23.59	-0.85	-2502.39	-3617.95	10091.303	1031
7445	-1.80	-23.53	-0.83	-2502.18	-3618.09	10091.306	1031
7450	-1.94	-23.87	-0.77	-2501.01	-3616.69	10091.313	1031
7455	-1.74	-23.99	-0.76	-2500.78	-3616.40	10091.318	1031
7460	-1.70	-24.01	-0.74	-2500.94	-3616.42	10091.325	1031
7465	-1.72	-23.95	-0.78	-2500.73	-3616.50	10091.328	1031
7470	-2.13	-24.05	-0.78	-2500.28	-3615.97	10091.331	1031
7475	-1.67	-24.12	-0.76	-2499.75	-3615.79	10091.338	1031
7480	-1.93	-24.23	-0.78	-2499.46	-3615.21	10091.345	1031
7485	-1.84	-24.21	-0.77	-2499.45	-3615.34	10091.345	1031
7490	-1.72	-24.12	-0.74	-2499.62	-3615.35	10091.353	1031
7495	-2.10	-24.42	-0.79	-2499.68	-3615.31	10091.359	1031
7500	-2.08	-24.41	-0.73	-2499.02	-3614.79	10091.365	1031
7505	-2.32	-24.48	-0.80	-2498.75	-3614.49	10091.369	1031
7510	-2.35	-24.46	-0.85	-2498.79	-3614.49	10091.374	1031
7515	-2.04	-24.45	-0.74	-2499.07	-3614.34	10091.376	1031
7520	-2.07	-24.47	-0.76	-2498.74	-3613.93	10091.382	1031
7525	-2.16	-24.60	-0.75	-2498.12	-3613.34	10091.389	1031
7530	-1.97	-24.60	-0.72	-2498.21	-3613.55	10091.391	1031
7535	-2.01	-24.59	-0.71	-2498.15	-3613.24	10091.400	1031
7540	-2.05	-24.58	-0.69	-2498.01	-3613.46	10091.404	1031
7545	-2.27	-24.78	-0.74	-2497.65	-3612.66	10091.407	1031
7550	-2.36	-24.69	-0.73	-2497.41	-3612.82	10091.415	1031
7555	-2.27	-24.66	-0.70	-2497.50	-3612.93	10091.420	1031
7560	-2.52	-24.70	-0.68	-2497.51	-3612.57	10091.422	1031
7565	-2.14	-24.99	-0.69	-2496.57	-3612.26	10091.429	1031
7570	-2.11	-24.97	-0.74	-2496.78	-3611.91	10091.432	1031
7575	-2.42	-25.00	-0.75	-2496.69	-3611.69	10091.438	1031
7580	-2.06	-25.03	-0.68	-2496.52	-3611.55	10091.443	1031
7585	-2.11	-25.06	-0.70	-2496.04	-3611.10	10091.449	1031
7590	-2.18	-25.11	-0.73	-2495.97	-3611.02	10091.453	1031
7595	-1.96	-25.18	-0.70	-2495.71	-3610.69	10091.458	1031
7600	-1.83	-25.21	-0.66	-2495.83	-3611.08	10091.464	1031
7605	-2.19	-25.40	-0.69	-2495.07	-3610.79	10091.469	1031
7610	-2.45	-25.56	-0.73	-2495.04	-3610.14	10091.470	1031
7615	-2.37	-25.53	-0.74	-2495.20	-3610.25	10091.479	1031
7620	-2.25	-25.49	-0.73	-2495.07	-3609.90	10091.483	1031
7625	-2.33	-25.44	-0.76	-2495.06	-3609.80	10091.489	1031
7630	-2.18	-25.45	-0.70	-2494.80	-3609.78	10091.494	1031
7635	-2.21	-25.42	-0.67	-2495.07	-3609.94	10091.498	1031
7640	-1.96	-25.43	-0.65	-2494.98	-3609.55	10091.500	1031
7645	-2.38	-25.72	-0.67	-2494.34	-3608.68	10091.508	1031
7650	-2.43	-25.80	-0.66	-2493.97	-3608.05	10091.514	1031
7655	-2.27	-25.82	-0.64	-2493.58	-3608.00	10091.516	1031
7660	-2.31	-25.82	-0.68	-2493.80	-3607.66	10091.523	1031
7665	-2.40	-25.89	-0.67	-2493.63	-3607.82	10091.529	1031
7670	-2.35	-25.85	-0.67	-2493.71	-3607.57	10091.531	1031
7675	-2.62	-26.00	-0.75	-2493.98	-3607.31	10091.538	1031
7680	-2.53	-26.25	-0.68	-2492.78	-3606.69	10091.544	1031
7685	-2.35	-26.23	-0.63	-2492.81	-3606.37	10091.547	1031
7690	-2.16	-26.03	-0.62	-2492.77	-3606.37	10091.554	1031
7695	-2.35	-26.11	-0.71	-2492.78	-3606.57	10091.557	1031
7700	-2.64	-26.19	-0.65	-2492.83	-3606.58	10091.562	1031
7705	-2.36	-26.12	-0.61	-2492.73	-3606.30	10091.569	1031
7710	-2.06	-26.55	-0.66	-2491.53	-3605.41	10091.574	1031
7715	-2.36	-26.45	-0.63	-2491.64	-3605.32	10091.577	1031
7720	-2.56	-26.62	-0.69	-2491.40	-3605.52	10091.583	1031
7725	-2.09	-26.50	-0.60	-2491.44	-3605.31	10091.589	1031
7730	-1.79	-26.34	-0.54	-2490.94	-3605.45	10091.594	1031
7735	-2.05	-26.40	-0.56	-2490.87	-3605.09	10091.595	1031
7740	-2.28	-26.48	-0.62	-2490.72	-3605.24	10091.603	1031
7745	-2.33	-26.44	-0.56	-2490.57	-3605.03	10091.608	1031
7750	-2.45	-26.56	-0.53	-2489.56	-3604.34	10091.615	1031
7755	-2.50	-26.71	-0.56	-2490.03	-3604.01	10091.619	1031
7760	-2.56	-26.77	-0.63	-2489.85	-3603.91	10091.624	1031
7765	-2.40	-26.70	-0.55	-2489.80	-3603.42	10091.626	1031
7770	-2.12	-26.84	-0.51	-2489.70	-3603.19	10091.634	1031
7775	-2.28	-26.96	-0.56	-2489.40	-3602.93	10091.639	1031
7780	-2.01	-27.00	-0.58	-2488.87	-3602.54	10091.641	1031
7785	-2.17	-26.87	-0.51	-2489.02	-3602.43	10091.649	1031
7790	-2.25	-26.91	-0.53	-2489.43	-3602.33	10091.654	1031
7795	-2.14	-26.92	-0.54	-2489.08	-3602.50	10091.656	1031
7800	-2.36	-27.06	-0.60	-2488.60	-3602.39	10091.663	1031
7805	-2.55	-27.35	-0.52	-2487.82	-3601.14	10091.670	1031
7810	-2.22	-27.24	-0.51	-2487.98	-3600.94	10091.672	1031
7815	-2.34	-27.18	-0.47	-2487.87	-3601.37	10091.679	1031
7820	-2.59	-27.32	-0.58	-2487.82	-3601.04	10091.681	1031
7825	-2.50	-27.38	-0.56	-2487.85	-3600.79	10091.688	1031
7830	-2.43	-27.34	-0.50	-2487.90	-3600.82	10091.693	1031
7835	-2.10	-27.47	-0.50	-2486.79	-3599.95	10091.700	1031
7840	-2.28	-27.56	-0.48	-2486.76	-3599.55	10091.703	1031
7845	-2.34	-27.66	-0.54	-2486.96	-3599.51	10091.709	1031
7850	-2.34	-27.51	-0.47	-2486.71	-3599.32	10091.714	1031
7855	-2.28	-27.76	-0.48	-2485.81	-3598.66	10091.720	1031
7860	-2.20	-27.78	-0.43	-2486.22	-3598.60	10091.722	1031
7865	-2.50	-27.84	-0.48	-2486.05	-3598.42	10091.729	1031
7870	-2.10	-27.68	-0.38	-2485.94	-3598.23	10091.734	1031
7875	-2.43	-27.75	-0.44	-2485.85	-3598.54	10091.738	1031
7880	-2.29	-27.84	-0.45	-2485.49	-3598.58	10091.743	1031
7885	-2.68	-27.84	-0.51	-2485.42	-3598.22	10091.748	1031
7890	-2.15	-27.86	-0.41	-2485.55	-3598.09	10091.750	1031
7895	-2.21	-27.95	-0.42	-2485.18	-3598.10	10091.759	1031
7900	-2.11	-28.07	-0.44	-2484.82	-3597.79	10091.764	1031
7905	-2.44	-28.05	-0.44	-2484.91	-3597.50	10091.766	1031
7910	-2.24	-28.02	-0.40	-2485.05	-3597.46	10091.773	1031
7915	-2.46	-28.10	-0.46	-2484.95	-3597.49	10091.779	1031
7920	-2.17	-28.06	-0.46	-2485.24	-3597.44	10091.781	1031
7925	-2.62	-28.04	-0.50	-2485.13	-3597.45	10091.789	1031
7930	-2.05	-28.39	-0.41	-2483.93	-3595.88	10091.795	1031
7935	-2.36	-28.50	-0.43	-2483.78	-3596.46	10091.797	1031
7940	-2.55	-28.49	-0.47	-2484.01	-3596.02	10091.803	1031
7945	-2.47	-28.43	-0.48	-2483.78	-3595.99	10091.807	1031
7950	-2.30	-28.43	-0.38	-2482.88	-3595.71	10091.815	1031
7955	-2.46	-28.54	-0.38	-2483.10	-3595.57	10091.817	1031
7960	-2.79	-28.53	-0.44	-2482.91	-3595.62	10091.824	1031
7965	-2.83	-28.58	-0.45	-2483.17	-3595.35	10091.828	1031
7970	-2.92	-28.77	-0.46	-2482.27	-3594.57	10091.833	1031
7975	-2.59	-28.69	-0.36	-2482.09	-3594.73	10091.839	1031
7980	-2.43	-28.78	-0.37	-2482.46	-3594.42	10091.844	1031
7985	-2.80	-28.84	-0.48	-2482.09	-3594.52	10091.845	1031
7990	-2.19	-28.69	-0.39	-2482.03	-3593.94	10091.854	1031
7995	-2.56	-28.81	-0.35	-2482.21	-3594.07	10091.858	1031
8000	-2.58	-28.74	-0.36	-2482.27	-3594.31	10091.864	1031
8005	-2.85	-28.87	-0.44	-2482.39	-3593.70	10091.869	1031
8010	-2.59	-29.05	-0.41	-2481.77	-3593.08	10091.874	1031
8015	-2.54	-29.21	-0.36	-2481.05	-3592.59	10091.876	1031
8020	-2.52	-29.06	-0.31	-2481.01	-3592.27	10091.883	1031
8025	-2.81	-29.07	-0.41	-2480.87	-3592.24	10091.889	1031
8030	-2.95	-29.26	-0.41	-2480.77	-3591.93	10091.891	1031
8035	-3.15	-29.33	-0.42	-2480.80	-3592.03	10091.900	1031
8040	-2.57	-29.19	-0.34	-2480.83	-3591.71	10091.904	1031
8045	-2.84	-29.26	-0.39	-2479.73	-3591.76	10091.906	1031
8050	-2.73	-29.26	-0.37	-2479.78	-3591.55	10091.913	1031
8055	-2.91	-29.26	-0.32	-2479.88	-3591.75	10091.920	1031
8060	-2.52	-29.29	-0.33	-2479.74	-3591.62	10091.922	1031
8065	-2.63	-29.40	-0.36	-2479.73	-3591.23	10091.929	1031
8070	-2.78	-29.44	-0.40	-2479.63	-3591.46	10091.931	1031
8075	-2.03	-29.45	-0.19	-2479.02	-3590.30	10091.940	1031
8080	-2.52	-29.73	-0.32	-2478.63	-3590.19	10091.943	1031
8085	-2.70	-29.66	-0.33	-2478.90	-3590.10	10091.949	1031
8090	-2.60	-29.74	-0.38	-2479.00	-3589.79	10091.953	1031
8095	-2.72	-29.67	-0.33	-2478.84	-3589.65	10091.960	1031
8100	-2.53	-29.69	-0.23	-2478.64	-3589.70	10091.962	1031
8105	-2.76	-29.88	-0.30	-2478.30	-3588.86	10091.969	1031
8110	-2.70	-29.94	-0.32	-2477.87	-3588.88	10091.970	1031
8115	-2.73	-29.82	-0.12	-2477.15	-3587.98	10091.980	1031
8120	-2.38	-29.92	-0.20	-2477.11	-3588.06	10091.983	1031
8125	-2.46	-29.99	-0.28	-2477.27	-3588.16	10091.989	1031
8130	-2.74	-30.06	-0.32	-2477.39	-3587.77	10091.993	1031
8135	-2.36	-30.14	-0.24	-2476.31	-3587.71	10092.000	1031
8140	-2.85	-30.06	-0.20	-2476.68	-3587.58	10092.000	1031
8145	-2.95	-30.05	-0.21	-2476.52	-3587.25	10092.007	1031
8150	-2.80	-30.15	-0.26	-2476.51	-3587.09	10092.014	1031
8155	-2.63	-30.22	-0.27	-2476.28	-3587.02	10092.016	1031
8160	-2.61	-30.30	-0.18	-2475.81	-3586.35	10092.024	1031
8165	-2.82	-30.33	-0.20	-2475.66	-3586.62	10092.029	1031
8170	-2.81	-30.38	-0.28	-2475.79	-3586.29	10092.031	1031
8175	-2.88	-30.37	-0.25	-2475.72	-3586.31	10092.039	1031
8180	-2.53	-30.37	-0.17	-2475.12	-3585.58	10092.044	1031
8185	-2.70	-30.50	-0.22	-2475.30	-3585.64	10092.047	1031
8190	-3.05	-30.69	-0.27	-2475.28	-3584.83	10092.054	1031
8195	-2.79	-30.58	-0.22	-2475.18	-3585.22	10092.058	1031
8200	-2.77	-30.59	-0.20	-2475.46	-3585.35	10092.062	1031
8205	-2.75	-30.38	-0.21	-2475.36	-3585.22	10092.068	1031
8210	-2.93	-30.58	-0.17	-2474.58	-3585.35	10092.074	1031
8215	-3.00	-30.62	-0.17	-2474.41	-3585.14	10092.078	1031
8220	-2.68	-30.66	-0.16	-2473.98	-3584.69	10092.082	1031
8225	-2.68	-30.69	-0.15	-2474.42	-3584.54	10092.088	1031
8230	-3.04	-30.63	-0.14	-2474.07	-3584.40	10092.095	1031
8235	-2.90	-30.73	-0.22	-2474.08	-3584.22	10092.095	1031
8240	-2.95	-30.90	-0.19	-2473.94	-3583.81	10092.104	1030
8245	-3.09	-30.90	-0.23	-2474.42	-3584.11	10092.109	1030
8250	-3.07	-31.12	-0.21	-2472.93	-3582.92	10092.114	1030
8255	-3.14	-31.17	-0.22	-2472.68	-3582.37	10092.120	1030
8260	-2.99	-31.24	-0.12	-2472.57	-3582.40	10092.124	1030
8265	-3.26	-31.22	-0.17	-2472.65	-3582.15	10092.126	1030
8270	-2.96	-31.03	-0.15	-2473.00	-3582.06	10092.132	1030
8275	-3.00	-30.95	-0.15	-2473.38	-3582.13	10092.139	1030
8280	-2.74	-31.07	-0.14	-2473.18	-3582.20	10092.141	1030
8285	-2.78	-31.18	-0.11	-2473.35	-3582.08	10092.150	1030
8290	-2.64	-31.15	-0.18	-2473.03	-3582.16	10092.154	1030
8295	-2.94	-31.28	-0.21	-2472.95	-3581.93	10092.156	1030
8300	-2.97	-31.22	-0.14	-2473.22	-3582.12	10092.163	1030
8305	-2.87	-31.18	-0.13	-2473.27	-3582.22	10092.170	1030
8310	-2.68	-31.03	-0.16	-2473.35	-3582.58	10092.172	1030
8315	-2.81	-30.82	-0.21	-2474.35	-3583.29	10092.179	1030
8320	-2.78	-30.92	-0.23	-2474.32	-3583.65	10092.181	1030
8325	-2.63	-30.89	-0.18	-2474.76	-3583.56	10092.188	1030
8330	-3.01	-30.87	-0.21	-2474.46	-3583.39	10092.193	1030
8335	-3.02	-30.75	-0.24	-2475.25	-3584.06	10092.200	1030
8340	-3.02	-30.67	-0.23	-2475.19	-3583.94	10092.203	1030
8345	-2.97	-30.65	-0.20	-2475.13	-3584.02	10092.206	1030
8350	-2.79	-30.48	-0.20	-2475.21	-3584.09	10092.213	1030
8355	-3.15	-30.61	-0.33	-2476.21	-3585.22	10092.219	1030
8360	-2.74	-30.55	-0.22	-2475.99	-3585.23	10092.220	1030
8365	-2.47	-30.53	-0.17	-2475.99	-3584.90	10092.229	1030
8370	-2.62	-30.63	-0.22	-2476.09	-3584.96	10092.233	1030
8375	-2.99	-30.61	-0.25	-2476.43	-3585.32	10092.239	1030
8380	-2.81	-30.50	-0.26	-2476.49	-3585.58	10092.244	1030
8385	-2.53	-30.37	-0.13	-2476.12	-3585.16	10092.250	1030
8390	-2.72	-30.31	-0.22	-2476.52	-3585.42	10092.250	1030
8395	-2.96	-30.36	-0.25	-2476.54	-3585.46	10092.257	1030
8400	-2.67	-30.36	-0.25	-2476.33	-3585.29	10092.264	1030
8405	-2.87	-30.08	-0.25	-2476.87	-3586.08	10092.266	1030
8410	-2.83	-30.01	-0.23	-2477.64	-3586.70	10092.274	1030
8415	-2.74	-30.16	-0.26	-2477.51	-3586.90	10092.279	1030
8420	-2.62	-30.19	-0.26	-2477.49	-3586.69	10092.281	1030
8425	-3.37	-29.93	-0.26	-2477.09	-3586.10	10092.290	1030
8430	-2.58	-30.09	-0.25	-2477.67	-3586.38	10092.295	1030
8435	-2.60	-30.01	-0.26	-2477.62	-3586.48	10092.297	1030
8440	-2.74	-30.25	-0.31	-2477.45	-3586.46	10092.303	1030
8445	-3.03	-30.14	-0.29	-2477.77	-3586.91	10092.308	1030
8450	-2.70	-29.80	-0.32	-2478.81	-3588.06	10092.312	1030
8455	-2.88	-29.87	-0.33	-2478.97	-3587.84	10092.318	1030
8460	-2.56	-29.80	-0.31	-2478.68	-3588.04	10092.326	1030
8465	-3.04	-29.76	-0.26	-2478.96	-3587.86	10092.327	1030
8470	-2.54	-29.77	-0.24	-2479.09	-3587.80	10092.331	1030
8475	-2.64	-29.79	-0.24	-2478.98	-3587.91	10092.337	1030
8480	-2.58	-29.50	-0.25	-2479.90	-3588.96	10092.343	1030
8485	-2.72	-29.41	-0.25	-2479.83	-3588.71	10092.346	1030
8490	-2.58	-29.50	-0.23	-2480.01	-3589.00	10092.354	1030
8495	-2.86	-29.56	-0.28	-2479.83	-3588.98	10092.358	1030
8500	-2.57	-29.53	-0.30	-2479.67	-3588.97	10092.363	1030
8505	-2.81	-29.63	-0.32	-2479.90	-3588.95	10092.368	1030
8510	-2.77	-29.38	-0.34	-2480.56	-3589.77	10092.374	1030
8515	-2.71	-29.26	-0.26	-2480.97	-3590.09	10092.376	1030
8520	-3.32	-29.41	-0.35	-2480.62	-3589.76	10092.385	1030
8525	-2.55	-29.38	-0.34	-2480.98	-3590.20	10092.389	1030
8530	-2.83	-29.08	-0.32	-2480.44	-3589.33	10092.395	1030
8535	-2.59	-29.21	-0.28	-2480.74	-3590.12	10092.400	1030
8540	-2.64	-29.21	-0.40	-2481.63	-3590.12	10092.404	1030
8545	-2.89	-29.22	-0.38	-2481.92	-3589.91	10092.406	1030
8550	-2.54	-29.18	-0.32	-2482.06	-3589.93	10092.414	1030
8555	-2.58	-29.14	-0.35	-2481.93	-3590.03	10092.419	1030
8560	-2.66	-29.15	-0.34	-2481.92	-3589.99	10092.422	1030
8565	-2.80	-29.27	-0.35	-2481.89	-3590.13	10092.428	1030
8570	-2.46	-29.12	-0.36	-2482.40	-3590.39	10092.434	1030
8575	-2.38	-29.01	-0.30	-2482.56	-3590.53	10092.438	1030
8580	-2.40	-29.14	-0.31	-2482.70	-3590.63	10092.443	1030
8585	-2.65	-29.12	-0.35	-2482.65	-3590.87	10092.448	1030
8590	-2.91	-29.05	-0.35	-2483.08	-3590.80	10092.452	1030
8595	-2.52	-28.85	-0.34	-2483.52	-3591.55	10092.459	1030
8600	-2.49	-28.90	-0.33	-2483.59	-3591.41	10092.462	1030
8605	-2.89	-28.95	-0.40	-2483.88	-3591.64	10092.468	1030
8610	-2.61	-28.87	-0.37	-2483.77	-3591.67	10092.470	1030
8615	-2.64	-28.85	-0.42	-2484.11	-3592.19	10092.479	1030
8620	-2.63	-28.85	-0.38	-2484.05	-3592.14	10092.484	1030
8625	-2.76	-28.86	-0.40	-2484.34	-3592.10	10092.486	1030
8630	-2.46	-28.80	-0.41	-2484.49	-3592.17	10092.493	1030
8635	-2.36	-28.78	-0.43	-2484.89	-3592.38	10092.498	1030
8640	-2.43	-28.73	-0.38	-2485.12	-3592.18	10092.500	1030
8645	-2.44	-28.96	-0.47	-2485.38	-3592.07	10092.510	1030
8650	-2.38	-28.79	-0.44	-2485.11	-3591.93	10092.514	1030
8655	-2.57	-28.86	-0.39	-2485.15	-3591.91	10092.517	1030
8660	-2.54	-28.75	-0.39	-2485.20	-3591.88	10092.524	1030
8665	-2.37	-28.62	-0.44	-2485.91	-3591.95	10092.529	1030
8670	-2.40	-28.37	-0.44	-2486.24	-3592.41	10092.531	1030
8675	-2.02	-28.61	-0.40	-2486.24	-3592.21	10092.538	1030
8680	-2.49	-28.57	-0.41	-2486.24	-3592.33	10092.544	1030
8685	-2.39	-28.34	-0.41	-2486.51	-3592.76	10092.547	1030
8690	-2.19	-28.34	-0.43	-2486.76	-3593.14	10092.554	1030
8695	-2.43	-28.30	-0.45	-2486.80	-3593.28	10092.561	1030
8700	-2.26	-28.15	-0.39	-2487.09	-3593.58	10092.562	1030
8705	-2.22	-28.14	-0.40	-2487.02	-3593.83	10092.569	1030
8710	-2.44	-28.26	-0.48	-2486.92	-3593.85	10092.573	1030
8715	-2.44	-28.20	-0.41	-2487.16	-3594.10	10092.578	1030
8720	-2.06	-28.11	-0.41	-2487.80	-3594.94	10092.583	1030
8725	-2.27	-27.87	-0.40	-2487.80	-3594.82	10092.588	1030
8730	-2.13	-27.88	-0.42	-2488.01	-3594.98	10092.593	1030
8735	-2.35	-27.99	-0.43	-2487.88	-3595.20	10092.596	1030
8740	-2.50	-27.79	-0.42	-2488.47	-3595.58	10092.603	1030
8745	-2.43	-27.77	-0.44	-2488.63	-3595.81	10092.608	1030
8750	-2.36	-27.74	-0.44	-2488.56	-3595.88	10092.610	1030
8755	-2.16	-27.71	-0.47	-2488.63	-3596.22	10092.617	1030
8760	-2.49	-27.84	-0.51	-2488.39	-3596.21	10092.624	1030
8765	-2.41	-27.72	-0.46	-2488.54	-3595.93	10092.626	1030
8770	-2.54	-27.69	-0.49	-2488.48	-3596.18	10092.633	1030
8775	-2.56	-27.70	-0.51	-2488.31	-3596.38	10092.639	1030
8780	-2.47	-27.43	-0.44	-2489.66	-3597.33	10092.641	1030
8785	-2.17	-27.37	-0.46	-2489.90	-3597.76	10092.649	1030
8790	-2.91	-27.32	-0.58	-2490.30	-3597.60	10092.655	1030
8795	-2.47	-27.42	-0.55	-2490.16	-3598.06	10092.656	1030
8800	-2.56	-27.33	-0.52	-2490.51	-3598.21	10092.665	1030
8805	-2.28	-27.48	-0.52	-2490.38	-3598.12	10092.670	1030
8810	-2.51	-27.33	-0.59	-2490.74	-3598.20	10092.672	1030
8815	-2.21	-27.15	-0.51	-2490.85	-3598.79	10092.679	1030
8820	-2.35	-27.13	-0.51	-2491.05	-3598.97	10092.686	1030
8825	-2.14	-27.02	-0.47	-2491.10	-3599.04	10092.688	1030
8830	-2.53	-27.03	-0.55	-2490.99	-3599.24	10092.694	1030
8835	-2.31	-27.05	-0.49	-2490.98	-3599.59	10092.700	1030
8840	-2.33	-27.02	-0.52	-2491.02	-3599.15	10092.703	1030
8845	-2.21	-27.07	-0.50	-2490.95	-3599.43	10092.707	1030
8850	-2.48	-27.01	-0.56	-2491.56	-3599.91	10092.712	1030
8855	-2.38	-26.79	-0.57	-2492.53	-3600.70	10092.718	1030
8860	-2.15	-26.69	-0.58	-2492.53	-3600.69	10092.721	1030
8865	-2.22	-26.74	-0.55	-2492.53	-3600.52	10092.729	1030
8870	-2.10	-26.78	-0.55	-2492.65	-3600.78	10092.733	1030
8875	-2.58	-26.71	-0.57	-2492.81	-3601.02	10092.736	1030
8880	-2.27	-26.61	-0.52	-2492.39	-3601.06	10092.741	1030
8885	-2.20	-26.41	-0.54	-2493.42	-3601.41	10092.750	1030
8890	-1.87	-26.49	-0.51	-2493.51	-3601.31	10092.750	1030
8895	-2.14	-26.39	-0.57	-2493.41	-3601.64	10092.758	1030
8900	-2.21	-26.47	-0.51	-2493.73	-3601.54	10092.764	1030
8905	-2.23	-26.30	-0.53	-2493.95	-3601.73	10092.767	1030
8910	-2.39	-26.28	-0.56	-2494.50	-3601.88	10092.773	1030
8915	-2.48	-26.29	-0.58	-2494.65	-3602.45	10092.779	1030
8920	-2.10	-26.18	-0.56	-2494.49	-3602.61	10092.781	1030
8925	-2.02	-26.24	-0.53	-2494.70	-3602.94	10092.788	1030
8930	-1.91	-26.19	-0.53	-2494.76	-3603.01	10092.795	1030
8935	-2.18	-26.28	-0.59	-2494.49	-3602.98	10092.797	1030
8940	-2.03	-26.21	-0.59	-2494.53	-3603.10	10092.804	1030
8945	-2.39	-25.62	-0.62	-2495.53	-3604.51	10092.810	1030
8950	-2.09	-25.83	-0.61	-2495.53	-3604.43	10092.812	1030
8955	-2.01	-25.93	-0.62	-2495.59	-3604.62	10092.819	1030
8960	-2.20	-25.95	-0.65	-2495.61	-3604.69	10092.823	1030
8965	-2.13	-25.92	-0.60	-2496.08	-3604.96	10092.828	1030
8970	-2.26	-25.68	-0.62	-2496.48	-3605.48	10092.832	1030
8975	-2.35	-25.73	-0.58	-2496.47	-3605.52	10092.837	1030
8980	-2.28	-25.68	-0.66	-2496.33	-3605.88	10092.843	1030
8985	-2.20	-25.68	-0.61	-2496.29	-3605.47	10092.846	1030
8990	-2.02	-25.72	-0.58	-2496.64	-3605.65	10092.853	1030
8995	-1.91	-25.58	-0.58	-2496.64	-3605.82	10092.858	1030
9000	-1.95	-25.66	-0.61	-2496.55	-3606.14	10092.864	1030
9005	-2.14	-25.67	-0.62	-2496.44	-3606.28	10092.867	1030
9010	-1.80	-25.42	-0.59	-2497.66	-3606.06	10092.873	1030
9015	-2.28	-25.56	-0.65	-2497.73	-3606.32	10092.877	1030
9020	-2.16	-25.26	-0.65	-2498.04	-3606.64	10092.884	1030
9025	-2.30	-25.27	-0.59	-2498.04	-3606.81	10092.889	1030
9030	-1.92	-25.17	-0.57	-2498.20	-3606.34	10092.894	1030
9035	-1.91	-25.06	-0.61	-2498.06	-3607.17	10092.899	1030
9040	-1.90	-25.18	-0.61	-2498.15	-3607.15	10092.904	1030
9045	-1.83	-25.20	-0.57	-2498.13	-3607.29	10092.906	1030
9050	-1.96	-24.97	-0.64	-2498.97	-3608.19	10092.914	1030
9055	-1.88	-24.92	-0.65	-2499.11	-3608.72	10092.919	1030
9060	-1.96	-24.95	-0.68	-2498.48	-3609.03	10092.925	1030
9065	-1.89	-25.06	-0.69	-2498.82	-3608.83	10092.929	1030
9070	-1.90	-24.96	-0.60	-2498.78	-3609.14	10092.934	1030
9075	-1.55	-24.90	-0.63	-2499.11	-3609.13	10092.938	1030
9080	-1.84	-24.78	-0.70	-2499.54	-3609.84	10092.944	1030
9085	-1.83	-24.73	-0.69	-2500.07	-3610.52	10092.948	1030
9090	-1.82	-24.84	-0.74	-2500.24	-3610.37	10092.953	1030
9095	-1.64	-24.76	-0.68	-2499.99	-3610.49	10092.957	1030
9100	-1.65	-24.64	-0.65	-2500.32	-3610.84	10092.964	1030
9105	-2.08	-24.79	-0.73	-2500.43	-3610.49	10092.968	1030
9110	-1.89	-24.74	-0.68	-2500.39	-3610.51	10092.972	1030
9115	-1.80	-24.54	-0.69	-2501.22	-3610.65	10092.979	1030
9120	-1.85	-24.53	-0.73	-2501.32	-3611.01	10092.983	1030
9125	-1.98	-24.64	-0.78	-2501.30	-3611.37	10092.985	1030
9130	-1.91	-24.55	-0.75	-2501.74	-3611.21	10092.992	1030
9135	-1.79	-24.26	-0.67	-2502.10	-3611.89	10092.999	1030
9140	-1.78	-24.35	-0.73	-2502.09	-3612.14	10093.001	1030
9145	-1.70	-24.32	-0.75	-2502.29	-3612.20	10093.010	1030
9150	-1.52	-24.25	-0.72	-2501.85	-3612.51	10093.014	1030
9155	-1.78	-24.07	-0.72	-2502.64	-3612.93	10093.018	1030
9160	-1.78	-24.02	-0.74	-2502.78	-3613.32	10093.022	1030
9165	-1.99	-24.11	-0.80	-2502.72	-3613.19	10093.029	1030
9170	-2.14	-24.12	-0.79	-2502.92	-3613.09	10093.031	1030
9175	-1.81	-23.96	-0.75	-2503.39	-3613.65	10093.040	1030
9180	-1.79	-23.84	-0.75	-2503.64	-3614.00	10093.045	1030
9185	-1.64	-23.66	-0.77	-2503.33	-3614.24	10093.050	1030
9190	-1.69	-23.75	-0.69	-2503.35	-3613.96	10093.053	1030
9195	-1.79	-23.78	-0.70	-2503.62	-3614.27	10093.061	1030
9200	-1.67	-23.84	-0.74	-2503.36	-3613.97	10093.062	1030
9205	-1.99	-23.65	-0.78	-2503.96	-3614.78	10093.069	1030
9210	-1.64	-23.63	-0.76	-2504.25	-3615.19	10093.073	1030
9215	-1.56	-23.53	-0.74	-2504.42	-3615.21	10093.078	1030
9220	-1.86	-23.56	-0.74	-2504.17	-3614.97	10093.082	1030
9225	-1.69	-23.59	-0.79	-2504.55	-3615.29	10093.089	1030
9230	-1.63	-23.46	-0.72	-2504.59	-3615.13	10093.094	1030
9235	-1.43	-23.46	-0.70	-2504.26	-3615.79	10093.099	1030
9240	-1.61	-23.41	-0.74	-2504.24	-3615.72	10093.104	1030
9245	-1.52	-23.17	-0.75	-2504.89	-3616.20	10093.109	1030
9250	-1.61	-23.10	-0.78	-2505.68	-3617.13	10093.110	1030
9255	-1.47	-23.01	-0.72	-2505.83	-3617.16	10093.117	1030
9260	-1.48	-23.03	-0.74	-2505.51	-3617.25	10093.123	1030
9265	-1.44	-23.07	-0.77	-2505.66	-3617.33	10093.126	1030
9270	-1.69	-23.14	-0.79	-2505.67	-3617.34	10093.135	1030
9275	-1.27	-23.13	-0.74	-2505.86	-3617.50	10093.138	1030
9280	-1.43	-22.97	-0.78	-2506.08	-3617.61	10093.141	1030
9285	-1.94	-23.16	-0.81	-2505.97	-3617.97	10093.148	1030
9290	-1.45	-23.24	-0.83	-2505.69	-3617.86	10093.154	1030
9295	-1.28	-23.08	-0.78	-2506.02	-3617.98	10093.156	1030
9300	-1.62	-23.13	-0.76	-2506.16	-3617.66	10093.163	1030
9305	-1.28	-23.16	-0.78	-2506.13	-3617.67	10093.170	1030
9310	-1.56	-23.26	-0.85	-2505.83	-3617.88	10093.172	1030
9315	-1.52	-23.27	-0.84	-2505.88	-3617.82	10093.178	1030
9320	-1.87	-22.67	-0.80	-2508.18	-3619.73	10093.185	1030
9325	-1.65	-22.62	-0.90	-2508.19	-3620.14	10093.188	1030
9330	-1.59	-22.68	-0.87	-2508.04	-3620.00	10093.192	1030
9335	-1.61	-22.60	-0.84	-2508.32	-3620.31	10093.198	1030
9340	-1.44	-22.54	-0.86	-2508.77	-3620.06	10093.203	1030
9345	-1.49	-22.50	-0.85	-2509.03	-3620.06	10093.206	1030
9350	-1.58	-22.59	-0.86	-2509.00	-3620.22	10093.213	1030
9355	-1.48	-22.59	-0.87	-2508.64	-3620.16	10093.218	1030
9360	-1.50	-22.56	-0.89	-2508.95	-3620.14	10093.224	1030
9365	-1.50	-22.54	-0.85	-2508.83	-3620.63	10093.229	1030
9370	-1.73	-22.37	-0.91	-2509.35	-3620.55	10093.233	1030
9375	-1.90	-22.34	-0.91	-2509.72	-3620.90	10093.236	1030
9380	-1.60	-22.33	-0.86	-2509.79	-3620.58	10093.243	1030
9385	-1.64	-22.19	-0.86	-2510.21	-3620.92	10093.248	1030
9390	-1.77	-22.09	-0.87	-2510.13	-3620.96	10093.252	1030
9395	-1.66	-22.20	-0.89	-2510.22	-3621.43	10093.259	1030
9400	-1.91	-22.17	-0.89	-2510.41	-3621.63	10093.264	1030
9405	-1.50	-22.12	-0.86	-2510.29	-3621.52	10093.266	1030
9410	-1.66	-22.24	-0.86	-2510.30	-3621.31	10093.272	1030
9415	-1.71	-21.97	-0.90	-2511.35	-3622.80	10093.280	1030
9420	-2.00	-22.02	-0.94	-2511.18	-3622.72	10093.281	1030
9425	-1.78	-22.02	-0.94	-2511.18	-3622.88	10093.289	1030
9430	-1.77	-22.00	-0.91	-2511.32	-3623.20	10093.293	1030
9435	-1.45	-21.93	-0.93	-2511.86	-3622.92	10093.297	1030
9440	-1.81	-21.91	-0.95	-2511.99	-3623.16	10093.302	1030
9445	-1.54	-21.77	-0.90	-2512.21	-3623.29	10093.309	1030
9450	-1.46	-21.72	-0.87	-2511.99	-3623.67	10093.312	1030
9455	-1.25	-21.95	-0.98	-2512.13	-3623.78	10093.319	1030
9460	-1.64	-21.92	-0.94	-2511.70	-3623.77	10093.323	1030
9465	-1.69	-21.90	-1.01	-2512.05	-3622.95	10093.330	1030
9470	-1.49	-21.91	-0.94	-2512.14	-3623.65	10093.331	1030
9475	-1.64	-21.57	-0.98	-2513.25	-3624.85	10093.338	1030
9480	-1.66	-21.45	-0.93	-2513.63	-3625.14	10093.343	1030
9485	-1.40	-21.42	-0.92	-2513.62	-3625.30	10093.349	1030
9490	-1.67	-21.34	-0.95	-2513.91	-3625.47	10093.353	1030
9495	-1.56	-21.12	-0.93	-2513.99	-3625.64	10093.359	1030
9500	-1.43	-21.22	-0.92	-2513.96	-3625.87	10093.362	1030
9505	-1.44	-21.13	-0.86	-2514.24	-3625.84	10093.367	1030
9510	-1.43	-21.08	-0.89	-2513.98	-3626.17	10093.373	1030
9515	-1.67	-21.12	-0.97	-2514.17	-3626.39	10093.379	1030
9520	-1.57	-20.87	-0.94	-2514.99	-3627.08	10093.385	1030
9525	-1.58	-20.86	-0.96	-2515.08	-3627.18	10093.389	1030
9530	-1.41	-20.84	-0.89	-2514.97	-3627.67	10093.392	1030
9535	-1.41	-20.90	-0.95	-2515.41	-3627.55	10093.399	1030
9540	-1.64	-20.94	-0.96	-2515.37	-3627.52	10093.404	1030
9545	-1.43	-20.85	-0.94	-2515.15	-3627.77	10093.406	1030
9550	-1.46	-20.62	-0.97	-2516.20	-3628.60	10093.413	1030
9555	-1.46	-20.62	-0.99	-2516.44	-3628.80	10093.418	1030
9560	-1.75	-20.72	-0.98	-2516.63	-3628.82	10093.424	1030
9565	-1.53	-20.64	-0.97	-2516.25	-3628.72	10093.427	1030
9570	-1.66	-20.64	-0.98	-2516.32	-3629.00	10093.434	1030
9575	-1.40	-20.58	-0.97	-2516.40	-3629.07	10093.438	1030
9580	-1.42	-20.41	-0.97	-2517.17	-3629.10	10093.444	1030
9585	-1.50	-20.37	-0.97	-2517.50	-3629.56	10093.448	1030
9590	-1.30	-20.40	-0.97	-2517.24	-3629.71	10093.453	1030
9595	-1.14	-20.44	-1.00	-2517.39	-3630.12	10093.456	1030
9600	-1.33	-20.19	-1.06	-2518.22	-3630.74	10093.465	1030
9605	-1.17	-20.12	-0.96	-2517.89	-3630.72	10093.468	1030
9610	-1.06	-20.11	-0.96	-2518.14	-3631.04	10093.474	1030
9615	-1.00	-20.17	-0.97	-2517.84	-3630.97	10093.479	1030
9620	-1.28	-20.07	-1.02	-2518.15	-3631.46	10093.483	1030
9625	-1.31	-20.11	-1.06	-2518.83	-3631.81	10093.487	1030
9630	-1.28	-20.04	-1.04	-2518.55	-3631.93	10093.493	1030
9635	-1.50	-20.00	-1.04	-2518.73	-3631.70	10093.498	1030
9640	-1.75	-19.91	-1.08	-2519.08	-3632.39	10093.503	1030
9645	-1.52	-19.85	-1.05	-2519.83	-3632.62	10093.510	1030
9650	-1.45	-19.80	-1.00	-2519.53	-3632.54	10093.513	1030
9655	-1.14	-19.81	-1.01	-2519.55	-3632.81	10093.518	1030
9660	-1.06	-19.75	-1.04	-2519.50	-3632.53	10093.524	1030
9665	-1.36	-19.74	-1.06	-2519.48	-3632.99	10093.529	1030
9670	-1.75	-19.70	-1.05	-2519.53	-3633.00	10093.531	1030
9675	-1.35	-19.58	-1.06	-2520.28	-3633.27	10093.539	1030
9680	-1.42	-19.57	-1.08	-2520.48	-3633.15	10093.543	1030
9685	-1.27	-19.61	-1.05	-2520.35	-3633.20	10093.550	1030
9690	-1.54	-19.48	-1.06	-2520.59	-3633.70	10093.552	1030
9695	-1.49	-19.56	-1.10	-2520.51	-3633.75	10093.559	1030
9700	-1.22	-19.55	-1.09	-2520.65	-3633.73	10093.562	1030
9705	-1.16	-19.40	-1.05	-2520.79	-3633.93	10093.568	1030
9710	-1.32	-19.53	-1.08	-2520.76	-3633.88	10093.573	1030
9715	-1.14	-19.35	-1.04	-2521.41	-3634.52	10093.578	1030
9720	-1.20	-19.36	-1.09	-2521.81	-3634.50	10093.583	1030
9725	-1.35	-19.05	-1.14	-2521.56	-3635.08	10093.590	1030
9730	-1.23	-19.26	-1.09	-2522.25	-3635.13	10093.593	1030
9735	-1.12	-19.28	-1.09	-2522.28	-3635.28	10093.597	1030
9740	-1.37	-19.27	-1.09	-2522.29	-3635.24	10093.604	1030
9745	-1.10	-18.99	-1.09	-2522.87	-3635.73	10093.608	1030
9750	-1.30	-18.95	-1.12	-2523.43	-3636.50	10093.610	1030
9755	-1.26	-18.95	-1.14	-2523.85	-3636.43	10093.617	1030
9760	-1.52	-19.00	-1.19	-2523.46	-3636.89	10093.624	1030
9765	-1.40	-19.06	-1.17	-2523.44	-3636.47	10093.627	1030
9770	-1.20	-19.09	-1.13	-2523.35	-3636.68	10093.634	1030
9775	-1.06	-18.95	-1.13	-2523.50	-3636.79	10093.638	1030
9780	-1.24	-18.63	-1.13	-2524.25	-3637.71	10093.641	1030
9785	-1.52	-18.63	-1.15	-2524.40	-3637.84	10093.647	1030
9790	-1.31	-18.67	-1.12	-2524.22	-3637.70	10093.655	1030
9795	-1.26	-18.69	-1.14	-2524.07	-3638.10	10093.656	1030
9800	-1.19	-18.67	-1.11	-2524.18	-3638.23	10093.664	1030
9805	-1.36	-18.70	-1.15	-2524.20	-3638.13	10093.670	1030
9810	-1.83	-18.46	-1.22	-2525.20	-3639.21	10093.675	1030
9815	-1.27	-18.33	-1.11	-2525.29	-3639.25	10093.677	1030
9820	-1.53	-18.38	-1.15	-2525.53	-3639.58	10093.685	1030
9825	-1.44	-18.34	-1.17	-2525.25	-3639.63	10093.688	1030
9830	-1.34	-18.19	-1.20	-2526.22	-3640.86	10093.694	1030
9835	-1.39	-18.19	-1.19	-2526.27	-3640.54	10093.698	1030
9840	-1.28	-18.40	-1.22	-2526.27	-3640.65	10093.703	1030
9845	-1.21	-18.30	-1.19	-2526.15	-3640.43	10093.707	1030
9850	-1.32	-18.25	-1.29	-2526.59	-3641.01	10093.713	1030
9855	-1.09	-18.19	-1.23	-2527.09	-3641.69	10093.718	1030
9860	-1.12	-18.00	-1.16	-2526.93	-3641.44	10093.724	1030
9865	-1.58	-18.12	-1.25	-2526.76	-3641.44	10093.729	1030
9870	-1.47	-18.10	-1.22	-2526.91	-3641.41	10093.733	1030
9875	-1.37	-18.00	-1.25	-2526.88	-3641.62	10093.736	1030
9880	-1.47	-17.92	-1.26	-2527.32	-3641.62	10093.742	1030
9885	-1.36	-17.69	-1.26	-2528.06	-3642.80	10093.750	1030
9890	-1.31	-17.74	-1.20	-2527.93	-3642.44	10093.752	1030
9895	-1.26	-17.76	-1.22	-2527.83	-3642.48	10093.760	1030
9900	-1.40	-17.78	-1.23	-2527.98	-3642.52	10093.764	1030
9905	-1.38	-17.63	-1.26	-2528.27	-3643.07	10093.766	1030
9910	-1.40	-17.48	-1.21	-2528.31	-3643.25	10093.772	1030
9915	-1.01	-17.48	-1.17	-2528.14	-3643.59	10093.779	1030
9920	-1.38	-17.55	-1.23	-2528.36	-3643.66	10093.781	1030
9925	-1.65	-17.49	-1.28	-2528.02	-3643.34	10093.790	1030
9930	-1.59	-17.72	-1.26	-2528.00	-3643.42	10093.793	1030
9935	-1.58	-17.42	-1.26	-2527.99	-3643.52	10093.797	1030
9940	-1.20	-17.47	-1.22	-2528.33	-3643.22	10093.802	1030
9945	-1.29	-17.28	-1.24	-2528.60	-3644.40	10093.809	1030
9950	-1.55	-17.22	-1.28	-2528.79	-3644.59	10093.812	1030
9955	-1.39	-17.23	-1.20	-2528.62	-3644.82	10093.820	1030
9960	-1.14	-17.13	-1.22	-2529.06	-3644.83	10093.823	1030
9965	-0.95	-17.09	-1.19	-2529.33	-3644.54	10093.828	1030
9970	-1.43	-17.21	-1.25	-2529.09	-3644.60	10093.832	1030
9975	-1.47	-17.09	-1.28	-2530.24	-3645.35	10093.837	1030
9980	-1.68	-16.81	-1.32	-2530.86	-3646.08	10093.844	1030
9985	-1.50	-16.92	-1.29	-2531.04	-3646.15	10093.849	1030
[truncated: 32,531 more rows]
