# Supplementary material for: Structural characterization of the saxitoxin-targeting APTSTX1 aptamer using optical tweezers and molecular dynamics simulations
Source: PLoS One. 2019 Nov 7;14(11):e0222468. doi: 10.1371/journal.pone.0222468 (PMC6837747; doi:10.1371/journal.pone.0222468)
Supplement: S2 File — Data repository, aptamer under magnesium. (ZIP) [file pone.0222468.s006.zip › Mg/Mg/September/280915/3dCOM.txt]

Instrument name = Christians toy
*****Calibration values *****
TrapA Temperature Fudge	-0.400000
TrapB Temperature Fudge	-1.550000
TrapA Force Sensitivity	0.025700	0.026000	0.032000
TrapB Force Sensitivity	0.026200	0.027400	0.032000
TrapA Lever Sensitivity	15000.000000	14500.000000	0.000000
TrapB Lever Sensitivity	15200.000000	14500.000000	0.000000
Motor Threshold	20	20	20
*****Initial Preference Settings*****
ForceRateDiv	1
ForceGain	32
PosRateDivA	3
PosRateDivB	3
PositionGainA	32
PositionGainB	32
GotoSpeedX	9
GotoSpeedY	9
GotoSpeedZ	4
MaxDataFileSize	10000000
HopDistance	2
*CycleCount/n____	1
*A_PsdX__________	0
*A_PsdY__________	0
*A_PsdSum________	0
*A_Iris__________	0
*A_LeverX________	0
*A_LeverY________	0
*A_LeverSum______	0
*B_PsdX__________	0
*B_PsdY__________	0
*B_PsdSum________	0
*B_Iris__________	0
*B_LeverX________	0
*B_LeverY________	0
*B_LeverSum______	0
*A_Temperature___	0
*B_Temperature___	0
*X_force_________	1
*Y_force_________	1
*Z_force_________	1
*Tension_________	0
*A_dist-X________	0
*A_dist-Y________	1
*B_dist-X________	0
*B_dist-Y________	1
*Motor_X_________	0
*Motor_Y_________	0
*Motor_Z_________	0
*MotorVel_X______	0
*MotorVel_Y______	0
*MotorVel_Z______	0
*A_trapPIC_Err___	0
*B_trapPIC_Err___	0
*comPIC_Err______	0
*A_CycleCount____	0
*B_CycleCount____	0
*Motor_CycleCount	0
*time(sec)_______	1
*Status__________	1
*Null____________	0
samples/line_HI	400
samples/line_LO	20
goto0	8388608	8388608	8388608
goto1	8389684	8387894	8388180
goto2	8420998	8413487	8387420
goto3	8424321	8356603	8387744
goto4	8422772	8353948	8399333
goto5	8388608	8388608	8388608
goto6	8388608	8388608	8388608
goto7	8388608	8388608	8388608
goto8	8388608	8388608	8388608
goto9	8388608	8388608	8388608
yourXYZint	123	456	789
MaxForceP1	30.000000
MinForceP1	3.000000
PullRateP1	50.000000
refoldTime1	0.000000
unfoldTime1	0.000000
MaxForceP2	75.000000
MinForceP2	2.000000
PullRateP2	1000.000000
refoldTime2	0.000000
unfoldTime2	0.000000
MaxForceP3	10.000000
MinForceP3	-10.000000
PullRateP3	1.000000
refoldTime3	2.000000
unfoldTime3	2.000000
constForce1	7.000000
constForce2	28.000000
yourFloat	1.234000
yourXYZfloat	1.000000	2.000000	3.000000
*****End Initial Preference Settings*****

Zero-Force Offsets (pN)  -7.500736	-5.689070	5.581483
0	trapA_Empty_PSD_Sum = 0
        trapB_Empty_PSD_Sum = 0
        trapA_Empty_Iris = 0
        trapB_Empty_Iris = 0
        trapA_Full_PSD_Sum = 20249
        trapB_Full_PSD_Sum = 18623
        trapA_Full_Iris = 18377
        trapB_Full_Iris = 18207
1330	   maxForce-limit
4825	   minForce-limit
8235	   maxForce-limit
9690	tempA = 22.935	tempB = 23.292
11795	   minForce-limit
15290	   maxForce-limit
18845	   minForce-limit
19750	tempA = 22.936	tempB = 23.275
22375	   maxForce-limit
25810	   minForce-limit
29295	   maxForce-limit
29750	tempA = 22.935	tempB = 23.274
32840	   minForce-limit
36260	   maxForce-limit
39775	   minForce-limit
39825	tempA = 22.946	tempB = 23.268
43245	   maxForce-limit
46770	   minForce-limit
49885	tempA = 22.945	tempB = 23.275
50240	   maxForce-limit
53765	   minForce-limit
57210	   maxForce-limit
59895	tempA = 22.936	tempB = 23.271
60760	   minForce-limit
64260	   maxForce-limit
67825	   minForce-limit
69955	tempA = 22.927	tempB = 23.267
71295	   maxForce-limit
74810	   minForce-limit
78235	   maxForce-limit
79985	tempA = 22.928	tempB = 23.273
81790	   minForce-limit
85260	   maxForce-limit
88820	   minForce-limit
90045	tempA = 22.929	tempB = 23.273
92335	   maxForce-limit
95905	   minForce-limit
99470	   maxForce-limit
100115	tempA = 22.924	tempB = 23.274
102945	   minForce-limit
106410	   maxForce-limit
109985	   minForce-limit
110125	tempA = 22.943	tempB = 23.278
113485	   maxForce-limit
117070	   minForce-limit
120185	tempA = 22.933	tempB = 23.258
120580	   maxForce-limit
124125	   minForce-limit
127620	   maxForce-limit
130250	tempA = 22.939	tempB = 23.276
131155	   minForce-limit
134630	   maxForce-limit
138195	   minForce-limit
140260	tempA = 22.922	tempB = 23.273
141720	   maxForce-limit
145320	   minForce-limit
148875	   maxForce-limit
150320	tempA = 22.937	tempB = 23.271
152440	   minForce-limit
156035	   maxForce-limit
159580	   minForce-limit
160350	tempA = 22.925	tempB = 23.273
163130	   maxForce-limit
179990	tempA = 22.929	tempB = 23.275
180025	   minForce-limit
182620	End Write
