# Supplementary material for: Structural characterization of the saxitoxin-targeting APTSTX1 aptamer using optical tweezers and molecular dynamics simulations
Source: PLoS One. 2019 Nov 7;14(11):e0222468. doi: 10.1371/journal.pone.0222468 (PMC6837747; doi:10.1371/journal.pone.0222468)
Supplement: S2 File — Data repository, aptamer under magnesium. (ZIP) [file pone.0222468.s006.zip › Mg/Mg/September/280915/4aA.txt]

#Begin Write:
CycleCount/n	X_force	Y_force	Z_force	A_dist-Y	B_dist-Y	time(sec)	Status
100	-2.28	-7.92	6.17	-4373.81	-5145.58	13742.230	1
200	-2.53	-8.07	6.15	-4373.62	-5145.84	13742.349	1
300	-2.45	-7.91	6.16	-4373.73	-5145.90	13742.439	1
400	-1.76	-8.50	6.13	-4373.40	-5145.91	13742.559	1
500	-2.36	-8.06	6.20	-4373.53	-5146.00	13742.656	1
600	-2.36	-7.87	6.21	-4373.43	-5145.81	13742.747	1
700	-2.60	-8.02	6.23	-4373.54	-5145.98	13742.858	1
800	-2.23	-8.04	6.22	-4373.76	-5145.68	13742.939	1
900	-2.22	-8.01	6.20	-4373.70	-5146.21	13743.055	1
1000	-2.08	-7.65	6.24	-4373.65	-5146.18	13743.160	1
1100	-2.67	-8.00	6.22	-4373.67	-5145.71	13743.243	1
1100	-2.09	-7.98	6.20	-4373.73	-5145.85	13743.296	1
1200	-2.34	-8.07	6.20	-4373.76	-5145.87	13743.377	1
1300	-2.29	-8.11	6.20	-4373.45	-5145.69	13743.498	1
1400	-2.05	-8.10	6.25	-4373.43	-5145.74	13743.599	1
1500	-2.47	-8.10	6.26	-4373.33	-5145.83	13743.688	1
1600	-2.25	-7.69	6.28	-4373.41	-5146.10	13743.800	1
1700	-1.93	-8.00	6.18	-4373.43	-5145.89	13743.898	1
1800	-2.79	-8.13	6.24	-4373.71	-5145.88	13743.997	1
1900	-2.22	-7.74	6.29	-4373.42	-5145.89	13744.102	1
2000	-2.16	-7.96	6.28	-4373.65	-5145.72	13744.199	1
2100	-1.25	-7.52	6.34	-4373.54	-5145.92	13744.300	1
2200	-2.55	-8.36	6.23	-4373.59	-5145.66	13744.397	1
2300	-2.16	-7.54	6.32	-4373.33	-5145.64	13744.500	1
2400	-2.54	-8.34	6.21	-4373.57	-5146.21	13744.600	1
2500	-2.44	-8.23	6.23	-4373.41	-5145.83	13744.688	1
2705	-2.10	-9.03	6.14	-4373.45	-5145.81	13744.746	1
2710	-2.88	-8.66	6.14	-4373.46	-5145.97	13744.749	1
2715	-2.29	-9.02	6.06	-4373.62	-5145.78	13744.751	1
2720	-2.31	-7.75	6.33	-4373.47	-5145.78	13744.761	1
2725	-2.20	-7.94	6.32	-4373.51	-5145.73	13744.765	1
2730	-2.78	-7.83	6.28	-4373.48	-5145.72	13744.766	1
2735	-1.97	-8.11	6.20	-4373.49	-5145.78	13744.777	1
2740	-1.99	-8.20	6.26	-4373.50	-5145.73	13744.780	1
2745	-2.20	-9.17	6.11	-4373.30	-5145.80	13744.782	1
2750	-2.39	-8.59	6.16	-4373.56	-5145.63	13744.791	1
2755	-2.35	-8.18	6.25	-4373.54	-5145.80	13744.796	1
2760	-2.60	-8.31	6.25	-4373.64	-5145.88	13744.797	1
2765	-2.34	-8.37	6.24	-4373.41	-5145.72	13744.807	1
2770	-2.21	-8.35	6.22	-4373.62	-5145.84	13744.810	1
2775	-2.17	-7.82	6.27	-4373.57	-5145.53	13744.812	1
2780	-1.70	-7.71	6.36	-4373.61	-5145.55	13744.817	1
2785	-1.54	-8.77	6.21	-4373.39	-5145.68	13744.826	1
2790	-1.80	-7.95	6.34	-4373.50	-5145.79	13744.828	1
2795	-2.31	-8.31	6.21	-4373.34	-5145.76	13744.836	1
2800	-2.56	-8.40	6.23	-4373.38	-5145.70	13744.839	1
2805	-2.25	-7.66	6.42	-4373.54	-5145.70	13744.844	1
2810	-2.00	-8.19	6.27	-4373.41	-5145.86	13744.846	1
2815	-2.25	-8.22	6.24	-4373.41	-5145.70	13744.855	1
2820	-2.39	-7.76	6.31	-4373.37	-5145.87	13744.859	1
2825	-2.55	-8.00	6.24	-4373.79	-5145.90	13744.861	1
2830	-2.41	-8.40	6.18	-4373.47	-5146.00	13744.870	1
2835	-2.28	-7.78	6.32	-4373.47	-5145.93	13744.874	1
2840	-2.97	-7.82	6.29	-4373.39	-5145.96	13744.877	1
2845	-2.32	-8.18	6.26	-4373.27	-5145.93	13744.886	1
2850	-2.30	-8.81	6.17	-4373.34	-5145.55	13744.891	1
2855	-1.88	-8.35	6.24	-4373.15	-5145.56	13744.892	1
2860	-2.51	-8.57	6.15	-4373.50	-5145.73	13744.901	1
2865	-2.62	-7.93	6.25	-4373.54	-5145.76	13744.905	1
2870	-2.74	-8.31	6.19	-4373.43	-5145.69	13744.909	1
2875	-2.70	-7.90	6.29	-4373.24	-5145.51	13744.914	1
2880	-2.26	-7.90	6.33	-4373.27	-5146.00	13744.920	1
2885	-1.86	-7.47	6.42	-4373.32	-5145.95	13744.922	1
2890	-1.84	-8.24	6.24	-4373.22	-5145.58	13744.930	1
2895	-1.59	-7.90	6.31	-4373.53	-5145.78	13744.935	1
2900	-2.69	-8.31	6.20	-4373.42	-5146.12	13744.938	1
2905	-2.89	-9.04	6.09	-4373.44	-5145.95	13744.943	1
2910	-1.89	-8.19	6.21	-4374.05	-5145.67	13744.950	1
2915	-2.47	-7.95	6.25	-4373.81	-5145.85	13744.953	1
2920	-2.31	-8.45	6.24	-4372.64	-5144.69	13744.961	1
2925	-2.31	-8.39	6.22	-4373.49	-5145.70	13744.966	1
2930	-1.96	-7.61	6.33	-4373.52	-5145.60	13744.969	1
2935	-2.40	-8.03	6.24	-4373.45	-5146.07	13744.972	1
2940	-1.99	-7.67	6.32	-4373.41	-5146.36	13744.980	1
2945	-2.25	-7.96	6.31	-4373.57	-5146.13	13744.984	1
2950	-2.24	-8.09	6.25	-4373.52	-5145.51	13744.988	1
2955	-2.29	-8.43	6.17	-4373.45	-5146.02	13744.995	1
2960	-2.20	-9.78	5.99	-4373.51	-5146.89	13745.001	1
2965	-2.47	-8.70	6.13	-4373.25	-5145.82	13745.001	1
2970	-2.51	-8.00	6.22	-4373.47	-5145.73	13745.011	1
2975	-2.24	-8.14	6.26	-4373.44	-5145.69	13745.016	1
2980	-2.21	-7.89	6.30	-4373.44	-5145.88	13745.016	1
2985	-1.78	-8.15	6.23	-4373.63	-5145.76	13745.025	1
2990	-2.41	-8.17	6.25	-4373.59	-5145.66	13745.030	1
2995	-2.30	-8.16	6.24	-4373.32	-5145.59	13745.032	1
3000	-2.29	-7.79	6.29	-4373.39	-5145.76	13745.040	1
3005	-3.00	-8.35	6.20	-4373.53	-5145.67	13745.045	1
3010	-2.50	-8.75	6.09	-4373.38	-5145.88	13745.047	1
3015	-2.75	-7.94	6.25	-4373.53	-5145.71	13745.056	1
3020	-2.41	-8.04	6.27	-4373.49	-5145.92	13745.060	1
3025	-2.52	-7.85	6.29	-4373.36	-5145.87	13745.064	1
3030	-2.15	-7.90	6.28	-4373.14	-5145.69	13745.067	1
3035	-2.42	-8.06	6.25	-4373.29	-5145.60	13745.077	1
3040	-2.24	-8.48	6.15	-4373.27	-5145.90	13745.078	1
3045	-2.38	-7.83	6.25	-4373.48	-5145.74	13745.086	1
3050	-1.98	-8.72	6.16	-4373.17	-5145.80	13745.089	1
3055	-2.37	-8.24	6.25	-4373.39	-5145.96	13745.094	1
3060	-2.31	-8.63	6.21	-4373.50	-5146.06	13745.097	1
3065	-2.07	-7.97	6.29	-4373.42	-5145.60	13745.106	1
3070	-2.61	-8.31	6.23	-4373.52	-5145.85	13745.109	1
3075	-2.17	-7.88	6.33	-4373.54	-5145.92	13745.114	1
3080	-2.66	-8.20	6.24	-4373.48	-5145.90	13745.120	1
3085	-1.20	-7.93	6.37	-4373.95	-5146.01	13745.125	1
3090	-2.10	-8.08	6.24	-4373.58	-5145.83	13745.126	68
3095	-2.44	-7.32	6.37	-4373.42	-5145.77	13745.135	1001
3100	-2.38	-7.97	6.25	-4373.49	-5145.53	13745.141	1001
3105	-2.89	-8.27	6.23	-4373.59	-5145.49	13745.142	1001
3110	-2.95	-8.54	6.17	-4373.57	-5145.83	13745.151	1001
3115	-2.59	-8.42	6.18	-4373.55	-5145.83	13745.155	1001
3120	-2.67	-7.55	6.31	-4373.62	-5145.75	13745.157	1001
3125	-2.53	-7.89	6.30	-4373.70	-5145.79	13745.167	1001
3130	-2.56	-7.37	6.40	-4373.55	-5145.57	13745.171	1001
3135	-2.17	-7.38	6.30	-4373.60	-5149.23	13745.172	1007
3140	-2.16	-6.36	5.92	-4373.53	-5189.90	13745.181	1031
3145	-1.43	-4.53	5.41	-4373.86	-5244.32	13745.184	1031
3150	-1.32	-1.61	4.88	-4373.24	-5308.98	13745.188	1031
3155	-0.94	-0.23	4.66	-4372.94	-5342.24	13745.195	1031
3160	-2.17	2.54	4.42	-4372.36	-5388.86	13745.201	1031
3165	-1.90	5.79	4.26	-4372.56	-5422.30	13745.203	1031
3170	-1.98	8.10	3.63	-4373.07	-5466.10	13745.210	1031
3175	-1.27	9.30	3.22	-4372.88	-5491.42	13745.213	1031
3180	-1.73	11.82	2.77	-4371.63	-5528.84	13745.220	1031
3185	-1.61	13.05	2.60	-4371.61	-5543.08	13745.221	1031
3190	-2.16	15.39	2.29	-4370.54	-5567.66	13745.229	1031
3195	-2.47	16.95	2.12	-4370.22	-5584.54	13745.234	1031
3200	-2.36	19.50	1.88	-4369.70	-5605.92	13745.241	1031
3205	-2.62	20.56	1.80	-4369.13	-5616.63	13745.245	1031
3210	-3.09	22.14	1.55	-4369.23	-5630.35	13745.250	1031
3215	-3.01	23.24	1.38	-4368.96	-5638.94	13745.251	1031
3220	-2.41	24.56	1.13	-4368.26	-5650.28	13745.261	1031
3225	-3.71	24.88	1.05	-4368.04	-5655.29	13745.265	1031
3230	-3.31	26.00	0.92	-4368.05	-5662.37	13745.267	1031
3235	-3.28	26.55	0.81	-4368.41	-5667.25	13745.276	1031
3240	-3.48	26.95	0.72	-4367.94	-5671.60	13745.280	1031
3245	-3.92	27.42	0.63	-4367.35	-5675.31	13745.282	1031
3250	-3.29	28.08	0.56	-4367.23	-5678.59	13745.292	1031
3255	-0.38	19.04	0.46	-4367.00	-5682.18	13745.296	1031
3260	1.89	-1.21	0.10	-4366.99	-5684.73	13745.297	1031
3265	1.51	-2.60	-0.02	-4365.90	-5687.10	13745.305	1031
3270	2.58	-1.23	0.05	-4365.82	-5689.72	13745.309	1031
3275	2.17	-0.82	-0.05	-4365.23	-5692.69	13745.313	1031
3280	2.92	-1.50	-0.05	-4365.34	-5694.76	13745.320	1031
3285	2.86	-1.52	-0.10	-4365.18	-5696.64	13745.325	1031
3290	2.26	-0.62	-0.09	-4365.30	-5697.43	13745.328	1031
3295	2.98	-2.12	-0.10	-4363.63	-5697.97	13745.335	1031
3300	1.94	-1.66	-0.21	-4363.87	-5698.68	13745.339	1031
3305	2.08	-2.27	-0.23	-4363.79	-5700.03	13745.344	1031
3310	2.40	-1.97	-0.21	-4363.71	-5700.86	13745.345	1031
3315	2.08	-1.77	-0.22	-4362.44	-5700.61	13745.356	1031
3320	2.54	-1.51	-0.19	-4362.37	-5701.13	13745.359	1031
3325	2.52	-2.62	-0.23	-4362.48	-5701.62	13745.362	1031
3330	2.88	-3.02	-0.20	-4362.48	-5702.26	13745.371	1031
3335	3.55	-1.27	-0.11	-4361.49	-5701.80	13745.375	1031
3340	2.50	-1.84	-0.16	-4361.29	-5702.22	13745.376	1031
3345	3.50	-2.02	-0.16	-4361.74	-5703.28	13745.386	1031
3350	2.46	-2.19	-0.21	-4361.40	-5702.51	13745.390	1031
3355	3.21	-1.13	-0.06	-4361.31	-5703.01	13745.392	1031
3360	3.06	-1.42	-0.17	-4361.37	-5703.02	13745.401	1031
3365	2.94	-1.29	-0.14	-4360.64	-5702.51	13745.405	1031
3370	2.89	-0.92	-0.05	-4359.44	-5701.41	13745.406	1031
3375	2.33	-2.16	-0.16	-4359.26	-5701.30	13745.415	1031
3380	2.40	-1.40	-0.07	-4359.56	-5701.01	13745.420	1031
3385	2.33	-1.50	-0.04	-4359.70	-5701.15	13745.422	1031
3390	2.12	-2.36	-0.09	-4359.68	-5701.23	13745.432	1031
3395	2.20	-2.83	-0.07	-4359.37	-5700.99	13745.433	1031
3400	2.54	-2.57	-0.00	-4357.70	-5699.12	13745.439	1031
3405	1.97	-1.99	-0.04	-4357.81	-5699.03	13745.444	1031
3410	1.95	-1.93	0.02	-4357.61	-5699.28	13745.450	1031
3415	2.54	-1.52	0.03	-4357.34	-5698.82	13745.453	1031
3420	1.73	-1.88	-0.01	-4356.18	-5697.63	13745.459	1031
3425	2.11	-1.93	-0.03	-4356.10	-5697.44	13745.464	1031
3430	2.11	-2.09	-0.01	-4356.20	-5697.03	13745.469	1031
3435	2.25	-1.79	-0.00	-4356.02	-5696.80	13745.471	1031
3440	1.65	-2.45	-0.10	-4354.44	-5695.02	13745.481	1031
3445	2.38	-2.74	-0.07	-4354.68	-5695.03	13745.484	1031
3450	3.44	-1.43	0.01	-4354.62	-5695.13	13745.491	1031
3455	2.52	-0.55	0.02	-4354.91	-5694.84	13745.496	1031
3460	3.46	-3.82	-0.06	-4353.59	-5693.10	13745.501	1031
3465	2.25	-1.09	0.10	-4353.70	-5693.61	13745.502	1031
3470	2.41	-1.60	0.12	-4353.34	-5692.53	13745.511	1031
3475	1.59	-1.92	0.09	-4352.88	-5692.39	13745.515	1031
3480	2.59	-1.12	0.17	-4352.49	-5692.40	13745.519	1031
3485	1.87	-1.71	0.12	-4352.54	-5692.26	13745.527	1031
3490	2.45	-1.97	0.14	-4352.20	-5691.73	13745.530	1031
3495	2.00	-0.97	0.17	-4352.13	-5691.85	13745.533	1031
3500	2.21	-1.22	0.18	-4351.93	-5691.17	13745.541	1031
3505	1.61	-1.50	0.17	-4350.77	-5690.33	13745.546	1031
3510	1.94	-2.91	0.17	-4350.80	-5689.82	13745.547	1031
3515	1.51	-1.37	0.17	-4350.85	-5689.52	13745.557	1031
3520	2.17	-1.26	0.21	-4350.42	-5688.83	13745.558	1031
3525	2.13	-2.24	0.20	-4349.75	-5688.02	13745.562	1031
3530	2.34	-1.86	0.26	-4349.78	-5688.06	13745.569	1031
3535	2.51	-1.59	0.30	-4349.01	-5687.82	13745.575	1031
3540	2.03	-1.91	0.23	-4348.99	-5687.53	13745.578	1031
3545	2.18	-0.99	0.27	-4349.06	-5687.59	13745.585	1031
3550	3.00	-2.15	0.25	-4348.98	-5687.27	13745.589	1031
3555	2.29	-2.71	0.21	-4348.86	-5687.41	13745.594	1031
3560	2.05	-1.32	0.26	-4348.80	-5687.35	13745.595	1031
3565	3.05	0.42	0.46	-4346.67	-5684.59	13745.606	1031
3570	2.29	-1.93	0.30	-4346.77	-5685.16	13745.609	1031
3575	2.41	-2.28	0.26	-4346.94	-5685.24	13745.616	1031
3580	2.07	-1.85	0.30	-4347.09	-5684.90	13745.619	1031
3585	2.28	-1.78	0.34	-4345.91	-5683.88	13745.625	1031
3590	1.86	-2.68	0.34	-4345.87	-5683.71	13745.626	1031
3595	2.34	-1.61	0.35	-4345.49	-5683.55	13745.636	1031
3600	2.16	-2.02	0.32	-4345.71	-5683.79	13745.641	1031
3605	2.44	-2.11	0.37	-4345.55	-5683.01	13745.646	1031
3610	2.05	-2.21	0.40	-4344.99	-5683.08	13745.651	1031
3615	2.85	-1.84	0.43	-4344.44	-5682.37	13745.655	1031
3620	2.55	-1.47	0.49	-4343.55	-5681.14	13745.656	1031
3625	2.46	-1.60	0.46	-4343.54	-5681.47	13745.667	1031
3630	2.88	-0.94	0.51	-4343.55	-5681.54	13745.670	1031
3635	2.77	-1.50	0.51	-4343.29	-5681.06	13745.672	1031
3640	2.22	-1.54	0.50	-4342.84	-5680.45	13745.682	1031
3645	2.07	-1.74	0.48	-4342.80	-5680.38	13745.684	1031
3650	3.34	-0.27	0.58	-4342.80	-5680.31	13745.688	1031
3655	2.85	-0.77	0.51	-4343.17	-5680.44	13745.696	1031
3660	1.60	-2.18	0.39	-4343.08	-5680.34	13745.701	1031
3665	2.34	-2.65	0.44	-4342.65	-5680.03	13745.703	1031
3670	2.09	-2.33	0.57	-4340.22	-5678.04	13745.708	1031
3675	1.93	-3.16	0.65	-4340.26	-5677.98	13745.714	1031
3680	2.12	-1.80	0.76	-4339.86	-5677.40	13745.719	1031
3685	1.66	-2.00	0.76	-4339.69	-5677.65	13745.723	1031
3690	2.06	-2.21	0.77	-4339.74	-5677.34	13745.729	1031
3695	2.11	-2.46	0.73	-4339.81	-5677.32	13745.734	1031
3700	1.93	-2.46	0.72	-4338.33	-5676.55	13745.736	1031
3705	1.81	-2.46	0.68	-4338.50	-5676.15	13745.745	1031
3710	2.38	-1.96	0.77	-4338.35	-5676.06	13745.750	1031
3715	2.05	-1.73	0.76	-4338.20	-5676.23	13745.751	1031
3720	1.44	-2.45	0.78	-4338.34	-5676.27	13745.761	1031
3725	2.06	-1.93	0.81	-4338.13	-5676.56	13745.765	1031
3730	1.49	-3.23	0.70	-4336.55	-5677.14	13745.771	1031
3735	1.66	-2.47	0.72	-4336.24	-5676.92	13745.776	1031
3740	1.88	-2.29	0.78	-4335.98	-5676.57	13745.781	1031
3745	2.65	-1.21	0.84	-4336.24	-5676.51	13745.782	1031
3750	2.14	-1.57	0.85	-4335.26	-5675.44	13745.791	1031
3755	2.35	-1.64	0.86	-4335.20	-5675.26	13745.795	1031
3760	2.07	-2.54	0.84	-4334.99	-5675.10	13745.797	1031
3765	2.07	-3.05	0.82	-4334.56	-5674.34	13745.807	1031
3770	2.14	-1.55	0.90	-4334.29	-5673.91	13745.810	1031
3775	2.64	-1.62	0.96	-4334.40	-5674.03	13745.812	1031
3780	1.84	-2.00	0.88	-4334.26	-5673.68	13745.820	1031
3785	1.63	-2.56	0.88	-4333.11	-5672.87	13745.825	1031
3790	1.89	-1.96	0.89	-4333.10	-5673.01	13745.828	1031
3795	2.07	-1.81	0.93	-4332.99	-5673.27	13745.834	1031
3800	2.03	-2.12	0.93	-4332.41	-5673.23	13745.839	1031
3805	2.02	-2.79	0.92	-4331.57	-5671.77	13745.844	1031
3810	2.70	-2.10	0.98	-4331.52	-5671.18	13745.846	1031
3815	3.06	-1.02	1.08	-4331.69	-5671.33	13745.854	1031
3820	2.82	-2.84	1.00	-4331.30	-5671.45	13745.859	1031
3825	2.98	-1.59	1.10	-4330.21	-5671.23	13745.866	1031
3830	2.47	-2.66	1.01	-4330.30	-5671.19	13745.870	1031
3835	2.85	-2.11	1.01	-4330.34	-5670.79	13745.874	1031
3840	1.74	-2.47	0.95	-4330.19	-5671.01	13745.876	1031
3845	2.68	-2.24	1.06	-4328.73	-5669.60	13745.886	1031
3850	2.92	-2.06	1.08	-4328.71	-5670.41	13745.890	1031
3855	2.19	-2.76	1.01	-4328.67	-5670.23	13745.892	1031
3860	1.80	-2.00	1.04	-4328.92	-5670.37	13745.901	1031
3865	2.15	-2.17	1.09	-4327.95	-5669.35	13745.906	1031
3870	2.38	-2.01	1.11	-4327.49	-5669.03	13745.906	1031
3875	1.94	-3.02	1.03	-4327.31	-5668.81	13745.916	1031
3880	2.29	-3.86	1.04	-4327.08	-5668.58	13745.920	1031
3885	2.73	-1.91	1.13	-4327.42	-5668.76	13745.922	1031
3890	2.67	-2.07	1.11	-4327.44	-5668.38	13745.932	1031
3895	2.39	-3.23	1.10	-4326.37	-5667.63	13745.935	1031
3900	2.30	-2.05	1.14	-4325.54	-5666.32	13745.938	1031
3905	1.64	-3.38	1.09	-4325.42	-5665.84	13745.945	1031
3910	1.90	-2.67	1.12	-4325.45	-5666.24	13745.951	1031
3915	1.43	-3.23	1.05	-4325.42	-5665.92	13745.953	1031
3920	2.82	-1.44	1.23	-4325.47	-5665.88	13745.958	1031
3925	2.37	-2.16	1.19	-4325.14	-5665.50	13745.964	1031
3930	1.83	-0.99	1.22	-4323.57	-5664.21	13745.969	1031
3935	1.92	-2.01	1.20	-4323.64	-5664.12	13745.973	1031
3940	1.68	-2.64	1.16	-4323.47	-5663.98	13745.980	1031
3945	1.59	-2.71	1.14	-4323.30	-5663.84	13745.984	1031
3950	1.36	-2.76	1.08	-4322.36	-5663.74	13745.991	1031
3955	1.79	-2.54	1.09	-4322.27	-5663.56	13745.995	1031
3960	1.96	-3.20	1.15	-4322.08	-5663.52	13746.000	1031
3965	2.23	-2.22	1.22	-4322.19	-5663.37	13746.001	1031
3970	2.16	-1.95	1.26	-4321.32	-5662.02	13746.011	1031
3975	1.00	-3.48	1.12	-4321.29	-5661.84	13746.015	1031
3980	1.22	-4.08	1.13	-4320.99	-5661.81	13746.021	1031
3985	1.44	-3.65	1.16	-4321.04	-5661.70	13746.026	1031
3990	2.32	-3.13	1.27	-4321.01	-5661.96	13746.031	1031
3995	1.47	-3.78	1.15	-4321.10	-5661.46	13746.032	1031
4000	1.31	-4.61	1.09	-4320.40	-5660.51	13746.041	1031
4005	1.68	-2.68	1.26	-4319.13	-5659.74	13746.045	1031
4010	1.63	-2.93	1.25	-4319.11	-5659.95	13746.047	1031
4015	1.00	-2.86	1.21	-4319.12	-5659.48	13746.055	1031
4020	1.14	-3.48	1.15	-4319.21	-5659.51	13746.060	1031
4025	1.69	-3.60	1.27	-4318.60	-5659.25	13746.062	1031
4030	1.36	-3.77	1.21	-4318.58	-5658.73	13746.071	1031
4035	1.91	-2.56	1.31	-4318.31	-5658.91	13746.075	1031
4040	1.83	-2.02	1.34	-4318.28	-5658.74	13746.078	1031
4045	1.93	-2.07	1.40	-4316.63	-5656.75	13746.085	1031
4050	1.29	-2.57	1.31	-4316.60	-5656.89	13746.089	1031
4055	1.95	-2.86	1.36	-4316.21	-5656.70	13746.094	1031
4060	2.34	-2.60	1.40	-4316.01	-5656.53	13746.095	1031
4065	2.01	-2.09	1.48	-4314.97	-5656.62	13746.106	1031
4070	1.66	-2.78	1.42	-4315.03	-5656.54	13746.109	1031
4075	1.45	-2.99	1.32	-4315.17	-5656.13	13746.112	1031
4080	1.83	-2.72	1.30	-4315.17	-5656.01	13746.120	1031
4085	1.20	-4.48	1.19	-4313.68	-5654.64	13746.125	1031
4090	1.93	-2.99	1.32	-4313.64	-5654.51	13746.126	1031
4095	2.36	-2.41	1.32	-4313.80	-5653.89	13746.136	1031
4100	2.21	-1.75	1.30	-4313.70	-5653.73	13746.141	1031
4105	2.06	-1.78	1.30	-4313.47	-5653.69	13746.144	1031
4110	2.26	-1.97	1.22	-4313.77	-5653.17	13746.151	1031
4115	2.51	-2.39	1.38	-4313.75	-5653.29	13746.155	1031
4120	1.90	-3.48	1.42	-4313.71	-5653.44	13746.156	1031
4125	1.99	-3.01	1.49	-4312.53	-5652.07	13746.165	1031
4130	1.43	-3.00	1.41	-4311.13	-5650.41	13746.170	1031
4135	1.32	-2.86	1.39	-4310.95	-5650.02	13746.172	1031
4140	1.93	-4.65	1.40	-4310.39	-5649.27	13746.182	1031
4145	1.08	-3.53	1.40	-4310.44	-5649.64	13746.185	1031
4150	2.46	-3.43	1.43	-4309.93	-5649.46	13746.188	1031
4155	1.45	-2.94	1.46	-4310.47	-5649.20	13746.193	1031
4160	2.43	-3.32	1.51	-4310.20	-5648.90	13746.201	1031
4165	1.35	-3.59	1.47	-4309.92	-5648.48	13746.203	1031
4170	1.57	-3.27	1.46	-4308.25	-5647.15	13746.208	1031
4175	1.56	-4.12	1.42	-4308.30	-5646.72	13746.215	1031
4180	2.00	-2.51	1.52	-4308.11	-5645.48	13746.220	1031
4185	1.37	-3.78	1.53	-4307.71	-5645.64	13746.221	1031
4190	1.48	-3.04	1.53	-4307.75	-5645.75	13746.230	1031
4195	1.75	-3.29	1.54	-4307.80	-5645.77	13746.234	1031
4200	1.64	-4.74	1.51	-4306.72	-5644.79	13746.236	1031
4205	1.85	-3.86	1.55	-4306.63	-5644.38	13746.246	1031
4210	1.04	-3.88	1.57	-4306.35	-5644.23	13746.250	1031
4215	1.81	-4.00	1.53	-4306.37	-5644.03	13746.251	1031
4220	1.33	-4.34	1.49	-4306.12	-5643.49	13746.261	1031
4225	1.73	-3.47	1.55	-4306.27	-5643.62	13746.265	1031
4230	1.76	-3.11	1.57	-4305.23	-5643.02	13746.267	1031
4235	1.62	-3.99	1.57	-4304.52	-5643.13	13746.276	1031
4240	1.12	-4.13	1.57	-4303.84	-5642.65	13746.280	1031
4245	1.16	-4.10	1.58	-4303.73	-5642.59	13746.282	1031
4250	0.86	-3.65	1.55	-4303.74	-5642.41	13746.288	1031
4255	1.26	-3.73	1.61	-4303.86	-5642.30	13746.295	1031
4260	1.58	-2.49	1.68	-4303.77	-5642.17	13746.297	1031
4265	1.69	-3.22	1.64	-4303.83	-5641.59	13746.306	1031
4270	1.34	-4.14	1.61	-4303.93	-5641.66	13746.308	1031
4275	1.11	-4.93	1.57	-4303.71	-5641.52	13746.312	1031
4280	1.45	-3.73	1.65	-4303.81	-5641.96	13746.319	1031
4285	1.44	-3.80	1.73	-4301.55	-5638.51	13746.326	1031
4290	1.53	-4.02	1.70	-4301.32	-5638.71	13746.328	1031
4295	1.49	-4.52	1.69	-4300.57	-5637.85	13746.335	1031
4300	1.44	-4.33	1.70	-4300.55	-5638.21	13746.338	1031
4305	1.49	-3.95	1.69	-4300.49	-5637.86	13746.344	1031
4310	1.50	-3.38	1.77	-4300.50	-5637.84	13746.345	1031
4315	1.17	-4.06	1.68	-4300.52	-5637.71	13746.354	1031
4320	1.19	-3.64	1.71	-4300.49	-5637.69	13746.359	1031
4325	1.58	-4.01	1.70	-4299.63	-5636.77	13746.366	1031
4330	1.58	-3.62	1.76	-4299.70	-5636.80	13746.370	1031
4335	1.61	-3.57	1.80	-4299.50	-5636.83	13746.375	1031
4340	1.55	-3.88	1.77	-4299.42	-5636.74	13746.376	1031
4345	1.38	-4.18	1.76	-4297.13	-5634.70	13746.386	1031
4350	1.72	-3.87	1.83	-4297.14	-5634.61	13746.390	1031
4355	1.77	-3.52	1.88	-4297.29	-5634.65	13746.394	1031
4360	1.05	-3.65	1.77	-4297.27	-5634.65	13746.401	1031
4365	1.52	-4.08	1.80	-4296.05	-5634.25	13746.406	1031
4370	1.34	-3.98	1.78	-4296.00	-5634.06	13746.406	1031
4375	1.12	-3.99	1.76	-4296.22	-5634.06	13746.415	1031
4380	0.99	-4.81	1.77	-4295.85	-5633.77	13746.421	1031
4385	1.25	-4.38	1.83	-4295.65	-5633.61	13746.422	1031
4390	0.16	-4.39	1.75	-4294.99	-5632.68	13746.432	1031
4395	-0.80	-4.85	1.65	-4294.94	-5632.55	13746.433	1031
4400	-0.16	-4.34	1.74	-4293.87	-5631.68	13746.438	1031
4405	-0.29	-4.72	1.75	-4293.92	-5631.48	13746.444	1031
4410	0.38	-4.58	1.79	-4293.88	-5631.28	13746.451	1031
4415	-0.35	-4.77	1.70	-4293.91	-5631.24	13746.453	1031
4420	-0.21	-5.27	1.76	-4293.76	-5631.07	13746.458	1031
4425	-0.21	-4.35	1.77	-4293.76	-5630.72	13746.465	1031
4430	0.07	-5.06	1.81	-4292.03	-5629.06	13746.469	1031
4435	-0.26	-4.79	1.78	-4292.01	-5628.67	13746.471	1031
4440	-0.00	-5.47	1.80	-4292.07	-5628.85	13746.480	1031
4445	-0.12	-5.49	1.79	-4291.86	-5628.89	13746.484	1031
4450	-0.17	-5.06	1.82	-4291.56	-5628.97	13746.488	1031
4455	-0.42	-5.14	1.77	-4291.53	-5628.85	13746.495	1031
4460	-0.06	-4.29	1.86	-4290.28	-5628.68	13746.500	1031
4465	-0.37	-5.23	1.81	-4290.07	-5628.56	13746.501	1031
4470	1.55	-5.26	1.86	-4289.86	-5628.32	13746.511	1031
4475	1.26	-4.59	1.89	-4290.11	-5628.41	13746.515	1031
4480	0.92	-4.01	1.95	-4290.28	-5628.32	13746.517	1031
4485	0.76	-4.51	1.93	-4289.90	-5627.74	13746.526	1031
4490	0.55	-5.29	1.91	-4288.68	-5626.14	13746.530	1031
4495	1.03	-5.06	1.94	-4288.31	-5625.70	13746.533	1031
4500	0.98	-4.58	1.97	-4288.27	-5625.57	13746.542	1031
4505	0.79	-4.46	1.97	-4287.99	-5625.50	13746.545	1031
4510	0.50	-5.25	1.92	-4288.19	-5625.11	13746.547	1031
4515	1.46	-5.13	1.97	-4287.92	-5625.43	13746.555	1031
4520	1.46	-4.75	2.01	-4287.35	-5624.79	13746.560	1031
4525	1.37	-4.47	2.00	-4286.14	-5623.33	13746.562	1031
4530	1.37	-4.61	2.00	-4285.90	-5623.24	13746.571	1031
4535	1.16	-5.04	2.02	-4286.12	-5623.40	13746.577	1031
4540	1.28	-4.83	2.06	-4285.85	-5623.31	13746.578	1031
4545	0.74	-4.87	2.00	-4286.07	-5623.35	13746.586	1031
4550	1.43	-3.27	2.06	-4285.85	-5623.33	13746.588	1031
4555	1.31	-4.96	2.06	-4284.18	-5621.90	13746.594	1031
4560	0.40	-4.82	2.02	-4284.24	-5621.10	13746.597	1031
4565	0.94	-3.79	2.08	-4283.91	-5621.24	13746.606	1031
4570	0.64	-5.02	2.00	-4284.07	-5621.05	13746.609	1031
4575	1.09	-4.92	2.04	-4283.78	-5621.23	13746.611	1031
4580	1.33	-4.53	2.12	-4283.81	-5621.15	13746.620	1031
4585	1.02	-5.16	2.04	-4282.25	-5621.05	13746.624	1031
4590	0.77	-4.05	2.08	-4281.85	-5620.90	13746.626	1031
4595	1.36	-4.60	2.08	-4282.02	-5620.75	13746.637	1031
4600	0.91	-5.39	2.01	-4281.99	-5620.92	13746.640	1031
4605	0.89	-4.85	2.05	-4281.79	-5620.59	13746.646	1031
4610	1.28	-4.35	2.10	-4282.09	-5620.86	13746.651	1031
4615	1.82	-4.74	2.07	-4281.80	-5621.27	13746.656	1031
4620	1.28	-5.60	2.05	-4282.09	-5620.44	13746.656	1031
4625	1.31	-5.13	2.14	-4280.02	-5618.13	13746.667	1031
4630	0.75	-4.91	2.12	-4279.51	-5617.77	13746.670	1031
4635	0.89	-5.46	2.12	-4279.23	-5617.78	13746.676	1031
4640	0.83	-5.42	2.12	-4278.99	-5616.94	13746.681	1031
4645	1.09	-5.13	2.16	-4278.85	-5616.87	13746.686	1031
4650	1.21	-5.50	2.13	-4278.85	-5616.83	13746.688	1031
4655	1.43	-5.97	2.16	-4278.40	-5615.82	13746.695	1031
4660	0.73	-5.60	2.15	-4277.48	-5615.23	13746.700	1031
4665	0.38	-5.36	2.12	-4277.45	-5615.00	13746.703	1031
4670	0.09	-5.81	2.09	-4277.37	-5615.15	13746.710	1031
4675	0.81	-5.15	2.15	-4277.30	-5614.58	13746.714	1031
4680	0.92	-5.69	2.13	-4277.12	-5614.89	13746.719	1031
4685	0.78	-5.50	2.17	-4276.68	-5614.56	13746.722	1031
4690	1.36	-4.57	2.27	-4275.60	-5612.83	13746.729	1031
4695	1.03	-6.10	2.20	-4275.22	-5612.15	13746.734	1031
4700	0.68	-6.01	2.15	-4275.16	-5612.13	13746.736	1031
4705	0.27	-6.63	2.18	-4275.11	-5612.37	13746.744	1031
4710	1.71	-4.59	2.26	-4273.80	-5612.41	13746.750	1031
4715	1.18	-5.46	2.28	-4274.03	-5612.15	13746.751	1031
4720	0.74	-5.07	2.22	-4273.87	-5612.10	13746.762	1031
4725	0.69	-5.54	2.20	-4273.85	-5612.12	13746.765	1031
4730	0.19	-4.93	2.25	-4273.05	-5610.38	13746.771	1031
4735	0.49	-5.87	2.20	-4272.68	-5610.46	13746.777	1031
4740	-0.13	-6.44	2.17	-4272.37	-5609.25	13746.781	1031
4745	0.37	-5.36	2.22	-4272.86	-5610.33	13746.782	1031
4750	0.79	-4.45	2.28	-4271.94	-5609.59	13746.789	1031
4755	0.81	-4.59	2.34	-4271.58	-5608.54	13746.795	1031
4760	0.97	-5.32	2.30	-4270.98	-5608.30	13746.797	1031
4765	1.18	-4.81	2.31	-4270.78	-5607.41	13746.807	1031
4770	1.11	-5.08	2.36	-4270.51	-5607.63	13746.810	1031
4775	1.74	-5.45	2.32	-4270.66	-5607.83	13746.812	1031
4780	0.67	-5.90	2.25	-4270.70	-5607.61	13746.820	1031
4785	0.89	-5.73	2.27	-4270.49	-5607.82	13746.826	1031
4790	1.25	-4.77	2.39	-4268.70	-5605.04	13746.831	1031
4795	0.99	-4.77	2.39	-4268.76	-5605.44	13746.835	1031
4800	1.19	-5.71	2.40	-4268.88	-5605.94	13746.840	1031
4805	0.91	-5.13	2.38	-4268.80	-5605.66	13746.844	1031
4810	0.26	-5.77	2.28	-4268.23	-5605.50	13746.845	1031
4815	1.29	-4.65	2.43	-4267.63	-5605.51	13746.856	1031
4820	0.24	-6.47	2.30	-4267.48	-5604.88	13746.859	1031
4825	0.77	-5.38	2.34	-4267.36	-5604.98	13746.861	1031
4830	1.08	-5.69	2.35	-4267.37	-5605.17	13746.869	1031
4835	0.95	-6.08	2.37	-4266.43	-5604.30	13746.875	1031
4840	0.60	-5.93	2.36	-4265.73	-5603.97	13746.876	1031
4845	0.72	-5.70	2.35	-4265.88	-5603.84	13746.884	1031
4850	1.40	-5.37	2.37	-4265.93	-5603.55	13746.890	1031
4855	0.82	-5.26	2.36	-4265.66	-5603.77	13746.892	1031
4860	0.63	-5.92	2.34	-4265.85	-5603.27	13746.902	1031
4865	0.16	-5.45	2.34	-4264.20	-5602.04	13746.905	1031
4870	0.97	-6.33	2.37	-4263.90	-5601.66	13746.906	1031
4875	0.92	-6.62	2.38	-4263.76	-5601.50	13746.917	1031
4880	0.35	-6.26	2.33	-4263.96	-5601.16	13746.920	1031
4885	0.52	-6.34	2.31	-4264.02	-5601.10	13746.922	1031
4890	0.67	-5.58	2.43	-4263.81	-5600.82	13746.932	1031
4895	-1.63	-3.97	2.46	-4261.99	-5598.79	13746.936	1031
4900	0.59	-5.68	2.44	-4262.19	-5598.98	13746.938	1031
4905	1.06	-5.55	2.47	-4262.41	-5599.18	13746.946	1031
4910	1.01	-6.48	2.48	-4262.06	-5598.78	13746.949	1031
4915	0.98	-6.31	2.46	-4261.22	-5597.87	13746.953	1031
4920	0.71	-5.74	2.56	-4260.48	-5597.24	13746.959	1031
4925	0.37	-6.45	2.44	-4260.77	-5597.42	13746.965	1031
4930	0.15	-6.88	2.37	-4260.63	-5597.27	13746.969	1031
4935	0.18	-6.28	2.45	-4260.52	-5597.35	13746.974	1031
4940	1.17	-5.62	2.56	-4259.37	-5596.31	13746.979	1031
4945	0.84	-5.95	2.52	-4259.23	-5596.04	13746.984	1031
4950	0.41	-6.11	2.52	-4259.30	-5595.86	13746.986	1031
4955	0.34	-7.29	2.43	-4259.10	-5595.60	13746.993	1031
4960	0.86	-6.13	2.49	-4257.77	-5595.55	13747.000	1031
4965	0.56	-5.86	2.54	-4257.78	-5595.67	13747.001	1031
4970	0.60	-5.49	2.54	-4257.68	-5595.65	13747.011	1031
4975	0.49	-7.24	2.41	-4257.72	-5595.63	13747.015	1031
4980	0.83	-6.38	2.50	-4256.63	-5594.68	13747.017	1031
4985	0.49	-6.07	2.58	-4256.33	-5594.31	13747.026	1031
4990	-0.47	-8.17	2.45	-4256.50	-5594.39	13747.031	1031
4995	0.47	-6.55	2.54	-4256.29	-5594.20	13747.032	1031
5000	0.17	-6.44	2.58	-4255.99	-5593.94	13747.039	1031
5005	0.53	-6.05	2.57	-4255.86	-5593.96	13747.045	1031
5010	0.27	-6.22	2.58	-4254.67	-5592.81	13747.047	1031
5015	-0.34	-7.01	2.54	-4254.40	-5592.37	13747.055	1031
5020	0.08	-6.60	2.59	-4254.38	-5592.31	13747.061	1031
5025	0.47	-6.39	2.60	-4254.28	-5592.34	13747.062	1031
5030	0.57	-6.16	2.62	-4253.98	-5591.86	13747.070	1031
5035	-0.28	-6.62	2.53	-4253.14	-5590.71	13747.075	1031
5040	0.34	-6.46	2.61	-4253.16	-5590.78	13747.078	1031
5045	-0.06	-6.54	2.59	-4252.73	-5590.61	13747.087	1031
5050	0.59	-6.59	2.60	-4253.03	-5590.66	13747.088	1031
5055	0.17	-7.29	2.55	-4253.08	-5590.67	13747.094	1031
5060	-0.02	-7.43	2.55	-4253.04	-5590.78	13747.097	1031
5065	0.33	-6.55	2.65	-4251.31	-5588.94	13747.104	1031
5070	0.15	-7.24	2.59	-4251.07	-5588.44	13747.109	1031
5075	0.23	-6.73	2.63	-4251.00	-5588.07	13747.115	1031
5080	0.62	-7.12	2.68	-4251.24	-5588.36	13747.118	1031
5085	0.21	-6.59	2.62	-4251.21	-5588.32	13747.125	1031
5090	-0.01	-6.44	2.65	-4251.08	-5588.32	13747.126	1031
5095	-0.57	-6.29	2.67	-4249.09	-5586.46	13747.134	1031
5100	0.21	-5.35	2.74	-4249.02	-5586.40	13747.140	1031
5105	1.07	-6.21	2.80	-4249.09	-5585.94	13747.146	1031
5110	0.44	-5.83	2.74	-4248.98	-5586.02	13747.152	1031
5115	-0.33	-6.28	2.70	-4248.12	-5585.43	13747.156	1031
5120	-0.29	-7.06	2.66	-4247.55	-5585.31	13747.156	1031
5125	0.32	-5.84	2.78	-4247.09	-5584.18	13747.166	1031
5130	-0.32	-6.99	2.68	-4247.02	-5584.35	13747.170	1031
5135	0.30	-5.58	2.78	-4247.08	-5584.13	13747.172	1031
5140	-0.08	-6.04	2.76	-4247.09	-5584.23	13747.182	1031
5145	0.34	-6.08	2.78	-4246.34	-5583.79	13747.186	1031
5150	0.21	-6.83	2.73	-4245.80	-5583.98	13747.188	1031
5155	-0.63	-6.57	2.72	-4245.90	-5584.02	13747.196	1031
5160	-0.35	-6.89	2.72	-4245.72	-5583.75	13747.201	1031
5165	0.15	-6.77	2.77	-4245.37	-5583.61	13747.203	1031
5170	-0.50	-6.48	2.67	-4245.55	-5583.61	13747.212	1031
5175	-0.27	-6.25	2.75	-4245.36	-5583.32	13747.214	1031
5180	-0.50	-6.27	2.80	-4243.84	-5581.69	13747.219	1031
5185	-0.93	-6.92	2.72	-4243.57	-5581.07	13747.222	1031
5190	-0.62	-6.28	2.76	-4242.98	-5580.68	13747.229	1031
5195	0.21	-6.67	2.82	-4243.29	-5580.55	13747.234	1031
5200	0.56	-4.88	2.94	-4243.23	-5580.96	13747.241	1031
5205	-0.10	-6.23	2.83	-4242.91	-5580.64	13747.245	1031
5210	-0.78	-6.17	2.73	-4243.04	-5580.04	13747.250	1031
5215	-0.18	-5.94	2.79	-4243.07	-5580.70	13747.251	1031
5220	-0.98	-6.76	2.74	-4241.06	-5580.72	13747.261	1031
5225	0.15	-6.89	2.85	-4240.83	-5580.32	13747.265	1031
5230	-0.33	-6.62	2.82	-4240.11	-5579.92	13747.267	1031
5235	-0.35	-6.67	2.82	-4239.91	-5579.78	13747.275	1031
5240	-0.52	-7.24	2.84	-4239.58	-5578.71	13747.281	1031
5245	-0.58	-7.20	2.84	-4239.53	-5578.52	13747.282	1031
5250	-0.60	-6.90	2.81	-4239.60	-5578.65	13747.291	1031
5255	-0.68	-7.49	2.79	-4239.26	-5578.43	13747.295	1031
5260	-0.20	-6.83	2.85	-4239.07	-5577.61	13747.297	1031
5265	-0.02	-6.98	2.92	-4238.18	-5576.94	13747.307	1031
5270	-0.71	-7.88	2.85	-4238.15	-5576.94	13747.311	1031
5275	-0.64	-6.89	2.90	-4237.94	-5577.06	13747.313	1031
5280	-0.09	-7.30	2.90	-4238.03	-5576.93	13747.319	1031
5285	-0.41	-7.11	2.84	-4238.29	-5577.12	13747.325	1031
5290	-0.44	-6.01	2.91	-4237.63	-5576.71	13747.328	1031
5295	-0.86	-7.38	2.86	-4236.38	-5575.09	13747.335	1031
5300	-0.54	-7.17	2.93	-4236.19	-5574.78	13747.340	1031
5305	-0.12	-7.08	2.97	-4236.37	-5575.05	13747.344	1031
5310	-0.13	-6.17	2.97	-4235.92	-5574.60	13747.345	1031
5315	-0.22	-6.38	2.94	-4235.81	-5574.64	13747.354	1031
5320	-0.88	-6.59	2.94	-4235.83	-5574.31	13747.359	1031
5325	0.15	-7.64	2.99	-4234.12	-5572.34	13747.365	1031
5330	0.28	-7.02	3.01	-4234.31	-5572.19	13747.369	1031
5335	-0.17	-6.41	3.04	-4234.23	-5572.20	13747.374	1031
5340	-0.71	-6.34	3.02	-4234.08	-5572.20	13747.376	1031
5345	-0.76	-7.62	3.00	-4232.78	-5570.85	13747.384	1031
5350	-0.74	-6.76	3.04	-4232.75	-5570.90	13747.390	1031
5355	-0.71	-7.27	3.03	-4232.91	-5570.91	13747.392	1031
5360	-1.07	-7.59	2.98	-4233.08	-5570.73	13747.402	1031
5365	-1.25	-6.37	3.00	-4231.40	-5570.57	13747.406	1031
5370	-0.42	-7.48	3.03	-4231.45	-5570.39	13747.406	1031
5375	0.62	-7.51	3.05	-4231.53	-5569.99	13747.417	1031
5380	-0.65	-6.89	3.06	-4231.72	-5570.12	13747.420	1031
5385	-0.04	-7.04	3.04	-4230.71	-5570.54	13747.422	1031
5390	-1.10	-6.84	3.02	-4230.45	-5569.92	13747.432	1031
5395	-0.42	-7.29	3.08	-4229.70	-5569.61	13747.436	1031
5400	0.06	-5.42	3.20	-4229.56	-5569.53	13747.438	1031
5405	-1.29	-8.48	3.01	-4229.08	-5570.11	13747.446	1031
5410	-0.74	-6.39	3.08	-4229.72	-5569.29	13747.449	1031
5415	-1.17	-7.33	3.07	-4229.37	-5569.16	13747.453	1031
5420	-1.57	-7.47	3.03	-4229.49	-5568.60	13747.460	1031
5425	-0.77	-7.40	3.13	-4228.72	-5568.15	13747.466	1031
5430	-1.09	-7.81	3.10	-4227.62	-5566.93	13747.469	1031
5435	-1.59	-7.87	3.06	-4227.51	-5566.84	13747.472	1031
5440	-0.48	-7.15	3.17	-4227.47	-5566.20	13747.481	1031
5445	-1.35	-7.89	3.11	-4227.46	-5566.25	13747.484	1031
5450	-0.29	-6.33	3.22	-4227.21	-5565.89	13747.487	1031
5455	-0.50	-7.80	3.16	-4227.01	-5566.03	13747.494	1031
5460	-0.94	-8.33	3.13	-4225.61	-5564.46	13747.500	1031
5465	-0.24	-7.25	3.22	-4225.34	-5564.41	13747.503	1031
5470	-0.58	-6.97	3.17	-4225.40	-5563.90	13747.509	1031
5475	-1.46	-8.05	3.13	-4225.24	-5564.08	13747.515	1031
5480	-0.78	-8.24	3.17	-4225.21	-5563.60	13747.517	1031
5485	-0.85	-7.82	3.16	-4225.08	-5563.69	13747.526	1031
5490	-0.83	-7.59	3.20	-4223.23	-5563.43	13747.531	1031
5495	-0.31	-7.79	3.23	-4223.20	-5563.37	13747.532	1031
5500	-0.79	-7.66	3.23	-4223.24	-5563.16	13747.540	1031
5505	-0.89	-7.54	3.20	-4223.24	-5562.78	13747.545	1031
5510	-0.88	-7.14	3.25	-4222.12	-5561.02	13747.551	1031
5515	-1.39	-7.82	3.24	-4222.11	-5561.27	13747.555	1031
5520	-0.34	-7.82	3.29	-4222.13	-5561.17	13747.561	1031
5525	-0.50	-7.93	3.30	-4222.16	-5561.38	13747.562	1031
5530	-0.73	-7.15	3.31	-4221.22	-5560.36	13747.571	1031
5535	-1.62	-7.56	3.22	-4220.91	-5560.17	13747.575	1031
5540	-0.39	-8.02	3.28	-4220.66	-5559.87	13747.581	1031
5545	-0.84	-7.68	3.31	-4220.73	-5559.72	13747.583	1031
5550	-1.29	-8.61	3.24	-4220.48	-5559.49	13747.591	1031
5555	-1.21	-8.41	3.26	-4220.48	-5559.58	13747.594	1031
5560	-0.65	-7.76	3.37	-4219.62	-5558.71	13747.596	1031
5565	-0.87	-7.84	3.33	-4218.73	-5557.66	13747.604	1031
5570	-0.76	-8.15	3.31	-4218.69	-5557.13	13747.609	1031
5575	-0.95	-8.40	3.34	-4218.29	-5556.52	13747.614	1031
5580	-1.02	-8.13	3.36	-4218.27	-5556.61	13747.619	1031
5585	-0.38	-7.51	3.42	-4217.77	-5556.52	13747.625	1031
5590	-1.02	-8.29	3.33	-4218.09	-5556.52	13747.626	1031
5595	-0.73	-7.62	3.44	-4216.40	-5555.14	13747.634	1031
5600	-0.99	-8.04	3.39	-4216.18	-5555.16	13747.640	1031
5605	-1.54	-8.08	3.34	-4216.40	-5555.20	13747.646	1031
5610	-0.89	-7.84	3.44	-4216.22	-5554.83	13747.651	1031
5615	-0.78	-7.47	3.44	-4215.05	-5554.98	13747.656	1031
5620	-0.88	-8.59	3.45	-4215.19	-5554.61	13747.657	1031
5625	-1.58	-8.25	3.39	-4214.71	-5554.28	13747.666	1031
5630	-1.57	-8.69	3.39	-4214.48	-5554.08	13747.670	1031
5635	-0.80	-7.86	3.46	-4214.35	-5553.69	13747.676	1031
5640	-0.81	-7.61	3.48	-4214.37	-5553.67	13747.681	1031
5645	-0.89	-7.57	3.47	-4214.48	-5553.58	13747.686	1031
5650	-1.11	-8.07	3.42	-4214.46	-5553.80	13747.688	1031
5655	-1.42	-8.43	3.49	-4212.90	-5552.39	13747.697	1031
5660	-1.49	-8.74	3.49	-4212.39	-5551.58	13747.700	1031
5665	-0.80	-8.02	3.55	-4212.15	-5551.52	13747.703	1031
5670	-0.40	-7.90	3.60	-4212.27	-5551.38	13747.708	1031
5675	-1.19	-8.16	3.52	-4211.91	-5550.59	13747.715	1031
5680	-1.19	-8.12	3.54	-4211.34	-5550.28	13747.719	1031
5685	-1.66	-8.24	3.49	-4211.12	-5550.47	13747.723	1031
5690	-1.71	-8.36	3.49	-4211.01	-5550.17	13747.729	1031
5695	-2.27	-8.55	3.47	-4210.71	-5549.97	13747.734	1031
5700	-1.47	-7.74	3.60	-4209.56	-5548.55	13747.737	1031
5705	-1.30	-8.17	3.59	-4209.45	-5548.25	13747.744	1031
5710	-1.27	-8.26	3.60	-4209.34	-5548.19	13747.750	1031
5715	-1.47	-8.64	3.56	-4209.52	-5548.52	13747.751	1031
5720	-1.70	-8.91	3.60	-4207.97	-5548.51	13747.761	1031
5725	-1.48	-8.57	3.62	-4207.72	-5548.25	13747.765	1031
5730	-1.40	-8.71	3.60	-4207.43	-5547.83	13747.766	1031
5735	-1.65	-8.45	3.56	-4207.39	-5548.11	13747.775	1031
5740	-1.81	-8.75	3.53	-4206.73	-5547.71	13747.781	1031
5745	-1.76	-8.70	3.58	-4207.14	-5547.37	13747.782	1031
5750	-1.34	-8.30	3.60	-4207.09	-5547.24	13747.792	1031
5755	-1.18	-7.99	3.67	-4207.01	-5547.31	13747.795	1031
5760	-1.55	-9.92	3.62	-4205.13	-5545.14	13747.801	1031
5765	-1.68	-10.14	3.62	-4205.09	-5545.23	13747.804	1031
5770	-1.21	-9.29	3.68	-4204.95	-5544.70	13747.811	1031
5775	-1.09	-9.50	3.70	-4205.10	-5544.86	13747.812	1031
5780	-0.95	-8.80	3.89	-4203.76	-5543.02	13747.821	1031
5785	-1.38	-9.29	3.75	-4203.95	-5543.52	13747.824	1031
5790	-1.92	-9.14	3.66	-4203.81	-5543.44	13747.828	1031
5795	-1.24	-7.83	3.80	-4203.85	-5543.21	13747.833	1031
5800	-1.22	-8.06	3.80	-4203.49	-5543.04	13747.839	1031
5805	-1.20	-7.33	3.89	-4202.37	-5541.92	13747.844	1031
5810	-1.12	-7.59	3.85	-4202.57	-5542.06	13747.846	1031
5815	-1.42	-8.54	3.76	-4202.43	-5541.91	13747.855	1031
5820	-1.64	-10.20	3.69	-4202.22	-5541.25	13747.859	1031
5825	-1.47	-9.31	3.83	-4201.17	-5540.29	13747.866	1031
5830	-1.43	-8.66	3.86	-4200.96	-5540.49	13747.870	1031
5835	-1.30	-9.69	3.79	-4201.06	-5540.10	13747.875	1031
5840	-1.76	-9.08	3.82	-4201.06	-5539.76	13747.876	1031
5845	-1.68	-8.30	3.84	-4199.78	-5539.65	13747.883	1031
5850	-1.82	-9.31	3.80	-4199.65	-5539.93	13747.890	1031
5855	-1.43	-9.46	3.86	-4199.69	-5539.61	13747.892	1031
5860	-2.37	-9.83	3.76	-4199.87	-5539.52	13747.901	1031
5865	-1.89	-9.21	3.87	-4197.98	-5537.98	13747.906	1031
5870	-1.25	-9.85	3.87	-4198.38	-5538.04	13747.906	1031
5875	-2.28	-10.76	3.83	-4198.03	-5537.86	13747.917	1031
5880	-2.01	-9.76	3.85	-4198.17	-5537.61	13747.920	1031
5885	-1.94	-9.84	3.87	-4197.14	-5535.93	13747.923	1031
5890	-1.72	-9.75	3.92	-4196.85	-5536.02	13747.932	1031
5895	-2.24	-10.23	3.89	-4196.32	-5535.39	13747.935	1031
5900	-1.57	-8.77	4.00	-4196.27	-5535.56	13747.938	1031
5905	-1.59	-8.71	4.00	-4196.26	-5535.16	13747.946	1031
5910	-2.07	-10.06	3.94	-4196.23	-5534.80	13747.950	1031
5915	-1.75	-8.97	3.99	-4195.94	-5534.73	13747.953	1031
5920	-1.97	-9.33	3.96	-4196.21	-5535.06	13747.959	1031
5925	-2.10	-9.41	4.00	-4195.13	-5533.89	13747.965	1031
5930	-2.18	-8.70	4.11	-4193.85	-5532.49	13747.969	1031
5935	-2.37	-9.72	4.01	-4194.11	-5532.76	13747.973	1031
5940	-1.82	-9.78	3.97	-4193.95	-5532.74	13747.981	1031
5945	-2.09	-9.24	4.08	-4194.06	-5532.78	13747.984	1031
5950	-2.65	-9.57	3.99	-4193.78	-5532.63	13747.986	1031
5955	-2.44	-9.79	3.98	-4193.38	-5532.52	13747.994	1031
5960	-1.77	-9.52	4.06	-4191.90	-5532.55	13747.999	1031
5965	-2.34	-10.06	4.06	-4192.12	-5532.46	13748.003	1031
5970	-2.66	-9.66	4.03	-4191.56	-5531.85	13748.009	1031
5975	-1.64	-9.85	4.09	-4191.79	-5531.59	13748.015	1031
5980	-2.03	-9.80	4.05	-4191.89	-5531.66	13748.016	1031
5985	-1.99	-9.58	4.10	-4191.77	-5531.18	13748.024	1031
5990	-2.41	-10.17	4.07	-4190.39	-5530.36	13748.030	1031
5995	-2.02	-9.46	4.17	-4189.90	-5529.62	13748.032	1031
6000	-1.95	-10.19	4.12	-4190.12	-5529.51	13748.041	1031
6005	-2.52	-10.24	4.09	-4189.86	-5529.01	13748.045	1031
6010	-1.71	-9.49	4.21	-4189.76	-5529.31	13748.047	1031
6015	-2.29	-9.85	4.13	-4189.93	-5528.85	13748.055	1031
6020	-1.83	-10.36	4.07	-4189.79	-5528.70	13748.060	1031
6025	-2.22	-9.40	4.20	-4189.71	-5528.76	13748.062	1031
6030	-1.44	-9.12	4.29	-4189.61	-5528.72	13748.069	1031
6035	-1.68	-8.91	4.23	-4189.72	-5528.71	13748.075	1031
6040	-1.26	-10.34	4.30	-4185.75	-5525.55	13748.081	1031
6045	-1.66	-9.88	4.32	-4186.46	-5525.96	13748.084	1031
6050	-2.80	-10.34	4.26	-4186.27	-5525.48	13748.092	1031
6055	-2.21	-10.05	4.24	-4186.28	-5525.43	13748.094	1031
6060	-2.01	-9.77	4.34	-4185.18	-5524.68	13748.097	1031
6065	-2.41	-10.87	4.29	-4184.66	-5524.01	13748.104	1031
6070	-2.16	-9.94	4.37	-4184.74	-5524.14	13748.109	1031
6075	-2.39	-9.82	4.33	-4184.79	-5524.22	13748.113	1031
6080	-2.98	-10.89	4.22	-4184.48	-5524.19	13748.118	1031
6085	-2.85	-10.55	4.30	-4183.40	-5524.07	13748.124	1031
6090	-2.61	-11.14	4.27	-4183.09	-5523.54	13748.127	1031
6095	-2.24	-10.32	4.34	-4182.78	-5522.88	13748.135	1031
6100	-2.46	-11.64	4.32	-4182.56	-5522.39	13748.140	1030
6105	-2.50	-10.17	4.39	-4182.48	-5522.30	13748.143	1030
6110	-2.46	-10.44	4.37	-4182.66	-5522.24	13748.150	1030
6115	-2.17	-10.56	4.30	-4183.84	-5523.45	13748.155	1030
6120	-2.40	-10.93	4.33	-4183.70	-5522.95	13748.156	1030
6125	-2.80	-11.00	4.30	-4183.94	-5523.08	13748.165	1030
6130	-2.89	-11.15	4.24	-4183.68	-5523.11	13748.170	1030
6135	-2.36	-10.35	4.27	-4184.52	-5524.27	13748.172	1030
6140	-2.48	-11.09	4.27	-4184.83	-5524.32	13748.179	1030
6145	-2.08	-10.37	4.32	-4185.47	-5524.79	13748.187	1030
6150	-1.79	-9.65	4.33	-4185.58	-5524.52	13748.188	1030
6155	-1.70	-9.78	4.36	-4185.65	-5524.72	13748.195	1030
6160	-2.53	-10.44	4.27	-4185.60	-5524.77	13748.200	1030
6165	-2.08	-9.81	4.35	-4186.38	-5524.41	13748.203	1030
6170	-2.20	-9.93	4.28	-4186.86	-5524.67	13748.208	1030
6175	-1.98	-9.66	4.25	-4186.79	-5524.52	13748.216	1030
6180	-3.08	-9.62	4.28	-4187.17	-5524.70	13748.219	1030
6185	-2.52	-10.72	4.26	-4186.77	-5525.12	13748.226	1030
6190	-2.68	-10.48	4.23	-4186.93	-5524.71	13748.229	1030
6195	-2.47	-10.72	4.26	-4187.83	-5524.75	13748.234	1030
6200	-2.03	-10.40	4.19	-4188.68	-5524.72	13748.235	1030
6205	-2.12	-10.64	4.11	-4188.96	-5525.20	13748.245	1030
6210	-2.71	-10.58	4.22	-4189.50	-5525.47	13748.250	1030
6215	-2.58	-9.35	4.24	-4189.43	-5525.52	13748.251	1030
6220	-2.36	-10.05	4.18	-4189.61	-5526.14	13748.261	1030
6225	-2.55	-10.70	4.20	-4189.73	-5526.05	13748.265	1030
6230	-1.98	-10.69	4.13	-4190.52	-5527.67	13748.267	1030
6235	-2.37	-11.00	4.11	-4190.65	-5527.61	13748.274	1030
6240	-3.20	-9.80	4.19	-4190.77	-5527.86	13748.281	1030
6245	-2.63	-10.56	4.04	-4190.60	-5527.66	13748.282	1030
6250	-1.10	-9.46	4.20	-4191.55	-5528.69	13748.292	1030
6255	-1.82	-9.55	4.18	-4192.03	-5528.89	13748.294	1030
6260	-1.95	-9.02	4.31	-4192.08	-5529.19	13748.300	1030
6265	-1.87	-10.61	4.00	-4192.51	-5529.14	13748.304	1030
6270	-0.23	-7.97	4.25	-4192.69	-5529.23	13748.311	1030
6275	-1.66	-10.09	4.20	-4192.48	-5529.71	13748.312	1030
6280	-2.29	-9.92	3.78	-4192.90	-5530.93	13748.321	1030
6285	-2.45	-10.79	4.00	-4194.03	-5531.24	13748.324	1030
6290	-1.82	-10.15	4.07	-4193.87	-5531.26	13748.328	1030
6295	-2.23	-9.93	4.04	-4193.68	-5531.26	13748.334	1030
6300	-3.75	-12.36	4.32	-4195.04	-5533.11	13748.341	1030
6305	-1.65	-9.11	4.02	-4194.67	-5532.89	13748.344	1030
6310	-1.38	-10.01	4.15	-4195.23	-5533.14	13748.347	1030
6315	-1.50	-9.43	4.00	-4194.94	-5533.35	13748.354	1030
6320	-1.21	-9.29	4.18	-4195.54	-5533.39	13748.359	1030
6325	-2.06	-9.51	3.93	-4196.10	-5534.23	13748.363	1030
6330	-1.24	-9.47	4.02	-4195.42	-5534.69	13748.371	1030
6335	-1.71	-9.41	3.98	-4196.17	-5534.84	13748.374	1030
6340	-1.72	-8.80	4.07	-4196.59	-5534.85	13748.378	1030
6345	-1.76	-9.84	3.97	-4197.08	-5535.53	13748.386	1030
6350	-1.93	-9.83	3.96	-4197.39	-5535.41	13748.390	1030
6355	-2.68	-11.24	3.88	-4197.41	-5535.62	13748.392	1030
6360	-1.21	-8.89	4.02	-4197.36	-5535.37	13748.399	1030
6365	-1.87	-10.24	3.84	-4197.87	-5535.68	13748.405	1030
6370	-1.48	-9.52	3.99	-4197.97	-5535.25	13748.406	1030
6375	-2.18	-10.36	3.90	-4199.15	-5537.02	13748.415	1030
6380	-1.76	-8.61	3.97	-4199.41	-5537.18	13748.420	1030
6385	-2.59	-10.76	3.79	-4199.95	-5537.16	13748.424	1030
6390	-1.90	-9.44	3.85	-4199.52	-5537.73	13748.430	1030
6395	-2.20	-9.40	3.79	-4200.42	-5538.62	13748.436	1030
6400	-1.46	-9.36	3.89	-4200.44	-5538.87	13748.438	1030
6405	-2.21	-8.19	3.75	-4200.73	-5539.41	13748.446	1030
6410	-1.81	-9.20	3.87	-4200.42	-5538.49	13748.450	1030
6415	-1.70	-8.89	3.90	-4201.05	-5539.12	13748.453	1030
6420	-1.88	-8.88	3.85	-4201.24	-5539.59	13748.460	1030
6425	-1.48	-8.81	3.84	-4201.88	-5540.47	13748.466	1030
6430	-2.10	-10.30	3.71	-4202.40	-5540.73	13748.469	1030
6435	-1.63	-9.39	3.76	-4202.22	-5540.94	13748.473	1030
6440	-1.57	-8.92	3.82	-4202.50	-5540.78	13748.479	1030
6445	-1.24	-9.41	3.82	-4204.67	-5541.67	13748.486	1030
6450	-1.80	-10.05	3.66	-4203.85	-5541.82	13748.487	1030
6455	-1.57	-9.24	3.79	-4203.69	-5541.85	13748.494	1030
6460	-1.62	-8.91	3.79	-4203.82	-5541.85	13748.500	1030
6465	-2.03	-9.06	3.72	-4203.88	-5542.23	13748.502	1030
6470	-1.50	-9.08	3.71	-4205.01	-5543.16	13748.512	1030
6475	-1.02	-8.22	3.83	-4205.02	-5543.27	13748.515	1030
6480	-1.69	-8.39	3.71	-4205.84	-5543.42	13748.517	1030
6485	-2.81	-9.25	3.67	-4205.50	-5543.07	13748.524	1030
6490	-1.67	-8.83	3.77	-4205.54	-5543.26	13748.531	1030
6495	-1.50	-8.71	3.69	-4205.56	-5543.68	13748.532	1030
6500	-1.16	-8.84	3.72	-4206.83	-5544.62	13748.541	1030
6505	-1.29	-9.81	3.62	-4207.20	-5544.94	13748.545	1030
6510	-1.07	-8.45	3.74	-4206.63	-5544.41	13748.551	1030
6515	-1.97	-9.73	3.57	-4207.12	-5545.03	13748.554	1030
6520	-1.07	-8.68	3.66	-4206.80	-5544.66	13748.560	1030
6525	-1.55	-9.42	3.63	-4206.87	-5544.89	13748.562	1030
6530	-1.59	-8.72	3.63	-4208.19	-5545.85	13748.569	1030
6535	-1.13	-8.03	3.69	-4208.89	-5546.97	13748.575	1030
6540	-1.24	-9.97	3.55	-4209.13	-5547.28	13748.581	1030
6545	-1.56	-8.63	3.55	-4209.49	-5547.50	13748.583	1030
6550	-1.52	-8.97	3.51	-4209.43	-5547.36	13748.591	1030
6555	-1.67	-8.81	3.59	-4209.71	-5547.54	13748.594	1030
6560	-1.64	-7.89	3.63	-4210.11	-5548.47	13748.600	1030
6565	-1.74	-8.37	3.54	-4210.73	-5548.70	13748.604	1030
6570	-0.80	-8.24	3.62	-4210.79	-5548.35	13748.609	1030
6575	-1.60	-7.97	3.57	-4211.21	-5548.43	13748.613	1030
6580	-1.60	-8.92	3.53	-4211.28	-5548.73	13748.619	1030
6585	-1.24	-7.73	3.62	-4212.23	-5548.65	13748.624	1030
6590	-1.17	-8.22	3.57	-4212.67	-5548.41	13748.628	1030
6595	-0.72	-8.25	3.58	-4212.75	-5548.93	13748.636	1030
6600	-1.13	-8.67	3.54	-4213.02	-5549.05	13748.640	1030
6605	-1.06	-8.56	3.55	-4213.21	-5549.16	13748.646	1030
6610	-0.91	-8.46	3.54	-4212.96	-5549.58	13748.651	1030
6615	-1.07	-8.10	3.56	-4213.92	-5550.63	13748.656	1030
6620	-1.81	-8.32	3.45	-4214.23	-5550.48	13748.656	1030
6625	-2.01	-8.68	3.33	-4214.91	-5551.39	13748.664	1030
6630	-1.87	-8.06	3.48	-4214.76	-5551.76	13748.670	1030
6635	-1.22	-8.31	3.48	-4214.77	-5551.86	13748.672	1030
6640	-1.61	-8.29	3.41	-4214.91	-5551.94	13748.681	1030
6645	-1.52	-7.67	3.44	-4216.13	-5553.01	13748.686	1030
6650	-1.04	-8.49	3.44	-4216.33	-5552.91	13748.688	1030
6655	-1.30	-7.87	3.43	-4216.32	-5553.26	13748.696	1030
6660	-1.68	-7.75	3.41	-4216.12	-5553.23	13748.700	1030
6665	-0.79	-6.95	3.43	-4216.89	-5553.80	13748.703	1030
6670	-1.08	-7.86	3.44	-4217.13	-5554.49	13748.710	1030
6675	-1.46	-8.22	3.39	-4217.49	-5554.89	13748.716	1030
6680	-1.32	-8.39	3.36	-4217.57	-5554.58	13748.719	1030
6685	-1.21	-8.16	3.43	-4217.85	-5554.87	13748.723	1030
6690	-1.26	-7.46	3.39	-4218.72	-5554.94	13748.729	1030
6695	-1.44	-8.27	3.40	-4218.59	-5554.99	13748.734	1030
6700	-1.19	-8.23	3.40	-4218.77	-5555.03	13748.736	1030
6705	-1.70	-8.44	3.29	-4219.18	-5555.32	13748.744	1030
6710	-0.99	-8.02	3.41	-4220.18	-5555.50	13748.750	1030
6715	-1.17	-8.33	3.36	-4220.35	-5555.87	13748.753	1030
6720	-0.67	-7.55	3.40	-4220.24	-5556.34	13748.759	1030
6725	-0.70	-7.19	3.40	-4220.43	-5556.18	13748.765	1030
6730	-0.80	-7.77	3.33	-4221.33	-5557.12	13748.766	1030
6735	-0.85	-8.00	3.40	-4221.22	-5557.34	13748.775	1030
6740	-1.36	-6.94	3.32	-4221.96	-5557.30	13748.781	1030
6745	-0.91	-7.87	3.32	-4221.77	-5557.67	13748.782	1030
6750	-1.34	-9.07	3.27	-4222.02	-5557.89	13748.791	1030
6755	-1.00	-8.04	3.31	-4221.91	-5557.90	13748.795	1030
6760	-0.47	-6.92	3.34	-4222.86	-5559.27	13748.797	1030
6765	-0.93	-6.77	3.32	-4223.14	-5559.74	13748.805	1030
6770	-2.52	-8.46	3.17	-4223.97	-5560.54	13748.810	1030
6775	-1.07	-7.53	3.29	-4223.89	-5560.48	13748.812	1030
6780	-0.59	-7.17	3.31	-4223.67	-5560.47	13748.819	1030
6785	-0.44	-7.92	3.29	-4223.72	-5560.67	13748.825	1030
6790	-0.80	-7.42	3.25	-4224.52	-5560.96	13748.828	1030
6795	-0.46	-7.07	3.31	-4225.24	-5561.09	13748.835	1030
6800	-0.70	-8.01	3.25	-4225.00	-5561.16	13748.840	1030
6805	-0.79	-7.47	3.26	-4224.96	-5561.34	13748.844	1030
6810	-0.51	-8.02	3.27	-4225.69	-5561.42	13748.848	1030
6815	-0.62	-8.33	3.23	-4226.34	-5562.37	13748.854	1030
6820	-0.97	-7.84	3.18	-4226.84	-5562.48	13748.859	1030
6825	-1.22	-7.85	3.12	-4227.13	-5562.87	13748.864	1030
6830	-1.33	-7.92	3.14	-4227.17	-5562.94	13748.869	1030
6835	-1.18	-7.87	3.16	-4227.12	-5563.20	13748.875	1030
6840	-1.12	-6.96	3.15	-4227.50	-5563.41	13748.876	1030
6845	-1.16	-7.79	3.14	-4228.64	-5564.66	13748.885	1030
6850	-0.17	-7.33	3.16	-4228.59	-5564.84	13748.890	1030
6855	0.01	-6.83	3.22	-4228.73	-5564.91	13748.896	1030
6860	-0.71	-6.83	3.20	-4228.35	-5565.20	13748.901	1030
6865	-0.54	-6.58	3.15	-4229.36	-5566.10	13748.905	1030
6870	-0.54	-7.67	3.12	-4229.76	-5566.82	13748.907	1030
6875	-0.81	-7.07	3.16	-4230.18	-5566.83	13748.916	1030
6880	-0.70	-6.89	3.15	-4230.57	-5566.81	13748.920	1030
6885	-1.26	-7.11	3.16	-4230.86	-5567.24	13748.926	1030
6890	-0.19	-7.50	3.13	-4230.28	-5567.09	13748.932	1030
6895	-0.51	-6.96	3.14	-4231.30	-5568.14	13748.936	1030
6900	-0.38	-6.84	3.10	-4232.03	-5568.27	13748.938	1030
6905	0.51	-5.44	3.18	-4232.35	-5568.62	13748.947	1030
6910	0.17	-6.72	3.10	-4232.26	-5569.13	13748.950	1030
6915	-0.29	-6.66	3.13	-4232.28	-5568.86	13748.953	1030
6920	-0.30	-6.64	3.10	-4232.46	-5569.07	13748.957	1030
6925	-0.27	-7.07	3.06	-4233.14	-5569.64	13748.966	1030
6930	0.23	-6.14	3.08	-4233.29	-5570.03	13748.969	1030
6935	-0.26	-6.62	3.06	-4233.62	-5570.45	13748.973	1030
6940	-0.74	-7.56	3.01	-4233.46	-5569.90	13748.982	1030
6945	-0.23	-6.82	3.06	-4233.45	-5570.34	13748.984	1030
6950	-0.34	-7.05	3.06	-4233.36	-5570.30	13748.986	1030
6955	-0.16	-7.21	3.09	-4234.01	-5570.54	13748.995	1030
6960	-0.40	-7.43	3.02	-4235.34	-5572.36	13749.000	1030
6965	-1.09	-7.08	2.95	-4235.50	-5572.51	13749.001	1030
6970	-0.20	-6.84	2.98	-4235.63	-5572.21	13749.009	1030
6975	-0.97	-7.08	2.96	-4235.40	-5572.31	13749.015	1030
6980	-0.94	-8.11	2.94	-4236.35	-5573.42	13749.016	1030
6985	-0.87	-6.54	2.93	-4236.57	-5573.64	13749.026	1030
6990	0.02	-7.38	2.96	-4237.36	-5574.03	13749.030	1030
6995	-0.46	-6.66	2.98	-4237.50	-5573.88	13749.032	1030
7000	-0.35	-6.49	3.11	-4237.42	-5573.66	13749.042	1030
7005	-0.05	-6.32	2.92	-4237.63	-5574.06	13749.045	1030
7010	-0.23	-6.46	2.86	-4238.72	-5573.74	13749.050	1030
7015	0.21	-6.27	2.99	-4238.38	-5574.91	13749.056	1030
7020	0.13	-6.32	2.97	-4239.04	-5574.78	13749.060	1030
7025	0.20	-6.46	2.96	-4239.04	-5575.26	13749.062	1030
7030	-0.29	-6.77	2.91	-4239.44	-5575.76	13749.069	1030
7035	-0.00	-6.42	2.99	-4239.82	-5576.85	13749.075	1030
7040	-0.34	-6.42	2.99	-4240.02	-5576.82	13749.078	1030
7045	-0.83	-6.91	2.85	-4239.73	-5576.40	13749.083	1030
7050	-1.49	-6.95	2.92	-4238.53	-5576.31	13749.091	1030
7055	0.55	-6.96	2.98	-4239.76	-5577.00	13749.094	1030
7060	-0.37	-6.61	2.96	-4240.12	-5576.59	13749.098	1030
7065	-0.71	-6.60	2.87	-4239.96	-5577.16	13749.104	1030
7070	-0.44	-6.95	2.81	-4240.49	-5577.26	13749.109	1030
7075	-1.08	-7.33	2.83	-4242.35	-5579.30	13749.114	1030
7080	-0.25	-6.44	2.87	-4242.32	-5579.24	13749.118	1030
7085	-0.31	-6.61	2.84	-4242.15	-5579.68	13749.125	1030
7090	0.55	-6.95	2.93	-4242.60	-5579.74	13749.126	1030
7095	-0.41	-5.88	2.83	-4243.62	-5581.30	13749.137	1030
7100	-0.41	-7.09	2.87	-4243.77	-5581.52	13749.140	1030
7105	-0.03	-6.37	2.84	-4243.67	-5581.16	13749.144	1030
7110	-0.48	-6.11	2.82	-4243.89	-5581.44	13749.149	1030
7115	0.12	-6.52	2.93	-4244.25	-5581.32	13749.156	1030
7120	0.37	-5.82	2.87	-4243.88	-5581.25	13749.156	1030
7125	-0.60	-8.14	2.77	-4245.75	-5581.60	13749.166	1030
7130	-0.42	-7.16	2.75	-4245.71	-5581.85	13749.170	1030
7135	0.14	-5.82	2.81	-4246.12	-5582.64	13749.172	1030
7140	-0.08	-6.18	2.84	-4246.10	-5582.81	13749.181	1030
7145	0.41	-6.05	2.85	-4247.10	-5583.15	13749.186	1030
7150	0.41	-5.93	2.80	-4247.03	-5583.33	13749.188	1030
7155	-0.09	-7.37	2.83	-4246.51	-5584.40	13749.196	1030
7160	-0.47	-6.88	2.72	-4246.88	-5583.95	13749.200	1030
7165	-0.67	-6.63	2.66	-4246.92	-5583.81	13749.203	1030
7170	0.01	-6.24	2.78	-4247.22	-5583.74	13749.210	1030
7175	0.26	-6.99	2.76	-4248.44	-5585.02	13749.215	1030
7180	0.08	-7.22	2.73	-4248.67	-5585.60	13749.219	1030
7185	-0.25	-5.89	2.67	-4248.73	-5585.71	13749.224	1030
7190	-0.09	-5.77	2.72	-4248.83	-5585.87	13749.230	1030
7195	0.19	-6.23	2.72	-4249.33	-5586.88	13749.234	1030
7200	0.22	-5.63	2.77	-4250.01	-5587.66	13749.235	1030
7205	0.24	-4.13	2.70	-4249.99	-5587.73	13749.246	1030
7210	0.23	-6.15	2.70	-4250.93	-5588.37	13749.250	1030
7215	-0.21	-6.22	2.65	-4250.65	-5588.15	13749.253	1030
7220	0.16	-5.91	2.71	-4250.59	-5588.51	13749.259	1030
7225	-0.28	-6.96	2.63	-4251.09	-5588.76	13749.265	1030
7230	-0.01	-7.13	2.61	-4252.01	-5589.44	13749.266	1030
7235	0.36	-4.94	2.65	-4252.00	-5590.15	13749.274	1030
7240	-0.85	-7.38	2.59	-4252.90	-5590.62	13749.281	1030
7245	-0.53	-6.43	2.59	-4253.08	-5590.36	13749.282	1030
7250	0.32	-6.31	2.66	-4252.82	-5590.40	13749.290	1030
7255	0.10	-6.23	2.64	-4252.72	-5590.47	13749.294	1030
7260	0.04	-5.75	2.76	-4253.96	-5591.31	13749.301	1030
7265	0.39	-5.40	2.63	-4254.09	-5591.55	13749.304	1030
7270	0.02	-6.42	2.56	-4254.05	-5591.65	13749.311	1030
7275	-0.06	-6.23	2.66	-4254.12	-5591.83	13749.312	1030
7280	0.25	-6.04	2.70	-4255.30	-5592.56	13749.319	1030
7285	-0.53	-6.61	2.54	-4255.24	-5592.76	13749.324	1030
7290	0.37	-6.24	2.57	-4254.97	-5592.29	13749.331	1030
7295	0.17	-6.42	2.61	-4255.19	-5592.78	13749.332	1030
7300	0.04	-5.13	2.62	-4255.15	-5592.77	13749.341	1030
7305	0.32	-5.30	2.68	-4255.35	-5592.76	13749.344	1030
7310	0.71	-5.41	2.61	-4256.37	-5594.07	13749.347	1030
7315	0.33	-5.72	2.55	-4257.18	-5594.50	13749.354	1030
7320	0.27	-5.50	2.57	-4257.27	-5594.81	13749.359	1030
7325	0.06	-5.32	2.59	-4257.95	-5595.15	13749.361	1030
7330	0.05	-5.26	2.57	-4258.00	-5594.82	13749.369	1030
7335	0.90	-5.02	2.63	-4257.82	-5595.15	13749.375	1030
7340	0.49	-5.00	2.59	-4257.88	-5595.46	13749.376	1030
7345	-0.01	-5.59	2.50	-4259.21	-5596.73	13749.385	1030
7350	0.12	-5.82	2.51	-4259.05	-5597.00	13749.390	1030
7355	-0.58	-5.63	2.49	-4259.44	-5597.29	13749.394	1030
7360	-0.58	-6.32	2.43	-4259.01	-5597.34	13749.400	1030
7365	0.36	-5.20	2.55	-4260.51	-5598.09	13749.406	1030
7370	0.19	-5.63	2.50	-4260.46	-5598.40	13749.406	1030
7375	0.14	-5.23	2.57	-4261.12	-5598.48	13749.414	1030
7380	0.65	-5.46	2.57	-4261.19	-5598.60	13749.420	1030
7385	0.21	-6.14	2.46	-4261.87	-5599.05	13749.422	1030
7390	-0.15	-5.85	2.46	-4261.89	-5598.80	13749.432	1030
7395	-1.37	-6.20	2.38	-4262.26	-5599.49	13749.435	1030
7400	-1.07	-6.55	2.39	-4262.50	-5599.75	13749.438	1030
7405	-0.85	-7.25	2.31	-4261.55	-5599.50	13749.446	1030
7410	-1.00	-6.15	2.36	-4262.28	-5599.89	13749.450	1030
7415	0.20	-5.26	2.49	-4262.42	-5599.77	13749.453	1030
7420	0.64	-4.23	2.53	-4262.57	-5599.71	13749.458	1030
7425	0.11	-4.76	2.46	-4263.31	-5600.39	13749.466	1030
7430	0.78	-4.38	2.52	-4264.31	-5601.63	13749.469	1030
7435	1.07	-4.80	2.52	-4264.55	-5601.33	13749.472	1030
7440	0.76	-5.66	2.47	-4264.26	-5601.58	13749.480	1030
7445	0.70	-4.75	2.45	-4264.40	-5601.03	13749.484	1030
7450	0.23	-4.83	2.43	-4264.57	-5601.61	13749.486	1030
7455	0.48	-5.66	2.43	-4265.11	-5601.60	13749.494	1030
7460	0.55	-4.49	2.44	-4266.45	-5602.92	13749.500	1030
7465	0.58	-4.10	2.46	-4266.56	-5603.32	13749.504	1030
7470	0.38	-5.90	2.34	-4266.70	-5603.33	13749.511	1030
7475	0.59	-5.69	2.41	-4266.45	-5602.89	13749.515	1030
7480	1.25	-6.72	2.36	-4267.47	-5604.47	13749.519	1030
7485	0.12	-6.41	2.32	-4267.47	-5604.70	13749.524	1030
7490	0.82	-4.48	2.45	-4267.67	-5604.65	13749.530	1030
7495	0.83	-4.14	2.48	-4267.66	-5604.64	13749.532	1030
7500	0.44	-5.23	2.34	-4268.73	-5605.84	13749.540	1030
7505	0.96	-4.20	2.39	-4269.11	-5605.86	13749.545	1030
7510	-0.50	-6.37	2.21	-4269.10	-5605.73	13749.547	1030
7515	-0.37	-6.01	2.23	-4269.39	-5605.83	13749.555	1030
7520	1.15	-3.52	2.34	-4270.47	-5606.87	13749.561	1030
7525	0.66	-4.78	2.33	-4270.31	-5607.45	13749.562	1030
7530	0.12	-4.68	2.31	-4270.72	-5607.39	13749.569	1030
7535	1.01	-4.80	2.35	-4270.48	-5607.72	13749.575	1030
7540	0.35	-3.35	2.39	-4271.92	-5608.52	13749.581	1030
7545	1.20	-4.64	2.34	-4271.58	-5608.55	13749.585	1030
7550	0.42	-5.52	2.26	-4271.87	-5608.61	13749.590	1030
7555	0.47	-5.39	2.34	-4271.76	-5608.60	13749.594	1030
7560	0.96	-4.40	2.35	-4272.18	-5609.07	13749.599	1030
7565	0.28	-4.98	2.25	-4273.01	-5608.78	13749.604	1030
7570	0.76	-4.70	2.32	-4272.97	-5609.54	13749.609	1030
7575	1.24	-4.39	2.39	-4273.39	-5609.71	13749.612	1030
7580	0.40	-4.61	2.41	-4273.61	-5609.92	13749.619	1030
7585	-0.12	-5.93	2.24	-4273.44	-5609.91	13749.625	1030
7590	0.61	-4.53	2.29	-4273.51	-5609.94	13749.626	1030
7595	1.14	-4.85	2.39	-4275.24	-5611.69	13749.634	1030
7600	0.47	-4.64	2.24	-4274.99	-5611.78	13749.640	1030
7605	0.76	-4.85	2.24	-4275.07	-5611.85	13749.642	1030
7610	0.60	-5.22	2.29	-4275.16	-5611.53	13749.649	1030
7615	1.00	-6.02	2.17	-4276.16	-5613.15	13749.656	1030
7620	0.79	-4.56	2.33	-4276.06	-5613.10	13749.656	1030
7625	0.51	-4.79	2.26	-4276.27	-5613.46	13749.667	1030
7630	1.10	-4.43	2.26	-4276.31	-5613.36	13749.670	1030
7635	1.13	-5.16	2.26	-4277.53	-5613.89	13749.672	1030
7640	0.81	-4.96	2.24	-4277.53	-5614.63	13749.683	1030
7645	0.83	-4.65	2.22	-4277.61	-5614.75	13749.686	1030
7650	0.82	-5.10	2.21	-4277.75	-5614.60	13749.688	1030
7655	0.73	-5.26	2.15	-4278.52	-5615.35	13749.696	1030
7660	0.77	-4.67	2.21	-4278.91	-5615.87	13749.701	1030
7665	0.87	-4.79	2.18	-4279.29	-5615.63	13749.703	1030
7670	0.96	-4.04	2.26	-4279.13	-5615.96	13749.710	1030
7675	1.24	-4.35	2.23	-4279.48	-5616.30	13749.714	1030
7680	1.51	-4.14	2.25	-4280.19	-5616.96	13749.719	1030
7685	1.12	-5.04	2.17	-4280.28	-5617.15	13749.721	1030
7690	1.28	-3.73	2.20	-4280.98	-5617.83	13749.731	1030
7695	0.94	-4.14	1.96	-4280.90	-5618.59	13749.736	1030
7700	0.94	-4.66	2.20	-4281.59	-5618.50	13749.735	1030
7705	0.50	-5.54	2.08	-4281.38	-5618.47	13749.742	1030
7710	0.50	-4.84	2.11	-4282.49	-5619.49	13749.749	1030
7715	0.96	-5.06	2.13	-4282.08	-5619.79	13749.751	1030
7720	1.07	-4.35	2.17	-4282.23	-5619.58	13749.762	1030
7725	0.91	-4.29	2.15	-4282.30	-5619.38	13749.765	1030
7730	1.75	-3.57	2.12	-4282.43	-5619.09	13749.771	1030
7735	0.55	-4.63	2.17	-4282.72	-5619.53	13749.777	1030
7740	1.19	-4.97	2.24	-4282.69	-5619.39	13749.780	1030
7745	1.00	-5.47	2.11	-4282.65	-5618.79	13749.783	1030
7750	0.80	-4.06	2.15	-4283.92	-5620.50	13749.791	1030
7755	1.37	-3.53	2.19	-4284.63	-5621.34	13749.795	1030
7760	1.29	-4.01	2.10	-4284.56	-5621.00	13749.797	1030
7765	1.19	-4.00	2.13	-4284.76	-5621.26	13749.805	1030
7770	1.67	-4.80	1.98	-4286.45	-5622.18	13749.811	1030
7775	0.48	-4.13	2.10	-4286.18	-5622.65	13749.812	1030
7780	1.17	-4.29	2.11	-4285.72	-5622.86	13749.819	1030
7785	0.89	-3.73	2.10	-4286.12	-5622.86	13749.826	1030
7790	0.91	-4.89	2.06	-4286.55	-5623.25	13749.828	1030
7795	0.88	-5.04	2.06	-4287.18	-5624.34	13749.835	1030
7800	0.43	-4.62	2.03	-4287.61	-5624.27	13749.838	1030
7805	0.44	-4.57	2.06	-4288.06	-5624.28	13749.844	1030
7810	1.34	-4.24	2.00	-4288.35	-5624.42	13749.847	1030
7815	1.35	-5.26	2.06	-4288.54	-5625.42	13749.854	1030
7820	1.16	-4.95	2.05	-4288.69	-5625.39	13749.859	1030
7825	0.55	-4.51	1.97	-4289.25	-5626.05	13749.864	1030
7830	0.42	-4.67	2.01	-4289.15	-5625.86	13749.868	1030
7835	0.70	-4.69	2.05	-4289.28	-5626.00	13749.874	1030
7840	1.03	-3.60	2.05	-4289.25	-5626.13	13749.876	1030
7845	0.52	-4.52	2.00	-4290.26	-5627.27	13749.886	1030
7850	0.92	-4.02	1.95	-4290.61	-5627.01	13749.890	1030
7855	1.29	-4.51	2.00	-4290.47	-5627.15	13749.892	1030
7860	0.93	-4.89	2.01	-4290.72	-5627.33	13749.902	1030
7865	1.27	-4.01	2.09	-4291.71	-5627.66	13749.906	1030
7870	0.59	-4.41	1.92	-4292.08	-5627.71	13749.906	1030
7875	0.38	-4.26	1.95	-4291.94	-5627.43	13749.916	1030
7880	1.18	-3.50	2.01	-4291.89	-5627.29	13749.920	1030
7885	-1.21	-5.37	1.78	-4292.56	-5629.02	13749.926	1030
7890	0.55	-4.70	1.92	-4293.09	-5628.96	13749.930	1030
7895	1.09	-4.47	1.98	-4293.17	-5629.21	13749.935	1030
7900	0.65	-4.38	1.92	-4293.08	-5629.58	13749.938	1030
7905	0.84	-4.35	1.95	-4293.48	-5629.91	13749.946	1030
7910	1.37	-3.44	1.95	-4294.19	-5630.40	13749.951	1030
7915	0.57	-3.78	1.92	-4294.33	-5631.07	13749.953	1030
7920	0.94	-4.56	1.95	-4294.49	-5630.90	13749.960	1030
7925	1.18	-4.59	1.93	-4294.63	-5630.97	13749.964	1030
7930	0.55	-4.08	1.91	-4296.08	-5632.19	13749.969	1030
7935	0.56	-4.32	1.85	-4296.10	-5631.83	13749.972	1030
7940	0.75	-4.98	1.87	-4295.68	-5631.86	13749.981	1030
7945	1.51	-4.25	1.87	-4295.94	-5632.37	13749.984	1030
7950	1.01	-3.42	1.83	-4297.10	-5633.26	13749.986	1030
7955	1.33	-4.53	1.88	-4297.09	-5633.18	13749.993	1030
7960	1.35	-3.87	1.88	-4297.95	-5634.23	13749.999	1030
7965	0.54	-4.68	1.84	-4298.02	-5634.21	13750.001	1030
7970	2.12	-4.51	1.98	-4298.20	-5634.27	13750.009	1030
7975	0.70	-3.88	1.80	-4297.90	-5634.47	13750.015	1030
7980	0.95	-3.87	1.83	-4297.97	-5634.67	13750.017	1030
7985	2.12	-3.28	1.90	-4297.72	-5634.69	13750.025	1030
7990	1.08	-3.75	1.82	-4299.79	-5633.98	13750.031	1030
7995	0.76	-4.48	1.80	-4299.70	-5634.88	13750.032	1030
8000	1.11	-4.77	1.80	-4299.75	-5634.94	13750.040	1030
8005	1.19	-3.29	1.85	-4299.99	-5635.22	13750.045	1030
8010	1.35	-3.68	1.82	-4300.79	-5636.15	13750.047	1030
8015	1.62	-3.47	1.89	-4301.00	-5636.57	13750.056	1030
8020	1.08	-3.61	1.83	-4301.19	-5636.77	13750.061	1030
8025	1.62	-2.79	1.83	-4301.17	-5636.84	13750.062	1030
8030	1.44	-2.87	1.84	-4301.46	-5637.31	13750.069	1030
8035	1.45	-4.16	1.77	-4302.39	-5637.95	13750.075	1030
8040	1.02	-3.84	1.79	-4302.56	-5638.50	13750.078	1030
8045	0.66	-3.64	1.70	-4302.97	-5638.88	13750.086	1030
8050	1.34	-3.43	1.79	-4302.68	-5639.03	13750.090	1030
8055	0.82	-3.40	1.77	-4302.83	-5639.26	13750.094	1030
8060	0.85	-3.72	1.72	-4303.04	-5639.68	13750.097	1030
8065	1.12	-2.75	1.71	-4304.32	-5640.68	13750.104	1030
8070	0.96	-2.72	1.70	-4304.46	-5640.48	13750.109	1030
8075	1.38	-2.58	1.77	-4304.52	-5640.60	13750.115	1030
8080	1.51	-3.24	1.78	-4304.36	-5640.34	13750.119	1030
8085	1.36	-2.56	1.70	-4304.44	-5640.98	13750.124	1030
8090	1.16	-2.98	1.69	-4304.41	-5641.07	13750.126	1030
8095	-0.14	-4.43	1.46	-4306.57	-5642.75	13750.135	1030
8100	0.79	-3.44	1.66	-4306.38	-5642.59	13750.140	1030
8105	1.61	-3.50	1.66	-4306.50	-5643.18	13750.147	1030
8110	1.29	-2.88	1.67	-4306.57	-5643.03	13750.151	1030
8115	1.41	-3.04	1.67	-4307.63	-5644.15	13750.155	1030
8120	1.22	-2.87	1.64	-4307.52	-5644.34	13750.156	1030
8125	1.67	-3.29	1.72	-4308.15	-5644.75	13750.166	1030
8130	0.97	-3.48	1.58	-4308.57	-5645.17	13750.170	1030
8135	1.23	-3.12	1.72	-4308.33	-5645.13	13750.176	1030
8140	1.60	-3.11	1.68	-4308.44	-5645.17	13750.181	1030
8145	0.95	-3.45	1.58	-4309.29	-5646.23	13750.186	1030
8150	1.45	-3.44	1.60	-4309.55	-5646.44	13750.188	1030
8155	1.94	-2.86	1.63	-4310.12	-5646.61	13750.196	1030
8160	0.79	-3.97	1.56	-4310.19	-5646.76	13750.201	1030
8165	0.84	-3.85	1.51	-4310.31	-5646.87	13750.203	1030
8170	2.38	-2.97	1.65	-4310.09	-5647.51	13750.208	1030
8175	1.53	-3.21	1.63	-4310.39	-5647.37	13750.214	1030
8180	1.26	-3.67	1.50	-4311.38	-5648.33	13750.219	1030
8185	1.48	-3.60	1.49	-4311.74	-5648.56	13750.223	1030
8190	1.00	-3.24	1.53	-4311.72	-5648.53	13750.231	1030
8195	1.99	-2.39	1.61	-4311.82	-5648.38	13750.234	1030
8200	1.05	-3.49	1.50	-4311.82	-5648.80	13750.236	1030
8205	1.65	-2.45	1.55	-4311.66	-5648.17	13750.243	1030
8210	1.48	-2.33	1.54	-4313.42	-5648.83	13750.250	1030
8215	1.98	-2.95	1.60	-4313.43	-5648.81	13750.251	1030
8220	1.84	-3.19	1.51	-4313.81	-5648.70	13750.259	1030
8225	1.75	-2.70	1.54	-4313.78	-5649.33	13750.265	1030
8230	2.51	-2.93	1.55	-4314.72	-5650.50	13750.267	1031
8235	1.30	-3.28	1.48	-4315.14	-5650.84	13750.276	1031
8240	0.67	-2.69	1.44	-4314.22	-5650.49	13750.281	1031
8245	1.52	-2.55	1.53	-4314.14	-5650.56	13750.282	1031
8250	1.42	-3.04	1.46	-4314.52	-5650.34	13750.292	1031
8255	1.88	-2.29	1.61	-4314.30	-5650.42	13750.295	1031
8260	1.19	-2.96	1.51	-4313.69	-5649.51	13750.297	1031
8265	1.75	-2.13	1.58	-4312.82	-5649.31	13750.305	1031
8270	1.90	-3.35	1.53	-4312.93	-5649.41	13750.311	1031
8275	1.33	-2.24	1.56	-4312.98	-5649.55	13750.312	1031
8280	0.39	-3.00	1.44	-4313.19	-5649.25	13750.319	1031
8285	1.07	-2.37	1.49	-4313.04	-5649.13	13750.325	1031
8290	1.36	-3.27	1.61	-4311.06	-5647.58	13750.331	1031
8295	1.15	-3.06	1.55	-4311.34	-5647.82	13750.335	1031
8300	1.48	-3.17	1.56	-4311.58	-5647.94	13750.340	1031
8305	0.98	-3.77	1.51	-4311.45	-5647.81	13750.344	1031
8310	1.61	-3.25	1.57	-4310.81	-5647.37	13750.346	1031
8315	1.76	-3.06	1.64	-4310.06	-5646.26	13750.354	1031
8320	1.10	-3.58	1.56	-4309.93	-5646.79	13750.359	1031
8325	1.48	-3.28	1.60	-4309.97	-5646.56	13750.364	1031
8330	0.81	-2.79	1.56	-4310.10	-5646.45	13750.368	1031
8335	0.71	-3.95	1.59	-4310.01	-5646.38	13750.375	1031
8340	1.72	-3.30	1.64	-4309.61	-5646.59	13750.376	1031
8345	1.06	-3.12	1.60	-4308.33	-5645.09	13750.386	1031
8350	1.04	-3.29	1.57	-4308.62	-5644.80	13750.390	1031
8355	1.47	-3.90	1.56	-4307.98	-5644.56	13750.396	1031
8360	1.34	-4.14	1.66	-4307.79	-5644.03	13750.401	1031
8365	1.27	-3.81	1.64	-4307.85	-5644.06	13750.405	1031
8370	1.29	-4.09	1.57	-4307.78	-5644.28	13750.406	1031
8375	0.23	-4.12	1.63	-4306.49	-5642.60	13750.415	1031
8380	1.69	-3.48	1.70	-4306.28	-5642.63	13750.420	1031
8385	1.46	-3.26	1.64	-4306.14	-5642.83	13750.422	1031
8390	1.63	-3.63	1.65	-4306.33	-5642.73	13750.432	1031
8395	2.07	-3.90	1.72	-4305.27	-5641.86	13750.436	1031
8400	2.23	-3.88	1.78	-4305.23	-5641.61	13750.438	1031
8405	1.87	-2.74	1.79	-4305.21	-5641.91	13750.446	1031
8410	1.97	-3.87	1.72	-4304.91	-5641.90	13750.450	1031
8415	1.60	-4.24	1.73	-4304.82	-5641.94	13750.453	1031
8420	1.72	-4.05	1.76	-4304.82	-5641.47	13750.460	1031
8425	1.61	-3.04	1.74	-4304.42	-5641.16	13750.464	1031
8430	1.75	-3.79	1.77	-4303.27	-5639.88	13750.469	1031
8435	1.77	-3.93	1.82	-4302.85	-5639.72	13750.471	1031
8440	1.56	-3.19	1.87	-4302.83	-5639.28	13750.482	1031
8445	1.25	-4.08	1.70	-4302.45	-5639.37	13750.484	1031
8450	1.33	-3.66	1.71	-4302.54	-5639.19	13750.485	1031
8455	1.90	-3.22	1.84	-4302.39	-5639.80	13750.494	1031
8460	1.96	-3.90	1.82	-4301.46	-5638.55	13750.500	1031
8465	1.14	-4.27	1.87	-4301.16	-5638.21	13750.501	1031
8470	2.81	-4.21	1.85	-4301.20	-5638.47	13750.511	1031
8475	1.22	-4.55	1.75	-4301.20	-5638.49	13750.515	1031
8480	1.62	-3.55	1.79	-4301.02	-5638.40	13750.517	1031
8485	2.19	-3.40	1.80	-4301.09	-5637.91	13750.526	1031
8490	1.27	-4.45	1.74	-4299.54	-5636.44	13750.530	1031
8495	1.14	-3.41	1.86	-4299.50	-5636.39	13750.532	1031
8500	1.02	-4.44	1.79	-4299.40	-5636.35	13750.539	1031
8505	1.77	-3.67	1.86	-4299.41	-5636.59	13750.545	1031
8510	2.24	-3.19	1.88	-4298.15	-5637.37	13750.551	1031
8515	1.85	-3.56	1.90	-4298.04	-5636.39	13750.555	1031
8520	1.46	-4.95	1.80	-4297.38	-5635.64	13750.561	1031
8525	1.36	-4.12	1.83	-4297.56	-5636.01	13750.562	1031
8530	1.17	-4.83	1.80	-4296.82	-5635.73	13750.570	1031
8535	1.27	-4.36	1.83	-4296.76	-5635.74	13750.575	1031
8540	1.14	-4.34	1.86	-4296.51	-5635.05	13750.578	1031
8545	1.15	-3.96	1.87	-4296.41	-5634.33	13750.583	1031
8550	0.99	-4.38	1.82	-4296.41	-5634.36	13750.590	1031
8555	1.51	-3.94	1.88	-4296.26	-5634.66	13750.594	1031
8560	1.52	-4.81	1.89	-4296.03	-5634.79	13750.598	1031
8565	1.01	-4.24	1.86	-4296.02	-5634.30	13750.604	1031
8570	1.65	-4.09	1.90	-4295.26	-5633.28	13750.609	1031
8575	1.08	-4.28	1.91	-4294.10	-5631.84	13750.613	1031
8580	1.53	-4.55	1.95	-4294.09	-5631.69	13750.620	1031
8585	0.33	-4.92	1.86	-4293.97	-5631.54	13750.625	1031
8590	1.51	-4.92	1.94	-4294.15	-5631.55	13750.628	1031
8595	1.45	-4.86	1.96	-4292.90	-5630.60	13750.637	1031
8600	0.92	-4.95	1.97	-4292.87	-5630.62	13750.640	1031
8605	1.77	-4.43	2.02	-4292.31	-5629.97	13750.642	1031
8610	1.34	-4.35	1.96	-4292.65	-5629.81	13750.650	1031
8615	0.96	-3.89	2.00	-4292.25	-5629.81	13750.655	1031
8620	1.01	-5.22	1.93	-4292.47	-5629.62	13750.656	1031
8625	0.78	-4.95	1.92	-4291.42	-5628.72	13750.665	1031
8630	0.45	-5.04	1.93	-4291.26	-5628.17	13750.670	1031
8635	0.51	-4.30	1.93	-4291.40	-5627.98	13750.675	1031
8640	0.47	-4.95	1.94	-4290.98	-5627.91	13750.682	1031
8645	0.55	-4.60	1.95	-4291.11	-5627.85	13750.686	1031
8650	1.40	-3.66	2.03	-4290.93	-5628.02	13750.688	1031
8655	0.42	-5.15	2.15	-4288.59	-5626.73	13750.696	1031
8660	0.93	-5.62	2.00	-4289.12	-5626.34	13750.700	1031
8665	0.96	-4.74	1.99	-4289.14	-5626.35	13750.703	1031
8670	0.69	-4.57	1.98	-4289.12	-5626.59	13750.709	1031
8675	0.85	-4.94	2.01	-4288.18	-5625.87	13750.715	1031
8680	1.04	-5.31	2.04	-4287.60	-5625.21	13750.719	1031
8685	1.43	-5.72	2.03	-4287.43	-5625.04	13750.723	1031
8690	1.33	-5.79	2.02	-4287.25	-5624.63	13750.729	1031
8695	1.14	-4.83	2.10	-4287.26	-5624.23	13750.734	1031
8700	1.52	-4.53	2.12	-4287.15	-5624.34	13750.738	1031
8705	1.31	-4.44	2.09	-4286.81	-5624.39	13750.744	1031
8710	2.16	-3.35	2.20	-4287.15	-5624.01	13750.750	1031
8715	1.25	-3.98	2.11	-4286.98	-5624.15	13750.751	1031
8720	0.62	-5.01	2.06	-4285.48	-5622.63	13750.761	1031
8725	1.16	-4.61	2.13	-4285.43	-5622.48	13750.765	1031
8730	1.51	-4.86	2.11	-4284.93	-5621.91	13750.766	1031
8735	1.48	-4.60	2.18	-4284.69	-5622.07	13750.774	1031
8740	0.76	-4.91	2.08	-4284.94	-5621.96	13750.781	1031
8745	1.24	-4.69	2.13	-4284.81	-5622.35	13750.782	1031
8750	1.21	-5.77	2.07	-4285.27	-5622.41	13750.789	1031
8755	0.90	-5.05	2.09	-4285.02	-5622.51	13750.794	1031
8760	0.92	-5.44	2.11	-4283.21	-5620.74	13750.797	1031
8765	0.96	-4.72	2.17	-4282.85	-5619.94	13750.806	1031
8770	1.13	-6.15	2.14	-4282.51	-5619.48	13750.811	1031
8775	0.97	-5.96	2.12	-4282.41	-5619.71	13750.812	1031
8780	1.30	-5.20	2.19	-4282.44	-5619.31	13750.819	1031
8785	1.05	-5.61	2.14	-4282.38	-5619.56	13750.825	1031
8790	1.07	-5.32	2.18	-4281.64	-5618.53	13750.828	1031
8795	0.33	-5.63	2.15	-4281.03	-5618.06	13750.833	1031
8800	1.11	-6.01	2.15	-4280.83	-5618.45	13750.842	1031
8805	0.31	-5.41	2.14	-4280.82	-5618.15	13750.844	1031
8810	1.32	-5.34	2.21	-4280.92	-5617.95	13750.848	1031
8815	0.60	-6.01	2.15	-4281.07	-5618.44	13750.854	1031
8820	0.19	-5.53	2.14	-4280.10	-5617.30	13750.859	1031
8825	1.52	-3.74	2.31	-4279.33	-5616.24	13750.863	1031
8830	0.34	-4.90	2.17	-4279.14	-5616.20	13750.869	1031
8835	0.71	-4.77	2.19	-4279.11	-5616.24	13750.875	1031
8840	0.57	-5.96	2.20	-4279.00	-5616.11	13750.876	1031
8845	1.14	-5.06	2.22	-4278.13	-5615.26	13750.887	1031
8850	0.19	-4.88	2.13	-4277.88	-5614.85	13750.889	1031
8855	1.61	-4.82	2.27	-4277.43	-5614.54	13750.894	1031
8860	0.87	-5.07	2.26	-4277.34	-5614.53	13750.899	1031
8865	1.08	-5.70	2.24	-4277.34	-5614.09	13750.906	1031
8870	0.03	-5.60	2.17	-4277.27	-5614.61	13750.906	1031
8875	1.05	-4.61	2.29	-4275.75	-5614.29	13750.914	1031
8880	0.72	-4.92	2.28	-4275.85	-5614.10	13750.920	1031
8885	1.09	-5.73	2.28	-4275.82	-5614.13	13750.922	1031
8890	0.83	-5.36	2.24	-4276.05	-5614.01	13750.930	1031
8895	0.67	-5.52	2.26	-4275.04	-5612.81	13750.936	1031
8900	0.75	-5.82	2.28	-4274.76	-5613.02	13750.938	1031
8905	0.05	-4.78	2.20	-4274.86	-5613.30	13750.946	1031
8910	0.15	-5.40	2.20	-4274.52	-5613.13	13750.950	1031
8915	1.08	-5.95	2.28	-4274.38	-5612.89	13750.953	1031
8920	1.24	-5.54	2.34	-4274.52	-5612.84	13750.958	1031
8925	0.59	-5.96	2.27	-4273.06	-5611.11	13750.966	1031
8930	0.30	-6.06	2.24	-4272.80	-5610.89	13750.969	1031
8935	0.88	-5.04	2.37	-4272.74	-5610.54	13750.972	1031
8940	0.31	-5.91	2.28	-4272.70	-5610.36	13750.980	1031
8945	0.71	-5.10	2.34	-4272.74	-5610.25	13750.984	1031
8950	0.92	-5.08	2.32	-4272.83	-5610.10	13750.987	1031
8955	1.05	-6.10	2.34	-4272.04	-5608.97	13750.995	1031
8960	0.64	-5.79	2.34	-4271.01	-5608.16	13750.999	1031
8965	0.90	-5.47	2.39	-4270.91	-5608.18	13751.003	1031
8970	0.74	-5.61	2.34	-4270.26	-5607.50	13751.010	1031
8975	0.33	-5.67	2.33	-4270.34	-5607.62	13751.015	1031
8980	0.55	-6.41	2.33	-4270.27	-5607.51	13751.016	1031
8985	0.87	-6.12	2.34	-4270.04	-5607.55	13751.025	1031
8990	0.79	-6.20	2.31	-4269.34	-5608.02	13751.030	1031
8995	0.54	-5.73	2.36	-4268.90	-5607.70	13751.032	1031
9000	0.96	-5.39	2.38	-4269.09	-5607.79	13751.041	1031
9005	0.93	-5.62	2.38	-4269.26	-5607.74	13751.045	1031
9010	1.19	-6.00	2.35	-4267.88	-5607.57	13751.049	1031
9015	0.40	-6.92	2.28	-4267.84	-5607.30	13751.055	1031
9020	0.13	-7.06	2.28	-4267.80	-5607.38	13751.060	1031
9025	0.73	-5.55	2.36	-4267.81	-5607.24	13751.062	1031
9030	0.78	-5.64	2.41	-4266.70	-5605.63	13751.070	1031
9035	0.56	-5.95	2.39	-4266.39	-5605.81	13751.075	1031
9040	0.14	-6.62	2.34	-4266.19	-5605.15	13751.078	1031
9045	0.57	-6.03	2.43	-4266.27	-5605.06	13751.083	1031
9050	0.39	-6.01	2.46	-4264.78	-5603.23	13751.090	1031
9055	0.43	-5.94	2.42	-4265.15	-5603.64	13751.094	1031
9060	0.97	-5.83	2.46	-4264.89	-5603.52	13751.101	1031
9065	0.41	-6.22	2.40	-4264.93	-5603.33	13751.104	1031
9070	0.34	-6.55	2.43	-4264.51	-5602.40	13751.109	1031
9075	0.11	-5.80	2.40	-4263.98	-5601.77	13751.111	1031
9080	0.69	-6.16	2.47	-4263.92	-5601.65	13751.120	1031
9085	0.47	-6.99	2.45	-4263.86	-5601.44	13751.124	1031
9090	0.98	-5.47	2.49	-4263.95	-5600.86	13751.129	1031
9095	-0.35	-6.05	2.39	-4263.42	-5600.90	13751.135	1031
9100	0.16	-6.82	2.43	-4263.39	-5601.03	13751.140	1031
9105	1.07	-5.88	2.48	-4263.62	-5600.67	13751.144	1031
9110	0.44	-5.64	2.49	-4262.76	-5600.52	13751.151	1031
9115	0.30	-7.48	2.43	-4261.49	-5599.14	13751.156	1031
9120	0.48	-7.13	2.49	-4261.58	-5599.03	13751.158	1031
9125	0.40	-6.42	2.53	-4260.64	-5598.21	13751.166	1031
9130	0.69	-6.73	2.49	-4260.67	-5598.20	13751.170	1031
9135	0.04	-6.94	2.47	-4260.45	-5598.15	13751.174	1031
9140	0.28	-6.62	2.50	-4260.49	-5597.97	13751.181	1031
9145	0.57	-6.18	2.52	-4260.63	-5597.50	13751.186	1031
9150	0.75	-6.15	2.54	-4260.94	-5597.45	13751.188	1031
9155	-0.02	-6.66	2.52	-4259.14	-5595.72	13751.194	1031
9160	1.08	-5.94	2.59	-4258.65	-5595.60	13751.200	1031
9165	0.19	-7.08	2.52	-4258.79	-5595.86	13751.203	1031
9170	0.54	-6.68	2.55	-4258.69	-5595.75	13751.208	1031
9175	0.38	-7.18	2.66	-4257.32	-5594.64	13751.216	1031
9180	0.38	-7.57	2.54	-4257.21	-5594.43	13751.219	1031
9185	0.14	-6.30	2.57	-4257.23	-5593.79	13751.224	1031
9190	0.33	-6.45	2.57	-4257.23	-5594.21	13751.229	1031
9195	0.57	-5.50	2.65	-4256.32	-5594.35	13751.234	1031
9200	0.36	-6.47	2.54	-4255.94	-5594.60	13751.236	1031
9205	-0.22	-6.96	2.58	-4255.19	-5594.80	13751.246	1031
9210	0.40	-6.49	2.60	-4255.55	-5594.51	13751.249	1031
9215	-0.14	-7.05	2.52	-4255.33	-5594.56	13751.254	1031
9220	0.77	-6.40	2.54	-4255.08	-5594.18	13751.259	1031
9225	0.10	-8.07	2.52	-4254.95	-5593.57	13751.265	1031
9230	-0.18	-6.36	2.57	-4254.32	-5592.52	13751.266	1031
9235	-0.29	-6.15	2.56	-4254.18	-5592.54	13751.274	1031
9240	0.17	-6.48	2.59	-4254.34	-5592.53	13751.280	1031
9245	1.17	-7.17	2.63	-4254.22	-5592.56	13751.282	1031
9250	1.01	-6.45	2.64	-4253.56	-5591.74	13751.289	1031
9255	-0.04	-6.69	2.64	-4253.55	-5591.55	13751.295	1031
9260	-1.09	-6.82	2.55	-4253.34	-5591.27	13751.297	1031
9265	-1.23	-6.90	2.58	-4253.55	-5591.46	13751.302	1031
9270	-0.92	-6.94	2.65	-4251.74	-5589.75	13751.311	1031
9275	0.30	-6.72	2.63	-4251.35	-5589.94	13751.312	1031
9280	0.60	-6.80	2.69	-4251.71	-5589.45	13751.319	1031
9285	-0.38	-7.26	2.56	-4251.58	-5589.70	13751.325	1031
9290	-0.30	-10.14	2.76	-4249.90	-5587.22	13751.331	1031
9295	0.13	-7.53	2.68	-4250.14	-5587.67	13751.333	1031
9300	0.43	-7.78	2.69	-4249.76	-5587.80	13751.342	1031
9305	0.46	-7.37	2.69	-4250.18	-5587.90	13751.344	1031
9310	0.33	-7.67	2.71	-4249.48	-5586.40	13751.347	1031
9315	-0.22	-6.74	2.69	-4249.06	-5586.38	13751.354	1031
9320	0.02	-7.03	2.71	-4248.56	-5585.87	13751.359	1031
9325	-0.00	-7.20	2.71	-4247.98	-5585.85	13751.361	1031
9330	-0.09	-7.07	2.73	-4248.08	-5585.53	13751.369	1031
9335	-0.38	-8.18	2.65	-4248.08	-5585.50	13751.375	1031
9340	0.05	-7.50	2.73	-4248.13	-5585.71	13751.377	1031
9345	-0.47	-8.24	2.67	-4248.07	-5585.27	13751.386	1031
9350	-1.74	-8.11	2.63	-4247.54	-5584.84	13751.390	1031
9355	-1.67	-7.21	2.69	-4246.32	-5583.70	13751.392	1031
9360	-0.22	-7.63	2.72	-4246.50	-5583.64	13751.400	1031
9365	-0.17	-7.82	2.70	-4246.48	-5583.78	13751.406	1031
9370	0.42	-6.82	2.84	-4246.41	-5583.53	13751.406	1031
9375	0.47	-7.56	2.79	-4244.73	-5582.21	13751.414	1031
9380	0.43	-7.52	2.81	-4244.84	-5582.31	13751.420	1031
9385	-0.10	-7.48	2.78	-4244.54	-5582.25	13751.422	1031
9390	0.24	-7.31	2.84	-4244.87	-5582.20	13751.431	1031
9395	0.24	-8.44	2.82	-4243.85	-5581.12	13751.436	1031
9400	-0.20	-8.32	2.79	-4244.05	-5581.31	13751.438	1031
9405	0.40	-7.20	2.88	-4243.58	-5580.82	13751.444	1031
9410	-0.75	-6.68	2.81	-4243.81	-5580.83	13751.448	1031
9415	-0.20	-7.04	2.93	-4242.37	-5579.57	13751.456	1031
9420	0.19	-7.37	2.84	-4242.30	-5578.81	13751.457	1031
9425	-0.52	-7.80	2.81	-4242.36	-5579.23	13751.465	1031
9430	-0.22	-7.04	2.85	-4242.33	-5579.42	13751.469	1031
9435	-0.30	-7.39	2.81	-4240.81	-5579.59	13751.476	1031
9440	0.23	-7.54	2.90	-4241.13	-5579.08	13751.479	1031
9445	0.75	-7.43	2.92	-4241.07	-5579.06	13751.484	1031
9450	0.05	-7.57	2.86	-4241.21	-5579.12	13751.486	1031
9455	0.11	-7.39	2.95	-4240.42	-5578.42	13751.495	1031
9460	-0.24	-7.55	2.89	-4239.31	-5577.88	13751.499	1031
9465	-0.07	-7.46	2.88	-4239.87	-5577.85	13751.504	1031
9470	-0.62	-7.25	2.90	-4239.68	-5577.80	13751.510	1031
9475	-0.10	-8.08	2.88	-4239.19	-5577.35	13751.515	1031
9480	-0.00	-7.72	2.92	-4238.37	-5576.45	13751.516	1031
9485	-0.31	-7.77	2.89	-4238.27	-5576.20	13751.526	1031
9490	-0.11	-8.04	2.93	-4237.96	-5575.78	13751.531	1031
9495	-0.61	-8.33	2.89	-4237.93	-5576.04	13751.532	1031
9500	-0.45	-7.79	2.86	-4237.95	-5575.77	13751.539	1031
9505	-0.85	-7.95	2.88	-4237.93	-5575.82	13751.544	1031
9510	0.03	-7.88	2.92	-4237.80	-5576.20	13751.547	1031
9515	-0.78	-8.09	2.88	-4237.85	-5576.04	13751.554	1031
9520	0.04	-8.55	2.91	-4236.04	-5576.08	13751.561	1031
9525	-0.28	-8.25	2.91	-4236.23	-5575.65	13751.562	1031
9530	-0.81	-8.02	2.91	-4236.15	-5575.92	13751.568	1031
9535	-0.16	-8.45	2.92	-4235.86	-5575.29	13751.574	1031
9540	-0.25	-8.86	2.87	-4235.08	-5573.50	13751.581	1031
9545	-0.07	-7.51	3.02	-4234.59	-5573.97	13751.583	1031
9550	-0.18	-9.04	2.98	-4234.21	-5573.64	13751.591	1031
9555	-0.63	-8.71	2.94	-4234.54	-5573.64	13751.594	1031
9560	-0.60	-7.84	2.99	-4234.05	-5572.70	13751.600	1031
9565	-0.29	-8.52	3.00	-4233.39	-5572.21	13751.604	1031
9570	-0.55	-7.88	2.97	-4232.81	-5571.31	13751.611	1031
9575	-0.68	-8.24	3.02	-4232.85	-5570.92	13751.612	1031
9580	-0.47	-8.48	3.00	-4232.57	-5571.09	13751.619	1031
9585	-0.17	-9.15	2.99	-4232.64	-5571.04	13751.624	1031
9590	-0.85	-8.41	2.99	-4232.06	-5570.40	13751.627	1031
9595	-0.42	-8.03	3.02	-4231.38	-5569.59	13751.636	1031
9600	-0.57	-8.54	3.03	-4231.60	-5569.73	13751.640	1031
9605	-0.05	-8.05	3.06	-4231.37	-5569.67	13751.644	1031
9610	0.10	-8.57	3.09	-4231.18	-5569.18	13751.651	1031
9615	-0.28	-8.86	3.04	-4230.19	-5568.23	13751.656	1031
9620	-0.86	-7.44	3.09	-4230.11	-5568.48	13751.656	1031
9625	-0.02	-9.63	3.03	-4229.75	-5567.74	13751.667	1031
9630	-0.74	-8.27	2.99	-4229.74	-5567.74	13751.669	1031
9635	-0.49	-8.67	2.98	-4229.41	-5567.00	13751.674	1031
9640	-0.53	-8.82	3.08	-4229.49	-5567.48	13751.680	1031
9645	0.03	-8.82	3.02	-4229.52	-5567.64	13751.686	1031
9650	-0.38	-8.70	3.10	-4229.42	-5567.56	13751.688	1031
9655	-1.13	-9.55	3.10	-4227.71	-5565.70	13751.695	1031
9660	-0.61	-9.27	3.02	-4227.76	-5565.54	13751.699	1031
9665	-0.80	-9.11	3.10	-4227.67	-5565.61	13751.703	1031
9670	-1.23	-9.36	3.06	-4227.72	-5565.42	13751.708	1031
9675	-1.04	-9.11	3.07	-4226.41	-5564.41	13751.717	1031
9680	-0.62	-8.97	3.15	-4226.10	-5563.74	13751.719	1031
9685	-0.14	-8.83	3.20	-4225.94	-5563.33	13751.722	1031
9690	0.08	-8.16	3.16	-4226.32	-5563.79	13751.730	1031
9695	-0.74	-9.50	3.11	-4225.02	-5562.92	13751.734	1031
9700	-0.60	-9.09	3.22	-4224.85	-5562.51	13751.736	1031
9705	-1.39	-8.72	3.15	-4224.56	-5562.72	13751.745	1031
9710	-0.86	-9.42	3.17	-4224.26	-5561.89	13751.749	1031
9715	-0.74	-9.63	3.18	-4224.01	-5561.92	13751.754	1031
9720	-1.01	-9.43	3.13	-4224.09	-5561.74	13751.761	1031
9725	-0.31	-8.51	3.21	-4223.33	-5561.00	13751.765	1031
9730	-1.20	-9.04	3.24	-4222.99	-5560.07	13751.766	1031
9735	-0.50	-9.13	3.21	-4222.92	-5560.32	13751.775	1031
9740	-0.77	-8.75	3.11	-4222.81	-5559.88	13751.780	1031
9745	-0.93	-9.60	3.24	-4222.69	-5560.17	13751.782	1031
9750	-0.75	-8.81	3.20	-4222.73	-5559.97	13751.791	1031
9755	-0.80	-8.75	3.27	-4222.54	-5560.19	13751.794	1031
9760	-0.58	-9.55	3.30	-4221.01	-5558.80	13751.797	1031
9765	-0.81	-9.36	3.20	-4220.94	-5558.65	13751.803	1031
9770	-0.17	-8.92	3.24	-4220.79	-5558.79	13751.810	1031
9775	-0.47	-9.94	3.30	-4220.49	-5558.83	13751.812	1031
9780	-0.28	-9.10	3.31	-4220.71	-5558.16	13751.817	1031
9785	-0.47	-9.58	3.25	-4220.55	-5558.62	13751.824	1031
9790	-0.98	-9.81	3.23	-4219.05	-5557.10	13751.831	1031
9795	-0.66	-8.98	3.32	-4218.85	-5556.80	13751.832	1031
9800	-1.63	-9.91	3.16	-4219.22	-5556.84	13751.840	1031
9805	-0.60	-9.56	3.33	-4218.93	-5556.80	13751.844	1031
9810	-1.13	-10.00	3.37	-4217.67	-5556.00	13751.849	1031
9815	-1.58	-10.53	3.25	-4217.65	-5555.57	13751.854	1031
9820	-0.60	-9.84	3.28	-4217.15	-5555.13	13751.861	1031
9825	-0.61	-10.04	3.38	-4216.77	-5554.80	13751.862	1031
9830	-0.65	-9.67	3.36	-4216.85	-5554.98	13751.869	1031
9835	-1.37	-9.41	3.37	-4216.93	-5554.56	13751.874	1031
9840	-0.94	-9.41	3.41	-4216.47	-5554.05	13751.877	1031
9845	-1.32	-9.59	3.37	-4215.72	-5553.58	13751.886	1031
9850	-0.56	-10.11	3.44	-4215.19	-5553.56	13751.890	1031
9855	-1.08	-9.99	3.43	-4214.96	-5553.26	13751.892	1031
9860	-0.58	-10.66	3.38	-4215.08	-5553.35	13751.900	1031
9865	-0.89	-10.08	3.43	-4214.92	-5553.24	13751.906	1031
9870	-0.81	-10.26	3.39	-4214.77	-5553.32	13751.906	1031
9875	-1.09	-10.58	3.35	-4213.53	-5552.28	13751.914	1031
9880	-1.08	-9.93	3.45	-4213.37	-5552.18	13751.920	1031
9885	-0.59	-10.77	3.37	-4213.35	-5551.99	13751.924	1031
9890	-1.38	-10.44	3.38	-4213.38	-5552.04	13751.929	1031
9895	-0.75	-10.24	3.47	-4213.20	-5551.78	13751.936	1031
9900	-1.31	-10.59	3.36	-4213.17	-5551.92	13751.938	1031
9905	-1.12	-10.38	3.41	-4211.49	-5550.36	13751.945	1031
9910	-1.17	-10.24	3.47	-4211.57	-5549.77	13751.950	1031
9915	-1.08	-10.78	3.33	-4211.04	-5549.65	13751.956	1031
9920	-0.81	-9.52	3.54	-4211.51	-5549.35	13751.957	1031
9925	-1.71	-10.92	3.44	-4210.37	-5548.44	13751.966	1031
9930	-0.88	-10.81	3.52	-4210.13	-5547.96	13751.969	1031
9935	-1.22	-10.98	3.48	-4209.82	-5547.22	13751.973	1031
9940	-1.23	-11.08	3.51	-4209.41	-5547.01	13751.979	1031
9945	-1.21	-11.03	3.52	-4209.08	-5547.25	13751.984	1031
9950	-1.08	-10.46	3.57	-4209.10	-5547.05	13751.986	1031
9955	-1.27	-10.92	3.56	-4208.77	-5546.90	13751.994	1031
9960	-1.10	-10.17	3.56	-4208.20	-5546.54	13752.000	1031
9965	-1.40	-10.65	3.59	-4207.88	-5546.61	13752.004	1031
9970	-0.98	-10.97	3.57	-4207.34	-5546.12	13752.011	1031
9975	-0.71	-10.38	3.63	-4207.20	-5545.82	13752.015	1031
9980	-1.01	-10.76	3.59	-4207.28	-5545.93	13752.016	1031
9985	-1.10	-11.35	3.53	-4207.30	-5545.95	13752.025	1031
9990	-1.23	-10.72	3.58	-4206.24	-5545.38	13752.030	1031
9995	-1.12	-10.31	3.62	-4206.02	-5545.65	13752.032	1031
10000	-0.88	-10.20	3.59	-4206.36	-5545.49	13752.039	1031
10005	-1.51	-10.90	3.56	-4206.07	-5545.28	13752.045	1031
10010	-1.58	-10.93	3.64	-4204.86	-5543.90	13752.049	1030
10015	-1.38	-10.73	3.66	-4204.81	-5543.75	13752.052	1030
10020	-1.82	-11.41	3.55	-4205.24	-5544.56	13752.060	1030
10025	-1.28	-11.00	3.61	-4205.14	-5544.41	13752.062	1030
10030	-1.25	-10.25	3.62	-4205.77	-5544.89	13752.070	1030
10035	-1.50	-11.16	3.60	-4205.76	-5544.61	13752.075	1030
10040	-1.05	-10.56	3.61	-4205.96	-5544.27	13752.078	1030
10045	-1.27	-10.85	3.57	-4206.01	-5544.58	13752.082	1030
10050	-2.11	-11.64	3.52	-4207.33	-5544.29	13752.091	1030
10055	-1.17	-10.96	3.62	-4207.14	-5544.38	13752.094	1030
10060	-1.08	-10.55	3.63	-4207.37	-5544.45	13752.098	1030
10065	-1.53	-11.10	3.54	-4207.20	-5544.73	13752.104	1030
10070	-1.17	-10.43	3.61	-4207.87	-5545.45	13752.109	1030
10075	-1.45	-10.75	3.53	-4208.37	-5545.67	13752.112	1030
10080	-1.04	-12.05	3.53	-4208.28	-5545.74	13752.119	1030
10085	-1.56	-11.60	3.53	-4208.23	-5545.19	13752.125	1030
10090	-1.15	-10.53	3.59	-4208.49	-5544.93	13752.129	1030
10095	-0.95	-10.52	3.59	-4209.54	-5545.26	13752.136	1030
10100	-1.50	-10.17	3.55	-4209.54	-5544.96	13752.140	1030
10105	-1.65	-10.88	3.52	-4210.10	-5545.44	13752.142	1030
10110	-1.32	-10.43	3.59	-4210.28	-5545.56	13752.151	1030
10115	-1.04	-10.11	3.58	-4210.31	-5545.86	13752.155	1030
10120	-1.82	-10.54	3.50	-4210.35	-5546.28	13752.156	1030
10125	-1.36	-10.48	3.49	-4211.42	-5547.68	13752.164	1030
10130	-1.49	-10.51	3.50	-4211.78	-5547.51	13752.170	1030
10135	-1.24	-10.13	3.54	-4212.10	-5548.05	13752.173	1030
10140	-1.28	-10.20	3.45	-4212.09	-5548.22	13752.178	1030
10145	-0.99	-10.14	3.48	-4212.35	-5549.00	13752.185	1030
10150	-1.39	-10.83	3.48	-4212.23	-5549.36	13752.188	1030
10155	-1.38	-9.59	3.42	-4213.35	-5550.73	13752.195	1030
10160	-1.31	-9.62	3.46	-4213.45	-5550.59	13752.199	1030
10165	0.48	-9.88	3.59	-4213.35	-5550.62	13752.206	1030
10170	-0.60	-9.76	3.44	-4213.40	-5550.57	13752.207	1030
10175	-0.40	-10.64	3.44	-4215.04	-5551.49	13752.216	1030
10180	-0.98	-10.07	3.46	-4214.66	-5551.82	13752.219	1030
10185	-1.18	-9.88	3.42	-4215.28	-5552.14	13752.224	1030
10190	-1.42	-9.71	3.38	-4215.13	-5552.33	13752.230	1030
10195	-0.60	-9.78	3.37	-4216.45	-5552.26	13752.237	1030
10200	-0.92	-9.93	3.40	-4215.86	-5552.49	13752.236	1030
10205	-0.57	-10.64	3.37	-4215.93	-5552.97	13752.245	1030
10210	-1.39	-9.85	3.33	-4215.98	-5553.00	13752.250	1030
10215	-1.18	-9.73	3.39	-4216.30	-5552.84	13752.252	1030
10220	-1.10	-9.68	3.37	-4217.26	-5553.59	13752.261	1030
10225	-1.03	-10.19	3.35	-4217.32	-5553.89	13752.265	1030
10230	-1.61	-10.06	3.34	-4217.24	-5553.85	13752.267	1030
10235	-0.61	-9.72	3.38	-4217.07	-5553.47	13752.274	1030
10240	-1.01	-9.63	3.33	-4218.13	-5553.98	13752.281	1030
10245	-1.39	-10.20	3.30	-4218.17	-5554.31	13752.282	1030
10250	-0.16	-9.39	3.37	-4219.00	-5554.27	13752.290	1030
10255	-0.71	-10.09	3.32	-4219.14	-5554.47	13752.295	1030
10260	-0.72	-10.09	3.33	-4219.18	-5554.55	13752.297	1030
10265	-0.83	-10.15	3.30	-4219.04	-5554.20	13752.303	1030
10270	-0.43	-9.08	3.34	-4220.42	-5556.15	13752.311	1030
10275	-1.36	-9.55	3.30	-4220.54	-5555.72	13752.312	1030
10280	-2.05	-10.72	3.18	-4220.64	-5555.61	13752.321	1030
10285	-1.99	-9.27	3.22	-4220.54	-5555.98	13752.325	1030
10290	-1.15	-8.22	3.28	-4221.25	-5557.28	13752.328	1030
10295	-1.67	-8.10	3.25	-4221.77	-5558.17	13752.332	1030
10300	-1.05	-8.11	3.26	-4222.44	-5558.14	13752.340	1030
10305	-1.55	-8.02	3.23	-4222.34	-5558.01	13752.344	1030
10310	-0.49	-7.35	3.31	-4222.21	-5557.88	13752.347	1030
10315	-0.95	-7.82	3.27	-4222.26	-5558.15	13752.355	1030
10320	-1.09	-8.17	3.27	-4222.36	-5558.20	13752.359	1030
10325	-1.06	-8.37	3.22	-4223.37	-5559.37	13752.361	1030
10330	-0.74	-8.17	3.23	-4223.78	-5559.59	13752.369	1030
10335	-0.67	-8.03	3.23	-4224.35	-5560.28	13752.375	1030
10340	-1.26	-7.76	3.19	-4224.35	-5560.73	13752.378	1030
10345	-1.25	-7.14	3.22	-4224.59	-5560.38	13752.385	1030
10350	-0.49	-6.68	3.26	-4224.43	-5560.68	13752.390	1030
10355	-0.75	-8.34	3.18	-4225.53	-5561.82	13752.393	1030
10360	-0.62	-7.22	3.22	-4225.64	-5561.92	13752.401	1030
10365	-1.56	-7.43	3.12	-4226.09	-5563.12	13752.406	1030
10370	-2.18	-7.88	3.10	-4226.01	-5563.09	13752.406	1030
10375	-1.07	-7.49	3.19	-4226.14	-5563.01	13752.415	1030
10380	-0.84	-6.85	3.25	-4226.26	-5563.01	13752.420	1030
10385	-1.13	-8.02	3.14	-4227.51	-5564.27	13752.424	1030
10390	-0.73	-7.53	3.13	-4227.33	-5564.56	13752.431	1030
10395	-0.53	-7.17	3.16	-4227.71	-5564.46	13752.436	1030
10400	-1.21	-7.64	3.10	-4227.54	-5564.44	13752.438	1030
10405	-1.21	-7.51	3.05	-4229.08	-5564.56	13752.445	1030
10410	-0.55	-7.89	3.16	-4228.55	-5564.31	13752.451	1030
10415	-2.25	-6.33	3.02	-4228.83	-5563.97	13752.456	1030
10420	-1.11	-7.36	3.11	-4228.65	-5564.64	13752.459	1030
10425	-1.12	-7.50	3.06	-4229.91	-5565.76	13752.466	1030
10430	-1.04	-7.17	3.09	-4229.89	-5566.27	13752.469	1030
10435	-0.70	-7.04	3.11	-4229.97	-5566.67	13752.473	1030
10440	-0.70	-6.96	3.09	-4230.41	-5566.98	13752.480	1030
10445	-1.01	-7.30	3.08	-4230.38	-5567.08	13752.484	1030
10450	-0.82	-7.66	3.03	-4230.49	-5567.30	13752.487	1030
10455	-0.65	-7.69	3.12	-4230.56	-5567.36	13752.493	1030
10460	-0.90	-7.48	3.06	-4231.25	-5568.09	13752.500	1030
10465	-0.64	-7.63	3.10	-4231.63	-5568.01	13752.501	1030
10470	-1.06	-8.03	3.02	-4232.76	-5568.02	13752.511	1030
10475	-0.54	-7.38	3.02	-4232.28	-5568.13	13752.515	1030
10480	-1.00	-7.77	3.02	-4233.10	-5568.98	13752.517	1030
10485	-0.60	-7.35	2.99	-4233.02	-5569.18	13752.525	1030
10490	-0.97	-7.35	2.96	-4233.16	-5569.35	13752.530	1030
10495	-0.74	-7.16	3.05	-4233.07	-5569.66	13752.532	1030
10500	-0.73	-7.11	3.05	-4234.12	-5570.43	13752.542	1030
10505	-0.86	-6.36	3.05	-4234.53	-5570.69	13752.545	1030
10510	-1.05	-7.64	2.97	-4234.14	-5571.18	13752.547	1030
10515	-0.40	-5.86	3.00	-4234.23	-5571.34	13752.554	1030
10520	-0.96	-6.18	2.96	-4234.60	-5571.19	13752.561	1030
10525	-0.71	-7.16	2.96	-4234.41	-5571.21	13752.562	1030
10530	-0.12	-6.87	3.01	-4234.02	-5571.76	13752.570	1030
10535	-0.74	-7.50	3.00	-4234.28	-5571.33	13752.575	1030
10540	-0.87	-8.48	2.96	-4234.65	-5571.31	13752.578	1030
10545	-0.53	-7.39	3.00	-4234.47	-5571.32	13752.583	1030
10550	-0.69	-6.80	2.97	-4234.48	-5571.39	13752.591	1030
10555	-0.39	-6.80	3.00	-4234.23	-5571.59	13752.594	1030
10560	-0.54	-7.10	2.95	-4234.50	-5571.33	13752.599	1030
10565	-0.58	-8.00	2.97	-4234.42	-5571.33	13752.604	1030
10570	-0.49	-8.11	3.00	-4234.47	-5571.52	13752.609	1030
10575	-0.27	-6.54	3.02	-4234.36	-5571.70	13752.611	1030
10580	-0.18	-7.01	3.01	-4234.21	-5571.66	13752.618	1030
10585	-0.43	-7.34	3.00	-4234.60	-5571.54	13752.624	1030
10590	-0.33	-7.42	3.04	-4234.63	-5571.60	13752.628	1030
10595	-0.28	-6.47	3.05	-4234.55	-5571.37	13752.636	1030
10600	-0.88	-6.87	2.94	-4234.28	-5571.96	13752.640	1030
10605	-0.21	-6.51	3.08	-4234.53	-5571.75	13752.644	1030
10610	-1.26	-7.13	2.94	-4234.50	-5572.00	13752.650	1030
10615	-1.19	-6.84	2.92	-4234.26	-5571.92	13752.655	1030
10620	-1.02	-7.96	2.94	-4234.69	-5571.91	13752.656	1030
10625	-0.87	-7.32	2.92	-4241.06	-5571.72	13752.664	1030
10630	-0.77	-6.95	2.93	-4241.43	-5572.24	13752.669	1030
10635	-0.74	-7.41	2.92	-4242.52	-5572.91	13752.674	1030
10640	-0.32	-7.19	2.94	-4242.43	-5573.40	13752.681	1030
10645	-0.90	-6.33	2.89	-4242.45	-5574.15	13752.685	1030
10650	-0.63	-7.07	2.86	-4242.71	-5574.85	13752.688	1030
10655	-0.60	-7.42	2.83	-4243.96	-5576.62	13752.694	1030
10660	-0.47	-6.64	2.85	-4243.79	-5576.64	13752.700	1030
10665	-0.22	-6.21	2.89	-4243.80	-5576.74	13752.703	1030
10670	-0.46	-7.05	2.85	-4243.85	-5577.44	13752.707	1030
10675	-0.58	-6.23	2.81	-4244.72	-5578.61	13752.716	1030
10680	-0.16	-6.54	2.81	-4245.14	-5579.12	13752.719	1030
10685	-0.22	-6.42	2.82	-4245.13	-5579.48	13752.724	1030
10690	-0.09	-6.86	2.82	-4245.46	-5579.62	13752.729	1030
10695	0.35	-6.72	2.96	-4245.55	-5580.24	13752.736	1030
10700	-0.59	-6.45	2.74	-4245.46	-5580.58	13752.736	1030
10705	-0.96	-6.42	2.78	-4246.22	-5581.47	13752.744	1030
10710	-0.31	-6.59	2.76	-4247.15	-5582.74	13752.749	1030
10715	-0.53	-6.81	2.71	-4247.28	-5582.73	13752.752	1030
10720	-0.39	-6.81	2.73	-4247.63	-5582.95	13752.761	1030
10725	0.11	-6.52	2.77	-4247.59	-5583.10	13752.765	1030
10730	-0.16	-5.72	2.86	-4247.58	-5583.43	13752.767	1030
10735	-0.76	-6.19	2.74	-4247.82	-5583.40	13752.774	1030
10740	0.08	-6.35	2.77	-4247.43	-5583.99	13752.780	1030
10745	-0.08	-6.37	2.76	-4248.25	-5584.43	13752.782	1030
10750	-0.03	-5.84	2.71	-4249.74	-5586.35	13752.791	1030
10755	-0.17	-6.53	2.75	-4249.63	-5586.35	13752.795	1030
10760	-0.71	-6.34	2.69	-4249.70	-5586.53	13752.797	1030
10765	0.01	-5.89	2.75	-4249.83	-5586.86	13752.802	1030
10770	-0.58	-5.95	2.76	-4249.88	-5587.05	13752.810	1030
10775	0.39	-6.64	2.74	-4249.76	-5586.80	13752.812	1030
10780	0.24	-5.79	2.72	-4249.77	-5586.69	13752.817	1030
10785	-0.19	-6.74	2.66	-4249.84	-5586.79	13752.824	1030
10790	0.12	-6.19	2.68	-4252.20	-5589.02	13752.828	1030
10795	-0.66	-6.60	2.67	-4252.24	-5589.17	13752.833	1030
10800	-0.68	-5.76	2.64	-4252.32	-5589.41	13752.840	1030
10805	0.05	-6.25	2.69	-4252.38	-5589.56	13752.844	1030
10810	0.44	-6.47	2.77	-4252.55	-5589.72	13752.850	1030
10815	0.46	-5.80	2.75	-4252.22	-5589.67	13752.854	1030
10820	0.37	-5.69	2.70	-4252.28	-5589.58	13752.859	1030
10825	0.11	-5.91	2.68	-4252.25	-5589.71	13752.861	1030
10830	-0.14	-5.27	2.71	-4254.40	-5589.59	13752.870	1030
10835	-0.28	-6.43	2.64	-4254.68	-5590.08	13752.875	1030
10840	0.23	-6.79	2.64	-4255.08	-5590.31	13752.878	1030
10845	-0.10	-6.58	2.60	-4254.61	-5590.22	13752.886	1030
10850	-1.86	-7.77	2.42	-4255.42	-5591.73	13752.891	1030
10855	-0.95	-6.43	2.56	-4255.88	-5591.51	13752.892	1030
10860	-0.42	-6.18	2.60	-4255.97	-5591.58	13752.900	1030
10865	-0.11	-5.45	2.63	-4256.02	-5591.44	13752.906	1030
10870	-0.01	-5.10	2.64	-4256.24	-5591.84	13752.906	1030
10875	0.16	-5.70	2.67	-4257.27	-5591.77	13752.916	1030
10880	0.43	-5.64	2.63	-4257.33	-5592.27	13752.919	1030
10885	0.26	-5.57	2.60	-4257.61	-5592.32	13752.924	1030
10890	-0.01	-5.82	2.61	-4257.11	-5592.58	13752.929	1030
10895	0.27	-5.44	2.67	-4258.32	-5593.83	13752.935	1030
10900	0.03	-6.29	2.57	-4258.38	-5593.84	13752.938	1030
10905	-0.41	-6.11	2.54	-4259.35	-5595.12	13752.946	1030
10910	0.73	-5.59	2.60	-4259.37	-5595.37	13752.949	1030
10915	-0.14	-5.00	2.58	-4259.30	-5595.34	13752.956	1030
10920	-0.23	-6.23	2.52	-4259.38	-5595.36	13752.958	1030
10925	0.57	-5.86	2.58	-4260.36	-5596.59	13752.965	1030
10930	0.23	-4.90	2.55	-4260.52	-5596.79	13752.969	1030
10935	1.19	-5.36	2.63	-4260.94	-5597.16	13752.976	1030
10940	0.07	-5.57	2.49	-4261.41	-5597.00	13752.979	1030
10945	0.47	-5.51	2.49	-4261.41	-5597.08	13752.984	1030
10950	0.81	-5.75	2.55	-4261.28	-5597.06	13752.986	1030
10955	0.89	-4.71	2.56	-4261.90	-5597.92	13752.995	1030
10960	0.92	-4.72	2.56	-4262.50	-5598.76	13753.000	1030
10965	0.22	-5.63	2.46	-4262.49	-5598.62	13753.002	1030
10970	0.87	-5.67	2.49	-4262.63	-5598.91	13753.011	1030
10975	0.41	-5.27	2.52	-4262.70	-5598.77	13753.015	1030
10980	0.12	-5.19	2.52	-4262.47	-5598.61	13753.017	1030
10985	0.16	-5.46	2.50	-4262.99	-5599.41	13753.025	1030
10990	0.48	-5.92	2.48	-4264.20	-5600.57	13753.030	1030
10995	1.03	-4.75	2.53	-4264.28	-5601.04	13753.032	1030
11000	0.46	-5.45	2.46	-4264.82	-5601.67	13753.041	1030
11005	-0.06	-5.74	2.38	-4264.85	-5601.85	13753.045	1030
11010	0.26	-5.92	2.44	-4264.84	-5601.79	13753.047	1030
11015	0.77	-4.02	2.50	-4265.08	-5601.95	13753.053	1030
11020	1.23	-4.39	2.52	-4266.38	-5602.95	13753.061	1030
11025	0.53	-4.70	2.46	-4266.09	-5603.19	13753.062	1030
11030	0.83	-6.35	2.42	-4265.98	-5602.71	13753.070	1030
11035	0.83	-5.30	2.44	-4266.21	-5603.02	13753.074	1030
11040	0.75	-4.61	2.40	-4267.73	-5603.25	13753.078	1030
11045	-0.25	-5.21	2.36	-4267.58	-5603.35	13753.082	1030
11050	1.83	-6.02	2.43	-4268.07	-5604.44	13753.091	1030
11055	0.31	-5.69	2.38	-4268.27	-5604.41	13753.094	1030
11060	1.14	-4.84	2.48	-4268.26	-5604.57	13753.099	1030
11065	0.20	-4.47	2.36	-4268.22	-5604.36	13753.105	1030
11070	0.04	-5.84	2.34	-4268.94	-5605.10	13753.109	1030
11075	0.85	-5.57	2.38	-4269.57	-5606.11	13753.112	1030
11080	-0.28	-5.02	2.36	-4269.46	-5605.75	13753.121	1030
11085	0.42	-5.11	2.38	-4269.46	-5606.38	13753.124	1030
11090	0.66	-5.06	2.33	-4269.89	-5606.93	13753.129	1030
11095	0.25	-5.71	2.33	-4270.49	-5607.60	13753.136	1030
11100	0.93	-5.38	2.36	-4270.94	-5608.08	13753.140	1030
11105	0.32	-4.91	2.32	-4271.62	-5608.54	13753.146	1030
11110	0.34	-4.88	2.33	-4271.49	-5608.69	13753.150	1030
11115	1.02	-4.46	2.35	-4271.42	-5609.09	13753.155	1030
11120	0.87	-4.98	2.33	-4271.50	-5609.25	13753.156	1030
11125	-0.29	-5.85	2.19	-4272.84	-5610.15	13753.166	1030
11130	-0.05	-5.05	2.25	-4272.90	-5610.15	13753.170	1030
11135	0.64	-4.93	2.30	-4272.65	-5610.03	13753.172	1030
11140	0.69	-5.01	2.27	-4272.89	-5610.18	13753.179	1030
11145	0.20	-4.79	2.22	-4273.08	-5610.21	13753.187	1030
11150	0.33	-5.30	2.28	-4272.87	-5610.39	13753.188	1030
11155	0.86	-4.73	2.35	-4272.92	-5610.30	13753.194	1030
11160	0.41	-5.02	2.29	-4272.87	-5610.34	13753.199	1030
11165	0.85	-5.37	2.31	-4275.17	-5610.60	13753.204	1030
11170	0.60	-5.05	2.21	-4275.11	-5610.79	13753.210	1030
11175	0.27	-4.42	2.25	-4275.08	-5610.37	13753.215	1030
11180	0.30	-5.03	2.22	-4275.28	-5610.52	13753.219	1030
11185	0.68	-4.20	2.27	-4275.95	-5611.33	13753.224	1030
11190	0.26	-5.19	2.27	-4276.45	-5611.73	13753.230	1030
11195	0.61	-6.08	2.26	-4276.69	-5611.91	13753.234	1030
11200	0.11	-4.42	2.28	-4276.77	-5612.15	13753.236	1030
11205	0.98	-5.23	2.27	-4277.38	-5612.93	13753.245	1030
11210	0.74	-4.61	2.28	-4277.89	-5613.33	13753.249	1030
11215	-0.79	-4.75	2.21	-4278.08	-5615.01	13753.256	1030
11220	0.88	-4.70	2.26	-4278.29	-5614.56	13753.261	1030
11225	1.03	-4.38	2.27	-4278.38	-5614.80	13753.265	1030
11230	0.24	-5.77	2.24	-4278.26	-5615.15	13753.269	1030
11235	0.44	-5.25	2.17	-4278.71	-5615.19	13753.276	1030
11240	0.65	-5.38	2.22	-4279.35	-5616.05	13753.281	1030
11245	0.77	-4.58	2.24	-4279.70	-5616.14	13753.282	1030
11250	1.64	-3.67	2.34	-4280.54	-5617.08	13753.291	1030
11255	0.47	-5.01	2.16	-4280.35	-5617.43	13753.295	1030
11260	0.91	-4.79	2.18	-4281.05	-5617.03	13753.299	1030
11265	0.46	-5.24	2.17	-4281.16	-5617.51	13753.304	1030
11270	1.29	-3.48	2.28	-4280.87	-5618.33	13753.312	1030
11275	0.87	-4.79	2.22	-4281.07	-5617.94	13753.312	1030
11280	0.61	-5.22	2.08	-4282.09	-5618.48	13753.319	1030
11285	1.25	-5.05	2.17	-4282.20	-5619.16	13753.325	1030
11290	1.56	-4.00	2.22	-4282.81	-5619.52	13753.328	1030
11295	0.96	-4.18	2.21	-4283.17	-5619.55	13753.335	1030
11300	1.06	-4.21	2.15	-4283.22	-5619.75	13753.341	1030
11305	1.06	-4.05	2.17	-4283.25	-5619.92	13753.344	1030
11310	1.30	-4.22	2.23	-4283.03	-5620.18	13753.348	1030
11315	1.63	-4.23	2.22	-4283.29	-5619.85	13753.354	1030
11320	1.65	-4.32	2.21	-4283.77	-5620.84	13753.359	1030
11325	0.96	-5.09	2.11	-4284.82	-5621.65	13753.361	1030
11330	1.23	-4.38	2.16	-4285.30	-5621.89	13753.369	1030
11335	0.77	-4.87	2.07	-4285.31	-5622.28	13753.375	1030
11340	1.39	-4.48	2.17	-4285.38	-5622.46	13753.378	1030
11345	1.07	-3.78	2.16	-4285.76	-5622.69	13753.386	1030
11350	0.97	-4.67	2.12	-4286.11	-5622.71	13753.390	1030
11355	1.35	-3.70	2.17	-4287.16	-5622.83	13753.393	1030
11360	1.02	-4.23	2.14	-4287.34	-5622.82	13753.400	1030
11365	0.35	-4.63	2.02	-4287.59	-5623.54	13753.406	1030
11370	0.90	-5.36	2.07	-4287.61	-5623.92	13753.406	1030
11375	0.90	-4.56	2.06	-4287.64	-5623.68	13753.414	1030
11380	0.60	-4.98	2.01	-4287.72	-5623.75	13753.420	1030
11385	0.62	-4.30	1.98	-4288.86	-5625.07	13753.425	1030
11390	1.31	-4.49	2.11	-4289.01	-5625.48	13753.431	1030
11395	2.16	-4.45	2.15	-4288.52	-5625.37	13753.436	1030
11400	1.22	-4.56	2.07	-4289.01	-5625.87	13753.438	1030
11405	1.01	-3.92	2.04	-4290.53	-5626.91	13753.445	1030
11410	1.27	-3.81	2.07	-4290.52	-5627.24	13753.449	1030
11415	0.95	-4.75	2.09	-4291.03	-5627.71	13753.456	1030
11420	0.87	-3.23	2.00	-4290.86	-5628.08	13753.458	1030
11425	1.28	-4.00	2.00	-4291.14	-5627.84	13753.465	1030
11430	0.88	-4.21	2.04	-4291.08	-5627.82	13753.469	1030
11435	1.46	-3.44	2.06	-4291.54	-5628.53	13753.473	1030
11440	1.40	-3.81	2.00	-4292.25	-5629.09	13753.479	1030
11445	0.63	-4.95	1.95	-4292.34	-5629.30	13753.484	1030
11450	0.68	-4.41	1.97	-4292.05	-5629.56	13753.486	1030
11455	1.02	-3.79	2.00	-4292.35	-5629.55	13753.495	1030
11460	0.54	-4.09	1.93	-4293.36	-5630.62	13753.499	1030
11465	0.33	-4.36	1.91	-4293.69	-5630.98	13753.501	1030
11470	0.53	-4.49	1.92	-4293.40	-5630.68	13753.510	1030
11475	0.74	-4.50	1.96	-4293.48	-5631.05	13753.515	1030
11480	1.75	-4.07	1.99	-4293.55	-5631.03	13753.517	1030
11485	1.03	-4.25	1.93	-4293.63	-5630.91	13753.524	1030
11490	1.08	-3.82	1.94	-4295.27	-5632.87	13753.531	1030
11495	0.98	-4.90	1.91	-4295.39	-5632.92	13753.532	1030
11500	1.34	-4.33	1.92	-4295.68	-5633.44	13753.540	1030
11505	1.04	-3.71	1.85	-4295.89	-5633.82	13753.544	1030
11510	0.99	-4.21	1.93	-4295.86	-5633.78	13753.547	1030
11515	1.48	-4.19	1.95	-4296.04	-5634.01	13753.554	1030
11520	1.42	-3.90	1.89	-4297.64	-5635.22	13753.561	1030
11525	2.24	-3.50	1.97	-4297.41	-5634.95	13753.562	1030
11530	1.21	-3.53	1.93	-4297.56	-5635.04	13753.569	1030
11535	1.18	-3.85	1.90	-4297.21	-5634.79	13753.575	1030
11540	0.62	-4.49	1.78	-4298.66	-5635.72	13753.581	1030
11545	1.86	-3.83	1.86	-4298.56	-5636.27	13753.585	1030
11550	1.22	-3.37	1.86	-4298.58	-5636.24	13753.591	1030
11555	1.66	-3.72	1.90	-4298.52	-5636.26	13753.594	1030
11560	0.12	-3.44	1.82	-4299.61	-5636.02	13753.598	1030
11565	1.46	-2.90	1.90	-4299.77	-5636.13	13753.605	1030
11570	1.38	-4.19	1.85	-4299.74	-5636.05	13753.609	1030
11575	1.14	-3.61	1.88	-4299.95	-5636.22	13753.613	1030
11580	1.61	-3.36	1.86	-4300.57	-5636.54	13753.618	1030
11585	0.67	-4.04	1.76	-4301.24	-5637.68	13753.625	1030
11590	1.28	-4.05	1.88	-4301.33	-5637.99	13753.626	1030
11595	1.10	-4.20	1.83	-4301.74	-5638.66	13753.635	1030
11600	1.34	-4.34	1.80	-4301.94	-5638.45	13753.640	1030
11605	1.36	-4.08	1.81	-4301.86	-5638.41	13753.643	1030
11610	1.52	-3.95	1.85	-4302.10	-5638.55	13753.651	1030
11615	1.31	-3.53	1.81	-4303.19	-5639.86	13753.655	1030
11620	1.54	-3.18	1.81	-4303.19	-5640.46	13753.657	1030
11625	1.43	-3.31	1.81	-4302.82	-5640.34	13753.664	1030
11630	0.85	-4.21	1.76	-4302.77	-5639.99	13753.669	1030
11635	1.15	-5.18	1.75	-4304.23	-5640.79	13753.674	1030
11640	1.25	-4.08	1.71	-4304.55	-5640.63	13753.681	1030
11645	1.02	-3.02	1.73	-4304.56	-5640.46	13753.686	1030
11650	0.58	-3.83	1.70	-4304.35	-5640.58	13753.688	1030
11655	1.26	-3.31	1.73	-4305.29	-5641.89	13753.696	1030
11660	1.16	-3.18	1.74	-4305.53	-5642.23	13753.700	1030
11665	0.58	-3.81	1.71	-4306.82	-5642.25	13753.706	1030
11670	1.32	-3.36	1.74	-4306.67	-5642.42	13753.708	1030
11675	1.41	-3.18	1.74	-4306.62	-5642.26	13753.715	1030
11680	1.22	-3.11	1.70	-4306.46	-5642.51	13753.719	1030
11685	1.11	-3.83	1.67	-4307.16	-5642.61	13753.722	1030
11690	1.26	-3.17	1.73	-4307.73	-5642.78	13753.730	1030
11695	1.02	-3.65	1.70	-4308.10	-5642.83	13753.734	1030
11700	1.16	-4.23	1.63	-4308.46	-5643.58	13753.739	1030
11705	1.21	-3.27	1.69	-4308.23	-5643.44	13753.745	1030
11710	1.81	-3.37	1.71	-4308.38	-5643.94	13753.750	1030
11715	0.47	-3.41	1.63	-4308.50	-5644.38	13753.751	1030
11720	0.69	-2.71	1.60	-4309.64	-5645.50	13753.759	1030
11725	0.96	-4.06	1.60	-4309.80	-5645.54	13753.765	1030
11730	-0.25	-4.18	1.51	-4309.89	-5645.89	13753.770	1030
11735	0.67	-3.78	1.56	-4309.84	-5646.16	13753.776	1030
11740	0.99	-3.64	1.54	-4310.99	-5647.52	13753.780	1030
11745	0.91	-3.48	1.57	-4311.18	-5647.53	13753.782	1030
11750	0.53	-3.65	1.50	-4311.66	-5648.34	13753.789	1030
11755	0.28	-3.61	1.46	-4312.02	-5648.40	13753.795	1030
11760	0.98	-3.08	1.57	-4311.94	-5648.48	13753.797	1030
11765	1.56	-3.68	1.57	-4311.87	-5648.67	13753.804	1030
11770	2.20	-3.63	1.67	-4312.88	-5648.80	13753.811	1030
11775	1.92	-2.23	1.64	-4312.98	-5648.64	13753.812	1030
11780	1.19	-3.71	1.42	-4312.86	-5648.48	13753.821	1030
11785	1.08	-3.15	1.58	-4313.12	-5649.16	13753.824	1030
11790	1.73	-3.30	1.59	-4314.09	-5650.30	13753.829	1030
11795	1.72	-2.44	1.55	-4314.14	-5650.45	13753.833	1030
11800	1.17	-2.89	1.49	-4314.55	-5650.72	13753.841	1030
11805	1.88	-3.25	1.53	-4314.63	-5651.25	13753.844	1030
11810	1.35	-3.55	1.50	-4314.76	-5651.06	13753.847	1030
11815	1.48	-3.57	1.53	-4314.81	-5651.23	13753.854	1030
11820	1.30	-3.71	1.47	-4314.87	-5651.46	13753.859	1030
11825	2.12	-3.10	1.54	-4315.27	-5651.69	13753.861	1030
11830	1.29	-2.69	1.50	-4315.76	-5652.37	13753.869	1030
11835	1.80	-2.49	1.50	-4316.98	-5652.59	13753.874	1030
11840	1.97	-3.78	1.51	-4316.94	-5653.02	13753.878	1030
11845	1.24	-3.02	1.42	-4316.89	-5652.86	13753.886	1030
11850	1.47	-3.58	1.47	-4316.68	-5652.85	13753.890	1030
11855	1.96	-2.64	1.50	-4317.99	-5654.62	13753.892	1030
11860	2.47	-2.13	1.54	-4318.02	-5654.89	13753.899	1030
11865	0.96	-2.34	1.40	-4318.27	-5654.69	13753.905	1031
11870	-0.34	-3.45	1.32	-4318.24	-5654.95	13753.908	1031
11875	0.24	-2.94	1.38	-4317.43	-5654.01	13753.916	1031
11880	0.06	-3.49	1.35	-4317.28	-5653.51	13753.920	1031
11885	0.77	-2.79	1.41	-4317.04	-5653.77	13753.922	1031
11890	0.42	-3.40	1.36	-4317.23	-5653.94	13753.931	1031
11895	1.32	-2.58	1.37	-4315.98	-5653.02	13753.935	1031
11900	1.15	-3.13	1.39	-4316.18	-5653.41	13753.938	1031
11905	0.18	-3.08	1.40	-4315.94	-5653.56	13753.946	1031
11910	0.11	-3.42	1.37	-4316.08	-5653.39	13753.950	1031
11915	0.36	-2.98	1.44	-4314.79	-5653.21	13753.956	1031
11920	-0.01	-3.11	1.36	-4314.98	-5653.59	13753.959	1031
11925	0.85	-3.13	1.37	-4314.42	-5653.56	13753.966	1031
11930	0.50	-3.25	1.40	-4314.18	-5653.44	13753.969	1031
11935	1.05	-2.88	1.47	-4314.05	-5653.20	13753.972	1031
11940	0.95	-3.58	1.40	-4313.53	-5652.87	13753.979	1031
11945	1.45	-3.31	1.44	-4313.38	-5652.50	13753.984	1031
11950	1.04	-3.19	1.49	-4313.40	-5652.39	13753.989	1031
11955	0.81	-3.60	1.48	-4313.51	-5651.99	13753.994	1031
11960	0.32	-3.52	1.39	-4313.30	-5652.25	13754.000	1031
11965	1.32	-3.07	1.54	-4312.89	-5651.71	13754.003	1031
11970	1.01	-3.81	1.48	-4311.59	-5650.44	13754.010	1031
11975	2.07	-2.92	1.58	-4311.40	-5650.27	13754.015	1031
11980	1.44	-2.30	1.58	-4311.48	-5650.16	13754.020	1031
11985	1.45	-3.19	1.54	-4311.48	-5650.41	13754.025	1031
11990	1.55	-2.89	1.60	-4310.26	-5649.35	13754.030	1031
11995	1.13	-3.32	1.56	-4310.28	-5649.36	13754.032	1031
12000	1.21	-2.88	1.62	-4309.57	-5648.29	13754.039	1031
12005	0.35	-3.56	1.51	-4309.65	-5648.17	13754.044	1031
12010	0.77	-3.71	1.65	-4309.61	-5648.04	13754.051	1031
12015	0.57	-4.07	1.58	-4309.52	-5647.88	13754.055	1031
12020	0.39	-3.38	1.55	-4308.73	-5646.64	13754.061	1031
12025	0.51	-3.65	1.55	-4308.40	-5646.60	13754.062	1031
12030	0.52	-4.20	1.60	-4308.23	-5646.12	13754.070	1031
12035	0.25	-4.01	1.62	-4307.55	-5645.65	13754.076	1031
12040	0.27	-3.45	1.57	-4308.03	-5645.99	13754.078	1031
12045	0.66	-3.32	1.60	-4308.01	-5645.82	13754.082	1031
12050	0.27	-3.73	1.63	-4307.10	-5645.31	13754.090	1031
12055	0.10	-3.90	1.56	-4306.70	-5644.86	13754.094	1031
12060	-0.09	-3.83	1.54	-4306.44	-5644.82	13754.098	1031
12065	0.14	-3.95	1.59	-4306.75	-5644.55	13754.105	1031
12070	0.62	-3.57	1.64	-4306.27	-5644.68	13754.109	1031
12075	0.01	-4.33	1.56	-4305.54	-5644.66	13754.111	1031
12080	0.11	-4.95	1.54	-4305.43	-5644.25	13754.120	1031
12085	0.48	-4.62	1.58	-4304.60	-5644.35	13754.125	1031
12090	-0.58	-4.39	1.59	-4304.66	-5644.19	13754.127	1031
12095	0.06	-4.44	1.61	-4304.41	-5643.81	13754.136	1031
12100	0.39	-2.99	1.64	-4304.67	-5644.02	13754.140	1031
12105	-0.11	-4.09	1.60	-4303.38	-5642.93	13754.143	1031
12110	0.14	-4.52	1.68	-4303.57	-5642.34	13754.151	1031
12115	0.32	-4.24	1.65	-4303.24	-5641.97	13754.156	1031
12120	0.30	-3.55	1.65	-4303.55	-5642.09	13754.156	1031
12125	0.61	-4.77	1.66	-4303.48	-5642.17	13754.164	1031
12130	-0.07	-4.14	1.66	-4303.62	-5642.11	13754.170	1031
12135	0.42	-3.70	1.79	-4301.53	-5640.50	13754.172	1031
12140	0.25	-3.80	1.71	-4301.70	-5640.25	13754.181	1031
12145	-0.65	-4.79	1.60	-4300.75	-5639.89	13754.186	1031
12150	0.01	-4.61	1.72	-4300.84	-5639.56	13754.188	1031
12155	0.20	-3.78	1.74	-4300.67	-5639.37	13754.197	1031
12160	0.13	-4.07	1.72	-4300.98	-5639.26	13754.200	1031
12165	-0.35	-4.58	1.63	-4300.36	-5638.04	13754.206	1031
12170	0.12	-3.86	1.80	-4299.67	-5638.35	13754.208	1031
12175	-0.08	-4.28	1.72	-4299.83	-5638.31	13754.215	1031
12180	0.18	-3.61	1.74	-4299.67	-5638.27	13754.219	1031
12185	0.65	-4.02	1.76	-4299.12	-5637.82	13754.222	1031
12190	1.21	-3.44	1.86	-4298.41	-5636.99	13754.229	1031
12195	0.81	-3.70	1.85	-4298.47	-5637.07	13754.234	1031
12200	1.07	-4.37	1.80	-4298.82	-5636.80	13754.239	1031
12205	1.19	-3.50	1.82	-4298.28	-5636.87	13754.244	1031
12210	1.09	-4.09	1.83	-4297.35	-5637.15	13754.250	1031
12215	1.03	-3.76	1.87	-4297.33	-5636.86	13754.251	1031
12220	0.22	-4.61	1.79	-4296.66	-5636.12	13754.261	1031
12225	0.32	-4.57	1.79	-4296.38	-5635.74	13754.265	1031
12230	0.68	-4.26	1.86	-4296.28	-5635.68	13754.271	1031
12235	0.35	-4.33	1.80	-4296.62	-5635.64	13754.276	1031
12240	0.07	-4.96	1.74	-4296.58	-5635.65	13754.280	1031
12245	0.14	-4.43	1.80	-4296.74	-5635.14	13754.282	1031
12250	-0.11	-6.10	1.78	-4294.66	-5633.36	13754.291	1031
12255	-0.15	-5.19	1.80	-4294.74	-5632.88	13754.295	1031
12260	-0.04	-4.26	1.88	-4295.01	-5634.05	13754.301	1031
12265	-0.01	-3.92	1.83	-4294.65	-5633.04	13754.305	1031
12270	0.27	-4.40	1.87	-4293.48	-5632.07	13754.311	1031
12275	-0.25	-5.31	1.83	-4293.43	-5631.86	13754.312	1031
12280	0.55	-3.57	1.91	-4292.68	-5631.12	13754.320	1031
12285	0.35	-5.53	1.84	-4292.76	-5631.06	13754.325	1031
12290	-0.23	-4.86	1.87	-4292.69	-5630.76	13754.328	1031
12295	-0.46	-3.86	1.89	-4292.47	-5630.81	13754.333	1031
12300	0.63	-3.09	2.05	-4291.25	-5629.90	13754.341	1031
12305	0.10	-4.61	1.89	-4291.67	-5629.58	13754.344	1031
12310	-0.06	-4.87	1.90	-4291.55	-5629.46	13754.348	1031
12315	-0.15	-5.35	1.91	-4291.71	-5629.29	13754.355	1031
12320	-0.25	-5.35	1.89	-4291.32	-5629.12	13754.359	1031
12325	-0.16	-4.69	1.88	-4290.67	-5628.34	13754.364	1031
12330	0.69	-3.98	2.02	-4290.68	-5628.68	13754.368	1031
12335	-0.68	-4.90	1.92	-4290.28	-5628.11	13754.375	1031
12340	-0.60	-5.13	1.89	-4290.39	-5628.14	13754.376	1031
12345	-0.87	-5.37	1.85	-4289.23	-5626.96	13754.386	1031
12350	-0.34	-5.10	1.93	-4289.00	-5626.55	13754.390	1031
12355	0.03	-4.07	2.00	-4288.54	-5626.10	13754.393	1031
12360	0.24	-3.25	2.03	-4288.60	-5626.19	13754.400	1031
12365	0.01	-4.51	1.96	-4288.17	-5625.88	13754.406	1031
12370	-0.43	-4.40	1.96	-4288.45	-5625.97	13754.406	1031
12375	-0.21	-5.37	1.97	-4288.31	-5626.04	13754.415	1031
12380	-0.35	-4.98	1.92	-4288.49	-5625.88	13754.420	1031
12385	-0.12	-4.75	2.00	-4286.74	-5624.45	13754.422	1031
12390	-0.34	-5.09	2.04	-4286.55	-5624.38	13754.429	1031
12395	-1.15	-4.54	1.99	-4286.47	-5624.25	13754.436	1031
12400	-0.11	-5.37	1.96	-4286.57	-5624.40	13754.438	1031
12405	-0.04	-4.86	1.98	-4286.66	-5624.46	13754.445	1031
12410	-0.13	-5.45	2.01	-4286.28	-5624.15	13754.450	1031
12415	0.49	-5.20	2.08	-4284.73	-5622.25	13754.456	1031
12420	-0.53	-5.13	2.01	-4284.80	-5622.37	13754.458	1031
12425	-0.14	-5.40	1.99	-4284.95	-5622.30	13754.466	1031
12430	-0.31	-5.72	2.05	-4284.79	-5622.13	13754.469	1031
12435	-0.36	-5.57	2.03	-4284.03	-5622.35	13754.472	1031
12440	-0.76	-5.61	1.97	-4283.61	-5622.00	13754.479	1031
12445	-0.34	-5.57	2.03	-4283.40	-5621.83	13754.484	1031
12450	-0.52	-4.38	2.07	-4282.79	-5621.27	13754.486	1031
12455	-0.71	-5.14	2.03	-4283.03	-5621.20	13754.494	1031
12460	-0.39	-5.30	2.02	-4282.91	-5620.76	13754.500	1031
12465	0.09	-4.90	2.10	-4282.53	-5620.90	13754.501	1031
12470	0.72	-6.76	2.03	-4281.64	-5619.20	13754.511	1031
12475	0.06	-5.45	2.11	-4281.44	-5619.14	13754.515	1031
12480	-0.07	-5.21	2.16	-4280.93	-5618.49	13754.516	1031
12485	-0.15	-5.57	2.13	-4280.76	-5618.16	13754.526	1031
12490	-0.46	-5.42	2.11	-4280.77	-5618.19	13754.530	1031
12495	-0.40	-5.42	2.13	-4280.76	-5618.33	13754.532	1031
12500	-0.48	-7.04	2.09	-4280.11	-5617.53	13754.540	1031
12505	-0.66	-5.87	2.08	-4280.05	-5617.51	13754.545	1031
12510	-0.56	-6.21	2.11	-4279.82	-5617.52	13754.548	1031
12515	-0.19	-6.43	2.13	-4279.88	-5617.46	13754.554	1031
12520	-0.04	-5.34	2.13	-4278.87	-5616.29	13754.561	1031
12525	-0.87	-5.40	2.10	-4278.16	-5615.91	13754.562	1031
12530	-0.85	-5.24	2.17	-4277.90	-5615.90	13754.571	1031
12535	-0.15	-5.19	2.19	-4278.30	-5615.58	13754.576	1031
12540	0.15	-5.80	2.22	-4278.13	-5615.56	13754.581	1031
12545	-0.17	-5.71	2.17	-4278.15	-5615.60	13754.585	1031
12550	-0.95	-5.46	2.15	-4277.01	-5615.48	13754.591	1031
12555	-0.58	-4.76	2.23	-4276.27	-5615.60	13754.594	1031
12560	-0.22	-6.69	2.24	-4275.53	-5614.96	13754.601	1031
[truncated: 88,164 more rows]
