# Supplementary material for: Structural characterization of the saxitoxin-targeting APTSTX1 aptamer using optical tweezers and molecular dynamics simulations
Source: PLoS One. 2019 Nov 7;14(11):e0222468. doi: 10.1371/journal.pone.0222468 (PMC6837747; doi:10.1371/journal.pone.0222468)
Supplement: S2 File — Data repository, aptamer under magnesium. (ZIP) [file pone.0222468.s006.zip › Mg/Mg/September/280915/4aCOM.txt]

Instrument name = Christians toy
*****Calibration values *****
TrapA Temperature Fudge	-0.400000
TrapB Temperature Fudge	-1.550000
TrapA Force Sensitivity	0.025700	0.026000	0.032000
TrapB Force Sensitivity	0.026200	0.027400	0.032000
TrapA Lever Sensitivity	15000.000000	14500.000000	0.000000
TrapB Lever Sensitivity	15200.000000	14500.000000	0.000000
Motor Threshold	20	20	20
*****Initial Preference Settings*****
ForceRateDiv	1
ForceGain	32
PosRateDivA	3
PosRateDivB	3
PositionGainA	32
PositionGainB	32
GotoSpeedX	9
GotoSpeedY	9
GotoSpeedZ	4
MaxDataFileSize	10000000
HopDistance	2
*CycleCount/n____	1
*A_PsdX__________	0
*A_PsdY__________	0
*A_PsdSum________	0
*A_Iris__________	0
*A_LeverX________	0
*A_LeverY________	0
*A_LeverSum______	0
*B_PsdX__________	0
*B_PsdY__________	0
*B_PsdSum________	0
*B_Iris__________	0
*B_LeverX________	0
*B_LeverY________	0
*B_LeverSum______	0
*A_Temperature___	0
*B_Temperature___	0
*X_force_________	1
*Y_force_________	1
*Z_force_________	1
*Tension_________	0
*A_dist-X________	0
*A_dist-Y________	1
*B_dist-X________	0
*B_dist-Y________	1
*Motor_X_________	0
*Motor_Y_________	0
*Motor_Z_________	0
*MotorVel_X______	0
*MotorVel_Y______	0
*MotorVel_Z______	0
*A_trapPIC_Err___	0
*B_trapPIC_Err___	0
*comPIC_Err______	0
*A_CycleCount____	0
*B_CycleCount____	0
*Motor_CycleCount	0
*time(sec)_______	1
*Status__________	1
*Null____________	0
samples/line_HI	400
samples/line_LO	20
goto0	8388608	8388608	8388608
goto1	8389684	8387894	8388180
goto2	8420998	8413487	8387420
goto3	8424321	8356603	8387744
goto4	8422772	8353948	8399333
goto5	8388608	8388608	8388608
goto6	8388608	8388608	8388608
goto7	8388608	8388608	8388608
goto8	8388608	8388608	8388608
goto9	8388608	8388608	8388608
yourXYZint	123	456	789
MaxForceP1	10.000000
MinForceP1	3.000000
PullRateP1	100.000000
refoldTime1	0.000000
unfoldTime1	0.000000
MaxForceP2	75.000000
MinForceP2	2.000000
PullRateP2	1000.000000
refoldTime2	0.000000
unfoldTime2	0.000000
MaxForceP3	10.000000
MinForceP3	-10.000000
PullRateP3	1.000000
refoldTime3	2.000000
unfoldTime3	2.000000
constForce1	7.000000
constForce2	28.000000
yourFloat	1.234000
yourXYZfloat	1.000000	2.000000	3.000000
*****End Initial Preference Settings*****

Zero-Force Offsets (pN)  -5.155235	-9.818679	15.292663
0	trapA_Empty_PSD_Sum = 0
        trapB_Empty_PSD_Sum = 0
        trapA_Empty_Iris = 0
        trapB_Empty_Iris = 0
        trapA_Full_PSD_Sum = 19985
        trapB_Full_PSD_Sum = 18212
        trapA_Full_Iris = 18193
        trapB_Full_Iris = 17713
3090	Start P1 pulling protocol 
4610	tempA = 23.444	tempB = 23.799
6100	   maxForce-limit
8225	   minForce-limit
10005	   maxForce-limit
11860	   minForce-limit
13820	   maxForce-limit
14630	tempA = 23.441	tempB = 23.785
15695	   minForce-limit
17475	   maxForce-limit
19640	   minForce-limit
21740	   maxForce-limit
23865	   minForce-limit
24690	tempA = 23.451	tempB = 23.779
25885	   maxForce-limit
27860	   minForce-limit
29960	   maxForce-limit
32065	   minForce-limit
34310	   maxForce-limit
34735	tempA = 23.438	tempB = 23.782
36535	   minForce-limit
38600	   maxForce-limit
40735	   minForce-limit
42955	   maxForce-limit
44750	tempA = 23.456	tempB = 23.778
45070	   minForce-limit
47170	   maxForce-limit
49365	   minForce-limit
50690	   maxForce-limit
52070	   minForce-limit
54135	   maxForce-limit
54805	tempA = 23.449	tempB = 23.771
56140	   minForce-limit
57745	   maxForce-limit
59330	   minForce-limit
61360	   maxForce-limit
63525	   minForce-limit
64825	tempA = 23.451	tempB = 23.780
65685	   maxForce-limit
67865	   minForce-limit
69855	   maxForce-limit
71745	   minForce-limit
73670	   maxForce-limit
74880	tempA = 23.437	tempB = 23.786
75705	   minForce-limit
77435	   maxForce-limit
79050	   minForce-limit
80945	   maxForce-limit
82855	   minForce-limit
84785	   maxForce-limit
84940	tempA = 23.439	tempB = 23.799
86610	   minForce-limit
88305	   maxForce-limit
89985	   minForce-limit
91830	   maxForce-limit
93595	   minForce-limit
94960	tempA = 23.460	tempB = 23.791
95125	   maxForce-limit
96535	   minForce-limit
98110	   maxForce-limit
99785	   minForce-limit
104325	   maxForce-limit
105025	tempA = 23.454	tempB = 23.792
109080	   minForce-limit
111115	   maxForce-limit
113145	   minForce-limit
115015	   maxForce-limit
115035	tempA = 23.436	tempB = 23.788
117045	   minForce-limit
119035	   maxForce-limit
121070	   minForce-limit
122870	   maxForce-limit
124620	   minForce-limit
125095	tempA = 23.435	tempB = 23.791
126465	   maxForce-limit
128540	   minForce-limit
130205	   maxForce-limit
131855	   minForce-limit
133910	   maxForce-limit
135155	tempA = 23.451	tempB = 23.788
135955	   minForce-limit
138135	   maxForce-limit
140250	   minForce-limit
142135	   maxForce-limit
143945	   minForce-limit
145155	tempA = 23.455	tempB = 23.798
145990	   maxForce-limit
148165	   minForce-limit
150330	   maxForce-limit
152320	   minForce-limit
154360	   maxForce-limit
155215	tempA = 23.455	tempB = 23.783
156425	   minForce-limit
158485	   maxForce-limit
160560	   minForce-limit
162400	   maxForce-limit
164240	   minForce-limit
165275	tempA = 23.453	tempB = 23.797
165960	   maxForce-limit
167700	   minForce-limit
169815	   maxForce-limit
171950	   minForce-limit
174000	   maxForce-limit
175280	tempA = 23.446	tempB = 23.796
176165	   minForce-limit
178140	   maxForce-limit
180025	   minForce-limit
181975	   maxForce-limit
183955	   minForce-limit
185335	tempA = 23.453	tempB = 23.794
185750	   maxForce-limit
187635	   minForce-limit
189575	   maxForce-limit
191425	   minForce-limit
193260	   maxForce-limit
195100	   minForce-limit
195340	tempA = 23.447	tempB = 23.794
196890	   maxForce-limit
198790	   minForce-limit
200625	   maxForce-limit
202450	   minForce-limit
204395	   maxForce-limit
205385	tempA = 23.456	tempB = 23.784
206155	   minForce-limit
207880	   maxForce-limit
209530	   minForce-limit
211315	   maxForce-limit
213200	   minForce-limit
215120	   maxForce-limit
215450	tempA = 23.464	tempB = 23.791
217010	   minForce-limit
218875	   maxForce-limit
220740	   minForce-limit
222520	   maxForce-limit
224450	   minForce-limit
225460	tempA = 23.461	tempB = 23.794
226170	   maxForce-limit
227860	   minForce-limit
229755	   maxForce-limit
231675	   minForce-limit
233510	   maxForce-limit
235235	   minForce-limit
235515	tempA = 23.452	tempB = 23.791
237035	   maxForce-limit
238935	   minForce-limit
240855	   maxForce-limit
242640	   minForce-limit
244320	   maxForce-limit
245520	tempA = 23.462	tempB = 23.806
246070	   minForce-limit
248030	   maxForce-limit
249920	   minForce-limit
251825	   maxForce-limit
253745	   minForce-limit
255565	tempA = 23.468	tempB = 23.800
255700	   maxForce-limit
257760	   minForce-limit
259525	   maxForce-limit
261335	   minForce-limit
263120	   maxForce-limit
264990	   minForce-limit
265610	tempA = 23.462	tempB = 23.809
266745	   maxForce-limit
268410	   minForce-limit
269850	   maxForce-limit
271340	   minForce-limit
272840	   maxForce-limit
274225	   minForce-limit
275570	   maxForce-limit
275620	tempA = 23.476	tempB = 23.809
277050	   minForce-limit
278760	   maxForce-limit
280460	   minForce-limit
281960	   maxForce-limit
283545	   minForce-limit
284890	   maxForce-limit
285670	tempA = 23.466	tempB = 23.796
286275	   minForce-limit
287585	   maxForce-limit
288905	   minForce-limit
290230	   maxForce-limit
291650	   minForce-limit
293025	   maxForce-limit
294325	   minForce-limit
295555	   maxForce-limit
295680	tempA = 23.483	tempB = 23.800
296945	   minForce-limit
298275	   maxForce-limit
299405	   minForce-limit
300615	   maxForce-limit
301940	   minForce-limit
303205	   maxForce-limit
304570	   minForce-limit
305725	tempA = 23.480	tempB = 23.804
305935	   maxForce-limit
307310	   minForce-limit
309215	   maxForce-limit
311040	   minForce-limit
312935	   maxForce-limit
314930	   minForce-limit
315795	tempA = 23.455	tempB = 23.812
316690	   maxForce-limit
318520	   minForce-limit
320455	   maxForce-limit
322240	   minForce-limit
323995	   maxForce-limit
325780	   minForce-limit
325810	tempA = 23.499	tempB = 23.817
327530	   maxForce-limit
329420	   minForce-limit
331545	   maxForce-limit
333640	   minForce-limit
335480	   maxForce-limit
335855	tempA = 23.479	tempB = 23.807
337095	   minForce-limit
338835	   maxForce-limit
340635	   minForce-limit
342335	   maxForce-limit
344065	   minForce-limit
345830	   maxForce-limit
345910	tempA = 23.475	tempB = 23.806
347615	   minForce-limit
349385	   maxForce-limit
351150	   minForce-limit
352880	   maxForce-limit
354780	   minForce-limit
355925	tempA = 23.477	tempB = 23.830
356685	   maxForce-limit
358320	   minForce-limit
359770	   maxForce-limit
361510	   minForce-limit
363415	   maxForce-limit
365100	   minForce-limit
366000	tempA = 23.470	tempB = 23.826
366660	   maxForce-limit
368295	   minForce-limit
370085	   maxForce-limit
371780	   minForce-limit
373460	   maxForce-limit
375260	   minForce-limit
376015	tempA = 23.481	tempB = 23.814
376910	   maxForce-limit
378505	   minForce-limit
379880	   maxForce-limit
381495	   minForce-limit
383220	   maxForce-limit
384980	   minForce-limit
386070	tempA = 23.480	tempB = 23.811
388350	   maxForce-limit
391430	   minForce-limit
395005	   maxForce-limit
396120	tempA = 23.476	tempB = 23.822
398525	   minForce-limit
402000	   maxForce-limit
405620	   minForce-limit
406120	tempA = 23.474	tempB = 23.822
409150	   maxForce-limit
412710	   minForce-limit
416090	   maxForce-limit
416180	tempA = 23.478	tempB = 23.823
419360	   minForce-limit
422575	   maxForce-limit
425600	   minForce-limit
426200	tempA = 23.489	tempB = 23.823
428700	   maxForce-limit
431885	   minForce-limit
434910	   maxForce-limit
436250	tempA = 23.495	tempB = 23.824
438035	   minForce-limit
441410	   maxForce-limit
449545	tempA = 23.488	tempB = 23.830
449575	  piezo limit
449615	   maxForce-limit
  piezo limit
449645	   maxForce-limit
  piezo limit
449680	   maxForce-limit
  piezo limit
449710	   maxForce-limit
  piezo limit
449730	   maxForce-limit
  piezo limit
449750	   maxForce-limit
  piezo limit
449770	   maxForce-limit
  piezo limit
449780	   maxForce-limit
  piezo limit
449810	   maxForce-limit
  piezo limit
449835	   maxForce-limit
  piezo limit
449855	   maxForce-limit
  piezo limit
449875	   maxForce-limit
  piezo limit
449885	   maxForce-limit
  piezo limit
449910	   maxForce-limit
  piezo limit
449930	  piezo limit
449950	  piezo limit
449960	  piezo limit
449980	  piezo limit
449990	  piezo limit
450010	  piezo limit
450025	  piezo limit
450045	  piezo limit
450075	  piezo limit
450095	  piezo limit
450115	  piezo limit
450150	  piezo limit
450170	  piezo limit
450190	  piezo limit
450200	  piezo limit
450230	  piezo limit
450240	  piezo limit
450265	  piezo limit
450285	  piezo limit
450295	  piezo limit
450325	  piezo limit
450345	  piezo limit
450365	  piezo limit
450390	  piezo limit
450430	  piezo limit
450440	  piezo limit
450460	  piezo limit
450480	  piezo limit
450495	  piezo limit
450525	  piezo limit
450555	  piezo limit
450575	  piezo limit
450595	  piezo limit
450615	  piezo limit
450650	  piezo limit
450660	  piezo limit
450680	  piezo limit
450700	  piezo limit
450710	  piezo limit
450730	  piezo limit
450760	  piezo limit
450785	  piezo limit
450795	  piezo limit
450815	  piezo limit
450835	  piezo limit
450845	  piezo limit
450875	  piezo limit
450910	  piezo limit
450940	  piezo limit
450970	  piezo limit
451000	  piezo limit
451045	  piezo limit
451075	  piezo limit
451105	  piezo limit
451115	  piezo limit
451135	  piezo limit
451175	  piezo limit
451180	  piezo limit
451210	  piezo limit
451210	  piezo limit
451240	  piezo limit
451240	  piezo limit
451270	  piezo limit
451305	  piezo limit
451315	  piezo limit
451335	  piezo limit
451345	  piezo limit
451375	  piezo limit
451375	  piezo limit
451405	  piezo limit
451405	  piezo limit
451440	  piezo limit
451440	  piezo limit
451470	  piezo limit
451500	  piezo limit
451510	  piezo limit
451545	  piezo limit
451565	  piezo limit
451575	  piezo limit
451605	  piezo limit
451635	  piezo limit
451670	  piezo limit
451680	  piezo limit
451710	  piezo limit
451730	  piezo limit
451760	  piezo limit
451780	  piezo limit
451805	  piezo limit
451825	  piezo limit
451845	  piezo limit
451860	  piezo limit
451875	  piezo limit
451910	  piezo limit
451920	  piezo limit
451940	  piezo limit
451960	  piezo limit
451970	  piezo limit
452000	  piezo limit
452025	  piezo limit
452045	  piezo limit
452075	  piezo limit
452075	  piezo limit
452095	  piezo limit
452115	  piezo limit
452135	  piezo limit
452180	  piezo limit
452190	  piezo limit
452210	  piezo limit
452220	  piezo limit
452250	  piezo limit
452275	  piezo limit
452295	  piezo limit
452325	  piezo limit
452345	  piezo limit
452355	  piezo limit
452375	  piezo limit
452400	  piezo limit
452410	  piezo limit
452440	  piezo limit
452470	  piezo limit
452500	  piezo limit
452500	  piezo limit
452540	  piezo limit
452575	  piezo limit
452605	  piezo limit
452605	  piezo limit
452625	  piezo limit
452655	  piezo limit
452680	  piezo limit
452700	  piezo limit
452730	  piezo limit
452740	  piezo limit
452760	  piezo limit
452770	  piezo limit
452795	  piezo limit
452825	  piezo limit
452845	  piezo limit
452865	  piezo limit
452875	  piezo limit
452895	  piezo limit
452930	  piezo limit
452940	  piezo limit
452970	  piezo limit
452970	  piezo limit
452990	  piezo limit
453020	  piezo limit
453045	  piezo limit
453055	  piezo limit
453075	  piezo limit
453085	  piezo limit
453105	  piezo limit
453135	  piezo limit
453180	  piezo limit
453190	  piezo limit
453210	  piezo limit
453220	  piezo limit
453225	  piezo limit
453275	  piezo limit
453305	  piezo limit
453335	  piezo limit
453355	  piezo limit
453375	  piezo limit
End Write
