# Supplementary material for: Structural characterization of the saxitoxin-targeting APTSTX1 aptamer using optical tweezers and molecular dynamics simulations
Source: PLoS One. 2019 Nov 7;14(11):e0222468. doi: 10.1371/journal.pone.0222468 (PMC6837747; doi:10.1371/journal.pone.0222468)
Supplement: S2 File — Data repository, aptamer under magnesium. (ZIP) [file pone.0222468.s006.zip › Mg/Mg/September/280915/4bA.txt]

#Begin Write:
CycleCount/n	X_force	Y_force	Z_force	A_dist-Y	B_dist-Y	time(sec)	Status
0	-3.31	-13.79	6.86	-4289.57	-5646.54	14213.656	1030
100	-3.91	-13.94	6.75	-4291.16	-5649.34	14213.750	1030
200	-3.83	-13.60	6.73	-4291.12	-5650.07	14213.780	1030
300	-3.80	-13.90	6.68	-4291.02	-5650.24	14213.963	1030
400	-2.96	-12.24	5.93	-4314.71	-5672.92	14214.048	1030
500	-2.10	-11.54	5.80	-4321.55	-5678.97	14214.158	1030
600	-2.88	-11.38	5.61	-4327.51	-5683.77	14214.256	1030
700	-2.71	-11.16	5.45	-4333.18	-5688.42	14214.358	1030
800	-1.77	-10.30	5.25	-4340.16	-5697.94	14214.454	1030
900	-2.35	-10.01	5.07	-4346.00	-5702.31	14214.559	1030
1000	-1.59	-9.81	4.92	-4353.62	-5709.82	14214.657	1030
1100	-1.03	-9.57	4.83	-4360.16	-5717.89	14214.763	1030
1200	-1.61	-9.07	4.59	-4365.53	-5722.92	14214.863	1030
1300	-0.94	-9.26	4.47	-4372.97	-5728.69	14214.961	1030
1400	-0.79	-8.35	4.42	-4378.65	-5734.46	14215.062	1030
1500	0.02	-7.28	4.18	-4385.44	-5741.40	14215.163	1030
1600	-1.08	-7.77	4.12	-4391.05	-5747.64	14215.253	1030
1700	-0.70	-7.43	4.01	-4397.03	-5753.57	14215.354	1030
1715	-1.82	-7.42	3.98	-4398.05	-5754.87	14215.371	1030
1720	-1.17	-6.75	3.94	-4399.14	-5755.20	14215.375	1030
1725	-0.85	-6.31	4.00	-4399.19	-5755.26	14215.380	1030
1730	-1.01	-7.51	3.94	-4399.09	-5755.51	14215.387	1030
1735	-1.09	-7.63	3.91	-4399.22	-5755.39	14215.391	1030
1740	-0.86	-6.61	3.90	-4400.10	-5757.02	14215.397	1030
1745	-0.68	-7.19	3.92	-4400.39	-5757.12	14215.401	1030
1750	-0.51	-7.08	3.96	-4400.33	-5757.17	14215.406	1030
1755	-0.68	-6.82	3.96	-4400.42	-5757.23	14215.408	1030
1760	-0.81	-7.34	3.90	-4400.41	-5757.67	14215.417	1030
1765	-1.07	-7.23	3.89	-4400.34	-5757.66	14215.422	1030
1770	-0.61	-6.43	3.95	-4401.30	-5758.07	14215.427	1030
1775	-0.51	-7.31	3.91	-4402.51	-5757.82	14215.433	1030
1780	-0.63	-6.98	3.90	-4402.57	-5758.13	14215.437	1030
1785	-0.29	-7.47	3.92	-4402.90	-5758.57	14215.439	1030
1790	-0.40	-6.86	3.89	-4403.16	-5758.93	14215.447	1030
1795	-0.32	-7.12	3.90	-4403.06	-5759.16	14215.452	1030
1800	-0.76	-6.95	3.91	-4402.79	-5759.20	14215.456	1030
1805	-0.56	-7.13	3.88	-4402.93	-5759.61	14215.464	1030
1810	-0.79	-6.22	3.91	-4403.19	-5759.90	14215.467	1030
1815	-0.77	-6.11	3.88	-4404.97	-5761.48	14215.469	1030
1820	-0.72	-6.79	3.83	-4405.19	-5761.41	14215.475	1030
1825	-0.15	-6.61	3.87	-4404.97	-5761.64	14215.481	1030
1830	-0.08	-6.50	3.91	-4405.32	-5761.35	14215.484	1030
1835	-1.04	-6.90	3.80	-4406.54	-5762.71	14215.494	1030
1840	-0.88	-7.45	3.77	-4406.31	-5762.70	14215.497	1030
1845	-1.05	-7.33	3.74	-4406.49	-5763.38	14215.500	1030
1850	-1.15	-7.73	3.76	-4406.57	-5763.08	14215.505	1030
1855	-1.75	-7.38	3.65	-4407.83	-5764.21	14215.514	1030
1860	-0.79	-6.91	3.76	-4407.67	-5764.79	14215.516	1030
1865	-1.50	-7.83	3.66	-4407.76	-5764.65	14215.523	1030
1870	-1.03	-6.97	3.76	-4407.79	-5764.86	14215.528	1030
1875	-0.61	-7.19	3.73	-4408.72	-5766.02	14215.531	1030
1880	-1.03	-7.26	3.68	-4408.91	-5766.08	14215.533	1030
1885	-0.91	-6.97	3.69	-4409.50	-5765.35	14215.543	1030
1890	-0.48	-6.41	3.76	-4409.79	-5766.34	14215.546	1030
1895	-0.74	-6.92	3.74	-4409.77	-5766.26	14215.551	1030
1900	-0.79	-6.78	3.68	-4409.82	-5766.79	14215.558	1030
1905	-0.76	-6.65	3.67	-4410.47	-5767.47	14215.562	1030
1910	-0.67	-7.48	3.66	-4410.98	-5768.11	14215.563	1030
1915	-0.31	-6.98	3.69	-4411.12	-5768.07	14215.572	1030
1920	-0.34	-6.44	3.70	-4411.24	-5768.53	14215.577	1030
1925	-0.68	-6.75	3.64	-4411.38	-5768.21	14215.579	1030
1930	-0.57	-6.94	3.67	-4411.39	-5768.39	14215.588	1030
1935	-0.55	-6.45	3.65	-4411.44	-5768.80	14215.592	1030
1940	-0.34	-6.07	3.67	-4412.98	-5770.40	14215.594	1030
1945	-0.60	-6.34	3.64	-4412.86	-5770.62	14215.602	1030
1950	-0.90	-7.21	3.58	-4413.61	-5771.27	14215.606	1030
1955	-0.80	-5.86	3.65	-4413.57	-5771.63	14215.609	1030
1960	-0.44	-5.58	3.67	-4413.94	-5771.65	14215.617	1030
1965	-0.35	-5.51	3.67	-4413.83	-5771.77	14215.620	1030
1970	-0.50	-5.65	3.67	-4413.82	-5771.93	14215.625	1030
1975	-0.44	-5.21	3.67	-4413.60	-5771.84	14215.629	1030
1980	-1.02	-6.24	3.53	-4415.80	-5771.62	14215.638	1030
1985	-0.51	-5.53	3.62	-4415.46	-5771.74	14215.641	1030
1990	-0.69	-5.66	3.59	-4415.56	-5771.86	14215.646	1030
1995	-0.32	-5.33	3.65	-4415.61	-5771.74	14215.651	1030
2000	-0.25	-5.93	3.55	-4417.02	-5773.22	14215.658	1030
2005	-0.54	-5.98	3.57	-4416.72	-5773.17	14215.658	1030
2010	-0.76	-5.18	3.59	-4416.59	-5773.12	14215.667	1030
2015	-0.75	-5.13	3.58	-4417.03	-5773.23	14215.671	1030
2020	-0.45	-4.44	3.59	-4417.98	-5774.35	14215.678	1030
2025	-0.43	-5.43	3.57	-4418.29	-5774.70	14215.683	1030
2030	-0.87	-4.95	3.55	-4418.12	-5775.03	14215.687	1030
2035	-1.45	-5.88	3.47	-4418.34	-5775.17	14215.688	1030
2040	-0.46	-5.01	3.52	-4418.74	-5775.97	14215.696	1030
2045	-0.66	-5.43	3.49	-4419.68	-5776.36	14215.702	1030
2050	-1.06	-5.44	3.48	-4419.80	-5776.70	14215.704	1030
2055	-0.64	-5.65	3.51	-4420.19	-5777.45	14215.713	1030
2060	-0.25	-5.33	3.55	-4420.21	-5777.56	14215.717	1030
2065	-0.24	-5.64	3.52	-4420.19	-5777.36	14215.719	1030
2070	-0.80	-5.05	3.46	-4420.42	-5777.35	14215.726	1030
2075	-0.00	-4.99	3.53	-4421.39	-5777.28	14215.731	1030
2080	-0.63	-5.19	3.48	-4421.57	-5777.28	14215.734	1030
2085	-0.29	-5.32	3.49	-4421.34	-5777.66	14215.742	1030
2090	-0.40	-5.31	3.50	-4421.60	-5777.60	14215.746	1030
2095	-1.11	-5.86	3.43	-4421.66	-5778.20	14215.751	1030
2100	-0.35	-5.50	3.45	-4421.63	-5777.98	14215.754	1030
2105	-0.50	-5.26	3.44	-4423.25	-5779.58	14215.763	1030
2110	-0.97	-4.82	3.43	-4423.83	-5779.81	14215.767	1030
2115	-1.06	-4.97	3.42	-4424.30	-5780.08	14215.771	1030
2120	-1.11	-4.92	3.34	-4424.27	-5780.48	14215.777	1030
2125	-1.13	-4.81	3.39	-4424.48	-5780.76	14215.781	1030
2130	-0.61	-4.66	3.43	-4424.29	-5781.31	14215.783	1030
2135	-0.49	-5.13	3.41	-4424.49	-5781.23	14215.792	1030
2140	-0.65	-5.23	3.40	-4424.71	-5781.58	14215.797	1030
2145	-0.13	-4.97	3.44	-4425.13	-5782.18	14215.799	1030
2150	-0.96	-4.61	3.35	-4426.14	-5783.68	14215.808	1030
2155	-0.74	-4.84	3.38	-4426.16	-5783.16	14215.812	1030
2160	-0.23	-4.88	3.35	-4426.44	-5783.63	14215.814	1030
2165	-0.25	-5.51	3.36	-4426.51	-5783.69	14215.820	1030
2170	-0.54	-4.67	3.34	-4427.62	-5784.90	14215.827	1030
2175	0.31	-4.37	3.38	-4427.57	-5784.94	14215.828	1030
2180	0.38	-5.10	3.35	-4427.71	-5784.84	14215.836	1030
2185	-0.13	-4.56	3.33	-4427.58	-5785.19	14215.842	1030
2190	-0.69	-4.04	3.31	-4428.72	-5786.41	14215.844	1030
2195	-0.70	-4.49	3.30	-4429.06	-5786.34	14215.849	1030
2200	-0.73	-4.12	3.28	-4429.38	-5786.36	14215.858	1030
2205	-0.79	-3.96	3.30	-4429.67	-5787.01	14215.859	1030
2210	-1.20	-4.94	3.27	-4429.64	-5786.52	14215.869	1031
2215	0.18	-3.86	3.36	-4429.56	-5786.72	14215.871	1031
2220	-0.04	-3.42	3.24	-4428.54	-5786.37	14215.878	1031
2225	-0.24	-3.50	3.37	-4428.27	-5785.53	14215.879	1031
2230	0.19	-4.39	3.34	-4428.48	-5785.53	14215.887	1031
2235	-0.31	-4.41	3.34	-4428.54	-5785.95	14215.892	1031
2240	-0.79	-4.23	3.33	-4427.60	-5785.02	14215.899	1031
2245	0.55	-4.31	3.40	-4427.51	-5784.73	14215.901	1031
2250	0.10	-4.88	3.37	-4427.31	-5784.85	14215.906	1031
2255	-0.21	-3.97	3.43	-4427.35	-5785.31	14215.912	1031
2260	-0.58	-4.51	3.30	-4427.48	-5785.21	14215.916	1031
2265	-0.74	-4.31	3.34	-4427.58	-5785.06	14215.922	1031
2270	-0.60	-4.08	3.39	-4426.79	-5784.68	14215.924	1031
2275	-0.33	-4.39	3.37	-4425.58	-5784.85	14215.933	1031
2280	-0.55	-4.68	3.35	-4425.29	-5785.07	14215.937	1031
2285	-0.09	-4.52	3.41	-4425.28	-5784.85	14215.938	1031
2290	-0.07	-4.29	3.37	-4425.26	-5784.97	14215.947	1031
2295	-0.90	-4.73	3.34	-4425.11	-5784.67	14215.952	1031
2300	-0.68	-4.07	3.39	-4425.14	-5784.78	14215.954	1031
2305	-0.54	-4.68	3.35	-4423.58	-5784.84	14215.962	1031
2310	-0.59	-4.13	3.39	-4423.44	-5784.89	14215.966	1031
2315	-0.55	-4.54	3.36	-4423.90	-5784.52	14215.970	1031
2320	-0.01	-4.32	3.42	-4423.23	-5784.81	14215.975	1031
2325	-0.52	-5.25	3.36	-4422.28	-5783.41	14215.982	1031
2330	-0.39	-4.85	3.42	-4422.39	-5782.65	14215.984	1031
2335	0.19	-4.87	3.41	-4421.69	-5782.36	14215.994	1031
2340	-0.84	-5.30	3.34	-4421.47	-5782.15	14215.998	1031
2345	-1.36	-5.91	3.38	-4421.51	-5781.79	14216.003	1031
2350	-0.84	-5.56	3.38	-4421.84	-5782.18	14216.004	1031
2355	-1.10	-5.98	3.35	-4421.83	-5781.93	14216.012	1031
2360	-0.88	-4.89	3.38	-4421.71	-5782.03	14216.018	1031
2365	-1.15	-4.82	3.47	-4420.00	-5780.57	14216.023	1031
2370	-1.01	-5.03	3.43	-4420.16	-5779.93	14216.027	1031
2375	-0.67	-5.50	3.44	-4420.14	-5780.38	14216.031	1031
2380	-1.24	-5.36	3.39	-4420.11	-5779.88	14216.033	1031
2385	-0.48	-5.12	3.44	-4418.42	-5778.47	14216.043	1031
2390	-1.08	-5.59	3.46	-4418.67	-5778.68	14216.047	1031
2395	-1.00	-5.32	3.47	-4418.64	-5778.45	14216.049	1031
2400	-0.56	-4.75	3.48	-4418.46	-5778.43	14216.059	1031
2405	-0.59	-5.09	3.49	-4418.21	-5777.84	14216.062	1031
2410	-0.88	-4.52	3.52	-4417.00	-5777.18	14216.063	1031
2415	-0.71	-5.60	3.53	-4417.39	-5777.13	14216.072	1031
2420	-0.53	-5.35	3.54	-4417.22	-5776.87	14216.078	1031
2425	-0.09	-5.45	3.56	-4417.33	-5776.94	14216.078	1031
2430	0.17	-4.68	3.65	-4416.01	-5775.29	14216.086	1031
2435	-0.58	-5.79	3.57	-4416.19	-5775.14	14216.092	1031
2440	-0.54	-5.78	3.55	-4416.05	-5775.42	14216.094	1031
2445	-0.50	-5.57	3.57	-4416.07	-5775.25	14216.099	1031
2450	-0.41	-6.45	3.57	-4414.99	-5774.07	14216.108	1031
2455	-0.29	-5.75	3.61	-4415.02	-5774.17	14216.109	1031
2460	-0.79	-5.95	3.55	-4415.05	-5774.38	14216.118	1031
2465	-0.85	-5.39	3.55	-4415.17	-5774.19	14216.121	1031
2470	-0.39	-5.19	3.71	-4413.34	-5772.99	14216.128	1031
2475	-0.68	-5.89	3.60	-4413.45	-5773.02	14216.128	1031
2480	-0.85	-5.92	3.58	-4413.98	-5772.81	14216.138	1031
2485	-0.64	-5.62	3.64	-4413.35	-5772.99	14216.142	1031
2490	-0.69	-5.16	3.64	-4412.58	-5772.75	14216.149	1031
2495	-0.48	-6.00	3.63	-4412.35	-5772.68	14216.151	1031
2500	-0.01	-5.54	3.70	-4411.99	-5772.72	14216.156	1031
2505	0.10	-5.39	3.68	-4411.77	-5772.93	14216.157	1031
2510	-0.59	-5.87	3.65	-4411.73	-5772.74	14216.166	1031
2515	-0.32	-6.14	3.65	-4411.78	-5772.53	14216.171	1031
2520	-0.67	-5.54	3.63	-4411.89	-5772.26	14216.176	1031
2525	-0.91	-6.38	3.59	-4411.88	-5772.24	14216.183	1031
2530	-2.12	-6.76	3.64	-4409.30	-5772.54	14216.188	1031
2535	-0.73	-6.01	3.66	-4409.95	-5771.69	14216.188	1031
2540	-0.23	-6.05	3.71	-4409.76	-5771.70	14216.197	1031
2545	-0.62	-6.53	3.65	-4409.59	-5771.57	14216.203	1031
2550	-0.81	-7.04	3.62	-4409.52	-5770.97	14216.204	1031
2555	0.08	-5.66	3.71	-4408.84	-5769.75	14216.213	1031
2560	-0.36	-5.97	3.73	-4408.65	-5769.59	14216.217	1031
2565	-0.33	-6.66	3.74	-4408.67	-5769.66	14216.219	1031
2570	0.64	-5.56	3.77	-4408.29	-5769.28	14216.224	1031
2575	-0.05	-6.45	3.78	-4407.50	-5768.00	14216.232	1031
2580	-0.71	-6.18	3.74	-4407.36	-5767.83	14216.234	1031
2585	1.06	-6.32	3.76	-4407.49	-5767.97	14216.242	1031
2590	-0.25	-6.25	3.79	-4407.23	-5767.72	14216.246	1031
2595	-0.78	-7.32	3.78	-4407.51	-5767.50	14216.251	1031
2600	-0.23	-6.75	3.70	-4407.10	-5767.68	14216.255	1031
2605	0.03	-6.76	3.78	-4405.42	-5767.17	14216.262	1031
2610	-0.38	-6.20	3.82	-4405.62	-5767.16	14216.267	1031
2615	-0.58	-5.93	3.78	-4404.89	-5766.35	14216.272	1031
2620	-1.04	-6.40	3.75	-4404.78	-5766.53	14216.277	1031
2625	-1.04	-6.99	3.69	-4404.80	-5766.24	14216.281	1031
2630	-0.17	-6.27	3.85	-4404.79	-5766.16	14216.283	1031
2635	-1.21	-6.71	3.70	-4403.63	-5764.42	14216.293	1031
2640	-0.08	-6.33	3.83	-4403.44	-5764.46	14216.296	1031
2645	-0.45	-7.18	3.77	-4403.35	-5764.07	14216.301	1031
2650	-0.53	-6.79	3.84	-4403.46	-5764.16	14216.308	1031
2655	-0.31	-6.96	3.84	-4402.88	-5763.44	14216.312	1031
2660	-0.46	-7.20	3.80	-4402.24	-5762.77	14216.314	1031
2665	0.05	-6.41	3.90	-4402.15	-5762.40	14216.322	1031
2670	-0.48	-7.02	3.89	-4401.88	-5761.61	14216.328	1031
2675	-0.60	-6.79	3.85	-4401.49	-5761.48	14216.329	1031
2680	-0.96	-7.68	3.88	-4401.64	-5761.67	14216.337	1031
2685	-0.22	-7.16	3.90	-4401.34	-5761.32	14216.341	1031
2690	0.25	-6.76	3.93	-4401.51	-5761.59	14216.344	1031
2695	-0.40	-7.01	3.86	-4401.36	-5761.00	14216.351	1031
2700	-1.07	-7.43	3.85	-4399.86	-5759.37	14216.357	1031
2705	-0.88	-7.12	3.84	-4399.70	-5759.46	14216.359	1031
2710	-0.84	-7.27	3.88	-4399.66	-5759.27	14216.367	1031
2715	-0.83	-6.90	3.85	-4399.58	-5759.48	14216.371	1031
2720	0.02	-6.67	3.89	-4398.87	-5759.00	14216.378	1031
2725	-0.74	-7.07	3.90	-4398.63	-5759.21	14216.379	1031
2730	-1.57	-7.52	3.86	-4398.49	-5759.42	14216.388	1031
2735	-0.65	-6.81	3.91	-4398.61	-5758.82	14216.392	1031
2740	-0.73	-7.20	3.91	-4397.83	-5757.74	14216.397	1031
2745	-1.34	-7.08	3.91	-4397.35	-5757.60	14216.402	1031
2750	-0.37	-6.99	4.10	-4397.04	-5757.67	14216.408	1031
2755	-0.69	-6.72	3.96	-4397.12	-5757.35	14216.408	1031
2760	-0.40	-7.19	3.94	-4397.03	-5757.30	14216.416	1031
2765	-0.24	-7.02	3.98	-4396.99	-5757.12	14216.421	1031
2770	-0.24	-7.15	4.01	-4396.27	-5756.62	14216.424	1031
2775	-0.38	-6.85	4.03	-4395.72	-5755.84	14216.433	1031
2780	-0.70	-6.92	3.97	-4395.71	-5755.93	14216.437	1031
2785	-0.84	-7.48	4.01	-4395.66	-5755.56	14216.439	1031
2790	-0.66	-7.18	3.99	-4395.74	-5755.67	14216.447	1031
2795	-1.69	-7.55	3.92	-4395.71	-5755.12	14216.452	1031
2800	-1.39	-7.89	3.96	-4395.04	-5754.55	14216.454	1031
2805	-1.02	-6.72	4.01	-4393.65	-5753.39	14216.464	1031
2810	-0.95	-7.02	4.04	-4393.81	-5753.37	14216.466	1031
2815	-1.04	-7.78	4.02	-4393.07	-5753.42	14216.469	1031
2820	-0.49	-7.01	4.03	-4393.38	-5753.15	14216.476	1031
2825	-1.28	-8.48	4.01	-4393.19	-5752.85	14216.483	1031
2830	-0.87	-7.41	4.06	-4392.99	-5752.75	14216.484	1031
2835	-0.87	-7.26	4.04	-4393.19	-5752.60	14216.495	1031
2840	-1.20	-7.01	4.02	-4393.05	-5752.63	14216.496	1031
2845	-1.56	-6.87	4.03	-4391.28	-5750.84	14216.503	1031
2850	-1.60	-8.16	4.04	-4391.16	-5750.48	14216.504	1031
2855	-1.72	-7.38	4.05	-4391.29	-5750.12	14216.512	1031
2860	-1.67	-7.97	4.00	-4391.18	-5750.03	14216.516	1031
2865	-1.79	-7.97	4.05	-4390.31	-5747.97	14216.523	1031
2870	-0.64	-6.96	4.16	-4389.88	-5748.43	14216.527	1031
2875	-1.00	-7.30	4.12	-4390.01	-5748.64	14216.531	1031
2880	-0.97	-7.19	4.11	-4390.10	-5748.44	14216.534	1031
2885	-0.47	-8.04	4.08	-4388.99	-5747.66	14216.543	1031
2890	-0.71	-7.84	4.17	-4388.50	-5747.35	14216.546	1031
2895	-1.54	-8.39	4.10	-4388.64	-5747.03	14216.549	1031
2900	-0.56	-7.92	4.16	-4388.62	-5747.05	14216.558	1031
2905	-0.82	-7.65	4.19	-4387.86	-5746.42	14216.562	1031
2910	-1.05	-8.21	4.17	-4387.58	-5746.19	14216.564	1031
2915	-0.63	-7.79	4.25	-4387.44	-5745.51	14216.572	1031
2920	-1.08	-8.24	4.16	-4386.71	-5745.08	14216.577	1031
2925	-0.91	-8.23	4.21	-4387.15	-5745.09	14216.579	1031
2930	-1.10	-7.87	4.21	-4386.98	-5745.11	14216.589	1031
2935	-1.15	-8.21	4.12	-4386.31	-5745.09	14216.591	1031
2940	-1.02	-7.50	4.21	-4385.21	-5745.10	14216.594	1031
2945	-0.81	-8.13	4.19	-4385.38	-5744.79	14216.599	1031
2950	-0.94	-7.96	4.19	-4385.28	-5745.14	14216.606	1031
2955	-1.05	-7.94	4.21	-4385.18	-5745.08	14216.609	1031
2960	-0.49	-8.85	4.19	-4385.26	-5744.82	14216.616	1031
2965	-1.20	-8.19	4.17	-4385.12	-5744.91	14216.621	1031
2970	-1.10	-7.48	4.21	-4384.35	-5744.45	14216.625	1031
2975	-0.77	-7.80	4.26	-4384.23	-5744.13	14216.629	1031
2980	-0.75	-8.60	4.23	-4383.32	-5742.99	14216.637	1031
2985	-0.68	-8.93	4.20	-4383.14	-5742.82	14216.641	1031
2990	-0.30	-7.87	4.30	-4382.83	-5742.35	14216.648	1031
2995	-0.83	-8.10	4.30	-4382.85	-5742.53	14216.651	1031
3000	-0.47	-7.10	4.33	-4382.78	-5741.85	14216.656	1031
3005	-0.39	-8.55	4.28	-4382.69	-5741.90	14216.658	1031
3010	-0.86	-8.13	4.32	-4381.75	-5740.50	14216.666	1031
3015	-0.71	-8.74	4.31	-4381.07	-5739.95	14216.671	1031
3020	-0.79	-8.41	4.30	-4380.97	-5740.06	14216.673	1031
3025	-0.73	-8.31	4.29	-4381.08	-5739.92	14216.683	1031
3030	-1.52	-8.96	4.27	-4380.39	-5739.69	14216.687	1031
3035	-0.52	-8.22	4.33	-4379.91	-5739.27	14216.689	1031
3040	-1.01	-8.35	4.28	-4379.68	-5739.42	14216.698	1031
3045	-0.46	-8.28	4.35	-4379.88	-5739.29	14216.702	1031
3050	-1.14	-7.67	4.35	-4379.23	-5739.18	14216.704	1031
3055	-1.34	-8.42	4.35	-4378.40	-5738.79	14216.714	1031
3060	-0.78	-8.07	4.32	-4378.16	-5738.73	14216.717	1031
3065	-1.00	-8.39	4.38	-4377.89	-5737.86	14216.720	1031
3070	-0.57	-8.66	4.38	-4377.97	-5737.91	14216.727	1031
3075	-0.87	-8.29	4.40	-4377.77	-5737.52	14216.731	1031
3080	-1.24	-8.54	4.33	-4377.73	-5737.81	14216.734	1031
3085	-1.11	-8.66	4.36	-4376.50	-5736.38	14216.743	1031
3090	-0.40	-9.04	4.45	-4376.44	-5736.47	14216.746	1031
3095	-1.41	-9.18	4.30	-4376.78	-5735.84	14216.751	1031
3100	-1.15	-9.20	4.41	-4376.48	-5736.18	14216.755	1031
3105	-1.03	-8.19	4.45	-4376.49	-5735.71	14216.763	1031
3110	-0.90	-8.28	4.48	-4376.40	-5735.78	14216.766	1031
3115	-0.17	-8.34	4.48	-4375.26	-5735.70	14216.773	1031
3120	-1.10	-8.75	4.42	-4374.52	-5735.85	14216.777	1031
3125	-0.23	-8.31	4.48	-4374.07	-5735.28	14216.781	1031
3130	-1.10	-8.91	4.44	-4373.63	-5734.43	14216.783	1031
3135	-1.16	-8.47	4.46	-4373.95	-5734.24	14216.792	1031
3140	-1.68	-8.54	4.43	-4373.94	-5734.28	14216.797	1031
3145	-1.40	-8.78	4.41	-4373.76	-5733.71	14216.802	1031
3150	-0.76	-8.49	4.50	-4374.03	-5733.69	14216.808	1031
3155	-0.85	-9.19	4.45	-4372.80	-5733.68	14216.812	1031
3160	-0.91	-8.42	4.47	-4372.00	-5733.56	14216.813	1031
3165	-0.69	-9.22	4.35	-4371.55	-5731.74	14216.823	1031
3170	-1.39	-9.15	4.44	-4371.42	-5732.35	14216.827	1031
3175	-1.05	-8.49	4.50	-4371.33	-5732.20	14216.831	1031
3180	-0.73	-8.84	4.47	-4371.41	-5732.08	14216.839	1031
3185	-1.04	-8.77	4.55	-4370.91	-5731.52	14216.842	1031
3190	-1.19	-9.11	4.52	-4370.26	-5730.33	14216.844	1031
3195	-0.85	-8.70	4.59	-4370.05	-5730.03	14216.851	1031
3200	-0.68	-8.31	4.61	-4369.99	-5730.00	14216.858	1031
3205	-0.85	-8.06	4.56	-4369.94	-5729.76	14216.859	1031
3210	-1.33	-8.69	4.56	-4369.70	-5729.92	14216.867	1031
3215	-0.95	-8.26	4.60	-4370.01	-5729.29	14216.871	1031
3220	-1.88	-9.07	4.50	-4368.73	-5727.92	14216.875	1031
3225	-1.83	-9.49	4.51	-4367.97	-5727.64	14216.879	1031
3230	-1.21	-8.86	4.57	-4367.42	-5726.77	14216.887	1031
3235	-1.67	-9.12	4.57	-4367.21	-5726.60	14216.891	1031
3240	-1.70	-9.32	4.59	-4367.39	-5726.48	14216.899	1031
3245	-1.02	-8.85	4.60	-4367.10	-5726.32	14216.901	1031
3250	-1.48	-8.89	4.59	-4367.06	-5725.99	14216.906	1031
3255	-1.19	-9.28	4.59	-4367.46	-5726.21	14216.908	1031
3260	-2.34	-8.45	4.53	-4367.34	-5725.85	14216.918	1031
3265	-1.54	-8.19	4.56	-4367.42	-5726.21	14216.921	1031
3270	-1.35	-9.59	4.60	-4366.08	-5725.00	14216.924	1031
3275	-1.61	-9.90	4.60	-4364.81	-5723.85	14216.933	1031
3280	-1.62	-9.38	4.62	-4364.50	-5723.39	14216.937	1031
3285	-1.12	-8.74	4.71	-4364.05	-5723.11	14216.939	1031
3290	-1.11	-8.80	4.73	-4364.19	-5723.13	14216.947	1031
3295	-1.07	-9.03	4.71	-4363.90	-5722.89	14216.952	1031
3300	-1.79	-9.65	4.65	-4363.82	-5722.43	14216.954	1031
3305	-1.87	-9.08	4.64	-4363.97	-5722.64	14216.964	1031
3310	-1.44	-8.74	4.64	-4363.88	-5722.63	14216.967	1031
3315	-1.27	-10.33	4.66	-4362.20	-5721.22	14216.971	1031
3320	-1.72	-9.47	4.69	-4362.15	-5721.20	14216.974	1031
3325	-1.24	-8.95	4.70	-4361.88	-5720.95	14216.981	1031
3330	-1.45	-9.31	4.74	-4362.07	-5720.42	14216.984	1031
3335	-1.98	-9.42	4.73	-4360.85	-5719.27	14216.992	1031
3340	-1.49	-9.93	4.69	-4360.84	-5719.04	14216.997	1031
3345	-2.69	-10.35	4.59	-4361.04	-5718.58	14217.003	1031
3350	-1.74	-9.83	4.71	-4360.98	-5718.69	14217.003	1031
3355	-1.50	-9.06	4.79	-4359.89	-5718.76	14217.014	1031
3360	-1.09	-8.98	4.77	-4359.56	-5718.84	14217.016	1031
3365	-0.87	-8.77	4.80	-4359.28	-5718.47	14217.022	1031
3370	-0.91	-9.28	4.75	-4359.14	-5718.52	14217.028	1031
3375	-1.41	-9.53	4.72	-4359.17	-5718.40	14217.031	1031
3380	-1.35	-9.96	4.72	-4359.18	-5718.19	14217.033	1031
3385	-1.32	-9.27	4.91	-4358.12	-5719.21	14217.043	1031
3390	-1.71	-9.35	4.73	-4357.72	-5718.01	14217.046	1031
3395	-1.79	-9.89	4.74	-4357.76	-5717.95	14217.049	1031
3400	-2.30	-9.32	4.77	-4357.55	-5717.11	14217.058	1031
3405	-2.16	-9.92	4.74	-4356.91	-5717.00	14217.062	1031
3410	-1.96	-10.15	4.73	-4356.35	-5715.99	14217.064	1031
3415	-1.54	-9.73	4.86	-4356.16	-5715.39	14217.071	1031
3420	-1.96	-9.26	4.80	-4356.52	-5715.78	14217.078	1031
3425	-1.73	-9.24	4.85	-4356.45	-5716.14	14217.078	1031
3430	-2.35	-9.20	4.91	-4355.23	-5714.47	14217.086	1031
3435	-1.37	-9.12	4.87	-4355.29	-5713.92	14217.091	1031
3440	-2.02	-8.88	4.88	-4354.89	-5713.83	14217.094	1031
3445	-1.16	-9.97	4.80	-4355.37	-5713.58	14217.098	1031
3450	-1.54	-10.11	4.87	-4354.32	-5713.87	14217.107	1031
3455	-2.31	-9.47	4.89	-4354.01	-5713.46	14217.109	1031
3460	-2.69	-9.67	4.95	-4353.49	-5713.61	14217.118	1031
3465	-1.70	-9.70	4.83	-4353.81	-5713.96	14217.121	1031
3470	-1.98	-10.25	4.91	-4352.93	-5712.46	14217.125	1031
3475	-2.04	-10.03	4.92	-4352.52	-5712.01	14217.129	1031
3480	-1.45	-9.62	4.87	-4351.77	-5711.56	14217.138	1031
3485	-2.03	-10.05	4.91	-4351.73	-5711.10	14217.143	1031
3490	-2.24	-10.01	4.95	-4351.45	-5710.77	14217.145	1031
3490	-1.05	-9.60	4.87	-4351.83	-5710.66	14217.109	1031
3495	-2.25	-10.28	4.94	-4351.79	-5710.36	14217.110	1031
3500	-2.19	-10.08	4.87	-4351.82	-5710.70	14217.120	1031
3505	-2.29	-10.22	4.84	-4351.88	-5710.35	14217.122	1031
3510	-2.07	-10.03	4.96	-4352.62	-5710.79	14217.126	1031
3515	-2.22	-9.66	4.89	-4352.24	-5710.96	14217.134	1031
3520	-1.83	-9.88	4.78	-4352.59	-5710.89	14217.138	1031
3525	-2.78	-10.30	4.98	-4352.26	-5711.10	14217.141	1031
3530	-2.60	-9.65	4.97	-4351.40	-5709.92	14217.151	1031
3535	-1.58	-9.34	4.89	-4351.25	-5709.62	14217.154	1031
3540	-1.70	-9.62	4.82	-4350.95	-5709.22	14217.159	1031
3545	-1.92	-10.03	4.94	-4351.07	-5709.24	14217.159	1031
3550	-2.00	-8.79	4.88	-4350.95	-5709.14	14217.169	1031
3555	-1.63	-9.39	4.97	-4351.33	-5709.07	14217.172	1031
3560	-1.69	-10.04	5.20	-4349.35	-5707.10	14217.178	1031
3565	-2.22	-10.08	4.86	-4348.95	-5707.15	14217.183	1031
3570	-1.37	-9.41	5.07	-4349.16	-5707.21	14217.188	1031
3575	-1.51	-10.20	5.00	-4349.06	-5707.21	14217.190	1031
3580	-1.59	-9.91	5.01	-4347.44	-5706.86	14217.199	1031
3585	-1.84	-10.52	5.00	-4347.75	-5707.11	14217.203	1031
3590	-1.68	-10.57	5.01	-4347.61	-5706.67	14217.206	1031
3595	-1.69	-10.41	4.97	-4347.55	-5706.61	14217.214	1031
3600	-1.80	-9.73	4.99	-4346.92	-5705.67	14217.218	1031
3605	-1.58	-9.98	5.09	-4346.37	-5705.21	14217.221	1031
3610	-1.66	-9.97	5.07	-4346.22	-5705.11	14217.229	1031
3615	-1.78	-10.23	4.95	-4346.63	-5705.07	14217.234	1031
3620	-1.70	-10.56	5.10	-4346.15	-5704.68	14217.235	1031
3625	-1.68	-10.59	5.14	-4345.28	-5704.02	14217.245	1031
3630	-1.90	-10.78	5.06	-4345.06	-5703.62	14217.248	1031
3635	-1.53	-10.45	5.12	-4345.11	-5703.80	14217.250	1031
3640	-2.05	-10.05	5.09	-4345.35	-5703.78	14217.256	1031
3645	-2.25	-10.16	5.05	-4344.21	-5702.52	14217.265	1031
3650	-2.25	-10.32	5.17	-4344.10	-5702.57	14217.266	1031
3655	-2.08	-10.86	5.12	-4344.19	-5702.74	14217.276	1031
3660	-1.45	-10.24	5.06	-4344.25	-5702.36	14217.278	1031
3665	-1.88	-9.66	5.00	-4342.65	-5702.13	14217.284	1031
3670	-1.78	-9.99	5.20	-4342.80	-5702.01	14217.285	1031
3675	-2.98	-11.40	5.06	-4342.72	-5702.70	14217.295	1031
3680	-1.24	-9.96	5.17	-4342.80	-5701.96	14217.297	1031
3685	-2.53	-10.35	5.14	-4341.60	-5701.14	14217.302	1031
3690	-1.89	-10.84	5.11	-4341.48	-5700.83	14217.308	1031
3695	-1.70	-9.97	5.22	-4340.89	-5699.94	14217.312	1031
3700	-1.89	-10.40	5.18	-4340.56	-5699.60	14217.314	1031
3705	-2.62	-10.28	5.13	-4340.40	-5699.05	14217.323	1031
3710	-2.19	-11.26	5.12	-4340.63	-5698.98	14217.327	1031
3715	-2.17	-10.74	5.14	-4340.28	-5699.02	14217.332	1031
3720	-1.99	-10.33	5.21	-4340.50	-5698.74	14217.339	1031
3725	-1.45	-10.51	5.23	-4339.88	-5698.49	14217.343	1031
3730	-2.20	-10.62	5.25	-4338.74	-5696.88	14217.345	1031
3735	-2.00	-10.95	5.30	-4338.55	-5696.33	14217.354	1031
3740	-1.24	-10.38	5.22	-4338.55	-5696.14	14217.358	1031
3745	-2.39	-9.53	5.31	-4338.48	-5696.22	14217.360	1031
3750	-2.78	-11.30	5.38	-4337.37	-5695.69	14217.368	1031
3755	-1.87	-10.70	5.17	-4337.63	-5695.52	14217.373	1031
3760	-2.25	-10.78	5.26	-4337.43	-5695.72	14217.375	1031
3765	-2.69	-10.20	5.29	-4337.26	-5695.52	14217.381	1031
3770	-2.01	-9.97	5.23	-4336.31	-5694.72	14217.389	1031
3775	-2.07	-10.98	5.38	-4336.10	-5694.27	14217.391	1031
3780	-2.45	-11.00	5.34	-4336.07	-5694.49	14217.401	1031
3785	-2.22	-10.54	5.22	-4336.25	-5694.57	14217.404	1031
3790	-2.67	-12.24	5.19	-4335.04	-5693.72	14217.409	1031
3795	-2.11	-10.26	5.40	-4334.91	-5693.65	14217.410	1031
3800	-2.30	-10.53	5.26	-4334.82	-5693.39	14217.419	1031
3805	-2.65	-11.27	5.32	-4334.62	-5693.63	14217.424	1031
3810	-2.56	-11.33	5.41	-4333.73	-5692.46	14217.428	1031
3815	-2.14	-11.16	5.30	-4333.33	-5692.43	14217.433	1031
3820	-2.12	-10.82	5.32	-4333.41	-5691.99	14217.440	1031
3825	-2.26	-11.76	5.33	-4333.38	-5692.03	14217.440	1031
3830	-2.28	-11.60	5.30	-4332.64	-5691.73	14217.448	1031
3835	-2.99	-11.67	5.34	-4331.89	-5691.04	14217.453	1031
3840	-2.14	-11.37	5.41	-4331.92	-5689.96	14217.456	1031
3845	-2.00	-11.05	5.34	-4331.55	-5689.86	14217.464	1031
3850	-2.22	-11.06	5.45	-4331.35	-5690.00	14217.468	1031
3855	-2.30	-10.91	5.43	-4331.16	-5690.11	14217.471	1031
3860	-2.51	-10.93	5.37	-4331.20	-5690.10	14217.478	1031
3865	-3.33	-11.59	5.36	-4330.27	-5689.88	14217.483	1031
3870	-2.48	-10.61	5.36	-4330.01	-5689.87	14217.485	1031
3875	-1.19	-10.62	5.46	-4330.13	-5690.20	14217.493	1031
3880	-2.60	-11.25	5.37	-4330.17	-5690.47	14217.498	1031
3885	-2.64	-11.66	5.37	-4330.19	-5689.98	14217.500	1031
3890	-2.57	-11.45	5.40	-4329.90	-5689.98	14217.505	1031
3895	-3.48	-12.31	5.26	-4328.21	-5688.12	14217.515	1031
3900	-2.61	-11.03	5.48	-4327.98	-5688.21	14217.516	1031
3905	-2.52	-11.07	5.46	-4328.07	-5688.08	14217.526	1031
3910	-2.58	-11.53	5.42	-4328.26	-5687.70	14217.529	1031
3915	-2.71	-11.40	5.38	-4327.39	-5687.09	14217.534	1031
3920	-2.44	-11.73	5.44	-4327.01	-5686.72	14217.535	1031
3925	-2.79	-12.71	5.41	-4327.17	-5686.65	14217.544	1031
3930	-2.68	-10.91	5.53	-4327.18	-5686.19	14217.549	1031
3935	-2.86	-10.81	5.59	-4325.94	-5684.65	14217.553	1031
3940	-2.51	-11.52	5.54	-4325.74	-5684.87	14217.558	1031
3945	-2.36	-12.11	5.49	-4325.65	-5684.90	14217.562	1031
3950	-1.85	-10.89	5.65	-4325.47	-5684.95	14217.564	1031
3955	-2.98	-11.20	5.59	-4324.78	-5683.94	14217.573	1031
3960	-3.31	-12.07	5.50	-4324.31	-5683.37	14217.578	1031
3965	-3.23	-11.98	5.55	-4324.38	-5683.09	14217.580	1031
3970	-2.63	-11.11	5.59	-4324.15	-5683.10	14217.589	1031
3975	-3.03	-11.97	5.51	-4323.54	-5683.27	14217.593	1031
3980	-2.78	-11.47	5.65	-4322.85	-5683.32	14217.595	1031
3985	-2.89	-11.33	5.60	-4323.03	-5683.42	14217.603	1031
3990	-2.82	-11.75	5.62	-4323.20	-5682.98	14217.609	1031
3995	-2.58	-11.99	5.61	-4322.82	-5682.96	14217.610	1031
4000	-2.77	-11.92	5.62	-4321.72	-5682.96	14217.620	1031
4005	-2.84	-12.22	5.65	-4321.82	-5682.71	14217.622	1031
4010	-2.25	-10.76	5.79	-4321.16	-5681.62	14217.629	1031
4015	-2.42	-11.80	5.66	-4320.95	-5681.72	14217.631	1031
4020	-2.73	-12.16	5.65	-4320.97	-5681.62	14217.638	1031
4025	-2.26	-11.30	5.73	-4320.63	-5681.46	14217.641	1031
4030	-2.59	-11.70	5.69	-4319.90	-5680.35	14217.649	1031
4035	-2.59	-11.34	5.68	-4319.77	-5680.07	14217.654	1031
4040	-3.09	-11.76	5.69	-4319.70	-5679.87	14217.659	1031
4045	-3.04	-11.43	5.73	-4319.72	-5679.80	14217.660	1031
4050	-2.92	-12.15	5.75	-4319.80	-5679.59	14217.669	1031
4055	-3.03	-11.55	5.69	-4319.54	-5679.77	14217.672	1031
4060	-3.13	-12.00	5.81	-4317.52	-5677.85	14217.679	1031
4065	-2.80	-12.00	5.80	-4317.51	-5678.05	14217.683	1031
4070	-2.63	-12.25	5.79	-4317.52	-5677.98	14217.688	1031
4075	-2.58	-11.49	5.75	-4317.39	-5677.97	14217.690	1031
4080	-1.91	-12.48	5.78	-4316.20	-5676.29	14217.700	1031
4085	-3.03	-12.27	5.80	-4316.29	-5676.54	14217.703	1031
4090	-2.82	-11.86	5.83	-4316.58	-5676.42	14217.705	1031
4095	-3.15	-11.51	5.81	-4316.19	-5675.94	14217.714	1031
4100	-2.86	-12.22	5.79	-4315.98	-5676.11	14217.718	1031
4105	-3.15	-12.96	5.79	-4315.09	-5675.79	14217.720	1031
4110	-2.86	-12.23	5.84	-4315.02	-5675.81	14217.729	1031
4115	-3.19	-12.11	5.84	-4314.72	-5675.70	14217.734	1031
4120	-3.07	-11.28	5.87	-4314.76	-5675.46	14217.735	1031
4125	-2.46	-12.46	5.90	-4313.79	-5674.04	14217.743	1031
4130	-3.51	-12.43	5.87	-4313.42	-5674.43	14217.748	1031
4135	-3.35	-12.77	5.82	-4313.54	-5673.85	14217.750	1031
4140	-3.32	-12.52	5.85	-4313.52	-5673.74	14217.755	1031
4145	-3.33	-12.10	5.92	-4312.64	-5672.55	14217.764	1031
4150	-2.88	-12.27	5.96	-4312.43	-5672.33	14217.766	1031
4155	-2.35	-12.77	5.92	-4312.33	-5672.37	14217.775	1031
4160	-2.88	-12.85	5.88	-4312.42	-5671.82	14217.778	1031
4165	-3.25	-12.77	5.98	-4311.52	-5670.66	14217.782	1031
4170	-3.32	-12.77	5.96	-4311.18	-5670.24	14217.784	1031
4175	-3.21	-12.49	5.92	-4310.42	-5669.10	14217.795	1031
4180	-2.86	-11.81	6.02	-4310.32	-5669.60	14217.797	1031
4185	-2.69	-12.37	6.04	-4310.09	-5669.61	14217.802	1031
4190	-2.75	-12.26	5.99	-4310.30	-5669.56	14217.809	1031
4195	-3.19	-12.00	6.01	-4309.81	-5669.52	14217.812	1031
4200	-3.75	-11.93	6.00	-4309.15	-5668.32	14217.814	1031
4205	-2.71	-11.98	6.13	-4309.02	-5668.02	14217.823	1031
4210	-2.75	-12.17	6.10	-4308.91	-5668.16	14217.828	1031
4215	-3.17	-12.05	6.02	-4308.68	-5668.22	14217.831	1031
4220	-3.12	-12.65	6.01	-4308.75	-5668.07	14217.839	1031
4225	-3.43	-12.93	6.04	-4308.51	-5667.68	14217.843	1031
4230	-3.30	-12.94	6.07	-4307.42	-5666.56	14217.847	1031
4235	-3.30	-12.70	6.04	-4307.10	-5666.52	14217.854	1031
4240	-2.89	-12.17	6.11	-4307.16	-5666.58	14217.859	1031
4245	-3.27	-12.60	6.12	-4307.27	-5666.21	14217.861	1031
4250	-3.56	-12.63	6.16	-4305.98	-5665.36	14217.869	1031
4255	-3.25	-13.35	6.13	-4305.88	-5665.04	14217.873	1031
4260	-2.90	-12.28	6.16	-4305.71	-5665.27	14217.875	1031
4265	-3.20	-12.50	6.17	-4305.81	-5665.26	14217.880	1031
4270	-2.88	-13.03	6.21	-4304.36	-5664.22	14217.889	1031
4275	-2.96	-13.20	6.16	-4304.47	-5664.23	14217.891	1031
4280	-3.51	-12.99	6.16	-4304.34	-5664.25	14217.900	1031
4285	-3.24	-12.61	6.24	-4304.20	-5664.24	14217.904	1031
4290	-2.96	-12.54	6.23	-4303.86	-5664.00	14217.906	1031
4295	-2.52	-12.21	6.24	-4303.97	-5663.59	14217.911	1031
4300	-3.48	-13.09	6.21	-4302.49	-5662.21	14217.919	1031
4305	-3.30	-12.73	6.28	-4302.24	-5662.10	14217.922	1031
4310	-2.69	-12.13	6.36	-4301.86	-5662.02	14217.928	1031
4315	-3.13	-12.95	6.27	-4302.00	-5662.14	14217.933	1031
4320	-3.43	-12.62	6.25	-4302.17	-5661.68	14217.938	1031
4325	-3.28	-13.22	6.26	-4302.16	-5661.90	14217.940	1031
4330	-3.37	-12.90	6.32	-4301.65	-5661.54	14217.947	1031
4335	-3.53	-13.44	6.24	-4301.12	-5660.87	14217.953	1031
4340	-3.72	-12.47	6.25	-4300.87	-5660.96	14217.957	1031
4345	-3.23	-12.61	6.37	-4301.00	-5660.93	14217.964	1031
4350	-3.24	-11.90	6.36	-4301.00	-5660.92	14217.968	1031
4355	-2.89	-12.84	6.34	-4301.03	-5660.81	14217.970	1031
4360	-3.38	-12.68	6.29	-4301.31	-5660.81	14217.979	1031
4365	-3.64	-13.54	6.29	-4300.84	-5660.91	14217.983	1031
4370	-2.99	-12.97	6.37	-4300.48	-5660.61	14217.987	1031
4375	-3.58	-13.13	6.34	-4297.41	-5658.07	14217.995	1031
4380	-3.52	-13.70	6.37	-4297.66	-5657.59	14217.997	1031
4385	-2.64	-14.13	6.42	-4297.66	-5657.47	14218.002	1031
4390	-3.08	-13.27	6.43	-4297.75	-5657.17	14218.008	1031
4395	-3.45	-13.56	6.42	-4297.54	-5657.42	14218.014	1031
4400	-3.52	-13.35	6.36	-4297.60	-5657.09	14218.016	1031
4405	-3.91	-13.14	6.53	-4295.86	-5655.39	14218.025	1031
4410	-3.41	-13.44	6.50	-4295.51	-5655.34	14218.029	1031
4415	-3.29	-13.66	6.52	-4295.42	-5655.13	14218.034	1031
4420	-3.45	-13.33	6.50	-4295.09	-5654.91	14218.035	1031
4425	-3.07	-13.54	6.56	-4295.04	-5654.95	14218.045	1031
4430	-3.17	-12.92	6.59	-4294.72	-5654.72	14218.047	1031
4435	-3.07	-13.39	6.60	-4293.82	-5653.79	14218.052	1031
4440	-3.69	-13.44	6.53	-4293.70	-5653.51	14218.058	1031
4445	-3.48	-14.25	6.58	-4292.74	-5652.54	14218.064	1031
4450	-3.18	-13.24	6.64	-4293.15	-5652.61	14218.065	1031
4455	-3.45	-13.88	6.56	-4292.85	-5652.53	14218.073	1031
4460	-3.26	-13.45	6.58	-4293.03	-5652.40	14218.077	1031
4465	-3.39	-13.67	6.68	-4292.12	-5651.47	14218.081	1031
4470	-3.37	-14.26	6.62	-4291.60	-5651.18	14218.089	1031
4475	-3.59	-14.36	6.63	-4291.23	-5650.62	14218.093	1031
4480	-3.89	-14.17	6.60	-4290.81	-5650.27	14218.095	1031
4485	-3.73	-13.62	6.70	-4290.72	-5650.41	14218.104	1031
4490	-3.21	-13.68	6.72	-4290.90	-5650.42	14218.108	1031
4495	-3.79	-13.47	6.71	-4290.21	-5649.97	14218.111	1031
4500	-3.80	-13.93	6.72	-4289.34	-5649.01	14218.119	1031
4505	-3.85	-13.41	6.80	-4289.46	-5648.89	14218.122	1031
4510	-3.53	-13.47	6.78	-4289.55	-5648.80	14218.126	1031
4515	-3.48	-13.60	6.70	-4289.34	-5649.10	14218.134	1031
4520	-3.44	-13.25	6.83	-4288.51	-5647.75	14218.138	1031
4525	-3.76	-13.47	6.81	-4288.23	-5647.66	14218.141	1031
4530	-3.53	-13.31	6.85	-4287.67	-5647.28	14218.151	1031
4535	-3.87	-13.40	6.75	-4287.56	-5647.37	14218.154	1031
4540	-3.48	-13.74	6.81	-4287.59	-5647.32	14218.156	1031
4545	-3.85	-13.87	6.80	-4287.57	-5647.41	14218.160	1031
4550	-2.90	-13.39	6.87	-4287.60	-5647.15	14218.169	1031
4555	-3.30	-13.60	6.82	-4287.40	-5647.11	14218.172	1031
4560	-3.68	-13.59	6.76	-4287.58	-5647.67	14218.178	1031
4565	-3.36	-13.42	6.88	-4287.65	-5647.52	14218.183	1031
4570	-4.87	-14.56	6.77	-4284.97	-5644.79	14218.190	1031
4575	-3.90	-13.76	6.89	-4284.87	-5645.16	14218.190	1031
4580	-3.85	-14.99	6.87	-4284.79	-5644.87	14218.199	1031
4585	-4.27	-13.98	6.92	-4284.43	-5644.74	14218.203	1031
4590	-2.99	-14.18	6.98	-4283.03	-5643.16	14218.210	1031
4595	-4.03	-13.80	6.91	-4283.42	-5643.61	14218.214	1031
4600	-3.56	-14.09	6.93	-4283.25	-5643.64	14218.218	1031
4605	-4.10	-14.60	6.90	-4283.33	-5643.47	14218.220	1031
4610	-4.35	-14.30	7.07	-4281.71	-5642.74	14218.230	1031
4615	-3.96	-14.02	6.99	-4281.88	-5642.29	14218.233	1031
4620	-4.14	-15.09	6.86	-4281.96	-5642.02	14218.235	1031
4625	-4.32	-14.08	7.08	-4282.02	-5641.99	14218.244	1031
4630	-3.74	-13.52	7.04	-4281.75	-5641.80	14218.247	1031
4635	-4.12	-14.27	7.02	-4280.68	-5641.19	14218.250	1031
4640	-3.76	-14.45	7.07	-4280.60	-5640.81	14218.259	1031
4645	-3.75	-15.18	7.04	-4280.55	-5641.20	14218.264	1031
4650	-4.45	-14.81	7.04	-4280.65	-5641.01	14218.266	1031
4655	-4.16	-14.73	7.03	-4279.99	-5640.54	14218.276	1031
4660	-4.19	-15.03	6.98	-4279.88	-5640.56	14218.279	1031
4665	-4.18	-15.97	7.03	-4278.69	-5639.29	14218.283	1031
4670	-3.76	-14.72	7.17	-4278.79	-5639.27	14218.287	1031
4675	-4.43	-15.19	7.04	-4279.19	-5639.44	14218.295	1031
4680	-4.38	-14.73	7.05	-4278.90	-5639.53	14218.297	1031
4685	-4.13	-15.32	7.12	-4277.63	-5638.03	14218.302	1031
4690	-4.36	-14.34	7.24	-4277.36	-5637.91	14218.308	1031
4695	-4.70	-16.08	6.99	-4276.78	-5637.54	14218.315	1031
4700	-4.60	-14.68	7.10	-4276.73	-5637.33	14218.314	1031
4705	-4.29	-15.23	7.13	-4277.07	-5637.99	14218.324	1031
4710	-4.93	-15.27	7.12	-4276.64	-5637.36	14218.327	1031
4715	-4.18	-15.50	7.21	-4275.64	-5636.53	14218.331	1031
4720	-4.00	-14.76	7.17	-4275.38	-5636.31	14218.339	1031
4725	-5.15	-16.09	7.18	-4275.45	-5636.19	14218.345	1031
4730	-4.00	-14.90	7.28	-4274.65	-5635.55	14218.345	1031
4735	-4.43	-13.92	7.23	-4274.80	-5635.34	14218.354	1031
4740	-4.21	-14.56	7.25	-4274.65	-5635.11	14218.359	1031
4745	-4.18	-15.14	7.28	-4273.96	-5634.74	14218.361	1031
4750	-4.46	-14.93	7.26	-4273.12	-5633.87	14218.370	1031
4755	-4.26	-15.46	7.29	-4273.23	-5633.65	14218.372	1031
4760	-4.54	-15.83	7.24	-4273.27	-5633.54	14218.375	1031
4765	-4.31	-14.99	7.30	-4273.25	-5633.17	14218.383	1031
4770	-4.47	-15.16	7.32	-4272.06	-5632.41	14218.389	1031
4775	-4.49	-14.85	7.33	-4271.88	-5632.52	14218.391	1031
4780	-4.19	-15.30	7.35	-4272.19	-5632.40	14218.401	1031
4785	-4.55	-15.07	7.33	-4271.91	-5632.31	14218.404	1031
4790	-4.66	-15.41	7.43	-4270.68	-5631.54	14218.408	1031
4795	-4.52	-15.36	7.35	-4270.64	-5631.20	14218.410	1031
4800	-3.95	-14.76	7.44	-4270.65	-5631.15	14218.419	1031
4805	-4.90	-15.35	7.35	-4270.99	-5631.18	14218.422	1031
4810	-4.83	-15.48	7.41	-4269.76	-5630.38	14218.427	1031
4815	-5.42	-15.95	7.32	-4269.62	-5630.22	14218.434	1031
4820	-4.39	-15.09	7.46	-4269.77	-5629.63	14218.440	1031
4825	-4.68	-15.64	7.44	-4269.37	-5629.69	14218.440	1031
4830	-4.61	-15.20	7.45	-4269.05	-5629.69	14218.449	1031
4835	-3.82	-15.42	7.46	-4269.37	-5629.90	14218.453	1031
4840	-3.95	-15.08	7.50	-4267.53	-5628.19	14218.460	1031
4845	-4.56	-15.85	7.49	-4267.42	-5628.03	14218.464	1031
4850	-4.63	-16.01	7.52	-4267.27	-5627.92	14218.469	1031
4855	-4.43	-15.76	7.48	-4267.46	-5627.91	14218.470	1031
4860	-4.78	-15.05	7.48	-4266.78	-5627.66	14218.478	1031
4865	-4.19	-15.35	7.60	-4265.96	-5626.52	14218.483	1031
4870	-4.28	-15.20	7.62	-4266.13	-5626.70	14218.485	1031
4875	-4.08	-15.41	7.57	-4265.88	-5626.84	14218.495	1031
4880	-4.15	-15.09	7.58	-4266.07	-5626.17	14218.497	1031
4885	-4.55	-15.57	7.62	-4264.71	-5625.61	14218.500	1031
4890	-3.97	-15.20	7.67	-4264.54	-5625.85	14218.510	1031
4895	-4.24	-15.43	7.64	-4263.92	-5625.02	14218.515	1031
4900	-4.20	-14.75	7.65	-4263.90	-5625.25	14218.516	1031
4905	-4.31	-14.28	7.72	-4263.98	-5625.40	14218.524	1031
4910	-4.10	-15.10	7.71	-4264.20	-5625.21	14218.528	1031
4915	-4.09	-16.92	7.61	-4262.98	-5624.01	14218.533	1031
4920	-4.11	-16.03	7.70	-4262.55	-5624.10	14218.536	1031
4925	-4.38	-16.16	7.72	-4262.27	-5623.85	14218.543	1031
4930	-3.81	-15.35	7.77	-4262.86	-5623.82	14218.547	1031
4935	-3.90	-15.23	7.76	-4261.57	-5622.84	14218.552	1031
4940	-3.89	-15.84	7.73	-4261.33	-5622.72	14218.558	1031
4945	-4.14	-13.96	7.69	-4261.46	-5623.67	14218.565	1031
4950	-3.98	-15.17	7.83	-4261.25	-5622.95	14218.564	1031
4955	-4.05	-15.09	7.79	-4261.28	-5622.77	14218.573	1031
4960	-4.36	-15.38	7.72	-4261.07	-5622.81	14218.578	1031
4965	-4.06	-15.29	7.80	-4260.25	-5622.95	14218.582	1031
4970	-4.19	-15.66	7.81	-4259.51	-5622.65	14218.589	1031
4975	-4.04	-16.91	7.81	-4258.32	-5621.82	14218.594	1031
4980	-4.36	-15.49	7.82	-4258.99	-5622.02	14218.599	1031
4985	-4.23	-15.55	7.85	-4258.62	-5621.99	14218.603	1031
4990	-4.28	-15.62	7.84	-4258.83	-5621.52	14218.609	1031
4995	-4.95	-15.47	7.76	-4258.43	-5621.36	14218.610	1031
5000	-4.87	-16.18	7.73	-4257.73	-5620.46	14218.620	1031
5005	-4.65	-15.81	7.83	-4257.39	-5620.27	14218.622	1031
5010	-4.49	-15.46	7.87	-4257.32	-5620.24	14218.625	1031
5015	-4.26	-16.09	7.84	-4257.44	-5619.79	14218.634	1031
5020	-4.75	-16.09	7.82	-4257.11	-5619.76	14218.639	1031
5025	-4.67	-16.29	7.82	-4257.35	-5619.63	14218.641	1031
5030	-4.09	-15.90	7.90	-4256.98	-5619.30	14218.648	1031
5035	-4.30	-16.04	7.86	-4257.07	-5619.11	14218.653	1031
5040	-4.26	-15.85	7.90	-4256.85	-5618.97	14218.656	1031
5045	-4.48	-16.16	7.88	-4257.19	-5619.08	14218.661	1031
5050	-5.21	-16.60	7.93	-4253.95	-5615.93	14218.670	1031
5055	-4.68	-16.18	7.95	-4253.75	-5616.08	14218.672	1031
5060	-5.10	-16.87	7.91	-4254.04	-5616.03	14218.677	1031
5065	-5.74	-17.37	7.88	-4254.00	-5615.61	14218.683	1031
5070	-5.91	-16.97	8.00	-4252.99	-5615.77	14218.690	1031
5075	-4.99	-16.55	7.95	-4252.88	-5615.42	14218.691	1031
5080	-4.69	-16.48	7.88	-4253.11	-5615.15	14218.699	1031
5085	-5.27	-17.02	7.96	-4252.71	-5615.36	14218.703	1031
5090	-5.85	-16.03	8.01	-4252.02	-5614.40	14218.706	1031
5095	-4.87	-16.91	7.99	-4251.22	-5613.73	14218.714	1031
5100	-5.18	-16.81	8.01	-4251.03	-5613.89	14218.718	1031
5105	-5.44	-16.65	7.99	-4251.22	-5613.58	14218.721	1031
5110	-4.97	-17.02	8.09	-4250.57	-5613.00	14218.729	1031
5115	-5.41	-17.33	8.05	-4249.72	-5612.07	14218.733	1031
5120	-5.21	-17.67	7.93	-4249.62	-5611.82	14218.737	1031
5125	-5.22	-16.30	7.99	-4250.01	-5611.70	14218.742	1031
5130	-5.86	-17.34	8.07	-4249.71	-5611.74	14218.748	1031
5135	-5.65	-17.34	8.05	-4249.64	-5611.89	14218.750	1031
5140	-4.85	-16.75	8.04	-4249.48	-5611.48	14218.757	1031
5145	-5.28	-17.06	8.11	-4247.65	-5609.84	14218.763	1031
5150	-4.95	-17.77	8.10	-4247.48	-5609.66	14218.766	1031
5155	-5.26	-18.33	8.03	-4247.64	-5609.17	14218.773	1031
5160	-5.91	-17.17	8.13	-4247.87	-5609.62	14218.779	1031
5165	-6.00	-17.28	8.09	-4247.42	-5609.33	14218.781	1031
5170	-5.94	-17.19	8.06	-4247.39	-5609.60	14218.785	1031
5175	-5.84	-17.36	8.01	-4245.48	-5607.72	14218.795	1031
5180	-5.78	-17.20	8.18	-4245.66	-5607.81	14218.799	1031
5185	-6.01	-18.63	8.18	-4245.40	-5607.82	14218.802	1031
5190	-5.62	-17.60	8.18	-4245.38	-5607.83	14218.808	1031
5195	-5.31	-17.58	8.20	-4244.69	-5606.60	14218.812	1031
5200	-5.40	-17.67	8.22	-4244.33	-5606.73	14218.816	1031
5205	-4.95	-16.94	8.24	-4244.13	-5606.87	14218.823	1031
5210	-5.67	-17.74	8.23	-4243.98	-5606.38	14218.828	1031
5215	-5.43	-17.04	8.23	-4244.35	-5606.20	14218.831	1031
5220	-5.61	-17.94	8.17	-4244.26	-5606.44	14218.839	1031
5225	-5.96	-17.88	8.23	-4243.32	-5605.34	14218.843	1031
5230	-5.69	-17.76	8.28	-4242.49	-5604.38	14218.845	1031
5235	-5.56	-17.72	8.22	-4242.30	-5604.36	14218.854	1031
5240	-5.48	-18.23	8.24	-4241.54	-5603.76	14218.858	1031
5245	-5.42	-18.32	8.31	-4241.45	-5603.51	14218.862	1031
5250	-5.76	-17.31	8.33	-4241.14	-5603.08	14218.870	1031
5255	-5.20	-17.63	8.32	-4240.70	-5603.10	14218.872	1031
5260	-5.05	-17.95	8.35	-4240.38	-5602.39	14218.875	1031
5265	-5.62	-18.12	8.32	-4240.39	-5602.11	14218.884	1031
5270	-4.99	-16.85	8.40	-4240.47	-5602.14	14218.889	1031
5275	-5.35	-17.41	8.36	-4240.25	-5602.09	14218.891	1031
5280	-5.98	-17.78	8.31	-4240.44	-5602.06	14218.900	1031
5285	-5.27	-17.27	8.39	-4240.09	-5601.97	14218.903	1031
5290	-5.82	-18.02	8.39	-4238.43	-5600.38	14218.906	1031
5295	-5.69	-18.07	8.40	-4238.55	-5599.94	14218.911	1031
5300	-5.58	-18.18	8.41	-4238.43	-5599.77	14218.918	1031
5305	-5.15	-17.78	8.43	-4238.48	-5599.48	14218.922	1031
5310	-5.50	-18.05	8.45	-4237.10	-5599.77	14218.926	1031
5315	-5.94	-18.32	8.42	-4236.80	-5599.76	14218.932	1031
5320	-4.75	-16.08	8.59	-4236.37	-5599.96	14218.940	1031
5325	-5.59	-18.29	8.49	-4236.72	-5599.47	14218.940	1031
5330	-6.01	-18.81	8.43	-4236.82	-5599.75	14218.948	1031
5335	-5.45	-17.72	8.47	-4236.79	-5599.28	14218.953	1031
5340	-5.98	-18.98	8.56	-4235.01	-5597.67	14218.960	1031
5345	-5.64	-18.66	8.48	-4235.09	-5597.57	14218.964	1031
5350	-5.78	-19.40	8.46	-4234.73	-5597.53	14218.968	1031
5355	-5.82	-19.14	8.50	-4234.89	-5597.19	14218.970	1031
5360	-5.61	-18.95	8.52	-4234.19	-5596.38	14218.978	1031
5365	-6.06	-18.28	8.62	-4233.33	-5595.77	14218.983	1031
5370	-5.75	-18.19	8.59	-4233.44	-5595.55	14218.985	1031
5375	-6.18	-19.43	8.48	-4233.77	-5595.44	14218.994	1031
5380	-5.78	-18.68	8.58	-4233.54	-5595.57	14218.997	1031
5385	-6.06	-18.31	8.49	-4232.04	-5593.95	14219.001	1031
5390	-5.74	-18.61	8.63	-4231.87	-5594.08	14219.007	1031
5395	-5.41	-18.99	8.57	-4231.71	-5593.86	14219.015	1031
5400	-6.41	-19.08	8.62	-4232.13	-5593.67	14219.016	1031
5405	-6.11	-19.23	8.64	-4230.88	-5592.75	14219.023	1031
5410	-5.95	-19.45	8.61	-4230.60	-5592.25	14219.028	1031
5415	-6.28	-19.25	8.63	-4230.22	-5592.08	14219.031	1031
5420	-5.78	-18.99	8.59	-4230.20	-5592.06	14219.037	1031
5425	-5.96	-18.58	8.71	-4229.45	-5591.85	14219.043	1031
5430	-6.01	-18.87	8.69	-4229.71	-5591.88	14219.047	1031
5435	-4.81	-19.72	8.48	-4229.23	-5591.75	14219.053	1031
5440	-6.09	-18.75	8.71	-4229.23	-5592.12	14219.058	1031
5445	-6.06	-19.28	8.71	-4229.34	-5592.19	14219.062	1031
5450	-5.91	-18.78	8.73	-4229.17	-5591.91	14219.064	1031
5455	-7.28	-19.64	8.87	-4227.12	-5589.48	14219.075	1031
5460	-5.24	-19.23	8.74	-4227.48	-5590.20	14219.078	1031
5465	-5.21	-18.17	8.76	-4227.40	-5590.08	14219.082	1031
5470	-6.09	-18.76	8.79	-4227.38	-5590.18	14219.089	1031
5475	-5.65	-19.15	8.77	-4226.70	-5589.24	14219.094	1031
5480	-6.20	-19.18	8.80	-4226.22	-5588.74	14219.096	1031
5485	-6.64	-19.86	8.84	-4226.08	-5588.71	14219.104	1031
5490	-5.82	-18.90	8.83	-4226.02	-5589.00	14219.108	1031
5495	-6.19	-19.82	8.79	-4225.72	-5588.73	14219.111	1031
5500	-5.73	-19.43	8.78	-4226.05	-5588.90	14219.120	1031
5505	-5.67	-19.17	8.79	-4225.12	-5587.90	14219.123	1031
5510	-7.08	-19.74	8.86	-4224.11	-5586.89	14219.126	1031
5515	-5.92	-19.32	8.85	-4223.80	-5586.95	14219.135	1031
5520	-6.66	-19.42	8.81	-4223.96	-5586.79	14219.138	1031
5525	-6.10	-20.30	8.78	-4223.48	-5586.78	14219.141	1031
5530	-6.05	-20.04	8.82	-4222.79	-5585.89	14219.149	1031
5535	-5.77	-19.34	8.87	-4222.54	-5585.53	14219.154	1031
5540	-5.05	-19.23	8.82	-4222.27	-5585.04	14219.158	1031
5545	-7.41	-20.41	8.85	-4222.84	-5585.38	14219.162	1031
5550	-7.02	-19.45	8.96	-4221.51	-5584.03	14219.168	1031
5555	-6.15	-20.52	8.90	-4221.19	-5583.99	14219.172	1031
5560	-7.22	-21.16	8.92	-4220.94	-5583.28	14219.179	1031
5565	-6.64	-19.71	8.90	-4220.96	-5583.01	14219.182	1031
5570	-6.25	-20.02	8.83	-4221.28	-5583.26	14219.190	1031
5575	-6.52	-20.01	8.94	-4220.81	-5582.84	14219.190	1031
5580	-6.50	-20.35	8.97	-4219.77	-5581.75	14219.198	1031
5585	-6.86	-20.36	8.95	-4219.42	-5581.29	14219.203	1031
5590	-6.83	-20.40	8.96	-4219.03	-5580.49	14219.207	1031
5595	-7.07	-20.69	8.99	-4218.83	-5580.51	14219.214	1031
5600	-7.01	-20.87	8.93	-4218.77	-5580.43	14219.219	1031
5605	-6.67	-21.00	8.96	-4218.77	-5580.56	14219.221	1031
5610	-7.16	-19.48	8.98	-4218.68	-5580.43	14219.229	1031
5615	-6.95	-20.29	9.02	-4218.41	-5580.27	14219.233	1031
5620	-6.38	-19.76	9.01	-4218.36	-5580.61	14219.235	1031
5625	-6.61	-21.18	9.04	-4218.49	-5580.60	14219.245	1031
5630	-6.13	-20.09	8.95	-4217.20	-5579.62	14219.247	1031
5635	-6.61	-21.20	9.07	-4215.88	-5578.04	14219.250	1031
5640	-6.79	-20.36	9.05	-4215.56	-5577.86	14219.260	1031
5645	-7.26	-19.96	9.09	-4215.45	-5578.08	14219.263	1031
5650	-6.25	-19.62	9.10	-4215.01	-5577.95	14219.266	1031
5655	-5.95	-20.55	9.02	-4215.02	-5577.83	14219.274	1031
5660	-7.15	-20.79	9.15	-4215.15	-5576.31	14219.279	1031
5665	-6.60	-20.41	9.08	-4214.90	-5578.10	14219.281	1031
5670	-6.58	-20.44	9.12	-4214.92	-5577.48	14219.288	1031
5675	-6.35	-20.10	9.14	-4213.30	-5576.55	14219.292	1031
5680	-6.09	-20.76	9.16	-4213.07	-5576.10	14219.297	1031
5685	-6.18	-19.97	9.22	-4213.03	-5575.89	14219.300	1031
5690	-5.84	-20.20	9.19	-4212.98	-5576.53	14219.308	1031
5695	-5.83	-21.00	9.12	-4212.42	-5575.80	14219.315	1031
5700	-5.93	-20.33	9.19	-4212.63	-5575.69	14219.314	1031
5705	-5.98	-21.21	9.19	-4212.41	-5575.84	14219.325	1031
5710	-6.23	-19.78	9.26	-4212.26	-5575.19	14219.328	1031
5715	-6.00	-20.86	9.21	-4211.31	-5574.52	14219.331	1031
5720	-5.85	-20.32	9.28	-4210.30	-5573.11	14219.339	1031
5725	-6.20	-20.86	9.24	-4210.10	-5572.02	14219.344	1031
5730	-5.76	-20.54	9.32	-4209.54	-5572.63	14219.346	1031
5735	-6.13	-20.25	9.26	-4209.67	-5572.52	14219.354	1031
5740	-5.98	-20.62	9.31	-4209.75	-5572.45	14219.358	1031
5745	-5.32	-20.12	9.32	-4208.84	-5572.05	14219.361	1031
5750	-4.80	-20.08	9.43	-4208.65	-5571.35	14219.370	1031
5755	-5.62	-20.10	9.34	-4207.64	-5570.73	14219.372	1031
5760	-5.20	-20.85	9.32	-4207.27	-5571.20	14219.375	1031
5765	-5.24	-20.33	9.48	-4207.69	-5570.32	14219.385	1031
5770	-5.31	-19.58	9.39	-4207.58	-5570.32	14219.390	1031
5775	-4.71	-19.93	9.47	-4207.44	-5570.85	14219.391	1031
5780	-5.13	-20.31	9.39	-4207.21	-5570.43	14219.401	1031
5785	-4.82	-19.41	9.50	-4207.33	-5570.62	14219.404	1031
5790	-5.22	-20.60	9.52	-4205.91	-5568.66	14219.408	1031
5795	-5.39	-21.00	9.38	-4205.65	-5568.87	14219.411	1031
5800	-5.43	-20.33	9.46	-4205.67	-5568.80	14219.417	1031
5805	-5.61	-20.79	9.45	-4205.67	-5568.85	14219.422	1031
5810	-5.14	-21.00	9.48	-4204.32	-5567.65	14219.427	1031
5815	-4.48	-20.78	9.52	-4204.13	-5567.23	14219.432	1031
5820	-5.55	-20.96	9.46	-4203.83	-5566.79	14219.440	1031
5825	-5.82	-20.54	9.53	-4204.02	-5566.85	14219.440	1031
5830	-6.48	-20.89	9.40	-4203.92	-5566.81	14219.449	1031
5835	-6.50	-21.71	9.35	-4204.19	-5566.73	14219.453	1031
5840	-6.05	-21.43	9.47	-4202.44	-5566.34	14219.456	1030
5845	-5.91	-21.47	9.51	-4201.96	-5566.17	14219.464	1030
5850	-5.19	-21.63	9.52	-4202.40	-5566.07	14219.469	1030
5855	-5.07	-20.13	9.57	-4202.38	-5566.21	14219.470	1030
5860	-4.94	-20.92	9.57	-4202.55	-5566.16	14219.479	1030
5865	-5.25	-20.60	9.56	-4202.64	-5566.31	14219.484	1030
5870	-5.05	-19.98	9.59	-4201.93	-5565.47	14219.490	1030
5875	-5.09	-20.51	9.53	-4202.42	-5566.01	14219.495	1030
5880	-5.68	-21.21	9.47	-4202.88	-5566.29	14219.498	1030
5885	-5.35	-20.51	9.54	-4203.69	-5566.83	14219.500	1030
5890	-5.65	-20.30	9.49	-4204.28	-5567.54	14219.509	1030
5895	-5.58	-21.00	9.39	-4204.93	-5568.34	14219.515	1030
5900	-5.25	-20.55	9.44	-4205.04	-5568.34	14219.516	1030
5905	-5.36	-20.05	9.50	-4204.94	-5568.44	14219.525	1030
5910	-5.17	-20.92	9.46	-4204.90	-5568.11	14219.528	1030
5915	-5.38	-20.42	9.38	-4206.09	-5569.26	14219.535	1030
5920	-4.71	-20.60	9.42	-4206.18	-5569.37	14219.537	1030
5925	-4.44	-20.28	9.51	-4206.36	-5569.17	14219.544	1030
5930	-4.73	-19.60	9.52	-4206.23	-5569.11	14219.547	1030
5935	-4.74	-20.36	9.40	-4206.28	-5568.39	14219.554	1030
5940	-4.91	-20.30	9.43	-4206.10	-5569.01	14219.558	1030
5945	-4.56	-20.11	9.47	-4207.72	-5569.08	14219.562	1030
5950	-4.99	-20.02	9.44	-4207.67	-5569.04	14219.564	1030
5955	-5.87	-19.89	9.33	-4208.48	-5569.03	14219.574	1030
5960	-4.88	-19.79	9.41	-4208.55	-5569.66	14219.577	1030
5965	-4.36	-19.80	9.44	-4208.54	-5569.38	14219.584	1030
5970	-4.54	-20.24	9.45	-4208.57	-5569.66	14219.589	1030
5975	-5.64	-20.72	9.34	-4209.15	-5570.45	14219.593	1030
5980	-5.06	-19.64	9.35	-4209.91	-5570.89	14219.595	1030
5985	-4.83	-19.77	9.35	-4209.61	-5571.00	14219.603	1030
5990	-4.71	-18.83	9.40	-4209.75	-5571.34	14219.609	1030
5995	-4.77	-19.36	9.41	-4210.01	-5571.42	14219.610	1030
6000	-4.97	-19.58	9.37	-4209.87	-5571.62	14219.620	1030
6005	-4.48	-19.61	9.42	-4210.15	-5571.96	14219.623	1030
6010	-4.51	-19.19	9.36	-4211.95	-5573.82	14219.625	1030
6015	-4.33	-19.40	9.34	-4211.99	-5574.07	14219.634	1030
6020	-4.42	-20.32	9.26	-4212.02	-5574.35	14219.640	1030
6025	-4.90	-19.87	9.29	-4211.91	-5574.27	14219.641	1030
6030	-5.42	-20.02	9.29	-4211.68	-5574.34	14219.648	1030
6035	-5.43	-19.37	9.25	-4212.07	-5574.68	14219.653	1030
6040	-4.86	-19.55	9.23	-4213.73	-5574.55	14219.656	1030
6045	-4.68	-19.66	9.25	-4213.51	-5574.71	14219.660	1030
6050	-3.98	-18.67	9.38	-4214.33	-5574.34	14219.670	1030
6055	-4.48	-19.20	9.26	-4214.28	-5574.75	14219.672	1030
6060	-4.89	-19.11	9.26	-4214.24	-5574.87	14219.678	1030
6065	-4.55	-19.11	9.25	-4214.42	-5575.09	14219.683	1030
6070	-4.51	-19.80	9.20	-4215.51	-5576.21	14219.690	1030
6075	-4.65	-19.07	9.19	-4215.52	-5575.91	14219.690	1030
6080	-5.02	-18.99	9.20	-4215.43	-5576.47	14219.698	1030
6085	-4.78	-19.41	9.23	-4215.49	-5576.32	14219.703	1030
6090	-4.41	-19.08	9.22	-4216.15	-5577.13	14219.706	1030
6095	-4.16	-18.51	9.21	-4216.62	-5577.68	14219.714	1030
6100	-4.31	-18.81	9.22	-4216.86	-5577.87	14219.718	1030
6105	-4.65	-18.70	9.21	-4216.67	-5578.11	14219.721	1030
6110	-5.18	-19.45	9.13	-4217.27	-5578.82	14219.729	1030
6115	-4.81	-19.04	9.13	-4217.90	-5579.69	14219.734	1030
6120	-4.29	-18.88	9.08	-4217.82	-5579.56	14219.735	1030
6125	-4.62	-18.73	9.16	-4218.09	-5579.53	14219.743	1030
6130	-4.89	-18.85	9.12	-4218.09	-5579.33	14219.748	1030
6135	-4.49	-18.23	9.14	-4218.12	-5579.81	14219.750	1030
6140	-5.02	-18.16	9.18	-4217.65	-5579.77	14219.757	1030
6145	-4.42	-18.11	9.14	-4219.69	-5579.26	14219.765	1030
6150	-4.42	-18.25	9.13	-4220.02	-5579.95	14219.766	1030
6155	-5.64	-18.92	8.89	-4220.12	-5581.43	14219.773	1030
6160	-4.54	-19.31	9.02	-4220.08	-5580.21	14219.778	1030
6165	-4.58	-19.08	9.01	-4221.18	-5581.48	14219.781	1030
6170	-4.10	-18.68	9.13	-4221.06	-5582.04	14219.786	1030
6175	-3.96	-18.07	9.04	-4221.67	-5582.47	14219.795	1030
6180	-4.53	-18.20	9.06	-4221.99	-5582.50	14219.797	1030
6185	-4.45	-18.60	9.04	-4222.12	-5582.49	14219.802	1030
6190	-4.08	-19.46	9.01	-4221.95	-5582.64	14219.808	1030
6195	-4.08	-17.73	9.06	-4222.52	-5583.37	14219.812	1030
6200	-4.30	-17.83	8.99	-4223.01	-5583.74	14219.816	1030
6205	-4.52	-17.41	9.07	-4223.85	-5584.65	14219.824	1030
6210	-4.05	-18.26	9.03	-4223.73	-5585.15	14219.827	1030
6215	-4.05	-17.87	8.96	-4223.91	-5584.68	14219.832	1030
6220	-4.08	-17.47	9.07	-4223.66	-5584.91	14219.838	1030
6225	-3.65	-17.96	9.01	-4223.85	-5584.77	14219.843	1030
6230	-4.63	-18.10	8.98	-4223.67	-5584.86	14219.846	1030
6235	-4.67	-18.28	8.92	-4223.90	-5585.37	14219.854	1030
6240	-4.14	-17.16	8.92	-4225.69	-5586.68	14219.859	1030
6245	-3.97	-18.81	8.88	-4225.70	-5586.89	14219.860	1030
6250	-4.15	-17.85	8.92	-4225.54	-5587.03	14219.870	1030
6255	-3.97	-18.06	8.89	-4225.57	-5587.37	14219.873	1030
6260	-4.52	-17.53	8.85	-4226.67	-5588.22	14219.878	1030
6265	-4.36	-18.40	8.87	-4226.83	-5588.15	14219.882	1030
6270	-3.82	-18.04	8.91	-4226.75	-5588.48	14219.889	1030
6275	-4.41	-18.76	8.81	-4226.95	-5588.08	14219.891	1030
6280	-4.22	-18.49	8.79	-4227.93	-5588.39	14219.901	1030
6285	-4.42	-17.46	8.84	-4228.51	-5588.50	14219.904	1030
6290	-4.21	-17.41	8.88	-4228.21	-5588.81	14219.909	1030
6295	-4.02	-17.50	8.86	-4228.05	-5588.94	14219.910	1030
6300	-4.09	-18.16	8.78	-4228.14	-5589.17	14219.920	1030
6305	-4.24	-18.00	8.82	-4228.02	-5588.94	14219.922	1030
6310	-3.81	-18.16	8.79	-4230.06	-5590.30	14219.929	1030
6315	-4.17	-17.42	8.77	-4229.93	-5590.82	14219.933	1030
6320	-3.95	-18.14	8.74	-4229.84	-5590.71	14219.938	1030
6325	-4.45	-17.46	8.80	-4229.84	-5590.90	14219.941	1030
6330	-4.66	-17.78	8.72	-4231.49	-5592.30	14219.950	1030
6335	-3.88	-17.21	8.76	-4231.40	-5592.23	14219.952	1030
6340	-3.79	-17.21	8.77	-4231.40	-5592.11	14219.957	1030
6345	-3.99	-17.18	8.77	-4231.21	-5592.29	14219.963	1030
6350	-3.92	-17.66	8.73	-4231.78	-5592.43	14219.968	1030
6355	-4.85	-17.40	8.62	-4232.64	-5593.71	14219.970	1030
6360	-4.92	-16.72	8.64	-4232.95	-5593.51	14219.977	1030
6365	-3.76	-16.78	8.74	-4233.14	-5593.80	14219.984	1030
6370	-4.45	-17.87	8.65	-4233.52	-5593.63	14219.985	1030
6375	-3.90	-17.46	8.66	-4233.36	-5594.27	14219.995	1030
6380	-4.09	-17.23	8.65	-4233.70	-5594.32	14219.997	1030
6385	-4.49	-18.35	8.65	-4233.49	-5594.24	14220.003	1030
6390	-3.60	-17.63	8.76	-4233.50	-5594.10	14220.005	1030
6395	-4.46	-17.88	8.60	-4233.55	-5594.09	14220.013	1030
6400	-4.38	-18.25	8.56	-4233.72	-5594.53	14220.016	1030
6405	-3.86	-17.54	8.60	-4235.96	-5596.53	14220.024	1030
6410	-3.56	-16.93	8.64	-4236.09	-5596.64	14220.028	1030
6415	-4.43	-17.82	8.53	-4236.14	-5596.82	14220.031	1030
6420	-3.92	-17.30	8.60	-4236.12	-5596.90	14220.034	1030
6425	-4.07	-17.44	8.56	-4237.22	-5598.02	14220.045	1030
6430	-3.79	-16.91	8.57	-4237.50	-5598.53	14220.047	1030
6435	-4.30	-15.81	8.52	-4237.26	-5598.10	14220.054	1030
6440	-3.52	-16.76	8.59	-4237.60	-5598.47	14220.058	1030
6445	-3.44	-15.88	8.60	-4238.18	-5599.02	14220.062	1030
6450	-3.67	-16.51	8.54	-4238.81	-5599.58	14220.064	1030
6455	-4.17	-17.11	8.41	-4238.80	-5600.40	14220.075	1030
6460	-3.97	-16.41	8.46	-4239.16	-5600.39	14220.077	1030
6465	-4.35	-17.44	8.46	-4239.35	-5600.14	14220.082	1030
6470	-3.66	-16.97	8.53	-4239.27	-5600.47	14220.090	1030
6475	-3.60	-17.39	8.43	-4239.63	-5601.06	14220.093	1030
6480	-4.31	-16.86	8.39	-4240.51	-5601.82	14220.095	1030
6485	-3.53	-16.79	8.48	-4240.73	-5601.64	14220.102	1030
6490	-3.93	-16.59	8.45	-4240.77	-5601.98	14220.109	1030
6495	-4.03	-16.53	8.40	-4240.77	-5602.21	14220.110	1030
6500	-3.97	-17.03	8.37	-4240.61	-5602.10	14220.120	1030
6505	-4.47	-16.59	8.34	-4241.01	-5602.02	14220.122	1030
6510	-3.60	-16.25	8.43	-4242.61	-5602.28	14220.126	1030
6515	-3.74	-15.77	8.47	-4242.55	-5602.54	14220.134	1030
6520	-3.81	-16.91	8.38	-4242.44	-5602.28	14220.138	1030
6525	-4.07	-16.17	8.37	-4242.60	-5602.09	14220.141	1030
6530	-3.55	-15.81	8.45	-4243.81	-5603.40	14220.150	1030
6535	-3.99	-16.04	8.33	-4243.83	-5604.02	14220.153	1030
6540	-3.87	-16.74	8.31	-4244.14	-5604.23	14220.159	1030
6545	-3.82	-16.50	8.37	-4243.91	-5604.04	14220.160	1030
6550	-3.33	-16.37	8.42	-4243.76	-5603.74	14220.170	1030
6555	-3.57	-16.24	8.36	-4243.80	-5604.19	14220.172	1030
6560	-3.60	-16.23	8.29	-4245.42	-5605.34	14220.177	1030
6565	-3.48	-15.82	8.34	-4245.56	-5606.12	14220.183	1030
6570	-3.34	-14.72	8.22	-4246.35	-5606.21	14220.190	1030
6575	-3.74	-15.95	8.29	-4246.19	-5606.85	14220.190	1030
6580	-3.27	-16.64	8.27	-4246.06	-5606.71	14220.198	1030
6585	-3.55	-16.42	8.24	-4246.31	-5607.11	14220.203	1030
6590	-3.21	-16.27	8.30	-4246.93	-5607.06	14220.206	1030
6595	-3.62	-16.44	8.25	-4247.76	-5607.42	14220.214	1030
6600	-3.65	-15.55	8.29	-4247.63	-5607.21	14220.218	1030
6605	-3.28	-16.40	8.27	-4247.54	-5607.42	14220.220	1030
6610	-3.89	-16.43	8.26	-4248.01	-5607.51	14220.227	1030
6615	-4.11	-17.15	8.16	-4249.12	-5607.53	14220.233	1030
6620	-4.00	-17.13	8.10	-4249.29	-5607.98	14220.236	1030
6625	-4.90	-16.35	8.12	-4249.59	-5608.71	14220.243	1030
6630	-3.56	-15.39	8.23	-4249.74	-5608.94	14220.248	1030
6635	-3.07	-15.53	8.21	-4249.93	-5608.83	14220.250	1030
6640	-3.90	-15.82	8.11	-4250.17	-5608.95	14220.257	1030
6645	-3.26	-15.08	8.17	-4251.09	-5610.51	14220.263	1030
6650	-3.38	-15.25	8.19	-4251.31	-5609.70	14220.266	1030
6655	-3.51	-14.99	8.15	-4251.58	-5611.15	14220.275	1030
6660	-3.82	-15.00	8.08	-4251.25	-5610.92	14220.278	1030
6665	-3.48	-15.63	8.10	-4251.36	-5611.31	14220.281	1030
6670	-3.52	-15.62	8.12	-4251.26	-5611.38	14220.286	1030
6675	-4.53	-16.79	7.98	-4252.92	-5612.84	14220.295	1030
6680	-4.12	-16.85	7.90	-4253.00	-5613.55	14220.297	1030
6685	-3.50	-15.66	8.07	-4253.09	-5613.82	14220.302	1030
6690	-4.37	-16.24	8.04	-4253.07	-5613.71	14220.308	1030
6695	-4.48	-16.12	7.95	-4253.88	-5614.21	14220.312	1030
6700	-4.29	-16.52	7.90	-4254.26	-5615.07	14220.316	1030
6705	-4.73	-16.36	7.96	-4254.59	-5615.72	14220.323	1030
6710	-4.85	-16.32	7.90	-4255.07	-5616.16	14220.328	1030
6715	-4.85	-16.16	7.87	-4254.76	-5616.14	14220.330	1030
6720	-4.77	-16.55	7.84	-4254.98	-5616.45	14220.338	1030
6725	-4.64	-16.82	7.88	-4255.01	-5616.29	14220.343	1030
6730	-4.36	-16.18	7.92	-4254.69	-5615.98	14220.345	1030
6735	-4.97	-17.12	7.86	-4254.90	-5616.58	14220.354	1030
6740	-5.13	-15.33	7.80	-4256.78	-5618.00	14220.358	1030
6745	-4.55	-16.44	7.87	-4256.62	-5617.60	14220.361	1030
6750	-4.36	-15.83	7.89	-4256.75	-5618.47	14220.370	1030
6755	-4.77	-16.22	7.83	-4256.51	-5618.03	14220.372	1030
6760	-4.88	-15.88	7.77	-4257.82	-5619.04	14220.376	1030
6765	-4.11	-16.00	7.85	-4257.86	-5619.06	14220.384	1030
6770	-4.69	-15.40	7.79	-4257.54	-5619.09	14220.389	1030
6775	-4.15	-16.08	7.83	-4258.15	-5619.30	14220.391	1030
6780	-4.43	-14.92	7.78	-4259.13	-5619.79	14220.401	1030
6785	-4.42	-15.87	7.84	-4259.16	-5619.89	14220.404	1030
6790	-4.84	-16.10	7.78	-4259.66	-5620.61	14220.408	1030
6795	-4.34	-15.59	7.74	-4260.09	-5620.59	14220.412	1030
6800	-4.40	-15.70	7.71	-4259.96	-5620.78	14220.418	1030
6805	-4.58	-16.00	7.69	-4259.73	-5620.58	14220.423	1030
6810	-4.15	-15.94	7.70	-4260.95	-5621.33	14220.429	1030
6815	-3.94	-15.12	7.76	-4261.43	-5621.88	14220.433	1030
6820	-3.49	-15.05	7.77	-4260.99	-5621.82	14220.440	1030
6825	-4.28	-15.45	7.70	-4261.33	-5622.15	14220.441	1030
6830	-4.67	-15.85	7.69	-4261.07	-5621.37	14220.448	1030
6835	-3.83	-15.65	7.69	-4261.38	-5621.94	14220.453	1030
6840	-3.79	-15.44	7.68	-4262.05	-5622.70	14220.455	1030
6845	-3.57	-14.83	7.71	-4263.35	-5623.68	14220.464	1030
6850	-3.70	-14.86	7.67	-4263.27	-5623.79	14220.468	1030
6855	-3.62	-14.08	7.72	-4263.35	-5624.14	14220.470	1030
6860	-3.38	-15.30	7.59	-4263.67	-5624.23	14220.478	1030
6865	-3.51	-14.85	7.64	-4264.42	-5625.34	14220.484	1030
6870	-3.62	-15.10	7.60	-4264.56	-5624.95	14220.485	1030
6875	-3.89	-15.05	7.60	-4264.73	-5625.05	14220.495	1030
6880	-3.50	-14.94	7.62	-4265.27	-5625.37	14220.498	1030
6885	-2.79	-14.01	7.49	-4265.64	-5626.40	14220.501	1030
6890	-3.85	-15.04	7.64	-4265.87	-5626.91	14220.509	1030
6895	-3.51	-15.17	7.57	-4265.92	-5627.04	14220.513	1030
6900	-3.47	-15.10	7.53	-4265.98	-5627.34	14220.516	1030
6905	-4.98	-15.74	7.62	-4267.27	-5628.41	14220.523	1030
6910	-3.71	-15.35	7.40	-4267.32	-5628.47	14220.528	1030
6915	-3.45	-14.28	7.52	-4267.50	-5628.65	14220.531	1030
6920	-3.86	-15.38	7.50	-4267.11	-5628.63	14220.535	1030
6925	-3.45	-16.16	7.40	-4268.54	-5629.73	14220.545	1030
6930	-3.80	-14.78	7.49	-4268.62	-5629.85	14220.547	1030
6935	-3.46	-14.16	7.48	-4268.39	-5629.62	14220.553	1030
6940	-3.63	-13.98	7.43	-4268.60	-5629.75	14220.558	1030
6945	-3.27	-14.56	7.49	-4269.43	-5629.88	14220.562	1030
6950	-3.54	-14.89	7.45	-4269.52	-5630.07	14220.567	1030
6955	-3.34	-14.70	7.38	-4270.26	-5630.17	14220.575	1030
6960	-3.62	-14.23	7.43	-4270.26	-5629.88	14220.578	1030
6965	-3.78	-14.18	7.49	-4270.20	-5630.36	14220.582	1030
6970	-3.63	-14.45	7.47	-4270.44	-5630.53	14220.589	1030
6975	-3.74	-15.57	7.26	-4270.98	-5631.34	14220.593	1030
6980	-3.68	-14.69	7.36	-4271.61	-5632.12	14220.595	1030
6985	-3.67	-14.70	7.38	-4271.66	-5631.84	14220.604	1030
6990	-3.63	-14.53	7.36	-4271.68	-5632.21	14220.608	1030
6995	-3.66	-15.11	7.30	-4271.59	-5632.49	14220.610	1030
7000	-4.04	-14.98	7.32	-4271.40	-5632.50	14220.620	1030
7005	-3.47	-14.24	7.47	-4271.71	-5632.70	14220.622	1030
7010	-3.68	-15.42	7.29	-4273.64	-5634.34	14220.626	1030
7015	-3.44	-13.94	7.30	-4273.73	-5634.64	14220.634	1030
7020	-3.39	-14.62	7.27	-4273.68	-5634.54	14220.638	1030
7025	-3.00	-14.40	7.37	-4273.48	-5634.27	14220.641	1030
7030	-3.32	-14.24	7.32	-4274.67	-5635.83	14220.650	1030
7035	-3.27	-14.40	7.24	-4274.93	-5635.95	14220.653	1030
7040	-2.99	-14.01	7.25	-4275.20	-5636.17	14220.656	1030
7045	-3.58	-14.24	7.23	-4275.14	-5635.90	14220.660	1030
7050	-4.60	-14.06	7.20	-4275.96	-5637.04	14220.669	1030
7055	-3.10	-14.35	7.16	-4276.12	-5637.20	14220.673	1030
7060	-3.46	-14.14	7.23	-4276.33	-5637.46	14220.677	1030
7065	-3.50	-14.07	7.21	-4276.40	-5637.35	14220.683	1030
7070	-3.07	-13.50	7.22	-4277.38	-5638.78	14220.690	1030
7075	-3.61	-13.46	7.17	-4277.74	-5639.16	14220.691	1030
7080	-3.84	-14.59	7.16	-4277.76	-5638.92	14220.698	1030
7085	-3.30	-13.54	7.15	-4277.71	-5638.57	14220.703	1030
7090	-2.66	-13.31	7.14	-4278.22	-5639.26	14220.707	1030
7095	-3.54	-13.80	7.20	-4279.28	-5639.90	14220.714	1030
7100	-3.20	-14.23	7.10	-4279.47	-5640.12	14220.718	1030
7105	-4.01	-13.51	7.16	-4279.22	-5640.38	14220.721	1030
7110	-2.78	-13.88	7.18	-4279.37	-5640.58	14220.729	1030
7115	-3.07	-13.70	7.02	-4280.27	-5640.32	14220.734	1030
7120	-3.62	-13.11	7.16	-4280.64	-5640.45	14220.735	1030
7125	-1.83	-12.65	7.12	-4281.15	-5640.64	14220.743	1030
7130	-3.61	-13.75	7.03	-4280.87	-5640.85	14220.747	1030
7135	-3.47	-14.04	7.04	-4281.00	-5640.78	14220.750	1030
7140	-2.09	-13.03	7.09	-4281.28	-5641.17	14220.757	1030
7145	-3.12	-13.80	7.03	-4282.47	-5642.23	14220.763	1030
7150	-2.78	-13.05	7.07	-4282.10	-5642.62	14220.766	1030
7155	-2.83	-11.83	6.97	-4282.91	-5642.31	14220.774	1030
7160	-3.77	-13.35	7.00	-4282.62	-5642.37	14220.778	1030
7165	-3.06	-13.76	7.03	-4282.57	-5642.10	14220.784	1030
7170	-3.92	-14.66	6.95	-4282.57	-5642.37	14220.785	1030
7175	-3.67	-13.50	6.94	-4284.28	-5644.29	14220.794	1030
7180	-2.98	-13.47	6.91	-4284.63	-5644.79	14220.797	1030
7185	-3.00	-12.49	6.93	-4285.35	-5644.72	14220.804	1030
7190	-2.90	-13.42	6.91	-4285.27	-5645.33	14220.808	1030
7195	-3.17	-13.79	6.85	-4285.16	-5645.25	14220.812	1030
7200	-2.42	-12.88	6.94	-4285.14	-5645.34	14220.814	1030
7205	-2.27	-12.84	6.98	-4285.68	-5646.15	14220.823	1030
7210	-2.36	-12.98	6.93	-4286.20	-5646.32	14220.828	1030
7215	-2.49	-13.09	6.89	-4286.65	-5646.23	14220.832	1030
7220	-3.01	-12.30	6.90	-4286.24	-5646.50	14220.839	1030
7225	-2.61	-12.36	6.96	-4286.49	-5645.98	14220.843	1030
7230	-2.21	-12.95	6.95	-4286.28	-5646.13	14220.845	1030
7235	-2.61	-10.25	6.97	-4288.77	-5648.74	14220.855	1030
7240	-2.40	-13.50	6.83	-4288.42	-5648.12	14220.858	1030
7245	-2.72	-13.11	6.84	-4288.50	-5648.43	14220.862	1030
7250	-2.77	-12.89	6.82	-4288.48	-5648.71	14220.870	1030
7255	-2.40	-12.67	6.79	-4288.89	-5649.14	14220.872	1030
7260	-2.92	-13.44	6.77	-4289.74	-5649.77	14220.876	1030
7265	-2.48	-12.43	6.84	-4289.60	-5649.80	14220.885	1030
7270	-2.62	-12.87	6.73	-4289.74	-5650.10	14220.889	1030
7275	-2.97	-12.87	6.74	-4289.98	-5650.55	14220.891	1030
7280	-2.84	-12.47	6.70	-4291.08	-5651.75	14220.901	1030
7285	-2.44	-13.28	6.72	-4291.29	-5651.48	14220.904	1030
7290	-2.17	-11.98	6.76	-4291.74	-5652.10	14220.908	1030
7295	-2.06	-12.17	6.77	-4291.65	-5652.13	14220.912	1030
7300	-2.05	-12.38	6.72	-4291.80	-5652.56	14220.917	1030
7305	-2.42	-12.57	6.73	-4291.83	-5652.39	14220.922	1030
7310	-3.19	-12.76	6.61	-4292.91	-5653.02	14220.927	1030
7315	-2.33	-12.20	6.64	-4293.19	-5653.04	14220.934	1030
7320	-3.02	-13.49	6.51	-4292.71	-5653.62	14220.940	1030
7325	-2.91	-13.13	6.62	-4292.98	-5653.33	14220.940	1030
7330	-2.61	-12.62	6.65	-4293.25	-5653.56	14220.948	1030
7335	-2.52	-12.74	6.54	-4293.10	-5653.42	14220.953	1030
7340	-2.27	-13.82	6.47	-4295.20	-5656.29	14220.960	1030
7345	-2.26	-12.27	6.56	-4295.30	-5655.26	14220.964	1030
7350	-2.34	-12.94	6.57	-4295.19	-5655.29	14220.969	1030
7355	-3.24	-13.67	6.45	-4295.15	-5655.42	14220.971	1030
7360	-2.96	-13.35	6.46	-4295.76	-5655.85	14220.977	1030
7365	-2.68	-13.00	6.48	-4296.62	-5656.81	14220.983	1030
7370	-2.73	-12.70	6.46	-4296.54	-5656.78	14220.985	1030
7375	-2.59	-12.82	6.49	-4296.23	-5656.67	14220.995	1030
7380	-2.89	-13.05	6.46	-4296.30	-5656.71	14220.997	1030
7385	-3.22	-13.62	6.43	-4296.60	-5656.54	14221.000	1030
7390	-3.01	-11.93	6.48	-4296.80	-5656.61	14221.010	1030
7395	-3.10	-13.17	6.37	-4298.72	-5656.78	14221.014	1030
7400	-3.32	-13.09	6.35	-4298.83	-5656.77	14221.016	1030
7405	-3.31	-12.86	6.44	-4298.90	-5657.02	14221.025	1030
7410	-3.45	-12.33	6.47	-4298.75	-5657.26	14221.028	1030
7415	-2.72	-12.09	6.42	-4298.88	-5657.24	14221.031	1030
7420	-3.11	-12.84	6.38	-4299.21	-5657.02	14221.036	1030
7425	-2.62	-12.65	6.37	-4300.60	-5658.66	14221.044	1030
7430	-2.99	-13.60	6.33	-4300.72	-5658.59	14221.047	1030
7435	-2.55	-12.53	6.35	-4300.32	-5658.69	14221.054	1030
7440	-2.67	-12.43	6.35	-4300.47	-5658.75	14221.059	1030
7445	-2.57	-12.31	6.37	-4301.84	-5659.73	14221.062	1030
7450	-2.88	-12.18	6.36	-4301.97	-5659.98	14221.064	1030
7455	-2.51	-13.53	6.18	-4302.94	-5660.84	14221.074	1030
7460	-2.77	-12.48	6.27	-4302.93	-5661.13	14221.077	1030
7465	-2.46	-12.73	6.30	-4302.75	-5661.34	14221.081	1030
7470	-2.53	-12.22	6.33	-4302.77	-5661.51	14221.089	1030
7475	-2.74	-12.09	6.24	-4303.92	-5662.12	14221.094	1030
7480	-2.44	-11.71	6.30	-4304.12	-5662.71	14221.095	1030
7485	-3.00	-12.79	6.23	-4303.90	-5662.61	14221.103	1030
7490	-2.61	-11.91	6.31	-4303.84	-5662.79	14221.108	1030
7495	-2.87	-11.10	6.22	-4304.27	-5662.84	14221.115	1030
7500	-2.93	-12.34	6.18	-4304.29	-5662.68	14221.120	1030
7505	-2.56	-12.23	6.29	-4304.83	-5662.49	14221.123	1030
7510	-3.14	-12.17	6.17	-4306.07	-5662.94	14221.125	1030
7515	-2.74	-12.15	6.15	-4306.07	-5663.22	14221.133	1030
7520	-2.31	-12.27	6.21	-4306.59	-5663.53	14221.139	1030
7525	-2.32	-12.13	6.22	-4306.56	-5663.80	14221.141	1030
7530	-3.10	-12.53	6.20	-4306.58	-5663.76	14221.151	1030
7535	-2.38	-11.72	6.17	-4306.80	-5664.12	14221.153	1030
7540	-2.37	-11.99	6.08	-4307.82	-5665.53	14221.156	1030
7545	-2.39	-11.77	6.15	-4308.03	-5665.46	14221.161	1030
7550	-2.96	-11.97	5.94	-4308.04	-5665.05	14221.170	1030
7555	-2.78	-12.00	6.19	-4308.18	-5665.81	14221.172	1030
7560	-2.77	-12.34	6.21	-4308.00	-5665.76	14221.176	1030
7565	-2.95	-12.19	6.11	-4307.90	-5665.27	14221.184	1030
7570	-4.00	-13.01	6.16	-4310.05	-5665.19	14221.190	1030
7575	-1.98	-11.85	6.06	-4309.86	-5665.62	14221.190	1030
7580	-2.06	-12.47	6.07	-4310.10	-5666.38	14221.198	1030
7585	-2.01	-11.96	6.16	-4310.06	-5666.49	14221.202	1030
7590	-0.72	-10.86	6.07	-4311.17	-5666.55	14221.210	1030
7595	-2.57	-12.05	6.01	-4311.24	-5667.09	14221.214	1030
7600	-2.93	-10.74	6.08	-4311.14	-5667.49	14221.219	1030
7605	-1.98	-12.35	5.95	-4311.39	-5667.54	14221.220	1030
7610	-2.47	-11.50	6.06	-4311.78	-5667.91	14221.228	1030
7615	-2.18	-11.12	6.11	-4312.61	-5668.28	14221.233	1030
7620	-1.08	-11.43	6.06	-4313.34	-5668.44	14221.240	1030
7625	-2.93	-12.00	5.99	-4313.49	-5668.49	14221.245	1030
7630	-2.33	-12.44	5.98	-4313.35	-5668.65	14221.248	1030
7635	-2.17	-11.72	5.99	-4313.31	-5669.34	14221.250	1030
7640	-2.92	-12.15	6.02	-4314.04	-5669.98	14221.260	1030
7645	-2.64	-11.55	5.92	-4314.88	-5670.79	14221.263	1030
7650	-2.32	-11.38	5.94	-4314.57	-5671.43	14221.266	1030
7655	-2.00	-11.60	5.90	-4314.95	-5671.75	14221.275	1030
7660	-2.39	-11.62	5.96	-4314.66	-5671.49	14221.278	1030
7665	-2.33	-12.02	5.87	-4314.92	-5672.18	14221.281	1030
7670	-2.29	-12.21	5.91	-4314.98	-5672.40	14221.288	1030
7675	-1.63	-11.10	5.90	-4316.53	-5674.22	14221.294	1030
7680	-2.89	-12.34	5.80	-4316.35	-5674.43	14221.297	1030
7685	-2.73	-12.05	5.92	-4316.64	-5674.50	14221.300	1030
7690	-1.06	-11.10	5.73	-4316.89	-5675.07	14221.306	1030
7695	-2.48	-10.87	5.74	-4318.16	-5674.48	14221.313	1030
7700	-2.00	-10.75	6.05	-4317.82	-5674.94	14221.314	1030
7705	-2.31	-11.53	6.04	-4317.93	-5675.10	14221.324	1030
7710	-2.65	-11.50	6.00	-4317.83	-5675.16	14221.328	1030
7715	-1.98	-10.91	5.76	-4318.55	-5676.81	14221.330	1030
7720	-2.18	-11.18	5.71	-4319.29	-5676.77	14221.339	1030
7725	-2.06	-11.15	5.71	-4319.43	-5676.96	14221.343	1030
7730	-2.76	-11.39	5.89	-4319.52	-5677.11	14221.346	1030
7735	-1.80	-12.61	5.87	-4320.26	-5678.67	14221.354	1030
7740	-2.54	-11.59	5.70	-4319.99	-5677.84	14221.358	1030
7745	-1.84	-11.29	5.68	-4320.35	-5678.02	14221.360	1030
7750	-2.20	-11.71	5.74	-4320.14	-5677.87	14221.370	1030
7755	-2.14	-11.12	5.73	-4320.85	-5678.66	14221.373	1030
7760	-2.18	-11.24	5.77	-4321.72	-5679.80	14221.376	1030
7765	-1.37	-11.39	5.76	-4321.75	-5679.54	14221.385	1030
7770	-3.76	-12.22	5.71	-4322.12	-5679.90	14221.390	1030
7775	-2.03	-11.30	5.63	-4322.30	-5679.89	14221.391	1030
7780	-1.38	-10.71	5.64	-4323.21	-5681.41	14221.400	1030
7785	-1.37	-11.27	5.75	-4323.25	-5681.63	14221.403	1030
7790	0.31	-9.32	5.46	-4323.98	-5681.87	14221.408	1030
7795	-3.07	-11.06	5.81	-4323.90	-5681.94	14221.412	1030
7800	-2.01	-10.80	5.78	-4323.77	-5682.37	14221.418	1030
7805	-1.46	-10.48	5.44	-4323.80	-5682.29	14221.422	1030
7810	-1.83	-10.60	5.52	-4324.95	-5683.66	14221.426	1030
7815	-2.43	-11.06	5.61	-4325.11	-5683.28	14221.432	1030
7820	-0.84	-10.16	5.31	-4324.66	-5683.58	14221.438	1030
7825	-2.53	-11.48	5.68	-4325.22	-5683.46	14221.440	1030
7830	-2.03	-10.66	5.70	-4324.95	-5683.76	14221.447	1030
7835	-2.27	-11.36	5.58	-4325.24	-5683.68	14221.453	1030
7840	-3.51	-10.96	5.53	-4326.85	-5686.22	14221.460	1030
7845	-1.40	-10.94	5.56	-4327.05	-5685.57	14221.464	1030
7850	-4.92	-14.21	5.83	-4327.17	-5682.05	14221.470	1030
7855	-2.29	-11.21	5.52	-4327.36	-5686.32	14221.471	1030
7860	-2.04	-11.29	5.51	-4327.90	-5686.44	14221.479	1030
7865	-1.56	-9.76	5.58	-4328.67	-5686.64	14221.483	1030
7870	-1.84	-10.82	5.58	-4328.52	-5687.14	14221.487	1030
7875	-1.75	-10.97	5.39	-4329.08	-5687.51	14221.495	1030
7880	-2.58	-11.47	5.56	-4329.34	-5687.99	14221.498	1030
7885	-1.54	-10.47	5.61	-4328.98	-5687.97	14221.501	1030
7890	-2.71	-11.80	5.44	-4328.88	-5687.68	14221.510	1030
7895	-1.68	-9.99	5.48	-4328.85	-5687.87	14221.514	1030
7900	-2.01	-10.58	5.50	-4329.61	-5688.81	14221.516	1030
7905	-1.99	-10.72	5.42	-4330.94	-5689.88	14221.525	1030
7910	-1.78	-11.00	5.40	-4331.25	-5689.65	14221.528	1030
7915	-2.12	-11.15	5.44	-4331.18	-5690.30	14221.531	1030
7920	-1.24	-10.34	5.46	-4331.53	-5690.39	14221.539	1030
7925	-2.11	-11.14	5.44	-4332.46	-5689.91	14221.544	1030
7930	-1.93	-10.58	5.39	-4332.38	-5690.27	14221.547	1030
7935	-1.39	-9.95	5.39	-4332.79	-5690.73	14221.554	1030
7940	-1.95	-10.71	5.49	-4332.34	-5690.34	14221.558	1030
7945	-1.97	-11.01	5.50	-4333.43	-5690.51	14221.562	1030
7950	-2.90	-10.92	5.41	-4333.70	-5690.63	14221.567	1030
7955	-2.01	-10.37	5.52	-4334.35	-5691.81	14221.574	1030
7960	-1.98	-10.32	5.39	-4333.98	-5691.99	14221.578	1030
7965	-1.92	-10.90	5.39	-4334.21	-5691.84	14221.580	1030
7970	-1.91	-10.03	5.32	-4334.24	-5691.85	14221.589	1030
7975	-0.38	-9.23	5.20	-4336.12	-5693.50	14221.594	1030
7980	-2.21	-11.01	5.43	-4335.47	-5693.57	14221.595	1030
7985	-1.51	-10.53	5.49	-4335.46	-5693.81	14221.604	1030
7990	-1.55	-9.71	5.38	-4335.43	-5693.77	14221.609	1030
7995	-2.03	-9.65	5.42	-4336.02	-5694.33	14221.614	1030
8000	-1.15	-10.61	5.27	-4336.75	-5694.96	14221.620	1030
8005	-1.47	-10.25	5.30	-4336.76	-5695.28	14221.623	1030
8010	-1.47	-10.77	5.42	-4336.65	-5695.12	14221.626	1030
8015	-1.32	-10.38	5.27	-4336.79	-5695.56	14221.635	1030
8020	-1.28	-10.48	5.34	-4336.95	-5695.58	14221.638	1030
8025	-1.37	-10.42	5.35	-4337.21	-5696.34	14221.641	1030
8030	-1.39	-10.43	5.30	-4338.59	-5697.50	14221.651	1030
8035	-1.35	-10.16	5.25	-4339.15	-5697.67	14221.654	1030
8040	-1.13	-9.49	5.24	-4339.00	-5697.89	14221.658	1030
8045	-1.64	-10.38	5.30	-4338.82	-5697.68	14221.661	1030
8050	-1.31	-10.14	5.28	-4338.94	-5697.47	14221.667	1030
8055	-1.24	-10.38	5.26	-4339.09	-5697.64	14221.672	1030
8060	-1.84	-9.08	5.26	-4340.89	-5699.96	14221.679	1030
8065	-1.55	-9.95	5.24	-4340.79	-5699.54	14221.683	1030
8070	-1.70	-10.43	5.27	-4340.65	-5699.63	14221.688	1030
8075	-1.65	-10.39	5.17	-4340.73	-5699.70	14221.690	1030
8080	-1.25	-9.87	5.29	-4342.19	-5700.85	14221.700	1030
8085	-1.04	-9.96	5.23	-4341.96	-5700.89	14221.702	1030
8090	-1.84	-10.14	5.20	-4342.11	-5701.06	14221.705	1030
8095	-1.74	-10.35	5.15	-4342.02	-5701.46	14221.714	1030
8100	-1.20	-10.21	5.08	-4343.20	-5702.40	14221.719	1030
8105	-1.69	-10.57	5.16	-4343.37	-5702.94	14221.720	1030
8110	-0.93	-10.88	5.22	-4343.43	-5702.33	14221.729	1030
8115	-0.79	-10.46	5.12	-4343.29	-5702.35	14221.733	1030
8120	-0.90	-10.18	5.18	-4343.44	-5702.56	14221.735	1030
8125	-1.08	-9.41	5.23	-4343.26	-5702.48	14221.745	1030
8130	-1.12	-9.67	5.19	-4344.34	-5702.46	14221.748	1030
8135	-1.49	-10.28	5.12	-4345.41	-5702.50	14221.751	1030
8140	-1.01	-9.93	5.16	-4345.45	-5702.73	14221.759	1030
8145	-1.48	-10.14	5.13	-4345.35	-5702.81	14221.763	1030
8150	-1.20	-9.36	5.16	-4345.62	-5702.98	14221.766	1030
8155	-1.42	-10.07	5.03	-4346.79	-5702.91	14221.774	1030
8160	-1.18	-10.06	5.12	-4346.96	-5703.38	14221.779	1030
8165	-1.56	-10.52	5.04	-4346.80	-5703.15	14221.781	1030
8170	-1.01	-10.45	5.09	-4346.94	-5703.28	14221.787	1030
8175	-1.84	-9.96	5.07	-4348.08	-5704.67	14221.794	1030
8180	-1.40	-8.91	5.08	-4348.10	-5704.64	14221.797	1030
8185	-0.88	-9.98	5.07	-4348.21	-5704.73	14221.804	1030
8190	-1.18	-10.40	5.08	-4347.81	-5705.03	14221.808	1030
8195	-1.06	-9.89	5.04	-4349.15	-5704.87	14221.812	1030
8200	-0.99	-10.29	5.06	-4349.04	-5705.50	14221.816	1030
8205	-1.36	-10.29	5.02	-4349.79	-5705.98	14221.823	1030
8210	-1.24	-9.60	5.05	-4349.91	-5706.34	14221.828	1030
8215	-0.69	-9.27	5.01	-4351.03	-5707.34	14221.835	1030
8220	-1.56	-10.59	4.94	-4350.64	-5707.83	14221.839	1030
8225	-1.62	-10.21	4.98	-4350.49	-5707.48	14221.844	1030
8230	-0.80	-9.09	5.06	-4350.69	-5707.54	14221.845	1030
8235	-1.33	-9.23	5.01	-4351.66	-5708.00	14221.854	1030
8240	-0.89	-10.15	4.98	-4352.06	-5708.10	14221.859	1030
8245	-1.13	-9.06	5.01	-4351.76	-5708.42	14221.861	1030
8250	-1.09	-9.85	5.01	-4352.06	-5708.78	14221.871	1030
8255	-1.15	-9.44	4.94	-4352.69	-5709.77	14221.873	1030
8260	-1.36	-9.47	4.90	-4353.14	-5710.38	14221.876	1030
8265	-1.52	-9.87	4.92	-4353.45	-5710.47	14221.886	1030
8270	-0.93	-9.99	5.00	-4353.43	-5710.47	14221.888	1030
8275	-0.83	-9.08	4.98	-4353.00	-5710.81	14221.891	1030
8280	-0.67	-9.42	4.95	-4354.74	-5710.58	14221.899	1030
8285	-0.51	-9.30	5.02	-4354.62	-5710.89	14221.904	1030
8290	-1.17	-8.89	4.94	-4354.68	-5710.94	14221.906	1030
8295	-1.21	-9.78	4.90	-4354.63	-5710.95	14221.911	1030
8300	-1.29	-8.60	4.94	-4355.93	-5712.54	14221.919	1030
8305	-1.02	-9.71	4.90	-4356.03	-5712.46	14221.922	1030
8310	-1.19	-9.75	4.82	-4355.93	-5713.13	14221.925	1030
8315	-1.44	-9.42	4.90	-4355.88	-5713.32	14221.933	1030
8320	-0.98	-8.47	4.90	-4356.88	-5714.21	14221.938	1030
8325	-0.92	-9.49	4.85	-4357.12	-5714.59	14221.941	1030
8330	-1.59	-11.13	4.83	-4357.43	-5714.68	14221.949	1030
8335	-1.24	-9.24	4.84	-4357.18	-5714.61	14221.952	1030
8340	-0.73	-9.78	4.80	-4357.28	-5714.62	14221.956	1030
8345	-0.84	-10.05	4.87	-4357.16	-5714.81	14221.964	1030
8350	-1.37	-9.08	4.82	-4359.31	-5713.51	14221.970	1030
8355	-1.40	-9.52	4.82	-4359.13	-5714.52	14221.971	1030
8360	-1.14	-10.18	4.78	-4359.26	-5714.84	14221.979	1030
8365	-1.00	-9.39	4.86	-4359.34	-5714.98	14221.983	1030
8370	-0.17	-8.92	5.04	-4361.15	-5715.92	14221.990	1030
8375	-1.10	-9.32	4.80	-4360.31	-5716.67	14221.994	1030
8380	-1.26	-9.79	4.79	-4360.52	-5716.71	14221.999	1030
8385	-0.81	-9.69	4.80	-4360.48	-5716.79	14222.000	1030
8390	-1.07	-10.08	4.75	-4361.31	-5718.24	14222.010	1030
8395	-1.32	-9.74	4.73	-4361.88	-5718.56	14222.013	1030
8400	-1.24	-10.01	4.74	-4362.07	-5718.63	14222.016	1030
8405	-1.37	-9.61	4.72	-4361.72	-5718.89	14222.025	1030
8410	-1.17	-9.31	4.69	-4362.04	-5719.20	14222.028	1030
8415	-0.61	-8.87	4.79	-4361.94	-5718.94	14222.032	1030
8420	-0.93	-9.12	4.77	-4362.24	-5719.00	14222.037	1030
8425	-1.14	-8.59	4.74	-4363.03	-5719.96	14222.045	1030
8430	-1.50	-9.45	4.68	-4363.55	-5720.14	14222.047	1030
8435	-1.29	-9.55	4.65	-4364.64	-5721.86	14222.050	1030
8440	-1.16	-9.27	4.70	-4364.85	-5722.09	14222.056	1030
8445	-2.08	-9.30	4.65	-4365.42	-5722.87	14222.062	1030
8450	-1.62	-9.40	4.65	-4365.39	-5722.91	14222.067	1030
8455	-1.62	-9.31	4.62	-4365.44	-5723.09	14222.074	1030
8460	-0.86	-9.34	4.66	-4365.40	-5723.63	14222.078	1030
8465	-1.82	-8.83	4.63	-4366.46	-5724.67	14222.085	1030
8470	-1.12	-8.50	4.67	-4366.58	-5724.53	14222.089	1030
8475	-2.61	-9.34	4.50	-4366.62	-5725.37	14222.095	1030
8480	-0.70	-8.71	4.64	-4366.62	-5725.02	14222.096	1030
8485	-1.04	-8.89	4.62	-4367.45	-5724.98	14222.103	1030
8490	-0.72	-9.04	4.66	-4367.77	-5725.13	14222.108	1030
8495	-1.48	-9.41	4.60	-4368.00	-5725.70	14222.115	1030
8500	-1.35	-9.57	4.53	-4368.59	-5725.88	14222.120	1030
8505	-1.14	-8.03	4.61	-4368.50	-5725.75	14222.123	1030
8510	-0.93	-8.63	4.67	-4368.60	-5726.01	14222.126	1030
8515	-1.12	-9.34	4.54	-4368.89	-5726.14	14222.136	1030
8520	-0.77	-8.73	4.58	-4369.92	-5727.12	14222.138	1030
8525	-0.99	-8.68	4.60	-4370.08	-5727.39	14222.141	1030
8530	-0.93	-8.81	4.57	-4370.69	-5727.99	14222.151	1030
8535	-0.33	-7.85	4.59	-4370.75	-5728.47	14222.154	1030
8540	0.23	-7.85	4.64	-4370.79	-5728.48	14222.158	1030
8545	-0.60	-8.83	4.59	-4370.84	-5728.49	14222.161	1030
8550	-0.97	-8.68	4.57	-4370.77	-5728.60	14222.169	1030
8555	-0.79	-9.53	4.51	-4370.99	-5728.50	14222.172	1030
8560	-0.03	-8.33	4.59	-4372.65	-5730.50	14222.179	1030
8565	-0.30	-9.00	4.54	-4372.63	-5730.42	14222.182	1030
8570	-0.82	-9.27	4.49	-4372.58	-5730.51	14222.188	1030
8575	-0.90	-8.72	4.47	-4372.42	-5730.25	14222.191	1030
8580	-0.17	-7.47	4.59	-4373.62	-5731.98	14222.199	1030
8585	-0.65	-7.98	4.52	-4373.72	-5731.57	14222.202	1030
8590	-0.55	-8.62	4.49	-4374.22	-5731.84	14222.210	1030
8595	-0.57	-8.46	4.50	-4374.04	-5732.11	14222.215	1030
8600	-0.48	-8.43	4.42	-4374.83	-5733.25	14222.219	1030
8605	-0.45	-9.08	4.48	-4375.06	-5733.56	14222.221	1030
8610	-0.41	-9.11	4.44	-4375.83	-5733.99	14222.229	1030
8615	-0.26	-8.64	4.47	-4375.57	-5734.39	14222.234	1030
8620	-0.37	-8.12	4.49	-4376.02	-5734.63	14222.235	1030
8625	0.30	-7.07	4.54	-4376.26	-5734.97	14222.245	1030
8630	0.04	-7.94	4.49	-4376.40	-5735.17	14222.248	1030
8635	0.10	-8.02	4.47	-4376.55	-5735.31	14222.251	1030
8640	-0.14	-8.89	4.40	-4376.52	-5735.26	14222.259	1030
8645	0.45	-9.10	4.52	-4376.55	-5735.45	14222.265	1030
8650	0.30	-7.70	4.55	-4376.86	-5735.52	14222.266	1030
8655	-0.36	-8.81	4.40	-4378.64	-5736.05	14222.273	1030
8660	-0.25	-7.84	4.44	-4378.69	-5735.68	14222.278	1030
8665	-0.47	-8.36	4.43	-4379.31	-5736.08	14222.281	1030
8670	-0.19	-7.94	4.46	-4379.06	-5736.04	14222.286	1030
8675	0.07	-7.54	4.47	-4379.68	-5736.71	14222.293	1030
8680	-0.16	-7.60	4.43	-4379.89	-5736.88	14222.297	1030
8685	-0.69	-8.16	4.40	-4379.75	-5737.26	14222.304	1030
8690	-0.67	-8.09	4.41	-4379.83	-5737.36	14222.308	1030
8695	-0.37	-7.45	4.43	-4379.86	-5737.44	14222.312	1030
8700	-0.23	-7.31	4.41	-4379.78	-5737.31	14222.316	1030
8705	-0.66	-8.25	4.29	-4381.41	-5739.38	14222.323	1030
8710	0.15	-7.42	4.45	-4381.69	-5739.41	14222.328	1030
8715	-0.75	-8.18	4.37	-4381.61	-5739.48	14222.330	1030
8720	-0.28	-7.53	4.35	-4381.69	-5739.60	14222.340	1030
8725	-0.31	-7.22	4.28	-4383.12	-5740.56	14222.344	1030
8730	-1.03	-7.97	4.33	-4383.10	-5740.86	14222.345	1030
8735	-0.37	-8.05	4.29	-4383.40	-5741.07	14222.354	1030
8740	-0.47	-7.11	4.30	-4383.22	-5740.94	14222.358	1030
8745	-0.24	-7.52	4.35	-4383.78	-5741.99	14222.363	1030
8750	0.07	-8.01	4.32	-4384.42	-5742.99	14222.370	1030
8755	-1.27	-7.25	4.25	-4384.48	-5743.16	14222.372	1030
8760	-0.09	-7.21	4.32	-4384.70	-5743.43	14222.376	1030
8765	-0.48	-8.36	4.25	-4385.05	-5743.23	14222.384	1030
8770	-0.74	-8.28	4.17	-4385.89	-5743.46	14222.390	1030
8775	-0.41	-6.98	4.26	-4386.26	-5743.54	14222.391	1030
8780	-1.49	-8.59	4.11	-4386.74	-5743.82	14222.400	1030
8785	-0.30	-8.19	4.21	-4386.87	-5743.97	14222.404	1030
8790	-0.56	-7.86	4.19	-4387.16	-5745.05	14222.406	1030
8795	0.05	-7.11	4.25	-4387.44	-5744.91	14222.411	1030
8800	0.18	-8.07	4.23	-4387.05	-5745.05	14222.420	1030
8805	-1.03	-8.07	4.14	-4387.46	-5745.13	14222.422	1030
8810	-0.97	-8.19	4.12	-4387.35	-5745.56	14222.428	1030
8815	-0.98	-8.78	4.09	-4387.37	-5745.61	14222.434	1030
8820	0.12	-6.70	4.29	-4389.26	-5747.31	14222.440	1030
8825	-0.73	-7.97	4.16	-4389.03	-5746.98	14222.440	1030
8830	0.29	-8.26	4.21	-4388.88	-5746.95	14222.449	1030
8835	-0.28	-7.48	4.16	-4389.11	-5747.20	14222.453	1030
8840	-0.24	-6.67	4.14	-4389.91	-5747.70	14222.456	1030
8845	-0.22	-7.90	4.15	-4390.32	-5748.29	14222.464	1030
8850	-0.43	-7.65	4.06	-4390.25	-5748.39	14222.468	1030
8855	0.28	-7.20	4.19	-4390.34	-5748.75	14222.471	1030
8860	-0.37	-8.07	4.08	-4390.86	-5749.42	14222.479	1030
8865	-0.19	-7.01	4.10	-4391.80	-5749.81	14222.484	1030
8870	-0.30	-8.23	4.05	-4392.03	-5749.96	14222.485	1030
8875	0.07	-7.94	4.14	-4391.82	-5750.36	14222.493	1030
8880	-0.43	-7.85	4.03	-4391.69	-5750.22	14222.498	1030
8885	-0.12	-7.57	4.10	-4391.78	-5750.08	14222.500	1030
8890	-0.35	-7.60	4.05	-4391.97	-5750.27	14222.509	1030
8895	-0.39	-7.29	4.03	-4393.56	-5751.76	14222.514	1030
8900	0.18	-7.63	4.04	-4393.89	-5752.10	14222.516	1030
8905	-0.26	-7.50	4.10	-4393.65	-5751.99	14222.523	1030
8910	0.29	-7.07	4.09	-4393.89	-5751.94	14222.527	1030
8915	-0.52	-7.30	4.00	-4394.12	-5752.19	14222.533	1030
8920	-0.38	-7.61	4.04	-4393.99	-5752.53	14222.537	1030
8925	-1.31	-7.99	3.95	-4395.69	-5753.92	14222.544	1030
8930	-0.50	-8.23	3.93	-4395.77	-5754.27	14222.547	1030
8935	-0.93	-7.42	3.93	-4396.27	-5754.79	14222.552	1030
8940	-1.18	-7.32	3.91	-4396.21	-5755.28	14222.558	1030
8945	-0.41	-7.10	3.97	-4397.28	-5756.64	14222.565	1030
8950	-0.73	-7.39	3.91	-4396.92	-5756.04	14222.564	1030
8955	-0.56	-8.23	3.86	-4396.81	-5756.09	14222.573	1030
8960	0.01	-7.85	3.91	-4396.88	-5756.33	14222.578	1030
8965	-0.33	-6.93	3.91	-4397.78	-5756.98	14222.582	1030
8970	-0.17	-8.17	3.88	-4398.11	-5757.93	14222.589	1030
8975	-0.47	-7.69	3.88	-4398.74	-5757.24	14222.593	1030
8980	0.01	-7.36	3.94	-4398.99	-5757.74	14222.595	1030
8985	-0.07	-7.15	3.95	-4398.84	-5757.72	14222.604	1030
8990	-0.20	-7.54	3.92	-4398.86	-5757.76	14222.608	1030
8995	0.32	-7.20	3.94	-4399.29	-5758.29	14222.614	1030
9000	-0.50	-7.48	3.87	-4400.03	-5759.12	14222.619	1030
9005	-0.54	-7.48	3.85	-4400.05	-5759.17	14222.623	1030
9010	-0.12	-7.69	3.82	-4400.19	-5758.95	14222.625	1030
9015	-0.09	-7.74	3.90	-4400.23	-5759.15	14222.632	1030
9020	-0.36	-7.61	3.81	-4401.38	-5760.42	14222.638	1030
9025	-0.01	-7.11	3.82	-4401.54	-5760.41	14222.641	1030
9030	1.07	-8.37	3.78	-4401.11	-5760.56	14222.648	1030
9035	-0.07	-6.99	3.87	-4401.64	-5761.04	14222.654	1030
9040	-0.77	-7.37	3.86	-4401.66	-5760.08	14222.659	1030
9045	-0.82	-8.02	3.76	-4401.78	-5760.38	14222.660	1030
9050	0.49	-5.26	3.99	-4403.12	-5762.49	14222.670	1030
9055	0.11	-7.23	3.80	-4403.47	-5762.45	14222.672	1030
9060	-0.13	-7.55	3.70	-4404.11	-5762.92	14222.676	1030
9065	-1.05	-7.47	3.77	-4404.22	-5763.41	14222.683	1030
9070	0.14	-6.48	3.98	-4405.63	-5763.36	14222.690	1030
9075	0.20	-7.56	3.71	-4404.93	-5763.38	14222.692	1030
9080	0.47	-6.55	3.87	-4404.91	-5763.09	14222.698	1030
9085	-0.09	-7.92	3.80	-4404.85	-5763.13	14222.703	1030
9090	0.43	-7.13	3.68	-4405.90	-5763.85	14222.707	1030
9095	0.27	-8.01	3.78	-4406.10	-5764.54	14222.714	1030
9100	0.47	-7.40	3.75	-4406.13	-5764.65	14222.718	1030
9105	0.51	-6.33	3.78	-4406.60	-5764.93	14222.720	1030
9110	-0.61	-7.05	3.72	-4407.01	-5764.64	14222.729	1030
9115	-0.29	-6.62	3.74	-4406.59	-5764.79	14222.733	1030
9120	0.63	-6.56	3.80	-4406.83	-5764.97	14222.737	1030
9125	-0.16	-7.10	3.72	-4406.58	-5765.26	14222.745	1030
9130	0.11	-7.24	3.73	-4407.52	-5765.94	14222.747	1030
9135	0.00	-6.10	3.64	-4408.84	-5767.57	14222.750	1030
9140	0.00	-6.83	3.69	-4408.99	-5767.77	14222.759	1030
9145	-0.26	-6.45	3.69	-4409.04	-5768.02	14222.763	1030
9150	0.33	-6.09	3.75	-4408.87	-5767.74	14222.766	1030
9155	0.14	-6.78	3.70	-4409.77	-5768.41	14222.773	1030
9160	0.13	-6.27	3.68	-4409.62	-5768.75	14222.778	1030
9165	-0.25	-7.09	3.65	-4409.63	-5768.49	14222.782	1030
9170	0.47	-7.03	3.72	-4409.47	-5768.50	14222.787	1030
9175	-0.04	-6.52	3.65	-4411.19	-5769.65	14222.795	1030
9180	0.20	-7.12	3.63	-4411.70	-5770.01	14222.797	1030
9185	-0.13	-6.09	3.62	-4412.09	-5770.40	14222.804	1030
9190	0.05	-6.91	3.63	-4412.28	-5770.77	14222.807	1030
9195	0.11	-6.30	3.62	-4412.11	-5770.62	14222.812	1030
9200	-0.24	-6.82	3.56	-4412.09	-5770.75	14222.816	1030
9205	0.66	-4.30	3.65	-4413.68	-5771.35	14222.825	1030
9210	-0.10	-6.04	3.65	-4413.42	-5770.77	14222.828	1030
9215	-0.97	-6.49	3.56	-4413.75	-5771.48	14222.831	1030
9220	0.33	-6.19	3.54	-4413.41	-5771.45	14222.839	1030
9225	0.57	-6.20	3.49	-4414.19	-5772.17	14222.844	1030
9230	0.03	-6.96	3.56	-4414.72	-5772.49	14222.846	1030
9235	-0.40	-5.75	3.44	-4414.51	-5772.88	14222.854	1030
9240	-0.86	-6.35	3.62	-4415.29	-5773.29	14222.858	1030
9245	-0.13	-5.69	3.59	-4415.70	-5773.63	14222.861	1030
9250	0.98	-6.10	3.40	-4415.84	-5773.57	14222.869	1030
9255	-0.16	-6.08	3.57	-4416.09	-5774.07	14222.873	1030
9260	-0.24	-5.73	3.53	-4416.76	-5774.87	14222.875	1030
9265	-0.06	-6.03	3.50	-4416.84	-5775.06	14222.883	1030
9270	-0.45	-6.36	3.41	-4417.11	-5775.17	14222.888	1030
9275	0.20	-4.70	3.54	-4416.85	-5775.51	14222.891	1030
9280	0.16	-5.18	3.42	-4417.59	-5776.82	14222.899	1030
9285	-0.56	-5.80	3.49	-4417.88	-5776.53	14222.904	1030
9290	-0.34	-6.26	3.46	-4417.64	-5776.39	14222.906	1030
9295	0.25	-6.19	3.36	-4417.65	-5776.83	14222.910	1030
9300	0.30	-5.92	3.45	-4419.21	-5778.12	14222.919	1030
9305	-0.50	-5.39	3.49	-4419.51	-5778.47	14222.922	1030
9310	-0.66	-6.61	3.38	-4419.23	-5778.32	14222.926	1030
9315	-0.01	-5.25	3.38	-4419.41	-5778.86	14222.934	1030
9320	0.27	-6.13	3.41	-4419.75	-5778.50	14222.940	1030
9325	0.08	-5.97	3.47	-4419.82	-5778.76	14222.940	1030
9330	-0.12	-6.53	3.45	-4419.72	-5779.03	14222.948	1030
9335	-0.30	-6.28	3.47	-4419.75	-5779.00	14222.953	1030
9340	-1.00	-5.73	3.46	-4422.05	-5778.77	14222.960	1030
9345	0.43	-5.42	3.46	-4422.16	-5778.84	14222.964	1030
9350	0.29	-5.98	3.41	-4422.32	-5778.98	14222.968	1030
9355	-0.50	-6.47	3.39	-4422.36	-5779.20	14222.971	1030
9360	-0.06	-5.75	3.39	-4423.12	-5779.98	14222.979	1030
9365	-0.02	-6.15	3.33	-4423.68	-5780.81	14222.983	1030
9370	0.26	-5.94	3.40	-4423.53	-5780.83	14222.986	1030
9375	-0.51	-6.40	3.32	-4423.82	-5781.44	14222.995	1030
9380	0.11	-6.03	3.33	-4424.03	-5781.83	14222.998	1030
9385	-0.24	-5.71	3.34	-4424.99	-5783.46	14223.001	1030
9390	0.72	-5.32	3.39	-4425.12	-5783.21	14223.008	1030
9395	0.44	-5.44	3.36	-4425.14	-5783.49	14223.013	1030
9400	-0.22	-5.34	3.31	-4425.05	-5783.92	14223.016	1030
9405	-0.89	-4.87	3.48	-4426.61	-5784.97	14223.023	1030
9410	0.54	-5.41	3.20	-4426.75	-5785.07	14223.028	1030
9415	0.52	-5.12	3.24	-4426.62	-5785.21	14223.031	1030
9420	-0.51	-5.79	3.25	-4426.90	-5785.56	14223.035	1030
9425	-0.41	-5.68	3.29	-4427.85	-5785.25	14223.043	1030
9430	-0.59	-5.54	3.29	-4427.82	-5785.57	14223.047	1030
9435	-1.34	-4.82	3.44	-4428.01	-5785.84	14223.054	1030
9440	0.95	-5.14	3.24	-4427.85	-5785.99	14223.058	1030
9445	-0.39	-5.90	3.21	-4428.38	-5786.21	14223.064	1030
9450	-0.11	-5.71	3.28	-4428.13	-5786.21	14223.064	1030
9455	-0.34	-4.87	3.29	-4429.81	-5787.83	14223.074	1030
9460	0.42	-4.32	3.27	-4429.99	-5788.23	14223.078	1030
9465	-0.43	-5.17	3.23	-4430.51	-5788.84	14223.084	1030
9470	1.11	-4.94	3.25	-4430.15	-5788.78	14223.089	1030
9475	0.45	-5.21	3.15	-4430.63	-5788.93	14223.094	1030
9480	0.23	-5.43	3.21	-4430.75	-5789.44	14223.096	1030
9485	-0.51	-4.91	3.35	-4432.37	-5790.54	14223.105	1030
9490	0.84	-5.12	3.17	-4432.11	-5790.62	14223.108	1030
9495	-0.01	-5.12	3.09	-4432.36	-5790.77	14223.111	1030
9500	0.90	-4.93	3.20	-4432.39	-5791.02	14223.120	1030
9505	0.23	-5.28	3.17	-4432.48	-5791.02	14223.122	1030
9510	-0.05	-4.43	3.17	-4433.70	-5790.79	14223.125	1030
9515	0.50	-4.37	3.15	-4433.72	-5790.99	14223.134	1030
9520	0.24	-4.96	3.04	-4434.32	-5791.54	14223.139	1030
9525	-0.21	-4.54	3.18	-4434.48	-5791.81	14223.141	1030
9530	0.89	-4.44	3.25	-4434.34	-5791.86	14223.151	1030
9535	0.87	-4.95	3.10	-4434.73	-5792.09	14223.154	1030
9540	0.28	-4.74	3.14	-4435.38	-5792.27	14223.156	1030
9545	0.11	-4.52	3.12	-4435.77	-5792.77	14223.161	1030
9550	0.44	-4.63	3.15	-4435.46	-5792.89	14223.169	1030
9555	0.28	-4.27	3.12	-4436.01	-5792.95	14223.173	1030
9560	0.40	-4.85	3.16	-4435.90	-5793.09	14223.178	1031
9565	0.73	-5.07	3.06	-4435.78	-5793.08	14223.184	1031
9570	1.08	-5.00	3.03	-4437.39	-5794.56	14223.188	1031
9575	1.12	-4.43	3.12	-4438.06	-5795.14	14223.190	1031
9580	0.92	-4.93	3.12	-4438.09	-5795.48	14223.197	1031
9585	1.22	-5.02	3.07	-4438.09	-5795.38	14223.203	1031
9590	0.66	-5.81	3.05	-4437.23	-5794.83	14223.207	1031
9595	0.56	-5.99	3.00	-4436.75	-5794.52	14223.214	1031
9600	1.22	-4.77	3.08	-4436.77	-5794.87	14223.218	1031
9605	0.66	-4.39	3.15	-4436.70	-5794.70	14223.220	1031
9610	1.26	-4.41	3.13	-4436.71	-5795.08	14223.228	1031
9615	0.96	-5.28	3.05	-4436.95	-5795.11	14223.233	1031
9620	1.00	-4.89	3.11	-4436.49	-5795.10	14223.235	1031
9625	0.51	-4.97	3.11	-4435.22	-5795.17	14223.245	1031
9630	0.80	-5.12	3.08	-4434.87	-5795.36	14223.247	1031
9635	0.25	-4.74	3.09	-4434.04	-5795.04	14223.251	1031
9640	0.63	-4.53	3.08	-4434.12	-5795.00	14223.259	1031
9645	1.00	-4.97	3.06	-4434.20	-5794.95	14223.263	1031
9650	0.44	-5.04	3.09	-4434.35	-5794.70	14223.266	1031
9655	2.08	-4.40	3.15	-4433.23	-5793.25	14223.273	1031
9660	0.49	-5.03	3.13	-4433.11	-5793.30	14223.279	1031
9665	0.48	-4.94	3.25	-4432.90	-5793.11	14223.284	1031
9670	0.29	-4.96	3.12	-4432.99	-5793.02	14223.286	1031
9675	0.72	-4.57	3.11	-4431.73	-5792.22	14223.294	1031
9680	0.52	-5.41	3.12	-4431.54	-5791.92	14223.297	1031
9685	1.58	-4.94	3.28	-4431.66	-5791.30	14223.303	1031
9690	0.39	-4.89	3.20	-4430.93	-5791.20	14223.308	1031
9695	-0.12	-5.20	3.18	-4430.93	-5791.42	14223.312	1031
9700	0.40	-5.15	3.15	-4431.06	-5791.16	14223.315	1031
9705	0.01	-5.36	3.14	-4430.85	-5791.52	14223.323	1031
9710	0.11	-5.70	3.15	-4431.20	-5790.96	14223.328	1031
9715	0.62	-5.58	3.19	-4430.18	-5791.25	14223.330	1031
9720	0.87	-5.14	3.22	-4429.23	-5791.03	14223.339	1031
9725	0.29	-5.15	3.21	-4428.91	-5790.98	14223.343	1031
9730	0.44	-5.31	3.23	-4428.79	-5791.20	14223.346	1031
9735	0.21	-5.34	3.17	-4428.63	-5790.87	14223.354	1031
9740	0.56	-5.26	3.24	-4428.05	-5790.13	14223.359	1031
9745	0.63	-4.54	3.27	-4427.82	-5789.80	14223.360	1031
9750	0.65	-5.17	3.23	-4427.67	-5789.42	14223.369	1031
9755	-0.09	-5.57	3.14	-4427.45	-5789.61	14223.373	1031
9760	0.62	-5.30	3.24	-4426.52	-5788.58	14223.375	1031
9765	0.14	-5.27	3.27	-4426.56	-5787.76	14223.381	1031
9770	0.52	-5.79	3.29	-4425.70	-5787.04	14223.388	1031
9775	1.26	-5.22	3.33	-4425.59	-5786.95	14223.391	1031
9780	0.88	-5.69	3.29	-4425.84	-5786.73	14223.401	1031
9785	0.44	-4.88	3.31	-4425.82	-5786.71	14223.404	1031
9790	0.01	-5.88	3.30	-4425.28	-5785.83	14223.406	1031
9795	-0.09	-5.38	3.29	-4424.92	-5785.93	14223.410	1031
9800	-1.11	-4.85	3.34	-4425.72	-5785.34	14223.420	1031
9805	0.09	-5.48	3.26	-4425.13	-5785.62	14223.423	1031
9810	0.40	-5.36	3.29	-4425.29	-5785.58	14223.429	1031
9815	0.19	-6.09	3.30	-4424.94	-5785.94	14223.433	1031
9820	0.69	-5.28	3.34	-4423.77	-5785.85	14223.438	1031
9825	0.39	-5.91	3.33	-4422.68	-5785.71	14223.440	1031
9830	0.77	-6.12	3.35	-4422.49	-5785.23	14223.447	1031
9835	0.05	-5.68	3.31	-4422.03	-5784.74	14223.453	1031
9840	-0.52	-5.79	3.29	-4421.85	-5784.37	14223.457	1031
9845	-0.02	-6.25	3.29	-4421.66	-5783.97	14223.464	1031
9850	0.15	-5.94	3.37	-4421.39	-5783.47	14223.468	1031
9855	0.98	-6.14	3.34	-4420.53	-5783.00	14223.472	1031
9860	0.07	-5.96	3.31	-4420.37	-5782.92	14223.479	1031
9865	-0.39	-6.06	3.59	-4420.50	-5783.05	14223.484	1031
9870	0.80	-5.10	3.32	-4420.58	-5782.57	14223.485	1031
9875	0.15	-5.88	3.30	-4419.59	-5781.68	14223.495	1031
9880	0.21	-5.25	3.51	-4419.45	-5781.44	14223.498	1031
9885	-0.07	-5.69	3.50	-4418.72	-5780.34	14223.500	1031
9890	-0.15	-5.38	3.47	-4418.34	-5780.02	14223.506	1031
9895	-1.44	-6.21	3.58	-4418.86	-5779.86	14223.515	1031
9900	0.60	-6.02	3.35	-4418.41	-5779.75	14223.516	1031
9905	0.53	-6.00	3.40	-4418.19	-5779.67	14223.525	1031
9910	-0.16	-6.50	3.46	-4418.46	-5779.41	14223.528	1031
9915	1.29	-5.57	3.68	-4416.64	-5778.86	14223.534	1031
9920	0.57	-5.40	3.44	-4416.64	-5779.06	14223.536	1031
9925	0.30	-6.34	3.36	-4416.82	-5778.66	14223.545	1031
9930	0.53	-6.56	3.48	-4416.72	-5778.65	14223.547	1031
9935	1.10	-5.26	3.51	-4415.92	-5778.19	14223.555	1031
9940	-0.23	-6.47	3.43	-4415.38	-5778.30	14223.558	1031
9945	0.80	-6.18	3.46	-4415.50	-5778.14	14223.562	1031
9950	0.23	-6.33	3.43	-4415.22	-5777.67	14223.566	1031
9955	0.18	-6.52	3.47	-4414.88	-5777.27	14223.573	1031
9960	0.48	-5.78	3.52	-4414.15	-5776.33	14223.578	1031
9965	0.41	-5.97	3.57	-4413.95	-5776.11	14223.579	1031
9970	0.13	-7.06	3.45	-4413.57	-5775.97	14223.589	1031
9975	-0.35	-6.35	3.60	-4413.40	-5775.47	14223.593	1031
9980	-0.24	-6.70	3.55	-4413.53	-5775.25	14223.596	1031
9985	-0.04	-6.84	3.48	-4413.54	-5775.17	14223.603	1031
9990	0.21	-6.74	3.51	-4412.53	-5774.06	14223.609	1031
9995	0.59	-5.52	3.59	-4412.23	-5773.90	14223.610	1031
10000	0.39	-5.99	3.47	-4412.48	-5773.41	14223.618	1031
10005	-0.41	-7.15	3.51	-4412.17	-5773.89	14223.623	1031
10010	0.13	-6.28	3.60	-4412.25	-5773.41	14223.626	1031
10015	-0.02	-6.18	3.55	-4412.33	-5773.25	14223.632	1031
10020	-0.50	-7.15	3.58	-4411.08	-5773.48	14223.640	1031
10025	0.95	-6.50	3.63	-4410.45	-5772.78	14223.642	1031
10030	-1.16	-7.73	3.39	-4410.64	-5771.62	14223.650	1031
10035	0.25	-6.55	3.57	-4410.47	-5772.58	14223.654	1031
10040	0.69	-6.54	3.67	-4409.45	-5771.66	14223.656	1031
10045	-0.41	-7.17	3.64	-4409.09	-5771.14	14223.660	1031
10050	-0.58	-6.79	3.67	-4408.98	-5770.18	14223.669	1031
10055	-0.17	-7.14	3.57	-4408.88	-5769.74	14223.672	1031
10060	0.26	-6.30	3.67	-4408.61	-5769.63	14223.679	1031
10065	-0.83	-6.96	3.64	-4408.49	-5769.24	14223.684	1031
10070	0.34	-6.51	3.73	-4407.96	-5768.83	14223.688	1031
10075	-0.03	-6.43	3.70	-4407.34	-5767.93	14223.690	1031
10080	0.57	-6.65	3.73	-4407.22	-5767.98	14223.697	1031
10085	0.22	-7.46	3.66	-4406.60	-5767.22	14223.703	1031
10090	-0.47	-7.66	3.74	-4406.62	-5766.85	14223.706	1031
10095	-0.64	-7.40	3.68	-4406.66	-5766.51	14223.714	1031
10100	0.56	-6.28	3.70	-4406.70	-5766.39	14223.718	1031
10105	0.25	-7.29	3.64	-4406.68	-5766.52	14223.725	1031
10110	0.27	-6.47	3.79	-4406.22	-5766.09	14223.729	1031
10115	0.66	-6.39	3.81	-4406.23	-5766.06	14223.734	1031
10120	0.13	-7.01	3.72	-4406.51	-5765.78	14223.735	1031
10125	0.52	-6.86	3.80	-4404.17	-5765.66	14223.745	1031
10130	0.78	-6.94	3.78	-4403.74	-5765.67	14223.747	1031
10135	0.46	-6.90	3.68	-4403.03	-5765.24	14223.754	1031
10140	-0.13	-7.33	3.80	-4403.13	-5765.46	14223.755	1031
10145	-0.61	-7.27	3.86	-4402.63	-5765.25	14223.765	1031
10150	0.03	-7.63	3.73	-4403.02	-5765.21	14223.766	1031
10155	0.34	-7.16	3.81	-4402.09	-5764.49	14223.776	1031
10160	0.53	-7.48	3.76	-4401.73	-5764.51	14223.779	1031
10165	-0.61	-6.68	3.78	-4401.40	-5763.87	14223.785	1031
10170	0.04	-6.86	3.86	-4401.15	-5763.15	14223.786	1031
10175	0.04	-6.92	3.82	-4401.13	-5762.72	14223.794	1031
10180	0.35	-7.31	3.83	-4401.29	-5762.53	14223.799	1031
10185	0.36	-7.30	3.86	-4400.78	-5761.64	14223.802	1031
10190	1.00	-6.35	3.94	-4400.00	-5760.79	14223.808	1031
10195	0.18	-8.35	3.86	-4399.96	-5760.99	14223.812	1031
10200	0.77	-6.30	3.88	-4399.81	-5760.78	14223.817	1031
10205	0.69	-7.19	3.90	-4399.91	-5760.65	14223.821	1031
10210	0.52	-7.27	3.89	-4399.90	-5760.42	14223.828	1031
10215	0.39	-6.67	3.88	-4399.64	-5760.57	14223.831	1031
10220	0.97	-6.67	3.98	-4398.46	-5758.61	14223.837	1031
10225	-0.11	-7.82	3.91	-4398.37	-5758.57	14223.843	1031
10230	-0.52	-7.03	3.83	-4398.36	-5758.71	14223.850	1031
10235	0.62	-6.93	3.97	-4398.43	-5758.28	14223.853	1031
10240	-0.06	-7.20	3.92	-4397.22	-5758.18	14223.858	1031
10245	0.05	-7.41	3.97	-4397.20	-5757.88	14223.860	1031
10250	-0.64	-9.04	3.87	-4396.41	-5756.96	14223.870	1031
10255	-0.07	-7.48	3.91	-4396.46	-5757.14	14223.873	1031
10260	-0.21	-6.78	3.97	-4396.30	-5756.49	14223.875	1031
10265	-0.04	-7.25	3.93	-4396.44	-5756.22	14223.883	1031
10270	-0.03	-8.71	3.88	-4395.04	-5754.99	14223.890	1031
10275	0.08	-7.41	3.98	-4395.16	-5755.37	14223.891	1031
10280	0.00	-7.57	3.97	-4395.23	-5755.03	14223.900	1031
10285	0.35	-7.27	3.98	-4395.11	-5754.67	14223.904	1031
10290	-0.49	-7.54	3.97	-4394.69	-5754.39	14223.906	1031
10295	0.71	-7.48	4.10	-4393.86	-5753.27	14223.910	1031
10300	-0.16	-7.05	3.99	-4393.76	-5753.31	14223.919	1031
10305	-0.07	-7.26	4.05	-4393.75	-5753.40	14223.922	1031
10310	-0.22	-7.83	3.99	-4393.61	-5752.86	14223.927	1031
10315	0.07	-8.67	3.92	-4393.69	-5752.88	14223.935	1031
10320	-0.43	-7.63	4.00	-4393.20	-5752.76	14223.937	1031
10325	-0.79	-8.39	3.99	-4392.01	-5752.55	14223.941	1031
10330	-0.65	-8.64	3.95	-4391.92	-5752.53	14223.948	1031
10335	0.01	-7.89	3.97	-4391.27	-5752.53	14223.953	1031
10340	-0.47	-8.09	4.04	-4391.15	-5752.69	14223.954	1031
10345	0.13	-7.66	4.08	-4391.21	-5752.23	14223.964	1031
10350	-0.85	-7.66	4.04	-4391.10	-5752.66	14223.968	1031
10355	-1.22	-9.29	3.89	-4390.10	-5751.14	14223.975	1031
10360	-0.72	-8.63	4.01	-4389.74	-5751.00	14223.979	1031
10365	-0.35	-7.12	4.09	-4389.47	-5750.68	14223.984	1031
10370	-0.38	-7.99	4.07	-4389.96	-5750.46	14223.985	1031
10375	-0.34	-7.74	4.10	-4388.95	-5749.64	14223.993	1031
10380	0.28	-7.59	4.15	-4388.58	-5749.14	14223.999	1031
10385	0.45	-7.90	4.18	-4388.26	-5748.27	14224.001	1031
10390	-0.76	-7.65	4.13	-4388.05	-5748.10	14224.006	1031
10395	0.13	-7.72	4.13	-4387.90	-5747.86	14224.014	1031
10400	-0.11	-8.20	4.13	-4388.11	-5747.76	14224.016	1031
10405	0.22	-7.65	4.23	-4387.99	-5747.69	14224.024	1031
10410	-0.30	-7.59	4.13	-4387.83	-5747.95	14224.028	1031
10415	-0.25	-7.30	4.17	-4387.04	-5748.02	14224.031	1031
10420	-0.39	-8.70	4.13	-4386.20	-5747.77	14224.037	1031
10425	0.02	-7.81	4.18	-4386.10	-5747.53	14224.044	1031
10430	-0.17	-8.13	4.19	-4386.06	-5747.40	14224.049	1031
10435	-0.09	-8.15	4.17	-4385.71	-5746.91	14224.052	1031
10440	-0.15	-8.11	4.22	-4384.85	-5746.29	14224.059	1031
10445	-0.33	-8.61	4.16	-4384.91	-5747.05	14224.062	1031
10450	-0.25	-8.19	4.18	-4385.02	-5747.12	14224.066	1031
10455	-0.82	-8.41	4.12	-4384.36	-5746.39	14224.070	1031
10460	-0.79	-8.29	4.17	-4383.72	-5745.16	14224.077	1031
10465	-0.95	-7.76	4.19	-4383.56	-5744.76	14224.081	1031
10470	-0.48	-7.71	4.26	-4383.59	-5744.20	14224.088	1031
10475	-1.11	-8.87	4.17	-4383.22	-5744.13	14224.093	1031
10480	0.13	-7.24	4.32	-4383.15	-5743.84	14224.096	1031
10485	-0.31	-8.18	4.23	-4383.08	-5743.50	14224.104	1031
10490	-0.99	-8.04	4.22	-4382.06	-5742.25	14224.108	1031
10495	-0.53	-8.51	4.23	-4381.73	-5742.33	14224.110	1031
10500	0.18	-7.29	4.44	-4382.40	-5742.19	14224.120	1031
10505	-0.23	-7.69	4.32	-4381.86	-5741.89	14224.123	1031
10510	-0.67	-8.90	4.27	-4381.71	-5741.61	14224.129	1031
10515	-0.70	-7.55	4.25	-4381.88	-5741.66	14224.134	1031
10520	0.36	-8.43	4.33	-4380.39	-5740.55	14224.139	1031
10525	-0.36	-8.76	4.29	-4379.56	-5739.44	14224.141	1031
10530	-0.55	-8.59	4.34	-4379.25	-5738.87	14224.150	1031
10535	-0.47	-8.48	4.30	-4379.15	-5738.62	14224.154	1031
10540	-0.32	-8.83	4.32	-4379.17	-5738.54	14224.156	1031
10545	-0.15	-8.00	4.34	-4379.22	-5738.19	14224.159	1031
10550	-1.03	-8.76	4.32	-4378.51	-5738.63	14224.170	1031
10555	-0.51	-7.30	4.37	-4377.83	-5738.17	14224.172	1031
10560	-0.89	-9.02	4.28	-4377.62	-5738.17	14224.178	1031
10565	-0.32	-8.55	4.37	-4377.75	-5737.87	14224.184	1031
10570	0.56	-7.47	4.44	-4377.48	-5737.63	14224.188	1031
10575	-0.34	-8.05	4.41	-4376.58	-5736.50	14224.190	1031
10580	-0.41	-8.72	4.36	-4376.60	-5736.20	14224.198	1031
10585	-0.64	-8.04	4.39	-4375.98	-5735.75	14224.203	1031
10590	0.31	-7.63	4.47	-4375.97	-5735.56	14224.206	1031
10595	-0.19	-8.31	4.35	-4376.02	-5735.70	14224.214	1031
10600	-0.73	-8.11	4.39	-4375.90	-5735.26	14224.218	1031
10605	-0.45	-7.96	4.40	-4375.89	-5735.37	14224.220	1031
10610	-0.81	-8.01	4.38	-4375.95	-5735.33	14224.228	1031
10615	-1.36	-8.89	4.35	-4374.02	-5733.38	14224.234	1031
10620	-0.46	-9.20	4.38	-4374.11	-5733.50	14224.235	1031
10625	-0.65	-8.68	4.43	-4374.17	-5733.26	14224.246	1031
10630	-0.45	-8.61	4.40	-4374.12	-5733.20	14224.248	1031
10635	-0.87	-8.78	4.43	-4372.80	-5731.43	14224.252	1031
10640	-0.56	-8.92	4.46	-4372.81	-5731.40	14224.257	1031
10645	-1.08	-7.98	4.48	-4373.06	-5731.23	14224.265	1031
10650	-1.03	-8.92	4.46	-4372.79	-5731.16	14224.268	1031
10655	-0.89	-8.61	4.41	-4371.80	-5730.50	14224.273	1031
10660	-1.12	-8.87	4.46	-4371.59	-5730.60	14224.279	1031
10665	-0.70	-9.10	4.42	-4370.79	-5728.96	14224.284	1031
10670	-0.41	-8.88	4.50	-4371.00	-5729.44	14224.286	1031
10675	-0.65	-8.52	4.50	-4370.94	-5729.44	14224.295	1031
10680	-0.77	-8.88	4.48	-4370.99	-5729.24	14224.299	1031
10685	-0.44	-8.00	4.55	-4370.46	-5728.63	14224.302	1031
10690	-0.93	-8.56	4.54	-4369.71	-5728.26	14224.308	1031
10695	-0.37	-8.71	4.53	-4369.72	-5728.07	14224.312	1031
10700	0.32	-8.93	4.61	-4369.69	-5727.77	14224.316	1031
10705	-0.08	-8.24	4.60	-4369.31	-5727.68	14224.322	1031
10710	-0.48	-8.43	4.54	-4369.52	-5727.86	14224.328	1031
10715	-0.61	-8.48	4.60	-4369.08	-5727.42	14224.329	1031
10720	-0.37	-9.01	4.56	-4367.66	-5725.98	14224.339	1031
10725	-0.96	-8.82	4.59	-4367.49	-5726.22	14224.343	1031
10730	-1.02	-8.93	4.62	-4367.67	-5726.17	14224.346	1031
10735	-0.14	-8.25	4.60	-4367.44	-5726.18	14224.352	1031
10740	-1.00	-9.77	4.55	-4366.40	-5725.17	14224.358	1031
10745	-0.87	-8.89	4.62	-4366.60	-5725.22	14224.360	1031
10750	-0.68	-9.73	4.57	-4365.85	-5724.52	14224.369	1031
10755	-0.95	-8.49	4.63	-4365.76	-5725.07	14224.372	1031
10760	-1.02	-9.14	4.65	-4365.55	-5724.56	14224.380	1031
10765	-0.45	-8.51	4.62	-4365.88	-5724.73	14224.382	1031
10770	-0.75	-8.91	4.66	-4364.61	-5723.34	14224.389	1031
10775	-0.64	-8.41	4.75	-4364.67	-5723.11	14224.391	1031
10780	-0.34	-8.63	4.66	-4364.03	-5723.08	14224.400	1031
10785	-0.91	-8.23	4.66	-4363.80	-5722.95	14224.404	1031
10790	-0.69	-9.49	4.71	-4363.74	-5722.90	14224.406	1031
10795	-0.47	-8.49	4.63	-4363.82	-5723.15	14224.409	1031
10800	-1.16	-9.28	4.62	-4363.92	-5723.24	14224.420	1031
10805	-1.17	-9.69	4.65	-4363.77	-5722.94	14224.423	1031
10810	-1.18	-8.71	4.65	-4363.46	-5723.38	14224.430	1031
10815	-0.57	-9.15	4.73	-4363.59	-5723.13	14224.433	1031
10820	-0.63	-9.10	4.70	-4362.44	-5721.55	14224.438	1031
10825	-0.80	-9.11	4.70	-4361.27	-5720.37	14224.440	1031
10830	-0.72	-9.07	4.79	-4360.92	-5719.69	14224.447	1031
10835	-0.99	-9.17	4.77	-4360.41	-5719.44	14224.453	1031
10840	-0.81	-8.95	4.74	-4360.31	-5719.54	14224.454	1031
10845	-1.10	-9.79	4.74	-4360.56	-5719.08	14224.464	1031
10850	-1.16	-8.98	4.71	-4360.43	-5719.26	14224.467	1031
10855	-1.12	-8.64	4.72	-4359.26	-5718.13	14224.472	1031
10860	-0.90	-8.49	4.83	-4359.27	-5717.88	14224.478	1031
10865	-1.43	-9.16	4.81	-4359.20	-5718.04	14224.484	1031
10870	-0.54	-8.89	4.71	-4359.38	-5717.75	14224.485	1031
10875	-0.59	-9.38	4.79	-4358.14	-5718.18	14224.495	1031
10880	-1.07	-9.34	4.80	-4357.93	-5718.04	14224.498	1031
10885	-0.68	-8.74	4.78	-4357.34	-5717.79	14224.500	1031
10890	-1.81	-9.45	4.70	-4357.29	-5717.60	14224.505	1031
10895	-0.85	-9.48	4.75	-4357.16	-5717.30	14224.515	1031
10900	-0.96	-9.50	4.74	-4357.08	-5716.92	14224.516	1031
10905	-0.32	-9.03	4.78	-4357.02	-5717.14	14224.524	1031
10910	-0.82	-9.72	4.80	-4357.09	-5716.92	14224.529	1031
10915	-0.19	-9.45	4.95	-4355.35	-5716.62	14224.534	1031
10920	0.02	-8.19	4.86	-4355.44	-5716.39	14224.537	1031
10925	-0.67	-9.51	4.85	-4355.36	-5716.32	14224.545	1031
10930	-0.90	-9.31	4.82	-4355.42	-5716.03	14224.549	1031
10935	-1.61	-9.00	4.80	-4353.79	-5715.30	14224.555	1031
10940	-1.00	-9.58	4.84	-4353.91	-5714.67	14224.558	1031
10945	-0.79	-9.62	4.90	-4353.96	-5714.76	14224.562	1031
10950	-0.34	-9.46	4.84	-4354.07	-5714.51	14224.566	1031
10955	-0.10	-8.99	4.93	-4353.64	-5713.99	14224.573	1031
10960	-0.32	-8.58	4.95	-4352.76	-5713.19	14224.578	1031
10965	-0.66	-9.91	4.85	-4352.38	-5712.79	14224.580	1031
10970	-0.80	-9.21	4.88	-4352.02	-5712.32	14224.589	1031
10975	-1.37	-8.53	4.90	-4351.75	-5712.55	14224.593	1031
10980	-0.94	-9.32	4.89	-4351.63	-5712.51	14224.596	1031
10985	-0.45	-9.43	4.95	-4351.72	-5712.13	14224.603	1031
10990	-0.97	-9.07	4.98	-4350.66	-5710.45	14224.609	1031
10995	-0.38	-9.10	5.00	-4350.54	-5710.39	14224.610	1031
11000	0.21	-8.41	5.02	-4350.50	-5710.16	14224.617	1031
11005	-0.22	-9.09	5.05	-4350.60	-5710.13	14224.623	1031
11010	-0.91	-9.90	5.02	-4350.62	-5710.01	14224.630	1031
11015	-1.11	-9.32	4.94	-4350.64	-5710.12	14224.630	1031
11020	-0.79	-9.09	5.02	-4348.88	-5709.32	14224.638	1031
11025	-0.93	-9.38	5.00	-4348.60	-5709.08	14224.641	1031
11030	-1.42	-10.45	4.89	-4348.59	-5708.50	14224.651	1031
11035	-1.12	-10.27	4.98	-4347.93	-5708.59	14224.654	1031
11040	-1.52	-9.57	5.01	-4347.85	-5708.61	14224.656	1031
11045	-1.28	-9.98	4.98	-4348.01	-5708.07	14224.659	1031
11050	-0.97	-9.93	5.00	-4347.34	-5706.86	14224.670	1031
11055	-1.16	-9.75	4.99	-4346.98	-5706.54	14224.673	1031
11060	-1.01	-9.62	5.03	-4346.58	-5706.74	14224.679	1031
11065	-0.55	-9.46	5.10	-4346.95	-5706.68	14224.684	1031
11070	-1.20	-9.25	5.03	-4346.29	-5705.74	14224.688	1031
11075	-1.02	-9.74	5.03	-4345.62	-5705.13	14224.690	1031
11080	-0.60	-9.81	5.11	-4345.41	-5704.82	14224.698	1031
11085	-1.45	-10.72	5.01	-4345.11	-5704.27	14224.703	1031
11090	-1.58	-10.08	5.02	-4344.85	-5704.46	14224.706	1031
11095	-0.79	-9.68	5.09	-4344.49	-5704.11	14224.714	1031
11100	-0.78	-10.06	5.09	-4344.60	-5704.17	14224.718	1031
11105	-1.00	-9.74	5.11	-4344.89	-5704.14	14224.720	1031
11110	-1.10	-10.64	5.04	-4344.70	-5703.83	14224.728	1031
11115	-1.28	-10.34	5.13	-4343.29	-5702.13	14224.734	1031
11120	-1.51	-11.00	5.06	-4343.13	-5701.71	14224.736	1031
11125	-1.14	-8.79	5.20	-4342.99	-5701.93	14224.745	1031
11130	-1.43	-9.80	5.09	-4342.83	-5702.08	14224.748	1031
11135	-1.63	-10.58	5.08	-4341.65	-5701.11	14224.750	1031
11140	-1.54	-9.75	5.16	-4341.45	-5700.97	14224.756	1031
11145	-1.36	-10.40	5.12	-4341.22	-5700.70	14224.765	1031
11150	-2.13	-10.22	5.09	-4341.56	-5700.79	14224.766	1031
11155	-1.21	-10.32	5.09	-4341.08	-5700.54	14224.775	1031
11160	-1.59	-10.43	5.10	-4341.06	-5700.04	14224.778	1031
11165	-1.58	-10.01	5.19	-4339.39	-5698.92	14224.784	1031
11170	-1.54	-9.44	5.22	-4339.63	-5698.15	14224.787	1031
11175	-1.80	-10.88	5.12	-4339.63	-5697.98	14224.795	1031
11180	-1.81	-10.95	5.08	-4339.52	-5698.24	14224.798	1031
11185	-0.88	-9.93	5.28	-4338.96	-5697.28	14224.801	1031
11190	-1.18	-10.37	5.26	-4338.43	-5696.41	14224.808	1031
11195	-1.15	-9.89	5.21	-4338.41	-5697.09	14224.812	1031
11200	-1.01	-9.58	5.26	-4338.15	-5697.14	14224.816	1031
11205	-1.20	-9.86	5.22	-4338.22	-5696.73	14224.822	1031
11210	-1.27	-10.69	5.23	-4338.28	-5697.31	14224.828	1031
11215	-1.27	-9.61	5.22	-4338.43	-5697.18	14224.831	1031
11220	-0.87	-9.69	5.29	-4336.21	-5695.71	14224.838	1031
11225	-0.96	-9.86	5.31	-4336.05	-5695.84	14224.843	1031
11230	-1.72	-10.51	5.21	-4336.35	-5695.70	14224.849	1031
11235	-1.39	-11.01	5.21	-4336.38	-5695.85	14224.853	1031
11240	-1.43	-10.19	5.24	-4335.25	-5694.39	14224.858	1031
11245	-1.29	-10.47	5.27	-4334.96	-5694.32	14224.860	1031
11250	-1.09	-9.72	5.30	-4334.49	-5694.20	14224.867	1031
11255	-1.84	-10.07	5.28	-4334.56	-5694.31	14224.872	1031
11260	-1.07	-11.13	5.21	-4334.58	-5694.13	14224.880	1031
11265	-1.55	-9.86	5.33	-4334.59	-5694.07	14224.883	1031
11270	-1.10	-10.83	5.32	-4333.58	-5693.11	14224.889	1031
11275	-1.03	-10.13	5.31	-4333.19	-5692.90	14224.891	1031
11280	-1.12	-10.16	5.29	-4332.78	-5692.28	14224.898	1031
11285	-0.93	-10.10	5.41	-4332.47	-5691.87	14224.904	1031
11290	-1.06	-11.27	5.32	-4332.49	-5691.55	14224.909	1031
11295	-1.70	-10.25	5.29	-4332.56	-5691.97	14224.911	1031
11300	-1.24	-10.78	5.37	-4332.18	-5691.65	14224.919	1031
11305	-1.25	-11.02	5.29	-4332.32	-5691.66	14224.924	1031
11310	-1.55	-10.46	5.32	-4331.65	-5691.41	14224.926	1031
11315	-2.22	-11.73	5.31	-4330.49	-5691.78	14224.934	1031
11320	-1.59	-10.82	5.39	-4330.37	-5691.46	14224.938	1031
11325	-1.21	-10.40	5.33	-4330.33	-5691.30	14224.940	1031
11330	-1.75	-11.18	5.34	-4329.80	-5690.82	14224.947	1031
11335	-1.88	-11.54	5.42	-4329.07	-5690.01	14224.953	1031
11340	-1.68	-10.77	5.38	-4328.82	-5689.87	14224.954	1031
11345	-2.02	-11.10	5.53	-4328.61	-5689.21	14224.963	1031
11350	-1.19	-10.33	5.42	-4328.82	-5689.21	14224.968	1031
11355	-0.82	-10.79	5.43	-4328.08	-5688.11	14224.971	1031
11360	-1.49	-10.01	5.60	-4328.07	-5687.90	14224.978	1031
11365	-2.40	-11.48	5.65	-4327.10	-5687.41	14224.984	1031
11370	-0.96	-10.00	5.38	-4327.22	-5686.78	14224.985	1031
11375	-0.62	-10.40	5.44	-4327.27	-5687.10	14224.995	1031
11380	-1.17	-10.14	5.57	-4327.38	-5686.44	14224.998	1031
11385	-1.77	-11.12	5.64	-4326.02	-5685.55	14225.000	1031
11390	-1.45	-10.27	5.52	-4325.71	-5685.18	14225.006	1031
11395	-1.61	-11.61	5.54	-4325.60	-5685.17	14225.014	1031
11400	-1.44	-11.01	5.47	-4325.74	-5685.17	14225.016	1031
11405	-1.52	-10.88	5.56	-4325.75	-5684.80	14225.024	1031
11410	-1.70	-10.98	5.54	-4325.74	-5684.89	14225.029	1031
11415	-3.00	-11.63	5.63	-4324.14	-5683.45	14225.034	1031
11420	-1.21	-10.42	5.51	-4323.93	-5683.31	14225.036	1031
11425	-1.61	-11.15	5.46	-4323.83	-5683.21	14225.044	1031
11430	-2.39	-11.96	5.55	-4323.67	-5683.27	14225.048	1031
11435	-1.51	-10.83	5.60	-4323.35	-5682.76	14225.051	1031
11440	-1.78	-11.01	5.51	-4322.65	-5681.68	14225.058	1031
11445	-1.22	-10.53	5.72	-4322.17	-5681.54	14225.062	1031
11450	-1.08	-11.34	5.61	-4321.79	-5681.26	14225.066	1031
11455	-1.27	-11.28	5.64	-4321.84	-5681.19	14225.072	1031
11460	-1.68	-11.39	5.70	-4321.87	-5681.24	14225.078	1031
11465	-1.79	-10.62	5.55	-4321.67	-5681.30	14225.079	1031
11470	-1.09	-10.59	5.67	-4320.48	-5681.18	14225.088	1031
11475	-1.60	-10.58	5.70	-4320.40	-5681.24	14225.093	1031
11480	-1.43	-11.30	5.63	-4320.41	-5681.17	14225.096	1031
11485	-1.67	-11.97	5.61	-4320.49	-5680.83	14225.103	1031
11490	-2.24	-11.35	5.71	-4319.47	-5679.62	14225.109	1031
11495	-1.57	-12.03	5.59	-4319.28	-5679.60	14225.110	1031
11500	-0.82	-10.91	5.57	-4319.47	-5679.19	14225.119	1031
11505	-1.74	-11.29	5.78	-4319.44	-5679.08	14225.123	1031
11510	-2.76	-11.10	5.74	-4319.37	-5679.46	14225.128	1031
11515	-1.38	-10.52	5.62	-4319.54	-5679.71	14225.132	1031
11520	-2.66	-12.21	5.72	-4317.65	-5677.54	14225.139	1031
11525	-1.84	-10.60	5.68	-4317.48	-5677.14	14225.141	1031
11530	-1.31	-11.47	5.63	-4316.85	-5677.23	14225.148	1031
11535	-1.42	-11.30	5.83	-4316.99	-5676.67	14225.154	1031
11540	-2.35	-12.03	5.81	-4316.77	-5676.58	14225.156	1031
11545	-1.42	-11.80	5.69	-4316.75	-5676.29	14225.161	1031
11550	-2.51	-11.51	5.57	-4316.02	-5674.33	14225.170	1031
11555	-2.29	-11.27	5.75	-4315.56	-5675.16	14225.172	1031
11560	-1.71	-10.51	5.77	-4315.77	-5674.80	14225.177	1031
11565	-2.18	-11.90	5.77	-4315.51	-5674.90	14225.184	1031
11570	-1.30	-11.30	5.92	-4314.96	-5674.29	14225.188	1031
11575	-1.71	-10.24	5.80	-4314.49	-5673.79	14225.190	1031
11580	-1.66	-11.19	5.83	-4314.23	-5673.63	14225.198	1031
11585	-1.89	-11.37	5.95	-4313.59	-5673.15	14225.203	1031
11590	-1.76	-11.73	5.83	-4313.92	-5672.95	14225.205	1031
11595	-1.62	-11.29	5.79	-4313.56	-5672.96	14225.214	1031
11600	-2.29	-11.53	5.81	-4313.56	-5672.89	14225.218	1031
11605	-2.52	-12.24	5.76	-4312.35	-5671.83	14225.221	1031
[truncated: 123,773 more rows]
