# Supplementary material for: Structural characterization of the saxitoxin-targeting APTSTX1 aptamer using optical tweezers and molecular dynamics simulations
Source: PLoS One. 2019 Nov 7;14(11):e0222468. doi: 10.1371/journal.pone.0222468 (PMC6837747; doi:10.1371/journal.pone.0222468)
Supplement: S2 File — Data repository, aptamer under magnesium. (ZIP) [file pone.0222468.s006.zip › Mg/Mg/September/280915/4bCOM.txt]

Instrument name = Christians toy
*****Calibration values *****
TrapA Temperature Fudge	-0.400000
TrapB Temperature Fudge	-1.550000
TrapA Force Sensitivity	0.025700	0.026000	0.032000
TrapB Force Sensitivity	0.026200	0.027400	0.032000
TrapA Lever Sensitivity	15000.000000	14500.000000	0.000000
TrapB Lever Sensitivity	15200.000000	14500.000000	0.000000
Motor Threshold	20	20	20
*****Initial Preference Settings*****
ForceRateDiv	1
ForceGain	32
PosRateDivA	3
PosRateDivB	3
PositionGainA	32
PositionGainB	32
GotoSpeedX	9
GotoSpeedY	9
GotoSpeedZ	4
MaxDataFileSize	10000000
HopDistance	2
*CycleCount/n____	1
*A_PsdX__________	0
*A_PsdY__________	0
*A_PsdSum________	0
*A_Iris__________	0
*A_LeverX________	0
*A_LeverY________	0
*A_LeverSum______	0
*B_PsdX__________	0
*B_PsdY__________	0
*B_PsdSum________	0
*B_Iris__________	0
*B_LeverX________	0
*B_LeverY________	0
*B_LeverSum______	0
*A_Temperature___	0
*B_Temperature___	0
*X_force_________	1
*Y_force_________	1
*Z_force_________	1
*Tension_________	0
*A_dist-X________	0
*A_dist-Y________	1
*B_dist-X________	0
*B_dist-Y________	1
*Motor_X_________	0
*Motor_Y_________	0
*Motor_Z_________	0
*MotorVel_X______	0
*MotorVel_Y______	0
*MotorVel_Z______	0
*A_trapPIC_Err___	0
*B_trapPIC_Err___	0
*comPIC_Err______	0
*A_CycleCount____	0
*B_CycleCount____	0
*Motor_CycleCount	0
*time(sec)_______	1
*Status__________	1
*Null____________	0
samples/line_HI	400
samples/line_LO	20
goto0	8388608	8388608	8388608
goto1	8389684	8387894	8388180
goto2	8420998	8413487	8387420
goto3	8424321	8356603	8387744
goto4	8422772	8353948	8399333
goto5	8388608	8388608	8388608
goto6	8388608	8388608	8388608
goto7	8388608	8388608	8388608
goto8	8388608	8388608	8388608
goto9	8388608	8388608	8388608
yourXYZint	123	456	789
MaxForceP1	20.000000
MinForceP1	5.000000
PullRateP1	100.000000
refoldTime1	0.000000
unfoldTime1	0.000000
MaxForceP2	75.000000
MinForceP2	2.000000
PullRateP2	1000.000000
refoldTime2	0.000000
unfoldTime2	0.000000
MaxForceP3	10.000000
MinForceP3	-10.000000
PullRateP3	1.000000
refoldTime3	2.000000
unfoldTime3	2.000000
constForce1	7.000000
constForce2	28.000000
yourFloat	1.234000
yourXYZfloat	1.000000	2.000000	3.000000
*****End Initial Preference Settings*****

Zero-Force Offsets (pN)  -5.155235	-9.818679	15.292663
0	trapA_Empty_PSD_Sum = 0
        trapB_Empty_PSD_Sum = 0
        trapA_Empty_Iris = 0
        trapB_Empty_Iris = 0
        trapA_Full_PSD_Sum = 19985
        trapB_Full_PSD_Sum = 18212
        trapA_Full_Iris = 18193
        trapB_Full_Iris = 17713
2205	   minForce-limit
5835	   maxForce-limit
6850	tempA = 23.491	tempB = 23.832
9555	   minForce-limit
13320	   maxForce-limit
16850	tempA = 23.497	tempB = 23.829
17145	   minForce-limit
21070	   maxForce-limit
24705	   minForce-limit
26905	tempA = 23.497	tempB = 23.824
28335	   maxForce-limit
31975	   minForce-limit
35595	   maxForce-limit
36950	tempA = 23.487	tempB = 23.828
39295	   minForce-limit
42965	   maxForce-limit
46705	   minForce-limit
46965	tempA = 23.502	tempB = 23.827
50340	   maxForce-limit
53965	   minForce-limit
56800	   maxForce-limit
57020	tempA = 23.502	tempB = 23.833
59525	   minForce-limit
62195	   maxForce-limit
64820	   minForce-limit
67050	tempA = 23.494	tempB = 23.842
67310	   maxForce-limit
69825	   minForce-limit
72515	   maxForce-limit
75405	   minForce-limit
77090	tempA = 23.510	tempB = 23.836
78225	   maxForce-limit
80960	   minForce-limit
83660	   maxForce-limit
86415	   minForce-limit
87155	tempA = 23.509	tempB = 23.839
88990	   maxForce-limit
91815	   minForce-limit
94710	   maxForce-limit
97170	tempA = 23.506	tempB = 23.840
97385	   minForce-limit
99720	   maxForce-limit
102200	   minForce-limit
104910	   maxForce-limit
107225	tempA = 23.517	tempB = 23.840
107640	   minForce-limit
110285	   maxForce-limit
112940	   minForce-limit
115635	   maxForce-limit
117230	tempA = 23.508	tempB = 23.839
118530	   minForce-limit
121425	   maxForce-limit
124375	   minForce-limit
127220	   maxForce-limit
127305	tempA = 23.506	tempB = 23.833
129980	   minForce-limit
132765	   maxForce-limit
135635	   minForce-limit
137400	tempA = 23.509	tempB = 23.833
138390	   maxForce-limit
141150	   minForce-limit
143990	   maxForce-limit
146805	   minForce-limit
147410	tempA = 23.516	tempB = 23.840
149620	   maxForce-limit
152630	   minForce-limit
155605	   maxForce-limit
157470	tempA = 23.510	tempB = 23.844
158460	   minForce-limit
161265	   maxForce-limit
164110	   minForce-limit
166890	   maxForce-limit
167515	tempA = 23.508	tempB = 23.843
169655	   minForce-limit
172385	   maxForce-limit
175110	   minForce-limit
177520	tempA = 23.523	tempB = 23.845
177780	   maxForce-limit
180405	   minForce-limit
183085	   maxForce-limit
185910	   minForce-limit
187565	tempA = 23.511	tempB = 23.835
188660	   maxForce-limit
191390	   minForce-limit
195215	   maxForce-limit
197580	tempA = 23.528	tempB = 23.851
199110	   minForce-limit
202985	   maxForce-limit
206770	   minForce-limit
207625	tempA = 23.533	tempB = 23.847
210645	   maxForce-limit
214480	   minForce-limit
217680	tempA = 23.513	tempB = 23.843
218245	   maxForce-limit
222090	   minForce-limit
225985	   maxForce-limit
227695	tempA = 23.516	tempB = 23.850
230040	   minForce-limit
234085	   maxForce-limit
237745	tempA = 23.512	tempB = 23.852
237880	   minForce-limit
241695	   maxForce-limit
245655	   minForce-limit
247765	tempA = 23.521	tempB = 23.845
249660	   maxForce-limit
253575	   minForce-limit
257390	   maxForce-limit
257830	tempA = 23.537	tempB = 23.851
261315	   minForce-limit
265315	   maxForce-limit
267880	tempA = 23.516	tempB = 23.848
268935	   minForce-limit
272460	   maxForce-limit
275870	   minForce-limit
277890	tempA = 23.521	tempB = 23.851
279325	   maxForce-limit
282815	   minForce-limit
287680	   maxForce-limit
287950	tempA = 23.523	tempB = 23.840
292510	   minForce-limit
297325	   maxForce-limit
297950	tempA = 23.516	tempB = 23.849
302340	   minForce-limit
306800	   maxForce-limit
308010	tempA = 23.522	tempB = 23.844
311225	   minForce-limit
315580	   maxForce-limit
318055	tempA = 23.525	tempB = 23.849
319935	   minForce-limit
324275	   maxForce-limit
328080	tempA = 23.528	tempB = 23.851
328715	   minForce-limit
333140	   maxForce-limit
337480	   minForce-limit
338140	tempA = 23.529	tempB = 23.853
341360	   maxForce-limit
345290	   minForce-limit
348200	tempA = 23.524	tempB = 23.839
349760	   maxForce-limit
354490	   minForce-limit
358205	tempA = 23.536	tempB = 23.849
359265	   maxForce-limit
364130	   minForce-limit
368255	tempA = 23.534	tempB = 23.847
368840	   maxForce-limit
373685	   minForce-limit
378275	tempA = 23.523	tempB = 23.855
378475	   maxForce-limit
383225	   minForce-limit
387865	   maxForce-limit
388325	tempA = 23.539	tempB = 23.845
392160	   minForce-limit
396865	   maxForce-limit
398385	tempA = 23.544	tempB = 23.854
401615	   minForce-limit
406440	   maxForce-limit
408390	tempA = 23.526	tempB = 23.849
411335	   minForce-limit
415010	   maxForce-limit
418455	tempA = 23.516	tempB = 23.855
418625	   minForce-limit
422220	   maxForce-limit
425840	   minForce-limit
428490	tempA = 23.538	tempB = 23.853
429560	   maxForce-limit
433175	   minForce-limit
436855	   maxForce-limit
438535	tempA = 23.538	tempB = 23.861
440220	   minForce-limit
443485	   maxForce-limit
446985	   minForce-limit
448595	tempA = 23.520	tempB = 23.854
451555	   maxForce-limit
456090	   minForce-limit
458600	tempA = 23.524	tempB = 23.856
460580	   maxForce-limit
465140	   minForce-limit
468640	tempA = 23.524	tempB = 23.860
469610	   maxForce-limit
474050	   minForce-limit
478480	   maxForce-limit
478685	tempA = 23.525	tempB = 23.857
482940	   minForce-limit
487455	   maxForce-limit
488700	tempA = 23.521	tempB = 23.858
492025	   minForce-limit
496695	   maxForce-limit
498760	tempA = 23.547	tempB = 23.851
501425	   minForce-limit
506115	   maxForce-limit
508765	tempA = 23.532	tempB = 23.845
510595	   minForce-limit
515095	   maxForce-limit
518825	tempA = 23.534	tempB = 23.849
519565	   minForce-limit
523730	   maxForce-limit
527945	   minForce-limit
528870	tempA = 23.534	tempB = 23.859
532365	   maxForce-limit
536870	   minForce-limit
538890	tempA = 23.538	tempB = 23.865
541360	   maxForce-limit
546065	   minForce-limit
548940	tempA = 23.522	tempB = 23.863
551160	   maxForce-limit
556220	   minForce-limit
558945	tempA = 23.528	tempB = 23.869
561270	   maxForce-limit
566365	   minForce-limit
569000	tempA = 23.532	tempB = 23.851
571470	   maxForce-limit
576675	   minForce-limit
579055	tempA = 23.537	tempB = 23.859
581815	   maxForce-limit
586950	   minForce-limit
589055	tempA = 23.540	tempB = 23.861
592350	   maxForce-limit
597410	   minForce-limit
599100	tempA = 23.530	tempB = 23.858
602545	   maxForce-limit
607840	   minForce-limit
609115	tempA = 23.542	tempB = 23.857
612920	   maxForce-limit
618075	   minForce-limit
619160	tempA = 23.536	tempB = 23.867
623090	   maxForce-limit
628115	   minForce-limit
629210	tempA = 23.546	tempB = 23.857
630460	End Write
