# Supplementary material for: Structural characterization of the saxitoxin-targeting APTSTX1 aptamer using optical tweezers and molecular dynamics simulations
Source: PLoS One. 2019 Nov 7;14(11):e0222468. doi: 10.1371/journal.pone.0222468 (PMC6837747; doi:10.1371/journal.pone.0222468)
Supplement: S2 File — Data repository, aptamer under magnesium. (ZIP) [file pone.0222468.s006.zip › Mg/Mg/September/280915/4bnbA.txt]

#Begin Write:
CycleCount/n	X_force	Y_force	Z_force	A_dist-Y	B_dist-Y	time(sec)	Status
100	-1.55	-8.15	3.37	-1628.16	-2288.63	13310.938	1
200	-1.71	-8.12	3.36	-1628.11	-2288.63	13311.000	1
300	-1.73	-8.07	3.39	-1628.11	-2288.30	13311.182	1
400	-1.38	-8.10	3.39	-1628.21	-2288.13	13311.247	1
500	-1.53	-8.25	3.28	-1628.26	-2288.04	13311.374	1
600	-1.74	-8.19	3.32	-1628.12	-2288.38	13311.474	1
700	-1.25	-8.12	3.36	-1628.01	-2288.22	13311.579	1
800	-0.74	-8.17	3.33	-1628.06	-2288.21	13311.676	1
900	-1.06	-8.19	3.40	-1627.84	-2288.34	13311.779	1
1000	-1.13	-8.17	3.35	-1627.91	-2288.62	13311.879	1
1100	-0.92	-8.40	3.30	-1628.22	-2288.55	13311.979	1
1200	-1.44	-8.40	3.32	-1628.02	-2288.54	13312.063	1
1300	-0.91	-8.30	3.36	-1628.06	-2288.51	13312.176	1
1400	-1.09	-8.37	3.37	-1628.21	-2287.91	13312.266	1
1500	-1.53	-8.39	3.34	-1628.23	-2287.84	13312.374	1
1600	-1.87	-8.23	3.36	-1628.01	-2288.06	13312.480	1
1700	-1.56	-8.33	3.35	-1627.90	-2288.11	13312.563	1
1800	-1.39	-8.36	3.34	-1628.25	-2287.97	13312.676	1
1900	-1.63	-8.40	3.42	-1628.14	-2287.83	13312.780	1
2000	-1.52	-8.40	3.32	-1628.18	-2288.05	13312.875	1
2100	-1.53	-8.39	3.31	-1628.13	-2288.22	13312.979	1
2200	-1.28	-8.29	3.38	-1628.06	-2287.94	13313.079	1
2300	-1.05	-8.50	3.33	-1627.78	-2287.53	13313.181	1
2400	-1.55	-8.35	3.38	-1628.23	-2287.89	13313.251	1
2500	-1.31	-8.29	3.31	-1628.36	-2288.59	13313.376	1
2600	-2.60	-8.55	3.43	-1628.15	-2288.06	13313.480	1
2700	-1.56	-8.37	3.33	-1628.26	-2287.38	13313.565	1
2800	-1.71	-8.51	3.30	-1628.27	-2287.46	13313.678	1
2900	-1.34	-8.29	3.37	-1628.11	-2287.75	13313.779	1
3000	-2.05	-8.20	3.23	-1627.78	-2287.65	13313.876	1
3100	-1.22	-8.52	3.25	-1628.01	-2287.77	13313.979	1
3200	-1.30	-8.45	3.38	-1628.18	-2288.06	13314.078	1
3300	-1.48	-8.51	3.26	-1628.41	-2287.43	13314.177	1
3400	-2.02	-8.40	3.39	-1628.15	-2287.68	13314.278	1
3500	-1.97	-8.31	3.35	-1627.84	-2287.10	13314.379	1
3600	-1.88	-8.54	3.30	-1628.04	-2287.39	13314.469	1
3700	-1.47	-8.63	3.30	-1627.89	-2287.59	13314.575	1
3800	-1.32	-8.58	3.30	-1628.04	-2287.40	13314.680	1
3900	-1.63	-8.56	3.29	-1628.22	-2288.00	13314.774	1
4000	-1.74	-8.55	3.33	-1627.94	-2287.71	13314.874	1
4100	-1.45	-8.49	3.31	-1628.23	-2287.50	13314.971	1
4200	-1.88	-8.85	3.27	-1627.93	-2287.75	13315.078	1
4300	-1.96	-8.51	3.32	-1627.27	-2288.10	13315.176	1
4305	-0.77	-8.29	3.41	-1628.14	-2287.40	13315.180	1
4310	-1.51	-8.49	3.33	-1627.88	-2287.56	13315.185	1
4315	-1.61	-8.51	3.34	-1627.90	-2287.54	13315.188	1
4320	-1.44	-8.58	3.29	-1628.19	-2287.29	13315.192	1
4325	-1.55	-8.43	3.28	-1628.22	-2287.87	13315.200	1
4330	-1.06	-8.65	3.38	-1628.01	-2287.43	13315.203	1
4335	-1.27	-8.60	3.37	-1628.04	-2287.33	13315.208	1
4340	-1.49	-8.45	3.32	-1628.21	-2287.78	13315.214	1
4345	-1.54	-8.45	3.42	-1628.04	-2287.55	13315.219	1
4350	-0.94	-8.27	3.38	-1628.25	-2287.44	13315.221	1
4355	-2.24	-8.57	3.36	-1628.30	-2287.34	13315.229	1
4360	-1.82	-8.60	3.34	-1628.08	-2287.31	13315.234	1
4365	-1.19	-8.26	3.39	-1628.06	-2287.49	13315.236	1
4370	-1.93	-8.47	3.37	-1628.21	-2287.14	13315.245	1
4375	-2.07	-8.58	3.34	-1628.08	-2287.07	13315.249	1
4380	-1.69	-8.31	3.34	-1628.07	-2287.31	13315.252	1
4385	-1.01	-8.92	3.33	-1627.78	-2287.13	13315.260	1
4390	-1.78	-8.52	3.36	-1628.08	-2287.11	13315.264	1
4395	-1.81	-8.15	3.37	-1628.16	-2287.03	13315.266	1
4400	-1.46	-8.50	3.39	-1628.11	-2287.22	13315.276	1
4405	-1.45	-8.27	3.40	-1628.31	-2287.29	13315.279	1
4410	-0.98	-8.65	3.34	-1628.15	-2287.28	13315.281	1
4415	-1.39	-8.58	3.35	-1628.15	-2287.13	13315.288	1
4420	-1.12	-8.33	3.35	-1628.14	-2287.21	13315.294	1
4425	-1.17	-8.73	3.30	-1628.26	-2287.20	13315.297	1
4430	-1.85	-8.65	3.36	-1628.38	-2287.60	13315.306	1
4435	-1.73	-8.53	3.34	-1628.14	-2287.43	13315.308	1
4440	-1.43	-8.87	3.36	-1627.78	-2287.33	13315.315	1
4445	-1.51	-8.59	3.34	-1627.86	-2287.24	13315.316	1
4450	-1.52	-8.61	3.32	-1628.01	-2287.23	13315.324	1
4455	-1.32	-8.73	3.37	-1627.98	-2287.26	13315.328	1
4460	-2.09	-8.72	3.36	-1628.21	-2287.66	13315.334	1
4465	-0.95	-8.39	3.44	-1628.06	-2287.56	13315.339	1
4470	-2.15	-8.59	3.37	-1628.35	-2287.02	13315.344	1
4475	-0.88	-8.58	3.31	-1628.11	-2287.23	13315.346	1
4480	-0.96	-8.60	3.28	-1628.09	-2287.32	13315.354	1
4485	-1.21	-8.69	3.26	-1628.36	-2287.37	13315.359	1
4490	-0.41	-8.54	3.36	-1628.39	-2287.21	13315.362	1
4495	-1.68	-8.79	3.28	-1628.14	-2287.34	13315.370	1
4500	-1.76	-8.62	3.29	-1628.00	-2287.54	13315.374	1
4505	-1.55	-8.58	3.32	-1628.23	-2287.68	13315.376	1
4510	-2.09	-8.54	3.38	-1627.79	-2287.74	13315.385	1
4515	-1.90	-8.41	3.43	-1628.06	-2288.10	13315.389	1
4520	-1.18	-8.28	3.41	-1628.29	-2287.41	13315.391	1
4525	-0.79	-8.42	3.39	-1627.98	-2287.89	13315.400	1
4530	-1.55	-8.50	3.40	-1628.05	-2286.94	13315.406	1
4535	-1.59	-8.43	3.39	-1628.18	-2287.86	13315.406	1
4540	-1.03	-8.33	3.34	-1628.12	-2287.80	13315.416	1
4545	-1.24	-8.42	3.41	-1627.83	-2287.89	13315.420	1
4550	-1.34	-8.43	3.46	-1627.99	-2287.72	13315.422	1
4555	-1.79	-8.57	3.33	-1627.87	-2288.08	13315.429	1
4560	-1.67	-8.57	3.33	-1627.97	-2288.24	13315.433	1
4565	-1.37	-8.54	3.38	-1628.01	-2287.99	13315.438	1
4570	-1.55	-8.48	3.33	-1628.12	-2287.73	13315.442	1
4575	-1.53	-8.50	3.36	-1628.43	-2287.62	13315.451	1
4580	-0.86	-8.57	3.33	-1628.09	-2287.99	13315.453	1
4585	-1.27	-8.63	3.31	-1628.05	-2287.71	13315.459	1
4590	-1.64	-8.51	3.42	-1628.13	-2287.63	13315.463	1
4595	-1.88	-8.66	3.34	-1628.60	-2287.56	13315.469	1
4600	-1.87	-8.57	3.34	-1628.06	-2288.08	13315.470	1
4605	-1.03	-8.39	3.32	-1627.93	-2287.29	13315.480	1
4610	-1.45	-8.70	3.36	-1628.20	-2288.02	13315.483	1
4615	-1.67	-8.69	3.34	-1628.13	-2287.59	13315.487	1
4620	-0.84	-8.62	3.32	-1627.96	-2287.89	13315.495	1
4625	-2.00	-8.57	3.37	-1628.27	-2287.83	13315.500	1
4630	-1.61	-8.60	3.38	-1628.17	-2288.28	13315.501	1
4635	-1.36	-8.46	3.36	-1627.88	-2288.07	13315.509	1
4640	-1.11	-8.64	3.31	-1628.06	-2287.75	13315.514	1
4645	-0.95	-8.57	3.36	-1628.04	-2287.87	13315.516	1
4650	-1.51	-8.59	3.36	-1628.06	-2287.86	13315.527	1
4655	-1.00	-8.33	3.25	-1628.54	-2286.97	13315.531	1
4660	-2.09	-8.76	3.32	-1628.01	-2287.62	13315.531	1
4665	-1.66	-8.24	3.26	-1627.88	-2287.70	13315.541	1
4670	-2.08	-8.46	3.39	-1628.12	-2287.70	13315.545	1
4675	-0.99	-8.41	3.48	-1628.14	-2287.68	13315.547	1
4680	-1.88	-8.68	3.35	-1628.02	-2287.57	13315.554	1
4685	-2.18	-8.88	3.42	-1628.04	-2287.33	13315.558	1
4690	-1.22	-8.90	3.33	-1628.17	-2287.49	13315.563	1
4695	-1.16	-8.41	3.31	-1627.85	-2287.37	13315.568	1
4700	-1.16	-8.70	3.35	-1628.16	-2287.74	13315.574	1
4705	-1.73	-8.54	3.43	-1628.11	-2287.56	13315.578	1
4710	-1.43	-8.66	3.34	-1627.79	-2287.40	13315.584	1
4715	-1.75	-8.58	3.36	-1627.73	-2287.23	13315.588	1
4720	-1.75	-8.60	3.34	-1627.57	-2287.42	13315.594	1
4725	-1.53	-8.55	3.32	-1628.04	-2287.40	13315.595	1
4730	-2.22	-8.68	3.32	-1628.01	-2287.84	13315.604	1
4735	-1.44	-8.59	3.34	-1627.99	-2287.67	13315.608	1
4740	-1.87	-8.60	3.37	-1628.24	-2287.40	13315.615	1
4745	-1.59	-8.53	3.36	-1627.92	-2287.76	13315.619	1
4750	-1.74	-8.55	3.37	-1628.01	-2287.56	13315.624	1
4755	-1.51	-8.44	3.39	-1627.92	-2287.60	13315.626	1
4760	-2.04	-8.65	3.42	-1627.90	-2287.78	13315.635	1
4765	-1.66	-8.60	3.36	-1628.10	-2287.44	13315.639	1
4770	-1.57	-8.51	3.34	-1628.01	-2287.64	13315.641	1
4775	-1.28	-8.50	3.41	-1628.12	-2287.76	13315.651	1
4780	-2.10	-8.26	3.41	-1628.31	-2287.61	13315.655	1
4785	-1.94	-8.49	3.35	-1628.22	-2287.93	13315.656	1
4790	0.20	-7.88	3.55	-1627.89	-2287.77	13315.666	1
4795	-0.92	-8.39	3.46	-1627.87	-2287.59	13315.670	1
4800	-1.67	-8.52	3.38	-1627.70	-2287.48	13315.672	1
4805	-2.37	-8.50	3.37	-1627.89	-2287.34	13315.680	1
4810	-1.64	-8.18	3.17	-1628.26	-2287.50	13315.686	1
4815	-2.65	-8.58	3.38	-1628.08	-2287.57	13315.688	1
4820	-2.38	-8.39	3.33	-1628.60	-2287.29	13315.696	1
4825	-2.21	-8.40	3.39	-1628.05	-2287.47	13315.699	1
4830	-2.30	-8.63	3.44	-1628.12	-2287.12	13315.703	1
4835	-1.78	-8.49	3.40	-1627.94	-2287.60	13315.706	1
4840	-1.48	-8.65	3.32	-1628.21	-2287.48	13315.714	1
4845	-1.59	-8.58	3.33	-1628.27	-2287.60	13315.719	1
4850	-1.46	-8.38	3.40	-1628.17	-2287.83	13315.720	1
4855	-1.57	-8.51	3.42	-1628.29	-2287.90	13315.730	1
4860	-1.39	-8.56	3.39	-1628.28	-2287.55	13315.733	1
4865	-2.21	-8.47	3.37	-1628.12	-2287.46	13315.736	1
4870	-1.63	-8.57	3.41	-1628.01	-2287.41	13315.744	1
4875	-0.72	-8.59	3.34	-1628.18	-2287.84	13315.750	1
4880	-1.40	-8.60	3.34	-1628.12	-2287.63	13315.751	1
4885	-1.11	-8.58	3.43	-1627.96	-2287.57	13315.761	1
4890	-1.30	-8.60	3.37	-1628.00	-2287.72	13315.765	1
4895	-1.60	-8.52	3.43	-1627.82	-2287.78	13315.769	1
4900	-1.52	-8.45	3.42	-1628.11	-2287.87	13315.775	1
4905	-1.33	-8.44	3.39	-1628.33	-2287.84	13315.780	1
4910	-1.63	-8.52	3.40	-1628.25	-2287.94	13315.781	1
4915	-1.58	-8.55	3.38	-1628.29	-2287.80	13315.789	1
4920	-1.87	-8.60	3.36	-1628.33	-2287.99	13315.794	1
4925	-2.52	-8.44	3.45	-1628.05	-2287.78	13315.799	1
4930	-1.91	-8.57	3.36	-1628.09	-2287.71	13315.804	1
4935	-1.36	-8.60	3.30	-1627.57	-2288.01	13315.811	1
4940	-1.97	-8.54	3.35	-1628.22	-2287.85	13315.812	1
4945	-2.06	-8.49	3.37	-1628.55	-2287.62	13315.819	1
4950	-1.89	-8.48	3.39	-1628.36	-2287.53	13315.825	1
4955	-1.94	-8.57	3.40	-1628.26	-2287.60	13315.828	1
4960	-1.50	-8.56	3.35	-1628.32	-2287.70	13315.831	1
4965	-2.14	-8.63	3.30	-1628.18	-2287.49	13315.839	1
4970	-1.40	-8.52	3.42	-1628.10	-2287.74	13315.844	1
4975	-1.94	-8.69	3.31	-1628.52	-2287.79	13315.847	1
4980	-1.57	-8.65	3.36	-1627.90	-2287.53	13315.855	1
4985	-1.67	-8.51	3.33	-1627.89	-2287.73	13315.859	1
4990	-1.44	-8.54	3.37	-1628.00	-2287.43	13315.862	1
4995	-1.53	-8.57	3.35	-1628.08	-2287.51	13315.870	1
5000	-0.86	-8.64	3.32	-1628.09	-2287.76	13315.874	1
5005	0.17	-8.80	3.36	-1627.99	-2287.40	13315.881	1
5010	-1.39	-8.49	3.40	-1628.39	-2287.74	13315.886	1
5015	-1.44	-8.72	3.31	-1627.94	-2287.84	13315.888	1
5020	-0.96	-8.58	3.38	-1627.91	-2287.68	13315.891	1
5025	-1.15	-8.45	3.32	-1628.07	-2287.53	13315.899	1
5030	-2.24	-8.56	3.34	-1628.12	-2287.72	13315.905	1
5035	-2.08	-8.52	3.40	-1628.11	-2288.00	13315.906	1
5040	-1.39	-8.70	3.29	-1628.17	-2287.64	13315.914	1
5045	-1.80	-8.71	3.31	-1628.15	-2287.82	13315.920	1
5050	-1.57	-8.76	3.33	-1627.91	-2287.65	13315.922	1
5055	-1.95	-8.75	3.33	-1627.96	-2287.53	13315.929	1
5060	-2.32	-8.59	3.35	-1628.18	-2287.79	13315.936	1
5065	-2.23	-8.59	3.34	-1628.04	-2287.62	13315.938	1
5070	-2.21	-8.55	3.35	-1628.09	-2287.70	13315.943	1
5075	-1.78	-8.66	3.31	-1628.06	-2287.73	13315.948	1
5080	-2.30	-8.54	3.36	-1628.19	-2287.61	13315.953	1
5085	-1.94	-8.65	3.31	-1628.12	-2287.79	13315.956	1
5090	-1.95	-8.54	3.36	-1628.48	-2287.25	13315.966	1
5095	-1.21	-8.66	3.38	-1628.29	-2287.73	13315.968	1
5100	-1.91	-8.63	3.38	-1628.16	-2287.48	13315.973	1
5105	-1.93	-8.34	3.47	-1628.24	-2287.64	13315.979	1
5110	-1.51	-8.50	3.38	-1628.18	-2287.68	13315.986	1
5115	-2.17	-8.63	3.35	-1628.07	-2288.05	13315.985	1
5120	-1.58	-8.68	3.35	-1628.26	-2287.63	13315.995	1
5125	-2.08	-8.72	3.29	-1628.03	-2287.68	13315.999	1
5130	-1.42	-8.62	3.36	-1627.89	-2287.98	13316.003	1
5135	-1.48	-8.69	3.34	-1627.92	-2287.67	13316.011	1
5140	-2.06	-8.68	3.35	-1628.21	-2288.19	13316.016	1
5145	-1.53	-8.73	3.35	-1627.92	-2287.68	13316.016	1
5150	-1.44	-8.59	3.35	-1627.98	-2287.89	13316.025	1
5155	-1.79	-8.60	3.37	-1628.11	-2287.93	13316.030	1
5160	-1.72	-8.61	3.41	-1628.04	-2287.39	13316.031	1
5165	-1.91	-8.65	3.33	-1628.47	-2287.65	13316.041	1
5170	-1.29	-8.68	3.31	-1628.20	-2287.76	13316.044	1
5175	-1.75	-8.78	3.31	-1627.92	-2288.03	13316.047	1
5180	-1.65	-8.74	3.32	-1627.89	-2287.84	13316.054	1
5185	-1.81	-8.71	3.32	-1628.04	-2287.69	13316.061	1
5190	-1.67	-8.68	3.31	-1628.08	-2287.84	13316.062	1
5195	-1.74	-8.65	3.33	-1627.92	-2287.94	13316.065	1
5200	-1.66	-8.77	3.34	-1628.04	-2287.70	13316.073	1
5205	-0.61	-8.37	3.18	-1628.78	-2288.28	13316.081	1
5210	-1.74	-8.74	3.35	-1627.98	-2287.64	13316.080	1
5215	-2.14	-8.73	3.28	-1628.04	-2287.63	13316.089	1
5220	-2.31	-8.88	3.33	-1628.05	-2287.61	13316.094	1
5225	-1.77	-8.92	3.31	-1628.01	-2287.64	13316.095	1
5230	-1.61	-8.68	3.25	-1628.15	-2287.79	13316.104	1
5235	-1.65	-9.00	3.28	-1627.95	-2287.98	13316.109	1
5240	-1.25	-8.76	3.34	-1628.29	-2287.72	13316.110	1
5245	-1.34	-8.60	3.38	-1628.22	-2287.82	13316.120	1
5250	-1.55	-8.74	3.36	-1628.36	-2287.76	13316.124	1
5255	-2.22	-8.83	3.29	-1627.83	-2288.11	13316.130	1
5260	-2.07	-8.53	3.40	-1628.18	-2287.93	13316.136	1
5265	-2.50	-8.54	3.40	-1628.20	-2288.00	13316.139	1
5270	-1.95	-8.57	3.38	-1628.13	-2288.10	13316.141	1
5275	-2.32	-8.51	3.39	-1628.20	-2287.66	13316.151	1
5280	-1.69	-8.64	3.36	-1627.99	-2287.49	13316.154	1
5285	-1.55	-9.38	3.42	-1627.78	-2287.17	13316.160	1
5290	-1.55	-8.53	3.39	-1628.07	-2287.64	13316.164	1
5295	-2.52	-8.79	3.39	-1627.90	-2287.78	13316.169	1
5300	-1.63	-8.38	3.46	-1628.26	-2287.85	13316.172	1
5305	-1.41	-8.53	3.43	-1628.42	-2287.55	13316.182	1
5310	-2.20	-8.58	3.34	-1628.18	-2287.64	13316.186	1
5315	0.01	-8.85	3.16	-1627.99	-2288.06	13316.190	1
5320	-2.28	-8.67	3.39	-1628.14	-2287.82	13316.192	1
5325	-1.67	-8.84	3.42	-1627.91	-2287.23	13316.199	1
5330	-1.59	-8.61	3.38	-1627.99	-2287.45	13316.203	1
5335	-1.92	-8.54	3.44	-1628.18	-2287.55	13316.207	1
5340	-1.53	-8.48	3.31	-1627.95	-2287.78	13316.214	1
5345	-1.83	-8.54	3.43	-1627.98	-2287.54	13316.219	1
5350	-2.15	-8.61	3.39	-1628.10	-2287.69	13316.221	1
5355	-2.20	-8.78	3.31	-1628.04	-2287.43	13316.228	1
5360	-2.11	-8.58	3.34	-1628.04	-2287.67	13316.234	1
5365	-2.04	-8.77	3.33	-1628.14	-2287.78	13316.235	1
5370	-1.87	-9.08	3.33	-1628.06	-2287.40	13316.246	1
5375	-2.33	-8.45	3.42	-1627.86	-2287.40	13316.249	1
5380	-1.69	-8.62	3.34	-1628.20	-2287.48	13316.251	1
5385	-1.55	-8.64	3.41	-1628.23	-2287.60	13316.260	1
5390	-1.83	-8.35	3.51	-1627.95	-2287.64	13316.266	1
5395	-1.35	-8.70	3.35	-1627.78	-2287.44	13316.266	1
5400	-2.07	-8.62	3.40	-1627.99	-2287.77	13316.275	1
5405	-1.79	-8.56	3.43	-1628.08	-2287.34	13316.279	1
5410	-0.72	-8.29	3.28	-1627.48	-2288.01	13316.286	1
5415	-1.17	-8.66	3.39	-1627.83	-2287.52	13316.289	1
5420	-0.68	-8.69	3.30	-1628.69	-2287.70	13316.295	1
5425	-1.22	-9.08	3.26	-1627.95	-2287.66	13316.297	1
5430	-0.97	-9.00	3.32	-1628.01	-2287.69	13316.305	1
5435	-1.46	-8.58	3.27	-1628.15	-2287.72	13316.309	1
5440	-1.14	-8.80	3.31	-1627.86	-2287.18	13316.312	1
5445	-1.49	-9.02	3.26	-1627.96	-2287.32	13316.315	1
5450	-1.41	-9.19	3.31	-1628.15	-2287.37	13316.325	1
5455	-0.98	-8.82	3.38	-1627.77	-2287.52	13316.328	1
5460	-1.07	-7.10	3.31	-1627.66	-2287.33	13316.336	1
5465	-1.17	-8.52	3.39	-1628.02	-2287.42	13316.339	1
5470	-0.94	-8.73	3.37	-1628.11	-2287.52	13316.344	1
5475	-1.22	-8.73	3.37	-1628.19	-2287.71	13316.346	1
5480	-0.76	-8.79	3.33	-1627.85	-2287.68	13316.354	1
5485	-1.38	-8.53	3.40	-1628.00	-2287.77	13316.359	1
5490	-1.51	-8.67	3.39	-1627.88	-2287.13	13316.360	1
5495	-1.87	-8.85	3.30	-1628.12	-2287.74	13316.369	1
5500	-1.95	-9.14	3.31	-1628.22	-2287.41	13316.374	1
5505	-1.59	-8.93	3.36	-1627.91	-2287.66	13316.377	1
5510	-1.20	-8.35	3.38	-1627.80	-2287.69	13316.384	1
5515	-1.16	-8.74	3.27	-1627.65	-2287.40	13316.391	1
5520	-1.95	-9.12	3.35	-1628.11	-2287.67	13316.391	1
5525	-1.91	-8.72	3.37	-1628.25	-2288.04	13316.401	1
5530	-1.93	-8.77	3.38	-1627.96	-2287.47	13316.404	1
5535	-1.83	-9.20	3.27	-1628.11	-2287.40	13316.409	1
5540	-1.68	-8.66	3.35	-1628.14	-2287.51	13316.411	1
5545	-1.86	-8.72	3.34	-1627.99	-2287.36	13316.420	1
5550	-1.77	-8.72	3.41	-1627.90	-2287.62	13316.422	1
5555	-2.05	-8.99	3.25	-1628.66	-2287.70	13316.430	1
5560	-1.99	-8.70	3.35	-1628.01	-2287.46	13316.434	1
5565	-1.85	-8.65	3.37	-1627.88	-2287.52	13316.438	1
5570	-1.52	-8.77	3.41	-1628.09	-2287.78	13316.441	1
5575	-2.48	-9.46	3.32	-1627.81	-2288.19	13316.450	1
5580	-1.37	-8.79	3.40	-1627.95	-2287.89	13316.453	1
5585	-0.75	-7.64	3.41	-1627.60	-2288.17	13316.460	1
5590	-0.85	-8.20	3.52	-1627.85	-2287.82	13316.465	1
5595	-0.66	-8.55	3.43	-1627.95	-2288.27	13316.469	1
5600	-1.99	-8.74	3.35	-1627.68	-2287.89	13316.470	1
5605	-1.59	-8.90	3.49	-1628.17	-2288.05	13316.480	1
5610	-1.73	-8.60	3.33	-1627.94	-2287.61	13316.484	1
5615	-0.36	-8.53	3.41	-1627.87	-2287.47	13316.487	1
5620	-1.76	-8.76	3.34	-1627.91	-2287.57	13316.495	1
5625	-1.30	-8.98	3.37	-1627.87	-2287.33	13316.499	1
5630	-1.59	-8.68	3.40	-1627.93	-2288.00	13316.501	1
5635	-0.86	-8.42	3.40	-1628.05	-2287.67	13316.509	1
5640	-0.33	-8.62	3.46	-1627.94	-2287.65	13316.515	1
5645	-1.70	-8.85	3.34	-1628.16	-2287.89	13316.516	1
5650	-1.26	-8.80	3.37	-1628.33	-2288.35	13316.526	1
5655	-1.31	-8.61	3.42	-1627.79	-2288.11	13316.529	1
5660	-0.74	-8.68	3.40	-1627.92	-2288.23	13316.531	1
5665	-1.49	-9.13	3.33	-1627.83	-2288.31	13316.540	1
5670	-1.61	-8.86	3.34	-1627.96	-2288.08	13316.545	1
5675	-1.49	-8.79	3.34	-1627.92	-2288.36	13316.547	1
5680	-1.11	-8.62	3.37	-1627.86	-2288.16	13316.553	1
5685	-1.25	-8.80	3.40	-1628.08	-2288.39	13316.559	1
5690	-1.79	-8.78	3.31	-1627.88	-2288.35	13316.562	1
5695	-1.72	-8.64	3.39	-1628.29	-2288.70	13316.566	1
5700	-1.32	-8.92	3.33	-1628.03	-2288.07	13316.576	1
5705	-1.74	-8.84	3.31	-1628.14	-2288.15	13316.578	1
5710	-1.60	-8.83	3.36	-1628.18	-2287.90	13316.582	1
5715	-1.85	-8.75	3.36	-1628.13	-2288.06	13316.589	1
5720	-2.14	-8.85	3.37	-1627.97	-2288.22	13316.594	1
5725	-1.85	-8.60	3.34	-1628.19	-2287.71	13316.595	1
5730	-1.05	-8.30	3.33	-1628.37	-2287.79	13316.606	1
5735	-2.11	-8.65	3.33	-1628.20	-2288.14	13316.609	1
5740	-1.85	-8.63	3.37	-1628.20	-2287.96	13316.612	1
5745	-2.24	-8.72	3.36	-1628.02	-2287.70	13316.621	1
5750	-0.86	-8.08	3.40	-1628.02	-2288.23	13316.625	1
5755	-1.80	-8.68	3.33	-1627.87	-2288.23	13316.626	1
5760	-2.11	-8.54	3.38	-1628.25	-2287.80	13316.633	1
5765	-2.03	-8.72	3.31	-1628.16	-2287.70	13316.639	1
5770	-2.13	-9.20	3.38	-1627.84	-2287.56	13316.641	1
5775	-1.68	-8.69	3.33	-1628.03	-2287.92	13316.652	1
5780	-1.35	-8.52	3.39	-1628.14	-2288.02	13316.653	1
5785	-1.93	-8.79	3.35	-1628.12	-2287.73	13316.656	1
5790	-2.13	-9.35	3.36	-1627.87	-2288.29	13316.665	1
5795	-1.74	-8.73	3.38	-1628.11	-2287.94	13316.670	1
5800	-2.19	-8.41	3.35	-1627.78	-2287.84	13316.672	1
5805	-1.92	-8.82	3.32	-1627.68	-2287.68	13316.680	1
5810	-2.02	-9.16	3.31	-1628.06	-2287.60	13316.684	1
5815	-2.10	-8.86	3.32	-1627.92	-2287.96	13316.688	1
5820	-2.22	-8.49	3.34	-1627.78	-2287.88	13316.694	1
5825	-2.21	-8.81	3.31	-1627.92	-2288.30	13316.701	1
5830	-2.61	-8.73	3.35	-1627.95	-2287.78	13316.703	1
5835	-1.70	-8.95	3.36	-1628.09	-2288.06	13316.707	1
5840	-1.88	-8.82	3.30	-1627.86	-2288.34	13316.712	1
5845	-2.32	-8.72	3.40	-1627.98	-2288.05	13316.719	1
5850	-1.77	-8.66	3.32	-1627.85	-2288.32	13316.722	1
5855	-1.57	-8.73	3.39	-1628.18	-2288.05	13316.730	1
5860	-1.62	-8.88	3.40	-1627.99	-2287.52	13316.734	1
5865	-1.84	-8.86	3.36	-1628.11	-2287.95	13316.735	1
5870	-1.09	-8.56	3.40	-1628.12	-2288.22	13316.745	1
5875	-1.93	-8.39	3.39	-1627.86	-2287.81	13316.750	1
5880	-2.06	-8.81	3.37	-1628.10	-2287.99	13316.751	1
5885	-1.72	-8.71	3.38	-1628.15	-2288.31	13316.759	1
5890	-1.46	-8.72	3.43	-1627.92	-2287.68	13316.764	1
5895	-1.83	-8.77	3.36	-1628.21	-2288.24	13316.767	1
5900	-1.83	-8.76	3.41	-1628.06	-2288.19	13316.775	1
5905	-2.10	-9.16	3.31	-1627.68	-2288.40	13316.780	1
5910	-2.16	-8.74	3.39	-1627.99	-2288.32	13316.781	1
5915	-1.85	-8.86	3.33	-1627.87	-2287.80	13316.789	1
5920	-1.92	-8.73	3.38	-1628.05	-2287.97	13316.795	1
5925	-1.99	-8.84	3.37	-1628.19	-2287.77	13316.797	1
5930	-1.54	-8.78	3.39	-1628.10	-2287.96	13316.803	1
5935	-2.38	-8.04	3.38	-1628.11	-2287.85	13316.811	1
5940	-1.38	-8.89	3.35	-1627.94	-2287.80	13316.812	1
5945	-2.01	-8.83	3.37	-1628.16	-2287.94	13316.818	1
5950	-1.78	-8.94	3.37	-1628.01	-2287.78	13316.825	1
5955	-1.69	-8.95	3.30	-1627.98	-2287.72	13316.828	1
5960	-1.58	-8.88	3.34	-1628.07	-2287.74	13316.834	1
5965	-2.01	-8.71	3.36	-1627.97	-2287.70	13316.839	1
5970	-1.83	-8.78	3.34	-1628.01	-2287.48	13316.844	1
5975	-2.03	-8.56	3.42	-1628.05	-2287.35	13316.847	1
5980	-2.06	-8.62	3.39	-1627.94	-2287.66	13316.854	1
5985	-2.45	-8.66	3.42	-1627.93	-2287.67	13316.859	1
5990	-2.14	-8.81	3.33	-1628.41	-2287.98	13316.865	1
5995	-2.36	-8.61	3.34	-1628.08	-2287.64	13316.869	1
6000	-1.78	-8.89	3.32	-1628.04	-2287.85	13316.875	1
6005	-1.90	-8.86	3.34	-1627.84	-2287.46	13316.877	1
6010	-1.85	-8.93	3.41	-1627.99	-2287.31	13316.886	1
6015	-1.75	-8.94	3.27	-1627.79	-2287.71	13316.889	1
6020	-1.88	-8.98	3.32	-1627.88	-2287.77	13316.891	1
6025	-1.39	-9.06	3.28	-1628.03	-2287.41	13316.900	1
6030	-1.81	-9.10	3.32	-1628.07	-2287.46	13316.906	1
6035	-1.17	-8.98	3.36	-1628.26	-2287.52	13316.906	1
6040	-1.00	-9.06	3.34	-1628.26	-2288.06	13316.916	1
6045	-1.00	-8.94	3.38	-1628.07	-2287.34	13316.920	1
6050	-1.11	-9.07	3.23	-1628.18	-2287.73	13316.922	1
6055	-1.73	-9.03	3.29	-1627.92	-2287.93	13316.929	1
6060	-1.33	-9.03	3.34	-1627.81	-2287.42	13316.936	1
6065	-1.62	-8.89	3.30	-1627.83	-2287.57	13316.938	1
6070	-1.16	-8.84	3.33	-1628.14	-2287.97	13316.945	1
6075	-1.89	-9.04	3.25	-1628.01	-2287.36	13316.949	1
6080	-0.83	-9.06	3.25	-1628.09	-2287.62	13316.953	1
6085	-1.06	-8.92	3.34	-1627.79	-2287.42	13316.956	1
6090	-1.67	-8.95	3.37	-1628.25	-2287.25	13316.962	1
6095	-1.22	-8.92	3.34	-1628.12	-2287.39	13316.969	1
6100	-1.44	-9.04	3.29	-1628.18	-2287.57	13316.973	1
6105	-1.73	-8.84	3.34	-1628.32	-2287.48	13316.979	1
6110	-1.28	-8.94	3.35	-1628.24	-2287.88	13316.984	1
6115	-1.10	-8.99	3.33	-1628.09	-2287.91	13316.986	1
6120	-1.59	-8.97	3.24	-1628.42	-2288.14	13316.993	1
6125	-1.05	-8.91	3.31	-1628.56	-2287.76	13316.999	1
6130	-1.57	-9.05	3.31	-1628.14	-2287.89	13317.003	1
6135	-1.60	-8.89	3.34	-1628.21	-2287.91	13317.010	1
6140	-2.05	-9.10	3.26	-1628.19	-2288.08	13317.014	1
6145	-1.32	-8.89	3.33	-1628.28	-2288.33	13317.016	1
6150	-1.58	-9.00	3.23	-1628.15	-2288.23	13317.025	1
6155	-1.57	-9.00	3.29	-1628.05	-2288.11	13317.030	1
6160	-1.90	-8.99	3.24	-1628.20	-2287.84	13317.031	1
6165	-2.19	-8.97	3.30	-1627.70	-2287.51	13317.040	1
6170	-1.95	-9.01	3.31	-1627.78	-2287.80	13317.044	1
6175	-1.33	-8.82	3.27	-1627.89	-2288.15	13317.049	1
6180	-1.98	-9.08	3.29	-1627.99	-2287.88	13317.052	1
6185	-1.32	-8.95	3.36	-1627.93	-2287.98	13317.060	1
6190	-1.42	-9.07	3.31	-1627.66	-2288.12	13317.062	1
6195	-1.35	-9.19	3.28	-1627.69	-2288.11	13317.067	1
6200	-0.62	-9.13	3.27	-1627.89	-2288.16	13317.074	1
6205	-1.81	-9.07	3.28	-1627.95	-2287.76	13317.081	1
6210	-1.56	-9.21	3.28	-1627.84	-2288.01	13317.080	1
6215	-1.60	-9.20	3.24	-1627.83	-2287.89	13317.090	1
6220	-1.32	-9.08	3.25	-1627.97	-2287.64	13317.093	1
6225	-2.17	-8.93	3.26	-1627.75	-2288.89	13317.100	1
6230	-1.49	-9.14	3.26	-1628.01	-2287.79	13317.104	1
6235	-0.14	-8.99	3.40	-1628.52	-2288.37	13317.110	1
6240	-1.48	-9.06	3.25	-1628.09	-2287.48	13317.110	1
6245	-1.84	-8.99	3.33	-1627.96	-2287.43	13317.119	1
6250	-1.35	-9.09	3.30	-1627.94	-2287.72	13317.125	1
6255	-1.54	-8.82	3.36	-1627.99	-2287.92	13317.130	1
6260	-0.97	-9.04	3.33	-1627.95	-2288.32	13317.136	1
6265	-1.66	-9.05	3.30	-1627.99	-2288.51	13317.139	1
6270	-1.76	-9.10	3.29	-1627.73	-2288.32	13317.141	1
6275	-1.38	-9.05	3.32	-1628.03	-2288.25	13317.151	1
6280	-1.51	-9.09	3.27	-1628.13	-2288.49	13317.154	1
6285	-1.42	-9.00	3.33	-1627.76	-2288.93	13317.156	1
6290	-2.25	-9.17	3.22	-1627.83	-2288.25	13317.166	1
6295	-2.11	-9.05	3.31	-1627.75	-2288.50	13317.170	1
6300	-1.64	-9.12	3.25	-1627.84	-2288.25	13317.172	1
6305	-1.53	-9.02	3.28	-1628.04	-2288.34	13317.181	1
6310	-1.67	-9.20	3.24	-1627.86	-2288.09	13317.185	1
6315	-1.92	-8.93	3.26	-1627.88	-2288.53	13317.188	1
6320	-1.27	-9.03	3.28	-1628.01	-2288.43	13317.192	1
6325	-1.42	-9.09	3.28	-1628.21	-2288.19	13317.199	1
6330	-1.83	-9.16	3.30	-1628.00	-2288.44	13317.204	1
6335	-1.92	-9.02	3.30	-1628.16	-2288.29	13317.208	1
6340	-1.48	-9.09	3.31	-1628.03	-2288.69	13317.214	1
6345	-1.41	-8.98	3.31	-1627.89	-2288.37	13317.219	1
6350	-0.93	-8.89	3.40	-1627.94	-2288.87	13317.225	1
6355	-0.96	-9.04	3.34	-1628.22	-2288.54	13317.229	1
6360	-1.64	-9.18	3.30	-1627.85	-2288.40	13317.234	1
6365	-1.51	-9.09	3.25	-1628.07	-2288.52	13317.235	1
6370	-1.53	-8.99	3.30	-1628.32	-2288.91	13317.245	1
6375	-1.98	-9.06	3.34	-1628.02	-2288.04	13317.249	1
6380	-1.98	-9.15	3.20	-1627.54	-2288.17	13317.251	1
6385	-1.37	-9.03	3.29	-1627.82	-2288.40	13317.260	1
6390	-1.99	-9.14	3.22	-1627.75	-2287.87	13317.266	1
6395	-1.72	-9.04	3.27	-1628.11	-2287.86	13317.266	1
6400	-1.72	-8.90	3.35	-1627.86	-2288.03	13317.274	1
6405	-1.27	-9.04	3.25	-1627.77	-2287.91	13317.279	1
6410	-1.37	-9.05	3.26	-1628.08	-2288.14	13317.282	1
6415	-1.35	-8.92	3.37	-1627.93	-2288.27	13317.289	1
6420	-1.23	-8.92	3.33	-1627.73	-2288.55	13317.294	1
6425	-1.72	-8.95	3.29	-1628.03	-2288.40	13317.297	1
6430	-1.76	-8.88	3.34	-1628.09	-2288.26	13317.307	1
6435	-2.23	-8.92	3.36	-1627.94	-2288.62	13317.310	1
6440	-1.82	-8.81	3.32	-1628.07	-2288.34	13317.312	1
6445	-1.48	-8.81	3.42	-1627.88	-2288.20	13317.315	1
6450	-1.52	-9.04	3.31	-1628.01	-2288.44	13317.324	1
6455	-1.36	-8.88	3.33	-1628.02	-2288.21	13317.328	1
6460	-2.06	-8.94	3.30	-1627.84	-2288.31	13317.331	1
6465	-1.31	-9.05	3.33	-1627.89	-2288.31	13317.339	1
6470	-1.76	-9.05	3.30	-1627.85	-2288.70	13317.343	1
6475	-2.06	-9.02	3.32	-1627.84	-2288.63	13317.348	1
6480	-1.84	-8.95	3.30	-1627.88	-2288.20	13317.353	1
6485	-1.60	-8.97	3.27	-1627.79	-2287.89	13317.358	1
6490	-0.84	-8.83	3.33	-1628.01	-2287.94	13317.362	1
6495	-1.58	-8.79	3.38	-1627.94	-2288.11	13317.370	1
6500	-1.65	-9.09	3.31	-1627.81	-2288.25	13317.374	1
6505	-1.18	-9.11	3.33	-1628.20	-2288.33	13317.381	1
6510	-1.54	-8.94	3.34	-1627.86	-2288.23	13317.385	1
6515	-1.72	-8.95	3.33	-1627.79	-2288.23	13317.390	1
6520	-0.84	-9.22	3.23	-1627.78	-2288.26	13317.391	1
6525	-1.17	-8.84	3.30	-1628.09	-2288.28	13317.398	1
6530	-1.91	-8.95	3.33	-1627.95	-2288.12	13317.404	1
6535	-1.65	-8.89	3.41	-1627.80	-2288.64	13317.409	1
6540	-1.63	-9.18	3.30	-1627.98	-2288.61	13317.414	1
6545	-0.21	-8.89	3.33	-1627.84	-2288.04	13317.420	1
6550	-0.45	-8.88	3.38	-1627.64	-2288.54	13317.422	1
6555	-0.66	-9.10	3.33	-1627.57	-2288.31	13317.430	1
6560	-0.83	-8.98	3.37	-1627.67	-2288.32	13317.435	1
6565	-1.00	-8.98	3.35	-1628.30	-2288.77	13317.440	1
6570	-1.26	-9.18	3.28	-1627.75	-2288.02	13317.443	1
6575	-1.33	-9.04	3.32	-1627.78	-2288.05	13317.450	1
6580	-2.12	-8.90	3.35	-1627.72	-2288.33	13317.453	1
6585	-1.55	-9.20	3.33	-1627.42	-2287.70	13317.457	1
6590	-1.81	-9.04	3.30	-1627.72	-2288.14	13317.465	1
6595	-2.01	-9.16	3.31	-1627.65	-2288.29	13317.469	1
6600	-1.60	-9.27	3.26	-1627.44	-2287.98	13317.471	1
6605	-1.50	-9.23	3.23	-1627.65	-2288.44	13317.480	1
6610	-1.08	-9.17	3.28	-1627.80	-2288.16	13317.484	1
6615	-1.52	-8.76	3.30	-1627.95	-2288.85	13317.488	1
6620	-0.46	-8.91	3.35	-1627.78	-2288.54	13317.494	1
6625	-1.77	-9.30	3.29	-1628.13	-2288.14	13317.499	1
6630	-1.74	-9.18	3.28	-1627.88	-2288.06	13317.502	1
6635	0.01	-8.77	3.41	-1627.70	-2288.30	13317.510	1
6640	-1.27	-9.61	3.22	-1627.57	-2288.07	13317.516	1
6645	-1.09	-8.90	3.30	-1627.72	-2288.05	13317.516	1
6650	-1.98	-9.09	3.28	-1627.86	-2288.19	13317.525	1
6655	-2.09	-9.09	3.33	-1628.08	-2288.49	13317.528	1
6660	-1.07	-8.99	3.36	-1627.90	-2288.63	13317.531	1
6665	-1.25	-8.98	3.26	-1627.49	-2288.43	13317.536	1
6670	-1.27	-9.10	3.27	-1627.74	-2288.19	13317.544	1
6675	-1.60	-9.17	3.24	-1627.72	-2288.46	13317.547	1
6680	-1.21	-9.21	3.28	-1627.82	-2288.24	13317.555	1
6685	-0.97	-9.07	3.27	-1627.74	-2288.08	13317.558	1
6690	-1.33	-9.05	3.22	-1628.07	-2288.43	13317.562	1
6695	-1.59	-9.05	3.28	-1627.96	-2287.86	13317.566	1
6700	0.00	-9.03	3.31	-1628.00	-2287.94	13317.575	1
6705	-0.56	-9.02	3.31	-1628.20	-2288.22	13317.578	1
6710	-1.07	-9.06	3.31	-1627.97	-2288.22	13317.584	1
6715	-1.49	-8.98	3.27	-1628.01	-2288.06	13317.589	1
6720	-2.00	-8.77	3.31	-1627.99	-2287.75	13317.596	1
6725	-1.62	-9.12	3.29	-1627.84	-2288.13	13317.595	1
6730	-0.08	-8.93	3.32	-1627.88	-2288.39	13317.604	1
6735	-1.52	-9.20	3.24	-1627.89	-2288.01	13317.609	1
6740	-1.50	-9.37	3.21	-1627.81	-2288.19	13317.613	1
6745	-1.06	-9.27	3.22	-1628.03	-2288.24	13317.620	1
6750	-1.69	-9.00	3.29	-1627.98	-2288.10	13317.624	1
6755	-1.64	-8.81	3.40	-1627.97	-2288.53	13317.626	1
6760	-0.89	-8.98	3.27	-1627.86	-2288.65	13317.635	1
6765	-1.26	-8.82	3.34	-1628.03	-2288.46	13317.639	1
6770	-1.42	-8.99	3.29	-1627.94	-2288.41	13317.641	1
6775	-1.49	-8.99	3.25	-1628.06	-2288.15	13317.651	1
6780	0.04	-8.82	3.20	-1629.27	-2287.96	13317.656	1
6785	-0.94	-8.87	3.33	-1628.01	-2288.15	13317.656	1
6790	-1.74	-9.28	3.24	-1627.90	-2288.19	13317.664	1
6795	-1.61	-8.87	3.33	-1628.11	-2288.28	13317.670	1
6800	-1.63	-8.72	3.34	-1627.92	-2288.35	13317.672	1
6805	-2.23	-8.60	3.37	-1627.87	-2288.35	13317.679	1
6810	-1.89	-8.93	3.28	-1627.93	-2288.30	13317.684	1
6815	-2.17	-8.91	3.32	-1627.75	-2288.42	13317.688	1
6820	-1.18	-8.64	3.39	-1628.13	-2288.43	13317.692	1
6825	-0.57	-8.78	3.35	-1628.25	-2288.46	13317.700	1
6830	-0.64	-8.99	3.37	-1628.14	-2288.51	13317.703	1
6835	-2.23	-9.12	3.27	-1627.82	-2288.46	13317.710	1
6840	-1.55	-8.90	3.36	-1627.89	-2288.13	13317.713	1
6845	-1.43	-8.53	3.39	-1628.05	-2288.06	13317.719	1
6850	-1.83	-8.90	3.37	-1628.28	-2287.87	13317.721	1
6855	-1.28	-9.01	3.30	-1628.11	-2288.14	13317.729	1
6860	-1.70	-9.02	3.33	-1628.02	-2288.64	13317.733	1
6865	-0.90	-8.73	3.28	-1627.98	-2288.27	13317.741	1
6870	-1.12	-8.88	3.43	-1627.62	-2288.49	13317.745	1
6875	-1.27	-8.91	3.39	-1627.63	-2287.91	13317.749	1
6880	-1.22	-8.79	3.39	-1627.92	-2288.19	13317.751	1
6885	-1.57	-8.94	3.45	-1627.98	-2288.21	13317.760	1
6890	-1.66	-8.70	3.30	-1627.87	-2288.59	13317.764	1
6895	-1.26	-9.12	3.38	-1627.77	-2288.45	13317.766	1
6900	-0.77	-8.88	3.35	-1627.99	-2288.62	13317.776	1
6905	-2.12	-8.94	3.41	-1628.21	-2288.99	13317.780	1
6910	-2.23	-9.02	3.29	-1627.58	-2288.42	13317.781	1
6915	-1.77	-9.13	3.35	-1627.93	-2288.05	13317.790	1
6920	-0.67	-8.64	3.47	-1627.78	-2288.51	13317.795	1
6925	-1.89	-8.69	3.35	-1627.90	-2288.52	13317.797	1
6930	-0.88	-8.90	3.34	-1627.83	-2288.38	13317.805	1
6935	-1.76	-9.03	3.29	-1627.57	-2288.31	13317.810	1
6940	-0.99	-8.83	3.34	-1628.05	-2288.60	13317.812	1
6945	-1.43	-8.77	3.30	-1627.98	-2288.56	13317.818	1
6950	-1.52	-9.00	3.31	-1627.85	-2288.60	13317.825	1
6955	-1.65	-9.01	3.30	-1628.09	-2288.87	13317.828	1
6960	-1.49	-9.04	3.28	-1627.93	-2288.83	13317.831	1
6965	-0.98	-8.94	3.30	-1627.89	-2288.61	13317.839	1
6970	-1.20	-9.13	3.29	-1627.97	-2288.67	13317.844	1
6975	-1.99	-9.00	3.39	-1628.11	-2288.77	13317.845	1
6980	-1.40	-8.97	3.34	-1627.68	-2288.88	13317.854	1
6985	-1.37	-8.93	3.28	-1627.97	-2288.69	13317.859	1
6990	-1.34	-8.84	3.35	-1627.98	-2289.09	13317.865	1
6995	-0.36	-9.03	3.36	-1627.87	-2288.91	13317.868	1
7000	-1.63	-8.92	3.34	-1628.18	-2288.37	13317.875	1
7005	-1.09	-8.95	3.33	-1628.05	-2288.69	13317.876	1
7010	-1.67	-8.93	3.34	-1627.66	-2288.45	13317.886	1
7015	-1.33	-8.94	3.33	-1627.95	-2288.57	13317.889	1
7020	-0.83	-8.93	3.28	-1627.86	-2288.66	13317.894	1
7025	-1.73	-8.95	3.31	-1627.95	-2288.40	13317.900	1
7030	-0.72	-8.96	3.33	-1627.72	-2288.48	13317.905	1
7035	-1.96	-9.09	3.24	-1627.72	-2288.55	13317.906	1
7040	-0.33	-9.03	3.34	-1628.00	-2288.33	13317.914	1
7045	-1.37	-9.03	3.32	-1627.85	-2288.52	13317.920	1
7050	-0.32	-9.11	3.29	-1628.66	-2287.99	13317.925	1
7055	-1.19	-9.04	3.30	-1628.18	-2288.54	13317.930	1
7060	-0.72	-9.10	3.33	-1627.97	-2288.44	13317.936	1
7065	-1.05	-8.92	3.35	-1627.87	-2288.23	13317.938	1
7070	0.06	-9.59	3.42	-1627.24	-2287.77	13317.945	1
7075	-1.08	-9.15	3.24	-1627.92	-2288.15	13317.949	1
7080	-1.04	-8.80	3.32	-1627.85	-2288.14	13317.953	1
7085	-0.91	-9.10	3.27	-1627.98	-2288.11	13317.956	1
7090	-0.85	-9.11	3.27	-1627.84	-2288.17	13317.964	1
7095	-1.41	-8.88	3.34	-1627.82	-2287.90	13317.969	1
7100	-1.18	-8.90	3.31	-1627.98	-2288.03	13317.973	1
7105	-0.37	-8.78	3.40	-1627.96	-2288.26	13317.979	1
7110	-1.83	-8.96	3.31	-1627.82	-2288.30	13317.984	1
7115	-1.17	-9.09	3.28	-1627.63	-2287.94	13317.986	1
7120	-1.74	-8.98	3.30	-1627.52	-2288.47	13317.994	1
7125	-1.86	-9.01	3.29	-1627.76	-2288.25	13318.000	1
7130	-0.95	-9.01	3.29	-1628.26	-2288.03	13318.001	1
7135	-1.15	-9.02	3.28	-1628.30	-2288.29	13318.011	1
7140	-1.69	-9.00	3.29	-1627.98	-2288.61	13318.014	1
7145	-0.46	-9.07	3.32	-1627.99	-2288.50	13318.019	1
7150	-1.76	-9.01	3.37	-1628.11	-2288.47	13318.024	1
7155	-1.23	-8.84	3.38	-1628.27	-2288.42	13318.031	1
7160	-0.92	-9.08	3.30	-1628.09	-2288.21	13318.031	1
7165	-0.49	-9.21	3.31	-1628.18	-2288.32	13318.039	1
7170	-0.99	-8.99	3.31	-1628.23	-2288.07	13318.045	1
7175	-1.18	-8.98	3.23	-1628.31	-2288.47	13318.047	1
7180	-1.60	-9.13	3.30	-1627.93	-2288.28	13318.052	1
7185	-1.44	-9.10	3.34	-1628.15	-2288.22	13318.061	1
7190	-0.62	-8.92	3.32	-1627.91	-2288.03	13318.062	1
7195	-1.55	-8.96	3.29	-1627.85	-2288.20	13318.067	1
7200	-1.15	-8.83	3.34	-1627.79	-2288.27	13318.075	1
7205	-1.26	-8.96	3.27	-1627.97	-2288.20	13318.078	1
7210	-1.35	-9.11	3.31	-1627.72	-2288.24	13318.081	1
7215	-0.92	-8.93	3.47	-1628.05	-2287.29	13318.091	1
7220	-1.54	-8.98	3.25	-1627.60	-2288.12	13318.094	1
7225	-1.51	-8.85	3.33	-1627.88	-2288.73	13318.098	1
7230	-1.77	-9.02	3.30	-1627.86	-2288.18	13318.104	1
7235	-1.66	-9.09	3.29	-1627.95	-2288.51	13318.110	1
7240	-1.56	-9.01	3.29	-1627.95	-2288.32	13318.111	1
7245	-1.23	-9.11	3.33	-1628.30	-2289.04	13318.120	1
7250	-1.01	-9.04	3.29	-1627.84	-2288.39	13318.124	1
7255	-1.04	-9.12	3.28	-1627.87	-2288.69	13318.129	1
7260	-0.98	-9.22	3.27	-1628.06	-2288.24	13318.136	1
7265	-1.13	-9.19	3.22	-1628.10	-2288.29	13318.139	1
7270	-1.41	-9.14	3.28	-1628.16	-2288.16	13318.141	1
7275	-1.14	-9.14	3.26	-1627.76	-2288.35	13318.148	1
7280	-1.38	-9.29	3.21	-1627.98	-2288.10	13318.156	1
7285	-1.52	-9.18	3.25	-1627.96	-2288.37	13318.156	1
7290	-1.11	-9.11	3.30	-1628.15	-2288.28	13318.162	1
7295	-1.45	-9.09	3.24	-1628.05	-2288.34	13318.170	1
7300	-1.03	-9.26	3.26	-1627.95	-2288.07	13318.172	1
7305	-1.01	-9.12	3.30	-1627.94	-2287.93	13318.179	1
7310	-1.22	-9.13	3.30	-1627.95	-2288.01	13318.185	1
7315	-1.54	-9.23	3.23	-1627.88	-2288.13	13318.188	1
7320	-0.82	-9.12	3.28	-1628.16	-2288.25	13318.195	1
7325	-1.45	-9.12	3.23	-1627.99	-2288.12	13318.199	1
7330	-1.05	-9.07	3.29	-1627.98	-2287.95	13318.203	1
7335	-1.30	-9.08	3.31	-1627.91	-2288.41	13318.206	1
7340	-1.05	-9.07	3.30	-1627.91	-2288.15	13318.216	1
7345	-1.43	-9.11	3.29	-1627.91	-2288.19	13318.219	1
7350	-0.49	-9.19	3.16	-1627.81	-2288.03	13318.226	1
7355	-1.35	-9.12	3.27	-1627.91	-2288.09	13318.230	1
7360	-0.93	-9.04	3.29	-1627.89	-2287.96	13318.234	1
7365	-0.90	-8.98	3.36	-1628.14	-2288.29	13318.236	1
7370	-1.60	-9.17	3.25	-1627.98	-2288.67	13318.244	1
7375	-0.96	-9.18	3.24	-1627.97	-2288.40	13318.250	1
7380	-1.36	-8.97	3.30	-1628.07	-2288.30	13318.253	1
7385	-1.53	-9.12	3.28	-1627.88	-2288.20	13318.261	1
7390	-1.50	-9.21	3.24	-1627.79	-2288.27	13318.264	1
7395	-1.46	-9.24	3.21	-1627.98	-2288.67	13318.266	1
7400	-0.60	-9.07	3.33	-1628.24	-2289.07	13318.276	1
7405	-1.24	-9.08	3.25	-1627.58	-2288.29	13318.279	1
7410	-2.45	-8.87	3.22	-1628.36	-2287.64	13318.286	1
7415	-1.20	-9.04	3.27	-1628.10	-2288.22	13318.291	1
7420	-1.47	-9.03	3.23	-1627.86	-2288.30	13318.295	1
7425	-1.19	-8.98	3.31	-1627.95	-2288.38	13318.297	1
7430	-1.23	-9.08	3.28	-1627.82	-2288.28	13318.306	1
7435	-1.04	-9.20	3.24	-1627.77	-2288.31	13318.310	1
7440	-1.33	-9.19	3.23	-1627.97	-2288.21	13318.312	1
7445	-1.64	-9.12	3.25	-1628.19	-2288.29	13318.319	1
7450	-1.85	-9.09	3.26	-1628.11	-2288.19	13318.323	1
7455	-1.52	-9.08	3.23	-1628.08	-2288.37	13318.328	1
7460	-0.17	-9.02	3.28	-1628.16	-2288.33	13318.333	1
7465	-1.63	-8.93	3.27	-1628.01	-2288.15	13318.340	1
7470	-1.03	-9.13	3.26	-1627.91	-2288.09	13318.343	1
7475	-0.80	-9.04	3.28	-1627.82	-2287.91	13318.350	1
7480	-1.42	-9.04	3.28	-1628.17	-2287.82	13318.353	1
7485	-1.50	-9.05	3.27	-1627.97	-2288.14	13318.359	1
7490	-1.16	-9.02	3.29	-1627.99	-2287.83	13318.360	1
7490	-1.36	-9.06	3.29	-1627.99	-2288.31	13318.327	1
7495	-0.97	-9.13	3.26	-1627.92	-2288.22	13318.328	1
7500	-0.73	-8.95	3.32	-1628.19	-2288.23	13318.338	1
7505	-1.26	-9.09	3.26	-1627.83	-2288.14	13318.341	1
7510	-1.48	-8.92	3.30	-1628.17	-2288.31	13318.344	1
7515	-1.81	-8.94	3.26	-1627.91	-2288.13	13318.347	1
7520	-2.06	-9.08	3.21	-1627.72	-2288.58	13318.357	1
7525	-1.37	-9.12	3.25	-1628.06	-2287.92	13318.359	1
7530	-1.59	-9.06	3.30	-1628.00	-2287.98	13318.368	1
7535	-1.48	-9.19	3.21	-1628.09	-2287.81	13318.372	1
7540	-1.03	-9.22	3.27	-1627.38	-2287.75	13318.377	1
7545	-1.56	-9.11	3.26	-1627.98	-2288.07	13318.378	1
7550	-1.48	-9.04	3.30	-1628.15	-2288.06	13318.385	1
7555	-1.39	-9.08	3.26	-1628.01	-2288.10	13318.391	1
7560	-1.21	-8.94	3.30	-1627.94	-2287.98	13318.392	1
7565	-1.70	-8.86	3.29	-1628.37	-2288.34	13318.402	1
7570	-1.62	-9.00	3.27	-1628.24	-2288.02	13318.405	1
7575	-1.33	-9.17	3.24	-1627.79	-2288.23	13318.407	1
7580	-1.24	-9.15	3.22	-1627.93	-2288.11	13318.414	1
7585	-1.48	-9.25	3.21	-1628.05	-2288.19	13318.421	1
7590	-1.56	-9.22	3.28	-1627.91	-2287.85	13318.422	1
7595	-1.64	-9.15	3.25	-1628.18	-2287.85	13318.433	1
7600	-2.05	-9.01	3.27	-1627.99	-2287.95	13318.435	1
7605	-1.75	-8.97	3.31	-1628.13	-2288.42	13318.443	1
7610	-1.41	-9.05	3.29	-1628.00	-2288.37	13318.445	1
7615	-0.94	-8.82	3.37	-1627.95	-2288.31	13318.452	1
7620	-1.33	-8.90	3.33	-1628.24	-2288.22	13318.453	1
7625	-1.63	-9.06	3.25	-1628.12	-2288.02	13318.462	1
7630	-1.57	-9.11	3.27	-1627.94	-2288.25	13318.466	1
7635	-1.89	-9.09	3.29	-1628.02	-2287.83	13318.469	1
7640	-1.83	-9.12	3.25	-1627.83	-2287.79	13318.473	1
7645	-0.84	-9.25	3.27	-1627.99	-2288.06	13318.482	1
7650	-1.91	-9.12	3.26	-1628.01	-2288.02	13318.484	1
7655	-1.86	-9.08	3.27	-1628.26	-2288.66	13318.492	1
7660	-1.25	-8.96	3.30	-1628.02	-2288.38	13318.495	1
7665	-1.51	-9.08	3.22	-1627.95	-2288.42	13318.500	1
7670	-1.54	-9.38	3.17	-1628.03	-2288.19	13318.501	1
7675	-1.33	-9.16	3.28	-1627.77	-2288.04	13318.510	1
7680	-1.55	-9.13	3.26	-1628.14	-2288.28	13318.515	1
7685	-1.30	-9.16	3.31	-1628.32	-2288.03	13318.518	1
7690	-1.10	-9.16	3.23	-1628.30	-2288.18	13318.527	1
7695	-1.25	-9.21	3.25	-1627.92	-2288.11	13318.530	1
7700	-1.61	-9.14	3.20	-1628.29	-2288.00	13318.532	1
7705	-1.56	-9.28	3.21	-1628.18	-2288.31	13318.540	1
7710	-1.47	-9.15	3.25	-1628.11	-2288.39	13318.546	1
7715	-0.82	-9.09	3.26	-1628.05	-2288.18	13318.548	1
7720	-1.58	-9.18	3.25	-1628.10	-2287.99	13318.556	1
7725	-1.49	-9.35	3.16	-1628.01	-2287.97	13318.561	1
7730	-0.89	-8.98	3.24	-1627.94	-2288.15	13318.563	1
7735	-1.39	-9.17	3.22	-1628.14	-2288.23	13318.569	1
7740	-2.03	-9.25	3.21	-1628.33	-2288.25	13318.576	1
7745	-1.98	-9.14	3.24	-1628.04	-2288.26	13318.578	1
7750	-2.24	-9.10	3.27	-1627.90	-2288.56	13318.586	1
7755	-2.33	-9.16	3.22	-1628.18	-2288.21	13318.590	1
7760	-2.06	-9.11	3.27	-1628.11	-2287.99	13318.594	1
7765	-1.52	-9.21	3.28	-1628.02	-2287.98	13318.598	1
7770	-1.72	-9.13	3.24	-1627.75	-2288.39	13318.607	1
7775	-0.90	-9.15	3.24	-1627.80	-2288.21	13318.609	1
7780	-0.83	-9.11	3.27	-1627.90	-2288.31	13318.614	1
7785	-0.83	-9.09	3.29	-1627.99	-2288.34	13318.621	1
7790	-0.58	-9.07	3.26	-1627.97	-2288.23	13318.625	1
7795	-1.17	-9.26	3.20	-1627.86	-2287.82	13318.627	1
7800	-0.87	-9.50	3.14	-1627.63	-2288.14	13318.637	1
7805	-0.92	-9.06	3.30	-1627.66	-2288.26	13318.641	1
7810	-1.61	-8.91	3.35	-1627.81	-2288.38	13318.647	1
7815	-1.64	-9.17	3.20	-1628.09	-2288.29	13318.651	1
7820	-1.02	-9.08	3.26	-1628.00	-2288.01	13318.656	1
7825	-0.89	-9.21	3.22	-1628.17	-2288.31	13318.657	1
7830	-1.14	-9.05	3.29	-1628.04	-2288.31	13318.665	1
7835	-1.91	-9.16	3.24	-1627.93	-2288.34	13318.671	1
7840	-1.24	-9.09	3.24	-1627.95	-2287.92	13318.672	1
7845	-1.47	-9.19	3.22	-1627.69	-2288.22	13318.683	1
7850	-1.74	-9.15	3.25	-1628.08	-2288.33	13318.686	1
7855	-1.78	-9.02	3.26	-1627.73	-2288.31	13318.689	1
7860	-2.01	-9.01	3.26	-1627.56	-2288.15	13318.697	1
7865	-1.93	-9.14	3.23	-1627.92	-2288.24	13318.702	1
7870	-1.83	-9.00	3.28	-1627.88	-2288.35	13318.703	1
7875	-1.78	-8.98	3.28	-1627.88	-2288.01	13318.713	1
7880	-1.74	-8.91	3.31	-1627.94	-2287.87	13318.715	1
7885	-1.13	-8.79	3.38	-1628.01	-2288.16	13318.719	1
7890	-0.28	-8.85	3.39	-1627.77	-2287.97	13318.725	1
7895	-1.63	-8.89	3.31	-1627.86	-2288.29	13318.732	1
7900	-0.64	-8.86	3.33	-1627.97	-2287.92	13318.734	1
7905	-1.86	-9.32	3.09	-1628.18	-2288.73	13318.742	1
7910	-1.56	-8.92	3.33	-1627.88	-2288.06	13318.745	1
7915	-1.45	-8.83	3.34	-1628.08	-2288.29	13318.750	1
7920	-1.46	-8.99	3.29	-1627.81	-2287.65	13318.751	1
7925	-1.50	-8.95	3.31	-1627.93	-2287.91	13318.762	1
7930	-0.51	-9.22	3.23	-1627.69	-2288.00	13318.765	1
7935	-0.18	-9.15	3.22	-1627.91	-2287.70	13318.771	1
7940	0.12	-8.95	3.36	-1627.74	-2287.97	13318.775	1
7945	-1.30	-9.06	3.27	-1627.84	-2288.35	13318.780	1
7950	-1.24	-9.16	3.26	-1627.86	-2288.12	13318.782	1
7955	-0.27	-9.22	3.17	-1627.94	-2288.47	13318.792	1
7960	-1.30	-9.10	3.26	-1627.97	-2288.44	13318.797	1
7965	0.01	-8.98	3.36	-1627.69	-2288.63	13318.802	1
7970	-0.80	-9.06	3.30	-1628.03	-2288.33	13318.808	1
7975	-1.95	-8.91	3.30	-1627.97	-2288.28	13318.812	1
7980	-1.64	-8.83	3.37	-1628.00	-2288.49	13318.812	1
7985	-0.95	-8.85	3.35	-1628.19	-2288.42	13318.820	1
7990	-0.98	-8.98	3.31	-1627.90	-2288.51	13318.826	1
7995	-1.35	-8.99	3.32	-1627.86	-2288.07	13318.828	1
8000	-0.93	-8.87	3.38	-1627.92	-2287.82	13318.838	1
8005	-1.26	-8.89	3.32	-1627.73	-2288.03	13318.842	1
8010	-1.59	-9.04	3.33	-1628.06	-2288.26	13318.844	1
8015	-0.95	-9.09	3.29	-1628.03	-2288.33	13318.849	1
8020	-1.57	-9.07	3.27	-1627.84	-2288.33	13318.854	1
8025	-1.57	-9.02	3.30	-1628.05	-2288.48	13318.859	1
8030	-1.69	-8.91	3.33	-1627.97	-2288.61	13318.864	1
8035	-1.24	-9.11	3.25	-1628.05	-2288.47	13318.870	1
8040	-1.02	-9.06	3.26	-1628.14	-2288.34	13318.875	1
8045	-1.05	-8.97	3.30	-1628.23	-2287.88	13318.879	1
8050	-1.06	-8.98	3.34	-1628.19	-2288.27	13318.886	1
8055	-1.27	-8.88	3.32	-1628.23	-2288.29	13318.890	1
8060	-1.16	-9.06	3.26	-1627.98	-2288.58	13318.896	1
8065	-1.37	-8.99	3.32	-1628.07	-2288.32	13318.901	1
8070	-1.47	-9.05	3.29	-1628.13	-2288.39	13318.906	1
8075	-1.89	-9.05	3.24	-1627.98	-2288.06	13318.907	1
8080	-0.94	-8.92	3.28	-1627.94	-2288.04	13318.914	1
8085	-1.22	-8.93	3.32	-1628.06	-2288.10	13318.921	1
8090	-1.30	-8.91	3.33	-1627.98	-2288.22	13318.922	1
8095	-1.60	-8.91	3.31	-1628.05	-2288.18	13318.932	1
8100	-1.78	-8.95	3.29	-1627.93	-2288.24	13318.937	1
8105	-2.10	-8.77	3.36	-1628.20	-2288.59	13318.938	1
8110	-0.65	-8.85	3.42	-1627.72	-2288.14	13318.945	1
8115	-0.52	-8.73	3.39	-1627.77	-2288.53	13318.951	1
8120	-1.10	-8.68	3.38	-1628.20	-2288.46	13318.954	1
8125	-1.30	-8.95	3.31	-1627.83	-2288.34	13318.961	1
8130	-1.47	-9.04	3.27	-1628.07	-2288.15	13318.966	1
8135	-1.19	-8.79	3.38	-1627.98	-2287.96	13318.969	1
8140	-1.60	-9.03	3.23	-1627.82	-2288.00	13318.974	1
8145	-1.90	-8.95	3.29	-1627.98	-2288.04	13318.980	1
8150	-1.90	-8.85	3.28	-1627.95	-2287.70	13318.987	1
8155	-1.35	-8.83	3.34	-1628.01	-2288.15	13318.991	1
8160	-0.73	-8.59	3.38	-1627.95	-2287.96	13318.997	1
8165	-1.01	-8.70	3.35	-1627.90	-2288.11	13319.000	1
8170	0.49	-8.69	3.41	-1627.97	-2288.24	13319.004	1
8175	-0.04	-8.82	3.35	-1628.18	-2288.27	13319.011	1
8180	-1.49	-9.11	3.24	-1627.92	-2288.01	13319.015	1
8185	-1.82	-9.04	3.26	-1628.00	-2288.03	13319.018	1
8190	-2.11	-8.92	3.35	-1628.02	-2287.97	13319.025	1
8195	-1.49	-9.12	3.28	-1627.93	-2288.45	13319.030	1
8200	-1.32	-9.14	3.26	-1628.03	-2288.11	13319.034	1
8205	-1.19	-9.04	3.29	-1628.00	-2288.06	13319.042	1
8210	-1.27	-9.19	3.25	-1627.97	-2288.00	13319.046	1
8215	-1.11	-9.10	3.28	-1628.18	-2288.17	13319.052	1
8220	-1.27	-9.06	3.25	-1627.92	-2288.02	13319.057	1
8225	-1.48	-8.92	3.31	-1627.98	-2288.30	13319.061	1
8230	-1.52	-9.11	3.25	-1627.83	-2288.13	13319.062	1
8235	-1.57	-9.03	3.32	-1628.11	-2288.23	13319.070	1
8240	-1.44	-8.88	3.36	-1628.00	-2288.04	13319.076	1
8245	-1.90	-9.02	3.28	-1627.94	-2288.16	13319.078	1
8250	-1.85	-9.01	3.27	-1627.65	-2288.55	13319.086	1
8255	-1.82	-9.06	3.29	-1627.90	-2288.01	13319.093	1
8260	-1.58	-9.08	3.25	-1627.80	-2288.19	13319.094	1
8265	-1.90	-9.01	3.27	-1627.84	-2288.54	13319.099	1
8270	-1.15	-9.06	3.28	-1627.86	-2288.09	13319.106	1
8275	-1.21	-9.24	3.22	-1627.59	-2287.83	13319.112	1
8280	-1.48	-9.12	3.25	-1627.81	-2287.78	13319.113	1
8285	-1.57	-9.26	3.22	-1627.82	-2288.03	13319.121	1
8290	-0.46	-8.90	3.34	-1628.00	-2287.95	13319.125	1
8295	-0.87	-8.99	3.32	-1627.82	-2288.27	13319.131	1
8300	-0.21	-9.06	3.26	-1628.02	-2288.33	13319.136	1
8305	-0.41	-8.90	3.36	-1628.00	-2288.67	13319.141	1
8310	-0.66	-9.05	3.32	-1627.85	-2288.39	13319.142	1
8315	-1.36	-9.10	3.29	-1628.05	-2288.36	13319.149	1
8320	-1.37	-9.23	3.25	-1627.90	-2288.04	13319.156	1
8325	-1.15	-9.01	3.27	-1628.30	-2288.22	13319.160	1
8330	-1.16	-9.01	3.28	-1627.93	-2288.27	13319.167	1
8335	-1.49	-9.14	3.29	-1627.93	-2288.16	13319.171	1
8340	-1.21	-9.10	3.27	-1627.92	-2287.78	13319.173	1
8345	-0.93	-9.11	3.28	-1628.01	-2288.07	13319.182	1
8350	-1.48	-8.93	3.34	-1628.07	-2288.17	13319.187	1
8355	-1.64	-8.96	3.32	-1628.04	-2287.99	13319.188	1
8360	-1.76	-8.95	3.32	-1627.89	-2288.39	13319.197	1
8365	-0.62	-8.81	3.42	-1627.88	-2288.23	13319.201	1
8370	-1.49	-9.01	3.28	-1627.81	-2288.01	13319.203	1
8375	-1.16	-9.22	3.25	-1627.73	-2287.91	13319.212	1
8380	-1.39	-9.08	3.28	-1627.86	-2287.91	13319.216	1
8385	-1.01	-9.11	3.29	-1627.79	-2288.01	13319.219	1
8390	-1.16	-9.06	3.27	-1627.80	-2288.12	13319.223	1
8395	-1.70	-9.12	3.25	-1627.95	-2288.04	13319.230	1
8400	-1.57	-9.15	3.26	-1628.14	-2288.15	13319.235	1
8405	-1.64	-9.27	3.24	-1627.98	-2288.14	13319.238	1
8410	-1.68	-9.36	3.18	-1628.05	-2287.75	13319.247	1
8415	-0.83	-9.20	3.24	-1627.90	-2287.94	13319.250	1
8420	-0.47	-9.05	3.30	-1627.98	-2287.98	13319.253	1
8425	-1.75	-9.13	3.21	-1628.07	-2287.95	13319.262	1
8430	-1.84	-9.09	3.23	-1628.02	-2288.22	13319.266	1
8435	-1.64	-9.11	3.23	-1628.15	-2288.67	13319.267	1
8440	-1.44	-9.21	3.22	-1628.08	-2288.52	13319.276	1
8445	-1.58	-9.16	3.22	-1628.22	-2288.68	13319.280	1
8450	-0.41	-9.10	3.25	-1628.11	-2288.11	13319.285	1
8455	-0.61	-8.95	3.27	-1628.45	-2288.33	13319.292	1
8460	-1.45	-8.97	3.29	-1628.35	-2288.17	13319.296	1
8465	-1.12	-9.00	3.23	-1628.08	-2288.52	13319.299	1
8470	-1.15	-9.12	3.25	-1628.10	-2288.48	13319.307	1
8475	-0.68	-9.16	3.24	-1628.08	-2288.25	13319.311	1
8480	-1.35	-9.16	3.23	-1628.32	-2288.43	13319.312	1
8485	-1.12	-9.10	3.28	-1627.97	-2288.25	13319.322	1
8490	-1.20	-9.07	3.25	-1628.07	-2288.21	13319.326	1
8495	-1.83	-9.12	3.20	-1628.10	-2288.39	13319.328	1
8500	-2.03	-9.02	3.31	-1628.02	-2288.37	13319.336	1
8505	-1.16	-9.08	3.26	-1627.82	-2288.19	13319.341	1
8510	-1.19	-9.16	3.26	-1627.75	-2288.14	13319.344	1
8515	-2.15	-9.23	3.21	-1627.72	-2288.33	13319.349	1
8520	-1.92	-9.07	3.29	-1628.06	-2288.68	13319.354	1
8525	-1.96	-9.07	3.26	-1628.02	-2288.32	13319.359	1
8530	-2.20	-9.14	3.25	-1627.93	-2288.30	13319.368	1
8535	-0.73	-9.07	3.27	-1627.94	-2288.39	13319.372	1
8540	-1.03	-9.02	3.29	-1627.65	-2287.98	13319.375	1
8545	-1.45	-8.79	3.30	-1627.84	-2288.51	13319.382	1
8550	-0.98	-8.96	3.32	-1627.62	-2288.68	13319.385	1
8555	-1.08	-9.03	3.35	-1627.95	-2288.69	13319.390	1
8560	-2.09	-8.93	3.28	-1627.70	-2288.45	13319.392	1
8565	-1.77	-8.76	3.26	-1627.59	-2288.64	13319.401	1
8570	-1.96	-8.97	3.28	-1627.80	-2288.54	13319.405	1
8575	-1.34	-8.89	3.33	-1627.90	-2288.57	13319.407	1
8580	-0.79	-8.88	3.44	-1628.54	-2288.63	13319.416	1
8585	-1.51	-8.86	3.36	-1628.24	-2288.61	13319.421	1
8590	-1.52	-9.03	3.25	-1628.16	-2288.46	13319.422	1
8595	-1.47	-8.71	3.28	-1627.83	-2288.83	13319.430	1
8600	-2.03	-8.94	3.27	-1628.16	-2288.45	13319.436	1
8605	-1.51	-9.10	3.29	-1627.98	-2288.06	13319.438	1
8610	-1.43	-9.12	3.24	-1627.87	-2288.73	13319.447	1
8615	-1.43	-9.02	3.28	-1628.13	-2288.20	13319.451	1
8620	-1.21	-9.20	3.23	-1627.96	-2287.99	13319.453	1
8625	-1.11	-9.21	3.20	-1627.91	-2288.22	13319.463	1
8630	-1.44	-8.97	3.33	-1627.79	-2288.15	13319.466	1
8635	-1.41	-8.91	3.28	-1627.77	-2288.24	13319.469	1
8640	-1.61	-9.35	3.22	-1627.97	-2288.33	13319.472	1
8645	-0.92	-8.40	3.44	-1628.54	-2287.96	13319.482	1
8650	-1.62	-9.17	3.27	-1628.02	-2288.32	13319.484	1
8655	-0.85	-9.28	3.25	-1628.15	-2288.67	13319.491	1
8660	-1.15	-9.12	3.33	-1627.92	-2288.62	13319.495	1
8665	-1.27	-8.16	3.32	-1627.90	-2288.56	13319.500	1
8670	-0.80	-8.84	3.30	-1627.93	-2287.92	13319.502	1
8675	-1.33	-10.03	3.16	-1628.15	-2288.42	13319.510	1
8680	-0.96	-9.21	3.24	-1628.31	-2288.44	13319.516	1
8685	-1.12	-8.76	3.21	-1627.77	-2288.46	13319.517	1
8690	-0.72	-8.90	3.32	-1627.99	-2288.75	13319.526	1
8695	-0.35	-9.07	3.35	-1628.11	-2288.54	13319.530	1
8700	-0.48	-8.98	3.30	-1627.96	-2288.30	13319.535	1
8705	0.35	-9.02	3.29	-1627.70	-2288.25	13319.541	1
8710	-0.13	-9.34	3.22	-1628.00	-2288.41	13319.546	1
8715	-0.59	-9.03	3.30	-1627.80	-2288.51	13319.548	1
8720	-1.41	-8.93	3.36	-1627.83	-2288.11	13319.558	1
8725	-1.51	-8.82	3.36	-1628.16	-2288.44	13319.561	1
8730	-1.89	-9.47	3.32	-1627.65	-2288.43	13319.567	1
8735	-0.83	-8.90	3.24	-1628.18	-2288.19	13319.570	1
8740	-1.76	-8.37	3.25	-1627.63	-2288.29	13319.576	1
8745	-1.63	-9.08	3.29	-1627.98	-2288.43	13319.578	1
8750	-0.95	-9.09	3.29	-1627.98	-2288.05	13319.587	1
8755	-1.71	-9.05	3.26	-1628.20	-2288.53	13319.591	1
8760	-1.21	-9.03	3.26	-1627.99	-2288.21	13319.594	1
8765	-0.93	-8.89	3.26	-1627.86	-2288.51	13319.598	1
8770	-1.55	-8.10	3.31	-1628.60	-2289.19	13319.607	1
8775	-0.66	-9.18	3.24	-1628.20	-2288.19	13319.609	1
8780	-0.59	-8.83	3.34	-1628.32	-2288.04	13319.616	1
8785	-0.65	-8.89	3.26	-1628.07	-2288.52	13319.621	1
8790	-0.94	-8.50	3.39	-1627.90	-2288.58	13319.625	1
8795	-1.65	-9.23	3.19	-1627.95	-2288.50	13319.627	1
8800	-1.93	-9.37	3.18	-1628.08	-2288.35	13319.636	1
8805	-1.24	-8.91	3.33	-1627.82	-2288.57	13319.640	1
8810	-1.65	-8.88	3.22	-1627.95	-2288.46	13319.647	1
8815	-0.73	-8.92	3.29	-1627.73	-2288.64	13319.651	1
8820	-1.10	-8.96	3.31	-1627.75	-2288.62	13319.655	1
8825	-0.94	-9.02	3.29	-1628.22	-2288.43	13319.658	1
8830	-0.34	-8.92	3.34	-1628.20	-2288.69	13319.666	1
8835	-1.31	-8.97	3.23	-1628.23	-2288.56	13319.671	1
8840	-1.36	-8.89	3.34	-1627.86	-2288.53	13319.672	1
8845	-1.24	-8.95	3.29	-1628.28	-2288.41	13319.682	1
8850	-1.70	-9.24	3.26	-1627.95	-2288.28	13319.685	1
8855	-0.84	-9.13	3.31	-1628.16	-2288.45	13319.689	1
8860	-1.59	-8.48	3.31	-1628.21	-2288.41	13319.696	1
8865	-1.70	-8.86	3.31	-1628.17	-2288.27	13319.702	1
8870	-1.56	-8.95	3.25	-1628.38	-2288.41	13319.703	1
8875	-1.57	-8.71	3.37	-1628.38	-2288.18	13319.713	1
8880	-1.00	-8.85	3.37	-1628.36	-2288.60	13319.715	1
8885	-0.63	-9.01	3.29	-1628.45	-2288.27	13319.719	1
8890	-0.90	-8.91	3.30	-1628.39	-2288.53	13319.724	1
8895	-1.37	-8.85	3.32	-1628.24	-2288.12	13319.731	1
8900	-1.54	-9.11	3.26	-1628.38	-2288.40	13319.734	1
8905	-2.10	-9.24	3.27	-1628.19	-2288.16	13319.742	1
8910	-1.54	-8.89	3.28	-1628.40	-2288.33	13319.746	1
8915	-2.16	-9.04	3.25	-1628.48	-2288.16	13319.750	1
8920	-1.18	-9.21	3.27	-1628.37	-2288.20	13319.751	1
8925	-0.55	-8.68	3.35	-1628.38	-2288.28	13319.761	1
8930	-1.54	-9.11	3.33	-1628.07	-2288.24	13319.765	1
8935	-2.43	-9.62	3.24	-1629.06	-2288.17	13319.772	1
8940	-0.32	-8.71	3.33	-1628.32	-2288.12	13319.776	1
8945	-1.60	-8.91	3.35	-1628.20	-2288.15	13319.781	1
8950	-0.41	-8.92	3.39	-1628.44	-2288.38	13319.783	1
8955	-1.74	-9.73	3.21	-1628.88	-2288.30	13319.792	1
8960	-0.77	-8.75	3.36	-1628.22	-2287.62	13319.796	1
8965	-1.44	-8.67	3.36	-1628.24	-2287.81	13319.798	1
8970	-1.48	-9.06	3.29	-1628.23	-2287.78	13319.808	1
8975	-1.89	-9.24	3.27	-1627.96	-2288.47	13319.811	1
8980	-1.92	-9.04	3.28	-1628.24	-2288.65	13319.813	1
8985	-1.25	-9.03	3.25	-1627.96	-2288.30	13319.822	1
8990	-1.81	-8.88	3.33	-1627.87	-2288.22	13319.826	1
8995	-1.80	-8.84	3.38	-1627.99	-2288.17	13319.828	1
9000	-1.90	-8.75	3.38	-1628.35	-2288.34	13319.838	1
9005	-0.89	-9.02	3.33	-1628.26	-2288.62	13319.839	1
9010	-1.53	-8.95	3.29	-1628.02	-2288.16	13319.844	1
9015	-0.96	-8.72	3.34	-1628.04	-2288.29	13319.848	1
9020	-2.17	-9.01	3.29	-1628.01	-2288.16	13319.854	1
9025	-1.96	-8.96	3.30	-1627.86	-2288.35	13319.859	1
9030	-0.72	-8.65	3.40	-1627.95	-2288.38	13319.866	1
9035	-1.01	-8.48	3.45	-1628.17	-2288.34	13319.870	1
9040	-1.34	-8.92	3.30	-1628.01	-2288.38	13319.875	1
9045	-1.05	-8.96	3.36	-1628.08	-2287.81	13319.879	1
9050	-2.01	-9.12	3.27	-1628.06	-2288.14	13319.885	1
9055	-1.54	-8.95	3.31	-1628.06	-2288.11	13319.890	1
9060	-1.04	-8.75	3.31	-1627.85	-2288.00	13319.897	1
9065	-1.25	-8.98	3.35	-1628.32	-2288.02	13319.901	1
9070	-1.25	-8.99	3.27	-1628.09	-2287.94	13319.906	1
9075	-1.46	-8.94	3.32	-1628.18	-2288.44	13319.907	1
9080	-2.02	-8.90	3.31	-1628.22	-2288.52	13319.915	1
9085	-0.32	-9.12	3.29	-1628.29	-2288.51	13319.921	1
9090	-0.67	-9.09	3.28	-1627.83	-2288.50	13319.923	1
9095	-1.50	-8.91	3.28	-1628.07	-2288.88	13319.933	1
9100	-1.21	-8.79	3.35	-1628.20	-2288.69	13319.937	1
9105	-0.28	-8.52	3.48	-1628.19	-2288.60	13319.938	1
9110	-1.79	-8.94	3.28	-1627.91	-2288.41	13319.948	1
9115	-1.31	-9.02	3.29	-1628.14	-2288.21	13319.951	1
9120	-1.46	-8.98	3.30	-1628.25	-2288.19	13319.953	1
9125	-1.24	-8.94	3.30	-1628.35	-2288.02	13319.963	1
9130	-1.09	-8.94	3.30	-1628.16	-2288.48	13319.966	1
9135	-1.61	-8.87	3.30	-1628.15	-2288.50	13319.969	1
9140	-1.04	-8.77	3.36	-1628.23	-2288.79	13319.974	1
9145	-1.60	-8.95	3.32	-1628.16	-2288.33	13319.981	1
9150	-2.46	-9.10	3.17	-1627.87	-2288.61	13319.984	1
9155	-0.88	-9.19	3.22	-1627.90	-2288.01	13319.991	1
9160	-1.68	-9.02	3.27	-1627.94	-2288.12	13319.995	1
9165	-2.45	-9.18	3.23	-1628.13	-2288.05	13320.000	1
9170	-1.61	-9.16	3.23	-1628.03	-2288.18	13320.001	1
9175	-1.14	-8.79	3.30	-1628.22	-2287.97	13320.011	1
9180	-1.63	-8.82	3.35	-1627.94	-2287.94	13320.015	1
9185	-1.32	-8.76	3.39	-1628.05	-2288.27	13320.018	1
9190	-1.22	-8.92	3.30	-1628.10	-2288.29	13320.023	1
9195	-1.35	-9.00	3.28	-1628.17	-2288.41	13320.031	1
9200	-1.64	-8.96	3.30	-1628.22	-2288.37	13320.032	1
9205	-1.12	-8.92	3.34	-1627.95	-2288.42	13320.042	1
9210	-1.61	-9.11	3.20	-1627.91	-2288.38	13320.046	1
9215	0.14	-8.88	3.34	-1628.07	-2288.23	13320.052	1
9220	-1.97	-8.85	3.33	-1628.24	-2288.31	13320.056	1
9225	-1.74	-9.01	3.26	-1628.35	-2288.33	13320.061	1
9230	-1.50	-8.98	3.25	-1628.30	-2288.78	13320.062	1
9235	-1.06	-9.00	3.20	-1628.78	-2288.52	13320.072	1
9240	-1.45	-8.95	3.27	-1628.43	-2288.54	13320.076	1
9245	-1.17	-8.82	3.34	-1628.24	-2288.23	13320.078	1
9250	-2.06	-9.03	3.27	-1628.20	-2288.48	13320.087	1
9255	-1.34	-8.63	3.30	-1628.42	-2288.28	13320.092	1
9260	-1.54	-9.03	3.22	-1628.26	-2288.41	13320.094	1
9265	-0.10	-8.82	3.41	-1628.08	-2288.41	13320.100	1
9270	-1.80	-9.09	3.25	-1627.90	-2288.39	13320.105	1
9275	-1.87	-9.06	3.24	-1627.90	-2288.45	13320.109	1
9280	-1.70	-8.98	3.31	-1627.75	-2288.32	13320.114	1
9285	-2.23	-8.73	3.31	-1628.11	-2287.73	13320.122	1
9290	-1.42	-8.95	3.33	-1627.88	-2288.28	13320.125	1
9295	-1.40	-8.99	3.31	-1627.68	-2288.45	13320.128	1
9300	-1.58	-8.93	3.30	-1627.99	-2288.36	13320.136	1
9305	-0.71	-8.89	3.33	-1627.82	-2288.47	13320.140	1
9310	-1.71	-9.02	3.31	-1628.10	-2288.29	13320.142	1
9315	-1.58	-9.08	3.26	-1628.18	-2287.99	13320.149	1
9320	-1.80	-9.03	3.29	-1627.96	-2288.12	13320.156	1
9325	-1.06	-8.87	3.35	-1628.09	-2288.12	13320.157	1
9330	-1.31	-9.04	3.34	-1628.31	-2288.08	13320.166	1
9335	-1.31	-9.12	3.28	-1627.91	-2288.31	13320.171	1
9340	-1.57	-8.93	3.32	-1628.03	-2288.14	13320.172	1
9345	-1.56	-9.10	3.27	-1628.03	-2287.97	13320.181	1
9350	-0.80	-9.00	3.32	-1628.14	-2287.87	13320.186	1
9355	-1.29	-9.04	3.30	-1628.37	-2287.95	13320.188	1
9360	-1.44	-9.11	3.27	-1628.29	-2287.84	13320.196	1
9365	-0.84	-9.06	3.31	-1628.21	-2288.06	13320.201	1
9370	-0.83	-8.95	3.34	-1628.02	-2288.43	13320.203	1
9375	-0.69	-9.06	3.25	-1628.25	-2288.47	13320.212	1
9380	-2.19	-9.19	3.24	-1628.20	-2288.43	13320.217	1
9385	-2.09	-9.10	3.26	-1628.09	-2288.41	13320.219	1
9390	-1.47	-8.95	3.33	-1627.98	-2288.56	13320.223	1
9395	-1.69	-8.97	3.30	-1628.22	-2288.73	13320.230	1
9400	-1.78	-9.09	3.25	-1628.01	-2288.43	13320.234	1
9405	-1.65	-9.14	3.24	-1627.81	-2288.51	13320.238	1
9410	-1.74	-9.41	3.16	-1628.11	-2288.26	13320.247	1
9415	-1.65	-9.18	3.23	-1628.13	-2288.77	13320.250	1
9420	-1.63	-9.07	3.25	-1628.11	-2288.57	13320.253	1
9425	-1.24	-9.00	3.31	-1627.97	-2288.79	13320.261	1
9430	-1.14	-9.16	3.25	-1627.77	-2288.50	13320.266	1
9435	-1.54	-9.04	3.30	-1628.09	-2288.85	13320.267	1
9440	-1.22	-9.03	3.33	-1628.07	-2288.36	13320.274	1
9445	-1.91	-8.90	3.31	-1627.93	-2288.26	13320.281	1
9450	-0.88	-8.83	3.37	-1627.98	-2288.21	13320.284	1
9455	-1.10	-9.08	3.28	-1628.25	-2288.20	13320.292	1
9460	-1.61	-9.00	3.29	-1628.13	-2288.38	13320.296	1
9465	-1.75	-8.98	3.30	-1628.03	-2288.40	13320.298	1
9470	-1.73	-8.94	3.26	-1628.17	-2288.84	13320.305	1
9475	-1.86	-9.06	3.25	-1628.15	-2288.65	13320.311	1
9480	-1.68	-9.05	3.28	-1628.05	-2288.50	13320.312	1
9485	-1.41	-9.10	3.25	-1627.88	-2288.89	13320.322	1
9490	-1.43	-9.07	3.25	-1627.92	-2288.55	13320.326	1
9495	-1.36	-9.06	3.23	-1627.96	-2288.39	13320.328	1
9500	-2.07	-8.89	3.30	-1628.33	-2288.31	13320.334	1
9505	-1.72	-9.01	3.28	-1628.12	-2288.64	13320.341	1
9510	-1.31	-9.02	3.27	-1628.03	-2288.50	13320.344	1
9515	-2.02	-8.98	3.24	-1628.29	-2288.69	13320.350	1
9520	-1.96	-8.93	3.32	-1628.17	-2288.66	13320.354	1
9525	-1.83	-9.02	3.30	-1628.00	-2288.95	13320.360	1
9530	-1.24	-8.84	3.34	-1628.18	-2288.72	13320.364	1
9535	-1.53	-9.03	3.28	-1628.12	-2288.88	13320.371	1
9540	-2.04	-8.87	3.36	-1628.09	-2288.61	13320.375	1
9545	-2.62	-8.92	3.41	-1628.06	-2288.51	13320.382	1
9550	-2.22	-9.00	3.24	-1627.86	-2288.69	13320.385	1
9555	-1.18	-8.92	3.26	-1627.95	-2288.52	13320.390	1
9560	-0.74	-8.78	3.34	-1628.00	-2288.69	13320.392	1
9565	-0.97	-8.90	3.26	-1628.17	-2288.56	13320.401	1
9570	-2.08	-8.98	3.33	-1628.10	-2288.42	13320.406	1
9575	-1.73	-9.06	3.35	-1627.45	-2288.38	13320.412	1
9580	-1.52	-9.05	3.24	-1627.81	-2288.02	13320.417	1
9585	-1.89	-8.91	3.13	-1628.06	-2288.50	13320.421	1
9590	-2.09	-9.01	3.20	-1628.10	-2288.46	13320.422	1
9595	-1.84	-8.89	3.23	-1628.01	-2288.12	13320.430	1
9600	-2.23	-9.17	3.34	-1628.03	-2288.49	13320.436	1
9605	-2.41	-9.02	3.46	-1627.96	-2288.24	13320.438	1
9610	-0.96	-8.87	3.25	-1627.65	-2288.58	13320.448	1
9615	-1.27	-8.95	3.25	-1627.76	-2288.61	13320.451	1
9620	-1.55	-8.94	3.34	-1627.83	-2288.44	13320.453	1
9625	-1.21	-9.02	3.25	-1627.70	-2288.58	13320.462	1
9630	-3.08	-9.03	3.54	-1627.85	-2288.27	13320.467	1
9635	-1.38	-9.04	3.12	-1628.12	-2288.24	13320.469	1
9640	-1.07	-9.05	3.28	-1627.96	-2288.39	13320.473	1
9645	-1.79	-8.74	3.39	-1628.13	-2288.54	13320.481	1
9650	-2.51	-9.03	3.29	-1627.97	-2288.26	13320.484	1
9655	-1.59	-9.01	3.31	-1627.79	-2288.72	13320.490	1
9660	-2.08	-8.98	3.34	-1627.89	-2288.34	13320.495	1
9665	-2.22	-8.87	3.25	-1628.14	-2288.37	13320.500	1
9670	-1.69	-9.08	3.31	-1627.97	-2288.24	13320.505	1
9675	-1.71	-8.68	3.30	-1628.10	-2288.97	13320.509	1
9680	-1.53	-8.86	3.31	-1628.27	-2288.42	13320.516	1
9685	-1.58	-8.94	3.32	-1627.96	-2288.56	13320.517	1
9690	-2.12	-9.12	3.23	-1628.48	-2288.90	13320.525	1
9695	-1.47	-9.29	3.21	-1627.76	-2288.48	13320.530	1
9700	-1.92	-8.92	3.28	-1628.15	-2288.62	13320.532	1
9705	-2.47	-9.00	3.30	-1627.88	-2288.68	13320.542	1
9710	-1.32	-8.71	3.36	-1627.90	-2288.93	13320.546	1
9715	-1.46	-8.82	3.33	-1628.00	-2288.68	13320.548	1
9720	-1.98	-8.89	3.30	-1627.99	-2288.61	13320.558	1
9725	-1.64	-9.04	3.27	-1627.92	-2288.84	13320.561	1
9730	-1.46	-8.95	3.26	-1628.08	-2288.66	13320.563	1
9735	-1.73	-9.00	3.27	-1628.24	-2288.79	13320.571	1
9740	-2.12	-8.14	3.51	-1627.57	-2289.97	13320.577	1
9745	-1.73	-8.84	3.32	-1628.17	-2288.63	13320.578	1
9750	-1.62	-8.88	3.27	-1628.39	-2289.57	13320.586	1
9755	-1.62	-9.11	3.25	-1628.04	-2288.71	13320.591	1
9760	-2.12	-8.61	3.26	-1627.95	-2288.43	13320.594	1
9765	-1.89	-9.11	3.25	-1627.94	-2289.10	13320.597	1
9770	-1.29	-9.19	3.25	-1627.80	-2289.11	13320.606	1
9775	-1.39	-8.88	3.24	-1627.83	-2288.44	13320.609	1
9780	-1.42	-9.01	3.28	-1627.63	-2288.65	13320.618	1
9785	-2.08	-8.93	3.34	-1627.83	-2288.67	13320.622	1
9790	-1.72	-9.17	3.26	-1627.64	-2288.01	13320.625	1
9795	-1.77	-9.12	3.28	-1627.68	-2288.87	13320.628	1
9800	-1.75	-8.76	3.34	-1627.60	-2288.93	13320.635	1
9805	-1.97	-8.66	3.35	-1627.80	-2288.82	13320.641	1
9810	-1.69	-9.28	3.25	-1628.17	-2288.78	13320.642	1
9815	-1.50	-9.29	3.29	-1627.82	-2288.99	13320.651	1
9820	-1.54	-8.46	3.27	-1627.88	-2288.92	13320.655	1
9825	-2.19	-9.13	3.29	-1627.71	-2288.54	13320.657	1
9830	-2.07	-9.00	3.31	-1627.46	-2288.77	13320.665	1
9835	-1.69	-8.81	3.24	-1627.76	-2288.68	13320.672	1
9840	-1.45	-9.28	3.36	-1627.67	-2289.07	13320.672	1
9845	-1.89	-8.89	3.33	-1627.66	-2288.82	13320.683	1
9850	-1.68	-8.83	3.29	-1627.85	-2289.19	13320.686	1
9855	-2.13	-8.72	3.29	-1627.74	-2288.76	13320.690	1
9860	-1.54	-8.90	3.30	-1627.67	-2288.60	13320.697	1
9865	-0.93	-9.12	3.40	-1627.61	-2288.87	13320.702	1
9870	-1.53	-9.03	3.29	-1627.69	-2288.88	13320.703	1
9875	-1.30	-9.07	3.27	-1627.89	-2288.67	13320.712	1
9880	-1.04	-8.89	3.31	-1627.72	-2288.34	13320.717	1
9885	-1.48	-8.97	3.34	-1627.97	-2288.84	13320.720	1
9890	-1.13	-9.14	3.27	-1627.83	-2288.57	13320.724	1
9895	-2.03	-10.04	3.10	-1627.57	-2288.24	13320.732	1
9900	-1.27	-9.06	3.34	-1627.74	-2288.54	13320.734	1
9905	-1.95	-8.88	3.29	-1627.90	-2288.73	13320.742	1
9910	-1.04	-9.25	3.25	-1627.79	-2288.59	13320.746	1
9915	-1.86	-9.07	3.24	-1627.96	-2289.35	13320.750	1
9920	-1.09	-8.83	3.31	-1627.92	-2288.67	13320.752	1
9925	-1.91	-9.01	3.32	-1627.92	-2288.47	13320.760	1
9930	-1.59	-8.83	3.31	-1627.70	-2288.22	13320.766	1
9935	-1.71	-9.10	3.32	-1627.63	-2288.29	13320.771	1
9940	-1.50	-8.68	3.33	-1628.05	-2288.65	13320.776	1
9945	-0.68	-8.75	3.39	-1627.92	-2288.59	13320.780	1
9950	-2.38	-8.90	3.32	-1627.91	-2288.56	13320.783	1
9955	-2.48	-10.54	3.12	-1627.99	-2289.30	13320.792	1
9960	-1.43	-9.06	3.24	-1627.77	-2288.25	13320.796	1
9965	-1.43	-8.83	3.30	-1627.77	-2288.68	13320.800	1
9970	-2.14	-8.91	3.31	-1627.88	-2288.58	13320.808	1
9975	-1.85	-8.85	3.24	-1628.23	-2288.59	13320.811	1
9980	-1.48	-8.72	3.32	-1628.07	-2288.60	13320.815	1
9985	-1.20	-9.09	3.24	-1627.79	-2288.71	13320.821	1
9990	-1.68	-9.05	3.31	-1628.11	-2288.47	13320.826	1
9995	-2.06	-8.78	3.26	-1628.18	-2288.66	13320.828	1
10000	-1.27	-8.96	3.26	-1628.15	-2288.61	13320.836	1
10005	-1.88	-8.87	3.30	-1628.28	-2288.49	13320.840	1
10010	-2.12	-8.36	3.32	-1628.21	-2288.21	13320.845	1
10015	-1.96	-8.92	3.31	-1628.29	-2288.71	13320.847	1
10020	-0.93	-8.97	3.26	-1628.10	-2289.04	13320.854	1
10025	-1.91	-8.82	3.29	-1628.12	-2289.34	13320.859	1
10030	-1.35	-8.89	3.33	-1627.92	-2288.24	13320.867	1
10035	-1.71	-8.83	3.34	-1628.26	-2288.78	13320.871	1
10040	-1.61	-9.03	3.26	-1628.23	-2288.69	13320.875	1
10045	-1.49	-8.78	3.35	-1628.23	-2288.56	13320.878	1
10050	-2.12	-8.98	3.42	-1627.67	-2289.57	13320.887	1
10055	-1.80	-9.12	3.28	-1627.89	-2288.84	13320.891	1
10060	-1.68	-8.94	3.30	-1627.95	-2287.70	13320.896	1
10065	-2.16	-8.98	3.31	-1627.83	-2288.69	13320.901	1
10070	-1.31	-9.03	3.31	-1627.72	-2288.85	13320.906	1
10075	-2.02	-9.01	3.27	-1627.99	-2288.35	13320.908	1
10080	-1.70	-8.83	3.32	-1628.33	-2289.18	13320.915	1
10085	-2.34	-8.78	3.29	-1628.20	-2288.35	13320.921	1
10090	-1.83	-9.32	3.27	-1628.18	-2288.96	13320.922	1
10095	-2.09	-9.00	3.23	-1627.87	-2288.93	13320.932	1
10100	-2.05	-8.88	3.26	-1627.97	-2288.72	13320.936	1
10105	-2.21	-8.88	3.33	-1628.09	-2288.72	13320.938	1
10110	-1.90	-8.66	3.26	-1627.74	-2288.99	13320.948	1
10115	-2.44	-8.97	3.31	-1628.27	-2288.50	13320.951	1
10120	-2.07	-8.74	3.27	-1628.59	-2288.56	13320.953	1
10125	-2.69	-8.89	3.29	-1627.91	-2288.56	13320.962	1
10130	-1.78	-9.09	3.27	-1628.06	-2288.77	13320.965	1
10135	-1.89	-8.85	3.30	-1627.86	-2289.03	13320.969	1
10140	-2.23	-8.83	3.32	-1627.73	-2289.23	13320.974	1
10145	-1.45	-8.82	3.29	-1628.12	-2288.62	13320.981	1
10150	-1.90	-8.86	3.31	-1628.20	-2288.73	13320.984	1
10155	-1.74	-9.05	3.22	-1628.03	-2289.03	13320.990	1
10160	-1.92	-8.82	3.34	-1627.97	-2289.02	13320.994	1
10165	-2.14	-8.76	3.35	-1628.07	-2288.98	13321.000	1
10170	-2.05	-8.67	3.36	-1628.15	-2289.14	13321.001	1
10175	-2.08	-8.61	3.37	-1628.04	-2288.95	13321.011	1
10180	-1.64	-8.91	3.27	-1628.43	-2288.66	13321.015	1
10185	-1.82	-8.94	3.27	-1628.36	-2288.61	13321.017	1
10190	-2.12	-8.93	3.24	-1628.18	-2288.72	13321.026	1
10195	-1.39	-8.95	3.20	-1628.10	-2288.56	13321.031	1
10200	-2.08	-8.90	3.27	-1628.07	-2288.55	13321.032	1
10205	-1.47	-8.94	3.26	-1628.06	-2288.69	13321.043	1
10210	-1.90	-8.74	3.30	-1627.97	-2288.42	13321.046	1
10215	-1.36	-9.00	3.27	-1628.04	-2288.47	13321.048	1
10220	-1.48	-8.90	3.30	-1628.02	-2288.28	13321.058	1
10225	-0.91	-8.86	3.36	-1628.63	-2288.36	13321.062	1
10230	-1.30	-8.88	3.33	-1628.14	-2288.40	13321.062	1
10235	-1.41	-8.83	3.35	-1628.04	-2288.60	13321.073	1
10240	-1.35	-8.72	3.39	-1627.86	-2287.69	13321.076	1
10245	-1.75	-8.86	3.32	-1628.02	-2288.18	13321.078	1
10250	-1.80	-8.86	3.31	-1627.99	-2288.51	13321.088	1
10255	-1.83	-8.85	3.33	-1628.13	-2288.47	13321.091	1
10260	-1.89	-8.82	3.32	-1628.04	-2288.31	13321.094	1
10265	-1.90	-8.84	3.30	-1628.29	-2288.37	13321.099	1
10270	-1.84	-8.86	3.28	-1628.17	-2288.29	13321.105	1
10275	-2.44	-8.83	3.29	-1628.10	-2288.41	13321.109	1
10280	-1.59	-8.75	3.35	-1628.11	-2288.08	13321.116	1
10285	-1.98	-8.87	3.31	-1627.93	-2288.02	13321.121	1
10290	-2.04	-8.79	3.34	-1628.14	-2288.09	13321.125	1
10295	-1.93	-8.76	3.33	-1628.02	-2288.32	13321.127	1
10300	-1.67	-8.79	3.35	-1628.19	-2288.09	13321.136	1
10305	-1.54	-8.80	3.38	-1628.17	-2288.18	13321.140	1
10310	-1.71	-8.75	3.35	-1628.15	-2288.18	13321.145	1
10315	-1.87	-8.95	3.32	-1627.97	-2288.19	13321.149	1
10320	-2.19	-8.79	3.33	-1627.96	-2288.45	13321.156	1
10325	-1.53	-8.82	3.35	-1628.00	-2288.25	13321.157	1
10330	-1.87	-9.18	3.30	-1628.09	-2288.38	13321.165	1
10335	-1.68	-8.82	3.33	-1628.21	-2288.28	13321.171	1
10340	-1.66	-9.10	3.32	-1628.01	-2288.33	13321.173	1
10345	-1.19	-8.87	3.32	-1628.08	-2288.41	13321.183	1
10350	-1.64	-9.12	3.36	-1628.06	-2288.13	13321.187	1
10355	-1.49	-8.69	3.35	-1628.04	-2287.98	13321.188	1
10360	-2.16	-8.90	3.27	-1628.43	-2288.33	13321.195	1
10365	-1.72	-8.80	3.34	-1628.38	-2288.14	13321.201	1
10370	-2.07	-8.68	3.35	-1628.06	-2288.20	13321.203	1
10375	-1.65	-8.80	3.34	-1628.09	-2288.24	13321.211	1
10380	-1.73	-7.08	3.42	-1628.60	-2288.06	13321.217	1
10385	-1.82	-8.77	3.38	-1627.93	-2288.08	13321.219	1
10390	-1.50	-8.70	3.36	-1627.80	-2288.22	13321.223	1
10395	-2.20	-8.69	3.35	-1628.18	-2288.26	13321.230	1
10400	-1.98	-8.88	3.35	-1627.94	-2288.07	13321.234	1
10405	-2.80	-8.91	3.30	-1628.16	-2287.89	13321.239	1
10410	-3.31	-9.33	3.38	-1629.02	-2287.64	13321.247	1
10415	-1.36	-8.98	3.33	-1627.94	-2288.33	13321.250	1
10420	-1.59	-9.08	3.32	-1628.26	-2288.29	13321.253	1
10425	-1.31	-8.81	3.33	-1628.20	-2288.09	13321.261	1
10430	-1.86	-9.06	3.31	-1628.06	-2287.92	13321.265	1
10435	-1.68	-8.98	3.34	-1628.01	-2288.34	13321.267	1
10440	-1.67	-8.94	3.32	-1628.03	-2288.04	13321.275	1
10445	-1.69	-8.96	3.31	-1628.05	-2288.35	13321.280	1
10450	-1.17	-9.07	3.31	-1628.12	-2288.55	13321.284	1
10455	-1.90	-9.03	3.24	-1628.15	-2288.20	13321.292	1
10460	-1.56	-8.74	3.33	-1628.11	-2288.39	13321.296	1
10465	-1.12	-9.08	3.27	-1627.99	-2287.92	13321.300	1
10470	-1.18	-9.13	3.29	-1627.79	-2287.73	13321.306	1
10475	-2.01	-8.87	3.32	-1628.03	-2287.85	13321.312	1
10480	-1.83	-9.23	3.29	-1627.94	-2287.46	13321.312	1
10485	-1.24	-8.93	3.34	-1627.90	-2287.97	13321.320	1
10490	-1.55	-9.09	3.30	-1627.65	-2287.82	13321.326	1
10495	-1.22	-8.73	3.32	-1627.94	-2287.61	13321.330	1
10500	-1.45	-8.92	3.28	-1628.12	-2287.84	13321.336	1
10505	-2.01	-8.97	3.31	-1627.93	-2288.06	13321.341	1
10510	-1.64	-9.02	3.30	-1627.94	-2288.48	13321.344	1
10515	-1.22	-8.60	3.39	-1628.02	-2288.18	13321.352	1
10520	-1.08	-9.01	3.30	-1628.13	-2288.30	13321.355	1
10525	-2.53	-9.00	3.22	-1627.97	-2287.58	13321.362	1
10530	-1.90	-9.08	3.29	-1628.01	-2288.01	13321.363	1
10535	-1.75	-8.92	3.34	-1627.90	-2287.69	13321.371	1
10540	-1.76	-8.97	3.29	-1628.26	-2287.68	13321.375	1
10545	-2.30	-9.09	3.37	-1628.11	-2287.43	13321.382	1
10550	-1.24	-8.92	3.34	-1627.85	-2287.18	13321.386	1
10555	-1.71	-8.80	3.38	-1628.02	-2287.71	13321.391	1
10560	-1.63	-8.78	3.33	-1628.23	-2287.82	13321.392	1
10565	-1.25	-8.85	3.38	-1628.15	-2287.84	13321.400	1
10570	-2.09	-8.90	3.38	-1628.05	-2288.06	13321.406	1
10575	-1.11	-8.74	3.45	-1627.96	-2287.82	13321.408	1
10580	-0.94	-8.55	3.44	-1628.29	-2287.66	13321.418	1
10585	-1.02	-8.65	3.40	-1628.04	-2288.24	13321.421	1
10590	-0.98	-8.94	3.39	-1628.06	-2288.09	13321.423	1
10595	-2.00	-8.63	3.43	-1628.18	-2288.10	13321.433	1
10600	-1.87	-8.82	3.35	-1628.47	-2288.00	13321.436	1
10605	-2.29	-8.83	3.39	-1628.28	-2288.06	13321.438	1
10610	-1.16	-8.77	3.39	-1628.39	-2288.58	13321.446	1
10615	-1.05	-9.05	3.29	-1628.12	-2288.25	13321.451	1
10620	-1.12	-8.90	3.32	-1628.21	-2288.07	13321.453	1
10625	-1.49	-8.81	3.35	-1628.42	-2288.16	13321.460	1
10630	-0.49	-8.77	3.36	-1628.20	-2288.00	13321.466	1
10635	-1.54	-8.94	3.31	-1628.11	-2288.02	13321.469	1
10640	-1.48	-8.95	3.36	-1627.93	-2287.90	13321.472	1
10645	-1.43	-8.86	3.31	-1627.97	-2288.06	13321.479	1
10650	-1.72	-8.91	3.29	-1628.50	-2288.43	13321.484	1
10655	-1.87	-8.87	3.33	-1628.03	-2288.30	13321.488	1
10660	-2.03	-8.97	3.27	-1628.38	-2287.88	13321.497	1
10665	-1.39	-8.84	3.32	-1628.13	-2287.80	13321.500	1
10670	-1.72	-8.99	3.30	-1628.29	-2288.11	13321.502	1
10675	-1.37	-9.01	3.27	-1628.44	-2288.02	13321.511	1
10680	-1.14	-9.38	3.28	-1628.20	-2287.93	13321.516	1
10685	-1.67	-9.02	3.31	-1628.06	-2287.77	13321.517	1
10690	-1.70	-9.21	3.24	-1628.50	-2287.71	13321.526	1
10695	-1.42	-9.01	3.33	-1628.40	-2287.88	13321.531	1
10700	-1.05	-8.89	3.36	-1628.23	-2288.04	13321.533	1
10705	-0.57	-9.03	3.33	-1628.23	-2287.91	13321.543	1
10710	-1.46	-8.84	3.30	-1628.52	-2288.16	13321.547	1
10715	-1.26	-8.91	3.35	-1628.25	-2288.32	13321.548	1
10720	-1.48	-8.87	3.33	-1628.09	-2288.24	13321.558	1
10725	-1.15	-8.88	3.30	-1628.16	-2288.21	13321.561	1
10730	-2.61	-8.83	3.30	-1628.19	-2288.04	13321.566	1
10735	-1.74	-9.00	3.25	-1628.18	-2287.91	13321.573	1
10740	-1.84	-8.99	3.29	-1628.51	-2287.59	13321.575	1
10745	-1.16	-8.95	3.28	-1628.26	-2287.77	13321.578	1
10750	-2.09	-9.01	3.32	-1628.39	-2288.04	13321.587	1
10755	-1.84	-9.10	3.29	-1628.18	-2288.26	13321.591	1
10760	-1.93	-9.46	3.23	-1627.51	-2287.85	13321.597	1
10765	-1.35	-9.02	3.30	-1628.19	-2288.07	13321.598	1
10770	-1.83	-8.98	3.24	-1628.26	-2288.07	13321.607	1
10775	-1.59	-8.97	3.32	-1628.27	-2288.60	13321.609	1
10780	-0.96	-9.01	3.32	-1628.17	-2288.06	13321.616	1
10785	-1.56	-8.87	3.33	-1628.19	-2288.16	13321.622	1
10790	-1.50	-8.99	3.32	-1628.22	-2288.27	13321.625	1
10795	-1.07	-8.91	3.24	-1628.17	-2288.15	13321.631	1
10800	-1.60	-8.97	3.37	-1627.96	-2287.78	13321.636	1
10805	-1.69	-9.01	3.34	-1628.12	-2288.63	13321.641	1
10810	-1.47	-9.04	3.28	-1628.08	-2288.42	13321.642	1
10815	-1.41	-8.92	3.32	-1628.14	-2288.28	13321.651	1
10820	-1.63	-8.89	3.35	-1628.17	-2288.00	13321.655	1
10825	-2.07	-8.84	3.24	-1628.23	-2288.10	13321.662	1
10830	-1.47	-8.84	3.30	-1628.07	-2288.31	13321.667	1
10835	-2.04	-8.97	3.31	-1628.33	-2287.99	13321.672	1
10840	-1.54	-8.85	3.33	-1628.13	-2287.85	13321.672	1
10845	-2.24	-9.28	3.41	-1628.27	-2288.64	13321.682	1
10850	-1.71	-8.78	3.33	-1628.24	-2288.36	13321.686	1
10855	-1.43	-8.82	3.33	-1628.12	-2288.28	13321.688	1
10860	-1.78	-8.99	3.33	-1628.14	-2288.17	13321.698	1
10865	-1.96	-8.89	3.29	-1627.97	-2287.95	13321.702	1
10870	-1.74	-9.18	3.33	-1627.89	-2287.96	13321.703	1
10875	-1.43	-8.77	3.34	-1628.03	-2288.24	13321.711	1
10880	-0.53	-8.97	3.35	-1627.96	-2288.20	13321.716	1
10885	-1.21	-8.73	3.37	-1628.59	-2288.60	13321.722	1
10890	-1.29	-8.86	3.26	-1628.12	-2288.10	13321.723	1
10895	-1.73	-9.18	3.30	-1628.30	-2288.24	13321.732	1
10900	-1.22	-9.09	3.27	-1628.12	-2287.70	13321.734	1
10905	-0.86	-9.76	3.38	-1628.30	-2287.61	13321.742	1
10910	-1.37	-8.70	3.32	-1628.19	-2288.52	13321.745	1
10915	-1.71	-8.89	3.31	-1628.36	-2288.37	13321.750	1
10920	-1.54	-8.86	3.35	-1628.32	-2288.39	13321.751	1
10925	-1.74	-8.79	3.35	-1628.28	-2288.46	13321.760	1
10930	-1.92	-8.91	3.32	-1628.15	-2288.17	13321.766	1
10935	-1.46	-9.04	3.27	-1628.15	-2287.87	13321.767	1
10940	-1.92	-8.98	3.33	-1628.04	-2287.88	13321.776	1
10945	-1.82	-8.83	3.34	-1627.88	-2287.84	13321.780	1
10950	-0.83	-8.96	3.31	-1628.33	-2287.81	13321.786	1
10955	-1.82	-9.30	3.22	-1628.11	-2287.75	13321.791	1
10960	-1.72	-8.94	3.35	-1628.08	-2287.84	13321.796	1
10965	-1.66	-8.85	3.35	-1627.96	-2288.10	13321.798	1
10970	-1.95	-8.88	3.32	-1628.13	-2287.92	13321.808	1
10975	-1.45	-8.90	3.30	-1628.35	-2287.98	13321.811	1
10980	-1.83	-8.92	3.34	-1628.12	-2287.71	13321.815	1
10985	-1.60	-8.88	3.31	-1628.27	-2288.18	13321.820	1
10990	-1.40	-8.96	3.30	-1628.15	-2288.12	13321.826	1
10995	-1.65	-8.93	3.34	-1628.21	-2287.75	13321.828	1
11000	-1.38	-8.99	3.31	-1628.06	-2287.86	13321.837	1
11005	-1.63	-8.91	3.36	-1628.01	-2287.87	13321.841	1
11010	-2.45	-8.81	3.41	-1628.12	-2288.65	13321.847	1
11015	-2.15	-8.96	3.31	-1627.84	-2288.16	13321.848	1
11020	-1.99	-9.33	3.27	-1627.98	-2288.43	13321.857	1
11025	-1.56	-9.09	3.26	-1628.09	-2288.12	13321.859	1
11030	-1.35	-9.10	3.24	-1627.99	-2288.24	13321.866	1
11035	-1.87	-9.10	3.26	-1628.42	-2288.47	13321.871	1
11040	-2.12	-8.96	3.07	-1628.54	-2288.28	13321.877	1
11045	-1.51	-9.09	3.27	-1628.21	-2288.05	13321.877	1
11050	-1.33	-8.94	3.25	-1628.35	-2288.03	13321.884	1
11055	-1.39	-8.83	3.37	-1628.13	-2288.45	13321.890	1
11060	-1.35	-8.69	3.36	-1628.31	-2288.03	13321.895	1
11065	-1.34	-8.96	3.30	-1628.32	-2288.00	13321.902	1
11070	-1.76	-9.16	3.26	-1628.26	-2288.41	13321.905	1
11075	-1.60	-8.93	3.33	-1628.04	-2287.91	13321.908	1
11080	-1.62	-8.96	3.32	-1628.10	-2288.49	13321.915	1
11085	-1.55	-9.04	3.23	-1628.18	-2288.07	13321.921	1
11090	-1.37	-8.80	3.32	-1628.29	-2288.61	13321.922	1
11095	-2.21	-8.87	3.31	-1628.44	-2288.09	13321.932	1
11100	-1.80	-9.08	3.24	-1628.19	-2288.18	13321.936	1
11105	-1.88	-9.21	3.24	-1628.13	-2287.81	13321.938	1
11110	-1.22	-8.88	3.27	-1628.11	-2288.27	13321.946	1
11115	-0.48	-8.85	3.37	-1628.30	-2288.02	13321.951	1
11120	-2.06	-8.94	3.29	-1628.17	-2288.65	13321.953	1
11125	-1.57	-8.95	3.26	-1628.17	-2288.32	13321.961	1
11130	-2.38	-8.86	3.26	-1628.37	-2288.78	13321.964	1
11135	-1.11	-9.04	3.19	-1628.41	-2288.13	13321.969	1
11140	-1.13	-8.88	3.33	-1628.44	-2287.47	13321.974	1
11145	-1.01	-8.87	3.30	-1628.26	-2288.33	13321.981	1
11150	-1.68	-9.07	3.22	-1627.96	-2288.37	13321.984	1
11155	-1.04	-9.10	3.22	-1628.64	-2288.61	13321.992	1
11160	-1.23	-8.86	3.33	-1628.44	-2288.67	13321.996	1
11165	-1.84	-9.05	3.24	-1628.52	-2288.69	13322.000	1
11170	-1.77	-9.08	3.28	-1628.18	-2288.63	13322.001	1
11175	-0.96	-8.87	3.29	-1628.56	-2288.64	13322.011	1
11180	-1.23	-9.10	3.25	-1628.58	-2288.05	13322.015	1
11185	-1.98	-8.98	3.25	-1628.45	-2287.90	13322.018	1
11190	-1.88	-8.96	3.28	-1628.26	-2288.12	13322.026	1
11195	-0.27	-9.57	3.25	-1627.60	-2289.00	13322.032	1
11200	-1.62	-8.94	3.28	-1628.23	-2288.44	13322.032	1
11205	-1.67	-8.91	3.34	-1628.40	-2288.66	13322.042	1
11210	-1.14	-8.91	3.32	-1628.39	-2288.47	13322.047	1
11215	-1.27	-8.94	3.37	-1628.36	-2288.87	13322.050	1
11220	-1.71	-8.97	3.29	-1628.40	-2288.10	13322.058	1
11225	-2.14	-8.79	3.31	-1628.35	-2288.00	13322.061	1
11230	-1.88	-8.79	3.37	-1628.47	-2288.09	13322.062	1
11235	-1.81	-8.91	3.36	-1628.26	-2287.50	13322.072	1
11240	-1.78	-9.01	3.31	-1628.36	-2288.64	13322.076	1
11245	-1.14	-9.06	3.29	-1628.42	-2288.70	13322.078	1
11250	-1.33	-8.85	3.30	-1628.70	-2288.64	13322.088	1
11255	-2.18	-8.93	3.29	-1628.42	-2288.38	13322.090	1
11260	-1.32	-8.59	3.42	-1628.12	-2288.60	13322.094	1
11265	-1.20	-8.94	3.30	-1627.97	-2288.61	13322.099	1
11270	-1.37	-8.96	3.30	-1627.92	-2288.80	13322.105	1
11275	-2.17	-8.95	3.32	-1627.97	-2288.59	13322.109	1
11280	-1.74	-8.99	3.31	-1627.96	-2288.35	13322.116	1
11285	-0.86	-8.89	3.32	-1627.99	-2288.42	13322.121	1
11290	-1.47	-8.86	3.33	-1628.29	-2288.70	13322.125	1
11295	-1.46	-8.97	3.33	-1628.05	-2288.19	13322.129	1
11300	-1.22	-8.82	3.35	-1628.13	-2288.44	13322.136	1
11305	-1.65	-8.95	3.36	-1627.88	-2288.28	13322.140	1
11310	-1.93	-8.86	3.36	-1628.08	-2288.36	13322.146	1
11315	-1.26	-9.09	3.28	-1627.88	-2288.48	13322.149	1
11320	-1.22	-8.79	3.39	-1627.84	-2288.53	13322.155	1
11325	-1.52	-8.82	3.32	-1627.84	-2288.56	13322.157	1
11330	-1.54	-8.95	3.28	-1627.75	-2288.48	13322.168	1
11335	-1.48	-9.11	3.28	-1627.90	-2288.25	13322.171	1
11340	-0.80	-9.18	3.32	-1628.13	-2287.70	13322.177	1
11345	-0.77	-8.92	3.33	-1627.79	-2288.57	13322.183	1
11350	-0.99	-8.99	3.30	-1628.05	-2288.52	13322.187	1
11355	-1.71	-8.93	3.33	-1627.96	-2288.31	13322.188	1
11360	-2.25	-8.82	3.37	-1627.45	-2289.30	13322.197	1
11365	-1.57	-9.13	3.26	-1627.86	-2288.48	13322.201	1
11370	-1.02	-9.14	3.26	-1627.99	-2288.52	13322.203	1
11375	-1.01	-9.05	3.30	-1627.97	-2288.31	13322.211	1
11380	-0.56	-8.66	3.37	-1628.11	-2288.14	13322.217	1
11385	-1.28	-8.93	3.32	-1628.18	-2288.66	13322.219	1
11390	-1.62	-8.99	3.34	-1627.88	-2288.70	13322.223	1
11395	-1.56	-9.01	3.28	-1628.03	-2288.63	13322.232	1
11400	-1.45	-9.09	3.29	-1628.29	-2288.59	13322.234	1
11405	-2.34	-8.99	3.28	-1628.04	-2288.96	13322.239	1
11410	-1.90	-9.05	3.23	-1627.89	-2288.13	13322.245	1
11415	-1.53	-9.01	3.27	-1628.12	-2288.01	13322.250	1
11420	-1.65	-8.96	3.32	-1628.09	-2288.56	13322.252	1
11425	-2.02	-8.95	3.28	-1628.26	-2288.25	13322.261	1
11430	-1.14	-8.87	3.32	-1628.19	-2288.49	13322.265	1
11435	-1.93	-8.94	3.29	-1628.12	-2288.62	13322.270	1
11440	-2.22	-9.02	3.20	-1627.84	-2288.51	13322.276	1
11445	-1.83	-9.07	3.23	-1627.89	-2288.15	13322.280	1
11450	-2.39	-9.06	3.24	-1627.70	-2288.31	13322.284	1
11455	-1.71	-8.96	3.30	-1628.03	-2288.64	13322.291	1
11460	-0.84	-9.06	3.29	-1628.04	-2288.76	13322.295	1
11465	-1.22	-9.14	3.22	-1628.06	-2288.33	13322.298	1
11470	-1.23	-8.98	3.28	-1627.94	-2288.45	13322.307	1
11475	-0.70	-9.07	3.31	-1627.85	-2287.85	13322.312	1
11480	-1.28	-9.11	3.26	-1628.04	-2287.82	13322.312	1
11485	-0.98	-9.13	3.25	-1628.04	-2287.86	13322.321	1
11490	-1.89	-8.96	3.31	-1627.92	-2288.20	13322.326	1
11495	-1.13	-8.98	3.24	-1627.79	-2288.38	13322.330	1
11500	-1.20	-8.95	3.31	-1628.17	-2287.84	13322.337	1
11505	-2.11	-9.05	3.32	-1627.71	-2288.14	13322.341	1
11510	-1.78	-8.95	3.30	-1627.98	-2287.88	13322.344	1
11515	-1.11	-8.84	3.33	-1628.06	-2287.90	13322.348	1
11520	-1.08	-8.91	3.31	-1628.09	-2287.86	13322.354	1
11525	-1.71	-8.78	3.35	-1627.94	-2288.15	13322.359	1
11530	-0.99	-8.85	3.34	-1627.79	-2287.72	13322.366	1
11535	-1.00	-8.89	3.29	-1628.07	-2288.08	13322.372	1
11540	-0.60	-8.81	3.33	-1627.76	-2288.10	13322.375	1
11545	-1.88	-8.92	3.31	-1627.82	-2288.15	13322.379	1
11550	-1.86	-9.02	3.29	-1627.94	-2287.96	13322.386	1
11555	-2.35	-8.80	3.36	-1628.07	-2287.97	13322.391	1
11560	-1.52	-8.91	3.32	-1627.83	-2288.20	13322.393	1
11565	-1.29	-8.80	3.36	-1628.02	-2288.31	13322.400	1
11570	-1.68	-8.99	3.29	-1627.96	-2288.46	13322.406	1
11575	-1.51	-9.02	3.28	-1628.10	-2288.23	13322.408	1
11580	-2.13	-8.89	3.33	-1627.81	-2288.43	13322.416	1
11585	-1.91	-8.97	3.33	-1627.86	-2288.36	13322.421	1
11590	-1.43	-8.96	3.31	-1627.95	-2287.87	13322.422	1
11595	-1.94	-8.88	3.31	-1627.55	-2287.92	13322.431	1
11600	-1.52	-8.93	3.33	-1627.65	-2287.68	13322.437	1
11605	-1.79	-8.90	3.33	-1628.08	-2287.72	13322.438	1
11610	-0.83	-8.98	3.25	-1627.99	-2287.90	13322.445	1
11615	-1.66	-9.04	3.25	-1628.00	-2287.90	13322.451	1
11620	-1.85	-8.96	3.26	-1627.95	-2287.97	13322.453	1
11625	-1.10	-8.75	3.39	-1628.19	-2288.07	13322.460	1
11630	-2.07	-8.94	3.31	-1627.97	-2288.17	13322.466	1
11635	-1.40	-8.94	3.27	-1628.02	-2287.99	13322.469	1
11640	-1.31	-8.80	3.37	-1627.83	-2288.14	13322.475	1
11645	-1.72	-8.81	3.36	-1627.78	-2287.91	13322.480	1
11650	-1.12	-8.92	3.33	-1627.94	-2287.82	13322.484	1
11655	-1.93	-8.93	3.32	-1627.88	-2287.81	13322.491	1
11660	-1.88	-8.96	3.28	-1627.79	-2288.06	13322.497	1
11665	-1.33	-8.89	3.35	-1627.85	-2288.14	13322.500	1
11670	-2.27	-9.00	3.28	-1627.88	-2288.05	13322.503	1
11675	-1.54	-8.91	3.30	-1627.80	-2288.26	13322.511	1
11680	-0.95	-9.14	3.18	-1627.08	-2288.28	13322.517	1
11685	-1.23	-9.00	3.30	-1627.79	-2287.98	13322.518	1
11690	-0.56	-8.98	3.33	-1627.76	-2288.02	13322.526	1
11695	-1.29	-8.94	3.31	-1627.85	-2288.00	13322.531	1
11700	-1.47	-9.06	3.28	-1627.64	-2288.03	13322.533	1
11705	-1.26	-8.95	3.32	-1627.76	-2287.99	13322.542	1
11710	-2.46	-8.83	3.32	-1628.07	-2288.18	13322.546	1
11715	-1.61	-8.88	3.29	-1628.30	-2288.18	13322.548	1
11720	-1.47	-8.89	3.32	-1628.02	-2287.88	13322.557	1
11725	-2.21	-8.98	3.27	-1627.90	-2288.31	13322.561	1
11730	-1.88	-9.06	3.28	-1628.30	-2288.38	13322.562	1
11735	-1.73	-9.02	3.25	-1628.16	-2288.30	13322.573	1
11740	-1.70	-9.03	3.30	-1628.03	-2287.99	13322.576	1
11745	0.20	-9.12	3.26	-1628.02	-2288.34	13322.579	1
11750	-0.93	-8.99	3.27	-1628.14	-2288.24	13322.587	1
11755	-1.48	-9.09	3.25	-1628.11	-2288.26	13322.591	1
11760	-1.09	-8.97	3.29	-1628.31	-2288.06	13322.594	1
11765	-1.64	-9.04	3.27	-1628.39	-2287.78	13322.600	1
11770	-2.01	-8.81	3.34	-1627.97	-2288.09	13322.603	1
11775	-1.70	-8.88	3.28	-1628.17	-2288.25	13322.609	1
11780	-1.24	-8.80	3.28	-1628.37	-2288.07	13322.615	1
11785	-1.87	-8.74	3.33	-1627.98	-2288.27	13322.622	1
11790	-1.69	-8.81	3.32	-1628.17	-2288.28	13322.625	1
11795	-1.91	-8.90	3.28	-1628.50	-2288.35	13322.631	1
11800	-1.91	-8.80	3.30	-1628.23	-2288.17	13322.635	1
11805	-1.42	-8.90	3.28	-1628.31	-2288.40	13322.641	1
11810	-0.73	-8.90	3.30	-1628.09	-2288.48	13322.642	1
11815	-1.23	-9.02	3.23	-1628.37	-2287.99	13322.651	1
11820	-1.03	-9.04	3.24	-1628.31	-2287.78	13322.655	1
11825	-2.14	-8.91	3.27	-1628.10	-2287.99	13322.657	1
11830	-1.66	-9.02	3.24	-1628.13	-2288.07	13322.667	1
11835	-1.64	-9.08	3.19	-1628.21	-2288.21	13322.672	1
11840	-1.87	-9.00	3.21	-1628.12	-2288.17	13322.672	1
11845	-1.91	-8.90	3.26	-1628.38	-2287.91	13322.683	1
11850	-1.55	-9.00	3.24	-1628.16	-2287.85	13322.686	1
11855	-2.53	-8.97	3.23	-1628.19	-2288.02	13322.692	1
11860	-1.26	-9.19	3.19	-1628.02	-2288.03	13322.698	1
11865	-2.08	-9.05	3.20	-1628.13	-2287.72	13322.701	1
11870	-1.21	-8.97	3.27	-1628.27	-2288.25	13322.703	1
11875	-1.78	-8.91	3.21	-1628.60	-2287.96	13322.712	1
11880	-1.87	-9.01	3.22	-1628.36	-2288.24	13322.716	1
11885	-2.76	-8.92	3.24	-1628.20	-2288.41	13322.719	1
11890	-2.42	-9.01	3.25	-1627.95	-2288.21	13322.723	1
11895	-1.83	-8.96	3.27	-1628.42	-2288.05	13322.730	1
11900	-1.85	-8.92	3.28	-1628.36	-2287.87	13322.734	1
11905	-1.65	-8.92	3.30	-1628.09	-2288.38	13322.741	1
11910	-2.08	-9.03	3.26	-1628.20	-2288.08	13322.748	1
11915	-1.51	-9.04	3.26	-1627.99	-2288.07	13322.750	1
11920	-1.51	-9.12	3.27	-1627.99	-2288.12	13322.752	1
11925	-1.99	-8.93	3.29	-1627.74	-2288.08	13322.760	1
11930	-1.78	-9.03	3.26	-1627.94	-2287.99	13322.765	1
11935	-1.79	-9.13	3.25	-1627.85	-2287.95	13322.767	1
11940	-1.44	-9.06	3.30	-1627.92	-2288.27	13322.777	1
11945	-1.21	-9.04	3.26	-1627.98	-2288.24	13322.780	1
11950	-1.53	-8.97	3.26	-1628.06	-2288.21	13322.782	1
11955	-1.32	-8.90	3.34	-1627.82	-2288.08	13322.790	1
11960	-0.09	-9.28	3.24	-1627.93	-2288.28	13322.797	1
11965	-0.60	-9.05	3.27	-1628.07	-2287.66	13322.798	1
11970	-2.03	-8.88	3.29	-1628.04	-2287.92	13322.808	1
11975	-2.04	-8.98	3.23	-1628.12	-2287.80	13322.811	1
11980	-1.24	-9.04	3.26	-1628.14	-2288.25	13322.813	1
11985	-1.83	-8.92	3.28	-1628.11	-2288.25	13322.821	1
11990	-1.66	-9.19	3.08	-1627.79	-2288.23	13322.827	1
11995	-2.08	-8.97	3.25	-1628.03	-2288.15	13322.828	1
12000	-1.86	-8.97	3.29	-1628.23	-2287.96	13322.838	1
12005	-1.52	-9.00	3.26	-1628.25	-2288.05	13322.841	1
12010	-1.66	-8.85	3.26	-1628.43	-2287.92	13322.847	1
12015	-1.87	-8.73	3.35	-1628.29	-2287.92	13322.848	1
12020	-2.01	-9.01	3.30	-1627.97	-2288.14	13322.857	1
12025	-1.30	-8.89	3.30	-1628.12	-2287.96	13322.859	1
12030	-0.62	-8.63	3.39	-1627.85	-2288.21	13322.867	1
12035	-1.51	-8.89	3.30	-1628.13	-2288.14	13322.871	1
12040	-1.23	-8.83	3.32	-1628.29	-2288.34	13322.875	1
12045	-1.34	-8.91	3.31	-1628.03	-2288.07	13322.878	1
12050	-1.49	-8.94	3.27	-1628.10	-2288.10	13322.885	1
12055	-1.45	-8.91	3.29	-1627.94	-2288.18	13322.891	1
12060	-1.59	-8.71	3.32	-1628.04	-2288.45	13322.892	1
12065	-1.70	-8.81	3.32	-1628.09	-2288.24	13322.901	1
12070	-1.64	-8.84	3.35	-1628.18	-2288.12	13322.905	1
12075	-1.52	-8.73	3.34	-1628.16	-2288.27	13322.907	1
12080	-1.56	-8.97	3.23	-1627.97	-2288.10	13322.915	1
12085	-1.98	-8.88	3.24	-1628.06	-2288.42	13322.922	1
12090	-1.51	-8.83	3.29	-1628.26	-2288.16	13322.922	1
12095	-1.47	-8.65	3.36	-1628.17	-2288.39	13322.933	1
12100	-1.45	-8.76	3.30	-1628.21	-2288.66	13322.936	1
12105	-1.77	-8.81	3.31	-1628.10	-2288.56	13322.938	1
12110	-1.00	-8.83	3.30	-1628.10	-2288.61	13322.946	1
12115	-1.97	-8.86	3.28	-1627.93	-2288.81	13322.951	1
12120	-1.56	-8.83	3.30	-1628.01	-2288.71	13322.953	1
12125	0.14	-8.85	3.34	-1628.08	-2288.90	13322.960	1
12130	-1.66	-8.94	3.27	-1627.99	-2288.51	13322.965	1
12135	-1.29	-8.92	3.27	-1627.92	-2289.00	13322.969	1
12140	-1.35	-8.83	3.31	-1627.95	-2288.66	13322.973	1
12145	-1.97	-8.76	3.32	-1628.22	-2288.99	13322.982	1
12150	-1.72	-8.91	3.23	-1628.30	-2288.54	13322.984	1
12155	-1.82	-8.85	3.26	-1627.66	-2287.84	13322.992	1
12160	-1.57	-8.89	3.28	-1628.03	-2288.44	13322.996	1
12165	-1.17	-8.78	3.36	-1628.11	-2288.54	13323.000	1
12170	-0.91	-8.84	3.30	-1628.15	-2288.32	13323.002	1
12175	-1.84	-8.77	3.29	-1628.20	-2288.41	13323.010	1
12180	-1.63	-8.73	3.32	-1628.26	-2288.61	13323.015	1
12185	-1.72	-8.84	3.32	-1628.03	-2288.52	13323.018	1
12190	-1.23	-8.84	3.30	-1627.88	-2288.64	13323.027	1
12195	-1.45	-8.92	3.28	-1627.87	-2288.62	13323.031	1
12200	-1.39	-8.86	3.29	-1628.12	-2288.45	13323.032	1
12205	-1.60	-8.78	3.29	-1628.10	-2288.51	13323.041	1
12210	-1.48	-8.79	3.31	-1628.12	-2288.68	13323.047	1
12215	-1.41	-8.77	3.31	-1628.46	-2289.07	13323.048	1
12220	-1.62	-8.76	3.30	-1628.02	-2288.58	13323.058	1
12225	-1.59	-8.83	3.27	-1628.32	-2288.41	13323.061	1
12230	-1.69	-8.81	3.30	-1628.20	-2288.64	13323.062	1
12235	-2.07	-8.60	3.36	-1628.08	-2288.62	13323.071	1
12240	-1.80	-8.72	3.31	-1628.01	-2288.80	13323.077	1
12245	-1.61	-8.69	3.31	-1628.20	-2288.96	13323.078	1
12250	-1.98	-8.73	3.32	-1628.36	-2288.73	13323.088	1
12255	-1.78	-8.83	3.26	-1628.13	-2288.74	13323.090	1
12260	-0.77	-8.99	3.28	-1628.00	-2288.86	13323.096	1
12265	-0.93	-9.06	3.20	-1628.10	-2288.54	13323.099	1
12270	-1.00	-8.72	3.36	-1628.05	-2288.80	13323.106	1
12275	-2.21	-8.79	3.31	-1628.13	-2288.74	13323.109	1
12280	-1.32	-8.99	3.25	-1627.83	-2288.27	13323.115	1
12285	-1.81	-8.78	3.35	-1627.94	-2288.29	13323.119	1
12290	-1.49	-8.75	3.34	-1627.96	-2288.20	13323.126	1
12295	-1.22	-8.71	3.31	-1627.77	-2288.31	13323.127	1
12300	-1.92	-8.95	3.21	-1628.00	-2288.26	13323.136	1
12305	-1.31	-8.92	3.26	-1627.87	-2288.16	13323.140	1
12310	-0.81	-8.97	3.30	-1628.09	-2287.84	13323.147	1
12315	-1.09	-8.94	3.25	-1627.80	-2287.93	13323.152	1
12320	-1.17	-9.04	3.26	-1628.13	-2287.97	13323.156	1
12325	-1.92	-8.84	3.21	-1628.05	-2288.33	13323.157	1
12330	-1.91	-9.04	3.21	-1627.92	-2288.04	13323.165	1
12335	-2.20	-9.06	3.24	-1628.11	-2288.48	13323.172	1
12340	-1.92	-8.99	3.25	-1628.10	-2288.42	13323.176	1
12345	-1.29	-9.09	3.25	-1627.87	-2288.36	13323.183	1
12350	-1.63	-9.18	3.27	-1627.66	-2288.45	13323.186	1
12355	-2.07	-8.82	3.29	-1627.90	-2288.55	13323.189	1
12360	-0.87	-8.89	3.21	-1628.08	-2287.32	13323.197	1
12365	-1.76	-8.88	3.30	-1628.04	-2288.55	13323.201	1
12370	-1.86	-8.89	3.30	-1628.13	-2287.89	13323.203	1
12375	-1.95	-8.76	3.30	-1628.17	-2288.22	13323.213	1
12380	-1.67	-8.85	3.26	-1628.09	-2288.16	13323.215	1
12385	-0.97	-8.54	3.33	-1628.34	-2288.27	13323.219	1
12390	-1.47	-9.03	3.31	-1627.85	-2288.17	13323.224	1
12395	-1.23	-9.19	3.29	-1627.76	-2288.01	13323.231	1
12400	-1.28	-8.55	3.32	-1628.12	-2287.75	13323.234	1
12405	-1.46	-8.80	3.26	-1628.25	-2288.01	13323.239	1
12410	-1.85	-9.19	3.27	-1628.34	-2287.90	13323.245	1
12415	-1.97	-8.64	3.35	-1628.04	-2288.16	13323.250	1
12420	-1.34	-8.77	3.31	-1628.19	-2287.95	13323.251	1
12425	-1.50	-8.87	3.32	-1628.08	-2288.40	13323.261	1
12430	-1.63	-8.77	3.32	-1628.00	-2288.23	13323.265	1
12435	-0.89	-9.01	3.23	-1628.01	-2288.39	13323.270	1
12440	-0.91	-8.85	3.30	-1628.06	-2288.51	13323.274	1
12445	-1.97	-8.84	3.28	-1627.95	-2288.42	13323.281	1
12450	-1.71	-8.82	3.28	-1628.00	-2288.21	13323.282	1
12455	-1.80	-8.63	3.32	-1628.48	-2288.61	13323.290	1
12460	-1.62	-8.85	3.28	-1628.26	-2288.60	13323.296	1
12465	-1.35	-8.82	3.21	-1628.10	-2288.23	13323.298	1
12470	-1.69	-8.87	3.26	-1628.12	-2288.29	13323.308	1
12475	-1.89	-8.85	3.32	-1627.85	-2288.27	13323.312	1
12480	-1.48	-8.65	3.30	-1628.39	-2288.40	13323.312	1
12485	-1.79	-8.81	3.25	-1628.27	-2288.18	13323.322	1
12490	-1.56	-8.85	3.23	-1628.21	-2288.24	13323.326	1
12495	-1.70	-8.76	3.18	-1628.07	-2288.04	13323.332	1
12500	-1.97	-8.82	3.26	-1628.11	-2288.17	13323.338	1
12505	-1.40	-8.96	3.23	-1628.18	-2288.22	13323.342	1
12510	-1.85	-9.00	3.22	-1628.11	-2287.85	13323.344	1
12515	-0.54	-9.19	3.16	-1627.81	-2287.90	13323.350	1
12520	-1.40	-8.91	3.27	-1628.11	-2288.09	13323.355	1
12525	-1.45	-8.78	3.24	-1627.99	-2288.14	13323.359	1
12530	-1.10	-8.75	3.30	-1627.96	-2288.35	13323.364	1
12535	-1.59	-8.93	3.29	-1628.32	-2288.21	13323.371	1
12540	-1.21	-9.10	3.23	-1628.19	-2287.83	13323.375	1
12545	-0.75	-9.02	3.20	-1627.80	-2287.68	13323.378	1
12550	-1.68	-8.82	3.29	-1627.95	-2288.02	13323.386	1
12555	-1.16	-8.92	3.27	-1628.09	-2288.17	13323.390	1
12560	-1.45	-8.84	3.27	-1628.46	-2288.31	13323.395	1
12565	-1.08	-8.95	3.22	-1628.28	-2287.98	13323.399	1
12570	-1.46	-9.00	3.21	-1628.54	-2288.03	13323.405	1
12575	-1.72	-8.79	3.28	-1628.35	-2288.41	13323.407	1
12580	-1.38	-8.92	3.27	-1628.54	-2287.40	13323.415	1
12585	-2.25	-8.90	3.21	-1628.24	-2288.57	13323.421	1
12590	-1.62	-8.99	3.21	-1628.17	-2288.32	13323.428	1
12595	-1.42	-8.82	3.30	-1628.32	-2288.51	13323.432	1
12600	-2.04	-8.82	3.29	-1628.32	-2288.28	13323.437	1
12605	-1.91	-8.81	3.26	-1628.25	-2288.12	13323.438	1
12610	-1.67	-9.02	3.23	-1628.45	-2287.25	13323.447	1
12615	-1.24	-8.87	3.25	-1628.51	-2288.12	13323.451	1
12620	-2.25	-8.84	3.32	-1628.22	-2288.20	13323.453	1
12625	-1.81	-8.80	3.29	-1628.32	-2288.52	13323.461	1
12630	-1.85	-9.14	3.21	-1628.12	-2288.28	13323.466	1
12635	-1.55	-8.68	3.33	-1628.33	-2288.99	13323.469	1
12640	-2.04	-8.83	3.29	-1628.18	-2288.57	13323.476	1
12645	-1.93	-8.80	3.24	-1628.39	-2288.52	13323.481	1
12650	-1.73	-8.81	3.26	-1628.27	-2288.68	13323.484	1
12655	-1.84	-8.76	3.26	-1628.52	-2288.63	13323.491	1
12660	-0.08	-9.25	3.19	-1628.28	-2288.12	13323.496	1
12665	-1.34	-8.91	3.23	-1628.54	-2288.38	13323.500	1
12670	-1.22	-8.77	3.32	-1628.23	-2288.27	13323.503	1
12675	-1.60	-8.85	3.27	-1628.36	-2288.09	13323.511	1
12680	-1.41	-8.86	3.24	-1628.33	-2287.77	13323.515	1
12685	-1.62	-8.89	3.28	-1628.03	-2287.87	13323.518	1
12690	-1.02	-8.90	3.24	-1628.11	-2288.20	13323.524	1
12695	-1.25	-8.91	3.28	-1628.16	-2288.56	13323.530	1
12700	-1.25	-9.02	3.30	-1628.49	-2287.50	13323.533	1
12705	-1.02	-8.85	3.31	-1628.48	-2288.20	13323.543	1
12710	-1.41	-8.89	3.28	-1628.20	-2288.44	13323.546	1
12715	-1.36	-8.98	3.24	-1628.62	-2288.10	13323.550	1
12720	-1.93	-8.78	3.32	-1628.30	-2288.80	13323.556	1
12725	-1.36	-8.94	3.24	-1628.28	-2288.56	13323.561	1
12730	-1.00	-8.81	3.27	-1628.55	-2288.87	13323.562	1
12735	-1.61	-8.87	3.27	-1628.85	-2288.61	13323.570	1
12740	-1.47	-8.88	3.24	-1628.69	-2288.38	13323.576	1
12745	-1.80	-8.91	3.22	-1628.78	-2288.74	13323.580	1
12750	-1.88	-8.83	3.24	-1628.48	-2288.04	13323.587	1
12755	-1.96	-8.83	3.24	-1628.53	-2288.46	13323.593	1
12760	-1.81	-9.05	3.22	-1628.36	-2288.78	13323.594	1
12765	-1.48	-8.88	3.26	-1628.40	-2288.36	13323.598	1
12770	-1.30	-8.99	3.26	-1628.35	-2288.47	13323.604	1
12775	-1.61	-8.88	3.27	-1628.36	-2288.23	13323.609	1
12780	-1.21	-8.85	3.31	-1628.30	-2288.73	13323.614	1
12785	-1.38	-8.77	3.28	-1628.38	-2288.38	13323.622	1
12790	-1.43	-9.03	3.23	-1628.41	-2288.29	13323.625	1
12795	-1.14	-8.94	3.23	-1628.25	-2288.42	13323.629	1
12800	-1.51	-8.93	3.24	-1628.26	-2288.64	13323.636	1
12805	-2.52	-9.25	3.25	-1627.90	-2288.80	13323.642	1
12810	-1.21	-8.97	3.23	-1628.24	-2288.62	13323.642	1
12815	-1.51	-8.91	3.24	-1628.26	-2288.55	13323.650	1
12820	-1.35	-8.90	3.32	-1628.06	-2288.30	13323.655	1
12825	-1.75	-8.77	3.29	-1628.16	-2288.41	13323.658	1
12830	-1.47	-8.83	3.27	-1628.13	-2288.39	13323.667	1
12835	-1.50	-8.86	3.31	-1628.19	-2288.42	13323.671	1
12840	-1.81	-8.72	3.31	-1628.13	-2288.44	13323.672	1
12845	-1.79	-8.82	3.37	-1628.30	-2288.68	13323.682	1
12850	-1.45	-8.67	3.34	-1628.22	-2288.99	13323.686	1
12855	-1.22	-8.72	3.22	-1628.43	-2288.54	13323.688	1
12860	-1.78	-8.95	3.23	-1628.29	-2288.69	13323.698	1
12865	-1.09	-8.89	3.31	-1628.58	-2288.56	13323.701	1
12870	-2.02	-8.87	3.28	-1628.29	-2288.62	13323.703	1
12875	-1.43	-8.78	3.27	-1628.33	-2288.41	13323.711	1
12880	-1.28	-8.70	3.33	-1628.29	-2288.52	13323.717	1
12885	-1.11	-8.73	3.30	-1628.01	-2288.79	13323.719	1
12890	-1.27	-8.86	3.29	-1628.20	-2288.53	13323.722	1
12895	-0.44	-8.80	3.30	-1628.29	-2288.48	13323.730	1
12900	-1.35	-9.01	3.24	-1628.19	-2287.86	13323.734	1
12905	-0.84	-8.97	3.29	-1627.87	-2288.44	13323.739	1
12910	-1.11	-8.90	3.24	-1627.90	-2288.52	13323.747	1
12915	-1.57	-8.93	3.26	-1628.42	-2288.89	13323.750	1
12920	-1.73	-8.96	3.26	-1627.74	-2288.73	13323.752	1
12925	-0.80	-8.94	3.22	-1627.87	-2288.82	13323.762	1
12930	-0.79	-8.91	3.18	-1627.47	-2288.11	13323.767	1
12935	-0.59	-8.87	3.25	-1628.02	-2288.11	13323.767	1
12940	-0.70	-8.79	3.31	-1628.40	-2288.13	13323.776	1
12945	-1.39	-8.67	3.33	-1628.13	-2288.68	13323.780	1
12950	-1.03	-8.97	3.20	-1628.08	-2288.46	13323.783	1
12955	-0.98	-8.90	3.21	-1628.16	-2288.21	13323.792	1
12960	-1.12	-9.02	3.28	-1628.10	-2288.13	13323.796	1
12965	-1.22	-8.81	3.31	-1628.32	-2288.06	13323.798	1
12970	-1.00	-8.80	3.24	-1628.38	-2288.42	13323.807	1
12975	-1.09	-8.84	3.33	-1628.19	-2288.51	13323.811	1
12980	-1.08	-8.76	3.27	-1628.22	-2288.11	13323.812	1
12985	-0.82	-9.06	3.23	-1628.12	-2288.30	13323.822	1
12990	-1.27	-8.83	3.21	-1628.07	-2288.25	13323.826	1
12995	-1.03	-8.90	3.27	-1627.90	-2288.46	13323.828	1
13000	-1.95	-8.88	3.30	-1628.11	-2288.04	13323.837	1
13005	-1.48	-8.80	3.33	-1628.17	-2288.10	13323.841	1
13010	-1.34	-8.83	3.39	-1628.21	-2288.21	13323.844	1
13015	-1.82	-8.68	3.37	-1628.09	-2288.24	13323.849	1
13020	-0.73	-8.84	3.33	-1628.24	-2288.25	13323.854	1
13025	-2.52	-8.70	3.36	-1628.27	-2288.60	13323.860	1
13030	-1.21	-8.56	3.49	-1628.14	-2288.31	13323.866	1
13035	-1.73	-8.78	3.30	-1628.24	-2288.37	13323.871	1
13040	-0.40	-8.68	3.39	-1628.08	-2288.65	13323.875	1
13045	-1.69	-8.89	3.32	-1628.10	-2288.10	13323.877	1
13050	-1.73	-8.82	3.33	-1628.11	-2288.18	13323.884	1
13055	-1.26	-8.78	3.36	-1627.82	-2288.10	13323.891	1
13060	-1.26	-8.88	3.32	-1628.17	-2288.00	13323.892	1
13065	-1.49	-8.78	3.39	-1628.08	-2288.31	13323.902	1
13070	-1.98	-8.88	3.29	-1628.00	-2288.54	13323.905	1
13075	-1.35	-8.81	3.33	-1627.99	-2288.71	13323.907	1
13080	-0.90	-8.70	3.41	-1628.31	-2288.56	13323.915	1
13085	-1.76	-8.51	3.36	-1628.02	-2288.82	13323.922	1
13090	-1.68	-8.84	3.32	-1628.00	-2288.46	13323.922	1
13095	-1.72	-8.89	3.30	-1627.92	-2288.40	13323.932	1
13100	-1.85	-8.81	3.31	-1627.78	-2288.41	13323.936	1
13105	-2.36	-8.52	3.33	-1628.72	-2289.26	13323.942	1
13110	-1.65	-8.55	3.35	-1628.10	-2288.88	13323.947	1
13115	-1.88	-8.87	3.26	-1628.02	-2288.71	13323.952	1
13120	-1.30	-8.77	3.31	-1628.22	-2287.88	13323.953	1
13125	-1.12	-9.06	3.23	-1628.10	-2287.81	13323.963	1
13130	-1.33	-8.92	3.27	-1627.94	-2288.15	13323.966	1
13135	-1.18	-8.90	3.27	-1627.45	-2287.96	13323.972	1
13140	-0.97	-8.92	3.28	-1628.01	-2288.00	13323.973	1
13145	-0.91	-8.65	3.36	-1627.86	-2287.74	13323.981	1
13150	-1.90	-8.78	3.33	-1628.06	-2288.12	13323.984	1
13155	-1.72	-8.77	3.26	-1628.03	-2287.73	13323.991	1
13160	-2.44	-8.60	3.30	-1628.12	-2287.84	13323.996	1
13165	-2.45	-8.40	3.37	-1628.28	-2287.72	13324.000	1
13170	-1.65	-8.49	3.36	-1628.15	-2287.84	13324.005	1
13175	-2.18	-8.41	3.39	-1628.18	-2287.86	13324.010	1
13180	-2.14	-8.48	3.35	-1628.43	-2287.76	13324.016	1
13185	-1.74	-8.61	3.32	-1628.11	-2288.05	13324.017	1
13190	-1.37	-8.51	3.37	-1628.09	-2287.80	13324.026	1
13195	-2.03	-8.65	3.26	-1628.04	-2287.61	13324.031	1
13200	-2.38	-8.46	3.32	-1628.37	-2287.61	13324.037	1
13205	-2.56	-8.45	3.33	-1628.12	-2287.59	13324.041	1
13210	-0.78	-8.54	3.34	-1628.12	-2287.67	13324.047	1
13215	-1.51	-8.39	3.36	-1628.17	-2287.83	13324.048	1
13220	-1.56	-8.25	3.42	-1628.16	-2287.67	13324.055	1
13225	-1.68	-8.35	3.39	-1628.12	-2287.52	13324.061	1
13230	-2.36	-8.35	3.38	-1628.50	-2287.68	13324.062	1
13235	-2.70	-8.52	3.31	-1628.16	-2287.75	13324.070	1
13240	-1.86	-8.59	3.32	-1628.13	-2287.52	13324.076	1
13245	-1.59	-8.71	3.29	-1628.15	-2287.94	13324.078	1
13250	-2.22	-8.64	3.38	-1628.40	-2287.60	13324.087	1
13255	-2.40	-8.70	3.30	-1628.15	-2287.72	13324.092	1
13260	-1.84	-8.53	3.35	-1628.02	-2287.40	13324.095	1
13265	-1.89	-8.80	3.24	-1628.26	-2287.64	13324.098	1
13270	-0.91	-8.52	3.33	-1628.00	-2287.67	13324.107	1
13275	-1.83	-8.63	3.32	-1628.12	-2287.81	13324.109	1
13280	-2.03	-8.68	3.32	-1628.16	-2287.84	13324.117	1
13285	-1.71	-8.65	3.31	-1628.21	-2287.89	13324.121	1
13290	-2.46	-8.54	3.34	-1628.01	-2287.51	13324.128	1
13295	-2.00	-8.57	3.32	-1628.22	-2287.83	13324.127	1
13300	-1.39	-8.58	3.37	-1628.43	-2287.92	13324.134	1
13305	-1.65	-8.77	3.29	-1628.35	-2287.65	13324.140	1
13310	-1.30	-8.90	3.23	-1628.33	-2287.75	13324.144	1
13315	-1.47	-8.88	3.24	-1628.08	-2287.84	13324.151	1
13320	-1.90	-8.73	3.29	-1628.22	-2288.26	13324.155	1
13325	-1.91	-8.79	3.27	-1628.39	-2288.09	13324.157	1
13330	-1.63	-8.61	3.36	-1628.44	-2287.74	13324.165	1
13335	-1.61	-8.62	3.32	-1628.27	-2287.92	13324.172	1
13340	-2.08	-8.64	3.34	-1628.15	-2287.81	13324.172	1
13345	-2.73	-8.73	3.28	-1628.15	-2287.76	13324.182	1
13350	-2.25	-8.78	3.27	-1628.64	-2287.78	13324.186	1
13355	-1.45	-8.64	3.34	-1628.19	-2287.94	13324.189	1
13360	-1.21	-8.63	3.35	-1628.14	-2288.22	13324.194	1
13365	-1.78	-8.94	3.26	-1628.10	-2287.96	13324.201	1
13370	-1.79	-8.58	3.33	-1628.04	-2287.63	13324.203	1
13375	-2.12	-8.94	3.23	-1628.24	-2287.60	13324.211	1
13380	-1.34	-8.65	3.30	-1628.33	-2287.80	13324.215	1
13385	-1.14	-8.61	3.38	-1628.19	-2287.98	13324.219	1
13390	-1.95	-8.75	3.32	-1628.23	-2287.44	13324.223	1
13395	-2.62	-8.52	3.37	-1628.37	-2287.42	13324.232	1
13400	-2.09	-8.47	3.42	-1628.51	-2287.80	13324.234	1
13405	-1.81	-8.57	3.35	-1628.49	-2287.70	13324.242	1
13410	-1.73	-8.51	3.38	-1628.40	-2287.64	13324.245	1
13415	-1.62	-8.62	3.35	-1628.07	-2287.78	13324.250	1
13420	-1.59	-8.39	3.43	-1628.16	-2287.95	13324.251	1
13425	-1.42	-8.51	3.42	-1628.69	-2287.75	13324.262	1
13430	-1.87	-8.46	3.41	-1628.38	-2288.26	13324.266	1
13435	-2.13	-8.51	3.41	-1628.33	-2288.29	13324.271	1
13440	-1.53	-8.49	3.38	-1628.24	-2288.21	13324.276	1
13445	-2.41	-8.65	3.35	-1628.27	-2287.99	13324.281	1
13450	-2.02	-8.70	3.35	-1628.21	-2287.85	13324.283	1
13455	-1.51	-8.75	3.31	-1628.16	-2287.79	13324.291	1
13460	-1.99	-8.63	3.34	-1628.14	-2287.84	13324.296	1
13465	-1.74	-8.71	3.38	-1628.16	-2287.80	13324.298	1
13470	-2.48	-8.55	3.36	-1628.19	-2287.44	13324.308	1
13475	-0.70	-8.47	3.40	-1628.46	-2287.43	13324.311	1
13480	-1.02	-8.46	3.39	-1628.32	-2287.68	13324.313	1
13485	-1.42	-8.52	3.37	-1628.31	-2288.08	13324.320	1
13490	-1.87	-8.64	3.39	-1628.20	-2287.79	13324.326	1
13495	-0.69	-8.47	3.41	-1628.63	-2287.91	13324.328	1
13500	-1.07	-8.39	3.42	-1628.59	-2287.84	13324.338	1
13505	-2.06	-8.80	3.25	-1628.48	-2287.76	13324.340	1
13510	-1.52	-8.60	3.33	-1628.45	-2287.91	13324.344	1
13515	-2.06	-8.72	3.27	-1628.36	-2287.54	13324.349	1
13520	-1.67	-8.51	3.32	-1628.36	-2287.79	13324.356	1
13525	-1.03	-8.53	3.37	-1628.22	-2287.89	13324.359	1
13530	-1.68	-8.61	3.31	-1628.25	-2288.01	13324.364	1
13535	-1.77	-8.73	3.27	-1628.48	-2287.91	13324.370	1
13540	-1.62	-8.72	3.26	-1628.47	-2288.06	13324.375	1
13545	-0.77	-8.63	3.34	-1628.43	-2288.14	13324.379	1
13550	-1.76	-8.86	3.27	-1628.09	-2288.19	13324.385	1
13555	-1.99	-8.67	3.29	-1628.11	-2287.62	13324.390	1
13560	-1.60	-8.53	3.36	-1628.14	-2287.90	13324.397	1
13565	-1.95	-8.80	3.25	-1628.43	-2287.77	13324.400	1
13570	-0.70	-8.76	3.31	-1628.25	-2287.65	13324.406	1
13575	-2.07	-8.83	3.25	-1628.28	-2287.68	13324.407	1
13580	-1.24	-8.77	3.26	-1628.33	-2287.79	13324.415	1
13585	-2.12	-8.81	3.22	-1628.26	-2287.99	13324.421	1
13590	-2.46	-8.71	3.37	-1628.30	-2287.89	13324.427	1
13595	-1.12	-8.97	3.21	-1628.26	-2287.66	13324.433	1
13600	-1.01	-8.43	3.35	-1628.13	-2287.83	13324.436	1
13605	-0.66	-8.73	3.35	-1628.46	-2287.64	13324.438	1
13610	-0.71	-8.70	3.37	-1628.09	-2288.06	13324.447	1
13615	-2.06	-8.75	3.28	-1628.26	-2287.87	13324.451	1
13620	-1.83	-8.77	3.28	-1628.07	-2287.50	13324.453	1
13625	-2.21	-8.65	3.31	-1628.30	-2287.60	13324.461	1
13630	-1.48	-8.73	3.34	-1628.53	-2287.91	13324.467	1
13635	-2.02	-8.80	3.28	-1628.40	-2288.01	13324.469	1
13640	-1.03	-8.91	3.28	-1628.18	-2287.66	13324.474	1
13645	-1.77	-8.52	3.35	-1628.43	-2287.98	13324.481	1
13650	-1.79	-8.74	3.33	-1628.15	-2287.82	13324.484	1
13655	-1.72	-8.63	3.36	-1628.40	-2287.69	13324.493	1
13660	-1.10	-8.44	3.41	-1628.52	-2287.99	13324.495	1
13665	-1.33	-8.07	3.51	-1628.54	-2287.71	13324.500	1
13670	-1.44	-8.31	3.41	-1628.42	-2287.79	13324.501	1
13675	-1.31	-7.85	3.56	-1628.27	-2288.15	13324.509	1
13680	-1.77	-8.80	3.29	-1628.65	-2287.61	13324.515	1
13685	-1.81	-8.55	3.40	-1628.50	-2287.83	13324.518	1
13690	-1.04	-8.71	3.35	-1628.47	-2287.83	13324.526	1
13695	-1.87	-9.10	3.20	-1628.57	-2287.73	13324.531	1
13700	-1.91	-8.81	3.27	-1628.20	-2288.01	13324.532	1
13705	-1.31	-8.61	3.31	-1628.29	-2287.83	13324.541	1
13710	-1.76	-8.68	3.37	-1628.47	-2287.97	13324.546	1
13715	-2.20	-8.45	3.35	-1628.35	-2288.27	13324.552	1
13720	-1.98	-8.38	3.39	-1628.49	-2288.05	13324.557	1
13725	-2.39	-8.68	3.30	-1628.41	-2288.07	13324.561	1
13730	-2.00	-8.54	3.40	-1628.49	-2287.75	13324.562	1
13735	-1.89	-8.50	3.41	-1628.16	-2288.20	13324.570	1
13740	-1.72	-8.61	3.35	-1628.31	-2287.71	13324.576	1
13745	-1.62	-8.58	3.35	-1628.37	-2287.87	13324.578	1
13750	-1.91	-8.73	3.31	-1628.37	-2287.97	13324.587	1
13755	-1.89	-8.53	3.41	-1628.32	-2287.65	13324.591	1
13760	-1.47	-8.60	3.40	-1628.27	-2287.78	13324.594	1
13765	-0.95	-8.86	3.27	-1628.39	-2288.03	13324.602	1
13770	-1.84	-8.79	3.34	-1628.34	-2287.71	13324.605	1
13775	-1.94	-8.54	3.44	-1628.52	-2287.50	13324.609	1
13780	-1.92	-8.75	3.35	-1628.27	-2287.51	13324.614	1
13785	-2.33	-8.68	3.34	-1628.07	-2287.28	13324.620	1
13790	-1.97	-8.51	3.42	-1628.46	-2287.57	13324.625	1
13795	-2.46	-8.97	3.25	-1628.17	-2287.74	13324.629	1
13800	-1.68	-8.63	3.38	-1628.36	-2288.03	13324.637	1
13805	-1.94	-8.77	3.32	-1628.31	-2288.06	13324.640	1
13810	-2.22	-8.33	3.46	-1628.19	-2287.81	13324.642	1
13815	-2.03	-8.66	3.37	-1628.15	-2287.99	13324.651	1
13820	-1.69	-8.62	3.34	-1628.22	-2287.98	13324.656	1
13825	-1.52	-8.55	3.36	-1628.22	-2288.02	13324.657	1
13830	-2.32	-8.94	3.22	-1628.39	-2288.09	13324.667	1
13835	-1.51	-8.79	3.30	-1628.12	-2288.04	13324.671	1
13840	-1.92	-8.63	3.37	-1628.30	-2287.91	13324.675	1
13845	-2.20	-8.11	3.46	-1628.24	-2287.82	13324.682	1
13850	-2.18	-8.59	3.31	-1628.43	-2288.03	13324.686	1
13855	-1.81	-8.75	3.32	-1628.30	-2287.98	13324.688	1
13860	-1.48	-8.82	3.30	-1628.23	-2288.16	13324.696	1
13865	-2.21	-8.53	3.36	-1628.31	-2288.18	13324.701	1
13870	-2.28	-8.67	3.30	-1628.35	-2288.38	13324.705	1
13875	-2.36	-8.66	3.31	-1628.26	-2288.28	13324.709	1
13880	-2.76	-8.54	3.34	-1628.55	-2287.97	13324.716	1
13885	-1.85	-8.51	3.34	-1628.39	-2288.08	13324.719	1
13890	-2.00	-8.64	3.29	-1628.39	-2288.18	13324.724	1
13895	-1.16	-8.65	3.35	-1628.16	-2287.84	13324.731	1
13900	-0.57	-7.98	3.49	-1628.35	-2287.93	13324.737	1
13905	-1.98	-8.36	3.36	-1628.25	-2288.19	13324.739	1
13910	-2.47	-8.41	3.36	-1628.23	-2287.93	13324.746	1
13915	-1.82	-8.57	3.34	-1628.20	-2287.83	13324.750	1
13920	-2.01	-8.39	3.42	-1628.20	-2287.90	13324.755	1
13925	-2.54	-8.35	3.41	-1628.03	-2287.83	13324.761	1
13930	-1.68	-8.41	3.38	-1628.09	-2288.25	13324.765	1
13935	-2.23	-8.58	3.37	-1627.99	-2287.99	13324.767	1
13940	-1.75	-8.30	3.42	-1628.46	-2287.64	13324.777	1
13945	-2.26	-8.35	3.43	-1628.14	-2288.10	13324.781	1
13950	-1.80	-8.67	3.36	-1628.02	-2287.77	13324.785	1
13955	-2.20	-8.48	3.36	-1628.10	-2287.80	13324.792	1
13960	-2.41	-8.37	3.41	-1628.21	-2287.84	13324.796	1
13965	-1.80	-8.52	3.38	-1628.11	-2287.78	13324.798	1
13970	-1.11	-8.05	3.49	-1627.02	-2288.31	13324.807	1
13975	-1.49	-8.29	3.54	-1627.87	-2287.41	13324.811	1
13980	-2.72	-8.25	3.51	-1628.13	-2287.83	13324.815	1
13985	-2.59	-8.44	3.37	-1628.09	-2287.68	13324.820	1
13990	-2.31	-8.40	3.46	-1628.11	-2287.51	13324.826	1
13995	-1.75	-8.49	3.42	-1628.23	-2287.86	13324.828	1
14000	-2.21	-8.65	3.37	-1628.05	-2287.74	13324.837	1
14005	-2.13	-8.69	3.36	-1628.63	-2288.21	13324.841	1
14010	-2.28	-8.60	3.35	-1628.35	-2287.84	13324.844	1
14015	-2.25	-8.59	3.42	-1628.09	-2287.77	13324.848	1
14020	-2.07	-8.65	3.46	-1628.32	-2287.91	13324.854	1
14025	-2.71	-8.44	3.42	-1628.26	-2288.17	13324.861	1
14030	-2.07	-8.61	3.37	-1628.38	-2287.97	13324.864	1
14035	-1.93	-8.69	3.39	-1628.43	-2287.73	13324.871	1
14040	-2.23	-8.46	3.45	-1628.19	-2287.95	13324.875	1
14045	-2.34	-8.42	3.45	-1628.21	-2287.62	13324.881	1
14050	-2.41	-8.57	3.36	-1628.13	-2288.24	13324.887	1
14055	-2.46	-8.62	3.36	-1628.51	-2287.77	13324.891	1
14060	-2.06	-8.59	3.41	-1628.13	-2287.48	13324.892	1
14065	-2.34	-8.72	3.37	-1628.14	-2287.78	13324.901	1
14070	-2.04	-8.58	3.42	-1628.29	-2287.64	13324.906	1
[truncated: 2,608 more rows]
