# Supplementary material for: Structural characterization of the saxitoxin-targeting APTSTX1 aptamer using optical tweezers and molecular dynamics simulations
Source: PLoS One. 2019 Nov 7;14(11):e0222468. doi: 10.1371/journal.pone.0222468 (PMC6837747; doi:10.1371/journal.pone.0222468)
Supplement: S2 File — Data repository, aptamer under magnesium. (ZIP) [file pone.0222468.s006.zip › Mg/Mg/September/280915/4cA.txt]

#Begin Write:
CycleCount/n	X_force	Y_force	Z_force	A_dist-Y	B_dist-Y	time(sec)	Status
0	-11.65	-35.50	15.95	-4221.92	-5627.69	14855.935	1030
100	-11.95	-35.52	15.97	-4222.17	-5628.70	14856.021	1030
200	-11.69	-35.30	16.08	-4221.81	-5628.52	14856.122	1030
300	-10.94	-32.87	15.54	-4239.17	-5644.89	14856.219	1030
400	-10.93	-32.49	15.35	-4244.38	-5648.78	14856.312	1030
500	-10.66	-31.78	15.22	-4249.52	-5654.67	14856.416	1030
600	-10.35	-31.49	15.06	-4254.29	-5659.77	14856.523	1030
700	-9.65	-30.46	14.87	-4259.24	-5664.15	14856.622	1030
800	-10.07	-29.10	14.76	-4264.69	-5669.25	14856.719	1030
900	-10.05	-29.10	14.67	-4269.30	-5674.46	14856.822	1030
1085	-9.82	-29.15	14.48	-4273.73	-5678.85	14856.917	1030
1090	-9.14	-28.41	14.51	-4273.63	-5679.07	14856.921	1030
1095	-9.62	-28.31	14.43	-4274.64	-5680.28	14856.923	1030
1100	-9.85	-29.05	14.39	-4275.15	-5680.63	14856.933	1030
1105	-10.03	-28.18	14.36	-4275.28	-5680.44	14856.937	1030
1110	-10.02	-28.24	14.39	-4275.39	-5680.74	14856.939	1030
1115	-9.16	-27.92	14.38	-4275.90	-5681.19	14856.946	1030
1120	-9.50	-28.01	14.36	-4276.15	-5681.78	14856.952	1030
1125	-9.15	-28.20	14.34	-4276.12	-5681.59	14856.954	1030
1130	-9.90	-27.95	14.34	-4276.26	-5681.58	14856.964	1030
1135	-9.66	-28.28	14.37	-4276.22	-5681.96	14856.967	1030
1140	-9.50	-28.50	14.34	-4276.85	-5682.20	14856.969	1030
1145	-9.93	-28.06	14.34	-4277.10	-5682.11	14856.977	1030
1150	-9.81	-28.03	14.39	-4277.00	-5682.03	14856.981	1030
1155	-9.77	-28.85	14.35	-4277.17	-5682.08	14856.984	1030
1160	-10.24	-28.97	14.28	-4276.96	-5682.15	14856.992	1030
1165	-9.68	-27.88	14.36	-4277.32	-5681.92	14856.996	1030
1170	-9.71	-28.11	14.33	-4278.84	-5681.72	14857.000	1030
1175	-9.76	-28.16	14.26	-4279.04	-5682.24	14857.005	1030
1180	-9.63	-27.92	14.28	-4279.26	-5682.62	14857.011	1030
1185	-10.02	-28.25	14.24	-4279.58	-5682.76	14857.015	1030
1190	-9.76	-27.96	14.25	-4279.56	-5683.15	14857.020	1030
1195	-10.40	-28.05	14.25	-4279.50	-5683.21	14857.027	1030
1200	-9.64	-28.21	14.23	-4280.28	-5684.16	14857.031	1030
1205	-9.76	-27.96	14.27	-4280.75	-5684.36	14857.033	1030
1210	-9.53	-27.76	14.24	-4280.36	-5684.61	14857.042	1030
1215	-9.88	-27.94	14.23	-4280.59	-5684.76	14857.046	1030
1220	-9.94	-27.32	14.26	-4281.46	-5684.39	14857.051	1030
1225	-10.19	-27.87	14.18	-4281.48	-5684.95	14857.058	1030
1230	-10.18	-28.17	14.17	-4281.66	-5684.87	14857.062	1030
1235	-10.27	-27.73	14.23	-4281.81	-5685.36	14857.064	1030
1240	-9.61	-27.66	14.25	-4282.15	-5685.48	14857.073	1030
1245	-10.00	-27.64	14.21	-4282.25	-5685.68	14857.077	1030
1250	-9.77	-27.45	14.24	-4282.06	-5685.89	14857.078	1030
1255	-10.01	-27.59	14.19	-4282.10	-5685.72	14857.088	1030
1260	-9.80	-27.16	14.22	-4282.96	-5686.15	14857.091	1030
1265	-9.86	-27.59	14.16	-4283.89	-5687.24	14857.094	1030
1270	-9.98	-27.46	14.18	-4283.55	-5686.90	14857.101	1030
1275	-9.32	-27.32	14.19	-4283.82	-5687.32	14857.108	1030
1280	-9.55	-27.30	14.16	-4283.93	-5687.48	14857.109	1030
1285	-9.96	-27.48	14.12	-4283.75	-5687.57	14857.117	1030
1290	-9.89	-27.39	14.17	-4283.68	-5687.46	14857.121	1030
1295	-9.88	-27.38	14.12	-4285.19	-5687.62	14857.125	1030
1300	-9.98	-26.97	14.11	-4285.30	-5687.98	14857.130	1030
1305	-9.79	-27.59	14.17	-4285.46	-5688.03	14857.138	1030
1310	-9.97	-27.24	14.13	-4285.57	-5687.95	14857.140	1030
1315	-9.68	-27.75	14.10	-4285.47	-5688.43	14857.147	1030
1320	-9.42	-26.98	14.12	-4285.42	-5688.31	14857.151	1030
1325	-9.80	-27.96	14.07	-4286.86	-5688.25	14857.156	1030
1330	-10.07	-27.20	14.05	-4286.77	-5688.69	14857.158	1030
1335	-9.42	-26.85	14.09	-4287.05	-5688.97	14857.168	1030
1340	-9.77	-27.52	14.06	-4287.18	-5689.04	14857.171	1030
1345	-9.63	-26.54	14.16	-4287.15	-5688.96	14857.178	1030
1350	-9.52	-26.96	14.09	-4287.03	-5689.39	14857.183	1030
1355	-9.69	-27.64	14.05	-4287.08	-5689.47	14857.187	1030
1360	-9.50	-26.82	14.04	-4286.87	-5689.43	14857.189	1030
1365	-9.45	-27.06	14.01	-4288.38	-5690.93	14857.198	1030
1370	-9.29	-27.20	14.00	-4288.84	-5691.69	14857.201	1030
1375	-9.89	-27.16	13.94	-4289.06	-5692.16	14857.204	1030
1380	-9.45	-26.90	13.99	-4288.76	-5692.00	14857.214	1030
1385	-9.21	-25.91	14.03	-4288.91	-5692.53	14857.217	1030
1390	-9.85	-26.85	13.98	-4288.96	-5692.40	14857.219	1030
1395	-9.59	-26.58	13.90	-4289.45	-5693.10	14857.227	1030
1400	-9.42	-26.87	13.91	-4290.47	-5693.96	14857.231	1030
1405	-9.64	-25.93	13.96	-4290.59	-5693.96	14857.234	1030
1410	-9.72	-26.44	13.89	-4290.57	-5694.12	14857.243	1030
1415	-9.94	-26.96	13.87	-4290.65	-5693.96	14857.245	1030
1420	-10.11	-26.56	13.89	-4290.49	-5694.01	14857.250	1030
1425	-10.03	-26.68	13.87	-4290.72	-5694.50	14857.256	1030
1430	-9.63	-26.83	13.87	-4292.14	-5695.51	14857.261	1030
1435	-9.76	-26.28	13.85	-4292.00	-5695.84	14857.265	1030
1440	-9.70	-25.75	13.89	-4292.12	-5696.05	14857.272	1030
1445	-9.50	-26.79	13.84	-4292.31	-5695.64	14857.276	1030
1450	-9.52	-26.34	13.86	-4292.20	-5696.12	14857.281	1030
1455	-9.08	-25.83	13.89	-4292.06	-5696.02	14857.283	1030
1460	-9.52	-26.54	13.80	-4293.59	-5697.77	14857.293	1030
1465	-9.64	-26.31	13.80	-4293.80	-5698.02	14857.296	1030
1470	-9.98	-26.23	13.81	-4293.74	-5697.83	14857.302	1030
1475	-9.45	-26.61	13.79	-4293.95	-5697.90	14857.307	1030
1480	-9.36	-25.75	13.81	-4293.94	-5697.81	14857.312	1030
1485	-9.80	-26.25	13.76	-4293.96	-5697.87	14857.314	1030
1490	-9.56	-26.27	13.75	-4295.11	-5698.81	14857.324	1030
1495	-9.52	-26.06	13.78	-4295.17	-5698.76	14857.325	1030
1500	-9.10	-25.88	13.79	-4295.41	-5698.73	14857.329	1030
1505	-9.70	-26.58	13.73	-4295.37	-5699.18	14857.339	1030
1510	-9.24	-25.51	13.74	-4295.59	-5699.32	14857.342	1030
1515	-9.40	-26.09	13.73	-4295.44	-5699.23	14857.344	1030
1520	-9.39	-25.91	13.73	-4295.50	-5699.25	14857.351	1030
1525	-9.41	-26.35	13.76	-4295.54	-5699.34	14857.356	1030
1530	-9.47	-25.61	13.72	-4296.65	-5700.56	14857.359	1030
1535	-9.73	-25.60	13.66	-4297.43	-5701.39	14857.367	1030
1540	-9.44	-25.85	13.69	-4297.24	-5701.19	14857.373	1030
1545	-9.47	-25.84	13.72	-4297.48	-5701.00	14857.375	1030
1550	-9.47	-25.77	13.70	-4297.40	-5701.51	14857.379	1030
1555	-9.28	-25.76	13.69	-4297.49	-5701.47	14857.386	1030
1560	-9.44	-26.55	13.67	-4297.81	-5701.62	14857.390	1030
1565	-9.38	-25.41	13.68	-4298.89	-5702.57	14857.394	1030
1570	-9.16	-25.52	13.68	-4298.95	-5702.70	14857.402	1030
1575	-9.29	-25.82	13.68	-4299.14	-5702.70	14857.406	1030
1580	-8.99	-26.01	13.70	-4299.06	-5702.87	14857.409	1030
1585	-9.01	-25.62	13.66	-4298.85	-5702.93	14857.417	1030
1590	-9.06	-25.36	13.67	-4299.02	-5702.86	14857.421	1030
1595	-9.27	-25.05	13.63	-4300.16	-5704.45	14857.425	1030
1600	-9.02	-25.26	13.62	-4300.38	-5704.58	14857.432	1030
1605	-9.01	-24.55	13.57	-4300.24	-5704.88	14857.437	1030
1610	-8.99	-25.64	13.58	-4300.76	-5704.95	14857.438	1030
1615	-9.51	-25.42	13.54	-4300.49	-5705.13	14857.449	1030
1620	-9.52	-25.86	13.57	-4300.27	-5704.94	14857.450	1030
1625	-9.32	-25.32	13.61	-4301.44	-5705.49	14857.456	1030
1630	-9.31	-25.85	13.56	-4301.76	-5706.48	14857.464	1030
1635	-9.95	-26.26	13.44	-4302.40	-5706.11	14857.468	1030
1640	-8.94	-24.88	13.51	-4302.14	-5706.72	14857.469	1030
1645	-9.12	-25.65	13.55	-4302.05	-5706.63	14857.477	1030
1650	-9.01	-25.00	13.55	-4301.90	-5706.49	14857.482	1030
1655	-9.25	-25.18	13.54	-4302.84	-5706.50	14857.484	1030
1660	-9.42	-25.43	13.50	-4303.70	-5706.44	14857.494	1030
1665	-9.14	-24.81	13.50	-4303.58	-5706.34	14857.498	1030
1670	-9.19	-25.21	13.49	-4303.64	-5706.44	14857.500	1030
1675	-8.42	-25.61	13.52	-4303.59	-5706.64	14857.505	1030
1680	-9.42	-24.69	13.50	-4303.34	-5706.81	14857.514	1030
1685	-9.20	-25.41	13.52	-4303.74	-5706.93	14857.515	1030
1690	-8.89	-24.91	13.51	-4303.72	-5707.24	14857.519	1030
1695	-9.26	-25.17	13.47	-4303.73	-5706.98	14857.526	1030
1700	-9.36	-25.42	13.40	-4305.56	-5709.42	14857.531	1030
1705	-8.32	-24.55	13.53	-4305.75	-5709.22	14857.534	1030
1710	-9.00	-24.62	13.40	-4305.74	-5709.27	14857.542	1030
1715	-9.14	-24.26	13.43	-4305.83	-5709.23	14857.546	1030
1720	-8.97	-24.53	13.47	-4305.87	-5709.12	14857.550	1030
1725	-9.39	-24.38	13.42	-4305.50	-5709.31	14857.558	1030
1730	-8.63	-24.56	13.39	-4307.13	-5710.89	14857.562	1030
1735	-9.11	-24.80	13.34	-4307.28	-5711.44	14857.563	1030
1740	-8.41	-24.48	13.38	-4307.40	-5711.48	14857.573	1030
1745	-8.79	-24.70	13.41	-4307.28	-5711.00	14857.575	1030
1750	-8.96	-24.87	13.34	-4307.48	-5711.52	14857.579	1030
1755	-8.84	-24.22	13.37	-4307.33	-5711.21	14857.588	1030
1760	-9.13	-24.52	13.38	-4308.51	-5711.47	14857.592	1030
1765	-9.22	-24.53	13.31	-4309.02	-5711.75	14857.594	1030
1770	-8.61	-24.69	13.33	-4308.78	-5711.72	14857.601	1030
1775	-8.59	-24.68	13.36	-4308.88	-5711.72	14857.606	1030
1780	-8.57	-24.42	13.36	-4308.86	-5711.65	14857.609	1030
1785	-8.95	-24.70	13.35	-4308.86	-5711.88	14857.616	1030
1790	-8.30	-24.76	13.20	-4310.57	-5713.60	14857.623	1030
1795	-9.13	-24.55	13.24	-4310.50	-5713.82	14857.625	1030
1800	-8.80	-24.83	13.30	-4310.47	-5713.81	14857.630	1030
1805	-8.62	-24.43	13.26	-4310.24	-5713.99	14857.637	1030
1810	-9.02	-24.20	13.27	-4310.42	-5713.86	14857.641	1030
1815	-8.87	-23.84	13.26	-4310.51	-5714.03	14857.644	1030
1820	-8.58	-24.18	13.26	-4310.56	-5714.11	14857.651	1030
1825	-8.90	-23.88	13.30	-4310.38	-5713.95	14857.656	1030
1830	-8.49	-23.49	13.25	-4310.97	-5714.46	14857.657	1030
1835	-8.92	-23.53	13.19	-4311.48	-5714.92	14857.667	1030
1840	-8.81	-24.44	13.20	-4311.37	-5715.18	14857.671	1030
1845	-9.01	-24.15	13.23	-4311.25	-5715.17	14857.677	1030
1850	-9.30	-24.83	13.16	-4311.30	-5714.84	14857.683	1030
1855	-8.72	-24.13	13.19	-4311.36	-5715.26	14857.688	1030
1860	-8.73	-23.70	13.20	-4311.26	-5715.00	14857.688	1030
1865	-8.91	-23.94	13.18	-4313.59	-5714.93	14857.698	1030
1870	-9.12	-23.32	13.13	-4314.02	-5715.22	14857.702	1030
1875	-8.56	-24.05	13.15	-4314.18	-5715.30	14857.708	1030
1880	-8.82	-24.15	13.19	-4314.33	-5715.46	14857.713	1030
1885	-8.90	-24.37	13.20	-4313.89	-5715.30	14857.718	1030
1890	-9.14	-24.06	13.14	-4314.40	-5715.79	14857.719	1030
1895	-8.82	-23.70	13.13	-4315.34	-5717.01	14857.728	1030
1900	-8.80	-23.55	13.09	-4315.86	-5717.62	14857.732	1030
1905	-8.89	-24.18	13.11	-4315.56	-5717.73	14857.734	1030
1910	-9.10	-23.29	13.08	-4315.87	-5718.05	14857.742	1030
1915	-8.77	-24.45	13.09	-4315.67	-5718.50	14857.747	1030
1920	-8.83	-23.81	13.08	-4315.86	-5718.38	14857.750	1030
1925	-8.66	-23.67	13.09	-4316.94	-5718.91	14857.755	1030
1930	-8.86	-23.77	13.02	-4317.70	-5719.56	14857.762	1030
1935	-8.79	-23.89	12.99	-4317.50	-5719.80	14857.765	1030
1940	-8.78	-23.31	13.01	-4317.68	-5719.86	14857.769	1030
1945	-8.25	-23.84	13.14	-4317.64	-5719.86	14857.777	1030
1950	-8.32	-23.42	13.06	-4317.53	-5719.94	14857.781	1030
1955	-8.54	-23.17	13.03	-4318.30	-5720.20	14857.782	1030
1960	-8.95	-23.37	13.01	-4319.06	-5721.34	14857.792	1030
1965	-8.77	-23.10	13.02	-4319.05	-5721.30	14857.796	1030
1970	-8.68	-23.56	13.01	-4318.89	-5721.52	14857.800	1030
1975	-8.81	-22.67	12.97	-4319.04	-5721.50	14857.806	1030
1980	-8.91	-22.57	13.03	-4319.10	-5721.44	14857.812	1030
1985	-8.99	-23.27	12.98	-4319.09	-5721.69	14857.813	1030
1990	-8.81	-23.08	12.98	-4319.06	-5721.66	14857.822	1030
1995	-8.66	-22.98	12.96	-4319.04	-5721.98	14857.827	1030
2000	-8.31	-23.14	12.94	-4320.74	-5723.58	14857.828	1030
2005	-8.55	-22.93	12.92	-4320.73	-5723.59	14857.837	1030
2010	-8.14	-23.36	12.95	-4321.03	-5723.71	14857.843	1030
2015	-8.39	-23.47	12.90	-4320.80	-5724.03	14857.844	1030
2020	-8.39	-23.36	12.93	-4320.67	-5724.27	14857.851	1030
2025	-8.18	-23.15	12.96	-4320.93	-5724.30	14857.857	1030
2030	-8.46	-23.15	12.89	-4322.15	-5725.28	14857.860	1030
2035	-8.31	-22.99	12.88	-4322.31	-5725.70	14857.867	1030
2040	-8.50	-22.50	12.97	-4321.69	-5726.06	14857.873	1030
2045	-8.52	-22.75	12.91	-4322.29	-5725.44	14857.875	1030
2050	-8.58	-22.71	12.85	-4322.37	-5725.49	14857.880	1030
2055	-8.23	-23.57	12.89	-4322.22	-5725.39	14857.886	1030
2060	-8.52	-23.32	12.83	-4323.27	-5726.30	14857.891	1030
2065	-8.53	-23.11	12.84	-4323.97	-5727.00	14857.894	1030
2070	-8.16	-23.07	12.84	-4323.86	-5727.21	14857.902	1030
2075	-8.32	-22.84	12.83	-4323.93	-5726.97	14857.906	1030
2080	-8.26	-22.19	12.85	-4323.88	-5727.06	14857.908	1030
2085	-8.20	-22.50	12.82	-4323.92	-5726.87	14857.917	1030
2090	-7.79	-22.29	12.84	-4324.37	-5727.67	14857.921	1030
2095	-8.14	-22.23	12.72	-4325.35	-5729.00	14857.924	1030
2100	-7.98	-22.49	12.76	-4325.25	-5728.86	14857.932	1030
2105	-8.34	-22.36	12.81	-4325.46	-5728.75	14857.937	1030
2110	-8.22	-22.68	12.75	-4325.50	-5728.77	14857.938	1030
2115	-8.80	-22.62	12.67	-4325.47	-5729.15	14857.948	1030
2120	-8.33	-22.52	12.77	-4325.87	-5729.10	14857.952	1030
2125	-8.22	-22.16	12.73	-4327.06	-5730.06	14857.954	1030
2130	-8.75	-22.73	12.67	-4327.05	-5730.39	14857.963	1030
2135	-8.40	-22.17	12.65	-4327.09	-5730.39	14857.967	1030
2140	-8.31	-22.58	12.73	-4326.96	-5730.24	14857.969	1030
2145	-7.97	-22.56	12.75	-4327.17	-5730.36	14857.977	1030
2150	-7.77	-22.29	12.73	-4327.02	-5730.37	14857.982	1030
2155	-8.42	-22.62	12.66	-4327.04	-5730.48	14857.985	1030
2160	-7.88	-22.35	12.73	-4327.05	-5730.53	14857.990	1030
2165	-8.30	-22.05	12.65	-4329.01	-5732.33	14857.997	1030
2170	-8.77	-22.36	12.60	-4329.21	-5732.17	14858.000	1030
2175	-8.72	-22.08	12.61	-4328.90	-5732.25	14858.008	1030
2180	-8.43	-21.93	12.64	-4328.76	-5732.43	14858.012	1030
2185	-8.53	-21.67	12.65	-4329.14	-5732.03	14858.016	1030
2190	-8.31	-22.51	12.63	-4329.09	-5732.42	14858.020	1030
2195	-8.54	-21.57	12.57	-4330.08	-5733.06	14858.029	1030
2200	-8.37	-22.27	12.60	-4330.91	-5733.47	14858.030	1030
2205	-7.86	-21.88	12.60	-4330.71	-5733.93	14858.034	1030
2210	-7.99	-22.38	12.59	-4330.68	-5733.78	14858.043	1030
2215	-8.48	-22.20	12.53	-4330.65	-5733.38	14858.046	1030
2220	-8.40	-22.04	12.60	-4330.83	-5733.59	14858.048	1030
2225	-7.67	-21.50	12.63	-4331.60	-5733.68	14858.057	1030
2230	-7.82	-20.92	12.58	-4332.54	-5733.66	14858.062	1030
2235	-8.14	-21.63	12.53	-4332.46	-5733.70	14858.063	1030
2240	-8.37	-21.92	12.55	-4332.59	-5733.77	14858.073	1030
2245	-8.13	-22.24	12.62	-4332.34	-5733.55	14858.077	1030
2250	-8.47	-21.79	12.55	-4332.61	-5733.98	14858.079	1030
2255	-8.29	-21.95	12.49	-4332.74	-5734.42	14858.087	1030
2260	-8.54	-22.03	12.48	-4333.71	-5735.47	14858.092	1030
2265	-8.34	-22.26	12.52	-4333.97	-5735.71	14858.094	1030
2270	-8.53	-22.21	12.46	-4333.82	-5735.91	14858.103	1030
2275	-8.15	-21.86	12.49	-4334.01	-5736.04	14858.106	1030
2280	-8.06	-21.92	12.54	-4333.98	-5736.13	14858.111	1030
2285	-8.14	-21.85	12.50	-4334.04	-5736.11	14858.114	1030
2290	-7.96	-21.82	12.44	-4335.29	-5737.52	14858.122	1030
2295	-8.11	-21.59	12.43	-4335.47	-5737.36	14858.125	1030
2300	-8.32	-21.72	12.44	-4335.46	-5737.32	14858.128	1030
2305	-8.32	-21.72	12.47	-4335.67	-5737.36	14858.137	1030
2310	-8.41	-21.31	12.42	-4335.66	-5737.46	14858.141	1030
2315	-8.38	-21.76	12.40	-4335.74	-5737.63	14858.146	1030
2320	-8.37	-21.96	12.44	-4335.53	-5737.93	14858.152	1030
2325	-8.42	-21.41	12.42	-4335.47	-5738.15	14858.156	1030
2330	-8.11	-21.30	12.42	-4337.12	-5739.66	14858.159	1030
2335	-8.18	-21.42	12.35	-4337.53	-5740.04	14858.168	1030
2340	-9.11	-21.93	12.45	-4337.65	-5739.35	14858.173	1030
2345	-7.83	-21.95	12.43	-4337.69	-5739.88	14858.174	1030
2350	-8.60	-21.66	12.34	-4337.80	-5739.82	14858.184	1030
2355	-7.89	-21.32	12.36	-4337.93	-5740.09	14858.188	1030
2360	-8.16	-21.63	12.34	-4338.81	-5740.38	14858.190	1030
2365	-7.85	-21.57	12.34	-4339.62	-5741.32	14858.198	1030
2370	-7.65	-20.66	12.35	-4339.25	-5741.27	14858.202	1030
2375	-8.40	-21.38	12.26	-4339.42	-5741.42	14858.204	1030
2380	-8.18	-21.35	12.28	-4339.32	-5741.30	14858.212	1030
2385	-7.69	-21.09	12.40	-4339.29	-5741.47	14858.217	1030
2390	-8.15	-21.38	12.31	-4339.93	-5742.19	14858.219	1030
2395	-7.95	-21.33	12.24	-4340.97	-5743.05	14858.224	1030
2400	-8.06	-20.91	12.22	-4341.10	-5743.15	14858.232	1030
2405	-8.36	-21.27	12.27	-4341.23	-5743.45	14858.236	1030
2410	-7.66	-20.91	12.27	-4341.15	-5743.18	14858.238	1030
2415	-7.74	-21.06	12.23	-4340.93	-5743.18	14858.247	1030
2420	-8.01	-20.89	12.25	-4340.98	-5743.19	14858.250	1030
2425	-8.06	-21.08	12.21	-4342.35	-5744.96	14858.253	1030
2430	-8.22	-21.22	12.21	-4342.33	-5744.81	14858.262	1030
2435	-7.53	-21.06	12.20	-4342.44	-5745.06	14858.265	1030
2440	-7.77	-20.79	12.21	-4342.42	-5744.86	14858.267	1030
2445	-7.04	-20.75	12.24	-4342.52	-5745.41	14858.277	1030
2450	-7.56	-20.95	12.21	-4342.43	-5745.11	14858.281	1030
2455	-8.23	-20.91	12.16	-4342.84	-5745.13	14858.284	1030
2460	-7.96	-21.12	12.18	-4342.63	-5745.16	14858.292	1030
2465	-8.04	-21.19	12.19	-4344.14	-5745.25	14858.296	1030
2470	-7.89	-21.37	12.16	-4344.90	-5745.28	14858.301	1030
2475	-7.56	-20.66	12.16	-4344.85	-5745.45	14858.308	1030
2480	-7.86	-20.65	12.16	-4344.55	-5745.27	14858.312	1030
2485	-8.19	-21.18	12.17	-4344.78	-5745.06	14858.317	1030
2490	-8.03	-20.94	12.19	-4344.74	-5745.37	14858.323	1030
2495	-7.73	-20.37	12.17	-4345.19	-5745.56	14858.327	1030
2500	-7.64	-20.47	12.13	-4345.96	-5745.90	14858.328	1030
2505	-7.03	-20.44	12.18	-4345.90	-5745.76	14858.339	1030
2510	-7.34	-20.33	12.18	-4345.92	-5746.16	14858.342	1030
2515	-7.54	-20.76	12.13	-4346.05	-5746.27	14858.344	1030
2520	-7.40	-20.84	12.14	-4346.05	-5746.36	14858.347	1030
2525	-7.47	-20.40	12.11	-4346.26	-5746.70	14858.357	1030
2530	-7.50	-20.49	12.05	-4347.86	-5748.18	14858.361	1030
2535	-7.47	-20.51	12.08	-4347.77	-5748.42	14858.366	1030
2540	-7.60	-19.98	12.04	-4347.93	-5748.46	14858.374	1030
2545	-7.97	-20.60	12.06	-4348.26	-5748.23	14858.375	1030
2550	-8.21	-21.51	12.01	-4348.10	-5749.01	14858.381	1030
2555	-7.75	-20.42	12.03	-4348.37	-5749.09	14858.386	1030
2560	-7.72	-20.47	11.97	-4349.56	-5750.46	14858.393	1030
2565	-7.32	-19.98	12.02	-4349.35	-5750.80	14858.392	1030
2570	-7.83	-19.75	11.96	-4349.95	-5751.17	14858.404	1030
2575	-7.90	-20.10	11.95	-4350.12	-5751.44	14858.406	1030
2580	-7.65	-19.86	12.03	-4350.12	-5751.27	14858.408	1030
2585	-7.95	-20.46	12.01	-4350.10	-5751.44	14858.418	1030
2590	-7.68	-20.44	11.94	-4350.79	-5751.71	14858.422	1030
2595	-7.64	-20.15	11.95	-4350.89	-5751.48	14858.423	1030
2600	-7.82	-19.82	11.98	-4351.02	-5751.65	14858.433	1030
2605	-7.65	-20.11	11.98	-4350.94	-5751.76	14858.437	1030
2610	-7.60	-20.43	11.95	-4351.11	-5751.88	14858.439	1030
2615	-7.45	-19.55	11.98	-4350.95	-5752.01	14858.447	1030
2620	-7.30	-19.84	12.01	-4351.27	-5751.94	14858.452	1030
2625	-7.26	-19.65	11.97	-4351.00	-5752.14	14858.456	1030
2630	-7.41	-19.70	11.91	-4352.49	-5753.82	14858.463	1030
2635	-7.03	-19.71	11.89	-4353.43	-5754.49	14858.467	1030
2640	-7.23	-19.06	11.91	-4353.24	-5754.33	14858.469	1030
2645	-7.21	-19.95	11.93	-4353.43	-5754.33	14858.477	1030
2650	-7.90	-19.92	11.86	-4353.46	-5754.45	14858.482	1030
2655	-7.37	-19.89	11.84	-4353.35	-5754.46	14858.485	1030
2660	-7.65	-19.29	11.90	-4353.92	-5755.14	14858.493	1030
2665	-8.27	-19.91	11.77	-4355.08	-5756.32	14858.496	1030
2670	-7.84	-19.74	11.79	-4354.91	-5756.19	14858.500	1030
2675	-7.61	-19.73	11.82	-4354.91	-5756.55	14858.505	1030
2680	-8.05	-18.90	11.75	-4355.11	-5756.75	14858.511	1030
2685	-7.95	-19.27	11.80	-4355.23	-5756.90	14858.515	1030
2690	-7.53	-19.60	11.82	-4355.07	-5756.86	14858.518	1030
2695	-7.52	-19.15	11.75	-4356.45	-5758.35	14858.528	1030
2700	-7.28	-19.45	11.76	-4356.48	-5758.63	14858.531	1030
2705	-7.77	-19.38	11.72	-4356.66	-5758.46	14858.538	1030
2710	-7.47	-19.23	11.75	-4356.60	-5758.74	14858.543	1030
2715	-7.52	-19.69	11.71	-4356.75	-5758.40	14858.547	1030
2720	-6.83	-18.50	11.76	-4356.77	-5758.23	14858.548	1030
2725	-7.45	-19.32	11.71	-4358.07	-5759.54	14858.558	1030
2730	-7.31	-18.67	11.71	-4358.19	-5760.11	14858.562	1030
2735	-7.63	-18.96	11.71	-4358.96	-5760.53	14858.568	1030
2740	-7.21	-19.19	11.68	-4358.58	-5760.38	14858.572	1030
2745	-7.69	-19.36	11.66	-4358.66	-5760.54	14858.577	1030
2750	-7.58	-19.27	11.65	-4358.63	-5761.06	14858.580	1030
2755	-7.33	-18.49	11.62	-4359.77	-5761.02	14858.588	1030
2760	-7.89	-19.23	11.64	-4359.74	-5760.70	14858.592	1030
2765	-7.69	-19.17	11.68	-4359.83	-5760.81	14858.594	1030
2770	-8.09	-19.21	11.58	-4359.76	-5760.83	14858.599	1030
2775	-7.96	-19.38	11.59	-4359.88	-5760.82	14858.607	1030
2780	-7.90	-19.11	11.63	-4359.79	-5760.55	14858.609	1030
2785	-7.41	-18.56	11.65	-4360.44	-5761.09	14858.618	1030
2790	-7.32	-18.91	11.62	-4361.03	-5762.21	14858.621	1030
2795	-7.52	-18.65	11.59	-4361.18	-5762.13	14858.625	1030
2800	-7.41	-18.84	11.60	-4361.88	-5762.60	14858.630	1030
2805	-8.00	-18.29	11.58	-4362.04	-5762.63	14858.637	1030
2810	-7.79	-18.97	11.52	-4361.91	-5762.71	14858.643	1030
2815	-7.69	-19.07	11.56	-4362.23	-5762.82	14858.646	1030
2820	-7.54	-18.63	11.56	-4362.71	-5762.80	14858.653	1030
2825	-7.86	-18.26	11.54	-4362.95	-5763.07	14858.656	1030
2830	-7.86	-18.92	11.51	-4362.92	-5763.34	14858.658	1030
2835	-7.91	-18.59	11.50	-4363.16	-5763.29	14858.668	1030
2840	-7.50	-18.36	11.50	-4363.25	-5762.90	14858.672	1030
2845	-7.88	-18.65	11.50	-4363.00	-5763.20	14858.673	1030
2850	-7.97	-19.17	11.53	-4363.03	-5763.65	14858.683	1030
2855	-7.50	-18.64	11.53	-4362.96	-5763.69	14858.687	1030
2860	-7.59	-18.51	11.44	-4364.94	-5765.37	14858.689	1030
2865	-7.10	-18.39	11.48	-4365.02	-5765.75	14858.698	1030
2870	-7.65	-18.21	11.46	-4365.27	-5765.98	14858.702	1030
2875	-7.40	-19.09	11.41	-4365.11	-5765.85	14858.704	1030
2880	-7.94	-19.13	11.42	-4365.16	-5765.78	14858.714	1030
2885	-7.38	-18.37	11.44	-4365.35	-5765.75	14858.717	1030
2890	-7.47	-18.52	11.40	-4366.12	-5766.99	14858.719	1030
2895	-7.30	-18.27	11.39	-4366.57	-5767.26	14858.724	1030
2900	-6.76	-18.54	11.43	-4366.63	-5767.65	14858.732	1030
2905	-7.02	-18.51	11.46	-4366.46	-5767.54	14858.734	1030
2910	-6.98	-18.46	11.44	-4366.57	-5767.34	14858.743	1030
2915	-7.13	-18.85	11.41	-4366.90	-5767.59	14858.747	1030
2920	-6.95	-18.10	11.39	-4367.31	-5768.06	14858.750	1030
2925	-7.06	-18.11	11.36	-4368.32	-5768.71	14858.754	1030
2930	-7.27	-18.21	11.35	-4368.35	-5769.23	14858.761	1030
2935	-7.47	-18.29	11.31	-4368.40	-5769.35	14858.766	1030
2940	-6.77	-18.19	11.40	-4368.40	-5769.16	14858.769	1030
2945	-7.07	-18.15	11.35	-4368.45	-5769.22	14858.776	1030
2950	-7.43	-18.03	11.35	-4368.60	-5769.69	14858.781	1030
2955	-7.11	-17.75	11.33	-4369.66	-5770.59	14858.783	1030
2960	-7.26	-17.83	11.29	-4369.79	-5770.94	14858.792	1030
2965	-7.07	-17.85	11.33	-4370.35	-5770.91	14858.796	1030
2970	-7.24	-17.91	11.28	-4370.66	-5770.96	14858.798	1030
2975	-6.75	-18.39	11.34	-4370.64	-5771.41	14858.808	1030
2980	-6.74	-17.83	11.34	-4370.44	-5771.13	14858.812	1030
2985	-7.05	-17.92	11.28	-4370.35	-5770.83	14858.814	1030
2990	-7.43	-18.22	11.30	-4370.22	-5771.33	14858.823	1030
2995	-7.42	-17.64	11.24	-4371.53	-5772.42	14858.827	1030
3000	-7.19	-17.86	11.25	-4372.09	-5773.10	14858.829	1030
3005	-6.98	-17.74	11.27	-4371.79	-5772.97	14858.836	1030
3010	-6.90	-18.00	11.26	-4372.02	-5773.44	14858.842	1030
3015	-7.03	-17.81	11.27	-4372.00	-5773.36	14858.844	1030
3020	-6.66	-17.76	11.25	-4372.00	-5773.35	14858.850	1030
3025	-7.26	-17.73	11.22	-4374.40	-5775.14	14858.858	1030
3030	-6.14	-17.66	11.24	-4373.47	-5774.88	14858.859	1030
3035	-6.59	-17.71	11.21	-4373.70	-5775.00	14858.868	1030
3040	-6.55	-17.24	11.25	-4373.77	-5774.57	14858.871	1030
3045	-6.24	-17.56	11.24	-4374.30	-5775.34	14858.875	1030
3050	-6.28	-17.30	11.20	-4374.74	-5775.22	14858.880	1030
3055	-7.01	-17.54	11.16	-4374.83	-5775.16	14858.887	1030
3060	-7.11	-17.74	11.15	-4374.60	-5775.06	14858.893	1030
3065	-7.03	-17.74	11.16	-4375.00	-5775.57	14858.895	1030
3070	-6.58	-17.21	11.18	-4375.57	-5776.49	14858.903	1030
3075	-6.78	-17.63	11.12	-4375.61	-5776.47	14858.906	1030
3080	-6.93	-17.36	11.12	-4375.85	-5776.25	14858.912	1030
3085	-7.02	-17.46	11.14	-4375.87	-5776.58	14858.917	1030
3090	-6.88	-17.27	11.07	-4376.74	-5777.56	14858.921	1030
3095	-6.63	-17.40	11.10	-4377.07	-5777.52	14858.923	1030
3100	-7.17	-16.87	11.08	-4377.32	-5778.30	14858.933	1030
3105	-6.50	-17.04	11.14	-4377.35	-5778.00	14858.937	1030
3110	-6.78	-17.20	11.01	-4377.56	-5778.37	14858.943	1030
3115	-6.75	-16.80	11.08	-4377.45	-5778.17	14858.948	1030
3120	-6.99	-17.46	11.11	-4377.36	-5778.17	14858.952	1030
3125	-6.99	-16.91	11.08	-4377.23	-5778.39	14858.956	1030
3130	-7.21	-16.98	11.02	-4378.66	-5779.84	14858.964	1030
3135	-6.87	-16.82	10.96	-4378.87	-5780.03	14858.967	1030
3140	-7.06	-17.11	11.01	-4378.82	-5779.90	14858.969	1030
3145	-6.75	-16.68	11.07	-4378.78	-5779.86	14858.974	1030
3150	-7.18	-16.38	11.04	-4379.73	-5780.26	14858.983	1030
3155	-6.78	-16.71	11.00	-4379.95	-5780.13	14858.986	1030
3160	-7.21	-16.98	10.99	-4379.90	-5780.14	14858.994	1030
3165	-7.08	-17.32	11.02	-4380.08	-5780.25	14858.997	1030
3170	-6.66	-17.00	10.95	-4380.24	-5780.53	14859.000	1030
3175	-6.78	-16.43	10.95	-4380.94	-5780.85	14859.005	1030
3180	-7.05	-16.39	10.99	-4381.22	-5780.63	14859.011	1030
3185	-7.28	-16.23	10.94	-4381.23	-5780.61	14859.018	1030
3190	-7.26	-15.96	10.96	-4381.16	-5780.82	14859.017	1030
3195	-7.27	-15.69	10.89	-4382.06	-5782.25	14859.027	1030
3200	-7.06	-16.47	10.97	-4381.94	-5782.17	14859.030	1030
3205	-7.32	-16.78	10.94	-4382.32	-5782.38	14859.033	1030
3210	-7.57	-16.19	10.88	-4382.22	-5782.54	14859.043	1030
3215	-7.16	-16.17	10.87	-4383.20	-5783.31	14859.049	1030
3220	-7.15	-16.26	10.94	-4383.27	-5783.54	14859.048	1030
3225	-6.54	-16.30	10.94	-4383.25	-5783.12	14859.058	1030
3230	-7.16	-15.94	10.86	-4383.32	-5783.67	14859.062	1030
3235	-6.72	-16.04	10.87	-4383.72	-5783.63	14859.063	1030
3240	-6.96	-16.33	10.90	-4383.39	-5783.59	14859.073	1030
3245	-6.66	-15.52	10.87	-4384.76	-5785.35	14859.078	1030
3250	-7.18	-15.93	10.80	-4384.98	-5785.42	14859.078	1030
3255	-6.91	-15.38	10.83	-4384.88	-5785.21	14859.089	1030
3260	-7.24	-16.22	10.81	-4385.06	-5785.27	14859.092	1030
3265	-6.91	-16.52	10.80	-4385.82	-5784.74	14859.098	1030
3270	-7.30	-16.03	10.81	-4385.80	-5785.21	14859.100	1030
3275	-7.24	-15.81	10.78	-4385.68	-5785.51	14859.107	1030
3280	-6.85	-15.94	10.84	-4385.96	-5785.59	14859.110	1030
3285	-6.73	-16.49	10.87	-4386.40	-5786.23	14859.119	1030
3290	-7.02	-15.99	10.80	-4386.76	-5786.70	14859.122	1030
3295	-6.62	-15.83	10.81	-4387.06	-5786.79	14859.125	1030
3300	-6.81	-15.84	10.80	-4387.32	-5787.11	14859.130	1030
3305	-6.57	-16.74	10.88	-4387.30	-5787.37	14859.136	1030
3310	-6.82	-15.82	10.76	-4387.04	-5787.33	14859.141	1030
3315	-7.06	-15.76	10.72	-4387.54	-5787.43	14859.145	1030
3320	-6.85	-15.85	10.76	-4388.43	-5788.30	14859.152	1030
3325	-6.88	-16.13	10.73	-4388.40	-5788.76	14859.156	1030
3330	-7.15	-16.62	10.67	-4388.95	-5789.55	14859.163	1030
3335	-6.70	-16.10	10.72	-4388.67	-5789.55	14859.168	1030
3340	-6.75	-15.86	10.72	-4388.89	-5789.62	14859.172	1030
3345	-6.77	-15.47	10.75	-4388.78	-5789.39	14859.173	1030
3350	-6.23	-15.25	10.75	-4390.09	-5790.57	14859.184	1030
3355	-6.90	-15.55	10.64	-4390.05	-5790.34	14859.187	1030
3360	-7.44	-15.99	10.77	-4390.00	-5791.37	14859.193	1030
3365	-6.61	-15.55	10.69	-4390.04	-5790.51	14859.197	1030
3370	-6.49	-15.36	10.68	-4390.34	-5790.38	14859.203	1030
3375	-6.24	-15.61	10.68	-4389.97	-5790.78	14859.205	1030
3380	-6.36	-15.74	10.67	-4391.42	-5790.86	14859.213	1030
3385	-6.43	-15.64	10.68	-4391.74	-5790.66	14859.217	1030
3390	-6.81	-15.60	10.61	-4392.03	-5791.45	14859.219	1030
3395	-6.18	-15.42	10.67	-4392.28	-5791.62	14859.224	1030
3400	-6.68	-15.83	10.63	-4392.22	-5791.60	14859.232	1030
3405	-6.95	-15.89	10.60	-4392.28	-5791.60	14859.234	1030
3410	-6.78	-15.82	10.58	-4392.20	-5791.70	14859.243	1030
3415	-6.17	-15.81	10.64	-4392.23	-5792.21	14859.247	1030
3420	-6.20	-15.52	10.66	-4392.65	-5792.42	14859.250	1030
3425	-6.17	-15.51	10.59	-4393.75	-5793.11	14859.253	1030
3430	-6.19	-15.74	10.59	-4393.92	-5793.41	14859.262	1030
3435	-6.27	-16.13	10.56	-4394.11	-5792.99	14859.268	1030
3440	-6.44	-16.45	10.57	-4393.76	-5793.49	14859.267	1030
3445	-6.32	-16.00	10.56	-4393.88	-5793.74	14859.277	1030
3450	-6.44	-15.29	10.60	-4393.93	-5793.55	14859.281	1030
3455	-6.58	-15.72	10.55	-4394.02	-5793.53	14859.283	1030
3460	-6.60	-15.77	10.56	-4394.02	-5793.98	14859.293	1030
3465	-6.68	-14.78	10.52	-4395.78	-5795.93	14859.297	1030
3470	-6.41	-15.39	10.50	-4395.85	-5795.59	14859.298	1030
3475	-6.33	-14.58	10.53	-4396.05	-5796.11	14859.307	1030
3480	-6.34	-15.02	10.55	-4395.82	-5795.71	14859.312	1030
3485	-6.62	-15.25	10.49	-4396.99	-5795.84	14859.314	1030
3490	-6.34	-15.04	10.49	-4396.94	-5796.28	14859.323	1030
3495	-6.38	-14.78	10.51	-4397.09	-5797.05	14859.328	1030
3500	-6.60	-15.24	10.48	-4397.68	-5796.92	14859.329	1030
3505	-6.08	-14.71	10.53	-4397.61	-5796.82	14859.339	1030
3510	-6.44	-14.70	10.46	-4397.71	-5796.99	14859.342	1030
3515	-6.32	-14.72	10.46	-4398.84	-5798.30	14859.347	1030
3520	-6.29	-15.27	10.50	-4398.63	-5798.27	14859.350	1030
3525	-6.75	-15.00	10.38	-4398.81	-5798.37	14859.357	1030
3530	-6.56	-14.91	10.38	-4398.48	-5798.64	14859.360	1030
3535	-6.77	-14.89	10.32	-4398.92	-5799.59	14859.369	1030
3540	-6.59	-14.27	10.42	-4399.58	-5799.81	14859.372	1030
3545	-6.45	-14.23	10.41	-4400.24	-5800.04	14859.375	1030
3550	-6.32	-14.22	10.37	-4400.28	-5800.44	14859.379	1030
3555	-6.53	-14.19	10.34	-4400.24	-5800.29	14859.388	1030
3560	-6.59	-14.46	10.41	-4400.42	-5800.25	14859.393	1030
3565	-6.82	-14.75	10.37	-4400.32	-5800.31	14859.395	1030
3570	-6.62	-14.44	10.33	-4400.91	-5801.33	14859.403	1030
3575	-6.39	-14.39	10.37	-4401.36	-5801.22	14859.406	1030
3580	-6.14	-14.02	10.36	-4401.40	-5801.25	14859.412	1030
3585	-6.51	-14.78	10.34	-4401.07	-5801.42	14859.418	1030
3590	-6.47	-14.74	10.34	-4401.18	-5801.15	14859.421	1030
3595	-6.90	-14.78	10.26	-4401.53	-5801.52	14859.423	1030
3600	-6.67	-14.10	10.33	-4403.07	-5801.51	14859.433	1030
3605	-6.63	-14.23	10.35	-4403.03	-5801.49	14859.437	1030
3610	-6.46	-14.48	10.30	-4403.25	-5801.94	14859.439	1030
3615	-6.21	-14.66	10.29	-4403.31	-5802.06	14859.448	1030
3620	-6.74	-14.84	10.38	-4403.35	-5802.19	14859.453	1030
3625	-6.43	-14.38	10.33	-4403.55	-5802.77	14859.455	1030
3630	-6.63	-14.26	10.31	-4403.46	-5803.11	14859.464	1030
3635	-6.00	-14.23	10.29	-4403.55	-5803.07	14859.467	1030
3640	-6.51	-14.64	10.23	-4405.31	-5804.67	14859.472	1030
3645	-6.28	-14.02	10.34	-4404.92	-5804.35	14859.476	1030
3650	-6.53	-14.00	10.26	-4404.88	-5804.54	14859.483	1030
3655	-6.35	-14.33	10.26	-4405.01	-5804.52	14859.486	1030
3660	-6.12	-14.26	10.29	-4405.20	-5805.41	14859.492	1030
3665	-6.23	-13.98	10.31	-4406.15	-5805.69	14859.497	1030
3670	-6.07	-14.20	10.25	-4406.25	-5806.05	14859.500	1030
3675	-6.10	-13.95	10.21	-4405.98	-5805.89	14859.503	1030
3680	-6.37	-14.56	10.20	-4406.44	-5805.81	14859.511	1030
3685	-6.21	-14.30	10.28	-4407.12	-5806.49	14859.515	1030
3690	-5.80	-13.98	10.22	-4407.32	-5806.61	14859.520	1030
3695	-5.98	-13.94	10.19	-4406.92	-5806.77	14859.529	1030
3700	-6.05	-13.85	10.22	-4407.41	-5807.00	14859.531	1030
3705	-5.95	-14.17	10.25	-4408.40	-5807.61	14859.533	1030
3710	-5.54	-13.75	10.22	-4408.10	-5807.95	14859.541	1030
3715	-6.03	-13.82	10.20	-4408.63	-5808.69	14859.546	1030
3720	-5.99	-14.37	10.18	-4408.97	-5808.93	14859.548	1030
3725	-6.05	-13.78	10.23	-4408.90	-5808.95	14859.557	1030
3730	-5.89	-13.26	10.22	-4408.95	-5808.84	14859.562	1030
3735	-6.17	-12.66	10.16	-4409.56	-5809.66	14859.564	1030
3740	-6.54	-13.03	10.12	-4409.91	-5809.98	14859.572	1030
3745	-6.11	-13.70	10.21	-4409.97	-5809.56	14859.578	1030
3750	-6.67	-13.52	10.13	-4410.03	-5809.85	14859.579	1030
3755	-6.14	-13.94	10.12	-4410.60	-5810.19	14859.587	1030
3760	-5.97	-13.32	10.11	-4410.63	-5810.14	14859.592	1030
3765	-6.22	-12.74	10.14	-4411.41	-5810.87	14859.594	1030
3770	-5.98	-12.63	10.10	-4411.50	-5811.18	14859.600	1030
3775	-5.94	-12.84	10.09	-4411.49	-5811.18	14859.607	1030
3780	-6.15	-13.29	10.04	-4411.68	-5811.54	14859.609	1030
3785	-5.88	-13.20	10.12	-4411.82	-5811.48	14859.618	1030
3790	-5.97	-13.51	10.09	-4411.83	-5811.41	14859.623	1030
3795	-5.37	-13.28	10.11	-4412.31	-5812.09	14859.625	1030
3800	-5.82	-12.93	10.07	-4413.32	-5812.75	14859.629	1030
3805	-5.76	-12.77	10.08	-4413.48	-5812.92	14859.637	1030
3810	-5.87	-12.93	10.08	-4413.91	-5813.21	14859.641	1030
3815	-5.72	-12.76	10.05	-4413.68	-5813.50	14859.646	1030
3820	-5.66	-13.09	10.06	-4413.86	-5813.45	14859.652	1030
3825	-5.62	-13.11	10.07	-4414.02	-5813.55	14859.656	1030
3830	-5.49	-12.65	10.08	-4414.76	-5814.95	14859.663	1030
3835	-5.20	-12.88	10.05	-4414.77	-5814.48	14859.667	1030
3840	-5.33	-12.96	10.05	-4414.72	-5814.54	14859.672	1030
3845	-5.33	-13.07	10.08	-4414.64	-5814.54	14859.673	1030
3850	-5.35	-13.20	10.00	-4415.80	-5815.70	14859.683	1030
3855	-5.19	-12.79	10.02	-4415.90	-5815.59	14859.687	1030
3860	-5.15	-12.31	10.03	-4416.06	-5815.68	14859.694	1030
3865	-5.50	-12.95	9.98	-4416.19	-5815.90	14859.698	1030
3870	-6.05	-13.06	9.98	-4416.29	-5815.77	14859.702	1030
3875	-5.76	-12.41	9.99	-4416.18	-5815.90	14859.706	1030
3880	-5.62	-12.30	9.94	-4417.31	-5817.25	14859.713	1030
3885	-5.92	-12.49	9.95	-4417.68	-5816.98	14859.717	1030
3890	-5.58	-12.48	9.94	-4417.78	-5817.38	14859.719	1030
3895	-6.06	-12.51	9.90	-4417.73	-5817.20	14859.724	1030
3900	-5.89	-11.83	9.94	-4418.54	-5817.74	14859.732	1030
3905	-5.57	-11.50	9.93	-4418.77	-5817.95	14859.735	1030
3910	-6.25	-11.48	9.83	-4418.44	-5818.18	14859.743	1030
3915	-5.70	-12.28	9.95	-4418.82	-5818.18	14859.746	1030
3920	-5.97	-12.30	9.88	-4419.23	-5818.13	14859.750	1030
3925	-6.12	-11.86	9.91	-4419.84	-5818.25	14859.754	1030
3930	-5.82	-11.90	9.92	-4420.18	-5818.35	14859.762	1030
3935	-5.70	-11.92	9.90	-4420.78	-5818.80	14859.765	1030
3940	-5.91	-11.66	9.90	-4420.42	-5818.99	14859.771	1030
3945	-5.88	-12.02	9.88	-4420.36	-5818.60	14859.778	1030
3950	-5.56	-11.81	9.90	-4420.37	-5819.06	14859.780	1030
3955	-5.38	-12.40	9.90	-4420.70	-5819.05	14859.783	1030
3960	-5.39	-12.29	9.89	-4420.67	-5819.14	14859.792	1030
3965	-5.35	-12.20	9.89	-4421.80	-5820.29	14859.799	1030
3970	-5.81	-12.42	9.84	-4421.97	-5820.41	14859.798	1030
3975	-5.32	-12.17	9.87	-4422.30	-5820.29	14859.806	1030
3980	-5.63	-12.73	9.84	-4422.04	-5820.46	14859.812	1030
3985	-5.64	-12.51	9.88	-4422.51	-5820.61	14859.813	1030
3990	-5.92	-12.64	9.82	-4422.02	-5820.84	14859.823	1030
3995	-5.81	-12.41	9.78	-4423.42	-5822.19	14859.827	1030
4000	-6.20	-12.80	9.79	-4423.72	-5821.97	14859.828	1030
4005	-6.40	-12.52	9.78	-4423.47	-5822.69	14859.839	1030
4010	-5.74	-12.61	9.80	-4423.94	-5822.30	14859.842	1030
4015	-5.49	-12.61	9.80	-4423.67	-5822.48	14859.846	1030
4020	-5.44	-12.35	9.85	-4423.90	-5822.27	14859.850	1030
4025	-5.72	-12.14	9.80	-4425.11	-5822.75	14859.857	1030
4030	-5.94	-11.84	9.79	-4425.38	-5822.77	14859.861	1030
4035	-6.08	-12.39	9.78	-4425.27	-5823.09	14859.868	1030
4040	-5.99	-12.37	9.77	-4425.47	-5822.86	14859.872	1030
4045	-6.02	-12.25	9.77	-4425.35	-5823.02	14859.875	1030
4050	-5.58	-12.45	9.76	-4425.47	-5823.58	14859.879	1030
4055	-5.40	-12.37	9.71	-4426.13	-5824.25	14859.887	1030
4060	-5.56	-12.56	9.73	-4427.13	-5825.17	14859.893	1030
4065	-5.43	-12.00	9.76	-4427.12	-5825.31	14859.896	1030
4070	-5.56	-12.51	9.71	-4427.13	-5825.35	14859.904	1030
4075	-5.33	-12.43	9.71	-4427.10	-5825.34	14859.906	1030
4080	-5.65	-12.49	9.71	-4427.42	-5825.58	14859.908	1030
4085	-5.69	-11.84	9.69	-4427.82	-5825.91	14859.917	1030
4090	-5.59	-11.87	9.67	-4428.65	-5826.77	14859.924	1030
4095	-5.81	-12.25	9.62	-4428.89	-5827.02	14859.923	1030
4100	-5.53	-12.09	9.67	-4428.87	-5826.99	14859.933	1030
4105	-6.24	-11.67	9.66	-4428.94	-5827.13	14859.937	1030
4110	-5.98	-11.58	9.67	-4429.11	-5827.42	14859.943	1030
4115	-5.81	-11.72	9.60	-4429.01	-5827.56	14859.948	1030
4120	-5.65	-11.92	9.65	-4428.94	-5827.21	14859.952	1030
4125	-5.76	-11.81	9.66	-4428.93	-5827.20	14859.954	1030
4130	-5.45	-11.65	9.61	-4430.61	-5829.18	14859.963	1030
4135	-5.26	-11.45	9.60	-4430.95	-5829.70	14859.967	1030
4140	-6.21	-12.17	9.53	-4431.02	-5829.42	14859.973	1030
4145	-5.95	-11.58	9.58	-4431.18	-5829.56	14859.974	1030
4150	-5.82	-11.64	9.60	-4430.85	-5829.45	14859.982	1030
4155	-5.86	-11.28	9.54	-4431.04	-5829.83	14859.986	1030
4160	-5.77	-11.31	9.54	-4432.00	-5829.87	14859.993	1030
4165	-6.10	-11.69	9.56	-4432.38	-5830.00	14859.996	1030
4170	-5.58	-11.03	9.57	-4432.14	-5829.82	14860.000	1030
4175	-5.51	-11.43	9.57	-4432.43	-5830.31	14860.003	1030
4180	-5.77	-11.53	9.56	-4432.16	-5830.06	14860.013	1030
4185	-4.93	-10.81	9.60	-4432.38	-5830.12	14860.015	1030
4190	-5.00	-10.37	9.58	-4433.40	-5830.93	14860.021	1030
4195	-5.45	-10.54	9.54	-4434.12	-5831.53	14860.028	1030
4200	-5.43	-10.40	9.49	-4434.16	-5831.52	14860.031	1030
4205	-5.50	-10.69	9.53	-4434.40	-5831.63	14860.034	1030
4210	-5.73	-10.79	9.50	-4434.37	-5831.90	14860.042	1030
4215	-5.68	-10.98	9.47	-4433.97	-5831.95	14860.049	1030
4220	-5.53	-10.82	9.48	-4434.56	-5832.52	14860.048	1030
4225	-5.57	-10.77	9.48	-4435.44	-5833.33	14860.058	1030
4230	-5.62	-10.58	9.43	-4435.51	-5833.65	14860.062	1030
4235	-5.80	-9.94	9.42	-4435.55	-5833.55	14860.066	1030
4240	-5.86	-10.89	9.43	-4435.72	-5833.59	14860.071	1030
4245	-5.11	-10.68	9.50	-4435.67	-5833.75	14860.077	1030
4250	-5.81	-11.09	9.49	-4435.61	-5833.83	14860.078	1030
4255	-5.56	-10.22	9.40	-4436.93	-5835.39	14860.089	1030
4260	-4.87	-9.97	9.47	-4437.29	-5835.40	14860.092	1030
4265	-4.57	-9.74	9.50	-4437.31	-5835.64	14860.094	1030
4270	-5.16	-10.14	9.43	-4437.24	-5835.91	14860.099	1030
4275	-5.00	-9.41	9.45	-4437.22	-5835.83	14860.108	1030
4280	-5.23	-9.97	9.43	-4437.41	-5835.96	14860.109	1030
4285	-4.98	-10.01	9.47	-4437.51	-5835.73	14860.118	1030
4290	-4.98	-10.12	9.45	-4437.36	-5835.70	14860.121	1030
4295	-4.75	-9.81	9.44	-4439.21	-5835.77	14860.125	1030
4300	-4.93	-9.93	9.41	-4439.64	-5836.03	14860.129	1030
4305	-5.49	-10.57	9.39	-4440.03	-5836.24	14860.138	1030
4310	-4.66	-10.01	9.41	-4439.53	-5836.34	14860.140	1030
4315	-4.86	-9.96	9.42	-4439.65	-5836.69	14860.147	1030
4320	-5.35	-10.29	9.38	-4439.55	-5836.54	14860.152	1030
4325	-4.78	-9.91	9.39	-4440.66	-5837.09	14860.156	1030
4330	-4.95	-9.55	9.41	-4441.04	-5838.06	14860.158	1030
4335	-5.34	-10.17	9.35	-4440.86	-5838.05	14860.168	1030
4340	-5.29	-9.82	9.36	-4440.83	-5838.18	14860.171	1030
4345	-4.97	-9.74	9.39	-4441.31	-5838.44	14860.175	1030
4350	-5.23	-10.08	9.37	-4441.23	-5838.78	14860.183	1030
4355	-5.06	-10.37	9.35	-4441.66	-5839.08	14860.187	1030
4360	-5.14	-9.41	9.30	-4442.57	-5840.18	14860.189	1030
4365	-4.93	-9.11	9.35	-4442.57	-5840.79	14860.196	1030
4370	-4.88	-9.89	9.33	-4442.76	-5840.66	14860.202	1030
4375	-5.20	-9.47	9.28	-4442.75	-5840.36	14860.205	1030
4380	-4.99	-9.61	9.34	-4442.56	-5840.49	14860.214	1030
4385	-5.09	-9.74	9.31	-4442.88	-5840.57	14860.217	1030
4390	-5.23	-9.82	9.27	-4444.41	-5840.59	14860.219	1030
4395	-5.38	-9.80	9.29	-4444.37	-5840.69	14860.226	1030
4400	-4.64	-8.98	9.30	-4444.59	-5841.28	14860.232	1030
4405	-4.67	-9.01	9.30	-4444.51	-5841.46	14860.234	1030
4410	-4.95	-9.06	9.30	-4444.45	-5841.57	14860.245	1031
4415	-5.04	-9.11	9.26	-4444.76	-5841.63	14860.246	1031
4420	-4.84	-9.72	9.35	-4443.36	-5840.77	14860.250	1031
4425	-4.68	-9.59	9.33	-4443.03	-5841.07	14860.254	1031
4430	-4.89	-8.76	9.37	-4443.37	-5840.96	14860.263	1031
4435	-4.85	-9.43	9.34	-4443.05	-5840.98	14860.265	1031
4440	-5.14	-9.70	9.33	-4443.27	-5840.79	14860.271	1031
4445	-5.68	-9.48	9.28	-4443.23	-5840.63	14860.277	1031
4450	-5.80	-9.91	9.32	-4441.98	-5839.95	14860.284	1031
4455	-5.38	-9.59	9.35	-4441.77	-5839.59	14860.283	1031
4460	-5.57	-9.38	9.34	-4441.76	-5839.50	14860.292	1031
4465	-6.01	-8.80	9.30	-4441.81	-5839.31	14860.299	1031
4470	-5.75	-8.89	9.35	-4441.55	-5839.00	14860.298	1031
4475	-5.96	-9.43	9.31	-4440.66	-5838.32	14860.308	1031
4480	-6.15	-9.66	9.36	-4440.66	-5838.08	14860.312	1031
4485	-5.61	-9.76	9.39	-4440.50	-5838.36	14860.314	1031
4490	-5.28	-9.64	9.36	-4440.55	-5838.57	14860.320	1031
4495	-5.50	-9.50	9.39	-4439.79	-5837.67	14860.327	1031
4500	-5.41	-9.54	9.43	-4439.63	-5837.50	14860.328	1031
4505	-5.76	-9.55	9.33	-4439.70	-5837.42	14860.337	1031
4510	-5.92	-9.37	9.43	-4439.58	-5837.25	14860.343	1031
4515	-5.60	-9.16	9.39	-4438.86	-5836.88	14860.344	1031
4520	-5.52	-9.55	9.39	-4438.60	-5836.59	14860.350	1031
4525	-5.23	-10.32	9.41	-4437.98	-5836.83	14860.357	1031
4530	-5.23	-10.27	9.41	-4438.17	-5836.98	14860.359	1031
4535	-5.74	-10.17	9.40	-4438.08	-5836.59	14860.369	1031
4540	-5.85	-10.40	9.37	-4438.49	-5836.45	14860.372	1031
4545	-5.92	-10.43	9.38	-4438.25	-5836.41	14860.375	1031
4550	-5.24	-10.27	9.37	-4438.16	-5837.08	14860.378	1031
4555	-5.46	-10.45	9.42	-4438.02	-5836.90	14860.388	1031
4560	-4.92	-10.24	9.45	-4437.81	-5836.76	14860.392	1031
4565	-5.07	-10.05	9.42	-4437.90	-5836.72	14860.397	1031
4570	-5.26	-10.62	9.36	-4437.72	-5836.65	14860.403	1031
4575	-5.26	-11.16	9.48	-4436.04	-5835.97	14860.408	1031
4580	-5.20	-11.11	9.53	-4435.69	-5834.55	14860.408	1031
4585	-5.44	-10.63	9.50	-4435.38	-5834.20	14860.417	1031
4590	-5.58	-10.97	9.47	-4435.59	-5834.49	14860.424	1031
4595	-5.06	-11.04	9.51	-4435.51	-5834.29	14860.423	1031
4600	-5.31	-10.73	9.49	-4434.80	-5833.88	14860.432	1031
4605	-4.93	-10.58	9.55	-4434.51	-5833.94	14860.437	1031
4610	-5.10	-10.93	9.50	-4434.46	-5834.70	14860.441	1031
4615	-4.78	-10.80	9.57	-4434.30	-5834.18	14860.446	1031
4620	-4.76	-10.80	9.55	-4433.85	-5834.32	14860.452	1031
4625	-4.95	-10.29	9.53	-4433.51	-5834.52	14860.454	1031
4630	-4.91	-11.26	9.52	-4432.87	-5834.08	14860.463	1031
4635	-4.98	-11.06	9.57	-4433.14	-5833.65	14860.466	1031
4640	-5.18	-11.36	9.58	-4433.08	-5833.25	14860.469	1031
4645	-5.29	-11.51	9.52	-4433.08	-5833.19	14860.474	1031
4650	-5.35	-11.57	9.54	-4432.49	-5832.99	14860.483	1031
4655	-5.40	-11.78	9.57	-4432.15	-5832.46	14860.484	1031
4660	-6.11	-11.76	9.55	-4432.34	-5832.40	14860.494	1031
4665	-6.02	-11.72	9.54	-4432.19	-5832.29	14860.497	1031
4670	-5.73	-11.49	9.55	-4431.15	-5831.74	14860.500	1031
4675	-5.52	-11.35	9.60	-4430.94	-5831.10	14860.503	1031
4680	-5.28	-11.41	9.58	-4431.45	-5831.41	14860.512	1031
4685	-5.23	-11.94	9.61	-4431.23	-5831.42	14860.518	1031
4690	-5.43	-12.31	9.57	-4430.80	-5831.38	14860.521	1031
4695	-5.09	-12.14	9.64	-4430.10	-5831.44	14860.528	1031
4700	-5.48	-11.88	9.59	-4430.10	-5831.04	14860.531	1031
4705	-5.57	-12.14	9.59	-4430.05	-5831.11	14860.533	1031
4710	-5.13	-12.37	9.62	-4429.89	-5830.97	14860.541	1031
4715	-5.11	-12.56	9.67	-4428.76	-5830.83	14860.547	1031
4720	-5.35	-12.19	9.64	-4428.78	-5830.80	14860.548	1031
4725	-5.61	-11.89	9.61	-4428.86	-5830.60	14860.558	1031
4730	-5.24	-12.18	9.65	-4428.94	-5830.56	14860.562	1031
4735	-5.56	-12.46	9.67	-4427.90	-5829.56	14860.563	1031
4740	-5.50	-12.16	9.74	-4427.56	-5829.75	14860.572	1031
4745	-5.41	-12.66	9.66	-4427.68	-5829.62	14860.576	1031
4750	-5.20	-12.31	9.68	-4427.88	-5828.96	14860.578	1031
4755	-5.57	-12.18	9.67	-4428.02	-5829.04	14860.589	1031
4760	-5.56	-12.29	9.66	-4427.85	-5829.40	14860.592	1031
4765	-5.58	-12.82	9.72	-4426.66	-5827.78	14860.598	1031
4770	-5.22	-12.66	9.74	-4426.63	-5827.58	14860.598	1031
4775	-5.23	-12.28	9.72	-4426.43	-5827.47	14860.607	1031
4780	-5.67	-12.91	9.74	-4426.48	-5827.37	14860.609	1031
4785	-5.24	-11.55	9.77	-4425.32	-5826.17	14860.617	1031
4790	-5.42	-12.49	9.73	-4425.43	-5826.12	14860.623	1031
4795	-5.27	-12.53	9.74	-4425.44	-5826.35	14860.625	1031
4800	-5.03	-12.20	9.78	-4425.69	-5825.94	14860.628	1031
4805	-5.41	-12.70	9.75	-4425.13	-5825.85	14860.637	1031
4810	-5.80	-12.82	9.70	-4424.44	-5825.12	14860.641	1031
4815	-5.34	-12.95	9.78	-4424.29	-5825.25	14860.647	1031
4820	-5.58	-12.78	9.76	-4424.37	-5825.28	14860.653	1031
4825	-5.13	-13.05	9.79	-4424.10	-5824.84	14860.656	1031
4830	-5.19	-13.35	9.78	-4423.12	-5824.46	14860.659	1031
4835	-5.26	-13.22	9.84	-4423.27	-5824.22	14860.667	1031
4840	-5.03	-13.35	9.84	-4423.14	-5823.99	14860.671	1031
4845	-4.85	-12.81	9.82	-4423.22	-5823.99	14860.673	1031
4850	-5.43	-13.17	9.81	-4422.45	-5823.37	14860.683	1031
4855	-5.36	-12.94	9.83	-4422.00	-5823.02	14860.687	1031
4860	-4.94	-12.71	9.87	-4421.86	-5822.48	14860.688	1031
4865	-5.42	-12.55	9.87	-4421.76	-5822.51	14860.696	1031
4870	-6.01	-12.83	9.76	-4421.57	-5822.35	14860.703	1031
4875	-5.54	-13.21	9.81	-4421.41	-5822.43	14860.704	1031
4880	-5.98	-13.63	9.82	-4421.41	-5822.15	14860.713	1031
4885	-5.72	-13.11	9.83	-4421.55	-5822.38	14860.717	1031
4890	-5.93	-13.16	9.88	-4419.62	-5821.05	14860.722	1031
4895	-6.09	-13.61	9.84	-4419.70	-5820.76	14860.725	1031
4900	-5.63	-13.11	9.92	-4419.52	-5820.60	14860.732	1031
4905	-5.59	-13.41	9.88	-4419.87	-5820.58	14860.734	1031
4910	-5.50	-13.68	9.91	-4418.82	-5819.43	14860.742	1031
4915	-5.38	-13.85	9.90	-4418.67	-5819.69	14860.747	1031
4920	-5.34	-13.77	9.90	-4418.86	-5819.75	14860.750	1031
4925	-5.64	-13.82	9.92	-4418.98	-5819.76	14860.754	1031
4930	-5.32	-14.50	9.89	-4418.26	-5819.09	14860.762	1031
4935	-5.31	-14.09	9.95	-4417.84	-5818.71	14860.767	1031
4940	-5.44	-13.91	9.98	-4417.93	-5818.73	14860.771	1031
4945	-5.36	-14.10	9.96	-4417.67	-5818.87	14860.778	1031
4950	-5.65	-13.89	9.90	-4417.86	-5818.78	14860.781	1031
4955	-6.07	-13.91	9.94	-4417.68	-5818.45	14860.783	1031
4960	-5.61	-14.42	9.98	-4417.19	-5818.32	14860.792	1031
4965	-6.20	-14.38	9.96	-4416.15	-5817.35	14860.797	1031
4970	-5.84	-13.88	10.02	-4416.00	-5817.16	14860.798	1031
4975	-5.74	-14.24	10.02	-4416.11	-5817.56	14860.808	1031
4980	-5.32	-14.29	10.03	-4416.33	-5816.93	14860.812	1031
4985	-5.50	-14.32	10.01	-4415.39	-5816.69	14860.818	1031
4990	-5.78	-14.11	10.05	-4415.29	-5816.28	14860.823	1031
4995	-5.36	-14.82	10.01	-4415.35	-5815.78	14860.826	1031
5000	-5.53	-14.68	10.05	-4415.14	-5815.87	14860.828	1031
5005	-5.49	-14.42	10.03	-4413.98	-5816.06	14860.838	1031
5010	-5.29	-14.22	10.03	-4414.05	-5815.77	14860.842	1031
5015	-5.05	-14.67	10.08	-4414.27	-5815.87	14860.844	1031
5020	-5.76	-14.78	10.08	-4414.15	-5816.07	14860.847	1031
5025	-5.59	-15.01	10.09	-4413.27	-5815.18	14860.858	1031
5030	-5.51	-14.27	10.07	-4413.16	-5815.00	14860.861	1031
5035	-5.67	-14.85	10.09	-4412.76	-5814.82	14860.868	1031
5040	-5.85	-14.69	10.09	-4413.29	-5814.98	14860.872	1031
5045	-5.47	-14.78	10.13	-4412.63	-5814.26	14860.875	1031
5050	-5.34	-14.66	10.09	-4412.08	-5813.80	14860.879	1031
5055	-5.32	-14.85	10.14	-4411.81	-5813.68	14860.887	1031
5060	-5.87	-14.17	10.08	-4411.98	-5813.88	14860.891	1031
5065	-5.33	-14.80	10.15	-4411.73	-5813.43	14860.896	1031
5070	-5.62	-14.86	10.10	-4411.12	-5812.66	14860.903	1031
5075	-5.93	-14.40	10.16	-4410.91	-5812.61	14860.906	1031
5080	-5.29	-14.16	10.20	-4410.62	-5812.15	14860.908	1031
5085	-5.48	-14.83	10.17	-4410.46	-5811.94	14860.916	1031
5090	-6.07	-15.10	10.10	-4410.71	-5812.03	14860.922	1031
5095	-5.52	-15.27	10.16	-4410.45	-5811.49	14860.923	1031
5100	-5.62	-15.02	10.17	-4410.69	-5811.73	14860.933	1031
5105	-5.76	-14.70	10.16	-4410.86	-5811.83	14860.937	1031
5110	-6.27	-15.36	10.10	-4409.02	-5810.60	14860.942	1031
5115	-5.76	-15.38	10.18	-4409.09	-5810.02	14860.947	1031
5120	-5.69	-14.97	10.18	-4409.30	-5810.31	14860.951	1031
5125	-6.33	-14.30	10.14	-4409.06	-5810.14	14860.954	1031
5130	-6.24	-14.89	10.14	-4408.00	-5810.09	14860.963	1031
5135	-6.16	-14.39	10.15	-4407.82	-5810.41	14860.967	1031
5140	-6.31	-14.05	10.18	-4408.09	-5810.07	14860.969	1031
5145	-6.03	-14.55	10.19	-4407.85	-5809.91	14860.974	1031
5150	-5.75	-14.80	10.20	-4406.92	-5809.56	14860.982	1031
5155	-5.91	-14.44	10.21	-4406.67	-5810.11	14860.984	1031
5160	-6.46	-14.74	10.23	-4406.82	-5809.73	14860.993	1031
5165	-6.12	-14.23	10.20	-4406.91	-5809.68	14860.997	1031
5170	-6.47	-14.43	10.18	-4405.84	-5808.29	14861.003	1031
5175	-6.44	-14.78	10.19	-4405.87	-5808.71	14861.004	1031
5180	-6.47	-14.62	10.21	-4405.88	-5808.87	14861.011	1031
5185	-6.57	-14.70	10.27	-4405.73	-5808.43	14861.018	1031
5190	-6.25	-14.57	10.22	-4405.44	-5808.13	14861.021	1031
5195	-5.82	-14.49	10.41	-4404.91	-5807.30	14861.028	1031
5200	-6.29	-14.79	10.25	-4404.87	-5807.39	14861.030	1031
5205	-6.82	-14.94	10.23	-4404.69	-5807.35	14861.033	1031
5210	-6.68	-14.68	10.25	-4404.84	-5807.17	14861.043	1031
5215	-6.33	-14.67	10.27	-4404.00	-5806.18	14861.049	1031
5220	-6.37	-14.64	10.30	-4404.01	-5805.99	14861.048	1031
5225	-6.79	-14.55	10.26	-4403.82	-5805.99	14861.058	1031
5230	-6.40	-14.70	10.26	-4403.61	-5806.08	14861.062	1031
5235	-5.32	-14.38	10.33	-4403.71	-5805.72	14861.064	1031
5240	-6.19	-14.20	10.30	-4403.78	-5805.59	14861.073	1031
5245	-6.48	-15.31	10.42	-4402.55	-5803.72	14861.078	1031
5250	-5.97	-15.14	10.36	-4402.40	-5804.42	14861.078	1031
5255	-5.57	-15.15	10.45	-4403.22	-5804.11	14861.089	1031
5260	-6.16	-14.53	10.35	-4402.61	-5804.03	14861.092	1031
5265	-6.01	-15.55	10.36	-4402.19	-5803.82	14861.094	1031
5270	-6.08	-15.47	10.37	-4401.50	-5803.21	14861.100	1031
5275	-6.16	-15.18	10.40	-4401.05	-5802.88	14861.107	1031
5280	-6.25	-15.08	10.39	-4400.82	-5802.46	14861.109	1031
5285	-6.06	-14.99	10.43	-4400.89	-5802.17	14861.119	1031
5290	-6.13	-15.00	10.39	-4400.79	-5802.47	14861.122	1031
5295	-5.90	-15.14	10.39	-4400.67	-5801.73	14861.125	1031
5300	-6.24	-15.49	10.42	-4399.90	-5801.39	14861.128	1031
5305	-6.04	-15.90	10.46	-4399.86	-5801.16	14861.135	1031
5310	-6.11	-15.28	10.43	-4399.94	-5801.00	14861.141	1031
5315	-6.16	-15.76	10.42	-4399.86	-5800.97	14861.144	1031
5320	-6.19	-15.87	10.42	-4399.68	-5800.73	14861.152	1031
5325	-5.91	-15.37	10.49	-4399.59	-5801.02	14861.156	1031
5330	-6.45	-16.09	10.44	-4398.38	-5801.24	14861.163	1031
5335	-6.42	-15.82	10.38	-4398.33	-5800.94	14861.168	1031
5340	-6.26	-15.83	10.46	-4398.42	-5800.98	14861.172	1031
5345	-6.11	-15.40	10.50	-4398.12	-5800.59	14861.173	1031
5350	-6.17	-15.90	10.47	-4397.66	-5799.30	14861.183	1031
5355	-6.05	-15.52	10.50	-4397.55	-5799.46	14861.187	1031
5360	-5.40	-15.23	10.57	-4396.42	-5798.63	14861.194	1031
5365	-6.39	-15.59	10.55	-4396.78	-5798.73	14861.198	1031
5370	-6.26	-15.76	10.47	-4396.49	-5798.67	14861.203	1031
5375	-5.93	-16.26	10.55	-4396.67	-5798.63	14861.204	1031
5380	-6.17	-15.99	10.59	-4395.75	-5798.00	14861.213	1031
5385	-6.18	-15.94	10.55	-4395.83	-5797.62	14861.217	1031
5390	-6.09	-16.10	10.58	-4395.25	-5797.36	14861.219	1031
5395	-5.78	-15.85	10.59	-4395.21	-5796.89	14861.226	1031
5400	-6.20	-16.03	10.61	-4394.68	-5796.99	14861.231	1031
5405	-6.23	-16.09	10.58	-4394.68	-5797.06	14861.236	1031
5410	-6.26	-16.59	10.56	-4394.49	-5797.06	14861.243	1031
5415	-6.03	-16.48	10.60	-4394.58	-5796.84	14861.247	1031
5420	-6.63	-15.96	10.58	-4394.67	-5796.81	14861.250	1031
5425	-6.56	-15.56	10.60	-4394.45	-5796.52	14861.255	1031
5430	-6.50	-15.53	10.57	-4394.34	-5796.59	14861.261	1031
5435	-6.37	-15.57	10.56	-4394.67	-5796.27	14861.268	1031
5440	-6.78	-15.86	10.56	-4394.49	-5796.02	14861.270	1031
5445	-6.44	-15.97	10.64	-4392.55	-5794.68	14861.278	1031
5450	-6.52	-15.94	10.58	-4392.69	-5794.86	14861.281	1031
5455	-6.39	-16.00	10.64	-4392.62	-5794.65	14861.283	1031
5460	-6.78	-16.64	10.63	-4392.56	-5794.37	14861.291	1031
5465	-6.72	-16.08	10.64	-4391.82	-5794.39	14861.297	1031
5470	-6.63	-16.33	10.67	-4391.43	-5794.33	14861.298	1031
5475	-6.71	-16.46	10.65	-4391.78	-5794.15	14861.308	1031
5480	-6.76	-16.76	10.64	-4391.81	-5793.82	14861.312	1031
5485	-6.38	-16.34	10.71	-4390.43	-5793.20	14861.318	1031
5490	-6.59	-16.06	10.68	-4390.58	-5793.01	14861.322	1031
5495	-6.52	-15.98	10.64	-4390.35	-5792.84	14861.327	1031
5500	-6.91	-16.68	10.70	-4390.34	-5792.78	14861.328	1031
5505	-6.85	-16.93	10.75	-4389.72	-5792.48	14861.338	1031
5510	-6.44	-16.72	10.70	-4389.30	-5791.75	14861.342	1031
5515	-6.31	-16.21	10.72	-4389.14	-5791.70	14861.344	1031
5520	-6.23	-16.52	10.75	-4389.30	-5791.32	14861.347	1031
5525	-6.61	-17.38	10.70	-4388.96	-5791.71	14861.358	1031
5530	-6.79	-16.52	10.71	-4388.37	-5790.80	14861.359	1031
5535	-6.23	-17.32	10.77	-4388.49	-5790.61	14861.368	1031
5540	-6.46	-16.53	10.75	-4388.45	-5790.50	14861.372	1031
5545	-6.47	-16.32	10.79	-4388.03	-5789.87	14861.375	1031
5550	-6.10	-16.16	10.77	-4387.33	-5789.40	14861.380	1031
5555	-6.38	-16.13	10.75	-4387.20	-5789.77	14861.387	1031
5560	-6.33	-16.57	10.83	-4387.14	-5789.18	14861.393	1031
5565	-6.69	-16.86	10.78	-4387.11	-5789.44	14861.394	1031
5570	-6.61	-16.07	10.79	-4386.60	-5788.95	14861.403	1031
5575	-6.47	-16.79	10.77	-4386.32	-5788.59	14861.406	1031
5580	-6.58	-16.49	10.79	-4386.56	-5788.28	14861.408	1031
5585	-6.83	-16.70	10.81	-4386.57	-5788.18	14861.417	1031
5590	-6.99	-16.58	10.77	-4385.75	-5787.47	14861.421	1031
5595	-6.94	-17.11	10.78	-4385.60	-5787.13	14861.424	1031
5600	-6.34	-16.42	10.90	-4385.18	-5786.83	14861.433	1031
5605	-6.49	-16.83	10.83	-4385.33	-5787.12	14861.438	1031
5610	-6.88	-17.45	10.80	-4385.41	-5786.84	14861.442	1031
5615	-6.89	-17.69	10.82	-4385.45	-5787.00	14861.448	1031
5620	-7.65	-18.39	10.82	-4383.46	-5785.14	14861.453	1031
5625	-6.28	-17.56	10.90	-4383.90	-5785.87	14861.455	1031
5630	-6.32	-17.69	10.92	-4383.87	-5785.76	14861.464	1031
5635	-6.41	-16.69	10.85	-4383.83	-5785.91	14861.467	1031
5640	-6.87	-17.31	10.87	-4382.94	-5784.67	14861.473	1031
5645	-6.06	-18.22	10.95	-4382.83	-5784.91	14861.476	1031
5650	-6.88	-17.63	10.87	-4382.73	-5784.34	14861.482	1031
5655	-6.57	-17.79	10.88	-4382.76	-5784.58	14861.486	1031
5660	-6.68	-17.18	10.91	-4382.83	-5784.44	14861.492	1031
5665	-6.75	-17.18	10.93	-4382.20	-5784.60	14861.498	1031
5670	-6.39	-17.46	10.93	-4382.06	-5784.23	14861.500	1031
5675	-6.52	-17.51	10.98	-4381.80	-5784.21	14861.506	1031
5680	-6.72	-18.08	10.92	-4381.69	-5784.05	14861.511	1031
5685	-6.50	-17.43	10.97	-4380.84	-5783.29	14861.518	1031
5690	-7.16	-17.68	10.97	-4380.89	-5783.10	14861.517	1031
5695	-6.63	-17.45	10.98	-4380.62	-5782.56	14861.529	1031
5700	-6.38	-18.16	11.01	-4380.57	-5782.65	14861.530	1031
5705	-6.37	-17.30	11.02	-4380.15	-5782.71	14861.533	1031
5710	-7.05	-17.89	10.97	-4380.29	-5782.87	14861.543	1031
5715	-6.36	-17.63	11.04	-4379.31	-5781.51	14861.546	1031
5720	-6.71	-17.29	11.08	-4378.92	-5780.96	14861.548	1031
5725	-6.69	-18.02	11.01	-4379.06	-5781.34	14861.558	1031
5730	-6.71	-18.22	11.02	-4379.02	-5781.28	14861.562	1031
5735	-6.48	-18.00	11.02	-4379.48	-5781.16	14861.568	1031
5740	-6.29	-18.29	11.05	-4379.15	-5781.61	14861.573	1031
5745	-6.90	-18.87	11.05	-4378.30	-5780.23	14861.577	1031
5750	-6.77	-18.60	11.04	-4377.76	-5779.75	14861.578	1031
5755	-6.35	-19.01	11.04	-4377.91	-5779.52	14861.587	1031
5760	-6.56	-18.52	11.13	-4377.18	-5779.33	14861.592	1031
5765	-6.74	-18.43	11.10	-4377.11	-5779.08	14861.594	1031
5770	-6.60	-18.09	11.11	-4376.90	-5779.22	14861.601	1031
5775	-6.62	-17.46	11.13	-4376.99	-5779.54	14861.606	1031
5780	-7.22	-18.12	11.09	-4376.98	-5778.96	14861.609	1031
5785	-7.24	-17.81	11.07	-4376.56	-5778.55	14861.618	1031
5790	-7.21	-18.22	11.10	-4375.63	-5777.90	14861.624	1031
5795	-7.24	-18.26	11.06	-4375.78	-5777.76	14861.625	1031
5800	-7.16	-17.80	11.11	-4375.54	-5777.62	14861.628	1031
5805	-6.73	-17.25	11.12	-4375.63	-5777.60	14861.635	1031
5810	-7.78	-18.84	11.09	-4374.66	-5776.83	14861.641	1031
5815	-6.95	-18.02	11.10	-4374.60	-5776.88	14861.645	1031
5820	-6.43	-18.63	11.18	-4374.46	-5776.84	14861.653	1031
5825	-6.44	-18.88	11.21	-4374.42	-5776.88	14861.656	1031
5830	-6.80	-18.45	11.16	-4373.46	-5776.81	14861.658	1031
5835	-6.82	-18.67	11.14	-4373.39	-5776.87	14861.668	1031
5840	-6.56	-18.78	11.29	-4372.77	-5776.51	14861.672	1031
5845	-6.82	-18.28	11.20	-4373.18	-5776.26	14861.675	1031
5850	-6.83	-17.95	11.23	-4373.12	-5776.51	14861.683	1031
5855	-6.64	-18.04	11.20	-4373.31	-5776.32	14861.688	1031
5860	-6.72	-18.46	11.24	-4371.97	-5775.11	14861.688	1031
5865	-7.01	-19.26	11.21	-4371.80	-5774.77	14861.697	1031
5870	-6.98	-18.55	11.24	-4371.31	-5774.10	14861.702	1031
5875	-6.94	-18.32	11.20	-4371.34	-5773.93	14861.706	1031
5880	-7.40	-18.93	11.24	-4370.80	-5773.93	14861.712	1031
5885	-7.21	-18.27	11.24	-4370.73	-5773.52	14861.717	1031
5890	-7.12	-18.91	11.25	-4371.06	-5773.42	14861.719	1031
5895	-7.33	-18.76	11.24	-4371.09	-5773.72	14861.727	1031
5900	-6.71	-19.86	11.40	-4369.96	-5771.86	14861.733	1031
5905	-7.29	-18.77	11.28	-4369.75	-5771.86	14861.734	1031
5910	-6.66	-18.89	11.32	-4369.70	-5771.73	14861.742	1031
5915	-7.35	-19.44	11.25	-4369.94	-5771.83	14861.747	1031
5920	-7.11	-19.22	11.31	-4369.27	-5771.65	14861.750	1031
5925	-7.01	-19.28	11.35	-4368.68	-5770.89	14861.754	1031
5930	-7.22	-19.03	11.31	-4368.88	-5771.02	14861.761	1031
5935	-7.30	-18.71	11.29	-4368.84	-5771.24	14861.766	1031
5940	-7.01	-19.18	11.32	-4368.82	-5770.59	14861.767	1031
5945	-7.20	-18.92	11.33	-4368.71	-5770.87	14861.777	1031
5950	-7.07	-19.33	11.34	-4368.82	-5770.85	14861.780	1031
5955	-6.97	-19.23	11.44	-4367.18	-5770.79	14861.788	1031
5960	-7.41	-18.91	11.33	-4367.33	-5770.68	14861.793	1031
5965	-7.39	-18.99	11.37	-4367.32	-5770.52	14861.797	1031
5970	-7.62	-19.31	11.34	-4367.36	-5770.62	14861.798	1031
5975	-6.97	-20.04	11.47	-4366.35	-5769.01	14861.808	1031
5980	-7.18	-19.65	11.43	-4366.24	-5769.48	14861.812	1031
5985	-6.97	-19.35	11.47	-4366.48	-5769.12	14861.813	1031
5990	-7.11	-18.95	11.43	-4366.21	-5769.03	14861.822	1031
5995	-6.88	-19.31	11.49	-4365.12	-5767.26	14861.828	1031
6000	-7.31	-19.16	11.47	-4365.49	-5767.29	14861.828	1031
6005	-7.46	-19.18	11.51	-4365.37	-5767.77	14861.838	1031
6010	-7.02	-19.30	11.47	-4365.25	-5767.48	14861.843	1031
6015	-7.17	-19.55	11.47	-4364.90	-5767.38	14861.844	1031
6020	-7.62	-19.63	11.46	-4364.08	-5766.10	14861.850	1031
6025	-7.30	-19.52	11.53	-4364.27	-5766.07	14861.856	1031
6030	-7.31	-19.62	11.51	-4363.75	-5765.88	14861.859	1031
6035	-7.22	-19.70	11.49	-4363.35	-5765.68	14861.869	1031
6040	-7.61	-19.57	11.52	-4363.48	-5766.06	14861.872	1031
6045	-7.61	-19.83	11.50	-4363.58	-5765.79	14861.875	1031
6050	-7.01	-19.69	11.53	-4362.82	-5765.49	14861.880	1031
6055	-7.44	-20.59	11.52	-4362.36	-5764.86	14861.886	1031
6060	-6.94	-20.11	11.60	-4362.69	-5764.98	14861.893	1031
6065	-7.28	-19.67	11.57	-4362.63	-5765.22	14861.893	1031
6070	-7.31	-19.97	11.52	-4361.47	-5764.39	14861.904	1031
6075	-7.54	-19.91	11.55	-4361.35	-5764.12	14861.906	1031
6080	-6.99	-19.54	11.58	-4361.46	-5764.20	14861.908	1031
6085	-7.06	-19.67	11.62	-4361.36	-5763.84	14861.918	1031
6090	-7.05	-19.57	11.65	-4360.51	-5763.48	14861.921	1031
6095	-7.39	-19.77	11.65	-4360.33	-5763.17	14861.923	1031
6100	-6.69	-19.53	11.74	-4360.20	-5762.18	14861.933	1031
6105	-7.46	-19.40	11.63	-4360.56	-5762.81	14861.938	1031
6110	-7.08	-19.70	11.65	-4360.39	-5763.33	14861.941	1031
6115	-6.74	-19.60	11.64	-4360.51	-5762.91	14861.947	1031
6120	-7.32	-18.24	11.65	-4359.17	-5762.05	14861.953	1031
6125	-7.37	-19.44	11.66	-4358.70	-5761.44	14861.954	1031
6130	-7.40	-20.20	11.64	-4358.75	-5761.70	14861.963	1031
6135	-7.23	-19.95	11.63	-4359.03	-5761.98	14861.967	1031
6140	-7.21	-19.43	11.71	-4358.37	-5761.12	14861.969	1031
6145	-6.82	-20.04	11.72	-4358.08	-5760.61	14861.976	1031
6150	-7.70	-19.69	11.67	-4357.99	-5760.72	14861.982	1031
6155	-7.29	-19.95	11.68	-4357.70	-5760.82	14861.986	1031
6160	-7.30	-20.48	11.69	-4357.44	-5760.35	14861.992	1031
6165	-7.45	-20.38	11.72	-4356.50	-5759.85	14861.998	1031
6170	-7.06	-20.22	11.76	-4356.51	-5759.81	14862.000	1031
6175	-7.28	-19.95	11.75	-4356.84	-5759.62	14862.007	1031
6180	-7.37	-20.41	11.73	-4356.99	-5759.36	14862.011	1031
6185	-7.20	-20.75	11.77	-4356.10	-5759.41	14862.015	1031
6190	-7.47	-19.99	11.72	-4355.76	-5759.23	14862.019	1031
6195	-7.66	-20.45	11.77	-4355.16	-5758.72	14862.028	1031
6200	-7.62	-20.28	11.81	-4354.94	-5758.07	14862.030	1031
6205	-7.40	-19.46	11.76	-4354.64	-5758.59	14862.038	1031
6210	-7.68	-20.08	11.73	-4355.01	-5758.37	14862.043	1031
6215	-6.98	-20.30	11.85	-4354.82	-5758.02	14862.046	1031
6220	-7.51	-20.38	11.79	-4354.81	-5757.75	14862.048	1031
6225	-8.10	-21.70	11.85	-4353.27	-5756.66	14862.058	1031
6230	-7.53	-20.59	11.83	-4353.58	-5756.41	14862.062	1031
6235	-7.61	-20.62	11.87	-4353.06	-5756.41	14862.066	1031
6240	-7.18	-20.54	11.86	-4353.30	-5756.52	14862.072	1031
6245	-6.93	-20.75	11.90	-4352.54	-5755.74	14862.077	1031
6250	-7.19	-20.34	11.89	-4352.20	-5755.52	14862.078	1031
6255	-7.70	-20.99	11.88	-4351.86	-5755.41	14862.088	1031
6260	-7.27	-20.80	11.90	-4351.66	-5754.92	14862.093	1031
6265	-6.88	-20.41	11.90	-4351.74	-5755.07	14862.094	1031
6270	-7.16	-20.35	11.88	-4351.76	-5754.99	14862.097	1031
6275	-7.24	-20.24	11.87	-4351.44	-5755.00	14862.106	1031
6280	-7.44	-21.27	11.93	-4350.74	-5754.26	14862.109	1031
6285	-7.16	-21.22	11.96	-4350.84	-5753.80	14862.117	1031
6290	-7.59	-20.92	11.91	-4350.72	-5754.08	14862.121	1031
6295	-7.19	-20.56	11.94	-4350.63	-5753.58	14862.125	1031
6300	-7.85	-20.84	11.99	-4349.56	-5752.88	14862.131	1031
6305	-7.88	-21.01	11.97	-4349.61	-5753.09	14862.137	1031
6310	-7.76	-20.47	11.96	-4349.72	-5753.00	14862.142	1031
6315	-7.84	-20.89	11.99	-4349.85	-5752.76	14862.145	1031
6320	-7.44	-20.39	12.07	-4348.78	-5751.83	14862.152	1031
6325	-7.51	-20.89	11.98	-4348.60	-5751.74	14862.156	1031
6330	-7.90	-20.61	11.94	-4348.90	-5751.83	14862.158	1031
6335	-7.57	-20.40	12.00	-4349.09	-5751.58	14862.168	1031
6340	-8.07	-21.05	12.01	-4347.94	-5750.53	14862.172	1031
6345	-7.62	-21.17	12.05	-4347.82	-5750.46	14862.173	1031
6350	-7.50	-20.80	12.01	-4347.62	-5750.77	14862.183	1031
6355	-7.48	-21.33	12.03	-4347.56	-5750.80	14862.188	1031
6360	-7.05	-20.67	12.12	-4346.97	-5750.17	14862.190	1031
6365	-6.97	-20.87	12.10	-4346.92	-5749.31	14862.198	1031
6370	-7.04	-20.70	12.09	-4346.78	-5749.05	14862.202	1031
6375	-7.35	-21.38	12.12	-4346.54	-5749.22	14862.204	1031
6380	-7.19	-20.82	12.13	-4346.72	-5748.91	14862.213	1031
6385	-7.73	-21.03	12.09	-4346.70	-5749.08	14862.217	1031
6390	-7.44	-21.06	12.11	-4346.42	-5748.40	14862.219	1031
6395	-7.76	-21.26	12.10	-4345.09	-5747.60	14862.224	1031
6400	-7.82	-21.35	12.12	-4344.77	-5747.49	14862.232	1031
6405	-7.67	-21.64	12.17	-4344.40	-5746.94	14862.235	1031
6410	-7.69	-21.76	12.13	-4344.66	-5747.25	14862.241	1031
6415	-7.83	-21.40	12.14	-4344.26	-5747.04	14862.247	1031
6420	-7.83	-21.39	12.16	-4344.19	-5746.92	14862.250	1031
6425	-7.84	-21.74	12.14	-4343.26	-5745.85	14862.256	1031
6430	-8.26	-21.55	12.16	-4343.16	-5746.01	14862.260	1031
6435	-7.77	-21.83	12.15	-4343.52	-5746.17	14862.268	1031
6440	-7.23	-21.25	12.20	-4343.27	-5746.14	14862.267	1031
6445	-7.78	-21.63	12.19	-4342.19	-5744.83	14862.278	1031
6450	-7.65	-21.66	12.22	-4342.37	-5745.25	14862.280	1031
6455	-7.61	-22.42	12.19	-4342.23	-5745.13	14862.284	1031
6460	-7.73	-21.34	12.21	-4342.20	-5745.18	14862.293	1031
6465	-7.42	-21.57	12.27	-4341.04	-5744.06	14862.298	1031
6470	-7.74	-22.00	12.16	-4341.39	-5743.90	14862.298	1031
6475	-7.76	-22.33	12.26	-4341.23	-5743.92	14862.309	1031
6480	-8.17	-21.31	12.24	-4341.08	-5744.01	14862.312	1031
6485	-6.94	-21.06	12.31	-4339.97	-5743.35	14862.318	1031
6490	-7.73	-21.69	12.28	-4339.81	-5742.98	14862.323	1031
6495	-7.82	-21.59	12.30	-4339.86	-5743.10	14862.327	1031
6500	-8.02	-21.78	12.27	-4339.76	-5743.20	14862.328	1031
6505	-7.58	-21.32	12.39	-4339.32	-5742.45	14862.338	1031
6510	-8.32	-22.13	12.24	-4338.87	-5742.20	14862.343	1031
6515	-8.20	-22.18	12.28	-4338.61	-5742.10	14862.344	1031
6520	-7.28	-22.01	12.38	-4338.88	-5741.76	14862.347	1031
6525	-7.30	-22.72	12.43	-4338.53	-5741.72	14862.356	1031
6530	-6.98	-22.19	12.43	-4337.80	-5740.68	14862.360	1031
6535	-7.11	-22.29	12.42	-4337.68	-5740.88	14862.367	1031
6540	-7.59	-21.14	12.39	-4337.75	-5740.87	14862.373	1031
6545	-7.76	-21.72	12.38	-4337.54	-5740.82	14862.375	1031
6550	-7.37	-21.67	12.42	-4336.99	-5739.94	14862.380	1031
6555	-7.49	-22.17	12.38	-4337.09	-5740.02	14862.385	1031
6560	-7.15	-21.41	12.32	-4336.09	-5739.62	14862.393	1031
6565	-7.63	-22.06	12.44	-4336.33	-5739.47	14862.393	1031
6570	-7.85	-22.18	12.39	-4336.15	-5739.28	14862.403	1031
6575	-7.87	-21.95	12.42	-4335.75	-5739.25	14862.406	1031
6580	-7.78	-22.31	12.44	-4335.75	-5739.13	14862.408	1031
6585	-7.60	-21.55	12.46	-4335.64	-5739.03	14862.418	1031
6590	-7.87	-22.89	12.34	-4335.11	-5737.32	14862.423	1031
6595	-7.77	-21.80	12.41	-4335.08	-5738.01	14862.425	1031
6600	-7.67	-21.95	12.52	-4334.90	-5738.48	14862.434	1031
6605	-7.85	-22.59	12.47	-4335.02	-5738.38	14862.438	1031
6610	-7.94	-22.48	12.47	-4334.39	-5738.20	14862.442	1031
6615	-7.99	-22.29	12.46	-4333.73	-5737.77	14862.448	1031
6620	-7.61	-23.08	12.54	-4333.86	-5737.88	14862.452	1031
6625	-7.68	-22.75	12.46	-4333.56	-5737.64	14862.454	1031
6630	-7.05	-22.39	12.52	-4333.54	-5737.60	14862.461	1031
6635	-7.17	-22.07	12.55	-4333.57	-5737.42	14862.467	1031
6640	-7.45	-21.92	12.58	-4333.14	-5737.08	14862.469	1031
6645	-7.66	-22.49	12.56	-4332.13	-5736.10	14862.478	1031
6650	-7.94	-22.75	12.57	-4331.96	-5735.79	14862.482	1031
6655	-7.87	-22.60	12.52	-4332.28	-5735.78	14862.484	1031
6660	-8.23	-22.51	12.54	-4332.03	-5735.56	14862.491	1031
6665	-7.85	-23.09	12.59	-4331.33	-5734.33	14862.497	1031
6670	-7.91	-23.41	12.53	-4331.29	-5734.38	14862.500	1031
6675	-8.27	-22.29	12.58	-4330.72	-5734.55	14862.507	1031
6680	-7.96	-22.80	12.56	-4331.19	-5734.44	14862.512	1031
6685	-7.91	-23.31	12.63	-4331.33	-5734.41	14862.515	1031
6690	-8.51	-22.71	12.52	-4331.32	-5734.27	14862.517	1031
6695	-8.05	-22.79	12.65	-4329.91	-5734.06	14862.527	1031
6700	-8.10	-22.92	12.62	-4329.60	-5734.07	14862.531	1031
6705	-8.17	-22.13	12.62	-4329.93	-5734.36	14862.537	1031
6710	-8.21	-22.83	12.62	-4329.48	-5734.34	14862.543	1031
6715	-8.84	-21.83	12.65	-4328.80	-5734.32	14862.548	1031
6720	-7.90	-22.29	12.69	-4329.50	-5734.19	14862.550	1031
6725	-7.87	-22.71	12.75	-4327.72	-5732.54	14862.558	1031
6730	-8.21	-22.65	12.73	-4327.83	-5732.60	14862.562	1031
6735	-7.95	-23.09	12.79	-4327.60	-5732.54	14862.564	1031
6740	-8.22	-23.26	12.72	-4327.50	-5732.15	14862.574	1031
6745	-8.42	-23.34	12.74	-4327.11	-5731.81	14862.577	1031
6750	-8.04	-23.42	12.74	-4326.74	-5731.23	14862.578	1031
6755	-8.17	-23.12	12.79	-4326.48	-5730.97	14862.588	1031
6760	-8.37	-23.07	12.74	-4326.25	-5730.67	14862.592	1031
6765	-7.89	-23.02	12.79	-4326.22	-5730.51	14862.594	1031
6770	-8.12	-23.64	12.75	-4325.99	-5730.36	14862.601	1031
6775	-8.26	-22.97	12.80	-4325.73	-5729.77	14862.607	1031
6780	-8.67	-23.55	12.78	-4325.17	-5729.64	14862.609	1031
6785	-8.42	-23.92	12.78	-4325.02	-5729.63	14862.616	1031
6790	-8.34	-23.44	12.79	-4324.56	-5729.02	14862.622	1031
6795	-8.44	-23.85	12.81	-4324.62	-5728.51	14862.625	1031
6800	-8.15	-23.27	12.81	-4324.35	-5729.00	14862.628	1031
6805	-8.11	-22.97	12.83	-4324.40	-5729.03	14862.637	1031
6810	-8.21	-23.34	12.85	-4323.42	-5727.73	14862.641	1031
6815	-8.46	-22.48	12.86	-4323.37	-5727.45	14862.644	1031
6820	-8.34	-22.90	12.87	-4323.34	-5727.57	14862.653	1031
6825	-8.32	-23.56	12.92	-4323.57	-5727.37	14862.656	1031
6830	-7.94	-23.90	12.89	-4322.30	-5726.58	14862.662	1031
6835	-8.75	-23.70	12.83	-4322.55	-5726.80	14862.668	1031
6840	-8.35	-23.84	12.93	-4322.29	-5726.58	14862.671	1031
6845	-8.00	-23.80	12.91	-4322.59	-5726.73	14862.675	1031
6850	-8.42	-23.68	12.90	-4321.80	-5725.90	14862.683	1031
6855	-8.16	-23.27	12.89	-4321.22	-5725.50	14862.688	1031
6860	-8.00	-24.21	12.97	-4321.36	-5725.35	14862.689	1031
6865	-8.48	-23.81	12.95	-4321.33	-5725.48	14862.697	1031
6870	-8.83	-24.08	12.90	-4320.94	-5724.83	14862.702	1031
6875	-8.76	-23.88	12.94	-4320.34	-5724.62	14862.704	1031
6880	-8.13	-23.95	12.95	-4320.28	-5724.26	14862.713	1031
6885	-8.51	-23.73	12.97	-4320.21	-5724.00	14862.718	1031
6890	-8.92	-24.05	12.98	-4319.74	-5723.71	14862.719	1031
6895	-8.52	-24.41	12.97	-4319.26	-5723.08	14862.728	1031
6900	-8.62	-23.98	13.01	-4318.97	-5722.68	14862.731	1031
6905	-8.51	-23.89	13.01	-4318.50	-5722.18	14862.734	1031
6910	-8.89	-24.60	13.01	-4318.30	-5722.10	14862.741	1031
6915	-8.68	-24.58	13.01	-4318.24	-5721.84	14862.747	1031
6920	-8.76	-24.31	13.01	-4318.19	-5722.15	14862.750	1031
6925	-8.63	-24.53	13.07	-4317.72	-5722.03	14862.756	1031
6930	-8.30	-24.23	13.04	-4318.29	-5722.19	14862.761	1031
6935	-8.61	-23.57	13.10	-4317.90	-5722.05	14862.767	1031
6940	-9.07	-25.18	13.01	-4318.06	-5722.11	14862.767	1031
6945	-8.62	-24.53	13.12	-4316.93	-5720.81	14862.778	1031
6950	-8.63	-24.44	13.08	-4316.54	-5720.96	14862.780	1031
6955	-9.31	-25.03	13.09	-4315.89	-5719.85	14862.788	1031
6960	-8.74	-24.57	13.11	-4316.24	-5720.01	14862.793	1031
6965	-8.91	-24.40	13.13	-4316.15	-5720.01	14862.796	1031
6970	-8.64	-24.19	13.10	-4316.23	-5719.71	14862.798	1031
6975	-9.06	-25.12	13.12	-4315.37	-5718.56	14862.808	1031
6980	-8.75	-24.78	13.12	-4315.33	-5718.99	14862.812	1031
6985	-8.78	-24.63	13.12	-4315.44	-5719.06	14862.813	1031
6990	-8.55	-24.50	13.13	-4315.14	-5718.81	14862.822	1031
6995	-8.96	-25.01	13.16	-4314.67	-5718.20	14862.827	1031
7000	-9.14	-25.14	13.19	-4314.27	-5717.84	14862.830	1031
7005	-9.49	-25.06	12.97	-4314.62	-5717.89	14862.838	1031
7010	-9.13	-25.05	13.16	-4314.19	-5717.90	14862.842	1031
7015	-9.30	-25.27	13.15	-4314.18	-5717.74	14862.844	1031
7020	-9.01	-24.91	13.21	-4314.21	-5717.59	14862.851	1031
7025	-9.05	-24.51	13.20	-4313.53	-5717.37	14862.857	1031
7030	-8.60	-25.26	13.32	-4312.67	-5716.81	14862.861	1031
7035	-8.71	-25.05	13.27	-4312.38	-5716.64	14862.868	1031
7040	-9.36	-25.61	13.30	-4312.25	-5716.42	14862.873	1031
7045	-8.98	-25.06	13.32	-4312.39	-5716.41	14862.875	1031
7050	-8.67	-24.83	13.28	-4312.26	-5716.33	14862.879	1031
7055	-9.06	-25.37	13.24	-4312.07	-5715.84	14862.886	1031
7060	-8.69	-24.95	13.36	-4310.94	-5714.72	14862.891	1031
7065	-8.85	-25.18	13.33	-4310.98	-5714.63	14862.895	1031
7070	-9.22	-25.40	13.28	-4310.93	-5714.76	14862.903	1031
7075	-9.10	-25.14	13.33	-4310.89	-5714.69	14862.906	1031
7080	-9.15	-25.85	13.34	-4309.81	-5713.91	14862.913	1031
7085	-8.68	-25.67	13.36	-4309.93	-5714.02	14862.918	1031
7090	-8.82	-25.50	13.36	-4309.70	-5713.65	14862.923	1031
7095	-8.81	-25.41	13.38	-4309.73	-5713.66	14862.924	1031
7100	-9.00	-25.58	13.43	-4309.03	-5712.47	14862.931	1031
7105	-8.68	-25.65	13.36	-4308.92	-5712.87	14862.937	1031
7110	-9.04	-25.29	13.35	-4308.92	-5712.82	14862.938	1031
7115	-8.91	-25.64	13.34	-4309.01	-5713.08	14862.948	1031
7120	-8.41	-26.30	13.34	-4308.05	-5712.15	14862.953	1031
7125	-8.96	-25.91	13.41	-4307.94	-5712.39	14862.955	1031
7130	-9.29	-25.82	13.38	-4307.69	-5711.84	14862.964	1031
7135	-9.35	-25.57	13.40	-4307.90	-5711.85	14862.967	1031
7140	-8.55	-25.36	13.42	-4306.67	-5711.24	14862.973	1031
7145	-9.02	-25.88	13.49	-4306.72	-5710.52	14862.976	1031
7150	-8.94	-25.51	13.47	-4306.86	-5710.43	14862.982	1031
7155	-9.43	-25.93	13.47	-4306.94	-5710.78	14862.984	1031
7160	-9.51	-26.37	13.46	-4306.32	-5710.53	14862.993	1031
7165	-9.40	-26.43	13.45	-4305.90	-5710.40	14862.997	1031
7170	-8.85	-25.96	13.50	-4305.63	-5710.31	14863.000	1031
7175	-8.27	-25.55	13.60	-4305.31	-5709.44	14863.005	1031
7180	-8.31	-25.68	13.52	-4305.17	-5709.67	14863.012	1031
7185	-9.29	-26.23	13.49	-4305.04	-5709.47	14863.018	1031
7190	-9.05	-26.16	13.49	-4304.92	-5709.19	14863.017	1031
7195	-8.96	-25.61	13.57	-4304.38	-5708.79	14863.027	1031
7200	-9.15	-26.42	13.53	-4304.09	-5708.79	14863.031	1031
7205	-9.21	-26.01	13.54	-4304.23	-5708.69	14863.033	1031
7210	-8.76	-26.02	13.49	-4304.31	-5709.01	14863.043	1031
7215	-8.88	-25.78	13.50	-4304.29	-5708.78	14863.046	1031
7220	-8.85	-25.71	13.54	-4304.29	-5709.03	14863.048	1031
7225	-9.00	-26.10	13.53	-4304.17	-5708.76	14863.059	1031
7230	-8.51	-25.68	13.52	-4304.18	-5708.95	14863.062	1031
7235	-9.20	-26.16	13.56	-4304.32	-5708.93	14863.063	1031
7240	-8.59	-26.01	13.54	-4304.34	-5708.87	14863.072	1031
7245	-8.85	-25.73	13.53	-4304.19	-5709.07	14863.076	1031
7250	-8.99	-25.67	13.52	-4304.41	-5709.07	14863.080	1031
7255	-9.23	-25.66	13.50	-4304.27	-5708.98	14863.089	1031
7260	-8.65	-25.78	13.60	-4304.13	-5708.69	14863.092	1031
7265	-8.22	-25.15	13.57	-4304.37	-5708.88	14863.094	1031
7270	-8.64	-26.20	13.52	-4304.45	-5709.31	14863.101	1031
7275	-9.06	-25.93	13.55	-4304.22	-5708.92	14863.106	1031
7280	-9.01	-26.24	13.54	-4304.16	-5709.20	14863.109	1031
7285	-9.01	-25.83	13.51	-4304.46	-5709.10	14863.119	1031
7290	-8.57	-25.20	13.53	-4304.08	-5708.91	14863.121	1031
7295	-8.81	-25.84	13.47	-4303.93	-5708.96	14863.125	1031
7300	-9.00	-25.63	13.57	-4304.15	-5708.87	14863.129	1031
7305	-8.92	-25.92	13.55	-4304.04	-5708.85	14863.137	1031
7310	-8.89	-26.05	13.52	-4304.06	-5708.66	14863.143	1031
7315	-8.69	-25.82	13.51	-4304.02	-5708.85	14863.145	1031
7320	-9.15	-25.74	13.51	-4304.06	-5708.64	14863.152	1031
7325	-9.10	-25.80	13.53	-4303.87	-5708.82	14863.156	1031
7330	-8.86	-26.09	13.50	-4303.68	-5708.74	14863.158	1031
7335	-9.45	-25.86	13.48	-4303.81	-5708.72	14863.167	1031
7340	-8.98	-26.50	13.67	-4300.27	-5705.04	14863.172	1031
7345	-9.33	-26.07	13.66	-4300.29	-5705.30	14863.173	1031
7350	-9.42	-27.44	13.74	-4297.43	-5701.88	14863.183	1031
7355	-9.51	-27.33	13.73	-4297.06	-5701.65	14863.187	1031
7360	-9.44	-26.67	13.81	-4296.04	-5701.01	14863.188	1031
7365	-9.30	-26.77	13.82	-4295.98	-5700.93	14863.197	1031
7370	-10.21	-27.90	13.79	-4295.91	-5700.89	14863.203	1031
7375	-9.30	-27.05	13.77	-4296.09	-5700.60	14863.204	1031
7380	-9.16	-27.07	13.84	-4295.99	-5700.79	14863.214	1031
7385	-9.30	-27.53	13.82	-4296.09	-5700.61	14863.217	1031
7390	-9.49	-27.39	13.81	-4294.58	-5700.09	14863.219	1031
7395	-9.57	-27.46	13.79	-4294.13	-5699.30	14863.226	1031
7400	-9.31	-27.30	13.89	-4294.22	-5699.02	14863.232	1031
7405	-8.80	-27.10	13.89	-4294.20	-5699.25	14863.236	1031
7410	-8.95	-27.72	13.87	-4293.99	-5698.98	14863.243	1031
7415	-9.00	-27.55	13.90	-4294.09	-5699.03	14863.247	1031
7420	-9.31	-27.87	13.88	-4293.33	-5698.44	14863.250	1031
7425	-9.52	-27.60	13.94	-4292.88	-5697.81	14863.253	1031
7430	-9.36	-27.53	13.89	-4292.81	-5698.07	14863.262	1031
7435	-9.40	-27.39	13.91	-4292.80	-5697.93	14863.265	1031
7440	-9.54	-28.05	13.89	-4292.75	-5698.05	14863.273	1031
7445	-9.25	-27.54	13.91	-4292.44	-5697.79	14863.278	1031
7450	-8.91	-28.03	13.92	-4292.09	-5697.17	14863.281	1031
7455	-9.50	-28.23	14.00	-4290.96	-5695.95	14863.285	1031
7460	-9.59	-28.14	13.98	-4291.02	-5695.85	14863.292	1031
7465	-9.75	-27.79	13.93	-4291.14	-5696.08	14863.299	1031
7470	-9.52	-28.57	13.97	-4291.05	-5695.87	14863.298	1031
7475	-9.44	-28.21	14.04	-4289.96	-5694.93	14863.306	1031
7480	-9.57	-27.86	14.03	-4290.02	-5694.92	14863.312	1031
7485	-9.58	-27.90	14.02	-4290.29	-5695.00	14863.317	1031
7490	-9.53	-27.89	14.01	-4290.15	-5695.03	14863.322	1031
7495	-9.86	-28.28	14.05	-4289.08	-5694.17	14863.327	1031
7500	-9.39	-28.25	14.07	-4288.86	-5693.87	14863.328	1031
7505	-9.86	-27.95	13.99	-4288.44	-5693.55	14863.336	1031
7510	-9.42	-28.06	14.06	-4288.33	-5693.37	14863.342	1031
7515	-9.44	-28.09	14.08	-4288.33	-5693.37	14863.344	1031
7520	-9.68	-28.41	14.10	-4288.45	-5693.24	14863.349	1031
7525	-9.84	-28.34	14.06	-4287.53	-5692.82	14863.358	1031
7530	-9.78	-28.37	14.11	-4287.40	-5692.34	14863.359	1031
7535	-9.70	-28.55	14.12	-4287.27	-5692.14	14863.369	1031
7540	-9.35	-28.39	14.15	-4287.29	-5692.39	14863.371	1031
7545	-9.20	-28.88	14.14	-4287.19	-5692.06	14863.375	1031
7550	-9.81	-28.40	14.11	-4287.09	-5692.11	14863.378	1031
7555	-9.65	-28.08	14.13	-4286.89	-5692.19	14863.387	1031
7560	-9.39	-28.31	14.18	-4285.56	-5692.41	14863.391	1031
7565	-9.88	-28.70	14.15	-4285.60	-5691.88	14863.395	1031
7570	-9.54	-28.71	14.14	-4285.54	-5692.11	14863.403	1031
7575	-9.89	-28.58	14.11	-4285.53	-5692.05	14863.406	1031
7580	-9.65	-28.71	14.21	-4284.70	-5690.61	14863.410	1031
7585	-10.01	-28.56	14.19	-4284.62	-5690.46	14863.417	1031
7590	-9.91	-28.82	14.13	-4284.51	-5690.57	14863.424	1031
7595	-9.80	-28.61	14.20	-4284.41	-5690.74	14863.423	1031
7600	-9.22	-28.46	14.20	-4283.38	-5690.92	14863.431	1031
7605	-9.77	-28.95	14.21	-4283.31	-5690.79	14863.437	1031
7610	-9.42	-28.81	14.20	-4283.64	-5690.41	14863.439	1031
7615	-9.15	-28.93	14.28	-4283.33	-5690.38	14863.448	1031
7620	-9.43	-28.28	14.28	-4282.49	-5689.08	14863.453	1031
7625	-9.73	-28.83	14.22	-4282.49	-5688.82	14863.454	1031
7630	-9.83	-28.62	14.23	-4282.47	-5688.98	14863.464	1031
7635	-9.83	-29.00	14.29	-4282.39	-5688.80	14863.467	1031
7640	-9.47	-29.08	14.35	-4281.62	-5688.12	14863.469	1031
7645	-9.92	-29.21	14.27	-4281.56	-5687.89	14863.474	1031
7650	-9.96	-29.32	14.26	-4281.37	-5687.97	14863.482	1031
7655	-9.76	-29.16	14.31	-4281.32	-5688.14	14863.484	1031
7660	-9.63	-28.82	14.33	-4281.46	-5687.44	14863.493	1031
7665	-9.80	-29.21	14.30	-4281.42	-5687.32	14863.497	1031
7670	-9.66	-29.36	14.32	-4280.67	-5686.73	14863.500	1031
7675	-9.69	-29.02	14.35	-4279.60	-5685.47	14863.504	1031
7680	-9.68	-29.82	14.37	-4279.59	-5685.70	14863.511	1031
7685	-10.03	-29.51	14.34	-4279.66	-5685.49	14863.518	1031
7690	-9.83	-29.63	14.33	-4279.59	-5685.53	14863.520	1031
7695	-9.73	-29.26	14.40	-4278.76	-5685.24	14863.528	1031
7700	-9.61	-29.47	14.42	-4278.74	-5685.43	14863.531	1031
7705	-9.69	-29.36	14.37	-4278.67	-5685.19	14863.533	1031
7710	-10.05	-29.34	14.31	-4278.66	-5685.47	14863.542	1031
7715	-9.61	-29.90	14.42	-4277.81	-5685.16	14863.547	1031
7720	-9.61	-29.59	14.45	-4277.68	-5684.70	14863.548	1031
7725	-9.81	-29.67	14.38	-4277.44	-5684.57	14863.558	1031
7730	-9.68	-29.52	14.37	-4277.39	-5684.54	14863.562	1031
7735	-9.89	-29.79	14.44	-4276.49	-5683.69	14863.569	1031
7740	-9.84	-29.77	14.50	-4276.32	-5683.29	14863.573	1031
7745	-9.95	-29.84	14.48	-4276.29	-5683.50	14863.577	1031
7750	-9.99	-30.01	14.41	-4276.36	-5683.49	14863.578	1031
7755	-9.58	-29.61	14.52	-4275.82	-5682.49	14863.589	1031
7760	-9.87	-29.51	14.49	-4275.34	-5682.02	14863.592	1031
7765	-10.33	-30.24	14.46	-4275.20	-5682.12	14863.594	1031
7770	-9.71	-29.38	14.47	-4275.51	-5681.93	14863.599	1031
7775	-10.31	-29.64	14.50	-4275.41	-5682.00	14863.606	1031
7780	-10.37	-29.95	14.48	-4275.52	-5681.72	14863.609	1031
7785	-10.24	-30.75	14.51	-4273.25	-5679.94	14863.618	1031
7790	-9.96	-30.09	14.56	-4274.13	-5680.22	14863.621	1031
7795	-9.69	-29.69	14.60	-4273.95	-5680.44	14863.625	1031
7800	-10.07	-29.69	14.54	-4273.80	-5679.96	14863.629	1031
7805	-9.66	-30.07	14.56	-4273.45	-5680.22	14863.638	1031
7810	-9.79	-29.80	14.56	-4272.86	-5680.20	14863.643	1031
7815	-9.68	-29.97	14.58	-4272.92	-5679.93	14863.647	1031
7820	-9.89	-30.34	14.60	-4272.80	-5679.46	14863.653	1031
7825	-9.80	-29.91	14.61	-4272.84	-5679.46	14863.656	1031
7830	-9.99	-30.55	14.55	-4272.25	-5679.44	14863.658	1031
7835	-10.10	-30.01	14.55	-4272.02	-5679.33	14863.666	1031
7840	-9.84	-30.76	14.67	-4270.99	-5678.26	14863.672	1031
7845	-10.08	-30.40	14.67	-4271.36	-5678.46	14863.673	1031
7850	-10.13	-30.14	14.56	-4271.32	-5678.32	14863.681	1031
7855	-9.79	-30.40	14.66	-4271.22	-5678.61	14863.687	1031
7860	-10.09	-30.40	14.71	-4270.19	-5677.73	14863.688	1031
7865	-10.55	-31.38	14.63	-4270.33	-5677.44	14863.697	1031
7870	-10.17	-31.06	14.67	-4269.78	-5676.99	14863.702	1031
7875	-10.01	-30.78	14.68	-4269.78	-5676.71	14863.704	1031
7880	-10.94	-31.15	14.58	-4270.01	-5677.14	14863.713	1031
7885	-10.34	-30.46	14.68	-4269.60	-5676.45	14863.717	1031
7890	-10.08	-30.67	14.70	-4269.32	-5675.91	14863.719	1031
7895	-10.17	-30.87	14.70	-4269.48	-5675.95	14863.727	1031
7900	-10.42	-31.57	14.75	-4267.56	-5674.14	14863.733	1031
7905	-10.21	-31.21	14.75	-4268.15	-5674.12	14863.734	1031
7910	-9.94	-30.54	14.72	-4267.88	-5674.13	14863.744	1031
7915	-9.92	-30.77	14.73	-4267.59	-5674.23	14863.747	1031
7920	-10.46	-31.08	14.78	-4266.93	-5673.42	14863.753	1031
7925	-10.46	-30.96	14.77	-4266.63	-5673.18	14863.757	1031
7930	-10.26	-31.00	14.78	-4267.09	-5672.89	14863.762	1031
7935	-10.00	-31.58	14.78	-4266.76	-5672.97	14863.768	1031
7940	-10.58	-30.90	14.81	-4266.57	-5672.80	14863.771	1031
7945	-10.05	-30.85	14.86	-4266.03	-5672.09	14863.778	1031
7950	-10.43	-31.12	14.83	-4266.00	-5672.03	14863.781	1031
7955	-10.24	-31.41	14.82	-4265.52	-5671.69	14863.785	1031
7960	-10.06	-31.10	14.84	-4265.57	-5671.88	14863.792	1031
7965	-10.42	-31.51	14.81	-4265.74	-5671.84	14863.798	1031
7970	-10.47	-30.91	14.81	-4265.84	-5671.70	14863.798	1031
7975	-10.20	-31.59	14.89	-4264.50	-5670.85	14863.808	1031
7980	-10.38	-31.40	14.87	-4264.19	-5670.25	14863.812	1031
7985	-10.36	-31.34	14.93	-4264.47	-5670.55	14863.818	1031
7990	-10.35	-31.53	14.83	-4264.35	-5670.58	14863.823	1031
7995	-10.17	-31.43	14.90	-4264.35	-5670.37	14863.827	1031
8000	-10.38	-31.51	14.91	-4264.10	-5670.38	14863.828	1031
8005	-10.26	-30.99	14.97	-4263.25	-5668.51	14863.838	1031
8010	-9.98	-31.53	14.91	-4262.78	-5668.58	14863.842	1031
8015	-10.37	-31.00	14.88	-4262.91	-5668.59	14863.845	1031
8020	-10.17	-31.53	14.91	-4262.77	-5668.61	14863.847	1031
8025	-10.40	-32.08	14.96	-4262.44	-5667.69	14863.856	1031
8030	-10.23	-31.75	14.96	-4261.91	-5667.50	14863.859	1031
8035	-10.38	-32.20	15.02	-4261.43	-5667.38	14863.868	1031
8040	-10.38	-31.83	14.97	-4261.20	-5667.53	14863.871	1031
8045	-10.13	-31.73	15.00	-4261.38	-5667.33	14863.875	1031
8050	-10.17	-31.48	15.00	-4260.94	-5667.39	14863.879	1031
8055	-10.17	-31.65	15.00	-4260.53	-5666.93	14863.887	1031
8060	-10.43	-31.59	15.03	-4260.24	-5666.84	14863.890	1031
8065	-10.54	-31.69	15.01	-4259.61	-5666.64	14863.897	1031
8070	-10.42	-31.61	14.97	-4259.36	-5666.34	14863.903	1031
8075	-10.12	-32.13	15.04	-4259.29	-5666.30	14863.906	1031
8080	-10.98	-32.38	15.00	-4259.26	-5666.46	14863.912	1031
8085	-10.59	-32.41	15.04	-4259.41	-5666.19	14863.917	1031
8090	-10.68	-32.06	14.98	-4259.42	-5666.16	14863.921	1031
8095	-10.13	-31.45	15.05	-4259.54	-5666.17	14863.923	1031
8100	-10.31	-32.05	15.08	-4258.30	-5665.06	14863.933	1031
8105	-10.58	-32.32	15.11	-4258.10	-5664.54	14863.937	1031
8110	-10.45	-31.86	15.09	-4257.24	-5664.15	14863.943	1031
8115	-10.23	-32.15	15.16	-4257.28	-5663.81	14863.948	1031
8120	-10.79	-32.29	15.08	-4257.13	-5663.61	14863.950	1031
8125	-10.83	-32.60	15.06	-4257.36	-5663.92	14863.954	1031
8130	-10.38	-32.12	15.06	-4256.21	-5663.48	14863.963	1031
8135	-10.61	-32.11	15.15	-4256.60	-5662.83	14863.967	1031
8140	-10.34	-31.98	15.21	-4256.39	-5662.63	14863.969	1031
8145	-10.76	-32.27	15.14	-4256.16	-5662.44	14863.974	1031
8150	-10.07	-33.04	15.17	-4255.45	-5661.59	14863.982	1031
8155	-10.89	-32.78	15.17	-4255.26	-5661.39	14863.984	1031
8160	-10.43	-32.63	15.21	-4255.38	-5661.77	14863.994	1031
8165	-10.29	-32.92	15.21	-4255.37	-5661.52	14863.997	1031
8170	-10.55	-32.54	15.17	-4254.97	-5660.98	14864.000	1031
8175	-10.37	-32.83	15.20	-4254.35	-5660.79	14864.003	1031
8180	-10.30	-32.66	15.26	-4254.35	-5660.36	14864.012	1031
8185	-10.84	-32.68	15.17	-4254.25	-5660.88	14864.015	1031
8190	-10.66	-33.29	15.13	-4254.33	-5660.23	14864.021	1031
8195	-10.19	-32.38	15.24	-4254.19	-5660.77	14864.027	1031
8200	-10.92	-32.98	15.19	-4253.95	-5660.24	14864.031	1031
8205	-10.81	-33.32	15.22	-4252.63	-5659.19	14864.035	1031
8210	-11.14	-33.63	15.17	-4252.83	-5659.10	14864.042	1031
8215	-10.59	-32.77	15.24	-4252.58	-5659.01	14864.046	1031
8220	-10.70	-33.07	15.27	-4252.69	-5658.59	14864.048	1031
8225	-10.41	-32.95	15.32	-4251.82	-5657.69	14864.058	1031
8230	-10.66	-33.44	15.26	-4251.90	-5657.80	14864.062	1031
8235	-10.42	-33.35	15.29	-4251.48	-5657.33	14864.066	1031
8240	-10.74	-33.16	15.31	-4251.41	-5657.56	14864.071	1031
8245	-10.86	-33.37	15.27	-4251.73	-5657.55	14864.077	1031
8250	-10.75	-33.14	15.30	-4251.48	-5657.24	14864.078	1031
8255	-10.60	-32.96	15.40	-4250.14	-5656.99	14864.088	1031
8260	-10.90	-33.01	15.33	-4250.03	-5657.46	14864.092	1031
8265	-10.43	-33.22	15.35	-4250.15	-5657.17	14864.094	1031
8270	-10.90	-33.27	15.31	-4250.16	-5656.95	14864.101	1031
8275	-10.33	-32.21	15.45	-4249.01	-5656.00	14864.107	1031
8280	-11.01	-33.53	15.35	-4249.14	-5656.30	14864.109	1031
8285	-11.05	-33.52	15.36	-4249.20	-5656.12	14864.119	1031
8290	-10.87	-33.32	15.37	-4249.20	-5655.98	14864.122	1031
8295	-10.55	-33.58	15.38	-4248.59	-5655.38	14864.125	1031
8300	-10.90	-33.49	15.44	-4248.30	-5654.87	14864.129	1031
8305	-11.45	-33.12	15.35	-4247.87	-5654.60	14864.138	1031
8310	-10.79	-33.55	15.40	-4247.55	-5654.38	14864.140	1031
8315	-10.83	-33.66	15.37	-4247.69	-5654.56	14864.147	1031
8320	-11.09	-33.87	15.42	-4247.83	-5654.46	14864.153	1031
8325	-10.86	-33.63	15.44	-4247.24	-5654.36	14864.156	1031
8330	-10.87	-33.50	15.41	-4246.61	-5653.65	14864.158	1031
8335	-10.75	-33.70	15.40	-4246.60	-5653.51	14864.167	1031
8340	-10.63	-33.46	15.48	-4246.61	-5653.44	14864.171	1031
8345	-11.17	-34.02	15.43	-4246.55	-5653.22	14864.175	1031
8350	-10.60	-33.53	15.42	-4246.56	-5653.37	14864.182	1031
8355	-10.51	-33.84	15.50	-4246.29	-5653.13	14864.187	1031
8360	-10.61	-33.83	15.55	-4245.25	-5651.58	14864.189	1031
8365	-11.15	-34.31	15.54	-4244.77	-5651.99	14864.198	1031
8370	-10.74	-34.25	15.50	-4244.16	-5651.25	14864.202	1031
8375	-10.72	-34.06	15.51	-4244.35	-5651.19	14864.204	1031
8380	-10.72	-34.77	15.56	-4244.15	-5650.75	14864.213	1031
8385	-10.99	-34.04	15.52	-4244.57	-5650.81	14864.217	1031
8390	-10.56	-34.29	15.57	-4244.51	-5650.96	14864.219	1031
8395	-10.90	-33.96	15.53	-4244.46	-5651.18	14864.224	1031
8400	-11.25	-34.01	15.57	-4242.44	-5649.20	14864.233	1031
8405	-10.81	-34.68	15.56	-4242.91	-5649.43	14864.236	1031
8410	-10.60	-34.68	15.55	-4242.97	-5649.51	14864.243	1031
8415	-11.01	-34.13	15.62	-4242.70	-5649.30	14864.247	1031
8420	-10.94	-34.60	15.61	-4241.91	-5648.89	14864.250	1031
8425	-11.09	-34.50	15.58	-4241.56	-5648.17	14864.254	1031
8430	-10.85	-34.73	15.62	-4241.69	-5648.27	14864.263	1031
8435	-10.78	-34.38	15.61	-4241.55	-5648.14	14864.265	1031
8440	-10.87	-35.08	15.64	-4241.79	-5648.08	14864.272	1031
8445	-11.35	-34.59	15.63	-4241.64	-5647.83	14864.278	1031
8450	-11.00	-34.29	15.61	-4240.95	-5647.79	14864.281	1031
8455	-11.14	-34.60	15.69	-4240.07	-5646.42	14864.283	1031
8460	-10.90	-34.90	15.69	-4240.09	-5646.15	14864.292	1031
8465	-10.94	-35.05	15.67	-4239.93	-5646.47	14864.299	1031
8470	-10.89	-34.69	15.69	-4239.79	-5646.11	14864.298	1031
8475	-11.18	-34.99	15.66	-4238.96	-5646.06	14864.308	1031
8480	-11.02	-34.95	15.73	-4238.83	-5646.29	14864.312	1031
8485	-11.10	-35.83	15.71	-4238.62	-5645.90	14864.317	1031
8490	-10.92	-35.59	15.68	-4239.01	-5645.87	14864.322	1031
8495	-10.92	-35.17	15.71	-4238.73	-5645.87	14864.327	1031
8500	-10.83	-34.77	15.70	-4238.96	-5645.85	14864.328	1031
8505	-11.34	-35.39	15.72	-4237.10	-5644.57	14864.336	1031
8510	-11.16	-35.26	15.77	-4237.17	-5644.26	14864.342	1031
8515	-11.40	-35.50	15.76	-4237.25	-5644.32	14864.344	1031
8520	-11.17	-35.58	15.77	-4237.24	-5644.34	14864.349	1031
8525	-10.88	-35.61	15.78	-4236.59	-5643.59	14864.356	1031
8530	-10.93	-35.43	15.82	-4236.37	-5643.38	14864.359	1031
8535	-12.11	-34.89	15.73	-4236.12	-5643.79	14864.368	1031
8540	-11.34	-35.09	15.80	-4236.25	-5643.12	14864.372	1031
8545	-11.71	-35.35	15.74	-4236.09	-5642.93	14864.375	1031
8550	-11.29	-35.85	15.76	-4236.36	-5643.03	14864.378	1031
8555	-11.27	-35.90	15.81	-4235.34	-5642.08	14864.388	1031
8560	-11.81	-36.13	15.80	-4234.60	-5641.85	14864.393	1031
8565	-11.58	-35.98	15.80	-4234.42	-5641.49	14864.397	1031
8570	-11.42	-35.92	15.87	-4234.33	-5641.19	14864.403	1031
8575	-11.43	-35.45	15.87	-4234.28	-5641.07	14864.406	1031
8580	-11.18	-35.66	15.90	-4234.14	-5641.47	14864.409	1031
8585	-11.28	-36.06	15.85	-4234.07	-5641.07	14864.417	1031
8590	-11.34	-36.00	15.80	-4234.06	-5641.23	14864.421	1031
8595	-11.52	-36.01	15.88	-4233.88	-5640.00	14864.425	1031
8600	-11.00	-35.79	15.93	-4233.07	-5639.01	14864.433	1031
8605	-10.91	-36.04	15.91	-4232.71	-5639.12	14864.436	1031
8610	-11.24	-35.94	15.88	-4232.13	-5638.80	14864.438	1031
8615	-11.53	-35.90	15.88	-4232.34	-5638.61	14864.446	1031
8620	-11.12	-35.90	15.91	-4232.21	-5638.63	14864.450	1031
8625	-11.45	-35.98	15.85	-4232.38	-5638.85	14864.454	1031
8630	-10.94	-35.91	15.94	-4231.23	-5638.31	14864.463	1031
8635	-11.62	-36.09	15.98	-4231.35	-5638.53	14864.466	1031
8640	-11.31	-36.06	15.94	-4231.30	-5638.51	14864.469	1031
8645	-11.45	-36.04	15.93	-4231.16	-5638.27	14864.474	1031
8650	-11.53	-36.19	15.95	-4230.25	-5636.94	14864.482	1031
8655	-11.74	-36.24	15.98	-4230.06	-5637.18	14864.484	1031
8660	-11.48	-35.90	16.04	-4230.23	-5637.08	14864.494	1031
8665	-11.46	-36.43	15.96	-4230.14	-5636.96	14864.497	1031
8670	-11.44	-35.90	15.97	-4229.43	-5636.05	14864.500	1031
8675	-11.50	-36.71	16.05	-4228.89	-5635.72	14864.504	1031
8680	-11.69	-36.22	16.09	-4229.55	-5634.76	14864.513	1031
8685	-11.51	-36.75	15.99	-4229.13	-5635.60	14864.516	1031
8690	-10.91	-36.69	15.93	-4228.99	-5635.78	14864.523	1031
8695	-11.31	-36.73	15.96	-4229.00	-5635.66	14864.527	1031
8700	-11.36	-36.65	16.09	-4227.83	-5634.92	14864.531	1031
8705	-11.63	-36.92	16.01	-4227.36	-5634.45	14864.533	1031
8710	-11.30	-37.30	16.05	-4227.57	-5634.48	14864.542	1031
8715	-11.87	-36.88	16.02	-4227.55	-5634.41	14864.549	1031
8720	-11.83	-36.83	16.08	-4226.76	-5634.17	14864.549	1031
8725	-11.91	-37.10	16.03	-4226.53	-5634.25	14864.558	1031
8730	-11.78	-36.94	16.02	-4226.20	-5633.81	14864.561	1031
8735	-11.91	-36.77	16.12	-4226.54	-5633.63	14864.563	1031
8740	-11.40	-37.10	16.11	-4226.23	-5633.62	14864.571	1031
8745	-11.48	-36.98	16.09	-4226.14	-5633.70	14864.577	1031
8750	-11.39	-37.08	16.06	-4226.13	-5633.23	14864.579	1031
8755	-12.19	-37.20	16.08	-4224.91	-5633.81	14864.588	1031
8760	-11.76	-37.13	16.14	-4224.70	-5633.70	14864.591	1031
8765	-11.65	-36.77	16.17	-4224.63	-5633.15	14864.594	1031
8770	-12.16	-37.22	16.12	-4224.54	-5633.27	14864.599	1031
8775	-11.85	-37.56	16.15	-4223.93	-5632.34	14864.608	1031
8780	-11.64	-37.39	16.19	-4223.70	-5632.32	14864.609	1031
8785	-12.46	-37.38	16.20	-4223.63	-5631.91	14864.617	1031
8790	-11.67	-36.98	16.14	-4223.68	-5631.95	14864.621	1031
8795	-12.12	-37.00	16.18	-4223.04	-5631.37	14864.625	1031
8800	-12.12	-36.94	16.20	-4222.48	-5631.50	14864.629	1031
8805	-12.67	-37.20	16.23	-4222.04	-5631.16	14864.638	1031
8810	-12.06	-37.66	16.15	-4222.04	-5630.94	14864.640	1031
8815	-12.12	-37.25	16.19	-4222.04	-5630.74	14864.647	1031
8820	-12.22	-37.19	16.22	-4221.92	-5630.48	14864.653	1031
8825	-12.17	-37.32	16.23	-4221.57	-5630.55	14864.656	1031
8830	-11.97	-37.42	16.19	-4220.86	-5630.25	14864.658	1031
8835	-12.67	-37.62	16.22	-4220.90	-5629.81	14864.667	1031
8840	-12.50	-37.18	16.24	-4221.02	-5629.85	14864.671	1031
8845	-12.54	-37.37	16.22	-4220.97	-5630.00	14864.673	1031
8850	-12.09	-37.24	16.21	-4221.04	-5630.14	14864.683	1031
8855	-12.49	-37.34	16.26	-4220.79	-5629.23	14864.687	1031
8860	-12.48	-37.76	16.28	-4219.48	-5628.00	14864.689	1031
8865	-12.09	-38.30	16.27	-4219.20	-5627.66	14864.696	1031
8870	-12.30	-38.42	16.26	-4218.71	-5627.25	14864.702	1031
8875	-12.11	-37.88	16.28	-4218.59	-5627.03	14864.705	1031
8880	-11.98	-38.04	16.30	-4218.59	-5627.41	14864.714	1031
8885	-12.31	-37.84	16.28	-4218.80	-5627.22	14864.717	1031
8890	-11.93	-38.29	16.36	-4217.69	-5625.99	14864.721	1031
8895	-12.43	-38.46	16.38	-4217.62	-5625.79	14864.725	1031
8900	-12.60	-38.03	16.37	-4217.79	-5625.83	14864.733	1031
8905	-12.29	-38.18	16.32	-4217.64	-5625.67	14864.734	1031
8910	-12.20	-37.83	16.38	-4216.64	-5624.71	14864.744	1031
8915	-12.48	-37.99	16.45	-4216.57	-5624.49	14864.746	1031
8920	-12.40	-38.21	16.35	-4216.21	-5623.80	14864.750	1031
8925	-12.23	-38.38	16.34	-4216.11	-5624.07	14864.754	1031
8930	-12.22	-38.32	16.39	-4216.22	-5623.86	14864.763	1031
8935	-12.27	-38.76	16.34	-4215.96	-5623.84	14864.765	1031
8940	-12.49	-37.76	16.49	-4216.14	-5623.46	14864.771	1031
8945	-12.01	-38.25	16.39	-4216.31	-5623.84	14864.777	1031
8950	-12.14	-38.19	16.39	-4215.08	-5622.84	14864.781	1031
8955	-12.20	-38.57	16.48	-4214.55	-5622.01	14864.784	1031
8960	-12.22	-38.60	16.49	-4214.61	-5621.61	14864.792	1031
8965	-12.40	-38.55	16.46	-4214.40	-5621.79	14864.796	1031
8970	-12.44	-38.79	16.36	-4214.19	-5622.12	14864.801	1031
8975	-12.19	-38.72	16.48	-4213.73	-5621.47	14864.808	1031
8980	-12.30	-38.10	16.58	-4213.49	-5621.59	14864.812	1031
8985	-12.54	-38.65	16.39	-4213.26	-5621.62	14864.814	1031
8990	-12.17	-39.05	16.42	-4213.25	-5621.69	14864.823	1031
8995	-12.60	-38.91	16.47	-4213.37	-5621.37	14864.825	1031
9000	-12.43	-39.17	16.46	-4213.37	-5621.00	14864.828	1031
9005	-12.99	-39.38	16.46	-4211.86	-5619.34	14864.837	1031
9010	-12.40	-39.46	16.45	-4212.01	-5619.58	14864.842	1031
9015	-12.62	-39.28	16.48	-4211.86	-5619.17	14864.846	1031
9020	-12.53	-39.17	16.52	-4211.93	-5619.19	14864.849	1031
9025	-12.91	-39.25	16.55	-4211.01	-5618.48	14864.857	1031
9030	-12.80	-39.38	16.52	-4210.83	-5618.44	14864.859	1031
9035	-13.21	-38.96	16.58	-4210.60	-5618.28	14864.867	1031
9040	-12.75	-38.89	16.60	-4210.44	-5618.32	14864.872	1031
9045	-13.87	-39.77	16.30	-4209.97	-5618.80	14864.878	1031
9050	-13.04	-39.01	16.57	-4210.25	-5618.03	14864.878	1031
9055	-13.11	-39.54	16.53	-4209.55	-5617.92	14864.887	1031
9060	-13.27	-39.34	16.63	-4209.15	-5617.47	14864.891	1031
9065	-13.38	-40.10	16.54	-4208.71	-5617.04	14864.898	1031
9070	-13.36	-39.45	16.55	-4208.67	-5616.94	14864.902	1031
9075	-12.92	-39.84	16.64	-4208.58	-5616.65	14864.906	1031
9080	-12.68	-39.45	16.63	-4208.72	-5616.47	14864.908	1031
9085	-12.90	-39.58	16.60	-4207.94	-5616.23	14864.918	1031
9090	-12.95	-39.66	16.56	-4207.57	-5615.49	14864.921	1031
9095	-13.09	-39.79	16.62	-4207.64	-5615.10	14864.925	1031
9100	-12.97	-39.92	16.62	-4207.80	-5615.25	14864.933	1031
9105	-12.95	-40.11	16.63	-4207.30	-5614.64	14864.937	1031
9110	-12.77	-40.09	16.64	-4206.69	-5613.67	14864.938	1031
9115	-12.98	-39.93	16.65	-4206.76	-5614.06	14864.946	1031
9120	-12.93	-39.81	16.71	-4206.46	-5614.11	14864.950	1031
9125	-13.03	-40.00	16.59	-4206.58	-5614.24	14864.954	1031
9130	-13.14	-40.16	16.66	-4205.40	-5613.11	14864.964	1031
9135	-13.38	-39.85	16.73	-4205.20	-5612.45	14864.967	1031
9140	-12.88	-40.10	16.76	-4205.21	-5612.42	14864.970	1031
9145	-13.05	-39.84	16.75	-4205.36	-5612.63	14864.976	1031
9150	-13.12	-40.22	16.62	-4205.41	-5612.39	14864.983	1031
9155	-13.59	-40.19	16.66	-4205.25	-5612.35	14864.984	1031
9160	-13.25	-40.73	16.77	-4203.96	-5610.82	14864.993	1031
9165	-13.12	-40.70	16.72	-4204.05	-5610.70	14864.996	1031
9170	-13.21	-40.94	16.70	-4203.43	-5610.10	14865.000	1031
9175	-13.36	-40.64	16.80	-4203.27	-5609.69	14865.005	1031
9180	-13.47	-40.93	16.89	-4203.10	-5609.99	14865.012	1031
9185	-13.29	-40.69	16.71	-4203.20	-5609.62	14865.016	1031
9190	-13.35	-40.63	16.71	-4203.23	-5609.61	14865.021	1031
9195	-13.28	-40.71	16.79	-4203.32	-5609.61	14865.028	1031
9200	-13.46	-41.64	16.86	-4201.70	-5607.97	14865.033	1031
9205	-13.25	-41.46	16.89	-4201.67	-5608.04	14865.033	1031
9210	-13.39	-41.15	16.72	-4201.90	-5608.22	14865.042	1031
9215	-13.31	-41.33	16.79	-4201.83	-5608.09	14865.049	1031
9220	-12.95	-40.90	16.89	-4201.34	-5607.46	14865.049	1031
9225	-13.21	-41.26	16.83	-4200.64	-5607.07	14865.059	1031
9230	-13.31	-41.09	16.88	-4200.69	-5606.95	14865.062	1030
9235	-13.65	-40.87	16.92	-4200.47	-5606.63	14865.064	1030
9240	-13.78	-41.74	16.85	-4200.69	-5606.75	14865.072	1030
9245	-13.51	-41.31	16.76	-4201.72	-5607.69	14865.077	1030
9250	-13.36	-41.28	16.92	-4201.65	-5607.52	14865.078	1030
9255	-13.35	-40.76	16.88	-4201.94	-5607.93	14865.088	1030
9260	-13.37	-40.73	16.88	-4202.28	-5608.32	14865.092	1030
9265	-13.78	-40.45	16.77	-4201.92	-5608.22	14865.094	1030
9270	-13.31	-41.12	16.77	-4202.26	-5608.06	14865.100	1030
9275	-12.80	-41.22	16.80	-4202.81	-5609.50	14865.107	1030
9280	-12.95	-40.38	16.87	-4203.35	-5608.87	14865.109	1030
9285	-12.70	-40.41	16.85	-4203.19	-5609.02	14865.116	1030
9290	-13.08	-40.93	16.73	-4203.48	-5609.36	14865.123	1030
9295	-12.90	-40.49	16.78	-4203.97	-5610.21	14865.125	1030
9300	-12.64	-40.82	16.83	-4204.13	-5610.70	14865.128	1030
9305	-13.02	-40.17	16.81	-4203.93	-5610.55	14865.138	1030
9310	-12.94	-40.52	16.75	-4204.20	-5610.26	14865.141	1030
9315	-12.71	-40.60	16.83	-4204.72	-5610.44	14865.147	1030
9320	-12.53	-40.19	16.80	-4204.90	-5611.07	14865.153	1030
9325	-12.60	-40.41	16.70	-4204.98	-5610.78	14865.156	1030
9330	-12.66	-40.40	16.79	-4204.86	-5610.82	14865.158	1030
9335	-13.16	-40.37	16.76	-4205.43	-5611.31	14865.168	1030
9340	-12.81	-40.04	16.74	-4206.19	-5611.84	14865.171	1030
9345	-12.81	-40.36	16.66	-4206.01	-5612.10	14865.173	1030
9350	-12.77	-40.06	16.63	-4206.06	-5612.21	14865.183	1030
9355	-12.93	-40.24	16.67	-4206.36	-5612.43	14865.187	1030
9360	-12.52	-39.94	16.76	-4206.89	-5612.64	14865.189	1030
9365	-12.60	-39.84	16.75	-4207.00	-5612.63	14865.196	1030
9370	-12.84	-39.98	16.67	-4207.65	-5613.68	14865.202	1030
9375	-12.75	-40.18	16.65	-4207.62	-5613.52	14865.204	1030
9380	-12.40	-39.88	16.73	-4207.57	-5613.42	14865.213	1030
9385	-12.53	-40.36	16.71	-4207.52	-5613.72	14865.216	1030
9390	-12.98	-40.26	16.62	-4207.65	-5613.93	14865.219	1030
9395	-12.86	-39.69	16.66	-4207.69	-5613.81	14865.226	1030
9400	-13.48	-39.69	16.57	-4208.51	-5614.79	14865.232	1030
9405	-12.97	-39.83	16.67	-4208.78	-5614.91	14865.234	1030
9410	-12.76	-39.72	16.61	-4209.00	-5615.04	14865.244	1030
9415	-12.61	-39.41	16.67	-4208.79	-5614.94	14865.246	1030
9420	-13.13	-39.63	16.75	-4210.12	-5616.15	14865.253	1030
9425	-12.97	-39.42	16.58	-4209.59	-5616.01	14865.253	1030
9430	-12.65	-39.95	16.55	-4209.84	-5615.96	14865.263	1030
9435	-12.42	-39.52	16.60	-4210.06	-5615.84	14865.267	1030
9440	-13.02	-39.44	16.62	-4210.45	-5616.42	14865.271	1030
9445	-12.68	-39.39	16.59	-4210.78	-5616.92	14865.277	1030
9450	-12.78	-39.26	16.50	-4211.15	-5617.02	14865.281	1030
9455	-12.79	-39.07	16.56	-4211.24	-5616.62	14865.283	1030
9460	-12.34	-39.52	16.56	-4211.54	-5617.06	14865.292	1030
9465	-12.75	-39.18	16.56	-4211.24	-5616.93	14865.297	1030
9470	-12.54	-39.49	16.45	-4211.82	-5617.23	14865.299	1030
9475	-12.79	-39.07	16.55	-4212.27	-5617.25	14865.308	1030
9480	-12.71	-39.03	16.61	-4212.41	-5617.19	14865.312	1030
9485	-12.64	-39.07	16.46	-4212.31	-5617.29	14865.316	1030
9490	-12.36	-39.21	16.57	-4212.44	-5617.06	14865.322	1030
9495	-11.60	-39.32	16.61	-4212.40	-5616.95	14865.327	1030
9500	-11.70	-39.34	16.66	-4212.58	-5617.43	14865.329	1030
9505	-12.06	-39.00	16.53	-4213.86	-5618.47	14865.337	1030
9510	-11.80	-38.71	16.49	-4213.92	-5618.86	14865.342	1030
9515	-12.36	-38.82	16.58	-4213.81	-5618.67	14865.346	1030
9520	-11.58	-39.00	16.61	-4213.77	-5618.67	14865.350	1030
9525	-11.61	-38.82	16.61	-4214.54	-5619.65	14865.357	1030
9530	-12.42	-38.59	16.38	-4214.85	-5620.45	14865.359	1030
9535	-12.51	-38.71	16.53	-4215.13	-5620.22	14865.367	1030
9540	-12.44	-38.69	16.47	-4214.80	-5620.44	14865.373	1030
9545	-12.49	-38.38	16.55	-4214.86	-5620.81	14865.378	1030
9550	-12.83	-38.82	16.39	-4215.32	-5620.76	14865.378	1030
9555	-12.76	-39.29	16.39	-4216.13	-5621.54	14865.388	1030
9560	-12.77	-38.63	16.45	-4216.35	-5621.47	14865.392	1030
9565	-13.08	-37.98	16.27	-4216.38	-5622.16	14865.398	1030
9570	-12.47	-38.38	16.36	-4216.66	-5622.12	14865.402	1030
9575	-12.93	-38.31	16.38	-4216.90	-5622.05	14865.406	1030
9580	-12.66	-38.42	16.46	-4216.83	-5622.52	14865.407	1030
9585	-13.00	-38.24	16.42	-4217.33	-5622.46	14865.416	1030
9590	-12.25	-38.15	16.31	-4217.99	-5623.68	14865.422	1030
9595	-12.52	-38.32	16.36	-4218.06	-5623.60	14865.423	1030
9600	-12.38	-38.14	16.36	-4217.86	-5623.48	14865.433	1030
9605	-12.47	-37.98	16.39	-4218.02	-5623.57	14865.437	1030
9610	-12.78	-38.48	16.30	-4218.84	-5624.85	14865.443	1030
9615	-12.07	-38.06	16.36	-4219.19	-5624.63	14865.448	1030
9620	-12.38	-38.12	16.36	-4218.57	-5624.11	14865.453	1030
9625	-12.24	-37.71	16.40	-4218.87	-5624.51	14865.454	1030
9630	-12.49	-37.40	16.26	-4219.85	-5625.36	14865.462	1030
9635	-12.63	-37.66	16.25	-4220.08	-5625.88	14865.467	1030
9640	-11.92	-37.58	16.42	-4220.15	-5625.87	14865.471	1030
9645	-11.99	-37.46	16.34	-4220.05	-5626.27	14865.475	1030
9650	-12.40	-37.89	16.23	-4220.41	-5626.34	14865.482	1030
9655	-12.54	-37.39	16.26	-4220.58	-5626.19	14865.486	1030
9660	-12.46	-37.77	16.29	-4221.07	-5626.65	14865.493	1030
9665	-12.25	-37.65	16.30	-4221.51	-5626.74	14865.497	1030
9670	-12.17	-37.49	16.18	-4221.45	-5626.82	14865.500	1030
9675	-12.25	-37.11	16.26	-4221.47	-5626.71	14865.503	1030
9680	-12.15	-37.62	16.27	-4221.76	-5626.37	14865.512	1030
9685	-12.19	-37.34	16.23	-4222.51	-5627.14	14865.516	1030
9690	-12.10	-37.76	16.17	-4222.16	-5627.10	14865.522	1030
9695	-12.53	-37.53	16.23	-4222.50	-5627.01	14865.528	1030
9700	-12.28	-37.32	16.24	-4222.40	-5627.05	14865.531	1030
9705	-12.15	-37.51	16.26	-4222.46	-5627.45	14865.534	1030
9710	-11.89	-37.19	16.24	-4222.38	-5627.80	14865.542	1030
9715	-12.23	-37.64	16.22	-4222.69	-5627.63	14865.547	1030
9720	-12.43	-37.53	16.19	-4223.03	-5628.23	14865.548	1030
9725	-11.95	-36.95	16.19	-4224.70	-5629.87	14865.558	1030
9730	-12.18	-37.25	16.11	-4224.83	-5629.57	14865.562	1030
9735	-12.18	-36.73	16.12	-4224.94	-5629.97	14865.565	1030
9740	-11.99	-37.02	16.13	-4225.15	-5630.03	14865.572	1030
9745	-11.97	-36.99	16.15	-4224.98	-5630.02	14865.575	1030
9750	-11.95	-36.41	16.18	-4225.05	-5629.64	14865.578	1030
9755	-11.55	-36.42	16.14	-4226.22	-5630.86	14865.588	1030
9760	-12.18	-36.74	16.15	-4226.21	-5630.90	14865.592	1030
9765	-11.96	-36.19	16.20	-4226.05	-5631.00	14865.597	1030
9770	-11.98	-36.69	16.07	-4226.42	-5630.62	14865.598	1030
9775	-12.19	-36.72	16.07	-4226.52	-5631.43	14865.607	1030
9780	-11.89	-36.77	16.13	-4226.40	-5631.05	14865.609	1030
9785	-11.92	-36.49	16.03	-4227.94	-5632.22	14865.617	1030
9790	-11.79	-36.53	16.05	-4227.64	-5632.73	14865.622	1030
9795	-11.99	-36.45	16.04	-4227.93	-5632.62	14865.625	1030
9800	-11.73	-35.99	16.11	-4227.79	-5632.73	14865.628	1030
9805	-12.32	-36.07	16.02	-4228.09	-5633.43	14865.637	1030
9810	-11.86	-36.64	16.00	-4228.55	-5634.10	14865.643	1030
9815	-12.78	-37.16	15.95	-4229.55	-5633.99	14865.648	1030
9820	-12.11	-36.65	16.00	-4229.38	-5634.29	14865.652	1030
9825	-11.52	-36.67	16.02	-4229.34	-5634.49	14865.656	1030
9830	-11.58	-36.79	15.97	-4229.04	-5634.42	14865.658	1030
9835	-11.32	-36.00	16.02	-4229.43	-5634.75	14865.667	1030
9840	-11.62	-35.82	15.96	-4230.05	-5635.39	14865.672	1030
9845	-11.64	-35.85	15.99	-4230.09	-5635.63	14865.673	1030
9850	-11.80	-35.61	16.03	-4230.03	-5636.05	14865.681	1030
9855	-11.71	-35.88	16.02	-4230.04	-5635.80	14865.687	1030
9860	-11.80	-35.55	15.98	-4231.46	-5637.15	14865.689	1030
9865	-11.73	-35.88	15.92	-4231.17	-5637.11	14865.698	1030
9870	-11.97	-36.33	15.81	-4231.71	-5637.48	14865.703	1030
9875	-11.80	-35.97	15.86	-4232.13	-5637.17	14865.704	1030
9880	-10.42	-35.54	15.98	-4231.96	-5637.30	14865.713	1030
9885	-11.56	-36.01	15.93	-4231.85	-5637.31	14865.717	1030
9890	-11.52	-35.56	15.86	-4232.84	-5637.41	14865.719	1030
9895	-11.37	-35.85	15.86	-4233.02	-5637.46	14865.725	1030
9900	-12.26	-35.73	15.91	-4233.29	-5638.07	14865.733	1030
9905	-11.77	-35.71	15.83	-4233.41	-5638.42	14865.734	1030
9910	-11.57	-35.52	15.88	-4233.48	-5638.75	14865.743	1030
9915	-11.65	-35.92	15.90	-4233.28	-5638.68	14865.747	1030
9920	-11.34	-35.67	15.83	-4234.33	-5639.61	14865.753	1030
9925	-11.86	-35.62	15.80	-4234.12	-5639.86	14865.754	1030
9930	-11.48	-35.54	15.83	-4234.13	-5639.82	14865.762	1030
9935	-11.31	-35.18	15.87	-4234.49	-5639.95	14865.766	1030
9940	-11.57	-35.20	15.85	-4234.59	-5640.17	14865.771	1030
9945	-11.52	-35.20	15.83	-4235.27	-5641.40	14865.777	1030
9950	-11.57	-35.15	15.79	-4235.25	-5641.79	14865.781	1030
9955	-11.45	-35.19	15.84	-4235.68	-5641.90	14865.784	1030
9960	-11.90	-35.33	15.80	-4235.52	-5641.73	14865.792	1030
9965	-11.66	-35.13	15.78	-4235.84	-5641.49	14865.797	1030
9970	-11.61	-35.27	15.73	-4235.98	-5641.86	14865.798	1030
9975	-11.79	-34.86	15.70	-4236.77	-5642.71	14865.808	1030
9980	-11.24	-35.23	15.79	-4236.62	-5642.67	14865.811	1030
9985	-11.71	-35.01	15.72	-4237.16	-5643.10	14865.813	1030
9990	-11.65	-35.62	15.67	-4237.39	-5643.29	14865.821	1030
9995	-11.13	-35.05	15.78	-4237.33	-5643.21	14865.825	1030
10000	-11.04	-34.87	15.81	-4237.32	-5643.19	14865.828	1030
10005	-11.52	-34.88	15.69	-4238.04	-5643.74	14865.839	1030
10010	-11.78	-35.18	15.71	-4238.14	-5643.38	14865.842	1030
10015	-12.04	-35.52	15.82	-4237.65	-5643.46	14865.848	1030
10020	-11.96	-34.86	15.69	-4237.85	-5643.47	14865.849	1030
10025	-11.01	-34.73	15.78	-4237.47	-5644.05	14865.856	1030
10030	-11.34	-35.07	15.73	-4237.81	-5644.12	14865.861	1030
10035	-11.63	-34.54	15.67	-4239.07	-5645.67	14865.869	1030
10040	-11.46	-34.88	15.65	-4239.98	-5646.42	14865.873	1030
10045	-11.58	-34.69	15.68	-4240.00	-5646.21	14865.875	1030
10050	-11.69	-34.88	15.63	-4239.99	-5646.06	14865.879	1030
10055	-11.72	-34.37	15.65	-4240.02	-5646.20	14865.887	1030
10060	-11.73	-34.33	15.64	-4240.88	-5646.87	14865.893	1030
10065	-11.62	-34.46	15.63	-4241.07	-5646.91	14865.896	1030
10070	-11.65	-34.56	15.54	-4241.49	-5647.57	14865.901	1030
10075	-11.29	-34.37	15.54	-4241.53	-5647.58	14865.906	1030
10080	-11.40	-34.34	15.62	-4241.68	-5647.23	14865.912	1030
10085	-11.29	-34.32	15.59	-4241.71	-5647.67	14865.917	1030
10090	-11.65	-33.76	15.57	-4242.23	-5648.46	14865.921	1030
10095	-11.29	-33.58	15.60	-4242.45	-5648.56	14865.923	1030
10100	-11.19	-33.95	15.57	-4242.84	-5648.96	14865.933	1030
10105	-11.63	-33.96	15.55	-4243.21	-5649.10	14865.937	1030
10110	-11.28	-33.84	15.56	-4242.98	-5649.28	14865.943	1030
10115	-11.13	-34.25	15.57	-4242.94	-5649.11	14865.948	1030
10120	-11.31	-33.69	15.64	-4243.08	-5648.78	14865.952	1030
10125	-11.75	-34.54	15.53	-4243.05	-5648.91	14865.956	1030
10130	-11.63	-33.92	15.47	-4244.28	-5651.03	14865.963	1030
10135	-11.33	-34.00	15.51	-4244.29	-5650.36	14865.967	1030
10140	-11.33	-34.00	15.53	-4244.53	-5650.37	14865.970	1030
10145	-10.91	-34.38	15.51	-4244.53	-5650.44	14865.974	1030
10150	-11.07	-33.04	15.44	-4245.60	-5651.15	14865.983	1030
10155	-10.98	-34.12	15.48	-4245.53	-5651.17	14865.984	1030
10160	-10.74	-34.13	15.53	-4245.35	-5651.30	14865.993	1030
10165	-11.11	-34.04	15.48	-4245.35	-5651.46	14865.997	1030
10170	-11.13	-34.14	15.40	-4246.12	-5652.25	14866.000	1030
10175	-10.68	-34.54	15.45	-4246.42	-5652.13	14866.004	1030
10180	-10.77	-34.33	15.45	-4246.66	-5652.40	14866.011	1030
10185	-10.90	-33.64	15.44	-4246.24	-5652.51	14866.015	1030
10190	-10.99	-33.75	15.41	-4246.46	-5652.86	14866.021	1030
10195	-10.93	-33.75	15.40	-4247.26	-5653.50	14866.028	1030
10200	-11.31	-34.38	15.41	-4247.30	-5653.81	14866.030	1030
10205	-10.99	-34.15	15.39	-4247.50	-5653.98	14866.033	1030
10210	-11.18	-34.28	15.38	-4248.02	-5653.80	14866.042	1030
10215	-11.39	-33.61	15.34	-4248.02	-5653.52	14866.047	1030
10220	-11.14	-33.71	15.41	-4247.66	-5653.32	14866.048	1030
10225	-11.29	-34.35	15.35	-4247.68	-5653.51	14866.058	1030
10230	-11.10	-33.74	15.42	-4247.81	-5653.20	14866.062	1030
10235	-11.08	-33.59	15.33	-4249.67	-5654.91	14866.069	1030
10240	-11.23	-33.48	15.38	-4249.43	-5655.05	14866.073	1030
10245	-11.04	-33.45	15.36	-4249.46	-5655.08	14866.077	1030
10250	-10.82	-33.52	15.36	-4249.42	-5655.09	14866.079	1030
10255	-11.30	-33.84	15.33	-4250.49	-5656.43	14866.087	1030
10260	-11.26	-33.62	15.29	-4250.35	-5656.31	14866.092	1030
10265	-11.14	-33.72	15.26	-4250.66	-5656.22	14866.094	1030
10270	-11.17	-33.56	15.30	-4250.60	-5656.50	14866.099	1030
10275	-10.95	-33.28	15.35	-4251.07	-5656.81	14866.107	1030
10280	-10.77	-33.11	15.29	-4251.50	-5657.16	14866.109	1030
10285	-10.66	-33.09	15.26	-4251.80	-5657.75	14866.118	1030
10290	-10.56	-33.15	15.26	-4251.85	-5657.82	14866.122	1030
10295	-10.35	-33.04	15.26	-4252.27	-5657.86	14866.125	1030
10300	-10.58	-33.00	15.26	-4252.68	-5657.94	14866.129	1030
10305	-10.85	-33.37	15.21	-4252.55	-5657.98	14866.136	1030
10310	-11.20	-33.22	15.25	-4252.60	-5657.99	14866.141	1030
10315	-11.08	-33.18	15.27	-4252.65	-5657.90	14866.148	1030
10320	-11.56	-33.16	15.24	-4252.57	-5657.77	14866.153	1030
10325	-11.17	-32.62	15.21	-4252.71	-5658.00	14866.156	1030
10330	-10.88	-32.99	15.25	-4252.55	-5658.09	14866.160	1030
10335	-10.71	-33.10	15.26	-4253.12	-5659.10	14866.166	1030
10340	-10.39	-32.10	15.24	-4254.53	-5660.07	14866.174	1030
10345	-10.89	-32.46	15.18	-4254.53	-5660.05	14866.173	1030
10350	-10.65	-32.68	15.16	-4255.16	-5660.88	14866.182	1030
10355	-10.79	-32.74	15.19	-4255.10	-5660.94	14866.187	1030
10360	-10.78	-32.13	15.20	-4255.14	-5660.88	14866.193	1030
10365	-11.10	-32.14	15.14	-4255.31	-5660.92	14866.198	1030
10370	-10.66	-32.35	15.16	-4256.06	-5661.77	14866.200	1030
10375	-10.97	-32.05	15.15	-4256.24	-5661.59	14866.205	1030
10380	-10.88	-32.42	15.12	-4256.51	-5662.33	14866.213	1030
10385	-10.91	-32.47	15.10	-4256.95	-5662.32	14866.217	1030
10390	-10.60	-32.20	15.07	-4256.92	-5662.56	14866.223	1030
10395	-10.95	-32.51	15.15	-4257.03	-5662.25	14866.224	1030
10400	-10.58	-32.29	15.08	-4257.06	-5662.39	14866.233	1030
10405	-10.73	-32.36	15.07	-4256.85	-5662.78	14866.236	1030
10410	-10.99	-32.03	15.07	-4257.90	-5662.75	14866.244	1030
10415	-10.93	-32.50	15.09	-4258.07	-5662.71	14866.247	1030
10420	-10.95	-32.62	15.12	-4258.04	-5662.84	14866.250	1030
10425	-10.82	-32.26	15.04	-4258.04	-5663.00	14866.253	1030
10430	-11.12	-32.19	15.03	-4258.68	-5663.61	14866.262	1030
10435	-10.61	-31.74	15.07	-4258.97	-5663.61	14866.265	1030
10440	-10.74	-31.80	15.06	-4259.08	-5663.79	14866.272	1030
10445	-10.88	-32.09	14.99	-4259.25	-5663.97	14866.278	1030
10450	-10.64	-31.99	15.01	-4259.43	-5664.25	14866.281	1030
10455	-10.59	-31.54	15.07	-4260.37	-5665.27	14866.285	1030
10460	-10.54	-32.05	15.04	-4260.04	-5665.28	14866.293	1030
10465	-10.69	-31.38	14.94	-4260.37	-5665.31	14866.296	1030
10470	-10.87	-32.04	15.00	-4259.94	-5665.00	14866.299	1030
10475	-10.51	-31.81	15.02	-4260.82	-5666.38	14866.308	1030
10480	-10.82	-31.29	14.98	-4261.07	-5666.41	14866.312	1030
10485	-10.57	-31.40	14.95	-4261.61	-5667.24	14866.314	1030
10490	-10.47	-31.07	14.93	-4261.70	-5667.54	14866.323	1030
10495	-10.62	-31.68	14.92	-4261.68	-5667.33	14866.327	1030
10500	-10.33	-31.57	14.93	-4261.75	-5667.29	14866.328	1030
10505	-10.39	-31.78	14.90	-4261.70	-5667.10	14866.339	1030
10510	-10.76	-32.24	14.90	-4261.72	-5667.26	14866.342	1030
10515	-10.96	-31.20	14.93	-4263.03	-5668.83	14866.344	1030
10520	-10.67	-30.98	14.91	-4263.39	-5669.20	14866.347	1030
10525	-10.57	-31.39	14.83	-4263.20	-5669.39	14866.358	1030
10530	-10.72	-31.59	14.88	-4263.25	-5669.26	14866.361	1030
10535	-10.44	-31.81	14.89	-4263.27	-5669.64	14866.368	1030
10540	-10.78	-31.30	14.89	-4263.20	-5669.23	14866.371	1030
10545	-10.61	-31.23	14.84	-4263.90	-5669.95	14866.375	1030
10550	-10.94	-31.22	14.79	-4264.88	-5670.76	14866.379	1030
10555	-9.92	-30.77	14.87	-4264.74	-5670.65	14866.387	1030
10560	-10.41	-31.23	14.84	-4264.56	-5670.64	14866.391	1030
10565	-9.79	-31.23	14.84	-4264.83	-5671.01	14866.396	1030
10570	-10.57	-31.67	14.76	-4264.87	-5671.35	14866.402	1030
10575	-10.49	-31.53	14.86	-4265.24	-5671.41	14866.406	1030
10580	-10.60	-31.24	14.80	-4266.44	-5672.19	14866.409	1030
10585	-10.20	-30.27	14.73	-4266.39	-5672.50	14866.417	1030
10590	-10.36	-30.97	14.76	-4266.49	-5672.38	14866.421	1030
10595	-9.95	-30.66	14.86	-4266.28	-5672.23	14866.424	1030
10600	-10.54	-30.29	14.75	-4267.09	-5673.17	14866.433	1030
10605	-10.26	-30.57	14.70	-4267.20	-5673.31	14866.437	1030
10610	-10.15	-30.81	14.73	-4267.00	-5673.34	14866.439	1030
10615	-9.79	-30.55	14.76	-4267.22	-5673.60	14866.448	1030
10620	-10.08	-30.39	14.74	-4268.33	-5674.42	14866.452	1030
10625	-10.58	-30.52	14.67	-4268.35	-5674.27	14866.454	1030
10630	-10.21	-30.70	14.72	-4268.44	-5674.57	14866.464	1030
10635	-10.42	-30.61	14.76	-4268.33	-5674.38	14866.467	1030
10640	-9.99	-30.57	14.72	-4269.23	-5675.66	14866.470	1030
10645	-10.14	-30.48	14.69	-4269.36	-5675.63	14866.474	1030
10650	-10.33	-29.83	14.70	-4269.22	-5675.62	14866.483	1030
10655	-9.65	-30.37	14.70	-4269.81	-5675.54	14866.485	1030
10660	-10.08	-30.20	14.72	-4269.83	-5675.41	14866.493	1030
10665	-10.22	-30.21	14.67	-4269.85	-5675.76	14866.497	1030
10670	-10.18	-30.35	14.64	-4270.20	-5676.33	14866.500	1030
10675	-9.89	-30.20	14.67	-4271.23	-5677.08	14866.503	1030
10680	-10.13	-29.65	14.65	-4271.20	-5677.01	14866.512	1030
10685	-10.33	-29.86	14.59	-4271.28	-5677.42	14866.515	1030
10690	-9.76	-29.89	14.57	-4271.25	-5677.30	14866.521	1030
10695	-10.35	-30.08	14.63	-4271.35	-5677.26	14866.528	1030
10700	-9.84	-30.09	14.66	-4271.41	-5677.44	14866.531	1030
10705	-10.15	-29.82	14.60	-4271.19	-5677.26	14866.533	1030
10710	-9.80	-29.41	14.60	-4271.48	-5677.44	14866.542	1030
10715	-9.94	-29.41	14.64	-4273.11	-5678.96	14866.546	1030
10720	-10.10	-29.34	14.58	-4273.03	-5678.98	14866.548	1030
10725	-10.39	-29.95	14.55	-4273.20	-5679.08	14866.558	1030
10730	-9.93	-29.57	14.56	-4273.44	-5679.13	14866.562	1030
10735	-10.30	-29.63	14.58	-4273.31	-5678.94	14866.565	1030
10740	-9.54	-29.70	14.60	-4273.41	-5679.20	14866.571	1030
10745	-10.02	-29.83	14.52	-4273.48	-5679.37	14866.578	1030
10750	-9.95	-30.02	14.53	-4273.35	-5679.55	14866.578	1030
10755	-10.17	-29.90	14.53	-4275.26	-5679.28	14866.589	1030
10760	-9.92	-30.42	14.59	-4275.48	-5679.71	14866.592	1030
10765	-8.98	-30.12	14.47	-4275.60	-5679.90	14866.597	1030
10770	-9.64	-30.03	14.48	-4275.66	-5679.77	14866.599	1030
10775	-10.16	-29.71	14.51	-4275.91	-5680.07	14866.607	1030
10780	-10.15	-30.05	14.48	-4275.82	-5679.76	14866.611	1030
10785	-10.06	-29.41	14.47	-4276.31	-5680.78	14866.619	1030
10790	-9.99	-29.28	14.44	-4276.77	-5681.04	14866.622	1030
10795	-9.77	-29.32	14.48	-4277.13	-5680.97	14866.625	1030
10800	-9.82	-29.30	14.50	-4277.14	-5680.95	14866.628	1030
10805	-9.92	-29.08	14.33	-4277.02	-5681.64	14866.638	1030
10810	-10.11	-29.72	14.43	-4276.79	-5681.15	14866.640	1030
10815	-10.12	-28.95	14.45	-4277.69	-5681.72	14866.648	1030
10820	-9.83	-29.32	14.46	-4278.43	-5682.52	14866.652	1030
10825	-9.81	-29.37	14.33	-4278.60	-5683.01	14866.656	1030
10830	-9.95	-29.08	14.32	-4278.98	-5683.22	14866.659	1030
10835	-10.19	-29.05	14.40	-4278.91	-5683.58	14866.667	1030
10840	-9.57	-29.41	14.41	-4279.12	-5683.69	14866.674	1030
10845	-9.82	-29.49	14.31	-4279.08	-5684.06	14866.673	1030
10850	-10.03	-28.81	14.34	-4280.00	-5684.99	14866.682	1030
10855	-9.97	-28.54	14.31	-4280.27	-5685.21	14866.687	1030
10860	-9.44	-29.01	14.35	-4280.22	-5684.95	14866.689	1030
10865	-9.86	-28.93	14.29	-4280.19	-5684.98	14866.698	1030
10870	-9.54	-28.98	14.25	-4280.82	-5685.66	14866.701	1030
10875	-10.27	-29.04	14.31	-4281.06	-5685.51	14866.704	1030
10880	-9.89	-28.87	14.26	-4280.85	-5685.54	14866.714	1030
10885	-9.56	-28.67	14.26	-4281.03	-5685.69	14866.717	1030
10890	-9.81	-28.91	14.21	-4281.94	-5686.01	14866.719	1030
10895	-10.34	-28.98	14.24	-4281.98	-5686.12	14866.726	1030
10900	-9.39	-29.23	14.34	-4281.72	-5685.94	14866.733	1030
10905	-10.18	-29.24	14.19	-4282.24	-5686.30	14866.736	1030
10910	-10.51	-28.91	14.18	-4282.30	-5686.48	14866.743	1030
10915	-10.29	-28.58	14.21	-4282.26	-5686.47	14866.747	1030
10920	-10.08	-28.49	14.19	-4283.36	-5687.72	14866.750	1030
10925	-10.16	-28.80	14.14	-4283.78	-5688.34	14866.754	1030
10930	-9.76	-28.40	14.13	-4283.64	-5688.47	14866.762	1030
10935	-9.77	-28.59	14.18	-4283.89	-5688.51	14866.768	1030
10940	-9.62	-27.97	14.15	-4283.90	-5688.73	14866.771	1030
10945	-10.08	-28.11	14.10	-4284.76	-5689.20	14866.777	1030
10950	-9.93	-28.03	14.11	-4284.44	-5689.59	14866.781	1030
10955	-9.65	-27.96	14.17	-4284.70	-5689.66	14866.783	1030
10960	-9.59	-28.48	14.20	-4285.03	-5689.65	14866.792	1030
10965	-9.83	-27.91	14.15	-4284.74	-5690.09	14866.797	1030
10970	-9.85	-28.45	14.14	-4284.89	-5690.04	14866.798	1030
10975	-9.71	-28.41	14.18	-4284.79	-5690.12	14866.808	1030
10980	-10.04	-28.01	14.15	-4284.78	-5690.27	14866.812	1030
10985	-10.15	-27.97	14.01	-4286.61	-5690.17	14866.814	1030
10990	-9.79	-27.92	13.99	-4287.07	-5690.70	14866.821	1030
10995	-9.66	-27.87	14.13	-4286.84	-5690.59	14866.828	1030
11000	-9.73	-27.87	14.15	-4286.86	-5690.80	14866.828	1030
11005	-9.75	-28.29	14.06	-4286.80	-5690.36	14866.839	1030
11010	-9.81	-28.05	14.04	-4286.86	-5690.40	14866.842	1030
11015	-9.68	-28.19	14.11	-4288.08	-5692.47	14866.848	1030
11020	-9.98	-28.22	14.09	-4288.34	-5691.97	14866.849	1030
[truncated: 58,463 more rows]
