# Supplementary material for: Structural characterization of the saxitoxin-targeting APTSTX1 aptamer using optical tweezers and molecular dynamics simulations
Source: PLoS One. 2019 Nov 7;14(11):e0222468. doi: 10.1371/journal.pone.0222468 (PMC6837747; doi:10.1371/journal.pone.0222468)
Supplement: S2 File — Data repository, aptamer under magnesium. (ZIP) [file pone.0222468.s006.zip › Mg/Mg/September/280915/4cCOM.txt]

Instrument name = Christians toy
*****Calibration values *****
TrapA Temperature Fudge	-0.400000
TrapB Temperature Fudge	-1.550000
TrapA Force Sensitivity	0.025700	0.026000	0.032000
TrapB Force Sensitivity	0.026200	0.027400	0.032000
TrapA Lever Sensitivity	15000.000000	14500.000000	0.000000
TrapB Lever Sensitivity	15200.000000	14500.000000	0.000000
Motor Threshold	20	20	20
*****Initial Preference Settings*****
ForceRateDiv	1
ForceGain	32
PosRateDivA	3
PosRateDivB	3
PositionGainA	32
PositionGainB	32
GotoSpeedX	9
GotoSpeedY	9
GotoSpeedZ	4
MaxDataFileSize	10000000
HopDistance	2
*CycleCount/n____	1
*A_PsdX__________	0
*A_PsdY__________	0
*A_PsdSum________	0
*A_Iris__________	0
*A_LeverX________	0
*A_LeverY________	0
*A_LeverSum______	0
*B_PsdX__________	0
*B_PsdY__________	0
*B_PsdSum________	0
*B_Iris__________	0
*B_LeverX________	0
*B_LeverY________	0
*B_LeverSum______	0
*A_Temperature___	0
*B_Temperature___	0
*X_force_________	1
*Y_force_________	1
*Z_force_________	1
*Tension_________	0
*A_dist-X________	0
*A_dist-Y________	1
*B_dist-X________	0
*B_dist-Y________	1
*Motor_X_________	0
*Motor_Y_________	0
*Motor_Z_________	0
*MotorVel_X______	0
*MotorVel_Y______	0
*MotorVel_Z______	0
*A_trapPIC_Err___	0
*B_trapPIC_Err___	0
*comPIC_Err______	0
*A_CycleCount____	0
*B_CycleCount____	0
*Motor_CycleCount	0
*time(sec)_______	1
*Status__________	1
*Null____________	0
samples/line_HI	400
samples/line_LO	20
goto0	8388608	8388608	8388608
goto1	8389684	8387894	8388180
goto2	8420998	8413487	8387420
goto3	8424321	8356603	8387744
goto4	8422772	8353948	8399333
goto5	8388608	8388608	8388608
goto6	8388608	8388608	8388608
goto7	8388608	8388608	8388608
goto8	8388608	8388608	8388608
goto9	8388608	8388608	8388608
yourXYZint	123	456	789
MaxForceP1	40.000000
MinForceP1	10.000000
PullRateP1	80.000000
refoldTime1	0.000000
unfoldTime1	0.000000
MaxForceP2	75.000000
MinForceP2	2.000000
PullRateP2	1000.000000
refoldTime2	0.000000
unfoldTime2	0.000000
MaxForceP3	10.000000
MinForceP3	-10.000000
PullRateP3	1.000000
refoldTime3	2.000000
unfoldTime3	2.000000
constForce1	7.000000
constForce2	28.000000
yourFloat	1.234000
yourXYZfloat	1.000000	2.000000	3.000000
*****End Initial Preference Settings*****

Zero-Force Offsets (pN)  -5.155235	-9.818679	15.292663
0	trapA_Empty_PSD_Sum = 0
        trapB_Empty_PSD_Sum = 0
        trapA_Empty_Iris = 0
        trapB_Empty_Iris = 0
        trapA_Full_PSD_Sum = 19985
        trapB_Full_PSD_Sum = 18212
        trapA_Full_Iris = 18193
        trapB_Full_Iris = 17713
4405	   minForce-limit
5430	tempA = 23.544	tempB = 23.879
9230	   maxForce-limit
14185	   minForce-limit
15490	tempA = 23.545	tempB = 23.874
19390	   maxForce-limit
24435	   minForce-limit
25495	tempA = 23.537	tempB = 23.878
29495	   maxForce-limit
34695	   minForce-limit
35550	tempA = 23.532	tempB = 23.898
39810	   maxForce-limit
45020	   minForce-limit
45550	tempA = 23.541	tempB = 23.866
50210	   maxForce-limit
55345	   minForce-limit
55595	tempA = 23.540	tempB = 23.880
60455	   maxForce-limit
65650	tempA = 23.545	tempB = 23.870
   minForce-limit
70430	   maxForce-limit
75240	   minForce-limit
75655	tempA = 23.544	tempB = 23.891
80075	   maxForce-limit
84960	   minForce-limit
  piezo limit
85700	tempA = 23.546	tempB = 23.894
89805	   maxForce-limit
94635	  piezo limit
95735	tempA = 23.545	tempB = 23.880
99485	   maxForce-limit
104330	  piezo limit
105785	tempA = 23.551	tempB = 23.882
109145	   maxForce-limit
113985	  piezo limit
115840	tempA = 23.553	tempB = 23.887
118795	   maxForce-limit
123610	  piezo limit
123650	  piezo limit
125845	tempA = 23.551	tempB = 23.894
128815	   maxForce-limit
134080	  piezo limit
134145	  piezo limit
134165	  piezo limit
134170	  piezo limit
134205	  piezo limit
135925	tempA = 23.559	tempB = 23.884
139250	   maxForce-limit
144420	  piezo limit
144445	  piezo limit
145940	tempA = 23.571	tempB = 23.895
149600	   maxForce-limit
154730	  piezo limit
154740	  piezo limit
154760	  piezo limit
155985	tempA = 23.574	tempB = 23.885
159845	   maxForce-limit
164990	  piezo limit
165010	  piezo limit
165025	  piezo limit
165045	  piezo limit
166055	tempA = 23.566	tempB = 23.906
170055	   maxForce-limit
175065	  piezo limit
175075	  piezo limit
176065	tempA = 23.565	tempB = 23.896
180015	   maxForce-limit
184945	  piezo limit
184955	  piezo limit
184985	  piezo limit
184995	  piezo limit
185015	  piezo limit
186120	tempA = 23.575	tempB = 23.909
189915	   maxForce-limit
194830	  piezo limit
194850	  piezo limit
196175	tempA = 23.580	tempB = 23.904
199675	   maxForce-limit
204435	  piezo limit
206175	tempA = 23.564	tempB = 23.915
209230	   maxForce-limit
214050	  piezo limit
216230	tempA = 23.566	tempB = 23.908
218820	   maxForce-limit
223550	  piezo limit
223560	  piezo limit
223565	  piezo limit
226240	tempA = 23.583	tempB = 23.912
228340	   maxForce-limit
233050	  piezo limit
233070	  piezo limit
236310	tempA = 23.583	tempB = 23.917
237705	   maxForce-limit
242370	  piezo limit
242380	  piezo limit
246365	tempA = 23.587	tempB = 23.920
247010	   maxForce-limit
251635	  piezo limit
251680	  piezo limit
251690	  piezo limit
256380	tempA = 23.590	tempB = 23.922
258535	   maxForce-limit
265450	  piezo limit
265465	  piezo limit
265505	  piezo limit
265515	  piezo limit
266445	tempA = 23.567	tempB = 23.901
269705	   maxForce-limit
273955	  piezo limit
276450	tempA = 23.582	tempB = 23.934
282090	   maxForce-limit
286230	  piezo limit
286250	  piezo limit
286500	tempA = 23.582	tempB = 23.922
290305	   maxForce-limit
294500	  piezo limit
296550	tempA = 23.601	tempB = 23.937
303135	Stop All Protocols, go to manual mode
306570	tempA = 23.599	tempB = 23.929
307180	End Write
