# Supplementary material for: Structural characterization of the saxitoxin-targeting APTSTX1 aptamer using optical tweezers and molecular dynamics simulations
Source: PLoS One. 2019 Nov 7;14(11):e0222468. doi: 10.1371/journal.pone.0222468 (PMC6837747; doi:10.1371/journal.pone.0222468)
Supplement: S2 File — Data repository, aptamer under magnesium. (ZIP) [file pone.0222468.s006.zip › Mg/Mg/September/290915/1aA.txt]

#Begin Write:
CycleCount/n	X_force	Y_force	Z_force	A_dist-Y	B_dist-Y	time(sec)	Status
0	-0.29	-22.75	4.79	-1613.42	-1888.35	93.299	30
100	-0.20	-22.81	4.73	-1613.45	-1889.02	93.401	30
200	-0.43	-22.73	4.77	-1613.12	-1888.68	93.502	30
300	0.02	-22.46	4.87	-1613.37	-1888.81	93.599	30
400	-0.59	-22.77	4.77	-1613.53	-1888.69	93.702	30
500	-0.30	-22.94	4.64	-1613.50	-1889.09	93.807	30
600	-0.34	-22.61	4.81	-1613.31	-1888.02	93.893	30
700	-0.27	-22.81	4.77	-1613.25	-1887.52	94.001	30
800	-0.19	-22.72	4.72	-1613.42	-1888.43	94.101	30
900	-0.15	-22.69	4.78	-1613.24	-1888.72	94.193	30
1000	-0.02	-22.79	4.71	-1613.31	-1889.07	94.301	30
1100	0.24	-22.58	4.76	-1613.17	-1888.49	94.403	30
1200	0.01	-22.60	4.81	-1613.15	-1888.34	94.505	30
1300	-0.30	-22.47	4.77	-1613.28	-1888.14	94.602	30
1400	0.17	-22.67	4.69	-1613.13	-1888.84	94.706	30
1500	0.21	-23.05	4.62	-1613.17	-1887.82	94.806	30
1600	0.02	-22.87	4.68	-1613.29	-1888.39	94.901	30
1700	0.34	-22.60	4.80	-1613.21	-1890.53	95.002	30
1775	0.07	-22.43	4.86	-1612.94	-1890.23	95.011	30
1780	0.17	-22.28	4.90	-1612.90	-1890.08	95.015	30
1785	0.45	-22.70	4.76	-1612.97	-1889.93	95.020	30
1790	0.17	-22.77	4.73	-1613.34	-1889.60	95.025	30
1795	0.10	-22.78	4.72	-1613.45	-1889.72	95.030	30
1800	-0.13	-22.59	4.76	-1613.36	-1889.81	95.035	30
1805	-0.23	-22.77	4.69	-1613.28	-1890.14	95.040	30
1810	-0.40	-22.30	4.84	-1612.84	-1889.34	95.045	30
1815	0.25	-22.24	4.87	-1613.00	-1889.92	95.050	30
1820	0.11	-22.51	4.80	-1613.40	-1889.67	95.055	30
1825	0.54	-22.28	4.89	-1613.36	-1889.39	95.060	30
1830	-0.04	-22.57	4.76	-1613.40	-1888.90	95.065	30
1835	0.11	-22.68	4.77	-1613.07	-1889.11	95.070	30
1840	-0.00	-23.09	4.66	-1612.90	-1889.50	95.075	30
1845	-0.14	-23.05	4.67	-1613.14	-1889.28	95.080	30
1850	0.14	-22.52	4.80	-1613.05	-1889.20	95.085	30
1855	-0.14	-22.75	4.69	-1613.08	-1889.10	95.090	30
1860	-0.32	-22.80	4.77	-1613.19	-1889.45	95.095	30
1865	-0.21	-22.76	4.78	-1613.12	-1889.44	95.100	30
1870	0.18	-22.92	4.65	-1612.96	-1889.73	95.105	30
1875	0.13	-22.64	4.71	-1613.12	-1889.22	95.110	30
1880	0.25	-22.41	4.83	-1612.95	-1889.62	95.115	30
1885	0.03	-22.42	4.79	-1612.95	-1889.90	95.120	30
1890	-0.13	-22.48	4.74	-1613.03	-1889.60	95.125	30
1895	0.31	-22.55	4.74	-1613.22	-1889.73	95.129	30
1900	0.06	-22.56	4.76	-1613.28	-1889.26	95.135	30
1905	-0.63	-22.67	4.80	-1613.08	-1888.97	95.139	30
1910	-0.71	-22.61	4.77	-1613.02	-1889.74	95.146	30
1915	-0.90	-22.76	4.73	-1613.15	-1889.44	95.149	342
1920	-0.59	-22.56	4.84	-1613.07	-1889.65	95.155	1030
1925	-0.32	-22.94	4.73	-1613.10	-1889.32	95.159	1030
1930	0.01	-22.63	4.76	-1612.98	-1889.66	95.165	1030
1935	0.28	-22.58	4.78	-1612.99	-1889.82	95.170	1030
1940	-0.08	-22.79	4.72	-1613.24	-1889.81	95.175	1030
1945	-0.00	-22.63	4.74	-1613.20	-1890.31	95.180	1030
1950	0.32	-22.34	4.76	-1613.13	-1889.93	95.187	1030
1955	-0.48	-22.63	4.78	-1613.49	-1889.90	95.190	1030
1960	-0.32	-22.55	4.83	-1613.12	-1889.50	95.196	1030
1965	-0.46	-23.06	4.66	-1613.20	-1889.73	95.200	1030
1970	-0.31	-22.94	4.70	-1613.00	-1889.45	95.205	1030
1975	0.15	-22.75	4.75	-1612.99	-1890.02	95.210	1030
1980	0.02	-22.52	4.82	-1612.75	-1889.90	95.215	1030
1985	-0.19	-22.46	4.83	-1613.09	-1889.28	95.220	1030
1990	-0.38	-22.24	4.94	-1613.31	-1889.18	95.225	1030
1995	-0.53	-22.65	4.78	-1612.93	-1889.61	95.230	1030
2000	-0.55	-22.69	4.76	-1613.78	-1889.65	95.235	1030
2005	-0.31	-22.99	4.60	-1614.57	-1889.67	95.240	1030
2010	-0.27	-22.44	4.72	-1614.99	-1889.91	95.245	1030
2015	0.26	-22.00	4.76	-1616.15	-1891.19	95.251	1030
2020	-0.20	-22.53	4.57	-1615.87	-1892.03	95.255	1030
2025	0.22	-22.30	4.64	-1616.05	-1891.34	95.261	1030
2030	0.09	-22.11	4.70	-1616.22	-1891.09	95.264	1030
2035	-0.07	-21.60	4.75	-1617.15	-1891.95	95.270	1030
2040	0.25	-22.10	4.61	-1617.47	-1892.52	95.275	1030
2045	-0.09	-21.98	4.62	-1618.29	-1892.85	95.280	1030
2050	-0.19	-22.02	4.58	-1618.28	-1893.32	95.284	1030
2055	0.40	-21.85	4.72	-1618.20	-1893.16	95.292	1030
2060	0.23	-22.18	4.62	-1618.14	-1892.36	95.295	1030
2065	0.25	-22.16	4.51	-1619.29	-1893.00	95.300	1030
2070	0.37	-21.66	4.69	-1619.49	-1894.07	95.305	1030
2075	1.56	-21.85	4.62	-1618.79	-1895.53	95.312	1030
2080	0.21	-21.66	4.69	-1619.18	-1894.17	95.315	1030
2085	0.36	-22.09	4.49	-1620.02	-1894.81	95.320	1030
2090	0.03	-21.88	4.60	-1620.39	-1895.05	95.325	1030
2095	-0.26	-21.72	4.57	-1620.88	-1895.33	95.330	1030
2100	0.47	-21.67	4.51	-1621.96	-1896.42	95.335	1030
2105	-0.00	-21.58	4.52	-1621.87	-1896.23	95.340	1030
2110	-0.38	-21.57	4.60	-1621.64	-1897.16	95.345	1030
2115	0.18	-21.48	4.60	-1622.32	-1897.96	95.350	1030
2120	0.05	-21.27	4.61	-1623.28	-1897.05	95.355	1030
2125	0.10	-21.42	4.52	-1623.59	-1897.73	95.360	1030
2130	-0.14	-21.22	4.55	-1624.24	-1897.62	95.365	1030
2135	-0.10	-21.43	4.44	-1624.35	-1898.43	95.369	1030
2140	-0.33	-21.70	4.39	-1624.18	-1897.72	95.376	1030
2145	-0.25	-21.39	4.52	-1624.39	-1898.35	95.379	1030
2150	-0.53	-21.47	4.47	-1624.32	-1897.95	95.386	1030
2155	-0.19	-21.23	4.56	-1624.35	-1898.42	95.389	1030
2160	-0.10	-21.11	4.40	-1626.34	-1900.42	95.395	1030
2165	-0.24	-21.09	4.37	-1626.72	-1900.27	95.400	1030
2170	0.10	-20.92	4.35	-1627.66	-1900.56	95.407	1030
2175	0.13	-20.76	4.45	-1627.66	-1900.39	95.410	1030
2180	-0.22	-20.43	4.53	-1627.81	-1900.50	95.416	1030
2185	-0.35	-21.15	4.33	-1627.35	-1901.06	95.420	1030
2190	0.52	-20.61	4.39	-1628.93	-1900.91	95.426	1030
2195	-0.10	-20.57	4.41	-1629.11	-1900.79	95.430	1030
2200	-0.24	-20.45	4.42	-1629.19	-1901.06	95.435	1030
2205	0.09	-20.86	4.26	-1629.28	-1901.38	95.440	1030
2210	-0.34	-20.54	4.34	-1629.71	-1901.71	95.445	1030
2215	0.15	-20.51	4.37	-1629.96	-1901.92	95.450	1030
2220	0.17	-20.67	4.26	-1630.59	-1901.70	95.455	1030
2225	-0.27	-20.49	4.31	-1631.64	-1902.67	95.460	1030
2230	0.04	-20.30	4.34	-1632.03	-1902.17	95.465	1030
2235	0.43	-20.78	4.26	-1631.71	-1902.37	95.470	1030
2240	0.53	-20.46	4.32	-1631.95	-1902.85	95.475	1030
2245	-0.44	-19.99	4.36	-1633.18	-1903.88	95.481	1030
2250	0.11	-20.32	4.25	-1632.92	-1904.40	95.484	1030
2255	0.27	-20.40	4.24	-1633.10	-1904.42	95.490	1030
2260	0.15	-20.27	4.23	-1633.13	-1904.95	95.494	1030
2265	0.53	-20.18	4.16	-1634.46	-1906.93	95.501	1030
2270	0.26	-20.06	4.20	-1634.50	-1906.45	95.504	1030
2275	0.18	-20.12	4.27	-1634.16	-1905.78	95.512	1030
2280	0.15	-19.81	4.30	-1634.37	-1906.10	95.515	1030
2285	-0.09	-19.65	4.22	-1635.70	-1907.36	95.520	1030
2290	-0.06	-19.69	4.23	-1636.17	-1907.61	95.525	1030
2295	-0.85	-19.16	4.23	-1637.52	-1907.39	95.532	1030
2300	0.22	-19.47	4.24	-1636.90	-1908.21	95.535	1030
2305	-0.25	-19.57	4.16	-1636.90	-1908.10	95.540	1030
2310	0.07	-19.10	4.36	-1636.83	-1908.13	95.545	1030
2315	-0.46	-19.37	4.22	-1637.85	-1908.18	95.550	1030
2320	-0.63	-19.46	4.18	-1638.46	-1907.86	95.555	1030
2325	-0.49	-19.48	4.17	-1638.64	-1908.49	95.560	1030
2330	-0.86	-19.73	4.08	-1638.57	-1908.79	95.565	1030
2335	-0.50	-19.40	4.10	-1638.94	-1908.90	95.570	1030
2340	-0.04	-18.89	4.19	-1640.09	-1910.63	95.576	1030
2345	0.21	-18.81	4.18	-1639.96	-1910.52	95.580	1030
2350	-0.08	-18.77	4.17	-1640.16	-1910.12	95.585	1030
2355	0.25	-19.07	4.08	-1639.98	-1909.76	95.589	1030
2360	-0.11	-18.31	4.15	-1641.49	-1911.12	95.596	1030
2365	-0.39	-18.78	4.02	-1641.65	-1911.08	95.599	1030
2370	0.27	-19.17	3.88	-1641.83	-1910.84	95.606	1030
2375	-0.85	-18.55	4.13	-1641.99	-1911.22	95.609	1030
2380	-0.83	-18.85	3.99	-1642.93	-1912.07	95.615	1030
2385	-0.06	-18.09	4.11	-1643.24	-1912.43	95.620	1030
2390	0.03	-18.16	4.07	-1644.04	-1913.15	95.627	1030
2395	-0.30	-18.81	3.90	-1643.94	-1913.55	95.630	1030
2400	0.14	-18.37	4.04	-1643.88	-1913.99	95.635	1030
2405	-0.20	-18.31	4.04	-1644.03	-1913.67	95.640	1030
2410	-0.11	-18.65	3.91	-1645.12	-1913.11	95.646	1030
2415	-0.10	-18.21	3.99	-1645.32	-1913.35	95.650	1030
2420	0.12	-18.13	4.01	-1645.43	-1914.00	95.655	1030
2425	-0.11	-18.37	3.92	-1645.35	-1914.11	95.660	1030
2430	-0.15	-17.92	3.99	-1645.96	-1913.89	95.665	1030
2435	-0.40	-18.17	3.85	-1646.65	-1914.87	95.670	1030
2440	-0.59	-18.01	3.89	-1647.17	-1915.34	95.675	1030
2445	-0.37	-17.69	4.01	-1647.07	-1914.86	95.681	1030
2450	-0.10	-17.79	3.96	-1647.59	-1915.75	95.685	1030
2455	-0.04	-17.65	3.85	-1648.37	-1916.76	95.690	1030
2460	-0.06	-17.83	3.84	-1648.45	-1916.44	95.694	1030
2465	-0.11	-17.90	3.77	-1649.21	-1917.75	95.700	1030
2470	-0.07	-18.07	3.65	-1649.55	-1917.35	95.705	1030
2475	-0.02	-17.65	3.79	-1649.36	-1917.68	95.711	1030
2480	-0.07	-17.54	3.93	-1649.51	-1918.01	95.714	1030
2485	0.00	-17.62	3.85	-1649.42	-1917.75	95.720	1030
2490	0.21	-17.43	3.88	-1649.37	-1918.34	95.725	1030
2495	0.21	-16.17	3.84	-1651.40	-1919.88	95.732	1030
2500	-0.25	-17.32	3.76	-1651.16	-1920.01	95.735	1030
2505	0.08	-17.81	3.66	-1651.13	-1919.80	95.742	1030
2510	0.30	-17.11	3.74	-1651.39	-1919.89	95.745	1030
2515	-0.21	-16.56	3.87	-1652.37	-1920.71	95.750	1030
2520	-0.19	-16.80	3.79	-1652.99	-1921.67	95.755	1030
2525	0.07	-17.12	3.68	-1653.47	-1921.81	95.761	1030
2530	0.23	-16.86	3.61	-1653.80	-1922.14	95.765	1030
2535	-0.55	-17.13	3.66	-1653.83	-1922.12	95.770	1030
2540	0.04	-17.03	3.76	-1653.62	-1921.96	95.775	1030
2545	0.38	-17.12	3.61	-1654.59	-1922.86	95.780	1030
2550	0.10	-16.71	3.63	-1655.18	-1923.73	95.785	1030
2555	0.12	-16.75	3.66	-1655.53	-1924.67	95.790	1030
2560	0.28	-16.67	3.68	-1656.05	-1924.48	95.796	1030
2565	0.20	-16.39	3.73	-1656.09	-1925.03	95.800	1030
2570	0.11	-16.40	3.71	-1656.13	-1924.79	95.805	1030
2575	-0.09	-16.70	3.66	-1656.35	-1924.57	95.809	1030
2580	-0.05	-16.50	3.62	-1657.92	-1925.65	95.816	1030
2585	0.13	-16.08	3.67	-1657.45	-1926.40	95.820	1030
2590	-0.03	-16.51	3.41	-1657.64	-1925.74	95.826	1030
2595	-0.04	-16.29	3.58	-1657.79	-1926.14	95.829	1030
2600	0.49	-16.24	3.46	-1659.08	-1928.25	95.837	1030
2605	0.13	-16.04	3.53	-1658.75	-1928.10	95.839	1030
2610	0.30	-15.94	3.54	-1659.71	-1928.52	95.845	1030
2615	0.41	-16.03	3.46	-1659.78	-1928.53	95.850	1030
2620	0.60	-16.75	3.23	-1661.03	-1928.55	95.857	1030
2625	0.14	-16.41	3.32	-1660.56	-1928.32	95.860	1030
2630	0.10	-16.20	3.36	-1660.72	-1928.44	95.865	1030
2635	0.30	-16.31	3.37	-1660.47	-1928.23	95.870	1030
2640	0.42	-16.02	3.34	-1661.34	-1929.13	95.876	1030
2645	-0.24	-15.82	3.40	-1662.08	-1929.96	95.880	1030
2650	-0.44	-17.03	3.12	-1662.45	-1930.22	95.887	1030
2655	0.19	-15.71	3.46	-1662.35	-1930.09	95.890	1030
2660	0.36	-16.07	3.30	-1662.41	-1931.07	95.895	1030
2665	-0.17	-16.01	3.25	-1663.55	-1931.69	95.900	1030
2670	0.22	-15.23	3.41	-1663.86	-1931.67	95.905	1030
2675	0.47	-15.54	3.36	-1664.57	-1931.07	95.911	1030
2680	0.37	-15.50	3.31	-1664.31	-1931.15	95.914	1030
2685	0.16	-15.69	3.26	-1664.58	-1931.67	95.920	1030
2690	0.36	-15.47	3.28	-1664.49	-1931.47	95.924	1030
2695	0.32	-15.20	3.30	-1665.68	-1932.62	95.931	1030
2700	0.18	-15.28	3.26	-1666.17	-1932.63	95.935	1030
2705	0.01	-15.43	3.12	-1666.31	-1932.44	95.942	1030
2710	0.45	-15.07	3.36	-1666.10	-1932.60	95.945	1030
2715	0.51	-15.10	3.29	-1666.94	-1933.69	95.950	1030
2720	0.25	-14.80	3.32	-1667.18	-1934.17	95.955	1030
2725	-0.07	-15.03	3.23	-1668.07	-1933.81	95.962	1030
2730	0.33	-14.71	3.29	-1668.07	-1933.61	95.965	1030
2735	0.01	-15.10	3.22	-1668.01	-1933.53	95.970	1030
2740	0.39	-14.99	3.21	-1668.15	-1933.80	95.975	1030
2745	0.15	-15.21	3.09	-1668.81	-1934.25	95.980	1030
2750	0.59	-14.85	3.16	-1669.57	-1934.65	95.985	1030
2755	0.50	-14.88	3.15	-1669.66	-1934.61	95.990	1030
2760	0.22	-14.88	3.11	-1670.04	-1935.03	95.995	1030
2765	0.75	-14.95	3.02	-1670.27	-1935.02	96.000	1030
2770	0.50	-14.59	3.16	-1670.78	-1935.41	96.005	1030
2775	0.39	-14.32	3.15	-1671.22	-1935.28	96.010	1030
2780	0.28	-14.10	3.19	-1671.22	-1935.88	96.016	1030
2785	0.40	-14.69	3.14	-1671.15	-1935.86	96.019	1030
2790	0.01	-14.35	3.27	-1671.28	-1936.37	96.026	1030
2795	0.53	-14.09	3.30	-1671.32	-1936.08	96.029	1030
2800	0.42	-14.29	3.11	-1673.14	-1938.09	96.035	1030
2805	0.43	-14.14	3.06	-1673.33	-1938.79	96.040	1030
2810	0.74	-14.11	2.95	-1674.38	-1939.79	96.047	1030
2815	0.71	-14.20	3.02	-1674.35	-1939.07	96.049	1030
2820	0.38	-13.51	3.15	-1674.79	-1938.32	96.057	1030
2825	0.28	-14.07	3.02	-1674.39	-1938.89	96.059	1030
2830	0.29	-13.70	3.02	-1675.68	-1940.13	96.065	1030
2835	0.41	-13.93	2.97	-1676.08	-1940.33	96.070	1030
2840	0.76	-14.08	2.92	-1676.76	-1940.30	96.077	1030
2845	0.55	-13.78	2.99	-1676.70	-1940.77	96.080	1030
2850	0.12	-14.17	2.84	-1676.92	-1940.71	96.085	1030
2855	0.58	-13.93	2.94	-1676.99	-1940.86	96.090	1030
2860	0.47	-13.56	3.01	-1677.89	-1941.46	96.095	1030
2865	0.86	-13.29	3.00	-1678.24	-1942.02	96.100	1030
2870	0.70	-13.54	2.95	-1678.35	-1941.78	96.105	1030
2875	0.91	-13.72	2.87	-1678.39	-1941.94	96.110	1030
2880	0.96	-13.57	2.89	-1678.51	-1942.28	96.115	1030
2885	0.24	-13.31	2.88	-1679.45	-1943.71	96.120	1030
2890	0.48	-13.63	2.78	-1679.71	-1943.96	96.125	1030
2895	0.44	-13.02	2.98	-1679.77	-1943.50	96.131	1030
2900	1.09	-13.16	2.90	-1680.26	-1943.47	96.134	1030
2905	0.46	-13.52	2.80	-1680.15	-1944.33	96.140	1030
2910	0.49	-13.52	2.80	-1679.99	-1943.51	96.144	1030
2915	0.48	-12.67	2.94	-1681.63	-1945.24	96.150	1030
2920	0.25	-13.35	2.76	-1681.98	-1945.21	96.155	1030
2925	-0.12	-13.02	2.89	-1682.18	-1944.50	96.161	1030
2930	0.06	-12.61	2.94	-1681.88	-1944.69	96.165	1030
2935	0.63	-13.03	2.80	-1682.06	-1944.22	96.172	1030
2940	0.52	-12.93	2.84	-1681.88	-1945.40	96.175	1030
2945	0.13	-13.07	2.73	-1683.73	-1946.35	96.180	1030
2950	0.57	-12.21	2.92	-1684.17	-1947.15	96.185	1030
2955	-0.39	-11.03	3.11	-1684.67	-1946.79	96.192	1030
2960	0.38	-12.41	2.83	-1684.72	-1947.06	96.195	1030
2965	0.58	-12.66	2.75	-1685.04	-1946.94	96.200	1030
2970	0.36	-12.66	2.74	-1684.92	-1946.79	96.205	1030
2975	0.89	-12.52	2.70	-1685.54	-1948.06	96.211	1030
2980	0.70	-12.12	2.80	-1686.17	-1948.52	96.215	1030
2985	0.09	-12.75	2.64	-1686.19	-1948.49	96.220	1030
2990	-0.36	-12.25	2.77	-1686.07	-1948.58	96.225	1030
2995	0.31	-12.47	2.64	-1686.68	-1949.51	96.230	1030
3000	-0.06	-12.58	2.54	-1687.87	-1950.41	96.236	1030
3005	-0.40	-11.68	2.81	-1687.78	-1950.14	96.240	1030
3010	0.22	-11.77	2.76	-1688.43	-1951.09	96.245	1030
3015	0.37	-12.32	2.58	-1688.48	-1950.75	96.249	1030
3020	0.87	-11.98	2.65	-1688.93	-1951.62	96.256	1030
3025	0.18	-11.98	2.68	-1688.83	-1951.59	96.259	1030
3030	0.35	-11.79	2.66	-1689.42	-1951.96	96.265	1030
3035	0.13	-11.63	2.73	-1689.63	-1951.62	96.270	1030
3040	-0.28	-10.98	2.76	-1690.80	-1952.84	96.277	1030
3045	0.06	-11.28	2.73	-1690.93	-1953.11	96.279	1030
3050	-0.13	-11.29	2.74	-1690.86	-1952.99	96.285	1030
3055	0.36	-12.11	2.52	-1691.48	-1953.01	96.290	1030
3060	0.63	-11.86	2.52	-1693.43	-1952.95	96.297	1030
3065	0.17	-11.47	2.60	-1692.41	-1952.96	96.300	1030
3070	0.30	-11.36	2.63	-1692.63	-1952.75	96.305	1030
3075	0.49	-11.36	2.60	-1692.32	-1953.19	96.310	1030
3080	-0.15	-11.37	2.58	-1693.36	-1953.98	96.315	1030
3085	0.24	-11.36	2.52	-1693.89	-1955.25	96.320	1030
3090	0.44	-11.54	2.43	-1694.19	-1954.95	96.325	1030
3095	0.32	-11.39	2.47	-1694.61	-1954.13	96.330	1030
3100	0.81	-11.33	2.49	-1694.59	-1954.00	96.335	1030
3105	0.86	-11.16	2.52	-1694.75	-1954.12	96.340	1030
3110	0.37	-10.95	2.56	-1695.20	-1954.85	96.345	1030
3115	1.14	-11.19	2.41	-1696.33	-1956.36	96.351	1030
3120	0.77	-10.89	2.50	-1696.26	-1956.23	96.354	1030
3125	0.76	-10.88	2.46	-1696.16	-1956.40	96.361	1030
3130	0.57	-10.74	2.50	-1696.17	-1956.32	96.364	1030
3135	0.04	-10.68	2.46	-1697.85	-1957.14	96.370	1030
3140	0.04	-10.86	2.40	-1697.93	-1957.67	96.374	1030
3145	-0.38	-10.48	2.51	-1698.34	-1959.00	96.382	1030
3150	0.20	-10.92	2.34	-1698.56	-1958.55	96.385	1030
3155	0.20	-10.30	2.52	-1698.67	-1958.07	96.390	1030
3160	0.72	-10.69	2.40	-1698.62	-1957.90	96.395	1030
3165	0.37	-10.63	2.23	-1700.69	-1957.52	96.402	1030
3170	0.37	-10.63	2.29	-1700.26	-1957.79	96.405	1030
3175	0.37	-10.56	2.31	-1700.16	-1958.84	96.410	1030
3180	0.13	-10.15	2.47	-1700.31	-1958.40	96.415	1030
3185	0.46	-10.08	2.45	-1701.09	-1959.19	96.420	1030
3190	0.21	-10.34	2.33	-1701.56	-1959.75	96.425	1030
3195	0.11	-10.11	2.36	-1702.08	-1960.11	96.430	1030
3200	0.59	-10.17	2.33	-1702.54	-1960.96	96.435	1030
3205	0.48	-10.15	2.33	-1702.69	-1961.09	96.440	1030
3210	0.37	-10.15	2.29	-1702.84	-1960.70	96.446	1030
3215	0.31	-10.42	2.30	-1702.65	-1960.48	96.450	1030
3220	0.33	-10.75	2.20	-1702.78	-1960.35	96.456	1030
3225	0.06	-9.97	2.31	-1703.35	-1961.14	96.460	1030
3230	0.34	-9.69	2.28	-1705.03	-1963.35	96.465	1030
3235	0.09	-9.87	2.18	-1704.99	-1963.23	96.469	1030
3240	-0.24	-9.75	2.24	-1705.69	-1964.24	96.476	1030
3245	0.07	-9.76	2.21	-1705.78	-1963.63	96.479	1030
3250	0.14	-9.73	2.16	-1705.80	-1963.59	96.485	1030
3255	0.53	-9.84	2.15	-1706.06	-1963.45	96.489	1030
3260	0.18	-9.24	2.18	-1706.77	-1965.21	96.497	1030
3265	0.45	-9.38	2.20	-1707.21	-1965.51	96.499	1030
3270	0.43	-9.81	1.99	-1707.15	-1964.88	96.507	1030
3275	0.38	-9.55	2.12	-1707.32	-1965.43	96.510	1030
3280	0.38	-9.91	1.99	-1708.81	-1965.87	96.516	1030
3285	0.69	-9.21	2.13	-1708.85	-1966.26	96.520	1030
3290	0.74	-9.69	1.98	-1709.71	-1966.22	96.527	1030
3295	0.43	-9.44	2.03	-1709.88	-1966.32	96.530	1030
3300	0.54	-9.50	2.05	-1709.92	-1966.69	96.536	1030
3305	0.54	-9.34	2.09	-1709.97	-1966.45	96.540	1030
3310	0.73	-9.18	2.03	-1710.79	-1966.90	96.545	1030
3315	0.12	-8.67	2.12	-1711.49	-1967.80	96.550	1030
3320	0.16	-8.85	2.04	-1711.27	-1967.79	96.555	1030
3325	0.46	-8.93	2.02	-1711.32	-1967.79	96.561	1030
3330	0.19	-9.37	1.86	-1711.17	-1968.24	96.565	1030
3335	0.60	-8.60	2.10	-1711.46	-1967.86	96.570	1030
3340	0.64	-8.79	1.99	-1711.94	-1968.51	96.575	1030
3345	0.88	-8.99	1.86	-1713.47	-1970.42	96.581	1030
3350	0.43	-8.61	1.93	-1713.86	-1970.59	96.584	1030
3355	0.54	-8.58	1.96	-1713.95	-1969.89	96.591	1030
3360	0.19	-8.34	2.01	-1713.96	-1970.11	96.594	1030
3365	0.76	-8.42	1.90	-1714.87	-1971.39	96.600	1030
3370	0.44	-8.63	1.84	-1715.23	-1970.98	96.604	1030
3375	-0.18	-8.93	1.69	-1716.36	-1972.65	96.612	1030
3380	0.39	-8.74	1.77	-1716.04	-1972.60	96.614	1030
3385	0.48	-9.19	1.63	-1715.63	-1972.85	96.621	1030
3390	0.91	-8.67	1.74	-1716.28	-1972.65	96.625	1030
3395	0.76	-8.25	1.78	-1717.32	-1973.52	96.631	1030
3400	1.05	-8.32	1.71	-1717.93	-1973.68	96.635	1030
3405	0.21	-8.30	1.77	-1718.13	-1973.76	96.640	1030
3410	0.35	-8.15	1.70	-1718.66	-1974.06	96.645	1030
3415	0.87	-8.41	1.71	-1718.70	-1974.44	96.650	1030
3420	0.54	-8.27	1.74	-1718.59	-1974.30	96.656	1030
3425	0.65	-7.91	1.75	-1718.74	-1974.29	96.660	1030
3430	0.83	-8.14	1.64	-1719.84	-1975.89	96.665	1030
3435	0.84	-7.90	1.62	-1720.30	-1975.19	96.669	1030
3440	0.67	-7.61	1.73	-1721.32	-1976.07	96.676	1030
3445	0.93	-7.45	1.75	-1720.94	-1975.96	96.679	1030
3450	0.55	-7.77	1.65	-1721.03	-1976.70	96.685	1030
3455	0.86	-7.72	1.64	-1721.09	-1976.82	96.689	1030
3460	0.96	-8.12	1.51	-1722.58	-1977.40	96.697	1030
3465	0.63	-7.76	1.61	-1722.36	-1978.19	96.699	1030
3470	0.86	-8.03	1.54	-1722.48	-1977.95	96.705	1030
3475	0.64	-7.41	1.67	-1722.48	-1978.35	96.710	1030
3480	0.66	-7.48	1.57	-1723.57	-1978.92	96.715	1030
3485	0.31	-7.15	1.60	-1724.04	-1979.37	96.720	1030
3490	0.34	-7.29	1.59	-1724.36	-1979.40	96.726	1030
3495	0.53	-7.31	1.55	-1724.18	-1979.41	96.730	1030
3500	0.55	-7.29	1.59	-1723.99	-1979.84	96.735	1030
3505	0.55	-7.27	1.59	-1724.29	-1979.87	96.740	1030
3510	0.43	-7.08	1.54	-1725.38	-1980.36	96.745	1030
3515	0.57	-6.85	1.53	-1726.48	-1981.96	96.750	1030
3520	0.59	-6.60	1.56	-1726.41	-1982.15	96.755	1030
3525	0.69	-6.71	1.57	-1726.61	-1981.89	96.761	1030
3530	0.37	-6.78	1.52	-1726.79	-1982.03	96.765	1030
3535	0.34	-6.63	1.49	-1727.77	-1982.73	96.770	1030
3540	0.25	-7.03	1.44	-1727.99	-1983.08	96.775	1030
3545	0.33	-6.76	1.44	-1728.49	-1984.14	96.781	1030
3550	0.58	-7.36	1.30	-1728.22	-1983.87	96.784	1030
3555	0.89	-6.65	1.40	-1728.67	-1983.18	96.791	1030
3560	1.02	-6.92	1.41	-1728.89	-1982.82	96.794	1030
3565	0.41	-6.95	1.28	-1730.17	-1984.36	96.800	1030
3570	0.39	-6.27	1.40	-1730.24	-1984.94	96.804	1030
3575	0.24	-6.24	1.40	-1730.53	-1985.92	96.812	1030
3580	0.42	-5.71	1.51	-1730.92	-1986.05	96.815	1030
3585	0.28	-6.11	1.40	-1730.76	-1986.06	96.820	1030
3590	0.41	-6.22	1.41	-1730.68	-1985.39	96.825	1030
3595	0.54	-5.78	1.44	-1731.91	-1985.63	96.831	1030
3600	0.36	-5.98	1.36	-1732.58	-1985.41	96.835	1030
3605	0.39	-6.90	1.15	-1732.53	-1985.73	96.840	1030
3610	-0.12	-6.74	1.17	-1732.48	-1985.94	96.845	1030
3615	0.37	-6.23	1.23	-1733.37	-1986.39	96.850	1030
3620	0.45	-5.97	1.26	-1734.17	-1987.25	96.855	1030
3625	0.26	-5.86	1.28	-1734.22	-1987.57	96.860	1030
3630	0.87	-5.69	1.27	-1734.88	-1988.43	96.866	1030
3635	0.54	-5.68	1.26	-1735.06	-1988.73	96.870	1030
3640	0.24	-5.94	1.21	-1735.04	-1988.72	96.875	1030
3645	0.34	-6.05	1.18	-1735.14	-1988.39	96.879	1030
3650	0.29	-5.65	1.17	-1736.68	-1989.32	96.885	1030
3655	0.15	-5.80	1.14	-1736.81	-1989.60	96.889	1030
3660	0.43	-5.81	1.14	-1736.65	-1989.75	96.896	1030
3665	0.21	-5.26	1.28	-1736.69	-1990.03	96.899	1030
3670	0.27	-4.99	1.31	-1736.78	-1990.90	96.907	1030
3675	0.12	-5.39	1.23	-1736.91	-1990.24	96.910	1030
3680	-0.16	-5.53	1.07	-1738.21	-1991.98	96.915	1030
3685	-0.25	-5.55	1.07	-1738.61	-1992.37	96.919	1030
3690	0.77	-5.84	0.93	-1739.91	-1992.36	96.927	1030
3695	0.01	-5.02	1.10	-1739.43	-1992.97	96.930	1030
3700	-0.09	-4.94	1.16	-1739.41	-1992.93	96.936	1030
3705	0.62	-4.86	1.16	-1739.52	-1993.26	96.940	1030
3710	0.93	-5.41	1.01	-1740.55	-1993.49	96.945	1030
3715	-0.03	-5.27	1.04	-1740.91	-1993.40	96.950	1030
3720	0.54	-4.97	1.08	-1741.06	-1992.60	96.955	1030
3725	0.70	-5.36	1.00	-1741.23	-1992.92	96.960	1030
3730	0.35	-4.88	1.05	-1741.76	-1994.25	96.965	1030
3735	0.44	-4.50	1.05	-1742.83	-1994.76	96.970	1030
3740	0.31	-4.96	0.91	-1743.10	-1995.49	96.975	1030
3745	0.17	-4.95	0.91	-1743.53	-1995.75	96.980	1030
3750	-0.21	-4.86	0.92	-1743.20	-1996.00	96.985	1030
3755	0.11	-4.83	0.94	-1743.59	-1995.82	96.991	1030
3760	0.13	-5.07	0.87	-1743.62	-1995.95	96.995	1030
3765	0.41	-4.69	0.91	-1744.95	-1995.81	97.000	1030
3770	0.74	-4.27	0.99	-1745.10	-1995.58	97.004	1030
3775	0.64	-4.96	0.77	-1746.09	-1996.33	97.011	1030
3780	0.64	-4.65	0.86	-1745.89	-1996.51	97.015	1030
3785	0.45	-4.71	0.86	-1745.77	-1996.15	97.020	1030
3790	0.65	-4.22	0.94	-1745.84	-1996.78	97.024	1030
3795	0.47	-4.99	0.73	-1747.44	-1997.52	97.032	1030
3800	0.93	-5.02	0.73	-1747.26	-1997.97	97.035	1030
3805	1.17	-3.85	0.91	-1747.57	-1998.07	97.042	1030
3810	0.07	-5.21	0.67	-1747.45	-1998.48	97.045	1030
3815	0.95	-4.27	0.77	-1748.85	-1998.17	97.051	1030
3820	0.57	-4.12	0.83	-1748.97	-1998.40	97.055	1030
3825	0.41	-4.17	0.79	-1749.53	-1999.48	97.061	1030
3830	0.75	-4.00	0.77	-1749.56	-1999.38	97.065	1030
3835	0.44	-3.47	0.89	-1749.69	-1999.50	97.070	1030
3840	0.24	-3.66	0.82	-1749.83	-1999.73	97.075	1030
3845	0.92	-3.79	0.73	-1750.79	-2000.55	97.080	1030
3850	0.30	-3.50	0.78	-1751.51	-2000.79	97.085	1030
3855	0.46	-3.69	0.69	-1751.80	-2001.31	97.090	1030
3860	0.54	-3.21	0.81	-1752.11	-2001.77	97.096	1030
3865	0.19	-3.33	0.79	-1752.09	-2002.00	97.100	1030
3870	0.19	-3.34	0.71	-1752.18	-2002.08	97.105	1030
3875	0.47	-3.68	0.66	-1752.56	-2001.80	97.109	1030
3880	0.26	-3.35	0.65	-1753.42	-2003.65	97.115	1030
3885	0.37	-2.92	0.73	-1753.73	-2003.89	97.120	1030
3890	0.86	-3.25	0.66	-1753.99	-2004.15	97.126	1030
3895	0.97	-3.67	0.60	-1753.79	-2004.24	97.129	1030
3900	0.50	-3.07	0.72	-1753.98	-2004.41	97.135	1030
3905	0.85	-3.05	0.69	-1753.91	-2004.24	97.140	1030
3910	0.17	-2.76	0.65	-1756.40	-2005.94	97.147	1030
3915	0.50	-2.99	0.58	-1756.16	-2006.07	97.150	1030
3920	0.26	-2.13	0.66	-1755.84	-2005.96	97.157	1030
3925	0.59	-3.04	0.55	-1756.47	-2006.34	97.160	1030
3930	0.51	-3.32	0.44	-1757.39	-2006.86	97.165	1030
3935	0.41	-2.91	0.47	-1758.20	-2007.64	97.170	1030
3940	0.46	-2.54	0.47	-1758.92	-2008.18	97.176	1030
3945	0.63	-3.29	0.33	-1758.85	-2009.05	97.180	1030
3950	0.80	-2.53	0.46	-1758.88	-2009.31	97.185	1030
3955	0.46	-2.62	0.46	-1759.02	-2009.09	97.190	1030
3960	0.54	-2.49	0.50	-1759.74	-2009.47	97.195	1030
3965	0.32	-3.03	0.31	-1760.60	-2010.08	97.200	1030
3970	0.21	-3.06	0.29	-1760.84	-2010.26	97.205	1030
3975	0.36	-2.92	0.28	-1761.56	-2010.58	97.210	1030
3980	0.10	-3.08	0.30	-1761.38	-2010.21	97.215	1030
3985	0.35	-2.96	0.28	-1761.52	-2010.61	97.221	1030
3990	0.53	-2.87	0.26	-1761.47	-2010.69	97.224	1030
3995	0.16	-2.79	0.32	-1761.47	-2011.02	97.230	1030
4000	0.32	-2.85	0.27	-1761.62	-2011.19	97.234	1030
4005	-0.04	-2.62	0.23	-1763.39	-2012.77	97.240	1030
4010	-0.00	-2.84	0.18	-1763.57	-2012.55	97.244	1030
4015	-0.02	-2.54	0.22	-1763.66	-2011.96	97.252	1030
4020	0.05	-2.45	0.23	-1763.57	-2012.10	97.254	1030
4025	0.33	-2.55	0.21	-1763.60	-2013.06	97.260	1030
4030	0.07	-2.23	0.25	-1763.82	-2012.85	97.265	1030
4035	0.34	-1.95	0.19	-1765.62	-2014.43	97.270	1030
4040	0.25	-1.82	0.18	-1765.66	-2014.55	97.275	1030
4045	1.02	-1.20	0.29	-1766.32	-2014.90	97.282	1030
4050	-0.05	-1.80	0.15	-1765.90	-2014.93	97.285	1030
4055	0.17	-2.55	0.05	-1766.02	-2014.69	97.291	1030
4060	0.43	-2.40	0.10	-1766.03	-2014.52	97.295	1030
4065	0.22	-1.81	0.14	-1767.71	-2014.65	97.300	1030
4070	0.70	-1.78	0.14	-1768.32	-2014.39	97.305	1030
4075	0.61	-1.64	0.14	-1768.29	-2014.92	97.310	1030
4080	0.50	-1.76	0.10	-1768.47	-2015.21	97.315	1030
4085	0.54	-1.58	0.14	-1768.31	-2015.09	97.320	1030
4090	0.53	-1.46	0.18	-1768.19	-2014.99	97.325	1030
4095	0.51	-1.52	0.15	-1768.46	-2014.55	97.330	1030
4100	0.50	-1.30	0.19	-1768.58	-2014.63	97.335	1030
4105	0.69	-1.12	0.14	-1769.54	-2016.29	97.340	1030
4110	0.46	-0.82	0.06	-1771.28	-2017.54	97.345	1030
4115	0.30	-1.19	-0.00	-1771.37	-2018.08	97.350	1030
4120	1.04	-1.09	0.01	-1771.53	-2017.90	97.356	1030
4125	0.68	-0.68	0.09	-1771.37	-2017.62	97.360	1030
4130	0.25	-1.24	-0.01	-1771.35	-2017.67	97.365	1030
4135	0.57	-1.06	0.04	-1771.29	-2018.18	97.369	1030
4140	1.01	-1.24	-0.15	-1773.74	-2020.11	97.376	1030
4145	0.63	-0.81	-0.07	-1773.42	-2020.04	97.379	1030
4150	0.30	-0.22	0.03	-1773.78	-2019.84	97.385	1031
4155	0.52	-1.11	-0.12	-1773.89	-2020.18	97.389	1031
4160	0.26	-1.85	-0.10	-1772.25	-2018.51	97.397	1031
4165	0.54	-1.59	-0.11	-1772.23	-2018.27	97.399	1031
4170	0.61	-0.77	0.06	-1772.18	-2018.47	97.405	1031
4175	0.92	-1.21	-0.06	-1772.66	-2018.54	97.410	1031
4180	0.75	-1.64	-0.06	-1771.44	-2018.24	97.415	1031
4185	0.38	-1.19	0.05	-1771.02	-2017.55	97.420	1031
4190	0.42	-1.12	0.09	-1770.89	-2017.65	97.426	1031
4195	0.69	-1.56	-0.03	-1770.98	-2017.70	97.430	1031
4200	0.88	-1.63	-0.06	-1771.11	-2017.78	97.435	1031
4205	0.50	-1.40	0.01	-1770.79	-2017.67	97.440	1031
4210	0.32	-1.13	0.07	-1770.50	-2017.25	97.445	1031
4215	0.18	-1.14	0.20	-1769.06	-2015.82	97.451	1031
4220	0.50	-1.77	0.07	-1768.87	-2016.37	97.455	1031
4225	0.32	-2.12	0.01	-1768.68	-2016.70	97.460	1031
4230	0.48	-1.08	0.21	-1768.43	-2016.04	97.465	1031
4235	0.50	-0.90	0.32	-1767.54	-2015.53	97.471	1031
4240	0.56	-1.58	0.20	-1767.14	-2015.61	97.475	1031
4245	0.26	-1.44	0.25	-1767.41	-2015.47	97.480	1031
4250	0.99	-1.83	0.18	-1767.11	-2015.48	97.484	1031
4255	0.43	-1.41	0.32	-1765.90	-2014.30	97.490	1031
4260	0.44	-2.20	0.18	-1765.65	-2013.71	97.494	1031
4265	0.79	-2.00	0.23	-1765.43	-2013.53	97.500	1031
4270	0.67	-2.01	0.25	-1765.33	-2013.43	97.504	1031
4275	0.42	-2.48	0.17	-1765.55	-2013.14	97.512	1031
4280	0.47	-2.24	0.20	-1765.37	-2013.43	97.515	1031
4285	0.48	-1.80	0.27	-1765.27	-2013.45	97.521	1031
4290	0.50	-1.49	0.32	-1765.62	-2013.87	97.525	1031
4295	0.74	-1.85	0.36	-1763.77	-2012.33	97.530	1031
4300	0.74	-2.42	0.32	-1762.90	-2011.63	97.535	1031
4305	0.22	-2.45	0.36	-1762.53	-2011.55	97.540	1031
4310	0.75	-2.14	0.41	-1762.12	-2011.16	97.545	1031
4315	0.33	-2.42	0.37	-1762.41	-2011.18	97.550	1031
4320	0.25	-1.95	0.47	-1762.29	-2011.48	97.555	1031
4325	0.37	-1.98	0.49	-1761.63	-2010.51	97.560	1031
4330	0.24	-2.57	0.45	-1760.74	-2009.64	97.566	1031
4335	0.22	-2.21	0.48	-1761.05	-2009.17	97.570	1031
4340	0.53	-2.31	0.44	-1761.05	-2009.77	97.575	1031
4345	0.34	-2.62	0.41	-1760.34	-2009.66	97.580	1031
4350	0.18	-2.50	0.48	-1759.41	-2009.16	97.585	1031
4355	0.65	-2.82	0.44	-1759.44	-2009.49	97.589	1031
4360	0.26	-2.35	0.54	-1759.18	-2009.18	97.595	1031
4365	0.30	-3.14	0.34	-1759.55	-2008.55	97.599	1031
4370	0.39	-3.03	0.44	-1757.92	-2007.35	97.606	1031
4375	0.39	-2.74	0.58	-1757.78	-2007.80	97.609	1031
4380	0.14	-2.94	0.45	-1757.92	-2008.19	97.615	1031
4385	0.31	-2.76	0.52	-1757.85	-2007.57	97.620	1031
4390	0.24	-2.94	0.54	-1756.34	-2008.42	97.627	1031
4395	0.46	-2.86	0.58	-1756.39	-2007.92	97.630	1031
4400	0.06	-2.72	0.62	-1756.22	-2007.71	97.635	1031
4405	0.32	-2.67	0.62	-1756.57	-2007.54	97.640	1031
4410	1.87	-3.45	0.63	-1754.85	-2006.82	97.647	1031
4415	0.92	-3.12	0.59	-1754.82	-2006.73	97.650	1031
4420	0.58	-3.56	0.51	-1755.03	-2006.23	97.655	1031
4425	0.68	-2.74	0.68	-1755.02	-2006.45	97.660	1031
4430	0.30	-2.60	0.76	-1754.22	-2005.77	97.665	1031
4435	0.60	-2.76	0.73	-1753.40	-2006.46	97.670	1031
4440	0.51	-3.39	0.63	-1753.66	-2006.09	97.675	1031
4445	0.45	-2.78	0.74	-1753.37	-2006.46	97.680	1031
4450	0.05	-2.64	0.75	-1753.46	-2006.14	97.685	1031
4455	-0.03	-2.76	0.75	-1753.51	-2006.00	97.691	1031
4460	0.24	-3.32	0.66	-1753.09	-2005.59	97.695	1031
4465	0.41	-3.29	0.75	-1751.19	-2004.34	97.700	1031
4470	-0.11	-3.42	0.79	-1751.10	-2003.76	97.705	1031
4475	0.53	-3.55	0.79	-1750.72	-2003.61	97.711	1031
4480	0.50	-3.36	0.78	-1750.51	-2003.54	97.714	1031
4485	0.04	-3.97	0.70	-1750.59	-2003.08	97.721	1031
4490	0.45	-3.67	0.74	-1750.51	-2003.42	97.724	1031
4495	0.70	-4.06	0.75	-1748.97	-2002.52	97.730	1031
4500	1.08	-3.70	0.83	-1748.87	-2002.23	97.734	1031
4505	0.60	-4.04	0.83	-1748.33	-2001.19	97.742	1031
4510	0.87	-4.09	0.81	-1747.99	-2001.04	97.745	1031
4515	0.76	-4.38	0.80	-1747.74	-2001.13	97.750	1031
4520	0.12	-4.13	0.87	-1747.87	-2000.81	97.755	1031
4525	0.37	-4.91	0.78	-1745.94	-2000.91	97.762	1031
4530	0.62	-3.99	0.93	-1746.30	-2000.65	97.765	1031
4535	0.52	-3.48	1.02	-1746.44	-2000.68	97.770	1031
4540	0.50	-4.64	0.80	-1746.31	-2000.97	97.775	1031
4545	0.29	-4.34	0.86	-1745.65	-2001.10	97.780	1031
4550	0.34	-4.38	0.88	-1745.13	-2000.50	97.785	1031
4555	0.33	-4.05	0.94	-1744.97	-2000.35	97.790	1031
4560	0.65	-4.35	0.94	-1745.00	-2000.36	97.795	1031
4565	0.26	-4.54	0.92	-1744.61	-2000.04	97.800	1031
4570	0.63	-4.68	1.00	-1743.50	-1998.86	97.806	1031
4575	0.67	-4.54	1.02	-1743.42	-1998.64	97.810	1031
4580	0.96	-4.77	0.98	-1743.52	-1998.77	97.815	1031
4585	0.31	-4.98	0.90	-1743.25	-1999.03	97.819	1031
4590	0.19	-4.78	1.04	-1741.84	-1996.71	97.826	1031
4595	0.89	-4.82	1.04	-1741.87	-1996.43	97.829	1031
4600	0.65	-4.71	1.07	-1741.96	-1996.44	97.835	1031
4605	0.82	-4.40	1.12	-1742.13	-1996.60	97.839	1031
4610	1.28	-4.43	1.21	-1740.36	-1994.65	97.847	1031
4615	0.55	-4.72	1.18	-1740.35	-1994.99	97.849	1031
4620	0.10	-4.92	1.16	-1740.45	-1994.91	97.855	1031
4625	0.23	-5.06	1.16	-1740.40	-1995.11	97.860	1031
4630	0.55	-4.54	1.33	-1738.64	-1994.17	97.867	1031
4635	0.39	-5.01	1.21	-1738.70	-1993.86	97.870	1031
4640	0.56	-5.53	1.11	-1738.56	-1994.36	97.876	1031
4645	0.44	-5.15	1.17	-1739.11	-1994.16	97.880	1031
4650	0.38	-5.22	1.18	-1738.28	-1993.64	97.885	1031
4655	0.62	-5.18	1.24	-1737.66	-1992.23	97.890	1031
4660	0.66	-5.66	1.15	-1737.65	-1992.58	97.895	1031
4665	0.56	-5.00	1.34	-1737.47	-1992.35	97.900	1031
4670	0.37	-5.43	1.23	-1737.01	-1992.29	97.905	1031
4675	0.37	-5.38	1.35	-1736.65	-1991.12	97.911	1031
4680	0.61	-5.95	1.19	-1736.14	-1991.43	97.915	1031
4685	0.49	-6.17	1.11	-1736.19	-1991.12	97.920	1031
4690	0.65	-6.24	1.14	-1735.94	-1991.20	97.925	1031
4695	0.25	-5.68	1.32	-1735.22	-1990.24	97.931	1031
4700	0.68	-5.95	1.25	-1735.26	-1990.40	97.934	1031
4705	0.58	-5.47	1.43	-1735.06	-1989.74	97.941	1031
4710	0.55	-5.80	1.33	-1735.04	-1989.85	97.944	1031
4715	0.60	-5.98	1.37	-1733.62	-1988.93	97.950	1031
4720	0.60	-6.28	1.28	-1733.32	-1988.29	97.954	1031
4725	0.78	-6.13	1.40	-1732.99	-1987.16	97.962	1031
4730	0.17	-6.42	1.33	-1732.81	-1988.08	97.964	1031
4735	0.06	-5.95	1.42	-1732.79	-1987.34	97.970	1031
4740	0.42	-5.83	1.47	-1732.85	-1987.41	97.975	1031
4745	-0.31	-6.70	1.36	-1731.38	-1987.68	97.982	1031
4750	0.71	-6.45	1.35	-1731.57	-1987.73	97.985	1031
4755	0.18	-6.06	1.47	-1731.20	-1988.30	97.992	1031
4760	0.44	-6.43	1.32	-1731.17	-1988.15	97.995	1031
4765	1.04	-6.32	1.42	-1730.59	-1987.75	98.000	1031
4770	0.44	-6.59	1.38	-1729.92	-1987.52	98.005	1031
4775	0.51	-6.68	1.42	-1729.78	-1987.30	98.010	1031
4780	0.50	-6.19	1.59	-1729.15	-1987.01	98.015	1031
4785	0.91	-5.88	1.62	-1729.08	-1986.15	98.020	1031
4790	0.16	-6.64	1.44	-1729.15	-1986.34	98.026	1031
4795	0.53	-6.72	1.45	-1728.84	-1986.37	98.030	1031
4800	0.18	-6.54	1.56	-1727.68	-1986.21	98.035	1031
4805	0.29	-6.63	1.59	-1727.32	-1986.31	98.040	1031
4810	-0.18	-6.86	1.50	-1726.85	-1985.83	98.046	1031
4815	0.35	-6.75	1.52	-1726.71	-1986.33	98.049	1031
4820	0.51	-6.79	1.55	-1727.12	-1985.76	98.056	1031
4825	0.26	-7.13	1.45	-1726.86	-1986.55	98.059	1031
4830	0.15	-6.71	1.60	-1725.67	-1984.75	98.065	1031
4835	0.20	-6.75	1.63	-1725.09	-1983.97	98.070	1031
4840	-0.38	-7.23	1.53	-1724.74	-1983.33	98.077	1031
4845	-0.10	-7.05	1.60	-1724.42	-1983.01	98.080	1031
4850	0.23	-7.34	1.52	-1724.45	-1983.09	98.085	1031
4855	0.21	-7.34	1.52	-1724.34	-1983.24	98.089	1031
4855	0.46	-7.03	1.64	-1723.62	-1983.24	98.052	1031
4860	0.52	-7.44	1.59	-1722.92	-1982.94	98.056	1031
4865	0.12	-7.04	1.71	-1723.13	-1982.50	98.062	1031
4870	0.47	-7.11	1.69	-1722.89	-1982.01	98.066	1031
4875	0.27	-7.58	1.58	-1722.72	-1982.36	98.072	1031
4880	0.19	-7.35	1.66	-1722.95	-1981.87	98.076	1031
4885	0.35	-7.32	1.64	-1723.27	-1982.04	98.081	1031
4890	0.17	-7.15	1.63	-1723.47	-1982.51	98.087	1031
4895	0.13	-6.83	1.69	-1723.81	-1982.28	98.091	1031
4900	0.07	-7.74	1.47	-1723.55	-1981.79	98.098	1031
4905	0.60	-7.03	1.62	-1723.65	-1981.47	98.101	1031
4910	0.27	-7.19	1.66	-1722.34	-1981.36	98.106	1031
4915	0.39	-7.28	1.67	-1722.10	-1981.16	98.111	1031
4920	0.08	-7.16	1.77	-1721.34	-1980.49	98.118	1031
4925	-0.07	-7.56	1.65	-1721.55	-1980.63	98.121	1031
4930	0.61	-7.88	1.64	-1721.48	-1980.23	98.127	1031
4935	0.33	-7.83	1.63	-1721.21	-1980.27	98.131	1031
4940	0.96	-8.07	1.64	-1719.61	-1978.84	98.138	1031
4945	0.69	-7.68	1.75	-1719.77	-1979.26	98.141	1031
4950	0.00	-7.59	1.72	-1719.74	-1978.90	98.149	1031
4955	0.34	-7.63	1.75	-1719.74	-1979.18	98.151	1031
4960	0.58	-7.58	1.84	-1718.97	-1977.71	98.157	1031
4965	0.48	-7.92	1.76	-1718.47	-1977.34	98.161	1031
4970	0.04	-8.05	1.83	-1717.71	-1976.67	98.167	1031
4975	-0.01	-7.65	1.97	-1717.62	-1975.91	98.172	1031
4980	0.19	-8.10	1.82	-1717.64	-1975.95	98.176	1031
4985	-0.07	-8.02	1.83	-1717.66	-1975.90	98.182	1031
4990	0.18	-8.30	1.82	-1716.75	-1975.91	98.187	1031
4995	-0.19	-8.54	1.80	-1715.93	-1974.75	98.191	1031
5000	0.08	-8.42	1.84	-1715.77	-1974.51	98.196	1031
5005	0.06	-8.56	1.83	-1715.17	-1973.95	98.202	1031
5010	0.06	-8.67	1.83	-1715.28	-1973.68	98.206	1031
5015	-0.18	-8.73	1.85	-1715.41	-1973.84	98.211	1031
5020	0.28	-8.28	1.95	-1715.30	-1973.69	98.216	1031
5025	0.26	-8.09	2.11	-1713.56	-1972.23	98.223	1031
5030	0.16	-8.79	1.92	-1713.50	-1972.25	98.226	1031
5035	-0.14	-8.22	2.05	-1713.42	-1972.10	98.231	1031
5040	-0.33	-8.82	1.93	-1713.58	-1972.53	98.236	1031
5045	0.18	-8.76	2.02	-1712.30	-1970.75	98.242	1031
5050	0.10	-8.97	1.99	-1711.96	-1971.03	98.246	1031
5055	0.61	-9.45	1.84	-1712.36	-1971.15	98.253	1031
5060	-0.01	-9.03	1.96	-1712.11	-1970.95	98.256	1031
5065	0.50	-9.32	1.93	-1711.11	-1969.59	98.264	1031
5070	-0.05	-9.49	1.94	-1710.72	-1969.49	98.266	1031
5075	-0.19	-8.75	2.20	-1710.06	-1968.68	98.272	1031
5080	0.03	-9.31	2.04	-1709.96	-1968.93	98.276	1031
5085	0.58	-9.63	1.97	-1709.61	-1968.53	98.282	1031
5090	0.63	-9.03	2.18	-1709.16	-1967.80	98.287	1031
5095	0.13	-9.20	2.15	-1709.08	-1967.68	98.292	1031
5100	-0.02	-8.91	2.19	-1708.94	-1967.69	98.296	1031
5105	0.07	-9.24	2.12	-1709.11	-1967.64	98.300	1031
5110	0.03	-9.28	2.19	-1707.44	-1967.65	98.306	1031
5115	0.19	-9.59	2.13	-1707.12	-1967.54	98.311	1031
5120	-0.41	-9.60	2.16	-1707.18	-1968.07	98.318	1031
5125	0.17	-9.54	2.13	-1707.29	-1968.04	98.321	1031
5130	-0.19	-9.65	2.12	-1707.28	-1967.45	98.327	1031
5135	-0.16	-9.49	2.15	-1707.10	-1967.98	98.331	1031
5140	0.25	-10.15	2.09	-1704.53	-1965.82	98.339	1031
5145	0.32	-9.74	2.18	-1705.03	-1965.55	98.341	1031
5150	-0.13	-9.83	2.16	-1704.93	-1965.33	98.347	1031
5155	-0.07	-9.47	2.29	-1704.96	-1965.25	98.351	1031
5160	-0.45	-10.02	2.20	-1703.84	-1964.94	98.357	1031
5165	-0.11	-9.96	2.26	-1703.45	-1963.72	98.361	1031
5170	0.00	-9.53	2.36	-1703.41	-1963.81	98.367	1031
5175	-0.14	-9.90	2.26	-1703.61	-1964.07	98.372	1031
5180	-0.52	-9.81	2.32	-1703.28	-1963.88	98.377	1031
5185	-0.50	-10.06	2.26	-1703.54	-1964.16	98.381	1031
5190	0.09	-9.96	2.34	-1702.64	-1963.10	98.387	1031
5195	-0.29	-10.14	2.36	-1701.58	-1961.94	98.391	1031
5200	-0.34	-10.30	2.33	-1701.12	-1962.14	98.396	1031
5205	-0.09	-10.38	2.37	-1700.61	-1961.42	98.402	1031
5210	-0.03	-10.30	2.40	-1700.43	-1961.66	98.406	1031
5215	-0.21	-10.61	2.31	-1700.55	-1962.01	98.411	1031
5220	0.63	-10.42	2.35	-1700.67	-1961.97	98.415	1031
5225	0.31	-10.48	2.39	-1698.99	-1961.49	98.423	1031
5230	-0.27	-10.10	2.53	-1699.31	-1961.24	98.426	1031
5235	0.15	-10.55	2.38	-1699.24	-1962.57	98.433	1031
5240	0.28	-10.52	2.42	-1699.14	-1962.35	98.436	1031
5245	0.48	-10.14	2.54	-1697.94	-1960.78	98.442	1031
5250	-0.05	-10.66	2.46	-1697.79	-1959.98	98.446	1031
5255	0.16	-11.60	2.33	-1696.74	-1958.90	98.453	1031
5260	-0.05	-11.15	2.36	-1697.06	-1959.14	98.456	1031
5265	0.11	-10.77	2.49	-1697.25	-1959.02	98.462	1031
5270	0.31	-10.59	2.53	-1697.06	-1959.00	98.466	1031
5275	0.11	-10.69	2.55	-1695.69	-1957.88	98.472	1031
5280	0.26	-11.10	2.51	-1695.25	-1957.45	98.477	1031
5285	-0.22	-10.95	2.55	-1695.12	-1956.98	98.482	1031
5290	0.34	-10.93	2.55	-1695.17	-1957.44	98.487	1031
5295	-0.40	-10.91	2.60	-1694.68	-1957.55	98.492	1031
5300	-0.04	-10.93	2.65	-1694.09	-1957.14	98.496	1031
5305	0.27	-11.16	2.59	-1693.89	-1957.05	98.502	1031
5310	-0.09	-11.44	2.59	-1693.39	-1956.11	98.506	1031
5315	-0.35	-11.34	2.59	-1693.25	-1956.31	98.511	1031
5320	-0.09	-11.29	2.60	-1693.25	-1956.82	98.517	1031
5325	0.23	-10.87	2.73	-1693.05	-1956.19	98.521	1031
5330	0.23	-10.91	2.70	-1692.97	-1955.69	98.526	1031
5335	0.16	-11.63	2.59	-1692.59	-1955.78	98.531	1031
5340	0.51	-11.55	2.67	-1691.14	-1954.88	98.537	1031
5345	0.53	-11.28	2.67	-1690.86	-1954.47	98.541	1031
5350	0.45	-11.81	2.58	-1690.81	-1954.45	98.548	1031
5355	0.11	-11.86	2.58	-1690.65	-1954.45	98.551	1031
5360	0.31	-11.90	2.64	-1689.71	-1953.98	98.556	1031
5365	0.31	-12.08	2.64	-1689.40	-1953.31	98.561	1031
5370	0.14	-11.22	2.93	-1688.36	-1953.16	98.568	1031
5375	-0.35	-12.15	2.68	-1688.43	-1953.08	98.571	1031
5380	0.09	-11.56	2.84	-1688.59	-1952.70	98.577	1031
5385	-0.15	-11.65	2.83	-1688.40	-1952.40	98.581	1031
5390	-0.05	-12.77	2.53	-1686.70	-1951.57	98.589	1031
5395	-0.35	-12.22	2.78	-1686.86	-1951.61	98.591	1031
5400	-0.09	-12.70	2.65	-1687.09	-1951.30	98.597	1031
5405	0.21	-12.34	2.72	-1686.86	-1950.89	98.601	1031
5410	0.16	-11.99	2.87	-1686.11	-1950.60	98.607	1031
5415	-0.01	-12.24	2.89	-1685.55	-1949.61	98.611	1031
5420	0.20	-12.61	2.78	-1685.06	-1949.75	98.617	1031
5425	0.15	-12.57	2.84	-1684.98	-1949.76	98.621	1031
5430	0.40	-12.44	2.87	-1684.85	-1949.72	98.627	1031
5435	0.03	-12.39	2.85	-1684.86	-1949.71	98.631	1031
5440	-0.16	-12.51	2.85	-1684.59	-1949.59	98.636	1031
5445	-0.05	-12.89	2.81	-1683.52	-1948.51	98.641	1031
5450	-0.22	-12.60	2.92	-1683.48	-1948.20	98.646	1031
5455	-0.04	-13.08	2.77	-1683.25	-1948.64	98.653	1031
5460	0.39	-12.55	2.93	-1683.07	-1948.35	98.656	1031
5465	0.19	-12.34	2.97	-1683.08	-1948.32	98.661	1031
5470	0.51	-12.57	2.89	-1683.14	-1947.88	98.666	1031
5475	0.47	-13.15	2.87	-1680.80	-1947.96	98.673	1031
5480	0.29	-12.77	2.99	-1680.69	-1947.94	98.676	1031
5485	0.24	-13.08	2.84	-1680.23	-1948.82	98.684	1031
5490	0.04	-13.25	2.83	-1680.83	-1947.92	98.686	1031
5495	0.38	-12.72	3.07	-1679.82	-1947.16	98.692	1031
5500	-0.04	-13.07	2.99	-1679.15	-1947.68	98.696	1031
5505	-0.29	-13.23	3.00	-1678.22	-1947.41	98.703	1031
5510	-0.09	-13.05	3.03	-1678.22	-1947.06	98.706	1031
5515	0.16	-13.30	2.95	-1678.57	-1947.06	98.712	1031
5520	0.15	-13.03	3.03	-1678.42	-1946.91	98.716	1031
5525	0.10	-13.50	2.94	-1677.90	-1946.14	98.722	1031
5530	-0.00	-13.71	2.94	-1677.02	-1945.36	98.727	1031
5535	0.10	-13.42	3.06	-1676.76	-1945.67	98.731	1031
5540	0.18	-12.99	3.27	-1676.83	-1945.44	98.737	1031
5545	0.15	-13.22	3.15	-1676.66	-1944.92	98.741	1031
5550	-0.41	-13.44	3.15	-1675.54	-1944.15	98.746	1031
5555	-0.10	-13.34	3.20	-1675.16	-1943.94	98.751	1031
5560	0.18	-13.56	3.18	-1674.60	-1942.68	98.756	1031
5565	0.17	-13.57	3.16	-1674.92	-1942.50	98.761	1031
5570	0.33	-13.82	3.11	-1674.50	-1942.15	98.768	1031
5575	0.16	-14.00	3.06	-1674.75	-1942.58	98.771	1031
5580	0.05	-13.53	3.18	-1674.55	-1942.12	98.777	1031
5585	0.10	-14.17	3.00	-1674.83	-1942.17	98.781	1031
5590	0.33	-14.36	3.11	-1672.61	-1939.89	98.788	1031
5595	0.40	-13.96	3.19	-1672.35	-1940.17	98.791	1031
5600	0.46	-14.26	3.13	-1672.54	-1940.06	98.797	1031
5605	0.19	-14.43	3.12	-1672.36	-1940.28	98.803	1031
5610	-0.22	-14.06	3.28	-1671.05	-1939.29	98.807	1031
5615	0.02	-14.46	3.22	-1670.72	-1939.00	98.811	1031
5620	0.70	-14.47	3.21	-1671.03	-1939.54	98.818	1031
5625	-0.02	-14.52	3.19	-1670.54	-1938.74	98.821	1031
5630	-0.45	-14.46	3.27	-1669.94	-1939.13	98.827	1031
5635	0.08	-14.47	3.28	-1669.47	-1939.23	98.831	1031
5640	-0.01	-14.46	3.33	-1669.18	-1938.81	98.837	1031
5645	0.19	-14.51	3.31	-1668.59	-1937.67	98.841	1031
5650	0.11	-14.39	3.38	-1668.43	-1937.13	98.847	1031
5655	-0.41	-14.22	3.46	-1668.37	-1937.14	98.852	1031
5660	-0.52	-14.46	3.41	-1668.33	-1937.56	98.856	1031
5665	-0.39	-14.64	3.34	-1668.29	-1937.71	98.861	1031
5670	-0.54	-14.92	3.26	-1667.84	-1937.23	98.866	1031
5675	-0.14	-15.41	3.28	-1666.65	-1935.31	98.872	1031
5680	0.18	-14.98	3.39	-1666.15	-1935.02	98.876	1031
5685	0.27	-15.31	3.26	-1666.29	-1935.19	98.882	1031
5690	0.33	-15.52	3.26	-1666.33	-1934.88	98.886	1031
5695	0.67	-15.34	3.41	-1665.00	-1933.34	98.891	1031
5700	0.28	-14.99	3.50	-1664.77	-1933.84	98.896	1031
5705	-0.03	-15.42	3.39	-1664.03	-1932.93	98.903	1031
5710	-0.18	-15.51	3.37	-1664.11	-1932.69	98.906	1031
5715	-0.14	-15.65	3.38	-1663.54	-1932.31	98.913	1031
5720	-0.06	-15.36	3.43	-1664.03	-1932.84	98.916	1031
5725	-0.00	-15.96	3.34	-1662.66	-1932.25	98.922	1031
5730	-0.01	-15.57	3.48	-1662.28	-1932.67	98.926	1031
5735	0.66	-15.02	3.68	-1661.23	-1931.28	98.934	1031
5740	-0.34	-15.53	3.52	-1661.75	-1931.88	98.936	1031
5745	-0.20	-15.34	3.54	-1661.81	-1931.62	98.942	1031
5750	-0.19	-15.41	3.55	-1661.59	-1931.50	98.946	1031
5755	-0.05	-15.44	3.51	-1661.55	-1930.77	98.952	1031
5760	-0.18	-15.51	3.62	-1660.33	-1929.63	98.958	1031
5765	-0.20	-15.75	3.56	-1660.45	-1929.86	98.961	1031
5770	-0.63	-15.54	3.56	-1660.34	-1930.11	98.968	1031
5775	-0.12	-15.54	3.63	-1660.24	-1929.92	98.971	1031
5780	0.06	-15.98	3.62	-1659.06	-1929.07	98.976	1031
5785	-0.05	-16.36	3.51	-1658.78	-1928.76	98.981	1031
5790	0.49	-16.41	3.51	-1658.34	-1928.21	98.987	1031
5795	0.33	-16.23	3.59	-1658.00	-1928.03	98.991	1031
5800	0.46	-16.43	3.58	-1657.94	-1927.12	98.998	1031
5805	0.39	-16.49	3.52	-1657.95	-1927.41	99.001	1031
5810	0.17	-16.35	3.57	-1657.79	-1927.51	99.007	1031
5815	0.25	-16.49	3.57	-1657.91	-1927.63	99.011	1031
5820	0.16	-16.80	3.61	-1655.59	-1925.73	99.019	1031
5825	0.41	-16.62	3.63	-1655.64	-1926.03	99.021	1031
5830	-0.01	-16.58	3.63	-1655.60	-1925.97	99.027	1031
5835	0.14	-16.66	3.68	-1655.58	-1925.70	99.031	1031
5840	0.06	-16.82	3.71	-1654.79	-1925.51	99.037	1031
5845	-0.08	-16.79	3.75	-1653.98	-1925.18	99.041	1031
5850	0.05	-16.35	3.89	-1653.57	-1924.36	99.046	1031
5855	-0.23	-17.06	3.64	-1653.22	-1923.97	99.052	1031
5860	0.38	-17.22	3.62	-1653.28	-1923.82	99.056	1031
5865	0.22	-17.16	3.66	-1653.22	-1923.67	99.061	1031
5870	0.45	-16.87	3.75	-1652.85	-1923.40	99.066	1031
5875	0.12	-17.26	3.74	-1651.61	-1922.42	99.073	1031
5880	-0.39	-17.50	3.70	-1651.53	-1922.34	99.076	1031
5885	0.13	-17.39	3.74	-1651.61	-1921.85	99.083	1031
5890	-0.16	-17.45	3.69	-1651.76	-1922.38	99.086	1031
5895	-0.00	-17.56	3.77	-1650.02	-1922.81	99.093	1031
5900	0.13	-17.24	3.87	-1650.14	-1922.30	99.096	1031
5905	-0.02	-17.21	3.90	-1649.68	-1921.66	99.102	1031
5910	0.07	-17.54	3.83	-1649.71	-1921.43	99.106	1031
5915	0.40	-17.18	4.01	-1648.88	-1920.89	99.112	1031
5920	0.44	-17.33	3.94	-1648.55	-1920.28	99.116	1031
5925	-0.04	-17.18	3.98	-1648.78	-1920.78	99.122	1031
5930	0.05	-17.54	3.86	-1648.59	-1920.95	99.126	1031
5935	-0.20	-17.43	3.91	-1648.68	-1920.81	99.132	1031
5940	-0.17	-17.27	3.94	-1648.55	-1920.62	99.136	1031
5945	-0.05	-17.31	3.97	-1648.63	-1920.05	99.143	1031
5950	-0.07	-17.46	3.91	-1648.55	-1920.80	99.146	1031
5955	-0.14	-17.79	3.84	-1647.82	-1920.32	99.151	1031
5960	0.19	-18.14	3.87	-1645.71	-1918.40	99.156	1031
5965	0.39	-17.99	3.95	-1645.32	-1917.88	99.161	1031
5970	0.46	-18.39	3.89	-1644.77	-1916.99	99.168	1031
5975	0.22	-18.32	3.95	-1644.63	-1916.77	99.171	1031
5980	-0.02	-18.43	3.88	-1644.45	-1917.12	99.176	1031
5985	0.04	-18.38	3.86	-1644.58	-1916.99	99.181	1031
5990	-0.13	-18.52	3.93	-1643.35	-1915.63	99.187	1031
5995	0.22	-18.55	3.99	-1642.86	-1915.14	99.191	1031
6000	0.37	-18.40	4.02	-1642.75	-1915.16	99.197	1031
6005	0.04	-18.76	3.98	-1642.69	-1914.81	99.202	1031
6010	-0.03	-18.81	4.00	-1642.12	-1914.96	99.206	1031
6015	0.08	-18.95	4.04	-1641.22	-1914.15	99.212	1031
6020	0.41	-18.84	4.05	-1640.75	-1913.92	99.217	1031
6025	-0.05	-18.59	4.11	-1640.60	-1914.00	99.221	1031
6030	0.15	-18.79	4.12	-1640.08	-1913.60	99.227	1031
6035	0.38	-18.72	4.16	-1639.59	-1913.07	99.232	1031
6040	-0.26	-19.17	4.05	-1639.69	-1913.68	99.236	1031
6045	0.01	-18.97	4.09	-1639.60	-1913.27	99.241	1031
6050	-0.15	-19.17	4.04	-1639.53	-1913.38	99.246	1031
6055	-0.49	-19.35	4.07	-1638.24	-1912.12	99.253	1031
6060	-0.34	-19.56	4.03	-1638.39	-1912.32	99.256	1031
6065	-0.04	-19.03	4.19	-1638.49	-1912.12	99.262	1031
6070	0.53	-19.04	4.18	-1638.10	-1912.22	99.266	1031
6075	-0.01	-19.36	4.15	-1637.08	-1912.11	99.272	1031
6080	0.21	-19.31	4.17	-1636.79	-1911.26	99.276	1031
6085	0.39	-19.49	4.33	-1636.27	-1910.75	99.284	1031
6090	-0.11	-19.65	4.14	-1635.82	-1911.29	99.286	1031
6095	-0.02	-19.43	4.20	-1635.64	-1911.08	99.292	1031
6100	-0.36	-19.53	4.16	-1635.75	-1911.34	99.296	1031
6105	-0.04	-19.91	4.08	-1634.91	-1910.12	99.302	1031
6110	0.25	-19.64	4.24	-1633.95	-1909.36	99.307	1031
6115	0.25	-19.73	4.24	-1633.97	-1909.82	99.312	1031
6120	0.46	-19.56	4.31	-1633.88	-1909.54	99.317	1031
6125	0.55	-19.73	4.29	-1633.51	-1909.76	99.321	1031
6130	0.09	-20.07	4.21	-1632.70	-1909.81	99.327	1031
6135	0.14	-20.02	4.26	-1632.21	-1909.37	99.331	1031
6140	-0.04	-20.30	4.22	-1631.29	-1908.98	99.336	1031
6145	0.17	-19.75	4.30	-1631.49	-1909.02	99.340	1031
6150	-0.16	-20.21	4.23	-1630.72	-1909.40	99.346	1031
6155	0.09	-20.30	4.28	-1630.41	-1908.61	99.351	1031
6160	-0.30	-20.15	4.28	-1630.37	-1908.90	99.356	1031
6165	0.28	-19.97	4.35	-1630.38	-1909.36	99.361	1031
6170	-0.11	-20.22	4.30	-1630.48	-1909.71	99.368	1031
6175	-0.11	-20.17	4.28	-1630.46	-1908.86	99.371	1031
6180	-0.21	-20.13	4.30	-1630.36	-1908.77	99.377	1031
6185	-0.15	-19.88	4.35	-1630.40	-1908.71	99.381	1031
6190	-0.13	-20.28	4.49	-1627.43	-1905.83	99.388	1031
6195	0.37	-20.25	4.51	-1627.34	-1905.78	99.391	1031
6200	-0.62	-20.24	4.44	-1627.36	-1905.59	99.399	1031
6205	0.22	-20.72	4.36	-1627.36	-1905.93	99.401	1031
6210	0.12	-20.55	4.48	-1626.17	-1905.49	99.407	1031
6215	0.36	-20.69	4.47	-1625.76	-1904.81	99.411	1031
6220	0.32	-20.93	4.48	-1624.98	-1903.91	99.418	1031
6225	0.13	-20.91	4.45	-1624.89	-1903.74	99.421	1031
6230	-0.05	-21.22	4.35	-1625.11	-1903.13	99.427	1031
6235	0.11	-20.77	4.50	-1625.02	-1903.90	99.432	1031
6240	-0.08	-21.06	4.47	-1624.33	-1903.39	99.436	1031
6245	0.07	-21.36	4.39	-1623.55	-1902.47	99.441	1031
6250	-0.29	-21.13	4.52	-1623.40	-1902.01	99.446	1031
6255	0.34	-21.48	4.48	-1622.41	-1901.46	99.451	1031
6260	0.02	-21.56	4.48	-1622.47	-1901.88	99.456	1031
6265	0.02	-21.42	4.49	-1622.37	-1901.12	99.462	1031
6270	-0.08	-21.64	4.38	-1622.78	-1901.45	99.466	1031
6275	0.01	-21.53	4.50	-1622.35	-1901.44	99.471	1031
6280	-0.02	-21.40	4.53	-1622.45	-1901.01	99.476	1031
6285	0.19	-21.71	4.57	-1620.20	-1900.03	99.483	1031
6290	-0.19	-21.85	4.54	-1620.22	-1899.78	99.486	1031
6295	-0.46	-22.05	4.53	-1619.83	-1900.12	99.493	1031
6300	0.18	-21.76	4.60	-1620.00	-1899.78	99.496	1031
6305	0.26	-21.58	4.74	-1618.67	-1898.27	99.502	1031
6310	0.43	-21.99	4.63	-1618.55	-1897.80	99.506	1031
6315	-0.17	-22.09	4.60	-1617.87	-1896.89	99.513	1031
6320	-0.11	-22.19	4.60	-1618.06	-1897.81	99.516	1031
6325	0.34	-21.96	4.68	-1618.04	-1897.46	99.522	1031
6330	-0.15	-21.91	4.68	-1618.13	-1897.30	99.526	1031
6335	0.31	-22.36	4.61	-1616.78	-1896.59	99.532	1031
6340	-0.24	-22.14	4.73	-1616.41	-1896.25	99.536	1031
6345	-0.05	-22.02	4.78	-1616.58	-1895.76	99.542	1031
6350	-0.30	-22.14	4.70	-1616.46	-1895.85	99.546	1031
6355	-0.33	-22.62	4.62	-1614.63	-1893.28	99.554	1031
6360	-0.10	-22.63	4.72	-1615.01	-1893.31	99.556	1031
6365	0.09	-22.63	4.71	-1614.97	-1893.42	99.562	1031
6370	-0.20	-22.52	4.72	-1614.98	-1893.68	99.567	1031
6375	0.17	-22.45	4.75	-1614.57	-1893.25	99.571	1031
6380	0.27	-22.59	4.82	-1613.40	-1892.50	99.576	1031
6385	-0.18	-23.10	4.66	-1613.28	-1892.22	99.581	1031
6390	-0.63	-23.22	4.71	-1612.59	-1891.33	99.588	1031
6395	0.10	-22.84	4.80	-1612.55	-1891.48	99.591	1031
6400	-0.10	-22.70	4.84	-1612.33	-1890.81	99.597	1031
6405	-0.05	-22.91	4.78	-1612.64	-1891.10	99.601	1031
6410	0.06	-23.13	4.84	-1611.25	-1890.10	99.607	1031
6415	-0.13	-23.20	4.81	-1610.86	-1889.81	99.611	1031
6420	-0.31	-23.10	4.86	-1609.62	-1889.28	99.618	1031
6425	-0.36	-23.41	4.80	-1610.36	-1888.96	99.621	1031
6430	0.08	-23.10	4.94	-1610.40	-1889.64	99.629	1031
6435	-0.30	-23.02	4.90	-1610.16	-1889.31	99.631	1031
6440	-0.05	-23.53	4.84	-1608.99	-1888.66	99.637	1031
6445	-0.30	-23.78	4.80	-1608.77	-1887.80	99.641	1031
6450	-0.16	-23.80	4.79	-1608.46	-1887.52	99.647	1031
6455	0.50	-23.38	5.00	-1607.98	-1887.46	99.652	1031
6460	0.04	-23.63	4.91	-1607.73	-1887.80	99.657	1031
6465	-0.26	-23.75	4.88	-1607.77	-1887.72	99.661	1031
6470	-0.14	-23.73	4.90	-1607.79	-1887.40	99.666	1031
6475	-0.29	-23.65	4.93	-1606.65	-1887.06	99.672	1031
6480	0.18	-23.89	4.88	-1606.56	-1887.91	99.676	1031
6485	-0.07	-23.61	4.99	-1606.17	-1887.41	99.682	1031
6490	-0.61	-23.73	4.97	-1606.33	-1887.71	99.685	1031
6495	0.12	-23.81	4.99	-1604.61	-1887.76	99.693	1031
6500	-0.27	-24.13	4.86	-1604.71	-1887.91	99.696	1031
6505	-0.26	-24.37	4.87	-1603.91	-1886.98	99.701	1031
6510	-0.08	-24.16	4.95	-1603.65	-1886.86	99.706	1031
6515	0.35	-24.22	4.95	-1603.09	-1885.94	99.713	1031
6520	0.22	-24.20	4.98	-1602.77	-1885.75	99.716	1031
6525	0.38	-24.02	5.02	-1602.89	-1885.59	99.722	1031
6530	0.05	-24.31	4.97	-1602.76	-1885.96	99.726	1031
6535	0.45	-24.33	5.06	-1600.95	-1883.47	99.734	1031
6540	-0.03	-24.48	5.04	-1601.53	-1884.09	99.736	1031
6545	0.25	-24.37	5.09	-1601.32	-1883.70	99.742	1031
6550	0.00	-24.32	5.12	-1601.42	-1884.20	99.746	1031
6555	-0.17	-24.39	5.05	-1600.48	-1883.96	99.752	1031
6560	0.03	-24.70	5.09	-1599.90	-1883.31	99.757	1031
6565	-0.31	-24.83	5.00	-1600.00	-1882.53	99.761	1031
6570	0.30	-24.29	5.10	-1599.82	-1882.72	99.768	1031
6575	0.02	-24.40	5.11	-1599.97	-1882.67	99.771	1031
6580	-0.40	-24.62	5.14	-1598.70	-1882.54	99.776	1031
6585	0.05	-24.77	5.13	-1598.35	-1882.66	99.781	1031
6590	-0.49	-24.99	5.09	-1597.72	-1881.91	99.788	1031
6595	-0.45	-25.09	5.03	-1597.60	-1881.39	99.791	1031
6600	-0.31	-24.82	5.12	-1597.44	-1881.83	99.797	1031
6605	-0.59	-24.82	5.16	-1597.44	-1882.14	99.801	1031
6610	-0.09	-24.71	5.27	-1596.46	-1880.49	99.807	1031
6615	-0.39	-24.92	5.26	-1595.91	-1880.28	99.811	1031
6620	-0.47	-25.35	5.12	-1595.93	-1880.34	99.817	1031
6625	-0.38	-25.23	5.13	-1595.86	-1880.50	99.822	1031
6630	-0.55	-24.65	5.30	-1595.93	-1880.38	99.827	1031
6635	-0.32	-24.98	5.25	-1595.80	-1880.60	99.832	1031
6640	-0.38	-25.11	5.27	-1594.89	-1879.47	99.837	1031
6645	-0.15	-25.29	5.34	-1593.63	-1878.08	99.841	1031
6650	0.07	-25.46	5.23	-1593.36	-1878.06	99.846	1031
6655	-0.29	-25.62	5.32	-1592.79	-1877.85	99.852	1031
6660	-0.44	-25.69	5.27	-1592.72	-1878.04	99.856	1031
6665	-0.19	-25.56	5.27	-1592.52	-1877.48	99.861	1031
6670	-0.54	-25.10	5.43	-1592.56	-1878.07	99.865	1031
6675	-0.00	-25.73	5.30	-1591.04	-1876.53	99.873	1031
6680	-0.11	-25.78	5.31	-1590.93	-1876.10	99.876	1031
6685	-0.35	-26.08	5.21	-1591.14	-1875.70	99.883	1031
6690	-0.67	-26.13	5.25	-1591.14	-1875.60	99.886	1031
6695	-0.33	-25.78	5.49	-1588.89	-1873.93	99.893	1031
6700	-0.35	-26.40	5.30	-1589.30	-1874.01	99.896	1031
6705	-0.36	-26.18	5.35	-1588.66	-1873.48	99.902	1031
6710	-0.46	-26.37	5.28	-1588.53	-1873.63	99.906	1031
6715	-0.08	-26.18	5.39	-1587.83	-1872.87	99.912	1031
6720	-0.02	-25.92	5.49	-1587.61	-1872.70	99.916	1031
6725	0.02	-26.16	5.42	-1587.34	-1872.97	99.922	1031
6730	-0.41	-26.31	5.38	-1587.52	-1872.79	99.926	1031
6735	-0.17	-26.18	5.42	-1586.90	-1872.06	99.931	1031
6740	-0.36	-25.89	5.63	-1586.01	-1871.41	99.937	1031
6745	-0.97	-26.54	5.45	-1585.84	-1872.02	99.941	1031
6750	-0.43	-26.38	5.50	-1585.77	-1871.48	99.947	1031
6755	-0.16	-26.68	5.47	-1585.44	-1871.16	99.951	1031
6760	-0.11	-26.78	5.52	-1584.28	-1870.58	99.956	1031
6765	-0.20	-27.09	5.44	-1584.18	-1871.11	99.961	1031
6770	0.30	-27.06	5.52	-1583.52	-1870.32	99.966	1031
6775	-0.39	-27.43	5.39	-1583.26	-1869.73	99.971	1031
6780	0.00	-26.93	5.54	-1583.24	-1869.29	99.978	1031
6785	-0.03	-27.13	5.48	-1583.20	-1869.27	99.981	1031
6790	-0.11	-27.20	5.49	-1583.11	-1869.52	99.987	1031
6795	-0.55	-27.22	5.47	-1583.17	-1869.65	99.991	1031
6800	-0.67	-27.66	5.50	-1580.88	-1867.20	99.998	1031
6805	-0.52	-27.65	5.50	-1580.88	-1866.70	100.001	1031
6810	-0.25	-27.60	5.52	-1580.75	-1866.54	100.007	1031
6815	-0.13	-27.35	5.62	-1580.76	-1866.49	100.011	1031
6820	-0.96	-27.73	5.51	-1579.10	-1864.62	100.019	1031
6825	-0.28	-27.46	5.62	-1579.53	-1865.00	100.021	1031
6830	-0.27	-27.41	5.63	-1579.31	-1865.06	100.027	1031
6835	-0.22	-27.77	5.55	-1579.26	-1865.29	100.032	1031
6840	-0.51	-27.50	5.70	-1578.86	-1865.05	100.037	1031
6845	-0.58	-27.88	5.62	-1578.13	-1864.30	100.041	1031
6850	-0.56	-27.88	5.59	-1577.99	-1864.35	100.046	1031
6855	-0.04	-27.88	5.64	-1578.12	-1864.63	100.052	1031
6860	-0.26	-27.72	5.67	-1577.55	-1864.16	100.056	1031
6865	-0.22	-27.80	5.72	-1576.68	-1864.56	100.061	1031
6870	-0.09	-28.27	5.61	-1576.59	-1864.85	100.065	1031
6875	0.45	-28.23	5.72	-1575.33	-1863.52	100.073	1031
6880	-0.18	-28.34	5.62	-1575.54	-1863.93	100.076	1031
6885	-0.45	-28.20	5.69	-1575.54	-1864.06	100.082	1031
6890	-0.11	-28.37	5.64	-1575.34	-1863.78	100.086	1031
6895	-0.25	-28.57	5.67	-1573.93	-1862.56	100.092	1031
6900	0.13	-28.69	5.65	-1573.69	-1862.84	100.096	1031
6905	-0.68	-29.20	5.57	-1573.14	-1861.71	100.104	1031
6910	0.20	-28.82	5.62	-1572.99	-1862.26	100.106	1031
6915	-0.23	-28.69	5.72	-1572.93	-1862.56	100.112	1031
6920	-0.34	-28.84	5.67	-1572.93	-1862.22	100.116	1031
6925	-0.82	-28.84	5.77	-1572.00	-1861.18	100.122	1031
6930	-0.42	-28.96	5.74	-1571.23	-1860.41	100.126	1031
6935	-0.40	-29.19	5.68	-1571.30	-1859.95	100.132	1031
6940	-0.30	-28.89	5.77	-1571.22	-1859.75	100.137	1031
6945	-0.19	-28.65	5.92	-1570.87	-1860.17	100.144	1031
6950	0.34	-29.23	5.67	-1571.02	-1860.50	100.146	1031
6955	-0.43	-28.78	5.84	-1570.60	-1860.03	100.151	1031
6960	0.00	-28.97	5.79	-1569.14	-1860.07	100.156	1031
6965	0.01	-29.03	5.82	-1568.83	-1859.34	100.161	1031
6970	0.05	-29.04	5.84	-1568.35	-1859.25	100.167	1031
6975	0.02	-29.01	5.92	-1568.14	-1858.89	100.171	1031
6980	-0.06	-29.20	5.83	-1567.93	-1858.57	100.176	1031
6985	0.03	-29.48	5.75	-1568.05	-1858.43	100.182	1031
6990	0.13	-29.53	5.78	-1566.40	-1858.24	100.186	1031
6995	0.32	-29.27	5.87	-1566.09	-1858.74	100.191	1031
7000	-0.04	-29.26	5.89	-1566.17	-1858.50	100.197	1031
7005	0.43	-29.09	5.94	-1566.19	-1858.74	100.201	1031
7010	-0.43	-30.23	5.67	-1564.95	-1856.94	100.208	1031
7015	-0.08	-29.52	5.92	-1565.00	-1857.51	100.211	1031
7020	0.40	-29.52	5.83	-1564.88	-1857.21	100.218	1031
7025	-0.13	-29.42	5.90	-1565.06	-1857.25	100.221	1031
7030	-0.45	-29.54	5.99	-1563.69	-1855.87	100.227	1031
7035	-0.47	-29.66	6.00	-1563.08	-1855.86	100.231	1031
7040	-0.37	-30.25	5.86	-1562.45	-1855.17	100.237	1031
7045	-0.45	-30.35	5.85	-1562.36	-1854.96	100.241	1031
7050	-0.17	-30.23	5.90	-1562.37	-1854.83	100.247	1031
7055	0.17	-29.95	5.96	-1562.22	-1854.59	100.251	1031
7060	-0.26	-30.04	5.96	-1562.19	-1854.62	100.257	1031
7065	-0.14	-29.92	5.99	-1562.55	-1854.66	100.262	1031
7070	0.02	-29.81	6.05	-1561.53	-1855.10	100.266	1031
7075	-0.10	-30.30	5.98	-1560.10	-1854.56	100.271	1031
7080	0.20	-30.45	5.94	-1560.07	-1854.98	100.276	1031
7085	-0.40	-30.29	6.01	-1559.27	-1854.03	100.283	1031
7090	-0.51	-30.55	5.95	-1559.10	-1853.92	100.286	1031
7095	-0.17	-30.67	5.93	-1559.13	-1853.83	100.291	1031
7100	-0.63	-30.81	5.87	-1558.76	-1853.44	100.296	1031
7105	-1.24	-31.01	5.89	-1557.68	-1853.36	100.303	1031
7110	-0.64	-30.40	6.10	-1557.24	-1854.04	100.306	1031
7115	0.10	-30.71	6.05	-1557.24	-1853.48	100.313	1031
7120	0.07	-30.92	5.94	-1557.14	-1853.74	100.316	1031
7125	-0.24	-30.72	6.07	-1556.32	-1852.17	100.322	1031
7130	-0.26	-30.81	6.09	-1555.83	-1851.91	100.326	1031
7135	0.16	-30.70	6.15	-1555.43	-1851.37	100.334	1031
7140	-0.12	-31.21	5.98	-1555.38	-1850.91	100.336	1031
7145	0.05	-30.90	6.11	-1555.41	-1850.34	100.342	1031
7150	-0.02	-31.26	6.02	-1555.36	-1850.62	100.346	1031
7155	-0.07	-31.17	6.10	-1554.67	-1850.08	100.352	1031
7160	0.29	-31.29	6.14	-1553.63	-1848.58	100.356	1031
7165	-0.26	-31.41	6.05	-1553.94	-1849.04	100.361	1031
7170	-0.21	-31.25	6.15	-1553.70	-1849.37	100.367	1031
7175	-0.17	-31.22	6.19	-1553.72	-1849.20	100.371	1031
7180	0.29	-31.20	6.12	-1553.55	-1849.02	100.376	1031
7185	-0.23	-31.43	6.06	-1553.62	-1848.69	100.381	1031
7190	0.25	-31.50	6.21	-1551.53	-1846.76	100.388	1031
7195	0.16	-31.70	6.14	-1551.00	-1846.72	100.391	1031
7200	0.25	-31.71	6.14	-1551.01	-1846.56	100.396	1031
7205	0.06	-31.76	6.12	-1550.87	-1845.99	100.401	1031
7210	-0.34	-32.30	6.12	-1549.70	-1845.33	100.407	1031
7215	0.24	-32.30	6.09	-1549.34	-1844.95	100.411	1031
7220	0.39	-31.52	6.37	-1549.40	-1844.99	100.418	1031
7225	-0.16	-31.81	6.28	-1549.20	-1844.45	100.421	1031
7230	-0.93	-31.99	6.20	-1549.64	-1844.48	100.429	1031
7235	-0.45	-32.24	6.19	-1549.06	-1844.07	100.431	1031
7240	-0.11	-32.59	6.16	-1547.94	-1842.99	100.437	1031
7245	-0.32	-32.54	6.24	-1547.16	-1842.23	100.441	1031
7250	-0.56	-32.95	6.11	-1546.56	-1842.08	100.447	1031
7255	-0.49	-32.54	6.32	-1546.39	-1841.92	100.451	1031
7260	-0.37	-32.50	6.30	-1546.26	-1841.58	100.457	1031
7265	-0.29	-32.73	6.25	-1546.02	-1841.90	100.461	1031
7270	-0.16	-32.65	6.32	-1545.81	-1841.32	100.466	1031
7275	-0.28	-32.85	6.31	-1544.70	-1839.85	100.472	1031
7280	0.08	-32.67	6.39	-1544.72	-1840.01	100.476	1031
7285	-0.03	-32.89	6.31	-1544.60	-1840.18	100.482	1031
7290	0.09	-33.08	6.25	-1544.58	-1840.17	100.486	1031
7295	-0.40	-33.22	6.33	-1543.42	-1838.79	100.491	1031
7300	-0.19	-33.31	6.28	-1543.23	-1839.19	100.496	1031
7305	0.17	-33.28	6.38	-1542.91	-1839.11	100.503	1031
7310	-0.05	-33.34	6.32	-1542.43	-1838.83	100.506	1031
7315	0.33	-33.06	6.42	-1542.10	-1839.42	100.512	1031
7320	-0.31	-33.33	6.34	-1542.00	-1839.20	100.516	1031
7325	-0.10	-33.30	6.41	-1541.13	-1837.61	100.522	1031
7330	-0.19	-33.48	6.40	-1540.97	-1837.39	100.526	1031
7335	0.08	-33.92	6.33	-1540.63	-1836.61	100.534	1031
7340	-0.14	-33.87	6.30	-1540.40	-1837.22	100.536	1031
7345	-0.24	-34.09	6.26	-1540.67	-1837.10	100.543	1031
7350	0.05	-33.74	6.34	-1540.40	-1837.05	100.546	1031
7355	-0.11	-33.93	6.32	-1539.76	-1836.51	100.552	1031
7360	-0.09	-34.12	6.41	-1538.13	-1835.56	100.556	1031
7365	-0.10	-33.89	6.61	-1536.72	-1835.01	100.564	1031
7370	0.12	-34.03	6.48	-1537.37	-1835.24	100.566	1031
7375	0.23	-34.22	6.45	-1537.46	-1834.95	100.572	1031
7380	0.10	-34.51	6.34	-1537.29	-1834.82	100.576	1031
7385	-0.19	-34.44	6.35	-1537.51	-1834.55	100.581	1031
7390	-0.09	-34.53	6.36	-1535.95	-1833.65	100.588	1031
7395	-0.08	-34.56	6.39	-1535.91	-1833.84	100.591	1031
7400	0.16	-34.19	6.57	-1536.16	-1834.02	100.598	1031
7405	-0.09	-34.42	6.51	-1536.11	-1834.04	100.601	1031
7410	0.06	-34.35	6.60	-1534.47	-1833.93	100.606	1031
7415	-0.12	-34.29	6.62	-1533.90	-1833.65	100.611	1031
7420	-0.20	-34.27	6.71	-1533.29	-1833.40	100.618	1031
7425	-0.42	-34.77	6.53	-1533.00	-1832.77	100.621	1031
7430	0.10	-35.10	6.45	-1533.25	-1832.55	100.627	1031
7435	0.17	-34.89	6.48	-1533.17	-1832.68	100.631	1031
7440	0.03	-34.68	6.64	-1532.12	-1831.53	100.637	1031
7445	-0.03	-34.99	6.58	-1531.55	-1831.34	100.641	1031
7450	0.27	-35.18	6.51	-1531.62	-1831.49	100.647	1031
7455	-0.08	-34.99	6.57	-1531.86	-1831.49	100.652	1031
7460	-0.21	-34.91	6.66	-1531.31	-1830.71	100.656	1031
7465	0.26	-35.41	6.58	-1530.45	-1829.98	100.661	1031
7470	0.12	-35.41	6.61	-1529.93	-1829.43	100.666	1031
7475	-0.42	-35.65	6.58	-1529.52	-1828.85	100.671	1031
7480	0.12	-35.97	6.48	-1529.20	-1829.09	100.676	1031
7485	-0.01	-35.36	6.67	-1528.82	-1828.61	100.682	1031
7490	-0.42	-35.53	6.61	-1529.22	-1827.97	100.686	1031
7495	-0.04	-35.34	6.66	-1529.18	-1828.45	100.691	1031
7500	-0.01	-35.39	6.61	-1528.96	-1828.22	100.696	1031
7505	-0.45	-36.14	6.59	-1526.88	-1826.07	100.702	1031
7510	0.08	-35.42	6.82	-1526.84	-1826.64	100.706	1031
7515	-0.05	-36.31	6.56	-1526.88	-1826.89	100.713	1031
7520	0.30	-35.72	6.71	-1526.79	-1826.23	100.716	1031
7525	-0.39	-36.39	6.63	-1525.45	-1824.36	100.722	1031
7530	-0.32	-36.49	6.59	-1525.38	-1824.32	100.726	1031
7535	0.34	-36.32	6.68	-1524.75	-1824.46	100.734	1031
7540	-0.21	-36.60	6.64	-1524.51	-1824.37	100.736	1031
7545	0.02	-36.21	6.75	-1524.26	-1823.77	100.742	1031
7550	0.14	-36.13	6.76	-1524.24	-1824.20	100.746	1031
7555	-0.06	-36.54	6.67	-1523.34	-1823.68	100.752	1031
7560	0.18	-36.38	6.82	-1522.35	-1822.58	100.757	1031
7565	0.01	-36.48	6.79	-1522.50	-1822.42	100.762	1031
7570	-0.24	-36.92	6.67	-1522.64	-1822.15	100.766	1031
7575	-0.39	-36.56	6.82	-1522.09	-1822.15	100.771	1031
7580	0.01	-36.74	6.79	-1520.95	-1822.47	100.776	1031
7585	-0.06	-36.97	6.72	-1520.89	-1822.63	100.781	1031
7590	-0.34	-36.88	6.84	-1519.99	-1821.83	100.787	1031
7595	-0.28	-36.98	6.81	-1519.92	-1821.27	100.790	1031
7600	-0.08	-37.32	6.70	-1519.84	-1820.88	100.798	1031
7605	-0.06	-37.09	6.72	-1519.86	-1821.41	100.801	1031
7610	-0.18	-37.11	6.86	-1518.44	-1819.74	100.806	1031
7615	-0.31	-37.30	6.83	-1518.02	-1819.50	100.811	1031
7620	-0.95	-37.64	6.82	-1517.59	-1818.64	100.818	1031
7625	-0.08	-37.29	6.88	-1517.26	-1818.99	100.821	1031
7630	-0.32	-37.76	6.76	-1517.31	-1818.71	100.827	1031
7635	-0.25	-37.72	6.77	-1517.32	-1819.13	100.831	1031
7640	0.10	-38.04	6.67	-1516.07	-1818.67	100.838	1031
7645	-0.51	-37.56	6.88	-1515.77	-1818.72	100.842	1031
7650	-0.19	-37.73	6.77	-1516.10	-1818.83	100.846	1031
7655	-0.25	-37.66	6.84	-1516.03	-1818.45	100.852	1031
7660	0.02	-37.89	6.81	-1515.00	-1817.81	100.857	1031
7665	-0.16	-38.11	6.82	-1514.25	-1816.68	100.862	1031
7670	-0.41	-37.90	6.91	-1514.05	-1816.98	100.866	1031
7675	-0.37	-37.99	6.97	-1513.44	-1816.69	100.872	1031
7680	-0.37	-38.43	6.80	-1513.20	-1816.44	100.876	1031
7685	-0.37	-38.06	6.96	-1512.73	-1815.64	100.881	1031
7690	-0.45	-38.18	6.98	-1512.77	-1815.45	100.886	1031
7695	-0.21	-38.34	6.88	-1512.40	-1815.59	100.891	1031
7700	-0.01	-37.98	7.03	-1512.31	-1816.23	100.896	1031
7705	-0.60	-38.76	6.83	-1511.54	-1815.86	100.903	1031
7710	-0.08	-38.56	6.86	-1511.65	-1815.68	100.906	1031
7715	0.11	-38.23	7.00	-1511.53	-1815.39	100.912	1031
7720	-0.07	-38.14	7.00	-1511.83	-1815.44	100.916	1031
7725	0.07	-38.59	7.06	-1509.55	-1813.93	100.924	1031
7730	-0.31	-38.98	6.92	-1509.33	-1813.48	100.926	1031
7735	-0.59	-39.10	6.89	-1509.08	-1813.18	100.932	1031
7740	-0.12	-38.70	7.06	-1509.06	-1813.27	100.936	1031
7745	-0.02	-39.01	7.02	-1507.81	-1811.96	100.942	1031
7750	-0.34	-39.28	6.99	-1507.61	-1811.33	100.947	1031
7755	-0.04	-39.39	6.96	-1507.43	-1811.44	100.952	1031
7760	0.14	-39.21	7.00	-1507.31	-1811.48	100.956	1031
7765	0.23	-39.29	7.04	-1506.88	-1811.17	100.962	1031
7770	-0.09	-39.84	6.95	-1505.78	-1810.76	100.967	1031
7775	-0.13	-39.56	7.05	-1505.71	-1811.00	100.971	1031
7780	-0.32	-39.54	7.06	-1505.83	-1810.87	100.976	1031
7785	-0.47	-39.82	6.98	-1505.65	-1811.01	100.981	1031
7790	-0.07	-39.29	7.28	-1504.11	-1810.09	100.988	1031
7795	-0.49	-39.57	7.16	-1504.16	-1809.68	100.991	1031
7800	-0.17	-39.69	7.18	-1504.08	-1810.01	100.998	1031
7805	-0.29	-39.74	7.11	-1504.18	-1809.94	101.001	1031
7810	-0.30	-39.60	7.19	-1502.67	-1808.54	101.006	1031
7815	-0.12	-39.95	7.11	-1502.46	-1808.91	101.011	1031
7820	-0.90	-40.24	7.04	-1502.18	-1807.58	101.018	1031
7825	-0.48	-40.11	7.12	-1501.48	-1807.48	101.021	1031
7830	-0.68	-39.84	7.19	-1501.64	-1808.27	101.028	1031
7835	-0.31	-39.80	7.23	-1501.57	-1807.55	101.031	1031
7840	-0.25	-40.00	7.27	-1500.74	-1806.65	101.037	1031
7845	-0.36	-40.33	7.16	-1500.29	-1806.21	101.041	1031
7850	-0.23	-40.45	7.20	-1499.29	-1805.69	101.047	1031
7855	-0.15	-40.32	7.23	-1499.01	-1805.19	101.051	1031
7860	-0.13	-40.33	7.24	-1499.06	-1805.39	101.057	1031
7865	0.00	-40.43	7.26	-1499.10	-1806.05	101.061	1031
7870	-0.22	-41.04	7.10	-1498.56	-1805.69	101.067	1031
7875	-0.17	-40.74	7.30	-1497.33	-1804.99	101.072	1031
7880	-0.32	-40.92	7.19	-1497.33	-1804.75	101.076	1031
7885	-0.08	-40.73	7.23	-1497.30	-1804.66	101.082	1031
7890	-0.49	-40.66	7.23	-1497.04	-1803.93	101.086	1031
7895	-0.48	-40.97	7.25	-1495.76	-1802.93	101.091	1031
7900	-0.33	-40.83	7.28	-1495.75	-1802.62	101.096	1031
7905	-0.70	-40.80	7.38	-1495.06	-1802.16	101.103	1031
7910	-0.24	-40.99	7.31	-1494.89	-1802.60	101.106	1031
7915	-0.63	-41.27	7.29	-1494.92	-1802.03	101.111	1031
7920	0.07	-41.21	7.27	-1495.07	-1802.00	101.116	1031
7925	-0.05	-41.44	7.35	-1493.53	-1800.51	101.123	1031
7930	-0.06	-41.24	7.36	-1493.69	-1800.28	101.126	1031
7935	-0.53	-41.77	7.19	-1493.80	-1800.31	101.132	1031
7940	-0.44	-41.50	7.36	-1493.55	-1800.55	101.136	1031
7945	-0.23	-41.61	7.40	-1492.91	-1798.17	101.144	1031
7950	-0.42	-42.11	7.23	-1492.06	-1798.37	101.146	1031
7955	-0.14	-41.91	7.31	-1491.91	-1798.93	101.152	1031
7960	-0.59	-42.07	7.25	-1491.92	-1798.43	101.156	1031
7965	-0.61	-41.73	7.43	-1491.10	-1797.72	101.162	1031
7970	-0.29	-42.21	7.32	-1490.30	-1797.15	101.167	1031
7975	-0.12	-42.05	7.33	-1490.44	-1796.18	101.171	1031
7980	-0.53	-41.96	7.39	-1490.46	-1796.39	101.176	1031
7985	-0.08	-42.33	7.29	-1489.73	-1795.44	101.181	1031
7990	-0.29	-42.51	7.36	-1488.56	-1794.40	101.187	1031
7995	-0.55	-42.64	7.37	-1488.50	-1794.47	101.191	1031
8000	-0.39	-42.60	7.36	-1488.59	-1794.14	101.197	1031
8005	0.02	-42.76	7.31	-1487.92	-1794.16	101.201	1031
8010	-0.32	-42.58	7.43	-1487.18	-1793.89	101.206	1031
8015	-0.47	-42.55	7.47	-1487.44	-1794.16	101.211	1031
8020	-0.28	-42.85	7.41	-1486.40	-1793.57	101.218	1031
8025	0.22	-42.98	7.37	-1486.40	-1793.79	101.221	1031
8030	-0.42	-42.75	7.42	-1485.80	-1793.58	101.228	1031
8035	-0.62	-42.73	7.47	-1486.21	-1793.69	101.231	1031
8040	-0.65	-43.05	7.47	-1485.22	-1792.72	101.237	1031
8045	-0.08	-43.15	7.42	-1484.42	-1792.27	101.241	1031
8050	-1.22	-43.93	7.27	-1483.09	-1791.69	101.249	1031
8055	-0.41	-43.48	7.44	-1483.60	-1791.64	101.251	1031
8060	0.01	-43.27	7.47	-1483.46	-1791.87	101.257	1031
8065	-0.17	-43.35	7.45	-1483.44	-1791.35	101.261	1031
8070	-0.33	-43.00	7.64	-1482.84	-1791.04	101.267	1031
8075	-0.32	-43.21	7.60	-1482.33	-1790.62	101.271	1031
8080	-0.28	-43.58	7.43	-1482.13	-1789.93	101.277	1031
8085	-0.58	-43.16	7.59	-1481.92	-1790.49	101.282	1031
8090	0.11	-43.19	7.55	-1481.90	-1790.42	101.286	1031
8095	-0.17	-43.20	7.56	-1481.71	-1790.31	101.291	1031
8100	-0.53	-43.53	7.52	-1481.32	-1790.63	101.296	1031
8105	-0.17	-43.90	7.45	-1479.55	-1790.76	101.301	1031
8110	-0.18	-43.87	7.48	-1479.58	-1790.37	101.306	1031
8115	0.05	-43.64	7.61	-1479.25	-1790.36	101.313	1031
8120	-0.23	-43.71	7.55	-1479.37	-1789.98	101.316	1031
8125	-0.36	-44.03	7.45	-1479.15	-1790.30	101.322	1031
8130	-0.35	-43.90	7.47	-1479.21	-1789.46	101.326	1031
8135	-0.30	-43.92	7.71	-1477.25	-1788.48	101.333	1031
8140	-0.21	-44.45	7.51	-1477.07	-1787.85	101.336	1031
8145	-0.31	-44.43	7.53	-1476.81	-1788.03	101.342	1031
8150	0.12	-43.97	7.61	-1476.80	-1788.38	101.346	1031
8155	-0.31	-44.40	7.63	-1475.77	-1787.27	101.352	1031
8160	-0.20	-44.59	7.59	-1475.01	-1786.74	101.357	1031
8165	-0.22	-44.32	7.67	-1475.24	-1786.97	101.362	1031
8170	-0.19	-44.46	7.63	-1475.15	-1786.93	101.367	1031
8175	-0.05	-44.61	7.62	-1474.41	-1786.15	101.372	1031
8180	-0.23	-44.98	7.61	-1473.57	-1785.32	101.376	1031
8185	-0.43	-44.98	7.70	-1473.15	-1785.03	101.381	1031
8190	-0.10	-45.60	7.50	-1472.41	-1784.93	101.387	1031
8195	-0.47	-44.91	7.73	-1472.43	-1784.85	101.391	1031
8200	-0.23	-45.42	7.58	-1472.38	-1784.98	101.396	1031
8205	-0.01	-45.49	7.55	-1472.51	-1784.83	101.400	1031
8210	-0.22	-45.70	7.58	-1470.84	-1784.82	101.408	1031
8215	-0.30	-45.59	7.60	-1470.80	-1784.57	101.411	1031
8220	-0.24	-45.26	7.71	-1470.78	-1784.03	101.416	1031
8225	-0.18	-45.35	7.67	-1470.77	-1784.01	101.421	1031
8230	-0.53	-45.62	7.79	-1469.27	-1783.13	101.428	1031
8235	-0.21	-45.61	7.76	-1469.01	-1783.38	101.431	1031
8240	-0.27	-45.86	7.69	-1468.92	-1783.52	101.437	1031
8245	-0.14	-45.94	7.65	-1469.04	-1783.83	101.441	1031
8250	-0.11	-46.17	7.62	-1468.10	-1783.25	101.447	1031
8255	-0.13	-46.17	7.67	-1467.64	-1782.39	101.451	1031
8260	-0.15	-46.19	7.71	-1467.42	-1782.26	101.457	1031
8265	-0.09	-46.14	7.69	-1467.53	-1781.87	101.461	1031
8270	-0.55	-46.27	7.71	-1466.63	-1781.39	101.467	1031
8275	-0.12	-46.16	7.79	-1465.95	-1781.12	101.471	1031
8280	-0.16	-46.67	7.72	-1465.75	-1779.85	101.477	1031
8285	-0.38	-46.73	7.70	-1465.28	-1779.99	101.481	1031
8290	-0.52	-46.56	7.75	-1465.00	-1779.56	101.486	1031
8295	-0.21	-46.42	7.78	-1464.92	-1779.32	101.491	1031
8300	-0.21	-46.24	7.83	-1464.95	-1779.21	101.496	1031
8305	-0.10	-46.33	7.79	-1464.86	-1778.97	101.502	1031
8310	-0.40	-46.37	7.83	-1464.80	-1779.17	101.506	1031
8315	-0.22	-46.51	7.79	-1464.48	-1779.29	101.512	1031
8320	-0.33	-46.74	7.74	-1464.66	-1780.15	101.516	1031
8325	-0.44	-47.17	7.80	-1462.04	-1777.09	101.521	1031
8330	-0.28	-47.16	7.84	-1461.71	-1776.94	101.526	1031
8335	-0.72	-47.35	7.83	-1461.06	-1775.98	101.533	1031
8340	-0.34	-47.79	7.73	-1461.02	-1776.06	101.536	1031
8345	-0.53	-47.77	7.76	-1460.82	-1776.23	101.542	1031
8350	-0.38	-47.66	7.75	-1460.88	-1776.05	101.546	1031
8355	-0.15	-47.43	7.96	-1459.19	-1774.66	101.554	1031
8360	-0.57	-47.75	7.90	-1459.40	-1774.97	101.559	1031
8365	-0.69	-47.75	7.83	-1459.66	-1775.21	101.562	1031
8370	-0.22	-47.84	7.80	-1459.57	-1775.83	101.566	1031
8375	-0.41	-47.82	7.87	-1458.78	-1774.74	101.572	1031
8380	-0.31	-47.98	7.91	-1457.71	-1774.11	101.576	1031
8385	-0.28	-48.00	7.89	-1457.54	-1773.25	101.582	1031
8390	-0.42	-48.28	7.89	-1457.15	-1773.27	101.587	1031
8395	0.00	-47.95	7.96	-1457.33	-1773.35	101.591	1031
8400	-0.01	-48.08	7.92	-1457.27	-1773.11	101.596	1031
8405	-0.17	-47.84	8.01	-1456.79	-1772.98	101.601	1031
8410	-0.53	-48.32	7.92	-1455.26	-1772.72	101.606	1031
8415	-0.39	-48.58	7.85	-1455.43	-1773.07	101.611	1031
8420	-1.04	-48.41	7.96	-1455.25	-1772.78	101.618	1031
8425	-0.08	-48.35	7.89	-1454.86	-1772.88	101.621	1031
8430	-0.59	-48.35	7.93	-1454.65	-1772.87	101.626	1031
8435	-0.36	-47.93	8.02	-1454.80	-1772.89	101.631	1031
8440	-0.18	-48.70	8.03	-1452.69	-1769.58	101.638	1031
8445	-0.48	-48.74	7.98	-1452.32	-1769.85	101.641	1031
8450	-0.72	-48.88	7.96	-1452.47	-1769.82	101.647	1031
8455	-0.47	-48.75	7.98	-1452.46	-1769.94	101.651	1031
8460	-0.26	-49.00	7.98	-1451.48	-1768.29	101.657	1031
8465	-0.37	-49.18	8.02	-1451.25	-1768.19	101.661	1031
8470	0.03	-49.45	7.82	-1451.17	-1768.70	101.669	1031
8475	-0.46	-49.51	7.92	-1451.05	-1768.15	101.671	1031
8480	-0.17	-49.47	7.94	-1451.09	-1768.25	101.678	1031
8485	-0.70	-49.32	7.96	-1450.66	-1768.95	101.681	1031
8490	-0.41	-49.94	7.92	-1449.03	-1767.27	101.687	1031
8495	-0.51	-49.80	8.02	-1448.49	-1766.42	101.691	1031
8500	-0.43	-49.74	8.06	-1448.14	-1765.94	101.697	1031
8505	-0.54	-49.95	8.04	-1447.75	-1765.13	101.702	1031
8510	-0.26	-49.89	8.05	-1447.66	-1765.72	101.706	1031
8515	-0.21	-49.95	8.01	-1447.46	-1765.56	101.711	1031
8520	0.27	-49.96	8.00	-1447.31	-1765.31	101.716	1031
8525	-0.20	-50.25	8.02	-1446.08	-1763.76	101.722	1031
8530	-0.62	-50.33	8.08	-1445.93	-1763.90	101.726	1031
8535	-0.77	-50.28	8.05	-1446.02	-1763.53	101.732	1031
8540	-0.99	-50.04	8.13	-1445.95	-1764.04	101.735	1031
8545	-0.36	-50.07	8.12	-1444.62	-1763.91	101.741	1031
8550	-0.47	-50.22	8.07	-1444.34	-1763.73	101.746	1031
8555	-0.69	-50.05	8.25	-1443.58	-1762.73	101.753	1031
8560	-0.43	-50.49	8.08	-1443.89	-1762.67	101.756	1031
8565	-0.50	-50.41	8.13	-1443.75	-1763.12	101.761	1031
8570	-0.58	-50.49	8.11	-1443.60	-1763.05	101.766	1031
8575	-1.13	-50.82	8.13	-1442.07	-1761.81	101.773	1031
8580	-0.96	-51.00	8.12	-1441.79	-1761.91	101.776	1031
8585	-0.57	-50.87	8.17	-1441.51	-1762.11	101.782	1031
8590	-0.44	-50.83	8.17	-1441.36	-1761.91	101.786	1031
8595	-0.70	-51.10	8.15	-1440.12	-1761.63	101.794	1031
8600	-0.17	-51.01	8.18	-1440.34	-1761.24	101.796	1031
8605	-0.54	-51.25	8.15	-1440.24	-1760.84	101.802	1031
8610	-0.27	-51.29	8.13	-1440.05	-1760.50	101.806	1031
8615	-0.57	-51.34	8.19	-1439.39	-1759.55	101.812	1031
8620	-0.23	-51.65	8.14	-1438.22	-1759.15	101.817	1031
8625	-0.08	-51.58	8.14	-1437.98	-1759.20	101.821	1030
8630	-0.13	-51.43	8.19	-1437.88	-1758.83	101.826	1030
8635	-0.13	-51.54	8.17	-1438.77	-1758.63	101.831	1030
8640	-0.39	-51.56	8.11	-1439.46	-1760.18	101.836	1030
8645	-0.35	-51.33	8.18	-1439.47	-1760.65	101.841	1030
8650	-0.24	-51.15	8.19	-1439.68	-1760.20	101.846	1030
8655	-0.32	-51.43	8.18	-1439.76	-1759.77	101.851	1030
8660	-0.53	-51.21	8.19	-1439.70	-1758.93	101.856	1030
8665	-0.61	-51.51	8.15	-1439.51	-1758.89	101.861	1030
8670	0.03	-51.16	8.20	-1439.37	-1759.58	101.866	1030
8675	-0.03	-51.26	8.13	-1439.41	-1759.14	101.871	1030
8680	-0.61	-51.14	8.23	-1439.27	-1759.26	101.876	1030
8685	-0.57	-51.34	8.15	-1439.33	-1759.20	101.881	1030
8690	-0.31	-51.56	8.13	-1439.38	-1759.27	101.886	1030
8695	-0.28	-51.73	8.07	-1439.33	-1758.94	101.891	1030
8700	-0.77	-51.69	8.10	-1438.97	-1758.86	101.897	1030
8705	-0.52	-51.45	8.14	-1439.12	-1758.81	101.901	1030
8710	-0.58	-51.20	8.22	-1439.16	-1758.98	101.907	1030
8715	-0.48	-51.35	8.19	-1439.04	-1758.31	101.911	1030
8720	-0.07	-51.29	8.22	-1438.95	-1758.21	101.917	1030
8725	-0.46	-51.34	8.19	-1438.95	-1757.81	101.921	1030
8730	-0.23	-51.25	8.20	-1438.81	-1757.46	101.927	1030
8735	-0.24	-51.53	8.15	-1438.74	-1757.86	101.931	1030
8740	-0.33	-51.55	8.16	-1438.60	-1757.76	101.937	1030
8745	-0.28	-51.67	8.13	-1438.85	-1757.43	101.941	1030
8750	-0.40	-51.64	8.14	-1438.78	-1757.79	101.947	1030
8755	-0.02	-51.26	8.24	-1438.78	-1757.44	101.951	1030
8760	-0.74	-51.45	8.20	-1438.63	-1758.25	101.956	1030
8765	-0.75	-51.57	8.16	-1438.70	-1758.58	101.961	1030
8770	-0.54	-51.53	8.20	-1438.78	-1757.80	101.966	1030
8775	-0.46	-51.42	8.22	-1438.54	-1757.92	101.971	1030
8780	-0.39	-51.75	8.16	-1438.82	-1757.51	101.976	1030
8785	-0.02	-51.55	8.19	-1438.40	-1757.85	101.981	1030
8790	-0.43	-51.56	8.18	-1438.33	-1757.96	101.986	1030
8795	-0.57	-51.97	8.09	-1438.68	-1757.76	101.992	1030
8800	-0.54	-51.68	8.18	-1438.31	-1757.33	101.996	1030
8805	-0.38	-51.91	8.11	-1438.71	-1757.53	102.001	1030
8810	-0.11	-51.86	8.12	-1438.31	-1757.52	102.006	1030
8815	0.07	-51.66	8.18	-1438.41	-1757.22	102.011	1030
8820	-0.26	-51.67	8.22	-1438.43	-1757.39	102.016	1030
8825	-0.74	-51.44	8.24	-1438.46	-1757.73	102.023	1030
8830	-0.12	-51.57	8.21	-1438.45	-1757.01	102.026	1030
8835	-0.03	-51.71	8.20	-1438.50	-1756.96	102.031	1030
8840	-0.09	-51.82	8.17	-1438.37	-1756.78	102.036	1030
8845	-0.00	-48.95	7.93	-1452.78	-1770.08	102.043	1030
8850	-0.02	-48.76	7.95	-1453.07	-1770.88	102.046	1030
8855	-0.14	-48.79	7.97	-1453.16	-1771.10	102.052	1030
8860	-0.31	-48.99	7.91	-1453.20	-1770.84	102.056	1030
8865	-0.55	-48.32	8.00	-1454.20	-1772.51	102.062	1030
8870	-0.21	-48.20	8.00	-1454.27	-1772.42	102.066	1030
8875	-0.48	-48.33	7.97	-1454.08	-1771.98	102.072	1030
8880	-0.28	-48.43	7.94	-1454.21	-1772.17	102.076	1030
8885	-0.32	-48.54	7.88	-1454.29	-1772.32	102.082	1030
8890	-0.49	-48.28	7.99	-1454.66	-1772.58	102.086	1030
8895	-0.33	-47.94	7.98	-1455.56	-1773.47	102.092	1030
8900	-0.27	-48.14	7.86	-1456.74	-1774.86	102.097	1030
8905	-0.54	-47.85	7.95	-1457.03	-1774.46	102.101	1030
8910	-0.15	-47.82	7.96	-1456.60	-1774.05	102.106	1030
8915	-0.16	-47.79	7.92	-1456.97	-1774.38	102.111	1030
8920	-0.38	-47.58	7.92	-1458.26	-1776.08	102.117	1030
8925	-0.21	-47.54	7.92	-1458.29	-1775.87	102.121	1030
8930	-0.69	-47.86	7.89	-1458.34	-1775.85	102.126	1030
8935	-0.20	-47.88	7.88	-1458.27	-1775.81	102.131	1030
8940	-0.53	-47.47	7.88	-1459.65	-1776.79	102.136	1030
8945	-0.58	-47.55	7.84	-1459.63	-1776.33	102.141	1030
8950	-0.28	-47.50	7.85	-1459.53	-1776.99	102.148	1030
8955	-0.51	-47.50	7.90	-1459.63	-1776.37	102.151	1030
8960	-0.06	-47.52	7.82	-1459.77	-1776.28	102.157	1030
8965	-0.12	-47.36	7.85	-1459.64	-1776.81	102.161	1030
8970	-0.35	-47.33	7.75	-1461.47	-1778.45	102.168	1030
8975	-0.46	-47.13	7.84	-1461.79	-1778.29	102.171	1030
8980	-0.54	-46.67	7.81	-1461.95	-1777.56	102.179	1030
8985	0.11	-46.97	7.81	-1461.99	-1778.97	102.181	1030
8990	-0.29	-46.95	7.79	-1462.72	-1779.71	102.187	1030
8995	-0.53	-47.03	7.76	-1463.25	-1779.63	102.191	1030
9000	-0.35	-46.83	7.81	-1463.36	-1779.74	102.197	1030
9005	-0.26	-46.56	7.82	-1463.88	-1780.32	102.201	1030
9010	-0.57	-46.43	7.84	-1464.10	-1780.10	102.206	1030
9015	-0.39	-46.75	7.73	-1464.02	-1780.33	102.212	1030
9020	-0.57	-46.26	7.86	-1463.88	-1779.26	102.216	1030
9025	-0.18	-46.53	7.82	-1464.13	-1779.39	102.222	1030
9030	0.62	-46.60	7.77	-1464.35	-1780.03	102.226	1030
9035	0.02	-46.04	7.82	-1466.30	-1781.53	102.231	1030
9040	-0.21	-46.11	7.78	-1466.21	-1781.69	102.236	1030
9045	-0.26	-45.97	7.80	-1467.03	-1781.39	102.243	1030
9050	-0.25	-45.80	7.82	-1466.89	-1780.94	102.246	1030
9055	0.15	-45.94	7.76	-1467.23	-1780.82	102.251	1030
9060	0.02	-45.72	7.86	-1467.28	-1781.76	102.256	1030
9065	-0.22	-45.38	8.00	-1466.89	-1781.45	102.263	1030
9070	-0.02	-46.18	7.73	-1467.04	-1781.42	102.266	1030
9075	-0.63	-46.38	7.59	-1468.29	-1781.90	102.272	1030
9080	-0.18	-45.90	7.71	-1468.38	-1782.82	102.276	1030
9085	0.52	-45.44	7.64	-1470.07	-1784.56	102.284	1030
9090	-0.45	-45.60	7.71	-1470.04	-1784.39	102.286	1030
9095	-0.09	-45.33	7.74	-1470.13	-1783.97	102.292	1030
9100	-0.16	-45.49	7.70	-1470.12	-1783.79	102.296	1030
9105	-0.29	-45.35	7.63	-1471.16	-1784.43	102.302	1030
9110	-0.29	-45.32	7.65	-1471.69	-1784.77	102.306	1030
9115	-0.18	-45.29	7.65	-1471.77	-1785.03	102.312	1030
9120	-0.46	-45.29	7.66	-1471.80	-1785.10	102.316	1030
9125	-0.37	-45.18	7.70	-1472.52	-1785.38	102.321	1030
9130	-0.24	-44.88	7.67	-1473.46	-1786.34	102.327	1030
9135	-0.19	-44.93	7.65	-1473.33	-1786.18	102.331	1030
9140	-0.17	-44.91	7.66	-1473.17	-1786.30	102.336	1030
9145	-0.38	-45.06	7.66	-1473.12	-1786.33	102.341	1030
9150	-0.10	-44.74	7.58	-1474.78	-1787.48	102.348	1030
9155	-0.33	-44.42	7.68	-1474.82	-1787.32	102.351	1030
9160	-0.07	-45.00	7.55	-1474.83	-1786.59	102.358	1030
9165	-0.54	-44.85	7.55	-1475.05	-1787.43	102.361	1030
9170	-0.72	-44.42	7.64	-1475.86	-1786.56	102.366	1030
9175	-0.24	-44.48	7.61	-1476.33	-1787.07	102.371	1030
9180	-0.25	-44.62	7.50	-1477.10	-1787.95	102.378	1030
9185	-0.39	-44.18	7.59	-1477.19	-1787.78	102.381	1030
9190	-0.51	-44.17	7.64	-1476.87	-1787.64	102.388	1030
9195	-0.56	-44.55	7.58	-1477.15	-1788.42	102.391	1030
9200	-0.15	-43.96	7.58	-1478.39	-1789.65	102.397	1030
9205	-0.21	-43.91	7.57	-1478.84	-1789.64	102.401	1030
9210	-0.52	-44.32	7.42	-1479.23	-1790.37	102.407	1030
9215	-0.35	-43.81	7.54	-1479.54	-1790.55	102.411	1030
9220	-0.08	-43.92	7.52	-1479.45	-1790.48	102.417	1030
9225	-0.29	-43.65	7.59	-1479.79	-1790.28	102.422	1030
9230	-0.51	-45.23	7.18	-1479.69	-1790.09	102.429	1030
9235	-0.04	-43.94	7.53	-1479.77	-1790.28	102.431	1030
9240	-0.03	-43.41	7.56	-1480.47	-1792.29	102.437	1030
9245	-0.26	-43.33	7.52	-1481.68	-1793.15	102.441	1030
9250	-0.02	-43.43	7.48	-1481.68	-1792.45	102.446	1030
9255	-0.10	-43.17	7.50	-1482.55	-1793.67	102.452	1030
9260	-0.39	-43.38	7.44	-1482.47	-1793.53	102.456	1030
9265	-0.51	-43.03	7.54	-1482.59	-1793.58	102.461	1030
9270	-0.10	-43.33	7.46	-1482.62	-1793.22	102.466	1030
9275	-0.09	-43.15	7.48	-1483.79	-1793.26	102.473	1030
9280	0.01	-43.23	7.44	-1484.02	-1793.07	102.476	1030
9285	-0.13	-42.75	7.62	-1483.97	-1793.82	102.483	1030
9290	-0.23	-43.00	7.51	-1483.86	-1794.06	102.486	1030
9295	-0.43	-42.67	7.51	-1485.24	-1795.18	102.492	1030
9300	-0.22	-42.70	7.46	-1485.32	-1795.49	102.496	1030
9300	-0.49	-42.24	7.37	-1488.53	-1798.14	102.645	0
9400	-0.29	-42.09	7.42	-1488.43	-1797.50	102.745	0
9500	-0.35	-42.06	7.40	-1488.46	-1797.13	102.841	0
9600	-0.48	-41.66	7.53	-1488.78	-1797.33	102.948	0
9700	-0.13	-42.26	7.39	-1488.22	-1797.36	103.039	0
9800	0.07	-42.33	7.35	-1488.67	-1796.81	103.147	0
9900	0.18	-42.29	7.33	-1488.74	-1796.93	103.248	0
10000	-0.06	-42.17	7.39	-1488.53	-1797.86	103.335	0
10100	-0.10	-42.40	7.33	-1488.37	-1798.50	103.442	0
10200	-0.25	-42.13	7.42	-1488.28	-1798.59	103.535	0
10300	-0.02	-42.05	7.41	-1488.68	-1798.23	103.642	0
10400	-0.24	-42.01	7.42	-1488.11	-1798.21	103.748	0
10500	-0.32	-42.13	7.37	-1488.22	-1797.55	103.828	0
10600	-0.24	-42.12	7.39	-1488.28	-1797.09	103.940	0
10700	-0.19	-42.04	7.44	-1488.38	-1797.30	104.041	0
10800	-0.13	-42.23	7.37	-1488.34	-1797.45	104.138	0
10900	-0.25	-42.36	7.35	-1488.45	-1797.97	104.243	0
11000	-0.16	-42.05	7.45	-1488.12	-1797.21	104.347	0
11100	-0.23	-41.71	7.52	-1488.30	-1798.06	104.448	0
11200	-0.04	-42.14	7.41	-1488.06	-1797.17	104.540	0
11300	-0.02	-42.10	7.42	-1487.96	-1797.40	104.644	0
11400	-0.36	-42.85	7.17	-1487.66	-1797.46	104.748	0
11500	0.04	-42.29	7.40	-1488.02	-1797.41	104.843	0
11600	-0.32	-42.01	7.45	-1488.11	-1796.99	104.942	0
11700	-0.25	-42.13	7.41	-1487.85	-1796.42	105.045	0
11800	-0.30	-42.15	7.44	-1487.84	-1796.88	105.147	0
11900	-0.16	-42.22	7.39	-1487.88	-1796.95	105.240	0
12000	-0.45	-42.15	7.38	-1488.12	-1797.16	105.340	0
12100	-0.43	-41.96	7.43	-1487.89	-1797.30	105.442	0
12200	-0.60	-42.41	7.43	-1487.54	-1796.59	105.548	0
12300	-0.32	-42.18	7.40	-1487.92	-1796.81	105.640	0
12400	-0.03	-42.24	7.38	-1487.76	-1797.23	105.739	0
12500	-0.31	-42.53	7.31	-1487.78	-1798.02	105.844	0
12600	-0.54	-41.98	7.48	-1487.76	-1797.27	105.946	0
12700	-0.10	-42.66	7.35	-1486.70	-1799.46	106.049	0
12800	0.01	-42.06	7.40	-1487.84	-1798.72	106.148	0
12900	-0.60	-42.27	7.37	-1487.74	-1798.99	106.247	0
13000	-0.34	-42.25	7.37	-1487.58	-1798.82	106.341	0
13100	-0.18	-42.15	7.39	-1487.65	-1797.46	106.443	0
13260	-0.17	-41.79	7.52	-1487.58	-1797.65	106.457	0
13265	-0.11	-42.08	7.46	-1487.50	-1797.50	106.462	0
13270	-0.43	-42.15	7.39	-1487.68	-1797.35	106.466	0
13275	-0.61	-42.16	7.39	-1487.40	-1797.11	106.472	0
13280	-0.36	-41.84	7.47	-1487.25	-1797.19	106.476	0
13285	-0.40	-42.05	7.40	-1487.12	-1797.53	106.482	0
13290	-0.07	-41.96	7.43	-1487.53	-1797.20	106.486	0
13295	0.04	-42.18	7.43	-1487.45	-1797.40	106.492	0
13300	-0.27	-41.86	7.51	-1487.31	-1797.48	106.496	0
13305	-0.27	-42.18	7.39	-1487.50	-1796.94	106.502	0
13310	0.09	-42.14	7.40	-1487.54	-1797.04	106.506	0
13315	-0.34	-42.10	7.47	-1487.40	-1797.08	106.512	0
13320	-0.29	-42.10	7.46	-1487.09	-1797.10	106.516	0
13325	-0.02	-42.30	7.39	-1487.27	-1797.45	106.521	0
13330	-0.09	-42.51	7.37	-1487.50	-1797.09	106.526	0
13335	-0.49	-42.30	7.41	-1487.54	-1797.20	106.531	0
13340	-0.28	-42.24	7.43	-1487.09	-1797.28	106.536	0
13345	-0.28	-42.29	7.37	-1487.27	-1797.37	106.541	0
13350	-0.31	-41.96	7.47	-1487.43	-1797.10	106.546	0
13355	-0.47	-42.52	7.33	-1487.44	-1796.99	106.551	0
13360	-0.19	-42.03	7.42	-1487.39	-1797.12	106.556	0
13365	0.09	-41.97	7.51	-1487.23	-1797.36	106.561	0
13370	-0.25	-41.89	7.46	-1487.51	-1796.95	106.566	0
13375	-0.39	-42.03	7.44	-1487.52	-1796.78	106.571	0
13380	-0.44	-42.23	7.41	-1487.62	-1796.63	106.576	0
13385	-0.42	-41.90	7.51	-1487.23	-1797.62	106.581	0
13390	-0.36	-41.99	7.51	-1487.03	-1797.18	106.587	0
13395	-0.57	-42.25	7.39	-1487.02	-1796.56	106.591	0
13400	-0.45	-42.37	7.36	-1487.56	-1796.79	106.597	0
13405	-0.39	-42.00	7.47	-1487.43	-1796.73	106.601	0
13410	-0.16	-42.10	7.46	-1487.54	-1796.82	106.608	0
13415	-0.34	-41.95	7.48	-1487.52	-1797.20	106.611	211
13420	-0.32	-41.80	7.47	-1487.58	-1797.35	106.617	1000
13425	-0.55	-42.27	7.41	-1487.42	-1797.47	106.621	1000
13430	-0.36	-42.64	7.32	-1487.51	-1797.85	106.627	1000
13435	0.31	-42.21	7.40	-1487.50	-1797.71	106.631	1000
13440	-0.31	-42.23	7.39	-1487.59	-1797.33	106.637	1000
13445	-0.74	-42.15	7.43	-1487.56	-1797.25	106.641	1000
13450	-0.80	-42.18	7.42	-1487.49	-1797.40	106.647	1000
13455	-0.75	-41.77	7.56	-1487.34	-1797.41	106.651	1000
13460	-0.59	-41.96	7.51	-1487.29	-1797.25	106.657	1000
13465	-0.55	-41.82	7.53	-1487.32	-1797.49	106.662	1000
13470	-0.74	-42.06	7.45	-1487.20	-1797.24	106.666	1000
13475	-0.25	-42.20	7.42	-1487.42	-1797.01	106.671	1000
13480	-0.41	-42.03	7.47	-1487.41	-1796.68	106.677	1000
13485	-0.05	-41.88	7.51	-1487.44	-1796.83	106.682	1000
13490	-0.11	-42.07	7.43	-1487.23	-1797.03	106.686	1000
13495	-0.61	-42.24	7.43	-1487.18	-1796.70	106.691	1014
13500	0.01	-42.16	7.42	-1487.31	-1797.05	106.696	1030
13505	-0.24	-41.90	7.55	-1487.28	-1797.37	106.703	1030
13510	-0.31	-42.26	7.44	-1487.46	-1796.55	106.706	1030
13515	-0.46	-41.49	7.53	-1488.46	-1798.36	106.713	1030
13520	-0.36	-41.88	7.39	-1488.68	-1798.19	106.716	1030
13525	-0.49	-41.53	7.45	-1490.20	-1798.55	106.723	1030
13530	-0.33	-41.35	7.47	-1490.10	-1798.58	106.726	1030
13535	-0.31	-41.37	7.43	-1490.74	-1799.32	106.731	1030
13540	-0.77	-41.31	7.42	-1490.89	-1799.77	106.736	1030
13545	-0.29	-41.20	7.44	-1491.45	-1799.88	106.743	1030
13550	-0.73	-41.46	7.34	-1491.50	-1800.54	106.746	1030
13555	-0.19	-41.27	7.47	-1491.40	-1800.85	106.754	1030
13560	-0.45	-41.50	7.37	-1491.45	-1800.08	106.756	1030
13565	-0.58	-40.95	7.44	-1492.81	-1801.42	106.762	1030
13570	-0.55	-40.91	7.43	-1492.77	-1801.88	106.766	1030
13575	-0.32	-41.06	7.34	-1493.59	-1802.64	106.772	1030
13580	-0.54	-41.05	7.34	-1493.76	-1802.70	106.776	1030
13585	-0.53	-41.11	7.35	-1493.96	-1803.31	106.782	1030
13590	-0.37	-40.92	7.40	-1494.04	-1802.50	106.787	1030
13595	-0.67	-40.94	7.42	-1494.19	-1802.44	106.794	1030
13600	-0.78	-41.04	7.33	-1493.98	-1802.40	106.796	1030
13605	-0.16	-40.96	7.37	-1494.27	-1803.05	106.801	1030
13610	-0.42	-40.58	7.37	-1495.99	-1803.09	106.806	1030
13615	-0.10	-40.96	7.26	-1496.43	-1803.16	106.811	1030
13620	-0.12	-40.75	7.21	-1496.94	-1803.41	106.817	1030
13625	-0.32	-40.74	7.24	-1496.81	-1803.54	106.821	1030
13630	-0.33	-40.40	7.34	-1496.68	-1802.81	106.826	1030
13635	-0.37	-40.77	7.23	-1496.89	-1802.56	106.831	1030
13640	-0.23	-40.72	7.12	-1498.51	-1804.25	106.836	1030
13645	-0.20	-40.26	7.30	-1498.53	-1804.50	106.841	1030
13650	-1.00	-40.48	7.18	-1498.86	-1804.44	106.848	1030
13655	-0.06	-40.38	7.20	-1498.61	-1804.62	106.851	1030
13660	-0.32	-40.36	7.19	-1498.45	-1805.62	106.857	1030
13665	-0.51	-40.41	7.25	-1498.25	-1805.74	106.861	1030
13670	-0.54	-39.87	7.27	-1500.12	-1806.94	106.867	1030
13675	-0.32	-39.71	7.24	-1500.62	-1807.43	106.871	1030
13680	-0.58	-39.93	7.24	-1500.72	-1806.38	106.877	1030
13685	-0.49	-39.73	7.27	-1500.69	-1807.05	106.881	1030
13690	-0.61	-40.07	7.17	-1500.89	-1807.03	106.887	1030
13695	-0.81	-39.80	7.25	-1500.74	-1807.27	106.891	1030
13700	-0.77	-39.50	7.28	-1502.03	-1806.66	106.897	1030
13705	-0.58	-39.55	7.22	-1502.92	-1807.24	106.902	1030
13710	-0.60	-39.46	7.24	-1503.03	-1806.99	106.906	1030
13715	0.10	-39.53	7.23	-1502.72	-1806.92	106.912	1030
13720	-0.34	-39.29	7.30	-1503.10	-1806.22	106.916	1030
13725	-0.39	-39.11	7.26	-1504.27	-1807.09	106.921	1030
13730	-0.62	-39.27	7.20	-1504.68	-1807.24	106.926	1030
13735	-0.71	-39.20	7.20	-1504.97	-1807.80	106.931	1030
13740	-0.45	-39.09	7.23	-1505.16	-1808.24	106.936	1030
13745	-0.24	-38.93	7.30	-1505.11	-1808.04	106.943	1030
13750	-0.67	-39.21	7.17	-1505.20	-1807.98	106.946	1030
13755	0.03	-39.22	7.09	-1505.24	-1808.16	106.953	1030
13760	-0.48	-39.33	7.11	-1505.13	-1808.29	106.956	1030
13765	-0.04	-39.10	7.02	-1506.86	-1810.46	106.962	1030
13770	0.12	-38.91	7.06	-1507.32	-1811.33	106.966	1030
13775	-0.23	-38.71	7.08	-1507.87	-1812.27	106.972	1030
13780	-0.39	-38.88	7.02	-1508.33	-1811.54	106.976	1030
13785	-0.18	-38.06	7.14	-1508.17	-1812.00	106.984	1030
13790	-0.68	-38.52	7.15	-1508.31	-1811.27	106.986	1030
13795	-0.64	-38.57	7.17	-1508.31	-1811.59	106.992	1030
13800	-1.06	-38.22	7.22	-1508.52	-1812.10	106.999	1030
13805	-0.93	-37.99	7.20	-1510.05	-1813.25	107.002	1030
13810	-0.81	-37.81	7.19	-1510.68	-1814.02	107.006	1030
13815	-0.52	-38.15	7.01	-1510.82	-1814.42	107.012	1030
13820	-0.04	-38.09	7.01	-1511.43	-1814.45	107.016	1030
13825	-0.37	-38.57	6.90	-1511.43	-1815.11	107.021	1030
13830	-0.47	-38.33	6.93	-1511.47	-1814.90	107.026	1030
13835	0.01	-38.38	6.94	-1511.38	-1814.89	107.031	1030
13840	-0.31	-38.19	6.94	-1511.86	-1814.95	107.036	1030
13845	-0.04	-38.30	6.92	-1511.99	-1815.39	107.041	1030
13850	-0.73	-38.56	6.85	-1511.77	-1815.22	107.047	1030
13855	-0.36	-38.10	7.00	-1512.10	-1814.95	107.051	1030
13860	-0.48	-38.30	6.93	-1511.99	-1815.18	107.056	1030
13865	-0.03	-38.01	7.03	-1512.01	-1815.05	107.061	1030
13870	-0.70	-37.57	6.97	-1515.13	-1817.53	107.066	1030
13875	-0.65	-37.76	6.84	-1515.37	-1818.34	107.071	1030
13880	-0.47	-38.08	6.79	-1515.66	-1818.15	107.078	1030
13885	-0.11	-37.65	6.87	-1515.63	-1818.64	107.081	1030
13890	0.01	-37.44	6.93	-1515.35	-1818.50	107.087	1030
13895	-0.35	-37.46	6.97	-1515.70	-1818.67	107.091	1030
13900	-0.22	-37.04	6.92	-1517.10	-1820.53	107.097	1030
13905	-0.33	-36.84	6.93	-1517.95	-1820.98	107.101	1030
13910	-0.36	-36.96	6.89	-1517.95	-1821.28	107.107	1030
13915	-0.59	-36.98	6.88	-1517.86	-1820.83	107.111	1030
13920	-0.22	-36.69	6.94	-1518.46	-1821.39	107.117	1030
13925	-0.34	-36.71	6.91	-1519.25	-1821.44	107.122	1030
13930	0.10	-36.77	6.87	-1519.43	-1821.49	107.126	1030
13935	-0.02	-37.02	6.78	-1519.39	-1821.35	107.131	1030
13940	-0.00	-36.77	6.89	-1519.73	-1821.36	107.136	1030
13945	-0.49	-36.94	6.78	-1520.87	-1821.15	107.142	1030
13950	-0.36	-36.91	6.80	-1521.05	-1821.22	107.146	1030
13955	-0.25	-37.02	6.72	-1520.85	-1821.09	107.153	1030
13960	0.11	-36.93	6.78	-1520.81	-1821.49	107.156	1030
13965	-0.19	-36.12	6.89	-1522.08	-1822.17	107.161	1030
13970	-0.28	-36.61	6.75	-1522.29	-1822.65	107.166	1030
13975	-0.26	-36.46	6.77	-1523.09	-1823.16	107.171	1030
13980	-0.12	-36.41	6.74	-1523.21	-1823.57	107.176	1030
13985	-0.02	-36.11	6.85	-1523.09	-1823.48	107.183	1030
13990	0.07	-36.19	6.79	-1523.31	-1823.36	107.186	1030
13995	-0.31	-36.10	6.83	-1523.38	-1823.45	107.192	1030
14000	-0.52	-36.45	6.73	-1523.55	-1823.38	107.196	1030
14005	0.06	-35.92	6.73	-1525.16	-1824.91	107.202	1030
14010	-0.03	-35.87	6.69	-1525.35	-1825.37	107.206	1030
14015	-0.42	-35.79	6.72	-1525.61	-1825.70	107.212	1030
14020	-0.17	-35.66	6.79	-1524.97	-1825.73	107.217	1030
14025	-0.39	-35.79	6.75	-1525.39	-1825.74	107.222	1030
14030	0.03	-35.74	6.74	-1525.51	-1825.92	107.226	1030
14035	-0.41	-35.72	6.71	-1526.14	-1825.45	107.232	1030
14040	-0.55	-35.55	6.72	-1527.31	-1825.49	107.236	1030
14045	-0.38	-35.63	6.67	-1527.46	-1825.24	107.241	1030
14050	-0.31	-35.54	6.71	-1527.67	-1825.39	107.247	1030
14055	-0.57	-35.24	6.78	-1527.85	-1825.57	107.251	1030
14060	0.16	-35.83	6.59	-1528.72	-1826.67	107.256	1030
14065	0.15	-35.50	6.63	-1528.42	-1826.81	107.261	1030
14070	-0.13	-34.99	6.69	-1529.84	-1827.82	107.268	1030
14075	-0.56	-34.80	6.75	-1530.00	-1827.28	107.271	1030
14080	-0.10	-34.73	6.76	-1530.03	-1826.97	107.276	1030
14085	-0.42	-35.39	6.57	-1529.65	-1827.22	107.281	1030
14090	-0.41	-34.80	6.61	-1531.06	-1829.30	107.288	1030
14095	-0.30	-34.79	6.63	-1531.30	-1829.59	107.291	1030
14100	-0.67	-34.50	6.70	-1531.73	-1829.96	107.299	1030
14105	-0.14	-34.84	6.61	-1531.28	-1830.04	107.301	1030
14110	-0.43	-34.36	6.65	-1532.28	-1830.40	107.307	1030
14115	-0.24	-34.52	6.62	-1532.98	-1831.47	107.311	1030
14120	0.20	-34.38	6.68	-1532.81	-1831.69	107.317	1030
14125	-0.18	-34.77	6.50	-1533.31	-1832.20	107.321	1030
14130	-0.31	-34.32	6.57	-1533.27	-1832.35	107.326	1030
14135	-0.21	-34.26	6.61	-1533.88	-1832.97	107.331	1030
14140	0.18	-34.29	6.61	-1534.25	-1832.46	107.336	1030
14145	-0.01	-34.49	6.56	-1534.26	-1832.00	107.343	1030
14150	-0.40	-34.28	6.57	-1534.23	-1832.84	107.346	1030
14155	-0.29	-34.20	6.59	-1534.30	-1832.01	107.351	1030
14160	-0.47	-34.35	6.54	-1534.33	-1832.10	107.356	1030
14165	-0.27	-34.01	6.54	-1536.80	-1832.45	107.363	1030
14170	-0.04	-33.99	6.52	-1536.54	-1832.55	107.366	1030
14175	0.20	-33.98	6.49	-1536.86	-1832.71	107.372	1030
14180	0.04	-33.92	6.55	-1536.69	-1832.96	107.376	1030
14185	0.04	-33.89	6.43	-1538.70	-1835.65	107.384	1030
14190	-0.21	-33.98	6.40	-1538.34	-1835.02	107.386	1030
14195	-0.11	-33.69	6.52	-1538.31	-1834.70	107.392	1030
14200	-0.33	-33.87	6.45	-1538.29	-1834.17	107.396	1030
14205	-0.34	-33.66	6.49	-1539.35	-1835.21	107.402	1030
14210	-0.76	-33.58	6.39	-1539.89	-1835.55	107.406	1030
14215	0.00	-33.19	6.49	-1539.87	-1835.84	107.412	1030
14220	-0.15	-33.36	6.45	-1539.69	-1836.60	107.417	1030
14225	-0.09	-33.67	6.36	-1539.72	-1836.50	107.421	1030
14230	0.19	-33.75	6.32	-1539.77	-1836.31	107.427	1030
14235	0.13	-33.28	6.43	-1541.07	-1836.88	107.432	1030
14240	-0.09	-33.46	6.29	-1542.10	-1836.24	107.436	1030
14245	-0.18	-33.05	6.44	-1541.97	-1835.77	107.441	1030
14250	0.08	-33.07	6.41	-1542.09	-1836.63	107.447	1030
14255	0.00	-33.01	6.44	-1542.07	-1836.61	107.451	1030
14260	-0.50	-32.60	6.52	-1543.21	-1837.52	107.456	1030
14265	-0.29	-32.67	6.46	-1543.23	-1837.52	107.461	1030
14270	-0.08	-32.65	6.36	-1544.72	-1838.40	107.468	1030
14275	-0.24	-32.92	6.28	-1544.56	-1838.97	107.471	1030
14280	-0.13	-33.00	6.27	-1544.06	-1839.21	107.478	1030
14285	-0.24	-32.96	6.31	-1544.10	-1838.96	107.481	1030
14290	-0.65	-32.59	6.39	-1545.31	-1841.01	107.487	1030
14295	-0.65	-32.77	6.24	-1545.95	-1841.11	107.491	1030
14300	-0.58	-32.28	6.38	-1547.11	-1840.69	107.499	1030
14305	-0.78	-32.31	6.36	-1546.55	-1841.05	107.501	1030
14310	-0.48	-32.29	6.31	-1546.97	-1841.59	107.507	1030
14315	-0.38	-32.21	6.31	-1546.94	-1841.21	107.511	1030
14320	-0.47	-32.27	6.23	-1547.96	-1842.46	107.517	1030
14325	-0.86	-32.52	6.13	-1548.10	-1842.78	107.521	1030
14330	-0.28	-32.14	6.22	-1547.99	-1842.77	107.527	1030
14335	-0.12	-32.26	6.16	-1548.39	-1843.00	107.532	1030
14340	-0.08	-32.10	6.22	-1548.38	-1843.62	107.536	1030
14345	0.01	-31.80	6.32	-1548.56	-1843.46	107.541	1030
14350	-0.37	-31.85	6.22	-1549.06	-1843.86	107.546	1030
14355	0.11	-31.40	6.26	-1550.65	-1844.72	107.552	1030
14360	0.18	-31.88	6.16	-1550.48	-1845.12	107.556	1030
14365	-0.16	-31.29	6.27	-1550.36	-1845.28	107.562	1030
14370	0.08	-31.30	6.26	-1550.82	-1846.08	107.566	1030
14375	-0.07	-31.08	6.26	-1551.93	-1846.82	107.571	1030
14380	-0.11	-31.60	6.10	-1552.31	-1846.75	107.576	1030
14385	-0.49	-31.17	6.18	-1553.01	-1847.61	107.583	1030
14390	-0.31	-31.13	6.16	-1553.02	-1847.73	107.586	1030
14395	-0.83	-31.03	6.21	-1552.80	-1847.85	107.593	1030
14400	-0.66	-30.96	6.21	-1552.73	-1848.11	107.596	1030
14405	0.11	-31.06	6.04	-1554.05	-1848.89	107.602	1030
14410	-0.36	-30.61	6.12	-1554.69	-1849.30	107.606	1030
14415	-0.04	-30.62	6.14	-1555.29	-1849.63	107.612	1030
14420	-0.14	-30.90	6.07	-1555.49	-1850.00	107.616	1030
14425	-0.29	-30.67	6.09	-1555.48	-1849.60	107.622	1030
14430	-0.31	-30.73	6.08	-1555.55	-1849.54	107.626	1030
14435	-0.63	-30.78	6.11	-1555.33	-1849.74	107.632	1030
14440	-0.10	-30.76	6.12	-1555.34	-1849.56	107.636	1030
14445	-0.16	-30.73	6.07	-1556.31	-1849.18	107.642	1030
14450	-0.01	-30.55	6.08	-1557.53	-1849.43	107.647	1030
14455	-0.46	-30.63	6.00	-1557.53	-1849.26	107.651	1030
14460	-0.29	-30.39	6.09	-1557.75	-1849.43	107.656	1030
14465	-0.04	-30.36	6.08	-1558.00	-1849.29	107.661	1030
14470	-0.25	-30.66	5.96	-1559.33	-1849.38	107.666	1030
14475	-0.69	-30.14	6.11	-1559.15	-1849.80	107.671	1030
14480	-0.22	-30.46	6.05	-1559.40	-1849.53	107.677	1030
14485	-0.64	-30.33	6.06	-1559.42	-1850.23	107.681	1030
14490	-0.05	-29.92	6.18	-1559.65	-1849.85	107.687	1030
14495	0.07	-30.41	5.96	-1559.55	-1849.87	107.691	1030
14500	0.16	-30.05	6.00	-1561.36	-1851.53	107.697	1030
14505	-0.03	-29.69	6.05	-1561.84	-1852.42	107.701	1030
14510	0.04	-29.59	6.09	-1561.82	-1851.91	107.707	1030
14515	-0.24	-29.88	5.99	-1561.68	-1852.14	107.711	1030
14520	-0.23	-29.84	5.95	-1562.43	-1853.02	107.717	1030
14525	-0.33	-30.12	5.83	-1562.77	-1852.91	107.721	1030
14530	-0.38	-29.95	5.94	-1562.72	-1852.67	107.727	1030
14535	-0.63	-30.08	5.93	-1562.74	-1851.77	107.732	1030
14540	-0.29	-29.58	5.98	-1563.60	-1853.43	107.737	1030
14545	-0.27	-29.25	5.98	-1564.70	-1854.77	107.741	1030
14550	-0.31	-29.54	5.79	-1565.34	-1855.28	107.746	1030
14600	-0.35	-26.85	5.66	-1580.13	-1866.83	107.944	1030
14700	0.10	-25.86	5.41	-1587.17	-1872.90	108.042	1030
14800	0.45	-24.54	5.19	-1595.46	-1880.11	108.148	1030
14900	-0.07	-23.73	4.98	-1603.11	-1885.60	108.245	1030
15000	0.12	-22.17	4.89	-1610.82	-1890.83	108.349	1030
15100	-0.72	-21.16	4.78	-1617.59	-1895.83	108.440	1030
15200	0.13	-20.43	4.41	-1625.93	-1904.17	108.547	1030
15300	-0.56	-19.18	4.33	-1633.55	-1909.63	108.639	1030
15400	-0.37	-18.09	4.02	-1641.23	-1915.69	108.744	1030
15500	-0.29	-17.17	3.83	-1648.51	-1921.93	108.840	1030
15600	-0.46	-16.09	3.62	-1655.92	-1927.27	108.947	1030
15770	-0.57	-15.57	3.63	-1658.58	-1929.50	108.967	1030
15775	-0.80	-15.64	3.57	-1658.47	-1929.40	108.971	1030
15780	-0.66	-15.25	3.70	-1658.42	-1929.62	108.976	1030
15785	-0.88	-15.67	3.59	-1658.50	-1929.48	108.981	1030
15790	-0.35	-15.17	3.64	-1659.60	-1929.44	108.986	1030
15795	-0.15	-15.39	3.58	-1659.94	-1929.37	108.991	1030
15800	-0.46	-15.19	3.57	-1660.59	-1930.25	108.996	1030
15805	-0.68	-15.36	3.59	-1660.75	-1929.96	109.001	1030
15810	-0.59	-15.39	3.54	-1660.91	-1930.05	109.006	1030
15815	-0.79	-15.35	3.56	-1661.08	-1929.97	109.011	1030
15820	-0.66	-15.15	3.48	-1662.20	-1931.36	109.017	1030
15825	-0.09	-15.42	3.43	-1662.42	-1931.27	109.021	1030
15830	-0.43	-14.97	3.51	-1662.84	-1932.08	109.027	1030
15835	-0.63	-15.34	3.31	-1663.07	-1932.27	109.031	1030
15840	-0.52	-14.79	3.49	-1663.25	-1932.51	109.037	1030
15845	-0.43	-14.55	3.56	-1663.17	-1932.52	109.041	1030
15850	-1.09	-15.12	3.37	-1664.37	-1933.23	109.047	1030
15855	-0.80	-14.53	3.50	-1664.77	-1933.88	109.051	1030
15860	-0.59	-14.53	3.52	-1665.01	-1933.78	109.057	1030
15865	-0.67	-14.57	3.44	-1665.63	-1933.38	109.061	1030
15870	-0.61	-14.21	3.45	-1665.55	-1933.77	109.066	1030
15875	-0.30	-14.85	3.36	-1665.80	-1934.28	109.071	1030
15880	-0.69	-14.62	3.42	-1666.21	-1934.56	109.076	1030
15885	-0.44	-14.11	3.44	-1667.30	-1935.66	109.081	1030
15890	-0.33	-14.38	3.30	-1667.34	-1935.41	109.086	1030
15895	-0.17	-14.12	3.40	-1667.60	-1935.57	109.091	1030
15900	-0.43	-14.41	3.36	-1667.71	-1935.47	109.096	1030
15905	-0.37	-14.14	3.30	-1668.50	-1937.42	109.101	1030
15910	-0.11	-14.27	3.29	-1668.66	-1937.17	109.106	1030
15915	-0.32	-14.28	3.18	-1668.98	-1937.40	109.113	1030
15920	-0.06	-13.99	3.34	-1668.69	-1937.19	109.116	1030
15925	-0.20	-14.17	3.27	-1668.99	-1938.09	109.122	1030
15930	0.20	-13.58	3.41	-1668.66	-1937.31	109.126	1030
15935	-0.30	-13.22	3.42	-1670.53	-1938.47	109.134	1030
15940	-0.36	-13.67	3.25	-1671.04	-1939.47	109.136	1030
15945	-0.06	-13.72	3.25	-1670.94	-1939.55	109.143	1030
15950	-0.07	-13.81	3.24	-1670.86	-1939.35	109.146	1030
15955	-0.05	-13.50	3.26	-1671.92	-1940.21	109.152	1030
15960	-0.66	-13.59	3.25	-1672.62	-1940.66	109.156	1030
15965	-0.24	-13.23	3.24	-1673.23	-1941.36	109.164	1030
15970	-0.24	-13.67	3.12	-1673.45	-1940.99	109.166	1030
15975	-0.14	-13.59	3.28	-1673.80	-1941.16	109.172	1030
15980	-0.50	-13.70	3.18	-1673.56	-1941.19	109.177	1030
15985	-0.30	-13.81	2.98	-1673.79	-1941.59	109.181	1030
15990	-0.52	-13.52	3.09	-1674.93	-1942.58	109.186	1030
15995	0.06	-13.68	3.08	-1674.95	-1942.88	109.191	1030
16000	-0.58	-13.43	3.12	-1675.68	-1943.29	109.198	1030
16005	-0.69	-13.16	3.14	-1675.82	-1943.60	109.201	1030
16010	-0.59	-13.24	3.06	-1675.92	-1943.43	109.207	1030
16015	0.05	-13.59	2.98	-1675.72	-1943.29	109.211	1030
16020	-0.03	-13.22	3.14	-1677.00	-1945.10	109.218	1030
16025	-0.58	-13.19	3.06	-1677.15	-1944.94	109.221	1030
16030	-0.04	-12.63	3.22	-1677.36	-1944.77	109.228	1030
16035	-0.23	-13.03	3.11	-1677.39	-1945.12	109.231	1030
16040	-0.74	-13.08	3.01	-1678.73	-1945.79	109.237	1030
16045	-0.14	-13.21	2.97	-1679.00	-1945.43	109.241	1030
16050	-0.19	-12.96	2.92	-1679.73	-1946.15	109.247	1030
16055	-0.28	-12.80	2.96	-1679.99	-1946.29	109.251	1030
16060	-0.34	-12.98	2.91	-1679.98	-1946.29	109.257	1030
16065	-0.07	-12.83	2.95	-1680.02	-1946.19	109.261	1030
16070	-0.17	-12.92	2.97	-1680.05	-1946.81	109.267	1030
16075	-0.03	-12.63	2.98	-1679.98	-1946.34	109.271	1030
16080	-0.74	-12.55	2.92	-1681.20	-1946.34	109.277	1030
16085	-0.02	-12.50	2.90	-1682.27	-1945.80	109.282	1030
16090	-0.22	-12.39	2.93	-1682.28	-1946.45	109.286	1030
16095	-0.55	-12.51	2.90	-1682.47	-1946.04	109.291	1030
16100	-0.43	-12.62	2.85	-1682.63	-1946.83	109.296	1030
16105	-0.12	-12.16	2.87	-1683.89	-1948.18	109.302	1030
16110	-0.25	-12.16	2.89	-1683.77	-1948.08	109.306	1030
16115	-0.28	-12.62	2.78	-1684.17	-1948.29	109.312	1030
16120	-0.08	-12.12	2.95	-1684.08	-1948.04	109.316	1030
16125	-0.66	-11.95	2.85	-1685.40	-1949.89	109.322	1030
16130	-0.51	-12.33	2.78	-1685.47	-1950.12	109.326	1030
16135	-0.20	-12.00	2.86	-1685.94	-1949.95	109.333	1030
16140	-0.38	-11.60	2.95	-1686.23	-1950.33	109.336	1030
16145	-1.06	-11.93	2.81	-1686.41	-1950.71	109.343	1030
16150	0.01	-11.94	2.77	-1686.30	-1950.25	109.346	1030
16155	-0.81	-11.95	2.74	-1687.66	-1952.06	109.352	1030
16160	-0.26	-11.70	2.77	-1687.78	-1952.32	109.356	1030
16165	-0.43	-11.44	2.82	-1688.47	-1952.63	109.362	1030
16170	-0.41	-11.46	2.78	-1688.41	-1953.34	109.366	1030
16175	-0.26	-11.67	2.73	-1688.40	-1952.97	109.372	1030
16180	-0.58	-11.34	2.83	-1688.44	-1952.82	109.377	1030
16185	-0.68	-11.74	2.69	-1688.70	-1953.03	109.382	1030
16190	-0.30	-12.05	2.63	-1688.51	-1952.49	109.386	1030
16195	0.08	-11.49	2.70	-1689.64	-1953.92	109.391	1030
16200	-0.43	-11.09	2.70	-1690.77	-1955.18	109.396	1030
16205	-0.70	-11.19	2.69	-1690.75	-1955.74	109.401	1030
16210	-0.90	-10.80	2.79	-1690.73	-1956.10	109.407	1030
16215	-0.50	-11.20	2.71	-1690.96	-1956.01	109.411	1030
16220	-1.03	-11.15	2.75	-1690.80	-1956.03	109.416	1030
16225	-1.19	-11.28	2.69	-1691.35	-1956.09	109.421	1030
16230	-0.86	-10.71	2.67	-1693.09	-1958.17	109.427	1030
16235	-1.06	-10.63	2.69	-1693.32	-1957.88	109.431	1030
16240	-0.64	-10.69	2.71	-1692.93	-1958.30	109.437	1030
16245	-0.14	-11.06	2.57	-1693.14	-1958.29	109.441	1030
16250	-0.99	-10.40	2.66	-1694.60	-1959.44	109.448	1030
16255	-0.65	-10.68	2.62	-1694.58	-1959.29	109.451	1030
16260	-1.16	-10.82	2.57	-1694.88	-1959.09	109.458	1030
16265	-0.72	-10.91	2.51	-1694.76	-1959.53	109.461	1030
16270	0.00	-10.79	2.48	-1695.69	-1959.76	109.467	1030
16275	-0.30	-10.52	2.52	-1696.05	-1960.44	109.471	1030
16280	-0.35	-10.26	2.56	-1696.71	-1960.90	109.477	1030
16285	-0.94	-10.41	2.49	-1697.36	-1961.57	109.482	1030
16290	-0.37	-10.34	2.51	-1697.30	-1961.21	109.486	1030
16295	-0.31	-10.32	2.53	-1697.42	-1961.38	109.491	1030
16300	-0.08	-10.57	2.43	-1697.56	-1960.96	109.496	1030
16305	-0.55	-10.20	2.47	-1699.07	-1962.53	109.502	1030
16310	-0.57	-10.23	2.43	-1699.00	-1961.98	109.506	1030
16315	-0.18	-9.66	2.56	-1698.71	-1961.75	109.513	1030
16320	-0.39	-9.83	2.56	-1699.16	-1962.10	109.516	1030
16325	-0.56	-9.87	2.47	-1700.46	-1961.80	109.521	1030
16330	-0.75	-9.51	2.53	-1700.72	-1961.85	109.526	1030
16335	-1.13	-10.05	2.34	-1701.64	-1962.43	109.533	1030
16340	-0.38	-9.86	2.37	-1701.58	-1962.42	109.536	1030
16345	0.22	-9.66	2.47	-1701.55	-1962.69	109.543	1030
16350	-0.33	-9.42	2.49	-1701.76	-1962.28	109.546	1030
16355	-0.00	-9.75	2.31	-1702.63	-1963.99	109.552	1030
16360	-0.13	-9.51	2.37	-1703.06	-1964.61	109.556	1030
16365	-0.37	-9.18	2.40	-1703.74	-1965.04	109.562	1030
16370	-0.40	-9.38	2.38	-1704.02	-1965.36	109.566	1030
16375	-0.49	-9.82	2.25	-1703.93	-1965.60	109.572	1030
16380	-0.36	-9.64	2.30	-1704.12	-1965.11	109.576	1030
16385	-0.40	-9.80	2.20	-1704.17	-1964.96	109.581	1030
16390	-0.26	-9.56	2.20	-1705.58	-1966.61	109.587	1030
16395	-0.91	-9.12	2.31	-1705.63	-1966.54	109.591	1030
16400	-0.79	-9.24	2.34	-1705.92	-1966.03	109.598	1030
16405	-0.13	-9.00	2.39	-1705.63	-1965.68	109.601	1030
16410	-0.25	-8.98	2.29	-1707.08	-1967.32	109.606	1030
16415	-0.47	-8.81	2.30	-1707.20	-1967.71	109.611	1030
16420	-0.56	-8.68	2.29	-1707.84	-1968.54	109.617	1030
16425	-0.44	-8.73	2.25	-1708.29	-1968.62	109.622	1030
16430	-0.58	-9.02	2.19	-1708.36	-1968.71	109.627	1030
16435	-0.64	-9.14	2.13	-1708.45	-1968.91	109.631	1030
16440	-0.05	-8.80	2.13	-1709.12	-1969.43	109.636	1030
16445	-0.16	-8.58	2.14	-1710.03	-1971.00	109.642	1030
16450	-0.29	-8.46	2.14	-1710.24	-1970.67	109.646	1030
16455	-0.38	-8.62	2.14	-1710.30	-1970.43	109.651	1030
16460	-0.38	-8.73	2.06	-1710.46	-1970.77	109.656	1030
16465	0.15	-8.67	2.05	-1711.30	-1971.43	109.662	1030
16470	-0.68	-8.48	2.12	-1711.31	-1971.63	109.666	1030
16475	-0.61	-8.57	2.06	-1711.56	-1971.51	109.673	1030
16480	-0.82	-8.61	2.05	-1711.54	-1971.43	109.676	1030
16485	-0.46	-8.63	1.99	-1713.11	-1970.63	109.681	1030
16490	-0.55	-8.10	2.09	-1713.15	-1971.00	109.686	1030
16495	-0.96	-8.40	2.03	-1714.10	-1971.71	109.693	1030
16500	-0.73	-7.97	2.06	-1713.87	-1971.63	109.696	1030
16505	-0.30	-8.49	1.94	-1714.18	-1971.70	109.702	1030
16510	0.12	-8.98	1.80	-1714.27	-1971.73	109.706	1030
16515	0.28	-7.88	2.01	-1715.40	-1972.87	109.712	1030
16520	-0.49	-7.92	1.97	-1715.67	-1973.07	109.716	1030
16525	-0.62	-7.78	2.02	-1715.68	-1973.31	109.722	1030
16530	-0.44	-7.86	1.96	-1716.09	-1973.57	109.726	1030
16535	0.07	-8.23	1.92	-1716.42	-1972.75	109.731	1030
16540	-0.77	-7.65	1.91	-1717.30	-1974.99	109.738	1030
16545	-0.18	-7.88	1.86	-1717.45	-1974.92	109.741	1030
16550	0.28	-7.91	1.84	-1717.21	-1974.57	109.748	1030
16555	-0.45	-8.30	1.75	-1717.53	-1975.39	109.752	1030
16560	-0.05	-7.96	1.75	-1719.07	-1975.55	109.757	1030
16565	-0.82	-7.88	1.77	-1719.15	-1975.60	109.761	1030
16570	-0.59	-7.86	1.73	-1719.83	-1975.42	109.766	1030
16575	-0.17	-7.73	1.72	-1719.81	-1975.46	109.771	1030
16580	-0.07	-7.41	1.78	-1720.56	-1976.06	109.778	1030
16585	-0.28	-7.49	1.79	-1720.71	-1976.63	109.781	1030
[truncated: 21,671 more rows]
