# Supplementary material for: Structural characterization of the saxitoxin-targeting APTSTX1 aptamer using optical tweezers and molecular dynamics simulations
Source: PLoS One. 2019 Nov 7;14(11):e0222468. doi: 10.1371/journal.pone.0222468 (PMC6837747; doi:10.1371/journal.pone.0222468)
Supplement: S2 File — Data repository, aptamer under magnesium. (ZIP) [file pone.0222468.s006.zip › Mg/Mg/September/290915/1bA.txt]

#Begin Write:
CycleCount/n	X_force	Y_force	Z_force	A_dist-Y	B_dist-Y	time(sec)	Status
100	-0.66	-8.88	1.78	-1694.57	-2809.45	376.047	1
200	-0.48	-8.40	1.92	-1694.49	-2829.60	376.141	1
300	-0.68	-8.81	1.86	-1694.40	-2840.25	376.245	1
400	-0.57	-8.72	1.85	-1694.68	-2851.49	376.352	1
500	-0.97	-8.30	1.98	-1694.60	-2848.45	376.449	1
600	-0.47	-8.52	1.86	-1694.65	-2843.35	376.550	1
700	-0.58	-8.54	1.90	-1694.38	-2839.70	376.646	1
800	-0.53	-8.66	1.88	-1694.44	-2841.51	376.742	1
900	-0.74	-9.20	1.75	-1694.56	-2835.56	376.849	1
1000	-0.62	-8.75	1.84	-1694.91	-2838.41	376.948	1
1100	-0.72	-8.48	1.91	-1694.72	-2858.25	377.048	1
1200	-0.69	-8.62	1.90	-1694.65	-2854.79	377.148	1
1300	-0.60	-8.50	1.93	-1694.48	-2840.08	377.248	1
1400	-0.59	-8.93	1.81	-1694.31	-2850.84	377.344	1
1500	-0.56	-8.68	1.88	-1694.51	-2876.13	377.440	1
1600	-0.62	-8.37	1.95	-1694.42	-2880.30	377.547	1
1700	-0.78	-8.59	1.90	-1694.41	-2859.65	377.650	1
1800	-0.72	-8.82	1.86	-1694.36	-2859.37	377.752	1
1900	-0.61	-8.73	1.89	-1694.39	-2848.21	377.843	1
2000	-0.53	-8.65	1.91	-1694.51	-2863.99	377.947	1
2100	-0.61	-8.56	1.93	-1694.45	-2863.02	378.043	1
2200	-0.39	-8.70	1.85	-1694.70	-2873.40	378.148	1
2300	-0.42	-8.45	1.95	-1694.61	-2870.92	378.244	1
2400	-0.47	-8.85	1.86	-1694.52	-2877.66	378.344	1
2500	-0.64	-8.80	1.89	-1694.51	-2924.16	378.449	1
2600	0.68	-8.42	2.08	-1694.52	-2955.25	378.553	1
2700	-0.98	-8.71	1.91	-1694.48	-2926.80	378.651	1
2800	-0.59	-8.42	1.94	-1694.25	-2949.24	378.754	1
2900	-0.55	-8.78	1.89	-1694.43	-2953.83	378.844	1
3000	-0.89	-8.64	1.96	-1694.43	-2954.70	378.954	1
3100	-0.74	-8.49	1.98	-1694.48	-2938.50	379.047	1
3200	-0.72	-8.86	1.86	-1694.44	-2958.24	379.144	1
3300	-0.63	-8.36	1.97	-1694.25	-2963.33	379.247	1
3400	-0.51	-9.24	1.80	-1694.29	-2955.21	379.349	1
3500	-0.43	-8.64	1.93	-1694.31	-2952.34	379.447	1
3600	-0.31	-8.74	1.95	-1694.41	-2954.75	379.553	1
3700	-0.80	-8.84	1.88	-1694.43	-2981.01	379.649	1
3800	-0.76	-8.97	1.91	-1694.09	-2978.00	379.744	1
3900	-0.64	-8.74	1.94	-1694.15	-2989.05	379.847	1
4000	-0.88	-9.05	1.87	-1694.28	-2984.73	379.944	1
4100	-0.54	-8.78	1.88	-1694.25	-2955.67	380.046	1
4200	-0.59	-8.54	1.97	-1694.43	-2946.31	380.150	1
4300	-0.44	-9.13	1.82	-1694.13	-2970.33	380.245	1
4400	-0.43	-8.72	1.89	-1694.16	-2993.58	380.347	1
4500	-0.85	-9.07	1.85	-1694.01	-2995.85	380.448	1
4600	-0.54	-8.83	1.89	-1694.25	-2962.17	380.546	1
4700	-0.47	-8.62	1.93	-1694.30	-2961.41	380.646	1
4800	-1.12	-8.87	1.90	-1694.27	-2950.92	380.752	1
4900	-0.14	-8.54	1.96	-1694.50	-2949.97	380.852	1
5000	-0.55	-8.71	1.93	-1694.36	-2991.01	380.946	1
5100	-0.43	-8.86	1.90	-1694.21	-2978.59	381.044	1
5200	-0.48	-8.50	1.93	-1694.30	-2987.43	381.149	1
5300	-0.53	-9.11	1.77	-1694.24	-2985.31	381.246	1
5400	-0.64	-9.01	1.81	-1694.12	-2987.13	381.352	1
5500	-0.63	-8.93	1.88	-1694.14	-3030.64	381.446	1
5600	-1.00	-8.71	1.86	-1694.26	-2990.19	381.552	1
5700	-0.49	-8.69	1.92	-1694.11	-2980.07	381.648	1
5800	0.03	-8.59	1.97	-1693.92	-2988.27	381.752	1
5900	-0.43	-9.09	1.78	-1694.08	-3001.80	381.846	1
6000	-0.65	-8.87	1.86	-1694.27	-3024.63	381.942	1
6100	-0.65	-8.85	1.87	-1694.15	-3026.86	382.044	1
6200	-0.56	-8.86	1.85	-1694.03	-3028.20	382.146	1
6300	-0.30	-8.43	1.89	-1694.04	-3037.06	382.251	1
6400	-0.72	-8.64	1.95	-1693.97	-3051.83	382.344	1
6500	-0.58	-8.96	1.86	-1694.10	-3105.02	382.447	1
6600	-1.00	-8.97	1.84	-1694.13	-3126.49	382.553	1
6700	-0.50	-8.77	1.90	-1694.23	-3191.77	382.645	1
6800	-0.42	-8.56	1.92	-1694.02	-3145.14	382.750	1
6900	-0.54	-8.66	1.89	-1693.92	-3166.96	382.842	1
7000	-0.80	-8.60	1.93	-1694.09	-3182.21	382.950	1
7100	-0.54	-8.88	1.88	-1693.58	-3304.89	383.047	1
7200	-1.24	-8.84	1.84	-1693.75	-3230.49	383.154	1
7300	-0.73	-8.71	1.83	-1693.77	-3213.15	383.247	1
7400	-0.50	-8.61	1.83	-1693.64	-3205.15	383.348	1
7500	-0.23	-8.99	1.73	-1693.98	-3142.05	383.454	1
7600	-0.66	-9.13	1.71	-1694.01	-3186.03	383.545	1
7700	-0.62	-8.41	1.89	-1693.88	-3273.56	383.647	1
7800	-0.73	-8.57	1.90	-1693.91	-3265.38	383.747	1
7900	-0.49	-8.80	1.76	-1693.91	-3203.94	383.846	1
8000	-0.63	-8.56	1.83	-1694.01	-3206.62	383.947	1
8100	-0.73	-8.94	1.76	-1693.88	-3244.00	384.046	1
8200	-0.96	-8.69	1.88	-1693.74	-3274.69	384.148	1
8300	-0.60	-9.07	1.75	-1693.62	-3269.71	384.248	1
8400	-0.58	-8.62	1.84	-1693.62	-3340.48	384.341	1
8500	-0.58	-8.34	1.89	-1693.69	-3317.08	384.446	1
8600	-0.46	-8.44	1.86	-1693.50	-3312.61	384.548	1
8700	-0.64	-8.46	1.91	-1693.58	-3281.78	384.644	1
8800	-0.49	-8.85	1.82	-1693.80	-3287.53	384.743	1
8900	-0.73	-8.72	1.82	-1693.76	-3419.07	384.847	1
9000	-0.63	-8.71	1.80	-1693.66	-3405.90	384.947	1
9100	-0.63	-8.79	1.82	-1693.68	-3656.66	385.045	1
9200	-0.45	-8.72	1.84	-1693.57	-3804.74	385.148	1
9300	-0.93	-8.37	1.90	-1693.68	-3916.04	385.254	1
9400	-0.72	-8.85	1.81	-1693.58	-4241.50	385.351	1
9500	-1.01	-8.63	1.84	-1693.18	-1743.92	385.452	1
9600	-0.64	-8.79	1.80	-1693.37	-1733.65	385.551	1
9700	-0.28	-8.41	1.88	-1693.79	-1737.80	385.647	1
9800	-0.02	-8.65	1.85	-1693.52	-1738.73	385.753	1
9900	-0.67	-9.05	1.76	-1693.38	-1733.67	385.846	1
10000	-0.50	-8.55	1.86	-1693.37	-1728.64	385.947	1
10100	-0.61	-8.71	1.83	-1693.53	-1726.92	386.046	1
10165	-1.06	-9.48	1.69	-1693.32	-1732.29	386.114	1
10170	-1.02	-9.19	1.78	-1693.64	-1733.86	386.117	1
10175	-0.74	-9.32	1.77	-1693.51	-1733.37	386.122	1
10180	-0.82	-8.58	1.85	-1693.38	-1732.75	386.127	1
10185	-0.95	-8.78	1.86	-1693.35	-1731.97	386.132	1
10190	-0.86	-8.77	1.86	-1693.35	-1729.14	386.137	1
10195	-0.28	-8.69	1.86	-1693.58	-1730.03	386.141	1
10200	-0.61	-8.89	1.81	-1693.52	-1730.83	386.147	1
10205	-0.70	-8.34	2.04	-1693.52	-1731.58	386.151	1
10210	-0.76	-8.53	1.95	-1693.31	-1731.62	386.157	1
10215	-0.51	-8.80	1.89	-1693.46	-1731.36	386.162	1
10220	-0.97	-8.62	1.93	-1693.46	-1731.34	386.167	1
10225	-0.77	-9.14	1.81	-1693.26	-1731.64	386.172	1
10230	-0.73	-8.85	1.87	-1693.52	-1731.87	386.177	1
10235	-0.58	-8.47	1.97	-1693.56	-1733.12	386.182	1
10240	-0.64	-9.14	1.81	-1693.45	-1732.49	386.187	1
10245	-0.67	-8.73	1.87	-1693.33	-1732.46	386.192	1
10250	-0.86	-9.37	1.79	-1693.37	-1732.26	386.197	1
10255	-0.32	-9.04	1.84	-1693.52	-1732.50	386.202	1
10260	-0.48	-9.02	1.85	-1693.43	-1731.45	386.207	1
10265	-1.01	-9.10	1.82	-1693.45	-1731.06	386.212	1
10270	-0.56	-8.44	1.94	-1693.31	-1731.27	386.217	1
10275	-0.75	-8.90	1.87	-1693.53	-1732.32	386.222	1
10280	-0.60	-8.99	1.90	-1693.17	-1733.10	386.227	1
10285	-0.47	-8.94	1.86	-1693.44	-1733.98	386.232	1
10290	-0.67	-8.88	1.89	-1693.46	-1734.32	386.237	1
10295	-0.81	-8.23	2.01	-1693.66	-1734.92	386.242	1
10300	-0.24	-8.60	1.92	-1693.43	-1735.29	386.247	1
10305	-0.91	-9.22	1.82	-1693.30	-1734.97	386.252	1
10310	-0.71	-9.45	1.74	-1693.28	-1733.27	386.257	1
10315	-0.99	-9.08	1.86	-1693.25	-1733.63	386.262	1
10320	-0.12	-8.42	1.95	-1693.40	-1733.54	386.267	1
10325	-0.19	-8.85	1.82	-1693.24	-1731.65	386.273	1
10330	-0.61	-8.67	1.83	-1693.64	-1731.79	386.276	463
10335	-0.49	-8.74	1.85	-1693.51	-1731.74	386.282	1001
10340	-0.64	-9.23	1.77	-1693.52	-1731.86	386.286	1001
10345	-0.62	-9.29	1.79	-1693.48	-1731.25	386.292	1001
10350	-1.00	-8.97	1.82	-1693.66	-1730.86	386.296	1001
10355	-0.89	-8.79	1.82	-1693.16	-1730.88	386.303	1001
10360	-0.93	-8.82	1.90	-1693.22	-1731.20	386.306	1001
10365	-0.65	-8.48	1.99	-1693.24	-1730.44	386.312	1001
10370	-0.78	-8.22	2.01	-1693.27	-1731.72	386.316	1001
10375	-0.89	-9.07	1.81	-1693.39	-1730.30	386.324	1001
10380	-0.65	-9.30	1.79	-1693.20	-1731.51	386.327	1001
10385	-0.83	-8.89	1.86	-1693.31	-1730.85	386.332	1008
10390	-0.61	-9.15	1.81	-1693.11	-1730.16	386.337	1031
10395	-0.62	-9.46	1.71	-1692.82	-1729.29	386.344	1031
10400	-0.38	-9.67	1.74	-1693.26	-1727.55	386.347	1031
10405	-0.72	-9.48	1.80	-1691.88	-1727.02	386.352	1031
10410	-1.11	-8.63	1.95	-1691.92	-1726.36	386.357	1031
10415	-1.08	-3.20	0.64	-1690.79	-1723.57	386.362	1031
10420	-1.13	-2.41	0.55	-1690.40	-1721.98	386.367	1031
10425	-0.73	-2.31	0.32	-1689.97	-1720.72	386.372	1031
10430	-0.93	-2.68	0.15	-1689.56	-1720.14	386.377	1031
10435	-0.91	-2.24	0.17	-1689.59	-1717.40	386.382	1031
10440	-1.03	-2.08	0.19	-1689.54	-1717.09	386.387	1031
10445	-1.22	-2.19	0.39	-1689.31	-1716.14	386.392	1031
10450	-0.96	-2.50	0.50	-1688.20	-1714.67	386.397	1031
10455	-1.08	-2.41	0.22	-1688.13	-1713.83	386.402	1031
10460	-1.26	-2.54	0.05	-1688.04	-1715.49	386.408	1031
10465	-0.77	-2.37	0.36	-1688.34	-1714.31	386.412	1031
10470	-1.09	-2.72	0.40	-1688.35	-1711.87	386.417	1031
10475	-1.16	-2.37	0.07	-1688.32	-1711.06	386.421	1031
10480	-1.09	-1.87	0.17	-1686.01	-1709.91	386.427	1031
10485	-0.87	-2.53	0.16	-1685.79	-1710.24	386.431	1031
10490	-1.16	-2.80	0.04	-1685.79	-1708.70	386.439	1031
10495	-1.19	-2.69	0.21	-1685.59	-1708.23	386.442	1031
10500	-1.32	-2.42	0.44	-1685.61	-1709.15	386.447	1031
10505	-1.02	-1.99	0.18	-1685.62	-1708.74	386.452	1031
10510	-1.17	-2.16	0.22	-1683.72	-1706.37	386.459	1031
10515	-0.95	-2.09	0.08	-1683.49	-1707.22	386.462	1031
10520	-1.17	-2.46	0.06	-1683.59	-1708.36	386.467	1031
10525	-0.95	-2.21	0.04	-1683.78	-1710.76	386.472	1031
10530	-0.93	-2.89	-0.00	-1682.89	-1709.77	386.477	1031
10535	-0.98	-2.17	0.20	-1682.03	-1708.67	386.482	1031
10540	-1.47	-2.99	0.21	-1681.65	-1708.81	386.487	1031
10545	-1.03	-2.23	-0.06	-1681.24	-1707.91	386.492	1031
10550	-1.47	-2.40	-0.18	-1681.27	-1708.62	386.497	1031
10555	-1.11	-2.42	-0.07	-1681.37	-1707.42	386.502	1031
10560	-0.95	-2.58	-0.07	-1681.00	-1706.45	386.507	1031
10565	-1.04	-2.55	0.21	-1679.85	-1706.71	386.512	1031
10570	-0.86	-2.45	0.17	-1679.70	-1708.27	386.516	1031
10575	-1.23	-1.92	-0.24	-1679.86	-1710.76	386.523	1031
10580	-1.09	-2.50	0.10	-1679.98	-1711.94	386.527	1031
10585	-0.83	-2.76	0.07	-1679.92	-1712.44	386.533	1031
10590	-0.97	-2.60	-0.21	-1679.88	-1711.58	386.536	1031
10595	-1.31	-1.85	0.15	-1677.68	-1710.27	386.543	1031
10600	-0.94	-2.05	0.02	-1677.54	-1709.77	386.546	1031
10605	-1.05	-2.30	0.12	-1677.08	-1709.30	386.552	1031
10610	-0.93	-2.60	0.02	-1676.93	-1708.72	386.557	1031
10615	-1.10	-2.03	0.11	-1676.57	-1707.78	386.562	1031
10620	-0.88	-2.22	0.26	-1676.23	-1707.21	386.567	1031
10625	-0.93	-1.77	0.11	-1675.95	-1705.48	386.574	1031
10630	-1.31	-2.24	0.03	-1676.18	-1705.58	386.577	1031
10635	-0.42	-1.95	-0.23	-1675.87	-1705.51	386.584	1031
10640	-1.11	-2.53	0.02	-1675.99	-1705.32	386.587	1031
10645	-0.90	-2.14	0.17	-1674.59	-1705.53	386.592	1031
10650	-1.06	-2.41	0.16	-1674.29	-1704.81	386.597	1031
10655	-0.95	-2.27	0.22	-1673.81	-1706.96	386.602	1031
10660	-0.89	-2.27	0.06	-1673.56	-1708.46	386.607	1031
10665	-0.65	-2.08	0.01	-1673.28	-1708.97	386.612	1031
10670	-0.72	-2.25	0.20	-1672.89	-1710.47	386.617	1031
10675	-0.92	-1.68	0.13	-1672.57	-1709.10	386.622	1031
10680	-1.04	-2.55	0.13	-1672.63	-1709.37	386.627	1031
10685	-0.92	-2.46	0.27	-1672.31	-1707.70	386.632	1031
10690	-1.20	-2.25	-0.18	-1671.06	-1706.53	386.638	1031
10695	-0.93	-1.97	-0.17	-1671.45	-1707.80	386.641	1031
10700	-1.18	-1.91	-0.06	-1671.11	-1706.93	386.647	1031
10705	-0.89	-1.81	0.13	-1671.21	-1707.35	386.651	1031
10710	-1.05	-1.81	-0.01	-1669.68	-1705.15	386.658	1031
10715	-0.96	-2.26	-0.07	-1669.63	-1704.59	386.662	1031
10720	-1.06	-1.71	0.10	-1669.66	-1704.83	386.667	1031
10725	-1.36	-2.40	0.13	-1669.40	-1703.76	386.672	1031
10730	-0.53	-2.18	0.17	-1668.31	-1702.20	386.679	1031
10735	-1.23	-2.32	0.06	-1668.30	-1703.02	386.682	1031
10740	-1.62	-2.39	0.11	-1668.66	-1703.18	386.689	1031
10745	-0.85	-2.31	0.11	-1668.12	-1702.84	386.692	1031
10750	-0.92	-2.05	0.21	-1667.04	-1701.09	386.698	1031
10755	-1.16	-2.27	0.08	-1666.83	-1700.75	386.702	1031
10760	-1.16	-2.58	-0.10	-1666.28	-1700.72	386.707	1031
10765	-0.96	-2.05	0.15	-1665.95	-1700.19	386.712	1031
10770	-1.18	-1.80	-0.13	-1666.01	-1700.37	386.717	1031
10775	-0.98	-1.90	0.08	-1666.03	-1699.88	386.722	1031
10780	-0.44	-2.46	0.11	-1665.65	-1701.50	386.729	1031
10785	-0.88	-1.69	0.00	-1665.68	-1701.40	386.732	1031
10790	-0.97	-2.00	0.14	-1665.34	-1699.97	386.737	1031
10795	-1.16	-2.54	0.37	-1663.71	-1699.38	386.743	1031
10800	-1.13	-2.12	0.18	-1663.63	-1699.66	386.747	1031
10805	-1.09	-2.12	0.09	-1662.94	-1698.75	386.752	1031
10810	-1.18	-2.01	0.02	-1662.76	-1698.93	386.756	1031
10815	-0.78	-1.86	0.05	-1661.97	-1698.74	386.762	1031
10820	-0.90	-1.92	0.10	-1661.82	-1698.51	386.766	1031
10825	-0.64	-2.42	0.23	-1661.93	-1701.85	386.773	1031
10830	-1.22	-2.03	-0.14	-1662.11	-1702.10	386.776	1031
10835	-0.89	-1.98	0.07	-1662.29	-1702.07	386.782	1031
10840	-0.80	-2.47	0.13	-1662.39	-1703.57	386.787	1031
10845	-0.97	-2.92	-0.05	-1660.04	-1702.02	386.794	1031
10850	-1.07	-2.12	0.03	-1660.06	-1701.27	386.797	1031
10855	-0.67	-2.01	0.13	-1659.80	-1699.73	386.802	1031
10860	-0.92	-2.13	0.03	-1659.66	-1699.02	386.807	1031
10865	-1.32	-3.31	0.04	-1658.78	-1701.64	386.814	1031
10870	-0.97	-2.39	0.20	-1658.59	-1699.64	386.817	1031
10875	-1.11	-2.25	0.16	-1658.68	-1698.86	386.822	1031
10880	-0.87	-1.72	0.07	-1658.35	-1698.04	386.827	1031
10885	-1.00	-1.95	0.06	-1657.78	-1698.95	386.832	1031
10890	-1.14	-1.98	-0.01	-1656.85	-1698.08	386.837	1031
10895	-0.99	-2.53	0.22	-1656.61	-1698.53	386.842	1031
10900	-1.03	-1.95	-0.05	-1656.11	-1696.98	386.847	1031
10905	-0.87	-1.64	0.12	-1655.87	-1697.61	386.852	1031
10910	-0.76	-2.37	0.37	-1656.07	-1697.32	386.858	1031
10915	-1.31	-1.92	0.29	-1655.21	-1694.39	386.862	1031
10920	-0.88	-2.19	0.08	-1654.60	-1692.38	386.867	1031
10925	-1.17	-1.91	-0.02	-1654.60	-1692.74	386.871	1031
10930	-0.65	-1.60	0.11	-1653.98	-1691.12	386.878	1031
10935	-0.98	-2.09	0.11	-1654.05	-1691.56	386.882	1031
10940	-0.85	-1.73	0.34	-1653.52	-1691.39	386.888	1031
10945	-1.26	-2.34	0.21	-1653.54	-1691.14	386.891	1031
10950	-0.97	-2.09	0.12	-1652.60	-1689.73	386.897	1031
10955	-0.52	-2.35	0.06	-1652.29	-1689.92	386.901	1031
10960	-1.06	-2.08	0.18	-1651.79	-1687.96	386.907	1031
10965	-0.83	-1.92	0.16	-1651.78	-1689.03	386.912	1031
10970	-0.75	-1.93	-0.06	-1651.99	-1688.61	386.919	1031
10975	-1.46	-2.09	0.02	-1651.64	-1688.76	386.922	1031
10980	-0.81	-1.84	-0.03	-1651.28	-1688.57	386.928	1031
10985	-1.13	-2.18	0.16	-1651.28	-1688.77	386.932	1031
10990	-0.91	-2.17	0.24	-1650.21	-1689.34	386.937	1031
10995	-0.58	-2.11	-0.00	-1649.35	-1689.78	386.942	1031
11000	-1.01	-2.12	-0.06	-1649.02	-1689.10	386.947	1031
11005	-0.67	-1.53	0.18	-1649.04	-1688.08	386.952	1031
11010	-1.17	-1.51	-0.05	-1648.72	-1684.45	386.956	1031
11015	-0.80	-1.90	0.01	-1647.80	-1683.26	386.962	1031
11020	-0.68	-2.11	-0.06	-1647.82	-1683.01	386.966	1031
11025	-1.25	-2.27	0.15	-1646.66	-1682.82	386.973	1031
11030	-0.88	-2.27	0.17	-1646.42	-1684.07	386.976	1031
11035	-1.00	-1.67	0.04	-1646.69	-1684.97	386.982	1031
11040	-0.87	-2.07	0.19	-1646.77	-1686.08	386.986	1031
11045	-0.90	-1.72	0.17	-1645.51	-1683.29	386.994	1031
11050	-0.95	-1.49	0.00	-1645.33	-1686.07	386.997	1031
11055	-0.90	-1.37	0.10	-1645.19	-1686.50	387.002	1031
11060	-0.97	-1.74	0.01	-1645.13	-1686.71	387.007	1031
11065	-0.83	-2.11	0.22	-1644.27	-1686.46	387.013	1031
11070	-0.91	-2.17	0.21	-1643.64	-1686.35	387.017	1031
11075	-0.96	-1.94	0.17	-1643.91	-1686.44	387.022	1031
11080	-0.78	-1.80	0.05	-1643.73	-1686.51	387.027	1031
11085	-0.58	-1.72	0.29	-1643.78	-1685.37	387.032	1031
11090	-0.63	-2.27	0.25	-1644.04	-1686.03	387.037	1031
11095	-1.18	-1.77	-0.03	-1643.04	-1687.68	387.042	1031
11100	-0.97	-1.94	0.04	-1641.97	-1686.10	387.047	1031
11105	-1.06	-1.99	0.08	-1641.90	-1683.95	387.052	1031
11110	-0.61	-1.52	0.24	-1641.86	-1683.91	387.058	1031
11115	-0.95	-1.63	0.16	-1641.35	-1682.57	387.062	1031
11120	-0.76	-1.46	-0.07	-1640.27	-1682.54	387.067	1031
11125	-0.78	-1.60	-0.03	-1639.90	-1682.78	387.071	1031
11130	-0.67	-1.32	-0.07	-1639.37	-1681.46	387.078	1031
11135	-0.79	-2.27	0.18	-1639.35	-1681.92	387.082	1031
11140	-0.95	-1.84	0.01	-1639.61	-1682.30	387.087	1031
11145	-0.94	-2.04	0.08	-1639.05	-1681.09	387.091	1031
11150	-0.71	-1.61	0.08	-1637.69	-1682.53	387.099	1031
11155	-0.75	-1.36	-0.03	-1637.86	-1681.45	387.102	1031
11160	-0.73	-1.65	0.09	-1637.87	-1679.57	387.107	1031
11165	-0.62	-2.12	0.13	-1638.13	-1680.27	387.112	1031
11170	-0.08	-1.84	-0.14	-1636.51	-1683.76	387.119	1031
11175	-1.19	-1.48	0.12	-1636.24	-1677.02	387.122	1031
11180	-0.88	-1.75	0.02	-1636.44	-1674.53	387.127	1031
11185	-0.62	-2.11	0.12	-1636.32	-1674.19	387.132	1031
11190	-0.83	-1.67	0.10	-1635.55	-1674.18	387.137	1031
11195	-0.59	-2.08	0.00	-1635.03	-1673.88	387.142	1031
11200	-0.89	-1.42	0.16	-1634.76	-1672.82	387.147	1031
11205	-1.01	-2.08	0.22	-1634.84	-1672.72	387.152	1031
11210	-0.98	-2.08	0.24	-1634.60	-1672.13	387.157	1031
11215	-1.04	-1.71	0.24	-1633.24	-1672.62	387.162	1031
11220	-0.80	-1.70	0.14	-1633.31	-1672.62	387.167	1031
11225	-0.60	-2.04	0.14	-1633.34	-1672.51	387.173	1031
11230	-1.09	-1.14	0.20	-1633.30	-1672.42	387.176	1031
11235	-0.48	-1.64	0.07	-1633.17	-1672.13	387.182	1031
11240	-1.09	-1.69	0.26	-1633.10	-1671.16	387.186	1031
11245	-0.74	-2.24	0.38	-1630.54	-1670.78	387.193	1031
11250	-1.09	-1.87	0.17	-1630.71	-1670.65	387.196	1031
11255	-1.02	-1.44	0.17	-1630.91	-1672.97	387.204	1031
11260	-0.80	-1.75	-0.07	-1631.10	-1673.10	387.207	1031
11265	-1.13	-1.93	0.23	-1629.93	-1671.51	387.212	1031
11270	-0.91	-1.67	0.24	-1629.50	-1669.02	387.217	1031
11275	-1.19	-1.29	-0.08	-1628.66	-1666.18	387.224	1031
11280	-1.04	-2.18	0.11	-1628.54	-1670.35	387.227	1031
11285	-0.77	-1.22	0.12	-1628.62	-1670.03	387.232	1031
11290	-0.96	-1.56	0.17	-1628.37	-1669.37	387.237	1031
11295	-0.62	-1.82	0.11	-1627.62	-1669.40	387.242	1031
11300	-0.70	-2.05	0.35	-1627.11	-1668.99	387.247	1031
11305	-1.16	-2.02	0.17	-1626.73	-1668.29	387.252	1031
11310	-1.21	-1.63	-0.02	-1625.93	-1667.52	387.257	1031
11315	-0.97	-1.34	0.05	-1626.21	-1666.98	387.262	1031
11320	-0.77	-1.52	-0.09	-1626.19	-1666.79	387.267	1031
11325	-0.54	-1.92	0.00	-1625.59	-1665.63	387.272	1031
11330	-0.77	-1.76	0.20	-1624.89	-1664.44	387.277	1031
11335	-1.03	-1.74	0.20	-1624.82	-1664.81	387.281	1031
11340	-1.00	-1.32	0.18	-1624.66	-1664.77	387.288	1031
11345	-0.90	-1.67	0.15	-1624.62	-1664.57	387.292	1031
11350	-0.67	-1.66	0.09	-1624.56	-1664.39	387.297	1031
11355	-0.67	-1.61	-0.18	-1624.32	-1664.55	387.301	1031
11360	-0.98	-2.06	0.17	-1622.21	-1661.96	387.309	1031
11365	-0.78	-1.35	0.15	-1622.16	-1662.95	387.312	1031
11370	-0.74	-2.03	0.20	-1622.07	-1662.92	387.317	1031
11375	-0.85	-1.23	-0.16	-1622.02	-1662.62	387.322	1031
11380	-0.54	-3.45	0.01	-1619.79	-1665.22	387.329	1031
11385	-0.76	-1.68	0.22	-1620.43	-1661.23	387.332	1031
11390	-0.86	-1.36	0.19	-1620.38	-1659.36	387.337	1031
11395	-0.90	-1.53	0.24	-1620.51	-1659.47	387.342	1031
11400	-0.86	-1.59	0.22	-1619.36	-1659.99	387.347	1031
11405	-0.93	-1.79	0.11	-1618.95	-1660.37	387.352	1031
11410	-0.83	-1.66	-0.10	-1618.35	-1660.59	387.357	1031
11415	-1.08	-1.99	-0.01	-1618.23	-1661.26	387.362	1031
11420	-0.82	-1.55	0.10	-1618.22	-1662.29	387.367	1031
11425	-1.06	-1.30	0.06	-1617.80	-1663.48	387.373	1031
11430	-0.58	-1.99	0.16	-1617.73	-1663.68	387.377	1031
11435	-0.96	-1.59	0.10	-1616.89	-1664.11	387.382	1031
11440	-1.18	-1.69	0.12	-1616.75	-1663.77	387.386	1031
11445	-1.14	-1.73	0.20	-1616.05	-1662.63	387.392	1031
11450	-1.34	-2.20	0.15	-1615.86	-1662.61	387.397	1031
11455	-0.43	-1.21	0.26	-1615.67	-1661.87	387.403	1031
11460	-1.32	-1.74	0.03	-1615.78	-1661.94	387.406	1031
11465	-0.81	-1.59	0.04	-1615.72	-1661.03	387.412	1031
11470	-0.93	-1.53	0.11	-1615.66	-1661.77	387.417	1031
11475	-0.77	-2.06	0.18	-1613.55	-1662.24	387.422	1031
11480	-1.06	-1.66	-0.02	-1613.40	-1659.76	387.427	1031
11485	-0.40	-1.62	-0.01	-1613.79	-1658.89	387.434	1031
11490	-0.94	-1.74	0.07	-1613.64	-1659.53	387.437	1031
11495	-0.55	-1.30	-0.02	-1613.42	-1659.87	387.442	1031
11500	-0.74	-1.90	0.07	-1613.26	-1661.92	387.447	1031
11505	-1.32	-3.17	-0.11	-1610.70	-1661.42	387.454	1031
11510	-1.01	-1.70	0.01	-1610.98	-1660.92	387.457	1031
11515	-0.79	-1.39	0.26	-1611.32	-1661.86	387.462	1031
11520	-0.63	-1.82	0.20	-1611.08	-1661.36	387.467	1031
11525	-1.17	-1.72	0.19	-1610.34	-1662.90	387.472	1031
11530	-1.07	-1.27	0.23	-1609.48	-1663.76	387.477	1031
11535	-1.13	-1.60	0.12	-1609.43	-1663.62	387.482	1031
11540	-0.36	-1.56	0.15	-1609.51	-1663.60	387.487	1031
11545	-0.81	-1.72	0.18	-1608.73	-1663.02	387.492	1031
11550	-0.58	-1.72	0.27	-1608.04	-1661.32	387.497	1031
11555	-0.93	-2.20	0.18	-1607.90	-1661.50	387.502	1031
11560	-0.87	-1.30	0.19	-1607.23	-1661.01	387.508	1031
11565	-0.73	-1.98	0.15	-1607.21	-1661.06	387.511	1031
11570	-0.89	-1.17	0.06	-1606.99	-1660.36	387.517	1031
11575	-0.63	-1.28	0.14	-1606.74	-1660.20	387.521	1031
11580	-0.85	-1.27	0.08	-1605.39	-1660.43	387.528	1031
11585	-1.05	-1.62	0.22	-1605.09	-1658.96	387.532	1031
11590	-0.64	-1.28	0.10	-1605.17	-1659.40	387.537	1031
11595	-1.08	-1.69	-0.03	-1605.19	-1659.14	387.542	1031
11600	-1.04	-1.47	0.14	-1603.72	-1658.61	387.547	1031
11605	-0.58	-0.75	0.19	-1603.57	-1658.27	387.554	1031
11610	-0.85	-1.41	0.08	-1603.48	-1658.27	387.557	1031
11615	-0.67	-1.26	0.13	-1603.47	-1655.84	387.562	1031
11620	-0.58	-1.52	-0.16	-1603.77	-1656.00	387.569	1031
11625	-1.15	-1.50	0.24	-1603.26	-1656.59	387.572	1031
11630	-1.07	-1.31	0.15	-1601.76	-1658.68	387.578	1031
11635	-1.16	-1.92	0.08	-1601.07	-1658.29	387.582	1031
11640	-0.92	-1.37	-0.01	-1600.58	-1656.56	387.587	1031
11645	-1.06	-1.03	0.22	-1600.29	-1655.31	387.592	1031
11650	-0.46	-1.39	0.29	-1600.46	-1654.83	387.597	1031
11655	-0.60	-1.47	0.04	-1600.51	-1654.70	387.602	1031
11660	-1.06	-0.88	-0.20	-1599.89	-1655.12	387.607	1031
11665	-0.79	-1.54	0.18	-1598.91	-1653.44	387.612	1031
11670	-0.81	-1.50	0.07	-1598.75	-1652.88	387.617	1031
11675	-0.81	-1.73	0.07	-1598.24	-1651.75	387.622	1031
11680	-0.60	-1.02	0.15	-1598.01	-1652.21	387.626	1031
11685	-1.11	-1.44	0.05	-1597.89	-1651.71	387.632	1031
11690	-0.70	-1.58	0.16	-1597.83	-1653.01	387.637	1031
11695	-1.00	-0.69	0.29	-1597.96	-1653.02	387.643	1031
11700	-0.83	-1.06	0.33	-1597.68	-1653.12	387.646	1031
11705	-0.46	-1.66	0.15	-1597.63	-1653.90	387.653	1031
11710	-1.00	-1.60	0.22	-1597.76	-1652.67	387.657	1031
11715	-0.72	-1.14	0.17	-1595.69	-1648.46	387.662	1031
11720	-0.96	-1.36	0.16	-1595.09	-1647.99	387.667	1031
11725	-1.05	-1.11	0.15	-1593.71	-1647.66	387.674	1031
11730	-1.11	-1.33	0.18	-1593.87	-1646.76	387.677	1031
11735	-0.92	-1.22	0.05	-1593.79	-1647.74	387.682	1031
11740	-1.29	-1.70	0.15	-1593.80	-1647.13	387.687	1031
11745	-0.24	-1.68	0.19	-1592.54	-1647.49	387.694	1031
11750	-0.79	-1.20	0.27	-1592.60	-1647.87	387.697	1031
11755	-1.10	-1.46	0.07	-1592.32	-1648.18	387.702	1031
11760	-0.85	-1.62	0.25	-1592.18	-1647.84	387.707	1031
11765	-0.63	-1.33	0.30	-1591.32	-1647.87	387.712	1031
11770	-1.01	-1.28	0.06	-1590.74	-1646.98	387.717	1031
11775	-0.86	-0.98	0.11	-1590.70	-1646.26	387.722	1031
11780	-1.13	-0.82	-0.03	-1590.24	-1645.75	387.728	1031
11785	-1.14	-1.34	0.04	-1590.01	-1645.48	387.732	1031
11790	-0.51	-1.09	0.16	-1589.98	-1644.33	387.738	1031
11795	-1.07	-1.73	0.05	-1590.03	-1644.75	387.741	1031
11800	-1.02	-1.42	0.07	-1588.36	-1643.31	387.747	1031
11805	-0.56	-1.61	0.08	-1588.21	-1643.20	387.751	1031
11810	-0.56	-1.50	0.23	-1587.34	-1642.90	387.757	1031
11815	-0.76	-0.96	0.20	-1587.48	-1642.69	387.761	1031
11820	-1.16	-0.71	0.25	-1587.41	-1643.70	387.769	1031
11825	-0.97	-0.97	0.09	-1587.45	-1643.28	387.772	1031
11830	-0.63	-1.23	0.12	-1587.29	-1643.02	387.777	1031
11835	-1.06	-1.46	0.11	-1587.30	-1642.47	387.783	1031
11840	-1.14	-0.80	-0.03	-1585.77	-1641.55	387.787	1031
11845	-0.58	-1.65	0.16	-1585.24	-1640.91	387.792	1031
11850	-0.79	-1.01	0.21	-1585.31	-1639.10	387.797	1031
11855	-0.96	-1.30	0.12	-1585.07	-1638.23	387.802	1031
11860	-0.49	-1.71	0.21	-1584.16	-1637.12	387.807	1031
11865	-0.96	-1.66	0.19	-1583.73	-1637.38	387.812	1031
11870	-0.91	-1.61	-0.05	-1583.43	-1637.18	387.817	1031
11875	-1.09	-1.08	0.05	-1583.68	-1637.70	387.822	1031
11880	-0.98	-1.25	0.23	-1583.12	-1636.91	387.827	1031
11885	-0.95	-1.71	0.13	-1581.98	-1634.91	387.832	1031
11890	-0.59	-1.18	0.16	-1581.62	-1635.41	387.837	1031
11895	-0.85	-1.78	0.10	-1581.03	-1634.88	387.843	1031
11900	-1.19	-1.16	0.19	-1580.86	-1634.48	387.847	1031
11905	-0.63	-1.15	0.08	-1580.89	-1634.41	387.852	1031
11910	-0.88	-0.94	0.17	-1580.80	-1634.58	387.856	1031
11915	-0.58	-1.17	0.11	-1579.57	-1633.11	387.863	1031
11920	-0.60	-1.72	0.22	-1579.29	-1632.97	387.866	1031
11925	-0.89	-1.37	0.18	-1579.37	-1632.42	387.872	1031
11930	-1.02	-1.52	0.25	-1579.50	-1632.57	387.876	1031
11935	-0.38	-1.87	0.28	-1577.88	-1630.51	387.884	1031
11940	-0.93	-1.48	0.09	-1578.07	-1630.18	387.887	1031
11945	-1.02	-1.06	0.07	-1577.89	-1629.51	387.892	1031
11950	-1.01	-1.49	0.15	-1577.86	-1629.74	387.897	1031
11955	-0.70	-1.26	0.44	-1576.62	-1628.39	387.904	1031
11960	-1.00	-1.14	0.13	-1576.16	-1628.07	387.907	1031
11965	-1.08	-1.70	0.31	-1576.02	-1627.78	387.912	1031
11970	-1.05	-1.49	0.02	-1576.00	-1628.04	387.917	1031
11975	-0.99	-1.47	-0.01	-1574.80	-1628.01	387.922	1031
11980	-0.63	-1.39	0.16	-1574.66	-1627.39	387.927	1031
11985	-0.96	-1.18	-0.05	-1574.61	-1627.09	387.932	1031
11990	-0.62	-1.28	0.17	-1574.58	-1626.96	387.937	1031
11995	-0.84	-1.11	-0.06	-1573.96	-1627.03	387.942	1031
12000	-0.52	-0.85	0.05	-1573.00	-1626.09	387.947	1031
12005	-0.67	-0.83	-0.00	-1572.70	-1626.20	387.952	1031
12010	-0.72	-0.73	0.16	-1572.01	-1625.29	387.957	1031
12015	-0.93	-1.37	0.22	-1571.86	-1624.43	387.962	1031
12020	-0.88	-1.14	0.10	-1571.90	-1624.36	387.967	1031
12025	-0.86	-1.08	0.15	-1571.96	-1624.35	387.971	1031
12030	-0.61	-1.13	0.13	-1572.11	-1624.23	387.977	1031
12035	-0.92	-1.27	0.14	-1571.71	-1623.55	387.981	1031
12040	-0.86	-1.29	-0.19	-1569.58	-1621.53	387.988	1031
12045	-0.98	-0.99	-0.06	-1569.84	-1621.97	387.991	1031
12050	-0.45	-1.01	0.14	-1569.63	-1621.65	387.997	1031
12055	-0.39	-0.88	0.17	-1569.55	-1621.78	388.002	1031
12060	-0.87	-1.02	0.15	-1568.53	-1621.24	388.009	1031
12065	-0.81	-1.32	0.28	-1567.98	-1620.72	388.012	1031
12070	-1.05	-1.15	0.34	-1568.03	-1622.47	388.018	1031
12075	-0.77	-1.45	0.24	-1568.03	-1621.40	388.022	1031
12080	-0.76	-1.16	0.35	-1566.88	-1619.08	388.028	1031
12085	-0.87	-1.01	0.09	-1566.39	-1616.03	388.032	1031
12090	-0.99	-1.06	0.15	-1565.97	-1616.27	388.038	1031
12095	-0.63	-1.16	0.10	-1565.79	-1616.17	388.042	1031
12100	-0.78	-1.18	0.21	-1565.86	-1615.58	388.047	1031
12105	-0.64	-1.17	0.19	-1565.63	-1615.70	388.052	1031
12110	-0.84	-1.27	-0.05	-1564.89	-1616.07	388.057	1031
12115	-0.65	-1.15	0.15	-1563.55	-1615.07	388.062	1031
12120	-0.56	-1.12	0.02	-1563.55	-1615.38	388.067	1031
12125	-0.48	-1.25	0.16	-1563.24	-1615.66	388.072	1031
12130	-0.72	-1.00	0.10	-1562.87	-1613.50	388.077	1031
12135	-1.20	-1.07	0.22	-1562.09	-1612.45	388.082	1031
12140	-0.90	-1.05	0.22	-1562.07	-1612.32	388.087	1031
12145	-0.82	-0.57	0.00	-1561.91	-1612.73	388.093	1031
12150	-1.12	-0.96	0.14	-1561.82	-1612.28	388.096	1031
12155	-0.54	-1.35	-0.11	-1561.86	-1612.21	388.103	1031
12160	-0.89	-0.66	0.15	-1561.92	-1611.73	388.106	1031
12165	-0.77	-1.10	0.16	-1560.06	-1611.04	388.112	1031
12170	-0.72	-0.95	0.17	-1559.66	-1610.33	388.117	1031
12175	-0.81	-0.93	-0.16	-1559.12	-1609.72	388.124	1031
12180	-0.83	-1.01	0.14	-1558.92	-1609.37	388.127	1031
12185	-1.63	-0.97	0.22	-1558.81	-1609.65	388.134	1031
12190	-0.74	-1.34	0.00	-1559.11	-1609.95	388.137	1031
12195	-0.68	-1.11	0.41	-1558.22	-1608.92	388.143	1031
12200	-0.62	-1.02	0.08	-1557.47	-1607.96	388.147	1031
12205	-0.96	-1.15	0.14	-1557.31	-1607.89	388.152	1031
12210	-0.50	-0.56	0.21	-1556.63	-1606.99	388.158	1031
12215	-0.86	-0.45	0.22	-1556.62	-1606.60	388.162	1031
12220	-0.94	-1.31	0.01	-1556.58	-1605.54	388.168	1031
12225	-0.84	-0.74	0.18	-1556.46	-1605.77	388.171	1031
12230	-0.89	-0.67	0.10	-1554.77	-1603.20	388.177	1031
12235	-0.62	-0.98	0.09	-1554.75	-1603.60	388.181	1031
12240	-0.82	-1.09	0.08	-1554.19	-1602.85	388.187	1031
12245	-0.52	-0.86	0.05	-1554.10	-1602.67	388.192	1031
12250	-2.02	-1.69	0.07	-1554.25	-1603.91	388.199	1031
12255	-0.75	-1.07	-0.03	-1553.99	-1603.93	388.202	1031
12260	-0.92	-1.10	0.27	-1553.93	-1603.16	388.208	1031
12265	-0.40	-1.37	0.21	-1553.78	-1603.29	388.212	1031
12270	-0.96	-1.10	0.03	-1552.71	-1603.03	388.217	1031
12275	-0.82	-0.75	0.10	-1551.50	-1602.36	388.222	1031
12280	-0.34	-0.87	0.15	-1551.30	-1602.06	388.227	1031
12285	-0.89	-0.94	0.25	-1551.27	-1601.91	388.232	1031
12290	-0.59	-0.98	0.24	-1550.58	-1601.38	388.237	1031
12295	-0.56	-1.44	0.06	-1549.79	-1601.33	388.242	1031
12300	-0.86	-1.08	0.11	-1550.09	-1600.14	388.247	1031
12305	-0.83	-0.88	0.05	-1549.97	-1600.84	388.252	1031
12310	-0.96	-0.94	-0.07	-1549.50	-1599.12	388.257	1031
12315	-0.83	-1.11	-0.19	-1548.32	-1599.08	388.263	1031
12320	-0.59	-0.88	0.09	-1548.35	-1598.99	388.266	1031
12325	-1.17	-1.24	-0.02	-1548.39	-1597.15	388.273	1031
12330	-0.98	-0.95	-0.07	-1548.16	-1596.68	388.276	1031
12335	-0.87	-1.25	0.27	-1547.03	-1595.30	388.282	1031
12340	-0.70	-1.47	0.20	-1546.93	-1595.23	388.286	1031
12345	-0.81	-1.05	0.13	-1545.93	-1595.05	388.294	1031
12350	-0.73	-0.79	0.06	-1546.08	-1594.66	388.297	1031
12355	-0.89	-0.80	0.10	-1545.98	-1594.53	388.302	1031
12360	-0.88	-0.94	0.17	-1545.87	-1595.16	388.307	1031
12365	-0.87	-0.97	0.15	-1544.75	-1593.54	388.312	1031
12370	-0.83	-0.32	0.05	-1544.20	-1593.18	388.317	1031
12375	-0.83	-1.20	0.17	-1544.10	-1593.38	388.323	1031
12380	-0.68	-1.23	0.17	-1544.13	-1593.09	388.327	1031
12385	-0.63	-0.86	-0.29	-1544.09	-1592.51	388.334	1031
12390	-0.83	-1.04	0.01	-1544.53	-1591.45	388.337	1031
12395	-0.58	-0.94	0.13	-1543.82	-1591.07	388.342	1031
12400	-0.62	-0.56	0.12	-1542.23	-1590.09	388.347	1031
12405	-0.60	-0.70	0.12	-1541.70	-1589.54	388.352	1031
12410	-0.69	-0.69	0.07	-1541.18	-1588.98	388.358	1031
12415	-0.57	-0.79	0.13	-1540.93	-1588.73	388.362	1031
12420	-0.75	-0.66	0.11	-1541.00	-1588.85	388.367	1031
12425	-0.60	-0.57	0.14	-1540.75	-1588.37	388.371	1031
12430	-0.88	-0.80	0.13	-1539.01	-1587.18	388.378	1031
12435	-0.72	-0.59	0.19	-1539.15	-1586.60	388.382	1031
12440	-1.34	-0.98	0.44	-1539.58	-1587.81	388.388	1031
12445	-0.83	-1.06	0.07	-1539.26	-1587.16	388.391	1031
12450	-0.79	-0.63	0.14	-1537.63	-1585.93	388.399	1031
12455	-0.81	-1.15	0.07	-1537.89	-1585.60	388.402	1031
12460	-0.79	-1.23	0.07	-1537.21	-1585.11	388.407	1031
12465	-1.08	-1.06	0.10	-1536.76	-1585.31	388.412	1031
12470	-0.81	-1.19	0.17	-1536.14	-1586.06	388.417	1031
12475	-0.50	-0.81	0.16	-1535.94	-1586.55	388.422	1031
12480	-0.66	-0.83	0.11	-1535.85	-1586.58	388.427	1031
12485	-0.72	-0.99	0.15	-1535.71	-1586.24	388.432	1031
12490	-1.07	-0.70	0.29	-1535.79	-1584.78	388.439	1031
12495	-0.73	-1.11	0.25	-1535.81	-1584.44	388.442	1031
12500	-0.93	-1.15	0.20	-1535.91	-1583.61	388.447	1031
12505	-0.98	-1.11	0.18	-1535.77	-1582.71	388.452	1031
12510	-0.47	-0.68	0.11	-1534.60	-1582.07	388.457	1031
12515	-0.75	-0.58	0.07	-1532.48	-1579.18	388.462	1031
12520	-0.75	-0.70	0.02	-1532.25	-1578.50	388.467	1031
12525	-0.61	-0.71	0.10	-1531.79	-1578.47	388.473	1031
12530	-0.91	-0.85	-0.04	-1531.71	-1578.81	388.477	1031
12535	-0.97	-0.93	0.04	-1531.84	-1578.56	388.482	1031
12540	-0.62	-0.93	-0.12	-1531.60	-1578.31	388.486	1031
12545	-0.84	-0.93	0.28	-1530.27	-1577.12	388.493	1031
12550	-0.96	-1.12	0.05	-1530.26	-1577.26	388.496	1031
12555	-0.25	-1.04	0.15	-1529.98	-1576.63	388.503	1031
12560	-0.89	-0.90	0.09	-1530.22	-1576.27	388.506	1031
12565	-0.83	-0.69	-0.05	-1529.06	-1575.37	388.512	1031
12570	-0.89	-0.80	0.10	-1528.76	-1574.99	388.516	1031
12575	-0.80	-0.74	0.14	-1528.36	-1575.28	388.524	1031
12580	-0.83	-0.89	0.17	-1528.15	-1574.64	388.527	1031
12585	-0.78	-0.64	0.24	-1528.05	-1573.45	388.533	1031
12590	-0.83	-0.94	0.13	-1528.08	-1573.37	388.537	1031
12595	-0.64	-0.97	0.04	-1527.11	-1572.69	388.542	1031
12600	-0.58	-0.76	0.08	-1526.45	-1572.35	388.547	1031
12605	-0.53	-0.96	0.16	-1526.50	-1573.64	388.552	1031
12610	-0.80	-0.86	0.27	-1526.30	-1574.97	388.557	1031
12615	-0.89	-0.71	0.05	-1526.36	-1575.38	388.562	1031
12620	-0.43	-0.95	0.07	-1526.10	-1575.58	388.567	1031
12625	-0.85	-0.97	0.30	-1525.06	-1574.91	388.572	1031
12630	-0.45	-0.77	0.23	-1523.93	-1574.94	388.577	1031
12635	-0.90	-0.76	0.13	-1523.89	-1576.23	388.582	1031
12640	-0.74	-0.75	-0.03	-1523.69	-1579.97	388.588	1031
12645	-0.87	-0.77	0.19	-1523.33	-1579.02	388.592	1031
12650	-0.67	-0.46	0.11	-1522.22	-1579.63	388.597	1031
12655	-0.60	-0.36	0.17	-1522.14	-1577.69	388.601	1031
12660	-0.88	-0.35	-0.06	-1521.51	-1577.61	388.608	1031
12665	-0.65	-0.76	0.24	-1521.55	-1577.44	388.611	1031
12670	-0.68	-1.32	0.30	-1521.52	-1576.54	388.618	1031
12675	-0.63	-0.34	0.32	-1521.22	-1575.97	388.621	1031
12680	-0.45	-0.70	0.03	-1520.27	-1574.38	388.627	1031
12685	-0.76	-0.67	0.32	-1520.08	-1574.06	388.632	1031
12690	-0.76	-0.66	0.24	-1519.09	-1574.32	388.637	1031
12695	-0.59	-0.98	0.32	-1519.11	-1573.89	388.642	1031
12700	-2.23	-0.64	0.43	-1519.47	-1574.02	388.649	1031
12705	-0.64	-0.93	0.35	-1518.84	-1573.65	388.652	1031
12710	-0.73	-0.60	0.11	-1518.79	-1573.78	388.658	1031
12715	-0.43	-0.76	0.16	-1518.61	-1573.65	388.662	1031
12720	-0.89	-1.15	0.11	-1517.56	-1572.91	388.667	1031
12725	-0.74	-0.57	0.11	-1516.68	-1571.04	388.672	1031
12730	-0.97	-0.72	0.24	-1516.69	-1569.47	388.677	1031
12735	-0.65	-1.00	0.00	-1516.67	-1569.45	388.682	1031
12740	-0.56	-0.39	-0.01	-1516.27	-1569.85	388.687	1031
12745	-0.60	-1.28	0.08	-1515.01	-1568.26	388.693	1031
12750	-0.39	-0.62	0.30	-1515.15	-1568.79	388.697	1031
12755	-0.77	-0.49	-0.10	-1515.08	-1568.81	388.702	1031
12760	-0.54	-1.09	-0.02	-1514.78	-1568.86	388.706	1031
12765	-0.69	-0.23	0.04	-1513.48	-1567.34	388.712	1031
12770	-0.50	-1.04	0.32	-1513.54	-1566.53	388.716	1031
12775	-0.42	-1.21	0.17	-1512.77	-1566.42	388.723	1031
12780	-0.70	-0.95	0.26	-1512.73	-1566.30	388.726	1031
12785	-0.51	-1.05	0.14	-1512.64	-1566.10	388.732	1031
12790	-0.78	-0.75	0.02	-1512.69	-1565.92	388.736	1031
12795	-0.69	-1.46	0.13	-1511.43	-1565.86	388.744	1031
12800	-1.02	-0.90	0.23	-1511.31	-1565.90	388.747	1031
12805	-0.10	-0.19	0.23	-1511.39	-1566.48	388.754	1031
12810	-0.41	-0.81	0.25	-1510.94	-1566.17	388.757	1031
12815	-0.96	-0.73	0.01	-1509.90	-1566.60	388.762	1031
12820	-0.59	-0.81	0.15	-1509.74	-1567.05	388.767	1031
12825	-0.63	-0.38	0.04	-1509.36	-1565.37	388.773	1031
12830	-0.59	-0.49	0.06	-1508.72	-1565.51	388.777	1031
12835	-0.85	-0.67	0.18	-1508.76	-1564.76	388.782	1031
12840	-1.14	-0.32	0.13	-1508.84	-1565.07	388.787	1031
12845	-0.81	-0.65	0.05	-1508.25	-1567.86	388.792	1031
12850	-0.91	-0.61	0.10	-1507.06	-1567.57	388.798	1031
12855	-0.80	-0.49	-0.05	-1507.13	-1567.19	388.802	1031
12860	-0.86	-0.48	0.13	-1506.96	-1566.81	388.807	1031
12865	-0.61	-0.27	0.01	-1506.61	-1566.31	388.811	1031
12870	-0.54	-0.71	0.21	-1504.94	-1563.69	388.818	1031
12875	-0.72	-0.79	0.16	-1505.20	-1563.95	388.821	1031
12880	-0.78	-0.44	0.12	-1505.21	-1563.55	388.827	1031
12885	-0.98	-0.87	0.13	-1504.99	-1563.95	388.831	1031
12890	-1.09	-0.53	0.01	-1503.81	-1562.33	388.839	1031
12895	-0.63	-0.71	0.07	-1503.57	-1562.26	388.842	1031
12900	-0.40	-0.60	0.08	-1503.41	-1562.05	388.847	1031
12905	-0.72	-1.00	-0.06	-1503.36	-1562.20	388.852	1031
12910	-0.96	-0.29	0.26	-1502.07	-1561.59	388.858	1031
12915	-0.46	-0.49	0.21	-1501.72	-1561.46	388.862	1031
12920	-0.78	-0.32	-0.08	-1501.99	-1562.34	388.867	1031
12925	-0.13	-0.41	0.09	-1501.99	-1561.14	388.872	1031
12930	-0.71	-0.69	0.22	-1500.99	-1560.99	388.877	1031
12935	-0.97	-0.44	0.05	-1499.79	-1560.20	388.882	1031
12940	-0.41	-0.66	0.08	-1499.78	-1560.00	388.887	1031
12945	-0.49	-0.60	0.08	-1499.40	-1559.20	388.893	1031
12950	-0.62	-0.68	0.11	-1498.91	-1558.78	388.897	1031
12955	-0.28	-0.47	-0.10	-1499.04	-1559.49	388.903	1031
12960	-0.73	-1.02	0.11	-1498.79	-1559.54	388.906	1031
12965	-0.61	-0.48	0.00	-1497.71	-1557.84	388.912	1031
12970	-0.81	-0.44	0.21	-1497.41	-1557.14	388.916	1031
12975	-0.59	-1.01	0.13	-1496.32	-1555.70	388.923	1031
12980	-0.84	-0.72	0.19	-1496.22	-1556.39	388.926	1031
12985	-0.47	-0.53	0.00	-1496.19	-1556.30	388.932	1031
12990	-0.67	-0.75	0.05	-1496.26	-1556.36	388.937	1031
12995	-0.39	-0.57	0.27	-1495.03	-1556.38	388.944	1031
13000	-0.80	-0.32	0.00	-1494.77	-1556.62	388.947	1031
13005	-0.34	-0.53	0.40	-1494.93	-1556.56	388.954	1031
13010	-1.13	-1.01	0.10	-1494.88	-1556.50	388.957	1031
13015	-1.68	-1.33	0.10	-1492.22	-1555.94	388.964	1031
13020	-0.76	-0.58	0.11	-1493.09	-1555.35	388.967	1031
13025	-1.04	-0.68	0.05	-1492.61	-1554.48	388.972	1031
13030	-0.62	-0.58	0.08	-1492.15	-1554.70	388.977	1031
13035	-0.57	-0.38	-0.00	-1492.01	-1554.79	388.982	1031
13040	-0.76	-0.57	0.04	-1491.47	-1553.57	388.987	1031
13045	-0.31	-0.50	0.05	-1491.35	-1553.97	388.992	1031
13050	-0.47	-0.21	0.16	-1491.32	-1553.49	388.997	1031
13055	-0.75	-0.91	0.06	-1491.32	-1553.44	389.002	1031
13060	-0.71	-0.89	0.12	-1491.17	-1552.58	389.008	1031
13065	-0.66	-0.35	0.13	-1491.06	-1552.23	389.011	1031
13070	-0.38	-0.42	0.16	-1491.29	-1553.27	389.017	1031
13075	-0.82	-0.48	0.11	-1490.88	-1552.62	389.022	1031
13080	-0.76	-0.23	0.06	-1488.28	-1549.40	389.028	1031
13085	-0.87	-0.62	0.07	-1488.19	-1549.68	389.032	1031
13090	-0.68	-0.34	-0.16	-1488.03	-1548.89	389.039	1031
13095	-0.86	-0.62	0.02	-1487.72	-1549.04	389.042	1031
13100	-0.61	-0.88	0.24	-1486.87	-1547.23	389.047	1031
13105	-0.94	-0.70	0.13	-1486.24	-1547.29	389.052	1031
13110	-0.57	-0.67	-0.12	-1485.68	-1547.31	389.059	1031
13115	-0.91	-0.88	0.04	-1485.60	-1547.35	389.062	1031
13120	-1.45	-0.81	0.07	-1486.53	-1547.33	389.069	1031
13125	-0.42	-0.40	0.02	-1485.51	-1548.93	389.072	1031
13130	-0.26	-0.94	-0.02	-1484.46	-1547.14	389.077	1031
13135	-0.58	-0.74	0.23	-1484.08	-1547.78	389.082	1031
13140	-0.24	-0.72	0.02	-1483.56	-1546.36	389.087	1031
13145	-0.57	-0.39	-0.02	-1483.15	-1544.86	389.092	1031
13150	-0.53	-0.54	0.17	-1483.24	-1543.88	389.097	1031
13155	-0.34	-0.46	0.20	-1482.84	-1542.93	389.102	1031
13160	-0.76	-0.49	0.14	-1482.81	-1543.12	389.106	1031
13165	-0.75	-0.41	0.01	-1481.28	-1541.59	389.112	1031
13170	-1.00	-0.87	-0.16	-1481.33	-1541.59	389.116	1031
13175	-0.33	-1.02	0.26	-1481.23	-1541.35	389.123	1031
13180	-0.54	-0.42	0.16	-1481.31	-1541.14	389.126	1031
13185	-0.72	-0.60	0.07	-1481.13	-1540.27	389.132	1031
13190	-0.91	-0.88	0.15	-1481.06	-1540.48	389.136	1031
13195	-0.49	-0.38	0.13	-1478.79	-1537.70	389.144	1031
13200	-1.12	-0.86	0.08	-1478.95	-1536.98	389.147	1031
13205	-0.72	-0.17	0.08	-1478.68	-1537.81	389.154	1031
13210	-0.59	-0.93	0.33	-1478.72	-1537.27	389.159	1031
13215	-0.41	-0.67	0.11	-1477.79	-1535.96	389.162	1031
13220	-0.48	-0.45	0.15	-1477.14	-1536.89	389.167	1031
13225	-0.70	-0.55	0.00	-1476.88	-1536.33	389.173	1031
13230	-0.63	-0.31	0.20	-1476.62	-1535.66	389.177	1031
13235	-0.85	-0.92	-0.11	-1476.07	-1536.39	389.182	1031
13240	-1.04	-0.27	0.18	-1475.74	-1534.56	389.187	1031
13245	-0.74	-0.02	-0.05	-1475.86	-1534.33	389.192	1031
13250	-0.72	-0.72	0.14	-1475.93	-1533.69	389.197	1031
13255	-0.75	-0.36	-0.01	-1475.55	-1533.35	389.202	1031
13260	-0.35	0.05	0.17	-1475.64	-1535.46	389.208	1031
13265	-0.56	-0.55	-0.00	-1475.11	-1535.04	389.212	1031
13270	-0.82	-0.62	0.03	-1473.86	-1533.19	389.217	1031
13275	-0.53	-0.61	0.16	-1473.53	-1530.36	389.222	1031
13280	-0.33	-0.49	0.14	-1472.13	-1529.15	389.227	1031
13285	-0.43	-0.43	0.23	-1472.35	-1528.84	389.231	1031
13290	-0.41	-0.58	0.23	-1472.14	-1528.92	389.238	1031
13295	-0.70	-0.27	0.10	-1472.30	-1527.97	389.241	1031
13300	-0.85	-0.78	0.02	-1472.18	-1527.90	389.247	1031
13305	-0.60	-0.55	0.03	-1472.03	-1527.42	389.251	1031
13310	-0.58	-0.62	0.03	-1469.82	-1525.54	389.259	1031
13315	-0.76	-0.27	0.02	-1469.59	-1526.17	389.261	1031
13320	-0.29	-0.82	0.07	-1469.31	-1525.84	389.269	1031
13325	-0.64	-0.22	0.09	-1469.48	-1526.27	389.271	1031
13330	-0.48	-0.66	0.16	-1468.26	-1524.83	389.277	1031
13335	-0.59	-0.68	0.11	-1467.98	-1524.99	389.282	1031
13340	-0.55	0.07	-0.05	-1467.44	-1524.93	389.288	1031
13345	-0.64	-0.32	-0.01	-1467.39	-1525.36	389.292	1031
13350	-0.63	-0.06	0.17	-1467.12	-1524.68	389.297	1031
13355	-0.64	-0.32	0.14	-1467.12	-1524.31	389.302	1031
13360	-0.67	-0.61	0.04	-1466.85	-1524.14	389.307	1031
13365	-0.46	-0.73	0.12	-1467.02	-1524.66	389.312	1031
13370	-0.54	-0.74	0.09	-1465.89	-1523.05	389.317	1031
13375	-0.39	-0.41	0.20	-1464.85	-1521.41	389.322	1031
13380	-0.53	-0.71	0.22	-1464.73	-1521.88	389.327	1031
13385	-0.69	-0.63	0.22	-1464.61	-1520.69	389.332	1031
13390	-0.83	-0.26	-0.06	-1463.94	-1521.08	389.337	1031
13395	-0.41	-0.33	-0.15	-1463.14	-1518.77	389.343	1031
13400	-0.68	-0.22	0.04	-1463.09	-1518.06	389.347	1031
13405	-0.22	-0.44	0.21	-1462.63	-1518.94	389.353	1031
13410	-0.78	-0.44	0.11	-1462.93	-1518.30	389.356	1031
13415	-0.77	-0.14	-0.03	-1461.66	-1516.95	389.362	1031
13420	-0.72	-0.33	-0.08	-1461.28	-1516.86	389.366	1031
13425	-0.63	-0.38	0.07	-1460.56	-1515.72	389.373	1031
13430	-0.73	-0.52	0.21	-1460.63	-1514.64	389.376	1031
13435	-0.37	-0.30	0.15	-1460.63	-1515.17	389.382	1031
13440	-0.64	-0.51	-0.09	-1460.49	-1515.84	389.387	1031
13445	-0.12	-0.22	-0.22	-1458.80	-1514.64	389.394	1031
13450	-0.76	-0.29	-0.04	-1459.12	-1515.93	389.397	1031
13455	-0.50	-0.51	-0.04	-1458.94	-1514.41	389.402	1031
13460	-0.71	-0.04	-0.03	-1458.86	-1513.98	389.407	1031
13465	-0.49	-1.45	0.11	-1457.38	-1510.93	389.414	1031
13470	-0.76	-0.62	0.08	-1457.19	-1511.10	389.417	1031
13475	-0.54	-0.12	-0.05	-1457.15	-1511.25	389.422	1031
13480	-0.80	-0.42	-0.04	-1457.20	-1512.06	389.427	1031
13485	-0.68	-0.56	0.21	-1456.42	-1511.00	389.432	1031
13490	-0.56	-0.31	0.08	-1455.42	-1511.54	389.437	1031
13495	-0.19	-0.53	0.17	-1455.05	-1511.06	389.442	1031
13500	-0.85	-0.30	0.14	-1454.27	-1510.11	389.447	1031
13505	-0.55	0.02	0.09	-1454.12	-1510.21	389.452	1031
13510	-0.73	-0.70	-0.05	-1454.32	-1511.04	389.457	1031
13515	-0.36	-0.27	-0.00	-1453.83	-1509.82	389.462	1031
13520	-0.60	-0.51	-0.23	-1452.89	-1509.80	389.468	1031
13525	-0.97	-0.60	0.04	-1452.81	-1510.30	389.472	1031
13530	-0.68	-0.29	0.07	-1452.64	-1510.10	389.477	1031
13535	-0.53	-0.53	0.10	-1452.49	-1509.88	389.481	1031
13540	-0.64	-0.23	0.08	-1451.23	-1507.70	389.488	1031
13545	-0.62	-0.46	0.15	-1451.19	-1507.91	389.491	1031
13550	-0.65	-0.18	-0.09	-1450.85	-1507.88	389.497	1031
13555	-0.62	-0.27	0.08	-1451.26	-1507.90	389.501	1031
13560	-0.98	-0.41	0.16	-1450.04	-1506.31	389.509	1031
13565	-0.46	-0.39	0.23	-1449.77	-1505.96	389.512	1031
13570	0.52	-1.13	0.12	-1449.84	-1505.12	389.519	1031
13575	-0.54	-0.62	0.15	-1449.62	-1504.97	389.522	1031
13580	-0.41	-0.24	0.00	-1448.50	-1506.10	389.528	1031
13585	-0.52	-0.39	0.09	-1447.93	-1506.41	389.532	1031
13590	-0.79	-0.37	0.15	-1447.47	-1505.58	389.537	1031
13595	-0.63	-0.35	0.03	-1447.10	-1505.21	389.542	1031
13600	-0.66	-0.39	0.28	-1446.98	-1505.12	389.547	1031
13605	-0.19	-0.06	0.09	-1447.15	-1504.09	389.552	1031
13610	-0.71	-0.34	0.08	-1446.94	-1504.39	389.557	1031
13615	-0.67	-0.54	0.04	-1447.04	-1504.45	389.562	1031
13620	-0.84	-0.33	-0.11	-1446.05	-1503.40	389.567	1031
13625	-0.43	-0.73	0.24	-1444.31	-1500.52	389.573	1031
13630	-0.76	-0.30	0.12	-1444.50	-1501.88	389.576	1031
13635	-0.70	-0.35	0.14	-1444.26	-1501.92	389.582	1031
13640	-0.49	-0.26	-0.02	-1444.28	-1502.25	389.586	1031
13645	-0.63	-0.77	0.07	-1442.71	-1500.36	389.593	1031
13650	-0.44	-0.35	-0.05	-1442.79	-1500.40	389.596	1031
13655	-0.51	-0.65	-0.24	-1442.94	-1500.12	389.604	1031
13660	-0.59	-0.25	0.15	-1442.83	-1500.25	389.607	1031
13665	-0.68	-0.45	0.20	-1441.64	-1499.42	389.612	1031
13670	-0.71	-0.35	0.16	-1441.07	-1499.08	389.617	1031
13675	-1.63	-0.96	0.04	-1440.18	-1497.66	389.624	1031
13680	-0.57	-0.27	0.06	-1440.11	-1498.83	389.627	1031
13685	-0.07	-0.27	-0.02	-1440.19	-1497.61	389.632	1031
13690	-0.79	-0.43	0.22	-1439.88	-1498.11	389.637	1031
13695	-0.22	-0.14	0.14	-1439.30	-1497.78	389.642	1031
13700	-0.70	-0.46	0.04	-1438.57	-1496.18	389.647	1031
13705	-0.82	-0.52	0.08	-1438.48	-1495.88	389.652	1031
13710	-0.69	-0.44	0.13	-1438.50	-1494.63	389.657	1031
13715	-0.57	-0.56	0.03	-1438.30	-1496.18	389.662	1031
13720	-0.54	-0.14	-0.08	-1437.13	-1498.47	389.667	1031
13725	-0.57	-0.26	0.08	-1436.68	-1496.93	389.672	1031
13730	-0.43	-0.68	0.28	-1436.04	-1496.98	389.678	1031
13735	-0.58	-0.04	0.19	-1435.79	-1497.08	389.681	1031
13740	-0.56	-0.11	-0.03	-1435.94	-1496.56	389.687	1031
13745	-0.57	-0.43	0.10	-1435.87	-1496.36	389.691	1031
13750	-0.73	-0.31	0.20	-1434.54	-1494.82	389.697	1031
13755	-0.82	-0.38	0.10	-1434.34	-1494.26	389.701	1031
13760	-1.19	-0.89	0.09	-1433.95	-1493.92	389.709	1031
13765	-0.43	-0.25	0.05	-1433.98	-1493.90	389.712	1031
13770	-0.43	-0.28	0.21	-1434.08	-1493.34	389.718	1031
13775	-0.58	0.07	-0.11	-1434.13	-1493.95	389.722	1031
13780	-0.78	-0.20	0.00	-1432.03	-1492.15	389.727	1031
13785	-0.39	-0.12	0.01	-1431.59	-1492.05	389.732	1031
13790	-0.73	-0.69	0.04	-1431.07	-1490.82	389.738	1031
13795	-0.72	-0.26	0.10	-1431.12	-1491.19	389.742	1031
13800	-0.38	-0.56	0.00	-1431.08	-1491.05	389.748	1031
13805	-0.71	-0.36	0.22	-1430.87	-1490.09	389.752	1031
13810	-0.45	-0.02	-0.06	-1429.82	-1491.61	389.757	1031
13815	-0.64	-0.28	0.05	-1429.35	-1490.50	389.762	1031
13820	-0.68	-0.46	0.15	-1429.41	-1490.54	389.767	1031
13825	-0.54	-0.43	0.06	-1429.49	-1490.68	389.772	1031
13830	-0.56	-0.55	-0.01	-1428.65	-1491.49	389.777	1031
13835	-0.54	-0.24	0.12	-1427.79	-1490.15	389.782	1031
13840	-0.55	0.08	0.05	-1427.35	-1488.97	389.787	1031
13845	-0.56	-0.82	0.05	-1427.09	-1487.89	389.793	1031
13850	-0.61	-0.39	-0.04	-1426.92	-1488.15	389.797	1031
13855	-0.67	-0.13	0.03	-1426.85	-1489.33	389.802	1031
13860	-0.27	-0.02	-0.04	-1426.72	-1489.09	389.806	1031
13865	-0.32	-0.03	0.16	-1425.00	-1486.17	389.813	1031
13870	-0.32	-0.47	0.07	-1425.07	-1485.62	389.816	1031
13875	-0.76	-0.40	-0.22	-1425.07	-1487.84	389.823	1031
13880	-0.81	-0.47	0.10	-1424.85	-1487.26	389.826	1031
13885	-0.39	-0.37	0.09	-1423.68	-1485.26	389.832	1031
13890	-0.45	-0.02	-0.11	-1423.49	-1485.12	389.837	1031
13895	-0.18	-0.22	0.03	-1422.55	-1486.11	389.844	1031
13900	-0.51	-0.28	-0.14	-1422.70	-1484.95	389.847	1031
13905	-0.26	-0.35	0.06	-1422.56	-1484.39	389.853	1031
13910	-0.62	-0.44	0.15	-1422.29	-1484.16	389.857	1031
13915	-0.41	-0.03	-0.12	-1422.72	-1486.35	389.864	1031
13920	-0.28	-0.41	-0.00	-1422.60	-1485.07	389.867	1031
13925	-0.36	-0.20	0.07	-1421.31	-1485.67	389.872	1031
13930	-0.63	-0.43	0.05	-1420.83	-1483.75	389.877	1031
13935	-0.38	-0.43	0.14	-1420.22	-1482.83	389.882	1031
13940	-0.80	0.13	-0.01	-1419.10	-1484.71	389.887	1031
13945	-0.42	-0.52	0.17	-1418.79	-1485.72	389.892	1031
13950	-0.43	-0.20	0.01	-1418.72	-1485.15	389.897	1031
13955	-0.65	-0.04	0.05	-1418.75	-1484.96	389.902	1031
13960	-0.58	-0.42	0.09	-1418.71	-1485.57	389.908	1031
13965	-0.43	-0.08	0.09	-1418.28	-1484.73	389.912	1031
13970	-0.28	-0.22	-0.04	-1416.80	-1483.75	389.917	1031
13975	-0.58	-0.61	0.15	-1416.65	-1483.20	389.921	1031
13980	-0.62	-0.63	0.25	-1415.84	-1482.01	389.928	1031
13985	-0.41	-0.51	0.03	-1415.75	-1481.83	389.931	1031
13990	-0.44	-0.06	-0.08	-1415.74	-1481.97	389.937	1031
13995	-0.50	-0.14	0.19	-1415.76	-1481.74	389.941	1031
14000	-0.34	-0.35	-0.27	-1413.90	-1480.38	389.949	1031
14005	-0.81	-0.06	-0.03	-1414.02	-1480.54	389.951	1031
14010	-0.63	-0.30	0.06	-1414.00	-1479.06	389.957	1031
14015	-0.40	-0.43	0.15	-1413.83	-1479.73	389.962	1031
14020	-0.48	-0.95	-0.19	-1413.84	-1478.02	389.969	1031
14025	-0.48	-0.50	0.01	-1413.97	-1475.67	389.972	1031
14030	-0.48	0.09	0.03	-1412.40	-1476.70	389.977	1031
14035	-0.63	-0.12	0.06	-1412.15	-1476.45	389.982	1031
14040	-0.40	-0.51	0.13	-1411.04	-1476.10	389.987	1031
14045	-0.48	-0.42	0.10	-1410.72	-1477.32	389.992	1031
14050	-0.48	0.07	0.04	-1410.74	-1474.45	389.997	1031
14055	-0.72	-0.37	0.04	-1410.38	-1476.21	390.002	1031
14060	-0.66	-0.05	-0.05	-1410.17	-1476.11	390.007	1031
14065	-0.56	-0.11	0.09	-1409.23	-1476.72	390.012	1031
14070	-0.36	-0.49	-0.10	-1408.91	-1475.97	390.017	1031
14075	-0.77	-0.59	0.15	-1407.98	-1475.24	390.023	1031
14080	-0.50	-0.33	0.00	-1408.33	-1475.02	390.026	1031
14085	-0.66	0.07	0.27	-1408.28	-1474.54	390.033	1031
14090	-0.68	-0.02	0.11	-1407.75	-1472.82	390.036	1031
14095	-0.45	-0.31	-0.02	-1406.56	-1469.96	390.042	1031
14100	-0.55	-0.07	0.28	-1406.29	-1469.86	390.046	1031
14105	-0.65	0.10	0.03	-1405.51	-1468.12	390.052	1031
14110	-0.71	-0.15	-0.03	-1405.46	-1470.64	390.057	1031
14115	-0.62	-0.14	-0.26	-1405.56	-1469.21	390.062	1031
14120	-0.58	-0.21	0.03	-1405.43	-1470.12	390.067	1031
14125	-1.10	-0.24	0.10	-1405.33	-1470.09	390.074	1031
14130	-0.51	0.10	-0.01	-1405.29	-1469.88	390.077	1031
14135	-0.39	-0.47	0.07	-1405.28	-1468.94	390.082	1031
14140	-0.36	-0.18	-0.01	-1405.24	-1469.96	390.087	1031
14145	-0.13	0.14	0.11	-1403.02	-1470.26	390.092	1031
14150	-0.24	-0.12	-0.02	-1401.88	-1469.97	390.097	1031
14155	-0.43	-0.42	-0.08	-1401.84	-1467.89	390.102	1031
14160	-0.64	-0.23	0.01	-1401.85	-1466.73	390.107	1031
14165	-0.51	-0.18	0.08	-1400.83	-1465.27	390.112	1031
14170	-0.47	-0.11	0.09	-1400.36	-1464.75	390.117	1031
14175	-0.49	0.24	-0.04	-1400.15	-1463.91	390.122	1031
14180	-0.55	0.15	-0.01	-1399.60	-1464.23	390.127	1031
14185	-0.41	-0.23	-0.13	-1399.34	-1465.72	390.132	1031
14190	-0.49	-0.46	0.02	-1399.31	-1464.83	390.138	1031
14195	-0.63	-0.22	0.16	-1398.85	-1463.08	390.142	1031
14200	-0.60	0.06	0.19	-1397.82	-1461.63	390.147	1031
14205	-0.02	0.10	-0.01	-1397.58	-1460.74	390.151	1031
14210	-0.59	-0.50	0.21	-1397.07	-1460.43	390.158	1031
14215	-0.25	-0.03	0.15	-1396.95	-1461.06	390.161	1031
14220	-0.77	-0.32	0.19	-1396.71	-1461.95	390.167	1031
14225	-0.53	-0.08	0.17	-1396.71	-1462.79	390.171	1031
14230	-0.41	-0.08	0.01	-1395.61	-1460.67	390.177	1031
14235	-0.43	-0.28	0.16	-1395.18	-1460.39	390.181	1031
14240	-0.29	0.02	-0.13	-1395.07	-1457.82	390.189	1031
14245	-0.30	-0.10	0.10	-1395.11	-1455.86	390.192	1031
14250	-0.14	0.01	-0.05	-1394.84	-1454.57	390.198	1031
14255	-0.50	-0.22	-0.12	-1395.15	-1455.84	390.202	1031
14260	-0.51	0.05	-0.01	-1393.37	-1454.45	390.207	1031
14265	-0.45	-0.09	0.02	-1392.54	-1456.66	390.212	1031
14270	-0.34	-0.34	-0.05	-1392.61	-1455.20	390.217	1031
14275	-0.51	-0.33	-0.10	-1392.57	-1455.01	390.222	1031
14280	-0.17	-0.34	0.01	-1392.02	-1454.58	390.227	1031
14285	-0.80	-0.15	0.13	-1390.90	-1454.67	390.232	1031
14290	-0.51	-0.10	0.13	-1390.70	-1454.08	390.237	1031
14295	-0.22	-0.10	0.09	-1390.17	-1451.95	390.242	1031
14300	-0.54	0.24	-0.08	-1389.95	-1452.05	390.247	1031
14305	-0.63	-0.57	0.14	-1390.11	-1454.56	390.253	1031
14310	-0.30	-0.30	0.03	-1389.70	-1454.53	390.257	1031
14315	-0.11	0.33	0.01	-1388.79	-1450.19	390.262	1031
14320	-0.73	-0.10	0.05	-1388.56	-1448.76	390.266	1031
14325	-0.71	0.71	-0.12	-1387.52	-1445.64	390.273	1031
14330	-0.59	-0.15	0.16	-1387.56	-1445.38	390.276	1031
14335	-0.70	-0.15	-0.08	-1387.16	-1443.84	390.283	1031
14340	-0.45	-0.05	-0.17	-1387.55	-1444.28	390.286	1031
14345	-0.51	0.20	0.17	-1386.12	-1442.39	390.292	1031
14350	-0.30	-0.40	0.07	-1386.05	-1442.60	390.296	1031
14355	-0.31	0.59	-0.14	-1385.45	-1443.48	390.304	1031
14360	-0.82	-0.18	-0.05	-1385.26	-1443.20	390.307	1031
14365	-0.55	-0.07	0.16	-1385.04	-1442.68	390.312	1031
14370	-0.95	-0.04	0.06	-1385.05	-1442.59	390.317	1031
14375	-0.18	0.16	-0.08	-1383.83	-1442.56	390.323	1031
14380	-0.48	0.04	0.14	-1383.53	-1443.20	390.327	1031
14385	-0.58	-0.36	0.18	-1383.27	-1442.30	390.332	1031
14390	-0.47	0.04	0.02	-1383.29	-1441.33	390.337	1031
14395	-0.63	-0.21	0.05	-1382.58	-1439.55	390.342	1031
14400	-0.74	-0.06	0.05	-1381.84	-1439.90	390.347	1031
14405	-0.64	-0.13	0.33	-1381.65	-1439.96	390.352	1031
14410	-0.41	-0.01	-0.09	-1381.57	-1441.40	390.358	1031
14415	-0.74	-0.26	0.17	-1381.81	-1440.98	390.362	1031
14420	-0.72	-0.15	0.07	-1381.43	-1439.51	390.367	1031
14425	-0.34	-0.02	0.07	-1381.03	-1439.13	390.372	1031
14430	-0.41	0.23	0.05	-1379.33	-1436.88	390.377	1031
14435	-0.35	0.55	0.23	-1379.28	-1436.03	390.381	1031
14440	-0.51	-0.27	0.26	-1378.13	-1435.33	390.388	1031
14445	-0.31	-0.45	0.17	-1378.19	-1435.60	390.391	1031
14450	-0.55	-0.31	-0.03	-1378.29	-1435.53	390.397	1031
14455	-0.39	-0.12	0.16	-1378.28	-1434.24	390.401	1031
14460	-0.07	-0.23	0.07	-1376.19	-1435.02	390.409	1031
14465	-0.60	0.42	-0.10	-1376.38	-1434.53	390.412	1031
14470	0.02	0.07	0.02	-1376.56	-1434.28	390.419	1031
14475	-0.46	-0.34	-0.18	-1376.45	-1434.21	390.422	1031
14480	-0.67	-0.18	0.15	-1375.32	-1432.91	390.428	1031
14485	-0.38	0.62	0.14	-1374.99	-1432.82	390.432	1031
14490	-0.66	0.27	0.05	-1374.36	-1433.41	390.437	1031
14495	-0.44	0.45	-0.02	-1374.13	-1432.86	390.442	1031
14500	-0.53	-0.05	0.09	-1374.07	-1433.35	390.447	1031
14505	-0.54	-0.24	0.01	-1374.09	-1432.64	390.452	1031
14510	-0.37	0.08	-0.09	-1373.12	-1431.05	390.457	1031
14515	-0.54	0.18	-0.08	-1372.34	-1428.56	390.462	1031
14520	-0.46	0.11	-0.00	-1372.10	-1428.72	390.467	1031
14525	-0.65	0.53	-0.06	-1372.23	-1430.08	390.472	1031
14530	-0.67	-0.30	0.03	-1371.86	-1429.72	390.477	1031
14535	-0.54	-0.16	0.03	-1370.72	-1427.43	390.483	1031
14540	-0.49	-0.01	0.12	-1370.55	-1427.00	390.487	1031
14545	-0.67	-0.18	-0.03	-1370.27	-1426.72	390.493	1031
14550	-0.87	-0.30	-0.18	-1370.13	-1426.61	390.496	1031
14555	-0.67	-0.44	0.08	-1368.92	-1426.08	390.502	1031
14560	-0.88	-0.02	0.03	-1369.09	-1426.40	390.506	1031
14565	-0.74	-0.13	0.14	-1367.92	-1424.29	390.513	1031
14570	-0.37	-0.25	0.05	-1368.06	-1424.77	390.516	1031
14575	-0.45	0.10	0.02	-1368.02	-1425.01	390.522	1031
14580	-0.64	-0.36	0.02	-1367.70	-1425.03	390.528	1031
14585	-0.47	-0.22	0.15	-1366.81	-1423.33	390.532	1031
14590	-0.20	-0.08	-0.19	-1366.55	-1423.48	390.536	1031
14595	-0.79	-0.30	0.09	-1366.35	-1423.68	390.542	1031
14600	-0.35	-0.41	-0.02	-1366.40	-1424.03	390.547	1031
14605	-0.91	-0.74	0.04	-1364.61	-1424.25	390.554	1031
14610	-0.40	-0.10	-0.07	-1365.09	-1423.86	390.557	1031
14615	-0.47	-0.25	-0.13	-1364.79	-1423.76	390.562	1031
14620	-0.70	-0.01	-0.05	-1365.20	-1423.06	390.567	1031
14625	-0.32	-0.21	-0.06	-1363.86	-1422.06	390.572	1031
14630	-0.40	0.10	-0.01	-1363.35	-1421.79	390.577	1031
14635	-0.42	-0.27	0.07	-1362.91	-1421.78	390.582	1031
14640	-0.65	0.45	-0.05	-1362.75	-1422.68	390.587	1031
14645	-0.84	0.06	0.01	-1362.12	-1421.98	390.592	1031
14650	-0.28	0.24	-0.07	-1361.16	-1420.13	390.597	1031
14655	-0.49	0.30	-0.11	-1361.01	-1419.86	390.602	1031
14660	-0.73	-0.40	0.04	-1360.86	-1419.40	390.607	1031
14665	-0.39	-0.28	0.11	-1360.96	-1417.72	390.611	1031
14670	-0.77	0.12	-0.04	-1359.90	-1417.50	390.617	1031
14675	-0.39	0.46	-0.02	-1359.85	-1416.86	390.621	1031
14680	-0.34	-0.00	0.04	-1358.30	-1415.96	390.628	1031
14685	-0.47	0.44	0.20	-1358.25	-1415.88	390.631	1031
14690	-0.49	-0.28	0.14	-1358.27	-1415.56	390.639	1031
14695	-0.41	-0.05	-0.08	-1357.98	-1415.14	390.641	1031
14700	-0.40	-0.14	-0.04	-1356.75	-1414.32	390.647	1031
14705	-0.35	-0.17	-0.11	-1356.42	-1414.00	390.652	1031
14710	-0.13	0.16	0.12	-1355.81	-1413.19	390.658	1031
14715	-0.39	-0.02	-0.03	-1355.57	-1414.39	390.662	1031
14720	-0.60	0.25	-0.07	-1355.21	-1414.86	390.667	1031
14725	-0.24	-0.32	0.04	-1355.39	-1414.07	390.673	1031
14730	-0.53	0.60	-0.15	-1355.52	-1412.90	390.677	1031
14735	-0.62	-0.12	-0.18	-1355.21	-1412.78	390.682	1031
14740	-0.38	-0.19	-0.19	-1354.71	-1411.36	390.687	1031
14745	-0.63	0.16	-0.06	-1352.81	-1409.55	390.693	1031
14750	-0.43	-0.09	0.01	-1352.99	-1410.21	390.696	1031
14755	-0.14	-0.10	-0.10	-1352.50	-1410.03	390.703	1031
14760	-0.55	-0.34	0.04	-1352.65	-1410.72	390.706	1031
14765	-0.38	-0.33	0.09	-1351.55	-1409.33	390.712	1031
14770	-0.29	0.21	-0.02	-1351.09	-1409.36	390.716	1031
14775	-0.32	0.14	-0.23	-1350.15	-1406.64	390.724	1031
14780	-0.84	0.03	-0.04	-1350.26	-1408.13	390.726	1031
14785	-0.24	-0.95	-0.28	-1350.25	-1408.17	390.734	1031
14790	-0.35	0.14	-0.07	-1350.15	-1409.03	390.737	1031
14795	-0.48	-0.39	-0.07	-1349.28	-1407.78	390.743	1031
14800	-0.71	0.12	-0.04	-1348.44	-1407.57	390.747	1031
14805	-0.55	0.24	-0.32	-1347.84	-1407.92	390.752	1031
14810	-0.34	-0.14	-0.03	-1347.49	-1407.81	390.757	1031
14815	-0.55	0.05	0.07	-1347.50	-1407.69	390.762	1031
14820	-0.34	-0.04	0.07	-1347.44	-1407.76	390.767	1031
14825	-0.27	-0.08	-0.26	-1346.88	-1406.49	390.772	1031
14830	-0.24	-0.13	-0.22	-1346.01	-1404.94	390.778	1031
14835	-0.67	-0.08	0.01	-1345.89	-1405.79	390.782	1031
14840	0.23	-0.07	-0.26	-1345.78	-1405.68	390.788	1031
14845	-0.28	-0.64	-0.04	-1345.64	-1404.34	390.791	1031
14850	-0.71	0.06	-0.04	-1344.35	-1402.76	390.797	1031
14855	-0.62	-0.16	0.08	-1343.91	-1403.50	390.801	1031
14860	-0.37	0.59	0.01	-1343.04	-1401.61	390.807	1031
14865	-0.13	-0.47	-0.03	-1342.69	-1403.31	390.811	1031
14870	-0.12	-0.57	-0.13	-1342.88	-1401.83	390.819	1031
14875	-0.54	-0.07	-0.09	-1342.86	-1402.33	390.822	1031
14880	-0.41	-0.12	-0.13	-1342.68	-1403.75	390.827	1031
14885	-0.53	-0.03	-0.03	-1342.78	-1403.33	390.832	1031
14890	-0.15	-0.15	0.11	-1340.37	-1397.79	390.839	1031
14895	-0.60	-0.20	0.31	-1340.48	-1399.80	390.842	1031
14900	-0.05	-0.22	-0.14	-1340.07	-1401.31	390.849	1031
14905	-0.76	0.05	-0.07	-1340.59	-1401.04	390.852	1031
14910	-0.39	-0.07	0.00	-1339.22	-1401.11	390.857	1031
14915	-0.30	-0.30	-0.26	-1338.85	-1400.22	390.862	1031
14920	0.04	-0.17	-0.12	-1338.37	-1400.26	390.867	1031
14925	-0.39	0.09	-0.20	-1338.17	-1401.29	390.872	1031
14930	-0.43	0.05	0.04	-1338.02	-1400.05	390.877	1031
14935	-0.13	0.30	0.05	-1337.75	-1399.13	390.882	1031
14940	-0.48	-0.16	-0.05	-1337.73	-1398.86	390.887	1031
14945	-0.43	-0.33	-0.09	-1336.17	-1399.62	390.893	1031
14950	-0.37	-0.11	0.08	-1336.13	-1398.96	390.897	1031
14955	-0.31	-0.16	0.03	-1336.05	-1398.36	390.902	1031
14960	-0.57	0.07	-0.09	-1336.04	-1397.47	390.906	1031
14965	-0.20	-0.21	-0.00	-1334.42	-1395.86	390.913	1031
14970	-0.39	-0.63	-0.06	-1334.52	-1398.09	390.916	1031
14975	-0.79	-0.34	-0.08	-1334.26	-1401.82	390.923	1031
14980	-0.18	-0.26	0.09	-1334.15	-1401.95	390.926	1031
14985	-0.07	0.17	0.05	-1333.05	-1399.94	390.932	1031
14990	-0.34	-0.03	-0.07	-1333.01	-1400.19	390.937	1031
14995	-0.49	-0.28	0.03	-1332.25	-1397.50	390.943	1031
15000	-0.54	0.10	-0.14	-1331.92	-1397.91	390.947	1031
15005	-0.53	0.00	-0.04	-1331.94	-1397.55	390.952	1031
15010	-0.50	0.15	0.07	-1331.96	-1398.14	390.957	1031
15015	-0.23	-0.46	0.00	-1331.51	-1398.13	390.962	1031
15020	-0.56	0.16	0.02	-1331.82	-1398.74	390.967	1031
15025	-0.34	0.45	0.11	-1330.89	-1399.08	390.972	1031
15030	-0.40	-0.09	0.04	-1329.42	-1397.09	390.977	1031
15035	-0.44	-0.10	-0.16	-1329.06	-1398.34	390.982	1031
15040	-0.38	-0.30	-0.22	-1328.37	-1398.81	390.988	1031
15045	-0.62	-0.40	-0.18	-1328.49	-1397.95	390.992	1031
15050	-0.11	0.01	0.06	-1328.34	-1399.08	390.997	1031
15055	-0.55	-0.62	-0.15	-1328.01	-1398.84	391.001	1031
15060	-0.26	0.66	0.03	-1326.54	-1398.54	391.008	1031
15065	-0.89	-0.03	-0.17	-1326.92	-1398.40	391.011	1031
15070	-0.55	-0.15	0.00	-1326.48	-1398.04	391.017	1031
15075	-0.33	-0.21	-0.14	-1326.67	-1397.27	391.021	1031
15080	-0.21	-0.07	-0.08	-1325.35	-1393.88	391.027	1031
15085	-0.33	0.14	0.06	-1324.84	-1394.65	391.032	1031
15090	-0.22	-0.10	-0.13	-1324.64	-1396.81	391.039	1031
15095	-0.28	0.29	0.00	-1324.87	-1395.74	391.042	1031
15100	0.06	-0.39	0.20	-1325.10	-1396.31	391.049	1031
15105	-0.27	0.31	0.04	-1324.76	-1396.56	391.052	1031
15110	-0.47	0.13	0.14	-1323.23	-1396.13	391.057	1031
15115	-0.45	-0.13	-0.10	-1322.73	-1397.53	391.062	1031
15120	-0.22	-0.29	0.11	-1321.87	-1398.25	391.067	1031
15125	-0.15	0.02	-0.03	-1321.59	-1398.81	391.072	1031
15130	-0.61	0.33	0.06	-1321.40	-1397.54	391.077	1031
15135	-0.05	0.10	0.00	-1321.37	-1396.60	391.082	1031
15140	0.19	0.16	-0.06	-1321.00	-1394.11	391.087	1031
15145	-0.57	-0.06	-0.05	-1320.03	-1392.77	391.092	1031
15150	-0.35	0.17	0.11	-1319.77	-1392.80	391.097	1031
15155	-0.29	-0.66	-0.06	-1319.48	-1396.51	391.103	1031
15160	-0.62	-0.01	-0.02	-1319.49	-1396.80	391.107	1031
15165	-0.61	-0.16	0.05	-1319.35	-1394.53	391.112	1031
15170	-0.14	-0.04	0.18	-1319.40	-1393.81	391.116	1031
15175	-0.40	0.10	0.02	-1317.41	-1393.25	391.122	1031
15180	-0.39	0.03	-0.02	-1317.23	-1393.04	391.126	1031
15185	-0.48	-0.24	0.16	-1316.44	-1392.94	391.132	1031
15190	-0.23	0.16	0.01	-1316.26	-1392.50	391.136	1031
15195	-0.59	-0.13	-0.06	-1316.19	-1392.71	391.142	1031
15200	-0.37	0.11	0.01	-1316.10	-1391.78	391.147	1031
15205	-0.21	-0.08	0.08	-1316.15	-1391.97	391.154	1031
15210	-0.44	0.02	-0.07	-1316.09	-1391.54	391.157	1031
15215	-0.53	-0.07	0.00	-1315.81	-1391.93	391.163	1031
15220	-0.30	0.21	-0.06	-1315.59	-1389.90	391.167	1031
15225	-0.69	-0.08	0.04	-1313.18	-1390.51	391.173	1031
15230	-0.47	0.05	0.11	-1312.60	-1390.05	391.177	1031
15235	-0.04	-0.24	0.17	-1312.44	-1389.48	391.182	1031
15240	-0.31	0.04	0.11	-1312.66	-1389.84	391.187	1031
15245	-0.50	-0.22	0.12	-1311.70	-1389.57	391.192	1031
15250	-0.23	0.01	-0.05	-1310.77	-1390.23	391.197	1031
15255	-0.50	0.15	0.08	-1310.64	-1390.42	391.202	1031
15260	-0.47	0.05	0.01	-1310.82	-1389.56	391.207	1031
15265	-0.30	-0.00	0.07	-1310.41	-1389.31	391.212	1031
15270	-0.57	-0.10	0.28	-1308.95	-1390.43	391.218	1031
15275	-0.22	0.21	0.11	-1309.16	-1388.34	391.222	1031
15280	-0.41	0.09	0.02	-1308.30	-1388.07	391.227	1031
15285	-0.28	-0.08	-0.03	-1308.08	-1387.76	391.231	1031
15500	-0.31	0.69	0.29	-1302.38	-1379.30	391.454	1
15600	-0.43	-0.14	0.06	-1301.49	-1375.64	391.547	1
15700	-0.31	0.17	0.13	-1301.03	-1380.34	391.645	1
15800	-0.32	-0.07	0.08	-1300.45	-1378.98	391.746	1
15900	-1.28	-0.06	-0.07	-1299.78	-1379.24	391.854	1
16000	-0.35	-0.12	0.07	-1299.75	-1380.90	391.949	1
16100	-0.25	-0.02	0.09	-1299.33	-1378.33	392.049	1
16200	-0.43	0.02	0.06	-1299.01	-1378.83	392.151	1
#End Write
