# Supplementary material for: Structural characterization of the saxitoxin-targeting APTSTX1 aptamer using optical tweezers and molecular dynamics simulations
Source: PLoS One. 2019 Nov 7;14(11):e0222468. doi: 10.1371/journal.pone.0222468 (PMC6837747; doi:10.1371/journal.pone.0222468)
Supplement: S2 File — Data repository, aptamer under magnesium. (ZIP) [file pone.0222468.s006.zip › Mg/Mg/September/290915/1bnbA.txt]

#Begin Write:
CycleCount/n	X_force	Y_force	Z_force	A_dist-Y	B_dist-Y	time(sec)	Status
0	3.96	-32.90	4.37	-2140.92	-1339.44	257.719	0
100	3.59	-32.88	4.43	-2141.10	-1338.93	257.809	0
200	3.68	-32.85	4.36	-2140.88	-1339.91	257.913	0
300	3.86	-32.79	4.48	-2140.94	-1339.32	258.018	0
400	4.03	-32.81	4.43	-2141.12	-1339.02	258.121	0
500	3.69	-32.86	4.48	-2140.97	-1338.84	258.213	0
600	3.85	-32.94	4.42	-2141.08	-1339.47	258.319	0
700	3.91	-32.82	4.45	-2140.99	-1339.43	258.420	0
800	3.80	-32.90	4.37	-2140.70	-1339.20	258.521	0
900	4.24	-32.84	4.33	-2140.70	-1338.41	258.621	0
1000	3.63	-32.78	4.48	-2140.86	-1339.39	258.715	0
1125	3.74	-32.78	4.32	-2141.16	-1339.08	258.796	0
1130	3.69	-32.77	4.30	-2140.79	-1339.41	258.800	0
1135	3.77	-32.84	4.36	-2141.06	-1339.28	258.805	0
1140	3.74	-32.83	4.38	-2140.98	-1338.74	258.811	0
1145	3.67	-32.80	4.28	-2141.09	-1339.57	258.815	0
1150	3.76	-32.75	4.45	-2141.16	-1338.95	258.820	0
1155	3.95	-32.82	4.44	-2141.02	-1339.48	258.825	0
1160	3.70	-32.90	4.38	-2140.83	-1339.30	258.830	0
1165	3.86	-32.78	4.44	-2140.78	-1339.26	258.835	0
1170	3.98	-32.84	4.40	-2140.80	-1339.52	258.840	0
1175	3.55	-32.86	4.48	-2140.69	-1339.58	258.845	0
1180	3.32	-32.87	4.48	-2140.97	-1338.76	258.850	0
1185	3.31	-32.85	4.47	-2140.67	-1339.11	258.855	0
1190	3.78	-32.78	4.50	-2140.99	-1338.41	258.860	0
1195	3.17	-32.94	4.43	-2140.92	-1338.00	258.865	0
1200	3.70	-32.86	4.37	-2141.27	-1338.33	258.870	0
1205	3.89	-32.86	4.25	-2141.10	-1338.12	258.875	0
1210	4.13	-32.80	4.26	-2140.81	-1338.16	258.880	0
1215	3.89	-32.77	4.36	-2141.16	-1337.99	258.885	0
1220	3.21	-32.90	4.33	-2140.90	-1337.80	258.890	0
1225	3.51	-32.85	4.47	-2140.94	-1338.38	258.895	0
1230	3.69	-32.87	4.33	-2141.03	-1338.20	258.899	0
1235	3.98	-32.83	4.43	-2140.88	-1339.03	258.905	0
1240	4.16	-32.77	4.57	-2140.77	-1338.85	258.909	0
1245	3.89	-32.81	4.45	-2140.92	-1338.40	258.915	0
1250	3.52	-32.82	4.47	-2140.91	-1337.99	258.919	0
1255	3.66	-32.86	4.50	-2140.83	-1338.35	258.925	0
1260	3.61	-32.85	4.48	-2140.86	-1338.11	258.929	0
1265	3.22	-32.92	4.38	-2140.92	-1338.89	258.937	0
1270	3.75	-32.82	4.41	-2140.76	-1338.76	258.940	0
1275	3.84	-32.84	4.48	-2140.89	-1338.95	258.945	0
1280	3.73	-32.83	4.47	-2140.90	-1338.98	258.950	0
1285	3.58	-32.88	4.37	-2140.81	-1339.23	258.955	0
1290	3.84	-32.80	4.44	-2140.86	-1338.81	258.960	0
1295	4.25	-32.81	4.58	-2140.35	-1338.79	258.967	0
1300	3.49	-32.88	4.43	-2140.68	-1338.08	258.970	0
1305	4.27	-32.74	4.55	-2140.86	-1337.80	258.975	0
1310	3.61	-32.69	4.53	-2140.76	-1338.28	258.980	0
1315	3.70	-32.75	4.43	-2140.92	-1338.11	258.985	0
1320	3.53	-32.79	4.45	-2140.85	-1338.26	258.990	0
1325	3.68	-32.78	4.43	-2140.70	-1338.55	258.995	0
1330	3.68	-32.76	4.51	-2140.92	-1338.75	259.000	0
1335	3.41	-32.85	4.49	-2140.84	-1338.28	259.005	0
1340	3.78	-32.83	4.38	-2140.50	-1338.11	259.010	0
1345	3.16	-32.91	4.08	-2140.96	-1337.42	259.017	0
1350	3.73	-32.87	4.26	-2140.88	-1338.16	259.020	0
1355	3.53	-32.90	4.30	-2140.68	-1338.64	259.025	0
1360	3.40	-32.95	4.39	-2140.60	-1338.78	259.031	0
1365	3.78	-32.77	4.57	-2140.62	-1338.83	259.035	0
1370	3.79	-32.76	4.51	-2140.62	-1339.31	259.040	0
1375	3.46	-32.81	4.49	-2140.57	-1339.71	259.044	0
1380	3.83	-32.83	4.45	-2140.81	-1339.28	259.051	0
1385	3.99	-32.78	4.45	-2140.71	-1339.78	259.054	0
1390	3.48	-32.83	4.47	-2140.93	-1339.65	259.060	0
1395	3.66	-32.78	4.44	-2140.83	-1339.38	259.064	0
1400	3.44	-32.78	4.48	-2140.86	-1339.17	259.071	0
1405	3.41	-32.80	4.49	-2141.16	-1339.08	259.074	0
1410	3.06	-32.82	4.44	-2141.07	-1339.06	259.082	0
1415	3.60	-32.74	4.39	-2141.12	-1339.65	259.085	0
1420	4.04	-32.76	4.31	-2141.01	-1339.08	259.090	0
1425	3.57	-32.82	4.34	-2141.06	-1339.07	259.095	0
1430	3.98	-32.77	4.50	-2141.08	-1338.83	259.101	0
1435	4.01	-32.81	4.34	-2140.94	-1339.02	259.105	0
1440	3.19	-32.88	4.42	-2140.88	-1339.73	259.110	0
1445	3.55	-32.79	4.49	-2140.99	-1338.83	259.115	0
1450	3.41	-32.81	4.45	-2141.13	-1338.99	259.121	0
1455	3.68	-32.79	4.52	-2141.10	-1338.49	259.125	0
1460	3.52	-32.77	4.49	-2140.76	-1338.81	259.130	0
1465	3.52	-32.80	4.41	-2140.69	-1339.16	259.135	0
1470	3.70	-32.81	4.44	-2141.01	-1338.94	259.140	0
1475	3.63	-32.85	4.42	-2140.72	-1339.31	259.145	0
1480	3.21	-32.87	4.21	-2140.40	-1338.83	259.152	0
1485	3.72	-32.80	4.45	-2140.84	-1339.24	259.155	0
1490	3.64	-32.79	4.46	-2140.81	-1339.41	259.160	0
1495	3.67	-32.83	4.40	-2140.72	-1339.31	259.165	0
1500	3.39	-32.81	4.40	-2140.67	-1339.85	259.170	0
1505	3.81	-32.82	4.29	-2140.66	-1339.97	259.175	0
1510	3.59	-32.87	4.24	-2140.69	-1339.32	259.180	0
1515	4.26	-32.82	4.28	-2140.67	-1338.83	259.186	0
1520	3.69	-32.83	4.34	-2140.83	-1339.07	259.189	0
1525	3.49	-32.78	4.47	-2140.83	-1339.00	259.195	0
1530	3.38	-32.79	4.51	-2140.91	-1338.32	259.199	0
1535	3.80	-32.77	4.55	-2141.14	-1338.81	259.206	0
1540	3.69	-32.80	4.47	-2140.90	-1338.91	259.209	0
1545	3.71	-32.84	4.28	-2141.31	-1338.39	259.216	0
1550	3.41	-32.80	4.34	-2141.13	-1338.40	259.219	0
1555	3.79	-32.81	4.26	-2141.14	-1339.07	259.225	0
1560	4.10	-32.75	4.27	-2140.99	-1338.42	259.229	0
1565	4.07	-32.76	4.23	-2140.80	-1338.88	259.237	0
1570	4.12	-32.75	4.28	-2140.74	-1338.58	259.239	0
1575	4.65	-32.68	4.32	-2140.92	-1338.83	259.245	0
1580	4.28	-32.70	4.29	-2140.73	-1338.87	259.250	0
1585	3.93	-32.73	4.25	-2140.86	-1339.22	259.255	0
1590	4.11	-32.70	4.31	-2140.89	-1339.19	259.260	0
1595	3.96	-32.80	4.34	-2140.61	-1338.96	259.267	0
1600	4.24	-32.70	4.37	-2140.84	-1338.35	259.270	0
1605	5.00	-32.58	4.33	-2141.28	-1339.09	259.277	0
1610	4.11	-32.74	4.32	-2140.85	-1339.11	259.280	0
1615	4.00	-32.69	4.39	-2141.02	-1339.21	259.285	0
1620	4.36	-32.68	4.41	-2140.97	-1339.42	259.290	0
1625	4.65	-32.77	4.33	-2140.43	-1340.13	259.297	0
1630	3.70	-32.81	4.28	-2140.55	-1339.51	259.300	0
1635	4.21	-32.70	4.39	-2140.80	-1339.16	259.305	0
1640	4.16	-32.72	4.44	-2140.76	-1339.74	259.310	0
1645	4.50	-32.70	4.36	-2140.90	-1339.19	259.315	0
1650	4.24	-32.68	4.29	-2140.82	-1339.30	259.321	0
1655	4.15	-32.77	4.34	-2140.82	-1338.80	259.325	0
1660	4.54	-32.69	4.33	-2140.91	-1339.62	259.331	0
1665	4.07	-32.69	4.41	-2140.84	-1339.45	259.335	0
1670	4.23	-32.71	4.35	-2140.76	-1339.62	259.340	0
1675	4.33	-32.68	4.39	-2140.84	-1339.23	259.345	0
1680	4.29	-32.73	4.26	-2140.82	-1339.22	259.350	0
1685	4.34	-32.79	4.37	-2140.96	-1339.24	259.354	0
1690	4.72	-32.61	4.41	-2140.88	-1338.90	259.361	0
1695	4.57	-32.67	4.38	-2140.99	-1339.68	259.364	0
1700	4.53	-32.70	4.35	-2140.77	-1339.82	259.370	0
1705	4.18	-32.69	4.31	-2140.95	-1339.58	259.374	0
1710	3.84	-32.77	4.27	-2140.96	-1338.60	259.382	0
1715	4.26	-32.69	4.45	-2141.02	-1339.76	259.384	0
1720	4.89	-32.64	4.34	-2140.81	-1339.48	259.390	0
1725	4.26	-32.66	4.34	-2140.74	-1338.99	259.394	0
1730	4.06	-32.72	4.34	-2140.74	-1339.46	259.402	0
1735	4.04	-32.76	4.37	-2140.78	-1339.32	259.405	0
1740	4.28	-32.73	4.36	-2140.76	-1339.57	259.412	0
1745	4.69	-32.65	4.44	-2140.79	-1339.43	259.415	0
1750	4.22	-32.70	4.42	-2140.78	-1339.74	259.420	0
1755	4.02	-32.70	4.44	-2140.81	-1340.09	259.425	0
1760	4.41	-32.74	4.36	-2140.43	-1340.96	259.432	0
1765	4.14	-32.72	4.37	-2140.66	-1340.46	259.435	0
1770	3.80	-32.70	4.34	-2140.75	-1340.31	259.440	0
1775	4.05	-32.73	4.40	-2140.84	-1340.48	259.445	0
1780	4.37	-32.70	4.39	-2140.68	-1340.07	259.450	0
1785	4.18	-32.70	4.38	-2140.76	-1339.85	259.455	0
1790	4.42	-32.61	4.43	-2141.06	-1339.99	259.460	0
1795	4.23	-32.70	4.49	-2140.94	-1340.22	259.465	0
1800	3.84	-32.74	4.38	-2140.82	-1340.43	259.470	0
1805	4.30	-32.66	4.43	-2140.91	-1340.28	259.475	0
1810	4.18	-32.64	4.41	-2140.77	-1340.64	259.480	0
1815	4.25	-32.63	4.51	-2140.71	-1340.58	259.485	0
1820	4.30	-32.73	4.43	-2140.64	-1340.38	259.490	0
1825	4.01	-32.68	4.33	-2140.86	-1340.60	259.496	0
1830	4.20	-32.65	4.40	-2140.96	-1339.39	259.500	0
1835	4.42	-32.64	4.36	-2141.06	-1339.77	259.505	0
1840	3.96	-32.74	4.31	-2140.95	-1340.20	259.510	0
1845	4.41	-32.71	4.32	-2140.75	-1340.38	259.516	0
1850	4.37	-32.65	4.42	-2140.83	-1340.07	259.519	0
1855	4.39	-32.65	4.42	-2140.76	-1340.11	259.525	0
1860	4.11	-32.61	4.38	-2140.77	-1340.47	259.529	0
1865	4.34	-32.62	4.44	-2140.83	-1339.89	259.536	0
1870	4.03	-32.63	4.42	-2140.96	-1339.86	259.539	0
1875	4.81	-32.63	4.49	-2140.83	-1340.40	259.547	0
1880	4.51	-32.64	4.41	-2140.84	-1339.67	259.549	0
1885	4.01	-32.72	4.37	-2141.05	-1339.59	259.555	0
1890	4.39	-32.70	4.37	-2140.70	-1340.64	259.560	0
1895	4.59	-32.70	4.48	-2141.12	-1340.15	259.567	0
1900	3.98	-32.77	4.40	-2140.78	-1340.32	259.570	0
1905	4.09	-32.76	4.35	-2140.74	-1340.17	259.575	0
1910	4.18	-32.70	4.34	-2140.90	-1340.22	259.580	0
1915	4.78	-32.63	4.49	-2140.79	-1339.64	259.586	0
1920	4.13	-32.70	4.40	-2140.69	-1339.62	259.590	0
1925	4.16	-32.69	4.46	-2140.68	-1340.11	259.597	0
1930	3.92	-32.66	4.38	-2140.74	-1339.91	259.600	0
1935	4.17	-32.65	4.43	-2140.87	-1340.03	259.605	0
1940	4.20	-32.72	4.39	-2140.83	-1339.99	259.610	0
1945	4.01	-32.69	4.38	-2140.79	-1339.93	259.615	0
1950	4.11	-32.73	4.32	-2140.72	-1340.02	259.620	0
1955	4.17	-32.75	4.39	-2140.71	-1340.25	259.625	0
1960	3.91	-32.75	4.40	-2140.93	-1340.51	259.630	0
1965	3.85	-32.79	4.32	-2140.73	-1340.46	259.635	0
1970	3.94	-32.72	4.44	-2141.06	-1340.19	259.640	0
1975	4.03	-32.70	4.37	-2141.14	-1339.82	259.644	0
1980	4.35	-32.68	4.43	-2140.88	-1339.21	259.651	0
1985	3.95	-32.71	4.41	-2140.75	-1339.85	259.655	0
1990	3.94	-32.70	4.34	-2140.86	-1339.41	259.660	0
1995	3.72	-32.74	4.32	-2141.02	-1339.84	259.665	0
2000	4.49	-32.66	4.42	-2140.98	-1339.62	259.670	0
2005	4.39	-32.66	4.36	-2141.02	-1339.30	259.674	0
2010	4.31	-32.64	4.43	-2141.07	-1338.98	259.681	0
2015	3.54	-32.79	4.28	-2140.93	-1339.40	259.684	0
2020	4.42	-32.71	4.35	-2141.08	-1338.80	259.690	0
2025	4.22	-32.69	4.35	-2140.94	-1338.85	259.694	0
2030	4.24	-32.68	4.33	-2140.61	-1339.48	259.702	0
2035	4.43	-32.63	4.39	-2140.80	-1339.05	259.704	0
2040	4.66	-32.67	4.44	-2140.84	-1339.50	259.710	0
2045	4.69	-32.70	4.36	-2140.60	-1339.74	259.715	0
2050	4.39	-32.77	4.34	-2140.34	-1340.21	259.721	0
2055	4.31	-32.78	4.35	-2140.73	-1339.42	259.725	0
2060	4.97	-32.56	4.51	-2140.77	-1339.70	259.732	0
2065	4.28	-32.68	4.40	-2140.66	-1339.40	259.735	0
2070	3.68	-32.77	4.33	-2140.89	-1339.17	259.741	0
2075	4.04	-32.76	4.37	-2140.89	-1339.00	259.745	0
2080	4.04	-32.79	4.57	-2140.72	-1339.77	259.750	0
2085	3.95	-32.78	4.49	-2140.63	-1339.38	259.755	0
2090	3.94	-32.74	4.56	-2140.79	-1339.02	259.760	0
2095	4.15	-32.80	4.54	-2140.69	-1339.00	259.765	0
2100	4.14	-32.73	4.55	-2140.72	-1339.43	259.770	0
2105	4.01	-32.75	4.52	-2140.89	-1339.14	259.775	0
2110	4.47	-32.67	4.58	-2140.86	-1339.38	259.780	0
2115	4.15	-32.73	4.55	-2140.89	-1339.91	259.785	0
2120	3.63	-32.75	4.54	-2140.65	-1339.97	259.790	0
2125	3.90	-32.78	4.54	-2140.69	-1340.03	259.796	0
2130	3.80	-32.74	4.56	-2140.84	-1339.71	259.800	0
2135	4.18	-32.75	4.66	-2140.80	-1340.44	259.805	0
2140	3.84	-32.84	4.52	-2140.85	-1340.75	259.810	0
2145	3.86	-32.79	4.54	-2140.59	-1340.52	259.816	0
2150	3.95	-32.74	4.55	-2140.80	-1340.78	259.820	0
2155	3.33	-32.84	4.55	-2140.75	-1340.79	259.825	0
2160	3.87	-32.80	4.54	-2140.65	-1340.20	259.829	0
2165	4.13	-32.75	4.55	-2140.37	-1340.54	259.836	0
2170	4.29	-32.69	4.58	-2140.62	-1340.20	259.839	0
2175	3.91	-32.74	4.60	-2140.70	-1340.29	259.845	0
2180	3.85	-32.79	4.54	-2140.54	-1340.02	259.849	0
2185	4.14	-32.72	4.61	-2140.65	-1339.63	259.856	0
2190	4.31	-32.67	4.57	-2140.97	-1340.24	259.859	0
2195	3.69	-32.74	4.55	-2140.55	-1340.89	259.867	0
2200	4.05	-32.72	4.62	-2140.68	-1340.52	259.870	0
2205	3.44	-32.80	4.51	-2140.93	-1340.10	259.875	0
2210	4.00	-32.76	4.55	-2140.95	-1340.15	259.880	0
2215	3.70	-32.78	4.52	-2140.34	-1340.49	259.887	0
2220	4.49	-32.72	4.61	-2140.76	-1339.99	259.890	0
2225	3.77	-32.75	4.55	-2140.76	-1339.89	259.896	0
2230	4.06	-32.69	4.60	-2140.98	-1340.40	259.900	0
2235	4.29	-32.75	4.50	-2140.78	-1340.52	259.905	0
2240	3.94	-32.78	4.58	-2140.61	-1340.37	259.910	0
2245	4.35	-32.69	4.62	-2140.96	-1340.93	259.915	0
2250	3.79	-32.71	4.65	-2140.63	-1340.32	259.920	0
2255	4.23	-32.73	4.61	-2140.63	-1340.44	259.925	0
2260	3.64	-32.77	4.49	-2140.62	-1340.20	259.930	0
2265	3.45	-32.77	4.53	-2140.71	-1340.60	259.935	0
2270	3.95	-32.68	4.56	-2140.65	-1340.88	259.940	0
2275	3.57	-32.71	4.65	-2140.66	-1340.47	259.945	0
2280	4.16	-32.73	4.57	-2140.75	-1339.42	259.951	0
2285	4.02	-32.74	4.55	-2141.06	-1339.73	259.955	0
2290	3.93	-32.74	4.55	-2140.93	-1339.81	259.960	0
2295	3.72	-32.75	4.58	-2140.83	-1339.94	259.965	0
2300	3.66	-32.81	4.54	-2141.00	-1339.98	259.970	0
2305	4.22	-32.73	4.54	-2141.07	-1339.74	259.975	0
2310	4.00	-32.77	4.45	-2140.66	-1340.56	259.981	0
2315	3.47	-32.83	4.54	-2141.00	-1339.99	259.984	0
2320	3.89	-32.79	4.53	-2140.81	-1339.15	259.990	0
2325	3.85	-32.81	4.54	-2141.01	-1339.41	259.994	0
2330	3.42	-32.77	4.54	-2140.64	-1339.24	260.001	0
2335	4.09	-32.74	4.53	-2140.95	-1339.11	260.004	0
2340	4.11	-32.80	4.54	-2140.71	-1338.70	260.010	0
2345	3.73	-32.80	4.55	-2140.80	-1338.72	260.014	0
2350	3.80	-32.73	4.54	-2140.78	-1340.11	260.021	0
2355	4.24	-32.77	4.53	-2140.46	-1339.29	260.025	0
2360	3.13	-32.84	4.60	-2140.41	-1338.52	260.032	0
2365	3.69	-32.78	4.58	-2140.64	-1339.37	260.035	0
2370	3.54	-32.83	4.47	-2140.48	-1339.13	260.040	0
2375	4.21	-32.70	4.63	-2140.87	-1338.64	260.045	0
2380	3.89	-32.77	4.64	-2140.51	-1338.57	260.052	0
2385	3.60	-32.77	4.57	-2140.87	-1338.63	260.055	0
2390	4.04	-32.71	4.60	-2140.80	-1338.77	260.060	0
2395	3.83	-32.78	4.55	-2140.59	-1338.30	260.065	0
2400	3.77	-32.80	4.58	-2140.64	-1338.65	260.070	0
2405	3.89	-32.75	4.64	-2140.86	-1338.22	260.075	0
2410	4.02	-32.73	4.64	-2140.97	-1338.41	260.080	0
2415	3.81	-32.80	4.54	-2140.68	-1339.22	260.085	0
2420	3.78	-32.87	4.52	-2140.61	-1338.74	260.090	0
2425	3.97	-32.78	4.60	-2140.67	-1339.08	260.095	0
2430	3.71	-32.79	4.56	-2140.79	-1339.45	260.100	0
2435	3.80	-32.81	4.52	-2140.72	-1339.23	260.105	0
2440	3.89	-32.81	4.50	-2140.31	-1339.10	260.109	0
2445	4.01	-32.75	4.52	-2140.57	-1338.70	260.116	0
2450	3.73	-32.74	4.56	-2140.86	-1338.76	260.120	0
2455	3.67	-32.78	4.51	-2140.67	-1338.70	260.125	0
2460	3.80	-32.79	4.51	-2140.82	-1339.05	260.130	0
2465	4.11	-32.71	4.54	-2140.65	-1339.08	260.135	0
2470	3.99	-32.71	4.54	-2140.81	-1338.30	260.139	0
2475	4.11	-32.76	4.58	-2140.50	-1338.60	260.145	0
2480	3.92	-32.77	4.60	-2140.75	-1339.11	260.149	0
2485	3.89	-32.72	4.68	-2140.57	-1339.68	260.156	0
2490	4.11	-32.68	4.74	-2140.67	-1339.66	260.159	0
2495	3.58	-32.80	4.59	-2140.70	-1339.22	260.166	0
2500	3.82	-32.71	4.67	-2140.89	-1339.29	260.169	0
2505	3.87	-32.78	4.53	-2140.87	-1339.11	260.175	0
2510	3.80	-32.76	4.58	-2140.78	-1339.41	260.180	0
2515	4.84	-32.69	4.67	-2140.70	-1340.09	260.187	0
2520	3.99	-32.76	4.60	-2140.53	-1339.78	260.190	0
2525	3.61	-32.79	4.63	-2140.41	-1339.56	260.195	0
2530	4.20	-32.72	4.68	-2140.60	-1339.62	260.200	0
2535	3.92	-32.84	4.54	-2140.62	-1339.50	260.206	0
2540	3.76	-32.88	4.53	-2140.56	-1339.75	260.212	0
2545	3.96	-32.80	4.59	-2140.54	-1339.64	260.215	0
2550	4.10	-32.73	4.60	-2140.48	-1339.72	260.220	0
2555	3.94	-32.75	4.57	-2140.58	-1339.15	260.225	0
2560	3.96	-32.73	4.62	-2140.63	-1339.66	260.230	0
2565	3.95	-32.80	4.54	-2140.78	-1339.60	260.235	0
2570	3.80	-32.77	4.57	-2140.67	-1339.21	260.240	0
2575	4.32	-32.69	4.67	-2140.95	-1339.18	260.245	0
2580	4.41	-32.72	4.59	-2140.99	-1339.06	260.250	0
2585	4.31	-32.77	4.63	-2140.89	-1339.01	260.255	0
2590	4.01	-32.82	4.56	-2140.48	-1338.38	260.261	0
2595	3.62	-32.87	4.52	-2140.67	-1338.30	260.265	0
2600	3.87	-32.81	4.56	-2140.76	-1338.24	260.270	0
2605	3.92	-32.79	4.61	-2140.73	-1338.53	260.274	0
2610	4.14	-32.73	4.65	-2140.75	-1338.56	260.281	0
2615	3.71	-32.75	4.60	-2140.81	-1338.78	260.284	0
2620	3.76	-32.81	4.51	-2140.80	-1338.62	260.290	0
2625	3.89	-32.80	4.55	-2140.75	-1338.96	260.294	0
2630	3.67	-32.72	4.56	-2140.76	-1338.90	260.301	0
2635	4.21	-32.72	4.60	-2140.67	-1338.78	260.304	0
2640	3.83	-32.73	4.56	-2140.97	-1338.94	260.310	0
2645	4.22	-32.75	4.58	-2140.85	-1338.83	260.314	0
2650	3.96	-32.78	4.53	-2140.65	-1339.48	260.322	0
2655	4.07	-32.78	4.50	-2140.61	-1339.59	260.324	0
2660	4.37	-32.75	4.61	-2140.58	-1338.77	260.332	0
2665	3.99	-32.80	4.49	-2140.56	-1338.89	260.335	0
2670	3.83	-32.82	4.57	-2140.62	-1339.53	260.340	0
2675	3.89	-32.76	4.69	-2140.70	-1339.08	260.345	0
2680	2.39	-33.03	4.42	-2140.05	-1339.12	260.352	0
2685	4.12	-32.77	4.59	-2140.84	-1339.86	260.355	0
2690	3.64	-32.79	4.61	-2140.72	-1339.61	260.361	0
2695	3.69	-32.77	4.54	-2140.91	-1339.79	260.365	0
2700	4.31	-32.68	4.63	-2140.69	-1339.77	260.370	0
2705	3.85	-32.76	4.66	-2140.52	-1339.54	260.375	0
2710	3.77	-32.69	4.67	-2140.87	-1339.10	260.380	0
2715	3.74	-32.77	4.67	-2140.65	-1338.38	260.385	0
2720	3.83	-32.81	4.60	-2140.41	-1338.93	260.390	0
2725	3.81	-32.80	4.53	-2140.59	-1339.07	260.395	0
2730	3.70	-32.76	4.64	-2140.43	-1338.78	260.400	0
2735	3.75	-32.76	4.66	-2140.70	-1338.91	260.405	0
2740	4.15	-32.72	4.67	-2140.45	-1337.70	260.412	0
2745	3.72	-32.77	4.65	-2140.67	-1338.75	260.415	0
2750	3.99	-32.73	4.68	-2140.57	-1339.29	260.420	0
2755	4.03	-32.75	4.63	-2140.70	-1339.06	260.425	0
2760	3.81	-32.79	4.60	-2140.64	-1338.90	260.430	0
2765	3.84	-32.78	4.67	-2140.54	-1339.76	260.436	0
2770	4.24	-32.78	4.57	-2140.79	-1339.60	260.440	0
2775	3.33	-32.89	4.54	-2140.74	-1339.21	260.445	0
2780	3.74	-32.84	4.57	-2140.75	-1339.00	260.449	0
2785	3.68	-32.79	4.55	-2140.66	-1340.03	260.456	0
2790	3.74	-32.76	4.56	-2140.59	-1340.20	260.459	0
2795	3.51	-32.82	4.54	-2140.75	-1340.18	260.466	0
2800	3.96	-32.74	4.64	-2140.85	-1340.05	260.469	0
2805	3.65	-32.76	4.59	-2140.58	-1340.04	260.475	0
2810	4.30	-32.70	4.70	-2140.37	-1340.05	260.480	0
2815	3.97	-32.71	4.61	-2140.75	-1339.97	260.487	0
2820	3.56	-32.77	4.57	-2140.79	-1339.74	260.490	0
2825	3.96	-32.72	4.64	-2140.70	-1340.07	260.495	0
2830	4.30	-32.74	4.58	-2140.64	-1340.03	260.500	0
2835	3.69	-32.74	4.61	-2141.09	-1340.16	260.507	0
2840	4.19	-32.76	4.65	-2140.82	-1339.86	260.510	0
2845	4.28	-32.69	4.58	-2141.28	-1340.46	260.517	0
2850	4.14	-32.76	4.57	-2140.54	-1340.32	260.520	0
2855	3.96	-32.72	4.65	-2140.77	-1340.50	260.525	0
2860	3.64	-32.81	4.59	-2140.82	-1340.50	260.530	0
2865	2.33	-33.01	4.51	-2140.29	-1339.66	260.537	0
2870	3.52	-32.80	4.61	-2140.95	-1340.30	260.540	0
2875	3.87	-32.74	4.66	-2140.96	-1340.34	260.545	0
2880	4.15	-32.77	4.57	-2140.84	-1340.55	260.550	0
2885	3.69	-32.76	4.59	-2140.75	-1340.60	260.555	0
2890	3.68	-32.76	4.63	-2140.80	-1340.74	260.560	0
2895	3.78	-32.77	4.62	-2140.82	-1340.12	260.565	0
2900	3.59	-32.79	4.59	-2140.92	-1340.00	260.570	0
2905	4.06	-32.72	4.68	-2140.89	-1341.08	260.575	0
2910	4.12	-32.74	4.62	-2140.77	-1340.96	260.581	0
2915	3.67	-32.77	4.54	-2140.93	-1340.98	260.585	0
2920	4.05	-32.74	4.61	-2140.97	-1340.79	260.590	0
2925	4.01	-32.78	4.64	-2140.84	-1340.44	260.594	0
2930	3.80	-32.83	4.56	-2140.83	-1340.35	260.600	0
2935	4.11	-32.74	4.69	-2140.79	-1340.57	260.604	0
2940	4.28	-32.72	4.70	-2140.46	-1340.07	260.611	0
2945	3.98	-32.73	4.69	-2140.66	-1340.42	260.614	375
2950	3.46	-32.79	4.66	-2140.79	-1340.99	260.620	1000
2955	3.50	-32.79	4.62	-2140.88	-1341.59	260.624	1000
2960	3.54	-32.83	4.58	-2140.44	-1341.55	260.632	1000
2965	3.51	-32.79	4.60	-2140.59	-1341.58	260.635	1000
2970	4.10	-32.71	4.73	-2140.63	-1341.65	260.641	1000
2975	3.56	-32.79	4.61	-2140.55	-1341.36	260.645	1000
2980	3.64	-32.80	4.61	-2140.66	-1341.33	260.650	1000
2985	4.40	-32.65	4.75	-2140.76	-1341.16	260.655	1000
2990	1.03	-25.03	5.77	-2141.06	-1415.57	260.662	1030
2995	0.52	-19.82	6.58	-2140.73	-1466.72	260.665	1030
3000	-1.85	-8.25	7.70	-2141.10	-1578.67	260.671	1030
3005	-4.21	0.67	8.31	-2141.35	-1658.47	260.675	1030
3010	-7.15	10.84	8.77	-2141.46	-1742.99	260.680	1030
3015	-9.09	19.27	9.04	-2141.76	-1810.62	260.685	1030
3020	-11.32	27.01	9.18	-2142.25	-1876.47	260.690	1030
3025	-13.22	33.73	9.14	-2143.02	-1935.97	260.695	1030
3030	-13.88	38.90	8.91	-2142.97	-1981.30	260.700	1030
3035	-14.95	43.11	8.18	-2143.04	-2025.08	260.705	1030
3040	-16.49	46.78	7.44	-2143.67	-2063.96	260.710	1030
3045	-17.73	49.68	6.02	-2145.81	-2107.50	260.716	1030
3050	-18.91	51.77	5.59	-2145.58	-2130.19	260.720	1030
3055	-20.25	54.05	4.98	-2145.64	-2157.75	260.725	1030
3060	-18.57	57.51	4.59	-2145.30	-2176.95	260.729	1030
3065	-20.01	60.38	4.04	-2146.96	-2206.81	260.736	1030
3070	-20.26	61.84	3.86	-2146.99	-2217.03	260.740	1030
3075	-21.39	63.66	3.52	-2147.07	-2234.89	260.746	1031
3080	-21.27	64.39	3.33	-2147.11	-2240.73	260.749	1031
3085	-20.46	66.45	3.12	-2146.04	-2250.53	260.755	1031
3090	-21.88	66.28	2.99	-2145.79	-2257.25	260.760	1031
3095	-20.29	68.46	2.80	-2145.00	-2263.48	260.766	1031
3100	-20.79	68.54	2.71	-2145.02	-2267.11	260.770	1031
3105	-21.58	68.76	2.55	-2144.73	-2273.33	260.777	1031
3110	-21.66	68.73	2.52	-2144.68	-2274.43	260.780	1031
3115	-21.81	69.09	2.46	-2144.60	-2276.69	260.785	1031
3120	-20.97	69.87	2.32	-2144.77	-2278.31	260.790	1031
3125	-20.60	70.18	2.30	-2143.40	-2278.94	260.795	1031
3130	-20.16	70.47	2.23	-2142.87	-2279.76	260.800	1031
3135	-20.62	70.29	2.23	-2142.79	-2280.51	260.805	1031
3140	-21.13	70.01	2.16	-2142.65	-2281.38	260.810	1031
3145	-20.72	70.15	2.06	-2142.63	-2282.07	260.815	1031
3150	-19.60	70.98	2.02	-2142.83	-2282.95	260.820	1031
3155	-20.78	69.85	2.02	-2141.83	-2282.10	260.825	1031
3160	-1.89	38.36	-0.68	-2140.37	-2282.72	260.830	1031
3165	4.21	27.94	-1.26	-2140.41	-2286.22	260.835	1031
3170	3.53	27.35	-1.36	-2140.21	-2290.16	260.841	1031
3175	3.90	27.55	-1.40	-2140.46	-2291.99	260.845	1031
3180	4.26	27.67	-1.45	-2140.40	-2295.21	260.850	1031
3185	3.92	27.40	-1.44	-2140.13	-2297.45	260.855	1031
3190	3.82	27.77	-1.43	-2138.72	-2297.79	260.860	1031
3195	3.68	27.85	-1.44	-2138.45	-2299.72	260.865	1031
3200	4.21	27.52	-1.52	-2138.76	-2302.09	260.870	1031
3205	3.90	27.51	-1.51	-2138.61	-2302.87	260.875	1031
3210	3.20	28.19	-1.50	-2138.39	-2304.80	260.881	1031
3215	3.49	27.78	-1.51	-2138.53	-2305.68	260.884	1031
3220	3.95	27.39	-1.61	-2138.30	-2307.26	260.891	1031
3225	3.56	27.74	-1.56	-2138.33	-2307.67	260.895	1031
3230	3.43	27.53	-1.52	-2136.06	-2306.56	260.900	1031
3235	3.45	27.70	-1.51	-2135.91	-2306.32	260.905	1031
3240	3.60	27.55	-1.54	-2135.75	-2306.75	260.910	1031
3245	3.97	27.53	-1.58	-2135.70	-2307.93	260.915	1031
3250	3.53	27.75	-1.52	-2135.62	-2308.56	260.921	1031
3255	3.68	27.81	-1.58	-2135.73	-2308.09	260.925	1031
3260	3.30	27.40	-1.57	-2135.32	-2308.20	260.930	1031
3265	3.88	27.37	-1.56	-2134.81	-2308.66	260.935	1031
3270	3.49	27.48	-1.57	-2134.76	-2309.48	260.940	1031
3275	3.95	27.40	-1.57	-2135.16	-2309.83	260.945	1031
3280	3.88	27.49	-1.57	-2134.88	-2309.66	260.950	1031
3285	4.08	27.45	-1.60	-2134.80	-2309.74	260.955	1031
3290	4.08	27.03	-1.56	-2133.15	-2310.09	260.960	1031
3295	3.69	27.27	-1.49	-2131.55	-2310.32	260.965	1031
3300	4.16	27.43	-1.50	-2131.64	-2309.67	260.970	1031
3305	4.30	27.15	-1.52	-2131.48	-2309.72	260.976	1031
3310	3.57	27.45	-1.49	-2131.44	-2309.75	260.980	1031
3315	3.30	27.39	-1.49	-2131.23	-2309.21	260.985	1031
3320	3.39	27.09	-1.51	-2131.20	-2309.39	260.990	1031
3325	3.46	27.07	-1.51	-2129.42	-2309.61	260.995	1031
3330	3.45	27.17	-1.47	-2129.15	-2309.03	261.000	1031
3335	3.53	27.08	-1.46	-2128.89	-2309.30	261.005	1031
3340	3.38	26.73	-1.47	-2129.09	-2308.44	261.009	1031
3345	3.56	26.89	-1.51	-2129.20	-2308.16	261.016	1031
3350	3.76	27.03	-1.47	-2129.36	-2307.65	261.019	1031
3355	2.91	27.15	-1.44	-2129.11	-2307.32	261.025	1031
3360	3.62	26.79	-1.47	-2129.18	-2306.67	261.030	1031
3365	3.42	26.27	-1.40	-2126.72	-2304.11	261.035	1031
3370	3.72	26.02	-1.36	-2126.34	-2303.74	261.040	1031
3375	3.84	25.86	-1.39	-2126.10	-2302.98	261.047	1031
3380	3.72	26.30	-1.36	-2126.26	-2303.23	261.050	1031
3385	3.26	26.30	-1.35	-2126.22	-2302.73	261.055	1031
3390	2.98	26.53	-1.35	-2126.06	-2302.94	261.060	1031
3395	2.60	26.55	-1.28	-2124.76	-2302.50	261.066	1031
3400	3.31	25.92	-1.30	-2123.77	-2301.73	261.070	1031
3405	3.78	25.65	-1.33	-2123.78	-2301.78	261.075	1031
3410	3.51	25.76	-1.31	-2123.99	-2301.25	261.080	1031
3415	2.97	25.88	-1.31	-2123.73	-2300.40	261.085	1031
3420	3.31	25.91	-1.30	-2123.66	-2300.44	261.090	1031
3425	3.26	25.75	-1.27	-2122.69	-2300.12	261.095	1031
3430	3.20	25.61	-1.26	-2121.42	-2300.19	261.100	1031
3435	3.63	25.58	-1.26	-2121.45	-2299.85	261.105	1031
3440	3.50	25.77	-1.25	-2121.43	-2299.67	261.111	1031
3445	3.15	25.67	-1.23	-2121.40	-2299.28	261.115	1031
3450	3.42	25.55	-1.23	-2121.63	-2298.45	261.120	1031
3455	3.69	25.74	-1.21	-2120.91	-2298.15	261.125	1031
3460	3.45	25.51	-1.15	-2119.46	-2297.74	261.130	1031
3465	3.45	25.55	-1.17	-2119.33	-2297.12	261.135	1031
3470	3.91	24.98	-1.18	-2119.51	-2296.68	261.141	1031
3475	3.23	25.34	-1.15	-2119.53	-2296.35	261.144	1031
3480	3.62	25.22	-1.13	-2119.39	-2295.76	261.150	1031
3485	3.67	25.26	-1.17	-2119.35	-2295.49	261.154	1031
3490	3.70	25.20	-1.13	-2117.62	-2295.18	261.160	1031
3495	3.13	25.28	-1.09	-2117.06	-2294.38	261.164	1031
3500	3.00	25.45	-1.10	-2117.16	-2294.40	261.170	1031
3505	3.20	25.28	-1.12	-2116.93	-2294.42	261.175	1031
3510	3.38	25.15	-1.09	-2116.71	-2293.18	261.181	1031
3515	3.08	25.22	-1.09	-2116.90	-2292.98	261.185	1031
3520	2.48	25.20	-1.08	-2116.91	-2293.16	261.190	1031
3525	2.56	25.14	-1.09	-2117.19	-2293.22	261.195	1031
3530	3.33	24.73	-1.04	-2114.76	-2290.51	261.200	1031
3535	2.69	24.74	-0.99	-2114.26	-2289.61	261.205	1031
3540	2.67	24.61	-0.99	-2114.18	-2289.42	261.210	1031
3545	3.43	24.41	-0.99	-2113.99	-2289.26	261.215	1031
3550	2.86	24.51	-0.97	-2113.97	-2288.16	261.220	1031
3555	2.70	24.69	-0.97	-2114.22	-2288.18	261.225	1031
3560	2.47	24.37	-0.96	-2113.13	-2286.33	261.230	1031
3565	2.43	24.15	-0.90	-2111.88	-2285.76	261.235	1031
3570	2.47	24.29	-0.89	-2111.71	-2285.53	261.240	1031
3575	2.53	24.16	-0.85	-2111.72	-2285.67	261.246	1031
3580	2.96	24.09	-0.89	-2111.73	-2285.57	261.250	1031
3585	3.11	24.12	-0.90	-2111.81	-2285.42	261.255	1031
3590	3.09	24.02	-0.90	-2111.45	-2285.11	261.260	1031
3595	2.79	24.15	-0.83	-2109.63	-2285.23	261.265	1031
3600	2.75	23.80	-0.84	-2109.53	-2284.84	261.270	1031
3605	2.00	24.17	-0.83	-2109.60	-2284.17	261.276	1031
3610	2.43	23.80	-0.84	-2109.50	-2283.91	261.279	1031
3615	2.53	23.77	-0.83	-2109.57	-2283.39	261.285	1031
3620	2.16	23.73	-0.83	-2109.44	-2283.13	261.289	1031
3625	2.21	23.34	-0.77	-2107.59	-2280.62	261.295	1031
3630	2.67	22.98	-0.78	-2107.41	-2279.81	261.300	1031
3635	3.20	23.24	-0.77	-2107.09	-2279.80	261.307	1031
3640	2.74	22.93	-0.79	-2107.23	-2279.55	261.310	1031
3645	3.51	23.35	-0.75	-2107.39	-2279.70	261.315	1031
3650	3.26	23.57	-0.76	-2106.87	-2279.77	261.320	1031
3655	2.59	22.86	-0.72	-2105.36	-2277.76	261.325	1031
3660	3.13	22.82	-0.69	-2105.38	-2277.22	261.330	1031
3665	2.68	23.33	-0.66	-2105.22	-2277.84	261.335	1031
3670	2.97	23.51	-0.67	-2105.35	-2277.46	261.340	1031
3675	3.40	23.42	-0.67	-2104.96	-2277.31	261.346	1031
3680	3.34	23.34	-0.69	-2105.15	-2276.99	261.350	1031
3685	3.10	23.15	-0.71	-2105.15	-2276.67	261.355	1031
3690	3.33	23.06	-0.69	-2105.03	-2276.65	261.360	1031
3695	2.92	22.88	-0.66	-2103.46	-2274.97	261.365	1031
3700	2.92	22.63	-0.64	-2102.29	-2273.67	261.370	1031
3705	3.14	22.93	-0.64	-2102.32	-2273.76	261.375	1031
3710	2.94	22.60	-0.60	-2102.18	-2273.10	261.380	1031
3715	2.39	23.08	-0.59	-2102.01	-2273.07	261.385	1031
3720	2.52	22.75	-0.59	-2101.89	-2272.52	261.390	1031
3725	2.40	22.88	-0.56	-2101.02	-2272.72	261.395	1031
3730	2.54	22.46	-0.52	-2099.80	-2270.95	261.400	1031
3735	2.55	22.50	-0.54	-2099.74	-2271.28	261.405	1031
3740	2.66	22.60	-0.47	-2099.71	-2271.15	261.411	1031
3745	3.28	22.55	-0.54	-2099.77	-2270.76	261.415	1031
3750	2.86	22.83	-0.47	-2099.64	-2270.93	261.420	1031
3755	2.89	22.61	-0.51	-2099.20	-2269.99	261.425	1031
3760	2.60	22.29	-0.45	-2097.43	-2268.43	261.430	1031
3765	3.01	22.30	-0.45	-2097.73	-2268.61	261.434	1031
3770	2.74	22.45	-0.42	-2097.46	-2268.65	261.441	1031
3775	2.80	22.33	-0.45	-2097.29	-2268.69	261.444	1031
3780	2.71	21.82	-0.44	-2097.30	-2268.72	261.450	1031
3785	3.04	22.00	-0.46	-2097.38	-2268.23	261.455	1031
3790	3.06	21.97	-0.38	-2095.64	-2266.78	261.460	1031
3795	2.79	21.87	-0.37	-2095.54	-2266.53	261.465	1031
3800	2.25	22.26	-0.44	-2095.17	-2265.29	261.472	1031
3805	3.16	21.71	-0.39	-2095.31	-2265.95	261.475	1031
3810	3.16	21.69	-0.36	-2094.99	-2265.72	261.481	1031
3815	2.94	21.97	-0.39	-2095.79	-2265.83	261.485	1031
3820	2.50	21.66	-0.35	-2093.85	-2264.95	261.490	1031
3825	2.62	21.66	-0.30	-2093.38	-2264.18	261.495	1031
3830	2.76	21.64	-0.26	-2092.67	-2263.83	261.500	1031
3835	2.67	21.59	-0.30	-2093.14	-2264.09	261.504	1031
3835	2.93	21.41	-0.29	-2093.07	-2264.12	261.466	1031
3840	1.99	21.64	-0.32	-2093.28	-2264.35	261.472	1031
3845	2.03	21.38	-0.28	-2092.54	-2264.68	261.476	1031
3850	2.46	21.12	-0.34	-2093.24	-2264.15	261.481	1031
3855	2.10	21.13	-0.31	-2092.80	-2263.97	261.486	1031
3860	2.54	21.15	-0.32	-2093.07	-2263.73	261.491	1031
3865	2.71	21.36	-0.32	-2092.56	-2263.99	261.496	1031
3870	2.65	21.64	-0.36	-2092.74	-2263.88	261.503	1031
3875	2.88	21.44	-0.31	-2092.85	-2264.50	261.506	1031
3880	2.07	22.15	-0.30	-2092.99	-2264.43	261.512	1031
3885	2.67	21.65	-0.29	-2092.89	-2264.60	261.516	1031
3890	2.97	20.95	-0.28	-2091.19	-2263.34	261.522	1031
3895	1.83	21.66	-0.11	-2089.69	-2261.92	261.529	1031
3900	2.50	21.20	-0.20	-2090.42	-2262.02	261.532	1031
3905	2.42	20.88	-0.23	-2090.61	-2261.72	261.536	1031
3910	2.84	21.04	-0.26	-2090.57	-2261.35	261.542	1031
3915	2.58	21.14	-0.21	-2090.69	-2261.43	261.546	1031
3920	2.59	20.93	-0.22	-2089.81	-2260.87	261.551	1031
3925	2.71	20.81	-0.19	-2089.20	-2259.48	261.556	1031
3930	3.11	20.67	-0.15	-2088.80	-2259.32	261.561	1031
3935	1.87	21.14	-0.16	-2088.62	-2258.77	261.567	1031
3940	2.91	20.49	-0.19	-2088.49	-2259.07	261.571	1031
3945	2.29	21.15	-0.20	-2088.77	-2259.91	261.576	1031
3950	2.51	20.59	-0.19	-2088.28	-2259.46	261.581	1031
3955	2.23	20.49	-0.11	-2086.24	-2257.81	261.586	1031
3960	2.76	20.23	-0.14	-2086.15	-2257.45	261.591	1031
3965	1.73	20.64	-0.06	-2086.25	-2257.22	261.598	1031
3970	2.27	20.52	-0.12	-2086.25	-2257.31	261.601	1031
3975	2.62	19.74	-0.12	-2086.26	-2256.95	261.606	1031
3980	2.08	20.18	-0.07	-2085.77	-2256.80	261.611	1031
3985	2.54	20.39	-0.01	-2083.82	-2256.91	261.616	1031
3990	2.50	20.29	-0.02	-2083.58	-2256.48	261.621	1031
3995	2.02	20.67	-0.01	-2083.31	-2256.24	261.626	1031
4000	2.04	20.66	0.03	-2083.58	-2256.13	261.631	1031
4005	2.38	19.56	0.00	-2083.51	-2255.86	261.637	1031
4010	2.11	19.48	-0.03	-2083.50	-2255.87	261.641	1031
4015	1.95	19.70	-0.01	-2083.50	-2255.89	261.647	1031
4020	2.26	19.69	-0.02	-2083.22	-2255.11	261.651	1031
4025	1.90	19.52	0.03	-2080.57	-2255.67	261.657	1031
4030	1.44	19.66	0.07	-2080.21	-2254.94	261.661	1031
4035	1.99	19.33	0.03	-2080.23	-2254.02	261.667	1031
4040	1.64	19.26	0.06	-2080.26	-2253.84	261.671	1031
4045	2.49	19.50	0.06	-2080.23	-2254.22	261.677	1031
4050	1.95	19.25	0.08	-2080.23	-2253.33	261.681	1031
4055	2.03	19.09	0.09	-2079.67	-2251.93	261.687	1031
4060	1.51	19.25	0.15	-2078.28	-2250.59	261.691	1031
4065	1.62	18.78	0.13	-2078.22	-2250.63	261.696	1031
4070	1.78	18.62	0.12	-2078.39	-2250.09	261.702	1031
4075	2.04	18.42	0.15	-2078.25	-2250.09	261.706	1031
4080	1.68	18.58	0.14	-2078.20	-2249.84	261.711	1031
4085	2.36	18.21	0.18	-2077.96	-2249.34	261.716	1031
4090	2.02	18.37	0.20	-2075.86	-2247.57	261.721	1031
4095	1.98	18.73	0.23	-2075.74	-2247.11	261.726	1031
4100	1.75	18.93	0.26	-2075.86	-2247.12	261.733	1031
4105	2.03	19.01	0.23	-2075.94	-2247.05	261.736	1031
4110	1.92	18.72	0.26	-2075.70	-2246.71	261.741	1031
4115	2.23	19.08	0.26	-2075.81	-2246.25	261.746	1031
4120	1.80	19.05	0.31	-2073.66	-2245.66	261.751	1031
4125	1.55	18.89	0.27	-2073.18	-2245.73	261.756	1031
4130	0.69	19.05	0.37	-2073.37	-2245.40	261.763	1031
4135	1.95	18.77	0.30	-2073.35	-2244.97	261.766	1031
4140	1.93	18.86	0.33	-2073.28	-2244.57	261.772	1031
4145	1.85	18.78	0.29	-2073.37	-2244.77	261.776	1031
4150	2.03	18.36	0.33	-2071.42	-2245.11	261.782	1031
4155	1.55	18.55	0.35	-2071.20	-2244.35	261.786	1031
4160	1.65	18.46	0.40	-2071.20	-2244.07	261.792	1031
4165	1.50	18.58	0.37	-2071.23	-2243.27	261.796	1031
4170	2.11	18.00	0.46	-2071.20	-2242.92	261.803	1031
4175	1.81	18.28	0.38	-2070.96	-2242.61	261.806	1031
4180	1.21	18.24	0.43	-2071.11	-2241.91	261.812	1031
4185	1.44	18.27	0.40	-2070.90	-2241.78	261.816	1031
4190	1.38	18.07	0.47	-2069.38	-2240.14	261.822	1031
4195	1.60	17.69	0.48	-2068.45	-2239.40	261.826	1031
4200	1.46	17.87	0.46	-2068.40	-2239.18	261.832	1031
4205	1.68	17.56	0.44	-2068.19	-2239.12	261.837	1031
4210	1.50	17.88	0.49	-2068.30	-2239.05	261.841	1031
4215	1.54	17.73	0.46	-2068.29	-2239.19	261.846	1031
4220	1.53	17.98	0.49	-2067.60	-2238.44	261.851	1031
4225	1.40	17.63	0.54	-2066.28	-2238.22	261.856	1031
4230	1.32	17.57	0.55	-2065.63	-2237.76	261.861	1031
4235	2.37	17.12	0.54	-2066.07	-2238.21	261.867	1031
4240	1.52	17.55	0.53	-2065.99	-2237.55	261.871	1031
4245	1.19	17.56	0.55	-2065.89	-2237.51	261.876	1031
4250	0.76	17.68	0.56	-2065.54	-2237.49	261.881	1031
4255	1.35	17.34	0.59	-2063.76	-2237.48	261.886	1031
4260	1.35	17.39	0.61	-2063.38	-2236.94	261.891	1031
4265	1.33	17.34	0.58	-2063.60	-2236.27	261.898	1031
4270	0.87	17.36	0.64	-2063.46	-2235.99	261.901	1031
4275	0.98	17.45	0.65	-2063.46	-2235.53	261.907	1031
4280	1.61	17.24	0.63	-2063.25	-2235.96	261.911	1031
4285	1.11	17.41	0.67	-2061.73	-2235.58	261.917	1031
4290	1.14	17.28	0.67	-2061.34	-2235.31	261.921	1031
4295	1.57	17.15	0.65	-2061.47	-2235.22	261.927	1031
4300	1.10	17.20	0.66	-2061.83	-2234.41	261.933	1031
4305	1.80	17.08	0.67	-2061.26	-2234.62	261.937	1031
4310	1.77	17.21	0.68	-2061.41	-2234.19	261.941	1031
4315	1.13	17.55	0.70	-2061.45	-2233.39	261.947	1031
4320	1.42	17.39	0.71	-2061.32	-2233.02	261.951	1031
4325	1.46	17.13	0.75	-2059.46	-2231.18	261.957	1031
4330	1.14	17.05	0.80	-2058.69	-2230.09	261.961	1031
4335	1.22	16.65	0.82	-2058.57	-2229.91	261.967	1031
4340	1.28	16.58	0.78	-2058.33	-2229.49	261.972	1031
4345	1.08	17.06	0.82	-2058.38	-2229.74	261.977	1031
4350	0.53	16.79	0.84	-2058.26	-2229.57	261.981	1031
4355	1.41	16.45	0.81	-2058.00	-2229.60	261.986	1031
4360	0.95	16.15	0.86	-2055.81	-2227.06	261.991	1031
4365	1.22	16.03	0.89	-2055.79	-2226.47	261.996	1031
4370	0.43	16.10	0.87	-2055.56	-2226.87	262.002	1031
4375	0.65	16.02	0.88	-2055.57	-2226.96	262.006	1031
4380	0.76	16.10	0.89	-2055.67	-2226.59	262.011	1031
4385	0.99	16.11	0.87	-2055.69	-2226.83	262.016	1031
4390	0.90	15.94	0.92	-2053.58	-2226.72	262.022	1031
4395	0.55	16.07	0.93	-2053.61	-2225.96	262.026	1031
4400	0.47	15.90	0.89	-2053.50	-2225.90	262.033	1031
4405	0.53	15.97	0.94	-2053.44	-2225.76	262.036	1031
4410	0.66	16.22	0.95	-2053.50	-2225.46	262.042	1031
4415	0.72	16.31	0.95	-2053.15	-2225.10	262.046	1031
4420	0.83	15.62	1.02	-2051.43	-2223.47	262.052	1031
4425	0.92	15.50	1.03	-2051.03	-2222.82	262.056	1031
4430	0.59	15.96	0.99	-2050.81	-2222.63	262.064	1031
4435	0.33	15.59	1.04	-2050.97	-2222.45	262.066	1031
4440	1.47	15.43	1.02	-2050.76	-2222.47	262.072	1031
4445	0.87	15.75	1.05	-2050.71	-2222.78	262.076	1031
4450	0.92	15.53	1.07	-2049.24	-2221.49	262.082	1031
4455	0.75	15.46	1.13	-2048.52	-2220.72	262.086	1031
4460	0.61	15.39	1.10	-2048.63	-2220.55	262.092	1031
4465	0.66	15.50	1.12	-2048.30	-2220.70	262.096	1031
4470	1.99	14.92	1.07	-2048.03	-2219.95	262.104	1031
4475	0.55	15.59	1.12	-2048.25	-2219.93	262.106	1031
4480	0.95	15.18	1.09	-2048.00	-2220.07	262.111	1031
4485	0.52	15.26	1.09	-2048.43	-2219.77	262.116	1031
4490	1.12	15.06	1.14	-2046.98	-2218.78	262.122	1031
4495	0.42	15.00	1.18	-2045.49	-2217.20	262.126	1031
4500	0.32	14.86	1.17	-2045.37	-2216.71	262.131	1031
4505	0.75	14.70	1.17	-2045.27	-2217.05	262.137	1031
4510	0.50	14.56	1.19	-2045.37	-2216.71	262.141	1031
4515	0.58	14.77	1.21	-2045.28	-2216.63	262.146	1031
4520	0.53	14.78	1.20	-2045.05	-2215.88	262.151	1031
4525	0.46	14.48	1.29	-2043.20	-2214.32	262.156	1031
4530	0.52	14.62	1.30	-2043.12	-2214.54	262.161	1031
4535	0.78	14.86	1.29	-2042.70	-2214.20	262.168	1031
4540	0.84	14.57	1.27	-2042.71	-2213.85	262.171	1031
4545	1.06	14.37	1.29	-2042.85	-2214.00	262.176	1031
4550	0.37	14.75	1.32	-2042.71	-2213.73	262.181	1031
4555	0.05	14.33	1.35	-2041.22	-2213.65	262.187	1031
4560	0.60	14.45	1.36	-2040.42	-2213.73	262.191	1031
4565	0.65	14.39	1.31	-2040.51	-2213.03	262.198	1031
4570	0.38	14.29	1.36	-2040.10	-2213.21	262.201	1031
4575	1.33	14.36	1.32	-2040.12	-2212.80	262.208	1031
4580	-0.46	14.54	1.37	-2040.14	-2212.41	262.211	1031
4585	0.00	13.82	1.39	-2038.66	-2210.43	262.217	1031
4590	0.43	14.07	1.43	-2037.95	-2209.56	262.221	1031
4595	0.35	13.79	1.44	-2037.87	-2209.77	262.227	1031
4600	0.58	14.00	1.47	-2037.71	-2209.53	262.231	1031
4605	0.26	13.91	1.48	-2037.78	-2209.42	262.237	1031
4610	0.65	14.13	1.46	-2037.86	-2208.89	262.241	1031
4615	0.62	13.65	1.46	-2037.48	-2208.46	262.247	1031
4620	0.58	13.80	1.48	-2037.19	-2207.78	262.251	1031
4625	-0.07	14.16	1.51	-2037.01	-2207.41	262.256	1031
4630	0.55	14.40	1.50	-2037.18	-2207.84	262.261	1031
4635	0.27	13.88	1.51	-2037.07	-2207.67	262.266	1031
4640	0.32	13.90	1.49	-2036.96	-2207.31	262.272	1031
4645	0.38	13.64	1.46	-2036.98	-2207.33	262.276	1031
4650	0.42	13.86	1.49	-2036.97	-2207.48	262.281	1031
4655	0.32	13.87	1.50	-2036.34	-2206.82	262.286	1031
4660	0.29	13.23	1.61	-2032.82	-2203.52	262.291	1031
4665	0.12	12.98	1.63	-2032.43	-2203.10	262.296	1031
4670	0.18	13.37	1.67	-2032.21	-2202.59	262.303	1031
4675	0.19	13.33	1.64	-2032.12	-2202.73	262.306	1031
4680	0.37	13.13	1.65	-2032.09	-2202.45	262.311	1031
4685	-0.10	13.34	1.66	-2032.00	-2202.51	262.316	1031
4690	-0.14	13.06	1.70	-2030.53	-2202.13	262.322	1031
4695	0.02	13.12	1.67	-2030.01	-2202.06	262.326	1031
4700	0.59	12.18	1.70	-2029.63	-2201.67	262.333	1031
4705	0.18	12.51	1.68	-2029.83	-2201.75	262.336	1031
4710	-0.42	12.55	1.67	-2029.79	-2200.83	262.342	1031
4715	-0.07	12.91	1.70	-2029.59	-2200.96	262.346	1031
4720	-0.23	12.46	1.69	-2028.46	-2199.65	262.352	1031
4725	0.27	12.24	1.76	-2027.54	-2198.41	262.356	1031
4730	0.31	12.05	1.73	-2027.36	-2198.67	262.362	1031
4735	-0.41	12.17	1.74	-2027.56	-2197.88	262.367	1031
4740	-0.42	12.57	1.77	-2027.29	-2197.90	262.371	1031
4745	-0.27	12.53	1.77	-2027.38	-2197.85	262.376	1031
4750	-0.21	12.30	1.78	-2026.22	-2197.22	262.382	1031
4755	0.02	12.21	1.84	-2024.97	-2195.40	262.386	1031
4760	0.26	11.47	1.79	-2024.72	-2195.31	262.391	1031
4765	0.05	11.77	1.82	-2025.00	-2194.58	262.396	1031
4770	-0.53	11.73	1.83	-2024.85	-2194.76	262.401	1031
4775	0.06	11.81	1.84	-2024.74	-2194.47	262.406	1031
4780	-0.04	11.85	1.84	-2024.68	-2194.25	262.411	1031
4785	-0.55	11.80	1.95	-2022.69	-2192.73	262.416	1031
4790	-0.81	11.60	1.95	-2022.64	-2192.35	262.421	1031
4795	-0.32	11.66	1.92	-2022.35	-2192.31	262.426	1031
4800	-0.46	11.67	1.94	-2022.61	-2192.07	262.431	1031
4805	-0.50	12.02	1.97	-2022.32	-2191.39	262.438	1031
4810	-0.45	11.54	1.95	-2022.43	-2191.44	262.441	1031
4815	-0.32	11.49	1.90	-2022.27	-2191.99	262.446	1031
4820	-0.35	12.07	1.93	-2022.53	-2191.64	262.451	1031
4825	-0.25	12.52	2.02	-2019.92	-2191.62	262.457	1031
4830	-1.16	12.60	2.07	-2019.58	-2191.77	262.461	1031
4835	-0.80	11.86	1.98	-2019.49	-2191.34	262.468	1031
4840	-0.76	11.34	2.01	-2019.66	-2190.77	262.471	1031
4845	-0.68	10.95	2.02	-2019.55	-2189.65	262.477	1031
4850	-0.53	10.63	2.00	-2019.45	-2189.52	262.481	1031
4855	-0.66	10.80	2.04	-2017.79	-2188.49	262.487	1031
4860	-1.03	10.98	2.07	-2017.18	-2187.65	262.491	1031
4865	-0.44	11.24	2.11	-2017.28	-2187.61	262.497	1031
4870	-1.16	12.07	2.20	-2017.05	-2186.75	262.501	1031
4875	-0.06	11.50	2.15	-2016.79	-2186.48	262.507	1031
4880	-0.52	11.41	2.15	-2016.70	-2186.35	262.511	1031
4885	-0.59	12.07	2.22	-2015.89	-2185.48	262.516	1031
4890	-1.00	11.82	2.27	-2014.95	-2184.68	262.521	1031
4895	-0.82	11.70	2.26	-2014.93	-2184.77	262.527	1031
4900	-0.91	11.92	2.26	-2014.69	-2185.15	262.532	1031
4905	-0.26	11.53	2.25	-2014.38	-2185.07	262.536	1031
4910	-0.55	11.48	2.24	-2014.29	-2184.92	262.541	1031
4915	-0.23	11.58	2.26	-2014.09	-2184.76	262.546	1031
4920	-0.69	11.18	2.28	-2012.21	-2182.76	262.551	1031
4925	-0.98	11.57	2.35	-2012.13	-2182.47	262.556	1031
4930	-0.71	11.47	2.33	-2012.12	-2182.40	262.563	1031
4935	-0.62	11.32	2.31	-2011.88	-2182.37	262.566	1031
4940	0.05	10.89	2.28	-2011.84	-2182.08	262.571	1031
4945	-0.50	10.74	2.32	-2011.71	-2181.91	262.576	1031
4950	-0.82	10.24	2.34	-2010.58	-2181.22	262.581	1031
4955	-0.77	9.89	2.35	-2009.57	-2181.03	262.586	1031
4960	-0.83	10.74	2.44	-2009.55	-2180.19	262.592	1031
4965	-0.40	10.24	2.40	-2009.41	-2180.44	262.596	1031
4970	-0.98	11.09	2.44	-2010.22	-2180.53	262.603	1031
4975	-0.19	10.68	2.42	-2009.50	-2180.12	262.606	1031
4980	-1.08	10.53	2.39	-2009.61	-2179.46	262.612	1031
4985	-1.46	11.23	2.43	-2009.77	-2179.31	262.616	1031
4990	-1.22	10.34	2.48	-2007.42	-2177.32	262.622	1031
4995	-0.66	11.19	2.54	-2006.47	-2176.52	262.626	1031
5000	-0.86	10.79	2.50	-2006.31	-2176.50	262.634	1031
5005	-1.14	10.82	2.51	-2006.22	-2176.66	262.636	1031
5010	-0.52	10.60	2.51	-2006.33	-2175.75	262.642	1031
5015	-0.99	10.05	2.50	-2006.28	-2175.81	262.646	1031
5020	-0.94	10.51	2.58	-2005.10	-2174.95	262.652	1031
5025	-0.52	10.41	2.62	-2003.83	-2173.95	262.656	1031
5030	-0.46	9.86	2.59	-2003.73	-2173.48	262.661	1031
5035	-0.40	9.86	2.57	-2003.87	-2173.25	262.667	1031
5040	-0.81	10.50	2.58	-2003.59	-2172.87	262.671	1031
5045	-0.48	11.20	2.65	-2003.51	-2173.27	262.676	1031
5050	-0.69	9.97	2.63	-2003.65	-2173.21	262.681	1031
5055	-0.27	11.01	2.73	-2001.73	-2171.63	262.686	1031
5060	-0.70	11.62	2.75	-2001.45	-2171.27	262.691	1031
5065	0.00	10.66	2.71	-2001.14	-2171.56	262.698	1031
5070	-0.76	10.88	2.77	-2001.47	-2170.86	262.701	1031
5075	-0.06	10.45	2.71	-2001.18	-2170.87	262.706	1031
5080	-0.51	10.25	2.73	-2001.24	-2170.84	262.711	1031
5085	-0.80	9.99	2.80	-1998.95	-2171.26	262.717	1031
5090	-0.28	9.90	2.79	-1999.05	-2170.59	262.721	1031
5095	-0.82	10.29	2.79	-1998.81	-2170.69	262.727	1031
5100	-0.80	10.14	2.78	-1998.77	-2170.05	262.731	1031
5105	-1.09	11.40	2.86	-1998.49	-2169.62	262.738	1031
5110	-0.42	10.79	2.82	-1998.56	-2169.26	262.741	1031
5115	-1.08	9.71	2.74	-1998.73	-2168.48	262.747	1031
5120	-0.64	10.56	2.80	-1998.51	-2168.43	262.751	1031
5125	-0.79	10.33	2.87	-1996.14	-2168.72	262.757	1031
5130	-0.81	9.71	2.87	-1995.90	-2168.74	262.761	1031
5135	-0.80	10.45	2.89	-1995.57	-2168.22	262.767	1031
5140	-0.93	10.23	2.90	-1995.66	-2167.86	262.771	1031
5145	-1.10	11.17	2.95	-1995.36	-2167.04	262.777	1031
5150	-0.51	10.35	2.89	-1995.49	-2167.41	262.781	1031
5155	-0.79	10.63	2.94	-1994.57	-2166.53	262.787	1031
5160	-0.53	11.27	2.99	-1993.43	-2165.26	262.791	1031
5165	-0.74	10.77	2.98	-1993.63	-2165.74	262.796	1031
5170	-0.95	11.14	3.00	-1993.11	-2165.60	262.802	1031
5175	-0.44	11.23	2.99	-1993.27	-2165.29	262.806	1031
5180	-0.67	10.89	2.95	-1993.29	-2165.62	262.811	1031
5185	-1.01	10.33	2.99	-1992.66	-2165.43	262.816	1031
5190	-0.58	10.56	3.09	-1990.88	-2163.90	262.821	1031
5195	-0.88	9.90	3.08	-1990.66	-2163.27	262.826	1031
5200	-0.36	11.04	3.10	-1991.10	-2163.43	262.833	1031
5205	-0.28	10.74	3.08	-1990.93	-2162.97	262.836	1031
5210	-0.94	10.41	3.09	-1990.71	-2162.41	262.841	1031
5215	-0.84	11.32	3.14	-1990.43	-2162.34	262.846	1031
5220	-0.40	10.61	3.13	-1988.48	-2161.92	262.852	1031
5225	-0.38	10.98	3.22	-1988.22	-2161.86	262.856	1031
5230	-0.53	11.18	3.23	-1988.19	-2162.17	262.863	1031
5235	-0.27	11.09	3.20	-1988.26	-2161.93	262.866	1031
5240	-1.32	11.44	3.21	-1988.12	-2162.23	262.872	1031
5245	-0.87	10.30	3.18	-1987.89	-2162.37	262.876	1031
5250	-0.07	10.42	3.21	-1986.27	-2162.46	262.882	1031
5255	-0.31	10.66	3.25	-1985.53	-2161.73	262.888	1031
5260	-0.53	10.20	3.21	-1985.76	-2162.50	262.892	1031
5265	-0.29	11.78	3.29	-1985.66	-2161.96	262.896	1031
5270	-0.27	10.52	3.27	-1985.48	-2161.41	262.902	1031
5275	-0.38	12.13	3.36	-1985.72	-2160.73	262.906	1031
5280	-0.42	11.98	3.35	-1985.62	-2160.72	262.912	1031
5285	-0.50	9.95	3.25	-1985.49	-2160.99	262.916	1031
5290	-0.55	10.62	3.33	-1984.69	-2159.93	262.922	1031
5295	-0.24	10.31	3.32	-1984.01	-2159.77	262.926	1031
5300	0.05	12.08	3.41	-1984.19	-2159.16	262.931	1031
5305	-0.63	10.58	3.38	-1983.71	-2158.56	262.937	1031
5310	-0.33	11.67	3.45	-1983.65	-2158.84	262.941	1031
5315	-0.30	11.73	3.44	-1983.71	-2158.69	262.946	1031
5320	-0.50	10.72	3.44	-1982.62	-2157.25	262.951	1031
5325	-1.04	10.92	3.53	-1980.53	-2155.63	262.956	1031
5330	-0.88	9.97	3.50	-1980.29	-2155.50	262.961	1031
5335	0.23	11.25	3.50	-1980.18	-2155.02	262.967	1031
5340	-0.12	11.46	3.53	-1980.31	-2155.03	262.971	1031
5345	-0.14	10.87	3.51	-1980.29	-2154.63	262.976	1031
5350	-0.77	10.54	3.56	-1979.78	-2155.15	262.981	1031
5355	-0.05	11.16	3.58	-1978.00	-2154.08	262.987	1031
5360	-0.25	10.51	3.56	-1977.76	-2153.60	262.991	1031
5365	-1.51	11.70	3.67	-1977.79	-2153.62	262.998	1031
5370	-0.48	11.10	3.61	-1977.58	-2153.21	263.001	1031
5375	-0.56	10.96	3.62	-1977.42	-2153.26	263.007	1031
5380	-0.22	10.94	3.61	-1977.37	-2152.82	263.011	1031
5385	-0.30	10.88	3.68	-1975.65	-2153.15	263.017	1031
5390	-0.42	11.25	3.73	-1975.10	-2153.07	263.021	1031
5395	-0.48	12.36	3.79	-1975.49	-2152.21	263.029	1031
5400	-0.30	11.29	3.74	-1975.06	-2151.97	263.031	1031
5405	-0.35	10.84	3.73	-1974.97	-2152.35	263.037	1031
5410	-0.75	10.88	3.73	-1975.13	-2151.83	263.041	1031
5415	-0.32	12.35	3.88	-1973.59	-2150.35	263.047	1031
5420	-0.41	10.97	3.80	-1972.84	-2149.17	263.051	1031
5425	-0.66	10.81	3.86	-1972.64	-2148.98	263.057	1031
5430	-0.24	10.29	3.81	-1972.53	-2148.49	263.061	1031
5435	-1.65	10.48	3.88	-1972.70	-2149.25	263.069	1031
5440	-0.94	11.65	3.94	-1972.69	-2148.61	263.071	1031
5445	-0.16	11.98	3.88	-1972.90	-2149.04	263.076	1031
5450	-0.61	11.69	3.91	-1972.62	-2148.57	263.081	1031
5455	-0.47	10.48	3.89	-1972.36	-2147.87	263.086	1031
5460	-0.34	10.82	3.94	-1970.07	-2145.80	263.091	1031
5465	-0.04	11.25	3.99	-1969.70	-2145.46	263.096	1031
5470	-0.16	10.15	3.95	-1969.51	-2145.74	263.103	1031
5475	-0.13	11.55	4.06	-1969.56	-2145.45	263.106	1031
5480	-0.12	11.51	4.03	-1969.66	-2145.33	263.111	1031
5485	-0.45	10.40	3.98	-1969.35	-2144.99	263.116	1031
5490	-0.84	10.04	4.08	-1967.44	-2144.84	263.121	1031
5495	-0.29	9.76	4.07	-1967.11	-2144.50	263.126	1031
5500	-1.02	8.82	3.99	-1967.08	-2143.80	263.133	1031
5505	-0.64	10.15	4.04	-1967.15	-2143.43	263.136	1031
5510	0.29	11.41	4.07	-1966.71	-2142.98	263.142	1031
5515	0.09	11.11	4.06	-1966.84	-2143.10	263.146	1031
5520	0.00	10.71	4.08	-1964.86	-2141.25	263.152	1031
5525	0.12	9.90	4.05	-1964.89	-2141.03	263.156	1031
5530	1.03	10.67	4.05	-1964.11	-2141.35	263.164	1031
5535	-0.42	11.43	4.14	-1964.34	-2141.11	263.166	1031
5540	0.30	11.02	4.08	-1964.46	-2140.73	263.172	1031
5545	-0.26	10.80	4.09	-1964.66	-2140.13	263.176	1031
5550	-0.15	10.50	4.13	-1963.30	-2139.34	263.182	1031
5555	-0.12	10.42	4.17	-1962.38	-2138.56	263.186	1031
5560	-0.22	10.53	4.15	-1962.40	-2138.47	263.192	1031
5565	-0.02	11.33	4.19	-1962.70	-2137.84	263.199	1031
5570	-0.01	11.06	4.17	-1962.28	-2138.51	263.202	1031
5575	-0.44	11.13	4.24	-1962.42	-2137.73	263.206	1031
5580	0.11	11.38	4.23	-1962.11	-2137.76	263.211	1031
5585	-0.07	11.37	4.26	-1962.06	-2137.83	263.216	1031
5590	-0.68	10.80	4.29	-1961.01	-2136.71	263.221	1031
5595	0.08	10.89	4.32	-1959.58	-2135.59	263.226	1031
5600	-0.07	9.94	4.27	-1959.37	-2135.53	263.231	1031
5605	0.06	11.84	4.40	-1959.51	-2135.59	263.237	1031
5610	-0.19	10.11	4.28	-1959.48	-2135.44	263.241	1031
5615	-0.16	10.48	4.33	-1958.91	-2135.46	263.246	1031
5620	0.34	10.89	4.29	-1959.31	-2135.09	263.251	1031
5625	-0.16	10.69	4.36	-1956.55	-2135.10	263.257	1031
5630	-0.02	10.03	4.36	-1956.05	-2135.60	263.261	1031
5635	0.03	11.01	4.44	-1955.87	-2134.57	263.268	1031
5640	0.74	11.04	4.41	-1956.19	-2134.55	263.271	1031
5645	-0.03	10.41	4.37	-1956.20	-2134.38	263.277	1031
5650	-0.59	10.00	4.40	-1956.10	-2134.34	263.281	1031
5655	-0.65	11.05	4.52	-1954.54	-2132.76	263.287	1031
5660	-0.05	11.26	4.50	-1954.02	-2132.69	263.291	1031
5665	0.03	11.38	4.56	-1953.28	-2131.96	263.299	1031
5670	-0.58	10.75	4.54	-1953.68	-2132.49	263.301	1031
5675	-0.08	10.07	4.49	-1953.59	-2132.39	263.307	1031
5680	0.17	10.98	4.53	-1953.62	-2132.58	263.311	1031
5685	0.15	10.03	4.54	-1952.41	-2130.94	263.317	1031
5690	-0.19	9.83	4.56	-1951.49	-2129.46	263.321	1031
5695	-0.04	11.43	4.66	-1951.50	-2129.17	263.327	1031
5700	-0.20	11.38	4.64	-1951.60	-2129.47	263.332	1031
5705	0.33	11.04	4.63	-1951.31	-2129.10	263.336	1031
5710	-0.15	10.85	4.63	-1951.43	-2128.88	263.341	1031
5715	-0.20	10.96	4.68	-1950.57	-2128.39	263.346	1031
5720	-0.73	11.04	4.77	-1949.55	-2127.14	263.351	1031
5725	-0.92	11.28	4.83	-1949.22	-2126.78	263.356	1031
5730	-0.49	11.05	4.81	-1949.27	-2127.08	263.362	1031
5735	-0.50	10.04	4.75	-1949.08	-2127.38	263.366	1031
5740	-0.91	10.99	4.84	-1948.97	-2126.70	263.371	1031
5745	-0.73	10.73	4.83	-1949.16	-2127.21	263.376	1031
5750	-0.29	11.09	4.94	-1947.07	-2124.87	263.382	1031
5755	-0.27	10.86	4.95	-1946.98	-2124.25	263.386	1031
5760	-0.73	10.36	4.93	-1946.74	-2124.14	263.392	1031
5765	-0.37	10.06	4.90	-1946.75	-2124.10	263.396	1031
5770	-0.92	11.19	5.03	-1946.25	-2123.89	263.403	1031
5775	-0.54	9.71	4.83	-1946.55	-2123.88	263.406	1031
5780	-0.59	9.50	4.84	-1946.39	-2123.93	263.412	1031
5785	-0.14	10.30	4.88	-1946.44	-2123.75	263.416	1031
5790	-0.19	10.61	5.01	-1944.09	-2122.91	263.422	1031
5795	0.10	10.55	4.97	-1943.30	-2122.93	263.426	1031
5800	-0.50	11.13	5.00	-1943.28	-2123.00	263.432	1031
5805	-0.24	11.77	5.05	-1943.16	-2122.43	263.436	1031
5810	0.24	10.93	5.03	-1942.92	-2122.84	263.442	1031
5815	-0.34	11.40	5.08	-1942.97	-2122.38	263.446	1031
5820	0.08	11.03	5.12	-1942.02	-2122.05	263.452	1031
5825	-0.88	11.18	5.18	-1940.79	-2121.04	263.456	1031
5830	-0.70	9.64	5.07	-1940.66	-2120.95	263.462	1031
5835	0.10	10.84	5.16	-1940.77	-2120.58	263.467	1031
5840	-0.25	11.26	5.18	-1940.60	-2120.23	263.471	1031
5845	-0.25	10.91	5.17	-1940.86	-2120.28	263.476	1031
5850	-0.21	10.69	5.20	-1940.13	-2119.41	263.481	1031
5855	-0.90	10.22	5.25	-1938.49	-2117.94	263.486	1031
5860	0.04	11.78	5.30	-1938.24	-2117.72	263.491	1031
5865	-1.05	10.54	5.28	-1938.14	-2117.50	263.498	1031
5870	-0.51	9.93	5.17	-1938.14	-2118.22	263.501	1031
5875	-0.35	11.18	5.27	-1937.92	-2117.66	263.507	1031
5880	-0.46	10.86	5.26	-1938.17	-2117.57	263.511	1031
5885	-0.47	10.57	5.25	-1936.23	-2117.57	263.517	1031
5890	-0.22	9.99	5.26	-1935.89	-2117.16	263.521	1031
5895	-0.09	9.46	5.20	-1935.38	-2117.44	263.528	1031
5900	-0.09	10.24	5.23	-1935.41	-2116.58	263.531	1031
5905	-0.53	10.54	5.27	-1935.88	-2116.86	263.537	1031
5910	-0.44	10.65	5.36	-1935.87	-2117.72	263.541	1031
5915	-0.19	9.44	5.34	-1934.16	-2116.09	263.547	1031
5920	-0.30	10.62	5.42	-1933.68	-2114.58	263.551	1031
5925	0.00	10.52	5.39	-1933.46	-2114.72	263.557	1031
5930	-0.26	10.81	5.45	-1933.37	-2114.96	263.561	1031
5935	0.10	10.98	5.49	-1933.29	-2114.43	263.567	1031
5940	-0.54	10.78	5.50	-1933.28	-2113.99	263.572	1031
5945	-0.70	9.56	5.43	-1933.08	-2114.13	263.576	1031
5950	-0.80	10.15	5.47	-1932.82	-2114.16	263.581	1031
5955	-0.64	10.80	5.58	-1931.70	-2113.23	263.586	1031
5960	0.04	10.62	5.59	-1930.09	-2111.31	263.591	1031
5965	-0.37	10.45	5.58	-1929.87	-2111.17	263.596	1031
5970	-0.21	9.75	5.54	-1929.95	-2111.00	263.602	1031
5975	-0.31	10.35	5.55	-1929.95	-2111.26	263.606	1031
5980	-0.29	10.12	5.56	-1929.68	-2110.87	263.611	1031
5985	-0.18	10.99	5.62	-1929.33	-2110.29	263.616	1031
5990	-0.08	11.40	5.74	-1927.49	-2108.41	263.621	1031
5995	-0.08	11.20	5.73	-1927.23	-2108.62	263.626	1031
6000	0.47	9.89	5.68	-1926.90	-2108.25	263.633	1031
6005	0.05	8.62	5.57	-1927.12	-2108.23	263.636	1031
6010	0.38	10.91	5.74	-1926.85	-2108.29	263.641	1031
6015	-0.56	10.74	5.66	-1927.01	-2108.17	263.646	1031
6020	0.00	9.81	5.69	-1925.53	-2105.94	263.652	1031
6025	-0.11	10.16	5.73	-1924.94	-2105.80	263.656	1031
6030	-0.13	9.57	5.76	-1924.87	-2105.06	263.664	1031
6035	-0.33	9.71	5.80	-1925.08	-2105.55	263.666	1031
6040	0.05	10.40	5.80	-1924.92	-2105.23	263.672	1031
6045	-0.48	10.25	5.83	-1924.58	-2104.06	263.676	1031
6050	0.61	10.92	5.94	-1923.42	-2102.84	263.682	1031
6055	-0.45	9.72	5.91	-1922.39	-2102.34	263.686	1031
6060	-0.35	10.91	5.95	-1922.23	-2102.08	263.692	1031
6065	-0.49	10.28	5.93	-1922.19	-2102.43	263.696	1031
6070	0.19	11.19	5.99	-1922.41	-2102.63	263.702	1031
6075	-0.55	10.53	5.97	-1922.08	-2102.55	263.707	1031
6080	0.06	10.32	5.89	-1922.09	-2102.27	263.711	1031
6085	-0.26	9.11	5.87	-1922.09	-2102.62	263.716	1031
6090	0.16	10.39	6.01	-1920.84	-2101.56	263.721	1031
6095	-0.31	10.30	6.15	-1918.64	-2100.32	263.726	1031
6100	-0.36	10.38	6.14	-1918.60	-2099.91	263.731	1031
6105	0.07	9.86	6.06	-1918.62	-2100.67	263.737	1031
6110	-0.34	9.36	6.04	-1918.65	-2100.79	263.741	1031
6115	-0.33	9.52	6.05	-1918.67	-2100.99	263.746	1031
6120	0.05	10.17	6.13	-1918.49	-2101.04	263.751	1031
6125	-0.08	9.52	6.10	-1916.38	-2100.85	263.757	1031
6130	0.13	10.95	6.23	-1916.50	-2100.88	263.761	1031
6135	-0.31	9.69	6.13	-1916.06	-2100.88	263.768	1031
6140	0.11	9.54	6.12	-1916.21	-2100.62	263.771	1031
6145	0.16	9.37	6.15	-1916.00	-2099.98	263.777	1031
6150	-0.15	9.65	6.16	-1916.04	-2099.09	263.781	1031
6155	-0.27	9.94	6.25	-1913.80	-2097.67	263.787	1031
6160	-0.53	8.90	6.24	-1913.48	-2096.32	263.791	1031
6165	0.35	9.68	6.28	-1913.28	-2096.36	263.799	1031
6170	-0.27	10.03	6.34	-1913.46	-2097.19	263.801	1031
6175	-0.80	9.52	6.32	-1913.33	-2096.94	263.807	1031
6180	0.03	9.63	6.31	-1913.22	-2096.65	263.812	1031
6185	-0.24	9.54	6.37	-1912.21	-2095.65	263.817	1031
6190	-0.15	10.30	6.47	-1911.45	-2094.26	263.821	1031
6195	-0.93	8.39	6.38	-1911.18	-2094.12	263.827	1031
6200	-0.29	9.86	6.49	-1911.34	-2094.38	263.832	1031
6205	-0.51	9.60	6.50	-1911.02	-2094.26	263.836	1031
6210	0.14	8.75	6.39	-1911.04	-2094.04	263.841	1031
6215	-0.36	9.66	6.51	-1910.08	-2093.53	263.847	1031
6220	-0.28	9.68	6.56	-1908.78	-2091.81	263.851	1031
6225	-0.04	9.43	6.54	-1908.70	-2091.57	263.856	1031
6230	-0.26	9.63	6.58	-1908.43	-2091.71	263.862	1031
6235	-0.04	9.44	6.52	-1908.63	-2091.71	263.866	1031
6240	-0.13	9.82	6.58	-1908.51	-2091.26	263.871	1031
6245	-0.35	9.50	6.53	-1908.51	-2090.83	263.876	1031
6250	-0.15	9.23	6.62	-1906.18	-2089.57	263.882	1031
6255	-0.01	9.45	6.65	-1905.96	-2089.54	263.886	1031
6260	-0.30	8.67	6.62	-1905.61	-2089.57	263.892	1031
6265	-0.10	9.34	6.68	-1905.43	-2089.37	263.896	1031
6270	-1.04	9.59	6.70	-1905.79	-2089.09	263.903	1031
6275	0.14	9.32	6.67	-1905.80	-2090.04	263.906	1031
6280	0.06	9.21	6.70	-1905.65	-2089.55	263.912	1031
6285	-0.46	8.95	6.68	-1905.52	-2089.58	263.916	1031
6290	0.12	8.26	6.71	-1903.09	-2089.32	263.922	1031
6295	0.50	8.61	6.71	-1902.45	-2089.67	263.926	1031
6300	0.05	9.76	6.84	-1902.26	-2088.63	263.932	1031
6305	0.12	8.84	6.75	-1902.17	-2089.16	263.936	1031
6310	-0.25	9.14	6.81	-1902.32	-2088.90	263.942	1031
6315	-0.21	8.79	6.75	-1902.15	-2088.61	263.946	1031
6320	-0.00	9.69	6.88	-1900.64	-2087.11	263.952	1031
6325	-0.35	8.40	6.79	-1900.04	-2086.43	263.956	1031
6330	-0.12	9.02	6.85	-1900.17	-2086.46	263.962	1031
6335	-0.05	9.18	6.90	-1900.11	-2086.35	263.967	1031
6340	-0.09	9.93	6.94	-1900.06	-2086.19	263.971	1031
6345	0.10	9.73	6.90	-1899.84	-2085.82	263.976	1031
6350	0.29	8.95	6.87	-1898.96	-2085.21	263.982	1031
6355	0.00	9.41	7.01	-1897.63	-2083.53	263.986	1031
6360	0.27	9.65	7.05	-1897.51	-2083.55	263.991	1031
6365	0.15	9.29	7.03	-1897.51	-2083.25	263.997	1031
6370	0.02	8.82	6.98	-1897.50	-2082.77	264.001	1031
6375	0.11	8.88	7.00	-1897.39	-2082.80	264.006	1031
6380	-0.21	9.26	7.04	-1896.94	-2082.06	264.011	1031
6385	-0.20	9.38	7.12	-1895.65	-2080.24	264.016	1031
6390	-0.17	9.14	7.14	-1895.20	-2080.30	264.021	1031
6395	-0.25	9.74	7.16	-1894.72	-2080.03	264.027	1031
6400	-0.31	9.07	7.15	-1894.73	-2080.06	264.031	1031
6405	-0.46	8.95	7.12	-1894.87	-2080.32	264.038	1031
6410	-0.35	9.11	7.13	-1894.91	-2079.93	264.041	1031
6415	0.02	9.33	7.12	-1894.64	-2080.75	264.046	1031
6420	-0.13	8.10	7.06	-1894.50	-2080.63	264.051	1031
6425	-0.06	8.82	7.19	-1892.46	-2078.57	264.057	1031
6430	-0.51	9.21	7.29	-1892.05	-2077.23	264.061	1031
6435	0.92	8.69	7.25	-1891.79	-2078.17	264.069	1031
6440	0.17	9.54	7.32	-1891.77	-2077.46	264.071	1031
6445	-0.37	8.97	7.31	-1891.66	-2077.24	264.077	1031
6450	-0.50	8.87	7.32	-1891.71	-2077.51	264.081	1031
6455	-0.00	9.08	7.38	-1890.15	-2076.24	264.087	1031
6460	0.22	8.67	7.36	-1889.53	-2075.54	264.091	1031
6465	0.57	9.29	7.43	-1889.44	-2075.83	264.097	1031
6470	0.07	9.57	7.46	-1889.60	-2075.39	264.102	1031
6475	-0.55	9.59	7.50	-1889.45	-2074.91	264.106	1031
6480	-0.26	8.80	7.39	-1889.30	-2074.74	264.111	1031
6485	-0.20	8.90	7.45	-1888.60	-2074.40	264.117	1031
6490	-0.01	7.64	7.35	-1887.12	-2073.35	264.121	1031
6495	-0.21	8.34	7.50	-1886.92	-2073.05	264.126	1031
6500	0.12	8.67	7.44	-1886.92	-2072.99	264.132	1031
6505	-0.45	9.03	7.51	-1886.65	-2072.84	264.136	1031
6510	0.23	8.79	7.46	-1886.68	-2072.34	264.141	1031
6515	0.23	9.04	7.54	-1886.20	-2072.19	264.146	1031
6520	-0.35	8.49	7.57	-1884.52	-2070.45	264.151	1031
6525	0.16	9.13	7.63	-1884.09	-2070.62	264.156	1031
6530	-0.35	9.28	7.66	-1884.26	-2070.55	264.163	1031
6535	-0.15	8.79	7.64	-1884.25	-2070.11	264.166	1031
6540	-0.20	8.34	7.55	-1884.10	-2070.48	264.171	1031
6545	0.00	9.59	7.72	-1884.18	-2070.44	264.176	1031
6550	0.14	7.95	7.63	-1882.42	-2070.01	264.182	1031
6555	-0.22	8.43	7.73	-1881.85	-2070.13	264.186	1031
6560	0.30	8.26	7.71	-1881.66	-2069.41	264.192	1031
6565	0.21	8.33	7.72	-1881.91	-2069.42	264.196	1031
6570	0.26	8.84	7.74	-1881.83	-2069.70	264.202	1031
6575	-0.35	8.28	7.73	-1881.85	-2069.71	264.206	1031
6580	0.10	8.46	7.73	-1881.69	-2069.20	264.212	1031
6585	0.48	8.79	7.74	-1881.84	-2068.71	264.216	1031
6590	0.50	8.41	7.83	-1879.41	-2067.45	264.222	1031
6595	-0.33	7.73	7.82	-1878.37	-2066.08	264.226	1031
6600	0.45	8.24	7.84	-1878.19	-2066.05	264.232	1031
6605	0.22	7.96	7.82	-1878.24	-2065.41	264.237	1031
6610	-0.13	8.46	7.90	-1878.35	-2065.09	264.241	1031
6615	0.08	8.60	7.95	-1878.36	-2065.13	264.246	1031
6620	0.66	7.57	7.87	-1877.32	-2064.04	264.252	1031
6625	-0.30	7.81	8.04	-1876.23	-2062.07	264.256	1031
6630	0.10	7.64	8.02	-1875.84	-2062.15	264.261	1031
6635	0.14	8.71	8.15	-1875.72	-2062.11	264.266	1031
6640	0.37	8.59	8.16	-1875.78	-2062.32	264.271	1031
6645	0.26	8.90	8.21	-1875.81	-2062.44	264.276	1031
6650	-0.11	8.48	8.18	-1875.13	-2062.30	264.281	1031
6655	-0.45	8.35	8.20	-1874.47	-2061.72	264.286	1031
6660	0.05	8.29	8.16	-1874.59	-2061.56	264.291	1031
6665	-0.15	7.53	8.06	-1874.24	-2061.30	264.298	1031
6670	-0.45	8.15	8.13	-1874.27	-2061.36	264.301	1031
6675	0.44	7.88	8.05	-1874.10	-2061.31	264.306	1031
6680	0.06	7.26	7.99	-1874.19	-2061.58	264.311	1031
6685	0.41	7.55	8.10	-1871.25	-2061.84	264.316	1031
6690	0.29	6.91	8.04	-1871.06	-2061.37	264.321	1031
6695	-0.14	8.04	8.21	-1870.80	-2061.53	264.327	1031
6700	0.02	7.75	8.18	-1870.69	-2061.62	264.331	1031
6705	0.21	6.27	8.08	-1870.59	-2061.45	264.338	1031
6710	-0.11	7.33	8.20	-1870.66	-2060.92	264.341	1031
6715	0.38	7.00	8.08	-1870.43	-2061.17	264.347	1031
6720	-0.07	7.85	8.24	-1870.32	-2060.42	264.352	1031
6725	0.23	6.99	8.21	-1868.40	-2058.85	264.357	1031
6730	0.02	6.80	8.25	-1867.44	-2057.41	264.361	1031
6735	0.26	7.82	8.40	-1867.70	-2057.42	264.367	1031
6740	0.14	6.96	8.32	-1867.41	-2057.05	264.371	1031
6745	0.61	8.08	8.45	-1867.07	-2056.67	264.377	1031
6750	0.53	8.15	8.49	-1867.14	-2055.61	264.381	1031
6755	0.33	7.35	8.40	-1865.88	-2054.92	264.387	1031
6760	0.24	7.63	8.52	-1864.80	-2052.71	264.391	1031
6765	0.40	7.89	8.56	-1864.73	-2052.86	264.396	1031
6770	-0.10	7.21	8.51	-1864.67	-2052.37	264.402	1031
6775	0.71	7.58	8.58	-1864.57	-2052.28	264.406	1031
6780	0.29	6.40	8.39	-1864.44	-2052.75	264.412	1031
6785	0.23	7.04	8.49	-1864.23	-2052.27	264.416	1031
6790	0.16	7.31	8.69	-1862.35	-2051.08	264.421	1031
6795	0.19	8.15	8.81	-1862.02	-2050.65	264.426	1031
6800	0.69	7.01	8.61	-1861.67	-2050.06	264.433	1031
6805	0.21	6.82	8.63	-1862.00	-2050.31	264.436	1031
6810	0.26	7.05	8.67	-1862.01	-2050.54	264.441	1031
6815	0.04	7.35	8.68	-1862.24	-2050.41	264.446	1031
6820	0.56	6.73	8.66	-1859.87	-2050.03	264.451	1031
6825	0.34	5.39	8.52	-1859.56	-2049.48	264.456	1031
6830	0.91	6.61	8.68	-1859.44	-2049.22	264.463	1031
6835	0.44	7.16	8.77	-1859.29	-2049.24	264.466	1031
6840	0.19	6.15	8.58	-1859.16	-2049.22	264.473	1031
6845	0.26	6.41	8.64	-1859.50	-2048.99	264.476	1031
6850	0.54	5.97	8.64	-1857.93	-2047.93	264.482	1031
6855	0.68	6.97	8.83	-1857.11	-2046.99	264.486	1031
6860	0.71	7.48	8.93	-1856.49	-2046.51	264.492	1031
6865	0.60	7.76	9.01	-1856.06	-2046.85	264.496	1031
6870	0.55	6.28	8.82	-1855.90	-2046.07	264.502	1031
6875	0.09	6.62	8.90	-1855.77	-2045.60	264.507	1031
6880	-0.01	6.36	8.90	-1855.37	-2045.66	264.512	1031
6885	0.29	6.52	8.95	-1854.07	-2045.84	264.516	1031
6890	0.01	5.80	8.89	-1853.68	-2045.02	264.521	1031
6895	0.43	6.99	9.05	-1853.09	-2044.40	264.526	1031
6900	0.32	6.22	8.95	-1853.03	-2044.46	264.531	1031
6905	0.18	6.15	8.93	-1853.06	-2043.98	264.537	1031
6910	0.24	6.29	8.94	-1852.90	-2043.96	264.541	1031
6915	-0.01	6.44	8.99	-1852.91	-2043.82	264.546	1031
6920	0.22	6.33	9.02	-1852.31	-2042.89	264.551	1031
6925	0.23	5.54	9.00	-1850.61	-2041.21	264.556	1031
6930	0.51	5.55	9.02	-1850.73	-2041.07	264.561	1031
6935	-0.02	5.33	8.97	-1850.79	-2041.72	264.568	1031
6940	0.53	5.65	9.03	-1850.50	-2041.39	264.571	1031
6945	0.45	5.31	8.98	-1850.58	-2041.05	264.576	1031
6950	-0.07	5.78	9.08	-1850.35	-2040.86	264.581	1031
6955	0.81	5.89	9.14	-1848.72	-2039.41	264.587	1031
6960	0.99	5.68	9.13	-1848.42	-2038.91	264.591	1031
6965	0.96	5.45	9.23	-1848.29	-2038.86	264.599	1031
6970	0.34	6.15	9.28	-1848.26	-2038.56	264.601	1031
6975	-0.31	5.57	9.24	-1848.14	-2038.82	264.607	1031
6980	0.53	6.42	9.36	-1848.40	-2038.27	264.611	1031
6985	0.29	6.42	9.45	-1847.00	-2036.80	264.617	1031
6990	0.73	5.54	9.34	-1845.82	-2035.95	264.622	1031
6995	0.34	5.22	9.32	-1845.98	-2035.80	264.627	1031
7000	0.28	5.83	9.42	-1845.77	-2035.70	264.631	1031
7005	0.44	6.14	9.53	-1845.29	-2035.39	264.636	1031
7100	0.74	4.81	9.55	-1838.20	-2031.98	264.861	1
7200	0.07	5.15	9.75	-1837.79	-2032.15	264.960	1
7300	0.07	4.91	9.81	-1837.17	-2032.52	265.060	1
7400	0.53	4.95	9.73	-1836.61	-2032.60	265.157	1
7500	0.57	4.49	9.67	-1836.54	-2032.79	265.261	1
7600	0.31	5.33	9.83	-1836.08	-2032.97	265.355	1
#End Write
