# Supplementary material for: Structural characterization of the saxitoxin-targeting APTSTX1 aptamer using optical tweezers and molecular dynamics simulations
Source: PLoS One. 2019 Nov 7;14(11):e0222468. doi: 10.1371/journal.pone.0222468 (PMC6837747; doi:10.1371/journal.pone.0222468)
Supplement: S2 File — Data repository, aptamer under magnesium. (ZIP) [file pone.0222468.s006.zip › Mg/Mg/September/290915/1cA.txt]

#Begin Write:
CycleCount/n	X_force	Y_force	Z_force	A_dist-Y	B_dist-Y	time(sec)	Status
0	-2.48	-15.40	3.32	-1654.33	-1709.82	504.121	1
100	-2.45	-15.78	3.28	-1654.16	-1709.95	504.203	1
200	-2.67	-15.67	3.28	-1654.25	-1709.81	504.294	1
300	-2.69	-15.44	3.32	-1654.12	-1709.68	504.397	1
400	-2.68	-15.41	3.33	-1653.94	-1709.45	504.540	1
500	-2.63	-15.54	3.31	-1654.11	-1709.29	504.639	1
600	-2.63	-15.43	3.36	-1654.00	-1709.53	504.740	1
700	-2.42	-15.52	3.31	-1654.34	-1710.37	504.841	1
800	-2.49	-15.07	3.35	-1654.38	-1709.54	504.942	1
900	-2.55	-15.37	3.30	-1653.95	-1710.32	505.043	1
1000	-2.62	-15.35	3.33	-1654.28	-1709.43	505.136	1
1100	-2.79	-15.07	3.38	-1654.41	-1710.13	505.238	1
1200	-2.72	-15.01	3.40	-1654.03	-1709.40	505.342	1
1300	-2.76	-15.27	3.36	-1654.03	-1709.14	505.435	1
1350	-2.75	-15.32	3.32	-1654.13	-1709.98	505.448	1
1355	-2.73	-15.37	3.27	-1653.76	-1709.69	505.452	1
1360	-2.74	-15.66	3.26	-1653.97	-1709.24	505.457	1
1365	-2.45	-15.00	3.38	-1653.99	-1709.22	505.462	1
1370	-2.79	-15.43	3.30	-1654.12	-1709.22	505.467	1
1375	-2.70	-15.33	3.29	-1654.12	-1709.35	505.472	1
1380	-2.52	-15.34	3.30	-1654.11	-1709.11	505.477	1
1385	-2.66	-15.20	3.32	-1653.98	-1709.20	505.482	1
1390	-2.81	-15.42	3.30	-1654.34	-1709.39	505.488	1
1395	-2.54	-15.57	3.31	-1654.18	-1709.29	505.492	1
1400	-2.81	-15.13	3.34	-1654.12	-1709.30	505.498	1
1405	-3.03	-15.78	3.27	-1654.08	-1709.31	505.502	1
1410	-2.79	-15.09	3.39	-1653.75	-1709.06	505.507	1
1415	-3.31	-15.27	3.35	-1654.14	-1709.59	505.512	1
1420	-2.60	-15.63	3.30	-1653.96	-1709.71	505.518	1
1425	-2.66	-15.43	3.33	-1654.04	-1709.68	505.522	1
1430	-2.83	-15.19	3.35	-1653.94	-1709.78	505.528	1
1435	-2.95	-15.40	3.33	-1654.02	-1709.41	505.532	1
1440	-2.76	-15.86	3.26	-1654.44	-1709.32	505.538	1
1445	-2.75	-15.72	3.31	-1654.03	-1709.66	505.542	1
1450	-2.98	-15.77	3.27	-1654.29	-1709.52	505.548	1
1455	-2.83	-15.49	3.31	-1654.15	-1709.77	505.553	1
1460	-2.54	-15.37	3.29	-1654.10	-1709.52	505.558	1
1465	-2.35	-15.44	3.30	-1654.06	-1709.33	505.562	1
1470	-2.56	-15.46	3.34	-1653.91	-1708.95	505.568	1
1475	-2.93	-15.25	3.38	-1654.12	-1708.95	505.573	1
1480	-2.51	-15.01	3.40	-1653.93	-1708.31	505.577	770
1485	-2.40	-15.16	3.35	-1654.25	-1708.70	505.582	1001
1490	-2.58	-15.39	3.34	-1654.13	-1708.69	505.587	1001
1495	-2.40	-15.45	3.34	-1654.29	-1709.12	505.593	1001
1500	-2.84	-15.15	3.36	-1654.04	-1708.80	505.597	1000
1505	-2.47	-15.29	3.35	-1654.06	-1708.73	505.602	1000
1510	-3.11	-15.31	3.35	-1654.17	-1709.00	505.607	1000
1515	-2.54	-15.15	3.40	-1654.11	-1708.72	505.614	1000
1520	-2.91	-15.08	3.39	-1653.96	-1709.37	505.617	1000
1525	-2.11	-15.02	3.36	-1654.12	-1710.50	505.622	1003
1530	-2.76	-15.39	3.26	-1653.86	-1712.33	505.627	1030
1535	-2.71	-15.15	3.25	-1653.69	-1714.23	505.634	1030
1540	-2.52	-15.33	3.20	-1653.89	-1715.43	505.637	1030
1545	-2.47	-15.00	3.18	-1655.43	-1717.98	505.642	1030
1550	-2.63	-14.59	3.21	-1655.64	-1718.61	505.647	1030
1555	-2.32	-14.06	3.18	-1657.09	-1721.50	505.655	1030
1560	-2.82	-14.27	3.14	-1657.18	-1721.99	505.657	1030
1565	-2.33	-13.88	3.19	-1657.03	-1722.69	505.663	1030
1570	-2.75	-14.35	3.11	-1656.92	-1723.47	505.667	1030
1575	-2.63	-14.38	3.05	-1658.00	-1724.86	505.673	1030
1580	-2.45	-14.18	3.04	-1658.60	-1725.81	505.678	1030
1585	-3.08	-14.05	3.04	-1658.63	-1726.48	505.683	1030
1590	-2.71	-13.55	3.11	-1658.67	-1726.27	505.688	1030
1595	-2.87	-13.50	3.10	-1658.92	-1726.91	505.692	1030
1600	-2.50	-13.66	3.03	-1659.91	-1728.25	505.697	1030
1605	-2.83	-14.00	2.94	-1660.01	-1728.64	505.702	1030
1610	-2.83	-13.56	3.00	-1660.31	-1729.80	505.708	1030
1615	-3.11	-13.46	3.00	-1660.44	-1729.88	505.712	1030
1620	-1.92	-13.55	2.98	-1660.70	-1729.92	505.717	1030
1625	-2.29	-13.71	2.94	-1660.60	-1730.11	505.722	1030
1630	-2.67	-13.70	2.88	-1662.10	-1730.97	505.729	1030
1635	-2.82	-13.23	2.97	-1661.86	-1731.51	505.732	1030
1640	-2.93	-13.63	2.93	-1662.19	-1731.16	505.737	1030
1645	-2.69	-13.52	2.91	-1661.65	-1731.56	505.742	1030
1650	-2.93	-13.28	2.89	-1662.92	-1732.92	505.749	1030
1655	-2.60	-13.07	2.90	-1663.63	-1733.39	505.752	1030
1660	-2.19	-13.18	2.85	-1663.52	-1733.48	505.758	1030
1665	-2.87	-12.97	2.86	-1663.42	-1733.29	505.762	1030
1670	-3.76	-13.25	2.86	-1663.69	-1734.43	505.770	1030
1675	-2.98	-13.13	2.82	-1664.92	-1734.37	505.772	1030
1680	-3.05	-12.51	2.89	-1664.94	-1734.54	505.778	1030
1685	-2.98	-13.05	2.80	-1664.78	-1734.52	505.782	1030
1690	-2.79	-12.81	2.84	-1666.06	-1734.93	505.788	1030
1695	-2.92	-13.09	2.78	-1666.44	-1735.79	505.793	1030
1700	-3.15	-12.51	2.82	-1666.60	-1735.65	505.797	1030
1705	-2.88	-12.64	2.80	-1666.70	-1736.04	505.802	1030
1710	-2.79	-12.49	2.78	-1667.08	-1736.78	505.807	1030
1715	-2.19	-12.40	2.79	-1668.34	-1736.69	505.813	1030
1720	-2.60	-12.36	2.76	-1668.15	-1737.38	505.817	1030
1725	-2.74	-12.56	2.70	-1668.14	-1737.95	505.824	1030
1730	-2.61	-12.51	2.73	-1668.12	-1737.68	505.827	1030
1735	-2.56	-12.71	2.68	-1669.49	-1737.64	505.832	1030
1740	-2.66	-12.77	2.65	-1669.51	-1737.11	505.837	1030
1745	-2.73	-12.36	2.67	-1670.27	-1738.48	505.842	1030
1750	-2.78	-12.53	2.64	-1670.31	-1739.70	505.847	1030
1755	-2.65	-12.49	2.68	-1670.29	-1740.14	505.854	1030
1760	-2.25	-12.35	2.69	-1670.25	-1738.92	505.857	1030
1765	-2.61	-12.00	2.73	-1670.35	-1738.85	505.863	1030
1770	-3.05	-12.35	2.69	-1670.46	-1738.86	505.867	1030
1775	-2.16	-12.86	2.53	-1672.20	-1740.52	505.874	1030
1780	-3.22	-12.18	2.60	-1672.43	-1740.79	505.877	1030
1785	-2.58	-12.02	2.62	-1672.69	-1740.71	505.883	1030
1790	-3.05	-11.84	2.65	-1672.69	-1740.44	505.887	1030
1795	-2.63	-11.94	2.60	-1673.69	-1741.17	505.893	1030
1800	-2.81	-11.79	2.60	-1674.25	-1740.93	505.897	1030
1805	-2.82	-11.27	2.63	-1674.03	-1741.88	505.904	1030
1810	-2.61	-11.90	2.54	-1674.26	-1741.54	505.908	1030
1815	-2.12	-12.02	2.57	-1674.30	-1741.43	505.913	1030
1820	-2.39	-12.07	2.58	-1674.22	-1741.67	505.917	1030
1825	-2.16	-12.00	2.54	-1674.77	-1742.18	505.922	1030
1830	-2.45	-11.64	2.48	-1676.50	-1743.61	505.928	1030
1835	-2.42	-11.82	2.48	-1676.44	-1743.74	505.932	1030
1840	-2.55	-11.96	2.49	-1676.09	-1743.64	505.938	1030
1845	-2.25	-11.32	2.57	-1676.45	-1743.54	505.942	1030
1850	-2.05	-11.66	2.46	-1677.61	-1745.29	505.949	1030
1855	-2.10	-11.71	2.45	-1677.68	-1744.79	505.952	1030
1860	-2.17	-11.28	2.48	-1678.33	-1745.05	505.957	1030
1865	-2.79	-11.36	2.48	-1678.54	-1745.12	505.962	1030
1870	-2.03	-11.02	2.48	-1679.55	-1745.61	505.969	1030
1875	-2.64	-11.59	2.37	-1679.53	-1746.02	505.972	1030
1880	-2.50	-11.74	2.37	-1679.74	-1745.89	505.978	1030
1885	-2.50	-11.36	2.40	-1679.70	-1745.86	505.982	1030
1890	-2.49	-10.67	2.43	-1680.84	-1747.04	505.990	1030
1895	-2.29	-11.36	2.36	-1680.98	-1747.05	505.992	1030
1900	-2.13	-10.95	2.40	-1681.08	-1747.27	505.998	1030
1905	-2.13	-10.77	2.44	-1681.00	-1747.10	506.002	1030
1910	-2.04	-11.24	2.30	-1682.07	-1748.24	506.008	1030
1915	-2.19	-10.76	2.33	-1682.68	-1748.32	506.013	1030
1920	-2.27	-10.76	2.34	-1682.86	-1748.61	506.018	1030
1925	-2.42	-10.86	2.32	-1682.72	-1748.49	506.023	1030
1930	-1.73	-10.77	2.32	-1683.21	-1748.71	506.027	1030
1935	-2.20	-10.27	2.35	-1683.78	-1749.11	506.032	1030
1940	-2.51	-10.35	2.33	-1684.30	-1749.99	506.037	1030
1945	-2.36	-10.54	2.27	-1684.61	-1750.55	506.043	1030
1950	-2.17	-10.11	2.36	-1684.69	-1750.54	506.047	1030
1955	-2.27	-10.55	2.27	-1684.82	-1750.37	506.052	1030
1960	-2.56	-10.61	2.29	-1684.86	-1750.49	506.057	1030
1965	-2.05	-10.90	2.20	-1686.21	-1751.85	506.062	1030
1970	-2.39	-10.13	2.24	-1686.24	-1751.59	506.067	1030
1975	-2.94	-9.95	2.27	-1686.20	-1751.35	506.074	1030
1980	-2.00	-10.35	2.20	-1686.28	-1751.49	506.077	1030
1985	-2.32	-10.12	2.25	-1686.15	-1751.12	506.083	1030
1990	-1.72	-10.87	2.14	-1686.05	-1751.84	506.087	1030
1995	-2.43	-10.38	2.11	-1688.69	-1753.65	506.094	1030
2000	-2.21	-10.24	2.13	-1688.56	-1754.18	506.097	1030
2005	-2.34	-10.08	2.15	-1688.51	-1753.76	506.102	1030
2010	-2.24	-10.40	2.11	-1688.61	-1754.01	506.107	1030
2015	-2.07	-8.76	2.25	-1690.18	-1754.74	506.115	1030
2020	-2.28	-10.05	2.09	-1689.93	-1754.80	506.117	1030
2025	-1.88	-9.96	2.12	-1689.96	-1755.22	506.123	1030
2030	-2.03	-10.28	2.07	-1689.99	-1755.50	506.127	1030
2035	-2.19	-10.62	1.96	-1691.07	-1756.67	506.133	1030
2040	-2.23	-10.07	2.00	-1691.63	-1756.89	506.137	1030
2045	-2.15	-10.24	1.99	-1691.51	-1757.29	506.143	1030
2050	-1.90	-10.17	2.03	-1691.80	-1757.83	506.148	1030
2055	-1.97	-9.87	2.03	-1691.61	-1757.70	506.152	1030
2060	-1.94	-9.95	2.04	-1691.72	-1757.42	506.157	1030
2065	-2.14	-9.79	2.04	-1691.97	-1758.37	506.162	1030
2070	-2.24	-9.77	1.95	-1693.83	-1759.31	506.168	1030
2075	-1.71	-10.25	1.86	-1693.89	-1759.57	506.172	1030
2080	-1.98	-9.81	1.89	-1693.86	-1759.87	506.177	1030
2085	-1.98	-10.25	1.88	-1693.96	-1759.83	506.182	1030
2090	-1.73	-9.89	1.89	-1695.48	-1759.29	506.189	1030
2095	-2.08	-9.71	1.94	-1695.19	-1759.39	506.192	1030
2100	-2.69	-10.05	1.90	-1695.13	-1759.81	506.199	1030
2105	-2.08	-9.26	2.00	-1695.26	-1759.85	506.202	1030
2110	-2.17	-9.24	1.95	-1696.37	-1761.33	506.207	1030
2115	-1.69	-9.54	1.90	-1696.64	-1760.78	506.212	1030
2120	-1.90	-9.36	1.98	-1697.20	-1762.90	506.220	1030
2125	-2.18	-9.43	1.90	-1697.31	-1761.97	506.222	1030
2130	-1.98	-9.32	1.88	-1697.50	-1761.44	506.228	1030
2135	-1.84	-9.03	1.92	-1697.63	-1761.80	506.233	1030
2140	-2.23	-8.87	1.88	-1698.16	-1762.70	506.238	1030
2145	-2.17	-9.09	1.86	-1698.88	-1762.72	506.243	1030
2150	-1.85	-9.52	1.82	-1698.98	-1763.01	506.248	1030
2155	-1.81	-9.05	1.82	-1699.06	-1763.33	506.253	1030
2160	-2.03	-8.89	1.83	-1699.29	-1764.21	506.257	1030
2165	-1.97	-8.47	1.85	-1700.38	-1764.55	506.262	1030
2170	-2.12	-9.24	1.75	-1700.55	-1764.58	506.267	1030
2175	-2.13	-8.92	1.79	-1701.31	-1764.43	506.272	1030
2180	-2.27	-8.53	1.78	-1701.52	-1764.59	506.277	1030
2185	-2.01	-8.60	1.83	-1701.23	-1764.38	506.283	1030
2190	-2.28	-9.00	1.74	-1701.43	-1764.81	506.287	1030
2195	-1.83	-8.78	1.77	-1701.34	-1765.11	506.293	1030
2200	-1.99	-9.25	1.70	-1701.63	-1765.09	506.297	1030
2205	-2.08	-9.35	1.64	-1703.66	-1764.68	506.304	1030
2210	-2.22	-8.77	1.74	-1703.76	-1764.77	506.307	1030
2215	-1.88	-8.43	1.75	-1703.68	-1764.80	506.313	1030
2220	-1.46	-8.77	1.74	-1703.86	-1764.43	506.319	1030
2225	-2.05	-8.68	1.67	-1704.69	-1764.92	506.323	1030
2230	-2.06	-8.42	1.74	-1705.12	-1764.67	506.327	1030
2235	-2.24	-8.48	1.68	-1705.02	-1764.89	506.333	1030
2240	-2.14	-8.21	1.72	-1704.97	-1764.61	506.337	1030
2245	-1.94	-8.52	1.65	-1705.74	-1765.70	506.343	1030
2250	-2.43	-8.97	1.55	-1706.18	-1766.58	506.348	1030
2255	-1.94	-8.31	1.70	-1706.23	-1766.42	506.353	1030
2260	-1.89	-8.40	1.65	-1706.29	-1766.58	506.357	1030
2265	-1.61	-8.52	1.62	-1707.04	-1767.17	506.363	1030
2270	-1.79	-8.42	1.58	-1708.19	-1768.31	506.367	1030
2275	-1.83	-8.86	1.51	-1708.49	-1768.78	506.372	1030
2280	-1.95	-8.74	1.48	-1708.95	-1769.24	506.378	1030
2285	-2.25	-8.73	1.47	-1708.83	-1769.48	506.382	1030
2290	-2.02	-8.38	1.56	-1709.18	-1769.31	506.387	1030
2295	-1.97	-8.71	1.51	-1709.32	-1769.24	506.392	1030
2300	-2.34	-7.49	1.57	-1710.53	-1770.79	506.397	1030
2305	-2.46	-8.29	1.45	-1710.65	-1771.21	506.402	1030
2310	-2.34	-8.29	1.50	-1710.56	-1771.30	506.409	1030
2315	-2.18	-8.29	1.47	-1710.63	-1771.36	506.412	1030
2320	-1.95	-8.59	1.42	-1710.75	-1771.00	506.419	1030
2325	-2.15	-7.98	1.46	-1710.85	-1771.16	506.422	1030
2330	-2.76	-8.16	1.38	-1712.64	-1772.79	506.428	1030
2335	-2.60	-7.94	1.41	-1713.17	-1773.55	506.432	1030
2340	-3.05	-7.72	1.36	-1713.62	-1774.46	506.440	1030
2345	-2.19	-7.77	1.34	-1713.78	-1774.52	506.442	1030
2350	-2.11	-8.34	1.32	-1713.69	-1773.79	506.449	1030
2355	-1.91	-7.77	1.39	-1713.82	-1774.38	506.452	1030
2360	-2.49	-6.88	1.45	-1714.81	-1775.29	506.458	1030
2365	-2.27	-7.82	1.29	-1715.28	-1775.38	506.462	1030
2370	-2.10	-7.58	1.33	-1715.68	-1775.98	506.468	1030
2375	-1.82	-8.26	1.25	-1716.11	-1776.25	506.472	1030
2380	-2.18	-7.74	1.26	-1716.20	-1776.35	506.478	1030
2385	-1.81	-7.94	1.26	-1716.15	-1776.84	506.482	1030
2390	-1.99	-7.68	1.28	-1716.70	-1776.75	506.487	1030
2395	-2.22	-7.33	1.28	-1717.95	-1777.62	506.493	1030
2400	-1.70	-7.70	1.22	-1717.54	-1777.22	506.497	1030
2405	-1.56	-7.46	1.22	-1717.85	-1777.53	506.504	1030
2410	-2.14	-7.32	1.22	-1718.18	-1778.08	506.507	1030
2415	-1.98	-7.15	1.21	-1719.28	-1779.21	506.512	1030
2420	-2.06	-6.73	1.24	-1719.62	-1779.59	506.517	1030
2425	-2.33	-6.54	1.22	-1720.13	-1780.60	506.524	1030
2430	-2.54	-7.18	1.16	-1720.15	-1779.93	506.527	1030
2435	-2.68	-8.16	1.07	-1720.09	-1779.93	506.533	1030
2440	-2.47	-7.35	1.15	-1720.25	-1779.82	506.537	1030
2445	-1.80	-6.80	1.15	-1721.60	-1779.40	506.545	1030
2450	-2.11	-7.20	1.08	-1721.79	-1780.52	506.547	1030
2455	-2.01	-6.46	1.22	-1721.57	-1780.15	506.553	1030
2460	-2.35	-7.03	1.15	-1721.41	-1780.39	506.557	1030
2465	-2.39	-6.53	1.14	-1722.44	-1781.25	506.563	1030
2470	-2.23	-6.72	1.11	-1722.97	-1781.96	506.568	1030
2475	-1.99	-6.86	1.08	-1723.31	-1781.75	506.573	1030
2480	-1.73	-7.35	1.04	-1723.14	-1781.95	506.577	1030
2485	-1.88	-7.34	1.03	-1724.06	-1782.26	506.582	1030
2490	-1.79	-6.87	1.00	-1724.92	-1783.34	506.588	1030
2495	-1.69	-6.64	1.05	-1724.91	-1783.05	506.592	1030
2500	-1.88	-6.54	1.08	-1724.74	-1783.17	506.597	1030
2505	-2.17	-6.93	1.00	-1724.96	-1783.40	506.602	1030
2510	-1.63	-6.79	0.99	-1726.37	-1782.98	506.609	1030
2515	-2.18	-7.52	0.91	-1726.30	-1783.13	506.612	1030
2520	-1.76	-7.62	0.88	-1726.46	-1783.19	506.619	1030
2525	-2.07	-7.28	0.92	-1726.56	-1783.62	506.622	1030
2530	-2.02	-7.13	0.89	-1727.66	-1783.70	506.627	1030
2530	-1.90	-7.15	0.88	-1727.91	-1783.52	506.589	1030
2535	-1.75	-6.69	0.95	-1728.45	-1783.57	506.594	1030
2540	-1.58	-6.85	0.93	-1728.74	-1783.62	506.599	1030
2545	-2.08	-6.91	0.90	-1728.78	-1783.51	506.604	1030
2550	-2.24	-6.56	0.93	-1728.73	-1783.75	506.609	1030
2555	-2.23	-7.10	0.86	-1728.65	-1784.07	506.614	1030
2560	-2.23	-6.63	0.88	-1728.95	-1783.28	506.619	1030
2565	-2.19	-6.65	0.92	-1729.03	-1782.94	506.624	1030
2570	-2.50	-6.90	0.92	-1728.29	-1782.90	506.630	1030
2575	-1.86	-7.07	0.92	-1728.00	-1783.60	506.634	1030
2580	-2.32	-7.21	0.88	-1728.15	-1784.04	506.639	1030
2585	-1.89	-7.14	0.87	-1728.39	-1783.48	506.643	1030
2590	-1.90	-6.22	0.90	-1729.62	-1784.50	506.649	1030
2595	-1.93	-6.89	0.86	-1729.74	-1784.45	506.653	1030
2600	-1.80	-6.54	0.86	-1729.91	-1784.45	506.660	1030
2605	-2.07	-6.62	0.84	-1730.11	-1784.49	506.663	1030
2610	-1.98	-6.29	0.86	-1729.82	-1784.42	506.669	1030
2615	-2.04	-6.95	0.79	-1730.03	-1784.78	506.674	1030
2620	-1.91	-6.63	0.83	-1732.05	-1784.97	506.681	1030
2625	-1.70	-6.46	0.80	-1732.18	-1784.62	506.684	1030
2630	-1.78	-6.64	0.78	-1732.08	-1785.10	506.691	1030
2635	-2.00	-6.39	0.79	-1732.17	-1785.30	506.694	1030
2640	-1.86	-6.31	0.78	-1733.11	-1787.01	506.700	1030
2645	-2.14	-6.48	0.72	-1733.64	-1787.26	506.704	1030
2650	-1.67	-6.22	0.70	-1734.77	-1787.50	506.711	1030
2655	-2.17	-6.61	0.66	-1734.76	-1787.69	506.714	1030
2660	-2.01	-7.01	0.67	-1734.48	-1788.03	506.720	1030
2665	-2.06	-6.87	0.64	-1734.65	-1788.05	506.724	1030
2670	-1.95	-5.99	0.68	-1735.67	-1789.48	506.729	1030
2675	-1.95	-6.26	0.64	-1736.01	-1790.10	506.734	1030
2680	-1.92	-6.50	0.65	-1736.05	-1790.13	506.739	1030
2685	-1.96	-6.30	0.61	-1736.10	-1790.77	506.744	1030
2690	-1.74	-6.33	0.56	-1736.99	-1790.73	506.749	1030
2695	-2.04	-6.09	0.56	-1737.74	-1791.67	506.754	1030
2700	-1.87	-6.59	0.51	-1737.86	-1792.14	506.759	1030
2705	-1.99	-6.39	0.50	-1737.84	-1792.65	506.765	1030
2710	-1.84	-6.01	0.55	-1737.80	-1792.42	506.768	1030
2715	-1.65	-5.98	0.58	-1737.60	-1792.70	506.775	1030
2720	-1.99	-6.24	0.55	-1737.48	-1792.18	506.778	1030
2725	-1.80	-5.43	0.56	-1739.30	-1794.06	506.784	1030
2730	-1.58	-5.48	0.53	-1739.96	-1794.80	506.788	1030
2735	-1.67	-5.74	0.50	-1740.54	-1794.13	506.795	1030
2740	-1.65	-5.47	0.53	-1740.32	-1794.49	506.799	1030
2745	-1.95	-5.52	0.52	-1740.74	-1794.15	506.804	1030
2750	-1.80	-5.49	0.48	-1740.88	-1794.49	506.809	1030
2755	-2.15	-5.32	0.42	-1741.72	-1795.60	506.816	1030
2760	-1.93	-5.40	0.44	-1742.01	-1796.46	506.819	1030
2765	-2.17	-5.93	0.39	-1742.27	-1796.08	506.824	1030
2770	-1.52	-5.78	0.37	-1742.27	-1796.58	506.829	1030
2775	-1.65	-5.33	0.44	-1743.07	-1796.21	506.834	1030
2780	-1.61	-5.95	0.36	-1743.78	-1795.70	506.839	1030
2785	-2.60	-4.82	0.46	-1744.97	-1796.64	506.846	1030
2790	-1.92	-5.61	0.34	-1744.48	-1795.93	506.849	1030
2795	-1.82	-5.01	0.41	-1744.53	-1796.15	506.854	1030
2800	-1.86	-5.15	0.39	-1744.58	-1796.44	506.859	1030
2805	-2.10	-4.85	0.41	-1744.72	-1796.70	506.864	1030
2810	-1.51	-6.34	0.20	-1746.23	-1796.82	506.870	1030
2815	-2.07	-5.54	0.28	-1746.31	-1796.98	506.873	1030
2820	-1.88	-5.27	0.33	-1746.30	-1797.13	506.879	1030
2825	-2.05	-5.24	0.32	-1746.34	-1797.03	506.883	1030
2830	-1.77	-5.57	0.25	-1747.34	-1797.44	506.889	1030
2835	-1.78	-5.27	0.24	-1747.58	-1797.87	506.893	1030
2840	-1.30	-6.01	0.20	-1747.93	-1799.64	506.901	1030
2845	-2.08	-6.37	0.15	-1747.57	-1799.49	506.904	1030
2850	-1.71	-4.75	0.24	-1747.67	-1799.69	506.911	1030
2855	-1.65	-5.43	0.22	-1747.36	-1799.27	506.913	1030
2860	-1.65	-4.52	0.20	-1749.65	-1800.89	506.919	1030
2865	-1.70	-4.92	0.13	-1749.83	-1801.22	506.924	1030
2870	-1.12	-5.37	0.06	-1750.56	-1801.68	506.931	1030
2875	-1.71	-4.85	0.11	-1750.77	-1801.78	506.934	1030
2880	-1.63	-4.25	0.11	-1750.21	-1801.83	506.941	1030
2885	-1.52	-4.79	0.13	-1750.78	-1801.80	506.944	1030
2890	-2.03	-4.92	0.07	-1751.59	-1801.54	506.950	1030
2895	-1.63	-4.53	0.12	-1752.33	-1802.08	506.954	1030
2900	-1.85	-4.55	0.11	-1752.38	-1802.39	506.959	1030
2905	-1.63	-4.93	0.04	-1752.98	-1803.22	506.965	1030
2910	-2.33	-5.05	0.02	-1753.04	-1803.22	506.969	1030
2915	-1.85	-4.38	0.09	-1752.99	-1803.91	506.974	1030
2920	-1.66	-4.00	0.11	-1753.23	-1803.96	506.978	1030
2925	-1.51	-3.98	0.13	-1753.03	-1803.48	506.984	1030
2930	-1.88	-3.85	0.13	-1753.31	-1803.37	506.989	1030
2935	-1.56	-4.44	-0.01	-1754.53	-1805.08	506.995	1030
2940	-1.32	-4.93	-0.06	-1754.69	-1804.93	506.999	1030
2945	-1.67	-4.28	0.02	-1754.51	-1805.28	507.004	1030
2950	-1.40	-4.68	-0.03	-1754.67	-1805.70	507.008	1030
2955	-1.67	-3.58	-0.02	-1756.16	-1807.51	507.014	1030
2960	-1.50	-4.07	-0.13	-1756.98	-1807.74	507.019	1030
2965	-1.40	-4.05	-0.10	-1757.10	-1807.66	507.026	1030
2970	-1.80	-4.52	-0.13	-1757.33	-1807.98	507.029	1030
2975	-1.29	-4.49	-0.12	-1757.27	-1808.26	507.034	1030
2980	-1.25	-4.18	-0.11	-1757.34	-1807.90	507.039	1030
2985	-1.86	-4.20	-0.07	-1758.53	-1809.44	507.046	1030
2990	-1.76	-4.75	-0.25	-1759.45	-1809.96	507.049	1030
2995	-1.36	-4.39	-0.24	-1759.21	-1809.69	507.055	1031
3000	-1.66	-4.01	-0.21	-1759.24	-1809.80	507.059	1031
3005	-1.70	-4.72	-0.25	-1758.83	-1809.62	507.064	1031
3010	-1.91	-3.76	-0.11	-1758.00	-1809.68	507.069	1031
3015	-1.79	-4.18	-0.17	-1757.52	-1809.26	507.074	1031
3020	-1.90	-4.11	-0.14	-1757.38	-1809.15	507.080	1031
3025	-1.60	-4.24	-0.15	-1757.37	-1809.48	507.084	1031
3030	-1.53	-3.76	-0.09	-1757.22	-1809.28	507.089	1031
3035	-1.09	-4.22	-0.12	-1756.88	-1809.12	507.093	1031
3040	-1.65	-4.08	0.01	-1755.81	-1807.42	507.100	1031
3045	-1.62	-4.06	-0.03	-1755.65	-1806.85	507.104	1031
3050	-1.67	-4.10	-0.00	-1755.65	-1807.81	507.110	1031
3055	-1.59	-4.69	-0.09	-1755.53	-1807.57	507.113	1031
3060	-1.61	-4.37	-0.03	-1754.06	-1806.29	507.119	1031
3065	-1.70	-4.84	-0.05	-1754.08	-1806.07	507.123	1031
3070	-1.52	-4.98	-0.02	-1753.36	-1806.24	507.129	1031
3075	-1.60	-4.88	0.01	-1753.46	-1806.09	507.134	1031
3080	-0.68	-5.26	-0.04	-1753.11	-1806.08	507.141	1031
3085	-1.76	-5.15	-0.03	-1753.40	-1805.46	507.144	1031
3090	-1.69	-5.14	0.00	-1753.71	-1805.46	507.149	1031
3095	-1.74	-5.10	-0.02	-1753.37	-1806.16	507.154	1031
3100	-1.73	-5.30	-0.03	-1752.37	-1805.79	507.160	1031
3105	-1.67	-4.62	0.04	-1751.64	-1805.69	507.164	1031
3110	-2.14	-4.34	0.09	-1751.51	-1805.58	507.169	1031
3115	-1.91	-4.93	0.06	-1751.55	-1805.69	507.174	1031
3120	-2.37	-4.60	0.12	-1751.01	-1805.29	507.179	1031
3125	-2.11	-4.71	0.10	-1750.49	-1804.01	507.185	1031
3130	-2.08	-4.82	0.14	-1750.20	-1804.02	507.189	1031
3135	-1.76	-4.75	0.14	-1750.05	-1803.61	507.195	1031
3140	-1.90	-4.58	0.14	-1750.26	-1803.70	507.198	1031
3145	-1.64	-5.44	0.13	-1748.98	-1802.04	507.204	1031
3150	-1.73	-4.69	0.22	-1748.93	-1801.79	507.208	1031
3155	-1.40	-5.22	0.17	-1748.76	-1801.72	507.215	1031
3160	-1.57	-5.30	0.13	-1749.06	-1802.06	507.218	1031
3165	-1.58	-5.41	0.15	-1748.28	-1801.74	507.224	1031
3170	-1.85	-4.83	0.28	-1747.95	-1801.30	507.228	1031
3175	-2.03	-4.99	0.26	-1746.88	-1801.42	507.234	1031
3180	-1.92	-5.06	0.25	-1746.60	-1801.26	507.239	1031
3185	-1.29	-4.91	0.25	-1746.67	-1800.74	507.246	1031
3190	-1.92	-5.07	0.25	-1746.93	-1800.89	507.249	1031
3195	-2.18	-4.83	0.30	-1746.61	-1800.65	507.254	1031
3200	-1.79	-4.53	0.32	-1746.71	-1800.52	507.259	1031
3205	-1.79	-4.58	0.36	-1745.43	-1799.20	507.264	1031
3210	-1.90	-5.38	0.33	-1744.56	-1798.71	507.269	1031
3215	-2.11	-5.39	0.37	-1744.56	-1798.61	507.274	1031
3220	-2.00	-5.28	0.33	-1744.47	-1798.35	507.279	1031
3225	-1.67	-5.57	0.27	-1743.96	-1797.67	507.284	1031
3230	-1.62	-5.26	0.38	-1742.89	-1797.15	507.289	1031
3235	-1.96	-5.74	0.36	-1742.84	-1797.07	507.294	1031
3240	-1.74	-5.63	0.38	-1743.09	-1797.03	507.299	1031
3245	-1.39	-5.61	0.36	-1742.93	-1796.67	507.304	1031
3250	-1.09	-5.34	0.40	-1742.86	-1796.63	507.309	1031
3255	-1.86	-5.36	0.44	-1742.62	-1796.69	507.314	1031
3260	-2.16	-5.74	0.46	-1741.01	-1795.09	507.319	1031
3265	-1.74	-5.68	0.45	-1741.02	-1795.27	507.323	1031
3270	-1.66	-5.20	0.55	-1740.08	-1793.77	507.329	1031
3275	-1.91	-5.52	0.50	-1739.99	-1793.72	507.334	1031
3280	-1.74	-5.39	0.57	-1739.93	-1793.66	507.341	1031
3285	-1.37	-6.50	0.42	-1740.01	-1793.64	507.343	1031
3290	-2.15	-5.54	0.50	-1739.93	-1793.72	507.349	1031
3295	-1.32	-5.67	0.53	-1740.21	-1793.68	507.354	1031
3300	-1.75	-5.39	0.62	-1737.63	-1794.76	507.361	1031
3305	-1.97	-5.39	0.58	-1738.09	-1794.27	507.364	1031
3310	-1.84	-5.83	0.55	-1737.98	-1794.25	507.369	1031
3315	-2.21	-6.34	0.51	-1737.68	-1794.07	507.374	1031
3320	-1.92	-6.02	0.59	-1737.07	-1793.59	507.379	1031
3325	-1.32	-5.72	0.64	-1736.35	-1792.95	507.384	1031
3330	-1.63	-5.51	0.64	-1736.20	-1792.47	507.389	1031
3335	-1.85	-5.29	0.70	-1735.95	-1791.98	507.394	1031
3340	-1.72	-5.67	0.68	-1735.77	-1791.67	507.399	1031
3345	-1.91	-5.59	0.73	-1735.11	-1790.88	507.404	1031
3350	-1.72	-6.33	0.67	-1734.93	-1790.46	507.409	1031
3355	-1.68	-5.87	0.72	-1734.88	-1790.71	507.414	1031
3360	-2.44	-6.03	0.71	-1734.93	-1790.98	507.419	1031
3365	-2.13	-5.53	0.77	-1735.07	-1790.86	507.424	1031
3370	-1.56	-5.54	0.73	-1734.70	-1790.60	507.428	1031
3375	-2.27	-5.44	0.85	-1732.76	-1788.67	507.435	1031
3380	-2.30	-6.25	0.79	-1732.62	-1788.64	507.438	1031
3385	-2.34	-6.00	0.77	-1732.57	-1788.34	507.446	1031
3390	-2.12	-6.05	0.75	-1732.54	-1788.78	507.449	1031
3395	-2.45	-6.09	0.82	-1731.34	-1787.89	507.454	1031
3400	-2.01	-6.52	0.79	-1731.14	-1787.25	507.459	1031
3405	-1.97	-6.74	0.81	-1730.37	-1786.80	507.464	1031
3410	-1.89	-6.31	0.84	-1730.43	-1787.28	507.469	1031
3415	-2.33	-5.96	0.94	-1730.22	-1786.21	507.476	1031
3420	-1.83	-6.07	0.87	-1730.51	-1786.70	507.479	1031
3425	-2.26	-6.25	0.84	-1730.45	-1786.71	507.484	1031
3430	-2.43	-6.48	0.88	-1730.41	-1786.64	507.489	1031
3435	-1.88	-6.52	0.90	-1729.20	-1785.59	507.494	1031
3440	-2.16	-6.37	0.94	-1728.13	-1784.54	507.499	1031
3445	-1.60	-6.86	0.92	-1727.87	-1784.18	507.504	1031
3450	-2.02	-6.81	0.94	-1727.36	-1783.78	507.509	1031
3455	-1.66	-6.92	0.91	-1727.31	-1783.58	507.514	1031
3460	-1.83	-6.64	1.02	-1726.73	-1783.41	507.520	1031
3465	-1.91	-6.77	1.04	-1726.67	-1783.10	507.523	1031
3470	-1.82	-6.49	1.02	-1726.58	-1783.31	507.529	1031
3475	-1.97	-7.01	0.98	-1726.64	-1783.39	507.533	1031
3480	-1.96	-7.11	1.02	-1725.18	-1782.32	507.540	1031
3485	-2.20	-7.48	0.97	-1725.18	-1782.46	507.543	1031
3490	-2.25	-7.75	0.91	-1724.94	-1781.90	507.550	1031
3495	-1.84	-6.97	1.04	-1724.94	-1782.06	507.554	1031
3500	-1.93	-6.98	1.05	-1724.45	-1781.86	507.559	1031
3505	-1.91	-6.66	1.11	-1723.47	-1781.10	507.564	1031
3510	-1.99	-6.77	1.11	-1723.32	-1780.69	507.569	1031
3515	-1.83	-7.36	1.08	-1722.67	-1780.81	507.574	1031
3520	-1.91	-7.03	1.12	-1722.86	-1780.92	507.579	1031
3525	-2.44	-6.78	1.14	-1722.72	-1781.07	507.584	1031
3530	-2.20	-7.09	1.13	-1722.07	-1780.50	507.589	1031
3535	-1.85	-7.77	1.11	-1721.17	-1779.22	507.595	1031
3540	-2.29	-7.62	1.14	-1721.21	-1779.39	507.599	1031
3545	-1.72	-7.48	1.12	-1721.22	-1779.11	507.605	1031
3550	-2.18	-7.60	1.15	-1720.90	-1779.06	507.608	1031
3555	-2.08	-7.23	1.19	-1719.93	-1777.75	507.614	1031
3560	-2.12	-7.59	1.18	-1719.70	-1777.48	507.618	1031
3565	-2.14	-8.10	1.19	-1719.01	-1776.99	507.625	1031
3570	-2.24	-8.06	1.19	-1719.07	-1777.02	507.628	1031
3575	-2.31	-7.34	1.24	-1719.06	-1777.07	507.634	1031
3580	-2.13	-7.33	1.24	-1719.02	-1777.09	507.638	1031
3585	-2.09	-7.97	1.22	-1717.89	-1776.94	507.645	1031
3590	-1.77	-7.49	1.28	-1717.92	-1777.42	507.650	1031
3595	-2.12	-7.41	1.27	-1717.57	-1777.60	507.654	1031
3600	-1.90	-7.48	1.24	-1717.51	-1777.40	507.659	1031
3605	-2.09	-7.81	1.30	-1716.33	-1776.08	507.664	1031
3610	-1.86	-7.26	1.37	-1715.94	-1775.86	507.669	1031
3615	-2.59	-7.50	1.31	-1716.07	-1775.74	507.674	1031
3620	-2.39	-8.22	1.28	-1715.95	-1775.72	507.679	1031
3625	-2.24	-8.63	1.25	-1715.91	-1775.99	507.685	1031
3630	-1.88	-8.00	1.34	-1715.65	-1776.09	507.689	1031
3635	-2.05	-7.30	1.37	-1716.03	-1775.51	507.696	1031
3640	-1.41	-7.92	1.24	-1715.47	-1776.04	507.699	1031
3645	-2.54	-7.05	1.36	-1715.61	-1775.57	507.704	1031
3650	-2.50	-7.34	1.36	-1715.58	-1775.64	507.709	1031
3655	-2.07	-7.32	1.35	-1714.92	-1775.78	507.714	1031
3660	-2.27	-8.21	1.38	-1712.33	-1775.52	507.720	1031
3665	-2.13	-8.26	1.39	-1712.11	-1775.28	507.723	1031
3670	-1.71	-7.37	1.53	-1711.47	-1773.97	507.730	1031
3675	-1.95	-8.36	1.41	-1711.30	-1774.26	507.733	1031
3680	-1.90	-7.99	1.49	-1710.64	-1773.18	507.739	1031
3685	-2.09	-7.74	1.51	-1710.80	-1772.72	507.744	1031
3690	-2.02	-8.15	1.52	-1710.00	-1771.82	507.751	1031
3695	-1.82	-8.36	1.51	-1709.75	-1771.95	507.753	1031
3700	-1.94	-7.97	1.52	-1709.91	-1772.15	507.759	1031
3705	-2.16	-8.39	1.48	-1709.96	-1772.00	507.764	1031
3710	-2.90	-7.42	1.68	-1708.78	-1770.40	507.771	1031
3715	-2.60	-8.24	1.56	-1708.65	-1770.79	507.774	1031
3720	-2.02	-7.97	1.59	-1708.33	-1771.17	507.781	1031
3725	-2.04	-8.14	1.54	-1708.78	-1770.48	507.784	1031
3730	-2.14	-8.09	1.57	-1707.92	-1771.12	507.790	1031
3735	-2.26	-8.47	1.59	-1707.09	-1770.45	507.794	1031
3740	-2.27	-8.78	1.57	-1706.79	-1769.92	507.799	1031
3745	-1.95	-9.26	1.50	-1706.41	-1769.23	507.804	1031
3750	-2.32	-8.80	1.58	-1706.42	-1769.11	507.809	1031
3755	-2.36	-9.19	1.57	-1706.41	-1769.26	507.814	1031
3760	-2.49	-8.43	1.62	-1705.94	-1769.30	507.819	1031
3765	-2.04	-8.47	1.67	-1704.49	-1767.90	507.824	1031
3770	-1.92	-8.90	1.67	-1704.70	-1767.90	507.828	1031
3775	-2.19	-8.43	1.75	-1704.84	-1767.39	507.835	1031
3780	-2.41	-8.68	1.69	-1705.03	-1767.36	507.838	1031
3785	-2.11	-10.06	1.53	-1704.86	-1767.34	507.845	1031
3790	-2.01	-9.32	1.63	-1705.14	-1767.27	507.848	1031
3795	-2.35	-9.31	1.69	-1702.99	-1765.41	507.854	1031
3800	-2.31	-9.15	1.69	-1702.87	-1764.94	507.859	1031
3805	-3.25	-9.73	1.63	-1702.14	-1764.70	507.866	1031
3810	-2.36	-9.66	1.70	-1701.98	-1764.35	507.869	1031
3815	-1.88	-9.36	1.76	-1701.76	-1764.16	507.874	1031
3820	-2.52	-9.00	1.79	-1702.03	-1764.14	507.879	1031
3825	-2.20	-9.04	1.79	-1701.06	-1762.81	507.885	1031
3830	-2.19	-8.78	1.88	-1700.74	-1762.51	507.889	1031
3835	-1.83	-9.04	1.84	-1700.58	-1762.47	507.895	1031
3840	-1.66	-9.06	1.82	-1700.58	-1762.60	507.899	1031
3845	-2.08	-9.63	1.73	-1700.63	-1762.43	507.904	1031
3850	-2.00	-8.86	1.87	-1700.41	-1762.49	507.909	1031
3855	-2.13	-9.15	1.89	-1699.92	-1762.09	507.914	1031
3860	-2.09	-10.07	1.80	-1698.32	-1762.73	507.919	1031
3865	-1.99	-9.02	1.93	-1698.14	-1762.08	507.924	1031
3870	-2.26	-9.55	1.86	-1697.89	-1761.75	507.930	1031
3875	-1.80	-9.85	1.85	-1697.66	-1761.31	507.934	1031
3880	-2.48	-9.97	1.86	-1696.82	-1760.89	507.939	1031
3885	-2.32	-9.50	1.92	-1696.62	-1760.46	507.943	1031
3890	-2.37	-10.14	1.88	-1696.21	-1759.70	507.950	1031
3895	-2.39	-9.57	1.94	-1695.99	-1759.49	507.953	1031
3900	-2.28	-9.80	1.94	-1695.97	-1759.35	507.959	1031
3905	-2.23	-9.42	1.97	-1695.91	-1759.66	507.963	1031
3910	-2.21	-9.55	1.97	-1694.64	-1758.43	507.971	1031
3915	-1.93	-9.39	2.04	-1694.65	-1758.89	507.974	1031
3920	-1.42	-9.72	1.99	-1694.77	-1758.49	507.981	1031
3925	-2.26	-10.02	1.94	-1694.64	-1758.75	507.984	1031
3930	-2.27	-10.05	1.99	-1693.62	-1757.02	507.990	1031
3935	-2.28	-9.14	2.14	-1693.17	-1757.29	507.994	1031
3940	-2.43	-9.90	2.04	-1692.68	-1756.91	508.000	1031
3945	-2.05	-9.05	2.16	-1692.27	-1756.71	508.004	1031
3950	-2.04	-10.28	2.02	-1692.91	-1756.47	508.011	1031
3955	-2.29	-10.11	2.05	-1692.36	-1756.39	508.014	1031
3960	-2.31	-10.03	2.12	-1691.18	-1755.84	508.019	1031
3965	-2.44	-9.80	2.15	-1690.32	-1755.39	508.024	1031
3970	-2.58	-10.11	2.13	-1690.19	-1755.17	508.029	1031
3975	-2.30	-10.06	2.19	-1689.56	-1754.18	508.035	1031
3980	-2.25	-10.35	2.13	-1689.63	-1754.33	508.039	1031
3985	-2.20	-10.46	2.08	-1689.64	-1754.47	508.044	1031
3990	-2.46	-9.90	2.20	-1689.58	-1754.34	508.048	1031
3995	-2.48	-10.94	2.14	-1688.35	-1753.18	508.055	1031
4000	-2.10	-10.29	2.21	-1688.12	-1753.24	508.058	1031
4005	-2.32	-10.31	2.19	-1688.17	-1753.20	508.064	1031
4010	-2.29	-10.10	2.21	-1688.08	-1752.96	508.068	1031
4015	-2.09	-11.18	2.21	-1686.31	-1751.64	508.076	1031
4020	-1.68	-10.82	2.22	-1686.60	-1751.74	508.078	1031
4025	-2.57	-10.98	2.17	-1686.57	-1751.55	508.084	1031
4030	-2.46	-10.77	2.21	-1686.47	-1751.39	508.089	1031
4035	-1.77	-10.66	2.39	-1685.35	-1749.66	508.096	1031
4040	-2.32	-10.47	2.34	-1685.47	-1749.81	508.099	1031
4045	-2.46	-11.15	2.22	-1685.24	-1749.91	508.105	1030
4050	-2.47	-11.08	2.23	-1685.22	-1749.98	508.109	1030
4055	-2.56	-10.69	2.29	-1685.78	-1749.61	508.115	1030
4060	-2.52	-10.94	2.23	-1686.59	-1749.51	508.119	1030
4065	-2.47	-10.38	2.29	-1686.39	-1749.61	508.124	1030
4070	-2.37	-10.63	2.26	-1686.54	-1750.02	508.129	1030
4075	-2.67	-10.99	2.16	-1687.12	-1750.23	508.134	1030
4080	-2.09	-10.64	2.18	-1688.01	-1751.80	508.140	1030
4085	-2.03	-10.70	2.19	-1688.02	-1752.09	508.144	1030
4090	-2.23	-10.69	2.17	-1688.08	-1751.63	508.150	1030
4095	-2.74	-10.52	2.18	-1687.97	-1751.68	508.153	1030
4100	-2.16	-10.58	2.14	-1689.53	-1752.85	508.160	1030
4105	-2.32	-10.47	2.14	-1689.54	-1753.40	508.163	1030
4110	-2.59	-10.28	2.09	-1690.37	-1753.83	508.169	1030
4115	-2.34	-10.55	2.07	-1690.47	-1753.98	508.173	1030
4120	-2.64	-9.27	2.23	-1690.71	-1754.47	508.181	1030
4125	-2.51	-10.00	2.15	-1690.91	-1754.44	508.184	1030
4130	-2.13	-10.57	2.05	-1690.83	-1754.82	508.189	1030
4135	-2.40	-10.09	2.12	-1690.88	-1754.48	508.194	1030
4140	-2.27	-10.02	2.07	-1692.39	-1755.54	508.200	1030
4145	-2.33	-10.33	2.03	-1692.63	-1756.21	508.204	1030
4150	-2.65	-10.78	1.94	-1692.68	-1756.10	508.209	1030
4155	-2.86	-10.13	2.02	-1692.63	-1756.25	508.214	1030
4160	-2.83	-9.85	2.04	-1693.24	-1756.75	508.219	1030
4165	-1.94	-9.73	2.02	-1693.63	-1757.30	508.224	1030
4170	-2.74	-9.37	2.03	-1693.94	-1758.01	508.229	1030
4175	-2.31	-9.51	2.03	-1694.62	-1758.54	508.235	1030
4180	-2.56	-9.81	2.01	-1694.51	-1758.74	508.239	1030
4185	-2.51	-9.39	2.00	-1694.66	-1758.36	508.246	1030
4190	-2.40	-9.88	1.96	-1694.79	-1758.43	508.248	1030
4195	-2.12	-9.53	1.98	-1695.92	-1759.49	508.254	1030
4200	-2.33	-9.46	1.99	-1696.17	-1759.39	508.258	1030
4205	-2.06	-9.16	1.95	-1696.99	-1760.09	508.265	1030
4210	-2.05	-9.63	1.92	-1696.62	-1760.45	508.268	1030
4215	-2.51	-9.95	1.85	-1697.08	-1760.11	508.276	1030
4220	-1.94	-9.24	1.96	-1697.26	-1760.30	508.279	1030
4225	-1.91	-9.49	1.90	-1697.85	-1761.25	508.284	1030
4230	-2.02	-9.82	1.85	-1697.97	-1761.16	508.289	1030
4235	-2.75	-10.05	1.93	-1698.91	-1763.00	508.296	1030
4240	-2.56	-9.46	1.84	-1698.61	-1762.18	508.299	1030
4245	-2.54	-8.89	1.93	-1698.49	-1761.95	508.304	1030
4250	-2.50	-8.59	1.94	-1698.79	-1762.14	508.309	1030
4255	-2.54	-8.98	1.88	-1699.45	-1763.20	508.314	1030
4260	-2.78	-8.95	1.86	-1700.18	-1763.49	508.319	1030
4265	-2.14	-9.14	1.80	-1700.43	-1763.45	508.324	1030
4270	-2.10	-9.41	1.76	-1700.43	-1763.32	508.329	1030
4275	-2.38	-8.95	1.83	-1700.21	-1763.02	508.334	1030
4280	-1.98	-9.42	1.77	-1700.32	-1763.09	508.340	1030
4285	-2.09	-9.80	1.72	-1700.97	-1763.86	508.344	1030
4290	-2.28	-8.84	1.79	-1702.19	-1765.93	508.349	1030
4295	-2.67	-9.13	1.71	-1702.39	-1765.32	508.354	1030
4300	-2.01	-9.08	1.73	-1702.40	-1764.96	508.360	1030
4305	-2.17	-9.04	1.76	-1702.12	-1764.65	508.363	1030
4310	-2.03	-8.83	1.73	-1702.94	-1765.66	508.369	1030
4315	-2.08	-9.23	1.70	-1702.91	-1766.19	508.373	1030
4320	-1.81	-8.71	1.74	-1703.82	-1766.65	508.381	1030
4325	-1.94	-8.89	1.72	-1703.99	-1766.64	508.383	1030
4330	-2.23	-8.81	1.68	-1704.52	-1767.38	508.389	1030
4335	-2.07	-8.92	1.66	-1704.63	-1767.19	508.394	1030
4340	-2.25	-8.17	1.67	-1705.65	-1768.19	508.400	1030
4345	-2.19	-8.96	1.60	-1706.23	-1768.72	508.404	1030
4350	-2.25	-8.93	1.54	-1706.73	-1768.33	508.411	1030
4355	-2.16	-8.49	1.61	-1706.35	-1768.37	508.414	1030
4360	-1.96	-8.33	1.64	-1706.40	-1768.38	508.419	1030
4365	-1.82	-8.63	1.60	-1706.37	-1768.96	508.424	1030
4370	-2.04	-8.08	1.66	-1706.93	-1769.10	508.429	1030
4375	-1.89	-8.30	1.57	-1708.31	-1770.63	508.434	1030
4380	-2.06	-8.35	1.58	-1708.37	-1770.88	508.439	1030
4385	-2.71	-8.84	1.53	-1708.53	-1770.67	508.445	1030
4390	-2.43	-9.31	1.49	-1708.48	-1771.07	508.448	1030
4395	-1.92	-8.37	1.60	-1708.66	-1770.74	508.454	1030
4400	-1.87	-7.93	1.62	-1708.58	-1770.58	508.458	1030
4405	-1.67	-8.20	1.50	-1710.79	-1772.35	508.465	1030
4410	-2.36	-8.19	1.47	-1711.01	-1772.36	508.469	1030
4415	-1.50	-8.64	1.43	-1711.18	-1772.37	508.474	1030
4420	-1.66	-8.10	1.47	-1710.78	-1772.32	508.479	1030
4425	-1.36	-7.95	1.43	-1712.63	-1773.79	508.486	1030
4430	-1.26	-7.47	1.52	-1712.21	-1773.52	508.489	1030
4435	-1.76	-7.79	1.44	-1712.29	-1773.53	508.494	1030
4440	-2.01	-7.79	1.45	-1712.35	-1773.56	508.499	1030
4445	-1.69	-7.47	1.43	-1713.38	-1774.48	508.505	1030
4450	-2.43	-7.35	1.41	-1714.08	-1774.70	508.509	1030
4455	-2.26	-7.85	1.38	-1714.20	-1774.36	508.514	1030
4460	-1.75	-7.69	1.39	-1713.71	-1774.85	508.519	1030
4465	-2.11	-7.74	1.37	-1714.53	-1774.58	508.524	1030
4470	-2.10	-7.75	1.37	-1715.41	-1774.72	508.529	1030
4475	-1.56	-7.95	1.33	-1715.67	-1775.01	508.534	1030
4480	-1.71	-7.72	1.34	-1716.22	-1775.94	508.539	1030
4485	-1.81	-7.96	1.30	-1716.27	-1776.13	508.544	1030
4490	-2.35	-7.80	1.34	-1715.94	-1775.80	508.550	1030
4495	-1.62	-7.92	1.35	-1716.27	-1775.80	508.553	1030
4500	-1.88	-7.07	1.40	-1716.51	-1775.75	508.560	1030
4505	-2.14	-7.41	1.35	-1716.29	-1776.14	508.564	1030
4510	-2.18	-6.69	1.38	-1718.14	-1777.89	508.569	1030
4515	-2.22	-6.79	1.36	-1718.39	-1778.02	508.573	1030
4520	-1.80	-7.65	1.19	-1718.97	-1778.78	508.580	1030
4525	-2.05	-6.88	1.28	-1719.36	-1778.55	508.584	1030
4530	-2.24	-6.46	1.32	-1719.26	-1778.90	508.589	1030
4535	-2.03	-6.76	1.30	-1719.05	-1779.22	508.593	1030
4540	-2.48	-6.79	1.24	-1720.56	-1780.61	508.601	1030
4545	-2.00	-7.04	1.20	-1720.46	-1780.99	508.604	1030
4550	-2.27	-5.22	1.43	-1720.69	-1779.89	508.611	1030
4555	-1.60	-6.37	1.31	-1720.68	-1780.66	508.614	1030
4560	-1.27	-6.67	1.21	-1721.38	-1781.43	508.620	1030
4565	-1.80	-6.69	1.19	-1721.83	-1781.58	508.624	1030
4570	-1.89	-7.19	1.13	-1722.36	-1781.65	508.629	1030
4575	-1.89	-7.14	1.11	-1722.76	-1782.10	508.634	1030
4580	-1.69	-7.22	1.09	-1722.82	-1782.00	508.639	1030
4585	-1.85	-6.91	1.12	-1722.79	-1782.49	508.644	1030
4590	-2.04	-7.01	1.09	-1723.12	-1783.13	508.649	1030
4595	-2.06	-7.23	1.04	-1724.30	-1783.74	508.654	1030
4600	-1.75	-6.86	1.08	-1724.43	-1783.55	508.659	1030
4605	-1.31	-7.02	1.02	-1724.29	-1783.24	508.665	1030
4610	-1.85	-6.63	1.08	-1724.17	-1783.17	508.668	1030
4615	-1.69	-6.45	1.11	-1724.20	-1783.02	508.675	1030
4620	-2.33	-6.24	1.11	-1724.35	-1783.05	508.678	1030
4625	-2.16	-7.00	0.95	-1726.22	-1783.24	508.684	1030
4630	-2.28	-6.97	1.00	-1726.73	-1783.42	508.688	1030
4635	-1.65	-6.45	1.05	-1727.28	-1783.10	508.694	1030
4640	-2.12	-6.93	0.98	-1727.26	-1783.36	508.698	1030
4645	-0.98	-6.60	1.01	-1727.35	-1783.35	508.706	1030
4650	-1.96	-6.78	0.97	-1727.50	-1783.47	508.709	1030
4655	-1.81	-6.58	1.00	-1727.53	-1783.17	508.714	1030
4660	-1.72	-6.65	0.99	-1727.60	-1783.27	508.719	1030
4665	-0.80	-6.64	0.90	-1729.43	-1783.16	508.726	1030
4670	-1.48	-6.73	0.90	-1729.61	-1783.53	508.729	1030
4675	-1.68	-7.29	0.86	-1729.61	-1783.81	508.734	1030
4680	-1.98	-7.10	0.89	-1729.56	-1783.75	508.739	1030
4685	-0.98	-5.25	1.00	-1730.27	-1785.23	508.746	1030
4690	-1.89	-6.40	0.87	-1731.19	-1785.59	508.749	1030
4695	-2.14	-6.74	0.83	-1731.00	-1785.58	508.754	1030
4700	-2.25	-6.08	0.93	-1731.17	-1785.28	508.759	1030
4705	-2.06	-6.34	0.86	-1731.43	-1785.12	508.764	1030
4710	-2.13	-5.98	0.76	-1732.73	-1786.86	508.770	1030
4715	-2.31	-6.21	0.82	-1732.63	-1787.44	508.773	1030
4720	-1.65	-6.69	0.76	-1732.92	-1787.73	508.780	1030
4725	-1.95	-6.52	0.76	-1732.78	-1787.85	508.783	1030
4730	-1.54	-5.11	0.80	-1733.95	-1789.08	508.789	1030
4735	-1.40	-5.44	0.78	-1734.40	-1789.10	508.793	1030
4740	-1.47	-6.46	0.72	-1735.06	-1789.53	508.799	1030
4745	-1.88	-6.94	0.64	-1735.21	-1789.89	508.804	1030
4750	-1.23	-5.15	0.73	-1735.07	-1791.01	508.811	1030
4755	-1.51	-5.98	0.73	-1735.19	-1790.71	508.814	1030
4760	-2.09	-6.28	0.69	-1735.12	-1790.08	508.819	1030
4765	-1.47	-5.99	0.75	-1735.07	-1790.10	508.824	1030
4770	-1.49	-5.89	0.64	-1736.33	-1791.51	508.829	1030
4775	-1.56	-5.85	0.65	-1737.32	-1792.67	508.834	1030
4780	-1.65	-5.67	0.66	-1737.35	-1792.63	508.839	1030
4785	-1.32	-5.88	0.64	-1737.60	-1792.79	508.844	1030
4790	-1.40	-5.24	0.67	-1738.10	-1792.85	508.849	1030
4795	-1.90	-5.83	0.55	-1739.03	-1794.18	508.855	1030
4800	-1.89	-5.38	0.68	-1738.81	-1793.87	508.859	1030
4805	-1.80	-5.54	0.59	-1738.90	-1793.54	508.865	1030
4810	-1.72	-5.97	0.55	-1738.88	-1794.11	508.868	1030
4815	-2.04	-6.34	0.44	-1740.03	-1795.64	508.875	1030
4820	-1.81	-5.41	0.55	-1740.14	-1795.30	508.878	1030
4825	-2.00	-5.51	0.47	-1740.87	-1796.20	508.884	1030
4830	-1.75	-5.54	0.47	-1740.80	-1795.65	508.888	1030
4835	-2.33	-5.71	0.45	-1740.84	-1795.84	508.894	1030
4840	-2.02	-5.89	0.45	-1741.03	-1796.46	508.898	1030
4845	-1.95	-5.28	0.52	-1741.52	-1796.42	508.904	1030
4850	-2.35	-6.27	0.37	-1741.81	-1796.17	508.909	1030
4855	-2.54	-6.28	0.30	-1742.15	-1796.54	508.916	1030
4860	-1.68	-6.29	0.39	-1741.86	-1796.24	508.919	1030
4865	-1.88	-4.88	0.57	-1742.02	-1796.89	508.926	1030
4870	-1.32	-5.36	0.50	-1741.73	-1796.18	508.929	1030
4875	-1.60	-5.33	0.40	-1743.50	-1797.51	508.934	1030
4880	-1.37	-4.79	0.43	-1744.69	-1798.68	508.939	1030
4885	-1.50	-5.42	0.35	-1745.00	-1798.56	508.944	1030
4890	-1.58	-5.26	0.32	-1745.06	-1798.48	508.949	1030
4895	-1.44	-5.90	0.24	-1745.25	-1798.63	508.954	1030
4900	-1.81	-6.26	0.22	-1745.36	-1798.74	508.960	1030
4905	-1.55	-5.43	0.32	-1745.78	-1799.62	508.964	1030
4910	-1.65	-5.34	0.25	-1746.76	-1800.43	508.969	1030
4915	-1.51	-5.23	0.25	-1746.95	-1800.54	508.973	1030
4920	-1.72	-4.61	0.27	-1747.59	-1801.39	508.980	1030
4925	-1.72	-4.69	0.30	-1747.84	-1801.49	508.984	1030
4930	-1.57	-5.48	0.21	-1747.60	-1801.69	508.989	1030
4935	-2.09	-4.77	0.29	-1747.93	-1801.66	508.993	1030
4940	-2.07	-3.96	0.36	-1748.76	-1800.34	509.001	1030
4945	-1.72	-4.59	0.29	-1749.04	-1801.18	509.004	1030
4950	-1.81	-5.01	0.23	-1749.24	-1801.36	509.009	1030
4955	-1.66	-5.30	0.16	-1749.28	-1801.42	509.014	1030
4960	-2.19	-5.48	0.13	-1750.11	-1801.70	509.019	1030
4965	-2.03	-5.03	0.14	-1750.97	-1801.73	509.024	1030
4970	-1.76	-4.78	0.15	-1751.16	-1801.93	509.029	1030
4975	-1.83	-3.88	0.22	-1751.58	-1802.53	509.034	1031
4980	-1.83	-3.92	0.22	-1751.31	-1802.70	509.039	1031
4985	-1.62	-4.22	0.17	-1751.63	-1802.67	509.044	1031
4990	-1.64	-4.35	0.14	-1751.66	-1802.92	509.049	1031
4995	-1.80	-4.54	0.16	-1751.57	-1802.66	509.054	1031
5000	-1.92	-4.81	0.13	-1751.70	-1802.49	509.058	1031
5005	-2.04	-4.80	0.18	-1750.80	-1801.96	509.064	1031
5010	-1.31	-4.87	0.16	-1750.66	-1801.89	509.068	1031
5015	-1.27	-6.17	0.02	-1750.89	-1801.52	509.075	1031
5020	-1.57	-5.14	0.16	-1750.67	-1801.59	509.078	1031
5025	-1.87	-4.92	0.20	-1750.64	-1801.22	509.084	1031
5030	-1.85	-4.20	0.23	-1750.53	-1801.66	509.089	1031
5035	-2.22	-5.82	0.21	-1747.79	-1799.04	509.096	1031
5040	-1.66	-5.62	0.21	-1747.84	-1798.71	509.099	1031
5045	-1.89	-5.37	0.27	-1747.62	-1798.30	509.104	1031
5050	-2.17	-4.87	0.32	-1747.86	-1798.74	509.109	1031
5055	-1.65	-5.35	0.27	-1746.64	-1797.65	509.115	1031
5060	-1.56	-5.18	0.31	-1746.28	-1797.48	509.119	1031
5065	-1.58	-5.30	0.31	-1746.30	-1797.96	509.124	1031
5070	-1.57	-5.24	0.33	-1746.26	-1798.30	509.129	1031
5075	-1.79	-4.99	0.37	-1745.45	-1798.42	509.134	1031
5080	-1.78	-4.96	0.38	-1744.83	-1798.21	509.139	1031
5085	-2.25	-5.14	0.38	-1744.79	-1798.24	509.144	1031
5090	-2.03	-5.39	0.39	-1744.02	-1797.60	509.150	1031
5095	-1.82	-5.28	0.42	-1744.11	-1798.11	509.154	1031
5100	-1.72	-5.66	0.38	-1743.99	-1798.53	509.159	1031
5105	-1.62	-5.45	0.38	-1743.89	-1797.92	509.163	1031
5110	-1.44	-5.03	0.53	-1742.90	-1797.06	509.169	1031
5115	-1.62	-5.36	0.49	-1742.95	-1797.20	509.174	1031
5120	-1.43	-5.02	0.48	-1743.06	-1797.00	509.180	1031
5125	-1.35	-5.18	0.50	-1742.85	-1796.84	509.183	1031
5130	-1.58	-5.11	0.47	-1742.75	-1796.49	509.189	1031
5135	-1.47	-4.80	0.48	-1742.89	-1796.93	509.194	1031
5140	-1.56	-5.49	0.57	-1740.21	-1794.73	509.201	1031
5145	-1.15	-5.84	0.53	-1740.65	-1795.56	509.204	1031
5150	-1.51	-5.34	0.59	-1740.50	-1795.06	509.209	1031
5155	-1.54	-5.82	0.53	-1740.65	-1794.62	509.214	1031
5160	-1.11	-5.91	0.51	-1739.50	-1795.27	509.220	1031
5165	-1.30	-5.96	0.56	-1738.88	-1794.90	509.224	1031
5170	-1.31	-5.47	0.64	-1739.08	-1795.10	509.229	1031
5175	-1.31	-5.63	0.62	-1738.83	-1794.84	509.234	1031
5180	-1.60	-6.22	0.50	-1738.73	-1794.64	509.239	1031
5185	-1.15	-6.12	0.54	-1738.77	-1794.68	509.244	1031
5190	-1.56	-5.74	0.63	-1737.84	-1794.10	509.249	1031
5195	-1.51	-5.57	0.71	-1736.72	-1792.67	509.254	1031
5200	-1.35	-6.10	0.63	-1736.21	-1792.27	509.259	1031
5205	-1.67	-6.15	0.67	-1735.81	-1791.21	509.265	1031
5210	-1.95	-6.21	0.65	-1736.06	-1791.31	509.269	1031
5215	-2.28	-6.00	0.66	-1735.92	-1791.37	509.274	1031
5220	-2.15	-6.05	0.72	-1735.86	-1791.38	509.278	1031
5225	-2.03	-6.55	0.70	-1734.50	-1791.72	509.286	1031
5230	-1.83	-5.94	0.76	-1734.61	-1791.57	509.289	1031
5235	-1.57	-6.73	0.69	-1734.54	-1791.35	509.296	1031
5240	-1.61	-6.20	0.69	-1734.74	-1791.39	509.299	1031
5245	-1.57	-6.56	0.71	-1733.42	-1790.06	509.305	1031
5250	-1.36	-6.14	0.78	-1732.91	-1789.60	509.309	1031
5255	-1.06	-5.45	0.90	-1732.09	-1790.66	509.316	1031
5260	-1.36	-6.47	0.75	-1732.28	-1790.08	509.319	1031
5265	-1.45	-5.97	0.83	-1732.22	-1790.02	509.324	1031
5270	-1.28	-6.16	0.78	-1732.15	-1789.73	509.329	1031
5275	-1.28	-6.32	0.82	-1731.82	-1790.06	509.334	1031
5280	-1.58	-6.37	0.84	-1730.73	-1790.39	509.339	1031
5285	-1.41	-6.67	0.79	-1730.55	-1790.49	509.344	1031
5290	-1.92	-6.61	0.80	-1730.82	-1789.85	509.349	1031
5295	-1.75	-6.55	0.86	-1730.18	-1789.04	509.354	1031
5300	-1.79	-6.47	0.90	-1729.16	-1788.39	509.359	1031
5305	-2.57	-6.49	0.88	-1729.07	-1788.35	509.363	1031
5310	-1.83	-6.35	0.94	-1729.30	-1788.15	509.370	1031
5315	-2.12	-6.52	0.92	-1729.22	-1788.23	509.373	1031
5320	-1.90	-6.57	0.92	-1729.16	-1787.94	509.379	1031
5325	-1.92	-6.45	0.87	-1729.25	-1787.76	509.384	1031
5330	-2.00	-6.15	1.00	-1727.24	-1785.58	509.389	1031
5335	-1.83	-6.16	0.98	-1727.08	-1786.09	509.393	1031
5340	-2.16	-6.78	0.90	-1726.85	-1785.35	509.401	1031
5345	-1.93	-6.58	0.97	-1727.16	-1786.42	509.404	1031
5350	-1.94	-6.49	1.02	-1727.12	-1785.63	509.411	1031
5355	-1.71	-7.00	0.94	-1727.12	-1785.48	509.414	1031
5360	-2.02	-7.55	0.96	-1725.70	-1784.18	509.420	1031
5365	-1.80	-7.07	1.03	-1725.14	-1783.16	509.424	1031
5370	-1.89	-7.02	1.03	-1724.55	-1782.46	509.430	1031
5375	-1.86	-7.48	1.03	-1724.14	-1782.24	509.434	1031
5380	-1.95	-7.47	1.04	-1723.95	-1782.79	509.439	1031
5385	-1.91	-6.59	1.07	-1724.09	-1782.01	509.444	1031
5390	-2.18	-7.26	1.04	-1723.57	-1782.37	509.449	1031
5395	-1.85	-6.61	1.14	-1722.61	-1782.79	509.454	1031
5400	-1.86	-6.91	1.12	-1722.50	-1782.50	509.459	1031
5405	-1.93	-7.09	1.12	-1722.39	-1782.13	509.465	1031
5410	-1.69	-7.73	1.08	-1722.18	-1782.96	509.469	1031
5415	-1.79	-8.16	1.08	-1721.07	-1781.35	509.474	1031
5420	-1.85	-8.24	1.10	-1721.01	-1781.28	509.478	1031
5425	-1.94	-7.51	1.17	-1720.04	-1779.61	509.485	1031
5430	-2.04	-7.25	1.22	-1720.58	-1779.30	509.488	1031
5435	-2.23	-7.58	1.14	-1720.60	-1779.64	509.494	1031
5440	-1.71	-7.70	1.20	-1720.39	-1779.62	509.499	1031
5445	-1.74	-7.70	1.22	-1718.95	-1778.26	509.504	1031
5450	-1.43	-7.66	1.21	-1718.95	-1778.10	509.508	1031
5455	-2.21	-6.50	1.35	-1718.79	-1777.69	509.516	1031
5460	-1.63	-7.32	1.27	-1718.58	-1777.89	509.519	1031
5465	-2.22	-6.82	1.34	-1718.74	-1777.95	509.524	1031
5470	-1.55	-7.44	1.27	-1718.73	-1778.12	509.529	1031
5475	-1.79	-7.15	1.45	-1716.35	-1776.14	509.536	1031
5480	-1.87	-7.55	1.36	-1716.54	-1776.25	509.539	1031
5485	-1.62	-8.30	1.29	-1716.34	-1776.17	509.545	1031
5490	-1.68	-8.43	1.27	-1716.47	-1776.49	509.549	1031
5495	-1.75	-7.22	1.46	-1715.40	-1774.98	509.555	1031
5500	-2.04	-8.02	1.36	-1715.10	-1774.64	509.559	1031
5505	-1.93	-7.98	1.38	-1714.83	-1774.90	509.564	1031
5510	-2.09	-7.70	1.38	-1714.67	-1775.16	509.569	1031
5515	-2.46	-8.02	1.42	-1714.27	-1774.44	509.574	1031
5520	-2.29	-8.43	1.42	-1713.50	-1774.34	509.579	1031
5525	-2.02	-8.52	1.41	-1713.45	-1774.19	509.584	1031
5530	-2.29	-7.93	1.46	-1713.42	-1774.51	509.589	1031
5535	-1.90	-8.44	1.39	-1713.05	-1774.64	509.594	1031
5540	-2.12	-8.49	1.44	-1711.72	-1773.51	509.600	1031
5545	-1.94	-8.22	1.45	-1712.11	-1773.45	509.603	1031
5550	-1.60	-8.72	1.40	-1712.09	-1772.96	509.610	1031
5555	-1.81	-7.98	1.49	-1712.19	-1773.09	509.613	1031
5560	-1.96	-7.66	1.62	-1710.59	-1771.95	509.619	1031
5565	-1.75	-8.80	1.51	-1710.30	-1771.58	509.623	1031
5570	-2.21	-8.28	1.56	-1709.92	-1771.10	509.629	1031
5575	-1.69	-8.38	1.53	-1709.58	-1770.94	509.634	1031
5580	-2.39	-8.28	1.55	-1709.42	-1770.90	509.641	1031
5585	-2.07	-8.21	1.59	-1709.52	-1770.95	509.644	1031
5590	-1.65	-8.21	1.53	-1709.71	-1771.09	509.649	1031
5595	-2.12	-8.57	1.50	-1709.70	-1771.03	509.654	1031
5600	-2.05	-9.10	1.60	-1707.10	-1771.49	509.661	1031
5605	-1.87	-9.11	1.55	-1707.51	-1771.09	509.664	1031
5610	-2.36	-8.15	1.60	-1707.48	-1770.49	509.669	1031
5615	-2.05	-8.47	1.55	-1707.62	-1770.64	509.674	1031
5620	-2.09	-8.67	1.61	-1707.34	-1770.31	509.679	1031
5625	-2.20	-8.32	1.66	-1706.25	-1770.07	509.684	1031
5630	-1.87	-8.09	1.67	-1705.91	-1770.32	509.691	1031
5635	-1.70	-8.29	1.69	-1706.35	-1770.20	509.694	1031
5640	-2.16	-8.74	1.66	-1705.90	-1769.51	509.699	1031
5645	-2.24	-8.74	1.69	-1704.67	-1768.68	509.704	1031
5650	-1.81	-8.54	1.75	-1704.41	-1768.35	509.709	1031
5655	-1.77	-8.86	1.70	-1703.95	-1768.12	509.715	1031
5660	-1.76	-8.90	1.72	-1703.90	-1768.26	509.718	1031
5665	-1.65	-8.57	1.74	-1703.91	-1768.44	509.724	1031
5670	-1.99	-8.83	1.70	-1703.82	-1768.10	509.728	1031
5675	-2.00	-9.04	1.74	-1702.29	-1767.21	509.734	1031
5680	-2.13	-9.03	1.73	-1702.44	-1766.38	509.738	1031
5685	-2.29	-8.84	1.75	-1702.66	-1766.96	509.746	1031
5690	-2.03	-8.82	1.78	-1702.34	-1766.73	509.749	1031
5695	-2.60	-8.35	1.80	-1702.42	-1766.09	509.754	1031
5700	-1.93	-8.98	1.76	-1702.19	-1766.41	509.758	1031
5705	-1.94	-9.64	1.77	-1699.94	-1763.96	509.766	1031
5710	-2.02	-9.48	1.82	-1700.05	-1763.99	509.769	1031
5715	-2.28	-9.34	1.80	-1700.64	-1764.35	509.776	1031
5720	-2.29	-9.62	1.82	-1700.22	-1763.95	509.779	1031
5725	-2.24	-9.57	1.88	-1699.19	-1764.67	509.784	1031
5730	-1.81	-9.92	1.85	-1698.90	-1764.83	509.789	1031
5735	-1.88	-9.84	1.82	-1698.69	-1764.01	509.794	1031
5740	-1.54	-9.30	1.92	-1698.59	-1764.14	509.799	1031
5745	-1.64	-9.35	1.92	-1698.46	-1763.88	509.804	1031
5750	-2.00	-9.61	1.91	-1697.76	-1763.34	509.809	1031
5755	-1.68	-9.85	1.92	-1697.18	-1762.80	509.814	1031
5760	-1.59	-9.97	1.93	-1696.17	-1762.11	509.820	1031
5765	-1.83	-9.93	1.95	-1696.35	-1761.65	509.824	1031
5770	-2.22	-9.75	1.97	-1696.18	-1761.55	509.829	1031
5775	-1.67	-9.80	1.96	-1696.14	-1761.57	509.833	1031
5780	-2.15	-10.68	1.90	-1694.99	-1760.51	509.840	1031
5785	-1.97	-9.66	2.05	-1694.96	-1759.80	509.844	1031
5790	-2.63	-9.71	2.01	-1694.86	-1759.84	509.849	1031
5795	-2.56	-9.49	2.04	-1694.71	-1759.84	509.853	1031
5800	-2.43	-9.86	2.05	-1693.58	-1759.15	509.859	1031
5805	-2.63	-9.70	2.10	-1693.42	-1758.53	509.864	1031
5810	-1.66	-10.04	2.05	-1693.40	-1758.34	509.871	1031
5815	-2.26	-9.90	2.08	-1693.54	-1758.36	509.874	1031
5820	-2.04	-9.76	2.09	-1693.65	-1758.44	509.880	1031
5825	-2.11	-9.74	2.13	-1693.52	-1757.71	509.884	1031
5830	-2.31	-10.43	2.08	-1691.78	-1758.66	509.889	1031
5835	-2.49	-9.96	2.16	-1691.18	-1758.55	509.894	1031
5840	-2.31	-9.62	2.19	-1691.69	-1758.61	509.900	1031
5845	-2.27	-9.54	2.22	-1691.16	-1758.28	509.904	1031
5850	-2.48	-9.41	2.22	-1691.12	-1757.34	509.909	1031
5855	-2.09	-10.48	2.05	-1691.04	-1757.89	509.914	1031
5860	-2.12	-10.34	2.13	-1689.99	-1757.87	509.919	1031
5865	-2.35	-10.26	2.16	-1689.13	-1757.80	509.924	1031
5870	-2.11	-10.14	2.22	-1688.85	-1757.58	509.929	1031
5875	-2.85	-10.52	2.15	-1688.98	-1757.25	509.935	1031
5880	-2.26	-11.23	2.09	-1689.09	-1757.52	509.939	1031
5885	-2.13	-10.98	2.14	-1688.70	-1757.14	509.945	1031
5890	-2.85	-10.76	2.18	-1688.56	-1756.30	509.949	1030
5895	-2.20	-11.00	2.21	-1686.87	-1754.99	509.954	1030
5900	-2.65	-10.21	2.25	-1686.71	-1755.10	509.958	1030
5905	-2.08	-10.87	2.15	-1687.22	-1755.48	509.965	1030
5910	-2.36	-10.68	2.20	-1687.28	-1755.38	509.969	1030
5915	-2.27	-9.90	2.32	-1687.42	-1755.40	509.974	1030
5920	-2.14	-10.27	2.23	-1687.25	-1755.45	509.978	1030
5925	-2.11	-10.33	2.17	-1688.70	-1756.09	509.985	1030
5930	-2.13	-10.68	2.16	-1688.68	-1756.08	509.989	1030
5935	-2.34	-10.19	2.16	-1688.70	-1755.74	509.996	1030
5940	-2.34	-10.31	2.18	-1688.75	-1756.03	509.999	1030
5945	-2.15	-9.99	2.20	-1689.68	-1756.39	510.005	1030
5950	-2.26	-10.05	2.14	-1690.37	-1755.93	510.009	1030
5955	-2.47	-9.51	2.23	-1690.87	-1756.53	510.014	1030
5960	-3.01	-10.09	2.15	-1690.91	-1756.97	510.019	1030
5965	-2.06	-9.74	2.17	-1691.07	-1756.84	510.024	1030
5970	-2.49	-10.13	2.14	-1691.06	-1756.51	510.029	1030
5975	-2.59	-9.58	2.18	-1692.07	-1757.36	510.034	1030
5980	-2.56	-9.94	2.09	-1692.45	-1758.27	510.039	1030
5985	-2.14	-9.90	2.11	-1692.53	-1758.43	510.044	1030
5990	-2.05	-9.79	2.11	-1692.45	-1758.05	510.049	1030
5995	-1.83	-9.57	2.17	-1692.76	-1758.55	510.054	1030
6000	-2.49	-9.76	2.05	-1693.62	-1759.25	510.059	1030
6005	-1.72	-9.90	2.06	-1693.80	-1759.34	510.064	1030
6010	-1.77	-9.63	2.04	-1693.69	-1758.77	510.070	1030
6015	-1.96	-9.49	2.09	-1693.89	-1758.99	510.073	1030
6020	-2.06	-9.12	2.15	-1694.13	-1759.17	510.080	1030
6025	-1.81	-9.64	2.06	-1694.07	-1759.51	510.083	1030
6030	-2.30	-8.95	2.04	-1695.69	-1760.93	510.089	1030
6035	-2.17	-9.12	2.05	-1695.69	-1761.14	510.093	1030
6040	-1.91	-9.79	1.90	-1696.39	-1762.05	510.101	1030
6045	-2.28	-9.25	1.97	-1696.35	-1761.96	510.104	1030
6050	-2.54	-9.20	2.02	-1696.76	-1762.29	510.111	1030
6055	-2.07	-9.22	2.00	-1696.65	-1761.96	510.114	1030
6060	-2.08	-9.25	1.96	-1697.56	-1761.67	510.119	1030
6065	-2.30	-9.19	1.92	-1697.70	-1762.01	510.124	1030
6070	-2.11	-9.28	1.95	-1698.52	-1761.98	510.130	1030
6075	-2.25	-9.26	1.92	-1698.68	-1762.51	510.134	1030
6080	-2.25	-8.97	1.95	-1698.67	-1762.53	510.139	1030
6085	-2.13	-9.18	1.92	-1698.75	-1762.82	510.144	1030
6090	-2.46	-8.92	1.95	-1698.56	-1762.53	510.149	1030
6095	-2.09	-9.49	1.88	-1698.67	-1762.62	510.154	1030
6100	-2.32	-9.53	1.84	-1699.78	-1762.06	510.159	1030
6105	-2.26	-9.92	1.75	-1700.85	-1761.96	510.165	1030
6110	-1.98	-9.33	1.85	-1700.63	-1761.95	510.169	1030
6115	-2.08	-9.59	1.83	-1700.84	-1761.76	510.174	1030
6120	-1.98	-9.66	1.81	-1700.84	-1761.71	510.179	1030
6125	-2.34	-9.39	1.78	-1701.94	-1763.00	510.185	1030
6130	-2.31	-9.66	1.73	-1701.99	-1763.05	510.189	1030
6135	-2.15	-8.68	1.87	-1701.83	-1763.47	510.195	1030
6140	-2.24	-9.03	1.81	-1701.98	-1763.99	510.198	1030
6145	-2.00	-8.59	1.81	-1703.39	-1765.11	510.204	1030
6150	-2.00	-8.25	1.83	-1703.30	-1764.95	510.209	1030
6155	-1.75	-9.52	1.62	-1704.18	-1765.27	510.216	1030
6160	-2.09	-9.09	1.72	-1703.90	-1765.70	510.219	1030
6165	-1.89	-8.24	1.81	-1704.25	-1765.40	510.224	1030
6170	-1.96	-8.89	1.73	-1704.29	-1765.72	510.229	1030
6175	-1.76	-8.02	1.79	-1705.83	-1765.88	510.236	1030
6180	-1.81	-8.33	1.74	-1705.87	-1765.78	510.239	1030
6185	-2.23	-8.58	1.73	-1705.86	-1766.00	510.244	1030
6190	-1.73	-8.31	1.72	-1705.83	-1766.01	510.249	1030
6195	-1.87	-8.50	1.71	-1706.62	-1766.00	510.254	1030
6200	-1.76	-8.27	1.71	-1707.32	-1765.85	510.259	1030
6205	-2.17	-8.37	1.68	-1707.47	-1766.59	510.264	1030
6210	-1.98	-7.94	1.64	-1707.96	-1766.91	510.269	1030
6215	-1.82	-8.26	1.63	-1708.17	-1766.89	510.274	1030
6220	-2.42	-8.17	1.67	-1708.34	-1767.02	510.279	1030
6225	-2.36	-8.67	1.63	-1708.44	-1767.32	510.284	1030
6230	-2.14	-8.44	1.58	-1709.47	-1768.43	510.289	1030
6235	-1.94	-7.98	1.62	-1709.53	-1769.02	510.294	1030
6240	-2.32	-8.65	1.57	-1709.60	-1769.23	510.300	1030
6245	-1.88	-8.47	1.57	-1709.72	-1769.44	510.303	1030
6250	-2.20	-8.24	1.58	-1709.68	-1769.34	510.310	1030
6255	-2.15	-8.57	1.53	-1709.62	-1769.76	510.314	1030
6260	-2.05	-8.19	1.53	-1711.54	-1771.39	510.319	1030
6265	-2.36	-7.95	1.54	-1711.42	-1771.76	510.323	1030
6270	-1.69	-7.98	1.51	-1712.81	-1772.64	510.331	1030
6275	-2.01	-7.68	1.52	-1712.67	-1771.74	510.333	1030
6280	-2.21	-7.78	1.51	-1712.66	-1772.08	510.339	1030
6285	-2.31	-7.85	1.51	-1712.57	-1772.32	510.343	1030
6290	-2.05	-7.32	1.47	-1713.88	-1773.68	510.351	1030
6295	-2.24	-7.45	1.48	-1713.82	-1773.52	510.354	1030
6300	-2.21	-8.03	1.44	-1713.84	-1774.08	510.361	1030
6305	-2.20	-7.81	1.42	-1713.99	-1773.88	510.364	1030
6310	-2.17	-7.54	1.37	-1715.22	-1773.89	510.369	1030
6315	-2.34	-7.68	1.38	-1715.57	-1773.95	510.374	1030
6320	-2.15	-7.85	1.38	-1715.91	-1773.85	510.379	1030
6325	-2.09	-7.79	1.40	-1716.38	-1773.35	510.384	1030
6330	-2.23	-7.64	1.36	-1716.23	-1773.78	510.389	1030
6335	-2.32	-7.61	1.39	-1716.31	-1774.57	510.394	1030
6340	-2.05	-7.43	1.36	-1716.89	-1775.14	510.399	1030
6345	-2.18	-7.46	1.34	-1717.77	-1776.34	510.404	1030
6350	-2.18	-7.45	1.34	-1718.14	-1776.61	510.409	1030
6355	-1.90	-7.50	1.32	-1718.01	-1776.30	510.415	1030
6360	-2.09	-7.23	1.33	-1717.92	-1775.99	510.418	1030
6365	-2.09	-7.25	1.30	-1718.93	-1777.21	510.424	1030
6370	-1.95	-6.96	1.32	-1718.73	-1777.12	510.428	1030
6375	-1.65	-6.53	1.33	-1719.35	-1777.90	510.434	1030
6380	-2.09	-7.11	1.26	-1719.50	-1777.98	510.438	1030
6385	-2.74	-6.73	1.32	-1719.48	-1778.43	510.446	1030
6390	-2.63	-7.18	1.27	-1719.80	-1778.12	510.449	1030
6395	-1.72	-6.87	1.28	-1720.07	-1778.26	510.454	1030
6400	-1.68	-7.68	1.24	-1720.14	-1778.17	510.459	1030
6405	-1.85	-5.87	1.34	-1722.52	-1780.39	510.466	1030
6410	-2.22	-6.18	1.28	-1722.61	-1780.24	510.469	1030
6415	-2.29	-7.23	1.17	-1722.41	-1780.58	510.476	1030
6420	-2.39	-6.75	1.21	-1722.58	-1780.51	510.479	1030
6425	-2.58	-6.61	1.20	-1723.51	-1781.44	510.485	1030
6430	-2.10	-6.68	1.15	-1723.81	-1781.62	510.489	1030
6435	-2.03	-6.81	1.12	-1724.23	-1782.18	510.494	1030
6440	-2.57	-6.77	1.13	-1724.73	-1782.33	510.499	1030
6445	-2.32	-6.16	1.20	-1724.77	-1782.07	510.504	1030
6450	-2.17	-6.75	1.14	-1724.98	-1782.44	510.509	1030
6455	-2.36	-6.80	1.07	-1725.37	-1783.19	510.514	1030
6460	-2.14	-6.42	1.05	-1726.18	-1783.48	510.520	1030
6465	-2.04	-6.01	1.15	-1726.07	-1783.60	510.524	1030
6470	-2.58	-6.95	1.06	-1726.14	-1783.62	510.529	1030
6475	-2.87	-6.74	1.06	-1726.34	-1783.97	510.533	1030
6480	-2.18	-5.85	1.05	-1727.80	-1785.17	510.540	1030
6485	-2.30	-5.96	1.06	-1727.58	-1785.27	510.544	1030
6490	-2.36	-5.79	1.09	-1727.76	-1785.32	510.549	1030
6495	-2.32	-6.60	1.00	-1727.95	-1785.32	510.553	1030
6500	-2.08	-5.67	1.04	-1729.34	-1786.49	510.561	1030
6505	-2.29	-5.95	1.00	-1729.14	-1787.02	510.564	1030
6510	-2.19	-5.89	1.01	-1729.34	-1786.73	510.569	1030
6515	-2.15	-6.32	0.98	-1729.18	-1786.88	510.574	1030
6520	-1.80	-5.52	1.00	-1730.50	-1788.04	510.581	1030
6525	-2.00	-5.83	0.96	-1730.68	-1788.27	510.584	1030
6530	-1.78	-5.85	0.93	-1730.79	-1788.33	510.589	1030
6535	-1.87	-5.97	0.97	-1730.99	-1788.14	510.594	1030
6540	-1.93	-5.69	0.97	-1731.66	-1789.08	510.599	1030
6545	-1.96	-5.82	0.90	-1732.12	-1789.88	510.604	1030
6550	-1.98	-6.49	0.82	-1732.69	-1790.18	510.609	1030
6555	-2.12	-5.46	0.88	-1733.20	-1790.20	510.614	1030
6560	-1.98	-6.01	0.83	-1732.99	-1789.96	510.619	1030
6565	-1.66	-5.96	0.85	-1732.80	-1790.27	510.624	1030
6570	-1.70	-5.77	0.89	-1733.09	-1790.10	510.628	1030
6575	-1.88	-5.83	0.84	-1734.04	-1791.25	510.634	1030
6580	-1.89	-5.41	0.81	-1734.55	-1791.42	510.638	1030
6585	-1.78	-5.88	0.76	-1734.63	-1792.32	510.645	1030
6590	-2.13	-5.53	0.83	-1734.52	-1791.81	510.648	1030
6595	-1.96	-5.53	0.85	-1734.66	-1791.60	510.654	1030
6600	-2.07	-5.90	0.80	-1734.62	-1791.68	510.658	1030
6605	-1.86	-5.81	0.68	-1736.77	-1793.75	510.665	1030
6610	-1.92	-5.54	0.74	-1737.06	-1793.64	510.668	1030
6615	-2.04	-5.61	0.73	-1736.72	-1793.49	510.674	1030
6620	-1.82	-5.28	0.71	-1736.94	-1793.19	510.679	1030
6625	-1.98	-4.77	0.71	-1738.15	-1794.71	510.686	1030
6630	-2.00	-4.70	0.74	-1738.14	-1794.59	510.689	1030
6635	-1.31	-5.08	0.67	-1738.01	-1794.22	510.696	1030
6640	-1.96	-4.84	0.74	-1738.05	-1794.99	510.699	1030
6645	-1.80	-5.47	0.64	-1739.06	-1796.16	510.705	1030
6650	-1.94	-5.08	0.63	-1739.74	-1795.66	510.709	1030
6655	-2.13	-5.15	0.62	-1740.11	-1796.02	510.714	1030
6660	-1.95	-4.57	0.67	-1740.34	-1796.03	510.719	1030
6665	-1.58	-4.68	0.65	-1740.46	-1796.03	510.724	1030
6670	-2.04	-5.02	0.62	-1740.65	-1796.09	510.729	1030
6675	-1.99	-4.50	0.66	-1741.42	-1795.68	510.734	1030
6680	-1.72	-4.94	0.60	-1742.09	-1795.73	510.739	1030
6685	-1.67	-5.60	0.49	-1742.02	-1795.62	510.744	1030
6690	-1.97	-5.91	0.47	-1742.10	-1795.94	510.749	1030
6695	-2.09	-4.86	0.58	-1742.47	-1796.36	510.754	1030
6700	-1.87	-4.87	0.54	-1743.41	-1797.03	510.759	1030
6705	-1.66	-5.70	0.43	-1743.60	-1796.96	510.763	1030
6710	-1.77	-3.36	0.64	-1743.59	-1797.50	510.770	1030
6715	-1.87	-4.12	0.62	-1743.72	-1796.95	510.773	1030
6720	-2.12	-4.15	0.61	-1743.34	-1797.22	510.780	1030
6725	-1.83	-4.33	0.53	-1743.52	-1797.21	510.784	1030
6730	-1.77	-4.68	0.44	-1745.19	-1798.99	510.789	1031
6735	-2.25	-4.76	0.45	-1745.42	-1799.14	510.794	1031
6740	-2.04	-5.14	0.46	-1745.16	-1799.45	510.801	1031
6745	-1.91	-4.16	0.50	-1744.84	-1798.99	510.804	1031
6750	-2.55	-4.26	0.51	-1745.47	-1798.22	510.811	1031
6755	-1.95	-5.08	0.44	-1745.12	-1798.70	510.814	1031
6760	-2.04	-5.00	0.49	-1744.40	-1797.26	510.820	1031
6765	-1.78	-5.22	0.48	-1743.77	-1797.58	510.824	1031
6770	-1.96	-4.73	0.53	-1743.28	-1797.54	510.829	1031
6775	-1.91	-4.03	0.61	-1742.93	-1796.80	510.834	1031
6780	-1.57	-4.57	0.59	-1742.85	-1796.61	510.839	1031
6785	-1.18	-4.75	0.51	-1742.89	-1796.71	510.844	1031
6790	-1.64	-4.24	0.58	-1742.99	-1796.75	510.849	1031
6795	-2.05	-4.62	0.56	-1742.99	-1796.75	510.854	1031
6800	-2.13	-5.23	0.56	-1742.50	-1796.51	510.859	1031
6805	-2.20	-5.42	0.58	-1741.04	-1795.19	510.865	1031
6810	-1.96	-4.89	0.65	-1741.12	-1794.68	510.869	1031
6815	-1.86	-5.09	0.61	-1741.00	-1795.21	510.874	1031
6820	-1.88	-4.54	0.66	-1740.85	-1795.22	510.878	1031
6825	-1.90	-4.89	0.67	-1739.55	-1794.49	510.885	1031
6830	-1.49	-4.69	0.70	-1739.65	-1794.24	510.888	1031
6835	-2.41	-4.99	0.71	-1739.45	-1794.06	510.895	1031
6840	-2.22	-5.19	0.72	-1739.61	-1793.52	510.898	1031
6845	-1.51	-5.24	0.70	-1738.33	-1792.67	510.904	1031
6850	-1.56	-5.89	0.64	-1737.80	-1793.43	510.909	1031
6855	-1.62	-5.85	0.70	-1737.61	-1791.77	510.916	1031
6860	-1.58	-5.07	0.82	-1737.23	-1791.52	510.919	1031
6865	-1.91	-4.51	0.80	-1737.56	-1791.20	510.924	1031
6870	-1.79	-4.93	0.78	-1737.45	-1791.41	510.929	1031
6875	-1.91	-5.35	0.81	-1736.33	-1790.25	510.935	1031
6880	-2.06	-4.95	0.87	-1735.89	-1789.86	510.939	1031
6885	-2.45	-5.69	0.76	-1735.98	-1789.93	510.944	1031
6890	-1.78	-5.61	0.76	-1735.97	-1789.80	510.949	1031
6895	-2.09	-5.84	0.80	-1735.48	-1789.16	510.954	1031
6900	-1.82	-6.26	0.82	-1734.44	-1788.71	510.959	1031
6905	-2.01	-6.45	0.75	-1734.52	-1789.13	510.964	1031
6910	-2.10	-6.44	0.75	-1734.21	-1788.64	510.970	1031
6915	-2.07	-5.89	0.85	-1734.50	-1788.88	510.974	1031
6920	-2.19	-5.38	0.91	-1734.47	-1788.52	510.980	1031
6925	-1.96	-5.95	0.79	-1734.74	-1788.69	510.983	1031
6930	-2.05	-5.85	0.90	-1732.55	-1786.95	510.989	1031
6935	-2.14	-5.88	0.92	-1732.23	-1786.66	510.993	1031
6940	-2.04	-6.17	0.94	-1731.61	-1786.19	511.000	1031
6945	-2.13	-6.57	0.87	-1731.67	-1786.87	511.003	1031
6950	-1.91	-6.10	0.93	-1731.46	-1786.73	511.011	1031
6955	-2.01	-6.32	0.92	-1731.29	-1786.84	511.013	1031
6960	-2.48	-6.40	0.97	-1730.31	-1785.12	511.019	1031
6965	-2.36	-6.18	1.02	-1730.03	-1785.26	511.024	1031
6970	-2.16	-6.72	0.99	-1729.36	-1784.54	511.030	1031
6975	-1.93	-6.96	0.96	-1729.14	-1784.68	511.034	1031
6980	-2.57	-6.66	0.99	-1729.05	-1785.23	511.041	1031
6985	-1.95	-6.50	1.02	-1729.12	-1784.67	511.044	1031
6990	-1.88	-6.49	1.02	-1729.07	-1784.80	511.050	1031
6995	-1.72	-6.23	1.02	-1729.35	-1784.83	511.054	1031
7000	-2.04	-6.24	1.06	-1728.50	-1783.98	511.059	1031
7005	-1.82	-6.90	1.05	-1727.36	-1782.97	511.064	1031
7010	-1.84	-6.68	1.02	-1727.12	-1782.73	511.069	1031
7015	-2.12	-6.77	1.04	-1727.08	-1783.35	511.075	1031
7020	-1.87	-6.17	1.11	-1727.19	-1783.34	511.079	1031
7025	-2.02	-6.31	1.06	-1727.20	-1783.33	511.085	1031
7030	-2.29	-6.24	1.09	-1726.96	-1783.31	511.088	1031
7035	-2.12	-6.91	1.08	-1725.12	-1781.29	511.094	1031
7040	-2.07	-6.78	1.13	-1725.07	-1782.02	511.098	1031
7045	-2.14	-6.26	1.20	-1725.12	-1781.27	511.104	1031
7050	-1.88	-6.63	1.15	-1725.02	-1781.16	511.108	1031
7055	-1.40	-6.92	1.11	-1724.04	-1779.59	511.116	1031
7060	-1.85	-6.64	1.17	-1723.75	-1780.76	511.119	1031
7065	-3.01	-6.52	1.17	-1724.34	-1780.98	511.126	1031
7070	-1.78	-7.06	1.15	-1724.18	-1780.90	511.129	1031
7075	-1.91	-7.21	1.19	-1722.37	-1779.35	511.135	1031
7080	-2.19	-6.97	1.23	-1721.84	-1778.80	511.139	1031
7085	-1.99	-6.64	1.26	-1721.36	-1778.80	511.144	1031
7090	-1.96	-6.75	1.26	-1720.85	-1779.44	511.149	1031
7095	-1.72	-6.76	1.28	-1720.95	-1778.98	511.155	1031
7100	-2.19	-7.16	1.23	-1720.92	-1779.17	511.159	1031
7105	-2.28	-7.01	1.28	-1720.39	-1778.68	511.164	1031
7110	-2.07	-6.78	1.32	-1719.43	-1779.17	511.169	1031
7115	-2.23	-6.69	1.31	-1719.45	-1778.67	511.174	1031
7120	-1.76	-7.25	1.30	-1719.40	-1778.22	511.179	1031
7125	-1.96	-7.35	1.28	-1719.52	-1778.58	511.184	1031
7130	-2.56	-7.50	1.32	-1718.05	-1777.48	511.189	1031
7135	-2.03	-7.73	1.31	-1717.73	-1776.58	511.193	1031
7140	-1.71	-7.44	1.36	-1717.97	-1777.19	511.200	1031
7145	-2.25	-7.62	1.32	-1717.97	-1776.95	511.203	1031
7150	-2.32	-8.08	1.25	-1718.23	-1776.93	511.210	1031
7155	-2.60	-7.52	1.33	-1717.93	-1777.01	511.213	1031
7160	-2.37	-7.74	1.36	-1716.02	-1774.88	511.219	1031
7165	-2.27	-7.57	1.40	-1715.62	-1774.98	511.223	1031
7170	-1.97	-8.03	1.37	-1715.16	-1774.48	511.231	1031
7175	-2.37	-7.68	1.41	-1714.75	-1773.99	511.234	1031
7180	-2.06	-8.06	1.38	-1714.79	-1773.88	511.239	1031
7185	-2.57	-8.22	1.41	-1714.90	-1773.81	511.244	1031
7190	-2.92	-8.23	1.47	-1714.14	-1774.22	511.251	1031
7195	-2.28	-8.57	1.41	-1713.55	-1773.77	511.254	1031
7200	-2.08	-8.22	1.45	-1713.44	-1774.13	511.259	1031
7205	-1.86	-8.22	1.42	-1713.59	-1773.41	511.264	1031
7210	-2.46	-8.98	1.40	-1712.82	-1773.40	511.269	1031
7215	-2.17	-9.00	1.46	-1711.75	-1772.51	511.274	1031
7220	-2.01	-8.32	1.50	-1711.67	-1772.22	511.279	1031
7225	-2.48	-7.97	1.50	-1711.65	-1772.33	511.284	1031
7230	-2.45	-8.07	1.51	-1711.21	-1771.44	511.289	1031
7235	-1.73	-8.33	1.57	-1710.16	-1770.80	511.295	1031
7240	-2.23	-8.00	1.58	-1710.36	-1770.92	511.299	1031
7245	-1.96	-8.25	1.58	-1710.30	-1771.38	511.304	1031
7250	-2.09	-7.91	1.62	-1710.28	-1770.85	511.308	1031
7255	-2.67	-7.55	1.69	-1708.95	-1769.53	511.315	1031
7260	-2.64	-7.85	1.66	-1708.83	-1770.11	511.319	1031
7265	-2.67	-8.24	1.62	-1708.70	-1769.89	511.324	1031
7270	-2.62	-7.86	1.64	-1708.88	-1770.25	511.328	1031
7275	-2.28	-8.59	1.65	-1707.41	-1768.00	511.335	1031
7280	-2.22	-8.25	1.67	-1707.17	-1767.98	511.339	1031
7285	-2.23	-7.63	1.76	-1706.80	-1768.78	511.346	1031
7290	-2.17	-7.85	1.74	-1706.98	-1768.45	511.349	1031
7295	-2.27	-7.93	1.78	-1706.20	-1767.80	511.355	1031
7300	-2.81	-8.13	1.79	-1705.77	-1766.95	511.359	1031
7305	-2.09	-7.62	1.86	-1705.20	-1766.57	511.364	1031
7310	-2.31	-7.91	1.81	-1704.94	-1766.93	511.369	1031
7315	-2.94	-8.00	1.83	-1705.04	-1767.70	511.374	1031
7320	-2.53	-8.33	1.77	-1704.78	-1766.37	511.379	1031
7325	-2.59	-8.36	1.81	-1705.11	-1766.55	511.384	1031
7330	-2.23	-8.73	1.77	-1705.00	-1766.26	511.389	1031
7335	-2.72	-8.29	1.83	-1704.36	-1765.66	511.394	1031
7340	-2.99	-8.53	1.88	-1702.93	-1764.21	511.400	1031
7345	-2.66	-8.58	1.85	-1702.72	-1764.27	511.404	1031
7350	-2.43	-8.69	1.85	-1702.82	-1764.06	511.409	1031
7355	-2.40	-8.98	1.83	-1702.56	-1763.71	511.413	1031
7360	-2.53	-8.81	1.86	-1701.69	-1762.73	511.420	1031
7365	-2.15	-8.73	1.85	-1701.75	-1762.74	511.423	1031
7370	-3.15	-9.07	1.85	-1701.74	-1762.89	511.430	1031
7375	-2.68	-9.48	1.82	-1701.83	-1762.96	511.433	1031
7380	-2.57	-9.55	1.84	-1700.48	-1761.85	511.439	1031
7385	-2.22	-8.67	1.96	-1699.92	-1761.09	511.443	1031
7390	-2.62	-9.43	1.91	-1699.25	-1761.08	511.451	1031
7395	-2.12	-9.49	1.90	-1699.20	-1760.68	511.454	1031
7400	-2.03	-9.57	1.89	-1699.20	-1760.41	511.460	1031
7405	-1.76	-9.59	1.92	-1699.30	-1759.98	511.464	1031
7410	-2.14	-9.51	1.93	-1698.23	-1759.41	511.469	1031
7415	-2.08	-10.04	1.91	-1697.68	-1759.09	511.474	1031
7420	-2.34	-9.61	1.93	-1697.74	-1758.92	511.480	1031
7425	-2.65	-9.57	1.94	-1697.82	-1759.25	511.484	1031
7430	-2.36	-9.42	1.96	-1697.57	-1759.44	511.489	1031
7435	-2.41	-9.25	1.98	-1697.44	-1758.93	511.494	1031
7440	-2.55	-9.50	2.00	-1696.96	-1757.84	511.499	1031
7445	-2.63	-10.33	1.96	-1695.22	-1757.42	511.505	1031
7450	-2.30	-9.91	2.02	-1695.34	-1757.27	511.509	1031
7455	-2.02	-9.58	2.05	-1695.35	-1757.56	511.514	1031
7460	-2.37	-9.53	2.07	-1695.56	-1757.07	511.518	1031
7465	-2.60	-9.61	2.08	-1693.94	-1756.12	511.525	1031
7470	-2.17	-9.84	2.07	-1693.91	-1756.28	511.529	1031
7475	-2.27	-9.73	2.09	-1693.98	-1756.51	511.534	1031
7480	-2.48	-9.75	2.09	-1693.79	-1756.52	511.538	1031
7485	-2.12	-10.06	2.11	-1692.74	-1755.88	511.546	1031
7490	-2.12	-10.35	2.06	-1692.76	-1755.53	511.549	1031
7495	-1.95	-10.11	2.13	-1692.52	-1755.06	511.554	1031
7500	-1.68	-10.34	2.13	-1692.66	-1755.20	511.559	1031
7505	-1.32	-10.73	2.12	-1691.57	-1754.22	511.565	1031
7510	-1.54	-10.35	2.15	-1690.85	-1753.91	511.569	1031
7515	-1.52	-10.16	2.17	-1691.13	-1753.66	511.574	1031
7520	-1.83	-10.61	2.15	-1691.11	-1753.13	511.579	1031
7525	-1.75	-10.79	2.12	-1690.42	-1753.34	511.584	1031
7530	-2.20	-10.82	2.17	-1689.20	-1752.32	511.590	1031
7535	-2.17	-10.67	2.18	-1689.15	-1752.22	511.594	1030
7540	-1.75	-10.92	2.17	-1689.10	-1752.62	511.600	1030
7545	-2.19	-10.78	2.19	-1688.87	-1752.58	511.603	1030
7550	-1.75	-10.55	2.13	-1690.47	-1753.96	511.609	1030
7555	-1.81	-10.30	2.17	-1690.92	-1754.04	511.614	1030
7560	-2.25	-10.98	2.05	-1691.38	-1754.63	511.620	1030
7565	-2.13	-10.40	2.12	-1691.27	-1755.17	511.624	1030
7570	-1.75	-10.02	2.16	-1691.45	-1755.24	511.629	1030
7575	-1.92	-10.31	2.12	-1691.31	-1755.32	511.633	1030
7580	-2.29	-10.61	2.00	-1692.93	-1756.70	511.641	1030
7585	-1.81	-10.10	2.11	-1693.28	-1757.00	511.644	1030
7590	-2.33	-11.20	2.02	-1692.87	-1756.98	511.651	1030
7595	-2.07	-10.32	2.06	-1692.92	-1757.19	511.654	1030
7600	-2.02	-10.35	2.06	-1693.61	-1757.65	511.660	1030
7605	-2.23	-10.04	2.07	-1694.20	-1757.55	511.664	1030
7610	-1.84	-10.27	2.02	-1694.54	-1757.89	511.669	1030
7615	-1.78	-9.70	2.07	-1695.02	-1758.17	511.674	1030
7620	-2.00	-9.88	2.06	-1694.61	-1757.94	511.679	1030
7625	-1.59	-9.93	2.05	-1694.87	-1758.46	511.684	1030
7630	-1.66	-10.05	1.98	-1695.13	-1758.66	511.689	1030
7635	-1.67	-10.52	1.90	-1696.33	-1759.30	511.694	1030
7640	-1.59	-9.79	1.96	-1696.38	-1759.52	511.699	1030
7645	-1.45	-9.84	1.95	-1697.28	-1760.52	511.705	1030
7650	-1.44	-9.66	1.98	-1697.23	-1760.77	511.709	1030
7655	-1.49	-10.06	1.90	-1697.01	-1760.45	511.714	1030
7660	-1.79	-10.05	1.92	-1697.02	-1760.89	511.718	1030
7665	-2.64	-9.20	1.96	-1698.50	-1761.74	511.725	1030
7670	-2.16	-9.66	1.90	-1698.48	-1761.79	511.729	1030
7675	-2.27	-9.29	1.95	-1698.16	-1761.91	511.734	1030
7680	-2.92	-10.05	1.85	-1698.59	-1761.71	511.739	1030
7685	-2.11	-9.02	1.95	-1699.84	-1762.11	511.746	1030
7690	-2.45	-9.44	1.87	-1699.89	-1763.02	511.749	1030
7695	-2.04	-9.25	1.85	-1699.64	-1763.01	511.754	1030
7700	-1.71	-9.49	1.83	-1699.78	-1763.20	511.759	1030
7705	-2.64	-9.18	1.85	-1701.16	-1763.11	511.764	1030
7710	-3.03	-8.59	1.88	-1701.25	-1763.25	511.771	1030
7715	-2.16	-8.93	1.85	-1701.23	-1763.21	511.774	1030
7720	-2.18	-9.27	1.84	-1701.24	-1763.17	511.779	1030
7725	-2.49	-9.40	1.81	-1701.71	-1763.33	511.784	1030
7730	-2.36	-9.29	1.78	-1702.36	-1763.34	511.789	1030
7735	-2.17	-9.36	1.74	-1702.41	-1763.44	511.794	1030
7740	-1.93	-9.25	1.78	-1702.56	-1763.70	511.800	1030
7745	-1.81	-9.17	1.85	-1702.79	-1763.67	511.804	1030
7750	-2.13	-9.24	1.80	-1702.96	-1764.01	511.809	1030
7755	-2.22	-9.49	1.74	-1703.04	-1763.90	511.814	1030
7760	-1.95	-9.20	1.72	-1704.55	-1765.38	511.819	1030
7765	-2.19	-9.15	1.74	-1704.90	-1765.48	511.824	1030
7770	-2.32	-8.95	1.71	-1705.00	-1766.16	511.830	1030
7775	-2.02	-9.14	1.68	-1704.89	-1765.71	511.833	1030
7780	-2.00	-8.75	1.74	-1704.90	-1765.77	511.839	1030
7785	-2.26	-8.98	1.73	-1704.83	-1765.48	511.844	1030
7790	-2.04	-8.06	1.72	-1706.56	-1768.42	511.851	1030
7795	-2.21	-8.76	1.57	-1707.07	-1767.82	511.854	1030
7800	-2.40	-8.36	1.68	-1707.14	-1768.17	511.859	1030
7805	-2.28	-8.14	1.70	-1707.50	-1767.83	511.864	1030
7810	-2.11	-8.42	1.64	-1708.28	-1768.05	511.869	1030
7815	-2.56	-8.58	1.62	-1708.37	-1768.11	511.874	1030
7820	-2.31	-8.50	1.62	-1708.47	-1767.90	511.879	1030
7825	-1.88	-8.58	1.61	-1708.49	-1768.30	511.884	1030
7830	-2.32	-8.74	1.60	-1708.78	-1768.27	511.889	1030
7835	-2.13	-8.46	1.60	-1708.52	-1768.43	511.894	1030
7840	-2.04	-8.78	1.52	-1709.82	-1769.74	511.899	1030
7845	-2.00	-8.70	1.53	-1710.63	-1770.32	511.904	1030
7850	-1.83	-8.16	1.57	-1710.85	-1770.57	511.909	1030
7855	-2.08	-8.03	1.58	-1710.66	-1770.69	511.915	1030
7860	-2.52	-8.20	1.51	-1710.81	-1771.26	511.919	1030
7865	-1.85	-7.96	1.54	-1712.06	-1772.03	511.924	1030
7870	-2.15	-8.11	1.49	-1712.40	-1772.21	511.929	1030
7875	-2.25	-8.20	1.42	-1713.21	-1772.92	511.934	1030
7880	-2.08	-7.97	1.43	-1713.35	-1772.98	511.939	1030
7885	-2.11	-8.02	1.46	-1713.22	-1772.72	511.945	1030
7890	-1.98	-8.07	1.44	-1713.19	-1773.63	511.948	1030
7895	-2.11	-7.91	1.46	-1713.15	-1773.20	511.954	1030
7900	-2.42	-8.02	1.43	-1713.22	-1773.12	511.959	1030
7905	-1.99	-7.58	1.40	-1715.26	-1775.17	511.965	1030
7910	-2.54	-7.69	1.42	-1715.42	-1774.89	511.968	1030
7915	-2.19	-7.63	1.42	-1715.33	-1775.05	511.974	1030
7920	-1.83	-7.26	1.47	-1715.30	-1775.00	511.979	1030
7925	-1.58	-7.65	1.34	-1716.53	-1776.01	511.984	1030
7930	-1.93	-8.30	1.27	-1716.71	-1776.32	511.989	1030
7935	-2.31	-7.96	1.29	-1716.97	-1776.87	511.996	1030
7940	-1.83	-7.39	1.34	-1716.91	-1776.82	511.999	1030
7945	-2.33	-7.65	1.32	-1716.90	-1776.66	512.004	1030
7950	-1.91	-7.27	1.38	-1716.84	-1776.66	512.009	1030
7955	-1.73	-7.51	1.23	-1719.11	-1777.33	512.016	1030
7960	-2.07	-7.29	1.29	-1719.11	-1776.30	512.019	1030
7965	-2.16	-7.52	1.27	-1719.26	-1776.27	512.025	1030
7970	-2.19	-6.58	1.39	-1719.10	-1776.56	512.029	1030
7975	-2.26	-6.75	1.32	-1719.63	-1776.65	512.034	1030
7980	-2.22	-7.04	1.27	-1720.39	-1776.76	512.039	1030
7985	-2.18	-6.93	1.28	-1720.88	-1777.33	512.044	1030
7990	-1.59	-7.09	1.27	-1721.57	-1777.83	512.049	1030
7995	-1.64	-7.05	1.26	-1721.38	-1777.57	512.054	1030
8000	-1.94	-7.01	1.23	-1721.40	-1777.67	512.059	1030
8005	-1.86	-7.07	1.26	-1721.79	-1778.28	512.064	1030
8010	-2.13	-6.89	1.25	-1722.90	-1779.32	512.070	1030
8015	-2.36	-6.93	1.17	-1723.07	-1779.65	512.074	1030
8020	-2.39	-6.78	1.23	-1723.06	-1780.09	512.080	1030
8025	-2.18	-6.67	1.23	-1723.00	-1779.93	512.083	1030
8030	-2.10	-6.96	1.18	-1724.29	-1781.34	512.089	1030
8035	-1.80	-6.66	1.20	-1724.36	-1781.15	512.093	1030
8040	-2.10	-6.40	1.13	-1725.14	-1782.04	512.100	1030
8045	-2.06	-7.12	1.07	-1725.06	-1782.39	512.104	1030
8050	-2.41	-7.23	1.09	-1724.81	-1782.70	512.111	1030
8055	-1.93	-6.92	1.10	-1725.01	-1782.96	512.113	1030
8060	-2.11	-6.30	1.10	-1726.39	-1783.56	512.119	1030
8065	-2.30	-6.19	1.10	-1726.61	-1784.15	512.124	1030
8070	-1.68	-6.44	1.06	-1727.49	-1785.08	512.131	1030
8075	-1.97	-6.31	1.10	-1727.43	-1784.50	512.134	1030
8080	-1.76	-6.35	1.04	-1727.29	-1784.62	512.139	1030
8085	-1.96	-6.10	1.08	-1727.43	-1784.73	512.144	1030
8090	-2.23	-6.42	1.02	-1728.08	-1785.31	512.149	1030
8095	-2.35	-6.47	1.01	-1728.87	-1786.27	512.154	1030
8100	-2.28	-6.33	1.00	-1728.70	-1786.41	512.159	1030
8105	-2.31	-6.23	1.01	-1729.03	-1786.53	512.164	1030
8110	-2.15	-5.97	1.01	-1729.25	-1786.55	512.169	1030
8115	-1.95	-5.92	0.96	-1730.40	-1787.38	512.175	1030
8120	-2.19	-6.30	0.93	-1730.19	-1787.77	512.179	1030
8125	-2.30	-5.83	0.99	-1730.31	-1787.57	512.184	1030
8130	-2.60	-6.08	0.98	-1730.26	-1787.26	512.188	1030
8135	-2.02	-5.05	0.99	-1731.71	-1788.96	512.195	1030
8140	-2.20	-5.41	0.94	-1731.79	-1789.39	512.198	1030
8145	-2.21	-5.43	0.95	-1731.80	-1789.20	512.204	1030
8150	-2.34	-5.37	0.91	-1732.14	-1789.17	512.209	1030
8155	-2.06	-5.36	0.87	-1733.37	-1789.89	512.214	1030
8160	-2.36	-4.96	0.93	-1733.56	-1790.16	512.219	1030
8165	-2.72	-4.95	0.91	-1733.78	-1790.48	512.226	1030
8170	-1.73	-5.10	0.92	-1733.77	-1790.23	512.229	1030
8175	-2.95	-5.61	0.81	-1733.85	-1791.26	512.236	1030
8180	-2.10	-5.10	0.91	-1733.83	-1790.19	512.239	1030
8185	-2.12	-4.70	0.87	-1735.33	-1791.04	512.245	1030
8190	-2.46	-4.72	0.83	-1735.99	-1792.01	512.249	1030
8195	-2.72	-4.87	0.80	-1736.32	-1791.96	512.254	1030
8200	-2.35	-5.22	0.77	-1736.95	-1791.83	512.259	1030
8205	-2.21	-4.91	0.78	-1736.82	-1792.11	512.264	1030
8210	-2.51	-4.87	0.82	-1736.74	-1792.20	512.269	1030
8215	-2.03	-5.11	0.81	-1736.87	-1792.12	512.274	1030
8220	-2.24	-4.87	0.74	-1738.17	-1793.40	512.279	1030
8225	-1.94	-5.55	0.68	-1738.61	-1794.11	512.284	1030
8230	-2.05	-5.18	0.71	-1739.30	-1794.70	512.289	1030
8235	-2.49	-5.09	0.67	-1739.29	-1794.30	512.293	1030
8240	-2.34	-5.10	0.69	-1739.00	-1794.08	512.301	1030
8245	-2.56	-5.14	0.67	-1739.43	-1794.38	512.304	1030
8250	-1.96	-5.34	0.64	-1739.03	-1794.00	512.310	1030
8255	-2.14	-4.75	0.70	-1739.19	-1794.58	512.314	1030
8260	-2.32	-4.76	0.66	-1740.95	-1794.73	512.320	1030
8265	-2.13	-4.34	0.68	-1741.24	-1794.94	512.324	1030
8270	-2.02	-4.81	0.63	-1741.77	-1795.06	512.329	1030
8275	-2.29	-4.58	0.65	-1741.51	-1795.18	512.334	1030
8280	-2.12	-4.78	0.64	-1741.99	-1795.31	512.339	1030
8285	-2.17	-5.08	0.62	-1742.05	-1795.86	512.344	1030
8290	-1.99	-4.91	0.58	-1742.79	-1795.74	512.349	1030
8295	-2.37	-4.67	0.57	-1743.78	-1795.45	512.354	1030
8300	-2.10	-4.74	0.56	-1743.62	-1795.42	512.359	1030
8305	-1.93	-4.63	0.56	-1743.70	-1795.86	512.365	1030
8310	-2.29	-4.94	0.52	-1743.74	-1795.24	512.369	1030
8315	-1.91	-4.26	0.59	-1743.84	-1795.61	512.374	1030
8320	-2.09	-4.41	0.58	-1743.76	-1795.99	512.379	1030
8325	-2.37	-4.49	0.49	-1745.65	-1797.78	512.384	1030
8330	-1.88	-4.67	0.43	-1745.76	-1797.11	512.388	1030
8335	-1.88	-4.29	0.49	-1745.82	-1797.68	512.395	1030
8340	-2.18	-4.08	0.53	-1745.93	-1797.37	512.398	1030
8345	-2.16	-3.48	0.53	-1746.07	-1797.54	512.404	1031
8350	-2.22	-4.16	0.50	-1745.95	-1797.67	512.408	1031
8355	-1.95	-4.78	0.55	-1744.14	-1795.80	512.416	1031
8360	-2.04	-4.24	0.58	-1744.15	-1796.36	512.419	1031
8365	-2.40	-4.52	0.54	-1744.08	-1796.46	512.426	1031
8370	-2.01	-4.52	0.53	-1744.26	-1795.75	512.429	1031
8375	-2.25	-5.08	0.59	-1742.38	-1795.80	512.436	1031
8380	-1.95	-4.75	0.58	-1742.46	-1795.48	512.439	1031
8385	-1.75	-4.54	0.63	-1742.01	-1795.76	512.445	1031
8390	-1.91	-4.82	0.59	-1741.74	-1795.82	512.449	1031
8395	-2.14	-4.98	0.58	-1741.26	-1795.57	512.454	1031
8400	-2.02	-4.10	0.69	-1740.80	-1794.56	512.459	1031
8405	-2.22	-4.92	0.65	-1740.51	-1794.63	512.464	1031
8410	-1.91	-4.60	0.66	-1740.31	-1794.90	512.469	1031
8415	-2.18	-5.03	0.62	-1740.47	-1794.76	512.474	1031
8420	-2.34	-4.71	0.66	-1740.40	-1794.45	512.480	1031
8425	-2.15	-4.06	0.68	-1740.59	-1794.34	512.484	1031
8430	-1.98	-4.51	0.65	-1740.20	-1794.18	512.489	1031
8435	-1.67	-4.83	0.64	-1740.21	-1794.26	512.494	1031
8440	-1.91	-4.44	0.71	-1739.53	-1794.05	512.500	1031
8445	-1.89	-4.69	0.72	-1739.31	-1793.71	512.503	1031
8450	-1.88	-4.91	0.71	-1738.05	-1792.53	512.509	1031
8455	-1.69	-4.98	0.72	-1738.17	-1792.58	512.513	1031
8460	-1.87	-4.85	0.77	-1736.83	-1791.39	512.519	1031
8465	-1.83	-4.88	0.78	-1736.48	-1791.32	512.523	1031
8470	-1.76	-5.92	0.70	-1736.70	-1791.57	512.531	1031
8475	-2.06	-5.22	0.75	-1736.47	-1791.49	512.534	1031
8480	-2.95	-5.26	0.75	-1736.00	-1790.76	512.541	1031
8485	-1.99	-4.78	0.81	-1736.32	-1791.42	512.544	1031
8490	-2.27	-5.21	0.79	-1735.02	-1789.87	512.549	1031
8495	-2.39	-5.30	0.84	-1734.48	-1789.25	512.554	1031
8500	-2.24	-4.64	0.90	-1734.72	-1788.97	512.560	1031
8505	-2.46	-4.75	0.88	-1734.63	-1788.89	512.564	1031
8510	-2.66	-4.84	0.93	-1733.70	-1787.90	512.570	1031
8515	-1.73	-5.09	0.87	-1733.77	-1787.83	512.574	1031
8520	-2.12	-5.68	0.86	-1733.34	-1788.00	512.579	1031
8525	-2.41	-5.23	0.89	-1733.56	-1788.01	512.584	1031
8530	-2.23	-5.55	0.87	-1733.21	-1787.51	512.589	1031
8535	-2.11	-5.05	0.96	-1731.36	-1785.57	512.595	1031
8540	-2.55	-4.69	1.03	-1731.32	-1785.91	512.599	1031
8545	-2.35	-5.14	0.98	-1731.28	-1785.78	512.604	1031
8550	-2.17	-5.08	1.03	-1731.37	-1785.53	512.608	1031
8555	-2.54	-5.15	1.03	-1730.12	-1784.54	512.614	1031
8560	-2.42	-5.47	1.01	-1729.64	-1784.37	512.618	1031
8565	-2.56	-5.64	1.04	-1729.53	-1785.05	512.625	1031
8570	-2.23	-5.88	1.00	-1729.62	-1784.72	512.628	1031
8575	-2.16	-6.25	0.90	-1729.78	-1784.51	512.634	1031
8580	-2.04	-5.81	0.97	-1729.94	-1784.53	512.638	1031
8585	-1.59	-5.78	1.06	-1727.92	-1782.90	512.646	1031
8590	-2.11	-6.44	0.97	-1727.91	-1782.52	512.649	1031
8595	-2.31	-6.51	0.98	-1727.83	-1782.78	512.655	1031
8600	-1.90	-6.67	0.98	-1727.70	-1782.70	512.659	1031
8605	-2.02	-6.22	1.07	-1726.55	-1781.24	512.665	1031
8610	-2.22	-6.74	1.04	-1726.19	-1780.94	512.669	1031
8615	-1.81	-6.43	1.03	-1726.54	-1781.10	512.674	1031
8620	-1.93	-6.15	1.05	-1726.16	-1781.04	512.679	1031
8625	-1.67	-6.28	1.06	-1726.30	-1781.22	512.684	1031
8630	-2.37	-6.90	1.00	-1726.17	-1781.56	512.689	1031
8635	-2.15	-6.53	1.07	-1725.64	-1780.72	512.694	1031
8640	-1.96	-6.31	1.13	-1724.23	-1779.57	512.700	1031
8645	-2.07	-6.59	1.12	-1724.10	-1778.91	512.703	1031
8650	-2.09	-6.88	1.09	-1724.07	-1779.31	512.709	1031
8655	-2.07	-6.85	1.09	-1724.20	-1779.63	512.713	1031
8660	-2.00	-7.05	1.13	-1722.83	-1778.40	512.719	1031
8665	-1.99	-7.02	1.13	-1722.66	-1778.08	512.724	1031
8670	-2.15	-6.86	1.17	-1721.83	-1778.52	512.731	1031
8675	-1.97	-7.07	1.14	-1722.42	-1777.68	512.734	1031
8680	-1.92	-7.63	1.04	-1722.40	-1777.79	512.741	1031
8685	-1.68	-6.96	1.13	-1722.31	-1777.98	512.744	1031
8690	-2.14	-6.88	1.22	-1720.57	-1778.03	512.750	1031
8695	-1.98	-7.00	1.21	-1720.29	-1778.35	512.754	1031
8700	-2.18	-7.13	1.16	-1720.30	-1778.02	512.759	1031
8705	-2.03	-6.98	1.21	-1719.99	-1778.03	512.764	1031
8710	-2.46	-7.16	1.21	-1719.45	-1777.79	512.769	1031
8715	-2.92	-7.69	1.20	-1719.33	-1777.28	512.774	1031
8720	-2.14	-7.26	1.18	-1719.29	-1777.66	512.779	1031
8725	-2.28	-6.99	1.22	-1719.28	-1777.23	512.784	1031
8730	-2.41	-7.38	1.24	-1718.88	-1776.74	512.789	1031
8735	-2.36	-7.60	1.25	-1717.43	-1775.02	512.795	1031
8740	-2.36	-7.14	1.32	-1716.99	-1774.82	512.799	1031
8745	-2.23	-7.24	1.28	-1717.15	-1775.26	512.804	1031
8750	-2.38	-7.80	1.29	-1717.18	-1775.21	512.808	1031
8755	-2.15	-7.67	1.31	-1715.79	-1773.99	512.814	1031
8760	-2.30	-7.60	1.33	-1715.55	-1773.68	512.818	1031
8765	-2.59	-7.69	1.30	-1715.33	-1773.81	512.825	1031
8770	-2.75	-6.55	1.43	-1715.56	-1774.21	512.828	1031
8775	-2.44	-7.51	1.32	-1715.56	-1775.36	512.834	1031
8780	-2.18	-7.61	1.34	-1715.57	-1775.16	512.838	1031
8785	-2.51	-6.81	1.46	-1713.83	-1773.32	512.846	1031
8790	-1.94	-7.51	1.43	-1713.38	-1773.46	512.849	1031
8795	-2.53	-7.78	1.40	-1713.37	-1772.98	512.855	1031
8800	-2.23	-7.65	1.41	-1713.46	-1772.60	512.859	1031
8805	-2.36	-8.38	1.36	-1712.21	-1771.44	512.865	1031
8810	-2.41	-8.35	1.43	-1711.90	-1771.51	512.869	1031
8815	-2.14	-7.88	1.50	-1711.78	-1771.45	512.874	1031
8820	-2.30	-7.81	1.45	-1711.48	-1771.18	512.879	1031
8825	-2.53	-7.67	1.47	-1711.80	-1771.26	512.884	1031
8830	-2.18	-7.71	1.48	-1711.44	-1771.29	512.889	1031
8835	-2.22	-7.93	1.52	-1710.63	-1769.47	512.894	1031
8840	-2.02	-8.21	1.52	-1709.54	-1767.80	512.900	1031
8845	-2.18	-7.92	1.52	-1709.87	-1767.98	512.904	1031
8850	-2.06	-8.28	1.50	-1709.64	-1768.17	512.909	1031
8855	-2.59	-8.17	1.55	-1709.24	-1768.72	512.914	1031
8860	-2.45	-8.36	1.58	-1708.22	-1767.87	512.919	1031
8865	-2.38	-8.65	1.50	-1708.21	-1767.26	512.923	1031
8870	-2.36	-8.47	1.56	-1708.18	-1767.56	512.930	1031
8875	-2.55	-8.89	1.56	-1708.08	-1767.42	512.933	1031
8880	-2.27	-9.00	1.53	-1708.02	-1766.89	512.939	1031
8885	-2.42	-8.98	1.52	-1708.06	-1767.41	512.943	1031
8890	-2.35	-8.73	1.69	-1705.93	-1765.02	512.951	1031
8895	-2.35	-8.49	1.65	-1705.80	-1765.19	512.954	1031
8900	-2.15	-8.12	1.70	-1705.71	-1765.34	512.959	1031
8905	-2.05	-8.23	1.68	-1705.65	-1765.24	512.964	1031
8910	-3.02	-9.56	1.60	-1704.02	-1764.46	512.971	1031
8915	-1.45	-8.91	1.68	-1704.42	-1764.23	512.974	1031
8920	-2.01	-8.80	1.66	-1704.02	-1763.91	512.980	1031
8925	-2.45	-8.38	1.71	-1704.31	-1763.79	512.984	1031
8930	-2.40	-8.78	1.70	-1703.27	-1762.65	512.990	1031
8935	-2.36	-8.88	1.71	-1702.68	-1762.79	512.994	1031
8940	-2.21	-9.17	1.71	-1703.01	-1762.53	512.999	1031
8945	-2.19	-8.39	1.79	-1702.70	-1762.31	513.004	1031
8950	-2.63	-8.72	1.74	-1702.75	-1762.21	513.009	1031
8955	-2.47	-8.63	1.76	-1702.65	-1762.79	513.014	1031
8960	-2.78	-9.49	1.69	-1701.70	-1762.11	513.019	1031
8965	-2.42	-8.81	1.82	-1700.45	-1760.79	513.024	1031
8970	-2.47	-8.57	1.82	-1700.68	-1760.97	513.029	1031
8975	-2.18	-9.22	1.75	-1700.78	-1761.23	513.035	1031
8980	-2.43	-9.07	1.78	-1700.56	-1761.48	513.039	1031
8985	-2.11	-8.85	1.80	-1701.00	-1761.62	513.044	1031
8990	-2.65	-9.79	1.72	-1700.24	-1760.79	513.049	1031
8995	-2.23	-9.82	1.79	-1698.45	-1759.65	513.054	1031
9000	-2.64	-9.60	1.82	-1698.42	-1759.09	513.058	1031
9005	-2.06	-9.25	1.87	-1697.83	-1758.43	513.065	1031
9010	-2.11	-9.51	1.86	-1697.65	-1758.61	513.068	1031
9015	-2.53	-9.75	1.80	-1697.76	-1758.21	513.074	1031
9020	-2.20	-9.70	1.82	-1697.62	-1758.39	513.078	1031
9025	-2.40	-9.87	1.87	-1696.24	-1757.39	513.086	1031
9030	-2.27	-10.03	1.83	-1696.45	-1757.50	513.089	1031
9035	-2.98	-9.77	1.84	-1696.20	-1757.55	513.096	1031
9040	-2.48	-9.63	1.94	-1696.34	-1757.62	513.099	1031
9045	-2.44	-9.94	1.91	-1695.22	-1757.35	513.105	1031
9050	-2.53	-9.37	1.96	-1694.83	-1756.60	513.109	1031
9055	-2.78	-9.52	1.97	-1694.15	-1755.99	513.115	1031
9060	-2.33	-10.21	1.90	-1694.05	-1756.10	513.119	1031
9065	-2.28	-9.95	1.98	-1693.88	-1756.18	513.124	1031
9070	-2.75	-9.98	1.93	-1693.73	-1756.49	513.129	1031
9075	-2.45	-9.76	1.96	-1693.76	-1756.17	513.134	1031
9080	-2.92	-9.81	1.97	-1693.69	-1756.81	513.139	1031
9085	-2.17	-10.49	1.94	-1693.27	-1755.29	513.144	1031
9090	-2.57	-10.49	1.97	-1692.01	-1754.26	513.149	1031
9095	-2.45	-10.69	1.93	-1691.49	-1753.60	513.154	1031
9100	-2.74	-10.40	2.03	-1691.22	-1753.31	513.159	1031
9105	-2.52	-10.09	2.09	-1691.16	-1753.47	513.163	1031
9110	-2.43	-10.54	1.99	-1690.79	-1753.24	513.169	1031
9115	-2.53	-9.73	2.08	-1690.68	-1752.92	513.173	1031
9120	-2.64	-9.72	2.12	-1690.68	-1753.63	513.180	1031
9125	-2.56	-9.83	2.11	-1690.56	-1753.59	513.183	1031
9130	-2.26	-10.61	2.01	-1690.47	-1753.52	513.189	1031
9135	-2.32	-10.46	2.04	-1690.40	-1753.41	513.193	1031
9140	-1.69	-11.20	2.08	-1687.61	-1750.35	513.201	1031
9145	-2.85	-10.37	2.16	-1687.89	-1750.58	513.203	1031
9150	-2.32	-10.53	2.12	-1687.69	-1751.08	513.209	1030
9155	-2.20	-10.22	2.19	-1687.83	-1750.72	513.214	1030
9160	-2.02	-10.48	2.14	-1689.27	-1750.56	513.221	1030
9165	-2.44	-10.57	2.11	-1689.15	-1750.81	513.224	1030
9170	-2.63	-10.23	2.16	-1689.49	-1751.55	513.229	1030
9175	-2.51	-10.62	2.09	-1689.34	-1751.68	513.234	1030
9180	-2.41	-10.84	2.07	-1690.13	-1751.39	513.239	1030
9185	-2.57	-10.43	2.09	-1690.81	-1752.00	513.244	1030
9190	-2.60	-10.73	2.05	-1690.69	-1751.92	513.249	1030
9195	-2.45	-10.40	2.05	-1690.81	-1751.95	513.254	1030
9200	-2.36	-9.91	2.12	-1691.04	-1752.74	513.259	1030
9205	-2.22	-10.31	2.01	-1692.29	-1753.24	513.265	1030
9210	-2.25	-9.93	2.03	-1692.41	-1753.46	513.269	1030
9215	-2.62	-10.01	2.04	-1692.27	-1753.86	513.275	1030
9220	-2.30	-9.64	2.10	-1692.34	-1753.77	513.278	1030
9225	-2.51	-9.97	1.99	-1693.48	-1754.77	513.284	1030
9230	-2.53	-9.67	2.03	-1693.43	-1755.08	513.288	1030
9235	-2.68	-9.79	1.98	-1694.25	-1755.79	513.294	1030
9240	-2.25	-9.39	2.02	-1694.12	-1756.25	513.298	1030
9245	-2.20	-9.11	2.09	-1694.30	-1756.73	513.306	1030
9250	-2.53	-9.36	2.04	-1694.27	-1755.62	513.309	1030
9255	-2.50	-9.94	2.00	-1694.20	-1756.34	513.314	1030
9260	-2.66	-10.60	1.92	-1694.26	-1756.47	513.319	1030
9265	-2.64	-9.86	1.98	-1696.34	-1758.46	513.326	1030
9270	-2.72	-10.34	1.92	-1696.26	-1757.09	513.329	1030
9275	-2.48	-10.50	1.85	-1696.22	-1757.35	513.334	1030
9280	-3.19	-10.37	1.86	-1696.15	-1757.59	513.339	1030
9285	-2.62	-10.23	1.89	-1697.24	-1758.24	513.345	1030
9290	-2.47	-9.87	1.87	-1697.98	-1758.48	513.349	1030
9295	-2.63	-9.80	1.85	-1697.91	-1758.45	513.354	1030
9300	-2.48	-9.06	1.93	-1697.86	-1758.51	513.359	1030
9305	-2.07	-9.33	1.86	-1698.49	-1758.80	513.364	1030
9310	-2.21	-8.83	1.91	-1699.55	-1759.87	513.370	1030
9315	-2.43	-9.12	1.81	-1699.47	-1760.32	513.374	1030
9320	-2.01	-9.03	1.81	-1699.49	-1759.89	513.380	1030
9325	-2.29	-8.79	1.89	-1699.48	-1760.17	513.383	1030
9330	-2.26	-9.29	1.79	-1700.70	-1761.13	513.389	1030
9335	-2.53	-9.14	1.80	-1700.77	-1761.87	513.393	1030
9340	-2.17	-8.59	1.85	-1701.37	-1762.52	513.399	1030
9345	-2.31	-8.75	1.82	-1701.44	-1762.58	513.404	1030
9350	-2.27	-8.37	1.86	-1701.65	-1762.42	513.411	1030
9355	-2.41	-8.52	1.84	-1701.70	-1763.07	513.414	1030
9360	-1.90	-8.92	1.79	-1701.29	-1762.68	513.419	1030
9365	-1.92	-8.49	1.85	-1701.01	-1762.28	513.424	1030
9370	-1.46	-8.91	1.70	-1702.71	-1764.99	513.431	1030
9375	-2.30	-8.65	1.73	-1703.40	-1764.52	513.434	1030
9380	-1.94	-8.52	1.71	-1703.48	-1764.73	513.439	1030
9385	-2.21	-8.57	1.71	-1703.67	-1764.77	513.444	1030
9390	-2.58	-8.73	1.67	-1704.87	-1766.41	513.450	1030
9395	-2.47	-8.39	1.67	-1705.28	-1766.35	513.454	1030
9400	-2.25	-8.28	1.66	-1705.57	-1766.03	513.459	1030
9405	-2.40	-8.40	1.63	-1705.79	-1765.85	513.464	1030
9410	-1.90	-8.44	1.65	-1705.88	-1766.17	513.469	1030
9415	-1.62	-8.26	1.67	-1705.77	-1766.16	513.474	1030
9420	-2.07	-8.99	1.56	-1706.13	-1766.25	513.479	1030
9425	-2.11	-8.04	1.62	-1707.42	-1767.00	513.485	1030
9430	-1.92	-7.45	1.73	-1707.42	-1767.25	513.489	1030
9435	-2.34	-8.20	1.65	-1707.25	-1768.29	513.495	1030
9440	-1.75	-8.33	1.61	-1707.30	-1767.83	513.498	1030
9445	-1.71	-8.17	1.57	-1708.25	-1768.78	513.504	1030
9450	-2.26	-8.14	1.57	-1708.40	-1769.59	513.508	1030
9455	-2.59	-8.37	1.47	-1709.19	-1770.30	513.515	1030
9460	-2.52	-7.92	1.53	-1709.38	-1770.69	513.519	1030
9465	-2.33	-7.71	1.60	-1709.12	-1769.94	513.526	1030
9470	-2.60	-8.03	1.52	-1709.18	-1770.14	513.529	1030
9475	-2.36	-7.85	1.53	-1710.61	-1770.98	513.534	1030
9480	-2.18	-7.67	1.51	-1710.72	-1771.07	513.539	1030
9485	-2.06	-8.06	1.41	-1711.36	-1771.94	513.544	1030
9490	-2.26	-7.63	1.47	-1711.72	-1772.12	513.549	1030
9495	-1.86	-8.41	1.34	-1712.01	-1771.90	513.556	1030
9500	-2.34	-7.42	1.49	-1711.53	-1772.02	513.559	1030
9505	-2.29	-7.75	1.47	-1711.48	-1772.15	513.564	1030
9510	-1.88	-8.19	1.41	-1711.75	-1771.91	513.569	1030
9515	-2.35	-7.65	1.43	-1713.05	-1773.28	513.574	1030
9520	-2.30	-7.26	1.41	-1714.02	-1773.83	513.579	1030
9525	-2.21	-7.42	1.36	-1714.04	-1774.00	513.584	1030
9530	-2.16	-7.57	1.38	-1714.17	-1774.00	513.589	1030
9535	-2.01	-7.59	1.40	-1714.54	-1774.08	513.594	1030
9540	-1.88	-7.57	1.36	-1715.62	-1774.26	513.600	1030
9545	-1.73	-7.47	1.35	-1715.66	-1774.04	513.604	1030
9550	-2.08	-7.52	1.34	-1715.63	-1774.08	513.609	1030
9555	-2.30	-7.36	1.37	-1715.58	-1773.59	513.613	1030
9560	-1.95	-6.93	1.37	-1716.87	-1775.46	513.619	1030
9565	-2.17	-7.20	1.30	-1717.03	-1775.17	513.623	1030
9570	-2.53	-7.11	1.32	-1717.36	-1774.87	513.630	1030
9575	-1.79	-7.44	1.29	-1717.28	-1774.69	513.634	1030
9580	-2.18	-7.06	1.35	-1716.87	-1775.01	513.639	1030
9585	-2.32	-6.86	1.31	-1717.07	-1775.29	513.644	1030
9590	-2.11	-6.66	1.38	-1719.34	-1777.13	513.651	1030
9595	-2.07	-6.80	1.25	-1719.22	-1777.51	513.654	1030
9600	-2.75	-6.76	1.32	-1719.18	-1777.03	513.661	1030
9605	-1.86	-7.04	1.24	-1719.31	-1778.03	513.664	1030
9610	-1.74	-6.47	1.23	-1720.48	-1778.55	513.670	1030
9615	-1.91	-6.44	1.23	-1720.59	-1778.79	513.674	1030
9620	-2.26	-6.23	1.22	-1721.23	-1778.53	513.679	1030
9625	-1.97	-6.91	1.12	-1721.82	-1778.50	513.684	1030
9630	-1.90	-6.65	1.13	-1721.83	-1778.74	513.689	1030
9635	-2.43	-6.58	1.16	-1721.67	-1778.49	513.694	1030
9640	-1.95	-6.52	1.14	-1721.79	-1779.29	513.699	1030
9645	-2.11	-6.90	1.06	-1723.12	-1779.90	513.704	1030
9650	-2.08	-6.48	1.06	-1723.06	-1780.33	513.709	1030
9655	-1.92	-6.51	1.11	-1723.14	-1780.47	513.715	1030
9660	-2.22	-6.73	1.09	-1723.14	-1780.45	513.718	1030
9665	-2.25	-7.16	1.02	-1723.17	-1780.41	513.724	1030
9670	-2.12	-6.52	1.11	-1723.26	-1780.77	513.728	1030
9675	-2.19	-6.74	0.99	-1725.74	-1783.38	513.735	1030
9680	-2.15	-7.01	1.00	-1725.72	-1781.88	513.738	1030
9685	-1.93	-6.10	1.06	-1725.36	-1782.59	513.744	1030
9690	-2.07	-6.26	1.02	-1725.56	-1782.27	513.749	1030
9695	-2.00	-7.13	0.86	-1726.89	-1783.63	513.756	1030
9700	-2.23	-6.29	0.98	-1726.92	-1783.98	513.759	1030
9705	-1.69	-5.85	0.98	-1726.90	-1784.07	513.764	1030
9710	-1.91	-5.97	0.99	-1726.84	-1783.99	513.769	1030
9715	-1.58	-6.52	0.86	-1728.30	-1784.35	513.776	1030
9720	-2.28	-6.07	0.94	-1728.08	-1783.94	513.779	1030
9725	-2.04	-5.46	1.01	-1728.13	-1783.69	513.784	1030
9730	-1.77	-6.16	0.94	-1728.31	-1783.80	513.789	1030
9735	-1.75	-5.43	0.97	-1729.21	-1784.10	513.794	1030
9740	-2.20	-6.03	0.89	-1729.56	-1784.09	513.799	1030
9745	-2.35	-6.14	0.86	-1729.58	-1784.25	513.804	1030
9750	-2.04	-5.82	0.90	-1729.69	-1784.05	513.809	1030
9755	-1.84	-6.12	0.83	-1730.37	-1784.40	513.814	1030
9760	-2.01	-5.67	0.86	-1731.19	-1785.43	513.819	1030
9765	-2.03	-5.36	0.86	-1731.46	-1785.38	513.824	1030
9770	-1.97	-5.42	0.81	-1731.92	-1785.74	513.830	1030
9775	-2.53	-5.43	0.79	-1732.22	-1786.12	513.834	1030
9780	-1.99	-5.61	0.80	-1732.46	-1786.50	513.839	1030
9785	-1.77	-5.89	0.80	-1732.17	-1786.63	513.844	1030
9790	-2.01	-5.97	0.77	-1732.34	-1786.96	513.849	1030
9795	-1.93	-6.02	0.77	-1732.07	-1787.05	513.853	1030
9800	-2.21	-4.68	0.81	-1733.54	-1788.29	513.860	1030
9805	-1.83	-5.59	0.72	-1733.96	-1788.39	513.863	1030
9810	-1.93	-5.25	0.73	-1733.81	-1788.33	513.869	1030
9815	-1.83	-5.87	0.69	-1733.76	-1788.08	513.874	1030
9820	-2.34	-6.11	0.56	-1735.98	-1789.99	513.881	1030
9825	-2.38	-5.70	0.63	-1736.01	-1790.12	513.884	1030
9830	-2.20	-5.85	0.60	-1735.75	-1789.98	513.891	1030
9835	-1.88	-5.65	0.64	-1736.05	-1789.94	513.894	1030
9840	-2.03	-5.54	0.65	-1736.88	-1790.22	513.899	1030
9845	-1.82	-5.41	0.59	-1737.16	-1790.32	513.904	1030
9850	-1.66	-5.10	0.63	-1737.60	-1789.92	513.909	1030
9855	-1.83	-5.35	0.61	-1737.76	-1790.74	513.914	1030
9860	-1.86	-5.40	0.63	-1738.04	-1790.20	513.919	1030
9865	-1.87	-5.34	0.61	-1738.08	-1790.73	513.924	1030
9870	-1.47	-5.23	0.57	-1738.21	-1790.91	513.929	1030
9875	-1.95	-4.79	0.62	-1739.48	-1791.30	513.934	1030
9880	-2.11	-5.32	0.55	-1739.72	-1791.17	513.938	1030
9885	-2.05	-5.21	0.58	-1739.82	-1791.60	513.945	1030
9890	-2.14	-5.27	0.58	-1739.57	-1791.81	513.948	1030
9895	-1.69	-5.62	0.51	-1739.72	-1791.76	513.954	1030
9900	-1.99	-4.79	0.56	-1739.77	-1791.50	513.958	1030
9905	-2.06	-4.75	0.49	-1741.68	-1793.98	513.964	1030
9910	-1.66	-4.68	0.46	-1742.16	-1794.13	513.969	1030
9915	-2.06	-3.83	0.55	-1742.63	-1794.36	513.976	1030
9920	-1.67	-4.56	0.49	-1742.25	-1794.11	513.978	1030
9925	-1.99	-5.32	0.45	-1742.46	-1794.26	513.984	1030
9930	-1.83	-4.78	0.43	-1742.55	-1794.89	513.989	1030
9935	-1.35	-5.03	0.18	-1743.75	-1796.12	513.996	1030
9940	-2.31	-4.78	0.38	-1744.49	-1796.44	513.999	1030
9945	-1.90	-5.20	0.34	-1744.23	-1796.53	514.005	1030
9950	-1.78	-4.66	0.35	-1744.37	-1796.78	514.009	1030
9955	-1.87	-4.60	0.34	-1745.27	-1796.54	514.015	1030
9960	-2.03	-4.76	0.28	-1745.39	-1796.75	514.019	1030
9965	-1.20	-4.70	0.28	-1745.14	-1796.62	514.024	1030
9970	-1.61	-4.32	0.35	-1745.63	-1796.78	514.029	1030
9975	-1.83	-4.17	0.28	-1746.19	-1797.12	514.034	1030
9980	-1.82	-4.15	0.26	-1746.99	-1797.79	514.039	1030
9985	-1.80	-4.73	0.32	-1747.32	-1798.31	514.044	1030
9990	-1.68	-4.46	0.25	-1747.94	-1798.69	514.050	1030
9995	-1.92	-4.73	0.16	-1748.04	-1798.84	514.053	1030
10000	-1.62	-4.80	0.18	-1747.99	-1798.31	514.059	1030
10005	-1.72	-4.97	0.16	-1748.19	-1798.97	514.063	1030
10010	-2.06	-4.43	0.14	-1749.58	-1800.51	514.070	1030
10015	-2.22	-4.42	0.18	-1749.49	-1800.97	514.074	1030
10020	-2.13	-4.13	0.16	-1749.60	-1800.97	514.079	1030
10025	-2.18	-4.68	0.18	-1749.43	-1800.86	514.083	1030
10030	-2.15	-4.31	0.10	-1750.70	-1802.20	514.089	1030
10035	-2.17	-4.55	0.07	-1750.96	-1802.40	514.094	1030
10040	-1.84	-4.74	0.06	-1750.77	-1802.32	514.101	1030
10045	-1.83	-4.47	0.10	-1751.04	-1801.77	514.104	1030
10050	-2.28	-4.58	0.09	-1751.07	-1802.00	514.110	1030
10055	-1.66	-4.04	0.11	-1751.04	-1802.02	514.114	1030
10060	-1.76	-4.00	0.02	-1752.40	-1803.34	514.119	1030
10065	-2.04	-3.87	0.07	-1753.07	-1804.18	514.124	1030
10070	-2.13	-4.01	0.04	-1753.10	-1803.68	514.130	1030
10075	-1.93	-4.13	0.01	-1753.17	-1804.16	514.134	1030
10080	-2.68	-4.20	0.08	-1753.14	-1804.59	514.141	1031
10085	-1.48	-3.86	0.03	-1753.26	-1804.30	514.144	1031
10090	-2.09	-3.60	0.06	-1751.81	-1802.62	514.149	1031
10095	-1.93	-4.10	0.12	-1751.27	-1801.89	514.154	1031
10100	-2.02	-4.49	0.08	-1751.09	-1801.37	514.159	1031
10105	-2.21	-4.26	0.16	-1750.40	-1801.68	514.165	1031
10110	-2.03	-4.56	0.11	-1750.46	-1801.22	514.169	1031
10115	-1.78	-4.25	0.11	-1750.22	-1801.70	514.174	1031
10120	-2.06	-4.12	0.14	-1750.64	-1801.54	514.178	1031
10125	-1.72	-4.61	0.09	-1749.20	-1800.28	514.185	1031
10130	-2.12	-4.87	0.14	-1749.02	-1800.73	514.189	1031
10135	-1.72	-4.10	0.20	-1749.06	-1800.45	514.194	1031
10140	-1.69	-4.17	0.21	-1748.84	-1799.79	514.199	1031
10145	-1.75	-4.80	0.20	-1747.71	-1797.70	514.206	1031
10150	-2.12	-4.56	0.26	-1747.62	-1798.26	514.209	1031
10155	-1.89	-3.92	0.31	-1747.65	-1798.26	514.214	1031
10160	-2.18	-4.33	0.23	-1747.44	-1798.35	514.219	1031
10165	-2.85	-4.60	0.37	-1746.30	-1796.19	514.226	1031
10170	-2.04	-4.66	0.29	-1746.00	-1797.02	514.229	1031
10175	-1.94	-4.84	0.28	-1746.11	-1797.10	514.234	1031
10180	-1.94	-4.61	0.31	-1745.94	-1795.07	514.239	1031
10185	-1.85	-5.17	0.29	-1745.30	-1792.59	514.244	1031
10190	-1.97	-5.34	0.27	-1744.70	-1791.94	514.249	1031
10195	-2.01	-5.35	0.27	-1744.56	-1791.61	514.254	1031
10200	-1.75	-5.00	0.34	-1744.87	-1791.96	514.259	1031
10205	-1.90	-5.12	0.28	-1744.33	-1791.58	514.264	1031
10210	-1.95	-4.94	0.36	-1743.34	-1791.20	514.270	1031
10215	-1.91	-4.88	0.39	-1743.10	-1791.34	514.274	1031
10220	-1.82	-5.08	0.31	-1743.36	-1791.55	514.280	1031
10225	-1.87	-4.89	0.37	-1743.23	-1790.93	514.283	1031
10230	-1.92	-5.47	0.39	-1741.88	-1789.93	514.289	1031
10235	-2.04	-5.06	0.46	-1741.92	-1789.99	514.293	1031
10240	-1.76	-5.25	0.46	-1741.27	-1788.93	514.299	1031
10245	-1.77	-5.59	0.43	-1741.27	-1788.97	514.303	1031
10250	-2.35	-5.21	0.52	-1741.36	-1788.98	514.311	1031
10255	-1.93	-5.39	0.46	-1741.05	-1788.75	514.313	1031
10260	-1.85	-5.64	0.43	-1740.75	-1788.52	514.319	1031
10265	-1.89	-5.58	0.42	-1740.86	-1788.50	514.324	1031
10270	-2.93	-5.07	0.53	-1738.85	-1788.79	514.331	1031
10275	-2.03	-5.15	0.53	-1738.83	-1789.42	514.334	1031
10280	-1.97	-5.64	0.51	-1738.72	-1789.95	514.339	1031
10285	-2.01	-5.30	0.52	-1738.85	-1789.59	514.344	1031
10290	-2.07	-5.72	0.48	-1738.49	-1788.97	514.349	1031
10295	-1.63	-6.35	0.54	-1737.34	-1788.25	514.354	1031
10300	-2.13	-5.79	0.58	-1736.96	-1788.12	514.359	1031
10305	-2.23	-6.38	0.51	-1737.13	-1789.06	514.364	1031
10310	-1.62	-5.77	0.60	-1736.81	-1788.57	514.369	1031
10315	-1.98	-6.39	0.57	-1735.87	-1787.32	514.374	1031
10320	-2.31	-6.01	0.61	-1735.82	-1787.21	514.378	1031
10325	-2.25	-6.82	0.54	-1735.00	-1786.75	514.385	1031
10330	-2.39	-6.60	0.60	-1734.82	-1786.89	514.388	1031
10335	-2.20	-6.68	0.60	-1735.22	-1786.61	514.394	1031
10340	-2.15	-5.90	0.66	-1735.06	-1786.40	514.398	1031
10345	-2.14	-6.11	0.73	-1733.66	-1785.18	514.405	1031
10350	-1.51	-6.43	0.64	-1733.59	-1785.07	514.408	1031
10355	-1.85	-5.83	0.72	-1733.49	-1784.80	514.414	1031
10360	-2.11	-6.16	0.68	-1733.74	-1784.52	514.419	1031
10365	-2.08	-5.87	0.79	-1732.41	-1784.80	514.426	1031
10370	-2.21	-6.06	0.73	-1732.08	-1784.61	514.429	1031
10375	-2.28	-6.28	0.72	-1731.99	-1784.29	514.435	1031
10380	-2.55	-6.01	0.75	-1732.13	-1784.28	514.439	1031
10385	-1.85	-6.54	0.71	-1731.37	-1783.77	514.444	1031
10390	-2.04	-6.39	0.78	-1730.49	-1783.40	514.449	1031
10395	-1.88	-6.78	0.79	-1729.98	-1783.22	514.456	1031
10400	-2.18	-6.73	0.75	-1730.49	-1783.42	514.459	1031
10405	-1.98	-6.68	0.77	-1730.25	-1783.59	514.464	1031
10410	-1.74	-6.78	0.72	-1730.45	-1783.33	514.469	1031
10415	-1.41	-6.47	0.84	-1729.69	-1781.95	514.474	1031
10420	-1.79	-6.82	0.87	-1728.02	-1780.98	514.479	1031
10425	-1.78	-6.55	0.89	-1728.58	-1780.28	514.484	1031
10430	-2.15	-7.04	0.83	-1728.52	-1780.35	514.489	1031
10435	-2.34	-6.32	0.89	-1728.29	-1779.55	514.493	1031
10440	-1.75	-6.42	0.97	-1726.86	-1776.83	514.500	1031
10445	-1.40	-6.41	0.94	-1726.85	-1776.71	514.504	1031
10450	-2.15	-7.59	0.83	-1727.00	-1775.73	514.510	1031
10455	-1.93	-6.72	0.97	-1726.80	-1775.31	514.515	1031
10460	-2.04	-7.27	0.93	-1725.54	-1774.35	514.519	1031
10465	-2.23	-7.06	0.94	-1725.48	-1774.60	514.524	1031
10470	-1.99	-7.33	0.91	-1725.01	-1774.11	514.529	1031
10475	-2.08	-7.33	0.93	-1724.89	-1774.65	514.534	1031
10480	-2.06	-7.12	0.97	-1724.80	-1775.04	514.539	1031
10485	-2.38	-6.84	0.98	-1724.99	-1774.93	514.544	1031
10490	-2.18	-6.54	1.01	-1725.04	-1774.36	514.549	1031
10495	-2.32	-7.23	0.95	-1724.70	-1774.03	514.554	1031
10500	-1.84	-7.19	0.98	-1724.86	-1773.97	514.561	1031
10505	-2.71	-6.89	1.02	-1724.46	-1774.22	514.564	1031
10510	-2.00	-7.42	0.95	-1724.44	-1775.00	514.569	1031
10515	-2.08	-6.72	1.00	-1724.46	-1774.08	514.574	1031
10520	-2.16	-7.37	1.03	-1722.66	-1772.36	514.579	1031
10525	-2.19	-7.44	1.06	-1721.36	-1770.93	514.584	1031
10530	-2.17	-7.59	1.03	-1721.12	-1771.15	514.589	1031
10535	-1.97	-7.70	1.05	-1720.88	-1774.60	514.594	1031
10540	-2.26	-7.51	1.10	-1720.76	-1775.38	514.599	1031
10545	-2.32	-7.13	1.17	-1719.74	-1775.11	514.604	1031
10550	-2.61	-7.87	1.10	-1719.18	-1773.36	514.609	1031
10555	-2.47	-7.70	1.16	-1718.82	-1770.21	514.615	1031
10560	-1.88	-7.92	1.14	-1718.89	-1769.91	514.618	1031
10565	-2.26	-7.55	1.17	-1718.83	-1769.37	514.624	1031
10570	-2.13	-7.73	1.17	-1718.71	-1769.58	514.628	1031
10575	-2.08	-7.75	1.18	-1717.44	-1768.66	514.635	1031
10580	-1.92	-7.55	1.23	-1717.51	-1767.74	514.638	1031
10585	-2.04	-7.40	1.22	-1717.62	-1768.27	514.644	1031
10590	-1.99	-7.76	1.20	-1717.50	-1768.44	514.648	1031
10595	-2.08	-8.26	1.21	-1716.22	-1767.63	514.654	1031
10600	-2.03	-7.98	1.20	-1715.92	-1767.37	514.659	1031
10605	-0.96	-7.83	1.25	-1714.92	-1767.06	514.666	1031
10610	-2.05	-7.85	1.26	-1715.81	-1767.22	514.669	1031
10615	-2.09	-7.69	1.22	-1715.96	-1766.76	514.676	1031
10620	-1.94	-7.83	1.22	-1715.75	-1767.01	514.679	1031
10625	-2.17	-8.34	1.25	-1714.07	-1767.36	514.685	1031
10630	-2.51	-8.55	1.22	-1713.63	-1766.88	514.689	1031
10635	-2.09	-8.09	1.29	-1713.25	-1765.95	514.694	1031
10640	-2.46	-7.82	1.33	-1713.18	-1768.08	514.699	1031
10645	-2.14	-8.42	1.31	-1713.02	-1770.27	514.704	1031
10650	-2.29	-7.92	1.34	-1713.06	-1770.39	514.709	1031
10655	-2.33	-8.10	1.31	-1712.41	-1770.17	514.714	1031
10660	-2.32	-7.59	1.48	-1711.19	-1768.72	514.720	1031
10665	-1.99	-7.93	1.37	-1711.09	-1768.99	514.724	1031
10670	-2.31	-8.21	1.39	-1711.21	-1768.61	514.729	1031
10675	-2.27	-7.93	1.40	-1711.02	-1767.74	514.733	1031
10680	-1.80	-8.09	1.45	-1709.98	-1766.20	514.740	1031
10685	-2.22	-8.41	1.46	-1709.91	-1763.91	514.743	1031
10690	-2.15	-8.61	1.38	-1709.68	-1763.87	514.749	1031
10695	-2.01	-8.46	1.43	-1709.65	-1763.26	514.753	1031
10700	-2.29	-8.62	1.43	-1708.51	-1762.61	514.759	1031
10705	-2.46	-8.72	1.45	-1708.41	-1761.65	514.763	1031
10710	-2.65	-8.89	1.43	-1708.38	-1761.73	514.771	1031
10715	-2.64	-8.46	1.48	-1708.35	-1761.11	514.774	1031
10720	-2.24	-9.08	1.37	-1708.24	-1760.70	514.780	1031
10725	-2.04	-8.27	1.51	-1708.25	-1760.90	514.784	1031
10730	-2.38	-8.34	1.53	-1706.60	-1760.98	514.789	1031
10735	-2.62	-7.68	1.59	-1706.13	-1760.29	514.796	1031
10740	-1.89	-8.55	1.54	-1706.00	-1760.39	514.800	1031
10745	-1.95	-8.53	1.54	-1705.94	-1760.73	514.804	1031
10750	-2.16	-8.29	1.59	-1705.76	-1760.19	514.809	1031
10755	-2.57	-8.54	1.55	-1705.86	-1760.50	514.814	1031
10760	-1.89	-7.99	1.63	-1704.96	-1759.65	514.819	1031
10765	-2.02	-8.30	1.67	-1704.25	-1758.50	514.824	1031
10770	-2.44	-8.24	1.68	-1703.72	-1758.39	514.829	1031
10775	-2.32	-8.43	1.65	-1703.95	-1758.34	514.834	1031
10780	-2.02	-8.21	1.66	-1703.75	-1757.67	514.839	1031
10785	-1.72	-8.82	1.66	-1702.32	-1756.26	514.844	1031
10790	-2.01	-9.02	1.67	-1702.16	-1756.98	514.848	1031
10795	-1.93	-9.11	1.67	-1702.08	-1756.51	514.854	1031
10800	-1.78	-9.10	1.65	-1702.19	-1756.61	514.858	1031
10805	-1.83	-8.88	1.73	-1701.10	-1755.74	514.864	1031
10810	-2.22	-9.56	1.66	-1700.98	-1755.44	514.869	1031
10815	-2.18	-8.78	1.74	-1700.52	-1755.77	514.876	1031
10820	-1.44	-9.19	1.69	-1700.56	-1756.09	514.878	1031
10825	-2.00	-9.32	1.70	-1700.48	-1755.36	514.884	1031
10830	-1.64	-9.43	1.73	-1700.52	-1755.44	514.889	1031
10835	-2.42	-9.68	1.72	-1698.52	-1753.36	514.896	1031
10840	-1.83	-9.31	1.75	-1698.32	-1752.75	514.899	1031
10845	-1.93	-9.36	1.76	-1698.27	-1752.66	514.905	1031
10850	-2.08	-9.96	1.75	-1698.22	-1752.69	514.909	1031
10855	-1.76	-9.56	1.82	-1697.61	-1752.74	514.914	1031
10860	-1.62	-9.40	1.82	-1697.04	-1753.10	514.919	1031
10865	-2.08	-9.44	1.84	-1696.81	-1753.52	514.924	1031
10870	-2.56	-9.29	1.86	-1696.82	-1752.70	514.929	1031
10875	-1.96	-9.46	1.86	-1696.21	-1752.72	514.934	1031
10880	-2.08	-9.53	1.87	-1695.40	-1752.05	514.939	1031
10885	-2.14	-9.18	1.88	-1695.13	-1751.92	514.944	1031
10890	-2.23	-9.74	1.87	-1694.70	-1751.08	514.950	1031
10895	-2.41	-9.24	1.95	-1694.80	-1751.39	514.954	1031
10900	-2.36	-9.71	1.92	-1694.45	-1750.98	514.960	1031
10905	-1.73	-9.44	1.92	-1694.59	-1750.79	514.963	1031
10910	-2.20	-10.23	1.87	-1693.19	-1749.51	514.969	1031
10915	-2.26	-10.26	1.91	-1693.23	-1750.12	514.973	1031
10920	-2.38	-9.82	1.96	-1692.88	-1748.61	514.980	1031
10925	-2.03	-10.23	1.92	-1692.30	-1748.48	514.983	1031
10930	-1.94	-10.32	1.91	-1692.74	-1748.10	514.989	1031
10935	-2.14	-10.01	1.98	-1692.50	-1748.30	514.994	1031
10940	-2.11	-9.95	1.99	-1691.27	-1747.21	514.999	1031
10945	-1.85	-9.87	2.02	-1691.10	-1747.08	515.004	1031
10950	-1.58	-10.13	1.97	-1690.68	-1745.91	515.011	1031
10955	-2.50	-10.74	1.94	-1691.09	-1746.67	515.014	1031
10960	-1.74	-10.50	1.93	-1691.21	-1747.25	515.021	1031
10965	-1.83	-10.21	1.98	-1691.15	-1746.77	515.024	1031
10970	-2.37	-10.10	2.05	-1689.29	-1746.62	515.029	1031
10975	-2.27	-10.27	2.05	-1688.72	-1746.53	515.034	1031
10980	-2.46	-9.94	2.09	-1688.16	-1746.14	515.039	1031
10985	-2.21	-10.25	2.05	-1688.07	-1745.67	515.044	1031
10990	-2.40	-10.24	2.08	-1687.93	-1745.45	515.049	1031
10995	-2.74	-10.28	2.06	-1687.82	-1745.51	515.054	1031
11000	-2.53	-10.48	2.07	-1687.49	-1745.42	515.059	1031
11005	-2.16	-9.85	2.13	-1686.34	-1744.06	515.065	1031
11010	-2.21	-10.18	2.13	-1686.46	-1744.87	515.069	1030
11015	-2.40	-10.32	2.14	-1686.45	-1744.55	515.074	1030
11020	-2.16	-10.54	2.11	-1686.11	-1743.67	515.079	1030
11025	-2.51	-9.97	2.09	-1687.88	-1744.90	515.085	1030
11030	-2.42	-9.83	2.13	-1687.72	-1745.24	515.088	1030
11035	-2.59	-9.85	2.15	-1687.55	-1745.50	515.095	1030
11040	-2.23	-10.20	2.10	-1687.61	-1745.30	515.098	1030
11045	-2.12	-9.96	2.03	-1688.94	-1746.50	515.104	1030
11050	-2.49	-10.17	2.00	-1689.08	-1746.87	515.108	1030
11055	-2.33	-10.16	1.98	-1690.10	-1747.42	515.116	1030
11060	-2.24	-10.35	1.98	-1689.78	-1747.09	515.119	1030
11065	-2.43	-10.17	1.97	-1689.83	-1748.87	515.125	1030
11070	-2.67	-9.81	2.02	-1689.97	-1750.96	515.129	1030
11075	-2.48	-9.73	2.00	-1691.01	-1750.99	515.134	1030
11080	-2.40	-9.84	1.96	-1691.55	-1751.64	515.139	1030
11085	-2.43	-9.71	1.93	-1691.61	-1751.12	515.144	1030
11090	-2.59	-9.85	1.92	-1691.72	-1751.22	515.149	1030
11095	-2.10	-9.49	1.99	-1692.48	-1751.95	515.154	1030
11100	-2.31	-9.67	1.89	-1693.16	-1753.33	515.159	1030
11105	-2.61	-9.46	1.93	-1693.25	-1753.65	515.164	1030
11110	-2.00	-9.41	1.96	-1693.26	-1753.58	515.169	1030
11115	-2.34	-9.33	1.95	-1693.50	-1753.84	515.174	1030
11120	-2.39	-9.43	1.89	-1694.93	-1754.77	515.180	1030
11125	-2.58	-9.05	1.88	-1694.46	-1755.05	515.184	1030
11130	-1.98	-9.39	1.90	-1694.72	-1755.18	515.189	1030
11135	-2.36	-9.59	1.87	-1694.31	-1755.31	515.193	1030
11140	-2.58	-9.06	1.87	-1695.87	-1756.17	515.200	1030
11145	-1.93	-9.82	1.79	-1695.91	-1756.05	515.203	1030
11150	-2.37	-9.86	1.79	-1695.90	-1755.85	515.210	1030
11155	-2.03	-9.39	1.83	-1695.74	-1756.72	515.213	1030
11160	-2.41	-9.30	1.80	-1696.82	-1756.81	515.219	1030
11165	-2.25	-9.00	1.80	-1697.20	-1757.31	515.224	1030
11170	-1.93	-9.56	1.71	-1697.65	-1757.68	515.229	1030
11175	-2.29	-9.19	1.78	-1697.65	-1757.93	515.234	1030
11180	-1.66	-8.92	1.71	-1697.47	-1757.77	515.241	1030
11185	-2.01	-8.91	1.78	-1697.76	-1758.20	515.244	1030
11190	-1.68	-8.73	1.83	-1697.66	-1758.50	515.249	1030
11195	-1.93	-8.93	1.80	-1697.77	-1758.36	515.254	1030
11200	-2.29	-8.88	1.76	-1699.11	-1759.05	515.259	1030
11205	-2.39	-8.77	1.74	-1699.71	-1760.32	515.264	1030
11210	-2.17	-8.93	1.75	-1699.95	-1759.92	515.269	1030
11215	-1.92	-9.01	1.73	-1700.00	-1760.03	515.274	1030
11220	-2.62	-8.86	1.72	-1700.80	-1760.33	515.279	1030
11225	-2.44	-9.03	1.65	-1701.27	-1760.99	515.284	1030
11230	-1.73	-9.07	1.63	-1701.47	-1761.10	515.289	1030
11235	-2.12	-8.06	1.73	-1701.50	-1760.75	515.295	1030
11240	-2.40	-8.65	1.65	-1701.54	-1761.09	515.299	1030
11245	-2.46	-8.39	1.66	-1701.65	-1760.91	515.304	1030
11250	-2.17	-8.17	1.64	-1701.80	-1761.18	515.309	1030
11255	-2.37	-8.64	1.63	-1703.51	-1763.67	515.315	1030
11260	-1.65	-8.65	1.62	-1703.39	-1763.05	515.319	1030
[truncated: 20,141 more rows]
