# Supplementary material for: Structural characterization of the saxitoxin-targeting APTSTX1 aptamer using optical tweezers and molecular dynamics simulations
Source: PLoS One. 2019 Nov 7;14(11):e0222468. doi: 10.1371/journal.pone.0222468 (PMC6837747; doi:10.1371/journal.pone.0222468)
Supplement: S2 File — Data repository, aptamer under magnesium. (ZIP) [file pone.0222468.s006.zip › Mg/Mg/September/290915/1cCOM.txt]

Instrument name = Christians toy
*****Calibration values *****
TrapA Temperature Fudge	-0.400000
TrapB Temperature Fudge	-1.550000
TrapA Force Sensitivity	0.025700	0.026000	0.032000
TrapB Force Sensitivity	0.026200	0.027400	0.032000
TrapA Lever Sensitivity	15000.000000	14500.000000	0.000000
TrapB Lever Sensitivity	15200.000000	14500.000000	0.000000
Motor Threshold	20	20	20
*****Initial Preference Settings*****
ForceRateDiv	1
ForceGain	32
PosRateDivA	3
PosRateDivB	3
PositionGainA	32
PositionGainB	32
GotoSpeedX	9
GotoSpeedY	9
GotoSpeedZ	4
MaxDataFileSize	10000000
HopDistance	2
*CycleCount/n____	1
*A_PsdX__________	0
*A_PsdY__________	0
*A_PsdSum________	0
*A_Iris__________	0
*A_LeverX________	0
*A_LeverY________	0
*A_LeverSum______	0
*B_PsdX__________	0
*B_PsdY__________	0
*B_PsdSum________	0
*B_Iris__________	0
*B_LeverX________	0
*B_LeverY________	0
*B_LeverSum______	0
*A_Temperature___	0
*B_Temperature___	0
*X_force_________	1
*Y_force_________	1
*Z_force_________	1
*Tension_________	0
*A_dist-X________	0
*A_dist-Y________	1
*B_dist-X________	0
*B_dist-Y________	1
*Motor_X_________	0
*Motor_Y_________	0
*Motor_Z_________	0
*MotorVel_X______	0
*MotorVel_Y______	0
*MotorVel_Z______	0
*A_trapPIC_Err___	0
*B_trapPIC_Err___	0
*comPIC_Err______	0
*A_CycleCount____	0
*B_CycleCount____	0
*Motor_CycleCount	0
*time(sec)_______	1
*Status__________	1
*Null____________	0
samples/line_HI	400
samples/line_LO	20
goto0	8388608	8388608	8388608
goto1	8387389	8384692	8389074
goto2	8419563	8410568	8388131
goto3	8422830	8353240	8389507
goto4	8422772	8353948	8399333
goto5	8388608	8388608	8388608
goto6	8388608	8388608	8388608
goto7	8388608	8388608	8388608
goto8	8388608	8388608	8388608
goto9	8388608	8388608	8388608
yourXYZint	123	456	789
MaxForceP1	10.000000
MinForceP1	5.000000
PullRateP1	100.000000
refoldTime1	0.000000
unfoldTime1	0.000000
MaxForceP2	75.000000
MinForceP2	2.000000
PullRateP2	1000.000000
refoldTime2	0.000000
unfoldTime2	0.000000
MaxForceP3	10.000000
MinForceP3	-10.000000
PullRateP3	1.000000
refoldTime3	2.000000
unfoldTime3	2.000000
constForce1	46.000000
constForce2	28.000000
yourFloat	1.234000
yourXYZfloat	1.000000	2.000000	3.000000
*****End Initial Preference Settings*****

Zero-Force Offsets (pN)  6.751015	-14.690192	-49.937340
0	trapA_Empty_PSD_Sum = 0
        trapB_Empty_PSD_Sum = 0
        trapA_Empty_Iris = 0
        trapB_Empty_Iris = 0
        trapA_Full_PSD_Sum = 19228
        trapB_Full_PSD_Sum = 19362
        trapA_Full_Iris = 16935
        trapB_Full_Iris = 18500
785	tempA = 21.145	tempB = 21.474
1480	Start P1 pulling protocol 
1500	   maxForce-limit
2990	   minForce-limit
4040	   maxForce-limit
4975	   minForce-limit
5890	   maxForce-limit
6725	   minForce-limit
7535	   maxForce-limit
8340	   minForce-limit
9145	   maxForce-limit
10080	   minForce-limit
10840	tempA = 21.156	tempB = 21.480
11010	   maxForce-limit
11855	   minForce-limit
12760	   maxForce-limit
13660	   minForce-limit
14530	   maxForce-limit
15390	   minForce-limit
16180	   maxForce-limit
17010	   minForce-limit
17900	   maxForce-limit
18720	   minForce-limit
19605	   maxForce-limit
20430	   minForce-limit
20905	tempA = 21.137	tempB = 21.476
21245	   maxForce-limit
21980	   minForce-limit
22755	   maxForce-limit
23635	   minForce-limit
24525	   maxForce-limit
25525	   minForce-limit
26490	   maxForce-limit
27385	   minForce-limit
28335	   maxForce-limit
29260	   minForce-limit
30150	   maxForce-limit
30925	tempA = 21.146	tempB = 21.493
31255	   minForce-limit
32265	   maxForce-limit
33225	   minForce-limit
34330	   maxForce-limit
35495	   minForce-limit
36535	   maxForce-limit
37430	   minForce-limit
38385	   maxForce-limit
39230	   minForce-limit
40070	   maxForce-limit
40980	tempA = 21.142	tempB = 21.483
   minForce-limit
41870	   maxForce-limit
42710	   minForce-limit
43580	   maxForce-limit
44490	   minForce-limit
45265	   maxForce-limit
46055	   minForce-limit
46885	   maxForce-limit
47810	   minForce-limit
48825	   maxForce-limit
49780	   minForce-limit
50715	   maxForce-limit
51000	tempA = 21.163	tempB = 21.488
51815	   minForce-limit
52840	   maxForce-limit
53815	   minForce-limit
54810	   maxForce-limit
55805	   minForce-limit
56780	   maxForce-limit
57840	   minForce-limit
58875	   maxForce-limit
59770	   minForce-limit
60735	   maxForce-limit
61060	tempA = 21.157	tempB = 21.493
61815	   minForce-limit
62850	   maxForce-limit
63855	   minForce-limit
64890	   maxForce-limit
65980	   minForce-limit
67015	   maxForce-limit
68050	   minForce-limit
69050	   maxForce-limit
70015	   minForce-limit
71105	tempA = 21.162	tempB = 21.491
71185	   maxForce-limit
72210	   minForce-limit
73150	   maxForce-limit
74220	   minForce-limit
75250	   maxForce-limit
76245	   minForce-limit
77255	   maxForce-limit
78350	   minForce-limit
79490	   maxForce-limit
80625	   minForce-limit
81125	tempA = 21.163	tempB = 21.492
81760	   maxForce-limit
82925	   minForce-limit
84095	   maxForce-limit
85400	   minForce-limit
86580	   maxForce-limit
87725	   minForce-limit
88825	   maxForce-limit
89960	   minForce-limit
90995	   maxForce-limit
91195	tempA = 21.162	tempB = 21.498
92190	   minForce-limit
93430	   maxForce-limit
94595	   minForce-limit
95695	   maxForce-limit
96660	   minForce-limit
97685	   maxForce-limit
98695	   minForce-limit
99765	   maxForce-limit
100910	   minForce-limit
101255	tempA = 21.171	tempB = 21.503
102030	   maxForce-limit
103025	   minForce-limit
103965	   maxForce-limit
105000	   minForce-limit
106110	   maxForce-limit
106540	motor goTo 1
106735	   minForce-limit
106885	  piezo limit
106895	  piezo limit
106925	  piezo limit
106935	  piezo limit
106945	  piezo limit
106965	  piezo limit
106990	  piezo limit
107010	  piezo limit
107030	  piezo limit
107030	  piezo limit
107060	  piezo limit
107060	  piezo limit
107080	  piezo limit
107105	  piezo limit
107115	  piezo limit
107135	  piezo limit
107145	  piezo limit
107175	  piezo limit
107185	  piezo limit
107200	  piezo limit
107230	  piezo limit
107230	  piezo limit
107250	  piezo limit
107280	  piezo limit
107290	  piezo limit
107325	  piezo limit
107355	  piezo limit
107385	  piezo limit
107405	  piezo limit
107445	  piezo limit
107455	  piezo limit
107470	  piezo limit
107480	  piezo limit
107500	  piezo limit
107520	  piezo limit
107540	  piezo limit
107560	  piezo limit
107560	  piezo limit
107595	  piezo limit
107625	  piezo limit
107645	  piezo limit
107665	  piezo limit
107685	  piezo limit
107730	  piezo limit
107750	  piezo limit
107760	  piezo limit
107790	  piezo limit
107800	  piezo limit
107845	  piezo limit
107865	  piezo limit
107885	  piezo limit
107930	  piezo limit
107950	  piezo limit
107970	  piezo limit
107990	  piezo limit
108020	  piezo limit
108040	  piezo limit
108065	  piezo limit
108085	  piezo limit
108095	  piezo limit
108125	  piezo limit
108125	  piezo limit
108145	  piezo limit
108180	  piezo limit
108190	  piezo limit
108210	  piezo limit
108230	  piezo limit
108250	  piezo limit
108260	  piezo limit
108280	  piezo limit
108315	  piezo limit
108345	  piezo limit
108355	  piezo limit
108375	  piezo limit
108395	  piezo limit
108405	  piezo limit
108430	  piezo limit
108460	  piezo limit
108480	  piezo limit
108555	  piezo limit
108585	  piezo limit
108605	  piezo limit
108625	  piezo limit
108650	  piezo limit
108660	  piezo limit
108680	  piezo limit
108720	  piezo limit
108740	  piezo limit
108765	  piezo limit
108785	  piezo limit
108795	  piezo limit
108825	  piezo limit
108845	  piezo limit
108880	  piezo limit
108890	  piezo limit
108910	  piezo limit
108930	  piezo limit
108940	  piezo limit
108960	  piezo limit
108985	  piezo limit
108995	  piezo limit
109025	  piezo limit
109045	  piezo limit
109075	  piezo limit
109100	  piezo limit
109120	  piezo limit
109130	  piezo limit
109150	  piezo limit
109160	  piezo limit
109165	  piezo limit
109210	  piezo limit
109235	  piezo limit
109245	  piezo limit
109265	  piezo limit
109285	  piezo limit
109295	  piezo limit
109330	  piezo limit
109350	  piezo limit
109380	  piezo limit
109390	  piezo limit
109410	  piezo limit
109435	  piezo limit
109445	  piezo limit
109465	  piezo limit
109485	  piezo limit
109515	  piezo limit
109530	  piezo limit
109550	  piezo limit
109580	  piezo limit
109590	  piezo limit
109620	  piezo limit
109645	  piezo limit
109665	  piezo limit
109675	  piezo limit
109695	  piezo limit
109715	  piezo limit
109725	  piezo limit
109760	  piezo limit
109780	  piezo limit
109820	  piezo limit
109840	  piezo limit
109855	  piezo limit
109885	  piezo limit
109895	  piezo limit
109925	  piezo limit
109945	  piezo limit
109960	  piezo limit
109980	  piezo limit
110010	  piezo limit
110020	  piezo limit
110050	  piezo limit
110075	  piezo limit
110095	  piezo limit
110115	  piezo limit
110125	  piezo limit
110145	  piezo limit
110170	  piezo limit
110190	  piezo limit
110210	  piezo limit
110240	  piezo limit
110260	  piezo limit
110285	  piezo limit
110315	  piezo limit
110325	  piezo limit
110345	  piezo limit
110355	  piezo limit
110375	  piezo limit
110400	  piezo limit
110420	  piezo limit
110460	  piezo limit
110480	  piezo limit
110495	  piezo limit
110525	  piezo limit
110540	  piezo limit
110575	  piezo limit
110600	  piezo limit
110610	  piezo limit
110630	  piezo limit
110660	  piezo limit
110670	  piezo limit
110680	  piezo limit
110715	  piezo limit
110725	  piezo limit
110745	  piezo limit
110755	  piezo limit
110775	  piezo limit
110795	  piezo limit
110795	  piezo limit
110820	  piezo limit
110840	  piezo limit
110850	  piezo limit
110870	  piezo limit
110880	  piezo limit
110900	  piezo limit
110920	  piezo limit
110945	  piezo limit
110955	  piezo limit
110975	  piezo limit
110985	  piezo limit
111005	  piezo limit
111025	  piezo limit
111025	  piezo limit
111050	  piezo limit
111070	  piezo limit
111090	  piezo limit
111120	  piezo limit
111145	  piezo limit
111165	  piezo limit
111175	  piezo limit
111185	  piezo limit
111205	  piezo limit
111225	  piezo limit
111235	  piezo limit
111260	tempA = 21.171	tempB = 21.498
  piezo limit
111290	  piezo limit
111310	  piezo limit
111340	  piezo limit
111385	  piezo limit
111405	  piezo limit
111425	  piezo limit
111445	  piezo limit
111445	  piezo limit
111470	  piezo limit
111480	  piezo limit
111510	  piezo limit
111510	  piezo limit
111540	  piezo limit
111550	  piezo limit
111585	  piezo limit
111605	  piezo limit
111625	  piezo limit
111645	  piezo limit
111655	  piezo limit
111665	  piezo limit
111690	  piezo limit
111710	  piezo limit
111730	  piezo limit
111740	  piezo limit
111750	  piezo limit
111760	  piezo limit
111785	  piezo limit
111805	  piezo limit
111815	  piezo limit
111825	  piezo limit
111860	  piezo limit
111890	  piezo limit
111900	  piezo limit
111915	  piezo limit
111945	  piezo limit
111955	  piezo limit
Stop All Protocols, go to manual mode
112660	End Write
